# Supplementary material for: Evaluating flow modulating treatment response in intracranial aneurysms using black-blood MRI in vitro
Source: Commun Med (Lond). 2026 Mar 27;6:170. doi: 10.1038/s43856-026-01413-z (PMC13031954; doi:10.1038/s43856-026-01413-z)
Supplement: Supplementary file 8 — Supplementary Data 5 [file 43856_2026_1413_MOESM8_ESM.zip › Data_Figure_8ab_Sup_Figure_6ab/BB1/with mesh 2 (FD4)/1_BB1_aneurysm_array.txt]

12
10
17
20
27
32
14
15
14
1
7
12
9
1
7
15
13
14
8
20
24
18
12
7
23
27
29
27
18
18
15
5
3
24
5
13
9
12
20
11
4
3
7
9
13
14
1
2
12
15
26
4
1
13
17
24
29
23
7
2
15
19
17
15
14
20
13
18
30
36
30
17
18
22
4
17
26
12
5
17
40
18
11
8
18
9
8
8
7
6
19
13
0
5
17
15
18
2
4
16
17
22
38
22
9
0
8
19
19
28
35
20
32
5
2
15
21
33
37
18
14
29
25
10
6
11
22
27
18
12
12
23
23
21
27
30
23
20
23
24
13
15
12
11
23
16
1
19
48
30
15
11
30
18
8
31
15
16
9
3
35
14
12
36
24
18
16
1
28
9
12
15
21
10
1
2
2
2
6
20
21
19
8
3
6
2
14
32
22
23
33
18
15
35
2
12
24
18
17
26
29
16
4
44
16
1
14
23
22
37
36
6
8
4
23
28
19
6
11
32
40
20
4
4
9
19
34
28
19
24
27
32
39
37
23
9
9
14
20
14
12
10
6
21
48
37
15
32
35
38
20
36
35
12
35
47
10
6
15
21
18
16
9
21
24
35
34
15
4
2
5
15
10
5
11
38
25
3
22
30
22
9
35
26
2
20
41
19
1
14
19
18
15
5
3
4
2
1
3
16
25
22
8
4
10
4
1
23
31
14
16
20
3
10
12
20
2
29
31
8
17
27
18
3
0
16
25
2
16
31
29
23
38
31
7
16
10
9
23
19
32
27
17
21
36
44
25
5
6
15
13
29
41
22
19
32
32
46
53
40
21
6
6
25
34
18
24
20
5
15
18
23
38
31
8
23
63
16
50
55
27
32
43
19
40
75
36
8
36
40
32
33
36
21
24
42
17
9
19
2
14
16
15
8
17
25
25
22
26
27
16
3
3
7
8
1
10
20
17
3
4
11
2
15
33
12
10
34
30
6
1
13
37
33
8
9
32
46
23
4
1
15
19
17
15
8
13
21
6
37
5
5
3
12
31
33
11
3
7
19
37
5
8
22
19
11
14
12
3
3
8
30
30
7
11
41
27
2
18
27
11
2
8
21
29
45
12
2
32
45
32
26
28
27
11
5
5
18
33
26
17
35
35
32
33
33
36
25
14
17
18
18
7
34
44
44
15
16
42
48
55
55
35
16
2
2
16
37
42
50
58
34
26
13
6
34
35
21
19
12
0
13
62
82
62
20
36
62
62
25
21
35
21
40
75
48
25
51
65
37
42
42
45
51
37
43
70
42
14
20
23
34
41
44
38
27
19
20
29
28
7
2
2
20
22
7
6
8
11
21
21
15
20
11
14
13
20
25
10
3
6
10
13
3
14
29
14
3
11
16
12
14
3
4
18
25
11
21
16
2
1
3
14
14
26
29
10
3
8
20
42
14
11
10
1
14
21
19
13
8
5
21
23
19
28
31
14
11
4
20
38
29
9
4
6
11
14
4
33
24
20
13
11
21
22
7
6
6
11
23
18
31
22
6
21
40
22
5
23
29
16
10
12
18
32
34
20
17
25
4
11
43
48
28
17
16
14
11
8
18
36
26
6
4
3
24
15
31
36
36
37
24
21
29
30
16
10
10
11
9
2
38
45
50
42
21
20
47
60
61
48
23
12
5
2
8
26
32
50
92
58
40
26
4
20
57
38
7
2
1
2
9
50
82
77
56
65
54
19
6
21
23
31
49
42
43
66
73
59
52
48
46
54
53
57
80
66
44
35
23
62
63
58
45
9
8
5
4
13
25
23
33
5
9
25
9
4
1
32
30
7
9
6
6
16
3
19
42
15
7
4
5
5
17
16
9
20
38
11
5
15
21
13
16
20
14
11
21
19
5
7
19
10
1
1
3
18
12
14
22
9
2
1
3
8
13
22
36
9
4
13
23
23
6
10
2
6
11
17
22
27
25
24
14
8
29
37
12
1
3
3
8
20
11
11
26
29
40
30
13
20
36
32
9
3
4
8
11
13
33
35
24
22
25
34
38
27
11
20
28
18
12
11
11
23
28
14
13
27
18
9
25
46
42
19
11
9
14
21
18
34
33
7
6
19
22
38
29
15
14
33
41
34
32
14
12
38
32
5
4
3
9
26
23
51
108
49
34
37
41
29
40
59
54
33
12
12
14
3
5
19
24
45
98
74
57
38
42
28
5
33
62
34
4
1
1
1
7
34
60
71
68
61
64
60
39
9
5
14
19
16
21
32
52
72
80
72
27
54
57
44
33
44
49
54
70
70
66
62
35
18
53
54
61
83
99
96
57
27
25
2
1
16
6
3
11
14
13
29
8
24
31
6
7
19
16
15
7
1
35
37
5
14
11
0
3
24
20
4
21
53
22
4
8
4
2
12
21
19
13
25
34
10
5
11
20
13
24
27
14
13
11
14
20
24
14
2
2
16
20
7
1
0
3
5
10
11
19
22
4
2
1
3
2
3
6
26
38
37
24
13
13
16
29
12
4
6
6
7
5
9
17
28
42
34
20
19
29
18
15
28
26
6
3
3
4
6
20
20
10
13
18
19
25
43
38
23
33
43
36
18
5
3
7
10
12
30
32
18
30
46
29
43
47
41
33
18
15
20
14
8
9
7
3
12
14
13
21
33
53
17
24
41
46
36
20
18
12
20
19
14
15
23
1
10
27
30
42
69
24
6
14
42
47
30
27
13
11
36
18
3
2
2
9
32
35
58
109
114
64
43
13
41
63
31
31
54
39
17
6
13
27
11
6
14
19
35
92
93
21
47
26
50
34
15
40
49
27
5
0
2
6
12
18
32
58
77
54
64
65
52
31
12
15
28
16
4
8
22
41
65
85
86
49
7
75
65
53
29
16
20
24
30
51
58
73
90
73
20
6
59
52
40
49
82
121
130
103
76
55
15
44
62
123
155
114
68
22
17
2
4
5
14
6
9
5
21
10
9
6
2
22
30
4
19
23
8
7
8
18
26
15
25
9
1
22
33
13
11
9
2
4
17
9
25
24
2
17
45
29
4
11
13
1
14
20
8
22
21
17
12
23
34
12
3
9
10
11
30
19
4
6
18
6
4
22
31
15
2
2
9
21
12
3
3
9
22
11
15
11
16
32
30
5
2
3
9
7
3
3
15
35
35
18
22
16
21
34
31
11
7
5
3
13
3
12
14
23
32
14
6
25
11
25
23
22
23
15
8
6
2
2
2
11
17
13
12
13
30
19
16
30
33
31
36
33
28
21
7
1
6
14
12
23
32
22
22
39
36
30
47
54
45
28
13
10
13
9
3
11
17
3
1
20
19
6
20
26
48
14
32
52
47
31
25
29
14
13
10
2
15
23
5
9
19
13
36
62
75
66
15
4
28
58
50
31
35
23
11
24
11
4
8
6
7
19
24
44
98
134
99
65
31
10
47
66
26
31
53
30
13
9
15
31
18
5
4
6
17
71
116
59
98
48
27
49
32
28
46
35
27
13
1
3
14
16
5
12
40
83
74
13
70
63
66
48
31
31
26
26
22
11
16
22
28
47
78
96
75
27
78
93
73
38
12
9
8
3
13
41
48
66
107
107
61
8
62
62
41
32
32
61
109
131
133
127
105
43
62
69
92
164
207
176
141
114
23
11
26
23
24
21
7
3
17
15
11
11
20
11
5
7
9
22
21
6
15
23
6
5
22
12
10
18
18
7
18
16
1
17
25
15
12
5
18
12
17
7
4
17
19
11
1
1
1
15
20
7
10
9
22
14
13
27
24
11
14
14
11
14
9
1
4
24
22
18
14
10
20
30
16
1
10
9
10
26
7
1
7
7
8
20
18
1
15
34
22
4
2
8
14
10
4
2
13
34
22
7
1
22
29
27
41
32
7
4
9
5
10
7
5
12
31
21
3
8
33
22
21
37
46
28
5
9
9
5
12
4
9
12
18
17
2
9
37
62
28
7
16
25
26
19
11
8
7
3
2
1
2
2
16
18
20
33
37
44
22
15
17
28
30
25
19
16
15
4
2
4
17
17
16
36
34
18
22
39
52
29
23
36
54
45
15
4
11
12
13
5
8
18
8
8
27
21
7
9
16
20
38
1
29
61
53
23
25
40
9
7
16
11
10
16
11
16
8
4
25
54
64
65
57
5
9
44
64
43
33
43
29
7
16
21
8
0
13
20
5
1
27
81
143
137
46
82
55
28
24
45
40
19
39
54
29
18
17
22
36
10
3
1
3
2
45
123
117
24
98
57
37
36
20
39
48
24
27
22
6
9
10
11
1
7
25
72
90
29
71
63
69
43
30
44
30
23
25
26
33
31
20
29
61
89
99
55
2
81
99
75
24
9
25
10
5
30
42
47
59
100
115
85
43
7
65
72
54
28
23
20
37
80
109
135
160
146
93
39
52
74
82
108
176
219
207
208
193
114
89
131
173
181
156
127
32
33
24
11
35
20
26
31
25
10
1
26
23
30
25
9
4
8
19
22
25
24
11
4
3
5
6
12
19
19
22
13
6
8
5
11
8
15
35
20
8
17
23
15
5
14
12
3
2
9
9
37
18
6
19
21
6
17
20
9
12
10
3
27
18
6
15
20
1
5
12
7
11
8
5
8
28
33
14
43
24
4
12
27
22
12
14
10
8
12
16
6
3
15
12
2
22
21
15
18
16
24
25
13
6
10
13
12
20
7
11
34
22
18
5
26
31
1
8
28
24
9
5
7
14
11
0
10
25
24
25
24
5
9
30
51
29
36
29
6
6
8
17
23
7
6
11
32
6
5
21
22
17
22
30
45
50
27
3
5
11
14
13
2
3
9
15
11
14
18
38
39
44
27
16
22
31
27
17
8
3
2
1
1
2
2
6
22
23
25
41
37
38
30
20
19
21
33
29
16
12
8
2
1
2
3
16
25
17
40
49
21
9
35
60
48
26
18
29
60
41
2
15
21
10
24
8
2
18
19
3
22
27
5
2
10
16
59
91
28
5
26
72
58
9
19
38
11
15
29
15
8
18
15
23
14
1
14
44
43
58
73
60
44
3
17
56
58
20
21
42
33
10
16
32
25
6
4
38
25
5
14
66
133
147
71
12
85
44
30
43
38
17
19
43
39
23
27
28
35
37
5
17
21
9
8
24
110
154
61
1
109
89
60
41
22
6
39
41
10
25
20
9
23
7
2
0
9
11
45
91
68
16
117
79
63
69
41
25
46
37
25
29
32
39
34
21
25
45
70
103
76
11
77
83
93
73
21
15
37
28
25
44
54
58
61
80
93
93
78
25
74
76
75
52
23
20
19
29
60
82
117
155
161
132
93
33
51
63
78
90
113
157
186
202
239
246
186
115
74
119
176
231
248
241
222
164
91
68
67
53
36
28
61
52
53
51
29
8
5
5
62
52
38
40
46
22
3
10
13
3
41
33
34
29
28
13
3
9
10
3
18
8
17
24
20
22
9
4
2
4
8
16
1
2
7
19
17
16
17
5
3
3
3
3
2
15
37
15
6
6
6
9
4
8
6
5
5
7
15
2
10
43
21
6
9
17
14
22
19
7
6
13
14
34
28
14
6
15
21
3
7
8
3
25
17
0
5
25
47
30
10
36
49
28
1
6
31
36
10
8
4
4
15
13
4
14
31
26
12
10
18
21
14
12
23
25
29
23
9
5
5
16
14
12
15
21
25
18
34
22
5
1
39
38
1
9
22
19
5
1
1
13
10
3
15
34
13
22
46
14
10
10
8
36
55
22
28
25
7
1
11
30
17
4
4
14
35
5
14
40
19
21
28
13
27
38
41
43
28
8
3
11
29
13
0
2
10
17
12
24
27
32
37
20
28
26
30
38
36
28
20
7
1
4
4
2
2
5
19
36
25
25
41
39
44
69
14
16
29
33
37
19
13
23
7
2
2
3
6
17
38
31
39
50
32
15
39
63
109
184
42
25
20
30
66
39
1
35
12
0
24
22
9
22
38
15
12
48
24
3
14
15
71
148
110
88
23
1
25
79
58
0
16
28
6
21
28
10
13
27
33
19
30
21
14
31
25
47
97
90
112
39
6
21
62
51
11
17
35
29
20
19
34
35
11
5
36
29
10
4
49
104
127
84
33
93
35
27
48
31
14
25
35
26
23
28
33
36
32
4
19
43
22
6
5
84
156
94
17
109
77
53
33
12
3
29
19
6
18
15
11
27
13
1
3
13
6
17
70
92
57
145
92
62
62
35
16
38
34
28
32
31
35
40
30
30
35
51
89
89
23
120
90
85
73
26
16
39
47
54
58
62
70
73
61
63
89
98
46
3
93
79
74
50
21
27
35
44
56
68
92
121
138
148
128
70
73
72
74
83
97
112
121
132
166
220
243
228
187
118
70
109
151
210
252
268
286
291
246
178
116
82
157
222
217
185
144
95
80
88
86
72
61
54
40
78
75
77
75
56
32
23
13
5
88
87
65
45
50
46
19
6
13
21
9
65
56
39
25
32
34
8
13
23
18
11
2
34
19
28
33
28
10
4
14
34
17
14
15
20
13
18
27
23
13
17
12
3
7
9
12
14
36
8
2
5
9
15
11
14
23
18
5
3
2
6
8
31
1
13
29
12
6
5
4
2
2
3
3
2
5
6
17
17
18
8
10
40
26
4
2
6
22
20
15
12
7
6
20
43
25
10
17
13
6
14
27
7
2
2
9
21
13
2
4
24
47
37
12
10
20
30
16
1
11
30
32
11
6
3
6
11
7
1
21
41
36
22
8
13
14
18
10
14
24
23
28
27
17
10
3
11
16
8
12
23
23
20
36
27
12
0
5
38
31
0
9
12
13
20
7
3
11
12
1
13
33
11
22
53
20
19
46
24
1
3
34
39
9
17
18
5
1
25
26
1
3
3
16
36
6
19
50
23
22
61
17
17
41
41
33
30
29
18
5
17
32
13
4
4
13
15
11
20
31
36
40
33
23
32
48
23
27
38
42
33
20
18
7
3
4
10
7
4
14
32
38
22
24
45
44
49
67
78
144
58
6
9
34
43
37
11
13
35
15
4
6
8
2
24
51
52
38
36
34
30
48
62
84
153
184
32
24
29
34
60
35
12
41
12
2
24
18
5
32
52
41
27
43
29
9
17
15
58
141
125
27
75
24
14
31
74
46
2
19
18
8
24
14
2
17
36
39
11
30
48
25
14
8
36
113
110
25
117
41
1
26
56
42
13
18
34
36
32
17
31
38
24
28
24
37
29
7
25
65
84
82
59
29
102
28
20
36
29
32
29
29
27
26
27
30
34
27
20
22
44
34
10
10
54
124
99
34
144
104
63
42
25
6
2
16
10
7
13
11
4
14
13
12
12
22
13
1
45
87
83
186
168
106
61
51
24
8
29
21
23
35
26
28
44
43
27
24
33
65
74
33
8
187
154
100
81
67
30
17
27
49
70
67
58
81
84
44
39
74
96
50
4
123
107
81
69
44
26
39
60
68
73
65
75
84
91
123
131
96
25
97
89
84
89
104
115
97
91
123
162
181
205
215
161
84
90
123
155
182
218
235
239
271
296
281
244
181
90
117
155
239
310
311
284
245
187
117
117
130
122
100
98
72
33
106
97
94
91
72
56
39
22
14
102
88
66
55
56
39
18
9
10
26
30
86
102
73
36
13
20
15
6
15
17
24
14
5
84
68
31
11
5
13
12
11
24
26
13
12
8
16
56
15
1
15
24
10
8
3
11
24
16
19
21
13
21
8
17
32
36
12
3
11
18
8
4
9
16
29
12
42
24
10
17
10
10
12
1
2
15
24
11
2
2
14
17
4
41
30
5
17
19
6
13
8
5
11
4
13
12
3
2
6
22
17
20
27
19
14
26
23
23
9
3
14
12
10
25
16
7
21
44
23
18
17
3
13
21
3
12
22
14
5
2
1
1
1
3
6
23
35
45
23
6
23
24
2
8
7
11
22
19
15
7
6
4
4
5
6
2
18
29
34
35
14
6
23
46
23
13
12
8
19
23
15
19
24
23
19
0
5
19
10
4
11
20
25
32
22
11
16
33
14
1
6
25
20
3
10
4
19
35
21
3
3
26
18
11
17
22
23
43
22
24
45
17
13
5
12
32
24
10
17
16
6
14
31
8
2
7
7
24
30
10
17
42
26
32
77
37
9
6
22
49
30
20
22
21
27
11
10
21
20
20
22
19
11
4
4
31
49
53
43
19
20
74
43
23
32
30
30
25
11
11
7
7
8
12
16
11
14
25
25
12
29
56
47
46
56
59
126
203
57
5
9
33
41
33
10
11
32
23
8
9
13
18
35
51
55
32
19
33
38
51
58
53
109
170
114
73
18
24
37
37
53
33
19
41
13
8
14
10
9
39
49
52
34
29
26
14
16
15
32
98
126
55
55
24
34
37
59
39
11
23
12
20
31
8
1
19
31
33
14
29
60
27
2
4
26
104
121
42
106
34
20
35
42
41
30
23
35
48
32
14
32
41
32
34
17
27
47
21
15
32
42
70
71
55
166
99
23
14
24
46
48
24
34
41
26
24
35
36
36
35
27
36
47
17
7
34
78
78
43
15
167
97
50
30
16
7
16
36
14
3
14
17
2
4
13
21
24
30
20
0
25
70
88
62
217
175
108
62
45
10
14
21
7
20
31
27
26
43
43
22
16
20
37
41
32
41
218
160
99
79
62
28
17
16
29
58
60
49
85
88
38
21
49
74
44
6
150
122
89
67
37
36
57
76
87
85
67
69
56
43
74
95
92
60
16
124
120
101
85
90
107
118
98
85
97
103
100
133
176
161
114
62
134
169
192
195
201
195
184
210
235
245
246
209
131
67
197
236
302
351
346
327
300
253
184
95
229
305
318
274
199
127
157
174
163
149
136
122
126
123
126
121
99
90
65
45
77
108
98
66
59
53
43
25
7
16
16
4
99
90
52
27
22
22
12
5
13
22
47
53
35
87
94
70
29
5
5
7
11
26
23
13
28
28
20
59
87
91
83
46
8
4
19
30
22
31
31
18
10
10
23
37
54
71
42
9
2
22
24
12
16
11
3
6
9
6
23
25
16
86
31
9
20
33
36
34
8
3
4
22
18
3
2
6
17
14
4
53
31
14
24
35
12
10
9
3
3
4
20
13
2
3
11
13
6
6
35
41
29
14
30
15
5
28
16
12
12
3
9
26
18
8
9
25
20
5
14
15
30
23
6
21
27
36
28
4
10
9
12
36
25
11
18
43
26
16
41
50
10
6
18
25
5
12
19
23
20
3
1
1
0
6
17
19
30
44
36
13
7
20
66
23
2
1
19
37
17
1
6
11
12
14
4
14
15
1
5
15
25
39
20
4
11
35
50
13
9
6
2
22
25
9
12
21
29
27
3
5
32
24
4
2
16
27
24
15
9
18
32
35
15
9
7
11
12
7
5
6
22
34
20
2
6
33
16
1
9
31
26
28
19
24
41
25
9
31
33
5
15
34
22
21
20
16
8
8
20
5
6
26
16
25
23
21
14
31
31
46
83
36
11
28
41
3
25
48
17
16
27
17
28
15
5
7
24
31
38
29
13
5
2
33
63
65
56
16
6
70
143
57
30
27
38
15
15
22
3
12
14
5
6
10
7
6
9
11
8
4
35
65
51
39
39
41
107
191
148
47
7
21
32
35
36
12
7
24
20
13
10
21
27
32
37
39
22
8
27
33
39
48
33
68
145
129
42
62
16
31
44
40
51
37
29
38
16
7
6
6
14
29
32
45
35
13
16
11
8
15
14
52
109
88
19
97
34
24
47
45
47
41
28
27
7
17
34
17
10
12
12
21
20
30
53
24
3
4
14
76
116
75
75
16
35
39
30
46
45
24
32
44
27
19
43
45
33
33
15
23
46
21
18
15
10
46
69
65
163
82
23
13
20
51
48
19
46
52
28
24
38
41
44
45
28
31
47
18
6
31
41
48
40
24
187
96
39
19
6
2
22
52
32
8
20
26
6
6
16
26
38
40
22
5
8
38
78
65
224
234
164
93
55
33
8
28
22
1
21
29
32
32
41
34
8
5
11
12
15
36
64
42
270
234
151
92
75
57
27
22
6
7
36
43
43
74
77
33
15
26
45
44
25
23
171
170
133
102
74
46
54
69
72
78
77
63
66
45
12
21
35
69
83
39
160
142
113
93
96
109
117
114
99
89
73
48
59
97
113
108
80
155
170
193
198
180
170
152
132
138
148
162
184
179
139
91
35
192
258
291
319
326
306
296
279
253
212
135
56
227
342
426
439
399
328
239
134
33
197
191
171
163
173
196
194
179
189
201
201
106
109
83
76
63
41
38
24
30
83
151
99
95
51
14
8
7
10
15
35
74
43
7
14
97
94
48
1
5
7
3
8
16
23
30
56
63
35
15
87
100
74
16
6
5
11
11
23
35
19
10
26
28
34
65
47
93
78
49
10
7
14
30
28
31
32
26
12
6
10
37
64
67
46
87
37
15
11
18
29
23
20
18
18
6
3
2
0
18
45
48
19
113
62
2
13
42
32
21
34
9
3
1
19
21
3
2
1
6
40
26
5
97
56
27
10
38
36
6
13
10
3
2
1
19
16
3
4
5
28
35
23
13
33
72
49
40
18
15
33
16
11
30
19
19
14
3
6
28
28
22
10
30
34
6
26
81
42
14
10
31
17
4
30
32
36
33
5
3
9
17
36
35
16
23
40
32
24
25
30
73
33
6
4
24
26
7
17
24
34
25
4
1
5
2
7
17
18
30
44
33
31
24
7
33
68
49
33
6
3
23
38
13
3
21
28
20
10
4
8
24
10
7
13
22
26
19
13
17
28
37
38
11
7
6
1
22
26
8
14
24
38
32
4
11
46
29
6
11
13
18
17
13
12
21
40
36
22
12
6
4
13
19
7
5
10
19
25
14
5
14
35
12
2
12
34
29
20
27
29
39
40
15
23
67
46
2
17
37
32
28
22
14
15
6
5
3
13
23
13
20
17
31
16
23
40
55
83
46
4
19
83
52
6
24
41
14
33
34
3
28
21
5
4
13
20
31
23
14
10
4
35
65
66
67
28
2
42
128
142
42
10
29
43
8
26
25
5
14
19
2
8
7
3
3
5
6
4
4
38
65
53
37
34
33
77
155
155
45
26
14
37
32
33
40
15
8
17
16
15
5
14
18
19
20
23
14
5
25
30
27
39
26
40
112
125
53
47
19
42
46
45
53
44
36
34
17
6
7
9
11
13
13
31
28
3
8
9
6
19
12
24
92
102
31
76
21
25
51
51
46
40
37
33
10
7
25
27
20
5
2
15
25
27
39
15
5
4
10
51
103
91
18
117
39
3
46
48
28
41
42
25
23
31
24
28
48
46
32
31
15
19
35
20
23
13
3
26
54
63
147
60
24
24
22
44
41
23
48
52
32
29
37
39
50
54
32
29
50
21
14
34
20
21
33
27
218
199
99
35
6
5
10
38
58
34
12
25
29
14
16
19
25
41
50
31
13
6
6
46
69
250
242
148
75
38
20
20
44
22
3
15
27
33
38
45
28
0
5
8
2
3
24
59
66
304
252
151
84
68
51
29
18
4
6
35
55
56
63
52
23
14
10
18
34
41
39
216
186
136
111
92
75
79
72
53
63
71
61
53
36
3
2
9
27
80
66
20
172
187
160
130
111
111
114
123
127
109
82
67
42
22
30
49
76
79
53
192
191
190
172
156
148
124
96
82
76
82
104
113
111
92
40
163
236
280
296
290
251
218
216
199
184
179
145
88
38
211
307
416
466
461
440
392
317
226
133
50
355
388
361
325
271
265
297
279
284
280
235
147
153
153
172
169
163
199
239
249
274
94
57
17
7
11
29
26
24
13
51
141
222
83
49
4
11
4
24
32
47
68
106
61
10
14
87
76
86
62
15
4
24
20
17
22
25
20
24
51
61
43
21
25
71
73
31
6
21
45
26
8
22
28
15
2
22
17
44
61
33
1
83
69
38
8
19
29
28
25
17
21
23
19
16
6
14
47
78
73
48
9
52
103
59
2
11
24
19
15
27
16
11
18
15
2
1
6
26
54
72
35
15
42
81
32
8
33
49
16
7
37
15
4
3
13
25
1
3
2
4
54
46
9
13
82
74
50
29
18
35
22
6
27
15
3
3
11
32
18
5
6
8
26
51
40
5
20
100
82
54
29
8
18
36
21
18
19
12
7
13
20
7
20
24
26
13
26
54
37
9
40
87
58
15
4
29
22
14
42
33
23
23
7
3
13
25
31
29
16
27
42
40
47
36
11
52
97
27
3
8
33
26
12
23
24
32
23
5
2
17
21
8
10
17
38
44
25
39
56
25
23
45
54
36
24
10
5
10
28
17
12
26
29
16
5
2
13
27
8
18
25
14
12
21
32
37
28
27
27
26
36
12
8
4
1
24
30
18
17
24
39
36
2
18
52
15
2
26
23
6
14
28
22
22
42
41
24
43
35
4
1
10
30
27
9
2
8
14
23
18
3
21
32
12
12
26
34
18
21
48
40
41
53
23
20
83
79
46
5
19
46
31
29
25
15
10
6
2
4
18
11
12
10
17
34
17
22
52
58
81
60
10
4
81
128
58
1
24
40
24
42
33
5
22
24
6
12
12
4
7
7
14
19
4
38
59
57
69
49
10
8
86
159
77
32
5
30
51
25
36
27
8
17
18
2
8
9
9
7
7
12
14
12
40
49
44
43
45
35
43
102
148
76
50
12
32
51
36
41
38
15
17
11
4
15
9
5
8
9
10
13
15
4
16
26
25
35
28
21
76
114
61
32
30
47
41
49
54
41
35
31
18
3
11
16
14
10
6
18
19
2
3
3
3
18
10
8
75
104
35
60
17
27
51
58
49
41
37
34
22
7
10
21
19
11
9
19
22
23
27
13
4
17
18
41
88
94
28
105
21
4
53
60
38
33
34
26
16
25
28
31
41
37
34
33
14
14
26
25
26
13
2
21
45
52
39
155
136
50
26
37
35
42
43
36
38
40
37
34
33
31
40
53
39
27
47
24
17
36
13
0
24
29
31
235
206
106
27
6
28
46
50
59
23
12
24
26
18
19
18
22
32
44
30
22
21
4
11
59
46
265
245
145
70
20
6
26
50
27
8
10
21
34
43
48
27
9
17
9
2
1
1
32
64
336
277
166
87
62
44
23
13
5
15
52
78
70
53
30
16
12
5
2
13
31
44
34
271
265
208
140
113
111
101
100
68
37
59
77
60
42
22
4
7
4
2
36
69
50
202
208
172
147
132
128
123
126
126
98
67
62
52
24
5
13
41
67
66
24
201
224
204
172
138
136
141
111
71
51
38
38
44
49
64
74
45
9
224
262
268
271
239
165
126
130
103
82
106
120
103
66
15
214
280
370
437
423
390
387
356
301
267
224
143
352
445
449
434
412
361
283
226
292
320
313
344
364
335
275
128
117
108
120
114
115
170
230
259
305
359
92
50
8
42
51
59
65
72
55
28
9
102
205
304
60
25
6
29
49
28
39
43
49
65
100
75
31
8
67
163
56
38
23
2
6
23
22
20
38
25
13
13
42
59
62
33
19
84
230
60
34
23
7
13
29
37
25
15
18
19
17
14
28
11
46
61
28
3
67
215
80
67
30
6
19
36
26
30
24
12
12
21
22
25
16
22
53
83
73
47
17
76
216
95
69
26
7
30
36
10
18
25
13
7
18
9
3
7
18
37
50
82
55
24
36
111
78
37
11
10
51
50
8
4
29
21
7
4
7
23
5
11
9
11
48
65
34
7
52
162
65
41
39
29
30
27
10
5
33
21
13
9
18
33
18
3
7
9
17
36
62
38
8
61
146
85
69
48
14
11
23
29
26
22
10
10
11
15
18
12
2
12
19
11
16
62
67
24
5
55
156
82
58
15
5
27
36
27
47
37
19
16
10
3
5
15
25
13
9
26
49
38
68
68
9
21
85
154
38
22
8
11
34
32
19
22
23
25
28
12
4
14
25
17
5
13
41
42
17
45
68
37
24
36
61
111
24
19
18
19
14
7
11
13
15
18
19
14
8
1
22
20
5
17
36
12
2
15
38
45
33
20
20
23
27
29
8
4
2
8
26
29
30
20
14
28
35
3
22
41
6
6
35
27
2
13
38
37
20
38
36
15
40
39
38
2
2
25
45
24
8
5
12
18
21
20
8
23
27
13
14
34
31
8
24
58
44
44
59
22
14
92
98
31
79
33
5
27
51
21
23
28
14
0
2
5
13
24
2
13
12
16
33
16
26
58
59
73
65
20
7
78
149
79
49
5
16
41
36
43
30
2
13
24
8
8
6
3
1
7
18
35
22
41
60
56
60
60
30
7
47
156
108
24
8
35
59
40
42
19
9
22
24
5
15
12
4
4
5
20
24
30
45
39
34
41
53
47
27
59
136
104
31
10
49
57
40
44
26
3
25
14
10
18
14
11
14
9
7
11
17
7
5
20
29
40
31
10
48
107
82
61
29
45
44
29
49
47
32
29
26
14
4
20
24
24
20
11
11
7
3
4
3
4
20
11
2
50
99
55
54
17
26
48
60
48
38
34
28
26
12
6
12
18
25
29
26
18
16
30
20
9
24
26
30
71
90
40
102
18
8
56
67
49
33
34
28
8
24
37
25
26
31
38
37
15
13
22
25
27
11
0
17
39
50
34
163
131
49
23
37
48
43
46
51
23
28
45
38
24
22
26
39
36
27
39
26
15
40
21
5
10
32
40
251
205
100
15
3
31
64
60
54
18
13
20
21
18
15
13
21
23
26
24
20
31
18
6
30
52
197
274
238
142
73
13
2
25
53
36
16
11
21
35
39
44
32
20
25
8
3
3
5
6
36
36
265
357
292
183
99
62
35
12
12
8
17
56
85
77
49
24
10
6
4
5
8
3
25
31
341
301
228
155
123
119
108
104
67
31
53
76
62
34
8
12
32
18
3
7
31
57
34
188
243
231
181
159
144
132
130
121
104
71
51
51
48
29
11
8
21
50
74
52
245
247
216
164
120
126
137
105
61
42
34
28
19
8
19
41
49
30
4
212
278
280
249
238
190
103
65
71
42
12
29
61
80
82
39
2
276
336
404
416
340
288
288
249
204
229
258
216
131
305
440
470
446
438
416
368
330
284
194
233
282
296
302
359
406
402
357
267
117
89
62
57
59
55
69
125
191
242
302
380
375
48
6
44
84
83
89
80
71
81
47
12
55
163
281
333
278
10
10
24
50
36
31
48
36
36
50
78
66
34
5
40
130
262
290
71
23
2
3
10
18
17
23
40
42
27
14
15
35
56
69
42
7
64
213
305
94
54
6
1
10
14
17
32
31
27
22
18
26
31
38
16
48
63
36
5
57
208
346
81
40
6
5
21
29
20
31
28
18
21
24
34
35
21
26
51
78
73
44
13
79
212
355
71
22
5
12
28
29
8
26
25
16
30
39
23
4
11
27
41
39
84
73
28
32
82
211
52
1
10
32
56
48
8
2
22
24
10
0
4
12
4
14
20
26
38
80
49
11
13
115
276
47
27
35
24
34
28
5
7
29
26
31
27
22
17
15
5
4
10
13
15
81
58
12
28
125
268
63
54
37
5
21
28
12
28
26
16
15
21
19
15
13
14
4
7
1
12
53
85
49
5
16
136
265
60
43
19
5
24
44
32
44
44
28
21
18
14
8
5
5
4
6
23
45
33
67
93
30
3
55
157
225
32
18
20
15
22
31
29
27
25
24
32
26
12
8
9
10
5
8
40
39
17
38
63
41
19
23
70
141
115
23
6
17
25
18
6
4
6
14
11
7
18
19
6
24
17
5
8
32
20
5
4
30
44
31
16
18
23
25
20
55
14
1
7
15
19
19
29
34
22
6
13
26
5
25
30
4
7
35
27
3
7
31
38
20
37
33
3
24
47
19
37
2
6
35
49
25
11
12
22
23
13
10
16
22
22
14
6
25
33
10
21
43
35
46
57
21
5
85
118
54
75
19
8
27
49
13
15
31
17
3
4
4
16
22
5
18
16
13
31
18
23
53
59
71
62
21
9
75
159
96
80
24
10
17
38
37
38
28
3
9
24
10
8
9
5
4
7
15
36
32
46
66
70
61
55
43
3
33
146
117
73
14
3
35
56
48
32
10
5
32
29
3
14
11
8
6
5
17
28
40
50
43
36
44
52
51
29
42
126
119
15
9
58
51
37
44
15
8
23
31
31
22
15
20
24
12
7
10
16
16
2
9
34
48
36
9
31
102
107
52
27
55
37
20
49
42
21
22
23
17
20
32
37
38
27
12
7
3
3
8
15
7
24
23
6
23
85
79
114
56
18
25
48
58
47
43
34
23
20
8
9
17
29
41
41
26
14
11
29
28
12
26
29
12
45
80
54
97
13
13
59
68
54
42
39
30
3
30
40
13
16
31
39
39
24
19
16
15
26
22
4
6
28
59
49
166
122
42
6
32
59
47
54
62
16
21
46
35
20
18
15
26
31
31
34
25
11
32
28
4
1
32
59
260
195
84
8
3
29
59
58
50
25
22
20
15
13
12
13
20
17
13
25
20
27
17
5
12
42
54
231
282
223
133
79
16
0
24
58
48
24
15
24
30
28
29
26
26
23
5
2
15
16
3
14
35
309
367
287
185
111
65
25
3
17
14
14
44
71
70
49
28
10
6
12
13
31
18
4
15
23
382
316
244
182
137
117
95
86
65
32
41
64
57
24
3
12
28
28
26
11
5
23
46
237
293
259
195
172
141
122
125
110
76
46
36
29
21
16
15
17
17
25
54
62
19
226
294
264
226
171
123
122
124
92
59
45
38
36
30
10
2
6
29
52
20
271
319
294
243
211
151
71
39
48
63
49
22
15
25
69
79
26
244
322
368
408
373
267
206
190
133
93
144
210
223
202
137
248
391
477
458
417
405
363
311
310
303
237
191
221
248
258
275
341
405
430
413
332
214
98
53
20
8
13
18
43
90
149
211
281
367
392
319
153
12
28
72
88
92
96
76
53
70
44
11
21
117
234
332
337
196
8
22
71
45
16
33
53
29
23
37
54
47
31
7
26
96
241
306
216
70
15
2
11
24
16
22
41
55
43
32
31
29
36
52
62
48
11
42
178
289
262
100
48
6
2
2
4
20
34
37
35
21
19
38
42
43
33
53
66
49
3
43
179
317
318
65
15
2
4
5
15
20
33
29
30
32
33
36
32
18
25
42
74
80
44
7
68
182
327
339
33
8
11
29
28
15
10
32
35
35
51
51
33
11
13
32
33
28
88
87
33
37
56
149
335
25
3
22
36
51
49
14
4
16
20
11
5
2
3
6
19
31
34
37
73
60
31
4
58
211
358
44
42
37
13
35
42
8
5
19
20
23
30
16
4
5
6
5
14
6
10
80
59
15
18
77
232
324
96
46
52
34
5
31
30
5
25
28
19
20
19
16
12
19
25
7
2
3
12
45
69
60
26
2
89
233
217
93
37
27
28
4
25
38
22
25
39
42
35
27
28
32
25
12
7
10
22
33
22
49
93
54
4
16
122
224
162
31
10
27
18
10
27
30
23
23
27
32
35
35
24
4
1
4
10
33
34
17
22
49
50
22
1
59
153
142
64
29
2
13
23
13
3
1
10
22
13
1
21
30
13
22
23
4
7
11
18
10
4
19
45
28
15
20
24
36
44
40
49
0
2
13
17
14
14
25
37
23
6
6
14
8
26
27
5
5
13
26
15
2
11
29
19
45
34
12
17
63
56
80
21
3
4
27
42
24
13
19
33
24
6
3
12
20
14
7
4
16
41
23
13
14
20
43
53
21
3
67
130
83
58
5
3
27
38
13
10
29
19
4
3
9
14
13
9
18
14
10
37
27
22
38
59
73
54
19
7
68
157
106
53
3
6
20
27
32
29
21
8
12
23
12
0
10
32
17
5
11
35
42
50
74
88
77
51
41
14
38
134
113
43
4
11
38
43
39
21
1
12
39
21
5
13
12
3
6
3
10
28
46
54
57
49
52
47
43
35
45
115
118
30
66
10
10
54
45
34
41
11
3
20
35
32
15
14
28
26
10
3
9
18
22
9
10
34
49
37
14
20
89
110
32
48
23
53
31
22
54
42
18
19
26
23
34
41
48
44
25
7
3
2
3
8
27
17
32
41
7
1
61
85
25
106
49
12
29
58
61
50
47
34
17
10
9
22
26
36
40
34
20
13
8
17
28
20
31
33
4
14
59
67
20
77
1
24
72
73
58
47
39
29
4
30
34
7
17
25
26
30
33
31
8
1
25
31
9
4
9
58
67
160
100
25
3
42
67
42
58
60
19
23
44
30
28
27
14
15
30
32
32
19
2
20
23
5
4
36
76
176
253
175
62
4
3
20
42
52
52
38
34
28
14
6
8
21
25
10
5
25
22
10
13
4
2
41
61
261
287
204
122
79
20
3
28
63
54
30
18
23
26
15
12
11
23
19
15
13
9
14
6
13
35
34
347
367
270
176
114
57
15
23
28
8
6
20
46
52
47
30
18
19
29
16
36
31
4
13
32
391
316
252
201
151
113
72
58
56
33
28
44
43
16
8
16
30
33
40
36
6
1
38
30
276
333
278
208
183
140
110
111
95
58
33
20
4
5
4
7
22
22
7
21
46
24
292
331
268
226
185
142
122
103
73
56
46
37
38
49
39
10
5
9
34
28
4
250
323
339
302
248
187
110
46
23
42
76
71
86
47
12
37
113
81
19
300
362
390
391
319
214
152
114
55
24
61
121
166
227
225
105
324
444
477
436
392
364
306
249
256
266
240
196
177
195
212
226
255
318
385
431
440
378
268
70
19
11
24
32
23
31
66
112
181
258
341
390
362
225
58
7
46
90
72
89
95
74
46
56
39
9
8
82
190
314
370
275
81
24
12
41
71
33
7
36
56
25
21
34
38
38
37
15
26
72
208
321
280
104
54
17
9
22
25
26
26
43
56
42
43
56
42
40
53
51
54
35
35
153
288
278
106
79
26
4
2
3
7
30
27
34
38
24
28
48
47
40
45
56
60
55
22
36
148
285
305
153
45
2
4
3
2
5
19
27
31
39
37
28
26
17
12
24
36
70
87
43
9
57
146
290
324
168
79
19
9
16
29
27
10
14
39
46
46
55
54
37
14
20
34
25
19
88
90
35
45
44
96
276
327
72
19
9
21
26
45
49
19
5
13
23
16
5
5
9
14
29
38
34
32
59
75
54
22
17
131
302
292
82
51
57
37
2
35
51
20
5
6
6
3
20
15
1
1
1
9
24
6
16
75
55
29
24
29
174
294
192
89
45
55
36
6
36
25
6
25
26
15
17
19
19
18
28
26
6
3
1
15
35
50
60
47
6
56
181
199
91
93
27
22
34
22
29
23
1
9
35
51
49
32
30
41
37
23
16
15
19
20
16
31
69
68
26
4
69
191
167
55
88
32
5
32
25
8
24
26
14
21
30
30
32
34
21
3
3
10
16
26
25
16
5
34
66
36
15
32
136
158
87
77
38
5
16
23
9
6
10
20
32
17
3
26
34
11
20
22
4
10
9
8
11
6
21
56
34
21
23
25
49
78
69
38
7
13
23
10
2
8
26
40
28
10
14
13
4
23
23
4
6
9
18
25
6
4
21
26
58
39
9
16
82
89
56
8
2
9
20
24
19
17
26
33
20
2
3
4
7
4
3
0
15
42
38
21
3
13
41
51
28
8
44
130
104
80
39
4
10
24
28
16
12
20
8
5
26
28
2
2
17
35
7
17
47
40
25
26
60
78
52
25
1
53
143
112
27
31
8
22
28
19
29
18
16
18
17
20
17
6
8
36
33
3
12
38
48
55
77
95
90
57
30
23
52
122
113
26
24
12
25
42
29
33
16
3
28
32
6
4
14
12
2
5
3
7
26
47
59
65
56
58
42
30
40
54
98
107
35
62
8
8
44
38
35
40
10
3
23
30
26
11
9
23
22
9
2
9
24
31
23
15
27
38
39
25
13
71
100
31
44
12
37
33
35
57
45
24
21
27
33
39
42
49
44
20
6
1
2
1
12
34
25
31
52
20
11
48
83
20
89
28
3
42
77
68
56
49
27
11
9
22
32
35
38
32
17
10
14
11
7
24
31
34
38
14
2
39
66
20
136
49
16
41
89
81
61
41
32
24
12
24
22
2
19
23
10
10
29
46
18
6
22
30
10
7
5
44
66
47
150
70
6
12
54
68
42
50
52
27
29
44
29
28
37
25
14
23
34
31
14
6
17
19
6
3
41
76
49
183
237
151
43
0
3
16
30
48
56
49
46
33
8
5
11
33
34
13
1
16
24
10
27
5
2
40
61
274
292
195
122
81
22
17
43
65
52
33
27
22
22
10
6
2
15
15
12
9
7
22
8
5
39
39
378
370
261
172
109
35
13
24
27
8
13
11
24
40
37
25
17
19
33
20
35
26
5
18
41
32
344
389
317
256
202
154
109
55
34
39
30
23
31
28
10
8
21
37
42
47
44
12
9
29
31
227
313
349
275
213
192
143
103
98
86
56
29
12
34
33
17
9
20
40
19
5
11
10
8
176
338
350
267
219
190
159
122
83
60
50
38
25
28
45
47
33
11
4
4
3
2
326
362
335
295
244
157
67
14
10
41
70
69
113
99
22
15
109
132
70
12
271
367
404
409
363
265
171
109
60
34
27
30
47
94
195
258
181
268
407
479
464
414
370
324
266
216
211
220
216
207
158
160
163
180
206
247
305
363
413
441
401
304
135
44
3
26
37
49
44
31
48
91
157
236
317
380
384
275
88
6
16
66
90
71
80
86
71
50
48
30
9
1
57
155
284
376
327
119
20
6
30
56
26
9
36
50
21
18
29
29
43
48
21
28
55
171
326
339
149
4
31
8
8
13
23
31
29
37
51
40
45
67
45
41
52
44
61
58
32
139
302
300
113
50
2
9
22
11
10
34
18
21
39
35
37
50
41
32
45
54
46
56
41
41
129
259
295
153
92
29
9
11
8
5
4
20
24
27
37
34
20
13
7
12
26
30
68
81
40
23
52
114
257
312
168
61
19
7
15
23
19
10
23
45
52
47
52
52
33
16
26
34
16
15
79
80
40
52
33
66
241
314
176
61
27
17
18
23
33
40
20
6
18
28
25
20
15
13
18
32
41
30
24
44
73
71
43
1
82
257
283
120
77
50
53
30
6
33
45
23
2
6
19
17
7
14
10
10
11
21
27
12
22
58
60
54
31
4
128
263
194
45
84
44
52
34
20
41
17
4
24
21
8
11
21
22
32
35
24
6
5
14
24
24
41
59
58
28
44
143
186
105
94
31
23
36
35
38
15
4
9
34
53
49
32
26
30
28
22
19
20
18
13
10
19
45
71
55
1
36
155
165
66
88
28
0
34
30
15
30
20
8
22
33
25
21
18
4
3
3
12
26
27
13
7
7
25
80
48
9
20
102
155
106
72
32
11
20
24
9
15
21
28
33
16
8
33
37
5
16
19
3
8
8
6
5
5
26
62
45
36
30
22
52
98
86
28
11
19
31
10
5
8
31
41
27
24
31
21
3
8
12
2
13
14
13
16
9
6
24
38
70
50
5
15
94
103
29
4
8
10
6
6
12
22
27
27
18
4
2
5
4
5
10
14
21
34
38
26
3
21
46
55
40
5
32
123
109
24
68
16
4
10
27
28
18
11
9
1
5
27
20
4
3
21
40
28
35
51
50
32
25
62
80
57
35
3
34
126
114
39
83
24
6
24
33
26
34
12
13
23
22
21
20
5
7
33
33
12
17
39
50
55
70
83
89
68
33
20
51
109
115
40
19
8
31
39
29
40
24
16
35
19
5
13
28
22
11
3
0
6
23
43
61
62
46
55
40
21
43
54
75
96
36
50
2
9
37
39
37
36
17
13
21
28
28
18
4
7
20
18
8
11
29
36
30
17
21
24
39
36
5
53
94
29
86
31
3
27
44
41
48
43
25
21
25
39
38
34
43
47
32
14
9
13
13
13
32
30
26
48
24
13
44
77
17
74
10
7
54
80
68
57
44
18
7
9
21
25
36
48
33
13
8
16
19
6
19
36
32
28
23
6
27
44
17
130
45
15
38
92
89
59
33
23
20
21
21
9
1
21
30
13
2
16
46
28
7
21
21
7
25
19
28
46
43
147
54
2
25
63
67
47
43
44
34
34
42
26
23
38
33
19
19
31
24
8
4
6
17
14
6
42
68
45
180
220
126
28
5
26
39
29
51
59
52
48
28
6
4
19
40
40
22
7
5
14
25
36
10
2
38
63
277
297
197
130
81
20
31
62
63
43
33
39
17
8
4
6
7
27
16
2
10
21
41
11
3
37
41
231
406
377
261
174
100
18
36
36
23
21
34
28
21
33
28
9
5
7
25
28
46
28
1
23
42
31
358
389
324
256
193
143
102
43
14
22
29
32
31
17
8
8
25
43
48
52
48
13
7
23
21
6
258
349
349
254
208
195
141
99
93
83
68
31
48
48
44
25
25
24
36
38
11
3
3
7
224
358
345
263
209
178
162
122
73
53
41
26
13
16
35
41
39
25
14
24
50
15
3
232
387
395
326
271
216
122
30
0
9
46
66
72
116
124
37
5
71
160
137
47
344
427
436
407
323
212
132
66
30
47
75
68
37
44
136
224
218
348
473
500
448
389
338
284
241
200
190
199
193
190
159
310
329
311
270
222
282
313
326
150
136
135
153
186
237
294
344
388
426
412
327
169
29
19
46
64
61
51
31
34
79
144
219
303
376
393
302
108
2
15
60
91
77
76
73
62
53
45
24
10
5
42
133
257
369
352
152
3
3
30
41
23
17
38
42
15
11
22
21
49
54
22
28
45
143
325
377
182
9
16
2
16
26
15
24
32
36
47
44
44
63
44
37
44
41
65
69
31
130
306
320
128
33
12
20
36
12
7
35
21
14
38
40
41
43
40
30
36
43
39
54
51
45
118
242
292
156
79
23
8
19
23
6
14
32
25
19
31
35
19
11
16
27
28
18
60
67
35
39
48
91
230
298
169
52
21
3
18
20
6
11
33
48
50
34
38
46
29
20
34
29
8
15
65
68
49
54
19
51
224
319
187
55
31
17
21
30
23
23
19
10
23
21
16
17
13
5
19
26
33
27
20
29
67
79
42
3
72
246
292
127
66
38
37
25
25
31
28
19
1
7
21
11
3
4
18
30
24
19
25
26
19
40
67
71
32
3
104
239
204
64
80
39
41
29
29
41
14
6
20
16
13
12
17
23
36
40
26
12
8
23
27
15
39
65
60
39
36
117
184
127
23
93
33
24
32
40
47
20
6
12
35
45
39
32
25
20
14
13
20
21
14
8
10
11
30
66
62
14
30
131
159
79
72
17
0
39
36
27
41
16
0
24
36
21
14
9
18
12
4
9
24
26
9
4
6
20
69
51
6
17
73
131
113
69
48
15
7
22
28
9
26
28
23
25
17
18
42
41
8
12
10
7
11
16
8
6
3
21
54
49
53
38
11
36
92
93
64
16
7
17
31
11
1
13
36
36
25
29
41
28
5
2
5
8
13
14
8
12
10
8
26
48
80
56
3
5
76
100
17
3
6
2
4
3
12
23
26
24
19
14
9
12
15
15
24
29
30
30
33
25
9
34
52
58
53
8
16
103
107
25
39
4
12
21
31
36
13
7
5
3
4
5
4
3
1
19
37
39
41
46
50
35
33
64
75
60
50
7
15
106
117
46
68
9
14
30
31
46
38
17
11
19
24
26
21
2
5
25
32
26
28
37
48
55
59
61
77
73
36
16
36
89
115
61
73
11
4
34
37
40
51
33
18
29
16
2
17
28
28
27
21
17
14
17
35
56
53
32
44
36
17
41
45
55
95
45
25
7
18
44
40
34
25
18
15
18
28
39
32
14
12
32
35
17
13
29
38
27
17
21
17
32
46
7
43
99
37
63
16
1
35
48
26
27
36
28
17
26
44
34
20
33
54
48
24
14
24
19
13
29
31
22
40
25
10
37
76
27
71
8
10
47
61
60
53
34
8
2
3
6
8
32
59
47
23
14
20
23
10
18
36
23
18
31
21
20
22
19
137
58
6
23
69
84
56
31
23
21
30
26
7
2
26
44
21
7
16
37
20
6
30
23
5
40
36
20
28
37
154
58
4
27
63
61
53
44
40
38
34
42
25
16
36
32
18
15
19
9
5
5
7
8
16
8
39
69
43
181
211
109
21
4
21
43
43
62
65
47
36
24
3
12
32
29
29
23
8
5
5
14
24
8
6
33
69
39
280
300
196
129
76
17
36
71
62
37
29
36
17
4
8
12
23
43
28
3
4
23
42
12
1
29
47
261
428
377
257
172
94
21
35
36
21
38
42
27
15
22
13
0
11
12
13
34
53
37
3
17
34
30
375
390
331
260
185
132
83
25
4
9
26
31
40
17
10
19
32
44
49
58
55
21
0
11
16
17
289
387
344
231
199
188
129
90
88
75
62
40
59
56
41
40
41
42
34
29
19
6
3
3
274
367
334
267
205
163
150
117
74
51
30
26
19
22
38
40
45
26
3
14
78
71
17
279
427
420
324
247
176
88
12
4
14
52
70
86
110
118
44
7
29
142
187
97
266
411
469
446
382
278
173
97
29
39
60
75
87
50
34
82
161
211
146
411
509
510
433
360
298
246
224
198
179
194
186
168
149
303
330
342
316
286
245
201
252
272
315
335
320
144
119
117
137
167
223
282
327
366
409
413
339
190
25
23
55
85
65
48
29
23
70
133
205
296
374
392
311
121
5
13
55
83
82
77
62
54
53
44
22
10
6
40
116
231
356
364
182
2
6
41
41
19
23
41
41
21
17
18
20
47
54
29
23
37
128
318
387
199
17
17
3
20
30
9
17
41
40
43
46
46
55
44
30
35
43
63
66
33
120
298
330
151
10
34
9
17
35
9
4
36
33
12
28
43
39
35
38
37
27
31
44
56
53
44
111
236
293
162
16
69
16
4
16
20
4
25
39
26
12
28
42
25
12
32
44
25
8
52
61
37
44
46
83
207
278
168
31
50
21
4
29
21
4
19
41
43
40
22
28
46
33
30
41
25
3
14
60
63
52
54
17
42
205
321
209
42
47
28
19
28
39
22
9
14
14
29
14
2
14
13
1
15
18
20
28
25
24
62
82
35
2
73
238
302
146
48
24
25
20
36
37
19
19
6
10
23
5
3
3
24
29
17
14
26
38
18
28
78
74
33
15
85
212
216
86
71
28
32
25
27
38
19
15
22
19
22
20
17
22
29
28
20
22
27
33
26
10
39
64
62
45
23
89
181
146
32
90
27
17
30
37
45
24
2
17
32
32
27
25
27
22
9
11
21
19
6
5
11
6
21
60
55
17
32
118
154
84
52
3
11
46
42
35
43
16
6
17
32
21
15
10
23
17
6
11
14
13
11
7
7
14
47
38
25
34
54
108
116
81
20
1
7
33
33
16
34
33
15
18
20
24
45
43
17
10
18
26
26
21
19
11
2
18
41
45
62
43
0
24
86
96
61
12
3
11
21
13
9
22
34
30
21
28
40
28
10
3
9
25
30
23
18
18
12
9
27
50
84
60
10
6
45
93
16
5
4
5
7
7
8
18
29
27
23
19
14
12
16
15
27
33
28
26
36
25
13
41
52
61
62
21
1
73
104
36
16
19
22
19
35
34
7
6
17
15
4
2
2
4
4
21
31
34
32
43
49
36
39
63
65
60
60
18
3
87
118
53
39
6
24
35
28
55
41
28
19
13
23
32
25
5
7
25
32
33
31
35
45
52
53
47
63
68
42
20
24
65
111
73
60
6
11
37
38
47
56
40
23
27
28
14
13
20
26
31
33
36
31
21
31
51
46
23
39
35
17
41
34
40
95
65
14
6
26
53
35
27
20
17
15
13
27
39
28
12
14
37
51
30
18
27
39
25
19
32
21
24
50
15
34
103
59
45
6
10
43
43
13
12
29
26
19
30
44
28
11
33
59
55
27
12
22
23
12
24
37
27
32
32
2
29
71
42
86
72
9
15
38
42
50
46
26
6
1
1
2
4
19
59
52
26
12
19
23
18
25
36
22
19
35
27
12
19
24
138
66
4
12
51
73
53
35
29
24
32
34
16
8
23
46
27
12
18
29
18
11
38
31
15
44
40
14
30
39
137
163
68
2
22
52
56
56
51
37
34
32
43
25
10
30
27
14
13
10
7
4
27
30
16
15
1
30
71
50
187
214
102
15
7
15
43
54
74
70
36
25
21
18
27
23
11
15
15
8
5
8
5
16
8
11
28
74
48
283
293
181
111
61
13
33
68
65
43
25
20
18
26
38
26
27
47
22
4
6
18
35
16
7
23
54
45
280
431
359
232
159
103
34
10
30
45
53
41
13
5
6
5
24
46
27
16
40
64
50
18
14
28
32
381
382
329
265
185
121
67
8
11
7
5
5
21
28
15
34
52
53
52
61
57
39
18
15
23
26
307
410
345
218
187
172
112
81
77
63
28
44
62
57
55
62
61
61
38
23
7
9
36
37
318
371
321
269
213
159
136
110
71
43
27
30
32
38
47
47
57
28
3
10
84
133
51
314
451
432
323
231
146
65
10
1
21
57
79
95
99
97
66
17
2
89
192
133
326
464
498
441
344
236
144
64
16
49
72
68
76
39
33
53
111
179
147
364
451
517
501
415
328
255
206
205
197
182
186
176
155
147
324
332
347
344
311
292
259
209
169
84
95
80
55
32
10
130
173
229
257
269
307
337
319
275
232
136
42
15
124
138
113
112
130
149
206
265
309
350
399
410
339
198
52
3
29
53
31
19
53
91
69
46
25
16
53
115
191
291
372
387
312
131
8
14
5
12
57
74
76
79
59
51
51
44
25
12
6
46
107
213
346
373
205
34
2
56
12
4
39
50
26
27
42
43
40
35
29
19
36
48
47
20
29
125
311
380
210
27
2
60
27
7
14
24
7
24
51
41
38
52
53
50
50
28
31
47
62
57
40
112
281
337
179
26
1
78
49
5
2
5
3
5
36
44
16
18
38
27
19
41
44
16
27
52
60
51
36
105
239
303
170
19
2
63
12
3
17
21
6
29
37
23
10
26
51
27
9
37
47
17
3
49
66
42
36
45
86
193
262
178
43
57
10
7
34
21
5
27
37
32
32
24
33
54
47
40
43
27
2
12
60
63
44
52
29
39
176
303
232
60
44
25
23
27
40
27
9
7
15
33
21
7
12
23
8
10
10
16
34
37
22
58
84
39
10
62
204
297
174
26
27
16
30
17
32
46
22
11
14
32
36
12
2
2
15
16
9
15
33
46
19
33
83
70
43
33
67
184
225
106
54
18
35
30
19
27
21
21
30
30
30
23
15
15
16
15
15
26
33
33
24
10
31
59
68
53
17
69
177
159
41
82
17
17
37
37
34
19
5
22
30
26
25
17
28
29
19
20
24
12
5
6
11
1
22
58
47
18
32
110
152
87
38
2
16
53
49
43
39
11
6
11
27
24
16
17
27
32
34
21
2
4
18
17
4
16
37
31
34
37
42
104
121
84
15
5
10
39
40
28
35
29
12
18
24
25
39
40
24
16
19
24
22
23
31
16
1
19
36
38
59
38
7
25
93
108
57
12
3
7
19
18
14
25
39
30
20
26
36
28
11
3
4
21
36
32
31
20
1
5
27
42
75
66
18
9
26
86
66
75
21
7
4
4
5
6
8
15
32
35
29
21
11
4
12
17
22
25
21
33
39
13
9
38
43
59
69
30
9
41
99
58
29
32
21
16
27
23
2
7
31
36
16
3
2
4
14
35
34
24
20
45
53
33
38
59
55
57
64
24
2
67
119
66
46
4
36
32
29
42
42
43
32
13
23
34
26
10
17
34
35
30
28
38
48
49
49
47
52
56
46
34
18
42
102
82
44
2
20
46
35
42
54
49
29
30
40
21
10
10
18
32
34
38
36
30
38
54
44
21
34
31
17
45
27
25
89
79
46
4
3
40
50
29
26
25
24
17
12
25
36
21
8
9
33
52
38
21
29
41
27
18
37
25
22
44
18
20
92
72
37
0
15
48
42
14
14
30
25
18
27
41
23
10
34
54
55
31
12
20
20
20
24
37
35
39
40
2
15
66
49
88
60
9
32
45
42
51
43
22
6
5
7
7
5
16
42
42
22
12
21
27
30
36
38
34
35
40
20
9
29
34
134
53
11
22
49
71
54
44
35
18
28
36
23
5
3
21
23
23
26
30
26
24
40
43
36
48
31
9
45
52
141
163
69
1
22
46
48
57
53
31
28
29
42
35
10
14
22
19
17
14
10
7
13
34
39
18
4
23
70
58
195
213
101
18
15
15
40
54
74
64
32
15
15
34
36
15
10
12
15
6
7
10
9
9
12
8
24
73
56
280
279
159
85
43
11
21
57
75
60
26
13
27
56
51
20
24
37
12
13
32
21
33
21
9
21
57
58
281
408
326
200
147
108
48
8
51
79
74
39
12
25
28
15
24
41
28
25
53
63
56
37
15
23
43
44
373
365
321
267
181
108
43
3
26
34
11
2
10
18
18
39
59
60
62
70
58
43
35
19
29
43
311
415
346
218
178
155
103
71
67
37
32
49
67
63
76
86
75
78
59
28
13
7
42
95
29
174
350
380
313
265
217
160
128
106
66
36
32
40
46
51
52
51
69
55
16
3
66
159
93
157
353
469
431
323
229
132
56
16
12
36
62
88
92
83
85
84
31
11
39
158
147
386
509
521
442
319
207
118
32
27
60
77
55
63
35
24
36
91
146
129
429
497
522
482
393
304
222
174
191
209
192
174
162
154
151
351
357
364
343
302
287
268
215
163
89
108
87
65
37
16
127
173
232
260
271
301
334
325
295
250
146
37
18
126
134
114
111
124
137
192
245
291
339
391
401
333
199
54
3
19
47
37
14
41
90
75
49
23
14
32
90
171
275
359
377
308
134
11
20
8
13
63
70
70
77
55
48
47
42
23
12
6
50
96
197
338
373
216
40
3
57
22
5
29
60
38
31
37
39
57
59
42
15
18
40
62
13
17
124
304
370
222
43
4
57
26
5
9
21
9
34
54
44
32
51
61
54
55
25
28
51
60
48
46
104
265
348
208
38
3
66
48
7
5
8
2
3
32
50
24
13
26
11
7
39
40
14
30
53
62
49
27
101
245
310
189
34
3
57
11
4
20
28
17
24
26
24
15
27
49
24
3
28
37
15
9
46
70
47
24
46
88
184
262
205
65
5
54
6
12
30
20
20
27
22
23
33
36
41
57
52
39
37
28
9
9
56
59
34
44
39
41
151
277
246
82
7
41
19
26
17
31
41
14
2
19
41
36
3
10
27
21
14
11
17
37
38
21
55
77
46
28
43
150
275
202
43
23
21
45
15
21
53
24
5
21
43
37
5
3
6
9
8
5
14
36
48
24
43
82
69
58
46
52
164
231
119
9
37
12
46
41
17
17
18
20
39
40
27
18
13
14
18
9
8
21
24
22
23
12
23
58
74
62
26
67
176
165
45
66
17
24
49
42
20
4
6
26
36
29
29
17
23
41
36
39
36
12
0
13
11
3
34
68
51
25
32
109
158
90
25
42
5
21
54
51
47
26
3
4
10
30
27
17
22
27
41
60
29
5
12
33
22
12
25
45
44
41
34
39
107
131
78
23
0
10
38
49
43
37
21
18
26
29
26
32
29
22
20
24
26
13
21
35
17
1
21
40
42
58
36
11
32
113
122
74
58
11
4
7
28
26
11
29
48
39
24
25
31
25
10
3
3
16
33
30
34
16
4
11
33
33
62
68
19
9
34
99
76
22
5
4
2
2
3
10
20
34
39
32
20
7
6
18
26
30
27
22
40
38
2
14
41
35
55
71
31
11
29
95
71
55
38
24
9
16
13
3
13
36
38
13
7
6
13
31
49
39
18
22
59
57
24
37
59
51
54
57
22
5
52
114
77
66
51
46
32
26
29
43
56
38
17
30
31
26
23
32
37
30
21
27
52
58
45
48
50
50
47
42
41
13
28
96
90
23
6
30
58
26
34
55
59
37
36
41
24
10
7
14
31
34
32
32
35
46
57
47
29
32
25
18
42
22
12
75
85
2
19
51
39
27
29
38
35
16
10
21
26
17
6
8
25
43
45
34
35
47
33
18
30
29
29
45
15
8
69
73
22
10
25
55
41
25
28
37
19
9
19
33
20
13
26
38
56
44
27
26
26
28
32
37
39
56
52
13
5
53
52
34
5
49
59
52
56
47
24
4
2
2
2
2
11
27
40
30
26
30
31
34
47
46
47
54
53
16
2
45
52
113
33
15
43
58
71
56
46
26
9
30
28
21
20
6
7
10
24
37
36
31
30
36
50
53
47
13
1
57
68
150
59
2
24
47
43
53
50
29
27
30
37
39
20
8
11
26
29
19
22
18
5
25
51
18
7
20
63
56
194
206
105
33
22
25
30
43
62
60
37
16
14
35
36
25
19
20
20
5
19
23
6
19
18
10
26
70
53
128
270
265
149
73
39
22
2
44
76
73
42
18
35
64
43
17
28
28
6
22
52
24
32
26
8
15
59
61
270
374
296
186
142
105
43
16
64
100
90
48
36
50
44
23
23
24
20
33
59
53
49
51
17
17
48
34
355
349
311
264
174
82
19
18
46
51
39
36
31
26
23
36
51
53
66
77
50
42
48
15
29
58
196
314
405
340
224
173
140
89
61
47
34
49
63
71
76
91
97
78
87
75
45
20
6
39
116
57
194
372
394
316
257
209
154
116
92
59
36
43
61
72
63
49
55
76
81
33
4
32
140
114
204
404
490
425
318
222
119
47
20
30
57
76
105
90
67
86
98
41
5
14
109
136
234
444
546
542
449
307
183
90
10
42
72
81
46
62
46
15
29
97
127
112
334
490
547
531
462
370
290
211
161
185
223
196
157
146
152
156
310
366
379
379
345
299
284
270
221
155
94
116
93
77
47
20
119
173
230
260
273
296
330
338
314
256
156
44
12
125
129
117
110
109
129
179
224
274
329
380
389
328
204
58
4
24
50
36
13
38
90
83
57
23
11
16
68
148
248
337
365
309
137
11
30
8
13
60
69
70
75
51
39
45
39
17
7
3
37
77
182
328
368
217
40
3
47
16
7
32
63
45
32
31
29
53
71
53
9
7
26
57
2
7
112
294
363
236
57
6
52
15
1
11
15
14
38
52
42
32
48
63
56
56
19
26
44
51
33
42
93
255
361
234
49
3
59
38
7
25
36
10
7
31
48
32
18
18
8
8
34
28
18
35
46
56
48
25
99
246
314
215
58
5
54
13
4
17
37
33
16
13
31
27
28
41
20
3
17
20
18
22
39
59
51
26
50
87
180
279
243
96
4
49
10
15
18
27
40
18
12
29
43
43
40
49
46
28
25
28
22
4
42
58
33
34
41
50
142
264
258
104
2
44
13
26
14
29
46
16
9
25
44
43
9
7
22
18
16
17
23
29
29
20
55
67
46
47
32
109
257
225
60
29
17
46
16
16
49
15
11
37
44
22
2
3
14
18
13
8
15
29
34
24
45
75
70
74
49
44
159
243
133
11
24
6
47
46
17
11
12
13
39
41
14
9
15
16
36
17
8
21
21
13
22
13
21
73
85
63
37
77
181
174
51
4
45
27
34
50
43
17
3
8
25
37
39
26
11
17
45
33
45
48
20
1
16
10
9
53
79
59
37
38
110
166
93
21
55
37
30
39
49
49
20
2
5
18
37
31
15
27
25
28
58
41
1
18
37
19
15
28
52
67
54
34
37
106
133
69
43
18
11
33
55
52
33
20
27
32
22
22
25
19
11
9
22
28
16
25
34
14
3
18
41
49
65
43
11
32
123
126
63
55
12
6
14
42
28
9
31
53
44
23
20
26
23
6
10
15
22
33
32
26
13
4
16
40
28
59
70
21
7
53
120
74
77
19
2
4
2
3
4
15
25
30
34
33
14
10
12
26
45
47
37
27
40
33
5
25
45
32
54
69
30
10
38
102
71
69
48
29
10
10
11
14
20
31
20
6
14
32
34
40
46
44
25
29
67
56
15
35
56
46
52
56
23
7
44
112
80
67
56
50
38
22
30
52
54
28
23
32
29
30
33
35
31
24
19
30
61
59
37
47
53
46
37
39
40
6
21
97
97
17
4
41
57
26
33
53
57
36
37
37
20
8
9
17
36
40
30
33
42
47
55
51
31
29
21
17
38
16
8
67
87
28
10
29
55
30
26
32
46
37
15
9
18
20
8
5
23
37
43
53
50
42
51
43
17
17
30
40
40
12
5
54
65
7
3
36
57
39
32
39
41
15
3
13
30
18
4
4
15
43
56
60
50
43
40
37
34
41
72
64
16
4
47
56
66
14
14
64
65
54
57
50
25
2
2
2
2
6
7
12
31
37
48
55
41
40
54
54
49
65
62
20
4
46
69
95
19
20
59
60
62
55
44
19
12
33
16
4
22
22
18
16
33
47
41
36
35
38
51
59
35
5
4
59
74
133
50
5
29
45
42
47
44
32
34
27
25
32
25
8
10
29
39
24
29
32
4
24
53
20
7
20
61
52
182
189
110
49
21
26
16
33
52
57
47
30
11
21
16
24
15
30
27
7
29
32
13
29
22
11
29
71
47
260
260
159
83
41
33
14
33
70
79
56
28
38
52
24
16
33
32
2
15
52
31
32
28
4
14
59
59
352
284
194
147
89
22
25
63
99
93
62
57
57
40
24
17
10
3
21
53
38
33
50
15
3
49
338
341
306
257
162
53
2
17
54
62
58
60
43
27
27
28
30
37
60
76
41
39
51
7
24
70
325
386
325
236
176
120
68
37
16
32
58
71
89
94
93
93
79
83
80
61
32
5
27
102
389
406
326
256
194
132
93
74
40
39
54
92
99
72
52
62
82
77
78
26
10
87
456
510
420
308
204
98
34
19
48
75
92
127
105
73
94
109
48
9
9
80
580
551
445
288
158
59
4
43
76
86
61
78
59
13
33
103
532
438
348
285
219
165
183
223
196
149
98
120
100
99
64
23
10
108
175
229
256
273
292
331
349
321
245
165
66
9
113
120
122
110
99
120
163
199
256
317
363
378
336
220
67
3
44
55
30
15
45
92
87
61
26
12
10
57
130
220
312
359
315
149
15
34
6
12
48
68
76
81
56
37
43
39
17
5
2
9
56
170
320
365
218
43
3
28
2
7
40
48
37
29
33
31
41
63
56
12
4
15
26
4
4
93
281
361
250
69
7
57
10
4
25
23
13
33
41
41
39
41
54
53
49
15
20
25
36
17
29
81
246
367
261
67
5
38
8
25
41
10
10
31
41
33
21
19
15
15
24
11
15
38
38
48
47
31
99
241
320
250
89
5
61
21
7
12
39
40
9
11
37
32
29
31
18
6
9
9
26
35
35
45
53
45
60
82
176
298
278
120
8
48
16
11
11
34
43
8
13
36
45
39
29
36
36
21
20
30
27
2
31
58
44
37
41
60
144
263
274
117
1
45
5
18
16
29
41
17
24
31
39
38
11
10
23
14
19
22
20
20
13
19
55
55
44
65
36
98
258
244
70
9
42
6
33
24
19
35
15
25
47
39
18
8
6
15
21
17
15
17
20
19
12
33
58
70
82
45
38
157
254
158
23
22
7
37
45
22
13
11
14
33
34
10
18
15
12
37
17
4
20
21
8
20
10
18
85
88
55
41
80
185
193
67
1
37
34
31
42
40
15
10
11
12
29
40
17
3
17
46
21
27
44
25
7
19
11
10
57
84
67
47
44
109
170
102
24
62
56
27
20
41
47
26
12
10
13
36
18
3
27
27
5
38
44
15
25
28
13
17
22
52
78
66
42
34
98
128
70
51
38
18
18
45
50
31
28
35
20
1
6
17
10
1
3
13
30
28
32
27
12
11
11
32
56
76
52
5
26
119
127
48
50
10
6
14
41
27
13
32
48
35
12
7
13
10
7
19
26
30
42
35
20
12
12
19
39
32
59
70
18
1
72
130
68
69
15
2
2
11
13
9
18
19
21
25
30
19
29
25
29
48
51
46
34
34
26
15
31
42
30
53
66
28
5
50
111
63
63
45
26
12
12
14
15
16
20
8
5
17
54
54
34
36
42
30
29
60
51
17
36
46
35
49
59
24
7
44
110
76
46
42
46
47
36
40
56
38
14
25
34
31
37
45
36
28
31
24
27
58
59
38
47
49
35
29
40
36
3
24
105
99
10
5
46
53
34
37
43
45
33
39
39
19
9
9
18
48
55
44
44
42
39
53
53
34
26
19
18
25
4
17
75
89
22
9
37
56
25
22
26
43
38
23
19
26
10
5
7
39
50
50
72
68
37
46
49
21
14
34
43
25
3
12
61
61
2
13
43
46
32
27
41
43
16
6
15
30
18
3
4
13
32
68
89
71
53
49
43
28
43
79
57
6
7
52
58
54
7
20
64
61
42
46
53
26
2
3
3
4
6
4
5
18
41
68
74
55
48
54
52
49
68
62
19
6
46
73
77
11
24
61
51
47
55
45
15
25
37
10
7
27
14
8
22
39
43
42
42
42
41
50
61
35
5
6
58
72
126
113
47
20
27
36
45
45
44
47
46
27
12
25
24
11
8
26
35
23
35
37
9
31
58
28
8
25
71
51
165
166
112
59
17
23
14
32
51
59
53
34
12
7
12
11
7
24
28
11
29
38
28
39
26
7
27
71
46
257
262
173
94
45
32
12
34
61
68
57
35
36
35
9
5
24
39
10
3
32
34
35
26
2
9
54
59
286
346
282
203
149
68
11
21
51
71
76
63
68
53
21
10
12
24
6
7
33
29
22
43
19
10
38
325
333
296
245
154
44
0
13
50
63
59
65
44
28
25
11
9
26
47
66
34
33
49
10
20
72
340
369
305
246
184
101
43
6
8
35
65
81
113
107
84
84
84
73
75
67
53
18
6
71
398
403
330
261
179
108
70
57
21
37
72
116
114
74
70
84
87
74
83
30
6
50
485
513
415
304
191
84
26
16
55
87
105
140
124
95
104
117
50
12
19
83
547
606
550
426
263
141
42
10
36
73
95
94
86
56
21
45
96
587
520
421
334
279
226
182
184
207
188
147
101
122
120
127
88
33
3
99
177
229
250
268
286
326
352
318
238
175
94
24
99
118
129
112
97
108
138
169
235
305
348
373
354
240
77
0
61
65
30
16
50
89
81
60
34
16
11
55
123
204
293
355
323
167
27
49
8
7
29
63
83
87
67
45
45
44
24
8
3
4
37
160
310
359
226
49
3
24
7
12
41
34
28
28
39
44
40
51
54
23
0
2
3
5
4
70
263
361
263
80
6
77
24
9
25
35
12
33
40
41
40
38
39
46
38
14
17
10
23
8
14
69
234
364
290
98
4
49
3
13
30
23
22
32
34
20
17
25
23
18
15
1
8
35
29
44
50
41
94
226
332
295
131
8
64
23
8
10
34
39
9
14
32
28
28
35
27
17
9
2
18
40
30
39
57
67
72
78
170
309
303
136
10
54
17
3
9
32
35
2
18
34
41
33
21
27
30
26
24
22
18
4
29
62
60
51
52
68
138
259
291
130
2
40
2
9
24
28
23
23
39
30
28
30
15
11
21
20
23
20
12
10
5
24
54
46
55
82
49
104
269
261
78
10
39
6
18
28
20
23
25
40
42
38
27
17
11
7
14
18
15
13
10
5
5
20
42
68
80
43
37
152
263
189
38
37
9
19
39
25
15
18
13
22
39
20
21
15
9
15
8
2
15
13
7
20
7
12
78
81
46
36
70
185
216
88
2
37
27
18
29
39
14
17
15
5
22
35
11
5
16
36
5
9
33
22
13
25
18
6
44
76
62
49
40
99
166
113
31
55
49
16
9
37
39
33
28
10
4
34
25
4
18
30
3
22
39
23
20
16
13
20
17
37
66
65
47
31
87
126
76
34
49
36
13
6
33
46
36
37
27
5
1
17
42
23
3
4
7
29
41
36
18
15
23
14
29
60
77
62
6
25
117
126
46
45
9
3
8
24
25
26
29
27
17
3
0
4
5
3
13
24
29
52
49
19
19
30
25
33
42
66
72
20
1
84
130
62
61
31
6
2
4
13
19
18
11
9
15
13
24
45
34
19
31
39
45
41
27
23
27
32
31
30
53
67
28
6
60
118
59
57
41
27
18
12
10
14
18
16
9
5
4
17
67
67
28
21
35
26
22
46
47
29
36
34
21
46
60
25
6
53
117
69
8
7
26
42
39
52
56
27
1
16
29
29
41
45
34
34
42
32
14
43
63
52
49
40
23
29
49
32
5
38
113
91
7
7
44
55
45
40
39
38
30
32
35
21
8
6
18
52
69
60
51
38
31
48
53
38
29
20
15
12
3
33
91
83
23
6
35
61
31
13
13
37
38
34
31
24
6
6
6
37
52
59
81
72
27
31
49
36
23
40
40
13
6
30
80
53
6
6
33
41
21
15
34
45
24
17
14
28
23
7
5
12
29
71
94
72
52
50
43
30
44
73
39
7
18
62
54
53
13
18
57
55
27
36
61
29
2
11
9
8
8
3
3
12
46
71
74
68
54
48
44
49
75
65
14
3
43
66
59
3
27
63
37
33
59
45
23
50
42
8
14
35
28
29
16
38
29
42
57
48
39
53
72
56
12
3
55
66
110
91
44
33
28
32
48
48
48
63
59
24
12
30
37
28
14
20
25
23
35
36
30
48
69
42
7
22
78
56
150
151
111
62
18
28
20
33
64
72
57
38
13
10
22
25
15
20
23
14
21
41
44
42
37
5
18
71
53
257
259
175
99
51
36
15
48
64
52
44
29
31
24
13
9
8
17
18
6
15
24
41
34
7
1
43
58
305
343
274
199
144
65
15
19
45
48
45
46
65
36
10
10
20
28
18
6
18
17
17
39
21
12
25
311
326
287
231
156
62
7
15
48
49
47
64
49
30
20
10
10
22
33
46
28
28
48
14
11
64
349
357
287
254
194
94
22
3
14
54
81
107
132
110
73
92
92
59
63
71
63
22
8
42
397
387
325
265
180
104
68
46
20
47
90
128
110
69
90
111
92
71
81
30
3
36
491
505
412
310
191
86
33
19
59
94
109
134
129
123
117
119
48
13
32
93
568
617
542
404
248
143
45
12
31
63
96
120
86
44
34
64
91
570
503
418
336
272
231
201
193
198
184
158
106
132
143
152
106
40
6
98
176
227
243
259
279
316
343
320
248
184
109
35
96
119
138
116
93
98
110
138
208
287
337
374
369
259
85
2
65
69
35
15
46
77
76
61
46
26
15
48
114
194
283
351
322
180
38
5
59
20
7
17
59
87
82
71
53
47
46
31
11
2
7
26
148
289
346
236
61
4
40
0
11
37
28
29
34
42
56
44
43
61
30
1
6
5
6
8
45
239
358
280
96
2
90
39
9
20
37
13
30
44
40
36
36
37
40
27
11
26
15
20
7
7
62
219
355
317
142
14
52
9
5
21
36
30
29
27
8
9
32
27
13
7
2
8
30
21
39
55
54
85
210
345
343
167
14
1
16
6
6
27
37
20
14
14
17
31
43
30
25
17
0
5
27
29
34
56
79
78
78
166
310
316
146
11
57
13
2
11
25
19
3
23
29
36
41
28
22
26
33
28
10
2
7
30
57
61
68
73
73
123
245
300
146
2
28
7
12
28
25
9
24
45
23
19
31
17
6
13
23
31
14
2
1
10
28
47
50
67
89
57
111
275
274
85
10
25
9
17
29
15
17
36
40
30
36
35
18
18
12
7
21
15
5
1
2
5
14
38
55
70
49
44
152
272
207
46
44
11
6
29
16
13
27
10
13
44
34
14
18
17
6
3
7
9
5
3
22
10
11
59
64
46
33
68
193
237
103
1
44
14
2
28
37
14
17
14
5
28
35
10
3
16
21
3
9
26
17
13
32
30
8
28
63
58
49
42
98
170
122
32
42
27
13
24
42
38
35
30
8
4
27
34
10
4
24
17
18
34
22
15
14
15
23
22
36
56
61
50
36
92
134
78
28
39
28
14
6
29
44
35
38
22
3
2
28
51
21
3
4
3
21
42
32
14
17
31
26
42
60
65
62
25
48
132
123
45
35
5
2
6
14
22
33
25
9
8
2
8
36
27
5
8
7
20
58
56
18
23
35
23
34
51
61
72
27
14
99
127
57
47
22
3
3
3
11
30
14
5
8
5
2
16
54
40
16
16
26
43
44
23
18
35
33
23
23
49
67
28
5
69
124
61
33
18
7
8
12
14
15
30
27
5
6
5
16
63
70
36
24
35
24
11
29
44
43
42
23
15
41
63
29
1
64
120
60
5
3
10
24
35
55
59
30
2
7
21
34
40
42
39
40
56
38
6
29
69
69
52
33
21
35
55
27
0
60
115
71
6
6
37
54
57
46
42
41
30
19
29
23
5
5
17
46
64
62
51
35
33
48
47
37
33
19
11
5
3
58
105
65
25
8
22
65
48
16
6
28
33
31
42
18
13
10
17
29
45
55
73
61
20
19
41
40
37
47
42
11
4
54
91
41
48
16
4
28
44
23
4
21
35
31
22
16
28
26
23
17
19
37
64
74
57
39
42
43
40
51
71
36
5
16
58
50
52
23
13
46
56
21
25
58
36
9
10
8
12
19
6
9
20
48
59
63
67
63
45
41
56
87
73
17
3
44
60
42
5
28
65
36
28
57
51
38
66
42
11
23
26
38
40
16
34
24
53
71
48
40
61
88
78
18
3
56
60
83
68
43
38
35
29
42
54
55
70
63
23
16
28
41
37
9
15
23
29
37
32
44
57
66
55
6
18
82
58
135
139
104
61
37
31
20
33
74
83
56
34
10
10
24
28
13
12
21
19
20
44
50
31
36
17
4
59
64
249
240
164
101
65
45
18
50
75
54
38
24
25
23
22
22
19
5
5
18
12
18
31
30
17
4
26
58
305
324
257
190
142
86
35
15
43
45
27
27
52
27
13
35
47
46
23
13
16
7
7
31
20
10
19
295
320
280
220
165
92
21
18
47
41
36
69
64
39
26
20
25
27
28
28
22
28
45
16
2
48
350
351
277
251
202
106
28
4
23
67
101
128
140
109
82
103
94
49
62
81
71
25
7
27
389
372
319
265
194
125
85
51
30
61
96
125
96
61
100
123
93
81
94
32
8
28
487
498
417
324
210
107
49
24
62
97
108
118
121
137
129
113
41
14
38
89
572
621
543
401
254
164
62
11
29
52
82
116
72
32
49
87
97
559
498
431
346
266
230
218
207
199
197
176
115
146
166
162
116
48
22
104
174
226
239
251
276
304
326
330
278
196
108
39
103
128
144
118
90
84
93
117
180
265
328
371
372
275
99
2
61
73
44
11
37
71
73
67
53
30
16
31
99
186
278
346
317
185
48
4
59
25
8
16
61
90
70
65
58
44
41
32
12
3
7
27
137
265
329
248
77
6
58
19
7
28
35
42
42
33
50
51
47
67
31
5
2
5
4
11
26
215
356
301
119
4
49
8
20
43
15
34
49
37
31
40
46
40
17
6
33
31
3
6
7
62
206
350
347
175
23
51
12
3
19
43
35
29
24
6
3
29
30
9
2
3
21
36
18
29
54
58
74
196
354
376
198
22
2
13
5
2
18
38
35
15
4
9
32
44
26
20
17
6
2
8
22
27
42
72
77
82
167
310
333
160
16
2
56
12
2
13
19
11
8
24
23
36
46
37
25
17
31
36
11
3
7
31
44
48
72
89
79
116
235
299
162
15
24
4
9
29
28
7
23
39
15
24
34
23
25
12
10
34
13
2
1
12
25
44
53
68
86
66
119
278
284
93
11
19
5
16
28
17
23
39
38
15
30
37
14
23
15
6
22
18
5
1
2
5
21
42
41
57
58
63
170
288
202
38
46
11
5
18
12
13
34
9
10
44
35
5
18
29
10
6
21
11
4
3
15
12
11
44
54
55
42
85
217
248
104
0
44
13
5
39
38
13
13
8
7
36
35
15
10
17
15
12
25
27
18
17
32
31
10
22
61
58
49
50
112
190
135
25
33
15
29
47
47
34
31
26
9
11
27
33
18
4
14
30
26
26
12
16
19
16
17
32
51
49
53
50
49
118
148
69
11
31
26
25
20
34
38
33
32
21
11
4
16
36
13
4
21
8
7
29
23
13
18
24
44
68
58
51
57
50
92
150
114
36
25
6
3
7
20
23
32
15
5
13
10
6
38
43
22
13
2
10
50
48
18
27
32
28
46
47
52
73
45
47
119
127
47
16
5
12
30
18
24
27
7
6
12
8
6
24
52
50
24
21
27
37
36
17
19
35
29
17
20
45
69
35
8
86
131
64
21
6
4
7
12
16
18
34
35
7
7
21
27
53
61
46
44
46
25
7
17
37
49
37
18
17
41
60
29
8
82
125
47
17
5
2
5
14
26
47
57
35
8
4
17
36
40
41
43
47
53
40
8
23
67
76
46
27
23
35
49
21
8
80
109
43
10
5
28
47
62
50
48
49
36
9
19
21
4
7
15
32
41
47
43
33
47
60
45
32
35
18
9
0
14
85
112
39
18
6
15
59
62
24
12
26
24
23
40
20
20
20
23
29
34
44
53
47
26
26
36
38
43
45
38
15
12
68
91
30
40
25
7
17
46
34
3
7
16
22
23
23
25
26
33
50
39
47
52
55
41
27
31
45
53
61
66
44
6
2
31
46
48
26
3
32
57
24
22
50
42
22
18
8
13
23
27
26
30
52
55
54
64
61
46
49
65
93
78
20
2
40
63
57
28
7
23
64
47
29
49
55
52
75
40
11
27
19
36
40
27
36
31
64
76
40
44
65
91
81
20
3
54
60
49
50
41
37
51
31
26
51
53
71
68
27
20
23
38
36
8
16
25
35
38
25
51
60
51
57
16
7
69
57
111
121
90
67
67
39
15
30
70
85
57
31
11
9
21
21
8
9
27
27
29
45
50
18
30
25
10
42
65
223
206
151
113
85
55
18
36
73
59
45
26
11
16
29
27
30
13
6
19
23
17
17
15
22
10
14
55
277
287
240
185
146
103
58
8
38
50
31
20
35
23
23
40
56
58
36
12
25
21
16
15
26
5
10
278
316
279
214
168
117
51
21
44
37
29
69
76
52
44
36
32
29
28
27
13
31
48
17
7
28
343
343
275
247
207
129
57
19
29
67
103
133
142
119
102
108
82
43
71
95
79
30
6
11
374
373
323
268
213
158
102
50
29
61
90
117
92
63
98
112
89
94
107
36
9
24
485
506
430
342
236
130
53
19
68
104
110
112
114
136
130
83
28
15
48
565
622
556
419
274
186
76
10
30
42
62
89
49
31
71
120
118
570
513
449
358
270
245
237
228
224
235
206
126
166
185
172
119
70
38
110
174
227
238
245
274
297
310
335
314
213
111
38
112
135
140
116
77
66
86
110
156
237
315
361
364
290
121
7
54
79
54
5
34
74
79
75
55
27
9
16
79
170
269
340
319
192
56
4
64
34
10
17
65
89
57
57
57
40
30
26
13
2
4
29
129
253
325
265
95
7
64
33
10
23
52
53
42
15
34
62
59
66
30
4
1
2
5
10
23
204
356
326
147
10
48
10
22
53
20
34
48
32
25
51
59
43
18
6
36
37
6
0
10
64
199
355
378
195
23
1
59
16
4
16
46
34
28
28
17
8
28
31
10
1
6
29
43
26
11
47
57
74
195
357
389
221
40
4
21
4
2
10
36
43
21
7
10
30
37
26
15
16
11
4
3
13
21
31
58
75
87
168
314
353
180
24
1
16
1
7
19
15
10
19
23
34
36
36
38
21
21
38
18
4
6
22
37
32
65
89
86
128
243
300
169
26
31
2
2
18
31
15
19
25
16
31
32
23
43
24
5
16
19
2
2
6
20
42
51
58
80
76
135
285
293
99
12
32
3
7
21
26
31
37
33
14
32
33
7
26
21
2
10
24
19
6
3
7
19
53
25
45
67
87
205
309
184
19
37
20
15
14
10
18
34
13
13
43
33
5
27
40
16
13
30
31
14
7
9
10
19
41
43
62
54
115
248
252
94
4
38
18
21
44
30
17
17
7
12
44
40
24
21
30
22
18
34
30
19
22
27
18
12
28
57
65
53
59
133
222
150
24
35
26
48
52
40
34
29
17
13
27
31
28
23
3
15
36
31
15
6
14
25
15
11
38
59
56
59
52
67
154
164
53
7
34
31
29
29
31
31
27
24
14
16
12
9
27
15
18
35
15
5
18
19
22
18
10
53
84
56
48
59
70
134
163
93
21
27
8
3
9
22
20
27
22
4
15
13
5
31
45
35
21
9
19
39
27
21
35
21
34
62
36
47
79
67
87
141
122
35
7
9
13
26
16
22
29
19
19
12
3
16
32
46
49
31
32
42
34
20
12
26
30
20
21
22
50
80
46
42
123
140
53
31
20
10
12
14
15
17
31
41
12
5
29
34
43
57
55
56
53
30
10
12
27
42
25
17
27
38
55
34
31
114
133
38
34
23
10
9
11
20
39
50
34
14
2
12
30
34
41
46
46
43
37
20
21
51
67
39
25
28
34
40
17
23
105
103
23
27
13
14
37
56
52
52
58
40
10
18
17
4
12
20
23
24
39
41
37
56
72
43
25
31
16
7
1
31
116
112
27
6
4
10
50
59
23
18
28
21
24
42
18
20
18
14
13
18
33
38
41
42
44
38
33
42
41
25
11
18
84
86
22
27
17
1
12
44
27
2
4
12
30
48
43
28
22
30
49
41
45
44
43
39
28
32
45
57
62
55
44
15
11
8
48
39
15
5
29
53
21
19
45
53
43
39
14
19
25
41
21
25
54
58
58
59
53
44
57
65
79
69
22
8
29
72
52
21
5
15
59
61
31
40
53
57
81
45
8
22
16
30
28
30
41
42
72
72
28
41
61
72
67
22
7
41
58
18
32
40
31
67
35
7
43
54
71
77
28
18
21
35
33
8
13
22
41
41
19
50
63
33
52
30
9
38
51
78
94
77
76
91
41
11
25
59
79
58
30
11
16
30
15
5
9
29
43
45
43
46
9
25
24
13
31
51
184
165
141
128
95
50
15
24
58
58
51
35
7
20
35
20
21
11
9
21
35
20
13
7
16
18
7
36
231
240
226
192
152
101
58
27
23
47
42
30
29
16
21
33
34
43
37
24
27
42
38
20
42
9
7
260
299
266
209
166
125
77
36
36
40
29
61
74
63
61
66
42
19
28
32
13
38
66
23
8
20
315
321
278
252
216
160
94
31
24
50
86
122
142
137
125
106
64
40
77
100
85
36
3
8
358
385
337
277
233
184
112
40
21
50
79
113
100
73
90
96
83
100
97
27
13
482
520
441
356
254
140
40
19
72
106
113
117
115
131
111
42
16
37
59
556
624
573
442
293
192
84
9
23
24
49
44
31
50
112
156
577
591
537
465
370
291
273
270
253
266
285
241
136
184
204
180
127
86
54
108
173
232
240
239
279
301
300
332
335
239
125
47
4
118
136
135
111
66
51
83
113
139
216
303
351
355
302
148
17
50
85
63
6
34
82
88
83
58
28
9
8
63
150
251
336
333
210
63
5
66
46
8
14
58
82
57
57
59
37
21
16
11
0
4
26
124
259
341
287
112
6
67
54
3
21
57
48
31
8
31
73
64
49
27
4
2
1
4
7
34
207
357
348
170
17
55
14
21
54
22
20
41
30
30
61
60
42
28
19
35
37
9
1
10
59
192
369
403
205
21
2
72
29
4
14
41
25
31
35
32
22
29
29
18
9
8
25
42
26
8
35
53
76
197
358
388
235
58
6
40
6
2
8
27
40
25
15
18
22
33
33
18
10
10
7
3
7
8
18
54
81
90
167
324
375
198
28
1
17
4
4
16
21
7
9
26
31
16
22
45
33
15
34
26
4
3
9
35
28
61
88
96
155
267
306
168
28
13
4
7
24
19
15
14
17
34
18
9
44
38
3
11
14
3
2
3
15
43
44
53
85
92
155
300
302
104
11
48
17
0
14
33
32
31
32
21
34
26
6
27
26
8
5
13
26
23
7
6
22
61
23
39
70
107
243
334
174
7
36
24
24
19
20
28
30
25
22
37
34
16
24
42
36
22
22
31
26
24
10
10
27
51
28
52
61
146
281
260
90
6
31
27
40
40
24
26
25
7
20
43
48
28
13
39
41
22
23
21
17
24
20
10
16
33
46
57
51
69
162
257
166
21
37
34
50
46
30
30
25
8
12
37
44
25
13
18
31
36
29
9
2
10
27
15
10
34
53
57
66
53
85
192
177
45
41
35
30
28
26
22
24
19
5
21
26
11
22
22
31
40
24
15
12
11
31
19
3
53
84
53
55
57
83
167
176
76
9
35
11
6
8
19
14
30
38
8
5
13
15
27
41
38
25
22
37
33
7
29
41
8
38
71
31
53
83
81
128
171
111
22
1
3
15
16
5
2
29
41
42
23
6
21
36
45
53
36
43
58
32
3
13
37
18
15
32
23
52
79
56
84
166
142
31
39
31
17
22
17
4
7
22
51
27
3
19
30
41
66
64
60
52
30
9
5
23
29
11
18
33
34
49
39
65
156
136
29
36
33
17
13
13
21
32
40
28
14
1
4
16
21
40
52
43
39
41
34
22
31
52
35
19
23
29
35
21
48
133
105
19
34
13
15
28
46
49
51
56
43
19
24
10
6
29
12
29
22
43
53
41
52
68
43
26
27
13
7
0
54
144
105
15
3
5
10
42
38
17
24
32
33
46
57
20
6
13
18
12
15
33
42
43
50
55
42
31
35
37
13
7
34
103
81
13
17
5
5
20
38
6
3
8
29
61
82
50
9
2
14
26
29
39
37
44
42
35
40
39
48
56
45
38
14
11
11
50
22
5
4
32
43
12
15
49
69
65
49
18
5
21
35
16
14
39
56
55
57
47
41
50
55
56
51
20
6
22
70
49
16
2
8
48
59
25
29
51
57
83
54
7
11
19
31
21
18
34
42
72
63
22
35
55
49
49
22
12
22
54
4
17
37
26
69
39
8
30
49
71
80
28
9
18
31
31
15
13
14
42
43
25
48
61
23
45
41
8
19
45
52
71
68
83
97
41
10
20
47
74
56
25
9
16
31
24
12
13
32
57
55
39
32
10
9
28
22
39
35
145
132
138
140
90
31
9
12
38
49
48
35
7
14
28
9
3
3
7
23
36
35
31
10
3
6
6
184
200
213
191
147
86
43
34
5
37
42
38
39
17
4
6
6
11
34
30
30
49
59
35
47
16
16
237
263
236
205
171
129
94
53
26
38
37
55
64
57
71
90
60
16
27
31
16
53
85
31
5
267
284
282
266
230
185
121
39
13
29
65
104
137
141
129
97
57
43
77
94
76
35
2
337
396
349
283
244
196
116
36
13
42
78
111
109
81
84
88
73
86
62
6
9
463
527
452
371
266
146
32
19
65
103
102
119
120
132
65
10
34
80
65
541
621
586
464
308
192
102
14
14
26
29
26
37
112
162
194
555
599
558
479
388
323
313
307
300
312
326
140
197
221
191
135
89
55
2
166
231
241
234
282
308
293
318
338
258
145
55
3
126
131
131
113
60
38
76
112
133
203
294
345
351
308
162
24
95
77
19
29
76
95
81
61
35
13
7
57
135
233
333
352
227
65
5
81
74
12
2
36
72
61
62
63
42
17
10
7
3
5
17
116
271
362
302
118
6
91
27
2
39
46
22
14
37
79
58
29
25
22
8
0
3
3
46
214
362
361
186
24
86
32
3
15
25
4
34
35
36
55
46
40
48
42
37
32
8
1
9
48
183
376
415
213
27
1
52
13
11
28
24
33
38
35
29
28
29
31
24
18
16
33
21
6
27
46
74
195
358
392
241
62
7
44
10
3
9
25
33
33
24
24
25
28
37
23
4
6
7
2
2
1
12
62
88
90
169
338
390
204
28
1
14
2
4
21
25
7
7
29
31
7
7
37
35
17
24
33
9
2
4
24
28
65
96
106
177
295
315
162
22
22
2
3
9
15
12
10
17
34
16
3
32
47
21
16
19
15
8
3
10
37
38
61
99
105
172
317
308
104
11
26
3
11
31
20
18
29
29
32
20
8
28
29
25
19
15
22
23
17
10
18
53
26
42
71
119
269
352
180
11
33
26
27
23
33
33
26
31
34
35
38
25
12
29
46
30
12
15
18
28
22
12
29
57
16
41
69
173
309
274
90
8
21
24
40
25
20
36
23
12
29
43
55
24
8
30
63
27
2
6
9
17
20
11
27
38
31
44
53
86
194
287
173
18
32
33
41
35
20
22
17
5
12
40
49
20
0
27
52
39
24
13
4
4
20
24
17
28
44
53
69
59
109
227
197
45
41
35
27
23
22
13
18
15
2
25
39
24
24
28
30
39
34
25
13
3
31
21
2
52
74
52
63
54
96
204
200
69
1
37
10
4
6
11
12
36
50
14
2
26
38
33
38
38
33
39
48
21
2
35
37
4
42
75
31
59
77
94
174
202
98
8
4
17
13
6
6
7
35
55
52
35
4
30
40
61
69
45
44
55
25
4
23
43
9
15
40
24
50
71
67
134
211
131
14
45
38
22
23
22
5
5
18
46
49
19
5
18
48
80
75
56
51
29
5
5
27
27
8
19
29
30
52
51
106
197
130
14
24
28
21
18
21
28
33
33
19
12
5
5
5
18
37
46
43
40
47
37
14
17
39
35
16
16
29
45
35
81
159
100
9
43
23
19
25
36
44
48
52
51
30
25
12
11
34
22
14
22
52
60
36
35
49
39
33
23
15
9
12
79
154
84
3
26
18
20
21
15
14
31
38
50
68
73
29
7
6
16
18
19
42
51
42
45
46
39
25
29
27
14
12
63
120
77
6
16
3
6
16
28
6
1
12
48
88
100
48
4
2
2
2
7
22
32
41
42
37
38
28
26
43
39
21
8
26
68
68
12
0
7
34
38
8
10
48
73
69
51
15
0
7
31
12
5
16
39
41
42
39
31
27
37
38
30
15
2
33
79
44
12
2
6
38
51
17
20
41
50
81
56
9
9
23
37
19
8
16
32
60
52
21
29
45
32
35
17
9
20
57
1
7
34
32
63
45
3
18
40
66
80
30
6
13
32
30
16
15
8
41
50
35
44
46
19
28
50
20
32
55
41
59
69
88
92
38
5
10
35
70
56
26
6
1
19
33
19
19
38
59
50
32
17
7
2
9
14
50
37
111
113
133
136
81
19
10
4
25
41
35
22
8
5
17
17
2
3
10
25
39
50
51
18
2
6
6
147
169
191
176
139
75
33
42
20
24
37
38
47
29
5
4
4
14
35
31
26
51
61
45
36
13
20
206
207
189
201
182
131
101
63
20
28
48
57
59
42
58
89
68
21
19
24
27
75
91
31
4
208
239
270
270
229
187
130
50
7
21
56
84
117
125
110
84
55
42
64
77
55
24
4
304
382
340
274
237
189
120
52
10
44
86
110
103
80
83
87
60
52
26
5
47
418
512
460
384
277
159
44
5
49
92
88
105
131
111
38
23
94
100
507
606
593
488
336
210
130
68
55
82
77
59
105
171
217
505
582
567
495
411
362
356
356
353
355
348
132
195
224
194
135
79
44
6
154
223
242
233
277
310
294
304
323
258
147
50
2
124
140
137
121
66
36
64
106
136
204
294
344
349
304
159
20
113
104
37
15
54
91
75
63
49
26
19
65
136
233
339
367
231
58
3
114
37
7
18
52
68
66
65
44
21
11
8
1
5
16
117
286
380
297
111
2
135
66
13
20
43
26
27
46
78
53
20
31
36
14
3
2
0
64
232
372
360
184
27
104
76
11
1
0
8
33
41
36
42
36
37
64
59
38
22
3
0
7
45
183
374
404
217
37
2
69
25
8
20
25
35
37
30
25
27
27
37
38
25
19
28
17
3
20
39
69
188
362
403
238
54
6
37
8
4
16
27
39
40
25
23
29
28
28
28
13
10
18
11
2
1
7
65
91
91
184
359
390
195
29
7
3
6
25
25
11
10
27
38
21
2
15
28
24
22
37
32
11
2
4
27
73
107
116
193
316
323
157
14
22
1
2
4
8
10
2
10
31
22
2
20
43
31
23
22
28
23
10
5
26
38
77
110
106
189
338
304
96
9
24
2
11
24
7
6
23
24
23
13
15
33
32
29
28
26
21
18
18
21
14
38
28
56
77
130
286
355
186
20
15
22
30
31
25
17
39
41
34
37
28
10
6
32
32
10
8
5
19
35
22
23
43
15
44
81
197
331
285
88
11
14
8
30
24
25
34
19
23
30
43
60
27
10
20
64
31
6
3
10
10
21
25
39
35
27
37
60
111
236
311
164
8
26
27
30
28
25
13
8
11
14
35
44
12
0
29
64
35
13
18
18
0
13
30
33
31
41
45
68
72
146
267
210
44
33
31
26
25
18
6
14
14
3
20
34
27
30
32
33
39
39
30
11
2
17
21
18
56
63
47
61
55
121
248
234
71
4
27
9
4
8
6
13
49
47
11
6
32
45
45
46
46
43
50
39
13
7
39
21
4
49
66
33
63
74
108
222
237
90
5
19
19
8
3
9
18
52
58
48
26
9
31
45
77
88
56
44
43
17
5
36
38
6
19
43
24
50
67
84
179
241
115
3
41
32
19
18
23
14
1
14
45
52
30
9
8
50
89
77
51
48
29
3
6
34
29
13
24
21
37
56
69
151
228
118
2
9
17
23
25
30
48
50
29
9
10
19
30
35
26
28
35
35
44
48
28
6
15
39
45
23
10
32
57
52
110
172
84
7
40
37
30
29
35
48
50
51
54
33
24
15
11
32
35
10
26
51
49
24
19
31
40
48
24
14
22
36
101
142
51
10
34
26
15
2
2
16
36
44
62
82
79
42
6
3
19
21
18
38
48
39
36
32
28
23
22
11
3
26
85
130
75
5
31
12
7
13
18
17
4
12
51
90
91
48
6
1
1
1
3
11
20
32
35
31
27
10
4
19
21
12
22
79
112
66
10
11
6
25
40
11
3
37
60
62
53
19
2
8
19
19
9
7
17
29
22
29
20
4
15
28
9
0
19
78
91
36
12
2
5
33
39
13
16
28
42
73
53
20
9
17
37
24
5
9
19
44
41
27
27
28
24
22
12
9
46
71
3
3
31
42
56
50
9
10
28
60
72
37
6
7
31
31
11
13
12
42
52
40
28
27
6
14
13
30
62
62
40
55
74
85
87
49
14
5
24
66
54
23
7
3
6
19
19
20
36
46
43
34
24
8
3
3
28
63
40
90
102
123
120
79
28
22
13
23
41
25
15
13
7
8
14
8
11
19
23
41
65
59
13
4
5
7
113
138
153
146
132
86
43
49
25
21
31
34
51
35
5
3
10
18
28
26
25
46
48
31
10
4
24
164
154
149
194
189
132
101
69
21
23
55
64
53
28
31
61
61
21
1
17
48
80
60
14
4
165
205
249
251
211
172
129
71
20
24
58
75
90
90
72
66
52
30
42
55
28
6
6
264
351
325
267
223
175
123
70
11
49
92
106
95
80
88
80
36
11
14
31
364
494
479
405
295
181
74
11
36
74
75
83
121
61
2
72
138
106
450
579
599
521
390
261
178
129
116
135
145
144
182
232
252
435
544
568
519
447
395
376
383
398
393
350
115
173
201
176
125
61
28
138
211
244
239
265
299
290
290
292
232
121
33
122
158
153
131
85
50
60
101
143
211
292
340
341
291
142
8
144
142
70
16
35
83
73
62
51
33
30
76
150
254
354
365
212
42
0
160
103
23
9
29
78
69
65
43
23
16
6
2
4
30
139
309
383
274
97
2
149
108
10
1
18
42
38
44
63
51
24
27
31
9
4
1
4
89
262
381
343
162
21
107
95
22
4
2
16
39
46
37
35
35
37
58
55
34
16
1
1
7
63
209
371
371
205
45
77
39
14
21
25
41
35
25
25
26
28
40
41
34
26
32
16
2
13
39
73
197
372
409
224
37
9
8
19
25
42
43
23
19
31
33
26
29
27
23
28
23
11
6
7
59
86
102
223
386
374
171
22
7
4
7
18
18
16
15
21
38
38
19
2
17
31
31
43
44
32
10
1
20
77
113
129
215
337
325
143
7
17
4
6
8
10
11
1
4
23
29
23
21
27
30
24
30
39
37
16
1
11
34
84
111
114
224
362
281
73
6
21
2
15
21
9
9
16
19
19
9
18
39
38
23
21
28
27
15
14
29
11
22
25
71
91
154
305
341
168
16
4
18
34
26
10
12
36
42
42
30
20
13
12
22
22
18
16
1
12
36
37
15
24
29
65
100
219
347
280
78
7
4
24
33
33
23
15
31
25
40
59
24
7
19
55
21
4
14
22
6
22
41
45
33
30
45
70
142
283
328
144
5
20
27
32
37
8
3
20
13
24
44
13
2
35
56
29
1
21
30
2
9
34
48
39
38
39
68
93
197
305
207
35
29
30
33
17
3
10
12
18
20
19
26
30
32
31
37
35
25
10
4
7
25
35
51
50
40
61
70
154
289
252
70
13
19
18
3
14
56
25
9
25
28
36
44
51
52
60
63
29
9
22
30
11
18
49
52
37
68
82
141
265
258
79
11
5
4
3
7
23
61
45
29
22
11
23
41
79
91
64
47
33
22
24
32
23
9
22
46
28
57
82
120
231
265
105
11
26
15
9
19
17
3
9
45
47
37
15
5
44
84
70
42
35
29
10
9
30
27
29
40
20
41
69
101
197
255
109
11
5
13
20
35
62
64
24
3
4
20
38
39
11
6
18
28
44
47
23
14
23
35
52
36
4
31
68
79
143
175
65
8
26
43
38
35
39
54
58
58
56
32
25
14
4
34
47
18
18
41
28
20
21
21
37
53
27
17
45
58
117
128
36
6
34
39
15
2
2
19
42
48
63
77
68
51
12
3
30
31
12
15
34
27
34
23
19
16
6
2
6
40
102
146
83
7
40
30
20
7
12
17
9
3
43
71
66
48
19
3
3
2
4
9
14
18
31
27
15
3
2
2
0
9
48
115
135
60
10
24
7
9
33
17
3
26
42
49
57
26
4
10
11
13
15
9
9
13
14
14
11
6
2
0
1
4
60
118
93
18
13
2
4
27
33
16
26
26
33
64
51
35
19
6
29
29
4
5
24
32
31
28
20
13
14
1
0
39
91
78
4
2
27
43
52
52
17
3
17
50
64
46
13
7
28
38
7
7
21
44
46
32
17
11
7
0
8
57
82
46
42
50
75
88
93
65
36
13
20
56
50
20
4
2
2
9
11
17
30
35
35
32
40
25
0
14
61
68
71
87
103
111
92
49
31
18
18
37
26
22
20
12
6
12
12
15
19
22
42
81
56
2
5
17
23
77
100
106
110
128
102
60
49
30
16
36
41
53
33
10
6
8
10
13
22
37
47
30
5
3
8
118
116
124
175
177
127
98
70
35
19
53
69
55
27
20
21
41
22
12
22
63
45
8
3
5
146
190
224
217
180
151
124
89
41
14
54
69
70
55
33
46
39
11
23
34
9
15
225
320
322
269
212
156
112
67
10
44
79
89
89
87
95
55
9
41
75
56
312
474
502
428
309
197
99
15
18
44
52
77
52
16
38
141
159
126
531
591
549
449
329
239
193
176
184
213
242
259
273
258
483
545
530
475
415
375
378
410
394
324
140
154
138
99
42
16
124
197
243
252
257
280
282
268
246
184
80
18
117
179
174
143
110
73
75
111
155
218
286
327
323
265
117
4
179
182
106
39
23
74
84
63
39
22
32
86
168
280
368
344
174
21
183
174
73
18
24
61
76
60
37
14
10
3
4
3
59
182
333
366
235
80
6
127
118
25
15
11
47
45
24
43
45
25
16
11
1
5
3
10
124
295
381
304
122
8
102
79
19
20
38
25
42
44
35
36
40
42
42
39
30
13
1
2
9
99
260
374
321
166
41
87
42
14
23
22
41
37
25
27
29
33
40
39
33
29
37
20
1
8
45
97
232
386
386
185
16
24
5
19
20
34
39
28
16
21
24
21
34
39
27
29
31
22
10
7
45
70
125
276
407
337
127
5
6
2
2
10
12
12
13
17
32
39
25
2
18
39
41
49
45
33
12
1
7
61
108
151
256
362
305
111
1
18
9
12
13
13
10
1
9
18
32
36
25
23
23
24
37
50
43
21
4
2
22
73
100
141
283
385
241
41
27
10
16
21
10
6
16
23
21
9
16
38
41
22
10
27
37
30
16
24
12
12
20
80
105
192
335
320
128
2
1
16
41
24
7
9
22
41
43
19
14
25
33
25
16
30
36
13
20
37
40
21
17
47
81
112
242
359
261
61
0
27
44
39
18
13
24
16
32
52
27
18
37
39
7
10
35
27
8
30
44
43
29
31
54
74
166
327
338
124
12
20
23
30
40
8
5
23
11
17
44
34
26
38
41
21
4
19
30
5
11
37
51
39
31
34
70
119
249
331
189
23
20
23
25
12
6
12
14
25
23
10
25
34
30
31
41
28
13
10
2
5
22
40
41
32
29
69
98
200
322
249
61
17
31
19
7
16
45
13
18
40
19
24
40
50
54
65
63
21
7
27
18
13
26
40
46
50
73
103
186
306
264
73
9
1
3
1
2
19
51
26
22
28
13
8
31
68
75
61
49
25
26
31
16
11
21
33
49
43
64
98
165
283
282
100
13
8
16
3
13
17
5
11
42
48
34
36
17
42
66
57
33
25
34
30
12
18
25
33
48
18
41
79
129
243
276
102
14
2
6
15
33
64
62
21
3
5
14
36
41
12
1
6
21
28
41
39
37
31
24
44
42
7
27
74
100
175
184
59
8
16
44
42
40
44
55
66
64
53
30
30
15
7
39
52
17
18
33
19
34
37
20
24
36
24
23
66
75
126
141
47
7
30
49
28
11
5
18
39
46
56
62
51
51
12
5
39
29
3
17
20
11
39
32
19
12
3
5
24
51
107
169
117
18
37
33
14
1
5
4
1
2
35
55
45
44
28
7
14
11
0
14
15
6
23
26
10
2
3
0
0
17
66
146
159
49
6
25
9
3
15
15
3
25
35
41
55
35
9
11
11
8
10
9
11
17
6
5
5
0
1
1
1
19
101
141
68
0
9
8
4
17
25
24
39
30
36
60
52
47
30
2
14
31
19
20
34
30
24
21
11
2
2
0
11
83
114
67
13
3
18
39
48
47
24
2
6
40
64
49
17
9
22
43
12
11
22
40
36
22
10
8
8
14
43
93
74
31
35
64
86
99
80
43
26
22
51
39
19
2
3
4
3
2
11
25
36
24
28
52
41
9
43
84
42
53
65
79
105
107
63
29
26
23
35
34
35
33
16
5
8
12
9
18
22
54
94
55
4
21
50
33
47
63
66
80
113
100
66
55
41
26
38
54
57
33
16
17
11
1
6
30
56
51
15
3
4
13
85
102
111
144
143
117
98
76
46
26
36
60
50
37
25
4
4
6
12
52
43
4
0
15
144
194
207
180
150
135
120
100
55
20
33
59
57
35
6
15
10
11
35
49
51
54
196
307
333
282
210
146
97
46
9
19
46
63
76
86
88
30
49
103
127
92
257
441
512
453
330
214
116
37
9
13
46
31
10
28
123
182
180
462
564
558
494
395
309
266
242
235
276
311
308
289
401
490
508
477
418
362
352
369
346
103
102
94
61
20
9
101
172
233
257
256
262
260
226
188
129
49
10
109
192
200
164
135
102
103
137
174
219
273
301
283
216
87
4
194
218
153
72
19
40
93
68
28
10
38
106
185
291
359
297
121
3
166
201
117
3
7
37
82
58
28
3
5
1
7
6
90
225
345
326
182
59
9
78
89
22
18
3
36
46
14
19
28
18
3
1
1
3
3
29
159
312
355
247
82
2
85
42
13
33
48
32
35
31
31
34
45
45
33
30
27
12
2
4
15
140
310
370
261
109
21
94
42
11
21
24
39
41
29
28
26
33
42
39
32
30
36
19
0
7
53
140
287
391
325
120
4
38
13
8
20
21
33
35
15
3
8
19
41
47
30
22
28
29
13
5
28
56
154
326
406
278
75
5
7
3
3
11
11
7
7
20
23
26
22
11
24
48
53
53
38
27
13
1
3
38
94
178
307
375
255
65
6
31
12
8
18
17
7
4
15
17
23
37
29
20
24
30
46
58
45
22
2
1
11
58
97
188
346
387
191
16
44
21
17
20
20
16
20
35
23
6
13
34
37
26
14
25
46
51
25
15
5
2
22
78
116
237
371
299
89
10
4
24
45
21
10
16
13
33
37
9
16
41
43
28
24
35
44
29
41
40
36
23
11
52
83
127
272
371
233
44
7
33
40
36
21
15
11
8
26
37
40
48
43
26
11
27
46
18
18
45
40
33
34
23
59
76
187
362
335
106
11
32
21
13
30
14
9
14
7
12
40
47
48
36
29
20
10
26
24
9
14
29
45
34
7
30
78
149
297
342
167
10
14
12
7
3
7
14
13
20
23
16
25
31
25
31
46
23
12
14
2
5
22
45
31
11
28
84
136
254
350
235
47
19
20
6
5
9
32
11
17
28
12
15
31
43
49
60
55
16
5
22
9
19
26
30
44
61
77
123
236
347
265
63
3
4
2
3
10
28
19
22
39
17
2
20
61
58
50
47
22
17
24
2
15
24
29
58
57
65
109
202
325
292
92
11
12
19
10
16
16
3
10
40
44
35
38
36
41
53
49
32
19
38
42
7
4
24
26
38
17
47
90
153
281
291
98
12
3
11
18
35
49
36
14
11
9
5
25
42
25
6
6
18
20
39
54
49
30
18
28
33
7
32
85
119
206
210
66
7
24
51
44
39
39
42
63
65
50
33
38
21
8
41
56
19
16
28
20
45
50
29
15
3
2
33
81
91
137
178
81
5
22
57
42
22
6
9
30
43
56
54
47
44
12
12
47
30
2
7
5
10
46
41
26
8
0
20
47
56
109
193
161
35
20
5
2
0
0
0
4
40
57
36
34
28
12
16
14
7
5
12
12
21
15
8
3
3
3
11
31
76
174
177
50
9
11
8
8
19
10
0
25
40
36
45
31
16
20
15
8
3
3
23
23
3
2
3
3
3
10
17
32
123
148
54
10
10
5
13
24
31
39
27
30
56
48
49
31
3
18
30
20
21
37
32
23
17
10
7
12
10
26
105
124
50
20
1
8
37
46
38
29
6
1
30
62
49
17
8
19
45
19
13
21
36
35
21
13
17
18
26
59
105
52
11
9
43
78
97
77
39
29
28
38
34
19
6
2
2
2
2
7
22
35
22
35
66
50
21
73
90
30
28
39
58
102
109
63
24
23
27
33
38
44
41
19
3
6
5
6
18
31
67
101
56
6
44
66
24
44
41
57
89
80
60
58
46
28
33
57
55
27
17
24
11
1
6
36
68
57
16
4
28
26
69
102
105
105
100
98
102
80
53
30
8
35
38
41
37
9
3
2
23
50
31
13
37
50
142
202
203
159
130
124
117
95
67
48
39
40
46
22
5
2
3
27
64
96
98
70
172
293
340
295
224
155
86
30
7
8
7
32
48
61
29
37
98
153
163
378
490
473
364
248
149
81
66
79
60
34
55
117
181
205
172
370
505
535
504
438
371
340
315
293
304
335
324
266
390
435
426
385
324
290
58
51
25
7
143
210
238
245
248
228
173
129
79
29
195
218
184
158
139
141
178
200
222
259
262
222
147
46
163
232
193
126
38
19
52
64
26
19
69
141
204
281
316
228
73
1
107
165
133
25
3
31
75
56
27
8
11
0
2
25
124
259
337
271
126
32
30
45
12
12
5
24
42
20
12
8
4
2
1
2
1
4
67
193
315
308
182
53
9
6
29
41
38
27
15
18
34
38
41
30
28
28
8
3
4
29
177
335
345
197
52
3
89
38
3
6
28
34
42
25
19
25
31
41
46
36
34
29
8
1
12
66
183
330
370
233
56
4
44
19
13
25
12
27
41
20
5
2
22
41
45
34
19
22
28
12
5
23
55
190
358
377
203
33
1
10
5
1
10
10
3
10
25
16
16
22
22
31
50
61
58
31
23
16
1
2
27
85
211
351
363
184
24
2
37
17
1
14
15
4
7
20
7
15
33
28
23
33
45
63
65
44
19
2
1
8
48
104
238
384
354
137
4
55
38
16
14
21
23
29
42
20
0
15
28
39
44
32
30
50
58
33
9
1
3
24
76
132
281
394
271
63
6
11
30
42
15
13
23
15
24
25
2
22
46
42
38
35
36
32
30
51
45
26
16
9
48
82
157
317
374
197
25
13
29
27
24
22
20
10
7
15
20
41
61
44
16
19
48
42
3
25
55
31
20
35
15
63
89
221
388
313
85
43
24
1
13
20
14
7
2
12
27
44
60
44
30
28
30
35
19
5
18
20
30
28
4
34
96
184
339
345
144
3
17
17
7
3
4
11
7
7
21
23
29
32
26
35
50
27
20
26
3
4
21
33
29
5
36
103
174
310
372
213
30
20
16
4
2
1
16
22
9
7
6
18
31
43
46
50
42
12
4
12
5
22
27
33
47
64
78
138
279
383
260
53
6
8
3
1
3
8
20
30
46
32
13
30
64
52
39
41
16
8
11
5
14
22
19
58
57
63
114
225
355
300
86
9
14
19
23
24
11
10
19
32
40
35
36
29
39
48
48
36
18
37
45
8
4
22
9
21
17
59
106
170
310
308
97
13
11
21
38
37
17
10
18
21
9
3
11
38
33
22
10
23
21
42
59
39
17
23
6
11
3
48
96
138
240
258
89
12
27
50
41
30
18
24
53
64
50
39
42
30
18
44
60
23
11
21
24
45
48
33
13
5
5
41
86
107
161
220
133
15
18
51
42
22
5
2
16
43
64
55
47
40
5
14
47
33
8
2
2
16
43
38
25
7
11
34
56
62
114
215
192
48
9
22
24
16
3
0
5
47
68
39
26
18
15
18
16
10
5
1
10
18
7
6
8
17
29
33
39
88
194
188
48
5
5
15
19
20
15
3
27
44
35
31
22
23
24
21
16
8
3
13
16
1
1
6
15
23
36
33
51
138
158
47
6
8
16
15
18
24
25
12
25
49
42
42
29
15
28
23
6
5
24
28
27
22
13
18
30
20
35
111
123
18
1
7
37
40
21
24
9
3
24
52
44
18
5
19
38
25
18
22
33
36
28
28
33
28
23
63
102
54
8
5
18
62
81
62
30
24
23
30
30
23
14
11
7
4
2
7
25
35
26
50
82
57
32
86
90
19
15
21
40
87
97
59
24
20
27
33
34
41
38
18
2
1
2
9
24
44
81
99
61
32
77
57
50
37
45
63
59
50
57
32
8
18
46
42
21
17
24
9
2
8
37
68
60
33
34
51
13
102
98
78
67
85
101
80
60
40
9
7
17
33
40
15
3
1
14
44
59
63
65
35
199
212
161
124
118
105
79
63
65
52
28
30
18
4
0
11
48
100
143
121
264
328
307
256
184
93
42
21
4
5
2
2
4
10
72
144
182
163
289
443
484
409
300
209
154
138
142
118
108
137
186
215
204
420
473
476
444
409
391
366
324
308
321
301
217
316
332
313
102
162
196
212
218
183
114
71
44
179
216
207
187
165
180
218
224
220
230
206
146
71
98
199
215
163
98
27
13
4
35
54
112
186
226
252
249
151
35
33
89
119
44
3
26
59
50
38
31
26
9
30
74
163
277
307
210
76
9
2
3
5
8
7
27
34
26
18
0
1
2
2
0
3
19
114
235
311
250
118
30
4
4
9
30
35
24
3
7
28
27
28
27
24
22
3
2
6
68
212
328
291
133
16
58
32
3
9
26
29
31
18
14
23
32
41
46
42
39
22
1
2
22
82
216
343
315
139
11
45
21
9
22
11
17
42
25
2
6
19
31
39
42
30
29
21
8
12
29
78
231
365
319
130
3
20
10
3
2
3
4
13
32
22
18
27
31
30
41
61
66
33
21
17
1
9
37
100
247
367
313
115
4
39
24
8
11
18
9
11
12
2
15
35
29
27
41
57
73
67
37
17
4
0
14
48
123
277
384
288
86
1
57
50
24
12
16
17
31
38
12
1
16
28
37
57
53
41
51
53
31
9
1
0
28
72
159
320
383
221
40
17
30
34
13
11
22
22
26
15
3
28
41
31
33
45
43
31
27
46
41
15
4
5
46
93
206
360
352
149
7
13
19
19
19
18
15
5
12
11
9
35
57
36
11
24
57
40
5
28
53
19
3
4
14
70
122
272
401
267
55
44
27
0
8
19
7
5
5
7
12
32
57
50
39
36
39
37
18
9
22
18
2
0
1
49
118
229
373
331
116
5
18
9
2
2
3
3
5
3
19
21
25
36
36
44
52
25
26
34
7
2
20
7
15
1
52
118
208
355
381
182
13
17
32
12
2
2
5
29
18
5
10
24
39
49
48
47
37
13
4
3
4
19
22
35
38
63
83
151
314
410
247
38
13
21
2
4
2
6
24
36
45
30
18
42
71
57
44
37
15
0
8
1
7
12
23
43
51
70
124
246
384
308
79
5
13
43
28
3
16
26
25
37
37
33
22
39
45
44
36
26
39
40
6
4
20
3
11
21
78
127
190
341
336
104
13
30
58
29
3
8
28
26
5
1
5
26
27
27
12
23
30
47
50
20
7
25
10
17
17
62
114
160
274
309
115
25
46
38
19
3
7
42
61
51
40
40
36
25
47
61
31
11
24
26
35
35
30
18
15
29
44
91
128
193
258
159
42
26
11
2
1
7
38
64
52
48
38
6
18
40
34
14
4
8
24
35
20
14
9
23
37
59
76
133
234
193
11
15
18
23
12
2
7
45
66
43
24
10
16
21
8
1
13
21
24
15
0
2
4
22
42
42
45
104
214
192
2
2
21
26
18
20
5
23
41
33
24
24
34
32
21
16
13
12
10
5
2
1
15
31
39
49
43
70
167
165
2
6
22
20
8
11
7
7
32
42
38
39
31
26
30
14
1
0
9
24
31
35
26
32
44
32
52
124
112
6
12
41
28
5
11
7
5
25
36
37
26
15
25
27
28
31
34
39
42
35
42
53
39
26
65
107
55
9
3
12
45
55
37
19
15
14
21
25
22
19
17
11
6
8
15
34
43
43
71
91
57
45
96
79
13
9
13
30
66
74
50
29
29
31
48
34
30
28
20
4
3
3
12
39
63
85
89
64
65
87
36
58
40
33
41
45
56
50
9
7
13
32
28
21
18
20
11
6
17
37
58
66
58
67
32
92
91
70
57
75
92
74
63
46
11
7
7
17
33
35
31
15
14
56
100
94
52
177
215
177
135
120
95
60
50
53
42
18
14
12
5
10
31
78
142
165
98
211
299
324
302
221
119
76
69
39
28
32
18
18
54
116
179
190
130
385
472
441
354
284
237
208
206
202
192
208
234
224
178
375
404
400
394
391
370
329
295
281
100
126
153
166
129
64
30
136
188
215
220
200
203
230
225
198
181
138
71
18
137
194
180
149
113
65
40
66
96
152
217
226
210
178
90
13
3
25
83
55
15
20
33
35
41
34
22
35
86
129
201
271
256
153
41
6
3
1
4
5
34
35
25
21
2
4
7
2
1
5
59
164
271
296
189
61
1
4
1
8
15
21
8
6
25
23
20
17
9
7
1
3
38
124
251
301
223
82
1
20
20
7
6
18
22
21
13
14
26
37
40
39
32
30
15
1
9
35
109
243
328
248
76
8
35
26
9
12
8
18
44
43
19
17
22
25
33
49
51
42
20
4
16
42
118
273
353
248
72
5
27
19
11
4
4
12
31
31
31
32
27
21
32
62
73
45
23
12
4
25
61
143
287
356
240
63
5
33
31
22
18
22
15
6
5
4
17
36
28
26
44
64
77
62
33
17
7
3
27
57
155
309
356
209
42
5
52
56
32
20
14
15
15
20
3
4
18
28
34
54
60
50
53
45
29
16
2
2
29
77
199
349
342
156
16
25
34
34
19
12
14
17
27
17
7
31
41
26
26
42
49
42
35
38
35
10
1
8
52
118
262
385
304
95
7
9
17
19
21
16
8
12
25
13
10
35
52
34
17
31
55
37
3
25
43
15
2
1
24
76
165
330
393
208
26
36
29
5
11
12
2
6
4
2
8
24
50
57
50
40
30
31
20
14
24
16
1
2
7
58
138
280
396
297
82
30
13
3
3
4
6
11
3
19
18
21
38
47
52
48
18
24
40
8
2
18
6
2
5
64
129
237
386
369
144
3
9
30
29
9
3
7
27
17
9
18
28
44
48
48
51
37
17
8
2
1
15
16
31
27
70
94
172
343
418
227
25
4
17
20
11
3
9
31
37
37
21
11
39
62
55
46
38
18
2
10
12
7
10
29
25
50
92
146
274
416
317
73
2
19
55
31
3
12
22
16
31
42
33
22
37
37
32
29
28
38
37
9
6
13
8
8
22
97
148
215
377
364
112
14
43
63
23
4
11
35
28
11
16
19
23
17
21
15
17
37
51
40
10
9
31
7
29
27
73
125
182
306
343
134
47
40
8
4
7
33
58
57
44
42
37
21
43
59
35
20
30
27
35
31
27
10
34
42
51
97
150
230
287
159
42
18
4
3
4
6
33
60
49
47
41
10
17
36
28
15
13
16
32
31
7
3
6
22
39
67
100
174
258
174
21
13
7
12
18
8
12
37
45
44
31
10
20
29
11
1
8
24
29
18
1
1
2
21
48
50
53
126
239
188
4
15
21
11
21
13
17
35
37
29
32
44
40
22
9
7
10
11
6
6
12
29
39
50
57
45
92
202
167
2
3
19
21
12
8
5
16
36
41
40
44
35
24
21
7
2
6
11
20
38
46
36
41
55
49
87
158
101
6
17
43
17
4
6
3
14
27
27
32
27
20
18
18
24
40
42
45
51
44
52
64
49
45
96
120
9
3
15
38
36
19
5
3
7
16
21
21
17
13
6
2
4
13
38
56
67
88
89
56
64
101
58
8
18
32
48
46
45
25
5
19
59
40
23
30
26
4
4
4
13
54
82
85
78
73
93
71
10
58
45
31
26
39
56
35
2
18
20
16
32
25
17
15
21
30
36
42
59
82
86
69
14
72
81
77
57
64
72
65
71
45
3
13
20
11
27
48
56
33
33
96
137
92
22
139
204
196
160
138
95
56
37
35
20
14
1
5
14
31
62
123
183
159
59
262
343
349
262
165
138
119
66
66
94
88
87
114
161
203
177
312
420
429
380
344
304
264
267
278
264
257
254
207
137
301
315
329
332
319
289
58
83
96
66
20
144
200
229
219
208
207
190
151
118
69
17
63
130
153
169
177
151
115
122
143
181
215
195
158
113
49
8
48
50
21
9
11
9
7
3
10
68
133
177
222
236
184
96
23
4
1
0
2
18
23
24
33
18
15
11
1
5
42
113
206
279
256
126
17
4
4
2
2
4
16
20
7
23
22
16
11
0
1
2
13
80
190
282
261
154
49
1
3
8
20
13
12
12
16
28
42
45
29
12
9
2
1
16
63
154
268
299
183
42
16
17
16
15
11
15
41
52
40
30
28
29
35
51
57
46
16
1
14
57
168
308
323
171
29
32
27
19
7
2
7
21
29
34
35
16
11
38
73
78
54
23
3
3
31
85
196
321
317
161
29
3
25
38
31
22
22
17
6
1
5
18
32
24
21
45
67
71
48
29
18
4
6
39
79
198
334
312
138
13
48
58
37
25
19
14
3
10
16
12
18
29
35
47
53
48
47
41
39
23
1
3
31
103
253
360
279
91
2
40
43
39
30
18
11
15
26
30
20
32
41
33
27
37
51
52
46
36
28
9
2
17
66
149
299
374
241
51
16
21
27
31
13
10
20
25
15
22
38
43
36
35
39
51
43
22
21
31
15
0
6
39
78
209
372
356
146
5
31
27
8
10
9
4
3
3
1
14
27
41
51
57
43
21
22
20
15
26
26
8
0
9
59
162
328
394
241
51
40
14
2
8
6
8
14
5
19
22
23
40
47
54
42
9
21
42
10
5
26
11
1
11
68
132
273
408
339
108
7
12
11
13
11
6
9
15
4
10
24
30
40
39
43
52
33
23
19
3
1
13
10
23
33
82
111
205
378
414
202
18
1
4
23
16
4
11
32
32
25
15
3
16
34
44
46
33
20
9
12
14
10
11
33
26
64
115
176
314
446
314
63
12
28
54
33
4
15
21
8
21
43
35
18
14
28
17
15
29
40
34
19
7
5
9
11
29
108
163
252
416
371
105
53
60
18
3
20
42
27
13
30
43
30
10
12
17
23
45
56
41
21
19
27
7
28
31
84
136
204
334
350
128
59
38
3
2
7
28
51
62
54
50
41
11
31
54
39
37
34
30
40
33
23
5
31
43
69
113
175
269
307
141
42
15
2
3
6
6
33
62
49
45
44
12
18
37
30
20
18
10
33
32
4
1
1
19
58
87
134
226
288
151
38
24
16
6
6
15
24
29
29
49
42
15
24
39
22
6
7
9
13
16
4
1
3
22
59
70
74
158
263
174
20
4
0
6
20
20
14
27
41
33
35
52
51
23
2
2
7
10
17
11
27
43
44
63
69
54
115
232
155
3
8
35
28
14
7
2
15
31
38
45
46
35
21
11
5
6
20
23
29
47
48
35
48
61
73
134
194
87
4
28
43
32
20
3
5
23
26
27
27
14
5
5
7
15
25
24
40
50
49
57
60
53
80
143
133
6
19
35
33
15
1
4
10
14
16
22
17
9
2
0
2
5
27
65
93
96
76
61
94
105
45
24
41
37
25
42
23
7
18
49
34
30
40
28
6
3
3
18
69
96
84
82
94
108
45
46
44
28
14
27
43
18
1
26
16
8
39
35
16
16
34
49
50
49
82
112
111
53
65
77
57
49
51
57
75
41
3
26
39
20
26
53
66
47
67
147
158
72
170
197
185
167
120
77
54
25
34
50
29
27
40
65
104
176
208
133
218
338
370
297
229
219
183
127
143
168
159
156
174
199
214
143
324
364
365
368
340
304
315
319
284
260
241
171
153
193
204
184
159
130
95
60
26
57
101
147
186
189
168
170
184
192
185
144
102
60
38
34
17
21
24
10
16
48
73
116
171
207
219
179
99
41
3
15
22
10
3
9
21
35
24
9
2
6
49
111
178
233
246
186
63
2
5
12
1
3
17
21
10
23
15
15
8
1
1
3
51
143
248
285
208
95
31
2
5
26
12
13
15
9
21
34
40
44
21
0
2
0
3
37
112
208
287
257
127
22
5
8
13
10
8
26
39
42
38
30
35
42
41
42
31
5
0
15
82
216
322
276
107
0
26
22
17
9
1
4
6
10
28
35
10
12
53
78
76
52
20
2
0
24
109
240
329
261
97
7
43
40
23
18
17
10
6
9
17
25
19
19
47
68
64
42
34
20
1
6
49
111
246
338
248
78
0
60
41
27
21
15
9
15
32
19
11
28
43
41
44
41
36
39
49
24
1
6
44
153
304
335
201
49
48
45
39
22
13
11
20
42
29
23
39
44
37
37
46
49
50
43
25
3
2
24
90
193
318
332
177
26
27
32
31
14
12
13
18
19
32
38
34
35
43
49
48
41
34
28
33
15
0
9
44
95
259
389
293
87
21
7
3
5
8
5
5
4
25
30
30
33
50
48
21
13
23
23
31
34
15
4
18
63
203
371
364
178
32
14
5
9
10
6
4
5
20
31
32
37
40
50
43
4
17
43
19
14
37
23
4
28
70
145
322
431
301
82
19
1
2
3
2
3
5
10
28
34
35
28
41
52
26
22
33
9
2
19
11
21
57
95
126
256
423
399
169
29
31
14
2
3
21
27
15
8
5
9
8
28
47
27
18
18
13
9
8
7
31
43
83
129
207
359
456
280
41
35
45
32
15
21
22
8
14
36
37
13
11
14
21
10
32
48
36
20
7
2
6
11
46
112
176
297
446
338
75
56
47
12
12
31
38
20
15
38
54
37
12
13
18
27
52
64
47
28
21
20
6
12
39
97
149
238
363
328
102
69
30
7
2
6
20
41
63
64
61
45
7
19
46
37
42
35
29
45
34
18
8
16
43
100
137
203
305
312
115
47
13
1
3
5
7
38
62
51
48
46
12
17
40
36
29
15
1
32
39
10
1
1
25
88
115
169
274
312
132
33
22
8
10
20
33
22
22
54
51
20
29
47
32
13
6
2
11
31
15
10
19
30
81
97
106
199
279
152
27
2
1
2
9
19
7
20
47
41
32
51
61
29
1
3
15
25
30
10
36
53
41
75
84
74
145
243
135
10
42
49
40
19
1
6
23
35
46
46
32
17
10
8
15
21
23
13
48
37
29
48
66
94
176
207
10
32
46
53
43
9
1
17
24
30
23
2
2
1
4
10
11
16
27
38
48
57
51
62
122
186
131
15
21
31
37
16
3
9
21
15
17
26
22
6
1
3
7
8
16
63
107
93
65
82
129
116
35
49
27
16
34
23
3
16
26
20
41
44
19
1
2
3
32
84
102
85
91
122
111
47
50
27
3
17
27
11
16
44
19
4
28
40
24
18
41
62
56
58
111
148
119
38
46
67
51
33
37
53
74
43
13
40
52
31
28
53
69
65
106
185
159
50
124
170
192
193
161
132
102
58
53
79
78
78
97
118
160
219
203
93
287
342
312
295
301
260
218
240
244
231
231
229
220
201
266
306
339
335
321
327
304
251
224
193
118
148
134
97
69
45
23
48
90
128
160
169
178
186
175
140
92
53
28
15
11
24
29
26
56
100
131
163
197
211
190
111
24
24
40
31
12
1
6
16
6
0
6
43
106
184
239
236
185
100
20
8
13
19
25
11
7
9
12
6
7
2
0
0
33
113
215
280
250
146
51
8
27
18
21
12
6
26
34
29
30
12
0
1
3
9
83
173
251
276
198
77
1
4
7
4
2
3
4
24
39
35
39
40
22
11
6
1
4
41
127
250
300
212
64
14
13
11
7
6
5
5
4
11
34
18
15
49
63
59
40
14
1
1
33
140
266
303
194
51
3
48
46
30
20
14
10
12
12
20
20
19
24
48
65
60
42
39
20
0
9
65
158
279
306
171
33
59
48
33
19
11
12
17
30
17
1
27
47
38
41
40
27
41
42
14
3
18
76
219
334
274
121
26
40
42
38
21
13
12
21
48
32
12
26
46
42
39
40
35
46
49
19
3
3
34
136
250
316
265
119
18
23
31
26
9
13
11
10
23
33
32
24
24
41
52
46
35
38
42
34
9
2
8
56
148
316
373
212
43
17
13
0
0
12
24
18
14
22
31
23
12
29
50
28
10
25
30
38
26
4
4
31
95
265
397
308
118
23
10
2
1
11
12
6
2
15
31
34
30
29
50
50
9
10
42
25
21
37
24
10
52
79
181
378
436
255
62
28
2
0
2
2
2
3
8
29
33
24
23
47
56
22
18
43
15
3
26
21
27
77
100
148
323
465
364
123
44
25
6
1
2
7
13
3
4
7
11
6
29
51
27
19
31
18
7
2
2
22
64
98
140
251
403
430
211
9
43
34
26
21
21
21
8
7
25
26
12
9
21
28
20
38
59
45
17
3
2
4
22
68
116
197
346
448
272
33
60
33
10
20
22
19
11
14
35
48
29
12
21
26
31
58
75
52
21
18
9
0
9
58
116
181
292
392
280
61
72
20
4
0
9
14
28
53
59
60
37
3
22
39
31
41
33
20
42
28
15
19
8
52
131
168
241
340
290
85
19
4
3
7
9
38
52
41
46
37
8
23
43
39
36
16
0
32
42
15
2
2
43
116
139
197
310
312
112
35
23
10
14
20
28
12
15
53
46
20
35
48
38
25
17
3
12
39
25
17
32
46
101
117
142
236
278
127
21
3
1
11
11
9
3
16
49
42
26
44
59
33
9
14
19
25
20
4
39
55
41
80
95
104
183
235
104
11
38
57
54
30
5
1
13
29
43
43
31
23
18
16
17
9
5
13
38
25
25
45
67
120
204
195
31
38
43
53
20
3
6
22
32
20
2
3
2
16
32
27
22
10
16
46
59
45
75
156
203
116
25
21
23
37
25
0
10
24
13
17
33
31
19
19
24
17
15
16
62
107
82
64
115
162
123
40
53
23
8
26
25
20
24
10
12
48
40
6
3
5
26
59
99
98
82
115
148
116
54
29
2
9
19
17
34
48
27
4
14
33
31
21
44
72
66
75
138
171
115
31
53
43
28
34
56
71
53
46
55
53
39
33
53
81
101
151
198
137
128
171
196
196
196
176
132
127
142
138
149
173
188
220
239
166
204
271
290
325
352
326
306
319
299
287
287
254
213
160
261
283
296
290
238
35
50
90
116
130
139
128
91
56
5
9
22
24
31
68
110
145
175
191
181
140
53
33
27
9
12
16
11
20
30
45
87
149
220
249
206
115
31
16
29
29
11
2
1
4
0
1
1
0
20
82
172
254
260
180
87
19
5
23
28
28
12
6
27
29
18
19
10
1
1
0
34
132
218
253
227
128
34
2
9
8
4
7
3
5
35
41
32
31
13
0
1
1
20
88
181
258
243
143
41
14
15
13
10
10
10
4
6
31
27
17
34
39
36
23
5
1
11
78
182
267
245
132
30
47
40
28
14
8
12
13
17
13
25
32
40
54
51
39
35
12
0
23
100
203
278
240
97
4
51
42
19
3
10
13
11
8
2
31
54
37
42
43
25
35
24
4
10
34
124
273
320
191
53
21
38
31
15
6
12
23
39
25
6
19
45
43
41
37
21
36
41
11
2
3
55
193
301
290
185
76
15
34
23
5
7
0
14
31
25
25
20
20
37
48
39
31
39
52
28
4
3
13
89
219
352
319
133
14
8
33
19
4
9
27
15
3
11
25
23
6
19
47
37
17
29
34
29
10
2
6
54
156
328
387
230
68
6
32
17
2
9
7
2
7
25
33
27
22
46
60
24
7
35
21
23
18
3
19
68
113
243
413
395
191
38
23
8
8
4
10
11
3
4
24
28
15
22
54
57
23
17
45
21
14
14
17
24
82
107
195
387
467
293
67
41
13
2
0
1
3
4
2
4
9
13
22
45
50
27
23
40
29
15
1
3
18
74
108
170
310
424
363
132
49
29
20
24
22
20
11
8
15
21
15
12
28
43
29
40
63
54
20
4
5
10
52
91
135
244
385
412
189
3
66
20
10
20
9
8
8
10
27
35
14
8
24
37
35
56
80
53
18
14
7
3
25
78
129
222
351
403
215
17
12
1
6
17
10
15
35
42
46
21
0
27
32
29
42
33
12
30
34
26
41
20
70
141
201
294
369
246
44
24
17
6
9
10
31
32
24
34
25
13
34
44
39
38
23
3
27
41
23
11
21
63
128
158
233
335
285
87
34
27
7
11
11
15
3
8
38
36
28
40
44
37
32
33
16
8
26
23
19
39
61
108
127
178
273
264
95
8
9
20
26
11
1
10
41
38
28
40
51
36
21
24
20
7
5
8
45
45
42
75
97
145
226
213
22
25
41
43
31
9
1
12
29
38
43
37
32
27
22
15
3
2
11
27
25
35
38
65
150
224
169
31
23
17
44
29
3
5
20
28
32
18
8
18
36
28
5
0
3
9
53
64
43
94
181
195
21
19
33
35
8
4
15
17
20
37
39
36
35
36
25
23
29
63
94
70
81
156
183
112
50
28
9
20
23
25
29
8
9
38
24
6
7
26
57
85
102
85
88
151
174
110
33
1
3
15
26
44
45
31
16
14
25
34
34
51
81
87
102
162
178
91
45
43
34
44
62
71
68
72
73
62
57
56
73
116
167
198
190
92
93
143
180
206
237
236
210
214
222
212
226
250
256
263
226
106
186
228
295
339
339
349
352
312
301
303
239
169
16
31
17
17
1
10
8
0
26
48
58
69
67
50
33
17
11
1
14
16
25
51
73
105
139
143
118
76
20
0
6
4
9
9
4
16
30
27
34
43
66
107
151
188
190
141
54
0
0
15
28
24
8
2
0
1
4
9
6
22
56
121
189
228
189
98
37
7
0
16
32
21
9
1
16
26
16
5
5
2
8
36
84
162
220
209
152
64
1
5
17
15
3
8
12
4
31
36
19
22
16
5
2
9
58
145
219
228
163
83
36
20
27
30
14
3
6
11
8
27
27
17
24
27
24
9
3
9
65
144
219
237
173
83
28
42
43
33
15
6
6
11
13
8
24
39
34
38
38
34
23
2
6
57
150
232
238
156
46
3
46
45
24
0
5
10
6
7
3
29
59
36
40
40
25
19
8
4
20
66
175
285
263
115
18
13
31
29
13
2
11
27
28
16
6
25
46
40
39
39
17
23
25
10
21
28
99
244
311
233
110
45
36
26
4
5
3
26
29
17
23
23
25
38
40
39
37
43
50
22
6
3
41
145
278
336
236
71
2
58
44
2
7
23
11
1
4
22
27
12
23
42
38
33
31
29
16
2
2
17
97
227
359
333
145
29
61
40
4
5
2
2
1
17
32
27
16
34
56
33
12
21
15
11
6
0
21
85
173
313
402
303
114
17
17
3
9
18
4
4
22
24
10
20
43
45
31
23
33
25
15
8
0
18
72
138
270
422
408
195
12
7
13
7
4
6
5
4
9
19
39
47
34
30
34
42
43
26
3
0
26
77
126
229
372
409
268
73
31
24
26
23
23
20
16
20
28
30
23
30
40
33
35
55
58
33
7
2
27
80
108
174
303
398
340
118
14
6
14
12
13
12
5
20
25
5
4
20
40
30
45
72
50
25
14
6
16
59
85
141
268
395
379
146
10
3
8
15
9
9
20
24
26
7
2
21
26
27
46
39
15
25
42
9
34
43
81
136
240
356
380
185
28
24
11
10
8
21
23
15
20
16
21
38
42
41
42
28
7
16
41
18
23
38
82
127
186
287
353
236
36
26
3
10
12
12
11
3
16
27
42
48
43
35
31
36
18
1
7
12
14
41
69
105
143
229
302
223
29
21
13
18
23
12
6
21
33
43
46
45
33
25
22
11
3
4
17
42
37
43
66
103
194
267
177
23
9
12
28
15
6
12
30
40
46
41
33
28
22
16
3
5
11
24
39
51
33
74
187
236
136
27
13
1
36
29
8
12
26
33
39
27
22
30
34
23
8
0
4
18
70
72
54
119
201
173
25
19
30
43
21
3
7
18
24
28
32
32
25
25
21
38
46
62
76
70
116
195
180
76
44
33
17
21
20
14
22
12
7
21
10
14
22
48
74
90
90
74
106
186
185
86
28
12
4
11
28
41
39
33
17
6
20
39
56
65
95
126
152
185
165
59
47
53
46
55
73
77
80
91
96
89
98
112
131
185
244
238
161
45
129
151
184
240
262
258
279
293
280
285
301
295
264
175
212
262
289
323
322
272
263
261
183
7
1
5
3
13
22
22
17
0
3
3
15
18
20
42
74
77
46
21
6
4
2
2
14
26
31
36
39
59
93
108
110
96
65
20
1
9
14
12
10
12
16
23
30
35
37
52
90
134
153
149
97
32
12
7
19
5
11
14
6
20
18
4
0
11
54
95
119
156
173
136
78
25
10
24
20
4
7
13
9
34
26
9
12
12
12
28
44
97
182
215
168
85
43
30
40
23
3
3
10
17
23
14
18
23
24
14
0
2
39
118
195
224
179
100
47
33
37
32
21
4
4
7
20
9
20
44
34
25
19
11
3
4
37
104
197
230
169
84
28
30
36
24
4
4
8
9
8
1
28
56
29
28
30
18
7
2
7
43
120
210
242
176
68
7
30
28
18
6
4
22
14
9
19
39
48
37
38
35
22
15
8
8
45
77
154
262
271
157
56
22
40
30
7
13
1
25
17
10
30
34
34
42
33
38
44
41
35
16
28
45
96
211
298
270
146
36
75
53
3
3
6
1
1
3
25
30
18
30
38
35
40
33
16
4
0
4
53
161
282
337
244
77
8
70
50
4
2
3
4
4
8
31
24
3
16
42
33
16
11
4
1
1
1
29
121
242
349
335
192
52
18
16
2
1
1
1
3
20
22
9
17
20
25
40
30
25
21
9
1
0
15
80
194
340
406
301
105
17
14
20
16
13
24
34
16
3
16
47
34
17
43
45
34
43
21
0
2
38
85
163
304
408
348
170
35
35
29
26
23
32
34
34
33
31
32
26
23
30
32
33
43
51
29
7
6
58
98
132
232
354
371
242
65
15
9
7
8
22
13
1
12
20
3
3
19
34
21
35
55
41
28
15
8
43
74
89
169
312
400
305
90
8
6
4
10
4
8
21
19
18
5
2
7
21
32
50
47
18
24
33
10
29
65
88
146
285
398
352
121
23
3
14
8
8
30
19
8
6
20
33
41
48
47
31
8
7
34
29
21
59
93
135
232
345
351
169
27
6
20
11
9
24
17
2
17
52
58
50
39
33
26
9
4
11
12
25
42
66
104
180
286
313
165
33
3
10
26
20
5
5
26
59
56
42
28
19
12
5
4
12
36
41
34
42
65
131
247
277
6
7
26
21
6
12
30
50
54
40
24
16
12
13
11
12
16
26
58
62
43
104
223
231
5
31
24
7
17
38
43
43
23
17
26
24
18
19
7
6
31
78
81
83
153
207
24
40
25
3
3
12
31
15
10
8
5
1
24
44
53
53
60
88
162
212
20
24
23
4
5
17
21
22
14
21
35
58
65
70
79
87
146
207
18
18
24
31
27
33
19
7
17
53
85
87
125
183
206
195
59
77
94
104
115
125
137
166
196
218
263
298
266
300
327
315
204
249
244
194
2
6
5
2
1
3
25
27
8
5
0
2
6
11
18
22
19
31
51
55
41
26
17
8
2
2
11
22
23
24
35
48
57
70
98
117
96
63
28
3
1
1
18
23
4
3
17
35
34
45
90
131
126
123
113
67
25
5
20
12
1
1
1
14
26
15
2
3
2
27
63
83
128
179
166
92
30
26
43
30
3
1
4
19
19
12
17
22
21
9
3
21
73
149
202
187
107
40
26
28
34
29
11
3
8
21
10
13
36
33
20
6
0
1
25
75
146
213
191
95
38
27
26
20
14
11
6
9
7
3
31
42
20
17
18
6
1
5
29
81
167
212
171
99
40
28
20
11
3
7
3
10
33
47
44
32
30
29
23
8
0
11
67
128
196
240
196
87
30
34
20
8
4
19
4
8
42
46
37
45
31
33
39
29
14
5
42
88
162
256
268
171
73
47
3
4
3
12
20
7
11
29
15
30
30
27
39
28
8
1
0
25
117
230
294
264
146
34
42
3
2
3
4
3
9
28
16
3
8
31
27
19
15
4
0
1
7
66
176
288
327
238
101
14
6
4
1
3
7
19
18
9
13
6
15
47
34
21
10
1
0
2
33
122
256
367
338
185
46
16
13
20
22
25
41
41
10
0
8
42
27
16
52
50
29
24
7
1
5
54
115
219
357
389
248
84
11
24
21
21
43
49
47
28
9
11
26
17
26
37
37
32
29
11
2
13
72
114
169
290
369
299
142
26
14
7
9
26
13
3
4
9
13
5
19
33
27
37
36
29
11
2
8
44
77
116
221
344
357
204
38
4
6
10
1
6
27
26
20
9
3
9
28
41
51
42
17
9
4
0
26
72
111
195
332
397
272
65
12
2
34
17
0
32
33
2
5
18
29
44
56
50
35
10
8
23
35
27
75
109
170
292
375
303
97
10
32
16
4
31
32
1
10
47
60
56
50
38
19
4
7
22
51
43
48
66
129
234
326
289
35
4
14
27
22
13
2
14
59
64
46
29
10
2
3
4
17
52
47
36
47
89
180
283
248
7
12
37
21
5
11
24
54
57
32
14
6
4
6
13
12
16
28
60
67
79
156
243
14
24
21
5
12
34
45
42
14
9
22
16
9
21
19
11
31
70
96
133
192
199
21
32
28
4
5
0
19
17
5
4
4
15
48
49
38
41
64
127
203
197
21
24
32
12
5
9
32
19
4
11
37
54
49
64
101
139
189
195
27
27
27
15
16
23
29
43
92
127
133
176
245
240
183
71
107
133
148
166
193
235
274
291
306
289
17
19
2
2
2
4
13
15
2
5
19
20
7
3
10
8
14
17
22
30
49
57
65
72
75
42
12
3
7
19
21
12
11
21
45
57
68
95
116
98
80
64
23
4
2
3
6
4
12
11
4
9
16
25
52
87
106
132
141
96
35
5
38
25
4
2
3
18
18
2
3
4
2
10
38
63
103
148
162
121
46
9
35
32
11
3
15
16
6
6
22
32
20
2
3
21
64
112
157
177
123
38
16
16
21
21
11
4
5
7
28
36
22
14
4
0
4
40
77
120
179
177
107
52
35
23
22
11
15
10
4
11
37
41
32
26
21
21
10
1
7
42
100
163
202
189
116
40
33
30
6
9
26
4
6
43
47
30
41
34
25
26
12
1
10
68
136
209
250
195
81
25
36
15
1
4
28
24
7
10
25
14
27
25
17
29
25
7
0
18
86
187
262
256
165
60
28
4
2
2
3
7
12
5
3
3
6
25
24
31
32
15
3
0
38
132
229
287
252
135
44
9
5
14
16
8
17
15
13
10
9
3
25
43
33
30
13
3
1
11
84
186
290
327
233
91
5
14
29
34
48
35
7
2
2
26
34
27
47
37
26
12
3
2
11
82
171
273
359
305
135
19
15
8
25
52
57
44
27
5
4
10
24
19
35
33
24
11
2
1
19
78
145
222
323
328
201
62
15
3
11
31
12
10
9
5
6
2
15
34
38
36
25
11
0
1
12
40
95
171
281
344
276
110
5
6
17
5
5
31
30
17
7
4
11
36
49
47
36
12
1
5
10
27
81
159
267
362
340
160
10
42
18
3
32
41
5
5
13
24
43
56
48
40
11
4
13
40
40
86
138
231
338
353
204
10
31
18
2
29
38
4
4
33
50
52
54
40
21
2
7
36
68
56
57
87
178
281
325
219
6
16
25
17
26
9
7
49
60
43
29
9
1
2
6
32
60
51
43
65
138
233
283
192
26
37
19
14
5
9
49
53
25
13
3
1
1
15
14
16
27
53
76
132
212
240
20
31
18
2
9
29
35
13
7
22
11
5
13
21
5
24
65
117
182
216
26
27
18
8
2
16
17
6
9
11
18
57
44
27
54
106
187
216
149
15
31
34
16
1
5
4
16
21
45
68
64
103
168
210
215
39
39
31
36
53
72
93
140
183
200
240
283
240
143
167
192
226
264
298
8
0
2
15
15
8
5
12
20
29
42
40
32
27
6
1
13
8
8
14
22
44
65
72
70
68
50
43
34
13
9
6
11
20
22
30
40
51
69
92
101
105
87
39
15
5
5
13
14
18
14
5
1
11
44
78
103
118
120
98
63
13
37
28
1
8
22
14
5
4
6
15
7
15
36
61
102
129
129
107
58
17
18
23
23
15
9
4
8
21
30
25
7
3
1
25
86
129
140
142
116
61
37
20
12
25
13
2
14
32
29
25
20
15
4
0
6
46
97
141
170
169
129
61
22
37
7
8
29
5
6
35
34
16
32
33
19
5
1
7
45
116
179
214
193
107
24
29
5
4
32
23
7
12
28
15
28
28
10
24
18
1
9
72
154
226
236
178
77
8
11
10
6
5
6
4
5
9
2
4
19
21
40
51
21
15
42
103
192
248
238
153
54
7
25
16
13
7
3
4
11
4
17
35
29
30
45
18
28
22
51
148
236
271
232
129
7
32
35
47
32
10
7
4
13
49
36
19
21
30
23
23
12
30
130
229
290
299
193
47
6
3
32
57
57
44
31
17
8
10
28
17
12
22
23
25
16
25
33
108
198
273
311
239
105
19
1
20
34
18
15
19
7
9
4
18
30
33
30
13
7
13
41
34
65
142
233
304
293
179
47
6
25
18
8
30
31
15
6
3
9
38
46
40
27
18
14
48
41
50
115
218
318
343
235
64
12
38
15
0
30
39
11
3
3
13
37
44
40
39
22
18
56
59
62
103
184
291
340
267
88
22
17
0
15
30
10
2
14
32
41
39
33
21
7
18
64
68
64
76
136
236
294
264
124
19
17
10
30
13
2
31
46
33
26
13
1
1
17
41
54
56
63
106
196
257
233
22
9
18
14
12
43
41
22
16
7
4
5
23
20
22
39
65
104
180
239
13
24
33
18
8
12
24
18
8
25
18
3
5
11
6
43
93
149
210
202
19
21
32
19
12
12
5
14
21
27
65
53
59
115
178
225
196
21
49
55
31
6
30
66
59
86
118
130
185
253
256
200
55
60
70
94
122
143
183
226
255
282
272
7
11
24
19
3
1
3
8
18
29
48
50
34
21
12
10
15
5
13
30
37
43
50
58
67
75
74
62
35
10
11
4
4
17
19
22
42
35
20
28
61
96
110
100
72
44
35
17
5
14
36
16
7
6
0
1
7
42
63
87
114
115
82
48
22
17
18
25
18
5
7
20
22
24
27
34
29
53
114
146
119
74
47
38
14
27
15
4
10
17
21
21
13
8
17
25
41
88
139
153
137
108
80
37
13
12
18
7
12
22
10
10
27
28
4
23
42
56
98
159
193
179
120
42
13
12
29
18
5
13
23
9
30
27
14
12
34
31
59
128
196
212
164
98
32
10
11
13
8
3
10
33
5
7
25
24
41
36
17
51
97
157
209
211
159
77
19
11
14
9
3
6
13
3
24
34
12
32
42
14
50
68
108
195
234
202
131
64
4
30
31
45
39
14
14
12
13
45
27
6
14
47
30
34
46
84
186
255
254
207
97
4
7
37
56
55
48
32
23
15
12
24
9
4
10
46
37
29
49
77
161
253
286
250
136
35
8
30
40
22
17
15
10
15
8
22
25
23
16
16
12
28
61
74
125
209
267
268
198
91
25
20
9
19
19
10
5
4
9
37
40
34
28
20
18
63
79
107
170
255
304
267
128
22
14
6
21
22
12
5
2
6
34
34
32
36
22
19
74
82
93
140
236
309
287
150
13
10
8
21
13
2
3
18
32
21
20
17
7
30
71
69
79
120
196
270
260
161
9
5
25
14
4
19
30
18
15
12
2
9
23
39
54
82
110
162
227
230
1
5
5
31
35
22
16
15
13
4
20
22
22
45
87
120
151
197
206
17
34
30
23
22
19
18
9
18
17
9
39
47
61
113
156
188
196
16
32
38
32
3
12
51
40
65
110
109
136
199
232
221
77
54
29
71
117
118
142
180
203
255
286
241
114
141
164
197
232
20
21
20
8
4
12
13
17
33
35
37
44
48
49
40
22
2
2
20
28
30
44
41
26
38
60
72
73
58
35
25
5
12
44
29
14
25
15
8
33
56
69
78
88
74
45
24
7
28
38
11
1
2
5
18
47
63
56
71
105
112
70
19
6
17
17
6
3
3
13
11
10
26
49
66
82
111
133
119
82
56
52
21
14
6
12
6
2
7
15
2
28
66
90
103
127
157
161
127
67
32
31
12
15
16
6
4
17
18
7
34
67
86
105
152
186
158
88
44
28
31
16
7
10
26
4
6
29
22
18
27
62
94
134
171
176
133
92
13
32
19
0
2
7
2
21
22
17
23
23
37
90
115
154
197
182
122
65
23
28
52
51
15
11
17
5
23
8
9
29
54
20
62
96
148
216
229
182
122
46
36
50
53
50
33
24
19
4
4
5
9
28
60
26
49
91
137
217
266
241
155
51
28
34
20
13
11
11
14
17
21
25
10
16
22
22
49
93
127
194
250
243
179
90
29
11
5
6
4
3
6
9
9
30
30
27
18
7
37
85
127
173
216
245
230
162
53
2
2
13
23
11
13
16
8
27
24
20
23
11
49
87
111
139
186
257
268
198
62
10
18
23
24
11
4
10
27
5
4
10
16
59
78
83
115
171
231
249
189
1
6
15
28
22
10
7
5
4
11
25
31
55
80
126
168
196
207
166
13
35
34
25
23
18
15
32
33
26
56
101
156
190
185
170
32
16
14
18
17
20
36
37
49
85
109
143
196
222
197
142
27
36
37
12
42
95
94
121
166
179
212
249
228
168
39
89
142
158
185
212
226
252
235
19
5
13
11
8
24
27
24
18
13
28
27
30
15
11
33
38
34
29
23
19
7
37
35
18
23
13
13
39
53
52
51
43
35
29
10
46
30
1
2
6
19
47
64
67
74
68
49
20
1
10
16
20
11
1
2
14
38
66
87
101
96
78
58
33
20
1
11
19
2
4
7
26
64
97
119
119
112
109
99
76
35
8
22
27
10
6
4
9
33
62
103
122
116
125
128
96
42
34
19
21
11
6
5
11
19
2
18
68
107
115
129
142
118
68
32
26
7
0
3
2
11
16
13
30
50
86
121
139
160
154
115
66
26
58
54
17
8
18
13
4
2
28
57
49
63
104
136
177
200
169
111
67
40
54
52
32
18
18
9
3
3
17
52
55
55
94
134
179
228
220
156
70
19
7
7
7
12
11
7
24
24
17
23
34
55
95
135
173
223
227
165
80
21
3
18
20
5
13
23
24
24
23
13
6
41
83
126
174
211
217
189
136
74
53
64
27
17
33
9
14
8
2
9
47
90
115
145
177
207
222
188
107
38
33
27
20
4
4
4
16
22
54
92
100
113
155
200
208
176
20
38
38
37
43
42
34
47
58
71
93
118
168
198
176
141
32
37
46
62
61
62
83
83
84
115
152
199
220
178
16
2
20
47
62
82
93
113
143
165
197
234
224
164
31
34
69
114
126
157
195
213
236
225
155
19
13
3
6
20
0
3
28
17
15
6
12
29
27
27
25
16
31
2
5
11
15
28
38
50
58
33
1
20
28
21
15
14
19
38
55
70
79
55
23
15
0
5
28
30
19
25
56
83
97
105
90
64
51
41
6
26
35
27
21
27
46
64
84
111
113
84
65
61
11
31
28
5
9
16
15
20
45
91
111
95
88
92
70
16
12
12
15
18
20
15
27
52
84
111
122
124
121
92
61
59
48
17
10
19
29
35
37
46
67
82
108
130
138
151
143
105
66
58
47
28
14
9
14
31
37
31
52
77
105
132
146
172
190
143
81
13
24
15
2
6
33
35
23
29
59
103
142
166
185
197
155
82
21
38
14
19
38
37
28
22
13
42
93
133
171
199
200
166
112
64
114
48
23
44
31
12
22
26
48
97
129
151
176
188
178
150
98
37
30
34
27
25
37
45
55
94
127
130
142
172
178
137
81
36
49
63
84
80
69
83
100
116
131
144
172
171
113
58
93
97
99
129
139
139
149
158
179
180
22
65
85
101
127
155
167
170
183
188
156
6
7
10
17
21
21
20
17
26
30
31
40
25
40
30
35
57
67
65
65
44
24
37
30
22
34
61
75
82
91
73
37
17
37
14
10
13
21
37
60
85
83
55
41
20
28
28
21
17
33
63
86
98
95
83
67
40
17
10
21
35
46
46
52
76
100
122
117
99
96
82
63
25
13
1
14
46
50
41
65
103
131
132
118
128
126
80
7
2
12
41
40
33
44
85
128
153
160
154
132
81
14
22
39
38
40
40
34
73
119
149
182
186
148
94
18
49
49
43
51
54
77
117
146
170
180
152
115
44
49
50
65
72
79
114
142
146
145
143
111
91
94
84
96
114
132
136
128
127
102
26
51
69
53
7
27
55
67
68
59
8
17
33
37
37
48
76
94
98
77
52
51
50
1
9
41
44
48
76
108
118
96
71
78
73
5
23
39
39
39
59
92
115
119
116
101
70
28
36
49
50
45
77
104
118
146
137
85
58
60
65
64
82
105
122
149
145
73
79
76
101
126
129
113
23
40
65
74
61
34
30
42
68
86
80
54
32
32
51
73
77
72
39
32
57
63
64
