# Supplementary material for: Evaluating flow modulating treatment response in intracranial aneurysms using black-blood MRI in vitro
Source: Commun Med (Lond). 2026 Mar 27;6:170. doi: 10.1038/s43856-026-01413-z (PMC13031954; doi:10.1038/s43856-026-01413-z)
Supplement: Supplementary file 8 — Supplementary Data 5 [file 43856_2026_1413_MOESM8_ESM.zip › Data_Figure_8ab_Sup_Figure_6ab/BB1/with mesh 2 (FD4)/2_BB1_vessel_array.txt]

53
125
30
23
147
158
174
110
4
14
170
163
174
169
162
100
9
31
89
112
164
172
169
170
122
110
67
6
73
28
112
114
99
122
141
156
138
142
123
2
17
151
35
90
111
149
191
192
182
137
28
15
178
31
112
132
86
49
51
27
117
233
156
186
198
197
204
230
278
173
242
234
212
191
146
53
96
201
237
199
119
71
66
70
46
54
184
201
153
129
132
130
139
126
42
17
96
107
180
159
128
126
123
119
140
184
128
6
27
114
133
153
104
103
124
125
134
140
141
165
74
14
60
142
157
135
158
174
165
177
186
155
163
118
14
44
46
129
159
156
145
148
158
168
175
177
166
128
28
21
40
122
164
147
128
135
154
152
149
163
175
113
5
17
111
149
129
133
166
171
164
185
189
167
107
4
24
79
117
89
103
164
176
163
173
140
125
75
5
62
28
105
105
90
123
144
151
134
137
134
15
10
138
42
97
113
147
191
199
187
142
39
14
166
28
105
140
113
58
51
31
99
232
130
170
190
189
192
220
285
156
234
231
210
188
152
196
240
214
136
83
74
84
55
50
179
204
158
126
123
119
128
118
43
16
95
99
177
158
123
122
123
115
132
178
130
7
24
115
126
159
110
91
113
126
135
138
147
173
83
12
52
143
174
150
156
167
167
176
186
165
173
125
14
33
116
164
168
157
153
154
161
178
184
171
132
31
20
103
152
150
138
137
140
144
153
165
174
121
12
18
99
145
134
138
163
160
157
189
202
172
114
13
20
79
124
93
95
158
180
161
175
159
137
81
2
48
32
102
94
72
116
154
154
132
135
141
30
4
119
57
105
108
141
191
206
187
145
51
14
147
36
94
140
143
81
46
37
83
226
111
157
180
176
176
210
284
135
224
243
214
192
158
183
240
230
164
109
91
96
69
61
169
208
168
128
114
105
117
112
43
18
94
89
182
169
132
123
125
112
122
170
139
14
23
115
120
170
121
82
98
123
139
138
149
182
96
1
52
128
189
164
150
159
163
177
191
174
174
133
27
29
102
171
179
169
162
153
161
185
189
170
139
41
14
100
91
148
152
144
137
135
140
156
159
169
132
22
15
104
92
141
133
138
157
153
153
189
202
174
116
17
20
77
128
99
92
153
181
164
176
172
143
79
0
42
30
107
98
65
116
165
160
132
131
142
40
2
107
59
107
103
137
193
206
180
149
67
14
128
36
84
139
164
102
45
41
64
211
246
104
149
162
152
155
198
280
110
209
251
228
193
156
163
235
246
192
136
110
101
76
66
160
215
183
131
105
96
111
110
39
20
91
77
182
183
147
130
124
116
128
169
146
21
20
117
102
174
136
84
90
121
147
147
150
181
105
10
60
104
188
166
141
151
160
183
196
171
165
143
47
31
89
176
185
171
168
161
166
188
187
165
147
53
5
79
89
156
157
145
141
142
150
163
157
168
142
30
5
92
86
142
135
138
153
152
162
193
200
173
118
17
19
119
74
130
107
100
154
182
167
180
178
145
80
3
43
26
114
111
74
128
177
165
136
129
139
48
3
106
49
108
106
144
196
198
171
157
80
16
111
27
81
144
176
116
50
43
44
187
260
111
141
134
121
134
185
269
245
250
193
247
236
193
151
147
234
252
205
150
127
106
85
66
154
222
198
134
100
95
115
104
31
22
87
64
178
187
158
134
124
123
146
173
146
22
21
121
80
169
143
93
92
120
153
159
149
171
105
12
59
84
173
158
136
152
164
183
193
157
155
150
56
30
98
86
178
182
166
168
169
170
186
185
162
152
63
1
75
88
171
164
145
147
154
163
168
160
170
146
34
2
84
81
140
135
140
159
161
174
199
198
173
121
19
17
119
66
127
114
113
161
183
170
185
179
143
84
9
43
23
119
122
89
141
182
164
142
130
136
54
5
110
44
109
117
152
194
187
166
166
91
17
98
22
84
153
185
131
62
41
27
158
274
121
131
104
90
112
171
251
273
230
255
179
234
237
198
149
144
243
258
210
162
142
122
103
72
137
231
217
143
99
95
112
88
25
28
91
49
169
188
167
138
123
134
169
179
142
29
21
122
58
156
146
107
102
117
150
167
152
165
107
7
48
78
158
147
135
155
165
178
183
148
153
162
57
20
93
88
177
181
163
166
171
171
185
189
167
154
66
4
79
87
173
171
148
150
160
168
170
167
175
149
39
5
82
72
133
133
146
170
171
179
199
196
173
127
27
12
109
58
123
114
125
171
183
171
189
179
139
93
11
27
136
26
118
123
98
146
179
167
155
132
130
63
2
104
47
111
124
150
184
185
173
172
101
16
89
249
23
85
148
186
155
82
39
25
129
283
118
125
83
65
86
153
235
282
222
254
262
165
220
234
205
149
152
252
266
218
182
158
147
122
91
112
231
236
157
102
94
101
59
33
35
89
152
194
181
146
125
143
178
175
137
39
22
120
37
148
150
123
117
118
144
168
155
170
114
5
35
70
152
146
135
157
163
172
177
145
158
173
58
10
89
96
174
183
164
163
167
172
185
195
176
151
64
14
88
78
163
173
154
148
154
159
165
171
178
153
49
3
79
58
121
127
149
173
172
168
189
191
175
137
39
4
93
52
118
108
124
172
179
168
189
180
137
99
17
15
128
34
112
116
96
140
176
176
175
134
124
75
3
92
50
112
120
134
166
192
186
174
107
15
77
253
25
80
126
175
184
109
43
26
101
284
99
116
75
52
57
131
220
285
179
220
245
256
151
203
227
205
147
143
250
272
239
207
177
164
139
94
88
227
247
170
108
90
79
37
42
34
83
139
209
199
157
131
147
171
162
135
52
32
119
24
141
159
137
129
124
142
166
157
174
124
11
31
59
149
149
132
153
164
168
172
145
159
178
63
7
92
89
169
187
168
162
166
175
187
196
180
148
65
22
90
63
150
176
161
141
140
145
160
171
178
163
63
3
68
50
116
126
147
165
158
152
177
190
178
147
51
4
75
59
118
105
116
164
176
165
186
186
144
102
25
9
118
107
109
91
129
174
185
187
139
122
82
4
74
47
111
115
117
150
197
190
172
120
8
57
242
26
74
102
160
204
138
55
28
70
274
73
105
72
48
37
105
202
287
179
219
234
245
133
191
216
196
139
230
271
259
226
189
168
144
84
78
222
248
181
119
83
62
29
46
29
77
135
224
213
163
140
151
158
151
137
60
43
122
20
133
174
148
134
133
151
167
160
178
130
23
40
44
145
154
130
149
169
171
169
146
153
171
70
16
95
69
160
187
170
161
172
179
184
191
175
150
74
28
90
50
142
183
166
136
128
138
159
171
176
174
78
9
55
48
122
137
146
150
144
144
176
196
184
155
61
11
62
64
121
111
111
151
176
166
182
194
155
105
31
7
111
104
109
89
126
178
185
184
144
127
90
5
54
40
105
114
115
146
192
183
172
132
6
30
223
25
76
101
154
207
157
76
27
42
253
56
93
70
48
32
82
181
284
173
215
226
240
281
181
210
184
125
203
265
270
239
200
175
146
72
213
244
193
135
82
45
28
44
27
69
136
233
210
158
147
159
151
144
141
67
48
127
135
186
156
129
140
162
171
165
180
131
34
50
30
140
155
125
143
175
176
166
144
143
160
79
30
100
47
144
182
168
165
180
183
181
182
166
153
88
31
84
44
138
185
169
141
130
139
162
173
172
182
92
11
48
46
127
149
149
145
144
153
185
204
186
159
69
13
54
53
117
130
120
146
178
170
175
199
165
108
36
8
107
100
115
95
128
183
178
168
149
139
97
10
36
184
35
96
114
129
153
177
166
176
142
6
16
203
22
80
118
160
199
171
100
25
18
237
48
94
72
50
35
62
158
275
167
207
220
240
292
165
202
186
123
182
256
275
251
215
190
152
70
200
246
210
151
85
40
35
47
29
56
126
227
200
150
148
161
151
144
145
73
50
128
134
195
157
120
137
170
173
172
187
134
39
48
102
23
134
157
123
135
175
177
161
145
140
159
90
30
93
26
134
175
167
171
191
185
179
183
165
157
100
32
77
38
131
183
176
155
142
145
165
174
171
186
104
1
47
41
118
153
154
150
153
164
189
202
183
162
77
16
48
27
104
143
135
143
181
174
166
195
169
110
36
7
101
96
127
100
126
186
175
157
152
150
99
16
30
185
40
90
114
141
159
166
157
182
152
16
8
187
20
88
140
168
191
183
122
23
13
219
39
103
84
54
41
45
135
265
279
165
198
216
238
294
144
194
188
126
168
247
276
259
238
205
168
76
189
255
233
168
90
43
43
53
31
50
104
215
197
149
145
156
148
143
146
75
51
125
132
200
159
115
127
162
166
174
190
139
43
45
102
116
158
124
124
166
172
159
149
144
166
105
25
78
13
115
176
172
179
196
185
184
191
169
161
109
31
70
32
123
180
187
173
154
144
163
171
172
185
106
1
43
37
103
145
160
161
162
167
181
188
179
169
83
18
40
84
150
145
140
180
175
160
186
171
114
39
2
94
92
138
106
116
183
179
161
158
153
98
14
29
192
49
95
115
136
157
166
165
183
156
34
2
172
22
92
142
167
192
196
141
28
14
197
312
27
106
99
58
41
31
113
249
295
164
191
207
233
287
122
178
182
119
153
235
273
265
252
213
181
89
173
259
248
177
97
51
47
57
32
53
83
204
206
159
140
144
144
143
142
73
51
122
125
206
171
117
118
145
156
169
185
142
47
39
96
97
162
131
117
154
161
160
150
143
174
123
22
63
98
181
182
184
195
182
184
194
173
164
114
25
59
112
181
199
182
153
139
155
165
177
189
106
6
34
87
138
164
166
159
162
167
175
178
181
92
23
31
74
145
148
139
176
178
161
185
175
124
48
2
85
80
145
113
108
175
190
181
168
145
95
4
27
192
53
109
120
119
143
172
180
178
156
54
6
157
24
100
130
152
193
204
153
48
12
167
327
21
96
110
64
44
26
86
224
310
159
182
194
221
279
152
160
96
133
226
273
266
253
210
182
92
150
253
254
181
106
59
48
58
33
62
71
195
219
172
135
130
138
145
137
69
50
122
111
209
189
132
114
128
146
161
173
141
52
34
88
82
173
145
120
143
154
154
146
137
178
136
14
49
82
180
190
181
185
174
176
187
172
167
123
25
46
95
181
205
176
140
133
147
166
182
196
114
1
25
79
140
172
167
154
156
162
174
185
196
102
22
24
71
140
148
145
179
180
167
191
180
137
59
7
79
66
146
123
107
169
196
197
179
137
95
8
24
186
52
129
134
106
125
173
185
169
156
71
6
143
273
46
112
121
132
188
197
161
80
10
131
332
19
84
113
75
41
33
55
194
318
147
169
178
207
272
286
124
130
71
218
275
266
247
204
180
90
115
234
261
193
120
69
52
59
34
66
178
223
183
134
120
135
148
138
68
45
122
92
201
203
149
110
112
138
156
166
140
51
25
82
73
179
160
127
137
139
139
137
131
177
139
9
36
68
178
190
177
181
167
162
178
170
168
137
37
36
77
177
206
167
132
134
152
173
189
194
132
23
14
74
149
179
165
153
156
168
186
194
196
112
7
16
68
138
152
155
183
179
167
197
186
144
68
8
74
58
140
134
116
166
193
199
181
134
102
18
21
179
141
147
103
117
171
179
162
159
86
7
131
275
62
124
121
128
185
183
171
111
11
96
329
23
83
120
95
40
38
29
158
320
126
150
162
191
259
305
102
110
61
207
277
269
245
207
186
91
82
213
272
215
137
83
57
62
41
67
144
210
187
140
123
137
148
143
74
42
119
66
176
200
156
107
101
130
151
171
148
47
16
84
68
175
164
127
125
123
127
134
135
177
136
8
28
55
171
185
172
181
172
163
176
170
164
151
57
32
61
170
199
162
137
142
161
183
189
178
147
53
6
88
63
152
179
165
157
159
171
195
196
177
116
13
8
108
60
133
153
163
185
173
157
191
187
147
73
8
67
53
129
139
126
165
184
190
174
140
112
24
19
175
138
152
109
120
167
170
157
165
98
11
114
282
67
128
129
140
187
174
178
133
13
64
310
25
89
128
117
51
41
19
126
310
107
133
153
175
240
308
99
64
184
266
277
254
218
204
96
196
279
236
156
98
63
65
48
65
109
196
190
150
133
140
146
146
80
34
108
48
148
189
155
106
101
126
142
176
158
40
10
89
54
165
160
118
111
114
124
137
142
177
135
12
25
44
165
181
166
186
184
171
182
167
154
157
73
26
96
50
163
193
165
153
157
166
185
184
157
152
71
2
86
51
144
170
165
163
155
158
189
187
159
118
28
3
106
49
121
147
162
183
167
145
174
181
150
77
11
54
160
48
117
137
131
163
180
181
164
145
121
31
16
171
122
146
114
128
162
170
155
169
113
16
91
286
62
119
135
154
193
177
183
138
12
40
283
23
92
142
138
70
38
19
102
297
95
126
153
164
217
296
153
245
284
265
226
217
103
182
275
248
173
110
67
76
68
67
90
194
197
158
143
144
141
143
81
25
94
135
183
158
114
112
127
132
172
160
36
6
97
41
155
155
109
102
117
133
140
144
172
135
21
23
30
159
180
160
185
195
184
186
160
142
157
79
18
84
46
158
190
172
164
163
163
178
177
152
151
75
0
88
47
138
161
166
166
147
146
174
176
156
127
40
2
99
45
111
140
157
179
167
145
165
171
157
90
16
33
164
43
103
131
130
159
183
186
163
145
125
42
11
155
106
136
114
125
159
178
161
164
117
16
71
282
53
105
132
157
194
186
186
136
6
27
259
18
87
153
158
91
39
21
83
281
336
94
123
150
155
195
276
120
221
285
271
227
216
105
164
262
256
194
126
79
90
98
72
88
195
201
163
148
146
138
136
69
21
85
136
193
169
128
128
138
132
162
161
40
4
103
25
143
154
110
97
121
143
142
136
165
138
25
19
91
26
150
179
155
176
195
188
180
150
138
155
75
5
76
32
152
195
184
175
162
158
167
173
164
157
71
2
81
48
137
163
168
164
146
145
169
173
172
150
52
3
90
46
111
139
151
167
171
162
173
170
166
112
7
23
156
41
91
127
128
152
188
197
175
143
124
55
8
132
208
98
132
113
119
153
186
169
154
113
10
57
273
49
97
126
149
184
193
191
138
15
12
241
315
14
78
148
173
114
41
24
59
255
357
91
116
131
138
179
260
301
201
276
272
228
209
106
141
250
265
213
148
97
103
115
82
90
190
200
162
147
148
140
127
56
24
86
137
201
185
140
139
149
139
159
164
54
6
98
121
161
124
96
118
145
143
129
160
138
24
13
87
19
137
177
155
165
187
184
170
145
143
157
74
7
73
20
142
199
194
182
168
156
158
179
185
168
71
3
77
45
138
170
173
163
153
160
178
177
188
172
64
6
81
57
121
149
149
154
170
180
190
178
170
132
19
16
147
88
132
134
149
187
201
188
150
127
68
4
107
208
95
134
115
118
153
188
174
148
109
0
48
264
51
99
123
135
171
194
193
145
34
3
219
343
13
73
131
174
139
52
28
28
218
362
86
97
93
114
166
247
312
181
258
272
242
208
108
119
242
273
227
175
126
120
124
94
42
89
188
203
161
138
137
138
118
45
29
89
118
201
196
147
135
153
148
159
164
72
12
85
91
171
145
96
105
138
140
126
165
135
17
11
88
13
119
177
162
162
175
170
158
150
152
155
77
13
73
15
128
195
199
189
174
156
158
191
198
177
84
5
68
40
132
174
175
159
157
175
184
177
189
183
77
9
73
58
128
163
157
145
160
184
197
182
169
140
32
11
141
89
142
145
157
186
189
189
162
130
72
0
89
207
88
136
123
132
163
184
168
150
114
7
37
254
104
125
131
165
192
191
160
61
4
188
359
17
75
112
164
162
78
27
13
172
357
82
78
57
84
150
237
315
160
238
274
262
210
113
107
232
275
235
199
162
141
140
100
41
188
218
166
129
122
125
103
36
32
81
137
86
191
199
148
129
151
149
155
163
85
16
81
64
177
163
96
97
133
135
127
176
137
10
10
93
104
181
171
157
161
156
158
156
156
155
82
13
70
114
183
195
190
172
156
164
198
193
171
102
12
54
117
169
175
156
154
174
179
172
176
180
87
7
67
124
171
170
152
155
173
182
179
167
136
32
6
138
90
147
158
171
192
176
177
173
140
75
4
75
208
77
127
122
144
177
177
160
157
126
20
24
233
101
126
134
162
189
186
171
88
10
152
361
80
109
154
176
109
36
14
127
346
83
77
47
63
129
216
314
139
221
276
270
205
115
216
268
244
219
190
160
158
106
38
185
236
181
127
112
110
87
27
34
66
121
56
176
197
152
134
151
147
148
165
91
20
88
52
176
168
99
103
139
135
126
182
147
14
8
93
96
181
172
148
152
155
160
157
147
155
94
10
57
103
174
188
182
166
153
171
200
173
161
117
13
35
104
161
175
159
149
162
169
166
165
175
97
7
59
112
171
183
168
163
163
170
175
174
139
35
2
130
87
143
152
176
204
177
170
178
153
81
9
57
208
71
113
105
137
183
176
158
162
138
42
11
195
274
87
118
132
156
182
181
176
105
10
117
348
81
115
154
184
136
57
14
95
330
97
92
57
57
101
184
308
181
235
120
208
269
263
195
114
189
261
255
233
207
170
167
114
37
169
241
199
133
105
100
75
24
40
49
116
45
161
191
162
148
158
152
146
168
95
27
101
54
168
162
105
114
150
136
125
181
163
33
5
83
92
176
165
135
145
162
167
150
129
152
109
2
37
96
168
183
173
160
156
179
196
154
153
125
6
22
96
163
183
163
147
158
169
172
168
176
104
11
48
100
167
186
179
175
166
167
182
184
152
52
5
112
86
137
136
163
215
193
178
182
164
98
6
34
207
70
106
85
111
174
181
167
161
143
66
6
159
292
73
108
124
141
171
182
176
110
8
88
334
74
129
163
194
157
72
15
68
314
333
116
108
68
54
74
148
293
315
193
224
258
195
250
247
186
111
166
260
264
242
224
187
171
113
36
152
240
216
142
98
88
65
24
43
32
117
44
150
186
167
156
158
157
152
169
94
27
102
53
157
155
111
119
153
147
130
171
166
52
3
70
81
166
155
124
142
165
169
141
109
151
121
1
24
87
170
183
167
162
169
184
191
147
151
125
4
23
90
168
187
160
146
160
178
186
177
180
109
16
36
95
157
174
174
175
171
178
197
192
169
78
15
92
83
130
121
147
211
205
187
186
166
119
24
20
201
67
110
83
91
161
190
180
157
139
82
6
134
304
65
104
118
131
169
187
175
117
1
57
317
59
136
171
197
176
90
17
35
288
356
124
110
65
45
49
117
271
330
205
220
254
166
224
240
192
111
153
258
276
255
250
213
177
107
35
137
241
233
150
90
75
53
27
42
24
115
148
185
172
150
144
156
162
165
89
24
94
115
33
146
159
124
118
144
150
143
157
154
59
4
59
57
157
155
124
139
161
162
137
102
146
127
1
18
74
166
185
167
168
174
184
189
153
153
124
8
23
111
82
168
184
154
142
162
184
193
178
182
113
17
31
137
93
145
157
160
162
167
183
208
189
178
99
25
69
196
79
129
120
140
200
199
184
189
167
131
46
10
188
61
123
104
90
153
194
188
154
134
91
6
118
316
67
115
120
129
176
193
171
124
11
32
299
50
133
172
191
189
110
13
15
250
375
113
102
52
36
29
90
247
338
175
200
217
253
133
199
245
208
110
139
252
279
267
279
243
184
105
33
125
242
251
163
93
66
44
31
37
25
106
147
193
179
143
125
146
158
153
84
21
84
120
22
140
176
143
119
132
153
153
148
138
54
13
55
27
146
161
133
137
148
148
139
109
142
130
8
12
89
49
153
183
173
170
170
169
189
168
154
122
17
19
98
76
160
178
145
139
157
174
185
172
177
123
4
20
115
92
137
148
152
155
162
176
203
179
178
117
28
43
194
73
129
134
147
187
182
172
190
170
139
60
0
171
236
50
137
133
102
147
188
188
155
131
93
5
100
322
79
130
124
129
181
193
166
130
26
14
271
345
56
133
165
184
190
135
29
7
202
378
91
98
47
33
23
66
216
340
157
184
209
250
107
179
242
214
107
119
239
279
277
293
256
189
106
32
106
236
266
185
102
62
42
39
32
33
96
135
200
193
148
122
137
145
138
85
23
69
123
15
135
193
164
128
130
148
148
144
134
53
16
55
18
136
170
141
134
136
134
141
121
143
130
15
4
74
33
140
180
176
172
157
148
186
182
154
124
32
9
77
72
152
174
145
138
150
158
172
169
168
133
31
4
87
86
135
153
157
163
166
171
192
172
176
127
15
28
170
63
123
144
159
184
175
164
190
177
144
67
3
154
240
133
143
107
140
179
183
161
138
92
7
82
322
84
141
125
127
181
187
160
137
44
7
239
360
75
142
160
178
186
153
62
4
164
369
73
105
59
35
27
41
180
334
148
174
201
245
292
86
162
224
190
95
220
280
280
288
256
196
107
29
223
276
210
119
61
39
43
31
35
79
117
201
201
157
128
132
131
129
95
33
58
116
128
191
171
138
137
144
141
143
143
59
14
59
17
127
171
140
131
131
125
136
126
144
131
22
1
61
27
129
178
176
171
148
139
183
186
151
128
47
2
65
67
151
177
149
144
150
150
168
174
160
136
51
2
74
72
136
160
156
169
183
177
185
169
171
133
7
20
148
53
109
143
161
183
182
170
187
177
147
73
2
140
234
112
134
111
136
171
180
168
148
96
7
65
317
75
140
128
127
173
179
159
145
61
3
209
369
87
148
157
175
187
161
81
2
132
351
61
110
83
43
30
19
142
316
148
173
196
232
292
147
190
160
81
200
284
288
280
252
210
118
28
206
280
233
138
64
41
46
33
34
65
102
198
202
159
136
137
130
128
107
46
52
102
123
182
168
140
141
144
137
144
156
69
9
61
16
122
164
132
121
130
123
126
120
143
129
24
2
54
27
125
176
173
170
150
140
178
182
150
131
54
0
65
58
150
180
151
148
154
155
175
186
157
135
60
4
80
55
133
164
146
161
198
190
184
172
165
129
17
15
144
98
133
147
175
193
181
182
170
153
79
3
128
232
87
123
118
140
169
180
176
158
106
5
49
305
260
54
130
138
131
163
174
168
152
74
4
185
376
79
149
156
174
191
167
88
2
103
332
50
111
104
54
35
12
112
289
318
151
177
188
220
284
135
160
135
75
175
284
301
284
259
230
138
34
187
274
247
161
79
45
52
38
38
64
99
198
195
151
136
142
142
137
116
55
49
92
111
174
159
127
136
146
139
146
160
73
13
57
113
155
121
107
123
121
117
107
138
124
18
2
53
118
171
166
163
153
144
171
173
148
132
56
2
65
48
140
179
153
146
154
158
178
192
160
137
65
5
87
124
163
135
147
194
188
178
170
163
125
21
16
150
90
129
133
158
189
181
171
163
158
85
6
115
242
76
120
123
137
161
180
181
164
115
13
32
286
284
38
122
149
133
150
173
180
155
75
5
163
381
58
144
157
169
192
175
96
2
75
312
351
39
110
119
67
38
14
90
263
333
146
171
179
213
280
122
142
128
80
148
272
308
291
271
245
157
42
171
262
254
179
99
54
55
50
53
73
91
197
188
141
132
146
153
144
120
59
49
92
94
171
157
116
126
146
143
142
158
78
19
43
99
100
147
116
95
112
116
114
99
135
119
12
0
57
109
160
155
154
153
144
165
164
146
131
55
1
63
119
174
154
140
147
150
169
189
164
146
75
11
80
106
160
140
140
177
170
166
167
163
128
25
13
151
87
130
132
144
175
169
162
161
164
91
9
95
258
76
128
125
125
150
179
183
168
117
20
19
258
310
39
125
153
128
140
174
187
152
74
4
138
376
43
136
159
163
186
180
107
8
45
285
375
33
114
127
82
36
19
70
234
339
135
157
164
208
280
97
124
123
82
122
246
297
288
273
250
174
49
154
256
259
192
115
64
56
67
73
80
76
193
191
141
127
142
150
142
118
59
52
101
73
168
164
114
120
143
140
135
157
85
22
37
101
79
139
121
92
104
117
115
97
136
121
14
2
64
93
149
149
150
150
143
158
162
146
130
58
2
67
98
168
158
140
140
138
154
179
164
154
88
19
62
95
161
158
149
161
152
156
166
162
138
41
7
142
89
134
140
145
164
156
164
168
169
101
9
71
266
84
134
119
112
148
181
183
168
124
36
10
222
339
53
131
146
120
140
176
181
149
83
5
104
361
39
132
159
163
175
182
125
18
15
248
390
30
117
133
99
38
23
45
206
343
129
143
152
195
274
295
104
113
78
213
273
275
264
244
179
54
140
257
268
199
125
75
61
79
83
83
187
205
154
130
133
141
139
116
55
53
108
58
161
172
124
121
139
135
129
159
94
18
36
102
61
134
130
95
100
121
120
99
136
129
23
3
70
79
135
143
146
151
147
153
162
144
132
64
3
72
86
163
158
139
139
129
142
175
159
151
96
26
49
88
162
170
156
147
140
152
169
156
146
64
1
126
87
133
148
151
160
151
170
173
170
109
12
43
258
82
126
111
111
156
178
175
164
131
54
4
184
355
129
131
118
150
174
166
147
100
3
64
336
363
43
123
159
167
165
178
138
39
0
200
395
28
108
134
112
52
28
22
178
344
127
139
145
176
252
297
86
97
69
183
250
270
263
242
183
57
125
254
274
207
141
95
78
86
81
78
180
220
169
130
123
130
138
118
53
50
110
44
151
182
141
122
132
130
131
159
96
14
37
105
46
129
138
99
101
127
126
102
134
135
32
2
74
70
127
135
140
155
152
150
164
144
132
73
3
65
115
85
158
149
135
136
125
132
176
156
143
99
26
42
152
88
159
169
150
139
137
152
169
145
144
81
8
106
186
79
124
150
154
156
147
169
169
164
116
8
28
238
67
110
106
119
164
169
163
163
137
66
11
152
356
113
116
119
160
169
153
151
114
14
33
304
391
48
113
152
169
166
176
148
63
6
152
393
22
89
130
125
69
30
8
148
338
128
142
145
156
225
298
76
82
62
156
237
280
271
247
188
64
232
270
220
166
122
99
94
80
73
160
222
178
129
117
126
140
120
49
45
109
25
134
186
154
120
126
135
137
154
93
10
40
109
35
127
145
101
100
130
132
105
124
130
40
2
76
61
125
130
131
157
158
147
164
148
133
81
2
52
116
86
153
142
132
133
118
119
177
162
140
101
22
36
150
89
153
161
138
123
129
150
166
138
139
91
14
86
200
70
118
150
151
145
137
161
159
157
121
7
18
218
229
52
101
108
129
163
153
153
166
137
67
12
130
354
101
107
117
157
161
156
160
115
27
24
274
409
50
101
138
157
169
183
155
79
11
113
381
66
120
134
82
29
10
117
311
334
126
144
141
141
204
298
70
57
127
227
289
278
248
195
69
191
256
238
193
142
115
108
91
78
123
208
181
129
114
126
137
114
44
40
106
110
181
163
120
123
142
144
146
91
13
41
113
27
125
149
103
99
132
137
110
115
127
49
4
77
56
130
133
125
155
161
142
157
148
136
92
3
43
116
76
147
146
130
132
112
109
175
174
147
108
9
28
144
77
141
158
132
112
123
141
166
141
139
96
16
68
199
57
113
150
147
135
130
154
153
155
120
15
12
205
237
48
103
119
130
154
142
152
170
137
63
12
112
356
248
103
111
109
137
154
170
170
106
35
18
247
415
99
121
134
168
195
159
87
6
76
361
372
55
107
143
98
28
16
87
270
357
124
141
133
130
191
290
100
217
284
270
247
205
73
148
240
253
214
150
123
130
109
87
87
193
186
131
114
125
131
100
38
35
106
86
171
170
128
125
146
146
144
95
21
38
114
20
119
150
109
101
133
139
113
110
127
61
7
72
94
44
136
140
119
150
165
139
148
142
140
104
4
33
120
54
141
155
133
130
116
106
166
178
154
112
1
23
136
56
128
159
136
111
124
139
166
145
139
96
17
45
190
51
107
152
148
135
129
149
154
156
121
21
9
195
246
112
129
125
145
143
155
172
141
66
12
93
359
283
111
118
97
115
152
182
175
101
42
11
218
421
94
112
113
165
203
165
94
2
48
336
403
54
101
154
120
32
21
58
231
375
123
138
123
125
181
270
202
267
250
243
213
82
125
232
265
226
155
134
151
128
88
40
68
191
200
140
113
120
119
86
34
29
104
121
80
164
174
138
131
147
143
142
103
29
34
116
112
149
116
107
134
133
113
108
131
75
14
55
101
23
127
146
118
150
172
142
137
131
140
114
4
26
115
32
127
153
134
133
130
119
159
169
153
111
6
22
130
40
116
156
138
117
133
144
167
146
138
98
17
29
181
43
98
150
149
140
135
147
158
164
126
30
5
176
258
110
131
121
139
147
151
168
150
78
10
69
353
325
106
123
93
102
150
179
174
107
51
3
180
425
308
83
115
116
163
198
173
106
1
28
309
427
58
104
162
140
45
23
32
202
395
126
137
116
124
167
243
312
184
246
239
247
220
93
114
231
275
239
168
152
171
140
86
36
195
218
152
116
118
110
75
31
25
96
123
85
163
174
144
135
144
140
138
111
32
30
121
105
152
123
111
131
124
111
111
140
88
21
39
104
106
139
123
154
178
143
132
124
138
121
7
18
112
23
109
145
131
138
145
134
156
158
145
111
17
20
123
37
108
148
134
120
141
152
167
144
139
105
10
23
173
91
143
148
146
143
137
156
171
140
51
4
141
277
92
127
116
137
148
138
156
161
89
9
42
325
365
87
118
91
96
144
162
166
119
62
6
137
416
349
66
122
125
161
182
175
121
17
20
266
436
58
110
161
151
66
26
13
180
398
138
116
124
153
214
317
168
229
239
257
218
98
226
279
251
193
176
181
147
87
36
186
227
163
122
114
103
69
29
23
81
112
85
158
169
144
135
144
137
135
113
33
26
123
101
154
127
114
129
120
109
116
145
91
22
33
107
88
130
128
157
179
146
133
129
140
123
20
12
98
93
130
133
143
147
141
156
157
146
121
34
13
108
107
142
133
122
139
150
167
144
143
123
11
18
166
86
141
145
147
146
127
150
174
156
78
9
104
294
74
120
112
131
149
127
149
170
97
1
22
282
394
67
112
93
91
131
148
161
131
69
4
100
388
384
54
121
134
153
161
171
136
44
9
206
427
52
114
153
150
86
29
8
143
373
361
136
115
125
144
193
316
149
217
254
265
205
99
215
277
260
220
199
185
150
92
33
168
230
173
125
111
95
56
25
22
64
102
77
153
164
142
135
145
137
128
112
37
25
122
96
155
134
116
130
119
109
121
144
90
19
34
109
81
128
135
157
175
147
133
138
144
126
33
8
87
84
127
140
145
139
139
157
164
154
132
49
2
88
101
143
140
121
125
141
164
147
146
135
26
14
165
85
143
141
143
145
123
148
174
161
92
12
79
300
70
120
110
123
148
126
148
174
98
14
11
241
403
53
106
96
86
119
141
160
135
77
21
77
351
411
47
115
132
142
150
168
147
70
4
147
409
333
46
115
146
150
105
37
12
101
330
387
133
112
121
136
183
313
128
208
266
270
188
96
199
270
265
239
214
186
152
99
31
155
233
189
128
100
79
39
24
22
58
97
67
152
165
146
138
143
133
122
110
43
25
118
87
156
146
125
133
122
110
123
143
87
11
42
103
78
131
135
148
169
148
132
137
143
129
44
6
71
78
132
151
140
129
136
153
167
161
142
59
6
70
86
148
149
119
113
134
161
147
145
135
34
13
161
162
85
146
138
131
141
126
150
170
158
91
12
65
298
185
73
123
106
112
146
133
153
180
103
21
7
209
401
103
103
83
115
140
163
139
79
41
66
317
428
38
105
126
132
150
170
154
88
2
108
388
385
42
116
145
157
127
52
16
66
290
416
130
109
114
124
174
306
366
191
264
267
181
96
175
265
269
251
222
185
159
104
27
148
244
209
133
88
62
27
28
24
63
98
154
173
159
146
137
127
118
111
49
33
124
72
155
159
134
134
124
111
120
141
92
5
39
91
72
134
128
131
159
153
130
129
137
135
57
0
56
69
137
149
130
130
143
152
163
160
146
68
13
56
131
66
150
155
117
109
133
154
141
138
131
38
9
153
160
78
141
131
114
131
129
152
165
154
91
12
45
285
195
69
119
100
101
142
141
155
187
117
23
0
175
394
215
95
108
89
118
142
160
147
77
39
54
283
436
23
100
128
135
152
172
158
101
10
80
359
414
45
120
147
162
145
71
17
41
255
431
124
105
106
113
161
288
376
158
237
250
184
98
150
256
280
257
226
191
167
105
26
131
244
229
144
79
48
24
35
24
69
102
148
178
170
149
132
118
118
112
52
37
128
55
145
165
140
133
125
114
114
138
100
8
26
86
60
132
125
114
147
151
131
121
126
141
71
9
46
56
142
143
123
140
149
150
159
158
146
76
16
48
140
49
141
150
113
112
132
146
134
134
135
51
4
136
172
62
131
126
106
125
132
148
159
156
101
11
27
257
217
52
105
97
97
136
145
152
194
140
31
6
136
381
248
80
108
91
122
144
156
160
83
27
40
242
429
221
16
99
139
146
154
166
163
112
15
56
319
412
46
120
145
155
155
96
23
23
216
421
118
102
103
108
150
259
369
131
189
213
191
108
123
243
281
258
232
206
177
107
26
104
229
243
159
79
45
28
38
27
68
97
125
171
172
151
127
114
118
120
54
30
119
100
26
125
167
142
124
127
122
113
132
109
15
19
88
42
130
133
106
129
146
140
121
114
145
86
14
44
43
133
136
126
152
154
145
163
154
147
87
20
42
141
39
130
137
110
116
127
135
132
135
144
71
4
111
185
43
112
130
110
121
131
142
153
162
118
11
13
217
246
29
94
104
102
137
151
149
190
158
51
7
99
352
279
71
106
95
126
146
150
166
101
27
26
196
410
245
14
95
147
153
151
160
172
128
27
31
272
399
40
111
137
145
160
120
40
12
171
392
319
116
104
97
104
145
231
349
111
146
181
180
108
225
281
256
237
227
194
112
25
205
249
170
82
45
30
36
31
59
85
97
158
166
151
126
115
119
123
61
20
97
103
96
164
148
116
126
133
116
131
117
21
12
91
21
124
151
116
118
141
146
125
104
144
97
13
48
119
29
124
135
136
162
154
144
175
153
145
98
22
36
138
34
118
130
112
119
127
134
143
137
146
91
10
84
194
32
108
143
125
122
134
143
150
161
131
39
2
176
258
21
91
119
116
140
159
147
178
167
69
5
72
314
292
69
108
97
126
148
146
166
119
44
19
157
386
261
13
86
144
152
152
166
181
146
49
14
226
390
32
100
133
147
171
140
57
12
132
359
327
127
104
88
105
146
216
327
93
122
161
171
105
206
285
260
244
238
204
123
28
185
254
186
95
48
34
40
32
54
73
90
160
168
151
131
119
122
128
76
17
70
104
73
166
160
120
127
139
117
127
124
27
6
86
108
165
135
116
135
148
129
100
140
106
14
44
118
14
108
140
151
172
161
149
181
148
144
109
25
33
137
29
106
131
123
121
132
141
159
137
144
106
16
61
193
27
104
152
136
123
137
149
159
161
136
58
6
138
257
91
128
124
146
168
151
167
175
88
1
51
277
293
69
109
96
121
148
143
162
137
64
16
120
360
274
76
134
145
155
179
191
162
75
5
174
380
31
97
136
159
187
151
68
15
100
322
336
139
106
83
100
149
209
308
111
154
153
91
188
283
266
254
244
206
129
34
169
258
207
111
54
36
38
35
56
72
93
170
177
156
135
122
124
129
89
24
57
108
60
163
172
127
124
136
124
132
128
33
2
77
85
164
150
120
136
146
130
102
138
109
14
35
115
90
146
160
177
177
155
178
143
143
113
22
29
139
19
93
137
133
124
143
150
168
134
140
111
16
46
187
95
150
137
120
141
156
170
163
140
73
14
102
251
89
124
123
145
171
157
166
186
109
6
25
243
296
61
106
97
115
145
141
159
151
78
8
80
326
288
74
129
142
158
192
193
171
97
2
119
354
40
103
142
174
201
158
77
21
71
281
333
147
109
83
97
146
200
286
101
146
138
77
160
262
262
254
239
196
133
43
149
259
227
129
63
39
37
37
58
74
77
158
177
162
141
126
130
133
95
27
55
111
44
151
174
135
122
132
129
141
130
35
6
73
50
150
149
120
136
139
127
110
139
106
12
33
121
78
149
161
176
191
163
165
142
146
116
16
30
144
82
146
142
128
151
153
166
132
136
113
12
35
178
81
141
134
119
143
157
172
162
148
91
22
63
242
76
113
114
141
169
159
170
197
133
25
11
197
300
48
105
106
114
142
139
153
163
91
5
40
276
297
78
134
140
155
195
189
172
115
0
62
308
252
106
138
174
202
164
89
29
42
238
322
148
113
90
93
134
183
257
80
128
126
67
135
232
247
247
232
185
134
49
124
248
239
144
76
44
36
34
58
76
117
158
161
146
135
141
140
92
21
54
111
18
118
169
139
119
130
138
150
130
31
4
79
26
134
146
113
130
132
127
118
140
102
11
33
126
64
149
154
167
195
164
157
149
153
118
13
25
148
74
148
146
132
153
147
152
135
137
118
1
27
164
66
135
137
125
144
155
168
155
153
106
26
30
226
62
108
118
139
169
160
171
195
149
50
4
147
293
37
111
116
119
139
139
150
168
103
12
17
216
290
80
138
141
150
187
184
171
126
11
23
257
249
91
120
159
193
167
99
36
19
201
311
148
117
92
87
121
166
233
54
106
114
65
108
201
234
242
231
183
131
54
102
230
243
160
90
54
35
31
50
75
69
129
151
149
147
153
146
91
11
50
111
8
85
160
145
129
139
147
151
126
34
6
86
110
15
124
147
108
122
129
128
121
137
102
11
33
129
48
145
153
158
184
158
153
164
162
123
15
20
138
60
145
148
137
149
137
144
145
143
127
27
15
139
55
125
143
134
149
154
166
146
149
119
16
20
197
52
113
122
136
167
167
173
180
150
71
6
107
271
29
115
125
118
135
139
152
164
110
31
4
150
268
70
131
143
151
180
183
170
133
32
9
207
237
70
104
147
185
164
99
39
12
178
302
155
124
89
81
119
165
222
44
95
108
68
183
235
250
242
193
127
52
209
248
181
109
64
39
30
43
77
47
113
142
154
155
159
149
94
6
43
118
63
151
158
146
154
154
148
125
44
10
81
121
12
117
154
120
125
135
133
122
133
111
4
27
122
34
136
161
161
176
153
152
178
162
129
29
16
120
41
131
149
145
143
131
141
157
146
138
50
5
116
103
46
124
145
137
152
161
174
145
144
127
8
14
175
129
48
117
126
130
163
178
181
169
144
82
7
75
245
109
124
110
130
143
157
163
117
50
6
91
240
48
112
142
155
179
191
176
143
55
4
157
221
52
101
149
184
163
92
39
15
164
286
162
134
85
78
132
180
222
98
110
76
19
170
248
266
258
207
128
51
185
250
207
128
72
45
30
39
83
50
112
138
155
161
160
153
101
7
41
127
42
142
171
167
165
161
148
131
56
17
67
126
14
102
159
139
137
141
141
129
127
117
22
16
110
24
124
170
177
176
152
152
184
157
130
47
9
88
70
29
115
152
158
143
127
140
162
147
145
63
1
94
98
44
118
142
137
153
167
179
153
141
136
33
10
152
126
43
113
129
124
161
186
189
172
146
91
8
39
219
122
96
119
111
132
148
164
167
129
67
14
35
206
21
91
142
166
186
205
185
158
78
12
98
205
46
108
157
186
165
88
39
17
147
261
141
87
85
148
192
220
101
114
89
24
156
255
276
269
223
136
59
161
249
227
141
74
47
32
38
92
84
51
108
134
153
161
162
156
111
9
41
134
21
129
181
180
168
162
152
140
68
19
51
125
79
146
152
146
142
145
138
127
123
38
10
96
25
101
168
188
182
157
154
184
155
130
65
7
53
80
28
101
154
168
147
129
136
158
145
152
74
7
55
94
41
112
137
139
155
170
177
159
141
144
53
6
120
128
101
121
127
167
189
187
179
153
103
9
19
187
132
74
117
123
142
151
164
173
143
93
11
12
164
10
79
145
176
189
213
193
174
103
17
43
191
46
109
153
179
170
95
41
19
128
235
141
96
97
155
193
212
95
116
106
37
144
250
278
279
242
150
70
18
144
252
242
145
71
47
34
38
99
97
30
87
122
150
163
166
162
120
18
35
122
9
112
187
187
164
156
156
143
81
17
29
116
55
130
154
145
135
143
144
128
131
54
7
71
80
152
186
184
166
160
182
158
134
81
14
30
80
87
152
171
154
138
136
152
150
152
101
19
29
107
99
133
145
166
174
168
157
140
140
81
20
64
138
73
106
136
178
190
182
185
152
113
37
3
136
125
48
119
147
155
155
162
174
148
114
44
2
115
141
77
152
183
191
215
194
180
125
17
21
177
40
91
136
163
172
105
43
20
117
219
140
109
107
150
187
207
81
116
119
54
133
240
275
290
260
167
86
31
134
257
252
149
74
50
37
33
92
103
61
105
146
166
172
171
130
39
20
85
110
4
95
191
196
164
156
159
144
99
17
15
100
46
120
152
138
132
144
147
127
139
75
10
36
70
64
138
169
175
173
171
179
165
142
108
15
19
56
79
145
169
159
150
140
153
148
160
117
12
2
40
85
133
155
179
182
165
159
143
132
98
15
21
115
44
92
136
180
191
183
188
146
106
55
5
81
119
28
122
162
159
156
162
172
140
119
64
11
71
136
80
157
184
189
210
193
179
136
35
17
167
33
67
116
144
163
110
44
20
114
207
144
126
116
145
183
210
72
120
130
69
127
237
287
309
278
179
93
41
131
264
264
162
87
58
38
27
59
95
52
95
143
168
174
172
142
68
9
43
108
0
75
187
205
173
162
162
147
123
34
10
71
46
118
152
138
139
157
150
127
147
102
6
16
59
63
133
157
164
184
181
178
167
156
129
40
2
10
69
138
162
161
158
145
152
152
156
144
53
6
9
73
134
160
182
189
172
174
150
126
105
22
5
70
33
84
125
166
194
196
200
148
100
60
9
33
92
19
117
157
150
156
172
177
135
112
72
23
36
147
81
155
183
186
207
198
181
140
49
17
157
54
103
129
147
103
41
20
110
194
158
144
132
150
189
214
79
134
144
85
111
238
309
332
289
186
96
46
122
258
270
177
100
59
39
26
20
71
60
86
137
165
173
172
151
93
4
28
91
4
51
174
210
181
174
165
150
140
60
17
44
47
115
155
146
154
177
160
130
151
122
10
9
56
62
132
151
164
194
193
175
165
161
146
62
6
7
60
127
156
162
161
150
151
151
144
157
76
7
5
64
137
163
176
186
180
186
161
124
110
49
6
13
39
92
118
146
189
209
207
158
98
64
7
19
79
110
145
137
153
176
184
140
105
68
22
25
148
68
139
176
183
201
203
186
141
62
16
148
59
101
120
128
88
40
13
104
183
171
162
153
164
198
216
95
158
161
100
29
89
235
333
347
288
190
101
46
112
242
268
186
98
48
38
26
13
42
70
60
118
160
171
166
156
112
18
15
75
24
154
207
187
181
167
148
148
78
18
21
40
103
156
150
160
189
171
129
147
131
20
9
67
54
127
153
169
200
199
177
164
160
149
71
8
9
48
113
152
167
162
148
148
147
133
153
84
7
5
46
132
163
166
177
179
183
165
124
116
62
6
5
37
96
121
137
179
204
194
160
106
72
7
9
67
99
141
134
147
165
177
144
109
66
19
27
122
43
118
168
177
194
204
188
142
82
15
142
60
99
113
112
77
39
2
100
179
171
170
179
205
217
110
178
177
117
38
235
349
349
277
192
112
49
232
267
185
85
41
37
27
15
17
90
33
86
156
176
161
152
120
29
5
58
10
133
198
186
183
167
137
143
90
12
11
59
26
86
155
151
153
191
177
127
140
137
31
11
65
35
111
161
173
191
195
181
167
156
144
73
9
18
35
101
155
173
161
145
149
146
125
139
80
7
6
29
112
157
163
171
175
176
159
126
123
69
6
3
89
126
138
172
190
174
149
116
82
21
4
4
78
144
151
148
145
161
139
117
72
24
8
72
14
97
165
173
183
197
182
145
97
11
126
58
84
108
100
71
35
22
101
181
172
178
188
206
219
120
185
179
125
47
242
354
339
256
185
121
52
7
246
277
179
67
38
35
26
20
12
63
142
38
49
151
182
159
147
120
45
5
44
8
119
189
183
185
169
125
133
108
9
3
47
68
152
152
142
189
179
121
133
144
50
5
48
15
94
173
173
174
189
185
168
151
136
73
4
19
27
94
161
186
160
140
148
145
122
126
77
4
6
9
82
150
165
172
177
173
155
127
126
72
5
3
68
121
144
171
184
165
144
118
93
38
5
4
54
142
170
148
138
144
136
112
99
44
6
7
78
164
172
175
186
172
143
109
5
107
56
71
90
79
38
33
33
109
179
169
183
197
201
226
122
181
169
123
53
249
348
322
234
162
118
51
3
273
288
173
55
34
26
11
19
10
50
160
48
11
143
182
158
143
128
64
7
36
12
103
179
186
190
173
116
130
128
29
2
33
48
149
158
139
194
184
116
125
146
70
7
31
86
180
167
161
189
185
163
143
132
78
12
10
88
164
191
156
132
142
140
121
117
78
11
6
62
141
169
173
173
174
156
129
126
72
3
3
49
106
140
164
182
169
146
119
94
48
5
5
37
134
176
150
141
144
133
112
112
63
4
5
68
168
176
175
176
158
137
116
13
96
39
29
37
38
23
46
117
174
179
191
192
198
234
121
174
157
111
52
253
334
305
212
135
99
48
2
292
290
163
48
35
55
33
22
7
41
178
99
21
129
173
149
144
147
89
15
25
19
80
170
188
191
172
114
132
148
49
2
30
38
143
165
152
203
184
118
123
141
77
9
19
77
170
154
158
193
183
150
134
128
86
30
8
77
153
184
152
126
131
130
117
113
83
26
5
57
135
171
164
159
168
156
124
119
70
4
3
45
100
137
151
168
171
151
118
89
48
9
4
33
123
173
148
142
146
132
116
119
82
19
5
60
162
175
170
166
146
136
121
50
83
25
28
35
36
14
60
129
167
186
191
202
125
175
150
99
48
261
324
284
186
100
69
48
7
307
289
147
50
29
70
71
5
2
27
197
109
24
115
163
142
145
157
109
30
14
22
25
66
167
184
186
171
122
133
147
59
2
28
32
135
170
164
202
182
129
127
131
78
13
15
60
147
145
163
194
172
140
127
125
96
42
11
61
129
172
155
129
124
119
113
111
89
37
7
63
136
165
154
150
162
151
119
109
64
7
3
51
104
135
133
146
159
147
113
83
51
17
4
30
114
165
147
136
137
126
120
127
99
34
4
53
147
167
166
158
140
137
130
82
79
33
14
31
31
11
73
139
164
177
187
210
136
174
142
84
34
20
143
283
328
267
157
66
42
47
19
328
292
141
50
27
78
95
21
5
10
221
112
26
106
157
139
138
150
108
30
11
18
27
59
165
176
178
175
139
125
126
60
7
25
24
132
183
167
180
173
148
134
122
76
18
10
40
126
142
167
185
156
140
130
123
103
50
10
43
106
161
160
139
120
111
111
107
83
38
8
74
141
156
150
151
163
146
118
97
66
14
3
54
112
136
124
132
145
137
103
81
58
31
3
32
101
156
146
131
128
118
118
130
108
43
5
42
121
154
156
150
137
141
135
94
70
45
7
22
18
25
82
145
163
153
176
132
69
18
15
179
320
344
249
127
33
22
38
21
359
305
142
52
35
85
102
37
5
1
252
122
25
93
153
144
138
138
97
24
7
9
28
51
166
164
169
186
156
116
102
58
12
11
13
16
138
199
162
153
168
166
140
112
79
24
2
13
28
118
150
167
166
146
143
132
120
104
49
9
12
40
102
160
164
143
117
109
114
101
73
34
9
16
73
142
144
145
160
162
141
112
91
66
26
4
47
107
131
122
131
142
126
92
69
65
47
5
89
143
147
136
129
115
114
126
111
46
4
35
94
137
143
138
133
142
137
97
59
62
29
8
12
33
85
147
163
70
167
172
110
47
9
10
217
356
352
226
94
10
12
37
3
4
238
395
320
144
46
37
88
103
45
4
0
288
137
24
78
146
148
143
133
91
26
1
2
129
29
35
163
151
166
194
164
113
90
59
12
0
8
15
144
208
156
140
166
172
135
102
84
34
4
7
5
25
130
165
164
151
144
148
127
111
94
44
11
13
23
38
111
165
161
136
113
111
115
97
69
39
16
13
64
136
133
138
161
150
132
112
91
68
42
18
43
98
122
123
136
140
122
89
60
65
55
17
85
135
150
148
141
125
111
120
110
48
5
35
76
122
132
129
126
134
135
104
62
54
29
25
41
94
155
166
19
24
84
175
159
81
28
13
18
248
373
336
189
59
12
18
63
0
5
279
423
324
141
38
37
87
101
56
4
1
4
318
144
24
65
134
146
147
129
89
31
4
3
178
31
14
156
145
163
193
155
111
97
67
22
3
4
10
15
141
201
149
142
164
158
118
93
83
36
9
14
4
28
144
169
155
145
146
143
116
99
85
47
18
21
7
38
116
165
153
124
110
114
117
96
76
55
22
4
48
122
121
132
148
128
119
115
96
77
59
35
4
36
93
116
124
132
125
118
93
60
64
56
11
92
139
158
157
148
129
110
119
107
43
8
71
117
125
121
117
117
124
111
79
69
56
43
54
113
173
27
20
36
30
93
170
134
51
16
32
32
19
257
363
289
143
23
11
45
71
0
5
310
431
307
124
35
43
87
94
58
3
1
6
336
139
22
65
126
141
138
113
78
34
4
4
209
28
12
144
143
162
182
137
109
103
69
25
8
1
12
15
135
180
142
147
151
135
109
94
83
41
19
24
6
32
141
160
148
141
140
131
107
92
80
50
29
27
5
37
109
156
146
119
108
113
115
95
87
71
31
1
38
105
108
124
131
108
112
122
99
81
70
32
4
34
88
120
122
115
98
105
100
67
69
55
8
96
148
163
153
138
126
112
125
106
38
8
68
113
119
116
111
99
108
113
96
70
72
60
72
138
193
33
21
38
33
101
157
99
26
14
45
40
13
257
335
228
90
2
6
65
61
1
5
330
423
274
101
38
53
86
79
43
1
3
18
273
343
129
21
70
122
134
119
87
62
30
7
10
15
226
29
9
134
139
157
166
124
107
100
64
24
12
7
23
14
126
160
133
140
131
120
113
98
75
40
26
30
5
33
125
146
145
131
121
116
103
97
82
63
45
31
13
36
92
144
146
121
107
108
105
93
87
78
39
0
44
98
98
112
119
101
106
118
92
78
72
30
5
38
88
115
111
95
76
89
102
74
77
60
6
84
145
157
137
121
116
113
128
109
36
5
57
98
101
102
101
88
99
119
111
77
85
77
93
159
204
31
36
21
28
29
102
132
60
11
15
37
38
11
254
292
165
43
8
20
67
41
3
3
343
405
240
83
41
61
86
63
25
1
3
25
306
347
131
21
69
118
124
100
63
44
23
10
27
23
242
37
10
127
132
148
153
119
107
86
47
21
15
14
27
14
123
149
128
128
115
118
125
106
73
41
34
35
4
34
110
135
144
120
100
105
107
96
84
70
54
35
26
36
76
135
149
119
101
98
93
83
76
72
48
5
17
55
100
85
95
116
106
100
100
76
63
63
36
4
36
79
99
92
89
78
82
86
66
73
64
14
66
130
142
122
112
115
117
126
105
38
3
45
74
74
78
82
79
100
133
115
100
97
117
169
206
39
37
26
19
19
38
30
86
89
24
6
17
26
34
12
113
240
230
106
7
4
37
60
21
2
3
347
379
210
75
43
60
81
53
10
1
5
36
337
349
140
23
63
113
113
87
51
31
14
9
39
35
262
45
7
117
127
142
145
116
102
70
35
17
23
26
24
16
120
139
125
124
115
122
122
99
58
38
43
43
5
39
100
125
139
112
95
107
108
90
74
63
58
39
22
35
70
125
139
110
98
94
85
72
59
52
46
17
11
55
101
73
77
119
115
89
77
56
46
52
42
7
31
72
79
83
102
95
80
66
51
62
70
35
44
115
133
117
111
114
113
118
98
44
40
56
50
52
57
64
97
137
104
109
118
140
168
195
35
34
29
20
17
36
33
54
43
2
8
21
20
25
8
127
203
160
62
8
7
61
51
14
3
6
4
168
336
346
187
76
46
50
77
56
1
7
23
42
357
340
148
40
67
110
102
82
55
23
1
11
44
43
279
49
8
106
125
142
142
111
85
53
23
13
24
33
20
16
115
126
125
134
128
118
97
71
47
32
41
41
12
45
99
110
126
110
106
112
98
69
54
49
52
37
10
31
68
111
121
98
95
91
87
69
50
40
36
25
2
40
90
62
64
111
113
82
65
52
41
42
45
21
61
70
84
117
108
77
51
39
52
66
47
4
37
109
130
116
110
108
104
102
89
48
36
46
40
40
41
49
88
128
134
155
162
46
40
29
31
32
29
32
35
25
14
4
14
22
17
13
7
6
128
159
102
41
3
16
67
50
8
5
4
5
182
312
304
168
79
51
39
73
66
16
31
44
48
174
360
314
143
56
73
107
94
80
59
20
10
32
51
48
292
277
45
8
96
125
146
139
105
69
34
16
6
18
32
202
21
13
109
110
120
146
141
107
65
42
28
23
32
38
10
51
100
94
110
113
117
108
80
53
39
30
36
34
6
28
67
98
105
88
90
89
90
79
47
33
35
21
2
24
72
53
62
100
101
82
68
56
44
38
40
9
47
69
87
112
99
74
51
42
48
55
40
3
37
101
122
109
98
95
90
85
77
54
28
31
34
37
39
45
78
107
62
47
30
31
41
42
26
73
37
5
6
5
14
21
17
7
2
13
68
113
120
66
36
14
12
54
49
9
4
3
5
185
280
264
148
75
51
40
74
81
49
47
49
53
190
342
280
128
53
68
103
91
77
51
14
14
38
51
52
299
248
34
7
89
122
145
135
99
60
22
9
1
12
31
220
17
11
106
101
112
145
143
100
47
27
17
12
19
32
101
8
49
105
86
100
114
117
94
65
51
34
24
25
28
4
27
64
89
101
90
87
84
82
80
51
30
31
9
22
55
47
66
89
86
80
73
62
49
41
34
5
33
69
89
94
81
71
61
51
45
46
3
29
81
99
90
79
80
78
72
64
51
23
18
23
36
41
55
77
75
71
53
34
29
41
43
19
69
31
3
9
10
14
27
19
5
2
15
71
87
86
47
30
17
13
42
36
7
4
15
12
88
176
250
229
127
59
47
52
82
76
44
35
43
48
187
316
259
113
38
54
99
90
69
37
10
18
30
44
52
285
211
30
6
87
118
138
132
98
59
17
2
2
14
37
211
5
11
108
100
109
133
136
103
60
36
15
6
10
25
110
8
46
107
84
99
114
110
85
63
53
35
23
19
27
79
5
26
56
83
105
97
84
72
70
66
47
38
35
10
27
46
41
71
83
73
79
66
53
43
38
33
50
9
24
61
83
73
60
66
68
54
41
29
21
15
52
72
68
63
66
71
64
55
35
13
19
36
49
69
80
27
27
39
88
72
55
32
26
33
35
13
5
70
53
19
6
17
13
19
29
24
8
5
16
76
61
58
60
35
20
13
20
34
20
6
9
23
18
83
158
232
207
110
48
41
59
82
58
24
15
28
39
63
171
295
252
108
26
44
87
84
56
23
5
16
23
39
52
135
254
184
29
3
86
113
125
128
98
60
18
2
4
20
40
206
177
3
13
102
104
112
123
132
114
82
49
21
8
10
20
110
8
44
101
86
101
113
108
88
70
55
35
25
19
30
92
10
20
46
73
105
101
83
63
53
42
28
27
42
12
27
44
35
64
71
67
69
50
34
33
38
35
54
10
22
54
74
60
51
65
64
50
42
26
32
6
28
55
61
55
60
66
60
47
49
20
25
43
57
78
38
34
31
34
36
28
91
91
64
53
30
24
25
23
16
8
69
32
9
5
20
29
31
27
19
10
6
9
71
48
38
40
23
9
14
33
30
8
7
8
21
16
78
68
144
226
196
103
53
41
55
72
49
23
17
28
33
60
150
280
255
113
33
43
70
77
51
19
9
26
26
38
48
109
224
179
33
3
84
106
110
122
95
57
24
10
12
25
37
190
139
6
23
91
108
115
117
125
118
92
57
25
16
20
23
187
100
6
46
90
86
100
107
107
93
70
47
27
22
22
111
16
11
39
65
94
98
82
55
35
18
12
23
38
83
13
16
41
32
46
56
60
57
33
22
27
38
55
5
21
48
60
50
50
59
56
52
47
32
33
6
14
50
60
54
56
60
57
51
23
30
49
62
41
43
36
31
30
28
24
94
85
54
45
26
19
21
25
24
17
65
54
17
0
23
31
39
34
23
16
10
5
5
55
28
24
24
9
11
12
30
22
7
5
2
13
9
86
46
129
222
183
98
64
46
46
62
55
37
32
40
37
44
133
265
248
114
50
53
53
69
56
30
29
44
44
42
74
202
179
33
5
81
97
96
111
89
55
30
20
22
30
158
107
9
28
74
107
117
109
115
104
80
49
28
24
27
181
84
5
48
78
85
98
98
100
86
60
31
23
25
26
153
114
22
8
39
63
75
84
82
53
23
6
12
22
30
98
14
5
38
37
28
33
53
48
24
21
34
40
49
2
23
41
47
42
46
47
43
51
69
30
6
8
49
58
48
49
54
57
47
29
44
52
57
46
48
39
31
23
20
20
62
93
73
43
36
29
10
17
30
33
20
49
23
7
26
37
35
36
32
24
15
8
3
2
55
33
2
9
8
5
11
12
14
11
7
5
4
15
83
27
111
209
165
88
71
56
49
65
62
46
43
48
41
34
28
117
245
229
109
65
65
48
62
66
54
52
55
54
49
5
49
186
170
28
7
72
86
84
96
84
51
28
25
36
38
47
128
82
9
31
62
98
114
99
97
85
57
33
28
36
37
152
63
3
50
68
83
96
85
84
72
44
19
24
30
30
141
103
25
7
42
69
58
65
76
51
26
16
25
27
90
10
4
41
50
19
18
47
41
21
25
39
40
30
1
26
35
39
38
40
39
32
44
70
29
5
7
36
48
34
38
55
66
46
57
44
46
46
41
32
20
11
20
66
91
60
29
37
31
7
7
30
40
20
10
7
9
40
40
33
30
31
30
17
10
6
2
50
26
10
14
12
10
9
8
6
6
3
4
6
21
74
76
21
97
193
150
79
68
59
55
72
68
45
42
43
43
33
20
105
229
212
110
69
60
48
60
68
62
58
55
52
54
4
41
177
152
24
8
57
77
77
80
73
50
28
28
43
49
27
110
71
8
35
51
83
110
90
80
73
48
25
29
44
45
49
114
48
2
46
62
82
93
71
67
58
38
19
26
36
34
112
81
27
5
42
79
53
50
63
45
32
29
36
30
133
69
6
12
47
63
20
10
42
37
20
26
38
98
13
9
29
32
34
32
41
40
25
34
54
37
10
10
12
30
15
27
57
55
41
40
37
33
22
7
18
27
65
84
46
17
33
29
7
4
21
37
14
3
1
2
28
48
47
30
24
36
38
26
12
8
4
47
39
10
17
14
11
7
4
3
3
3
5
9
26
76
66
26
102
188
146
80
64
59
63
76
67
37
28
34
45
26
17
110
225
203
118
67
49
52
63
64
63
59
45
38
55
5
40
172
139
29
10
31
69
76
62
58
48
36
34
43
51
8
102
78
6
38
45
61
104
87
66
69
51
29
31
46
46
22
95
50
2
40
54
74
86
58
54
52
41
26
31
39
64
80
63
30
4
27
72
51
38
44
35
31
37
42
26
130
44
9
28
38
58
27
11
38
34
19
24
39
82
8
20
27
29
33
30
42
42
26
25
40
14
9
8
17
13
24
55
53
33
28
31
33
30
10
9
31
60
61
25
9
26
24
7
5
8
26
10
8
5
9
36
49
45
34
30
39
38
31
9
5
19
43
32
8
10
9
6
10
10
12
9
8
7
9
25
81
54
40
122
187
151
92
66
61
70
70
56
34
21
23
41
20
14
123
230
200
124
69
40
53
60
52
57
62
44
35
50
4
9
38
169
133
41
17
8
60
83
47
44
44
44
41
38
2
5
96
87
5
40
41
42
96
87
59
70
63
37
31
40
4
8
86
59
3
34
48
62
78
50
45
57
53
37
39
34
44
57
54
37
13
7
53
52
39
33
29
28
42
40
127
117
29
23
46
24
36
33
19
38
36
24
25
37
68
13
28
12
24
27
27
41
45
43
26
57
33
6
4
4
3
15
26
3
11
38
21
19
19
20
26
10
2
42
47
29
8
10
12
12
9
2
1
17
15
26
5
8
36
47
41
35
38
38
34
19
4
3
31
36
20
7
22
21
1
10
7
16
10
7
6
10
26
60
79
49
59
143
183
145
99
69
63
71
66
50
33
26
23
54
18
14
137
233
191
123
72
39
49
54
42
51
67
59
43
8
9
34
158
124
48
26
3
52
81
39
34
35
46
40
32
2
5
90
78
5
40
40
29
84
87
55
64
63
39
27
23
1
10
84
60
3
32
40
48
70
48
44
58
55
45
37
21
20
28
47
46
44
29
3
34
58
44
33
29
32
43
40
105
92
16
37
64
11
18
33
26
35
36
34
38
139
54
25
29
3
18
17
20
28
46
53
38
62
26
2
5
4
4
10
26
3
6
14
25
23
12
13
10
10
20
8
2
44
35
9
9
18
2
10
5
2
2
14
18
5
7
31
44
38
34
42
38
24
8
4
4
33
34
10
17
35
20
6
9
4
16
10
6
5
10
30
60
74
44
72
157
173
123
89
71
62
69
65
48
41
35
29
70
22
14
144
231
180
111
75
50
46
42
37
50
74
71
51
43
22
9
29
145
113
46
28
7
48
68
36
29
29
40
36
27
4
2
8
81
59
5
37
37
31
76
80
53
51
50
34
22
13
1
16
79
43
4
34
29
37
69
52
47
56
53
45
31
10
19
40
43
50
41
2
26
65
56
42
35
42
48
39
81
61
5
50
68
1
14
42
33
31
32
40
49
105
37
24
25
2
12
7
9
17
30
47
60
18
5
3
2
2
1
16
14
3
2
2
20
17
15
14
1
4
19
10
8
40
44
27
4
20
18
4
12
19
17
16
22
9
8
12
6
29
52
47
30
35
33
22
7
4
9
24
34
33
5
19
47
19
11
8
7
20
21
9
5
7
27
63
65
38
80
164
162
99
77
69
62
65
67
54
47
42
34
49
85
28
13
142
226
173
98
74
61
51
37
36
54
76
76
54
37
25
5
33
138
108
40
21
16
49
56
34
31
32
36
34
25
4
5
15
70
44
6
30
32
38
72
71
55
48
41
29
21
16
5
21
60
24
5
30
22
32
64
56
54
55
51
40
30
7
5
17
34
38
57
41
5
21
65
60
47
46
49
49
34
63
37
3
59
59
2
24
49
37
28
28
45
59
116
76
21
16
13
2
3
4
5
12
20
32
105
49
13
6
4
3
2
2
19
9
12
2
21
19
20
15
3
2
13
12
12
36
37
23
9
20
9
5
10
17
19
21
23
11
5
6
8
34
60
56
36
26
27
25
11
6
15
26
41
33
8
24
54
28
11
9
7
18
27
21
4
6
62
77
59
36
80
159
153
92
76
78
64
65
66
56
44
43
58
89
19
15
136
212
172
96
70
67
54
38
41
61
68
64
32
8
3
46
136
109
40
12
11
46
44
39
40
39
36
32
5
5
6
65
56
7
14
29
50
69
60
58
60
47
33
27
14
9
15
45
21
5
17
17
37
56
50
52
56
54
42
32
9
4
22
27
29
53
34
5
14
55
55
47
44
51
47
21
51
30
10
54
45
4
28
46
37
26
29
50
88
60
14
5
2
4
3
3
3
15
17
26
139
95
34
8
5
7
8
5
1
19
3
18
22
19
15
10
5
6
10
8
8
34
32
17
14
12
7
2
11
8
13
18
17
7
29
17
4
9
36
58
57
41
21
23
24
8
4
15
29
37
48
37
19
36
50
17
12
7
4
21
18
10
4
6
68
91
54
40
86
145
141
93
90
96
73
66
62
43
36
35
46
76
82
6
25
134
189
163
102
71
66
57
37
48
63
59
49
43
32
5
3
61
133
105
50
11
3
32
34
36
50
46
33
32
5
5
2
8
73
70
8
4
24
53
60
47
54
72
62
41
37
17
20
2
18
49
31
7
8
14
44
50
36
39
55
60
51
26
2
34
33
25
43
26
5
9
41
47
41
39
51
48
8
8
41
33
19
47
38
8
19
33
35
33
32
53
31
47
42
17
6
3
2
5
10
6
18
24
131
79
20
4
4
11
20
13
7
18
3
7
19
16
12
8
6
7
12
18
5
36
33
28
14
12
9
5
5
2
6
8
13
13
35
34
8
4
9
27
38
44
39
19
19
20
3
2
30
59
55
33
25
36
37
9
7
9
23
21
0
6
3
4
7
70
87
42
48
96
129
123
91
99
111
89
69
54
31
21
28
51
90
65
2
40
139
165
146
105
74
68
54
40
54
63
52
39
51
36
3
3
65
117
92
57
14
5
7
23
32
49
49
31
27
3
5
1
22
77
66
19
3
14
44
46
34
47
73
67
44
19
50
2
25
62
37
15
8
5
41
46
27
29
50
68
59
42
34
3
36
52
28
39
27
5
4
28
43
40
36
50
25
7
30
33
28
45
36
12
7
15
32
37
39
57
8
1
9
18
22
15
8
3
16
24
5
12
31
119
107
49
3
2
4
21
31
26
18
13
11
5
3
2
14
20
1
33
36
24
12
10
7
4
5
3
10
8
7
48
25
5
9
15
17
16
20
23
13
13
14
7
4
39
67
53
30
25
26
24
19
19
23
31
20
10
5
3
3
22
76
66
23
57
108
118
106
89
96
110
91
69
52
28
19
23
68
98
37
4
58
149
156
130
96
70
64
54
47
59
66
53
41
49
40
3
1
61
99
75
54
25
3
4
10
22
44
52
32
0
4
8
40
71
42
14
8
8
26
30
24
37
63
64
36
36
65
6
17
59
32
15
12
2
23
33
27
28
48
67
57
56
49
2
21
53
37
37
34
13
1
20
42
40
34
50
36
27
7
25
29
31
46
39
19
3
4
26
40
46
4
12
31
31
25
18
16
9
26
37
6
9
39
91
104
71
20
5
10
4
20
34
32
20
17
15
3
2
2
15
17
2
33
37
26
13
11
9
5
4
7
7
6
4
24
43
24
5
9
22
21
6
4
5
4
4
18
17
4
45
63
42
31
24
18
19
28
30
40
41
21
6
5
3
72
35
6
64
111
115
108
92
87
97
88
65
55
37
30
97
11
3
72
154
155
122
86
62
58
54
51
68
71
57
45
4
0
56
85
63
44
21
2
3
7
17
44
56
39
31
40
44
46
12
6
16
7
9
16
18
28
49
58
30
74
27
8
30
18
12
18
5
3
24
34
39
51
65
57
7
7
39
38
37
35
24
1
21
47
40
36
51
11
8
20
25
36
48
39
25
6
3
22
38
45
2
23
48
56
34
22
28
16
25
41
11
10
62
90
80
30
9
13
30
15
11
23
26
15
17
16
3
3
4
7
11
37
39
24
17
13
9
4
3
3
2
2
11
39
23
5
8
22
23
10
3
2
1
3
22
19
14
48
35
34
33
21
21
26
35
51
47
12
7
4
4
17
5
67
106
113
115
100
87
91
76
53
49
45
38
3
2
77
144
147
123
83
54
51
51
52
68
74
58
1
0
49
72
56
34
9
2
5
11
22
43
58
46
38
5
4
4
6
14
5
3
7
13
26
44
60
35
3
19
17
2
19
9
0
14
37
48
58
63
6
2
21
34
36
34
22
1
14
49
48
49
10
18
33
48
48
37
23
5
2
21
33
43
28
56
61
34
21
33
20
19
32
15
19
75
47
18
16
31
40
29
10
9
16
23
17
9
9
5
3
4
44
33
28
24
16
7
4
5
7
2
2
22
6
6
19
23
21
8
3
1
9
17
13
29
32
35
30
25
19
29
56
46
2
3
5
10
22
75
98
107
121
109
89
86
67
35
37
40
37
3
80
122
122
121
92
54
46
47
50
61
67
51
0
37
57
45
28
7
2
13
20
29
40
52
0
3
5
7
6
2
7
8
11
22
42
56
16
28
14
1
17
11
1
10
33
51
66
64
8
8
21
38
37
19
1
8
46
55
63
21
40
50
44
33
21
3
5
25
34
59
56
25
12
27
24
19
20
12
22
19
34
31
31
25
9
4
88
46
24
25
14
9
11
7
2
45
33
33
32
16
4
2
11
8
3
3
19
7
14
21
26
27
22
5
1
9
6
2
28
28
30
31
28
10
21
52
41
2
3
4
43
83
94
101
115
105
86
82
61
25
22
33
24
89
101
96
108
97
55
43
50
49
49
59
1
27
36
34
27
17
10
20
27
34
39
47
0
1
2
4
2
0
15
18
10
26
44
49
22
25
10
11
25
9
10
13
27
52
68
17
6
6
34
38
19
3
11
42
55
72
14
40
42
37
31
25
5
6
25
36
56
40
15
6
18
25
22
6
9
17
15
40
26
16
9
5
3
239
150
70
37
17
42
35
17
5
11
7
4
33
33
30
12
4
3
4
2
1
9
11
33
32
29
27
23
7
2
2
6
10
14
17
22
24
10
17
41
31
2
3
2
85
95
99
102
94
74
69
53
23
19
25
93
87
74
89
83
47
35
45
46
44
54
23
23
23
23
20
15
16
25
37
47
47
0
1
4
5
1
18
17
10
38
55
16
12
17
30
5
10
14
25
54
65
5
2
25
37
15
0
10
38
53
26
35
31
36
34
15
5
25
41
26
15
9
10
27
20
0
7
15
36
27
6
3
15
115
53
31
16
50
43
18
1
4
8
28
23
7
2
2
2
2
6
39
38
25
21
15
7
1
1
4
2
17
20
18
25
32
19
2
1
94
95
93
79
60
52
43
25
22
75
62
64
58
31
23
34
42
43
9
8
17
15
11
7
16
42
54
2
1
9
3
15
11
14
49
59
11
20
34
6
9
15
33
55
4
20
35
8
3
15
43
54
22
25
40
35
14
11
36
21
23
10
19
11
4
30
35
14
1
9
40
28
18
33
11
3
2
5
12
4
1
2
2
13
17
31
16
11
7
4
1
1
2
17
33
32
28
22
6
2
1
87
80
65
52
40
31
18
18
44
40
32
17
15
20
26
36
1
15
14
10
3
13
45
57
7
23
4
11
10
23
55
25
43
34
15
23
47
55
19
35
7
5
25
54
56
32
39
23
7
21
49
37
22
5
6
18
38
21
1
1
22
5
3
2
4
2
2
5
27
26
2
4
6
6
3
2
40
41
33
9
4
1
1
65
58
49
39
23
8
9
26
25
20
17
14
16
24
13
16
13
9
18
38
30
7
6
18
37
54
58
47
28
36
51
44
35
9
8
39
63
27
4
6
33
55
24
2
7
27
26
3
1
0
2
17
31
1
10
12
7
1
48
38
10
4
2
58
51
43
26
4
31
26
24
20
12
13
11
17
25
34
22
0
18
35
49
51
30
35
44
6
17
49
59
3
17
42
2
16
2
1
16
27
32
4
11
24
13
2
43
48
30
18
6
61
48
41
24
8
43
26
24
28
14
16
6
17
24
21
2
11
22
40
22
27
35
4
19
48
1
22
42
0
25
20
31
17
29
18
29
27
21
34
19
15
20
14
22
5
5
14
3
2
4
18
24
29
18
46
15
25
28
15
13
22
3
3
4
14
5
8
2
27
43
