# Supplementary material for: Evaluating flow modulating treatment response in intracranial aneurysms using black-blood MRI in vitro
Source: Commun Med (Lond). 2026 Mar 27;6:170. doi: 10.1038/s43856-026-01413-z (PMC13031954; doi:10.1038/s43856-026-01413-z)
Supplement: Supplementary file 8 — Supplementary Data 5 [file 43856_2026_1413_MOESM8_ESM.zip › Data_Figure_8ab_Sup_Figure_6ab/BB1/with mesh 2 (FD4)/3_BB1_agar_left_array.txt]

135
127
116
113
121
128
134
137
140
140
132
122
118
118
124
134
138
132
118
111
117
130
140
139
140
146
149
139
123
110
115
125
134
135
128
127
132
140
139
130
120
119
121
122
120
122
130
138
137
135
139
129
113
106
116
132
142
138
130
123
122
121
121
124
128
133
139
139
139
135
130
128
128
131
137
140
144
139
129
120
118
121
123
123
125
130
135
132
116
101
96
103
116
121
124
129
134
140
145
150
108
116
128
137
138
133
133
126
116
109
108
111
120
126
130
131
133
139
147
145
136
128
131
135
138
133
136
143
148
142
128
123
120
118
117
120
122
118
113
109
114
126
134
137
138
139
141
143
143
137
89
103
128
143
141
129
121
119
121
122
114
110
110
119
127
136
141
142
133
124
118
121
134
146
143
131
127
139
153
147
128
119
119
128
130
124
123
131
140
145
140
131
130
128
136
146
153
153
146
134
120
122
128
131
124
112
105
109
125
137
140
132
123
123
132
144
152
148
137
124
116
120
137
154
156
142
126
124
132
136
125
115
113
129
142
139
135
135
140
144
139
133
126
122
126
134
142
145
142
135
141
141
141
132
120
103
96
106
131
148
146
133
123
123
129
139
140
137
138
146
154
157
156
153
151
143
136
129
133
139
135
116
106
113
131
139
135
127
125
131
135
135
135
131
122
117
118
125
128
131
115
116
125
132
128
123
124
134
144
144
132
116
107
110
123
133
136
132
130
141
156
167
159
139
124
121
130
138
144
145
140
133
127
127
131
127
126
131
137
138
134
131
135
139
132
119
113
121
134
136
95
96
113
131
144
150
149
140
135
131
133
134
129
127
132
143
150
146
131
120
120
132
141
140
126
121
126
133
136
134
131
137
142
137
129
121
124
135
144
146
141
142
150
157
154
144
134
135
139
139
108
113
123
130
145
151
145
133
122
126
136
145
143
136
138
143
147
145
134
125
122
130
139
143
137
128
124
127
129
129
130
135
132
124
119
124
133
139
137
134
139
153
165
164
156
148
145
140
139
135
125
127
126
130
136
140
141
135
130
126
125
126
129
133
133
131
126
126
131
137
145
151
150
141
129
121
119
125
135
145
153
153
142
130
129
138
145
143
130
119
120
129
139
138
130
126
132
140
141
139
130
126
128
132
135
135
134
134
132
130
128
133
145
150
139
130
121
123
130
132
137
141
149
156
152
140
126
122
133
151
158
157
149
145
143
142
142
139
134
128
120
119
123
124
121
117
123
138
150
149
127
127
130
133
134
132
130
129
132
137
144
152
156
153
142
134
130
133
134
131
123
123
138
159
167
156
133
119
121
131
134
133
130
133
136
131
127
130
139
144
140
133
133
137
140
135
126
122
133
143
125
128
129
130
133
140
143
139
133
130
130
131
131
133
138
145
150
148
137
126
119
117
125
135
141
139
134
128
128
131
129
124
123
134
141
139
129
125
129
137
138
132
134
145
158
156
134
112
110
131
131
131
120
115
118
128
134
135
131
127
125
126
126
129
134
143
150
146
135
123
119
128
134
134
127
121
123
126
134
140
142
135
133
140
155
163
153
136
125
125
122
119
121
134
155
161
145
125
118
128
142
133
121
111
114
121
125
126
132
138
145
147
138
132
127
122
119
122
126
132
142
150
150
147
137
128
119
116
124
136
142
134
127
127
143
159
165
156
139
137
137
132
124
120
129
144
153
146
136
131
145
137
127
122
125
135
139
137
132
136
141
141
133
123
115
110
106
112
127
141
151
148
138
135
138
135
131
127
128
132
131
129
125
126
130
141
156
162
156
146
146
147
142
128
117
121
139
147
145
134
135
138
135
125
116
114
118
120
117
116
116
120
122
123
121
122
125
133
142
144
137
126
120
127
132
129
129
136
140
137
129
125
129
136
131
130
142
157
155
139
125
127
137
135
122
115
122
133
137
131
122
131
137
132
118
105
101
106
110
112
112
116
121
127
128
131
139
150
155
149
136
127
128
131
129
125
124
139
150
144
131
122
120
122
125
129
142
156
152
132
111
110
123
134
133
129
129
132
134
130
130
132
134
135
131
128
125
124
122
122
122
127
131
129
129
130
136
144
147
145
137
133
132
128
127
128
136
142
144
137
123
114
104
101
106
123
141
149
138
123
117
126
133
132
127
130
137
138
132
124
145
146
142
139
136
134
131
128
125
124
118
116
119
127
130
134
132
125
126
128
131
129
128
131
139
140
137
132
128
127
124
118
107
104
108
119
131
136
133
127
133
141
141
132
124
129
134
137
129
118
144
144
146
146
139
128
116
114
122
126
115
98
95
108
126
133
128
121
120
123
126
123
127
141
145
142
130
127
134
147
147
137
124
123
127
133
141
149
155
151
143
137
138
142
141
136
134
131
128
123
128
122
123
131
134
131
122
117
120
131
135
127
115
108
109
116
128
136
139
135
125
118
119
131
140
141
139
139
145
151
151
144
136
128
128
134
143
152
155
146
136
134
140
147
145
134
123
120
123
129
122
121
122
124
128
133
132
123
118
121
136
147
145
135
128
131
138
145
143
137
129
122
121
124
129
131
134
135
132
130
138
148
149
133
116
114
126
137
137
130
130
133
137
134
133
133
131
129
132
136
123
139
144
137
128
131
134
131
118
113
117
124
133
141
152
154
145
136
130
136
137
138
133
132
131
126
122
119
119
125
135
149
151
137
120
107
108
113
117
119
121
121
120
122
133
147
156
160
156
150
130
144
147
135
128
130
137
141
140
134
126
117
115
126
137
140
132
132
134
143
140
133
128
131
140
137
128
122
125
132
138
138
136
136
136
130
113
99
96
104
112
115
121
135
142
150
150
149
147
145
132
142
139
130
125
129
135
141
146
146
139
127
116
119
125
129
131
136
143
150
144
135
131
129
130
132
130
128
131
136
136
129
118
122
138
149
138
120
115
129
146
151
145
138
139
138
128
120
117
126
122
122
121
121
125
131
137
135
134
133
134
128
117
120
134
146
145
135
124
128
144
153
148
136
125
128
133
137
138
138
134
122
112
115
131
152
157
147
143
152
166
169
151
135
132
138
143
141
137
143
117
108
107
114
125
137
140
131
124
124
128
126
117
118
132
152
145
120
96
101
129
152
153
139
131
133
139
142
144
143
139
128
120
126
140
156
159
148
140
140
149
153
145
132
130
137
149
159
162
164
133
135
136
135
139
140
139
130
120
119
126
135
137
132
130
133
136
125
114
114
129
145
149
142
137
138
143
148
158
163
160
148
138
135
142
153
152
136
127
129
136
150
153
146
137
133
130
133
139
148
142
163
168
157
142
137
136
134
126
115
116
133
148
143
129
122
132
143
146
144
142
143
145
140
135
140
147
157
161
163
162
157
145
133
126
130
139
141
134
129
134
147
152
148
139
129
128
127
131
142
134
155
158
142
125
125
134
137
131
118
113
120
128
134
133
133
136
136
134
134
135
135
133
131
132
133
137
139
142
143
146
152
150
143
133
129
138
143
144
139
135
135
133
126
121
123
132
140
145
145
134
145
143
135
127
131
137
137
133
131
130
125
122
128
141
149
142
127
120
129
133
130
126
131
140
144
140
136
137
140
141
139
136
139
145
144
139
137
139
149
157
156
146
128
119
126
138
144
138
131
141
144
134
128
127
135
141
135
127
126
133
136
139
140
144
147
141
132
132
132
132
122
114
124
147
162
162
151
141
139
135
122
110
112
127
141
140
126
118
127
143
153
149
141
137
145
151
142
121
106
144
146
136
126
125
136
148
146
133
121
122
131
137
140
141
139
136
134
134
133
129
120
113
112
124
138
147
141
127
118
117
115
114
116
125
133
135
128
118
115
112
113
119
127
137
144
149
137
122
103
145
156
157
149
145
148
153
156
145
137
133
130
128
128
128
126
124
127
130
133
136
132
122
118
114
118
126
129
125
122
123
137
150
158
152
143
134
137
147
151
140
124
118
125
132
132
131
134
137
133
143
151
155
150
147
146
147
146
142
138
138
138
138
129
117
106
110
126
141
144
135
127
122
129
136
138
142
148
152
153
152
152
156
153
149
144
141
143
145
144
141
139
138
139
141
140
139
138
148
152
142
145
142
138
137
136
140
143
138
132
130
131
135
130
119
108
116
130
144
142
134
129
133
139
140
136
136
140
150
159
159
151
140
123
119
130
148
157
144
121
114
125
136
141
140
142
141
139
135
134
144
144
140
138
136
135
141
144
148
151
148
142
135
127
125
128
129
130
124
128
141
155
157
147
128
116
114
119
128
138
150
155
149
136
123
128
147
168
171
158
143
135
140
144
142
135
125
121
121
129
141
142
139
134
130
130
133
136
144
152
161
158
144
134
131
134
138
133
125
130
143
157
155
141
131
133
136
135
129
125
129
142
152
154
147
137
136
150
171
182
176
161
154
152
149
137
125
122
133
149
128
130
139
136
126
123
128
133
130
128
131
138
141
140
135
135
143
152
151
145
138
137
133
131
137
143
149
146
135
121
115
119
133
141
144
138
134
134
138
143
143
143
141
139
133
132
137
145
149
147
128
130
139
140
135
137
143
150
143
129
123
130
142
145
141
136
144
152
150
141
134
129
131
136
138
142
142
139
128
117
113
120
130
130
127
129
137
141
128
111
101
112
127
131
130
131
140
150
148
133
130
132
145
153
153
155
158
155
148
139
134
135
134
131
132
140
151
154
143
125
120
128
134
136
135
139
144
143
135
128
135
149
153
139
119
113
124
143
146
132
119
116
129
146
153
146
136
128
127
131
121
130
142
150
150
149
146
140
137
134
133
132
125
123
128
141
156
157
140
121
115
127
134
134
130
133
140
144
140
135
138
150
159
156
139
121
114
126
144
148
138
121
125
143
153
147
135
124
124
135
126
130
129
125
125
132
142
146
140
133
134
137
140
140
135
132
132
134
131
129
129
133
136
134
126
124
124
129
134
127
120
121
135
156
162
147
123
117
127
136
135
125
124
135
140
144
144
149
151
145
142
143
131
120
114
126
139
148
147
143
139
143
147
144
134
122
114
118
125
132
133
137
136
134
124
117
120
132
140
133
122
117
127
137
143
139
127
124
129
136
141
153
163
168
157
146
145
149
148
131
145
148
147
142
137
128
119
121
126
131
132
132
135
140
138
133
132
137
134
131
131
139
148
147
136
129
138
154
166
158
142
130
130
134
134
131
130
132
134
140
144
158
170
169
153
137
127
126
127
128
129
133
141
157
165
157
138
127
124
125
127
130
136
140
142
145
152
157
144
130
124
135
150
147
134
129
140
158
170
159
140
130
135
145
146
137
127
128
138
145
142
133
127
127
136
142
149
148
144
146
128
125
125
135
151
163
165
161
151
141
140
141
142
138
131
133
140
149
147
138
133
136
136
123
110
113
134
156
156
138
123
117
127
135
135
128
126
133
149
161
154
134
116
116
136
161
176
173
158
148
135
127
119
116
117
124
136
148
153
149
143
140
137
133
126
122
119
124
135
143
149
144
129
117
116
130
149
154
146
134
130
132
128
118
114
123
132
139
142
146
154
156
146
130
127
133
139
138
134
137
137
137
135
126
114
107
115
126
133
132
129
135
145
149
140
128
119
122
130
139
137
130
127
133
150
162
157
138
122
132
155
171
159
136
121
127
137
134
117
111
129
151
154
143
127
123
123
122
122
129
125
135
142
143
146
149
148
140
132
127
129
136
141
140
135
138
148
148
143
131
130
139
146
143
139
136
134
130
125
125
132
141
149
151
139
129
129
136
137
126
115
111
120
129
131
127
128
134
133
127
134
139
140
137
142
150
153
144
134
128
132
141
145
144
138
135
139
144
150
143
131
126
126
134
142
140
135
131
127
130
129
127
128
130
132
133
138
142
138
127
111
106
116
130
136
133
126
123
126
134
115
116
122
124
127
132
139
140
137
135
138
143
152
151
146
139
138
138
136
129
116
111
119
132
135
127
124
132
143
141
131
123
118
117
119
125
132
135
138
134
130
129
137
146
147
139
130
126
129
131
111
113
123
127
125
124
127
135
139
141
141
142
147
146
142
140
139
135
124
117
115
121
133
132
123
114
121
139
150
141
126
122
131
141
135
123
120
131
143
143
135
127
128
133
133
133
136
146
151
140
136
134
126
120
117
118
125
134
143
147
144
137
131
130
132
134
136
136
136
135
135
138
139
136
128
119
120
128
135
136
127
124
136
150
148
133
124
133
148
149
135
123
122
128
128
124
123
132
141
140
140
131
121
114
115
116
121
131
144
144
141
133
129
128
129
130
127
130
137
147
152
148
142
138
138
130
122
122
131
138
136
123
119
131
145
148
146
149
159
157
146
134
132
140
139
127
114
110
112
120
116
118
124
134
137
132
126
127
131
132
130
126
128
130
134
136
131
131
135
139
144
147
144
137
127
124
126
130
133
133
123
116
116
127
139
145
149
154
163
162
145
131
130
139
144
137
124
119
121
125
118
130
138
141
141
137
131
130
131
133
132
130
126
125
129
131
131
130
128
124
124
133
144
139
127
116
114
122
127
126
127
135
145
143
133
126
127
138
146
144
136
128
128
135
137
134
130
132
136
140
127
133
131
126
126
129
129
130
130
134
141
137
127
124
124
126
123
124
125
128
133
140
143
142
133
121
114
115
125
141
153
161
158
144
132
130
133
133
128
126
128
136
138
136
136
135
134
138
137
137
114
117
121
128
133
133
132
132
130
130
126
123
124
131
136
140
136
133
134
142
145
142
136
133
135
136
129
127
136
150
156
148
130
120
125
136
141
142
135
133
130
127
123
129
134
136
138
140
138
138
120
121
131
138
138
134
133
137
140
133
123
112
114
128
142
152
151
142
133
127
125
120
122
132
141
143
132
124
127
140
144
135
120
111
111
117
127
144
159
159
139
112
102
115
132
138
138
134
135
141
144
140
130
122
119
122
132
138
140
138
131
118
114
124
138
150
145
127
114
107
114
119
129
135
138
135
121
109
111
125
136
145
146
147
140
128
124
131
150
156
141
117
111
123
140
141
129
118
122
140
138
137
124
115
119
136
147
142
130
122
120
120
121
128
140
149
144
131
118
118
125
131
135
133
128
125
126
127
131
132
131
134
147
161
165
151
128
117
123
136
142
136
130
134
140
138
119
105
112
138
133
135
132
129
132
140
149
149
139
129
120
121
126
134
142
148
148
142
137
132
130
134
137
134
127
127
135
145
155
155
142
126
122
135
152
154
135
115
115
128
137
132
121
124
136
143
138
127
130
139
142
140
134
127
122
122
127
139
146
145
137
132
133
137
142
146
143
139
137
137
139
141
144
145
142
139
134
133
140
149
148
132
120
121
133
145
142
134
126
125
123
115
110
117
136
160
166
157
145
134
135
124
120
123
126
133
135
136
133
136
139
140
134
135
139
142
139
135
140
146
149
142
131
133
142
144
136
126
119
116
117
118
120
124
131
136
141
141
135
127
120
123
127
129
135
140
142
139
127
118
124
118
124
137
147
153
152
146
143
145
147
143
130
121
120
126
130
139
147
147
134
114
105
115
131
136
129
124
122
114
108
112
125
140
145
139
140
148
147
133
119
120
131
139
136
125
122
125
121
116
133
133
136
141
142
138
135
135
139
142
144
140
132
122
119
124
136
149
151
135
114
100
109
127
139
137
134
139
147
143
139
135
137
139
134
130
139
151
152
132
115
115
131
143
144
137
140
146
150
141
134
133
131
125
123
121
121
120
117
116
123
134
137
134
128
127
139
145
143
127
115
119
137
144
146
147
150
153
148
138
134
137
136
125
114
112
122
137
138
126
118
126
140
146
142
134
136
142
150
146
133
130
124
120
125
133
135
128
119
114
121
129
134
132
129
126
125
124
124
125
131
140
149
145
144
139
138
136
130
123
117
119
123
123
117
113
117
124
128
126
121
128
138
143
138
130
126
126
126
127
142
136
131
131
139
141
137
130
125
127
127
126
127
131
135
132
124
122
127
139
139
133
133
140
146
140
129
127
135
146
143
125
114
118
127
129
126
128
133
129
119
115
124
141
150
149
142
136
132
130
146
137
132
134
140
137
129
123
124
130
132
126
124
133
142
147
147
154
163
162
136
105
95
121
150
156
142
130
133
146
146
130
115
107
111
121
135
144
139
129
116
113
124
139
143
140
135
133
136
140
146
139
134
133
136
134
131
126
123
127
133
135
133
134
143
151
157
161
157
147
131
119
116
125
134
132
127
121
120
120
121
127
123
114
108
114
134
148
145
129
121
126
132
129
120
117
120
121
119
122
143
145
142
133
125
131
134
131
122
122
133
142
144
139
142
149
150
141
124
113
122
141
153
146
130
121
124
134
137
128
125
125
125
125
122
125
134
135
129
122
125
137
145
141
136
136
141
141
131
122
131
142
134
122
121
128
136
136
135
136
142
146
147
148
152
152
144
137
130
124
124
131
136
141
145
150
151
150
143
138
131
124
122
125
136
146
140
129
119
118
123
134
148
162
165
163
155
152
147
142
130
129
123
121
127
133
137
140
148
153
152
145
141
147
154
152
142
137
143
148
145
136
134
135
144
146
134
122
121
125
128
122
123
138
155
165
156
144
141
142
135
129
130
145
161
161
149
140
134
132
131
126
124
127
134
141
141
138
140
147
148
143
135
135
144
150
141
126
119
128
143
152
151
144
134
127
120
120
125
128
124
117
123
141
159
166
156
145
143
141
142
135
128
127
135
137
136
133
131
128
123
123
124
127
128
132
131
126
122
126
137
143
139
137
143
151
145
124
104
108
124
136
138
130
126
130
137
141
143
138
128
119
117
133
149
157
151
136
129
130
138
141
145
141
140
136
131
129
138
142
120
123
131
133
134
132
127
120
117
120
129
143
149
147
142
144
139
129
120
118
126
131
130
125
127
136
141
136
131
134
137
140
137
137
144
151
148
141
136
132
135
138
147
154
152
137
118
109
117
134
132
142
153
157
156
146
135
131
129
128
135
145
151
142
130
126
132
139
139
138
141
145
146
141
139
140
140
134
129
135
152
163
162
150
138
139
143
140
135
129
128
133
138
137
126
114
102
99
107
122
137
157
166
164
148
135
130
131
140
147
150
146
138
129
123
127
137
145
149
149
146
145
143
138
137
140
140
140
139
142
151
157
157
148
137
132
133
130
127
128
133
141
137
126
115
116
130
139
145
145
133
144
149
142
132
127
124
132
137
142
142
131
121
119
124
131
136
137
141
144
141
133
131
132
138
143
138
128
122
122
128
131
135
138
142
144
137
128
126
138
153
160
151
139
133
136
148
155
155
151
135
138
126
121
128
146
153
143
125
112
117
127
131
129
124
119
122
131
139
141
133
121
120
134
146
149
138
122
114
119
127
129
124
124
131
143
141
129
120
122
133
143
145
139
136
135
135
132
125
131
149
145
126
114
127
150
166
150
125
110
119
137
142
134
123
117
125
138
148
142
133
119
115
115
120
125
130
132
136
146
153
155
146
135
128
128
131
129
122
117
111
111
118
129
135
137
135
128
122
123
148
147
139
132
136
148
151
145
135
135
136
133
127
122
123
128
129
132
135
137
139
133
118
103
93
99
119
137
150
152
152
154
159
156
149
133
125
133
147
150
136
120
118
135
151
150
138
129
128
130
135
136
137
139
144
147
147
143
138
138
134
128
121
120
123
125
122
120
123
134
144
145
133
122
116
122
138
147
150
141
130
128
136
149
154
150
141
139
138
139
136
130
134
142
152
149
137
130
132
140
131
124
124
130
139
141
144
144
140
140
137
132
125
119
119
123
130
141
148
152
154
154
152
147
144
143
139
135
131
130
128
125
124
129
141
154
156
144
123
109
114
128
135
133
133
136
136
133
130
130
127
124
121
125
131
132
130
128
134
144
147
142
127
116
119
136
150
154
148
139
139
143
150
148
140
130
123
120
123
131
143
149
146
142
141
145
147
144
137
134
139
140
137
130
125
130
133
129
123
127
124
126
132
137
136
129
119
111
117
128
139
141
136
131
139
143
138
121
106
104
117
131
135
131
125
125
132
138
145
149
155
163
165
159
150
138
130
130
139
150
154
148
139
134
131
128
124
125
132
148
125
128
137
145
148
140
131
123
119
122
124
135
143
151
149
139
122
108
104
115
132
141
140
129
122
126
136
146
150
146
148
154
156
153
143
134
130
129
123
116
113
123
137
140
138
133
134
142
147
147
125
126
136
147
151
149
144
140
135
130
130
135
143
144
137
129
125
129
132
136
140
143
144
140
133
128
128
128
125
118
120
130
135
132
125
125
138
142
129
107
98
114
139
155
157
158
159
158
146
131
117
127
142
149
149
143
140
139
137
134
133
137
137
132
129
130
138
144
142
134
132
133
134
134
132
133
133
130
123
118
121
130
133
127
118
116
127
143
148
144
139
142
152
158
165
165
160
148
135
131
130
141
148
145
132
128
130
134
131
129
132
137
138
134
131
134
137
135
127
125
128
132
135
134
137
146
153
150
143
137
134
134
135
137
133
123
118
123
136
149
154
151
151
156
154
147
139
129
125
133
148
145
138
126
122
132
143
144
133
128
131
138
139
136
131
129
128
124
120
123
129
134
138
145
144
142
140
142
139
132
124
120
123
138
143
136
123
120
126
132
137
141
150
158
154
143
129
123
122
129
136
131
127
127
136
149
156
149
137
131
134
135
134
134
131
131
131
129
130
128
132
137
138
136
122
108
109
120
130
128
121
122
130
138
140
138
137
143
146
141
139
142
156
164
159
145
131
127
127
130
127
131
135
140
145
143
136
129
125
127
127
127
129
137
144
148
145
139
133
130
133
142
150
146
132
118
121
133
137
125
116
119
129
138
141
143
147
154
155
148
144
147
155
155
145
136
127
125
126
125
135
138
139
137
142
143
141
142
138
131
127
131
137
141
143
144
150
154
145
131
126
133
142
144
136
135
138
145
140
123
105
106
127
144
150
141
129
126
133
140
141
135
132
135
142
147
149
141
128
127
133
131
124
118
121
139
157
169
159
145
137
137
143
139
127
124
132
148
150
142
132
124
117
110
104
107
118
132
139
130
122
122
131
139
136
122
109
111
129
147
144
128
114
121
147
170
175
163
148
147
128
122
119
114
111
115
131
144
144
134
127
129
135
134
127
122
121
126
136
143
148
146
133
117
107
111
124
135
139
142
147
147
140
130
118
116
119
129
141
150
150
138
129
129
137
149
153
150
148
153
132
132
137
137
130
123
118
118
117
121
124
130
134
132
128
125
125
125
128
135
142
145
145
144
151
159
159
148
137
137
152
159
150
132
115
120
128
131
126
125
133
149
152
145
135
132
135
140
143
142
116
135
150
156
156
148
136
124
119
126
137
151
157
155
145
141
141
142
136
131
129
129
128
126
118
112
112
119
125
132
130
126
128
124
115
102
98
109
123
132
133
137
147
154
152
142
139
140
142
131
116
131
141
143
148
148
145
139
133
131
137
148
154
156
152
144
142
144
150
146
133
122
120
132
137
128
117
119
126
134
132
129
129
134
137
135
134
133
140
144
141
141
148
154
150
134
117
117
126
135
135
132
125
124
126
133
140
141
138
138
137
137
136
136
135
136
134
135
134
132
133
132
134
138
137
129
121
122
130
139
137
135
132
136
146
152
151
145
143
143
145
144
147
154
147
131
115
114
124
136
144
136
130
130
128
129
133
134
136
134
135
135
136
134
131
132
130
125
120
122
134
142
141
130
122
124
133
141
144
133
127
129
135
140
134
124
120
120
125
128
130
137
146
154
145
128
114
119
134
142
143
136
126
119
126
140
152
154
149
138
133
131
134
132
132
134
137
137
136
136
138
138
133
125
120
121
129
135
136
131
132
144
155
157
138
119
112
121
132
132
125
127
143
157
154
131
114
115
130
142
134
121
108
107
121
140
155
156
150
142
139
138
139
137
137
140
145
147
146
138
129
122
124
132
136
131
121
114
117
128
139
148
157
162
158
148
144
151
161
157
140
128
136
155
164
154
134
120
125
135
131
129
128
126
125
119
112
109
114
122
134
147
156
154
146
138
138
141
140
135
124
126
132
135
137
132
129
128
121
122
121
123
128
135
136
135
137
144
157
158
143
127
124
140
153
155
143
131
131
133
149
153
147
132
114
98
91
98
110
123
129
133
134
132
129
122
121
128
136
139
136
139
141
137
126
119
125
129
134
131
127
126
126
119
113
114
124
133
139
139
132
125
118
118
121
126
131
133
135
131
147
145
135
123
113
109
113
121
128
126
126
122
117
121
125
123
118
123
136
146
148
142
135
130
126
119
114
115
124
137
148
147
140
131
130
136
138
136
133
131
130
124
115
110
115
127
137
143
139
130
124
127
137
143
142
133
126
124
125
125
123
127
132
141
146
146
138
133
136
145
143
128
116
116
131
140
136
123
120
126
129
125
119
122
134
139
133
127
131
145
142
127
113
120
138
153
153
142
134
131
121
132
147
156
148
132
124
125
129
130
128
125
129
138
142
149
146
140
133
130
130
119
110
114
130
145
144
134
127
127
126
116
108
111
116
117
113
118
136
155
153
135
121
129
146
153
144
129
122
128
125
127
129
127
129
127
127
127
135
140
135
125
110
112
124
134
135
127
122
124
132
132
131
127
127
132
127
128
130
138
145
146
143
136
130
123
122
126
138
150
146
136
127
129
134
136
131
127
126
133
121
119
119
124
133
137
130
125
125
134
138
136
127
124
126
133
127
122
126
137
148
150
141
131
122
118
123
131
140
145
146
147
146
143
139
131
126
121
126
137
141
135
126
119
116
118
122
125
131
140
135
139
146
149
146
138
129
125
126
132
138
141
141
139
139
136
135
138
141
148
148
141
130
117
110
113
125
139
152
152
143
127
119
120
129
129
120
114
124
138
147
138
121
113
113
118
119
119
124
127
139
148
152
148
137
125
122
128
133
136
136
130
131
136
143
150
149
144
138
139
139
136
127
122
121
127
129
131
137
146
148
138
123
119
127
134
130
126
131
140
145
137
122
117
128
140
138
130
124
121
114
120
133
143
142
139
135
135
135
137
136
134
130
135
145
153
148
134
124
131
144
152
148
145
145
144
134
123
119
129
140
141
137
133
134
134
128
128
128
131
131
131
125
128
140
145
144
133
126
128
112
115
128
148
166
171
165
159
154
155
156
149
140
137
138
134
128
120
124
136
146
148
144
142
140
129
118
115
123
130
131
130
135
139
137
128
123
129
135
132
124
121
124
134
144
146
142
134
128
127
139
135
132
138
149
158
162
157
153
152
155
153
146
142
136
129
125
130
138
142
140
134
136
136
132
120
109
113
126
138
142
145
147
142
132
117
119
130
140
135
123
119
126
139
145
142
138
138
133
128
131
132
125
119
123
130
136
133
128
128
133
140
143
137
132
132
139
142
142
138
139
141
146
138
129
125
126
122
118
122
135
154
164
153
134
122
128
140
148
140
128
120
127
137
140
130
121
123
135
141
110
113
114
116
124
133
134
126
120
126
142
152
146
133
128
130
134
131
124
125
139
153
154
138
125
123
131
136
124
112
111
126
146
153
149
138
137
145
156
151
131
118
117
130
135
128
114
109
121
134
128
126
116
115
125
134
134
126
122
138
158
168
159
142
133
133
130
124
122
126
136
146
146
137
129
125
129
134
137
134
126
117
118
129
135
130
122
124
134
137
128
114
111
123
132
130
122
117
119
130
143
131
120
118
125
131
131
131
135
142
142
137
130
135
147
151
149
142
141
140
133
124
122
136
144
138
125
118
126
136
133
118
110
112
119
118
117
118
117
117
115
116
118
121
121
118
124
133
144
150
140
130
122
126
129
131
132
138
143
144
137
120
112
120
140
156
158
148
139
130
128
130
137
141
137
122
116
120
127
123
116
108
114
125
129
132
136
139
134
125
120
125
132
129
117
114
121
132
137
136
142
142
138
134
133
135
136
135
129
130
137
143
140
132
131
138
146
145
126
112
117
139
151
145
126
119
133
150
154
139
120
112
119
127
133
140
142
142
138
138
145
155
160
151
136
130
128
124
114
108
145
146
137
131
133
139
139
133
124
122
133
148
152
145
134
134
137
139
131
118
114
118
124
129
135
149
159
161
152
141
134
128
126
127
129
134
131
132
135
142
149
155
159
156
149
139
134
134
131
128
138
131
121
123
133
141
139
137
138
141
141
141
137
136
136
134
133
133
130
124
116
114
121
134
143
146
137
131
127
131
132
134
137
144
145
139
132
139
146
143
126
111
115
131
141
139
137
142
150
148
137
136
136
140
144
143
138
135
138
146
151
146
137
127
128
132
136
137
135
130
124
128
137
148
145
132
123
128
138
138
129
121
128
141
144
135
129
133
143
140
120
108
113
128
136
127
121
126
138
142
140
151
158
154
145
136
131
126
123
130
140
146
146
138
132
136
144
154
159
157
146
134
126
123
124
131
140
148
153
145
132
120
116
119
119
117
118
128
140
144
138
134
138
142
146
136
121
117
125
134
124
122
127
127
126
128
128
130
127
124
127
131
139
143
143
144
141
143
148
154
149
131
104
93
107
134
142
137
125
122
129
134
134
130
129
129
131
139
148
148
137
123
121
137
148
147
132
119
118
124
122
104
103
116
136
142
136
132
128
128
129
132
136
135
131
127
125
124
127
132
137
131
121
115
123
138
138
121
107
112
130
144
151
151
150
148
140
134
133
128
119
112
117
125
135
135
130
121
117
118
137
133
135
148
158
152
134
120
121
133
146
151
145
131
121
122
129
139
144
145
144
145
143
141
139
139
140
138
135
135
133
133
131
134
137
138
134
125
116
116
122
129
131
134
138
147
149
148
142
136
139
139
139
142
135
125
117
116
125
139
150
151
148
143
140
137
139
144
145
146
146
144
142
137
136
135
139
146
141
132
124
121
117
116
119
127
135
134
133
132
127
125
124
127
141
153
153
145
139
139
133
137
132
127
127
130
136
138
133
132
138
146
151
148
141
133
129
134
141
142
136
133
137
136
135
131
128
126
124
124
134
146
147
137
127
131
138
147
148
138
124
111
105
113
129
139
134
125
121
130
135
144
141
135
141
153
155
144
129
126
134
141
141
130
119
115
127
143
151
145
137
134
141
141
137
127
122
122
131
143
158
168
165
153
131
123
128
139
145
140
126
115
115
125
139
144
146
140
135
134
133
132
129
130
135
138
135
131
133
137
137
132
122
117
123
134
140
142
140
141
143
147
147
141
131
121
123
132
145
147
140
133
133
132
130
122
122
130
141
141
132
122
123
135
153
162
160
149
138
131
121
110
112
125
137
138
133
129
136
140
138
128
123
133
151
156
140
122
118
132
148
155
148
139
132
134
137
137
136
131
121
110
111
125
140
147
140
133
129
134
133
131
127
130
133
133
133
129
133
138
124
113
114
124
138
138
133
129
129
134
143
143
142
141
145
145
139
128
126
132
141
146
145
143
146
146
138
129
122
123
127
128
133
143
156
163
152
133
117
118
132
136
131
120
113
119
132
140
145
145
130
127
121
120
118
117
116
114
118
128
139
142
136
128
129
144
153
153
142
123
117
123
136
146
150
146
134
123
118
124
132
140
144
146
152
153
144
132
120
120
130
134
129
119
124
142
158
159
146
131
133
128
126
125
123
121
117
116
120
124
123
117
114
126
145
159
155
140
125
117
115
121
127
131
134
134
134
133
133
137
144
149
147
141
138
136
137
133
127
125
124
124
126
130
138
147
148
138
126
123
134
128
127
137
148
151
142
129
123
124
118
116
120
138
154
151
129
111
113
128
142
143
133
125
122
128
137
144
149
151
159
167
167
156
138
125
125
127
124
118
111
116
130
147
152
146
135
127
127
128
130
128
128
137
147
149
143
130
120
120
126
138
146
146
137
124
114
112
118
129
139
145
146
146
145
141
141
142
141
139
143
153
161
155
137
123
121
130
132
130
123
128
143
153
154
147
137
133
130
132
124
127
128
125
124
126
130
130
122
122
132
155
166
154
133
117
113
115
121
126
132
141
145
147
147
145
143
139
135
131
129
129
132
134
132
131
136
142
146
148
153
156
151
141
133
135
141
141
133
130
132
134
130
121
115
122
133
138
132
126
132
143
154
155
147
134
120
113
117
128
143
143
136
130
128
135
141
140
140
137
133
126
119
121
129
136
140
138
135
139
150
161
154
141
131
134
143
144
131
124
148
145
136
126
125
132
139
136
127
124
128
133
136
141
147
148
141
127
123
130
140
141
136
134
134
139
142
142
139
135
131
128
124
126
131
132
132
128
126
127
133
139
142
144
149
149
144
133
125
127
143
144
142
140
140
144
142
133
122
122
131
135
133
132
136
146
150
142
136
130
134
134
138
139
136
134
137
141
138
130
124
133
141
143
141
138
144
148
147
140
134
128
130
136
143
147
145
140
141
150
133
137
136
135
136
142
144
144
139
138
137
137
134
130
130
134
140
138
132
129
131
137
146
145
137
129
131
137
137
129
124
135
148
158
157
154
154
156
154
148
146
144
142
139
138
140
145
147
146
145
139
139
129
118
115
126
139
151
150
143
138
137
136
130
125
126
134
142
143
133
128
132
144
155
154
142
125
120
121
129
132
141
149
153
151
139
127
122
127
135
145
153
154
145
138
132
130
127
124
123
143
141
133
117
110
116
132
144
140
130
126
138
150
149
137
127
130
144
148
140
130
131
142
154
158
147
127
110
116
132
149
152
148
139
133
122
113
109
120
134
142
138
134
133
135
131
123
118
124
133
136
133
134
133
129
127
133
139
133
125
125
138
153
160
154
144
134
127
122
126
135
147
151
149
142
138
133
125
124
134
150
156
149
137
131
135
140
143
147
144
131
123
122
134
147
153
150
147
149
158
125
123
130
142
149
147
140
134
133
141
145
144
140
136
144
153
152
139
126
128
146
157
151
134
129
136
148
144
133
125
132
146
150
147
138
138
143
150
149
143
131
124
130
144
153
156
156
160
162
157
122
131
136
138
134
129
117
114
118
125
129
126
123
125
128
132
125
124
126
129
127
118
112
113
122
127
129
127
123
119
116
114
114
118
121
116
112
116
128
141
149
152
149
140
128
119
123
137
150
155
117
122
124
124
122
116
113
119
129
133
127
112
107
120
137
145
141
135
135
135
135
123
115
115
122
127
129
127
124
122
121
119
122
129
135
137
134
130
130
141
145
148
147
144
132
122
118
129
147
159
132
121
118
122
126
130
130
126
131
130
123
109
100
110
131
144
142
135
132
141
151
147
135
130
133
138
134
128
125
126
132
134
135
137
146
151
144
129
122
127
137
143
147
150
149
144
134
130
139
148
137
131
128
137
145
144
134
126
119
120
124
124
124
124
128
133
133
128
127
135
146
152
143
130
129
137
144
140
130
126
130
134
134
133
127
126
119
108
104
114
133
149
158
156
150
136
124
121
131
147
137
135
135
135
134
136
134
129
123
124
128
132
136
134
131
131
133
134
131
129
128
130
130
128
127
133
142
146
141
135
137
138
138
133
122
116
118
122
125
125
129
141
152
154
148
131
121
118
128
146
133
134
129
121
117
119
126
131
131
128
132
137
140
137
135
136
144
147
141
128
116
115
126
133
139
142
140
138
138
142
145
144
141
136
133
131
133
143
146
139
128
126
132
148
155
154
145
140
142
147
134
135
135
128
119
110
108
110
113
119
131
145
150
143
131
130
137
140
137
128
121
124
132
136
141
147
150
143
138
137
138
139
138
134
130
122
117
117
118
120
122
125
129
142
151
152
148
145
146
149
137
140
142
135
121
107
100
104
109
115
121
128
136
134
127
119
121
128
138
135
133
135
135
133
131
139
152
157
151
140
134
134
133
128
126
125
126
124
118
122
130
137
136
133
124
125
139
150
154
146
133
131
129
125
121
118
120
127
130
125
118
111
116
125
129
126
123
129
141
152
150
140
130
123
127
132
136
139
138
137
131
123
115
116
127
141
149
149
148
148
147
140
131
122
119
129
147
157
153
132
131
128
129
128
127
123
125
130
133
128
126
126
131
136
134
132
128
131
140
153
158
147
130
120
124
130
133
126
122
125
122
114
111
118
131
140
131
127
133
147
148
134
118
119
132
145
146
139
127
123
135
138
142
140
130
122
118
122
126
130
138
146
148
137
127
120
125
128
138
149
156
148
133
121
123
131
137
139
137
136
134
131
131
141
150
143
126
112
115
134
145
138
125
124
129
134
128
120
116
124
122
125
134
143
140
129
120
122
130
138
143
143
136
130
124
120
126
133
143
150
151
143
137
134
134
136
139
139
142
145
147
149
146
142
141
141
136
128
130
136
145
148
141
132
126
123
125
127
123
125
120
119
132
145
149
133
118
111
128
145
153
148
138
136
134
131
130
135
144
149
146
144
146
149
146
136
129
129
136
141
145
146
140
130
122
122
127
133
137
135
132
134
131
130
125
125
127
129
128
127
137
136
137
142
146
135
118
108
117
137
157
161
150
137
133
132
135
139
142
142
139
136
135
136
132
124
121
122
129
135
136
133
130
129
129
129
129
134
136
137
131
125
119
121
123
127
124
127
127
130
139
143
139
138
135
135
130
125
124
135
144
148
134
121
120
133
146
146
139
132
132
130
125
121
125
129
126
120
115
122
130
129
128
131
141
147
144
139
138
140
143
133
118
110
116
126
126
121
122
131
118
129
137
138
135
131
131
132
136
137
139
135
129
124
130
138
144
134
123
126
138
150
151
145
147
145
137
123
117
123
136
141
134
129
130
132
132
130
132
137
139
128
114
107
117
129
131
125
124
131
121
128
132
136
132
128
130
132
137
138
140
144
145
148
146
136
126
120
122
134
149
160
162
156
143
131
126
126
133
139
140
139
134
129
120
111
112
126
133
137
131
123
114
117
126
134
139
132
126
127
142
138
128
119
116
124
129
130
132
137
144
152
157
157
148
134
123
127
137
150
153
152
143
132
116
103
103
112
128
138
140
139
138
133
125
120
120
127
139
140
136
129
124
130
131
132
131
126
123
125
135
135
130
125
124
127
129
126
126
135
146
149
142
135
135
138
140
140
141
149
154
153
142
119
103
101
109
117
122
126
134
140
141
136
136
138
138
140
141
142
135
124
118
123
131
128
119
115
122
137
125
131
131
133
138
138
131
123
123
136
152
150
134
117
122
140
152
146
130
125
137
151
145
123
107
112
132
145
139
128
121
124
132
134
135
136
136
138
144
144
133
111
101
111
129
135
128
118
123
138
141
131
117
107
119
130
132
121
120
138
156
163
142
119
117
131
145
137
115
103
116
137
143
129
115
117
132
144
141
133
126
125
130
132
129
117
114
118
133
146
145
131
115
111
122
129
126
116
114
127
138
126
107
94
98
111
122
127
132
143
152
145
129
117
120
130
127
116
102
102
118
137
145
140
131
124
127
134
140
138
132
127
131
137
138
127
116
115
122
134
144
146
139
123
116
110
111
115
125
139
119
117
117
119
118
117
125
137
152
157
148
129
114
118
124
134
132
120
111
115
130
147
154
148
136
129
135
147
153
140
120
111
123
143
154
144
133
124
125
126
124
128
134
135
131
125
124
133
142
147
128
130
136
142
140
135
135
140
145
144
139
133
130
123
123
126
133
139
141
141
142
146
145
133
122
119
132
146
150
138
122
117
127
139
140
131
121
120
125
130
134
134
137
138
139
144
148
144
131
125
144
143
140
137
138
138
139
138
131
121
119
127
132
125
113
108
119
136
145
145
144
142
131
119
112
116
124
127
128
133
139
150
147
137
124
113
110
114
123
137
151
156
150
137
127
127
134
137
131
127
140
129
122
120
128
135
137
136
135
126
120
120
120
121
119
118
122
126
126
120
119
127
133
133
130
129
131
132
133
135
139
145
148
141
129
115
114
129
138
141
134
132
137
137
124
112
116
134
150
151
133
127
122
122
130
135
135
133
136
140
140
141
134
131
129
132
139
143
131
113
100
110
134
149
150
140
135
137
139
136
128
124
132
137
130
113
115
135
153
149
132
121
130
143
145
131
120
126
139
149
135
141
144
140
133
132
134
136
138
137
139
143
142
142
135
133
138
146
151
144
131
125
125
131
135
138
140
142
141
138
133
134
133
127
117
109
113
128
148
154
142
126
127
137
150
149
139
128
126
130
131
134
135
127
118
117
128
142
147
139
126
124
132
139
138
130
119
120
136
156
158
141
111
93
106
135
151
151
142
138
138
141
135
130
128
126
125
130
140
147
140
124
114
122
138
149
150
143
136
130
134
122
115
117
124
126
130
130
130
128
122
121
130
135
134
128
120
113
120
134
140
129
109
101
118
136
146
140
133
129
123
117
118
127
142
145
138
132
136
145
142
135
130
134
141
148
150
151
147
138
139
130
131
146
159
157
138
119
109
108
115
125
132
136
134
136
141
141
136
130
126
127
132
136
138
137
134
135
137
134
121
109
109
121
136
141
134
132
132
138
144
146
143
142
143
149
148
145
139
136
134
132
134
144
147
142
128
121
122
128
132
133
135
141
150
155
156
153
141
129
124
129
135
139
137
137
145
156
158
149
136
129
124
121
120
125
133
138
140
135
126
117
116
126
142
151
144
125
115
124
129
132
134
133
126
120
118
126
137
144
143
139
138
143
151
152
145
139
132
128
126
130
132
134
136
141
149
151
143
131
133
142
146
134
118
115
132
144
151
140
124
111
110
122
140
149
141
124
118
126
125
141
151
148
140
128
122
125
129
135
136
138
140
141
142
141
139
136
133
133
134
141
150
155
153
145
135
126
114
108
114
130
142
140
127
116
124
140
149
145
138
130
123
122
131
144
150
146
140
135
125
133
142
145
140
131
122
124
131
135
136
134
136
147
158
159
151
144
140
140
143
150
159
165
162
148
136
128
127
124
120
121
125
130
132
134
139
143
144
138
134
130
123
117
122
137
150
150
139
128
128
124
126
136
137
135
128
128
138
142
139
132
136
151
165
160
142
128
135
146
152
144
137
139
148
149
137
130
131
138
145
141
131
130
140
149
155
151
142
136
134
131
127
123
125
131
133
130
128
130
136
137
139
139
140
137
128
125
127
131
137
140
139
138
136
130
120
111
115
125
133
126
115
115
128
138
135
124
117
131
147
154
150
143
141
140
138
133
128
127
130
131
131
135
137
136
134
134
135
140
153
152
148
137
128
124
128
126
125
128
133
140
138
130
126
129
134
132
122
117
119
125
127
129
133
136
134
126
120
124
134
139
138
135
132
133
136
135
131
126
124
126
130
133
135
139
143
141
135
127
160
149
136
127
124
131
140
144
140
130
123
119
123
136
147
156
155
150
143
141
142
145
145
144
143
140
137
134
129
128
130
129
129
130
137
150
159
162
152
138
131
129
130
130
131
133
136
134
126
117
156
144
132
129
141
151
157
148
136
125
113
108
115
137
153
153
140
132
135
146
152
144
135
134
134
139
141
142
141
136
134
141
152
154
152
140
136
135
139
137
125
118
118
128
133
132
132
133
130
135
145
141
129
125
134
149
158
146
129
120
123
137
144
144
137
125
117
117
120
125
128
128
133
141
144
144
144
143
143
137
133
140
153
156
142
117
102
109
130
136
127
114
115
125
133
129
122
119
127
139
139
133
122
115
118
134
147
143
127
122
136
161
169
154
131
116
117
123
126
129
133
138
146
150
151
147
144
139
139
136
132
129
130
134
137
131
131
136
142
143
143
138
132
122
114
113
119
122
124
130
125
119
117
122
128
142
148
142
133
130
138
148
150
149
144
139
133
127
131
148
164
165
152
136
127
126
129
135
139
140
144
141
137
138
141
147
154
153
144
138
142
146
136
122
115
128
146
153
137
126
128
132
136
138
140
143
145
143
139
137
137
135
135
146
159
165
153
140
138
155
171
168
152
135
125
124
129
135
139
138
143
148
149
145
137
134
132
133
134
135
132
129
126
127
139
154
156
145
129
125
152
159
154
139
123
123
133
140
142
140
142
146
147
149
154
155
153
152
153
156
156
148
143
145
146
150
151
150
139
127
118
125
135
141
140
136
130
127
129
137
143
143
138
134
140
141
133
120
123
138
147
145
135
120
113
123
139
147
146
140
142
148
149
141
132
131
141
148
147
144
138
131
136
141
145
144
144
144
140
131
122
124
135
147
153
147
135
124
124
136
154
164
159
146
136
133
130
129
136
142
136
130
126
122
124
128
137
139
138
136
138
145
142
132
127
127
136
145
146
139
131
131
140
149
146
132
122
118
130
143
150
149
149
147
139
128
119
118
129
143
157
164
155
142
134
132
137
141
139
135
138
141
144
144
134
126
122
124
129
130
136
147
155
152
141
133
136
144
146
137
127
129
145
163
169
157
131
115
115
133
148
150
137
124
118
119
125
136
148
157
157
150
140
131
127
125
127
128
127
128
141
142
145
145
139
133
134
139
139
139
139
149
160
161
153
147
141
139
131
125
126
131
138
145
155
160
154
131
117
119
129
137
135
129
134
147
160
166
162
155
142
135
135
138
141
139
132
129
127
131
130
131
131
135
140
142
143
142
144
148
150
146
139
137
149
158
157
141
129
130
145
151
143
129
126
135
146
143
132
125
131
146
160
166
162
160
159
159
157
149
134
123
131
142
151
150
145
142
145
147
135
129
121
117
119
120
116
115
123
128
125
109
100
104
117
120
116
116
121
130
127
122
120
123
140
149
143
129
119
119
125
133
137
141
148
154
153
149
145
146
149
145
130
116
107
114
124
134
140
141
132
127
119
115
111
107
104
115
135
148
136
108
91
101
122
133
127
117
119
130
138
136
127
121
125
135
141
138
131
123
127
131
135
132
132
135
136
133
130
131
132
130
125
117
118
125
132
134
139
140
121
113
110
117
122
124
121
122
132
139
134
122
116
125
142
151
144
133
132
140
149
144
126
118
126
139
142
133
125
126
132
137
134
128
126
124
121
113
111
117
127
130
132
136
143
149
149
140
134
135
118
111
113
122
138
143
135
125
118
122
131
135
136
138
140
146
144
136
133
135
141
139
126
117
118
129
134
131
127
131
139
143
136
125
124
130
132
123
117
123
140
147
137
126
123
130
136
134
129
134
122
131
135
134
134
133
131
125
119
118
126
135
140
139
135
131
128
127
125
122
120
125
128
123
119
119
128
135
142
146
143
132
121
114
122
138
152
153
144
138
140
141
129
112
108
117
128
128
124
132
125
137
142
135
120
117
124
128
122
115
114
126
140
146
137
129
127
130
129
127
122
124
129
134
136
135
133
138
146
148
140
121
107
106
117
135
146
149
140
129
128
130
133
137
141
142
142
137
132
132
125
135
141
138
128
124
127
130
126
116
117
128
137
134
126
121
126
134
135
132
130
130
130
132
136
145
150
144
136
136
135
132
131
130
131
134
128
119
110
108
116
129
142
148
146
144
139
139
140
140
123
136
153
158
150
138
131
128
130
129
129
130
133
127
118
115
119
124
124
125
125
134
134
130
132
143
151
148
135
128
130
140
150
151
147
143
139
129
122
125
136
142
145
136
123
119
130
151
163
158
122
134
150
154
146
135
130
132
135
133
129
124
120
125
129
128
125
125
126
130
137
144
143
136
133
138
147
148
146
140
138
137
133
132
132
141
144
150
151
154
149
145
139
130
118
114
126
146
155
146
125
126
125
122
118
117
123
129
131
130
125
124
126
126
130
131
135
133
138
144
154
156
148
138
131
130
133
143
148
154
151
143
134
132
135
141
139
137
136
138
134
126
122
123
130
131
127
126
121
117
134
128
122
112
108
113
125
130
126
119
122
135
141
133
120
115
126
139
146
150
153
153
144
134
125
126
130
140
144
149
150
152
156
159
160
154
141
127
119
120
122
122
122
123
129
135
137
133
129
129
135
134
137
136
128
124
131
140
139
128
120
126
137
134
124
115
125
144
160
155
140
131
130
132
133
135
139
141
141
138
140
146
147
146
142
138
135
130
129
134
136
138
132
129
127
127
132
134
134
136
136
135
140
143
138
127
124
130
141
143
133
128
133
137
135
129
130
140
149
145
131
128
137
151
155
149
140
140
141
138
137
140
139
134
126
122
125
133
135
133
131
131
132
133
129
124
129
133
135
134
137
130
123
125
132
133
129
127
129
138
146
145
136
133
131
131
138
140
138
132
125
126
138
154
159
148
135
128
131
132
130
136
145
148
144
137
133
137
132
119
105
106
117
129
133
136
139
144
147
147
138
131
119
114
125
137
145
138
132
134
142
144
130
117
117
133
153
157
149
136
126
122
126
138
151
149
134
120
112
113
120
126
131
139
143
146
144
139
131
120
108
103
102
108
121
131
133
129
132
146
137
138
134
124
117
118
127
136
136
133
133
130
127
125
126
135
149
152
147
138
135
134
137
142
152
157
143
122
108
112
125
131
130
126
127
131
133
132
127
126
124
119
109
104
106
111
112
109
113
126
130
131
133
124
115
109
114
122
127
126
124
134
146
148
137
127
124
131
134
133
132
137
143
143
142
141
141
133
126
121
125
134
137
130
125
123
127
130
130
132
135
136
132
127
123
124
129
130
128
126
129
127
124
119
114
115
116
118
120
124
135
145
152
144
131
121
119
128
133
130
128
127
128
122
117
120
133
141
140
128
119
118
124
131
135
138
139
138
138
145
152
155
150
140
134
134
140
141
139
138
136
134
130
129
125
122
117
111
112
123
140
144
133
119
117
122
125
127
128
131
136
140
135
126
122
127
140
149
151
141
129
117
111
118
136
144
139
126
123
138
152
150
135
124
125
127
126
126
136
147
142
139
132
131
136
141
132
119
111
120
131
132
119
107
112
126
138
135
126
125
134
145
147
142
139
143
151
154
151
146
141
135
124
120
121
122
114
104
104
119
131
126
113
111
126
140
143
140
139
149
149
141
127
117
125
143
149
138
124
123
131
134
126
113
113
127
144
145
129
116
119
134
145
138
129
132
141
142
134
129
132
141
141
130
117
111
111
113
119
127
134
132
121
117
130
151
157
143
127
128
146
142
131
121
122
127
129
127
126
131
143
147
138
127
119
123
127
125
120
121
136
152
146
134
124
129
140
142
134
127
128
136
136
133
129
129
136
142
144
145
147
145
137
128
128
127
122
115
110
120
130
135
139
140
135
129
126
127
137
150
155
148
141
135
132
126
124
120
125
140
152
155
147
134
134
141
153
156
151
136
124
117
125
133
134
132
130
135
141
138
132
130
131
136
135
127
118
116
124
135
116
118
132
140
136
132
134
142
151
153
148
147
143
139
135
132
134
138
144
146
142
133
128
125
131
136
137
137
136
132
125
120
128
133
133
125
119
121
126
128
122
114
114
124
137
146
150
148
146
144
116
116
129
135
126
120
126
135
137
132
130
134
142
139
131
127
132
139
145
145
143
139
132
125
118
114
116
116
120
127
137
146
147
140
133
129
132
133
129
127
127
126
117
108
111
127
148
156
148
142
132
128
128
134
132
130
127
130
130
126
120
124
134
139
134
131
135
137
136
138
145
153
150
135
123
120
131
137
138
136
138
145
147
141
133
128
130
134
133
129
129
131
130
120
109
113
131
147
147
139
139
129
120
119
127
136
135
137
138
141
141
141
142
144
147
145
141
133
122
116
117
128
136
144
135
131
132
135
137
134
130
130
133
136
133
125
126
132
140
142
135
128
131
134
141
139
140
139
136
129
134
130
122
118
120
128
136
142
144
142
142
143
144
144
144
134
126
118
115
114
115
123
130
134
134
129
121
114
114
121
133
141
145
142
139
134
130
131
138
143
140
128
124
132
144
150
143
128
118
121
140
152
150
138
122
116
125
136
140
135
125
122
129
136
137
127
116
115
127
144
154
145
130
119
120
129
133
132
129
131
137
144
145
140
140
138
133
130
126
133
135
132
127
131
134
136
139
136
136
134
154
164
163
145
120
104
107
124
135
134
123
118
127
132
135
133
130
129
136
149
152
140
124
116
120
130
136
141
142
138
127
117
118
125
136
139
134
135
140
145
145
143
140
134
131
130
136
149
159
156
134
139
146
145
130
117
113
123
135
138
134
128
124
126
130
136
142
140
134
125
118
117
124
136
139
133
124
124
130
133
124
115
122
139
152
151
146
142
144
146
143
135
132
129
127
126
124
130
140
150
118
124
134
147
151
147
143
142
143
143
134
120
110
112
124
134
142
142
135
125
113
113
121
134
139
136
130
126
129
133
135
141
144
148
147
146
144
142
137
135
133
137
139
143
142
140
128
123
124
138
123
125
129
135
143
144
147
144
141
139
134
123
115
116
124
131
129
130
133
136
133
130
123
124
134
142
145
139
127
119
124
132
131
121
113
116
129
136
137
136
144
157
162
158
149
143
139
139
142
146
124
128
129
132
127
121
119
120
124
129
136
142
145
146
143
133
127
121
125
134
140
145
139
137
140
145
147
141
128
115
112
117
119
115
109
111
126
136
137
140
149
156
147
132
122
125
136
143
143
143
126
133
137
134
126
115
111
114
120
124
130
138
152
161
159
144
130
128
134
139
139
135
135
138
143
145
142
142
137
134
136
139
140
139
135
137
142
140
136
131
134
135
130
122
120
128
136
133
126
123
137
137
137
134
127
121
125
128
133
127
120
120
129
140
141
127
116
125
144
159
152
130
115
118
138
143
136
124
116
125
143
156
159
154
150
147
147
145
139
132
133
135
141
145
150
151
146
131
119
120
138
137
140
137
135
133
134
135
136
130
125
120
118
117
119
117
117
123
139
157
158
143
121
112
124
137
135
123
111
118
135
147
156
150
140
127
126
129
130
130
131
134
143
152
156
150
138
129
123
124
128
133
140
141
142
143
145
144
140
133
134
139
136
128
125
131
137
137
135
137
147
148
140
125
122
131
138
141
135
137
139
142
142
137
129
122
124
129
134
133
131
133
143
147
139
130
125
127
127
125
135
134
138
139
141
150
158
158
145
134
129
136
141
140
138
136
136
133
129
130
139
144
142
136
131
131
136
139
142
143
141
137
131
131
136
141
147
148
146
143
143
145
145
137
125
120
129
141
144
137
148
145
137
133
135
146
156
156
144
133
124
125
130
139
142
131
120
111
115
125
135
139
137
135
131
131
133
138
140
137
130
123
130
148
155
149
138
133
137
142
139
130
124
122
120
123
137
153
161
156
149
146
135
121
120
135
149
152
141
135
136
140
143
145
141
135
131
126
124
130
131
130
130
129
129
128
128
133
140
138
129
122
128
141
144
131
118
121
135
143
130
117
114
123
136
137
138
136
139
145
146
142
134
123
122
132
142
137
132
136
147
160
152
142
133
140
152
154
149
143
138
135
133
134
133
132
132
133
138
136
131
125
125
131
135
132
131
133
136
138
136
132
131
136
138
137
139
132
126
130
140
138
136
136
139
144
141
134
131
141
152
151
140
131
127
137
145
146
143
145
154
162
159
152
144
138
137
140
140
138
132
132
137
141
143
140
138
135
135
134
134
138
133
127
125
133
147
150
139
128
133
139
143
141
141
142
142
144
145
144
144
137
136
136
138
134
126
123
130
146
162
175
176
165
147
131
129
135
139
136
133
139
147
148
141
133
128
130
135
137
141
138
132
129
129
131
132
130
126
126
133
146
148
136
124
124
135
148
146
138
128
132
140
149
144
133
128
132
144
149
148
144
145
146
144
136
131
129
122
117
117
125
133
138
140
135
127
122
125
137
148
155
153
147
139
122
98
86
101
126
134
134
133
128
125
130
144
150
142
127
122
131
144
150
150
149
149
151
154
148
138
122
120
128
136
138
134
130
125
119
112
115
123
133
140
136
128
120
124
136
150
159
154
144
136
124
106
97
106
127
138
133
132
137
141
140
139
137
134
129
132
141
148
150
149
148
148
146
142
136
131
130
132
130
127
122
122
130
139
139
132
127
130
137
137
128
125
131
142
152
151
143
134
129
134
144
149
145
138
130
138
144
149
152
144
132
121
121
129
133
136
143
147
140
128
121
126
136
139
132
125
126
130
130
130
126
130
135
138
137
135
131
134
137
135
135
139
148
158
155
148
141
133
132
136
145
153
153
141
129
135
142
146
141
132
122
123
131
138
139
137
140
137
128
120
118
127
140
146
140
128
120
117
125
137
151
155
150
138
127
127
131
133
138
146
154
158
156
147
142
142
143
145
140
135
129
127
125
119
115
141
144
135
123
116
116
125
133
143
142
136
128
128
131
141
146
145
140
139
140
141
136
133
134
141
150
155
150
139
136
134
137
143
146
148
147
145
141
142
141
139
136
137
139
137
133
127
123
123
129
141
133
124
124
133
137
130
123
127
132
140
136
128
121
121
121
121
119
119
119
123
133
145
148
144
135
126
121
121
125
129
133
137
137
134
137
142
145
144
142
139
134
127
123
128
139
150
146
131
112
139
130
123
125
132
131
122
117
133
149
153
142
134
133
136
130
120
114
118
128
140
151
154
147
137
129
127
128
133
134
134
138
139
135
131
127
127
132
131
129
129
128
124
124
130
138
140
132
117
102
127
126
120
118
122
124
123
123
132
139
143
143
140
139
138
130
124
121
129
137
143
142
138
134
132
131
131
132
133
135
137
136
133
131
128
124
121
122
125
131
137
138
136
134
131
131
131
126
119
115
122
125
118
112
115
128
135
137
134
128
130
131
131
127
126
129
128
132
131
132
130
129
125
123
126
131
135
134
134
137
140
139
133
125
125
135
144
146
143
143
142
138
125
113
114
126
133
131
125
118
120
126
123
122
124
138
150
152
138
128
126
130
133
134
132
131
131
133
131
127
123
124
128
127
126
126
127
131
138
142
144
139
129
121
123
137
156
160
151
140
136
127
115
105
111
127
135
130
120
118
122
129
131
131
131
136
147
150
138
124
121
131
150
157
147
131
124
130
138
141
135
129
129
129
125
120
114
119
131
138
137
129
123
121
124
134
139
140
136
135
135
136
137
134
135
139
137
135
129
125
124
131
134
133
128
126
130
134
130
122
121
132
145
150
141
133
127
130
135
142
141
133
120
113
116
123
127
120
113
110
112
116
120
127
130
136
139
143
141
139
140
144
145
146
140
135
137
141
136
130
123
132
143
147
142
133
127
124
128
133
136
135
132
129
136
140
140
130
121
121
130
140
134
125
121
127
129
119
102
95
104
121
133
132
127
130
138
147
154
151
146
142
138
136
122
115
121
131
141
142
126
141
154
154
144
132
121
123
133
140
147
140
132
129
135
143
142
129
117
110
118
136
144
141
136
131
130
128
127
130
136
145
148
137
126
119
125
135
145
145
136
131
131
130
119
110
112
125
141
151
128
133
136
132
123
118
115
119
127
133
140
143
145
140
136
134
133
130
124
120
119
128
134
138
138
134
131
139
149
157
161
158
154
145
139
133
132
134
132
125
119
122
127
129
132
133
133
136
139
136
125
120
120
120
119
124
132
134
127
118
120
135
149
145
133
125
130
137
137
131
129
131
136
138
134
130
130
132
134
136
138
145
149
145
137
131
131
131
128
123
120
124
131
135
144
152
155
152
142
136
128
129
131
129
123
127
145
156
144
124
109
117
133
135
128
124
134
148
153
143
131
132
137
135
130
130
133
137
133
125
123
130
134
129
120
116
117
122
128
134
136
134
131
128
135
142
150
151
154
155
136
137
137
131
124
123
131
147
147
133
115
113
124
134
132
126
128
141
149
141
127
122
128
132
133
135
141
147
141
130
124
124
131
134
128
121
118
120
126
130
130
130
129
127
122
121
132
147
157
155
133
127
126
129
130
129
129
131
133
130
126
123
130
135
135
130
124
127
133
137
128
124
126
135
141
139
135
135
136
130
119
121
131
142
143
135
129
131
127
117
111
116
128
132
127
123
127
136
141
134
133
127
125
129
131
133
135
136
138
137
133
127
124
128
133
133
130
126
131
138
137
131
131
139
147
141
127
121
129
137
134
125
125
129
133
132
133
134
130
121
117
118
128
131
132
126
119
117
120
128
139
138
136
132
128
130
136
148
152
148
138
129
130
130
129
124
125
126
130
134
134
133
134
140
143
136
122
113
120
141
153
147
135
126
126
132
135
132
127
125
133
136
133
129
123
120
115
114
125
140
130
133
136
141
143
144
149
150
149
136
129
135
147
147
127
109
107
121
129
130
130
134
139
137
130
127
123
116
115
123
137
146
144
134
130
137
140
132
125
123
133
146
150
142
130
124
126
131
136
138
119
119
128
139
147
153
152
147
136
124
122
130
140
138
127
121
124
132
133
130
130
136
144
140
132
131
139
140
129
115
104
107
118
124
136
148
151
143
132
129
136
148
152
145
137
134
134
133
131
127
130
126
128
133
136
136
130
120
111
112
121
127
127
121
122
123
126
128
128
131
134
139
142
145
149
151
151
149
140
127
113
109
108
122
138
149
144
131
126
136
148
148
142
131
127
129
128
127
128
135
138
137
133
129
126
130
128
119
107
108
121
131
133
125
117
109
108
114
127
135
135
133
134
142
154
158
149
137
130
133
139
141
138
134
133
130
121
109
107
119
135
143
137
130
129
129
129
128
136
148
135
139
137
132
135
142
147
145
134
126
124
130
132
131
126
125
128
139
144
142
134
127
127
131
140
148
147
136
124
122
132
143
141
130
117
119
123
123
119
120
127
131
134
131
133
141
140
131
125
131
133
141
148
153
155
153
147
142
133
127
127
132
135
137
136
135
138
143
147
147
146
141
128
121
123
132
135
130
116
116
126
137
130
118
108
119
139
149
147
141
137
135
134
129
132
134
131
121
113
116
133
138
139
144
150
150
142
132
123
125
132
138
140
139
135
133
130
132
137
146
147
140
126
119
124
133
134
122
112
116
127
139
134
123
113
116
126
135
145
146
140
133
132
133
135
131
122
120
126
131
119
120
124
122
120
127
134
136
132
130
138
145
144
138
132
131
135
137
132
126
119
115
114
123
132
137
133
123
119
124
132
142
144
136
127
119
121
132
142
141
128
116
114
122
133
134
133
132
135
142
109
117
129
134
122
118
120
130
129
131
140
149
147
137
129
131
140
143
132
118
113
114
122
131
132
127
127
128
131
131
135
142
145
140
133
133
144
154
152
138
121
106
98
100
113
130
143
142
137
138
126
127
141
150
149
136
125
120
125
128
136
140
139
135
130
131
137
142
141
140
139
138
135
131
124
127
134
139
137
132
129
131
136
136
134
131
133
134
130
127
125
121
115
106
111
131
148
152
141
128
138
131
131
138
148
144
133
128
132
139
143
143
139
135
131
130
130
135
141
150
152
145
131
117
115
122
133
137
138
138
134
128
119
120
125
127
122
115
115
126
137
135
131
126
128
138
145
143
137
128
137
131
125
125
133
137
134
133
132
138
144
145
142
140
135
129
125
122
126
132
136
134
129
120
119
121
120
121
126
135
137
131
120
117
126
134
135
130
131
139
142
140
136
137
138
137
131
124
124
133
142
148
146
142
137
139
138
139
130
125
123
124
132
140
143
139
132
129
128
131
135
138
139
137
132
125
121
118
116
119
128
138
141
135
130
130
134
135
137
140
140
143
145
144
139
133
129
131
135
140
150
159
159
145
124
118
125
141
145
136
121
116
124
132
138
138
138
136
138
143
142
141
140
141
135
127
125
131
139
137
134
140
144
141
134
125
126
135
138
133
129
129
134
136
131
128
132
146
157
154
126
134
141
132
107
92
102
128
147
154
148
139
132
128
125
124
126
128
130
129
125
121
126
135
137
129
126
137
156
163
152
140
139
145
148
144
147
152
148
133
114
105
109
119
124
124
122
130
142
152
118
126
133
132
124
120
125
130
136
142
145
146
139
130
124
122
122
123
130
134
132
124
119
127
133
133
128
127
134
141
144
139
134
136
143
148
148
149
139
131
129
132
136
139
134
126
126
127
132
141
127
127
126
129
140
156
161
146
129
127
135
146
146
143
137
129
124
122
130
145
153
147
135
128
130
131
126
118
114
119
130
136
128
120
121
130
134
127
118
128
148
165
161
143
123
120
130
141
145
141
129
124
117
116
125
140
147
136
124
124
134
150
151
142
128
124
122
124
130
141
147
148
137
128
129
134
139
138
137
139
143
140
129
118
119
130
132
126
118
128
145
156
144
122
112
113
123
132
141
144
130
134
130
117
110
116
122
126
122
120
127
138
141
134
117
110
119
132
145
145
135
122
117
119
129
140
147
152
150
147
146
145
142
136
131
127
126
125
123
129
137
144
145
145
146
142
133
126
128
140
139
140
133
121
112
114
123
132
132
125
120
124
132
137
127
113
114
124
141
147
138
125
118
122
133
138
134
125
117
115
122
133
143
145
134
122
114
119
125
128
135
140
145
151
154
152
147
139
132
136
131
124
127
131
132
130
131
136
140
139
136
130
129
131
131
131
130
127
139
150
157
156
149
143
141
140
135
126
120
117
120
126
139
145
140
124
115
117
123
130
135
135
132
129
127
133
145
154
149
138
101
102
122
139
146
144
138
136
136
138
146
146
139
128
124
133
141
141
141
148
151
149
140
131
129
136
142
144
142
143
139
136
138
142
139
130
125
127
133
139
138
134
130
128
126
131
141
147
147
140
100
108
125
137
139
142
143
137
131
127
135
146
149
137
125
124
126
131
125
120
119
118
114
111
114
126
134
136
136
136
138
136
137
139
136
129
125
128
141
149
150
145
141
142
139
136
133
136
141
142
132
135
132
126
121
125
131
135
134
130
133
138
142
142
137
129
116
108
103
110
124
133
133
130
125
128
129
132
132
133
131
125
126
135
139
135
124
123
134
148
157
155
149
143
135
131
137
146
151
147
142
139
137
126
118
117
123
131
139
143
144
140
137
140
144
146
136
121
121
134
150
155
145
133
125
123
125
131
138
142
135
124
123
129
139
141
135
130
130
137
139
141
144
144
143
143
150
156
152
146
127
137
143
141
134
129
128
130
137
144
150
144
131
128
137
154
159
154
149
150
148
138
126
117
119
123
125
129
134
134
130
123
122
129
138
139
136
131
123
119
116
122
128
137
143
148
154
152
142
133
144
154
149
143
137
133
128
127
131
139
142
138
129
125
125
135
147
147
144
135
128
133
138
141
138
133
132
136
137
126
115
112
123
136
140
136
125
119
116
115
119
124
128
125
125
128
137
146
146
137
160
160
145
132
125
124
123
124
127
127
130
136
134
128
114
103
104
113
119
117
121
138
160
167
152
133
128
133
139
134
123
120
129
139
142
136
128
124
123
126
129
133
137
134
126
118
122
138
151
152
130
134
135
134
131
132
134
135
130
124
120
128
135
131
113
98
99
111
119
115
112
118
133
144
142
132
124
122
126
131
136
144
145
143
141
139
134
131
128
127
125
126
134
140
136
128
120
125
139
149
116
122
133
138
141
145
150
151
141
127
118
123
132
137
139
138
137
137
136
130
126
118
120
124
131
135
133
130
127
128
131
137
142
143
140
136
132
134
136
133
126
121
121
130
139
139
130
123
125
129
136
136
137
138
139
143
146
147
137
128
119
124
140
151
153
149
141
132
123
125
128
132
134
130
127
125
134
142
144
135
119
118
129
142
145
139
136
138
143
140
129
122
120
130
139
145
140
129
126
128
147
149
145
140
135
132
133
133
133
125
120
125
138
138
130
119
114
116
119
118
120
124
132
131
123
122
130
145
143
135
122
122
136
150
158
155
147
140
134
128
128
131
135
138
135
130
129
130
130
132
138
142
139
139
135
128
129
135
138
135
126
125
127
127
120
116
122
135
142
141
137
133
133
135
137
143
149
147
141
131
126
127
137
145
150
151
144
134
121
118
130
143
149
140
124
116
122
128
128
129
134
131
127
121
118
120
128
139
148
144
132
126
128
136
143
145
144
140
142
142
143
142
142
144
147
151
153
150
143
136
128
118
114
118
126
130
130
130
125
131
136
139
139
137
136
137
137
129
124
125
139
131
126
131
137
138
128
118
116
128
141
149
145
133
128
131
135
134
123
119
124
145
160
155
138
123
122
134
144
144
133
126
123
121
117
113
117
124
128
125
122
123
132
141
138
136
137
141
135
122
133
127
122
132
147
146
125
113
117
131
144
149
146
142
138
132
130
131
131
128
128
140
149
152
140
128
123
130
143
146
137
128
128
132
136
139
141
142
135
129
126
133
139
144
139
133
131
132
130
120
135
137
133
127
126
126
124
124
126
128
129
130
132
129
124
116
114
117
122
123
125
131
141
145
140
131
128
135
144
147
136
128
129
141
148
148
142
143
143
146
146
146
147
147
143
132
126
125
127
129
143
149
136
116
109
117
130
136
135
131
130
128
124
118
116
113
110
109
113
118
122
128
133
140
142
150
155
152
143
129
119
119
127
132
132
130
131
136
140
145
140
134
135
143
146
146
134
128
126
128
130
130
124
116
121
135
143
145
138
135
140
137
132
126
122
122
120
123
127
129
129
129
131
140
155
162
161
150
133
122
122
132
138
131
119
110
113
122
128
130
127
123
123
128
138
143
136
133
129
129
125
126
126
130
133
138
143
145
144
145
144
144
143
136
127
121
121
128
138
142
138
133
133
136
138
135
131
130
133
135
138
143
144
140
123
106
99
105
118
127
133
135
133
123
118
122
133
141
142
134
134
132
130
133
131
129
131
137
145
146
142
133
129
131
132
130
127
127
129
138
141
139
133
124
118
120
125
127
125
116
114
121
131
133
127
124
128
134
140
139
138
140
141
132
124
128
136
141
138
127
129
121
117
122
133
136
128
122
120
124
127
120
112
119
136
153
153
138
124
123
134
140
139
130
125
130
131
124
110
99
104
122
135
133
124
122
129
143
146
141
134
135
139
140
139
133
123
119
120
129
128
123
117
117
124
130
122
110
108
120
129
129
119
117
128
144
151
144
130
120
119
124
133
138
140
137
130
122
118
121
130
144
151
142
124
112
113
122
131
133
127
128
131
133
135
127
120
120
126
141
129
126
125
123
121
119
119
121
127
134
141
143
142
136
126
119
118
126
128
124
116
109
115
135
143
139
129
123
123
129
131
132
133
133
127
124
126
132
132
127
124
128
129
119
115
122
135
148
151
148
110
110
122
132
137
140
142
140
135
129
127
136
146
145
137
124
119
119
125
126
128
128
131
135
136
134
128
123
122
118
116
116
118
119
119
122
134
142
138
132
129
135
133
117
104
106
125
145
150
143
114
117
123
128
134
140
149
150
138
122
117
124
134
138
137
138
139
138
129
123
126
139
145
138
126
121
127
133
133
129
128
130
128
122
116
117
122
128
130
131
133
132
131
126
121
119
122
133
140
145
137
138
134
127
123
126
135
149
147
136
123
123
129
137
136
135
137
139
132
123
120
124
130
123
114
116
126
133
132
127
127
129
134
136
135
130
121
114
117
125
128
128
130
128
125
124
129
136
143
144
134
130
137
145
141
131
129
137
145
142
127
120
126
136
137
125
111
110
122
136
139
132
124
123
125
125
125
130
130
124
111
108
120
138
143
136
127
125
120
119
123
128
136
132
122
114
117
125
130
125
117
114
130
148
149
136
127
133
142
142
132
121
123
133
135
120
97
89
110
137
153
144
133
134
137
132
125
131
145
148
133
111
103
117
131
134
133
131
130
127
130
137
141
138
129
121
117
120
126
129
120
119
125
133
135
134
134
141
149
150
145
138
136
133
127
114
101
98
110
129
135
131
127
124
125
119
112
118
138
162
160
141
116
109
123
136
139
131
126
126
136
142
138
132
131
135
138
142
149
159
130
127
127
130
135
145
151
153
147
141
139
145
152
148
131
116
112
120
127
131
134
133
132
125
118
112
111
115
124
139
152
147
130
116
122
137
144
131
114
110
121
133
133
124
119
120
126
131
138
147
127
126
131
139
142
148
153
155
146
131
121
126
142
151
152
148
146
146
145
143
146
153
157
150
138
131
133
136
128
122
119
119
120
121
128
140
145
136
124
113
113
118
123
125
121
116
110
107
110
115
126
130
138
138
137
138
146
150
147
136
129
128
135
145
152
152
148
141
136
133
133
133
136
138
140
138
135
130
125
117
110
110
119
131
140
146
148
141
133
126
122
121
127
132
135
131
124
118
119
122
128
136
140
136
124
123
133
146
146
142
141
141
139
137
134
123
112
114
126
135
130
110
100
109
126
135
127
117
114
120
127
135
135
134
138
143
143
138
130
122
123
132
146
148
138
128
119
118
128
137
117
133
142
137
125
121
130
144
146
141
128
121
121
124
124
120
118
128
142
148
137
118
107
114
130
137
138
134
130
132
136
142
138
130
123
127
131
133
124
118
123
136
148
148
135
118
105
105
115
132
114
122
131
135
136
139
139
143
142
130
114
107
110
121
131
135
138
142
144
139
125
118
118
126
133
134
132
127
123
127
130
136
131
124
122
124
127
123
123
131
136
140
138
138
134
133
130
126
128
135
129
129
126
124
133
142
146
140
129
118
114
115
118
123
131
134
135
133
129
124
120
119
119
123
127
129
126
109
100
108
125
138
142
136
124
123
123
123
131
144
151
145
130
124
127
134
141
144
143
138
139
145
138
122
115
123
137
138
130
121
126
129
123
115
115
128
136
135
130
127
131
132
130
126
124
124
129
126
124
129
138
152
154
142
124
112
117
128
147
149
141
128
119
117
121
124
127
128
131
129
136
143
142
128
117
118
130
133
129
132
140
142
128
114
114
128
141
144
134
126
125
129
133
134
130
124
125
137
146
149
146
147
141
133
117
111
120
139
151
143
129
117
115
121
131
134
133
124
123
127
133
127
128
135
137
133
128
123
124
132
142
144
134
124
119
127
138
143
138
129
122
120
125
134
137
138
133
132
131
128
120
115
120
124
128
126
130
134
139
139
139
135
133
132
137
145
145
139
137
133
130
128
133
144
150
139
124
115
121
134
143
142
127
116
114
122
133
141
147
150
144
133
124
119
125
135
139
137
134
130
122
115
114
124
136
140
130
121
120
129
141
144
143
140
139
136
133
132
140
148
133
134
139
144
148
139
127
119
121
135
143
139
128
119
120
123
131
135
144
147
144
136
128
121
122
131
136
143
147
147
137
126
118
119
129
135
130
127
127
133
136
133
135
143
144
135
124
121
131
145
134
134
131
133
140
146
144
138
133
130
132
133
138
143
148
142
134
127
126
125
131
137
145
146
139
130
129
132
134
128
125
128
135
136
131
127
127
131
135
136
134
134
139
142
144
140
132
129
130
131
125
124
128
129
132
138
148
155
147
129
117
115
130
145
152
147
138
132
130
132
138
140
147
151
142
126
121
129
136
134
133
143
157
156
140
123
117
124
126
126
130
138
144
145
142
142
143
143
141
131
118
124
129
125
120
121
134
144
137
127
121
125
135
131
125
124
129
137
146
149
145
134
127
128
127
122
125
143
166
169
156
142
135
128
120
115
119
130
134
133
131
133
139
144
143
141
138
136
138
132
126
133
130
119
109
114
126
131
126
127
137
154
158
150
137
129
127
133
142
150
152
142
130
126
128
132
139
149
160
163
147
124
108
106
115
122
126
131
137
141
142
139
134
131
128
129
135
132
128
116
132
136
129
117
114
126
139
136
127
126
137
154
162
164
161
153
137
120
114
126
145
151
146
140
140
141
140
135
131
132
134
128
122
124
139
150
146
128
118
127
143
146
129
109
108
124
138
139
130
116
136
136
130
124
128
141
149
140
127
122
128
139
140
138
137
140
137
126
112
112
122
133
139
139
141
143
138
131
127
131
137
138
132
134
149
159
150
126
113
124
142
145
127
116
121
134
138
134
135
140
144
141
131
120
118
132
142
138
127
120
125
135
135
120
108
116
135
145
144
132
123
123
132
138
140
139
137
134
131
128
127
126
127
132
135
133
123
119
123
138
147
149
144
144
146
138
125
119
130
145
141
143
135
121
116
122
130
135
132
129
129
133
138
136
128
126
133
136
138
128
124
124
134
139
137
128
123
125
125
124
121
119
123
130
126
117
111
116
127
135
139
142
139
136
131
124
128
136
144
145
133
132
138
140
135
129
123
126
134
138
138
132
131
134
138
138
134
130
127
124
123
127
137
141
136
125
120
127
141
146
144
132
123
124
127
125
126
129
131
134
134
132
124
112
110
121
143
159
159
145
118
115
128
142
144
134
120
115
122
136
149
150
139
128
122
125
131
136
139
139
133
129
125
128
132
135
137
140
146
153
149
134
127
126
131
134
136
136
140
141
138
127
118
116
127
139
141
132
127
130
118
118
127
134
135
134
126
118
116
126
143
158
157
139
125
125
130
134
135
138
138
131
121
116
124
134
141
134
123
117
121
130
137
139
134
125
123
133
146
153
146
127
120
130
144
146
128
103
96
111
136
141
141
137
132
130
129
128
128
127
131
136
139
140
143
143
138
127
115
118
134
141
136
127
125
133
138
132
117
113
121
131
142
140
133
121
115
122
137
150
155
146
141
140
138
137
132
125
121
124
140
143
144
141
133
127
126
131
138
143
139
131
122
128
144
153
140
119
111
122
142
150
144
132
128
133
138
138
138
141
147
151
148
144
140
138
133
126
118
121
127
137
142
138
132
132
142
149
143
137
124
130
140
145
139
137
136
138
141
145
143
132
122
126
138
143
138
127
129
137
141
136
128
125
129
133
137
140
144
148
152
155
153
147
140
138
135
131
122
114
110
113
121
126
131
136
145
147
142
137
139
141
138
137
136
138
139
138
136
132
127
126
128
131
132
133
137
144
149
143
132
124
125
131
133
130
126
130
137
138
134
136
142
145
139
128
127
134
141
142
136
128
127
127
129
132
140
148
146
143
159
150
134
127
128
131
129
129
130
128
129
135
137
132
120
117
127
144
149
135
120
122
134
142
135
120
116
125
136
139
133
126
128
138
142
140
137
136
139
144
147
147
145
137
128
128
138
155
164
157
132
130
130
134
140
139
135
134
135
137
142
150
147
133
117
111
125
140
142
128
116
120
135
143
140
131
127
130
139
147
150
147
143
140
139
141
141
139
136
127
120
119
123
126
126
133
150
164
163
146
116
125
136
140
140
139
138
138
137
132
131
134
134
128
121
123
128
139
138
130
128
132
137
141
140
139
142
143
144
143
143
146
147
146
140
139
138
139
138
126
108
103
110
127
138
149
154
161
159
142
130
137
142
139
134
136
140
141
133
124
118
120
128
130
131
132
131
126
119
117
121
128
136
139
135
134
138
144
141
130
120
122
137
146
148
145
141
137
134
127
120
119
128
140
151
151
145
140
143
143
142
141
135
130
134
139
148
149
142
131
122
122
132
139
138
134
132
127
118
112
110
120
130
138
136
130
129
131
129
126
121
123
133
145
150
150
142
134
127
126
132
141
148
143
140
135
130
129
132
142
139
132
127
131
137
141
144
149
146
137
125
121
129
135
142
144
143
142
140
138
138
143
143
139
135
132
131
129
129
131
133
134
134
138
139
140
137
130
126
127
138
153
156
142
126
119
125
135
140
142
120
115
120
133
139
139
138
139
143
138
128
123
125
134
143
149
146
140
136
139
148
156
152
139
133
132
136
141
141
137
126
116
112
119
127
133
133
129
124
127
134
140
140
137
136
138
141
138
139
137
129
128
123
122
122
119
112
107
112
126
140
146
142
129
123
123
127
124
121
124
137
148
146
134
121
114
121
135
149
154
141
129
124
125
130
131
131
135
132
126
120
126
141
150
141
121
117
125
134
128
129
130
131
137
144
136
122
108
114
127
128
126
120
118
119
124
128
133
132
130
124
124
126
129
133
131
129
131
134
137
136
128
125
129
140
149
154
154
143
130
120
126
137
148
140
127
125
135
148
152
132
136
136
133
129
125
123
124
128
128
119
111
110
117
127
137
137
133
127
119
122
126
134
138
136
136
136
137
136
136
131
129
137
148
151
148
141
138
136
129
120
120
129
149
151
141
132
130
141
151
137
140
133
120
114
118
126
130
134
138
139
134
131
135
140
139
125
110
107
115
125
133
133
132
135
139
145
142
134
118
114
123
139
151
147
131
115
114
121
127
122
118
129
152
168
161
136
125
124
136
134
134
128
124
129
134
135
131
132
141
152
152
142
137
134
128
115
108
114
128
133
128
123
125
139
153
157
144
125
109
106
118
133
138
129
116
109
111
119
130
133
132
136
147
151
146
134
131
136
137
127
130
129
131
134
134
136
138
142
149
151
141
124
114
116
126
128
129
130
131
133
132
136
141
143
149
148
147
142
132
123
125
130
133
124
112
106
107
115
126
136
142
139
128
117
118
129
139
139
132
133
131
130
131
130
132
137
148
158
159
146
124
107
106
117
129
132
128
125
123
131
144
153
148
137
133
139
147
145
133
124
127
138
143
136
128
122
117
111
108
119
134
141
131
121
124
134
138
127
117
130
121
116
127
141
150
140
127
122
126
125
117
108
110
121
132
130
124
123
125
133
138
137
133
129
135
142
144
134
120
120
140
158
158
145
132
126
119
111
104
109
123
137
141
141
137
133
126
121
123
128
120
113
114
137
148
140
117
105
107
116
117
112
113
119
125
128
134
138
138
129
120
117
128
139
142
141
136
130
128
131
140
149
148
135
121
114
115
118
123
124
129
133
135
135
129
121
117
121
130
128
122
117
114
121
134
143
144
140
133
123
117
116
119
121
121
120
126
133
134
124
112
112
130
143
141
127
121
122
125
122
119
120
123
123
120
123
131
135
138
138
142
137
121
107
105
117
128
132
129
119
122
122
126
135
144
153
151
142
128
118
117
120
127
132
128
120
114
113
117
122
119
121
131
139
139
129
121
118
112
108
105
106
111
121
128
141
148
140
129
129
136
136
116
87
80
100
127
138
132
130
125
123
126
134
141
142
131
118
116
116
120
124
128
132
134
130
119
111
112
122
135
142
139
135
134
131
125
120
122
127
129
127
122
125
130
139
139
130
123
119
125
131
127
109
93
90
105
117
131
148
139
128
122
122
128
132
136
136
131
124
122
124
129
133
135
133
124
115
112
124
138
150
142
129
118
116
118
121
127
133
134
134
137
141
141
139
131
128
130
129
126
128
130
129
120
111
107
113
121
135
131
132
134
131
127
129
141
151
145
129
120
121
131
134
131
124
119
119
123
131
134
137
133
127
118
120
122
128
129
119
112
119
136
147
145
139
132
130
132
133
133
129
124
121
125
132
135
133
132
118
117
130
142
142
130
123
126
131
135
133
127
128
131
133
128
121
117
122
135
137
128
116
119
130
135
135
134
135
131
119
106
106
119
133
137
137
129
125
125
133
137
132
127
125
135
143
146
143
142
121
116
120
127
127
125
119
116
118
126
135
140
141
141
139
132
125
120
123
131
135
126
111
114
127
138
135
125
125
130
130
120
107
108
123
137
140
128
118
120
130
135
132
129
133
148
156
147
139
138
127
119
113
111
113
118
120
118
117
118
123
134
144
151
148
140
128
122
122
130
133
131
125
118
122
130
134
130
126
129
137
134
123
116
124
138
143
130
119
119
126
132
128
121
122
133
140
142
136
135
126
126
129
126
116
116
123
134
135
126
119
122
131
142
146
147
145
142
137
132
134
139
139
130
124
126
134
137
135
129
126
131
136
137
139
137
132
129
126
122
123
120
119
117
118
119
121
126
135
141
125
133
140
132
121
121
139
158
161
148
132
120
120
130
144
156
159
150
136
127
127
126
131
131
129
124
120
126
124
119
112
113
123
135
139
138
135
132
130
125
121
120
123
129
130
127
123
128
136
142
127
136
141
134
122
122
142
160
163
152
138
122
115
124
140
147
142
129
123
127
128
121
116
121
129
127
117
110
113
120
123
117
117
121
131
141
147
145
134
122
120
128
142
146
138
127
125
132
135
134
135
140
143
135
119
117
129
143
148
141
129
114
107
114
124
126
125
126
131
139
140
132
125
130
136
134
123
118
124
133
139
142
141
141
142
141
140
135
127
120
121
129
142
145
136
125
123
123
127
129
144
142
130
116
107
113
126
138
142
137
127
118
111
116
124
127
134
141
140
133
120
118
125
133
137
132
130
129
132
134
137
141
145
146
145
140
126
111
111
120
128
130
128
131
136
138
133
127
126
134
147
145
131
119
111
116
126
133
134
131
128
124
125
127
129
134
136
136
129
119
116
122
129
128
126
128
136
141
137
131
123
122
128
132
137
137
126
119
121
134
142
136
124
117
123
131
135
132
133
134
142
145
144
131
116
117
128
136
135
133
130
123
114
117
128
136
138
133
131
136
146
145
136
125
115
120
132
147
149
140
131
132
130
131
125
122
123
130
134
139
138
133
125
121
117
119
125
132
134
129
136
139
133
118
111
118
133
142
142
137
137
127
115
114
127
139
144
144
144
146
147
142
136
132
129
123
120
133
144
148
141
132
125
123
122
118
118
123
127
128
129
135
139
138
136
133
132
134
137
132
134
132
123
115
118
125
131
128
126
134
141
144
134
129
129
139
145
143
140
136
132
131
137
147
150
139
127
122
128
129
122
114
110
118
125
131
130
127
130
136
140
147
153
156
153
145
136
133
139
145
125
130
136
140
135
128
122
121
127
133
136
130
121
119
128
138
142
139
133
126
127
133
139
143
146
142
137
131
126
120
117
120
129
141
147
140
131
125
127
131
135
136
148
153
149
136
125
131
146
156
128
133
144
145
142
131
126
133
141
140
131
117
107
115
127
136
135
130
128
127
130
135
141
141
139
139
138
140
139
131
122
123
135
148
149
138
124
118
123
126
120
117
126
141
142
135
127
129
138
145
130
133
132
131
131
129
127
129
137
139
136
131
131
142
148
140
127
123
128
137
143
147
152
156
150
137
133
139
143
134
120
110
118
135
144
143
132
124
125
129
131
128
124
126
135
139
137
130
123
122
123
131
133
130
128
124
123
123
128
130
131
133
138
146
148
137
128
131
142
150
152
150
152
155
147
133
127
132
137
131
123
122
132
143
148
146
137
127
124
123
136
146
143
130
132
142
149
142
135
124
127
135
139
138
131
133
141
144
137
125
120
124
128
126
121
121
126
137
147
152
147
139
138
139
135
126
123
127
134
132
127
130
136
140
134
127
123
128
130
132
143
153
153
144
138
143
151
152
146
135
141
145
140
128
122
133
148
157
147
133
125
127
128
123
121
126
131
135
139
143
146
149
147
142
139
137
137
139
135
132
126
120
121
128
131
129
124
127
137
148
157
152
138
126
121
128
136
138
129
121
137
141
136
123
111
116
129
139
141
134
131
128
129
136
142
143
134
122
116
123
139
150
148
141
141
146
149
143
134
130
127
123
120
127
144
154
148
131
121
134
144
139
124
115
124
140
147
141
128
122
136
137
134
131
126
123
125
128
128
127
126
130
134
140
146
145
134
117
105
106
120
132
137
138
139
138
136
129
126
129
130
126
123
130
148
160
150
124
109
118
131
136
130
134
148
163
161
146
136
140
145
136
129
127
131
141
142
135
126
119
125
134
141
143
139
140
136
128
119
117
127
138
147
148
140
130
123
123
125
128
127
122
121
131
146
147
132
117
111
124
135
138
137
136
136
136
127
122
124
127
136
134
126
122
130
138
143
137
128
119
118
124
131
133
132
134
135
133
134
128
130
133
137
138
132
125
124
131
141
143
133
120
119
125
135
139
133
127
127
131
133
133
130
127
121
118
121
124
124
123
130
139
141
140
137
131
129
131
131
127
121
114
119
125
128
131
131
132
131
124
115
107
108
117
121
121
122
130
150
159
155
139
125
121
127
135
143
146
139
134
133
133
131
128
126
130
131
128
124
125
144
142
144
143
137
131
122
121
124
132
137
134
133
129
131
131
131
133
134
132
125
122
122
128
135
132
126
129
141
153
157
151
139
131
129
132
137
140
138
138
137
136
133
131
134
135
123
105
101
115
141
139
136
132
132
131
127
123
121
127
139
145
143
133
131
137
140
136
134
137
148
154
152
146
141
141
140
133
126
127
134
142
146
140
127
120
122
132
141
142
137
129
123
131
142
144
128
108
102
117
131
141
146
145
141
143
143
138
129
126
132
134
131
125
132
144
150
139
120
117
132
144
146
134
130
134
137
129
114
112
123
138
143
133
115
111
120
133
149
148
135
122
120
128
139
147
144
134
124
120
140
147
152
149
143
142
140
141
141
141
138
131
120
120
129
141
142
132
116
112
119
128
132
129
126
130
134
133
128
127
138
150
154
143
130
120
122
129
130
125
121
120
126
131
133
130
125
124
124
121
139
134
134
135
133
134
138
140
142
143
140
134
131
130
131
126
123
120
125
125
125
128
132
140
143
141
142
147
148
150
157
170
174
159
134
120
123
132
136
129
120
120
131
138
136
130
124
120
117
121
135
127
120
123
130
139
141
142
140
133
127
130
137
140
134
122
118
128
141
141
131
127
134
143
148
143
137
137
140
142
146
152
158
149
135
120
127
148
165
164
151
140
137
140
142
145
148
146
138
131
135
128
124
128
139
146
147
145
141
135
129
134
141
139
133
132
138
149
155
150
141
137
137
141
139
133
126
124
125
129
128
123
126
136
141
141
136
139
152
163
165
160
149
139
131
133
144
150
142
129
123
124
132
140
146
145
145
144
142
138
137
136
141
138
135
136
145
151
151
144
140
147
152
148
142
137
134
133
135
140
137
127
122
125
133
141
140
139
139
145
148
148
141
129
123
123
136
147
141
127
127
133
141
143
137
132
134
135
134
130
133
136
133
128
120
126
134
141
138
130
129
140
150
152
142
138
136
138
142
143
143
141
138
133
134
136
139
141
140
134
126
125
127
128
131
131
137
148
151
143
138
138
141
140
135
134
132
130
130
133
141
141
132
124
118
125
137
145
139
122
119
124
135
139
134
128
127
132
136
132
132
137
145
147
144
137
134
133
133
132
130
132
135
142
151
152
150
148
149
146
137
131
125
128
132
137
138
140
143
146
148
143
134
128
132
145
158
158
144
130
119
121
125
126
127
127
128
130
131
134
136
140
141
143
139
135
131
129
131
140
148
152
151
154
160
165
159
148
141
137
135
126
116
117
121
128
132
140
143
140
132
125
124
130
141
153
159
152
141
133
133
130
125
118
118
121
127
128
133
142
150
145
137
130
130
135
136
135
134
139
147
154
156
147
141
139
143
148
148
145
129
126
125
134
137
135
130
125
125
123
123
123
125
131
135
139
139
129
125
130
138
142
133
118
115
122
129
134
136
139
140
134
125
124
130
136
139
135
127
129
135
140
139
132
122
121
131
146
153
152
126
134
129
124
122
120
118
114
118
131
142
143
137
127
121
123
120
114
112
123
137
139
127
124
124
122
117
111
120
136
141
128
116
116
127
133
136
138
142
143
139
136
138
143
141
134
130
132
135
129
131
136
136
137
139
137
128
124
126
131
129
123
118
121
128
133
129
122
124
134
140
135
123
119
129
139
136
121
111
117
128
129
126
120
126
130
134
138
137
131
120
118
121
129
133
129
129
135
143
145
133
136
136
134
130
128
126
128
134
135
126
115
111
121
137
152
149
138
133
134
139
142
136
132
132
139
138
124
114
114
127
137
144
140
134
132
128
127
123
115
102
97
107
128
137
138
131
127
130
140
132
137
133
123
119
119
123
128
134
138
138
133
130
134
149
153
146
133
127
132
136
136
130
122
118
120
123
122
118
120
128
140
145
146
140
133
124
117
121
123
114
103
109
131
147
146
131
124
129
140
137
137
130
125
127
131
133
133
135
138
139
138
137
139
143
138
127
120
127
133
134
124
109
105
113
121
122
118
115
117
120
124
127
134
139
141
136
130
129
134
132
129
132
143
148
140
127
125
132
140
134
131
125
120
125
131
134
139
140
140
137
128
120
120
126
136
136
133
129
130
130
127
124
124
123
123
125
127
130
126
119
115
116
125
138
142
145
138
130
133
141
151
152
144
134
128
126
125
123
127
127
128
124
119
115
118
128
137
145
145
137
129
117
118
128
136
140
135
126
120
126
134
144
141
130
125
127
141
146
137
131
133
137
139
137
135
134
125
112
111
125
140
142
131
121
124
131
132
124
120
128
133
134
134
134
132
126
118
121
128
135
135
132
133
132
128
124
120
124
127
128
128
126
123
126
130
140
147
143
132
129
141
154
149
137
125
121
117
111
111
115
122
124
123
123
129
134
139
142
141
133
138
137
137
143
144
137
129
125
131
132
132
133
135
135
125
119
123
134
141
134
124
114
117
124
132
137
137
133
125
125
133
144
142
132
117
115
120
128
133
129
125
123
124
128
126
120
121
128
132
142
145
137
125
124
135
150
157
152
137
124
116
119
131
136
135
129
125
126
131
130
123
123
132
137
130
122
121
125
129
127
129
133
135
130
116
116
126
137
139
135
134
134
132
130
126
120
111
104
103
149
152
138
121
120
134
147
145
135
123
115
116
118
123
133
137
133
125
115
115
116
116
122
135
142
140
125
116
117
122
127
128
132
136
136
130
129
131
130
126
124
130
135
141
139
136
137
133
123
109
150
142
128
124
130
138
134
121
111
115
124
128
121
119
120
128
132
129
127
127
125
122
127
140
151
151
136
117
111
114
126
129
131
132
135
136
138
135
128
118
114
118
130
136
136
130
126
130
131
130
134
124
122
122
127
133
131
124
121
124
125
125
121
119
120
126
131
132
130
130
134
139
147
148
145
134
123
118
122
131
133
129
119
117
127
138
142
141
136
135
133
127
125
125
120
116
113
117
122
129
132
133
129
123
120
123
126
128
130
126
123
124
125
122
121
124
128
131
126
121
126
134
137
132
123
116
117
123
131
134
133
129
121
123
130
138
142
144
146
151
149
138
121
110
112
125
136
134
123
119
140
145
140
129
120
121
125
127
125
127
133
139
137
126
123
132
144
144
134
124
122
116
113
114
124
131
133
127
121
118
125
133
140
139
134
135
139
140
141
138
133
127
117
112
122
138
146
136
117
110
132
130
127
126
122
124
127
128
126
126
134
137
139
138
144
152
153
143
134
131
132
126
119
124
142
153
147
127
108
108
121
133
136
130
131
136
138
134
128
126
127
130
133
136
140
142
138
126
113
110
119
115
116
122
121
122
124
127
127
122
120
120
129
139
146
145
128
118
113
125
139
144
137
128
132
141
144
135
123
118
123
130
133
133
135
138
140
135
131
134
140
148
152
153
148
146
144
142
136
131
123
123
129
127
121
120
121
130
131
127
119
117
116
114
116
122
126
125
120
122
131
140
136
117
103
108
123
135
130
124
124
134
148
152
142
131
126
127
132
135
135
132
133
138
142
144
143
145
148
147
125
129
133
129
123
122
133
135
133
124
118
113
106
100
111
136
155
152
134
122
126
137
137
127
113
108
116
130
133
127
122
122
131
140
135
125
116
118
126
131
123
119
120
129
130
128
127
130
139
142
129
135
136
134
128
132
137
134
122
112
113
112
106
113
133
157
161
143
126
124
130
139
145
150
150
138
127
126
129
129
125
115
115
123
134
140
139
133
132
132
134
138
139
134
127
126
132
143
140
130
152
155
152
140
129
129
134
134
128
127
130
129
125
126
133
138
135
127
125
133
138
139
141
148
155
145
126
113
113
123
131
138
140
142
146
153
151
145
136
134
136
141
139
133
132
140
148
148
135
124
161
160
144
124
109
112
129
139
143
145
148
147
140
132
128
125
124
129
134
130
131
129
131
130
133
129
125
123
127
133
137
144
145
143
143
139
135
126
122
121
122
125
126
134
145
150
144
128
120
122
151
147
134
120
110
110
115
122
131
136
144
148
147
145
141
134
130
130
130
132
136
142
137
128
116
119
133
148
151
143
133
126
128
129
132
133
128
122
118
121
123
126
129
138
144
143
134
126
124
129
127
126
130
130
122
115
111
116
125
133
133
129
133
142
146
143
134
132
133
139
142
138
133
125
117
120
129
142
144
134
124
123
127
138
145
147
141
134
126
125
129
133
136
133
127
124
130
138
138
131
121
119
121
122
124
123
123
126
132
136
135
125
117
124
136
141
139
141
143
140
130
116
117
129
132
123
117
119
127
130
126
121
123
136
148
152
144
131
124
125
135
145
145
135
121
118
122
132
135
131
120
127
127
125
126
130
131
126
125
132
136
138
130
129
135
138
139
139
141
140
138
132
134
143
144
135
122
120
128
132
127
119
116
126
139
144
135
127
123
126
138
150
156
149
135
123
118
127
136
140
110
128
141
137
124
123
130
139
141
134
128
123
126
135
145
147
141
133
128
128
138
146
151
148
144
141
135
133
129
124
121
122
131
136
138
133
130
127
126
127
127
132
143
144
135
124
124
139
150
148
116
129
141
139
129
125
135
153
158
140
118
104
113
137
149
145
134
124
123
124
128
130
139
144
143
140
135
131
131
127
123
123
132
139
143
136
128
122
125
129
131
131
133
134
130
127
134
145
151
145
134
134
134
137
136
127
123
122
129
133
132
129
135
146
146
134
123
124
137
146
139
131
130
140
142
137
131
132
142
142
128
111
103
113
133
145
139
126
124
132
145
145
133
122
123
130
139
140
136
133
140
142
142
142
134
113
94
91
112
136
153
156
150
141
131
121
118
127
145
154
150
137
136
140
142
137
132
134
139
138
127
112
100
102
123
149
159
146
126
118
126
131
123
109
111
126
137
137
135
138
150
154
156
146
134
118
115
125
139
150
151
143
134
127
121
120
116
116
123
131
136
142
144
144
143
136
133
129
125
120
124
131
133
131
136
152
163
158
139
119
115
124
124
116
117
123
135
141
147
151
158
157
153
144
133
135
146
156
153
141
124
115
112
118
124
132
131
123
119
122
133
146
152
148
141
134
130
124
116
116
124
138
149
150
149
151
154
153
139
131
128
131
129
126
122
124
126
129
137
147
138
139
140
135
130
126
130
137
139
132
119
112
113
121
129
135
136
136
136
141
148
155
151
140
130
124
125
124
124
128
136
140
135
130
130
137
138
133
122
120
126
131
135
140
143
139
131
125
127
138
132
129
134
137
131
119
112
117
128
136
136
133
133
138
140
132
124
123
126
137
144
144
138
127
121
118
119
125
134
145
149
141
130
123
127
134
133
121
107
107
117
130
140
147
153
155
149
139
129
131
142
131
131
136
142
136
126
120
126
130
135
134
140
146
149
141
127
114
110
120
130
132
129
125
126
126
128
132
141
147
146
135
125
126
136
142
134
119
110
114
126
131
131
130
135
144
146
138
125
115
129
122
117
123
133
141
142
135
127
119
115
118
125
129
133
135
129
124
123
131
137
133
125
123
129
139
151
156
155
147
133
119
114
119
132
139
135
127
118
121
125
123
125
128
137
147
147
136
119
111
123
125
126
126
131
139
147
146
134
123
117
114
119
125
127
126
126
130
135
142
140
131
121
123
129
135
140
143
143
136
129
125
127
130
132
133
132
128
125
126
132
136
134
132
139
147
146
133
118
115
143
144
139
135
133
132
133
137
136
132
124
116
116
127
135
139
138
135
133
129
127
126
130
140
139
135
129
125
127
131
140
150
157
155
143
131
124
120
120
128
145
157
150
133
127
127
128
131
132
135
140
140
132
124
117
119
124
126
130
130
128
121
115
117
128
142
150
137
123
111
119
133
149
154
152
146
141
134
131
136
150
159
157
142
127
123
128
133
131
128
134
143
145
135
134
137
141
145
147
147
121
124
122
114
114
123
132
133
125
124
132
140
133
118
114
125
142
137
123
113
123
141
150
145
136
130
129
129
128
135
144
147
136
118
106
117
136
154
159
146
128
119
124
136
147
151
148
144
137
132
127
127
130
130
129
129
132
128
123
124
134
142
137
124
115
124
138
143
140
131
128
136
141
140
127
121
122
128
128
128
130
133
134
127
116
116
128
142
151
145
135
129
134
141
141
129
120
119
127
132
133
136
139
138
133
128
125
127
131
132
132
136
137
137
131
126
129
135
139
133
125
126
134
142
139
130
131
140
142
137
128
131
140
139
130
121
124
133
137
132
130
136
144
143
135
123
119
123
133
135
131
134
132
126
125
125
130
137
138
132
126
133
144
151
141
124
113
117
122
124
121
123
134
146
148
143
137
136
137
130
125
126
135
140
138
131
133
137
138
130
123
126
134
137
135
139
147
151
138
123
132
133
130
129
133
137
138
132
122
111
109
118
134
140
136
129
120
117
120
126
135
138
141
147
153
155
147
134
123
117
114
112
122
137
146
145
133
125
127
132
139
138
135
132
132
135
141
142
129
119
126
133
143
149
147
141
136
130
123
116
109
109
116
123
129
132
128
122
120
126
137
147
147
147
150
153
148
135
129
127
125
121
119
128
142
144
136
125
129
145
155
151
139
131
126
124
119
120
125
127
129
133
141
143
137
133
135
143
147
144
137
132
130
128
126
129
131
128
122
117
120
132
143
145
137
127
123
126
132
141
142
139
134
133
137
139
142
141
145
148
147
139
131
129
128
128
123
122
125
133
139
132
127
129
134
136
136
137
139
147
155
157
146
132
125
127
143
151
147
133
125
132
142
145
132
118
118
129
139
143
141
142
148
147
141
134
131
136
144
148
147
140
135
131
134
134
130
127
126
132
136
128
123
131
136
135
126
119
120
133
143
147
138
130
127
138
157
167
162
148
139
138
137
135
128
128
136
143
143
141
139
139
144
145
140
132
124
125
131
142
148
148
143
140
142
139
134
130
130
131
133
129
124
124
122
121
122
128
138
138
137
134
132
132
135
141
142
142
140
133
130
126
120
116
124
133
137
133
133
138
143
139
134
131
134
135
133
129
126
126
128
130
133
135
138
138
136
136
137
144
135
128
122
122
121
123
126
134
141
142
140
138
141
142
140
133
125
119
125
132
136
131
121
114
123
133
137
132
130
137
146
145
136
127
127
131
134
134
126
128
130
133
134
128
125
125
134
147
152
148
133
141
141
139
138
137
132
121
124
135
141
138
129
122
127
138
143
134
120
119
122
123
121
129
139
137
123
110
110
128
130
118
102
101
115
122
120
122
135
149
152
138
119
117
132
142
147
145
146
147
133
128
118
121
135
141
138
131
131
136
134
128
126
132
142
143
132
117
111
125
141
143
135
129
136
140
134
118
110
114
127
128
122
113
110
111
115
124
130
134
131
121
118
121
133
139
138
132
131
130
135
129
120
120
127
134
135
134
136
143
146
139
131
124
129
131
129
123
122
131
139
141
132
124
125
130
133
123
113
117
125
127
122
113
114
123
131
136
134
127
119
111
112
118
125
131
128
123
118
116
137
145
139
134
125
123
123
123
125
130
133
134
131
131
129
132
137
138
139
138
135
132
128
125
125
129
126
122
121
126
128
125
114
111
116
130
133
129
126
126
123
116
113
118
121
123
123
124
131
136
143
143
135
129
122
121
121
123
121
113
109
112
121
129
131
129
129
134
141
141
134
125
123
127
133
134
127
120
114
118
123
127
122
123
127
133
130
121
115
119
118
120
124
128
130
123
116
113
126
136
143
133
123
116
116
118
123
126
129
129
124
122
120
120
119
117
119
126
132
132
128
122
119
120
122
125
124
122
118
119
120
128
129
129
132
136
137
134
124
118
120
127
133
135
131
125
116
109
112
125
135
136
129
118
112
113
116
122
128
134
141
139
132
125
125
130
133
131
129
129
128
129
127
123
118
115
119
130
138
140
138
135
127
118
115
121
127
127
123
124
130
136
131
122
120
125
128
125
127
136
135
145
140
130
120
114
111
113
119
125
131
133
132
132
135
134
133
129
128
129
130
133
136
130
125
124
127
134
136
136
136
139
134
123
114
109
113
120
127
137
140
133
122
119
123
130
135
138
143
143
135
143
143
136
128
121
122
130
135
135
129
128
131
135
136
131
124
121
123
128
130
134
137
135
135
134
134
127
121
116
120
130
140
133
120
109
111
125
141
148
136
119
112
121
132
136
134
127
130
132
137
143
143
136
124
122
128
139
139
136
129
129
132
136
136
130
125
120
123
130
135
139
142
144
139
130
121
120
125
127
128
127
132
136
126
112
109
121
134
137
123
108
110
127
145
153
145
128
114
113
148
152
138
123
118
121
127
120
114
116
124
131
128
123
123
128
132
128
129
138
142
143
144
143
139
124
112
116
128
139
139
133
140
149
147
131
116
116
125
130
124
118
119
136
159
176
169
144
117
108
144
140
128
123
126
134
131
123
121
132
147
147
127
111
112
128
143
148
149
144
141
131
127
135
139
136
122
116
125
138
146
145
143
146
146
140
130
125
126
129
127
122
119
127
143
158
162
152
135
121
116
122
126
132
138
138
138
132
133
143
152
148
130
116
114
130
148
156
151
144
135
126
123
128
133
133
125
118
124
141
152
144
124
113
115
126
130
128
125
125
126
124
119
114
113
122
131
139
140
133
126
136
140
134
128
128
135
132
124
122
130
138
135
120
111
114
128
135
133
130
133
135
134
123
117
115
119
122
128
138
150
151
132
114
107
115
127
130
128
127
125
123
115
109
112
123
127
126
118
110
142
146
140
124
118
127
138
136
125
120
129
138
134
120
107
111
122
124
120
118
126
135
133
127
121
125
130
130
126
129
139
153
156
144
127
124
131
141
140
130
120
109
106
110
120
128
126
115
102
98
126
121
123
121
124
137
150
153
146
136
134
133
128
122
125
134
140
134
124
121
124
129
132
136
145
150
145
134
124
122
129
137
138
135
130
132
135
140
138
128
116
110
117
130
129
119
111
112
121
129
122
117
123
130
135
139
145
153
154
147
135
123
120
122
128
134
130
128
126
132
140
142
138
135
138
141
139
131
123
118
123
129
129
129
130
134
136
137
136
129
125
130
141
149
143
128
117
122
130
139
126
127
133
138
138
132
127
136
141
143
137
135
127
119
113
120
128
129
125
125
138
147
142
126
109
111
124
128
124
119
126
140
148
141
129
123
126
136
136
128
116
114
127
147
152
146
132
123
118
118
123
125
134
139
141
136
129
121
115
121
136
143
134
116
112
126
144
141
124
117
123
137
139
122
108
111
129
144
144
137
135
141
150
145
130
119
118
128
135
127
106
97
111
134
147
144
132
123
121
124
122
129
137
143
144
145
135
111
91
98
123
144
139
127
126
136
145
141
129
122
127
131
128
127
130
137
147
155
153
142
131
126
131
136
138
136
133
132
135
134
130
123
124
127
129
133
135
139
138
137
123
140
150
146
141
137
130
115
105
112
129
143
141
133
130
130
128
129
127
130
129
128
126
130
141
144
142
138
133
128
125
123
122
123
134
143
150
146
139
137
145
146
136
124
120
131
139
137
128
125
125
135
138
130
121
125
131
136
138
141
141
142
137
133
133
129
122
117
116
124
130
132
132
129
127
128
130
133
132
131
134
134
129
122
122
130
137
140
134
133
134
139
141
142
144
145
137
124
117
122
130
131
124
119
118
125
132
138
140
141
142
141
139
138
137
134
122
117
118
130
143
152
144
131
123
121
129
134
133
132
134
139
144
145
136
129
126
126
131
131
131
135
142
153
157
153
147
142
139
135
137
131
130
129
131
126
118
116
121
129
133
134
138
139
136
130
126
132
143
142
139
136
135
134
130
122
125
124
125
123
123
136
152
162
157
149
138
136
135
134
135
137
136
133
132
137
144
145
137
126
133
129
131
135
136
131
116
110
115
125
130
129
129
129
127
123
124
136
143
133
110
101
111
128
128
120
116
121
131
134
129
131
140
150
154
153
146
141
137
137
140
142
135
126
117
116
116
114
112
113
115
117
124
129
135
134
130
125
124
128
133
135
136
138
132
125
122
121
122
121
113
111
119
131
136
131
129
134
139
138
131
126
126
134
142
145
140
133
134
136
138
139
137
132
128
118
112
117
125
133
96
114
128
131
124
123
130
137
137
130
129
133
141
152
149
137
125
125
128
134
136
137
138
145
152
152
145
137
130
126
121
116
121
130
139
145
143
138
132
132
132
134
137
136
128
123
128
140
145
135
109
122
135
135
126
122
128
136
136
126
120
125
140
149
146
134
124
128
139
145
136
122
120
129
139
142
135
131
132
139
138
131
126
128
136
144
143
136
128
131
137
145
143
134
128
128
138
146
142
128
129
122
125
134
140
136
127
119
119
123
128
133
139
140
131
119
115
123
133
134
122
104
97
105
116
124
128
131
142
156
158
142
124
113
119
131
134
125
121
127
142
148
144
133
127
133
139
143
141
137
137
123
120
133
142
136
119
108
118
135
146
144
138
132
127
120
118
122
128
132
129
123
119
121
125
130
132
136
140
144
143
129
107
89
97
127
146
144
128
116
118
127
127
125
124
123
127
130
137
141
151
140
134
136
138
132
122
124
137
147
147
137
130
133
139
136
130
125
127
139
142
137
130
126
128
133
137
141
143
141
140
132
115
96
98
128
158
165
141
114
102
110
123
123
121
118
116
118
131
146
152
145
140
138
135
132
132
134
134
129
121
115
120
133
148
153
145
134
129
130
132
133
129
126
125
127
135
141
145
144
144
144
136
121
116
129
151
157
138
110
98
109
127
138
138
129
120
119
131
151
135
137
142
143
139
135
132
129
123
117
115
117
121
129
136
140
142
141
135
132
133
141
148
142
126
119
123
135
144
146
146
143
135
124
116
118
130
136
124
106
98
111
130
141
141
133
121
117
121
135
131
135
144
148
142
130
119
118
126
133
133
129
127
128
130
129
129
135
137
137
133
132
136
137
130
120
117
123
136
144
145
142
135
124
117
119
125
129
125
121
122
128
132
130
126
126
123
120
118
116
141
138
142
145
135
121
112
118
131
139
137
129
127
130
137
139
132
131
127
121
110
98
97
113
129
134
130
126
123
127
134
137
134
128
129
131
134
135
136
140
142
138
130
125
123
129
139
141
135
130
136
137
138
134
129
128
130
135
135
134
133
132
126
124
128
135
138
135
127
122
121
119
116
123
133
144
150
146
135
125
121
118
116
117
121
128
131
133
131
128
128
129
129
130
138
149
152
144
132
125
118
122
127
131
133
138
144
143
134
129
128
127
121
115
116
124
135
140
138
141
147
151
149
141
135
133
136
142
140
129
122
119
119
121
119
117
117
117
118
125
131
136
133
130
136
147
152
146
131
118
122
121
126
131
133
130
127
125
130
132
126
116
109
111
121
131
139
141
137
130
128
126
132
137
138
137
137
135
131
128
130
138
146
146
136
123
117
115
118
127
145
155
143
125
116
126
141
151
151
139
136
130
123
119
115
114
113
121
129
135
129
122
118
119
126
137
140
138
126
113
108
113
125
139
151
157
158
147
134
129
135
146
151
142
134
134
139
138
131
126
134
145
143
133
125
128
135
141
142
138
130
115
105
101
106
120
130
130
124
120
128
140
141
132
122
123
131
133
127
126
129
139
147
147
148
146
145
142
136
137
140
145
138
129
126
137
152
158
150
135
129
133
139
140
141
136
131
127
125
123
119
104
107
117
128
135
136
127
111
106
114
130
136
133
125
124
132
142
145
145
145
146
147
144
134
129
124
128
135
139
139
132
129
127
131
139
140
142
144
144
140
139
138
138
131
123
124
138
155
154
115
129
145
153
144
133
127
129
131
130
124
128
137
145
141
136
134
138
142
141
132
129
132
133
127
120
119
126
134
130
122
115
121
133
139
142
135
124
120
125
132
137
137
125
114
108
122
150
173
170
128
149
153
143
131
131
135
144
143
133
123
127
142
154
149
135
124
119
120
124
127
131
134
135
130
122
121
128
132
129
121
114
122
137
147
146
138
124
114
105
111
124
131
126
118
123
141
150
146
132
143
145
136
127
129
133
137
132
118
103
101
111
127
135
134
131
126
119
119
123
127
132
135
134
135
139
137
131
131
132
131
128
132
138
147
145
134
122
118
118
121
125
128
129
131
134
138
137
130
128
142
143
144
145
141
133
123
120
121
123
126
125
123
123
127
130
128
124
123
124
125
124
122
124
134
142
141
132
129
132
134
133
131
138
146
143
131
120
127
141
142
132
126
128
131
127
118
114
126
141
127
130
136
139
135
129
130
141
152
158
153
144
136
133
132
132
132
127
124
124
122
123
125
128
131
129
126
129
132
134
132
128
128
135
148
151
143
136
140
144
144
135
127
129
137
136
124
111
114
128
122
115
116
124
132
136
139
139
138
134
134
138
138
137
132
131
133
137
136
131
128
135
143
143
134
125
124
132
138
136
127
124
130
142
149
146
143
137
142
143
141
136
131
129
132
130
127
120
116
122
131
125
127
135
142
141
133
120
113
108
112
125
134
132
124
121
129
140
148
143
137
140
144
143
137
134
134
137
133
125
117
117
128
139
139
130
123
124
131
138
137
133
126
119
114
109
108
113
119
131
132
138
141
142
141
134
133
135
139
136
127
126
131
132
127
121
121
129
141
145
142
140
137
139
140
144
137
128
120
122
122
123
127
134
138
135
128
124
125
126
121
114
113
124
130
133
126
118
119
128
127
127
128
131
131
129
133
145
158
157
143
131
134
145
151
144
128
125
131
141
146
143
138
137
141
148
141
131
125
132
142
143
140
138
137
137
129
122
120
123
123
124
127
138
153
163
161
146
131
128
129
132
138
140
139
133
122
119
126
135
140
132
119
113
118
136
145
139
127
120
120
123
125
126
128
126
119
118
122
126
122
114
112
123
136
139
129
122
127
136
149
144
132
123
129
140
141
133
131
136
130
116
109
116
127
128
125
122
132
142
143
130
115
113
117
126
123
113
108
113
120
127
130
130
128
123
117
116
118
118
122
125
128
124
119
118
121
130
135
134
134
130
132
134
135
134
130
124
125
129
130
116
105
111
126
135
135
129
134
145
152
148
133
121
114
107
105
104
107
112
118
119
117
118
121
125
125
123
121
123
122
118
110
102
105
116
125
133
131
127
122
115
115
118
119
121
123
123
121
116
130
129
131
135
140
140
137
131
125
124
131
138
141
132
124
119
120
126
131
132
131
130
127
128
130
133
133
128
122
122
119
107
97
100
112
125
124
114
113
122
135
134
129
121
118
118
118
121
122
117
129
130
135
141
139
136
134
133
127
112
103
109
124
130
131
124
129
136
140
136
132
133
138
146
150
150
145
132
115
111
116
125
130
129
121
118
109
102
103
113
123
128
130
131
128
123
115
114
117
119
132
134
136
139
133
126
126
130
130
128
123
119
120
118
115
115
121
127
132
130
123
120
121
130
141
151
150
136
119
108
120
138
146
132
113
105
111
120
120
108
98
98
109
122
128
125
117
110
114
122
145
152
150
140
127
115
112
115
124
131
138
134
122
110
109
116
122
127
128
131
132
129
125
125
128
133
134
135
132
129
125
120
111
100
98
105
114
125
124
120
116
112
112
120
127
130
128
122
120
125
146
153
146
133
121
119
122
124
123
121
117
111
105
105
110
119
124
126
126
131
136
142
142
137
128
118
117
120
130
138
136
124
111
107
112
111
109
109
118
133
139
136
127
128
135
140
135
126
120
115
130
133
140
140
139
137
137
135
131
119
108
106
108
111
116
121
125
124
119
115
117
130
142
144
139
131
125
121
124
129
137
144
139
135
120
109
107
113
126
134
134
127
126
135
142
141
136
127
118
113
111
117
136
150
151
140
128
124
118
116
119
125
129
128
122
123
128
127
128
124
123
131
142
144
141
136
133
135
137
134
130
130
132
131
122
113
114
127
133
133
123
121
125
133
138
138
138
135
134
133
115
115
124
131
133
131
123
113
109
114
125
130
125
118
114
117
120
124
133
145
153
154
147
138
127
116
119
134
152
151
129
110
114
130
139
132
119
116
124
132
133
128
122
120
126
136
140
136
132
133
133
133
127
123
126
132
132
127
122
131
140
137
121
107
110
120
125
124
126
139
156
160
148
131
121
112
114
127
146
152
144
126
122
131
144
139
126
117
121
131
136
126
109
105
115
133
141
135
123
117
133
140
136
128
126
134
142
145
143
147
153
149
133
121
127
143
154
149
136
132
138
139
130
123
121
128
124
121
125
141
154
152
134
119
122
131
132
120
117
111
109
110
109
110
117
127
127
128
124
121
129
132
129
122
122
131
143
144
138
133
135
137
133
124
127
139
151
155
147
137
133
134
128
123
118
120
124
122
125
135
153
157
140
122
112
117
122
119
108
98
103
109
120
129
133
128
122
119
121
126
125
123
120
117
119
131
140
131
117
109
116
127
129
121
114
114
119
123
120
121
127
137
137
127
118
115
123
133
137
139
140
142
139
130
114
105
103
108
112
116
116
120
126
134
136
132
124
122
125
130
123
121
123
125
129
138
145
131
114
106
117
128
130
123
115
115
118
115
113
110
111
115
124
131
137
135
133
133
134
131
125
125
125
128
126
117
114
118
127
127
115
105
107
119
123
119
117
123
138
143
131
127
129
134
136
139
142
140
134
125
122
127
126
125
120
121
129
138
138
129
118
112
114
130
141
143
134
122
114
116
122
127
128
131
131
134
134
135
132
124
111
98
99
112
119
118
120
123
129
129
129
128
133
139
141
130
123
127
135
138
135
134
133
131
125
126
132
135
132
127
122
127
131
133
137
139
136
126
117
115
125
135
140
139
132
132
141
143
138
127
112
107
116
129
132
129
123
121
114
114
123
126
136
144
144
133
122
114
119
134
149
157
153
137
126
128
130
123
111
107
118
126
131
128
128
136
147
145
135
128
131
143
151
146
133
122
126
139
143
132
117
109
121
137
144
134
126
123
132
138
112
121
132
138
143
143
135
119
108
119
140
159
156
135
123
120
126
128
125
122
123
122
115
111
117
133
147
150
142
132
132
142
152
149
135
123
120
128
133
130
119
112
114
124
132
135
133
135
141
150
100
120
131
136
137
136
130
120
108
112
125
139
143
135
126
125
127
132
131
130
129
126
123
121
121
127
136
144
141
131
125
126
129
127
128
128
128
126
123
120
124
125
119
114
116
125
126
124
123
127
117
126
133
137
135
132
127
124
124
129
126
122
121
126
136
141
135
122
116
122
131
139
136
129
124
125
132
138
139
135
131
128
125
124
125
126
125
125
129
133
137
138
131
125
125
126
123
115
114
120
134
131
126
127
132
137
143
143
143
143
134
124
112
113
127
136
131
119
114
121
132
139
139
135
134
135
135
135
135
132
132
133
139
144
140
131
122
126
136
145
145
139
131
128
130
136
140
140
136
130
140
138
129
125
130
139
144
141
136
127
127
128
126
117
111
110
119
132
141
137
133
134
136
136
131
126
129
133
132
124
120
124
138
146
143
134
134
137
137
137
138
140
137
129
123
127
142
146
135
118
146
145
139
133
131
134
134
131
123
117
119
130
141
137
119
107
113
131
140
131
119
120
129
129
114
106
119
136
145
135
125
128
136
140
133
129
132
142
140
134
128
130
130
129
126
122
124
125
123
122
141
134
133
131
129
130
133
135
133
127
127
135
147
148
135
122
113
114
116
110
106
111
122
132
130
126
129
137
143
140
134
130
135
138
134
128
126
131
139
135
125
108
105
119
130
133
131
133
143
149
123
125
129
130
126
123
121
121
122
124
131
138
147
150
140
126
117
120
127
131
125
118
124
142
151
148
132
125
127
133
134
129
129
134
141
143
137
130
129
130
127
120
119
130
138
139
136
136
138
136
110
117
129
136
132
124
116
111
112
117
129
137
142
134
122
115
119
133
149
153
143
130
122
127
134
136
128
123
126
134
138
133
127
130
135
140
135
123
115
119
131
143
147
149
142
134
129
124
117
113
117
112
114
126
136
137
134
130
127
125
126
128
127
120
114
114
120
127
131
133
135
133
126
118
115
124
131
137
138
139
143
140
136
130
129
131
131
123
120
120
126
133
138
137
140
137
134
133
131
127
134
111
101
113
135
147
149
142
136
132
124
116
115
119
129
133
129
125
125
126
129
135
133
127
122
126
131
137
137
139
141
141
137
130
127
133
139
139
131
124
122
122
127
134
139
141
139
139
141
136
136
119
109
119
134
142
137
126
126
128
123
117
117
129
136
137
134
135
142
147
140
129
121
127
130
131
127
126
132
137
137
136
125
116
111
118
131
137
131
124
121
126
135
138
138
136
131
130
131
137
133
130
127
127
134
133
129
123
121
121
122
122
125
130
134
133
128
129
131
131
124
118
120
129
136
137
138
143
145
140
132
125
118
108
101
105
122
132
129
115
108
119
131
137
135
131
129
130
133
141
138
147
149
146
138
135
135
128
122
121
127
128
126
127
129
129
126
124
118
112
118
128
143
145
137
132
142
159
164
146
127
117
118
116
110
114
128
140
135
116
100
103
116
121
125
128
129
131
131
130
135
146
152
148
140
134
129
127
128
130
131
127
124
125
127
129
133
137
133
126
119
125
135
140
133
123
124
137
143
138
126
126
132
133
130
129
133
139
139
136
125
121
118
115
117
122
126
129
127
127
128
135
140
135
124
117
118
128
134
137
133
127
126
127
134
137
139
143
141
131
115
106
111
126
136
132
122
112
107
109
122
138
149
151
144
137
133
137
141
146
145
140
131
126
120
118
124
131
141
150
137
148
154
147
131
125
129
136
139
140
139
138
132
125
127
135
146
145
134
121
118
123
134
142
141
133
125
118
109
106
117
131
140
136
126
125
131
137
139
133
130
132
136
133
122
115
113
123
137
146
128
138
151
149
138
132
129
127
127
133
139
135
121
106
108
126
146
145
130
117
122
139
155
154
141
131
128
133
136
137
136
134
129
121
116
121
132
140
137
129
127
132
136
130
121
116
118
123
124
120
117
117
123
129
129
118
107
109
125
136
138
130
116
112
115
126
135
139
135
127
123
125
130
134
133
133
132
138
143
147
145
143
136
134
135
136
138
139
136
135
142
143
138
127
125
132
138
137
129
121
128
116
114
120
124
119
113
120
132
143
141
138
140
142
136
125
123
129
138
142
135
127
121
121
131
142
150
144
132
122
121
127
135
139
140
140
140
136
133
135
143
149
143
135
131
133
135
132
126
122
130
116
113
125
139
147
147
140
131
122
122
130
140
146
142
134
128
128
133
139
142
142
138
138
144
149
153
145
128
113
107
114
124
130
133
134
131
130
126
133
141
146
144
136
129
128
128
127
124
123
123
111
115
131
147
156
156
144
129
114
105
108
120
131
139
139
133
129
129
129
129
128
133
140
148
148
138
125
120
123
125
122
122
128
135
140
132
124
124
134
140
139
129
122
119
123
130
139
144
140
121
124
131
138
138
134
136
142
145
139
125
123
126
132
133
130
127
124
127
130
129
122
120
125
132
131
121
113
116
126
129
127
127
136
147
146
129
114
113
126
137
137
128
119
118
123
133
139
143
140
126
131
133
130
129
133
146
157
155
143
130
128
129
131
130
128
129
127
128
133
139
141
134
125
115
116
119
123
128
131
130
129
131
141
147
139
124
112
111
122
135
137
131
124
123
133
138
134
124
121
129
129
122
123
132
147
158
156
142
132
125
124
125
125
129
135
140
138
129
127
126
132
134
126
119
114
118
126
135
143
143
138
132
134
125
119
121
128
136
141
139
137
133
131
135
137
137
137
137
138
130
131
131
133
135
132
130
129
136
146
153
148
141
132
131
130
132
134
134
128
113
106
111
119
125
126
125
127
132
140
143
138
128
119
115
117
121
131
140
144
141
138
141
143
138
125
115
124
148
162
125
127
132
134
131
123
119
126
137
148
149
141
139
136
133
130
128
130
135
134
127
117
116
124
137
142
141
136
134
136
132
123
118
127
140
146
142
132
124
126
131
138
145
153
147
133
118
116
129
143
116
116
123
130
131
131
128
128
128
121
111
115
125
135
139
138
135
131
130
127
125
127
130
134
138
140
136
132
131
130
120
112
118
131
149
153
144
133
124
122
126
132
138
140
142
142
139
132
124
125
122
122
130
140
139
131
128
127
126
118
111
113
124
132
129
124
123
129
131
128
125
127
132
136
135
128
121
117
116
119
120
121
124
131
130
125
122
123
128
136
133
129
122
122
126
133
140
137
131
123
126
135
142
142
135
129
127
135
142
137
123
112
112
117
115
109
111
127
145
147
140
136
136
139
138
133
126
122
125
129
131
132
130
136
135
128
120
120
130
140
141
131
124
127
136
147
147
133
118
119
123
137
145
140
132
122
121
132
142
141
125
111
109
121
134
136
131
130
136
141
139
138
139
141
141
139
133
134
136
137
131
126
130
140
148
142
132
121
124
132
136
131
130
138
155
165
160
141
117
117
114
117
128
136
133
124
118
121
129
133
135
129
120
116
117
122
132
137
135
133
132
132
128
127
123
114
113
117
119
114
108
110
123
138
150
151
142
131
123
124
136
148
146
137
129
130
127
119
109
107
125
118
123
130
131
124
116
119
132
145
142
129
114
108
116
121
122
125
123
121
119
120
122
124
123
118
115
118
117
109
107
117
134
140
133
123
127
129
124
115
114
124
134
132
122
116
111
111
119
127
125
115
112
124
135
140
135
127
131
134
134
130
124
120
118
112
105
103
109
115
118
120
122
127
132
134
130
120
111
108
113
124
133
128
116
108
107
112
114
109
104
106
114
119
119
114
114
121
128
139
124
114
115
128
141
147
147
141
135
131
128
129
129
129
122
116
113
111
117
124
131
133
132
131
133
136
129
122
118
118
123
125
124
125
124
119
109
101
107
122
133
135
129
124
122
124
123
124
122
119
125
121
128
137
144
148
160
167
163
146
130
127
130
132
133
134
137
136
132
126
128
131
132
129
124
126
128
127
124
124
130
142
142
133
119
113
110
116
123
133
139
137
134
133
136
138
135
129
121
117
132
142
150
150
145
143
149
154
150
140
129
130
132
135
135
140
146
144
133
122
116
120
123
123
123
131
142
138
126
116
126
145
152
131
100
92
114
138
143
127
107
99
112
128
138
140
137
133
132
129
142
156
158
146
127
118
115
114
114
117
124
131
131
124
120
122
126
127
124
120
120
120
120
123
132
143
147
141
132
122
116
118
116
113
110
115
125
135
135
123
107
101
108
119
130
136
136
135
132
128
135
139
137
128
119
122
126
128
125
121
121
121
120
114
111
114
122
126
129
131
128
123
119
120
122
127
129
136
144
149
138
118
106
115
132
139
128
111
108
115
119
118
113
115
125
131
133
126
122
116
127
125
132
143
150
155
155
148
136
123
121
123
127
129
126
127
135
137
134
129
126
129
127
122
116
115
120
130
140
150
152
145
136
128
128
126
120
111
106
108
116
124
135
139
136
127
120
122
119
115
120
115
133
158
169
162
144
127
122
123
127
133
136
134
132
133
140
138
130
118
117
128
135
133
126
122
125
131
132
131
131
135
139
134
127
123
127
131
127
119
123
144
163
158
135
111
109
124
133
131
114
110
123
140
146
139
127
122
122
126
133
133
134
134
135
136
130
124
121
121
126
128
131
129
122
121
126
143
151
137
119
108
115
130
138
135
130
130
127
124
131
144
147
133
112
101
110
131
143
144
127
131
132
131
130
133
134
130
120
114
119
128
135
143
146
140
126
109
108
127
150
154
141
125
118
120
131
146
157
150
129
107
104
119
136
139
126
114
113
116
123
124
119
115
118
123
126
132
134
140
147
145
135
126
124
134
145
140
124
112
115
126
134
140
144
151
145
129
120
129
146
149
138
125
127
139
147
141
133
133
132
124
119
122
135
143
138
129
119
117
114
113
117
129
139
137
124
113
116
131
132
123
110
105
115
131
144
140
131
122
117
120
119
125
140
153
164
163
149
136
126
123
122
124
128
135
138
133
126
125
129
130
132
132
137
142
140
133
130
131
132
133
135
141
142
135
116
106
118
134
123
119
113
111
120
131
138
129
117
113
116
122
126
130
134
139
141
145
140
131
122
119
121
122
115
110
114
126
132
131
125
124
130
129
124
116
109
111
123
137
148
147
141
138
138
139
131
125
125
132
134
141
137
130
130
137
142
129
112
108
119
133
139
135
130
121
115
111
111
112
117
118
120
119
118
114
111
114
118
118
120
126
134
132
121
107
100
108
125
134
132
119
111
118
134
143
144
134
125
117
132
131
132
131
129
131
134
133
121
114
115
122
128
128
126
122
126
128
127
125
120
117
112
117
124
131
127
119
114
116
125
135
139
139
136
133
130
131
130
129
119
106
99
105
121
140
148
148
132
116
122
121
128
134
133
126
120
124
124
120
112
109
120
129
130
131
130
136
138
132
121
117
116
121
130
135
133
128
123
123
124
126
131
139
149
151
144
137
133
131
133
130
124
120
114
118
134
147
143
134
130
133
135
138
133
123
116
118
124
128
123
121
125
131
133
132
129
123
122
119
118
116
120
125
133
135
133
126
120
120
124
126
134
142
140
132
126
125
133
140
147
146
141
133
118
105
108
122
139
143
127
130
127
122
119
120
127
129
132
133
132
131
130
130
129
131
133
132
126
119
118
119
119
121
127
133
133
126
116
117
128
146
156
148
131
113
109
118
126
134
137
136
133
131
124
116
113
118
128
138
123
125
124
122
119
123
130
132
132
130
128
130
132
127
126
129
137
135
130
126
126
127
128
125
121
125
131
129
125
118
126
141
153
148
134
122
115
117
120
121
126
125
126
128
132
135
133
126
126
127
136
134
135
138
137
131
124
119
122
129
128
125
120
122
129
138
136
128
122
124
130
135
133
129
126
123
123
126
129
132
129
130
138
143
138
127
117
117
124
132
131
122
116
124
138
147
141
128
115
114
132
127
126
130
136
138
131
124
123
127
124
117
108
112
126
136
132
121
114
118
126
127
134
141
146
141
127
124
130
139
141
129
124
127
130
125
118
122
130
135
133
122
116
121
129
138
139
128
115
110
112
110
108
110
120
138
150
148
135
119
117
125
128
121
113
109
113
121
122
124
129
137
144
145
141
134
130
131
131
127
121
118
118
120
121
128
136
139
132
119
123
135
143
138
127
123
136
144
138
129
129
133
124
114
116
132
153
157
140
119
116
132
150
140
113
98
107
126
138
140
139
147
149
136
117
110
124
133
129
113
102
111
126
132
133
134
144
149
138
123
121
131
145
142
130
126
137
151
159
152
156
157
148
134
126
128
138
142
134
120
114
124
138
138
127
117
121
133
141
139
135
136
139
134
125
115
117
120
125
123
122
128
138
144
141
134
129
133
138
139
125
111
108
117
132
137
140
148
158
158
146
149
151
146
134
124
120
118
117
115
122
126
132
134
129
122
123
129
136
135
128
119
120
126
127
117
108
109
122
134
139
139
138
141
138
131
120
115
122
128
127
120
118
129
141
140
129
125
135
153
115
115
126
137
136
128
117
109
111
119
129
134
133
131
127
124
124
131
134
135
138
135
131
130
127
121
118
118
120
119
119
117
120
125
127
123
117
112
114
119
127
139
148
152
144
129
111
110
124
145
117
109
108
113
125
133
137
135
130
128
126
127
130
133
134
137
139
135
129
130
137
150
152
144
134
132
137
136
129
117
110
114
121
129
131
129
124
122
125
130
132
133
135
135
132
124
122
124
131
137
135
127
112
105
114
131
143
148
141
131
126
123
130
136
141
141
136
130
124
122
123
128
132
134
128
126
128
131
132
129
131
136
144
155
157
147
134
126
133
139
137
126
117
121
131
138
137
133
128
124
127
122
119
121
128
130
126
125
124
131
131
133
133
135
131
122
112
115
123
127
124
116
122
138
143
131
112
104
111
126
132
135
140
145
142
132
123
123
131
138
137
132
127
127
134
138
136
130
123
122
126
126
129
135
137
134
126
121
119
122
129
133
134
134
127
114
103
109
119
130
129
131
141
159
165
148
124
110
113
116
116
118
121
124
119
115
119
128
134
134
130
130
132
127
123
124
128
133
131
127
145
144
135
130
132
136
140
140
135
132
133
134
134
133
129
125
121
122
127
129
131
135
143
145
139
130
126
135
135
126
118
120
125
129
123
124
130
140
139
132
126
124
127
124
118
122
132
142
141
134
138
139
132
126
128
136
140
140
140
142
145
141
134
132
132
133
137
140
137
135
133
134
131
126
117
113
123
139
146
139
131
131
138
142
140
137
134
135
132
129
128
129
130
128
130
132
136
142
142
142
121
119
126
128
131
134
137
137
132
130
131
131
132
133
134
135
138
142
142
140
139
138
139
140
135
131
130
141
146
140
134
136
143
148
148
139
129
121
118
121
127
133
135
137
133
130
127
130
141
146
127
132
140
139
132
129
136
139
133
122
121
128
133
133
132
134
140
143
139
136
141
150
156
151
139
129
126
131
131
128
133
145
152
146
132
123
125
131
131
124
120
124
132
131
123
114
115
128
144
149
135
143
145
139
130
127
133
139
141
138
134
131
129
124
126
135
143
140
125
113
119
137
151
150
136
125
122
124
124
127
136
144
148
140
131
130
140
147
138
125
118
122
127
127
120
117
121
133
140
141
132
129
122
123
123
122
121
135
148
155
145
135
127
125
126
126
130
129
124
119
120
126
133
135
131
126
122
127
133
138
139
135
132
134
141
152
154
148
137
133
132
131
128
127
128
134
137
137
135
128
129
120
113
120
127
128
124
134
147
155
147
138
139
141
134
121
115
124
140
150
145
131
120
111
110
113
121
129
134
134
127
121
126
135
141
143
135
127
133
141
148
143
130
124
126
132
137
138
135
133
128
120
120
133
146
148
141
138
139
137
134
131
138
146
143
133
125
127
137
143
139
129
121
115
116
116
123
127
125
119
114
119
128
139
138
129
118
116
125
137
147
143
130
120
117
124
134
137
135
134
127
120
124
133
141
142
138
137
134
128
123
119
123
135
141
140
132
125
120
118
116
117
122
133
142
141
129
121
120
123
127
130
130
132
135
131
126
125
133
142
147
142
133
131
134
139
138
126
116
115
126
119
115
118
119
121
125
133
135
132
129
127
126
125
124
128
132
132
132
130
128
123
122
128
142
147
139
125
122
133
139
134
130
131
133
130
124
120
131
149
160
153
144
143
150
155
144
124
104
104
124
118
115
116
122
125
129
135
137
134
132
136
130
123
117
125
137
143
141
140
142
139
131
123
122
132
138
136
134
133
132
129
130
137
138
128
113
107
122
147
160
154
139
134
141
150
145
130
111
108
124
120
120
126
133
141
143
139
138
136
134
132
128
127
128
130
133
133
130
127
128
137
138
135
125
120
124
131
135
133
126
124
128
134
132
127
125
129
139
147
147
141
137
133
134
132
132
131
131
128
128
125
124
127
131
130
129
129
135
136
133
127
125
128
130
126
123
127
134
129
123
124
132
137
137
126
121
125
131
133
131
127
125
119
114
121
133
144
143
137
136
144
159
158
140
119
112
124
152
161
125
127
128
128
126
122
122
127
134
130
123
116
122
129
130
127
125
130
138
141
135
127
128
133
141
144
139
132
132
136
138
128
118
111
117
130
140
135
125
121
128
146
165
165
145
127
119
131
149
158
119
122
133
144
142
132
127
128
130
123
114
115
123
136
143
144
138
129
128
132
133
128
128
131
140
152
146
132
129
136
139
127
112
112
123
139
141
133
125
126
128
133
135
136
140
142
149
151
143
137
116
122
136
145
140
129
123
125
130
131
124
122
126
137
140
138
131
126
124
124
121
124
128
133
138
142
137
130
127
136
140
134
125
119
121
124
127
130
135
140
142
135
126
124
129
144
159
158
143
130
117
131
133
128
119
114
116
121
128
133
131
126
123
119
117
113
118
132
142
136
123
120
127
132
132
128
129
136
143
141
138
134
130
128
131
130
127
126
130
141
150
149
141
131
128
135
142
140
132
126
126
138
139
125
114
111
113
117
119
123
127
126
121
116
111
116
128
145
151
143
127
119
125
130
130
124
127
134
145
139
124
113
114
128
140
144
139
137
139
144
142
133
125
122
127
133
132
127
120
124
120
123
130
135
132
126
126
129
132
130
127
124
123
121
122
122
127
134
137
132
128
121
121
124
124
125
123
122
119
113
112
116
122
129
126
125
129
128
123
120
125
134
132
120
112
116
124
128
123
115
123
124
130
133
134
135
135
137
134
130
127
125
122
123
128
129
130
130
134
133
130
124
124
125
128
130
130
132
123
110
110
122
137
140
128
119
120
124
119
109
107
118
121
119
113
115
121
125
125
125
123
123
124
126
132
138
141
138
134
126
123
125
131
134
134
127
118
115
119
126
133
137
135
133
133
135
132
121
109
106
120
144
159
153
132
117
116
124
124
116
107
113
128
134
131
126
121
124
129
135
127
125
118
121
122
129
137
141
140
136
130
128
127
127
125
121
114
112
118
126
132
133
131
131
134
133
122
110
110
123
138
148
149
140
129
119
116
120
126
130
129
124
123
123
123
123
120
121
124
125
147
141
130
122
122
130
143
153
155
149
139
129
124
121
125
130
134
132
126
125
129
128
125
119
117
115
117
122
128
140
145
146
134
117
106
105
115
127
134
136
131
122
118
118
119
123
123
123
124
126
152
153
145
133
130
140
152
152
139
127
128
135
143
140
136
140
145
141
127
119
122
129
128
118
105
110
121
134
131
129
129
140
138
120
95
91
108
129
138
130
119
120
127
133
136
137
138
138
139
137
134
139
138
129
125
134
143
137
122
115
125
140
149
144
135
133
133
132
124
114
110
116
120
121
122
125
133
136
133
127
126
133
138
136
126
119
118
124
127
124
119
123
132
133
134
133
138
143
144
140
116
113
113
111
114
126
140
144
137
130
133
141
149
144
136
133
135
141
138
129
111
103
107
124
139
140
135
134
137
146
140
130
125
135
153
159
149
133
122
120
119
121
116
110
105
107
115
126
132
140
133
116
108
111
123
135
143
144
138
134
136
143
150
149
143
137
135
136
134
133
136
132
128
126
126
127
130
130
135
139
138
132
125
134
146
156
152
134
117
103
103
113
118
118
113
109
113
122
126
135
154
134
125
129
134
133
128
124
126
134
143
148
150
149
147
141
132
118
108
112
129
145
145
130
117
113
123
129
122
112
113
124
136
138
135
133
134
132
115
100
102
121
142
145
136
127
129
135
132
122
138
134
135
137
132
122
117
124
136
145
146
143
147
148
150
149
144
129
118
108
107
115
122
125
121
121
124
132
135
126
119
124
133
138
135
133
132
132
126
117
116
126
140
138
129
119
125
137
139
128
125
129
134
135
133
127
131
137
135
126
124
135
149
161
161
152
144
136
134
133
129
118
113
117
126
137
143
147
153
150
143
134
130
135
139
138
132
128
125
121
118
121
125
128
126
122
121
125
133
143
127
130
134
132
135
142
146
140
122
108
110
129
147
155
144
131
125
123
131
136
134
126
115
114
130
146
152
145
136
131
130
129
134
140
146
142
131
122
123
127
129
129
129
136
142
137
125
119
128
143
128
126
125
126
136
144
144
130
114
107
109
115
125
129
127
127
130
140
143
132
119
112
116
125
134
143
142
134
123
113
111
118
131
145
154
150
139
133
139
145
150
142
133
130
133
135
131
126
128
138
127
128
125
126
135
144
146
139
128
121
117
114
117
128
142
146
148
149
150
137
123
117
122
130
135
131
131
132
129
119
112
117
128
138
142
142
141
141
140
143
138
126
116
116
124
138
139
131
123
125
135
138
134
127
124
135
148
154
152
146
138
128
126
131
143
151
143
129
122
127
137
140
131
122
120
124
128
130
124
117
119
130
135
131
120
118
123
130
130
128
118
112
108
117
133
148
144
129
117
121
132
136
134
126
117
115
128
139
149
149
142
134
127
130
139
145
141
130
123
129
141
145
134
119
110
115
124
128
126
125
131
138
139
134
125
122
127
130
130
129
129
127
124
124
130
138
141
140
131
126
133
134
132
128
123
119
119
125
131
128
120
115
121
131
137
139
136
138
143
144
143
140
131
119
110
110
113
122
130
135
133
129
134
149
158
154
144
132
128
129
132
132
129
121
114
117
130
147
149
143
147
145
133
126
124
122
121
121
128
122
111
105
118
131
140
138
132
133
138
137
131
120
119
121
123
120
115
115
122
130
129
126
133
151
161
154
137
123
121
128
134
134
130
126
119
111
116
129
138
141
144
142
135
123
113
107
116
126
142
143
132
121
119
127
136
141
140
133
124
119
116
114
118
122
129
132
127
121
119
124
130
137
140
139
136
130
123
119
124
135
144
146
144
140
134
118
111
116
124
129
136
136
134
124
111
107
120
138
155
156
146
136
128
120
122
129
137
134
128
122
121
121
122
123
124
131
135
126
118
120
127
135
141
142
136
129
124
126
134
139
140
140
142
145
142
133
125
126
130
130
136
132
129
127
122
124
125
130
132
131
131
126
120
119
122
128
132
130
128
128
128
125
121
128
138
140
129
119
116
121
126
128
134
140
139
133
128
131
140
145
135
123
122
135
145
146
136
129
129
125
126
125
124
129
133
130
123
109
102
104
114
120
126
137
142
137
128
121
119
126
127
126
134
152
165
156
127
111
119
135
144
140
129
124
124
125
127
135
137
135
130
125
127
136
143
143
137
126
116
115
108
108
116
125
130
131
128
126
120
117
126
142
150
150
140
128
121
122
121
124
129
135
148
158
160
148
131
125
127
136
142
141
134
124
121
125
137
147
134
115
116
134
148
150
139
130
138
141
138
132
114
111
109
111
119
129
145
151
139
129
135
148
154
139
121
114
123
134
134
131
134
142
147
140
131
128
129
130
126
118
115
120
128
130
135
143
154
154
138
120
115
132
148
150
139
133
141
156
161
149
139
135
128
117
115
125
138
139
122
108
111
126
138
134
125
120
131
139
140
135
134
137
140
139
132
126
123
120
121
120
114
113
118
129
139
145
144
136
132
132
129
129
133
136
138
138
140
141
141
137
143
149
149
143
131
124
124
122
116
111
111
120
130
135
130
124
120
124
127
131
127
120
120
125
128
126
121
119
122
123
126
126
127
130
130
128
125
120
119
119
118
123
130
135
141
137
126
119
124
137
126
128
134
140
136
127
119
119
124
129
130
130
133
136
133
125
120
119
124
129
129
123
121
126
128
127
125
121
120
118
118
123
125
130
128
130
133
134
128
117
114
122
138
143
141
127
117
119
133
149
128
121
115
115
121
125
126
126
128
127
127
132
140
147
144
141
140
139
137
131
128
126
133
140
138
132
125
120
120
117
117
121
126
135
140
142
138
133
130
130
134
136
139
136
127
120
121
129
133
133
136
135
124
114
113
122
129
139
136
131
129
137
146
151
146
139
135
134
134
124
117
111
116
124
126
122
116
116
122
129
132
135
137
147
148
138
122
110
117
135
146
142
132
126
125
123
123
120
118
118
122
127
131
132
130
126
125
129
134
142
145
144
146
141
133
121
109
110
117
125
124
119
118
127
130
122
112
111
123
133
134
131
130
133
133
128
120
122
129
135
131
128
127
129
133
131
125
117
114
119
121
118
123
132
135
130
127
125
129
129
129
128
133
139
135
125
114
116
130
144
145
137
135
142
144
131
114
110
122
135
137
129
122
128
129
130
136
142
142
134
126
122
129
132
129
124
127
127
125
122
133
120
109
108
118
131
139
141
140
130
124
122
130
139
144
140
135
139
150
152
144
132
123
127
130
127
116
111
118
135
144
149
147
141
136
134
138
141
139
134
137
144
148
138
125
121
128
140
141
132
134
117
108
106
120
133
140
141
140
142
142
135
130
132
138
141
141
138
135
130
126
122
122
122
122
124
123
126
134
139
146
149
147
139
133
132
132
132
129
131
141
153
154
144
133
128
133
141
142
137
122
114
113
123
135
141
137
126
121
124
130
129
125
125
132
137
138
133
125
124
128
136
140
140
138
135
143
156
165
160
144
130
121
122
124
126
125
119
119
126
134
139
138
135
133
135
136
139
138
131
119
114
117
120
125
129
136
136
129
119
115
117
125
131
132
134
137
142
144
146
146
147
142
135
129
130
142
157
162
152
140
134
132
125
121
118
121
129
135
137
134
127
124
126
134
141
148
149
142
134
129
125
118
115
114
124
136
152
153
140
130
130
139
141
135
131
132
139
142
139
140
142
139
127
117
118
124
130
124
116
122
135
145
140
130
125
128
133
137
135
130
124
123
125
133
144
150
150
143
140
136
128
118
116
120
123
136
149
158
154
140
134
135
137
131
123
118
123
124
122
124
130
136
132
126
120
122
121
115
110
111
118
126
129
131
131
130
127
124
127
130
126
123
124
128
131
133
135
138
137
136
129
121
122
127
129
133
143
155
153
139
129
127
129
124
118
114
124
134
137
130
128
126
125
123
119
117
123
134
137
133
124
124
126
128
124
115
115
126
137
136
127
120
115
121
124
126
130
133
135
132
128
127
133
133
131
131
138
146
148
138
133
135
137
135
130
125
133
145
147
137
128
122
121
111
101
103
123
144
151
148
144
145
145
138
126
115
115
123
131
130
125
120
117
122
130
134
134
133
134
127
128
130
132
127
121
120
126
132
133
132
130
133
137
138
137
133
130
128
129
128
130
132
127
118
112
119
136
148
151
143
141
142
141
133
127
127
132
132
128
126
128
133
137
141
145
141
136
131
132
125
130
135
135
128
121
121
124
128
129
129
129
129
129
133
140
148
145
134
128
129
134
134
132
135
139
143
144
145
145
139
129
121
119
119
123
129
135
144
149
150
149
149
148
146
145
143
141
137
135
129
134
138
140
135
126
119
117
119
124
135
147
146
136
129
134
146
150
145
139
135
133
133
130
134
142
142
136
130
130
126
120
118
121
131
133
128
125
135
152
161
156
150
144
137
133
134
140
141
136
140
135
135
131
127
120
113
110
116
123
132
140
141
136
129
120
119
129
134
139
139
137
136
137
136
135
136
135
133
127
117
116
124
138
153
154
146
132
123
127
134
139
141
136
128
120
118
123
126
126
137
133
127
122
118
118
121
127
135
134
125
114
115
126
130
125
119
122
134
141
142
147
152
151
141
132
130
135
132
126
121
125
133
138
142
149
153
150
135
122
124
136
145
140
127
119
117
128
136
139
125
130
131
129
126
124
127
133
138
134
124
116
122
133
141
140
132
125
128
135
141
145
142
139
138
132
124
118
117
124
133
134
129
120
116
125
138
145
140
134
131
136
144
140
129
130
140
149
146
137
120
127
139
147
144
137
133
133
131
124
123
126
137
142
144
138
128
118
121
131
141
144
139
135
137
144
138
124
122
134
144
136
118
104
108
121
131
138
140
143
139
132
125
124
130
138
152
153
143
127
120
125
134
140
141
137
134
131
127
122
122
131
140
140
136
126
118
117
122
128
136
140
139
137
142
150
152
147
144
143
144
135
123
115
121
136
142
140
135
136
136
134
131
127
127
131
140
148
144
139
124
132
126
121
121
128
130
119
111
119
133
147
146
137
126
120
124
132
135
126
118
120
129
133
129
126
134
144
148
139
132
132
129
131
138
146
147
140
126
119
128
138
142
137
126
121
126
134
141
140
127
136
125
113
116
130
133
118
105
116
137
154
150
134
118
118
129
148
149
135
120
116
123
129
129
121
123
129
138
136
129
128
129
132
137
139
142
144
140
134
125
119
120
120
122
120
118
123
129
136
136
140
140
139
136
135
135
135
133
131
130
130
127
125
124
124
126
127
124
121
123
123
124
124
125
126
126
123
120
121
121
121
119
117
111
112
116
118
119
118
118
120
116
113
114
122
134
145
148
139
134
139
138
134
134
140
150
149
136
128
129
130
133
132
130
131
132
130
124
124
132
141
142
132
126
127
132
134
130
127
130
134
131
119
108
107
117
124
126
124
122
121
117
112
117
130
140
145
142
138
125
135
135
125
120
126
138
142
137
129
131
140
145
141
130
126
124
124
121
121
129
135
134
127
115
112
118
123
125
128
140
153
155
142
126
123
133
144
142
131
125
127
137
142
145
143
139
134
127
119
134
143
134
123
119
124
129
133
134
131
131
132
129
126
124
121
120
121
126
127
124
118
112
115
117
115
110
107
112
126
140
148
146
139
132
132
134
138
136
122
120
126
139
146
145
139
127
122
122
124
149
147
133
121
121
127
130
129
124
125
125
120
115
115
121
125
124
121
126
133
135
125
118
117
126
131
125
122
125
129
129
127
122
119
116
116
118
121
123
125
125
126
126
127
125
121
113
111
121
130
140
134
121
116
120
130
135
131
124
122
125
129
128
125
123
126
128
124
123
125
135
137
133
122
120
124
131
135
134
128
125
125
129
127
121
112
107
109
119
126
132
140
137
130
126
124
124
125
128
135
129
125
116
112
120
136
150
151
141
135
135
141
139
127
122
126
134
139
130
121
115
117
125
128
125
118
118
125
126
127
127
133
138
139
132
121
114
112
116
121
133
144
153
147
137
132
138
142
143
138
127
117
109
109
122
137
151
152
142
133
130
129
128
126
125
132
140
145
137
121
106
105
124
148
158
142
121
107
112
124
136
136
136
138
140
140
140
140
138
134
134
143
143
133
120
115
125
133
134
137
131
113
97
95
103
116
125
126
124
123
125
128
132
138
141
136
128
122
118
120
129
135
141
150
156
148
135
122
114
115
122
127
134
140
146
153
154
147
140
132
130
127
121
112
111
119
130
134
127
126
140
129
114
104
101
101
104
109
118
126
134
141
148
146
144
133
121
107
103
117
135
147
142
127
120
124
131
131
118
103
99
110
127
137
143
142
138
132
121
113
111
112
117
123
134
149
158
150
134
125
137
136
136
134
125
116
115
124
135
142
141
138
134
131
128
128
129
128
120
115
115
118
122
123
124
120
121
121
118
115
113
115
121
127
128
129
135
137
141
135
129
126
127
131
133
138
140
135
128
124
124
124
129
133
129
123
129
139
148
141
129
128
131
131
126
114
119
129
133
130
120
116
117
130
143
143
133
122
127
137
144
142
137
132
131
133
138
151
159
156
147
139
132
126
120
113
109
106
107
115
123
124
124
125
125
126
127
130
130
123
120
130
146
148
130
111
102
112
127
132
125
116
116
126
134
137
131
119
119
126
140
150
155
153
148
140
137
137
142
143
141
136
130
125
125
129
131
130
130
129
126
137
142
142
140
135
124
111
109
108
117
132
144
146
133
115
110
120
128
125
116
114
119
131
136
128
120
115
111
111
117
130
140
147
145
140
134
133
128
126
127
127
124
124
128
139
156
165
161
145
129
133
138
145
150
145
136
124
120
120
119
118
122
130
137
140
138
138
138
129
120
119
131
146
154
152
146
142
131
121
113
116
122
125
128
135
140
134
125
114
114
118
122
124
126
134
140
143
143
141
129
124
128
134
137
136
138
145
148
147
139
123
118
130
149
164
158
142
131
131
134
136
134
138
145
155
163
160
142
123
115
120
124
119
114
118
127
128
119
111
111
121
127
127
128
128
124
119
123
141
131
140
142
135
126
119
123
135
147
150
146
135
129
132
143
151
147
131
116
117
132
144
147
139
131
130
133
132
127
126
130
134
132
120
110
114
124
129
129
125
128
135
138
131
125
119
120
124
132
144
141
149
141
129
121
120
123
125
126
125
122
121
123
127
128
131
131
129
126
128
136
146
146
139
126
119
114
115
123
131
138
141
143
140
137
135
133
132
131
129
125
124
128
125
122
118
123
133
138
144
143
135
120
118
124
131
127
120
118
112
109
111
118
129
132
130
126
128
133
138
141
137
130
124
121
123
123
121
125
132
134
137
142
151
157
150
137
125
123
121
116
112
118
128
137
140
137
136
138
141
127
127
129
130
128
120
117
120
128
134
133
132
133
135
134
128
123
119
122
123
126
125
124
123
120
120
122
122
128
134
133
127
124
133
141
144
134
123
124
127
131
131
133
141
147
143
134
132
134
139
115
129
136
132
119
112
120
138
150
150
144
138
133
128
124
124
125
125
121
121
121
122
123
126
128
127
122
120
124
133
133
124
117
122
134
137
133
131
135
138
136
134
138
145
140
123
111
116
130
136
128
132
125
113
109
116
134
144
138
126
116
117
121
124
128
130
132
131
131
130
126
120
120
130
146
150
137
123
119
124
128
124
118
125
132
134
132
132
138
141
138
134
137
135
125
110
105
117
133
139
141
146
139
128
122
120
122
119
111
107
112
123
136
145
142
133
125
127
136
142
136
127
129
143
160
161
141
123
120
120
127
128
125
126
131
128
131
132
132
137
143
146
144
135
126
122
125
126
128
129
128
141
150
149
135
120
108
110
121
131
142
148
150
146
137
129
125
130
136
137
132
132
139
146
150
141
130
124
126
132
138
141
140
132
127
125
131
133
126
118
122
137
146
148
143
137
132
127
119
120
111
109
117
125
124
121
123
127
134
137
145
146
140
133
131
134
143
138
129
117
119
131
140
144
139
132
129
130
137
142
141
135
128
125
122
126
131
135
124
112
105
118
138
151
150
141
135
129
123
121
124
110
105
104
111
121
131
131
119
110
115
131
140
137
132
134
135
129
118
115
122
133
141
144
144
141
133
132
137
141
131
116
103
104
118
125
128
124
120
117
121
130
139
149
150
146
141
130
122
118
140
137
133
127
120
121
126
126
119
110
112
125
133
136
129
123
117
116
119
124
126
124
123
129
139
143
139
130
124
125
128
127
122
119
119
121
126
124
119
117
120
127
136
143
146
150
143
130
117
113
143
145
144
139
132
123
120
125
131
135
131
124
123
124
124
122
118
121
128
133
129
122
119
126
135
136
129
122
119
125
137
146
144
132
126
129
144
148
133
117
107
116
131
139
138
139
136
129
118
111
138
135
132
129
124
122
120
125
132
132
127
121
122
126
127
126
128
135
141
140
132
124
126
136
138
131
119
115
121
132
140
141
133
128
130
144
156
153
134
121
121
133
142
138
125
118
126
133
126
114
127
131
131
128
124
122
125
130
130
124
120
122
124
127
125
123
124
133
138
136
128
123
122
128
134
132
127
125
127
131
131
130
128
130
135
138
133
123
116
122
135
144
145
139
127
123
128
136
141
136
119
117
126
131
130
127
128
132
138
138
133
127
125
126
126
125
124
122
124
127
129
124
118
116
121
125
131
136
138
135
132
126
127
131
131
124
121
121
121
123
120
125
132
138
138
134
135
137
139
141
119
113
117
125
128
128
129
134
139
140
131
125
124
128
132
134
133
134
136
143
137
122
107
106
113
120
128
134
140
141
134
120
115
121
129
129
132
135
132
124
116
116
127
136
135
135
139
138
134
127
129
124
119
120
123
127
129
134
133
127
118
117
123
133
136
135
137
142
151
149
129
110
103
111
126
130
129
128
135
142
140
132
124
123
129
132
134
133
129
125
128
130
137
136
131
130
136
141
135
125
133
125
118
119
124
130
128
121
116
116
121
122
123
128
132
135
133
131
130
123
114
113
120
130
141
139
129
117
120
132
143
144
133
122
119
123
129
128
129
130
135
138
136
132
127
128
133
139
137
130
128
122
114
120
127
132
126
115
112
119
128
128
121
118
125
133
134
127
115
108
110
116
130
141
144
135
122
114
120
131
130
121
110
110
117
123
125
128
132
137
142
139
132
126
124
126
133
133
131
127
122
122
122
122
124
126
127
132
134
134
131
127
126
128
127
129
135
141
143
134
124
119
125
132
134
131
132
134
138
136
126
119
112
115
118
120
121
126
138
150
148
137
126
127
135
141
137
127
115
118
125
123
123
122
120
120
124
133
139
136
129
137
145
146
130
120
123
141
157
151
138
129
124
121
119
125
136
146
139
127
121
126
131
123
114
110
114
123
137
147
143
129
122
129
144
152
140
121
113
120
126
122
121
122
122
121
119
123
129
131
132
137
145
143
129
114
112
122
130
129
127
132
136
130
122
125
133
134
121
110
112
123
131
127
114
107
109
115
126
135
134
127
123
133
145
142
128
113
112
122
126
126
132
133
129
126
128
131
136
131
122
120
128
133
130
122
122
124
128
129
128
132
140
146
144
137
132
129
127
125
125
130
135
135
126
111
102
107
122
132
134
131
136
140
144
132
116
107
111
122
133
138
141
138
133
132
139
146
144
131
117
111
121
133
135
133
130
136
145
149
144
142
142
141
132
123
123
136
150
147
139
134
135
138
133
123
114
112
114
114
120
131
140
142
140
131
123
121
127
134
128
138
145
144
142
136
138
146
145
134
122
114
119
127
132
134
133
132
129
130
137
142
141
127
114
112
128
150
155
142
123
120
124
125
127
129
138
137
120
103
102
118
131
132
127
127
133
144
150
148
128
142
155
156
149
139
139
148
154
149
138
129
126
126
131
140
144
134
118
112
122
137
140
133
126
125
130
134
128
120
118
120
120
121
119
130
146
154
146
131
118
121
131
129
114
105
119
145
163
159
143
148
152
147
138
131
131
133
135
139
141
147
146
140
132
135
142
142
135
130
130
133
137
136
137
134
125
112
111
121
128
125
122
122
129
132
139
140
142
143
138
138
140
135
120
102
107
134
157
158
145
143
134
125
119
119
121
120
122
127
139
144
144
140
132
124
124
132
142
143
137
130
128
133
139
137
135
129
129
130
131
127
123
128
139
145
139
126
119
121
130
137
139
135
126
120
120
128
137
140
133
138
134
124
119
122
127
135
144
148
143
133
126
130
136
138
129
125
126
131
135
142
144
141
139
136
137
138
134
130
131
135
140
141
144
150
149
140
127
123
124
129
126
119
120
129
137
136
128
126
127
137
144
140
132
126
128
134
141
147
143
135
135
142
150
150
139
122
113
116
130
144
148
146
137
130
122
116
116
121
132
139
144
141
134
130
131
138
139
138
131
124
120
119
124
136
143
139
125
115
130
135
138
135
129
126
132
133
129
125
124
132
146
148
141
129
120
120
123
129
140
145
145
138
131
125
119
112
114
123
136
138
134
126
117
117
119
127
136
141
133
124
125
131
134
134
132
131
124
115
136
134
128
122
122
130
143
147
136
123
121
126
138
140
131
119
116
125
136
142
144
146
144
136
126
122
122
127
130
131
135
138
135
127
125
132
138
138
131
125
124
131
136
142
138
133
132
136
138
133
141
136
128
124
129
141
144
132
123
122
136
140
141
136
131
132
133
136
132
122
121
131
141
138
127
118
122
128
129
126
127
132
137
136
136
140
144
139
124
112
114
127
140
144
145
144
142
141
140
139
138
136
128
125
140
153
146
122
108
118
141
152
143
135
130
133
133
128
118
108
108
119
131
139
136
129
124
124
123
125
127
132
137
134
128
125
131
138
136
123
110
113
126
141
143
132
120
119
133
141
136
142
141
140
138
139
140
136
132
129
131
132
133
133
133
134
130
123
114
116
128
142
144
134
118
111
108
107
117
128
132
128
121
120
123
125
120
117
118
121
122
123
127
132
136
134
132
136
143
140
136
144
141
137
132
137
141
142
137
138
143
145
142
133
131
136
139
130
118
116
130
143
144
129
116
111
117
120
124
131
138
135
124
114
107
111
119
123
128
131
127
123
119
124
134
138
134
131
132
141
133
148
152
139
127
125
129
133
134
135
144
148
141
126
115
121
133
135
124
113
113
120
123
113
102
102
113
125
126
125
128
130
127
119
111
117
128
142
142
133
128
128
135
139
142
141
134
123
118
121
132
148
151
140
132
127
128
126
122
125
129
130
127
120
115
118
124
130
132
128
119
110
106
110
110
112
112
118
124
128
127
125
124
124
126
130
137
143
137
126
126
134
150
158
158
150
135
123
118
121
118
119
123
128
137
139
131
126
123
125
125
121
118
124
133
133
126
121
127
140
140
126
113
117
130
136
129
124
125
127
124
121
123
127
135
137
133
128
127
128
131
136
140
145
147
144
130
115
116
125
106
104
110
124
126
125
122
125
134
140
135
124
116
122
132
136
131
126
127
136
138
132
122
122
132
138
134
129
124
123
122
120
126
137
145
143
131
124
123
132
136
138
133
126
125
128
124
115
114
123
130
133
130
124
123
120
120
127
137
141
136
122
113
106
111
122
132
140
142
134
122
116
121
124
131
130
127
119
118
121
118
117
117
125
134
137
131
125
120
125
135
139
138
130
126
128
133
135
131
124
142
141
131
127
132
138
136
128
124
128
127
120
109
105
110
121
131
135
136
126
116
117
127
138
138
128
114
109
115
120
121
119
119
116
115
114
120
129
136
135
137
144
147
140
133
137
151
159
145
121
122
120
117
118
124
132
130
122
118
120
124
124
120
123
128
131
130
128
127
128
131
134
136
135
132
123
116
113
116
118
125
131
135
129
118
113
121
133
144
147
149
148
145
133
129
136
151
149
128
104
110
118
120
120
120
118
118
118
117
119
123
126
131
127
127
127
128
133
136
139
139
134
124
120
122
126
128
122
117
117
124
131
136
134
131
131
133
135
137
140
146
145
135
127
126
133
134
124
116
123
120
126
133
137
141
141
136
126
120
117
117
119
120
118
111
109
114
123
129
132
131
127
122
127
136
138
131
118
112
117
123
128
126
127
131
132
135
139
142
146
147
144
137
130
128
130
127
121
121
133
134
125
123
129
139
141
138
132
123
114
103
105
117
123
122
108
98
99
107
118
130
135
136
140
145
140
127
115
111
120
126
128
124
122
122
130
137
146
153
157
157
154
143
133
130
130
131
125
111
104
134
126
120
114
115
117
117
121
119
111
102
107
125
140
140
126
109
106
110
120
130
135
136
136
130
124
124
115
116
121
127
133
131
121
120
128
142
150
149
136
132
134
134
131
128
134
138
134
116
104
126
131
135
132
125
113
105
105
113
119
124
129
135
138
136
129
124
122
125
121
120
128
133
137
130
121
115
118
124
126
134
131
125
117
118
127
142
146
134
117
114
122
133
132
127
129
137
146
145
134
125
127
139
149
145
129
110
105
114
130
138
139
137
136
133
130
130
130
129
124
120
121
130
140
144
135
124
123
128
132
132
126
120
115
117
124
132
129
121
117
128
147
154
143
126
119
122
134
141
141
126
123
130
141
146
136
122
115
115
121
126
129
135
140
141
136
130
127
127
126
121
117
124
138
147
146
137
129
126
124
121
124
125
122
119
121
124
124
118
123
139
153
153
135
122
116
117
119
125
136
122
129
136
136
136
134
130
125
116
110
112
120
129
134
130
122
116
109
102
101
108
119
132
146
149
144
134
126
124
126
131
132
127
116
110
115
123
127
130
133
138
142
136
120
113
115
121
125
131
138
126
137
135
128
126
132
132
125
115
107
107
110
114
114
113
117
117
112
104
103
113
128
135
140
138
137
131
127
122
127
137
138
130
116
109
114
123
131
134
135
135
135
132
123
115
116
125
131
134
133
128
121
114
115
124
132
130
118
102
97
102
111
117
119
121
124
124
125
129
134
140
143
133
121
118
122
127
124
120
122
133
140
141
134
127
122
123
126
129
132
130
128
128
129
132
132
132
133
131
128
113
110
115
121
129
131
127
116
101
97
106
121
134
136
128
117
114
118
126
136
142
140
133
128
121
117
114
112
120
129
134
133
129
132
131
131
123
121
126
131
130
127
128
135
145
145
140
137
134
129
110
125
136
136
129
128
129
133
129
117
111
119
130
133
128
121
120
119
118
119
119
122
131
140
139
122
106
106
123
141
138
125
109
115
126
129
124
121
124
129
127
128
132
142
141
133
123
125
128
128
126
135
137
130
126
130
141
148
141
125
114
117
126
131
133
133
132
128
124
119
116
119
128
139
145
137
124
119
122
133
133
127
118
119
123
120
114
108
110
118
125
133
135
132
122
117
121
129
132
128
142
147
139
128
124
130
138
139
133
127
127
127
130
128
120
118
123
131
138
140
133
129
131
132
138
140
138
131
122
115
114
118
122
127
127
124
115
106
107
118
140
147
140
126
119
124
138
145
141
133
131
140
141
132
125
118
117
120
130
133
130
124
116
110
106
109
123
134
141
140
134
134
140
142
139
132
127
126
125
117
113
115
123
128
128
127
124
117
113
117
129
142
142
139
134
132
129
121
121
130
118
119
128
132
127
120
115
122
130
130
119
111
109
114
124
133
140
136
129
126
129
138
149
155
149
134
120
118
127
139
138
132
127
124
122
119
119
120
118
112
110
120
136
143
141
132
113
101
108
129
124
120
126
130
127
123
126
126
123
117
117
123
125
128
129
133
134
131
130
137
143
143
139
138
137
134
130
129
133
144
142
132
122
116
117
115
113
118
123
129
130
131
136
139
139
137
130
125
125
129
129
131
129
127
123
124
125
125
120
120
126
127
123
114
114
123
131
133
133
139
142
137
124
119
123
130
133
130
125
124
131
131
131
127
119
113
112
114
125
139
146
145
136
134
135
142
145
141
134
128
138
134
128
123
121
124
129
131
133
134
132
123
118
121
132
144
143
133
123
123
131
139
138
130
124
118
113
115
118
122
132
143
140
127
114
111
122
128
130
128
129
135
136
134
127
126
127
125
121
117
138
133
130
127
123
125
130
138
138
131
118
111
118
131
146
147
135
120
115
118
130
141
149
144
134
120
115
116
123
131
133
131
117
107
108
125
144
151
138
123
119
129
136
133
121
112
114
121
124
120
127
129
130
131
127
125
128
129
127
119
113
110
116
124
125
124
121
119
118
120
126
131
133
136
137
142
144
141
134
126
120
118
115
117
126
141
152
147
132
121
121
127
134
133
127
125
132
143
149
143
124
122
125
129
130
130
131
131
130
130
129
129
126
123
123
126
129
124
119
120
126
131
130
128
134
146
154
150
137
123
118
120
130
137
135
131
123
120
117
120
123
129
137
135
132
134
140
147
147
138
130
126
127
130
132
132
132
133
131
134
135
133
131
128
129
135
138
135
128
125
126
130
128
123
126
129
134
132
125
113
104
105
117
131
131
118
106
108
116
122
126
129
135
135
132
134
141
138
127
113
136
145
147
143
137
134
131
124
117
115
121
132
137
133
127
121
126
132
136
131
126
119
117
119
126
131
131
127
121
115
107
103
108
119
127
123
116
113
117
119
117
114
117
126
132
137
142
136
124
112
142
146
146
142
139
138
130
116
103
102
118
132
139
135
124
117
115
124
129
133
128
122
118
123
131
135
132
123
121
127
128
122
115
118
125
129
129
124
120
118
112
106
108
121
130
134
132
129
126
131
138
139
134
133
134
135
132
127
117
120
126
131
132
128
123
120
121
124
127
127
129
126
132
139
142
132
113
99
104
119
125
117
110
119
133
138
134
128
128
132
129
126
127
128
127
120
113
114
123
138
133
141
143
138
132
128
128
134
135
133
127
125
125
128
127
123
125
130
129
120
112
116
135
151
152
134
114
102
106
117
121
118
121
132
140
136
123
119
125
131
131
129
129
136
137
126
113
109
118
131
134
140
141
140
133
122
118
119
122
123
125
127
135
137
129
119
123
138
145
132
118
117
131
139
136
136
137
139
136
130
130
133
133
126
117
112
110
113
124
131
128
119
119
133
148
148
135
118
115
127
125
128
137
141
134
121
107
104
113
124
132
139
142
139
131
123
126
137
142
133
125
128
132
130
129
137
150
153
143
129
126
135
139
130
115
110
117
128
140
144
139
130
131
142
156
156
138
119
114
123
117
129
140
141
129
117
114
119
126
124
122
124
131
134
134
134
134
130
127
125
130
134
138
138
137
139
143
141
131
121
120
130
145
154
149
140
134
135
141
142
143
148
158
162
157
139
119
108
111
126
129
138
145
139
128
127
134
143
132
115
99
100
115
127
132
133
132
127
126
129
137
140
140
134
129
130
139
141
135
122
115
118
131
141
148
148
147
140
130
124
130
146
155
146
134
117
110
113
123
138
132
139
143
142
144
143
148
151
148
132
117
109
113
121
127
131
132
129
126
126
132
135
132
122
119
130
140
144
128
106
101
110
118
120
124
138
155
153
133
119
121
134
139
129
117
113
115
124
132
138
131
128
133
140
141
135
135
145
152
154
144
132
125
123
127
131
132
128
119
117
127
135
135
130
129
134
135
127
112
103
110
125
132
124
119
128
147
159
149
131
118
122
132
133
120
110
109
122
132
127
133
127
123
121
118
119
122
131
136
138
136
136
134
131
129
129
128
130
129
130
132
137
139
140
139
135
126
118
117
125
132
139
139
134
127
124
129
141
143
135
119
117
128
134
128
112
109
122
135
137
135
138
129
122
118
124
132
132
127
126
126
130
129
128
130
133
135
135
134
132
131
127
128
134
140
138
131
122
122
127
133
134
131
129
132
129
127
126
126
129
127
128
128
132
135
136
137
139
144
145
131
145
149
142
135
135
135
136
138
143
137
129
120
123
133
144
144
135
122
117
121
126
131
134
136
135
128
121
121
125
134
136
133
128
131
134
130
125
123
127
133
132
128
132
138
143
142
135
125
127
131
140
145
143
138
135
133
134
135
138
138
129
122
124
132
140
140
137
128
123
126
134
143
148
146
137
128
123
126
132
136
139
137
141
139
135
125
121
122
123
123
121
126
136
142
137
126
115
111
119
135
136
131
123
122
127
136
138
135
128
124
127
131
136
137
131
136
144
148
141
129
128
135
142
138
132
127
127
130
129
128
131
136
138
131
122
118
124
131
128
123
121
129
141
143
133
120
117
124
135
138
134
128
119
117
125
138
152
151
139
125
121
127
138
141
141
146
151
153
141
126
123
128
129
122
114
114
116
118
120
123
130
135
127
115
113
124
138
145
142
135
134
137
138
135
131
130
134
137
133
140
134
131
132
134
134
137
137
146
147
139
129
124
125
134
144
148
145
136
126
125
133
140
140
134
124
119
117
115
114
121
130
133
125
114
114
124
136
139
136
129
131
133
137
139
143
143
137
129
123
143
133
129
133
145
147
135
122
123
141
152
148
130
124
129
138
134
123
112
111
121
131
137
142
144
142
138
131
121
115
116
120
124
122
115
116
123
132
132
123
113
117
134
149
152
138
121
114
121
135
125
125
124
126
131
135
138
137
131
125
121
124
132
135
136
134
131
123
118
120
123
124
124
117
111
105
104
110
130
152
162
151
132
126
129
129
126
121
122
125
125
125
127
133
136
131
118
117
125
134
127
129
127
126
126
127
129
134
137
141
146
143
135
128
128
134
138
132
123
121
125
128
124
112
107
107
113
116
117
123
129
129
129
129
132
132
125
121
121
125
124
124
134
152
160
147
121
105
108
124
128
138
145
143
136
131
127
128
132
141
150
145
129
119
120
135
151
153
138
126
122
123
122
112
110
117
128
131
121
104
97
101
113
118
119
118
123
130
133
130
129
130
137
147
149
139
120
104
103
118
118
133
144
143
137
131
124
120
118
122
131
130
123
121
125
135
142
145
140
133
128
124
124
127
129
131
132
137
137
131
123
115
111
112
110
116
129
143
146
141
134
132
130
127
126
127
123
114
110
120
104
112
126
131
135
130
122
119
119
122
124
123
123
126
135
134
125
123
127
134
138
129
124
128
134
135
125
122
128
138
138
127
117
116
124
132
140
141
137
130
123
118
115
119
125
131
126
115
111
121
110
120
132
144
137
128
119
119
132
137
131
121
119
125
133
135
130
126
128
135
132
121
114
118
128
131
123
116
115
121
123
118
111
115
130
141
141
130
122
120
121
118
114
119
127
131
124
109
102
113
136
145
149
147
137
124
114
118
131
135
132
119
115
121
127
129
130
136
141
140
129
117
110
117
126
132
130
123
118
119
118
110
107
116
128
139
133
123
118
121
125
127
125
123
123
121
121
118
117
115
133
143
141
136
136
136
126
117
120
129
135
133
126
121
121
121
121
131
140
144
138
131
123
116
112
114
119
129
136
132
122
114
117
122
121
116
114
120
124
125
123
124
126
126
126
129
144
157
151
127
123
131
132
132
136
140
138
128
123
127
136
137
129
122
120
123
127
135
143
146
141
134
122
111
97
93
104
122
135
136
131
128
124
118
105
98
107
125
137
133
126
126
131
134
129
134
145
150
143
121
123
128
131
135
138
142
139
131
125
123
118
116
115
113
116
125
135
147
150
146
140
125
117
114
121
128
128
125
127
137
149
153
140
121
106
104
113
125
133
137
141
145
143
134
127
118
113
106
106
114
127
127
128
136
146
150
140
126
111
104
102
106
112
118
127
132
133
128
131
138
142
137
129
131
144
152
143
125
120
136
157
167
160
142
130
125
121
121
117
122
129
136
137
131
123
119
120
122
121
122
138
129
121
126
144
152
139
122
109
103
102
109
126
144
154
149
133
116
115
130
141
143
133
122
122
121
120
113
111
121
132
140
137
132
129
129
127
124
118
115
123
135
141
136
133
140
152
152
136
118
134
129
124
127
136
141
136
131
127
121
110
107
113
129
143
144
134
124
120
126
135
137
130
118
111
117
125
129
126
122
122
118
110
105
106
116
128
131
122
117
119
135
142
139
134
134
135
128
113
103
115
122
130
133
133
128
129
134
139
138
127
112
100
100
111
125
132
132
126
125
131
133
130
127
125
132
140
143
145
146
140
127
113
105
108
121
131
133
125
120
123
134
141
136
124
114
111
111
112
118
117
117
129
136
132
124
122
125
134
136
133
125
118
114
113
121
125
129
131
135
133
130
128
126
124
112
104
107
124
142
148
136
125
125
138
148
150
143
136
132
139
147
143
132
119
115
119
128
136
134
127
116
116
124
128
125
121
121
117
114
114
122
133
137
128
114
108
113
127
134
130
120
117
125
124
110
91
89
106
125
135
137
137
139
143
150
153
147
140
137
144
147
138
124
115
116
121
123
122
125
120
116
111
111
116
122
122
120
116
111
111
119
133
138
132
115
105
107
113
118
116
115
117
126
132
128
125
127
131
133
131
128
127
125
127
132
137
137
134
135
140
141
131
116
111
118
123
124
119
122
125
134
130
121
117
121
125
128
131
130
130
129
131
132
133
134
131
127
118
115
115
115
116
111
114
123
135
143
142
137
132
119
113
111
118
130
135
134
130
131
136
139
131
119
110
113
122
130
126
117
135
137
129
120
120
126
129
130
125
122
126
132
137
135
132
132
134
135
133
133
134
129
118
109
107
115
124
125
120
126
136
139
134
127
122
129
133
131
130
131
132
132
130
123
114
113
121
131
131
115
131
127
119
116
122
128
129
119
104
97
105
119
133
132
122
114
115
123
131
136
136
133
131
134
137
133
124
116
119
129
145
150
144
134
124
124
123
127
129
130
128
125
125
129
129
131
134
137
136
125
126
134
137
138
134
130
127
121
120
112
107
113
121
126
121
118
122
128
130
124
118
119
130
144
143
133
118
114
122
137
137
128
119
117
118
122
123
125
126
125
125
126
127
133
134
138
142
140
130
119
126
138
148
152
150
143
141
138
140
132
125
121
124
128
127
129
131
133
133
125
120
121
131
139
134
125
115
112
117
120
122
126
121
120
120
120
119
115
113
115
121
126
126
122
125
139
152
152
128
105
131
135
135
134
142
149
149
143
135
129
125
123
120
118
117
121
126
133
134
128
128
132
138
139
137
134
135
129
120
113
120
129
136
131
125
122
119
118
118
126
137
136
127
120
122
140
156
159
145
130
135
132
123
120
130
140
143
136
128
120
112
106
104
105
113
123
133
135
132
123
121
131
141
147
147
139
134
130
127
128
125
127
122
119
122
125
132
133
132
138
144
146
139
128
128
136
135
136
142
153
135
131
131
133
134
134
135
135
132
118
104
103
111
126
133
135
137
136
136
131
127
127
132
143
145
138
123
119
125
136
136
128
120
118
120
126
130
131
131
129
129
131
130
124
124
123
117
117
127
143
123
130
141
145
138
130
130
132
128
123
117
121
126
131
131
129
130
133
140
147
143
129
116
117
131
140
138
132
130
136
136
129
127
130
132
130
128
129
131
136
132
127
121
120
120
122
127
131
138
141
112
116
124
127
125
125
125
121
124
132
142
139
121
108
110
127
138
134
129
132
138
137
124
116
122
133
138
135
125
120
117
124
129
136
137
133
127
125
130
142
145
140
131
122
119
123
127
137
143
142
123
118
115
116
121
125
130
129
130
133
140
138
124
120
135
151
152
132
112
113
133
154
153
133
111
103
110
117
118
110
111
120
130
135
129
122
117
121
126
132
138
139
133
127
118
111
110
120
131
140
135
128
125
122
123
130
138
141
134
122
117
123
141
157
163
156
140
124
112
114
129
149
152
136
114
97
98
112
119
117
116
121
129
129
122
120
121
124
124
123
121
125
128
124
119
110
107
112
126
136
127
126
126
126
129
135
139
136
126
115
114
125
142
147
141
129
122
121
121
121
126
130
133
133
133
129
127
124
121
118
117
118
118
117
122
130
133
127
119
119
120
125
127
125
123
124
123
118
121
129
129
128
127
127
131
138
140
133
125
119
127
137
141
134
127
124
124
123
124
128
140
147
140
133
132
142
145
137
126
118
118
119
119
119
119
118
117
113
113
121
131
138
136
130
125
124
125
121
116
113
138
142
135
129
130
134
138
132
121
118
124
133
136
128
126
130
133
131
126
128
141
152
150
137
127
126
128
126
120
116
120
128
135
136
130
111
99
102
114
127
136
139
137
130
124
120
125
125
116
103
131
131
130
131
133
138
138
124
108
105
119
131
136
130
123
120
126
127
126
125
128
137
138
132
126
121
118
115
111
114
123
129
139
146
144
133
122
119
125
130
129
123
120
122
126
130
127
125
119
111
123
123
128
136
145
149
143
126
112
108
122
140
147
136
124
117
114
120
127
136
141
136
127
119
124
133
137
135
130
130
128
124
125
132
143
147
140
131
130
132
129
120
117
121
127
128
122
116
120
132
135
144
148
142
138
135
141
141
134
124
123
128
133
133
127
122
120
123
125
138
144
139
130
125
128
136
140
140
142
141
131
115
110
121
136
135
127
123
130
135
133
128
127
130
128
116
107
114
131
144
138
148
149
138
124
120
128
137
134
116
103
101
111
123
128
126
125
126
121
116
116
127
140
147
141
132
121
120
123
125
122
116
121
137
143
133
117
112
121
130
129
123
128
138
139
124
115
123
134
140
131
131
133
133
129
125
123
120
118
112
102
100
107
119
126
128
129
134
133
121
114
121
135
144
138
131
127
126
124
123
122
129
134
136
137
131
121
116
121
127
125
122
125
136
142
142
135
133
134
136
128
128
134
137
135
125
114
112
120
133
134
129
120
120
126
132
141
148
148
139
127
123
124
126
134
143
154
154
145
134
131
135
135
129
125
128
131
130
135
136
136
134
132
136
141
140
136
133
133
137
126
134
143
138
122
109
107
120
133
145
148
141
132
123
125
133
136
133
127
125
126
126
124
124
129
141
152
153
145
134
130
130
135
140
143
147
148
144
137
133
134
139
147
147
141
133
126
123
125
132
124
130
135
125
115
114
123
130
131
122
121
126
130
127
124
126
123
115
107
111
126
132
125
119
118
127
134
134
128
118
120
122
128
134
142
150
153
145
133
127
130
137
138
131
127
127
123
119
119
128
132
120
114
118
126
128
129
127
117
115
117
125
131
129
125
128
133
133
128
127
128
127
120
115
121
131
137
131
115
112
121
130
128
121
118
127
138
135
130
130
140
144
136
125
120
126
130
125
121
129
129
109
105
117
125
122
112
108
116
124
133
135
135
131
127
128
131
135
135
133
129
125
122
125
134
144
144
134
121
121
131
142
137
123
109
110
124
135
133
130
131
134
138
138
139
140
135
126
121
117
119
117
120
121
120
118
117
117
121
123
124
126
129
130
127
121
115
116
124
131
136
136
136
140
142
142
140
138
132
126
127
135
140
136
126
120
125
136
136
127
112
113
130
148
158
149
135
126
122
121
130
140
145
138
129
128
133
134
128
121
111
110
114
119
125
128
128
127
127
131
135
140
141
138
135
133
134
131
126
120
116
121
131
138
136
132
127
128
129
130
123
124
131
146
149
145
136
132
136
140
136
149
152
145
135
130
131
131
131
127
124
116
109
109
121
134
141
141
134
134
135
135
132
128
126
128
124
119
118
121
120
115
113
121
129
132
124
119
121
131
139
143
144
145
144
135
125
122
128
132
131
133
137
139
137
136
134
133
134
135
130
121
113
114
120
128
139
145
150
148
138
128
126
129
137
139
135
131
132
133
129
116
112
121
135
140
134
123
121
123
125
126
133
143
145
137
125
118
120
126
128
128
130
133
137
138
138
138
138
136
129
123
123
133
140
141
144
151
157
146
127
112
113
127
140
144
144
146
141
131
121
119
123
131
132
128
131
135
133
127
122
121
129
140
145
144
138
136
137
139
128
128
130
135
134
127
127
135
144
143
132
121
123
135
143
147
148
149
146
132
115
107
112
123
132
137
139
137
129
120
118
128
133
126
113
108
119
135
145
145
143
140
137
128
122
124
128
137
138
138
127
126
131
135
136
130
125
134
147
150
141
130
123
124
128
132
132
133
133
132
131
130
131
135
138
139
136
125
122
123
128
131
132
125
116
117
126
135
142
143
141
139
132
122
114
110
113
119
122
124
126
122
124
132
140
135
125
123
133
147
155
148
139
127
124
126
127
127
134
139
144
140
133
131
133
138
140
137
132
131
130
131
130
128
129
132
134
136
130
122
117
123
134
144
144
136
123
117
119
126
122
122
123
122
126
130
138
141
136
129
124
126
130
128
121
114
113
121
130
131
119
102
93
103
115
121
120
121
135
155
165
154
133
122
120
122
125
125
129
128
123
115
110
112
122
130
129
126
124
129
131
126
123
119
119
123
128
130
133
134
135
130
125
119
117
119
126
132
135
135
129
122
110
105
111
116
116
115
116
122
127
126
127
131
134
134
127
119
117
116
118
120
134
151
158
148
124
106
103
112
120
111
112
122
132
137
132
129
130
139
146
137
124
118
126
145
157
156
145
140
137
134
125
117
116
125
132
134
127
116
113
117
126
132
131
124
121
120
120
120
121
124
137
149
150
136
118
106
109
119
104
106
111
125
138
146
141
130
128
130
134
128
123
125
136
148
155
149
139
133
131
128
126
127
129
131
131
136
137
139
139
137
135
128
122
119
125
130
129
126
125
124
120
116
112
114
120
123
127
133
117
121
126
128
131
134
134
125
116
113
117
122
122
122
117
117
121
122
126
128
126
121
119
126
132
130
120
117
122
135
138
134
123
120
121
130
134
128
120
115
117
122
121
117
115
118
122
124
128
135
135
140
137
131
131
131
130
126
120
117
118
123
124
121
113
111
114
122
126
128
127
121
120
122
124
126
123
119
117
119
121
116
107
107
118
129
131
122
116
115
119
125
128
133
134
132
125
116
115
124
135
140
135
130
131
131
130
129
130
131
128
129
134
137
135
131
129
133
135
131
130
129
125
122
119
120
124
125
121
129
135
134
129
126
126
124
116
113
113
123
130
127
126
127
129
129
124
117
116
121
126
135
131
124
122
126
126
125
128
132
134
137
138
137
132
126
124
132
140
144
139
135
130
123
115
114
120
129
137
141
137
137
139
138
134
123
113
114
121
122
116
110
112
121
126
123
123
132
144
146
134
134
127
119
120
127
128
126
127
129
135
138
131
125
119
117
120
130
139
141
134
124
119
113
113
113
122
133
138
133
121
115
118
120
120
115
118
130
135
127
114
108
115
126
129
124
127
138
148
148
135
131
125
120
123
131
138
137
130
128
124
120
120
124
129
136
137
129
122
121
121
120
115
113
119
129
133
130
125
123
123
127
124
118
112
112
118
130
131
130
127
130
134
135
131
130
129
127
127
122
131
128
120
120
127
131
128
127
131
129
121
113
112
127
149
156
143
122
112
118
133
137
131
125
126
131
127
117
116
122
135
148
145
135
126
119
119
119
115
112
118
129
136
135
130
127
130
133
128
122
133
129
118
117
126
126
117
118
133
144
139
123
116
126
146
154
143
127
122
131
138
137
129
121
117
114
106
101
105
118
130
138
140
137
138
138
135
130
121
113
114
120
126
126
120
120
131
138
137
125
128
131
128
127
130
132
128
130
140
151
144
127
112
109
120
129
133
128
127
128
127
122
117
117
118
125
123
116
112
113
117
120
123
129
135
137
136
132
130
135
141
142
139
130
123
124
129
130
126
118
118
130
139
136
131
130
137
143
141
136
128
120
109
104
107
121
131
131
126
125
126
124
118
115
123
134
138
133
128
127
126
122
121
128
138
138
129
122
127
141
152
155
150
141
137
135
132
132
130
132
116
121
130
128
121
122
135
146
140
124
113
111
114
115
116
120
126
130
130
133
134
126
117
113
114
114
112
112
125
138
142
134
126
131
142
150
145
132
126
126
134
138
136
135
133
132
131
134
137
143
119
114
115
122
124
126
134
143
140
128
114
111
119
127
125
116
111
116
125
132
129
121
116
114
116
114
108
110
120
130
135
134
133
136
141
146
146
142
131
121
122
125
130
130
130
131
128
122
117
118
125
118
119
125
130
126
121
123
137
141
136
128
132
136
135
131
126
125
126
127
125
122
119
117
117
118
126
138
136
128
117
119
130
138
141
141
140
136
131
125
122
125
128
131
138
144
139
124
108
108
136
140
141
137
127
116
109
119
139
150
150
141
137
140
148
148
148
142
133
123
118
117
117
116
108
110
123
137
141
133
120
112
116
130
141
140
137
133
127
123
123
127
131
133
136
138
141
140
134
126
137
144
140
126
117
116
124
134
144
145
140
135
136
137
134
132
133
133
131
126
116
114
116
117
119
121
122
126
131
135
137
134
126
124
129
135
135
132
126
121
121
125
132
132
122
113
121
137
147
138
133
130
122
117
118
120
126
127
126
126
130
133
132
125
118
114
115
120
124
121
120
118
121
132
140
140
134
128
130
139
149
150
140
124
115
117
126
132
129
123
118
121
127
129
124
118
121
133
138
138
135
133
129
127
125
119
110
105
113
123
127
125
124
121
117
117
121
126
129
127
124
122
126
131
134
133
130
128
129
132
135
136
131
121
117
122
132
137
131
124
124
127
126
124
127
132
139
137
130
124
134
134
133
134
129
123
115
118
127
130
125
117
116
118
121
120
123
130
145
150
145
134
126
125
124
125
125
119
115
111
117
130
134
132
129
136
144
142
134
126
127
129
125
117
115
125
139
138
123
107
134
132
127
125
130
132
132
131
134
131
123
111
107
116
126
130
128
128
131
137
137
129
120
117
123
134
135
126
115
113
128
145
149
136
126
131
140
143
138
133
132
131
124
117
116
122
125
124
121
117
137
129
122
124
133
138
135
128
124
124
121
120
117
125
138
150
145
133
120
117
117
116
113
113
119
125
129
126
125
131
143
145
134
119
115
122
131
139
139
139
141
136
126
117
125
133
129
122
125
135
131
124
122
127
134
138
136
131
123
116
115
123
134
143
143
144
144
140
135
128
121
111
107
110
114
117
120
125
133
144
139
130
115
107
112
124
131
134
133
137
140
134
123
116
124
138
146
141
132
132
120
117
117
117
121
128
135
135
127
116
113
122
132
135
133
129
133
136
134
129
122
109
104
111
128
139
140
136
131
136
138
132
125
115
119
128
135
135
129
122
123
127
129
126
127
134
141
143
140
130
114
111
112
114
118
126
127
127
125
131
139
135
121
113
119
130
137
129
116
117
124
128
124
125
135
147
147
136
125
120
129
131
127
119
122
134
146
146
133
120
117
123
133
136
131
128
127
131
134
128
120
119
125
128
125
122
114
114
119
130
142
139
125
116
116
128
134
132
126
126
132
140
135
124
116
119
125
132
128
119
119
126
130
136
137
136
135
135
133
129
124
123
123
125
130
128
125
125
131
129
124
123
130
131
125
120
119
120
121
120
125
136
143
136
122
114
122
132
141
137
128
124
124
123
117
113
119
131
137
130
124
128
139
146
142
128
116
114
120
128
132
127
121
121
129
133
128
123
130
139
124
118
113
115
124
135
140
135
124
118
124
136
147
142
125
114
116
128
138
137
126
125
127
133
137
135
128
123
122
123
126
125
121
115
115
118
118
115
117
123
131
134
131
126
130
134
129
119
120
133
140
132
117
113
124
140
145
134
122
114
121
134
142
137
126
119
119
124
134
142
147
141
129
125
129
133
133
122
118
118
125
124
109
97
98
115
128
130
127
125
130
133
129
126
128
131
128
120
115
121
151
153
140
125
120
123
133
134
124
115
118
123
126
125
124
123
125
127
130
131
133
132
122
114
113
122
130
134
135
139
142
139
131
121
116
119
124
127
127
128
127
123
118
113
110
115
125
130
131
128
128
130
126
120
120
127
134
135
131
127
129
128
125
122
122
125
131
128
128
126
130
136
139
135
132
129
129
129
128
137
143
144
141
136
134
133
129
128
127
129
129
125
117
111
107
111
121
130
132
126
107
105
109
121
132
145
146
142
137
134
133
132
125
124
128
134
132
127
126
139
155
158
150
137
131
134
133
128
121
120
124
125
128
129
134
136
130
128
128
133
134
129
120
113
111
115
124
130
129
119
124
134
140
136
128
133
141
149
146
134
127
120
120
124
132
139
135
126
121
129
141
138
123
105
107
128
144
153
148
137
124
113
114
122
123
113
103
107
122
134
133
123
119
119
125
126
126
131
134
128
137
148
149
135
114
111
126
139
138
131
121
116
116
120
126
131
134
127
116
112
113
117
118
111
109
122
140
158
161
146
122
104
106
118
122
113
105
110
127
137
129
120
122
132
137
131
125
126
124
118
128
126
126
125
127
126
125
122
120
117
117
118
117
120
125
128
131
131
130
126
124
128
132
130
127
125
130
138
139
130
120
111
112
119
126
128
127
124
130
134
128
123
124
131
132
120
113
112
111
109
129
125
121
129
132
129
120
115
121
130
131
125
119
119
125
130
132
134
142
143
139
131
126
127
132
137
134
130
126
130
136
141
137
131
129
129
125
116
114
117
123
123
124
119
113
107
108
113
121
127
128
133
140
136
123
112
110
118
131
144
146
137
124
120
125
131
134
132
130
130
130
127
125
128
138
146
143
135
131
138
147
146
136
127
120
121
123
117
113
113
118
123
125
129
128
128
124
119
116
122
119
119
126
124
119
115
118
122
126
124
132
139
136
129
124
129
135
131
123
121
130
138
140
138
139
144
141
136
132
131
130
123
111
105
108
116
121
119
115
116
120
124
126
133
146
157
149
126
105
103
130
106
97
104
117
125
126
122
112
112
120
136
139
130
122
125
134
137
136
134
135
137
133
127
128
134
138
132
126
129
133
129
123
115
111
113
109
103
104
116
131
132
127
124
133
147
151
141
129
123
134
116
110
115
121
125
123
119
114
118
123
132
134
130
122
120
122
132
137
134
124
115
114
125
137
143
137
129
123
129
139
143
139
129
119
114
111
106
104
111
119
128
130
133
134
142
144
141
135
134
123
136
141
138
131
126
130
132
131
124
121
121
128
135
138
130
123
123
127
126
123
118
122
139
147
143
135
127
122
118
120
129
134
132
124
126
132
135
125
108
101
112
133
150
156
151
139
127
119
122
123
142
148
142
131
127
133
139
133
124
115
117
127
136
139
135
129
128
134
139
138
139
135
130
129
129
136
141
136
123
111
114
126
138
140
137
134
131
126
118
114
122
137
149
150
137
124
124
133
138
130
132
137
133
124
120
123
129
132
128
127
127
126
122
120
119
123
130
140
148
149
142
126
115
116
126
137
146
146
134
119
108
110
128
142
143
130
119
121
132
141
142
137
131
123
116
120
132
147
150
127
127
130
132
128
124
124
130
135
141
140
131
123
120
121
124
125
131
139
144
139
126
111
108
121
130
135
133
132
132
123
111
107
119
134
144
142
135
134
138
140
132
122
117
120
129
138
139
134
127
125
129
134
140
139
134
127
129
136
141
136
126
123
132
142
144
138
133
134
134
131
124
116
121
132
138
138
133
126
122
125
131
137
132
128
126
131
135
135
128
124
120
119
120
130
143
151
142
125
115
129
128
129
134
136
130
125
124
134
138
134
127
127
134
140
134
123
117
120
124
130
129
130
135
138
146
149
143
130
122
128
143
153
145
128
113
113
116
119
124
131
137
138
131
124
124
126
127
128
131
130
124
122
129
133
131
127
133
141
140
136
132
131
126
116
107
104
105
116
126
135
137
133
131
133
135
134
130
126
127
131
134
135
141
141
136
130
124
123
130
142
150
146
135
117
109
110
119
131
139
121
121
125
130
134
132
128
131
138
138
137
138
136
128
121
117
122
128
135
139
141
138
130
119
112
114
118
124
130
134
136
136
135
140
142
143
139
133
128
131
138
144
146
142
140
139
141
139
134
135
119
120
122
120
120
122
130
132
130
129
131
136
135
131
127
122
120
123
136
141
140
128
122
133
150
155
139
122
115
121
130
130
124
121
120
121
125
130
134
131
126
120
118
119
130
149
162
159
144
131
130
128
121
115
113
121
130
127
118
114
117
125
128
128
126
127
130
134
137
137
130
123
117
124
135
140
133
120
117
122
130
131
126
125
125
127
128
127
130
131
131
127
120
117
116
120
124
122
119
121
120
105
102
112
126
136
132
125
120
121
125
122
118
115
122
130
137
134
129
126
125
124
124
120
121
122
127
129
131
135
141
144
142
140
136
130
127
124
123
121
120
121
118
117
111
109
105
110
120
132
113
102
103
117
137
147
145
136
129
131
129
123
118
116
120
129
134
129
122
120
120
120
119
120
122
121
120
124
132
137
142
144
144
143
141
137
131
122
111
106
110
120
129
131
129
128
131
141
151
152
133
128
118
119
129
143
146
139
129
126
128
132
128
121
117
120
125
130
127
126
123
118
116
120
125
126
122
119
120
123
128
131
128
127
131
131
127
116
106
110
125
146
158
149
137
129
131
145
153
151
141
134
116
108
117
131
141
135
124
121
131
139
133
122
112
115
127
138
140
137
134
134
132
124
122
125
127
125
119
119
126
134
132
124
117
116
117
118
121
134
144
147
143
132
125
125
125
130
133
135
136
129
115
110
119
128
136
131
126
120
123
127
130
126
127
129
133
135
133
129
132
139
140
128
116
113
120
121
119
129
144
158
153
134
122
115
115
117
125
135
134
120
106
108
124
135
138
131
124
130
135
138
132
125
121
125
125
127
126
125
121
118
123
127
129
130
129
129
128
123
121
124
132
131
129
126
123
123
123
131
136
138
133
127
129
125
120
118
123
130
131
120
114
121
133
135
129
124
127
138
131
137
129
120
117
121
124
126
127
127
130
128
127
125
125
122
120
122
121
120
120
120
126
134
143
146
141
134
127
122
114
109
111
118
129
136
134
134
137
140
139
137
134
135
130
120
113
119
131
137
127
126
120
117
117
122
126
129
130
131
132
134
133
131
132
128
121
109
107
113
121
127
126
124
125
131
131
129
121
112
108
109
115
124
132
138
145
146
142
136
131
130
129
128
128
129
129
133
133
133
129
128
125
122
120
119
121
127
137
136
130
116
115
122
132
132
121
103
96
106
120
127
125
118
113
112
113
116
117
111
108
110
117
127
131
135
134
134
128
117
114
116
124
131
134
136
134
133
131
133
129
131
127
124
119
114
114
127
145
152
133
106
93
101
118
124
120
109
106
110
117
116
121
127
129
123
115
114
118
120
116
113
121
132
139
136
131
130
127
124
119
116
120
122
120
117
115
121
128
132
123
129
128
125
120
118
119
127
135
139
132
116
107
106
118
123
123
118
118
121
120
119
121
125
128
127
122
115
114
116
114
116
122
135
143
140
133
133
140
146
142
129
119
117
118
117
121
126
127
121
125
137
140
130
123
123
131
129
120
115
124
135
139
131
124
124
126
127
124
124
128
127
119
113
113
117
120
116
112
115
120
120
125
131
141
140
134
130
131
140
141
132
131
133
136
137
136
137
139
135
124
135
139
128
115
117
134
141
129
113
114
130
141
135
124
120
125
127
122
120
122
121
115
112
117
127
130
131
131
133
136
133
128
124
125
127
120
114
111
115
120
129
133
137
136
130
124
125
135
140
117
122
126
128
126
128
136
146
142
128
112
111
119
124
126
124
124
120
118
114
115
112
112
114
121
131
139
141
136
131
130
130
130
127
121
115
114
113
114
114
118
125
132
135
136
134
129
123
113
106
125
124
131
145
153
144
129
125
131
132
123
115
118
125
130
131
130
128
128
127
124
126
130
128
122
118
123
130
127
120
113
123
136
144
136
124
117
125
131
127
118
114
118
132
147
159
158
141
119
106
129
128
140
146
142
124
108
103
114
125
123
121
121
127
129
126
125
126
126
118
113
123
137
146
135
119
113
122
129
129
122
123
133
144
138
124
115
120
126
124
116
110
117
134
149
155
156
155
152
147
114
122
128
132
125
118
114
121
131
131
126
122
122
124
123
122
120
123
118
108
102
108
121
137
140
131
125
129
138
140
133
123
118
121
119
115
113
114
118
120
119
121
134
141
136
125
123
138
155
158
114
113
116
123
125
127
129
133
137
138
138
134
128
123
123
128
132
129
122
117
115
114
117
119
121
124
126
131
134
136
134
129
124
117
112
115
120
124
122
121
122
130
137
139
132
120
119
125
135
139
133
120
111
112
115
117
112
111
114
126
134
134
133
131
129
129
129
124
122
120
123
124
122
120
122
124
127
130
131
130
137
146
145
135
125
124
127
129
123
119
125
131
130
127
127
132
134
132
131
139
137
125
113
108
107
108
109
117
130
133
130
122
121
128
132
127
118
120
131
140
139
128
120
119
125
134
135
132
127
126
134
144
146
139
135
136
140
134
125
123
127
132
129
118
116
121
126
125
132
138
134
125
116
111
111
113
118
136
155
158
144
118
112
124
139
138
122
116
130
145
147
126
104
98
112
129
131
126
123
126
134
140
134
126
123
130
137
134
122
114
117
127
132
126
118
108
101
100
109
120
125
123
120
122
123
119
116
121
134
146
147
137
128
131
142
142
126
115
116
127
136
125
104
95
99
111
117
118
119
128
138
139
132
119
118
123
126
124
120
116
118
122
122
121
123
129
118
108
107
118
114
121
122
124
123
123
118
112
111
119
132
142
140
131
123
124
127
127
122
121
122
125
121
111
108
112
118
125
122
129
133
134
133
130
130
127
128
127
127
137
143
135
119
109
120
141
149
140
133
131
120
121
119
115
119
127
133
132
127
119
122
127
128
120
117
123
132
136
129
121
121
125
125
124
123
124
126
124
120
122
136
145
141
129
119
123
130
130
125
123
136
142
141
127
121
129
139
142
138
129
131
122
117
118
124
131
136
136
131
130
126
123
121
121
132
140
140
138
133
132
131
129
126
125
127
126
119
110
106
117
138
148
135
114
102
117
136
136
122
107
113
129
143
141
129
124
126
129
122
114
122
121
128
134
129
123
116
116
118
119
121
119
120
124
127
125
128
133
140
138
127
113
108
117
125
123
120
113
116
122
129
128
125
118
121
127
135
136
134
127
122
119
118
120
128
137
136
130
123
115
117
129
139
137
125
113
108
114
121
122
120
118
120
117
110
107
116
132
140
133
114
99
105
120
134
137
137
140
142
137
127
120
121
128
132
132
130
133
137
140
135
126
114
114
126
138
139
135
134
136
135
135
127
120
123
123
122
123
127
134
135
128
123
122
121
122
129
133
136
131
119
118
124
137
148
151
146
140
134
129
129
129
121
114
115
122
132
136
135
128
130
128
127
123
128
135
134
134
135
138
144
130
116
111
121
135
132
125
119
118
123
124
122
126
132
133
132
133
136
135
130
122
120
125
135
140
132
115
102
107
124
133
124
111
109
124
141
147
137
125
120
117
116
120
129
138
138
132
128
129
140
143
139
129
120
118
121
128
128
125
118
116
117
123
122
119
117
124
133
132
118
103
100
112
127
136
132
121
118
120
122
119
113
110
114
125
136
137
134
130
123
116
112
117
126
138
137
133
132
138
141
152
150
135
119
112
120
135
147
147
136
120
112
113
118
116
120
125
131
135
129
125
129
137
142
138
134
138
141
139
126
113
101
100
109
122
130
131
128
126
125
125
123
120
122
128
137
136
135
129
137
135
129
124
127
134
140
142
145
143
135
121
112
115
128
135
134
128
128
136
149
154
151
142
138
134
131
126
123
123
122
122
118
116
120
125
126
127
126
127
127
128
123
121
121
130
140
139
123
102
133
132
130
128
128
137
146
142
135
131
127
120
114
118
130
143
142
130
122
125
134
135
123
107
107
118
127
126
121
118
120
126
135
137
135
126
121
123
127
132
129
122
120
123
130
136
141
137
124
110
134
143
144
134
126
124
128
129
130
134
143
141
131
121
121
130
140
137
130
127
128
125
117
106
107
122
137
145
145
134
121
113
115
118
122
124
129
136
140
134
125
115
119
128
132
131
127
122
119
117
132
134
135
132
129
127
127
126
127
135
146
151
147
139
131
127
126
127
127
128
134
134
134
131
128
131
134
141
142
133
122
109
105
105
112
123
132
137
138
131
121
115
120
128
127
118
112
113
118
118
130
129
130
131
135
136
136
134
131
131
130
130
133
138
137
130
114
109
117
131
136
137
136
135
138
134
126
116
118
129
137
139
135
131
126
122
117
115
117
124
124
121
119
117
117
112
112
115
119
125
126
132
141
143
136
128
122
123
128
126
117
113
114
122
131
133
132
130
133
135
138
138
138
139
142
141
130
120
116
128
142
148
143
134
124
120
115
111
116
122
125
123
119
119
124
126
123
116
115
120
116
119
129
135
129
121
117
119
122
122
121
123
125
126
129
142
154
154
144
135
137
141
145
143
143
142
140
133
128
129
128
125
120
118
120
121
120
119
119
122
122
119
121
131
145
151
146
128
112
110
128
116
111
114
117
123
134
140
138
135
135
137
137
130
124
127
135
136
134
131
133
136
136
132
134
138
141
140
138
133
127
125
123
132
138
135
126
120
120
122
119
120
125
133
141
142
139
134
129
124
140
136
128
119
115
121
134
143
142
137
133
129
123
120
118
119
121
124
126
122
116
110
114
128
136
136
131
127
129
133
135
133
135
138
139
137
132
125
122
123
123
126
128
129
125
121
119
123
129
129
134
143
144
134
122
122
130
137
138
132
125
119
121
130
143
149
145
139
134
125
108
101
112
130
140
133
123
117
120
125
129
130
128
121
121
129
138
141
131
121
121
128
129
129
125
125
123
121
118
122
121
126
132
131
127
127
133
138
134
126
123
127
138
151
158
155
148
142
136
131
126
119
113
116
122
128
136
140
138
129
124
123
123
124
127
136
139
133
122
114
113
120
124
127
126
127
129
133
133
130
120
113
120
128
127
126
128
128
125
124
128
135
142
138
131
123
124
126
133
135
132
124
112
104
113
128
143
150
145
135
126
124
125
133
142
143
135
126
122
121
123
121
118
113
116
122
132
141
146
144
132
129
130
130
126
121
119
122
128
136
140
140
133
127
124
124
125
127
127
127
129
124
119
117
119
124
124
124
125
131
131
131
126
123
126
132
134
136
136
137
139
134
119
112
116
130
140
139
131
130
134
140
139
133
127
124
122
126
135
142
140
132
123
128
139
146
141
127
119
122
131
141
143
136
131
128
124
122
121
127
138
147
145
133
122
120
129
136
136
136
135
133
126
122
125
137
142
136
122
118
133
130
126
122
127
132
134
135
134
131
130
128
128
131
137
137
126
114
108
117
133
150
149
141
134
134
141
140
130
125
131
147
158
154
139
124
118
114
117
119
123
130
132
129
124
124
125
127
126
126
133
119
111
115
126
132
134
136
135
132
129
131
132
129
125
122
120
113
110
117
131
141
141
130
120
118
126
127
125
119
113
117
130
139
140
131
117
109
111
121
133
142
140
132
125
122
123
127
135
138
134
128
127
129
128
128
130
135
139
133
127
127
129
128
125
129
133
133
131
127
130
135
134
124
115
112
111
116
122
121
116
117
122
127
129
125
119
118
124
133
143
147
146
138
135
142
147
146
139
136
122
122
123
117
108
107
111
113
113
113
124
132
129
128
131
135
131
125
123
129
137
138
134
137
148
149
136
120
110
109
116
121
124
122
121
123
127
132
132
131
130
137
145
146
147
150
152
145
134
126
129
125
120
109
107
119
129
128
110
99
105
121
129
131
135
141
139
132
125
120
120
121
122
133
146
155
145
122
108
110
124
134
135
130
130
130
131
134
139
145
147
140
127
115
110
120
131
135
131
126
124
122
121
120
121
124
128
124
118
112
112
120
124
126
125
128
132
129
121
117
119
123
128
134
139
138
128
113
104
110
125
138
139
134
132
133
133
136
137
135
134
126
116
107
101
104
111
118
123
129
126
126
126
126
125
123
118
121
126
128
126
124
121
121
122
123
120
113
111
115
122
129
135
137
134
123
116
117
123
128
129
128
125
127
131
134
135
133
126
118
112
117
121
126
128
130
130
131
131
132
138
136
130
123
122
124
128
129
131
136
140
136
129
125
130
136
133
128
123
123
126
129
129
127
126
123
123
130
140
141
133
125
122
124
125
127
127
127
123
122
125
136
145
144
137
134
137
142
142
133
140
134
120
113
119
125
128
125
124
130
142
143
135
124
127
136
146
148
142
135
132
133
131
126
124
128
132
130
123
121
130
141
139
125
118
114
116
122
124
131
140
143
137
128
123
125
131
136
138
131
135
125
117
118
122
125
123
115
111
113
117
120
120
121
124
126
130
131
130
130
132
137
135
127
126
131
134
123
110
112
128
145
140
125
121
127
129
127
124
129
129
121
109
109
122
134
135
129
122
124
126
126
128
131
132
128
125
121
120
113
104
101
107
119
127
129
127
120
118
119
124
129
132
129
130
135
134
126
118
119
123
123
117
120
131
143
143
131
126
132
137
128
115
116
123
133
129
119
114
120
119
124
127
130
130
130
126
124
122
121
120
122
123
125
129
130
126
117
113
119
128
135
138
138
137
134
130
120
118
123
124
118
111
112
123
136
141
135
135
138
141
137
129
122
119
116
114
118
119
120
120
122
121
119
119
120
121
116
114
117
128
136
133
126
120
116
115
114
115
123
133
137
135
130
128
126
121
118
121
127
133
130
121
110
111
124
136
142
134
122
116
114
117
124
121
122
122
119
119
119
129
134
129
124
118
118
120
120
119
115
112
117
119
120
116
112
116
117
120
121
118
111
110
114
117
123
125
133
137
135
130
125
122
123
126
130
132
132
124
111
105
107
116
128
133
134
128
119
116
118
129
135
136
132
128
127
129
130
125
116
105
97
103
117
123
125
121
119
118
116
109
107
113
124
128
126
127
134
142
137
124
112
119
132
140
128
114
110
116
122
121
117
116
123
130
128
123
118
120
130
122
125
125
126
130
135
135
131
124
118
113
111
116
124
131
130
124
119
116
118
124
127
127
122
118
117
121
131
134
130
120
115
117
122
122
115
110
115
125
130
121
108
107
115
117
113
111
117
126
131
124
126
128
126
125
131
136
134
124
118
127
138
139
130
122
121
124
125
125
129
137
139
128
117
110
116
127
136
134
131
131
131
126
121
119
120
130
134
132
121
101
92
99
111
116
110
107
113
126
132
129
136
133
124
114
120
134
136
126
115
120
136
145
135
122
119
125
128
125
120
119
121
120
117
122
131
141
142
136
133
134
133
129
122
121
125
132
132
129
116
103
101
107
114
117
115
109
118
131
134
135
135
124
112
111
119
133
137
123
107
99
112
130
136
130
126
124
120
116
111
106
107
109
111
120
127
131
130
124
122
118
117
118
122
120
120
119
127
132
131
126
120
113
115
118
122
131
135
132
124
141
132
118
112
118
126
133
129
121
109
98
102
119
128
128
120
119
124
128
130
124
122
119
121
119
118
118
118
119
120
123
126
135
139
132
119
114
122
132
136
129
120
113
113
118
126
133
135
129
120
127
125
122
124
123
123
120
117
117
113
113
119
128
131
125
115
113
123
130
133
127
126
135
147
143
133
124
124
131
136
136
137
141
143
135
120
111
116
124
126
120
114
114
122
129
127
126
132
135
141
106
112
124
132
128
125
123
123
121
119
124
129
132
129
124
120
124
128
127
119
113
118
131
143
141
133
127
129
133
129
119
109
113
120
123
120
114
117
125
128
126
124
124
129
131
126
125
132
140
141
111
111
121
130
131
132
138
142
137
132
132
136
132
128
125
134
141
142
130
122
118
120
122
122
119
120
125
128
128
119
107
102
106
115
122
125
124
123
124
127
130
133
133
126
120
118
120
127
128
122
124
120
119
121
121
127
133
138
139
138
137
137
137
138
138
139
137
130
126
119
118
120
122
124
126
127
129
130
131
129
129
129
127
123
123
125
122
115
110
114
125
132
127
120
121
127
127
126
126
134
126
122
120
121
123
125
129
136
142
142
136
126
133
138
144
140
133
127
122
117
111
110
120
133
141
137
131
131
136
140
137
133
127
121
120
120
117
113
111
115
122
124
120
117
118
125
125
123
132
148
125
121
122
123
124
123
126
136
145
141
135
122
124
135
146
143
134
130
132
138
134
122
119
126
134
131
124
127
136
144
137
125
114
112
118
124
127
123
117
114
115
122
128
129
127
126
119
119
126
136
133
129
124
122
121
119
120
124
132
136
135
133
131
132
131
127
120
119
127
137
140
131
123
124
129
131
126
124
126
133
136
129
120
116
120
127
133
130
123
116
117
124
132
134
133
134
129
123
124
128
126
133
133
126
121
118
118
122
127
134
141
146
138
121
106
104
109
113
111
112
117
128
129
130
130
137
139
130
115
109
119
131
141
141
135
131
131
132
135
138
140
132
120
110
115
129
133
135
133
136
117
128
139
141
133
124
122
126
130
137
145
145
135
121
113
120
129
132
123
115
119
133
139
134
129
131
136
130
111
97
111
131
150
147
136
126
125
123
127
136
146
144
127
108
102
115
131
138
136
135
125
124
131
138
135
132
131
130
130
131
129
127
126
134
140
140
141
139
138
136
135
134
137
134
129
122
115
110
106
106
116
129
133
128
123
123
124
117
110
116
135
145
140
121
111
117
127
130
125
128
124
120
119
122
127
133
135
134
129
118
108
106
118
136
141
137
127
124
127
130
121
114
121
132
134
122
104
98
105
117
121
117
117
117
128
136
138
133
127
127
133
135
127
117
120
128
132
130
123
125
134
136
131
124
123
124
127
131
132
125
115
105
110
122
137
136
129
121
117
112
108
110
118
130
133
127
119
116
120
122
119
116
119
127
132
137
142
145
141
136
130
124
122
119
121
125
132
134
134
135
147
152
140
130
124
123
119
120
130
135
130
115
108
120
138
152
149
135
120
114
117
120
124
127
129
130
129
127
120
115
121
130
136
132
123
120
128
134
131
121
118
122
126
124
117
115
120
131
137
136
128
122
119
127
136
136
125
121
124
132
128
118
112
123
136
142
140
135
134
130
122
115
118
125
132
133
125
110
98
102
117
137
146
136
122
116
120
130
129
124
120
120
123
127
128
127
122
120
119
121
108
113
126
133
133
126
122
128
133
134
128
119
117
125
125
116
109
119
133
136
125
113
114
130
141
134
122
109
104
107
112
116
122
123
124
130
134
140
143
136
129
122
125
138
155
153
135
116
112
121
136
146
151
137
122
111
113
129
138
136
125
119
121
127
125
113
106
114
128
134
126
117
125
135
138
131
121
126
136
138
124
113
109
113
125
133
136
140
140
134
128
126
135
151
160
156
138
120
115
124
153
150
140
127
127
133
136
128
119
115
117
122
124
127
128
129
124
122
120
113
111
116
126
135
133
126
121
127
138
144
141
136
131
130
130
130
133
137
135
134
133
134
138
142
145
143
136
123
112
105
133
128
123
127
143
157
149
128
111
110
121
129
126
121
125
128
132
129
123
118
115
119
126
131
134
131
124
117
117
122
134
141
141
137
134
134
139
140
144
146
145
142
137
131
130
131
131
124
116
115
129
129
128
130
134
136
130
119
113
121
132
133
127
119
122
127
138
139
144
145
143
138
132
134
138
140
133
119
112
113
124
137
141
132
126
134
143
151
143
129
125
123
127
128
127
124
128
134
144
150
131
134
130
128
120
117
123
129
131
135
134
133
131
136
140
141
137
128
125
126
127
127
131
136
139
140
135
129
124
124
123
126
126
125
125
132
140
140
133
121
115
119
125
129
129
128
132
141
151
155
132
134
131
127
125
131
141
152
152
139
125
121
130
140
143
135
122
109
105
107
114
124
133
137
138
135
130
132
131
126
118
110
111
122
131
133
128
127
135
144
144
136
125
128
132
135
135
136
137
136
132
139
141
138
137
136
136
141
140
128
113
109
116
123
125
121
120
123
128
130
134
139
140
134
125
123
123
123
123
119
115
115
123
132
136
133
125
125
138
148
149
135
119
117
122
129
133
133
133
132
131
134
138
140
135
127
122
122
125
123
121
122
126
128
128
133
136
138
133
129
127
129
128
121
121
121
123
120
119
124
130
140
146
150
146
139
134
135
140
137
125
116
116
122
128
129
129
132
132
132
128
128
128
126
123
124
126
133
138
140
140
137
136
135
141
141
136
125
115
112
115
118
120
121
125
129
132
133
132
134
135
144
150
156
152
145
144
147
147
136
116
109
122
137
139
123
113
118
129
129
131
137
134
127
121
123
126
130
134
141
143
135
124
123
131
136
134
125
119
116
112
112
116
122
125
125
126
135
145
146
136
130
131
136
141
144
144
149
154
151
137
128
126
130
125
113
104
108
119
126
134
139
138
132
125
122
123
119
123
132
138
131
120
117
129
139
141
135
129
121
116
113
116
120
124
119
119
129
142
144
134
121
112
115
124
133
135
134
136
144
148
142
124
108
104
115
125
129
128
128
124
123
125
128
128
131
132
132
131
129
131
131
127
130
139
149
148
138
127
122
120
117
118
115
119
129
133
129
122
120
124
125
119
114
120
130
133
127
118
119
123
121
112
106
111
129
143
142
134
126
121
116
119
127
131
132
133
130
125
125
128
133
136
135
137
143
147
141
134
128
122
118
109
107
116
128
131
119
108
109
126
141
141
129
120
122
129
132
129
120
114
111
117
124
134
140
138
125
116
121
135
135
134
131
130
129
123
118
114
122
137
146
148
140
133
132
138
137
131
125
122
124
129
129
123
117
112
113
120
131
139
144
133
120
111
114
124
134
136
135
137
140
143
141
138
135
131
120
116
129
143
148
141
131
126
126
125
124
123
126
136
140
137
133
133
136
138
133
120
117
124
138
147
141
130
120
119
126
136
144
144
138
126
118
118
125
132
134
132
132
137
144
144
137
128
130
134
137
138
143
132
135
128
121
125
129
134
135
131
126
124
120
120
124
133
142
147
137
122
118
128
138
137
124
115
121
135
141
138
132
132
133
136
137
137
141
140
134
125
118
114
114
116
119
121
125
128
133
140
140
127
119
114
118
126
131
132
131
131
128
124
128
131
132
136
144
147
141
130
123
128
135
136
126
116
118
130
137
133
123
117
122
132
137
134
128
124
124
123
117
112
111
113
114
119
122
121
123
125
126
131
128
126
128
128
129
127
126
127
127
132
138
141
139
136
137
140
138
133
129
128
131
136
141
141
137
133
130
129
125
121
123
128
131
124
116
115
121
125
123
123
125
127
125
130
132
138
133
125
124
133
133
129
124
114
107
105
101
101
109
124
130
125
113
110
116
122
116
106
102
105
104
98
97
106
117
124
123
122
124
127
130
124
117
114
119
126
129
125
118
119
130
142
150
149
141
126
115
111
116
135
129
123
114
112
117
126
124
113
108
110
117
119
116
116
126
133
131
119
114
118
120
117
117
125
138
134
120
105
107
122
132
134
132
130
131
131
134
136
139
140
139
141
148
153
157
153
142
133
126
124
125
127
122
118
116
124
125
128
122
119
121
129
135
137
140
144
144
139
132
129
129
131
136
145
148
137
113
95
99
117
132
133
128
127
130
136
140
142
144
138
137
135
136
138
142
142
138
131
123
122
129
133
128
119
114
113
121
127
127
128
124
130
136
140
136
132
126
125
126
128
132
135
138
135
123
115
115
124
132
133
130
124
116
109
113
124
136
141
137
126
121
119
119
121
124
125
117
107
106
134
139
138
130
123
118
117
120
121
124
125
121
116
121
130
133
128
120
119
124
128
134
137
134
123
109
108
127
145
146
134
122
115
115
115
116
125
134
139
136
126
120
117
118
124
133
137
132
120
112
142
143
139
132
127
121
114
108
112
121
129
129
123
122
126
128
128
129
130
132
129
125
127
131
135
136
133
132
127
120
112
107
108
113
122
132
135
131
126
124
125
132
134
134
135
136
137
135
135
131
127
123
123
128
128
124
115
111
116
124
128
131
129
125
124
120
114
117
124
130
129
124
124
127
138
150
150
136
121
112
110
109
104
109
125
144
145
130
113
111
122
132
139
140
140
134
122
112
116
125
107
104
110
122
129
130
130
130
130
125
119
118
119
119
121
119
115
113
115
119
132
137
132
125
122
129
133
131
130
131
130
125
117
121
135
147
146
132
125
127
130
126
117
113
118
124
122
115
111
118
110
107
111
119
126
130
129
123
116
111
115
119
121
120
123
125
125
116
110
116
132
143
140
128
115
109
106
114
118
123
131
130
124
118
116
121
131
135
134
132
121
113
105
103
109
120
130
135
131
122
124
121
116
115
115
118
116
109
102
105
114
123
130
126
124
126
126
122
118
120
124
129
128
125
123
120
116
112
109
114
129
132
125
104
90
98
118
128
119
103
96
106
119
127
128
125
127
124
119
115
128
129
123
115
114
118
121
117
111
107
113
121
126
124
124
127
136
145
143
133
121
112
110
119
127
134
134
132
131
130
131
131
124
117
113
117
123
122
112
105
108
120
128
127
125
119
115
107
97
96
127
130
125
122
125
131
130
119
111
109
116
126
127
125
122
128
137
145
142
132
125
125
127
129
126
124
122
124
131
133
128
119
118
126
133
134
127
125
128
138
141
135
124
113
111
113
114
114
115
120
126
124
121
121
125
128
124
121
116
126
137
141
132
122
120
123
126
126
120
117
121
129
133
128
124
121
120
122
122
124
125
123
120
116
116
117
123
129
138
141
134
121
111
109
110
110
113
120
132
146
128
124
121
118
114
115
121
126
137
145
150
143
127
120
119
122
127
128
124
119
118
119
121
123
126
134
140
136
130
127
131
137
136
123
116
117
126
134
136
127
116
109
111
114
114
112
111
120
129
132
133
130
123
117
114
120
128
131
128
125
127
131
133
128
126
126
128
131
129
123
121
121
122
122
125
132
132
133
127
123
122
124
124
123
126
134
142
144
137
127
116
111
112
117
118
117
116
121
130
130
147
136
118
103
111
127
139
134
117
102
101
117
137
141
134
124
115
114
114
116
122
121
119
116
118
121
118
113
109
108
106
102
102
109
124
132
140
141
136
127
116
111
112
118
119
117
115
122
132
147
151
138
117
99
102
119
137
145
135
120
110
117
133
139
131
119
110
113
122
132
131
121
114
112
124
134
131
119
114
116
122
123
120
124
128
130
124
120
118
119
123
125
126
123
119
109
105
112
129
144
138
138
127
113
106
120
138
148
146
135
126
123
134
137
135
129
127
135
145
150
141
125
117
121
131
144
145
136
133
136
137
135
133
135
134
131
123
117
118
124
130
134
136
136
132
124
116
112
116
121
125
135
138
131
121
125
138
141
128
118
125
135
141
134
125
127
134
142
142
137
130
128
132
137
139
138
133
130
128
124
120
116
117
121
128
131
130
132
134
135
130
129
125
127
130
129
128
129
122
116
119
130
136
133
125
127
137
140
129
121
128
141
144
133
119
117
126
133
130
124
125
128
136
141
139
134
128
121
114
108
106
107
110
116
125
135
137
135
129
125
127
130
122
107
99
106
120
131
135
124
117
125
133
132
125
126
136
149
150
145
142
141
140
137
132
130
130
132
130
127
125
126
127
133
132
130
129
131
133
127
117
109
104
109
120
131
135
125
114
113
124
131
125
110
99
98
104
114
122
129
120
127
134
134
131
129
133
135
131
123
120
123
125
128
132
132
134
134
131
124
118
117
126
133
132
125
123
132
143
141
128
113
104
106
114
119
120
118
120
123
122
120
115
115
119
120
112
106
112
124
126
130
136
134
130
127
123
113
99
89
91
108
124
131
133
134
136
142
141
132
123
121
128
141
136
124
117
125
140
145
135
122
114
114
117
120
125
135
140
133
124
118
116
123
133
140
138
128
124
125
133
132
126
122
121
124
124
124
115
106
104
117
131
135
134
133
136
142
142
135
127
121
123
135
137
136
128
128
134
140
138
127
117
114
119
128
139
144
139
129
126
131
135
140
139
140
138
134
127
124
124
123
123
125
124
122
127
134
140
138
135
136
136
133
123
120
124
128
125
117
111
110
115
125
132
140
142
135
129
120
120
122
118
112
113
119
129
132
128
126
126
131
133
133
134
133
129
122
119
125
104
117
136
142
130
115
110
116
126
132
136
140
140
134
126
121
126
130
122
113
115
122
130
128
129
128
138
139
129
110
106
115
119
123
120
122
125
125
127
131
131
122
111
109
120
135
141
136
132
136
114
126
141
140
128
116
110
111
113
115
118
125
130
135
137
133
130
131
124
121
122
131
143
145
132
123
126
132
132
126
113
112
117
127
136
139
134
126
124
130
134
132
116
108
117
133
143
140
135
140
134
136
127
122
125
131
133
131
128
129
130
128
125
123
124
125
125
123
121
123
125
132
143
150
146
131
120
125
135
141
133
122
118
125
140
150
147
135
126
125
132
134
129
122
121
126
132
131
128
131
144
137
121
113
120
128
131
130
132
140
141
133
122
118
119
124
126
123
120
120
127
131
137
133
130
126
123
122
123
126
127
128
132
134
135
136
137
135
129
122
122
127
131
127
121
119
126
132
133
130
142
135
120
115
120
124
121
118
123
129
127
118
113
119
128
136
133
124
123
123
126
126
122
115
109
115
122
123
113
102
105
125
147
148
132
111
108
118
124
123
123
127
133
132
122
113
117
129
136
135
125
122
119
127
135
135
128
123
128
132
129
121
117
122
127
123
117
119
125
129
127
122
118
120
119
120
124
126
118
107
108
127
149
152
135
117
114
126
135
134
128
127
133
136
134
123
116
117
120
123
113
116
126
135
136
129
126
131
144
153
153
144
141
139
130
116
100
103
121
132
129
125
124
130
130
124
123
128
133
129
125
129
139
143
139
134
138
148
154
145
128
120
122
138
149
141
121
109
110
120
123
128
135
132
121
113
118
129
133
134
134
141
151
156
144
126
112
111
120
126
126
122
124
131
126
115
109
115
131
137
136
133
139
144
143
135
132
134
138
136
127
119
124
139
150
142
124
112
114
126
124
129
127
122
125
132
135
129
115
106
114
137
152
153
138
126
122
125
121
113
105
106
122
131
126
112
101
109
125
139
140
136
137
141
139
126
112
108
121
135
141
136
131
136
136
132
126
118
118
127
121
121
116
125
141
153
148
131
120
121
130
138
139
132
123
115
113
118
121
114
109
115
128
143
143
131
118
117
124
133
137
132
120
114
111
112
114
121
130
143
150
144
133
126
125
128
129
124
122
127
130
127
122
127
133
136
128
122
123
129
130
121
114
118
124
122
118
119
124
131
128
126
131
143
154
150
137
124
117
122
136
148
142
122
107
108
118
126
128
128
134
140
134
128
125
126
132
136
141
144
131
128
125
123
119
115
117
120
126
126
119
108
108
121
138
145
140
131
126
122
116
112
116
127
137
140
135
130
128
130
138
146
149
142
130
127
121
118
114
115
124
136
135
131
128
127
130
133
141
144
134
131
125
119
117
120
130
138
142
133
123
119
124
131
138
139
138
133
123
112
111
116
121
122
117
114
120
132
139
134
119
107
110
127
143
146
134
124
126
134
139
136
132
130
132
131
130
129
126
126
149
139
126
120
122
132
141
149
145
132
124
127
136
136
125
118
119
124
124
123
127
134
135
123
110
107
118
128
130
124
106
97
102
118
130
135
130
131
138
148
145
134
127
128
133
136
137
134
129
123
146
136
125
123
126
136
137
134
127
120
119
124
132
133
128
120
117
119
120
122
125
130
128
122
116
117
121
123
122
122
128
136
140
134
125
118
120
127
133
130
123
120
124
129
132
130
132
137
133
124
129
126
123
128
139
144
134
121
118
124
127
127
124
128
132
137
129
118
108
110
118
123
128
129
133
131
123
117
117
125
137
148
149
138
127
117
120
127
132
126
115
111
123
134
132
121
114
120
127
126
121
121
124
134
148
148
133
116
115
130
145
141
126
123
130
135
129
120
113
115
119
122
128
130
130
122
118
119
130
134
136
133
131
133
132
130
124
127
134
138
133
125
121
123
122
115
113
121
130
134
123
124
129
134
143
142
130
116
115
130
144
143
130
119
116
122
125
123
124
124
129
133
132
130
123
117
119
131
142
143
133
120
113
119
132
136
126
112
116
131
143
135
118
104
108
120
129
138
140
143
134
134
131
127
125
128
129
130
131
135
143
138
125
116
116
126
134
132
127
129
137
145
143
132
127
128
128
122
116
116
122
124
121
119
126
132
127
115
111
117
126
127
121
120
127
139
142
135
130
133
132
135
133
126
123
125
134
140
145
147
145
142
132
129
131
141
147
143
135
129
132
130
128
124
125
128
125
109
99
105
127
146
153
141
123
118
127
133
133
128
122
126
137
147
151
146
136
121
112
121
124
134
136
134
132
133
133
129
124
126
138
151
155
147
133
128
128
129
128
124
122
124
130
134
128
119
115
120
129
134
138
139
139
136
124
116
121
129
134
134
138
146
150
147
135
126
125
124
121
123
130
141
141
134
130
128
123
114
109
113
129
142
150
145
132
122
122
122
123
121
122
128
133
134
127
119
118
126
140
145
136
120
110
114
125
131
125
115
108
115
130
143
142
127
115
116
128
138
142
140
136
140
134
127
125
124
121
123
128
128
127
125
124
126
131
134
139
140
136
133
131
130
123
116
116
123
130
129
128
129
131
129
123
122
130
139
143
135
120
111
106
108
115
119
124
129
133
137
142
140
127
129
127
126
129
132
130
129
129
130
130
128
128
131
134
138
141
141
139
135
131
132
129
125
125
128
135
140
138
134
136
144
145
136
130
133
145
156
147
123
105
105
115
128
131
126
123
123
125
125
124
125
125
127
131
133
127
118
113
120
132
145
149
143
134
128
126
127
131
128
126
127
132
145
148
144
136
134
135
138
139
142
146
140
132
126
133
145
145
127
117
121
131
135
129
125
122
124
124
124
118
120
127
131
128
121
114
107
109
116
132
141
134
122
112
116
122
121
115
111
116
120
117
111
111
119
131
129
124
121
127
128
123
113
110
117
126
128
124
119
117
114
115
121
130
129
125
121
117
123
124
123
125
126
124
121
118
117
117
120
123
123
119
111
111
119
129
131
128
125
127
129
124
114
111
114
121
122
120
123
126
126
121
121
125
127
126
126
131
136
135
128
128
140
150
149
138
128
128
127
123
121
122
120
118
113
117
120
125
124
120
118
117
115
117
127
139
145
142
133
125
116
112
113
120
131
136
133
132
133
135
133
129
125
127
130
135
140
143
142
135
132
136
144
149
146
140
134
134
131
122
121
123
124
121
120
122
123
125
123
120
118
116
120
131
132
131
130
130
125
115
104
103
111
118
120
121
129
136
137
135
134
130
121
112
112
122
136
137
132
126
131
134
133
133
133
137
131
122
121
123
127
128
128
127
127
128
123
120
117
114
111
112
118
123
124
117
117
120
124
126
124
126
126
118
103
98
112
124
123
115
113
121
123
119
112
114
121
132
136
136
136
129
123
126
135
140
132
122
120
123
127
129
129
126
125
121
118
117
120
125
125
121
118
118
114
111
117
129
133
129
128
131
136
133
123
116
121
124
117
102
91
97
119
131
138
136
132
133
139
141
134
129
127
132
135
133
128
129
135
121
119
122
126
128
127
128
127
131
136
141
142
138
128
118
112
111
120
133
133
126
116
115
123
132
139
139
138
140
135
117
98
91
104
125
142
143
133
125
122
122
119
123
131
138
134
121
112
119
137
122
119
120
123
128
132
141
141
140
138
140
140
132
119
111
108
113
116
116
118
117
120
122
122
118
118
122
134
149
153
143
124
111
108
113
120
120
121
124
126
125
122
118
122
131
134
130
123
122
127
124
123
123
121
123
127
130
129
119
112
116
121
121
116
108
110
115
112
105
101
112
128
135
127
112
98
100
112
121
122
122
125
128
127
115
109
115
124
134
135
131
131
131
129
130
132
140
137
130
123
126
124
123
120
117
117
117
118
112
107
113
119
120
119
121
123
123
117
112
110
120
130
135
129
120
114
111
110
97
84
89
109
127
130
124
123
131
137
130
117
113
130
142
143
132
126
128
131
129
122
122
123
122
123
124
121
120
118
122
125
129
128
122
117
121
128
130
129
125
129
136
142
138
132
126
130
130
126
114
103
103
112
122
126
129
133
138
137
127
119
125
135
139
126
108
103
112
122
124
120
122
122
121
123
128
131
123
112
111
125
136
139
122
110
107
117
127
129
124
126
136
145
142
133
125
121
119
119
122
126
126
118
115
113
120
134
140
139
140
141
144
138
125
110
101
102
111
115
114
117
136
132
122
116
113
113
108
106
114
130
144
140
122
106
104
116
126
127
121
114
112
117
123
129
130
130
121
109
106
117
129
131
120
112
114
129
138
141
141
140
138
134
119
111
114
123
128
127
125
122
139
136
125
114
101
93
95
108
130
148
150
136
121
110
116
123
129
127
121
110
100
99
110
125
132
133
120
108
106
116
127
130
124
117
118
125
127
127
128
132
140
143
134
122
120
127
138
140
132
120
127
125
122
119
121
119
113
114
124
138
142
135
124
120
124
127
126
122
118
120
120
122
125
126
123
116
109
109
115
118
122
119
115
117
122
128
124
118
117
127
141
152
148
137
128
124
117
115
111
107
127
122
119
122
137
145
142
129
122
123
128
129
126
124
125
125
120
113
116
127
139
141
133
125
125
129
127
119
114
114
118
120
118
118
124
128
126
119
113
108
113
122
132
138
134
122
103
96
109
130
128
127
125
121
124
132
141
146
140
132
125
120
124
126
127
125
120
115
119
132
142
130
117
114
129
148
146
127
112
111
120
124
120
116
121
126
125
121
113
105
107
113
125
136
139
131
120
119
128
147
126
138
136
123
116
120
136
148
146
135
123
118
120
127
135
137
132
125
123
130
132
122
111
107
123
139
145
134
130
135
139
130
118
113
117
121
120
118
119
123
127
132
137
146
150
147
141
134
125
118
133
148
149
132
122
124
131
131
122
117
122
128
129
125
124
127
129
129
125
122
122
122
123
125
131
135
132
129
130
139
144
143
133
122
115
114
111
113
117
121
128
133
139
143
142
142
136
130
118
108
132
141
144
133
124
123
128
128
116
113
126
141
142
129
116
114
124
133
127
121
119
123
133
141
140
135
127
117
115
121
133
144
144
132
125
120
125
123
116
116
125
134
136
125
111
107
118
130
138
137
123
122
122
119
117
120
126
129
126
119
123
133
138
134
126
124
125
131
131
127
125
126
127
126
123
124
126
130
130
128
128
128
126
126
127
137
144
139
128
124
128
140
138
121
101
96
105
125
140
148
133
130
123
115
111
116
126
127
116
107
109
120
125
122
112
109
112
120
127
134
136
132
128
118
112
114
124
135
140
134
127
123
121
124
123
129
136
138
135
129
124
123
127
130
130
125
122
120
118
120
134
135
134
126
123
127
129
124
111
101
105
119
129
124
109
98
99
108
121
127
135
137
135
130
119
117
120
127
134
135
133
136
134
126
120
120
127
137
141
131
122
117
116
126
137
142
138
126
114
105
111
109
117
126
133
133
131
129
127
120
114
119
131
135
129
119
115
120
125
131
133
134
134
131
124
123
124
126
131
136
139
139
133
126
119
122
127
131
129
124
127
132
133
130
128
128
126
121
115
119
104
97
107
123
128
122
115
120
129
128
120
118
127
132
131
128
126
133
138
134
129
127
127
127
123
123
124
127
129
128
128
124
116
112
115
119
119
115
106
108
116
131
140
142
139
129
117
110
116
128
114
121
134
134
123
110
108
113
117
111
112
118
129
131
125
119
123
132
137
131
121
121
124
123
114
106
109
117
129
127
123
119
114
112
117
124
128
125
120
113
108
106
113
128
143
146
138
130
132
140
133
147
148
134
120
119
128
131
120
109
109
120
128
127
122
122
128
136
135
127
118
117
123
123
116
106
106
118
132
141
135
126
119
117
122
135
142
143
137
125
112
101
101
113
131
139
140
135
136
141
139
146
140
131
125
128
131
125
123
131
145
151
143
124
116
120
134
138
135
128
126
126
125
125
127
125
123
131
142
154
149
136
122
117
121
132
136
134
127
122
116
116
115
113
114
117
124
128
129
128
124
125
124
126
130
127
119
113
122
142
161
164
147
124
113
116
126
132
130
129
128
129
126
125
127
131
134
133
133
135
136
132
129
126
122
121
122
124
126
125
127
127
122
116
109
114
122
129
127
118
120
117
111
113
121
125
123
120
121
125
130
133
128
122
118
117
121
126
129
127
126
123
120
118
121
130
138
136
124
107
104
119
137
148
138
123
121
132
141
141
133
128
129
129
125
126
127
128
124
121
133
127
118
109
112
120
121
120
120
123
127
129
128
124
122
118
116
122
130
130
129
125
123
120
120
127
139
149
137
113
102
112
135
152
149
138
138
146
152
143
132
125
132
137
139
129
123
120
122
121
128
129
124
117
114
114
116
122
129
140
147
147
138
130
126
121
114
111
117
126
133
140
138
130
123
122
134
146
146
131
117
120
131
136
134
132
134
141
146
141
131
124
120
122
127
126
121
121
123
124
120
128
135
129
119
121
127
131
134
136
141
145
146
139
127
121
116
113
116
123
131
136
137
132
126
120
118
121
124
119
118
121
130
135
131
116
107
110
128
142
146
135
120
115
121
124
125
127
129
131
122
127
130
126
118
119
132
139
134
124
127
140
150
143
125
113
113
122
132
134
131
128
127
131
128
122
116
112
112
114
113
109
119
131
138
126
108
98
115
137
147
141
125
122
124
127
130
131
134
137
127
124
118
115
113
116
124
133
137
137
133
136
138
135
125
115
111
117
127
132
132
130
132
131
129
121
115
117
125
127
121
110
105
113
123
127
124
121
126
135
141
134
124
122
128
133
136
131
126
127
137
127
115
120
124
125
123
126
132
135
128
117
113
119
124
118
112
113
122
127
130
130
136
140
134
119
114
119
127
131
135
137
136
124
112
111
121
132
144
150
151
145
133
125
126
135
138
128
117
117
134
126
123
131
142
141
129
118
117
123
122
117
109
112
114
117
119
126
136
139
134
130
125
125
120
112
110
121
133
144
153
155
154
143
126
114
113
119
130
138
144
144
135
129
128
129
129
122
116
117
134
130
126
133
141
142
140
135
130
129
129
133
133
130
126
125
131
136
138
139
135
130
119
112
102
100
106
124
141
156
156
145
135
132
136
133
123
118
117
117
121
127
133
135
133
129
120
117
116
119
139
134
125
119
125
138
147
153
145
132
126
134
146
148
140
133
133
134
133
130
130
131
128
118
109
109
117
128
136
140
137
126
121
121
130
135
133
127
119
116
120
123
132
138
136
130
123
119
116
117
140
132
119
116
125
137
141
134
126
116
115
124
132
134
127
121
121
128
132
131
132
132
133
127
123
122
127
129
131
127
125
121
119
119
120
126
126
123
113
112
117
124
131
133
132
130
133
132
121
111
133
125
118
125
144
153
139
114
104
114
123
125
119
114
117
120
121
119
122
126
133
136
139
137
133
128
120
114
117
123
128
132
127
121
119
118
116
109
107
109
118
129
133
129
124
125
134
140
135
120
123
115
114
127
147
154
138
117
112
124
136
136
127
125
128
130
126
119
115
120
126
131
134
137
138
134
122
117
118
128
138
145
139
130
123
119
112
107
110
122
133
135
130
124
119
119
126
134
140
137
122
118
118
124
130
133
132
126
120
122
125
131
130
129
125
122
127
133
136
132
130
130
133
134
135
136
136
134
135
137
139
138
132
122
127
129
124
117
118
128
134
133
127
123
124
123
126
128
134
141
136
138
133
124
119
120
128
130
129
123
124
131
126
120
112
117
128
142
145
140
134
133
134
132
126
125
127
132
134
132
131
128
126
128
133
140
141
135
129
126
128
132
141
146
148
141
131
125
124
130
137
139
134
126
122
125
134
140
142
140
138
135
131
124
120
123
126
131
130
126
125
126
132
130
125
121
123
125
127
127
130
139
152
156
146
134
129
131
130
125
123
130
146
153
148
137
131
131
127
124
114
120
125
126
127
132
136
138
134
128
132
136
139
136
132
124
123
121
123
121
119
123
131
137
138
132
131
133
138
135
129
129
140
149
144
131
120
118
120
124
128
132
133
127
116
117
127
138
138
124
114
124
132
131
129
127
124
124
123
123
127
138
144
141
131
123
119
121
127
130
128
127
134
141
144
139
131
124
126
126
121
112
109
116
125
127
120
114
114
122
134
140
133
121
114
120
132
137
132
123
129
136
134
130
127
123
121
123
129
131
129
128
132
136
134
128
122
122
129
135
136
133
133
137
140
139
127
114
110
118
129
131
121
110
110
116
124
129
131
133
135
135
133
134
137
143
142
134
126
123
126
127
123
122
128
131
129
128
127
124
120
116
122
131
136
134
128
127
131
135
136
133
134
134
133
129
126
126
130
134
140
143
140
124
110
113
127
146
150
135
122
118
125
131
134
136
139
138
134
127
126
127
124
124
128
132
128
117
111
112
122
126
130
131
134
138
138
136
133
130
127
128
131
132
129
120
119
124
127
129
128
130
134
131
123
117
126
143
142
129
117
122
133
135
126
117
119
126
135
137
115
111
119
131
132
125
118
114
120
124
125
125
126
126
128
130
130
124
120
121
134
152
157
145
131
131
133
124
113
109
118
128
126
120
117
125
132
127
121
119
122
120
113
109
108
113
119
124
127
124
120
119
125
133
133
125
118
118
125
128
125
119
118
121
123
126
129
130
129
126
130
138
144
135
120
112
114
119
119
120
122
122
120
121
124
125
121
120
124
134
132
122
114
113
116
113
105
104
111
115
123
122
123
124
121
117
114
114
121
125
123
117
113
108
109
115
127
135
137
130
120
115
114
112
109
110
116
131
138
136
125
114
111
120
125
127
129
135
142
143
132
120
118
126
132
128
117
114
121
129
126
123
122
122
120
115
111
104
106
113
120
118
112
110
115
121
125
129
129
124
111
100
98
105
111
117
121
129
130
123
113
109
113
120
127
128
136
136
135
125
118
123
131
136
135
135
134
132
132
137
123
122
124
123
122
121
118
117
117
121
126
124
119
120
126
127
122
116
120
121
115
111
110
114
115
113
112
117
121
115
112
118
128
136
131
125
118
115
113
119
130
137
136
131
128
130
130
125
120
127
117
122
121
119
119
123
132
136
136
133
132
127
124
121
118
116
114
119
127
130
127
121
118
119
119
112
113
124
136
134
123
118
124
132
130
120
110
115
129
143
143
132
123
119
126
131
125
118
122
130
125
126
124
120
121
127
133
131
123
117
121
127
125
118
109
106
112
124
133
134
125
118
116
121
124
123
125
131
137
140
128
116
112
118
125
121
120
129
139
139
124
107
98
110
127
132
130
125
130
136
136
144
143
135
128
128
129
123
115
113
120
128
127
117
107
107
114
119
119
117
113
115
119
124
126
122
119
123
131
135
126
120
113
113
113
113
114
120
124
123
120
117
115
118
126
131
133
133
131
130
128
140
145
137
126
124
129
131
125
117
118
123
122
115
111
114
118
115
107
101
106
116
126
128
117
104
101
112
124
121
114
110
115
119
118
115
115
118
119
121
132
145
151
145
134
129
126
123
119
119
118
124
133
132
123
121
127
131
127
121
118
119
118
113
112
115
117
117
113
111
120
132
138
131
117
101
100
110
115
109
102
107
121
133
137
137
140
141
138
133
133
143
149
145
135
128
126
127
127
128
116
115
122
129
129
123
119
118
124
131
134
128
119
114
113
114
112
107
113
126
143
153
147
133
121
117
118
121
120
118
115
118
125
132
133
133
139
148
146
138
131
128
127
126
127
130
137
145
148
145
115
114
117
125
130
126
119
115
122
130
132
127
117
113
117
117
111
105
112
129
143
145
133
119
119
123
129
127
125
126
127
124
117
114
117
121
121
120
118
120
124
126
126
127
130
134
134
127
116
113
131
130
121
115
115
119
120
120
121
119
110
101
99
109
116
120
121
119
122
127
127
118
111
113
119
128
128
119
118
126
130
123
109
104
115
125
121
109
99
105
120
128
125
124
129
135
134
120
102
94
136
136
126
116
112
112
111
111
117
120
116
112
109
111
117
119
120
119
122
120
118
114
115
119
119
112
104
105
117
132
135
123
107
104
117
129
128
113
110
119
134
136
126
116
117
128
136
134
123
110
120
122
123
126
130
125
111
106
119
135
145
137
122
115
120
124
122
117
114
118
122
128
130
124
115
103
104
116
132
141
137
127
122
123
127
129
124
114
110
121
136
145
137
124
119
124
126
125
121
115
116
119
125
132
141
136
128
122
125
136
139
125
108
107
124
137
140
132
123
123
127
128
123
120
122
131
137
139
135
132
137
146
153
145
134
126
120
113
109
110
119
128
128
126
122
124
120
114
113
116
125
127
130
128
126
123
126
127
124
120
116
114
113
116
127
134
137
130
124
126
127
123
115
113
122
134
139
130
123
124
135
145
141
127
116
117
120
130
131
122
113
109
108
113
122
125
125
120
120
115
122
125
128
125
122
119
121
123
123
122
123
123
129
132
135
132
121
108
102
109
121
122
114
106
109
116
120
121
128
135
137
131
119
112
112
114
119
128
133
132
126
119
119
125
127
129
130
132
124
112
119
122
128
131
131
127
122
117
123
135
143
138
130
127
128
130
125
114
103
104
112
118
121
121
120
120
123
127
132
138
137
134
131
129
126
117
107
105
107
114
124
132
137
140
136
130
131
131
125
113
132
131
129
133
133
130
123
112
110
117
128
131
124
116
115
124
133
135
127
115
108
115
125
133
133
129
128
129
131
134
137
144
146
138
125
115
106
104
104
110
120
130
132
126
120
123
125
127
127
122
138
133
123
117
116
120
120
111
97
95
106
119
124
118
118
122
134
138
131
119
113
114
118
120
119
121
128
132
133
130
135
141
142
131
123
121
126
130
130
129
129
129
125
119
116
121
126
131
135
135
138
133
120
109
106
113
120
119
111
112
121
132
134
129
121
120
121
119
121
121
126
127
121
114
113
125
131
130
118
113
120
130
134
127
121
127
138
143
137
129
125
126
124
125
127
131
136
139
139
137
126
126
127
129
133
133
136
139
142
143
139
136
134
128
118
103
91
90
100
121
137
143
136
126
123
128
130
123
111
112
126
140
139
128
119
123
132
135
130
120
119
121
124
122
123
124
125
124
121
120
111
104
115
135
151
147
136
135
142
140
126
117
120
125
119
105
92
92
106
126
142
148
143
133
126
124
124
124
121
128
139
144
144
132
122
118
121
125
129
130
132
132
126
118
112
112
113
109
112
117
113
103
111
127
134
125
113
112
123
126
117
114
121
128
128
122
122
126
133
135
137
140
143
139
127
123
122
123
122
120
123
126
133
133
129
122
117
116
121
126
130
130
125
122
121
121
120
121
128
139
128
131
131
125
118
117
122
129
130
129
127
129
130
128
120
116
122
133
138
133
122
123
127
130
128
120
118
119
120
118
117
119
122
127
131
132
128
118
108
105
105
110
116
129
136
134
128
128
134
143
138
144
134
119
111
132
158
167
150
128
121
128
131
124
113
111
121
133
140
135
120
106
100
104
113
117
117
118
122
130
133
131
123
120
123
129
134
131
123
115
110
113
125
137
141
135
125
126
132
136
130
130
127
118
116
127
144
148
132
118
117
130
138
133
127
125
132
138
140
136
125
109
94
95
107
120
124
122
125
132
134
128
118
113
114
120
125
132
134
134
133
132
133
133
129
121
120
124
127
126
114
120
130
135
131
125
122
122
125
122
126
137
143
141
131
128
131
131
126
119
118
114
115
118
124
128
128
127
125
123
120
116
115
117
121
123
125
131
134
137
135
131
124
117
113
115
122
124
121
112
118
124
129
131
134
134
133
131
126
125
130
135
135
129
125
124
125
126
121
115
113
116
120
129
130
132
139
139
134
124
116
118
125
133
138
136
133
137
137
137
132
128
123
124
124
125
125
125
121
117
138
136
122
110
112
121
126
120
114
111
123
131
128
123
122
124
132
134
130
126
123
120
120
119
120
129
141
144
133
118
106
114
122
133
133
135
136
140
139
135
131
131
134
134
127
123
120
122
123
125
137
133
123
106
106
112
114
110
105
107
115
119
113
108
111
123
132
133
127
126
129
137
138
128
118
119
131
137
127
114
105
111
117
119
118
117
119
123
130
138
145
141
129
121
123
125
130
126
123
122
126
132
137
133
124
121
122
125
122
118
119
119
112
101
96
103
113
122
125
128
135
139
140
137
132
131
134
134
124
111
104
108
118
123
121
114
109
112
129
148
155
141
117
101
107
123
130
128
123
121
132
142
151
145
125
114
117
128
134
134
132
133
131
121
107
102
109
123
137
148
144
130
115
114
128
143
149
141
128
118
108
105
111
126
136
139
130
124
127
134
138
130
120
111
107
109
111
117
122
127
132
132
130
123
107
98
109
126
135
135
130
131
136
137
134
129
126
126
131
137
138
127
112
106
114
122
130
132
130
130
126
114
113
123
143
157
153
142
133
127
125
127
122
121
118
114
112
114
114
122
135
121
107
108
116
125
129
130
131
128
127
124
126
131
132
131
128
126
125
121
121
128
136
134
120
107
105
116
128
132
130
131
136
142
141
141
145
149
155
153
142
128
119
116
120
127
125
115
109
110
138
124
111
117
137
147
139
130
123
125
130
134
130
120
110
103
108
123
135
139
138
139
140
139
123
109
106
117
128
133
136
141
146
141
126
116
123
141
154
151
139
126
118
118
124
128
127
126
122
123
129
128
126
129
137
144
141
134
129
128
129
133
133
129
124
121
124
129
139
149
148
134
123
119
122
124
125
128
136
149
157
149
136
123
115
111
118
126
130
124
120
125
134
139
133
124
115
118
127
126
116
129
133
130
127
131
142
150
145
131
124
123
131
138
142
144
142
136
132
131
128
119
112
113
120
129
130
129
137
148
154
146
133
127
128
131
130
125
119
118
120
129
138
141
132
118
108
106
112
122
126
132
131
128
129
131
129
132
131
132
134
137
135
133
125
122
123
128
128
124
117
116
116
116
113
115
120
127
132
132
128
124
125
132
144
151
143
127
115
115
121
128
128
123
121
126
129
129
126
127
135
129
121
123
131
133
124
111
109
120
134
139
135
130
123
121
121
122
124
126
129
133
131
123
113
110
118
128
131
128
122
119
117
121
132
142
137
123
111
115
126
135
134
124
122
128
141
148
142
129
128
120
117
117
118
120
119
115
114
119
120
123
124
129
138
140
137
131
128
131
132
136
132
126
124
130
136
134
128
126
131
135
128
119
115
119
120
115
111
119
134
142
140
131
123
121
123
125
127
123
121
119
120
120
115
113
120
129
131
123
116
117
124
127
124
120
126
137
140
134
123
118
117
120
125
135
141
137
128
126
134
141
134
122
116
124
133
138
132
130
131
133
134
132
126
119
114
112
118
127
122
123
125
125
125
129
136
140
135
121
115
119
128
127
114
101
109
128
136
125
110
107
115
119
118
117
124
134
138
138
134
131
129
126
127
136
148
157
150
136
128
131
140
142
132
124
123
129
130
130
128
124
121
121
126
134
139
135
123
115
114
121
131
134
132
122
119
121
123
120
113
112
120
129
126
121
122
132
142
144
135
128
129
131
132
130
127
130
129
123
122
128
134
136
123
115
125
138
141
127
129
123
117
117
123
129
129
125
119
117
119
124
127
130
135
138
137
132
129
130
131
132
133
139
142
139
133
128
128
128
123
121
122
129
132
127
123
120
119
120
118
119
118
119
113
117
130
136
134
124
127
128
129
126
125
127
126
126
128
130
135
135
131
125
124
124
127
128
129
133
135
135
133
138
143
144
135
123
112
112
117
119
120
120
122
126
129
133
134
135
136
135
132
128
131
138
136
125
111
110
117
128
131
128
127
126
125
125
125
124
123
126
129
130
130
123
113
111
117
123
125
127
129
133
136
133
125
122
123
130
137
138
133
123
116
111
116
127
137
145
151
149
142
139
141
148
146
129
109
104
116
118
121
123
127
128
124
119
114
110
105
107
119
131
140
138
128
123
123
124
124
125
126
128
125
121
122
127
136
139
139
138
135
128
115
108
105
118
130
138
136
128
121
120
126
135
143
142
132
124
131
131
129
128
130
132
130
126
121
120
119
118
121
128
139
150
154
149
136
128
127
127
125
122
118
116
122
128
125
117
113
118
128
127
119
111
113
123
125
118
116
118
118
117
113
113
117
125
133
138
120
115
121
131
129
118
109
113
125
128
116
103
106
119
127
128
125
118
114
114
117
127
133
124
116
116
119
120
115
114
122
134
135
124
122
132
137
129
116
114
126
140
145
135
124
120
122
129
129
126
127
126
130
132
128
121
119
127
139
139
124
111
111
121
129
130
130
128
126
120
117
126
137
137
126
118
117
117
116
114
118
129
137
139
137
137
131
121
117
119
126
132
136
134
127
122
118
112
113
115
136
138
134
128
124
124
125
131
136
136
130
126
123
121
125
128
129
132
130
125
123
128
137
134
120
104
100
111
120
119
111
106
113
121
126
125
122
129
136
140
129
119
114
122
130
127
122
115
115
123
135
130
124
124
121
118
111
104
107
117
128
129
123
120
123
127
127
129
129
128
126
126
123
119
115
109
110
119
123
122
111
102
106
116
125
130
133
133
131
132
124
119
115
123
131
131
130
124
124
127
134
125
122
122
117
109
103
102
112
124
133
131
125
121
126
130
131
131
132
131
127
119
109
109
119
132
141
142
137
129
122
120
120
126
133
140
135
120
111
111
116
124
130
131
130
124
112
109
117
127
141
138
128
118
108
108
120
132
134
132
129
126
119
115
115
117
125
127
127
125
123
121
115
116
122
133
142
146
145
140
132
127
126
126
128
124
120
118
124
127
129
128
125
125
125
120
109
107
119
131
139
147
139
120
109
113
124
127
116
103
101
108
110
107
105
104
104
104
107
114
124
126
123
121
123
122
120
118
117
122
125
128
130
132
129
124
122
129
135
138
129
119
113
114
119
121
126
128
131
132
126
140
144
135
126
118
113
106
101
99
106
114
121
120
115
112
105
101
107
120
128
127
123
121
125
125
118
111
103
107
115
124
130
129
127
127
127
127
124
121
117
116
113
110
110
118
126
134
133
130
113
123
134
133
127
122
126
128
129
123
123
123
124
130
135
136
131
124
119
121
120
117
116
119
121
120
120
122
125
124
115
108
104
108
119
127
130
126
118
116
119
123
124
121
119
117
115
113
115
123
116
113
118
119
117
122
130
136
133
127
122
122
121
122
125
133
135
128
115
109
107
113
119
122
119
103
97
108
125
136
127
111
101
104
114
127
134
135
134
133
130
131
133
136
140
138
126
113
110
120
118
111
112
117
120
122
120
118
120
124
131
131
129
124
120
116
115
116
120
124
123
123
121
121
118
105
94
95
107
122
130
127
119
113
112
112
119
129
138
137
129
123
127
140
154
158
150
133
122
120
115
111
112
118
121
123
122
128
135
135
127
122
125
131
133
121
115
118
135
149
145
129
113
110
117
122
124
119
115
114
115
116
115
116
116
113
110
110
116
120
119
119
124
131
143
146
139
128
116
112
121
118
114
112
114
121
133
143
141
121
97
90
106
127
137
130
120
120
132
142
139
127
114
115
120
127
129
126
123
121
114
107
104
116
129
132
121
112
108
119
131
132
126
121
122
124
121
114
107
110
127
125
119
119
122
127
129
124
116
104
97
104
116
124
123
117
111
109
115
123
129
130
132
129
121
113
113
115
127
132
127
121
117
124
135
138
131
126
123
129
135
132
126
120
118
123
120
117
119
126
120
124
126
131
134
131
126
120
120
125
131
130
122
122
121
122
121
119
118
122
129
131
129
122
113
108
116
124
129
129
124
125
132
140
138
137
135
133
131
129
128
127
121
120
120
128
133
133
133
136
120
127
130
130
126
123
126
132
139
138
133
119
108
113
127
140
142
137
129
123
120
116
112
109
108
116
125
130
126
121
120
132
145
145
133
123
128
134
134
131
129
128
118
110
110
124
137
137
131
120
129
131
131
130
124
121
124
125
122
116
113
116
123
127
129
128
126
126
125
123
116
111
112
115
117
116
118
122
125
126
132
140
144
132
114
104
112
125
133
132
128
127
119
112
108
111
117
117
115
107
132
122
124
129
131
129
122
118
119
119
125
136
143
143
135
125
118
117
122
123
126
123
119
115
113
110
110
120
128
131
130
129
131
130
125
117
115
124
129
127
127
131
135
130
120
109
106
111
118
118
118
107
112
128
137
132
120
121
133
146
147
141
134
135
139
141
137
129
124
121
123
121
121
118
117
119
124
130
132
126
111
106
114
132
144
139
125
119
118
122
126
131
131
125
121
117
120
122
123
121
118
117
121
130
135
131
121
117
125
134
137
130
121
117
118
127
132
133
126
115
107
110
118
124
127
128
132
139
142
134
121
111
113
120
124
120
112
107
112
118
119
112
102
102
117
128
129
120
108
104
134
138
136
132
130
131
128
118
114
114
123
129
123
112
107
114
127
134
128
115
107
108
115
120
121
124
128
131
131
130
132
127
123
117
113
111
112
114
119
126
125
114
100
100
118
133
133
121
111
112
124
131
133
132
129
124
120
117
121
130
136
135
129
124
131
141
145
139
126
118
117
119
117
117
120
128
128
117
101
101
114
125
124
116
116
126
135
132
126
126
129
130
121
114
117
127
134
135
138
139
118
120
129
136
138
128
115
115
127
141
138
131
129
131
139
142
136
125
123
122
126
126
124
124
132
139
131
113
94
96
111
121
121
114
118
126
130
126
116
115
120
125
126
123
120
122
123
122
126
133
138
126
126
136
147
138
126
120
128
128
119
113
118
124
123
116
108
114
127
133
130
128
126
126
128
131
128
122
115
117
123
127
130
125
122
118
118
124
129
128
123
117
115
121
130
135
128
120
113
114
140
126
120
122
132
133
129
131
133
127
119
115
120
126
127
123
123
129
134
129
124
125
130
128
126
123
126
129
126
119
119
122
130
131
126
121
128
141
155
154
138
120
110
112
125
138
144
140
129
120
119
120
116
115
117
124
133
138
140
141
140
136
132
130
131
133
134
133
129
123
119
124
131
131
130
134
140
139
132
120
113
115
120
122
122
124
129
127
130
136
137
132
122
115
114
117
124
128
131
127
122
125
118
109
108
120
140
150
142
129
121
122
128
126
121
116
119
126
134
139
134
122
114
112
123
135
144
141
134
127
124
121
121
121
121
120
116
113
117
130
141
146
144
135
125
115
115
121
128
131
127
124
120
112
107
118
142
154
140
111
91
96
113
123
121
116
118
127
136
139
132
117
102
102
117
130
139
136
129
123
118
117
121
125
127
123
121
121
129
138
146
148
148
147
142
133
125
123
125
126
123
122
126
125
120
123
138
146
134
113
98
106
124
131
127
122
127
128
123
117
114
115
119
124
128
131
135
135
130
120
106
102
109
125
136
133
127
121
120
124
130
132
133
134
134
130
121
114
116
119
133
132
131
130
131
133
139
139
129
118
122
133
136
130
123
120
124
127
122
118
119
124
129
131
127
126
130
134
133
126
114
111
112
121
131
133
127
120
118
120
126
131
130
123
115
111
109
115
121
130
140
136
127
122
126
133
138
134
124
117
121
130
134
127
122
123
127
129
127
125
126
124
117
112
113
118
124
121
120
121
124
124
115
110
111
118
121
121
122
130
140
142
138
128
115
109
114
124
133
137
139
133
124
120
124
127
130
126
118
113
117
121
123
122
123
127
131
130
121
113
111
116
115
113
114
118
124
119
112
112
117
127
125
116
112
115
119
123
128
135
141
138
129
124
128
134
133
125
119
120
124
129
135
136
128
121
118
120
119
120
127
127
125
119
115
119
126
132
131
125
121
120
123
122
119
123
130
132
124
114
111
122
131
134
129
127
127
127
127
131
127
118
107
105
115
127
126
115
108
118
108
126
147
152
134
117
108
115
122
130
132
131
127
122
119
121
126
133
142
147
141
124
109
104
116
129
135
134
128
122
118
119
121
126
130
135
137
135
127
118
114
115
117
108
98
89
89
101
116
128
111
124
141
145
132
118
114
118
122
124
125
129
133
134
134
135
134
129
127
126
123
111
100
100
116
130
134
132
128
134
134
124
115
117
125
131
130
121
112
107
113
124
135
132
116
99
94
104
116
119
134
125
123
121
122
126
129
129
123
122
124
133
141
138
132
129
130
128
119
106
103
108
119
127
131
133
135
136
138
138
132
127
126
127
126
120
114
112
113
116
115
118
122
130
132
128
121
114
116
115
138
125
110
104
111
124
131
132
130
126
129
136
139
131
118
110
116
127
130
122
119
126
137
146
145
138
139
140
134
120
112
115
127
130
122
110
113
126
134
127
115
105
109
120
128
129
122
118
123
128
126
125
115
106
106
112
121
130
128
125
121
120
121
122
124
129
131
130
132
134
132
130
132
139
149
153
142
128
116
111
112
114
117
114
111
108
116
129
136
132
119
116
119
121
119
112
109
114
122
125
119
130
131
122
113
114
123
128
129
127
124
119
117
120
130
139
138
126
117
115
115
113
112
125
142
150
140
127
121
128
133
129
121
122
123
121
119
121
129
134
135
126
120
118
117
115
112
110
115
121
124
131
132
127
126
126
126
130
136
142
144
138
132
124
122
120
115
109
106
103
101
102
106
111
117
120
126
132
137
137
135
133
137
141
142
137
126
123
125
132
126
117
110
116
126
131
126
120
120
130
131
129
120
115
117
121
125
124
127
130
131
133
133
133
134
128
122
121
122
123
127
130
125
114
101
103
121
136
140
133
124
122
126
127
128
130
128
125
122
120
122
121
125
130
134
132
128
121
121
126
128
124
123
117
109
107
112
118
125
122
115
112
118
128
137
142
142
137
133
136
143
148
137
120
108
113
127
137
134
125
119
121
121
116
116
124
127
122
115
115
124
134
141
142
138
131
120
110
105
110
120
122
131
134
124
115
116
125
134
135
129
122
117
115
116
116
122
125
125
124
128
134
132
124
116
119
129
132
123
113
118
128
133
127
122
125
131
132
124
121
126
132
135
133
130
123
120
116
116
123
116
119
123
130
135
135
133
136
139
137
130
128
131
129
119
104
100
108
118
117
112
116
125
128
124
119
121
124
123
121
122
127
129
125
118
121
130
138
139
132
128
129
130
121
108
106
118
135
143
139
129
123
121
119
123
128
130
127
125
119
115
120
131
146
148
134
120
118
126
129
123
119
124
132
135
128
123
126
134
139
135
125
115
109
108
111
121
132
135
133
132
133
131
120
106
103
121
139
147
136
147
135
125
121
122
117
111
105
108
118
125
126
127
132
138
141
136
128
130
136
138
134
126
127
132
133
129
123
125
131
134
127
117
114
115
123
129
133
134
132
133
134
128
123
119
125
132
135
132
129
142
135
129
126
126
130
126
116
115
121
136
143
133
120
116
120
126
123
124
128
137
136
124
114
115
121
124
121
113
115
124
132
136
135
130
126
129
133
133
130
128
129
127
126
127
131
134
128
119
122
121
132
132
128
126
129
132
129
118
118
121
128
127
124
118
117
119
119
119
120
123
123
121
117
113
116
122
126
132
134
137
140
148
151
143
129
119
118
118
119
125
130
135
129
126
125
128
125
116
118
124
133
136
131
125
115
115
119
120
119
118
120
124
126
129
128
126
125
124
118
112
112
118
122
127
126
125
133
140
142
138
133
135
141
144
140
129
121
117
119
123
129
132
131
131
132
130
123
116
122
135
136
135
132
126
126
129
133
139
136
134
131
129
127
127
125
127
130
128
124
120
119
120
122
128
137
143
140
127
116
114
120
124
124
125
130
137
137
126
117
117
124
128
129
128
126
118
112
113
125
121
117
118
122
124
119
114
117
127
128
119
106
108
119
125
121
117
117
121
117
101
96
99
103
105
113
123
126
124
118
122
130
130
121
114
120
127
123
113
112
125
138
149
145
136
136
141
145
138
128
123
122
119
117
112
114
119
133
144
141
129
114
113
120
127
130
128
128
126
118
108
105
114
121
124
122
125
124
118
110
114
127
135
135
136
141
145
132
113
107
121
142
157
149
137
131
134
136
132
130
135
135
131
126
127
131
140
143
141
137
129
124
120
121
126
130
131
128
126
120
120
125
135
136
128
119
114
120
122
121
120
120
123
127
131
132
131
127
124
126
124
123
124
123
124
124
121
119
127
131
133
125
121
124
135
141
138
127
120
120
127
128
125
124
125
128
129
125
124
122
124
129
130
124
120
115
118
125
132
134
131
124
118
119
120
117
113
115
126
138
134
120
110
113
125
127
122
120
123
127
133
120
116
120
124
121
114
108
109
117
128
131
128
121
118
124
130
136
140
139
134
127
117
117
125
143
149
142
131
124
120
117
114
114
122
129
127
118
120
125
130
126
126
131
134
126
117
111
119
128
144
142
136
122
112
106
111
116
116
118
121
122
116
105
103
112
125
132
135
134
134
130
125
125
135
149
152
141
128
120
117
113
111
115
125
133
136
131
125
127
130
131
131
129
124
114
104
108
119
130
138
148
141
124
110
109
121
130
130
123
119
120
118
114
112
107
106
103
103
110
123
131
130
124
118
117
118
115
115
118
123
126
128
128
130
132
132
130
125
124
129
133
130
122
113
110
113
120
125
127
115
124
129
127
125
123
122
122
124
125
125
124
128
132
130
120
108
98
103
117
127
128
120
114
114
114
113
107
103
108
117
126
128
126
126
128
129
128
125
123
123
122
120
118
120
122
126
131
131
126
108
109
113
121
126
126
125
125
128
129
129
125
124
130
138
138
128
117
117
125
128
123
112
114
125
135
132
122
112
110
112
112
110
111
120
129
134
138
138
135
126
117
109
109
119
122
119
119
128
132
117
111
109
111
115
124
128
132
130
128
129
127
124
127
136
139
134
121
108
106
108
111
114
119
123
121
115
108
113
122
123
115
108
108
118
126
128
128
126
128
128
123
116
113
122
126
124
115
111
117
130
115
109
108
117
123
125
120
117
121
129
130
127
124
123
125
128
129
124
120
111
111
113
119
118
108
96
91
100
114
123
119
109
106
107
106
102
99
102
110
120
124
128
131
138
140
133
119
104
98
125
114
109
111
118
123
127
132
133
126
119
117
120
125
122
119
124
142
154
149
131
114
110
115
120
120
116
111
109
108
106
105
106
106
109
108
109
114
122
128
129
125
125
127
126
125
122
120
115
113
120
115
113
111
112
118
128
143
145
132
113
108
120
129
133
126
121
132
141
140
128
121
124
131
133
126
120
115
117
115
110
110
114
125
131
130
129
134
145
151
147
137
126
117
113
110
112
115
119
129
122
119
122
124
123
124
127
130
123
117
112
120
127
130
124
115
117
121
121
118
117
124
136
144
141
128
117
114
114
116
120
128
139
146
142
132
125
125
130
131
131
130
130
130
125
122
118
115
116
124
129
127
130
131
131
128
127
127
122
120
119
123
130
130
120
117
117
123
129
130
129
126
123
120
119
124
130
128
117
105
104
118
136
140
131
121
122
128
130
125
116
119
129
134
137
133
128
120
116
119
124
128
132
131
123
120
126
137
142
137
130
128
131
137
140
129
116
119
128
136
134
128
116
108
103
109
118
127
118
101
91
102
118
122
117
117
129
143
146
136
127
128
132
133
133
134
133
127
120
117
110
119
132
145
145
136
131
130
131
129
125
125
129
132
127
112
100
105
118
126
125
124
125
125
120
112
115
120
122
117
112
121
130
128
120
117
126
136
131
124
124
130
137
135
130
128
124
122
124
129
126
122
130
142
146
139
129
120
117
116
117
121
124
121
114
110
110
120
132
135
129
122
124
128
127
123
121
123
126
126
130
134
137
137
131
126
125
121
111
107
116
132
140
136
124
115
115
119
125
136
136
129
125
123
119
114
113
116
124
125
122
121
126
130
133
134
137
138
138
134
125
118
113
115
118
127
129
128
128
125
120
117
116
120
126
130
128
122
117
121
129
134
131
120
117
118
124
121
120
121
120
124
123
119
115
111
112
119
130
137
134
132
133
134
131
126
125
128
125
118
108
106
113
119
124
129
131
130
130
127
120
112
108
111
121
125
121
118
120
126
127
116
105
104
119
132
131
121
114
118
117
123
125
128
128
130
131
136
143
144
140
132
126
119
110
106
113
123
130
126
118
113
117
124
126
126
123
118
120
127
130
127
123
123
128
130
123
111
110
117
124
118
111
111
123
132
131
122
123
137
122
128
132
133
129
128
127
131
141
146
141
130
119
118
121
131
137
137
134
133
132
128
116
110
108
111
112
110
110
118
129
134
128
123
126
134
133
118
112
118
131
135
130
122
122
130
130
127
128
137
126
129
132
132
126
113
104
105
118
128
129
128
129
131
138
143
146
141
136
130
125
119
114
109
109
119
126
122
115
111
110
110
112
114
123
126
123
114
110
115
122
124
124
126
132
135
130
121
117
121
143
141
131
126
124
117
109
108
113
115
117
124
131
131
122
116
121
131
138
133
123
115
114
119
120
127
130
135
130
120
108
101
111
125
129
124
115
113
118
118
109
101
107
125
142
143
134
122
117
115
144
142
129
123
122
129
129
129
125
118
114
115
120
122
120
118
122
130
133
129
126
125
126
124
114
110
119
131
137
134
127
119
121
128
129
126
131
142
150
149
137
122
117
120
129
136
138
137
127
117
121
124
125
126
126
128
125
120
121
116
112
113
119
128
134
139
138
133
126
119
122
131
133
123
109
107
119
133
139
134
127
120
115
108
106
117
131
143
151
156
156
148
131
115
110
113
123
127
127
123
124
125
128
127
123
116
111
109
112
113
108
109
116
127
131
129
125
122
124
128
133
135
130
118
109
111
124
134
136
131
126
121
118
113
108
109
110
116
120
133
140
137
124
114
107
109
113
120
125
128
127
128
128
125
119
115
116
126
129
122
112
106
108
113
115
114
118
123
126
129
130
126
127
123
121
125
129
133
132
129
126
129
137
141
132
117
104
101
106
115
117
120
122
126
130
128
121
117
121
127
128
124
125
121
121
124
132
133
128
122
124
129
127
119
112
114
126
132
129
121
117
120
130
133
133
130
130
131
131
123
114
113
126
141
140
130
115
107
110
113
120
126
130
135
137
132
118
109
110
125
131
126
125
122
125
130
134
132
123
120
126
143
145
132
118
116
126
135
138
138
138
140
135
132
125
118
119
125
128
124
112
104
107
118
129
133
128
123
122
128
134
135
129
124
121
118
114
111
113
128
126
123
126
128
131
130
132
133
134
130
126
128
133
131
125
123
124
125
130
140
148
144
133
119
115
117
116
111
113
124
129
127
115
108
112
123
129
127
125
129
133
129
124
124
123
125
125
125
126
130
125
121
123
132
134
128
127
130
135
137
136
133
138
143
142
135
124
119
115
114
116
117
115
115
116
120
115
109
105
115
130
141
135
118
112
117
118
120
119
121
118
115
118
128
139
143
133
122
117
119
122
122
125
128
127
123
123
126
134
139
143
146
148
148
146
140
132
127
117
108
102
108
113
116
111
107
113
122
121
117
118
127
135
133
126
122
122
123
124
119
115
114
116
125
135
136
125
115
113
121
100
113
130
133
127
122
123
129
133
134
130
128
126
129
136
140
136
135
128
122
120
122
122
119
115
110
113
121
126
121
117
119
125
127
127
123
126
130
129
122
116
119
123
124
120
115
113
118
127
127
106
120
140
148
137
124
121
119
118
118
119
118
122
125
129
129
126
122
122
124
126
124
121
123
131
135
129
120
120
126
129
122
117
113
111
112
110
110
109
110
116
122
134
139
133
121
114
116
119
113
136
144
149
145
132
120
118
118
117
115
121
130
137
132
118
105
105
109
118
124
129
125
122
121
129
134
133
135
134
134
129
119
113
110
108
100
92
91
99
108
115
120
133
149
154
143
124
110
106
108
136
135
132
124
115
110
120
130
133
127
124
130
136
127
112
101
109
120
126
127
128
130
133
133
131
132
133
137
134
123
114
115
116
118
110
101
100
109
117
118
115
111
117
130
139
136
123
111
103
108
125
125
126
120
114
111
119
127
129
127
125
124
125
121
120
123
129
129
124
119
119
125
133
142
146
140
131
119
112
107
110
114
116
119
115
110
114
124
129
127
120
113
107
106
111
115
121
117
115
111
137
133
130
123
120
121
120
116
116
123
128
126
120
118
125
132
132
120
110
109
115
118
124
135
145
142
133
122
119
122
123
118
113
117
120
122
116
119
127
133
132
117
109
107
115
122
123
121
119
117
135
128
117
113
122
132
131
127
125
126
124
115
108
112
121
124
122
117
117
121
126
128
127
127
130
133
138
144
144
140
133
123
118
119
121
121
118
121
130
138
131
119
115
129
140
137
121
105
104
116
127
120
109
109
121
130
135
137
133
128
118
110
110
115
122
124
123
125
132
135
139
140
134
123
114
115
125
140
142
136
128
125
126
123
117
115
118
125
130
132
127
122
125
135
140
133
118
105
105
116
125
123
126
126
123
123
125
126
129
126
122
117
114
117
120
125
127
126
127
127
134
139
138
125
116
114
123
135
138
133
130
130
129
126
122
121
121
123
122
123
127
134
138
138
139
141
136
127
119
118
123
125
133
139
136
127
116
113
118
125
130
125
118
114
120
126
125
121
119
122
131
141
141
137
131
128
130
135
134
128
126
126
130
129
125
123
123
121
121
123
128
133
135
138
139
145
144
136
125
122
130
128
127
131
135
132
121
117
120
130
130
125
120
125
132
132
126
126
132
136
138
140
141
140
136
130
127
125
121
114
115
123
127
127
122
116
113
119
121
126
130
131
131
128
120
116
120
128
134
134
143
138
128
124
124
121
121
123
132
133
127
117
118
127
138
136
126
128
135
141
140
135
129
131
132
128
123
122
121
122
125
125
125
124
123
122
124
123
123
128
133
139
138
127
113
106
118
131
143
138
135
131
129
131
124
117
109
111
122
131
131
124
121
124
132
132
128
121
119
124
125
120
115
114
121
128
131
134
137
141
139
128
122
122
127
133
135
133
129
130
135
138
134
127
122
124
134
141
145
139
122
124
128
129
134
133
129
121
118
126
135
141
133
125
126
132
135
128
118
116
124
124
120
114
116
125
134
134
131
126
123
126
130
134
130
123
120
124
128
127
124
123
121
117
112
118
132
143
151
150
126
132
130
126
124
130
135
134
130
129
134
139
135
125
123
129
140
139
131
127
128
132
133
131
126
122
120
117
115
114
116
122
133
141
137
126
117
116
115
111
111
116
126
126
113
106
113
129
144
149
137
141
140
130
114
103
109
120
135
137
134
127
125
122
117
118
124
127
128
126
125
126
131
134
137
132
123
118
122
126
127
120
117
118
133
145
151
140
121
108
112
126
142
151
143
127
115
110
113
126
137
137
137
131
120
109
113
128
139
142
136
131
127
122
115
107
108
118
127
131
129
125
121
125
133
140
143
138
128
125
125
122
112
103
115
141
164
163
140
121
119
131
144
151
149
142
130
116
111
123
125
118
111
112
122
132
131
125
118
113
112
112
116
121
122
118
114
114
120
122
117
114
117
118
117
122
128
130
125
117
113
119
122
118
110
107
110
119
120
122
124
120
116
107
106
116
132
141
134
121
114
112
109
106
110
118
126
125
122
116
116
116
116
119
118
116
114
116
124
128
124
118
119
122
124
126
128
125
117
107
103
108
115
117
122
134
140
129
114
109
121
134
136
121
105
106
121
137
139
132
118
119
120
120
122
125
126
122
119
116
115
112
111
111
114
114
116
120
123
125
122
122
124
127
129
133
134
135
129
122
118
117
120
124
130
134
132
123
115
111
121
126
128
125
118
111
109
116
125
133
120
116
116
123
131
137
134
124
120
119
124
126
124
120
115
115
118
119
114
107
106
112
119
123
126
130
136
138
133
129
130
129
128
126
121
117
113
114
122
131
127
118
111
120
127
126
117
110
119
128
119
114
114
123
131
133
130
122
117
118
126
131
127
116
108
110
119
123
119
112
110
114
119
120
124
130
127
113
102
103
119
130
131
125
120
116
117
118
125
133
131
123
120
128
135
136
130
125
122
121
118
126
134
132
126
125
127
121
117
115
121
122
117
107
100
106
119
129
131
128
128
128
125
121
121
125
122
109
100
101
115
125
128
126
122
119
119
119
123
129
132
134
130
127
124
125
126
123
116
109
118
125
128
126
123
123
128
134
135
132
131
132
134
132
126
121
123
123
122
120
124
129
129
122
113
110
115
123
127
125
121
117
116
123
128
129
126
119
117
120
129
134
133
124
116
115
114
112
109
110
125
116
116
120
126
129
126
125
127
131
132
132
135
136
135
131
127
120
114
108
113
128
132
131
118
111
107
111
114
115
115
111
111
121
129
131
129
124
121
123
125
127
128
131
130
125
115
112
117
124
120
115
112
123
133
135
125
115
116
127
131
129
121
118
123
125
119
112
110
115
126
131
133
130
129
127
116
102
94
96
108
119
127
128
128
126
128
129
137
138
129
117
114
120
127
125
121
122
131
135
113
116
114
121
128
129
126
120
123
130
133
128
119
117
122
124
115
108
110
125
140
144
134
124
122
127
129
123
116
116
122
125
130
131
128
126
121
122
123
126
123
116
105
98
101
109
123
134
136
128
122
118
113
114
121
123
123
118
116
120
123
120
118
119
123
126
128
127
122
127
135
141
137
126
118
117
124
128
130
130
126
123
121
119
120
119
111
101
97
103
114
119
116
109
105
111
125
131
121
113
126
119
114
112
117
120
123
123
122
118
114
114
118
122
123
126
132
144
141
130
119
119
125
128
122
117
114
115
116
118
120
121
120
119
115
110
107
110
113
119
119
120
122
125
123
120
120
119
117
115
121
122
124
122
118
118
125
136
142
136
129
126
130
129
124
121
126
139
141
128
115
113
123
133
130
118
109
103
109
115
120
123
122
120
115
109
110
116
125
128
122
121
121
125
126
121
118
119
119
121
121
125
131
134
133
128
129
135
137
134
130
133
132
122
110
110
123
136
139
126
113
114
125
136
132
120
113
116
124
133
131
128
126
123
118
114
112
114
110
104
101
107
119
124
123
122
122
123
119
115
130
127
130
133
130
127
125
123
122
118
118
125
131
126
117
115
120
132
135
127
118
116
119
116
115
120
130
140
141
133
126
124
125
125
119
114
114
114
111
102
95
101
117
127
131
127
124
120
113
103
126
123
127
128
122
115
111
117
121
126
128
130
140
148
143
129
116
112
122
130
131
126
118
107
104
115
132
144
137
118
105
110
121
124
117
114
120
128
131
122
113
115
130
142
146
138
128
119
111
113
109
112
129
148
148
133
119
116
125
134
134
128
126
131
134
128
114
108
118
128
131
129
124
122
119
122
129
134
132
120
111
117
123
126
127
134
142
143
132
119
113
117
124
128
133
133
131
126
128
139
119
117
127
139
142
132
118
113
114
117
120
117
112
110
113
115
115
117
121
124
128
125
125
125
128
130
128
123
121
125
132
137
131
120
122
135
149
138
117
103
110
120
123
112
108
116
128
133
140
144
140
138
128
118
107
103
104
110
114
115
117
121
126
123
116
115
118
120
120
117
119
118
114
114
120
129
132
122
115
123
138
144
130
108
102
115
128
121
108
109
124
136
135
118
113
121
130
132
128
124
127
126
123
115
108
104
105
113
124
129
129
132
133
129
119
115
121
127
127
120
114
112
112
117
124
131
130
120
111
113
124
131
129
121
118
117
116
114
112
121
129
130
127
126
130
135
133
129
127
129
114
108
109
115
120
120
117
119
130
133
129
127
124
121
116
112
117
131
142
143
132
124
123
126
129
128
119
109
106
114
122
126
125
126
132
131
124
120
118
123
127
124
121
119
123
125
125
126
141
158
134
129
127
123
118
117
120
128
135
132
125
119
120
121
119
115
116
122
131
141
144
141
127
118
110
109
112
114
121
131
137
137
130
123
123
127
128
123
120
122
131
133
126
119
118
120
121
123
127
135
137
138
131
125
116
115
122
134
135
128
124
129
132
127
119
112
116
121
121
121
124
130
126
114
103
106
122
136
139
133
126
126
128
129
127
126
122
121
122
128
129
126
120
119
122
127
122
118
115
112
125
131
128
121
116
115
120
120
118
116
120
127
129
122
111
109
116
126
128
123
118
121
126
124
118
120
130
144
145
130
114
109
123
140
144
131
116
111
121
131
130
120
115
116
117
113
116
121
128
132
135
143
140
129
122
115
110
107
107
110
113
121
124
121
116
113
115
120
126
128
130
134
134
127
118
116
123
132
140
134
123
115
121
130
133
125
111
108
119
133
142
139
131
121
110
107
113
127
135
137
135
140
143
143
138
126
115
111
112
112
112
118
128
130
128
117
112
108
110
114
124
133
133
122
105
100
110
124
131
125
119
112
114
116
118
122
122
121
122
131
140
142
137
126
119
117
121
125
125
125
123
118
126
138
141
132
118
114
117
119
116
115
120
127
126
119
114
108
107
105
110
121
128
121
105
98
108
120
123
113
108
110
117
120
125
125
128
121
114
111
109
115
121
126
128
124
120
117
118
119
123
116
120
128
133
123
110
106
117
132
136
124
112
112
120
126
128
123
112
109
112
120
128
126
119
111
108
114
118
118
122
132
142
143
133
120
113
110
108
103
99
104
113
122
125
124
120
117
118
119
124
125
127
132
133
124
110
105
115
130
144
145
131
123
124
131
136
130
121
116
121
125
132
131
123
112
105
108
117
124
129
134
141
142
133
118
114
118
125
130
128
126
125
122
125
128
126
124
117
119
113
121
129
138
137
128
124
119
119
126
133
143
142
133
124
127
131
132
127
128
134
140
138
130
117
108
101
107
118
127
128
120
116
119
128
132
131
133
138
144
145
136
126
124
131
135
131
119
107
110
110
115
128
144
139
124
112
117
131
137
131
123
118
118
118
124
127
128
129
136
142
144
139
130
120
119
115
115
120
128
134
129
118
111
118
129
130
123
120
118
118
112
115
127
138
139
129
112
109
110
121
113
118
132
135
120
102
103
121
135
130
120
116
121
129
129
125
123
127
134
139
140
136
131
129
124
118
116
116
126
132
131
123
117
113
117
113
107
103
104
107
109
117
130
141
138
124
115
115
122
139
126
113
112
119
122
122
122
123
128
127
127
131
136
136
132
122
117
113
112
114
125
134
133
122
114
118
128
134
129
123
116
119
121
122
118
115
116
121
125
129
130
132
140
146
144
132
125
123
122
136
131
122
112
112
122
133
138
133
127
122
123
126
126
130
129
123
118
109
98
102
115
132
135
127
119
123
139
147
141
127
121
123
125
125
122
123
132
143
147
139
132
128
136
147
150
143
132
123
110
124
130
129
127
120
119
122
127
131
127
120
119
120
124
126
124
120
117
119
120
123
122
124
134
140
137
127
120
121
127
128
128
126
124
122
120
123
133
144
145
135
118
111
121
133
135
125
115
109
106
135
133
131
128
120
119
124
130
133
129
122
123
129
130
121
109
102
106
121
143
153
143
124
119
117
116
111
107
109
117
124
120
119
122
124
127
127
134
140
141
134
120
117
126
134
128
116
105
101
103
131
131
132
125
117
118
127
142
144
131
122
123
128
127
113
100
102
110
119
131
139
136
126
116
108
105
109
117
126
130
128
124
121
122
123
124
128
136
140
140
135
134
132
133
136
134
127
114
101
99
127
129
133
135
129
121
122
126
131
129
127
132
135
128
117
110
114
115
114
109
107
109
113
117
118
119
120
124
130
137
142
141
134
125
119
117
119
121
122
124
132
135
134
128
127
129
135
132
123
114
136
130
132
136
136
133
125
121
120
126
133
137
135
131
127
126
121
117
115
118
121
120
118
116
118
120
121
123
131
137
138
127
113
110
119
127
126
117
105
110
123
137
138
136
131
127
128
131
132
132
134
124
118
124
135
135
129
121
122
125
120
114
113
118
128
134
133
131
137
146
153
154
147
137
128
121
123
127
132
134
122
104
90
93
111
127
131
129
126
132
137
139
141
141
140
132
125
119
121
121
126
120
119
127
136
131
122
118
120
125
121
115
114
118
119
122
123
128
136
136
134
137
139
141
134
129
124
129
132
128
121
114
109
109
111
117
122
129
139
145
144
138
128
119
119
128
134
138
135
128
123
123
130
138
137
133
124
120
121
127
130
131
126
119
115
108
108
115
118
118
111
107
112
123
128
127
125
130
138
138
132
128
126
126
123
122
122
124
127
132
133
135
128
117
116
128
145
153
151
141
128
129
129
131
134
135
131
121
118
123
128
126
120
117
123
125
124
120
121
125
126
119
115
121
128
128
127
133
142
144
134
122
116
119
123
125
123
122
125
128
129
132
130
132
134
138
141
139
131
124
138
132
123
121
132
138
133
119
115
121
127
122
114
114
130
137
139
135
136
141
143
139
137
137
135
131
125
123
124
124
120
119
121
123
124
123
121
119
122
127
127
128
129
131
131
129
122
123
125
123
136
129
123
125
135
140
135
129
127
131
130
122
112
112
120
129
130
132
135
138
139
138
137
132
128
124
122
122
122
120
119
124
134
140
142
136
126
121
118
116
122
128
130
129
125
118
117
122
131
134
114
120
129
137
138
134
129
131
136
134
128
120
114
114
121
131
136
132
121
115
114
119
124
126
122
124
128
136
139
137
127
121
124
136
143
141
132
126
119
118
120
123
127
127
125
122
123
125
132
135
115
124
131
138
134
129
125
125
128
130
129
125
122
124
132
148
157
147
126
110
108
116
123
129
133
137
139
138
134
128
117
110
115
126
130
125
123
128
132
130
122
113
115
120
127
129
133
136
141
141
129
127
127
125
124
119
118
119
124
129
133
136
131
124
128
137
145
142
129
123
123
126
130
132
136
134
130
119
115
113
113
114
117
123
121
115
115
123
128
126
117
111
118
128
133
130
130
137
143
145
127
124
122
121
117
109
108
115
125
131
130
129
126
123
124
125
122
123
127
131
137
135
130
128
126
125
120
116
116
125
129
125
116
106
110
118
130
134
129
121
117
124
132
138
137
131
128
128
128
129
123
124
129
132
129
121
116
123
129
132
124
122
126
127
129
128
121
121
127
135
142
137
129
122
122
125
127
127
128
129
133
130
119
107
114
130
147
150
141
130
130
133
134
131
133
137
142
137
127
123
128
127
124
125
135
141
134
117
105
101
113
121
121
119
117
117
115
110
114
121
129
138
133
124
115
118
125
132
129
122
119
123
122
115
108
111
119
125
130
128
123
116
110
107
107
111
116
117
115
115
133
129
124
119
121
124
123
114
103
100
107
113
113
112
108
104
99
101
115
127
141
143
138
131
125
123
122
121
118
117
113
109
113
113
118
126
128
124
119
117
122
121
114
107
103
108
119
129
128
119
125
125
122
115
113
113
111
113
110
107
107
106
108
110
110
107
109
116
126
131
131
126
126
127
128
129
130
129
124
115
110
111
118
124
128
124
116
109
108
115
122
125
125
126
129
128
122
115
116
120
125
125
124
122
117
112
111
115
124
130
129
126
123
115
114
118
123
130
128
116
106
107
114
119
121
127
131
134
127
117
114
115
123
124
120
119
118
122
125
127
121
119
122
131
139
133
122
111
112
120
126
128
129
127
126
123
123
125
130
136
138
134
120
107
102
108
120
124
116
104
101
109
118
120
115
111
110
109
107
115
125
134
136
128
123
126
134
136
130
124
117
113
118
126
129
128
128
125
121
113
116
123
129
128
127
126
130
134
132
126
123
123
120
114
109
107
115
116
116
117
119
124
123
116
107
106
106
103
105
112
126
140
144
137
130
125
123
122
120
119
120
122
125
124
123
129
135
131
120
106
116
119
121
122
123
125
128
131
130
123
121
126
136
139
131
117
114
116
121
122
123
125
125
124
116
116
123
132
132
126
117
113
114
120
127
126
121
119
116
119
126
132
131
126
121
123
120
114
112
116
134
121
116
120
126
127
120
112
112
118
121
125
128
128
126
125
126
123
118
111
112
129
146
149
134
119
113
119
126
125
116
107
105
116
128
131
127
120
119
121
125
127
128
128
125
118
103
100
109
122
131
122
116
121
131
132
121
110
112
124
129
124
116
114
120
127
131
126
121
120
125
137
144
140
128
116
104
100
102
111
119
124
131
133
130
122
117
120
123
124
120
115
119
127
127
118
113
118
125
122
114
122
119
123
129
132
126
119
122
126
127
121
115
117
121
122
119
118
126
139
147
143
132
118
112
117
126
127
123
118
119
124
129
129
126
120
118
123
126
125
117
114
116
121
117
116
120
137
142
132
116
124
126
126
127
127
124
122
122
118
115
113
116
122
123
123
119
117
119
127
135
144
144
131
118
117
127
140
141
133
126
123
124
127
129
128
132
132
128
125
117
115
113
116
116
115
121
129
131
130
121
128
130
127
123
120
121
125
129
130
128
128
131
134
140
141
137
131
122
113
115
128
139
137
126
118
113
113
115
119
126
135
142
143
135
127
121
121
125
125
116
105
108
118
127
130
126
121
119
120
124
132
135
130
121
118
123
132
138
142
143
140
134
133
128
129
134
133
130
121
114
115
114
119
124
121
114
107
106
112
118
125
127
126
121
116
113
118
119
119
113
109
115
123
129
131
128
125
123
123
127
131
135
134
133
132
132
134
137
137
138
139
131
119
109
110
124
133
131
121
112
112
114
115
112
108
114
126
138
138
127
110
99
103
117
127
129
122
113
104
103
110
117
121
122
121
124
126
125
124
123
118
122
128
132
132
131
130
125
122
121
127
127
122
117
120
129
131
121
110
106
116
122
120
108
103
113
132
151
154
143
128
119
118
121
126
127
123
115
106
99
101
108
118
120
120
121
122
122
116
115
109
112
117
122
121
118
117
117
114
114
116
124
132
140
139
134
129
122
116
115
117
118
118
118
120
128
133
133
129
130
130
131
125
116
107
104
111
118
119
113
110
114
121
124
122
121
121
123
123
119
114
118
128
131
128
120
117
119
125
129
123
121
128
143
151
146
136
132
129
129
123
116
115
119
131
136
136
130
121
117
117
119
116
114
118
121
120
117
116
117
118
118
119
121
125
128
129
131
136
120
117
124
133
136
131
124
119
122
131
137
134
126
123
131
140
140
128
121
124
130
133
128
121
122
131
137
134
129
125
129
129
118
103
108
130
146
139
118
110
120
130
129
119
116
123
132
135
140
138
122
122
127
133
133
131
125
123
124
127
132
134
130
120
114
116
120
118
111
115
125
136
131
123
121
130
136
131
123
124
137
145
132
110
102
116
129
127
112
111
124
141
142
132
124
127
132
134
136
134
121
118
123
135
141
134
122
114
115
123
130
131
128
116
105
111
122
128
125
118
120
128
129
119
117
121
126
125
116
111
118
127
130
127
119
115
115
117
119
122
126
127
130
133
134
132
127
123
124
123
111
107
114
130
139
131
109
95
100
112
122
126
126
120
115
117
126
132
133
132
131
130
126
120
118
118
117
113
109
104
102
105
111
119
119
116
118
124
136
139
131
125
119
121
122
121
119
122
127
133
121
126
126
125
119
116
115
115
113
109
109
117
125
125
120
114
112
116
122
130
140
143
139
132
127
126
126
125
123
122
122
121
113
106
102
106
117
126
133
136
133
131
124
117
112
113
117
121
125
128
125
132
131
124
117
125
141
151
140
125
117
119
121
117
109
111
113
121
120
120
124
134
141
136
126
122
124
127
127
127
131
138
135
128
121
122
123
126
126
130
134
135
131
121
117
116
119
120
121
122
114
115
117
118
119
126
135
137
134
127
125
121
114
105
106
115
130
140
132
122
113
117
124
125
122
121
122
124
123
119
123
129
134
139
136
128
122
119
122
130
138
141
134
125
118
117
119
125
132
135
124
125
123
121
119
113
109
108
114
123
126
126
124
121
120
119
119
119
122
125
128
123
118
116
118
124
129
130
125
122
120
118
120
123
121
110
96
95
106
126
142
142
137
124
114
112
116
127
135
131
126
127
127
125
126
125
124
125
129
130
133
138
145
143
129
112
99
95
104
117
128
132
129
120
115
116
121
124
122
113
108
112
120
132
135
127
110
97
103
120
134
138
134
126
121
117
116
116
117
115
106
100
106
123
135
146
148
145
138
129
125
126
131
132
125
116
112
111
108
106
109
119
129
129
122
118
121
123
115
100
92
101
119
139
149
151
138
123
112
111
120
131
139
143
141
130
119
111
107
108
112
110
116
127
137
137
124
118
120
128
126
114
110
116
126
129
129
121
113
109
110
113
121
126
126
123
124
123
116
109
104
111
121
129
133
135
134
133
125
118
115
121
129
132
126
123
123
126
125
116
125
128
133
137
135
121
104
102
116
130
130
123
117
124
135
137
127
111
102
112
123
124
124
121
122
116
110
110
117
125
130
129
124
120
116
115
119
129
136
134
129
123
116
109
103
110
125
138
136
123
111
119
129
136
133
122
113
114
124
131
130
124
121
124
130
133
129
114
102
106
118
127
127
122
115
107
104
106
119
132
137
130
117
110
109
113
116
121
126
134
139
134
129
124
119
115
121
120
117
115
115
116
129
140
136
120
108
111
124
132
129
120
115
113
118
128
131
128
118
112
114
122
126
123
119
117
117
118
123
131
134
128
118
112
115
121
122
117
114
115
121
129
130
133
128
118
105
96
94
105
137
125
126
137
135
119
99
97
113
127
128
120
117
120
126
128
126
127
131
139
142
143
139
137
133
127
122
121
127
130
129
121
117
120
128
133
128
119
116
118
123
124
123
124
120
112
106
107
113
122
141
125
111
111
119
120
118
111
112
113
118
125
130
133
130
123
118
120
128
138
146
153
155
149
135
125
122
130
141
140
128
112
109
121
135
137
127
119
123
129
134
130
127
129
131
127
122
122
123
127
141
134
119
108
113
120
123
119
115
113
118
125
126
121
111
109
117
123
125
118
118
128
138
138
128
121
122
135
142
141
130
121
119
122
121
118
114
116
129
141
137
128
124
134
149
148
130
113
108
112
137
133
120
108
107
112
117
122
128
130
129
126
123
118
119
118
125
126
124
118
113
111
116
122
126
125
120
114
113
119
130
136
134
125
115
109
112
129
147
154
140
118
107
118
137
145
129
114
111
122
126
113
95
91
102
116
127
137
143
140
131
123
125
132
141
141
132
123
122
128
133
126
119
118
125
129
124
114
109
115
124
127
129
126
128
132
139
146
148
143
130
119
115
117
123
127
121
122
122
124
128
116
107
105
112
121
131
141
141
130
119
118
124
131
135
132
127
119
118
123
129
126
119
116
120
127
129
129
128
129
128
125
124
125
131
139
146
146
138
128
130
140
150
145
131
123
119
118
123
123
128
125
123
124
123
120
120
123
123
123
122
126
130
129
120
115
114
117
116
112
108
106
106
109
116
124
129
128
130
134
140
139
133
125
126
129
132
126
115
110
125
146
163
156
136
121
118
122
130
132
123
120
120
122
125
127
123
122
122
127
133
138
140
140
130
122
117
119
118
117
116
116
112
110
113
117
118
120
126
132
136
130
121
116
122
130
131
115
95
92
110
131
142
139
125
118
122
131
140
142
122
121
125
135
137
131
123
121
124
126
127
130
134
139
137
131
127
126
124
126
127
132
134
132
124
113
106
107
114
122
122
114
105
103
117
131
132
122
110
112
125
133
129
119
118
125
135
140
140
133
121
122
133
143
139
121
102
102
116
124
125
128
132
135
131
125
123
125
123
119
112
117
133
144
143
129
118
110
113
118
119
115
111
116
124
124
121
118
116
128
137
136
124
112
110
127
143
147
140
132
120
118
126
131
126
121
110
116
123
133
138
137
135
130
119
111
112
121
130
127
117
109
111
123
131
127
121
120
126
126
121
117
122
130
135
128
121
113
115
120
130
132
127
115
107
111
125
136
139
136
132
128
122
118
121
128
133
136
133
134
137
137
131
126
122
121
117
122
134
141
136
120
111
118
121
118
115
121
134
136
126
114
114
125
137
138
133
127
124
124
126
127
127
121
114
106
107
119
127
129
135
130
121
118
124
135
138
130
121
124
133
131
126
124
130
132
126
121
123
131
132
129
128
135
136
128
119
120
128
130
127
120
119
123
131
133
134
137
138
133
125
117
115
119
119
117
113
119
124
125
120
117
117
121
135
144
143
130
124
129
135
136
126
123
125
128
127
123
121
124
128
135
137
136
130
125
122
121
123
125
125
128
134
136
131
127
124
129
134
132
127
119
117
119
122
121
120
122
127
129
113
120
126
133
135
140
141
139
136
131
130
125
122
113
111
120
132
136
128
124
127
138
139
133
123
114
115
122
124
125
124
125
130
139
142
135
127
127
133
134
130
128
125
123
126
124
123
120
122
126
123
127
133
136
128
121
120
121
120
114
110
109
108
108
111
123
137
143
131
124
123
127
132
129
125
126
126
127
128
129
125
124
130
138
142
137
132
134
139
136
125
114
113
122
131
134
128
118
113
116
129
125
124
126
124
115
103
98
103
113
120
122
121
119
119
124
126
127
127
128
126
121
115
112
121
128
133
133
132
134
134
134
134
135
128
121
119
128
137
134
118
107
110
123
136
138
131
122
117
117
127
121
118
123
129
125
116
109
109
118
133
136
137
135
132
126
118
111
117
130
134
126
113
108
113
123
128
131
132
134
135
137
136
134
121
111
107
114
128
133
132
126
127
125
126
130
134
136
128
116
122
122
124
129
135
135
131
124
117
118
120
124
131
140
145
142
131
121
121
129
133
131
127
123
123
123
123
119
119
120
126
131
138
139
134
124
114
116
128
141
151
145
130
113
107
119
131
136
125
111
119
123
125
130
134
135
122
109
104
115
134
141
132
121
122
129
134
130
124
121
126
127
118
110
105
111
121
125
127
131
138
136
124
109
102
115
129
137
135
130
126
123
128
139
146
142
129
119
116
121
138
132
124
122
124
124
119
114
110
113
116
114
107
101
105
114
117
113
113
120
131
139
135
126
120
119
121
129
135
141
140
130
118
112
112
121
129
135
138
136
130
121
117
125
131
130
126
122
123
122
132
128
119
115
116
121
130
135
136
126
112
102
103
110
115
118
119
120
125
126
127
124
123
124
122
117
116
122
126
126
120
114
119
126
128
126
119
122
130
137
134
124
112
110
117
127
127
126
124
122
135
133
128
120
117
114
119
129
138
138
132
127
125
126
128
132
141
150
149
134
117
107
114
121
121
116
112
114
121
120
113
111
113
117
117
118
121
126
130
132
132
129
126
124
121
123
121
122
124
124
139
136
133
125
120
111
105
110
124
135
141
138
133
126
125
128
138
145
141
129
118
119
127
130
123
115
115
120
129
134
131
131
122
116
119
129
142
144
132
123
119
125
131
127
117
111
113
120
124
124
124
122
122
122
118
114
116
122
127
128
125
126
129
131
128
120
117
118
118
120
120
126
130
126
118
114
119
129
135
136
136
138
134
133
133
142
148
143
129
119
114
118
117
114
114
115
122
127
128
125
122
120
119
120
118
117
121
129
131
125
118
120
131
138
130
113
104
108
120
125
123
121
120
120
116
119
127
134
138
131
121
114
111
109
116
124
128
130
126
122
123
126
122
119
118
120
125
128
129
131
129
122
118
120
120
119
114
114
121
124
121
120
120
122
122
114
115
122
125
127
124
119
121
123
128
123
123
124
129
127
121
110
102
94
98
105
115
125
129
130
126
126
124
123
120
119
118
117
121
122
131
124
118
117
121
122
116
114
117
125
125
117
111
112
120
128
133
133
132
125
120
117
118
119
123
119
117
115
116
121
122
122
118
119
116
115
117
123
127
124
116
113
120
126
124
120
117
121
121
117
135
138
128
121
123
129
130
130
128
124
119
116
119
121
121
122
125
133
135
126
114
107
107
113
115
116
116
118
117
116
115
113
121
130
134
133
130
127
124
114
111
113
128
143
138
124
115
122
129
132
136
142
140
136
134
134
137
138
131
125
117
119
126
124
117
109
113
121
125
118
110
113
128
132
124
116
113
117
119
119
117
118
123
130
135
136
134
131
130
124
118
116
127
138
136
124
116
117
128
138
125
133
137
136
133
131
132
134
134
134
128
120
115
115
121
125
125
122
118
115
118
126
136
135
128
121
114
114
114
121
129
134
141
139
134
127
123
128
136
140
129
114
109
116
124
126
124
124
127
127
124
129
126
122
121
124
128
130
132
134
131
120
113
114
123
131
132
127
120
121
122
122
115
116
121
127
128
123
116
114
122
127
130
135
135
130
125
128
135
140
132
117
110
114
121
127
129
130
128
123
124
123
122
121
120
124
127
129
131
134
136
132
125
119
122
128
130
123
116
114
118
122
117
113
114
119
126
126
123
123
118
112
112
124
136
141
134
126
121
123
123
120
121
125
127
126
117
112
114
121
110
110
116
124
128
131
132
132
129
126
123
121
122
123
127
132
134
125
114
109
115
125
136
134
124
117
112
115
125
134
138
128
117
117
123
129
123
118
116
120
119
118
119
125
130
124
111
105
111
122
106
105
109
118
125
133
140
135
124
109
98
97
104
111
120
131
139
142
135
127
120
124
131
136
136
129
116
105
108
126
136
132
123
113
113
114
118
122
127
131
127
120
119
122
121
114
114
121
129
133
121
115
110
110
117
127
134
133
126
121
119
120
116
113
114
125
136
141
136
131
129
124
120
121
124
129
123
112
108
114
121
123
117
114
116
121
121
119
120
126
127
126
124
125
125
124
122
122
126
124
121
124
128
130
129
127
130
130
132
140
147
145
134
123
121
127
131
124
119
124
133
140
130
120
119
129
136
137
131
124
124
126
122
119
117
119
122
115
110
116
125
130
131
133
138
142
132
121
117
120
121
129
145
153
152
146
133
126
124
125
131
133
132
129
129
129
128
121
117
122
132
143
144
133
122
125
137
146
145
136
132
133
132
123
114
115
122
126
124
123
126
131
133
134
135
136
128
119
120
129
121
123
133
147
153
148
131
116
110
111
120
124
125
121
119
123
128
128
119
116
124
141
145
131
115
107
114
128
132
125
117
121
127
129
124
120
122
131
137
133
126
125
129
134
133
126
118
117
120
125
108
110
113
126
138
137
128
114
113
122
132
133
126
114
110
118
126
124
115
115
128
138
130
116
104
106
117
124
120
108
99
100
111
124
125
118
115
121
130
134
129
125
128
135
137
132
127
122
121
116
104
114
122
123
127
133
140
137
129
124
128
131
131
125
121
122
123
119
117
127
137
139
130
117
118
128
140
138
129
118
110
108
110
112
112
109
108
112
119
128
131
130
127
121
123
128
129
128
125
119
121
129
131
127
121
128
140
148
137
127
125
126
130
132
129
128
132
136
133
127
124
126
131
133
132
128
124
121
118
121
125
128
123
117
117
123
123
117
113
120
133
138
134
121
116
117
124
123
124
127
124
120
116
116
119
125
129
134
136
132
128
122
115
114
118
126
138
143
133
118
104
104
114
123
124
124
117
113
112
118
129
133
124
118
122
132
137
128
114
110
122
136
140
136
130
127
126
124
121
126
120
108
105
113
120
123
127
129
131
132
130
119
111
109
114
120
118
116
118
121
119
110
103
104
116
130
134
129
122
124
129
133
124
118
116
123
127
124
116
113
114
119
125
130
132
133
129
124
117
116
118
116
115
116
119
125
129
129
128
128
131
134
133
129
125
117
111
107
113
124
133
131
126
123
125
129
122
117
114
121
128
134
134
137
136
128
114
107
113
127
132
122
113
113
118
120
120
119
122
126
113
118
118
118
121
126
134
133
123
115
117
130
140
136
127
120
120
122
121
118
116
123
137
143
142
132
120
113
112
115
121
125
130
139
142
135
118
107
112
127
138
134
127
119
116
117
119
125
132
134
114
125
130
130
125
124
123
123
120
115
112
117
127
132
128
119
116
120
120
119
112
113
122
131
140
135
132
129
127
122
115
114
118
128
134
135
130
125
123
125
126
129
128
122
109
109
119
133
139
128
128
132
134
132
127
119
115
121
130
130
123
117
119
128
132
127
113
108
117
124
126
120
116
120
127
133
132
129
128
126
121
115
117
122
123
124
124
126
125
124
120
118
116
111
99
97
113
134
141
134
129
123
118
116
119
120
122
126
131
131
121
117
117
123
130
133
131
125
118
117
121
120
118
119
123
127
129
123
119
121
123
120
115
112
110
111
112
112
112
115
119
127
130
129
117
108
109
121
134
136
124
120
117
117
119
121
123
122
123
119
118
118
121
122
125
130
134
131
122
116
114
116
118
119
121
120
118
115
116
120
124
124
120
118
116
122
122
120
114
113
122
134
144
143
131
114
106
104
104
107
122
123
128
126
119
115
113
121
127
129
127
128
134
136
131
123
117
118
125
135
139
137
132
130
126
119
112
111
117
126
132
132
133
139
144
144
140
137
133
130
130
132
130
123
114
103
103
105
104
106
109
109
111
117
116
113
117
123
128
128
125
128
135
136
130
123
121
124
136
145
151
147
140
134
130
128
124
122
125
130
130
125
126
138
149
148
138
128
127
128
126
120
118
111
105
97
98
107
119
128
114
110
109
113
119
124
125
122
118
117
121
126
124
117
107
112
128
142
145
140
136
136
134
130
121
121
122
120
118
119
119
119
119
124
131
134
127
120
119
123
121
118
120
128
130
120
104
99
116
133
133
129
117
112
119
123
120
117
116
121
126
125
121
111
107
116
129
138
137
134
134
134
133
125
119
116
112
110
108
113
123
133
135
128
120
119
118
125
135
139
135
120
119
130
145
147
131
118
119
134
129
119
102
97
110
120
118
113
115
120
123
122
121
126
139
146
141
132
126
131
136
134
129
126
133
141
143
138
131
128
128
133
133
127
119
113
113
122
128
128
121
118
116
122
127
132
133
131
131
135
127
121
114
115
124
124
120
116
116
120
121
120
123
127
136
142
139
132
128
130
132
126
116
115
130
146
148
143
132
128
126
122
123
124
123
122
123
120
109
101
108
125
145
143
125
104
102
116
130
137
128
123
117
119
123
122
119
117
118
122
126
127
128
125
120
120
125
129
128
125
122
120
118
120
127
131
128
117
108
109
115
122
124
125
126
130
132
128
117
109
115
132
150
148
127
105
98
110
128
138
127
114
102
99
106
117
120
119
116
114
120
128
132
130
126
122
124
125
120
113
111
117
127
132
132
130
127
122
116
113
117
123
126
125
123
126
126
126
121
121
123
125
122
119
118
121
131
134
131
125
126
125
123
123
123
123
124
124
118
108
107
114
126
134
129
126
125
125
120
110
104
110
122
129
128
126
126
130
129
126
125
128
130
128
126
123
119
112
109
112
121
125
120
114
118
134
142
135
122
119
123
128
136
140
130
119
110
119
127
124
113
112
120
133
132
128
127
127
126
120
113
112
123
130
130
126
121
116
115
119
121
127
133
135
134
126
117
107
100
105
117
126
127
124
126
128
125
109
99
110
116
112
114
118
114
109
109
119
130
136
135
132
132
134
130
131
130
131
135
138
135
135
137
137
131
123
115
110
112
116
120
124
131
140
141
132
119
110
112
121
126
127
125
119
112
111
109
109
114
123
119
116
115
114
114
122
128
129
129
129
133
138
136
132
126
121
121
126
135
141
139
133
129
131
128
119
116
122
130
129
122
119
122
130
135
133
129
129
134
137
137
133
127
119
109
105
111
124
133
133
121
127
130
129
124
124
127
125
121
121
120
121
123
130
130
127
117
117
121
129
126
116
110
120
127
126
122
125
131
133
127
119
118
121
121
124
130
135
137
133
128
128
126
122
121
119
117
121
122
121
114
118
121
122
119
117
117
116
123
128
131
128
126
132
140
138
128
117
118
124
126
124
115
119
125
127
124
120
122
129
132
131
125
119
117
116
121
124
129
130
128
125
123
121
122
124
122
119
117
118
118
121
119
118
117
120
123
126
125
129
132
139
140
133
126
121
123
122
120
125
136
140
134
127
124
127
126
123
123
128
132
129
125
121
120
120
121
123
131
139
142
137
123
115
116
125
135
136
129
122
123
123
123
122
122
126
129
126
118
111
111
120
126
124
115
115
121
125
128
133
138
140
134
124
122
128
134
131
126
128
132
131
127
123
123
124
131
138
144
142
136
126
118
111
112
119
129
133
127
122
125
126
128
129
130
129
121
116
114
114
120
121
124
128
130
127
124
126
132
140
139
129
116
110
115
124
130
128
128
131
135
136
131
128
121
120
129
138
142
133
120
109
110
111
113
114
115
119
123
120
139
138
129
125
130
133
126
119
116
129
138
140
138
135
133
127
119
119
127
133
132
120
111
109
117
122
123
123
126
129
126
127
131
134
129
121
113
116
125
128
126
123
126
125
117
116
117
121
120
115
137
135
124
116
119
130
132
125
116
114
122
129
132
127
126
124
121
121
121
123
121
120
123
129
134
132
126
121
120
117
115
117
129
141
140
127
109
108
117
128
139
141
136
126
116
114
116
120
115
105
123
120
115
117
123
127
123
118
120
127
128
126
119
117
123
133
141
137
129
119
115
114
115
117
120
121
120
116
114
124
139
143
132
113
107
113
119
124
126
129
130
126
123
132
145
151
143
133
127
126
132
121
114
119
124
126
120
115
120
126
127
117
109
108
120
133
137
131
122
118
121
124
122
116
111
117
127
132
135
137
139
131
121
112
109
117
126
134
140
143
136
123
119
125
132
132
126
125
129
133
129
121
114
115
125
127
127
126
128
133
127
118
114
117
126
132
130
126
125
126
127
123
120
113
108
108
110
120
130
132
123
111
109
116
128
137
136
135
137
137
132
121
111
103
102
107
118
127
136
137
129
123
116
116
119
122
123
123
127
130
130
129
130
133
135
131
132
138
142
135
124
118
124
130
126
111
97
99
112
124
124
122
123
126
129
127
122
120
121
123
129
128
124
118
109
109
116
121
126
128
129
122
119
119
119
114
107
102
107
117
127
136
140
137
134
131
135
140
138
128
117
118
129
141
137
122
112
111
118
128
134
138
136
128
119
112
115
118
122
125
129
134
133
129
121
116
113
113
116
122
125
118
116
120
122
118
112
106
110
117
123
129
134
134
129
121
120
122
120
113
111
116
126
128
121
116
121
130
135
132
129
127
123
121
122
130
135
132
126
121
123
120
113
109
113
120
127
130
129
129
128
120
117
119
120
118
117
123
129
128
123
122
125
130
127
115
109
113
122
123
120
113
112
110
111
109
119
127
133
129
123
114
111
112
119
130
138
138
129
122
120
116
109
107
116
126
136
137
133
132
124
121
119
120
118
116
115
117
125
126
120
116
117
124
127
123
120
122
132
134
124
105
96
104
118
126
126
121
118
122
122
122
117
111
104
109
119
131
132
128
122
117
113
114
119
127
133
132
126
123
124
129
127
122
118
118
117
117
118
119
115
111
110
116
122
127
130
133
134
125
114
100
95
106
122
130
128
121
118
121
122
121
118
116
114
113
120
128
130
123
113
110
115
121
123
125
129
129
122
122
140
144
132
119
115
121
131
132
127
123
125
128
129
123
117
117
127
140
140
127
112
102
108
119
119
115
112
110
112
116
117
114
116
124
134
135
130
122
115
110
107
110
121
128
129
122
118
120
124
131
140
135
124
117
113
121
131
134
134
134
138
144
140
127
113
110
122
137
143
133
118
116
126
131
124
114
103
99
103
109
117
120
127
131
134
131
124
116
112
117
120
125
125
125
116
107
110
121
135
140
125
124
120
121
128
134
133
130
126
126
125
121
113
109
112
116
120
121
121
122
123
128
133
131
125
118
113
109
107
115
125
129
132
127
121
115
109
115
124
134
136
129
125
120
114
111
118
130
141
137
122
119
117
122
130
138
137
129
125
121
120
115
109
109
117
126
124
118
113
118
125
128
126
120
121
122
120
115
116
124
128
129
129
127
127
122
122
126
136
142
134
122
114
116
120
120
121
127
127
120
114
115
112
110
113
115
118
123
127
131
133
131
127
128
131
131
127
119
114
119
125
127
124
124
125
128
124
117
116
123
128
127
124
126
131
131
125
123
127
137
132
122
114
118
126
125
117
108
108
110
111
116
119
120
116
113
116
124
130
130
127
122
124
130
135
134
128
120
116
120
124
128
132
135
139
138
128
119
119
128
133
125
114
113
121
129
124
116
116
125
129
123
120
128
138
134
121
108
108
117
125
127
128
130
132
137
141
141
131
114
106
106
110
113
115
118
125
131
133
131
126
127
131
140
143
140
129
118
119
129
137
127
112
111
122
139
141
132
125
126
129
127
130
138
141
134
122
117
117
122
126
128
126
119
117
123
133
137
129
119
119
122
120
109
100
104
118
129
133
130
126
125
122
127
129
127
119
109
107
118
127
130
127
126
131
136
134
128
125
128
131
129
129
135
137
133
119
107
103
108
119
128
132
124
111
105
112
124
130
136
141
140
131
125
120
116
114
111
115
123
130
126
119
115
117
123
124
124
120
120
123
128
133
131
126
116
108
109
114
128
129
126
119
123
135
140
127
107
93
98
121
134
143
141
128
119
116
118
120
122
122
128
134
143
142
129
118
116
120
129
130
127
126
125
121
117
119
131
138
135
125
125
128
127
121
113
113
125
133
134
128
122
116
118
121
127
126
113
110
115
125
128
127
124
122
121
120
120
115
110
110
117
125
126
124
122
123
126
126
124
125
132
139
139
127
112
110
120
133
132
127
121
123
126
123
121
127
140
149
142
130
126
125
120
115
110
111
115
121
124
121
114
104
98
104
120
132
138
138
136
133
128
115
103
102
116
125
124
116
117
129
138
135
125
118
120
127
131
129
126
121
117
121
128
128
125
122
121
124
126
128
126
130
132
129
127
124
128
127
121
113
112
108
107
116
132
148
149
144
141
147
146
134
123
121
126
128
122
120
129
138
135
118
103
108
125
136
134
128
125
122
123
126
131
135
132
121
114
115
122
127
125
117
118
126
131
135
133
128
120
122
126
124
122
121
127
126
124
118
122
133
145
150
151
146
133
127
126
126
127
125
124
119
117
113
112
111
115
122
130
132
130
124
127
133
133
126
118
115
126
134
131
116
103
99
106
112
118
121
126
136
130
124
120
119
115
110
110
114
120
123
127
132
134
131
122
117
117
116
109
106
117
128
130
121
112
109
116
126
134
138
134
123
115
117
131
134
128
114
109
118
127
128
120
108
104
108
112
113
121
122
117
117
121
124
126
122
121
124
125
125
118
113
111
114
116
115
113
116
119
122
124
125
125
126
129
129
125
122
125
133
136
127
118
120
134
149
142
118
100
97
110
125
130
132
129
124
114
106
107
115
117
126
129
126
122
118
111
113
122
127
128
118
112
111
118
125
128
131
133
133
127
124
127
139
134
121
101
96
109
131
136
132
130
130
134
132
127
122
120
118
114
111
116
121
124
120
116
120
129
132
143
141
127
110
105
107
110
111
116
128
140
139
127
115
116
125
135
134
123
114
112
123
138
142
130
111
97
103
121
135
135
130
127
127
124
117
113
123
133
132
121
110
107
107
106
113
129
145
152
130
139
131
118
107
108
116
124
123
117
120
132
141
136
120
112
116
129
134
122
111
109
120
131
132
127
120
125
135
142
139
131
129
131
132
129
125
123
127
130
128
127
129
124
113
102
112
133
146
140
129
128
123
121
121
120
123
126
127
123
117
117
126
133
126
120
117
127
133
132
123
115
116
121
129
131
133
134
133
130
123
119
123
131
136
133
126
126
127
129
127
128
131
129
123
113
112
121
126
126
139
130
120
119
122
124
125
126
127
126
118
115
120
121
126
127
129
130
131
129
123
117
115
121
127
135
135
125
116
109
107
111
118
126
127
125
122
120
120
118
117
116
116
125
131
130
123
117
116
123
124
127
123
117
117
121
126
127
126
120
118
119
120
116
111
116
124
130
128
127
124
123
124
126
125
120
117
113
112
113
114
119
123
127
127
125
123
121
118
112
112
118
128
136
142
142
136
127
121
120
106
122
132
127
116
112
119
129
130
126
122
123
122
118
113
111
113
120
127
130
136
132
128
125
121
114
109
109
116
122
127
133
139
140
135
130
127
127
126
120
123
129
137
137
129
123
125
123
119
107
103
111
124
126
117
111
119
133
141
132
124
121
120
118
118
122
128
130
129
129
128
124
117
115
119
125
126
123
119
118
122
124
128
131
131
133
133
135
134
128
123
124
125
121
109
102
106
118
121
119
112
110
115
120
120
126
132
137
137
129
124
123
119
113
115
127
142
145
133
127
125
124
120
116
118
126
132
128
118
112
112
113
114
117
127
140
149
147
135
125
119
116
121
126
124
116
112
120
130
136
128
129
124
124
130
137
135
128
120
119
122
125
123
118
115
122
130
133
130
134
143
147
141
128
119
118
122
125
122
120
119
118
121
127
137
143
143
136
132
134
127
119
119
128
137
142
134
126
123
127
132
132
125
124
130
134
123
109
99
104
114
122
124
121
120
123
119
119
123
134
143
145
133
123
119
124
131
139
138
133
128
124
127
134
136
124
114
112
124
132
131
121
110
114
123
136
137
126
118
116
130
128
124
126
131
130
120
109
111
119
130
134
131
124
116
114
117
121
129
133
136
125
113
110
116
125
131
134
135
132
127
123
123
125
124
115
107
107
109
112
113
115
115
118
118
115
118
119
117
117
131
125
122
123
128
128
122
117
120
127
136
139
137
126
118
119
128
133
129
129
125
122
119
119
121
124
120
116
113
116
123
124
126
126
126
124
124
123
123
121
119
122
127
127
123
117
117
121
117
117
135
124
112
109
115
124
125
117
107
103
108
118
124
127
125
134
140
136
126
115
113
123
134
134
129
125
128
134
131
125
122
126
135
139
131
123
121
129
140
148
146
137
126
123
126
135
136
130
116
105
141
134
124
116
116
123
127
125
114
101
97
104
113
120
123
127
132
135
130
121
117
124
128
128
122
123
137
152
151
136
122
124
137
141
135
124
122
129
136
137
141
141
137
134
134
136
132
117
101
105
141
136
135
128
126
124
126
129
131
126
117
109
111
118
123
126
127
129
131
134
132
132
129
125
124
123
127
130
125
118
118
124
137
142
139
133
134
138
138
129
125
127
133
137
134
126
110
98
94
108
122
116
118
123
125
124
124
126
127
127
123
122
124
130
136
138
132
126
119
121
129
137
141
138
132
124
118
113
113
116
123
133
141
140
136
130
128
135
141
145
135
124
113
114
117
121
122
125
128
128
110
111
115
119
125
126
130
126
118
115
119
127
132
132
126
126
126
125
121
118
118
117
123
126
126
122
121
124
128
126
122
123
126
127
122
117
115
123
136
145
145
135
126
120
120
132
143
154
150
134
111
119
131
133
126
122
122
125
123
120
115
114
117
122
122
118
116
121
133
137
124
105
94
102
114
122
125
128
129
124
117
116
116
117
119
119
124
123
123
124
132
141
146
142
139
137
138
131
122
117
113
116
127
133
122
108
101
111
124
127
120
110
113
126
139
139
127
117
123
134
134
121
105
106
120
126
122
116
119
129
137
134
125
120
126
132
129
120
108
108
119
129
133
127
128
128
126
120
112
109
119
119
119
119
119
114
111
114
123
128
131
137
142
146
147
142
128
114
110
120
126
125
117
118
128
141
136
124
121
132
144
134
114
104
112
120
127
119
112
117
127
129
122
112
113
124
135
137
126
117
124
125
122
121
124
131
135
138
133
128
126
133
141
144
141
133
126
120
115
118
126
124
119
117
126
142
147
138
125
122
125
121
111
102
102
115
129
136
134
130
128
126
124
116
112
120
132
140
139
128
120
127
131
130
131
133
136
138
137
132
124
119
120
128
137
137
130
127
129
133
129
128
126
125
128
127
126
121
116
116
122
122
123
116
116
124
138
149
143
129
115
114
123
122
112
110
118
136
145
143
126
136
131
126
123
125
124
124
129
138
140
132
120
118
124
128
130
131
135
133
128
126
129
133
131
124
114
112
120
123
123
117
112
114
118
126
133
133
125
115
110
118
129
130
122
115
118
132
145
138
132
132
121
111
110
119
124
127
129
130
133
129
121
110
106
111
121
126
130
128
123
123
125
130
131
126
126
128
132
129
118
109
107
114
122
124
122
119
117
115
117
126
134
136
130
121
120
126
130
126
134
123
118
117
121
121
122
121
125
124
109
95
94
106
116
120
120
120
120
117
112
118
131
144
145
139
131
123
120
123
131
138
138
133
124
117
112
110
116
125
133
127
121
118
124
129
127
125
122
121
132
123
116
119
122
121
111
104
112
122
122
115
111
118
130
136
132
124
119
118
121
123
123
123
124
130
133
129
120
117
121
127
126
124
125
121
115
111
114
123
127
122
120
120
126
126
122
123
126
126
130
121
112
112
115
110
99
88
97
119
133
138
133
132
135
135
130
124
126
132
138
132
120
110
106
111
113
116
117
118
116
107
101
110
123
133
130
120
112
110
113
117
114
113
108
109
114
121
129
130
127
119
109
102
104
105
103
101
105
116
127
130
127
121
120
117
113
116
124
133
138
136
129
128
122
112
103
107
116
128
134
134
134
135
132
125
115
109
108
109
112
118
122
121
119
115
112
108
110
116
124
118
111
108
113
115
115
114
115
117
121
120
118
117
115
116
117
118
115
111
110
116
124
130
127
120
113
112
116
124
131
146
154
149
130
110
100
100
109
115
120
122
129
133
133
127
114
102
102
110
133
121
114
116
125
127
121
115
112
116
122
123
121
117
115
118
121
123
117
108
99
104
115
118
113
110
112
117
117
113
107
110
118
120
121
119
116
117
116
119
121
121
119
120
123
129
127
120
119
124
135
124
119
120
123
124
120
116
113
115
119
120
121
117
114
114
115
118
121
119
118
121
125
123
113
105
107
115
119
116
108
106
112
122
132
138
137
132
126
122
120
115
108
109
120
132
139
132
124
124
125
125
125
124
123
122
121
121
122
118
118
119
125
129
128
125
122
119
122
120
119
116
120
124
129
125
116
115
117
119
123
130
140
145
143
134
130
130
128
125
118
110
105
110
121
128
131
121
112
111
125
128
126
121
120
125
131
130
123
118
117
124
130
136
132
130
128
127
124
119
114
110
110
120
126
130
127
125
125
126
125
123
123
128
129
125
122
125
125
120
111
105
107
116
123
128
128
118
107
106
126
130
117
105
102
114
127
128
121
118
121
131
135
128
120
123
130
139
141
136
131
128
125
120
116
114
117
122
125
128
125
119
112
109
111
115
119
118
116
111
109
108
109
114
119
124
126
123
117
116
121
119
112
102
97
102
112
119
121
125
136
139
135
125
119
124
131
141
143
140
136
136
133
128
120
115
109
103
100
109
120
133
134
122
109
105
108
111
112
114
115
115
109
102
97
100
113
124
135
132
117
117
117
118
117
120
121
123
122
128
136
138
133
129
129
130
126
118
114
114
123
132
134
130
125
117
110
101
93
95
109
125
133
128
122
117
119
121
121
119
120
122
123
117
107
102
109
123
134
136
119
118
120
122
128
132
132
126
124
124
129
134
132
129
125
122
122
115
113
116
125
131
134
131
126
117
109
103
107
113
117
118
118
122
124
124
124
125
125
124
120
121
125
131
125
119
116
118
122
119
122
122
121
119
115
113
116
123
128
131
135
136
133
129
123
121
122
125
130
132
126
126
124
126
123
117
107
104
115
130
137
128
115
111
116
120
120
122
126
130
130
123
117
118
124
128
125
125
120
113
130
127
124
120
116
113
116
127
137
145
145
137
133
131
128
124
122
120
121
122
122
121
119
120
121
120
118
119
124
133
132
123
112
113
124
136
133
124
122
128
134
127
119
117
126
137
139
133
119
112
133
130
126
124
129
133
138
138
135
132
131
132
130
128
124
121
120
118
117
118
119
122
127
127
123
123
127
133
134
130
124
115
114
125
140
152
143
122
113
117
127
129
127
129
134
139
135
120
107
107
131
132
131
124
118
121
129
129
123
115
115
120
123
125
124
125
128
127
129
125
123
118
119
120
123
124
123
118
117
119
123
126
125
131
135
133
125
117
116
123
129
128
124
124
127
128
122
110
101
107
123
131
131
120
109
102
109
121
126
125
123
122
127
139
146
142
130
124
128
133
128
113
103
110
120
120
117
115
117
120
125
128
127
125
120
116
119
121
125
127
128
126
123
119
120
126
126
120
111
113
108
109
114
118
113
112
116
122
129
133
131
129
133
141
141
129
116
120
132
140
131
114
109
117
123
116
108
115
122
123
120
120
123
123
122
120
127
134
133
126
126
124
122
117
118
125
130
126
118
114
104
102
105
111
113
115
118
123
126
124
126
127
128
122
110
106
111
127
136
132
121
116
122
132
134
121
111
114
120
121
114
115
120
120
121
120
127
137
140
133
128
125
119
110
104
109
117
123
123
119
125
121
113
106
101
107
117
123
126
126
127
124
118
110
108
116
125
127
123
119
120
124
126
131
136
134
129
125
125
128
130
122
118
114
117
124
126
131
134
133
129
124
117
107
103
106
112
117
123
122
123
123
115
108
107
113
117
120
120
125
131
135
127
119
122
129
130
127
123
127
134
133
125
124
128
132
127
119
119
130
140
138
129
129
131
135
133
131
132
133
130
120
112
112
117
117
112
113
117
119
113
112
111
114
119
120
113
105
103
114
126
131
130
126
124
118
113
114
121
127
126
129
131
129
126
119
111
113
121
132
139
140
135
134
134
128
123
124
132
139
133
122
115
116
117
115
110
111
117
120
121
120
118
119
122
118
108
103
106
114
120
128
131
133
128
114
106
109
116
117
121
133
147
145
127
111
106
113
126
134
134
132
130
124
117
113
113
116
116
118
120
123
126
122
116
114
119
128
129
126
118
116
120
124
126
123
115
113
119
126
129
130
130
130
127
121
119
125
130
130
131
138
144
139
126
114
110
112
112
115
121
128
126
118
114
117
127
126
112
101
108
121
128
126
118
116
126
131
129
123
107
105
115
124
122
117
111
110
117
125
134
134
125
115
114
120
128
138
141
137
132
124
119
123
127
129
124
111
102
103
110
118
119
117
121
128
135
131
122
118
118
121
123
120
116
110
109
112
119
125
128
131
126
118
109
107
111
115
120
126
134
138
128
114
108
115
129
142
142
131
118
113
116
121
126
127
125
121
118
121
122
121
121
124
124
124
128
133
140
138
124
117
119
123
118
104
99
110
130
138
140
139
127
113
106
113
124
130
127
121
119
124
127
120
113
115
127
142
141
127
116
116
124
127
123
115
115
126
136
137
133
129
129
129
126
122
125
131
138
133
123
121
131
142
135
115
113
126
138
137
119
114
113
117
122
123
122
119
114
110
107
111
118
121
118
117
121
126
129
123
121
119
124
126
125
119
119
123
126
125
122
119
123
129
131
130
129
128
128
127
125
127
133
139
139
132
123
117
112
110
114
114
118
127
127
123
114
109
110
115
117
119
120
119
117
116
118
117
118
120
122
120
124
127
127
128
121
115
114
114
115
115
119
129
133
129
125
124
131
134
129
117
107
113
128
140
131
111
93
95
126
134
138
132
128
121
117
114
120
126
131
128
120
107
104
114
123
129
126
120
120
118
121
125
123
117
114
113
119
123
121
119
122
128
131
125
119
120
128
132
127
119
113
115
128
139
142
133
126
123
136
143
147
142
132
124
119
117
121
121
125
123
115
105
104
116
128
133
126
117
115
116
118
118
117
112
116
125
131
126
119
116
117
122
121
113
111
112
115
115
120
125
131
133
130
130
138
142
140
131
134
136
142
143
133
124
120
119
121
121
123
122
116
110
114
122
128
124
116
116
115
118
117
118
116
119
126
128
128
122
117
113
110
107
103
110
119
129
127
117
117
124
135
135
130
125
131
127
117
105
122
132
136
130
121
121
121
125
125
124
125
128
127
121
123
127
130
126
118
118
123
129
126
120
119
123
125
125
122
122
120
116
109
101
101
118
136
147
141
126
123
126
133
136
131
131
132
127
116
103
124
132
131
124
119
125
132
133
126
119
123
131
135
132
129
128
128
123
118
119
123
125
122
122
121
126
125
127
126
128
124
116
112
118
128
133
131
127
127
132
132
128
122
125
129
135
134
127
118
114
134
133
126
121
121
129
134
132
125
120
123
131
136
128
117
109
108
108
109
109
109
110
111
114
117
121
124
130
138
136
126
115
119
140
153
141
114
108
124
147
149
125
105
106
119
134
133
120
110
110
131
126
121
120
121
126
127
127
125
124
130
139
140
126
108
95
99
109
114
114
111
106
109
109
112
117
122
131
138
139
128
117
118
127
137
130
118
117
126
137
135
122
109
113
125
136
133
118
100
95
131
129
126
125
127
128
126
123
119
119
123
133
134
127
118
116
119
124
121
117
117
116
117
117
121
124
129
131
132
134
131
128
125
126
125
126
123
123
122
120
119
123
127
134
135
137
135
124
111
98
135
136
131
128
129
133
127
122
113
107
109
115
121
126
131
138
138
127
118
114
118
125
126
125
121
122
124
128
130
127
128
133
142
145
139
128
121
121
121
122
124
128
128
126
129
129
130
128
115
116
136
134
126
119
117
120
124
123
125
123
123
122
119
121
125
129
131
125
119
120
128
135
138
131
118
107
109
123
129
122
115
119
132
141
137
129
129
132
133
125
124
127
132
131
125
123
121
118
113
118
133
132
124
123
123
122
123
124
128
135
141
129
116
108
113
120
121
120
119
125
133
139
140
134
124
118
117
124
126
119
115
119
131
137
132
128
135
149
152
139
126
127
133
136
130
123
123
124
124
120
129
127
122
125
137
141
138
128
121
125
127
122
113
111
119
127
127
117
106
105
112
122
128
130
130
131
131
126
121
120
123
130
137
136
133
126
125
131
137
137
128
121
124
127
127
126
131
140
143
130
124
121
118
120
126
135
135
128
120
119
123
127
129
130
127
128
129
126
116
107
104
105
111
120
124
125
124
122
119
117
118
119
122
123
124
120
115
110
112
120
128
131
127
127
127
131
133
135
137
131
120
118
123
126
123
118
118
124
125
129
130
134
136
133
126
121
120
126
133
135
127
121
119
121
119
118
113
116
118
118
117
117
118
118
119
125
126
125
121
123
133
141
141
139
136
133
130
123
119
121
118
118
128
141
139
124
114
121
131
135
129
123
120
124
127
122
115
113
118
128
131
132
133
133
129
124
119
114
118
131
140
138
133
131
136
142
142
134
124
121
127
133
129
126
123
128
127
125
125
124
120
117
121
135
139
132
123
122
127
129
125
121
119
124
127
126
118
108
105
107
114
118
118
121
126
127
121
114
118
131
142
136
123
118
126
137
138
130
121
119
124
126
124
120
121
126
127
127
123
121
131
124
120
122
128
131
128
123
123
124
121
118
120
123
125
127
124
119
115
114
113
111
110
113
121
125
123
118
116
119
123
126
128
128
130
131
130
129
123
119
118
123
129
137
139
134
129
122
119
120
122
124
125
124
124
125
122
119
123
126
123
115
109
113
122
127
127
122
120
117
119
127
129
132
130
126
121
120
117
117
122
133
147
153
148
138
134
132
125
118
114
118
128
140
140
135
132
137
143
141
113
124
127
125
122
117
110
116
128
138
137
124
110
108
119
125
125
123
120
117
120
129
141
147
139
129
125
125
124
125
125
125
125
125
127
131
135
133
124
120
118
127
132
133
127
126
133
150
158
146
126
129
129
126
119
112
112
121
136
142
134
123
115
117
122
125
123
123
123
123
123
127
130
130
122
124
128
136
135
127
120
114
110
109
112
119
125
127
128
130
132
131
128
124
121
124
130
135
139
136
121
121
122
124
121
116
106
111
125
130
119
105
104
110
116
116
113
117
121
119
117
122
137
147
143
135
130
131
131
129
125
125
130
134
129
122
117
114
116
117
117
120
123
124
121
119
116
115
116
118
122
123
120
119
120
113
106
106
119
127
123
113
111
121
132
132
124
118
115
117
120
122
125
135
141
139
129
116
107
111
120
126
133
136
137
132
121
111
105
108
114
117
123
129
129
123
117
113
116
119
126
120
113
108
110
111
108
104
105
116
126
127
124
121
124
131
131
129
127
129
134
128
121
118
123
128
124
112
110
115
122
123
118
117
119
116
115
112
111
114
116
117
119
121
121
118
113
112
115
117
126
120
110
102
103
108
111
107
105
109
118
118
114
106
106
110
115
121
126
132
141
139
126
119
117
123
128
133
134
130
129
129
130
126
119
108
110
114
116
119
117
117
122
124
123
122
122
120
117
117
129
124
115
108
106
110
116
121
124
124
119
114
106
105
108
113
111
109
110
114
118
120
121
118
116
121
130
137
134
122
114
119
132
138
134
128
121
118
115
106
105
115
127
135
129
117
106
107
114
121
135
131
122
114
115
118
121
122
126
126
121
116
109
108
117
122
122
118
114
113
114
117
118
118
116
117
121
122
120
111
100
99
107
120
126
131
132
122
114
105
106
117
128
133
124
108
96
97
110
123
132
137
132
124
124
125
126
121
114
112
114
116
110
106
108
114
118
119
121
123
129
137
139
133
119
111
110
116
121
118
113
111
116
123
129
127
124
120
122
122
122
124
125
127
125
125
119
115
113
119
127
137
136
130
128
132
136
133
125
121
121
125
128
118
110
107
109
112
116
119
127
137
142
138
125
113
112
116
122
124
122
126
133
139
132
125
117
120
125
126
122
119
118
121
126
129
122
114
107
106
133
127
118
112
114
124
135
141
139
133
132
140
147
143
130
122
116
114
114
116
122
127
127
125
120
116
120
125
126
122
116
113
119
129
133
129
123
122
124
121
116
113
115
120
122
124
118
108
100
99
122
115
110
106
108
115
122
123
120
113
112
122
132
134
131
127
125
123
119
120
126
128
127
120
114
117
126
131
130
124
122
121
121
120
120
120
123
122
120
117
114
114
116
121
127
134
130
122
112
109
109
113
121
124
121
121
120
118
110
106
109
112
114
117
122
127
131
126
116
114
117
125
127
124
119
120
126
128
124
122
128
141
138
123
106
104
113
120
119
114
112
112
115
120
125
130
127
120
116
117
104
112
117
121
121
125
124
123
121
122
126
125
122
121
126
132
134
124
114
110
112
122
128
129
129
130
128
125
118
111
115
124
130
125
121
127
134
137
130
118
111
109
114
119
122
120
114
109
113
120
116
117
119
117
116
117
120
123
123
123
124
123
121
119
117
122
131
136
133
128
126
126
129
130
129
128
122
117
115
114
115
116
119
124
132
133
131
127
123
117
116
120
129
136
134
125
116
116
118
117
133
136
135
126
119
114
115
123
126
128
126
124
121
111
105
111
125
139
145
138
128
123
124
124
119
112
104
101
112
126
133
131
123
122
120
119
113
110
110
116
123
129
134
138
137
136
134
133
123
115
137
131
123
119
121
123
124
127
137
145
148
142
131
121
116
115
120
127
128
123
119
120
122
116
101
94
97
107
116
122
125
125
124
124
123
125
125
121
117
121
128
129
124
123
128
135
139
132
116
109
123
111
100
101
114
126
132
127
127
129
133
132
129
124
120
118
115
116
117
117
120
124
126
118
99
95
108
120
121
112
104
110
123
132
136
134
127
121
118
122
126
127
120
112
117
125
127
119
106
105
127
125
117
111
114
121
127
121
117
111
110
114
120
125
124
122
121
120
126
128
127
122
119
116
116
114
114
116
115
113
108
114
123
131
131
128
122
116
115
118
125
124
119
111
113
119
124
124
118
119
140
135
128
121
119
118
123
123
122
120
119
119
121
130
140
139
130
125
131
138
133
122
111
115
121
123
117
116
119
126
128
128
123
118
117
123
133
132
123
111
112
122
128
123
116
118
127
135
132
126
116
105
109
121
127
128
124
122
126
134
136
128
122
124
129
129
127
126
132
135
133
124
119
123
124
118
115
119
126
124
121
123
123
119
117
119
133
137
127
108
107
125
142
142
135
135
135
134
123
116
101
92
107
125
133
129
122
118
122
128
134
135
130
120
111
110
121
132
134
126
117
114
119
127
127
121
117
118
118
109
107
114
124
129
123
118
120
121
121
112
117
126
133
136
136
138
136
131
122
120
119
122
128
130
123
116
112
113
113
114
121
134
141
136
123
119
124
131
130
118
111
111
118
129
132
129
122
117
116
118
117
118
119
123
126
128
126
119
118
117
119
122
118
114
116
121
118
116
120
125
122
129
132
127
120
113
111
112
114
114
118
118
120
120
123
129
131
131
129
124
122
125
129
138
142
137
127
118
118
123
129
122
114
108
113
124
130
127
123
120
118
117
119
127
129
122
112
101
102
115
115
117
118
123
126
126
124
124
127
126
118
108
99
101
109
116
123
127
129
126
124
127
137
142
145
145
138
131
125
124
124
123
119
115
114
114
118
123
128
127
117
115
127
148
156
144
124
111
110
114
112
111
114
120
127
128
124
126
131
130
120
113
114
120
116
111
111
125
134
132
123
125
134
140
137
130
127
130
126
121
119
124
129
129
118
110
109
116
122
122
115
116
128
145
147
141
132
133
134
129
106
102
105
114
118
120
120
123
127
127
122
123
130
133
127
120
119
130
139
135
127
125
128
127
119
111
111
115
116
116
117
124
128
121
111
109
114
120
119
115
119
124
128
125
117
116
126
137
144
141
105
96
100
109
115
119
119
119
118
118
118
119
120
120
124
123
122
121
121
122
124
126
122
117
113
117
130
139
135
124
119
120
123
117
113
114
122
127
126
120
122
123
125
120
112
111
115
131
144
146
122
117
115
114
116
118
119
118
115
111
106
107
112
116
120
122
123
121
117
118
124
133
135
123
118
122
138
151
149
136
124
125
128
125
120
114
116
125
134
133
122
118
120
126
124
113
110
117
132
137
129
130
128
121
120
119
121
121
116
111
107
109
113
118
120
122
124
124
123
125
131
137
141
135
121
110
109
115
121
121
122
127
130
129
123
117
120
125
127
120
107
106
119
131
130
120
112
114
120
123
113
111
115
122
126
123
119
116
112
109
112
115
119
124
125
123
118
116
118
122
125
130
132
130
123
112
98
93
96
101
110
118
121
123
125
128
130
127
113
103
103
113
122
127
128
127
121
117
114
115
103
100
111
121
126
123
114
106
101
108
118
127
130
130
127
127
121
115
116
121
124
123
122
124
126
124
116
110
110
113
116
116
118
120
124
126
123
122
121
126
130
134
129
122
122
126
126
121
113
111
124
127
123
122
123
120
115
109
108
114
124
132
130
126
126
131
140
137
129
124
122
118
116
114
115
115
115
119
128
134
128
118
115
117
123
119
117
120
132
145
145
136
123
110
111
117
126
129
128
124
146
142
136
129
126
123
117
110
108
115
122
124
124
123
125
132
136
131
124
115
112
115
115
113
109
106
113
126
137
138
129
118
112
111
113
113
109
113
119
125
124
119
112
108
111
120
128
131
131
129
140
140
138
136
135
125
117
108
108
115
122
126
123
122
120
117
111
106
108
115
123
130
131
126
116
111
113
126
134
135
129
123
118
113
110
110
113
112
111
109
114
118
116
116
122
129
131
118
103
100
119
135
137
134
124
120
116
112
111
117
125
131
133
129
123
116
108
107
114
124
135
138
136
133
127
120
115
114
121
130
131
129
122
116
112
119
125
124
120
119
126
136
134
126
123
129
131
114
91
81
120
131
130
117
104
108
119
126
121
116
120
130
138
136
130
125
123
120
118
118
118
116
117
123
130
128
120
113
117
127
130
127
120
120
123
126
121
115
121
133
145
142
131
123
118
123
125
120
112
108
133
129
125
114
103
111
126
135
130
121
121
129
134
127
114
109
113
119
118
113
105
103
108
119
127
126
122
117
124
131
128
120
119
130
136
127
109
104
121
144
148
129
113
109
115
118
107
104
110
122
126
127
125
121
119
119
124
129
127
123
124
129
131
123
106
101
110
117
117
112
106
108
116
123
127
125
125
128
133
132
126
114
115
124
133
127
116
114
123
134
133
124
119
123
127
121
107
100
100
108
127
129
131
130
126
123
122
119
116
115
120
127
128
125
117
114
114
114
114
115
117
121
124
126
132
134
132
128
122
117
115
115
117
122
122
125
126
125
121
115
118
124
132
135
131
125
123
124
123
123
138
143
139
132
125
121
123
124
127
125
121
119
121
123
125
121
114
106
108
118
131
133
130
129
134
134
123
110
102
104
111
120
123
124
123
123
124
123
116
109
112
120
124
120
114
115
124
131
138
142
125
131
132
127
119
113
114
122
131
137
134
125
119
121
124
125
115
108
112
121
134
138
135
132
127
117
107
102
108
114
116
120
125
126
122
119
115
111
105
98
101
109
117
118
114
116
122
125
126
122
111
119
124
124
122
116
109
105
113
129
139
136
120
114
116
123
129
123
120
121
126
130
133
129
121
114
114
125
135
137
130
128
130
132
121
109
102
103
104
102
100
113
128
136
132
125
126
130
126
113
126
123
122
124
131
136
128
117
113
123
136
132
113
100
105
121
131
131
123
117
118
123
124
121
121
126
134
141
141
134
123
123
128
131
126
112
103
100
105
110
111
116
127
137
132
123
124
130
133
127
133
124
118
119
125
132
131
125
122
124
129
126
115
108
113
122
128
129
125
122
121
125
128
128
126
124
123
125
125
121
116
113
112
120
123
124
117
113
114
122
128
130
128
129
122
114
108
110
118
127
128
123
122
121
118
115
112
114
120
124
127
131
132
131
127
126
127
127
127
125
128
135
146
145
131
119
111
115
123
129
130
127
119
115
114
119
127
132
134
135
137
137
136
130
124
119
110
107
114
125
132
129
128
127
124
118
115
119
124
125
124
125
129
127
121
115
115
116
115
111
115
130
144
143
128
121
121
129
135
134
134
132
127
118
114
118
124
132
136
133
128
124
125
126
127
126
125
127
129
135
123
117
117
122
128
130
125
123
124
122
117
115
110
105
104
106
111
113
111
105
106
116
127
130
125
123
130
133
134
128
121
119
121
125
127
125
124
127
132
133
129
124
125
129
132
129
129
133
138
137
119
106
106
117
130
131
118
104
100
108
116
117
115
115
117
120
123
125
127
125
121
123
129
131
125
120
115
118
121
121
120
124
136
149
148
129
120
120
127
133
131
128
128
136
141
138
130
124
129
137
124
116
111
120
127
126
111
96
95
107
121
126
125
124
127
129
126
123
125
126
128
131
135
132
123
112
108
111
117
120
125
136
153
165
154
129
111
109
120
128
130
123
126
132
140
137
129
124
127
135
127
126
127
126
123
113
106
109
117
128
130
123
116
119
123
124
122
114
108
106
112
125
133
131
125
123
125
125
124
121
123
129
136
138
132
127
117
113
119
128
134
133
128
123
122
124
128
127
123
122
126
130
138
137
125
109
102
113
129
135
130
121
120
129
135
132
125
122
117
117
119
128
131
128
125
131
142
143
135
123
119
124
124
121
121
128
133
131
128
133
140
137
124
108
108
121
129
125
116
110
116
119
119
119
118
115
113
119
131
137
132
123
122
127
129
126
122
122
126
124
120
120
124
126
122
114
114
119
120
116
111
111
119
126
129
127
128
128
123
115
106
105
110
112
114
117
124
129
128
121
112
114
116
116
119
119
117
121
132
136
129
119
118
122
129
128
121
115
118
121
121
122
121
125
127
122
113
106
108
118
123
124
124
128
132
132
128
124
120
116
116
119
124
127
123
116
111
112
118
128
114
115
112
113
122
133
133
123
115
113
119
116
110
104
108
117
129
130
125
122
123
125
122
125
128
133
128
121
119
127
134
139
137
127
116
103
105
116
129
132
130
126
127
129
127
120
114
112
114
120
116
118
115
117
123
134
135
120
102
95
103
115
116
110
105
109
121
129
127
125
125
124
123
122
126
133
142
142
129
116
111
118
127
124
113
102
110
124
134
132
128
126
128
131
126
128
132
136
137
131
118
123
123
122
122
122
120
117
110
108
112
117
126
128
125
115
107
103
109
115
121
121
121
122
125
129
134
131
123
107
95
95
106
118
125
129
132
133
127
112
107
115
128
130
122
114
116
127
137
136
122
129
129
123
116
115
117
121
127
129
124
119
118
124
128
125
113
104
109
118
124
120
119
122
127
124
120
119
123
127
121
110
109
118
125
128
122
120
117
111
108
115
128
131
115
96
87
96
112
119
123
133
132
122
117
120
127
127
128
126
122
116
112
110
115
121
121
122
128
134
134
126
117
113
115
119
120
120
126
135
139
135
130
123
116
110
107
114
119
121
123
124
132
137
127
115
106
106
112
112
128
132
132
126
124
126
129
126
124
120
120
121
118
110
104
105
113
122
128
132
131
129
121
113
110
113
115
116
115
115
117
122
121
116
110
107
110
119
123
124
122
124
133
142
140
131
120
117
118
119
124
118
122
127
124
118
116
122
127
129
127
124
126
123
112
106
106
107
112
119
125
129
126
120
114
114
116
116
112
104
101
103
110
117
122
123
124
125
124
122
121
122
128
126
121
115
111
115
128
134
108
101
114
126
127
117
114
121
125
125
119
118
125
132
130
124
114
109
109
114
120
126
127
123
118
116
119
124
121
114
112
118
130
139
140
138
132
127
123
123
128
131
131
124
118
119
120
124
132
134
103
99
111
125
132
135
130
123
114
109
110
116
123
127
126
127
130
128
120
112
108
112
120
123
119
117
124
131
134
128
124
128
133
134
132
132
132
129
124
122
125
133
138
142
142
140
130
118
110
113
115
107
110
117
129
135
134
124
114
111
114
116
116
110
109
122
136
146
140
126
112
107
113
119
125
132
140
146
145
135
127
120
119
119
117
120
125
125
123
122
123
121
123
130
137
132
118
107
106
113
118
119
122
122
121
119
120
120
119
115
113
111
106
105
107
121
137
147
145
133
122
118
115
120
127
133
135
134
133
132
133
131
128
121
119
117
114
115
120
123
122
118
115
119
124
121
116
115
119
120
122
124
126
124
119
114
113
114
116
117
115
110
110
110
113
122
133
137
135
128
123
121
125
125
125
121
113
110
115
120
129
132
132
127
121
117
116
114
114
113
117
123
129
132
132
130
128
124
121
117
125
121
112
111
117
119
118
112
114
118
120
120
116
116
117
120
123
125
128
125
120
122
125
123
114
107
110
114
115
110
111
122
130
129
119
116
118
122
117
110
113
123
128
132
131
129
126
117
112
114
126
123
112
108
114
121
121
117
113
117
121
122
121
118
119
116
114
116
121
123
125
126
126
120
107
104
113
120
118
110
109
125
138
135
118
113
117
123
126
123
122
122
123
123
122
119
115
109
108
113
127
128
120
113
116
122
125
120
112
114
120
125
121
114
108
105
105
113
119
128
131
129
127
124
120
116
114
117
118
115
119
129
137
135
126
117
117
121
126
124
123
120
121
121
120
118
116
114
115
112
126
125
118
116
120
125
127
120
112
114
120
122
118
113
109
108
105
107
113
123
129
127
126
125
123
118
116
117
121
124
125
125
123
118
112
113
120
129
126
113
108
119
126
127
118
114
117
120
116
105
125
115
112
118
121
123
120
117
115
117
119
118
116
119
127
127
122
113
109
112
122
128
129
125
118
115
118
128
130
125
123
125
124
114
98
97
117
132
127
108
106
122
142
141
131
121
120
119
114
108
130
122
121
123
122
118
115
115
116
115
116
124
129
131
126
126
129
134
133
127
128
129
129
128
124
123
128
130
124
114
115
126
139
138
122
114
114
117
113
105
110
127
146
151
145
135
125
119
119
124
128
131
131
128
124
120
125
124
116
110
113
128
141
134
118
108
121
143
153
148
133
123
122
128
129
131
126
123
116
110
108
120
133
143
146
139
128
115
103
102
110
125
133
134
132
133
129
126
126
129
115
128
135
132
126
125
129
136
135
125
114
114
120
123
121
117
120
129
131
124
118
120
125
126
124
123
126
127
123
114
105
102
105
111
122
131
130
119
105
100
107
117
123
129
131
133
132
131
121
116
117
122
130
133
131
126
129
139
151
139
113
97
100
118
129
131
126
123
119
113
114
121
125
120
116
122
133
140
132
118
107
101
104
110
115
118
120
120
116
112
108
110
116
130
134
134
128
120
113
114
120
115
119
126
128
124
124
134
139
129
107
96
104
121
126
122
121
129
137
135
125
118
115
116
117
126
135
139
132
120
113
119
127
131
127
119
122
128
135
134
121
114
116
130
132
123
109
103
106
116
116
112
110
114
118
121
120
121
120
112
103
100
110
122
123
115
115
125
137
136
125
113
113
117
123
127
133
137
130
121
117
122
129
124
119
117
124
136
141
135
125
122
127
133
133
122
110
105
111
121
119
113
111
114
118
119
118
114
111
107
102
102
111
118
124
120
114
107
105
107
109
114
121
121
121
124
134
141
138
125
118
121
124
116
113
116
124
126
123
118
119
123
128
133
133
136
134
133
139
140
120
119
125
128
127
119
116
110
105
101
99
101
109
118
126
123
112
97
93
101
115
131
138
132
124
124
131
141
139
131
124
124
125
123
120
118
114
111
113
116
122
126
125
124
127
133
136
136
137
136
118
122
132
134
129
119
117
115
114
110
110
112
119
127
128
122
111
107
111
123
131
137
139
136
124
114
106
110
113
119
121
126
127
126
123
123
125
124
120
118
121
121
120
119
117
118
117
115
112
116
131
125
125
125
125
122
119
119
117
120
126
130
133
133
130
124
116
111
114
122
125
122
120
122
119
109
95
91
92
99
109
117
120
117
118
123
130
131
122
113
113
119
123
123
118
116
116
116
122
130
141
127
119
118
120
123
122
113
103
105
119
130
133
131
130
128
123
113
107
108
112
108
105
109
118
123
119
111
108
109
112
113
109
105
108
113
117
119
117
116
124
136
142
135
121
117
122
130
140
141
132
132
121
112
114
119
119
113
101
101
111
124
132
131
129
129
128
124
118
120
123
118
112
110
113
123
125
124
126
129
125
115
104
105
111
118
119
120
121
125
129
134
131
124
118
118
122
126
128
125
129
132
123
115
111
113
117
115
112
110
114
122
132
140
139
130
122
121
128
136
140
137
127
118
109
105
108
117
129
135
133
127
118
116
123
125
124
127
129
129
125
114
100
95
109
125
129
123
114
112
128
130
125
120
122
121
119
122
123
123
122
123
128
135
130
117
106
108
123
137
140
135
130
124
115
108
107
116
124
128
127
128
130
131
130
128
122
113
113
118
124
113
89
82
100
129
138
128
115
117
116
120
122
121
122
124
129
130
125
122
121
122
125
126
124
117
109
109
119
125
125
120
118
122
123
120
117
117
121
122
122
123
126
133
137
139
125
108
100
105
124
126
110
92
98
119
132
128
118
115
114
119
119
111
105
114
128
133
124
113
112
118
125
129
126
122
121
121
120
122
122
120
119
121
123
122
117
112
114
121
127
128
123
120
125
129
124
109
106
113
129
132
125
112
106
113
118
121
119
120
125
122
121
111
101
105
118
125
122
112
110
115
121
120
114
111
117
124
130
133
133
130
127
125
129
126
121
112
113
119
127
129
121
111
102
100
102
106
112
120
124
121
120
122
118
108
99
105
122
134
124
123
124
127
123
119
118
118
119
119
118
116
116
117
119
122
129
130
132
133
132
129
127
128
131
131
128
121
115
114
113
117
120
120
117
110
106
108
113
115
114
113
119
123
118
106
97
107
127
143
123
125
126
126
125
120
114
113
117
127
135
132
126
123
124
131
133
131
127
129
129
131
128
126
125
122
120
115
112
107
110
114
119
123
121
121
120
123
124
119
117
120
119
114
109
104
109
124
141
148
136
132
132
127
117
110
112
121
130
138
139
133
124
119
111
108
108
112
123
134
143
140
130
127
126
122
118
111
109
113
120
123
118
110
104
107
117
126
134
134
136
135
125
116
105
104
116
130
141
137
121
130
138
137
123
114
114
123
132
132
123
117
119
121
122
113
104
106
123
140
147
136
125
123
129
132
129
126
128
133
133
126
117
109
108
116
116
117
115
118
129
137
136
127
118
118
122
127
124
116
98
120
136
138
127
114
107
103
105
112
124
135
137
134
133
132
130
127
127
127
128
125
121
118
118
122
128
140
147
146
134
125
120
122
122
119
112
103
97
99
106
116
122
125
122
120
124
124
119
115
118
125
128
124
122
117
112
101
101
120
142
153
139
118
113
123
139
143
134
126
123
125
123
114
105
109
124
141
145
136
120
116
122
127
121
109
103
109
120
127
121
112
108
111
113
116
123
128
130
127
134
127
123
122
124
125
125
122
127
138
141
129
107
96
100
115
124
126
126
127
132
134
133
125
120
116
120
127
127
126
120
121
124
123
120
112
116
128
144
154
147
131
123
116
114
116
122
130
134
132
129
128
126
123
123
120
121
122
125
126
119
108
102
108
121
126
126
124
125
127
130
134
135
135
125
118
116
118
124
128
128
127
122
114
112
114
126
135
139
133
129
131
137
140
134
127
124
126
125
126
130
134
128
119
111
113
117
118
109
102
104
115
126
131
130
129
132
137
135
127
123
127
134
125
112
110
121
134
135
125
116
114
117
113
107
109
118
126
122
109
102
110
132
151
153
140
129
127
126
126
121
120
114
109
111
116
122
118
113
109
113
118
124
121
120
119
125
132
126
113
108
121
134
131
118
121
134
149
144
128
113
114
122
125
121
115
116
122
122
119
115
115
127
138
141
135
132
139
142
138
108
103
104
115
124
125
118
112
114
121
129
128
126
124
124
123
121
117
116
112
111
122
134
142
135
127
126
133
137
132
127
124
127
132
128
121
119
124
134
139
134
124
120
117
119
121
129
139
146
144
124
119
120
127
134
134
123
114
116
126
133
138
139
140
140
133
124
119
119
124
129
130
132
131
127
120
112
112
119
124
126
124
123
124
120
113
111
120
133
141
135
122
114
114
117
119
115
118
124
131
129
129
130
131
134
136
134
132
129
131
130
128
128
131
132
128
123
122
122
124
127
128
129
128
124
123
123
121
118
120
123
124
121
118
115
116
113
110
116
126
134
129
125
120
123
121
114
107
106
114
111
115
124
131
133
132
129
128
128
129
128
127
126
123
123
124
125
127
130
128
126
127
130
128
129
134
141
141
135
129
129
131
124
116
118
130
135
126
114
115
123
132
126
118
120
127
129
121
108
110
124
121
117
114
116
124
130
127
119
113
112
114
119
123
125
122
117
115
114
114
119
124
122
116
113
115
118
121
118
113
108
106
108
119
129
138
139
134
130
129
127
119
109
99
97
106
122
133
130
121
117
112
113
115
121
123
119
113
112
114
116
118
118
116
112
112
108
108
114
123
130
127
119
110
107
109
114
121
127
130
126
119
115
120
128
132
130
127
127
128
126
122
114
107
101
104
113
116
118
115
121
118
115
118
122
121
109
97
96
105
119
124
119
109
103
104
108
110
112
119
125
128
125
119
113
115
124
129
131
131
133
136
137
131
118
106
104
111
122
121
121
123
128
130
126
121
118
116
117
117
120
121
120
121
127
132
128
112
100
100
112
125
132
127
119
113
112
113
109
110
113
121
124
123
123
124
128
126
114
104
106
118
133
127
112
100
106
121
126
121
115
122
131
137
135
131
130
127
125
123
117
118
121
124
129
133
130
118
109
105
110
123
133
135
128
116
110
108
116
116
118
118
121
125
127
122
112
108
105
105
105
108
111
113
110
107
114
124
133
131
124
121
122
125
126
128
128
126
122
120
118
119
122
123
119
117
115
116
117
120
121
122
125
128
126
116
109
110
121
128
124
117
118
126
130
121
104
104
119
137
142
131
120
120
120
109
98
107
128
143
138
120
111
110
116
116
117
117
116
116
123
119
114
111
112
115
116
120
124
126
126
125
130
134
134
127
121
119
124
129
124
113
105
108
120
125
117
110
116
131
140
137
132
127
122
113
103
109
123
131
127
117
113
120
124
120
114
116
115
113
123
118
116
117
118
117
112
110
113
117
118
121
125
130
131
129
128
127
127
127
123
117
109
109
118
128
126
112
100
102
115
124
124
118
112
115
123
127
122
117
112
117
130
145
143
128
112
107
113
115
108
113
131
142
136
118
105
107
118
125
119
109
104
108
110
116
120
122
121
122
122
123
122
123
129
128
124
113
106
108
117
122
117
110
106
110
119
124
122
119
119
119
127
126
116
103
100
111
130
138
102
102
120
139
135
120
113
123
136
141
132
120
117
116
118
121
120
120
118
119
122
125
128
130
130
122
114
112
116
123
122
121
118
118
118
120
122
123
122
121
122
120
108
95
83
87
102
126
144
145
120
105
102
113
123
124
124
124
125
128
132
134
136
130
127
125
131
135
135
130
124
124
126
124
117
112
109
113
117
113
108
108
115
121
130
133
132
124
119
118
122
123
121
115
112
112
114
118
119
120
138
126
122
125
130
129
122
115
112
115
121
126
123
113
107
115
132
146
148
137
123
110
105
103
107
116
124
128
122
115
110
114
117
116
113
109
103
101
105
116
124
129
130
129
126
113
103
102
108
117
124
133
141
141
133
122
116
116
118
119
118
113
112
112
116
124
130
130
127
122
117
109
105
106
112
119
122
121
122
128
133
132
122
109
100
100
101
107
114
121
124
119
112
109
110
109
104
110
120
124
116
117
118
117
118
116
115
118
120
118
113
107
113
128
142
142
131
122
114
116
119
121
125
127
125
120
112
110
118
125
129
125
115
109
111
121
129
132
127
120
113
108
107
107
109
108
110
115
119
121
126
116
106
109
117
121
119
118
117
117
109
105
113
126
138
132
120
119
127
131
128
123
125
128
128
124
121
119
119
117
112
116
118
117
115
119
127
128
124
114
113
120
124
121
111
108
109
112
114
120
127
128
127
126
128
123
118
115
114
117
120
117
117
121
125
119
112
113
123
132
129
125
123
124
126
125
126
123
120
115
120
135
143
135
116
108
113
122
127
124
123
124
127
127
123
117
112
109
112
119
119
129
133
128
125
123
118
110
109
114
124
127
120
116
115
117
116
110
110
112
120
126
127
129
127
124
121
121
121
122
128
138
142
135
119
105
110
122
133
134
126
122
124
130
133
129
116
111
112
113
110
118
119
117
124
134
131
120
109
111
120
125
120
113
111
111
110
108
109
110
117
123
125
124
118
114
115
119
121
122
121
123
124
117
106
98
109
128
139
135
125
120
125
128
129
123
117
116
115
108
121
118
114
113
119
125
129
127
118
108
105
113
124
131
130
124
114
109
109
115
120
124
121
114
107
110
117
121
119
112
113
123
126
115
98
94
111
131
135
121
113
118
127
128
113
103
104
112
112
111
137
134
125
109
101
105
115
123
118
106
99
109
125
135
134
128
127
132
137
137
133
127
121
118
119
122
128
127
118
109
111
122
128
125
119
115
124
130
124
116
112
121
127
119
105
92
92
99
109
115
139
144
134
119
112
117
125
126
118
108
102
113
120
119
112
109
124
145
158
152
133
120
116
120
126
130
131
127
119
111
109
117
127
128
126
130
132
134
130
124
124
126
124
112
100
97
109
125
129
127
120
132
137
135
128
126
128
129
133
125
117
115
120
122
118
109
110
117
119
114
110
113
120
120
116
116
123
129
127
115
108
113
120
125
127
129
131
132
125
120
122
124
119
107
103
115
137
149
145
129
111
112
126
134
131
116
114
125
138
136
120
111
119
133
138
129
115
105
100
102
113
129
134
119
94
89
103
123
126
115
109
113
124
132
131
129
124
118
113
115
120
120
112
106
106
114
125
131
124
121
124
115
120
128
130
121
118
121
127
119
103
98
109
125
131
127
122
123
130
134
137
139
133
118
103
102
112
122
123
115
111
114
125
129
128
122
122
127
136
138
131
119
111
108
112
114
109
105
104
112
135
133
126
126
125
124
122
119
114
109
101
100
109
116
119
116
116
122
131
134
128
124
122
123
127
130
135
134
123
115
110
111
114
111
109
112
124
142
153
147
129
119
120
130
136
133
123
109
106
114
123
129
126
123
121
120
114
110
112
122
125
121
113
113
115
114
113
112
113
113
110
111
116
124
127
127
126
124
118
110
106
107
108
107
111
119
127
127
122
115
115
120
125
130
135
135
128
117
111
115
106
114
124
130
124
117
114
112
118
127
129
124
116
115
117
116
112
113
117
122
118
112
113
120
125
119
108
105
106
108
110
110
108
110
122
135
133
115
98
99
117
128
128
120
119
127
130
120
110
112
110
111
123
129
123
117
118
126
131
129
126
120
119
121
122
117
111
114
129
138
129
115
113
122
128
128
118
111
112
115
114
115
113
114
121
133
135
128
117
117
127
133
127
119
119
129
130
120
109
110
139
128
123
119
114
112
116
123
128
128
126
125
124
125
125
120
115
113
119
124
123
116
116
120
123
121
118
118
118
113
110
114
117
116
113
116
126
137
139
132
123
119
118
119
124
128
124
118
118
126
153
142
127
121
117
120
118
115
114
116
123
124
121
115
115
119
118
110
104
105
112
117
118
115
112
111
112
115
114
114
111
113
114
115
112
113
119
127
131
126
117
117
120
124
126
126
124
124
127
127
132
136
129
123
124
128
129
121
114
110
112
117
117
112
110
110
109
106
105
108
115
121
121
117
118
122
123
122
122
123
121
117
116
120
129
130
127
122
111
109
115
124
132
133
129
127
125
122
112
108
114
119
119
119
120
124
124
121
118
114
114
121
128
130
122
115
112
116
124
126
126
128
129
128
127
125
123
118
118
120
123
124
128
131
133
134
130
124
119
118
122
121
117
116
125
135
137
124
110
101
116
114
110
112
115
114
115
121
120
119
117
121
130
135
130
120
118
126
138
139
128
118
117
119
120
120
119
117
114
110
112
120
127
131
133
134
129
125
124
129
126
117
98
89
107
132
144
140
134
130
116
114
113
113
117
121
127
127
123
117
112
116
120
126
126
123
125
130
135
131
122
111
104
105
107
114
121
125
123
115
113
117
124
129
136
140
130
115
106
114
125
123
105
89
95
118
133
139
139
144
108
115
118
118
118
122
129
130
122
110
108
113
119
122
121
125
129
131
128
127
125
127
123
115
107
111
121
126
127
125
126
126
124
124
127
134
131
116
102
102
116
126
122
112
108
114
119
123
125
127
114
115
114
114
114
113
118
120
121
114
113
114
118
126
128
124
120
118
123
130
137
135
131
124
124
128
131
125
116
113
122
127
122
110
103
111
122
125
119
111
111
118
125
133
129
124
124
131
138
132
118
110
107
112
118
122
120
122
124
123
118
112
115
127
141
139
128
119
123
134
137
131
121
122
132
141
136
125
114
109
111
118
121
118
113
114
120
126
125
122
116
117
122
125
126
125
128
135
141
139
119
113
110
117
122
122
120
121
126
132
132
124
116
115
125
133
132
128
124
124
125
123
120
119
120
120
120
123
126
124
122
123
127
130
126
118
115
120
125
129
127
122
116
111
114
121
119
114
117
120
121
122
123
124
121
114
114
117
124
131
134
131
122
115
107
107
112
119
123
125
126
126
120
115
108
104
109
118
128
134
138
137
132
124
114
111
115
124
130
136
138
136
127
121
115
117
118
115
117
118
119
127
137
138
126
119
120
125
126
120
116
118
127
131
124
115
106
109
122
134
138
129
118
112
111
118
124
126
129
133
134
130
119
110
116
124
132
130
130
134
142
146
137
121
114
115
123
132
140
139
113
134
145
141
128
120
123
122
117
113
120
133
141
142
133
126
123
122
124
128
130
125
117
110
111
118
126
130
131
129
119
108
101
106
119
131
135
127
122
125
131
129
116
104
104
115
126
132
133
137
127
138
141
125
117
117
120
120
117
125
141
156
151
134
118
121
126
128
124
121
121
122
117
109
105
107
119
130
132
124
117
114
118
123
120
112
113
124
138
140
130
116
109
108
115
120
125
124
119
123
141
138
129
120
119
121
123
125
133
143
145
135
119
111
114
119
120
119
120
125
130
126
117
108
108
114
121
125
122
118
121
137
149
143
120
107
108
128
143
142
127
119
122
127
131
126
125
128
127
121
135
136
131
125
124
126
125
126
130
133
126
109
99
103
119
127
122
117
120
130
132
127
118
110
112
120
122
121
114
113
118
129
135
127
118
118
124
130
123
110
99
108
123
132
130
124
126
129
127
116
125
137
133
127
125
130
129
124
112
108
114
121
126
131
134
133
132
132
129
127
126
125
122
115
111
112
120
124
121
116
111
114
116
113
115
121
126
124
114
97
93
109
127
140
137
126
125
126
121
110
120
125
126
124
126
132
135
129
119
116
119
128
136
137
137
136
132
132
123
112
113
123
132
127
114
110
118
128
132
127
127
132
135
129
120
120
123
121
114
109
112
123
134
136
128
119
121
127
128
121
112
112
115
119
119
115
120
133
146
146
133
121
115
119
122
122
118
112
107
104
108
117
127
126
122
116
118
128
136
138
143
142
135
122
117
121
128
129
124
117
117
123
127
118
107
104
116
130
139
130
119
121
121
121
116
110
119
134
150
151
134
122
116
119
121
115
110
107
112
120
121
116
115
124
131
135
129
124
123
131
133
127
113
102
106
117
129
133
129
122
120
118
120
116
112
106
112
122
132
127
124
125
126
125
131
138
143
141
138
133
129
126
126
130
128
124
121
122
131
138
135
127
124
130
140
145
135
118
113
120
129
127
120
113
115
122
124
121
119
122
124
124
124
123
123
120
115
115
123
131
108
109
113
123
135
151
153
141
127
122
128
129
124
116
112
118
125
134
135
133
129
126
125
128
127
126
123
120
118
125
133
136
128
118
114
121
126
122
113
112
121
128
126
122
123
127
129
126
126
133
125
124
118
115
118
121
120
109
103
101
108
114
116
112
111
111
111
105
102
106
118
128
125
119
118
127
131
127
123
121
122
116
109
113
123
133
133
126
125
130
137
132
118
103
98
104
113
116
117
115
126
121
118
122
124
120
108
99
95
105
115
119
116
110
103
99
103
103
107
118
130
134
129
119
115
118
124
128
126
126
120
114
109
118
127
134
132
124
120
119
119
114
108
101
104
110
116
117
106
93
138
133
126
125
121
108
98
96
103
119
128
125
119
114
111
108
105
102
105
117
130
136
129
119
113
113
120
125
123
114
107
109
120
128
132
128
123
121
117
111
108
111
116
119
119
119
119
121
119
114
139
130
120
112
117
119
119
118
122
127
129
126
121
122
124
122
112
103
100
108
120
129
125
114
102
101
111
114
113
107
112
124
133
127
117
110
114
119
119
112
112
118
121
123
125
123
121
118
121
120
133
118
108
107
115
123
125
123
120
120
119
117
115
112
114
116
118
118
115
112
114
118
120
112
103
96
101
108
122
134
141
142
134
119
107
98
101
113
126
130
126
119
114
114
124
131
126
112
101
106
128
117
110
112
115
117
116
115
113
112
115
118
115
110
101
101
111
120
122
115
108
106
118
126
127
117
106
109
122
136
141
132
124
125
123
108
99
108
131
152
146
120
100
103
119
130
127
119
116
117
125
115
111
112
114
117
118
120
119
113
115
122
135
139
129
113
107
107
108
110
109
113
123
136
140
132
121
111
111
117
118
116
120
128
131
123
113
116
131
145
134
110
97
105
121
128
124
121
119
122
116
112
110
109
115
119
123
125
124
121
120
126
139
151
149
137
127
118
115
115
123
130
137
137
136
134
128
116
111
112
120
128
131
130
128
126
123
121
125
126
121
111
110
119
129
124
108
100
100
111
108
109
114
119
120
120
122
125
129
131
127
124
121
124
130
137
143
140
131
124
120
121
121
124
131
133
129
118
115
123
130
138
132
120
111
109
111
118
120
122
118
115
116
119
115
108
104
103
109
113
113
112
118
123
123
122
122
127
132
136
131
123
117
114
119
126
133
131
127
123
119
113
110
116
128
128
120
115
116
126
132
127
117
104
98
101
110
116
117
115
108
101
100
100
99
105
117
129
133
125
130
123
119
122
125
122
122
124
129
134
130
126
121
118
118
120
119
119
121
125
129
128
125
119
115
115
114
114
116
119
121
121
118
113
108
109
116
114
111
106
97
97
100
107
111
113
117
122
125
122
130
134
139
139
127
116
110
115
125
129
125
117
111
111
112
115
120
120
122
128
130
126
112
100
96
110
122
125
114
106
109
117
120
115
110
110
113
111
108
108
113
119
124
125
121
112
104
104
113
120
119
132
142
141
128
114
111
117
126
129
122
112
112
117
127
128
125
117
116
118
122
120
109
102
103
111
117
116
114
114
119
120
116
105
108
114
120
116
110
109
114
121
125
126
121
111
109
115
124
124
127
121
118
117
120
124
131
138
140
132
124
117
125
138
149
139
125
114
112
118
119
118
122
126
123
114
103
109
125
139
140
127
114
105
114
126
131
126
115
109
106
108
111
110
112
111
113
119
123
124
126
110
103
112
123
130
134
136
137
131
125
120
126
137
138
123
111
113
126
134
126
118
118
126
129
122
114
119
129
138
135
127
120
120
120
124
125
122
118
117
118
120
114
108
103
102
109
117
122
121
104
99
105
121
126
121
112
111
117
127
127
123
123
127
129
118
109
110
122
132
129
122
119
121
127
128
125
122
121
121
119
122
120
121
119
120
119
120
121
125
127
123
115
108
109
117
128
131
126
120
110
117
119
124
124
121
114
110
115
127
132
127
121
120
127
132
121
108
99
107
119
125
122
120
120
120
120
121
122
123
124
122
119
117
114
115
116
122
125
125
120
112
110
111
120
130
133
133
127
122
132
139
136
133
137
142
140
132
127
128
131
126
122
120
123
125
119
115
111
116
121
122
119
113
110
114
117
120
122
124
127
128
123
114
104
104
116
128
135
126
115
111
116
128
131
128
121
119
119
121
128
134
136
136
138
141
139
133
126
117
114
121
127
130
124
113
111
118
131
137
135
125
118
113
113
115
118
118
112
107
113
124
125
118
109
111
122
131
131
119
110
114
123
131
128
120
115
115
115
117
117
126
128
124
122
122
120
120
118
114
111
115
123
132
128
123
117
119
123
123
123
118
116
113
117
120
120
117
112
106
107
111
114
119
120
126
130
130
124
114
111
113
113
110
103
101
112
119
118
113
125
136
134
127
120
118
117
118
119
120
116
115
116
118
123
126
126
124
115
110
100
96
101
112
120
127
130
127
124
120
120
119
116
109
105
111
124
135
138
132
124
118
110
97
88
97
114
126
125
113
123
135
139
133
125
114
110
112
115
120
120
116
118
120
121
122
119
118
113
106
100
106
120
131
130
131
131
130
125
120
120
130
131
122
105
100
113
128
134
131
127
124
119
105
97
106
121
135
134
124
109
111
123
131
128
112
99
100
112
122
125
125
124
125
124
121
117
117
115
113
116
131
141
135
117
103
102
108
113
112
115
123
130
133
128
123
117
113
109
111
121
124
121
113
111
112
118
120
119
116
125
111
112
126
133
128
117
115
121
128
126
123
117
119
123
125
122
119
117
123
132
138
136
124
106
97
96
103
107
111
113
113
115
116
119
122
118
120
119
122
124
120
119
117
119
120
118
111
107
108
142
133
124
124
132
138
136
132
127
127
122
114
111
113
118
122
121
116
113
119
128
135
135
129
125
125
122
122
118
115
114
112
109
101
96
99
115
129
139
138
124
117
114
115
121
125
129
130
128
128
126
130
122
119
121
126
125
121
124
132
136
128
116
113
115
119
119
115
115
118
124
127
131
132
128
125
122
122
121
118
115
113
110
108
109
114
118
126
127
123
118
119
116
113
111
114
120
124
129
129
113
118
122
120
119
116
117
118
126
139
148
138
122
115
118
121
122
127
135
138
129
116
112
120
124
114
104
99
106
114
114
113
109
110
120
132
134
124
109
104
116
125
124
115
110
113
120
120
112
108
121
118
122
120
112
112
118
129
137
135
128
119
113
117
122
123
123
129
139
142
129
109
101
116
131
132
118
107
102
104
110
113
113
112
116
119
122
117
108
108
116
122
123
119
123
134
135
123
112
107
121
118
123
122
114
106
111
122
132
129
114
107
110
119
125
123
118
117
125
132
133
127
123
127
132
134
134
128
120
110
107
114
124
128
119
112
107
113
118
121
117
110
108
117
130
139
135
122
112
111
114
116
125
130
127
118
113
115
126
128
124
119
118
121
126
122
116
114
120
128
142
147
145
132
118
111
114
121
124
118
112
114
125
135
134
127
121
124
129
125
116
106
106
114
125
128
124
117
108
108
110
114
121
132
137
138
132
127
128
129
127
126
120
118
116
115
114
115
113
114
118
124
130
129
120
112
111
115
120
120
118
120
128
135
136
130
123
121
114
112
116
125
131
131
126
125
122
115
105
98
105
96
103
117
129
131
125
122
120
121
122
121
120
113
111
116
121
123
113
98
92
101
116
128
133
130
126
120
116
113
116
122
128
131
121
114
111
108
105
106
117
131
141
136
129
127
125
123
112
104
108
90
89
102
115
117
109
101
100
102
111
120
126
126
120
120
128
133
130
118
107
110
117
122
123
125
128
126
117
109
112
120
125
120
113
116
119
125
125
124
122
122
125
126
125
129
128
126
128
125
116
112
112
118
123
122
113
104
96
96
108
123
130
127
120
117
126
136
140
134
128
126
121
112
106
113
126
131
122
114
114
120
124
123
125
131
135
138
133
130
126
123
120
116
119
120
119
112
115
125
117
129
139
143
139
127
117
109
106
110
118
127
128
120
112
114
123
132
131
128
126
128
124
114
107
112
128
133
125
115
114
123
126
127
129
133
134
127
120
115
119
125
123
121
116
116
110
105
102
108
116
118
124
128
129
124
118
113
117
120
125
127
128
131
132
130
122
119
120
124
125
123
119
116
119
125
131
130
125
118
120
124
124
122
124
132
138
137
128
114
110
116
125
129
129
127
129
132
128
118
115
108
102
108
118
123
124
124
125
124
120
117
125
141
152
137
115
100
108
124
126
119
114
120
130
138
133
127
125
126
127
124
120
117
119
128
138
142
140
135
132
131
127
127
133
142
143
136
128
117
114
111
109
115
120
123
125
125
124
120
116
117
120
124
125
114
103
95
100
106
110
114
118
128
136
137
132
130
128
128
124
122
122
121
124
124
120
118
121
131
139
139
126
120
130
143
139
113
93
94
116
118
122
122
121
118
118
116
113
112
113
121
124
118
109
105
108
109
106
99
101
113
123
127
125
121
125
128
126
117
119
125
132
132
128
126
119
113
108
109
112
118
118
119
129
138
132
115
107
111
124
125
127
123
118
119
123
122
115
108
108
117
124
126
120
120
123
124
123
121
122
126
124
117
112
109
114
117
114
116
124
129
130
126
126
129
132
129
120
115
115
116
114
107
112
121
128
134
140
144
135
138
133
122
117
121
129
132
127
120
118
121
123
119
115
116
120
124
126
129
131
129
124
118
113
112
112
113
117
121
121
116
106
106
111
119
122
121
120
123
132
128
114
103
105
118
128
133
133
135
138
139
130
119
115
120
125
129
127
127
133
137
136
125
113
106
104
107
113
120
124
123
120
116
115
116
118
123
122
119
116
112
111
108
110
112
116
124
125
121
120
122
127
132
138
135
126
113
108
112
140
137
126
117
117
119
119
114
113
122
131
136
132
129
126
121
117
112
115
123
129
126
114
104
107
116
124
124
118
116
120
133
139
131
118
112
121
133
131
114
100
109
133
154
155
135
116
106
106
114
139
136
127
120
120
122
118
111
110
124
134
128
115
112
122
131
127
119
117
121
125
123
109
103
110
122
128
126
119
119
127
136
136
126
117
117
122
126
121
111
105
109
119
124
120
113
114
118
119
115
135
138
130
125
125
130
128
118
116
126
137
134
123
115
122
128
122
112
104
102
107
109
109
107
115
126
131
126
119
118
119
118
115
109
116
121
124
120
116
119
125
125
118
104
94
98
114
123
124
116
129
131
131
134
138
141
139
133
127
129
130
128
125
128
134
135
129
118
110
106
111
119
119
115
114
117
120
123
121
119
121
120
116
110
112
118
123
120
116
120
129
136
129
116
102
102
115
125
124
118
117
120
127
128
124
116
121
136
146
136
123
114
113
117
122
125
129
132
131
129
130
129
125
120
112
109
116
123
127
129
132
131
125
110
106
111
121
121
114
110
119
133
138
130
115
111
119
129
130
121
117
119
118
110
95
85
97
118
138
136
123
117
116
116
111
108
112
124
135
138
129
116
111
116
127
131
131
124
125
129
133
131
119
110
110
119
126
123
115
109
117
127
136
130
120
115
123
133
135
126
131
125
117
109
106
108
112
115
117
119
118
117
118
124
122
119
116
119
126
132
127
112
106
116
136
143
135
120
112
118
130
131
130
128
131
133
132
128
122
122
121
121
122
124
123
123
127
131
132
131
134
131
128
124
127
136
138
130
119
115
116
115
113
114
121
125
126
125
125
128
127
123
116
116
120
123
119
113
110
118
129
136
137
132
127
130
134
135
134
127
123
121
120
122
124
128
129
128
124
120
123
123
122
127
125
117
100
87
93
108
119
121
115
111
106
108
105
103
99
104
115
121
119
116
119
128
126
119
114
120
131
131
119
110
114
120
121
120
118
121
122
118
115
119
126
125
119
113
114
115
130
129
129
133
131
119
105
97
101
110
116
117
113
111
109
109
110
107
104
104
111
123
131
135
134
130
124
117
114
116
115
112
107
109
117
125
126
121
116
111
108
107
111
116
122
123
118
111
103
104
134
132
126
124
122
120
118
122
126
126
116
103
100
109
119
123
123
114
111
113
117
124
129
134
134
129
123
117
111
106
102
103
108
119
130
132
128
120
115
111
111
114
115
117
117
117
117
116
120
125
132
121
109
107
115
121
126
125
128
127
117
102
99
106
122
128
123
113
105
110
120
125
125
116
108
106
110
116
120
122
124
124
122
118
119
120
119
114
110
114
119
120
116
114
114
118
121
121
125
128
128
115
106
106
114
120
121
116
113
117
116
112
107
104
109
115
120
116
105
101
108
120
122
110
94
94
104
118
130
137
140
137
125
114
108
113
120
116
115
113
116
116
112
111
115
123
126
118
113
113
123
118
118
118
116
115
115
114
113
111
113
114
112
105
98
104
119
124
116
104
100
109
120
122
117
116
118
122
121
117
117
119
123
124
124
126
123
124
128
126
121
112
109
114
123
127
123
116
114
118
119
120
123
121
115
116
120
123
122
112
103
109
116
121
115
110
113
119
117
110
109
118
130
136
134
130
129
129
123
115
108
109
121
130
134
130
122
121
129
136
127
112
108
118
134
135
124
114
115
121
123
120
112
106
110
121
136
143
137
124
117
122
131
137
133
127
124
122
119
119
126
136
141
132
118
117
128
133
137
130
125
125
127
131
129
124
112
111
119
130
127
113
104
109
124
132
123
110
109
119
124
119
108
99
107
121
134
135
127
120
119
127
132
133
132
136
139
140
134
127
129
127
118
108
106
115
126
129
123
122
122
130
134
131
124
116
109
109
114
120
120
115
112
114
124
131
131
123
115
114
119
122
117
110
114
122
126
121
112
109
115
119
121
119
120
125
130
128
126
125
123
114
104
103
112
125
127
124
119
119
126
132
134
126
116
106
105
110
113
113
113
114
123
137
143
144
139
134
128
114
114
122
127
128
126
122
121
120
123
122
116
114
113
116
117
115
112
104
105
111
120
122
120
116
118
124
127
131
133
136
139
141
134
122
111
108
112
115
118
113
109
110
117
127
132
127
124
124
126
124
109
116
126
133
126
116
113
118
125
125
117
104
105
115
124
128
121
114
109
114
124
130
124
114
108
115
123
128
127
120
120
122
120
117
122
134
144
139
124
113
110
110
108
111
117
123
126
126
128
128
111
111
113
120
123
116
114
118
124
125
119
114
112
120
130
133
131
125
122
125
129
129
122
113
109
113
116
115
113
111
114
116
117
119
128
144
151
140
121
112
113
118
121
121
122
125
132
131
126
125
121
113
109
113
121
125
126
121
123
127
129
129
125
123
121
116
111
113
121
122
117
115
116
121
122
117
114
118
127
137
139
135
133
129
128
130
129
123
117
114
116
121
129
132
127
123
117
116
120
121
117
109
109
115
120
119
116
117
123
129
132
131
129
125
115
101
97
109
123
122
114
105
111
122
128
126
124
124
132
138
136
131
129
126
125
127
126
123
121
122
120
118
118
122
124
121
116
116
118
118
106
99
102
111
115
110
104
108
119
129
130
127
127
128
125
114
108
110
122
128
128
123
121
122
125
125
123
122
122
120
114
105
104
111
123
131
129
124
122
121
120
113
106
105
113
126
139
141
131
118
133
119
108
107
113
116
120
122
128
133
133
124
120
123
130
132
121
107
104
116
127
128
123
116
112
112
115
118
122
123
119
109
103
111
124
134
131
123
114
111
109
109
105
105
113
123
136
139
131
119
159
151
136
126
128
128
127
127
130
136
132
123
116
116
123
128
121
111
111
116
123
124
121
116
116
121
121
118
121
126
135
133
123
110
110
119
128
126
119
109
104
108
118
128
126
118
111
109
107
105
145
148
146
139
132
124
114
112
118
125
127
121
117
116
118
114
117
121
130
133
131
129
131
129
128
129
125
118
115
122
129
128
122
107
103
113
126
129
125
114
108
111
121
134
135
129
120
115
112
110
118
125
131
134
132
124
113
110
117
125
127
123
118
117
120
117
112
110
109
114
124
131
133
127
117
110
109
116
122
125
125
117
112
113
118
123
125
126
123
117
113
113
118
125
132
139
146
145
134
127
116
122
126
127
127
124
117
119
127
136
132
122
115
118
123
124
113
99
91
96
107
117
119
118
115
114
115
122
123
126
124
125
126
123
120
116
117
119
119
115
113
114
118
120
124
132
138
135
123
112
121
131
126
118
110
112
116
119
122
121
120
118
116
116
120
123
125
125
125
122
118
118
119
125
130
133
133
127
119
110
112
123
129
122
110
101
105
113
115
112
111
116
119
117
113
114
118
120
115
107
120
127
126
122
116
112
108
103
105
110
117
121
120
118
118
121
127
136
138
131
119
117
120
123
123
120
121
123
121
116
114
118
119
120
116
116
115
111
105
107
111
116
118
115
111
108
105
106
110
111
129
122
120
128
134
129
115
103
109
123
128
124
119
120
125
128
125
118
113
112
112
114
117
119
114
108
107
111
118
127
127
122
115
115
117
122
120
114
106
107
111
115
116
117
116
110
103
97
99
108
136
123
113
120
131
133
126
121
122
127
125
116
113
119
128
133
128
118
111
113
123
129
130
128
124
122
115
112
112
115
122
123
121
116
111
108
113
118
120
120
118
116
115
118
116
114
112
113
113
113
134
125
117
114
118
130
130
122
117
115
116
116
117
120
127
133
129
120
115
117
124
132
136
131
124
118
117
122
127
124
121
122
124
124
119
114
116
124
133
134
128
122
120
119
115
113
113
123
130
130
136
136
127
119
118
125
126
122
115
117
120
121
120
122
130
134
129
119
113
113
118
121
125
125
120
109
108
121
132
136
129
125
126
123
119
117
121
127
130
127
123
124
122
118
111
105
110
120
127
126
140
136
129
120
114
114
120
125
125
120
118
113
114
124
136
141
130
117
112
113
113
111
109
117
124
124
116
109
107
111
118
126
127
123
114
109
111
117
121
118
119
120
118
116
109
108
114
122
125
120
119
118
123
125
116
109
112
120
124
119
106
100
110
123
131
124
117
113
119
129
134
127
121
119
125
131
125
115
105
100
106
116
126
129
123
113
104
101
106
114
120
123
121
116
117
119
126
128
125
120
97
102
119
130
130
118
111
115
121
118
111
113
125
134
129
114
102
113
132
144
150
145
135
128
121
118
120
123
123
118
111
113
122
131
134
125
115
109
111
115
119
124
128
128
126
119
116
112
110
117
100
103
114
125
127
119
114
118
125
129
128
130
137
139
133
124
118
123
129
129
123
118
120
126
122
114
112
120
123
120
116
119
124
125
117
109
113
123
126
118
114
122
133
135
128
120
114
111
111
116
112
103
108
117
118
116
111
118
128
132
128
122
117
116
119
126
131
129
117
105
101
104
109
114
116
117
119
123
122
116
117
123
127
120
103
94
102
119
122
117
116
125
134
135
126
120
121
124
129
123
113
98
100
115
125
126
118
115
115
116
112
114
116
114
115
120
126
125
118
113
114
118
118
111
110
119
131
134
124
117
115
121
122
118
109
110
116
122
122
117
117
121
127
129
124
121
118
125
124
120
117
110
111
121
135
138
128
114
103
101
111
126
134
126
116
111
117
123
121
118
121
127
128
120
113
121
132
133
120
107
107
114
122
123
121
123
131
137
138
132
125
121
121
124
123
121
113
104
99
106
127
132
136
138
139
136
124
115
108
114
124
131
132
122
109
108
114
119
118
116
118
123
123
114
107
112
125
127
119
106
103
112
124
126
122
119
122
128
135
138
132
125
120
123
124
123
110
99
92
102
121
126
132
136
135
127
123
118
120
122
122
122
121
120
122
120
119
119
121
121
121
118
114
108
105
108
114
123
123
126
124
124
122
122
124
124
126
127
122
117
111
111
115
123
128
126
120
113
110
113
109
114
121
125
124
121
120
118
119
119
118
119
126
137
137
125
113
110
119
127
127
119
116
119
123
122
115
115
121
127
131
128
122
121
127
136
138
131
121
118
119
119
117
118
126
130
130
118
112
114
109
117
125
129
125
122
116
114
112
114
119
130
139
137
127
113
105
106
110
116
121
124
131
137
138
134
127
117
112
110
113
118
122
123
126
130
126
118
112
124
140
141
127
109
113
131
139
127
115
116
119
122
126
126
122
122
122
117
112
107
116
125
130
123
113
114
122
125
116
108
111
126
135
136
131
131
135
135
124
111
107
116
123
124
124
125
122
114
108
109
116
122
116
110
115
131
140
132
122
119
129
124
116
110
112
120
129
126
114
105
107
115
118
113
112
122
137
142
131
119
117
125
131
132
127
126
133
138
135
129
127
131
132
129
125
126
129
127
120
111
107
110
115
121
129
131
126
116
113
116
133
122
111
108
114
121
125
120
113
115
116
115
113
111
109
113
120
127
130
130
130
131
131
130
125
122
120
122
129
134
137
134
129
126
123
123
124
124
122
123
124
127
128
131
129
125
119
113
113
119
126
114
110
114
121
121
113
106
109
117
124
125
122
116
109
103
98
101
113
124
133
132
127
124
120
114
109
110
115
118
117
110
107
107
112
121
128
135
131
121
118
123
132
136
132
125
123
123
125
126
121
117
115
118
122
121
114
102
99
109
123
134
131
123
119
120
119
116
114
118
123
125
122
117
113
115
117
120
118
116
115
112
109
106
109
120
139
152
148
127
112
111
125
138
140
131
125
124
125
128
124
124
119
115
117
120
119
111
104
114
132
137
130
117
120
132
143
140
127
115
113
116
117
112
112
122
130
133
134
132
132
132
130
121
118
120
124
128
135
137
137
134
129
125
122
120
120
121
125
130
134
131
119
112
112
118
124
120
118
124
134
133
118
112
118
129
130
123
116
111
110
110
106
105
116
127
134
131
124
121
121
120
118
119
123
125
121
114
116
130
140
136
120
106
103
110
121
127
128
130
139
137
129
124
123
121
122
121
120
122
122
116
109
110
117
123
124
118
116
123
127
119
109
106
115
130
134
130
119
108
100
97
98
100
107
115
117
116
118
125
125
121
110
104
109
122
133
133
127
118
133
140
143
138
128
120
122
124
122
118
120
124
127
123
117
121
131
136
138
138
138
135
129
122
120
122
129
130
125
118
103
96
97
95
98
102
111
119
124
126
128
128
125
121
120
126
134
132
126
114
126
128
129
124
113
107
111
116
117
114
120
135
143
136
120
112
124
138
144
139
130
127
127
127
125
121
124
125
126
123
116
110
111
112
118
121
122
122
122
125
131
135
134
126
118
117
125
131
127
120
128
124
118
112
111
110
110
110
111
112
115
115
120
124
125
124
121
122
125
127
123
112
107
111
123
129
130
125
123
123
125
126
126
126
129
132
130
126
123
123
118
119
118
119
119
124
131
133
126
116
131
135
134
129
124
121
123
125
125
123
113
101
100
113
131
141
130
118
114
122
126
125
113
108
115
123
134
136
135
132
132
131
127
124
123
129
135
141
136
126
115
108
114
120
132
140
141
132
117
100
116
120
125
134
136
122
105
96
101
109
115
115
114
116
116
109
104
103
106
112
118
115
113
111
114
123
124
120
116
117
117
119
116
114
112
112
113
116
117
118
113
109
115
127
135
137
132
123
118
120
120
118
119
127
129
124
114
105
103
103
100
101
110
115
114
109
108
111
110
109
106
109
116
126
129
127
122
118
119
119
115
109
106
102
109
114
118
118
115
113
113
116
121
127
132
129
121
114
117
124
126
117
110
111
118
126
126
122
111
104
99
99
107
113
115
116
120
119
115
109
104
107
118
129
133
127
122
120
121
124
124
119
109
109
112
113
105
97
98
107
115
123
125
127
129
125
118
111
114
124
122
114
107
108
119
131
129
120
109
104
104
103
107
111
111
116
122
119
114
109
109
112
121
129
128
123
114
115
120
130
133
120
108
105
113
117
116
105
102
109
120
124
124
125
126
126
124
120
117
116
113
114
115
119
126
129
124
116
108
105
110
116
119
115
113
113
116
117
112
110
116
122
124
123
114
113
117
118
118
117
116
108
95
93
110
130
144
136
121
113
118
122
124
121
123
128
131
129
121
115
110
118
127
126
120
115
115
116
116
114
114
120
128
130
129
127
125
122
117
119
125
131
121
106
98
111
129
136
121
108
105
112
118
116
119
131
142
139
126
113
113
119
125
129
129
130
129
127
122
119
114
121
125
123
112
105
109
118
122
120
114
112
116
122
128
132
140
138
128
122
122
122
118
107
100
112
131
141
136
122
119
124
131
131
124
122
122
120
118
118
117
120
125
131
133
131
124
115
115
120
131
126
124
119
113
115
122
128
131
124
114
110
108
109
113
123
136
136
126
113
112
116
117
107
100
109
125
137
138
131
123
118
115
117
121
125
122
117
114
122
124
124
122
119
126
132
132
127
125
124
134
131
124
116
115
122
129
129
120
108
109
112
115
115
117
124
133
131
126
123
126
127
118
106
102
111
125
133
129
121
117
118
119
120
122
127
123
117
113
115
119
121
117
116
126
133
146
142
133
125
117
126
121
114
116
120
120
113
101
97
105
115
119
117
118
121
124
125
125
126
131
129
121
113
109
113
123
130
129
122
122
129
137
135
123
113
107
114
118
119
118
121
125
129
128
130
126
125
124
120
114
115
117
118
116
118
115
111
111
112
116
118
119
117
114
113
115
117
118
115
112
114
121
123
118
117
118
125
131
133
128
127
129
128
123
114
114
121
130
135
132
128
125
123
117
109
104
108
122
128
118
110
111
118
123
119
116
118
121
123
120
118
121
126
129
132
132
129
121
114
108
113
124
133
131
123
115
113
115
118
116
113
113
117
129
142
147
139
131
125
122
113
103
98
112
127
137
133
129
131
114
100
95
108
119
124
120
115
117
121
125
125
123
123
128
131
133
129
123
116
116
119
123
126
125
121
114
110
109
108
112
118
125
129
135
145
147
139
129
123
124
120
107
101
112
132
139
130
115
109
113
105
105
114
121
121
107
96
97
113
127
125
112
101
99
105
109
111
113
114
114
115
115
117
117
119
122
122
123
119
122
131
135
131
123
119
124
129
132
136
136
135
132
128
121
115
107
102
100
107
120
126
128
127
118
107
100
101
109
121
125
120
108
100
99
103
108
111
112
111
112
115
118
121
122
128
133
130
123
117
119
127
126
121
114
117
123
129
132
132
128
129
131
133
128
118
106
103
111
120
125
126
120
112
108
107
118
132
140
136
126
117
116
120
122
122
123
123
122
121
122
124
126
123
122
120
119
119
117
115
113
116
122
124
128
132
133
128
128
126
126
123
124
124
122
120
119
118
117
117
138
120
108
105
109
116
121
126
128
125
119
112
113
122
128
132
132
125
122
119
124
127
127
124
114
110
110
114
117
118
121
120
123
131
140
141
135
127
122
123
126
129
129
126
118
117
119
122
119
114
155
141
125
117
114
114
108
105
108
115
118
111
108
115
124
134
132
122
113
108
110
117
128
130
131
129
121
114
111
118
127
131
126
124
127
133
133
124
111
108
112
123
131
131
123
115
111
113
113
107
146
141
128
114
105
101
103
109
120
127
122
114
108
112
119
129
129
123
119
116
113
120
131
133
135
133
126
117
114
121
131
127
114
101
101
114
126
124
118
110
107
108
116
121
121
116
113
114
114
113
124
120
113
109
109
111
114
115
123
126
121
112
108
111
115
116
115
115
121
128
133
138
136
127
116
106
106
114
125
136
134
122
111
101
101
110
121
126
130
127
116
112
114
118
122
120
124
128
131
137
118
116
114
121
127
126
122
117
116
120
120
115
112
113
114
112
108
103
109
128
143
148
136
121
109
103
104
110
119
120
123
124
127
130
129
126
124
125
124
120
120
124
133
137
136
131
126
122
122
125
118
120
116
109
110
122
131
132
125
121
123
126
122
115
111
110
114
120
125
131
140
137
124
112
110
113
121
124
115
102
100
113
126
135
133
125
122
120
118
118
121
126
131
130
127
128
125
117
110
104
123
130
121
109
107
117
127
128
119
110
110
116
118
114
111
113
120
126
130
128
120
117
116
113
113
117
124
135
135
127
115
113
117
123
123
121
117
115
118
121
118
114
104
101
106
114
121
120
117
113
127
129
127
130
130
122
110
104
107
109
108
107
113
122
129
130
123
120
120
118
113
110
114
119
122
121
120
123
131
133
131
127
125
129
128
124
118
114
115
113
109
102
98
104
112
115
119
119
122
120
125
119
121
128
129
117
102
102
111
125
124
120
123
131
137
135
125
122
126
127
122
116
115
118
123
122
115
108
106
110
113
120
126
130
129
125
119
117
117
116
116
114
117
121
127
127
120
117
110
105
123
121
116
115
115
113
113
112
110
109
111
118
123
125
122
121
121
123
127
126
123
118
116
116
113
109
110
114
116
113
109
112
117
126
124
121
117
122
131
135
130
124
123
128
130
125
114
104
101
104
126
124
120
116
118
126
131
124
111
99
99
108
117
122
123
123
119
112
104
101
108
118
124
121
112
104
110
123
136
135
126
124
128
126
116
109
112
123
135
137
129
125
128
132
125
107
95
99
111
120
129
124
119
115
114
120
125
124
119
115
111
113
115
122
135
141
131
111
92
91
106
120
125
122
120
116
116
118
121
123
123
127
130
126
117
112
117
127
132
128
123
124
127
120
107
91
99
119
134
134
127
120
116
113
109
110
116
119
121
118
115
113
116
118
117
119
116
115
114
118
126
125
118
116
120
125
124
117
110
111
114
117
117
117
121
125
129
127
124
124
130
134
128
115
99
97
114
131
137
127
116
113
116
116
115
114
115
116
111
104
101
108
119
116
103
92
98
120
137
144
136
123
116
115
121
123
124
123
122
120
118
117
118
119
118
120
118
118
117
120
126
135
137
131
121
114
110
112
112
113
112
116
119
118
111
99
100
109
111
108
106
110
119
124
122
117
119
131
140
134
122
111
112
122
126
125
124
124
123
119
118
122
127
125
112
104
112
129
134
122
111
110
123
135
132
123
119
114
117
123
126
131
135
130
115
97
97
116
130
135
128
114
113
117
124
128
126
124
120
121
119
113
108
109
115
121
126
127
123
118
117
120
124
121
114
109
119
135
139
128
115
112
118
120
121
123
126
134
135
134
129
134
138
141
136
130
126
135
143
139
127
114
109
110
113
114
114
114
114
117
120
116
104
96
101
116
127
129
122
116
111
109
114
118
121
120
119
117
119
120
121
121
118
115
113
121
128
128
123
118
125
122
118
122
132
140
141
135
130
122
115
114
117
120
118
119
124
122
116
115
117
119
115
108
107
117
128
129
120
112
110
114
122
127
123
116
111
115
120
128
125
121
117
117
122
125
128
122
113
111
119
115
107
103
112
122
128
132
128
121
116
114
116
120
126
132
130
122
109
107
115
122
124
118
111
115
122
124
124
126
126
128
127
126
118
111
111
120
137
144
139
126
119
120
125
129
128
122
117
124
109
116
119
116
115
118
127
133
130
122
113
104
102
106
114
120
118
112
109
110
116
121
116
114
109
110
112
118
123
130
131
127
120
113
111
112
114
120
125
124
120
112
111
118
126
129
124
116
113
121
105
121
132
133
122
119
124
126
125
120
113
110
109
108
109
111
118
127
131
130
126
123
118
115
113
113
114
114
113
112
114
119
121
124
128
132
127
119
109
105
106
108
111
113
123
127
121
111
110
116
113
121
131
136
135
130
124
119
120
120
125
127
120
110
110
119
135
145
144
139
139
139
135
125
113
108
111
113
112
106
109
117
132
137
138
136
128
119
113
120
129
136
125
111
107
117
128
130
130
127
124
124
126
130
131
134
134
130
123
120
125
125
119
111
112
125
140
142
128
119
123
134
135
124
108
103
114
125
127
122
116
119
121
121
117
118
124
125
122
124
132
134
127
113
108
121
135
140
136
128
130
125
116
109
112
123
131
130
122
117
117
123
124
120
117
121
126
126
114
106
105
113
120
124
124
127
135
141
140
132
123
117
113
111
113
117
126
132
131
122
114
115
124
133
135
133
127
117
116
119
121
109
103
110
123
128
125
116
113
115
117
120
123
121
117
115
110
113
115
119
118
118
119
120
122
126
129
131
132
131
125
125
126
130
130
130
130
132
130
125
123
127
137
142
135
123
114
113
121
134
105
98
108
129
143
138
119
111
113
119
122
122
117
115
115
115
113
113
117
126
133
130
122
116
111
111
107
108
113
118
119
121
126
131
133
129
128
131
133
132
132
134
133
128
116
111
119
135
145
144
110
117
122
127
124
120
116
113
114
121
126
128
122
114
116
125
134
133
124
117
117
120
124
123
124
120
119
120
115
113
112
110
110
118
121
123
124
129
133
133
130
124
117
112
108
113
124
137
139
128
121
130
128
115
105
111
120
120
114
110
120
133
136
127
120
126
139
143
131
115
108
115
125
131
128
128
132
134
131
125
116
113
114
117
122
124
122
118
120
127
128
126
117
113
115
117
120
121
123
123
120
123
121
115
110
117
125
125
117
109
115
127
133
129
121
117
120
127
132
133
130
128
121
115
115
117
123
127
126
126
123
123
127
129
131
130
124
113
111
117
117
115
114
122
134
135
127
117
113
117
132
132
125
117
112
115
123
124
121
119
119
120
116
112
109
109
113
116
121
134
138
129
114
109
115
124
128
125
118
115
116
119
126
128
126
119
115
115
121
122
118
111
111
120
137
147
142
126
111
111
144
145
136
124
119
120
126
128
120
119
123
130
126
112
107
111
119
118
113
115
119
125
125
123
128
129
130
129
121
114
102
97
101
113
121
118
115
120
131
135
130
120
112
109
113
121
123
118
109
107
127
128
127
126
130
137
138
130
116
109
117
128
132
120
110
112
122
125
119
112
115
125
136
139
129
118
115
118
123
120
106
97
100
113
126
133
132
130
128
131
129
125
117
110
101
100
105
109
108
108
112
112
118
124
129
128
123
121
122
121
118
113
111
111
119
125
129
128
124
119
121
125
130
129
127
125
127
128
129
124
121
122
124
124
125
128
126
121
118
119
122
122
119
112
109
113
120
125
119
111
116
121
121
122
117
112
113
122
135
139
126
109
102
114
135
145
135
120
111
114
119
124
119
113
118
133
150
155
149
137
129
125
122
113
108
106
109
112
113
115
116
116
116
114
115
122
130
134
129
117
116
120
123
124
125
121
117
120
122
118
111
106
114
121
121
115
112
114
119
121
122
122
120
119
113
112
117
121
124
119
110
105
109
116
117
113
110
112
114
116
117
120
121
122
119
118
116
115
119
121
115
108
107
114
121
124
123
122
118
110
104
106
117
121
112
98
101
115
122
123
115
108
108
109
110
113
121
125
126
120
111
109
110
114
115
116
118
115
112
113
117
127
128
125
120
121
122
122
120
121
125
119
116
117
125
129
128
120
113
111
118
130
136
124
112
101
107
116
121
115
110
107
108
108
110
114
121
126
129
125
122
116
111
112
114
114
109
104
104
108
117
123
127
129
133
132
127
121
115
115
123
122
120
118
124
130
129
121
115
114
123
134
132
122
111
107
112
120
121
114
107
108
116
125
126
122
116
114
119
129
131
121
112
109
117
125
122
117
116
119
121
120
124
129
135
133
128
118
111
108
115
120
117
114
113
116
124
125
120
113
114
120
127
123
116
112
110
117
122
126
123
116
114
114
119
120
119
117
119
121
118
112
102
107
119
137
142
134
124
123
127
128
125
125
130
131
129
125
115
112
115
119
119
115
111
115
121
122
120
115
115
121
132
142
143
132
117
108
112
126
139
134
115
91
87
106
131
145
137
124
117
115
114
111
114
121
126
122
111
109
117
125
125
119
116
126
131
133
126
119
118
118
120
126
127
122
118
115
115
118
120
119
116
121
132
140
138
121
109
107
121
128
119
102
91
104
125
136
136
128
128
129
129
120
116
117
123
120
112
108
113
121
122
115
111
114
127
135
132
124
125
120
124
131
129
121
114
115
120
124
122
115
103
99
110
125
138
130
113
99
98
104
114
115
113
113
115
116
119
125
126
121
111
107
117
134
144
137
123
115
121
128
129
121
111
115
126
135
137
126
128
129
130
131
124
118
119
126
130
127
122
117
115
112
117
123
128
125
116
110
110
113
117
117
113
114
115
119
122
121
117
111
107
106
117
131
141
134
122
114
116
122
121
114
108
115
128
136
137
125
114
116
120
118
117
118
121
126
124
121
120
119
121
120
119
117
118
123
120
120
122
127
128
122
110
104
109
121
125
122
116
117
124
125
119
116
121
129
129
122
115
108
102
97
94
100
110
120
122
123
116
110
107
108
115
118
119
119
118
117
120
120
120
115
108
110
115
124
125
118
113
114
121
124
118
107
103
111
120
122
117
113
120
123
120
118
120
129
135
135
124
111
104
103
108
108
105
103
109
122
136
122
109
105
111
117
122
123
122
122
123
125
124
125
123
121
122
124
123
115
107
103
109
125
133
125
114
109
114
119
118
115
108
107
112
115
115
114
114
118
121
114
110
114
129
139
135
118
107
112
129
117
105
103
112
120
125
128
130
129
127
124
122
126
130
129
123
119
115
113
110
107
110
120
128
125
120
116
116
119
124
126
122
119
114
110
110
110
112
117
123
123
119
114
120
131
136
121
102
96
120
116
116
122
124
121
113
110
116
125
125
113
104
104
116
126
126
119
114
114
115
117
119
118
115
116
118
120
120
119
122
127
128
122
115
110
113
118
118
120
125
129
127
115
107
105
109
108
103
100
125
128
129
129
127
119
111
111
119
126
123
110
97
101
117
132
134
124
112
109
114
122
125
119
115
113
117
119
118
119
122
128
126
120
113
115
118
117
113
112
121
125
126
118
110
108
109
108
108
112
118
116
111
110
107
113
124
136
139
129
118
109
109
115
126
136
138
128
113
104
110
119
123
118
110
108
112
115
118
121
130
136
136
131
125
121
121
120
121
126
133
134
129
122
115
113
113
113
110
110
115
115
111
110
110
113
118
123
123
117
112
112
116
120
123
130
135
133
126
117
114
119
124
121
110
105
109
116
121
123
126
130
134
132
129
126
123
124
131
135
134
131
128
125
121
116
115
117
117
115
137
139
137
134
126
114
107
106
110
115
118
118
119
119
119
121
125
129
126
118
113
117
123
127
126
118
116
112
108
111
116
120
122
126
128
129
127
120
112
109
109
111
116
127
129
125
124
127
128
126
137
135
128
117
111
113
119
129
134
134
126
119
115
115
115
113
115
118
122
118
111
107
110
119
129
130
121
107
101
107
119
123
114
111
114
125
126
119
107
98
97
103
109
119
122
122
124
125
126
125
119
112
106
102
105
115
124
131
131
124
112
107
107
111
111
112
114
120
127
129
121
113
110
116
121
126
124
116
113
118
125
123
115
106
104
112
121
123
121
114
113
113
119
123
121
113
107
110
121
131
118
111
114
120
126
124
118
108
102
101
105
109
114
116
117
120
122
121
120
121
124
129
126
120
120
122
124
125
124
122
125
125
125
124
118
115
117
120
123
124
128
138
145
144
133
118
107
107
116
128
113
111
114
120
123
124
123
119
115
117
124
131
129
120
117
120
121
116
104
104
119
132
131
118
110
112
122
129
126
119
116
117
121
123
120
116
117
120
126
138
146
147
141
136
133
131
125
113
113
111
113
110
110
108
111
124
133
137
131
122
121
121
120
113
109
109
115
117
111
108
113
120
126
122
114
115
121
127
126
113
101
102
110
118
116
115
116
124
138
143
137
123
108
110
119
130
134
129
120
112
112
110
114
118
125
123
125
128
130
123
110
104
108
114
115
113
114
121
128
123
113
109
117
122
125
123
120
121
117
110
102
108
121
129
127
120
118
124
130
127
116
106
106
113
118
127
133
142
143
134
107
115
124
129
127
116
109
116
130
135
127
120
120
125
122
113
108
117
126
129
118
110
111
120
125
125
120
116
114
115
118
121
125
128
127
125
120
120
122
123
120
118
120
125
125
127
133
141
143
135
111
121
126
121
114
111
112
117
120
120
122
127
129
124
109
94
92
107
122
129
125
118
117
122
128
128
122
117
118
123
123
118
111
107
109
114
117
119
125
131
130
123
115
118
127
134
134
128
122
119
113
114
115
111
105
108
116
119
114
104
105
115
122
120
109
100
101
108
115
123
125
128
128
130
126
119
114
113
116
120
122
123
122
116
109
103
105
112
123
131
127
125
126
134
138
135
128
122
120
121
116
113
111
105
99
103
112
117
117
118
119
118
117
113
118
128
131
120
110
108
119
131
135
128
119
111
112
115
114
116
121
126
131
128
117
110
110
115
120
116
117
125
137
139
128
110
107
117
123
125
123
123
116
105
98
103
113
117
118
126
134
134
121
112
113
127
138
133
119
113
116
123
124
119
118
121
125
126
124
124
126
122
117
116
117
123
129
130
125
120
119
123
124
118
104
95
102
115
115
110
122
123
120
112
109
117
123
121
115
108
113
121
122
112
103
105
121
136
138
131
118
111
111
116
123
129
129
126
123
125
127
125
121
119
117
119
122
127
129
127
124
122
118
117
118
116
119
120
114
106
118
121
120
120
116
117
120
118
111
104
100
101
104
108
108
112
120
128
135
130
120
111
113
122
128
129
124
121
114
114
117
122
127
129
120
112
111
117
124
122
113
108
111
118
127
128
126
123
121
119
122
124
133
133
126
115
111
115
121
122
118
110
105
109
114
122
120
116
116
120
121
118
119
124
126
121
118
115
117
114
109
106
110
119
123
122
117
117
119
119
118
115
114
116
121
124
124
120
117
117
132
142
148
147
135
123
117
123
133
138
129
119
114
112
115
115
113
112
113
116
119
116
110
108
107
108
110
113
117
117
110
101
104
115
123
124
118
113
115
121
126
129
122
118
119
127
130
120
108
104
136
138
133
123
119
120
123
129
134
134
124
115
113
115
120
125
127
125
119
117
119
117
111
104
106
112
116
117
118
117
119
119
123
127
124
117
109
111
118
124
125
120
116
116
121
131
134
128
118
114
119
117
106
97
99
113
124
131
132
127
119
111
111
117
130
143
141
127
113
112
119
126
126
121
125
130
129
119
118
126
134
135
131
128
127
121
121
125
133
133
128
119
112
106
108
116
124
128
127
128
105
113
116
112
106
115
124
132
131
124
117
111
112
118
125
127
122
110
100
103
117
125
130
128
130
129
120
113
113
123
132
130
121
114
113
118
120
123
125
128
128
124
115
107
104
105
112
119
123
126
118
126
127
120
113
115
123
130
129
125
126
128
126
119
113
115
121
125
123
121
121
124
121
117
114
114
121
126
124
120
115
115
117
109
103
102
107
114
116
119
118
120
121
118
116
116
114
116
119
122
125
124
121
119
123
129
134
130
125
125
126
127
115
108
112
125
141
145
138
127
126
129
125
113
101
100
117
133
137
123
112
114
119
121
116
112
117
124
125
121
118
124
130
134
135
128
122
119
119
119
124
121
117
118
125
133
136
132
127
126
125
117
109
108
116
126
131
124
114
111
120
129
131
123
110
101
107
119
126
121
115
113
118
122
120
118
124
130
130
123
120
128
135
138
137
133
127
126
122
120
130
126
118
111
110
114
121
127
128
127
125
123
126
131
128
123
111
104
104
109
116
118
122
123
122
121
118
120
118
112
104
99
102
107
110
113
120
126
126
121
114
120
129
134
132
128
129
132
136
132
127
120
114
117
125
127
125
125
121
119
116
118
124
127
125
122
114
111
112
116
118
117
109
102
105
114
124
128
123
117
111
111
113
118
120
123
124
127
128
129
129
130
132
129
120
114
122
133
142
143
106
110
120
136
146
146
140
129
124
119
115
115
115
115
119
126
129
125
119
120
121
117
107
94
98
111
122
124
120
118
122
128
136
139
136
124
116
113
121
131
140
147
142
133
120
113
119
130
137
132
105
122
129
127
119
116
121
127
127
121
117
118
119
117
116
121
129
131
126
121
119
117
117
120
125
131
130
122
113
111
111
118
125
130
123
109
95
92
100
112
127
136
135
130
120
116
120
124
124
120
113
126
126
113
97
97
111
124
123
110
107
120
131
129
118
108
112
122
127
124
119
119
128
132
129
127
125
127
125
120
111
106
107
109
111
112
111
106
103
101
106
113
120
123
120
116
114
115
114
116
111
117
122
118
112
115
126
130
124
110
106
124
139
140
121
105
103
112
122
125
124
123
119
113
104
101
111
127
137
133
127
121
117
117
122
125
125
121
118
112
111
113
120
131
134
127
116
104
98
104
117
120
121
117
110
116
127
136
132
124
123
126
133
129
121
117
119
116
118
119
120
118
112
109
111
114
120
122
123
125
124
125
129
133
131
123
116
117
125
133
136
133
132
135
138
134
124
108
98
106
125
120
114
107
109
119
128
131
125
122
120
123
121
120
123
129
124
117
108
108
111
113
114
121
127
128
122
115
117
120
115
112
113
120
127
123
117
116
122
130
134
130
123
119
116
115
114
112
109
113
113
107
110
119
129
136
134
127
120
116
115
112
109
109
113
121
123
119
110
110
113
117
120
121
118
111
104
105
117
123
125
117
110
115
126
132
131
126
122
122
126
126
122
118
112
110
114
115
113
110
113
109
116
124
130
125
119
117
123
128
124
112
98
95
106
119
129
130
123
115
116
122
126
125
116
111
109
113
117
120
125
128
130
127
126
126
127
127
128
133
139
139
134
125
120
122
128
130
121
114
126
123
119
118
114
107
104
110
125
133
128
114
108
109
119
129
128
121
113
113
116
123
127
126
125
130
140
140
127
113
110
122
132
132
124
115
112
116
121
130
135
133
121
111
101
103
111
120
126
129
132
131
127
122
115
112
117
125
127
123
112
107
111
116
118
117
118
119
117
110
111
120
131
136
125
113
105
108
114
118
123
129
133
133
126
116
113
115
119
118
120
124
122
115
107
108
112
115
119
122
130
131
130
126
118
109
112
122
127
124
117
119
124
121
112
101
108
117
121
119
113
111
109
108
104
104
111
114
115
117
124
131
136
132
127
127
127
124
116
111
116
124
124
117
107
109
117
122
120
119
127
132
133
131
124
118
116
119
124
127
133
140
138
124
113
106
111
119
122
121
120
114
107
96
97
108
120
123
114
107
107
115
123
128
128
129
132
131
125
117
117
120
122
120
118
121
127
128
125
120
122
128
127
116
110
112
115
121
124
128
130
131
127
119
115
112
114
119
121
120
117
112
109
111
113
116
117
115
114
113
119
125
133
135
131
126
122
124
128
130
123
117
116
120
127
127
129
129
129
123
119
123
114
96
89
96
110
121
122
117
116
116
114
114
113
111
111
115
123
127
122
113
108
108
112
112
113
114
118
125
131
133
134
134
130
123
111
104
110
119
124
118
112
114
121
125
122
117
112
116
127
123
114
102
106
118
127
124
116
113
115
115
110
109
113
114
111
106
111
125
133
132
119
107
100
107
112
118
122
121
117
114
114
115
119
118
111
99
92
100
116
120
113
104
104
113
122
124
118
117
127
121
116
122
140
149
142
123
110
112
120
117
106
101
110
119
123
107
98
103
120
131
130
122
113
107
108
110
115
119
118
114
114
115
121
126
126
119
110
109
115
119
114
102
98
109
130
145
138
120
114
110
117
131
143
138
127
117
113
116
122
117
108
103
111
120
126
115
108
104
110
114
118
124
123
115
106
107
116
127
129
125
118
115
120
125
128
124
119
111
114
118
117
110
104
106
121
134
136
122
112
111
122
131
127
118
114
120
128
130
124
120
119
119
117
115
109
109
112
115
113
110
108
108
107
104
104
109
118
123
118
115
109
106
106
111
117
115
111
112
113
117
119
110
104
105
111
119
126
123
114
114
122
125
119
119
123
130
133
128
122
120
124
125
119
109
106
108
113
115
115
120
124
121
112
103
104
110
114
110
106
106
112
117
116
116
121
126
124
117
112
111
108
103
102
110
124
129
127
121
113
113
111
110
114
120
128
129
118
112
112
117
121
119
117
113
116
119
118
115
116
124
132
136
131
119
110
108
112
111
114
115
119
122
121
124
127
130
128
118
108
97
96
104
116
125
126
119
112
114
122
121
110
101
105
116
127
128
120
111
110
116
123
125
126
121
112
105
108
113
118
114
108
109
117
121
117
113
116
123
126
123
115
105
100
103
109
115
113
104
98
100
111
123
127
125
113
100
98
111
122
121
119
114
112
116
125
135
134
126
110
104
114
132
142
133
114
102
109
117
120
106
94
96
109
118
119
121
125
127
126
123
116
104
98
97
104
113
113
110
113
122
131
129
119
114
116
121
120
112
111
115
123
127
127
123
122
131
144
143
126
109
109
125
139
138
131
125
127
127
120
114
111
116
118
120
117
118
120
122
122
121
118
120
121
120
121
118
114
112
113
119
122
114
108
112
127
135
126
110
110
110
112
118
124
122
116
113
118
127
128
120
113
117
130
138
135
125
116
113
115
117
121
122
118
111
106
109
116
123
125
122
117
118
123
128
124
112
99
95
98
102
103
103
108
124
132
127
107
95
110
110
109
109
115
117
115
109
105
105
109
112
111
117
125
134
131
114
98
92
101
115
119
115
107
104
109
114
122
128
130
125
114
107
107
114
115
108
99
100
111
114
112
108
114
128
136
132
112
99
109
114
125
126
119
115
118
124
123
117
114
116
123
123
121
122
126
127
121
114
113
116
119
113
105
103
111
121
126
124
118
112
108
104
103
103
105
110
113
115
114
112
108
110
116
125
129
126
124
119
117
126
136
136
124
114
113
121
126
127
127
132
135
128
117
110
116
132
141
139
127
115
111
111
112
113
113
115
119
120
117
113
108
106
107
108
109
111
114
113
109
102
102
112
121
124
116
111
110
118
121
127
130
129
122
115
114
117
121
122
125
128
125
119
111
104
108
123
137
137
123
105
100
111
125
129
121
110
105
114
122
129
125
117
115
119
121
118
113
108
107
109
117
127
135
136
126
112
104
105
118
125
125
118
117
117
120
127
126
127
127
126
121
115
108
107
113
122
128
125
115
105
104
117
133
143
137
120
111
113
123
133
132
126
122
120
122
119
112
107
112
121
134
140
140
136
126
115
108
110
122
121
123
121
118
116
118
122
126
127
128
130
129
124
121
123
126
121
108
101
104
115
122
123
130
138
142
139
130
126
127
128
127
124
120
115
112
110
111
114
125
136
140
138
131
120
107
102
112
124
110
107
118
126
125
119
114
114
119
121
123
125
127
129
131
136
132
115
89
83
101
127
134
131
125
122
127
130
129
131
127
119
114
110
106
105
103
105
114
128
135
135
129
124
122
116
105
100
113
133
106
99
108
120
129
126
123
124
123
122
121
121
123
121
119
122
126
120
107
97
105
118
127
130
124
119
121
118
113
108
100
100
104
106
108
110
113
117
122
128
125
123
123
125
125
117
109
107
113
126
111
101
102
113
124
128
129
134
137
131
123
118
116
114
108
104
111
123
128
121
108
108
116
122
123
120
120
119
113
105
100
107
117
115
109
109
115
121
120
118
119
128
140
143
128
113
109
117
125
126
115
116
118
117
124
126
127
132
136
132
118
109
111
114
111
102
101
112
122
121
114
110
115
123
126
125
123
119
121
126
132
137
129
114
104
103
111
115
118
120
125
142
150
143
124
109
110
126
140
138
128
134
131
124
121
121
125
127
123
117
110
112
121
123
114
104
98
105
118
126
124
120
121
128
140
140
128
117
117
123
133
132
121
109
104
113
116
119
120
125
129
132
126
120
122
127
135
142
140
136
129
129
124
115
108
110
118
122
117
111
114
121
126
123
113
106
108
118
128
133
130
126
121
125
130
129
122
114
110
114
120
120
116
111
114
119
122
124
124
126
122
115
108
111
123
136
144
141
131
124
127
126
122
112
102
103
112
119
122
125
125
123
118
110
110
116
129
131
129
126
125
124
119
112
108
107
112
116
121
124
122
123
123
121
115
111
112
115
115
112
106
108
112
115
112
109
111
112
112
107
124
127
125
115
105
106
113
120
124
129
133
131
120
113
119
131
142
138
124
115
113
113
114
112
112
115
120
126
128
128
128
125
124
120
116
111
112
115
114
108
105
109
114
116
107
96
96
100
104
107
122
125
123
117
112
115
122
121
118
120
125
133
135
130
123
123
126
127
122
118
113
111
112
118
127
134
133
124
119
117
119
119
118
120
119
120
119
121
122
123
120
113
112
115
119
119
119
124
127
128
122
121
119
122
122
126
126
120
114
110
116
122
125
119
113
107
104
108
116
125
124
120
117
121
128
132
125
114
107
109
112
112
113
117
121
120
114
113
117
124
122
113
106
112
122
125
126
124
126
128
118
114
116
124
131
133
127
117
110
110
116
119
115
115
115
116
116
115
117
123
129
131
133
130
124
117
109
111
118
124
120
112
109
112
119
121
116
111
113
117
118
116
113
117
125
128
122
110
105
106
123
119
118
122
123
122
116
112
113
120
125
124
121
118
118
121
122
120
116
117
121
129
134
129
112
103
100
110
123
129
125
115
114
116
120
122
125
127
126
124
124
125
125
129
136
141
132
115
103
104
136
130
122
116
113
113
113
115
120
129
129
129
125
120
118
117
115
112
109
113
121
126
121
116
112
115
115
113
113
115
119
119
121
123
122
119
124
132
136
133
125
118
115
120
127
134
133
125
117
113
125
120
118
114
115
119
121
119
120
122
121
124
124
122
121
124
121
117
118
125
131
128
120
119
131
142
131
114
102
107
118
124
121
122
123
124
126
130
131
128
120
117
114
111
111
114
119
121
119
112
115
112
117
116
115
116
119
119
119
119
117
124
127
127
128
127
125
121
118
124
130
132
134
137
140
133
118
105
104
116
128
129
123
123
125
127
128
125
121
120
124
130
132
125
111
102
107
119
123
122
136
126
117
113
113
114
118
120
120
123
130
140
145
141
131
123
118
116
115
115
118
126
129
129
122
113
115
122
130
130
126
123
120
112
105
102
109
122
127
129
127
130
134
129
116
107
110
122
136
139
141
127
116
108
115
126
128
123
120
123
127
136
138
138
132
125
116
109
109
104
108
112
116
115
113
113
124
140
146
134
122
116
118
112
102
96
109
129
136
126
114
112
121
131
132
122
115
117
124
131
121
121
117
117
123
129
129
127
125
127
124
119
118
123
128
124
111
105
107
114
119
117
118
121
122
120
121
127
131
124
116
114
119
123
120
116
123
131
125
108
98
106
126
140
141
131
118
111
111
117
116
116
118
121
119
115
120
128
138
137
128
118
115
119
124
119
112
110
120
132
137
135
129
123
120
119
118
123
125
119
114
111
116
122
123
122
120
120
114
111
112
121
131
131
125
118
125
127
129
119
122
117
112
114
112
112
118
123
124
120
114
113
114
117
122
127
128
122
114
118
130
136
126
110
103
112
122
127
124
119
118
116
119
120
121
119
118
120
124
129
132
131
123
114
110
116
128
137
135
120
119
121
120
116
114
117
123
122
113
103
107
115
124
120
119
125
130
124
112
108
116
118
112
101
105
123
134
131
120
117
121
127
127
124
119
113
110
110
119
129
135
131
124
119
121
125
126
127
120
111
108
124
127
123
117
118
123
126
120
113
109
118
124
122
114
105
107
112
119
123
123
118
115
119
127
130
127
117
109
113
122
127
126
118
110
103
102
104
103
108
118
128
135
135
132
129
122
119
116
116
103
112
121
123
120
119
123
129
127
118
108
107
116
121
115
102
98
110
123
135
135
133
132
133
128
116
108
106
111
120
125
126
119
109
106
109
117
120
114
107
111
126
135
135
129
119
118
120
123
127
103
108
117
121
121
119
127
134
130
116
108
110
119
124
121
117
120
123
124
123
121
122
119
114
106
106
116
127
137
133
124
116
111
113
117
120
124
125
123
123
126
132
132
129
117
111
114
120
122
123
109
111
119
119
113
116
127
133
129
120
112
114
121
125
125
130
134
133
122
111
105
103
107
109
111
116
123
134
139
132
117
105
103
113
121
125
119
114
116
125
132
133
129
126
120
117
120
119
119
123
112
112
118
121
118
117
120
125
124
120
111
112
118
131
141
140
129
119
119
121
118
115
115
121
127
126
117
113
119
130
129
119
113
117
125
129
122
115
114
117
123
126
127
125
125
125
125
122
118
123
115
111
117
124
130
126
116
115
121
125
120
114
116
128
140
139
127
120
125
132
133
124
118
119
122
119
107
103
116
136
148
144
128
119
123
129
128
123
120
122
126
128
128
129
130
130
131
130
124
114
131
123
120
127
132
127
116
112
119
130
131
124
113
109
113
121
128
133
134
130
121
118
116
115
111
105
103
109
117
130
136
138
132
120
117
121
126
132
135
139
139
134
132
131
131
133
135
133
124
117
135
133
132
131
131
126
116
110
109
113
116
117
114
110
109
109
116
124
126
121
115
117
121
120
113
105
106
114
117
114
112
123
132
134
129
126
132
140
142
137
126
121
121
122
122
122
119
115
115
119
125
124
129
128
124
120
120
125
123
118
112
110
114
117
118
117
120
120
118
111
110
117
127
132
132
125
115
109
109
117
131
142
143
135
125
121
121
123
122
119
117
116
113
110
111
121
128
129
124
123
126
128
134
134
120
107
106
117
123
121
117
115
119
122
120
119
122
121
119
119
124
130
131
125
121
116
113
109
109
117
132
143
139
132
125
129
132
130
124
117
115
115
113
110
108
118
125
128
125
121
125
130
133
128
117
106
106
115
122
122
118
114
113
116
119
123
124
121
119
122
130
130
119
108
108
116
120
116
107
104
118
129
137
131
125
122
123
124
120
117
119
118
116
111
106
107
113
122
124
120
124
131
128
116
108
105
110
115
118
118
114
110
108
114
123
126
119
113
110
115
118
117
114
109
112
119
120
118
108
103
107
123
136
139
127
115
106
107
116
124
124
117
111
111
110
113
118
128
135
133
123
129
123
112
107
111
114
115
114
114
114
112
106
107
112
114
114
111
110
111
111
114
119
125
126
121
115
112
108
111
115
125
134
134
123
114
103
107
116
127
126
116
110
111
115
118
118
116
121
125
126
129
122
117
121
129
131
126
115
115
120
118
103
87
89
103
114
121
123
124
126
127
130
133
127
119
108
103
108
113
116
119
118
118
118
114
113
110
113
121
124
122
121
117
118
119
119
113
108
109
129
127
119
115
124
136
140
129
117
116
125
123
111
98
100
114
122
125
125
126
129
128
126
126
124
116
105
104
112
120
119
113
112
118
124
123
115
110
110
115
118
120
122
119
120
125
135
138
125
109
114
111
111
114
123
128
128
120
112
111
113
117
115
113
115
116
114
111
113
120
123
122
118
121
123
117
113
118
126
128
123
118
118
120
120
104
94
97
108
113
115
114
112
116
119
121
124
125
120
110
105
104
112
123
124
122
117
116
112
109
108
110
115
119
114
104
92
93
109
118
123
120
114
112
111
109
112
119
126
124
116
114
116
119
110
99
92
96
102
108
112
115
114
116
120
118
109
102
100
111
117
122
127
128
124
122
126
125
120
113
112
119
124
125
119
109
104
105
112
117
118
120
121
121
116
112
112
116
118
114
111
106
112
117
119
118
110
102
99
103
110
119
124
124
123
127
128
124
117
114
122
127
124
115
114
123
133
130
114
104
109
121
129
129
124
127
128
123
115
113
115
122
132
138
138
130
119
111
111
112
117
120
118
119
121
120
116
108
104
104
111
118
123
122
120
124
127
128
123
118
107
113
110
104
106
117
126
122
108
100
104
113
119
120
124
122
115
103
99
108
119
126
122
114
113
113
114
111
109
113
121
124
122
118
113
116
123
132
126
112
107
112
122
125
117
104
100
103
112
120
102
112
120
125
121
116
121
128
134
125
107
98
102
118
126
120
106
99
107
119
124
116
102
96
102
109
114
117
117
116
116
116
117
117
115
118
129
140
131
115
106
116
133
135
120
107
108
122
133
124
102
110
117
127
125
118
121
135
148
146
128
111
111
122
127
122
116
121
129
132
122
108
103
114
120
121
117
117
120
119
114
108
113
120
127
128
125
128
126
119
116
120
129
131
124
124
131
141
137
120
106
106
100
101
108
114
116
113
115
116
123
122
121
121
122
121
116
119
121
122
118
114
119
123
125
120
114
113
117
119
115
109
110
118
126
127
124
119
114
114
112
108
110
114
122
128
131
125
112
101
121
116
108
106
109
114
112
101
90
91
101
107
111
114
119
120
115
107
100
104
112
117
121
119
118
115
113
113
116
118
115
109
106
107
114
123
122
111
101
98
99
105
105
103
109
119
127
125
117
116
124
124
126
123
119
118
126
129
125
118
113
112
113
117
120
118
114
112
110
110
112
112
112
114
116
115
112
111
110
106
102
102
104
108
114
116
112
105
100
105
109
108
104
100
103
113
118
124
129
134
110
109
115
118
116
116
127
132
129
123
121
125
129
129
124
121
121
126
133
129
117
108
107
113
118
116
112
113
115
117
114
108
107
109
114
113
111
108
118
126
125
118
108
105
110
111
103
101
107
116
108
107
113
114
113
111
109
107
104
107
119
126
128
125
122
124
128
134
137
133
122
113
113
118
125
124
119
116
122
130
132
129
124
118
115
115
118
120
123
126
124
122
118
118
119
116
107
94
84
86
120
122
121
112
105
104
107
111
117
124
133
136
130
121
118
121
124
124
127
126
124
121
119
121
126
127
124
119
115
117
124
130
133
129
126
126
125
127
124
120
114
116
117
118
121
121
118
107
95
91
128
127
122
110
103
106
119
130
136
136
134
138
140
133
124
115
113
113
112
118
124
130
126
121
120
121
122
120
119
118
121
118
118
122
126
128
127
126
121
119
114
114
114
117
119
118
113
107
111
122
116
119
124
128
126
122
120
125
124
115
108
112
122
126
123
120
118
113
106
109
119
126
131
125
119
117
118
118
123
127
126
115
106
109
115
117
109
102
100
105
111
114
115
119
118
105
94
96
117
139
111
108
120
133
135
127
117
114
114
111
107
107
114
118
119
122
126
124
116
110
113
117
120
120
116
116
116
114
113
122
125
118
113
112
116
116
110
97
90
98
112
122
133
130
118
102
92
97
114
129
121
113
109
116
124
124
119
116
120
125
123
121
122
120
115
111
116
124
127
123
118
114
115
115
115
116
119
118
117
122
128
129
121
114
114
116
115
111
105
109
119
135
139
130
115
104
103
109
113
115
138
129
118
115
121
128
126
122
121
117
110
109
114
119
118
110
108
115
125
129
125
121
116
115
116
120
121
121
119
122
131
135
128
112
99
101
109
113
112
113
122
135
141
133
119
109
108
115
123
123
135
132
126
123
127
132
132
126
116
104
98
101
111
119
124
123
118
116
118
123
122
117
111
111
116
120
120
116
110
110
117
124
125
120
116
117
117
117
115
114
120
131
141
138
126
113
108
113
121
126
126
125
122
119
123
130
132
126
119
114
115
119
122
124
125
127
125
122
120
119
114
109
106
109
115
122
123
128
129
131
124
121
115
118
127
136
136
130
122
115
112
112
110
110
110
110
108
111
115
119
128
126
122
117
117
119
123
124
125
124
125
124
121
116
114
116
117
120
122
120
115
110
105
108
111
117
122
135
144
145
134
121
111
109
115
125
132
132
125
115
104
94
90
91
98
109
118
122
116
108
126
125
123
119
115
112
116
121
125
125
123
119
117
117
119
116
116
118
120
122
120
114
112
109
111
114
116
120
123
124
118
114
113
113
116
119
122
123
118
109
103
104
110
115
116
120
121
124
124
118
119
120
123
120
113
110
113
119
123
124
123
126
132
136
135
126
116
110
114
123
128
125
121
121
125
125
120
115
107
109
111
112
112
115
121
122
120
117
117
117
116
115
121
128
129
121
115
120
129
138
123
126
128
125
120
114
113
113
115
118
123
131
141
140
131
116
104
103
115
127
132
127
118
116
123
128
122
115
108
113
120
120
116
114
120
121
120
122
128
132
125
112
106
114
122
122
118
116
125
133
127
125
123
123
125
128
126
119
113
114
119
126
128
128
125
116
113
118
128
133
131
124
115
110
110
115
118
117
120
124
129
133
132
123
119
122
126
131
131
127
115
102
98
111
123
133
127
117
110
110
122
113
107
107
119
128
129
124
119
122
124
124
123
123
122
126
126
124
125
122
126
126
125
119
111
106
111
118
121
122
125
132
137
132
126
126
131
135
132
120
111
109
113
122
131
135
129
118
113
112
118
109
105
113
122
129
129
124
121
126
128
128
126
122
119
118
117
114
114
120
127
129
127
121
118
118
116
114
115
118
121
126
126
121
115
112
121
130
134
132
126
127
126
124
122
120
118
118
117
118
114
107
112
120
127
130
128
122
117
118
120
126
127
124
120
116
115
119
128
137
137
127
118
114
122
130
127
117
117
125
130
128
118
109
104
105
110
119
127
127
129
130
131
127
124
120
118
115
110
104
111
105
111
117
119
117
117
119
119
115
110
110
116
123
125
126
128
134
138
136
129
124
123
123
126
122
117
117
121
127
127
124
119
119
121
122
120
120
119
118
121
128
140
149
142
128
115
113
109
108
124
113
115
119
123
117
115
116
119
116
107
106
116
124
126
121
119
121
125
123
120
121
129
133
127
118
114
116
121
120
114
113
122
131
133
129
124
128
127
124
122
129
138
142
132
118
110
116
126
130
138
126
120
123
127
125
117
114
117
118
116
116
119
126
126
116
104
105
116
124
122
119
120
125
124
121
120
122
120
116
114
119
126
128
123
116
123
136
141
130
118
116
120
120
113
108
110
118
128
132
124
122
121
124
128
126
120
119
124
129
126
120
120
124
126
122
113
116
126
131
125
113
107
110
114
118
121
127
131
130
127
126
126
125
121
117
127
142
138
119
104
107
119
122
118
113
113
117
116
119
100
105
118
127
129
125
122
124
132
133
126
116
112
115
120
122
123
122
124
126
124
119
115
110
106
106
116
130
140
139
129
123
124
125
127
126
130
133
126
115
113
117
125
128
124
120
120
116
111
106
99
100
107
113
113
113
117
122
123
121
118
116
115
113
115
123
127
121
111
108
123
137
137
125
111
112
117
122
123
124
126
124
124
127
125
121
115
116
122
127
125
120
116
121
127
134
131
125
113
103
123
119
110
99
96
103
115
121
118
116
120
129
128
120
114
119
126
123
116
112
120
127
127
126
126
130
130
122
116
117
125
130
127
124
118
114
110
112
120
127
128
121
113
117
126
138
135
127
116
107
129
127
124
120
120
123
129
128
127
125
126
130
127
120
112
106
109
116
122
122
121
118
120
128
132
130
123
115
113
121
135
139
131
121
116
120
126
127
121
118
123
129
126
119
117
122
125
122
118
114
117
118
124
137
143
143
134
130
130
123
115
109
111
116
116
114
110
112
117
122
126
131
135
137
132
120
107
104
109
122
135
142
135
123
118
122
128
127
119
116
123
131
133
116
109
110
120
123
123
121
114
114
120
127
134
135
130
127
121
115
106
100
103
110
118
127
134
133
128
124
124
127
131
131
127
123
122
123
119
119
120
122
123
120
117
113
112
114
116
121
126
128
123
109
103
108
122
136
140
133
114
118
124
130
129
125
127
124
122
118
111
108
108
110
115
123
131
135
133
127
121
116
115
118
122
124
127
131
134
130
120
112
111
115
119
120
119
116
116
115
114
111
107
103
105
114
124
132
132
127
118
130
137
135
126
118
117
120
124
122
114
108
112
119
124
119
110
109
118
126
125
120
119
123
125
123
116
115
122
133
136
133
127
124
130
136
136
131
121
115
111
108
108
113
121
125
123
118
113
114
135
131
127
126
123
116
111
114
124
130
125
119
117
128
136
129
114
110
121
128
130
129
131
137
138
134
123
116
122
135
141
141
132
128
130
133
131
128
122
122
121
119
118
119
123
125
122
120
117
117
142
132
122
125
131
128
118
115
121
131
134
134
130
130
129
129
126
132
133
128
119
114
119
128
133
129
126
127
134
137
136
129
120
113
113
117
122
122
120
117
117
117
120
120
120
120
120
123
123
121
134
135
136
141
143
140
126
117
112
112
118
125
129
131
124
117
120
130
136
126
110
100
105
114
112
104
101
112
126
132
129
123
118
114
110
114
123
133
128
115
105
112
127
136
135
131
123
122
125
123
109
107
111
118
125
128
130
130
123
117
115
121
127
129
124
121
120
123
130
132
126
116
108
111
116
122
121
119
119
121
123
122
117
119
128
135
133
125
117
115
117
116
110
105
107
119
130
133
128
123
107
104
109
117
118
118
123
128
127
124
119
117
119
123
126
127
122
118
116
124
136
142
135
129
127
125
120
109
110
118
125
122
114
116
123
132
132
131
129
127
127
117
111
110
119
132
139
136
126
118
120
116
119
122
122
118
116
116
119
121
116
107
102
105
118
128
123
111
104
114
131
138
133
127
126
127
122
114
109
115
127
129
125
120
119
116
114
113
119
124
128
128
121
115
114
117
122
123
120
116
134
134
131
126
124
120
114
113
115
119
117
113
106
113
123
128
123
111
106
110
116
119
118
118
121
124
120
116
113
113
114
117
122
122
121
117
111
108
113
121
125
124
120
116
111
112
114
116
118
122
130
133
131
127
125
125
127
126
126
124
122
120
120
122
125
125
118
112
105
105
107
116
126
135
134
127
121
119
117
114
113
116
120
119
118
118
124
130
132
132
125
118
115
118
123
124
117
111
113
120
120
129
132
128
123
124
130
131
130
128
128
127
120
113
111
115
117
119
116
115
114
119
127
137
140
138
130
124
125
128
126
124
120
117
115
115
121
132
137
135
124
118
119
125
128
125
118
108
106
108
129
133
130
117
106
109
117
126
125
127
132
133
124
114
111
116
118
125
127
127
123
115
112
115
123
124
121
124
130
132
127
116
114
118
117
109
103
107
116
121
120
118
123
127
129
124
121
116
107
104
125
127
119
109
104
109
118
121
119
116
120
124
124
122
123
120
113
108
104
106
109
110
112
118
124
120
117
120
126
125
117
112
113
119
117
103
94
100
112
120
121
121
124
124
124
122
120
114
104
100
108
109
113
116
118
121
123
120
114
111
106
109
114
120
122
122
112
105
99
101
107
117
124
133
134
127
123
123
124
122
116
116
122
127
125
117
110
109
111
111
112
116
120
124
126
126
118
105
95
98
113
117
123
124
124
124
127
120
115
112
117
119
117
113
117
123
127
125
126
121
119
119
121
124
124
120
118
120
127
131
127
122
121
124
129
128
116
102
95
96
104
114
122
127
130
130
127
118
111
109
126
131
127
121
120
125
129
122
111
109
122
131
123
110
106
121
134
137
128
117
115
120
119
118
116
110
107
110
120
130
131
126
120
119
118
114
105
102
102
112
123
130
132
129
124
124
125
126
123
115
115
119
118
112
112
121
127
121
109
106
114
121
117
106
104
112
122
121
111
107
114
124
128
120
111
105
107
111
115
116
117
119
120
120
118
116
120
130
131
127
124
126
128
129
121
118
121
123
120
113
108
112
116
116
114
114
120
130
136
136
126
117
107
105
106
114
117
117
114
115
117
123
124
120
114
108
109
116
118
116
112
110
119
129
132
132
133
138
131
116
106
111
125
130
123
115
114
120
122
116
116
111
113
112
111
113
120
134
149
148
135
120
118
117
119
117
118
124
128
125
120
115
115
118
117
112
113
116
120
120
114
109
112
125
130
125
119
120
120
117
115
119
129
132
125
117
117
124
133
130
115
108
104
101
105
115
122
122
115
114
116
120
122
123
122
119
118
121
125
128
124
120
119
121
121
119
117
117
120
119
114
111
114
120
120
113
108
113
119
126
128
130
131
129
122
116
119
127
133
134
112
111
106
100
104
115
120
118
109
102
104
109
112
113
117
116
109
108
117
124
127
125
121
121
122
121
119
118
116
109
110
113
125
128
125
119
113
109
109
112
117
122
121
114
106
102
106
115
127
133
121
117
116
117
116
117
123
126
123
120
117
110
108
109
115
112
106
106
112
120
118
113
111
116
122
120
116
108
105
102
107
114
131
141
141
130
117
108
109
116
121
123
119
112
105
104
101
105
121
133
122
118
117
120
125
130
134
131
124
118
117
116
114
113
117
119
119
118
117
115
115
114
117
123
122
117
109
105
110
115
113
111
118
132
141
136
124
113
114
123
128
127
121
116
115
111
105
107
116
119
111
109
112
115
122
127
133
129
121
118
119
123
120
116
121
127
132
127
118
112
114
122
130
130
124
115
112
115
122
126
116
110
113
121
129
129
123
117
114
114
113
117
117
116
112
108
105
106
107
101
109
108
109
106
106
112
119
122
120
117
118
123
127
128
128
130
126
122
114
110
110
116
119
119
117
114
113
116
118
116
113
111
114
120
120
119
120
125
123
116
104
98
98
99
102
104
105
105
105
103
116
117
113
109
110
116
121
119
109
98
97
111
132
137
129
118
113
115
118
121
120
117
116
115
112
109
109
110
115
117
113
107
107
113
118
123
127
131
130
120
107
95
94
101
112
117
116
115
119
126
121
124
125
130
132
129
125
121
112
100
94
102
114
114
106
101
107
118
127
128
124
121
117
116
113
110
106
106
116
122
119
109
101
108
118
122
121
115
111
109
110
112
120
129
128
119
117
122
132
134
118
120
127
132
133
126
116
113
115
116
112
109
105
100
100
108
121
126
126
123
121
117
113
109
110
110
105
102
109
123
132
128
116
114
118
117
106
93
91
105
121
132
135
130
121
117
118
127
129
118
122
125
121
119
123
123
116
113
120
126
124
118
115
115
119
124
125
125
126
125
122
116
108
101
102
109
110
108
112
122
134
134
124
117
120
120
114
102
102
116
127
126
111
98
102
117
128
129
117
106
129
129
121
117
124
127
125
122
122
126
122
119
117
119
122
119
114
118
129
136
131
121
112
106
107
114
119
121
120
118
115
114
115
117
120
123
123
118
115
117
118
111
102
99
108
118
124
118
111
113
111
113
115
120
126
129
125
119
117
119
120
119
116
116
114
112
110
113
116
120
121
121
118
113
111
115
120
124
123
111
104
109
117
120
119
114
113
117
117
117
117
120
128
131
126
115
102
101
110
122
108
111
114
116
121
125
123
118
115
118
122
121
118
118
119
122
116
110
101
101
105
114
123
127
125
119
119
123
129
133
127
125
121
118
115
112
111
116
120
120
119
124
130
130
121
110
101
103
114
123
125
123
117
116
119
120
119
117
117
120
124
124
124
125
122
118
114
112
117
116
113
112
117
123
125
120
116
120
131
139
135
125
111
107
110
118
126
128
125
120
118
116
113
114
118
125
131
131
127
122
123
120
119
120
122
120
117
117
119
121
122
122
124
128
125
114
109
113
123
130
129
125
121
121
121
117
115
117
119
121
118
111
106
110
117
124
128
126
118
113
112
112
116
122
130
137
140
137
128
121
108
114
120
125
124
118
117
121
124
123
120
117
122
130
137
134
127
119
116
121
130
140
139
132
124
120
116
116
118
121
118
116
117
121
123
122
119
114
111
111
111
112
116
125
125
120
112
109
114
119
116
125
133
129
124
118
120
122
125
123
120
120
126
134
139
138
133
128
124
125
124
124
121
117
116
117
120
116
116
123
130
135
133
127
121
119
118
120
126
128
121
112
110
115
116
112
106
107
113
118
130
136
134
126
124
125
127
125
124
120
121
122
129
130
128
120
119
125
132
129
118
105
98
101
111
118
119
115
109
109
118
135
138
129
119
117
123
130
132
129
118
105
100
107
117
121
122
120
120
117
131
127
120
115
119
125
129
129
129
125
122
119
117
122
124
122
121
126
129
127
116
105
106
113
121
123
119
113
106
103
111
126
133
126
119
116
122
123
117
112
111
110
114
119
118
119
118
117
119
123
115
113
117
120
121
126
129
132
132
127
124
117
114
119
122
128
132
131
131
129
125
120
118
120
123
121
113
111
115
127
132
130
121
110
108
110
113
113
114
112
120
130
132
124
116
110
111
115
117
119
101
108
119
126
129
128
128
127
124
120
121
121
124
122
120
119
125
127
130
132
129
124
117
115
113
113
112
117
133
144
143
128
108
100
99
103
108
112
117
124
128
130
126
118
113
113
117
116
113
106
98
106
121
126
125
117
115
121
124
116
108
106
113
122
123
121
121
125
127
122
117
113
115
113
113
115
123
132
138
135
121
110
105
105
108
110
110
116
121
123
122
120
120
125
126
121
111
103
102
108
105
112
126
135
129
117
109
113
119
114
94
86
96
114
124
122
121
125
134
132
122
117
118
121
123
124
126
128
123
115
104
103
111
121
126
125
121
118
118
120
117
117
124
131
132
122
109
102
104
111
126
122
124
130
129
120
107
107
116
120
111
105
107
114
116
113
113
125
141
147
139
128
124
125
125
123
118
111
105
105
111
119
123
124
121
118
123
128
130
126
122
125
130
131
125
120
117
119
117
113
127
118
113
114
118
115
107
104
111
121
127
125
122
119
120
118
120
128
134
131
123
117
118
119
120
118
113
110
107
111
117
124
123
116
109
115
128
147
147
133
125
128
132
130
123
117
117
118
115
112
104
110
118
124
123
118
111
106
107
109
116
119
122
122
124
129
133
128
117
109
102
104
111
113
113
113
112
114
117
118
118
118
119
117
115
118
130
143
141
130
118
116
121
127
132
130
120
109
102
108
102
111
123
127
126
125
125
124
122
118
119
118
119
118
119
121
122
117
108
104
107
117
120
121
115
113
113
117
120
122
121
120
120
123
120
117
112
114
120
124
119
109
109
121
135
140
129
115
103
105
119
113
112
116
122
127
131
135
137
138
135
129
120
112
108
111
119
121
123
122
121
121
124
126
127
124
118
120
121
124
125
126
125
123
121
118
114
113
118
124
127
128
127
128
130
136
132
126
119
114
128
119
114
116
122
127
130
134
135
136
138
131
124
117
116
120
129
132
128
122
118
118
123
132
132
128
126
126
128
126
128
130
128
126
130
134
138
131
121
120
131
148
146
132
120
117
126
125
120
115
135
129
120
120
124
128
127
121
120
120
119
120
119
117
118
122
123
117
111
105
107
116
126
131
129
124
120
123
123
124
125
129
127
123
125
130
129
120
112
115
127
139
133
117
112
115
122
124
119
115
139
130
121
120
126
130
126
118
112
113
111
109
106
107
111
115
116
115
112
111
114
116
118
122
126
123
118
112
109
113
120
126
125
120
115
111
109
109
114
119
125
123
116
108
107
115
123
125
122
117
129
127
123
123
129
133
130
122
118
119
119
118
115
117
121
120
120
122
130
133
129
120
114
117
124
134
133
124
118
116
123
129
128
120
116
116
120
128
131
131
125
118
108
103
105
113
120
122
119
114
128
129
126
126
128
129
127
124
123
124
124
121
119
119
120
114
111
109
117
123
124
119
117
117
123
131
132
127
119
118
123
132
130
121
115
117
126
134
134
130
123
118
110
108
112
120
121
118
115
114
134
127
114
108
109
114
115
120
128
130
126
116
113
113
112
109
102
100
105
109
111
116
120
122
122
119
116
114
117
118
121
124
121
119
120
125
127
125
122
118
119
119
116
114
116
122
122
120
121
123
135
126
114
112
116
115
114
119
130
136
130
122
116
119
125
124
120
119
120
114
110
111
117
125
127
122
119
120
123
121
118
116
118
122
131
136
134
122
112
107
111
120
123
121
115
110
114
121
125
124
133
130
132
133
131
125
119
120
125
127
127
123
124
130
132
131
129
129
129
124
110
99
106
123
134
135
131
129
128
124
118
115
116
121
120
117
119
118
109
100
105
124
140
137
119
110
114
127
132
126
123
114
108
109
121
129
130
125
116
109
114
121
130
131
126
120
116
120
124
126
119
110
103
100
102
103
104
109
116
123
120
111
104
114
128
141
136
126
118
123
128
127
118
110
108
111
121
127
127
122
123
114
108
108
116
122
127
128
124
120
120
118
117
121
125
123
117
105
100
105
116
122
119
116
114
110
105
102
111
121
124
116
106
111
123
130
126
119
120
126
129
125
119
116
120
121
125
123
118
109
122
117
113
116
118
119
119
116
119
124
126
118
108
103
114
123
120
102
90
97
115
127
130
130
130
129
120
112
113
121
124
117
109
111
120
128
126
122
122
125
127
126
122
122
125
128
126
122
118
115
123
118
117
119
121
119
117
115
120
128
132
129
119
115
118
125
123
116
111
112
117
119
119
118
119
117
115
114
118
125
125
117
110
111
121
135
138
131
121
118
122
124
126
125
127
125
119
111
112
117
121
119
118
117
116
119
127
138
145
140
132
128
131
140
140
133
123
118
116
116
116
114
114
117
116
113
110
112
121
128
129
125
114
113
118
130
130
126
117
113
112
114
117
122
125
125
120
112
108
114
119
124
125
118
110
107
119
134
141
134
124
123
128
137
139
131
119
111
110
112
113
112
112
118
125
130
130
130
129
129
123
120
118
120
118
115
113
118
122
120
112
104
101
109
115
121
119
116
114
114
129
134
132
120
109
102
105
112
119
123
125
125
121
118
116
116
113
111
111
112
112
111
109
116
122
127
129
132
133
126
114
104
110
119
122
115
107
109
116
119
112
112
115
116
114
109
109
108
107
109
134
135
131
121
114
115
119
121
122
123
128
130
125
120
118
119
118
112
106
103
105
110
114
118
120
114
109
115
122
124
119
113
113
119
123
119
114
111
110
108
111
121
128
125
118
110
108
107
102
102
122
125
125
120
117
120
127
130
125
122
120
119
119
123
129
134
132
126
110
100
100
107
120
128
129
124
116
115
119
124
124
123
122
122
123
123
121
115
111
107
111
119
124
124
121
124
127
124
118
112
111
112
118
120
119
118
115
114
116
121
123
118
105
98
106
122
134
136
126
117
110
113
118
120
121
116
113
116
120
126
127
124
123
124
125
125
122
120
121
118
116
116
116
119
123
126
128
127
123
117
116
115
119
122
124
120
113
107
111
123
130
125
107
90
89
105
124
130
127
121
122
123
120
108
98
91
95
108
120
127
128
123
121
121
123
123
120
123
126
124
119
114
114
116
121
123
122
122
117
109
121
125
125
123
122
121
124
119
114
113
117
120
119
112
110
118
127
130
121
113
115
125
129
119
103
97
107
121
130
128
117
109
110
117
120
113
112
116
120
120
115
112
112
114
118
123
130
127
120
108
119
120
117
110
109
114
123
134
137
132
123
123
122
123
122
126
131
132
123
113
114
122
130
125
114
101
107
121
130
128
113
105
108
117
123
123
116
117
117
116
113
113
110
110
112
117
121
124
120
117
118
112
109
104
103
109
118
132
136
139
137
133
127
122
122
124
129
129
127
119
119
121
124
120
113
103
103
112
123
130
126
115
111
116
125
127
125
120
118
113
110
109
110
108
107
104
108
115
122
124
102
106
110
114
115
116
116
115
115
117
127
132
129
126
125
125
126
123
121
123
123
123
121
118
117
116
116
118
122
127
126
118
113
114
116
115
115
114
112
109
110
117
119
115
109
114
121
131
134
128
90
101
111
117
119
118
115
114
113
118
126
127
125
125
124
121
114
112
120
125
128
124
119
119
120
121
120
121
122
117
115
120
123
125
116
105
100
103
108
111
120
130
133
127
119
117
124
130
131
126
109
113
115
118
118
116
112
109
116
124
131
126
117
115
117
114
108
109
122
134
135
125
117
117
118
118
117
122
126
126
123
124
132
130
119
106
105
113
118
120
122
126
133
130
121
111
103
103
111
114
123
125
123
124
122
120
115
110
111
116
119
115
109
105
112
116
117
113
118
127
136
134
128
122
118
114
114
120
125
127
123
121
119
121
123
122
121
118
120
119
116
118
122
123
120
110
103
105
112
116
111
118
125
130
129
128
130
128
122
118
118
117
113
107
111
118
123
121
112
112
117
127
132
127
121
117
115
119
120
115
109
103
105
117
125
126
121
114
111
110
112
116
122
126
123
117
118
125
129
123
103
114
126
132
132
132
131
131
125
117
114
116
125
127
125
120
122
119
112
101
95
102
115
125
125
121
118
120
120
115
109
105
112
116
115
110
108
112
116
114
108
110
117
125
124
119
119
121
124
125
109
117
126
133
136
132
127
115
107
97
92
101
119
133
131
123
117
118
114
103
93
97
112
124
127
122
118
120
123
120
112
106
110
114
115
110
113
124
128
120
107
99
102
110
115
117
117
117
121
125
117
118
121
129
134
128
116
108
106
106
108
108
110
109
106
110
120
123
123
117
113
115
120
125
124
117
113
116
119
118
110
103
103
113
118
125
127
134
133
124
116
111
115
121
120
119
121
129
131
127
119
123
123
125
127
123
114
110
113
122
127
121
111
100
101
111
124
127
124
119
117
117
118
116
111
110
106
101
104
113
119
116
113
112
110
110
110
116
124
122
122
118
122
127
127
128
134
140
136
119
121
129
125
120
122
123
118
117
122
125
122
115
108
109
121
129
128
123
114
112
112
113
110
106
107
106
102
98
104
118
129
130
124
116
110
106
101
99
110
120
121
115
109
111
117
122
123
119
113
105
111
113
110
113
119
124
121
123
130
133
131
118
111
112
122
124
124
118
116
114
113
115
115
116
113
112
113
117
121
122
118
115
114
120
129
129
122
113
112
119
123
117
110
108
113
117
106
98
92
101
106
102
103
111
115
112
107
109
118
133
142
135
120
109
106
109
113
116
117
114
113
120
130
135
130
125
121
125
125
118
108
105
112
117
117
116
117
122
129
130
125
119
115
118
123
126
122
116
112
116
124
123
118
114
111
107
104
105
111
122
130
127
116
106
104
107
112
111
110
108
109
119
132
139
132
120
106
103
104
107
110
115
117
112
100
93
102
121
134
141
138
129
122
119
120
126
131
131
129
126
129
130
125
121
123
123
120
117
116
120
123
123
120
119
119
118
116
119
124
123
120
119
120
120
117
111
102
98
101
110
121
124
120
112
106
106
113
123
127
134
137
133
127
118
116
117
119
121
122
122
119
116
118
125
136
138
131
119
116
117
121
126
130
128
124
122
121
121
125
126
125
126
123
119
118
120
121
122
120
120
119
122
120
119
119
121
120
117
116
117
121
123
119
117
115
116
113
114
116
120
119
117
119
123
125
126
122
119
115
115
117
116
114
113
118
124
124
115
105
103
114
131
139
136
128
127
131
133
131
123
119
119
123
125
122
118
107
103
107
111
115
115
114
114
114
113
111
111
114
118
123
122
121
121
120
122
124
124
124
123
120
116
109
109
117
125
130
130
119
110
114
125
134
131
123
118
122
128
129
124
123
122
125
124
120
115
109
108
110
113
118
120
122
118
115
113
110
111
113
114
127
125
124
125
128
134
133
128
123
121
122
124
125
123
121
122
125
131
132
123
114
114
121
126
122
118
119
120
124
120
114
114
113
111
112
115
119
116
113
115
119
123
124
121
119
118
119
121
124
124
132
135
129
123
118
116
115
116
119
120
119
115
118
122
123
123
119
122
124
121
112
106
114
125
133
125
114
110
112
117
115
115
108
104
108
116
122
120
114
113
116
121
122
120
118
119
119
120
125
129
131
137
131
119
101
95
101
114
121
124
121
111
109
114
121
125
126
125
124
121
113
107
112
121
126
120
107
101
110
124
128
119
105
100
108
120
126
121
113
110
115
120
125
120
115
116
118
117
115
113
121
128
131
123
116
113
115
117
117
119
124
124
124
120
117
116
119
122
121
118
116
118
117
118
115
115
112
112
115
119
117
108
100
101
112
124
128
121
114
114
121
126
123
112
107
111
117
120
114
106
115
121
130
134
131
125
117
114
110
107
111
120
128
126
116
104
101
105
110
117
122
123
120
115
113
118
125
126
121
111
106
105
108
113
117
124
125
120
117
118
121
119
112
109
105
106
107
110
118
125
116
120
131
135
129
118
113
114
117
114
109
114
127
135
128
117
108
113
123
129
126
122
116
112
114
121
130
129
124
122
119
122
118
115
115
113
114
112
114
114
110
106
107
111
117
114
108
107
117
126
120
117
116
118
119
116
113
113
121
124
125
130
140
139
131
120
113
118
125
127
123
117
115
113
115
121
121
119
120
125
130
124
114
102
97
100
104
108
111
111
112
115
122
127
129
122
119
117
117
117
118
113
111
112
115
115
113
110
110
118
128
138
140
131
119
112
112
114
113
112
113
118
121
125
127
124
119
109
102
106
115
120
114
104
98
100
110
120
122
121
123
128
135
138
133
125
117
114
114
119
117
125
126
123
118
116
114
111
108
111
117
122
123
123
122
122
119
116
114
112
112
115
118
128
137
139
130
113
99
97
106
117
122
120
115
115
119
126
126
125
120
114
119
126
133
132
120
113
111
117
120
127
128
126
123
120
117
119
119
119
118
117
119
122
125
126
121
116
113
114
112
113
116
121
128
133
130
124
119
116
115
115
119
123
122
118
116
116
121
122
120
112
106
107
114
124
125
118
113
111
116
111
114
125
129
123
115
112
118
126
132
127
120
119
121
118
113
109
112
114
115
117
119
120
115
110
110
120
126
126
117
112
112
117
120
119
118
119
120
120
123
126
125
116
109
114
119
123
119
115
114
109
111
117
122
119
113
111
115
123
130
128
122
120
121
124
126
124
119
118
117
120
123
124
117
113
115
124
125
116
106
107
112
118
120
123
129
126
120
117
124
135
144
138
129
122
123
123
121
120
127
125
116
110
110
115
116
115
115
119
122
123
122
119
120
128
138
140
130
120
117
118
120
121
118
117
124
128
124
115
105
105
110
116
123
131
132
125
116
115
125
134
139
137
136
136
128
122
120
121
132
125
113
105
111
118
120
119
118
117
117
116
116
115
118
122
124
125
123
121
119
117
114
110
112
114
115
118
120
122
121
116
110
114
124
137
138
129
117
120
127
130
128
124
127
129
124
122
119
119
123
114
104
104
115
128
129
124
122
121
119
114
114
122
133
131
121
109
113
121
125
119
110
108
120
132
137
130
121
118
121
120
115
114
117
129
138
137
133
131
128
127
122
118
117
119
122
122
119
114
122
115
107
108
121
133
134
126
120
122
125
127
125
124
126
126
120
118
118
122
123
118
108
106
118
135
143
135
116
106
112
122
122
110
99
102
115
125
130
130
127
126
121
118
117
122
129
131
124
118
124
117
111
113
123
130
126
120
118
121
126
129
123
113
107
107
115
121
124
125
124
118
110
102
99
102
107
109
104
105
114
124
121
107
98
107
119
126
124
125
123
123
121
118
119
125
131
131
127
126
122
119
117
120
120
116
111
116
127
131
123
110
104
108
113
115
116
119
126
130
128
125
119
111
104
103
105
108
108
107
112
118
120
120
123
133
139
138
127
119
116
121
121
118
115
114
117
120
124
124
120
122
127
128
126
116
112
115
125
129
123
110
104
111
124
133
127
121
115
121
123
123
121
123
132
136
134
129
118
109
108
113
123
131
132
129
127
123
114
106
111
123
129
122
110
110
116
127
126
120
126
118
114
119
129
131
126
114
104
102
106
113
118
120
121
116
111
110
109
107
105
107
112
117
115
107
103
106
115
119
122
118
114
115
115
117
119
124
129
130
125
120
116
119
129
132
132
130
124
119
128
126
119
117
121
123
118
111
107
107
109
110
113
117
122
123
118
110
106
105
107
111
118
119
116
108
98
97
107
120
130
130
124
118
117
113
106
103
107
115
123
125
125
121
118
111
109
111
118
117
123
119
109
102
100
107
112
113
110
115
121
119
115
114
119
126
123
113
101
101
111
122
122
122
121
119
112
109
111
118
123
120
114
114
118
123
124
119
112
106
106
110
115
120
119
115
111
113
117
119
109
102
102
104
[truncated: 208,043 more chars]
