# Supplementary material for: Evaluating flow modulating treatment response in intracranial aneurysms using black-blood MRI in vitro
Source: Commun Med (Lond). 2026 Mar 27;6:170. doi: 10.1038/s43856-026-01413-z (PMC13031954; doi:10.1038/s43856-026-01413-z)
Supplement: Supplementary file 8 — Supplementary Data 5 [file 43856_2026_1413_MOESM8_ESM.zip › Data_Figure_8ab_Sup_Figure_6ab/BB1/with mesh 2 (FD4)/4_BB1_agar_right_array.txt]

157
144
134
135
139
134
129
122
124
125
133
146
162
169
155
133
120
124
131
139
137
136
139
140
142
141
140
142
144
142
139
136
137
137
139
142
134
125
126
139
144
141
135
138
140
137
135
141
152
157
151
141
139
145
147
143
126
110
109
120
135
143
144
143
141
135
131
126
128
136
141
145
144
142
143
143
143
145
147
145
137
135
142
154
155
139
118
111
125
144
151
143
136
129
116
110
121
143
155
146
135
139
142
156
163
163
149
130
123
126
132
132
127
124
126
136
144
144
140
136
134
133
137
142
141
137
132
135
141
143
136
124
127
143
149
133
111
106
128
149
155
145
138
136
133
126
129
143
149
145
140
143
143
146
158
168
169
159
142
129
126
130
139
146
148
154
156
151
139
127
126
136
149
152
144
133
129
129
135
140
134
124
125
134
146
142
130
127
134
146
144
136
135
141
147
142
135
139
145
148
156
153
138
126
130
141
149
149
142
132
126
128
141
159
170
169
160
146
134
126
129
145
160
162
149
141
139
147
153
152
144
136
135
138
146
150
150
149
147
143
139
131
135
141
139
131
117
117
132
145
139
133
126
125
134
144
149
147
145
144
136
127
124
131
139
137
132
133
142
145
142
138
137
136
130
128
137
150
164
160
145
130
127
134
142
149
148
147
143
139
138
143
150
147
137
121
113
118
133
142
124
121
126
140
153
159
159
157
159
159
151
137
122
111
103
98
101
113
131
143
139
130
123
122
122
124
124
132
140
140
134
130
130
137
149
149
142
138
136
138
137
141
137
133
129
126
129
133
136
137
130
134
140
143
139
134
139
150
156
153
148
147
147
138
119
105
105
114
123
130
136
143
145
142
133
122
119
119
121
126
134
143
152
155
148
139
134
139
142
139
133
125
122
125
131
137
137
132
126
122
136
142
140
134
123
122
133
141
135
127
123
137
155
155
137
124
125
135
139
138
144
158
166
155
134
117
116
124
132
134
139
145
150
145
132
120
122
132
136
134
127
128
136
146
148
142
137
134
129
125
133
131
137
139
137
133
132
132
133
126
122
126
136
138
133
126
129
139
142
140
142
147
153
147
132
121
124
136
143
144
135
128
123
122
122
124
126
129
131
128
130
135
142
146
142
134
132
137
139
129
122
120
138
156
149
128
108
111
134
150
145
132
127
132
134
130
127
126
128
130
128
127
130
129
130
130
132
134
134
133
127
121
117
119
128
138
140
136
134
138
143
140
133
128
123
120
120
121
122
126
120
123
140
151
139
113
98
111
137
152
146
131
123
126
131
131
128
125
127
129
129
124
121
122
129
136
135
124
112
112
123
133
139
139
136
138
133
122
122
132
145
147
142
134
133
132
130
121
118
125
138
134
130
130
127
130
138
147
150
143
131
121
115
117
123
131
131
129
128
128
133
141
142
143
147
151
145
131
115
112
127
147
156
148
135
127
122
121
125
136
149
152
144
136
136
146
150
141
130
124
145
140
128
115
124
144
161
162
150
135
125
121
124
131
134
134
132
126
120
116
119
131
144
152
155
152
146
138
130
123
130
144
154
148
135
128
128
135
145
151
151
142
128
119
129
150
158
148
131
115
135
140
129
119
126
142
150
144
131
121
120
127
138
144
138
129
123
123
123
118
113
110
118
130
135
134
129
125
121
123
127
134
140
141
136
132
133
137
142
139
137
130
128
134
147
158
155
135
118
112
127
133
131
126
132
140
148
144
135
131
128
128
128
131
133
132
128
127
131
141
144
141
135
132
132
129
121
116
119
127
135
137
134
127
130
135
139
143
142
137
135
139
144
154
163
157
137
116
108
118
131
132
132
127
129
136
146
152
152
150
142
128
113
112
130
144
144
132
129
141
159
166
162
153
142
132
119
117
126
140
144
136
131
128
132
138
140
142
138
134
134
140
146
150
144
134
127
121
124
128
146
144
138
132
127
124
122
125
130
136
140
128
114
113
129
143
146
133
126
127
136
141
143
144
141
134
128
132
138
140
133
131
134
142
147
142
135
127
122
116
116
128
139
139
131
125
128
141
146
138
154
154
154
153
145
130
113
108
116
128
133
125
117
119
131
141
138
129
121
117
119
122
128
130
128
131
138
149
150
141
129
129
134
138
137
135
135
131
127
123
124
131
142
146
141
133
132
138
144
143
134
146
154
156
152
144
133
132
137
142
137
127
117
120
132
140
136
126
119
116
119
125
133
132
126
121
129
145
150
142
133
127
123
117
116
127
139
144
141
139
141
146
146
142
138
133
132
134
134
134
116
127
132
131
132
135
135
135
133
131
134
132
130
128
130
128
123
122
131
137
138
137
136
134
128
122
120
121
134
143
145
137
122
113
118
129
133
125
119
125
136
140
133
124
121
131
141
143
134
127
123
126
126
120
117
119
120
122
119
118
120
128
135
140
138
128
119
118
130
145
150
145
136
131
129
130
123
118
121
141
156
155
139
127
127
131
128
121
121
130
135
130
123
124
135
143
148
144
130
123
129
129
129
132
130
124
124
132
140
141
128
119
123
131
139
136
127
118
116
122
129
136
135
130
125
125
124
122
121
126
134
139
134
127
126
128
130
134
135
139
135
125
121
126
134
141
143
136
126
119
127
126
125
126
129
134
138
147
155
152
136
121
118
121
128
135
134
131
122
113
110
119
128
132
126
121
123
127
126
117
108
109
120
128
130
129
128
128
125
121
121
121
121
118
116
124
138
140
134
126
140
130
118
109
115
130
138
146
146
139
131
124
127
135
142
144
142
140
134
128
126
124
126
132
135
134
132
131
133
132
128
129
133
136
131
127
127
132
132
127
126
129
133
130
130
135
143
144
142
139
151
142
131
123
128
134
138
137
133
129
126
126
136
147
151
146
134
123
123
134
143
137
122
113
124
138
144
136
131
133
147
150
145
139
133
129
129
137
145
147
146
144
143
143
148
153
148
144
137
132
134
130
131
137
141
139
134
131
131
135
134
133
134
130
126
121
118
118
124
130
132
119
104
100
113
135
145
138
128
130
138
142
136
132
132
133
132
125
125
130
138
140
134
131
132
140
142
139
134
128
111
115
122
128
128
128
128
129
133
138
138
137
132
122
113
111
119
129
133
126
118
111
113
120
130
133
136
132
128
131
136
134
123
118
122
131
132
121
114
119
130
134
132
127
127
127
127
127
127
128
116
127
132
131
125
123
129
130
131
128
126
129
130
126
125
127
130
124
117
112
117
129
134
133
131
132
135
134
126
119
119
118
114
112
112
118
127
129
131
133
134
140
139
133
126
121
119
121
121
122
124
128
132
138
142
142
134
128
117
116
121
123
125
124
128
141
147
137
117
107
114
120
117
107
110
128
145
140
119
100
99
107
112
114
115
118
125
130
129
127
125
128
128
126
119
113
115
122
128
130
117
116
120
133
144
143
132
120
116
118
123
128
132
136
140
148
154
149
136
120
111
109
109
108
118
134
147
140
126
119
122
127
124
117
118
125
131
132
129
120
118
118
120
123
121
119
123
132
142
146
121
122
120
121
121
121
119
122
129
130
122
121
136
154
157
146
137
135
142
139
131
128
132
137
135
130
124
125
131
144
151
143
127
110
102
111
123
132
133
133
128
121
120
126
130
132
130
135
142
144
136
137
129
120
109
105
110
123
132
128
118
113
125
141
141
129
120
124
139
148
143
135
131
130
126
124
116
116
121
132
139
139
128
110
98
98
110
126
135
137
133
125
118
118
121
124
127
132
133
127
136
136
137
137
129
119
112
114
121
123
120
120
122
124
124
120
117
122
133
141
134
123
113
115
126
136
136
126
118
115
125
137
140
128
113
110
120
130
137
136
129
124
121
122
121
121
120
120
123
126
117
125
137
146
143
133
121
114
113
117
120
122
122
122
123
124
120
122
123
127
132
135
133
132
136
144
148
137
121
117
126
137
140
131
122
121
125
127
127
125
124
124
123
129
130
125
121
118
120
130
114
122
129
130
133
133
128
116
107
106
109
114
119
120
118
121
123
122
120
122
128
139
143
138
133
134
140
139
135
134
137
135
129
122
120
122
123
122
123
127
130
127
120
118
122
130
136
135
133
134
125
128
125
118
124
135
136
125
115
114
122
128
126
119
115
119
120
119
117
117
121
126
129
126
122
123
125
125
127
134
137
130
118
113
117
122
123
127
132
141
142
132
118
109
114
126
139
148
145
134
122
128
130
129
132
138
144
143
139
137
140
142
139
137
132
126
112
101
99
109
125
132
133
126
119
115
110
107
111
119
128
127
119
114
117
119
120
123
129
137
138
136
129
122
117
122
133
142
139
126
110
118
128
131
130
130
137
144
143
134
127
127
136
140
139
131
119
111
113
121
133
137
132
123
119
119
122
119
118
121
131
139
139
132
123
117
112
108
108
113
122
133
135
131
120
118
118
120
116
110
115
123
128
131
126
119
116
123
128
126
121
122
127
133
134
131
130
131
133
133
130
121
110
110
119
134
144
141
131
125
128
133
137
135
129
122
114
110
107
110
117
124
129
127
117
114
113
114
113
111
137
139
136
133
131
126
121
118
121
125
129
127
126
127
130
128
125
123
125
124
120
115
108
114
124
132
135
132
129
123
113
109
114
122
128
126
122
123
123
124
119
116
116
115
114
111
115
124
131
133
145
142
134
130
134
139
135
125
117
115
117
120
124
128
130
126
117
113
119
125
130
131
132
133
132
127
119
116
121
127
125
123
124
128
134
128
123
122
125
125
119
113
111
113
118
126
134
140
138
137
134
133
132
134
133
124
119
115
114
115
114
116
121
129
131
131
127
126
130
137
146
144
136
135
140
140
130
118
113
124
139
150
152
148
141
131
123
122
125
126
122
118
116
123
134
146
153
143
131
121
115
122
134
140
136
121
112
118
130
129
122
115
114
119
129
134
137
136
134
134
133
128
124
128
140
147
140
122
105
102
112
128
136
138
132
122
118
121
127
128
124
118
117
123
138
149
150
137
116
108
113
118
128
137
139
139
138
141
139
130
123
117
123
132
134
132
133
134
136
132
125
117
113
114
118
121
126
127
117
104
94
95
107
115
113
105
105
111
119
125
124
120
119
120
122
130
133
126
112
107
125
122
124
131
139
144
141
133
127
121
122
126
138
146
140
128
118
126
139
144
139
126
113
103
101
104
115
127
128
118
107
105
108
113
109
105
107
112
117
122
124
124
121
117
115
123
132
130
116
103
129
128
127
133
137
130
115
106
112
125
133
129
127
126
124
118
115
122
130
139
139
130
119
111
112
116
122
123
119
120
127
132
132
126
121
122
128
133
131
126
126
124
120
117
118
125
130
130
114
100
129
134
128
122
119
118
119
118
124
131
138
132
116
104
106
118
127
126
124
123
126
127
126
126
126
127
122
116
118
130
144
152
147
138
134
136
141
141
134
129
127
121
114
116
120
128
129
120
110
105
126
137
131
111
99
110
128
136
134
130
131
133
128
119
119
126
128
130
129
130
128
124
122
123
126
125
119
116
121
132
141
143
143
135
135
132
130
126
125
127
131
129
119
114
122
133
138
129
120
121
113
129
132
124
112
112
121
127
122
114
113
120
130
137
135
128
123
121
129
131
128
120
113
113
116
120
123
122
124
123
122
122
126
133
136
132
122
112
113
123
139
148
144
132
128
130
133
129
126
125
130
120
121
126
127
119
116
123
138
145
143
137
141
149
153
144
129
125
132
137
138
139
142
137
127
123
130
149
160
151
137
132
138
150
159
163
162
156
149
144
131
128
134
140
137
122
116
124
138
143
132
130
133
139
139
132
121
116
124
137
138
133
126
135
153
163
154
136
124
126
139
152
151
137
118
109
117
134
150
149
140
135
144
158
163
154
144
141
146
148
143
131
133
137
131
118
113
123
135
133
144
137
142
151
154
152
142
128
120
115
110
110
114
124
139
152
154
146
139
134
136
140
143
140
137
128
119
124
132
147
146
137
128
133
133
126
117
118
135
152
153
141
133
133
135
138
136
138
139
137
141
132
127
133
147
157
161
153
139
122
108
111
132
149
156
152
148
144
140
133
127
135
148
158
151
135
121
116
128
148
154
142
126
122
127
128
122
118
132
152
165
154
137
128
129
138
140
140
142
147
133
129
121
122
131
143
151
154
150
142
131
130
143
160
166
162
150
143
134
124
120
133
155
161
145
131
127
139
155
163
158
145
137
137
139
139
134
129
137
151
157
148
138
137
142
140
129
120
123
137
126
120
119
121
132
137
135
133
134
134
129
121
121
129
137
142
146
150
152
143
131
129
134
133
127
131
145
165
171
161
147
140
140
139
140
137
133
134
139
140
135
131
137
153
169
163
141
118
116
134
131
125
128
133
139
137
136
135
133
129
119
114
114
118
121
127
134
145
152
149
138
129
122
119
122
134
149
161
151
137
133
142
151
150
144
138
138
139
141
141
135
127
127
135
153
158
148
135
131
138
134
139
146
145
137
131
134
145
148
139
126
129
144
148
139
129
128
127
126
128
131
139
140
136
134
135
142
143
139
135
138
147
155
153
144
135
133
137
142
145
140
131
124
120
124
133
138
138
139
140
131
136
144
142
131
123
127
138
138
130
125
132
150
154
138
124
123
129
131
128
126
135
145
151
144
133
130
133
140
144
140
134
132
132
128
126
128
135
142
142
138
131
127
126
126
132
136
140
143
142
130
130
131
132
130
122
123
130
133
125
118
117
124
126
117
111
121
139
148
138
120
117
127
142
140
128
123
126
134
138
131
123
120
124
129
136
142
145
144
138
132
127
128
131
131
130
134
138
144
143
137
141
147
147
137
121
117
129
147
150
133
117
113
121
125
121
120
122
126
121
115
115
122
129
128
125
128
133
133
129
128
134
140
141
135
135
138
144
146
139
128
122
127
133
130
122
120
124
138
143
136
147
154
154
139
121
122
137
156
162
147
132
127
134
142
141
132
120
109
109
115
126
130
126
125
130
140
137
122
115
119
133
142
143
131
125
124
129
130
128
125
121
127
133
132
127
129
136
146
150
139
152
152
138
124
121
135
149
156
151
139
134
132
134
138
140
139
132
122
120
124
129
129
127
126
128
130
124
119
120
129
134
131
127
129
135
141
137
126
124
127
130
128
124
129
140
152
153
147
143
162
168
149
121
110
119
136
150
153
146
138
129
127
129
131
129
127
128
126
125
123
121
124
129
129
125
116
115
122
135
143
144
136
129
129
145
156
157
146
136
132
132
129
123
128
139
151
146
133
121
160
158
141
123
116
119
117
123
136
144
140
132
127
130
130
126
118
119
127
129
123
115
118
130
141
139
130
124
126
135
138
138
134
129
129
131
137
142
143
137
132
130
128
128
131
135
135
129
126
120
133
130
133
141
140
125
107
100
114
133
141
134
125
126
130
130
126
123
129
133
134
126
119
127
140
145
140
133
134
137
138
132
124
120
123
123
120
119
126
138
140
134
128
127
130
132
133
127
125
126
129
131
139
146
142
131
120
115
123
131
136
130
121
122
132
142
144
137
132
133
134
135
131
131
134
133
130
131
137
145
139
125
117
127
135
139
128
118
123
134
145
143
136
131
130
130
131
130
126
125
145
148
147
143
135
131
129
132
134
133
131
119
115
122
135
145
148
139
132
128
130
135
138
140
138
132
128
130
136
136
129
121
124
139
150
149
140
130
126
126
127
131
141
146
137
125
122
130
137
132
146
144
142
139
138
131
122
122
129
134
134
123
114
114
125
133
132
126
119
121
130
138
138
135
134
135
139
143
139
135
130
128
127
133
134
138
142
142
131
118
111
119
137
149
143
130
124
131
139
142
127
125
131
135
139
134
130
130
136
143
147
138
123
113
118
128
132
126
119
117
117
123
126
120
116
120
134
146
150
145
139
131
127
119
119
129
140
136
124
114
115
126
136
141
141
140
138
134
132
130
115
124
135
142
143
142
146
145
137
130
133
141
140
130
122
126
136
146
142
128
115
111
115
117
114
115
117
127
135
140
139
128
123
127
134
139
131
115
108
115
130
137
132
123
124
136
142
137
125
116
126
136
144
148
144
143
142
137
127
119
119
130
140
138
127
124
131
142
144
138
127
116
114
118
126
135
133
128
127
138
142
139
133
133
144
149
136
117
109
119
131
130
123
118
121
132
140
137
126
123
131
130
129
128
130
129
125
124
125
126
127
127
128
129
127
123
124
125
126
127
130
133
131
127
130
138
145
143
140
140
142
139
131
128
132
141
144
133
121
120
125
126
125
129
132
135
140
137
132
126
127
121
110
103
108
117
123
127
131
135
133
126
125
128
130
134
134
129
125
126
128
134
139
134
125
118
122
130
134
130
125
121
127
130
130
126
125
130
129
126
125
126
126
126
127
133
142
142
134
123
128
127
121
111
109
118
124
139
146
145
132
119
116
126
139
149
146
142
137
134
129
125
125
124
122
116
113
116
122
122
123
129
142
146
132
110
106
126
143
144
130
118
111
110
115
132
144
145
135
124
136
142
144
140
131
125
119
126
140
145
132
113
107
115
131
142
145
147
151
152
144
125
109
107
118
130
131
125
118
121
129
138
144
141
130
114
113
130
144
142
132
124
120
124
128
136
144
143
138
129
131
129
135
145
143
128
112
108
117
126
129
124
125
127
131
135
138
145
150
150
142
128
116
115
124
133
129
114
103
113
127
136
130
122
122
127
132
134
132
136
138
144
140
133
127
125
131
135
137
133
113
113
125
137
138
127
116
114
117
124
133
141
149
151
147
140
133
127
122
120
123
129
134
135
135
130
115
101
101
116
134
139
124
112
115
127
135
132
131
137
150
151
139
127
119
118
120
126
131
134
112
126
136
140
128
120
116
124
133
139
140
141
139
138
138
137
128
112
98
101
120
133
136
130
124
123
123
121
126
131
136
133
120
112
116
124
126
121
120
129
138
138
134
127
122
121
123
125
126
127
121
129
130
127
122
116
114
120
128
134
133
126
116
112
118
130
134
129
116
112
120
124
121
109
109
120
133
136
132
126
122
118
118
122
131
127
117
105
105
117
126
128
126
122
119
118
120
121
124
128
131
130
130
130
128
121
113
111
119
129
127
118
115
118
123
132
141
146
139
130
122
125
127
128
128
130
135
135
129
124
123
121
124
131
138
136
127
120
121
128
129
122
114
107
113
120
123
123
126
130
133
135
134
137
136
126
116
115
124
130
126
122
126
135
137
134
131
131
130
125
123
127
138
140
134
128
124
126
131
139
139
137
134
132
134
136
135
133
133
135
131
123
115
114
126
135
133
128
130
125
131
124
122
123
125
125
122
123
125
126
124
122
124
128
129
124
118
112
113
117
123
123
119
116
114
113
113
114
120
129
135
137
133
130
131
131
131
130
130
132
132
132
135
137
137
134
127
123
124
123
124
121
122
127
132
130
126
124
124
125
127
126
119
114
118
122
121
117
119
124
126
120
109
110
122
135
134
122
106
104
115
126
131
128
121
121
127
132
133
133
133
137
141
138
129
120
116
115
119
125
124
131
139
144
138
127
117
116
125
137
144
143
131
122
121
123
126
125
123
124
128
131
129
129
140
155
156
140
115
100
106
123
131
130
123
119
122
124
131
131
131
129
124
122
119
120
122
122
121
126
127
134
134
128
125
128
126
120
120
127
140
145
141
128
119
121
128
130
126
121
123
127
130
131
135
143
147
139
124
117
125
136
141
136
126
118
113
112
119
130
135
130
122
119
122
130
137
139
133
130
128
131
122
116
122
138
146
134
118
116
127
138
139
129
123
122
129
137
138
135
128
123
117
118
123
131
130
123
115
120
133
138
133
124
120
118
113
113
122
132
137
132
127
126
129
130
134
139
143
138
117
127
136
138
136
134
136
134
131
130
128
133
137
141
141
133
128
126
134
139
137
126
117
118
125
132
128
120
115
118
123
123
120
120
118
119
120
121
124
125
122
121
124
129
131
127
126
132
134
131
105
123
142
154
143
127
118
126
132
130
121
122
134
146
144
129
117
116
120
125
127
125
127
131
138
139
133
126
121
122
127
134
136
137
131
124
116
117
119
120
119
122
128
133
131
126
118
115
115
116
118
127
137
139
131
122
119
123
124
120
116
122
132
136
129
121
116
121
122
124
127
134
139
141
140
138
133
129
126
125
130
136
139
136
129
120
113
108
114
120
126
133
139
141
134
126
115
112
114
120
134
138
132
125
122
124
128
128
125
123
127
132
130
121
116
120
128
131
125
124
129
132
128
122
119
124
127
128
127
124
123
120
116
118
120
119
117
119
125
131
133
132
134
137
135
129
124
117
119
124
131
131
126
120
123
127
133
130
125
125
131
134
126
118
114
121
129
130
124
120
119
113
101
93
96
110
122
130
132
131
127
122
115
116
122
127
127
132
136
136
131
123
116
117
124
132
133
127
120
121
128
122
121
120
121
119
118
120
122
121
120
120
118
120
122
126
129
127
122
120
120
115
104
101
109
122
127
131
133
135
136
132
129
126
127
129
130
133
134
132
125
117
112
113
116
127
130
124
114
114
129
123
123
119
111
103
107
119
129
127
118
111
113
122
129
132
127
120
119
120
122
119
115
116
123
127
128
126
124
122
121
122
125
127
129
125
127
130
130
127
120
118
114
119
122
126
126
119
107
100
125
127
128
123
115
116
126
138
139
131
124
127
133
132
127
123
122
128
131
131
126
121
115
108
112
118
126
129
125
115
105
104
113
121
121
116
110
112
116
121
123
122
123
123
126
127
126
120
109
99
117
123
127
127
126
128
133
135
132
127
124
133
140
137
125
116
118
128
139
143
138
131
117
106
104
113
127
135
127
110
102
104
114
120
119
114
108
112
119
127
129
126
121
121
123
126
128
123
114
111
116
116
119
124
121
113
107
110
120
125
123
115
116
124
132
132
126
122
123
127
134
136
130
122
116
120
127
126
118
111
110
117
118
117
114
117
123
131
136
138
130
122
115
119
125
127
126
121
116
118
124
120
119
120
118
115
114
115
120
129
127
118
113
118
133
143
136
121
114
116
122
128
129
127
128
127
123
118
117
124
133
134
123
109
105
111
121
127
126
119
114
111
111
117
124
128
126
121
118
120
125
133
132
127
128
137
140
133
123
121
126
132
131
127
125
126
123
116
114
117
119
119
119
122
126
127
123
117
117
126
134
135
126
119
116
120
122
121
117
112
112
110
108
108
114
123
128
125
120
119
112
131
136
131
128
133
136
130
119
114
118
126
128
124
116
111
112
114
118
120
120
117
116
118
124
128
127
121
110
107
110
118
125
133
144
149
144
132
123
120
125
125
119
116
118
121
126
127
126
130
128
133
134
127
120
115
117
126
139
146
142
134
129
132
139
145
141
138
134
134
135
137
139
137
134
126
127
134
139
133
131
139
156
160
155
142
133
132
129
124
118
125
133
138
135
134
135
139
137
123
124
125
127
122
119
124
132
139
141
140
140
135
131
134
140
152
155
145
133
126
131
140
141
135
122
115
118
129
135
134
128
126
130
136
142
144
145
147
146
141
133
132
132
136
134
131
132
133
129
124
142
130
125
126
129
132
133
130
122
117
117
120
127
134
138
139
141
141
138
136
137
139
137
137
138
138
133
127
127
135
136
133
125
121
128
135
141
143
147
150
146
131
114
107
113
120
120
118
121
128
143
130
122
122
126
129
131
129
128
123
116
115
125
135
136
133
128
138
145
144
135
129
131
137
141
139
131
126
127
138
148
145
137
134
137
139
130
120
122
139
152
141
117
100
103
117
124
118
116
120
123
124
125
126
130
134
136
142
146
142
134
128
133
133
127
119
123
136
146
134
114
106
116
124
120
116
118
128
135
140
140
136
133
133
139
139
131
118
118
130
142
143
132
128
136
147
144
129
116
118
123
124
130
132
134
134
133
132
130
125
121
127
134
137
130
124
136
154
156
135
107
101
116
128
131
131
132
133
130
126
130
135
134
124
119
123
130
131
130
130
125
122
123
136
158
167
152
132
122
131
141
136
132
131
129
130
130
127
117
105
103
118
137
148
148
146
155
167
165
146
124
119
126
134
139
141
139
135
126
123
134
147
144
129
118
121
129
133
131
132
134
133
129
130
138
142
140
130
127
135
135
135
135
130
128
128
135
140
134
124
115
123
141
152
150
147
148
148
147
145
140
136
131
130
129
132
133
135
141
143
142
142
140
135
131
130
126
122
123
133
148
154
146
133
123
124
128
129
130
135
127
132
134
132
128
126
131
136
136
130
123
126
139
142
133
129
130
141
144
141
129
123
122
130
136
133
128
133
141
148
141
126
120
129
136
139
132
126
127
135
147
151
142
131
123
128
136
139
139
142
149
139
133
127
126
123
121
122
122
123
123
126
131
130
124
121
130
147
155
143
122
106
113
130
137
132
123
122
130
140
142
137
132
134
136
137
133
128
132
139
147
146
139
129
126
129
138
145
150
150
163
154
139
127
125
124
128
134
138
136
130
124
125
129
131
127
122
125
130
130
124
124
130
129
127
122
124
130
133
138
146
159
163
150
127
110
111
125
136
139
136
135
139
139
132
125
126
137
148
147
146
152
147
141
134
132
138
147
150
145
137
130
133
138
140
136
124
113
109
114
127
140
144
136
126
122
129
134
133
127
130
137
143
133
116
105
115
136
146
135
121
116
129
137
133
125
125
137
142
137
128
144
148
142
132
126
126
130
131
132
135
140
146
143
135
131
130
133
129
130
131
134
130
121
113
115
123
131
134
137
138
128
116
112
118
132
144
145
136
124
120
127
129
132
129
127
133
136
133
127
137
148
141
125
113
110
114
123
128
134
138
141
140
136
132
130
135
141
146
147
143
134
122
112
106
109
119
130
143
159
163
148
125
110
117
134
144
138
121
114
120
139
143
135
127
123
120
119
119
124
150
145
131
120
113
109
108
118
137
150
147
133
125
128
135
142
137
133
131
136
136
133
128
132
135
139
137
132
139
147
151
141
123
108
104
114
126
132
125
119
120
122
125
123
118
114
116
120
130
139
132
129
134
144
135
112
89
89
111
132
138
130
123
125
132
132
127
124
128
126
121
114
117
132
147
150
144
134
131
131
129
124
114
113
116
123
125
124
126
132
127
114
103
99
104
116
133
145
153
152
118
122
137
154
145
123
102
96
106
116
118
125
133
138
134
129
126
136
144
140
128
115
115
123
132
134
135
134
133
132
127
120
119
130
140
141
129
117
120
129
132
129
124
121
123
127
133
137
138
133
128
129
131
134
136
138
143
140
132
118
113
117
131
140
139
132
131
138
144
147
142
135
131
128
127
127
127
131
131
131
128
123
122
129
133
128
126
126
129
132
128
129
137
146
142
125
115
112
114
116
141
138
129
124
126
133
140
138
130
118
115
120
123
125
125
125
124
126
131
138
145
146
138
132
132
133
130
121
116
120
128
129
124
119
118
125
134
143
145
136
124
121
124
132
130
121
110
113
121
128
127
125
128
130
128
122
118
117
114
118
129
136
134
126
122
125
129
134
135
138
139
138
135
133
139
142
136
123
115
116
126
132
132
132
136
145
147
139
127
116
123
130
133
129
126
126
128
128
128
131
114
108
119
131
139
139
137
133
127
124
133
148
155
147
137
134
140
147
146
136
126
122
124
126
129
131
133
129
118
115
114
120
129
142
153
153
140
120
106
111
127
138
137
131
127
131
138
130
120
115
119
109
114
129
145
157
160
154
142
131
132
142
150
143
131
124
132
140
136
127
116
111
110
110
115
128
135
134
127
117
115
118
126
137
142
138
126
115
117
127
132
132
126
123
124
126
127
127
123
122
132
127
123
126
134
142
143
140
136
135
135
134
131
126
119
121
124
128
126
128
128
126
121
117
122
132
138
137
132
133
137
137
135
134
130
129
126
126
127
130
130
127
124
125
126
126
126
130
138
144
130
130
126
120
121
124
126
126
129
131
132
127
126
128
135
137
135
128
127
134
143
147
146
142
139
133
129
128
132
138
142
142
139
134
128
123
120
122
124
127
127
126
126
124
125
129
138
141
143
140
120
126
126
120
119
122
125
128
134
132
130
122
121
129
140
146
141
132
130
135
139
139
140
143
145
138
128
123
126
131
130
128
131
134
129
118
109
114
123
126
125
121
113
109
108
118
133
141
134
121
130
131
130
128
125
124
122
123
131
135
131
122
116
117
123
131
138
144
145
138
128
120
122
137
145
141
127
119
120
126
126
120
119
125
129
124
124
130
133
124
116
114
115
115
111
114
119
129
129
120
133
128
127
132
133
127
119
120
123
127
127
122
121
120
122
127
135
144
144
137
128
125
132
144
147
139
125
110
111
125
135
134
128
121
123
125
133
136
133
126
122
127
133
132
124
114
111
115
125
131
117
114
125
140
138
127
116
116
118
120
120
123
126
134
139
138
132
125
121
128
138
138
135
132
135
132
124
113
113
125
142
151
143
130
122
122
121
118
115
124
132
140
135
129
122
118
117
120
125
132
120
129
138
138
127
110
103
107
119
127
133
132
132
135
139
138
128
114
113
126
141
138
122
109
109
119
123
125
131
138
144
145
140
139
143
140
125
109
103
112
125
130
130
128
126
127
129
131
132
129
141
138
122
103
93
95
106
122
132
135
134
132
131
128
125
123
123
126
132
139
141
140
132
123
117
117
119
125
134
142
142
135
132
140
151
146
129
111
105
112
122
124
126
129
131
129
127
126
126
128
143
129
115
102
105
113
120
131
136
133
121
108
101
102
104
114
128
143
148
143
141
144
151
147
134
123
119
122
125
127
126
125
125
130
135
130
124
118
119
125
126
124
119
119
120
123
122
117
117
124
131
125
126
135
139
131
116
110
119
129
126
111
96
91
100
117
135
138
130
120
123
135
140
136
123
121
125
130
127
120
116
123
127
133
135
138
137
131
124
124
127
128
122
115
114
120
123
122
124
131
126
122
122
131
137
130
119
109
112
125
140
143
132
118
116
125
131
121
105
98
109
123
127
124
122
126
130
132
131
128
125
127
132
138
148
155
150
135
118
110
121
134
139
134
126
124
124
126
131
139
127
122
120
121
123
129
134
134
128
128
139
144
137
126
123
126
131
124
113
110
120
132
139
139
139
136
129
124
122
121
122
123
122
125
132
137
133
121
109
107
116
129
139
137
129
122
119
120
124
133
133
126
121
122
123
126
128
136
141
143
141
137
130
123
120
122
130
132
126
121
128
134
138
137
130
128
125
124
120
115
112
111
114
123
129
125
116
112
112
115
119
123
122
119
116
116
118
120
121
123
136
130
119
118
123
127
128
127
130
138
149
152
148
133
120
119
126
130
125
118
115
118
120
123
125
127
127
124
118
116
120
123
128
134
135
132
127
125
127
133
134
131
126
123
118
116
116
121
127
125
135
134
122
115
120
130
135
125
116
116
131
145
150
144
135
130
128
128
127
122
118
117
117
124
135
143
138
124
114
116
127
138
141
136
131
125
125
126
131
133
132
132
137
143
135
121
112
115
124
128
134
139
136
129
121
115
114
113
111
108
106
111
122
134
140
134
129
127
131
136
132
121
118
123
134
142
140
133
124
121
126
131
136
135
128
118
117
123
130
129
121
118
126
136
139
126
115
112
119
126
134
140
142
141
126
115
110
116
120
117
104
100
108
118
122
116
115
119
129
128
124
117
120
132
136
132
124
126
133
136
136
131
130
134
132
129
130
137
146
145
131
118
114
119
125
126
121
123
127
130
135
136
136
137
134
134
136
137
129
118
108
114
123
124
115
108
112
121
127
127
127
132
141
148
142
127
112
107
118
132
138
134
129
127
128
129
132
139
147
147
137
124
117
118
125
128
128
129
132
136
128
130
128
124
126
133
141
141
128
119
114
124
131
130
128
131
136
135
128
126
131
139
138
134
128
124
122
117
116
123
129
132
128
122
119
118
118
123
130
136
131
124
122
131
138
137
130
123
117
119
108
118
123
120
115
114
119
126
127
125
126
130
128
125
130
145
158
152
134
118
110
107
100
95
102
119
133
140
136
129
126
123
123
121
118
118
118
120
122
119
122
120
121
128
131
130
126
118
110
104
111
118
124
122
117
111
112
119
126
130
134
133
125
119
122
136
147
148
136
123
109
99
94
94
100
112
124
133
138
133
124
118
116
120
124
129
129
126
120
112
111
117
118
115
112
109
112
115
117
118
128
128
125
123
117
119
122
128
129
127
126
128
126
122
122
121
120
121
123
124
124
121
118
118
118
116
115
122
131
131
121
117
122
130
131
136
138
136
127
116
115
121
128
129
119
108
104
107
113
120
129
132
127
121
115
115
124
128
121
114
118
128
132
124
114
109
108
113
120
126
131
133
131
128
128
129
129
131
130
128
126
128
133
135
131
124
123
127
130
129
124
127
137
146
139
123
106
104
110
116
115
122
126
122
115
111
114
120
120
118
121
126
125
115
106
107
117
125
125
124
126
131
132
129
130
137
141
138
128
117
118
129
135
136
128
115
108
119
133
140
130
119
117
127
135
126
112
108
112
119
104
108
120
126
122
114
114
124
134
136
126
115
108
107
113
123
130
131
125
117
117
119
124
126
128
133
133
128
117
107
109
117
124
126
124
119
119
126
136
140
129
111
100
110
120
121
115
114
119
133
117
114
117
124
127
126
125
124
128
130
128
117
112
114
122
126
132
130
127
122
119
115
112
113
118
124
126
121
118
118
120
117
112
108
111
114
119
122
122
117
115
112
111
112
118
117
117
121
130
138
131
129
123
123
129
139
140
129
117
113
120
126
129
127
123
119
117
114
115
119
122
121
117
115
118
122
125
122
121
121
126
123
119
110
106
111
117
117
114
108
110
110
113
113
116
118
123
125
129
131
130
134
133
125
124
135
141
136
123
117
119
124
124
120
116
117
118
116
115
115
119
127
132
134
132
132
129
122
114
109
112
120
126
125
124
125
132
133
131
122
111
103
104
113
118
123
126
128
133
135
154
171
161
135
117
121
132
134
127
128
136
145
140
130
127
134
137
137
132
127
124
124
132
142
152
152
143
135
132
130
139
150
158
151
132
110
100
102
108
114
120
129
132
122
118
124
142
153
142
123
128
138
141
132
126
135
145
142
126
122
133
149
150
134
122
122
131
139
137
129
123
124
130
140
147
149
147
142
134
126
124
126
129
130
129
128
125
120
113
113
123
134
136
130
124
132
144
149
142
137
122
122
127
134
136
140
143
138
132
134
142
150
150
139
128
122
128
135
136
135
133
131
130
135
139
146
144
132
122
117
118
122
122
124
131
140
142
142
134
132
137
136
125
117
120
128
129
124
129
143
131
132
135
136
135
130
126
125
132
137
138
136
136
133
129
129
131
138
145
140
130
120
117
123
133
145
146
142
127
123
128
137
144
146
146
144
139
130
131
137
147
138
117
103
109
123
128
121
119
127
119
128
133
129
125
126
128
136
136
129
126
132
138
140
127
111
115
138
153
147
128
117
114
119
123
133
143
143
136
128
129
135
143
144
145
146
140
125
118
122
133
136
128
118
120
130
140
138
132
125
120
126
132
128
124
126
134
143
139
127
119
131
144
146
127
108
109
131
147
140
126
120
130
139
140
134
127
119
110
115
124
131
129
118
120
134
141
131
117
111
119
131
132
131
127
129
134
136
140
141
136
136
135
131
127
128
132
137
136
131
129
132
137
133
125
121
129
142
146
136
125
122
131
142
142
131
112
101
105
120
136
138
126
110
115
132
142
133
118
115
124
137
139
132
126
124
120
116
120
129
123
125
127
126
127
130
132
135
137
140
143
139
132
126
124
128
137
142
145
144
139
135
131
131
128
118
108
109
122
135
139
132
127
130
138
143
141
132
121
118
125
138
140
136
133
127
120
109
104
114
118
120
122
125
129
133
135
134
131
135
140
144
144
141
136
131
130
137
143
149
148
139
129
128
128
126
119
120
123
121
117
116
126
141
149
144
136
129
126
127
129
134
138
138
140
140
135
125
119
119
149
136
124
124
132
141
138
126
120
123
137
145
152
151
144
134
129
132
140
145
138
127
120
125
131
135
131
125
122
121
124
128
133
135
133
128
120
117
124
133
142
142
140
137
136
136
138
136
135
131
145
131
118
119
135
144
140
130
125
133
139
142
139
141
143
138
131
127
132
141
141
134
129
125
126
126
130
134
139
142
148
151
145
132
118
110
111
117
124
126
131
137
141
140
134
128
129
132
135
131
125
125
126
133
139
142
140
135
136
139
138
131
128
131
139
140
134
130
132
142
144
146
142
133
124
119
123
132
140
142
140
138
134
127
117
112
123
140
141
130
116
116
128
137
134
126
124
125
118
113
129
139
146
147
141
138
129
126
125
126
125
129
130
132
130
129
135
140
143
143
142
137
134
130
124
125
129
132
139
141
138
131
125
123
123
122
123
131
133
132
129
127
133
135
129
126
122
117
108
106
130
137
140
141
139
134
126
122
121
124
127
129
129
127
125
130
141
145
142
139
139
141
135
128
127
132
140
141
140
148
154
149
133
119
116
113
111
106
106
115
129
137
141
134
132
129
122
115
111
122
122
125
129
132
134
131
131
134
135
139
137
133
123
124
133
146
153
146
133
129
136
143
141
136
132
133
133
129
127
135
143
140
125
106
97
102
111
118
119
118
117
118
123
132
141
147
139
127
126
134
123
127
135
140
134
128
129
135
141
140
135
134
134
137
134
129
130
132
134
129
121
116
118
124
128
126
121
117
117
119
124
123
117
110
108
113
125
134
142
140
131
123
121
134
149
153
149
139
133
133
125
123
131
135
132
123
121
128
135
134
130
136
151
154
136
116
109
123
137
137
120
113
115
124
129
133
136
135
132
128
126
129
133
135
135
132
129
129
130
131
131
133
143
150
151
146
135
133
129
124
128
125
119
118
118
121
126
130
132
129
126
135
149
153
140
126
124
128
137
138
134
132
130
126
126
129
139
144
142
140
136
138
140
140
135
123
120
124
128
129
126
127
136
146
144
133
127
127
128
125
135
138
136
128
126
129
134
132
120
111
112
122
133
136
134
135
139
142
140
139
138
135
129
123
123
125
126
125
126
129
134
133
130
128
125
121
122
134
145
146
136
124
119
124
128
128
130
131
134
138
128
137
148
151
147
137
128
117
104
98
105
119
132
137
137
136
139
142
143
145
145
142
135
135
139
141
134
122
114
116
123
127
126
126
128
135
142
144
145
143
142
138
134
129
127
129
132
131
132
135
122
110
117
131
140
136
127
120
116
116
124
136
151
157
150
134
123
124
134
149
161
158
144
131
128
137
144
146
134
120
113
113
117
120
125
132
139
142
142
140
142
149
149
138
128
126
126
125
121
118
129
103
91
102
122
135
138
138
134
132
133
141
153
154
141
123
111
110
122
138
151
149
131
114
109
120
136
144
138
124
113
109
112
117
115
109
111
125
141
154
155
148
139
130
125
121
120
124
124
125
136
124
115
117
123
133
140
143
139
133
128
125
130
133
132
128
123
120
122
130
138
134
123
117
120
126
130
127
124
126
128
129
129
127
120
109
103
115
136
150
148
132
122
122
125
123
122
126
134
143
127
133
137
134
127
129
138
143
146
142
131
121
119
124
140
145
141
129
126
133
140
140
136
134
142
144
140
129
127
135
146
144
132
126
125
122
122
119
121
123
127
129
127
129
129
133
134
132
131
132
117
122
123
122
126
134
140
139
136
138
136
135
129
128
132
133
126
116
116
129
139
142
138
138
146
150
145
137
136
141
143
127
111
111
126
140
142
131
122
122
131
145
149
141
128
127
130
132
130
119
128
123
112
107
117
132
138
130
119
122
132
140
139
129
121
116
113
113
112
114
115
116
123
136
146
148
141
131
135
138
127
105
96
115
142
157
156
147
137
133
128
131
136
133
124
113
113
126
130
129
135
130
123
119
121
129
133
132
130
129
131
131
128
122
117
116
118
123
124
123
117
112
118
132
142
145
140
137
140
140
133
120
120
131
143
147
143
138
132
125
114
112
118
125
125
122
118
120
125
130
118
115
124
133
132
125
126
133
140
143
138
127
114
112
116
122
124
127
136
145
146
131
115
109
120
135
146
149
147
143
140
141
141
136
130
123
118
114
111
111
115
122
127
126
123
126
130
130
124
123
114
114
121
126
128
123
121
120
123
127
128
125
121
123
127
129
127
126
133
145
145
130
112
103
110
121
129
130
131
131
133
135
132
134
132
128
122
115
111
112
118
123
127
128
126
125
128
133
133
125
140
133
119
106
110
127
143
142
127
113
108
120
134
140
134
126
122
123
128
127
124
121
124
131
133
127
119
115
121
130
136
133
130
133
137
136
130
127
124
117
111
112
124
141
147
137
129
123
119
121
136
129
118
113
121
132
145
145
136
126
118
117
123
128
124
123
123
127
123
113
109
119
134
143
140
133
128
125
126
130
140
139
132
123
119
121
130
131
123
117
115
120
128
142
147
139
124
112
107
115
113
106
114
130
140
131
114
109
116
130
135
128
116
110
116
128
140
136
120
108
107
117
123
123
124
130
136
134
126
121
124
129
123
111
104
117
128
129
118
113
123
138
136
120
113
117
123
119
120
126
119
112
117
123
124
117
108
102
107
119
132
137
132
122
122
131
143
138
125
111
111
116
119
119
121
130
133
133
127
125
125
127
125
115
113
120
126
123
112
110
123
135
132
113
104
113
126
131
132
134
133
126
121
121
118
121
126
129
122
117
120
128
134
129
123
127
135
138
129
120
121
127
130
129
126
122
121
126
135
140
137
135
132
135
135
128
121
115
114
116
121
125
123
124
128
129
131
130
129
132
132
120
119
122
127
127
129
133
132
128
125
125
123
120
117
122
131
136
128
121
123
129
131
127
115
106
109
124
137
139
127
119
122
138
149
142
125
115
122
132
134
127
123
123
130
130
126
123
123
127
131
120
114
120
125
125
124
124
127
130
131
128
124
119
115
118
126
127
121
116
119
124
127
127
126
122
120
123
126
128
124
117
115
129
144
148
141
133
130
130
131
131
128
123
118
116
119
123
126
126
134
131
122
119
121
123
124
121
118
119
123
127
125
120
118
119
120
116
113
112
119
126
134
139
144
146
140
132
124
126
132
136
137
134
134
134
136
135
129
118
114
121
130
133
124
116
115
122
129
127
140
140
135
128
124
126
123
119
115
114
113
113
114
118
120
119
117
115
115
121
129
134
136
138
135
135
137
134
131
129
133
138
141
137
128
119
115
122
130
133
126
121
127
135
133
123
118
118
124
127
143
143
135
127
121
121
122
125
124
121
113
110
112
117
118
116
116
120
126
127
124
122
124
131
130
120
114
117
130
137
133
124
119
120
121
118
120
133
147
155
146
127
115
115
120
123
123
123
125
126
136
131
125
120
115
121
133
141
136
122
112
112
118
120
115
109
110
121
128
125
114
105
106
120
129
125
115
113
121
131
132
122
113
113
120
129
132
136
144
144
134
112
97
94
106
119
129
131
132
130
113
120
122
121
115
123
137
149
142
124
109
110
116
120
119
117
120
124
128
126
122
119
119
123
130
133
131
124
119
118
120
122
122
122
124
124
122
121
119
120
115
112
113
117
121
125
125
125
125
124
111
121
128
124
115
113
123
136
141
131
123
116
115
116
125
134
145
149
146
141
141
142
142
139
135
133
130
126
119
118
118
122
126
126
124
121
118
116
113
109
115
122
132
136
131
122
119
122
121
119
118
123
127
123
117
112
116
122
129
132
137
133
122
115
120
139
155
161
159
153
143
139
139
138
133
127
120
118
121
120
119
121
127
131
129
129
127
120
111
103
107
118
127
124
114
113
117
123
130
125
121
120
120
121
121
126
126
121
118
124
135
140
131
119
116
122
129
129
130
129
126
124
123
125
129
123
119
121
124
120
115
118
126
131
129
124
123
121
116
113
113
123
130
129
120
113
113
118
126
130
124
125
122
120
118
118
118
114
109
113
123
131
128
119
118
122
121
114
109
111
120
125
126
127
130
131
131
133
132
127
119
121
126
126
118
109
109
119
129
131
126
125
135
143
139
124
111
115
124
128
127
130
130
125
113
103
102
110
114
116
120
124
120
116
118
128
137
134
125
119
124
131
136
135
134
136
136
134
130
128
133
139
139
136
127
109
104
116
132
139
128
115
116
129
135
128
120
119
125
123
124
127
135
135
126
116
116
123
129
132
128
125
121
116
115
120
134
142
139
129
120
118
122
126
127
124
120
116
115
120
132
143
150
148
141
124
114
119
130
140
135
121
113
115
120
120
119
121
127
125
120
121
123
128
130
127
124
122
124
128
129
127
124
117
111
111
124
137
140
131
118
107
104
106
108
109
109
107
109
115
123
131
134
130
126
122
119
119
127
138
143
143
137
128
120
113
110
117
128
132
131
124
116
112
119
127
130
126
118
115
115
116
117
115
112
113
122
132
135
132
126
121
116
109
106
106
110
116
116
115
116
116
117
113
111
110
111
118
123
130
137
141
141
138
128
120
116
118
124
129
135
132
120
110
112
126
139
142
132
121
113
109
111
114
119
123
130
132
129
125
126
128
135
134
128
123
123
121
118
115
119
125
125
118
105
102
108
118
122
120
114
116
122
126
124
123
122
124
122
118
155
164
149
128
120
134
149
146
130
127
134
140
135
127
127
133
137
134
128
122
120
119
123
133
142
142
137
133
137
143
142
137
132
131
132
133
131
127
122
119
121
130
131
123
112
118
136
149
141
125
148
154
147
130
125
136
147
143
124
119
131
144
144
130
123
124
129
135
134
128
123
117
120
126
136
142
143
142
137
128
125
129
132
134
134
134
133
125
107
97
105
126
139
140
134
139
151
149
137
125
125
133
136
134
129
134
141
145
144
148
152
153
146
136
135
136
135
133
129
128
129
127
123
123
127
133
139
137
130
124
129
135
139
134
131
130
133
133
130
125
128
136
140
144
152
161
154
143
133
141
120
134
141
139
130
125
131
143
149
149
148
148
147
144
137
136
138
137
136
131
128
128
127
131
138
147
155
152
143
137
138
146
148
143
132
129
133
143
150
152
147
138
127
120
130
144
149
145
140
146
112
125
132
127
116
117
130
139
137
124
120
132
149
154
137
118
117
133
149
153
150
144
140
139
140
146
153
154
146
139
139
144
151
146
139
132
133
131
131
129
130
133
123
114
108
117
133
147
154
149
107
112
119
122
122
124
132
139
138
130
124
131
140
144
133
115
107
119
143
159
164
158
146
139
137
136
135
132
128
127
133
135
134
129
128
133
133
123
112
109
118
130
135
130
120
117
125
138
151
152
123
128
136
143
142
134
125
125
136
150
152
139
122
112
118
126
129
129
134
139
142
136
132
137
139
139
133
129
130
136
135
131
121
117
125
135
136
127
115
111
115
128
134
135
141
140
135
129
129
133
118
127
138
146
145
136
122
118
126
142
152
142
119
108
117
131
138
133
128
130
132
132
134
140
146
141
133
134
142
146
140
132
128
132
136
137
139
137
130
117
111
114
123
136
145
145
137
126
122
125
114
118
122
126
135
140
138
131
129
132
138
141
139
137
137
131
121
117
125
136
143
143
141
138
135
128
125
125
126
121
120
127
139
145
139
130
132
140
144
132
117
112
122
137
147
143
134
126
124
127
135
131
123
125
140
157
154
142
132
130
136
140
145
147
142
130
116
113
124
135
139
133
126
124
127
131
134
129
121
115
115
124
131
131
130
132
134
141
144
140
130
120
125
138
146
143
135
128
128
126
122
118
118
134
154
163
152
131
123
130
139
136
129
130
138
140
131
126
128
133
133
125
118
120
130
141
145
143
140
139
137
125
118
114
126
137
144
141
130
121
117
121
130
137
140
138
135
130
128
129
99
101
115
137
152
149
132
117
120
132
139
133
126
130
144
148
140
129
133
141
142
133
126
123
126
131
130
133
141
143
133
120
114
118
128
131
131
129
120
109
103
110
122
130
130
130
133
129
122
123
125
126
134
145
152
146
132
127
129
131
127
125
129
136
139
134
130
130
134
140
141
138
133
132
134
133
131
129
127
127
122
117
119
128
129
122
113
116
127
132
128
121
118
119
123
127
131
129
119
116
143
146
153
160
157
147
140
136
134
127
121
118
120
119
118
123
132
133
129
126
129
136
139
140
145
148
144
130
123
121
124
126
125
124
125
121
113
114
126
140
144
133
123
121
128
134
140
139
134
128
123
137
152
157
153
143
137
132
127
124
125
127
121
112
112
126
141
142
133
126
127
135
136
133
128
127
125
117
112
117
125
129
123
116
111
110
111
114
126
135
133
126
124
134
151
161
153
137
129
129
124
128
134
134
137
138
146
143
135
127
129
138
142
136
127
124
131
140
137
129
120
117
117
119
117
115
116
116
117
120
124
125
126
119
109
99
99
113
127
137
134
126
128
146
164
165
143
114
97
99
135
130
123
117
122
129
136
141
136
133
131
145
156
156
140
124
116
120
122
114
105
107
119
137
143
142
139
136
132
128
125
128
129
126
119
111
112
118
127
128
129
132
140
149
152
143
128
116
108
103
130
130
122
116
112
109
110
119
129
137
142
146
147
143
137
131
127
125
119
111
108
120
135
146
145
143
141
143
140
135
129
129
132
138
137
131
129
127
127
122
122
130
139
140
132
127
131
141
140
130
129
133
134
129
121
116
116
121
128
136
138
136
132
128
126
133
140
141
131
123
118
121
127
126
119
113
116
124
138
140
138
133
137
143
141
130
121
122
131
136
136
133
132
129
130
135
143
148
144
139
127
133
140
146
143
137
134
133
132
128
124
123
128
131
133
133
133
131
127
123
120
121
119
118
114
112
116
129
139
143
140
137
136
130
121
110
110
120
130
136
138
136
136
134
134
138
136
133
130
135
136
135
136
140
141
135
128
131
136
139
132
124
128
138
140
132
121
114
122
131
138
136
128
120
119
126
139
150
152
145
136
133
128
122
112
109
115
128
132
133
134
141
144
140
132
124
121
122
126
131
152
136
128
127
125
121
116
123
135
141
137
133
135
137
132
121
111
112
126
145
157
154
138
130
129
133
141
149
149
143
132
124
121
124
128
130
135
141
143
141
137
135
135
133
129
125
123
126
126
127
141
131
126
126
121
115
116
121
121
118
117
122
131
135
129
121
121
122
130
140
144
140
134
133
140
143
141
135
131
128
123
118
117
122
129
133
132
135
138
136
124
114
111
121
131
138
135
126
122
124
120
124
130
129
125
116
117
123
127
123
119
119
122
128
134
139
139
134
129
129
127
125
121
122
135
147
148
136
127
126
131
129
120
112
113
120
129
129
124
119
118
116
123
129
135
137
132
124
118
115
119
126
130
129
130
134
139
140
143
144
144
138
128
122
124
130
133
127
122
124
130
128
118
112
120
136
145
136
129
135
145
141
123
112
117
129
139
134
126
124
137
150
156
150
140
132
125
124
126
121
128
132
127
125
130
143
147
138
131
131
137
138
126
115
112
115
114
109
108
121
130
129
118
113
121
132
132
129
128
131
129
116
108
122
143
152
145
134
133
136
143
145
145
143
136
130
124
129
136
140
131
133
131
128
128
130
132
125
118
119
128
129
123
116
114
113
108
103
108
123
131
126
117
116
123
130
129
129
131
127
114
101
108
131
149
148
135
124
125
126
126
123
122
125
129
132
136
139
137
133
122
126
130
133
131
128
129
128
132
139
142
140
131
127
127
125
121
117
121
126
126
120
117
118
123
123
126
132
138
136
127
122
121
123
124
124
128
131
128
124
122
124
126
121
117
123
133
139
133
121
111
110
116
123
130
137
141
138
134
133
133
131
128
127
131
135
137
135
131
123
114
111
118
126
131
125
123
127
134
134
130
125
116
108
101
108
124
140
140
131
122
124
127
125
119
114
121
129
131
122
119
122
120
121
125
135
143
139
126
112
104
108
117
125
126
128
130
132
129
123
117
118
123
130
132
129
126
125
126
128
128
122
117
113
111
112
120
130
132
124
115
117
128
144
147
137
129
128
128
123
121
130
135
135
133
135
131
127
123
123
122
131
139
141
134
126
121
120
116
114
116
120
124
126
128
133
134
133
130
134
142
147
140
131
125
126
129
129
123
119
122
130
135
144
147
144
136
127
115
114
116
120
131
142
146
139
130
125
127
132
141
146
147
143
136
128
123
117
112
111
115
119
120
122
127
133
132
123
118
123
140
147
136
118
111
118
126
125
115
113
127
139
134
119
114
128
134
126
110
111
121
123
129
138
141
139
142
141
132
121
111
112
118
124
125
126
126
129
130
131
127
120
116
116
120
122
119
111
106
110
118
126
120
107
97
101
111
115
112
113
121
129
123
111
108
126
137
134
124
116
127
130
136
139
139
135
134
135
130
115
107
106
116
122
123
126
131
138
140
138
133
126
115
108
105
108
118
126
131
129
125
126
128
130
123
117
116
125
136
143
137
124
119
122
130
140
142
138
135
130
113
109
120
135
140
135
127
120
117
115
118
121
123
122
122
127
135
136
128
122
124
125
119
110
107
113
127
139
145
142
130
125
131
144
149
143
129
130
144
158
155
136
124
125
135
139
133
124
127
131
113
104
108
120
128
129
128
127
122
117
116
113
111
113
121
129
136
132
118
112
119
127
131
127
125
127
129
129
130
131
128
124
123
130
138
141
129
118
115
123
131
135
131
127
127
128
127
127
127
127
127
122
126
124
122
122
126
134
135
131
122
114
108
107
114
126
132
129
123
122
130
136
137
134
130
133
132
131
129
130
131
131
127
126
128
129
125
116
103
98
105
118
126
122
119
117
123
131
130
124
129
131
135
140
137
130
124
122
127
133
137
132
120
108
106
113
122
127
130
136
136
137
134
130
127
130
133
132
124
118
118
122
123
121
121
121
119
116
116
116
117
117
117
117
117
118
121
127
126
124
132
131
128
126
125
125
121
117
118
123
128
131
127
122
118
117
121
125
128
130
131
128
125
123
126
127
122
113
103
101
105
111
114
114
115
114
112
113
118
132
139
131
123
120
128
130
127
126
125
125
126
125
122
112
101
99
105
116
121
119
114
117
122
126
125
122
120
122
124
122
112
104
102
111
124
128
127
121
118
117
118
118
119
125
127
125
118
112
118
130
137
135
127
121
124
129
130
126
124
125
111
122
124
117
104
98
104
117
130
130
123
120
123
123
117
111
111
120
129
127
117
105
103
113
123
126
129
131
134
134
129
126
128
137
144
140
131
120
115
120
124
133
134
129
124
118
119
121
120
120
123
126
125
120
112
115
121
130
135
136
134
127
123
117
113
110
114
126
143
150
145
139
138
137
132
123
115
113
119
124
126
124
124
128
132
134
133
127
120
115
119
130
141
141
129
119
119
124
123
118
129
124
115
108
113
125
133
133
128
124
125
123
117
112
117
124
132
138
146
153
152
148
141
137
132
123
118
116
120
123
125
123
123
118
116
119
125
129
127
125
125
128
132
130
125
124
128
133
132
130
117
110
106
112
120
128
130
120
112
110
119
123
118
115
118
129
134
129
127
129
128
125
118
114
115
118
122
129
132
130
124
123
125
121
116
115
116
120
123
122
123
123
120
118
121
125
128
130
129
128
116
113
117
124
129
126
118
113
116
125
134
129
119
114
123
134
136
124
110
106
109
112
112
111
113
118
126
133
135
131
123
121
125
126
121
117
116
119
122
119
113
109
114
119
123
126
127
128
129
125
130
131
130
126
119
116
116
124
134
141
137
126
117
117
129
140
141
133
120
115
117
119
120
121
124
126
130
131
133
129
126
124
129
136
132
123
115
118
125
122
114
109
115
127
128
128
131
139
139
129
137
135
131
123
114
115
118
123
125
122
119
119
126
132
136
133
131
131
130
128
125
123
125
128
128
122
117
116
117
124
128
135
139
141
135
122
114
116
122
126
126
127
131
132
128
123
126
134
136
130
132
132
130
126
122
121
122
119
111
109
111
119
131
136
134
128
128
132
130
123
119
122
130
132
127
113
105
101
104
113
124
131
133
127
122
118
118
125
131
141
146
144
143
135
126
117
111
116
123
129
127
124
123
124
124
126
127
125
121
118
117
118
119
119
119
122
129
135
135
127
123
126
133
132
124
114
108
111
114
114
114
114
117
116
117
119
122
130
138
145
146
143
138
132
125
119
112
107
110
120
122
120
116
116
120
127
133
137
133
126
122
119
118
115
110
110
119
132
137
134
127
124
127
129
126
118
118
118
120
122
124
129
131
129
121
115
113
117
119
118
117
121
126
126
123
122
120
118
110
105
131
127
119
120
131
141
142
135
129
131
133
131
125
127
136
145
147
145
144
144
138
131
126
125
124
120
113
114
124
131
131
119
113
121
138
153
156
151
139
130
129
134
142
143
134
126
133
140
137
124
153
147
126
113
113
132
137
132
121
124
131
129
122
124
136
147
150
147
146
148
141
130
120
118
124
124
122
120
123
124
126
126
127
132
134
137
141
142
134
121
117
130
143
146
141
140
141
139
123
109
146
146
129
112
105
115
133
143
139
133
129
128
121
123
135
144
142
132
126
129
132
130
124
124
128
136
140
138
135
135
140
148
150
142
129
122
129
137
135
127
126
133
142
143
148
153
148
140
125
125
133
140
139
127
108
110
128
148
148
134
125
128
137
142
137
131
131
131
129
130
131
134
139
141
142
143
141
139
141
143
142
140
136
127
122
120
131
144
148
141
135
137
139
137
134
140
145
144
141
137
114
126
134
130
120
121
133
143
139
128
121
129
144
149
138
127
123
131
142
146
145
141
141
141
138
133
130
134
142
144
138
129
122
118
117
116
119
128
131
130
129
132
130
124
116
118
132
145
145
138
109
114
123
131
137
140
138
136
134
132
131
131
132
132
134
130
127
128
135
146
147
140
127
116
119
125
132
139
143
142
135
130
133
133
128
115
107
114
122
127
125
124
121
119
121
123
131
141
143
140
122
124
134
146
153
148
133
122
123
134
143
138
125
123
135
147
147
138
133
141
144
131
116
113
126
142
151
157
154
144
130
126
132
142
139
127
117
120
128
133
130
124
116
121
134
143
147
143
141
138
122
129
140
150
152
142
126
112
111
123
134
135
125
125
136
146
145
135
132
137
140
135
129
133
142
148
148
150
152
148
138
131
128
129
126
124
122
126
126
124
123
126
130
132
137
141
144
145
141
136
118
126
129
127
132
134
129
126
125
127
126
123
123
126
130
127
119
118
128
138
141
139
139
138
133
127
121
124
130
138
143
146
140
128
114
112
122
130
132
126
120
126
132
137
139
135
134
134
137
138
139
145
133
125
126
134
137
139
139
135
126
119
119
124
128
123
117
123
134
137
137
134
133
134
129
124
122
120
122
129
139
143
140
130
125
127
134
144
147
141
134
127
127
134
140
141
136
132
134
139
151
156
147
140
138
137
134
127
122
125
125
122
117
120
128
131
129
128
131
134
132
123
123
126
136
141
138
131
129
133
130
122
115
118
130
145
150
147
135
130
129
129
133
132
136
136
137
136
136
141
125
126
131
138
143
138
121
111
114
128
139
137
130
130
135
131
119
109
117
131
135
128
117
119
128
133
129
124
127
128
121
111
108
117
130
135
129
121
114
110
116
123
125
122
124
129
138
141
134
128
113
114
123
136
144
139
131
129
135
141
141
139
139
141
137
124
113
109
121
136
143
140
135
135
140
140
132
126
125
126
119
109
111
125
131
124
114
112
121
128
127
117
109
112
118
129
138
140
131
123
130
138
149
156
152
142
138
138
135
129
124
125
132
134
128
121
119
123
130
134
137
138
146
155
160
158
148
137
132
128
121
107
103
113
132
135
129
125
132
140
133
122
116
117
120
124
127
136
141
139
127
140
152
156
147
131
120
113
111
114
117
124
127
126
122
123
125
127
129
130
128
130
131
134
138
138
135
128
127
128
124
117
116
123
135
137
128
121
124
129
131
126
122
122
122
124
125
132
142
145
122
124
124
124
127
128
122
113
106
106
117
125
130
129
127
130
135
140
141
139
135
131
128
126
125
123
123
125
127
128
127
130
137
146
140
124
109
104
116
127
128
119
111
113
122
125
123
118
118
121
129
128
119
113
120
130
135
127
115
109
112
123
130
131
131
133
136
141
137
132
125
122
130
139
143
141
138
133
130
126
118
115
119
128
127
121
113
114
121
122
115
107
105
111
121
122
121
115
115
119
130
137
137
136
133
129
127
124
124
125
126
122
121
122
128
132
135
130
124
116
114
119
129
142
146
143
136
130
126
123
114
104
104
114
125
131
132
131
126
117
114
117
124
123
120
120
124
128
128
126
128
133
137
139
132
122
118
124
133
141
139
130
121
120
126
130
131
128
124
122
122
125
131
133
125
116
113
121
127
131
124
121
123
131
135
131
130
132
134
138
139
142
139
128
122
122
126
128
123
117
130
129
126
125
123
121
121
127
138
142
137
130
124
127
128
129
123
122
121
115
112
115
121
123
117
110
114
127
136
134
131
133
140
140
128
113
111
120
132
136
137
139
140
134
126
123
122
121
120
121
133
135
130
128
124
124
125
135
147
149
137
121
115
120
125
128
124
123
118
108
101
103
118
129
133
134
135
137
136
134
132
135
142
142
131
121
116
118
112
105
105
120
135
139
134
126
123
125
129
135
135
141
144
142
134
126
126
137
152
156
145
130
122
118
120
122
129
136
135
130
121
119
125
137
144
141
134
131
133
138
137
135
132
138
145
155
155
143
120
99
89
101
119
133
140
142
139
131
125
123
127
125
132
137
130
118
114
120
126
126
129
135
138
132
118
114
123
140
146
141
132
126
125
129
130
129
126
127
128
130
126
124
123
128
139
155
161
155
138
118
101
101
111
125
134
140
135
128
122
120
116
115
122
127
123
114
107
108
106
105
110
121
133
133
126
122
128
134
133
127
120
116
117
115
116
123
126
124
114
106
111
125
132
128
120
118
124
130
127
119
115
116
122
126
124
121
119
123
128
137
130
138
146
146
134
129
127
127
129
126
126
125
126
126
129
136
140
138
129
125
126
127
126
116
113
119
123
120
111
112
128
139
137
125
112
107
110
113
116
118
119
126
129
128
123
118
120
123
132
137
132
146
151
149
147
145
141
136
134
137
138
132
126
124
131
133
130
121
119
131
145
146
134
122
118
120
117
114
118
132
139
131
118
114
119
117
111
110
120
128
131
126
123
124
128
127
125
124
127
125
114
120
126
128
131
130
126
118
113
116
125
130
128
130
134
129
112
99
103
124
142
142
133
125
123
120
113
111
118
124
117
108
107
118
127
124
113
109
119
128
130
128
125
125
126
126
126
128
127
124
113
113
116
118
119
122
119
116
113
116
125
132
135
138
136
130
121
113
110
112
115
121
130
140
136
123
110
113
124
125
121
117
118
121
121
122
123
126
124
122
122
126
126
119
111
112
118
123
122
118
130
127
128
129
128
124
124
127
129
132
136
137
132
125
123
126
133
134
128
113
102
111
129
142
139
126
120
130
144
143
134
125
117
109
104
112
132
144
137
123
117
120
124
120
111
109
111
116
117
116
132
130
133
130
126
123
122
124
126
129
129
125
118
111
109
115
124
130
130
128
128
133
131
125
117
117
127
139
141
134
125
118
116
116
115
117
127
131
131
124
120
127
130
126
117
116
122
130
132
131
117
128
131
129
121
114
110
112
119
126
127
125
124
123
122
124
123
124
128
137
143
143
129
114
109
115
123
123
120
121
127
136
140
141
137
129
122
118
124
133
143
144
132
118
113
122
135
137
132
132
116
128
133
133
131
131
129
129
130
128
125
124
123
125
126
124
121
122
129
139
143
137
127
124
127
127
121
111
110
119
137
148
149
141
133
126
120
118
121
131
138
134
120
107
111
129
139
130
117
117
133
140
143
142
138
137
146
152
145
131
116
108
110
117
120
115
111
115
127
143
153
149
138
130
129
125
121
114
112
115
120
126
127
122
116
118
120
120
117
116
116
116
117
119
124
128
133
130
123
117
133
136
139
141
137
135
131
133
132
123
119
120
123
126
128
125
120
118
124
137
151
151
137
124
117
121
127
126
121
114
112
114
117
116
115
117
122
123
126
126
121
119
120
122
124
123
125
129
135
130
114
107
112
121
135
136
128
117
107
110
117
128
130
126
125
127
132
127
118
118
122
124
115
112
118
131
141
141
131
123
121
124
123
123
123
123
123
122
125
132
135
130
122
121
124
126
124
122
128
133
115
103
103
110
123
134
140
133
121
112
113
117
121
122
123
129
134
128
117
111
115
122
121
119
122
131
136
133
129
127
127
128
126
123
121
122
116
112
112
121
129
135
136
131
130
131
124
117
118
127
119
120
125
123
118
117
123
133
134
131
128
126
128
129
133
136
136
132
125
124
129
134
132
124
121
121
121
123
124
124
122
119
118
117
117
120
121
115
112
115
122
131
134
131
125
122
121
118
113
108
107
116
132
135
128
115
108
110
120
130
139
143
138
129
125
126
132
135
140
139
134
124
113
107
112
126
131
125
118
114
115
118
115
112
115
126
132
126
115
113
115
115
114
114
118
123
125
125
117
105
109
112
122
127
128
125
118
109
111
117
128
133
128
120
114
116
122
130
136
138
134
124
114
107
116
128
134
124
109
105
121
136
138
127
119
123
125
121
115
114
119
121
123
125
134
138
137
130
126
125
123
126
127
128
124
112
104
105
110
116
119
122
125
127
127
127
125
124
123
124
131
136
137
131
125
125
123
122
119
121
128
140
148
145
134
121
112
109
116
130
140
147
145
142
139
137
128
120
117
124
126
132
137
136
128
112
93
89
101
118
129
135
140
143
141
132
124
123
125
124
118
118
126
136
133
123
114
120
133
139
137
131
138
146
148
137
120
111
117
124
135
141
142
137
128
124
122
119
110
103
130
134
130
128
132
137
130
116
112
121
134
141
140
134
125
115
111
116
125
123
111
100
104
117
128
125
121
124
134
141
135
128
123
128
135
138
133
128
122
118
119
124
128
128
127
125
129
133
126
115
130
134
125
121
130
149
156
147
130
123
123
125
119
112
109
111
110
110
117
123
122
116
111
112
116
122
123
127
132
134
130
126
119
114
116
123
133
137
135
132
129
126
126
125
124
128
132
137
139
136
117
119
117
121
129
134
136
127
114
107
111
115
117
115
117
120
122
121
125
132
135
131
121
114
110
109
113
117
127
132
132
127
121
117
119
130
138
136
129
126
126
127
123
119
121
127
129
129
130
134
119
114
117
125
128
128
118
111
110
114
120
122
118
115
118
124
129
130
126
122
122
119
116
113
114
115
116
117
121
126
127
125
126
128
135
141
142
135
124
113
107
109
114
117
121
121
120
117
116
121
126
125
117
119
122
124
125
128
134
141
138
126
116
115
123
129
128
121
115
112
113
114
116
117
121
128
131
135
131
118
106
108
123
135
143
138
132
131
124
116
109
111
122
128
122
114
112
118
122
126
123
122
114
106
111
118
127
131
131
131
123
118
122
136
144
137
124
114
119
124
124
122
123
126
128
131
135
143
139
122
104
98
111
128
136
132
128
125
121
115
112
118
128
132
121
113
114
122
132
131
126
129
126
119
116
119
122
122
119
113
111
117
130
142
144
134
123
119
124
124
120
121
130
137
136
132
132
136
137
132
123
113
109
110
119
127
135
132
127
118
113
111
113
114
116
118
120
122
124
126
124
126
126
126
125
126
127
125
122
122
123
127
130
127
122
118
120
123
122
117
115
118
128
135
136
132
131
132
132
130
126
117
111
110
113
119
125
130
132
131
118
110
101
103
114
122
125
121
119
122
110
108
114
120
127
128
129
124
123
124
127
130
128
119
107
102
107
119
126
125
119
117
119
125
128
128
126
124
123
122
119
120
122
125
122
116
111
113
117
118
116
113
114
114
119
125
127
125
119
116
122
113
118
135
152
146
126
109
113
128
135
134
134
140
146
148
143
145
153
156
147
133
125
127
138
141
133
121
119
125
129
128
124
124
128
130
131
133
137
142
144
142
141
137
128
123
123
133
141
138
133
128
121
125
135
140
129
119
117
129
139
136
127
127
142
150
150
148
153
162
161
148
137
137
142
143
131
117
116
121
127
131
133
133
131
126
122
128
133
135
137
137
138
132
123
122
131
141
143
134
142
136
126
116
110
118
126
127
122
123
125
126
123
122
128
134
132
126
124
132
140
140
138
143
144
141
129
121
121
127
130
138
145
145
139
127
126
130
130
126
125
130
134
129
123
123
132
143
147
144
131
132
132
121
108
110
124
137
134
121
118
124
134
139
137
132
128
127
125
127
130
132
138
142
139
127
115
115
125
134
131
123
119
122
126
126
129
133
131
126
130
138
146
145
129
125
131
139
137
128
123
130
135
133
128
127
134
140
137
128
123
128
134
143
146
148
150
146
138
130
126
125
129
137
135
124
113
118
133
146
137
122
110
112
116
117
117
124
127
128
131
138
146
142
131
128
133
136
123
107
131
131
128
129
136
145
145
141
132
126
126
128
126
125
131
145
148
141
131
123
119
119
118
122
127
126
127
136
147
150
138
132
136
144
140
123
111
117
130
137
132
125
119
122
126
134
139
136
123
112
123
122
121
125
132
143
152
144
133
125
129
136
135
131
130
130
131
128
131
136
138
131
118
115
121
126
131
144
149
140
123
120
131
146
150
135
122
126
135
142
137
126
110
108
121
137
145
144
134
129
112
118
126
128
133
142
146
141
134
128
133
143
150
149
141
129
120
127
139
153
155
139
125
119
124
129
129
128
127
124
118
114
112
119
126
134
134
128
118
113
119
128
126
121
123
127
136
139
132
127
124
128
127
125
125
129
132
135
139
140
136
134
136
140
135
127
119
128
142
149
143
137
132
134
135
130
121
109
107
117
134
142
132
117
114
121
128
119
104
100
114
130
137
133
127
130
136
136
129
123
147
147
127
110
103
107
115
129
140
137
127
117
122
131
132
125
122
131
142
145
141
142
148
150
139
126
116
109
115
127
141
147
139
127
119
120
120
121
122
128
139
144
138
129
125
130
137
133
127
123
160
163
146
124
110
109
116
118
120
121
121
122
130
136
136
130
124
126
136
144
144
145
145
142
135
124
119
119
127
135
136
128
122
122
128
129
129
129
131
135
143
146
136
123
113
114
122
127
125
124
152
155
149
141
132
130
128
127
128
132
138
136
131
130
127
124
113
108
116
131
136
128
118
118
127
131
126
121
122
127
126
123
123
128
131
130
124
119
123
126
131
135
129
120
116
124
133
140
135
127
125
127
132
131
132
131
136
141
147
148
143
134
123
117
115
115
116
119
124
130
129
127
126
133
143
146
136
124
119
120
119
116
119
125
129
123
113
109
119
125
127
123
117
118
127
139
142
142
135
129
114
118
127
130
129
131
131
132
131
126
125
128
131
130
124
120
121
131
139
137
133
134
140
154
160
152
136
125
128
129
122
107
98
109
124
131
127
121
120
122
122
119
122
126
128
125
115
115
122
131
118
121
127
133
136
136
128
119
115
116
121
132
143
150
142
124
111
112
127
138
136
129
126
132
135
132
123
123
129
137
131
120
112
120
136
148
142
131
124
123
124
128
133
132
126
112
105
113
125
132
123
126
124
127
129
130
131
131
132
131
128
128
131
139
140
130
115
114
125
142
150
142
130
120
117
118
118
123
128
128
126
124
135
150
155
148
137
129
129
131
131
128
128
129
127
124
126
134
140
138
129
132
131
124
122
128
134
135
131
121
115
114
117
119
124
128
125
125
130
140
147
140
129
119
120
122
127
129
129
124
115
113
123
142
152
145
134
129
131
127
116
108
110
119
128
133
131
133
137
143
130
135
137
137
135
136
136
132
122
115
112
111
111
116
125
131
126
121
121
126
128
121
112
117
129
135
130
124
123
123
116
111
109
116
128
134
134
132
130
119
112
111
112
119
127
131
125
122
120
130
124
126
132
139
139
134
129
130
134
137
130
120
117
128
139
139
127
119
119
126
127
122
118
127
135
139
131
122
116
115
115
115
115
113
115
120
133
141
145
141
139
137
126
118
115
118
122
119
115
114
119
120
119
119
120
120
122
126
135
141
135
129
127
131
135
129
123
121
128
129
127
125
128
132
133
134
132
130
120
106
100
107
119
121
118
121
136
157
164
154
140
133
125
118
111
113
120
123
125
125
114
116
116
114
116
121
123
125
128
128
121
117
116
119
121
123
122
128
130
122
116
115
124
129
131
130
129
128
121
110
103
108
119
126
127
132
145
153
143
123
108
112
122
126
125
126
126
129
129
132
108
115
122
127
128
126
130
133
130
126
121
118
119
119
121
125
135
145
146
133
121
116
122
127
128
119
112
114
121
129
130
126
123
119
124
134
141
137
122
103
98
109
122
129
130
130
129
126
123
121
112
118
125
130
130
128
131
137
135
129
128
134
139
134
122
119
131
148
152
141
125
117
119
118
115
108
111
117
129
133
134
138
140
136
127
123
126
129
126
123
121
125
132
132
128
119
113
116
122
124
121
119
126
129
128
126
128
132
130
125
123
128
136
133
121
110
113
122
125
118
108
106
112
112
106
105
111
127
126
111
108
123
146
155
139
117
109
116
127
127
126
130
135
136
126
116
112
119
132
142
133
131
130
129
126
122
120
123
127
126
122
122
129
134
130
122
116
116
116
114
113
119
126
124
113
104
105
110
112
108
107
112
122
126
123
115
114
116
117
114
114
118
122
120
118
121
127
133
132
130
136
130
128
127
128
125
124
124
125
127
130
134
140
146
146
136
127
122
126
132
138
140
140
139
130
118
106
106
119
136
140
129
112
105
109
116
120
125
128
124
120
116
113
118
121
125
128
128
120
114
118
114
110
107
112
119
126
128
129
128
131
135
139
144
145
135
122
119
126
136
140
137
133
133
133
126
117
120
131
142
139
131
122
120
119
117
116
121
129
129
126
121
122
128
130
125
120
117
114
115
113
116
116
106
97
97
108
123
130
131
127
121
120
122
127
125
122
123
127
130
126
120
120
123
120
117
117
125
133
132
121
117
122
125
122
120
119
115
116
117
121
123
126
129
128
126
120
112
109
113
134
137
136
130
117
106
107
118
126
131
134
132
125
115
110
113
123
131
130
125
119
119
122
124
119
115
121
133
143
133
127
122
119
117
116
122
130
128
118
110
114
124
126
123
123
125
122
113
106
110
142
132
129
131
131
131
125
122
124
130
139
144
137
122
112
113
121
128
127
123
121
126
131
129
127
128
133
140
136
129
124
129
134
129
127
128
133
131
124
119
119
123
121
115
112
117
120
118
117
122
126
124
119
119
126
131
127
126
127
130
130
124
119
116
120
125
133
129
125
121
121
123
125
128
132
134
131
121
112
113
123
135
144
144
138
127
120
122
133
140
140
130
117
108
109
119
129
129
128
129
126
137
130
122
119
120
126
130
133
132
122
109
105
108
122
132
135
131
127
127
126
123
121
126
132
132
127
117
115
123
134
142
143
143
136
128
123
130
143
152
142
127
115
111
122
133
136
133
129
128
140
144
137
126
119
120
126
134
136
137
137
131
126
126
128
129
123
118
122
132
144
146
138
132
130
129
129
129
129
130
131
133
134
131
127
126
129
134
135
132
125
118
117
120
123
124
124
128
134
132
141
133
123
119
119
121
123
122
126
131
142
149
145
139
136
132
125
116
114
122
140
150
146
134
128
130
130
124
114
111
118
125
125
117
114
121
126
122
115
114
120
128
127
120
111
104
109
124
133
132
137
127
116
114
123
134
138
127
119
119
129
136
133
124
122
125
128
125
116
111
112
117
117
120
124
132
134
124
114
113
122
128
122
112
111
122
129
123
113
110
119
127
124
118
115
118
124
123
126
128
134
127
118
115
120
134
142
137
129
125
128
133
132
123
113
114
120
126
122
115
111
108
109
111
121
129
133
132
131
130
134
133
128
117
110
118
129
133
130
125
123
121
120
118
121
127
126
118
114
122
127
123
122
120
116
114
117
125
127
130
132
137
143
141
136
128
123
122
123
125
127
124
124
119
120
121
121
124
124
123
122
123
120
116
111
112
120
133
141
142
136
129
126
126
125
125
120
114
108
108
105
118
126
129
125
117
113
111
114
119
127
135
141
141
138
133
126
123
123
124
124
119
115
114
117
126
130
124
119
117
121
120
116
110
114
127
141
145
139
136
134
132
131
129
127
126
127
124
117
107
101
107
121
128
130
129
126
119
118
123
131
133
130
122
117
118
121
123
125
126
124
119
113
108
117
131
144
144
135
132
141
147
141
125
118
131
148
148
136
126
122
126
126
123
121
121
123
124
122
123
124
123
130
133
135
126
115
114
121
132
136
133
130
128
127
122
119
119
117
121
129
138
142
137
128
124
124
126
128
125
130
139
144
140
126
119
119
122
131
131
132
128
125
121
118
113
108
110
113
120
132
132
134
137
138
129
112
103
108
117
122
126
131
140
142
135
126
120
117
115
116
124
138
147
141
124
111
108
117
122
117
113
118
131
133
122
108
106
116
126
125
122
118
121
124
126
127
125
117
106
134
136
132
134
139
148
140
124
112
115
120
124
124
124
124
121
121
120
119
113
105
98
106
122
131
128
122
120
126
130
130
120
118
126
134
130
118
111
112
114
110
107
112
118
126
130
137
142
135
118
137
149
143
134
135
141
140
136
131
133
135
132
123
112
107
107
107
109
109
111
111
112
114
120
126
126
122
118
121
126
132
132
131
131
132
131
124
118
117
116
115
112
113
116
120
118
120
130
136
139
130
133
132
130
129
125
122
122
121
124
130
133
132
125
117
111
113
114
116
121
125
128
128
130
129
125
114
103
104
117
129
131
123
119
121
131
135
129
120
120
124
126
123
119
119
118
115
116
124
134
127
118
117
123
124
123
117
110
105
103
114
126
132
127
118
115
122
129
133
130
124
120
119
120
126
126
117
106
101
109
122
126
122
116
118
129
135
132
125
122
124
128
128
127
122
118
114
113
116
122
129
125
119
119
122
123
121
115
113
117
125
127
126
123
119
119
121
122
126
126
123
121
118
117
117
117
122
125
122
113
103
109
123
133
131
125
119
121
125
125
125
127
131
131
122
113
109
113
122
127
111
115
115
115
115
119
120
120
127
132
130
126
125
131
132
122
110
109
119
130
130
124
124
125
121
117
125
139
145
127
101
92
108
129
138
133
120
116
116
114
114
116
122
121
117
112
114
122
131
129
111
118
119
115
114
118
123
124
125
124
122
119
126
131
127
115
104
111
129
138
128
112
109
117
125
128
128
136
142
137
124
108
103
108
119
132
136
128
116
107
104
106
109
112
116
124
136
134
128
124
126
128
123
117
117
123
129
126
120
117
122
131
136
133
125
118
116
120
127
128
119
106
100
107
121
131
130
124
124
127
130
125
111
103
103
114
124
128
127
123
119
118
117
121
126
134
143
139
130
123
122
120
118
119
120
126
126
119
114
116
124
133
135
132
131
129
127
124
122
117
116
114
112
114
119
122
120
117
115
113
113
113
113
117
115
110
107
112
123
134
135
132
126
125
125
129
130
127
127
126
138
132
130
138
147
146
131
118
120
128
130
123
118
118
121
122
117
122
133
141
140
130
123
124
137
153
160
147
133
132
138
145
140
130
123
118
113
113
119
128
131
125
120
121
127
130
131
133
138
145
112
125
142
158
162
150
132
119
124
136
142
136
123
120
122
124
123
124
135
147
154
153
148
148
152
153
146
134
130
130
132
131
130
134
137
130
120
117
121
127
127
124
121
121
124
128
137
146
153
147
116
128
142
155
149
138
124
119
124
134
141
139
130
121
122
124
123
123
131
140
148
152
152
150
141
122
106
108
122
129
124
116
122
142
156
153
142
132
126
124
123
124
126
125
122
124
134
149
158
156
128
130
137
140
142
136
131
131
130
135
137
134
124
121
123
127
126
121
119
121
127
128
129
126
120
110
102
111
130
141
137
123
123
133
142
140
134
132
130
127
129
136
139
135
125
122
132
139
142
132
136
135
135
137
139
142
140
137
134
133
132
130
123
122
131
145
146
134
120
114
115
117
119
124
128
127
123
123
133
144
146
141
136
133
128
125
125
128
131
132
134
140
143
132
122
121
130
131
119
107
138
135
129
122
125
137
143
140
131
123
124
128
128
126
127
139
146
143
131
119
118
121
132
141
142
136
126
125
132
137
135
133
137
145
144
136
129
128
128
132
135
140
137
130
124
126
131
127
115
111
122
124
124
116
114
127
140
143
135
123
123
134
142
138
125
118
119
128
133
132
130
132
136
140
132
118
115
128
141
139
121
108
110
125
135
136
131
128
128
134
137
139
135
129
131
133
133
128
122
125
118
125
129
126
122
127
135
139
135
127
127
138
149
150
137
119
110
116
130
139
140
132
126
126
129
130
129
129
131
128
123
114
111
118
127
135
136
130
124
124
123
125
126
128
134
135
133
123
118
121
139
136
130
124
121
124
128
132
135
132
128
132
142
151
146
129
120
121
128
130
127
124
122
128
138
149
147
128
111
110
125
139
142
137
137
142
140
130
119
117
122
125
127
127
130
135
138
131
121
114
142
130
117
108
109
115
121
130
138
136
127
126
140
150
144
127
121
119
124
126
123
128
134
135
131
126
129
127
122
125
129
135
135
131
126
126
126
120
120
126
137
141
134
121
119
130
141
142
126
108
127
123
119
119
123
125
124
126
126
124
125
132
142
150
144
131
118
115
120
128
137
143
144
138
124
113
113
127
142
146
135
122
112
112
115
115
116
120
123
125
129
129
124
114
106
112
121
123
118
107
127
134
137
137
139
139
138
137
134
133
135
136
134
137
141
136
129
122
123
130
134
130
125
127
132
136
132
128
131
130
124
114
112
122
129
128
124
124
126
128
126
126
121
119
119
123
124
125
123
125
132
137
135
126
120
122
132
139
142
143
142
136
126
120
123
133
143
143
132
122
111
110
116
129
138
142
132
119
110
105
107
109
117
123
129
127
128
127
132
135
135
130
126
126
131
138
141
138
135
131
118
119
111
106
107
116
119
119
118
123
131
137
134
125
118
120
133
144
143
130
117
115
123
131
131
121
108
105
112
122
127
124
112
105
109
124
131
133
132
131
132
132
131
132
135
134
128
117
115
118
117
110
109
115
128
135
134
121
114
116
123
134
142
143
135
122
111
120
137
146
142
130
124
127
125
120
111
113
127
140
145
135
116
103
108
123
135
135
130
125
128
134
142
146
140
132
115
102
99
104
131
132
133
132
131
134
141
146
144
135
128
130
140
151
150
134
111
102
112
131
144
142
133
128
127
127
127
129
129
128
124
122
121
121
121
121
124
129
128
126
128
133
142
148
144
136
125
119
119
115
140
143
140
129
119
120
131
141
142
133
128
128
131
136
139
136
122
110
104
116
132
139
131
124
121
124
128
131
131
127
121
120
125
134
130
121
114
123
133
135
129
125
128
138
144
142
134
133
135
137
130
130
128
125
122
122
126
123
119
118
122
123
121
125
131
135
124
113
114
124
132
125
111
110
119
126
127
123
126
129
130
127
124
124
128
125
125
130
138
139
131
124
121
127
137
137
129
123
127
139
120
120
121
124
123
123
123
128
133
133
128
121
118
127
137
136
124
115
125
134
136
122
106
111
129
142
138
124
115
117
124
129
127
120
118
123
131
140
141
136
129
121
116
115
122
129
127
124
127
133
123
125
125
120
117
118
124
137
148
147
134
122
120
128
135
135
128
131
140
144
138
130
121
124
132
140
143
140
128
117
120
130
136
127
118
119
135
152
151
136
119
114
113
114
121
130
137
140
137
134
123
127
131
131
128
124
124
125
126
125
122
119
119
123
126
131
136
142
144
142
138
134
132
127
119
120
129
138
138
129
123
127
130
126
121
128
141
151
146
128
116
118
125
127
125
132
137
136
131
128
111
121
128
131
127
123
119
114
109
105
107
116
122
123
122
123
129
134
137
137
138
137
134
127
117
111
114
122
130
132
129
127
124
122
121
125
126
127
123
122
125
137
138
131
124
120
119
121
122
124
116
122
126
121
116
121
129
132
129
122
118
123
128
126
118
114
120
132
142
141
135
128
125
126
127
124
124
130
134
132
126
126
133
134
124
108
99
104
121
129
133
137
137
135
134
124
117
119
126
128
135
134
128
121
122
126
134
142
146
142
134
126
125
124
120
118
119
132
140
133
118
106
111
121
126
125
132
144
150
132
112
112
129
142
132
111
101
115
134
134
127
122
127
137
144
142
134
132
130
127
132
119
114
115
117
117
117
123
131
137
132
124
124
126
125
120
118
122
126
119
110
107
116
125
123
118
117
127
137
129
113
108
115
125
130
129
133
138
135
122
115
115
116
116
116
125
134
135
128
120
123
107
102
106
114
116
116
118
119
119
117
121
125
129
123
116
119
130
138
135
127
127
138
144
137
123
115
113
121
128
130
128
123
121
123
129
137
137
129
120
117
118
121
118
115
118
126
132
128
125
133
129
124
120
117
119
125
130
132
129
124
122
123
121
117
113
120
135
144
139
130
127
133
138
135
126
118
118
126
130
133
131
131
127
123
120
121
127
128
124
120
119
125
133
136
129
121
121
125
123
132
144
149
135
117
108
116
133
149
146
130
114
109
112
120
121
119
115
114
117
115
116
114
113
113
113
117
122
129
125
116
114
116
119
121
121
123
126
127
127
125
125
125
129
133
130
124
120
119
118
117
127
133
130
119
111
119
130
136
129
119
111
110
118
125
127
123
116
113
113
116
120
117
115
116
118
125
129
127
115
110
113
116
114
116
123
128
127
122
125
131
134
125
120
123
132
132
123
116
119
118
110
110
117
127
133
133
127
122
121
122
125
124
117
113
120
132
137
134
123
112
112
118
127
135
138
140
136
128
120
122
128
134
128
119
116
119
121
119
120
121
122
120
123
131
138
130
115
105
114
139
133
123
123
130
135
132
125
123
126
126
125
116
107
109
120
132
133
127
112
98
97
109
126
136
137
133
126
126
129
133
138
140
139
129
117
114
121
130
131
125
117
118
127
136
138
130
118
110
109
142
146
140
129
126
127
128
128
128
127
123
114
111
118
128
136
134
123
112
102
99
101
112
125
134
135
127
121
127
133
133
127
122
125
128
134
136
141
142
138
129
122
119
126
131
134
134
132
132
123
126
124
121
119
125
134
139
134
130
130
134
135
133
133
139
144
138
125
115
111
116
121
124
126
131
133
130
130
129
129
130
126
120
121
122
134
141
140
138
136
129
122
119
119
124
131
135
137
139
135
123
115
111
115
124
135
139
133
129
136
146
150
138
127
125
133
136
128
117
113
119
129
129
122
118
121
128
128
122
124
127
132
131
123
120
123
123
120
118
123
129
128
121
115
116
120
129
129
131
131
135
137
130
120
120
128
135
132
129
129
130
130
124
118
117
122
126
122
117
114
117
121
122
121
118
120
124
123
122
128
133
130
120
109
112
125
135
131
121
120
123
127
123
112
112
119
127
129
123
122
130
135
129
120
118
122
129
131
130
127
126
123
124
120
115
113
118
125
131
127
120
114
113
117
121
124
127
129
131
133
134
131
118
104
100
114
132
142
139
129
124
120
113
108
110
120
131
136
127
122
124
117
116
120
122
125
126
125
129
133
133
131
126
121
118
116
121
130
136
137
128
121
119
119
122
125
125
123
122
120
121
126
129
122
111
108
115
128
139
141
136
129
122
115
115
120
130
135
129
124
124
122
123
125
130
132
129
126
129
133
131
125
118
117
121
126
127
124
122
123
127
128
129
127
124
126
125
121
116
111
112
116
118
124
125
128
129
129
128
130
134
137
136
131
122
116
114
120
124
127
120
123
126
126
128
125
126
126
132
137
135
127
119
116
118
123
123
121
119
121
119
122
122
123
126
132
139
136
127
117
113
116
116
114
120
129
140
139
128
118
119
126
129
125
110
101
102
112
123
130
119
118
121
124
122
118
117
123
134
139
134
128
126
126
126
123
121
121
122
120
115
115
121
128
131
132
133
130
126
118
114
116
124
127
125
122
126
132
130
126
120
118
116
112
106
104
109
119
128
129
120
115
114
118
121
125
130
134
135
131
120
113
116
122
127
127
126
127
126
121
115
117
124
131
130
123
113
113
118
120
114
109
113
126
132
126
120
121
125
128
122
114
114
116
122
125
129
135
132
123
121
117
112
112
117
125
134
138
134
131
122
111
106
105
108
113
119
123
125
124
123
123
124
125
122
114
108
110
117
126
124
114
108
117
127
128
119
115
118
119
117
115
116
123
129
130
130
130
128
120
133
131
127
121
113
107
105
113
129
139
138
127
115
111
112
113
110
109
109
116
123
127
130
133
131
128
120
113
114
122
128
128
127
128
128
121
112
108
113
119
123
121
119
121
120
116
112
113
120
123
128
125
124
124
122
113
110
117
127
136
137
132
127
127
127
124
119
110
106
108
114
118
124
133
144
145
134
117
109
117
129
134
129
122
120
119
116
113
116
121
125
124
122
120
118
115
113
115
121
126
115
113
117
124
127
129
132
132
129
126
129
134
137
130
120
118
120
123
122
119
115
113
112
118
127
132
123
109
101
112
126
133
129
118
115
117
120
122
120
123
127
128
126
125
128
132
135
136
133
126
117
123
127
125
121
120
121
121
121
124
130
140
139
127
111
102
110
117
123
121
119
119
118
114
111
110
110
112
112
115
119
125
128
129
126
116
109
111
117
124
128
128
127
127
130
136
139
139
135
127
116
123
127
122
113
110
108
111
118
123
128
129
129
125
115
104
100
103
114
122
123
122
127
130
124
113
110
118
128
128
120
114
119
127
125
114
104
103
113
122
126
126
123
121
119
123
124
124
126
127
113
121
122
116
112
118
124
124
122
120
119
118
121
124
122
112
102
105
122
135
131
121
122
130
133
125
110
103
110
124
129
128
121
113
109
112
117
118
117
119
125
128
127
123
119
119
123
124
121
118
124
130
124
114
112
121
130
127
118
111
117
124
133
136
132
128
122
119
126
132
131
119
112
114
122
123
109
92
92
113
131
139
127
112
105
111
121
126
124
121
127
139
142
137
125
118
125
129
125
116
125
131
122
115
114
121
124
121
115
115
123
132
136
136
137
139
136
128
122
121
120
118
115
111
113
112
108
102
106
113
122
123
121
121
121
120
117
119
125
136
140
138
132
123
115
115
117
125
128
128
152
149
137
125
123
127
134
136
141
144
135
123
107
100
105
109
109
110
118
130
140
140
131
120
123
141
156
151
132
119
119
131
138
138
135
133
125
117
115
118
121
122
128
139
151
154
142
128
125
128
114
138
157
161
147
129
122
127
137
140
133
122
111
111
112
110
108
110
116
125
134
141
146
139
135
134
137
137
135
128
118
113
114
124
135
138
135
129
123
122
122
121
123
128
136
141
136
128
126
130
111
133
156
167
159
143
130
128
130
133
130
124
119
121
125
129
131
133
135
133
132
136
145
146
132
113
105
115
133
136
121
101
103
124
144
152
144
133
124
122
122
124
125
127
123
123
125
124
127
130
139
138
141
146
154
148
140
131
132
135
137
127
112
111
124
136
139
130
126
130
134
130
121
122
121
118
119
128
139
142
136
124
123
131
139
137
131
128
128
128
130
132
131
127
122
124
134
136
131
125
152
148
139
137
139
144
140
131
125
128
133
128
111
103
113
126
126
116
113
127
141
140
122
116
123
136
139
131
127
129
137
140
138
131
128
128
132
134
134
134
135
138
133
121
114
120
131
138
132
129
133
132
134
130
131
132
135
131
126
122
127
133
133
124
116
120
126
131
130
130
133
135
136
139
139
138
129
119
112
113
120
126
129
131
133
135
138
130
122
119
133
144
145
128
111
107
116
121
124
130
125
132
134
131
127
123
125
129
130
126
126
133
138
138
130
128
135
146
147
131
114
113
130
145
144
131
117
121
134
138
130
121
118
124
130
130
124
118
114
122
135
145
150
143
132
125
117
116
120
130
137
137
136
131
125
119
113
117
122
125
122
119
123
130
134
133
131
129
130
123
116
114
124
137
139
134
130
136
150
156
149
138
131
131
126
118
113
123
141
155
152
139
137
144
148
134
118
107
116
131
140
138
134
130
126
124
122
121
123
124
120
118
123
132
132
127
122
118
116
115
118
123
123
124
126
135
145
144
138
132
134
137
140
139
134
127
126
134
152
163
154
136
127
131
138
133
122
119
125
131
130
131
133
135
137
138
138
138
141
139
133
132
136
136
129
122
121
120
117
112
113
116
119
116
113
121
137
145
141
129
122
121
125
130
130
129
129
131
131
129
127
125
124
125
128
133
141
147
141
127
116
114
123
137
146
144
139
137
137
138
138
137
135
131
127
127
127
121
117
114
117
123
128
129
124
122
127
139
150
147
132
115
113
118
127
127
123
121
117
109
105
109
119
123
126
129
134
131
127
123
111
113
124
136
143
140
133
124
122
126
131
133
133
135
139
139
133
124
122
126
133
132
134
139
142
139
133
133
140
138
126
108
101
114
131
131
130
126
125
122
118
119
126
128
130
125
119
113
117
126
116
127
133
130
125
124
122
120
119
124
130
139
143
142
137
134
134
132
126
123
119
122
128
129
126
123
122
125
127
125
119
111
106
108
117
130
141
143
139
133
130
130
129
127
126
126
128
132
131
129
121
128
126
121
120
118
119
118
116
122
134
140
136
124
114
117
129
136
134
122
116
119
122
119
110
106
109
120
126
132
137
133
118
104
101
116
134
141
136
131
131
133
131
124
121
129
137
140
135
129
128
127
120
118
122
129
127
118
111
113
122
123
119
113
113
119
127
135
140
136
132
129
127
128
128
129
127
124
126
132
140
140
124
106
101
112
123
122
118
120
129
136
131
122
120
125
126
121
120
126
134
136
133
126
122
122
123
122
114
110
110
118
127
134
140
142
138
131
118
114
119
128
136
142
142
140
137
131
128
130
132
133
123
109
102
108
114
117
117
120
125
125
121
119
118
120
121
114
108
113
130
131
133
129
123
122
128
131
125
116
119
128
135
138
141
146
145
135
116
106
111
123
133
134
130
126
127
130
131
132
134
133
126
115
102
94
102
120
136
141
136
125
120
123
130
134
130
127
124
122
127
125
125
126
125
125
123
121
117
119
126
130
129
127
131
134
134
132
128
131
135
129
120
116
121
125
127
125
129
132
133
132
123
119
117
113
113
126
141
146
141
128
124
131
139
137
128
125
131
138
133
134
129
125
117
109
107
111
121
128
125
118
120
128
133
131
121
118
128
142
143
130
115
110
121
128
129
127
126
129
133
134
132
132
134
135
132
129
125
119
117
118
122
131
134
129
123
121
128
134
142
146
144
131
116
111
116
135
147
143
125
113
115
124
130
133
132
136
140
140
134
128
125
125
126
128
128
131
135
139
149
161
163
153
137
127
125
121
114
105
106
118
128
133
135
135
135
130
127
128
137
144
150
146
136
127
129
136
140
140
133
126
123
125
132
142
151
151
141
131
127
132
139
141
134
129
128
132
134
135
141
154
162
154
139
127
122
118
114
112
121
135
143
143
139
140
138
131
124
124
119
130
138
137
129
123
121
122
125
127
132
135
136
134
132
129
124
116
109
110
119
130
135
133
132
131
134
133
132
126
128
134
139
143
142
140
133
124
119
124
133
140
140
133
129
129
125
123
124
125
125
129
125
116
110
115
120
129
132
132
132
129
125
120
115
109
107
111
121
128
127
119
115
122
131
132
130
131
136
136
130
124
122
126
129
126
119
116
123
132
131
128
126
133
140
139
132
129
130
129
143
135
124
116
119
124
129
132
137
142
137
123
110
105
113
123
135
148
161
159
141
119
114
125
138
133
126
128
142
146
132
120
118
125
124
115
112
124
141
138
123
113
119
135
148
150
143
136
130
125
125
116
113
120
127
129
127
124
129
132
128
119
111
116
124
134
138
144
143
138
129
123
126
132
135
131
129
135
144
141
133
133
140
140
135
131
139
151
152
134
116
113
115
115
116
123
128
129
125
121
106
108
117
125
129
128
123
121
121
117
111
108
112
115
114
118
127
139
139
126
119
124
135
137
134
129
133
131
125
118
119
132
141
137
127
127
136
139
132
120
119
125
128
118
110
107
117
125
126
125
122
132
146
151
144
129
120
117
118
117
116
114
112
106
101
107
123
140
139
123
115
121
134
141
136
127
121
115
109
108
113
119
124
121
116
115
118
121
118
118
122
129
137
135
125
115
118
125
130
125
132
140
150
156
147
130
120
121
124
124
119
117
117
118
123
123
121
114
107
105
111
122
131
136
135
124
112
106
105
109
115
122
125
122
122
124
127
128
126
126
125
125
122
118
113
114
119
126
131
127
113
116
122
129
130
130
133
137
136
122
108
100
106
122
138
138
124
109
105
110
121
125
127
128
130
128
123
117
111
108
114
122
131
129
127
127
129
128
126
128
129
125
116
107
110
120
127
129
131
132
114
113
115
120
120
120
126
130
134
128
115
104
101
103
111
118
124
131
133
129
124
115
110
110
113
117
122
127
126
122
117
119
122
124
119
114
111
117
122
127
128
126
124
128
136
140
131
118
116
124
133
135
132
125
121
118
114
114
119
122
124
122
114
103
97
102
115
128
131
126
113
103
100
100
102
102
108
121
132
139
132
119
119
121
122
117
111
112
116
120
123
125
127
131
133
128
119
118
123
126
131
133
128
122
120
121
126
121
112
105
106
114
120
124
124
121
117
116
115
112
112
108
112
116
120
117
113
118
132
136
130
115
105
112
127
137
136
124
115
115
120
125
124
123
114
111
118
129
137
135
109
110
111
118
126
134
137
134
125
115
113
115
118
121
127
133
131
127
123
122
118
119
123
126
128
129
129
131
132
131
123
112
106
113
128
143
143
127
116
118
124
124
119
117
124
131
135
133
129
127
104
106
114
123
131
134
132
129
130
137
140
131
117
104
107
118
127
128
128
127
132
131
125
114
106
110
125
136
142
137
130
127
129
133
134
130
124
118
118
122
124
115
110
113
125
134
131
120
113
117
113
117
120
121
118
119
121
123
122
122
119
116
117
119
121
119
117
114
117
126
134
139
134
122
109
109
122
132
138
135
130
125
121
120
121
123
123
122
121
122
123
120
116
114
114
116
116
118
120
121
108
112
115
118
118
119
122
122
117
109
104
106
119
132
134
125
117
116
120
129
133
133
131
126
124
126
128
126
123
121
120
119
110
103
104
116
125
127
121
124
126
132
127
116
110
117
131
144
144
131
103
105
112
124
136
136
127
125
128
132
131
123
119
119
119
125
128
132
138
140
135
128
119
117
119
125
127
122
115
113
118
127
129
127
123
118
116
114
116
123
130
131
128
118
112
117
131
148
146
134
123
120
121
126
134
132
126
125
134
142
137
121
106
104
117
127
134
136
136
134
129
127
121
117
115
117
119
119
117
117
114
118
129
140
141
129
115
107
110
116
120
126
127
126
118
111
112
119
126
132
136
133
125
121
115
114
118
126
137
138
124
109
104
110
120
127
130
130
127
120
114
114
118
124
124
123
123
125
125
119
113
109
115
123
126
124
120
116
114
111
113
122
129
130
125
117
115
117
125
132
121
121
119
118
116
119
129
137
140
136
124
117
119
125
127
127
127
128
127
120
112
112
120
130
134
135
132
127
123
119
117
123
127
127
126
124
128
129
125
122
122
125
130
131
129
132
137
139
139
133
106
100
105
113
125
133
143
144
140
134
125
121
125
129
129
130
134
134
129
122
117
120
124
131
132
128
125
122
124
129
132
132
129
128
135
138
138
136
134
130
129
127
127
126
124
124
127
129
132
129
105
100
105
115
120
121
122
129
133
133
124
119
118
120
122
122
124
126
124
123
122
126
126
126
122
119
121
126
133
137
134
121
111
112
122
127
129
132
135
135
130
126
123
122
120
117
116
118
119
119
109
111
117
122
117
104
100
111
127
131
124
115
115
120
122
118
111
111
119
126
131
129
126
125
129
131
133
132
131
131
128
119
112
111
112
112
110
116
123
130
130
126
122
123
122
117
115
115
120
122
109
109
120
126
128
122
116
120
124
128
123
114
114
121
129
128
120
113
115
122
127
121
119
123
131
140
137
130
123
126
129
130
126
121
121
120
120
119
119
120
117
116
120
123
122
116
112
116
123
127
96
103
113
118
124
127
134
137
134
128
125
128
128
124
122
121
121
115
112
112
116
119
119
120
127
130
122
115
109
118
130
136
131
128
131
135
133
127
116
108
108
112
117
123
128
132
133
129
123
119
96
110
117
113
108
113
124
134
132
129
135
144
140
122
101
94
103
108
111
110
114
120
121
123
125
126
121
114
111
117
127
131
125
123
126
131
127
119
114
113
114
118
119
124
133
145
143
129
113
107
116
125
127
117
110
113
121
124
121
117
125
131
128
116
100
98
105
111
114
114
114
119
123
127
133
134
130
125
122
124
127
128
126
121
116
114
116
118
120
125
128
126
124
123
124
124
116
105
105
111
116
126
126
118
114
123
132
130
123
118
116
117
117
119
124
126
122
118
117
122
128
131
134
137
136
132
125
114
110
115
127
138
137
127
112
110
116
122
125
124
127
128
127
121
111
99
97
103
113
118
113
124
122
115
111
118
126
126
121
117
117
114
117
120
125
126
120
114
113
120
127
132
136
137
135
124
114
100
101
112
127
136
131
119
110
110
117
122
122
119
116
121
123
116
103
98
103
120
125
122
113
119
119
113
112
119
122
120
118
117
117
118
117
113
111
113
116
120
123
124
119
115
117
121
124
121
112
109
118
129
131
124
116
113
118
120
120
119
121
120
117
115
110
104
100
103
116
129
136
135
130
138
132
123
120
124
128
123
125
131
135
133
124
122
131
138
135
129
125
128
135
139
134
125
122
131
140
139
124
108
106
118
134
145
147
140
133
129
129
134
138
139
139
141
147
147
139
131
125
129
129
141
144
132
116
111
118
125
132
129
127
127
130
134
133
134
135
136
132
122
112
118
131
131
126
121
125
132
132
123
117
116
122
127
125
126
127
129
129
132
136
137
136
132
132
134
130
121
120
125
131
137
140
134
129
131
136
141
137
126
122
126
138
143
140
136
143
151
147
127
103
99
118
135
140
130
125
127
136
135
124
116
115
116
117
116
116
115
116
117
126
134
132
124
116
115
116
115
113
113
141
135
127
124
130
140
143
140
131
124
123
125
130
137
141
143
141
141
142
141
132
121
121
132
146
147
140
130
128
128
124
117
113
115
121
126
122
120
118
120
129
135
128
122
117
120
129
133
130
126
150
143
132
127
130
132
132
126
121
124
127
126
125
126
130
131
122
114
120
143
162
160
142
132
136
148
149
136
126
122
121
118
113
112
121
131
138
136
129
128
134
140
137
123
119
123
138
143
145
146
141
137
134
133
134
135
131
126
124
125
129
131
130
128
123
121
121
123
128
135
140
138
132
131
133
139
138
132
125
123
126
129
127
126
129
135
136
124
108
105
123
143
147
132
114
114
123
131
137
142
119
117
122
131
135
135
132
133
139
138
132
128
126
128
130
133
143
155
153
132
103
92
106
132
144
140
130
123
129
138
141
141
143
147
149
146
134
119
106
104
120
138
151
147
132
119
115
121
131
130
117
114
117
127
134
133
129
132
143
150
141
126
118
123
131
136
143
146
144
130
111
103
114
134
141
132
117
119
132
145
145
136
132
135
137
130
123
127
142
151
145
137
136
148
148
131
111
112
131
145
121
121
131
137
141
135
129
133
143
146
140
131
126
122
121
123
124
125
126
128
131
136
136
128
116
108
112
123
136
134
125
115
110
114
115
110
110
124
148
159
148
130
125
137
145
130
111
108
130
150
125
129
142
151
148
141
137
139
139
141
138
134
128
117
108
115
127
140
136
127
126
132
133
124
114
116
126
139
141
131
116
106
112
123
130
126
122
118
119
123
121
124
127
134
138
133
127
125
132
138
127
131
137
141
141
138
135
133
136
141
142
136
121
107
106
122
136
143
135
126
121
120
123
131
136
138
137
141
142
143
131
120
123
138
149
146
134
122
118
113
116
125
132
134
134
131
133
133
134
135
125
131
135
138
137
130
122
117
118
123
129
125
119
116
122
127
128
123
121
125
128
127
127
132
140
137
129
126
139
146
146
132
123
128
138
138
131
125
123
119
123
129
133
131
127
123
121
128
131
132
121
130
139
142
138
128
121
117
115
111
110
114
120
125
123
119
115
115
121
123
127
130
130
127
122
119
121
128
137
145
143
133
121
112
117
125
133
133
124
113
110
118
124
125
121
122
126
129
130
126
124
131
139
141
138
131
126
125
126
127
121
116
112
107
103
108
116
124
122
119
121
127
130
126
119
122
131
137
134
127
126
127
127
123
120
125
132
130
121
113
112
119
123
120
118
124
131
139
141
135
136
138
137
136
132
128
123
118
121
125
126
118
106
99
103
116
130
128
119
108
112
122
128
129
129
135
139
132
117
110
115
127
134
137
137
135
127
115
111
120
136
140
128
112
105
114
124
135
142
147
137
137
136
131
126
121
119
116
111
108
113
119
121
119
119
130
139
137
119
106
106
117
127
128
125
124
124
120
119
123
132
134
128
121
124
135
137
126
120
127
139
139
121
102
99
113
124
126
124
130
124
125
130
130
127
126
128
126
119
113
118
130
133
123
113
114
130
144
144
128
117
115
120
123
122
118
115
117
122
128
133
132
125
114
114
125
136
140
140
139
134
123
118
115
122
130
128
125
121
123
124
121
122
126
128
128
122
119
121
128
132
138
136
126
118
114
121
133
143
142
136
126
122
124
128
130
128
124
122
121
122
123
127
131
133
127
127
131
139
137
128
119
123
137
142
135
125
122
127
135
138
137
135
128
122
110
102
106
118
126
127
129
134
140
142
134
122
119
124
129
132
133
130
127
123
123
125
130
134
133
126
124
129
136
138
134
126
125
121
118
116
121
132
142
138
125
114
116
125
130
133
142
148
142
126
114
115
125
131
128
119
116
124
129
129
122
124
127
129
127
123
124
128
130
123
114
113
122
132
134
131
132
133
134
133
130
126
125
119
111
116
130
143
144
138
127
117
113
111
115
116
119
123
125
123
123
130
137
135
127
120
123
126
126
122
121
125
133
135
125
119
122
133
143
143
135
124
113
108
111
119
134
142
142
136
132
129
126
123
123
128
136
140
138
140
137
128
116
112
120
115
111
109
111
114
119
128
133
133
129
129
133
136
140
140
134
124
115
110
111
114
119
119
127
132
135
134
123
115
115
127
140
142
141
138
136
132
129
128
133
134
130
122
122
129
137
131
124
125
133
128
127
125
123
122
119
124
132
141
144
139
131
126
130
137
132
121
111
110
118
123
117
106
105
111
116
118
121
130
140
142
138
131
129
131
133
125
117
121
129
130
128
124
128
127
125
124
127
130
128
135
128
124
126
130
131
132
133
137
143
140
130
116
115
122
125
124
125
131
141
144
136
126
124
122
113
100
103
123
139
137
129
127
135
140
135
123
120
122
123
121
128
138
146
138
126
118
120
123
122
117
111
109
115
127
133
136
133
127
125
123
121
122
125
127
126
127
124
123
127
134
139
136
131
123
115
114
120
125
127
126
132
143
149
146
142
142
148
143
128
114
114
126
135
132
126
118
116
116
119
109
118
123
129
130
130
132
134
126
115
107
107
119
125
127
129
131
133
125
112
108
115
123
121
116
121
134
140
129
117
116
126
135
133
123
125
139
152
149
134
122
121
122
118
114
114
116
113
111
112
120
132
142
144
135
127
120
119
117
114
113
114
117
116
114
121
136
145
137
120
109
111
121
124
130
134
139
135
122
116
120
125
121
112
108
115
126
135
133
132
132
136
131
120
113
110
113
116
117
113
120
116
122
130
133
126
117
109
107
112
120
126
124
119
115
120
127
135
136
134
132
132
131
132
136
132
125
116
117
121
131
138
135
130
124
123
125
121
119
118
122
124
125
121
117
115
119
126
130
128
122
113
113
123
130
128
127
124
123
123
124
123
121
121
122
120
117
122
133
142
142
132
123
118
119
115
111
107
117
125
132
140
146
146
137
126
120
116
114
114
114
112
116
121
125
127
130
130
130
127
133
132
131
130
126
123
124
130
138
141
136
126
119
120
122
116
111
112
120
128
128
119
114
116
115
107
103
108
121
128
127
123
125
127
129
127
124
122
123
121
121
122
128
133
133
129
123
118
116
121
118
128
129
124
118
118
123
130
134
133
136
135
130
120
110
102
102
108
115
121
127
125
123
119
117
110
104
109
121
126
121
112
109
116
125
131
129
123
119
116
120
126
132
132
118
109
110
117
130
140
111
112
111
107
108
116
132
134
125
114
115
125
130
124
109
101
104
114
123
129
131
128
124
118
116
114
116
117
124
124
118
112
110
118
125
133
127
114
107
112
120
126
124
111
101
101
112
125
138
147
125
125
120
112
104
103
113
125
127
123
116
114
113
113
111
113
115
124
133
137
135
127
117
114
112
114
119
130
138
136
126
117
114
120
128
133
125
114
111
118
125
125
118
113
114
118
116
116
117
122
119
122
126
125
115
101
96
110
128
138
133
118
107
105
109
113
115
125
133
139
137
131
123
112
105
105
119
134
141
137
129
123
128
134
139
132
124
120
121
124
123
117
117
124
129
124
115
105
104
108
108
106
113
120
119
116
115
118
121
122
117
116
122
126
125
118
112
114
121
129
135
138
134
124
115
115
124
132
130
122
118
122
130
138
138
130
120
117
119
122
121
119
123
128
127
119
113
115
120
121
111
111
115
118
124
130
132
126
118
107
105
116
133
144
139
124
112
104
109
118
132
135
132
124
120
124
127
128
121
115
117
122
127
128
134
132
128
122
117
121
125
126
126
123
121
121
128
138
141
134
110
119
130
138
140
132
125
122
125
127
126
124
127
130
130
126
115
112
116
124
131
129
117
110
110
118
124
124
121
123
129
129
127
128
133
135
131
121
116
120
126
128
125
121
121
122
127
136
139
134
110
118
127
136
135
128
120
121
130
139
132
118
114
118
126
128
130
133
133
132
126
116
111
113
116
120
124
127
135
138
133
128
126
130
134
126
114
111
116
121
124
126
128
128
126
120
116
119
124
126
129
129
124
120
115
113
116
125
132
131
121
112
116
124
128
130
134
135
129
116
109
109
117
126
130
126
126
134
143
141
131
122
124
127
126
121
115
116
126
126
125
127
131
133
133
130
125
120
120
118
133
125
118
112
112
117
131
139
136
130
126
125
130
129
124
118
118
116
113
111
112
120
129
133
131
127
121
121
122
124
130
132
129
123
120
120
124
128
126
125
127
130
132
131
133
135
133
126
119
118
115
114
116
119
129
135
135
131
126
126
127
131
133
135
130
126
123
116
111
109
117
126
130
133
132
131
124
117
111
120
132
141
135
123
119
124
131
132
128
125
128
129
128
125
121
123
122
122
119
122
113
117
123
133
137
132
121
113
114
115
117
121
131
139
140
139
134
129
122
115
114
118
124
130
135
138
136
130
127
129
134
135
129
124
121
125
126
128
127
130
128
125
122
119
116
115
119
122
129
127
115
122
130
137
135
129
124
125
124
120
116
119
124
128
126
121
120
127
134
135
128
119
118
124
132
134
132
130
130
132
130
129
123
119
117
115
116
118
123
122
119
118
120
120
118
115
118
127
135
131
116
122
125
127
127
128
125
120
108
104
106
115
119
120
117
111
111
120
133
139
131
120
114
118
122
124
119
116
119
124
125
121
117
113
115
122
129
128
119
107
103
111
120
123
120
112
108
112
121
125
113
111
109
108
108
112
113
103
91
90
103
116
124
124
124
124
124
123
122
122
125
125
126
124
123
121
118
117
118
121
122
117
108
109
118
132
137
128
116
104
106
113
119
120
119
113
109
107
104
113
110
112
106
98
100
110
119
116
105
103
116
128
130
120
112
116
125
127
122
122
127
133
129
124
123
129
126
119
115
119
126
121
112
109
118
127
128
123
116
115
120
123
121
121
123
126
122
110
103
105
118
124
121
115
116
129
140
134
118
110
120
131
127
112
99
107
124
132
129
125
126
123
116
110
116
128
133
125
114
114
124
131
131
125
123
126
128
125
120
120
122
125
126
126
127
123
116
109
104
107
117
123
122
119
118
126
131
129
122
118
123
125
122
114
117
128
141
137
124
114
119
122
121
113
115
125
137
139
126
110
105
116
130
136
135
129
127
125
123
119
118
123
126
123
116
110
109
111
119
122
110
117
121
118
116
114
111
115
121
125
121
114
111
113
119
127
130
126
118
110
113
122
129
126
119
120
127
137
135
120
105
102
111
121
122
117
118
121
122
121
118
115
112
112
113
114
121
130
135
136
116
120
120
119
118
120
120
119
118
116
110
106
105
105
104
106
108
116
121
119
114
111
115
123
123
119
114
121
134
138
128
115
106
106
109
114
119
121
123
120
113
108
108
111
117
121
128
133
137
137
110
121
126
135
139
140
129
110
101
105
115
120
119
123
135
145
146
141
134
132
127
124
122
122
118
114
120
125
132
133
130
129
133
138
140
135
131
133
134
133
126
119
111
111
116
123
133
141
143
143
127
126
122
115
116
125
124
120
119
123
132
138
141
139
140
145
158
165
156
134
112
106
115
124
124
123
127
135
139
136
133
137
142
139
122
114
121
133
141
143
139
133
125
115
118
133
144
145
135
122
140
130
121
113
115
127
138
138
133
127
134
149
163
157
140
129
139
155
154
132
104
95
111
133
142
141
138
139
139
137
138
139
139
128
114
105
109
119
126
129
133
134
128
118
115
126
141
145
136
123
122
127
122
118
119
132
145
149
139
124
124
139
159
157
133
109
106
120
131
129
115
107
119
142
155
151
135
120
119
124
128
127
125
125
127
129
125
118
113
111
113
120
120
115
112
117
123
134
141
143
121
124
124
122
123
129
134
141
140
135
131
133
143
146
139
123
107
105
111
122
128
131
133
136
142
142
138
129
125
126
128
123
120
122
128
135
136
129
121
118
124
128
127
120
116
118
123
131
141
147
135
128
126
130
137
137
131
127
127
131
130
128
131
141
146
141
128
116
113
118
121
122
121
121
126
133
140
142
141
138
135
131
127
123
124
126
125
120
113
114
128
141
145
136
124
122
126
130
137
138
110
109
117
131
141
148
142
134
131
128
120
118
126
138
142
137
132
130
129
125
112
102
105
122
139
143
137
127
127
127
131
130
130
132
135
136
134
121
109
104
117
139
153
153
132
120
122
130
137
136
98
107
118
131
139
139
139
141
145
142
134
129
132
137
137
127
123
128
136
134
122
110
114
132
143
140
125
115
116
125
125
122
120
129
140
148
146
135
123
116
117
121
132
141
139
131
132
140
148
148
121
124
134
138
137
131
126
129
137
140
136
135
139
141
134
125
122
126
132
133
135
136
137
136
127
117
111
116
125
127
123
114
114
122
132
137
132
125
125
126
122
119
119
128
139
137
130
126
135
146
120
122
130
138
136
127
122
122
121
119
119
125
130
131
127
125
130
136
133
127
127
133
137
137
127
117
117
125
130
128
118
111
117
126
132
128
119
114
119
124
133
138
139
138
135
127
115
109
116
133
117
122
128
127
124
124
123
122
122
125
130
130
121
112
110
121
131
138
132
125
117
113
114
121
133
137
136
134
132
130
127
124
128
133
135
131
125
123
124
130
141
148
145
135
128
125
127
130
133
132
127
132
130
128
125
125
122
121
124
132
138
131
117
107
110
123
130
127
122
123
119
112
104
108
123
135
131
124
122
131
143
143
138
131
132
131
130
127
125
125
130
135
131
124
121
124
137
146
143
130
124
127
128
131
128
124
117
117
121
124
122
117
115
117
122
130
129
125
121
124
129
127
121
114
119
125
129
125
121
124
132
135
133
129
127
128
130
130
125
118
117
121
125
124
121
124
128
130
124
119
121
116
124
131
129
116
107
111
120
125
122
117
118
118
121
125
129
127
124
122
124
126
128
125
129
134
140
133
119
111
113
123
136
145
143
134
129
129
128
129
125
124
130
135
131
125
119
115
118
120
133
132
136
140
134
123
112
111
119
127
131
129
124
121
119
120
124
124
115
105
109
122
128
129
127
129
129
127
116
109
116
129
144
157
155
143
127
119
124
134
141
142
139
134
130
125
120
120
127
125
139
137
140
139
132
125
123
123
120
114
120
131
136
132
120
114
117
121
124
122
127
132
135
128
120
120
126
129
128
124
120
117
117
121
134
146
143
127
119
125
138
144
136
123
119
125
127
126
128
127
133
133
134
132
125
119
121
126
121
115
121
137
144
132
106
85
92
118
144
152
142
130
125
126
127
128
127
125
121
115
112
108
108
116
135
154
157
138
117
111
116
121
120
121
122
125
124
121
122
129
134
126
121
121
120
118
115
116
123
132
140
149
147
131
107
88
92
115
140
144
133
122
122
130
136
133
124
115
109
109
114
123
135
143
146
144
137
129
123
118
115
116
120
129
129
125
117
115
125
135
137
129
123
124
125
121
115
116
123
134
137
139
141
138
131
124
121
123
127
126
126
133
138
134
122
115
118
127
131
128
118
120
128
133
128
114
113
125
134
135
129
125
129
133
133
129
128
130
129
129
127
128
136
139
131
121
118
121
126
124
119
121
128
132
128
119
120
126
129
129
129
130
131
126
119
115
123
135
141
131
115
101
102
106
109
113
122
133
137
134
127
124
127
132
135
138
134
130
124
120
115
112
113
113
116
118
126
132
129
118
111
114
121
122
114
102
104
119
137
142
132
119
115
124
133
136
132
121
118
119
123
123
120
117
121
125
129
134
135
136
127
114
106
116
133
142
133
114
111
118
122
107
96
96
103
117
126
133
132
119
109
108
115
122
124
120
120
130
140
143
136
121
115
117
124
129
125
116
113
123
140
149
142
130
124
126
126
124
129
133
129
114
103
108
127
141
136
126
126
134
126
121
121
127
126
120
123
131
135
130
119
112
117
130
141
139
135
129
127
131
137
134
123
114
111
115
121
124
125
125
126
128
129
132
135
134
126
114
111
117
122
125
124
125
126
127
135
137
133
125
120
120
128
139
133
122
122
128
131
134
132
132
136
142
142
135
122
110
105
116
133
140
134
126
121
121
119
122
122
113
102
100
114
134
148
144
125
108
99
102
113
126
139
143
130
120
117
121
120
110
116
112
111
113
115
118
122
126
123
120
121
132
141
142
134
123
118
115
114
119
125
135
132
126
118
113
112
115
114
110
102
102
115
130
136
133
126
119
120
113
107
110
121
133
134
130
118
113
115
118
130
123
115
109
111
118
131
135
128
113
103
107
117
120
120
122
129
135
129
121
113
114
117
115
114
115
120
124
122
118
119
123
125
123
121
121
130
138
141
132
119
109
107
117
128
130
119
106
102
112
135
134
124
114
113
119
130
137
132
116
103
98
104
108
112
118
126
129
125
118
110
108
111
114
124
134
142
140
133
133
135
135
127
116
111
120
132
141
141
136
130
120
113
116
125
129
120
108
101
112
127
125
117
116
114
117
118
120
117
115
116
118
119
112
106
106
112
119
125
130
130
122
116
116
124
131
134
135
135
137
139
135
124
113
107
112
121
126
130
129
124
120
119
124
131
135
132
127
126
129
127
116
116
121
125
119
114
111
113
123
132
137
131
121
113
108
112
122
132
135
129
117
111
115
119
115
110
115
128
136
136
132
126
121
117
113
113
115
118
117
115
116
122
133
136
136
134
132
131
125
131
121
120
124
126
123
119
122
126
136
140
138
132
130
130
126
121
121
126
125
117
110
118
132
140
131
113
108
119
132
133
129
129
130
129
126
126
126
121
114
114
121
131
136
131
123
119
117
113
104
120
119
119
120
123
125
134
137
137
135
136
138
133
125
118
114
115
119
125
129
135
140
144
150
151
141
123
112
112
117
121
126
127
128
129
134
139
136
124
114
114
124
135
137
130
122
115
113
112
115
120
120
121
120
119
125
135
140
135
129
131
136
133
117
98
93
104
118
129
139
148
153
148
139
131
127
124
125
123
119
119
124
127
127
125
126
125
121
117
115
119
125
125
123
123
124
124
121
122
126
143
140
135
126
115
111
115
126
132
132
128
125
123
117
109
105
105
116
123
128
128
128
123
119
117
117
121
130
134
134
130
124
125
122
121
118
115
117
124
129
130
126
119
115
117
120
122
125
126
127
125
130
132
126
114
101
100
116
133
136
125
112
109
117
122
118
117
119
126
128
124
116
117
117
118
117
119
121
123
122
121
121
119
120
120
119
123
128
132
132
127
125
129
132
128
121
117
123
131
135
106
110
118
121
117
115
116
126
129
123
116
114
119
123
122
118
120
128
134
130
124
123
125
127
127
125
127
124
117
113
114
121
128
132
129
119
114
115
120
123
123
121
127
137
134
127
121
124
132
133
125
122
119
116
114
118
125
127
120
113
114
123
132
131
122
117
114
116
118
117
121
123
122
123
121
124
127
128
125
123
123
124
129
132
132
130
121
116
119
126
127
123
117
122
129
130
127
126
127
125
133
134
128
119
115
116
118
121
123
124
124
124
125
122
115
109
101
103
110
120
126
122
114
110
112
122
126
126
126
132
133
126
116
115
126
134
134
130
128
130
129
125
120
121
126
126
126
124
123
121
114
120
126
132
129
119
117
120
129
136
131
124
122
120
115
111
114
120
128
131
127
125
122
125
129
134
130
126
125
127
124
118
112
115
123
125
121
116
119
122
125
127
129
131
127
119
116
118
120
118
111
115
122
124
121
114
115
118
122
124
121
127
132
132
128
130
136
138
128
113
109
121
133
143
139
131
126
123
124
118
110
106
112
121
127
121
113
110
114
121
124
129
132
129
121
112
108
110
115
118
126
121
117
113
110
111
114
118
119
118
116
120
123
122
119
121
125
127
121
113
114
120
123
120
115
113
115
117
119
116
115
116
115
117
118
119
121
124
124
126
129
128
119
110
107
110
109
108
112
120
127
124
119
116
116
117
117
115
117
119
116
112
112
114
116
113
109
111
115
125
131
123
114
105
107
115
120
114
107
114
127
137
130
119
114
121
129
130
123
122
124
126
119
114
117
123
122
115
113
122
129
129
127
127
127
124
120
115
116
118
117
117
121
126
130
129
124
117
115
116
117
118
118
123
130
133
127
113
106
111
128
141
140
132
124
125
125
119
114
112
118
125
132
134
132
126
120
120
122
127
131
132
128
122
123
130
135
132
123
116
118
125
128
125
121
123
124
128
127
119
111
108
116
127
134
128
118
114
115
123
127
133
132
127
124
122
122
120
118
115
120
125
130
128
121
116
116
121
124
126
132
128
119
113
120
132
135
124
104
97
109
125
127
118
107
104
113
129
137
132
118
108
110
119
123
119
115
117
124
126
124
120
119
115
115
119
125
128
121
118
117
121
119
113
108
113
120
125
123
116
134
129
119
114
119
123
115
98
82
85
102
115
121
119
116
122
129
134
134
128
121
119
118
117
115
116
124
132
134
125
115
108
106
106
109
116
121
122
117
115
119
123
120
112
108
114
124
130
127
122
135
133
124
118
119
121
117
106
96
96
105
115
116
116
121
133
142
141
133
127
129
129
124
111
104
107
115
120
125
123
122
116
110
108
109
112
115
118
119
120
124
127
124
116
110
114
125
134
139
139
130
127
122
119
122
130
136
131
117
109
115
126
127
122
115
120
130
133
128
123
123
121
114
104
102
107
109
109
111
118
125
128
125
120
119
119
121
120
121
120
122
126
127
125
121
124
130
134
137
135
123
117
117
119
122
124
124
124
121
119
123
134
135
130
122
125
131
131
116
100
97
105
111
112
112
118
128
132
126
113
102
106
119
132
135
131
124
117
112
115
118
125
129
132
136
138
135
131
124
124
117
114
120
127
125
118
107
108
118
124
124
122
120
121
123
130
139
136
120
104
100
111
122
122
113
110
123
139
138
116
97
98
115
135
137
128
116
112
116
122
124
125
125
126
129
133
133
130
124
124
120
123
125
128
126
122
118
118
120
120
116
111
113
120
122
121
118
119
120
119
119
122
127
124
117
108
107
114
125
124
118
120
123
127
124
123
120
124
126
123
120
121
122
125
125
126
125
123
121
119
129
127
127
133
141
140
134
120
116
125
130
132
123
116
118
123
130
137
145
151
151
140
131
121
112
104
108
123
140
143
135
122
114
117
121
125
129
136
136
121
105
96
96
106
109
118
127
134
133
134
126
116
116
126
137
137
123
110
115
128
140
137
126
119
119
124
132
138
142
140
133
127
121
120
121
125
136
144
142
134
127
128
136
137
127
119
126
145
154
146
130
115
107
107
118
132
142
138
125
111
123
120
121
128
135
134
125
116
117
120
128
135
142
142
131
122
120
125
128
127
125
126
132
136
137
136
138
143
142
133
129
132
143
143
132
122
122
132
140
141
137
132
127
123
127
135
142
142
136
125
115
124
137
139
134
133
138
139
131
118
115
131
154
154
127
99
95
110
124
122
115
118
135
148
149
134
120
116
120
126
131
136
145
146
139
127
119
115
112
108
109
112
117
122
123
120
120
128
139
144
112
122
127
129
129
130
132
138
140
133
125
129
139
140
126
110
110
122
126
118
105
107
122
138
141
134
122
115
115
122
129
137
146
146
135
123
116
118
120
118
113
108
106
111
112
114
112
117
128
139
121
120
124
131
140
138
129
124
123
127
123
120
125
136
144
141
133
123
116
114
116
120
123
122
123
128
132
130
127
121
122
123
127
126
116
110
113
123
135
141
141
137
128
118
109
108
112
118
127
131
119
124
137
146
154
152
141
128
116
109
105
113
127
141
146
136
115
101
99
114
132
142
138
130
124
125
126
126
123
119
116
114
110
105
98
97
107
120
124
132
140
146
145
126
110
107
118
127
129
126
129
143
144
141
133
133
139
137
127
113
108
117
131
137
130
116
106
106
118
129
142
144
140
136
135
131
125
121
120
120
125
129
128
122
121
126
131
128
119
118
126
134
130
118
114
128
148
154
142
127
140
146
140
130
122
121
125
130
129
119
117
121
132
136
132
126
124
127
135
135
135
136
137
137
138
129
125
122
122
126
135
141
145
143
147
151
148
134
124
123
132
138
129
117
119
136
149
149
141
135
127
127
128
129
128
126
122
122
122
122
118
122
132
145
148
137
126
122
123
120
121
124
133
139
136
128
120
119
120
120
122
129
137
135
130
126
125
126
125
132
141
149
142
128
121
120
117
117
127
137
126
127
128
127
126
125
122
122
124
127
131
130
128
127
126
123
122
120
121
122
120
117
119
124
133
134
134
128
122
118
122
130
134
125
114
111
118
130
134
134
134
133
131
126
122
121
122
124
124
127
129
129
125
122
126
129
129
123
125
135
150
147
128
108
106
121
131
128
121
124
132
132
121
114
121
135
144
135
122
118
125
134
134
126
121
123
131
137
135
132
131
130
125
122
122
129
137
135
124
114
120
115
118
125
130
131
126
117
118
128
141
146
138
129
128
136
134
125
117
126
142
146
131
116
118
133
145
137
122
117
121
123
122
118
118
122
127
129
130
132
135
140
137
127
122
125
130
125
117
115
120
114
120
128
126
114
104
103
111
119
129
136
144
149
147
140
131
125
124
132
138
135
129
123
128
133
131
124
121
122
127
126
124
122
119
114
113
120
130
136
137
136
137
138
131
123
115
115
115
119
122
119
124
128
123
112
108
115
123
127
130
137
144
142
134
128
130
138
140
138
134
132
132
133
131
124
114
112
116
126
134
137
139
137
130
118
117
124
134
135
128
126
133
143
143
130
120
120
122
122
124
124
128
130
129
129
133
135
133
126
126
137
148
144
129
117
123
135
145
144
143
145
146
137
125
118
128
139
139
128
119
117
121
130
133
136
133
129
125
123
119
119
123
127
134
137
137
135
130
124
126
126
133
135
132
131
133
133
126
119
121
134
149
146
123
100
97
111
131
140
137
132
129
127
124
128
138
145
141
128
117
116
123
133
144
152
143
126
108
104
113
115
116
116
119
126
133
134
134
135
133
126
125
126
129
132
134
130
125
120
123
132
138
130
110
95
96
112
126
129
121
117
120
122
124
123
119
118
121
127
136
144
144
138
131
128
122
116
113
114
119
120
117
114
117
123
128
129
129
135
140
124
115
117
124
133
137
133
127
123
122
124
126
121
113
110
120
133
138
137
132
133
135
129
119
109
112
118
125
126
127
127
131
124
109
97
98
113
131
138
133
125
116
115
127
137
146
143
132
129
128
125
125
124
121
120
119
124
129
127
121
119
123
130
129
123
124
130
137
141
141
138
131
124
117
117
126
136
136
124
109
103
109
116
116
109
108
120
135
140
132
120
109
114
130
144
151
146
135
125
120
123
125
126
120
117
114
123
133
135
124
117
119
130
131
122
114
115
123
131
126
115
110
116
125
134
133
129
127
129
128
120
117
117
121
122
118
119
130
136
129
109
95
102
126
140
136
120
113
115
128
120
117
117
119
119
121
127
132
130
122
115
115
118
119
117
119
124
130
130
125
118
118
119
122
124
124
122
126
132
138
132
122
117
119
124
122
117
116
122
124
113
99
103
121
135
136
122
117
120
124
115
120
124
122
118
117
124
126
120
114
115
117
116
110
114
124
136
138
132
128
132
131
123
115
114
125
138
135
125
115
110
114
120
129
133
133
125
117
117
119
119
118
122
127
136
139
139
133
124
106
110
126
140
131
118
112
120
122
119
117
122
126
125
117
115
124
131
129
121
120
119
119
119
120
125
133
138
130
113
101
101
112
124
133
131
127
123
123
126
125
123
121
126
129
132
133
132
131
124
119
122
129
135
129
117
111
116
120
119
119
121
126
127
124
124
129
134
132
124
119
115
117
123
125
124
119
115
113
113
112
111
113
122
122
120
111
108
121
133
132
121
110
113
124
130
128
126
130
133
134
125
114
110
112
117
120
125
127
124
119
116
116
117
121
123
130
136
136
133
131
131
129
127
124
120
118
119
122
126
128
126
124
124
126
123
118
115
120
133
132
121
111
114
129
135
128
114
114
126
129
120
108
101
109
118
131
138
136
128
117
113
114
117
120
122
122
121
122
125
130
128
123
117
117
118
125
130
134
136
138
135
128
121
120
122
126
123
125
126
123
111
108
118
134
145
132
113
107
120
127
125
121
117
115
115
122
126
120
115
111
114
120
126
125
122
116
114
113
117
120
121
120
118
121
123
120
119
122
131
136
131
122
111
109
116
122
127
131
127
122
109
105
117
131
140
135
123
122
131
126
128
129
128
120
111
106
105
106
108
115
118
121
121
122
123
123
123
122
118
116
115
119
131
136
130
118
114
120
128
127
120
119
117
118
120
123
127
129
130
125
121
121
123
125
124
123
129
135
137
128
125
125
126
121
114
111
113
119
124
129
128
123
122
127
131
132
132
130
123
116
111
115
126
135
132
126
126
132
133
127
126
129
134
130
122
117
119
122
121
122
127
132
134
127
119
119
127
130
126
129
126
127
126
122
117
115
120
126
129
129
129
129
129
129
130
132
133
136
136
134
129
125
123
121
120
124
132
138
137
134
134
138
137
130
122
119
118
115
113
117
127
136
136
130
125
121
117
111
112
129
129
133
135
128
120
115
115
114
114
118
126
130
126
119
118
122
129
132
132
134
140
142
135
124
121
125
134
138
137
134
133
132
127
124
124
125
120
115
114
119
126
128
126
127
129
126
116
106
106
126
127
130
132
131
126
122
117
115
115
119
123
125
123
117
115
117
117
115
110
115
123
134
138
136
132
130
130
127
128
129
126
122
118
121
123
127
125
125
126
126
126
122
119
121
126
129
130
124
119
112
118
123
123
121
120
121
127
131
128
121
116
117
120
120
115
117
118
120
120
117
118
125
127
126
123
118
118
116
117
119
120
118
116
115
119
125
129
130
129
126
125
124
127
123
123
124
132
139
143
111
119
123
121
117
116
121
127
129
122
115
114
117
119
116
116
121
134
140
135
122
114
118
123
126
124
123
122
124
123
122
121
119
115
110
107
108
114
118
124
126
125
124
124
124
122
120
123
135
139
124
123
119
114
108
111
120
125
120
113
113
115
121
121
118
118
126
134
133
123
108
102
111
126
137
136
133
128
130
130
126
122
117
114
110
107
104
105
116
127
131
128
123
123
126
127
127
126
129
128
134
123
113
100
97
104
112
116
118
118
124
125
125
121
118
116
119
124
127
126
122
117
115
121
132
137
131
125
122
124
126
123
118
117
122
125
121
117
120
127
129
125
119
121
125
128
130
134
127
117
127
122
120
119
118
114
111
112
117
126
131
130
124
117
111
112
116
122
126
133
140
140
130
123
120
128
128
122
112
112
118
121
121
125
131
132
125
116
110
110
115
121
121
120
115
114
118
123
122
114
110
113
122
136
138
128
119
114
116
117
119
120
120
115
117
125
134
130
116
105
111
124
131
127
117
113
111
109
108
104
104
107
114
125
130
125
115
106
104
106
116
124
129
124
112
108
106
114
124
134
104
104
115
124
123
114
109
113
115
112
104
101
106
113
124
133
142
140
128
112
106
105
107
108
106
109
111
115
120
116
110
107
110
117
120
121
119
121
124
128
131
127
119
112
112
114
119
121
129
143
108
106
110
112
108
104
106
113
124
125
114
101
99
109
117
120
121
127
138
144
135
120
103
98
108
121
127
126
122
122
124
128
124
118
117
123
131
133
130
127
125
123
116
111
115
123
124
122
121
125
124
121
118
115
115
117
117
121
126
132
126
114
106
108
115
116
111
108
115
127
132
127
119
115
123
130
130
122
115
116
123
128
127
120
121
128
132
128
116
111
112
121
126
131
131
124
116
107
105
111
123
122
119
114
118
122
125
122
119
117
119
118
116
115
121
125
123
116
114
112
111
112
117
122
126
121
118
118
118
119
114
111
113
119
125
129
128
124
118
117
119
122
125
127
124
121
116
108
108
115
119
111
107
109
119
129
132
128
118
116
123
129
128
123
120
122
125
130
129
124
113
108
114
122
124
119
121
126
129
121
110
109
119
125
120
116
116
117
120
122
125
123
116
107
107
118
133
137
127
118
129
124
122
127
135
132
130
123
118
125
128
127
118
111
108
113
124
130
130
122
114
113
119
126
125
124
131
139
131
119
109
111
123
125
114
105
105
112
116
116
120
124
120
113
111
124
139
142
135
122
133
139
143
145
139
127
117
114
116
116
115
111
107
108
112
122
130
132
126
118
114
118
124
125
121
114
118
126
129
124
115
108
109
112
110
109
111
118
121
120
122
124
123
117
114
119
128
140
141
141
124
123
127
129
127
122
119
119
118
116
110
112
123
131
134
129
128
129
126
118
115
116
118
121
120
111
105
109
126
137
135
121
111
110
112
114
117
124
132
132
127
124
121
117
116
121
131
138
143
148
124
113
115
121
126
122
121
122
125
122
119
123
133
138
131
121
116
117
115
104
97
99
110
120
125
121
116
118
128
138
139
137
134
127
121
116
114
115
119
120
124
126
126
128
133
138
136
132
127
132
120
114
116
124
126
119
117
121
125
125
123
121
120
120
117
118
123
125
118
104
100
109
119
124
121
120
123
126
124
121
121
130
137
136
128
117
111
106
105
112
121
125
125
122
121
125
124
122
117
119
116
113
116
116
116
114
115
118
123
124
124
119
116
119
122
123
128
129
125
122
123
126
129
124
117
113
113
113
107
101
106
117
126
125
118
115
117
116
114
116
121
126
126
121
115
114
120
121
122
118
144
133
126
124
129
136
137
132
132
141
151
154
146
133
123
118
117
122
131
141
149
145
133
122
113
112
121
132
140
136
127
121
121
121
120
120
125
134
137
133
126
125
130
134
129
123
123
126
132
132
133
127
129
139
143
135
120
114
123
140
147
141
133
129
127
122
109
103
107
121
133
131
121
111
114
127
135
136
126
115
112
121
137
144
140
127
124
129
135
135
128
125
128
133
129
121
113
110
116
126
131
125
132
142
147
139
123
112
115
119
119
118
122
135
143
137
121
108
109
122
135
138
131
121
121
128
138
140
132
119
112
120
141
155
154
142
134
135
139
142
141
140
142
135
129
120
111
110
120
128
133
136
137
142
145
141
135
128
121
114
106
113
129
141
140
133
132
134
137
135
133
136
140
142
136
130
128
129
127
123
123
129
143
147
140
125
120
125
133
135
135
133
131
131
126
120
116
121
128
130
131
134
134
135
137
134
131
133
130
124
115
114
120
122
120
122
136
151
150
134
122
126
137
144
139
133
127
118
114
115
121
133
143
140
126
107
102
110
122
131
123
114
114
117
118
117
119
123
129
128
119
121
123
129
130
128
124
124
123
124
118
117
116
118
121
130
138
142
136
133
134
139
137
130
122
124
128
130
124
116
116
119
126
131
124
114
109
120
130
136
131
126
122
116
112
114
119
126
129
126
128
127
130
131
128
126
125
119
114
112
118
126
130
128
130
132
129
118
114
126
146
161
151
128
110
107
120
130
135
129
123
122
126
123
112
104
110
125
136
141
139
135
126
114
109
117
127
132
126
113
138
145
139
128
122
126
133
128
117
111
120
129
129
119
116
126
133
130
120
123
136
150
147
128
113
108
116
127
133
132
136
142
142
132
120
114
120
128
132
136
140
140
128
111
107
125
142
143
127
105
134
139
132
126
127
135
138
136
129
129
132
129
121
112
114
127
140
142
135
126
123
131
134
134
132
131
129
129
127
129
137
148
149
139
134
135
136
130
121
128
145
155
144
119
107
120
138
144
137
126
134
137
136
140
143
139
132
131
137
144
139
129
123
128
132
127
120
120
125
130
132
136
146
149
146
136
131
125
121
118
125
138
145
133
124
124
129
131
125
123
129
137
134
119
109
111
119
133
140
141
151
153
148
140
132
124
118
121
132
141
141
129
126
128
131
126
116
114
122
132
143
150
150
148
141
134
130
126
118
114
122
134
138
126
111
114
132
147
140
124
105
100
106
115
121
125
125
127
129
129
135
134
129
127
130
133
132
122
121
130
139
142
129
119
119
130
135
128
121
126
143
153
149
134
127
133
145
143
130
123
127
132
132
120
113
120
134
147
142
132
123
118
118
120
125
131
133
124
115
113
115
118
124
135
148
155
148
132
116
115
129
141
140
133
131
134
134
122
113
123
143
151
137
121
118
133
148
150
141
134
133
128
119
116
116
121
124
125
123
128
138
144
137
125
116
114
119
121
118
118
117
129
142
148
146
138
137
134
123
115
111
118
130
139
141
134
121
114
118
135
145
144
134
124
128
133
131
126
125
132
134
126
115
109
111
114
116
117
114
117
123
131
134
129
114
107
113
120
129
130
116
126
135
130
123
118
128
140
139
128
117
117
123
127
128
129
131
141
148
148
144
137
135
140
141
132
115
109
115
125
130
127
121
113
111
113
118
129
131
122
116
118
128
132
131
126
122
127
130
127
112
112
119
125
127
129
138
142
142
137
135
140
143
136
126
124
135
150
151
141
132
131
137
134
122
115
117
126
129
126
123
129
136
136
127
120
122
132
139
132
118
111
112
122
132
137
142
138
130
123
108
111
122
135
144
143
140
134
128
128
129
134
141
139
131
124
127
128
123
116
116
125
129
118
103
99
116
134
139
129
127
134
144
146
135
130
126
128
129
129
125
117
107
104
114
132
147
146
134
123
108
116
129
138
142
143
143
138
126
114
107
108
114
118
118
118
118
114
110
109
111
118
122
120
112
108
113
120
125
129
136
141
137
127
118
119
120
119
120
127
131
126
116
106
115
132
145
141
129
121
122
120
121
120
121
130
143
147
133
116
106
110
114
116
112
110
112
118
124
124
122
121
124
124
121
117
115
117
121
126
133
134
130
121
116
112
110
109
115
125
131
127
118
116
125
136
140
129
117
114
126
120
115
112
116
116
120
130
134
132
125
122
125
131
129
120
115
118
125
127
123
117
117
119
119
116
114
118
123
125
125
117
121
129
132
126
112
108
116
127
130
121
114
115
127
133
133
125
116
113
120
115
115
126
132
129
117
117
130
142
135
122
120
132
144
142
126
116
110
109
108
108
110
115
118
118
118
121
125
127
119
105
104
112
121
121
113
110
117
127
129
118
110
111
123
130
129
123
119
115
127
124
123
130
135
133
123
119
123
130
132
129
130
133
135
134
127
117
109
105
107
116
122
124
119
121
128
137
136
127
116
105
101
104
114
121
120
115
119
126
128
117
107
105
114
121
123
121
119
123
125
125
122
122
120
121
123
121
119
118
128
139
138
124
107
106
120
130
130
121
118
125
129
122
112
113
124
140
143
134
122
115
115
118
122
131
131
129
128
130
129
119
112
113
116
120
119
115
118
129
105
109
120
127
126
124
122
123
122
120
122
124
119
106
96
104
125
144
142
128
114
108
110
111
110
109
112
123
130
134
137
134
128
120
117
117
122
127
137
143
135
122
113
119
130
132
122
112
117
131
115
120
131
142
138
126
121
121
124
123
118
111
109
114
120
128
129
129
123
116
109
108
112
119
124
124
117
116
120
133
138
137
127
118
110
104
100
106
124
144
148
128
111
107
119
128
127
124
129
135
124
125
126
129
127
123
114
116
124
135
135
129
125
127
132
131
121
115
112
122
133
139
135
128
123
125
130
135
138
138
136
126
119
117
118
118
112
103
112
136
150
142
120
108
113
125
131
132
134
137
109
105
107
114
123
123
118
122
132
144
153
150
143
135
129
125
121
121
127
138
148
146
133
118
111
112
121
129
134
135
132
126
121
122
130
135
129
116
112
123
131
129
121
119
127
136
137
132
127
127
107
106
114
124
124
123
121
121
124
125
130
133
134
130
128
126
131
135
138
138
134
129
121
118
119
116
108
104
107
121
130
134
134
133
135
138
135
127
124
123
119
113
113
118
127
130
124
116
116
124
123
129
134
131
120
108
108
109
107
104
104
109
115
117
120
124
126
130
131
130
132
129
130
132
133
127
119
115
118
123
128
132
134
137
138
136
130
128
131
132
132
127
121
121
115
109
105
111
126
138
131
141
143
132
117
105
106
115
119
120
120
120
120
121
123
124
120
115
117
125
133
136
133
123
115
114
124
141
148
138
124
119
128
137
136
123
114
113
125
133
133
132
132
131
126
120
121
128
143
147
126
131
137
133
119
107
106
116
126
128
123
122
128
138
140
134
121
113
116
122
130
130
125
111
98
96
112
136
150
139
124
119
128
137
132
120
109
108
113
121
128
130
131
130
127
126
125
123
125
128
114
118
124
128
121
109
104
107
111
110
104
105
117
131
137
133
130
125
120
116
116
120
124
124
120
118
122
131
135
134
126
122
123
125
125
127
127
122
116
116
123
128
127
121
115
116
114
110
103
105
112
114
116
120
121
122
120
116
112
110
111
113
116
119
120
126
131
130
122
112
112
120
132
136
136
134
132
129
125
125
125
122
115
114
122
131
131
125
118
120
124
125
122
117
118
121
122
115
106
102
117
120
117
118
123
129
130
126
120
119
123
126
125
120
117
117
122
124
123
119
118
122
126
124
117
113
113
118
116
120
125
125
125
127
129
131
127
117
115
119
124
124
118
114
117
123
126
120
115
116
127
125
121
120
123
128
129
126
120
117
115
116
117
117
116
114
115
123
126
120
113
106
111
116
117
113
112
118
124
130
129
127
127
127
125
121
121
116
116
123
127
126
118
110
104
106
109
114
121
127
124
123
120
118
119
122
125
124
120
120
119
118
117
119
123
127
129
128
127
120
105
99
113
130
143
137
124
117
122
127
126
124
120
116
109
104
106
110
116
125
128
129
126
122
115
110
112
118
125
128
117
121
117
115
116
117
112
113
117
122
130
130
128
129
136
143
144
138
127
123
119
117
120
128
135
135
124
115
108
110
117
123
122
118
113
109
107
108
113
121
126
128
126
125
124
124
130
131
126
115
124
123
122
123
123
119
110
104
106
115
119
119
117
118
124
131
132
125
123
126
133
131
116
102
101
113
127
125
117
113
119
125
126
127
128
128
126
123
118
118
119
119
117
114
112
117
123
127
122
111
122
117
123
136
140
132
123
118
121
118
113
105
101
105
111
116
115
106
100
106
117
123
116
107
104
111
120
124
123
124
125
126
127
129
130
127
127
126
124
121
116
115
115
116
116
118
119
121
121
123
104
103
116
127
126
117
112
117
124
126
118
112
114
121
129
128
124
117
111
108
109
113
120
126
127
122
114
115
121
124
122
122
126
129
128
120
116
119
125
126
120
118
119
125
131
134
129
123
123
127
105
105
113
116
112
105
102
110
121
127
123
119
122
128
132
129
126
127
131
129
122
115
117
122
128
131
127
125
124
122
120
121
125
125
118
114
116
122
127
127
123
122
123
125
124
123
124
121
120
118
115
116
122
127
127
121
114
113
120
125
121
112
106
110
116
117
113
110
120
129
132
123
113
108
116
127
137
138
132
124
120
117
116
116
117
120
123
127
126
123
118
119
119
118
118
117
115
115
115
115
109
111
123
132
133
123
110
106
112
118
119
115
109
115
125
125
114
103
111
124
129
122
115
112
113
115
120
123
125
120
110
105
108
118
127
130
128
121
120
118
115
110
111
114
121
122
119
118
121
125
104
104
112
121
121
113
107
111
121
129
133
131
131
135
137
131
118
114
118
122
120
116
120
126
127
117
109
106
108
106
104
107
121
128
126
121
115
116
116
118
119
121
117
113
113
118
121
125
126
129
118
116
120
125
123
119
119
126
135
139
136
130
126
119
112
112
115
121
124
119
112
113
126
141
142
132
122
117
109
104
107
122
133
129
119
111
111
116
117
116
120
127
130
125
117
117
118
115
113
114
117
121
133
140
136
124
118
118
125
127
125
118
112
110
112
115
124
130
127
118
113
117
131
142
141
129
123
120
122
118
112
109
113
118
117
116
117
120
119
117
117
123
127
130
126
123
120
114
111
113
104
110
121
134
132
121
111
108
116
120
116
110
117
130
137
135
131
134
135
131
122
117
122
129
128
117
107
110
122
129
122
109
109
115
119
117
114
120
127
130
125
121
116
115
117
122
124
127
130
136
109
109
112
121
124
120
116
120
125
122
113
109
115
124
127
119
115
120
132
132
123
109
106
115
123
121
113
111
119
128
137
138
135
125
115
107
111
123
133
134
125
117
114
113
116
122
124
126
130
138
126
118
113
113
111
113
117
124
125
121
115
111
112
111
105
102
107
116
121
119
115
111
110
113
121
125
129
123
116
114
124
134
132
117
105
108
118
125
122
118
116
116
118
116
118
121
122
121
122
126
116
113
112
110
109
111
114
117
119
118
120
120
117
113
112
119
129
135
130
122
119
118
113
111
114
124
129
124
108
98
103
110
109
104
103
111
124
122
116
116
122
128
126
118
113
117
122
124
126
126
123
128
127
125
129
134
139
136
124
121
127
137
140
139
134
130
128
122
117
116
117
126
132
128
128
127
132
136
135
135
135
137
140
139
132
126
123
128
135
139
138
135
133
131
128
123
128
134
135
133
133
140
138
136
131
130
130
132
135
139
140
139
137
138
138
132
123
119
119
125
128
126
123
124
129
136
139
132
122
118
122
130
137
139
138
131
123
120
119
123
126
130
134
134
128
117
109
113
123
131
154
142
131
126
132
136
134
134
142
146
142
129
123
129
140
143
138
138
143
151
150
136
117
110
120
133
142
138
126
113
109
117
127
136
140
138
136
134
132
132
136
142
144
137
128
118
115
117
126
129
154
139
124
125
141
144
136
131
130
134
129
117
113
120
135
145
153
154
155
155
149
136
125
121
129
136
142
143
137
129
123
126
129
131
129
124
130
139
149
151
147
143
134
124
118
121
128
137
134
126
136
138
134
138
143
138
131
125
128
130
126
119
117
122
130
141
144
138
128
124
130
138
139
134
136
133
138
139
136
133
132
129
129
126
120
113
113
119
130
134
133
131
131
125
121
120
126
135
132
124
129
132
128
123
117
113
120
127
131
135
138
138
135
129
127
131
136
132
123
123
130
140
137
128
121
123
132
138
137
132
125
116
116
124
130
128
123
118
116
117
120
128
133
138
136
131
128
129
130
126
124
123
117
109
104
108
114
114
113
124
141
152
143
127
122
128
139
143
139
136
136
133
124
114
108
109
122
139
148
141
128
120
125
134
138
137
136
136
133
127
123
124
129
132
136
135
132
125
124
125
119
122
120
122
124
126
119
110
103
119
143
152
137
117
117
138
157
155
136
121
117
115
115
111
109
110
117
129
138
138
134
132
136
138
137
136
135
134
132
128
126
126
128
127
123
123
120
118
120
120
117
122
127
136
144
140
131
120
119
132
146
143
124
109
114
134
152
148
128
112
108
113
118
120
120
124
128
128
125
121
124
132
133
132
131
132
132
123
117
118
128
140
139
127
118
115
118
125
129
123
128
129
133
139
144
139
128
123
133
145
145
132
121
114
113
116
118
121
126
128
132
136
139
136
129
129
130
131
126
121
124
132
132
124
120
127
135
133
123
116
120
130
130
123
118
121
132
141
139
129
131
139
138
137
133
126
119
121
133
139
137
127
123
127
127
116
107
107
120
130
143
151
151
139
125
117
119
124
125
125
130
133
130
116
109
120
137
146
135
118
103
100
106
113
120
130
136
138
135
130
124
131
132
129
127
123
120
120
120
120
117
118
123
127
129
129
128
123
119
123
130
141
141
128
120
120
129
132
132
133
135
134
128
115
109
114
125
134
136
127
120
114
115
118
121
129
130
129
129
126
116
123
129
130
131
135
137
133
122
111
110
116
122
122
124
128
133
130
122
121
128
131
127
121
123
131
140
140
137
133
134
135
136
135
132
130
126
124
121
124
126
130
129
122
116
114
117
124
126
124
115
131
143
141
134
136
146
146
135
118
111
110
114
120
125
126
119
112
111
118
125
128
126
126
132
134
133
129
127
124
124
127
132
138
145
146
139
129
114
109
115
125
127
122
113
110
117
124
126
125
119
135
145
141
130
125
131
133
126
116
110
110
117
126
130
128
120
111
110
115
122
122
125
130
138
135
128
120
118
121
123
124
123
124
129
134
137
133
127
120
120
125
125
124
123
124
128
132
126
123
118
123
126
130
128
122
118
117
120
122
125
131
137
139
137
133
135
133
126
122
123
128
131
125
118
114
114
115
116
120
125
132
133
127
117
113
121
134
141
138
131
125
122
123
125
129
134
132
126
119
115
114
120
129
128
119
114
116
125
134
134
130
125
124
128
135
141
138
128
122
128
138
140
127
107
99
110
120
121
112
110
118
128
126
120
113
121
131
139
138
132
124
117
110
110
116
128
131
128
120
101
117
135
136
123
113
115
127
133
132
126
113
104
105
116
128
130
123
114
109
119
130
135
127
119
117
124
129
123
110
103
108
120
126
127
126
125
125
124
127
130
126
118
108
111
121
126
128
125
123
102
119
135
133
119
112
118
131
135
130
127
123
122
123
123
120
113
110
105
106
104
107
115
123
129
132
128
122
121
125
129
130
127
126
131
138
131
121
115
121
128
128
123
123
124
125
124
117
113
114
119
113
112
114
116
118
117
122
126
130
132
134
137
137
129
119
113
115
115
109
99
96
106
118
128
125
116
113
122
140
148
136
118
111
118
128
129
120
114
114
117
120
123
129
128
125
120
113
111
109
128
109
99
110
128
133
122
116
121
130
130
122
119
119
123
123
122
127
129
124
115
114
119
121
120
115
115
119
124
130
129
119
110
104
106
112
118
121
121
119
112
113
117
128
127
122
121
126
130
126
130
125
118
119
132
137
134
122
118
120
120
118
118
121
124
125
124
125
129
128
131
134
133
125
121
124
131
134
123
111
105
110
120
125
123
119
117
121
127
130
126
116
111
112
114
118
121
127
132
131
128
128
120
116
121
132
136
127
118
113
119
131
138
139
134
130
126
121
117
121
129
134
132
125
120
122
124
124
119
113
117
123
130
135
135
133
125
120
124
130
129
122
112
109
115
118
118
113
117
127
118
114
110
112
119
128
133
128
123
124
126
133
135
134
135
136
133
122
112
108
114
121
122
121
116
108
102
105
116
130
136
134
128
124
125
131
129
120
118
125
127
120
114
120
130
131
119
106
107
123
117
122
124
127
129
129
129
129
127
124
120
116
118
125
134
134
125
110
102
104
112
118
120
118
116
114
113
116
127
132
134
128
121
116
115
119
116
112
111
123
129
120
115
116
125
128
120
108
111
121
121
128
133
136
134
130
124
118
118
119
118
118
121
125
124
118
107
100
102
115
127
133
129
121
118
125
131
136
133
133
131
128
123
118
118
122
117
109
107
120
134
132
117
100
99
111
123
130
131
129
109
114
126
137
138
132
125
119
121
132
141
143
136
125
114
109
108
111
118
129
138
137
127
120
116
120
123
125
121
121
126
125
124
125
133
138
133
120
111
118
134
137
127
116
110
117
127
133
130
122
102
110
131
139
139
131
126
128
132
138
144
144
135
123
115
115
120
129
131
132
130
124
117
114
116
119
117
115
114
116
120
120
121
125
133
138
136
130
127
129
133
133
130
130
126
120
117
114
115
116
113
127
139
136
125
118
120
123
120
116
120
126
127
122
119
120
124
128
131
131
131
125
121
120
121
123
125
128
129
129
124
120
119
122
124
123
126
129
135
140
135
132
128
128
126
117
107
110
121
127
125
131
134
123
114
110
113
115
117
117
122
126
127
124
121
120
119
115
119
126
134
140
140
132
122
117
121
132
136
131
122
117
122
125
125
120
118
123
131
137
133
128
128
129
130
129
124
123
123
127
120
121
122
119
115
111
110
115
124
127
123
118
118
120
119
112
102
100
108
121
130
135
136
132
121
113
112
119
120
114
108
114
125
136
132
127
122
125
130
133
129
124
123
125
130
133
129
122
112
109
115
118
119
120
119
118
118
122
128
126
112
101
102
112
117
112
107
108
117
122
123
119
120
122
121
120
120
117
114
111
110
117
124
126
127
129
128
130
131
130
126
121
118
116
116
119
116
109
104
104
121
123
121
122
126
130
133
133
132
126
120
112
109
113
122
131
134
133
126
120
118
121
123
123
119
120
120
117
114
118
123
125
121
118
123
128
129
123
117
118
122
121
116
114
117
121
119
112
103
105
131
127
124
124
132
139
137
128
122
123
123
123
122
122
126
134
135
128
114
105
108
116
124
123
117
108
106
109
112
119
125
128
128
129
133
133
125
115
111
118
126
126
119
114
119
131
130
120
109
106
133
126
121
121
128
131
125
114
110
112
117
117
114
114
119
122
116
107
102
102
106
113
119
121
117
110
105
111
123
128
128
130
132
139
142
141
132
124
121
123
126
126
118
114
116
121
125
121
114
112
123
124
120
118
122
123
120
116
120
129
132
121
113
111
120
127
123
112
107
113
119
124
128
129
127
115
107
111
121
129
130
131
133
131
125
120
122
127
127
126
122
121
119
118
117
117
114
111
110
114
119
126
126
127
124
122
122
124
129
134
136
126
116
117
130
145
145
132
120
115
118
122
125
125
121
114
106
103
105
109
117
127
128
121
110
106
110
119
127
127
125
124
123
125
127
127
121
112
109
112
124
127
126
127
128
124
121
120
121
120
116
110
110
117
128
134
133
126
120
117
116
111
106
103
107
115
121
119
112
106
112
119
123
120
119
122
125
129
129
130
131
128
123
119
124
125
125
122
114
113
125
121
119
122
123
116
112
117
126
129
121
112
112
118
122
115
104
102
111
128
137
134
124
119
124
132
137
135
128
123
122
122
123
126
127
126
128
131
131
125
118
111
113
118
122
122
121
116
113
110
126
121
122
125
122
112
107
115
125
132
131
130
130
130
125
116
104
101
108
124
136
141
143
144
142
134
126
121
123
124
122
124
130
133
128
118
113
117
121
114
105
106
118
126
127
124
118
110
101
99
128
131
129
127
124
119
116
112
108
106
113
124
132
133
127
123
123
122
120
115
113
115
122
127
126
118
112
113
118
120
116
117
124
126
118
109
107
116
122
121
118
120
127
128
125
120
119
118
114
111
126
127
124
125
124
122
118
110
106
102
106
111
119
123
121
117
115
119
126
125
116
109
104
103
103
108
113
121
124
122
117
117
120
119
116
110
113
120
126
129
127
124
123
124
121
118
117
119
125
125
109
109
118
129
131
117
103
103
112
119
120
116
116
122
123
114
98
95
110
122
126
117
114
113
113
110
107
109
115
120
121
123
127
129
127
124
118
120
125
126
123
118
118
122
122
121
119
119
121
122
110
107
117
130
126
111
97
100
112
122
123
122
123
126
129
120
107
100
106
118
118
115
119
126
126
113
94
90
102
116
124
128
129
130
131
132
130
130
128
126
123
124
125
122
120
117
116
117
119
123
121
118
120
117
111
108
114
122
126
124
124
124
125
122
117
116
120
127
132
130
120
114
118
126
127
116
102
97
106
119
127
132
131
127
125
125
129
132
129
127
129
138
138
129
119
113
111
110
112
121
118
116
117
117
114
116
119
126
132
133
132
129
124
120
117
119
123
129
132
126
119
116
118
126
126
119
113
109
113
120
125
124
124
123
121
119
112
110
111
116
127
139
141
135
127
121
116
111
109
115
105
104
109
119
130
126
114
107
113
125
128
122
117
121
130
133
129
121
117
115
115
118
121
125
125
119
110
107
108
106
105
106
112
119
121
113
103
104
109
117
123
123
121
121
119
122
123
124
125
126
107
107
109
115
126
124
116
109
111
115
115
111
110
114
120
119
118
120
125
130
129
121
120
124
126
121
115
107
102
95
95
105
119
123
117
111
113
123
132
131
121
110
106
109
114
117
121
125
131
134
127
129
123
116
112
114
119
123
122
113
112
112
117
113
108
104
107
116
125
129
127
121
117
115
118
123
125
118
109
99
100
112
119
117
115
116
126
135
134
124
116
110
110
120
124
121
119
119
122
125
131
129
126
122
119
116
119
118
114
110
112
121
122
116
112
116
125
128
124
119
118
119
116
113
114
121
127
124
117
111
114
115
115
114
119
129
129
125
118
122
124
124
119
116
119
121
121
120
117
119
116
129
134
130
125
127
131
132
126
119
118
121
126
129
128
128
133
136
132
122
118
126
139
145
141
134
129
130
131
134
134
131
127
130
136
137
134
132
133
136
129
118
109
110
116
120
123
128
131
128
121
139
141
130
123
123
129
136
137
128
121
116
118
117
115
117
124
136
142
144
139
136
135
138
141
141
136
128
129
136
140
135
122
112
114
124
131
133
134
133
127
121
112
111
112
116
120
130
134
128
133
136
127
118
122
129
133
135
141
143
141
128
116
114
118
127
135
148
159
165
157
139
129
126
131
134
133
128
124
121
122
121
111
102
100
107
119
124
124
120
125
128
130
123
122
127
140
147
139
130
129
122
113
119
136
141
132
121
126
138
140
127
115
115
130
141
145
145
147
151
144
129
117
120
131
134
132
131
132
131
128
125
124
120
116
113
118
126
130
131
130
133
133
128
125
133
146
154
142
126
126
130
130
135
139
134
122
116
122
134
141
134
131
135
139
138
125
109
105
116
128
130
122
119
124
127
130
131
135
144
146
139
131
128
126
123
122
128
134
137
133
132
134
132
128
123
126
133
130
120
136
143
140
135
127
124
123
124
127
134
143
154
156
151
139
127
112
100
100
111
125
130
123
114
112
112
117
119
125
129
129
120
114
116
125
129
128
128
129
130
129
130
134
135
132
125
118
116
120
124
132
135
129
127
129
132
132
123
118
127
141
151
148
138
131
125
121
124
129
131
121
108
103
111
120
120
116
119
125
127
119
108
107
115
130
141
143
135
128
123
123
127
131
133
133
126
116
109
119
134
120
119
123
129
131
127
120
112
115
123
137
137
128
124
127
133
135
136
136
131
119
101
99
112
125
126
118
120
127
131
123
118
120
130
140
142
132
124
118
118
119
122
129
131
127
115
99
100
119
133
118
121
129
135
131
118
109
110
119
131
136
136
126
122
123
131
135
136
129
128
122
116
111
110
117
124
127
126
125
123
123
121
121
126
129
130
122
117
118
120
124
126
131
130
125
117
112
117
127
127
122
121
125
133
137
135
130
127
128
131
136
136
131
125
118
118
123
127
128
126
124
119
111
105
107
121
134
137
130
123
123
123
118
112
112
123
131
131
127
124
128
129
126
123
125
134
140
140
130
123
114
115
117
126
135
140
138
133
131
133
130
128
129
127
120
114
111
116
121
126
124
119
110
99
98
106
118
126
130
131
133
127
120
112
111
123
129
127
120
121
124
125
123
118
122
128
132
128
126
124
115
119
127
128
123
116
112
118
126
122
116
112
115
117
113
108
106
112
120
127
130
127
121
114
112
114
116
122
125
131
133
129
126
121
119
119
119
121
123
125
122
120
119
121
121
117
117
124
126
126
119
125
129
126
116
109
112
123
126
123
119
119
118
113
106
105
110
121
129
128
127
128
132
135
136
131
128
128
127
124
124
128
131
133
128
124
128
136
137
130
124
120
123
126
129
130
129
129
127
125
121
129
129
122
118
122
129
131
125
125
133
142
140
130
123
116
113
115
115
113
112
117
126
134
136
133
133
132
128
123
121
126
133
137
136
134
131
131
129
125
123
124
121
119
125
135
141
132
125
123
124
133
139
134
127
121
117
106
102
109
126
141
148
147
141
130
114
98
93
99
109
117
119
118
119
124
126
127
122
121
123
127
129
134
135
133
129
122
121
126
132
129
121
114
120
131
137
134
124
122
122
127
132
136
130
115
105
101
105
109
112
117
127
137
143
137
125
111
104
110
127
136
130
121
116
116
118
114
114
119
124
126
124
123
124
126
128
132
136
136
136
134
132
128
122
122
124
127
125
123
124
122
124
126
117
106
103
114
129
132
122
105
102
111
126
135
138
134
130
131
137
140
137
133
127
124
126
129
125
119
110
108
109
110
111
114
121
130
135
129
126
127
134
131
120
109
106
115
126
128
127
129
133
126
112
96
99
114
135
146
142
126
110
104
114
124
134
136
134
131
127
126
125
124
125
129
136
143
138
123
107
106
114
121
122
120
120
120
120
123
121
122
122
121
116
108
105
115
128
139
115
122
132
131
121
110
106
111
120
130
141
142
137
128
126
129
128
123
119
112
109
108
108
116
122
128
129
128
127
127
126
126
123
124
125
132
133
127
121
122
121
122
121
121
120
119
120
125
131
129
119
118
117
123
125
125
120
114
112
116
124
132
138
139
135
131
126
124
117
111
104
106
118
127
138
137
129
118
117
129
139
136
117
102
101
116
132
135
126
119
115
118
124
127
125
119
120
129
134
124
132
124
116
112
115
121
118
118
120
124
122
119
119
115
110
111
117
127
132
128
123
127
135
142
142
137
128
120
116
124
136
141
135
117
104
108
122
134
131
119
104
106
118
128
126
118
117
128
137
133
127
127
118
114
119
127
133
131
131
125
116
108
107
107
103
103
109
121
136
141
139
134
131
129
129
126
125
120
112
111
123
137
144
139
127
121
120
125
129
128
120
113
116
122
125
122
119
125
130
128
120
117
114
114
127
142
149
141
129
117
107
106
115
129
136
131
119
111
115
122
127
120
115
118
125
127
115
101
95
105
118
126
129
132
135
133
125
118
115
123
126
123
116
115
119
130
136
133
127
120
125
119
112
112
121
131
136
131
127
124
123
119
126
140
154
152
128
105
95
105
117
123
123
126
129
121
106
95
97
111
122
125
124
128
135
143
137
121
110
110
116
118
116
117
125
131
135
130
126
122
127
125
118
115
117
125
133
132
129
124
120
120
127
136
139
136
121
113
111
119
127
131
131
128
121
115
113
114
116
120
119
120
124
130
138
147
145
132
117
112
113
115
117
124
133
129
121
110
110
120
120
127
128
129
132
137
141
134
119
102
100
112
126
129
122
114
114
121
127
127
123
122
123
124
126
126
126
121
115
111
118
125
128
131
135
138
134
121
109
109
114
116
117
120
122
121
117
113
115
118
115
122
133
136
134
136
137
133
118
106
104
114
121
121
116
111
110
112
113
113
114
119
121
124
127
130
127
116
107
109
118
129
131
128
124
126
125
118
112
114
120
123
122
117
114
114
116
121
122
115
113
128
142
139
131
125
132
138
138
131
126
122
122
124
127
126
119
109
103
105
114
119
122
122
124
126
127
128
126
120
115
115
114
115
115
120
125
132
136
138
136
136
133
128
123
119
119
124
124
117
115
130
137
138
130
132
139
141
137
129
129
133
135
134
136
135
131
124
117
115
115
118
121
122
126
128
130
132
131
121
112
105
104
108
113
116
123
131
139
140
135
133
132
132
130
126
123
123
123
120
116
118
117
118
123
129
132
124
117
120
131
139
132
122
117
121
129
131
128
125
120
117
121
127
131
129
123
117
111
111
114
120
122
120
116
118
119
124
124
122
121
120
122
127
129
128
124
121
112
108
129
121
115
113
118
125
116
109
111
123
131
127
113
102
99
102
107
116
125
127
124
117
115
120
125
125
120
113
110
111
119
127
128
122
115
113
120
128
135
133
123
118
115
120
125
129
129
123
113
107
138
134
130
127
129
127
115
110
114
126
130
120
110
108
109
110
109
116
125
130
124
118
112
112
115
118
119
119
118
121
124
127
127
124
118
116
124
132
136
132
124
117
116
119
127
129
127
123
120
123
125
128
132
132
132
129
123
123
128
131
131
124
116
117
123
131
132
130
124
120
119
122
124
122
116
113
110
110
113
118
123
128
130
129
129
130
128
123
114
112
113
116
122
126
129
127
118
111
113
121
118
122
128
130
130
127
124
125
131
134
132
122
115
118
124
132
132
120
108
105
112
122
129
128
119
114
109
107
108
114
119
123
122
123
127
130
126
118
113
114
120
124
122
123
127
132
128
119
114
115
124
123
122
122
125
118
111
112
117
124
125
119
113
116
125
131
118
105
100
108
120
127
129
125
121
116
118
123
125
125
119
118
120
124
128
129
122
121
121
123
122
121
118
118
126
137
141
134
119
112
127
126
119
113
111
111
109
111
115
124
127
122
113
116
126
133
125
112
110
121
136
140
131
124
118
117
117
127
135
134
128
127
130
133
132
127
123
125
126
124
118
111
112
115
127
138
136
123
109
109
131
131
124
117
116
119
122
125
126
126
126
122
113
111
119
129
132
126
120
118
120
125
128
126
121
118
115
114
117
121
126
130
131
130
126
123
125
128
129
127
120
112
108
113
125
135
129
110
99
107
135
132
127
125
123
120
121
123
126
124
120
118
121
124
122
122
124
127
125
117
107
107
114
122
125
122
117
112
107
107
115
123
127
125
121
122
124
127
129
128
125
116
111
115
124
129
127
123
117
121
133
127
124
123
116
105
103
113
126
131
128
128
133
140
137
128
122
125
129
133
132
125
121
120
124
125
126
124
121
116
114
118
119
121
119
121
122
126
126
122
120
120
125
127
124
123
124
126
129
125
131
126
126
124
121
117
119
123
127
126
124
125
127
129
129
127
125
124
127
131
134
133
128
126
126
127
128
129
129
125
119
115
111
111
115
120
125
129
126
118
116
118
125
126
122
120
123
124
118
110
133
136
129
124
125
137
144
133
113
94
93
108
121
124
118
118
125
131
129
120
113
113
123
125
122
115
114
121
128
129
120
112
107
110
116
123
128
132
128
121
115
115
116
116
116
119
122
122
118
115
133
131
117
108
111
121
130
125
109
92
93
109
128
134
124
115
116
128
131
123
112
109
118
123
116
106
104
111
122
123
119
115
117
122
123
122
125
124
125
122
117
116
118
121
120
120
118
118
121
122
128
118
112
113
117
116
110
109
113
116
118
117
118
122
120
115
107
107
113
117
113
113
118
124
120
114
109
111
114
116
118
123
127
128
123
120
122
124
124
124
122
123
126
125
125
122
117
114
111
109
125
118
119
127
129
125
116
107
109
115
117
110
102
101
112
122
121
115
113
115
117
116
118
118
118
114
109
111
121
125
126
125
124
125
127
130
137
138
135
128
126
126
125
124
125
129
130
123
114
106
122
120
117
111
108
113
119
121
116
114
116
117
112
108
114
124
129
128
131
131
129
122
117
115
115
111
108
113
127
138
138
130
124
125
131
135
137
133
132
131
130
130
124
120
123
129
130
122
117
122
120
117
109
96
93
102
116
123
125
126
131
131
125
120
117
119
119
115
114
117
117
114
112
114
114
114
112
115
122
133
138
135
128
124
124
124
118
110
111
117
129
136
135
132
126
121
116
113
119
124
120
114
107
110
115
119
115
107
110
122
130
126
115
111
117
120
117
103
91
89
96
106
113
116
117
118
117
117
117
116
121
124
122
118
112
112
111
106
108
114
122
130
131
128
121
116
115
119
124
124
118
112
108
115
128
133
125
112
110
118
124
123
114
112
113
119
119
115
107
105
110
120
128
131
127
120
118
117
114
106
103
109
118
121
119
114
117
120
124
124
120
114
110
112
110
111
116
125
134
133
120
123
120
119
123
128
133
131
123
119
121
123
123
117
110
109
114
119
121
121
121
122
128
128
125
119
115
115
114
107
103
109
123
135
135
126
117
117
122
125
119
108
104
112
118
117
117
118
122
124
127
127
125
123
125
126
128
128
123
114
113
115
120
118
113
113
114
116
114
111
113
118
124
124
122
117
112
112
116
119
116
115
120
128
134
126
109
104
115
123
122
111
104
109
118
121
121
118
116
116
131
133
136
130
124
122
122
127
135
140
138
130
125
121
119
119
127
133
140
135
127
121
123
128
129
128
128
127
129
130
125
117
112
116
126
131
130
127
131
135
132
124
121
127
127
121
118
120
124
126
120
130
132
130
123
123
127
134
135
126
114
109
114
120
119
113
112
120
132
138
134
125
116
111
111
112
111
113
124
139
148
138
122
109
107
114
120
127
132
134
130
123
119
118
118
118
122
127
131
128
99
115
124
128
128
121
116
115
117
117
113
111
116
129
133
128
120
114
118
123
129
133
139
139
130
113
100
102
118
129
139
139
129
117
105
104
109
115
118
119
121
123
118
117
117
124
135
140
137
132
89
103
119
129
136
133
118
109
110
118
125
126
130
139
143
136
122
114
115
115
118
121
132
146
147
128
106
103
118
128
131
131
131
130
124
115
114
118
122
122
123
127
133
135
133
137
141
146
139
131
109
116
122
129
135
138
137
131
127
126
128
133
139
142
134
120
105
106
119
134
135
121
114
116
123
117
105
103
117
132
142
141
135
134
127
117
117
124
132
134
128
126
131
135
135
131
131
133
129
120
137
141
136
136
137
138
136
132
126
126
128
134
140
141
133
118
105
108
126
145
148
135
116
107
105
104
102
100
104
118
131
137
134
125
119
117
121
128
132
135
129
123
116
114
117
119
119
118
117
118
146
144
140
139
143
140
132
126
125
126
124
119
122
132
142
136
119
115
128
138
129
117
113
121
130
126
112
101
102
108
116
120
118
116
121
127
131
128
121
120
123
124
118
114
117
122
120
118
119
126
125
122
122
125
124
120
125
133
139
132
119
107
112
128
138
131
117
118
132
139
128
112
112
130
144
136
122
115
122
125
122
117
119
126
131
129
120
115
115
119
126
128
130
128
127
122
116
114
119
126
112
112
119
120
112
106
117
133
141
130
119
118
127
132
127
118
115
123
133
139
139
130
125
126
129
129
130
137
143
144
137
126
120
120
120
116
111
116
127
134
132
125
126
128
127
120
114
115
121
126
115
118
127
130
132
133
133
133
128
124
124
132
135
131
123
121
131
136
135
133
127
122
114
108
112
125
138
143
142
140
136
125
115
104
106
114
123
128
134
137
137
128
121
121
126
131
129
121
120
126
123
115
122
130
139
146
143
134
126
128
130
132
127
119
114
121
132
138
136
132
125
114
100
95
103
120
129
127
123
123
123
123
122
123
130
131
122
113
118
130
139
134
125
122
125
125
118
106
106
122
126
123
129
136
138
134
129
127
128
131
132
131
124
116
108
108
113
120
124
130
130
127
118
115
120
126
126
123
121
123
124
122
125
133
136
131
120
112
116
124
127
129
132
134
129
116
104
101
107
121
128
135
141
141
132
130
128
129
127
126
130
133
133
127
118
109
111
116
121
124
125
126
135
139
137
129
125
124
128
128
126
120
112
106
105
111
122
133
136
128
120
121
127
134
134
131
127
125
123
122
132
135
130
123
122
130
136
129
121
122
135
148
148
138
126
119
121
132
138
134
123
120
125
130
127
118
116
123
126
123
119
117
111
103
96
102
115
128
132
130
128
125
121
120
127
142
147
137
123
122
131
131
128
124
125
124
123
115
114
124
140
151
147
129
117
115
121
129
133
132
129
126
123
118
115
115
121
124
121
118
116
119
122
123
119
112
106
105
117
129
136
129
119
114
121
129
133
125
122
123
121
125
130
134
131
123
117
118
126
128
124
116
113
112
115
117
114
102
94
100
118
130
128
119
118
121
124
123
122
121
121
121
121
125
128
123
116
114
117
125
125
124
128
131
132
126
119
118
123
123
122
122
127
130
127
119
117
127
135
132
116
99
98
110
125
134
126
112
104
107
114
116
115
119
125
127
125
125
129
133
132
124
117
112
114
116
121
130
133
126
120
119
129
141
139
128
120
118
124
124
132
122
120
120
116
113
109
111
120
127
127
122
116
115
121
127
132
135
136
133
123
112
109
114
119
119
120
124
135
142
138
128
119
111
109
113
121
130
131
124
119
119
125
128
129
123
119
122
127
127
128
119
114
116
121
124
120
113
107
111
123
132
130
121
116
118
123
125
125
122
121
122
119
116
111
108
112
120
127
128
129
128
123
115
112
117
124
128
124
120
120
121
123
123
120
117
119
128
133
129
121
122
121
119
122
129
133
130
119
109
107
114
125
131
133
130
124
117
113
114
123
131
133
126
123
124
128
123
111
104
108
125
131
127
119
120
124
127
125
121
120
120
122
121
117
115
120
132
139
131
120
131
134
125
113
112
120
130
131
123
111
111
122
132
135
130
124
118
115
116
121
127
132
135
137
139
136
124
109
106
116
135
145
140
126
121
124
128
129
126
121
115
114
116
118
117
119
129
138
134
117
126
130
129
123
121
124
130
133
126
115
113
121
127
123
113
112
116
119
117
110
105
109
118
122
120
114
111
117
128
136
136
130
124
123
128
128
130
133
130
127
122
118
123
122
118
115
113
121
129
122
119
126
133
142
144
141
135
133
126
117
113
114
120
119
112
107
113
121
121
111
96
96
111
122
117
102
95
108
130
138
127
110
104
114
125
127
123
120
123
126
124
120
119
118
117
116
118
121
121
130
126
126
130
133
134
130
128
132
135
131
119
114
117
123
120
114
114
125
135
133
122
121
131
142
136
111
98
102
120
132
129
122
117
118
122
121
114
112
110
112
115
115
112
112
118
128
136
131
122
127
123
116
111
113
118
127
132
130
127
121
121
126
131
132
121
115
119
130
138
136
129
131
133
135
131
122
119
120
121
123
125
126
131
135
136
130
122
115
110
109
113
119
129
135
130
124
125
125
123
118
117
117
115
115
126
136
136
127
113
109
123
139
142
130
116
114
125
130
124
113
109
116
123
129
132
130
129
123
118
110
111
113
121
127
133
132
127
119
116
114
115
123
139
142
128
115
110
121
126
120
128
129
118
116
122
132
137
126
114
109
118
129
129
119
112
115
121
123
119
111
110
116
122
125
128
130
129
123
118
120
127
128
124
118
115
120
125
131
130
125
119
121
126
126
122
118
120
124
124
133
135
129
117
107
113
128
140
136
125
117
114
118
122
126
125
120
118
116
118
118
122
124
120
116
116
120
129
132
132
134
143
147
139
122
113
117
126
134
136
132
127
127
127
126
127
130
131
125
118
129
129
124
118
123
132
143
145
136
127
124
124
124
127
133
133
127
118
115
116
116
115
116
118
118
118
120
121
122
116
116
126
137
138
131
126
123
122
115
113
117
127
137
138
130
126
125
128
124
116
119
121
116
120
128
140
142
128
115
117
126
127
121
115
115
119
118
115
116
118
118
116
118
121
125
129
127
117
108
102
107
120
132
135
130
123
115
107
99
98
106
119
126
126
119
115
119
125
125
117
134
132
124
122
129
135
129
112
108
117
126
125
117
113
116
120
119
118
120
122
122
118
119
123
129
128
123
121
120
124
127
126
120
112
106
103
105
111
117
121
121
121
120
118
117
120
128
136
138
133
141
138
131
127
131
129
116
103
104
119
130
134
129
128
132
131
131
129
124
118
108
109
116
125
127
124
120
122
132
138
135
125
117
110
108
112
119
122
123
122
122
127
131
133
128
125
125
128
136
142
121
123
125
125
121
113
104
98
108
122
134
136
125
116
116
121
127
127
123
117
115
119
126
128
124
122
120
122
124
124
122
121
124
129
136
138
136
125
112
105
108
123
136
140
130
116
107
108
114
126
106
115
120
119
112
104
106
116
128
133
132
122
111
105
105
109
115
119
123
127
133
133
131
125
122
122
126
124
119
112
110
115
119
121
123
126
128
124
117
110
111
117
121
122
121
118
111
108
112
116
115
116
118
115
110
105
110
120
130
130
122
118
116
120
122
121
117
118
125
132
136
127
121
122
125
133
131
125
117
110
106
110
114
112
108
105
108
116
118
122
116
114
113
114
120
124
129
127
124
120
124
122
120
115
111
112
115
116
116
114
116
119
125
128
131
127
122
123
125
131
131
125
119
120
130
135
132
126
120
115
109
110
114
122
126
125
119
114
114
113
115
114
113
118
123
130
134
128
124
122
132
133
126
118
117
117
120
115
112
110
112
117
118
119
120
117
120
122
125
127
129
128
129
129
131
133
131
126
124
121
118
114
115
121
129
135
133
125
116
112
114
112
109
108
120
129
132
124
112
112
138
134
129
124
120
117
112
111
112
112
110
116
122
125
120
116
119
125
127
120
115
117
124
127
128
127
125
124
122
121
123
123
117
111
110
115
121
126
127
124
119
112
106
106
114
125
129
125
122
122
134
128
126
124
119
111
107
111
116
117
117
125
134
137
132
129
132
138
130
116
106
104
107
107
107
108
114
120
122
122
123
122
117
108
106
109
119
126
128
124
122
124
126
126
122
123
131
138
139
137
121
123
124
125
122
120
124
128
128
123
118
121
124
127
129
132
139
139
129
116
109
106
111
113
114
113
115
120
123
125
123
116
105
104
109
124
136
136
127
121
123
129
131
126
122
125
137
142
139
125
122
121
119
120
123
134
145
147
130
113
101
106
116
124
125
124
125
127
127
119
113
116
127
135
131
122
118
123
133
136
129
115
105
107
123
135
138
131
121
117
121
121
116
113
117
128
137
138
127
121
128
121
112
109
113
124
136
136
123
106
98
108
127
136
128
116
112
123
126
121
113
115
126
133
124
112
110
125
136
136
127
118
117
121
128
132
128
120
114
112
111
110
106
108
113
124
131
126
123
123
132
124
115
114
115
117
114
113
113
116
117
120
120
122
121
119
121
125
125
119
115
115
118
118
116
116
124
129
125
115
107
110
117
120
118
118
124
123
118
112
112
116
120
120
119
124
127
125
117
113
131
121
117
120
126
126
118
106
108
118
123
113
98
93
110
127
132
125
119
121
128
126
119
116
118
127
137
136
126
110
100
102
112
118
120
120
125
124
121
117
116
120
122
123
127
135
136
126
116
110
120
118
111
110
119
126
119
108
101
106
114
113
103
101
112
125
120
112
110
119
131
134
130
125
120
121
123
127
129
128
119
113
118
127
134
132
127
122
120
119
115
111
108
116
127
134
130
121
116
122
120
119
110
107
108
113
115
107
101
104
114
124
126
121
118
116
109
102
103
110
115
118
119
118
116
112
111
117
125
132
136
131
128
129
133
134
131
123
116
114
113
109
111
120
129
125
115
109
115
121
123
124
116
109
109
112
113
110
107
112
116
123
121
117
115
115
116
112
106
102
98
96
97
97
99
106
115
117
121
128
137
137
125
114
110
116
120
119
112
112
117
125
129
130
125
115
111
114
121
120
121
119
110
108
110
114
116
115
115
115
116
115
111
108
111
115
118
118
113
104
99
97
100
105
106
107
111
116
119
126
133
127
118
109
107
113
115
116
116
120
125
127
122
116
110
107
114
128
139
136
114
112
107
107
111
117
121
122
121
116
115
113
112
112
110
112
115
118
119
113
108
109
117
125
125
118
111
113
118
122
118
115
118
125
130
125
118
117
121
127
124
113
104
102
105
110
118
128
138
137
115
114
114
113
115
118
123
125
122
114
112
112
118
119
118
113
112
114
115
112
107
108
117
123
123
115
105
103
111
115
113
107
111
123
126
117
104
107
120
126
119
107
102
108
118
120
118
120
125
130
137
127
122
125
133
136
129
125
128
131
124
116
114
117
124
127
123
127
132
134
128
118
111
108
111
121
133
133
131
128
125
125
124
123
118
112
108
111
122
131
129
126
130
139
138
129
122
121
125
126
129
117
112
115
122
130
136
141
141
131
118
112
123
139
144
129
116
112
121
131
129
120
110
105
106
111
114
113
120
128
136
135
126
121
121
120
116
113
114
119
122
124
133
143
142
134
123
120
121
122
101
105
113
115
112
109
108
113
119
117
110
109
124
140
145
133
112
103
104
109
114
120
134
142
139
121
109
108
119
128
136
138
139
140
140
137
135
133
131
125
120
114
116
122
125
122
118
116
121
125
82
104
119
125
123
114
113
111
117
118
121
128
136
141
135
119
108
105
112
110
109
115
133
151
152
131
109
108
123
131
132
128
135
142
141
137
134
135
136
130
121
116
119
125
127
126
124
130
134
133
99
114
122
123
124
135
148
154
144
128
123
132
142
141
125
105
100
116
136
140
127
110
109
120
126
119
110
111
123
131
129
126
127
130
128
122
118
124
127
125
121
118
123
127
130
132
136
139
134
124
128
131
128
124
118
119
129
138
135
125
116
115
123
131
127
116
114
128
148
155
139
123
113
113
116
116
113
113
117
120
128
133
133
124
117
112
118
122
122
119
117
117
115
113
116
121
129
130
122
118
131
139
139
134
121
103
95
103
119
128
120
111
110
126
139
137
129
129
136
141
134
130
131
136
135
130
123
116
110
110
123
137
137
125
111
113
119
122
116
113
116
120
119
116
118
125
134
133
129
123
122
126
127
126
120
114
117
125
135
132
120
112
119
131
137
131
122
122
129
131
127
127
133
144
145
137
127
123
122
121
120
127
133
132
124
119
120
125
129
129
129
127
128
129
133
140
139
134
126
118
109
110
121
122
118
120
135
145
141
120
106
112
130
138
133
121
119
125
129
127
124
124
130
134
128
120
117
128
143
147
136
125
121
123
124
122
128
138
147
145
135
124
123
127
131
129
120
113
111
114
106
110
125
133
128
123
121
123
120
114
114
121
130
130
124
124
130
134
128
123
121
122
126
124
114
106
106
120
140
152
147
132
120
118
120
125
129
135
140
141
133
120
117
120
129
128
119
111
112
123
123
118
124
134
140
141
131
121
120
128
136
135
125
114
112
126
137
135
125
122
127
130
125
120
120
123
126
125
127
131
130
127
127
134
139
131
116
109
117
129
133
126
121
124
134
137
128
112
112
124
137
126
122
128
139
150
150
137
125
126
134
139
134
125
121
129
135
130
117
117
122
127
123
123
132
142
143
138
130
128
130
126
128
134
135
123
104
95
101
116
127
131
136
140
138
127
116
111
111
119
133
131
123
121
126
136
141
133
120
112
117
128
137
141
140
137
132
125
118
115
113
112
113
118
124
124
124
125
129
132
131
124
115
107
105
108
112
114
114
111
114
126
135
136
126
115
112
112
110
106
122
122
119
116
119
125
127
126
121
118
122
128
131
128
126
124
130
143
152
142
123
110
109
112
114
113
113
115
117
117
118
119
115
109
107
117
126
129
128
124
123
126
124
122
119
119
118
115
110
106
123
120
117
117
123
124
121
123
129
136
139
137
125
111
100
106
129
152
159
145
123
114
112
118
121
126
129
128
122
117
117
121
127
129
126
120
115
111
116
122
124
123
123
127
128
123
116
112
114
120
129
123
123
127
126
121
120
123
128
130
130
128
123
114
110
114
119
115
106
101
110
117
122
121
121
126
131
129
125
121
124
124
126
128
124
113
103
101
108
111
108
105
112
129
136
127
115
113
119
123
117
121
128
129
126
119
117
121
125
124
120
116
119
128
137
137
125
105
95
101
113
116
112
113
116
117
115
110
111
121
125
127
123
122
119
117
120
127
128
124
113
103
108
115
128
132
133
126
119
112
113
118
122
128
127
121
116
115
117
119
117
113
112
118
130
137
133
126
123
125
125
119
116
115
120
116
106
100
108
123
131
128
117
110
113
127
140
143
134
125
120
117
112
112
118
129
136
132
122
112
127
123
120
117
118
122
125
124
116
111
112
112
110
106
107
114
120
125
124
124
127
131
133
129
119
109
108
113
122
126
126
124
118
110
115
127
137
132
120
115
118
122
124
124
123
124
122
126
124
121
120
123
116
105
102
116
134
141
130
114
108
112
120
122
120
117
115
119
125
132
140
144
135
122
109
109
121
130
124
111
103
113
131
141
137
130
124
120
120
122
123
125
125
125
126
127
123
122
122
120
110
118
119
112
108
115
128
140
135
122
113
114
126
140
144
136
127
121
128
134
136
129
116
111
112
122
130
127
116
101
99
114
133
147
144
135
125
118
125
132
135
126
115
114
122
132
137
127
120
119
117
116
121
126
125
122
125
128
128
121
113
115
127
139
139
132
124
120
118
115
109
102
98
103
109
115
114
113
112
117
118
117
117
122
131
138
139
134
131
132
132
126
115
112
120
127
124
116
117
121
126
122
127
134
138
128
121
123
125
127
128
127
127
123
116
107
108
117
122
120
112
104
107
115
119
114
107
108
117
129
128
118
106
108
121
135
138
137
134
132
128
122
119
119
120
115
111
113
117
121
130
137
138
136
131
121
117
121
131
143
143
135
127
118
110
102
103
116
136
144
134
122
125
142
147
140
127
122
126
135
130
121
116
117
118
117
114
116
122
126
122
117
118
122
121
117
124
129
128
119
134
140
137
126
115
114
116
122
129
127
120
115
119
127
127
114
103
107
124
133
124
116
121
135
141
143
139
139
140
139
132
124
120
120
119
116
112
113
118
119
115
113
119
125
125
118
119
124
127
123
128
135
133
122
112
111
117
124
127
121
111
112
120
127
124
114
108
109
113
113
107
103
106
110
115
125
133
141
141
133
122
113
110
114
119
122
126
129
133
131
124
118
122
128
126
113
104
107
123
126
129
131
127
118
109
112
120
126
126
125
125
130
132
126
117
112
114
125
131
127
118
113
114
113
109
113
122
132
135
131
124
126
129
126
118
111
113
123
135
135
130
122
123
126
128
126
124
121
121
120
135
125
107
98
106
115
126
129
123
118
125
132
135
130
120
115
117
129
140
136
120
111
112
113
112
108
109
118
127
133
140
150
153
138
118
103
100
105
111
111
114
119
123
126
130
135
137
128
118
112
126
116
103
99
111
126
130
126
117
113
117
121
121
118
116
116
117
120
123
118
106
96
96
103
108
110
114
117
119
120
126
138
142
136
123
118
115
109
101
98
105
118
126
124
117
115
116
118
115
113
119
120
117
113
116
125
127
117
108
111
113
112
110
113
116
117
112
107
109
115
117
117
117
116
119
122
125
126
122
115
109
119
129
135
135
129
119
112
105
104
113
120
125
116
104
103
112
122
128
126
121
125
119
114
115
123
126
123
118
113
111
112
120
130
134
127
116
110
112
116
122
130
136
137
133
124
120
119
124
124
120
118
124
133
134
128
118
110
106
106
115
123
129
122
116
114
121
131
135
130
122
121
117
114
116
121
123
122
118
115
118
123
129
134
133
128
126
121
117
107
103
107
123
134
134
122
108
107
118
128
127
123
119
121
125
129
127
121
113
110
117
127
134
130
119
110
111
116
126
131
122
118
116
115
117
120
118
108
105
112
121
129
123
115
111
113
123
124
121
114
110
113
120
124
123
123
122
122
126
124
124
121
120
122
125
130
138
139
132
123
122
126
129
123
113
107
107
113
122
128
124
120
116
113
113
113
117
118
114
111
111
116
114
109
105
107
115
124
133
136
136
134
131
125
123
126
133
137
132
124
120
123
127
123
118
120
130
136
133
124
117
116
118
117
117
118
122
123
123
124
112
114
115
111
102
103
116
127
126
113
106
110
122
124
115
108
114
128
143
142
130
120
118
125
134
136
130
117
107
106
113
122
124
117
106
103
108
119
122
120
115
111
115
119
120
120
119
122
126
130
113
119
123
121
116
115
120
125
122
113
106
113
123
127
121
113
118
127
133
128
115
102
104
115
129
132
121
104
96
99
107
112
112
114
114
116
118
116
117
117
118
119
125
124
119
116
114
122
131
138
121
126
129
132
132
128
123
124
122
116
108
107
111
118
123
121
121
120
122
125
127
123
117
113
114
118
121
119
117
117
114
112
110
113
121
128
128
120
113
114
120
126
128
125
119
118
122
124
132
136
120
119
118
121
121
120
119
120
120
117
111
108
111
115
119
122
124
125
123
122
129
135
130
120
114
115
122
128
128
126
126
125
118
114
112
116
118
118
115
116
120
124
126
126
122
120
119
120
121
127
118
116
117
121
121
119
120
121
119
116
116
123
124
118
110
109
121
129
124
117
111
117
121
118
112
110
114
117
117
120
127
129
125
115
112
116
121
123
124
120
120
123
125
126
122
119
117
116
120
126
117
118
126
128
124
120
119
123
122
120
116
120
125
122
111
106
109
120
123
116
109
112
119
120
114
106
100
100
103
110
119
123
119
114
116
123
124
120
111
110
120
124
122
120
119
120
121
122
122
126
118
115
118
123
123
121
119
127
132
125
112
106
114
125
126
115
103
103
110
116
120
124
128
128
119
109
106
108
115
118
119
116
114
113
116
115
107
95
93
107
123
128
120
113
119
129
132
126
124
125
117
110
112
119
120
120
120
125
128
121
110
107
115
127
129
118
105
103
109
116
121
124
127
123
113
107
113
124
132
131
124
118
116
115
113
111
106
103
107
119
127
126
117
110
115
125
127
124
119
119
118
123
122
119
116
115
112
112
114
121
122
125
125
123
121
119
118
119
122
121
124
122
117
114
112
115
123
125
122
117
117
122
123
118
110
111
118
125
126
122
121
120
114
107
105
112
122
122
114
108
117
119
116
114
114
113
109
105
111
124
132
127
117
116
123
127
121
116
116
123
128
122
113
111
120
133
142
131
113
99
102
111
123
121
116
113
115
118
117
113
114
119
118
116
115
115
121
126
122
123
115
99
96
107
122
127
117
101
96
109
118
117
113
117
127
127
114
102
101
111
121
123
120
117
118
119
125
123
116
107
99
101
115
125
128
119
112
107
107
108
107
107
114
123
126
123
120
123
130
138
117
108
107
113
126
130
123
107
94
97
109
122
128
124
118
114
112
109
108
109
111
121
128
120
110
104
107
116
118
114
112
111
116
123
130
132
131
125
119
113
107
104
112
130
139
129
118
114
119
123
122
128
127
119
112
113
119
120
115
111
110
120
127
123
114
109
114
120
124
119
110
107
106
108
110
116
120
119
116
118
127
129
124
114
116
126
130
128
121
119
121
121
124
129
130
121
113
111
117
119
120
125
123
109
100
98
106
118
123
116
107
101
108
116
120
117
115
118
120
116
107
94
91
97
111
118
120
117
116
127
141
137
119
105
104
111
115
114
111
117
125
127
124
118
111
107
111
121
132
134
114
109
105
104
103
103
105
112
119
115
107
102
108
116
120
117
115
114
115
113
107
105
106
113
117
116
114
112
117
126
129
121
114
109
114
122
124
120
116
115
113
114
115
114
112
112
117
124
133
136
112
107
103
103
104
108
112
115
116
114
109
112
119
124
123
116
111
112
113
115
112
108
114
116
117
112
107
107
114
117
116
111
110
113
117
121
124
129
125
119
110
109
117
126
127
119
109
107
115
125
128
117
109
116
125
130
126
119
115
113
112
111
118
126
130
126
119
119
126
132
132
128
123
118
117
126
135
139
134
130
131
132
135
132
126
117
115
118
125
129
128
124
126
130
131
132
127
127
125
121
118
104
92
93
107
116
124
127
124
120
116
119
131
140
133
118
104
104
114
122
126
125
124
127
128
133
134
129
126
128
131
128
124
127
138
143
140
130
123
122
122
119
122
132
137
135
135
134
130
125
101
91
84
82
87
98
109
119
125
125
120
119
123
127
125
115
110
115
122
121
116
112
116
129
141
145
143
137
129
128
127
122
122
128
139
146
146
139
135
128
120
113
117
129
137
132
122
118
119
120
72
81
88
92
97
102
108
117
127
130
135
131
129
124
118
114
118
129
135
133
123
114
114
125
134
140
142
140
140
132
123
118
121
129
134
133
130
130
131
124
117
111
115
123
126
121
116
116
121
123
74
93
108
112
112
114
125
139
137
126
125
132
141
141
131
123
122
130
135
131
121
114
116
125
131
130
131
135
136
127
114
109
119
129
134
133
130
127
123
117
115
114
117
121
123
125
129
129
127
126
99
117
128
124
111
102
111
126
129
117
110
115
131
142
137
125
123
130
132
123
108
108
119
130
131
130
130
131
128
120
118
119
121
122
121
126
132
133
125
116
119
127
132
126
121
123
129
131
127
122
119
132
136
130
113
94
92
102
118
127
131
131
132
130
125
120
120
128
129
126
123
129
139
140
131
127
129
131
124
123
134
148
148
127
109
109
122
131
128
124
127
137
144
137
128
123
128
133
131
126
129
140
141
136
129
125
124
126
133
136
141
140
135
129
123
119
120
124
127
128
137
148
150
140
127
122
128
132
132
128
133
145
149
139
122
118
124
138
144
139
131
126
124
126
128
132
134
135
130
127
118
128
138
137
132
133
141
145
140
123
116
117
127
132
131
122
120
123
124
124
124
130
136
137
124
111
108
117
129
132
127
124
124
130
131
130
132
140
144
136
125
115
113
116
125
128
127
121
118
117
102
105
122
132
128
120
117
120
121
115
111
114
123
128
128
124
122
122
118
112
111
119
132
138
124
104
93
105
129
145
137
123
115
124
130
130
128
124
120
117
113
111
114
118
123
124
122
120
120
120
111
102
107
127
136
137
126
117
115
122
129
130
124
119
122
129
131
124
110
107
117
131
140
137
128
121
122
134
147
153
143
130
122
126
132
132
124
117
118
116
115
110
110
120
128
134
136
135
133
129
124
108
98
103
124
145
151
135
116
110
119
129
130
126
129
140
141
127
113
114
124
132
128
121
122
131
139
141
142
141
140
132
127
128
129
123
115
111
114
116
122
126
131
133
131
131
132
136
134
127
114
106
94
89
101
122
132
128
112
101
106
118
126
128
130
133
130
126
121
125
125
123
115
111
114
121
123
121
117
117
121
127
132
132
127
119
113
112
114
118
125
129
136
130
121
111
113
120
123
121
102
95
97
108
113
110
104
108
116
120
119
119
117
118
117
117
120
128
133
128
120
116
114
116
119
122
126
124
116
111
113
122
132
136
136
132
127
125
124
122
120
121
122
122
119
114
114
116
117
116
115
106
112
126
128
118
103
107
118
128
131
131
129
125
117
116
128
139
140
124
109
107
113
119
124
129
133
130
123
118
120
123
126
127
129
134
133
126
117
113
110
114
122
130
132
125
118
115
117
118
128
121
121
125
123
119
113
111
115
119
128
139
146
141
130
124
127
130
127
121
120
121
119
118
118
122
124
119
113
114
119
124
124
120
119
123
124
121
117
112
111
113
118
126
128
123
119
118
119
120
109
118
123
125
123
122
120
119
116
118
126
131
133
133
136
137
128
117
114
123
133
131
119
110
113
118
119
115
111
112
116
121
124
127
130
132
130
126
122
123
126
125
117
109
108
115
124
126
118
115
105
119
131
132
126
123
122
125
131
134
129
119
109
112
127
137
135
126
119
123
130
128
119
118
123
129
126
117
113
118
122
119
114
116
128
142
142
129
118
119
128
130
120
108
109
118
128
126
116
112
124
130
134
125
113
109
116
128
137
137
130
120
110
106
113
123
129
128
126
122
122
126
128
130
129
126
119
114
115
120
123
117
108
104
114
133
139
128
114
113
118
125
122
123
125
130
127
118
113
114
114
118
113
102
95
102
118
129
130
125
124
126
125
121
112
109
114
122
129
133
129
127
126
125
121
114
109
114
120
119
114
114
116
121
125
129
128
127
125
126
125
125
124
127
135
137
128
116
109
114
112
105
97
98
102
116
129
133
127
120
118
124
125
126
122
119
117
122
130
137
136
127
117
115
120
121
115
116
119
118
115
120
126
133
134
130
127
123
127
129
136
134
126
120
124
137
138
124
112
112
125
112
105
108
117
120
123
123
124
120
117
117
118
121
126
133
132
126
124
124
127
124
112
106
111
119
119
112
107
107
116
124
130
130
131
129
126
124
126
128
125
120
111
109
119
133
137
128
118
113
127
120
117
121
119
116
110
113
120
123
127
126
124
122
121
125
128
123
120
118
121
124
121
117
118
125
130
126
119
111
112
120
129
132
132
128
123
124
128
132
125
113
107
114
124
132
131
127
121
114
129
138
137
127
121
116
114
116
121
130
131
130
130
129
124
114
108
110
118
122
122
126
136
146
150
151
151
153
148
136
122
115
119
130
133
125
115
117
130
138
136
125
121
126
129
127
124
126
124
115
139
151
146
129
119
117
118
119
123
122
113
109
117
128
132
123
110
107
116
121
119
117
127
139
146
146
147
148
147
140
125
116
112
118
122
123
121
126
136
139
135
122
119
122
120
114
110
116
122
117
125
132
128
120
115
113
112
118
122
121
111
101
103
115
127
131
129
124
120
118
117
114
111
109
104
107
115
122
123
124
122
125
124
125
124
125
131
137
139
135
126
118
117
118
116
111
109
110
109
105
121
117
113
113
113
114
113
118
122
124
124
122
121
124
125
127
130
131
129
122
117
114
119
114
105
100
106
112
116
117
119
124
130
131
127
123
121
120
113
114
113
118
125
128
128
129
129
123
111
104
124
120
115
114
120
125
126
121
115
113
123
134
139
135
126
119
120
129
133
124
113
110
118
129
129
121
116
116
118
119
121
124
123
120
112
109
108
103
97
94
102
116
124
125
123
127
128
123
114
112
122
118
114
114
120
125
124
114
106
110
122
130
127
118
115
118
122
133
136
126
107
96
103
115
124
124
118
116
120
123
125
123
119
110
107
110
119
123
120
116
114
116
110
102
100
105
112
114
112
111
119
117
111
105
106
112
113
111
113
119
121
120
117
115
118
124
130
135
137
129
119
109
109
113
117
119
120
126
127
125
120
117
118
119
119
123
126
133
136
133
128
120
112
104
101
109
117
119
117
111
118
118
111
100
95
103
114
128
132
122
115
113
123
131
128
116
112
119
129
129
123
122
124
126
121
118
119
127
132
127
120
118
125
133
137
133
129
125
118
109
111
120
131
133
127
119
118
119
121
114
117
115
109
103
101
113
126
138
134
119
111
113
124
130
122
110
106
110
117
117
116
116
121
124
121
114
109
108
114
121
127
127
127
130
128
128
128
127
121
110
107
115
127
129
122
114
108
115
123
126
124
115
109
108
120
131
133
129
119
110
111
118
121
117
115
118
120
120
116
112
112
114
117
117
114
110
104
103
108
119
129
132
126
118
110
113
122
135
140
136
127
120
112
106
106
112
121
127
127
128
129
121
113
115
121
127
128
122
112
106
106
115
123
124
119
114
114
119
124
122
120
120
124
126
120
112
111
114
121
125
130
133
130
122
114
114
121
128
127
123
121
123
122
120
122
131
140
135
123
117
117
124
128
122
114
111
117
122
117
105
102
111
125
129
118
105
106
118
130
127
117
115
122
129
130
123
119
117
118
122
127
131
128
121
115
116
122
124
120
110
109
113
120
124
125
127
124
120
120
118
112
123
135
132
125
117
122
127
126
116
106
105
115
121
120
115
115
118
118
112
107
103
106
108
108
110
110
109
110
116
124
128
124
117
113
115
120
126
128
124
118
113
113
114
112
105
101
111
124
135
115
118
126
131
130
126
125
129
134
132
118
108
105
115
124
129
124
115
105
106
111
112
103
90
85
90
101
109
113
119
125
129
127
124
120
116
113
114
117
121
120
117
117
115
112
108
105
113
129
142
108
104
111
119
123
123
124
125
131
134
128
120
112
114
119
122
119
114
111
118
128
133
124
108
97
98
105
111
113
118
126
132
132
127
124
118
110
104
103
104
112
119
126
132
131
122
112
110
118
131
104
106
115
121
126
129
127
125
125
125
125
125
124
120
113
108
109
113
117
121
128
132
131
123
114
110
111
111
109
110
117
125
124
123
121
119
117
116
116
117
119
123
127
130
127
118
103
98
107
121
115
117
127
131
131
126
121
121
121
119
115
118
125
127
116
103
97
102
115
117
119
117
118
113
107
102
103
110
109
109
113
118
120
121
118
116
114
114
115
119
123
123
117
109
105
104
102
100
109
123
118
112
116
124
123
112
102
107
119
121
113
106
113
124
126
113
99
95
105
116
120
119
114
111
105
103
109
114
114
110
109
113
117
117
112
106
101
102
109
118
125
124
115
110
114
118
115
109
113
128
116
110
113
118
118
110
102
108
120
125
120
108
105
112
121
120
115
106
105
114
120
127
125
121
114
114
117
117
115
113
113
117
116
113
107
104
106
113
124
132
135
127
120
121
123
123
117
109
110
118
114
123
126
119
113
111
110
118
124
126
124
117
113
112
116
117
117
113
113
115
118
119
121
123
125
125
119
112
112
120
130
134
126
116
110
112
118
126
132
132
129
124
116
109
105
103
104
106
106
103
112
119
120
115
113
111
113
120
127
128
120
115
119
129
133
124
113
108
112
118
116
106
103
110
123
133
133
126
116
118
126
131
129
119
112
110
116
117
117
114
116
119
116
108
98
97
107
119
124
122
110
97
97
110
120
123
119
118
119
121
118
115
119
132
137
129
116
109
108
109
110
106
104
104
107
117
128
132
124
113
105
106
112
114
111
109
108
107
110
110
114
119
124
125
115
115
121
132
143
140
117
105
102
111
119
126
123
119
115
116
117
117
117
113
109
113
118
120
113
106
109
120
128
122
109
106
115
124
119
106
99
99
103
108
113
117
121
122
120
117
119
117
121
130
134
128
124
128
135
135
119
125
125
116
111
112
123
130
127
119
114
115
113
109
104
108
115
120
121
120
123
130
134
134
131
130
128
120
109
105
113
121
117
114
118
130
133
131
123
120
120
116
114
121
126
122
115
110
114
125
116
124
127
123
118
116
122
132
133
122
110
102
111
122
127
122
117
116
118
124
125
121
118
119
129
134
132
120
110
115
127
131
125
118
121
127
124
117
112
116
120
122
120
118
116
109
104
102
108
116
112
107
109
115
118
116
118
127
135
130
118
108
111
123
127
123
116
115
113
112
115
118
116
111
111
113
119
122
121
119
119
117
112
112
114
119
119
112
103
101
109
118
123
123
118
115
109
106
108
114
110
103
97
100
106
113
115
117
122
121
117
111
111
117
121
116
112
109
108
112
117
120
116
110
107
108
115
121
122
119
118
114
112
112
115
122
132
130
122
111
109
116
121
126
126
120
113
108
109
116
101
114
121
122
112
102
101
106
111
116
121
134
142
139
122
104
98
110
126
134
132
129
125
127
128
129
133
133
131
128
122
117
117
126
133
136
133
125
125
127
134
133
128
122
117
119
125
128
129
131
67
75
79
89
98
102
97
92
90
97
116
134
140
131
115
102
99
104
110
111
118
126
130
129
126
122
123
123
127
129
130
129
125
127
136
143
140
132
129
134
137
131
117
108
110
118
131
143
149
148
52
40
33
43
71
94
105
103
99
102
114
122
124
120
117
116
119
123
118
118
121
118
115
114
122
134
141
138
130
129
129
125
121
119
124
130
132
130
136
144
146
140
136
135
136
132
130
132
133
125
31
18
18
37
66
91
108
114
120
126
132
131
127
121
119
123
127
127
125
132
136
132
117
108
116
135
151
149
135
122
113
113
118
121
125
126
124
127
135
139
140
136
136
138
138
129
119
113
115
114
32
42
64
87
102
108
115
120
124
124
129
133
135
135
134
135
135
130
123
122
129
134
132
125
119
126
135
135
127
115
104
109
122
129
136
135
134
133
133
132
129
126
120
119
119
121
119
114
117
122
81
101
123
135
132
124
124
124
119
110
109
121
134
139
135
132
134
133
123
113
108
118
131
136
130
129
133
131
125
119
116
121
124
126
126
130
134
137
132
128
130
133
133
125
121
122
128
126
119
118
129
130
133
131
129
130
134
136
131
124
125
132
135
130
120
118
122
129
123
117
118
126
133
131
125
127
130
130
123
121
128
136
136
126
117
121
129
135
131
130
131
139
144
138
127
123
126
125
119
110
133
128
121
116
121
132
143
147
145
143
145
142
136
126
116
115
117
117
121
126
139
144
134
120
113
117
125
126
124
124
128
131
132
126
123
122
125
128
129
129
124
120
118
116
113
115
118
119
119
123
113
124
128
127
126
129
137
142
142
137
132
129
128
127
122
118
112
114
122
133
141
140
134
128
125
125
124
126
127
127
120
115
116
123
127
129
120
113
112
114
118
122
118
112
106
108
115
124
130
133
107
115
126
133
132
126
124
123
123
119
115
117
125
131
130
123
117
119
124
129
128
130
133
140
138
134
131
134
136
132
120
111
109
117
124
126
119
108
100
103
116
133
138
125
110
105
115
132
138
132
124
113
112
123
130
131
124
116
112
111
112
116
123
129
132
134
132
126
121
118
121
130
132
130
122
119
128
138
145
140
122
111
103
104
115
128
135
132
124
115
114
118
125
122
115
111
120
132
135
126
121
111
103
102
115
126
133
128
115
109
113
116
122
125
128
134
134
129
122
124
132
134
128
113
106
106
113
120
123
127
124
120
114
114
120
130
142
147
141
132
123
118
119
121
123
123
126
132
133
124
100
98
100
105
115
123
128
128
123
118
116
115
114
115
118
123
124
120
119
128
136
135
128
119
117
120
122
119
113
110
113
124
137
140
136
128
123
129
135
136
131
125
120
121
120
121
125
130
131
131
109
98
106
129
134
124
113
112
119
121
118
111
111
115
117
118
118
115
111
114
121
133
137
133
129
131
137
137
128
118
115
123
130
136
134
126
119
116
119
122
121
118
118
119
121
124
128
131
130
130
131
119
122
137
136
123
107
108
116
118
118
117
125
130
124
116
118
123
123
119
121
130
135
132
125
125
130
129
125
121
123
122
113
110
119
133
136
126
114
110
113
124
130
131
130
134
134
131
126
119
126
122
123
127
127
126
122
120
119
123
128
134
140
135
124
118
122
133
137
137
132
128
124
119
117
119
117
112
109
113
122
125
123
119
123
138
145
134
117
117
129
145
144
134
123
120
122
127
122
120
105
111
116
119
122
128
129
123
117
121
132
142
136
126
122
126
131
130
130
130
130
126
116
110
112
116
120
122
122
123
125
126
127
129
133
136
130
119
114
120
139
152
145
125
109
110
119
121
119
119
114
120
119
117
115
120
125
124
120
124
135
137
127
118
122
132
133
128
120
122
127
128
125
121
123
127
128
128
130
132
130
128
122
122
129
133
124
108
102
114
133
143
135
119
111
116
121
117
109
110
126
129
127
119
113
113
122
132
137
139
139
135
124
120
121
124
125
123
122
124
126
126
126
129
133
130
120
107
103
114
126
129
122
115
118
129
130
118
107
112
122
124
121
120
123
129
124
113
106
113
121
117
116
117
122
127
129
131
127
125
126
127
124
122
121
119
115
113
114
115
113
110
115
126
132
124
107
96
103
116
125
128
121
116
116
123
129
124
120
115
118
121
122
125
128
130
123
114
115
126
124
117
113
115
124
131
129
122
111
107
114
119
120
122
122
122
118
112
110
112
115
120
125
136
139
124
112
111
124
138
138
129
118
113
111
114
119
121
120
118
119
127
129
125
122
119
120
118
117
124
130
124
118
117
116
115
117
116
120
121
126
124
118
113
118
126
130
121
112
113
122
129
124
124
124
121
118
113
114
121
129
130
124
113
106
104
109
118
121
122
121
119
116
113
116
120
124
123
119
117
127
123
121
119
118
115
112
115
120
129
131
127
117
111
114
125
130
124
117
115
119
121
117
116
118
127
133
127
114
109
118
131
136
130
118
107
105
111
119
124
124
116
111
114
124
128
128
126
122
117
124
126
122
118
123
130
127
119
111
111
114
117
121
124
128
128
127
122
118
117
119
124
134
144
148
153
158
156
146
134
124
124
129
131
130
120
109
106
112
124
125
123
122
125
125
119
113
114
122
120
118
119
113
110
119
129
131
122
112
108
112
117
125
134
142
141
134
127
121
119
119
127
138
147
147
146
149
149
144
132
118
112
114
118
120
121
119
120
122
123
121
118
117
120
120
114
110
113
119
117
105
97
95
101
114
122
120
121
121
125
128
126
126
128
138
144
143
134
125
120
121
126
122
109
100
102
111
113
110
106
110
115
121
123
122
124
129
127
125
118
116
114
116
119
125
133
136
130
117
111
114
107
110
116
120
120
117
123
131
134
130
124
120
121
126
130
130
127
121
117
119
126
125
114
102
101
107
109
103
97
100
114
124
128
128
130
131
122
112
107
113
122
126
123
123
125
128
127
122
120
124
137
141
138
130
124
122
125
130
130
128
125
122
120
117
117
119
120
120
117
120
127
141
146
142
134
128
125
117
107
102
105
115
123
126
130
131
123
116
111
114
124
127
122
107
101
105
116
122
126
121
133
134
131
126
124
122
118
118
122
130
134
128
118
115
119
126
132
134
130
125
126
130
134
134
127
119
117
118
119
117
115
116
119
123
129
130
128
128
128
125
120
114
108
105
110
116
118
119
114
122
118
110
107
110
118
120
118
116
122
128
127
121
118
119
123
131
138
141
134
123
117
116
116
116
116
116
118
122
123
120
118
116
116
118
121
128
134
136
130
126
119
112
108
114
125
128
122
117
111
125
120
114
109
109
116
125
130
132
126
118
116
122
128
128
122
122
127
130
125
120
115
113
113
113
116
125
136
136
129
122
119
115
112
108
116
132
146
143
127
114
118
126
131
128
123
118
118
121
126
124
122
119
114
111
116
127
139
138
127
118
115
122
127
123
121
122
122
121
119
122
124
123
117
114
114
120
125
128
128
128
126
117
109
106
112
127
140
141
123
110
110
121
129
127
119
113
118
127
132
120
108
103
107
111
113
121
129
131
125
120
117
120
116
115
119
123
124
121
119
122
123
124
119
116
110
99
95
102
119
130
127
119
112
110
111
110
113
115
117
113
114
115
117
123
123
124
121
118
114
114
103
105
110
113
109
108
113
120
123
121
122
122
125
121
113
110
114
121
119
112
104
109
117
116
107
96
94
104
116
124
123
121
120
121
122
115
104
97
102
115
128
130
125
123
130
134
121
104
96
118
126
133
134
125
115
111
116
120
120
116
118
129
138
133
118
110
114
120
120
113
108
110
115
112
107
110
115
121
122
123
122
121
121
124
131
132
125
113
105
111
120
123
121
121
126
128
122
114
111
128
139
141
134
126
120
123
126
126
120
114
111
121
129
130
128
122
115
113
113
118
124
123
112
106
106
113
121
123
121
122
121
120
119
122
124
124
124
124
122
119
112
106
104
109
111
109
112
115
120
123
125
124
119
114
112
113
116
120
122
121
120
119
117
115
116
115
109
105
108
118
124
120
109
104
106
113
115
115
118
120
121
120
120
120
114
108
110
119
122
118
105
100
103
110
109
101
103
111
123
114
113
119
122
120
116
109
105
113
123
132
133
127
119
114
109
107
102
100
108
116
119
116
111
108
113
116
115
114
116
119
121
121
120
117
112
109
114
122
120
110
102
105
116
125
121
111
107
115
128
109
110
120
132
137
131
120
114
116
123
123
120
122
125
127
121
109
99
100
109
116
118
117
113
112
115
119
124
122
119
117
116
118
119
117
113
111
119
128
130
124
121
122
126
125
122
112
109
116
123
111
110
115
126
131
127
120
117
119
120
113
106
114
130
135
127
114
107
109
115
114
112
107
101
99
104
115
126
131
124
115
115
121
124
119
114
114
121
131
133
130
125
120
114
112
110
111
108
109
111
117
111
114
119
120
114
108
109
117
121
118
116
117
121
124
122
118
117
118
116
111
106
104
101
102
106
115
122
122
117
113
115
119
122
120
118
120
127
132
132
123
114
110
112
118
122
117
110
107
112
117
117
118
118
117
111
107
109
118
129
129
122
110
101
105
116
123
122
116
111
107
109
114
117
122
126
124
117
111
109
113
117
116
117
119
120
121
125
128
129
124
117
116
125
134
131
121
115
119
122
114
120
122
116
111
108
111
124
131
130
121
109
99
99
108
116
121
119
111
106
107
112
118
124
129
132
127
118
115
119
123
119
112
111
117
120
120
117
119
122
125
121
118
121
121
116
113
117
122
121
117
119
123
117
112
112
120
132
134
122
102
92
102
120
128
122
114
107
106
105
107
111
116
122
123
128
128
128
127
127
124
116
109
108
109
115
118
119
118
116
118
116
116
110
107
110
116
119
118
116
119
120
121
121
123
120
123
130
127
115
101
98
111
124
127
120
115
112
109
104
105
110
118
119
116
118
129
137
133
122
117
117
116
111
107
107
112
116
117
119
123
124
119
112
110
115
124
128
127
120
115
115
116
116
116
114
116
119
124
121
117
110
105
103
104
113
120
123
117
110
113
122
127
118
107
108
118
125
121
116
116
121
117
111
107
111
117
117
116
120
124
123
116
108
112
118
126
129
128
123
114
118
117
112
109
110
113
121
125
124
121
111
105
101
108
119
123
120
119
122
132
140
132
117
106
105
111
108
104
103
114
120
116
111
115
125
131
127
119
117
116
110
103
105
113
122
123
116
111
111
111
113
118
124
125
125
125
127
127
121
114
111
115
122
129
126
121
115
115
123
136
140
131
118
111
116
121
117
107
102
102
113
115
121
127
129
126
119
114
114
116
117
118
119
122
122
119
112
105
106
108
108
116
125
128
125
123
129
133
127
118
111
115
121
124
122
120
117
113
112
120
128
128
118
111
114
123
132
123
112
101
101
109
115
117
115
112
111
113
118
122
122
120
117
115
114
117
114
114
112
111
107
110
118
119
112
111
116
125
130
124
111
105
108
117
119
118
113
109
113
120
125
116
107
102
109
121
129
124
116
108
105
108
110
113
117
123
121
120
121
124
123
116
106
104
113
122
124
122
124
50
78
110
117
99
81
85
99
113
119
127
139
146
137
116
103
105
119
139
142
132
119
113
119
124
126
123
122
121
119
115
107
109
122
132
135
131
121
116
114
120
124
121
120
117
119
125
128
132
138
11
23
47
73
86
87
86
84
86
99
117
127
128
122
116
119
123
126
127
124
125
131
130
121
112
107
108
113
118
123
128
128
126
123
124
122
116
112
118
129
139
136
124
115
111
116
122
129
136
136
12
2
6
11
41
66
76
74
75
89
104
110
112
113
121
134
136
125
112
116
131
143
137
124
116
120
124
122
120
125
132
136
130
126
126
126
125
124
132
146
153
150
139
131
128
124
123
127
130
125
22
6
1
12
38
65
84
91
98
106
117
127
128
125
121
121
117
109
108
120
141
149
140
121
116
125
134
128
122
120
123
127
127
127
133
138
141
143
143
146
147
140
135
130
131
124
120
115
117
121
40
39
49
69
92
109
120
122
119
123
132
143
141
131
119
116
115
113
111
121
137
141
133
118
113
120
130
129
123
119
122
127
124
124
121
125
132
139
138
138
133
128
121
116
116
118
116
113
115
123
100
103
116
127
133
141
144
138
130
125
124
129
124
115
115
123
133
132
124
121
128
132
131
125
124
130
137
130
123
122
126
132
130
124
118
117
122
126
127
128
129
126
123
117
114
118
124
124
119
119
138
132
130
130
132
139
147
147
133
124
112
112
113
112
116
126
133
132
124
121
122
122
121
120
129
139
138
126
112
112
118
120
121
122
126
128
126
122
118
117
121
121
120
119
122
126
127
120
110
104
123
110
105
110
115
122
131
132
128
123
122
124
127
125
121
121
121
121
121
122
123
117
109
112
122
129
127
118
111
110
108
98
93
104
124
134
126
111
100
100
108
113
116
116
121
122
119
112
106
108
108
107
111
115
119
119
117
116
118
125
132
139
137
130
123
115
114
118
124
131
131
125
117
114
121
128
134
135
134
127
115
98
92
102
123
130
123
106
94
101
119
136
138
127
116
110
115
124
128
130
124
127
136
136
132
127
126
124
124
124
126
127
130
132
127
119
114
118
128
136
137
132
121
114
117
130
145
150
142
126
113
113
115
115
117
126
125
118
109
114
136
157
162
140
114
102
111
130
141
137
144
146
138
130
123
123
123
124
121
114
112
116
126
133
132
122
116
117
122
125
125
123
118
109
106
114
126
129
121
111
111
115
117
109
104
113
125
130
125
119
126
138
144
132
114
103
106
116
125
124
138
141
134
125
118
116
112
111
113
111
113
117
122
126
127
124
120
121
119
120
118
121
121
119
116
116
113
112
111
110
110
114
115
110
108
114
125
133
132
127
122
120
120
120
122
123
121
117
114
111
114
121
131
140
138
127
119
117
123
126
124
117
116
118
126
133
133
122
116
115
121
125
127
127
128
128
126
123
122
120
119
124
127
127
123
119
121
126
129
125
119
115
114
118
123
128
131
131
126
121
117
118
128
142
142
134
128
125
126
122
115
115
116
123
130
133
132
121
111
110
121
131
131
126
120
124
132
135
131
126
125
126
127
124
124
125
125
121
114
110
111
116
116
119
120
124
131
132
128
124
138
128
126
130
132
131
129
129
126
115
105
107
116
122
118
115
117
119
121
123
128
134
137
128
123
124
130
132
128
125
126
126
123
121
128
142
143
127
114
110
120
131
132
127
120
121
127
127
123
118
134
124
123
127
130
131
131
132
130
126
120
115
113
112
109
113
121
128
129
127
127
128
130
128
126
127
129
127
123
122
124
128
132
134
139
143
139
126
116
121
135
146
143
129
117
113
114
117
120
122
121
114
112
114
121
128
124
116
113
122
135
139
127
117
117
126
133
131
124
120
120
122
124
120
114
111
111
116
121
124
124
125
126
127
126
125
120
112
113
120
135
141
132
118
109
111
116
119
122
124
131
125
114
104
103
116
119
108
98
104
126
139
135
124
119
121
123
121
120
120
123
129
133
130
123
113
109
111
117
123
126
124
120
119
122
126
122
111
108
115
124
125
118
111
107
112
119
119
114
115
135
135
126
120
119
125
132
130
123
117
117
119
120
121
119
116
112
112
120
127
132
131
129
130
134
131
123
112
109
114
126
135
134
132
135
139
134
119
109
112
120
125
121
119
119
121
117
109
109
120
133
127
126
134
145
148
143
133
126
121
118
116
117
124
132
133
126
118
120
127
127
119
111
116
126
128
121
113
112
119
129
135
133
128
126
126
123
116
107
107
115
123
125
126
126
124
116
110
116
130
133
129
130
135
141
135
127
117
108
107
112
116
118
124
132
135
129
118
111
114
120
120
120
125
129
123
115
114
128
138
133
122
111
106
106
105
105
105
104
101
103
114
124
124
121
116
115
118
119
124
129
134
138
131
117
109
109
115
121
121
124
124
119
112
109
108
112
112
110
111
116
118
121
125
125
120
112
112
120
124
121
111
107
108
109
107
105
109
113
112
109
113
116
118
119
116
114
118
119
119
122
123
124
123
119
117
119
124
130
131
132
130
125
117
107
105
111
117
122
122
118
116
113
116
121
125
123
120
117
119
121
125
122
121
119
117
114
113
117
125
127
128
126
126
123
115
111
113
122
130
120
112
106
115
128
140
134
120
106
105
113
123
125
125
125
130
133
132
131
126
122
121
124
130
142
150
152
146
140
135
134
132
127
119
116
117
116
111
107
110
118
124
127
126
119
106
101
109
123
132
112
104
102
113
127
138
131
117
101
104
116
124
124
123
127
137
138
131
120
116
120
125
127
132
136
145
149
147
135
124
116
120
120
119
117
119
117
109
97
92
95
102
112
117
113
110
112
119
123
123
112
108
110
119
127
130
126
122
121
127
133
138
133
126
119
120
122
120
116
115
121
128
125
108
98
104
119
122
114
101
103
113
120
121
120
118
115
110
104
104
111
114
117
118
124
132
138
138
132
127
124
125
129
134
129
125
122
126
135
135
132
130
128
123
115
109
109
112
112
114
121
130
127
111
98
102
116
122
114
102
104
115
126
125
119
115
115
119
124
132
137
132
122
114
109
112
120
126
132
139
119
129
134
133
122
114
118
127
133
133
128
122
120
117
114
115
116
114
109
110
120
132
134
128
121
122
127
128
119
106
103
112
121
126
121
116
117
121
128
133
133
129
124
116
106
95
98
111
126
133
114
118
119
115
117
118
120
123
123
124
128
129
126
118
116
118
120
115
107
111
124
132
130
121
114
114
116
118
118
110
104
108
116
127
131
129
121
114
113
113
115
120
127
135
137
127
122
120
124
128
122
118
114
114
123
130
128
125
118
116
116
116
117
118
120
121
115
105
104
111
123
129
124
116
114
115
117
117
118
116
117
120
123
127
130
129
128
125
118
112
111
116
124
130
134
137
129
124
123
129
123
119
117
123
128
132
129
125
121
118
112
106
110
118
130
133
126
112
103
104
110
116
118
116
115
118
123
122
119
118
122
124
123
115
109
116
131
145
140
124
113
115
121
118
118
115
115
115
120
130
121
120
121
126
126
126
124
126
129
127
122
116
114
114
119
129
136
131
118
108
112
123
126
122
117
119
120
118
118
121
125
123
112
106
106
114
125
133
129
117
111
113
121
123
122
118
115
118
119
121
118
118
123
126
120
111
112
122
127
125
121
116
113
106
103
110
122
131
130
125
123
125
127
128
128
121
115
110
116
126
128
118
108
110
122
127
120
105
97
99
109
116
124
126
125
123
121
119
113
108
111
106
112
123
119
109
102
111
121
125
118
113
116
124
125
119
116
121
129
127
117
107
108
118
124
120
113
110
114
119
117
112
109
116
125
130
124
111
103
104
114
125
127
125
122
122
119
115
106
105
116
109
113
120
120
113
110
113
123
124
118
115
121
137
144
138
127
123
125
124
115
109
111
115
115
111
112
116
115
114
112
113
116
120
123
129
128
126
121
116
118
123
122
120
119
126
130
124
117
115
130
131
126
119
115
114
114
119
124
121
119
119
123
128
129
126
125
125
125
127
131
134
133
128
122
121
121
119
114
112
111
111
111
118
123
128
125
116
112
113
119
122
121
123
127
131
127
120
116
117
127
139
136
121
113
111
112
112
109
111
120
128
130
120
110
108
114
123
125
130
136
139
134
127
128
132
128
120
112
110
109
103
101
108
122
128
126
119
117
118
121
120
121
123
126
124
114
105
105
114
118
127
130
123
119
115
111
105
100
108
120
128
126
116
110
107
110
113
114
116
117
119
119
123
129
134
134
127
119
116
114
112
112
114
118
122
127
135
139
135
125
117
112
116
120
119
116
117
120
125
114
110
111
121
125
121
111
107
112
119
118
110
105
108
114
112
107
103
104
110
114
114
116
121
127
132
134
133
132
126
122
123
126
127
119
109
109
124
136
136
127
123
120
120
121
120
121
121
125
124
113
108
111
118
121
118
112
112
119
121
115
103
99
109
122
124
119
114
115
119
122
118
114
110
112
112
116
121
123
123
120
122
128
131
121
109
101
111
122
127
125
128
132
132
131
128
124
119
110
103
117
121
125
122
120
120
123
122
121
121
120
117
115
111
112
116
123
126
124
118
113
112
110
108
103
103
104
109
114
116
116
118
123
126
122
116
110
113
122
125
121
117
120
127
133
132
127
120
108
99
116
122
126
122
121
125
127
126
125
126
130
129
119
104
95
102
114
122
119
110
104
105
109
114
119
119
119
118
117
120
121
118
116
121
122
121
114
112
117
123
121
115
115
122
129
129
126
123
123
120
110
111
111
112
112
113
118
123
124
126
123
119
113
108
107
114
117
118
115
109
109
114
116
120
124
127
126
121
120
119
119
113
108
110
118
123
121
113
114
118
121
120
118
121
123
120
118
122
124
123
116
115
111
109
109
108
115
120
120
113
103
103
111
120
124
122
118
115
106
103
108
117
126
124
119
115
115
115
114
112
110
108
107
109
115
122
126
125
120
118
120
122
119
116
117
120
120
118
113
112
117
118
120
118
116
114
117
119
117
106
101
106
118
120
114
110
115
116
114
107
108
115
127
127
118
112
112
114
112
110
113
120
126
126
122
120
118
115
114
118
125
126
119
111
111
116
122
119
114
112
107
113
120
123
120
113
111
114
117
122
122
122
120
118
114
114
118
119
120
121
121
121
117
109
104
107
112
114
111
114
124
132
130
123
120
120
117
112
111
120
129
129
116
104
105
115
124
122
111
106
111
114
120
123
118
110
101
104
116
125
128
123
121
126
132
132
122
111
107
118
127
124
109
93
88
101
111
114
111
111
116
116
112
107
109
117
124
123
118
118
122
122
114
108
114
125
135
126
110
96
115
116
119
122
118
112
107
107
108
112
117
121
127
130
132
127
120
110
104
108
117
123
117
107
103
110
119
122
118
110
103
103
108
112
112
113
114
114
112
110
111
115
117
120
124
135
140
135
124
114
113
117
124
127
121
113
113
118
116
111
112
118
123
123
117
115
117
116
113
111
117
123
130
126
121
116
120
122
122
114
108
108
112
116
114
110
106
109
112
116
116
116
116
112
113
117
125
130
127
124
116
119
129
131
124
112
107
112
120
126
124
117
113
113
115
117
117
115
112
113
117
121
120
115
112
114
117
117
117
116
111
110
110
111
111
111
115
117
118
123
124
121
114
101
96
102
108
114
117
120
7
20
45
63
69
70
79
90
101
106
109
116
123
124
122
122
125
129
139
136
126
114
110
115
120
121
121
120
117
116
118
124
129
133
129
125
127
128
124
120
115
113
118
125
134
135
130
125
123
123
6
1
13
34
45
51
56
67
81
92
95
93
92
100
115
124
126
127
131
133
130
122
116
115
118
122
123
117
114
114
119
128
131
131
125
121
116
115
118
123
121
117
119
125
132
132
125
119
116
113
37
27
21
17
17
18
23
36
59
81
91
92
89
93
109
128
134
128
121
122
131
135
133
128
129
130
129
123
120
124
130
128
127
128
131
129
118
113
115
121
121
116
109
108
112
119
122
123
124
124
61
59
50
40
34
37
47
60
74
91
108
126
134
130
118
117
122
128
130
132
136
137
136
132
132
132
127
120
119
127
134
135
129
127
131
135
131
127
120
118
117
113
109
107
111
117
121
122
124
131
87
84
81
79
87
103
114
117
115
113
126
146
156
143
120
105
108
118
131
136
139
135
129
124
127
131
129
122
119
126
135
137
126
113
111
119
130
134
126
120
119
122
121
118
114
116
117
115
117
128
130
127
119
115
113
122
131
134
130
132
131
130
123
111
108
113
118
118
120
125
135
135
128
119
122
132
132
125
119
123
134
139
134
123
118
120
126
129
127
123
123
124
121
116
112
112
114
118
121
130
136
139
137
129
118
117
124
132
132
126
120
112
104
101
109
122
128
125
122
126
132
127
115
110
122
134
131
118
111
120
133
137
134
133
136
134
129
125
123
123
123
122
117
114
114
117
121
118
117
124
121
124
135
137
129
121
116
117
114
113
115
121
124
118
111
113
122
131
133
132
129
123
118
122
129
133
128
120
122
129
129
116
105
112
127
135
128
116
106
107
114
119
122
124
127
131
129
122
111
110
123
123
135
141
137
123
114
110
108
113
121
128
126
115
108
112
125
134
131
123
120
122
127
125
119
117
123
133
139
134
121
100
90
96
115
129
129
117
103
102
112
123
132
135
135
137
137
131
122
112
130
135
136
130
126
122
127
131
132
132
129
124
119
113
114
116
116
117
115
113
115
118
114
103
95
102
117
127
126
122
123
125
125
118
115
123
130
127
118
115
121
127
130
129
125
124
126
129
127
123
134
144
140
126
117
119
128
136
137
131
125
124
127
130
125
111
98
95
103
111
112
111
105
101
106
118
126
124
114
112
128
152
159
143
122
113
113
115
116
122
126
127
124
117
113
108
109
115
122
124
134
143
145
144
135
123
112
105
106
112
117
123
126
129
126
117
109
109
115
114
112
109
113
123
133
141
142
135
126
120
124
135
143
137
122
108
103
104
112
121
124
124
120
118
116
121
122
120
120
122
122
131
143
148
143
123
105
91
96
110
119
122
120
122
128
132
133
130
126
125
122
121
121
124
126
128
129
131
131
125
121
120
118
114
112
111
112
112
112
111
114
120
121
120
122
129
135
134
130
126
116
126
128
129
126
122
118
116
116
119
122
128
129
130
131
132
130
123
122
127
135
134
123
110
103
105
110
114
118
120
122
121
115
111
112
120
129
127
118
109
110
117
119
116
111
115
122
129
128
126
124
123
125
124
124
127
132
133
127
118
113
117
129
132
126
120
119
117
117
116
122
127
126
116
112
115
125
127
120
113
111
118
123
130
134
139
137
131
125
123
121
118
115
110
108
108
109
109
110
115
127
123
124
129
130
131
134
136
132
124
113
106
109
118
123
126
124
116
107
103
108
119
127
125
122
125
132
139
129
115
109
116
131
144
143
137
131
127
128
131
130
119
110
111
110
113
111
105
110
118
126
117
115
116
121
127
127
126
129
132
131
120
110
111
119
126
120
112
107
112
120
128
126
116
107
104
110
117
120
117
113
116
124
124
121
123
126
130
137
136
130
117
103
100
107
118
123
125
127
130
125
126
121
115
114
119
124
123
119
120
122
120
113
112
114
114
111
108
111
116
119
118
116
113
109
108
110
116
120
120
114
113
112
110
116
122
131
132
133
133
127
117
106
101
101
108
118
124
128
128
122
133
135
126
119
120
125
129
128
117
109
104
110
115
119
117
115
118
123
118
111
105
108
115
123
131
134
135
133
122
111
109
113
121
130
134
130
121
117
123
126
126
126
122
117
109
103
105
109
118
116
121
125
128
127
123
123
128
131
133
128
121
116
117
123
127
126
127
128
130
129
121
111
112
121
127
130
128
125
121
114
112
114
121
127
123
116
114
117
124
129
127
127
128
127
122
114
107
109
119
113
117
123
126
125
116
114
115
122
129
132
125
116
107
110
116
125
127
128
130
129
121
109
109
114
120
115
113
117
122
122
117
115
118
119
114
107
109
116
121
116
110
109
115
123
125
125
121
123
120
118
121
127
123
114
102
105
115
121
117
108
108
114
115
108
105
113
124
131
130
120
114
108
113
118
118
115
118
123
123
118
112
119
134
140
129
111
105
105
105
99
97
104
116
123
123
120
119
121
121
120
120
119
115
107
104
113
122
122
114
107
116
132
139
128
110
111
121
133
133
125
118
119
124
125
125
129
135
139
136
122
115
121
134
139
130
114
107
110
117
120
119
119
122
122
118
110
112
121
129
117
107
103
113
124
130
128
121
115
115
122
128
130
128
125
120
115
118
121
126
126
122
119
125
137
145
145
142
138
138
133
128
123
118
116
116
119
123
125
134
139
137
128
117
108
106
110
119
126
129
117
112
115
126
129
131
127
121
117
123
126
120
105
97
101
116
124
119
113
115
120
122
118
117
129
141
141
126
113
110
116
128
128
120
117
123
129
125
119
116
121
127
128
119
110
107
115
125
127
119
127
129
133
132
129
124
124
124
121
118
116
115
112
106
103
108
119
122
122
120
122
124
119
108
101
107
117
116
106
102
112
127
133
131
126
124
122
114
108
108
116
126
130
129
122
114
119
126
126
120
125
127
129
128
119
116
121
124
118
106
103
116
129
132
122
113
114
119
121
120
122
124
118
107
97
103
116
123
121
118
126
136
141
132
120
109
106
113
122
131
134
128
120
117
116
113
116
119
123
122
114
111
114
112
108
108
115
121
116
106
104
114
125
128
124
123
125
121
109
102
107
117
116
108
103
111
124
125
121
119
125
131
131
124
116
107
106
115
127
130
126
117
116
121
125
121
114
113
118
122
113
108
110
114
116
117
122
125
122
117
116
120
122
119
118
125
131
124
108
102
111
120
116
107
102
107
113
116
119
118
116
115
112
111
111
115
117
119
117
111
107
111
128
148
155
138
120
115
120
127
117
118
118
124
128
130
130
128
127
126
125
122
120
120
123
123
118
108
105
113
125
131
126
117
115
116
119
120
121
123
123
125
122
120
116
118
121
123
118
111
108
114
127
140
139
129
123
121
124
131
117
116
116
119
122
120
117
115
119
126
126
121
115
117
123
123
115
104
104
111
124
128
125
122
128
133
131
121
114
112
119
128
134
130
126
121
120
119
112
107
111
120
123
114
108
113
119
121
119
113
115
115
115
119
117
112
109
105
112
120
123
119
112
102
102
110
116
115
109
108
110
117
121
125
128
129
123
112
103
107
116
125
125
126
127
125
117
104
94
97
111
123
125
120
114
118
124
124
118
112
123
129
134
139
134
124
119
118
116
114
113
115
114
108
102
104
113
118
115
110
111
117
126
129
127
121
116
112
115
122
125
119
111
112
120
126
123
114
105
108
112
119
123
122
120
120
120
123
129
131
127
128
133
137
135
129
127
126
123
114
105
105
115
126
128
124
118
116
116
114
115
121
128
131
126
119
117
121
126
127
120
113
110
114
117
122
129
134
135
128
115
111
110
114
113
109
109
116
124
129
117
110
109
113
116
118
120
125
128
124
112
103
106
119
126
124
115
112
113
112
113
118
127
130
127
122
122
125
127
124
119
119
123
122
119
118
118
124
125
120
113
111
114
119
123
127
125
121
117
116
115
111
114
117
117
117
116
119
126
130
124
119
114
115
114
115
115
116
114
114
113
114
119
125
127
127
125
120
117
118
121
120
120
118
120
119
116
108
104
104
110
116
122
128
138
142
139
125
117
116
117
128
137
138
132
127
124
120
117
117
121
125
129
127
127
131
133
130
123
117
117
116
110
107
110
118
117
111
109
114
119
119
112
114
124
132
132
121
113
110
115
120
123
125
123
123
124
123
121
122
118
124
128
123
123
127
128
121
110
105
109
118
122
123
123
129
134
131
124
119
116
117
112
106
106
110
115
114
114
115
117
120
123
126
129
133
132
128
124
121
122
125
126
122
117
112
117
124
124
124
118
110
107
109
117
121
122
118
115
117
119
117
115
108
106
109
115
121
124
121
116
113
117
124
130
127
123
120
119
117
115
120
125
127
124
117
112
115
120
123
125
131
133
127
121
121
126
127
126
124
118
113
111
116
119
118
113
113
121
125
124
117
111
108
111
113
116
118
123
124
123
121
120
123
128
129
122
116
113
112
113
118
121
121
113
103
98
110
121
126
127
129
132
130
126
124
125
123
121
118
116
123
125
120
118
117
121
124
123
116
112
109
110
111
113
116
117
115
113
115
123
127
125
121
116
116
117
121
124
125
124
123
124
123
117
106
101
110
123
128
125
121
120
121
121
120
119
119
116
111
115
120
121
117
115
122
131
132
122
110
109
117
122
118
109
104
106
111
111
109
112
121
126
127
120
116
116
122
130
133
132
128
125
125
125
121
114
111
114
118
119
115
115
115
115
113
115
119
121
113
117
116
113
116
125
127
121
115
109
112
120
130
134
130
121
116
117
120
122
117
110
114
122
125
124
119
112
108
111
115
119
122
123
123
124
125
126
120
113
112
114
116
117
117
114
111
114
115
113
110
120
118
115
114
115
113
107
102
104
112
124
134
137
131
124
121
126
127
124
118
112
114
118
117
115
111
108
107
106
109
113
120
125
124
121
124
126
125
118
116
120
122
121
117
114
111
112
111
109
111
105
107
107
105
104
104
108
109
113
116
126
134
136
125
111
108
113
122
124
121
118
116
117
117
110
106
105
105
106
111
114
119
123
125
126
125
123
115
112
118
124
128
121
112
111
113
114
113
111
114
98
98
106
113
115
111
107
109
116
124
129
134
134
132
122
114
109
110
117
121
122
119
115
116
116
114
110
105
104
107
112
113
112
115
121
125
121
113
114
120
129
129
121
113
114
116
118
115
112
113
112
112
122
129
128
117
106
105
115
124
128
127
130
134
139
132
120
108
104
109
116
116
111
112
117
124
125
120
115
113
111
110
106
105
108
113
118
118
117
119
123
125
121
116
117
123
129
124
117
114
122
121
123
125
120
115
112
111
113
116
121
126
129
126
125
125
121
118
113
109
108
109
106
111
117
120
121
121
123
123
118
114
112
110
109
109
110
111
108
107
111
119
121
119
119
122
129
128
126
125
120
122
122
115
108
110
116
121
119
114
116
125
128
123
112
110
114
119
121
114
109
110
115
120
118
111
102
100
108
119
127
130
125
117
114
111
113
111
110
107
110
117
121
122
118
115
112
115
115
119
119
122
125
125
119
111
107
112
117
119
121
122
123
120
116
112
113
114
111
110
108
110
115
117
115
109
101
97
104
116
125
125
121
114
112
111
116
117
117
112
110
111
115
121
115
110
103
102
107
113
11
1
1
15
36
51
61
63
64
64
66
72
84
100
110
115
114
116
122
124
120
119
119
122
122
123
123
119
113
110
119
132
143
136
121
116
120
126
133
136
133
129
127
130
136
138
132
122
116
113
40
31
26
20
21
17
15
19
29
37
40
45
61
88
111
117
109
108
120
133
128
114
101
111
126
139
137
127
118
117
123
131
137
136
132
126
122
118
120
122
122
117
118
121
128
127
125
121
120
122
80
75
65
49
27
8
2
3
24
51
73
84
91
99
113
124
130
129
129
130
124
114
106
111
124
131
132
129
133
136
132
124
123
130
135
132
116
111
114
121
123
116
104
102
111
125
136
138
140
140
95
92
85
75
63
53
52
60
72
87
106
124
134
128
120
121
133
145
143
132
119
111
113
121
129
128
119
114
115
124
130
130
130
131
130
123
114
114
119
126
131
128
116
108
114
129
143
146
141
135
112
110
108
103
104
108
116
121
117
111
110
123
140
143
130
118
119
131
141
137
130
122
124
132
138
137
128
117
113
116
127
132
132
120
113
113
120
126
126
122
123
128
131
129
126
127
126
121
115
116
138
144
137
127
117
118
122
129
127
118
112
115
124
131
131
122
117
117
122
131
135
130
123
116
119
125
127
121
116
119
127
132
129
122
118
122
131
131
124
117
118
123
125
124
120
115
109
101
104
119
134
145
142
129
114
107
114
122
125
125
123
124
124
124
124
124
127
126
127
131
135
127
110
99
101
111
115
114
116
129
141
146
143
140
140
137
137
131
130
132
131
127
122
115
110
110
112
113
118
129
120
136
148
144
132
126
127
130
125
120
119
122
123
116
110
114
125
135
135
135
137
136
132
124
122
121
122
121
124
131
139
143
143
143
139
133
129
128
129
129
131
130
127
120
113
115
125
126
122
117
123
135
151
152
142
129
123
122
118
112
110
110
108
102
102
112
125
133
126
115
116
132
145
143
130
120
123
132
136
131
127
125
125
125
121
122
123
119
115
110
109
113
120
121
124
130
132
129
119
107
126
130
128
122
114
111
112
118
123
124
123
117
112
110
113
115
117
115
110
101
99
108
117
120
114
110
113
120
124
126
128
128
126
119
117
118
121
119
117
117
109
103
100
108
119
128
128
127
124
123
120
125
125
117
115
119
126
130
135
134
132
128
126
127
125
115
101
96
106
112
114
109
106
110
118
125
126
121
116
121
130
140
143
134
126
122
120
118
122
132
127
113
97
95
101
107
114
122
131
134
116
122
124
135
144
141
129
115
111
118
127
127
125
127
125
126
121
120
124
125
118
110
106
110
120
131
138
139
131
123
121
130
142
144
136
126
121
120
123
129
129
124
111
98
97
102
110
119
125
125
120
121
123
130
131
124
112
99
97
109
123
128
125
120
121
127
129
127
128
127
121
112
109
111
109
114
122
133
136
128
119
117
124
128
127
126
125
124
124
126
129
126
120
113
107
107
111
116
120
126
125
123
120
112
108
107
109
109
110
113
124
130
128
123
120
117
111
110
115
126
133
131
125
114
110
107
109
115
121
122
117
114
113
114
116
119
123
126
131
137
136
132
122
115
110
109
111
116
123
129
116
122
126
127
122
117
116
116
114
111
111
118
126
132
131
127
121
114
110
114
122
130
132
123
117
117
121
122
118
109
101
102
110
117
119
119
116
121
129
138
139
130
119
115
114
115
114
115
118
118
104
109
120
129
129
125
122
124
125
121
112
113
124
135
144
140
130
116
106
102
108
118
124
120
115
118
129
135
128
115
104
107
118
127
126
120
118
118
126
127
125
114
111
115
126
133
127
118
113
113
114
113
113
116
119
120
125
134
140
139
128
116
114
123
132
127
114
102
103
116
126
126
119
106
101
108
120
126
125
121
123
125
127
118
110
117
130
141
145
138
123
106
100
108
122
137
138
128
124
126
109
113
117
117
115
116
125
132
137
132
118
108
110
118
127
123
114
106
113
124
127
120
106
98
100
109
122
128
128
124
124
123
118
109
106
115
133
145
148
143
134
125
119
115
117
119
122
124
125
127
94
111
121
122
116
112
114
122
126
117
104
105
114
125
130
129
127
126
123
114
104
100
106
113
118
117
123
130
132
124
109
100
103
112
120
119
116
118
127
137
139
136
132
129
121
112
105
105
110
114
106
120
127
123
115
108
111
120
127
127
123
118
116
114
112
115
121
125
121
115
113
119
126
129
122
116
112
115
121
121
111
103
106
118
125
121
111
112
124
139
137
126
116
118
122
118
110
110
115
119
117
121
123
122
120
116
116
122
131
137
135
125
114
103
104
114
125
129
125
125
126
125
122
118
121
120
116
113
119
126
131
128
123
123
128
127
124
125
133
141
136
123
113
115
120
119
114
120
127
130
121
119
118
118
117
114
119
123
125
117
108
107
117
128
132
134
138
142
138
129
123
117
116
116
120
124
128
126
128
127
128
125
127
133
137
135
127
124
126
128
125
121
119
127
126
120
114
116
122
127
132
123
118
112
106
100
109
120
118
106
96
104
129
150
149
133
124
125
129
128
124
118
118
123
123
124
125
132
133
124
115
112
121
134
137
126
111
108
118
125
124
118
114
117
120
121
121
118
121
120
130
125
121
115
106
96
100
116
124
127
123
123
122
127
127
119
110
106
112
124
124
119
113
118
125
126
122
122
124
123
119
117
123
129
124
114
104
108
123
136
140
132
116
105
109
119
131
133
126
118
129
124
123
118
109
102
106
120
129
133
126
117
102
98
106
119
122
116
114
118
121
117
112
113
124
128
122
116
113
117
124
129
125
118
115
116
118
121
123
129
135
137
134
126
120
118
121
126
126
117
125
122
118
114
110
110
118
122
117
107
102
101
102
105
111
121
128
131
126
121
119
118
114
112
114
116
117
115
113
121
129
131
125
114
112
119
126
123
115
111
115
125
136
134
123
107
102
114
124
119
122
123
116
108
105
112
122
124
114
103
100
111
122
128
121
116
121
127
131
129
121
121
116
116
116
119
124
124
121
125
132
130
124
118
121
127
130
125
115
110
113
120
127
130
124
116
116
124
126
118
122
124
121
110
104
109
121
128
123
114
111
117
126
127
121
119
122
126
124
119
119
119
117
116
119
128
130
124
122
128
136
129
119
116
125
136
140
135
125
117
112
114
118
126
130
131
125
121
118
119
122
121
123
124
118
117
125
130
126
118
113
115
120
120
119
124
132
129
117
109
114
120
120
117
116
114
114
113
119
131
139
129
110
99
107
118
131
139
133
126
111
106
112
125
130
120
106
103
115
125
117
117
119
125
126
127
128
130
129
128
125
125
126
126
124
121
120
119
120
122
125
127
122
119
116
114
111
112
118
125
128
124
112
103
101
104
115
128
134
129
118
114
119
122
117
107
108
116
125
126
116
117
116
114
113
114
115
118
125
130
132
128
123
122
118
112
106
108
120
134
135
126
119
119
127
133
130
120
113
108
108
113
119
122
126
124
122
116
110
114
120
128
125
114
105
108
122
132
129
119
117
116
112
109
105
105
103
105
112
120
121
120
115
113
113
112
112
113
116
119
119
114
113
118
126
131
127
116
107
106
113
120
124
126
130
132
125
114
103
102
114
126
127
117
112
115
124
127
126
124
118
113
113
113
117
118
118
117
116
114
116
120
124
124
124
125
125
121
112
104
105
113
121
118
115
110
108
108
108
114
123
129
127
120
112
111
118
125
124
118
112
109
112
118
118
115
114
118
129
141
124
124
118
117
119
126
132
132
126
119
117
120
126
129
128
125
122
114
108
105
110
122
130
127
114
107
108
116
120
120
118
122
128
125
116
111
114
127
134
126
111
98
105
116
117
109
106
116
131
137
126
125
120
116
117
123
128
131
132
125
116
108
106
110
112
112
112
111
110
107
111
121
130
130
124
120
121
129
134
129
123
124
130
135
126
111
108
109
113
113
110
109
116
124
123
118
115
117
121
117
117
114
119
127
132
125
118
118
125
127
121
111
105
110
116
119
119
117
112
108
110
114
120
126
126
123
123
123
126
129
133
132
126
119
113
106
108
111
115
116
114
113
118
123
125
129
129
128
123
120
109
109
119
135
137
129
117
111
114
120
122
121
118
122
130
135
135
124
111
106
112
116
115
108
107
110
113
113
115
124
130
130
122
110
102
102
110
122
128
125
118
114
109
107
108
112
119
124
126
125
105
107
112
118
120
124
126
121
112
111
116
121
123
120
122
127
128
122
111
107
111
116
113
104
96
98
106
113
118
120
122
124
122
120
118
115
112
110
111
111
117
118
117
109
104
106
113
121
121
121
117
111
109
110
115
123
128
124
117
116
121
130
133
123
116
110
116
120
120
111
106
108
113
118
118
117
115
116
117
116
112
108
111
119
126
129
125
114
107
106
113
122
125
120
113
116
123
124
120
120
121
117
114
117
121
121
117
119
122
126
130
131
128
124
117
115
117
119
119
113
112
110
115
120
130
134
131
121
115
112
112
110
110
110
115
118
124
128
126
120
114
115
113
108
106
112
121
124
123
122
116
118
119
118
114
113
118
122
124
119
113
107
107
110
117
120
121
116
108
106
113
121
123
119
117
124
131
132
129
127
128
127
124
118
113
108
112
120
127
123
115
112
109
105
101
102
110
120
124
123
115
116
114
111
111
118
123
122
113
104
98
99
106
112
116
117
119
117
110
105
105
116
125
126
118
112
111
119
125
129
130
130
128
129
125
121
120
119
114
111
111
115
119
121
115
110
115
122
125
121
123
115
111
115
127
128
119
104
97
101
112
121
125
126
122
119
123
127
125
117
108
107
118
127
124
111
104
104
109
113
114
116
121
125
126
126
128
122
114
106
106
115
125
127
124
117
118
121
121
121
125
122
121
127
129
124
111
99
98
112
127
135
132
126
121
119
120
123
126
122
116
111
113
115
116
114
113
116
118
116
114
115
117
117
114
113
114
114
113
113
115
117
120
119
116
114
115
115
115
118
118
121
121
115
111
110
106
103
107
113
124
129
130
124
115
108
106
112
119
122
121
116
110
105
106
109
112
115
119
121
120
118
111
110
111
116
119
119
120
121
122
116
110
109
111
112
112
111
114
118
112
110
108
108
110
108
105
104
108
113
117
119
122
123
122
115
111
111
116
119
121
118
117
117
118
115
109
105
108
115
119
115
109
106
111
120
124
122
118
118
116
112
106
107
110
114
112
113
117
122
113
110
111
116
121
116
112
109
112
119
121
119
114
114
119
128
126
122
118
116
118
120
122
128
127
122
110
105
112
117
117
113
110
111
112
113
111
107
104
106
111
113
115
111
107
109
110
112
119
126
118
117
118
118
120
120
123
124
123
124
123
120
112
105
106
113
120
122
122
118
114
109
110
113
113
107
100
102
109
117
116
114
112
113
113
114
114
111
108
110
116
123
122
117
108
106
108
109
113
121
118
118
118
113
112
118
123
126
123
121
119
120
117
112
108
108
112
118
121
114
106
98
99
102
105
102
91
88
95
107
116
120
120
116
116
124
131
128
118
114
117
121
123
123
120
115
108
106
109
115
116
118
120
120
118
115
111
112
114
115
117
119
122
120
116
111
111
111
109
105
100
100
103
105
106
105
97
95
102
112
120
123
117
113
113
120
125
124
117
108
102
103
111
121
122
119
114
113
117
124
53
43
29
22
21
29
33
39
39
32
25
30
49
72
85
87
87
96
114
122
125
128
134
134
129
129
126
120
113
112
123
136
140
130
120
117
118
118
124
135
144
140
127
116
116
125
125
120
114
116
80
75
60
45
35
31
24
17
9
6
9
21
46
80
105
113
107
108
123
138
138
127
117
120
130
139
139
135
133
131
133
129
124
120
122
125
124
115
111
119
131
142
139
126
115
114
117
122
127
133
101
92
81
69
59
49
38
30
27
39
61
81
97
110
120
127
127
120
120
127
129
124
115
113
116
117
118
123
133
139
133
119
111
122
135
135
125
115
115
129
142
142
135
123
119
123
132
137
136
134
116
106
98
94
93
90
90
94
99
105
110
114
117
117
119
125
130
128
119
112
111
113
116
119
119
114
110
112
118
122
125
126
133
144
139
123
110
115
130
142
143
137
125
119
123
135
148
149
140
129
123
125
126
120
118
121
130
143
146
133
114
106
112
124
129
127
124
122
120
114
114
114
119
122
124
123
125
125
119
115
121
134
144
136
116
100
101
114
126
125
121
121
126
129
134
136
136
126
117
112
133
141
141
136
131
130
135
143
140
127
114
113
125
137
134
124
115
116
122
130
130
126
120
113
111
117
122
127
123
118
118
121
121
116
109
110
117
124
123
120
120
121
125
128
129
128
117
102
99
106
132
137
133
129
125
126
130
131
126
125
127
135
141
139
131
126
128
132
135
133
131
122
112
104
106
113
118
119
120
117
116
118
119
125
131
135
134
127
122
122
127
127
124
118
116
117
118
115
116
119
120
126
126
124
124
127
133
133
126
122
120
122
124
124
127
133
138
137
133
126
125
124
123
120
117
117
118
115
106
101
105
117
137
143
138
128
121
120
120
118
120
127
126
120
113
114
125
137
132
120
112
118
121
122
122
124
124
123
118
112
108
108
111
116
121
123
123
123
122
121
123
126
132
130
127
120
120
121
113
106
108
124
139
141
125
116
113
118
120
120
124
129
129
122
115
114
120
127
123
116
118
116
115
115
111
107
104
107
111
116
120
120
124
122
119
111
105
112
126
131
126
123
125
131
131
128
126
128
130
129
124
121
118
117
118
120
122
121
126
134
138
130
122
118
115
113
112
112
119
124
122
115
114
114
113
111
110
113
124
135
133
126
121
122
125
119
111
112
126
139
141
132
126
127
132
132
126
121
119
121
115
107
98
98
109
119
124
127
133
140
137
126
115
114
112
109
108
115
127
134
114
112
111
117
125
125
122
118
122
132
134
124
114
115
123
126
124
121
127
131
130
126
123
124
123
122
120
116
113
111
111
112
115
116
117
123
128
133
135
134
125
120
115
113
110
106
107
115
125
122
118
111
105
102
109
119
123
122
122
128
137
136
125
113
110
111
114
116
116
111
105
106
113
124
123
115
114
125
132
128
120
120
128
135
132
128
127
130
130
132
125
122
118
114
112
110
108
110
109
111
136
124
114
103
101
109
120
125
126
126
128
130
123
116
110
106
105
102
104
105
108
115
125
131
127
117
117
129
140
136
122
115
120
127
131
127
121
120
126
136
143
137
122
116
116
117
115
113
119
126
118
121
125
126
120
116
112
113
112
109
104
106
112
123
131
131
123
115
112
117
125
131
133
128
122
117
117
121
125
126
121
115
110
115
118
118
112
113
120
137
145
142
133
127
121
121
122
126
132
131
93
98
113
124
125
120
112
112
111
108
106
111
124
138
146
142
135
129
123
121
123
124
122
118
117
118
121
121
119
122
123
118
111
106
105
109
111
110
116
117
123
125
125
126
127
129
125
120
115
117
115
109
110
111
112
113
111
114
119
120
117
117
123
131
134
127
119
116
119
125
126
122
118
114
115
121
125
123
120
120
125
128
120
107
101
108
118
124
121
115
109
107
109
118
128
136
128
116
108
114
115
112
110
113
111
109
109
112
117
118
115
113
119
127
131
126
115
112
117
126
135
131
126
121
122
125
127
124
120
122
130
136
130
118
113
117
131
137
132
125
121
120
122
125
127
129
123
121
119
120
88
89
99
112
114
111
109
108
102
98
99
110
126
134
134
127
121
118
116
115
119
126
131
132
128
124
121
119
121
128
133
132
128
124
125
127
130
130
130
127
125
127
131
131
125
117
115
121
129
133
116
115
116
116
114
113
113
109
103
96
97
108
119
123
118
115
117
118
114
109
114
123
133
132
122
114
109
113
122
127
125
118
116
123
128
126
117
114
120
127
124
115
115
118
118
113
108
115
131
141
145
141
130
121
116
115
117
121
123
120
118
117
118
117
119
124
128
125
118
118
125
132
134
129
122
119
119
120
124
127
128
121
115
120
127
128
126
119
121
130
134
129
124
120
118
108
102
111
128
140
128
121
118
120
124
131
133
132
131
128
122
118
121
128
133
134
132
124
115
114
120
124
127
125
127
131
129
120
114
120
128
126
113
103
111
129
143
145
142
141
146
147
143
133
121
113
109
114
123
131
118
119
120
124
128
125
124
122
122
119
113
113
119
130
132
129
121
115
111
111
111
110
110
116
123
126
120
107
105
110
119
121
115
111
114
126
135
139
137
133
131
129
125
119
115
116
119
122
122
122
131
137
139
130
110
91
89
104
118
124
122
120
121
126
128
125
119
116
122
126
122
112
105
112
120
119
111
112
119
120
117
114
123
134
134
122
107
104
106
109
109
110
110
112
115
121
126
126
122
120
134
136
131
120
106
92
95
110
117
121
122
119
119
121
124
124
119
117
119
122
120
113
108
113
116
115
114
124
135
136
125
113
112
119
120
113
102
95
98
104
108
111
115
121
124
123
120
118
122
127
127
120
114
115
120
125
126
120
113
109
111
116
115
115
113
115
115
114
109
107
108
110
114
118
120
115
117
125
135
138
130
116
103
94
98
108
117
118
113
109
110
114
118
120
111
104
100
111
123
129
123
123
122
120
124
132
132
125
121
122
125
125
120
113
109
109
113
117
124
123
119
115
117
122
127
127
121
116
118
126
129
118
106
101
113
129
136
127
111
101
109
120
129
122
110
105
115
127
131
127
124
137
136
125
114
113
122
128
137
140
137
133
128
124
119
116
118
121
126
131
131
123
117
119
130
133
124
112
113
126
133
123
108
108
126
142
144
128
113
106
114
125
127
122
114
119
127
131
132
130
123
130
128
122
113
110
116
121
123
119
114
115
122
130
130
124
117
110
106
110
119
122
118
116
116
117
116
113
121
137
142
128
108
102
110
119
126
128
129
129
124
115
108
104
104
104
105
111
119
128
117
116
117
121
121
121
119
118
111
103
98
102
115
125
127
120
112
107
108
110
115
119
117
117
115
113
109
111
116
121
118
113
106
104
106
107
113
125
130
127
120
114
111
109
103
99
102
112
120
122
118
118
118
120
122
123
123
122
122
118
114
113
119
126
123
114
109
112
124
128
120
109
107
110
116
118
115
113
111
109
105
104
108
109
117
124
126
126
122
116
117
119
120
113
107
107
116
127
130
126
120
121
117
113
113
115
119
123
127
126
119
114
117
126
130
125
119
120
127
129
120
109
103
107
113
116
117
117
118
121
121
121
120
117
118
127
134
135
127
120
116
116
117
114
112
113
114
116
120
127
113
107
103
106
109
114
117
122
125
121
116
113
116
124
127
128
126
123
122
121
121
123
121
115
112
111
117
119
120
120
123
131
133
127
116
113
118
128
128
120
112
109
114
124
127
122
110
104
109
124
111
107
106
108
113
117
120
123
124
122
125
127
124
118
116
120
125
125
122
121
120
123
124
115
112
114
118
119
118
112
114
121
132
132
123
112
106
109
114
114
112
111
123
129
129
119
110
114
124
124
127
124
120
122
123
123
122
121
121
123
125
122
118
112
114
122
132
135
132
123
116
114
112
112
112
111
115
119
122
124
122
120
122
126
126
117
109
108
111
114
117
122
125
125
117
107
108
116
124
120
130
121
118
123
128
127
121
115
114
118
115
108
104
104
112
122
132
134
129
122
119
120
121
119
112
107
108
113
122
126
127
122
118
112
112
112
117
125
129
127
120
119
120
122
115
112
112
117
120
117
112
104
108
116
123
122
113
109
111
117
119
115
107
101
101
107
118
120
117
119
127
135
136
129
120
115
112
115
117
124
127
125
119
108
97
93
105
124
138
137
123
115
115
115
113
113
113
117
119
122
103
107
113
116
115
111
109
110
112
117
123
125
120
108
100
100
105
111
112
116
125
130
131
126
121
120
121
121
119
122
126
126
121
111
100
93
96
107
121
127
125
119
114
109
106
107
109
113
116
119
117
117
116
113
112
113
116
118
117
115
118
121
123
116
106
99
100
105
109
110
112
114
115
117
117
118
117
116
116
115
117
117
116
114
117
119
117
112
110
109
113
116
111
105
101
106
117
120
117
114
119
115
112
113
115
117
118
119
122
124
124
122
119
113
106
102
107
113
111
107
107
110
113
115
115
116
118
115
112
111
115
116
114
114
119
129
135
128
112
101
99
107
108
104
99
107
122
129
126
120
117
116
116
118
122
122
120
120
124
128
124
115
105
102
104
113
123
125
114
103
100
108
114
114
113
113
115
114
112
111
118
124
121
113
110
116
122
122
110
99
99
110
115
113
103
107
120
129
128
122
121
119
117
120
124
127
123
117
113
114
112
104
97
96
105
116
127
128
119
106
101
106
115
118
113
108
106
110
114
114
114
116
118
116
114
114
116
117
111
107
114
126
131
125
116
113
120
127
126
120
123
109
102
111
122
126
117
105
102
109
114
111
102
100
107
115
122
123
121
119
113
113
119
123
120
111
107
115
122
115
102
98
108
121
124
118
115
114
114
117
120
127
130
128
125
124
125
126
125
122
118
107
105
114
125
124
115
106
105
109
114
108
101
103
113
119
115
112
112
118
118
116
114
114
115
110
110
115
119
112
101
97
106
116
118
112
109
109
113
116
116
113
116
120
125
130
128
125
125
123
123
123
124
126
126
122
116
109
107
106
101
98
103
112
122
118
107
102
107
116
120
115
106
100
103
108
109
109
108
112
118
119
114
107
107
112
118
118
116
117
111
105
102
109
118
123
122
121
122
123
124
126
122
117
114
116
116
111
108
103
102
104
105
110
113
114
111
111
116
120
122
117
106
101
102
107
107
108
113
122
131
129
116
109
109
117
121
120
114
111
110
107
102
103
107
111
111
116
119
121
114
114
111
106
109
114
117
115
112
112
115
114
106
96
100
112
122
121
118
116
118
119
116
112
106
105
103
106
114
121
119
114
113
112
116
116
113
105
103
107
114
117
115
107
102
101
103
109
114
118
115
113
112
111
114
117
119
118
117
118
119
117
109
103
105
112
114
109
108
111
113
112
113
111
108
104
100
101
104
106
104
104
110
113
116
117
115
112
111
113
120
123
120
114
108
106
107
106
110
115
114
116
117
121
125
124
123
117
118
119
119
117
111
114
117
114
112
108
109
111
105
100
98
102
106
110
111
108
103
103
106
112
116
114
115
122
128
124
116
112
115
118
119
118
120
120
118
114
113
115
108
115
121
129
129
120
113
112
113
114
113
111
109
113
116
114
113
111
110
109
104
99
97
100
102
105
108
108
110
111
114
111
107
107
109
117
118
113
106
106
106
105
108
112
119
121
119
114
114
118
81
83
76
54
33
19
25
34
42
33
18
14
27
47
58
62
73
97
124
134
134
132
133
128
126
127
126
124
122
129
138
142
133
121
119
125
125
118
119
133
139
134
115
107
109
120
123
115
107
113
105
98
89
74
66
63
64
57
45
33
28
31
43
64
88
106
115
120
125
132
136
137
132
125
121
122
125
126
126
127
125
118
106
100
111
125
130
123
115
116
128
137
136
129
123
123
122
119
117
118
118
109
97
91
93
93
94
87
73
64
64
72
82
96
113
126
127
117
109
112
126
134
133
129
127
121
112
108
113
122
122
113
104
109
124
134
131
121
110
107
122
138
145
139
126
121
119
119
115
116
136
129
124
115
112
110
111
115
114
112
108
100
98
105
117
124
127
119
111
109
117
124
130
128
129
123
123
127
134
134
129
125
127
135
137
128
116
112
112
109
110
118
126
129
124
116
115
120
123
118
133
137
139
133
123
117
120
129
136
134
120
108
107
114
125
129
128
120
114
109
114
118
120
116
115
121
131
141
143
132
125
128
135
134
118
104
104
114
122
117
106
101
108
120
124
120
116
121
126
123
123
127
128
128
125
127
133
139
141
137
130
126
125
124
119
113
112
113
117
119
123
125
125
122
118
120
127
126
123
116
116
123
124
119
110
109
116
127
134
131
125
118
113
117
122
126
121
116
119
123
129
122
120
126
136
136
134
132
132
135
137
137
134
126
116
112
118
128
132
131
126
125
129
133
132
130
128
127
121
114
111
110
115
122
128
131
129
126
123
125
127
129
126
121
128
132
134
128
122
121
130
116
111
118
128
132
127
121
120
126
130
129
124
125
126
130
134
135
131
127
121
116
115
119
122
126
127
126
119
109
101
104
117
128
126
123
118
117
117
114
116
124
128
129
130
131
137
140
132
119
115
102
94
102
118
131
132
126
118
115
119
123
125
127
127
120
114
114
120
127
126
119
114
112
115
117
119
117
114
106
105
113
121
124
118
113
116
121
128
129
129
129
131
127
122
118
120
126
124
116
107
103
109
117
123
128
132
133
131
125
121
123
126
127
123
109
101
109
127
140
142
136
130
128
126
124
123
124
127
125
121
114
110
111
118
122
125
125
129
135
142
144
136
127
120
115
111
109
114
121
113
117
123
126
121
115
115
126
137
139
130
119
114
120
128
125
118
116
126
137
140
137
133
132
132
129
122
121
120
121
116
107
98
97
107
114
117
115
116
120
125
132
137
142
136
126
114
113
120
128
119
118
117
113
108
104
102
109
122
130
130
121
115
117
122
124
117
112
115
119
122
123
126
133
136
126
113
101
99
106
112
119
116
109
105
105
113
117
118
115
112
118
130
142
139
126
120
123
127
125
119
113
109
105
105
108
110
112
115
123
132
136
127
115
102
99
103
112
116
113
108
114
128
141
139
124
114
110
115
122
122
124
127
123
117
114
119
121
119
115
112
116
121
127
128
125
124
122
122
121
121
119
116
112
110
113
119
122
125
130
135
135
125
114
107
106
108
114
117
115
110
117
129
135
128
113
114
126
142
146
135
126
125
125
126
126
122
117
114
115
115
116
112
110
115
123
123
118
118
120
120
120
121
122
120
118
119
119
121
122
118
118
119
125
133
132
125
118
117
120
124
123
119
116
113
110
111
118
125
138
144
137
127
122
121
122
121
117
116
117
118
115
108
105
107
110
111
113
116
123
106
103
108
113
117
120
116
112
108
104
104
111
125
137
144
141
138
136
134
130
128
123
120
117
119
120
117
111
111
120
130
132
123
112
108
109
110
112
117
118
118
111
105
105
107
107
100
100
109
120
113
111
109
104
105
107
109
111
110
105
105
108
116
124
125
127
130
136
134
128
120
120
121
125
124
123
123
118
114
111
112
116
119
119
118
115
111
107
110
114
115
110
109
111
113
112
105
100
108
119
122
120
114
110
107
104
106
107
111
114
111
109
109
110
112
116
118
115
113
113
117
123
132
135
134
133
128
121
117
119
124
129
130
128
128
130
125
115
105
102
105
114
121
123
122
120
120
118
121
127
109
97
96
104
109
108
105
101
99
102
108
115
117
116
115
117
118
115
109
110
116
124
131
133
136
137
131
121
118
126
140
141
129
116
115
127
135
132
116
102
102
112
126
130
127
120
117
123
132
134
110
92
89
94
101
103
101
99
98
97
103
114
121
122
118
117
119
122
121
118
114
112
111
113
117
121
124
122
119
121
123
120
115
112
113
122
129
130
124
114
106
110
120
125
124
115
108
113
127
136
124
116
110
107
101
101
104
112
118
118
118
117
122
124
120
114
113
116
120
122
121
118
117
116
120
120
118
118
117
114
111
110
113
117
121
120
116
112
115
120
123
125
122
121
120
116
112
113
126
134
109
118
117
117
117
122
124
126
126
127
124
120
117
113
112
110
107
102
103
109
114
118
119
125
130
132
120
105
101
114
129
129
114
100
102
117
128
125
120
123
130
129
125
118
117
118
127
132
130
131
91
109
120
129
136
138
130
121
117
117
115
114
110
107
108
111
114
112
111
113
112
108
105
112
126
132
123
108
107
124
141
138
114
92
93
117
139
142
130
116
115
125
128
120
115
114
121
128
126
124
107
123
136
141
133
122
114
113
114
115
117
118
119
119
117
113
117
123
132
132
124
111
107
115
126
128
124
127
132
134
127
119
115
118
122
122
121
119
112
104
104
112
124
126
120
114
110
113
118
123
123
126
132
131
128
120
116
115
113
115
119
124
126
123
116
110
107
113
122
122
117
113
116
124
126
117
115
124
136
129
109
95
105
124
132
123
110
104
109
114
112
108
108
114
121
120
114
112
116
123
124
122
120
126
133
135
128
116
112
113
121
126
123
117
114
110
105
102
103
106
106
108
114
121
118
107
100
107
121
122
112
101
103
110
117
122
121
122
126
127
123
111
99
96
103
108
113
113
114
116
118
122
126
133
139
135
124
113
114
122
129
125
118
112
110
112
113
111
111
111
107
106
109
116
117
109
98
95
103
118
123
120
117
113
116
118
119
114
109
106
110
117
114
106
100
107
120
129
121
114
116
123
126
127
120
114
109
107
117
128
129
124
119
123
125
122
116
112
113
115
116
109
108
114
120
118
105
98
105
120
128
124
118
118
118
114
102
92
92
100
114
125
126
117
114
122
134
138
131
125
121
122
120
115
109
104
100
103
110
115
111
109
117
131
140
133
118
108
106
112
121
117
108
107
112
116
118
119
122
127
126
120
117
118
119
117
107
105
114
125
130
126
118
113
114
120
125
121
120
122
121
119
117
119
118
113
105
105
110
110
104
99
106
119
127
123
119
118
122
122
118
113
108
107
110
116
120
123
123
121
118
116
116
118
121
119
118
118
119
120
116
115
115
116
115
116
117
114
115
117
118
116
118
122
124
121
116
118
121
124
120
117
119
122
120
115
114
124
134
129
111
101
102
110
117
116
114
113
114
115
117
118
115
114
111
113
118
119
116
108
106
114
120
123
121
120
119
123
123
120
117
122
122
120
115
116
118
122
126
123
118
116
125
134
132
117
107
110
121
127
119
111
112
115
115
114
113
117
124
125
124
119
111
109
109
112
116
118
119
120
121
121
122
124
125
125
122
120
118
119
115
124
123
121
115
113
120
125
126
117
102
98
106
120
123
113
103
102
113
128
134
133
127
119
115
114
120
129
131
127
120
117
118
121
118
116
113
111
114
119
122
124
124
126
128
125
118
109
102
108
110
111
117
123
123
121
123
125
125
120
114
111
109
106
106
109
113
120
125
131
135
130
122
117
117
122
122
121
120
117
117
118
121
122
120
117
111
108
110
115
119
124
125
125
123
118
114
114
116
117
112
110
117
124
127
123
119
113
115
119
126
127
120
109
109
119
132
137
137
133
125
118
108
105
110
117
116
114
116
121
121
114
107
108
116
121
122
120
120
118
119
119
121
120
114
112
113
117
124
124
116
113
112
115
121
126
126
119
113
113
114
115
111
107
107
113
122
126
124
120
114
108
103
102
102
104
110
116
122
125
120
109
105
111
122
125
123
123
122
117
114
114
117
121
120
116
114
115
114
112
116
116
114
113
117
128
135
132
121
113
113
110
107
102
98
100
108
114
116
116
112
111
112
114
116
113
113
113
114
115
117
119
122
125
125
122
119
119
119
114
111
113
120
126
125
117
113
113
113
111
123
132
131
125
118
118
118
118
115
113
115
117
113
105
100
100
109
118
124
127
126
123
120
123
126
127
117
107
103
111
126
137
133
123
112
105
107
115
123
128
126
123
122
122
119
113
110
113
118
121
130
133
125
116
111
111
113
116
116
116
114
111
108
106
100
96
99
109
119
124
127
122
117
113
116
120
118
111
106
112
125
136
130
114
100
96
98
108
120
128
129
126
122
117
112
112
117
121
124
121
119
115
108
107
111
116
119
119
120
120
120
114
111
106
100
96
104
112
116
113
111
112
113
113
111
111
115
113
109
111
120
127
125
115
108
107
109
107
108
111
119
127
125
116
110
115
128
134
130
122
119
115
114
118
124
127
121
115
112
116
119
117
116
111
110
116
123
125
117
106
102
111
122
125
118
112
111
109
108
110
117
122
120
112
108
116
122
119
108
100
108
126
128
119
110
112
122
127
122
118
135
132
126
123
126
128
124
112
107
113
118
115
109
106
109
115
119
119
115
110
113
119
126
126
121
113
110
113
114
113
113
115
113
108
104
108
117
119
114
111
117
127
127
118
107
108
112
110
105
102
134
127
117
112
118
124
126
121
120
124
127
120
105
94
98
111
113
113
114
120
125
124
121
119
117
113
111
116
122
116
106
103
109
115
112
107
104
109
116
125
128
126
122
114
110
112
114
112
108
105
117
107
104
111
118
122
120
120
122
123
117
102
90
94
111
122
122
112
107
112
115
114
110
109
113
112
111
110
110
107
103
105
115
123
123
118
111
109
113
119
122
120
117
116
120
124
125
124
124
122
115
107
109
113
118
120
117
119
122
120
106
95
95
112
131
131
119
108
106
114
119
114
104
99
103
110
112
108
105
109
117
122
120
114
114
119
120
112
102
102
109
114
118
117
119
119
120
120
123
125
117
120
117
113
113
118
122
124
122
118
115
112
111
112
111
111
107
107
113
119
121
115
102
92
95
106
113
116
116
120
126
126
117
110
110
117
119
112
101
101
106
115
119
117
115
112
111
111
114
117
115
120
120
113
113
118
127
127
118
114
115
119
113
100
94
99
109
111
110
109
108
108
101
99
103
108
115
118
117
118
115
110
107
111
114
117
118
114
111
112
117
119
119
115
111
109
104
105
110
115
115
118
118
115
114
117
119
117
115
112
116
119
122
121
120
119
114
109
107
109
110
110
107
110
118
124
127
121
114
106
105
107
111
111
112
114
116
115
113
116
119
121
119
116
115
110
106
107
112
115
115
116
116
117
118
118
115
115
116
118
117
117
120
125
129
123
114
108
110
114
111
106
103
108
116
124
127
123
115
113
115
120
117
109
105
108
113
110
104
106
112
117
119
118
120
122
121
119
114
112
106
110
115
121
119
119
114
114
116
117
112
101
98
105
113
115
113
111
113
113
107
102
99
104
103
103
104
107
111
112
112
106
102
101
105
110
109
104
103
107
114
117
113
115
119
120
115
107
101
101
91
95
93
80
66
57
53
53
53
45
35
28
25
25
27
38
63
94
118
128
128
121
117
113
115
119
123
119
117
125
129
126
117
114
123
129
127
118
120
130
134
127
117
116
124
129
124
114
112
115
113
115
117
109
99
94
93
85
72
62
58
58
60
64
78
101
119
124
117
110
114
118
116
109
104
108
112
109
105
108
115
116
113
110
116
124
129
128
121
118
114
107
104
109
123
128
124
114
109
112
132
131
127
116
111
114
119
117
106
89
78
77
86
98
113
126
129
124
109
106
107
110
116
122
129
131
121
107
100
109
120
123
117
115
121
125
128
122
108
101
101
112
125
126
122
115
114
113
115
116
130
132
126
118
116
118
123
126
120
112
106
103
106
113
116
120
121
120
124
125
122
116
115
123
132
137
133
129
132
134
132
123
114
115
126
135
136
127
117
113
117
131
145
142
120
97
92
109
124
127
119
123
127
129
125
123
117
108
105
111
120
124
122
122
122
125
128
128
125
125
125
122
117
114
118
127
134
139
138
131
124
115
113
119
127
133
137
139
135
132
123
121
124
123
112
98
91
104
122
129
118
119
119
124
120
115
110
106
105
112
120
127
128
125
121
124
127
126
120
119
121
125
130
131
131
131
131
123
114
114
121
130
134
135
130
131
133
135
135
133
127
118
113
116
122
125
118
114
120
129
127
117
116
122
126
122
117
116
120
124
125
125
123
121
116
113
116
123
128
127
123
127
134
141
140
134
129
125
124
126
129
132
139
140
137
131
130
132
135
136
133
132
131
134
141
139
133
125
124
130
128
117
113
121
129
134
129
123
124
127
130
128
123
120
115
114
116
124
129
127
120
117
119
124
127
130
136
145
147
139
125
117
122
128
129
129
130
134
138
138
132
129
131
135
134
129
121
121
124
122
120
117
114
117
125
135
143
141
130
125
124
126
125
122
120
117
114
111
112
114
116
114
113
115
119
126
132
136
136
128
118
110
110
114
119
125
128
131
131
129
121
117
114
115
118
118
116
112
114
114
108
119
130
132
128
133
146
153
145
128
120
117
121
124
126
123
116
109
106
107
114
121
126
125
120
115
113
117
122
124
120
114
107
109
117
123
125
119
111
108
118
123
121
120
121
128
126
116
113
115
107
121
141
145
132
126
129
139
143
134
121
115
117
126
134
135
130
123
115
108
103
110
119
125
121
115
112
113
118
121
119
118
113
115
119
120
119
111
102
101
111
126
135
135
136
132
128
120
120
122
116
120
125
125
123
120
121
122
124
120
116
120
127
135
133
126
121
118
117
109
101
97
101
112
121
124
117
110
105
107
116
124
129
124
118
115
116
116
114
110
110
120
133
139
133
121
115
116
121
122
111
112
111
112
114
115
112
107
105
106
115
125
130
128
120
113
112
115
121
124
121
118
121
122
121
118
114
112
112
114
120
127
127
121
114
116
123
129
124
114
113
119
126
128
124
117
114
117
117
120
106
113
117
122
121
114
105
99
100
112
125
129
121
115
114
117
121
124
125
127
126
131
133
129
119
110
110
119
129
134
135
131
127
117
114
119
126
126
118
114
113
117
114
111
112
116
122
118
112
114
122
122
119
119
121
120
114
107
112
123
132
132
126
123
124
127
124
125
126
126
123
120
118
116
115
117
117
120
122
126
135
140
138
127
116
113
111
112
110
112
112
103
94
93
104
112
113
107
107
111
121
121
111
108
111
116
116
117
117
122
128
129
132
134
135
135
132
132
132
131
129
123
119
117
119
123
125
121
114
111
115
125
133
132
125
114
105
104
113
121
114
100
91
95
103
105
97
96
106
119
100
108
106
98
95
101
108
116
120
121
116
115
121
125
128
128
132
134
131
124
119
119
121
123
117
112
115
118
120
114
107
110
123
137
143
133
119
111
117
124
121
113
106
104
106
101
97
101
117
128
108
110
109
105
100
101
105
115
121
120
114
106
103
105
112
120
128
124
115
105
104
113
122
123
117
109
107
114
118
122
120
120
122
128
133
130
121
107
101
107
114
117
120
117
114
114
116
118
121
123
121
111
105
102
103
104
104
110
119
122
118
109
98
93
101
117
129
131
118
111
112
115
119
119
117
120
120
119
116
120
126
127
116
104
103
113
123
118
103
95
99
113
125
128
126
123
121
121
116
113
100
92
87
89
92
96
103
111
120
125
123
116
108
104
109
119
130
134
129
119
111
102
100
106
116
122
127
124
117
115
120
122
116
106
105
121
137
142
128
113
104
111
123
131
129
122
113
109
112
115
88
92
102
105
103
104
108
121
130
129
122
116
115
118
122
120
118
118
118
115
105
97
100
112
118
120
113
112
114
117
118
121
125
125
122
121
124
128
129
129
125
118
119
122
125
124
118
112
115
121
97
110
115
115
115
115
113
117
119
119
117
114
114
116
117
115
112
111
114
117
114
109
114
120
123
118
107
103
111
122
129
130
125
120
115
109
105
105
108
116
115
113
109
109
118
125
129
128
125
125
107
117
118
116
115
118
115
109
105
107
113
113
110
106
106
110
114
121
127
130
126
120
114
114
115
118
114
111
113
124
131
129
116
103
97
98
108
114
112
107
105
111
116
118
118
120
125
128
124
122
112
118
119
119
120
124
125
119
114
111
112
115
117
115
110
108
113
120
126
126
121
116
117
120
124
121
122
125
127
126
122
119
115
108
103
102
111
121
124
121
120
124
128
130
122
116
113
115
115
113
114
114
117
119
124
126
125
122
116
114
116
122
124
123
117
112
112
119
123
120
110
110
121
138
143
131
120
121
126
123
114
110
115
121
122
120
120
122
128
133
132
123
119
119
121
118
113
109
109
109
115
116
114
114
114
115
115
114
115
116
119
122
121
118
117
119
121
122
122
118
107
103
108
121
127
116
102
100
108
113
111
111
118
126
132
133
133
133
133
134
130
115
103
98
106
115
117
114
111
108
118
117
117
115
113
111
112
111
115
120
117
111
105
105
109
114
120
122
120
115
105
99
99
108
114
108
99
97
105
111
113
122
130
135
130
123
121
122
122
117
115
116
110
100
103
117
131
132
121
111
120
117
117
115
114
110
105
106
111
115
114
109
108
113
115
112
112
114
112
110
108
104
109
118
125
123
117
115
117
116
116
121
129
135
130
114
102
100
106
109
115
122
123
120
121
131
140
137
126
114
122
114
106
109
112
107
102
102
109
115
115
112
117
125
129
124
117
115
118
118
118
113
110
114
121
125
126
123
120
119
118
119
126
133
130
120
111
108
113
119
123
125
124
124
129
136
136
126
116
113
119
108
104
108
111
108
107
116
134
142
133
116
109
112
118
122
128
138
144
140
126
112
103
104
109
114
118
119
118
120
125
131
134
132
126
122
120
120
118
116
118
122
124
122
121
124
128
124
117
114
115
112
110
112
111
109
110
122
136
143
137
127
121
118
114
113
121
135
145
139
122
111
112
119
123
122
118
116
115
118
122
124
123
121
120
121
121
123
119
115
117
125
129
128
125
124
127
127
125
117
114
120
118
114
108
106
109
111
114
116
117
125
136
143
137
122
110
110
119
121
121
120
127
132
130
124
120
120
125
122
114
102
96
104
115
120
119
117
116
122
130
132
130
127
128
129
131
129
122
115
112
121
122
116
110
109
115
123
122
111
101
102
117
134
136
124
110
103
105
116
121
121
121
118
114
112
112
119
123
123
116
105
102
108
115
116
111
106
109
120
131
132
124
114
114
122
125
124
114
110
108
111
114
117
115
116
126
136
134
119
104
100
104
110
115
116
114
116
117
122
124
120
110
108
111
113
110
106
106
111
119
125
123
120
118
116
113
111
114
117
120
120
118
112
110
115
119
121
119
117
105
107
112
115
116
118
117
117
112
112
114
118
116
114
114
119
122
121
122
129
132
129
117
113
118
124
121
112
107
113
118
123
120
119
120
121
121
123
123
121
118
113
111
115
119
123
128
133
136
136
106
115
115
114
115
120
122
118
110
108
111
117
122
125
122
120
119
114
112
116
119
117
112
112
118
128
134
132
124
116
109
107
108
116
124
124
118
115
117
120
116
113
111
115
119
122
125
126
124
125
111
126
126
117
118
128
139
136
121
109
102
105
110
117
118
117
112
108
105
102
98
96
96
103
116
128
133
128
117
109
105
110
117
124
127
126
118
111
106
107
109
112
115
118
118
118
116
115
112
108
124
131
127
120
121
129
133
124
116
111
109
108
109
112
115
115
114
114
115
114
108
99
96
104
116
124
120
109
102
109
119
128
127
123
123
124
125
122
119
114
109
111
116
122
125
121
118
118
118
112
130
126
114
112
117
123
120
118
116
119
121
118
115
115
115
115
115
119
122
124
118
110
105
109
115
122
118
111
110
119
129
132
127
115
108
105
108
115
123
129
124
115
117
121
127
126
123
119
120
117
124
120
113
112
118
122
118
115
116
120
120
119
120
124
123
120
121
123
122
117
112
111
112
116
117
118
122
124
123
123
126
130
129
119
108
100
97
104
121
131
135
130
120
117
118
123
125
122
119
113
124
119
117
116
121
123
118
109
103
102
105
112
119
125
126
126
121
117
113
110
111
116
123
123
116
112
114
120
122
120
123
128
128
123
115
111
114
118
121
124
124
127
118
112
109
112
118
114
107
108
128
127
121
113
114
121
125
118
108
104
108
112
117
119
120
116
110
105
107
111
115
119
121
118
114
110
109
111
114
118
122
126
122
112
104
107
116
122
119
115
110
112
114
111
108
110
109
108
106
109
129
136
128
113
112
122
133
136
131
129
132
128
117
105
105
110
111
108
108
111
113
110
107
109
115
118
115
113
114
118
121
122
117
109
102
100
105
110
115
113
111
112
113
109
105
107
109
111
115
119
123
126
124
117
113
116
120
125
128
132
130
122
109
103
109
120
121
114
108
109
110
108
102
103
115
124
127
123
120
119
119
120
115
111
111
112
114
113
113
117
124
125
116
105
99
101
107
111
112
114
117
112
113
114
112
109
105
111
119
121
118
114
116
128
134
129
117
108
108
115
120
117
108
103
111
120
127
126
119
119
120
120
116
112
112
118
120
115
108
109
120
126
121
111
102
100
105
107
108
108
115
116
116
112
110
111
111
115
118
119
119
122
127
129
122
110
106
109
116
121
120
112
104
102
106
108
112
113
115
119
122
122
117
112
111
116
117
114
107
102
103
112
117
118
116
112
105
105
106
110
114
119
121
118
117
119
124
122
117
114
118
126
125
111
99
98
108
119
123
116
106
101
101
104
108
108
109
108
108
117
120
122
117
114
112
116
119
116
111
105
102
103
113
117
117
111
101
100
106
116
113
116
118
118
118
120
125
125
118
114
116
122
124
121
116
113
114
117
117
114
108
104
101
106
117
121
119
108
101
105
113
118
114
109
108
113
119
117
112
112
116
119
118
117
116
110
105
106
112
121
112
110
109
104
106
111
117
118
117
114
115
116
117
121
122
119
113
109
111
114
110
103
99
101
107
110
111
104
97
98
103
108
108
103
103
111
118
118
115
117
122
125
124
119
118
119
120
125
126
118
110
106
104
100
103
109
112
113
115
116
114
108
100
102
108
114
114
113
113
111
105
99
96
99
99
94
93
93
97
99
101
101
101
104
111
118
119
120
118
117
118
115
116
117
118
116
114
115
117
114
116
112
110
111
109
108
99
86
69
61
64
67
60
44
34
40
60
80
96
107
116
117
115
114
117
123
122
116
113
116
117
113
113
123
136
140
131
117
116
123
120
118
119
125
130
126
118
119
126
130
112
119
127
129
124
121
120
116
103
93
92
94
94
89
91
104
116
115
107
104
112
118
116
111
109
117
121
119
115
117
122
125
125
124
123
122
118
116
121
122
118
108
107
114
120
118
110
104
105
112
121
124
124
116
113
117
125
131
130
119
110
110
116
120
119
118
117
111
107
106
107
107
105
110
121
129
130
120
115
120
130
135
133
126
122
121
118
118
119
120
120
118
115
115
115
110
108
112
116
121
118
115
111
109
109
117
128
132
133
128
126
127
133
129
116
105
102
107
117
121
118
109
106
112
123
128
125
114
112
118
125
123
118
117
124
134
137
134
133
135
143
142
133
117
103
98
106
117
134
134
110
111
115
122
130
133
129
120
114
118
129
136
134
127
120
120
125
126
124
125
126
123
118
114
119
125
126
121
117
118
121
116
113
118
129
141
145
138
135
141
147
144
132
119
107
104
108
113
117
118
114
115
118
123
123
120
111
104
104
110
119
124
125
125
128
132
134
128
123
122
123
123
117
114
118
125
129
124
121
122
130
134
135
139
142
140
132
122
115
117
124
130
132
132
133
128
119
107
102
108
115
113
113
113
113
111
110
108
107
110
111
118
124
126
122
115
114
120
125
125
120
115
117
122
125
123
120
121
123
121
123
129
139
144
144
136
130
123
120
122
125
131
139
148
147
134
115
104
110
125
117
122
124
121
124
127
129
129
123
115
116
123
127
125
118
115
116
123
126
122
116
117
126
131
128
125
128
131
131
119
105
102
112
123
129
131
130
133
138
139
136
134
136
138
133
118
104
106
119
135
120
138
145
134
123
122
128
134
129
125
125
126
126
124
127
133
134
126
116
110
114
120
124
122
120
124
130
136
132
120
107
101
104
110
120
130
131
128
125
125
125
125
124
123
122
120
114
110
113
117
114
132
142
130
111
103
113
126
130
127
126
125
123
120
121
126
128
123
112
107
108
114
121
119
115
113
114
120
122
123
119
117
113
116
123
129
130
120
113
112
116
121
112
110
120
128
127
115
110
113
117
128
138
131
123
118
123
129
127
122
119
123
123
117
109
110
120
126
123
108
97
101
117
127
125
117
115
120
127
126
121
121
120
122
121
123
123
121
119
117
119
121
114
109
115
123
125
118
114
117
122
123
123
120
125
136
144
141
130
115
108
112
123
126
120
117
120
126
124
114
106
108
114
121
122
123
128
130
126
120
116
121
127
126
119
115
119
124
123
120
118
121
125
124
122
118
113
108
108
113
108
102
96
95
106
119
132
133
125
114
107
110
119
127
132
131
125
115
110
114
123
130
124
114
107
111
118
121
115
110
112
119
124
119
116
119
127
131
127
122
122
126
130
129
123
117
111
106
104
108
103
96
94
97
105
111
110
107
108
114
117
116
115
117
123
126
121
114
109
115
123
130
129
123
114
112
114
118
114
111
111
118
124
121
118
121
128
128
123
122
128
131
128
119
116
118
122
121
115
113
120
119
114
114
120
121
111
100
102
112
122
122
115
110
111
115
118
120
121
118
116
118
122
126
125
125
127
128
123
112
107
115
127
132
127
118
110
104
106
116
127
131
125
117
117
120
125
122
119
120
121
123
117
112
114
115
113
108
115
124
127
124
116
112
113
118
120
123
124
124
120
119
120
121
117
122
128
134
129
116
103
101
109
120
126
121
110
99
103
115
124
127
121
119
120
119
114
112
119
123
102
107
105
97
91
90
94
104
116
124
126
124
122
120
121
120
120
121
120
116
112
113
119
121
116
110
111
117
123
123
113
106
106
114
125
126
122
116
116
119
117
115
116
118
119
115
109
109
120
124
103
105
104
101
97
96
97
103
114
121
120
118
118
118
118
118
122
127
125
116
110
111
118
123
116
106
101
105
120
124
124
119
121
123
126
126
123
122
118
117
114
115
116
118
116
116
117
118
117
117
113
110
106
105
109
116
121
124
127
124
121
115
110
105
106
116
131
140
138
128
124
125
127
123
116
110
116
120
125
123
120
123
127
128
129
127
125
120
113
111
115
120
124
123
121
121
123
120
116
115
104
106
103
103
106
116
126
133
130
125
119
108
101
103
111
124
134
135
127
116
114
115
118
117
117
121
127
131
128
122
119
122
126
128
131
138
138
128
117
107
110
118
126
130
129
124
119
120
117
119
93
101
106
107
106
110
116
125
129
121
108
97
97
110
129
137
130
117
110
107
104
104
105
111
113
111
110
117
126
124
118
118
119
126
130
132
132
130
127
119
114
114
122
128
128
121
113
106
111
117
110
113
115
113
107
106
108
112
118
119
113
108
106
112
120
122
119
119
124
128
126
122
116
116
112
104
103
114
125
123
108
104
113
124
124
114
110
115
123
122
114
109
112
122
122
115
96
91
98
113
132
128
116
105
101
103
109
112
114
116
118
120
119
115
109
106
111
118
126
129
129
127
124
117
111
104
106
114
114
108
100
104
115
124
121
108
102
110
121
123
114
106
109
117
120
118
110
111
114
114
130
124
115
107
107
114
120
119
116
112
111
114
122
127
125
118
114
112
108
105
106
111
117
117
111
105
106
110
108
106
109
117
125
124
116
110
112
118
123
124
120
117
116
121
124
123
124
126
124
112
123
119
117
116
117
122
122
122
118
114
114
119
127
133
134
129
126
123
120
115
109
110
116
124
126
117
110
114
122
127
131
129
122
116
112
117
120
120
117
116
116
119
122
125
124
118
112
108
111
112
120
119
116
111
106
109
117
126
124
119
118
120
121
119
119
121
125
130
132
129
119
110
111
121
127
124
119
118
125
131
133
131
128
120
118
121
123
121
115
110
113
115
118
117
115
116
114
113
115
123
121
120
116
108
96
101
116
130
133
121
113
108
106
105
108
114
122
126
128
120
114
109
107
110
117
123
126
127
125
121
118
125
134
139
134
127
126
128
123
118
116
119
120
113
109
115
127
132
130
123
122
120
116
112
110
110
115
120
118
113
110
111
118
121
116
112
115
119
118
115
112
109
110
115
120
126
130
131
125
116
112
119
131
139
135
129
125
125
124
118
117
121
122
116
112
118
128
134
128
121
117
106
102
109
115
116
112
110
111
111
114
125
136
137
125
111
107
114
118
117
111
111
114
120
127
126
121
116
115
114
116
119
126
126
120
117
113
114
112
113
116
120
121
118
117
124
129
130
126
123
112
99
98
104
106
108
111
123
133
132
122
117
119
122
119
116
116
123
129
124
116
112
115
120
121
116
110
106
110
114
120
127
126
124
116
111
110
112
111
112
116
123
125
120
115
120
126
127
127
123
123
117
112
106
102
106
114
129
135
130
118
112
112
116
119
121
125
132
132
126
116
114
120
125
127
126
123
119
114
113
115
118
119
123
127
131
131
129
121
117
118
124
126
121
112
108
112
122
124
122
122
122
116
109
105
109
117
119
117
113
115
122
128
128
127
125
127
126
121
111
112
115
120
123
127
126
123
121
117
118
115
109
105
114
127
139
139
132
122
120
121
117
111
108
110
114
118
123
123
120
97
100
106
110
108
109
116
117
118
116
115
118
118
119
122
125
125
122
112
103
100
102
108
110
110
109
108
108
113
120
123
121
114
113
116
121
122
119
119
122
124
121
111
106
110
121
126
125
118
118
99
101
108
111
108
107
110
117
119
113
103
98
99
106
115
122
123
118
112
104
102
98
99
103
109
113
110
106
100
104
115
129
133
129
120
117
114
115
116
119
121
123
121
120
120
120
124
124
122
118
119
113
111
109
108
110
114
114
106
97
95
100
111
121
127
127
122
117
112
115
119
117
113
112
118
125
120
109
94
92
105
122
134
135
127
121
118
116
116
117
112
113
115
119
122
123
124
132
136
134
121
122
118
113
111
117
118
113
103
96
101
111
121
127
130
130
121
115
113
118
126
127
122
116
122
130
130
118
102
94
99
109
117
118
118
118
119
124
129
127
122
114
112
115
115
115
118
124
128
129
118
125
126
118
115
117
117
111
110
108
109
109
110
112
117
119
116
113
113
117
120
117
112
113
120
134
139
132
118
106
102
105
109
113
114
114
117
122
126
128
123
116
112
113
114
115
115
116
116
114
120
120
115
115
117
120
115
109
110
115
118
112
109
111
117
118
115
113
114
116
116
111
107
108
115
123
129
126
121
116
113
110
111
118
123
123
118
114
114
113
107
98
97
109
125
131
126
121
118
112
119
116
110
112
118
122
115
108
110
118
122
121
118
123
126
125
122
120
120
118
112
108
107
111
114
112
108
106
110
118
119
111
111
117
124
124
117
113
117
118
109
94
90
105
122
130
120
112
105
110
116
117
116
116
118
118
111
106
113
119
121
119
116
117
119
121
120
118
118
115
111
108
109
113
113
111
109
110
114
116
113
110
112
118
121
115
111
114
122
130
124
111
103
107
116
118
113
104
102
109
112
116
116
114
113
114
114
115
118
119
116
111
109
107
109
111
108
109
112
115
116
114
114
111
109
108
112
119
119
115
112
112
122
126
120
112
110
116
123
127
123
114
107
111
115
118
120
118
115
113
106
115
115
110
109
118
126
131
125
117
112
111
111
111
113
114
111
110
114
116
115
111
106
107
108
108
110
111
113
116
117
125
124
122
113
107
110
115
119
113
108
104
107
111
116
119
123
127
130
129
108
119
118
112
109
117
125
128
123
118
119
118
116
114
117
121
120
115
112
111
107
101
99
102
109
115
115
112
113
120
126
127
120
109
101
104
111
117
115
108
102
102
106
107
105
106
110
117
124
127
114
120
119
114
110
108
109
110
114
118
121
124
121
118
119
121
119
112
109
109
112
114
108
105
108
115
120
123
123
123
125
123
114
105
102
109
117
120
117
112
110
111
107
95
86
88
98
102
100
99
116
116
117
115
113
111
107
110
113
115
117
122
128
132
127
117
108
107
111
116
120
117
113
113
115
116
117
119
117
112
110
109
107
106
106
111
117
121
122
122
122
118
109
103
96
97
102
101
95
87
116
118
120
120
117
114
110
109
109
110
114
119
127
129
119
108
105
113
124
123
114
106
110
116
119
116
111
106
107
107
110
112
114
112
108
107
112
118
122
119
114
109
109
111
111
109
105
101
98
102
115
116
119
120
118
116
109
106
106
110
116
122
121
111
100
97
104
118
123
118
108
104
111
117
114
105
100
100
108
117
127
131
127
119
113
114
116
116
111
105
102
102
108
112
112
106
98
95
100
107
108
108
111
115
117
117
121
122
120
117
118
121
118
110
103
101
103
107
106
105
106
108
113
114
110
102
96
94
97
109
120
125
119
116
115
122
121
116
108
107
112
113
111
113
112
108
102
100
103
109
102
103
103
103
105
111
119
122
119
114
114
114
115
113
114
115
114
111
108
107
107
106
108
106
107
107
101
91
85
87
96
104
108
111
114
120
121
117
114
114
117
115
111
112
113
113
117
120
119
116
108
106
104
102
104
108
109
103
103
107
113
115
111
109
111
119
125
125
119
113
107
101
95
97
101
107
108
102
97
96
98
101
106
111
114
118
121
123
120
114
107
106
111
116
113
110
111
123
131
128
124
121
119
120
123
124
123
112
94
88
97
112
116
106
92
86
88
91
97
106
118
125
123
123
122
124
121
120
123
133
134
129
126
132
139
141
135
129
128
126
125
121
123
128
126
118
110
111
116
115
117
117
118
116
115
120
129
133
129
128
129
131
126
117
112
115
115
107
105
116
133
141
134
124
122
125
130
131
133
136
136
128
125
124
124
121
117
117
121
127
134
138
143
143
134
120
113
114
119
117
111
114
117
112
107
112
119
129
137
144
149
147
137
125
114
111
104
98
97
108
123
132
127
123
120
125
129
132
131
129
126
124
123
125
124
120
112
110
119
133
137
136
127
123
119
119
115
114
118
122
117
120
124
121
115
112
115
122
127
131
133
136
135
125
115
107
105
106
105
106
110
117
126
125
124
124
122
117
112
113
115
118
119
124
125
121
112
106
113
127
133
118
98
87
97
117
126
124
119
119
134
133
134
133
131
127
126
127
129
125
120
113
111
112
116
122
127
126
118
111
115
123
128
126
124
125
125
120
114
117
124
127
123
117
117
116
110
103
105
119
130
124
104
91
100
126
143
136
116
105
125
126
125
125
127
127
126
127
131
132
126
113
106
108
116
123
125
123
120
122
124
123
116
110
111
121
128
129
128
128
132
135
134
130
126
119
112
103
99
107
122
128
127
118
115
124
128
121
110
107
104
110
113
115
118
124
125
124
122
121
122
124
124
120
115
108
111
120
125
124
116
109
108
112
114
119
122
126
126
122
118
120
128
136
136
128
116
108
104
108
115
125
130
131
123
112
100
99
109
120
106
115
120
121
122
125
131
127
111
106
114
132
141
136
124
117
119
123
123
118
115
119
125
125
121
116
118
125
125
115
103
97
98
102
106
112
115
115
110
110
116
125
132
134
127
118
110
110
116
120
111
122
133
131
124
119
115
111
109
115
127
140
141
135
130
135
136
130
122
121
132
138
134
121
110
113
120
126
123
113
107
102
100
96
100
112
119
116
113
114
119
125
125
122
124
126
127
123
117
115
112
118
125
127
117
103
96
101
111
126
138
141
132
118
111
115
124
133
141
141
134
126
115
108
110
116
123
124
123
118
117
121
130
133
131
126
121
119
119
120
118
112
98
96
107
118
120
113
112
117
122
124
123
116
113
116
119
120
120
123
130
134
127
110
92
91
105
129
141
138
121
111
113
120
123
119
118
126
131
129
123
123
130
132
124
112
108
116
123
123
117
109
97
96
108
119
121
115
114
119
132
133
121
110
111
122
135
135
125
116
114
116
117
111
106
108
115
118
116
113
120
128
136
133
123
117
120
128
128
122
114
113
116
116
110
104
105
111
114
114
114
115
117
120
126
132
134
129
120
118
123
120
107
99
102
112
124
131
129
122
114
109
108
112
121
129
126
115
105
109
125
138
136
122
108
109
117
119
115
108
105
108
112
112
114
117
117
116
110
111
115
119
123
125
125
127
128
125
124
122
118
111
103
97
102
110
118
124
128
127
119
110
107
113
120
122
120
112
109
115
119
122
120
113
110
110
114
117
114
107
102
105
112
120
125
128
129
128
122
117
118
121
123
120
118
116
116
121
124
124
118
111
106
109
116
120
122
120
119
114
107
103
105
112
118
115
108
108
109
113
112
116
120
123
118
113
116
126
129
117
100
92
102
115
125
131
132
128
118
115
122
133
136
130
123
122
121
121
122
123
104
106
107
110
117
118
114
113
112
113
106
100
102
110
115
115
113
107
106
105
107
114
121
125
116
108
110
125
133
126
107
87
79
86
104
121
125
115
104
109
124
137
140
136
130
125
122
120
121
121
105
105
105
107
108
104
95
96
105
116
120
116
112
110
113
113
113
117
120
116
108
107
114
124
129
122
114
113
120
126
123
112
96
89
96
108
113
108
102
103
110
119
129
135
132
126
120
121
125
125
106
104
103
105
106
101
98
100
108
118
125
128
125
120
113
111
115
128
139
133
119
108
113
127
133
131
121
115
118
121
124
126
124
121
119
119
123
123
119
114
111
116
126
129
128
121
119
120
126
130
97
97
101
104
110
119
122
121
116
116
119
125
130
127
119
115
119
130
134
128
121
119
124
132
132
131
131
132
127
116
105
109
124
136
139
137
132
125
119
119
124
126
126
123
118
117
116
118
123
128
98
101
101
102
108
119
125
121
112
105
108
116
122
122
122
122
121
118
113
111
113
119
126
129
130
133
138
139
127
109
95
98
113
128
139
136
122
105
96
103
119
125
126
121
119
118
120
123
124
125
114
118
112
101
91
96
103
109
108
107
108
105
104
108
117
122
119
113
108
110
118
118
111
109
113
120
127
131
128
114
103
104
113
125
127
122
114
108
106
105
109
115
123
126
124
119
112
113
119
121
135
135
125
109
95
93
102
112
121
121
119
114
108
107
107
109
111
116
122
128
128
120
112
108
110
113
121
132
137
126
110
104
113
122
120
110
110
123
131
125
113
107
114
124
122
108
88
87
102
118
138
134
125
119
115
114
118
122
124
122
120
120
124
126
119
109
106
110
116
116
115
118
122
127
124
119
121
129
128
122
109
105
113
122
120
111
110
120
130
127
115
104
105
114
118
108
98
102
113
119
118
117
117
124
127
128
124
122
120
115
112
116
132
144
140
126
112
106
102
104
107
114
121
119
114
111
113
115
112
105
107
110
116
122
123
122
118
116
117
120
118
114
114
118
121
118
115
121
127
125
112
115
121
126
126
124
123
124
119
113
115
125
136
138
132
120
113
110
116
122
124
125
119
111
104
101
106
111
110
113
113
117
116
113
114
119
120
116
111
108
113
118
125
128
125
117
105
106
115
128
118
121
123
119
108
110
120
128
124
118
117
125
126
119
110
106
109
114
118
122
125
126
122
122
121
118
119
120
122
122
123
126
121
113
110
113
119
113
105
99
102
112
118
120
122
119
114
112
116
126
118
120
119
114
104
106
118
132
130
118
109
109
110
113
115
118
122
116
109
109
119
125
122
115
114
118
120
123
121
119
119
123
124
117
113
115
119
117
108
102
105
113
119
118
118
121
128
131
128
123
114
116
118
120
120
122
126
130
123
113
107
112
120
123
124
124
124
122
117
118
124
125
114
101
97
102
110
113
111
111
114
120
122
117
112
113
118
119
112
107
109
115
118
116
112
115
123
130
130
124
112
115
120
125
127
123
121
119
114
111
113
125
137
134
119
106
106
116
120
119
117
115
115
117
115
112
108
106
108
113
115
119
118
115
110
108
112
114
112
109
109
114
114
109
107
113
120
127
129
128
111
116
123
123
113
105
103
109
113
109
108
113
123
125
117
106
102
106
108
104
105
113
124
133
127
117
110
114
118
117
114
110
112
114
112
111
111
112
110
109
110
116
121
120
117
117
120
122
123
123
125
127
126
119
108
106
113
117
115
106
98
100
107
113
115
117
119
117
111
105
106
113
120
122
123
121
122
120
116
108
105
106
110
118
121
116
112
108
106
106
107
113
118
121
119
116
114
117
120
122
124
124
121
114
118
125
132
126
114
108
113
118
113
104
102
113
126
133
127
117
112
113
111
110
114
121
120
110
100
104
116
125
126
121
118
116
112
106
104
105
104
101
101
107
117
120
120
118
120
122
100
101
106
114
121
124
117
113
109
116
124
123
109
93
92
105
121
127
121
112
108
110
114
116
118
117
110
107
109
117
127
131
126
118
113
113
115
117
115
115
115
114
112
116
124
126
121
113
113
117
105
106
116
123
123
111
100
99
107
112
110
104
98
98
105
113
117
115
111
103
100
102
110
118
121
121
121
127
128
120
110
106
107
111
116
120
119
116
112
109
111
117
124
132
130
123
114
108
107
113
125
123
122
124
125
123
115
113
107
103
99
101
108
115
121
124
118
116
112
109
109
108
108
110
115
123
125
123
113
102
98
101
108
114
118
123
121
113
98
90
93
107
118
121
118
113
112
116
117
113
124
120
114
117
124
130
126
114
104
102
111
118
119
114
111
113
117
117
115
116
118
116
112
109
113
119
118
107
94
90
99
113
119
116
117
121
127
126
116
107
103
110
118
120
113
109
106
114
117
115
120
116
114
115
117
116
108
98
102
111
122
122
112
104
104
111
115
116
117
122
126
124
116
111
113
120
124
120
115
110
113
119
119
119
118
118
123
129
131
129
120
113
119
123
125
117
109
110
117
121
121
120
117
114
112
106
99
98
107
115
120
113
107
112
120
126
124
121
123
129
131
126
119
111
111
114
119
124
125
125
119
117
118
121
121
114
105
106
120
129
123
108
101
111
124
127
122
118
121
127
116
114
111
110
112
109
104
102
108
114
112
111
115
123
128
127
123
119
122
123
120
114
111
112
110
106
99
101
107
110
108
102
106
116
119
111
99
100
117
129
123
104
94
97
113
121
118
115
119
126
108
108
105
106
109
109
103
101
106
115
119
119
116
116
114
112
108
107
109
113
110
107
108
112
114
109
101
98
101
101
95
91
98
106
116
113
111
114
121
122
112
102
99
105
113
114
114
115
120
126
104
108
111
108
108
108
110
114
121
126
129
125
114
102
99
99
102
106
112
117
118
116
116
120
123
120
115
114
114
110
102
99
109
115
118
116
115
116
119
116
108
106
106
111
115
120
122
130
133
127
102
109
115
114
113
117
126
130
128
125
119
115
109
103
104
106
109
114
121
121
118
113
114
119
123
122
118
115
113
110
108
111
117
122
118
114
111
114
118
118
118
111
108
110
114
120
128
131
128
124
102
109
115
116
118
117
119
118
117
110
104
101
106
115
122
120
117
113
113
114
111
106
104
106
111
115
117
114
113
111
112
117
118
117
114
112
112
117
117
114
112
110
110
110
109
110
112
114
113
110
101
99
104
111
114
112
107
106
108
109
106
103
108
119
126
123
119
112
111
111
116
116
115
108
99
96
100
110
117
122
124
123
121
117
114
116
120
122
117
107
98
102
109
111
108
105
103
101
99
97
104
102
104
110
113
115
118
120
121
118
116
115
115
114
110
110
111
115
114
111
109
112
117
118
112
102
97
101
109
115
114
111
110
110
111
113
118
120
119
111
106
103
107
109
110
110
107
103
99
96
117
116
115
114
116
119
122
122
119
117
115
114
113
111
103
99
100
109
113
108
101
101
110
123
128
123
118
113
110
104
98
97
100
104
101
102
107
115
119
122
120
112
108
106
106
108
108
105
102
105
117
114
113
114
114
110
107
104
105
110
110
108
108
109
107
102
99
97
101
103
107
114
122
125
121
115
117
122
122
116
109
108
107
108
105
108
111
114
114
117
119
120
115
112
109
106
100
97
99
105
108
105
106
107
106
107
107
110
114
113
110
108
106
104
104
104
104
99
96
99
106
117
124
124
112
103
105
112
117
121
120
117
114
113
114
118
118
112
104
106
109
111
111
111
112
107
100
96
92
93
98
98
100
102
103
108
117
122
121
114
108
109
108
106
108
113
115
112
107
104
104
109
111
113
114
117
119
114
111
107
110
112
113
111
111
109
106
103
104
103
100
96
95
103
110
109
104
104
102
99
100
100
102
105
106
109
111
110
105
104
105
108
110
111
116
121
124
121
115
110
109
107
103
104
109
118
122
115
106
102
103
108
109
109
105
104
103
107
110
107
105
109
115
120
116
110
110
119
121
117
115
117
118
117
116
120
124
124
120
117
120
129
136
133
125
118
112
112
112
119
124
129
128
130
131
129
128
127
129
132
131
126
124
124
124
123
123
130
131
130
125
120
120
122
118
113
114
118
120
115
131
126
119
107
103
108
117
125
126
130
136
139
133
122
119
122
121
117
115
120
132
132
126
122
127
132
135
132
129
127
128
125
123
123
122
118
115
116
120
124
126
131
133
129
122
121
130
141
141
127
115
125
126
123
114
111
109
111
123
140
156
157
139
117
111
119
127
124
118
114
124
132
130
124
120
120
127
132
132
124
117
114
121
127
126
119
112
110
115
123
126
127
123
119
122
125
132
136
130
123
115
131
144
141
127
114
109
109
115
121
128
135
134
126
119
122
132
136
128
114
114
123
133
135
124
117
115
119
123
120
113
110
115
123
130
126
116
110
114
122
125
116
105
104
119
129
133
122
109
103
137
145
141
128
120
115
114
117
115
109
102
101
109
118
122
125
129
128
118
111
111
121
129
132
127
124
122
117
112
116
120
121
117
113
111
110
108
108
111
119
125
122
111
105
111
127
135
130
115
104
138
135
123
117
121
121
121
123
126
127
119
107
103
109
119
125
127
121
116
112
115
122
126
124
127
133
136
129
118
113
118
123
123
115
107
101
102
106
111
118
124
124
118
109
108
116
129
128
125
123
116
121
123
123
125
127
128
127
128
126
124
118
114
116
120
127
128
129
126
120
117
115
116
118
122
127
135
135
133
125
121
122
125
123
119
113
110
110
113
118
119
120
119
114
113
117
123
125
121
120
115
116
119
123
126
132
134
126
114
108
114
127
134
136
134
129
122
114
112
116
121
124
120
109
103
105
116
127
135
136
131
121
110
100
101
110
120
120
113
107
112
116
119
117
115
119
127
128
119
104
117
108
106
118
130
130
119
105
98
108
127
143
145
138
132
126
118
111
109
117
129
131
121
106
103
109
118
123
122
121
124
122
111
96
93
106
118
118
114
106
110
113
112
108
108
118
127
128
118
108
116
107
112
126
134
126
106
97
105
126
142
145
135
122
114
114
119
129
142
145
134
116
102
102
113
125
127
123
116
109
113
125
137
134
120
107
106
114
119
116
109
103
104
104
108
116
116
115
114
119
116
119
117
116
119
120
121
122
127
134
135
128
120
114
110
108
112
124
141
147
137
116
99
97
103
106
109
114
118
116
113
120
135
139
124
104
100
108
120
115
106
103
107
117
122
119
117
118
120
124
122
125
116
104
105
116
120
120
120
119
117
113
108
107
110
114
114
110
113
118
127
129
124
112
103
101
106
117
124
120
111
106
111
114
113
112
107
104
104
103
106
114
120
119
121
123
129
131
129
126
131
133
131
123
119
113
102
97
100
110
118
118
111
106
109
119
126
124
114
111
116
123
121
112
110
117
125
127
124
118
112
108
106
106
110
115
114
110
105
105
107
114
116
116
114
114
118
125
129
129
133
139
142
135
125
111
107
112
123
128
125
118
113
114
116
119
122
125
128
127
121
113
103
101
108
117
124
127
125
120
117
112
113
112
112
118
121
129
124
115
104
102
111
117
118
115
109
110
120
129
116
118
118
111
101
101
113
135
146
136
115
102
109
124
132
123
111
106
112
120
121
116
115
113
112
106
105
112
121
122
115
111
105
105
109
123
139
146
134
114
102
101
114
126
129
124
116
113
117
119
99
97
99
100
101
101
108
118
125
118
106
102
112
128
136
127
114
104
101
102
104
110
119
124
119
107
101
105
113
121
122
113
103
96
105
122
134
130
118
108
106
114
119
124
127
126
122
120
120
121
102
99
100
111
118
115
106
101
109
116
120
115
114
117
120
118
114
114
117
118
115
110
112
120
124
124
116
108
107
115
125
129
123
111
108
112
114
108
101
102
109
117
122
124
125
124
124
127
134
133
101
99
99
106
113
116
112
111
117
124
125
119
114
116
118
115
111
113
124
130
123
113
109
115
125
126
119
111
106
110
117
125
124
120
113
112
112
110
108
108
110
118
124
126
126
121
120
124
132
132
93
90
91
98
105
109
113
115
115
113
111
117
126
135
135
123
113
111
112
110
106
104
110
121
128
127
121
114
106
102
99
101
107
110
115
116
121
119
117
118
122
123
124
124
122
119
117
114
112
112
96
100
104
104
106
111
110
107
102
99
108
123
135
133
127
119
115
115
111
107
105
106
114
129
140
144
139
125
108
98
97
102
111
119
120
115
112
107
112
123
129
127
122
119
117
118
119
116
109
104
117
124
120
109
102
100
105
106
105
112
125
132
126
111
105
107
115
120
121
119
119
114
107
110
126
141
144
135
123
116
119
129
137
137
124
110
102
106
115
125
128
126
122
123
119
116
118
123
128
128
136
136
124
110
100
101
110
117
121
120
122
122
118
111
109
111
114
114
115
115
115
107
101
106
114
122
123
124
129
136
134
132
128
123
113
106
109
120
130
127
118
111
114
120
118
112
110
113
127
136
127
122
120
121
121
120
122
124
121
115
108
107
116
127
130
125
114
110
107
105
106
108
117
124
126
123
119
121
127
133
129
117
109
106
109
113
116
120
126
124
117
106
102
107
112
109
104
107
116
122
104
99
109
125
133
130
124
122
119
114
110
112
121
129
129
118
110
109
114
117
119
122
124
126
124
125
128
127
121
114
112
113
114
116
118
119
117
112
113
123
126
122
118
117
115
107
98
99
107
114
100
100
111
117
121
121
118
117
114
112
117
125
127
121
109
100
98
106
116
120
122
122
120
114
111
117
123
121
109
99
103
115
124
123
121
119
119
117
118
124
130
133
130
129
124
115
100
93
102
113
113
118
119
116
108
105
109
113
110
108
113
123
124
116
107
103
106
110
108
106
109
116
123
127
126
120
117
111
106
105
112
120
122
116
114
118
126
125
120
119
118
118
115
116
124
132
132
123
115
115
116
119
121
121
116
111
118
124
125
120
114
116
117
120
122
127
124
116
102
104
120
133
135
130
123
117
111
109
108
113
117
116
107
100
101
112
118
117
112
108
112
111
110
111
125
141
152
143
129
118
117
119
122
123
124
124
127
132
134
130
122
115
111
113
120
125
126
121
117
122
137
138
123
106
99
101
107
106
108
113
115
113
107
101
102
107
113
115
112
111
110
112
118
121
127
132
131
128
126
122
123
128
128
128
118
111
113
118
121
122
119
114
109
103
102
106
116
125
127
127
126
119
112
109
109
109
109
112
116
117
118
119
119
116
115
118
123
127
124
114
108
108
115
122
125
120
115
111
116
123
112
124
134
135
122
106
99
103
110
112
113
114
113
111
109
109
116
117
114
107
107
114
124
130
123
116
116
124
133
131
119
108
109
114
119
123
126
128
123
112
105
105
114
122
124
121
115
112
114
118
105
120
134
135
127
119
114
112
110
108
108
110
111
111
114
118
122
117
109
101
105
114
122
121
112
106
109
116
119
116
108
103
104
110
115
113
110
108
108
107
106
108
116
124
126
126
122
119
115
116
115
121
120
114
116
122
125
120
110
107
108
112
112
106
102
108
120
125
121
114
113
113
113
107
106
107
107
100
93
97
109
120
122
117
113
106
103
102
102
107
111
117
121
126
130
129
122
116
113
115
119
115
107
104
110
116
114
111
109
112
116
119
114
108
103
105
110
115
117
114
111
111
116
120
121
117
113
108
109
113
116
117
116
114
114
118
119
116
111
109
112
116
124
131
135
129
119
108
108
116
116
110
113
121
123
117
112
110
116
120
119
110
108
109
113
112
107
108
111
109
107
109
117
126
124
119
119
129
139
135
113
92
85
96
113
128
130
119
110
102
103
111
118
127
132
127
117
110
109
115
117
121
128
136
135
130
123
121
123
126
123
115
109
109
111
114
116
117
120
119
115
112
112
112
112
114
122
133
140
134
116
101
93
97
111
123
124
111
97
93
104
114
120
120
115
115
117
120
114
107
120
120
119
120
129
128
123
113
108
115
125
129
121
109
102
107
115
117
119
115
112
110
110
108
111
117
124
122
116
116
119
123
121
115
113
116
117
107
97
94
108
119
125
122
112
109
114
118
117
109
119
115
111
114
116
119
113
101
97
104
117
121
117
112
110
112
114
114
109
107
107
108
108
109
111
117
121
119
114
113
120
122
121
118
115
114
115
114
115
112
110
118
124
128
124
115
110
114
118
122
118
119
118
115
112
113
113
115
114
113
106
101
103
112
121
125
121
118
120
121
119
113
108
105
107
111
117
120
122
123
120
117
118
118
115
110
108
114
126
132
125
119
121
125
123
116
111
114
122
129
116
113
110
108
107
108
111
118
122
116
108
103
106
118
123
123
117
116
122
124
122
114
109
112
118
122
119
116
111
110
109
114
117
119
114
104
99
110
127
136
133
123
119
117
114
114
114
120
129
132
114
107
100
101
105
108
106
103
105
109
115
119
124
126
125
118
111
107
111
116
116
116
118
126
133
131
121
114
110
106
102
103
107
111
111
107
108
114
120
117
110
107
111
113
114
114
118
128
135
131
115
111
110
109
111
111
107
101
97
102
113
123
124
120
117
115
111
109
111
116
118
120
125
132
133
126
114
113
117
119
114
107
102
106
111
114
115
116
112
108
103
103
105
108
111
115
119
125
125
117
112
113
118
118
117
115
114
114
110
108
110
112
114
113
113
109
107
107
113
118
117
114
115
121
126
123
117
114
115
118
117
112
111
112
113
112
110
108
111
115
116
113
107
106
109
114
116
114
112
111
110
109
113
118
117
116
116
120
124
118
107
102
108
122
126
117
104
101
110
117
114
108
105
109
118
122
121
116
113
110
108
112
113
113
112
110
109
109
111
113
113
114
115
116
114
113
109
106
108
109
107
106
111
115
117
115
116
117
120
117
110
102
107
117
126
120
112
108
112
113
112
110
110
112
114
112
112
117
122
124
122
118
112
111
113
113
116
112
108
99
96
103
117
123
114
104
99
100
104
105
111
114
113
112
110
112
114
116
118
117
114
112
108
108
110
115
119
120
114
106
100
103
111
116
115
109
108
114
125
133
130
120
109
106
111
116
117
111
102
93
90
100
104
105
100
100
102
107
107
107
120
118
110
102
104
109
116
118
119
120
118
116
110
109
110
113
116
112
104
101
98
103
112
116
116
115
117
122
123
119
113
107
103
100
99
104
107
110
106
106
107
107
103
100
101
106
109
109
107
110
121
114
104
100
103
109
112
113
113
114
112
107
107
114
120
119
114
104
101
103
109
115
116
114
108
109
116
123
123
114
104
99
98
96
94
99
108
112
112
115
118
117
114
112
110
109
104
98
99
107
109
105
102
101
102
104
108
109
108
104
101
103
104
106
109
114
113
112
110
107
104
104
107
107
105
104
111
120
123
120
112
106
101
101
104
109
115
115
113
113
114
114
113
113
111
106
99
96
99
103
99
99
101
101
100
104
111
119
117
109
103
102
106
103
101
103
106
110
108
105
101
96
97
102
109
115
119
119
119
115
113
112
109
108
109
106
106
108
111
111
112
108
107
108
108
104
102
103
107
105
95
95
101
105
105
107
116
122
120
109
98
99
107
112
114
111
109
107
104
103
106
107
107
108
110
113
110
104
100
102
107
111
108
105
102
101
102
107
113
114
116
119
123
122
119
113
110
110
114
112
134
128
120
115
120
128
132
130
127
121
118
120
122
120
115
110
106
104
105
109
115
121
126
128
130
130
130
127
122
112
107
108
116
125
124
120
117
121
127
122
116
110
105
109
113
115
118
126
125
125
135
130
120
107
105
112
119
121
119
116
115
119
120
116
116
118
120
121
119
117
111
103
99
103
114
129
134
130
120
109
109
117
131
138
129
117
112
111
120
120
115
111
109
106
104
109
118
129
128
123
112
116
122
123
115
112
117
120
120
121
128
132
124
112
110
119
134
142
139
126
115
106
104
109
117
119
124
129
129
121
115
117
126
131
125
117
114
118
121
118
114
113
118
119
122
125
132
138
132
121
101
112
123
125
122
118
120
119
119
119
128
139
144
138
127
121
125
132
136
128
120
118
122
129
124
114
107
118
129
129
120
110
112
121
128
133
134
135
130
120
116
119
128
134
134
130
129
129
125
116
120
116
108
101
109
116
119
114
110
110
119
133
147
148
136
122
115
117
118
119
119
122
123
122
116
113
109
110
114
117
119
118
116
119
127
132
136
134
127
120
118
122
133
134
130
119
111
112
117
121
142
131
111
103
107
113
111
109
110
115
120
123
127
131
130
127
125
120
116
116
120
125
124
117
119
127
132
122
108
99
104
118
123
122
117
114
117
123
124
121
118
119
124
131
130
121
113
111
115
123
136
135
129
124
118
114
110
115
122
124
117
107
106
117
132
142
137
127
116
116
122
127
123
115
115
124
132
127
118
111
115
121
124
120
115
111
114
123
126
126
120
120
123
128
130
131
128
125
120
120
133
130
122
120
116
118
124
127
124
117
107
101
106
124
141
145
130
112
107
116
132
135
123
106
102
107
116
123
128
132
134
132
124
115
113
122
128
129
121
115
118
122
124
116
110
115
125
130
123
117
141
121
104
101
113
118
122
122
116
113
113
116
119
124
129
127
118
107
107
112
119
117
111
107
112
120
121
121
118
120
125
129
122
108
102
111
119
123
115
109
114
120
125
116
109
113
123
126
119
113
136
118
110
112
114
113
107
109
117
127
128
124
119
117
116
115
116
117
121
117
106
95
96
107
124
130
125
117
108
100
101
112
117
114
103
96
103
119
123
116
112
114
126
132
126
120
117
115
113
106
115
118
115
116
115
114
110
116
128
135
130
115
107
114
122
123
114
112
119
131
132
121
106
104
104
106
108
112
113
107
101
104
114
123
120
111
113
122
124
116
109
113
127
135
126
109
101
107
116
118
109
106
102
102
109
116
115
117
120
125
122
113
106
111
119
123
117
110
111
124
133
130
115
100
100
105
114
121
127
126
119
112
109
116
122
124
125
122
119
113
110
116
123
120
112
103
102
109
115
120
120
109
109
115
122
117
105
98
103
115
127
132
129
122
117
119
121
122
116
114
112
104
97
97
107
121
133
131
126
120
117
117
116
113
112
115
119
120
119
116
112
116
115
115
113
112
112
110
112
112
123
127
134
136
127
112
101
107
122
133
135
132
127
123
118
117
119
123
127
125
118
104
95
96
107
118
124
120
111
108
112
119
121
113
104
104
112
123
124
116
106
102
106
114
119
119
113
111
116
125
113
124
128
114
98
84
97
123
144
142
124
109
106
114
120
120
118
122
131
136
130
117
109
112
116
116
107
102
103
110
122
130
126
113
103
106
119
127
123
112
100
92
99
111
122
122
117
114
125
137
104
108
111
104
89
80
87
105
121
121
114
113
118
127
130
123
119
120
127
125
119
111
110
115
121
117
110
100
98
111
126
142
141
128
118
121
125
125
120
111
104
98
97
106
117
122
118
114
120
127
101
101
107
115
117
109
102
103
111
119
121
119
118
120
123
119
110
104
107
115
120
118
111
107
109
115
116
108
99
99
111
130
140
135
128
124
123
119
115
112
108
104
101
103
107
113
115
113
115
115
98
94
98
109
117
118
116
117
123
126
122
108
103
109
121
119
105
90
95
112
124
126
113
100
98
103
106
107
102
101
107
114
117
114
114
116
117
113
110
107
108
106
105
108
112
117
118
115
113
113
103
97
96
101
107
110
115
120
120
115
107
104
112
123
133
126
110
98
100
108
109
104
102
103
108
106
100
98
103
115
123
117
106
100
107
117
124
123
120
114
110
106
107
114
125
129
122
113
103
101
108
112
120
124
123
116
118
122
123
116
111
114
123
126
123
116
116
120
118
111
102
96
102
112
123
123
114
103
104
117
129
130
125
116
114
117
124
131
134
134
127
117
114
119
125
125
122
114
104
98
107
115
123
130
130
124
123
123
123
124
125
125
120
113
108
112
125
131
123
114
109
106
105
110
120
126
124
117
116
125
133
139
135
128
116
108
108
117
129
134
132
128
125
126
126
123
122
122
126
123
108
105
106
110
116
120
120
119
118
120
121
120
117
117
123
127
125
114
102
101
109
112
110
108
112
113
111
110
118
126
128
120
115
117
120
118
115
116
118
120
120
116
119
123
126
124
123
124
126
126
108
103
105
109
114
116
117
116
115
111
108
107
112
120
129
131
122
111
103
102
110
115
119
120
117
114
112
111
113
117
115
109
107
114
125
131
125
117
112
119
122
117
111
110
115
120
119
112
108
109
111
104
104
108
113
113
112
112
114
113
111
109
108
108
110
115
121
125
124
115
110
113
120
122
122
127
133
130
120
111
114
123
128
128
122
118
113
107
111
122
130
129
119
114
114
113
107
104
103
104
121
110
104
104
106
108
109
110
111
113
114
114
111
107
104
107
112
119
116
106
97
98
109
118
124
129
133
126
118
111
118
131
139
133
121
116
117
117
119
122
127
125
124
125
119
111
103
101
105
110
121
117
117
118
115
113
111
111
110
108
112
113
112
109
108
111
114
114
108
101
98
101
112
124
130
127
121
115
118
122
126
127
123
117
117
124
130
133
131
127
126
122
119
115
115
119
123
121
116
115
118
121
128
132
129
124
121
124
125
124
124
125
124
121
122
124
124
118
115
114
118
123
127
133
136
130
120
117
120
126
125
116
109
106
113
120
125
126
129
132
135
129
120
111
114
125
136
139
129
119
126
123
116
113
110
112
119
128
133
134
132
128
123
119
120
122
124
122
119
122
127
125
122
120
123
123
121
120
123
123
119
115
111
111
115
116
116
122
128
130
131
127
123
128
130
129
128
126
127
124
129
123
112
99
92
95
103
114
118
118
113
106
100
98
103
114
119
124
124
124
121
115
109
109
111
116
119
122
126
125
121
120
121
122
120
120
124
131
131
124
111
110
118
133
140
128
114
108
114
123
110
109
114
118
117
113
111
113
116
116
109
105
103
106
115
126
130
128
123
113
111
114
118
120
116
112
115
121
130
130
124
119
116
117
117
122
129
135
130
118
103
101
112
124
129
122
112
107
110
115
100
105
115
129
130
125
119
120
122
119
115
110
111
116
123
129
133
125
112
100
102
113
124
123
111
96
96
108
121
129
123
112
104
106
114
122
130
131
125
117
114
117
121
123
120
116
114
114
112
111
118
118
114
111
106
106
108
114
119
117
111
110
112
118
121
118
118
116
110
99
99
106
114
114
105
95
94
101
112
118
121
114
106
107
115
128
132
127
117
113
121
132
138
135
124
113
111
112
112
111
128
119
110
103
99
102
105
110
113
112
107
109
120
129
123
111
104
105
111
109
104
104
110
117
121
116
111
109
110
115
118
115
113
116
124
131
133
123
109
102
108
118
130
132
127
122
118
116
117
116
112
110
108
109
114
115
115
118
118
116
111
108
114
123
122
110
101
106
114
118
112
107
114
122
123
117
111
113
120
124
119
113
112
114
120
125
124
118
113
113
113
114
114
116
123
130
130
125
123
122
111
114
113
110
110
112
114
119
124
124
122
113
110
109
108
107
107
114
122
123
117
112
110
108
102
100
105
118
130
136
134
127
118
112
111
112
112
112
116
128
135
130
117
110
111
114
120
122
119
118
122
130
121
110
104
104
108
112
113
117
120
118
115
111
110
111
116
118
118
114
110
109
108
105
103
107
118
122
126
130
132
132
124
114
109
110
109
107
108
119
131
130
121
109
106
108
112
118
117
115
121
126
122
113
113
117
119
116
109
106
107
110
113
115
118
120
121
117
113
108
106
108
110
113
116
118
121
119
114
112
114
115
112
108
108
110
110
109
109
111
115
121
124
120
116
111
113
117
119
115
112
118
119
116
115
121
127
130
126
116
108
101
101
104
111
116
116
113
115
119
117
113
110
111
116
119
119
116
112
110
109
107
106
108
109
110
112
119
121
119
117
121
127
129
119
108
107
115
120
116
116
113
110
109
110
112
117
120
123
120
114
107
104
103
105
105
104
105
111
119
121
118
115
118
126
130
127
119
112
109
110
116
123
126
123
117
117
124
127
120
113
116
123
122
109
99
100
110
118
116
122
113
103
105
112
114
110
106
104
104
108
111
113
114
113
111
110
110
115
120
124
124
124
129
132
131
126
120
115
113
113
115
120
124
122
117
118
122
120
113
107
107
110
111
108
106
109
111
115
113
115
114
112
117
118
116
110
101
95
95
101
109
115
119
121
121
118
118
118
120
119
117
116
116
118
112
110
113
119
123
118
112
109
109
111
113
112
109
108
107
107
109
108
106
107
109
115
111
111
109
110
112
117
118
116
113
112
111
108
106
105
110
118
124
126
120
113
109
113
118
114
106
103
103
106
107
107
112
117
123
123
121
114
111
110
110
107
104
103
105
109
110
107
106
106
106
111
112
115
119
109
109
107
105
105
112
117
121
122
116
111
114
123
132
130
118
106
103
112
119
118
111
108
111
117
121
120
116
118
120
120
118
114
112
109
109
109
110
111
107
103
103
107
111
107
101
97
103
112
123
115
115
111
107
107
113
118
120
121
117
113
114
120
126
125
116
106
106
113
117
115
108
108
114
127
133
132
128
123
122
118
109
99
99
105
111
113
111
109
104
100
102
106
107
97
84
83
93
103
108
124
131
125
115
107
108
110
110
110
113
114
115
117
118
120
118
119
116
114
111
104
100
100
107
118
128
130
126
124
120
117
111
106
108
113
117
115
110
104
100
99
103
103
93
84
85
97
108
111
109
129
129
118
108
106
107
111
111
112
116
119
118
115
113
114
117
123
122
117
110
106
104
105
103
102
105
108
112
112
117
119
121
118
110
107
108
111
111
108
104
105
105
102
98
100
108
114
115
112
110
122
118
109
105
109
118
120
116
113
117
122
124
116
110
107
113
121
124
120
114
108
107
108
104
97
88
90
97
107
113
115
116
109
101
94
98
108
113
112
111
110
110
107
109
113
111
106
98
98
105
109
110
111
115
115
119
117
113
107
107
112
120
117
113
108
108
115
118
118
110
102
97
99
104
103
98
93
97
103
106
104
103
105
105
108
112
115
114
113
114
114
114
112
110
105
100
98
101
106
111
98
105
110
111
107
107
111
114
110
108
107
111
116
114
108
104
103
106
110
109
103
98
99
105
112
113
107
99
99
102
103
106
106
108
112
113
114
115
116
119
119
118
114
111
106
101
103
114
124
125
99
103
108
108
104
104
109
117
118
111
106
109
114
114
110
106
105
110
114
111
108
106
108
112
113
111
105
99
98
102
109
107
103
102
105
108
111
115
117
117
115
109
111
118
121
117
110
107
111
115
150
130
106
105
115
128
128
121
114
109
108
112
114
116
113
109
104
101
100
103
111
120
123
124
119
117
119
124
125
122
116
115
119
131
137
131
122
121
127
126
119
104
101
110
119
124
122
116
111
110
117
107
101
103
109
115
125
123
116
107
102
107
116
118
115
114
111
115
120
123
123
116
108
105
109
115
121
126
127
123
120
124
133
143
139
124
112
117
127
126
119
110
111
120
121
114
106
103
104
108
94
97
106
113
113
113
124
135
131
116
104
106
112
119
118
115
112
121
128
127
117
105
104
112
121
120
118
121
124
122
119
120
130
130
120
110
114
127
134
121
105
109
121
133
133
124
118
118
120
123
105
105
107
114
120
123
125
127
124
119
115
118
125
132
130
119
110
107
115
119
114
113
118
129
136
130
122
124
132
129
122
116
118
121
117
115
124
134
133
115
103
107
122
130
130
123
120
127
133
133
121
110
102
104
119
127
125
116
112
118
128
134
138
141
137
128
114
107
112
121
131
130
122
115
113
114
120
125
131
127
121
118
122
128
133
133
129
130
124
114
105
107
118
128
126
113
105
110
120
128
131
121
111
108
113
121
122
119
123
128
132
132
131
129
123
121
119
118
118
123
131
129
118
99
93
104
119
119
112
110
111
117
125
129
131
129
128
125
121
114
108
108
118
130
128
114
100
99
110
118
136
128
122
114
112
108
109
115
128
133
131
123
116
111
108
111
118
119
119
125
131
129
120
109
106
113
120
116
105
105
112
122
125
123
120
115
114
115
113
111
111
116
127
133
126
112
102
105
115
121
135
129
120
113
111
107
110
118
126
127
118
108
102
108
119
125
119
113
113
125
140
141
132
124
121
124
125
121
117
117
123
127
126
123
117
113
110
106
101
104
118
133
142
136
122
109
106
113
121
129
137
128
117
107
99
104
121
136
138
125
107
95
98
108
121
126
120
112
110
116
122
126
127
127
127
123
120
118
118
119
119
118
118
113
109
108
111
118
119
117
124
132
140
135
130
124
125
123
118
116
133
123
111
102
95
97
113
131
138
126
109
97
99
108
114
114
112
110
109
105
101
104
116
127
128
121
113
113
114
109
102
100
99
100
101
105
115
131
137
131
120
117
124
129
129
126
122
119
110
100
113
109
109
111
112
110
106
110
119
127
122
111
109
116
124
126
116
109
107
112
118
122
124
125
126
123
122
122
121
113
105
100
104
108
116
118
126
134
132
121
113
113
122
125
116
104
97
100
107
110
110
103
103
108
119
122
119
115
120
128
129
126
122
125
127
127
119
109
111
119
127
126
122
120
121
124
129
129
129
126
121
117
119
120
122
122
127
130
127
119
114
116
121
122
118
111
106
106
112
119
111
99
97
104
112
117
119
120
125
129
132
135
137
135
124
113
107
108
112
115
113
113
110
107
110
116
122
121
114
109
114
123
130
126
117
113
117
126
126
121
117
116
116
117
123
131
129
122
115
113
110
99
100
106
109
109
108
114
123
128
129
127
126
120
110
102
103
107
115
118
117
115
110
107
109
113
113
107
102
96
103
115
122
116
107
103
109
113
114
116
116
115
112
112
116
120
123
120
121
123
111
112
114
111
105
103
105
114
119
119
115
111
107
101
98
101
109
121
132
134
126
114
110
114
121
119
110
103
104
113
123
126
120
107
102
105
109
109
108
110
113
112
107
108
112
117
116
118
129
140
108
115
122
120
111
100
99
103
107
108
113
118
122
119
112
109
113
124
135
136
124
108
100
104
114
118
112
109
105
113
126
134
131
121
114
116
119
118
113
112
112
109
104
106
116
122
117
114
114
124
103
111
123
128
120
108
102
106
113
119
121
121
121
120
118
117
115
111
114
119
121
119
109
99
101
110
119
118
106
98
103
116
124
124
124
124
124
121
117
115
113
109
106
109
115
118
114
102
96
101
109
109
112
115
118
116
117
119
122
127
123
111
100
97
106
116
114
107
104
113
122
125
118
106
107
115
122
122
119
110
107
106
105
108
114
123
123
119
114
113
112
112
109
113
118
117
111
102
99
105
113
107
109
108
110
113
116
119
121
119
116
112
106
103
104
107
108
109
113
114
114
110
107
107
111
115
115
120
125
136
132
121
105
101
110
125
132
127
118
112
107
104
107
114
121
121
115
109
109
119
111
115
123
127
121
113
113
120
126
124
118
114
117
119
114
110
112
116
117
111
105
102
104
104
101
99
98
106
118
129
130
121
109
105
113
123
130
130
122
113
108
106
109
118
123
122
121
119
119
119
108
110
120
129
126
117
114
121
131
133
123
115
114
120
124
127
128
121
113
107
105
107
106
103
98
97
100
106
112
113
109
103
100
106
115
115
114
114
115
112
110
112
123
130
130
128
126
126
125
118
109
108
110
116
120
119
114
114
119
124
124
120
118
119
128
132
127
114
102
105
116
124
120
113
110
113
118
122
123
117
105
91
94
113
129
130
118
108
105
108
110
117
127
132
136
132
128
121
115
111
112
114
115
113
112
111
109
106
105
110
117
122
119
115
113
119
118
115
108
109
118
124
123
117
116
119
128
133
129
117
105
101
111
127
137
134
121
108
105
116
127
132
129
124
124
127
128
118
110
105
117
117
113
109
107
109
109
108
109
110
112
115
115
110
104
112
124
130
124
110
100
104
115
118
117
121
129
129
120
110
106
115
125
127
122
117
111
104
110
123
135
136
128
121
120
124
131
134
131
123
126
116
109
110
116
121
119
118
117
118
116
113
111
114
118
123
123
119
113
104
98
102
112
120
121
119
120
117
117
113
115
117
119
117
115
117
118
116
116
114
113
114
119
123
121
119
121
131
137
139
121
114
113
119
127
125
122
117
114
119
119
114
109
108
111
112
110
102
106
110
114
113
112
117
119
116
111
115
125
131
126
117
110
111
117
124
130
130
125
117
114
118
125
127
117
105
98
104
111
118
115
113
115
116
119
120
120
117
113
113
116
122
123
120
114
110
110
112
115
117
115
111
111
117
122
122
116
116
122
125
122
118
120
119
119
119
120
122
125
128
132
139
139
132
114
101
97
102
105
105
116
111
105
102
105
111
119
121
113
106
109
120
131
133
127
120
119
122
119
112
106
108
115
123
125
121
115
116
119
118
119
120
125
127
118
107
104
111
121
125
128
129
131
127
118
114
116
124
129
127
118
113
106
100
103
112
121
123
114
103
97
104
111
116
115
115
115
120
120
116
112
112
114
115
111
108
110
113
119
120
121
122
124
122
114
108
106
113
121
120
115
113
117
124
124
119
117
123
129
132
121
113
110
111
115
119
123
123
118
111
104
101
105
108
107
111
113
121
123
124
117
113
111
109
108
106
108
114
118
121
123
120
120
118
116
118
121
124
121
116
113
115
121
128
126
118
111
106
107
110
121
111
107
111
114
117
118
120
125
126
119
112
112
116
116
113
113
117
118
111
105
108
114
118
114
106
104
108
118
125
125
119
110
109
114
122
125
125
119
113
113
124
132
132
123
112
108
109
110
110
117
111
108
109
109
106
104
111
122
126
120
113
114
120
119
113
112
113
112
106
102
107
118
122
116
105
102
106
116
127
127
120
107
104
110
119
123
116
106
101
107
120
130
128
115
108
111
124
128
123
115
114
119
121
115
108
105
111
116
112
107
107
116
122
119
110
106
113
120
122
117
116
119
122
122
118
116
114
112
117
123
126
123
116
113
115
114
108
99
97
104
115
116
114
110
111
121
128
123
112
110
112
116
117
114
111
113
116
118
112
106
109
117
123
117
107
101
110
122
127
120
116
116
119
122
122
120
116
113
114
121
131
133
125
115
109
109
108
112
116
117
115
109
105
108
113
119
119
113
109
106
104
100
93
94
102
112
118
122
118
116
113
114
116
110
101
96
102
112
117
110
102
101
104
104
105
108
111
111
113
120
126
125
116
108
107
110
116
123
131
128
115
105
104
108
110
107
107
113
120
117
116
105
96
96
107
118
123
127
123
117
112
113
111
109
106
105
107
109
104
95
92
97
101
101
102
107
109
109
111
115
118
115
116
114
121
124
125
122
120
114
105
102
103
107
107
105
108
114
120
122
129
125
115
112
114
123
132
131
128
120
112
110
109
113
118
122
125
121
112
106
108
116
120
116
112
111
111
112
113
112
111
115
119
124
126
122
115
111
111
111
109
106
107
107
107
110
114
116
112
114
119
120
117
112
111
113
120
126
129
128
118
108
104
107
113
116
119
119
121
126
129
129
123
120
113
112
113
113
112
110
108
113
119
122
116
108
104
109
111
111
115
119
112
107
104
110
118
120
116
116
110
108
111
112
112
106
101
105
114
121
119
112
104
102
104
104
104
108
115
122
123
120
113
111
111
111
110
111
110
109
106
111
116
121
117
113
114
115
112
108
108
108
108
104
103
108
116
119
115
118
108
103
108
118
119
111
102
96
100
108
114
114
110
109
111
114
115
117
121
122
121
115
111
109
110
108
109
111
113
114
113
111
113
116
116
118
120
120
114
110
109
107
105
105
107
110
107
105
108
113
108
107
114
120
121
119
115
113
111
110
114
118
121
120
117
118
123
128
126
119
114
108
107
108
109
110
113
115
113
111
113
113
113
112
112
111
111
113
116
118
116
111
108
107
109
113
110
110
113
111
113
116
116
117
120
122
123
121
117
113
116
121
126
124
118
113
111
114
116
113
106
104
106
109
111
114
116
115
111
107
109
114
118
118
114
114
113
113
113
112
112
110
111
107
105
110
119
129
131
116
117
114
111
111
117
121
117
107
102
105
112
120
124
123
117
113
109
111
114
114
114
113
113
112
112
112
113
112
111
113
114
115
118
119
118
118
123
123
115
107
102
105
111
106
99
98
105
119
126
122
122
112
106
106
113
115
110
105
104
110
115
117
115
113
114
114
116
118
121
119
115
111
112
116
120
118
112
107
107
110
112
115
118
117
114
114
117
122
117
107
102
103
107
103
97
90
93
102
110
118
121
112
107
108
113
117
118
118
117
115
116
115
114
112
111
108
114
120
121
117
105
100
103
115
127
128
116
104
99
101
109
117
119
118
114
112
113
116
115
111
107
104
105
101
103
107
109
111
110
117
119
115
112
114
119
121
119
118
117
118
116
113
109
103
98
103
110
117
115
109
104
102
106
113
116
115
109
103
104
112
116
118
116
110
108
111
114
115
114
111
109
102
100
101
109
117
121
117
110
119
124
124
124
126
126
123
114
108
112
120
122
112
97
87
92
102
112
113
105
103
107
115
120
114
103
93
93
100
108
113
113
112
110
108
108
108
110
109
110
109
107
103
101
101
104
108
110
108
105
113
119
126
128
127
127
121
112
105
108
119
124
118
106
100
106
113
116
112
107
105
110
118
123
118
103
92
89
96
100
100
103
108
115
121
117
108
98
94
101
108
109
105
101
97
97
100
105
110
109
109
114
113
112
110
111
111
107
104
108
116
120
117
113
109
109
112
115
117
117
115
113
118
122
121
114
105
98
98
101
104
106
107
110
112
111
107
103
105
108
107
107
104
108
106
104
103
107
117
122
112
114
112
107
103
98
93
94
101
110
117
119
114
107
101
102
106
115
121
119
112
109
112
119
121
118
113
110
111
116
115
106
95
91
96
104
110
115
116
111
102
93
100
113
123
120
109
101
105
115
122
113
103
106
112
115
110
106
106
111
111
110
107
106
112
120
123
128
127
126
128
128
123
120
118
117
118
122
130
136
135
126
117
117
121
121
118
118
127
127
121
107
102
110
121
129
131
128
121
115
98
92
98
108
112
112
107
106
106
109
111
109
110
113
119
124
124
121
124
134
145
143
133
125
120
118
116
119
129
141
144
136
129
127
124
116
113
120
132
131
116
103
105
120
131
127
118
113
115
113
103
106
118
126
117
108
107
120
129
127
114
110
114
124
130
127
122
118
119
123
125
120
120
126
130
124
117
115
120
123
126
128
131
131
119
110
113
131
142
133
117
108
117
126
129
122
114
111
116
128
130
128
128
131
132
125
119
118
125
126
117
105
100
109
124
129
126
117
114
115
115
115
119
125
133
134
136
136
133
119
107
106
116
123
116
107
112
128
140
131
120
115
119
117
117
115
113
112
117
130
128
124
124
131
138
138
124
113
109
112
108
100
96
110
130
140
129
110
103
109
123
129
121
113
113
125
140
150
145
126
105
97
103
115
118
114
111
117
123
126
121
116
115
112
114
114
113
112
109
109
121
114
117
119
123
125
125
127
131
130
122
115
115
121
126
129
126
117
110
108
114
117
114
109
107
115
126
130
126
120
115
110
109
111
116
116
113
115
117
119
118
111
110
112
112
109
109
114
119
113
129
114
108
113
118
123
123
128
136
141
142
138
128
111
95
96
113
130
135
127
117
110
111
116
123
128
124
114
106
110
119
123
123
118
116
113
109
102
98
99
103
108
115
119
112
103
104
114
127
126
122
112
111
118
127
124
120
114
114
123
134
136
125
109
96
98
111
122
129
128
127
123
118
122
131
136
132
122
112
109
113
123
128
130
122
111
98
94
96
100
105
116
133
140
135
118
107
112
118
122
110
114
126
130
124
118
119
125
122
112
105
106
113
119
122
117
111
107
106
111
121
129
130
126
119
111
112
118
122
117
112
114
121
125
120
111
108
119
129
132
126
121
129
138
140
131
122
116
115
115
113
116
126
126
120
112
118
131
130
112
93
89
103
119
124
117
109
106
106
112
118
127
133
128
117
101
99
112
125
130
123
113
108
108
111
117
126
139
145
143
127
115
110
113
120
126
127
124
117
113
113
111
115
121
123
122
115
110
107
111
108
111
117
123
121
116
112
113
115
118
119
122
124
127
127
123
123
127
130
129
122
114
106
105
113
121
127
130
125
119
115
114
113
111
115
116
119
119
116
114
118
121
119
120
124
124
118
112
111
114
122
127
128
124
116
113
111
113
116
115
112
112
121
128
131
135
133
127
120
114
111
116
121
122
119
117
118
121
120
113
113
116
118
120
117
116
116
113
116
120
115
120
120
115
110
111
112
115
119
117
114
115
121
118
110
101
102
111
115
114
111
114
123
129
130
127
125
124
117
110
113
124
134
130
119
111
113
118
120
121
119
118
118
119
119
119
117
117
119
124
109
103
103
108
110
112
113
111
108
105
107
111
113
111
103
96
99
108
114
114
114
118
127
130
127
122
123
126
126
123
121
124
124
118
111
113
116
115
114
118
125
132
130
123
120
119
117
113
112
112
115
104
102
111
124
133
133
125
110
105
110
119
121
113
101
95
98
108
115
115
112
111
114
120
121
117
112
115
122
124
124
120
111
102
105
115
120
114
108
111
123
133
132
125
122
122
119
112
108
105
114
112
114
121
125
126
127
123
113
108
114
125
134
130
115
103
104
113
125
127
119
108
100
100
104
108
112
112
114
117
120
118
113
106
106
114
120
116
110
111
117
119
117
118
121
126
127
121
117
116
116
121
126
125
117
108
105
112
117
120
121
127
131
128
123
121
123
125
126
126
123
120
114
108
110
117
122
122
116
108
105
107
110
108
110
115
119
117
114
114
118
121
119
118
120
123
127
124
119
119
120
128
126
118
113
112
114
117
119
124
125
124
117
107
108
117
127
125
121
116
121
127
133
134
136
135
131
126
118
113
110
109
106
105
109
115
117
115
114
117
122
130
130
127
121
117
113
112
112
118
116
117
116
114
112
114
114
112
110
116
123
122
112
99
95
104
115
123
123
120
121
128
135
136
134
129
124
125
128
130
129
120
104
102
107
113
116
114
112
113
118
123
125
123
118
111
107
108
113
123
109
113
118
122
116
102
95
97
108
120
125
123
119
113
110
111
118
123
126
124
123
127
127
119
107
104
111
124
132
129
119
107
101
101
110
117
117
114
110
110
112
118
121
119
113
109
111
118
127
127
119
117
119
120
117
105
102
109
123
131
127
123
123
128
130
129
126
117
112
109
112
116
116
108
99
98
107
116
117
110
99
95
101
113
125
125
119
115
111
111
112
116
121
120
116
115
119
124
125
124
126
123
119
116
115
115
116
119
122
122
122
121
121
122
124
123
119
114
107
107
111
116
117
115
115
114
117
120
121
118
112
108
115
127
134
131
121
116
114
114
112
118
126
125
121
120
122
123
124
121
121
124
121
116
112
112
112
111
108
106
112
122
122
115
104
101
109
120
125
120
118
118
118
117
115
115
123
131
136
132
123
118
120
126
126
123
117
116
115
118
127
134
133
126
120
119
123
125
123
120
117
119
121
119
115
111
112
113
112
108
110
116
120
115
103
98
105
118
125
121
115
114
115
116
110
110
119
125
123
114
106
104
110
116
119
118
114
111
117
127
140
140
133
124
118
120
126
135
136
126
118
117
116
120
124
122
118
117
118
120
117
113
113
117
117
112
105
103
110
115
117
118
119
119
117
114
114
114
114
110
104
102
106
116
124
125
120
118
121
127
127
122
122
127
131
125
126
133
140
140
117
114
110
111
115
116
113
109
112
118
125
125
119
115
117
114
107
99
105
119
130
128
119
114
117
116
114
113
115
118
117
112
110
117
120
121
119
121
121
116
111
116
126
140
135
122
109
110
118
119
108
104
103
100
101
105
111
113
110
109
115
121
122
119
117
114
112
113
119
125
126
118
110
109
113
114
112
112
114
113
110
114
120
121
116
109
111
118
119
113
111
121
137
141
129
116
106
104
104
102
102
100
104
106
109
114
120
120
113
101
98
107
122
127
123
118
117
124
123
113
105
107
114
118
114
109
108
109
107
103
105
115
123
122
113
105
106
111
115
112
114
120
122
120
112
112
116
120
117
114
111
114
120
121
120
123
122
119
108
97
98
111
121
120
109
107
114
121
119
107
102
111
122
122
111
105
105
111
113
112
113
117
119
118
112
110
109
108
109
114
121
123
116
109
107
113
118
124
123
118
127
128
123
116
114
118
122
121
113
107
108
115
118
110
95
90
97
114
122
125
119
113
110
109
106
108
110
113
115
115
114
116
116
118
120
120
115
108
105
110
118
128
127
124
120
115
114
109
107
106
128
122
109
108
111
116
117
120
126
126
122
118
118
117
105
93
95
111
125
136
126
113
104
105
112
114
112
109
109
112
115
116
116
118
123
122
116
109
105
106
108
114
121
125
125
116
111
110
111
115
109
103
103
110
118
118
114
110
114
121
119
116
116
118
116
109
106
112
122
125
121
115
113
113
115
115
113
109
105
109
114
117
115
111
108
107
108
112
115
112
107
103
104
110
114
116
123
127
128
124
105
104
112
118
118
114
114
114
115
111
106
108
114
116
113
112
119
122
119
115
117
120
118
110
105
111
118
120
114
109
113
119
118
107
100
101
108
115
117
116
115
110
104
101
102
114
124
128
117
108
109
109
115
115
107
107
114
126
130
121
114
115
118
122
120
116
120
123
120
118
116
119
117
109
106
114
124
129
124
117
119
125
121
116
112
111
115
115
115
115
115
113
107
103
105
112
116
114
104
99
103
96
99
102
105
107
112
118
123
122
118
118
124
128
122
111
104
107
116
120
115
110
111
115
122
125
127
121
112
106
107
114
118
117
116
117
118
118
117
116
114
109
108
116
121
115
110
110
114
119
109
106
106
109
117
120
121
121
121
121
118
116
116
118
114
103
99
104
112
111
105
99
108
119
126
124
117
110
100
94
94
99
107
115
120
122
122
121
117
114
106
103
104
115
122
118
112
114
121
123
124
131
126
126
122
120
121
124
129
131
126
118
112
108
106
106
109
113
114
111
104
108
118
125
121
114
112
113
115
113
110
110
116
127
132
127
120
113
111
110
105
101
100
103
108
110
111
115
117
119
117
119
120
118
110
107
105
111
122
128
131
123
114
108
107
109
114
115
116
117
118
121
126
124
119
113
117
127
136
134
122
111
115
128
134
125
108
102
107
112
113
111
106
106
110
113
116
118
118
118
101
95
94
101
109
111
111
110
110
116
120
120
116
114
114
115
116
114
111
115
120
121
116
109
107
109
115
121
125
124
113
103
99
107
117
115
109
105
109
112
112
112
111
116
123
130
132
129
120
114
106
93
90
104
116
125
124
116
105
102
108
116
119
120
118
119
119
117
114
114
117
117
111
105
103
104
102
98
101
110
115
116
109
103
103
107
110
110
113
114
113
114
113
116
121
127
128
123
115
111
113
103
100
111
120
126
126
119
110
104
106
114
119
120
114
110
112
116
119
116
115
113
117
118
118
115
110
102
100
105
113
118
118
114
110
109
111
113
115
115
115
116
116
117
118
119
117
114
111
112
115
111
109
113
118
125
128
124
115
106
104
111
119
117
109
104
102
108
112
112
111
112
118
125
124
123
121
119
114
107
99
99
107
114
114
111
111
114
116
115
113
113
116
118
115
111
108
110
111
112
120
121
122
119
122
125
126
117
106
104
108
114
116
113
109
112
112
112
108
107
107
111
114
114
109
109
112
115
113
107
101
102
109
115
115
110
109
114
118
116
111
109
112
116
113
107
104
107
110
111
119
123
126
128
127
125
116
104
100
107
116
119
113
104
106
116
124
124
117
111
109
112
110
104
100
100
104
107
104
105
110
118
125
124
115
106
105
112
119
116
110
103
107
117
120
116
110
107
108
116
100
101
108
115
123
123
118
113
110
110
114
113
113
113
116
116
120
123
124
122
120
115
111
107
109
110
112
108
105
105
110
115
120
119
110
104
103
110
115
111
103
99
103
109
113
110
106
104
109
113
94
98
103
111
117
119
118
114
110
105
101
103
110
120
120
112
105
102
109
116
119
117
116
118
123
123
122
120
117
115
112
111
110
110
107
105
105
107
108
104
100
98
99
97
95
95
102
111
113
110
113
119
122
120
116
114
109
104
102
103
106
105
106
106
103
101
98
94
96
101
108
116
122
126
126
127
123
121
119
116
111
109
110
113
114
114
107
102
99
100
103
102
98
91
90
98
110
116
114
107
117
122
121
117
117
117
118
112
108
112
120
120
110
100
98
105
112
115
111
107
107
115
120
122
114
112
113
115
114
113
109
107
111
118
122
116
107
97
93
100
104
104
102
102
104
106
109
110
112
110
112
107
104
105
111
116
114
108
106
112
123
123
113
103
101
110
121
124
118
111
106
105
109
111
110
104
101
103
109
113
114
111
110
111
111
108
106
105
105
107
104
101
102
108
111
109
106
106
111
117
109
107
105
106
106
101
92
87
97
112
124
121
111
105
103
106
107
105
105
107
108
107
110
110
111
107
102
103
109
116
117
109
99
92
95
104
112
117
116
111
102
96
98
109
119
119
109
104
104
113
115
129
131
126
119
113
108
109
120
130
127
111
96
92
103
123
137
141
138
133
130
120
110
110
117
122
121
117
117
124
131
125
115
108
108
113
117
122
127
123
117
109
111
115
121
120
125
132
139
131
116
120
125
127
122
113
107
109
115
121
120
112
99
99
115
134
140
129
114
118
126
127
117
112
117
120
117
108
108
120
129
128
120
114
112
112
116
129
141
137
120
103
101
115
128
128
124
124
121
114
117
114
120
126
119
107
104
111
124
134
133
122
108
106
116
130
139
133
122
120
120
120
116
115
119
121
121
116
116
119
122
125
128
131
128
119
117
126
140
143
135
122
115
115
115
116
117
117
118
118
130
127
123
126
126
121
114
114
122
136
136
124
107
94
100
118
134
141
135
130
124
120
114
110
111
117
130
137
134
120
105
103
113
121
122
114
108
114
121
131
138
141
133
120
113
111
111
111
112
118
121
126
129
136
138
131
122
117
118
121
119
116
110
111
117
121
119
113
106
111
121
127
121
113
110
119
133
148
143
126
104
93
98
109
114
109
105
104
110
120
127
132
131
124
125
123
121
111
102
100
110
113
123
129
124
116
116
121
129
128
120
117
124
134
137
132
121
108
97
93
98
108
120
127
130
130
129
128
126
124
119
112
110
111
114
117
115
115
113
117
119
118
118
118
121
123
125
124
117
111
123
110
107
110
115
116
115
121
125
127
126
127
126
122
120
124
133
140
134
116
98
94
104
123
136
139
127
114
106
107
116
122
122
123
122
119
116
113
114
113
111
110
111
114
116
121
127
130
130
123
118
106
105
113
120
121
116
106
98
104
116
127
126
118
108
109
121
131
133
125
113
102
98
104
120
131
132
122
108
99
101
112
126
131
125
113
107
108
115
116
108
103
109
123
134
131
128
129
127
117
98
106
123
134
133
123
116
111
103
100
102
111
125
130
125
117
108
106
107
113
119
116
110
102
100
107
115
120
120
110
108
116
132
139
128
115
108
114
126
129
117
110
120
134
137
126
115
116
124
122
109
117
131
139
134
125
123
126
123
109
100
102
115
126
127
117
108
109
116
125
130
129
123
111
100
96
103
115
126
132
130
126
123
123
123
123
124
124
121
123
124
127
131
132
124
114
110
118
126
127
118
117
117
118
119
118
117
113
108
104
101
106
115
116
112
103
105
114
129
136
132
122
115
112
112
114
116
122
128
133
130
122
110
102
110
120
129
125
114
112
118
127
129
124
118
117
120
122
123
119
123
129
119
104
99
100
106
109
108
107
107
112
116
112
101
98
103
118
128
122
110
102
106
116
124
124
120
122
120
116
113
114
114
114
115
115
115
116
111
110
114
122
124
118
116
116
117
117
119
120
122
130
123
113
105
105
108
112
115
111
108
107
108
105
100
101
114
127
127
115
102
102
116
129
130
123
121
123
122
120
115
119
124
125
118
113
112
114
116
118
119
124
124
121
117
109
104
108
116
126
114
115
119
123
126
124
118
111
108
105
107
108
110
109
105
105
114
122
122
113
107
116
127
132
127
120
120
123
124
118
116
118
121
117
114
114
119
120
120
122
127
130
130
127
122
118
111
107
109
112
115
109
114
124
131
134
130
124
113
108
111
121
124
121
112
104
103
109
113
112
110
113
118
118
112
107
110
113
109
101
99
109
116
115
112
114
120
120
120
121
126
133
131
127
122
119
112
107
98
93
116
108
111
117
119
119
123
126
124
118
116
120
125
124
113
104
103
113
122
124
115
110
106
105
105
108
114
120
117
107
103
108
113
111
107
106
111
118
119
117
121
121
118
114
108
109
112
113
112
111
121
120
118
113
101
96
102
114
120
119
116
118
117
112
107
102
105
114
121
123
122
120
120
121
125
129
132
132
132
126
120
116
112
108
106
109
115
118
118
115
116
119
117
111
109
112
122
131
134
133
125
128
122
112
103
101
110
115
115
114
115
118
120
115
109
105
104
101
100
105
120
133
141
141
136
127
117
113
115
121
128
127
123
116
109
113
116
118
119
117
118
118
118
116
113
115
123
128
125
119
117
118
113
112
113
117
119
114
109
113
116
118
116
113
112
114
114
110
109
115
126
136
140
134
124
111
105
105
111
117
124
125
122
116
109
108
110
116
122
124
123
121
118
116
112
111
112
113
110
103
115
114
113
115
117
117
109
103
107
114
118
116
108
103
105
114
124
130
129
129
131
134
130
120
111
113
123
130
132
126
119
116
112
110
108
106
110
117
123
127
127
124
121
114
106
105
108
113
110
107
123
117
113
113
116
120
119
116
113
115
116
114
112
109
107
107
113
114
113
112
117
122
121
113
103
103
114
126
129
124
120
119
122
125
124
122
119
119
118
116
122
125
121
113
103
102
108
113
114
115
121
116
110
107
113
124
130
126
114
103
105
112
120
119
113
107
108
111
110
107
103
106
112
115
108
99
92
98
110
122
130
133
133
135
132
128
123
122
118
114
113
118
121
116
105
104
110
117
121
122
112
114
116
115
113
113
121
121
114
106
104
112
123
124
114
105
111
123
130
125
114
108
113
120
120
112
102
108
121
131
132
130
128
127
126
125
124
125
120
118
115
119
119
114
106
104
112
127
130
126
113
115
120
121
114
105
109
118
124
119
109
109
118
121
111
101
102
117
129
132
126
120
118
117
117
116
120
124
127
127
120
114
116
121
125
124
119
117
120
125
125
119
113
110
106
107
111
115
120
120
116
116
113
109
102
99
105
113
118
117
112
110
110
108
106
102
102
105
113
121
122
115
107
108
113
120
122
117
113
112
112
113
118
124
128
122
111
110
119
130
129
119
113
116
123
119
108
103
105
112
118
118
111
101
102
108
113
109
107
111
121
125
121
116
118
119
120
114
113
118
119
112
104
110
125
134
128
116
112
115
117
120
121
125
123
116
107
108
117
121
121
116
116
122
129
128
126
123
119
116
114
117
116
111
110
115
121
119
118
115
116
119
120
119
121
122
121
122
124
127
124
114
108
114
124
131
128
122
120
119
119
119
120
119
116
114
115
119
120
118
114
116
115
114
115
123
131
134
126
119
107
115
120
119
113
108
107
113
116
114
109
106
108
109
109
109
117
124
127
123
115
112
112
114
111
111
114
116
113
111
110
115
118
115
113
116
124
128
126
121
121
120
116
111
111
117
119
115
109
108
113
121
123
120
113
105
98
94
93
99
110
123
127
119
107
109
121
126
117
102
100
111
120
119
111
108
113
114
113
109
111
112
111
109
111
118
122
117
112
116
126
132
125
115
112
117
119
112
102
100
120
123
119
114
111
113
117
115
107
104
110
124
130
125
117
115
121
121
116
107
109
117
122
122
117
116
116
118
117
118
114
108
102
104
112
119
113
104
98
106
118
126
122
114
113
118
124
125
120
113
122
117
110
109
113
118
125
130
128
123
116
111
113
118
120
114
109
112
116
123
123
117
111
110
115
118
114
112
115
117
116
113
110
117
122
120
112
105
107
108
106
103
106
113
121
122
124
126
125
123
121
113
105
105
112
116
116
116
120
122
120
115
114
116
116
112
109
111
112
117
118
114
106
103
107
114
117
117
114
114
115
114
114
116
117
116
115
124
134
132
118
105
105
113
124
126
122
115
112
114
118
112
107
105
106
112
116
118
116
112
115
119
121
114
109
110
116
111
99
94
104
115
114
100
89
99
119
130
125
116
114
114
109
103
102
112
125
135
137
134
125
116
110
110
116
122
123
117
110
109
111
109
113
113
108
109
118
128
126
115
110
112
116
112
106
109
113
112
103
96
104
115
115
101
88
92
109
121
123
119
120
119
116
112
113
120
126
125
118
117
115
116
111
108
111
116
120
118
114
115
110
109
111
113
109
108
107
110
114
115
113
113
115
118
115
111
112
113
118
115
114
114
116
121
121
121
122
121
119
117
117
120
124
129
129
124
117
111
115
121
124
122
116
113
113
114
113
116
117
116
119
115
110
111
113
109
106
102
105
114
116
116
116
117
115
112
110
113
119
121
117
117
120
128
136
137
131
124
118
114
112
113
116
117
112
106
102
108
116
125
127
125
118
113
113
114
116
121
124
118
119
120
121
121
120
121
117
115
116
117
117
117
114
108
104
101
100
104
111
112
112
112
115
118
120
117
118
121
120
114
110
108
111
112
109
106
106
112
120
124
122
114
108
107
111
117
121
122
119
116
104
112
118
118
120
121
123
122
121
118
115
114
115
114
109
104
102
107
113
115
110
109
109
109
109
110
113
118
122
118
109
104
107
116
123
123
119
121
123
121
117
114
110
113
118
120
116
108
102
103
101
104
104
103
107
118
127
133
130
121
110
106
112
117
121
118
117
116
115
115
118
120
115
111
110
113
116
118
118
113
110
105
105
112
120
120
114
112
113
114
114
116
122
128
125
120
115
107
103
100
107
104
103
105
112
120
129
132
126
115
107
105
104
105
109
115
117
114
107
107
116
123
120
115
115
117
116
107
101
104
116
121
119
114
111
111
111
112
111
108
110
117
122
125
124
120
117
121
117
110
113
103
102
108
116
120
117
109
101
98
102
108
109
101
96
98
103
106
106
106
108
111
116
119
122
124
120
111
107
113
123
128
123
116
113
113
115
114
110
102
101
108
119
126
125
121
116
114
111
110
114
106
99
100
111
118
116
106
95
92
101
114
122
119
108
100
102
110
115
114
110
111
116
123
125
120
119
119
126
129
126
119
115
114
113
113
113
113
109
102
100
109
119
126
126
119
110
98
96
98
116
116
111
112
114
121
123
122
118
115
117
122
126
123
116
110
111
114
117
114
110
110
115
116
113
108
111
118
125
128
126
119
116
113
110
109
110
110
109
107
111
116
117
116
107
105
108
110
109
105
112
119
126
131
132
125
118
112
115
120
125
125
118
109
107
111
120
120
115
105
99
99
101
104
104
106
112
117
119
116
114
116
116
112
109
105
107
110
109
106
107
112
111
105
96
96
107
119
123
121
104
104
115
127
131
123
112
98
93
95
103
110
114
114
118
123
127
124
116
109
106
109
111
110
108
106
106
111
115
113
109
107
108
109
106
103
104
108
108
103
101
101
105
103
95
90
90
100
108
119
98
101
107
112
115
117
110
101
93
93
94
100
112
125
135
133
122
114
112
118
126
128
122
115
111
110
112
115
115
115
109
106
106
108
110
109
108
109
110
106
104
104
104
103
98
95
96
101
108
111
110
114
113
110
111
110
107
107
110
113
113
107
107
114
119
116
108
102
106
115
124
121
114
105
108
117
129
132
124
116
110
108
110
109
113
117
121
121
116
112
109
107
104
105
109
115
117
118
112
109
116
115
106
102
107
115
117
113
111
115
118
117
109
102
98
102
109
115
114
110
107
104
103
104
106
112
120
123
121
114
111
112
112
111
108
111
119
123
119
115
110
108
106
108
112
110
108
107
109
109
104
100
101
109
123
128
122
110
105
109
118
119
111
105
101
106
116
118
115
104
96
95
100
105
104
101
99
102
105
110
113
116
120
118
114
109
112
114
116
114
113
112
110
110
102
95
96
105
111
114
95
101
111
122
126
119
104
99
102
114
119
112
106
110
119
121
112
103
96
99
102
105
106
105
104
100
99
100
101
107
113
117
119
117
113
108
109
110
112
113
113
113
106
101
99
103
109
115
117
116
128
144
145
134
123
120
122
123
123
124
123
120
115
116
119
124
120
114
113
119
122
117
107
105
115
122
122
116
112
117
121
118
112
109
110
116
124
129
124
116
112
118
130
140
130
111
100
106
116
118
129
139
144
139
133
131
136
137
132
124
124
124
121
115
117
124
124
113
100
107
120
121
108
101
109
121
124
114
104
104
110
113
115
114
114
116
123
133
141
138
126
120
121
124
127
120
113
108
110
111
116
107
109
115
120
124
126
126
122
121
124
123
113
101
100
115
134
136
125
119
122
123
116
109
109
119
127
126
117
115
114
119
124
127
132
132
123
116
119
128
134
137
127
121
117
116
118
122
128
122
119
109
101
97
104
111
119
121
118
122
125
128
120
102
93
107
131
148
146
134
125
122
117
110
108
114
123
131
131
127
122
117
115
120
128
131
120
103
95
109
127
141
143
135
124
120
122
130
133
127
112
112
115
113
111
109
115
120
124
126
127
133
134
125
111
104
109
117
123
128
131
131
129
123
116
115
120
128
134
134
126
116
110
111
115
118
118
113
108
108
119
128
138
136
130
124
121
114
110
113
104
113
124
128
115
102
101
112
124
126
123
125
127
131
126
118
110
106
104
110
117
125
131
134
132
126
122
124
125
124
122
123
122
124
123
123
125
126
121
118
117
122
125
126
124
120
110
101
100
111
113
115
119
119
109
100
98
106
117
122
119
113
116
123
131
132
129
122
111
106
106
109
117
127
129
130
123
118
112
105
104
111
121
127
125
125
126
126
126
126
126
123
122
121
127
128
125
115
109
111
116
117
116
109
104
101
101
106
106
107
104
105
113
121
126
123
120
115
114
113
113
112
114
113
116
120
122
119
108
100
97
104
111
113
113
113
115
120
128
133
130
121
118
117
121
126
130
131
128
115
115
119
119
113
105
104
107
112
112
108
105
106
115
121
122
119
111
110
114
118
121
119
114
107
106
115
122
120
111
103
109
121
127
126
118
113
112
111
115
114
113
118
120
122
116
103
105
119
133
127
122
122
119
117
116
121
124
126
122
118
114
114
114
115
116
117
120
121
122
123
119
113
106
103
102
112
118
116
109
106
114
126
134
132
123
119
118
110
100
99
107
123
136
136
116
95
90
104
124
127
119
118
113
106
107
116
121
116
107
102
104
110
114
112
109
109
111
118
124
123
114
106
104
105
108
109
106
107
111
117
120
120
117
112
109
111
113
113
110
113
121
129
132
125
117
116
118
118
122
122
118
121
110
93
87
97
107
111
106
101
101
108
113
114
112
109
113
122
126
120
106
101
105
113
115
106
99
107
122
132
130
121
114
114
112
111
109
109
114
116
118
117
116
116
121
132
135
130
122
118
124
124
113
104
103
109
118
123
126
124
121
116
115
115
115
119
125
130
127
117
108
109
113
118
117
107
104
110
121
125
123
117
115
116
115
114
113
113
112
109
109
112
117
123
128
127
123
118
119
119
124
123
125
126
128
126
120
120
123
125
125
121
119
117
115
116
121
123
122
121
120
121
122
115
109
106
110
112
108
100
102
112
119
117
114
115
121
126
124
122
122
123
121
125
122
117
112
110
114
120
113
116
128
136
129
113
102
103
109
113
115
119
122
122
115
112
111
115
119
120
119
118
118
109
101
103
111
116
106
90
90
110
129
130
118
113
117
128
136
138
132
123
117
110
107
107
110
111
113
114
101
105
116
121
116
102
101
108
117
117
114
111
111
112
112
110
111
116
119
112
110
111
112
111
107
107
114
128
127
114
105
110
123
123
113
103
107
120
130
130
125
119
116
114
110
107
105
107
110
110
107
109
116
115
104
99
106
119
125
120
111
104
100
97
95
98
107
114
116
113
113
116
121
124
121
119
122
133
141
139
131
125
122
118
111
108
115
121
121
113
109
117
126
128
123
114
108
111
115
118
121
122
119
114
106
102
109
116
118
115
110
108
111
112
105
98
95
98
106
117
125
125
121
117
114
111
110
115
122
126
129
128
125
126
124
124
126
125
120
112
105
105
114
123
124
121
119
116
117
117
120
120
116
113
114
115
115
115
113
111
110
111
118
124
124
117
109
105
109
119
123
115
105
101
105
110
110
107
106
106
109
115
124
128
125
122
121
125
128
123
108
97
96
108
119
122
119
114
107
100
118
115
111
111
116
119
121
117
111
108
108
108
109
112
116
119
120
121
120
117
113
106
104
105
112
122
129
127
121
116
116
119
124
119
112
107
112
120
127
123
112
104
102
106
109
114
115
112
104
96
118
115
109
107
113
123
130
122
110
103
106
113
118
113
106
102
106
110
112
113
117
124
127
118
110
111
120
129
130
132
131
131
127
120
113
112
114
117
115
112
111
112
112
106
101
102
108
110
107
101
115
112
109
106
112
124
127
121
111
106
113
124
129
122
108
101
102
111
119
122
120
122
121
117
107
100
98
106
116
119
118
116
118
123
126
126
122
118
117
113
114
117
115
108
100
99
104
110
113
109
110
114
115
115
110
108
110
117
120
120
115
113
120
123
120
116
117
123
129
124
112
105
107
117
119
112
105
111
119
116
107
105
116
131
139
134
124
120
120
120
118
117
114
109
103
105
114
123
128
124
108
111
117
115
102
94
101
119
129
122
109
100
109
121
128
124
120
120
121
120
113
107
108
114
117
117
119
122
126
125
120
117
123
131
133
125
117
115
119
121
118
112
107
106
106
108
113
121
127
129
108
107
105
99
97
102
116
122
119
114
110
110
112
116
118
122
123
120
116
116
115
109
98
99
106
117
121
118
114
116
120
119
116
113
111
110
109
111
118
124
124
114
105
104
107
108
100
97
103
113
114
111
103
100
110
126
134
123
107
103
112
122
121
114
111
119
123
120
113
111
105
99
92
99
118
134
132
119
110
112
116
117
112
110
115
117
115
112
117
125
130
126
113
104
108
113
112
110
105
110
116
117
119
117
117
123
124
121
114
108
107
109
111
111
110
109
111
110
111
110
105
101
101
114
128
136
131
123
123
128
128
123
119
119
119
119
119
119
120
123
125
119
110
101
107
119
128
128
119
114
117
122
121
116
108
101
98
103
112
116
114
109
109
109
106
102
101
108
115
119
115
110
109
113
116
116
114
112
116
124
129
128
123
117
114
113
114
117
121
121
121
116
110
112
117
122
121
113
108
111
124
125
120
111
105
99
95
94
97
111
123
130
128
118
107
108
113
119
115
112
112
114
116
115
114
114
113
109
107
111
119
120
113
107
109
115
118
114
111
113
118
122
123
121
122
123
121
111
105
112
113
115
116
112
110
113
116
115
108
104
108
117
122
121
121
127
128
122
106
100
108
120
129
129
126
124
121
118
117
118
117
110
99
98
107
116
118
115
110
109
110
113
111
111
111
118
123
128
125
122
106
106
109
110
110
112
119
127
127
116
102
93
100
112
124
130
125
116
106
101
105
112
116
122
124
119
115
116
125
131
127
113
106
109
114
113
108
107
112
112
110
108
112
116
119
118
120
122
124
125
125
117
105
101
100
104
108
114
120
123
118
110
107
111
116
118
120
114
105
100
103
104
105
106
108
110
110
116
126
133
130
123
118
121
122
117
108
106
109
112
113
119
128
133
129
118
104
102
109
120
129
126
118
111
109
112
111
106
103
109
119
126
123
111
104
106
110
110
102
97
104
113
114
103
95
98
109
119
124
125
126
123
115
112
113
115
115
109
107
107
109
115
123
125
125
119
111
107
112
122
116
119
126
128
125
118
114
107
99
93
101
111
116
109
95
92
99
105
102
96
101
108
109
100
90
90
100
107
111
111
113
113
110
108
112
114
112
108
106
106
108
112
114
118
121
124
122
118
117
124
115
114
113
111
108
109
109
109
104
103
103
112
114
108
101
101
108
114
115
102
96
93
96
103
106
106
109
111
115
118
116
115
115
120
123
118
110
107
108
118
125
125
121
116
113
111
112
113
113
115
120
115
100
91
93
105
112
113
108
106
113
116
114
106
105
111
120
124
120
114
108
104
105
108
116
123
126
129
132
132
130
128
124
119
114
109
108
111
116
122
127
130
123
113
108
107
114
119
117
112
107
105
101
100
109
119
124
120
112
107
108
111
109
105
102
103
110
114
119
121
119
116
109
108
109
115
119
119
118
117
119
122
118
108
98
102
115
125
126
123
121
117
114
110
110
118
129
128
120
108
99
105
108
113
114
121
126
127
118
112
106
108
115
118
113
105
103
109
116
119
118
113
111
108
107
105
102
96
91
89
98
107
114
111
107
110
118
125
124
120
116
114
114
114
112
114
115
113
107
101
121
127
123
113
104
110
121
128
126
115
107
105
115
124
124
120
117
113
112
112
116
121
127
124
119
114
109
99
91
87
98
109
116
115
114
111
111
115
118
116
115
117
122
120
107
91
89
97
106
109
125
129
126
115
108
108
115
124
125
120
111
103
99
99
103
111
115
112
104
106
115
125
128
122
120
123
124
119
109
103
109
116
118
115
114
114
116
118
114
112
112
119
122
117
102
91
94
110
116
112
115
114
114
114
112
106
102
103
106
114
119
119
110
99
96
102
107
109
107
108
109
108
104
105
113
121
124
121
118
116
115
114
111
112
116
124
126
119
110
100
101
109
118
117
111
108
107
109
109
110
117
109
105
106
110
108
101
95
96
105
118
129
132
127
120
114
111
113
118
120
114
107
105
109
114
113
108
106
115
126
129
122
114
111
115
121
123
118
110
104
103
110
118
120
121
116
108
101
101
109
117
111
102
103
111
118
119
119
116
114
114
119
124
127
122
113
108
113
124
126
120
115
116
119
114
106
101
104
114
125
128
123
116
111
109
115
120
117
111
109
113
118
117
108
104
105
109
115
115
116
113
107
101
100
101
107
116
122
125
122
120
119
119
116
110
107
109
116
115
111
103
100
104
109
112
112
111
114
114
111
105
103
104
103
106
112
115
110
100
92
101
113
113
93
76
81
103
120
122
117
117
116
112
103
102
105
108
107
104
107
116
124
123
114
108
112
119
121
115
107
101
99
104
109
114
113
109
105
103
102
100
101
105
110
111
111
107
104
98
98
103
114
111
100
85
84
94
105
107
109
120
120
117
115
119
122
119
111
106
108
116
118
114
109
110
116
117
116
115
117
121
121
112
107
106
107
105
101
100
102
104
108
112
114
114
114
111
112
118
122
126
125
118
109
107
109
111
108
105
106
115
110
107
110
120
126
124
120
121
125
122
112
103
102
105
107
108
111
114
118
121
112
100
94
97
107
112
113
107
102
103
106
109
110
111
117
127
133
135
132
125
115
106
105
112
122
124
118
110
109
114
108
103
105
117
123
121
111
107
106
105
104
104
104
100
100
107
113
115
109
99
92
97
104
110
113
112
110
105
100
101
109
113
110
106
111
124
134
131
119
110
105
104
106
106
109
108
107
107
109
111
108
113
119
124
123
117
108
104
102
102
102
104
106
103
102
106
113
113
108
100
103
112
121
120
112
110
105
102
99
104
113
121
117
108
106
107
110
110
109
113
119
119
109
97
91
94
102
106
109
105
107
114
124
125
116
104
105
113
114
112
101
101
109
120
122
116
111
107
105
106
107
108
108
107
109
112
112
109
105
107
113
118
117
112
104
99
95
97
104
113
120
119
108
96
96
105
116
120
119
119
133
133
122
117
122
129
126
114
108
115
131
148
151
138
121
103
95
102
116
125
126
120
116
119
126
131
130
126
121
114
110
109
112
117
120
120
118
116
114
113
122
130
138
134
119
104
97
100
112
112
128
142
139
133
130
137
138
124
111
119
144
163
156
132
110
101
101
110
123
135
136
125
115
115
124
135
135
126
117
112
111
115
117
119
117
117
119
122
125
124
123
125
125
122
114
104
101
109
123
119
121
126
122
118
122
130
132
121
108
109
130
145
138
118
110
117
127
128
129
131
134
125
115
111
119
129
131
122
116
118
120
123
121
124
129
125
118
112
117
122
124
124
123
118
111
110
117
130
134
126
118
108
96
95
106
121
124
116
106
106
117
126
124
117
121
133
142
135
125
119
123
126
119
113
116
116
115
108
113
121
123
121
119
126
133
135
121
108
109
117
121
125
126
125
120
122
131
135
128
114
113
104
95
93
97
109
118
121
118
115
116
116
116
115
121
125
125
120
119
123
130
134
130
124
117
110
107
107
114
118
119
115
113
115
120
125
123
125
123
121
119
116
115
116
116
119
120
121
116
108
111
112
111
104
96
97
106
117
124
125
119
114
110
112
113
110
109
109
119
128
133
131
127
125
124
123
124
125
119
114
114
119
120
115
113
115
124
127
125
123
120
118
115
113
109
103
99
103
114
106
113
124
128
124
115
109
109
116
122
124
120
118
120
121
118
110
103
103
111
120
126
126
120
112
114
122
133
134
122
111
113
119
122
121
121
125
127
124
123
127
133
135
129
127
124
114
104
104
113
109
117
123
124
120
118
119
121
124
120
112
110
118
131
132
122
110
99
99
104
111
124
129
126
113
100
103
113
121
124
123
117
105
100
106
122
133
131
125
128
139
143
135
121
111
113
117
118
119
116
128
129
118
105
100
103
112
120
122
118
109
105
110
119
124
121
114
111
109
109
115
123
129
127
122
116
114
108
107
113
123
123
112
98
100
116
128
124
116
115
121
122
115
100
87
91
107
121
124
119
134
128
113
106
104
116
120
115
111
115
120
121
113
107
110
121
128
126
121
118
114
115
113
113
117
126
127
115
99
92
103
122
132
126
114
107
106
106
108
105
105
102
102
98
95
102
109
118
122
119
110
112
111
114
123
132
130
115
103
103
117
128
125
115
115
122
127
125
120
113
111
112
113
114
108
104
104
105
106
105
109
121
135
135
120
99
89
98
115
126
122
110
101
102
111
120
121
122
123
119
107
113
112
114
117
123
123
115
105
103
108
116
122
125
127
127
126
121
115
111
110
113
122
126
120
107
100
108
126
140
132
124
124
127
121
110
99
104
119
128
121
107
103
108
123
134
138
132
126
119
123
121
115
110
110
116
119
120
120
120
118
115
115
122
128
129
124
115
113
115
122
124
125
128
130
126
123
120
122
128
124
118
112
113
116
116
114
114
112
107
101
102
111
125
131
133
127
124
122
117
121
116
117
117
115
113
114
117
123
126
127
125
122
123
120
115
111
111
117
121
126
126
118
113
112
123
128
123
108
102
106
118
123
119
115
116
124
127
124
114
107
113
123
129
126
117
109
111
115
117
101
108
118
120
113
104
99
102
108
112
115
121
124
123
117
112
110
113
117
119
117
114
109
106
103
107
118
125
120
113
117
127
135
132
121
117
125
135
138
129
120
113
113
116
116
112
111
113
114
114
93
103
116
121
118
109
106
106
104
104
104
107
112
116
119
122
119
114
106
100
104
115
129
127
117
106
105
114
122
122
116
113
117
120
118
113
116
123
127
122
109
103
111
122
130
123
116
113
113
114
101
107
115
120
118
116
121
124
121
114
109
108
112
116
119
123
127
124
115
108
112
123
134
133
122
109
105
110
119
118
113
112
116
119
117
113
114
118
117
112
110
119
135
143
136
122
109
104
109
117
117
117
119
119
117
114
118
123
127
125
121
119
120
121
117
114
117
124
130
129
123
113
108
111
114
118
120
121
120
114
109
109
115
120
118
118
117
120
117
112
110
119
132
142
138
126
112
107
110
117
120
123
122
120
116
111
111
115
120
121
118
114
118
123
123
116
108
111
120
125
113
94
87
100
117
129
128
123
118
110
105
105
113
121
118
115
114
115
115
109
100
99
110
126
138
132
121
112
109
116
118
123
123
118
113
113
117
120
114
107
106
112
122
133
133
123
114
107
109
108
98
90
95
110
127
132
129
120
115
115
119
125
129
124
117
110
108
113
113
110
105
102
107
118
123
125
121
114
111
113
119
123
119
112
109
114
122
123
111
103
110
129
143
143
132
119
112
110
112
113
115
118
123
126
127
130
131
127
124
122
125
129
130
123
117
114
116
117
117
115
113
111
108
105
108
114
119
121
119
113
124
121
114
107
109
113
118
118
116
119
127
134
134
125
114
107
109
114
122
131
135
132
127
121
121
123
128
130
125
114
105
105
111
121
125
122
119
118
120
123
120
116
109
103
101
105
108
112
114
114
117
115
111
105
103
101
104
112
123
131
126
112
100
97
101
109
115
121
126
125
119
112
107
105
106
108
115
120
120
109
93
92
108
128
134
127
114
115
121
128
131
129
123
117
110
106
106
108
114
115
104
106
105
102
100
101
104
113
119
121
113
103
100
107
116
124
125
121
116
110
104
101
101
102
104
102
107
115
122
120
111
109
115
124
126
120
115
117
122
125
126
126
125
121
116
114
116
121
125
123
102
98
98
103
116
127
127
120
112
111
115
122
123
125
126
127
125
118
114
114
118
120
113
107
105
108
111
112
113
117
121
119
111
107
107
114
118
120
119
121
122
120
121
118
115
113
113
116
122
126
101
95
95
104
120
131
131
117
105
106
113
121
120
112
108
110
116
115
112
113
120
121
112
105
107
113
113
110
105
106
111
112
108
106
110
112
115
115
116
123
126
128
122
117
113
113
108
104
104
113
103
101
101
104
107
111
113
112
111
108
109
110
111
110
106
104
106
109
109
108
108
108
109
111
113
114
111
108
108
109
112
114
116
118
114
110
107
112
120
125
125
118
112
116
123
124
119
105
100
104
114
114
109
107
107
111
116
119
120
119
116
116
118
120
115
106
100
102
109
113
110
107
107
115
120
115
109
106
110
121
124
124
123
120
115
108
105
109
118
118
111
104
109
117
128
129
121
114
109
112
123
122
117
112
116
121
126
123
121
122
124
123
118
110
102
100
99
105
112
116
117
114
110
112
117
116
110
106
108
116
123
123
118
116
117
118
117
113
111
109
105
107
111
115
118
119
117
113
118
123
114
117
119
122
116
111
112
118
117
114
111
116
111
103
97
101
110
116
116
116
118
118
116
113
116
118
116
113
112
115
115
113
109
108
113
117
121
121
114
107
102
106
110
113
112
110
108
111
112
118
97
101
110
113
107
101
103
112
111
101
94
98
108
113
113
113
119
122
120
116
115
115
114
115
117
118
116
115
116
117
115
110
109
112
115
115
113
117
117
112
109
115
125
128
119
107
100
101
107
112
98
101
103
104
105
108
110
107
102
97
95
99
109
114
119
119
122
123
120
115
111
106
106
108
110
109
105
105
115
124
126
122
122
129
131
119
107
97
96
100
111
122
130
127
114
103
96
102
112
122
110
113
114
116
119
117
109
97
92
97
107
112
113
111
111
115
120
123
119
112
106
102
102
104
107
104
101
101
109
120
125
124
123
125
124
117
105
96
92
96
103
112
112
112
109
108
109
114
119
126
109
113
116
120
120
114
107
98
94
98
110
119
122
115
109
110
120
125
120
109
100
96
98
104
111
118
117
113
108
106
105
103
104
104
104
103
102
97
99
102
104
107
109
115
122
123
119
114
111
113
107
107
103
99
103
114
124
123
112
106
110
123
125
115
106
109
122
129
121
103
90
86
94
105
112
119
122
121
117
109
99
92
94
104
113
114
104
96
95
99
106
115
123
126
123
119
114
111
108
109
114
116
108
99
104
119
133
128
111
97
105
116
115
104
98
108
126
134
125
108
97
97
101
108
113
114
113
115
115
115
114
114
114
116
120
121
119
112
104
100
106
116
123
122
116
116
119
121
119
114
117
121
118
110
108
116
122
117
102
92
97
107
108
102
100
109
124
132
128
120
115
113
113
113
114
116
115
113
109
112
120
127
124
114
107
109
118
122
114
107
107
113
115
112
111
115
125
128
123
118
114
115
110
102
97
103
110
115
112
106
109
112
116
117
114
112
113
115
119
120
117
116
118
119
122
124
124
119
110
106
109
115
118
113
107
102
106
110
110
109
108
111
113
113
109
109
111
118
122
119
125
116
105
96
96
103
108
109
111
110
117
121
123
123
118
111
108
109
110
108
112
116
122
123
124
124
125
119
110
104
106
111
114
113
108
106
107
111
113
111
110
113
117
117
108
103
105
114
121
121
125
124
116
110
107
107
107
105
107
113
118
118
116
112
111
113
115
115
112
111
113
117
119
116
112
112
112
113
109
107
110
111
110
107
106
112
118
124
119
115
113
117
117
115
105
104
108
115
117
113
119
121
124
121
113
107
103
106
114
122
126
122
116
114
119
122
120
116
114
117
116
114
108
106
108
109
106
104
105
105
102
98
95
96
102
113
121
122
118
117
118
118
116
108
104
106
108
109
107
109
117
116
116
120
117
110
99
97
107
119
126
124
118
117
119
117
110
108
112
118
119
113
108
106
109
109
103
100
97
98
97
96
94
96
99
106
111
117
118
121
121
118
114
108
110
110
109
106
108
114
116
104
97
104
115
116
110
100
99
104
109
110
110
111
109
103
104
109
113
117
116
114
113
109
108
102
100
100
101
101
102
104
103
101
99
101
109
114
116
115
111
112
113
110
110
109
111
114
115
118
115
103
88
84
92
103
113
116
115
113
113
118
124
125
122
118
115
114
113
110
106
109
108
108
107
104
103
104
105
104
104
103
106
105
105
109
112
109
99
90
95
108
116
109
103
100
105
110
108
107
122
119
111
98
94
101
114
123
124
122
128
137
137
128
120
119
121
119
116
109
108
108
108
110
115
114
109
104
105
108
109
110
111
112
112
111
108
104
97
95
100
111
117
109
101
103
106
108
105
99
128
124
117
111
113
118
120
116
115
117
124
127
119
107
95
99
110
115
115
113
113
113
112
114
117
114
106
99
102
111
123
125
118
111
107
104
103
104
109
115
115
112
104
95
94
104
112
112
107
100
117
108
103
107
116
122
120
112
106
105
106
106
103
99
99
99
103
108
112
109
104
103
105
111
113
110
103
97
100
107
115
118
116
111
107
106
106
109
112
114
111
101
87
77
82
100
111
113
112
110
115
108
104
109
118
120
114
106
102
101
100
98
103
109
111
108
106
110
114
108
99
90
98
106
111
108
105
101
99
96
99
107
116
117
113
111
114
112
109
108
109
106
101
96
99
107
111
109
107
111
126
121
116
114
113
111
106
106
107
106
100
97
102
108
108
104
105
110
116
114
109
106
110
114
111
108
107
106
102
99
101
107
110
107
103
104
109
108
102
102
111
119
121
119
116
115
112
105
100
104
120
114
109
106
102
98
100
109
116
113
103
95
99
107
112
109
108
110
112
112
111
113
113
111
108
109
111
113
111
107
107
104
98
92
93
98
104
104
102
98
102
113
119
118
114
105
101
104
108
113
118
120
118
116
113
116
123
126
122
117
121
132
143
142
132
119
109
106
111
117
120
119
118
119
123
128
132
131
128
124
117
110
111
115
125
124
119
109
110
117
125
122
116
115
119
119
115
106
104
112
108
119
133
135
119
112
114
124
119
110
112
133
159
162
138
111
100
108
123
129
128
121
115
112
111
117
126
131
131
125
119
116
122
127
127
117
107
105
111
121
122
117
111
113
119
115
105
101
107
116
123
133
139
128
110
102
110
125
126
118
117
132
154
154
131
106
99
113
126
130
127
122
117
112
110
118
127
130
121
118
121
128
127
118
112
115
122
126
127
127
121
114
109
113
117
114
109
111
118
117
129
131
127
116
106
108
117
126
127
125
125
128
131
128
121
118
118
117
117
114
114
120
121
115
111
117
122
118
108
106
114
124
126
119
116
121
126
126
128
126
120
110
103
106
114
117
118
117
116
113
132
125
118
109
105
110
116
119
121
126
128
124
114
110
114
123
123
112
99
95
102
118
122
121
119
119
116
109
103
100
101
109
121
127
126
117
105
101
112
124
124
113
102
101
109
116
119
119
117
112
131
118
106
100
103
110
113
113
114
123
132
128
116
108
109
113
113
106
100
106
113
120
120
122
125
127
125
122
118
112
109
111
120
122
116
103
96
103
116
124
127
121
116
115
119
123
122
121
120
121
117
107
104
112
123
130
127
117
111
114
122
126
125
119
115
113
110
111
117
125
128
123
118
110
108
111
120
131
135
129
122
122
121
117
111
114
122
127
124
117
113
116
115
115
121
123
120
114
117
126
111
104
106
116
133
144
141
129
118
111
109
114
125
132
131
121
113
113
116
116
115
116
118
112
100
93
97
112
130
134
133
124
114
104
109
130
145
139
120
110
111
118
113
103
100
107
111
111
114
122
121
115
108
110
117
126
129
123
118
112
110
111
117
125
125
121
117
111
109
106
106
112
118
123
120
115
110
110
118
126
128
120
104
90
98
115
128
124
115
117
123
123
108
91
89
103
121
122
114
108
118
115
109
111
115
119
116
111
107
114
122
123
115
107
109
118
121
121
119
120
125
125
124
121
120
124
125
121
116
110
112
117
118
113
104
97
96
104
115
123
124
107
94
91
104
122
135
127
114
106
106
105
110
115
125
128
120
110
105
115
130
135
126
113
110
116
121
124
126
131
138
140
133
118
104
99
105
119
124
119
115
120
135
142
128
105
90
100
119
128
119
100
92
101
115
122
121
116
115
114
115
115
113
116
121
125
121
116
115
117
120
124
124
124
126
124
119
115
115
118
124
127
122
120
113
109
115
127
137
138
128
121
124
129
126
114
102
109
123
129
118
102
104
113
116
111
107
109
114
112
114
114
114
114
112
110
110
113
115
113
108
107
113
123
127
123
114
106
106
111
116
117
117
124
138
145
143
132
121
115
109
107
110
112
114
113
112
114
116
111
105
101
111
124
126
116
110
112
117
114
89
91
98
101
103
107
109
113
114
111
112
117
122
123
119
113
111
112
116
119
116
112
109
113
125
134
134
120
104
95
102
114
120
118
114
115
119
123
114
102
93
99
118
132
128
117
108
109
117
114
93
96
95
96
100
108
117
116
109
107
112
121
125
122
115
111
114
121
125
121
115
109
106
106
112
114
114
111
110
114
125
129
126
120
114
117
125
131
125
110
96
96
110
125
125
113
103
103
111
115
117
115
111
108
113
119
119
111
100
94
97
104
110
112
115
119
118
116
115
116
120
123
127
128
128
123
112
104
103
112
117
116
112
110
112
116
119
124
123
113
101
93
99
112
121
115
107
107
114
124
117
117
116
118
117
118
119
113
103
98
99
109
116
123
122
121
117
111
104
107
117
128
138
138
135
126
116
104
94
91
96
105
113
113
111
111
110
113
114
114
114
112
110
111
109
111
111
109
111
121
116
113
114
117
116
115
119
125
126
123
123
129
133
130
121
112
108
107
105
104
104
110
116
124
124
123
119
119
115
107
104
111
116
113
101
96
103
112
115
113
115
118
119
115
111
112
114
111
107
111
117
119
119
119
115
114
119
127
136
137
131
123
119
116
112
105
98
99
105
108
106
104
110
120
123
121
117
119
125
128
124
120
117
110
100
99
105
112
113
109
107
114
124
130
129
123
116
111
107
111
116
124
131
126
115
113
120
127
129
123
116
113
114
117
116
109
100
99
108
114
113
106
111
119
124
122
114
108
111
116
119
120
120
120
119
119
117
115
115
113
115
123
128
134
134
127
117
111
112
116
117
121
124
118
112
111
118
122
115
104
102
110
121
127
123
115
110
111
111
111
107
103
104
113
123
130
127
119
111
110
113
117
120
121
124
128
129
126
124
125
126
125
122
120
122
123
123
123
122
117
119
113
108
109
110
114
116
114
109
104
103
107
112
115
114
114
115
117
113
111
113
114
113
114
120
125
125
122
121
121
124
125
123
119
119
120
118
120
121
121
116
116
114
114
116
116
118
118
117
114
106
105
101
104
111
118
117
112
113
119
122
115
105
99
101
110
117
121
123
126
127
129
124
116
108
104
107
114
121
126
125
123
121
117
113
112
114
119
120
120
118
120
123
123
117
109
102
100
104
109
104
100
97
103
116
125
122
113
113
124
132
127
116
104
101
107
113
120
126
126
124
120
115
112
109
106
107
112
120
119
116
111
110
108
110
116
123
131
130
123
118
122
127
128
121
112
105
102
103
106
106
99
100
108
122
130
118
107
106
117
128
128
122
114
110
108
108
109
113
116
120
119
116
116
114
111
107
108
110
116
119
120
119
116
114
117
120
121
116
105
101
107
119
126
124
117
116
116
118
117
102
100
105
114
119
116
107
103
109
118
123
120
113
111
110
116
120
117
113
116
122
129
126
115
106
102
106
105
105
107
119
132
135
127
111
97
95
102
108
108
108
110
115
119
121
118
115
116
122
126
101
102
106
112
115
113
109
113
115
118
118
115
112
111
113
119
126
126
122
118
120
123
122
114
107
104
107
107
101
98
102
116
126
122
105
93
94
113
130
133
124
114
112
116
122
121
115
110
109
120
111
108
108
110
119
130
133
127
117
109
106
108
114
118
121
117
115
114
115
116
111
108
109
114
117
114
108
110
111
108
103
102
109
118
117
113
116
129
138
134
123
113
113
118
123
123
114
109
104
103
116
115
111
112
120
130
135
130
119
112
108
109
114
116
115
112
110
110
114
115
110
104
105
109
113
109
106
111
122
127
119
109
108
116
125
125
120
118
117
112
109
111
118
120
118
110
107
107
106
105
115
116
120
121
113
107
108
113
115
113
114
118
121
114
105
104
113
123
128
127
121
115
107
101
101
104
108
113
115
116
115
113
110
112
110
113
114
116
110
102
98
109
120
123
114
104
97
97
104
111
109
112
117
118
110
103
106
109
104
94
95
110
123
121
110
106
115
124
129
130
131
125
116
109
108
113
116
112
104
101
102
107
111
113
115
117
123
125
121
113
108
116
125
125
114
105
99
99
103
109
104
106
107
111
115
119
122
115
102
91
89
100
114
123
121
116
112
112
116
118
122
118
116
114
116
111
106
101
103
105
106
107
113
124
132
129
122
119
118
117
120
119
114
109
108
111
117
115
109
108
106
106
105
107
114
116
112
107
105
107
109
110
111
115
119
117
116
115
116
113
108
103
107
114
119
116
105
98
104
115
120
121
120
122
125
120
114
115
120
128
125
116
103
96
104
112
120
116
113
110
107
107
105
102
104
109
108
107
109
113
116
116
110
105
106
113
123
127
120
114
105
102
106
118
132
137
131
120
113
114
119
122
120
116
115
115
114
117
123
127
125
115
105
102
103
107
108
107
105
108
107
112
112
106
107
115
123
124
117
113
115
116
110
103
100
110
125
130
122
109
104
106
116
123
132
134
134
128
119
112
106
105
109
117
120
116
106
97
97
101
107
111
108
104
103
106
112
114
108
103
113
128
134
128
118
118
122
122
113
109
113
118
116
104
100
110
126
133
125
109
107
112
118
124
122
115
109
104
103
102
102
103
110
117
123
116
105
95
93
100
108
115
113
109
108
116
122
125
120
114
130
143
145
130
113
104
107
110
104
98
103
115
119
113
108
113
127
134
128
117
111
114
119
125
126
121
113
105
103
106
114
116
117
114
112
109
106
108
110
113
118
120
120
120
120
116
113
115
120
124
132
133
125
111
101
100
107
111
103
96
99
108
115
114
111
112
119
125
126
120
114
109
111
118
128
137
141
138
133
127
116
111
109
112
113
111
107
107
108
109
111
113
118
124
124
115
105
100
107
119
122
111
103
98
104
111
107
100
96
104
113
117
112
106
99
99
106
116
125
123
113
102
96
100
110
121
132
140
138
129
115
103
102
110
118
120
116
111
108
107
105
108
115
121
125
123
117
113
110
109
110
105
98
101
108
110
105
97
97
110
123
123
119
112
106
105
110
116
124
121
115
109
108
110
109
102
102
110
120
128
124
117
111
107
111
117
119
121
115
111
109
112
114
114
119
125
128
123
116
111
104
106
112
112
109
106
108
115
122
122
119
112
112
117
123
123
117
112
110
117
118
122
126
125
119
109
101
101
109
115
119
117
111
103
98
104
114
120
119
117
119
117
112
108
109
120
123
115
111
111
100
103
114
119
115
108
104
111
122
122
116
105
97
100
109
109
106
103
107
114
119
121
117
112
110
111
112
115
113
106
100
100
102
101
97
98
104
113
118
123
120
114
108
104
110
116
117
113
110
111
103
95
97
110
119
114
100
89
93
104
111
108
99
95
95
98
103
107
110
113
112
110
103
96
97
102
111
117
118
114
109
109
111
109
101
95
99
111
117
115
107
102
105
109
113
114
112
112
112
115
110
105
102
112
120
120
113
103
97
99
106
111
116
120
122
121
116
112
105
102
105
108
107
103
101
103
110
119
121
118
117
118
119
117
112
109
108
111
111
104
97
103
113
122
120
112
102
100
106
113
111
113
115
116
119
120
122
124
119
110
108
114
123
128
129
128
123
116
108
106
108
111
110
108
108
114
118
121
123
121
116
110
105
105
110
113
116
116
112
103
101
108
119
123
117
105
102
103
107
114
114
112
113
112
112
110
112
112
108
104
106
115
118
110
100
99
105
112
112
108
107
107
110
115
118
115
108
104
112
120
123
115
102
94
96
102
106
108
107
102
101
103
105
103
98
99
102
109
117
119
117
111
106
107
108
107
104
98
92
91
96
106
114
109
101
95
97
102
106
105
100
102
110
119
121
112
95
87
100
116
124
120
112
101
95
93
92
94
97
101
101
100
99
93
92
94
98
108
115
119
115
110
107
110
108
106
103
103
102
103
103
103
111
117
119
112
105
104
109
113
109
105
104
107
109
105
101
99
102
107
110
112
113
112
108
102
99
95
97
104
112
115
112
108
105
108
109
105
104
108
119
115
113
108
104
101
101
105
109
108
104
102
106
116
118
114
108
110
120
122
118
112
107
104
103
101
101
101
101
104
107
109
110
107
108
113
116
112
106
105
113
118
117
115
120
122
115
103
98
103
121
114
108
102
98
98
103
110
111
105
97
96
106
113
112
105
102
108
112
115
118
118
116
115
111
108
105
102
101
106
110
108
99
91
95
109
121
119
108
100
96
103
108
115
118
118
106
100
100
107
119
112
112
114
114
113
120
124
125
122
118
111
110
113
122
124
125
122
121
119
118
114
110
107
109
114
119
122
125
126
126
124
114
114
119
123
124
122
121
128
129
126
118
117
119
120
116
107
107
111
116
116
122
119
113
106
112
123
125
113
104
105
120
131
130
117
108
111
121
123
115
102
96
97
101
104
109
116
123
124
122
119
120
125
129
127
123
120
122
123
121
114
112
116
123
125
115
106
104
107
109
115
120
115
109
105
111
122
128
123
115
115
123
127
116
98
89
98
114
118
114
108
108
113
119
123
124
120
117
115
118
127
128
121
114
115
122
126
127
126
122
116
112
116
124
128
125
121
118
112
109
114
119
121
118
118
117
122
129
137
138
132
124
114
105
97
96
103
111
115
117
114
111
111
113
125
136
137
125
115
116
126
134
128
117
111
109
109
116
122
123
117
111
112
118
121
121
118
115
113
127
130
131
130
129
128
123
119
121
127
137
136
125
114
108
111
118
116
111
107
108
110
109
107
108
118
127
135
132
122
116
119
134
144
139
121
99
87
99
118
123
122
115
116
121
121
119
115
112
114
139
130
122
118
124
127
128
118
112
113
123
128
122
114
113
115
117
115
112
111
113
116
118
119
124
126
123
120
121
122
117
117
124
128
124
113
103
100
110
118
125
123
119
120
123
126
123
119
118
123
138
118
101
103
115
127
128
117
108
106
110
115
117
114
112
113
114
116
123
132
134
127
119
113
111
113
118
115
113
110
113
121
124
117
105
102
113
122
122
114
104
95
92
96
107
111
109
106
113
125
126
105
96
104
119
129
126
116
108
105
109
114
118
119
115
111
110
116
125
131
133
126
115
106
102
107
115
121
120
114
111
118
122
115
106
109
120
125
116
101
92
88
87
88
95
105
107
106
110
124
107
101
100
111
120
128
124
114
107
106
110
118
124
125
122
113
110
111
111
115
114
111
113
118
118
118
121
124
129
128
119
113
107
107
109
112
112
110
111
116
123
123
113
104
107
119
125
119
108
106
104
104
108
112
115
114
109
106
106
109
111
112
116
118
117
113
111
113
116
117
114
109
110
116
118
115
115
121
126
125
117
111
109
112
114
111
106
106
115
123
127
128
119
118
122
127
128
119
104
100
122
117
112
111
108
101
100
109
115
117
115
110
108
110
110
110
110
114
122
126
125
117
108
99
93
96
105
117
121
118
115
116
122
126
124
116
118
120
121
115
104
103
116
127
129
120
109
102
101
103
127
116
111
110
109
108
114
122
128
125
118
111
117
121
120
113
110
110
113
117
122
115
103
90
86
98
110
119
120
116
115
118
122
122
116
109
112
120
123
116
104
103
114
129
124
108
94
95
100
96
106
107
112
117
117
114
114
117
118
111
107
109
119
127
127
120
114
113
115
115
113
106
100
95
104
114
121
118
107
100
102
106
111
115
111
106
104
109
115
116
109
103
110
115
113
107
104
108
110
102
95
102
111
112
109
109
112
112
105
97
99
106
121
123
121
117
117
123
125
119
111
107
104
106
111
114
113
108
101
94
95
101
108
116
113
107
105
109
111
107
101
101
107
116
116
110
106
113
121
123
117
110
101
97
100
108
115
114
108
106
110
117
122
119
113
112
116
120
125
124
118
114
109
109
114
114
112
106
107
112
115
114
113
110
109
108
115
121
123
117
105
101
105
114
114
108
101
108
122
133
130
123
108
103
106
108
110
105
107
111
116
116
110
108
105
107
106
109
117
128
130
118
107
105
119
129
126
112
106
115
126
128
122
114
114
118
122
124
124
121
111
103
97
99
107
110
106
109
116
125
120
121
121
117
110
104
98
98
101
106
109
112
113
113
111
107
104
101
105
116
121
117
109
106
113
125
125
116
106
106
116
126
126
121
115
116
117
114
114
113
113
107
97
91
100
114
120
113
108
112
114
116
117
116
111
108
111
117
116
111
110
115
118
119
114
108
105
102
99
100
103
108
113
111
110
106
112
117
119
114
115
123
124
114
100
98
105
112
112
110
111
114
108
93
88
100
115
112
101
91
112
113
114
114
111
113
121
128
131
126
122
120
114
110
108
104
101
101
102
104
110
116
121
120
111
103
102
112
119
119
118
119
118
111
102
104
115
124
122
113
113
115
116
107
95
98
106
109
99
88
109
110
115
116
111
108
114
125
133
132
123
112
103
101
101
100
97
99
111
122
130
127
120
116
109
105
103
104
107
105
103
101
103
110
118
130
134
131
125
118
116
121
121
123
122
118
113
107
102
104
105
105
111
115
110
106
112
123
127
118
103
95
93
100
106
111
113
113
115
118
118
108
102
99
105
107
106
107
107
108
106
100
95
102
117
130
134
126
119
116
117
122
123
125
125
123
117
110
105
104
103
104
109
115
113
110
113
114
110
103
100
105
114
120
124
126
128
120
109
97
98
105
109
110
107
107
105
109
118
130
134
125
111
103
107
115
119
116
107
99
101
113
121
124
121
118
117
115
109
102
106
108
111
116
120
123
116
109
104
109
122
138
146
140
130
124
122
118
111
107
112
126
132
129
120
109
106
111
121
132
139
136
122
105
103
111
120
124
113
101
98
107
119
122
118
115
114
116
112
105
116
110
105
109
121
131
126
116
113
123
136
141
138
128
116
108
109
115
123
128
128
124
121
120
121
120
116
112
112
114
115
113
108
103
102
111
122
129
122
107
98
103
112
115
114
111
110
108
107
106
115
108
102
107
117
124
118
113
115
122
122
116
112
111
109
105
107
113
119
121
113
103
100
106
115
119
118
112
110
111
112
112
111
110
111
111
118
120
115
101
89
90
100
111
112
111
112
111
111
106
110
108
110
114
116
113
108
111
118
121
119
114
111
112
116
117
116
112
109
104
102
103
108
113
116
117
118
119
120
122
128
133
132
122
111
106
111
118
116
105
95
96
102
108
112
113
115
124
129
123
111
110
113
117
118
116
112
111
114
116
116
113
112
111
115
118
123
121
118
115
115
116
118
116
116
117
117
118
113
109
113
121
125
118
107
102
110
121
127
125
120
114
112
108
103
104
113
119
123
123
116
112
111
113
117
120
120
114
107
102
104
107
108
109
112
117
120
123
122
119
115
108
108
113
116
115
112
114
113
108
100
97
104
109
110
110
113
121
126
128
125
126
121
115
109
108
111
108
104
103
114
112
109
109
111
116
120
117
112
107
109
115
121
124
123
119
117
113
114
111
106
102
107
112
112
106
107
117
131
130
116
102
102
110
112
110
113
119
123
119
113
119
124
125
124
117
110
106
104
100
112
112
110
110
108
110
112
116
114
110
112
119
123
124
119
115
115
115
112
110
111
112
108
103
101
105
111
122
128
127
120
117
114
111
106
108
114
119
121
115
110
116
121
121
113
106
104
105
111
119
118
118
118
116
114
114
116
116
114
109
107
110
110
107
106
111
117
117
110
109
114
120
115
106
105
109
111
110
105
106
112
119
116
110
107
110
117
122
119
115
116
120
120
110
106
109
114
117
117
123
128
125
121
117
114
115
116
117
115
114
116
115
116
118
118
120
121
115
108
106
112
120
122
121
119
115
108
100
99
103
105
105
102
104
110
113
113
109
113
117
120
115
107
103
113
127
134
124
113
106
122
121
116
108
108
111
112
110
108
117
122
127
128
125
123
119
116
112
111
110
113
116
122
126
126
119
109
100
101
111
114
109
103
104
111
114
112
112
115
121
121
114
104
107
116
124
121
110
104
103
108
115
114
110
110
114
114
107
105
109
117
118
114
107
103
104
107
110
114
117
116
115
115
116
119
120
111
102
103
115
130
139
133
124
121
122
124
124
124
123
123
119
114
110
106
103
102
103
108
115
111
119
127
127
123
116
109
107
111
117
119
115
108
104
103
108
110
111
113
114
113
114
115
115
117
117
116
115
115
119
128
136
136
133
127
119
110
107
109
118
122
119
110
99
96
102
114
120
120
114
112
118
127
129
118
105
101
109
121
131
129
122
117
113
114
115
115
114
113
108
110
115
120
121
120
116
113
115
117
117
115
113
117
123
127
120
105
97
102
117
124
119
107
100
100
110
118
120
116
111
113
116
117
113
104
100
104
118
121
118
115
118
119
114
107
109
115
118
116
111
110
112
118
126
129
121
108
101
104
113
116
112
110
114
124
123
115
110
112
119
124
121
119
119
120
115
108
100
104
112
117
120
119
112
105
111
118
120
107
95
92
102
107
107
106
108
115
121
126
123
114
109
109
114
121
119
110
106
108
114
115
110
107
113
123
124
118
112
112
115
115
115
119
126
129
121
107
98
101
109
116
120
119
115
117
116
112
100
93
92
96
102
104
106
108
109
115
120
126
127
118
107
97
97
104
108
116
125
129
125
113
103
102
113
124
123
118
107
107
109
109
110
114
120
125
121
118
113
107
105
104
108
109
108
112
107
97
90
94
107
118
123
121
116
113
110
110
116
123
121
116
109
108
110
111
111
114
122
132
132
126
116
111
112
114
115
113
108
106
107
109
109
107
106
109
118
122
122
119
115
104
108
109
107
102
101
104
114
117
118
113
112
115
118
117
110
106
104
107
111
115
118
124
123
118
109
109
113
121
127
126
127
122
116
109
112
115
113
110
108
107
104
100
98
107
118
122
118
114
115
106
110
116
114
107
105
113
127
128
116
100
89
93
102
109
108
104
102
105
111
115
118
117
111
104
100
109
115
118
116
113
115
121
121
119
115
116
114
113
113
108
103
100
100
110
122
125
117
109
106
108
111
116
119
120
115
111
110
110
108
102
100
98
98
100
103
111
117
117
112
109
107
106
105
105
106
111
116
117
115
113
114
120
123
119
113
109
110
112
112
107
104
106
111
112
115
114
115
112
111
113
115
119
123
124
120
111
106
100
100
100
103
106
108
107
108
112
115
113
107
105
105
105
105
108
112
115
118
117
113
112
113
117
117
113
108
104
107
110
109
103
103
107
110
107
100
101
104
111
119
108
105
108
116
119
115
111
113
111
104
97
97
104
110
111
107
105
103
101
104
107
109
105
97
96
104
115
122
118
109
98
94
98
103
108
108
111
113
113
111
106
108
112
112
107
102
100
104
113
122
104
101
105
110
112
109
109
110
110
106
108
113
115
109
100
95
98
103
104
104
105
107
106
101
99
103
106
110
112
107
99
92
90
97
105
110
114
115
113
110
109
115
124
129
125
112
106
109
117
122
112
113
119
117
111
107
108
108
108
105
109
121
125
118
105
98
101
104
108
108
107
107
111
116
117
112
100
97
105
115
117
108
99
97
99
100
101
104
107
108
109
116
126
133
130
117
108
108
115
120
109
113
118
116
109
104
106
110
110
107
106
107
113
118
120
115
105
102
107
118
120
117
112
114
117
113
109
106
110
116
117
110
103
98
98
97
96
96
102
108
114
116
115
114
115
113
108
105
109
117
110
112
114
112
105
101
103
107
111
108
104
103
107
115
119
115
107
105
109
118
121
119
111
108
110
114
112
108
106
107
109
109
107
106
107
111
110
105
103
108
115
114
107
102
104
109
109
106
107
115
112
113
113
111
107
104
106
110
111
107
102
103
110
113
109
103
101
105
110
114
114
115
115
114
114
115
112
103
96
96
104
108
107
103
105
110
113
108
104
103
108
110
107
106
109
114
112
106
104
105
122
115
113
117
116
115
113
113
111
109
106
100
101
111
127
136
132
126
122
122
126
119
111
104
106
117
126
129
124
122
122
122
112
100
100
112
125
131
124
116
109
113
121
131
132
124
122
123
128
128
116
115
113
113
113
116
116
117
112
106
101
98
104
113
123
120
112
108
111
114
110
104
107
115
124
128
126
125
123
121
116
108
103
105
118
131
142
140
126
118
110
111
118
125
131
132
126
126
127
126
107
105
105
110
118
124
125
121
113
109
107
105
107
111
112
107
101
103
109
110
105
102
111
128
137
131
118
108
105
106
110
115
118
119
121
125
124
120
113
114
121
127
123
119
118
120
122
123
126
125
107
110
115
119
119
117
119
121
123
123
120
116
113
115
113
108
107
113
120
122
117
112
112
116
116
119
118
115
107
102
108
121
135
135
126
115
108
104
107
114
121
125
123
120
114
113
110
112
117
125
111
124
133
136
125
121
118
121
124
122
121
119
121
123
122
121
125
130
133
127
119
113
110
106
102
107
115
123
123
118
114
116
126
132
131
123
116
111
113
114
115
114
119
123
123
115
107
105
113
120
114
123
134
138
137
132
127
120
115
109
108
110
117
120
122
124
127
127
125
119
116
114
114
113
109
109
112
116
119
117
114
113
114
120
123
121
119
118
118
116
116
115
117
121
120
113
105
103
108
113
128
124
124
124
123
119
117
115
113
111
109
108
109
112
114
116
116
115
115
118
124
124
116
108
106
111
118
117
107
100
106
120
133
130
117
111
110
117
119
116
111
109
107
107
106
104
101
98
102
111
127
123
120
117
110
103
99
102
110
117
123
122
117
115
111
112
108
107
109
118
131
131
118
106
103
111
121
126
115
103
105
122
139
137
115
98
98
110
115
113
108
108
110
111
112
116
113
109
110
113
112
115
117
115
110
102
99
102
102
105
113
120
123
123
120
115
110
108
109
114
121
122
120
118
114
108
110
117
120
117
109
113
122
127
120
107
102
106
113
118
123
127
125
119
121
124
125
120
110
106
122
119
117
112
105
97
98
107
106
102
98
98
109
119
123
116
110
111
114
109
98
94
103
114
118
111
101
102
110
114
111
110
114
121
125
126
123
122
118
119
123
128
127
125
119
119
117
114
106
99
136
130
120
112
103
92
96
112
123
118
103
95
102
110
111
105
105
110
113
107
94
83
88
101
112
116
112
104
97
97
104
113
116
114
114
118
131
133
123
108
102
107
125
131
128
121
115
112
107
102
113
109
109
110
111
110
113
122
127
122
115
108
109
109
105
99
101
107
109
108
109
111
107
100
97
104
108
106
98
95
104
115
119
118
107
104
110
116
117
111
106
110
122
131
125
116
109
111
112
105
100
103
111
118
122
124
123
119
113
110
107
110
115
115
110
107
110
115
118
116
117
115
112
104
97
98
105
109
110
109
110
115
119
122
119
109
104
107
115
121
123
119
117
113
108
104
101
104
105
103
121
127
129
123
114
111
111
109
104
96
92
101
114
119
117
114
112
118
122
118
110
106
112
113
113
109
109
113
116
113
107
103
108
116
117
110
106
110
118
121
122
120
117
115
111
108
108
111
117
119
134
128
117
108
101
103
106
106
107
105
99
104
114
120
119
110
100
96
98
104
110
112
116
119
119
116
113
113
114
110
100
97
101
108
110
108
108
111
121
121
120
118
117
115
117
120
127
133
136
132
119
118
115
112
108
101
98
99
110
122
120
117
117
117
114
104
92
84
90
104
114
113
103
98
106
115
119
117
116
115
114
114
116
120
126
127
126
123
123
122
117
108
98
98
111
124
132
132
126
120
113
119
127
126
112
98
88
95
109
122
122
118
112
113
114
111
107
103
108
118
119
111
94
84
89
103
110
116
117
121
124
125
120
120
126
135
138
128
118
115
116
114
109
106
113
128
130
117
105
98
112
118
123
119
111
104
107
113
114
110
107
105
106
109
115
120
126
128
125
119
116
113
109
102
99
100
108
115
119
117
114
114
112
107
103
114
122
121
113
109
117
132
131
115
106
108
113
109
96
87
110
112
114
115
112
112
118
122
116
110
108
113
113
112
112
117
122
125
123
118
113
115
117
118
114
113
118
122
116
107
100
105
110
110
105
109
120
124
122
118
117
125
124
109
95
96
106
109
104
97
110
108
112
115
110
103
102
110
118
122
121
118
113
114
115
115
112
110
115
121
124
121
118
114
111
110
112
112
109
104
103
107
109
114
117
121
125
127
125
119
116
114
112
112
114
116
115
112
108
111
107
104
107
111
105
98
101
114
125
124
114
103
101
107
114
116
115
116
117
128
135
132
120
109
100
98
98
101
106
111
114
109
106
105
110
117
118
115
110
105
107
112
115
114
115
117
113
110
108
110
107
109
116
115
107
99
104
113
116
112
109
117
125
125
119
116
118
119
115
111
115
122
122
117
109
106
103
108
115
118
112
104
97
97
105
110
115
113
106
101
104
114
120
115
105
103
108
111
107
100
111
119
127
121
108
102
104
108
108
108
118
137
151
146
126
115
113
113
105
95
98
109
119
124
120
118
115
118
118
113
110
105
109
113
114
114
116
117
110
105
108
115
119
112
103
105
112
122
118
105
114
113
110
109
107
110
118
120
118
112
110
117
126
129
124
116
111
111
108
107
110
112
115
116
118
121
122
118
112
110
110
114
118
117
115
112
109
107
107
109
110
112
108
101
100
108
120
126
120
108
116
110
102
103
110
124
128
125
120
112
106
99
104
112
116
115
112
111
117
119
117
110
105
105
114
123
129
127
120
113
110
104
103
103
107
112
116
117
115
109
106
103
102
102
101
110
119
123
114
100
115
109
103
104
114
123
121
114
109
108
107
109
113
117
118
116
108
107
107
109
109
108
106
109
116
124
129
130
128
122
112
101
91
93
108
124
136
136
124
110
105
108
116
116
114
115
118
122
117
104
115
108
105
106
108
109
106
104
105
106
109
112
115
115
117
115
109
107
109
112
110
106
105
109
115
120
121
118
118
119
117
108
101
101
110
124
131
120
104
102
110
123
123
114
105
108
115
117
112
107
116
115
113
109
103
98
100
107
108
111
114
117
115
108
105
107
110
117
119
116
111
104
104
110
115
117
113
112
116
118
119
119
117
113
111
110
110
104
99
101
110
117
116
111
108
112
116
115
108
109
113
118
116
109
104
102
107
111
111
113
118
124
120
112
105
103
106
110
111
109
103
102
108
116
121
118
115
119
123
119
116
115
119
118
111
108
111
120
121
115
109
109
115
122
128
129
125
120
116
117
107
107
104
107
111
117
118
114
110
111
111
112
111
111
112
110
105
101
102
105
110
109
107
107
112
117
124
124
122
116
113
117
120
118
111
108
113
120
121
115
113
116
120
119
116
116
120
121
122
120
106
105
106
111
118
121
119
114
112
115
114
108
99
98
104
114
117
114
105
103
107
111
108
105
105
111
114
113
113
117
127
133
127
111
105
103
104
104
106
113
121
128
120
111
106
113
121
124
119
117
116
119
119
115
114
112
112
112
115
120
122
120
110
105
108
120
132
130
115
101
103
113
120
122
122
118
114
109
109
117
125
122
110
97
96
99
100
100
105
112
117
113
105
108
116
122
122
117
114
117
114
120
119
115
109
112
113
109
107
110
120
124
124
119
117
120
124
125
118
112
112
116
121
125
126
124
119
111
108
110
111
105
96
92
100
111
115
112
105
99
98
99
107
114
119
115
105
105
112
123
101
110
117
120
122
123
118
107
107
112
119
125
126
122
116
108
104
106
114
118
119
112
105
104
108
113
111
103
101
107
115
121
116
110
110
116
121
115
105
96
98
114
127
131
121
108
103
108
121
127
106
109
117
126
127
117
104
98
105
117
122
124
125
129
124
110
95
93
104
114
113
107
100
101
108
114
110
104
102
109
118
127
124
114
111
108
108
108
108
109
115
122
129
131
125
121
118
124
126
124
106
97
102
113
117
107
98
99
109
118
117
116
121
129
130
117
103
94
100
106
109
108
108
114
121
123
118
115
116
117
116
109
106
111
120
122
114
107
105
109
116
117
114
114
114
115
115
116
116
115
101
86
88
97
105
109
111
116
117
115
113
115
116
113
110
109
108
106
103
105
110
113
116
116
121
116
110
106
112
120
118
108
102
109
129
140
130
113
103
103
104
106
104
104
108
111
110
111
114
117
99
97
100
101
105
110
117
122
117
108
107
112
114
111
108
109
114
110
107
106
111
115
115
112
107
100
92
91
100
111
118
116
113
115
124
127
121
113
107
106
105
106
104
105
108
113
118
120
119
118
102
109
112
112
109
110
112
112
107
98
96
104
114
122
126
125
118
111
101
101
107
113
113
108
104
102
106
107
108
108
105
105
110
114
116
107
101
103
106
111
111
109
106
104
106
110
117
122
122
118
109
114
116
115
114
110
106
98
95
99
106
116
123
125
125
122
116
113
109
106
109
110
111
110
112
118
123
124
119
110
106
103
103
103
100
97
94
94
103
108
111
110
105
101
103
109
118
122
125
124
127
127
120
115
112
108
106
102
99
99
104
113
121
120
114
108
112
115
119
119
115
114
112
110
109
108
112
115
116
111
108
110
110
108
107
109
109
108
107
110
112
108
100
96
103
116
123
122
119
120
126
124
121
113
107
108
117
124
118
101
90
92
108
121
123
119
114
111
108
108
111
116
117
111
103
96
99
106
109
108
108
111
118
123
123
121
116
111
110
115
117
114
103
100
107
118
121
117
107
104
113
119
119
114
107
110
119
130
126
111
99
101
116
125
125
120
116
117
111
104
101
106
113
117
116
110
109
106
105
106
109
112
117
121
122
117
107
104
108
113
117
117
113
105
103
106
112
113
109
106
118
117
114
111
106
104
108
115
121
116
114
116
121
119
107
98
105
117
121
113
106
104
108
112
115
113
112
107
104
104
108
113
114
115
112
106
103
103
109
111
112
108
103
96
92
99
106
113
113
115
120
113
108
106
103
101
102
111
120
118
113
110
109
106
97
92
96
102
103
104
108
115
115
103
95
94
101
108
109
103
98
103
113
117
111
103
98
102
112
114
111
106
103
99
98
106
112
114
113
110
109
107
106
106
106
106
111
118
121
118
116
112
110
107
105
107
108
104
100
100
109
118
116
105
94
93
103
111
112
104
95
95
107
117
116
106
100
103
111
116
116
115
116
119
121
120
119
114
104
97
100
107
118
118
113
109
113
118
118
115
117
123
125
119
117
118
120
120
116
115
116
119
115
110
108
107
109
110
113
110
107
102
102
106
112
109
104
104
108
115
117
116
118
120
123
123
120
115
105
102
100
111
119
119
109
104
107
112
115
110
109
114
120
121
121
118
110
105
106
114
120
120
115
111
112
112
110
110
113
117
117
108
101
101
103
105
103
101
104
111
113
113
107
104
107
111
117
119
119
121
110
113
115
111
102
100
104
109
114
113
110
112
114
115
117
112
104
93
92
101
114
117
113
108
108
113
116
117
114
113
109
106
102
100
100
100
100
100
104
108
112
111
105
102
101
106
113
118
120
120
112
114
113
110
105
104
105
109
114
118
119
117
115
113
106
103
103
104
106
105
109
110
109
105
107
111
115
113
105
98
97
99
100
96
95
95
98
100
103
105
110
114
113
108
106
108
112
112
109
104
125
125
121
115
108
101
103
108
111
112
114
112
113
116
123
127
124
121
118
117
113
110
111
116
125
139
143
133
114
98
94
102
104
102
106
111
121
122
112
103
97
105
119
131
129
119
117
120
123
120
116
116
117
113
114
115
114
108
106
106
110
113
116
120
125
125
122
117
115
113
108
105
111
128
142
149
142
131
121
113
109
105
103
101
103
114
123
127
122
111
108
111
117
119
116
118
121
125
127
121
113
114
113
115
121
131
128
118
104
103
110
116
119
122
126
126
123
121
119
115
107
103
109
119
125
124
117
113
117
119
116
114
114
116
118
120
120
119
119
123
129
132
126
114
102
103
107
114
116
117
119
123
125
117
114
116
121
122
119
113
108
107
113
120
126
127
125
122
119
117
116
115
117
117
113
106
100
103
106
107
109
115
123
129
127
122
118
117
119
117
119
123
124
119
111
102
96
100
110
119
116
122
128
126
118
110
113
123
126
119
107
105
114
126
131
126
122
120
117
116
115
117
119
117
109
106
106
105
105
104
105
112
118
122
121
117
118
120
117
107
96
98
114
124
122
109
99
102
112
123
103
111
125
137
134
121
115
117
121
117
108
106
116
125
127
122
120
119
118
115
113
111
108
103
100
106
115
119
113
107
107
110
113
115
112
111
116
116
117
112
108
108
114
121
118
110
104
106
109
108
100
108
123
132
123
112
105
110
117
117
111
108
108
110
116
120
121
119
116
113
112
111
107
99
96
104
120
126
119
110
108
116
125
130
125
119
116
118
119
122
126
127
123
119
112
114
114
112
106
100
101
120
129
126
111
98
96
106
115
118
123
119
112
110
118
124
123
114
106
105
111
116
113
105
100
102
109
116
117
112
113
125
137
138
124
115
110
113
117
119
125
134
136
130
125
124
126
121
112
101
117
124
130
120
109
99
104
111
116
116
114
113
110
111
121
126
122
115
106
105
108
114
114
109
103
94
92
99
109
112
113
119
128
128
115
104
103
108
114
117
123
133
134
127
119
118
120
119
115
109
130
123
119
113
106
104
108
119
119
114
103
98
101
109
112
115
117
118
118
112
103
98
103
111
112
108
100
100
106
109
111
113
116
113
113
114
121
126
121
116
116
119
117
110
103
105
111
114
113
112
126
120
116
113
108
104
102
109
117
118
117
113
112
110
107
105
111
116
116
109
99
93
100
113
124
129
125
116
109
107
110
114
113
104
104
114
128
136
125
111
107
112
117
113
112
116
120
123
117
113
108
107
111
113
114
111
103
103
107
117
124
126
115
101
92
97
107
115
109
103
101
111
118
119
115
114
113
115
112
106
107
112
111
109
108
108
111
113
112
113
116
120
120
115
111
112
118
123
122
118
103
106
112
115
117
117
107
103
104
113
123
124
111
96
85
90
103
114
118
114
109
113
119
121
114
109
110
113
114
117
116
114
113
115
121
117
113
109
112
118
123
122
119
111
108
106
103
104
104
108
116
121
119
115
112
108
105
104
107
110
107
107
110
109
104
96
97
105
117
117
109
103
109
122
132
128
118
111
113
116
116
116
113
112
116
119
123
122
116
116
117
121
125
123
120
116
112
109
104
106
117
119
117
111
103
101
102
108
109
102
89
87
102
120
125
112
99
94
98
102
105
109
119
126
128
119
114
108
105
102
100
102
108
114
114
109
108
108
107
106
113
123
130
124
117
121
130
135
128
117
113
115
116
116
113
107
103
106
111
107
98
94
106
119
125
120
111
103
98
99
104
113
122
124
113
107
110
118
120
107
93
92
106
122
127
121
111
109
108
111
115
113
105
100
102
114
128
134
127
114
115
117
121
125
120
110
101
101
109
119
119
114
113
114
116
119
117
117
115
112
112
115
116
116
112
104
109
119
126
124
115
107
105
111
120
130
133
128
122
122
119
113
104
102
110
121
123
114
104
102
112
115
116
115
113
111
109
111
112
110
111
112
112
109
108
111
114
118
121
121
119
117
117
117
116
113
110
111
117
119
118
111
102
97
105
116
125
124
117
112
117
121
124
122
124
128
123
114
109
111
107
110
113
114
113
113
117
119
113
108
105
110
112
106
100
100
110
119
124
123
119
117
116
118
118
120
119
116
113
109
106
108
110
108
107
107
107
108
106
108
115
120
125
124
121
124
124
127
127
127
115
118
124
128
120
108
105
107
110
109
111
112
113
111
108
109
111
118
120
123
121
118
116
117
117
118
118
115
111
110
113
120
122
120
113
108
106
109
114
119
117
118
115
114
116
115
118
121
125
128
121
117
118
117
115
110
105
106
107
105
103
103
109
116
118
113
110
107
111
120
126
126
122
118
114
108
103
102
107
112
120
122
123
119
113
107
109
113
120
119
117
117
117
112
106
103
108
111
114
117
117
114
113
113
109
110
114
114
108
102
102
110
121
119
107
95
96
105
114
119
123
123
118
115
111
105
103
108
110
109
106
107
113
119
115
110
110
119
122
116
114
119
121
115
106
101
106
111
112
108
102
108
115
114
104
98
107
116
113
105
103
113
121
112
98
93
102
116
118
114
111
111
115
115
115
115
119
122
118
108
96
99
113
129
130
118
111
107
110
114
119
123
122
113
105
106
111
117
119
112
99
106
111
108
100
98
107
120
120
109
97
95
96
103
106
112
115
116
109
103
106
112
117
119
118
122
126
126
120
113
110
113
121
130
130
117
104
95
104
117
130
129
121
107
105
111
121
127
122
114
116
110
106
104
110
118
122
120
114
107
100
99
101
108
113
117
114
109
106
105
115
122
117
113
114
121
126
126
118
114
114
116
117
116
113
116
114
113
117
122
129
127
123
117
118
123
129
127
114
103
118
109
104
107
119
125
122
106
95
96
102
112
116
122
123
119
111
107
109
118
125
124
116
110
111
115
115
113
114
112
108
102
99
100
109
119
123
122
117
113
117
125
130
130
122
120
118
116
109
104
110
106
106
109
110
111
111
107
104
100
103
112
121
127
124
116
109
107
116
123
123
114
106
106
110
111
111
111
112
114
110
105
103
109
116
121
119
107
100
101
114
128
131
127
120
120
119
118
112
108
112
117
118
111
103
96
105
115
118
114
112
115
117
114
106
103
104
108
113
113
108
103
102
107
110
111
111
111
113
118
121
124
125
123
118
117
114
108
105
107
112
116
115
115
119
124
125
120
112
109
112
123
124
114
105
102
107
110
113
114
118
117
111
102
98
101
105
109
109
106
102
102
107
113
118
118
114
112
111
109
113
121
129
124
117
113
116
123
123
113
107
105
109
115
118
123
122
120
115
112
106
108
110
112
117
121
117
110
110
114
117
113
109
109
115
115
110
110
113
118
113
107
106
110
115
119
118
115
109
101
101
111
121
122
118
113
114
117
115
110
108
113
119
118
114
113
119
122
119
111
98
96
99
111
122
127
120
111
110
112
114
114
115
117
117
114
110
113
119
122
119
113
110
108
107
111
115
118
116
114
117
121
122
119
114
110
109
106
104
105
110
114
118
115
118
120
124
119
110
96
100
104
110
110
111
115
115
112
109
107
110
112
113
107
102
103
112
120
122
117
114
116
119
117
112
111
112
111
111
115
122
122
117
107
103
106
114
118
121
119
114
109
108
114
119
120
111
107
110
114
104
112
114
108
106
109
116
120
119
114
113
109
103
99
100
107
119
121
120
117
115
117
118
115
116
116
120
116
110
111
111
110
104
99
102
106
118
125
126
122
112
109
111
117
113
102
95
105
123
136
106
109
111
109
109
112
116
121
126
128
122
113
109
110
115
115
111
107
112
115
115
112
107
108
113
121
124
122
115
112
110
109
105
103
103
106
111
114
112
108
106
112
121
123
116
108
106
113
121
121
110
107
105
109
113
111
104
104
107
111
112
111
118
125
123
109
97
95
106
112
111
106
107
115
122
123
117
108
105
105
109
110
110
106
104
103
106
111
109
106
106
114
122
130
126
120
116
113
117
110
115
106
103
107
111
109
104
98
95
96
96
105
119
128
125
113
103
99
106
111
110
109
114
123
128
122
113
105
103
107
110
105
99
100
106
114
115
109
105
103
103
108
114
118
118
111
109
114
121
125
115
107
105
108
115
114
112
107
103
105
110
117
120
119
119
117
117
113
108
109
111
116
117
115
114
113
113
115
119
119
113
104
94
102
119
130
126
114
100
97
101
106
106
102
100
105
113
121
127
130
109
106
109
112
113
112
112
113
114
113
119
124
121
116
111
115
119
113
103
98
106
115
113
103
95
96
107
118
123
119
113
106
105
110
119
124
121
114
109
107
109
110
105
99
97
106
117
122
123
119
98
105
109
109
105
103
110
119
119
112
108
109
115
116
117
117
118
109
95
89
101
112
113
104
94
95
103
110
111
104
103
104
104
105
101
98
100
104
110
114
114
111
106
102
102
107
114
115
115
113
110
109
110
111
108
105
108
110
108
102
100
104
109
109
108
110
116
118
116
109
109
112
113
109
109
110
110
108
101
96
100
103
102
96
89
86
88
93
102
108
110
112
111
114
115
116
118
120
120
117
127
121
115
115
117
116
109
101
94
95
102
111
112
107
102
106
117
125
128
122
116
114
113
112
112
116
115
112
104
100
101
104
104
104
103
103
102
103
106
111
116
117
113
114
116
120
125
124
124
124
114
118
117
115
114
111
110
110
105
101
102
108
119
124
124
122
120
118
110
107
111
118
121
115
106
105
109
111
109
105
105
106
109
111
111
106
103
102
108
119
126
121
111
103
105
112
117
117
116
117
99
105
112
111
104
100
106
116
121
116
106
108
123
135
134
124
116
109
100
98
106
117
122
116
109
107
109
110
111
109
111
114
113
111
108
99
95
99
108
118
123
119
112
103
100
104
108
109
108
109
102
105
111
112
108
105
108
116
122
120
117
122
130
129
116
103
104
108
111
108
107
114
117
116
114
113
113
112
111
111
116
117
115
112
110
109
109
115
119
120
117
115
113
106
103
105
109
110
110
113
119
120
116
117
117
117
120
120
122
119
115
113
116
114
107
103
106
109
109
107
110
117
123
119
112
106
103
108
110
108
106
110
116
120
114
108
107
114
118
118
113
108
108
106
107
113
114
114
109
111
117
121
120
118
112
112
116
123
122
115
106
98
98
106
116
124
124
115
104
102
111
120
125
119
107
99
102
107
109
105
102
104
113
119
111
103
97
100
111
117
116
110
102
98
103
112
117
114
105
97
100
108
118
117
108
101
105
112
116
112
109
110
110
114
119
122
124
119
112
110
115
119
115
108
105
106
107
106
106
105
105
106
108
109
108
104
100
101
108
116
120
114
103
92
94
107
117
118
106
100
97
104
113
114
107
103
105
108
109
108
112
122
128
125
118
112
109
106
105
107
114
120
115
108
104
103
103
103
102
105
107
106
104
106
108
106
103
103
108
114
117
114
107
99
96
104
116
121
117
107
112
108
105
104
102
104
107
108
107
108
114
119
120
116
114
113
109
100
93
96
108
121
119
110
104
103
107
110
112
109
106
102
102
104
105
103
102
105
110
111
110
109
110
112
112
112
116
121
119
109
113
109
101
100
102
104
106
106
104
106
113
115
114
113
109
111
112
108
104
101
104
109
111
108
104
104
109
115
116
111
104
102
102
100
91
91
101
110
111
107
103
104
111
114
112
111
113
116
115
110
107
115
115
107
96
96
108
122
128
130
130
127
119
111
109
113
118
120
118
115
111
118
122
127
126
128
124
117
109
97
95
103
114
120
124
120
116
109
106
105
108
114
117
115
110
105
99
99
101
105
121
121
120
114
104
102
111
120
126
126
124
124
125
128
127
123
117
113
114
115
116
115
114
118
124
124
120
117
117
117
120
122
123
118
108
101
100
103
107
109
110
114
114
108
104
106
113
121
115
106
117
120
121
118
119
120
124
122
117
116
120
127
130
130
128
123
118
115
117
123
121
114
106
103
107
109
118
130
141
142
133
122
118
116
115
112
111
118
123
126
126
121
114
108
108
116
126
125
115
103
115
118
118
118
121
127
130
123
117
113
116
118
117
115
116
119
121
118
114
111
112
114
116
115
108
106
112
125
136
134
123
113
114
119
124
121
118
121
124
121
116
111
115
120
120
113
108
105
111
114
123
115
116
121
124
124
119
116
115
115
111
111
113
115
115
114
110
107
102
102
108
113
118
119
122
122
123
122
119
114
112
112
112
114
111
107
107
113
115
110
102
104
116
125
123
111
99
102
111
118
113
107
116
129
127
113
103
107
117
121
119
117
120
122
114
109
108
112
119
122
116
111
106
104
107
121
132
131
123
113
110
110
110
107
100
100
105
115
120
121
116
113
116
121
119
117
116
116
114
112
95
103
118
123
120
106
104
115
123
123
119
114
110
108
108
110
117
122
128
127
123
118
110
102
98
101
109
119
119
111
106
102
102
107
111
116
116
117
118
120
122
120
119
117
116
123
129
124
116
108
97
112
122
120
112
107
111
118
120
116
112
107
102
103
108
117
120
119
111
108
109
114
114
112
103
95
91
97
105
107
107
108
108
109
112
117
118
114
112
114
119
126
125
120
116
119
122
120
114
106
106
115
123
121
115
112
115
120
120
117
112
106
102
101
107
115
120
119
113
108
102
99
102
104
106
103
98
97
103
107
111
115
110
106
101
100
103
107
109
110
117
128
129
121
110
107
108
112
115
115
107
107
114
119
120
119
118
122
122
121
116
110
102
100
105
111
119
121
122
118
110
102
98
103
107
111
114
114
112
114
114
114
107
97
92
98
110
116
114
108
110
121
124
115
106
102
106
108
112
117
107
105
111
115
118
118
114
109
108
112
119
120
115
109
110
116
118
117
112
110
109
109
107
108
109
114
119
124
126
126
122
114
104
93
96
111
127
130
120
111
112
119
118
111
108
113
116
109
104
108
118
118
115
114
112
107
99
94
95
106
119
124
115
105
104
112
119
116
108
101
101
107
115
113
112
107
108
115
123
124
116
106
99
96
107
114
118
116
114
117
123
123
117
109
110
117
121
113
105
108
125
122
116
114
112
104
94
90
98
116
132
134
121
102
91
95
108
119
121
115
103
99
103
112
118
116
112
109
111
112
111
103
97
98
108
116
116
110
110
115
118
113
112
111
119
124
120
110
105
110
114
119
119
119
115
106
95
90
101
116
127
131
129
119
107
95
98
113
125
125
114
100
99
112
127
130
120
107
100
109
118
120
114
107
109
120
127
123
113
104
101
108
115
115
118
118
113
110
108
109
106
116
121
120
114
106
101
103
108
107
99
100
112
124
125
119
117
124
127
121
113
108
112
118
119
114
108
105
105
108
119
129
131
129
119
113
113
114
108
102
110
125
130
120
104
100
111
120
122
115
112
114
115
114
112
111
111
113
114
108
96
91
98
108
113
118
133
142
136
116
104
108
121
127
115
103
105
115
121
113
106
113
128
134
124
107
95
96
103
111
118
129
128
120
108
104
110
116
116
112
122
114
109
112
118
125
120
111
109
109
113
113
109
102
99
104
115
124
126
115
106
110
121
128
126
120
119
125
130
125
117
114
117
120
117
109
106
110
119
126
120
108
100
105
116
119
109
100
102
111
119
114
111
110
114
119
119
113
108
106
110
117
120
112
101
95
93
96
104
112
114
113
114
119
123
121
113
107
112
121
130
125
116
109
109
111
113
117
120
125
118
102
93
104
122
130
121
111
111
124
111
114
114
108
99
101
109
115
109
106
106
110
112
109
98
92
94
105
115
122
120
117
112
110
109
106
99
94
99
110
119
119
114
114
117
116
110
104
104
110
112
107
106
112
123
131
130
127
123
124
114
119
120
117
108
104
103
103
106
105
108
112
111
102
96
96
108
120
126
125
122
117
116
116
115
114
112
112
111
109
105
104
112
119
126
119
112
109
110
111
113
113
112
110
108
107
111
114
115
113
122
123
120
121
123
120
110
100
96
103
107
113
118
117
114
107
107
106
108
106
106
107
114
119
123
118
114
112
110
109
105
108
114
121
118
116
119
126
129
122
118
121
122
114
103
96
100
109
116
116
117
117
113
116
120
125
121
113
107
103
107
113
121
121
114
102
95
98
105
109
110
107
103
106
110
109
105
106
106
111
114
121
126
125
118
114
121
129
128
120
115
122
131
129
122
118
118
122
121
120
103
106
112
115
117
115
116
114
110
105
106
112
109
103
99
100
109
120
131
133
127
117
109
108
114
118
117
115
116
114
114
116
121
126
125
121
115
110
109
110
114
119
120
123
122
124
124
121
119
118
101
103
113
117
117
111
107
107
109
107
105
103
101
100
104
115
124
129
127
121
117
116
117
122
125
121
118
116
115
112
110
106
109
117
123
117
108
101
105
114
119
118
115
114
122
122
114
107
109
114
111
108
110
115
116
113
108
108
112
114
114
115
113
117
120
123
122
113
106
102
105
111
113
112
109
108
103
101
102
108
113
117
117
116
110
106
106
111
119
125
124
119
118
121
127
124
113
104
102
112
112
108
110
117
121
121
115
108
106
109
113
118
122
126
126
124
119
111
110
114
116
116
112
111
109
108
105
102
104
108
116
123
125
120
110
105
104
111
118
120
119
119
119
122
121
115
108
104
108
117
110
110
111
116
121
123
123
121
113
102
101
108
118
123
121
111
105
108
118
123
122
116
111
112
112
112
112
111
109
108
108
114
125
125
119
108
103
101
106
113
118
120
123
123
120
117
118
120
123
121
111
117
115
111
105
111
122
127
119
107
100
105
114
116
113
105
101
104
109
112
110
108
109
109
106
104
105
108
109
107
105
111
118
121
116
109
107
109
110
114
114
116
119
123
123
127
125
124
119
109
111
120
122
114
106
103
106
110
113
114
115
111
110
111
115
118
117
113
111
108
106
107
111
112
109
104
102
105
109
111
113
114
118
116
111
111
117
124
123
116
109
110
113
113
113
112
112
113
108
104
112
118
120
119
118
118
112
109
113
122
121
115
110
114
118
119
117
117
119
118
110
106
111
115
115
106
104
107
112
113
111
113
116
117
113
113
117
123
123
114
109
109
111
113
107
108
112
116
114
108
112
115
115
116
121
123
116
111
111
112
114
118
125
127
119
105
101
110
121
124
117
112
114
115
108
102
104
114
114
109
101
103
113
116
116
114
114
118
115
107
101
100
107
114
121
124
122
115
109
106
113
116
114
108
107
108
111
112
111
109
110
116
125
124
113
102
102
116
125
127
122
118
119
114
102
95
101
108
109
105
102
106
114
115
113
111
112
117
117
113
108
105
111
123
128
125
118
112
111
112
117
117
113
103
94
96
108
120
127
124
115
107
105
105
105
106
111
116
121
124
124
121
117
113
107
100
101
103
108
110
113
115
115
114
110
102
102
114
127
132
129
124
125
125
122
114
113
115
122
121
125
119
110
106
106
109
113
120
129
127
115
103
97
101
107
110
109
106
110
115
116
116
117
114
112
107
108
112
117
116
112
111
111
115
110
102
101
113
125
133
129
120
117
113
113
112
112
113
108
102
127
122
114
109
110
111
113
113
111
107
103
100
103
108
109
109
109
112
113
111
110
113
117
118
116
109
108
111
114
113
111
109
112
115
117
115
115
117
120
117
111
107
105
107
110
109
106
100
95
95
121
122
116
107
103
105
109
111
109
105
106
109
110
109
108
108
116
121
121
113
110
112
118
121
118
109
104
106
108
112
112
114
112
112
114
116
118
118
118
114
106
105
107
108
108
105
104
109
115
117
115
119
115
110
107
109
109
109
108
110
111
110
110
109
108
112
118
121
118
112
110
113
115
115
113
113
116
117
118
115
110
106
104
108
111
117
119
118
117
116
115
117
116
111
107
106
112
114
118
119
112
115
119
122
121
118
112
108
104
104
106
107
109
108
108
114
119
122
117
110
107
110
110
103
100
106
120
128
125
114
106
102
103
106
112
117
119
117
116
118
121
122
116
110
111
117
115
110
102
105
110
114
122
121
111
103
106
113
118
116
110
107
107
105
105
111
120
124
119
111
111
114
113
104
94
93
105
112
114
112
108
106
104
102
99
100
102
106
110
115
117
115
110
109
114
120
118
110
101
101
109
110
112
107
95
87
92
108
117
117
111
106
99
96
97
107
119
125
124
118
117
119
117
113
108
107
107
105
105
109
110
109
105
100
97
99
100
102
105
107
108
110
110
111
113
116
117
116
107
102
110
106
105
106
105
103
103
103
107
110
113
110
106
99
99
106
115
121
117
112
111
110
110
114
117
122
121
118
112
108
108
107
107
107
111
112
109
106
105
101
102
107
112
115
114
114
119
122
120
116
109
111
115
117
117
113
111
113
117
119
117
113
108
104
104
107
112
113
108
105
110
119
119
111
105
107
113
115
112
108
107
107
110
114
114
111
105
105
107
109
107
109
111
112
112
110
112
115
119
121
103
111
122
128
120
105
101
108
119
120
110
101
99
104
107
109
112
109
103
104
119
135
132
111
99
96
103
109
111
108
108
108
108
108
106
102
102
108
114
116
113
113
115
114
112
107
106
108
112
114
99
103
117
128
126
113
106
105
109
108
103
102
107
113
113
110
108
110
109
110
116
118
113
107
108
112
114
113
110
107
106
105
102
105
109
113
116
122
122
116
109
112
121
127
123
115
109
108
110
114
103
107
117
124
128
126
121
116
112
109
111
113
119
119
114
108
109
114
120
118
112
105
101
105
110
112
109
106
105
104
99
97
99
104
111
114
116
120
118
113
105
107
114
122
120
114
110
106
109
115
116
122
123
121
115
113
116
117
112
109
106
104
105
107
111
111
110
110
113
113
113
113
110
107
107
103
101
100
101
102
102
101
102
107
109
110
111
112
114
114
111
110
108
106
105
109
110
111
110
118
114
119
125
120
111
103
102
107
109
105
101
99
102
106
109
109
106
101
97
99
106
111
112
109
106
108
107
104
100
101
104
109
111
108
107
108
110
112
114
114
115
113
108
103
100
105
111
116
116
118
107
106
109
109
108
111
111
110
107
105
108
112
115
114
109
107
107
106
103
99
105
110
112
111
110
112
111
105
97
93
98
104
108
110
109
109
107
110
112
112
112
111
110
108
101
103
108
113
113
107
110
104
98
97
104
115
119
111
104
102
106
109
106
103
103
109
116
117
109
102
105
116
122
121
115
110
108
108
106
100
96
97
105
114
116
110
106
107
112
112
108
107
110
113
113
108
107
110
110
108
110
102
95
96
104
112
111
103
91
86
91
97
100
101
104
109
112
112
105
100
102
107
115
116
112
107
107
111
116
115
110
106
110
116
113
108
108
114
115
111
103
102
108
111
112
112
115
120
123
122
100
106
110
109
107
114
124
127
124
123
126
129
123
112
105
106
115
121
126
128
134
138
135
126
111
99
95
102
109
115
118
120
125
128
129
123
115
108
107
109
113
118
118
113
110
111
113
118
121
123
122
121
118
111
101
102
115
133
141
132
122
116
120
126
122
110
97
92
103
120
131
135
130
121
110
101
96
103
117
126
124
119
115
117
120
118
113
108
108
108
111
113
112
107
108
112
124
127
121
117
117
117
118
118
113
105
109
118
124
121
121
121
125
129
125
111
99
93
102
112
120
118
116
113
113
113
117
122
133
135
129
116
110
114
115
114
113
117
120
117
111
107
105
108
114
125
134
134
123
112
111
105
107
116
123
126
120
111
109
112
120
126
123
114
109
110
114
113
109
106
108
113
116
119
118
116
117
121
123
121
115
108
107
112
114
112
112
119
128
127
118
109
110
117
122
122
119
117
114
114
108
103
107
117
124
125
116
106
106
112
118
121
116
107
100
104
111
114
113
111
110
113
116
118
120
123
121
121
119
115
108
104
102
107
111
111
112
118
126
129
123
115
114
120
121
114
106
105
109
112
99
102
112
122
122
111
100
102
109
120
121
119
114
109
106
102
107
114
126
130
123
112
104
106
116
123
130
132
128
121
112
102
98
102
110
114
116
119
121
124
121
116
114
116
117
117
115
113
110
109
108
115
122
122
119
113
112
117
122
124
121
116
107
107
108
110
108
110
115
123
122
117
112
107
106
103
104
109
113
111
107
102
98
100
107
114
113
112
111
113
116
117
115
115
116
118
118
117
117
122
114
120
120
119
115
117
120
120
117
111
111
109
106
106
107
108
107
105
106
109
113
116
117
115
109
98
90
88
93
98
104
104
101
99
100
104
107
109
107
109
113
113
114
116
115
113
109
110
117
126
104
114
121
121
117
113
106
102
103
106
110
111
109
106
105
104
109
119
122
119
112
106
107
116
124
122
114
105
102
105
109
112
104
98
94
98
105
109
109
108
111
115
119
120
118
114
110
111
116
120
100
110
122
125
123
115
105
103
105
113
117
116
110
106
106
112
115
118
119
119
116
111
107
109
118
124
121
113
109
112
115
115
105
99
99
104
109
110
107
106
111
122
129
125
119
114
109
107
109
109
102
106
112
117
122
125
125
120
113
111
113
109
107
109
118
119
111
96
93
104
118
125
119
112
109
106
102
102
107
114
117
113
105
99
103
114
120
115
110
110
119
128
128
116
112
112
110
99
92
100
109
112
114
110
110
117
124
123
115
107
103
102
105
111
118
118
109
98
100
106
114
120
121
122
120
111
104
104
109
116
116
110
103
98
104
113
117
116
115
121
127
125
115
107
114
130
128
115
105
108
125
122
116
111
107
105
105
104
105
106
107
113
117
116
111
108
111
117
121
118
111
106
108
118
124
124
117
113
112
115
115
108
102
98
104
113
115
111
112
115
120
119
112
112
125
137
133
121
116
118
127
123
121
123
119
108
97
90
95
107
119
128
132
126
114
109
113
121
125
121
113
106
103
104
111
116
117
114
114
115
117
116
112
111
116
123
123
117
110
109
113
114
112
110
108
111
111
112
114
118
109
119
127
132
125
112
103
102
111
121
125
127
126
122
113
111
118
127
126
116
110
107
108
106
101
101
106
113
117
119
122
125
128
129
125
124
125
122
116
113
114
120
117
106
99
101
110
117
118
113
111
115
117
115
112
112
111
116
122
126
123
114
108
97
88
92
108
124
124
113
101
101
109
114
105
98
102
112
119
116
116
123
128
128
120
112
110
112
115
114
114
119
126
128
129
125
123
118
113
110
121
112
103
106
113
123
122
115
110
111
115
116
106
91
81
82
94
110
118
114
106
103
107
112
113
110
110
112
117
118
119
120
124
121
113
106
101
105
115
118
116
109
114
127
139
133
115
100
101
113
120
117
111
111
116
123
124
116
109
109
112
118
121
120
115
109
105
105
108
112
111
107
107
110
116
116
109
105
107
117
126
128
123
120
117
111
103
103
117
133
135
121
106
105
116
118
110
99
102
114
118
122
120
110
102
103
108
114
111
110
112
119
122
128
132
129
121
115
110
110
110
109
109
110
113
109
103
96
100
112
119
118
118
120
128
121
110
104
115
134
142
126
108
100
102
110
114
110
105
102
117
119
110
103
100
101
101
99
102
110
119
125
122
117
117
117
121
120
115
112
113
114
115
111
108
106
106
110
113
110
104
100
107
120
134
133
122
111
110
110
110
109
109
110
106
102
105
109
106
100
117
119
114
114
116
115
107
100
105
120
134
136
131
125
121
118
111
109
109
108
112
117
120
118
115
110
111
113
114
108
102
98
106
117
123
128
129
126
114
102
95
109
122
123
112
101
100
109
118
121
121
126
121
116
115
114
109
111
120
128
130
125
122
123
126
121
110
103
103
107
110
109
107
109
114
116
114
109
106
107
111
116
114
108
104
111
121
126
118
112
113
122
130
126
120
123
126
127
130
133
119
112
112
115
116
115
110
106
108
110
114
111
107
111
121
124
121
117
121
124
120
108
96
98
109
116
113
103
103
110
115
117
110
103
102
109
113
112
111
113
117
118
111
107
115
127
132
124
113
112
108
100
102
112
119
120
112
103
99
107
115
119
118
119
123
126
126
129
135
140
131
116
104
102
106
102
95
93
100
108
110
104
100
103
107
110
108
104
107
113
111
102
96
99
112
117
110
100
97
102
101
102
107
113
114
112
108
110
115
118
125
129
130
129
123
115
112
114
123
129
123
113
107
106
105
95
90
93
102
108
106
101
102
106
107
106
106
111
119
120
113
106
109
121
123
115
101
92
101
117
107
108
113
114
108
101
105
112
117
119
120
124
125
120
113
104
103
110
118
120
112
107
108
112
115
116
115
117
117
112
109
107
109
110
108
105
107
118
124
125
116
111
115
120
121
113
105
103
110
121
113
112
112
110
107
111
118
119
115
110
110
113
117
112
106
100
103
111
119
120
113
106
109
113
119
120
120
119
114
110
110
114
120
119
112
106
106
109
113
114
111
111
112
116
114
112
113
117
120
118
113
114
109
104
104
111
120
121
115
109
108
110
113
116
115
111
109
109
115
117
115
112
111
111
109
107
107
108
109
108
109
113
119
117
112
107
104
107
107
101
101
107
113
119
117
114
120
126
126
119
110
113
109
106
103
102
102
105
111
113
113
110
109
114
119
120
116
112
113
111
110
112
114
114
111
107
106
110
117
117
113
113
112
111
110
112
117
123
120
112
104
107
113
117
115
116
121
124
122
118
116
119
120
116
112
107
102
105
110
113
111
107
105
106
107
111
116
117
117
111
106
108
114
117
112
105
105
110
114
116
113
113
112
111
108
111
117
125
127
118
112
108
110
112
117
120
121
118
114
115
126
125
123
120
117
116
110
108
109
110
110
111
114
115
113
110
114
120
123
116
108
110
116
116
108
102
106
113
115
108
104
107
111
111
108
107
111
115
115
111
108
105
108
113
121
125
126
117
112
114
120
122
119
112
108
108
107
108
110
111
112
116
124
128
125
119
118
123
126
121
115
114
116
113
106
101
107
118
122
116
109
108
111
118
119
116
111
105
104
104
104
107
113
122
125
127
129
124
117
113
111
111
108
104
98
98
104
109
113
116
113
110
114
117
118
113
112
115
120
121
116
112
112
113
110
103
103
107
117
120
117
111
113
121
126
116
105
102
106
110
112
118
122
124
125
127
131
135
124
113
117
112
109
107
108
112
114
115
112
108
107
109
112
114
112
110
108
107
111
114
114
114
113
114
112
105
102
102
107
108
104
101
103
114
117
110
101
101
108
115
116
115
116
119
121
123
124
119
113
107
121
122
119
120
123
126
124
116
107
105
111
119
121
118
115
117
120
117
113
109
112
118
119
113
102
97
103
110
111
106
101
99
104
114
119
117
112
110
109
112
112
108
108
112
117
117
110
99
97
105
115
122
120
116
112
114
115
115
113
112
116
118
112
104
99
107
117
122
115
106
107
114
118
112
101
96
103
111
115
113
111
110
115
117
118
117
118
120
121
117
113
108
107
110
115
116
113
110
108
108
106
108
111
108
103
104
106
110
113
109
103
94
92
93
96
99
107
115
116
110
104
103
108
113
114
111
112
113
113
112
110
112
113
110
108
108
114
120
123
121
118
116
114
113
116
118
117
114
108
106
106
104
104
107
109
107
106
107
108
105
98
94
99
108
112
111
112
117
119
115
108
105
109
117
121
120
118
113
109
109
109
112
112
109
105
104
107
107
109
111
113
114
113
114
118
122
118
106
95
101
107
110
116
117
112
105
105
109
117
121
122
119
116
114
113
114
117
119
119
115
113
116
120
119
116
110
108
110
111
113
118
120
119
116
114
110
103
101
103
111
113
110
102
105
114
125
124
112
103
102
108
112
117
116
109
101
100
109
117
122
122
117
112
111
114
119
120
119
116
114
116
119
120
115
112
108
109
115
122
122
116
110
108
111
114
114
111
110
110
114
114
113
107
100
98
110
120
126
113
99
109
109
108
105
102
101
105
111
116
113
111
108
109
111
116
119
118
116
112
109
108
106
105
105
108
114
122
127
125
121
113
107
105
107
114
116
114
112
105
100
96
103
109
106
100
106
116
121
114
99
111
110
108
107
107
107
111
117
123
123
119
115
109
106
103
105
111
112
108
101
102
105
105
104
104
108
114
118
120
116
111
108
111
116
119
119
115
111
107
98
91
98
108
113
111
106
108
112
111
107
114
116
120
123
117
109
108
115
121
122
116
108
102
99
100
105
111
110
103
100
106
115
115
107
102
103
104
106
107
107
108
106
110
117
122
120
118
120
119
116
107
110
116
119
114
104
103
109
113
112
115
120
122
124
116
106
101
103
106
106
103
101
103
109
113
115
115
113
112
111
111
105
95
91
99
105
106
104
105
108
108
104
101
106
112
115
116
118
117
111
102
107
117
123
117
110
108
110
113
112
111
111
112
110
106
104
102
102
102
106
113
120
123
117
110
106
107
113
123
129
122
106
91
87
97
104
105
103
105
109
111
106
99
101
107
109
107
105
104
101
96
100
108
112
114
111
109
108
109
110
110
109
112
111
110
112
109
104
102
106
115
123
122
112
102
95
97
105
115
124
130
125
113
104
101
104
106
106
107
110
112
111
111
110
110
110
107
106
106
107
106
106
107
106
107
108
108
108
109
114
113
114
115
117
118
117
113
106
100
100
99
102
104
108
109
109
107
103
101
105
114
117
114
106
105
110
115
115
109
106
109
115
119
117
114
112
115
119
116
110
104
106
110
115
113
110
111
113
115
117
114
110
102
103
107
113
114
112
110
107
103
99
100
103
107
108
111
110
105
100
96
97
100
104
108
113
119
118
110
105
105
109
113
115
111
112
114
118
116
108
97
97
108
115
117
113
112
113
115
118
112
111
102
98
104
113
118
116
111
110
107
105
98
93
93
98
109
113
110
102
97
100
108
112
114
112
112
113
113
107
101
99
106
117
122
115
107
104
108
110
109
106
110
110
107
104
104
106
111
115
110
113
111
109
107
113
116
112
105
103
105
106
105
101
100
101
106
107
105
102
100
102
108
112
111
108
107
109
111
107
101
98
108
118
124
121
109
106
111
116
121
118
112
107
105
105
110
115
116
117
125
121
116
114
122
128
130
118
103
98
109
118
123
112
102
101
109
120
127
129
127
123
118
112
103
97
97
102
108
111
111
111
114
121
123
120
115
113
114
115
116
119
122
122
121
124
127
131
131
128
117
117
116
116
117
121
127
131
128
120
110
111
116
119
116
107
104
105
113
117
121
121
122
122
118
105
94
95
108
117
111
96
88
101
120
133
130
120
110
108
111
115
118
118
114
112
114
115
116
116
108
105
114
120
119
107
105
110
116
116
110
111
119
126
122
111
105
103
105
107
106
107
113
119
121
119
113
107
108
115
114
106
98
102
111
117
118
121
118
116
113
112
114
115
114
109
108
110
111
111
109
106
111
117
111
101
93
93
103
110
112
114
117
119
114
111
109
107
107
107
108
113
115
119
118
116
111
107
106
104
107
106
111
113
111
109
115
127
138
137
122
113
112
118
121
117
114
114
114
113
104
112
121
116
106
98
97
103
113
118
116
114
111
111
112
112
112
111
112
117
122
125
123
119
114
108
101
103
107
109
105
100
102
113
123
122
118
118
124
126
120
113
111
117
120
116
110
108
110
111
94
110
118
117
115
109
108
110
111
113
114
111
106
106
111
114
112
110
113
117
115
110
104
111
116
115
109
113
117
118
111
100
98
112
130
132
118
106
101
106
112
114
114
115
115
110
103
101
106
110
109
111
112
114
118
118
117
109
107
109
111
107
103
104
114
120
115
107
101
102
104
102
102
107
115
118
116
112
110
111
110
109
110
112
117
115
112
111
111
115
117
119
118
117
115
108
102
102
113
119
110
110
106
109
116
121
121
115
110
109
113
114
112
114
116
118
115
109
106
106
108
106
105
105
112
115
117
112
107
103
111
117
114
108
97
98
106
116
123
124
120
114
114
117
119
116
109
109
117
123
106
114
118
119
117
117
115
111
110
114
118
124
125
121
116
114
115
121
123
122
118
112
110
113
121
124
126
122
119
120
123
123
116
108
104
104
108
114
121
118
111
104
109
121
133
133
125
119
119
115
107
119
126
124
117
112
105
104
107
115
120
120
112
108
109
113
114
112
114
119
125
128
127
124
124
121
116
112
116
122
124
119
115
119
125
123
115
110
110
114
115
117
123
127
131
127
119
115
115
112
104
107
110
111
111
115
120
121
119
119
118
113
104
105
111
112
100
91
98
116
132
137
131
124
118
108
98
92
97
107
111
110
112
117
125
123
109
99
101
113
126
133
126
116
112
111
111
111
113
118
95
98
100
103
107
116
132
140
135
123
112
106
110
117
121
112
100
95
105
118
126
123
120
120
122
119
112
106
107
111
116
119
116
115
113
112
109
102
102
112
121
122
[truncated: 202,992 more chars]
