# Supplementary material for: Evaluating flow modulating treatment response in intracranial aneurysms using black-blood MRI in vitro
Source: Commun Med (Lond). 2026 Mar 27;6:170. doi: 10.1038/s43856-026-01413-z (PMC13031954; doi:10.1038/s43856-026-01413-z)
Supplement: Supplementary file 8 — Supplementary Data 5 [file 43856_2026_1413_MOESM8_ESM.zip › Data_Figure_8ab_Sup_Figure_6ab/BB1/with mesh 4 (FD5)/1_BB1_aneurysm_array.txt]

72
88
86
78
89
39
45
63
20
2
50
42
69
59
50
73
49
73
86
98
110
69
100
92
105
133
36
54
58
93
147
176
2
12
40
60
76
92
42
41
20
30
13
27
36
50
34
26
29
64
49
31
46
63
53
69
71
73
79
53
60
79
94
80
85
107
122
49
61
72
72
107
169
207
198
15
34
57
97
132
158
165
111
17
28
23
37
73
32
4
50
42
44
32
33
3
21
50
28
1
21
53
47
51
35
29
35
43
38
38
42
28
14
27
30
7
40
38
45
41
38
36
12
2
69
60
66
68
54
53
60
67
79
40
56
65
77
78
94
137
170
168
106
11
42
78
107
145
175
195
200
140
61
34
64
103
110
119
145
114
57
23
10
9
22
49
42
26
17
17
19
55
37
35
55
45
30
34
30
17
1
24
54
45
13
1
20
53
51
27
34
25
34
44
45
36
25
22
21
21
22
28
12
1
4
32
13
20
16
16
4
2
1
26
59
41
43
45
35
26
25
28
37
51
39
52
55
68
74
72
82
106
110
72
30
6
30
58
89
121
151
167
178
183
127
50
27
36
57
97
154
181
186
189
138
74
60
2
27
66
75
90
103
74
49
41
14
9
16
14
8
11
10
3
6
23
14
2
11
17
16
72
43
25
23
15
3
45
45
39
37
25
11
14
13
14
30
47
37
33
13
3
2
14
31
29
26
30
41
20
24
31
36
34
31
29
34
45
14
18
28
28
25
8
2
9
38
63
27
1
18
18
14
1
2
1
26
61
61
45
19
32
37
25
13
14
18
22
39
66
24
46
44
35
50
59
42
39
60
60
33
13
3
20
62
69
60
89
116
125
129
128
77
23
18
12
36
61
60
85
153
197
194
169
108
63
63
48
14
18
48
98
128
147
138
91
62
55
30
10
8
3
15
50
50
28
15
14
10
2
16
20
27
43
4
16
20
28
32
44
9
3
21
30
33
47
43
19
10
15
14
6
9
24
33
42
43
45
36
18
19
44
2
21
38
41
42
39
38
43
47
1
4
18
18
16
17
30
45
42
45
32
11
19
30
30
26
29
40
42
45
43
17
20
29
25
23
14
4
12
32
51
64
21
6
29
23
15
8
8
9
24
58
88
66
35
8
32
32
7
8
21
20
21
38
67
83
39
44
35
21
29
35
16
19
43
31
2
3
1
0
2
44
95
58
15
35
72
81
75
60
18
14
24
21
39
45
80
77
34
43
114
161
149
97
43
36
53
35
20
44
50
46
57
98
135
154
133
84
58
50
39
23
16
5
19
26
34
70
91
71
30
12
25
10
12
22
33
29
15
10
7
23
34
12
15
11
17
17
20
24
40
47
59
1
12
38
47
51
51
31
39
3
2
6
11
13
13
30
57
13
23
33
33
44
47
38
38
55
80
0
28
56
48
42
41
38
31
39
63
3
11
31
28
22
28
43
49
43
49
67
42
22
9
15
31
35
28
36
55
50
38
47
54
34
36
18
21
27
21
17
16
16
18
25
43
62
50
54
62
25
14
18
15
21
26
30
28
25
55
91
110
112
41
66
27
2
35
15
5
26
41
33
21
37
65
93
107
40
51
39
24
19
19
14
2
23
42
16
1
4
6
13
9
24
63
94
40
3
11
43
50
34
10
17
42
33
19
47
46
62
100
59
3
19
74
97
75
24
10
17
29
17
16
25
63
60
46
49
74
97
110
94
58
42
38
36
37
20
5
17
24
43
57
62
74
91
82
46
18
29
18
3
20
17
24
29
31
24
23
16
5
16
15
24
20
11
10
31
31
23
42
24
12
11
19
11
1
4
13
7
13
41
46
51
60
21
4
24
42
57
63
56
26
19
16
4
4
24
28
4
9
41
81
95
29
10
19
22
13
24
40
49
61
76
96
104
39
11
34
52
37
32
37
40
28
35
80
106
42
17
18
32
34
35
37
45
41
32
55
77
63
30
25
16
12
31
41
35
42
60
45
26
35
45
22
24
27
20
16
24
14
8
18
24
20
22
42
62
42
6
53
55
26
11
4
12
34
43
42
42
26
53
84
99
104
102
48
60
22
2
26
12
12
43
55
46
20
33
56
86
120
131
119
46
49
27
19
23
14
2
15
40
45
28
15
14
20
35
30
19
39
36
39
56
74
25
3
15
41
38
24
23
45
52
28
12
35
11
12
52
33
70
80
16
7
26
47
41
8
5
35
43
19
14
11
23
31
65
59
37
23
33
41
41
47
43
24
17
17
28
35
14
4
6
28
33
32
53
80
72
54
59
67
56
31
27
21
4
8
5
3
33
63
58
33
17
34
51
21
0
19
27
10
28
29
13
4
30
38
21
21
28
47
8
55
55
35
11
14
17
38
33
10
8
8
10
12
5
2
7
36
41
35
44
32
36
14
12
20
29
56
70
63
31
14
49
44
15
2
6
21
29
11
1
29
83
105
125
32
8
17
15
5
5
19
41
76
106
123
121
70
34
16
32
35
17
10
23
42
46
54
100
129
96
36
32
28
25
31
31
33
37
28
25
59
85
73
61
28
19
32
31
14
29
45
35
39
45
28
17
35
50
33
11
35
9
22
26
15
20
13
6
22
27
16
16
39
58
35
3
16
68
46
39
21
6
1
20
38
40
34
35
19
43
67
76
88
109
105
64
61
51
17
4
21
22
20
40
55
48
16
23
44
65
110
130
123
133
39
42
19
18
24
16
19
38
55
58
39
16
11
22
44
48
38
57
94
23
38
38
46
20
2
29
49
44
43
41
51
46
21
5
7
9
46
89
78
43
53
29
1
2
35
30
20
6
15
38
32
21
14
12
27
46
63
59
56
29
5
13
27
15
4
15
13
6
6
11
24
25
11
7
15
17
26
32
31
54
76
54
26
33
46
51
39
21
19
11
7
5
4
17
20
53
84
72
40
21
39
71
44
6
24
24
3
1
31
26
32
26
9
30
47
24
28
38
25
20
28
15
13
37
39
62
75
41
3
6
38
20
33
56
66
56
24
8
23
8
29
46
47
32
23
27
14
2
2
2
4
1
2
27
30
22
11
0
14
15
15
14
8
20
53
78
71
39
8
54
122
47
43
16
14
9
11
21
45
16
16
61
119
143
111
49
30
2
17
13
5
3
9
27
80
131
154
149
86
25
29
21
13
23
17
4
3
10
44
68
87
122
138
106
82
34
32
34
34
19
20
25
20
26
26
30
63
82
83
88
81
32
18
39
51
22
22
43
32
25
26
16
21
41
62
61
30
34
26
5
19
34
18
14
13
14
24
21
6
8
32
54
36
13
33
43
63
26
19
14
4
5
24
30
23
15
22
9
31
51
54
71
109
118
124
86
65
34
4
1
29
40
28
30
46
48
14
23
34
46
84
111
118
130
157
38
41
36
18
20
20
27
42
51
62
69
46
18
6
19
41
51
58
80
110
112
4
4
23
24
30
12
2
32
58
50
47
42
41
31
15
17
30
57
104
146
127
76
44
27
11
1
4
17
30
17
17
13
9
18
14
6
10
30
56
86
110
94
67
54
35
7
4
28
30
1
10
24
10
10
12
13
21
26
23
20
21
20
17
25
24
28
30
45
47
20
18
31
28
35
33
9
11
16
5
2
9
23
26
30
37
61
78
60
50
43
38
62
50
16
30
18
3
16
23
38
43
42
44
41
27
29
43
27
37
39
11
27
29
25
30
25
10
11
26
13
4
21
6
4
3
8
3
13
27
33
9
72
54
36
27
10
2
7
29
42
60
61
24
1
3
25
41
27
21
29
49
63
64
34
5
26
46
47
17
21
37
48
53
54
41
39
40
18
7
43
5
2
2
1
5
9
23
16
16
6
2
9
73
131
17
10
19
18
9
22
49
68
72
49
10
57
138
145
38
49
42
9
18
20
16
19
41
15
2
45
132
174
126
15
17
44
24
4
21
19
3
2
9
19
72
138
182
190
125
37
31
29
14
6
15
11
5
1
11
42
78
105
132
142
116
90
84
36
50
33
32
33
18
18
24
14
22
35
46
63
69
87
118
98
70
23
37
26
44
59
27
18
35
31
23
22
22
32
43
73
102
74
43
53
50
11
9
22
43
20
6
12
27
31
13
0
3
22
45
46
51
57
57
28
46
7
6
10
5
10
25
30
16
6
16
11
14
34
43
62
103
114
118
128
90
57
15
2
17
40
48
36
27
41
49
21
11
24
33
53
79
101
115
128
130
59
43
21
15
23
19
36
55
55
60
61
42
16
6
18
37
50
68
94
119
124
65
8
7
14
12
24
8
3
35
62
46
33
28
23
19
22
42
64
92
153
203
168
89
41
25
4
1
3
7
18
26
31
36
29
21
26
26
19
32
63
94
137
159
123
75
51
40
20
15
25
40
27
6
14
28
16
9
14
14
19
35
47
43
28
21
24
24
33
30
29
26
30
17
2
29
38
6
18
27
5
17
23
3
4
22
27
35
40
45
59
57
38
55
64
29
33
43
18
23
12
4
22
23
46
49
54
54
52
50
35
29
29
23
33
24
5
26
49
38
39
32
30
26
13
3
18
12
6
10
5
30
22
1
13
39
4
25
14
7
13
28
22
12
10
23
25
9
12
22
37
33
31
28
11
6
83
65
32
28
48
44
17
2
69
95
86
49
27
14
7
3
2
1
23
24
40
39
26
4
10
2
5
26
56
29
17
16
26
38
47
56
40
8
24
55
52
42
10
22
30
49
56
58
67
59
46
51
39
10
30
105
12
9
1
1
15
26
25
25
23
19
19
7
3
67
120
109
46
21
16
17
22
24
36
41
49
73
32
3
40
138
124
51
30
31
46
28
5
29
38
35
23
37
16
3
35
135
201
147
18
1
25
29
10
36
16
8
21
22
3
4
8
16
54
120
187
230
175
55
16
42
30
24
12
11
16
10
5
11
34
63
90
122
144
129
89
56
55
38
60
45
35
34
24
30
33
19
24
38
50
54
49
86
132
104
61
73
15
36
34
45
56
31
19
36
40
30
29
35
37
33
71
136
126
61
35
23
26
4
7
23
50
26
4
7
31
31
3
1
4
14
33
65
100
93
52
31
38
49
30
2
7
14
5
3
21
32
19
10
19
21
4
16
31
60
95
98
102
104
96
74
82
46
9
2
22
34
36
39
38
44
43
23
9
13
20
28
52
87
102
98
111
105
73
38
6
19
23
18
34
50
46
45
43
32
23
16
23
35
55
77
99
114
122
79
10
34
13
0
9
21
7
2
22
53
58
46
38
45
56
60
73
89
109
167
213
169
80
33
20
6
0
1
12
28
28
29
43
60
57
46
59
70
64
66
86
118
164
181
133
72
39
56
28
14
28
45
47
34
19
18
22
19
14
18
24
30
47
72
71
46
35
32
20
58
40
31
28
20
29
16
2
37
37
1
17
32
12
17
31
9
4
20
20
35
37
39
46
59
49
25
49
69
29
23
41
12
7
10
3
13
15
51
56
60
56
49
40
31
27
24
22
17
2
5
22
25
28
38
47
44
26
13
12
5
15
8
4
7
7
6
16
11
3
9
35
21
25
32
23
13
12
57
95
89
50
17
22
46
34
67
106
117
74
37
35
43
36
25
65
83
80
89
81
69
51
19
16
31
128
145
90
48
51
67
51
17
5
21
93
98
101
75
28
16
8
1
2
0
1
20
73
63
11
12
29
9
4
25
35
5
3
18
57
64
36
27
10
11
21
23
27
42
44
22
17
50
55
32
67
4
6
19
32
53
61
65
80
73
48
41
39
19
19
84
141
2
10
9
3
8
27
35
35
39
41
26
20
12
2
49
88
77
43
35
38
23
14
11
25
34
38
24
39
76
32
3
25
114
108
23
10
43
52
21
30
11
19
47
50
53
30
44
36
11
22
121
203
162
28
4
34
58
40
13
19
12
8
17
21
21
29
16
19
34
93
172
246
207
71
5
8
51
50
47
25
23
23
18
12
2
2
7
21
38
59
98
139
137
86
32
34
69
73
38
39
55
51
40
40
38
38
39
24
22
34
44
40
30
77
129
96
51
56
52
20
12
36
38
40
46
31
27
39
41
34
40
46
33
15
57
140
150
79
22
18
48
4
3
3
19
36
20
4
4
26
23
4
3
5
10
22
74
136
118
46
29
52
63
29
17
1
14
17
12
2
25
38
33
25
26
26
14
6
25
65
88
82
86
93
94
129
72
68
40
15
10
23
22
21
42
52
47
36
19
7
7
9
12
37
81
106
100
112
138
98
80
76
29
5
25
27
21
28
34
38
43
56
69
66
48
32
35
59
98
117
114
109
88
33
4
45
4
3
12
16
9
16
31
55
84
92
94
102
112
102
97
106
119
154
176
128
60
35
30
38
4
0
1
18
41
47
42
51
73
75
65
78
100
105
97
98
117
149
160
122
68
34
13
58
26
10
29
49
46
39
37
20
18
18
17
22
44
53
64
87
91
70
60
52
15
60
34
26
14
12
37
41
15
29
38
8
14
40
25
20
44
45
21
15
14
11
38
27
26
38
58
57
32
39
54
35
34
45
12
9
11
11
11
5
13
16
42
60
63
53
37
21
14
25
33
29
25
13
18
15
15
25
36
51
56
47
26
7
14
10
8
9
5
3
14
25
23
15
10
4
5
8
22
21
3
11
17
11
18
14
10
69
50
37
22
98
123
128
111
82
56
42
103
149
165
158
125
74
47
56
54
47
72
108
143
165
166
127
72
51
50
43
40
75
88
140
151
128
119
102
83
61
30
17
35
24
73
119
171
161
98
60
72
82
54
23
13
23
34
81
114
92
77
49
19
28
24
10
16
8
8
26
69
26
84
55
5
18
25
21
23
29
25
4
12
29
54
59
31
33
38
22
5
13
14
8
12
31
49
34
16
44
56
29
65
143
6
5
4
11
26
50
65
78
97
83
43
18
29
32
12
55
134
118
3
2
4
5
8
33
51
56
57
56
31
12
8
1
27
59
68
47
6
22
19
11
6
12
17
25
31
19
44
75
34
2
7
84
104
22
4
39
70
47
9
6
12
35
43
46
56
42
53
71
21
12
89
182
160
36
5
34
54
70
57
16
2
12
19
19
31
40
41
25
22
22
69
145
228
203
81
10
2
35
64
59
48
13
12
20
22
7
4
3
7
23
28
38
78
121
128
87
31
26
55
43
21
52
41
50
51
46
46
43
36
29
19
14
26
35
26
17
61
112
84
44
42
34
49
75
33
16
38
46
37
34
30
29
31
31
33
51
54
29
5
38
107
133
82
22
20
64
85
76
8
6
6
17
17
5
2
3
12
20
14
12
10
10
9
12
59
134
129
55
32
55
62
99
165
13
3
3
15
15
3
7
30
48
47
44
38
28
14
10
35
77
89
72
81
92
98
151
186
66
52
30
23
18
21
14
14
46
60
49
31
17
16
22
21
15
31
77
126
132
133
160
130
36
81
66
19
10
23
24
23
27
34
48
74
101
121
124
97
48
28
61
118
147
134
105
88
61
5
14
76
32
1
1
11
7
9
42
69
80
102
128
145
155
156
128
105
111
126
137
128
86
51
44
35
23
40
6
0
4
19
43
63
66
67
77
83
79
84
110
128
117
103
104
109
111
99
71
36
21
60
30
9
24
42
37
42
47
26
10
13
13
19
50
69
76
92
95
85
81
71
22
3
69
53
29
23
9
3
40
68
39
21
36
19
10
29
30
30
56
86
72
37
26
5
46
37
28
29
33
53
68
54
38
41
45
42
36
7
4
16
62
65
12
3
18
40
61
66
54
33
11
8
34
41
26
24
21
16
21
23
20
31
52
76
74
49
23
15
28
27
13
28
24
7
8
8
44
46
29
20
13
16
15
13
13
5
7
17
10
15
9
15
16
10
2
6
134
173
189
166
141
120
80
74
181
204
202
197
171
127
95
89
89
89
137
199
217
196
174
151
98
58
61
60
60
68
107
132
165
185
180
165
132
77
47
51
51
57
61
117
140
136
162
163
135
124
98
70
55
39
24
33
54
52
81
113
126
145
152
129
92
79
93
88
56
33
26
25
40
56
74
58
88
100
56
42
37
31
53
48
21
25
32
31
39
64
26
31
25
61
17
12
34
30
27
30
14
0
7
26
47
49
47
31
35
22
25
27
12
12
12
5
3
9
33
51
39
24
48
60
23
53
128
154
14
3
8
4
6
25
51
74
91
102
86
37
6
25
44
11
31
130
133
29
6
12
22
18
10
13
48
82
84
79
68
36
12
13
8
21
60
94
74
16
34
17
9
1
0
2
5
10
25
35
30
49
59
27
5
8
64
111
45
10
33
64
57
37
47
15
0
13
29
25
31
47
50
63
87
28
7
52
152
144
38
3
26
39
52
36
36
67
32
3
14
29
32
45
50
35
37
16
16
45
118
186
176
86
28
5
18
35
33
59
50
12
3
3
2
4
17
4
15
35
33
41
72
97
105
91
52
35
40
21
28
57
51
45
49
52
47
43
42
27
13
10
8
19
32
18
8
47
93
76
46
31
22
51
77
57
40
24
41
52
39
24
22
23
23
16
31
57
59
31
9
26
60
84
72
37
29
61
78
84
119
12
9
24
24
4
3
20
22
15
14
15
20
21
18
17
13
31
90
120
82
56
57
70
128
188
160
8
3
0
15
10
6
16
24
38
51
54
54
41
22
11
27
57
93
95
75
89
99
104
165
194
125
44
57
36
27
27
19
15
17
31
54
60
53
48
52
65
67
59
43
34
64
134
164
150
154
126
47
2
75
46
8
17
22
16
22
29
45
69
104
141
166
173
144
74
29
54
118
168
164
117
88
64
12
12
61
12
6
15
20
6
10
57
99
104
117
150
174
179
172
139
107
111
129
129
107
73
57
48
26
23
43
6
1
8
23
43
73
87
82
80
85
81
76
100
130
126
105
92
75
69
80
74
43
28
9
73
63
30
13
29
47
40
46
53
32
8
8
7
11
41
67
78
89
88
83
87
77
34
3
60
46
26
25
25
18
40
72
54
22
32
29
6
9
22
34
63
107
108
62
35
17
46
32
29
33
33
44
68
75
54
45
52
40
16
4
0
34
107
113
30
5
7
20
27
50
63
62
57
47
26
24
42
29
10
13
30
56
78
59
9
4
24
48
70
100
94
50
19
21
39
37
19
25
45
41
15
5
11
27
67
72
41
27
28
31
37
36
31
13
9
9
5
3
20
24
13
19
33
19
4
16
230
222
218
209
154
100
184
239
269
273
244
215
196
166
175
212
186
248
245
213
195
170
130
104
102
116
141
151
142
207
233
210
162
136
125
91
57
61
62
61
70
27
123
154
162
171
174
149
127
104
59
40
54
60
66
84
33
5
96
170
167
137
136
131
120
122
92
54
48
54
40
34
62
79
51
17
70
126
162
151
124
98
92
94
105
104
90
66
50
40
30
46
74
61
84
109
79
73
62
18
29
51
51
72
72
50
43
48
48
54
69
29
4
63
48
25
24
12
46
59
19
22
24
24
24
37
53
56
50
40
30
24
71
48
21
16
17
23
39
10
9
4
14
35
54
52
45
62
63
13
29
98
125
112
13
5
10
27
10
9
34
67
85
97
94
81
37
12
36
57
12
17
124
142
48
5
20
17
18
36
12
17
35
83
123
113
99
78
41
21
26
20
24
79
130
104
36
45
62
37
26
7
3
2
11
25
53
72
60
40
40
32
21
13
10
55
123
78
27
27
49
45
33
33
39
44
29
4
1
1
5
14
32
46
60
77
31
1
29
125
132
42
4
17
23
30
29
30
20
56
48
12
9
23
40
49
48
28
26
6
4
25
92
152
154
98
48
11
12
22
37
63
22
43
53
30
15
10
12
15
15
3
23
46
40
51
70
78
90
102
79
45
29
14
41
76
64
28
37
45
54
49
42
37
29
19
11
11
11
22
30
19
7
36
79
82
56
23
12
41
58
54
77
43
36
25
34
51
43
17
11
18
20
14
29
57
59
35
22
26
22
39
63
57
41
46
68
114
166
152
18
9
30
24
8
15
35
34
19
11
15
34
42
35
36
32
21
48
102
119
102
73
94
190
242
164
57
12
6
18
25
8
16
43
56
62
53
48
50
31
19
40
66
94
116
108
93
113
114
114
179
196
113
33
2
41
47
30
26
28
11
12
32
53
59
48
58
73
95
112
117
108
84
50
52
127
173
143
123
103
52
14
9
67
32
7
25
26
8
9
26
56
86
122
167
195
198
172
106
48
51
98
163
185
135
85
54
18
15
43
50
4
5
23
37
15
16
58
105
118
128
156
172
168
163
148
118
113
118
122
115
91
69
42
11
24
74
38
2
4
12
37
53
77
93
92
81
80
72
57
80
123
124
102
80
58
55
77
76
45
29
17
87
57
19
13
41
69
64
55
51
30
10
6
2
2
25
46
65
75
72
71
81
78
52
22
50
34
13
20
48
57
59
60
52
31
28
25
5
3
8
30
57
100
113
73
47
33
7
41
18
19
35
45
48
62
85
79
70
63
41
11
6
14
49
125
142
58
4
5
19
36
61
68
58
62
65
58
52
46
17
4
7
46
111
145
102
17
6
34
76
99
118
105
55
22
20
32
30
18
25
72
115
79
16
7
50
94
101
56
32
30
33
45
57
55
47
36
8
4
19
26
22
35
55
43
24
48
52
9
3
20
24
8
4
22
96
171
188
209
216
191
131
63
140
237
308
339
333
331
338
310
266
248
175
80
166
245
294
293
280
247
218
205
199
230
306
326
231
112
187
226
235
202
155
136
123
99
75
76
98
144
187
169
107
148
195
209
187
149
107
88
90
73
57
65
73
70
68
28
12
66
124
144
153
141
133
129
106
91
75
42
35
58
67
74
94
58
8
3
27
68
129
170
140
99
98
96
105
119
89
48
51
68
57
40
62
92
65
12
2
2
90
145
163
122
79
60
70
105
121
110
99
90
80
59
39
49
79
69
31
6
4
102
105
70
45
24
7
35
67
61
79
99
85
59
50
53
71
91
53
2
4
84
78
40
17
21
41
83
64
17
14
23
47
60
63
61
62
64
57
49
27
37
138
219
55
16
20
25
39
62
28
8
5
14
34
62
75
70
76
75
21
19
77
105
114
98
92
23
6
14
14
4
15
51
85
99
92
84
75
46
29
58
69
17
25
122
148
90
52
45
43
23
13
19
11
15
45
83
126
155
126
106
78
42
33
45
33
36
106
158
118
58
61
53
28
70
40
28
9
3
15
42
71
99
102
74
43
32
21
32
25
3
52
129
107
49
26
32
31
28
45
40
26
28
34
33
8
6
13
6
4
14
31
44
45
29
7
12
94
126
54
12
13
14
21
30
39
36
16
2
8
35
42
14
8
14
30
35
33
22
35
17
3
14
69
131
150
115
56
13
17
21
45
89
91
86
6
20
40
44
31
25
19
15
8
4
24
41
37
48
63
72
91
111
88
50
28
16
47
81
67
72
89
16
18
41
53
45
31
25
16
9
13
20
24
28
29
19
14
27
61
84
62
16
3
22
34
51
98
116
60
38
29
18
22
39
42
28
12
14
20
19
34
56
56
39
37
23
8
24
58
65
54
42
73
169
245
204
95
24
59
17
4
25
22
8
16
28
31
12
11
27
51
61
55
50
53
37
42
95
150
152
111
142
278
325
191
54
6
11
7
23
24
14
29
48
75
78
59
45
38
29
56
84
111
135
142
131
128
153
143
137
201
205
106
27
2
29
32
30
30
22
11
13
41
60
50
37
55
102
143
159
159
147
119
76
59
120
163
127
99
89
66
41
12
59
57
31
17
26
31
13
6
24
66
98
132
183
210
199
172
126
78
62
79
138
178
143
86
56
39
29
22
49
4
3
23
51
35
33
58
104
126
135
148
154
141
141
152
139
116
101
107
127
115
76
32
2
23
86
23
2
4
20
63
71
77
84
90
81
70
56
37
58
104
114
90
62
50
57
77
67
38
22
21
95
44
6
14
56
90
82
58
39
29
16
5
16
13
7
15
43
57
50
52
70
83
68
31
19
49
45
28
5
13
65
97
83
56
45
36
26
17
18
8
0
28
54
75
89
75
65
54
11
48
42
9
7
38
70
68
68
89
101
91
70
34
12
19
27
47
111
150
94
26
6
23
27
44
75
79
58
61
81
87
84
66
21
0
11
53
140
201
166
52
4
6
3
41
106
131
124
102
59
27
18
14
12
16
36
109
199
184
68
0
5
50
86
122
123
74
37
25
19
37
66
80
93
98
39
4
14
27
51
48
58
77
68
46
65
71
19
2
10
27
19
50
49
17
17
21
3
197
265
306
335
348
332
274
178
65
108
234
322
371
385
377
362
380
400
400
391
340
213
162
221
266
271
242
214
186
151
142
167
221
315
408
386
241
168
233
204
160
121
88
81
76
52
29
35
62
108
177
215
192
158
143
176
190
148
103
89
78
69
72
64
58
71
85
87
79
46
47
112
142
115
135
120
114
98
91
89
81
74
62
35
32
51
64
79
105
99
45
3
20
100
67
97
125
117
78
60
78
82
88
102
82
54
58
77
67
47
61
100
73
12
3
8
20
87
89
122
110
62
40
51
68
101
113
110
114
119
106
75
45
48
72
68
33
9
10
4
86
82
63
35
17
5
10
39
63
62
78
112
114
78
52
51
79
103
80
19
4
45
130
175
61
55
8
30
43
45
82
71
28
10
30
72
95
88
69
67
78
84
83
42
12
84
188
237
220
54
43
12
35
33
30
69
59
27
13
23
49
86
100
85
87
86
42
34
78
110
142
147
135
133
98
46
38
9
2
2
5
25
66
108
111
86
80
85
65
50
76
74
25
40
120
163
151
109
58
30
40
19
5
5
4
3
34
89
118
158
164
123
96
71
40
44
60
45
48
118
160
123
75
71
48
16
44
86
14
24
18
12
22
47
80
116
134
120
88
56
34
31
46
39
6
48
124
121
67
25
18
29
30
29
38
17
6
7
27
45
21
18
48
55
40
29
20
16
19
18
6
0
63
114
75
27
13
13
23
41
49
38
24
15
1
5
26
39
16
5
5
6
8
11
26
48
47
14
9
46
112
148
127
56
13
21
19
52
105
99
97
101
10
15
33
46
41
34
11
7
6
8
25
23
26
39
50
75
101
105
80
54
31
12
43
79
71
87
107
60
25
19
37
48
35
21
19
12
1
17
31
30
30
16
18
26
25
36
69
62
14
0
16
30
67
130
141
67
5
44
29
18
15
15
28
31
27
11
17
26
37
49
50
50
49
22
13
26
44
66
70
62
102
237
331
256
113
19
54
17
2
21
25
5
9
19
42
20
4
28
58
77
84
73
68
62
62
100
164
185
156
202
354
390
222
60
12
5
3
22
25
29
37
47
73
76
59
41
23
55
101
134
155
169
166
152
160
184
179
176
228
212
105
34
13
13
16
30
31
22
14
15
26
37
26
24
62
136
184
192
183
159
130
100
81
118
150
122
97
92
92
84
24
45
41
37
31
25
37
38
26
37
79
111
148
202
219
187
153
121
89
77
77
107
147
128
88
71
80
71
16
57
5
1
16
50
52
53
68
110
138
137
143
137
116
118
140
139
116
87
90
119
114
73
30
12
21
22
95
18
1
3
39
84
82
72
74
80
78
59
43
27
42
86
102
77
41
37
57
61
53
25
7
26
113
104
40
3
23
72
102
81
45
31
37
18
4
31
40
18
13
15
35
30
27
51
75
61
23
65
49
29
5
17
78
118
98
57
46
43
27
34
39
33
12
16
48
53
53
69
82
69
16
51
43
11
4
36
92
103
95
102
108
94
54
16
12
32
37
39
84
132
126
77
28
49
47
56
84
84
60
65
88
98
103
76
24
16
37
61
132
220
222
127
25
17
63
136
149
111
78
50
36
28
20
15
31
60
146
270
290
174
39
3
70
118
137
125
78
43
24
17
37
75
111
162
196
131
28
12
41
71
74
80
91
85
75
98
105
58
16
5
13
41
64
83
64
60
42
211
286
348
393
426
433
425
392
312
180
53
190
303
354
362
368
364
326
339
405
448
469
461
370
200
219
247
239
203
156
135
114
68
62
111
176
261
398
480
388
175
196
223
137
75
68
65
82
71
15
4
10
42
73
136
229
264
243
176
117
149
155
135
75
49
77
81
65
62
54
46
59
81
98
95
83
103
158
179
163
95
136
107
68
72
70
73
75
72
67
52
28
24
35
49
79
117
134
115
47
16
97
194
93
96
80
49
31
56
84
72
66
69
65
52
61
75
67
55
72
109
94
16
5
3
39
88
88
68
64
43
12
28
61
73
84
91
99
115
127
111
79
55
60
72
58
25
13
33
19
11
91
44
12
8
8
14
23
36
49
58
73
111
120
88
58
58
84
106
91
37
0
17
78
137
158
59
9
11
59
52
32
67
72
42
21
43
85
111
102
84
83
90
99
109
59
0
40
149
226
228
175
54
19
13
54
44
21
52
69
57
44
49
77
113
116
92
90
91
66
67
84
111
169
186
160
141
110
54
69
38
10
2
8
19
25
64
114
113
90
96
109
87
65
78
77
43
51
113
175
196
141
64
36
37
41
29
40
11
9
3
3
56
105
128
161
154
105
80
65
44
52
63
52
58
109
141
119
79
53
37
29
36
58
85
67
14
3
3
12
41
69
107
142
149
129
101
62
32
28
46
41
14
40
106
123
77
20
1
32
47
24
25
41
15
2
15
3
5
27
66
37
27
71
85
67
56
34
8
13
27
16
4
41
95
97
51
16
10
25
52
53
27
23
15
3
3
5
6
25
45
26
4
4
3
3
7
31
59
35
13
8
32
85
141
137
69
21
15
6
49
108
99
99
116
83
33
20
13
28
42
40
31
3
5
11
15
29
15
23
28
29
69
106
99
78
66
33
0
34
81
87
112
129
69
9
36
22
32
41
30
19
23
14
4
23
31
25
23
6
9
33
28
19
50
61
28
14
31
52
107
178
162
58
2
51
33
21
14
3
7
33
38
11
10
30
37
41
44
52
48
22
17
18
27
59
89
94
136
277
371
265
99
12
44
17
6
19
34
26
9
15
53
42
7
24
50
77
99
90
84
87
85
98
152
186
181
239
369
385
220
68
16
16
11
19
29
32
46
50
54
60
60
55
25
22
70
132
167
191
194
174
156
162
181
196
214
237
198
102
55
38
6
9
28
32
25
24
20
18
18
12
26
84
167
208
211
197
159
122
103
91
107
136
124
102
94
118
130
60
34
29
44
47
27
34
52
49
60
102
135
175
225
223
178
136
96
68
73
78
85
108
100
75
84
129
126
41
94
58
7
3
10
34
54
73
92
129
155
148
144
129
106
100
105
102
94
79
76
90
86
60
50
44
24
15
92
14
3
15
56
87
88
71
73
77
75
57
44
34
34
62
77
65
27
21
40
40
39
18
2
29
112
42
11
43
87
102
69
32
26
40
15
12
43
57
35
26
17
20
20
10
22
47
34
5
28
91
62
38
22
32
87
123
101
59
46
37
24
44
51
53
34
9
30
41
23
52
86
72
19
51
57
27
0
42
112
134
127
117
103
70
27
1
6
27
35
32
57
96
136
135
75
13
80
75
87
83
68
81
102
101
97
69
24
37
69
66
101
189
243
204
100
18
102
161
149
85
49
39
33
47
55
44
57
90
166
290
351
279
128
17
145
149
113
67
39
35
41
58
92
145
245
317
255
106
5
73
95
96
97
99
100
107
146
178
159
107
32
7
93
109
103
110
97
174
224
210
161
277
351
394
452
484
476
466
462
422
309
135
29
246
334
339
315
320
317
265
271
356
432
483
526
487
333
104
240
231
184
134
89
85
72
19
13
64
133
203
342
498
484
301
84
117
189
157
53
25
66
89
93
57
9
5
3
31
61
105
223
317
325
262
102
136
129
98
63
26
53
91
74
56
60
43
19
27
60
96
108
127
173
214
216
191
146
137
123
56
26
50
62
69
71
68
68
51
32
18
18
34
69
112
151
169
111
34
75
177
175
93
64
18
7
33
68
77
54
45
45
41
42
56
63
58
61
85
111
110
33
1
4
44
108
143
75
31
7
6
16
45
61
58
58
63
74
97
106
89
66
67
86
89
53
16
25
60
48
31
99
64
7
17
41
41
42
47
43
41
47
62
93
99
76
62
69
90
106
90
48
20
22
60
111
151
168
14
8
43
83
50
37
59
75
50
33
50
80
99
100
100
99
88
89
113
68
7
17
109
192
204
184
118
24
7
28
62
51
23
32
60
66
63
72
100
127
121
104
97
81
70
83
82
92
161
193
155
125
105
57
12
61
26
6
1
22
26
14
44
95
101
97
117
132
108
81
78
78
63
59
99
170
208
140
55
42
44
24
18
27
57
28
7
1
14
66
91
102
133
125
84
70
64
56
56
56
53
65
90
110
115
83
26
16
48
48
44
85
99
36
34
6
5
13
50
86
121
146
139
121
102
61
22
19
36
34
14
29
88
116
77
16
10
27
60
32
20
50
47
11
3
31
7
5
33
73
51
50
96
109
86
75
56
23
15
25
23
11
27
88
122
76
16
1
18
54
51
10
7
4
0
3
25
11
9
26
51
33
3
3
15
23
16
26
46
32
23
22
25
69
132
149
97
39
8
8
42
101
93
98
114
80
23
38
13
0
17
34
31
13
3
8
12
13
26
16
22
24
12
51
101
101
96
95
45
1
34
90
111
149
164
86
10
47
27
13
20
37
35
31
33
18
5
24
27
18
22
9
0
31
42
33
52
75
59
52
68
81
141
213
170
47
3
4
39
47
33
24
16
1
3
33
52
14
6
28
36
32
35
44
43
35
31
16
16
61
113
122
147
261
332
217
64
5
20
34
19
20
25
34
42
23
29
59
46
11
20
34
54
94
96
101
115
92
81
116
152
169
228
312
302
173
69
30
34
19
23
27
36
45
55
65
74
60
41
42
15
23
74
133
184
220
212
166
131
120
133
174
217
213
151
95
79
66
22
11
10
17
32
28
25
34
31
15
5
31
109
183
211
219
209
155
101
83
62
71
108
113
91
78
123
165
95
9
38
28
42
55
38
35
54
61
74
115
151
198
235
218
172
124
65
27
45
66
63
63
57
42
70
156
176
69
77
44
22
21
10
18
44
85
114
154
171
162
150
126
98
80
58
43
56
68
61
54
42
44
65
87
60
11
73
10
7
31
58
80
88
78
81
84
76
60
47
36
28
35
48
49
23
15
15
15
33
28
3
16
134
113
43
24
58
92
97
57
26
22
23
9
16
51
67
45
29
28
27
21
7
9
14
12
4
26
120
73
39
35
54
95
117
95
56
35
18
19
38
59
69
65
17
23
32
13
19
69
61
26
5
51
64
37
12
55
128
154
145
122
85
41
8
7
16
35
35
28
30
60
121
169
123
36
81
101
93
90
84
79
102
120
104
81
56
25
38
74
61
65
134
221
256
189
77
7
147
185
142
68
40
40
35
51
86
90
82
105
157
252
344
346
240
73
6
138
180
167
113
61
33
38
72
105
127
185
316
424
373
218
62
13
122
137
120
108
111
114
138
206
293
331
280
146
23
104
129
137
143
178
192
135
38
185
241
296
275
213
162
206
319
379
411
477
509
498
489
497
491
405
234
74
272
322
300
265
256
255
224
230
309
396
466
544
552
424
187
19
178
224
182
127
79
56
82
62
16
11
32
101
165
288
463
524
406
184
26
135
144
73
4
30
90
96
90
61
13
4
5
21
59
97
213
345
397
347
184
30
129
91
32
9
39
90
85
64
74
79
53
16
4
28
80
110
159
233
270
261
224
160
48
148
87
8
10
55
75
74
69
77
88
74
58
27
8
17
47
88
138
187
168
84
72
150
169
109
88
24
5
22
54
61
59
50
45
41
35
33
41
47
46
61
82
96
96
66
27
12
46
115
178
195
51
45
4
11
34
53
65
57
43
32
34
44
65
71
56
49
72
106
104
60
29
52
85
69
58
127
187
58
16
7
37
68
54
68
67
55
35
27
41
61
65
51
53
72
93
107
97
73
58
51
65
96
141
184
157
3
5
18
64
74
55
51
71
75
50
30
37
55
69
80
108
110
75
67
100
82
22
6
71
131
160
177
139
60
18
9
27
37
55
62
33
26
50
63
63
76
99
109
114
126
117
72
57
80
73
62
118
157
122
87
81
55
13
10
69
28
10
7
16
38
22
8
21
63
79
94
123
137
122
101
92
85
70
56
79
149
194
131
44
35
41
23
23
33
36
52
49
19
2
1
27
69
64
66
89
90
67
67
77
74
63
50
53
69
70
77
111
99
26
1
43
55
46
89
121
58
45
8
4
13
55
102
130
129
106
94
88
60
29
25
31
24
5
25
80
102
66
15
6
13
44
34
22
58
81
40
2
42
11
2
30
58
60
87
131
126
93
79
64
29
13
21
19
4
23
97
141
88
15
3
6
35
35
4
6
5
4
2
27
12
11
22
36
28
5
30
63
46
18
8
34
35
27
25
25
57
122
152
123
63
13
11
39
95
89
97
105
65
13
17
3
6
4
24
17
4
6
4
11
3
19
21
20
28
14
32
86
106
127
135
77
29
70
117
129
169
182
91
8
4
26
11
4
12
31
36
38
40
18
3
22
24
13
31
21
4
22
60
69
75
99
104
112
126
115
143
204
154
33
6
18
28
38
34
21
14
5
5
32
60
24
9
20
33
23
28
36
42
66
74
39
23
77
137
135
130
193
239
143
25
7
30
25
30
21
24
29
34
43
35
44
62
40
14
16
19
20
72
98
127
148
104
64
81
102
122
174
213
187
112
57
34
25
19
27
32
42
51
53
72
89
56
27
39
17
22
60
118
187
242
227
155
93
61
59
113
173
150
86
78
92
72
15
13
22
14
14
40
32
14
33
27
10
1
26
108
179
202
224
217
149
79
43
17
19
54
74
53
45
102
163
107
18
47
39
42
53
54
52
53
56
77
113
147
195
227
207
166
112
37
2
8
29
33
20
12
9
33
140
194
89
5
63
29
23
30
19
19
42
89
129
169
183
173
155
121
86
56
18
4
16
42
47
27
14
18
58
117
109
26
51
14
31
47
58
77
91
93
98
97
80
60
45
30
17
12
14
36
32
20
5
2
25
52
37
13
10
128
101
34
22
59
91
94
56
30
20
6
6
17
53
74
45
22
39
43
22
21
28
32
14
8
17
134
78
27
36
70
101
107
83
47
23
14
21
36
67
85
66
40
25
32
16
6
43
57
18
5
59
57
31
19
68
136
155
138
108
67
25
11
23
46
44
42
22
20
27
105
170
152
59
3
81
109
101
96
94
97
122
133
105
67
47
31
32
59
60
46
86
179
266
248
125
25
109
191
207
140
70
57
63
52
56
97
124
107
100
121
182
277
353
320
152
17
185
215
186
124
70
38
45
99
147
163
212
338
458
437
304
152
15
117
176
183
152
126
120
136
183
285
417
505
465
294
103
4
120
141
163
169
188
263
318
270
149
225
290
340
324
266
211
246
349
390
410
467
510
520
525
532
534
468
311
126
263
281
257
215
184
189
191
211
286
367
448
545
585
488
265
57
184
178
125
75
42
74
90
64
26
18
12
70
142
259
425
536
495
302
70
12
132
84
12
13
57
105
109
98
77
27
20
12
8
44
101
203
355
448
426
272
65
13
109
44
4
26
94
102
67
81
113
109
70
47
25
4
48
103
176
268
306
304
279
202
61
0
142
46
6
31
74
88
81
78
96
110
99
82
41
8
2
17
53
110
180
204
155
112
145
173
130
75
68
65
5
13
50
61
55
68
71
64
51
48
41
31
28
29
47
65
67
67
78
76
46
39
108
197
207
120
51
18
13
31
57
65
67
63
49
32
24
20
32
33
27
29
59
95
96
67
60
90
100
71
69
140
194
140
42
10
24
59
64
59
76
86
64
27
11
14
28
33
22
26
49
76
98
113
119
118
94
68
77
126
179
165
93
6
19
52
72
66
50
68
90
79
42
14
13
29
39
53
91
97
62
59
92
99
64
34
46
66
108
161
148
74
13
1
17
49
43
48
62
40
35
55
57
54
61
71
79
96
142
136
71
50
75
69
51
81
108
78
49
57
57
34
18
16
44
6
17
20
20
44
29
7
12
41
58
85
112
118
122
127
119
98
71
56
70
132
174
129
51
27
34
34
44
54
34
48
32
10
8
17
51
63
35
30
47
53
58
75
97
96
76
56
59
73
60
61
107
125
61
13
30
47
54
99
130
79
12
46
31
7
5
12
58
111
126
100
70
65
71
62
53
50
43
18
5
33
86
90
51
23
9
5
20
18
22
68
107
81
23
24
6
3
14
35
71
131
160
127
87
72
60
34
15
24
22
3
28
102
139
88
15
3
5
13
18
5
22
32
22
7
15
4
5
9
16
20
34
81
98
48
13
6
23
38
24
23
31
54
103
136
136
90
25
4
53
88
80
87
86
44
6
25
6
14
11
1
13
15
13
35
13
2
6
15
25
8
28
34
29
66
103
144
168
127
99
136
151
126
140
147
68
4
4
15
11
12
16
23
27
32
33
17
1
22
24
5
28
43
12
15
69
93
96
125
157
186
192
148
114
143
108
19
5
15
33
41
40
22
17
9
3
23
56
43
8
10
24
20
21
38
48
90
120
81
59
106
148
130
98
111
138
77
0
11
14
34
30
16
15
22
32
40
34
47
59
46
22
22
17
5
50
102
151
189
139
81
69
55
58
102
118
99
66
39
23
8
15
19
22
41
51
45
68
82
46
25
49
24
11
35
96
176
246
234
148
65
18
4
53
99
66
34
55
80
59
12
18
26
22
15
47
39
13
26
14
6
2
10
75
150
183
216
208
130
53
7
8
18
18
18
11
11
67
127
94
16
54
56
52
48
64
73
58
48
70
96
115
164
207
195
156
93
18
4
3
5
8
39
30
1
6
93
170
93
5
58
24
12
23
28
35
51
93
133
166
179
172
151
114
71
30
2
5
5
11
38
29
4
3
31
121
146
46
40
21
42
59
73
86
98
105
108
104
80
55
37
20
17
13
9
26
35
32
12
5
13
57
88
66
5
123
83
15
10
56
89
89
59
37
26
14
23
22
46
74
47
16
43
54
25
23
31
43
35
16
6
8
136
70
17
39
81
96
92
69
37
22
31
35
43
75
79
49
45
41
29
12
11
51
59
10
2
77
51
19
23
76
132
141
113
80
49
31
31
44
62
41
27
15
14
14
83
147
141
64
8
103
120
104
100
108
121
134
131
98
60
45
47
39
43
60
59
64
139
240
251
145
41
8
147
232
221
140
85
89
94
76
65
88
125
122
91
82
118
191
296
335
201
37
9
162
234
243
196
137
94
64
66
111
165
185
213
294
396
417
345
228
58
9
170
216
220
185
150
139
170
248
372
505
588
566
411
215
72
14
138
167
173
188
204
259
369
440
396
269
132
224
271
326
364
365
327
265
206
274
371
405
398
436
497
532
562
572
563
506
360
160
180
235
235
212
160
121
130
143
194
266
341
431
543
610
535
335
93
160
124
76
25
64
107
103
73
69
28
5
34
114
236
397
543
567
407
121
16
109
31
9
39
86
116
124
116
91
54
46
25
6
19
86
184
342
470
484
358
112
11
92
19
11
61
120
88
63
101
141
129
90
67
66
28
25
80
177
268
313
336
344
273
99
7
104
18
8
44
83
97
97
92
108
118
108
90
54
27
14
5
26
92
164
220
217
173
169
189
155
87
75
34
11
35
68
58
73
89
104
80
57
52
45
30
15
15
29
42
43
48
82
118
88
40
94
201
212
130
36
11
29
46
58
74
69
71
70
52
39
27
16
8
7
13
34
59
65
60
82
121
109
63
65
140
192
145
69
11
12
39
70
59
55
76
93
63
26
23
30
23
8
3
1
16
46
74
105
148
171
136
75
65
117
167
156
100
42
6
30
70
75
61
42
73
98
76
28
9
17
22
21
29
59
68
53
61
88
109
115
93
54
28
67
138
140
85
28
4
20
59
54
52
51
41
53
65
50
37
42
47
47
78
133
129
73
58
82
81
72
89
88
49
19
38
67
70
48
27
25
7
26
39
28
47
36
18
20
36
46
70
90
93
109
138
135
104
73
59
80
133
156
120
58
23
23
51
90
90
46
56
15
11
28
39
60
47
14
14
29
35
47
79
108
112
91
74
70
71
58
63
109
134
91
41
31
36
63
110
129
92
34
35
8
2
2
11
59
102
102
64
44
50
58
64
77
79
63
27
6
42
90
81
44
33
29
20
19
12
23
73
115
104
48
12
6
4
2
7
24
80
159
171
123
83
70
56
36
28
26
24
4
24
89
117
86
28
0
1
18
20
14
37
45
34
26
3
14
10
9
16
30
65
120
125
63
23
15
9
29
23
20
33
49
72
106
135
119
60
43
73
76
65
68
56
26
10
9
7
5
21
15
14
25
6
19
53
39
17
22
21
18
2
15
39
42
49
79
126
175
174
168
191
171
109
86
78
33
1
1
33
13
12
17
24
27
28
20
21
18
4
24
31
6
11
44
32
20
62
89
95
133
191
236
239
166
80
64
47
7
2
3
50
50
48
28
19
15
12
15
47
52
18
5
19
19
20
45
55
94
143
131
119
137
141
112
69
42
56
35
2
3
7
45
29
21
8
10
32
42
26
31
54
58
38
18
4
7
38
98
153
215
190
124
75
21
6
27
35
39
29
20
16
7
21
7
7
12
38
48
41
54
53
30
36
60
47
11
13
62
147
222
228
146
59
8
11
17
30
10
4
23
48
47
13
29
21
20
23
47
50
22
15
7
2
8
8
30
102
149
188
182
114
26
3
24
44
24
22
26
20
27
73
77
17
24
51
67
64
47
62
83
60
44
59
67
78
123
178
182
143
77
15
2
1
16
36
51
56
20
2
35
113
88
14
63
24
3
16
37
49
62
95
126
149
164
164
146
112
61
14
1
4
13
19
33
42
22
5
5
93
157
65
1
84
35
21
50
75
95
107
111
103
103
99
73
47
27
14
29
37
29
37
46
39
27
5
8
38
114
121
32
118
65
8
16
64
88
80
62
47
26
13
31
31
42
70
59
21
35
53
31
29
27
41
48
47
21
1
134
64
22
58
91
80
73
62
36
22
41
55
63
80
69
29
34
54
33
24
34
62
44
9
7
15
105
104
54
20
33
77
121
122
92
59
47
56
61
65
70
29
15
9
14
19
58
101
99
45
13
93
139
134
106
99
114
136
138
118
89
59
51
56
52
28
53
83
65
105
195
208
127
44
12
201
265
221
143
111
120
119
103
84
82
99
113
85
59
83
124
210
284
202
51
1
216
281
263
194
143
117
104
102
117
153
181
182
199
273
327
325
269
136
15
32
132
220
242
235
211
182
174
219
321
441
521
550
534
448
297
160
56
180
206
205
212
252
350
475
523
465
355
224
106
279
327
364
390
408
392
322
243
285
385
417
386
405
466
524
575
596
582
535
402
181
173
215
203
153
103
71
74
96
154
231
305
406
541
634
574
384
125
125
82
20
32
104
145
103
95
95
52
13
5
81
209
378
543
607
477
181
3
75
13
4
70
117
117
128
126
100
83
67
37
4
3
49
159
308
461
516
431
179
7
76
9
10
77
112
82
65
108
155
143
113
94
85
41
2
53
159
244
295
347
394
337
153
24
57
3
22
51
76
102
105
100
108
115
105
86
70
56
54
28
17
75
153
218
251
223
203
212
175
98
40
15
43
53
52
72
86
112
121
87
56
51
48
44
35
26
25
29
30
42
87
146
126
60
90
198
222
145
1
17
51
53
62
81
73
78
88
69
52
43
35
23
11
5
13
24
29
40
80
131
122
65
59
139
202
167
96
2
18
55
62
58
57
81
92
63
35
40
53
46
16
5
4
2
17
41
69
131
180
156
88
70
120
160
145
103
55
5
35
68
77
66
45
72
93
66
24
21
41
39
25
21
28
37
44
58
71
91
133
146
89
38
65
120
120
83
45
2
15
59
74
66
39
40
67
67
40
27
36
36
36
58
94
91
64
65
82
88
101
124
104
47
17
35
74
95
79
42
21
9
34
54
40
43
37
34
40
38
38
57
74
82
93
120
127
97
66
62
97
142
143
101
54
24
24
74
133
122
65
57
4
18
45
48
51
30
14
32
35
33
38
72
106
114
105
90
71
62
61
79
116
126
86
49
40
46
84
125
124
90
52
43
4
4
3
22
55
70
57
29
37
51
51
66
88
91
77
43
9
37
86
80
59
56
48
40
48
44
50
78
101
100
64
13
15
11
3
14
35
77
157
167
123
85
71
58
43
37
27
17
6
16
66
95
91
70
31
37
63
41
29
48
50
45
50
39
8
24
17
26
38
51
94
148
145
85
42
28
15
14
13
17
33
42
43
72
128
146
108
86
81
65
51
45
29
28
40
45
4
23
18
3
27
42
10
31
68
64
41
30
12
3
2
5
28
45
40
47
88
151
188
194
193
151
83
38
18
15
14
18
33
13
10
10
23
36
39
24
24
22
15
29
41
16
6
20
39
30
46
63
71
120
191
241
235
161
56
14
3
3
1
5
71
62
54
46
22
19
23
25
23
43
53
28
9
16
15
21
46
54
75
138
162
167
157
128
96
40
5
5
11
3
2
13
45
24
21
14
8
29
49
20
20
50
72
49
22
7
5
30
75
126
208
225
171
82
9
10
32
35
8
5
2
20
15
18
0
5
17
42
47
44
47
29
24
52
58
55
23
7
23
107
182
206
142
63
12
15
41
37
20
12
6
11
46
22
41
18
15
37
49
51
37
16
7
15
48
34
7
46
102
143
161
109
23
3
21
42
45
51
41
37
16
26
65
29
30
52
76
78
51
58
77
55
38
41
42
46
89
142
162
131
76
19
2
15
36
48
66
54
37
17
4
51
82
31
70
35
2
19
44
57
67
91
111
129
144
148
139
112
59
9
2
17
40
48
53
51
42
11
7
47
138
88
10
87
30
23
64
89
109
122
115
95
89
85
63
35
19
11
35
52
52
54
57
48
32
15
1
11
102
167
63
3
107
50
11
40
81
87
74
67
56
18
9
29
43
43
63
70
42
35
44
35
38
26
15
36
77
64
16
133
71
42
85
98
67
61
64
41
22
43
74
83
85
73
31
26
49
41
30
40
45
27
14
15
15
128
138
68
28
49
77
103
107
82
57
55
76
84
87
76
26
13
5
9
18
46
58
52
22
16
23
129
178
153
110
98
115
140
133
103
79
65
59
56
50
25
42
81
67
83
140
136
75
35
14
128
261
294
218
143
133
142
131
119
100
83
72
91
76
49
70
87
128
209
167
53
7
14
266
326
280
195
148
137
138
136
119
129
149
135
104
147
218
259
261
177
56
6
190
268
266
241
232
221
227
284
382
461
466
429
419
401
316
202
108
153
214
241
239
252
324
451
550
547
470
381
274
150
327
382
406
427
452
442
363
274
285
381
412
374
376
429
493
551
587
589
560
445
205
171
210
169
101
54
30
38
60
101
179
262
373
532
647
601
408
149
99
46
24
64
133
155
123
98
104
79
20
3
53
182
359
529
608
507
241
32
38
10
25
100
138
114
122
125
101
97
88
40
6
9
28
133
272
430
527
484
247
34
43
10
23
78
97
85
74
111
155
146
126
119
96
72
32
33
126
215
272
347
414
380
200
39
0
11
21
55
70
91
102
104
103
109
100
88
85
80
83
61
16
55
133
207
259
250
238
240
192
103
4
19
56
51
47
75
92
115
118
84
59
55
53
63
67
54
45
29
17
39
89
159
166
106
110
203
239
164
4
24
69
55
64
84
76
86
101
77
57
59
62
55
41
26
14
9
7
22
66
127
137
87
69
148
227
207
134
3
28
58
59
60
65
86
93
71
51
48
58
62
48
27
19
9
2
10
30
86
149
148
97
88
136
164
150
126
81
4
41
60
77
64
47
74
87
62
36
37
41
41
38
33
24
16
25
38
42
56
118
165
130
80
93
112
94
82
66
5
12
52
82
63
29
49
77
57
36
39
43
34
31
41
49
44
39
53
65
80
120
161
139
80
51
51
69
96
92
56
23
10
37
59
32
29
39
51
51
40
38
47
67
74
79
84
92
83
54
59
102
151
145
98
61
45
49
96
146
128
75
44
7
24
51
41
29
23
30
54
53
34
33
64
100
105
106
98
65
51
62
99
131
123
72
46
56
75
112
133
114
83
57
38
5
4
16
38
36
23
8
16
43
54
50
70
84
84
78
54
16
25
75
90
97
103
84
77
91
92
89
80
69
76
65
15
4
4
4
26
41
59
128
153
123
86
72
64
57
46
26
9
8
12
47
82
113
126
104
110
117
79
46
34
32
50
74
54
3
6
3
35
59
59
109
166
161
100
56
37
37
13
6
16
46
41
25
47
114
158
141
111
80
53
36
20
3
36
93
78
1
37
23
15
39
48
25
54
83
75
51
34
10
1
3
6
28
41
41
23
46
106
150
157
130
94
60
16
5
16
56
65
33
14
15
10
19
29
34
22
24
24
17
32
45
26
6
7
26
32
39
36
41
87
159
198
186
121
41
2
1
1
9
22
73
70
54
35
10
11
18
34
25
43
48
28
22
18
23
28
40
34
51
110
157
178
160
122
86
26
5
2
2
4
12
5
45
20
15
17
9
25
48
25
23
58
72
47
8
32
24
24
34
84
173
217
182
81
14
39
70
53
27
3
11
26
20
19
3
12
30
45
39
40
45
31
37
53
42
35
56
26
7
51
142
167
125
57
27
52
84
73
52
33
8
10
36
37
43
41
10
12
45
47
36
33
16
12
30
42
66
26
26
53
107
142
110
31
10
25
44
59
71
57
66
25
3
52
46
41
60
80
87
61
47
53
44
31
25
22
30
72
111
125
113
73
29
21
36
46
52
67
56
44
49
19
20
75
51
72
48
10
22
43
58
75
83
88
105
130
131
120
102
51
8
21
42
55
63
67
69
47
21
9
18
97
107
31
85
27
33
85
97
106
121
115
89
80
76
61
29
9
8
34
56
64
67
64
55
47
52
15
4
69
179
92
4
91
37
31
72
92
81
77
75
63
14
6
25
57
52
52
72
72
55
45
41
41
49
19
15
76
113
32
8
132
84
62
97
99
62
58
75
47
27
50
89
95
89
83
55
39
45
42
38
34
30
26
22
11
6
150
166
79
28
54
75
90
93
79
59
69
88
99
99
80
39
27
25
12
12
32
32
31
26
26
28
159
212
169
113
99
118
137
125
95
78
73
66
49
41
32
27
43
44
59
90
59
31
32
17
171
314
320
220
148
152
158
134
124
114
93
65
72
77
47
57
62
70
134
115
41
11
11
148
314
360
295
212
167
156
158
152
123
106
119
104
52
66
127
174
206
169
79
15
241
315
296
261
262
266
290
352
411
420
366
298
292
312
276
189
117
194
240
269
283
320
424
540
576
520
434
363
277
161
115
142
180
189
155
356
417
442
463
480
468
391
305
282
365
385
345
343
388
442
502
562
590
581
487
243
179
203
137
62
17
23
31
39
52
124
221
345
512
641
615
428
164
95
26
27
77
142
156
139
101
101
95
29
6
39
164
340
501
588
520
291
60
24
10
37
112
145
107
113
124
96
94
101
53
12
6
30
122
244
394
523
518
300
57
14
10
41
79
84
89
92
120
154
138
127
136
107
90
47
19
95
185
252
335
410
400
236
53
5
15
45
69
68
78
98
105
102
106
102
94
98
91
91
99
48
26
97
187
247
258
268
273
212
110
5
24
60
52
58
80
91
107
102
79
73
73
72
81
89
77
62
41
10
33
82
157
198
160
146
223
263
177
5
29
73
55
67
88
83
94
107
83
70
81
86
79
67
49
31
19
10
11
52
113
147
115
90
163
256
247
166
4
35
62
63
65
73
86
93
85
66
48
57
77
73
48
27
19
18
5
7
46
110
131
101
99
143
169
176
175
119
4
42
57
69
61
52
75
84
63
50
46
38
41
62
55
30
9
3
14
22
23
89
160
153
118
116
106
82
97
94
54
5
8
48
79
54
31
62
78
55
42
53
48
26
28
28
20
11
12
29
34
53
114
180
176
130
100
74
55
74
91
66
20
8
36
53
17
26
51
59
49
43
39
41
54
62
61
53
57
64
42
43
87
144
156
120
93
86
86
101
123
114
77
47
28
6
29
56
32
10
17
34
62
61
39
36
61
92
91
91
90
57
42
59
98
145
144
94
64
77
101
123
118
94
82
59
22
2
8
42
48
8
3
3
21
48
53
56
80
80
72
76
63
23
18
60
102
138
158
143
130
129
116
97
60
37
62
72
18
2
2
5
22
25
28
84
130
115
76
65
74
68
50
32
9
7
11
35
75
126
161
169
177
159
100
42
8
3
41
95
80
4
3
10
8
32
45
43
102
171
166
103
59
44
54
24
5
16
60
47
21
31
87
132
132
107
71
50
34
12
11
34
125
101
8
38
31
15
41
38
41
77
97
83
57
32
8
1
1
26
41
45
48
20
12
49
81
86
57
37
45
26
4
23
90
100
32
14
15
12
16
13
15
11
21
28
22
39
51
31
13
19
17
25
34
22
14
43
99
134
122
72
36
13
5
7
47
80
67
76
59
28
4
4
11
25
26
39
44
25
27
22
15
36
30
12
30
73
113
141
137
111
81
40
14
8
10
15
55
62
40
45
22
11
25
14
16
39
41
44
68
65
39
2
12
10
6
0
47
125
164
145
65
16
47
79
65
49
11
14
57
55
13
4
29
41
47
33
27
43
50
57
53
25
12
29
13
3
23
103
127
90
46
39
81
98
94
61
50
28
20
45
44
26
19
8
11
39
41
24
11
9
12
29
35
41
20
15
29
80
122
95
34
22
36
54
66
78
68
83
35
11
47
53
39
68
78
86
66
38
28
31
29
10
7
25
59
81
85
85
62
31
44
52
50
60
57
49
51
80
31
17
68
61
34
74
52
19
22
33
58
85
82
73
81
108
107
89
73
33
28
56
68
65
65
73
76
43
31
11
2
59
111
42
74
21
43
95
95
97
115
115
89
81
77
61
23
0
12
34
51
66
66
59
59
66
72
22
6
45
164
108
7
71
26
48
85
87
78
80
90
69
17
7
30
71
70
51
68
87
76
55
45
49
52
18
6
68
144
53
6
135
130
93
67
88
96
65
63
78
43
25
53
100
103
88
89
78
58
49
42
39
25
17
25
41
21
2
165
184
85
20
51
85
87
81
74
56
74
94
99
96
79
55
51
46
34
28
30
30
34
42
25
32
192
244
176
113
112
134
139
122
96
84
78
70
43
31
42
49
20
4
30
49
16
32
41
8
34
217
350
340
233
167
176
176
138
124
116
106
75
68
86
63
48
34
33
78
67
25
17
7
199
368
388
306
240
209
184
169
148
117
106
118
114
56
36
67
101
137
127
70
19
132
287
361
336
305
312
321
345
396
402
339
260
206
202
229
216
149
93
37
232
267
306
345
409
526
596
557
470
386
320
250
158
69
106
147
196
229
214
173
367
428
462
484
494
480
421
340
207
286
351
346
297
301
341
382
448
540
593
594
514
288
75
185
187
114
45
24
64
66
38
27
81
192
325
486
622
624
456
184
94
26
26
76
134
151
152
109
97
95
34
8
43
161
322
477
574
533
324
76
18
5
42
113
131
100
107
125
94
87
100
71
22
5
39
128
227
368
513
534
329
73
6
15
59
79
75
90
105
131
153
129
121
142
118
107
70
16
72
161
235
312
392
415
274
69
0
30
76
84
73
77
93
98
102
110
109
110
109
89
91
115
67
13
60
159
227
256
294
308
239
127
3
16
57
63
72
85
90
95
88
80
93
104
100
99
94
86
72
56
31
32
60
146
216
202
178
248
289
181
3
35
68
52
72
92
88
98
112
95
92
105
101
90
86
72
47
22
10
6
37
93
151
138
112
175
274
278
188
14
49
69
63
63
76
87
94
94
71
49
66
94
89
61
38
31
29
10
3
25
86
114
100
103
133
166
214
235
155
11
40
53
61
54
51
74
75
59
52
47
37
54
86
66
30
13
20
27
27
11
69
140
148
126
119
96
86
134
139
75
1
8
49
69
44
35
71
81
54
48
59
37
19
41
42
15
2
6
18
15
29
90
162
179
154
131
90
42
59
98
83
15
7
28
45
14
25
60
61
48
49
46
30
33
36
36
30
35
46
37
25
48
115
158
151
131
121
108
89
89
106
93
49
29
5
20
52
26
0
14
30
59
61
46
41
55
73
71
69
74
54
40
45
77
142
176
149
106
91
100
108
84
74
93
72
11
3
13
50
46
6
0
11
31
41
47
66
90
77
56
72
70
36
20
48
100
157
198
199
177
137
94
58
20
9
54
90
6
0
10
22
14
5
2
51
105
96
54
50
85
77
44
40
32
5
14
36
72
121
159
189
198
156
89
18
4
4
23
100
89
1
1
27
20
19
21
25
80
154
154
96
54
56
65
37
10
12
45
44
22
17
51
79
86
75
57
53
61
29
5
20
98
105
17
31
38
21
35
29
46
83
102
92
65
32
7
3
7
34
43
46
54
33
7
16
33
52
49
29
46
57
16
10
74
98
36
24
29
24
11
5
4
6
28
39
34
45
53
32
9
21
21
22
31
27
7
7
36
77
80
48
33
39
19
16
47
85
60
76
69
35
5
3
10
18
23
42
46
23
28
28
6
30
26
1
11
39
50
74
89
83
76
62
42
24
15
14
57
84
37
48
27
5
23
18
10
21
48
58
76
64
38
12
2
1
6
7
23
75
92
84
45
32
61
64
65
56
18
15
83
83
9
7
35
44
44
28
16
36
60
68
54
28
6
1
1
4
13
70
91
57
14
40
78
102
89
59
55
37
16
49
57
0
6
15
16
22
32
21
4
4
8
12
27
27
20
10
15
55
88
59
27
35
50
63
68
71
65
82
41
14
44
56
33
72
76
74
60
34
13
21
35
11
5
18
45
54
56
47
35
43
76
57
62
64
47
39
57
85
28
7
68
70
44
72
44
21
20
27
59
90
80
57
57
77
76
58
44
25
45
77
82
67
63
71
68
39
35
11
7
39
112
43
61
20
52
93
85
88
106
106
88
83
83
65
22
2
21
41
49
66
61
53
61
74
62
15
4
33
141
115
13
59
25
52
70
68
73
87
96
83
32
9
23
81
86
64
67
88
82
65
47
54
32
12
2
69
147
69
3
140
125
88
52
65
91
77
72
76
25
10
45
110
108
88
87
81
72
56
40
34
11
5
15
57
42
0
7
169
187
83
10
50
101
94
64
60
46
75
103
102
94
82
65
65
58
45
35
32
26
43
48
15
27
228
269
175
105
130
166
153
119
103
92
87
79
56
37
44
70
63
39
29
21
15
55
44
4
25
268
373
337
239
191
203
193
147
119
114
111
86
73
92
84
67
24
3
36
29
11
22
4
259
417
406
312
267
254
218
174
134
103
106
128
130
92
51
33
46
75
75
47
12
194
336
401
376
360
381
384
385
402
358
255
176
145
142
162
159
111
64
23
208
264
300
360
421
497
594
600
504
413
345
275
212
153
79
127
186
243
259
225
180
371
431
470
488
498
489
459
375
239
299
344
308
244
255
298
327
407
527
599
600
525
327
101
175
167
102
34
50
112
96
41
32
54
172
310
463
602
629
493
209
84
26
25
80
134
145
155
123
93
79
28
8
58
167
306
459
571
558
344
78
10
10
50
105
116
97
102
121
101
87
92
80
32
10
53
124
211
347
503
540
342
81
5
31
65
72
69
85
110
136
151
124
117
141
130
118
93
29
61
141
217
283
377
432
311
86
0
43
92
84
72
78
89
91
100
115
113
123
119
85
95
115
84
34
34
133
214
258
316
337
270
157
43
9
51
73
80
87
85
82
80
87
112
120
123
112
92
85
72
60
62
37
35
135
225
219
194
272
313
189
7
47
61
52
80
99
89
97
113
109
111
120
114
103
101
86
55
27
27
20
24
71
150
149
126
179
277
299
204
21
60
71
61
64
85
97
99
96
67
50
85
111
96
70
56
51
27
10
9
22
74
109
104
105
112
147
244
287
175
6
35
59
58
51
58
79
72
55
44
37
44
75
96
67
33
23
18
28
30
14
60
122
132
113
95
73
95
178
182
86
2
9
52
71
42
43
81
85
57
52
48
20
23
59
55
25
4
18
21
13
12
63
125
150
135
120
81
24
58
129
111
16
7
22
51
29
34
69
66
51
53
47
21
23
26
23
20
19
29
30
16
15
74
140
164
150
125
97
63
57
109
123
62
37
2
12
44
34
7
25
33
51
56
51
39
42
53
54
53
51
45
35
27
43
115
182
188
147
97
71
64
40
54
101
90
16
1
9
38
39
9
9
22
34
39
45
67
88
67
40
55
69
46
31
40
86
145
191
209
188
113
49
11
3
4
38
105
78
2
3
16
35
25
12
6
37
84
79
37
37
89
84
36
32
46
40
32
43
69
96
119
149
160
119
58
23
6
2
10
78
87
4
10
24
36
13
17
10
48
116
136
93
57
73
75
47
17
6
9
13
15
9
20
26
32
39
48
66
98
70
12
2
46
81
28
20
28
37
29
35
28
37
65
97
102
74
33
8
7
12
25
33
36
48
39
23
22
28
44
61
55
66
86
41
11
29
76
34
31
41
37
18
11
8
6
25
47
45
44
48
35
13
14
27
30
37
43
31
9
2
30
68
62
35
62
42
10
28
73
47
63
65
42
9
6
16
23
29
49
58
25
21
34
12
9
32
19
5
9
8
9
27
44
66
72
54
60
29
11
32
74
38
38
18
2
4
5
4
18
42
57
79
72
46
34
11
4
5
5
11
28
27
32
8
35
48
64
57
60
25
11
51
93
31
3
7
33
33
37
37
21
26
47
59
52
42
19
3
5
4
2
45
60
15
11
32
69
87
76
53
58
40
10
38
64
4
11
34
25
6
22
23
4
6
5
3
16
19
19
12
4
23
42
30
32
48
59
71
66
57
48
67
41
6
34
65
9
31
69
72
54
40
24
8
22
45
18
6
11
31
41
35
10
30
69
74
62
73
70
42
39
56
73
24
6
62
82
42
50
30
19
14
23
58
81
68
41
36
46
47
40
28
21
57
83
89
65
60
63
58
42
43
12
5
38
122
50
54
30
56
73
74
86
97
87
74
77
82
68
31
19
33
45
53
70
58
49
59
68
50
12
2
24
121
117
19
63
30
44
43
52
79
96
96
86
50
25
13
71
89
73
68
74
76
65
49
50
22
10
4
67
143
69
5
149
120
67
24
48
96
97
80
68
26
4
37
109
105
87
82
76
71
61
39
26
4
3
13
68
50
1
9
175
174
70
7
61
123
107
56
44
35
79
118
108
103
97
74
67
55
41
34
28
27
46
53
12
16
254
282
164
93
146
200
170
123
105
97
93
92
85
63
51
64
67
51
31
21
28
69
49
3
12
314
380
316
238
219
230
206
150
112
103
107
91
77
83
91
90
51
13
12
6
20
32
4
98
315
452
416
322
299
292
244
179
119
89
100
125
135
116
90
42
13
32
43
30
10
257
384
436
415
418
455
447
406
372
294
185
124
103
92
108
116
83
46
13
253
293
340
431
510
570
611
556
438
366
312
233
173
141
81
163
223
264
258
216
181
383
436
470
489
501
500
491
407
261
307
341
279
215
229
269
294
380
515
597
604
535
363
126
154
147
90
28
86
137
100
40
28
43
159
296
447
581
627
519
233
26
64
22
35
101
142
144
150
135
99
61
19
11
68
165
289
438
565
580
360
77
3
17
61
100
110
101
92
105
111
97
86
80
43
20
49
109
194
330
493
544
351
86
5
34
56
62
64
82
108
131
142
123
116
140
140
130
104
38
54
129
199
260
370
453
342
100
3
35
85
71
66
75
85
87
103
114
107
124
122
92
107
119
76
35
19
123
211
268
327
354
300
191
57
12
50
76
78
78
72
69
73
92
111
120
135
119
92
86
76
63
85
49
36
137
234
214
198
289
335
209
53
23
60
63
63
89
95
79
86
107
108
113
124
128
118
109
94
66
43
47
32
18
61
144
148
133
169
266
315
222
80
24
60
69
61
69
97
102
98
91
62
57
98
120
104
81
72
71
31
9
17
26
65
102
111
114
87
112
256
320
181
4
35
66
56
47
67
83
71
57
41
31
54
85
88
62
48
44
12
15
26
13
49
105
122
103
68
37
87
207
213
84
3
14
58
73
50
48
79
81
62
53
34
14
26
57
57
40
14
9
7
12
5
37
89
119
107
92
55
0
54
162
143
19
4
25
59
43
39
71
70
55
56
42
19
22
36
37
23
4
5
15
9
2
45
108
147
140
108
72
32
22
95
146
88
39
2
7
38
35
18
43
48
52
54
51
33
32
35
43
38
30
23
22
12
24
88
152
179
158
95
44
29
10
25
89
106
30
1
7
25
30
19
31
41
45
45
45
58
67
52
34
42
49
45
31
33
67
121
146
160
151
84
20
6
3
7
21
95
86
1
4
14
31
32
18
15
31
70
73
33
31
84
85
30
18
46
63
60
52
64
76
72
82
89
67
45
53
35
7
5
50
76
8
6
22
47
24
22
17
19
74
119
99
63
82
92
55
28
25
26
21
17
15
13
3
6
14
34
60
94
95
44
7
15
48
29
13
24
36
30
42
39
35
42
78
105
79
35
12
23
22
20
25
28
31
31
41
43
29
34
51
67
82
88
56
10
9
56
28
33
46
43
28
22
27
18
16
35
44
38
34
30
20
18
25
41
50
53
50
35
12
21
59
69
50
66
57
11
8
56
31
41
51
43
17
15
26
35
40
57
69
30
8
30
21
6
16
36
48
54
36
8
5
23
56
69
49
64
52
6
7
53
53
34
17
7
3
4
5
5
18
28
41
70
73
46
36
22
7
2
3
5
23
30
11
5
26
47
68
59
60
29
8
29
76
24
24
2
11
27
20
25
45
36
21
26
42
46
43
33
5
11
9
6
24
27
13
23
36
55
70
64
52
57
46
7
29
61
28
1
14
49
28
3
21
37
18
19
17
4
6
8
12
16
4
3
6
5
16
50
68
74
64
47
34
54
45
2
19
66
32
7
32
67
70
44
23
17
16
34
50
22
1
9
21
35
12
20
42
65
61
69
76
68
47
53
51
53
23
8
53
98
41
21
20
18
6
24
55
68
57
33
24
25
34
35
12
25
54
85
90
68
61
52
54
53
48
10
4
37
132
62
52
47
56
51
64
94
96
76
63
68
71
61
41
29
36
46
56
73
63
52
54
58
44
11
1
13
110
121
26
115
83
39
31
29
66
108
108
91
77
58
41
36
54
76
67
58
57
64
66
49
40
26
8
7
60
142
63
2
166
119
38
4
54
115
117
88
58
25
7
43
98
89
84
78
70
67
58
39
28
6
1
17
77
60
6
8
186
150
42
8
74
138
123
67
43
41
94
130
112
113
117
86
64
52
43
39
27
27
43
55
16
10
113
256
271
149
93
164
223
183
126
102
93
93
102
108
88
56
50
57
56
41
28
37
71
50
6
5
137
336
374
290
237
244
251
214
146
100
90
103
93
74
69
84
94
71
22
8
19
41
29
3
126
355
461
419
347
340
329
265
176
105
85
101
117
130
130
116
71
12
9
21
26
8
106
298
415
469
467
488
523
493
410
327
230
138
95
75
56
67
81
59
32
18
286
326
387
506
594
619
592
494
383
328
281
200
141
115
65
143
208
254
265
239
201
173
396
444
473
498
512
510
507
436
292
135
309
332
261
203
218
249
276
363
493
584
611
553
399
147
139
134
75
31
105
149
103
46
21
47
146
279
431
563
616
531
259
37
44
18
52
131
165
148
141
139
108
53
13
12
71
154
265
410
549
590
382
86
7
10
60
105
116
105
81
87
116
108
83
76
46
22
40
100
187
317
484
552
374
99
0
20
50
60
65
79
95
120
134
119
111
133
143
135
103
39
51
126
191
252
374
472
369
114
1
1
28
65
59
59
74
82
81
97
103
95
110
116
107
123
123
71
32
19
126
219
275
325
360
326
217
71
21
59
78
71
63
63
63
72
82
92
111
135
121
93
89
89
76
84
46
48
158
232
204
197
301
350
235
71
29
62
67
78
95
84
68
76
97
101
106
120
135
129
108
91
75
62
61
28
13
67
133
144
141
154
242
323
241
69
19
50
67
66
74
100
104
98
91
72
69
97
118
107
88
82
82
44
16
14
21
58
91
108
124
70
71
239
325
179
6
42
71
55
46
76
87
77
72
53
37
54
77
76
65
66
71
23
5
19
13
31
88
114
112
63
7
53
198
227
84
6
25
62
68
48
51
76
82
71
56
31
22
23
38
56
51
32
9
13
16
3
19
59
103
104
93
55
8
27
152
163
8
2
31
57
45
37
65
70
60
59
48
37
25
28
45
33
3
0
3
2
5
37
80
111
118
98
70
23
8
53
139
111
28
5
14
43
29
26
55
63
57
60
57
40
35
35
36
21
1
4
2
5
29
78
109
125
132
94
49
32
10
0
56
108
32
4
8
14
18
25
44
59
62
59
52
48
47
44
34
26
22
23
20
20
55
93
86
85
96
68
30
32
30
4
10
69
81
10
15
10
17
25
14
13
27
67
82
47
34
73
79
34
13
36
69
70
52
57
63
43
28
29
40
54
62
72
48
12
34
60
13
2
14
51
28
25
20
4
48
113
114
76
88
100
65
33
34
48
52
43
29
10
4
2
5
24
48
76
83
65
30
4
32
20
3
20
41
24
42
53
46
33
58
101
89
45
27
32
26
17
25
28
13
13
43
49
28
27
46
71
82
67
43
13
4
50
33
21
27
39
37
27
31
52
45
14
13
25
20
13
18
28
31
35
47
54
53
52
49
35
37
66
75
58
58
48
12
6
47
11
25
42
44
29
28
30
46
52
57
67
31
6
17
29
12
15
38
66
74
57
28
18
27
51
71
49
52
48
11
7
36
59
22
4
5
11
24
20
3
16
18
25
53
65
38
23
21
8
2
3
21
48
52
28
11
19
39
70
60
47
28
1
12
56
36
18
2
12
21
14
15
42
44
18
11
29
36
35
27
18
12
16
12
14
5
11
37
38
47
56
60
56
48
48
14
20
56
30
13
22
44
28
4
21
44
25
22
25
13
7
6
8
17
6
2
3
1
13
57
77
74
63
51
34
47
52
16
14
63
39
18
45
60
66
38
10
18
30
41
44
26
12
15
23
18
13
25
33
40
52
74
76
59
50
70
47
41
18
6
48
99
19
39
8
18
16
3
30
61
61
50
35
25
24
33
27
7
21
49
76
90
76
60
51
59
64
45
7
2
38
126
66
49
57
53
34
62
107
107
81
65
64
58
52
40
28
30
43
56
76
71
62
60
56
40
9
0
8
104
114
22
124
108
45
19
34
101
154
133
92
65
51
47
45
46
49
51
45
48
64
60
50
36
45
15
5
55
155
63
5
187
117
15
3
76
142
139
102
45
26
25
70
77
77
78
80
66
59
48
39
31
10
3
25
93
88
21
4
203
117
14
15
80
137
134
87
58
54
99
122
117
127
131
93
60
51
50
56
33
38
48
57
26
9
133
246
242
137
105
178
226
183
123
89
76
87
105
117
96
57
45
54
64
56
45
46
58
37
7
2
130
338
360
269
240
264
258
209
137
90
81
97
94
73
66
77
94
73
40
29
38
41
14
5
149
371
445
415
380
392
370
279
165
91
85
107
120
129
128
121
85
31
4
4
19
11
133
317
432
498
535
569
574
507
395
284
183
110
76
61
46
49
58
38
14
17
169
306
368
446
570
644
632
557
448
352
300
252
181
120
85
42
168
248
275
257
224
187
158
315
405
448
469
504
521
517
513
462
334
177
304
317
248
188
199
221
263
344
460
563
620
576
433
174
138
135
54
49
117
159
111
68
33
48
129
253
406
538
604
544
294
58
41
17
56
144
181
152
136
142
115
62
18
14
64
137
242
385
532
594
412
109
19
5
55
112
123
101
74
82
112
104
81
76
47
23
44
107
192
311
480
563
413
126
4
15
57
68
62
66
77
111
134
112
97
123
139
128
86
35
62
135
200
262
387
491
402
142
4
2
20
48
55
56
68
75
80
87
95
92
98
109
115
129
120
65
26
32
139
228
276
318
368
355
237
79
31
62
72
63
55
59
66
67
71
82
111
131
115
95
98
101
94
69
26
64
168
222
205
205
306
359
253
86
56
70
87
90
69
58
71
85
93
104
121
134
127
97
81
77
79
64
22
23
79
125
146
149
141
213
319
248
58
19
45
66
74
74
87
95
95
88
83
82
87
102
103
92
85
86
61
39
13
9
54
84
98
123
59
34
189
294
175
15
48
70
54
52
78
85
82
82
72
49
48
61
70
75
81
85
41
17
23
16
24
74
106
119
80
10
16
139
205
97
11
33
56
56
49
60
76
85
78
55
42
36
18
23
56
57
37
13
19
21
10
12
41
88
110
115
89
19
2
96
149
6
12
40
49
36
32
55
68
68
62
62
62
29
11
43
38
3
2
2
1
6
36
64
81
95
98
100
54
4
13
100
114
21
6
19
49
23
23
49
62
63
67
62
53
44
29
26
16
5
7
3
9
43
71
65
65
86
87
67
64
36
2
35
96
21
8
14
21
20
26
47
62
69
69
57
39
38
46
37
17
14
14
9
12
46
69
40
22
48
62
50
55
76
42
15
56
63
19
37
23
18
21
15
20
35
68
81
51
36
60
68
42
19
31
57
56
37
42
51
25
2
6
29
42
50
84
89
36
21
49
16
7
21
53
38
3
6
1
28
103
113
88
90
96
68
41
34
52
60
57
43
21
3
0
0
14
42
61
69
68
33
2
44
15
5
25
49
31
35
49
50
25
40
89
97
66
48
42
25
11
24
31
11
7
39
48
29
31
43
66
73
49
33
20
16
52
30
20
26
30
27
27
46
73
50
7
7
6
2
2
0
14
32
36
43
44
36
43
54
51
54
73
77
60
47
39
16
8
38
3
24
48
58
56
47
41
32
49
50
59
41
6
4
23
25
24
39
64
73
59
46
37
36
52
73
54
48
42
9
4
38
55
17
5
20
40
46
33
11
15
20
17
40
55
38
15
9
4
1
1
26
55
58
44
31
22
33
70
62
35
21
4
14
52
35
20
4
10
25
25
18
28
33
11
10
28
26
22
24
27
20
12
10
4
2
20
38
43
48
52
58
60
42
47
26
20
50
21
26
13
19
21
4
15
34
15
12
27
24
7
4
12
9
3
3
2
4
28
62
72
71
66
50
46
43
64
32
13
48
33
35
50
50
51
29
2
20
42
31
28
28
31
32
25
8
6
18
19
25
52
75
66
51
55
72
50
35
16
0
50
72
10
43
12
19
14
0
40
71
54
41
36
32
32
30
9
10
28
47
65
81
70
52
45
62
70
42
8
3
45
99
45
57
59
45
23
62
112
114
96
80
69
54
42
30
22
27
39
52
70
71
64
66
68
42
6
0
11
103
93
7
128
122
39
4
38
123
183
161
107
70
57
57
53
42
35
38
39
48
68
63
51
41
33
3
7
64
173
82
4
198
99
7
18
92
162
160
114
47
34
48
73
74
77
81
81
72
64
43
32
24
8
1
38
113
133
55
1
214
84
3
23
78
130
132
101
63
50
75
98
120
137
127
91
63
54
59
63
39
44
56
57
37
23
156
239
216
130
115
176
206
165
108
67
56
73
103
113
86
56
57
66
71
58
42
36
36
19
5
4
133
337
342
250
239
268
250
193
129
82
74
87
87
78
74
81
88
75
50
41
38
22
5
1
162
369
419
411
417
437
397
283
150
73
75
106
128
131
115
109
88
51
16
5
13
10
147
332
444
529
605
646
606
493
367
255
164
101
66
52
50
52
52
30
3
191
320
415
511
612
650
606
517
425
340
272
221
164
105
62
24
188
262
274
246
216
179
133
274
319
314
251
329
406
441
456
492
521
523
522
491
384
219
300
298
229
165
162
175
234
316
427
547
623
592
460
217
156
148
38
64
128
165
125
96
51
39
103
220
369
506
600
573
347
86
58
13
38
132
186
154
136
139
113
69
26
12
51
120
227
378
535
606
442
133
21
11
50
113
121
86
73
98
107
88
78
76
46
29
60
125
208
313
480
575
457
166
4
7
18
69
78
60
52
63
112
141
106
86
113
128
110
63
36
85
153
216
281
397
502
439
192
25
18
45
60
54
61
70
73
76
92
96
95
104
116
120
107
53
21
58
156
234
272
312
382
383
258
86
33
53
63
58
56
63
72
64
56
85
122
126
109
101
99
106
99
51
18
78
160
209
213
221
307
362
271
91
41
65
84
81
62
66
74
78
87
111
122
125
115
90
75
78
85
59
14
29
81
126
156
161
137
196
307
239
56
40
62
78
65
64
87
92
84
89
88
79
84
96
93
85
81
63
63
25
2
50
86
83
113
63
23
140
245
165
19
42
63
57
64
78
81
82
87
83
61
46
49
66
77
84
81
51
39
34
15
24
69
91
109
100
42
4
74
163
108
6
34
50
49
60
69
79
84
80
59
53
49
24
24
51
47
25
12
26
32
16
13
30
69
104
121
125
59
10
47
110
67
23
23
38
36
30
34
53
72
73
60
65
83
43
3
37
43
7
2
7
1
6
23
43
56
79
95
119
98
23
4
61
102
19
5
22
46
15
11
31
49
66
69
56
59
51
22
24
40
26
37
18
13
35
52
35
29
52
73
78
88
61
10
32
88
18
7
19
34
30
25
43
56
66
70
58
37
37
46
36
29
41
39
19
10
36
50
16
3
24
54
52
66
97
67
24
39
49
16
36
32
31
28
9
24
48
71
70
48
41
47
50
41
28
32
42
26
12
27
37
16
0
6
32
43
50
95
95
25
10
45
3
23
39
55
44
12
4
5
27
87
100
99
99
86
61
41
26
44
61
57
42
25
7
0
0
11
41
55
61
61
24
8
59
18
23
39
45
39
33
35
24
6
24
74
103
95
67
50
28
14
24
47
58
46
41
34
31
31
36
51
58
41
34
25
18
45
32
22
21
21
24
37
61
84
34
5
7
6
16
10
3
2
9
32
32
19
10
28
48
54
62
71
71
59
44
43
26
5
23
12
9
27
54
65
65
58
55
24
26
46
48
62
29
5
4
17
33
44
55
60
55
54
52
49
60
69
56
52
40
6
6
43
11
21
45
51
44
30
17
22
30
25
33
48
48
29
6
1
1
8
32
51
54
55
53
38
36
61
58
33
18
4
19
55
20
22
12
11
16
34
32
19
23
14
16
31
20
20
36
37
33
21
11
10
15
24
36
45
48
47
51
56
45
40
34
20
50
14
36
22
3
3
15
14
17
25
9
5
22
24
10
10
20
25
26
17
0
8
39
60
66
72
66
40
46
53
68
36
4
16
16
45
44
27
27
14
4
27
51
28
12
22
40
42
15
10
25
28
16
24
54
66
55
53
60
53
48
40
33
5
43
27
45
17
24
16
6
53
79
48
34
40
36
31
17
9
24
38
45
56
66
57
41
41
60
66
41
18
26
62
62
14
64
68
58
29
8
59
109
110
106
98
81
55
33
22
20
30
41
49
57
63
60
65
72
46
7
3
23
115
75
3
131
125
25
12
35
122
187
179
135
103
87
73
51
37
38
42
43
55
72
68
47
51
23
9
7
74
188
111
7
192
66
22
30
100
167
174
131
77
58
64
72
77
87
91
80
75
72
48
28
19
5
3
48
134
167
99
18
195
57
9
28
80
124
126
100
55
33
45
73
120
140
109
80
70
61
55
52
32
42
60
63
49
41
167
239
200
113
105
157
169
131
82
49
45
61
95
100
68
61
75
72
64
49
31
22
16
10
6
10
148
332
316
219
227
261
228
168
115
79
69
75
77
82
93
91
85
72
48
35
33
11
3
2
162
349
397
420
458
468
398
270
133
55
57
96
129
134
104
92
81
52
28
9
7
5
147
349
469
570
665
698
616
473
344
244
170
110
63
49
55
54
53
33
5
215
336
462
576
643
629
560
483
417
338
247
192
147
93
50
201
252
255
232
214
171
301
355
361
294
208
395
431
435
462
501
523
537
522
424
255
293
280
209
134
112
123
191
281
397
532
615
595
482
260
182
161
26
76
129
162
132
107
52
21
76
186
326
473
601
612
405
116
88
27
20
106
184
155
135
129
97
68
29
7
36
104
216
381
551
625
473
155
33
20
41
110
118
76
83
117
105
80
80
77
45
39
76
141
219
319
482
587
487
211
20
9
18
64
77
61
54
65
118
148
107
82
104
111
91
53
50
108
170
235
301
400
503
468
242
49
18
45
52
44
51
71
74
66
89
106
100
101
112
106
89
48
33
93
177
242
271
308
391
408
283
96
20
44
56
55
55
63
72
60
50
91
132
120
108
109
101
102
93
40
38
89
151
201
228
236
302
366
289
90
25
58
75
65
58
71
80
76
83
111
120
115
110
97
82
77
75
53
13
25
75
132
168
175
146
196
297
231
58
33
61
76
54
47
84
98
81
84
88
76
80
93
95
87
76
57
74
39
1
43
92
80
109
84
38
111
204
156
36
57
64
69
72
78
81
84
84
69
50
50
63
71
76
75
55
51
37
11
17
63
81
91
100
65
6
48
126
101
2
29
50
56
71
75
80
87
78
59
57
55
32
29
41
35
19
12
38
44
18
13
20
54
99
111
129
91
16
27
74
55
5
16
44
41
35
39
60
77
73
49
55
86
56
8
32
44
11
4
28
24
8
1
16
37
68
89
120
117
38
8
46
91
25
9
23
44
19
6
24
46
66
60
41
57
59
18
28
56
42
47
21
6
21
22
12
20
39
58
77
92
65
16
34
80
30
7
10
40
34
17
35
45
60
64
52
34
39
42
38
47
56
61
26
5
17
38
10
0
27
48
41
63
98
64
14
26
37
6
22
28
43
35
10
27
59
71
63
55
51
35
33
41
37
46
36
10
6
19
27
12
2
16
41
39
42
90
79
8
10
46
0
30
52
54
48
16
3
15
46
67
81
107
112
72
43
31
19
39
59
44
27
18
10
4
6
16
36
44
55
54
14
17
61
18
31
48
44
40
29
10
4
4
17
52
97
115
93
68
40
14
30
60
68
56
35
27
31
29
22
35
44
41
49
33
13
39
33
26
26
24
27
43
55
71
37
0
1
9
18
31
28
7
3
6
16
33
23
7
23
45
54
61
60
55
53
58
32
0
16
22
21
34
51
53
52
49
61
31
10
24
43
68
60
10
4
2
23
47
51
46
45
49
53
61
69
66
56
58
44
5
12
41
12
37
59
42
24
25
23
23
29
23
28
44
62
48
11
5
28
34
36
52
56
62
67
57
44
56
56
40
21
3
16
43
19
27
15
4
32
36
19
19
17
16
23
18
36
61
56
47
43
29
19
21
28
38
48
47
38
42
51
38
37
28
14
37
35
30
7
0
13
16
18
25
21
7
12
18
17
23
39
41
43
42
16
9
39
50
67
82
60
24
34
54
59
32
2
3
44
32
12
13
10
8
33
50
35
14
14
29
33
12
11
35
41
28
35
60
63
59
71
62
30
33
53
37
16
14
3
40
19
35
28
12
56
75
43
33
37
28
17
7
12
28
37
48
56
61
52
38
40
56
54
37
32
51
84
47
0
67
75
65
25
6
46
96
100
109
108
80
47
22
14
20
35
45
49
53
57
56
61
70
49
10
4
33
132
85
3
132
130
27
14
38
115
172
179
153
135
118
86
48
36
50
58
49
62
81
75
54
59
29
7
4
78
191
135
21
177
51
19
34
109
168
179
145
107
95
82
72
77
98
99
72
69
84
64
34
35
9
3
43
141
176
124
29
153
40
6
31
94
126
121
91
47
26
32
57
116
132
86
66
77
63
47
38
21
27
57
72
64
46
155
227
171
69
67
123
129
93
63
48
49
54
84
86
57
63
80
69
53
39
25
19
14
12
8
8
148
307
273
184
213
255
211
145
100
74
67
64
65
86
103
95
85
70
40
26
26
12
4
3
147
326
386
442
502
486
378
243
120
45
44
81
120
133
104
85
70
37
23
16
5
135
358
500
615
705
712
608
460
335
245
182
119
64
51
57
52
50
42
10
237
350
496
622
664
610
526
461
412
330
230
173
133
84
51
204
232
231
220
204
155
333
384
396
338
240
382
428
421
429
471
520
548
540
450
282
281
263
196
114
73
78
151
246
370
508
595
593
499
292
201
158
19
77
128
154
126
96
41
11
52
159
291
450
601
633
443
139
123
40
22
83
179
165
133
116
79
64
31
4
26
93
210
382
560
639
500
178
74
9
17
91
115
78
95
125
107
87
87
77
45
41
79
143
222
325
486
594
509
237
32
15
7
22
63
64
65
73
118
142
106
92
103
97
79
53
63
121
183
252
319
403
497
481
275
66
15
28
37
31
44
76
82
65
78
101
101
104
107
98
78
52
63
124
203
257
275
304
390
422
307
104
6
38
55
44
42
50
66
58
50
91
126
110
110
121
105
92
83
45
57
102
158
205
236
238
290
367
305
94
14
57
68
51
53
71
78
72
80
104
110
107
114
116
97
80
68
48
22
17
79
141
181
186
155
198
293
232
62
32
59
70
51
47
90
103
81
80
78
76
89
96
98
97
77
51
63
52
16
46
97
91
120
110
57
99
186
157
33
57
66
66
69
76
82
86
84
75
61
60
58
59
73
78
57
39
34
14
9
57
80
79
90
72
16
43
115
94
29
53
63
71
67
77
88
76
58
56
53
37
33
32
30
26
22
50
54
23
13
17
47
91
97
116
96
32
32
69
51
3
13
52
58
45
41
63
82
68
37
45
76
57
17
27
42
17
13
30
48
41
11
6
19
59
81
116
122
42
3
55
93
28
6
20
45
24
13
30
56
65
45
26
54
64
21
29
54
44
57
32
8
44
32
5
19
35
45
68
88
56
15
42
80
37
7
5
30
27
10
31
46
62
65
46
30
37
44
48
56
62
68
41
7
18
29
11
12
39
33
15
48
86
51
8
27
40
5
8
18
44
37
9
27
57
63
63
66
55
25
26
46
51
56
47
29
22
20
22
23
11
30
38
22
26
79
62
2
20
49
6
19
35
50
55
28
5
21
43
44
56
106
114
65
31
13
8
44
58
34
13
13
24
23
24
26
29
29
47
57
16
21
60
9
18
41
46
45
32
8
3
5
9
19
72
117
112
96
69
26
26
50
67
59
33
21
34
24
13
21
32
42
58
34
5
40
29
26
33
33
32
39
37
48
40
8
3
3
8
36
59
50
32
25
19
34
63
59
29
28
39
47
49
49
59
62
29
3
22
33
28
31
29
26
32
39
52
42
9
9
38
68
64
19
4
5
2
16
42
36
27
28
37
61
73
62
57
65
41
1
15
38
22
47
52
18
5
27
23
21
22
11
18
37
60
57
14
14
50
48
37
55
64
65
69
65
51
50
50
46
25
1
14
34
15
33
28
2
16
28
12
24
22
4
13
24
52
84
67
60
70
55
26
26
33
39
45
41
32
36
46
33
35
11
1
9
24
41
23
18
18
15
13
27
31
15
11
17
24
41
53
54
55
54
27
19
38
45
68
88
55
13
24
47
48
24
2
0
43
25
14
25
21
11
30
40
39
27
23
20
20
10
8
32
44
41
48
66
62
68
91
67
14
21
50
43
21
6
1
34
19
48
43
11
43
62
42
45
41
18
3
1
10
20
31
52
62
66
58
45
46
56
48
36
30
54
100
70
9
59
69
75
32
10
37
88
97
113
108
70
28
5
4
16
40
50
53
58
63
58
57
66
58
12
2
33
145
118
19
136
138
33
11
48
117
157
169
147
137
125
84
37
34
58
65
55
65
88
85
64
66
32
6
3
72
179
144
28
167
38
20
37
121
172
180
148
129
121
100
69
67
98
100
63
64
93
87
45
56
22
2
30
132
161
115
27
112
28
8
45
124
138
117
83
59
43
45
53
105
119
72
60
80
65
44
37
16
17
52
76
67
32
136
191
108
8
28
91
96
64
53
53
57
52
70
73
56
63
72
62
45
35
32
28
22
19
6
116
256
228
164
213
256
201
125
82
65
62
55
55
82
101
94
87
65
33
21
23
15
1
122
303
385
468
542
501
353
218
118
46
41
72
106
123
98
77
54
20
19
13
2
120
353
515
648
722
697
591
461
342
252
188
122
68
61
65
56
47
41
238
352
502
629
663
599
514
453
400
311
222
171
127
78
50
197
211
213
209
183
135
356
398
408
359
262
373
433
416
404
442
504
545
537
455
302
266
247
191
108
53
52
122
215
339
476
572
599
519
303
206
147
20
74
127
149
119
86
33
10
41
144
274
444
597
626
448
148
172
43
26
75
174
180
135
105
72
63
33
8
31
95
210
373
550
636
515
201
141
43
19
55
107
87
102
122
106
97
96
80
46
41
78
144
224
326
484
596
527
255
35
74
39
6
24
69
71
83
111
124
101
99
105
91
75
57
68
125
192
262
325
404
497
489
293
74
6
4
11
20
40
81
89
61
63
85
96
101
104
91
73
58
78
137
221
274
281
297
385
430
324
108
42
58
31
26
38
61
63
54
83
109
100
109
124
101
80
67
43
67
122
178
215
237
230
277
364
311
100
22
73
73
41
45
62
67
74
83
96
96
99
119
124
106
88
69
50
25
27
95
152
194
198
158
192
290
239
66
35
64
65
51
55
86
97
83
80
75
75
97
100
97
107
87
59
44
50
18
59
104
119
143
130
66
96
187
159
37
52
60
64
68
77
82
87
82
69
68
69
57
54
79
90
63
28
32
19
10
53
89
86
90
64
11
44
118
102
31
56
62
61
52
73
89
73
59
50
44
37
32
30
35
38
33
57
62
24
12
9
44
90
85
101
87
36
45
86
3
14
50
69
54
36
62
80
60
34
49
69
48
22
25
35
33
31
44
51
44
21
4
8
47
70
108
121
50
11
71
97
28
6
17
50
35
24
37
65
67
40
31
59
60
28
33
46
46
69
55
17
44
42
4
13
34
27
55
80
48
16
49
79
33
7
10
27
18
14
34
51
64
64
45
30
40
55
60
60
59
71
59
22
27
31
9
21
44
19
2
39
77
42
12
33
42
13
10
8
35
40
16
28
45
48
57
72
56
32
46
61
61
62
52
48
47
14
15
26
15
30
35
12
25
78
64
8
27
55
18
4
0
36
64
43
14
17
30
21
39
91
98
61
40
11
8
51
63
30
5
15
43
40
27
34
33
27
53
62
21
25
58
10
5
29
50
46
39
12
10
8
3
3
39
100
112
123
111
49
23
36
62
49
11
13
32
20
16
22
27
44
62
30
1
41
27
22
40
42
29
24
27
38
29
3
1
5
4
41
81
102
96
70
33
37
81
80
47
24
20
32
41
44
57
49
13
1
31
44
33
21
10
12
28
37
44
35
11
2
30
58
50
24
22
39
24
4
5
32
34
12
1
37
55
56
54
60
33
6
18
34
29
37
26
3
13
34
14
21
22
3
13
27
47
53
24
25
56
48
30
50
66
55
52
56
51
50
51
52
29
4
9
27
16
32
35
7
8
19
8
30
26
0
5
21
59
91
75
67
85
73
38
30
39
40
38
36
37
46
48
35
28
13
3
3
29
36
38
38
28
12
8
25
38
13
7
28
38
54
60
61
65
66
41
28
34
39
64
84
56
25
27
36
34
20
1
0
42
35
31
40
20
4
16
31
35
35
34
25
21
10
4
28
54
55
60
64
56
67
90
67
23
21
36
39
41
30
6
38
20
50
43
6
34
51
44
61
65
39
17
11
9
19
37
56
72
80
72
55
50
58
51
33
15
31
97
111
33
55
68
76
31
9
43
94
107
119
102
55
13
1
5
21
44
60
61
69
78
63
56
67
67
23
2
24
132
148
38
148
141
30
5
66
129
159
160
129
112
95
57
20
29
63
68
54
67
86
83
71
62
48
13
4
60
162
137
31
154
26
20
47
138
173
172
139
125
124
95
59
57
93
99
65
65
91
88
55
59
23
1
26
114
135
79
82
14
13
76
154
144
107
80
76
67
63
57
92
108
73
62
72
63
48
45
18
23
54
72
49
9
138
124
32
7
23
68
70
47
54
61
58
46
49
59
56
56
56
51
44
33
39
41
35
22
5
64
196
199
171
219
257
194
113
70
54
55
50
49
74
91
89
82
53
21
16
23
17
2
94
283
391
491
564
504
338
213
127
53
43
70
95
109
92
65
34
17
15
5
2
111
329
505
657
721
675
579
471
353
257
187
119
76
81
84
65
46
29
214
337
481
599
638
585
510
448
377
288
221
176
122
73
180
188
188
182
154
360
392
396
347
259
365
435
417
403
433
490
528
516
440
308
255
234
193
114
55
53
117
200
318
449
558
612
531
291
193
143
29
65
126
152
120
91
37
9
41
139
274
454
594
605
430
144
212
58
27
60
167
188
144
107
78
70
38
16
41
104
214
367
540
630
512
213
192
98
7
33
91
97
106
117
106
101
96
79
50
47
83
148
229
328
479
594
540
274
41
115
120
27
0
43
81
82
105
105
100
98
97
83
73
60
71
127
197
261
315
402
510
504
304
76
75
29
2
12
46
79
86
57
52
74
88
94
93
85
71
58
75
133
222
276
279
296
385
442
332
107
68
63
24
22
36
61
66
61
80
96
92
101
112
93
67
45
29
62
134
195
219
231
224
275
363
307
100
32
91
69
31
36
48
55
74
97
99
86
91
112
112
99
91
76
53
22
50
108
160
207
206
153
186
288
238
64
32
64
64
54
61
73
79
83
87
73
75
101
101
92
104
104
79
53
30
21
61
112
141
165
133
61
98
188
149
40
52
55
65
71
77
78
84
72
56
70
83
66
61
84
96
70
30
25
20
6
49
92
96
93
52
5
46
122
116
28
50
56
50
47
72
86
71
54
43
39
37
34
35
46
48
35
56
62
34
15
8
31
79
80
95
74
30
57
110
8
18
44
67
57
27
56
77
54
43
63
63
38
25
29
40
42
41
48
53
28
21
14
8
33
57
98
114
49
24
86
96
39
20
26
51
53
30
36
68
63
44
49
64
50
30
45
48
47
73
70
28
31
43
17
13
29
17
42
71
43
17
52
74
24
2
16
28
22
25
34
48
58
59
48
36
42
58
69
66
49
61
70
47
41
40
12
20
45
20
4
36
70
39
17
37
26
24
7
23
31
26
33
34
32
49
67
60
57
80
78
61
56
50
54
65
18
8
30
14
22
40
19
31
80
69
23
34
57
45
12
8
21
57
53
27
22
22
12
33
76
80
71
58
13
12
53
64
45
9
20
60
45
16
36
43
33
61
66
26
29
55
21
12
28
49
48
52
34
22
10
5
7
21
67
90
132
137
74
22
17
55
38
6
32
38
14
19
25
22
48
59
18
3
41
26
17
40
39
22
29
43
39
16
5
3
4
6
43
97
146
160
125
57
38
76
79
49
35
17
31
35
38
49
33
0
1
36
34
12
7
19
34
35
35
33
15
7
20
39
33
26
47
87
85
45
29
43
48
45
25
7
33
47
44
51
29
7
23
33
27
25
18
18
31
26
8
28
32
12
14
17
35
53
34
23
39
31
10
23
41
34
31
40
49
47
44
50
32
1
7
23
23
23
23
6
15
26
17
30
29
6
2
15
55
91
80
62
76
75
43
36
42
39
36
43
49
52
44
34
34
15
2
2
35
33
37
32
13
11
14
20
25
5
7
39
51
61
61
56
62
70
62
47
37
36
61
74
61
46
41
34
31
21
2
0
42
49
39
35
17
2
12
26
31
37
41
30
23
7
0
32
70
74
69
65
52
58
73
59
40
27
22
26
50
63
27
57
30
42
27
6
41
54
52
77
85
53
26
22
11
21
50
69
81
90
79
58
47
56
53
29
6
9
74
130
53
65
85
72
14
4
58
104
119
124
94
41
8
3
17
39
55
77
69
84
92
71
55
72
69
40
14
11
94
151
46
165
131
21
13
86
147
162
153
108
77
57
23
8
35
80
82
68
71
80
75
71
61
52
18
3
55
149
111
22
138
18
9
67
152
171
160
121
102
96
71
51
63
101
108
81
79
81
75
61
59
22
3
33
107
108
38
71
4
22
99
156
134
94
77
76
70
67
57
83
102
83
69
66
59
51
47
17
35
62
61
22
3
130
65
7
0
15
45
45
37
61
64
45
30
33
47
49
45
46
43
36
20
32
51
48
16
3
37
146
194
192
225
240
180
106
68
48
45
45
49
69
78
79
71
32
3
8
23
33
7
72
259
400
503
562
489
332
226
145
57
40
66
87
91
76
45
24
26
14
6
90
296
475
640
700
656
580
481
359
265
192
124
98
106
105
82
48
19
172
308
443
549
590
555
488
424
346
268
226
183
118
69
149
156
151
138
335
367
361
312
235
116
47
23
351
421
415
419
447
487
510
485
406
283
121
2
251
228
196
122
70
76
134
209
321
443
556
619
522
264
58
1
186
156
60
50
115
159
128
103
46
10
47
141
285
473
598
593
413
133
8
229
78
24
43
146
184
149
115
87
74
41
21
49
113
220
372
551
634
493
192
11
207
131
0
20
78
103
111
115
103
93
85
76
58
64
95
152
232
334
478
588
533
279
46
7
143
170
50
9
36
74
87
107
105
102
95
87
80
75
62
80
134
199
247
293
401
528
517
310
76
4
117
57
3
15
49
75
83
60
58
77
82
82
83
83
73
59
67
125
210
257
266
304
403
458
327
98
6
85
71
32
27
38
59
65
71
89
93
88
94
99
85
60
30
19
62
137
193
214
225
229
296
367
290
90
9
35
95
69
29
38
45
49
78
109
102
82
86
104
99
86
85
76
48
30
61
110
162
217
209
153
195
291
220
54
19
60
65
58
67
69
65
81
90
75
77
103
106
95
94
101
97
70
36
26
68
111
159
182
129
61
110
182
127
33
24
53
62
70
78
79
77
81
63
50
79
96
82
78
87
85
75
47
35
25
6
41
84
107
103
51
7
49
114
109
20
45
56
49
52
76
83
68
49
40
45
46
43
47
50
48
40
55
61
45
36
19
14
59
81
97
62
22
67
122
19
28
56
54
30
52
73
56
52
70
61
33
30
38
50
48
44
43
51
27
29
26
6
13
46
91
101
41
34
96
87
37
19
18
47
61
31
32
68
61
48
64
63
36
32
57
61
46
61
69
42
31
43
34
23
27
15
36
67
38
17
52
70
18
4
15
24
27
29
29
42
46
50
50
42
43
50
70
72
45
47
72
66
58
53
31
17
44
34
2
35
61
34
18
38
23
4
11
17
21
31
27
21
41
65
70
81
102
84
58
51
43
59
77
43
26
36
14
12
43
35
36
69
62
29
39
53
11
7
21
36
38
40
33
20
12
34
67
83
94
74
20
22
53
63
56
23
27
73
55
7
22
45
35
56
62
31
32
51
13
34
57
43
58
54
35
18
1
1
15
37
67
126
144
96
29
12
42
40
17
55
43
11
15
19
19
49
45
10
14
42
18
29
32
27
50
59
34
5
0
0
1
3
33
93
167
205
173
88
40
53
49
37
38
13
29
32
33
45
28
2
12
33
34
2
8
28
35
29
36
27
20
12
14
18
14
16
58
114
124
93
77
71
54
39
40
22
17
36
35
43
29
3
24
38
28
19
29
39
29
21
22
36
46
26
10
7
33
61
44
16
18
14
8
11
4
7
9
28
44
42
36
46
43
7
16
20
27
16
23
12
22
41
29
24
30
11
2
9
48
91
80
54
56
69
50
40
38
33
38
55
55
46
37
41
47
16
7
2
34
34
15
6
19
35
16
4
3
10
42
59
71
66
49
57
73
77
68
47
45
64
67
58
55
48
37
31
16
16
11
46
66
39
19
18
14
15
19
20
36
53
41
32
16
4
37
76
83
81
67
54
58
56
46
44
32
15
8
54
96
41
83
46
31
18
18
57
63
58
77
80
49
24
19
5
22
54
79
88
95
85
60
40
47
50
27
1
3
62
130
46
85
109
61
1
9
69
107
119
121
82
32
4
3
19
43
64
92
83
93
97
73
51
67
59
54
21
0
63
126
31
171
115
11
21
100
151
154
140
91
56
27
10
20
56
92
106
87
83
73
63
70
65
55
23
5
56
138
71
126
19
3
80
157
165
146
104
72
51
38
42
71
109
122
102
92
73
65
71
62
21
9
49
115
88
16
80
5
25
98
138
120
89
67
55
46
44
48
74
92
81
75
68
59
51
35
22
41
70
52
8
67
8
1
2
8
23
42
69
58
25
13
19
34
37
35
43
33
17
3
20
53
54
11
25
119
200
219
221
208
158
102
71
46
36
42
54
71
68
66
51
12
16
11
17
44
49
223
394
507
545
464
334
249
167
62
27
52
73
62
49
33
32
37
12
2
247
435
604
665
643
592
494
364
275
208
149
134
132
113
92
51
123
268
398
497
541
516
448
378
307
251
225
179
109
197
279
316
311
261
194
85
31
129
234
329
388
403
433
465
487
499
445
350
218
100
27
98
233
260
233
204
135
97
120
170
240
354
461
555
597
476
218
41
146
191
182
99
34
98
155
128
101
46
10
61
155
308
496
607
586
389
114
10
124
205
91
14
25
117
173
149
116
88
67
29
14
47
116
226
393
583
647
460
148
3
48
196
129
6
20
79
106
115
112
100
85
72
69
63
74
101
147
229
347
494
579
500
246
36
152
188
60
6
38
72
91
116
113
106
95
87
84
84
72
90
140
193
227
275
410
546
514
290
66
3
139
74
10
20
55
66
79
66
68
78
77
76
77
88
82
63
72
124
195
228
256
331
438
465
299
75
4
24
88
88
45
31
37
52
61
72
92
89
81
85
91
84
68
38
31
67
131
178
202
223
250
329
371
254
67
7
22
79
72
31
47
52
49
75
107
105
80
84
102
95
84
79
68
40
29
63
103
163
220
202
167
228
296
185
31
8
48
70
58
76
68
64
81
87
75
79
101
113
107
92
87
94
83
42
32
69
107
169
193
126
79
136
174
94
18
9
49
78
74
81
79
75
77
57
52
89
103
95
93
85
77
72
66
49
34
15
34
75
113
114
53
22
65
107
91
11
42
61
58
64
76
78
70
45
36
58
60
49
53
54
52
49
57
64
59
65
35
4
29
81
95
51
25
80
116
66
12
18
49
62
47
56
67
57
60
64
59
37
33
42
60
58
39
36
49
53
59
49
16
1
33
89
86
30
46
99
72
11
11
40
65
36
35
67
61
51
67
60
31
27
53
68
49
45
58
53
46
59
51
35
28
20
41
73
38
19
55
68
6
10
29
36
25
26
43
44
44
52
49
37
36
57
70
46
47
73
72
68
69
47
22
42
50
24
47
57
24
22
47
6
4
9
13
16
21
19
19
42
67
73
84
91
75
60
54
46
65
82
61
44
46
25
18
43
50
42
50
41
29
46
50
4
7
28
13
12
38
42
33
24
37
66
87
99
79
45
44
51
58
68
44
38
70
66
17
13
36
36
42
41
30
40
50
3
44
49
28
45
53
46
34
9
3
14
27
55
110
133
102
34
8
37
66
39
54
47
18
12
12
19
42
31
6
21
35
30
18
27
40
64
63
29
3
1
1
1
1
8
66
159
219
201
116
41
17
25
42
28
2
11
30
34
56
30
5
28
29
34
5
16
39
35
31
31
20
17
16
8
4
4
3
55
127
151
136
124
101
56
22
35
26
11
24
32
41
32
2
30
39
24
12
34
40
21
23
34
43
54
37
5
1
31
57
48
16
5
4
51
70
43
16
9
19
35
34
29
45
50
13
18
28
29
14
29
18
24
53
40
22
33
15
2
9
46
87
75
47
47
57
49
36
32
27
46
65
50
33
26
46
49
23
24
34
38
37
16
8
26
52
10
4
2
10
42
61
74
68
51
57
73
84
87
69
65
73
65
53
51
47
44
22
11
68
64
51
80
38
2
24
27
21
18
17
40
60
51
33
21
19
39
70
87
87
76
68
73
59
39
42
31
9
1
57
121
53
94
54
29
19
34
69
69
60
68
58
36
14
9
9
17
40
82
91
96
88
70
47
41
43
30
4
8
79
113
29
96
121
58
4
19
74
98
109
108
64
21
1
9
25
35
62
102
94
98
98
78
53
55
51
61
34
3
68
82
163
105
9
25
103
143
138
121
77
43
21
8
17
57
97
118
105
96
71
61
77
69
52
22
5
60
117
36
124
32
3
80
155
163
136
94
44
17
12
35
67
109
123
114
98
69
64
87
72
22
14
58
115
72
6
98
18
19
84
123
122
95
59
26
14
17
38
62
70
64
66
70
59
48
24
14
42
69
46
6
90
47
10
3
2
19
64
74
51
23
14
17
20
22
31
38
19
11
22
23
49
45
9
101
208
243
223
191
154
109
71
43
31
40
65
79
60
48
22
18
33
27
26
44
170
367
502
535
454
347
273
182
76
32
36
44
27
28
36
45
46
16
177
389
555
628
632
603
505
380
299
241
195
178
149
109
88
56
212
341
438
490
473
403
330
271
236
214
160
89
139
201
236
237
197
137
55
108
214
296
342
378
425
460
477
467
386
265
141
50
242
275
251
225
166
138
174
214
283
397
479
533
531
390
155
18
109
193
206
138
40
80
127
115
76
37
17
85
184
343
516
600
552
336
82
6
65
151
89
16
13
94
164
149
110
83
51
14
3
36
120
239
423
608
641
405
109
4
172
100
21
25
81
106
115
107
99
86
66
59
53
64
91
133
221
364
524
575
443
177
8
138
174
54
9
35
72
91
116
112
108
99
93
98
96
79
91
132
174
210
281
439
555
479
234
36
136
88
12
22
52
56
76
74
76
73
72
75
81
95
93
70
78
132
187
210
260
375
470
444
238
37
19
85
93
41
20
30
50
53
73
92
77
75
85
83
84
77
57
50
82
135
170
196
227
277
359
358
197
34
13
68
78
32
47
56
53
66
99
102
80
82
99
97
88
80
66
40
35
61
107
172
215
190
192
272
289
142
11
7
39
79
59
73
70
71
79
84
79
85
91
104
116
98
79
84
76
37
33
68
113
179
191
124
106
169
168
68
3
46
84
66
71
72
73
74
58
60
95
99
93
103
87
66
75
74
55
34
17
30
71
118
106
44
38
88
103
69
12
44
63
61
69
69
68
68
43
36
69
71
57
62
64
61
61
62
68
78
72
40
16
12
70
79
33
32
90
101
21
22
44
70
69
58
53
57
60
55
56
50
34
44
67
65
40
28
51
90
92
64
33
6
21
86
73
24
56
98
63
8
8
33
63
50
43
63
60
50
56
55
37
32
43
59
48
45
52
56
65
79
63
44
34
24
49
77
39
26
65
71
4
10
38
38
23
25
48
49
44
47
43
37
35
48
60
47
57
76
67
67
78
57
31
56
58
34
57
56
23
38
61
3
8
30
18
11
14
17
22
44
63
65
65
64
65
68
63
52
69
80
68
56
41
35
41
49
48
45
38
22
33
59
3
8
23
10
2
21
37
36
37
44
70
79
79
77
79
72
49
53
76
63
47
62
66
45
22
27
35
36
25
24
50
50
29
37
33
17
24
35
50
51
23
11
25
37
53
90
119
92
29
8
46
93
56
46
46
33
20
13
20
45
29
8
26
33
51
21
24
48
62
57
37
11
4
3
3
2
5
33
136
210
209
136
47
7
27
56
37
5
11
22
43
63
31
7
34
22
41
1
27
50
44
42
36
13
17
21
3
2
1
4
40
126
164
170
164
121
62
14
33
30
6
10
33
43
29
2
37
33
19
6
31
34
20
35
41
38
56
48
10
2
25
35
37
17
4
24
75
100
77
41
11
7
15
20
23
45
51
9
18
33
19
34
21
22
54
39
22
39
22
4
11
47
73
61
50
51
49
42
39
31
24
47
58
38
21
20
40
46
23
26
47
45
53
23
9
33
42
6
7
6
12
45
65
71
64
56
63
73
81
95
87
75
69
59
46
37
42
32
9
12
84
76
89
39
1
32
29
22
25
24
44
67
53
23
16
32
44
65
90
89
77
75
83
62
38
38
24
7
6
69
126
53
30
28
42
68
74
65
59
42
30
12
5
22
15
20
83
93
90
87
80
63
41
39
33
17
27
100
92
116
64
8
30
76
89
102
95
41
7
2
17
36
25
52
97
97
95
101
91
62
42
43
51
62
18
95
42
108
17
22
102
139
127
100
59
30
12
4
20
58
89
112
112
103
76
68
82
65
45
19
1
63
92
60
6
63
147
166
133
85
25
1
12
40
66
99
112
114
96
67
72
99
68
17
15
70
100
55
43
17
65
117
134
109
56
12
2
5
25
46
42
36
48
57
56
43
14
11
41
59
34
99
61
13
5
41
87
74
47
29
21
17
12
13
31
26
6
17
36
31
49
209
265
243
208
177
128
77
38
23
38
74
84
51
24
22
41
48
39
317
480
542
476
382
303
201
113
86
67
32
42
70
68
64
484
580
611
600
513
409
337
279
239
216
159
84
121
142
147
124
70
24
186
255
299
344
392
425
434
401
302
164
76
226
283
287
273
221
198
230
260
330
430
477
479
434
276
92
60
178
212
168
76
47
71
83
45
24
44
121
233
392
534
569
472
239
38
25
90
90
25
14
82
164
152
102
82
44
6
6
32
140
280
463
609
588
331
71
140
72
32
30
78
104
112
104
100
89
66
44
28
36
69
124
229
396
554
564
371
110
6
116
140
45
12
34
73
86
101
101
105
103
103
111
101
74
78
115
152
209
319
486
551
409
152
3
120
97
21
20
42
52
78
86
86
65
64
84
95
104
98
72
83
136
186
211
288
424
484
387
156
2
25
91
79
20
5
27
55
61
76
85
68
70
87
75
72
78
67
62
94
143
173
201
242
308
375
322
135
5
17
78
79
24
34
55
53
62
90
100
86
87
92
93
88
84
69
39
36
63
121
187
209
184
223
307
267
96
4
9
43
90
53
61
63
68
80
87
91
94
80
86
117
111
89
85
65
31
31
66
125
187
181
122
137
198
161
51
5
38
76
53
54
60
67
74
68
74
97
85
84
103
91
72
82
77
50
29
15
29
75
120
88
31
55
113
106
64
21
50
57
53
64
59
56
60
40
38
77
78
63
69
71
68
67
65
73
92
67
33
21
11
62
60
18
43
100
92
24
29
48
73
83
56
35
51
52
47
63
57
33
40
67
65
44
31
60
111
105
60
45
17
18
81
62
22
66
97
61
6
14
26
55
62
45
47
59
54
52
51
45
29
30
45
51
58
61
54
71
89
72
58
49
26
47
78
39
38
79
73
8
16
49
43
23
27
49
52
43
41
33
32
39
49
50
51
74
86
60
66
86
61
46
78
57
29
63
58
30
56
70
4
11
47
37
12
11
16
21
36
50
47
42
41
58
77
66
59
75
75
69
61
35
40
67
55
37
50
38
18
45
68
13
0
9
19
7
9
23
28
37
57
75
72
50
62
101
91
53
56
78
75
55
53
62
63
40
26
38
40
13
18
58
44
30
13
15
16
17
47
61
38
30
48
53
50
70
101
77
21
6
61
100
69
44
52
47
33
24
31
50
36
12
29
37
65
35
27
48
52
46
48
40
21
8
4
3
4
16
104
180
187
139
56
8
33
64
43
10
5
23
47
61
33
8
38
24
44
20
37
51
51
53
41
19
33
29
4
4
3
8
25
111
161
191
192
136
75
20
20
31
14
6
32
42
15
6
50
27
3
23
28
32
47
37
26
53
61
21
11
15
7
6
9
2
43
89
110
97
56
14
4
2
10
22
41
35
7
20
39
27
30
18
24
50
32
27
45
31
2
18
52
49
38
57
63
42
46
47
30
24
43
47
36
28
22
30
32
16
21
45
53
63
30
6
35
22
10
33
17
19
49
66
61
52
56
66
76
82
98
92
70
56
51
46
38
33
7
4
27
86
91
43
16
39
18
22
46
34
41
63
54
16
6
32
42
65
97
90
71
71
74
63
43
45
21
7
20
93
112
54
34
35
36
57
80
79
54
34
32
19
7
27
20
17
90
99
84
81
88
76
53
41
45
31
46
97
76
111
71
32
49
78
87
104
89
27
3
1
15
40
26
42
90
95
93
104
106
74
46
39
49
41
60
75
30
115
43
28
91
140
126
85
41
20
5
5
37
61
76
95
108
107
91
80
81
61
37
19
20
68
61
85
11
37
132
169
129
73
21
1
18
59
75
88
98
106
91
69
69
97
52
7
24
79
71
70
21
41
108
139
114
65
24
2
0
17
26
19
16
26
39
57
35
7
23
64
59
125
111
56
28
58
88
78
55
44
29
13
7
8
31
20
4
24
38
51
55
189
283
283
254
221
160
92
46
24
35
69
68
31
26
52
66
57
438
544
520
439
350
246
176
165
129
84
104
118
102
93
507
573
575
509
435
372
303
256
54
58
42
146
217
269
304
338
363
358
299
194
76
168
258
314
319
282
268
279
302
369
437
442
401
318
156
33
134
191
181
128
57
30
25
24
21
86
176
296
440
536
503
348
128
0
50
87
43
14
69
156
152
102
87
54
8
7
54
186
349
511
581
485
237
34
89
58
24
20
62
96
108
108
103
91
61
25
3
10
52
138
269
443
568
521
287
60
103
26
5
38
72
71
84
90
101
103
102
101
81
53
63
99
144
232
378
522
520
314
79
93
92
29
22
42
48
77
91
88
63
65
96
106
108
94
69
80
133
180
223
331
460
469
302
82
91
72
14
6
30
60
73
83
80
59
74
92
69
57
69
60
57
93
143
175
213
272
347
378
266
77
7
25
90
75
15
17
50
60
60
81
95
92
90
90
80
76
71
64
37
35
68
133
195
203
199
264
321
218
53
2
57
96
51
45
51
57
73
95
107
102
72
76
115
116
100
92
66
30
28
63
134
187
168
130
167
204
133
33
3
24
63
50
47
54
59
66
74
88
96
75
75
101
97
86
95
85
51
29
15
31
81
116
77
33
75
125
108
19
42
53
46
55
55
50
50
39
44
78
81
69
74
75
69
73
73
84
96
67
31
22
15
60
43
16
62
111
88
19
33
50
68
79
51
28
46
49
46
68
56
27
35
56
58
51
51
70
113
104
58
51
25
20
71
47
26
77
98
2
14
21
46
72
46
29
56
60
48
48
42
21
21
37
50
79
78
52
72
95
82
77
71
29
39
67
36
50
89
71
14
17
47
41
33
27
38
47
45
31
22
31
48
55
46
51
83
88
57
70
94
71
69
97
52
21
64
60
40
68
63
6
5
44
45
13
7
11
18
28
32
31
30
36
56
72
61
58
68
68
69
69
34
36
81
55
22
51
46
23
50
68
27
7
2
24
25
5
12
22
45
71
85
72
36
42
93
90
56
64
75
70
61
53
54
71
53
22
38
41
5
21
62
43
27
4
24
22
7
39
64
52
56
73
66
39
50
87
73
34
35
71
88
75
56
58
57
45
34
37
46
33
16
34
57
43
34
46
44
40
57
61
46
32
13
1
3
13
80
134
135
115
55
7
30
59
51
20
4
29
49
51
32
14
33
39
41
46
54
59
43
28
53
47
8
1
2
3
15
80
134
179
198
153
95
37
8
36
41
15
30
39
9
15
58
13
16
21
41
56
32
19
52
72
36
25
15
6
2
9
2
48
91
115
114
69
14
5
3
6
17
32
17
0
30
36
25
5
27
45
27
31
47
35
13
31
55
29
16
57
67
46
56
58
31
26
38
45
44
38
22
15
9
4
19
61
30
21
31
13
16
39
18
18
48
67
51
35
48
62
77
91
102
93
69
44
46
50
50
22
9
26
64
71
90
49
37
44
10
21
57
36
30
52
59
27
10
30
42
70
105
90
66
63
58
54
51
49
24
15
50
107
87
69
48
31
23
48
89
95
58
29
34
27
10
24
29
29
102
115
86
73
81
74
59
48
49
30
49
83
54
81
41
48
74
95
112
88
28
6
5
10
39
47
46
86
95
94
104
102
73
45
44
40
33
51
62
65
24
72
141
134
75
34
26
20
26
56
73
80
89
102
109
106
88
65
52
39
20
51
72
28
101
20
13
102
159
119
62
28
6
17
69
92
83
88
96
88
67
58
75
37
8
49
94
54
98
36
21
80
114
96
78
63
31
1
5
11
11
11
12
30
48
24
4
51
93
64
130
135
104
64
58
73
78
71
56
36
19
7
7
33
26
15
33
44
74
277
312
303
265
198
131
84
52
47
55
37
37
62
85
95
70
363
508
542
490
412
317
254
237
199
151
160
164
140
497
521
482
431
371
169
231
257
266
283
257
185
86
199
297
335
327
323
326
341
393
419
377
308
194
64
82
155
183
168
105
63
62
43
65
154
252
360
468
499
400
204
47
45
86
71
35
53
131
152
99
87
58
15
18
110
254
427
545
527
359
137
53
4
3
40
86
114
119
112
87
51
15
6
3
52
174
338
499
556
441
197
19
75
13
4
46
74
70
73
84
103
98
85
71
44
26
47
87
156
279
440
531
453
216
23
40
83
33
27
55
49
70
94
92
69
77
105
110
107
85
61
81
126
175
246
380
477
423
208
24
54
69
36
27
38
57
78
94
79
59
86
101
66
57
67
54
49
86
128
170
232
320
391
366
197
31
23
87
69
9
12
48
63
68
82
89
92
92
86
67
56
62
63
37
36
69
132
188
208
247
313
307
150
12
6
62
91
47
35
47
52
68
95
115
109
75
75
110
110
97
93
68
31
23
65
134
171
161
163
202
190
88
12
5
16
65
65
52
57
54
56
75
97
94
69
74
103
103
98
105
91
57
36
24
38
81
104
78
65
107
125
83
4
31
61
51
46
62
58
43
37
54
77
77
74
77
77
71
76
82
95
98
72
46
22
26
51
36
38
93
116
73
4
25
54
60
61
49
35
45
43
45
66
51
24
32
46
41
56
71
76
100
103
73
55
28
27
57
34
43
89
88
14
10
20
45
78
50
22
48
62
48
47
31
13
21
37
45
81
84
55
70
97
92
96
84
33
36
55
33
60
87
62
20
12
24
39
47
34
22
34
39
32
22
26
45
55
48
51
78
80
63
79
95
81
92
101
37
16
62
53
46
67
47
20
6
19
35
11
7
6
12
25
29
29
31
46
53
61
52
50
61
67
75
77
43
41
79
49
14
49
44
25
48
52
33
12
5
24
30
8
15
27
52
73
78
77
48
30
64
73
61
70
68
65
67
61
45
66
60
19
32
37
1
29
64
34
18
8
37
27
9
40
59
61
68
80
69
36
39
80
84
73
76
76
76
81
72
59
53
47
32
29
29
20
25
42
34
29
44
40
40
55
62
55
54
40
10
1
24
68
89
87
82
39
9
36
53
58
29
2
27
41
33
32
24
28
41
31
30
50
58
42
41
67
69
27
2
0
1
7
45
88
139
176
154
109
44
9
21
27
11
28
29
11
25
58
34
17
9
39
59
35
26
63
79
47
33
20
3
2
6
1
38
84
123
133
80
16
5
2
4
11
13
11
15
48
46
28
2
23
45
32
37
42
36
16
31
56
30
11
44
57
52
67
54
26
29
38
46
53
39
17
2
2
18
36
58
22
20
30
22
27
30
11
10
41
68
52
22
30
52
73
96
104
97
77
48
50
57
54
25
8
40
86
59
91
56
48
44
10
21
56
38
25
42
63
47
21
27
43
74
106
92
72
68
57
56
54
46
22
21
71
108
60
100
68
26
16
51
96
107
68
32
38
35
6
19
44
51
105
121
89
68
72
65
56
52
51
35
56
63
27
105
41
28
69
111
123
90
35
11
10
3
33
64
64
84
97
95
98
89
58
37
51
29
35
54
39
85
12
41
131
140
78
34
23
26
42
67
87
98
94
95
108
115
87
39
39
28
30
70
71
39
5
63
135
111
58
43
21
5
48
89
83
85
86
82
68
52
43
22
15
67
97
62
17
47
78
65
70
94
77
21
5
3
8
14
9
31
22
4
20
76
106
140
141
106
74
68
79
79
60
41
26
6
9
41
33
31
56
63
87
243
313
337
313
246
188
150
106
78
58
57
93
107
119
125
429
511
507
472
402
328
289
250
205
200
192
162
187
190
191
156
78
224
289
320
343
352
370
393
363
283
200
87
110
167
180
144
124
132
131
158
247
334
403
453
416
261
85
85
92
77
42
85
128
84
60
37
18
83
189
335
479
535
443
234
57
51
33
12
19
78
122
128
119
87
53
12
9
6
83
230
416
541
509
326
101
43
11
3
31
74
85
76
82
102
90
61
36
14
8
27
84
194
349
486
501
353
122
14
24
27
62
50
59
83
83
71
83
102
101
93
62
50
81
127
187
293
433
473
346
119
8
41
63
58
39
37
68
94
76
61
92
102
76
70
75
54
50
83
116
171
269
380
419
324
123
3
66
69
18
20
43
59
74
84
80
87
90
78
58
49
59
73
51
46
70
120
176
232
313
350
263
84
7
61
84
46
36
51
48
57
85
106
106
78
74
96
94
78
84
66
31
25
67
121
146
169
215
232
156
43
12
70
88
62
66
58
46
69
97
90
70
80
106
109
105
100
85
69
53
36
45
70
85
95
122
140
103
44
21
78
61
33
68
72
40
39
65
75
73
75
81
84
84
84
95
103
99
78
61
24
33
37
43
77
114
94
17
54
55
33
41
51
51
41
45
59
45
28
36
42
32
58
84
79
93
110
98
52
27
39
40
26
71
99
70
16
28
53
76
49
21
42
56
53
49
23
10
29
35
30
64
78
55
69
97
99
101
77
38
40
42
35
68
78
24
27
48
60
32
10
16
33
42
35
25
31
49
47
47
61
66
70
82
83
83
104
86
19
21
58
38
47
62
32
39
32
17
12
6
5
7
21
27
29
42
54
50
43
42
49
59
74
78
75
59
61
76
40
15
43
32
27
48
33
30
9
4
15
16
12
28
35
52
53
51
73
68
36
41
54
61
72
68
57
70
71
45
59
61
20
29
34
1
38
58
12
17
39
24
23
42
50
53
59
62
64
44
35
71
93
98
94
75
71
82
73
54
46
43
27
22
11
9
34
45
18
18
37
42
39
47
53
53
63
65
34
12
30
62
77
83
68
31
32
62
56
52
41
13
21
31
24
28
30
26
41
17
17
41
54
50
55
73
71
54
23
2
1
7
24
47
87
125
118
89
32
5
32
36
7
15
23
10
28
52
52
23
0
27
59
52
45
67
73
46
30
21
4
1
1
2
20
72
130
146
87
19
1
4
2
3
5
6
23
51
46
2
13
39
45
43
38
33
11
17
47
45
22
22
35
54
58
28
13
30
37
47
48
28
10
3
4
36
37
65
22
12
23
36
41
24
4
5
32
67
68
31
17
40
67
88
100
102
92
58
62
56
45
23
2
33
92
45
72
48
34
24
34
43
41
36
41
65
61
26
23
49
75
96
92
86
83
76
71
62
36
14
25
81
94
93
29
11
53
95
109
82
41
43
41
2
16
58
70
99
115
88
69
70
64
57
55
52
50
66
44
144
62
8
55
122
132
94
43
11
6
2
25
71
78
79
92
96
92
78
43
39
57
33
23
56
17
116
19
11
104
144
96
48
14
12
41
62
80
99
97
91
104
118
81
22
31
30
21
72
58
77
8
29
103
107
68
58
47
14
13
53
74
77
68
66
62
51
15
10
26
71
81
88
40
41
57
45
59
100
89
33
1
1
10
11
16
14
5
12
65
95
93
127
160
153
123
106
97
78
52
35
28
9
21
56
44
58
102
100
84
287
357
360
300
249
221
174
127
103
120
157
149
151
147
419
468
492
457
373
313
276
235
198
249
299
333
360
349
269
180
96
127
160
152
162
194
216
256
335
382
402
384
294
127
20
93
111
60
40
65
48
20
15
69
169
291
410
490
472
329
129
69
21
10
65
109
121
121
93
55
15
7
62
158
308
479
544
431
202
31
9
11
13
50
100
88
88
103
85
49
19
4
1
17
108
263
429
506
440
238
49
2
23
47
50
50
56
77
72
65
80
89
84
63
29
31
80
147
231
362
475
443
245
51
18
67
76
34
19
50
79
69
63
90
98
89
84
74
50
54
90
122
200
331
431
408
245
57
38
63
34
36
36
43
66
82
78
87
88
70
66
63
69
84
66
55
69
111
181
273
363
350
193
36
51
81
54
45
56
48
50
74
93
99
80
68
89
90
71
76
72
37
28
65
104
135
196
263
239
110
12
5
69
99
64
73
62
39
56
89
90
77
81
104
118
108
85
78
78
61
35
42
55
74
125
174
149
64
7
21
80
66
18
58
81
45
48
77
75
71
75
82
95
96
87
92
112
101
80
57
20
21
28
65
113
114
57
24
63
47
13
32
62
64
51
46
51
42
37
43
46
34
61
91
87
96
122
110
40
27
46
17
34
100
104
50
30
51
62
62
38
28
37
47
59
51
18
12
31
30
15
48
69
56
68
96
99
84
57
44
39
26
51
81
66
43
44
59
59
29
10
2
22
59
54
24
21
37
39
39
47
60
71
76
66
81
105
64
13
29
40
26
55
59
47
34
18
16
12
11
9
14
27
41
48
53
44
33
42
51
65
86
83
69
76
88
73
28
24
36
16
33
51
24
6
3
3
1
17
36
38
45
31
22
63
81
47
35
47
58
75
73
59
71
80
62
65
57
25
35
29
9
47
51
12
14
24
18
30
41
41
41
41
42
61
59
42
61
89
96
89
77
74
72
62
41
46
44
22
18
9
7
41
47
15
7
28
40
35
44
49
49
62
79
63
33
30
53
77
87
73
61
83
90
54
40
52
32
14
27
23
23
34
24
50
12
11
34
53
60
69
69
66
67
60
26
7
12
21
30
53
69
64
45
7
9
48
31
1
9
21
9
30
47
40
3
14
55
73
67
66
59
37
29
25
16
8
6
3
7
54
118
134
86
26
2
5
8
10
7
5
19
58
70
18
7
35
57
50
39
28
5
9
42
57
33
3
7
42
30
4
9
30
37
43
34
14
14
7
2
35
34
82
40
15
15
40
47
16
3
10
37
70
79
39
7
31
66
76
84
97
90
58
67
56
34
24
3
38
86
89
51
23
32
42
34
42
57
55
63
59
19
12
50
75
84
86
89
91
88
82
67
29
13
34
93
79
121
55
10
45
92
103
88
47
42
39
3
13
59
75
86
98
79
65
71
68
57
53
49
61
70
35
181
111
8
28
114
136
98
49
11
5
5
28
70
78
71
89
96
92
77
41
41
50
21
22
41
154
50
6
61
130
121
78
23
1
26
45
57
84
90
92
107
115
77
27
25
18
20
60
116
49
14
63
97
81
68
70
48
15
16
54
59
48
47
61
47
9
29
58
65
83
71
68
51
56
91
79
26
2
3
4
9
15
6
6
56
107
108
169
197
194
171
130
81
43
32
33
30
56
83
70
97
153
130
346
391
348
305
287
249
197
168
181
205
183
173
446
447
368
306
195
243
278
248
163
74
121
139
158
206
257
312
360
366
332
277
154
47
81
111
103
64
43
51
68
99
159
264
377
441
443
360
201
52
87
57
42
54
65
81
98
80
32
4
57
157
262
387
502
492
315
96
45
26
11
18
74
94
88
107
91
58
22
3
1
45
169
352
491
485
345
134
31
49
23
24
59
78
68
65
80
80
71
33
1
12
86
193
302
425
482
375
147
7
55
72
24
15
31
57
56
66
85
90
90
81
48
27
51
102
153
259
399
447
345
147
7
44
43
47
29
18
44
67
77
96
85
64
82
87
77
77
65
60
75
128
221
322
371
297
115
3
69
62
56
55
42
43
68
87
97
76
62
89
103
79
82
78
42
29
58
101
155
238
282
206
61
6
1
50
88
60
65
57
34
49
79
85
81
81
95
116
106
75
71
79
53
26
39
58
96
164
198
122
25
18
66
59
14
46
74
50
55
77
72
70
73
79
95
98
74
83
117
106
75
44
15
18
43
100
128
89
29
49
72
38
7
31
69
77
67
52
46
40
40
48
53
45
61
89
97
106
120
96
33
24
28
3
60
122
97
50
63
60
36
30
39
42
45
58
45
15
10
31
27
12
43
68
57
65
91
92
58
42
44
19
18
77
92
53
26
38
54
50
29
25
5
12
65
62
21
18
29
30
33
42
57
75
65
55
76
87
44
21
29
17
34
64
55
28
4
16
38
23
26
21
16
32
49
46
40
35
31
45
55
74
102
83
64
89
104
64
28
30
24
13
46
55
16
7
3
2
20
29
36
42
24
13
45
67
48
41
48
57
77
83
63
61
84
81
71
55
34
35
21
21
60
49
17
11
6
5
21
36
37
39
38
33
53
60
49
54
69
75
80
80
70
58
49
40
54
50
23
25
16
16
44
39
30
5
18
33
28
44
55
45
54
79
80
58
45
46
66
83
80
88
111
91
43
32
62
39
9
29
26
14
35
26
59
14
11
30
48
65
76
61
49
68
83
63
31
19
21
38
57
62
61
37
5
12
53
35
4
18
20
13
36
44
50
12
14
54
81
76
64
47
33
39
46
33
22
15
4
5
36
84
101
83
44
11
1
3
2
2
4
19
62
87
41
11
33
60
55
42
28
11
19
45
56
40
8
1
3
3
16
35
47
51
49
28
16
18
13
11
24
46
69
31
15
39
39
12
14
32
50
68
73
37
2
25
69
71
72
80
68
48
66
63
28
15
6
64
80
107
78
43
27
31
33
49
73
63
57
42
9
2
38
73
78
77
79
83
81
74
64
26
12
58
116
71
150
110
16
23
92
102
78
47
37
39
13
17
49
65
78
85
66
54
59
55
42
46
33
65
73
170
39
1
86
136
101
54
19
19
25
33
63
76
74
93
102
95
77
48
39
31
8
35
25
102
9
18
92
125
104
47
5
15
28
38
62
80
98
111
107
79
45
15
19
49
49
100
36
39
77
76
68
71
69
36
2
27
42
38
40
54
27
7
52
95
68
124
127
115
82
60
74
69
22
12
20
9
17
32
19
42
101
138
113
166
216
251
232
172
107
71
58
58
71
103
126
114
147
184
137
281
363
353
332
330
305
263
231
223
228
195
173
107
124
160
215
271
295
270
222
144
84
116
123
112
124
153
188
244
331
394
396
333
227
94
80
73
84
65
30
30
26
29
69
152
259
349
423
458
383
190
29
78
37
8
33
81
83
100
98
66
26
4
44
123
261
426
498
415
234
59
41
75
13
4
45
91
73
80
91
86
68
26
4
20
117
255
368
441
430
274
72
49
55
18
21
33
47
50
77
90
82
86
62
20
4
47
120
206
327
438
414
245
59
19
38
54
34
14
25
46
70
98
80
61
93
96
64
42
38
58
97
182
293
357
328
198
45
40
56
63
50
26
36
68
87
95
74
65
102
116
86
80
72
38
29
62
126
210
272
255
136
19
22
60
51
52
42
32
50
72
83
84
87
92
108
98
72
70
65
30
11
40
97
156
199
177
75
1
39
44
21
38
56
50
59
72
67
74
78
69
84
90
59
72
115
101
64
35
28
48
87
131
118
55
71
40
16
30
61
82
81
57
44
41
43
51
65
59
61
85
105
108
101
67
30
9
5
37
102
119
74
54
43
21
21
38
49
52
51
34
13
11
32
37
25
48
72
62
64
85
77
38
32
28
6
42
98
84
23
37
30
19
34
17
13
53
54
21
21
27
26
34
44
67
79
61
55
77
59
30
28
17
17
54
59
43
1
20
36
27
34
37
25
36
48
37
31
32
36
52
54
74
108
88
67
97
103
54
27
25
14
26
51
52
20
22
9
1
11
19
38
52
38
30
34
36
38
44
50
55
73
86
69
65
89
94
72
52
39
21
15
44
60
24
23
10
1
5
26
41
50
50
40
40
42
51
53
52
57
70
76
59
41
43
49
59
50
26
20
16
25
47
3
8
20
18
44
63
46
45
65
72
71
67
51
52
75
90
97
97
64
35
44
67
32
10
31
24
19
38
18
11
29
43
61
77
61
42
58
84
83
56
29
25
47
70
79
75
50
21
23
48
30
18
27
14
27
51
51
18
21
57
76
75
68
50
40
55
66
50
30
25
10
2
22
51
70
76
49
13
4
3
1
1
3
34
91
51
18
37
63
59
49
36
28
41
53
46
43
27
6
2
6
24
50
62
55
50
43
34
23
5
5
23
98
56
29
33
32
19
30
51
56
55
55
37
5
14
53
70
68
64
48
39
56
71
27
3
20
98
78
121
100
37
14
39
63
68
58
40
26
9
7
29
59
73
69
69
74
60
50
45
20
15
90
132
184
52
7
79
118
71
48
34
37
32
28
40
59
78
80
62
46
36
23
19
11
29
84
73
220
84
20
46
118
110
70
33
32
36
29
53
77
85
100
103
87
65
44
38
20
54
53
152
58
1
44
103
107
69
38
29
22
26
46
68
97
106
91
73
52
7
51
77
144
90
61
69
63
58
70
67
31
5
11
27
38
45
19
3
18
85
118
181
177
132
87
75
70
28
10
24
7
40
48
67
106
147
152
203
260
259
210
166
143
121
108
121
156
175
171
191
182
303
316
335
329
299
262
238
119
150
168
147
90
141
155
164
196
231
279
327
324
266
188
101
87
108
117
100
87
101
135
178
252
330
366
375
342
240
89
88
51
37
49
58
58
66
38
16
52
135
229
338
437
428
300
127
98
50
9
30
81
76
95
103
90
65
23
15
77
190
319
397
395
320
159
45
66
14
3
30
53
53
93
94
70
72
46
8
8
63
159
270
380
423
329
135
5
28
55
39
25
26
32
59
92
75
60
87
80
31
4
9
61
142
269
369
354
236
87
2
10
37
55
39
17
28
61
82
90
75
78
114
110
69
57
45
28
41
93
188
271
269
181
54
6
7
28
41
40
29
32
53
72
80
91
94
95
96
86
72
70
45
9
5
59
161
226
206
123
29
14
26
28
41
47
45
54
60
62
79
81
59
72
85
62
69
95
78
45
33
58
106
142
144
81
26
50
39
30
36
48
69
74
51
43
49
47
52
72
73
65
78
95
94
69
42
18
5
47
99
108
83
45
29
18
17
34
52
56
46
30
20
21
40
49
40
52
73
65
61
76
56
25
14
13
30
81
94
56
24
7
12
12
30
25
26
42
39
24
25
28
29
37
47
69
83
60
55
68
37
7
18
14
48
66
40
4
13
31
27
31
38
33
36
41
30
25
27
33
54
55
69
103
86
65
90
93
51
19
9
24
48
48
33
33
13
4
14
12
33
56
52
45
31
15
21
42
48
46
60
77
72
71
86
93
72
49
25
2
26
65
47
26
14
2
1
18
42
52
56
52
32
24
43
52
39
46
65
62
45
43
46
50
54
48
23
3
13
39
45
5
1
12
15
43
65
44
36
47
49
64
80
56
38
69
96
85
61
41
43
63
69
30
13
25
17
34
47
22
4
29
49
55
72
65
45
49
69
79
70
42
28
45
73
78
67
52
32
34
47
22
23
13
11
45
59
55
17
26
64
71
74
77
59
51
68
70
47
34
40
22
2
13
39
74
77
34
5
8
5
3
3
17
51
51
17
40
64
64
59
44
43
56
56
43
42
57
34
3
3
14
65
64
11
30
46
34
20
6
30
74
111
83
53
41
34
27
35
53
53
44
39
42
36
19
22
52
65
56
45
41
45
58
24
6
42
112
73
167
169
80
5
34
77
65
48
29
21
25
34
35
43
60
59
62
73
46
26
12
3
36
119
116
255
107
29
55
120
92
63
34
25
37
40
44
64
75
70
58
49
22
2
2
9
64
117
59
147
15
19
79
113
97
59
41
31
15
37
77
89
94
91
71
43
30
19
41
86
71
123
33
24
69
88
78
68
55
25
23
41
55
83
88
75
51
32
18
83
84
145
126
105
64
49
73
59
32
29
21
4
28
24
4
33
85
122
125
207
222
181
135
116
99
58
14
7
44
70
80
117
174
188
148
220
242
228
225
226
201
171
170
196
213
212
202
126
151
174
193
230
247
191
111
99
131
153
163
183
215
258
309
327
302
253
187
100
95
77
73
65
43
34
52
90
148
237
316
357
361
290
163
98
45
27
36
57
75
81
66
34
10
71
172
282
362
373
296
183
91
51
10
21
53
65
100
90
63
57
28
5
38
121
232
336
391
349
206
50
33
68
44
22
37
40
62
84
72
59
69
48
10
3
13
89
216
360
403
299
127
11
39
47
27
20
31
52
71
82
79
83
103
81
43
25
13
21
71
159
266
299
219
86
3
12
33
37
29
36
54
68
79
91
94
90
84
75
74
70
32
1
11
97
223
254
171
54
2
3
20
52
50
41
45
50
57
79
73
53
71
88
78
75
70
43
22
36
99
163
178
116
29
20
35
45
42
48
48
34
42
58
51
54
78
80
69
68
71
65
48
18
4
37
106
124
75
29
29
22
21
30
46
51
39
30
35
39
53
61
49
48
58
50
52
59
36
5
11
38
82
97
66
9
3
10
24
32
42
39
31
27
35
36
39
44
42
58
75
53
44
50
28
22
28
57
90
68
22
4
14
29
20
28
37
37
37
31
28
23
29
58
54
60
92
77
49
70
83
53
14
32
58
64
42
19
40
11
6
28
20
29
48
46
47
40
24
24
32
37
38
47
68
78
70
69
77
76
40
3
13
54
66
30
29
6
1
5
20
37
40
42
51
38
26
41
42
29
46
58
45
54
64
45
36
44
39
9
14
34
48
32
10
0
8
15
37
56
37
35
45
36
50
77
54
31
67
92
68
48
51
52
62
68
40
16
25
28
47
48
30
4
25
53
54
63
67
56
55
57
67
73
56
31
40
67
67
60
58
40
46
59
31
8
2
17
60
63
26
25
63
70
73
80
63
60
72
62
42
40
45
18
0
10
36
80
75
16
6
10
4
3
10
51
49
65
22
35
62
70
63
47
49
63
52
37
46
71
58
14
2
6
60
51
9
4
5
4
4
20
83
64
108
88
64
45
38
42
55
53
40
34
44
59
44
10
22
54
49
51
41
31
31
13
16
66
102
224
144
25
18
74
87
59
32
17
33
50
45
40
44
45
53
65
44
8
2
12
80
130
81
185
19
19
85
111
97
53
12
21
37
54
72
68
46
47
43
14
2
0
34
113
129
202
79
22
42
85
109
86
52
26
2
22
68
77
74
69
58
36
14
22
61
103
172
109
68
66
66
69
87
70
26
18
37
52
67
64
54
22
38
74
109
69
170
188
164
100
73
91
59
31
43
18
2
4
2
26
108
153
159
218
200
178
171
148
108
71
66
99
122
125
161
218
196
206
236
266
256
218
204
218
224
206
130
167
195
227
266
279
248
185
117
102
111
123
111
115
148
189
238
305
334
301
228
135
84
59
58
31
17
12
7
16
60
150
270
346
356
293
180
98
29
5
26
64
74
68
52
30
6
14
98
212
314
372
347
235
85
94
74
26
19
59
70
76
72
58
48
18
1
4
56
156
291
403
373
203
42
53
35
27
37
49
64
78
78
74
69
51
29
11
7
48
129
243
316
278
138
16
8
31
42
36
37
51
67
83
85
74
70
75
72
73
61
37
30
59
156
248
223
93
5
6
13
55
53
39
44
49
64
73
59
51
75
91
92
87
58
22
14
62
144
191
153
52
10
6
21
46
44
40
35
26
44
61
51
57
76
76
70
64
45
38
24
18
41
101
141
100
25
36
34
28
32
44
40
29
34
49
56
63
66
45
36
37
27
28
30
20
30
54
89
113
86
33
23
15
16
29
38
46
34
26
32
38
41
47
52
38
39
54
38
21
26
38
56
78
104
102
51
22
7
16
15
16
34
32
30
31
31
21
34
66
56
50
77
65
30
40
64
50
56
76
79
57
37
22
2
31
35
26
38
32
35
44
46
35
24
35
42
47
69
77
54
40
57
71
32
48
54
63
56
11
2
11
30
38
25
20
36
45
46
48
25
19
50
53
43
72
76
34
10
22
24
42
57
57
39
15
10
13
15
34
48
28
29
49
41
43
60
44
34
69
77
52
66
80
48
37
59
46
41
44
43
40
34
24
32
50
53
57
57
57
66
61
60
76
71
43
42
62
63
73
79
37
33
68
48
17
8
34
62
47
53
37
54
65
71
73
60
62
74
68
61
57
37
7
7
22
44
81
64
10
11
27
11
0
35
69
34
58
46
58
74
66
45
50
67
59
41
50
64
57
18
0
1
30
56
20
2
0
3
6
52
92
133
130
103
68
43
48
67
66
53
38
40
55
56
18
14
38
43
49
29
10
2
9
45
84
84
247
214
92
13
41
92
97
59
24
24
39
37
31
31
32
41
47
25
0
2
45
118
130
253
104
12
28
81
119
84
23
3
18
52
73
50
19
28
25
7
2
24
80
142
120
150
78
46
53
82
87
66
30
4
21
56
57
44
42
42
25
30
67
104
104
173
149
114
77
62
80
73
36
9
33
53
57
28
13
29
94
135
132
209
204
149
126
127
77
32
24
9
14
22
42
97
173
195
169
170
189
205
186
153
135
132
154
179
178
190
212
236
251
219
126
139
157
206
253
279
288
270
195
86
92
93
74
78
94
117
153
234
316
341
288
187
66
24
23
31
23
19
11
2
18
80
182
297
356
337
255
121
22
106
34
3
27
69
50
62
56
22
4
0
40
147
241
324
366
283
107
64
64
26
10
37
63
72
73
54
34
29
17
6
44
114
206
300
309
206
61
31
45
34
35
51
70
88
74
44
46
68
70
58
46
65
103
146
212
232
139
21
12
50
44
40
50
63
73
67
45
48
73
80
86
85
62
43
58
122
183
179
85
3
15
33
40
42
44
40
54
58
46
55
62
58
67
66
37
14
21
67
124
156
128
45
36
34
39
45
35
26
36
51
58
63
51
33
30
26
10
3
7
41
91
122
132
102
46
31
30
39
42
42
27
26
33
38
41
48
48
32
26
29
21
8
24
62
98
117
116
76
28
10
6
23
38
27
23
26
25
20
37
68
52
40
61
49
17
15
29
57
97
100
64
28
24
48
1
17
32
29
37
27
28
53
61
40
22
37
42
46
64
58
31
17
39
55
73
86
72
45
35
28
0
7
29
37
24
14
24
47
64
47
7
11
45
41
36
61
64
25
3
3
41
88
87
48
15
31
28
16
25
43
29
25
50
52
43
42
31
35
64
52
37
81
94
31
10
38
48
72
75
45
16
51
52
41
40
52
45
43
74
73
57
66
73
58
57
58
61
94
98
29
15
65
70
58
45
56
47
72
53
51
66
64
46
60
78
73
72
66
42
24
33
42
60
82
50
6
17
55
42
35
79
78
108
78
65
75
71
46
46
66
72
55
46
46
37
22
5
4
22
45
43
31
21
15
43
97
86
164
149
104
47
36
68
82
71
50
33
38
50
24
7
24
33
38
20
7
3
29
83
102
69
261
173
40
1
57
110
96
47
18
22
24
20
22
31
38
36
13
4
34
93
140
118
196
74
14
29
84
100
56
11
10
49
64
29
9
16
6
2
15
72
133
149
93
176
146
107
77
60
65
71
48
28
39
54
43
23
18
7
9
60
124
141
91
200
173
123
86
71
69
50
6
18
57
30
13
32
93
148
173
129
188
176
178
163
110
75
71
58
47
73
122
169
211
190
193
181
170
173
169
175
203
205
188
221
221
110
131
137
155
191
230
257
276
256
61
59
78
70
57
52
74
120
185
258
317
313
230
137
93
65
20
27
32
17
19
22
12
26
56
140
250
297
293
264
164
36
78
48
17
14
41
45
51
31
10
3
5
42
131
201
265
294
233
98
45
30
18
41
60
80
57
24
26
52
42
21
43
126
194
222
224
168
51
39
47
23
29
47
69
77
62
38
48
63
51
49
50
72
105
140
188
203
127
21
14
24
26
38
53
59
63
53
45
52
46
33
50
53
36
40
83
146
189
178
84
5
28
35
39
40
32
33
37
39
53
59
37
18
27
25
11
15
49
103
157
175
133
58
50
40
35
36
33
23
24
28
39
42
38
35
29
20
14
10
17
51
108
150
142
91
31
50
15
6
29
37
26
22
21
16
18
41
57
39
33
43
34
10
10
46
100
124
86
26
1
25
15
21
26
38
35
33
55
58
35
25
36
35
34
46
32
8
7
30
74
114
105
53
12
21
13
21
31
37
30
25
40
55
41
9
8
29
30
23
27
29
17
8
38
97
126
91
27
0
49
25
15
33
35
24
36
45
41
33
27
34
49
30
23
67
74
26
5
22
75
112
94
35
3
76
48
25
43
39
26
60
80
60
54
63
66
69
58
53
96
98
27
7
43
96
108
84
71
28
111
73
48
62
59
39
50
78
81
69
61
55
54
60
58
69
82
48
15
42
94
93
86
114
72
112
91
92
77
48
44
61
76
64
38
35
40
37
26
18
23
39
54
60
52
54
93
125
76
179
154
76
24
42
78
83
54
33
37
45
25
1
2
13
20
32
41
40
65
113
109
228
99
10
21
74
96
68
33
31
26
3
6
30
37
23
12
42
97
139
140
227
141
73
52
50
74
89
53
30
48
46
20
15
9
2
17
69
137
174
137
170
166
144
93
61
74
66
52
56
50
34
8
3
15
63
120
160
146
188
159
129
93
70
69
32
7
3
10
53
108
158
179
161
155
187
176
135
129
135
105
79
111
172
205
198
165
149
68
85
114
118
116
124
153
206
246
259
259
209
102
62
68
71
74
64
43
51
76
112
162
233
294
286
209
145
75
52
22
13
2
9
10
14
19
51
132
217
264
271
230
116
50
56
32
4
14
43
31
6
2
3
9
33
95
190
254
231
172
76
54
30
13
20
50
53
50
33
36
35
9
3
18
105
172
201
211
172
64
51
58
35
45
58
63
45
45
52
31
10
1
6
47
112
168
201
200
138
34
50
39
28
30
43
44
30
47
59
27
9
11
10
33
80
131
167
187
176
99
40
5
5
20
25
20
17
32
46
36
27
27
17
11
25
60
106
163
185
135
50
23
5
8
27
24
27
21
13
21
38
40
29
26
25
15
9
39
106
151
126
51
1
46
30
28
23
25
35
40
53
49
28
27
32
23
23
33
18
2
11
70
126
135
87
26
5
36
23
19
34
45
35
34
35
33
21
18
15
20
17
5
0
5
47
116
157
133
66
10
46
12
14
31
27
19
23
26
37
38
36
32
16
13
31
38
22
30
86
149
138
80
22
74
41
36
46
20
17
53
65
59
59
68
67
43
38
73
80
42
29
85
161
144
92
60
101
72
69
72
45
30
61
88
74
53
63
75
68
54
62
69
54
54
106
161
145
108
107
118
122
100
62
39
50
75
65
46
51
56
47
32
19
14
32
75
115
117
107
121
117
186
130
59
29
45
69
55
44
60
49
12
1
1
0
1
36
98
109
110
121
151
82
54
50
65
68
55
62
36
1
2
9
9
2
24
104
167
168
119
157
135
130
92
59
79
80
58
47
23
11
5
2
19
82
145
193
179
167
180
142
95
87
78
61
49
34
10
8
36
92
156
187
160
150
149
125
93
87
80
52
36
63
115
161
189
169
145
128
138
148
117
93
122
160
161
98
107
127
151
162
195
216
183
147
97
106
100
108
130
148
179
220
244
251
207
113
82
62
55
55
57
73
88
107
149
206
245
250
216
131
57
24
20
16
16
32
30
43
84
123
164
225
240
172
79
57
29
8
9
12
13
9
3
13
33
50
91
166
211
198
165
98
71
50
24
12
31
24
28
33
13
5
11
50
116
184
224
196
142
61
64
48
24
20
44
15
33
45
19
4
10
38
94
165
216
207
165
122
38
16
3
13
33
8
21
37
27
15
9
19
42
83
137
173
187
172
95
37
25
1
4
20
25
18
25
28
23
16
8
5
19
50
101
164
175
100
20
42
54
45
14
10
29
48
49
31
23
15
8
14
22
26
24
57
130
167
124
48
8
57
39
20
13
32
44
38
31
32
34
20
3
10
15
12
1
19
105
184
178
101
28
39
19
27
34
31
12
7
38
53
32
12
11
7
1
0
19
100
190
207
123
41
8
78
57
68
61
18
6
49
73
61
55
48
31
25
37
44
57
104
188
228
146
62
35
88
88
77
34
35
86
86
56
68
76
57
45
41
45
61
108
194
234
167
89
57
135
121
92
58
50
63
65
66
78
68
53
32
11
6
37
112
189
197
149
117
162
124
83
60
56
47
59
81
53
16
3
0
0
14
87
172
189
141
105
148
137
96
71
61
62
79
50
2
1
0
0
19
89
176
218
163
148
178
146
92
79
77
66
44
6
2
1
18
83
163
216
202
137
152
125
114
93
66
52
36
29
49
94
158
218
209
124
128
109
100
100
92
90
108
135
153
157
89
123
158
160
169
185
172
72
80
94
123
143
159
184
205
202
166
43
66
71
63
86
105
123
160
184
190
197
161
45
65
64
57
65
70
88
118
141
170
202
187
136
64
30
22
29
28
29
48
69
101
144
183
220
213
141
47
1
7
6
6
9
21
41
81
127
169
227
258
199
108
19
6
32
32
5
4
10
29
62
96
121
165
211
206
164
107
38
23
16
21
22
16
13
13
27
43
58
89
138
174
180
145
57
73
79
49
25
15
29
55
52
24
10
8
20
46
77
107
145
180
165
82
12
49
40
20
18
42
58
48
37
32
20
8
13
32
48
59
98
171
206
146
48
46
46
44
54
46
14
21
44
21
3
1
4
11
30
88
188
249
199
73
5
84
93
94
72
15
22
61
52
28
25
19
17
22
54
109
191
263
238
108
19
91
103
74
34
67
84
53
59
63
47
33
27
47
91
169
253
257
146
48
114
98
80
68
53
63
78
63
53
31
10
22
70
161
244
237
149
143
111
87
59
53
71
51
32
12
7
31
77
164
238
224
130
138
104
91
74
67
60
19
4
6
41
107
178
236
213
149
109
99
88
68
63
47
23
21
70
150
222
231
153
113
102
84
78
71
62
73
116
165
199
163
82
86
87
88
92
84
92
126
147
155
168
175
158
97
109
130
140
151
167
178
185
171
79
93
104
113
121
128
162
195
200
183
142
40
59
82
83
90
96
110
162
206
213
227
216
140
38
65
82
75
69
80
110
163
193
195
212
228
180
97
68
68
60
60
73
92
107
123
141
149
173
213
200
137
68
76
74
62
50
65
101
113
85
74
97
125
156
202
218
178
104
29
42
41
55
76
90
89
71
58
59
79
102
121
148
187
205
160
68
71
58
69
86
70
51
45
43
39
35
53
87
123
185
242
226
121
21
107
101
75
45
62
53
17
8
7
28
82
143
197
247
255
169
49
101
111
81
77
80
48
35
40
29
31
61
110
157
207
245
201
91
130
121
105
66
45
55
49
40
36
43
66
118
195
241
196
97
138
119
97
78
58
33
30
37
49
81
144
214
240
180
126
116
78
55
50
45
54
107
178
230
223
107
109
85
77
79
61
56
106
171
204
165
77
78
72
57
55
82
111
118
167
160
141
150
166
126
154
158
155
192
212
188
122
133
148
180
228
237
207
188
163
117
132
161
191
217
220
205
208
215
155
59
101
114
101
115
154
184
180
178
198
208
217
239
205
108
24
85
102
128
152
147
131
140
173
188
191
202
212
170
74
75
109
124
126
113
100
107
115
128
160
193
230
228
138
100
113
111
120
113
86
75
72
88
153
218
243
233
169
119
121
121
89
60
68
76
85
126
175
191
188
168
122
102
75
67
67
71
81
91
110
149
179
165
116
94
57
53
75
86
117
168
197
159
75
84
89
129
179
188
78
72
83
70
58
89
125
118
247
226
190
163
135
65
145
178
215
239
251
250
229
206
182
111
136
179
198
201
215
231
225
202
177
148
79
134
166
170
162
173
178
177
188
192
184
144
132
156
159
145
154
153
147
184
218
196
139
140
129
112
128
143
141
162
176
152
105
94
98
114
118
114
121
134
152
219
234
206
166
206
217
201
174
174
183
173
150
158
176
167
144
