# Supplementary material for: Evaluating flow modulating treatment response in intracranial aneurysms using black-blood MRI in vitro
Source: Commun Med (Lond). 2026 Mar 27;6:170. doi: 10.1038/s43856-026-01413-z (PMC13031954; doi:10.1038/s43856-026-01413-z)
Supplement: Supplementary file 8 — Supplementary Data 5 [file 43856_2026_1413_MOESM8_ESM.zip › Data_Figure_8ab_Sup_Figure_6ab/BB1/with mesh 4 (FD5)/2_BB1_vessel_array.txt]

133
193
258
284
269
287
281
178
244
186
143
137
118
147
235
249
162
212
157
62
6
0
3
38
84
129
135
178
269
164
66
36
31
38
23
23
23
19
28
126
226
217
116
74
51
28
36
21
35
53
31
10
83
203
160
85
56
40
17
1
0
31
59
34
9
54
189
163
129
73
41
41
52
45
39
47
38
5
2
95
230
114
89
52
32
39
80
123
106
55
32
17
23
134
252
104
68
29
19
17
51
109
113
48
31
52
94
231
308
100
73
24
16
49
85
115
138
149
140
133
230
359
67
36
10
45
125
165
179
218
230
252
353
380
4
51
48
8
60
129
157
195
263
357
407
71
105
97
108
157
231
302
381
400
276
170
232
293
375
408
356
125
185
254
288
276
294
270
165
245
197
151
149
131
147
220
237
145
209
170
74
9
1
2
32
88
134
157
159
258
168
73
29
21
36
29
24
35
19
25
135
230
223
122
73
39
17
43
34
43
55
32
13
83
213
170
90
59
35
10
2
2
31
56
37
12
45
185
174
137
78
49
47
46
43
42
40
33
9
3
92
241
124
95
60
38
32
68
119
114
65
42
20
17
136
275
112
74
32
12
3
43
105
110
47
34
53
87
228
325
109
74
19
3
40
81
102
123
146
144
137
228
359
56
22
1
42
128
157
163
217
237
250
346
387
3
21
45
2
57
130
152
199
265
350
405
74
102
88
100
146
216
294
383
405
288
176
237
283
358
401
358
180
246
285
281
302
268
146
240
211
164
158
145
155
214
228
132
203
175
88
22
2
4
16
82
128
164
239
173
80
33
24
37
33
18
52
7
18
125
221
224
126
79
44
19
50
47
40
48
29
16
60
218
182
102
71
40
3
2
2
35
55
40
12
33
177
181
143
81
62
50
33
39
46
42
30
13
5
90
252
129
91
57
40
36
66
115
114
64
41
19
12
142
299
107
61
25
13
14
58
103
95
37
30
53
80
224
331
105
77
20
4
48
88
101
114
132
138
136
222
357
315
67
25
1
40
125
154
164
217
234
241
336
387
8
12
42
4
42
122
160
213
267
340
399
73
92
74
86
133
206
293
384
408
300
175
234
270
340
391
358
180
236
275
280
307
279
126
228
227
181
162
151
169
225
235
129
196
172
104
38
5
3
9
68
123
164
226
183
89
44
32
36
29
16
69
32
15
92
201
224
134
85
63
33
54
51
33
36
26
16
34
140
209
189
106
82
50
2
5
6
46
52
41
10
26
168
185
150
83
66
48
22
38
57
44
20
12
5
91
269
134
87
45
40
46
77
116
105
46
25
13
13
152
315
91
48
20
23
37
72
102
83
20
21
52
79
225
334
92
78
31
18
58
97
109
114
116
126
138
222
360
318
88
50
3
36
116
158
178
217
226
237
332
387
9
15
62
8
24
113
169
228
265
332
394
283
21
88
67
77
123
197
290
380
413
316
168
224
257
323
382
364
177
226
263
275
307
288
112
214
239
198
160
145
182
245
253
126
194
171
118
50
5
1
3
48
125
164
223
197
93
48
36
31
19
19
79
48
14
73
175
226
143
84
72
46
55
48
30
22
20
13
27
136
190
187
101
81
55
2
7
7
51
48
34
9
23
163
187
151
74
60
40
19
51
47
15
9
7
2
89
271
142
96
43
39
50
84
121
95
25
11
8
16
155
317
82
46
17
22
47
78
105
83
13
15
48
80
229
340
77
74
34
23
59
101
123
121
102
114
140
222
364
331
93
67
16
30
101
157
186
214
218
238
329
384
13
17
73
9
14
103
174
229
257
324
389
286
11
85
70
75
116
183
275
368
413
330
154
207
243
310
373
375
285
166
218
252
275
304
289
102
202
243
205
155
137
190
259
263
144
122
195
171
121
57
1
0
2
39
127
168
229
215
90
39
38
23
9
13
74
58
20
94
157
240
156
75
72
53
55
46
31
18
10
11
40
139
177
189
94
75
57
1
6
2
39
47
26
9
22
170
189
151
64
61
40
26
59
23
7
10
5
2
83
258
148
107
47
41
51
85
125
97
26
10
6
15
147
307
83
56
19
15
44
77
108
94
20
11
40
75
232
352
71
66
19
12
50
97
129
125
92
106
138
212
361
351
81
61
19
29
84
144
184
206
214
239
323
382
14
16
79
8
13
92
164
222
250
314
384
295
11
84
70
70
109
169
255
350
409
335
140
188
232
301
364
386
303
158
213
251
283
309
282
100
199
240
210
162
146
199
262
257
141
110
203
180
117
56
2
1
5
38
123
172
234
233
87
29
37
18
2
5
61
63
26
109
150
260
170
65
66
58
55
44
37
16
6
11
64
148
179
200
98
73
56
10
2
10
19
45
31
12
30
188
186
144
66
68
50
26
56
32
10
11
6
4
70
247
142
106
54
48
56
78
117
107
44
21
5
10
136
298
81
63
18
7
40
78
105
96
33
12
32
69
232
364
74
58
3
4
46
92
126
117
83
101
130
198
355
368
67
41
14
32
77
126
168
199
213
235
309
380
14
13
70
23
19
79
149
214
243
301
378
311
10
74
58
57
96
155
237
329
398
339
126
160
224
297
357
389
318
156
215
259
298
320
273
103
207
243
213
177
171
215
256
245
136
92
213
198
114
57
11
1
5
33
111
173
83
228
245
92
23
33
19
4
2
56
60
15
69
268
175
59
65
62
52
40
46
25
3
15
52
163
187
215
113
75
60
20
4
9
7
48
49
11
36
193
175
142
83
79
59
29
46
40
16
6
9
9
57
247
118
90
60
58
64
72
98
104
65
36
8
10
136
303
71
60
19
15
52
83
95
81
34
15
32
72
233
372
59
4
5
53
89
114
102
74
99
125
192
353
375
63
27
5
37
76
112
151
193
214
224
291
378
11
9
57
26
26
67
136
213
239
284
373
329
8
58
46
43
79
141
222
314
392
352
111
141
211
292
344
385
330
156
218
267
310
326
265
97
216
252
223
196
193
226
249
242
139
76
214
219
121
66
27
2
3
22
104
170
81
211
246
108
25
29
23
7
13
66
62
18
38
257
170
61
64
65
48
43
40
50
41
19
28
148
185
224
125
70
56
28
8
8
10
60
67
13
29
176
154
151
104
77
54
34
42
33
24
7
7
9
55
252
94
84
70
63
68
73
82
83
60
36
7
10
143
320
59
57
26
34
67
84
85
65
24
16
37
84
236
373
71
7
7
57
87
104
89
68
101
132
195
353
381
75
27
1
32
72
104
138
184
212
210
272
374
7
46
21
27
55
127
215
238
270
364
340
8
34
51
37
60
126
208
299
388
377
106
130
198
277
329
379
348
157
223
273
311
322
255
219
268
241
210
201
223
244
254
152
197
232
140
77
39
3
5
20
107
170
68
191
242
129
28
12
17
11
29
80
58
19
33
238
169
72
61
56
45
45
31
55
58
12
18
109
224
135
63
44
30
14
14
9
61
66
11
15
134
134
167
118
63
38
43
37
11
3
7
5
7
64
256
83
98
76
53
67
82
74
59
36
21
4
11
147
328
58
30
40
74
86
79
61
21
19
46
89
235
375
78
10
6
52
86
103
90
68
105
142
199
348
386
92
38
2
15
61
100
135
176
210
208
261
367
298
6
47
20
24
47
121
212
233
258
357
343
9
19
61
40
45
111
197
287
386
403
106
129
178
251
312
381
370
152
224
273
306
307
249
212
283
260
218
200
214
246
271
172
167
231
162
83
36
4
5
22
120
174
68
172
238
146
33
2
5
15
40
83
49
11
59
230
186
91
58
45
45
47
26
46
49
7
21
92
225
146
62
42
31
16
20
5
44
54
12
9
112
183
121
46
32
46
38
13
3
9
6
5
71
249
121
79
38
61
88
76
48
20
9
4
8
138
320
66
26
31
72
93
89
70
28
21
46
79
219
378
67
0
5
40
83
109
101
75
107
143
189
335
394
99
50
3
7
47
99
132
166
207
215
261
362
307
15
53
24
16
42
118
202
223
250
351
347
15
61
44
34
96
185
271
378
414
98
126
161
221
299
388
390
139
217
266
293
293
246
197
286
271
224
201
212
254
286
183
140
223
182
89
26
5
3
26
124
174
79
161
235
160
42
4
2
15
42
74
41
9
74
233
214
111
63
48
48
38
19
35
39
11
26
111
227
157
70
55
36
14
12
7
25
47
9
14
121
187
116
42
40
43
39
22
2
8
6
4
65
234
139
78
29
54
86
81
49
17
6
4
2
110
303
72
19
18
65
94
96
79
38
24
36
55
193
380
42
0
5
37
76
106
110
83
105
132
170
317
402
85
58
5
5
31
93
127
158
205
219
261
360
316
9
58
34
10
41
117
193
215
242
341
355
14
51
46
28
85
176
257
357
403
83
124
146
200
289
393
399
242
279
121
205
253
280
291
254
172
273
270
227
212
227
269
294
185
133
222
193
92
20
7
5
27
115
166
97
148
233
173
60
5
2
22
40
72
52
10
55
235
227
115
72
65
50
25
16
29
30
14
25
141
226
160
72
66
44
10
29
5
2
6
3
33
138
183
109
53
50
34
36
25
3
5
4
6
46
214
141
77
32
47
72
80
51
23
10
5
2
83
289
74
17
13
59
88
88
72
38
25
28
39
176
384
29
3
7
40
65
89
101
81
93
112
153
308
411
54
58
27
5
18
81
123
153
202
216
256
362
328
10
59
46
7
38
113
189
209
230
323
367
15
53
55
27
76
165
242
336
381
77
117
133
187
280
385
394
250
290
192
236
270
297
261
146
254
267
232
230
247
282
294
183
140
228
202
99
31
15
7
26
101
161
119
134
238
189
82
16
7
23
40
78
66
10
44
231
226
106
72
79
52
20
19
35
29
15
19
146
222
161
64
65
48
11
38
7
6
13
4
26
139
174
109
64
52
28
37
27
5
5
0
7
20
192
134
78
39
39
59
78
45
22
18
16
6
69
283
78
23
12
51
77
68
57
34
22
26
39
173
387
34
3
8
40
53
67
84
74
83
100
146
304
419
6
40
42
7
9
71
123
159
197
202
241
355
336
7
62
53
3
31
110
193
215
220
301
368
17
67
67
25
68
157
232
321
368
266
86
109
120
177
268
371
392
260
299
184
222
261
298
263
124
242
269
242
245
262
290
291
186
142
236
213
110
51
32
10
28
103
168
133
122
247
209
98
23
12
15
34
80
68
12
43
146
224
228
104
64
79
60
29
29
40
45
15
14
121
219
167
56
58
48
19
35
10
11
37
4
14
103
166
117
64
44
32
46
24
2
13
3
6
11
172
218
127
83
39
27
60
82
28
5
13
21
7
66
277
299
84
31
3
40
71
57
53
35
16
26
51
173
386
39
1
6
37
50
59
80
73
77
98
148
294
420
4
33
50
8
8
68
119
161
195
189
224
340
346
7
77
57
2
22
110
199
226
218
282
361
22
75
70
18
61
150
224
314
369
281
95
101
111
170
250
354
398
253
295
180
217
255
292
260
116
238
278
255
255
268
294
291
190
134
241
225
125
69
46
20
41
118
184
129
251
227
98
10
16
13
31
80
61
15
44
142
212
235
115
52
65
73
50
33
34
36
9
10
86
210
174
58
51
47
27
28
6
15
39
12
3
65
162
125
55
42
41
39
23
17
35
19
1
7
160
216
128
87
25
19
74
79
8
3
1
8
3
63
268
287
84
38
6
27
79
58
68
41
9
24
57
167
376
335
36
1
6
45
56
64
91
77
71
95
145
278
409
2
35
63
13
9
67
110
158
196
190
219
323
349
19
87
61
0
16
107
200
237
224
275
352
19
63
64
10
58
144
213
309
378
300
88
92
105
160
227
336
406
320
234
287
316
166
213
249
279
255
119
238
287
269
257
271
303
299
192
119
239
230
137
81
52
33
60
133
193
122
242
236
96
6
14
13
29
78
59
17
38
139
190
240
133
45
50
83
67
29
20
22
6
10
80
191
176
71
54
54
33
24
5
14
32
8
3
60
141
160
129
49
44
48
28
21
28
49
37
1
7
157
218
133
91
17
19
88
76
5
2
3
2
3
60
260
276
76
42
9
20
90
72
63
39
2
15
51
154
362
338
11
2
6
54
48
66
90
76
62
87
138
258
394
1
28
65
24
6
58
96
143
194
199
222
315
344
20
84
65
11
13
98
192
237
230
275
349
10
52
60
10
59
134
194
289
381
325
70
89
107
146
204
313
407
352
221
283
334
146
202
234
256
247
122
228
292
285
254
268
309
309
201
101
229
234
153
93
56
47
71
132
189
128
225
236
101
4
11
6
30
76
61
18
30
133
170
236
146
50
47
85
67
17
17
21
5
10
91
168
172
87
68
59
39
25
8
10
29
4
7
82
153
163
132
55
49
50
21
20
16
53
53
2
7
153
227
135
90
11
26
93
68
6
2
6
0
3
52
248
284
65
37
7
26
103
62
9
9
2
8
40
138
347
341
4
2
7
44
50
54
76
69
53
73
126
241
379
298
9
56
39
6
39
85
130
184
203
226
311
333
7
74
76
24
16
88
179
230
229
272
349
262
7
52
62
17
60
122
174
262
371
354
56
89
111
129
180
290
394
376
223
285
345
128
193
217
232
232
107
204
290
296
251
263
308
311
213
85
216
238
178
108
58
58
72
124
191
146
211
234
117
14
8
7
24
71
66
20
29
132
158
233
156
60
52
79
51
5
20
36
4
11
94
160
178
98
70
54
43
26
5
6
25
6
8
90
163
165
144
67
52
40
15
19
2
53
66
4
6
140
239
137
93
15
34
83
56
6
3
5
2
4
39
235
305
61
32
2
36
95
46
2
0
2
5
32
129
341
354
3
2
2
42
42
11
59
72
51
63
114
233
368
299
3
48
61
23
18
76
124
169
191
218
301
324
3
65
90
30
8
86
170
222
222
258
343
276
8
61
66
29
55
106
160
239
352
372
54
94
109
109
162
272
377
380
224
291
341
117
185
211
219
222
179
286
300
254
257
296
301
226
201
241
204
125
64
68
73
122
206
164
200
239
140
39
13
6
11
62
74
10
35
133
239
166
67
59
73
37
2
23
56
29
12
76
163
196
108
62
50
42
29
5
26
39
22
8
63
160
161
160
81
44
28
16
21
5
53
70
8
8
111
241
137
102
28
31
63
54
11
4
6
3
5
26
223
330
69
33
1
30
68
18
1
0
2
12
34
124
346
377
5
1
13
51
29
4
34
85
55
59
109
227
364
309
5
55
81
32
7
72
129
157
175
198
284
321
2
61
99
37
7
86
160
212
211
238
330
290
10
68
67
37
45
90
156
228
333
375
61
93
99
88
145
260
364
378
215
290
334
112
181
216
223
216
168
280
299
267
265
287
292
239
185
247
217
130
72
77
73
125
226
167
190
244
160
60
20
3
4
50
81
21
38
123
251
180
71
60
67
33
2
19
61
50
9
50
162
218
116
47
46
41
25
20
38
48
47
18
27
147
147
173
90
38
19
10
5
5
58
83
46
13
75
236
130
116
48
27
42
51
8
4
5
6
3
20
210
345
83
50
0
6
13
11
13
32
14
19
35
122
349
402
8
3
48
56
25
2
35
96
60
60
109
219
364
329
9
70
87
31
3
75
131
148
163
180
268
327
4
54
102
43
12
80
146
206
207
221
313
299
11
66
65
40
33
77
155
227
318
370
64
84
84
76
136
250
355
376
207
287
327
177
226
232
207
166
269
292
288
285
285
296
251
172
251
222
135
88
86
73
134
243
167
176
241
167
72
24
3
3
47
79
25
37
115
258
192
72
62
69
36
7
17
54
49
9
41
88
233
126
42
47
45
27
26
38
50
56
17
19
138
133
174
94
36
20
1
2
13
61
96
71
18
50
231
125
124
60
25
28
41
4
6
19
6
6
16
193
348
91
73
13
6
2
11
15
40
25
21
38
110
335
420
18
65
51
21
2
32
98
59
59
105
204
358
356
11
73
82
26
3
74
119
136
162
173
253
337
6
41
99
47
11
67
128
208
213
211
297
307
7
60
70
44
21
63
151
223
307
369
63
73
72
75
131
233
342
382
209
283
320
312
163
225
230
191
129
174
256
287
306
299
288
307
263
163
256
224
143
107
97
76
142
248
171
160
231
170
77
30
1
3
54
74
10
39
125
255
195
74
65
72
44
13
15
49
44
12
45
98
237
137
48
49
48
35
17
33
48
57
16
18
142
170
90
38
23
1
4
13
65
100
69
19
47
232
122
53
21
21
33
9
11
26
21
6
12
168
341
91
25
4
3
7
12
24
31
23
36
86
302
424
34
58
45
26
2
20
88
47
55
105
185
346
377
10
62
74
25
3
64
100
127
167
175
243
341
259
6
31
96
50
14
49
113
213
224
206
284
315
5
55
81
55
13
53
145
215
298
377
68
72
82
125
207
322
397
223
282
313
318
143
208
213
177
128
172
246
284
310
297
287
314
270
158
256
228
158
125
106
87
150
246
183
146
227
180
80
33
6
4
58
63
13
41
142
245
197
81
66
69
50
13
19
54
50
18
50
121
237
151
59
49
44
41
9
24
52
59
16
18
152
174
91
42
23
1
2
9
64
101
55
16
56
233
119
41
12
12
16
9
13
37
37
4
10
150
336
92
31
3
10
1
10
22
42
25
35
67
271
423
35
48
46
40
2
17
79
42
53
107
169
332
389
8
52
73
33
3
48
83
117
168
177
234
338
271
28
99
59
17
30
104
215
227
199
265
314
9
53
92
70
7
42
136
199
284
381
73
74
84
113
175
299
410
235
275
306
330
129
190
196
173
129
158
242
288
306
288
288
312
273
160
258
237
174
135
116
104
159
242
190
139
237
201
86
34
10
14
49
53
15
43
155
232
209
94
57
61
56
11
20
61
61
19
54
136
242
169
66
44
37
41
13
31
56
58
13
16
150
189
104
46
21
1
2
7
66
108
52
15
58
226
126
49
4
6
6
10
15
56
48
5
11
148
338
87
40
15
7
1
12
38
62
32
37
65
264
429
24
42
46
49
7
18
79
49
54
110
164
326
397
8
49
78
44
6
33
73
109
163
179
227
334
279
29
103
67
8
16
104
214
225
193
248
308
9
50
99
75
5
37
128
185
271
375
285
80
75
80
95
146
284
420
369
226
258
301
351
118
176
187
177
128
132
238
293
301
293
298
306
272
162
257
250
188
141
129
124
166
237
195
133
254
228
96
37
18
23
26
48
14
38
148
215
226
112
46
57
64
16
23
64
66
13
46
136
244
184
67
36
36
36
17
42
49
67
11
6
133
201
126
46
18
3
1
10
73
112
61
16
42
214
142
76
9
4
6
12
18
80
59
5
11
148
344
85
50
18
2
2
17
56
81
36
31
70
274
435
14
41
43
43
19
29
78
62
54
103
162
324
403
8
48
73
50
15
20
64
101
152
174
222
330
288
24
103
71
4
14
107
205
218
190
235
302
6
46
101
69
6
37
118
176
258
357
288
79
66
66
73
122
271
416
375
199
235
299
371
112
167
190
188
127
111
232
296
304
311
324
312
275
159
252
266
203
145
138
141
176
237
201
60
263
246
106
49
30
22
12
44
1
35
134
197
243
127
37
61
77
25
22
64
68
11
37
117
236
194
64
23
43
39
26
41
46
77
22
3
112
201
148
43
15
3
2
16
75
110
71
12
34
206
149
106
21
4
7
13
19
94
67
3
8
143
345
96
54
11
2
2
16
60
91
33
20
73
275
439
8
42
37
34
26
34
67
74
52
88
159
317
405
7
46
69
52
24
12
53
93
143
170
216
322
301
17
105
77
5
20
106
193
218
196
229
303
2
44
101
59
12
42
106
168
248
340
301
73
54
56
60
106
254
402
380
172
220
297
375
102
157
191
195
128
99
222
290
301
324
344
324
279
139
239
278
220
151
143
151
186
246
210
68
257
247
118
62
42
10
10
26
27
46
130
184
254
139
33
66
88
33
21
61
68
9
32
98
225
208
69
15
46
44
29
42
60
80
20
5
106
194
160
46
15
3
2
21
69
100
79
10
30
203
150
119
28
6
7
11
16
83
71
1
6
124
339
261
112
57
4
3
2
6
46
90
27
7
71
259
434
7
46
45
37
30
28
51
86
51
71
149
299
403
6
48
81
66
32
13
49
92
140
167
208
309
310
17
116
86
6
24
96
175
219
204
222
305
46
106
56
22
44
95
159
234
327
330
72
46
54
61
99
231
383
394
161
218
296
371
87
140
179
188
131
212
278
290
316
346
335
279
118
114
227
284
235
160
144
158
197
258
219
80
243
243
131
75
49
9
4
6
13
89
134
178
260
149
32
61
87
39
31
69
64
7
27
90
218
223
81
16
39
38
23
50
76
72
10
6
116
193
165
54
17
2
2
15
60
99
79
9
27
200
202
153
115
30
7
6
9
12
61
70
1
3
106
328
276
118
64
6
6
3
8
33
78
24
8
71
242
424
332
9
53
69
56
35
20
41
95
55
67
139
282
406
6
53
109
87
34
14
52
98
142
171
199
291
313
24
128
96
7
22
81
155
216
204
214
304
258
48
108
65
34
40
85
146
211
315
357
77
46
56
70
97
210
360
411
160
220
292
362
366
66
119
156
171
127
194
268
284
300
340
342
281
112
219
289
248
173
151
169
209
263
227
88
233
250
150
84
55
18
4
7
21
111
146
59
173
261
162
41
49
77
43
38
79
67
6
29
95
213
233
97
26
30
23
9
54
87
63
6
10
123
197
174
66
24
1
3
8
55
104
83
5
20
186
213
156
117
33
4
4
7
11
57
75
12
0
93
311
285
107
78
16
9
4
7
38
67
20
16
75
234
419
350
10
49
88
79
39
17
42
93
59
76
143
276
411
295
4
44
126
101
33
13
53
101
144
173
195
281
318
24
127
103
23
21
63
138
207
197
204
297
260
45
101
81
50
31
74
131
183
297
371
83
49
56
69
95
192
333
419
168
218
280
355
379
107
139
151
122
175
262
287
296
334
344
284
116
221
293
262
190
165
182
220
261
234
95
230
270
171
89
54
27
10
8
19
106
163
72
264
180
52
41
63
48
37
80
65
8
29
96
206
234
112
39
27
14
5
51
86
56
11
6
118
144
196
184
79
29
2
2
6
57
110
83
20
15
163
220
157
128
40
2
2
6
11
71
88
20
0
82
291
294
92
83
30
12
1
8
53
72
20
21
75
230
421
355
7
34
84
86
37
17
42
84
60
82
146
276
417
305
21
118
105
32
10
51
94
138
173
196
283
329
14
115
99
30
20
51
126
201
192
201
287
257
35
94
94
60
18
64
120
160
277
369
79
49
52
58
88
175
305
413
175
206
262
349
385
101
131
137
113
160
257
299
306
336
340
283
133
217
292
273
208
181
194
226
264
249
110
225
287
191
95
54
27
11
10
16
93
169
92
268
197
67
42
59
48
28
70
58
7
31
98
196
232
124
53
35
20
9
40
70
54
25
6
95
166
180
186
85
33
1
1
7
57
110
79
31
10
145
231
150
138
45
2
2
4
10
82
101
26
0
69
271
312
88
86
26
6
2
5
59
79
31
18
63
214
414
364
6
22
64
77
41
20
38
76
54
72
137
268
411
309
15
97
102
38
11
42
80
120
161
196
289
340
10
100
98
29
15
48
119
195
190
202
281
263
31
90
93
56
8
60
114
145
258
361
63
50
46
44
78
158
275
398
181
192
241
340
384
94
131
134
104
151
247
303
317
344
336
275
152
209
290
281
225
194
200
227
270
269
121
219
293
207
106
57
16
6
8
20
98
168
105
274
212
77
48
61
41
17
56
65
11
28
103
236
136
62
45
35
20
28
52
58
39
13
80
176
151
180
88
33
4
0
5
51
98
74
35
8
133
242
132
135
45
1
1
3
9
77
97
32
5
53
264
335
92
85
14
2
1
2
52
74
44
18
48
186
400
382
21
48
63
50
24
34
75
49
57
123
248
396
317
22
87
101
48
14
38
71
102
150
191
283
342
197
10
100
103
26
8
48
111
191
193
202
275
277
33
87
87
50
9
55
109
138
245
356
38
60
48
37
69
135
247
384
345
184
184
225
323
376
78
120
136
101
144
232
291
322
351
339
269
160
194
285
289
240
205
203
228
277
286
127
210
290
223
128
69
19
5
8
38
117
165
95
277
224
89
56
68
37
11
41
68
15
23
104
239
146
65
54
49
25
17
41
59
41
10
82
180
173
91
35
12
1
5
44
87
71
36
5
126
243
113
121
41
1
0
5
13
62
80
35
8
39
263
353
80
3
14
5
10
48
54
45
25
47
167
386
409
26
47
63
68
35
35
74
49
51
122
230
380
336
35
90
112
61
16
33
69
98
145
183
262
332
209
10
101
118
33
7
47
104
191
201
198
263
294
32
83
87
57
23
45
102
135
236
355
31
73
51
39
61
109
223
377
370
176
182
215
305
364
59
105
135
102
128
214
273
310
348
346
265
160
176
278
292
251
216
209
230
277
288
136
201
287
238
140
86
37
8
6
43
127
159
75
269
235
108
63
76
43
17
41
58
7
27
121
240
161
66
59
58
29
12
39
51
30
3
94
179
176
103
38
16
3
3
44
83
79
40
3
114
239
113
44
11
20
12
19
55
71
38
11
31
260
360
72
2
15
10
26
53
44
34
34
59
160
376
432
26
50
68
83
48
40
69
43
55
133
222
371
358
33
88
120
67
15
32
68
97
146
174
238
320
222
6
86
127
50
8
38
92
190
211
190
243
297
18
74
96
75
37
36
97
136
225
344
294
44
81
54
45
56
87
203
366
376
165
184
207
280
347
49
92
122
96
109
206
262
291
336
355
273
160
158
264
293
257
221
217
236
276
286
148
186
287
252
147
91
64
32
1
32
129
171
81
248
248
129
67
79
62
29
19
41
16
36
145
95
239
177
72
65
68
39
4
38
39
17
6
98
181
189
118
35
15
4
1
44
96
90
41
5
99
243
112
51
7
3
8
19
57
77
51
11
25
247
363
69
3
11
9
27
60
51
28
37
70
155
367
445
31
50
65
78
52
50
69
36
60
141
221
369
379
13
74
117
68
20
34
59
88
145
172
224
312
235
3
56
125
70
14
28
78
188
219
182
219
287
9
65
112
91
43
33
98
142
208
315
290
57
84
54
50
55
74
185
343
366
162
184
199
252
330
45
83
108
92
92
203
264
279
322
362
291
167
142
252
295
260
220
220
245
281
287
166
285
267
150
87
77
47
1
27
125
193
103
222
260
152
72
78
77
39
4
8
10
34
145
105
236
194
83
70
78
53
4
40
30
13
4
87
192
204
131
31
9
5
1
43
106
97
42
6
84
253
126
60
4
0
6
19
64
93
61
11
20
227
368
83
15
4
1
13
60
65
37
32
66
146
353
447
45
54
61
67
44
60
72
31
51
139
221
367
387
8
60
113
73
33
37
44
71
140
174
223
311
243
29
123
91
22
18
65
176
221
177
197
274
6
64
127
88
35
35
102
149
186
277
289
49
86
54
52
58
72
173
317
351
160
182
194
237
317
43
88
107
96
202
270
283
317
367
313
180
132
251
308
270
218
221
256
294
297
184
279
287
168
86
70
45
6
24
122
208
124
203
272
174
78
74
77
40
18
20
7
27
131
120
240
206
93
72
80
62
18
34
28
21
7
62
199
216
142
35
9
5
5
37
99
92
44
7
74
260
152
79
9
1
6
25
64
97
68
9
16
211
379
113
37
0
1
3
52
72
53
22
52
134
340
445
43
67
71
61
38
59
74
37
39
125
217
359
383
12
63
119
85
51
42
36
59
134
177
227
305
246
20
125
107
27
8
52
154
216
177
179
263
171
5
67
133
81
30
37
98
142
164
245
301
89
55
53
63
76
160
294
348
175
198
239
311
94
114
100
193
270
293
323
367
322
185
122
252
323
285
222
220
260
301
305
194
266
307
203
103
61
34
10
28
120
211
136
196
279
194
90
76
74
36
30
34
8
22
127
137
244
214
105
76
82
65
28
21
32
32
13
43
198
211
144
49
19
3
4
24
81
82
49
10
67
257
168
100
23
1
7
33
59
91
70
7
13
206
389
224
139
67
8
1
6
41
74
58
18
38
121
331
444
31
79
86
65
39
52
69
48
38
111
207
343
370
9
74
129
101
64
42
34
59
131
182
224
285
244
25
127
118
38
4
41
132
210
183
167
251
197
3
69
136
82
37
42
82
124
145
227
319
91
62
53
63
73
144
274
356
163
204
248
307
93
114
97
175
262
305
329
359
317
182
245
327
301
237
227
259
299
306
199
243
316
238
128
67
34
19
35
117
211
150
189
280
212
107
86
78
38
35
33
8
25
144
164
242
224
120
81
84
71
33
20
35
35
15
42
197
195
141
64
34
4
9
11
66
75
50
12
64
256
165
168
111
37
2
9
35
53
80
68
7
14
208
399
242
150
92
22
2
5
37
73
56
23
31
110
326
450
261
22
78
96
74
46
48
59
59
41
98
194
324
364
186
7
73
129
110
70
37
29
66
129
182
217
263
246
29
122
120
49
4
33
117
205
192
162
235
214
63
132
92
59
53
67
110
135
218
329
86
71
57
59
65
123
253
363
154
205
249
300
84
99
80
158
259
310
325
343
302
182
223
318
313
259
239
257
294
307
207
44
208
308
257
149
85
52
34
44
120
218
168
171
270
224
122
95
87
52
38
23
9
30
171
186
227
232
135
85
86
79
39
21
34
31
14
48
206
175
141
74
41
9
8
5
63
79
49
13
64
259
173
157
112
46
11
10
29
49
79
70
7
14
210
405
258
146
108
36
8
8
36
72
56
34
25
97
314
454
283
15
69
96
79
57
48
56
63
37
85
173
308
367
208
54
119
107
71
34
26
61
114
173
210
248
254
21
109
120
62
7
30
107
194
201
167
215
223
51
124
107
76
57
63
105
126
206
316
228
76
79
60
49
54
106
227
358
322
152
191
237
286
318
69
82
63
145
258
310
317
331
294
190
196
307
324
278
249
258
295
315
229
65
180
295
264
161
100
71
47
52
132
234
188
63
262
238
133
97
93
66
36
13
7
34
184
197
209
246
150
81
88
85
45
10
37
36
15
50
212
168
153
79
35
9
9
4
63
92
56
13
61
268
195
152
117
49
12
9
23
45
84
73
6
13
204
406
282
140
112
43
15
14
34
73
64
41
21
85
291
451
306
12
61
95
81
66
55
60
69
32
71
156
292
372
230
36
113
105
73
40
28
47
89
164
210
246
266
132
16
100
120
70
11
29
98
176
201
174
198
227
42
117
118
77
48
69
108
116
188
291
250
68
87
58
35
49
99
202
342
345
152
171
224
277
316
51
76
62
133
249
303
315
332
297
199
173
299
336
295
260
265
302
326
254
89
168
295
278
172
107
81
51
56
141
246
205
70
264
260
147
98
96
76
33
5
6
34
177
191
191
259
162
76
86
90
52
10
44
43
17
45
212
151
175
176
82
24
6
10
3
57
100
68
17
48
271
221
161
130
52
11
8
21
36
85
77
6
11
186
400
310
138
111
40
13
17
33
70
68
35
21
85
268
439
327
11
52
94
84
76
61
69
71
30
66
147
272
369
246
34
121
113
73
48
37
38
71
159
210
242
271
152
17
108
124
71
15
30
95
156
196
179
187
229
42
116
129
75
37
77
116
102
166
271
276
58
96
57
29
54
97
181
324
367
151
160
219
277
320
30
79
75
25
119
227
289
329
349
304
206
157
295
347
311
272
276
310
330
271
108
170
308
304
194
121
85
47
52
136
246
214
77
274
288
171
102
98
81
33
3
4
28
158
187
268
173
79
83
96
63
28
33
31
13
37
200
162
185
194
85
19
5
9
3
48
96
68
15
30
254
242
176
145
57
14
7
17
30
82
80
2
6
154
379
334
141
111
32
4
18
34
67
67
19
32
95
245
422
346
10
42
92
86
84
69
73
69
30
75
150
251
356
253
39
135
126
76
50
41
43
69
156
200
226
263
158
18
120
129
70
18
28
90
145
186
173
174
226
143
42
116
138
82
36
80
114
87
144
265
293
49
100
55
29
57
92
165
308
380
151
162
216
275
323
15
88
82
15
101
199
275
339
363
309
210
88
141
283
352
327
285
284
316
333
275
114
166
313
324
222
141
93
50
49
123
234
218
85
273
306
191
105
97
85
40
4
6
23
143
188
264
185
89
84
94
75
40
25
24
10
30
188
165
185
199
86
28
16
6
5
51
100
63
11
21
229
250
187
154
58
18
5
8
23
83
85
1
3
120
356
351
146
116
31
1
15
36
68
65
10
47
106
223
406
360
47
91
87
88
78
76
67
32
84
153
233
342
259
40
142
139
84
49
38
44
75
145
183
202
252
152
12
118
133
75
26
21
77
140
177
161
160
221
142
29
107
138
94
46
73
105
76
128
259
306
41
97
56
41
57
80
148
292
380
155
170
207
263
323
8
79
77
9
80
179
264
336
359
309
218
94
127
266
350
340
294
286
321
341
281
111
295
327
245
164
103
58
55
117
222
220
91
253
305
202
108
94
86
48
7
6
20
135
194
253
196
105
82
86
77
46
18
16
8
25
180
168
196
93
44
30
7
5
63
111
58
8
18
214
254
158
54
19
3
5
19
94
98
1
3
100
340
359
130
41
0
15
36
70
67
11
52
105
202
393
369
67
96
87
90
82
84
66
27
81
146
218
334
266
30
134
149
95
56
42
38
68
131
170
186
242
150
3
93
134
88
40
13
52
133
169
155
147
213
130
16
86
129
109
59
57
95
76
114
243
307
49
88
61
53
53
68
135
270
367
179
193
246
318
56
59
10
169
261
320
338
305
228
98
112
244
349
351
299
280
321
352
289
112
267
321
259
178
109
67
68
121
221
223
97
221
289
205
109
91
85
51
14
4
19
130
203
238
208
117
76
75
75
48
16
11
7
22
173
175
193
109
55
32
5
5
65
120
58
8
20
210
255
166
59
13
4
6
17
97
108
3
2
95
330
357
149
56
7
14
29
64
69
21
44
89
182
376
365
80
102
90
90
81
90
69
27
63
130
203
320
264
21
116
156
103
65
55
37
45
115
165
182
228
152
67
135
104
56
15
27
118
169
161
141
194
132
10
67
118
125
68
39
90
89
104
217
300
72
90
69
52
43
62
124
242
347
186
181
231
307
40
46
22
164
261
306
320
302
238
102
228
344
354
303
279
319
358
299
118
242
318
271
185
109
73
81
131
226
224
104
189
275
211
113
92
83
49
20
3
18
126
205
224
221
125
68
72
74
44
16
11
6
19
162
191
196
135
62
27
5
5
54
112
59
8
20
201
257
180
80
11
6
10
18
84
106
4
2
94
321
341
164
72
18
15
24
55
65
35
29
68
168
355
348
75
103
99
92
79
87
70
33
45
108
188
301
251
16
103
161
109
68
68
45
30
104
165
187
213
154
61
145
116
66
27
20
100
172
176
147
173
149
9
67
119
141
81
29
85
104
103
194
288
106
76
38
34
66
119
221
330
188
183
228
293
37
43
32
149
253
300
316
299
233
99
208
333
350
309
290
318
353
303
131
222
317
280
186
111
84
91
133
225
224
110
164
270
223
121
95
79
46
22
1
15
116
204
213
235
130
62
75
77
34
11
12
4
15
151
203
195
159
68
23
6
3
39
91
56
6
14
180
255
184
101
19
4
17
26
69
86
3
1
86
295
321
161
82
32
22
26
48
58
42
17
50
153
324
323
56
96
108
102
81
76
69
49
32
86
171
272
230
13
99
164
116
65
66
50
24
93
165
186
196
149
73
158
122
66
32
26
84
163
184
149
156
151
11
74
130
155
92
33
79
106
105
175
272
115
79
24
27
72
118
212
315
184
192
236
281
36
45
33
129
235
295
322
301
224
101
191
319
345
322
312
325
347
304
138
205
316
290
194
124
101
99
131
221
223
118
142
271
241
131
96
80
47
22
1
11
106
203
192
247
138
62
83
84
30
13
16
4
13
143
209
186
176
76
26
13
4
35
79
60
11
6
152
257
175
114
31
4
17
36
67
74
16
1
68
257
309
152
89
43
24
28
49
57
43
15
40
142
289
301
34
90
119
115
90
68
68
61
30
75
160
251
216
11
95
167
130
64
55
51
23
82
156
182
188
146
83
163
129
65
29
33
70
142
179
140
146
150
11
73
137
160
97
44
73
94
102
161
254
115
75
17
23
68
117
212
304
174
193
239
276
27
44
31
109
211
288
327
311
223
111
178
309
348
336
327
332
346
309
140
187
311
303
211
141
110
96
123
213
222
122
264
255
138
92
77
47
16
1
7
94
202
133
164
244
144
62
84
88
34
21
21
4
9
137
207
170
179
78
28
19
3
42
81
76
33
2
127
256
163
115
35
6
12
43
73
85
41
1
45
214
298
129
145
95
48
24
28
48
58
44
14
38
130
251
278
109
19
88
126
122
97
64
67
69
29
73
160
235
206
54
7
82
163
146
74
48
50
27
66
146
179
183
145
69
154
140
71
26
31
53
116
165
124
130
145
59
135
153
94
55
66
73
89
139
232
107
57
13
20
55
111
209
288
164
181
230
35
41
95
192
271
326
321
238
122
169
305
358
348
330
333
349
313
138
170
307
318
233
155
107
84
114
204
224
131
243
260
145
88
76
45
9
1
5
88
200
136
138
227
143
60
78
89
41
28
24
1
4
123
201
152
171
75
18
10
7
50
93
86
41
5
106
251
155
119
35
0
7
41
80
105
56
3
30
183
283
131
145
103
51
26
27
44
62
50
8
36
124
225
252
104
16
89
125
119
98
63
68
69
23
73
163
223
191
53
6
65
154
156
88
50
54
32
53
142
178
172
132
45
136
151
89
31
28
40
100
156
109
108
132
41
123
142
91
62
61
61
76
115
211
96
44
16
20
45
103
194
266
163
166
215
18
50
83
182
261
315
326
259
135
157
295
363
354
328
326
347
311
141
148
298
329
252
165
103
75
104
194
227
141
215
263
158
91
74
47
8
3
7
93
196
139
203
140
59
72
91
43
26
18
1
2
100
196
134
162
75
11
5
9
50
94
83
40
9
82
237
106
141
130
47
1
5
34
82
115
64
4
25
171
255
114
131
114
64
36
33
41
67
56
2
26
119
214
221
85
16
88
121
116
101
64
70
66
9
61
156
204
167
46
57
146
160
103
54
55
39
45
135
165
144
103
33
31
126
161
108
48
30
30
97
160
104
81
111
27
111
134
96
67
57
66
72
87
189
91
49
30
27
46
97
166
237
20
48
71
178
257
309
317
267
147
141
275
355
359
332
317
340
307
152
126
286
331
256
173
113
79
96
177
223
152
189
264
172
97
79
52
12
2
6
92
195
144
182
138
60
71
94
42
17
11
2
2
72
188
115
155
79
11
3
11
39
81
77
41
12
45
212
111
110
139
70
13
5
28
72
110
65
5
16
160
220
87
82
107
76
50
42
42
71
60
4
12
111
208
189
57
13
78
114
115
110
68
70
63
4
41
138
181
140
38
52
137
160
111
52
48
39
39
121
150
118
77
23
28
120
163
121
67
31
21
96
165
100
59
92
18
98
132
114
73
50
73
76
67
168
181
89
60
43
41
59
96
144
209
34
35
63
175
261
308
305
264
162
127
256
341
363
344
320
333
309
166
28
271
325
247
176
136
94
94
157
213
161
168
261
183
102
85
61
19
7
1
74
186
150
168
140
62
71
102
45
14
11
4
7
51
182
148
83
14
8
19
28
67
82
52
10
25
179
109
132
82
19
3
25
57
100
70
5
11
134
189
72
68
79
63
50
47
72
60
2
9
93
187
166
46
52
105
122
121
74
68
60
1
27
120
166
122
31
43
126
157
115
51
36
35
36
107
137
112
68
22
19
107
157
133
85
30
6
83
158
88
48
80
11
84
133
132
74
35
71
80
52
146
167
89
63
41
44
68
101
136
194
34
31
62
171
263
304
297
263
179
120
245
327
363
358
327
331
317
183
32
256
321
239
178
151
105
94
142
197
168
148
254
187
102
88
68
22
10
4
43
178
158
159
141
62
70
105
56
19
16
14
14
40
171
82
143
76
13
16
22
21
63
94
65
11
17
145
98
122
77
13
1
24
50
93
85
16
3
88
171
81
48
83
74
55
50
73
56
3
9
72
150
150
51
34
105
136
127
82
69
54
6
32
112
157
105
24
27
111
153
118
61
35
22
33
104
135
121
75
23
87
150
141
98
37
3
60
137
73
40
79
5
66
134
141
74
27
57
77
40
122
152
61
34
42
69
103
142
192
8
25
31
8
164
259
302
299
270
192
59
111
241
322
362
364
330
330
319
194
39
239
323
245
183
154
102
89
131
184
170
80
125
243
190
103
89
69
21
6
4
27
159
171
147
137
60
63
100
64
30
21
17
14
36
153
74
140
61
4
10
13
13
62
103
72
12
15
115
78
114
68
11
2
21
47
87
95
36
6
54
150
78
56
94
81
53
45
73
51
2
14
58
115
124
49
23
109
146
124
83
76
48
7
44
111
145
84
14
12
102
152
116
72
44
12
26
108
139
119
69
20
70
146
147
107
50
9
35
119
65
21
71
0
52
135
136
75
30
42
64
27
97
144
66
37
48
64
98
150
192
9
23
48
20
152
254
303
310
281
196
65
94
232
325
365
361
325
323
307
196
50
215
324
265
191
149
94
83
122
172
168
89
102
230
193
108
88
66
19
4
3
22
141
171
133
130
56
55
87
65
34
20
9
7
23
122
74
132
53
3
4
9
6
56
103
76
9
12
81
59
106
66
13
2
15
42
79
89
35
1
67
124
43
50
95
82
44
32
67
47
3
17
54
105
104
30
16
110
142
110
76
78
44
2
46
103
122
59
6
7
99
155
110
69
51
7
16
111
138
97
37
5
64
148
157
104
61
3
18
110
69
0
42
43
128
123
78
46
38
49
16
84
83
51
58
61
91
151
190
4
40
71
42
138
254
308
323
290
192
58
212
333
374
352
313
307
285
188
61
188
319
286
202
145
90
80
113
156
160
89
217
195
114
87
67
30
15
3
22
119
146
119
123
57
52
78
65
30
12
2
3
3
53
76
115
59
0
3
7
2
44
95
82
17
4
6
15
91
63
15
2
6
34
60
79
36
56
102
69
2
11
65
74
39
20
57
42
5
16
57
111
83
16
8
89
129
99
67
71
45
1
26
92
110
46
7
91
155
109
56
47
13
8
100
133
63
1
4
54
151
164
99
66
24
10
98
81
9
17
30
115
117
84
58
36
31
12
88
100
62
65
66
86
145
5
64
92
55
8
130
258
313
333
298
189
52
192
337
377
339
295
289
261
176
65
166
306
295
209
141
91
79
103
141
150
86
203
191
116
86
72
52
35
7
22
91
110
103
123
62
55
81
71
25
12
10
35
5
11
16
92
68
12
14
19
2
35
80
87
44
4
7
5
76
49
9
1
6
21
45
56
50
66
69
21
12
7
15
62
46
22
48
35
7
9
45
111
68
3
4
64
114
100
65
60
46
11
11
88
121
43
7
74
151
120
45
32
23
4
79
124
46
7
7
34
144
174
101
68
42
11
78
84
6
19
19
98
121
88
58
31
20
12
98
109
60
63
81
94
142
16
81
104
64
4
131
259
313
334
300
188
50
185
335
372
324
275
267
239
165
62
154
291
294
205
132
88
76
92
125
135
80
188
186
113
80
77
68
51
16
11
68
83
55
121
67
59
92
79
35
9
6
45
17
9
5
79
68
18
31
35
2
21
65
86
55
4
3
6
32
4
4
15
11
17
36
45
47
56
33
1
5
3
10
54
53
34
42
28
5
8
46
100
48
2
51
106
103
68
48
43
19
7
99
128
29
9
52
139
135
48
17
26
4
59
123
52
8
9
12
127
175
111
64
45
14
54
71
0
15
13
81
126
84
43
22
12
13
102
50
64
100
110
144
13
87
110
70
9
132
257
316
334
295
187
53
1
189
331
365
315
262
244
217
152
59
1
146
283
288
195
125
83
70
82
110
115
73
172
183
109
74
78
72
54
21
10
50
64
51
121
66
58
98
85
41
8
5
42
26
4
6
77
60
18
38
45
6
4
49
82
67
8
0
4
17
1
6
24
18
14
29
39
50
57
23
1
4
17
63
58
38
37
30
12
12
62
73
7
12
50
105
104
70
46
36
14
10
118
111
8
14
33
118
136
60
13
18
3
51
124
63
2
10
107
163
122
65
38
16
41
55
8
4
8
64
118
76
26
12
10
17
102
57
74
114
118
144
11
99
120
75
12
130
258
332
338
278
172
52
7
195
330
366
322
259
222
188
131
56
6
139
286
288
192
126
82
66
76
92
89
64
158
184
108
71
79
68
50
28
19
39
42
27
114
62
54
98
87
43
8
7
45
37
2
0
55
20
43
49
8
1
25
73
88
27
4
3
1
10
34
19
10
21
33
55
71
33
3
9
33
78
63
34
25
33
32
45
66
40
10
17
46
105
103
70
49
33
10
15
122
76
8
17
16
96
121
72
22
8
5
60
117
55
2
9
86
141
129
74
33
8
29
52
10
4
3
42
92
67
21
5
10
27
98
84
95
117
118
144
21
122
130
71
12
128
268
354
339
245
137
41
5
190
328
373
328
254
197
153
98
41
9
134
289
289
193
129
83
67
75
74
62
45
143
186
109
75
92
70
49
36
29
30
12
5
100
60
52
97
96
51
9
8
54
46
1
5
54
26
46
51
15
3
6
58
103
45
4
3
1
19
38
29
12
19
31
57
82
45
6
12
39
89
73
32
16
29
43
61
59
25
8
16
34
101
105
69
45
38
21
32
109
55
4
14
6
74
108
79
35
10
8
80
97
27
0
5
65
124
133
86
33
1
10
54
24
3
16
57
60
30
6
6
41
98
110
110
112
47
147
134
62
11
3
14
141
291
370
325
202
93
24
0
184
336
376
317
236
171
116
61
17
3
137
290
288
192
124
79
68
77
63
41
23
4
141
183
107
85
110
83
48
38
37
36
12
2
86
59
55
105
117
69
14
9
61
57
1
6
50
31
46
50
29
16
1
47
100
50
6
9
2
19
38
34
27
26
29
53
77
39
8
16
27
83
85
43
14
19
39
60
68
36
7
14
21
93
109
65
29
35
25
47
100
50
6
13
3
58
102
85
39
14
8
93
70
4
9
40
44
117
140
100
38
3
4
40
47
56
9
27
42
30
22
28
54
106
113
104
115
75
155
131
53
13
8
23
176
317
366
296
164
59
7
3
197
357
375
293
211
148
90
37
3
1
151
291
286
192
117
72
66
79
61
35
18
8
154
180
103
95
127
94
49
34
43
45
23
7
82
61
57
117
138
86
21
8
63
65
7
10
38
31
49
54
42
29
6
40
81
42
6
17
3
20
39
40
34
30
26
42
57
27
7
20
12
66
86
51
16
7
21
44
77
51
7
9
14
79
107
55
15
11
3
48
91
51
8
11
3
49
101
91
36
15
14
82
44
8
14
56
32
112
145
102
46
4
7
17
44
77
7
13
21
20
31
40
60
110
11
95
152
122
45
11
8
60
224
333
345
263
134
37
3
2
55
236
389
371
269
192
134
75
24
2
2
172
300
285
188
112
72
66
76
64
36
18
15
175
178
97
98
131
97
52
34
49
55
28
17
46
88
64
54
119
144
92
31
11
62
67
16
12
46
31
26
51
69
52
32
19
42
64
30
2
31
5
23
44
44
31
27
30
43
45
20
6
21
4
48
76
48
14
1
9
35
79
61
3
9
12
64
93
48
2
1
3
51
81
42
7
12
47
98
90
37
15
15
51
18
6
16
56
27
101
139
95
50
16
4
10
43
88
6
11
17
22
29
41
66
6
16
5
37
114
152
115
41
8
10
111
272
345
319
228
107
19
3
1
2
80
291
417
356
250
182
119
62
17
3
0
198
319
287
182
110
80
68
66
61
41
18
20
71
192
174
91
99
126
92
55
39
51
52
22
15
71
98
60
52
120
141
92
41
19
54
58
14
17
58
31
20
57
87
65
31
27
53
65
27
2
31
3
23
49
48
25
19
37
60
59
24
5
19
11
41
63
39
11
4
16
45
82
57
5
12
15
51
81
48
7
1
5
53
67
26
6
19
48
90
87
40
19
19
13
6
4
21
51
27
79
115
83
56
28
2
7
46
84
8
26
32
30
45
78
12
25
32
11
8
60
138
159
104
29
4
14
26
146
304
349
296
188
73
3
1
3
2
110
338
428
336
232
171
104
50
15
4
2
1
223
338
279
168
108
92
76
63
54
38
18
30
84
197
161
86
100
119
92
64
47
53
42
7
16
93
97
48
56
125
137
95
56
28
52
49
6
23
45
74
41
21
64
101
75
32
26
54
77
40
4
30
59
45
9
24
57
52
21
14
43
77
79
36
5
23
59
22
46
63
38
11
12
29
62
84
46
5
22
19
50
77
59
23
2
10
53
63
14
1
36
52
83
87
44
21
22
8
5
4
26
51
54
85
67
59
40
7
9
51
74
20
31
37
40
59
99
14
38
43
17
13
0
71
150
156
84
13
1
20
32
164
317
343
264
141
37
4
2
4
2
139
363
421
312
211
153
90
44
16
4
1
1
46
252
346
262
151
106
101
86
69
49
28
29
47
98
189
141
85
111
122
98
73
52
56
41
13
36
100
85
41
73
138
136
99
64
30
56
56
4
26
53
75
50
33
75
104
77
42
28
45
82
64
16
30
53
50
24
33
64
52
18
16
46
77
85
49
11
32
53
28
55
70
44
16
18
37
71
83
37
3
34
19
49
77
67
37
12
13
52
65
13
1
37
49
80
89
48
22
20
9
4
3
36
43
61
52
55
46
17
18
56
68
29
32
37
61
86
115
18
49
51
21
14
2
76
144
132
57
4
7
29
27
12
173
316
317
220
95
13
1
3
4
1
170
372
404
289
189
130
79
48
20
4
1
2
73
280
336
238
140
105
103
96
78
47
27
48
64
115
181
123
87
123
128
100
75
54
62
53
28
52
47
94
69
39
93
150
132
98
61
27
64
64
3
17
49
66
49
46
82
95
69
51
36
36
77
74
21
27
51
52
37
45
66
48
18
21
43
60
72
51
18
39
61
30
59
77
48
18
19
33
65
78
32
0
38
19
41
68
66
41
17
13
54
72
18
0
32
36
73
87
51
21
17
11
2
2
46
40
50
38
42
40
22
23
62
31
38
74
106
119
2
18
56
55
20
10
16
11
73
119
97
35
2
10
32
19
27
189
301
274
169
64
3
0
3
4
2
25
200
367
378
268
170
111
73
47
14
2
0
1
123
307
316
219
144
107
99
94
81
49
27
54
63
20
143
184
112
93
135
129
97
65
47
68
64
37
54
42
86
60
44
113
159
127
92
53
23
71
71
8
19
50
50
45
56
92
91
64
57
46
38
70
66
19
25
54
48
40
51
70
48
21
26
44
46
53
44
18
38
68
28
58
80
52
22
17
27
59
73
35
1
33
17
31
55
55
36
16
13
60
78
20
3
29
23
59
78
50
19
14
15
4
8
58
33
43
28
26
27
19
32
73
48
48
79
113
3
23
62
56
19
12
18
28
64
93
67
18
2
7
29
10
7
57
200
270
222
128
44
1
0
2
2
1
2
48
222
352
343
245
156
99
64
34
5
0
0
0
171
320
294
209
153
115
94
84
68
50
34
43
42
7
180
190
103
99
141
126
92
55
33
65
71
35
40
32
85
51
48
126
163
125
85
44
22
69
65
14
30
51
39
36
62
103
101
68
55
54
52
65
47
15
33
60
45
34
49
70
56
28
31
48
48
45
40
17
30
60
44
22
56
79
58
32
23
28
59
74
36
4
26
16
28
52
49
32
18
21
72
78
11
2
40
18
46
69
50
21
12
16
12
26
72
22
33
26
18
16
19
47
93
66
81
6
39
63
48
21
24
25
21
36
60
82
45
2
2
13
29
6
7
87
199
229
175
96
25
2
8
30
20
0
1
70
240
328
297
216
143
86
46
20
5
3
0
0
212
321
264
192
154
119
91
75
50
51
48
31
29
10
76
216
181
86
102
141
123
95
56
23
60
76
35
31
30
87
37
43
131
165
128
88
43
24
61
59
31
45
51
33
32
61
106
117
84
51
55
70
63
35
24
53
67
48
29
37
62
62
38
32
49
59
50
37
24
28
44
38
11
44
69
58
40
31
38
67
71
36
19
30
13
27
52
48
33
22
33
78
66
5
12
60
19
37
62
57
30
10
11
14
38
81
20
20
32
30
17
22
66
108
21
15
11
2
25
58
54
34
33
38
33
8
31
38
66
72
30
3
10
40
20
2
7
9
109
187
186
144
72
10
5
36
43
31
11
3
97
253
298
248
189
133
74
31
12
5
5
3
2
63
243
304
227
168
146
119
99
75
42
54
61
27
24
21
127
235
152
62
101
140
120
108
71
23
55
80
41
31
30
86
89
21
35
128
164
134
98
51
29
52
54
50
58
46
32
31
33
55
97
123
100
53
54
80
67
28
35
70
62
50
35
29
44
56
46
35
49
69
60
38
32
38
34
9
35
51
46
38
34
47
76
67
31
33
46
9
28
52
44
30
25
46
74
39
5
39
75
23
33
56
61
36
9
5
12
47
84
22
14
39
50
26
28
78
24
11
14
24
17
29
54
65
43
27
36
41
32
11
34
41
45
68
61
9
4
37
52
15
0
8
34
117
167
152
124
55
3
9
46
31
30
24
7
10
130
254
262
206
168
128
68
26
12
8
10
16
16
107
252
270
190
145
135
120
105
79
44
51
54
19
23
34
175
229
114
46
101
137
114
113
89
30
44
73
45
38
35
106
92
15
30
122
159
135
101
58
38
48
47
57
61
38
33
30
39
54
86
121
108
57
48
80
73
31
36
67
48
44
45
32
35
48
49
40
48
73
72
41
24
43
33
20
41
42
30
30
34
58
83
63
21
31
57
13
28
45
36
26
29
54
58
14
3
56
24
33
49
54
36
7
3
11
52
79
17
46
63
37
36
77
34
28
15
21
26
14
60
69
70
61
38
26
29
29
24
16
54
59
59
60
39
1
10
58
51
11
3
1
27
57
109
145
129
104
48
3
17
36
17
22
19
8
38
141
238
230
180
156
125
68
33
19
18
15
23
25
130
235
237
169
132
124
116
101
77
48
45
35
13
27
34
194
206
88
43
102
132
109
108
93
42
39
52
40
42
34
116
92
21
34
116
151
133
100
62
46
44
38
49
54
33
32
28
48
58
78
114
108
61
49
71
73
41
28
47
31
31
52
44
40
50
50
39
46
71
81
44
11
31
36
36
54
45
24
22
36
65
85
59
11
15
54
25
29
34
25
25
33
54
43
2
3
56
22
36
40
40
26
8
6
18
53
27
48
66
47
45
28
36
37
35
34
25
9
85
92
71
50
42
32
15
13
20
18
39
71
67
71
48
11
4
24
60
46
9
2
2
49
58
87
126
114
80
41
10
24
26
18
18
12
2
3
39
125
209
208
164
138
111
64
34
24
22
14
19
13
26
117
203
214
162
124
115
103
79
61
49
40
24
10
20
21
71
183
175
77
48
97
124
104
92
79
53
44
33
28
41
34
76
116
83
27
43
108
141
129
100
66
52
45
33
36
46
37
24
49
62
75
105
103
65
52
57
62
46
27
31
34
28
55
56
53
61
50
34
44
63
79
49
3
19
39
46
65
60
35
27
41
69
79
55
11
7
44
25
23
26
27
29
36
45
36
8
13
50
15
33
37
30
19
17
21
40
59
43
54
63
55
39
44
54
53
47
23
9
16
61
96
90
54
42
49
34
9
11
22
10
63
74
57
64
27
5
22
34
49
41
11
1
3
30
49
41
63
108
104
62
28
15
29
35
28
22
15
3
3
19
94
180
196
155
119
90
56
32
24
15
18
16
1
20
85
163
192
156
117
105
88
59
42
45
38
24
17
16
75
151
139
72
51
89
115
102
79
63
54
50
33
28
35
93
103
61
26
48
96
127
125
102
75
52
41
34
34
44
89
42
20
45
60
71
94
90
64
56
48
42
44
39
34
50
33
52
55
62
67
41
23
46
60
66
46
13
24
60
40
42
62
68
50
36
44
67
69
48
18
16
38
16
12
24
30
34
35
36
32
25
36
8
25
29
27
25
24
43
64
12
6
39
53
57
66
63
45
18
17
28
38
75
86
72
43
36
43
30
11
20
20
0
72
54
37
40
9
7
35
41
41
35
17
1
3
36
37
27
53
97
93
49
16
20
37
39
38
36
29
12
25
3
6
80
162
182
143
103
74
44
23
18
21
26
9
1
5
20
63
129
165
142
110
101
82
52
32
38
35
30
25
19
21
66
113
105
64
52
84
113
104
71
51
49
54
48
35
33
98
82
34
25
54
91
114
114
97
74
46
35
41
49
46
103
53
19
40
53
65
83
76
53
59
49
26
35
57
51
68
41
45
47
58
65
31
11
51
65
47
33
33
63
36
34
51
65
55
40
42
62
58
32
19
33
32
10
5
20
35
35
29
26
27
36
47
8
17
25
28
30
32
55
8
22
16
3
0
33
50
65
74
67
52
37
20
19
29
50
72
67
56
36
27
24
23
22
22
16
3
40
53
23
18
18
6
19
42
55
39
23
17
10
18
39
33
24
29
62
89
75
36
11
36
40
34
36
46
42
23
26
3
7
86
156
161
124
94
67
38
16
15
27
30
12
3
14
22
56
109
138
120
104
104
89
57
34
29
30
28
22
15
15
58
89
78
55
56
90
118
103
69
42
36
51
55
32
25
50
89
62
18
22
56
90
107
102
83
61
36
22
44
58
46
104
60
18
32
42
56
76
70
41
53
55
19
24
68
115
78
43
34
33
46
58
24
5
57
76
34
18
48
69
30
27
44
55
46
32
34
55
48
18
16
28
10
12
25
36
30
15
11
24
39
17
22
27
27
27
31
55
16
26
22
16
8
3
42
53
76
82
54
35
34
19
16
20
23
51
59
47
38
25
10
7
14
21
15
11
4
33
14
6
15
16
15
26
45
59
38
16
10
8
21
33
26
23
40
68
74
50
26
11
63
46
22
26
40
40
16
3
14
96
151
139
104
88
64
26
6
11
28
31
16
2
11
19
55
106
119
99
98
106
90
61
34
18
15
18
16
11
0
52
84
66
47
54
98
122
98
63
39
24
41
47
19
15
36
72
52
12
22
57
87
98
92
69
49
28
18
41
55
38
77
96
56
19
24
28
42
70
67
36
46
55
20
22
64
115
77
42
22
18
37
49
24
8
61
81
30
10
52
80
26
20
42
47
33
20
23
50
42
13
18
24
15
25
36
35
27
9
4
28
40
23
36
39
33
27
27
22
41
39
23
15
19
16
33
45
55
76
75
40
22
31
25
11
10
32
48
47
25
19
11
2
1
4
7
6
15
17
11
5
8
20
25
23
28
32
42
51
28
7
1
0
16
21
24
28
37
61
62
36
24
14
66
47
18
22
25
23
39
7
3
14
102
149
130
99
84
55
14
6
15
30
31
9
2
3
1
7
59
108
109
91
98
102
81
55
29
10
3
7
10
11
7
1
42
85
65
38
49
93
110
84
54
35
25
37
32
4
12
42
32
63
49
13
25
56
76
84
82
63
42
27
22
36
41
82
78
39
22
26
23
34
62
64
38
44
52
24
23
56
108
73
42
17
10
33
49
26
18
63
71
24
20
139
98
33
19
38
43
27
10
20
47
36
18
27
27
20
34
37
28
14
7
13
33
27
38
40
30
26
24
48
45
27
23
26
24
38
45
48
62
64
40
25
27
25
10
4
37
42
36
9
7
4
11
7
3
4
4
18
18
3
1
22
35
32
27
30
38
37
33
17
7
1
0
11
25
17
27
29
12
44
59
42
31
19
53
36
23
29
25
13
26
5
4
27
106
142
132
106
81
46
12
7
25
37
33
6
1
1
11
70
108
96
88
97
89
61
39
22
10
6
6
8
2
0
45
87
56
24
38
76
86
72
48
33
30
37
26
6
36
32
60
38
13
30
51
61
69
74
57
41
30
26
35
40
64
82
56
18
21
35
29
34
53
55
41
46
45
20
29
123
93
65
47
19
15
36
44
24
27
60
49
18
30
145
111
47
20
36
45
26
10
24
45
25
17
35
27
32
27
10
2
12
27
35
22
21
22
23
24
38
37
37
35
31
22
40
52
43
43
53
48
29
23
20
14
2
31
34
35
9
6
7
10
12
7
10
18
21
6
2
2
27
37
31
21
25
38
36
25
18
14
8
0
25
26
26
9
7
33
54
49
30
24
40
32
31
38
28
12
20
14
21
60
110
127
126
110
77
36
13
7
19
32
29
5
6
0
2
40
88
98
81
83
89
71
47
30
11
8
7
7
8
62
5
3
63
84
35
9
29
57
71
60
39
28
32
27
23
20
24
35
59
26
9
33
49
53
63
63
48
40
37
25
34
52
53
76
44
2
21
49
45
43
49
41
36
44
37
20
36
119
77
52
49
34
37
43
35
16
30
52
31
15
136
107
55
24
37
49
28
12
26
39
16
16
78
42
26
19
12
1
0
19
35
10
0
5
19
21
24
29
33
39
47
30
13
26
41
59
44
36
47
50
29
10
14
16
5
19
23
29
35
25
10
8
17
20
17
23
21
8
3
0
2
15
22
25
20
13
20
39
40
27
24
22
17
11
33
42
26
3
29
33
45
42
13
27
39
36
38
37
28
19
27
21
30
45
79
107
106
104
94
60
27
10
9
14
18
18
6
6
1
10
71
94
74
59
71
72
54
35
23
6
7
10
11
10
55
7
6
78
65
11
1
22
44
53
49
27
23
24
9
22
37
72
15
44
64
19
4
30
45
54
65
54
31
39
38
16
31
54
42
71
39
4
16
50
54
53
50
32
25
36
35
19
33
108
104
57
34
42
47
49
45
24
11
26
39
19
17
162
111
80
52
30
43
53
27
8
24
38
17
75
46
22
7
7
5
2
21
40
3
15
27
28
30
32
37
42
27
11
27
43
59
48
33
41
45
19
9
23
21
6
14
15
21
26
24
11
11
21
24
14
16
15
3
1
0
6
12
16
13
14
11
23
40
38
25
26
25
20
15
16
42
45
0
6
50
41
33
27
6
27
37
45
42
26
20
22
27
40
46
75
102
89
76
66
40
22
16
14
8
6
6
0
3
30
74
78
50
43
56
57
43
32
19
2
1
1
15
41
5
24
83
46
2
1
23
41
49
39
13
20
18
3
32
62
17
49
65
22
6
26
40
54
69
44
16
36
39
13
30
45
37
64
38
4
9
37
48
48
48
38
21
24
29
28
91
78
38
21
34
44
43
32
17
16
27
28
18
19
159
85
55
47
34
39
40
20
7
23
38
21
131
67
43
15
1
2
13
15
14
35
4
24
25
34
30
28
27
26
23
38
45
47
45
32
32
31
10
13
36
22
6
3
21
14
10
16
2
14
10
19
20
3
14
14
1
0
0
4
9
14
18
20
24
33
40
26
11
14
22
18
13
16
39
32
1
6
59
57
29
11
5
17
30
53
46
18
11
9
16
36
48
7
49
99
87
61
44
29
23
31
30
10
4
6
1
1
5
36
57
46
32
31
44
47
38
29
19
3
2
5
13
39
24
4
38
75
30
3
2
28
41
42
22
4
25
15
0
31
49
45
21
47
56
24
14
25
37
51
62
34
10
39
39
15
43
38
52
36
9
15
24
26
27
38
42
26
15
26
29
70
62
46
30
26
32
33
27
15
13
29
36
20
13
177
143
73
46
43
33
25
21
9
7
24
38
25
134
58
36
9
2
5
1
1
6
13
4
16
15
18
33
31
18
15
24
36
17
44
42
32
34
29
23
18
6
19
39
21
22
29
13
3
11
11
22
18
11
7
6
19
8
5
3
7
5
3
26
31
33
39
42
27
6
1
1
14
16
16
4
25
33
9
1
6
61
61
35
14
2
5
25
45
40
18
15
4
20
48
46
2
31
96
94
61
39
28
25
38
32
16
13
12
0
0
6
32
39
23
21
24
36
41
37
31
13
3
5
11
5
33
8
3
49
57
14
2
6
27
37
32
8
2
27
9
0
34
33
25
39
43
25
19
28
39
47
42
18
14
42
37
17
37
46
41
38
34
31
22
16
10
9
24
41
32
18
21
29
57
31
24
43
47
32
21
12
7
12
36
38
14
10
149
113
66
49
38
22
15
12
8
4
20
36
245
128
49
27
9
8
25
2
2
9
13
13
17
22
23
23
11
16
38
13
43
34
18
30
29
23
20
11
18
28
17
40
34
12
3
26
23
21
12
2
4
17
4
1
15
2
10
30
1
3
23
38
42
40
30
10
1
2
2
3
19
45
45
22
1
0
18
61
56
36
19
10
11
30
34
26
17
23
32
32
49
49
4
0
32
91
88
58
38
31
37
38
23
13
21
20
5
5
6
22
36
19
3
11
19
30
30
34
30
10
2
9
17
28
28
3
9
49
38
2
4
14
18
26
20
3
2
20
2
1
22
26
27
30
35
34
20
17
32
48
40
14
3
17
41
27
13
27
45
46
25
29
38
25
16
14
7
9
27
31
28
24
52
37
16
23
60
63
32
16
12
15
22
27
25
15
15
135
119
83
57
44
24
14
25
19
17
0
13
34
239
113
38
11
11
31
8
5
5
15
19
22
19
17
29
9
3
25
13
41
24
13
31
29
25
25
15
12
17
19
38
44
31
5
0
24
26
8
2
2
3
5
3
6
26
7
15
20
2
9
22
32
35
26
11
3
1
1
0
16
20
50
56
26
2
0
24
64
55
37
26
18
28
36
33
16
9
31
46
66
53
4
0
34
86
82
53
39
37
54
49
15
7
19
7
7
25
43
31
3
2
5
22
23
19
24
30
12
5
5
19
26
19
2
11
43
28
4
6
28
16
6
17
2
2
6
3
1
38
20
16
28
31
27
10
9
38
56
26
2
1
12
31
16
32
18
36
46
17
20
34
20
22
23
6
2
5
25
35
22
19
21
20
30
62
56
24
19
23
27
21
8
7
18
93
109
96
66
45
26
8
19
36
13
12
1
10
276
219
95
25
5
17
46
3
0
16
9
12
29
33
16
17
31
8
1
3
20
41
22
19
28
25
21
20
15
12
13
17
32
31
26
11
1
17
19
2
2
1
15
1
2
13
9
8
2
14
19
11
19
22
17
9
3
2
1
11
29
13
30
56
36
1
1
24
64
62
48
37
29
38
38
36
19
2
46
69
51
3
1
28
78
79
49
38
39
54
45
12
5
12
31
37
43
25
0
1
4
24
22
8
14
27
11
4
2
16
7
4
7
39
21
1
4
29
23
0
3
8
4
2
1
18
8
22
23
17
6
5
43
55
15
1
2
7
11
6
12
33
36
8
14
23
11
27
28
3
0
2
13
24
2
30
34
30
47
39
11
14
20
22
15
2
1
18
65
77
82
51
25
6
7
29
19
1
1
2
17
231
258
191
78
15
1
28
45
5
1
4
14
31
33
20
18
26
4
1
2
31
46
34
21
19
16
14
10
16
14
5
17
19
23
17
1
4
20
5
1
8
5
6
2
9
3
3
28
19
0
6
19
26
20
9
4
1
27
34
7
44
31
4
2
27
56
61
59
44
28
28
30
41
27
1
55
33
3
1
31
68
69
47
33
31
32
24
7
5
4
32
29
19
3
2
5
24
10
2
8
15
8
3
1
3
17
28
14
2
4
20
22
9
2
1
3
6
6
10
13
10
7
11
15
38
43
15
1
1
0
1
1
39
17
2
19
21
16
26
22
11
9
7
4
4
54
41
22
33
21
2
6
9
19
21
8
6
53
67
31
4
5
24
18
4
2
4
11
27
219
223
155
55
3
9
41
34
3
6
6
18
24
22
20
20
19
2
10
44
56
45
24
8
11
9
4
19
17
2
20
29
26
10
0
18
15
13
14
3
5
4
3
13
31
26
1
2
8
25
27
12
3
2
31
35
14
2
11
36
46
49
51
39
18
15
16
38
38
6
1
3
37
55
52
38
21
14
9
5
4
5
20
9
9
0
2
3
0
1
4
6
5
3
2
32
13
6
7
11
13
11
7
4
2
4
17
17
13
1
3
23
28
28
22
15
13
8
1
2
6
7
35
33
30
26
14
20
33
26
2
2
33
19
28
7
2
8
9
17
37
32
17
44
8
4
18
22
12
5
8
20
33
186
114
25
3
20
45
17
12
25
12
27
25
14
13
17
15
2
48
52
46
24
8
15
15
6
20
16
1
23
19
18
4
14
13
12
13
2
3
2
25
24
8
5
6
10
19
17
12
8
25
25
1
19
43
42
31
29
24
20
16
14
34
39
3
19
39
41
30
23
15
10
7
3
2
3
1
8
4
0
1
3
4
4
7
11
2
1
2
2
9
14
13
11
5
3
8
12
22
17
2
3
33
35
9
4
7
18
11
1
4
6
16
34
45
46
25
11
19
41
38
11
19
21
27
2
4
29
26
25
42
40
21
23
7
20
15
28
25
11
11
26
34
155
78
4
5
41
35
20
28
16
31
27
13
13
15
13
7
40
37
22
17
27
20
14
26
12
3
15
15
14
9
5
10
11
7
4
10
11
12
14
13
13
14
11
8
18
3
22
46
44
24
14
13
16
17
21
31
10
22
35
37
25
15
13
18
21
11
6
2
7
4
3
4
15
9
4
14
13
4
2
4
8
12
18
21
7
5
17
18
21
3
2
30
27
1
2
6
17
22
21
19
23
45
52
27
14
17
29
29
20
29
23
2
15
51
47
33
32
29
23
18
7
31
48
36
25
24
55
1
5
37
36
35
43
282
188
117
20
29
26
21
16
12
10
33
32
30
29
31
19
14
24
10
1
10
15
16
10
9
14
18
7
2
6
18
19
20
14
16
16
8
6
13
23
44
46
27
4
3
6
14
29
28
33
36
40
33
17
7
9
20
23
11
11
14
21
29
18
7
7
12
7
4
12
5
6
27
30
10
8
19
17
2
13
17
5
4
5
15
32
35
13
37
47
27
15
14
21
30
30
14
1
19
55
48
28
21
20
15
0
24
49
43
26
25
9
14
14
36
47
174
121
25
28
24
15
8
6
36
33
30
28
15
10
15
10
5
6
9
9
9
17
18
6
17
19
18
10
15
22
12
9
10
32
32
22
2
7
4
6
25
22
48
43
33
10
1
4
2
17
27
39
31
8
1
2
2
2
3
1
24
26
8
10
21
16
3
7
11
12
12
19
35
32
32
39
27
21
18
22
34
7
28
43
32
26
25
3
18
33
22
18
24
3
26
46
127
18
16
11
6
33
20
19
19
9
10
2
2
5
9
15
16
10
13
14
4
12
26
25
13
13
10
4
31
20
4
18
40
27
4
5
29
1
1
43
18
1
3
14
9
3
1
13
11
6
17
29
20
6
13
14
18
33
44
34
31
29
31
35
35
38
33
23
27
35
21
22
20
10
20
25
3
21
39
7
4
4
13
15
25
14
9
2
10
12
18
17
8
7
16
31
29
10
1
8
42
32
8
5
14
4
11
47
8
2
32
10
7
11
23
20
3
11
5
0
16
33
18
18
17
18
47
46
42
39
37
37
45
48
35
33
34
38
28
21
17
29
3
18
3
3
21
30
19
10
18
16
20
19
13
16
28
35
23
2
15
49
41
6
13
2
23
42
7
13
17
14
25
21
17
14
0
16
25
25
17
18
48
44
40
37
47
47
46
43
30
28
17
7
28
25
13
19
13
12
13
28
39
32
11
15
45
44
0
10
17
28
10
21
20
21
20
12
14
20
21
38
40
35
54
44
34
10
7
4
41
28
38
37
11
10
22
19
32
22
30
28
6
28
24
2
