# Supplementary material for: Evaluating flow modulating treatment response in intracranial aneurysms using black-blood MRI in vitro
Source: Commun Med (Lond). 2026 Mar 27;6:170. doi: 10.1038/s43856-026-01413-z (PMC13031954; doi:10.1038/s43856-026-01413-z)
Supplement: Supplementary file 8 — Supplementary Data 5 [file 43856_2026_1413_MOESM8_ESM.zip › Data_Figure_8ab_Sup_Figure_6ab/BB1/with mesh 4 (FD5)/3_BB1_agar_left_array.txt]

129
129
114
105
108
116
113
100
94
100
111
113
106
103
109
116
117
114
112
115
116
112
107
101
101
100
99
102
108
118
129
134
129
121
114
110
109
111
112
115
118
116
114
109
106
103
103
113
122
129
113
117
109
104
104
105
104
98
94
101
110
110
102
94
97
105
111
113
113
116
121
128
133
131
126
118
117
121
123
124
126
125
123
120
116
113
112
115
122
121
122
120
124
124
119
114
114
121
128
132
103
99
104
115
123
120
109
102
103
116
123
117
100
88
92
105
113
113
105
100
109
118
127
121
114
114
120
125
126
123
116
115
112
112
115
114
113
111
113
117
122
122
120
114
112
114
121
126
126
122
103
98
111
129
139
134
121
113
114
119
122
117
111
106
109
115
118
115
116
115
112
106
97
90
90
97
104
109
110
113
114
114
110
108
106
106
103
102
106
116
123
121
116
112
114
118
122
117
109
105
107
106
109
116
125
124
119
114
111
105
102
104
114
130
132
119
108
110
124
132
118
94
78
84
100
111
110
106
108
115
121
117
110
107
105
108
113
120
127
130
123
115
111
116
127
134
127
117
110
110
106
107
99
97
106
115
119
115
110
106
103
105
116
127
128
115
103
108
126
135
120
91
76
90
116
128
124
113
116
124
126
119
110
110
119
127
130
131
131
125
119
110
108
114
122
125
125
125
129
131
108
110
106
100
106
114
117
112
107
108
118
126
124
116
108
101
105
119
134
139
124
104
87
90
103
114
111
108
111
120
125
120
112
112
122
128
126
113
105
107
118
127
126
116
108
106
113
123
126
127
115
118
117
117
118
113
105
93
91
102
122
138
135
118
103
96
109
127
131
125
114
109
109
105
100
96
93
97
106
117
123
122
115
109
109
115
115
106
97
98
113
128
134
126
112
107
116
123
122
114
109
109
114
124
131
124
113
103
104
111
123
133
130
119
108
106
117
128
126
106
97
105
120
128
119
108
102
107
113
118
122
121
118
114
114
120
125
121
110
100
99
109
122
128
127
122
119
125
129
123
111
111
111
112
112
111
113
121
122
116
109
104
104
106
106
107
114
120
121
114
111
111
118
118
115
111
112
115
117
118
118
120
119
117
117
122
127
127
120
114
109
108
106
108
110
111
118
125
130
137
113
111
107
100
98
103
112
113
109
100
94
94
100
107
113
115
114
111
111
115
123
122
118
99
88
88
98
113
120
120
122
120
115
111
109
110
111
113
119
125
126
112
96
87
93
109
119
122
122
129
103
97
97
104
114
121
115
106
98
99
108
114
116
121
132
137
132
117
100
96
106
119
125
113
98
90
99
116
124
123
116
113
115
116
116
112
107
103
103
107
112
114
110
110
118
131
138
132
122
117
105
103
102
102
105
109
107
104
106
111
113
113
112
117
128
136
133
120
104
99
103
118
126
129
123
120
122
130
125
113
104
104
110
118
122
122
116
106
100
100
107
119
129
131
130
128
129
130
126
118
101
108
115
114
104
95
97
110
122
125
115
107
108
116
118
113
111
112
112
117
120
121
118
112
109
114
124
129
124
114
107
107
111
115
120
123
123
116
111
114
123
132
129
121
115
116
119
121
120
118
86
88
115
141
140
122
108
113
128
130
116
104
107
117
122
117
109
108
114
117
118
112
105
96
90
97
114
131
135
129
120
118
117
118
121
123
118
112
110
118
128
127
115
107
112
124
129
124
116
118
96
87
107
137
150
135
117
117
127
129
113
94
93
111
127
128
123
119
117
112
106
101
102
101
103
111
121
136
140
131
118
109
110
116
122
123
117
109
107
110
114
110
100
97
104
120
125
124
124
129
114
108
107
110
111
111
115
119
124
118
108
101
106
116
121
120
118
121
125
128
122
115
112
110
111
113
118
124
125
117
109
101
101
110
121
131
131
127
121
116
110
104
98
99
105
109
115
121
126
127
108
116
114
104
92
94
109
119
112
101
100
118
135
136
120
111
111
117
120
120
119
117
117
114
111
113
116
118
114
111
108
108
112
119
123
124
118
117
122
128
129
127
126
129
133
131
123
118
115
113
104
111
115
108
101
102
120
132
128
106
96
103
117
122
119
121
129
129
115
102
100
112
123
124
119
116
119
122
121
114
108
108
117
129
133
126
112
107
115
125
133
131
127
127
131
132
128
123
123
127
109
108
108
111
116
119
125
130
131
118
105
100
100
107
118
132
146
143
127
108
101
110
120
121
115
109
112
119
126
126
119
111
114
124
138
144
137
127
122
123
126
126
116
106
103
105
113
123
131
130
112
103
99
109
121
125
118
108
107
110
119
128
130
125
119
123
129
133
129
118
113
110
113
114
111
108
104
107
116
127
132
127
115
114
122
137
142
137
128
127
137
141
135
127
118
111
109
107
105
106
116
110
100
92
96
108
117
117
111
110
118
130
138
131
117
106
106
112
116
117
117
116
121
126
129
127
116
106
105
114
126
125
114
105
107
119
127
127
124
128
137
141
137
129
124
116
107
93
97
117
120
123
108
91
87
103
126
137
131
120
113
113
116
118
115
113
114
116
122
126
127
123
119
118
121
121
115
109
109
117
126
125
119
113
113
119
126
126
121
115
115
117
118
115
112
111
110
115
126
141
120
117
106
104
110
119
121
117
111
113
113
112
104
102
108
114
115
117
122
129
130
121
107
96
97
102
109
114
121
127
129
125
117
111
113
121
131
133
119
104
106
119
132
130
121
119
127
137
136
122
117
105
101
112
126
131
120
101
92
100
111
118
115
111
110
108
104
100
101
107
113
117
113
107
100
103
111
121
126
125
120
111
100
99
105
119
126
120
108
105
117
133
139
129
120
120
128
134
126
110
111
111
110
117
124
131
130
121
109
102
109
119
127
130
125
119
114
110
102
97
101
118
132
130
117
107
109
121
131
130
120
111
108
111
118
123
117
105
99
107
121
130
125
113
107
109
114
121
128
131
110
120
127
123
119
121
127
126
120
112
113
121
123
118
113
121
130
133
122
113
113
123
133
133
126
121
118
122
123
125
126
129
133
135
135
130
120
116
116
124
130
130
124
119
115
108
102
106
121
135
111
121
128
124
120
122
126
124
119
113
117
123
117
101
95
108
126
129
122
116
122
127
123
116
116
127
132
124
109
108
117
130
139
141
139
136
130
129
129
129
132
130
127
127
126
121
115
110
114
124
113
122
127
125
121
123
125
124
120
116
121
129
123
110
101
99
107
110
111
115
120
119
108
95
90
104
120
127
121
110
103
106
116
125
130
129
127
123
119
115
115
115
117
118
117
117
117
122
128
127
122
125
124
121
120
122
122
119
119
126
132
131
125
117
108
101
99
105
114
118
116
110
105
96
87
88
108
135
146
128
103
89
94
106
112
113
117
123
120
115
111
115
121
121
114
101
97
111
133
141
133
123
114
113
121
124
120
115
116
125
132
125
114
108
110
113
117
121
121
118
114
109
116
123
119
107
112
127
138
127
110
104
108
114
114
117
128
140
142
130
122
115
122
122
115
108
105
115
134
144
129
122
118
119
121
117
108
104
108
116
120
121
120
123
127
129
128
123
120
116
113
108
113
122
131
133
127
119
112
107
108
117
130
133
127
117
119
128
134
130
119
110
106
107
112
123
134
138
135
126
112
120
126
128
122
111
103
105
112
117
119
120
125
134
134
125
112
111
118
123
122
108
102
107
126
140
136
118
99
95
99
106
113
116
110
98
91
94
104
109
107
100
97
98
103
116
135
143
130
107
109
108
114
121
121
120
119
122
124
125
122
121
120
121
117
111
108
110
120
129
125
112
106
112
128
140
133
121
107
104
101
99
97
99
104
105
102
101
105
111
114
115
111
108
104
106
118
126
125
114
115
113
111
109
111
116
122
125
126
126
124
125
119
110
101
103
112
120
122
117
113
111
115
121
122
121
123
128
129
126
118
112
109
115
125
135
136
135
129
129
131
136
136
130
117
109
110
119
124
127
117
131
133
118
100
94
106
124
130
129
122
116
110
102
96
96
103
110
112
109
107
112
113
109
103
104
115
129
134
132
126
121
119
123
131
139
138
129
120
117
117
126
134
133
120
112
111
118
126
127
118
126
125
116
105
102
111
127
138
133
120
108
103
105
105
104
104
108
113
119
124
123
117
111
106
106
111
118
123
121
119
114
110
111
117
125
125
117
110
107
112
118
122
121
119
123
131
138
136
123
108
97
88
96
114
129
130
128
129
126
121
114
109
110
115
116
114
115
122
130
132
128
119
117
119
120
120
118
117
118
117
113
110
112
118
125
128
125
120
118
120
125
127
126
131
138
146
140
131
118
106
98
89
94
107
123
127
126
124
126
125
118
115
115
118
118
116
114
112
114
109
104
101
105
115
122
125
124
122
120
118
119
120
121
123
127
129
126
118
109
105
116
131
142
147
140
128
114
110
115
126
127
118
107
103
108
119
130
136
134
126
118
118
123
127
122
116
111
107
99
93
88
92
101
112
120
121
115
111
110
115
117
119
121
122
126
126
123
111
96
91
103
122
138
142
136
129
121
120
120
131
130
125
118
110
107
112
120
127
124
116
115
122
132
132
122
111
110
118
125
122
111
109
116
125
126
118
104
96
97
107
117
129
133
128
122
120
123
127
127
124
119
114
108
108
119
138
146
138
120
118
119
121
117
108
101
97
102
107
107
108
114
124
135
136
123
109
105
115
131
138
134
125
120
120
121
119
117
111
105
109
122
138
142
134
122
117
124
137
147
144
131
110
94
92
103
119
129
124
112
115
119
123
118
109
103
105
112
116
113
113
119
125
132
134
131
121
107
100
106
123
135
132
119
109
116
128
134
125
114
110
116
124
128
128
121
117
120
127
131
129
122
113
107
108
108
109
112
119
125
120
121
123
124
126
130
132
129
117
113
114
122
126
121
117
119
123
120
109
106
114
128
129
122
117
123
130
129
116
104
104
111
115
114
114
113
115
120
128
135
134
127
118
109
109
111
117
124
132
138
116
113
114
122
133
137
128
112
101
103
113
122
124
115
110
111
119
123
123
115
109
113
115
118
116
122
125
119
115
111
111
110
110
110
107
106
105
113
128
145
150
141
125
107
97
97
106
118
125
120
95
91
101
124
140
132
109
98
108
125
134
125
113
111
120
131
138
136
128
119
114
117
121
121
117
115
115
121
129
130
119
106
99
105
111
114
113
115
124
131
129
128
134
137
129
112
103
109
122
123
93
87
101
127
147
139
118
111
126
144
142
119
99
103
122
139
142
136
127
120
119
124
128
126
120
111
106
107
115
120
119
112
106
103
108
115
119
120
117
116
112
122
141
160
159
139
120
114
123
127
112
108
108
113
122
128
128
127
128
126
124
113
101
99
106
115
126
126
121
112
104
104
110
121
127
127
116
101
101
113
128
132
123
111
108
109
113
113
113
119
125
135
140
142
137
131
122
115
107
106
116
121
116
106
97
105
120
131
126
117
114
118
118
108
102
111
129
137
130
110
100
103
116
134
147
152
144
129
124
130
137
135
125
116
115
120
120
119
121
127
136
135
128
120
115
115
118
122
124
122
106
115
120
115
106
106
117
124
121
108
105
115
123
123
117
122
130
134
127
119
121
132
141
143
141
138
133
126
123
126
128
124
117
116
126
133
133
128
127
129
132
127
116
109
112
122
131
140
142
139
109
120
120
114
109
108
111
108
106
107
109
109
109
111
118
124
121
115
111
107
106
108
109
115
117
116
111
109
109
115
117
116
116
118
119
114
108
104
107
110
113
112
111
108
104
101
103
112
124
134
111
111
108
104
106
108
112
111
114
121
129
132
128
121
116
117
114
113
109
102
103
112
122
129
124
118
112
113
116
118
117
114
113
116
120
126
125
122
123
126
124
115
108
109
118
122
123
128
135
137
105
101
106
114
121
122
115
108
104
112
124
130
128
118
112
110
109
104
95
90
99
115
123
117
105
103
109
116
119
115
112
110
107
107
118
127
130
128
127
128
126
123
122
127
136
137
131
126
126
125
103
107
117
126
126
121
112
105
101
101
107
114
115
117
115
120
123
119
109
103
107
115
112
95
83
87
102
113
112
110
110
111
108
106
107
115
121
118
114
116
124
126
133
135
138
136
131
119
106
103
111
115
118
117
116
112
111
111
109
108
103
104
112
120
125
120
115
114
116
119
119
116
110
103
98
98
109
124
138
142
138
126
116
110
111
115
114
107
106
112
122
131
134
134
131
129
126
121
115
109
112
108
101
101
113
124
127
124
118
112
109
107
111
116
117
106
102
106
117
122
123
116
111
115
118
117
120
136
157
164
154
135
123
124
131
130
118
108
104
110
118
128
131
124
115
110
112
127
145
151
115
110
100
97
107
127
134
124
108
102
107
119
119
111
103
98
104
113
119
117
112
107
106
105
104
106
109
118
130
137
136
127
120
122
129
135
132
124
113
110
113
114
112
107
101
99
106
124
144
148
123
117
104
100
105
117
119
109
95
95
109
127
132
118
100
91
96
104
102
93
90
104
110
109
98
91
92
103
116
132
137
131
117
105
107
120
127
128
120
114
110
108
105
104
103
109
115
121
124
125
112
104
104
114
124
123
115
108
108
113
120
122
123
120
115
108
110
111
104
91
91
108
130
135
121
106
103
116
130
139
140
137
129
115
107
106
109
112
112
117
118
119
119
119
112
113
117
125
126
125
104
99
106
124
130
122
112
114
122
124
114
102
100
113
127
140
143
135
117
100
97
110
130
137
131
121
120
125
123
118
117
123
131
130
120
110
112
117
120
122
126
132
131
121
105
102
114
129
138
134
111
112
109
111
112
110
110
108
108
107
104
104
106
113
127
136
135
120
99
93
101
117
129
123
113
108
112
119
117
110
109
112
116
119
120
126
136
138
131
124
125
132
129
115
101
104
115
128
128
125
118
115
100
89
97
112
116
110
102
102
114
123
125
122
119
116
109
100
91
96
114
131
137
121
101
91
100
120
136
137
127
112
106
112
125
139
140
131
119
112
115
123
125
120
117
121
127
126
118
116
120
116
99
81
80
97
115
126
128
126
120
116
113
113
115
114
115
117
118
120
120
120
122
115
112
108
114
129
138
140
130
116
112
116
127
134
128
118
110
108
108
110
115
120
126
128
127
126
124
116
110
111
108
102
93
93
106
127
142
138
119
104
100
105
111
115
123
131
138
135
124
113
106
105
114
123
129
130
120
114
111
115
116
115
116
117
118
116
111
109
105
107
112
116
122
124
124
124
123
119
93
89
106
126
129
115
100
106
122
131
123
111
105
108
111
113
111
112
115
119
123
129
128
122
115
113
121
124
121
114
111
116
119
121
121
121
118
112
106
109
116
122
125
126
127
126
123
120
120
130
90
79
95
126
142
131
111
104
113
122
115
101
99
110
122
124
112
104
102
108
120
131
143
140
125
111
103
110
121
126
123
117
118
126
140
144
130
109
99
109
125
132
127
121
118
120
118
119
124
132
101
90
96
111
125
127
126
125
119
108
94
90
104
123
131
123
108
106
119
128
128
122
119
119
118
112
103
100
110
120
123
117
110
114
130
142
135
118
110
115
122
121
113
105
106
110
117
125
129
125
109
108
106
107
108
114
125
129
116
95
86
101
128
139
126
105
93
102
123
139
138
120
103
98
106
113
116
112
110
113
118
118
114
114
113
115
115
115
116
119
121
119
116
117
118
120
123
123
117
111
118
119
114
106
103
110
126
135
127
106
94
101
121
128
119
109
106
109
114
116
118
119
120
113
110
112
117
121
118
113
107
109
116
120
113
104
101
107
114
116
116
117
117
119
122
123
120
110
106
110
125
123
116
112
111
117
127
135
133
118
103
98
105
114
121
130
136
133
121
105
103
119
133
132
120
113
114
120
124
119
109
104
107
114
122
126
126
125
122
118
118
115
107
103
104
111
115
112
110
111
124
113
109
113
123
126
123
115
110
109
112
120
129
130
127
131
140
141
134
119
116
121
125
125
120
117
116
119
126
130
132
125
113
112
123
139
145
139
132
133
137
131
118
110
117
127
134
128
117
105
126
112
101
100
114
126
127
116
103
102
114
130
143
139
130
129
129
131
129
126
121
113
107
104
105
108
110
111
118
127
135
130
115
107
112
126
131
125
123
130
138
134
122
121
133
147
147
130
118
116
130
125
107
99
106
119
126
117
106
101
106
115
121
125
128
128
124
116
110
108
109
108
104
100
100
104
109
116
123
126
124
117
111
115
127
135
131
117
101
100
111
120
120
119
121
129
132
130
126
131
128
127
118
113
114
116
110
102
94
100
106
108
104
106
115
124
121
106
98
100
106
109
108
105
107
111
116
122
127
129
126
122
116
122
132
142
140
118
96
88
104
124
130
119
106
108
120
134
136
129
115
114
112
113
116
123
122
112
101
98
102
106
105
108
112
122
121
116
105
99
101
105
109
110
112
111
110
111
111
115
118
114
110
108
110
117
120
113
101
99
114
131
134
121
109
111
125
134
136
132
115
112
106
103
106
121
135
135
118
100
94
105
120
127
126
128
135
138
126
104
87
90
108
119
118
112
107
110
109
102
92
89
92
98
104
109
110
109
104
102
106
112
116
117
114
114
116
122
130
137
123
126
120
107
99
102
109
111
105
96
98
113
127
129
122
121
133
143
135
115
97
95
107
119
124
126
126
124
118
109
103
103
110
115
118
119
117
117
114
107
104
103
106
112
111
98
90
97
119
134
111
122
129
127
118
108
103
102
100
98
103
114
115
110
105
110
123
127
119
112
111
114
113
114
116
123
124
116
113
118
130
138
138
131
125
118
116
118
119
114
104
98
102
111
113
108
105
111
120
124
97
107
120
126
123
119
118
121
124
121
120
117
114
111
113
119
120
112
106
110
120
130
130
122
114
112
114
117
119
123
127
131
138
141
135
123
114
112
118
118
109
100
99
107
115
122
130
141
144
135
111
109
108
110
111
109
107
112
124
136
138
130
122
121
125
123
118
114
117
122
126
128
129
130
125
118
124
138
147
134
117
113
129
145
145
128
115
116
125
130
131
128
121
114
106
102
108
126
148
151
128
120
112
114
113
107
96
95
107
120
125
115
105
106
110
112
114
121
128
129
119
107
108
117
120
117
120
134
147
142
130
125
132
137
132
120
114
118
124
126
125
132
139
133
119
104
97
111
134
150
122
124
128
129
124
114
103
100
106
109
107
103
104
108
111
111
113
119
126
126
116
105
101
106
110
109
106
109
120
129
133
138
140
138
131
121
113
109
108
108
108
113
124
134
135
130
122
118
125
132
112
123
130
130
122
114
112
117
124
124
120
111
110
114
115
114
111
114
121
126
125
118
115
116
119
119
107
99
101
114
125
128
123
122
126
129
126
117
111
109
110
108
109
115
121
130
134
129
124
125
117
120
122
121
121
120
122
125
129
133
130
123
115
111
109
112
113
116
119
117
117
116
119
128
136
136
123
111
108
119
125
119
105
95
101
116
130
133
127
118
115
118
120
123
119
121
123
126
123
124
118
120
121
117
116
118
121
121
118
119
125
132
132
123
111
106
111
119
120
115
108
109
114
124
130
133
134
137
133
130
124
120
119
116
111
111
114
118
119
114
115
126
141
151
138
123
117
118
123
127
103
116
122
115
102
94
96
107
115
118
120
129
131
124
109
96
100
118
129
128
120
111
110
110
110
118
130
137
132
119
109
119
137
153
154
136
115
100
100
108
115
127
138
143
134
119
110
112
124
131
108
107
108
110
104
94
91
100
114
118
115
113
115
117
111
101
97
109
126
132
123
116
112
116
121
120
114
110
105
102
103
112
127
140
148
144
128
112
107
109
114
115
109
105
110
116
123
129
128
129
126
106
97
108
126
131
128
120
115
117
113
110
113
120
125
118
110
110
118
125
122
115
115
127
136
130
115
102
103
110
119
122
119
115
117
120
126
124
118
112
111
110
108
112
120
132
140
137
127
118
121
114
108
114
128
138
138
131
127
128
126
119
113
112
116
118
115
115
119
121
121
116
114
118
121
122
119
122
123
126
127
128
128
127
120
116
115
116
118
116
114
119
130
139
141
135
124
114
110
118
106
109
113
116
113
107
104
112
128
142
138
120
102
96
100
106
113
119
122
115
108
106
112
116
111
105
109
117
124
125
120
118
121
127
128
122
117
116
122
122
120
119
120
124
125
121
115
110
111
123
111
103
103
109
111
101
95
103
122
134
128
116
112
117
119
115
112
123
126
122
109
102
109
120
121
114
109
114
122
123
120
115
110
106
106
111
120
129
128
124
116
114
111
108
106
112
125
132
127
121
131
122
114
108
101
98
101
108
114
111
107
106
115
128
133
127
124
128
136
131
120
109
110
118
122
122
123
127
129
123
119
118
118
115
108
109
118
122
116
106
104
115
125
123
114
108
112
121
125
119
121
131
129
115
104
104
115
122
117
104
98
100
107
114
119
124
132
137
135
131
123
123
124
123
122
119
122
128
127
117
110
114
127
138
138
130
122
119
115
109
110
120
130
133
127
111
100
100
110
124
104
111
115
114
122
138
149
142
119
102
99
112
122
123
120
121
125
131
130
121
119
122
126
125
118
115
114
119
118
117
115
116
122
126
136
138
136
135
138
140
138
132
129
128
127
123
116
115
120
128
116
105
95
96
114
139
146
130
106
94
99
117
130
134
126
119
115
115
112
105
100
99
99
97
97
102
108
112
121
128
129
119
109
105
110
118
124
132
140
148
145
133
126
124
124
124
128
130
134
135
123
102
88
95
113
123
115
101
99
107
117
119
114
112
113
118
124
127
124
119
114
112
104
96
92
99
110
117
120
119
116
112
108
102
99
101
104
115
129
137
134
128
126
125
121
112
107
117
128
136
112
99
92
110
127
123
104
93
105
127
136
122
102
98
109
120
131
135
137
139
142
141
133
122
110
107
111
110
106
104
107
115
116
104
92
89
97
110
117
119
119
125
130
131
122
109
100
102
110
119
109
102
103
112
120
119
112
108
115
124
125
118
110
108
115
118
115
108
106
112
121
130
132
128
126
123
117
110
108
115
130
134
122
102
93
102
118
122
116
108
110
124
134
133
122
113
111
111
108
106
103
108
114
115
111
115
124
128
122
108
103
106
112
113
116
118
117
104
89
82
91
107
121
130
135
142
139
130
125
130
136
134
122
111
118
136
153
153
138
120
113
118
123
125
114
108
110
123
130
128
101
112
122
124
119
124
130
131
123
106
99
104
112
118
121
128
131
126
114
106
104
112
121
127
132
133
132
126
120
118
118
123
124
126
132
137
146
151
145
131
120
116
116
114
109
105
108
118
131
136
108
122
127
119
105
98
102
108
108
102
99
100
110
122
127
125
115
106
100
97
101
109
121
130
132
128
123
120
118
115
108
98
94
95
102
111
120
123
124
116
110
107
105
108
111
117
123
131
136
132
110
110
107
106
107
109
113
112
107
98
99
112
130
140
137
125
115
110
107
99
90
87
89
97
101
107
111
113
117
118
111
101
90
90
103
120
130
126
122
116
109
101
97
107
118
124
125
121
121
121
114
113
111
104
101
102
107
107
102
99
103
118
132
137
128
118
115
118
121
119
117
114
108
99
98
107
118
116
107
100
102
110
113
112
118
129
132
124
113
111
112
113
118
128
134
130
115
102
106
114
116
130
132
120
102
92
94
98
102
106
116
126
125
117
107
110
120
127
123
115
119
132
137
128
116
118
124
117
101
88
95
113
125
124
123
129
133
126
115
110
114
119
123
126
128
129
128
121
113
105
112
117
121
117
111
103
98
98
100
106
114
117
114
109
102
107
117
117
106
97
106
132
145
135
112
97
105
120
131
126
119
113
113
114
119
124
124
115
106
107
114
121
120
110
106
113
128
131
119
107
109
98
94
101
112
118
118
111
110
109
108
106
105
105
108
111
113
109
100
96
109
131
144
133
106
87
96
125
148
146
131
117
118
124
124
117
109
101
102
106
112
120
121
120
109
103
106
116
125
127
118
109
100
98
103
114
120
123
122
118
112
108
106
109
113
119
119
111
100
92
99
116
128
128
118
111
108
113
116
117
117
120
126
131
127
120
113
110
112
110
109
109
117
121
120
115
110
115
124
131
122
121
114
103
100
102
110
114
111
106
104
110
116
119
115
111
105
102
97
91
92
105
117
125
123
119
109
105
109
116
125
124
118
114
116
122
123
119
114
118
121
120
115
111
114
116
119
117
112
113
109
108
108
109
108
102
97
101
103
104
102
103
110
117
114
103
100
107
116
115
110
109
109
110
104
103
111
121
131
130
125
121
120
123
124
123
115
107
107
118
130
132
126
111
102
107
118
122
112
104
107
105
108
117
115
103
98
105
120
125
119
108
104
111
121
129
134
133
125
113
102
101
108
112
114
116
122
125
115
99
96
112
131
142
133
119
111
112
110
112
118
126
129
120
111
115
130
142
132
106
118
117
115
113
108
105
106
111
118
121
124
123
121
122
125
133
137
127
105
89
90
102
121
136
146
145
134
113
94
89
103
119
128
125
117
117
125
127
119
110
109
121
128
123
115
121
136
143
133
119
122
122
110
99
98
110
117
114
103
101
109
124
130
123
109
101
102
108
112
115
118
118
125
134
138
133
123
115
119
134
143
133
116
108
116
125
127
124
117
113
119
121
119
112
104
107
119
127
129
125
119
118
108
98
101
116
130
133
122
107
101
104
108
110
106
100
110
127
144
144
127
114
107
109
115
113
112
120
136
149
148
132
114
112
119
128
127
121
120
125
122
116
109
109
113
118
121
125
126
125
118
115
109
107
110
117
126
134
131
117
105
103
107
114
119
122
128
138
143
136
122
110
106
111
119
123
123
123
122
124
126
126
121
117
120
122
127
128
124
114
108
111
118
130
134
131
124
121
120
117
123
116
109
109
108
105
104
105
111
118
121
122
121
117
112
110
110
115
119
124
130
137
143
145
142
134
124
118
119
124
129
131
128
124
125
127
128
118
104
97
104
123
139
145
136
121
107
105
110
116
119
113
108
112
116
109
99
95
105
120
126
122
115
111
105
101
97
101
113
123
131
139
149
153
145
126
106
102
115
133
141
135
126
125
134
139
127
109
98
108
126
143
147
140
127
110
102
106
120
128
101
99
105
114
122
122
114
109
110
108
101
98
107
119
123
115
107
110
118
125
120
112
114
121
129
120
104
91
98
116
130
129
118
114
121
128
124
116
120
134
146
145
135
124
120
114
113
121
128
127
96
98
104
109
111
108
105
107
105
96
90
95
113
125
124
113
107
111
126
137
130
111
95
96
111
118
114
101
96
104
120
130
127
117
111
113
118
125
129
133
133
127
118
110
109
117
124
129
127
116
110
112
113
111
105
99
97
105
109
108
107
115
129
133
125
111
106
112
125
134
129
117
106
109
112
116
116
115
112
114
121
130
135
126
107
96
102
117
123
118
115
114
114
109
110
120
127
127
119
114
117
123
123
121
114
110
113
121
123
117
111
117
131
140
139
128
121
119
118
113
112
117
124
131
129
121
116
115
115
119
124
129
124
116
102
92
98
112
119
119
113
111
112
114
121
124
125
121
120
124
108
113
118
122
121
120
122
124
119
107
100
101
111
121
129
130
126
120
118
117
120
123
127
125
122
116
107
102
107
120
130
130
120
108
105
107
111
114
118
119
115
108
105
111
120
127
127
122
120
121
107
105
111
123
133
135
126
114
104
104
105
106
104
104
111
120
124
122
123
126
127
122
108
98
94
93
93
94
105
119
129
124
109
99
100
108
115
113
112
115
117
117
114
115
122
130
131
123
108
100
117
116
119
132
144
141
122
102
98
111
128
129
119
110
112
118
121
114
110
111
111
112
106
101
102
105
112
120
130
130
122
108
100
102
113
122
119
110
99
102
116
126
126
119
121
128
130
126
111
103
120
128
129
131
130
124
110
99
97
110
128
133
126
121
123
126
121
107
98
99
108
114
119
120
121
122
126
133
136
131
121
113
113
120
128
130
121
108
103
113
127
134
128
118
111
118
126
130
130
129
109
126
132
121
106
101
105
108
105
104
109
118
122
123
123
124
122
117
112
113
114
114
116
113
112
112
112
111
110
109
111
114
120
122
118
111
110
116
131
142
144
136
126
119
120
123
127
130
133
136
109
124
130
117
98
92
104
120
121
112
107
114
122
126
115
109
111
123
131
129
118
110
107
110
113
113
114
111
104
94
90
99
112
114
110
108
112
126
137
136
126
116
115
118
125
127
125
123
126
133
121
117
114
107
100
97
103
116
123
119
113
111
116
118
112
108
111
123
132
129
121
113
113
118
120
123
122
118
111
107
105
110
115
114
108
107
112
120
124
122
116
113
111
112
110
108
110
120
132
138
111
102
96
98
100
96
96
103
113
113
104
98
102
111
121
128
130
125
119
116
120
124
127
124
122
117
113
111
116
127
132
125
114
106
103
104
108
116
124
125
117
110
109
111
113
111
111
117
124
126
107
102
103
106
102
98
101
111
121
119
110
106
111
119
131
138
137
124
115
113
121
129
135
141
136
126
113
111
119
130
133
127
123
125
129
125
119
119
125
129
121
110
109
120
133
135
125
114
108
110
117
116
116
116
114
108
108
116
125
127
121
115
114
121
128
127
122
117
120
128
131
131
134
145
153
145
125
110
109
117
126
138
153
161
157
137
116
109
115
126
130
127
119
116
122
126
125
123
122
122
111
109
111
116
118
115
113
111
112
107
100
93
97
104
110
111
109
113
126
128
122
112
111
125
139
137
121
104
95
104
120
136
146
142
129
111
99
98
105
115
123
127
120
109
103
108
116
127
131
124
102
108
111
116
121
121
123
120
113
103
93
91
97
103
104
101
101
109
118
117
112
105
104
112
121
121
116
109
108
115
122
129
126
119
117
114
115
114
113
116
123
125
121
114
113
116
118
118
119
124
114
122
124
122
121
122
122
119
116
113
114
113
113
111
112
113
115
117
117
115
116
118
121
123
119
115
113
114
123
131
136
132
123
118
126
139
146
140
132
132
136
135
130
125
127
129
124
116
115
132
128
130
123
117
116
113
109
104
102
106
113
116
116
116
122
126
127
121
115
114
119
127
132
127
118
110
106
111
120
130
136
130
118
108
108
118
132
137
134
128
125
130
135
136
132
128
124
118
117
127
119
115
108
104
105
108
106
104
101
100
102
108
117
122
121
116
112
110
111
114
121
129
130
124
116
114
118
123
125
119
119
121
125
122
109
95
94
106
116
115
108
112
126
139
134
124
117
113
108
109
101
98
104
112
116
111
104
103
103
100
100
104
114
120
116
105
102
113
127
130
125
122
120
118
119
123
131
133
126
113
112
125
148
155
140
111
92
95
114
129
128
121
121
129
131
123
110
102
106
114
104
103
112
126
128
114
96
88
92
98
97
100
111
120
120
113
111
119
130
131
117
104
104
115
125
126
120
113
111
112
125
144
157
157
146
128
113
110
120
130
135
125
111
107
113
118
115
106
109
124
120
115
114
123
122
117
107
98
94
97
100
110
120
127
128
120
116
120
130
127
114
100
102
117
126
122
107
101
105
122
136
145
140
130
119
113
114
119
120
116
113
113
110
109
113
117
117
118
118
115
114
117
117
116
117
114
111
106
105
113
118
123
125
124
120
116
116
124
133
136
129
122
119
121
118
112
108
113
121
125
124
117
114
111
107
100
102
111
122
124
120
119
119
120
118
116
113
116
119
117
97
100
109
119
122
110
95
90
103
119
126
123
116
111
108
108
114
124
133
131
124
125
130
124
112
104
107
124
133
126
109
101
105
114
115
106
102
112
130
140
134
119
109
109
111
112
110
108
115
126
101
89
90
111
129
129
116
107
109
118
124
124
126
125
119
111
110
118
122
113
100
101
114
119
110
100
105
121
136
139
132
128
127
124
118
118
123
131
131
122
114
113
120
126
125
119
113
112
116
120
123
114
108
111
122
131
134
128
115
108
108
116
128
131
125
119
121
128
128
115
98
92
103
117
116
106
104
118
135
142
144
143
140
133
125
124
132
135
123
106
105
122
142
149
141
132
128
127
121
116
120
137
137
121
108
110
122
127
117
100
88
90
96
102
110
118
130
139
136
123
110
107
114
121
115
104
103
116
126
127
120
120
127
134
132
127
127
129
126
122
125
134
140
136
134
131
131
128
122
115
108
123
122
108
97
103
121
133
128
113
95
88
91
102
112
118
120
120
116
112
110
116
122
119
109
99
101
112
121
124
121
119
121
126
127
126
126
127
132
132
127
124
125
133
138
140
134
124
116
113
123
118
104
94
95
108
120
127
123
119
116
119
123
127
128
123
113
104
98
98
105
115
121
118
112
110
110
111
119
130
139
136
126
118
115
118
117
120
125
126
116
107
111
130
150
156
147
136
131
126
139
132
121
116
121
124
117
108
107
116
130
137
129
117
111
109
110
113
108
102
103
111
118
118
117
121
124
123
121
122
126
124
121
111
109
110
113
121
137
144
136
119
110
116
128
140
144
145
146
143
130
130
126
128
127
117
102
95
108
126
137
132
115
101
96
98
106
114
119
117
111
112
115
118
116
115
118
121
115
105
98
99
101
99
98
104
118
133
141
140
135
127
118
110
104
109
119
127
132
136
112
114
118
119
115
102
95
99
117
128
132
127
122
120
117
112
109
105
109
117
127
134
132
120
108
103
108
113
113
108
100
97
96
96
102
118
135
141
126
105
99
110
124
123
114
104
106
117
127
134
101
109
122
128
125
119
116
114
111
106
109
120
128
132
129
122
118
108
106
112
124
135
132
119
105
105
114
123
127
121
113
108
110
120
136
151
157
149
128
106
99
110
126
134
127
118
117
128
136
135
104
113
121
125
122
125
126
122
112
103
103
109
114
117
120
122
126
125
120
112
103
96
96
101
106
111
118
128
128
125
116
117
124
137
146
146
144
138
130
122
120
127
136
143
138
125
116
118
125
129
119
129
128
119
105
97
101
108
110
104
97
97
108
120
124
121
115
109
105
110
121
133
139
133
118
106
104
110
115
116
113
107
107
108
116
125
133
134
128
116
109
109
113
119
122
124
124
119
115
115
104
102
104
108
109
110
113
114
107
93
84
91
108
125
130
124
117
114
110
109
106
105
105
104
102
100
101
109
117
120
114
105
101
108
121
131
128
115
109
108
109
106
105
110
121
130
129
120
111
111
115
117
114
106
97
93
98
108
110
103
96
97
110
119
119
114
115
128
141
143
131
113
99
99
110
126
136
130
118
108
111
119
123
123
124
127
121
112
107
110
115
115
112
108
110
111
104
100
104
112
116
132
133
118
99
87
89
96
102
105
111
115
112
106
97
98
113
127
131
121
117
118
124
129
133
137
138
126
109
100
109
128
134
124
115
112
115
114
111
112
117
119
113
103
97
99
106
111
117
117
93
101
111
116
112
109
105
98
93
94
104
115
112
103
97
103
117
120
104
80
80
103
127
130
112
93
94
103
111
107
105
107
109
105
100
104
112
117
116
115
116
117
109
99
95
106
125
130
123
111
97
90
94
103
108
107
102
100
104
108
106
107
108
106
109
114
119
117
101
87
87
104
118
112
87
70
78
101
113
108
98
96
106
112
111
108
112
125
132
128
117
109
108
110
115
119
123
119
113
108
113
111
114
112
101
87
83
96
117
127
120
108
103
106
114
116
117
116
114
111
109
112
114
120
117
109
102
100
102
105
109
119
129
133
127
115
109
116
127
127
119
110
110
118
125
126
123
117
113
111
105
120
131
126
112
96
91
99
110
112
109
105
110
116
118
113
110
118
131
136
127
114
111
122
134
131
113
100
101
116
129
128
121
119
123
123
117
103
100
109
122
127
121
115
112
118
122
121
117
112
101
112
120
120
116
109
104
101
103
105
109
114
119
121
116
105
106
122
143
151
138
117
108
107
111
112
115
119
129
133
127
115
106
111
124
131
125
109
95
99
109
119
117
108
102
109
125
130
121
108
111
115
118
120
119
116
113
115
118
123
123
121
116
108
104
105
113
120
124
123
120
118
115
113
112
114
121
128
129
121
114
113
116
117
115
114
117
119
111
101
95
99
107
110
115
126
138
139
122
106
114
120
123
121
114
110
113
118
120
120
119
119
115
107
100
105
114
113
105
102
105
107
113
124
137
144
135
114
97
99
115
130
128
115
104
102
110
118
118
112
106
106
109
113
116
124
127
125
119
110
104
112
114
111
101
99
101
102
100
98
102
113
118
112
101
96
103
115
125
128
121
106
94
103
130
148
141
117
97
103
121
130
127
120
118
115
110
108
110
117
123
116
108
103
96
97
101
110
120
123
99
101
105
108
111
109
105
103
96
92
96
104
110
115
113
109
111
126
139
137
125
109
100
105
116
126
128
124
119
117
119
117
116
116
117
114
109
105
112
116
118
113
109
109
111
107
104
112
127
133
109
107
107
107
112
117
118
114
106
96
96
106
120
131
134
130
126
124
124
122
118
121
126
128
124
115
113
121
128
130
126
118
109
100
98
104
111
118
115
109
107
115
128
139
136
124
112
108
116
124
123
119
108
97
94
102
113
115
110
106
109
121
131
134
127
119
113
115
118
123
127
127
130
131
126
115
106
107
121
139
144
137
122
111
111
119
127
126
115
107
105
121
137
140
125
108
100
103
107
112
125
122
110
101
98
100
102
104
110
116
119
121
119
116
113
111
113
119
126
127
125
116
116
123
127
122
111
105
114
131
143
142
136
128
124
119
116
116
121
126
127
129
130
130
118
107
102
107
120
123
120
119
117
117
118
109
99
100
104
109
108
107
108
114
127
131
132
131
126
120
112
108
113
124
136
135
128
118
113
117
123
127
127
119
109
100
101
115
136
150
148
137
130
133
134
124
111
110
119
127
107
111
115
117
112
100
96
102
118
121
116
108
112
123
131
132
129
124
123
122
120
115
115
120
128
132
127
119
112
112
119
123
123
118
112
110
117
126
133
136
134
127
120
115
119
121
124
126
123
121
93
98
110
120
117
100
92
103
122
132
131
127
131
137
132
120
109
112
124
131
125
113
106
110
120
123
117
112
111
115
122
128
128
124
118
116
123
130
126
122
119
122
116
110
109
120
130
133
125
116
90
102
121
133
128
112
104
106
115
122
125
127
136
142
135
120
108
109
118
124
115
100
100
113
126
123
114
108
111
119
126
127
120
111
96
90
100
118
125
123
121
121
128
131
129
123
115
110
112
121
96
112
124
126
120
116
116
119
119
118
112
109
110
116
119
117
110
103
105
114
118
114
113
120
124
120
108
103
110
123
129
123
109
94
85
85
93
107
118
119
114
113
117
126
125
112
102
99
109
124
97
103
110
119
121
120
119
116
116
119
120
110
98
94
103
112
111
103
102
112
123
128
126
123
122
117
107
102
109
119
124
116
105
95
92
96
104
115
118
117
115
116
117
114
112
109
106
104
105
111
97
98
108
121
126
116
104
100
112
130
139
130
111
99
101
110
114
114
112
117
125
133
134
133
129
123
119
119
119
117
115
112
112
111
110
110
114
118
119
119
122
122
119
113
107
109
110
108
102
101
104
109
115
120
116
106
97
96
103
117
127
125
115
106
107
112
116
122
126
132
138
139
137
130
119
116
117
122
122
116
109
107
113
118
116
110
105
108
119
125
125
118
108
109
114
116
115
115
118
121
104
117
123
119
103
93
94
96
94
94
101
112
119
119
113
110
113
118
131
141
144
137
123
107
98
99
106
112
116
113
108
107
113
119
115
107
105
117
137
144
130
110
102
110
126
133
131
126
128
131
103
116
133
134
117
101
97
103
106
107
110
119
128
128
116
105
101
108
124
138
141
133
118
105
102
106
114
120
121
118
116
119
125
127
121
116
121
135
148
146
131
113
106
114
126
132
131
127
123
121
104
103
115
131
135
128
122
127
136
135
123
112
110
115
115
109
104
106
112
122
131
133
131
126
119
116
115
117
117
117
121
127
131
124
110
102
104
116
127
135
137
133
126
116
115
120
125
129
127
126
107
90
86
102
116
118
112
114
126
123
107
93
94
110
124
130
125
114
108
108
115
125
131
129
125
118
111
108
109
111
110
107
104
106
106
103
103
109
121
134
142
140
134
126
122
122
122
121
125
127
128
115
107
104
100
96
95
103
109
103
96
94
105
118
127
131
131
123
118
114
111
107
106
112
122
123
116
106
107
111
110
101
97
104
122
134
135
130
123
123
121
123
128
137
143
140
125
111
108
115
146
145
137
127
117
111
120
127
124
113
105
108
115
118
119
120
125
126
130
131
125
109
100
109
125
132
120
99
93
109
127
131
122
114
122
130
130
120
105
100
103
111
117
125
134
141
138
131
124
119
128
126
122
120
121
127
138
140
130
117
107
111
122
123
121
121
122
124
127
129
126
119
114
124
137
141
125
100
85
97
119
134
126
109
102
103
111
113
110
112
117
118
110
99
100
113
128
138
132
121
116
111
109
110
118
125
135
134
125
116
116
121
123
122
115
114
114
116
113
111
110
113
121
126
136
141
133
121
109
106
110
116
114
110
110
115
120
124
129
135
142
139
120
100
96
106
115
113
106
107
120
120
113
111
118
122
123
115
109
114
124
128
122
110
107
113
121
121
116
110
108
112
117
117
119
122
130
132
128
117
108
108
112
120
127
128
127
124
127
135
144
142
132
124
127
130
124
108
97
107
125
120
114
112
115
119
114
105
100
108
118
121
114
110
115
126
134
132
125
122
124
126
122
112
99
99
111
123
124
112
105
107
120
131
129
119
114
116
124
128
128
128
128
130
131
128
125
121
116
117
118
111
112
116
121
122
121
118
118
116
113
108
111
116
123
126
123
119
119
123
128
133
126
113
101
102
110
117
116
110
111
118
135
141
132
114
108
117
129
131
125
119
118
116
109
102
106
115
117
114
109
103
111
125
135
134
127
126
127
124
112
103
109
119
125
121
114
114
118
118
114
111
112
113
119
124
127
122
113
108
114
128
136
129
111
97
97
108
125
132
128
119
114
113
112
110
109
111
115
116
105
107
115
121
120
117
121
125
130
125
113
107
113
123
126
121
117
120
123
121
110
100
101
112
125
132
133
128
116
110
117
132
137
128
110
98
97
103
117
126
128
119
114
115
123
124
116
110
112
124
105
117
120
111
99
100
113
123
122
115
110
115
123
128
125
118
115
118
123
124
117
106
103
110
119
124
122
120
120
121
127
133
137
134
125
118
114
116
120
121
121
121
121
123
123
117
106
103
110
115
109
124
132
125
115
111
114
109
103
101
109
121
133
131
123
115
114
117
123
123
120
113
110
112
114
113
112
114
118
123
123
117
112
111
112
109
111
114
120
119
118
117
121
126
126
122
116
117
114
113
125
129
135
139
137
128
116
107
103
106
114
125
135
139
131
123
117
119
123
124
124
123
123
118
111
108
112
118
119
112
104
101
105
111
111
101
95
99
109
114
111
107
109
118
129
137
141
139
133
125
128
125
122
126
137
139
135
128
120
115
117
126
137
138
126
110
106
113
121
121
120
126
131
129
117
105
103
112
115
113
113
126
142
147
135
115
103
104
112
116
113
110
114
122
132
136
138
136
131
125
112
119
122
123
127
133
137
134
120
109
113
126
135
130
113
102
103
112
117
118
120
125
131
136
126
105
99
105
116
126
131
142
151
151
135
117
113
122
132
137
136
134
129
124
123
131
137
137
128
116
111
133
140
129
111
105
112
121
120
113
109
111
114
115
113
113
113
113
117
119
122
127
127
122
112
100
99
113
126
131
130
128
125
119
107
104
114
132
143
147
148
142
126
111
110
128
148
151
132
114
121
136
136
117
92
83
96
120
136
138
122
104
96
104
115
119
116
113
111
114
122
129
125
113
97
89
98
112
123
128
131
131
127
114
103
104
116
128
131
126
120
119
117
114
119
124
127
124
119
113
115
120
119
113
105
103
108
122
135
142
137
127
120
118
118
120
120
116
114
114
121
132
138
132
122
113
108
104
106
117
131
139
136
124
115
114
113
116
113
111
103
97
102
114
121
120
105
102
104
105
110
117
128
135
139
137
130
124
122
125
131
135
133
128
117
111
110
114
112
110
109
124
140
148
147
138
125
113
111
116
122
121
118
115
118
120
117
118
126
135
133
121
108
106
113
122
130
136
133
125
107
120
132
133
126
114
109
111
119
123
120
115
115
114
112
109
106
108
108
100
96
103
116
131
129
119
116
118
124
122
114
106
103
105
112
123
131
140
143
143
146
143
132
118
113
126
145
158
158
150
105
116
124
121
105
83
78
92
115
127
125
114
105
103
106
111
116
121
120
114
109
112
115
114
102
91
96
114
124
122
106
99
103
113
117
123
131
139
134
122
118
123
129
128
120
118
126
137
145
151
112
118
128
133
122
106
96
96
104
114
125
128
124
115
107
110
121
131
133
131
128
132
129
115
98
89
101
123
134
125
108
101
114
133
142
136
126
121
121
121
116
113
117
123
127
124
126
132
138
141
118
119
122
120
117
114
112
110
109
113
120
123
124
121
120
122
128
129
127
120
114
110
110
113
108
108
117
133
146
141
122
110
118
140
156
150
130
114
110
119
129
136
138
141
142
136
127
125
128
137
104
108
112
111
104
96
94
103
111
113
106
100
98
100
105
110
115
113
108
111
121
137
141
127
111
103
103
109
116
118
116
120
129
141
152
153
140
119
104
102
108
117
122
123
124
120
112
104
102
114
98
99
111
119
116
107
106
114
126
130
119
105
96
98
106
116
119
113
107
106
116
133
148
144
125
101
89
96
111
118
114
111
118
138
151
145
122
99
95
105
113
114
110
114
125
136
135
129
122
122
113
115
121
120
113
107
106
113
127
131
123
111
104
104
106
104
103
111
120
125
117
111
108
114
118
116
112
113
121
127
123
121
120
122
124
120
112
113
121
130
133
120
109
107
114
126
128
124
122
124
100
106
112
113
111
108
106
106
103
103
102
105
105
103
95
91
98
112
122
120
106
95
91
99
108
114
116
119
127
135
141
141
132
117
104
101
106
112
119
121
123
121
116
112
110
106
105
107
114
124
89
96
108
110
108
108
113
110
104
95
95
101
104
102
98
101
113
119
113
96
87
94
108
112
103
92
91
100
113
120
124
124
120
110
101
97
101
109
114
117
121
123
120
116
111
110
113
114
118
120
111
118
121
117
104
91
94
106
116
110
105
104
108
112
114
115
118
119
114
106
98
102
110
114
102
88
86
96
106
108
104
105
108
113
111
107
111
125
139
143
135
123
117
116
123
129
136
132
122
112
112
118
123
121
109
92
84
94
109
111
103
97
101
112
115
113
110
118
127
130
117
105
104
114
120
113
101
100
112
124
126
121
122
124
126
122
121
129
141
144
134
117
108
111
123
137
139
132
123
113
93
102
110
115
114
112
107
109
112
112
107
103
103
109
112
110
109
119
135
143
128
108
102
116
127
124
104
95
104
124
134
128
117
115
121
123
118
115
116
121
125
124
117
113
119
125
125
125
125
128
100
104
107
108
113
119
120
117
114
121
131
131
123
114
111
110
113
119
124
127
121
114
112
117
119
114
103
100
109
123
128
121
110
106
109
113
115
111
105
107
108
113
113
112
112
112
119
123
130
138
112
116
118
119
121
124
124
119
115
117
126
128
116
99
93
101
111
111
106
105
110
120
128
125
114
108
105
115
129
139
139
132
118
109
105
106
114
120
121
114
107
106
110
112
112
112
113
117
122
130
102
112
121
121
116
115
120
122
119
109
103
102
99
90
86
95
108
109
104
107
118
125
118
111
109
114
119
119
119
125
132
129
119
110
107
109
114
125
130
131
129
128
124
122
117
110
101
97
106
116
91
100
107
104
95
88
92
103
113
112
108
110
112
110
107
108
107
104
107
119
129
128
107
96
107
129
137
122
98
89
96
108
117
123
121
119
114
114
120
130
134
132
125
120
110
100
89
94
108
115
102
101
102
103
99
92
86
88
98
108
116
119
120
123
124
117
105
98
100
110
125
131
126
119
117
126
132
125
108
91
92
108
124
128
120
106
98
100
110
115
119
120
122
120
115
107
99
106
122
129
122
122
118
111
106
106
105
101
95
92
97
107
118
126
125
118
109
100
101
109
116
127
131
127
119
111
111
121
125
118
111
109
116
116
108
102
100
109
115
115
119
124
128
131
123
116
113
111
121
131
115
119
117
108
105
109
120
124
116
100
95
104
120
129
128
123
118
116
116
110
108
103
102
102
101
100
103
111
116
119
113
110
111
115
116
113
115
121
124
123
121
124
126
123
115
112
117
124
123
122
97
97
101
107
113
119
123
127
124
116
112
112
117
119
124
129
133
131
121
113
106
97
91
93
99
105
111
112
109
110
115
120
130
131
118
101
97
108
123
125
117
110
114
124
124
121
119
127
129
119
118
115
111
115
118
120
121
125
126
122
116
108
105
105
114
126
132
135
127
117
115
116
117
117
118
123
130
135
129
119
117
124
132
125
107
87
86
103
120
119
110
106
116
132
137
130
115
111
116
124
138
134
125
117
112
113
121
137
144
137
120
107
106
110
117
119
120
121
121
120
124
126
129
126
124
123
128
133
131
126
117
115
116
117
116
116
117
121
120
115
109
107
110
112
117
119
115
112
113
124
108
100
104
118
121
114
114
126
139
140
126
115
115
123
127
118
108
107
114
121
121
113
113
118
122
119
108
102
107
114
116
113
118
122
130
131
130
128
126
123
121
119
113
106
103
109
117
121
115
112
89
86
101
121
132
125
108
104
113
121
123
118
115
117
121
115
107
109
121
126
115
96
93
109
120
118
105
101
109
116
117
112
115
119
120
118
119
124
128
126
122
124
129
132
128
122
114
107
104
105
115
115
117
121
124
125
119
110
110
116
122
119
109
105
109
112
111
112
120
126
117
102
97
106
119
121
122
127
139
140
126
110
104
110
120
127
128
127
124
119
113
117
127
131
130
121
112
107
111
121
115
111
107
103
105
115
122
122
117
116
119
119
112
109
112
120
121
112
103
110
119
124
124
128
130
129
128
132
138
135
122
110
111
120
128
129
128
129
128
124
120
118
115
112
110
113
121
126
131
138
97
101
107
102
93
90
99
112
121
119
115
111
111
112
120
125
125
118
112
113
119
131
142
145
139
129
120
118
115
112
112
117
129
131
123
114
117
128
137
137
130
124
115
110
105
106
111
117
123
128
106
112
119
114
101
94
100
113
124
125
116
107
102
101
103
110
118
127
133
132
132
133
137
139
133
126
121
119
117
114
112
114
117
115
109
108
114
123
129
123
113
107
111
114
118
113
106
106
114
121
113
107
108
112
112
116
120
120
116
114
114
116
116
111
105
108
114
123
132
138
137
132
131
127
124
122
123
127
132
132
123
110
101
103
112
119
122
120
116
107
95
87
95
115
129
126
116
114
123
130
98
91
99
115
125
128
123
113
98
95
103
120
135
140
136
130
127
123
123
125
127
126
123
119
114
111
114
120
129
137
133
121
114
116
123
129
131
128
119
111
105
101
106
115
120
119
116
116
123
128
100
93
104
125
141
142
130
116
107
100
101
110
125
134
137
135
132
127
122
117
115
118
117
115
112
112
112
113
112
112
116
120
125
122
112
103
104
113
119
122
124
124
123
120
118
117
116
114
113
119
109
100
106
124
138
132
116
111
111
115
112
111
113
114
116
117
120
123
119
114
109
107
107
110
114
118
120
117
106
94
92
102
114
117
112
104
101
105
112
121
127
125
119
112
110
114
118
120
126
132
112
111
115
120
119
111
102
103
111
112
111
111
112
110
109
109
113
118
121
119
113
106
98
103
116
129
131
120
111
105
104
103
99
102
114
131
134
123
111
108
116
123
117
109
103
110
119
132
142
142
122
122
122
117
112
115
124
132
125
111
107
110
116
115
109
111
120
126
130
132
128
119
109
105
121
138
136
121
113
119
127
118
94
78
90
119
141
133
115
105
113
126
134
127
115
113
121
134
141
137
122
121
118
114
113
120
133
136
128
117
116
124
128
124
116
116
122
123
122
126
130
130
122
117
123
131
129
118
114
123
133
130
110
92
92
110
130
137
132
127
130
138
137
130
121
118
121
124
129
132
123
122
125
125
121
117
114
110
108
112
119
127
127
119
113
115
119
116
111
112
118
123
121
118
116
117
117
118
123
131
136
137
131
127
125
127
129
129
129
130
132
132
122
117
117
121
118
111
106
115
123
121
119
120
119
116
109
98
97
106
121
125
112
101
102
114
128
130
125
121
118
117
114
113
111
111
118
125
131
128
124
125
131
140
137
125
113
108
110
115
118
120
119
121
126
130
127
115
101
99
115
111
105
105
112
119
117
112
113
122
132
128
110
96
99
117
135
140
135
128
125
122
116
110
106
113
125
132
127
113
101
106
127
144
138
117
105
110
123
130
128
125
127
126
130
126
124
126
126
120
111
113
118
124
127
123
119
118
125
127
127
121
112
110
114
122
128
124
117
114
114
116
115
112
109
116
123
122
114
106
103
113
128
141
140
130
128
131
139
141
135
128
126
117
105
97
107
129
145
141
109
115
127
135
132
121
114
110
113
115
116
119
125
130
131
125
123
115
110
101
101
106
115
117
121
126
124
114
103
102
112
119
117
109
108
118
128
125
116
111
111
116
119
112
103
99
111
129
143
139
105
117
121
111
98
100
118
133
133
127
122
125
132
136
132
124
117
117
119
120
124
126
128
128
126
128
126
119
104
97
104
113
111
104
99
103
110
109
103
102
106
112
118
120
121
117
116
122
128
127
106
121
121
102
86
98
128
147
141
124
111
111
118
122
120
116
113
109
109
118
126
129
127
123
122
127
126
120
111
108
110
115
123
127
126
120
114
113
118
125
129
127
127
125
122
117
111
108
113
120
116
123
129
126
121
124
130
126
108
91
86
95
108
113
114
114
110
101
93
91
97
102
106
110
120
127
125
114
113
122
129
128
123
124
127
131
126
117
118
123
126
128
123
124
125
127
127
125
117
116
129
133
136
137
134
129
125
122
109
100
98
108
120
123
117
112
111
110
111
110
112
112
111
110
114
123
126
121
119
124
128
126
118
119
123
127
124
112
105
103
108
109
109
116
127
142
153
152
140
123
130
137
137
125
114
111
121
134
136
127
117
117
123
123
117
111
112
118
128
137
142
141
136
132
127
128
128
129
123
114
111
115
123
126
116
103
99
106
114
116
113
107
106
109
117
128
138
144
141
135
111
125
131
124
113
111
121
133
136
129
124
125
124
120
111
107
108
115
123
131
136
138
136
134
131
127
127
123
115
107
106
116
125
121
98
75
74
97
124
136
133
122
112
108
111
117
124
128
125
126
110
116
123
125
117
112
113
116
119
121
126
132
136
132
122
112
105
102
106
117
125
131
125
119
112
111
113
119
117
114
118
124
125
114
95
84
89
106
120
127
132
128
121
112
114
125
133
132
124
120
123
120
123
125
118
109
105
106
111
119
123
128
133
134
131
122
117
113
114
114
121
127
125
115
104
102
111
119
120
117
120
127
125
114
105
111
125
130
124
115
114
119
119
113
113
116
121
124
129
131
116
115
119
127
132
129
124
121
121
119
118
118
120
122
118
119
123
131
132
122
112
111
116
118
118
115
114
110
108
107
110
114
114
110
112
121
127
125
121
115
113
114
113
111
104
98
98
106
119
123
100
99
105
118
129
136
141
139
131
119
107
107
116
122
115
105
103
114
128
129
125
123
127
134
138
131
117
107
105
116
124
125
120
115
114
116
110
104
105
117
127
126
118
109
105
110
117
123
121
112
92
98
105
109
108
106
113
122
127
120
109
108
116
130
132
119
105
106
116
128
132
134
136
138
136
124
113
112
122
137
150
152
146
136
128
122
120
115
115
122
134
143
136
122
118
128
138
139
128
120
99
110
122
125
112
91
84
95
113
124
124
118
113
114
119
124
126
125
123
118
112
113
121
131
128
116
112
117
128
134
134
139
145
147
137
126
123
132
138
139
137
136
134
127
121
123
127
128
125
124
112
117
127
133
126
110
97
99
113
127
130
122
110
100
96
104
119
126
121
111
109
122
139
146
141
131
129
135
135
124
110
110
123
136
133
119
111
120
135
143
135
119
113
118
127
130
127
124
123
127
109
109
111
116
118
116
110
112
119
127
131
127
120
116
118
122
120
112
101
102
116
141
157
157
143
132
131
139
147
142
125
114
113
124
135
134
121
116
121
132
135
128
124
130
142
143
136
126
122
128
92
91
102
111
109
100
97
103
112
117
115
110
103
94
93
103
113
113
107
102
108
120
128
123
114
116
121
123
118
115
110
108
111
123
140
149
138
115
93
90
99
108
113
117
122
123
124
123
125
129
102
103
112
118
114
103
97
103
120
130
127
113
98
91
94
105
118
115
107
105
111
133
149
148
129
108
97
103
117
121
115
103
102
115
127
126
114
102
99
105
110
112
112
117
126
132
131
130
127
130
101
103
108
114
115
115
112
112
116
124
126
117
106
103
101
101
98
101
108
112
112
109
115
121
117
94
78
83
107
125
126
115
106
105
105
101
102
116
133
139
134
120
115
120
130
135
133
128
125
129
89
90
96
107
116
122
118
107
101
106
118
124
115
105
96
87
87
99
113
121
114
98
90
94
97
94
92
100
117
130
131
124
117
111
107
106
112
125
134
132
120
109
108
120
131
129
122
115
121
130
110
114
117
112
107
103
107
106
106
109
112
114
110
104
99
99
102
110
117
119
116
117
113
112
110
109
113
120
128
128
125
122
122
124
124
117
110
111
115
118
120
119
119
121
122
119
114
114
122
127
128
137
137
121
103
93
103
117
120
111
96
92
100
112
117
117
112
111
113
114
116
120
128
133
129
120
112
117
127
126
122
116
119
124
125
116
107
104
113
129
141
142
134
122
119
121
127
130
126
118
111
117
117
114
111
113
123
132
130
110
89
84
97
112
118
115
110
108
111
116
112
110
117
127
131
121
108
112
125
133
125
113
111
119
127
124
116
111
115
126
131
130
124
122
128
138
137
127
120
113
104
101
95
98
108
119
129
132
132
124
114
105
100
101
105
109
110
107
106
112
112
111
116
120
123
115
102
98
104
112
112
110
112
121
127
122
115
114
120
125
125
121
122
130
143
143
126
109
104
119
117
113
103
96
98
107
109
108
112
124
133
124
104
92
99
111
115
105
96
98
106
111
112
111
109
105
98
89
87
92
101
112
122
127
122
113
108
114
124
126
123
120
122
129
132
124
111
103
108
127
114
119
116
109
103
103
102
101
103
109
117
114
104
92
95
111
120
117
107
102
103
105
103
99
98
97
97
101
107
115
123
130
134
132
124
115
111
119
123
126
121
115
114
115
115
111
109
115
126
133
99
111
115
110
101
99
110
121
121
113
106
105
105
102
101
111
123
126
119
115
118
120
116
108
99
101
109
116
124
131
134
130
126
123
119
114
112
117
124
129
130
131
127
123
118
114
116
123
136
137
100
101
104
103
99
99
110
124
134
132
124
118
115
112
114
122
122
112
99
107
125
143
138
124
111
112
117
119
115
112
112
112
112
111
107
106
107
111
117
122
129
134
140
137
126
118
115
119
128
130
120
115
112
112
114
115
113
110
112
121
125
120
115
110
113
116
112
100
94
102
119
132
135
123
113
110
113
113
105
99
103
116
132
135
125
116
110
114
115
119
125
131
129
129
126
122
120
120
123
123
142
145
135
121
112
108
108
102
96
92
96
101
103
104
102
102
106
109
109
107
106
104
106
105
108
109
116
119
114
103
99
112
134
148
144
134
126
128
133
137
140
134
125
116
118
121
125
129
129
127
130
139
139
125
112
107
109
116
110
100
97
104
114
117
114
112
113
114
112
105
100
95
93
102
110
124
137
140
127
108
91
93
110
127
129
119
112
119
131
142
144
139
130
119
115
117
123
128
127
122
93
96
110
122
125
123
121
123
124
122
124
127
131
128
124
124
122
116
106
100
102
105
104
105
113
128
142
143
130
115
102
104
114
118
111
97
94
100
109
111
111
118
129
135
131
123
120
119
116
111
98
97
100
106
112
116
118
121
118
115
115
117
117
111
104
106
114
122
122
115
116
117
115
109
105
112
124
131
126
117
113
118
127
126
118
113
113
114
107
93
89
100
116
130
133
126
119
114
115
121
136
135
122
106
99
101
114
120
120
105
91
89
94
99
99
102
113
126
131
131
126
120
114
109
105
105
111
118
122
118
115
114
119
126
132
134
134
130
120
107
102
103
107
108
106
109
114
116
122
128
135
122
110
106
110
112
111
118
122
117
104
94
96
108
117
120
120
123
126
125
118
112
112
114
114
108
106
105
113
116
113
112
119
129
132
123
118
121
129
129
123
112
103
97
97
105
115
125
128
127
116
95
89
106
124
129
116
108
113
123
125
115
107
110
120
121
119
118
122
120
111
103
107
117
119
111
103
102
110
113
110
109
121
131
133
120
112
119
130
131
124
117
115
119
124
123
127
128
128
117
127
111
102
107
125
133
122
108
103
112
123
122
114
109
111
116
118
116
118
116
112
104
104
109
115
112
112
117
127
121
106
97
108
131
145
143
132
124
118
112
113
118
123
128
130
133
131
127
116
109
127
124
116
109
112
122
125
114
102
97
107
119
119
118
118
120
121
111
102
108
113
115
110
110
113
114
119
127
136
132
120
109
115
132
143
135
121
111
108
112
118
120
115
109
110
118
128
129
123
123
112
129
131
119
107
108
121
126
116
97
90
100
116
126
129
129
125
118
110
108
113
117
118
117
114
113
112
115
120
126
131
136
137
131
117
106
106
118
128
130
131
128
124
118
114
117
127
133
138
136
122
131
137
128
115
115
129
141
141
126
112
108
111
113
114
118
127
137
134
124
113
115
124
133
133
125
115
108
108
116
130
137
131
115
103
106
121
135
138
129
123
126
138
148
147
135
127
123
127
129
124
116
113
114
116
122
128
134
137
138
136
129
116
104
99
106
122
133
132
121
111
114
127
145
149
139
125
116
120
129
131
121
110
105
112
122
124
118
108
101
103
113
129
143
144
129
111
106
115
129
110
98
92
97
105
115
119
114
105
102
106
116
120
117
113
112
116
114
110
105
106
111
123
131
133
124
116
114
121
132
133
121
112
114
121
125
117
104
93
93
102
114
125
126
120
108
101
108
124
139
118
109
101
102
111
122
121
113
96
82
85
105
127
133
128
121
122
125
122
116
109
106
107
113
118
120
115
113
111
113
122
128
131
128
119
116
117
123
122
118
113
117
123
123
120
113
110
113
120
128
121
118
121
129
132
125
116
110
108
110
119
129
134
125
115
112
124
140
145
136
118
104
98
104
112
123
128
127
119
112
116
127
136
132
119
116
123
132
132
125
118
110
107
108
111
115
119
119
121
126
101
108
124
136
135
120
103
100
108
121
130
131
123
111
101
102
110
122
129
130
127
118
110
110
119
133
141
138
129
121
120
120
117
113
116
120
123
119
111
110
119
123
113
96
85
93
112
127
138
137
94
100
109
116
116
115
113
111
108
105
105
107
108
102
98
95
96
97
103
114
127
128
122
120
126
138
139
128
117
114
116
112
103
97
103
117
126
118
108
109
126
141
139
123
98
92
102
119
126
123
98
100
103
107
112
117
124
125
116
106
102
102
101
98
91
90
93
94
98
110
122
124
118
111
112
117
117
114
114
120
125
121
113
109
113
120
128
133
130
125
126
129
135
134
128
119
117
113
111
116
96
104
122
129
123
114
109
106
104
104
102
101
100
99
102
110
113
109
107
112
118
120
116
114
111
110
109
114
131
146
148
135
122
117
120
126
134
137
133
123
110
106
111
119
124
125
122
119
119
123
97
107
125
134
128
115
104
94
92
99
107
112
113
116
122
128
129
127
120
120
119
122
126
132
135
129
121
121
134
145
146
135
125
122
116
116
122
127
126
115
108
108
117
122
122
116
118
127
130
125
110
108
107
108
114
119
117
113
112
120
130
134
127
119
116
120
127
127
122
120
122
124
127
131
131
129
125
121
120
118
113
115
121
125
116
105
105
116
125
126
121
123
131
137
132
122
122
131
139
133
118
115
109
105
105
110
114
114
117
123
128
129
120
111
109
114
121
117
110
104
112
121
125
117
112
115
118
115
109
105
103
104
107
110
114
114
115
119
123
125
122
123
128
132
128
123
125
134
139
134
113
125
130
122
109
101
99
97
93
95
107
118
121
119
113
117
121
115
104
97
106
124
135
130
118
113
110
109
109
116
125
125
111
105
114
132
139
125
109
107
114
125
129
127
122
117
120
129
133
129
98
121
131
119
98
94
104
112
106
101
109
122
129
123
114
113
119
118
112
108
121
139
150
143
123
107
103
103
107
116
127
128
120
112
115
128
132
122
109
108
119
131
132
127
120
113
116
120
125
122
103
114
119
108
96
101
119
130
124
114
111
118
120
115
115
120
127
119
109
105
117
130
136
129
119
111
106
102
101
104
114
119
116
112
114
116
116
113
116
125
134
135
128
115
109
110
119
124
123
122
120
113
111
111
112
117
122
121
111
99
98
108
114
115
118
128
129
116
98
88
96
106
111
117
121
128
122
106
102
114
126
121
111
110
120
131
130
121
118
127
138
133
116
103
106
117
132
135
126
120
113
105
109
112
112
111
114
117
110
101
101
108
113
114
112
111
112
110
105
105
110
115
112
112
118
127
127
123
127
135
139
128
114
111
127
148
152
140
127
124
123
119
109
106
116
127
132
126
117
118
110
112
117
113
102
98
106
117
119
113
106
106
111
112
111
109
112
116
121
129
132
131
121
115
116
124
137
145
144
137
128
119
112
108
109
122
136
148
142
126
111
106
107
114
121
126
122
116
116
121
115
119
125
124
118
114
116
118
121
121
118
116
115
113
113
114
118
121
123
128
127
120
108
102
106
119
134
135
125
113
113
120
124
114
98
91
104
129
136
125
109
107
117
134
139
131
122
117
117
125
114
108
111
124
133
132
125
112
105
109
121
131
136
128
116
110
109
111
115
118
121
118
110
106
106
112
117
115
105
102
112
130
140
132
114
100
97
103
110
111
109
112
124
138
142
136
123
117
117
126
110
99
102
122
135
134
121
100
89
90
104
124
138
139
130
123
121
119
114
110
110
120
131
133
128
124
125
125
119
112
110
118
125
128
122
113
105
100
101
109
117
123
122
121
120
121
119
122
129
136
119
110
112
127
135
132
122
111
105
101
99
107
117
125
126
130
137
139
129
108
94
98
112
124
133
133
136
137
130
118
109
104
107
111
110
114
111
112
115
123
132
136
132
125
122
127
134
141
141
136
125
117
113
116
119
119
123
127
124
114
100
101
110
117
111
103
103
113
125
123
112
104
107
115
131
139
137
128
123
125
131
131
122
110
104
108
114
113
111
112
122
127
129
131
139
147
148
133
117
109
108
114
118
118
114
112
114
122
124
118
111
116
125
132
122
101
89
99
121
141
147
138
127
126
131
134
128
117
115
130
148
156
146
130
118
117
119
113
106
105
111
117
114
112
120
133
134
116
98
99
88
106
126
133
129
120
113
115
119
123
122
121
124
129
132
129
126
123
125
133
134
130
125
127
129
131
128
120
114
115
124
136
143
140
132
125
121
121
123
125
131
131
124
114
112
115
117
112
107
112
72
82
96
110
115
115
115
117
122
126
119
109
102
102
113
124
129
121
108
107
108
119
127
131
136
142
141
135
119
105
102
113
124
126
119
109
110
120
132
138
134
132
135
144
144
138
126
118
113
113
49
50
59
73
89
100
102
108
118
127
126
118
106
102
107
116
117
106
95
97
115
144
155
149
136
132
134
137
133
126
124
121
113
106
106
114
127
138
143
138
127
119
123
139
154
157
148
131
117
112
98
91
97
108
114
118
123
127
125
122
118
119
113
106
96
99
110
112
107
102
103
112
120
118
114
115
114
107
100
99
104
107
105
104
110
121
123
113
104
101
100
100
99
102
109
122
132
140
142
135
104
97
98
103
107
114
114
112
103
99
99
104
108
106
103
108
115
115
110
108
108
113
114
115
115
115
116
115
115
118
119
113
106
103
105
114
125
126
121
111
106
108
113
118
121
123
120
122
123
121
96
96
94
99
106
113
110
96
83
83
90
100
105
108
111
111
111
109
107
107
107
107
113
121
123
112
98
98
108
121
127
122
114
108
103
102
113
127
133
131
123
120
121
124
126
124
122
123
124
123
97
98
99
109
115
116
110
97
93
108
126
133
120
106
100
101
103
104
106
111
115
114
113
117
121
118
114
114
118
117
112
106
107
111
110
107
109
120
131
129
117
106
105
114
129
134
132
128
131
134
117
113
114
113
111
108
104
99
104
116
129
130
119
107
102
104
105
105
107
112
117
118
112
111
117
128
141
144
138
124
110
106
112
119
121
117
110
110
118
121
120
109
106
112
126
134
130
127
128
133
112
112
116
112
107
106
115
120
119
109
99
96
101
111
119
119
115
109
110
114
116
112
109
112
119
126
132
136
135
125
119
115
119
122
121
113
103
99
103
116
128
133
126
116
115
120
125
126
125
122
102
111
119
117
110
116
132
147
147
128
109
103
107
114
116
117
117
117
118
118
116
116
119
122
120
118
118
124
129
123
111
102
106
117
124
116
105
96
92
97
114
127
127
119
117
119
124
124
119
118
119
126
123
116
109
111
120
131
136
137
131
124
112
104
103
110
114
111
108
111
120
129
132
125
120
117
118
124
125
119
107
100
108
124
129
122
109
100
97
98
103
112
121
128
134
133
122
107
101
111
126
124
116
110
108
108
105
102
109
119
121
111
97
92
103
113
112
101
97
107
120
123
116
111
114
122
127
125
120
109
101
100
111
125
131
127
122
119
117
112
108
111
123
138
147
139
121
104
95
97
108
112
113
108
105
100
99
101
105
110
107
104
102
110
119
123
121
120
122
125
121
108
96
96
108
119
124
118
109
100
97
102
116
129
132
129
129
130
132
125
114
110
114
122
131
134
133
129
125
114
99
110
115
111
98
91
100
115
122
116
110
115
127
130
126
123
130
140
140
130
120
111
108
108
106
106
107
113
114
114
114
118
128
134
126
117
115
123
129
128
119
113
108
108
111
122
137
153
154
143
102
108
113
114
115
115
121
124
124
121
119
118
118
111
110
118
129
132
122
112
109
114
117
111
105
103
107
119
129
130
126
119
116
115
110
108
113
115
116
110
111
116
122
125
122
124
133
139
138
136
118
113
112
116
128
136
131
120
112
115
123
119
103
88
90
108
126
128
120
109
104
98
96
99
104
110
116
121
122
119
115
108
107
108
113
120
126
123
114
104
101
107
115
120
125
127
127
124
120
120
134
135
122
112
104
105
106
104
101
103
109
110
104
94
91
101
113
126
124
116
104
95
93
97
105
112
116
116
111
105
103
107
116
123
127
127
128
131
130
126
115
107
99
98
109
119
123
122
122
123
137
137
130
117
102
93
94
100
102
101
103
107
113
114
109
110
113
114
112
110
110
108
109
109
117
126
135
133
125
114
107
110
116
122
118
113
114
120
126
130
128
124
120
115
114
111
111
110
116
119
112
109
114
119
117
112
105
102
104
108
117
127
130
127
124
126
125
117
110
108
114
114
110
111
120
137
149
147
138
126
117
114
114
114
114
114
114
111
108
108
114
123
131
131
128
121
112
105
99
103
90
94
100
103
102
101
99
96
95
100
114
128
132
126
119
121
127
129
124
118
115
111
105
102
104
112
121
124
120
118
117
121
122
123
128
134
136
128
118
111
114
120
116
110
111
118
122
117
110
110
104
115
112
105
98
98
100
98
94
89
94
105
112
110
108
108
116
124
123
117
111
107
104
100
97
98
106
112
112
112
112
115
119
123
129
133
136
134
130
128
126
122
116
109
107
112
121
128
129
123
133
127
116
108
109
109
105
104
106
106
104
101
101
107
111
116
119
122
121
113
103
100
104
102
101
107
121
135
138
128
113
108
115
121
117
110
110
121
136
138
129
120
118
118
114
108
113
127
136
130
132
115
101
102
112
117
114
113
121
129
130
118
108
111
118
124
124
126
124
113
105
106
114
117
112
108
117
133
138
125
112
106
116
120
113
98
99
120
139
145
132
120
114
115
114
113
119
128
133
131
117
107
104
111
124
126
120
112
112
123
128
124
112
112
113
117
118
117
115
110
113
120
126
128
117
108
102
104
107
103
101
105
112
118
113
102
99
108
118
125
128
125
123
121
125
128
132
128
118
112
119
125
126
126
129
129
119
105
93
96
107
118
120
117
115
118
113
103
98
106
116
118
111
108
110
112
112
105
107
115
119
118
116
115
114
107
101
101
103
110
118
123
120
115
115
120
124
116
107
105
121
136
137
127
123
127
133
123
102
88
90
108
123
127
126
123
113
101
94
102
112
112
102
96
102
113
116
114
115
126
134
130
120
107
101
104
113
120
120
115
115
118
119
116
114
117
121
125
126
122
122
127
122
112
110
121
134
136
122
109
110
121
129
128
121
118
123
127
119
105
96
98
106
115
116
112
104
97
98
106
118
129
124
111
101
105
119
132
131
121
116
118
127
132
134
132
131
131
128
124
120
118
113
107
102
104
109
113
119
128
137
138
126
109
96
103
123
135
130
110
92
92
108
124
128
118
105
98
101
108
116
120
124
124
120
112
105
104
110
117
119
122
127
135
139
130
118
110
112
119
117
123
120
112
102
96
98
107
115
121
119
116
106
93
85
84
94
104
110
113
110
108
109
113
119
120
120
123
130
132
128
119
113
119
120
111
100
96
102
113
120
125
129
132
129
115
104
108
124
137
126
130
126
114
106
109
113
119
115
104
99
106
114
115
104
96
94
98
109
119
122
117
110
112
118
120
121
121
122
126
128
127
123
120
118
121
130
136
133
124
118
117
126
128
123
115
112
116
125
126
130
134
131
125
119
113
110
106
102
104
113
126
133
130
121
119
128
141
147
143
130
117
109
113
117
119
113
111
113
118
126
129
128
122
120
127
143
152
147
131
118
114
115
117
121
122
122
115
108
102
127
132
135
136
128
113
97
88
93
105
117
123
124
121
119
123
129
139
142
141
131
125
118
117
118
119
121
121
124
122
121
118
117
114
116
119
122
121
121
122
121
124
122
118
116
119
118
114
110
110
124
122
120
122
123
122
114
105
101
102
102
104
106
110
112
104
95
93
102
118
128
130
125
120
122
122
121
116
112
107
107
111
120
124
124
119
113
107
108
111
117
124
126
124
120
119
117
113
111
112
113
105
102
105
113
126
133
128
114
104
98
99
102
102
100
96
95
97
107
120
127
123
116
110
109
106
101
99
104
109
111
112
119
128
131
127
122
118
116
109
104
103
108
116
121
125
126
118
107
104
90
97
110
116
113
113
119
124
121
111
102
100
102
104
110
117
123
123
122
123
121
115
109
112
116
114
107
106
116
127
123
106
93
94
104
115
124
129
124
112
104
105
112
116
118
117
123
126
124
118
88
106
126
134
124
113
108
114
115
111
105
108
118
126
130
128
125
117
110
110
107
107
115
129
141
140
128
118
120
126
125
111
96
92
94
108
124
132
126
117
112
121
132
131
120
110
116
134
148
141
104
107
111
120
127
130
125
119
115
112
117
127
136
135
128
120
115
112
110
109
110
116
120
127
129
126
120
112
113
120
124
126
124
122
117
114
120
125
124
118
112
118
128
131
126
121
124
136
141
129
118
112
107
106
116
129
134
126
117
116
124
129
126
120
120
122
125
120
114
115
122
130
126
114
102
100
102
105
111
119
124
125
120
119
119
120
116
113
109
109
113
119
123
126
131
133
131
125
113
104
121
131
131
121
110
109
116
120
116
110
110
114
109
106
111
122
131
123
109
103
116
130
131
119
106
101
103
107
113
122
127
125
119
117
125
133
129
116
112
121
131
135
134
132
132
131
122
108
105
109
102
121
131
123
107
105
114
121
117
108
106
111
108
100
97
110
125
125
108
93
101
120
132
127
114
105
106
110
119
125
128
125
119
118
126
136
135
125
119
125
132
134
128
125
127
127
120
111
110
118
95
101
106
106
103
107
120
127
126
123
126
128
120
104
98
112
132
132
117
104
105
121
129
124
114
109
111
111
115
122
127
122
115
109
116
126
130
123
114
112
117
120
114
104
105
117
131
132
123
116
111
104
100
98
100
104
114
123
128
133
138
140
133
123
119
127
134
129
115
107
115
127
129
125
121
122
116
110
105
116
124
120
109
105
116
128
132
124
117
116
122
121
108
96
97
114
130
132
125
121
108
105
105
104
101
103
112
119
120
119
123
127
131
127
124
123
120
112
104
105
112
121
127
124
121
120
115
112
114
119
118
111
104
107
123
135
141
136
130
127
124
117
106
107
121
129
122
107
103
117
101
99
106
113
114
114
113
112
107
105
106
114
123
127
124
119
114
107
104
103
108
115
117
113
105
101
109
120
127
127
119
114
115
121
127
138
146
146
135
121
110
109
113
124
135
141
129
109
98
103
122
115
118
125
130
128
116
108
104
108
118
124
126
125
121
117
117
119
121
122
123
121
114
103
95
95
106
114
117
118
121
128
133
132
128
132
140
143
131
113
102
108
124
138
140
136
130
123
115
114
130
122
118
125
132
135
129
119
114
119
125
129
125
114
105
103
109
118
125
130
133
132
127
119
112
111
111
111
109
111
120
130
135
134
128
120
116
115
120
118
115
112
120
131
135
127
116
114
122
133
108
101
103
115
127
135
133
126
119
119
123
121
115
106
101
105
113
117
114
109
114
128
139
138
130
126
126
129
131
126
119
118
129
136
133
118
99
94
110
129
134
126
118
118
119
119
115
118
127
137
106
98
102
117
123
120
111
110
116
120
121
120
113
107
110
122
132
128
114
97
98
114
128
129
123
123
129
136
138
127
114
115
126
136
131
119
109
113
128
134
139
135
129
127
128
137
143
140
136
129
117
113
114
120
119
111
101
104
110
113
112
117
120
117
112
115
121
122
114
100
94
102
111
115
120
127
132
131
125
120
119
123
122
117
115
120
130
134
132
123
120
119
122
130
143
155
150
129
111
110
102
120
129
128
119
111
108
111
114
115
112
117
122
116
105
99
103
112
120
121
120
119
116
113
119
130
134
124
116
114
123
122
112
103
107
124
134
131
116
108
105
103
101
107
121
131
126
107
95
108
65
95
114
119
117
116
119
122
123
120
118
117
116
113
114
115
118
120
123
132
137
132
117
104
103
114
122
118
109
106
114
120
119
113
114
120
120
112
108
112
121
123
117
110
108
111
116
115
118
124
27
36
46
61
81
103
117
121
119
115
112
109
108
113
121
132
131
121
109
109
115
116
99
84
86
106
121
120
109
102
113
132
137
126
110
104
108
112
118
124
132
142
149
146
136
124
121
123
125
123
17
6
3
14
35
59
77
89
100
112
116
115
107
102
105
115
125
123
116
111
111
117
112
100
96
109
126
131
121
115
122
131
128
116
109
118
138
151
148
135
124
124
134
138
134
127
128
131
128
121
96
95
102
114
119
127
132
133
128
120
112
111
111
106
103
104
108
109
105
104
108
114
118
116
113
112
104
94
87
95
114
127
129
120
110
106
105
110
120
131
135
125
110
99
99
107
118
130
138
136
106
102
103
106
109
117
122
120
107
97
98
105
114
113
108
105
106
106
109
111
111
111
107
105
115
127
127
110
94
98
121
137
134
119
110
115
128
135
128
115
109
107
105
100
101
107
118
122
121
118
107
108
108
109
105
102
100
95
89
92
101
113
116
114
114
120
122
118
108
104
106
111
115
120
128
134
131
125
120
120
129
133
128
117
110
118
130
129
114
98
94
106
114
114
110
118
132
140
131
114
104
112
117
116
108
102
101
99
104
117
127
124
108
97
103
118
127
117
98
91
101
116
126
127
125
126
131
135
135
129
121
115
113
115
118
119
114
108
103
106
114
119
120
118
121
127
135
142
140
133
102
105
109
111
111
111
113
110
114
124
130
122
105
98
103
114
115
108
97
94
100
106
110
110
116
123
133
135
128
117
110
112
114
117
116
110
104
101
106
117
124
119
111
115
128
137
134
127
129
136
93
96
104
111
115
116
117
117
120
121
119
114
109
108
110
113
114
114
118
117
110
98
92
99
113
125
130
127
115
106
108
113
119
113
104
103
109
116
118
116
116
116
111
114
123
135
134
126
123
128
99
111
123
119
112
107
114
121
125
124
120
121
116
112
109
112
123
133
137
132
123
113
108
109
114
121
126
127
122
115
110
111
109
108
107
115
123
127
119
110
109
116
118
113
109
113
122
125
128
124
118
127
128
118
109
106
110
115
111
109
112
121
121
119
115
119
125
127
123
119
121
124
122
122
117
119
123
130
139
140
131
116
107
109
119
125
126
116
105
99
105
115
120
111
100
97
109
123
126
119
115
112
108
107
113
119
117
112
105
106
104
106
112
123
130
127
116
109
108
114
121
119
117
121
125
129
127
131
141
147
137
116
103
107
121
130
131
119
105
99
102
113
123
126
122
117
120
124
123
113
101
94
93
98
105
110
112
114
119
117
110
106
114
126
131
120
109
111
122
130
122
112
112
120
131
131
125
121
121
116
109
105
109
116
123
127
133
136
133
124
114
114
121
127
131
131
128
127
122
115
99
99
102
101
99
97
103
116
121
117
112
117
128
129
118
106
109
123
135
131
118
109
110
116
117
115
112
112
111
103
99
106
123
135
130
124
127
137
144
136
122
113
112
110
112
117
127
129
126
121
104
106
110
111
114
114
113
112
110
108
111
117
119
113
104
101
110
120
123
118
114
107
103
102
104
108
118
130
134
129
116
106
109
118
125
124
129
134
122
110
102
109
115
117
117
118
127
129
124
123
109
107
102
108
115
121
118
112
113
120
123
119
105
97
98
102
111
114
116
116
116
113
108
106
112
119
128
136
141
134
120
102
93
96
110
123
130
124
112
97
90
94
105
114
121
122
123
121
119
121
112
107
101
99
100
103
106
113
119
126
127
120
111
106
109
114
117
115
115
118
125
128
123
116
109
106
107
111
118
123
123
117
109
102
100
105
116
123
120
111
97
93
91
99
112
116
113
111
116
121
113
105
101
104
105
104
104
104
107
109
109
107
106
110
119
127
128
120
116
118
125
128
120
106
100
101
102
100
103
110
124
129
123
112
107
113
120
124
119
109
101
98
105
114
124
127
126
121
119
119
114
104
101
106
111
113
107
99
97
100
105
104
101
102
118
136
143
134
121
118
120
115
103
96
102
117
123
116
105
107
113
117
115
116
124
133
136
127
116
111
110
111
109
116
130
139
138
127
115
115
105
105
106
104
105
108
107
103
105
112
124
127
120
112
117
132
141
135
122
115
113
110
102
95
100
108
116
116
115
119
119
121
117
119
126
130
129
126
128
142
144
128
104
92
105
124
128
116
106
106
92
101
109
112
116
117
117
112
111
116
126
132
128
115
109
108
111
107
98
94
99
105
109
106
101
99
105
110
114
117
119
121
116
109
104
104
109
121
135
150
149
134
116
108
113
121
125
123
117
110
108
111
108
110
116
119
118
114
112
106
105
106
110
112
108
103
98
97
94
89
89
98
109
107
102
107
120
132
129
116
109
108
109
105
99
99
106
121
132
132
125
124
131
137
133
123
118
122
129
123
120
124
120
112
111
114
119
124
122
114
104
99
102
111
115
114
114
116
114
106
103
109
115
108
100
105
126
148
148
127
113
109
114
114
107
103
111
121
132
132
127
123
122
121
114
110
111
118
125
129
112
122
124
124
124
124
125
127
126
124
119
113
110
109
111
116
122
126
126
124
125
130
129
119
106
107
116
124
124
119
117
122
124
116
107
101
104
112
124
131
131
125
112
104
107
115
126
129
127
123
119
116
115
117
123
124
117
106
102
106
115
118
116
112
114
119
122
118
117
125
134
130
116
107
109
117
119
109
105
112
121
124
118
111
109
113
115
120
121
121
119
111
103
101
108
119
125
124
117
111
124
120
106
97
101
111
116
107
94
92
101
111
119
121
124
125
116
102
98
107
120
116
100
93
107
128
134
128
120
120
118
107
94
88
98
115
131
136
127
119
111
109
107
105
106
106
107
108
108
107
112
110
100
89
91
107
117
112
95
88
101
121
132
130
122
118
113
106
94
88
88
92
97
104
114
125
132
129
121
113
108
107
105
104
104
109
115
124
125
120
116
112
110
108
106
105
110
114
112
108
109
107
103
100
100
106
110
105
94
96
113
130
134
123
109
108
121
132
125
107
92
90
100
110
116
116
118
119
119
113
110
117
130
140
132
114
100
105
121
128
122
112
109
115
121
118
115
116
120
120
112
123
125
122
114
108
106
108
114
118
119
118
115
109
106
112
124
134
140
139
131
118
105
99
100
109
120
132
139
133
120
110
114
125
128
119
113
119
129
131
123
113
118
131
132
117
103
108
126
140
115
128
132
128
119
111
105
108
116
122
120
119
114
112
114
114
115
113
119
131
135
123
104
92
96
107
118
123
126
127
118
104
98
104
116
126
134
137
135
127
118
113
118
125
121
111
104
111
124
131
126
131
126
114
105
102
101
99
100
106
116
123
121
117
115
116
119
121
124
131
128
118
107
104
106
106
102
102
106
112
114
107
101
103
114
124
132
131
126
120
117
114
114
113
112
113
115
112
107
100
137
137
123
113
105
104
105
104
104
107
106
108
112
119
126
125
126
129
135
138
137
129
123
119
116
107
102
106
114
122
121
118
115
110
109
110
113
118
124
125
119
118
120
126
129
124
115
105
101
103
134
128
117
115
121
125
126
123
116
109
102
102
114
131
141
128
113
109
119
134
134
134
130
128
123
113
109
112
120
124
127
131
133
128
117
109
111
120
130
127
116
113
119
129
135
128
119
112
116
129
128
116
108
108
120
129
132
124
110
102
103
116
131
139
138
125
115
115
124
133
133
132
127
124
118
109
104
106
117
121
119
118
121
127
126
121
115
117
117
116
114
115
116
118
117
119
126
125
117
120
123
122
120
117
111
110
115
119
116
112
112
122
127
123
119
122
129
134
134
131
125
120
114
110
107
103
101
104
109
113
108
97
93
102
109
112
109
105
100
105
116
130
132
121
111
111
122
126
115
106
122
132
134
125
110
100
104
120
127
124
112
109
110
107
107
113
121
127
122
116
110
108
105
104
106
111
112
108
110
111
109
104
100
101
104
108
112
109
108
110
118
128
129
121
113
118
127
134
129
120
113
112
113
117
118
119
120
122
123
115
107
107
111
114
111
110
112
114
114
113
113
112
111
112
115
119
121
118
119
123
126
128
125
122
121
122
125
125
121
117
117
120
117
112
113
123
133
139
134
123
102
99
105
114
125
130
130
125
118
114
115
114
117
117
123
126
124
120
117
117
119
118
116
114
118
122
122
118
119
126
134
132
127
122
123
127
129
123
117
119
128
135
132
121
114
113
119
123
118
112
111
122
131
130
122
117
120
127
129
125
118
112
110
114
122
129
129
121
113
111
114
112
105
104
110
121
123
119
111
108
112
116
117
119
125
127
124
120
120
124
132
131
127
121
118
116
110
106
111
124
122
127
130
125
118
117
127
135
133
122
110
109
109
111
114
121
128
126
116
109
109
108
103
100
105
118
125
122
112
103
99
102
110
119
128
131
128
124
124
123
117
103
98
109
127
138
132
114
110
124
118
108
103
105
113
125
135
141
136
126
122
124
121
111
105
113
127
131
123
116
118
121
117
110
106
116
125
126
126
123
120
117
115
116
126
135
140
132
120
112
109
108
107
110
124
139
143
130
113
110
114
111
104
102
105
116
127
136
138
139
136
129
118
108
105
115
123
121
115
117
125
130
130
124
117
121
124
123
120
124
129
128
122
116
118
128
134
131
120
115
118
122
122
117
118
125
133
130
122
119
113
124
119
108
104
110
123
131
134
130
127
121
115
113
117
121
121
112
105
102
111
123
133
137
131
121
113
106
106
105
105
108
112
115
118
117
117
118
120
123
121
115
108
112
127
137
135
124
117
121
111
113
114
113
114
118
122
126
127
127
126
124
126
129
128
124
120
113
106
98
99
112
133
139
129
104
93
96
107
109
104
105
116
130
139
135
124
116
112
119
124
124
117
114
126
141
144
130
115
108
121
114
114
118
118
117
113
114
122
128
129
125
126
128
127
125
121
121
121
119
119
128
135
135
122
102
95
102
113
121
119
114
116
125
135
138
131
119
109
114
125
133
128
116
112
119
130
131
123
117
131
123
113
108
106
112
118
125
133
138
135
125
117
115
116
118
117
118
123
129
133
138
137
130
123
119
118
119
121
124
120
112
103
107
119
128
124
115
116
123
125
118
114
114
114
114
112
117
126
137
115
111
104
103
108
121
132
141
146
150
150
140
122
104
97
101
105
107
106
108
116
124
127
124
119
119
122
126
132
131
122
113
115
126
138
139
130
123
126
130
125
116
115
122
126
123
115
116
125
133
107
102
106
118
124
127
121
121
127
137
144
140
122
102
91
100
110
110
103
97
106
120
127
117
105
101
110
123
127
121
118
121
132
145
143
136
132
135
138
131
120
113
113
116
120
122
124
127
133
134
102
97
103
117
122
119
107
101
104
108
113
121
123
117
114
123
132
126
110
95
102
121
128
117
100
98
109
118
119
115
114
121
128
129
122
120
125
134
140
132
123
115
112
114
117
118
115
116
124
134
75
93
107
112
105
97
93
100
108
113
115
119
121
115
111
118
128
131
119
108
108
122
127
116
109
111
121
126
121
117
116
113
112
109
118
130
133
131
128
128
130
128
121
119
121
119
111
103
111
128
39
69
89
93
93
93
97
102
109
117
124
129
120
104
94
98
109
115
119
120
127
131
125
114
108
117
122
122
115
113
117
119
117
115
124
132
131
120
115
119
125
124
118
113
118
123
125
124
126
126
24
19
21
33
57
85
101
106
101
102
110
120
123
120
117
119
118
113
108
110
117
118
110
99
96
106
113
111
105
109
127
143
141
127
113
107
110
110
109
111
118
121
121
117
113
119
127
133
136
131
72
40
17
7
7
26
49
67
81
94
107
114
117
116
114
120
130
133
122
111
105
105
105
101
99
107
117
118
117
119
130
141
138
125
111
111
123
128
125
122
125
135
136
125
107
98
107
124
133
140
105
111
121
127
123
113
102
100
107
112
108
99
94
98
108
113
110
106
108
115
119
117
116
117
120
122
118
111
111
116
123
127
123
118
111
106
103
107
119
134
145
143
128
114
105
109
116
125
138
142
108
115
123
122
111
101
99
104
112
121
123
120
116
113
114
113
108
107
110
116
124
121
118
116
124
136
133
113
95
97
117
134
132
118
109
115
124
123
113
104
105
106
101
96
101
114
129
130
123
117
113
121
130
125
112
101
101
110
123
134
141
140
130
118
115
121
127
120
107
100
108
119
124
121
122
130
138
134
125
119
121
126
121
114
115
129
138
130
109
91
90
97
99
99
103
123
144
145
129
111
110
124
132
123
107
98
105
116
124
126
123
116
108
101
107
122
134
124
101
86
96
115
126
120
107
105
118
132
135
131
124
117
115
117
126
136
130
111
97
100
114
129
129
117
108
110
122
133
138
131
105
121
123
114
105
104
109
116
120
125
123
113
103
98
103
113
119
117
107
100
103
112
123
126
123
116
113
113
114
115
118
121
123
121
121
122
114
100
95
106
123
132
127
118
116
112
106
108
125
139
108
117
120
122
119
115
108
105
113
128
133
126
110
99
97
100
106
113
118
118
110
109
116
130
146
144
132
117
106
105
113
125
126
114
107
111
120
123
119
111
109
108
107
114
123
130
121
108
114
133
112
114
117
120
121
117
109
99
95
99
106
111
108
100
98
101
110
115
116
113
109
110
114
124
129
131
127
118
111
114
121
126
121
111
109
117
135
145
141
130
122
119
118
116
115
118
119
120
119
123
115
111
102
97
106
118
122
112
91
78
83
103
121
127
126
124
123
119
113
107
107
113
118
120
111
102
94
93
109
126
133
126
111
105
112
125
133
133
130
136
142
141
130
111
91
89
107
126
134
122
116
107
93
89
102
116
122
114
102
93
96
110
126
138
140
131
122
117
117
112
106
105
114
120
116
101
86
91
112
133
136
126
113
111
115
122
120
114
111
118
128
130
122
106
90
90
110
132
144
134
111
99
90
93
103
112
113
113
111
110
109
110
115
117
116
108
106
112
120
114
104
97
108
120
123
115
106
108
117
126
126
128
134
134
125
115
110
112
115
113
114
116
120
120
114
112
113
120
125
130
110
98
93
98
106
113
116
116
114
112
114
117
117
107
96
91
98
110
119
115
108
107
112
120
122
119
119
118
119
116
118
127
137
138
125
110
106
115
122
121
114
119
129
130
125
115
114
110
108
109
120
111
102
101
107
114
116
115
119
119
120
120
117
112
104
100
99
99
106
115
128
132
129
123
120
118
119
123
128
128
122
113
113
117
119
119
120
119
115
110
110
120
128
126
116
115
119
126
122
117
117
110
101
100
101
105
114
125
134
131
119
106
104
115
124
117
102
89
93
114
135
149
147
136
120
111
108
119
128
133
126
115
111
116
123
125
124
119
111
110
110
120
125
124
122
121
123
123
126
125
98
98
102
107
112
117
123
134
139
131
117
103
106
122
136
134
119
105
107
119
138
149
144
123
105
99
101
112
123
134
139
136
130
122
118
116
117
120
121
124
123
123
124
129
136
134
125
116
116
116
96
97
105
119
132
134
124
114
112
116
117
107
102
106
120
133
130
115
108
116
129
134
121
107
101
103
106
107
107
117
128
130
121
112
109
114
125
131
129
123
119
118
124
131
138
142
142
137
127
118
114
108
107
117
126
125
109
93
94
106
117
105
86
79
95
117
123
111
100
101
113
122
121
111
113
117
117
107
101
102
106
106
105
110
123
136
139
131
124
122
121
117
114
120
131
140
141
135
131
132
122
117
109
107
109
111
108
104
108
119
129
123
107
96
100
110
118
115
107
106
111
121
122
118
116
113
113
114
118
121
120
117
113
117
128
134
127
119
124
137
141
126
109
110
124
135
125
104
105
119
107
108
107
108
111
115
117
119
123
129
135
135
127
117
110
110
114
116
112
106
109
116
122
122
118
110
101
95
100
117
133
140
130
116
106
104
105
114
127
140
140
121
104
106
121
132
127
117
115
117
102
105
106
108
111
114
119
122
121
113
107
108
115
120
118
113
111
111
106
103
103
112
120
121
118
112
102
89
82
93
116
130
124
108
97
100
111
118
119
119
115
112
113
116
119
124
128
132
130
124
106
122
124
117
112
115
123
130
121
100
85
88
109
125
128
117
109
106
106
106
111
119
119
109
103
109
117
121
115
109
113
120
118
112
111
119
125
119
109
108
115
125
128
121
112
111
116
121
121
119
118
133
133
126
121
121
127
127
120
108
102
106
115
121
119
115
112
114
116
121
126
129
119
105
97
105
126
137
134
125
122
122
120
120
125
129
126
116
110
117
127
129
121
110
111
119
132
130
123
112
137
123
106
97
103
111
113
110
110
115
121
119
112
106
108
116
123
126
127
130
133
129
117
102
99
105
115
119
119
118
114
108
111
119
128
132
126
120
118
120
124
113
103
103
113
130
137
131
124
114
127
110
90
84
91
102
103
104
105
116
123
121
112
105
108
118
126
124
123
126
127
122
108
100
102
115
125
128
126
121
114
103
97
104
115
124
126
125
128
128
123
115
109
110
113
115
117
113
111
110
99
102
103
103
107
113
113
109
99
98
108
119
121
116
109
109
112
109
109
112
111
107
102
101
114
132
145
147
141
133
125
117
113
113
115
117
120
125
130
133
130
128
122
117
111
110
114
117
115
109
101
105
107
107
111
117
119
109
93
88
98
115
125
123
112
110
114
119
121
117
114
110
112
120
127
130
131
130
128
123
117
119
128
136
131
118
112
117
127
130
123
116
120
127
123
116
114
120
126
122
117
109
107
107
111
115
114
109
103
105
112
120
121
117
118
129
141
145
141
134
128
123
122
121
118
113
110
113
118
119
111
108
115
128
132
124
117
121
127
126
116
111
116
127
128
115
102
110
127
141
117
112
108
110
115
116
114
111
116
126
129
123
111
106
117
136
146
140
127
122
121
114
104
100
104
112
119
123
126
128
121
109
107
115
126
128
128
127
127
123
117
111
110
110
111
105
103
112
126
139
115
114
109
102
103
111
120
123
125
126
126
120
108
104
106
111
109
103
103
113
121
116
104
98
104
114
121
126
128
130
127
119
114
116
120
121
117
115
116
118
116
112
113
111
111
110
114
117
122
122
115
115
108
100
99
110
124
133
129
123
112
108
111
119
119
108
94
92
106
123
132
131
124
118
112
108
105
108
117
126
132
133
128
120
112
104
104
113
121
124
117
112
117
126
124
112
105
106
116
122
106
108
112
116
119
118
119
121
121
115
109
108
122
138
144
127
110
107
115
121
121
122
124
129
124
112
103
105
113
124
134
142
138
122
106
98
106
123
138
139
127
118
120
121
116
107
103
112
126
140
112
114
117
119
119
115
108
105
104
106
109
120
131
140
135
123
116
118
118
116
113
115
126
133
133
125
119
120
122
123
124
124
124
122
116
111
111
120
128
136
141
142
134
119
106
107
119
130
130
131
125
125
121
120
114
108
103
103
102
106
114
124
128
118
108
109
119
129
125
120
119
124
127
124
117
113
118
122
127
123
117
112
116
126
130
125
115
110
111
122
138
143
131
111
102
111
127
132
116
106
139
134
124
112
104
101
103
115
120
116
112
111
107
100
98
109
126
131
126
121
124
129
122
107
97
101
112
123
121
117
115
117
122
128
131
127
118
111
110
113
118
115
104
95
103
120
132
124
104
104
131
124
113
102
92
92
102
117
126
122
109
102
103
102
104
109
114
116
115
114
117
123
120
114
114
122
127
126
119
113
114
114
113
111
111
117
121
120
115
114
118
119
113
108
115
129
134
126
115
121
105
102
105
105
98
93
100
115
127
127
116
108
106
107
111
109
103
103
107
110
113
114
118
125
136
140
138
129
120
119
121
118
109
97
96
108
123
130
126
123
132
144
144
128
114
112
120
127
130
131
102
107
118
122
116
104
103
115
127
128
116
107
108
115
119
111
103
103
114
125
125
114
104
108
121
137
139
129
118
114
118
122
124
121
119
116
123
130
128
123
120
122
124
116
107
105
113
125
131
133
129
124
124
122
120
119
120
123
121
112
103
106
119
129
130
122
113
111
119
130
131
119
103
97
108
125
132
127
115
107
111
116
125
135
137
128
122
121
122
118
107
98
95
105
119
130
129
119
114
123
132
123
115
117
123
132
135
126
116
103
101
110
122
129
129
127
123
114
116
123
129
127
114
106
110
124
131
126
121
117
116
117
118
122
126
124
123
121
121
120
122
122
121
125
133
140
133
120
112
114
120
119
114
116
125
134
133
124
116
109
110
107
103
106
115
125
124
116
110
113
123
127
119
113
116
124
128
125
121
122
126
126
120
115
112
116
123
127
124
126
133
140
139
131
128
129
133
130
124
120
127
124
113
109
116
125
127
122
119
121
121
110
101
99
108
118
121
114
110
109
113
121
128
132
128
120
111
107
108
113
120
123
121
116
114
115
121
125
126
126
129
125
118
113
118
130
140
139
131
121
123
120
111
108
113
122
124
129
132
133
130
122
116
113
112
113
117
122
122
112
103
109
130
147
142
117
97
96
108
121
123
119
118
121
126
127
125
119
117
124
133
130
120
113
115
124
130
127
124
120
109
112
113
112
112
111
113
121
129
126
117
104
102
111
117
121
123
124
123
117
108
109
122
134
134
123
113
114
124
132
129
117
110
114
123
129
122
113
115
127
139
135
123
112
107
111
117
124
126
132
107
108
106
103
103
100
104
111
119
120
111
101
101
113
128
133
124
116
112
114
116
115
112
112
117
121
123
120
122
124
121
111
101
104
121
133
130
118
118
127
130
121
112
112
116
123
127
127
131
136
113
112
109
106
108
116
115
115
117
125
135
139
138
131
125
120
116
111
108
108
109
110
111
112
115
117
114
109
110
116
120
113
108
115
134
150
148
132
118
114
118
120
126
130
131
126
123
121
123
126
127
131
132
134
133
129
120
112
110
120
131
141
136
120
107
105
112
116
113
110
110
112
114
115
116
118
118
119
119
117
120
122
122
123
121
125
128
127
119
112
111
120
127
129
120
112
111
120
130
133
118
119
121
126
126
122
115
107
104
105
109
118
122
120
118
121
125
121
114
114
126
136
132
116
102
105
119
127
126
118
119
126
128
123
110
101
103
116
127
129
127
125
124
117
113
108
109
121
141
151
68
87
103
111
109
101
95
99
106
115
118
123
124
119
117
120
126
124
119
119
130
142
138
118
102
103
118
126
125
116
112
116
125
130
131
123
116
119
130
140
143
140
132
128
124
120
112
117
127
137
19
44
75
97
105
102
96
92
96
105
120
127
122
108
97
100
110
119
121
123
126
130
130
125
123
126
128
125
120
109
105
106
114
128
139
141
133
125
126
126
125
123
124
127
133
133
127
123
123
119
34
18
20
37
59
80
94
96
96
95
101
112
118
117
114
114
113
114
112
113
117
120
125
129
131
127
116
107
104
107
113
116
114
114
119
123
124
119
113
109
108
108
108
113
121
132
137
134
129
121
138
92
49
17
3
12
41
65
81
92
102
111
114
117
115
116
117
115
108
103
101
105
120
128
123
111
100
101
113
125
132
131
119
107
102
105
114
115
109
110
121
132
133
121
112
115
123
127
127
127
110
114
118
120
112
98
84
84
100
116
118
103
93
97
110
118
114
113
118
125
127
118
115
120
129
132
126
122
127
134
129
118
104
99
105
114
114
109
101
101
106
114
116
116
122
128
132
130
128
129
103
110
114
114
110
104
99
100
109
118
122
120
115
114
118
120
114
109
112
121
127
119
115
115
122
131
129
122
118
117
120
117
109
104
111
124
129
123
111
102
103
106
108
110
124
140
145
133
118
113
107
117
127
123
115
114
117
119
120
120
121
123
126
125
126
127
127
119
108
102
108
115
116
112
114
125
140
140
128
114
110
112
114
117
125
131
134
132
129
124
117
107
98
98
106
120
126
123
115
111
119
129
130
121
109
107
117
122
119
111
105
110
120
124
124
126
129
122
111
101
105
115
120
114
108
112
127
135
130
118
111
112
115
118
122
127
124
114
111
114
122
126
124
117
105
101
104
114
127
132
121
129
124
111
105
105
108
111
114
118
120
118
114
112
111
111
113
115
117
117
120
125
134
138
135
127
120
118
121
123
122
120
114
112
115
125
124
108
97
102
121
137
140
132
118
111
105
109
125
138
124
126
120
119
120
116
103
96
103
121
132
126
112
102
102
102
102
105
109
114
117
119
132
147
157
152
136
124
121
124
129
127
121
114
116
122
124
119
113
114
120
121
117
116
122
119
108
103
113
130
125
120
117
122
133
132
112
95
91
98
109
113
109
103
102
103
101
98
95
98
105
112
119
124
128
127
121
112
109
115
124
130
128
121
117
113
109
113
124
135
134
124
115
114
115
116
110
109
116
126
117
110
103
108
124
134
128
111
96
95
104
114
117
111
104
101
101
102
104
108
117
125
125
118
105
92
86
86
92
102
111
117
120
119
118
116
112
115
129
146
154
146
132
122
115
115
119
123
126
123
117
113
103
103
113
123
125
115
108
110
117
123
120
114
106
103
108
119
124
123
117
115
117
117
107
97
91
97
102
105
105
108
115
122
123
123
119
116
122
130
135
128
119
110
109
117
122
126
125
120
117
115
113
117
126
130
124
110
100
102
111
117
114
110
109
114
121
126
123
114
102
95
100
108
114
118
122
127
125
119
119
128
138
141
127
112
102
101
107
109
105
103
106
113
120
121
119
117
116
117
118
116
117
126
136
137
125
103
88
90
106
115
111
105
106
117
124
118
109
105
106
110
112
112
116
123
129
127
126
131
142
152
152
141
117
96
86
91
103
112
114
119
129
136
134
125
119
120
121
114
126
116
111
113
114
116
110
106
106
113
116
111
105
99
103
113
116
110
101
105
116
125
127
124
118
111
109
108
117
132
141
136
126
116
107
103
99
99
105
116
124
132
133
124
116
109
119
134
133
118
112
107
104
101
99
102
114
134
144
133
110
92
96
110
120
118
113
109
106
106
109
117
126
124
115
101
97
104
114
121
119
112
109
112
119
121
117
110
107
110
119
124
124
121
119
120
124
125
122
119
101
106
107
109
113
121
135
146
144
127
103
93
105
125
135
129
117
111
111
113
114
118
123
122
117
115
115
121
125
124
122
119
118
119
121
123
123
119
117
118
120
125
133
139
144
140
127
113
109
115
113
120
122
130
137
137
124
110
107
114
116
112
105
105
114
120
114
101
98
103
116
127
125
122
119
122
123
124
130
137
137
130
118
109
109
113
121
126
131
136
140
139
138
139
130
123
116
115
120
122
121
121
122
129
134
124
104
87
89
106
117
110
97
92
100
108
104
88
80
88
109
128
137
132
122
115
110
117
129
136
133
118
104
102
110
120
124
124
127
136
142
140
134
128
115
104
101
109
124
133
115
114
110
109
112
111
108
104
103
105
110
115
119
122
123
116
109
103
102
108
116
128
139
142
133
119
113
117
129
135
130
118
109
111
126
137
131
116
110
114
122
124
124
130
135
130
110
99
110
130
113
114
108
106
100
100
104
108
117
123
128
132
134
135
133
131
132
134
132
128
124
126
135
140
143
133
116
101
105
122
138
143
133
125
127
133
129
119
112
114
113
108
108
117
130
135
125
112
115
127
114
116
115
109
100
93
96
108
121
132
133
129
123
124
128
132
137
136
132
128
123
124
123
126
135
133
113
87
80
101
134
146
134
118
112
119
126
123
119
118
115
108
103
101
107
116
121
126
125
123
105
116
119
113
103
100
105
115
121
118
114
116
122
127
128
123
116
113
115
121
126
128
122
121
121
125
119
104
96
105
121
127
114
102
104
119
126
118
106
107
116
123
122
116
113
114
120
121
115
110
115
126
124
114
106
107
113
116
115
110
111
117
125
127
124
114
106
102
104
108
116
122
120
120
114
112
116
118
118
118
116
108
99
99
113
130
127
113
100
105
125
135
133
126
128
134
136
127
114
102
138
132
119
107
108
112
115
116
118
120
122
119
113
107
107
111
114
114
111
107
107
116
121
120
110
101
103
112
121
119
107
96
99
111
126
132
125
110
105
114
126
132
129
129
134
139
136
126
117
112
127
110
105
110
120
120
115
116
123
134
139
133
119
103
95
100
114
126
128
121
116
118
123
122
114
105
103
109
117
120
116
113
116
123
128
126
124
124
128
132
129
123
123
127
128
126
120
118
119
120
97
95
107
120
124
118
110
111
120
131
138
135
126
112
101
99
110
120
130
134
129
120
114
114
116
115
109
107
110
120
128
131
128
124
122
121
127
136
143
143
134
126
124
125
125
123
123
126
125
123
98
107
112
113
108
105
105
107
110
115
120
121
119
111
103
103
107
111
116
121
119
114
111
111
113
112
106
101
104
109
113
111
112
116
120
121
120
122
126
127
128
128
128
128
127
123
126
128
126
119
114
111
106
101
100
105
111
111
109
109
112
114
108
99
96
106
116
117
108
102
103
111
123
131
129
121
110
105
109
110
107
102
105
114
118
116
110
105
105
108
117
122
121
114
113
119
125
127
124
115
113
107
104
105
112
122
126
123
118
113
109
103
91
87
102
125
139
131
110
100
105
117
129
137
138
134
129
126
128
133
133
130
127
125
123
120
117
113
111
112
115
114
113
108
110
119
125
126
126
118
114
116
118
117
118
125
133
134
128
117
108
101
101
107
120
129
125
112
104
111
123
128
123
118
119
126
130
129
131
141
148
149
143
135
125
120
119
119
120
120
117
115
121
128
133
131
126
123
124
127
111
117
121
122
119
122
129
131
126
116
110
117
130
140
137
119
100
92
101
117
129
127
118
110
108
108
108
109
111
118
125
132
134
127
121
114
111
116
123
125
119
115
121
127
131
123
119
119
122
125
102
108
119
125
121
113
108
111
115
118
118
121
129
135
130
116
108
113
120
119
115
109
112
118
122
115
106
99
99
101
108
116
119
120
119
115
115
118
124
133
133
122
112
101
97
105
120
130
131
122
104
112
118
121
114
100
93
102
113
118
118
114
111
109
105
105
117
132
136
122
104
98
109
123
133
130
125
121
117
116
116
117
121
122
125
122
118
117
120
131
140
140
120
100
89
104
126
142
137
122
107
108
108
109
106
106
105
111
113
111
111
113
111
104
97
101
116
133
135
124
117
117
123
127
130
128
128
134
134
133
128
125
129
136
141
139
132
129
126
130
136
134
121
102
97
109
128
138
131
123
116
111
104
102
104
111
118
118
112
108
108
116
121
114
110
114
123
121
115
113
121
128
126
118
116
120
128
131
124
116
114
116
126
138
147
149
142
134
125
118
115
111
101
99
105
117
124
121
110
117
127
127
122
111
102
100
109
119
124
120
116
118
119
116
114
115
113
106
97
99
110
119
117
110
110
120
128
124
110
97
99
111
123
125
129
132
131
126
113
103
102
105
108
112
123
133
131
115
105
115
120
125
128
121
107
95
101
119
135
137
124
117
115
116
111
104
99
101
106
111
115
119
121
121
118
119
121
123
114
109
113
126
132
123
108
105
119
131
128
116
112
118
124
125
125
132
138
135
127
120
115
106
109
113
112
107
106
119
133
130
115
106
109
119
122
113
105
109
122
132
132
129
125
123
121
118
120
124
125
126
127
132
140
137
121
113
120
132
132
121
115
120
126
125
115
114
125
134
130
116
119
105
99
104
115
117
116
113
111
105
99
98
107
120
127
121
107
99
108
123
131
128
121
118
123
127
128
130
133
135
133
128
132
137
136
125
118
116
116
115
116
119
123
122
117
112
112
115
113
110
118
112
108
110
118
128
126
113
101
96
102
105
114
120
124
121
108
91
93
111
128
127
119
116
125
138
137
132
129
133
134
127
122
123
123
113
106
104
110
117
120
120
118
117
116
114
112
107
114
122
111
110
109
117
130
136
129
112
102
108
118
120
119
118
124
126
117
106
109
122
132
130
117
110
114
124
128
123
118
120
125
127
125
118
111
109
112
116
122
125
126
125
118
110
110
114
116
120
123
130
118
103
98
113
135
139
123
103
102
116
132
133
123
115
111
115
116
117
123
125
123
118
110
107
103
106
109
111
113
120
129
133
126
116
113
123
135
137
130
126
126
127
124
118
116
119
127
128
123
118
116
100
96
110
131
139
130
118
111
116
125
130
126
118
109
103
108
120
127
120
105
96
100
111
120
116
109
109
117
128
135
130
117
106
110
122
132
129
119
112
110
112
120
123
120
114
107
109
116
119
102
108
112
117
122
129
128
126
115
107
101
101
104
110
113
110
111
114
120
115
105
95
100
111
124
129
126
117
116
121
126
127
120
114
114
113
111
111
117
120
113
103
106
116
121
114
106
109
122
133
98
114
126
127
122
115
110
109
105
100
92
87
90
102
116
120
114
110
109
113
115
116
110
107
111
120
119
113
107
112
123
127
128
126
126
127
123
121
132
143
141
123
110
112
120
129
132
130
129
131
109
121
131
133
130
116
104
96
97
100
107
109
115
119
121
119
117
122
124
125
121
120
120
118
116
112
105
99
103
116
127
128
118
109
118
135
140
133
127
133
143
143
130
120
118
120
125
125
120
118
126
135
140
141
133
119
103
94
96
105
111
116
121
126
126
125
123
130
135
131
124
114
112
115
121
124
122
119
114
117
119
119
111
102
103
115
123
117
107
110
124
142
147
137
122
112
111
115
119
119
120
123
123
124
120
115
106
100
99
107
111
117
119
121
122
122
117
114
120
133
140
136
120
112
112
123
129
126
115
105
108
117
126
125
118
110
104
105
108
114
124
131
132
127
123
122
121
123
128
127
68
89
104
117
120
117
113
108
107
107
111
115
116
114
111
112
112
112
119
132
145
147
132
115
106
109
116
119
114
107
105
114
129
140
134
115
101
104
116
125
125
123
120
118
121
124
123
122
125
123
7
35
76
109
123
122
115
110
106
103
101
105
108
108
110
112
119
126
131
133
128
125
119
114
111
110
115
123
126
118
104
103
113
130
134
122
113
114
120
124
122
120
125
131
131
123
113
113
115
119
16
7
21
50
73
89
103
112
113
108
100
98
103
109
114
111
109
114
120
121
117
107
107
111
112
110
110
117
124
123
112
101
104
118
134
141
140
135
129
125
125
127
131
132
132
127
122
122
124
123
117
72
24
3
3
16
49
80
101
108
111
110
110
113
112
103
98
98
103
104
102
102
108
118
120
108
99
106
120
130
128
118
109
113
126
139
143
134
124
122
130
138
132
120
114
118
124
126
122
114
89
89
94
98
102
102
101
102
109
118
122
117
109
108
114
119
116
110
109
112
113
113
116
123
129
128
123
117
120
124
126
123
115
110
110
117
120
120
108
99
100
99
98
98
109
128
138
127
108
98
103
107
104
105
115
126
126
116
102
99
101
105
108
108
109
107
105
108
114
118
115
110
111
114
119
117
114
115
119
122
122
116
113
114
120
127
123
119
116
119
122
118
108
108
121
137
146
133
116
110
110
121
119
112
113
116
117
112
100
89
86
96
110
120
121
116
114
118
122
122
112
108
105
108
116
123
127
123
116
106
105
111
121
129
128
119
108
112
121
127
119
104
100
109
123
126
118
112
115
126
116
114
112
110
110
114
117
117
116
111
106
111
118
123
122
116
113
117
123
124
122
116
112
112
122
133
138
132
118
105
105
115
122
123
117
109
105
107
112
112
104
100
109
123
129
122
109
109
122
131
117
106
97
98
109
119
119
118
117
121
122
116
111
107
106
103
101
103
113
124
130
127
122
122
127
132
130
126
120
120
120
117
109
105
112
120
123
117
112
110
120
129
136
136
135
137
137
132
126
119
113
105
94
97
108
117
112
107
109
116
119
117
112
114
117
115
107
102
107
114
120
116
113
113
120
127
123
119
117
121
123
117
109
109
116
122
123
120
124
133
143
141
130
121
125
135
137
131
124
120
109
108
108
113
120
119
110
104
108
116
123
124
123
126
127
124
114
106
106
112
116
113
106
104
109
119
118
113
107
110
115
123
124
123
118
109
100
105
126
142
140
122
112
112
120
120
113
113
123
135
108
111
118
127
130
122
110
100
107
118
125
123
109
97
89
91
97
106
116
124
128
125
120
114
110
112
115
114
109
109
111
116
122
123
121
116
111
111
122
131
129
121
118
126
134
132
122
118
123
132
107
109
115
124
126
121
111
108
113
126
132
122
105
86
79
85
100
119
131
133
130
126
123
119
116
117
121
124
119
111
107
105
107
114
123
132
133
124
119
119
123
123
122
129
138
144
136
121
112
107
108
109
116
127
136
136
129
120
114
117
121
119
112
110
115
121
125
123
119
121
121
122
116
111
115
127
136
134
123
114
109
114
115
115
116
120
121
121
120
122
120
115
117
126
134
131
118
110
104
104
111
115
118
127
134
136
125
107
94
97
106
108
105
110
122
135
130
110
96
103
117
123
115
109
114
125
132
127
122
125
132
133
129
120
112
104
104
110
123
131
128
120
119
126
129
120
115
119
123
122
110
113
115
114
109
106
101
95
94
98
105
107
102
99
103
112
117
111
104
104
109
111
109
110
112
114
113
112
120
130
138
131
119
112
111
109
106
109
114
123
127
122
120
121
121
124
130
136
133
121
104
110
113
106
99
99
110
121
123
116
107
106
109
110
101
96
104
117
120
106
95
95
105
112
116
114
115
118
120
118
113
102
94
95
105
118
120
115
111
110
109
110
111
116
126
134
135
126
116
110
118
119
115
107
107
114
125
134
129
117
108
108
116
118
110
100
100
110
112
104
94
99
115
130
137
138
133
129
124
116
110
104
99
97
105
116
125
125
115
101
90
91
100
116
129
130
121
109
109
120
129
125
114
108
109
114
114
114
112
113
113
109
105
105
110
115
114
111
107
104
109
117
125
131
130
124
121
119
127
137
140
131
120
111
107
111
116
121
121
118
112
108
111
117
114
108
104
106
116
129
111
113
110
110
110
111
113
117
118
113
103
96
102
117
129
134
126
119
114
112
114
117
121
116
101
89
88
105
130
145
143
131
115
104
102
103
105
111
122
132
136
133
128
122
112
101
99
105
116
124
95
100
105
109
110
115
125
133
130
111
95
97
118
141
146
134
124
120
121
120
113
114
119
120
111
100
100
115
129
135
128
114
103
99
108
119
123
118
114
115
118
123
125
126
125
118
109
107
118
124
106
107
107
108
110
110
109
111
117
120
121
120
121
125
130
131
128
123
121
120
120
123
128
135
137
136
129
123
125
130
131
123
111
109
122
135
139
131
118
113
113
115
118
122
126
121
110
103
110
122
116
117
120
122
113
100
88
87
103
123
136
129
111
100
107
121
128
124
121
126
133
131
126
125
138
148
141
124
117
123
134
131
122
119
125
132
134
129
128
128
122
115
113
118
122
117
110
105
105
112
111
110
118
118
110
98
91
94
107
123
129
122
111
103
104
111
113
114
117
123
124
120
117
123
136
141
132
115
109
115
125
126
120
119
122
126
126
119
117
115
111
104
104
114
124
130
128
122
118
115
110
108
108
105
102
100
105
112
120
123
125
119
112
110
113
112
112
115
114
107
102
105
119
133
136
123
108
104
111
122
126
121
113
109
117
128
129
116
105
100
105
106
109
113
121
131
132
125
121
121
109
114
119
118
119
122
124
125
124
120
113
110
110
116
118
119
116
116
114
106
102
109
122
132
125
110
103
116
131
136
127
118
106
103
112
125
130
127
115
108
111
118
125
127
125
119
112
109
114
123
106
106
118
132
138
134
128
125
121
116
110
111
118
120
116
108
109
113
116
112
108
115
127
137
131
115
109
116
125
131
127
119
114
108
109
117
128
137
137
128
120
120
128
137
132
120
108
109
118
127
104
100
109
121
123
114
105
108
120
129
130
127
124
120
115
114
116
119
118
117
113
117
127
136
131
117
101
93
98
109
119
120
116
110
111
117
126
137
143
139
128
125
128
133
133
127
124
125
127
126
110
116
118
115
105
97
96
105
122
131
131
124
114
111
113
118
121
119
116
116
115
113
112
111
108
103
100
101
104
108
106
103
102
109
119
127
128
126
127
130
137
138
128
121
119
127
138
130
118
113
113
126
125
118
109
108
112
114
113
109
105
102
101
99
101
107
109
107
103
104
107
111
110
110
111
113
118
128
133
126
111
99
97
107
118
127
127
121
113
115
128
136
125
106
105
125
142
140
123
108
110
117
124
121
116
114
114
113
107
97
90
89
89
98
110
122
127
118
107
107
115
124
131
133
130
127
127
128
129
130
127
123
114
107
106
115
121
117
109
106
116
127
120
107
107
123
140
140
128
116
112
119
127
125
117
111
109
106
100
93
88
92
104
120
132
143
142
134
125
124
126
130
128
123
122
122
119
112
110
118
131
137
130
120
110
109
112
113
109
110
115
119
123
121
119
122
126
124
119
115
120
127
131
127
120
116
118
116
106
97
97
111
128
140
141
132
124
124
127
128
126
121
113
112
116
122
121
115
111
109
112
118
121
125
129
128
122
116
118
121
122
119
120
124
123
123
126
123
114
102
118
117
120
123
120
117
119
120
119
116
112
118
124
127
123
117
119
126
132
127
116
111
111
118
125
129
128
125
120
114
107
103
107
120
138
145
137
119
110
118
125
123
117
108
110
122
137
140
127
101
111
111
114
115
116
115
113
116
121
121
118
115
111
107
104
107
119
139
150
138
116
104
108
117
123
124
122
123
129
130
125
116
115
121
136
140
128
106
92
97
115
123
117
105
99
110
130
139
132
112
114
114
107
105
108
114
120
125
122
117
111
114
115
110
102
99
112
134
150
144
124
111
110
118
120
118
112
114
124
136
137
130
125
123
125
125
121
115
108
106
112
123
127
120
109
107
115
128
137
135
115
117
112
105
106
113
124
127
119
111
110
119
127
124
116
112
113
116
119
121
119
117
114
116
117
119
115
113
113
115
119
117
116
117
122
125
128
129
124
118
117
125
128
128
121
115
113
120
133
137
113
125
132
127
118
114
116
118
112
110
114
121
126
125
120
117
115
104
97
100
110
119
114
108
107
118
128
125
111
100
101
113
126
132
132
127
127
124
116
112
110
110
112
113
119
124
127
124
122
120
114
126
137
139
130
117
112
115
116
115
114
117
122
127
123
119
116
112
109
109
115
124
126
124
116
115
124
130
122
108
107
126
148
152
134
118
117
125
125
116
106
100
103
108
117
132
139
135
124
118
116
110
113
124
128
122
113
116
121
120
111
108
115
130
139
138
132
128
123
115
111
119
131
139
129
113
109
117
121
113
106
111
128
136
123
112
114
126
128
118
111
115
125
127
124
123
123
122
115
110
111
98
96
111
128
132
125
114
113
113
108
101
103
114
128
134
130
120
114
113
111
111
114
116
116
111
106
112
122
127
118
103
101
110
117
122
121
121
119
116
115
124
133
131
122
113
111
112
108
101
109
103
96
103
120
136
138
126
114
112
116
116
113
113
116
115
107
99
105
118
128
119
104
97
103
111
113
115
122
131
132
122
116
119
122
122
116
115
119
120
115
106
103
105
109
113
115
117
119
119
110
103
96
99
112
127
131
125
120
125
133
136
135
128
122
116
105
103
112
127
137
130
111
100
102
113
121
121
117
117
121
128
134
133
125
115
109
114
121
123
117
107
102
104
111
117
118
118
121
130
107
98
99
113
125
126
115
104
106
118
128
133
129
119
109
105
107
115
125
124
121
114
103
99
100
113
129
133
126
119
120
125
125
117
114
119
126
126
121
118
121
126
130
131
127
121
117
114
113
117
105
102
104
116
127
129
121
111
106
106
112
122
126
120
108
101
105
117
124
116
103
94
93
101
108
123
134
133
125
118
118
117
111
104
109
121
131
127
116
106
102
108
121
130
127
118
113
115
121
118
111
118
113
107
106
118
132
134
124
116
115
125
135
136
130
120
112
111
111
111
106
104
104
107
120
129
128
113
100
94
100
112
120
124
122
113
109
109
115
118
110
104
108
119
122
116
112
119
127
129
111
125
125
113
109
113
123
127
123
117
116
117
117
118
119
120
116
113
111
112
118
126
126
124
121
120
116
105
97
99
109
120
128
126
121
112
107
113
130
144
146
136
125
120
121
121
122
120
116
115
109
118
127
134
131
118
107
107
111
114
105
95
92
99
107
112
115
120
122
122
122
130
136
131
121
114
114
118
122
127
129
127
116
101
100
112
128
135
137
141
141
135
123
115
113
121
128
122
114
113
115
112
116
127
131
120
108
106
116
120
112
95
97
115
132
129
117
113
119
123
126
121
117
112
110
113
122
128
127
118
113
114
111
108
111
121
130
128
120
113
117
119
119
116
120
126
129
124
120
117
109
104
100
105
117
119
117
113
114
119
121
117
116
123
132
129
116
109
112
124
128
121
114
108
113
123
124
119
108
99
102
113
129
138
139
131
118
107
106
110
118
122
120
117
122
131
131
125
121
115
78
94
100
101
109
115
119
115
105
104
108
116
118
117
118
118
117
118
119
123
124
119
115
117
123
120
114
110
110
113
116
122
132
137
128
111
99
101
110
118
123
124
121
118
118
124
128
124
116
109
28
58
87
103
109
112
116
118
115
108
102
102
111
121
124
123
121
121
120
120
113
110
111
113
109
99
103
119
130
129
119
116
123
126
119
106
103
116
124
122
116
117
124
127
121
114
112
115
119
122
5
17
40
67
87
99
112
122
128
126
116
108
106
114
117
110
107
108
117
123
118
113
107
104
97
96
108
129
139
133
118
115
129
145
150
145
140
137
134
127
124
126
130
130
119
107
106
115
129
138
50
22
3
9
25
49
73
95
111
119
119
113
106
103
103
104
105
111
116
117
113
106
106
111
115
118
122
131
137
134
126
125
133
143
151
149
142
132
128
134
145
150
140
123
110
106
109
118
122
123
82
91
102
108
110
113
116
118
114
111
115
121
126
125
123
119
117
111
104
100
104
107
107
102
103
113
123
126
119
110
113
122
128
127
119
118
122
125
125
123
123
120
106
94
97
115
127
120
100
92
117
123
123
117
117
120
120
114
105
99
101
109
115
117
113
109
112
118
123
116
109
109
115
121
121
117
115
116
117
116
117
121
127
128
122
115
106
105
110
120
123
118
106
100
106
122
135
132
120
113
118
119
112
105
103
99
97
95
98
102
105
107
109
108
105
99
102
118
135
136
121
110
112
125
130
122
107
98
96
103
110
117
121
120
112
103
97
102
108
109
104
100
107
124
137
137
129
127
133
141
108
98
95
102
109
107
101
102
115
128
129
118
103
97
95
91
92
106
125
136
127
110
103
114
130
133
123
107
97
99
110
119
122
118
110
106
108
117
116
107
88
79
92
117
131
129
119
114
123
134
108
99
97
104
117
119
114
112
117
128
125
112
96
91
94
100
99
103
111
123
124
113
99
99
115
130
133
125
112
109
115
122
123
119
117
115
116
117
117
116
108
102
98
101
111
126
134
129
117
107
99
98
97
101
107
112
111
112
113
115
115
110
110
113
117
118
114
105
107
116
122
114
98
88
94
110
119
115
106
106
115
124
127
124
119
116
115
118
126
136
136
126
117
116
125
140
147
140
121
104
98
100
99
97
97
101
112
121
123
121
116
116
121
126
129
123
113
105
105
112
116
108
99
98
109
118
115
105
95
99
113
124
130
127
120
118
123
132
142
138
122
108
109
123
137
137
127
119
120
123
108
113
115
111
102
97
101
109
116
117
113
105
100
103
108
110
111
109
114
117
112
107
110
123
137
138
126
114
108
111
116
118
117
116
120
129
131
128
123
118
106
99
105
115
124
124
113
110
118
129
106
112
120
123
112
96
88
93
105
115
114
104
97
97
102
108
114
122
126
125
124
121
121
125
129
128
121
115
116
122
124
115
101
96
110
129
129
115
102
108
121
127
127
121
122
123
122
120
120
124
105
106
113
121
119
111
107
111
119
123
117
105
100
105
115
119
115
110
114
124
134
134
123
112
111
116
116
110
106
111
114
109
93
84
95
116
125
121
117
126
137
139
132
125
119
117
115
116
123
127
114
110
108
106
108
114
125
130
131
127
119
106
101
107
119
119
106
91
92
110
129
132
122
113
114
116
116
109
103
104
108
100
92
89
101
116
124
130
132
132
127
113
107
111
116
111
106
109
122
128
107
116
117
106
97
101
115
122
121
116
117
118
120
121
122
113
103
98
103
114
126
127
121
119
117
114
110
107
112
119
119
112
108
111
119
127
125
121
119
118
110
98
102
119
138
144
138
128
122
119
108
119
124
118
110
110
116
117
107
99
102
115
125
123
111
100
97
104
113
124
127
127
119
112
109
112
116
119
121
122
123
121
118
113
118
122
123
122
117
116
113
112
116
129
149
161
158
141
127
120
127
122
117
112
113
116
117
112
102
96
98
104
108
102
95
93
99
108
111
106
107
113
118
115
117
124
132
131
124
121
122
125
122
114
111
117
124
129
124
114
106
102
104
111
124
134
139
136
132
133
119
115
105
97
96
102
111
117
115
114
109
104
100
100
104
114
122
122
117
102
94
99
109
116
119
123
124
124
124
121
123
126
127
123
120
118
119
120
117
107
97
93
96
106
111
118
125
124
122
123
95
108
112
106
96
99
115
136
141
126
107
97
107
122
128
128
127
132
133
123
110
100
101
103
101
101
105
111
113
110
109
114
120
123
120
114
111
111
112
115
113
113
117
123
125
123
120
116
111
108
98
108
119
117
110
109
120
135
135
117
96
89
103
119
122
116
114
120
124
122
114
107
104
106
103
101
100
105
106
103
103
109
113
109
107
111
120
122
125
122
120
122
125
125
123
116
113
113
121
121
107
104
105
111
114
114
111
107
107
112
112
106
96
92
98
108
116
116
114
114
117
119
118
121
121
120
116
115
116
121
120
112
103
99
104
115
130
136
137
130
121
119
121
120
114
105
103
108
115
120
98
97
106
114
122
119
109
95
94
105
115
111
99
89
94
107
115
115
115
122
128
123
116
112
121
131
132
127
123
122
117
108
104
109
115
116
121
129
137
133
121
110
112
120
123
117
111
109
109
111
101
98
110
122
124
119
110
105
102
106
108
108
107
103
104
106
107
110
114
115
111
105
105
115
124
129
125
119
114
111
106
108
121
133
132
118
109
114
121
119
105
93
97
114
126
130
128
129
125
121
113
101
104
111
114
112
110
109
110
116
118
118
113
114
112
112
113
116
116
108
95
96
116
136
140
123
108
111
121
125
126
129
134
135
129
121
117
116
111
105
101
101
106
114
121
122
121
122
126
131
106
103
110
114
114
112
112
112
112
109
107
109
116
123
122
114
108
114
123
125
120
116
120
126
123
113
113
129
140
144
137
129
119
109
104
113
125
130
126
115
111
117
122
126
123
118
110
109
115
131
96
109
122
123
117
113
116
122
114
97
84
88
106
122
125
115
106
108
116
119
119
114
113
112
111
113
120
131
137
133
125
114
103
91
90
105
124
133
132
121
113
116
127
137
135
129
122
123
129
130
108
116
120
119
115
110
112
116
118
110
101
98
106
120
130
137
136
130
118
108
102
109
118
124
124
120
118
119
119
117
112
105
103
102
106
114
116
116
114
111
112
117
126
129
128
126
126
130
131
126
118
123
116
114
115
116
115
117
120
119
113
109
109
118
131
144
147
139
128
121
120
123
123
122
115
114
115
122
124
117
112
110
113
120
127
130
128
119
112
114
124
130
125
111
108
114
123
121
118
116
117
121
118
115
118
126
130
129
121
108
96
94
103
119
128
126
119
114
116
122
127
122
112
103
98
105
116
130
134
129
121
118
117
122
128
136
142
138
127
123
129
137
126
108
105
116
132
132
126
132
113
117
118
116
114
112
114
118
117
109
101
103
111
123
129
126
118
114
114
119
119
116
111
109
114
120
123
124
124
120
121
118
110
104
105
114
123
125
122
123
131
138
126
103
93
107
128
144
147
147
109
114
117
115
110
106
105
103
100
98
103
113
120
121
120
123
130
131
130
125
122
118
115
119
125
132
130
120
109
101
102
105
104
104
103
105
103
102
103
113
127
130
118
92
77
87
112
131
134
123
117
119
118
114
110
113
119
117
102
90
88
96
105
107
107
110
120
128
132
128
124
120
115
114
117
128
130
125
116
108
106
107
112
120
130
133
125
111
101
103
112
118
119
114
107
106
113
124
116
104
119
119
117
113
112
116
122
122
112
101
94
97
105
113
117
118
119
119
118
117
114
113
114
115
118
123
128
135
139
138
131
122
118
123
138
150
144
123
100
92
104
119
136
144
141
133
128
125
122
117
110
108
105
108
116
120
119
112
107
107
117
125
131
135
134
126
120
117
118
113
110
107
112
116
119
119
123
136
146
147
134
118
110
112
124
130
124
111
97
92
107
123
135
134
127
123
124
124
123
122
114
113
106
105
117
126
128
122
116
112
115
127
132
135
125
115
110
113
120
120
113
108
113
118
117
106
100
107
122
128
124
114
108
102
102
104
108
112
110
106
112
124
135
135
125
113
112
118
127
128
123
126
119
111
108
114
128
136
132
121
110
112
118
123
123
116
113
112
116
118
117
115
115
116
111
100
89
90
104
120
127
123
112
103
99
100
110
120
121
117
117
126
137
139
132
119
119
127
137
138
113
121
124
115
105
103
114
123
121
113
106
109
114
122
124
125
123
116
110
115
119
122
118
110
106
108
113
121
123
124
125
125
124
121
118
113
109
109
113
120
126
128
127
121
118
121
126
133
136
131
108
114
120
122
116
110
110
109
106
103
104
109
116
124
127
128
125
120
116
116
119
124
129
126
121
121
130
140
134
118
106
112
129
140
134
117
106
105
114
121
125
120
113
113
118
123
121
116
118
123
108
112
124
133
133
120
107
106
112
116
115
113
117
128
137
140
139
135
126
112
101
103
120
138
137
124
115
113
111
102
93
99
114
124
119
109
107
117
122
119
112
110
114
123
130
128
119
106
107
116
106
108
119
134
141
133
117
111
117
126
125
117
115
124
132
137
141
140
133
116
98
88
98
113
119
106
89
82
89
102
104
99
94
96
102
112
122
127
127
121
114
114
117
121
126
130
130
126
118
113
111
107
101
109
123
135
134
126
122
125
129
128
128
126
126
123
122
123
128
127
115
100
92
92
99
100
95
92
97
106
108
104
100
103
113
121
127
130
130
130
126
119
116
116
122
132
145
146
133
116
127
113
99
93
103
122
135
134
124
118
121
129
135
136
128
116
108
110
116
119
120
116
109
107
108
116
120
122
118
111
108
112
120
124
120
116
111
114
121
126
126
123
123
128
132
134
135
129
122
118
125
125
118
110
103
110
120
125
122
108
100
101
110
112
108
102
102
108
111
110
111
120
126
123
119
121
132
139
133
122
120
127
132
126
117
112
109
107
112
119
130
137
144
144
140
131
121
113
112
119
122
133
129
113
96
94
108
122
125
111
93
89
95
101
104
102
106
114
117
113
115
122
127
126
123
126
133
132
124
117
117
123
126
124
124
125
126
123
123
129
133
138
137
133
130
129
130
134
137
134
122
132
120
97
84
91
114
129
135
130
125
127
130
131
128
122
119
120
119
119
121
122
126
127
126
125
123
115
104
97
96
102
113
125
134
136
131
128
128
131
129
124
120
119
115
116
126
139
143
132
120
119
108
97
96
104
115
123
126
131
140
148
149
140
131
127
127
127
121
113
109
117
126
129
126
121
115
108
104
103
104
108
114
121
124
125
122
118
114
112
116
121
123
120
109
104
111
120
120
114
110
99
95
104
114
115
110
112
120
123
120
115
115
120
124
122
119
119
114
103
100
112
126
131
126
119
120
122
121
119
120
126
126
118
109
109
117
121
118
110
107
111
117
119
122
123
125
123
119
118
104
89
88
104
120
123
120
123
133
132
118
98
98
117
134
130
111
98
96
99
104
113
120
120
115
114
119
130
128
117
112
115
121
117
105
99
107
119
127
123
111
101
103
115
130
138
135
127
127
130
109
100
96
103
118
129
131
126
121
120
119
114
116
124
133
129
116
109
109
114
114
113
117
119
122
116
115
123
129
123
116
113
117
120
115
107
102
110
119
123
119
112
107
112
121
131
131
127
128
131
106
114
108
101
103
112
116
110
100
100
109
121
128
126
123
121
124
126
123
114
99
95
104
119
125
119
112
117
129
137
132
122
115
111
109
111
115
120
122
121
122
126
123
120
117
119
128
133
132
131
74
93
96
94
93
96
104
113
116
114
111
111
115
121
123
118
114
112
107
101
95
94
103
113
111
108
110
120
123
121
116
114
115
113
110
114
125
135
130
117
109
114
123
123
117
113
120
130
131
128
28
42
59
76
92
102
109
117
127
131
126
111
102
102
110
111
107
107
109
114
119
126
128
126
121
116
121
128
121
107
101
115
134
137
128
117
116
119
116
106
99
105
113
118
114
109
109
114
123
125
20
16
21
37
58
74
84
91
103
116
124
115
98
87
90
105
123
132
130
121
114
115
123
130
131
130
129
130
128
124
123
131
140
135
114
98
92
102
115
123
125
128
129
128
125
118
111
111
116
125
105
116
128
125
113
106
112
119
121
112
109
116
126
127
121
116
116
118
123
121
122
118
108
98
97
111
126
130
120
108
106
113
119
120
118
115
117
113
109
107
112
121
121
114
112
114
117
113
109
114
112
121
127
123
111
104
106
115
122
118
115
120
128
132
129
124
125
127
125
121
116
117
120
119
119
125
130
128
118
108
109
118
125
123
116
110
106
104
103
104
104
107
108
110
110
116
118
114
106
106
109
104
105
107
110
106
103
105
115
127
128
123
116
108
101
97
99
109
121
123
118
115
123
130
131
123
110
102
103
113
124
126
121
110
100
105
112
120
118
109
104
108
119
125
126
120
123
122
120
116
111
102
100
108
116
113
105
103
114
130
133
120
102
92
87
87
93
106
123
130
120
106
99
112
125
125
109
101
106
121
133
133
123
111
102
106
120
131
131
118
106
103
107
114
116
118
116
119
122
130
114
119
125
131
130
118
101
93
101
114
121
118
109
103
106
112
117
121
123
123
116
102
91
94
109
123
129
125
118
120
125
130
132
124
113
105
108
115
121
118
109
99
92
93
99
105
110
112
113
120
115
123
134
135
128
112
101
95
98
106
116
119
118
112
111
115
118
115
108
109
115
118
109
96
97
111
125
125
115
109
114
127
132
125
112
105
106
115
123
117
105
99
105
113
117
120
124
123
119
112
117
120
113
103
99
103
116
122
120
117
116
117
112
107
104
103
103
102
101
104
112
117
113
114
115
115
115
108
105
108
117
124
122
116
110
111
119
128
126
115
102
99
110
129
135
132
129
130
125
114
125
122
109
90
82
91
111
124
123
117
109
106
108
113
119
118
113
104
102
100
99
103
111
127
139
132
116
106
108
117
122
118
108
104
109
116
117
114
109
107
111
110
108
108
113
116
115
113
113
111
116
121
120
112
99
90
89
96
103
105
104
101
107
117
123
125
119
110
107
105
106
106
109
114
123
124
117
113
115
124
126
116
100
94
106
118
115
99
93
109
124
124
111
100
99
107
110
111
116
120
106
107
114
117
112
101
94
98
106
107
102
97
100
107
113
113
109
110
115
123
124
122
113
106
106
111
114
110
108
112
117
114
99
92
103
119
124
114
106
113
126
127
121
111
110
113
119
127
136
141
112
108
104
102
102
105
115
125
128
121
112
104
105
113
118
115
109
109
116
124
127
123
122
122
121
113
103
97
101
106
109
107
101
98
106
118
126
125
120
118
117
116
113
113
115
121
123
125
126
130
113
121
118
108
100
108
124
135
132
127
122
120
123
130
134
130
118
109
112
125
129
125
122
123
121
111
99
97
106
116
120
118
114
114
118
119
118
118
119
118
115
108
108
117
131
136
132
124
119
118
107
120
127
122
118
121
128
129
120
112
108
109
111
119
125
128
119
109
113
130
146
141
119
102
97
107
115
117
118
118
122
124
127
129
130
125
117
114
117
121
128
124
120
122
129
134
134
132
132
129
113
113
118
121
127
126
121
111
99
93
93
96
100
102
110
117
121
120
116
122
128
128
115
98
95
108
123
128
121
112
114
122
128
130
130
127
122
116
116
121
132
134
121
109
103
113
130
141
141
132
111
114
115
113
113
112
109
107
103
104
109
115
116
111
109
110
119
125
122
109
99
103
110
111
112
122
134
137
124
108
101
109
121
129
129
125
121
117
113
115
120
123
121
107
97
106
122
134
130
121
104
121
127
120
109
103
108
118
123
122
120
123
126
121
110
99
103
114
123
122
112
107
110
114
120
131
140
139
121
97
89
103
122
134
133
122
118
113
111
109
111
118
121
122
120
116
115
117
121
123
116
127
133
127
116
109
110
115
116
115
111
112
111
107
97
93
96
107
119
131
131
123
116
116
118
123
120
110
99
94
102
117
128
127
119
116
118
121
122
116
113
115
121
125
124
117
113
118
130
136
118
118
115
113
112
111
110
106
104
107
111
112
103
92
89
97
111
116
120
123
121
117
115
117
119
117
104
95
97
111
123
124
116
104
103
109
121
130
129
122
117
119
122
123
116
109
110
118
126
126
101
102
102
98
98
107
116
118
115
113
114
111
107
103
102
108
114
120
122
119
115
108
106
109
113
113
111
111
115
118
113
104
101
102
101
103
113
127
134
130
121
119
120
119
111
102
105
118
123
116
98
99
105
110
110
116
125
127
120
111
105
107
113
118
117
110
107
112
118
121
115
108
105
109
109
106
108
120
122
113
98
98
113
124
117
104
102
117
133
130
119
111
113
116
113
105
107
117
122
115
110
100
109
120
123
120
114
107
100
102
110
117
121
121
115
107
104
109
115
117
114
113
120
123
116
104
104
119
126
117
107
112
128
136
127
113
111
117
125
127
117
116
122
128
125
123
111
109
111
113
112
110
112
111
107
100
96
93
94
103
111
121
123
120
110
98
94
99
111
119
123
125
123
121
114
108
113
123
125
115
105
111
118
119
115
115
122
127
131
128
125
122
123
126
132
133
125
116
112
117
105
123
125
112
93
89
99
112
114
107
102
100
104
110
112
108
103
104
109
115
117
115
111
106
106
111
122
128
122
110
102
102
106
113
114
117
122
126
130
129
126
119
118
121
126
130
136
138
134
128
110
128
130
118
106
105
112
119
121
117
107
100
98
107
121
135
138
132
123
111
107
105
106
106
110
119
128
129
124
116
106
106
114
123
127
126
122
112
107
105
107
112
117
115
109
110
118
132
136
126
115
112
105
108
118
124
122
119
118
120
118
111
107
115
128
141
146
138
128
121
119
118
115
114
113
119
125
128
122
115
112
116
123
124
126
125
119
110
99
94
101
114
121
113
102
96
101
111
120
122
114
99
91
101
117
127
130
128
129
121
111
103
108
120
128
127
120
115
119
125
127
124
117
114
111
108
108
110
112
115
120
127
128
124
114
111
114
113
113
112
123
134
135
126
117
115
117
122
126
131
116
110
106
107
111
114
123
132
132
127
117
113
118
124
124
118
112
113
117
121
120
115
115
120
122
120
114
108
110
117
120
126
127
122
114
107
103
108
118
129
141
143
134
122
115
115
125
140
146
141
115
110
107
105
109
118
126
126
121
115
118
127
127
118
107
106
108
114
116
116
116
115
118
122
132
136
135
126
119
110
104
106
111
119
121
117
111
110
118
132
142
142
132
111
97
98
115
137
146
135
109
110
106
103
105
118
127
126
111
96
96
105
108
102
94
97
105
113
114
118
124
125
121
115
113
117
125
124
116
103
99
102
110
118
127
131
133
127
120
113
116
124
133
134
119
107
107
118
125
126
107
111
109
103
101
104
111
113
104
97
96
98
103
103
107
112
115
112
113
115
122
125
120
113
102
100
108
116
118
117
115
118
120
120
122
131
140
140
123
103
97
114
135
149
139
120
107
106
114
123
109
107
102
101
102
102
101
95
98
111
125
130
127
125
127
127
120
109
100
97
105
112
120
121
117
115
123
135
137
127
114
108
110
113
112
121
132
142
140
128
122
123
126
121
116
112
109
110
111
118
110
104
98
101
111
114
113
106
108
121
131
132
130
129
129
126
112
96
84
85
98
113
126
131
126
118
120
127
127
114
100
98
107
110
106
109
122
136
138
131
126
124
123
118
116
116
117
118
114
113
110
108
109
107
107
108
114
125
130
122
110
103
110
122
129
126
115
103
95
96
104
114
124
124
117
105
100
106
114
120
122
121
119
115
113
113
119
126
119
111
105
111
124
130
133
131
127
127
126
124
109
111
110
102
90
93
112
130
134
121
106
101
110
121
128
127
124
117
114
113
114
114
114
110
105
99
100
112
130
141
139
128
120
118
121
121
115
108
110
117
123
126
127
124
128
129
129
130
130
125
112
113
111
103
95
96
109
120
124
120
116
114
117
120
119
117
115
115
120
126
127
122
116
111
106
105
111
122
129
124
113
107
110
118
121
116
103
101
111
129
143
140
128
124
127
128
119
111
112
121
106
120
127
127
117
104
99
102
112
121
122
119
116
119
118
114
113
117
123
124
120
114
117
124
125
124
117
115
110
106
105
112
121
120
113
105
102
109
122
129
130
124
114
117
127
130
120
108
110
124
108
118
127
130
120
102
91
102
121
135
133
123
115
117
119
121
124
129
126
112
96
91
108
129
139
128
111
102
105
117
129
135
130
119
111
109
110
114
119
124
129
126
119
118
123
127
129
127
126
125
112
110
111
112
112
106
105
115
129
137
132
122
114
114
116
118
122
130
127
112
95
93
109
129
136
128
113
106
111
123
131
124
113
106
112
120
122
118
116
120
130
135
133
127
121
122
126
129
124
116
130
128
123
120
119
121
125
123
119
114
111
111
117
116
111
104
105
114
121
117
114
116
127
135
135
129
123
121
121
121
119
113
109
110
115
120
123
119
114
116
116
121
123
125
122
120
120
117
114
112
146
147
136
120
113
119
128
129
116
100
94
101
118
124
120
107
100
105
109
116
123
136
146
139
130
119
118
120
122
123
129
136
138
133
127
124
116
109
110
118
129
134
131
128
126
124
118
115
115
120
138
138
121
99
88
94
112
127
128
117
103
96
102
111
117
115
113
115
122
125
129
137
143
136
125
113
110
112
114
119
127
138
140
134
127
122
117
113
122
136
148
148
139
133
130
130
126
122
125
137
121
121
114
106
101
100
105
115
127
132
127
115
104
100
101
104
114
125
132
133
129
130
129
130
127
123
119
118
120
117
113
108
106
108
115
123
129
132
131
128
122
120
119
121
118
119
123
126
133
136
116
117
119
124
126
119
109
105
111
124
134
139
134
120
108
104
113
122
125
117
111
109
119
127
129
127
123
121
119
117
112
107
105
110
122
132
135
127
107
91
85
94
105
108
105
103
113
127
133
130
112
105
103
106
112
111
110
112
116
121
124
131
136
137
129
120
119
120
114
101
89
93
109
126
130
124
114
105
101
103
113
127
137
134
127
119
114
110
102
97
100
109
122
125
123
119
120
126
133
134
96
94
94
99
106
109
113
122
126
124
119
115
121
125
128
118
110
109
108
100
92
96
114
131
132
118
104
100
104
106
114
124
131
126
109
93
92
111
132
140
138
133
136
143
143
133
119
117
120
124
105
113
118
122
125
125
122
116
109
106
110
117
123
121
111
102
104
113
123
122
111
113
127
140
137
114
102
108
125
128
122
114
112
110
103
96
99
117
131
133
123
113
113
120
124
120
116
118
125
130
126
134
130
124
117
118
117
111
102
99
108
118
123
118
107
103
112
124
129
123
111
106
115
121
117
107
107
118
131
132
123
114
108
107
115
128
136
136
124
112
107
111
113
110
106
108
114
127
140
147
102
108
105
100
96
97
99
109
118
119
113
103
100
105
115
118
116
115
114
110
104
103
103
104
104
109
120
126
123
115
108
105
103
104
115
138
153
149
128
113
114
127
134
125
111
107
111
118
125
126
55
60
68
79
87
86
86
93
110
120
116
101
91
97
112
120
118
112
110
110
112
116
121
122
124
125
125
119
104
94
97
108
114
107
103
106
112
114
105
97
99
112
122
123
118
114
112
111
106
101
37
41
49
63
74
76
76
77
88
103
119
121
110
99
95
105
120
126
120
110
105
111
121
128
124
114
105
100
99
101
112
127
132
114
91
72
76
94
108
104
94
93
103
119
131
131
121
114
112
114
109
118
125
117
107
100
109
120
125
117
109
108
114
117
114
108
107
110
117
123
123
120
116
115
117
122
122
116
114
115
119
116
113
110
115
118
116
112
109
112
120
127
134
135
127
116
110
116
124
128
100
102
108
109
109
107
111
124
130
124
114
112
117
120
117
111
107
104
105
113
122
125
121
115
115
125
130
125
111
106
108
116
116
111
108
109
114
117
116
113
112
113
121
125
123
116
113
108
108
106
108
104
108
115
122
127
128
126
124
123
124
122
117
108
98
96
97
97
101
110
120
126
124
118
118
123
126
125
117
115
123
130
128
116
106
108
120
127
123
115
113
120
123
117
110
110
117
120
109
96
114
114
112
116
124
128
126
121
114
116
118
117
114
109
103
103
107
116
124
124
118
111
108
110
111
110
109
117
130
139
145
145
132
115
103
106
118
129
127
123
128
137
140
128
118
115
121
124
121
116
118
118
123
128
131
122
110
100
96
100
105
114
120
121
119
117
119
125
122
115
110
106
108
105
98
97
102
116
128
132
132
129
124
113
104
103
114
126
129
120
110
113
122
128
125
117
112
116
124
137
121
121
132
140
136
119
103
90
85
94
107
120
120
112
105
107
116
117
106
102
108
122
128
115
100
99
114
123
122
113
110
111
116
114
106
104
112
123
122
105
86
86
104
119
115
102
102
118
132
140
125
123
120
115
111
108
108
102
101
108
122
125
116
99
94
104
118
120
111
105
114
125
128
120
110
107
115
124
128
125
119
116
114
112
110
110
112
111
107
102
102
110
122
122
113
105
114
131
136
124
130
125
112
98
94
103
113
114
114
121
130
128
117
108
108
116
119
114
104
101
103
108
110
112
110
106
105
116
129
137
132
121
111
110
113
114
105
99
101
115
130
133
127
120
121
126
127
122
114
106
124
121
115
111
108
107
108
112
116
122
126
122
116
109
109
113
113
104
94
91
95
103
106
103
103
105
113
122
127
125
121
114
108
109
114
117
114
112
115
123
123
110
99
104
119
129
122
108
104
112
107
104
107
112
112
108
105
107
113
115
114
111
110
108
109
112
116
120
119
112
109
112
115
111
110
112
121
123
118
111
107
112
119
125
131
134
132
125
117
113
109
103
102
107
118
124
123
118
118
121
103
97
98
103
107
109
107
104
102
103
106
109
112
116
118
121
126
135
138
130
116
111
119
125
121
109
104
109
114
113
115
122
131
133
133
131
126
120
113
115
124
134
132
122
118
124
132
136
127
118
108
110
110
109
110
111
113
108
105
108
114
111
109
110
119
128
128
125
123
123
113
107
108
113
116
108
106
112
123
130
126
120
117
115
114
109
108
112
120
132
141
143
132
117
108
108
116
121
119
117
102
113
121
119
115
114
116
123
128
131
127
112
98
102
118
133
128
119
114
123
129
117
102
100
114
125
128
127
126
124
118
105
100
107
118
119
113
112
119
132
139
133
118
104
97
96
99
105
111
115
100
109
117
123
122
119
116
116
118
121
121
118
116
118
124
126
123
121
121
128
131
125
115
111
117
124
124
119
110
107
105
105
107
119
132
135
125
115
112
121
136
137
121
104
91
95
110
122
120
114
112
112
114
118
123
122
115
106
101
106
119
133
138
130
118
110
113
125
131
128
120
122
124
127
122
122
126
126
119
107
102
107
116
124
127
127
123
118
114
119
131
140
132
110
92
95
118
139
146
138
118
116
116
115
120
121
119
115
114
119
130
136
134
120
110
106
113
124
131
131
126
124
121
118
123
135
150
156
144
123
107
108
118
124
125
121
119
120
120
119
119
121
121
119
112
113
117
134
151
160
115
118
120
122
125
125
123
116
115
119
128
132
127
119
111
110
111
115
124
134
138
127
112
104
114
130
137
135
128
124
124
121
119
119
116
118
119
121
124
121
116
113
114
123
130
131
127
129
135
142
116
119
120
119
117
118
118
114
108
107
112
119
121
119
115
112
110
109
113
119
120
114
110
111
115
114
104
98
104
118
128
125
115
106
107
114
121
123
117
112
116
124
133
135
130
125
123
123
123
121
128
127
118
100
85
84
97
115
121
118
109
108
110
117
119
115
112
111
112
112
110
110
118
125
121
110
107
113
116
118
114
111
110
104
103
107
117
124
123
118
119
132
143
138
124
107
105
113
118
120
115
119
118
109
93
88
98
115
129
130
119
109
108
116
121
118
114
113
120
126
128
126
122
118
109
105
114
131
136
125
109
105
115
118
114
107
113
128
137
134
126
124
125
125
120
109
105
106
112
113
93
101
115
125
123
120
114
112
112
116
120
119
112
108
111
114
114
114
119
129
133
128
118
106
95
92
103
121
127
118
106
105
114
123
126
124
124
126
127
123
116
112
113
116
124
129
124
109
98
100
101
100
104
107
107
110
112
108
108
113
118
119
110
105
103
112
115
112
108
105
110
118
122
117
110
105
111
117
112
101
94
99
109
117
124
129
129
125
123
119
115
112
109
113
124
134
131
115
104
105
113
121
118
106
93
95
109
116
122
121
119
113
107
108
114
119
117
109
100
99
108
122
131
131
125
121
124
121
113
100
94
102
115
126
126
126
124
126
134
133
127
116
112
114
115
117
117
118
120
123
114
130
130
120
107
105
110
115
121
124
122
115
108
110
117
125
120
107
102
106
116
121
121
117
118
122
125
122
115
108
107
112
123
129
130
126
123
127
132
129
119
113
116
119
114
102
100
111
125
128
113
114
116
120
121
112
99
95
106
124
130
122
109
107
117
128
126
114
106
109
112
113
110
111
117
125
130
125
118
113
112
114
115
116
117
119
120
118
114
109
107
113
124
129
122
109
101
109
122
125
112
102
106
120
126
114
95
92
108
124
128
117
108
111
121
127
128
123
120
120
122
125
126
126
123
123
123
124
122
121
120
117
116
115
111
106
103
102
105
113
124
134
142
138
133
125
120
122
124
119
110
110
115
120
118
113
110
118
124
122
115
111
113
116
118
117
118
124
128
132
131
129
129
128
120
108
99
102
112
119
120
119
123
126
122
110
99
99
109
119
128
131
135
136
134
126
120
125
125
114
116
117
116
109
105
111
125
136
131
119
115
121
125
123
117
113
114
115
117
117
117
117
118
119
114
109
107
107
112
116
114
118
123
128
126
119
114
119
128
131
126
122
126
134
135
124
114
114
120
120
109
106
105
103
101
110
124
127
120
114
117
125
130
123
115
112
115
113
109
109
115
121
122
119
116
115
123
125
117
109
104
112
120
120
113
110
122
140
149
141
127
121
128
137
132
120
108
108
115
120
102
105
106
102
100
107
113
116
113
113
120
122
115
107
102
109
115
119
120
123
129
135
132
123
110
104
112
119
115
102
95
102
115
117
108
108
125
147
153
140
122
114
118
118
112
105
106
106
106
105
111
111
106
104
102
107
109
109
114
127
136
127
107
94
96
107
115
117
118
117
120
121
124
120
112
105
114
124
123
107
96
101
113
117
114
120
135
150
154
144
128
118
104
93
94
104
112
110
102
99
113
110
108
108
111
106
104
99
111
129
137
129
112
104
108
114
113
105
101
104
113
117
120
119
118
122
133
137
126
108
99
110
126
128
122
121
131
138
134
122
113
110
108
104
111
119
122
116
109
111
105
108
111
113
110
102
94
97
104
112
114
115
115
117
117
114
110
106
102
105
111
119
122
123
121
122
129
130
121
111
111
120
129
130
125
122
125
124
114
102
97
103
115
124
126
126
125
124
123
123
103
107
113
112
102
96
101
112
115
112
110
115
120
118
115
113
115
117
112
109
108
112
120
121
115
107
103
109
120
127
125
116
111
114
123
129
125
120
118
119
118
117
117
122
123
122
121
123
123
120
104
109
112
109
102
100
107
114
119
121
123
123
120
118
114
111
108
106
110
115
121
121
119
114
107
102
99
105
116
120
117
107
100
102
110
117
114
113
118
130
137
129
116
111
117
122
118
109
108
114
106
115
120
117
105
97
90
93
100
110
115
116
115
113
108
98
91
92
102
114
122
123
119
114
114
121
128
131
124
112
108
116
122
116
109
105
104
103
110
119
131
131
117
112
115
121
119
112
114
122
118
118
123
117
106
91
88
99
112
118
115
106
100
106
110
109
109
111
109
105
101
108
117
123
124
128
138
146
146
140
137
143
144
137
125
117
108
99
100
116
134
145
136
127
122
120
117
111
112
118
120
119
118
114
107
97
102
123
140
143
125
101
86
88
98
108
122
132
128
115
103
107
123
133
133
124
121
127
141
156
158
148
133
125
126
129
125
114
110
119
131
135
134
131
126
115
101
94
98
111
115
122
129
130
126
117
112
119
128
134
126
112
100
91
87
87
96
115
131
138
132
127
131
137
137
126
113
109
119
134
142
132
112
104
113
130
138
134
126
117
111
104
103
108
113
109
99
95
101
116
128
131
129
127
127
124
117
111
109
118
127
133
135
129
119
105
100
109
127
138
138
132
130
128
130
126
118
111
110
115
123
126
120
114
117
126
132
124
116
116
118
118
110
106
108
116
117
109
106
114
133
115
99
99
113
121
116
111
112
124
132
134
132
131
132
129
125
128
132
135
127
116
112
112
113
115
115
112
109
110
118
127
129
122
117
112
108
104
107
117
126
128
123
122
124
126
120
109
105
117
113
99
95
107
124
126
117
111
121
134
135
122
105
100
101
106
112
120
128
129
120
114
110
115
122
124
123
121
123
121
118
115
110
104
98
96
99
107
115
116
111
110
115
123
131
129
119
110
117
134
111
114
123
133
134
126
117
118
124
129
125
114
105
99
92
89
93
101
111
116
114
112
118
124
133
138
137
133
128
122
116
108
102
101
103
106
110
111
112
108
104
105
110
121
125
123
122
125
131
133
117
123
125
122
111
106
112
122
127
121
113
112
117
120
114
106
108
112
114
112
102
100
109
121
131
132
125
116
110
112
116
120
122
125
127
128
122
114
111
112
119
126
126
126
125
121
120
124
125
122
109
119
122
113
103
102
110
119
119
115
112
119
127
125
111
101
104
119
128
120
102
95
111
131
142
129
108
99
106
119
125
126
131
136
138
133
127
126
129
133
138
142
145
141
130
119
115
120
121
120
111
126
131
128
122
120
119
115
109
105
110
127
136
123
95
80
89
114
130
126
113
110
128
145
145
127
105
97
104
111
117
124
133
140
138
128
119
117
121
123
122
124
126
122
113
108
111
119
129
128
123
129
131
130
128
125
120
121
117
111
109
116
122
117
105
97
102
115
123
124
125
132
138
135
121
111
108
108
107
104
108
122
134
139
138
136
131
123
112
110
112
116
115
110
105
106
105
115
122
127
105
108
111
114
112
101
96
103
119
123
114
102
101
114
129
133
126
116
114
118
127
134
129
118
107
108
119
125
126
123
122
121
118
115
125
144
153
144
127
122
130
139
138
125
117
109
103
103
107
110
84
87
99
107
101
81
65
69
92
111
113
107
107
121
137
139
127
114
110
114
116
113
109
107
112
114
116
116
116
120
123
121
113
107
113
125
131
123
114
111
122
134
136
126
117
114
117
115
110
101
73
76
91
101
101
88
77
76
85
97
112
124
130
126
118
111
108
107
108
111
108
108
105
105
103
96
92
91
93
98
108
119
129
129
122
112
108
110
111
108
106
110
112
114
113
114
120
125
122
111
106
106
106
106
110
113
111
110
109
110
110
107
105
109
116
122
120
110
104
102
103
108
112
118
122
122
117
112
114
122
123
118
112
108
110
109
107
114
135
154
157
143
133
127
124
118
119
124
132
126
108
104
104
106
110
110
110
110
112
112
111
106
98
96
98
100
97
92
99
107
120
125
120
114
116
124
124
114
107
108
116
115
110
106
107
110
115
122
133
141
139
128
122
123
122
120
122
125
126
121
114
116
115
115
114
117
119
116
112
113
119
120
114
104
96
97
103
103
102
108
119
126
120
114
113
119
123
115
103
100
109
120
125
122
118
119
123
123
122
120
123
124
122
117
115
118
126
128
123
114
113
116
113
107
109
115
118
115
109
104
108
115
117
112
107
107
111
114
111
108
109
115
121
118
109
105
106
112
115
115
118
122
128
124
118
116
122
124
122
118
122
131
134
127
120
119
125
127
125
116
111
102
100
106
112
115
114
113
108
102
96
98
106
109
105
99
98
103
107
104
107
118
127
122
106
88
90
107
120
124
120
120
119
115
110
112
124
133
131
115
105
110
122
128
129
121
120
123
131
138
103
90
97
109
116
115
111
106
103
99
96
99
105
101
98
97
105
110
106
103
106
121
131
124
109
100
102
110
113
111
111
114
121
123
121
121
127
134
126
110
96
99
114
126
119
108
108
122
140
149
102
99
104
109
110
106
106
98
94
96
104
109
107
102
103
118
132
132
119
105
105
115
121
122
114
111
114
116
114
111
111
114
122
132
139
139
131
122
112
110
119
129
132
127
111
101
107
123
128
124
120
121
116
111
107
109
108
105
106
113
120
119
108
101
106
123
134
129
117
107
108
114
118
111
102
96
100
112
121
126
126
123
122
126
132
135
130
121
118
125
134
137
133
130
132
132
127
121
116
116
127
121
115
114
115
116
114
117
126
133
133
123
111
102
103
112
119
117
108
102
106
118
123
115
102
91
95
108
118
122
120
118
119
117
116
118
122
129
139
138
129
115
110
120
137
143
126
113
110
122
118
111
109
111
112
109
109
114
124
131
132
122
112
104
101
109
116
119
113
105
107
118
130
128
117
104
106
112
110
102
100
111
127
138
135
125
121
125
131
130
124
115
113
116
120
122
117
113
112
115
109
104
105
107
112
111
107
101
102
110
119
120
113
105
102
108
115
122
123
118
113
115
124
126
116
107
107
115
118
109
101
112
135
150
149
136
123
114
110
113
127
138
134
120
108
107
115
122
123
114
109
104
104
110
115
114
106
97
95
104
119
118
112
104
105
109
115
119
123
122
114
110
110
115
114
109
108
122
133
130
117
109
107
114
118
119
118
115
114
118
131
138
134
119
105
101
106
112
114
115
107
109
111
110
104
97
96
100
111
121
123
115
107
105
115
119
117
113
115
121
117
108
104
115
129
131
124
120
128
133
125
106
91
96
109
119
120
123
129
136
139
134
121
117
115
113
112
105
98
101
100
105
110
112
107
99
98
103
115
125
127
124
119
118
120
115
111
111
116
119
114
106
107
125
142
138
119
103
105
116
126
124
116
119
128
130
126
123
125
132
137
131
121
113
114
122
132
130
114
104
107
103
105
114
123
125
121
115
116
121
128
129
125
119
110
104
108
118
125
121
111
109
117
129
134
127
116
110
111
114
122
128
133
130
125
124
125
125
121
120
121
125
120
114
110
115
132
143
144
137
118
109
107
114
121
125
121
116
116
123
129
126
116
109
111
117
127
129
127
125
120
114
114
115
117
127
138
146
143
129
118
111
113
115
117
120
123
128
129
124
119
119
119
120
126
128
129
133
140
141
108
108
113
116
119
113
108
104
106
112
122
122
118
119
127
134
131
121
114
120
122
113
99
95
108
126
138
141
140
136
128
110
101
105
112
120
123
126
132
135
130
123
119
126
140
148
141
127
120
120
98
106
118
124
122
114
109
105
105
105
105
109
118
128
138
134
121
110
109
115
118
115
107
104
105
108
109
109
113
119
123
120
114
109
114
120
123
123
120
121
127
131
131
129
131
135
130
123
118
118
116
117
121
121
111
98
93
104
115
117
108
100
107
125
138
134
123
111
109
110
112
120
127
125
115
107
110
116
115
108
108
117
123
118
110
109
117
120
118
115
117
126
133
133
130
123
115
112
116
126
118
124
127
123
108
91
83
96
117
132
127
113
109
120
137
140
127
113
109
113
123
125
125
122
119
120
126
131
126
113
105
109
119
122
117
112
113
115
117
119
117
120
121
126
135
138
125
107
101
113
103
112
123
125
120
113
108
108
115
126
129
122
113
115
127
135
132
119
115
117
123
121
112
108
110
113
116
120
120
117
112
108
106
116
126
132
122
107
98
104
113
116
116
118
130
142
136
113
96
100
111
107
105
107
110
117
122
123
120
120
116
111
103
102
113
132
141
135
120
108
107
110
112
111
111
111
114
116
118
118
115
111
105
105
115
129
129
114
96
91
101
113
120
124
130
134
133
118
105
106
114
112
108
105
103
108
121
126
125
122
115
112
110
112
121
130
131
121
109
107
116
125
129
126
121
120
123
125
121
115
113
113
113
107
104
109
118
124
121
111
103
107
119
131
131
125
116
114
120
124
109
115
119
115
108
108
116
119
121
121
117
113
112
120
128
127
110
92
93
111
136
147
140
127
120
116
114
112
111
109
111
112
113
113
108
106
111
124
135
133
116
105
115
135
144
132
116
113
123
129
114
118
125
129
124
114
101
93
96
107
114
111
104
108
120
127
116
98
94
111
133
141
134
124
120
119
120
118
120
121
120
115
115
118
122
122
118
119
128
133
128
120
123
137
147
143
128
121
123
127
124
125
133
144
140
118
92
82
90
106
115
113
109
110
116
126
128
121
111
113
120
129
129
125
120
127
137
143
144
138
127
120
121
129
135
133
123
117
121
131
136
133
131
129
128
124
121
122
126
127
109
118
131
131
121
114
114
124
131
126
117
113
115
118
117
119
121
123
124
122
124
126
125
118
108
104
110
121
128
123
112
107
113
123
130
127
119
117
122
127
125
119
117
117
115
108
104
108
117
115
97
111
124
121
107
108
123
143
147
133
118
113
117
121
121
121
123
127
127
123
117
112
112
111
107
100
98
103
112
114
114
112
115
117
112
107
106
115
125
119
104
91
98
114
124
119
106
98
100
102
108
114
123
121
112
109
114
123
125
122
123
125
124
121
117
122
128
126
117
108
103
109
118
121
122
121
123
126
127
123
123
129
133
126
107
91
95
117
131
129
113
101
103
114
122
120
116
108
106
108
120
121
122
120
115
116
120
122
118
118
123
127
123
116
110
111
115
114
105
98
99
110
125
128
122
115
122
131
131
122
113
119
131
128
111
94
97
119
135
139
131
126
121
118
116
116
120
122
118
109
117
120
119
120
118
124
128
126
121
117
117
113
112
112
113
113
114
117
119
116
109
106
105
108
106
104
111
123
128
120
112
110
116
119
113
109
113
122
129
129
124
119
116
112
116
125
128
121
108
100
109
110
116
122
129
127
120
109
108
114
119
117
112
111
112
112
113
119
131
136
128
108
89
85
98
111
123
127
123
115
115
123
129
122
117
118
123
123
117
109
102
103
105
107
119
128
126
117
107
108
107
112
117
125
130
125
106
91
88
102
119
130
123
107
92
94
108
121
127
129
129
122
113
105
107
118
125
119
106
100
106
124
134
131
124
121
120
119
114
106
105
108
117
120
118
112
113
121
130
133
108
115
121
126
122
115
105
98
95
103
115
124
119
104
94
104
123
130
120
106
108
122
139
141
131
117
108
101
101
106
111
114
114
116
122
122
120
117
116
118
118
117
119
120
115
105
106
117
131
134
104
107
116
123
118
110
104
104
106
107
113
117
114
112
113
122
126
119
104
99
107
122
137
140
132
119
111
108
113
122
124
119
110
103
107
119
122
119
112
112
114
114
109
109
111
113
109
104
104
110
100
102
110
119
118
110
103
97
99
103
106
108
110
111
111
104
97
94
94
103
115
121
118
110
107
116
131
136
129
116
116
126
126
115
108
115
119
112
96
89
100
115
117
113
116
120
117
109
106
112
113
116
120
126
123
123
118
113
108
104
100
99
97
100
102
103
107
111
112
112
114
118
112
99
93
106
134
150
141
121
111
120
130
126
121
121
116
106
96
100
113
129
133
129
131
134
125
115
110
113
123
119
117
117
118
123
128
126
126
122
113
107
101
104
112
118
124
131
132
128
120
119
114
109
102
104
114
125
132
133
126
121
115
115
120
127
127
127
132
138
135
126
124
132
144
139
120
101
99
111
106
102
101
102
106
108
109
115
128
138
141
136
128
121
114
106
105
113
127
134
130
121
114
110
114
110
102
101
111
126
131
121
102
92
100
119
137
146
150
144
131
119
114
124
133
129
114
103
112
132
101
102
106
111
115
111
105
106
120
139
148
146
135
120
111
105
102
112
127
134
127
111
104
109
116
121
115
109
109
115
117
113
98
87
92
108
125
128
120
115
116
118
121
121
119
122
123
122
125
126
126
113
106
111
122
122
114
106
112
128
135
125
113
108
111
120
125
129
132
129
116
105
100
107
116
121
120
118
112
108
107
112
118
120
119
114
110
108
107
108
109
113
117
120
122
123
122
120
113
105
130
113
99
99
113
122
120
118
120
129
126
114
107
115
125
130
123
117
116
117
115
110
107
109
115
120
121
120
119
114
115
121
132
137
129
112
98
104
118
129
123
113
113
120
130
129
121
117
122
128
110
109
106
104
107
114
122
132
135
130
115
107
108
118
123
117
106
97
96
108
113
114
112
111
116
120
124
125
128
131
130
127
127
125
116
104
96
104
120
140
143
131
123
123
130
133
131
127
132
136
105
114
120
117
108
107
118
132
133
119
104
97
102
109
110
108
108
109
111
113
113
112
112
113
119
129
132
132
133
136
134
131
126
125
125
126
121
116
118
126
132
132
124
118
121
123
124
124
120
114
112
116
117
112
104
104
111
118
117
111
109
111
115
113
107
105
114
125
132
128
115
110
111
117
128
134
132
133
137
139
134
127
124
130
140
146
140
128
114
108
107
112
115
116
111
110
119
127
131
127
119
114
108
101
100
104
111
114
112
107
110
120
128
124
112
103
106
117
124
120
113
106
110
117
126
130
128
121
119
118
122
127
133
136
136
130
122
113
109
111
116
121
124
118
114
114
123
136
142
141
112
111
112
114
116
117
120
124
119
110
105
112
123
125
118
108
104
106
109
110
114
126
134
130
126
126
123
114
103
101
114
136
146
142
127
114
108
107
114
125
131
131
125
121
125
130
127
122
120
116
102
105
118
128
129
121
111
110
115
115
111
108
115
124
128
125
114
106
107
116
128
143
147
137
128
121
119
117
115
119
128
137
137
128
120
117
118
121
127
131
131
123
117
121
129
134
127
116
110
110
99
101
117
128
122
104
91
91
104
115
118
114
115
123
132
132
119
109
111
118
123
122
115
113
113
109
107
109
117
127
128
123
117
118
123
123
121
121
126
134
138
134
128
124
126
127
124
125
125
120
96
101
116
124
113
99
94
101
112
118
119
121
122
122
121
117
112
109
110
115
118
114
108
107
108
103
100
105
110
112
108
106
115
133
143
139
127
121
124
134
144
147
138
124
111
107
118
126
127
114
107
106
101
106
118
123
113
98
94
106
116
113
100
97
110
128
131
122
112
105
108
112
116
115
118
121
123
123
120
115
108
105
106
108
108
100
94
101
122
136
133
117
106
108
116
124
129
128
124
113
107
107
110
117
117
111
99
95
99
114
118
108
95
89
99
115
119
117
113
115
117
114
110
109
115
121
118
113
113
121
123
114
108
110
120
126
124
122
125
132
127
115
110
114
120
121
120
117
116
113
111
113
113
111
109
103
100
97
100
107
117
120
114
106
107
112
120
119
112
106
106
106
107
111
113
109
99
92
96
107
113
111
110
119
133
139
135
125
123
124
122
116
114
118
120
119
117
116
118
119
113
117
114
108
101
102
101
99
98
105
114
118
116
111
108
108
109
104
100
95
100
110
122
127
121
107
100
98
99
99
98
101
112
123
130
126
121
117
120
120
119
118
116
116
116
116
117
118
120
119
111
110
110
107
104
105
108
115
122
123
116
109
103
100
97
90
88
93
100
105
109
116
124
127
121
113
112
116
119
115
113
115
121
122
121
118
118
122
123
121
118
120
121
122
121
122
123
123
123
126
102
99
106
111
111
107
110
122
127
123
110
105
106
110
105
98
96
101
104
105
106
108
114
118
121
120
117
113
112
115
121
124
123
121
122
122
128
129
126
125
130
134
134
131
128
127
129
131
130
133
103
108
117
117
109
105
107
111
109
98
90
92
104
113
117
120
122
118
112
104
102
108
118
127
129
128
120
109
97
94
101
109
115
120
126
135
134
129
122
123
132
140
136
128
124
125
126
126
125
125
111
118
118
111
105
106
113
121
117
103
91
88
94
104
115
121
126
131
126
123
119
119
126
127
126
120
116
110
107
105
105
109
115
119
127
138
138
131
122
121
129
132
127
125
124
127
126
122
119
122
109
106
103
101
104
107
116
125
126
119
109
108
114
118
115
112
114
119
121
120
116
120
127
127
116
102
97
104
113
122
123
120
116
114
116
123
129
131
133
135
136
133
127
122
123
127
123
118
116
122
110
110
108
108
107
106
106
109
111
110
109
111
116
117
111
105
102
102
99
101
104
116
128
131
124
108
98
101
107
115
118
120
127
131
126
116
113
118
132
142
142
137
128
120
113
114
116
117
118
121
119
120
119
119
115
113
108
102
98
103
109
110
105
100
97
101
105
107
107
106
107
114
125
131
128
120
115
114
112
109
109
117
130
139
136
126
117
115
119
123
126
126
123
120
113
110
109
118
123
125
117
112
108
109
113
112
107
101
101
103
111
117
117
115
109
111
117
124
127
124
114
110
114
118
119
113
108
111
117
120
116
111
109
111
117
126
131
126
114
103
101
110
118
123
127
122
114
110
110
113
114
104
102
103
102
95
90
94
100
103
104
107
114
120
122
120
118
122
126
124
114
106
105
117
124
115
101
96
107
119
120
111
99
98
110
121
128
127
121
116
115
114
116
120
130
137
132
120
106
103
104
101
105
112
113
106
97
97
108
116
116
109
109
111
119
118
113
110
112
109
103
94
101
122
138
134
113
96
98
113
127
132
130
128
124
118
112
113
118
122
125
116
114
112
120
131
138
136
124
117
99
102
110
125
134
131
121
114
118
127
130
122
109
109
112
114
111
107
106
102
97
94
101
115
125
125
113
105
104
113
127
141
145
136
122
111
109
112
114
113
111
112
114
114
113
114
118
121
118
114
104
107
113
118
119
112
105
100
104
111
115
111
109
110
115
116
114
110
110
112
109
107
105
102
104
106
110
113
114
116
117
117
118
113
110
109
115
120
122
120
113
112
114
119
124
119
111
104
98
98
108
112
116
115
101
88
83
87
96
104
107
107
109
114
120
122
116
109
110
117
120
116
108
107
113
119
121
119
118
119
121
115
109
111
115
119
118
117
119
123
124
120
113
117
126
136
130
117
107
109
106
115
128
134
128
116
109
112
122
128
125
117
115
120
129
128
120
111
113
117
119
118
116
114
117
119
121
118
113
112
123
132
135
131
125
123
118
115
115
117
121
118
108
100
108
124
130
126
122
125
103
108
125
143
150
141
125
121
127
133
125
113
108
117
130
132
124
118
116
114
113
114
116
113
113
116
123
123
115
103
109
129
142
133
117
109
115
118
119
118
117
113
108
101
107
119
121
115
115
120
105
106
113
121
126
118
104
102
110
120
121
114
111
118
130
132
124
115
111
112
113
112
112
117
123
129
132
129
119
108
103
110
118
120
120
114
110
105
108
117
120
118
114
117
129
134
125
108
101
110
119
118
115
116
111
107
102
101
106
114
120
123
123
126
130
128
122
111
105
110
115
112
112
118
125
128
120
113
113
117
117
109
107
118
132
136
119
93
84
98
122
135
136
133
132
133
128
113
104
107
126
128
129
126
120
116
113
112
110
110
111
114
115
118
119
122
123
122
117
113
114
113
110
109
111
114
113
112
116
121
125
119
110
108
116
127
126
111
94
93
111
135
148
145
133
130
130
127
120
116
109
116
123
122
113
107
107
111
116
118
118
117
112
112
116
118
120
119
117
118
121
121
114
108
110
116
123
125
121
115
114
114
110
102
99
109
122
126
118
107
104
116
131
137
134
130
134
136
133
125
97
100
104
101
96
98
110
120
122
123
121
117
114
115
116
115
104
95
101
119
138
143
132
118
115
116
119
120
120
116
114
112
111
113
114
113
112
115
121
122
115
110
110
125
137
146
145
138
133
127
108
103
102
104
113
124
130
122
109
98
97
102
107
110
112
110
102
93
101
119
136
141
129
114
104
101
104
110
121
130
130
124
123
128
131
122
109
104
118
134
135
120
112
120
138
146
140
130
124
127
121
115
113
118
129
136
134
123
103
91
95
106
115
113
110
107
109
109
108
110
111
114
111
102
95
100
108
116
121
121
122
123
128
132
133
126
117
111
118
133
136
123
113
113
116
117
110
111
120
132
112
114
114
109
110
117
133
140
136
123
113
112
117
118
115
113
117
118
113
107
106
109
111
108
105
110
120
125
120
110
105
108
116
123
126
123
121
121
126
130
126
115
109
109
111
109
106
109
117
122
91
104
117
119
111
110
120
132
138
129
114
106
106
109
114
120
127
131
130
128
125
121
119
119
119
119
121
125
128
125
118
114
116
120
118
114
114
120
122
121
110
100
98
107
120
125
122
116
111
106
99
113
129
136
131
120
113
111
112
114
114
115
109
106
105
111
123
129
131
127
118
118
119
123
126
120
116
119
127
130
132
130
130
127
119
108
104
111
117
113
107
103
108
118
125
125
119
113
111
113
123
126
128
122
116
113
115
117
116
112
114
121
124
122
116
110
110
107
103
94
91
102
120
132
132
120
115
115
118
120
123
127
133
130
120
105
102
112
122
122
118
124
133
142
137
123
112
111
114
120
119
120
117
111
104
108
116
122
114
101
91
99
118
136
139
127
112
107
108
103
95
92
100
115
123
119
118
120
125
125
123
125
127
126
117
108
105
112
123
128
122
118
119
127
133
131
125
119
111
107
106
108
113
123
130
130
118
104
91
86
89
99
113
125
129
124
117
117
129
135
124
105
89
88
103
115
120
122
125
125
127
128
125
122
118
119
118
118
121
125
123
113
105
105
113
124
127
119
108
98
106
105
110
125
143
145
125
98
84
92
112
123
116
100
94
107
123
134
133
127
119
116
108
103
103
113
119
117
109
107
113
122
125
123
123
124
122
116
112
115
119
119
121
117
109
103
107
118
128
129
116
116
116
118
122
127
122
110
103
107
115
120
106
88
86
113
143
149
129
104
99
114
130
133
125
120
121
113
107
105
111
116
121
123
123
123
118
109
103
104
108
116
125
127
118
103
101
113
132
137
120
118
119
118
111
110
112
115
117
112
112
107
105
103
109
122
134
133
120
104
105
116
124
127
128
127
126
121
117
120
127
133
127
118
116
122
129
123
110
102
104
114
120
124
125
121
114
107
105
110
106
104
112
120
121
122
121
121
120
115
113
115
117
119
114
110
109
113
116
116
117
116
113
108
109
119
127
124
113
110
125
145
144
125
110
119
132
129
109
93
94
108
120
124
129
135
130
118
108
111
99
102
111
123
134
142
140
130
118
107
104
110
112
111
109
109
113
119
120
116
113
115
112
108
107
114
124
123
107
96
105
123
132
123
109
108
116
117
108
101
99
104
112
116
128
132
130
123
118
119
118
111
107
111
121
134
130
112
96
90
97
107
114
117
121
123
123
120
114
109
109
112
112
110
109
114
117
118
112
105
101
106
111
111
109
109
112
120
131
135
126
112
108
115
129
132
124
116
117
120
115
99
89
89
99
107
105
97
94
99
113
128
135
134
130
122
115
108
108
109
109
110
111
110
107
105
106
112
119
122
118
112
105
104
108
118
128
137
141
136
127
121
126
132
133
130
125
127
136
144
87
87
91
96
100
102
105
112
123
129
130
128
123
118
114
111
113
117
121
117
111
109
112
111
109
104
105
113
124
125
120
113
105
103
107
118
130
132
119
103
101
115
130
133
126
121
126
141
151
148
106
112
115
111
109
109
116
126
134
132
122
108
101
102
110
115
116
121
122
117
113
111
114
121
121
115
113
115
115
107
100
101
112
122
123
118
114
114
115
110
107
111
120
123
121
115
114
121
125
117
140
133
115
101
101
110
118
122
119
116
110
104
106
120
132
134
123
112
109
112
116
116
114
112
112
113
114
115
113
110
107
113
129
142
138
121
104
108
128
142
137
121
115
117
122
120
117
118
126
129
124
120
108
102
102
109
112
110
106
106
110
115
123
131
135
130
119
108
107
112
116
118
114
105
100
100
105
113
122
133
140
143
145
142
132
117
107
113
131
150
152
135
118
109
114
122
131
143
153
155
95
105
117
124
124
119
113
107
104
109
119
126
124
117
109
108
111
113
112
113
115
118
117
109
102
101
106
113
120
125
133
140
144
137
125
116
117
123
130
135
135
126
115
104
105
112
123
131
135
131
104
102
109
119
123
122
117
113
115
119
124
125
116
109
106
113
120
120
113
111
114
118
113
100
93
100
115
125
123
115
111
114
121
123
119
118
125
129
128
118
104
99
105
113
117
117
118
118
122
123
113
101
91
90
96
104
112
118
120
117
109
106
109
116
121
123
120
108
103
107
110
109
99
86
85
101
118
127
130
130
128
123
119
113
111
117
126
130
128
122
112
109
117
128
138
139
134
127
123
128
107
106
104
99
98
105
116
124
120
108
97
100
116
124
121
114
107
104
106
110
113
115
113
112
116
123
124
119
119
127
139
142
134
120
110
107
112
117
125
126
124
120
119
126
140
148
144
129
116
115
107
112
114
117
118
126
133
131
118
104
97
104
114
115
110
106
108
114
118
121
121
125
133
135
136
131
119
108
104
111
123
132
135
130
116
99
94
103
117
125
117
105
105
118
135
141
131
122
119
122
106
104
104
108
114
122
133
133
124
114
104
100
98
101
108
115
119
121
120
120
117
117
117
118
117
108
102
99
105
113
114
117
124
130
124
108
99
112
132
145
137
122
116
122
130
129
122
121
128
136
105
105
110
108
101
103
116
131
138
133
120
110
104
108
115
121
124
123
120
117
112
106
108
114
115
107
100
105
117
123
117
107
112
129
141
139
129
128
133
141
145
141
135
125
125
124
120
119
118
120
118
119
114
109
112
115
112
108
110
118
121
113
101
96
101
110
114
114
113
113
113
112
110
109
108
112
118
117
111
102
103
110
117
118
114
108
106
104
106
106
102
94
94
102
114
126
133
126
112
102
99
106
113
120
121
113
104
106
115
123
119
106
97
95
103
113
116
117
116
114
106
98
95
100
110
116
116
116
119
124
124
117
111
110
119
125
123
115
110
107
106
107
108
113
116
121
121
116
112
112
108
106
113
118
119
114
108
105
109
116
121
117
113
112
113
115
116
114
112
107
101
97
100
108
113
109
103
105
119
129
124
106
96
106
122
127
122
114
113
119
119
115
114
118
121
117
108
109
116
124
116
117
116
116
114
112
109
105
110
119
128
127
118
114
112
110
107
108
111
112
114
114
117
119
116
109
103
109
121
121
110
96
97
112
122
119
110
104
112
120
121
118
120
127
132
123
114
111
117
122
110
118
117
113
111
110
109
114
121
129
132
123
115
110
108
102
97
99
109
118
120
117
110
110
115
117
120
123
123
121
113
106
105
110
117
115
112
109
116
123
132
133
131
132
132
132
127
120
114
113
115
120
124
119
111
106
108
116
124
123
117
115
116
125
123
112
100
95
100
104
107
108
110
112
119
127
130
126
123
121
120
114
102
97
102
113
122
121
119
124
133
136
128
120
121
129
135
128
117
116
119
129
135
127
111
103
107
117
121
113
100
101
114
126
126
120
111
106
106
103
106
116
124
130
135
138
135
127
118
113
109
106
100
96
101
112
121
120
116
118
127
132
127
121
120
124
128
126
122
126
109
116
117
111
104
107
116
125
124
109
93
92
103
113
110
103
103
116
125
126
119
115
119
122
127
132
134
128
121
112
105
101
102
105
114
124
125
120
116
121
134
140
133
123
118
118
123
124
126
127
101
98
96
96
101
110
117
119
111
95
88
100
121
131
118
99
94
107
123
124
114
102
102
108
113
116
114
116
122
124
121
112
108
113
124
133
134
125
121
125
135
137
128
116
111
116
123
123
120
117
104
105
106
106
108
114
116
111
99
85
85
101
122
133
126
111
103
105
109
109
104
102
107
117
123
119
109
104
111
125
132
129
121
122
124
125
124
123
125
127
124
118
112
111
115
118
121
121
119
116
115
120
118
115
115
118
122
119
110
100
96
101
106
112
112
114
117
116
112
107
102
103
112
128
139
135
117
100
96
110
127
133
130
123
118
116
116
122
130
128
117
108
113
126
133
128
117
116
124
130
122
116
109
106
105
107
111
117
116
110
104
105
111
115
114
114
119
128
127
114
100
93
104
118
127
121
107
92
91
101
116
125
121
111
111
120
130
131
124
115
102
104
116
136
148
143
127
115
115
118
114
105
104
106
103
96
95
104
114
110
101
100
112
119
120
115
120
127
133
123
105
96
98
107
112
107
99
93
95
103
109
113
110
110
114
121
128
125
114
102
102
105
110
114
124
137
140
129
117
113
105
104
110
122
125
115
105
106
116
125
121
115
113
119
126
128
123
121
121
123
118
113
111
118
123
121
115
110
108
110
111
114
115
119
120
118
111
107
105
104
106
109
108
106
108
120
131
131
125
122
103
108
115
127
134
130
119
109
110
121
128
124
121
127
134
134
123
109
105
113
116
115
113
113
114
116
117
114
110
111
118
125
125
119
110
106
109
111
110
108
109
111
115
113
110
108
109
112
114
117
100
108
112
114
113
111
108
104
97
93
95
104
118
129
132
120
107
103
107
114
117
114
106
99
93
97
104
109
109
112
121
131
127
113
101
103
115
122
123
119
112
110
105
101
99
101
104
108
111
116
106
114
115
109
96
91
99
107
111
105
102
105
115
121
115
104
98
106
118
128
127
121
116
112
111
113
115
113
113
115
124
131
133
124
118
119
118
119
118
119
118
110
98
94
101
114
121
123
120
119
122
122
119
114
111
112
117
124
133
140
138
130
124
119
113
106
103
108
118
121
123
123
121
123
124
125
124
121
114
111
118
130
139
140
134
126
119
109
104
106
115
115
106
99
104
117
128
126
122
120
112
109
112
124
138
141
133
124
123
127
127
119
112
108
110
108
109
114
118
119
114
110
109
111
113
117
122
122
117
108
111
126
135
131
121
117
117
112
108
108
113
120
114
104
103
115
124
127
123
119
96
95
101
112
124
125
120
115
112
111
110
109
106
101
99
101
110
121
126
121
114
109
107
112
115
119
122
122
121
118
119
121
118
113
113
114
118
116
113
114
119
122
120
116
111
114
117
119
123
125
107
106
105
103
101
101
107
113
116
112
115
124
131
125
111
100
100
109
115
119
120
117
116
119
122
122
121
122
125
130
125
118
113
115
123
125
119
111
107
111
121
127
132
130
120
110
105
109
116
122
108
116
125
123
118
110
109
106
103
101
109
122
134
134
121
106
98
100
106
114
120
119
114
112
111
115
118
120
122
122
121
118
118
120
123
123
122
118
115
118
125
139
142
128
104
94
105
123
128
120
95
113
128
129
116
105
101
100
103
112
116
117
111
103
104
107
109
108
108
113
119
119
113
107
105
111
115
113
108
105
112
118
124
122
120
123
126
130
129
129
136
144
142
121
100
99
123
139
134
117
97
102
108
104
96
97
105
114
120
124
125
117
99
87
90
100
110
115
114
118
122
123
114
107
105
111
115
117
113
110
113
117
124
128
129
127
123
120
119
128
134
135
124
114
110
121
135
136
122
111
104
93
87
90
103
123
135
133
119
108
107
114
117
111
98
92
98
111
124
125
123
115
104
95
91
97
105
114
116
116
114
111
112
117
120
116
107
99
104
118
125
117
106
103
109
121
125
123
119
126
105
95
87
90
109
133
142
133
112
97
101
116
130
126
109
96
102
117
128
124
113
105
100
91
85
86
91
95
98
99
103
105
102
100
101
105
105
100
102
109
113
110
103
102
105
111
109
109
119
136
116
110
99
92
100
115
121
122
113
108
110
116
121
118
112
115
122
128
124
112
107
108
114
112
109
108
109
111
111
111
113
115
115
114
115
118
120
116
111
108
110
107
106
112
117
124
123
117
117
120
117
111
103
103
111
116
118
111
110
110
114
116
112
111
112
119
125
128
126
122
121
118
117
121
125
123
124
128
134
135
131
127
128
134
140
138
131
120
117
118
119
118
115
116
125
135
138
128
117
116
110
108
107
113
122
125
119
112
106
108
112
119
121
117
111
110
112
119
129
133
128
120
114
119
128
124
116
113
118
125
123
118
116
122
129
132
130
127
125
122
120
122
123
123
125
122
116
110
114
125
111
113
110
105
104
109
115
119
115
107
105
109
115
117
112
107
102
107
115
119
119
117
120
130
137
134
119
106
100
103
108
110
109
108
107
112
121
133
137
126
110
106
115
126
126
112
97
96
112
124
119
121
116
106
98
101
108
115
113
105
97
98
107
118
118
110
104
103
109
112
112
116
123
134
139
134
126
118
112
111
112
120
126
126
118
113
112
123
132
130
114
100
99
105
115
112
114
120
125
120
123
121
118
119
116
110
102
99
101
105
106
109
113
120
124
122
115
109
112
117
122
125
125
125
126
125
125
128
130
130
128
129
129
132
132
124
111
109
119
136
141
132
118
104
100
106
118
129
131
115
108
107
109
113
120
119
111
104
106
115
120
121
115
111
112
121
126
126
118
113
117
122
124
119
115
116
125
129
129
127
123
119
112
116
124
129
122
107
104
118
137
146
139
122
109
101
104
111
116
117
100
101
98
93
100
112
121
125
124
120
119
117
108
97
93
104
121
127
121
106
100
105
109
107
106
117
128
129
124
114
110
108
109
111
120
125
124
116
106
105
112
123
128
125
114
105
102
105
112
119
120
114
102
91
92
105
121
131
132
123
118
119
119
109
100
96
104
117
123
119
111
102
99
100
109
124
134
130
117
107
112
121
125
123
122
124
127
129
124
117
116
118
117
115
116
115
116
117
113
113
121
113
104
102
104
113
122
128
128
123
121
128
137
133
121
110
110
120
125
126
118
111
108
113
125
135
135
122
108
105
120
140
145
133
122
120
127
130
127
122
117
115
115
116
119
130
132
125
120
115
99
98
104
110
116
123
125
125
121
115
113
116
122
125
125
126
129
128
121
113
108
112
120
127
129
127
121
113
103
104
118
135
140
129
115
110
113
117
118
119
114
110
109
113
120
124
124
119
118
121
105
102
107
115
121
124
122
116
108
103
103
102
99
102
111
125
130
122
107
98
100
111
119
123
118
112
110
113
111
110
112
119
125
121
113
105
103
108
115
119
117
113
111
113
111
110
112
117
122
126
120
115
114
116
121
120
116
108
103
101
99
98
98
101
107
116
125
122
112
103
104
111
120
121
115
110
115
124
130
124
117
117
125
131
126
120
121
120
115
108
104
113
123
127
123
118
124
136
140
129
103
108
114
114
111
111
113
119
119
112
102
102
109
115
115
118
126
132
128
117
109
113
121
122
113
108
115
132
142
135
120
119
126
135
138
138
139
135
119
101
95
110
128
133
126
121
128
141
143
129
97
107
114
113
108
108
115
128
134
128
119
117
123
130
130
124
117
115
114
113
111
114
117
118
111
108
115
122
124
114
102
101
113
127
130
123
120
124
127
124
118
117
124
131
125
118
114
120
125
125
125
120
116
114
113
116
119
123
126
128
127
125
126
128
128
122
114
108
107
111
115
115
112
109
111
113
115
114
107
96
93
101
115
126
124
113
107
115
131
140
134
123
122
127
127
121
114
116
124
131
125
120
117
117
120
118
112
104
101
113
126
131
128
119
112
111
115
119
122
123
119
117
116
117
112
112
112
110
108
106
113
123
133
134
126
119
118
122
130
131
126
119
115
114
116
121
125
130
133
135
104
110
118
124
125
119
103
86
85
106
134
149
141
120
102
101
111
119
118
111
111
121
129
123
109
95
98
107
106
100
103
120
134
133
119
110
113
126
131
126
115
111
108
108
113
118
121
120
117
117
107
108
115
121
127
125
112
97
97
114
134
144
135
119
111
113
113
108
97
94
107
123
124
108
86
81
98
113
111
96
87
101
120
124
114
105
115
135
145
134
114
107
112
127
137
136
121
109
104
105
115
113
113
114
115
116
117
115
115
113
109
109
111
118
125
125
113
95
90
102
119
124
115
99
87
90
104
114
120
121
118
118
117
117
118
121
130
144
147
137
120
112
116
131
143
145
132
118
110
111
115
120
116
106
98
104
118
129
123
110
98
101
111
121
123
118
116
114
116
121
122
119
113
111
112
112
105
106
119
136
141
131
118
113
123
131
132
128
123
122
119
118
121
125
133
135
131
119
113
114
122
123
116
102
97
110
131
140
124
105
102
114
119
114
108
115
132
143
139
126
115
109
114
121
123
121
106
100
108
117
122
118
117
120
125
120
114
109
114
118
119
119
125
130
133
129
120
114
115
117
122
119
104
94
98
118
141
144
126
107
103
109
111
109
109
117
130
135
128
119
112
108
114
119
121
114
108
107
109
113
113
116
126
134
130
115
108
115
129
132
122
116
116
121
127
122
112
110
119
133
117
117
109
103
102
116
134
142
136
121
111
111
119
123
123
118
117
119
122
121
111
103
104
117
123
121
113
116
123
127
124
122
126
137
140
133
127
126
125
123
120
117
115
117
121
120
114
109
115
130
120
126
121
111
106
103
105
110
114
111
104
103
108
115
119
112
106
108
113
112
104
97
96
96
96
98
101
103
104
109
118
126
128
123
122
125
126
122
116
112
114
115
110
105
113
127
138
135
121
112
102
105
112
115
114
111
107
112
116
115
107
99
101
106
105
101
101
105
110
103
93
86
92
101
109
114
117
117
116
116
121
124
122
111
105
106
108
109
106
106
116
125
123
114
112
120
135
146
146
143
108
108
114
121
123
118
111
110
116
117
117
110
111
112
109
105
101
103
109
109
105
103
107
113
121
127
132
136
133
126
116
110
109
111
111
108
108
109
112
114
117
123
126
127
123
119
119
129
142
145
109
114
117
119
120
119
118
116
119
121
121
117
116
119
121
118
112
111
118
126
125
117
111
109
110
112
121
133
143
138
124
108
105
112
119
117
111
110
114
117
112
112
122
138
143
132
118
116
121
122
106
111
110
110
114
121
122
118
117
120
121
116
113
118
124
122
114
107
110
119
122
119
112
104
101
102
110
119
128
129
117
100
94
101
113
115
112
111
114
119
119
115
115
125
132
134
130
122
116
112
120
119
113
109
108
109
112
113
113
113
110
109
111
121
129
128
117
102
96
103
111
121
121
113
105
108
113
116
113
110
105
98
93
96
106
114
119
118
112
111
116
118
111
105
109
121
128
122
111
109
119
120
120
118
110
107
107
114
122
120
110
109
113
124
132
132
122
114
105
103
107
118
123
120
116
114
116
116
117
117
117
114
107
103
105
112
119
116
110
106
112
122
127
121
117
115
112
110
108
117
108
106
111
119
126
124
117
112
114
117
115
117
121
123
119
114
111
115
115
112
106
104
107
111
116
118
118
117
119
121
122
117
110
108
108
112
115
114
113
118
126
134
133
126
120
115
111
112
120
125
118
115
114
120
126
125
115
101
97
96
106
117
122
121
111
106
109
119
124
121
112
102
103
110
117
120
121
121
122
126
124
118
112
112
117
123
122
118
115
120
123
122
114
112
111
117
122
123
120
116
118
123
123
120
116
119
122
120
112
105
104
111
118
120
117
118
122
129
128
124
114
109
106
111
119
121
116
112
113
125
131
125
118
116
119
124
124
122
118
112
103
98
101
112
123
126
122
119
114
112
112
118
118
110
112
121
133
139
136
125
116
113
117
119
117
119
122
121
114
110
108
106
109
116
123
122
109
93
90
106
123
131
126
118
115
118
123
126
127
122
106
100
111
132
143
134
120
113
117
126
121
115
107
104
104
109
116
124
127
122
114
112
118
120
118
112
107
108
109
105
101
103
112
118
124
120
109
93
85
94
117
133
139
129
119
119
126
131
131
125
115
112
120
137
146
141
126
118
119
132
111
108
109
109
104
98
98
114
124
117
101
99
109
119
117
109
107
114
121
121
115
114
117
121
120
116
113
110
109
110
119
130
133
126
118
117
120
122
118
112
113
115
115
113
122
137
140
129
118
115
102
109
119
123
118
108
107
115
123
122
115
110
112
118
116
112
109
111
119
124
127
128
127
124
120
113
114
120
126
128
122
114
107
107
112
117
120
117
109
104
111
115
113
109
114
132
139
129
111
100
116
114
111
112
112
117
117
115
107
106
111
117
124
132
133
126
113
102
102
112
123
128
124
116
111
114
121
125
125
122
119
114
107
106
113
128
138
131
117
107
109
113
114
113
117
124
131
126
119
117
116
116
112
104
105
112
120
119
107
93
89
99
118
135
140
129
114
104
104
110
113
117
112
105
104
114
126
127
114
107
114
126
129
122
117
126
139
140
131
120
111
110
106
102
106
116
127
132
137
140
103
115
118
113
107
111
120
124
118
106
99
105
118
126
121
109
104
109
116
117
118
119
119
113
110
112
120
121
113
100
102
115
126
124
119
119
127
133
132
127
119
113
109
110
118
123
126
128
129
127
105
101
92
89
97
110
114
111
107
108
112
121
124
124
117
106
103
110
119
122
123
124
126
121
111
108
113
121
119
107
95
95
105
114
120
122
119
116
115
117
118
124
125
125
122
122
122
121
117
110
103
89
78
84
100
114
114
107
101
103
109
114
113
113
114
112
110
111
113
114
117
119
117
113
110
107
110
118
119
115
107
106
107
113
118
124
124
117
105
99
108
121
127
118
108
111
124
135
134
124
92
96
105
112
113
112
112
116
117
114
111
111
110
102
98
101
112
119
118
113
110
114
118
116
113
109
111
116
118
123
128
130
122
111
105
112
125
129
118
103
104
112
120
119
111
110
119
132
137
131
92
100
111
112
105
101
110
118
117
110
113
124
134
123
102
96
104
120
124
121
120
123
126
123
118
115
121
129
134
132
128
123
122
114
108
108
118
128
129
118
110
112
119
124
113
103
97
103
113
115
94
95
97
93
99
107
120
119
103
96
105
121
135
132
118
105
101
103
109
117
125
128
124
116
109
111
117
123
124
121
114
114
124
131
130
121
120
125
130
127
121
118
118
107
85
73
82
105
119
117
97
105
105
100
102
114
125
120
111
108
113
110
100
99
104
111
112
104
100
109
122
128
121
111
101
98
98
94
93
101
113
127
136
136
131
124
125
125
127
128
129
135
127
104
83
80
102
125
129
119
99
109
116
113
111
113
116
117
115
116
116
110
91
84
90
107
120
123
117
112
118
121
117
108
100
98
100
100
99
98
112
123
129
123
115
115
121
124
123
122
129
133
125
112
106
113
125
125
116
106
99
97
105
113
117
115
113
112
110
112
115
117
117
113
104
104
112
127
136
130
121
117
115
107
102
105
117
124
117
105
100
101
106
104
103
110
118
122
120
117
118
120
115
108
109
118
125
124
115
112
103
102
106
114
120
118
109
107
108
114
118
123
124
120
113
107
112
127
137
131
123
118
115
110
104
104
108
112
111
106
102
97
91
89
98
118
131
128
118
113
118
124
123
115
112
118
124
125
123
126
122
120
115
116
119
116
105
95
95
107
117
118
111
105
105
111
120
128
126
116
108
107
111
111
111
106
100
100
105
111
115
110
103
104
117
132
138
129
116
111
118
125
123
117
117
123
128
125
120
124
131
113
96
99
115
124
119
104
95
100
114
119
119
113
109
112
114
115
113
107
98
93
98
115
124
120
109
103
108
115
116
114
117
131
141
141
131
117
114
119
128
126
113
103
107
120
125
122
118
122
123
105
89
91
107
122
125
118
107
102
106
115
121
124
120
115
109
107
111
115
112
102
100
115
131
136
126
117
117
120
118
114
115
124
131
131
123
118
120
130
131
123
108
97
100
109
113
113
118
128
114
114
113
113
114
117
117
115
109
102
98
101
106
109
111
110
108
107
113
121
124
119
114
112
122
135
136
132
129
129
125
116
104
102
107
120
131
136
137
131
120
107
97
98
103
109
111
114
122
132
115
121
126
127
124
122
116
114
112
115
116
114
108
102
101
103
108
109
111
114
119
124
125
120
117
119
123
125
125
123
122
118
111
109
115
126
134
139
137
131
118
105
103
106
108
107
111
121
133
133
125
121
116
111
104
100
106
115
130
140
141
134
123
119
119
119
117
114
111
112
119
128
139
137
130
120
119
119
120
120
121
123
123
121
123
124
116
108
108
121
129
133
131
124
113
106
111
124
137
135
114
111
107
98
89
85
97
119
138
141
133
124
121
123
121
113
106
107
112
114
120
131
138
132
124
117
118
124
129
129
128
124
117
110
111
116
111
97
93
108
127
140
138
125
118
118
121
120
117
119
98
102
101
96
95
100
115
128
134
124
113
110
116
116
104
87
82
93
109
120
121
119
115
108
104
105
117
127
132
128
123
118
109
105
109
119
124
121
115
115
123
127
122
111
107
112
120
120
112
111
113
106
99
95
101
111
119
125
126
119
115
119
123
118
103
89
91
104
118
121
115
107
106
108
113
120
127
127
121
113
109
113
121
125
125
120
120
125
128
128
126
122
114
101
93
94
107
122
127
124
121
108
101
100
106
109
106
109
113
117
119
122
126
121
115
112
117
123
120
114
105
100
107
118
128
133
128
118
109
105
107
116
132
144
144
127
112
109
118
124
127
118
113
111
109
108
113
121
125
121
106
105
113
119
117
109
105
107
116
121
121
118
117
116
119
124
129
125
117
111
108
110
113
115
112
112
112
112
114
113
113
115
125
136
144
138
125
114
113
118
121
116
113
115
122
123
121
116
114
113
93
102
115
123
120
114
118
128
136
135
124
112
104
104
112
122
127
126
119
116
120
123
120
112
101
97
106
119
123
116
111
108
117
126
129
127
123
120
118
112
110
111
112
114
113
114
113
115
117
119
111
117
125
127
121
118
124
138
143
134
113
98
94
99
104
112
120
126
130
122
118
118
121
122
118
114
118
122
122
111
106
113
124
127
120
108
108
114
114
108
102
108
114
116
115
110
110
118
118
114
132
133
134
131
122
114
112
121
125
116
101
91
95
105
114
115
117
123
124
121
114
113
119
124
125
122
121
124
125
120
116
119
124
128
122
115
114
117
121
117
113
118
124
124
120
119
122
123
117
102
118
117
118
124
123
112
101
101
108
114
113
111
115
124
129
125
116
107
106
108
113
115
115
110
110
112
119
123
124
123
121
119
123
126
122
120
121
125
128
129
125
120
121
125
126
129
132
134
131
124
107
101
109
122
126
120
110
109
118
131
133
132
129
127
124
119
113
112
114
115
114
113
109
108
110
119
126
123
111
103
106
117
126
128
121
116
119
126
128
126
120
116
120
129
131
130
128
126
127
124
105
101
108
118
118
117
119
124
127
130
129
125
118
110
101
100
112
127
135
125
112
108
114
122
127
127
124
122
106
89
88
105
125
131
121
115
116
119
117
115
112
115
123
134
136
132
120
106
92
89
102
104
103
99
99
104
110
111
108
107
110
115
116
107
101
102
112
125
122
110
102
111
128
135
127
117
121
125
119
99
86
95
115
123
120
112
111
117
117
113
110
111
119
127
136
138
128
109
93
93
121
120
110
100
100
108
110
100
90
94
107
122
130
131
127
123
118
113
104
97
104
117
128
128
116
113
125
137
134
114
97
103
119
128
123
113
113
122
129
125
117
110
108
119
132
142
141
133
125
122
133
135
127
117
111
112
111
107
100
97
102
117
129
140
141
132
120
108
106
114
120
126
125
123
117
115
118
121
121
118
109
109
117
126
126
120
116
121
125
127
124
116
107
103
107
118
130
134
132
125
125
132
129
118
108
107
112
116
112
106
106
117
126
126
124
125
127
125
121
120
121
122
119
119
116
106
96
97
112
127
122
108
100
108
126
132
126
114
112
119
129
133
124
114
108
112
120
124
121
115
126
130
123
111
106
107
117
122
117
112
121
133
128
113
106
118
142
147
129
111
103
108
116
115
112
106
102
107
121
132
128
108
98
107
126
136
131
119
115
118
126
135
139
138
134
129
125
123
119
114
126
129
121
109
105
112
124
128
125
121
126
134
131
119
110
117
130
136
127
115
111
115
115
119
124
127
131
130
124
115
111
110
116
123
125
122
118
118
118
117
117
118
118
119
120
117
114
114
118
120
114
119
118
113
110
113
123
128
126
121
118
125
134
136
127
115
109
114
126
133
130
117
113
118
130
142
145
140
128
115
109
114
123
128
123
117
114
116
117
118
120
123
119
116
116
115
112
112
117
131
105
107
109
110
108
107
106
104
103
95
85
88
106
126
137
131
121
117
115
112
109
108
109
105
103
102
105
113
115
117
118
117
118
120
123
126
125
117
114
117
121
124
117
112
118
131
138
134
128
125
106
103
105
109
112
111
108
105
103
101
98
103
112
118
115
111
111
115
115
106
100
107
114
116
111
111
117
119
114
107
110
117
119
110
105
109
115
114
106
104
115
128
127
114
112
120
131
134
138
144
107
106
108
113
114
110
104
102
103
105
107
109
113
116
112
109
109
114
114
111
107
109
114
116
121
129
137
135
119
102
103
120
135
131
120
118
125
126
115
102
107
124
138
136
124
119
122
131
135
140
107
112
116
119
120
117
116
117
113
108
102
100
106
117
125
124
117
114
114
113
110
107
112
115
120
126
135
140
140
135
133
133
135
130
122
117
119
124
123
113
108
109
121
131
132
131
127
130
130
123
113
114
116
118
123
127
128
124
124
124
119
112
107
114
123
125
120
115
112
110
111
115
115
115
112
113
117
123
130
131
129
123
119
117
114
108
107
113
122
128
120
111
105
111
118
124
128
129
125
115
120
117
114
110
112
113
116
118
123
124
121
111
106
107
113
121
121
114
109
106
111
118
120
114
106
102
103
99
96
95
99
108
119
126
124
117
116
119
121
123
127
126
120
114
112
115
118
119
114
113
115
113
111
111
111
109
109
113
116
113
105
100
104
110
120
125
123
114
106
103
107
110
115
112
105
98
91
88
94
103
115
120
120
119
117
115
119
122
117
111
110
123
129
128
120
114
112
113
116
121
115
105
105
120
134
134
119
109
111
118
122
120
117
120
127
133
133
122
110
104
106
110
117
119
116
107
96
92
103
121
131
129
118
103
95
98
106
113
114
110
105
106
112
116
119
115
111
113
119
121
122
119
121
130
136
131
116
107
113
128
135
128
115
107
116
131
138
132
120
114
114
119
121
123
123
122
119
116
120
130
135
132
120
108
99
99
103
111
114
115
113
108
107
112
115
114
111
113
116
116
119
133
137
131
123
116
115
120
127
130
127
116
105
100
106
118
130
127
121
115
117
120
118
111
109
114
120
125
125
127
127
125
116
111
107
109
112
115
116
115
112
116
123
130
129
123
116
111
112
115
109
118
121
121
119
118
118
121
125
126
123
119
119
114
114
114
113
112
110
110
113
119
114
103
96
100
108
113
113
110
112
116
119
116
114
113
116
122
122
116
111
112
122
136
142
132
122
114
115
121
108
106
104
108
113
114
111
111
114
117
118
118
120
122
120
113
108
106
109
115
120
125
124
115
108
108
111
115
113
110
115
130
140
137
126
116
117
125
130
125
117
113
114
121
127
129
125
119
121
131
104
110
111
108
104
104
110
122
126
117
100
94
102
112
119
113
108
108
113
118
122
128
134
136
128
119
115
119
124
124
127
137
140
133
119
112
117
125
128
127
126
123
117
110
113
121
125
124
121
122
99
112
121
117
107
104
110
121
121
107
94
94
102
110
105
101
99
104
108
110
111
116
125
128
120
111
105
109
119
127
128
123
115
110
112
119
128
126
119
112
117
120
119
116
118
130
132
122
106
99
115
117
115
111
106
108
111
110
103
95
96
99
105
109
107
103
98
94
93
97
103
113
115
114
111
112
115
113
113
118
120
119
115
113
122
134
141
132
117
109
110
115
119
120
126
133
132
121
106
100
126
126
117
109
106
109
113
115
115
108
101
98
98
109
119
121
113
102
92
93
103
116
120
116
116
122
130
127
114
102
106
118
124
122
122
128
134
129
119
113
112
116
119
122
124
125
127
121
119
120
106
115
120
121
119
115
114
113
114
111
107
106
107
113
119
121
121
117
113
104
108
120
126
121
113
113
120
124
115
97
91
97
108
112
111
111
118
123
123
117
110
111
122
133
134
124
111
110
116
122
87
89
94
106
119
122
114
102
94
93
99
111
120
123
122
121
120
122
120
115
111
119
123
118
108
103
111
126
131
115
94
86
96
110
112
109
108
116
123
123
115
114
123
131
127
110
99
101
111
119
93
85
85
94
106
112
113
110
109
108
108
110
112
119
125
126
121
111
103
101
106
116
119
117
112
110
119
124
127
119
109
105
110
115
115
117
120
123
121
118
113
118
121
120
112
106
110
120
123
120
100
102
112
117
112
103
104
113
123
124
119
111
110
112
115
122
121
112
98
93
103
117
123
121
118
119
121
118
110
105
110
121
122
112
108
115
132
136
122
105
99
109
119
123
122
122
130
132
127
115
97
101
114
122
117
109
106
105
101
98
102
114
125
117
106
108
119
122
118
112
117
124
127
119
111
109
116
120
116
105
105
111
118
114
108
110
125
136
133
117
106
109
119
125
123
118
115
112
110
106
106
96
90
88
100
117
127
118
98
90
100
117
122
115
107
107
112
113
113
118
127
129
124
113
103
101
105
108
106
101
98
105
119
131
131
125
126
133
138
132
121
113
116
114
108
98
96
101
107
108
118
112
92
80
91
119
139
133
116
110
116
116
107
100
107
116
115
105
101
110
124
128
121
111
106
106
103
94
88
92
107
123
132
132
128
123
125
128
125
118
111
110
112
111
109
110
113
120
122
121
108
115
115
111
109
112
120
115
108
109
114
112
107
106
113
118
117
110
105
109
118
122
120
111
106
106
109
107
101
102
115
130
132
118
103
104
117
125
122
112
108
108
111
112
117
124
133
134
129
126
96
106
123
132
127
113
103
102
106
111
113
113
114
116
118
116
113
111
108
108
111
118
120
113
104
103
117
127
124
111
109
118
122
114
102
104
121
136
137
130
127
126
120
112
110
119
134
133
122
108
110
114
126
137
135
121
105
105
118
131
126
114
103
103
111
114
111
110
108
107
109
115
119
115
111
111
119
122
115
110
109
114
117
115
114
121
132
135
134
133
139
146
139
125
114
118
131
128
110
92
120
121
124
132
132
121
105
96
103
117
120
109
97
94
101
105
106
106
109
111
110
108
106
112
115
115
108
98
93
99
107
110
107
108
118
129
134
131
127
132
143
147
137
120
112
116
123
124
116
107
110
105
103
109
116
118
109
94
87
90
98
105
106
105
104
103
101
105
109
112
107
99
105
118
131
124
104
92
93
101
103
102
104
113
121
121
118
116
122
129
132
125
110
95
96
110
119
123
121
123
108
104
102
106
114
119
119
115
106
104
104
105
108
110
114
114
110
106
106
108
109
106
110
122
130
131
124
121
124
124
117
114
118
127
127
117
103
99
108
115
120
110
94
86
95
113
128
128
123
124
111
120
126
129
128
124
118
116
116
119
121
116
110
109
115
124
126
115
108
111
119
119
106
97
96
111
127
140
149
149
141
126
117
119
127
132
126
116
111
115
122
122
113
104
104
116
130
133
125
124
112
119
123
125
122
118
111
107
107
115
123
125
118
111
115
123
128
123
115
111
115
116
109
95
89
95
108
119
130
136
134
119
103
99
118
143
155
145
129
120
124
130
132
128
120
114
113
116
120
126
114
106
98
94
91
99
109
118
121
119
113
113
115
119
121
122
123
120
112
107
106
115
128
131
126
117
109
104
101
106
113
116
110
100
106
123
135
132
122
111
109
114
122
129
130
121
112
109
117
126
116
110
104
97
92
95
111
129
136
123
107
101
110
121
122
112
101
104
110
112
112
119
133
137
130
118
110
108
111
115
120
126
121
107
102
105
112
112
110
106
107
105
107
113
125
135
136
127
118
120
120
125
131
129
120
111
111
122
125
113
102
99
110
121
118
103
94
103
117
121
121
120
120
118
108
99
102
115
132
137
135
128
117
110
110
116
124
125
121
118
121
121
114
106
109
124
138
140
127
116
122
126
134
138
134
119
110
107
110
109
103
101
106
111
113
113
114
119
119
117
111
112
118
123
117
109
103
112
120
124
122
119
122
128
128
121
117
120
125
126
125
126
124
117
109
106
117
128
133
130
113
112
124
136
138
122
105
99
107
117
117
108
100
99
105
113
119
117
109
105
101
104
111
121
122
114
103
95
100
105
109
114
124
141
144
125
102
94
105
119
125
124
125
128
124
112
108
115
122
121
110
113
123
131
130
119
106
105
115
126
127
119
105
98
101
107
112
111
111
113
113
111
108
103
102
106
107
108
110
111
107
103
111
128
146
144
125
106
104
112
118
117
117
123
125
122
114
109
110
107
104
108
112
113
109
107
114
124
125
119
114
113
116
116
112
107
107
111
119
125
127
122
112
102
101
111
125
132
125
112
101
98
110
125
137
143
138
130
120
114
106
100
102
109
114
113
110
109
113
117
108
102
103
103
99
99
107
123
127
117
102
100
114
123
116
102
93
101
117
123
119
116
115
117
119
121
122
119
111
100
96
104
118
124
121
111
107
113
120
118
111
103
102
110
113
110
107
106
113
120
127
117
113
117
112
102
95
104
118
124
114
102
100
109
112
104
94
95
107
115
119
114
116
123
131
124
109
97
94
101
110
112
111
106
103
98
96
102
112
121
124
120
116
114
115
116
118
115
114
118
119
108
109
120
127
115
95
87
96
111
113
103
97
105
119
124
116
108
108
116
123
125
123
124
129
127
118
108
108
124
135
130
113
101
101
113
122
124
122
122
123
120
115
115
118
126
131
131
126
123
105
100
108
121
123
114
100
94
94
96
97
102
110
117
119
118
120
125
126
127
122
118
114
113
116
122
127
128
128
133
139
141
132
121
112
114
125
130
124
117
115
116
117
119
122
125
127
122
115
112
96
103
115
118
109
104
108
119
116
102
90
96
110
115
103
95
106
127
140
129
113
100
105
110
114
116
121
125
121
115
112
120
128
127
118
110
106
107
108
109
117
126
129
128
124
123
117
107
95
92
99
108
114
110
105
109
126
136
129
105
87
83
93
103
103
102
111
125
128
116
101
98
112
126
130
124
119
121
120
108
102
106
115
124
121
115
108
104
111
119
128
129
122
119
122
128
129
125
121
122
125
125
115
105
107
122
136
135
119
102
93
97
109
122
128
128
124
123
121
112
103
101
111
123
131
125
124
127
124
119
118
120
122
125
124
123
121
120
122
125
127
118
103
94
104
126
143
150
152
148
136
127
113
102
101
110
119
118
111
106
108
118
130
140
140
134
125
123
122
120
116
108
110
118
122
120
121
119
121
121
117
111
111
114
117
115
112
110
111
117
124
121
104
86
85
102
123
138
139
130
122
116
112
108
109
108
107
104
105
108
118
129
131
123
119
120
125
125
118
116
117
118
120
119
117
111
109
115
126
130
119
99
87
94
106
110
107
103
104
113
122
130
121
106
98
103
113
122
127
127
112
114
121
126
125
117
107
102
103
110
122
127
118
99
90
105
124
125
111
99
104
118
119
116
109
110
119
131
138
140
128
110
98
100
113
120
121
116
114
117
122
122
123
122
120
122
128
133
134
136
109
114
122
124
118
109
105
107
115
124
128
126
111
97
93
106
122
126
118
111
112
117
117
111
111
124
141
143
130
116
107
105
109
113
114
115
115
117
120
124
129
126
121
117
119
127
130
131
129
125
107
108
110
111
106
104
104
111
121
128
131
127
123
119
123
125
127
126
125
129
131
126
116
112
117
130
142
141
127
106
98
101
108
103
99
99
105
116
124
131
135
136
128
118
121
128
131
131
125
122
109
101
101
109
118
122
122
121
116
108
96
91
96
111
121
119
108
102
103
110
122
134
137
127
117
113
114
117
114
106
105
105
113
120
124
123
118
114
113
117
116
110
108
113
130
138
129
109
101
108
113
108
103
108
113
115
111
107
106
107
108
111
114
119
119
117
116
114
114
114
123
135
137
121
104
103
116
123
117
107
104
105
109
109
113
123
127
123
108
101
106
115
113
110
115
122
118
100
89
101
114
106
102
104
106
106
104
102
103
107
112
119
124
120
115
114
118
125
124
114
111
115
116
112
103
107
117
119
111
99
103
115
121
115
114
125
135
127
102
84
94
123
135
127
115
114
116
112
104
107
117
110
109
112
115
116
117
119
120
115
106
102
105
108
105
105
110
120
126
117
103
100
108
117
122
124
123
124
122
122
130
135
129
113
102
104
114
121
114
108
111
123
130
126
116
118
126
127
118
111
118
115
119
121
121
116
116
119
126
128
122
112
106
104
102
104
109
119
126
120
109
105
113
123
128
126
120
116
119
130
137
142
136
121
104
93
96
111
127
138
134
124
114
112
113
119
124
124
116
109
111
118
122
119
111
103
103
110
121
124
122
118
112
103
98
96
102
112
120
116
112
110
112
114
118
118
112
104
102
108
119
132
142
142
127
110
104
113
125
133
130
125
119
116
113
114
118
122
118
117
115
115
111
108
104
103
108
114
116
112
105
101
102
100
96
95
97
103
108
111
112
111
112
113
117
116
111
107
108
114
120
123
126
125
121
114
113
120
123
121
118
118
119
118
115
114
122
132
138
137
124
109
100
103
109
112
112
111
116
121
118
110
103
102
110
117
118
112
108
109
113
118
120
118
115
112
107
107
117
128
130
121
105
92
93
101
112
121
121
115
110
106
107
112
117
120
126
130
131
128
116
112
108
110
114
112
106
107
117
129
130
115
104
104
118
132
133
121
110
109
115
122
121
119
114
112
114
118
126
134
136
127
112
94
87
96
109
118
119
116
114
115
116
115
114
111
108
110
114
117
115
121
121
119
114
111
104
106
113
117
113
106
104
110
118
127
122
113
105
106
112
118
116
109
105
112
121
130
129
125
122
119
116
107
99
99
108
118
120
117
116
125
133
132
124
108
103
106
112
123
116
117
115
118
119
113
103
98
100
104
108
109
112
114
116
114
112
109
110
110
113
115
110
99
91
97
116
128
126
112
101
105
114
114
107
103
108
119
124
118
113
114
124
132
134
128
122
115
114
117
109
107
110
118
123
121
112
102
103
110
112
108
104
102
104
110
114
122
126
123
120
114
111
103
94
95
109
126
135
126
114
113
117
117
111
105
109
119
128
127
123
117
112
110
113
119
124
125
120
118
105
114
118
118
119
119
122
125
124
118
106
96
92
97
106
115
122
124
123
115
108
108
112
117
113
107
108
122
132
129
120
113
113
112
115
117
124
129
127
126
124
124
120
108
96
95
103
119
129
134
102
109
114
113
110
110
111
113
108
104
101
103
105
110
115
121
125
124
118
109
103
105
111
116
117
111
106
104
105
106
106
108
110
114
121
130
136
132
125
112
111
119
124
124
115
104
100
107
120
135
103
105
111
113
114
111
105
100
99
103
105
105
104
102
104
109
113
111
107
103
105
111
114
114
112
112
110
103
97
102
110
121
121
120
117
117
120
117
115
113
115
119
123
126
122
116
110
108
110
114
112
112
113
118
119
114
109
111
117
126
121
104
86
83
94
106
110
103
96
100
109
121
125
122
116
115
117
118
116
120
125
123
120
112
106
107
109
108
111
116
120
121
119
116
110
105
108
110
116
112
105
103
108
115
119
113
107
108
115
126
124
112
100
98
106
117
122
120
117
114
115
120
123
118
113
112
118
127
132
130
124
119
117
115
116
115
116
116
115
110
101
98
108
118
116
106
96
102
113
119
98
98
107
119
122
116
110
106
106
106
108
111
115
118
118
118
122
124
121
112
104
104
109
113
111
112
119
129
138
134
125
121
130
133
125
112
105
112
120
116
101
97
111
130
128
109
90
90
107
121
116
115
120
125
122
116
113
115
119
115
107
105
109
115
117
116
110
105
100
94
93
104
114
121
123
123
125
125
121
116
116
123
132
134
124
112
109
117
122
125
122
121
126
131
129
116
105
103
106
113
123
116
118
120
118
110
109
115
121
121
114
108
108
110
113
116
114
107
99
98
108
117
119
119
119
125
127
121
104
92
96
111
119
118
119
125
134
134
124
115
111
118
125
129
129
130
129
122
115
111
109
96
104
116
123
118
108
101
99
101
107
112
115
111
109
116
123
121
118
113
117
118
110
101
99
109
123
124
114
99
95
101
108
109
111
117
129
135
129
117
110
113
120
125
130
132
133
130
129
128
109
100
101
111
123
126
118
102
92
98
111
117
117
107
106
114
119
116
112
110
116
116
110
100
98
107
114
113
108
99
98
100
106
111
111
114
121
132
142
141
133
123
118
121
128
131
129
121
117
120
113
113
105
102
109
120
122
108
100
102
117
117
108
102
107
114
115
109
105
112
122
120
113
110
116
125
124
110
97
96
107
119
122
118
117
119
123
127
131
128
122
115
114
118
130
134
129
118
109
107
114
122
122
115
109
108
109
105
101
102
108
109
108
113
120
122
117
113
115
117
120
119
114
112
116
124
124
119
110
109
119
131
130
118
110
113
122
124
120
113
111
112
114
113
113
116
119
120
122
122
120
127
134
131
121
112
105
105
106
107
106
104
106
115
122
122
115
111
105
101
100
106
112
112
106
105
111
120
121
115
114
123
127
119
105
101
109
121
129
129
129
126
116
103
92
92
108
118
119
116
119
118
117
120
124
124
119
115
119
126
124
115
108
110
114
115
107
96
89
90
97
106
109
108
106
112
119
120
113
106
109
123
131
129
115
102
102
110
125
131
131
125
115
104
97
101
111
114
100
86
110
106
105
109
117
118
114
110
113
120
123
121
120
123
123
114
102
94
101
114
124
124
116
112
116
122
123
117
110
110
118
124
126
123
118
113
107
109
114
125
127
124
116
113
112
115
117
113
102
94
98
105
112
114
107
98
94
95
101
106
108
110
118
123
122
113
105
105
114
127
130
128
127
129
130
122
116
117
120
122
121
114
110
106
106
105
108
115
119
118
121
119
116
118
122
128
131
127
123
124
96
106
116
119
114
109
109
117
125
129
125
116
108
106
110
114
117
113
111
111
113
120
125
124
119
112
113
122
127
122
112
111
117
117
110
99
100
110
114
106
101
102
108
115
122
132
137
135
126
121
108
112
116
118
119
122
127
132
138
145
145
133
116
108
114
124
130
123
116
114
120
119
113
102
94
95
104
115
120
119
115
115
119
126
125
117
110
103
99
94
101
111
118
118
111
116
127
129
118
106
118
120
119
111
103
102
107
109
109
111
115
113
113
111
116
123
126
123
120
123
125
123
117
108
103
100
98
98
106
118
123
116
106
108
123
135
134
118
102
97
107
120
127
127
123
121
125
122
116
111
115
113
111
103
94
96
107
113
106
92
82
84
96
110
115
113
109
106
102
102
105
118
129
136
132
121
111
103
105
111
117
116
110
108
118
131
138
134
123
114
109
104
108
121
130
134
127
119
115
121
112
111
112
113
112
112
120
125
124
111
101
97
106
115
117
113
108
107
104
98
98
111
128
136
127
117
112
113
116
114
113
115
114
111
113
120
131
135
134
127
116
106
103
110
116
120
117
114
114
117
120
126
134
135
127
115
110
115
122
123
121
117
117
119
118
118
119
126
125
117
103
102
111
116
111
101
97
106
116
118
115
109
102
102
108
118
130
137
133
128
125
123
120
117
113
113
116
118
116
115
120
127
138
143
135
116
106
105
114
120
115
109
107
111
115
115
114
116
117
114
107
105
110
117
116
109
99
99
105
111
113
111
112
116
115
115
117
120
123
122
122
123
128
130
131
132
133
131
124
115
111
113
124
138
139
124
109
105
112
118
115
108
106
110
112
109
100
95
103
115
122
124
121
119
121
117
108
102
105
116
122
122
121
120
117
105
95
96
108
120
127
129
129
133
132
130
127
123
119
113
118
115
114
118
124
123
117
113
114
119
121
115
107
104
109
113
112
109
110
118
123
121
116
115
119
125
119
106
103
112
122
119
111
106
108
111
105
102
107
120
129
131
127
123
115
106
103
105
113
113
130
123
112
107
111
119
124
122
113
103
100
102
106
108
110
114
119
119
114
105
101
104
109
113
118
126
124
114
105
104
112
115
115
115
119
125
124
119
119
119
120
117
120
122
117
109
103
105
118
123
127
114
110
112
113
114
112
114
109
99
92
100
115
121
113
103
99
102
105
102
100
104
112
115
117
117
118
117
114
111
110
114
124
132
134
126
115
112
118
120
119
114
115
126
133
132
126
121
122
127
117
106
107
115
118
109
97
99
110
124
123
119
117
116
113
103
97
103
118
125
123
116
114
119
126
126
116
108
107
113
114
112
109
113
122
125
116
108
108
117
123
121
116
118
126
134
132
125
122
128
109
106
108
116
122
117
106
101
107
121
126
120
111
112
118
124
125
124
131
137
137
128
123
127
139
140
125
108
107
122
132
127
107
95
106
125
136
130
119
118
124
125
120
114
114
115
113
106
106
117
115
113
113
114
111
112
110
107
99
92
92
103
115
119
116
114
118
126
132
132
128
122
120
120
119
119
115
115
122
136
145
140
122
106
105
122
132
133
123
116
118
124
125
120
116
113
108
104
102
109
113
121
130
126
112
104
105
110
102
87
83
101
124
129
110
92
93
113
130
129
119
109
109
109
107
105
107
114
123
131
133
128
123
116
114
115
112
109
108
111
115
121
117
113
112
112
120
124
126
124
110
125
143
146
136
127
124
125
119
109
102
106
117
122
114
102
101
113
127
125
114
105
110
122
127
121
108
101
104
113
122
123
119
115
115
120
115
109
112
121
127
122
106
94
95
107
119
134
146
146
115
123
130
135
136
137
139
139
134
129
121
114
111
114
116
114
112
116
123
121
113
105
111
122
129
118
101
90
96
112
129
131
120
111
111
120
125
127
129
135
138
128
107
90
92
102
116
125
136
135
108
103
101
104
109
117
124
131
134
132
126
124
119
119
117
115
116
120
122
121
116
108
113
119
121
115
104
106
114
123
128
122
110
105
108
113
117
118
120
123
133
135
125
115
113
116
116
116
118
123
105
97
98
107
114
115
112
112
116
121
124
126
125
120
112
115
118
120
116
115
118
123
123
119
117
118
123
132
135
133
121
108
99
103
108
109
110
109
109
110
113
121
122
121
119
118
113
111
119
137
106
108
120
131
132
121
106
101
105
110
113
115
114
105
103
108
116
112
106
107
118
126
124
114
107
111
126
135
137
131
123
115
109
107
110
116
122
126
123
118
113
112
112
112
110
109
110
118
132
146
106
111
122
128
121
110
98
99
104
111
112
108
104
98
105
117
125
121
113
110
117
126
123
112
105
114
128
135
129
122
119
119
119
114
112
117
125
134
137
135
133
130
122
115
113
120
126
129
131
130
115
109
109
113
118
113
108
103
107
117
126
125
116
109
116
130
135
129
119
115
122
128
125
119
114
116
123
127
127
124
121
120
117
108
102
103
110
120
125
126
126
125
119
116
120
129
136
130
122
115
119
110
108
108
114
122
127
129
128
120
111
106
104
109
110
107
95
90
98
110
119
127
123
114
111
111
114
110
102
99
106
117
129
130
125
121
119
122
124
121
115
110
104
107
121
131
128
112
98
100
119
109
101
101
104
106
108
109
113
118
118
117
113
114
116
109
101
95
99
111
123
129
123
110
103
107
119
124
118
110
108
113
118
119
120
119
116
118
120
124
124
118
109
104
115
130
133
115
98
93
119
107
100
98
99
100
101
105
110
114
114
117
116
112
112
110
114
116
116
113
109
106
103
97
97
105
118
121
118
110
105
101
96
97
105
117
122
111
98
96
112
129
129
114
105
110
117
112
100
95
121
109
103
105
105
106
112
119
122
115
107
105
103
99
92
92
106
126
136
121
104
93
98
112
120
120
113
107
104
105
105
100
90
84
94
114
127
122
104
94
106
124
131
122
109
107
109
109
102
101
112
109
108
109
107
100
99
101
102
100
100
105
109
107
98
91
100
121
137
131
113
106
113
126
130
122
108
98
100
111
119
117
107
97
97
103
115
120
119
113
107
104
108
112
114
118
121
116
108
110
102
111
118
114
106
95
91
92
94
94
99
108
116
118
111
101
100
110
120
126
121
118
113
114
115
115
111
109
114
124
129
128
124
122
115
104
98
104
114
120
111
100
99
106
115
121
129
133
127
118
109
112
112
105
100
100
106
116
123
120
113
109
104
103
101
101
101
104
108
115
118
117
111
107
111
116
121
124
125
126
123
120
123
127
127
118
106
105
111
119
122
119
115
115
119
125
129
132
128
124
111
105
96
93
97
102
111
119
125
127
120
110
103
99
102
106
109
110
111
115
118
118
115
113
111
113
115
121
126
129
124
113
105
104
112
120
123
122
121
122
128
130
128
124
127
130
126
117
113
114
112
109
108
111
111
106
100
98
102
108
110
110
110
112
112
116
114
111
114
116
119
121
122
118
114
110
109
115
124
131
131
122
106
92
89
100
117
127
129
124
125
127
124
117
116
119
117
112
111
113
123
120
118
117
114
107
97
93
94
100
104
110
117
123
125
118
110
105
106
113
117
121
122
121
122
119
117
116
114
111
111
115
111
106
97
98
109
119
122
117
110
111
115
115
111
108
109
110
115
124
130
119
108
104
103
104
98
95
99
107
113
113
118
122
122
118
113
110
112
113
113
116
116
118
118
116
118
119
113
101
93
98
110
118
113
111
113
118
117
108
107
109
116
120
121
121
118
114
111
114
119
118
116
115
115
113
104
100
105
111
116
114
109
104
104
109
116
125
130
123
112
104
106
107
103
98
106
121
134
127
114
105
107
110
112
113
113
115
114
117
124
126
122
115
111
116
121
120
114
102
115
122
125
127
128
124
112
105
105
112
117
114
105
99
101
110
118
125
122
115
103
100
102
106
104
98
103
121
138
137
121
103
95
99
109
114
115
114
111
112
118
122
119
108
101
101
110
118
124
123
115
106
104
108
114
115
108
98
98
107
118
120
114
113
118
129
131
125
118
112
112
113
112
113
114
115
117
118
113
105
99
96
101
109
115
120
124
125
120
109
102
107
119
124
116
100
96
109
132
145
107
94
91
100
111
112
107
102
105
114
122
118
113
112
118
127
128
121
114
113
115
119
120
118
119
122
121
114
106
103
107
116
121
122
119
115
119
124
126
122
116
116
123
126
114
97
97
115
133
135
103
101
104
113
121
120
115
114
118
125
124
114
99
96
101
107
109
109
111
113
113
113
114
114
115
114
112
111
117
127
132
131
124
122
121
121
116
116
124
131
131
124
117
109
101
98
110
126
132
117
105
102
106
114
117
113
107
108
113
117
119
112
105
102
104
107
110
115
122
128
124
116
108
104
105
107
105
107
116
125
132
128
124
127
131
133
128
125
125
128
122
115
115
124
123
119
119
120
115
111
108
104
107
113
111
105
104
108
109
109
108
108
113
116
114
107
107
114
122
126
121
115
111
112
111
111
111
112
117
121
124
125
127
129
128
121
117
115
115
116
108
108
121
140
145
134
116
108
109
116
125
121
119
119
118
116
114
113
111
103
99
101
108
113
106
93
89
98
108
113
114
117
123
127
124
116
113
112
111
112
115
123
128
128
123
115
106
107
112
119
122
120
123
125
126
122
113
106
112
116
125
116
109
112
119
123
121
114
107
104
105
106
109
108
103
94
92
104
116
124
123
118
115
114
112
115
115
112
106
102
106
119
126
126
123
121
118
116
122
130
136
129
123
115
113
117
112
109
112
116
110
100
102
114
123
124
118
112
112
118
120
119
115
110
110
114
115
118
121
124
119
113
103
99
106
120
129
130
124
117
112
114
115
115
108
106
107
114
120
124
126
122
122
124
127
128
124
123
127
137
105
106
118
133
136
125
112
106
112
124
128
123
114
110
113
119
119
112
105
108
113
117
114
114
119
127
131
130
125
120
114
108
104
99
98
99
104
113
121
125
123
115
111
114
126
134
136
132
131
135
94
103
116
130
129
120
108
101
102
111
118
115
107
102
105
111
112
109
107
111
118
120
117
114
118
125
127
116
107
106
113
116
112
108
109
116
122
124
123
123
119
112
104
104
112
122
123
118
108
103
100
110
116
117
112
105
103
103
110
112
110
105
98
101
109
118
122
126
130
133
130
122
116
114
118
123
122
111
101
101
109
117
115
107
107
114
123
120
117
113
113
116
117
109
102
96
95
97
93
92
128
131
124
115
110
111
111
112
113
114
110
103
97
102
112
120
124
129
133
128
122
121
127
131
128
118
112
108
107
108
109
110
109
105
102
102
107
115
120
122
121
122
121
112
97
85
89
102
110
115
125
120
108
106
120
130
129
114
105
106
115
120
118
113
108
106
107
110
113
112
112
116
117
118
117
114
111
115
119
120
121
121
125
127
124
115
108
111
122
127
121
109
102
103
101
100
108
118
125
127
108
105
103
107
118
128
126
117
112
114
123
134
141
138
128
115
106
106
111
114
115
116
114
111
113
119
125
130
134
137
134
128
125
126
131
127
115
106
106
112
113
108
104
110
118
122
120
119
121
123
114
118
119
116
106
99
104
117
127
129
122
118
127
136
137
128
116
112
110
111
112
116
123
126
126
123
124
130
133
130
121
116
109
107
110
116
117
115
108
106
113
126
136
142
144
144
137
127
124
124
112
111
105
98
92
94
107
120
132
132
122
111
107
112
121
121
118
113
109
107
109
117
124
124
117
110
111
117
117
108
105
113
122
120
105
104
117
135
132
116
110
119
137
144
137
134
135
135
131
122
108
102
91
86
93
106
118
123
120
119
119
116
113
112
112
110
112
114
119
122
122
119
114
108
105
102
104
108
107
106
107
117
132
131
118
103
107
123
127
114
102
103
112
115
105
103
110
123
126
116
115
121
118
110
99
98
106
109
107
102
103
109
113
114
113
108
105
109
119
126
125
118
113
114
114
108
102
100
104
109
110
108
107
116
119
114
104
99
103
107
105
106
112
116
115
117
125
132
126
116
108
121
130
123
108
100
106
114
116
110
105
106
110
113
114
109
104
100
98
100
105
113
116
117
110
101
102
108
118
120
114
106
107
123
134
130
113
98
101
110
117
116
116
122
128
130
131
134
132
125
98
106
116
118
114
113
114
119
123
124
123
121
116
113
114
115
115
110
101
97
101
110
115
111
100
95
104
118
128
126
118
112
117
128
135
129
121
115
118
125
122
119
115
116
113
104
98
107
120
130
102
104
104
106
108
111
112
114
119
126
131
130
121
114
112
114
118
124
122
117
110
108
107
114
114
110
106
108
111
114
113
111
110
113
117
118
121
129
131
129
124
122
123
125
120
109
96
94
107
121
108
103
99
101
104
108
114
117
119
119
118
119
121
120
114
105
101
105
114
122
119
113
111
116
124
126
118
109
107
110
111
111
113
114
113
116
117
121
124
120
118
120
124
133
137
136
127
116
111
112
112
103
100
104
111
117
116
115
113
108
106
110
123
132
128
113
95
90
100
119
132
131
122
116
118
127
133
131
125
120
120
119
116
116
111
106
102
105
110
118
120
118
113
110
116
128
134
131
125
120
116
114
107
106
112
117
117
112
111
109
109
109
108
111
120
124
122
112
107
109
116
117
115
113
118
123
125
119
114
115
120
121
114
103
97
100
102
104
110
121
129
129
118
106
100
102
109
121
129
134
123
120
113
111
115
120
123
122
119
118
114
105
93
89
102
125
141
133
111
91
92
105
119
124
122
119
108
96
93
103
116
119
115
106
105
110
114
114
118
122
130
132
134
131
120
109
106
116
127
131
122
116
116
123
130
130
126
124
123
118
111
108
108
105
110
118
130
127
113
100
102
119
133
129
117
109
110
114
115
115
114
115
118
122
123
122
114
111
115
123
130
130
130
134
137
134
130
127
123
122
118
116
121
126
132
128
121
117
119
120
122
122
122
118
113
111
117
124
131
129
123
119
120
119
117
119
124
129
130
126
116
112
117
124
131
126
115
105
108
120
129
126
116
114
123
134
137
127
120
119
114
124
126
123
120
120
122
120
121
125
132
132
124
113
106
108
115
125
134
136
128
117
113
119
128
131
125
119
117
119
123
126
124
122
128
129
125
113
108
109
119
121
116
110
114
119
117
108
105
113
115
118
114
106
103
110
123
130
126
124
127
130
129
119
107
102
104
109
114
118
123
125
124
122
121
117
111
107
109
118
124
124
120
117
119
128
129
121
110
105
108
115
118
122
125
123
118
111
108
111
124
116
114
112
107
106
113
118
116
112
113
122
131
131
118
106
97
99
104
112
118
123
122
119
114
110
107
106
110
116
114
108
103
106
117
126
129
122
117
115
112
107
110
119
127
133
133
131
129
128
125
123
128
132
128
117
106
104
107
112
113
116
123
129
127
115
104
104
113
119
122
122
121
121
122
117
109
104
103
111
116
111
106
105
115
125
128
123
122
124
121
114
106
107
113
118
119
123
133
134
104
108
118
128
126
117
107
107
119
128
130
124
120
120
118
113
107
108
116
120
122
123
124
125
121
108
96
91
96
110
118
119
111
103
103
110
116
116
118
123
130
132
129
121
114
107
105
111
122
130
91
100
111
117
115
110
111
118
130
135
133
129
126
119
114
111
112
116
117
117
118
121
123
121
115
107
103
107
113
115
117
115
113
110
107
104
101
102
109
120
133
141
143
139
135
128
116
111
119
134
103
113
123
130
128
120
113
117
122
122
118
118
119
119
115
114
115
115
115
115
117
120
121
118
111
110
112
118
121
119
115
111
116
122
124
117
110
109
112
120
124
127
128
130
134
133
123
113
113
129
110
114
123
132
131
123
113
112
114
114
110
108
110
119
125
126
120
115
113
117
123
125
124
118
112
109
107
107
112
117
120
119
116
113
116
123
133
137
132
121
116
118
118
116
110
108
108
109
111
112
108
110
111
115
115
111
110
109
113
113
110
110
116
126
134
134
127
117
115
118
123
127
129
131
129
122
113
111
115
127
136
135
124
110
108
120
139
146
137
123
120
123
123
116
106
95
98
106
111
112
118
118
115
112
114
118
115
108
102
105
115
122
119
110
104
105
107
108
112
117
125
130
132
135
134
128
120
118
123
132
139
140
137
131
126
124
127
128
125
122
120
121
120
116
109
102
101
105
112
117
104
106
107
103
101
103
110
112
111
107
105
113
116
117
111
104
100
104
117
121
117
108
102
106
115
123
127
123
117
114
116
123
128
127
122
121
122
122
118
112
114
120
114
106
108
118
130
133
125
116
106
103
100
100
106
109
110
111
113
117
118
116
113
114
111
108
100
97
102
111
113
112
109
112
121
127
128
118
108
105
110
119
128
130
122
112
105
113
126
139
140
129
114
106
112
127
141
139
127
112
109
108
108
110
115
116
111
109
112
114
112
106
103
108
116
118
115
112
111
111
109
103
95
97
105
117
121
118
110
109
110
112
115
125
128
122
113
106
108
122
136
134
126
113
114
121
129
128
122
111
113
111
111
115
117
119
120
119
111
101
96
95
101
106
113
113
117
124
128
120
106
96
98
108
116
117
109
100
96
95
97
98
100
111
127
140
140
124
103
95
105
123
132
129
119
117
116
116
116
122
106
106
106
107
109
115
116
109
94
85
86
100
112
120
116
111
114
123
129
121
110
107
113
122
123
114
102
94
96
99
96
88
83
88
108
130
141
137
119
100
95
103
116
123
121
120
123
128
129
127
99
107
111
111
108
103
99
95
92
92
98
108
117
123
125
121
116
112
113
116
118
119
113
104
97
100
106
113
122
123
111
92
84
92
109
118
119
120
122
121
115
104
104
112
123
130
137
139
130
116
98
108
115
114
109
102
104
109
119
120
115
108
103
106
116
122
117
109
105
114
119
119
111
97
91
99
108
116
117
116
111
104
106
115
127
124
114
105
111
121
130
122
115
117
129
139
131
117
104
100
100
102
107
111
113
117
122
123
125
120
112
107
103
104
109
115
118
118
115
117
119
118
113
110
109
107
107
109
112
115
117
119
118
116
117
119
112
108
107
115
126
130
127
126
130
134
119
94
82
96
105
110
118
124
124
121
119
114
107
105
108
116
121
119
110
105
107
116
122
122
119
115
113
113
111
105
102
105
113
122
127
129
124
116
106
103
109
115
122
125
126
123
117
114
119
125
121
109
98
101
116
119
122
122
117
110
102
100
103
111
121
129
130
122
109
99
98
105
114
122
123
122
123
121
117
110
103
103
106
109
109
114
122
125
118
106
106
112
120
120
120
119
115
113
117
120
124
124
120
117
125
119
108
101
98
99
100
101
109
120
127
128
124
119
114
111
109
111
114
120
126
132
136
140
135
124
116
112
109
102
95
96
106
117
124
127
117
111
101
101
110
121
125
125
119
117
118
118
119
120
119
120
113
105
102
103
103
102
109
114
121
126
124
122
122
120
119
119
121
122
122
120
123
127
125
119
116
120
126
125
116
109
106
114
124
132
126
112
96
99
111
123
122
113
110
115
117
116
110
109
106
116
117
117
118
115
108
102
99
108
121
126
124
121
117
112
109
110
115
120
122
119
118
115
113
110
111
117
125
127
124
118
115
115
117
116
109
100
99
106
112
109
102
98
105
116
119
113
109
107
113
108
101
105
111
114
109
104
102
112
122
125
122
121
118
114
105
100
106
118
130
135
134
130
128
123
121
117
111
107
107
110
116
117
110
103
101
108
115
115
111
104
105
112
112
113
112
117
126
129
125
109
95
91
99
108
112
116
118
123
124
121
119
122
128
124
113
106
108
117
126
131
132
131
132
131
128
121
114
107
109
114
120
122
116
112
113
121
126
123
116
117
123
126
116
102
108
125
139
134
118
115
109
105
108
111
115
117
116
114
113
113
115
120
120
118
113
114
118
120
117
114
110
111
113
114
112
110
108
115
120
124
126
130
131
124
114
109
114
123
126
125
125
125
120
110
112
115
117
109
109
114
117
116
118
116
115
110
102
97
99
106
111
113
113
109
112
114
121
128
128
119
110
105
106
106
99
92
93
103
115
120
121
124
127
126
118
110
115
123
128
127
123
130
134
131
119
106
97
95
109
106
109
116
119
118
118
115
114
111
109
108
110
115
116
115
114
115
120
127
128
124
118
110
108
108
106
105
106
110
115
112
105
102
109
119
121
119
117
121
122
119
118
119
127
129
125
115
112
115
115
106
102
107
118
123
122
119
116
116
115
113
115
117
117
109
104
110
121
128
128
126
123
118
110
108
108
114
117
116
115
113
107
103
104
109
113
115
122
132
134
122
106
94
99
115
126
129
130
129
118
111
104
104
110
120
119
113
105
103
105
109
112
113
106
95
93
109
125
132
126
118
115
117
114
111
109
106
108
108
111
121
127
125
117
108
101
104
122
143
148
131
110
93
96
111
116
118
122
124
115
118
117
112
109
108
113
118
119
115
108
106
105
108
107
104
108
113
122
121
113
106
109
117
124
123
119
114
113
116
117
123
127
130
125
116
102
103
111
125
128
122
112
108
110
113
112
109
113
120
112
118
127
131
123
112
113
123
135
135
122
111
107
107
112
115
112
110
106
106
112
119
128
135
138
134
123
117
119
123
122
118
114
115
121
124
121
113
109
110
111
111
107
108
112
122
122
120
118
120
107
112
124
131
122
106
100
107
121
128
123
114
108
106
108
108
109
107
106
110
117
126
128
123
121
121
122
114
107
106
111
114
112
111
115
124
128
124
116
113
111
112
111
109
111
115
119
119
113
108
103
106
112
112
103
92
93
105
120
126
122
112
103
104
109
110
110
112
118
124
125
124
115
108
110
120
121
113
101
95
100
107
109
104
102
106
113
116
116
113
109
113
121
123
118
110
106
106
105
99
114
110
104
103
107
109
111
114
119
123
119
110
102
104
112
117
118
123
129
134
131
126
123
125
127
120
114
108
107
110
112
110
106
102
99
101
104
110
115
116
111
109
117
127
127
119
114
117
117
116
123
117
107
111
127
137
130
112
98
100
108
114
112
106
103
106
116
128
136
133
124
117
120
125
126
117
104
103
116
131
132
121
114
118
126
126
119
117
122
124
114
106
105
113
122
122
122
127
134
138
120
118
120
124
129
127
121
112
106
105
110
113
114
109
104
104
116
130
136
126
109
99
103
111
116
117
111
110
120
130
125
115
110
120
138
143
129
110
105
110
115
110
105
104
110
113
113
116
121
127
122
121
119
117
109
101
104
113
127
125
113
104
107
117
122
119
118
121
120
114
104
101
110
119
122
121
116
114
112
110
109
108
109
115
130
142
136
117
99
102
119
134
135
126
119
117
119
119
114
107
122
109
94
91
94
100
107
113
113
106
99
100
110
125
128
121
112
108
108
106
108
116
125
123
117
111
112
115
113
108
111
120
127
123
118
122
131
134
123
116
123
141
150
137
121
118
125
134
132
121
116
105
90
86
95
107
115
106
93
86
91
106
118
127
124
112
105
106
110
115
113
113
112
110
108
106
117
129
132
124
117
118
120
116
101
95
110
133
141
134
122
119
123
119
108
102
111
131
143
137
108
112
113
109
104
105
108
108
103
102
108
119
126
127
122
114
108
110
115
115
108
102
98
104
109
113
119
129
133
126
111
97
97
106
107
103
105
120
139
144
132
121
119
120
115
105
104
113
123
125
88
103
117
120
112
108
111
115
116
117
120
122
124
122
118
116
118
116
114
112
108
104
99
98
100
107
118
128
133
127
112
98
104
121
132
122
103
96
111
127
130
124
126
131
128
114
104
108
117
115
91
99
108
113
115
117
118
115
110
108
110
112
113
112
114
116
117
117
117
118
120
113
101
93
94
104
118
126
129
128
121
120
125
135
134
116
98
95
105
116
114
110
111
122
123
118
109
114
127
134
113
106
99
95
101
110
113
113
108
107
108
108
104
106
112
115
114
114
118
125
123
113
106
109
120
126
122
119
116
120
125
126
126
124
118
112
110
120
131
130
119
110
108
117
126
126
113
110
120
139
117
107
92
84
91
105
115
117
115
111
108
110
112
112
114
115
116
113
110
112
111
111
113
122
134
138
132
123
116
115
114
113
115
116
117
117
119
124
127
125
120
116
116
123
130
128
114
100
104
123
116
116
109
107
112
119
123
119
113
106
106
112
121
126
127
125
122
114
102
94
99
111
119
117
112
121
133
140
130
113
99
101
113
123
122
117
111
109
111
112
112
111
104
101
106
118
119
116
114
125
116
122
123
122
121
119
118
112
110
113
113
114
112
111
118
126
130
121
105
92
97
106
109
104
100
107
124
135
129
114
106
111
122
125
122
116
109
107
111
112
115
113
105
100
102
114
124
129
128
128
105
109
111
111
112
111
110
110
111
119
121
116
102
93
102
121
132
127
112
103
111
120
123
115
111
114
119
118
115
113
116
121
121
122
120
121
120
115
112
112
116
122
127
126
122
119
125
128
127
127
101
98
103
110
116
116
113
112
112
111
114
118
117
113
114
121
126
120
109
107
124
141
145
128
111
110
115
117
112
106
105
104
106
108
111
116
116
113
113
115
118
119
117
114
112
114
119
124
124
126
110
112
118
123
128
126
123
117
114
112
116
123
129
126
120
114
110
107
105
106
112
122
126
117
106
102
108
117
118
111
103
102
108
110
109
106
107
112
121
127
128
117
101
91
98
112
121
121
119
122
105
121
127
123
119
121
125
123
118
118
122
124
118
111
104
99
102
106
105
107
106
106
110
113
110
109
110
116
118
116
116
121
130
129
123
112
109
113
118
119
117
113
105
105
114
130
134
128
117
113
102
112
113
108
103
110
121
125
122
122
124
122
116
109
107
108
108
105
102
106
117
125
124
122
118
118
119
121
120
117
114
117
121
125
123
118
114
112
108
104
104
108
113
122
129
136
137
131
122
113
120
110
103
101
101
105
109
116
120
120
118
114
115
120
127
129
120
107
98
104
120
131
131
124
116
115
118
122
122
118
109
98
97
106
117
121
120
118
120
119
115
108
108
122
130
130
123
118
116
120
123
107
101
103
105
104
101
107
114
113
105
99
103
118
131
131
121
110
109
115
120
125
120
111
104
106
109
116
119
118
110
103
102
110
120
128
128
123
123
125
121
113
115
126
133
128
115
110
115
125
101
97
99
104
107
105
103
108
116
113
106
100
108
119
124
121
115
111
113
117
123
126
122
112
101
102
110
116
115
110
107
108
113
115
119
122
120
112
107
107
115
128
136
142
134
123
116
120
129
135
104
119
123
118
109
105
107
112
115
112
108
114
125
125
116
110
111
113
113
112
115
121
120
116
108
111
120
125
121
109
107
110
117
121
116
107
100
99
102
109
119
129
135
133
126
117
113
117
126
135
119
133
139
133
123
113
111
113
112
109
108
110
113
110
107
107
111
113
114
112
110
111
118
122
120
115
107
107
109
111
110
113
122
128
124
109
98
99
112
124
131
128
123
121
124
128
125
117
112
112
110
108
112
119
124
126
120
115
117
117
109
98
96
108
123
126
119
113
116
119
118
114
118
129
132
117
93
83
92
107
117
118
118
115
116
113
112
112
114
120
125
128
127
124
122
130
133
129
116
103
103
98
94
97
105
114
118
123
125
120
110
102
108
124
137
133
117
111
117
121
121
114
119
131
138
128
105
90
97
117
131
129
116
104
104
115
126
128
118
109
111
123
128
125
114
104
105
111
119
118
107
114
111
101
94
97
108
117
117
111
108
106
109
107
100
92
88
95
108
121
126
123
122
129
132
129
118
108
107
115
124
129
132
136
136
135
135
133
126
121
119
121
127
125
112
96
87
92
108
123
95
106
108
102
96
96
103
108
107
102
103
108
115
115
109
102
102
114
122
122
113
107
110
120
125
124
124
126
128
122
108
99
99
111
120
125
124
118
103
97
108
126
132
124
116
117
121
119
110
113
108
109
104
104
110
119
123
119
115
115
117
117
115
113
111
111
114
117
120
115
108
107
110
121
124
120
113
111
113
118
115
112
114
117
121
116
114
114
117
119
121
123
121
119
118
122
126
125
118
113
108
107
110
122
136
142
133
118
108
112
118
118
115
115
120
122
116
115
119
122
122
116
107
103
103
106
108
109
112
119
124
132
140
144
139
124
106
102
110
125
134
131
123
118
121
128
131
131
128
120
107
110
116
126
137
143
137
121
103
97
100
106
110
116
120
114
108
103
109
118
121
116
107
103
103
104
102
103
104
108
114
126
137
142
139
127
116
111
113
121
133
140
141
132
122
119
122
128
131
129
110
112
111
110
116
129
136
128
112
102
101
108
112
111
110
112
112
111
107
105
106
108
108
108
108
106
109
113
113
110
105
98
97
104
115
126
131
131
125
120
122
132
140
136
123
111
113
123
128
124
107
113
114
110
107
109
114
113
117
117
121
122
119
118
117
120
117
113
104
104
107
109
105
97
96
107
120
128
128
122
108
88
80
89
109
126
133
129
123
119
114
114
119
124
124
123
123
124
119
109
104
114
122
124
118
105
99
99
106
113
114
114
116
119
124
120
111
101
98
104
115
117
110
100
99
109
119
120
114
112
108
104
102
106
116
126
122
116
112
119
124
118
112
113
126
138
137
122
109
106
111
116
120
122
120
119
119
115
109
101
98
99
105
111
113
110
108
105
109
113
116
114
111
112
116
119
118
114
109
108
113
120
122
118
115
115
114
111
113
118
127
126
116
112
119
133
132
118
107
109
114
119
119
114
111
119
133
137
126
112
109
113
119
114
104
98
102
114
120
123
115
102
94
95
102
109
114
115
116
114
112
119
127
134
129
121
114
115
122
124
126
122
117
110
114
120
120
115
110
111
100
107
111
110
108
113
122
127
124
119
123
130
127
115
102
95
100
112
122
129
126
117
108
101
98
98
105
112
115
113
106
111
124
140
139
122
107
107
117
121
125
124
122
120
117
117
117
116
116
112
102
103
107
108
112
114
112
109
110
116
121
121
115
109
105
109
114
114
115
118
123
129
132
133
127
115
109
110
114
114
109
106
108
117
124
123
112
103
98
103
115
123
122
120
114
116
118
117
117
116
112
115
112
107
108
110
111
110
111
115
118
117
113
110
116
121
122
118
111
105
109
115
118
126
131
129
123
115
106
108
111
111
108
111
124
137
132
116
98
97
108
106
100
96
102
116
119
111
108
118
104
114
113
106
105
106
110
112
112
112
113
117
120
121
116
111
108
111
117
124
125
119
114
110
116
122
122
116
105
105
113
123
127
129
131
131
123
112
107
111
113
104
93
94
109
121
118
102
97
110
111
119
115
107
103
103
108
112
113
112
112
115
120
123
118
100
88
96
114
133
138
134
127
124
121
120
120
117
114
112
114
120
126
125
119
107
98
100
108
118
121
118
116
117
121
123
121
116
110
114
126
130
121
109
104
103
108
114
117
117
113
109
115
120
120
111
97
97
109
119
124
125
126
125
123
118
117
121
119
117
116
116
117
114
107
101
97
102
109
115
117
123
126
127
123
122
123
131
128
118
124
126
119
113
110
112
117
118
116
109
103
104
110
115
118
116
113
113
114
116
122
125
123
118
114
110
110
111
109
110
113
120
122
121
117
110
104
101
100
103
106
112
119
126
130
122
118
117
115
112
114
114
114
114
115
118
121
121
110
98
95
101
107
109
112
119
122
118
112
112
120
127
127
119
113
112
113
109
104
105
112
118
120
119
120
118
111
101
97
95
98
101
104
115
126
122
111
101
103
117
111
110
112
116
119
120
122
123
126
127
123
114
106
106
118
134
136
123
109
101
106
111
111
107
106
109
114
116
113
112
113
111
104
99
104
115
121
117
113
115
117
110
97
90
100
114
121
120
119
128
111
110
113
117
122
124
120
120
129
144
145
130
115
115
128
135
132
122
116
113
114
114
112
107
106
110
114
117
117
113
113
114
107
98
94
101
113
120
129
138
139
123
96
79
90
116
134
138
129
126
113
121
121
114
109
107
110
114
117
120
118
113
112
115
119
117
115
121
127
127
123
121
126
128
126
118
113
113
113
114
113
117
121
119
114
111
110
113
119
127
126
112
96
89
99
117
129
130
123
119
113
122
122
104
90
89
106
121
121
109
95
91
96
104
107
109
114
120
121
113
101
100
113
127
129
119
109
107
113
117
115
114
119
130
140
141
130
117
111
110
111
108
99
92
98
108
115
120
116
112
111
111
113
106
95
95
111
127
131
121
104
98
100
106
112
115
117
117
108
102
97
102
112
123
124
118
107
103
109
119
123
119
114
116
126
134
131
120
113
116
126
130
119
104
101
112
122
120
114
102
128
125
124
117
102
95
102
114
122
120
113
111
114
116
113
113
113
110
107
107
110
116
119
118
116
116
113
107
103
107
116
123
122
115
110
110
112
114
114
117
125
133
136
130
124
121
121
118
112
112
121
123
124
116
101
88
93
105
118
119
113
111
113
116
114
109
105
104
105
108
110
106
99
96
103
116
124
122
113
105
109
117
125
126
119
111
110
113
117
115
113
116
130
139
138
127
122
121
125
130
103
101
103
106
104
105
106
111
117
119
114
111
114
119
122
116
106
104
108
113
110
103
93
93
103
115
119
120
119
118
117
119
122
124
123
117
112
115
119
125
117
112
117
127
140
142
140
138
135
131
120
109
104
106
114
117
113
108
106
108
107
109
112
118
121
117
117
122
130
132
121
106
102
110
122
121
107
97
100
115
122
120
112
112
114
110
105
108
117
124
120
113
109
118
133
138
135
125
120
118
125
123
119
116
109
98
95
99
108
110
106
95
93
96
100
103
115
132
145
143
125
105
100
110
122
123
107
90
90
104
114
112
109
109
115
116
109
105
107
115
119
113
106
107
110
115
115
108
97
100
110
114
120
120
111
96
87
98
114
119
108
99
100
106
107
104
107
118
133
135
126
117
112
111
112
112
111
104
103
111
119
122
118
120
130
141
136
122
109
110
122
126
116
100
91
96
107
107
95
88
112
109
111
120
127
122
113
107
106
107
109
115
124
131
128
118
110
110
111
114
119
127
130
122
109
104
110
118
122
123
123
122
117
113
120
132
139
127
105
103
119
134
132
114
101
100
112
120
121
111
125
115
109
113
124
128
126
114
105
105
110
119
124
125
126
121
119
114
108
100
102
111
123
120
112
113
122
134
134
122
110
103
98
94
93
102
117
121
118
114
117
124
131
126
119
111
115
128
141
141
111
112
109
105
105
111
115
116
115
118
121
120
115
114
116
122
123
121
115
112
107
107
109
113
118
127
134
138
133
122
110
103
104
109
109
109
117
132
146
147
131
119
118
125
126
113
104
108
119
127
91
100
108
112
113
116
117
115
110
107
110
117
117
115
114
113
115
119
124
127
122
117
109
111
121
136
139
137
129
123
117
114
118
126
127
122
119
130
145
145
129
112
112
126
133
121
105
95
96
101
106
110
116
121
125
127
122
111
97
90
94
104
113
118
116
109
106
107
118
128
129
119
109
111
122
134
134
126
117
114
114
115
117
121
120
116
113
121
129
127
112
100
102
121
135
135
124
114
112
111
130
121
112
108
110
111
109
106
104
105
105
101
102
111
120
122
115
105
109
116
117
111
106
112
126
132
125
115
108
112
115
115
114
115
115
114
119
130
137
131
117
100
98
106
121
131
130
127
127
132
126
121
108
101
99
102
103
106
114
120
118
110
101
103
112
125
129
120
105
96
93
99
108
116
125
124
121
117
116
116
115
112
112
113
115
115
119
127
130
127
120
112
105
108
115
124
119
111
113
125
116
125
124
121
118
117
117
114
111
111
113
116
115
108
108
116
129
127
105
83
80
101
118
120
111
106
116
126
125
109
99
105
118
124
121
114
113
113
114
115
115
114
111
111
118
121
116
102
97
105
122
130
130
126
122
121
119
113
107
103
109
117
123
117
111
114
119
123
114
104
102
114
121
118
109
105
116
127
128
116
109
118
130
131
122
111
106
110
114
114
112
113
114
115
118
123
123
113
103
104
119
116
112
109
110
114
116
110
100
99
105
111
116
115
116
117
118
118
116
121
124
121
113
106
108
118
125
124
119
117
122
128
130
127
120
114
112
112
112
109
106
110
114
117
117
117
125
128
120
115
107
104
104
108
112
112
107
98
93
93
102
110
116
118
118
121
115
105
104
112
122
124
114
101
100
112
122
119
109
106
110
114
116
117
118
119
125
122
114
105
99
99
102
100
100
104
116
125
125
124
103
104
112
116
115
111
101
96
97
105
113
119
126
125
122
116
106
98
95
103
111
120
116
104
98
97
105
114
116
114
113
113
112
109
108
115
129
138
134
122
109
100
99
99
102
105
108
110
117
126
99
104
110
111
113
114
114
111
107
109
115
117
117
119
117
113
107
105
105
107
108
106
107
108
102
98
102
113
119
123
123
120
117
110
107
108
121
135
133
123
114
115
116
119
125
128
124
116
113
116
104
113
117
114
113
118
121
116
108
102
103
107
109
109
112
117
119
118
115
113
116
117
118
114
111
108
112
118
121
121
117
112
110
110
110
111
114
118
117
114
114
118
122
124
125
125
125
125
122
117
115
123
125
120
112
108
109
111
110
109
112
116
118
120
124
128
127
122
116
115
122
129
130
122
112
108
112
121
129
128
118
108
106
111
116
116
114
115
120
122
119
114
112
118
117
112
109
110
119
123
106
108
112
112
110
105
107
117
125
123
114
113
116
124
129
129
124
121
117
117
118
119
117
109
102
103
112
123
131
135
126
116
115
121
126
125
118
114
119
123
117
111
116
125
133
128
115
107
109
117
104
99
102
109
113
115
121
125
123
110
93
90
101
114
117
115
113
112
115
116
118
117
112
102
100
110
124
131
129
124
123
122
121
122
128
130
130
121
110
106
109
121
133
136
132
124
122
120
121
118
120
121
115
107
105
111
118
117
108
96
91
98
109
108
102
101
107
113
115
114
114
116
115
115
119
128
132
127
119
112
117
123
123
120
118
122
130
130
121
111
111
122
131
126
114
108
111
118
124
118
120
121
114
104
101
106
114
114
109
105
109
111
110
107
104
106
111
113
115
113
110
109
115
127
135
133
120
107
101
105
111
118
124
126
121
111
110
113
119
121
121
123
122
121
118
115
115
113
112
107
111
103
96
102
111
119
115
114
116
118
112
99
94
104
120
125
114
110
113
116
113
108
112
126
136
127
109
99
101
108
113
115
120
127
125
113
100
97
104
118
127
128
128
128
133
138
138
134
127
119
113
105
99
100
106
110
111
114
119
119
110
98
95
111
127
126
113
107
114
119
117
109
111
121
128
124
112
108
114
121
120
114
115
117
121
118
114
112
114
118
122
125
125
128
133
135
136
133
135
135
108
112
110
101
92
93
104
115
120
114
107
99
103
111
116
113
108
109
114
119
119
114
112
116
115
115
113
113
114
111
111
113
118
126
130
126
125
125
122
116
110
107
112
120
123
121
115
113
114
120
118
127
118
109
105
110
119
123
121
111
103
100
106
111
111
109
109
116
118
113
111
114
121
123
117
106
102
113
124
123
107
93
93
108
123
128
125
114
103
99
105
117
125
126
123
119
110
95
87
97
134
130
112
102
108
119
122
117
107
103
104
106
108
110
110
112
115
120
118
110
103
105
115
117
107
94
94
112
134
143
129
109
99
104
114
119
116
109
99
95
104
117
123
124
120
117
115
109
104
108
117
112
104
109
124
134
124
104
92
99
117
127
124
116
108
103
104
108
118
121
121
118
116
114
104
96
98
113
129
135
130
123
119
118
113
107
100
98
99
106
116
120
119
114
112
118
127
127
119
113
101
105
109
118
125
126
116
102
91
98
113
123
121
116
105
94
86
89
104
118
123
120
112
106
102
101
106
115
124
123
122
124
130
128
120
107
99
103
117
130
136
134
128
117
114
117
120
116
108
102
114
119
117
111
107
110
117
116
110
106
108
107
105
100
96
97
98
98
101
108
115
110
105
101
103
113
119
124
122
122
121
123
124
123
117
111
112
117
123
125
129
129
132
129
119
109
103
103
104
104
124
124
116
107
104
111
124
127
122
116
116
118
119
115
113
112
114
112
107
107
109
112
112
110
117
127
133
126
118
117
121
124
120
110
108
113
118
117
107
98
95
102
119
128
123
117
112
114
117
118
113
116
117
117
120
120
119
112
106
105
114
128
138
139
131
119
111
105
104
103
108
112
115
120
123
130
132
125
115
112
118
124
120
111
108
112
116
115
109
104
101
104
110
117
124
131
132
128
125
118
115
119
120
119
116
111
109
101
96
96
103
112
118
117
111
105
101
102
105
107
107
105
106
111
122
129
133
129
123
115
115
117
120
118
118
121
122
124
125
130
133
128
119
113
115
128
139
144
142
131
123
125
114
98
87
95
113
124
118
106
103
105
107
105
101
98
99
103
113
123
124
113
102
102
113
127
133
130
121
110
100
101
110
124
131
134
131
128
124
123
125
126
120
111
105
108
119
133
141
134
105
106
103
95
95
109
127
133
121
106
101
109
115
117
111
109
109
114
122
129
127
118
108
107
113
118
120
120
118
112
108
109
118
129
132
124
116
114
115
111
107
104
104
106
104
102
105
112
113
109
101
102
108
118
125
128
123
114
102
100
105
111
112
109
110
116
124
128
120
111
102
102
108
116
123
118
111
108
107
115
121
127
128
126
119
111
104
106
112
117
112
100
93
95
104
115
117
112
101
97
117
119
120
122
122
116
108
100
101
108
116
117
109
100
103
114
125
127
115
100
93
97
105
114
122
125
120
104
92
95
109
119
118
114
115
122
122
117
111
112
113
103
91
91
104
120
121
111
105
114
120
124
118
107
103
100
101
102
102
104
108
112
112
110
106
109
112
120
123
121
116
109
104
102
108
118
123
119
111
107
111
118
119
118
122
128
125
116
109
110
117
118
113
116
122
128
123
109
104
118
122
131
128
115
105
101
105
108
105
100
95
99
108
113
108
98
94
108
123
125
117
106
99
99
101
107
120
133
141
137
127
120
119
123
124
121
111
103
101
108
117
125
131
133
134
133
128
119
107
105
114
128
132
128
120
112
107
108
111
107
101
97
99
104
108
102
98
105
113
112
103
97
98
100
104
104
111
123
129
128
122
117
119
118
117
115
110
106
104
105
107
114
118
118
126
134
141
138
124
107
98
106
115
123
122
116
113
111
112
110
106
101
102
106
111
118
117
114
108
107
111
117
119
113
107
106
109
111
109
108
113
121
122
118
116
117
122
122
116
105
100
100
107
112
122
131
137
138
137
130
104
109
113
114
112
114
117
122
119
113
108
108
109
112
116
125
126
115
100
94
109
122
129
122
116
118
123
122
112
109
112
119
121
120
121
127
130
124
114
101
95
97
104
115
126
125
122
121
133
144
111
119
121
114
108
106
109
116
122
124
122
113
104
104
113
127
129
115
97
90
100
111
116
116
116
121
123
119
112
109
111
116
119
119
124
127
123
115
106
106
112
110
104
103
112
121
123
122
124
132
103
117
124
124
121
116
109
106
113
125
129
119
105
104
114
124
126
117
110
109
114
118
120
117
115
113
115
116
114
113
114
121
120
115
112
112
114
112
113
116
119
116
105
96
106
124
136
134
122
117
100
114
125
126
121
117
115
115
114
117
117
114
113
115
115
117
117
117
119
121
122
129
133
129
121
114
114
119
126
128
126
124
117
110
110
115
120
119
111
107
105
106
107
108
116
124
129
128
119
113
100
113
120
111
96
95
112
125
128
116
109
108
112
114
113
112
115
116
113
106
105
112
123
128
122
115
113
116
125
129
127
119
111
110
118
130
133
123
110
104
107
109
111
108
106
111
118
124
118
112
102
106
106
98
89
93
112
125
124
114
107
107
112
114
114
116
117
114
105
102
102
109
113
116
116
114
109
107
111
121
129
127
115
107
104
107
110
110
113
119
131
131
117
101
97
111
123
124
114
105
116
114
109
104
102
111
122
122
111
100
96
105
113
118
122
123
121
117
110
109
112
112
112
114
113
111
104
101
106
119
130
130
123
110
98
93
94
105
115
121
127
127
118
111
111
115
121
119
114
117
111
112
111
106
104
109
120
121
112
99
93
98
111
117
117
116
116
118
114
109
107
104
106
108
110
111
111
112
116
120
118
117
120
128
129
125
119
121
123
124
118
115
118
120
122
119
118
118
124
133
101
102
103
101
94
96
105
116
119
113
105
106
113
119
117
109
105
109
115
113
108
101
100
105
111
118
121
119
117
115
110
111
119
131
141
139
129
124
129
136
136
126
119
117
124
126
128
128
130
136
119
110
103
97
94
93
99
111
118
117
110
108
116
125
124
113
102
103
116
127
125
115
103
107
121
125
119
103
98
104
113
119
119
116
115
112
108
113
126
136
135
127
119
119
127
130
127
118
114
120
122
115
111
108
102
97
100
108
117
117
108
99
105
118
122
116
106
105
117
128
129
117
105
105
118
125
119
101
92
103
117
124
118
107
93
90
97
114
128
133
129
124
122
122
125
125
118
106
95
100
104
113
122
124
118
102
96
102
115
118
113
107
111
118
120
114
107
107
116
124
126
121
112
102
104
112
116
111
110
118
127
126
118
110
104
108
118
128
130
130
126
118
109
105
104
110
114
108
95
93
106
111
122
130
130
118
105
103
112
121
124
123
120
118
113
114
115
118
113
109
114
123
128
117
105
105
113
119
122
121
122
121
116
112
119
133
138
129
113
106
107
110
107
101
102
107
112
107
105
110
116
111
109
115
123
125
119
115
116
123
126
119
106
99
104
118
125
123
111
97
98
113
125
122
118
117
123
123
113
103
105
111
116
117
121
129
132
121
106
95
98
108
116
122
124
120
112
109
117
127
113
111
106
106
112
118
117
117
118
124
127
118
103
98
104
114
118
118
113
113
115
119
120
116
117
124
126
120
107
101
109
123
131
128
121
118
119
122
121
119
112
107
109
119
129
127
122
118
123
129
112
115
115
114
115
119
118
117
117
121
126
127
123
117
110
104
102
103
111
118
125
123
119
114
117
125
124
116
108
108
116
123
125
120
116
118
125
134
137
131
115
102
102
115
132
138
135
125
115
115
120
120
119
119
122
122
118
113
111
115
122
126
126
122
114
105
95
92
98
106
115
121
124
127
129
125
118
110
106
108
106
104
103
106
114
126
139
142
134
116
102
100
110
123
132
133
132
125
114
109
124
113
106
108
114
114
107
104
110
120
122
117
113
116
120
118
107
96
96
101
109
116
124
129
129
122
107
101
103
107
107
104
103
110
117
126
130
130
119
109
102
106
109
111
111
115
124
132
129
120
115
98
93
99
106
107
103
104
111
123
123
117
110
110
115
119
120
114
108
104
103
109
109
112
110
106
104
108
115
119
123
122
120
119
118
116
114
115
114
113
115
113
107
103
109
119
132
134
126
115
104
98
97
99
102
104
107
107
107
107
110
117
118
110
100
100
111
120
118
111
109
113
115
111
102
97
104
118
127
127
126
129
129
127
120
116
118
122
123
120
119
118
119
120
124
128
123
110
96
93
109
110
103
100
101
105
109
106
94
89
97
111
122
119
103
91
92
106
117
124
123
124
127
130
121
110
105
109
119
125
126
125
121
116
111
111
116
124
125
118
115
116
121
124
125
120
113
102
93
93
120
114
105
99
102
114
120
116
101
94
100
108
115
120
118
112
103
103
110
116
118
111
111
118
124
118
105
94
100
114
125
126
120
111
102
97
102
112
119
116
111
111
113
112
109
114
123
129
121
108
118
114
109
108
109
114
117
114
111
110
109
104
99
105
118
128
126
115
105
107
108
103
95
92
101
107
108
104
106
113
125
134
134
127
117
111
116
122
120
112
106
107
114
116
113
116
126
135
127
115
115
114
113
114
109
105
97
98
106
115
116
108
100
104
116
125
125
119
119
125
125
119
107
98
97
102
110
121
131
137
140
140
135
129
124
128
138
140
124
104
94
106
124
135
133
122
111
110
115
123
118
111
103
104
109
114
114
112
114
116
117
116
117
121
121
116
111
119
127
131
124
114
107
107
110
107
110
116
129
139
140
132
118
110
110
117
128
130
117
104
100
111
124
133
131
117
99
92
102
120
125
118
108
106
113
123
128
123
114
108
112
120
127
124
113
106
109
118
124
118
109
104
107
112
112
106
99
100
107
116
121
118
113
111
112
116
121
120
115
111
113
118
121
118
114
110
107
107
111
118
115
123
126
122
114
111
111
110
107
106
114
130
135
125
110
106
112
122
121
115
111
113
119
121
116
105
98
99
105
114
117
116
120
124
127
126
124
125
127
124
119
118
118
123
122
122
121
123
123
121
104
115
123
120
112
108
110
114
116
116
121
131
137
133
124
118
117
119
118
115
114
117
118
120
120
118
115
117
122
128
129
123
121
122
122
116
112
113
123
128
125
120
124
133
136
132
124
120
117
116
108
108
108
109
111
113
115
116
118
114
111
115
117
119
116
114
113
112
112
114
114
113
113
115
122
127
128
122
124
134
140
132
119
111
112
115
115
111
110
114
121
130
133
135
127
121
121
119
118
112
115
109
105
104
107
111
110
105
103
105
110
115
114
107
103
107
115
118
117
116
114
112
112
118
129
133
126
109
102
113
130
133
123
113
113
124
136
135
123
113
114
123
133
132
120
114
119
128
125
115
107
108
105
101
102
106
106
104
104
108
119
126
124
122
119
120
118
119
119
117
113
108
106
112
125
130
122
104
94
100
113
125
129
128
123
123
129
133
130
119
110
109
121
127
129
123
121
123
124
118
115
112
106
103
103
104
106
110
113
118
120
118
121
125
129
125
116
108
108
113
112
107
104
107
115
122
124
124
122
119
113
117
127
137
136
124
113
112
118
120
117
111
115
124
133
131
120
113
118
124
130
121
113
106
103
100
99
103
111
117
118
114
109
109
115
115
115
115
116
116
117
115
119
122
122
121
125
134
140
137
123
115
119
130
136
130
116
111
120
131
131
122
112
118
132
137
134
124
121
123
118
111
107
106
104
102
101
104
103
111
118
119
115
111
114
122
129
131
125
117
113
115
118
119
114
111
115
123
129
123
111
108
113
121
125
123
114
113
116
120
118
110
106
110
122
135
136
132
127
120
118
117
108
108
112
117
121
120
118
109
101
99
104
110
115
115
112
113
113
112
111
116
122
123
118
111
109
113
121
124
121
120
123
134
138
129
114
104
104
110
113
114
111
113
118
116
110
100
101
110
127
125
116
113
117
119
113
104
98
97
101
102
101
108
109
111
107
107
108
109
109
115
123
121
110
98
99
113
128
131
124
117
113
117
118
116
111
103
99
100
111
120
125
117
112
112
115
117
117
120
117
116
110
108
110
114
105
93
87
93
102
112
114
110
103
95
94
102
108
109
106
115
127
132
122
106
103
114
127
125
113
102
100
102
104
111
117
117
110
105
111
122
126
118
110
114
124
127
121
113
102
107
112
111
105
103
98
94
93
94
102
113
121
121
114
105
103
111
116
114
106
105
114
122
123
116
115
121
128
126
114
104
108
116
122
122
118
115
114
114
115
112
109
110
116
122
119
106
91
87
109
116
117
111
104
101
105
108
102
96
96
100
109
115
116
115
114
112
115
117
117
109
107
111
121
126
127
120
115
117
120
130
134
133
128
120
117
114
115
114
113
110
109
113
117
120
114
102
98
102
121
119
111
104
105
119
131
129
114
99
93
101
110
114
113
112
114
114
113
115
120
122
122
124
130
134
129
111
96
98
117
136
138
122
107
103
114
123
119
109
104
110
121
126
122
115
112
116
126
134
111
110
109
111
121
131
136
129
113
104
109
117
124
121
114
116
122
127
120
113
108
111
118
125
127
126
124
117
109
106
115
124
126
113
98
97
108
117
116
108
101
105
119
126
126
121
114
117
123
123
103
107
113
119
123
119
109
100
97
104
115
119
117
112
112
115
121
121
116
109
107
107
109
111
113
115
119
120
121
118
116
118
119
116
111
106
105
109
112
115
115
117
120
123
123
120
118
118
121
118
109
113
109
99
94
93
94
94
95
97
103
103
103
108
113
115
110
102
100
111
124
128
123
120
124
124
118
114
110
110
111
112
111
111
112
114
117
116
111
106
108
115
120
118
111
112
118
129
135
129
114
109
101
92
87
94
104
110
105
97
92
96
107
120
125
122
116
108
107
113
118
118
119
122
127
126
117
106
104
108
119
126
122
119
113
111
117
124
121
111
101
98
102
104
110
117
124
131
130
119
113
111
115
117
116
113
111
107
101
98
101
109
117
122
123
120
127
131
130
115
98
91
98
111
119
117
114
107
109
117
128
140
142
134
117
105
103
114
127
132
117
102
91
98
110
122
126
121
111
105
116
115
118
123
124
117
104
92
91
99
113
123
123
115
109
112
124
134
132
119
109
110
116
116
116
115
116
115
113
115
120
126
126
119
111
106
103
104
112
123
122
115
106
105
110
121
122
117
110
115
117
110
106
106
109
107
100
91
90
99
109
119
121
115
111
113
122
125
118
114
114
119
121
115
109
111
118
123
125
125
124
122
117
111
109
110
109
108
109
112
119
125
124
121
121
125
128
126
122
118
121
119
116
114
115
118
116
114
110
108
104
104
109
113
114
113
115
119
113
101
92
92
100
109
110
112
119
130
135
134
127
121
120
121
119
116
112
109
108
109
116
125
126
124
124
130
139
137
123
105
106
110
116
120
122
120
117
114
111
109
105
102
101
104
109
110
113
118
118
107
95
90
98
109
115
117
118
123
126
119
112
113
118
123
127
125
122
116
108
106
112
115
115
112
116
127
136
138
126
108
88
90
100
110
113
108
102
99
103
109
114
115
112
113
116
120
121
120
117
116
113
113
109
108
109
112
115
115
112
110
111
114
116
115
116
125
131
129
124
115
113
115
112
108
111
121
127
133
131
124
102
108
116
119
112
106
104
108
116
122
123
123
124
124
126
126
120
110
104
105
113
116
112
108
110
119
118
114
110
116
125
129
122
113
113
122
128
130
128
122
120
124
126
126
122
120
118
119
118
120
113
127
132
122
112
109
109
112
113
112
110
109
108
110
112
111
108
105
102
105
113
120
124
126
130
131
123
116
111
118
126
131
129
129
132
128
120
112
107
106
113
121
127
129
127
122
120
118
113
112
106
117
122
121
117
118
115
105
92
85
88
94
94
93
93
96
102
107
111
114
119
123
126
127
124
122
120
120
121
122
122
121
125
131
135
128
117
108
102
105
112
119
125
126
126
124
128
128
120
114
103
106
113
120
122
126
122
113
99
90
95
104
107
104
95
93
97
101
102
104
107
117
118
111
104
103
112
120
127
129
124
118
109
105
106
111
115
117
115
117
121
128
133
133
128
123
123
124
117
112
104
114
124
122
117
115
120
123
122
118
120
125
124
116
101
93
92
93
97
101
111
120
121
116
112
112
113
113
113
119
127
127
114
101
96
101
111
116
114
116
120
127
132
134
128
119
115
111
105
105
104
116
123
117
111
111
117
120
118
118
121
123
118
112
105
103
103
101
107
121
133
138
133
126
125
126
123
114
109
116
127
137
133
123
110
104
107
112
114
115
112
110
108
112
113
117
120
115
110
107
106
107
105
104
112
122
128
119
106
98
102
107
110
115
121
123
121
114
112
119
130
133
130
126
122
113
105
107
117
128
131
127
119
114
111
108
109
118
126
126
117
103
91
94
105
115
124
122
122
125
109
100
91
91
101
118
127
120
108
95
93
100
109
116
120
124
127
122
115
109
108
114
125
130
125
109
96
98
115
125
122
105
93
96
106
114
117
122
128
131
126
112
102
98
102
107
113
118
123
133
116
111
102
96
91
96
107
118
119
111
106
106
108
105
98
99
109
119
123
119
111
112
122
132
135
128
114
106
104
108
108
104
103
109
121
127
124
120
119
125
126
123
115
107
104
107
111
113
114
120
119
118
116
113
104
102
106
116
119
115
108
108
111
108
97
91
94
103
114
122
123
120
119
119
126
128
122
111
103
105
112
120
120
122
126
129
130
124
121
122
122
120
119
116
116
118
116
112
111
118
108
108
112
121
122
122
120
115
107
97
95
104
117
127
127
120
109
101
100
105
117
118
115
115
118
124
121
112
107
115
120
123
118
109
106
108
115
129
136
135
129
128
130
129
124
117
114
113
113
119
104
109
114
115
112
111
111
111
107
99
97
104
116
125
129
128
121
113
103
101
105
112
114
115
117
120
120
112
108
110
113
112
108
103
98
96
105
123
135
136
130
126
124
123
120
116
116
115
115
118
106
110
108
103
97
95
99
107
116
119
116
108
103
100
102
111
120
122
114
105
103
109
113
114
114
116
119
116
109
108
110
114
119
122
123
119
118
118
119
118
110
103
101
108
120
124
122
113
106
112
106
102
100
101
107
107
105
104
110
118
119
110
98
93
99
109
117
119
114
108
108
114
116
111
109
114
122
122
113
109
115
128
135
137
138
136
131
121
113
106
104
101
100
110
122
123
113
100
97
107
111
106
106
113
120
119
110
103
105
115
121
121
115
114
116
113
107
104
105
110
118
119
115
107
105
111
120
118
112
108
113
123
126
124
119
120
118
117
116
116
117
114
111
111
115
119
113
114
113
119
116
112
106
106
110
115
115
115
120
127
129
126
123
120
119
113
106
102
102
105
108
111
113
108
107
110
118
119
114
111
110
110
106
103
101
109
118
121
118
117
116
113
111
109
116
126
134
136
136
138
119
113
101
100
107
114
119
122
126
128
126
118
108
101
101
104
110
110
102
92
92
106
117
121
115
108
110
117
121
119
112
104
100
100
110
125
136
133
116
98
92
104
114
118
118
124
132
137
136
138
120
107
95
99
112
120
118
111
109
111
112
112
106
100
99
99
104
103
101
94
97
109
123
125
117
106
104
108
113
114
109
107
108
113
119
125
129
120
103
92
98
114
124
121
113
114
125
133
129
120
120
97
87
95
106
115
113
108
103
104
108
117
121
123
118
111
106
105
106
112
111
112
112
109
105
104
105
111
114
118
120
122
124
124
121
118
113
110
106
112
122
128
126
117
110
115
126
128
119
104
112
97
91
97
104
107
110
109
109
106
107
114
122
130
129
122
117
118
123
129
125
115
104
99
100
106
113
121
130
137
138
134
127
125
126
130
132
129
123
121
125
127
126
120
119
119
120
117
110
104
101
102
105
109
111
110
110
109
106
103
102
106
114
120
117
107
100
102
114
124
123
115
111
114
117
114
109
112
122
135
134
124
112
112
123
135
141
138
127
118
116
119
124
123
121
117
117
116
116
111
105
106
107
110
114
119
120
112
108
111
111
110
107
108
107
101
92
89
98
108
111
115
119
130
130
117
99
97
104
116
118
113
111
113
115
113
112
117
121
120
118
120
123
122
116
116
124
131
129
113
116
115
110
108
111
116
120
122
124
126
121
108
96
96
108
118
117
106
100
101
109
117
121
121
115
106
99
99
107
112
117
123
128
129
117
104
99
108
113
115
116
123
135
136
124
119
124
131
125
112
120
122
114
109
108
113
118
122
125
127
120
107
97
101
115
123
123
112
106
105
112
117
118
112
104
100
103
112
119
120
121
124
128
127
120
114
113
114
111
102
101
113
133
141
134
123
115
111
113
116
132
120
104
99
107
116
124
125
126
121
119
119
121
123
121
115
111
113
119
116
111
111
113
117
119
118
117
117
121
124
125
123
117
115
115
115
114
114
111
107
106
111
113
116
115
114
106
103
105
119
129
104
91
93
106
116
119
122
116
114
113
122
129
124
112
104
108
120
124
113
100
100
111
123
129
125
119
115
115
121
126
125
125
123
122
118
115
112
111
112
112
112
107
103
107
112
110
107
107
115
108
99
99
104
110
110
110
106
103
99
104
115
119
111
102
103
112
122
120
110
103
108
116
123
125
120
114
108
105
110
117
124
128
129
126
118
116
116
118
115
113
115
122
127
128
129
126
123
116
112
109
109
109
109
111
116
115
111
104
105
112
120
123
120
118
118
118
117
111
111
113
114
116
118
122
120
112
103
101
108
117
120
119
116
109
99
100
112
125
132
131
129
131
136
134
129
124
121
121
122
121
120
115
110
111
113
114
113
117
122
130
130
127
125
126
124
118
111
108
110
112
112
112
115
120
120
110
101
102
117
124
120
112
111
109
103
98
99
112
127
134
132
127
128
123
118
117
120
119
123
117
118
120
121
118
110
101
98
108
123
132
130
123
117
119
119
117
114
112
110
110
108
108
115
122
120
112
102
103
114
119
119
115
120
125
122
117
111
112
117
123
123
122
124
124
125
131
131
125
115
109
116
122
122
115
105
98
95
101
112
124
130
127
121
119
116
116
117
119
120
116
110
106
107
112
118
120
117
112
111
114
121
127
128
127
122
120
122
124
121
113
108
112
120
127
133
135
136
131
122
116
119
120
112
101
98
100
105
105
108
117
129
136
128
116
110
116
121
124
121
117
114
109
106
106
114
121
127
125
121
121
125
130
129
121
111
111
112
119
119
112
104
108
115
122
120
115
114
121
126
118
118
117
110
102
99
102
104
104
106
114
127
124
108
96
102
118
134
130
116
108
111
119
121
120
115
118
120
122
123
120
116
117
123
124
120
113
109
115
122
122
120
115
115
119
117
110
107
112
121
115
112
114
111
111
110
104
97
94
105
121
127
117
98
93
105
127
137
129
114
106
109
116
123
119
112
110
111
113
112
106
107
114
122
128
124
118
113
119
126
130
125
119
116
121
126
128
128
131
133
99
90
88
95
107
115
116
117
118
117
113
110
106
107
107
108
109
111
110
106
102
105
115
124
127
126
118
110
106
114
126
135
139
139
131
117
102
100
109
126
133
127
117
113
116
115
109
106
116
129
102
105
110
114
117
112
105
107
119
129
127
117
109
110
114
111
105
104
110
120
124
127
127
125
123
118
114
109
105
103
111
125
134
135
125
119
119
123
123
124
126
126
122
114
111
114
119
128
134
134
106
113
113
107
101
97
97
107
118
119
115
115
120
127
122
110
101
101
108
110
112
119
128
134
127
120
114
117
115
103
96
100
110
119
123
130
140
143
135
123
118
124
130
126
118
115
123
132
133
129
110
111
108
106
101
105
113
121
118
107
99
105
122
132
128
119
115
118
118
112
100
101
117
133
135
124
114
116
120
117
106
99
104
118
129
132
125
115
110
109
114
120
120
120
119
118
118
113
110
111
104
103
106
108
111
116
126
128
116
100
96
101
114
123
126
122
118
118
116
113
109
107
111
120
127
123
114
108
111
117
120
119
118
116
121
120
115
107
105
112
122
124
118
110
110
115
114
107
106
111
102
103
104
103
104
112
121
121
108
96
92
96
98
99
101
103
107
107
105
108
109
111
110
114
117
121
121
115
108
105
110
119
119
114
108
113
126
135
135
129
130
128
123
113
109
112
113
114
119
123
110
109
107
106
108
112
113
112
109
105
101
99
94
90
91
101
113
122
120
113
109
107
109
111
114
118
120
121
114
104
100
106
116
115
110
110
117
127
129
122
113
111
117
120
119
113
109
111
117
121
107
106
108
117
126
125
113
103
102
108
114
113
107
106
111
120
125
124
118
115
119
117
114
111
110
106
104
105
107
107
110
113
117
117
111
101
97
100
105
106
103
106
114
121
121
113
101
96
99
108
109
105
106
112
120
121
110
100
96
102
106
104
103
108
120
125
120
102
93
101
121
127
123
114
110
108
103
98
99
108
119
124
119
109
101
100
103
106
103
102
106
114
120
123
122
120
116
113
109
111
117
111
106
102
100
99
101
107
109
110
105
97
100
110
123
127
123
109
103
100
102
105
106
106
109
109
108
104
100
106
116
124
122
111
102
103
113
120
120
115
110
114
120
123
129
136
139
136
130
121
113
107
105
104
102
98
98
105
114
115
111
108
113
120
123
122
123
128
128
114
97
89
95
103
106
105
106
111
115
116
118
122
126
123
114
105
103
111
120
125
120
116
115
119
122
123
125
131
128
120
102
93
94
105
116
117
110
101
102
107
111
118
118
114
110
106
109
114
117
114
110
113
117
116
108
103
110
123
133
131
121
119
120
122
119
109
100
101
108
119
124
120
119
114
109
104
107
117
123
120
105
95
93
104
116
122
114
106
106
111
117
117
115
112
109
113
116
113
105
101
108
118
120
115
108
106
109
114
118
119
121
120
121
119
117
111
112
116
123
128
128
125
119
110
108
109
123
136
132
119
108
107
105
106
113
117
118
120
122
122
119
114
111
113
121
127
131
127
116
102
96
100
110
122
128
126
117
106
100
103
112
122
123
119
115
109
112
118
127
130
132
131
125
114
113
124
138
140
128
114
107
107
106
104
106
111
113
112
110
108
108
110
111
113
112
112
112
118
121
120
113
111
120
133
141
138
128
121
117
112
109
111
115
119
118
116
113
110
111
116
127
132
126
114
109
115
119
119
115
111
111
105
101
101
105
108
102
95
95
104
115
118
116
112
108
103
99
103
114
125
132
125
118
115
120
124
126
127
126
124
118
111
105
107
116
121
122
116
114
116
124
125
116
106
100
101
105
108
111
112
113
105
104
107
111
109
105
102
110
123
131
128
123
120
120
118
110
106
109
120
120
111
99
100
111
123
118
107
106
121
135
132
117
105
103
106
112
117
121
123
125
122
120
115
110
110
115
118
113
105
102
103
105
106
105
109
115
120
121
121
120
118
115
111
111
111
110
116
117
116
112
105
103
112
126
132
120
104
102
118
133
134
124
115
112
107
103
102
105
107
109
118
131
138
130
119
118
119
115
107
102
100
99
95
98
107
118
121
114
102
96
95
96
94
93
97
107
113
111
104
99
103
108
116
122
123
122
119
118
115
110
106
113
127
135
126
112
105
102
106
108
116
132
141
133
117
111
114
115
111
113
107
104
104
110
117
119
115
107
96
93
97
102
104
102
104
104
101
92
83
84
93
101
105
106
109
116
117
116
110
103
99
104
115
123
118
111
113
118
127
130
130
132
133
124
115
112
113
112
111
113
112
118
119
120
119
118
112
103
100
105
114
119
117
109
104
102
97
97
98
99
102
102
104
111
119
117
111
104
106
113
117
114
108
104
101
106
112
118
123
121
124
128
133
132
126
122
115
110
110
103
107
112
115
116
117
112
108
103
106
111
114
111
107
102
103
105
110
118
126
125
117
105
104
112
123
122
114
108
109
117
127
128
125
117
113
114
120
123
117
107
104
112
130
141
138
126
117
111
109
106
101
98
102
110
116
113
108
106
110
114
109
102
106
116
122
121
115
115
121
123
117
109
105
105
106
105
110
116
121
124
118
116
117
113
111
111
117
126
127
118
107
106
116
126
126
119
116
115
119
125
112
99
97
105
112
113
108
108
110
112
110
109
116
128
135
132
120
113
110
111
115
120
123
117
107
97
100
111
123
124
116
104
97
96
96
97
104
116
127
129
126
117
114
111
109
109
112
117
122
125
117
113
109
106
106
107
109
108
110
112
114
112
106
101
109
121
125
121
113
108
111
119
128
135
128
118
111
106
108
115
119
116
109
108
112
116
114
113
111
115
120
121
118
116
118
119
116
112
108
104
106
117
123
119
112
109
108
105
102
108
115
113
100
84
88
105
117
116
108
103
104
110
120
127
129
125
115
108
106
111
116
119
120
126
135
138
130
115
107
102
106
112
117
120
124
128
125
116
106
97
103
112
119
120
121
117
106
91
85
96
115
123
118
106
105
112
114
110
105
108
116
123
124
123
115
109
105
108
116
118
112
106
111
121
129
130
124
115
110
113
118
123
121
114
109
115
123
128
122
99
106
108
106
107
115
122
120
106
94
96
107
118
120
115
116
118
115
111
106
107
114
123
132
131
121
106
96
99
108
111
107
105
113
118
116
111
111
115
122
127
131
133
127
117
109
112
119
124
123
104
109
106
102
103
112
121
127
124
118
109
100
96
95
97
103
108
113
113
108
103
101
105
117
126
126
118
109
106
109
111
111
114
125
128
119
106
105
115
125
126
120
113
117
121
122
122
117
110
107
112
111
110
112
113
112
109
107
109
111
108
102
97
98
102
108
108
110
114
116
114
112
108
105
108
115
120
122
126
127
125
119
117
123
129
126
116
110
114
120
120
110
102
107
112
116
116
114
107
104
116
110
110
111
114
114
108
103
103
105
105
105
112
123
130
128
118
110
112
114
117
115
114
112
111
114
120
127
129
126
120
112
108
112
120
123
119
116
115
118
120
117
113
111
110
110
112
119
120
121
109
100
93
94
103
113
120
123
121
113
104
97
102
112
120
122
121
119
113
106
97
99
105
111
117
120
129
131
129
119
110
107
108
112
115
115
119
118
117
114
115
116
114
112
112
114
119
126
134
138
110
104
91
88
100
116
126
128
123
116
107
100
95
88
91
103
121
131
125
108
94
96
102
104
103
107
121
132
129
120
113
116
121
119
116
116
123
123
116
109
107
111
114
113
116
124
128
129
130
134
122
118
103
95
103
114
121
116
108
107
113
119
114
96
84
88
108
124
124
112
105
110
114
109
103
104
113
120
116
109
110
117
124
124
122
125
129
127
119
116
119
124
126
122
123
127
126
120
113
108
130
120
108
105
107
115
119
114
110
105
109
117
121
114
105
101
107
115
116
117
116
115
117
117
118
118
120
114
109
106
109
116
123
123
123
121
119
117
119
125
136
139
131
121
118
117
117
113
105
102
127
122
122
125
125
123
122
123
123
117
107
101
107
122
135
138
131
124
121
127
127
120
116
114
117
121
121
119
118
126
129
126
117
110
108
110
112
112
113
121
130
133
127
116
107
108
116
122
125
122
111
117
126
135
134
126
119
121
126
127
114
102
98
115
133
138
126
112
111
116
118
114
108
106
111
116
120
120
124
128
125
118
109
107
111
117
119
116
113
116
120
123
126
119
115
114
124
136
142
134
109
115
118
127
129
124
116
111
116
122
119
111
103
106
111
109
101
96
102
107
114
118
119
119
118
119
122
128
124
115
103
98
105
119
126
126
119
117
113
115
118
124
130
129
119
116
121
127
128
122
118
118
113
112
113
116
115
113
110
117
118
116
111
109
109
107
103
99
100
105
118
132
140
133
119
110
115
124
123
110
97
96
108
121
120
111
102
104
110
111
113
122
132
131
119
109
106
108
110
108
115
116
110
104
106
113
117
117
118
119
120
118
117
120
123
120
110
95
85
86
99
118
127
121
107
99
100
107
108
102
95
97
108
117
114
102
95
101
110
115
115
117
119
120
117
115
111
107
101
101
115
114
105
101
106
115
120
123
119
114
111
111
114
117
119
115
109
103
96
88
89
101
114
117
110
109
111
113
111
103
97
100
110
120
120
113
106
111
125
135
131
118
105
99
105
117
127
126
117
110
114
103
102
110
117
117
115
114
112
103
98
98
100
101
101
106
117
127
125
112
104
112
125
128
126
127
132
132
126
118
110
109
119
125
127
119
112
111
119
126
126
116
106
98
102
115
127
129
123
117
103
90
99
117
126
121
112
107
106
106
102
98
94
90
96
110
124
131
125
119
115
121
127
128
129
129
128
124
119
118
120
122
123
121
116
108
106
107
105
103
104
113
121
126
123
115
113
110
108
110
104
96
99
108
121
124
120
112
113
116
116
111
99
98
106
117
119
115
112
112
114
115
112
110
114
117
111
102
98
107
117
124
122
114
101
91
95
106
114
113
108
112
123
133
128
116
105
104
107
108
120
121
116
112
115
121
122
121
120
124
123
115
113
115
118
120
115
110
108
109
110
108
104
103
103
104
101
99
103
108
111
112
114
115
107
93
90
103
123
127
116
104
101
111
121
123
120
117
115
109
119
126
132
130
123
118
118
120
124
126
122
116
114
120
122
116
110
105
107
106
105
107
109
113
111
105
109
117
124
115
96
88
100
119
124
110
97
100
117
128
122
106
97
104
120
133
134
127
116
108
111
117
126
128
121
115
115
116
117
114
116
115
114
108
105
103
108
112
111
104
103
110
121
123
114
107
110
120
123
110
96
94
108
126
131
123
112
109
118
125
124
119
111
111
116
124
128
128
126
124
109
111
117
112
108
112
114
113
105
100
108
123
124
105
88
90
108
123
117
106
104
113
122
121
114
108
110
109
109
110
117
121
124
122
118
117
114
111
114
117
119
120
116
111
105
102
110
122
131
130
101
112
119
118
110
112
115
112
102
97
108
125
127
111
90
90
107
119
116
107
104
108
114
119
117
119
119
112
109
113
120
120
115
108
109
112
111
108
105
108
115
119
120
116
109
101
100
108
118
130
111
122
126
121
113
110
113
111
109
111
117
121
116
101
91
94
108
114
114
110
106
109
115
123
124
122
119
115
114
113
112
113
116
120
122
122
118
117
117
117
118
118
118
121
121
114
108
109
122
133
109
103
97
98
105
114
120
125
127
123
116
110
106
104
106
110
115
120
113
103
99
106
119
126
129
124
114
105
101
107
119
125
117
108
102
99
97
100
108
124
133
129
125
124
125
123
119
114
118
125
103
101
98
95
96
99
107
123
138
143
133
118
109
110
115
115
112
112
116
121
122
119
118
117
123
126
127
118
109
104
111
124
132
128
116
112
116
123
128
127
124
119
114
111
113
116
118
121
125
126
103
102
100
98
96
97
105
124
137
136
125
118
121
127
127
115
105
102
111
119
123
120
116
112
116
124
129
128
117
100
97
107
122
130
127
122
124
128
127
121
116
114
112
110
108
111
116
123
126
122
119
113
108
107
108
115
122
127
127
118
111
115
125
129
120
107
99
102
110
115
116
116
121
126
124
121
114
110
110
109
104
101
104
112
118
117
109
102
100
108
118
127
127
120
111
111
116
124
131
131
117
110
106
104
108
117
125
124
115
107
107
113
116
111
103
97
97
100
108
112
112
115
120
127
121
108
98
104
117
129
129
117
102
97
106
113
114
105
101
108
131
144
139
122
108
110
115
120
123
123
101
102
103
99
96
99
107
111
105
99
99
104
104
103
101
99
97
97
99
103
108
110
109
109
105
104
110
123
133
132
121
109
100
99
110
121
127
126
122
125
134
139
127
108
101
108
115
116
111
109
109
111
111
107
99
92
93
98
103
101
100
101
107
114
114
109
99
97
103
110
111
105
99
102
112
120
124
123
117
108
98
92
99
114
125
127
121
119
120
123
125
122
113
104
104
108
114
117
119
117
123
113
108
109
112
110
106
103
106
108
111
109
109
114
118
114
110
106
109
119
123
117
110
109
118
119
114
102
98
101
107
108
113
121
126
123
117
109
108
110
116
119
118
117
109
107
107
113
118
119
120
112
106
111
121
128
127
117
110
108
109
103
96
98
104
114
116
110
105
113
121
123
117
110
109
116
115
110
107
110
117
121
118
117
115
118
117
115
110
110
116
125
125
120
113
112
111
110
106
109
116
119
117
116
118
118
118
117
115
114
107
100
93
96
105
114
117
116
113
112
110
111
108
106
109
115
125
126
118
109
105
108
111
109
108
109
112
115
114
113
113
112
113
114
116
117
116
111
107
110
112
109
107
106
102
96
94
100
112
118
113
106
102
105
111
113
113
115
117
111
100
100
106
111
113
115
119
124
125
115
106
107
112
115
113
109
107
108
110
110
105
103
110
115
114
106
105
112
118
118
108
94
90
97
103
98
92
95
105
114
114
109
104
105
106
106
103
99
96
93
93
99
108
115
115
111
114
123
132
129
119
112
115
124
128
122
111
108
110
114
117
120
124
127
118
104
103
115
125
119
115
109
107
111
115
107
99
102
112
121
119
113
107
104
106
108
106
101
99
97
97
103
106
113
117
118
116
112
110
110
110
111
111
116
121
124
124
126
129
130
129
127
124
120
118
113
116
118
121
114
107
111
113
111
107
100
99
103
111
116
117
113
112
113
113
117
120
122
122
119
112
108
108
120
131
134
123
104
93
96
108
115
115
115
113
117
122
125
126
128
130
130
122
113
110
114
118
117
108
110
105
112
110
102
100
102
103
101
98
100
104
107
110
113
112
111
110
113
120
124
122
116
115
121
130
133
124
117
113
116
119
120
117
117
118
117
114
111
109
115
125
131
126
116
108
107
106
102
102
109
121
120
112
109
116
120
114
101
93
95
104
107
105
108
109
103
95
92
103
120
130
124
114
111
118
123
124
121
123
123
121
115
112
115
116
118
114
111
113
117
119
117
113
110
110
110
109
104
106
110
118
110
105
110
119
124
115
102
98
107
117
117
111
107
109
109
107
105
110
122
125
115
103
107
125
137
128
110
103
110
121
125
120
115
112
109
111
115
118
118
114
109
108
112
114
118
122
126
125
117
102
97
95
97
102
105
108
112
116
123
126
124
114
109
107
111
117
123
123
120
111
101
95
106
123
138
130
112
104
108
113
115
110
109
110
108
110
113
113
108
103
104
117
130
128
117
120
131
133
122
97
98
98
96
93
93
102
120
135
136
126
113
106
103
105
112
120
121
116
106
101
102
106
110
114
117
117
114
109
108
102
94
100
115
126
125
116
113
112
108
101
100
115
130
127
114
108
116
123
121
102
109
114
114
109
105
111
121
130
125
113
102
101
107
121
129
127
118
103
95
97
106
116
120
120
117
112
110
110
109
104
102
111
128
138
130
115
110
112
114
110
106
112
115
116
112
111
115
118
117
104
109
114
119
120
120
116
113
107
100
97
99
106
117
129
132
128
118
108
101
96
94
99
110
118
121
117
115
117
120
116
111
112
118
121
115
110
110
114
117
115
114
112
114
116
119
123
125
123
124
103
91
90
98
110
117
116
111
104
101
101
100
103
107
114
119
120
120
118
109
96
83
79
88
100
109
113
117
122
122
115
106
103
106
107
108
111
120
125
121
111
104
112
124
130
129
123
120
120
119
105
91
85
92
106
113
114
112
117
121
115
106
99
105
117
122
121
116
113
108
100
90
86
90
97
104
106
111
115
117
114
111
108
108
110
107
106
112
118
123
117
111
116
122
125
116
106
106
108
111
118
113
108
107
110
109
109
110
115
122
118
112
110
117
130
135
125
118
111
112
114
114
111
107
108
112
115
114
112
113
121
126
127
120
112
107
104
103
106
117
127
135
135
131
121
112
104
103
106
107
113
115
120
121
116
107
102
102
103
109
113
116
115
116
119
125
126
121
117
114
116
116
115
114
118
124
127
124
113
108
113
125
131
124
116
114
117
120
118
117
123
131
137
135
130
127
121
116
110
107
102
105
117
121
117
111
108
103
100
101
111
117
115
107
100
108
117
122
118
112
109
110
113
116
119
123
123
116
109
107
111
118
122
120
118
120
123
123
119
116
114
116
119
121
127
131
129
126
119
108
108
117
120
117
113
114
114
108
100
97
106
118
119
108
97
98
108
115
118
120
122
121
121
119
116
110
102
97
106
121
130
125
119
116
118
118
114
106
100
103
109
114
116
118
119
125
126
124
123
117
105
118
122
118
119
124
129
127
119
110
108
110
110
108
103
101
105
113
117
121
120
115
114
120
125
118
104
96
109
123
130
123
116
119
121
118
109
100
98
104
109
115
119
123
123
127
125
121
114
113
101
107
111
117
126
134
134
128
123
118
114
108
102
102
104
103
104
107
114
116
110
100
100
118
133
134
121
110
113
122
119
110
109
118
126
118
107
103
111
121
125
122
120
119
116
117
118
119
111
105
116
114
109
108
111
114
111
106
106
111
113
110
105
105
109
111
110
110
115
119
115
108
106
116
127
130
121
113
121
128
127
116
109
117
128
125
115
107
110
121
128
129
125
119
108
99
107
122
128
120
122
117
109
100
98
102
108
111
111
107
102
100
105
114
124
130
129
124
119
115
112
109
110
115
122
119
116
115
120
125
123
115
114
123
134
134
123
111
109
108
108
114
124
130
126
119
123
133
136
132
106
105
105
106
112
120
128
130
123
110
95
92
98
110
118
120
120
124
122
114
107
103
107
113
115
114
115
118
117
113
112
115
124
132
130
121
116
110
110
106
103
105
113
126
132
135
132
125
119
116
102
103
104
104
109
116
121
121
117
112
111
115
118
113
107
105
112
124
129
128
123
122
118
113
107
110
120
121
114
108
112
126
138
134
120
111
108
109
113
119
122
118
114
113
121
127
128
115
103
105
113
115
107
93
90
95
104
111
114
119
126
134
131
116
104
103
118
131
135
130
130
129
124
116
112
115
121
120
108
103
111
128
136
131
122
121
121
121
122
126
129
125
116
113
120
127
125
117
110
112
114
116
112
107
105
110
115
118
119
117
118
117
111
101
97
101
112
123
124
121
114
114
117
117
119
121
117
111
104
104
114
123
121
115
110
114
117
118
119
123
128
124
120
116
119
120
118
120
122
127
114
117
121
124
127
125
121
115
111
108
105
99
95
99
108
114
115
115
113
115
114
117
120
121
119
116
110
105
107
116
125
126
114
100
84
78
81
92
106
122
134
133
124
113
106
107
113
123
131
131
117
120
121
121
117
110
104
105
113
116
111
103
100
111
124
128
118
111
106
112
117
120
121
116
110
112
115
116
110
112
118
125
121
107
89
81
82
91
105
117
126
127
123
112
102
103
113
125
129
124
123
118
117
116
111
108
104
107
116
117
113
108
110
118
125
122
116
110
108
113
118
119
114
106
108
119
134
135
119
104
99
105
112
116
110
112
115
116
116
113
113
113
116
113
114
110
116
121
120
119
118
112
107
110
111
111
107
108
108
108
108
109
115
122
126
122
117
114
115
117
123
129
127
119
114
116
129
134
124
110
96
94
98
105
109
110
112
116
120
123
121
117
115
114
117
116
117
112
110
113
104
103
98
101
103
103
101
102
107
110
110
109
112
121
131
131
121
113
109
110
119
128
130
123
113
107
109
114
114
109
100
101
110
117
116
105
97
102
115
129
132
121
107
102
109
116
117
109
100
101
99
106
108
104
106
109
110
111
110
106
100
95
95
102
111
114
115
114
108
104
106
115
120
114
105
102
109
116
113
106
97
101
116
132
138
129
116
113
117
125
126
116
105
97
101
111
120
123
115
105
103
113
123
128
126
123
121
120
110
98
88
87
92
91
92
99
114
127
127
120
115
117
121
114
108
108
116
123
121
109
96
94
107
124
133
133
129
125
121
118
116
117
117
113
109
114
127
137
134
120
105
107
121
136
139
126
114
109
113
114
110
105
100
97
97
107
117
129
131
128
126
124
123
123
120
116
112
109
109
113
112
109
108
111
116
119
119
116
113
106
109
120
129
130
124
117
117
121
122
119
107
104
106
118
124
120
110
107
115
126
125
113
102
99
106
115
115
114
115
115
115
114
114
120
124
120
112
104
104
114
122
128
127
119
110
105
108
114
112
104
102
111
125
131
124
113
104
103
104
104
108
109
103
101
105
112
115
118
117
113
108
104
107
112
117
116
113
113
113
108
104
104
110
118
118
117
116
120
120
115
115
121
125
121
104
90
94
115
127
122
104
98
104
115
120
117
116
116
115
104
108
114
116
111
108
114
126
133
126
113
103
109
123
133
125
114
111
116
119
110
102
105
116
121
114
108
114
131
134
118
96
92
105
115
109
94
91
109
127
126
114
102
101
111
121
128
130
127
126
123
108
112
116
121
121
123
125
126
121
114
110
114
119
120
115
108
109
109
103
91
89
108
126
132
119
106
105
114
118
107
92
89
104
124
131
125
117
112
115
119
121
120
116
112
115
117
120
126
127
130
106
107
108
112
119
123
123
114
106
105
110
117
111
100
96
102
106
100
83
75
86
112
130
130
119
112
107
105
101
101
107
111
116
120
131
140
138
126
116
117
123
126
119
112
102
103
111
125
129
127
104
112
114
112
109
115
120
117
112
111
119
126
126
113
103
102
105
102
96
98
109
120
120
117
116
122
126
124
121
122
123
121
112
108
111
119
122
116
112
113
118
120
117
112
106
108
114
122
130
128
119
123
121
111
104
107
115
119
115
113
114
118
120
117
109
105
106
112
118
121
120
119
120
119
123
123
123
125
129
129
124
119
119
120
119
112
108
107
109
108
104
106
114
119
117
111
107
110
121
131
121
125
120
113
111
111
116
116
113
109
105
108
114
117
116
112
110
110
107
101
100
108
117
117
111
109
113
117
118
116
113
109
101
94
95
101
105
100
97
102
116
126
128
125
125
127
125
119
113
107
107
104
100
98
102
110
118
118
115
109
103
105
110
116
119
120
118
116
112
106
100
98
102
105
113
122
128
130
127
117
114
115
114
109
100
98
95
95
96
105
119
123
123
120
117
117
116
112
111
110
103
95
98
109
116
117
118
118
115
109
101
97
98
104
110
114
112
111
111
115
119
115
106
102
105
114
118
115
109
103
104
109
114
118
115
107
99
98
106
114
118
114
108
104
105
111
116
118
116
114
119
115
120
125
122
114
106
105
107
109
110
114
116
113
107
100
95
98
108
116
123
119
114
113
116
115
110
103
101
103
105
103
103
109
117
121
119
113
108
111
118
123
121
116
111
111
117
121
120
118
122
124
121
113
105
104
108
108
107
108
111
116
119
112
102
94
94
99
107
114
116
118
122
124
121
112
105
108
117
126
123
114
104
101
111
125
130
121
106
104
115
131
135
123
111
110
113
116
116
117
103
110
109
100
96
104
118
120
113
102
99
103
113
117
116
108
101
99
104
110
112
114
119
122
118
107
99
107
119
128
121
114
104
104
111
118
117
110
105
109
120
128
118
106
101
108
113
111
111
113
97
110
112
109
105
103
109
114
111
104
100
105
122
135
135
116
93
84
94
109
114
108
105
111
120
122
111
102
104
110
111
103
98
105
115
118
112
108
112
123
131
127
110
102
101
108
115
119
121
120
114
112
114
111
105
100
102
108
114
115
113
109
113
116
113
103
94
92
103
117
122
113
104
107
119
125
115
102
101
111
121
118
110
115
125
133
132
123
112
110
118
125
126
120
110
107
109
121
126
121
113
110
105
100
97
102
110
114
117
114
114
110
103
95
93
100
109
115
117
118
119
115
110
109
116
120
117
113
111
119
125
126
121
121
126
132
133
125
113
108
114
123
126
123
112
107
108
110
114
111
110
116
114
108
106
108
114
112
105
104
106
109
104
98
93
97
107
115
115
117
118
120
119
120
122
123
126
125
119
113
114
117
121
121
117
114
117
119
121
121
116
110
103
101
104
107
108
108
108
111
113
119
120
117
109
102
95
95
99
105
111
111
106
103
101
99
99
106
116
119
120
121
122
123
123
123
122
124
120
112
113
117
123
123
117
111
112
118
121
117
109
99
97
101
106
105
106
108
111
118
115
115
117
115
103
85
77
85
101
116
117
113
109
109
114
114
111
112
114
113
109
107
109
114
117
117
115
115
119
117
117
118
121
121
119
113
108
109
111
113
109
108
117
123
122
111
104
105
110
114
114
116
121
120
108
86
78
86
101
110
112
112
115
119
118
115
110
105
106
106
108
108
114
123
128
123
116
111
116
121
120
112
106
106
112
116
113
108
107
110
114
116
116
116
117
111
103
100
99
102
104
109
116
119
114
103
95
93
97
101
104
109
114
115
111
103
100
99
105
111
116
118
120
125
128
126
121
114
115
121
123
117
109
110
120
129
128
113
104
105
114
119
116
106
103
102
103
99
97
101
104
103
104
107
113
114
109
107
104
105
107
106
107
110
113
115
112
112
115
119
118
111
104
99
104
111
113
112
113
118
123
124
122
123
126
128
123
111
103
105
116
127
125
117
111
112
112
110
105
109
108
112
109
109
117
122
116
111
106
103
103
99
102
110
123
127
121
115
115
122
120
108
96
93
104
115
118
111
109
109
117
120
119
116
112
105
104
108
114
121
123
123
125
128
130
126
121
115
112
113
112
122
123
122
123
124
116
105
95
95
96
100
104
110
114
113
108
106
112
122
126
120
110
111
125
139
139
123
110
108
112
116
116
114
110
107
109
113
123
123
119
118
123
130
129
122
114
111
117
119
121
131
131
123
117
111
106
101
99
102
106
110
111
109
107
106
106
108
113
120
124
122
115
110
116
130
138
133
125
120
113
107
103
111
120
125
125
123
121
115
112
111
118
126
123
114
113
122
127
126
115
127
129
123
109
97
92
100
116
124
123
117
111
109
109
111
116
116
116
117
120
122
119
111
104
107
112
118
121
121
114
101
95
105
120
125
123
119
114
110
105
99
106
114
117
115
120
131
138
132
99
116
128
128
117
101
96
107
124
132
125
112
107
109
118
121
118
114
114
116
120
125
124
121
114
107
103
108
117
122
118
110
108
115
123
120
112
107
107
108
107
106
108
113
115
114
118
127
133
127
105
116
127
128
120
111
112
118
124
121
116
109
107
113
120
122
117
110
108
110
112
113
115
118
115
109
109
119
132
133
121
112
112
120
122
116
110
111
114
115
112
116
118
114
112
112
113
115
118
117
121
115
112
112
109
110
113
117
119
117
112
109
109
114
118
119
114
108
105
105
106
110
118
120
113
105
106
119
133
132
118
102
99
105
111
113
117
123
126
119
111
103
102
104
107
106
109
111
113
114
118
105
95
96
104
108
112
115
117
117
111
109
112
118
122
118
110
107
107
108
110
116
125
127
122
117
114
117
117
117
110
104
101
106
114
124
128
127
128
123
115
106
101
102
103
102
104
110
117
120
103
103
102
103
105
107
109
113
115
116
113
111
113
118
122
117
107
106
111
114
117
117
116
115
118
124
129
126
115
109
109
116
121
121
122
126
127
124
118
120
121
124
121
114
109
107
108
110
112
111
106
114
118
116
113
111
111
116
114
114
116
116
114
115
119
119
115
112
115
118
122
120
113
105
105
111
122
125
115
108
106
116
123
120
114
110
112
115
117
118
120
123
123
117
116
118
118
112
107
102
122
126
127
123
123
125
126
120
114
112
115
116
115
113
119
124
123
120
118
121
127
128
122
115
110
108
108
109
107
108
112
119
124
118
111
103
103
109
117
124
123
120
113
114
117
120
114
109
109
114
129
136
130
123
121
124
125
117
112
109
109
109
108
109
112
114
114
112
116
122
125
120
113
111
111
115
113
109
111
124
137
141
136
123
111
102
97
99
107
118
120
114
109
113
121
127
120
108
109
116
121
128
126
119
115
113
112
110
112
111
110
103
101
107
114
116
112
111
117
123
117
103
92
96
111
121
121
117
118
125
130
128
125
119
112
106
103
103
104
103
100
98
103
115
132
146
140
122
107
103
108
106
103
102
109
111
109
106
109
117
122
118
114
116
120
121
116
113
118
124
118
103
92
105
122
131
125
117
116
116
114
108
108
113
116
115
113
113
113
108
107
109
117
121
126
125
127
123
119
112
106
96
86
83
94
104
109
104
103
113
127
133
127
118
113
114
110
111
116
122
119
107
101
109
128
134
123
113
113
122
125
118
111
115
120
120
115
111
112
116
124
132
140
133
110
89
94
119
137
135
105
104
98
94
94
102
109
110
106
110
118
123
120
112
107
112
118
121
116
113
109
104
105
112
119
119
112
103
109
119
123
116
111
115
121
122
116
108
102
100
103
112
133
140
125
107
105
120
131
129
98
106
120
128
126
119
111
107
106
110
119
123
123
117
113
112
116
117
115
114
118
120
118
116
108
101
99
101
108
112
113
111
112
116
118
113
107
105
102
98
95
101
116
132
139
138
132
121
111
104
95
104
121
131
129
114
99
95
103
114
122
126
129
126
123
119
112
111
116
124
135
144
141
130
118
111
110
110
108
109
116
123
125
119
114
107
103
103
106
116
122
119
112
110
117
127
130
120
110
108
103
103
107
108
102
93
92
101
114
122
120
113
111
115
121
123
121
119
117
121
122
127
124
121
122
125
121
112
104
108
120
128
124
114
112
113
112
106
106
116
125
125
113
103
100
108
120
124
131
132
102
101
101
103
105
104
103
105
112
115
110
104
102
104
109
113
116
116
111
103
91
89
94
102
111
117
115
110
110
114
122
120
110
99
101
112
117
114
109
109
112
114
116
116
116
111
113
122
133
137
101
103
104
109
114
114
102
90
87
96
108
116
115
109
103
99
102
105
105
94
85
90
103
112
110
109
112
115
117
118
119
114
108
101
97
98
103
111
117
125
129
128
124
122
119
116
112
111
114
116
109
114
113
106
102
96
87
82
87
99
111
120
123
119
112
108
108
111
112
108
110
118
123
120
113
113
117
119
114
110
114
122
124
116
107
101
102
108
117
127
132
129
120
111
109
112
116
112
110
107
115
116
115
108
100
96
98
104
112
112
110
111
115
120
122
118
114
114
114
116
120
120
112
104
103
114
125
120
107
103
112
124
127
119
112
113
116
115
115
118
118
114
108
107
114
121
124
121
116
115
108
102
104
110
114
113
112
114
116
113
104
100
109
121
125
120
111
105
107
113
118
118
109
100
101
114
123
120
110
108
110
111
108
104
105
109
109
109
113
124
126
117
106
106
121
135
135
123
113
116
104
98
97
106
114
112
105
105
111
113
107
97
98
113
127
130
121
112
112
121
125
127
123
118
114
111
115
119
117
116
110
107
105
107
109
106
100
101
112
127
132
121
104
95
107
120
126
118
113
119
103
102
100
103
107
111
110
109
111
113
109
105
101
110
121
125
124
124
126
129
127
124
120
116
114
114
115
119
120
117
112
113
121
129
133
129
124
117
114
108
110
113
112
106
102
99
101
107
112
116
99
109
109
105
106
113
122
120
110
99
98
106
117
118
111
106
112
123
128
127
119
108
105
106
110
114
113
111
109
108
106
112
121
130
136
141
141
135
121
107
105
115
127
133
124
113
107
113
123
119
117
124
124
121
116
112
109
107
103
98
98
106
118
120
113
106
104
114
124
125
117
105
103
108
112
111
103
94
95
102
108
112
114
118
124
127
126
122
116
114
118
124
128
130
128
129
129
127
125
124
131
126
122
123
123
111
100
100
110
115
113
108
111
119
120
114
111
111
116
114
107
104
109
120
120
113
106
101
104
111
114
120
124
126
122
118
118
115
114
115
121
127
127
117
109
109
115
120
122
121
112
106
98
99
106
112
118
120
119
114
109
111
118
123
122
115
114
117
113
100
93
102
122
135
132
125
124
128
126
119
116
123
131
129
118
111
116
129
128
122
122
130
135
127
110
100
104
117
124
121
104
105
104
99
99
106
117
122
115
105
104
117
131
132
118
106
109
119
122
109
100
106
121
130
125
122
125
136
136
124
119
124
132
126
109
101
109
126
130
123
115
123
133
132
124
114
112
118
126
130
115
122
123
120
112
104
97
98
100
105
108
115
123
125
120
107
102
105
108
109
107
112
118
119
117
120
123
127
126
120
119
123
128
125
115
109
110
114
116
114
113
117
121
126
124
119
117
118
124
123
115
113
112
115
117
116
105
98
103
116
121
114
108
111
119
123
115
99
89
95
107
121
123
121
118
121
123
118
113
108
108
111
113
116
120
125
126
123
119
122
124
123
120
116
118
119
124
127
125
122
113
107
100
101
109
117
120
116
115
121
126
122
109
104
111
122
127
124
116
116
119
121
118
110
109
110
110
108
108
109
110
109
109
111
119
126
125
123
122
125
126
124
119
114
112
117
122
128
129
127
116
106
99
102
110
118
121
114
104
102
105
111
109
102
100
110
126
143
148
139
122
109
105
107
106
103
99
103
111
117
117
118
122
130
129
118
108
108
116
123
123
122
121
118
110
107
108
119
129
128
104
110
119
122
117
106
95
89
91
101
112
122
128
125
115
103
97
97
97
98
98
101
107
104
97
98
107
119
123
116
109
107
109
112
116
123
122
113
102
103
114
126
128
121
114
117
121
117
107
98
104
108
116
123
124
123
115
101
90
87
99
118
132
135
130
125
124
119
109
100
96
101
106
105
98
101
110
123
129
126
119
116
115
113
110
105
100
94
95
105
118
128
129
123
119
119
116
111
105
104
103
102
111
123
129
125
116
107
97
90
87
90
94
99
106
115
120
118
111
111
115
116
114
108
103
100
99
101
106
115
119
117
115
114
114
114
110
105
110
121
129
127
120
112
111
112
116
114
116
117
103
105
116
125
120
108
101
102
103
104
100
99
101
105
106
108
107
105
109
113
114
113
109
109
112
113
108
102
102
106
107
106
105
112
124
136
141
135
128
124
124
125
121
116
111
110
112
109
103
102
103
114
118
117
110
106
108
114
115
112
110
113
117
122
121
117
114
113
113
115
114
107
107
110
115
120
118
116
112
108
108
110
112
114
120
131
137
131
119
107
102
111
119
121
115
111
108
102
98
100
99
111
108
101
103
112
125
129
121
109
102
101
103
111
116
116
114
114
116
116
114
110
111
114
116
111
102
99
103
110
119
126
124
118
115
112
110
108
106
108
105
103
103
106
114
115
113
108
111
118
99
109
107
102
102
109
118
123
119
109
101
98
99
104
106
102
96
94
103
110
115
112
111
115
117
110
95
87
95
113
128
129
121
113
112
111
110
109
114
121
121
113
107
107
115
118
115
107
110
122
103
111
116
112
103
100
106
114
121
120
116
111
109
106
101
93
87
87
100
112
119
112
105
103
107
108
102
99
105
119
128
126
114
107
113
122
132
133
122
109
104
111
123
126
126
117
107
103
106
112
106
110
109
100
88
87
98
111
122
126
127
126
121
113
103
100
103
106
107
107
102
94
91
98
106
110
108
105
109
116
122
120
115
114
114
120
125
127
121
109
103
107
121
128
128
119
107
104
109
113
110
109
100
90
87
94
102
107
107
107
115
119
115
107
99
99
104
112
114
107
100
95
99
105
114
115
109
104
106
111
117
122
124
121
114
108
106
111
124
131
128
120
112
111
116
122
124
123
121
120
108
110
109
105
104
109
113
114
109
108
114
117
115
109
103
99
102
109
118
127
129
123
116
110
108
108
108
107
106
108
114
123
128
121
112
103
105
114
125
131
129
119
110
107
111
119
127
127
122
119
96
109
119
117
106
101
109
119
124
125
124
123
123
123
119
114
111
114
124
132
132
124
119
111
107
104
102
104
107
111
116
122
121
116
109
102
103
109
115
116
112
106
107
110
112
113
109
107
111
120
94
106
116
113
101
93
96
105
112
111
109
110
116
122
122
116
112
111
110
110
113
121
126
129
125
110
101
106
121
135
136
124
117
112
111
108
102
99
103
113
117
111
104
101
105
108
104
105
114
124
102
100
103
108
113
111
106
100
100
100
100
104
107
111
111
108
103
99
98
99
110
122
135
132
122
108
107
115
130
139
136
123
115
115
121
125
116
102
101
109
120
127
119
113
109
109
113
118
118
120
103
94
93
105
119
123
116
111
112
115
113
109
105
108
110
111
110
109
110
113
118
122
121
113
106
108
113
120
118
118
117
117
116
118
124
127
123
112
103
104
116
125
130
127
121
120
122
122
118
110
104
102
102
105
110
111
114
117
122
117
108
102
104
110
116
117
119
121
125
127
121
113
106
104
109
118
122
119
114
111
113
116
115
112
107
105
107
110
113
114
117
122
127
131
126
121
119
119
119
118
107
119
121
115
109
109
115
121
115
103
94
95
104
111
112
107
106
109
116
123
122
116
110
108
111
116
120
118
119
119
115
109
105
100
97
98
102
107
115
118
119
122
127
134
129
117
105
105
111
121
115
123
123
114
109
111
115
114
109
100
97
102
110
113
110
105
100
98
100
104
114
120
123
117
108
103
108
115
122
128
126
112
103
101
109
115
113
109
110
113
118
119
122
124
123
117
111
107
102
106
120
120
114
110
108
104
99
95
98
105
112
115
114
112
111
108
105
104
103
104
111
118
122
116
105
97
98
106
119
130
129
117
105
102
110
120
116
109
105
111
117
119
112
111
113
115
120
124
123
116
117
118
116
113
108
100
94
93
102
116
123
120
114
110
110
107
104
106
108
111
110
108
105
101
99
98
105
116
125
124
116
105
99
97
101
107
111
113
114
117
118
121
124
120
115
113
115
124
133
131
115
124
130
121
107
98
96
105
116
124
125
121
115
111
111
107
102
98
104
108
109
106
104
101
101
104
114
128
133
126
115
106
109
113
110
108
115
125
126
118
113
116
124
124
119
113
111
111
112
113
116
128
132
124
103
89
88
98
107
113
119
121
120
120
118
114
106
100
103
108
120
131
138
133
117
107
106
115
123
120
114
114
117
120
118
116
118
126
125
117
104
101
105
108
108
110
110
110
104
101
117
122
119
112
104
93
88
92
100
106
109
113
119
122
120
115
110
110
112
115
126
141
151
148
131
115
107
108
109
108
108
107
110
117
122
126
129
129
130
124
111
100
96
99
106
109
114
122
126
124
103
104
104
107
109
110
111
112
111
108
108
109
112
114
111
103
100
107
115
119
119
118
117
119
120
123
124
121
115
108
108
109
113
117
119
123
127
129
129
127
117
105
98
100
108
116
122
128
128
123
104
106
107
108
116
124
130
128
120
116
117
117
114
112
107
104
104
108
115
117
113
105
100
100
106
113
121
122
115
111
111
118
122
118
112
109
111
114
116
116
111
104
99
101
111
121
124
117
109
104
116
117
111
108
118
131
133
125
119
117
121
122
116
116
119
122
123
119
116
113
111
112
111
110
108
108
112
114
113
110
111
113
117
117
114
110
110
111
115
117
117
111
110
115
122
125
114
107
110
120
122
119
107
105
112
119
115
110
109
111
115
116
116
120
129
129
122
113
109
108
109
108
109
109
112
119
129
129
122
115
112
113
116
115
112
109
109
112
120
124
124
117
113
113
119
117
110
107
114
126
127
121
107
99
97
96
93
96
103
112
114
112
115
121
129
127
116
109
108
111
113
106
98
96
107
117
131
132
123
112
106
111
117
118
113
108
110
116
118
115
115
114
114
114
117
121
120
117
112
109
118
115
106
99
95
96
98
100
106
114
121
122
118
121
125
126
116
112
117
126
126
114
98
96
102
113
119
118
113
108
105
111
118
119
117
116
118
118
113
105
104
112
125
126
125
123
125
125
122
116
96
97
99
102
110
120
123
119
112
114
121
126
121
116
111
109
108
111
117
124
124
113
100
100
113
124
123
117
114
115
118
116
112
110
108
109
113
113
112
108
107
115
125
125
113
101
104
119
132
134
89
93
100
106
112
120
123
119
110
110
119
127
123
107
93
93
105
113
116
114
115
113
113
115
118
120
119
115
114
118
114
106
97
97
98
101
104
107
109
108
105
108
115
122
112
93
88
99
113
117
94
101
114
122
118
104
90
85
91
108
128
140
134
118
103
106
115
117
113
111
117
126
128
120
110
104
107
112
118
119
114
107
103
107
110
112
115
116
115
110
102
100
107
121
121
117
108
102
103
103
98
103
126
144
139
112
84
75
91
114
127
121
111
110
114
121
120
110
107
109
120
126
126
120
110
106
105
106
112
119
123
118
108
109
115
120
123
120
116
114
115
113
108
109
113
119
122
122
122
123
101
101
116
134
135
115
95
95
110
122
114
92
81
94
113
123
118
109
105
105
104
103
104
110
121
123
110
97
98
113
126
124
107
97
104
117
119
110
106
112
124
125
122
109
100
99
108
122
131
134
105
100
102
107
109
104
98
101
114
121
117
107
104
113
119
120
117
114
110
103
90
85
92
107
124
130
123
113
110
117
123
117
103
100
108
121
127
121
112
111
117
126
131
128
120
107
102
108
116
116
109
111
106
105
107
107
102
99
103
112
121
126
126
123
116
113
118
122
116
102
90
93
107
116
119
124
132
138
134
120
105
97
102
113
128
140
142
139
128
122
121
121
121
123
127
127
120
112
104
105
105
114
114
111
111
111
107
102
103
109
111
114
111
110
111
115
122
129
121
112
105
111
119
119
114
115
123
132
129
116
102
97
104
119
133
141
138
125
122
128
133
129
118
110
119
133
139
130
120
121
106
115
116
115
113
110
111
112
113
111
109
107
108
110
113
115
118
118
117
116
118
115
109
102
102
112
116
113
107
109
115
121
120
122
131
131
117
98
95
111
129
130
122
117
122
131
129
119
115
120
112
112
114
120
122
119
112
113
113
112
110
110
111
112
111
103
96
92
97
105
110
108
101
93
96
110
115
111
109
113
120
125
121
120
124
124
112
94
88
102
116
118
114
115
123
125
115
99
93
104
109
101
105
117
124
120
113
106
109
114
114
110
107
111
110
104
95
91
98
105
108
110
108
107
105
109
116
120
124
124
121
113
105
105
107
111
113
111
111
119
123
119
109
104
110
119
120
112
105
111
107
100
97
103
114
118
113
106
108
117
128
127
121
120
123
120
113
115
124
130
126
110
104
109
118
120
118
116
117
118
120
122
119
113
109
108
117
127
129
127
127
127
124
116
112
114
111
112
119
126
112
110
100
93
99
114
124
121
113
112
120
128
131
131
125
119
111
111
123
129
123
106
96
107
127
134
122
106
95
99
114
131
137
133
127
121
123
125
123
115
113
117
125
131
129
118
104
99
109
123
127
126
114
104
103
110
118
120
114
103
99
104
116
126
122
108
98
98
110
118
111
97
90
101
114
118
111
98
94
100
111
120
127
131
130
126
120
115
113
112
110
108
108
114
125
130
123
110
105
115
128
121
118
120
121
116
109
110
116
113
106
106
114
125
123
111
102
109
118
116
107
96
94
98
101
100
103
111
117
115
110
110
116
124
127
125
119
116
114
116
119
116
105
94
103
120
132
124
115
115
111
104
102
112
120
123
121
120
121
118
116
118
123
122
113
106
105
111
111
101
95
104
118
122
116
113
119
134
136
124
111
111
119
127
130
128
129
130
125
121
124
129
124
111
102
105
115
121
118
118
114
112
107
104
104
109
114
118
112
107
104
104
107
104
97
94
98
103
105
104
107
115
121
124
124
126
132
134
128
120
121
128
131
126
119
116
124
132
129
120
118
126
134
133
125
113
105
103
105
115
123
126
125
120
108
95
86
93
102
107
103
95
92
99
102
101
98
104
121
138
140
127
112
106
113
126
134
134
125
119
122
129
129
119
107
98
103
115
122
124
120
123
126
133
132
122
109
100
102
114
116
117
119
122
122
112
96
96
112
126
124
112
101
105
116
119
116
120
132
146
143
128
112
106
111
125
133
134
127
117
109
108
112
115
111
106
103
110
121
129
130
125
125
124
129
123
115
109
111
118
113
105
103
110
123
129
126
118
115
121
123
118
106
102
106
117
128
133
131
125
116
107
105
106
110
111
109
107
107
106
103
102
107
114
121
124
123
123
127
129
128
125
126
125
125
120
110
109
115
121
112
104
106
113
126
132
128
115
103
100
107
112
108
94
86
95
116
131
130
117
103
93
94
103
108
109
105
103
107
115
119
121
125
131
130
125
120
120
124
127
127
127
127
123
116
108
105
110
118
118
95
99
109
118
120
113
100
93
95
106
117
124
121
112
107
112
122
126
123
115
111
114
122
118
106
98
96
102
109
112
110
113
118
123
126
132
138
136
128
119
113
111
111
112
116
120
124
120
113
108
113
115
121
118
115
107
99
93
94
101
114
124
128
123
120
124
127
126
118
114
119
130
132
117
96
88
95
112
124
132
131
129
129
127
125
124
123
125
125
122
117
110
107
110
119
123
123
118
114
110
111
112
115
114
108
103
104
107
108
104
106
109
113
114
114
115
116
113
112
111
115
118
117
111
105
104
110
116
123
127
126
121
117
117
120
123
124
123
122
121
119
113
110
107
104
105
108
115
117
121
99
93
96
101
103
103
108
115
115
106
99
99
104
112
116
116
116
114
112
111
111
107
105
107
108
114
116
118
114
109
105
105
107
112
116
124
130
129
123
117
115
114
112
107
100
99
103
112
116
117
100
99
102
104
104
104
108
115
118
118
114
112
114
121
129
130
126
121
118
117
116
109
103
95
94
103
116
125
122
115
109
112
116
116
113
115
122
127
124
113
102
101
108
118
118
113
109
111
115
116
112
115
111
109
106
104
104
106
117
127
126
116
108
110
118
127
127
124
123
121
120
114
104
95
92
99
106
115
119
122
127
132
132
127
119
114
111
110
114
112
104
98
104
120
128
126
115
113
117
120
117
117
106
100
102
104
103
104
108
113
109
102
96
98
107
115
121
121
120
119
118
116
113
108
103
97
93
94
103
114
127
133
131
127
122
119
112
110
109
111
113
114
116
121
125
122
116
110
107
114
112
109
104
101
102
105
111
112
109
105
105
105
110
114
113
110
107
106
109
112
114
111
108
106
103
100
100
102
107
110
112
113
114
112
111
112
119
125
121
112
107
112
122
125
124
118
108
102
105
112
111
112
110
107
103
106
111
115
118
119
120
120
120
117
110
105
98
99
106
107
103
93
88
93
106
115
118
118
115
110
103
100
101
104
105
105
109
122
126
120
106
102
108
120
125
119
106
101
109
123
113
108
103
99
102
108
113
115
115
114
114
111
108
106
104
106
108
111
115
115
106
94
90
98
115
126
125
117
112
111
109
109
110
111
110
104
95
97
111
123
125
116
107
108
114
120
120
118
117
119
102
99
96
98
101
111
124
125
117
108
107
109
112
115
116
114
114
114
117
117
117
114
108
109
114
117
116
114
110
109
112
112
113
112
111
106
103
100
103
114
124
129
121
111
111
121
131
131
121
110
94
101
104
100
100
111
127
137
132
123
120
125
130
129
122
113
106
105
105
108
113
115
119
121
118
112
107
109
111
111
112
112
111
108
111
116
120
121
118
116
120
122
120
114
116
123
127
124
123
127
109
111
104
99
101
110
122
125
124
120
118
118
115
114
111
108
107
110
112
110
108
113
123
129
124
110
102
104
115
125
125
120
115
114
115
116
117
118
124
132
131
122
112
114
123
127
124
123
133
149
120
110
95
95
105
111
109
105
108
111
110
107
103
104
108
111
114
116
114
108
107
115
126
126
117
107
105
113
118
122
117
113
112
113
113
111
110
110
118
125
129
126
122
125
129
130
124
126
132
133
108
100
99
104
113
111
104
103
109
112
110
107
109
110
109
108
108
109
108
103
108
120
134
132
121
116
119
123
120
112
105
104
110
114
118
121
122
117
110
107
112
119
127
129
127
122
119
119
114
108
109
110
114
116
113
109
104
109
112
111
107
106
110
110
102
96
102
114
121
121
118
122
134
134
126
117
116
118
119
118
113
111
110
115
121
124
120
113
106
103
106
110
114
118
116
114
116
115
110
108
110
117
120
114
108
108
114
121
122
113
106
107
110
109
100
96
103
118
127
123
118
111
116
117
110
98
90
95
106
116
115
109
101
99
103
108
106
103
103
104
108
111
115
120
121
118
114
106
108
117
96
98
102
103
108
111
117
125
125
120
115
113
113
111
109
105
105
107
106
103
102
109
120
125
117
98
85
84
97
114
121
116
105
98
103
110
110
105
103
108
112
116
116
119
123
124
118
108
100
100
102
93
90
98
108
113
108
102
103
113
120
119
114
112
111
108
107
106
102
99
102
114
129
132
123
106
96
97
109
124
133
131
123
113
114
117
115
109
110
115
119
119
115
113
113
115
116
113
108
104
122
110
98
96
106
112
107
96
92
98
108
111
108
106
107
109
109
110
109
105
102
104
107
107
103
104
111
122
129
127
121
116
112
108
106
111
118
123
122
119
116
117
117
116
114
113
112
112
120
128
105
109
108
102
105
111
115
111
102
97
100
103
106
108
110
111
109
110
107
100
95
92
95
98
104
112
121
129
127
119
111
107
111
109
107
112
122
133
131
119
110
112
117
120
121
120
116
113
113
114
77
94
111
118
114
108
103
102
104
104
108
112
115
117
117
115
115
113
112
110
108
111
116
118
116
115
112
110
106
106
112
124
132
130
119
112
110
116
120
117
113
114
120
121
121
121
119
114
106
102
84
94
111
122
116
101
91
94
105
116
118
115
112
110
114
117
122
124
123
120
119
123
127
123
111
100
95
95
98
101
108
116
126
129
121
112
106
106
115
119
111
102
105
116
124
126
124
120
118
112
98
102
111
117
119
119
115
112
113
114
113
108
104
103
105
105
107
110
114
118
114
112
113
117
114
110
106
107
111
109
109
109
111
113
113
111
114
118
122
119
106
90
91
108
125
131
129
125
124
119
96
97
97
102
117
131
133
121
103
97
104
109
108
103
99
95
97
103
111
114
110
105
105
114
125
130
127
119
114
117
124
129
127
119
113
112
116
119
119
114
108
103
106
116
127
129
120
111
109
115
88
90
87
88
101
112
113
103
96
100
109
113
112
106
104
108
118
126
127
117
110
108
112
114
115
117
117
118
112
111
110
115
121
122
125
124
122
116
112
109
111
114
123
135
141
135
118
106
110
122
100
99
94
93
95
99
101
106
112
114
114
113
113
117
122
124
125
127
122
114
108
111
116
114
106
104
112
122
123
111
97
92
98
108
115
121
121
122
121
119
117
119
124
125
123
118
117
123
131
133
123
122
116
108
104
104
108
113
114
112
109
110
113
120
125
121
111
104
104
109
115
121
120
117
112
110
115
124
123
115
107
109
115
118
116
117
117
121
123
121
126
131
129
114
97
91
103
118
124
122
112
121
129
129
121
113
109
106
105
106
109
108
109
113
119
117
108
101
104
113
124
126
122
118
118
118
118
117
113
111
115
127
136
134
127
119
116
114
111
109
116
129
132
120
105
99
104
112
115
115
88
105
126
135
132
123
119
117
116
113
109
107
108
109
110
111
111
113
117
118
120
119
119
118
122
123
123
119
113
106
106
112
116
119
116
113
111
111
112
110
112
112
113
116
119
123
126
127
127
124
97
106
115
115
111
112
121
127
123
112
107
109
113
108
96
93
107
119
120
115
111
111
117
117
117
116
117
119
115
108
101
100
105
112
113
108
105
109
119
125
119
107
102
107
115
120
116
115
120
122
108
106
104
100
93
92
97
103
105
106
111
120
120
109
98
100
112
118
116
111
109
111
113
108
105
104
111
120
122
118
116
115
119
124
123
117
115
121
127
124
111
99
100
109
115
112
104
100
101
104
108
105
110
123
127
114
94
82
88
106
117
113
101
98
106
120
122
118
110
107
108
108
107
106
105
107
106
106
113
121
127
124
120
118
121
125
130
128
121
109
100
97
106
118
125
121
115
111
111
111
104
103
113
135
146
133
107
91
99
117
120
107
94
96
109
120
117
110
111
111
110
105
104
115
124
122
103
87
93
114
130
125
109
101
110
121
125
119
110
109
112
121
127
129
126
121
117
120
126
129
103
103
104
109
115
114
109
109
115
120
122
118
117
116
116
112
109
110
119
124
121
114
113
119
127
127
112
97
97
111
124
128
119
112
115
123
125
120
118
120
124
128
131
127
123
118
117
118
117
116
110
111
107
104
105
110
120
124
124
117
109
105
109
112
114
113
117
121
121
123
122
123
120
115
111
114
120
122
117
109
106
111
120
128
134
136
132
127
121
117
116
118
111
106
109
121
130
127
117
108
112
114
107
103
107
115
123
128
125
114
98
86
85
95
112
123
128
128
120
113
111
113
113
108
103
105
112
120
118
110
98
94
103
122
141
143
132
112
101
108
117
119
109
100
108
126
141
137
125
122
123
118
108
102
104
110
114
115
113
110
106
99
96
103
113
122
122
120
115
113
108
105
104
108
112
114
110
106
108
112
110
105
103
115
134
138
120
96
88
99
117
123
120
115
117
123
123
119
120
125
124
120
110
102
103
108
112
107
105
109
113
120
118
113
109
109
110
112
111
107
106
110
113
116
114
113
110
109
111
122
127
127
121
119
122
125
121
111
105
107
114
119
118
119
118
112
104
101
104
110
104
99
98
101
104
110
113
107
105
108
117
123
120
113
106
102
103
108
113
111
110
114
119
117
107
99
101
110
122
128
130
132
129
123
117
119
126
129
127
124
124
125
123
118
115
116
116
112
107
108
102
99
100
103
111
115
116
107
102
107
119
123
117
113
109
103
98
105
120
131
127
113
104
106
111
111
109
107
107
109
117
125
129
123
113
107
113
122
127
126
126
127
125
122
121
124
126
123
121
123
122
119
110
106
114
122
127
122
117
121
128
123
115
112
110
105
94
91
107
126
126
106
91
101
123
131
121
105
96
98
108
120
127
121
111
105
104
110
113
113
111
111
110
113
119
123
118
108
111
121
114
110
102
100
107
117
121
126
129
128
121
111
107
110
112
108
98
95
106
113
109
97
90
101
117
123
119
112
111
113
115
117
116
118
121
121
120
118
116
114
108
103
100
105
121
131
124
106
98
101
94
92
97
105
109
108
106
109
111
110
106
107
114
121
114
110
109
121
129
126
112
100
96
102
107
108
115
125
130
127
115
110
110
119
126
128
126
124
123
119
116
106
100
104
121
141
144
124
101
97
103
102
108
118
120
118
114
110
108
104
106
115
124
122
112
105
108
119
128
125
119
113
111
107
107
109
119
131
134
121
108
106
112
123
127
124
119
115
114
113
109
104
98
98
112
129
135
126
113
112
118
117
115
115
118
119
120
119
118
112
105
100
100
105
111
112
110
107
108
115
121
120
116
108
109
115
117
114
108
104
104
107
114
117
118
116
116
118
117
113
107
104
109
118
127
129
122
113
112
118
115
116
117
118
119
115
110
116
122
124
112
93
84
95
110
117
113
113
122
137
140
129
112
104
109
115
119
117
109
103
102
105
112
119
118
115
112
117
124
124
118
112
117
129
137
131
118
107
108
122
114
116
123
128
122
113
104
110
121
128
124
112
102
104
107
107
109
118
132
143
142
130
117
109
111
117
129
141
140
123
103
97
110
126
130
120
109
112
122
125
116
107
109
118
125
119
104
96
105
121
114
117
118
113
108
105
108
111
113
112
113
118
119
116
108
102
104
105
107
108
110
111
115
116
119
121
127
133
137
128
114
104
106
114
119
120
119
122
122
115
103
103
112
128
132
124
106
96
102
112
115
116
114
109
106
108
116
115
110
107
110
121
128
119
105
95
94
93
93
94
98
102
107
114
122
130
131
129
125
126
125
121
115
111
112
116
120
122
119
111
105
108
121
131
133
126
116
112
115
115
108
105
102
103
113
121
121
112
103
100
104
107
103
96
99
112
126
131
126
117
120
130
140
137
123
110
100
101
106
110
112
114
114
115
118
125
130
136
132
118
103
98
103
116
129
136
133
126
123
120
114
113
110
101
99
95
98
102
106
110
112
108
100
97
104
112
118
117
114
120
133
141
138
121
104
97
98
107
116
121
122
118
117
117
117
114
113
118
123
121
115
103
103
110
121
129
134
131
124
114
111
114
112
108
100
99
102
111
118
122
122
124
126
124
119
113
108
107
111
113
116
114
110
105
103
106
113
117
115
114
111
110
111
110
110
107
109
114
119
119
115
106
103
104
105
109
119
127
125
117
108
102
96
91
96
105
116
119
116
112
111
112
116
119
120
119
121
120
118
113
110
108
107
106
102
105
112
117
114
104
102
107
116
114
108
103
106
111
111
106
102
102
102
102
99
101
113
125
130
129
116
102
91
87
93
99
103
107
112
116
113
106
102
106
119
126
125
121
118
119
125
127
119
103
87
89
104
121
125
117
110
112
118
116
110
106
110
118
115
106
95
93
101
109
109
104
107
118
132
135
125
118
113
112
112
101
89
91
112
131
135
126
119
122
129
130
124
115
115
123
134
134
121
102
88
91
106
121
130
128
121
113
111
113
118
122
123
124
123
117
108
106
111
118
118
108
103
111
121
123
121
117
114
114
114
107
94
92
106
118
124
122
125
132
135
132
125
122
122
122
120
119
120
115
109
104
105
108
110
113
112
110
109
112
116
119
118
116
116
121
128
132
127
119
110
109
115
118
117
110
110
101
95
97
104
108
106
103
102
100
102
104
111
120
126
125
123
121
117
109
100
100
107
113
113
108
103
104
107
106
102
104
108
110
107
105
108
111
113
117
125
131
125
114
106
109
120
127
127
121
109
101
101
107
117
120
114
106
104
104
104
103
101
104
111
112
109
108
108
110
108
103
104
109
114
115
116
117
118
113
107
102
104
110
111
109
107
110
116
121
117
110
106
107
108
108
108
114
126
134
108
108
112
120
127
124
115
109
105
108
108
105
107
110
117
118
111
111
118
130
132
123
113
111
118
126
127
122
120
119
112
108
107
116
123
121
109
103
107
114
114
107
103
104
108
110
109
109
115
118
104
107
111
112
111
112
115
112
107
102
100
103
107
116
123
123
117
114
114
116
116
116
115
117
121
124
125
120
115
110
110
109
110
114
123
131
124
107
95
98
112
121
121
111
106
112
122
126
117
107
114
113
108
104
109
114
119
115
108
104
103
104
106
105
104
101
104
105
102
94
91
96
110
121
126
121
114
111
108
104
100
97
95
100
114
132
138
124
105
99
112
121
124
120
119
125
125
121
116
119
130
116
104
103
116
127
121
110
103
107
114
116
108
99
96
96
104
111
115
111
104
101
110
120
125
120
109
100
97
98
97
98
94
96
106
121
128
127
122
117
112
107
108
119
131
130
115
99
106
124
123
113
103
104
114
113
107
101
104
111
113
114
111
109
110
108
110
116
119
113
107
105
112
117
114
110
106
100
96
94
95
101
106
104
103
106
112
119
124
120
112
103
105
119
129
124
111
101
109
123
106
108
114
119
117
109
102
105
113
113
110
109
114
116
113
107
107
111
108
98
93
104
116
118
113
109
108
110
105
96
94
102
111
115
113
110
110
112
115
117
115
114
116
118
115
115
116
115
113
110
110
114
123
128
125
117
113
112
113
112
110
114
117
113
103
98
106
117
119
110
106
113
125
128
121
112
108
110
112
110
106
109
114
120
120
115
105
101
107
116
121
121
114
111
114
116
117
112
98
92
123
125
124
119
117
115
114
113
109
109
114
117
118
113
106
104
113
125
132
125
117
116
121
123
119
112
107
108
111
114
115
114
114
113
113
112
108
105
108
114
114
111
110
111
117
118
114
105
97
98
109
116
123
124
118
112
105
106
109
114
117
116
115
113
114
115
117
122
123
117
111
107
112
120
119
114
109
108
110
116
116
114
113
111
112
117
120
120
117
116
114
112
112
112
116
116
115
117
121
123
101
106
117
126
127
114
100
94
100
110
116
116
111
111
112
113
115
118
118
113
107
109
116
122
120
116
116
120
122
123
122
124
125
125
120
119
119
119
119
120
119
117
114
114
115
115
116
118
124
128
113
112
106
109
118
123
114
100
92
94
101
103
104
105
109
112
117
119
117
113
112
117
126
127
122
114
113
122
129
128
127
124
126
125
120
115
114
117
119
120
118
112
112
113
117
119
115
109
108
116
105
106
102
102
117
133
139
128
108
94
90
92
96
104
110
117
121
122
116
110
108
115
126
130
125
115
111
111
115
118
117
113
112
114
118
119
122
123
121
121
120
118
115
114
117
122
120
114
108
110
76
82
97
114
126
133
134
130
121
111
105
104
106
112
115
117
121
123
119
116
113
113
117
117
116
113
108
103
101
107
114
120
124
121
118
116
115
115
118
123
131
132
130
127
127
125
123
118
110
108
75
80
102
122
126
118
111
112
119
125
123
113
106
107
112
115
117
117
120
120
117
114
114
114
109
102
95
97
103
109
113
118
123
123
116
108
101
102
111
117
114
108
111
123
128
127
121
114
110
107
100
101
108
115
116
118
117
116
114
114
113
107
104
106
113
114
110
106
105
108
109
111
115
120
117
105
95
98
112
117
113
107
104
107
111
110
110
110
109
106
95
88
96
114
125
124
118
113
112
114
103
101
97
97
106
119
122
109
92
87
99
107
109
109
111
109
106
102
102
105
108
111
117
120
124
118
110
108
112
117
120
116
108
107
109
111
112
108
102
98
97
100
110
119
123
119
108
102
107
116
93
96
96
94
94
94
90
85
84
90
100
106
108
107
105
105
109
117
121
119
117
120
124
119
111
102
100
103
109
113
116
119
120
116
112
110
103
97
93
94
96
99
108
117
119
115
103
94
98
108
104
118
120
111
95
82
87
104
118
118
105
98
101
110
114
113
117
124
128
122
119
121
123
118
102
86
85
97
112
117
115
114
116
116
115
112
112
113
115
110
102
95
96
104
108
111
112
115
118
111
116
129
134
124
109
104
115
130
132
121
106
98
100
107
114
116
115
116
119
119
119
119
118
115
109
102
100
106
115
122
124
125
124
122
117
113
115
123
126
120
113
106
102
101
100
100
109
121
126
120
96
107
122
129
125
117
114
112
111
113
110
108
103
107
114
118
114
109
108
113
120
116
114
115
122
126
126
121
113
111
119
130
135
129
118
111
109
109
111
111
113
116
113
110
105
103
106
109
112
115
90
101
120
130
122
104
91
95
107
115
116
111
115
121
124
122
118
113
109
107
108
111
116
118
119
121
123
119
110
98
95
105
117
122
120
115
108
107
110
112
116
113
109
110
122
131
131
123
116
117
110
117
121
115
101
90
93
109
116
112
103
108
120
123
114
104
109
119
121
114
107
107
110
110
103
100
102
109
107
96
87
90
105
118
122
116
108
108
115
123
120
110
100
107
121
135
139
133
131
134
110
108
101
93
89
97
113
124
120
105
93
98
108
110
101
98
107
117
120
115
111
109
109
109
104
102
101
105
106
104
103
105
112
117
115
109
108
113
120
124
118
106
101
107
117
122
120
118
119
122
108
97
88
94
109
120
119
111
105
105
107
105
102
101
108
118
120
117
111
111
112
112
115
120
124
122
111
105
107
118
123
122
116
111
110
111
117
122
122
115
107
108
115
125
128
125
119
113
110
109
116
106
97
104
122
130
120
101
93
104
117
118
112
109
113
120
118
112
110
117
117
117
116
121
129
125
109
96
100
116
128
123
113
109
113
123
128
126
122
114
112
115
121
128
131
132
128
123
122
124
108
107
103
102
108
119
121
112
102
100
107
116
120
117
111
104
98
99
109
121
127
126
117
110
111
110
102
92
91
99
114
118
115
113
112
115
120
122
122
121
122
117
112
107
108
116
127
131
128
124
106
106
106
103
104
109
118
116
107
97
95
101
109
113
113
108
102
98
101
113
126
132
121
106
98
99
102
101
95
94
105
120
125
120
108
99
100
106
109
111
115
119
114
102
96
103
118
124
119
110
119
116
107
103
102
104
107
110
108
106
103
101
106
112
117
119
115
108
106
113
122
122
116
108
103
101
100
98
98
99
107
117
124
126
120
112
107
102
96
95
102
114
117
112
107
110
116
115
107
103
134
125
105
93
95
103
107
108
107
107
108
108
112
117
120
116
107
106
110
115
110
107
111
118
125
118
105
98
101
109
111
110
111
114
120
122
122
121
115
107
103
108
110
112
112
116
123
127
122
114
122
114
100
92
97
110
119
115
109
110
114
120
122
123
123
118
115
114
110
107
103
107
122
134
135
125
112
107
108
113
116
118
115
108
102
105
118
133
138
132
121
117
115
115
113
117
128
143
146
133
97
98
97
93
97
110
124
126
119
115
117
122
124
124
124
126
129
130
124
113
110
116
126
124
114
100
96
100
105
109
116
128
136
129
115
107
113
127
133
130
124
125
126
125
122
122
126
131
133
124
104
108
106
100
101
114
128
127
114
102
99
103
109
114
114
111
106
110
119
129
129
120
111
105
101
97
97
101
104
103
109
116
125
129
126
121
118
119
115
110
109
112
115
118
120
123
123
121
115
113
114
112
107
109
118
128
127
119
110
109
108
103
98
99
101
98
90
91
106
126
129
113
101
101
112
117
114
115
118
118
116
107
103
105
112
119
122
118
110
103
101
101
98
98
106
118
123
122
117
115
97
95
97
106
115
118
111
105
109
120
126
120
110
104
107
109
108
107
108
110
109
106
108
119
129
127
121
120
125
128
124
113
105
104
110
117
122
123
121
117
117
114
110
106
111
120
123
119
116
115
92
94
97
100
100
99
100
100
98
100
107
113
120
120
116
114
118
120
117
109
106
106
114
124
130
125
119
116
116
117
114
115
118
120
119
118
118
121
125
129
129
126
121
119
119
121
117
108
108
114
109
111
112
110
108
110
113
110
102
95
99
111
120
121
115
110
112
120
126
128
121
115
110
110
115
117
115
112
110
110
112
114
120
124
122
117
113
112
115
117
113
110
110
111
114
116
110
109
113
120
110
112
112
113
117
118
115
111
111
113
113
113
114
120
125
126
122
121
126
130
129
117
104
102
105
108
104
100
103
110
114
118
121
122
122
120
117
117
118
116
111
107
110
115
119
120
118
118
122
126
103
105
109
114
117
116
112
111
117
124
124
118
116
120
128
134
129
119
116
117
117
114
109
106
101
98
103
109
115
114
110
112
119
130
131
126
117
118
120
118
110
105
108
117
127
127
122
120
123
132
113
115
118
115
109
107
111
116
119
123
122
121
118
117
117
118
118
112
106
107
111
124
125
117
102
96
107
126
136
125
105
99
111
128
130
118
107
109
113
109
95
85
89
106
121
121
114
111
119
131
115
121
120
108
89
85
97
110
114
111
111
115
119
118
113
111
109
105
101
102
116
131
139
134
121
112
113
122
124
119
110
104
107
113
112
106
106
113
116
110
96
83
89
109
124
123
115
109
110
116
112
113
109
96
84
84
97
107
109
106
109
117
123
120
112
105
103
103
104
111
121
126
128
128
129
132
128
119
109
104
106
105
106
106
109
110
114
119
116
109
101
100
105
115
124
127
123
123
124
125
113
108
99
91
100
113
122
118
107
98
98
102
105
103
98
96
96
96
100
106
115
120
121
119
116
115
110
106
104
105
103
104
109
115
119
115
108
105
108
115
120
120
121
119
120
118
116
118
125
131
95
93
94
97
102
107
108
110
111
109
105
99
97
100
107
110
108
106
109
117
126
123
115
108
109
109
107
105
105
108
108
104
101
106
109
106
99
97
106
118
126
128
123
122
120
121
125
129
127
118
104
107
110
114
115
111
106
106
111
115
116
115
117
122
121
116
109
105
108
112
114
111
106
105
104
104
101
99
100
106
111
113
112
107
99
95
98
108
119
127
130
128
124
119
115
115
123
128
118
106
117
117
108
103
106
112
114
110
109
111
115
115
115
115
117
114
111
110
110
107
104
107
112
113
108
103
102
103
101
98
104
121
132
127
112
100
100
110
116
120
124
125
120
112
106
107
116
116
113
105
120
106
92
89
99
112
116
116
113
111
104
98
95
102
111
117
116
113
110
111
115
123
124
117
106
102
105
112
112
101
98
105
118
124
120
116
114
111
108
105
105
109
116
115
107
99
98
110
120
123
124
111
106
111
118
119
113
111
117
119
113
105
108
118
123
117
108
104
108
113
120
126
124
118
106
102
106
114
119
113
103
93
93
98
106
114
117
121
120
113
104
104
113
118
112
99
95
109
121
127
113
114
116
122
121
110
100
100
114
122
123
123
128
134
128
115
104
104
111
112
111
114
120
123
118
113
109
112
114
113
109
104
97
96
98
102
107
118
124
124
125
119
114
112
109
111
119
122
121
114
90
94
103
108
106
99
94
98
107
113
114
111
111
115
119
116
113
113
114
109
103
105
120
126
127
118
108
106
107
109
108
107
107
108
109
110
110
111
116
120
129
131
120
106
102
110
124
134
130
119
93
89
97
107
115
113
106
102
107
112
110
102
95
99
114
123
120
113
109
109
111
117
121
124
116
106
97
99
108
118
115
109
105
112
122
124
116
105
107
116
120
120
115
108
105
106
108
118
129
134
100
100
105
114
122
118
111
108
110
117
121
120
120
124
131
130
120
111
108
112
118
123
123
121
114
107
99
99
107
119
123
118
113
118
125
128
119
106
104
106
110
111
116
117
117
112
107
109
114
118
104
110
114
115
114
111
110
109
109
111
113
116
119
124
124
119
115
113
114
115
114
113
113
116
115
111
108
103
105
108
115
122
123
122
125
130
127
113
101
97
106
117
122
120
114
113
118
122
115
106
118
116
116
116
121
119
113
105
99
96
95
90
85
82
86
94
104
113
117
117
111
104
101
104
111
112
110
106
105
106
110
111
110
109
116
128
129
115
102
99
110
118
115
106
104
106
110
114
112
112
119
110
107
115
123
127
115
101
93
96
102
101
94
87
91
97
107
114
119
119
114
107
105
108
116
119
113
106
101
103
107
105
98
97
104
116
120
117
110
107
108
102
97
103
110
110
97
82
88
110
105
106
114
117
121
115
109
104
104
107
110
115
119
119
114
108
106
111
115
115
113
113
116
119
119
118
114
108
103
103
108
114
113
109
106
108
112
111
109
106
103
96
94
103
111
110
99
90
96
113
100
112
125
129
121
112
110
117
121
117
110
112
116
117
110
103
105
112
116
113
106
102
101
99
99
106
113
115
110
103
105
114
122
122
116
108
102
100
105
111
115
113
104
102
101
109
118
126
128
123
107
110
115
118
118
118
119
119
117
114
111
112
112
110
107
107
112
115
118
117
110
102
93
90
97
112
122
122
112
103
102
111
120
123
117
108
101
102
114
129
135
129
113
105
112
120
129
128
120
112
114
110
100
96
102
111
114
108
101
103
110
113
114
116
117
120
119
116
115
116
120
121
116
114
119
126
132
128
116
107
109
117
123
123
118
114
115
118
123
127
124
119
115
115
119
120
113
105
102
106
115
119
115
108
104
103
104
106
104
106
107
109
111
115
123
124
119
117
116
115
114
117
115
114
116
122
131
134
125
110
103
111
122
123
119
116
118
119
115
115
112
110
113
113
113
110
110
115
123
127
112
120
124
124
116
107
103
102
105
107
105
104
105
110
111
111
110
114
117
114
106
94
93
99
109
119
130
137
130
115
103
103
114
122
119
108
104
106
115
121
119
115
114
115
117
116
117
120
128
129
114
123
125
124
119
113
105
101
101
104
105
103
104
105
107
107
106
111
115
113
108
106
115
126
130
125
121
121
124
125
118
112
115
121
120
110
102
105
116
128
129
122
115
116
119
120
115
109
106
108
121
126
125
121
119
117
117
114
114
113
111
107
105
107
111
116
120
121
117
116
121
132
142
141
129
114
101
102
111
120
119
112
109
117
124
124
117
109
115
123
130
125
115
110
112
118
118
114
109
109
113
112
112
113
116
116
118
121
121
120
113
108
107
110
113
116
117
117
118
121
126
128
123
115
104
99
97
99
106
114
117
113
107
107
115
123
125
120
118
120
122
117
113
113
117
120
125
124
120
119
106
106
109
112
114
112
115
115
114
111
109
105
107
112
113
105
97
95
103
111
114
113
115
117
115
110
102
104
114
121
122
119
113
109
110
115
117
118
119
118
113
107
110
115
119
119
115
112
112
117
108
108
109
105
102
107
115
115
109
104
102
103
105
110
114
114
108
103
100
102
104
110
121
131
126
110
97
102
117
123
118
108
105
109
116
118
117
115
114
114
110
106
110
113
114
110
108
109
112
113
112
108
99
95
95
103
111
111
104
101
106
110
110
112
118
125
127
121
111
104
107
110
114
112
104
94
95
103
115
116
105
95
90
98
112
120
119
113
109
109
108
109
110
114
114
115
118
119
119
114
122
117
115
112
106
98
95
97
104
109
111
114
117
122
119
112
108
105
104
105
106
110
111
106
99
93
96
102
112
117
114
110
105
106
110
109
108
108
108
108
107
98
97
101
108
116
118
114
110
108
125
134
137
128
107
86
83
100
119
123
114
110
115
124
121
108
98
97
104
108
109
108
112
114
110
102
99
101
110
119
123
126
127
126
117
110
108
113
124
122
108
93
86
95
107
116
116
112
108
106
104
115
119
110
96
87
95
111
123
125
119
113
112
112
114
116
118
123
127
126
116
104
93
94
101
104
105
101
103
109
111
117
122
122
116
110
112
119
128
123
107
92
90
105
119
126
125
119
114
113
94
92
93
95
98
105
112
117
122
126
128
121
111
105
109
117
123
126
126
125
118
102
83
78
91
107
118
114
106
100
106
114
118
113
107
107
110
118
119
112
104
97
101
110
121
123
117
111
111
114
109
99
100
109
113
107
102
105
115
124
123
118
114
115
115
113
109
107
108
108
108
107
101
94
97
109
121
123
116
108
109
118
125
125
119
116
118
118
115
110
108
108
106
109
112
112
109
108
108
112
110
106
112
120
118
102
89
92
103
107
103
108
118
121
111
102
102
110
117
114
111
111
113
113
105
103
110
116
114
107
102
104
109
116
123
126
122
115
110
108
109
107
101
99
105
114
123
125
123
122
100
102
108
113
114
110
108
112
115
108
101
105
115
118
109
98
103
114
119
117
112
113
117
122
119
109
101
98
100
101
97
90
87
95
107
118
121
115
107
106
111
113
110
107
112
119
127
131
127
123
109
105
97
97
107
118
122
122
121
119
113
107
104
109
114
117
116
111
108
108
108
111
119
129
133
123
110
101
107
117
121
110
101
97
103
108
112
115
116
120
123
125
122
122
122
123
124
120
113
112
120
117
101
93
101
114
116
110
106
107
111
110
104
105
112
118
117
112
108
106
107
108
113
120
128
127
121
114
116
120
124
121
118
118
116
113
113
116
120
124
126
123
117
117
117
121
125
120
111
108
113
122
113
100
98
110
117
112
101
98
106
112
112
107
106
106
105
105
105
108
111
112
109
108
112
119
121
116
107
98
97
101
108
115
116
118
118
116
112
113
116
117
113
105
103
112
121
126
117
105
107
115
118
112
103
106
111
108
103
102
113
123
123
115
112
111
108
99
92
99
114
125
120
113
110
113
118
115
109
98
102
107
109
103
96
96
105
115
113
107
108
119
128
122
108
100
104
111
112
105
109
115
118
119
114
108
101
95
97
106
122
132
131
123
116
114
107
99
98
108
120
128
122
115
112
112
113
113
110
111
119
125
127
115
97
88
102
121
126
111
105
116
127
130
120
107
103
104
106
106
112
112
109
110
114
112
106
98
100
107
113
119
123
124
118
101
88
90
103
118
120
116
112
116
119
118
113
111
110
109
111
116
125
125
113
106
116
133
137
122
106
105
111
113
112
112
122
128
122
108
108
108
107
109
115
116
114
111
113
113
110
108
112
123
123
110
94
93
104
110
106
104
108
118
128
127
122
118
111
100
94
100
112
117
113
107
114
126
132
128
117
115
113
111
108
114
126
141
140
120
111
119
122
121
116
115
116
121
123
122
115
111
112
122
130
127
121
117
116
112
105
100
104
110
116
115
112
109
106
97
94
100
112
116
110
101
100
109
119
123
120
117
120
123
122
118
118
121
127
122
119
124
122
111
106
109
120
126
122
111
104
104
112
118
119
115
112
112
115
118
118
113
105
102
102
101
98
103
108
113
114
110
111
113
112
109
108
112
111
112
111
110
112
117
121
121
117
115
111
110
109
105
104
107
111
116
118
112
103
99
100
105
107
110
108
106
107
111
118
127
131
128
125
120
117
108
102
108
120
127
123
111
102
104
114
121
124
119
107
103
106
111
110
109
112
119
126
125
117
111
105
103
104
113
121
119
107
93
90
99
109
115
111
108
110
118
122
121
118
118
124
132
141
143
137
124
114
111
113
116
113
110
109
112
115
119
120
116
112
112
117
123
121
118
114
117
122
124
126
130
122
123
113
106
107
114
114
109
105
107
110
113
109
106
109
114
113
105
96
96
109
124
132
131
128
122
115
105
100
101
111
123
128
127
117
111
111
116
121
125
130
133
131
123
114
107
105
111
124
134
122
122
112
102
102
111
119
122
119
116
114
110
100
94
96
97
98
98
101
108
112
110
109
105
110
112
106
99
99
109
120
129
127
120
116
112
117
119
121
120
119
124
130
125
115
102
100
109
121
122
104
107
109
108
109
107
103
101
107
117
122
120
109
102
100
103
107
115
122
123
116
107
103
104
110
111
106
103
110
121
126
126
121
118
118
121
126
127
125
121
117
118
118
116
109
100
99
105
108
105
102
104
105
105
105
104
104
103
105
112
122
124
122
119
116
122
126
123
118
109
105
103
106
106
101
99
104
115
125
126
121
118
120
123
121
119
116
119
124
124
120
114
109
105
103
100
100
107
111
114
111
104
103
102
105
117
129
129
118
113
118
123
121
113
112
121
129
124
109
98
102
114
121
115
101
90
95
108
119
120
115
113
117
119
111
99
93
100
112
119
117
109
102
104
110
113
117
122
126
131
103
104
111
117
119
124
126
121
113
111
117
119
111
97
91
103
120
126
122
117
123
133
137
132
124
112
101
96
94
99
107
113
117
117
110
96
92
103
116
124
120
109
103
107
117
127
126
122
117
119
96
104
112
115
114
108
105
104
104
108
112
111
101
88
82
92
110
127
134
134
128
125
120
120
123
125
119
106
92
88
94
107
117
123
121
114
113
120
126
127
125
116
109
110
115
120
122
119
116
119
112
110
107
106
102
103
108
112
111
108
104
103
106
110
108
104
103
107
109
109
105
96
96
106
117
120
111
103
100
103
105
106
109
118
122
115
100
90
99
122
140
140
124
111
104
106
112
117
121
126
108
101
102
107
112
112
112
115
118
116
107
100
100
109
118
118
114
111
113
117
114
105
100
105
116
120
113
105
102
106
107
107
108
111
115
114
112
105
105
112
120
126
127
121
112
104
108
118
123
120
113
108
107
108
112
111
106
103
104
102
96
89
94
107
117
118
110
103
105
108
109
110
110
113
115
112
109
107
111
119
124
124
119
111
107
110
113
118
116
115
117
123
129
123
117
110
107
111
114
112
116
115
109
104
107
110
107
103
102
103
99
99
102
109
113
111
104
102
105
106
104
105
110
119
125
122
114
109
106
108
114
124
130
128
121
114
111
111
115
126
136
140
134
122
112
111
111
111
107
102
117
112
106
107
113
121
122
118
115
109
101
99
104
112
113
110
106
110
115
113
110
111
116
124
128
124
116
111
106
99
100
107
118
125
120
115
109
110
110
116
127
139
140
124
111
104
109
114
114
112
123
114
109
115
121
124
125
123
118
109
94
91
99
108
112
109
108
112
113
109
104
109
120
123
115
108
108
115
119
115
107
104
107
107
102
98
102
111
115
109
102
107
118
121
115
107
106
113
121
127
114
113
113
115
112
109
107
110
113
112
107
105
108
112
111
107
107
110
112
105
100
105
111
115
109
104
109
122
125
122
115
116
120
121
112
101
103
112
118
113
102
93
97
109
116
123
122
122
119
118
92
104
114
113
104
96
96
102
111
118
117
113
112
115
119
117
111
110
113
121
124
124
122
116
112
115
117
116
115
111
111
114
119
124
127
125
118
113
117
118
120
111
103
107
114
123
125
123
118
117
98
104
111
112
104
101
107
118
127
128
120
111
103
108
120
122
114
109
109
117
125
126
124
119
113
108
103
99
102
109
111
108
104
111
122
126
117
105
103
113
120
118
115
110
109
106
106
109
117
123
107
102
98
97
102
108
116
126
132
133
124
116
113
114
122
124
121
114
104
94
94
104
121
129
125
109
94
87
94
106
113
114
111
110
110
111
107
99
94
96
104
112
118
122
117
109
106
109
116
118
103
100
95
96
102
107
109
110
111
115
118
118
119
117
114
113
116
117
115
106
99
105
118
129
127
118
107
98
100
107
116
123
123
118
113
111
112
110
103
100
102
110
122
124
120
115
120
123
120
111
114
114
114
113
112
107
107
103
102
105
109
108
105
98
95
97
105
112
120
128
128
121
108
103
102
108
112
112
115
117
122
124
124
121
120
118
117
115
116
121
126
121
113
104
99
100
110
118
122
117
112
116
117
113
104
102
109
115
116
113
111
109
106
104
105
110
113
113
116
118
123
119
110
106
108
115
117
114
111
114
120
124
122
122
125
125
118
112
117
129
138
130
114
103
101
102
102
104
111
119
98
107
113
107
98
101
112
119
119
110
106
111
121
123
121
117
115
115
115
113
114
118
124
128
130
132
127
117
112
113
120
126
130
131
131
126
115
102
96
104
113
119
115
115
116
115
111
106
110
115
103
110
114
114
108
109
111
113
107
99
100
105
113
115
113
113
113
115
116
120
121
117
110
102
107
118
126
126
120
114
119
126
128
126
121
117
111
100
93
94
102
109
111
110
113
117
120
124
124
120
109
109
107
106
108
109
109
105
98
97
99
99
99
104
118
125
118
109
103
114
118
109
88
76
83
107
124
121
109
102
106
115
114
111
108
110
113
114
114
116
119
116
111
108
113
120
124
125
124
126
96
88
83
84
93
106
110
105
98
98
101
102
101
109
122
128
117
98
88
100
115
119
112
108
109
117
122
115
102
95
101
112
120
118
115
114
117
116
112
112
115
118
118
121
122
119
110
105
108
117
97
88
82
83
94
107
118
122
116
111
108
106
104
107
111
111
108
103
101
105
112
120
125
126
121
118
118
115
106
95
94
108
122
126
118
112
105
103
97
95
98
107
115
121
122
118
110
106
106
107
116
107
96
94
99
109
120
124
124
114
106
98
97
100
102
104
105
107
111
113
109
106
106
111
115
115
113
116
115
107
98
99
106
111
110
103
103
105
108
107
102
101
107
115
121
124
119
117
114
107
123
125
119
112
108
105
106
111
115
113
106
99
100
105
110
110
107
106
107
110
107
104
106
114
119
116
111
113
120
123
117
104
103
109
113
110
106
109
121
125
122
115
111
113
116
113
111
114
117
116
119
125
127
123
113
103
96
101
111
117
116
113
111
111
112
114
115
113
111
111
112
114
116
115
115
113
109
110
115
122
122
115
110
114
121
118
111
109
113
120
123
118
111
105
97
97
107
116
124
122
117
115
110
107
106
105
106
111
114
115
112
107
107
111
112
113
113
110
110
112
115
114
110
103
101
105
110
110
114
119
123
117
110
106
110
117
122
120
113
107
103
101
101
102
103
107
115
123
127
125
116
113
103
98
99
107
117
119
114
108
101
99
105
114
116
107
96
89
95
101
103
106
109
114
116
115
112
112
117
119
122
121
112
108
108
117
125
128
122
115
110
110
111
114
116
114
114
114
117
124
103
108
106
97
92
97
108
115
111
105
103
103
105
110
112
110
108
105
106
103
103
109
118
126
123
112
107
111
117
118
111
109
113
118
119
118
117
123
125
131
132
129
124
119
116
115
113
111
112
115
103
104
102
98
94
99
109
114
113
112
113
112
108
104
106
117
129
135
129
118
110
108
110
108
103
98
101
112
116
115
102
97
103
115
123
127
126
126
128
131
130
127
120
115
116
124
131
131
123
113
125
113
106
109
111
114
119
123
126
123
118
115
115
115
114
110
111
115
116
113
108
103
97
98
102
108
113
115
118
117
112
108
108
115
125
130
132
131
128
125
124
121
116
114
120
129
134
132
125
121
127
114
110
114
116
110
106
110
121
126
121
118
122
125
119
107
93
91
100
108
109
103
98
100
111
120
123
117
112
108
107
112
120
128
127
119
110
110
116
122
122
116
112
113
121
126
119
112
107
114
100
96
99
105
105
99
91
90
96
111
120
125
124
122
119
116
110
108
112
112
112
104
97
95
102
112
116
109
99
90
90
99
110
119
117
109
101
100
109
115
117
110
111
114
120
121
115
109
105
106
107
106
102
98
100
106
109
108
107
111
120
123
115
108
107
115
117
119
117
115
115
108
98
90
90
102
109
106
102
100
103
108
110
108
107
111
116
116
114
110
104
106
113
120
120
113
110
115
119
120
122
112
104
105
109
116
121
124
124
122
116
108
99
91
90
93
101
107
112
117
122
122
113
100
96
106
118
120
116
117
128
137
135
122
114
115
121
123
117
108
104
105
112
117
110
101
99
110
120
124
103
89
97
115
124
118
106
103
110
111
107
105
101
97
90
92
101
109
115
115
115
117
117
113
114
120
126
124
119
120
127
133
132
125
123
125
123
115
106
103
104
108
108
106
101
102
109
113
113
109
110
105
112
123
124
113
103
104
113
119
117
116
117
116
111
106
110
113
116
114
110
109
113
118
122
120
116
112
113
117
118
111
106
111
124
136
132
112
94
93
106
118
119
111
109
116
126
126
116
106
121
128
124
119
111
103
101
111
122
127
119
114
112
115
118
118
114
111
109
108
109
110
117
121
121
113
107
106
117
125
124
113
106
107
115
119
116
107
104
107
119
127
127
120
116
117
121
121
114
109
112
125
122
111
102
98
99
100
106
113
111
106
101
102
110
116
117
112
109
105
104
107
113
121
126
122
119
121
124
125
123
122
122
122
115
104
96
98
109
122
129
130
126
118
114
116
118
116
110
107
112
124
121
111
103
103
107
109
109
113
116
114
108
104
105
109
115
117
114
110
105
102
105
115
125
130
132
126
122
111
107
111
123
130
128
120
110
105
104
110
119
127
129
124
116
114
121
122
116
108
111
115
114
110
107
112
120
122
120
120
123
121
112
107
108
114
116
113
111
109
114
113
108
110
112
118
125
129
124
117
112
112
112
112
112
117
126
130
124
111
108
118
128
127
117
105
104
109
114
112
94
97
106
115
121
126
123
114
107
108
113
117
112
109
110
114
113
105
101
107
115
119
116
111
111
115
125
132
131
127
122
120
118
108
93
89
107
132
142
133
119
117
122
124
118
108
100
103
112
117
90
93
104
113
122
119
108
103
106
108
109
106
104
108
112
107
100
98
103
111
116
114
110
108
111
118
126
131
126
114
107
113
122
125
112
99
99
114
127
128
123
119
118
113
114
114
116
117
116
115
106
104
105
111
110
100
88
93
108
115
106
91
91
106
113
106
94
98
112
123
119
109
102
106
114
118
119
120
114
103
92
93
108
126
134
128
119
111
109
109
112
116
112
109
107
108
114
114
110
106
115
117
119
119
114
97
83
85
100
108
103
94
94
105
112
105
97
103
117
123
114
103
102
115
129
128
120
113
109
107
100
95
102
115
124
124
117
110
110
114
110
108
108
111
111
111
107
106
110
111
118
121
122
117
107
97
93
98
104
112
115
116
114
112
106
101
99
103
111
114
110
107
110
118
126
124
114
107
110
115
118
115
116
117
115
106
96
98
108
116
116
111
111
115
117
116
114
114
112
112
113
111
111
110
105
97
96
100
104
109
115
119
120
115
110
109
112
115
115
116
120
125
128
122
112
103
100
102
108
112
114
113
117
121
120
111
101
96
99
108
116
119
119
119
124
128
126
117
110
109
113
110
109
111
113
112
107
104
104
106
106
103
102
105
112
121
127
125
120
121
130
140
138
124
108
99
102
107
110
107
104
107
111
116
119
120
118
115
111
110
113
117
118
122
131
137
131
119
111
120
127
124
113
107
111
119
124
123
125
126
117
101
84
83
98
112
113
106
104
116
133
140
127
109
103
107
115
115
112
110
115
123
126
119
113
115
122
125
120
113
112
114
116
116
117
124
128
129
125
122
127
126
113
105
107
110
114
118
128
138
131
110
85
79
88
100
100
96
99
112
120
121
110
100
103
112
116
113
107
109
120
128
124
116
108
111
116
116
107
102
104
112
115
112
107
113
126
132
124
105
113
116
115
112
109
107
104
108
118
129
129
118
104
98
97
102
108
113
116
112
108
108
108
112
116
118
118
116
115
113
111
109
106
105
106
107
111
112
110
110
110
111
113
108
109
112
116
114
106
93
104
108
109
107
107
109
116
118
115
115
114
113
109
103
105
113
123
126
119
110
104
108
122
130
128
120
119
123
124
119
110
102
102
103
106
106
110
118
125
129
129
124
115
107
105
104
108
110
108
110
103
99
99
104
116
131
137
127
112
106
111
113
105
93
93
106
118
123
117
109
108
117
127
134
132
123
115
110
113
116
118
114
113
111
111
109
108
113
120
130
137
136
127
112
108
109
114
123
126
129
100
91
99
120
142
151
141
118
103
106
121
127
114
92
80
86
103
117
121
121
118
114
113
117
126
128
121
110
105
111
119
127
127
125
122
113
106
107
116
128
133
135
130
129
132
133
132
127
121
121
98
98
106
120
132
128
115
102
103
110
121
123
112
97
90
96
112
127
133
131
120
106
97
99
111
124
126
120
108
104
110
122
129
132
125
120
118
123
128
128
126
125
128
132
136
137
131
120
109
109
111
118
122
123
114
104
99
104
110
112
108
103
105
113
117
120
126
130
127
113
95
87
100
118
129
122
108
100
107
119
124
115
110
111
117
122
113
103
105
116
127
129
120
113
115
122
126
121
114
110
131
127
124
121
114
108
109
116
121
119
110
101
104
111
118
115
113
114
115
111
101
98
102
114
120
121
112
105
103
105
109
112
113
114
118
122
125
120
110
99
95
104
115
118
114
105
104
110
119
121
117
110
106
107
108
110
109
108
107
101
87
81
84
97
109
112
110
109
108
107
104
104
107
114
119
121
122
122
123
120
116
111
110
113
118
129
133
129
114
97
91
99
114
121
119
115
111
113
118
123
104
101
100
104
110
111
106
104
103
103
97
94
96
106
112
112
110
112
117
119
113
104
106
116
129
131
124
120
117
118
116
110
109
113
120
127
125
119
112
112
118
121
125
120
120
129
129
126
120
122
114
116
115
117
115
108
104
107
115
118
113
112
116
121
119
112
108
111
120
126
121
114
115
121
130
128
119
111
107
108
111
116
116
114
108
106
108
111
112
115
124
136
135
121
110
108
115
119
119
120
123
120
118
116
112
105
105
110
117
111
101
99
108
114
113
113
115
119
114
107
109
120
131
130
116
109
114
123
126
118
114
118
126
122
108
98
102
112
115
111
110
122
129
119
103
94
103
112
119
118
117
113
107
104
105
110
114
112
106
97
92
96
104
110
116
123
126
123
109
99
103
117
123
114
97
96
112
133
137
122
109
111
125
137
133
117
107
110
113
110
102
102
108
112
111
112
118
121
120
118
113
115
114
109
107
113
119
115
108
107
108
114
118
123
126
124
115
107
105
115
122
117
103
89
86
100
117
124
118
111
107
111
122
134
136
126
114
107
109
114
112
103
101
110
122
127
123
121
119
119
112
123
123
111
101
101
113
125
129
123
115
114
118
124
126
118
105
105
113
125
127
118
103
96
101
111
115
108
99
100
107
115
121
123
124
122
115
106
107
115
121
117
112
110
108
108
109
115
120
121
114
115
108
98
93
98
109
119
122
115
105
101
103
105
108
107
112
119
120
113
107
111
123
133
131
121
108
99
96
100
107
116
119
115
111
109
108
107
105
106
112
115
117
109
101
101
111
126
131
125
113
104
98
97
103
105
104
96
95
97
103
105
103
96
92
97
111
120
117
107
100
109
126
136
133
122
111
109
111
109
107
108
108
107
103
102
107
112
108
103
98
104
112
119
118
116
124
135
136
126
114
114
114
113
105
101
99
98
100
106
117
121
117
106
102
101
108
112
114
114
113
112
109
110
110
115
118
119
117
112
106
106
109
114
117
116
116
119
121
121
111
107
109
117
118
114
113
120
123
117
109
123
125
109
89
88
106
123
128
123
120
123
126
126
124
122
120
114
109
105
107
109
110
115
120
122
115
104
97
97
104
112
122
133
137
133
124
117
119
130
136
132
124
117
110
103
106
109
115
114
101
109
105
92
82
92
114
127
121
111
109
115
122
126
126
125
123
118
108
104
104
112
122
131
136
132
117
100
91
95
108
121
130
136
137
133
120
111
104
108
121
133
137
132
121
114
111
116
116
117
110
104
95
93
100
110
114
107
96
92
98
107
112
114
120
128
122
109
102
107
119
125
121
116
117
119
118
109
100
101
110
118
119
113
111
114
117
114
107
101
102
112
125
133
131
120
111
110
110
113
118
110
106
107
112
119
113
104
96
95
99
98
97
110
131
142
128
102
87
100
119
126
114
101
99
106
109
104
99
99
107
110
104
92
90
101
113
116
116
113
111
111
110
112
113
109
105
100
101
107
105
105
107
112
115
115
112
106
104
105
103
99
97
105
120
127
117
101
91
99
111
116
114
110
111
111
110
106
104
104
108
108
104
99
101
110
113
109
101
102
110
114
115
109
106
105
105
103
104
109
106
103
105
112
116
115
111
103
101
106
111
110
103
96
94
94
99
103
106
110
111
114
119
122
121
115
112
110
110
111
110
111
113
113
114
117
115
109
98
93
96
110
117
123
123
119
117
113
110
110
121
106
100
103
111
115
111
105
104
110
111
107
97
94
99
107
112
112
112
114
120
125
126
123
114
102
95
100
115
122
121
116
112
110
113
119
124
124
116
100
93
98
111
125
133
128
121
117
117
113
120
107
96
98
103
108
111
113
115
115
110
103
99
107
119
128
126
115
108
111
119
124
123
115
106
94
87
96
116
133
133
120
110
108
113
120
124
126
120
111
101
102
109
113
114
109
111
118
123
122
105
98
96
101
108
112
112
113
113
113
111
110
110
111
111
113
113
108
106
107
109
110
108
106
106
108
108
110
114
121
125
122
118
115
112
110
112
117
120
118
113
114
112
106
94
92
104
117
125
122
102
96
96
102
112
119
118
115
112
108
108
107
107
105
101
102
103
105
106
105
109
111
110
112
114
118
121
117
114
114
118
120
116
109
103
106
114
122
121
113
111
115
118
114
104
101
109
119
125
123
108
107
102
101
104
109
113
117
120
117
109
101
102
110
117
115
109
105
108
110
114
116
118
117
115
115
113
114
112
110
112
115
113
107
106
113
124
128
123
116
113
119
122
124
121
116
114
117
123
127
106
109
111
110
105
100
102
107
115
118
114
112
112
119
122
118
111
108
112
114
113
111
109
108
107
108
113
113
110
105
102
109
117
118
114
110
109
113
118
123
126
124
123
121
121
118
113
110
112
119
105
109
113
114
110
110
109
106
103
106
111
115
117
112
108
109
113
119
118
115
108
103
100
104
110
117
117
114
109
105
105
112
120
120
114
107
106
110
113
116
120
123
122
115
113
115
115
111
107
108
113
105
98
100
107
118
124
122
114
108
108
105
106
104
105
109
113
121
124
120
112
104
103
109
119
121
117
108
105
108
114
119
121
120
117
115
116
114
107
100
106
116
118
113
111
114
118
119
117
119
114
94
85
94
109
120
121
121
120
119
110
103
99
102
107
109
109
111
120
128
129
122
109
101
103
110
115
111
102
100
101
111
120
122
119
113
102
91
86
89
101
110
113
109
113
119
119
113
112
121
111
104
104
115
124
124
112
100
96
100
102
103
106
112
117
116
111
105
103
108
114
119
113
104
103
112
123
124
114
102
100
109
116
119
119
111
98
86
84
92
105
111
114
115
114
115
114
111
109
109
120
134
137
130
120
110
102
95
90
93
102
112
117
119
117
116
112
106
101
98
105
117
123
120
117
119
121
119
115
115
114
113
109
106
110
115
118
113
105
103
105
112
121
124
116
107
109
118
127
124
116
124
125
116
103
95
97
106
111
111
112
114
114
107
100
99
105
110
113
116
120
126
123
117
110
111
109
103
100
104
114
117
111
105
103
103
107
110
109
106
106
108
117
125
119
109
107
119
134
138
100
90
93
101
105
105
105
109
115
114
110
104
100
95
94
100
110
115
114
114
114
112
108
104
108
115
118
111
102
105
116
124
126
120
110
100
93
91
97
106
112
114
116
120
117
115
112
112
113
115
119
107
104
104
106
110
115
120
121
118
112
106
104
101
103
108
113
116
114
110
108
107
105
110
118
125
128
123
119
121
126
131
133
129
123
115
103
94
95
102
115
125
125
120
116
117
119
117
112
107
120
124
120
110
102
102
108
118
121
119
114
112
111
110
109
110
111
112
112
115
118
121
122
121
117
110
107
112
121
124
123
119
117
116
118
116
114
112
108
105
111
118
122
118
114
114
116
119
121
120
101
112
117
117
111
101
94
97
103
107
108
108
110
111
111
109
108
108
109
112
116
118
122
120
111
101
98
104
115
119
114
109
107
108
110
112
113
114
113
117
117
117
118
116
114
115
117
119
122
123
111
109
112
116
115
109
99
96
99
106
107
107
110
115
114
109
106
111
118
116
106
95
95
104
113
115
114
114
117
121
123
124
124
122
118
116
113
112
114
116
120
124
125
119
116
117
123
127
127
126
113
103
98
101
112
120
121
119
114
109
103
101
105
114
119
116
113
114
123
127
116
98
87
95
107
115
116
115
116
120
125
128
128
123
118
118
123
125
122
116
118
117
115
110
106
107
111
120
126
128
100
96
97
104
117
129
130
124
112
105
98
96
99
109
120
124
121
117
116
117
115
111
104
105
111
117
119
116
113
110
112
115
114
109
102
100
107
116
125
128
123
117
113
110
108
109
106
106
114
118
103
102
110
118
124
122
116
112
113
112
108
98
95
103
113
123
124
117
111
110
112
114
110
112
116
121
124
121
113
110
110
111
112
111
104
96
91
95
111
127
135
129
116
112
117
124
123
115
113
116
113
104
102
105
110
104
97
100
114
119
110
97
95
106
115
114
109
108
114
118
116
114
115
116
120
115
110
109
113
117
117
111
111
115
121
119
112
105
108
118
124
117
105
99
106
122
128
122
116
120
103
91
83
89
98
100
96
97
100
101
98
96
104
116
116
108
95
98
110
117
116
113
121
134
139
125
106
97
103
112
114
108
107
117
130
136
132
123
117
116
113
108
101
102
107
112
119
124
126
123
102
96
95
98
102
102
100
100
100
101
107
111
114
114
114
109
109
110
111
112
109
105
115
125
131
127
117
106
100
97
100
103
114
127
134
128
118
110
111
113
113
111
112
115
114
112
116
121
124
118
114
114
114
112
106
101
101
106
109
110
110
112
115
116
116
122
126
126
114
107
104
106
103
95
93
101
114
120
118
111
106
108
120
131
130
117
103
98
108
117
119
114
112
115
121
124
123
117
110
112
116
113
113
112
109
103
103
111
117
115
105
101
102
108
113
117
120
120
114
110
109
110
104
89
78
85
105
124
132
130
124
118
114
111
110
111
115
117
120
123
122
112
102
105
117
132
129
115
104
108
112
112
112
114
116
112
106
112
123
128
120
103
92
93
100
106
107
107
114
122
125
122
108
98
97
105
116
122
120
117
118
119
111
104
104
115
127
127
119
109
107
111
104
96
98
111
123
118
109
103
111
113
114
116
118
112
105
107
120
131
124
110
99
104
118
124
118
108
108
116
122
120
112
107
112
121
124
120
108
101
102
112
119
120
123
126
125
116
102
97
104
114
108
92
85
94
113
121
114
102
114
110
108
108
110
109
107
110
117
118
113
108
110
119
129
133
128
121
114
113
115
118
118
115
117
123
127
129
124
115
110
112
119
120
117
112
105
102
103
110
118
119
113
107
112
124
133
131
121
116
107
108
106
105
103
104
107
110
113
112
111
108
105
109
112
119
124
124
119
113
114
122
135
140
138
129
126
124
124
118
112
107
105
104
103
102
104
111
119
126
126
124
119
121
135
143
144
134
124
123
109
116
113
107
106
107
105
102
105
110
114
110
102
102
110
116
115
110
106
107
109
119
131
142
143
134
120
110
109
112
108
104
103
108
121
130
130
125
121
120
126
127
126
124
123
123
125
124
124
125
119
113
105
106
118
125
123
115
109
109
112
113
114
116
121
122
116
109
106
107
107
103
103
108
116
124
124
119
117
122
122
118
115
124
134
140
134
123
116
116
121
127
129
130
129
127
126
126
123
125
115
99
95
104
116
121
119
115
110
109
110
114
121
129
134
133
130
128
128
125
118
107
101
103
114
123
124
119
114
114
121
125
125
120
119
120
123
124
117
112
107
113
125
136
142
142
137
130
124
123
114
118
115
114
110
104
103
105
109
113
115
118
123
125
119
111
105
106
108
104
98
98
107
114
114
109
103
104
111
122
121
112
99
100
111
123
126
119
108
105
113
122
128
129
128
123
117
111
109
109
116
119
120
117
111
106
105
107
110
108
109
115
122
125
119
110
108
112
112
104
94
95
104
111
111
109
108
111
111
111
108
110
111
111
112
114
118
119
114
106
107
115
125
125
118
109
107
111
118
123
103
103
107
109
111
110
106
105
105
104
102
103
105
104
103
104
109
115
117
108
98
97
103
110
113
111
113
117
121
116
106
98
98
107
115
124
126
121
113
105
105
111
115
117
119
120
130
129
121
114
98
95
100
108
116
116
107
106
112
117
116
112
106
106
110
112
111
110
115
113
110
106
106
110
116
118
114
114
119
120
115
101
91
99
115
127
127
118
108
103
104
109
111
115
123
135
145
139
122
117
104
105
112
118
115
105
100
109
125
133
128
119
115
116
120
116
111
103
99
103
107
110
110
111
114
118
115
111
108
110
115
116
111
104
104
105
110
113
111
106
107
115
119
116
110
110
117
119
117
118
107
108
112
112
102
93
94
107
116
115
105
102
107
112
112
113
112
105
96
94
104
119
126
119
109
108
113
120
115
107
107
114
119
117
107
101
108
117
116
112
116
128
130
116
93
82
93
107
112
109
111
108
102
99
103
109
113
110
103
96
93
98
104
110
113
116
113
106
95
93
106
125
132
121
103
99
109
121
125
115
104
100
106
117
123
122
119
118
116
113
115
123
126
114
99
94
106
118
119
112
117
111
103
105
114
126
127
117
105
103
108
113
117
119
122
120
111
100
91
95
104
108
105
100
98
104
110
113
113
110
106
103
105
114
122
120
116
113
114
115
114
108
110
111
111
112
116
121
122
118
116
116
112
106
104
105
109
109
107
107
111
116
123
129
126
118
109
108
113
117
114
103
93
89
101
114
119
113
101
99
106
117
123
125
125
121
119
121
124
128
127
121
114
109
107
110
119
128
129
120
115
118
119
111
101
97
94
96
96
98
103
114
122
124
115
103
101
110
120
126
124
115
109
105
103
106
110
111
110
109
111
118
123
122
119
118
120
121
122
125
131
132
122
107
98
105
126
143
142
124
114
115
116
116
116
112
105
97
96
99
107
115
114
107
99
95
98
104
111
114
110
111
110
110
105
101
106
115
117
112
104
103
104
104
101
103
108
113
114
109
106
103
108
109
111
116
126
133
131
122
103
107
112
114
114
111
110
109
108
106
105
106
106
106
109
114
118
118
114
107
98
94
99
109
117
121
123
121
114
102
93
93
102
110
114
114
116
120
117
106
91
85
102
121
132
126
116
108
106
104
96
108
116
111
101
99
107
115
113
107
103
105
110
118
124
126
125
120
110
102
94
96
106
123
133
129
116
107
102
105
107
111
117
121
125
125
124
121
115
107
103
104
114
120
118
110
105
108
106
102
108
112
111
103
99
99
104
107
108
113
120
122
120
114
112
110
107
103
99
101
104
112
119
128
126
114
100
95
100
112
120
120
116
111
110
113
118
120
116
110
109
114
118
117
105
101
108
122
129
122
119
109
100
103
110
115
114
106
106
114
124
124
116
110
109
111
103
94
93
103
119
125
120
115
111
110
107
104
100
101
107
109
106
102
99
104
118
129
131
122
111
107
115
121
116
108
105
116
125
125
112
104
101
106
115
120
122
118
117
117
115
107
106
110
123
127
115
99
95
107
122
127
120
112
109
113
116
111
102
98
102
106
106
103
103
110
120
129
132
126
114
108
109
113
112
105
100
101
108
112
109
110
114
115
114
111
111
114
120
121
115
103
100
104
111
115
114
111
110
111
112
113
112
111
112
112
114
114
113
112
111
108
103
102
106
115
121
123
119
116
113
110
104
98
98
101
107
115
121
122
119
123
124
124
118
109
98
92
97
108
117
116
107
101
98
102
107
111
112
110
107
104
109
117
119
115
114
118
125
127
120
111
104
103
108
115
120
122
118
114
111
113
115
113
112
112
119
127
132
132
109
106
108
115
116
110
95
82
84
103
120
120
108
102
107
116
115
108
101
104
112
120
124
121
114
105
105
116
129
136
133
124
116
115
116
120
123
124
118
111
110
117
127
133
131
121
118
120
124
126
93
80
80
94
103
104
96
94
103
117
123
119
110
105
115
126
124
110
98
101
113
124
124
115
104
94
93
106
122
133
134
126
116
115
120
125
127
125
117
109
108
117
121
121
115
112
115
119
120
115
97
82
82
96
107
109
101
97
106
116
121
117
110
104
106
112
114
110
103
102
104
108
109
107
104
104
103
106
112
115
114
113
113
109
108
109
118
126
127
122
119
119
118
109
102
106
116
121
119
111
108
102
104
113
119
115
103
96
97
106
113
110
106
99
97
101
107
110
110
110
110
112
114
115
111
107
105
106
107
108
111
112
110
101
92
92
106
124
131
127
121
121
118
113
105
107
115
120
116
110
107
108
111
113
110
106
100
102
110
115
110
101
99
106
116
119
117
116
121
128
131
132
127
118
108
98
96
99
103
106
111
114
112
107
101
103
110
119
121
120
116
114
114
113
110
110
111
114
122
124
105
108
118
124
120
107
99
103
115
119
113
104
109
119
126
123
113
109
115
123
125
115
107
102
104
110
112
108
99
96
102
109
113
114
113
111
109
105
104
109
114
115
113
113
114
111
107
105
111
123
112
120
132
138
134
120
104
92
93
99
107
114
119
121
118
112
107
103
103
100
95
88
88
99
116
130
130
116
98
92
98
110
115
111
100
96
98
99
100
103
110
117
117
112
107
107
108
105
103
108
115
119
119
120
122
121
110
94
85
88
100
110
114
112
110
112
115
111
104
97
97
102
107
116
123
123
113
103
97
99
110
119
119
109
97
94
102
110
107
97
99
108
108
99
95
104
120
126
123
120
111
105
102
104
114
121
119
111
104
103
101
102
102
104
107
113
113
111
109
112
117
120
117
110
106
108
112
111
107
105
112
119
118
109
99
103
106
105
95
86
89
97
99
99
105
120
137
144
142
138
116
115
114
116
120
120
120
119
115
107
100
93
93
101
108
115
114
113
113
113
116
116
109
101
102
118
134
139
130
119
115
116
115
110
109
111
107
100
92
89
96
106
112
116
125
132
135
130
125
122
107
123
130
128
113
103
100
105
109
107
101
102
110
119
120
116
114
114
113
111
108
107
109
107
112
121
132
133
128
121
116
111
109
108
115
120
119
114
111
110
110
108
115
123
125
121
114
115
115
113
87
106
123
124
110
91
86
95
107
107
107
115
129
136
129
115
108
111
115
117
115
112
110
107
110
111
108
101
99
102
103
100
99
105
114
118
115
111
116
119
114
108
106
114
117
112
109
114
122
125
100
105
112
114
110
104
104
106
108
103
100
104
114
120
118
115
112
112
113
114
113
109
107
107
110
111
109
101
98
99
102
101
105
109
110
101
89
87
98
113
118
113
108
111
114
115
114
114
116
119
121
117
105
97
102
113
124
122
110
101
102
104
104
99
97
102
110
109
104
105
108
110
113
115
118
119
118
113
110
108
112
117
120
116
107
94
87
90
99
110
119
120
119
113
113
115
114
111
109
111
110
111
104
97
101
113
124
121
112
107
113
121
119
106
97
98
100
103
98
102
114
123
124
119
109
105
104
105
105
105
107
110
112
111
107
109
114
116
114
107
107
108
109
112
114
115
111
111
115
119
98
96
101
110
112
111
108
107
105
105
110
117
121
118
112
104
100
102
108
117
126
127
120
106
93
90
92
95
98
104
105
102
97
99
108
121
127
122
112
107
104
104
106
108
115
117
114
111
113
117
110
98
97
108
114
110
100
97
98
100
98
101
109
119
118
106
99
105
123
134
127
112
97
98
104
109
107
108
109
116
119
116
109
105
108
115
116
114
113
113
116
113
105
106
112
117
119
117
115
116
114
101
96
101
109
110
106
104
107
108
105
101
107
119
123
115
107
113
130
135
117
96
90
105
124
131
121
110
106
108
113
118
120
118
116
114
114
114
113
115
116
111
104
95
100
111
122
127
127
127
110
108
105
104
105
108
108
111
113
112
111
108
106
112
117
118
114
118
124
122
112
100
102
115
129
131
114
97
84
90
102
111
112
112
113
114
110
111
112
117
120
116
106
100
105
112
121
124
126
126
113
111
116
117
115
112
111
111
112
110
109
109
108
107
111
117
122
122
119
115
113
112
113
116
121
123
114
99
91
101
112
114
110
104
103
104
101
103
111
123
126
119
108
103
111
121
123
121
117
119
117
110
109
116
122
126
121
113
111
108
107
110
118
122
121
120
117
113
110
112
114
116
119
120
122
121
119
112
113
119
126
123
114
107
105
103
101
102
111
123
124
113
96
90
102
119
127
125
121
123
113
99
92
99
114
127
130
122
110
101
100
108
120
129
128
121
110
105
107
111
114
117
122
125
123
115
104
101
104
111
114
111
111
111
116
117
115
112
113
117
121
119
115
109
109
115
125
126
126
124
103
100
97
100
113
127
131
123
109
98
96
98
106
112
116
121
123
124
122
115
113
109
106
105
103
104
104
103
98
93
89
90
98
110
117
121
122
120
115
113
113
120
130
132
123
117
117
124
125
121
112
114
114
113
115
121
125
122
113
100
93
96
103
110
117
125
133
133
123
111
103
100
94
90
91
103
116
126
123
112
104
104
110
114
115
114
111
112
118
121
119
115
111
114
114
116
121
126
127
122
120
118
115
113
107
101
100
106
110
106
102
110
121
123
114
106
109
116
115
107
97
97
102
103
102
106
113
123
128
128
125
121
119
114
108
108
105
109
118
127
129
119
102
92
94
107
122
125
119
114
104
106
113
115
109
94
84
89
103
112
117
124
130
126
108
92
93
106
117
116
102
99
105
114
117
113
107
106
104
106
107
108
108
106
109
119
126
125
118
116
125
131
121
103
89
93
103
108
106
101
87
94
108
117
117
110
102
105
111
113
109
109
117
128
133
124
116
110
110
111
107
106
108
111
113
116
119
118
111
103
101
107
116
124
136
145
148
140
126
119
126
135
133
114
95
91
98
108
113
116
101
95
97
104
110
111
112
115
112
104
93
92
105
125
138
136
125
110
105
107
115
116
111
102
97
104
116
126
128
125
125
128
134
136
135
133
129
124
123
124
130
132
125
116
113
117
119
120
124
131
118
111
104
102
101
96
92
95
104
112
110
104
103
110
119
120
115
107
108
114
117
116
109
102
99
102
105
106
108
114
119
124
122
119
115
113
114
119
122
125
123
121
117
118
127
134
132
122
115
118
128
135
125
112
102
96
92
98
113
124
122
107
100
111
129
131
117
106
103
106
106
105
105
106
112
113
109
105
104
103
102
103
107
115
123
127
129
125
123
121
119
118
117
119
122
121
118
113
111
112
135
139
123
106
100
106
117
126
127
119
105
95
103
126
148
150
134
110
101
97
99
105
109
113
115
118
120
121
125
127
123
116
110
116
127
133
130
122
117
118
118
117
118
117
113
109
106
112
122
127
120
112
102
98
100
109
119
128
125
115
108
109
119
131
139
138
132
124
116
113
113
118
124
126
123
119
114
110
113
122
128
124
114
107
108
112
118
121
117
114
113
113
116
116
114
112
118
124
129
127
113
109
102
98
101
106
112
108
108
106
106
107
108
105
101
94
88
87
93
105
112
115
112
107
107
111
117
116
109
104
104
102
103
104
109
115
119
117
111
109
113
120
126
124
115
108
105
111
118
124
105
108
111
113
114
116
115
114
110
105
105
107
108
104
99
98
106
115
115
106
99
102
111
113
112
113
120
126
123
115
107
105
103
105
106
107
112
116
120
125
131
134
128
118
112
111
117
122
120
118
107
110
115
121
123
118
111
106
107
110
113
113
109
103
96
101
112
122
120
107
94
94
102
111
112
106
106
113
119
118
106
97
95
100
106
106
103
102
105
113
122
125
113
103
103
119
135
136
120
102
110
106
110
117
121
117
108
107
111
118
117
113
109
112
117
119
118
112
107
103
104
105
106
108
108
107
107
111
118
121
116
103
95
100
107
108
103
96
93
95
102
106
106
104
111
124
137
137
124
114
96
96
106
115
116
109
105
109
117
118
112
104
105
113
121
127
120
107
96
95
103
108
107
104
105
108
114
114
116
117
117
114
108
105
106
105
107
110
111
108
104
106
113
118
119
118
121
126
127
123
92
98
107
109
102
95
97
107
114
113
102
96
98
102
108
111
111
107
99
96
100
102
100
98
97
103
107
106
105
108
111
111
108
106
107
112
118
125
125
120
119
120
122
119
111
106
110
115
116
114
107
107
107
105
102
102
103
106
109
106
103
100
100
102
104
105
107
105
102
103
108
111
111
109
110
107
104
101
105
111
114
108
102
105
113
124
130
130
122
117
118
126
124
113
97
95
104
113
113
109
117
105
98
105
117
124
117
105
101
103
109
110
109
110
117
117
111
104
101
103
108
114
121
128
131
128
118
109
107
110
110
106
103
107
113
118
119
121
120
117
117
118
113
104
94
93
103
111
114
112
121
105
97
100
108
113
107
97
96
102
109
110
110
115
119
119
118
113
111
114
114
112
105
109
116
124
124
119
113
107
102
103
105
109
112
112
116
119
120
120
120
119
114
107
102
107
118
124
120
115
115
113
112
107
103
98
94
94
97
104
114
115
118
117
114
111
106
106
110
122
122
114
98
88
90
100
112
119
117
112
107
105
106
109
114
116
117
118
119
118
122
123
119
109
104
111
123
131
125
114
99
108
115
117
113
109
106
109
111
112
115
117
120
127
126
117
102
96
105
117
120
115
105
100
102
109
114
117
113
105
100
103
109
111
112
114
116
118
119
119
120
115
111
108
105
108
114
113
109
107
90
98
106
109
110
112
118
121
117
107
99
98
111
129
141
133
119
112
114
117
112
105
103
111
122
128
128
124
112
98
93
101
114
117
114
110
113
119
122
119
111
104
106
111
120
122
119
108
104
106
98
104
108
108
107
104
104
105
103
100
96
96
102
112
121
119
118
115
115
112
105
102
105
113
113
111
111
119
127
127
120
115
114
112
108
107
112
118
113
106
99
100
108
114
118
119
120
123
120
112
112
111
113
114
110
102
93
91
104
120
130
124
110
99
95
96
97
100
103
106
107
113
117
117
106
91
89
106
126
138
130
114
102
100
102
110
118
121
116
109
98
98
104
103
100
101
111
129
133
122
120
116
117
118
115
107
101
104
117
131
134
127
117
111
105
96
91
91
101
113
121
123
118
113
109
109
110
118
123
117
108
102
102
107
112
117
125
133
134
126
110
101
103
108
107
103
107
121
131
128
116
113
115
116
111
104
103
113
118
117
110
107
114
118
115
102
93
97
113
123
123
113
99
96
106
121
133
133
123
110
106
110
120
122
119
119
122
129
132
128
116
110
114
123
123
113
106
113
128
132
104
104
103
102
100
98
103
112
118
117
111
105
106
106
103
100
104
112
118
116
107
99
98
101
106
110
111
112
111
112
115
117
120
121
115
110
110
117
127
126
117
111
111
115
115
110
109
117
130
134
106
106
104
102
104
109
112
113
115
116
114
112
109
105
106
113
118
121
114
103
97
102
114
124
121
112
102
101
105
112
110
110
113
112
106
97
98
112
126
128
121
113
107
103
101
105
112
122
128
123
101
106
108
109
109
110
105
100
98
106
117
120
115
113
116
120
115
109
103
103
107
113
119
124
123
118
118
120
122
117
107
105
108
112
108
101
99
111
123
129
124
118
110
109
109
109
115
119
118
113
87
87
95
105
105
98
86
86
98
117
130
126
113
107
108
112
110
103
99
101
108
110
108
106
105
109
119
130
131
119
104
95
96
105
113
117
115
114
115
119
123
123
120
112
111
115
118
120
118
115
97
90
98
112
113
99
84
86
108
129
133
118
100
90
96
110
117
114
107
100
99
102
104
105
104
107
111
119
121
111
101
94
93
97
104
111
117
121
119
118
120
125
118
108
102
108
119
122
117
114
121
119
124
129
125
110
91
87
99
112
119
108
96
90
98
115
124
126
121
112
109
109
111
114
114
108
107
108
109
110
109
111
111
105
96
90
98
112
122
121
116
109
99
95
98
108
115
111
104
105
121
122
122
117
113
106
100
100
105
107
106
100
99
105
115
121
122
121
122
127
128
124
120
118
115
107
98
97
101
109
118
124
124
120
112
102
100
106
117
120
113
101
92
97
108
112
108
101
102
110
106
110
116
117
112
103
100
104
115
116
107
100
101
111
121
118
110
106
109
120
123
117
111
113
117
119
112
105
102
105
113
116
117
121
124
123
117
109
110
115
115
112
106
108
113
112
106
99
106
121
113
119
129
135
130
114
99
96
108
116
115
110
106
108
113
113
110
107
104
107
108
102
102
106
117
124
126
118
106
101
101
108
112
113
111
112
115
116
116
115
113
110
108
104
105
109
109
105
104
115
115
119
128
135
137
128
109
97
97
106
115
122
122
118
114
117
118
114
104
98
99
104
110
110
109
111
116
115
109
102
105
113
117
111
101
100
114
128
130
118
110
106
99
92
96
109
122
127
123
119
106
107
114
121
130
131
120
103
97
101
115
126
131
125
116
114
113
105
95
89
95
105
114
115
111
114
120
121
114
112
115
120
117
106
101
112
126
134
130
117
112
111
107
101
100
113
127
136
138
130
110
114
114
112
112
115
117
119
119
117
116
116
113
108
105
106
113
114
111
105
101
104
104
105
111
123
132
131
120
115
116
116
110
101
101
111
117
116
111
109
112
115
115
116
117
119
122
121
122
121
93
99
104
106
104
103
114
130
141
133
116
105
104
106
108
106
113
124
128
124
112
102
96
96
103
114
122
121
116
114
115
117
116
114
113
111
105
105
109
115
114
112
111
117
123
120
113
108
107
112
71
79
100
116
118
111
111
123
133
125
112
107
118
133
130
115
106
111
119
121
113
105
101
105
112
114
113
110
113
117
118
118
118
124
129
125
117
113
118
127
124
112
105
107
113
113
110
112
120
123
103
108
119
127
126
114
106
104
105
102
104
111
127
137
132
118
109
109
115
118
116
112
114
118
121
118
113
111
114
117
112
102
97
106
117
123
115
109
110
118
121
113
104
101
104
112
117
122
122
121
129
129
119
109
108
112
107
95
85
88
102
119
125
117
109
107
108
107
105
106
112
122
125
119
112
106
106
110
111
106
101
94
93
99
108
113
114
113
108
105
104
106
105
104
109
115
115
110
103
99
105
110
109
107
105
112
111
103
91
94
111
126
126
113
104
106
108
105
93
94
105
121
122
112
104
108
114
113
107
104
104
107
108
108
110
114
116
114
109
108
108
109
111
112
116
118
112
96
91
96
91
99
109
113
113
114
117
116
109
105
109
120
126
121
116
114
111
109
106
108
118
121
111
103
102
116
123
115
107
107
116
121
113
105
104
109
108
100
99
109
121
124
116
111
116
119
112
97
94
103
108
108
108
109
111
114
117
118
116
111
108
108
113
119
120
113
111
114
125
132
132
121
110
104
107
115
117
114
109
110
117
116
109
103
102
105
105
101
100
108
115
115
108
101
109
114
111
101
98
104
113
112
109
107
109
110
106
108
114
121
119
110
106
106
111
111
110
114
123
124
117
112
115
124
131
133
129
125
117
109
102
102
108
115
118
120
118
114
114
111
107
104
97
97
103
110
113
110
103
102
101
110
113
106
102
99
97
103
112
121
121
113
107
105
108
107
109
113
114
110
106
110
117
127
132
132
122
114
111
108
108
110
115
122
126
126
121
118
117
118
120
118
113
108
108
111
114
119
116
111
100
107
109
107
105
102
105
105
104
101
105
113
120
120
114
111
114
117
118
116
114
113
110
107
109
113
110
104
101
108
115
117
115
115
117
118
117
116
118
121
121
118
117
115
113
112
112
117
119
122
116
110
110
115
118
120
115
108
99
93
100
113
126
129
125
124
126
124
120
117
117
116
109
105
106
115
122
121
113
108
109
112
113
114
117
119
118
116
113
112
105
100
102
108
113
112
110
109
117
120
125
123
120
118
116
119
117
110
107
105
110
112
114
115
120
123
126
123
120
117
117
117
114
108
107
115
121
121
116
111
110
112
114
117
119
119
115
110
107
108
114
119
120
120
118
115
112
108
106
109
113
123
121
115
113
118
119
115
111
113
113
111
109
108
110
112
114
117
120
124
122
117
110
104
101
104
108
112
111
111
112
115
116
111
106
106
111
112
114
113
121
130
136
132
123
115
115
112
111
110
110
120
119
114
114
120
128
127
120
112
107
110
111
110
108
107
109
115
119
114
113
109
108
105
105
110
116
117
114
112
113
120
121
114
105
100
104
111
115
117
120
121
123
118
112
111
120
131
133
122
119
117
113
110
107
110
114
118
117
110
108
118
125
121
108
101
109
120
121
108
96
95
107
118
120
116
111
105
103
105
111
119
123
122
118
111
105
103
105
115
121
123
118
106
95
97
117
134
137
122
105
105
104
102
97
92
91
95
101
106
112
125
134
128
110
99
111
129
135
118
96
91
103
116
120
113
104
97
95
97
104
111
117
119
120
121
122
119
115
115
122
128
129
118
108
105
113
121
123
119
87
94
107
109
105
100
100
106
108
102
104
108
118
122
115
109
112
120
124
117
105
99
103
109
111
113
116
120
122
117
112
109
114
116
119
124
130
132
129
124
122
130
134
135
132
130
129
124
122
119
103
104
112
116
113
108
110
119
119
110
100
95
102
111
116
113
109
102
103
109
114
112
104
95
93
100
110
117
120
123
122
119
118
118
121
125
126
122
117
114
117
120
123
122
122
121
118
115
113
116
123
115
112
115
114
109
105
110
119
123
114
102
96
102
113
114
107
99
103
113
119
112
94
83
88
100
102
97
95
102
112
119
120
119
120
124
123
117
112
110
114
116
112
105
102
101
102
103
109
114
127
125
117
117
120
119
113
113
121
129
121
105
98
106
119
117
108
102
109
119
121
113
102
97
106
119
122
117
109
106
111
118
119
120
118
116
113
114
116
120
119
117
113
111
109
110
112
117
124
125
125
132
125
118
117
120
121
122
119
117
115
111
112
118
123
118
109
104
105
110
117
125
128
127
123
121
124
128
133
136
133
125
117
114
112
110
105
106
114
124
126
120
118
117
114
109
111
120
132
135
114
119
116
110
107
108
110
109
107
109
114
119
121
118
112
108
109
106
104
102
108
118
126
124
114
108
105
110
118
129
131
124
112
105
109
110
114
118
124
133
134
128
120
114
108
107
110
119
126
125
105
107
104
103
104
108
109
108
105
101
95
88
84
84
95
109
119
120
116
114
116
117
113
111
112
121
123
117
106
103
108
115
118
116
112
109
110
113
116
117
117
117
116
114
112
108
109
113
118
119
108
111
114
114
114
115
117
119
120
116
109
98
87
83
90
100
114
118
115
111
111
116
114
112
110
114
121
122
118
112
107
103
102
104
111
117
120
123
125
128
129
124
116
111
111
121
131
131
121
110
115
113
117
122
121
117
112
116
120
121
115
106
101
103
105
111
117
119
117
110
104
103
103
106
103
102
103
108
110
110
105
100
98
103
110
113
113
116
117
117
117
113
107
103
108
121
132
132
121
110
116
113
115
118
114
108
103
106
109
105
96
94
101
113
119
123
123
122
120
114
109
104
102
105
104
103
104
106
108
108
107
106
109
110
111
106
102
104
108
109
107
107
107
106
108
110
115
122
122
118
104
108
112
115
108
104
101
102
100
93
87
90
100
110
117
121
122
121
116
116
115
117
113
109
108
105
106
108
111
117
114
111
111
115
115
109
103
106
116
121
117
112
113
122
124
119
117
120
125
125
106
111
112
108
103
99
102
105
110
109
104
102
100
100
106
114
121
119
114
109
110
108
103
100
102
104
101
102
109
119
118
109
100
105
116
118
114
112
120
121
117
110
112
122
132
129
120
121
126
125
119
118
112
108
103
102
100
103
109
115
115
108
101
99
105
114
120
121
117
115
110
98
92
97
109
118
114
105
106
112
113
106
98
103
113
118
117
115
114
112
114
116
119
118
117
117
117
114
115
118
124
110
106
111
118
116
107
97
94
97
98
100
101
109
115
116
114
114
116
120
118
113
109
117
131
140
132
120
112
108
108
107
107
109
112
110
110
114
113
113
119
126
123
109
101
106
117
120
112
109
129
108
95
96
107
115
115
108
103
102
100
99
100
106
114
119
112
103
102
111
120
117
115
114
122
127
125
122
120
117
114
107
105
106
105
101
102
107
111
111
113
115
111
105
101
107
120
120
113
110
116
107
96
90
92
99
105
111
115
119
116
102
91
95
111
124
120
108
103
111
119
114
101
97
105
115
119
119
118
115
112
105
102
105
111
113
114
112
110
107
104
102
105
105
106
106
103
102
104
110
89
96
101
101
98
94
97
105
113
117
115
106
103
113
126
127
117
109
112
125
129
115
104
106
118
128
127
116
102
94
94
102
112
120
125
128
128
125
121
120
121
118
111
104
99
98
96
97
102
111
96
102
106
107
105
103
105
107
109
109
108
111
120
133
132
114
95
95
112
128
129
119
112
110
114
115
116
113
102
86
83
100
117
123
121
115
115
115
117
120
123
120
107
91
92
104
117
121
121
123
118
117
110
107
107
107
106
104
101
103
105
111
113
112
105
96
95
104
116
120
113
107
105
98
90
86
94
110
117
108
97
100
111
115
112
106
103
103
106
108
110
110
103
96
98
110
122
126
125
121
107
104
104
109
109
106
100
98
103
111
111
108
102
98
101
109
118
121
119
113
109
111
113
111
99
88
90
105
116
117
109
101
103
111
115
118
117
118
115
112
111
114
120
123
119
113
110
109
109
107
105
104
112
118
110
99
94
103
113
115
108
101
106
116
122
120
113
112
114
118
120
122
120
119
116
112
108
110
114
110
108
105
106
112
118
123
129
130
129
127
123
123
128
131
125
115
108
107
108
108
122
126
129
124
108
94
93
104
109
105
99
103
118
125
116
100
91
99
112
117
117
110
107
107
110
115
119
120
115
110
110
115
118
116
111
108
109
114
122
128
124
119
117
122
122
117
112
114
118
122
109
112
114
114
110
107
105
107
106
103
102
113
121
115
102
92
99
113
116
106
94
94
102
107
107
107
107
108
107
110
112
117
120
118
107
95
92
102
116
127
121
114
115
122
125
119
112
114
117
120
92
94
95
100
112
122
127
123
114
105
106
109
111
106
103
105
117
124
122
108
96
98
108
116
114
104
98
99
102
108
108
111
116
115
106
92
91
107
125
130
119
111
106
108
113
110
113
115
112
105
110
121
118
112
109
113
117
115
107
103
105
108
108
109
109
109
112
117
122
120
114
107
106
107
112
113
114
117
113
104
91
94
105
112
110
101
101
116
132
132
117
95
82
82
94
106
113
116
112
107
116
125
127
120
110
102
100
104
108
113
115
114
111
110
110
109
107
108
113
118
118
114
107
104
106
113
121
125
122
106
88
85
94
108
117
119
116
113
117
119
116
107
95
91
99
106
111
113
116
121
103
100
108
116
113
109
107
116
127
129
122
107
99
101
109
117
119
115
111
110
113
115
116
113
107
106
110
115
119
115
107
101
99
106
116
119
117
106
99
104
116
128
125
112
105
107
108
109
115
122
111
108
115
119
120
112
108
113
117
119
113
100
95
98
108
118
123
121
118
115
113
108
108
111
116
117
113
110
111
114
118
124
125
124
119
113
107
105
106
108
111
111
108
106
108
111
108
102
100
111
126
125
119
112
108
105
104
101
99
104
110
110
108
107
110
114
113
113
114
118
116
107
105
109
117
119
112
107
107
112
117
122
130
136
133
120
106
106
112
114
108
92
87
102
119
125
112
98
97
112
120
114
104
95
93
94
96
99
102
109
111
113
112
110
111
113
110
106
103
105
109
114
117
117
115
110
103
106
115
123
120
118
120
130
135
130
120
115
116
118
111
102
98
107
121
126
117
107
106
120
116
106
104
100
101
98
99
109
124
127
119
109
104
105
109
113
115
111
103
103
111
120
123
117
105
97
103
116
124
123
117
118
123
129
126
118
120
124
125
119
110
103
99
105
113
122
119
111
108
115
106
103
107
113
116
113
112
119
131
132
121
112
109
109
113
114
117
116
111
108
111
118
116
108
92
91
106
119
121
113
106
115
123
126
115
104
106
116
125
121
112
103
100
103
111
118
116
109
105
111
93
95
102
110
116
118
116
110
107
108
114
120
120
114
111
112
115
115
108
100
101
107
115
112
108
109
111
116
117
114
118
121
119
114
110
114
122
127
134
133
128
120
109
103
103
105
105
109
112
114
109
110
110
109
110
115
117
111
105
106
117
123
120
107
98
103
113
116
111
103
103
108
117
123
123
120
111
104
105
114
122
123
114
104
104
114
123
125
124
123
123
121
113
102
95
94
102
112
121
120
110
109
110
110
112
113
119
125
128
126
120
113
107
98
92
95
105
113
118
113
107
110
116
122
124
118
109
98
96
103
111
116
115
111
107
104
101
98
99
104
107
111
110
105
99
97
104
113
120
120
93
90
100
113
117
112
109
116
127
128
120
111
107
109
106
101
103
111
118
118
108
104
109
121
125
119
112
107
106
111
113
114
114
114
113
109
105
102
103
116
123
122
116
109
102
104
108
116
122
122
109
107
110
113
112
105
96
95
103
114
121
125
129
129
122
114
111
116
122
123
118
115
115
116
113
109
108
111
117
118
112
102
94
99
110
120
122
119
120
123
126
125
118
112
112
117
121
126
128
126
120
117
113
108
107
104
101
95
91
93
105
121
129
127
119
116
115
115
116
120
125
130
123
110
98
96
104
114
118
112
102
92
93
101
114
126
130
127
119
111
105
104
106
111
119
123
122
117
112
111
102
108
112
109
103
101
101
101
94
90
95
107
114
115
117
118
118
112
103
106
114
123
119
109
105
115
128
131
121
113
107
108
111
114
116
117
117
111
111
115
120
114
110
109
116
120
117
106
98
104
93
108
117
113
105
105
111
113
108
99
101
111
120
120
119
121
122
114
104
98
104
109
111
107
115
130
139
132
121
117
127
129
120
105
98
98
98
99
110
129
144
140
121
107
110
118
117
109
110
118
109
116
114
108
109
119
127
126
113
105
108
119
124
122
119
116
115
113
110
108
113
116
113
108
104
106
112
114
113
116
120
123
115
104
101
107
115
118
115
118
121
120
116
111
111
115
113
109
113
121
113
116
113
109
112
120
121
116
110
110
112
110
107
105
107
111
113
110
107
108
118
127
130
120
104
102
111
124
126
116
105
103
110
117
125
129
134
130
121
108
102
104
113
121
118
113
110
107
104
103
99
113
119
121
118
116
110
108
109
108
105
101
100
104
109
113
113
111
108
109
116
126
129
118
102
102
116
130
135
125
111
109
117
127
129
122
114
111
113
116
115
117
121
123
118
110
106
107
106
104
97
105
112
116
117
114
110
109
105
100
101
107
119
123
120
115
116
117
117
113
115
116
116
107
96
96
103
113
119
118
114
116
119
122
118
110
104
105
111
114
116
117
121
124
119
107
103
108
117
120
109
105
103
104
105
105
105
106
102
101
103
111
121
121
116
117
121
123
117
109
106
109
111
108
103
103
108
111
110
108
105
108
112
117
120
123
125
123
117
106
96
98
108
121
121
111
106
109
116
118
108
107
105
100
92
88
91
100
107
113
115
111
109
109
113
121
123
119
111
105
103
106
109
112
115
119
120
117
113
110
110
114
117
120
122
127
126
119
108
103
101
105
106
108
112
112
111
111
111
110
102
110
108
100
92
89
93
101
111
118
119
118
117
120
123
119
107
101
106
112
119
118
116
119
125
128
124
119
113
113
123
133
132
124
118
116
115
112
109
110
118
120
115
105
103
112
115
112
106
106
104
110
110
110
108
109
112
115
116
119
118
119
119
120
116
108
98
99
107
116
118
118
116
115
115
118
118
115
111
110
113
123
125
118
112
109
112
114
113
112
114
121
123
119
114
112
116
117
113
109
108
106
107
110
116
123
125
125
124
118
113
111
108
106
104
108
116
122
119
109
100
101
105
106
105
106
107
106
101
98
104
111
115
115
114
116
119
118
113
111
112
118
125
125
117
111
115
122
128
122
106
102
96
98
106
116
122
121
115
109
105
107
108
107
108
116
130
138
130
113
98
96
100
108
112
115
115
110
102
101
109
119
124
122
116
113
115
115
115
114
112
112
113
112
113
113
114
119
126
127
105
105
108
106
104
107
112
114
111
107
106
108
110
110
109
111
117
126
127
121
108
101
100
107
114
123
127
128
122
115
113
118
118
115
104
95
94
100
110
115
112
107
102
108
118
130
132
128
122
115
108
115
123
122
114
110
112
117
120
117
113
112
111
109
107
106
109
114
122
123
119
109
103
104
112
116
116
115
116
115
110
104
101
104
106
105
100
96
94
101
108
109
108
111
117
126
129
127
120
108
104
106
112
116
115
112
112
117
122
121
111
103
98
102
108
113
115
114
114
119
120
115
110
114
124
127
117
105
102
106
112
109
104
108
117
124
116
99
91
95
109
121
123
118
115
112
117
123
124
122
102
101
103
112
117
118
113
109
114
120
118
111
107
107
111
110
107
107
109
120
126
127
126
127
133
136
131
120
115
116
120
119
116
112
115
114
109
102
102
108
117
121
122
121
120
122
126
132
138
135
105
111
114
119
125
123
113
101
99
113
129
137
133
123
111
100
95
97
106
115
125
131
130
125
116
112
113
115
118
122
123
120
116
115
115
115
110
110
116
124
124
120
118
118
120
121
126
134
142
138
112
113
112
114
117
116
102
86
79
88
102
114
118
112
107
105
104
103
104
104
109
114
116
111
105
104
109
111
113
114
116
118
117
117
120
122
124
127
130
135
137
133
123
120
118
119
125
131
133
127
106
110
113
115
115
115
111
106
103
103
107
105
102
98
107
121
133
135
127
122
120
120
117
113
109
103
99
98
102
109
114
114
113
114
113
109
108
114
119
124
122
119
121
125
125
116
110
109
108
105
105
111
114
113
110
106
103
105
111
118
119
113
105
104
110
119
122
115
110
111
120
124
117
106
96
96
101
103
105
107
107
104
101
103
110
115
117
116
117
118
116
114
116
123
128
130
125
115
111
107
96
100
108
112
107
99
97
106
118
122
118
112
114
121
127
128
121
113
107
109
115
118
113
102
92
92
100
104
107
108
108
109
108
106
111
119
128
132
127
117
105
106
113
124
129
127
122
118
118
120
100
107
118
119
106
92
95
107
116
109
96
95
104
114
114
109
109
115
122
121
114
107
105
108
105
103
103
101
97
97
100
110
117
120
118
117
124
132
131
120
105
104
113
124
128
119
109
108
114
116
116
122
122
115
106
102
105
111
108
94
88
92
103
108
104
101
105
114
120
119
114
113
114
120
118
113
106
101
99
99
97
101
112
122
122
114
107
109
119
122
115
107
111
124
131
122
109
104
109
113
126
122
109
99
102
109
113
111
109
109
111
111
107
106
112
122
123
113
101
99
111
122
127
124
119
114
109
111
117
120
113
100
100
114
122
112
95
90
102
113
111
103
106
125
135
129
112
104
110
123
125
118
108
101
102
103
102
102
107
116
118
115
106
102
112
124
129
120
106
104
112
115
113
112
113
117
118
118
120
120
114
102
98
105
110
105
96
94
100
103
103
106
113
123
133
129
117
109
110
118
116
111
110
110
110
105
101
95
93
93
97
101
105
109
112
111
112
115
118
124
119
109
99
101
112
119
119
112
108
109
110
110
108
108
108
107
108
111
110
108
109
118
122
118
119
126
133
129
117
112
118
109
103
100
104
110
115
113
105
100
99
98
105
112
118
114
102
91
93
108
119
114
104
104
113
117
108
101
105
113
118
118
113
111
111
109
109
112
113
111
109
112
109
106
107
115
124
125
118
111
115
106
97
90
93
103
114
122
125
124
120
108
98
103
119
130
121
100
93
105
118
115
103
104
112
117
109
103
104
114
117
114
108
110
113
111
109
109
115
115
110
104
104
106
107
104
98
98
104
111
103
103
101
102
102
101
102
104
112
120
125
113
100
97
107
117
118
117
119
127
125
113
100
98
109
117
117
110
103
99
99
103
108
111
114
114
113
111
112
113
114
118
117
115
111
106
98
98
106
116
103
104
107
111
112
110
105
101
101
109
118
119
109
96
84
79
88
104
119
124
116
106
104
105
105
106
107
110
102
91
89
96
108
113
114
114
114
108
99
98
109
116
112
103
99
108
116
118
119
121
114
115
112
109
111
114
114
108
102
101
106
113
110
95
82
79
92
109
121
114
104
101
107
110
110
106
107
109
99
88
85
95
106
113
111
112
113
109
105
108
111
113
105
95
97
111
117
114
109
109
104
105
109
112
112
111
110
107
100
92
89
93
101
108
114
121
129
128
122
113
110
109
111
113
115
117
114
107
97
94
100
110
115
112
107
108
113
119
124
126
129
130
130
127
123
116
112
104
102
109
88
90
103
113
110
102
100
101
103
96
88
89
101
117
129
133
129
117
109
110
116
120
120
114
113
110
106
101
96
99
112
122
120
111
103
105
113
118
121
126
129
135
135
132
125
118
117
114
112
116
102
106
113
113
107
100
100
105
109
104
103
109
114
115
109
102
103
102
99
98
104
118
124
123
115
107
102
99
97
99
105
109
110
108
106
106
106
107
113
124
125
115
101
98
105
117
121
118
111
104
114
115
114
114
113
114
115
112
104
97
103
120
132
123
104
93
100
111
110
99
96
106
121
126
119
110
107
111
112
113
110
104
103
106
108
107
104
105
115
123
120
110
103
106
116
120
120
112
102
95
105
99
98
101
110
118
121
116
105
100
104
115
124
120
109
103
110
122
125
118
104
99
98
102
101
102
107
116
124
125
116
106
102
104
107
109
111
116
118
120
115
112
117
123
127
122
119
114
109
108
108
111
109
104
106
106
109
109
108
109
110
110
107
102
102
105
111
118
124
122
112
101
93
90
95
103
111
115
115
110
103
104
110
116
119
119
118
121
123
119
113
106
103
103
111
118
119
121
122
123
118
127
126
117
107
106
113
116
111
108
105
107
107
105
106
108
108
109
110
116
120
121
119
115
113
111
110
108
106
103
102
110
120
128
131
127
117
111
111
113
117
113
106
102
109
115
115
115
119
124
104
106
108
106
103
111
126
134
124
104
92
96
113
126
126
118
107
103
106
116
129
136
135
125
110
101
95
97
106
115
123
123
121
119
124
127
118
102
91
95
111
126
132
130
126
118
111
109
115
121
94
93
97
97
98
103
114
122
118
105
98
99
110
122
124
115
103
99
105
118
128
120
109
102
103
104
102
102
108
114
120
121
119
121
126
129
123
114
104
103
108
115
123
130
130
123
113
107
110
119
104
104
106
104
102
103
102
98
97
103
113
116
111
103
100
99
99
100
105
111
111
102
96
99
109
113
112
112
116
116
108
105
113
125
129
126
117
112
112
111
105
95
91
102
117
125
120
110
113
123
110
99
90
89
99
104
104
95
90
98
112
119
112
101
98
108
117
116
106
96
96
104
113
117
111
99
97
110
124
127
118
113
117
127
128
121
112
110
113
111
105
96
96
101
113
125
127
122
117
119
109
96
86
84
88
93
99
106
108
106
103
107
110
115
115
118
119
114
99
86
91
108
123
117
96
82
89
107
122
125
118
119
126
132
126
116
112
115
116
113
111
112
115
120
123
127
125
119
108
103
106
110
111
104
94
87
94
109
123
119
101
94
101
112
114
111
103
98
93
92
98
109
115
108
94
94
104
114
118
113
106
113
121
127
120
103
94
97
109
116
115
111
114
122
128
126
116
110
106
112
96
106
109
104
96
93
97
108
116
112
99
88
85
90
100
109
114
115
112
116
118
115
114
109
106
107
106
107
110
115
118
118
116
112
109
102
96
99
112
119
119
106
96
102
111
114
113
112
121
128
103
104
102
101
102
107
108
103
94
91
96
98
99
97
100
111
121
124
123
124
125
124
122
122
118
111
99
95
100
115
127
127
117
107
107
112
119
122
121
117
110
105
100
101
101
107
118
128
130
122
118
119
119
119
116
110
100
88
81
86
98
110
115
112
108
105
105
106
107
107
109
114
122
128
127
116
102
97
96
103
110
114
112
110
109
114
119
117
108
103
104
112
116
109
96
99
114
127
126
115
119
122
126
125
117
103
85
80
89
104
115
113
107
101
98
100
104
106
105
101
100
107
119
127
123
112
107
105
102
101
100
105
106
107
107
107
107
106
103
108
116
125
123
113
99
98
107
114
120
118
110
110
110
111
109
104
100
101
107
117
121
116
105
95
93
99
109
116
116
114
111
114
117
110
101
97
103
111
113
109
107
105
106
105
106
109
110
114
118
123
127
129
128
125
124
121
119
117
120
128
100
102
103
105
108
116
127
131
122
109
102
103
107
107
103
101
104
108
111
114
118
120
116
105
96
98
111
119
116
111
110
107
109
112
111
112
115
121
128
127
120
115
116
122
129
125
119
116
120
129
104
107
111
109
101
102
112
124
120
104
92
94
107
111
108
105
106
105
106
111
116
120
115
109
106
112
121
121
115
109
108
107
110
113
114
115
117
120
126
127
121
110
101
101
110
115
114
115
121
127
109
108
108
101
92
91
100
107
106
102
102
107
110
110
108
107
112
113
111
108
111
112
114
110
107
110
113
112
109
108
111
113
112
110
113
117
121
122
123
122
120
113
103
100
109
119
122
125
125
127
105
101
96
92
98
110
118
112
98
93
106
122
127
118
108
106
110
111
107
100
103
110
114
109
103
98
101
108
111
114
119
120
115
108
109
122
137
138
124
110
106
115
119
121
120
119
123
125
126
125
109
107
103
103
111
120
123
114
100
97
106
117
120
116
112
110
112
110
106
106
108
118
116
105
91
89
99
110
116
117
117
117
115
111
112
121
129
132
120
102
97
113
128
138
129
117
117
120
125
124
110
113
117
123
127
126
120
113
111
108
106
104
103
105
109
112
114
116
116
115
118
119
116
104
89
88
100
112
119
117
111
111
116
117
113
107
101
99
100
99
98
104
115
123
119
110
111
116
122
122
101
106
113
119
124
121
113
111
113
111
107
104
104
105
103
101
107
115
119
116
114
117
122
120
107
100
104
111
118
115
111
113
118
120
112
98
88
90
99
106
107
105
105
104
103
103
105
114
117
115
97
96
100
105
104
101
99
102
104
104
106
111
115
110
102
98
105
112
111
101
97
107
124
132
123
112
107
111
117
114
111
109
112
111
106
102
102
111
119
123
120
114
108
102
102
107
113
121
123
117
95
92
93
97
93
92
96
103
105
102
102
107
114
117
113
109
107
106
101
92
88
95
106
114
118
118
115
114
111
110
109
112
112
108
105
106
112
115
117
121
120
113
102
98
102
113
125
134
135
130
96
90
91
94
99
104
108
114
113
106
101
97
105
118
127
123
109
102
103
106
105
103
104
112
122
128
122
113
106
102
108
117
118
111
111
115
116
112
106
105
109
112
105
98
105
118
125
123
118
119
93
90
94
105
112
111
107
103
104
106
105
104
106
114
124
126
118
113
116
118
121
121
119
117
120
119
117
114
107
103
104
109
110
108
110
117
123
122
112
105
106
112
115
115
119
121
117
109
97
101
95
93
97
111
118
118
109
101
100
102
105
107
105
105
112
122
125
120
112
110
117
125
122
116
110
109
112
112
107
102
103
103
103
103
110
118
127
130
125
119
114
116
122
123
126
123
115
105
104
109
106
96
96
104
116
127
127
119
112
106
104
100
98
101
110
117
113
100
90
92
105
117
119
116
116
120
119
113
102
101
110
118
120
117
116
115
116
116
117
122
124
118
111
108
112
114
113
108
115
124
108
102
100
105
114
122
125
120
115
113
109
105
103
105
112
115
107
97
94
101
109
108
104
106
114
117
116
112
110
113
116
119
120
117
111
107
99
97
103
116
118
109
93
88
93
106
113
118
122
120
98
101
105
111
113
117
115
112
107
107
110
113
114
115
113
114
113
119
126
127
122
112
105
111
117
115
107
105
114
118
113
105
101
105
108
108
101
98
102
113
115
109
101
99
103
110
122
128
128
120
90
100
106
108
106
108
112
111
104
98
99
107
113
113
110
112
119
128
129
125
120
116
120
128
136
128
112
105
110
116
116
107
100
104
113
118
113
105
104
114
124
129
129
127
125
124
123
126
126
119
92
102
109
109
103
100
103
108
110
110
110
112
113
111
109
114
118
117
112
102
99
106
117
124
125
120
111
105
107
114
118
114
109
111
118
124
117
107
106
116
126
132
130
125
125
123
121
119
120
117
103
105
111
112
112
106
100
101
109
124
130
129
122
118
116
115
112
108
105
101
99
104
105
107
105
103
101
102
106
110
110
110
110
117
126
133
130
121
118
121
122
118
111
109
109
112
117
123
126
122
115
103
97
103
112
114
104
95
98
109
113
111
107
108
114
114
113
106
106
105
106
109
113
115
115
118
118
117
112
109
111
113
118
120
126
132
132
128
126
125
124
123
121
118
116
119
127
133
129
121
106
107
108
114
121
124
121
113
111
111
115
114
106
99
99
106
113
119
120
121
122
120
117
111
101
94
92
97
104
107
105
103
107
115
116
111
106
112
119
120
119
119
124
125
120
112
109
113
119
123
108
107
107
112
116
120
114
107
104
106
111
111
108
105
111
119
119
114
109
108
117
120
113
101
96
100
106
106
105
106
106
105
101
100
99
99
99
102
106
108
109
115
121
126
125
117
109
105
109
116
101
104
111
113
109
103
102
104
107
110
111
114
117
122
124
122
118
109
104
105
114
124
124
111
105
104
111
116
114
114
115
113
109
104
104
108
109
109
105
104
105
113
125
128
126
116
106
107
116
122
94
111
128
125
108
92
95
110
116
113
107
108
115
117
111
102
103
106
112
112
113
117
121
120
116
115
118
118
115
111
108
113
117
118
112
112
117
120
117
109
105
106
116
126
127
119
112
109
116
117
107
114
118
113
106
104
110
116
114
106
100
102
107
108
104
100
102
107
111
111
111
113
117
118
118
119
118
117
111
100
94
97
104
110
110
106
108
116
121
117
105
97
101
114
124
121
113
106
102
103
122
113
100
97
102
112
117
114
111
110
112
112
109
107
112
121
121
111
97
96
110
125
132
126
117
110
112
117
118
113
103
99
103
113
115
107
100
102
111
113
102
94
95
112
122
120
105
94
94
104
115
112
105
99
101
104
104
105
107
114
118
115
109
105
110
122
127
118
102
100
114
129
133
127
115
107
106
112
121
124
123
119
119
121
118
110
103
104
107
104
97
96
104
114
121
120
111
102
103
113
98
106
109
109
104
102
101
99
97
97
100
105
108
107
107
107
113
117
119
120
114
107
102
104
106
105
98
99
105
115
123
123
120
115
112
112
116
120
118
108
101
104
110
114
117
118
118
115
116
115
97
106
112
110
105
104
105
105
105
101
104
108
109
107
106
106
103
100
103
107
111
102
93
99
106
104
91
84
88
99
106
106
107
112
115
116
116
118
118
114
111
112
113
112
112
113
114
115
116
114
113
115
115
112
109
109
113
113
114
120
124
119
110
107
109
114
110
99
97
108
118
115
104
104
112
112
103
95
96
102
103
100
101
110
115
111
103
103
111
118
120
119
116
114
113
113
113
114
114
114
120
116
112
113
116
120
115
111
110
117
125
121
109
100
100
109
116
116
116
116
113
107
103
105
112
115
116
116
118
117
114
108
103
99
96
96
96
99
102
108
115
120
126
129
129
126
119
112
113
113
106
102
101
105
113
118
113
106
101
106
117
117
106
93
91
102
115
122
117
102
89
95
107
116
116
115
117
120
120
117
114
109
105
99
96
99
106
101
93
93
101
116
126
131
130
126
117
108
103
106
98
100
102
102
102
104
108
110
109
109
113
115
110
104
103
108
116
120
116
103
99
106
114
124
129
129
121
112
104
99
104
111
110
105
104
109
114
114
108
108
111
115
113
109
109
114
114
107
101
104
105
109
113
112
105
101
105
111
110
107
102
106
113
119
122
120
114
105
104
112
122
123
116
112
121
131
130
114
98
98
113
129
127
112
100
99
108
118
123
124
122
116
109
99
95
102
115
123
123
120
98
101
110
114
112
106
104
105
105
106
110
112
110
108
111
117
114
103
94
99
112
117
110
99
104
118
128
116
103
101
116
132
131
114
100
96
103
105
106
105
109
111
108
103
100
106
119
130
132
129
90
96
103
109
109
107
103
100
100
105
112
116
108
95
92
103
116
115
103
94
98
104
111
110
108
110
113
112
108
103
106
110
113
114
115
112
106
99
96
103
108
105
99
103
111
120
122
115
108
105
114
114
111
107
105
105
106
105
100
95
96
107
113
112
104
104
111
113
110
104
103
110
120
122
115
107
106
112
115
116
112
107
106
112
121
124
117
112
113
115
113
108
103
109
119
120
112
100
90
90
124
115
108
104
104
106
108
111
110
107
106
117
127
131
125
117
112
110
108
106
106
111
117
117
111
106
106
113
120
123
118
108
101
105
113
120
122
119
114
112
113
117
122
124
121
116
112
109
107
111
101
97
97
101
103
105
104
107
114
124
131
128
120
115
115
121
125
121
111
108
106
110
113
112
109
108
108
109
112
111
109
105
103
103
110
113
114
109
106
112
123
135
137
130
125
125
124
125
124
124
94
105
110
107
103
104
109
111
109
109
112
111
107
99
101
109
115
115
110
109
112
116
118
115
112
111
107
104
103
109
115
120
117
113
112
115
110
106
109
117
129
136
133
128
126
126
129
126
123
121
104
119
122
111
99
104
119
125
110
90
83
92
104
111
108
102
98
98
102
110
122
125
121
112
106
103
102
102
105
114
121
122
116
112
114
121
122
115
106
103
106
109
116
123
125
123
119
122
124
121
100
107
111
107
100
104
117
123
115
98
91
96
107
114
114
109
103
101
106
118
128
120
112
105
103
103
103
103
107
112
110
104
97
99
108
120
121
118
112
107
105
101
109
118
123
121
118
119
121
121
94
100
109
115
116
117
120
119
110
108
108
111
108
106
106
108
108
109
109
112
110
104
104
109
114
112
108
111
117
117
109
102
99
101
106
105
105
108
113
117
118
113
106
105
109
119
125
123
121
120
95
99
106
113
118
123
125
118
110
107
107
107
106
100
100
109
119
121
110
99
93
99
109
117
116
107
103
110
116
115
110
110
115
117
111
104
102
107
109
111
116
120
117
105
105
116
126
125
113
106
101
102
104
104
103
104
106
108
105
98
92
98
109
113
114
116
120
117
108
94
91
102
114
116
109
101
102
105
106
105
104
109
116
119
118
116
115
116
112
109
115
124
130
122
116
116
120
116
105
96
107
117
120
115
104
91
89
98
105
103
95
97
111
120
117
109
101
97
96
97
100
105
111
111
111
115
115
111
109
107
106
108
109
115
118
117
113
108
108
111
116
118
117
115
116
116
116
115
116
113
101
113
119
115
106
100
100
107
119
118
107
95
94
98
105
107
105
106
112
120
123
114
104
105
111
117
116
110
106
108
108
106
105
105
107
103
95
92
98
108
107
99
94
101
110
115
115
118
123
129
93
98
104
105
106
104
104
104
100
95
92
94
99
109
116
119
118
118
125
134
133
117
100
93
97
103
102
103
102
106
108
111
109
109
108
104
105
106
108
107
105
101
101
107
113
122
124
125
123
117
104
108
113
114
112
104
96
87
79
77
86
104
126
141
141
128
112
107
110
117
115
108
101
97
96
96
99
105
110
113
115
122
122
118
112
111
118
124
125
120
118
120
120
114
106
110
122
127
121
108
115
120
122
120
115
107
99
96
98
103
109
111
114
117
118
115
109
105
101
97
98
107
113
112
106
102
105
112
113
113
114
123
129
125
114
107
109
116
119
120
118
122
120
112
101
103
109
115
115
114
106
110
110
110
114
122
126
126
123
119
114
102
88
76
78
93
106
105
99
92
98
108
118
114
109
109
113
114
111
110
112
121
128
125
118
112
108
109
111
114
116
115
117
121
122
119
109
106
108
115
104
108
110
109
114
125
137
139
127
110
99
98
98
91
85
86
96
102
102
96
99
106
111
113
113
116
118
115
110
110
113
114
113
113
112
111
110
113
121
125
121
115
115
122
124
118
109
105
108
114
113
116
116
115
112
109
113
117
115
105
99
103
112
116
109
102
101
108
114
116
113
110
113
112
112
111
107
104
107
109
109
107
108
112
115
118
119
125
128
123
113
104
104
113
115
112
106
106
108
110
108
106
108
109
104
101
102
104
105
103
103
103
103
102
102
103
109
113
116
119
119
119
115
111
106
100
98
101
104
103
102
106
113
123
132
137
135
125
110
94
87
94
106
123
126
121
115
110
108
106
95
95
97
102
105
110
116
111
100
96
100
107
107
100
99
100
105
107
102
97
94
98
102
106
106
106
108
111
113
114
116
117
115
114
116
122
125
116
96
86
92
109
121
126
122
117
117
115
112
108
100
101
101
104
109
115
119
113
104
103
112
124
128
124
114
110
110
111
105
94
83
83
92
101
104
106
107
109
114
123
130
131
120
102
92
94
103
107
102
100
107
116
119
114
102
96
104
113
115
118
113
108
104
109
116
119
116
113
114
120
122
125
122
116
112
109
110
114
114
105
96
92
102
111
114
110
106
106
108
115
119
123
119
113
106
102
102
103
103
103
103
103
103
99
96
94
101
108
115
115
109
102
103
108
113
112
108
109
115
120
116
110
104
98
94
96
104
113
117
109
101
107
123
136
132
120
113
113
114
111
103
102
108
116
121
119
110
106
103
104
107
105
100
93
95
103
116
122
118
110
94
98
102
107
105
100
96
97
100
102
104
108
111
108
100
98
106
119
122
113
105
111
125
134
127
118
117
125
126
115
100
95
99
104
107
107
106
112
121
130
134
127
112
97
97
112
126
136
131
119
97
97
103
111
110
107
105
102
97
93
96
107
120
119
110
101
107
118
124
117
109
105
107
106
107
112
119
126
122
112
106
110
113
110
104
101
106
114
125
137
138
129
113
102
102
113
125
133
137
134
109
99
101
109
118
121
124
122
116
110
104
101
102
103
107
107
109
115
120
117
109
103
102
105
111
115
118
112
106
104
111
125
130
121
111
108
108
112
112
113
117
116
114
112
115
120
125
125
124
124
98
93
99
110
115
114
108
104
107
111
110
104
98
101
112
122
128
127
121
114
110
111
114
118
118
113
106
106
110
114
116
120
119
114
113
116
118
116
110
105
106
111
112
113
118
124
125
118
107
105
94
95
102
109
112
109
99
90
89
97
107
113
114
113
117
125
127
124
114
112
117
124
124
121
116
110
106
111
116
115
111
106
105
111
118
120
120
118
119
121
119
112
108
111
118
124
119
105
94
99
109
108
106
109
113
118
117
109
107
105
106
106
104
106
111
113
104
91
83
94
112
127
127
120
115
110
105
102
101
104
109
112
114
116
119
119
115
110
116
122
129
126
119
118
124
125
114
102
100
109
114
110
108
109
112
114
111
108
109
113
108
97
91
99
113
117
102
82
77
92
110
121
120
117
108
98
88
89
101
112
119
117
109
106
109
114
113
109
110
115
122
125
121
119
118
116
112
113
121
131
110
108
107
109
109
109
104
97
94
96
101
103
106
112
116
115
106
102
110
123
125
124
120
119
117
107
99
104
116
122
115
106
100
100
105
108
113
115
118
117
117
112
109
110
109
108
107
115
125
129
109
115
115
110
109
113
120
114
102
92
99
117
132
130
116
108
110
121
130
130
124
119
116
120
118
116
114
115
116
113
108
106
111
114
115
110
111
117
128
127
119
109
106
109
110
107
101
100
106
107
111
120
122
113
105
107
119
123
118
109
106
115
122
120
111
112
121
129
125
109
95
93
98
103
105
106
106
106
108
112
116
121
127
129
125
121
115
116
119
122
122
122
114
110
108
106
102
100
103
109
115
114
114
112
105
100
100
107
118
119
112
101
95
95
100
111
121
128
124
107
94
90
95
103
107
106
107
108
110
114
119
121
123
125
127
126
118
108
106
113
121
123
117
108
105
106
109
115
115
116
117
108
105
110
114
111
105
109
121
132
125
108
97
96
100
103
107
112
120
120
117
114
116
117
116
115
114
114
114
114
113
110
108
111
117
121
119
112
110
115
121
122
123
118
116
120
125
125
117
106
92
90
100
112
119
116
113
111
115
118
115
107
99
94
98
108
115
118
114
109
104
98
95
95
102
110
119
119
114
105
102
110
125
134
128
113
105
107
115
111
110
114
114
110
104
102
109
124
137
138
108
101
99
103
114
123
121
114
108
105
103
97
92
89
94
104
114
116
112
104
95
91
91
97
106
120
125
119
109
106
108
111
112
109
104
102
100
105
106
107
110
115
117
112
108
109
112
120
124
126
127
125
120
111
108
113
115
110
101
94
95
100
101
96
93
100
107
112
109
104
106
113
117
116
115
119
123
119
111
107
106
105
102
102
104
105
102
94
96
109
123
128
121
111
108
109
113
115
118
121
105
121
128
121
107
100
104
110
107
100
98
101
103
104
107
111
118
119
116
114
118
128
131
126
119
119
127
131
127
117
108
106
107
109
108
108
105
102
103
112
121
122
115
109
109
111
115
115
116
120
92
96
106
111
106
103
108
116
116
110
104
104
106
108
109
117
120
118
114
113
118
126
125
116
108
109
115
124
123
113
104
104
105
102
100
105
116
124
125
117
107
99
97
102
108
110
112
111
110
108
107
101
99
101
104
107
109
114
115
113
112
112
110
107
105
109
115
118
114
111
117
124
123
110
98
92
96
101
102
100
99
102
107
109
110
114
124
131
127
114
101
93
92
95
98
106
109
108
105
105
109
113
112
109
108
108
108
107
108
112
112
113
111
104
101
106
116
125
118
113
113
115
117
115
108
101
98
101
106
110
114
120
127
127
125
120
119
118
115
107
101
99
100
101
105
114
119
119
117
118
96
104
108
110
110
110
110
109
108
111
112
114
109
104
101
106
116
121
118
110
101
98
100
106
109
108
106
110
114
119
121
124
126
123
113
106
106
113
119
116
108
107
110
114
117
116
116
114
118
122
98
104
108
110
108
108
107
106
108
114
120
118
109
98
94
102
112
115
110
103
95
87
85
90
99
101
101
103
107
106
103
103
109
115
113
105
103
110
120
122
117
116
116
117
116
112
104
103
111
116
106
111
114
112
109
107
105
107
111
118
125
122
109
95
92
102
114
119
113
111
105
100
94
101
109
111
108
108
108
104
98
96
103
115
121
116
105
104
108
115
119
122
120
117
114
114
116
119
120
117
112
115
112
109
108
110
112
108
109
109
115
114
107
102
102
110
116
115
110
102
100
105
111
118
124
124
122
122
120
119
114
109
109
111
111
111
107
104
103
104
110
116
118
119
118
121
125
129
124
118
110
109
103
100
103
108
110
106
102
103
108
113
110
116
124
126
119
104
88
80
89
103
115
119
115
111
112
116
118
118
116
115
113
110
104
103
104
100
96
97
102
111
116
121
123
121
118
115
116
115
97
97
98
98
97
97
101
107
113
118
117
114
115
126
137
137
122
104
96
99
111
120
115
107
100
99
101
102
103
107
114
119
117
112
108
105
102
97
96
101
106
110
110
108
104
106
110
114
115
111
101
98
99
100
96
95
104
119
128
128
123
115
113
118
123
120
108
99
100
117
132
131
113
97
97
107
114
109
100
101
111
123
129
122
112
106
105
108
108
106
107
107
107
99
92
93
104
115
118
111
115
113
110
110
106
107
111
118
121
123
126
124
114
99
95
101
106
102
99
101
110
111
105
100
107
123
133
125
110
103
109
122
129
123
113
106
103
104
100
97
96
102
108
113
109
104
102
105
109
110
105
112
115
114
111
109
106
103
101
106
118
118
104
89
87
103
120
124
113
103
98
97
102
101
111
121
127
123
115
112
113
118
120
119
116
111
100
91
89
91
96
102
111
121
127
122
112
100
101
109
101
109
114
115
110
104
98
96
97
96
94
91
89
92
102
112
119
120
117
114
107
107
105
106
106
105
105
105
109
114
117
118
118
116
115
113
110
111
113
115
114
111
113
121
126
120
108
97
100
111
113
116
117
117
112
105
98
100
105
108
107
103
103
107
112
114
111
103
95
94
102
110
120
120
113
105
100
101
108
113
117
116
113
111
112
113
116
123
126
121
116
115
115
117
118
111
104
101
105
114
113
114
116
118
118
111
105
102
107
115
125
126
121
115
114
119
123
118
104
94
97
109
120
121
116
107
105
105
112
119
120
114
102
98
98
103
108
110
113
116
118
121
118
115
113
114
115
111
105
103
105
111
115
115
110
110
113
114
110
110
113
113
112
107
108
118
125
125
118
110
105
100
98
95
96
100
104
105
112
119
123
116
106
97
97
104
109
110
112
116
120
122
116
110
107
112
119
120
108
98
112
121
123
112
101
105
117
126
123
112
103
96
93
90
93
103
111
113
107
105
103
99
92
86
88
99
104
105
104
105
110
112
110
109
113
119
122
121
119
112
105
97
96
97
98
101
111
125
129
122
111
117
115
109
104
107
119
124
120
112
103
98
92
88
94
107
119
121
117
113
115
115
112
107
104
102
100
96
97
100
100
102
104
107
110
111
109
111
113
112
107
99
102
104
107
107
113
125
134
129
107
108
111
111
111
116
122
123
116
107
104
104
109
113
116
118
121
122
120
118
116
114
115
115
111
102
92
96
99
105
105
109
107
106
100
95
95
101
111
121
133
136
133
124
120
120
124
123
117
111
107
119
126
123
114
111
119
127
124
109
97
98
108
119
120
116
111
111
113
112
108
105
107
106
108
104
100
101
99
97
101
108
114
106
102
101
107
112
114
117
131
143
141
125
117
118
124
118
106
99
108
118
124
121
111
105
111
122
123
110
95
91
100
110
112
111
111
114
114
111
110
108
109
110
114
116
115
106
96
93
99
106
106
104
105
116
124
123
113
107
112
118
118
108
105
112
120
115
104
100
99
96
97
102
106
107
108
109
110
109
105
108
113
114
111
107
107
108
110
110
110
108
106
111
119
124
119
109
104
107
113
111
103
101
109
122
126
118
107
103
107
108
104
99
101
111
118
116
107
101
98
97
98
103
109
110
108
109
115
124
129
128
123
117
109
106
101
99
103
107
108
98
89
95
108
118
117
109
104
107
106
102
99
102
114
120
117
108
102
103
109
114
114
114
115
114
112
108
106
107
105
110
114
116
114
111
111
116
119
121
119
119
121
122
117
109
103
104
112
117
112
98
86
85
92
102
107
110
107
101
96
96
104
111
117
116
111
107
109
114
116
116
114
114
113
114
108
108
114
117
102
102
106
111
111
113
119
125
122
110
100
104
120
135
132
117
107
109
119
121
111
99
94
89
88
88
97
110
114
111
109
112
121
121
111
101
101
111
128
133
128
116
104
100
98
107
115
118
120
120
95
90
90
96
104
113
119
126
125
116
106
107
114
123
123
113
106
105
103
99
96
98
101
101
97
97
103
110
111
111
113
121
125
118
102
92
98
113
127
129
120
111
105
103
102
108
110
111
111
110
106
102
96
97
103
114
117
117
117
117
114
112
107
104
104
108
108
103
94
87
90
99
107
113
116
118
115
107
98
98
106
111
113
111
110
111
112
111
109
110
107
106
111
119
120
112
105
100
99
105
120
115
109
108
112
116
116
111
109
110
112
114
115
112
109
109
112
113
111
104
98
98
105
113
120
123
115
101
97
103
110
109
104
108
118
125
121
112
105
109
113
114
116
123
123
116
109
108
108
108
110
108
109
112
117
117
112
106
105
106
108
110
113
121
125
126
125
124
123
120
111
103
106
111
118
113
104
102
110
119
117
108
103
108
117
122
121
118
114
111
111
115
121
127
125
116
110
110
109
106
95
104
111
120
121
119
115
111
105
104
102
95
93
102
116
126
123
113
105
104
106
107
108
113
114
114
111
116
122
122
116
107
105
110
118
123
123
116
108
98
96
108
124
136
131
120
108
102
101
102
98
109
118
123
123
124
124
118
109
99
98
95
93
94
101
105
104
97
87
83
83
88
95
106
111
116
119
121
122
121
119
115
114
112
114
113
107
100
92
95
102
110
116
115
119
118
114
106
103
108
102
100
107
112
115
117
117
112
106
105
111
119
121
116
108
105
104
104
100
90
81
82
90
105
109
110
110
111
114
116
120
124
123
116
106
99
93
93
100
114
121
116
101
87
86
93
102
102
99
106
106
96
96
102
108
109
107
106
106
110
119
128
132
127
117
108
106
106
102
92
84
92
109
126
129
120
113
113
112
109
108
114
120
122
121
114
107
106
112
120
124
118
103
90
84
85
92
94
96
97
109
101
100
104
104
102
102
104
108
111
113
112
114
115
114
112
111
108
101
90
85
98
120
134
130
118
112
114
117
109
96
91
97
110
122
128
127
120
112
109
112
117
117
114
113
115
119
120
115
110
97
98
101
105
104
100
102
106
111
111
105
104
105
108
111
115
120
122
117
105
96
104
115
114
103
94
99
114
122
113
98
88
89
99
112
126
129
122
110
104
105
112
116
120
123
129
133
130
125
124
89
90
100
105
108
108
108
112
115
113
109
108
110
112
109
109
114
122
123
118
112
114
111
106
100
101
115
125
123
115
109
114
120
122
122
123
124
122
116
110
108
112
113
112
110
111
109
113
119
123
99
98
103
110
110
109
107
111
115
117
118
115
109
101
100
105
109
113
113
110
110
113
116
118
115
117
119
122
121
116
119
131
138
133
122
116
117
121
123
122
119
117
117
112
105
104
109
120
128
122
101
102
108
111
107
102
101
105
112
116
119
116
108
100
100
109
118
120
113
100
97
101
109
118
115
106
101
110
121
127
125
123
123
124
121
116
112
116
122
124
124
122
115
109
108
116
127
134
131
121
104
108
112
112
110
111
115
116
114
115
114
114
112
110
111
119
126
127
118
110
104
101
103
108
107
102
100
111
124
127
115
107
111
124
130
122
112
112
117
122
119
109
101
103
110
117
116
108
103
104
117
125
124
116
113
114
117
120
118
116
114
110
108
109
114
120
120
116
111
114
113
116
114
112
113
111
108
108
111
113
109
107
108
114
119
119
115
115
117
117
111
106
105
112
120
118
105
89
88
98
116
123
124
116
106
96
92
95
106
115
115
105
95
98
109
113
103
94
93
103
114
121
118
115
114
106
97
96
102
110
115
113
105
97
98
107
115
117
118
117
119
122
125
130
127
118
107
106
113
123
121
120
117
112
103
96
91
92
97
104
107
104
101
102
106
103
93
89
98
113
121
122
116
110
104
101
104
111
114
108
106
108
112
111
108
110
112
117
119
118
118
117
121
125
123
112
105
110
124
127
122
121
116
109
109
115
122
121
113
103
105
112
124
125
118
108
106
110
121
128
127
120
109
99
95
104
119
126
118
105
96
108
128
132
118
107
105
113
119
114
101
96
101
109
111
107
101
101
107
110
107
111
110
107
106
114
121
122
114
102
100
108
121
122
116
113
119
126
129
120
111
107
104
102
103
107
114
117
111
108
115
128
138
131
112
101
103
111
115
109
102
103
107
111
111
109
105
106
107
108
105
102
106
111
109
104
99
98
99
96
93
95
97
96
92
96
108
125
132
120
108
106
111
113
112
111
109
107
107
112
123
132
135
129
119
111
105
103
104
112
118
124
122
117
113
113
117
117
115
115
112
114
119
123
120
111
105
108
115
115
112
109
107
103
95
91
99
118
133
135
130
123
120
116
111
107
107
109
109
107
104
102
107
116
122
119
108
102
107
118
127
124
115
110
110
113
116
118
116
115
92
100
114
122
118
104
93
97
109
120
123
117
111
107
112
120
124
120
112
106
102
97
95
97
107
115
119
117
110
104
103
110
118
119
113
108
108
114
114
107
103
110
116
115
109
106
109
115
122
121
98
100
102
104
105
103
100
102
107
109
110
106
100
96
95
102
111
116
114
112
105
97
95
102
114
122
124
119
109
107
111
115
116
116
115
113
113
113
113
111
113
117
116
111
108
111
117
124
126
124
120
124
113
100
99
107
109
104
97
93
98
104
103
98
92
92
100
109
114
114
110
110
108
107
111
116
119
114
107
103
103
104
104
107
113
116
112
108
112
126
138
131
115
102
104
116
125
121
114
116
114
124
127
119
110
110
111
112
107
101
101
103
104
102
107
115
124
123
116
113
113
117
118
114
111
113
117
117
113
106
101
100
102
106
112
118
116
111
111
118
125
122
112
105
109
117
122
116
110
112
94
102
116
119
110
102
109
122
129
124
114
108
106
111
116
122
123
119
112
110
114
121
122
116
109
103
101
102
104
103
102
105
107
111
112
118
125
124
117
109
104
104
110
112
113
114
115
114
117
119
100
99
105
107
102
95
103
115
122
119
113
111
117
114
104
98
99
104
111
112
115
118
112
107
100
95
89
84
81
86
94
105
110
113
115
120
127
124
117
112
109
113
112
108
106
110
114
116
118
119
109
110
108
108
107
105
103
105
108
109
109
112
110
103
94
94
104
117
125
120
112
106
104
105
106
107
107
100
92
89
98
108
115
115
113
114
114
111
106
106
111
116
112
103
103
112
122
125
120
117
108
105
104
109
118
120
112
105
107
115
120
116
107
100
97
108
120
127
124
111
103
101
107
110
113
116
121
123
119
109
106
110
116
115
106
101
101
108
112
110
108
107
107
109
115
120
125
123
119
117
106
100
97
102
111
121
119
113
112
118
123
121
113
102
98
108
117
123
114
102
95
97
101
103
105
105
112
122
123
113
105
107
115
118
108
100
99
107
118
119
112
110
112
115
117
115
113
115
116
119
98
97
96
98
98
103
108
108
111
114
115
113
110
103
100
106
117
124
113
100
90
91
96
102
105
103
104
108
108
103
102
107
114
120
118
109
104
106
108
108
110
115
119
116
107
103
107
115
117
118
100
105
106
101
95
93
97
104
110
113
111
108
105
105
109
111
114
112
107
98
94
97
107
114
114
110
108
105
103
101
99
105
113
119
119
117
114
111
103
101
102
111
115
114
108
106
111
117
119
116
112
117
113
105
101
100
101
105
109
112
113
110
109
112
117
112
100
84
84
94
106
112
111
106
104
107
109
113
111
105
101
105
114
121
122
117
112
108
106
105
105
108
107
109
111
117
122
128
128
121
105
104
103
106
107
108
106
105
110
115
114
109
105
112
120
118
102
88
86
98
110
110
103
95
93
100
108
112
113
110
106
108
115
122
123
114
103
98
100
106
108
109
108
109
112
117
123
130
129
122
100
94
95
100
106
108
110
114
117
117
112
104
101
103
108
110
108
109
112
116
115
107
98
93
94
101
108
112
111
109
107
110
116
119
114
106
104
106
108
107
105
110
122
130
128
117
106
103
107
110
114
113
108
103
101
106
112
115
113
108
111
113
113
104
96
97
105
110
113
113
109
105
102
103
106
111
116
116
113
108
107
111
116
117
111
105
106
114
117
108
102
102
116
132
134
120
102
90
95
110
112
117
117
112
108
107
109
108
102
103
111
118
117
107
103
104
108
110
107
105
104
104
102
107
114
118
116
111
109
110
111
115
117
118
116
110
107
107
109
109
104
101
102
108
117
119
118
115
116
120
85
95
106
113
115
111
107
104
105
108
107
104
102
105
109
114
113
111
111
110
110
105
99
101
107
113
108
102
101
104
112
117
119
119
118
114
114
114
116
114
110
107
108
112
117
120
121
122
123
122
84
95
107
114
116
109
100
100
105
110
107
101
94
93
97
101
102
103
104
107
108
107
105
106
111
107
104
104
107
112
117
118
117
116
115
113
117
127
130
123
109
99
107
119
127
122
111
107
110
119
112
117
123
123
117
110
103
102
102
104
108
109
108
102
98
97
103
108
105
100
97
104
111
116
113
105
103
106
117
125
125
117
109
107
110
111
115
122
124
118
106
95
96
105
114
117
112
105
103
104
120
119
120
119
115
113
115
116
111
103
103
110
117
119
117
116
119
122
118
109
101
97
96
96
98
99
99
99
104
109
111
112
109
110
111
114
112
110
111
114
109
104
99
96
94
101
111
112
104
91
116
111
106
100
101
109
118
122
119
116
112
111
112
115
119
124
127
124
118
111
106
100
93
88
88
93
96
95
93
95
102
113
122
127
122
116
109
107
108
109
107
107
104
100
93
94
106
120
123
111
115
108
99
93
97
107
115
114
116
119
124
119
109
101
106
118
125
123
115
112
116
119
113
106
98
94
94
94
97
102
108
115
123
127
120
111
104
103
107
110
109
107
108
111
109
108
113
123
129
124
106
103
98
97
99
105
110
111
108
106
112
117
116
110
106
106
108
112
115
118
121
125
120
114
102
96
93
95
100
103
109
113
113
113
114
113
112
109
109
115
121
125
124
122
120
119
116
114
112
110
108
112
116
115
108
101
102
109
110
104
100
103
114
122
117
106
100
105
114
120
121
116
109
101
96
100
105
107
102
100
100
107
109
108
109
115
123
123
117
117
124
131
130
123
119
117
113
108
106
112
109
114
118
120
112
104
101
109
117
113
101
95
100
110
114
113
112
114
115
115
113
110
106
104
105
113
117
110
103
101
108
111
107
98
97
106
117
118
114
112
113
119
116
111
111
118
123
119
114
117
100
93
90
94
100
105
106
109
111
110
104
98
98
101
107
112
117
117
114
110
107
106
107
111
117
121
115
106
102
109
117
116
106
95
94
102
109
108
101
101
108
117
117
112
115
127
135
126
107
94
110
105
98
95
98
102
105
105
109
113
118
118
116
112
109
107
108
108
105
103
102
101
102
106
110
113
110
106
105
111
115
112
104
99
105
115
123
118
105
103
110
121
127
128
126
125
123
113
100
94
125
125
123
117
111
109
111
118
125
128
126
124
125
121
111
104
103
107
108
102
96
96
102
107
111
110
111
113
114
110
106
102
103
108
116
120
120
116
113
113
115
116
116
120
124
121
112
110
116
132
104
101
106
112
116
118
123
132
134
124
109
105
109
111
103
95
101
113
119
109
96
98
109
119
112
106
105
111
116
110
101
98
107
115
115
107
100
104
115
123
119
113
104
107
116
119
117
118
128
139
92
84
89
95
101
103
105
110
112
105
95
97
106
110
105
99
105
113
116
107
99
104
114
118
111
100
101
106
108
109
105
104
105
105
102
99
99
107
118
125
122
115
115
117
122
119
112
109
109
113
114
107
103
98
97
90
86
86
96
103
107
113
122
127
126
120
115
111
108
106
105
108
115
116
119
120
118
109
105
106
108
104
95
93
102
114
120
116
111
112
116
117
120
131
131
121
108
99
100
107
119
110
104
107
111
109
101
97
105
113
118
119
124
130
133
125
116
110
111
111
109
104
104
111
121
125
120
109
104
107
111
108
105
109
121
130
124
109
99
101
105
111
117
127
133
131
123
117
116
121
101
97
94
100
110
114
112
108
113
115
113
107
105
115
126
127
118
110
109
110
105
100
99
106
114
115
109
108
113
120
119
110
106
110
115
116
111
107
105
104
107
111
115
119
121
120
122
127
131
131
97
105
105
103
103
106
107
106
105
104
107
102
96
102
117
127
121
110
100
99
101
104
110
117
125
123
116
116
123
129
123
108
95
89
94
100
108
113
118
119
117
114
114
115
110
109
108
113
122
128
105
109
112
112
114
114
111
106
100
101
107
107
101
99
104
112
112
110
103
102
105
107
112
121
125
124
119
117
[truncated: 196,261 more chars]
