# Supplementary material for: Evaluating flow modulating treatment response in intracranial aneurysms using black-blood MRI in vitro
Source: Commun Med (Lond). 2026 Mar 27;6:170. doi: 10.1038/s43856-026-01413-z (PMC13031954; doi:10.1038/s43856-026-01413-z)
Supplement: Supplementary file 8 — Supplementary Data 5 [file 43856_2026_1413_MOESM8_ESM.zip › Data_Figure_8ab_Sup_Figure_6ab/BB1/with mesh 4 (FD5)/4_BB1_agar_right_array.txt]

121
131
133
126
110
107
121
137
141
137
129
121
110
102
107
121
136
138
134
131
131
128
120
116
117
123
129
131
123
118
117
122
126
121
114
111
112
119
125
125
124
118
109
103
109
117
116
112
110
114
122
121
130
130
117
109
118
132
138
134
126
118
114
114
118
123
129
129
129
130
129
121
111
109
120
135
145
135
119
104
105
120
122
113
103
104
114
117
112
110
115
124
128
124
123
124
128
125
122
115
116
119
127
134
131
123
117
116
119
117
114
109
107
113
119
125
128
124
118
120
129
136
142
140
137
134
129
118
105
97
104
118
124
118
111
112
116
123
119
120
118
123
119
119
124
128
131
130
123
115
117
119
117
120
127
129
121
112
107
110
113
120
125
131
127
116
106
108
116
125
131
136
136
134
129
122
115
113
113
111
113
116
118
118
117
112
107
108
121
139
142
126
108
104
115
129
128
118
114
118
124
110
100
110
129
136
127
109
102
103
113
128
141
143
126
101
87
97
120
139
138
118
101
100
115
128
131
127
128
130
126
115
108
114
129
129
109
95
101
126
139
129
108
104
120
133
130
119
116
123
132
112
111
128
144
140
121
103
99
108
118
127
129
122
107
101
102
111
125
136
134
123
107
108
124
138
134
120
109
116
121
120
114
117
127
132
122
106
101
108
115
112
107
113
127
135
133
123
122
124
136
125
122
131
142
134
116
104
103
113
125
126
119
110
107
116
127
127
120
115
117
121
117
111
114
124
127
117
103
104
115
126
122
107
96
99
104
110
115
118
116
112
110
116
124
125
120
114
115
120
132
127
119
115
121
127
131
127
120
113
112
115
121
125
125
123
119
115
111
107
109
115
117
110
105
112
126
133
126
122
121
131
127
110
93
87
95
107
119
124
122
116
111
112
116
118
113
105
106
118
128
126
118
110
112
123
132
137
128
115
109
113
120
127
127
121
114
110
109
109
110
117
123
123
120
121
126
133
137
135
132
132
131
128
123
119
115
113
113
114
118
116
113
115
118
119
113
107
108
118
127
118
111
112
119
123
120
115
117
123
126
120
114
116
124
125
123
117
115
113
110
109
113
118
123
120
115
114
120
126
129
129
125
124
126
129
126
119
111
110
114
117
121
122
119
115
112
112
117
119
131
111
97
102
116
125
118
106
108
118
127
126
120
121
123
117
111
114
123
127
116
101
96
102
114
118
114
111
112
116
120
122
115
108
108
114
119
116
110
109
114
117
114
110
106
109
112
114
112
109
125
123
114
104
102
107
113
114
112
113
124
135
140
132
114
100
100
113
126
129
116
104
101
108
121
127
127
125
122
119
120
123
117
110
105
109
113
111
110
109
114
115
111
103
101
108
115
115
105
98
125
141
142
121
99
94
105
115
118
116
118
127
131
122
113
113
122
127
122
113
105
105
113
120
126
128
128
124
121
120
123
126
128
124
120
120
124
121
112
102
101
113
122
123
113
107
113
118
116
110
127
135
132
121
111
109
110
111
112
110
107
105
104
105
113
123
127
121
112
103
101
103
108
114
118
118
116
113
114
113
114
113
115
119
122
125
127
125
115
103
103
115
129
129
114
101
101
113
120
117
128
130
125
121
122
121
111
102
100
105
111
111
111
115
120
116
110
109
113
114
110
103
101
108
115
117
117
125
132
129
117
105
99
105
114
121
124
124
120
117
120
120
121
114
107
103
102
103
105
104
139
146
145
134
122
111
106
104
108
118
132
139
136
132
130
127
118
112
112
118
121
115
111
113
118
119
118
126
140
147
141
125
112
109
115
121
125
124
122
118
116
115
113
109
110
112
110
105
103
104
127
127
129
126
120
114
114
118
124
136
147
143
126
113
114
124
120
104
91
103
125
136
133
127
120
113
100
96
104
120
128
124
114
112
115
118
123
123
119
107
103
105
114
120
119
115
110
104
105
106
103
96
103
118
126
130
128
117
109
113
124
127
113
98
97
112
123
115
104
109
127
136
132
124
118
112
102
93
88
92
98
101
104
112
119
123
123
121
112
101
96
101
115
122
128
123
118
114
108
107
100
98
108
119
127
129
123
106
87
88
109
128
130
122
119
129
141
143
136
132
130
121
111
107
114
120
125
120
110
103
98
99
104
112
123
129
129
122
118
115
110
108
113
119
131
129
126
113
104
107
106
98
97
104
113
125
124
115
103
105
118
130
135
132
129
130
128
122
118
118
120
115
106
107
113
117
123
123
123
121
118
113
107
108
118
126
123
117
120
127
127
115
105
108
124
131
119
102
100
108
114
96
85
90
108
130
141
135
119
107
106
109
107
108
107
108
105
102
97
100
104
109
111
114
114
115
113
116
122
126
122
114
108
109
116
121
113
103
102
113
119
108
99
102
122
134
130
118
112
113
126
116
108
104
108
120
127
122
102
89
89
99
102
98
98
108
126
136
135
127
120
115
112
113
114
115
117
117
113
109
110
115
117
114
108
105
104
102
98
99
104
108
110
112
124
131
130
117
112
113
139
134
127
118
109
106
101
97
95
100
109
120
124
121
117
123
134
142
142
134
124
115
109
107
107
114
119
119
113
109
116
125
126
114
99
97
107
118
119
112
109
112
120
122
121
115
112
112
116
118
135
125
115
115
121
122
111
104
107
116
124
126
128
129
127
124
119
113
111
110
108
108
109
108
107
112
119
121
117
114
118
124
123
112
100
101
109
116
117
115
117
121
121
114
104
100
112
125
133
120
127
112
106
113
126
129
118
105
106
114
116
114
115
119
125
124
119
118
118
117
116
117
119
116
113
116
119
115
106
100
103
111
117
116
108
102
95
89
92
105
120
127
119
106
101
107
122
134
129
115
128
122
117
119
125
120
108
99
105
116
123
121
117
120
125
122
117
117
123
125
121
118
120
119
116
114
115
113
109
110
112
113
118
121
123
115
97
83
86
107
128
127
111
101
104
118
126
119
105
104
124
123
114
114
123
121
108
99
104
114
120
118
116
117
116
111
104
106
115
117
111
107
112
117
119
119
116
114
116
120
120
116
117
122
132
133
124
109
106
115
124
120
106
97
102
108
109
102
96
101
112
101
94
100
115
120
115
104
102
101
103
102
103
102
100
102
110
121
123
116
108
104
106
106
109
119
130
132
122
112
108
111
118
121
119
122
132
142
136
117
102
99
102
106
105
104
105
104
102
105
105
95
101
105
103
94
93
103
111
110
104
106
110
107
101
104
116
124
121
110
107
112
110
101
95
106
127
137
123
106
104
117
130
123
107
100
116
139
139
117
94
87
96
110
116
117
116
114
111
110
109
114
124
121
98
74
73
95
113
116
108
104
109
116
116
114
110
106
102
103
109
119
122
112
100
98
106
109
104
102
107
117
129
126
118
111
108
111
113
113
110
107
107
111
114
118
119
117
114
111
115
125
125
116
108
99
97
104
112
114
107
95
90
98
114
124
121
110
103
106
112
117
117
113
108
104
104
103
104
104
104
106
112
119
125
127
117
102
96
103
116
127
127
121
113
108
109
110
110
108
115
115
109
105
109
114
112
107
107
112
110
102
91
92
107
126
133
124
111
102
99
97
98
100
105
109
119
126
127
117
104
97
98
105
111
116
113
105
94
94
104
118
125
118
112
108
111
115
114
109
109
105
106
106
104
97
94
96
103
110
112
114
113
113
116
119
119
115
108
103
99
95
93
97
109
119
124
123
120
116
112
109
107
105
102
102
105
107
102
97
97
105
113
115
114
115
119
123
122
116
103
104
109
113
107
97
90
93
103
111
115
115
115
118
117
113
104
101
108
118
120
112
104
109
123
128
118
102
92
97
111
119
118
113
107
108
113
117
112
102
95
101
113
119
119
119
120
121
121
115
108
104
105
113
120
116
105
99
104
113
119
111
104
106
115
119
115
110
111
117
118
113
109
115
123
123
111
100
96
97
104
109
110
109
107
110
116
122
116
103
93
97
106
112
112
109
108
109
109
111
117
103
94
105
119
125
115
102
96
102
106
103
98
103
115
129
131
128
122
120
117
113
110
109
108
109
109
115
118
120
115
110
106
102
100
101
106
112
115
113
108
102
97
94
96
98
99
101
107
115
118
105
94
99
108
118
122
117
108
100
94
94
100
109
116
123
123
121
117
114
112
105
99
98
105
113
120
124
125
129
128
122
115
111
110
110
108
106
109
117
121
113
101
98
108
117
114
107
106
117
115
113
108
101
102
112
126
135
127
111
102
105
114
119
116
112
108
107
106
104
99
93
91
93
102
115
122
123
115
109
110
115
116
114
115
116
112
107
103
102
107
111
114
120
128
128
114
103
101
102
114
117
118
111
106
113
123
127
121
112
113
122
129
123
114
109
112
118
113
103
98
103
106
103
99
100
109
114
106
96
100
112
112
104
95
98
106
107
98
88
88
100
115
124
125
115
100
92
99
100
104
110
114
118
119
118
116
112
111
112
116
122
120
110
103
108
120
124
114
102
98
107
116
112
104
102
108
112
109
105
109
114
111
97
90
96
107
108
102
96
96
100
105
108
112
113
105
102
104
107
105
99
101
109
118
118
115
111
111
112
104
96
98
105
110
109
106
106
106
103
99
98
101
105
109
112
116
119
119
115
109
105
101
98
101
106
109
110
112
114
114
113
104
101
105
113
113
109
104
103
117
106
98
102
109
115
117
122
122
114
94
80
87
111
128
123
105
94
97
104
101
91
91
101
112
115
115
116
119
116
107
103
105
106
107
107
111
119
119
114
106
101
99
100
107
117
122
115
103
95
105
106
108
110
113
114
119
122
120
115
107
101
102
114
126
128
116
100
92
91
93
91
91
101
112
115
113
109
108
105
104
108
115
116
113
109
112
117
114
105
94
91
94
98
109
122
127
120
106
101
91
97
109
116
114
110
106
103
102
108
120
128
124
113
108
108
108
104
97
97
100
100
95
98
105
112
114
109
102
96
96
103
108
112
111
107
105
102
100
103
106
107
102
99
102
112
114
108
104
111
108
100
96
96
98
100
97
96
98
105
117
122
117
111
101
96
99
107
114
120
120
116
112
109
108
108
108
106
102
97
94
98
101
99
97
96
97
99
101
104
107
110
105
105
106
108
103
100
101
108
129
115
97
89
95
103
108
105
104
105
105
107
110
111
109
103
98
101
110
119
122
121
120
117
110
104
102
106
106
99
95
97
103
103
98
97
100
106
108
105
99
98
103
111
112
107
103
102
103
102
121
115
106
101
106
110
109
103
98
97
101
109
113
112
109
101
97
93
95
100
106
109
106
102
101
103
108
114
113
107
97
97
104
111
112
105
102
106
112
109
103
99
103
110
107
104
102
108
111
112
102
100
102
104
108
107
104
99
97
99
107
114
115
112
104
101
98
96
94
94
99
102
101
98
100
104
115
123
122
111
97
89
96
109
118
110
102
101
103
105
107
112
116
114
104
94
88
94
102
106
91
89
99
108
111
106
102
105
113
113
110
109
115
119
117
113
111
109
107
103
101
107
111
109
102
102
109
119
119
111
96
89
95
108
118
116
105
96
88
88
100
118
128
123
112
98
88
82
81
86
100
106
115
120
115
106
100
103
112
115
111
108
114
118
116
110
106
109
118
119
114
111
111
106
98
92
95
100
106
110
109
110
109
109
112
112
106
94
84
83
94
106
114
113
112
110
106
101
96
96
132
137
136
126
109
96
97
102
104
105
109
116
120
124
128
129
129
125
120
123
128
129
127
125
123
124
123
120
113
108
113
121
122
115
107
111
127
142
144
134
122
116
109
101
101
107
117
124
125
126
112
117
131
139
131
114
104
107
113
114
109
104
106
112
119
123
126
131
136
138
129
118
110
116
128
141
146
139
126
117
116
123
119
108
101
109
126
135
128
114
105
101
96
94
97
107
116
125
127
124
106
114
129
143
145
138
129
125
125
119
104
88
82
92
104
113
117
126
136
138
135
129
131
138
139
136
133
131
127
118
109
107
109
117
122
123
121
114
110
111
108
103
103
106
114
111
109
110
118
120
115
120
115
113
119
128
130
125
122
117
108
103
105
114
118
116
111
117
125
133
136
145
153
151
137
121
116
124
134
131
120
118
124
133
133
120
101
94
102
115
116
108
103
109
123
127
116
107
113
119
121
113
98
96
110
125
129
124
120
116
113
118
126
131
126
117
112
114
122
128
132
131
127
124
124
121
123
125
131
135
135
131
127
127
127
118
102
92
95
104
106
103
99
109
127
141
135
121
118
125
133
120
115
121
128
129
124
122
119
118
117
117
115
111
105
110
117
118
112
110
111
108
100
101
114
127
125
112
102
110
119
117
109
105
113
120
117
109
103
107
107
107
112
130
148
152
139
125
121
123
133
122
119
121
122
116
114
116
119
122
120
117
116
113
113
118
124
119
109
103
104
105
103
97
100
110
114
109
102
107
113
113
103
96
99
106
111
112
117
124
124
122
122
131
140
138
128
117
117
121
128
125
117
106
103
106
116
123
121
112
108
114
126
135
135
127
117
114
117
119
121
120
116
106
102
105
111
118
123
125
125
122
113
108
109
113
116
118
119
121
121
118
113
113
115
114
110
105
108
116
126
135
134
128
124
123
122
117
109
104
107
112
117
124
125
117
110
109
118
126
127
126
128
128
123
114
108
110
121
130
129
124
115
118
128
137
138
129
120
114
114
115
112
111
111
106
103
101
103
110
104
105
115
135
148
144
122
101
100
113
124
115
104
101
106
112
112
114
115
115
113
115
128
140
137
118
96
92
106
119
121
117
113
117
124
129
128
123
121
124
127
121
117
114
116
115
112
104
102
104
86
67
71
98
126
134
122
110
113
121
123
114
104
107
116
116
116
117
123
121
110
104
113
132
140
127
109
100
105
111
113
113
111
110
114
116
114
113
116
123
129
125
120
119
122
129
127
115
103
99
116
106
97
94
95
98
104
110
113
113
109
107
111
119
123
119
116
115
118
115
107
100
103
115
127
133
131
122
116
113
111
112
114
112
117
120
121
117
112
112
118
126
131
129
128
130
128
120
114
111
138
140
131
114
99
92
94
96
99
101
109
118
125
124
121
120
120
115
109
107
110
111
108
107
111
118
123
121
116
112
115
120
125
126
126
126
128
125
118
112
114
120
124
118
102
96
104
120
130
128
126
122
117
117
121
121
112
102
100
105
116
126
131
129
123
118
116
113
111
112
113
117
120
119
115
107
101
100
102
110
119
129
131
129
122
117
114
116
116
111
110
111
112
100
80
70
80
107
123
126
131
128
121
118
122
123
121
117
115
114
115
122
131
133
128
119
113
115
119
117
113
113
120
129
127
112
98
94
100
111
122
126
123
118
114
109
104
101
100
103
116
127
127
113
90
75
77
91
106
112
142
146
138
117
104
108
120
130
125
116
115
123
125
124
125
130
131
125
115
112
115
116
113
111
111
109
107
109
115
124
127
124
113
110
113
117
116
109
102
108
124
138
137
123
108
101
97
103
113
121
123
124
118
104
98
105
121
126
122
119
123
124
114
104
108
123
130
113
98
102
118
126
113
99
97
105
115
119
122
129
130
122
109
102
103
109
116
117
117
114
113
114
117
124
132
133
130
126
129
132
118
107
99
101
107
117
121
114
103
103
113
122
115
107
106
114
120
114
105
106
117
118
109
104
109
117
118
118
118
124
125
121
110
104
101
99
102
115
122
120
111
102
107
122
134
135
128
123
124
128
118
114
108
106
108
118
124
116
101
96
106
122
128
123
122
126
133
131
122
115
109
105
102
106
110
115
113
109
109
111
108
102
102
108
117
115
112
116
126
133
128
114
105
104
107
105
100
99
104
114
104
112
111
106
106
117
129
132
125
122
123
125
121
119
124
136
138
125
107
100
105
111
111
106
102
101
105
113
115
109
96
88
93
112
129
133
125
118
118
120
118
107
97
97
103
106
105
103
106
112
106
115
116
113
112
122
132
136
130
123
118
113
108
109
123
133
130
113
96
97
111
122
122
114
109
113
124
132
128
118
110
108
112
118
126
126
117
104
95
92
94
95
97
104
119
130
130
121
114
109
119
127
126
120
118
123
126
125
115
105
101
103
104
109
114
120
124
123
122
123
123
118
111
107
110
120
131
133
123
112
111
119
123
121
116
116
117
115
105
99
97
99
102
106
117
124
119
107
99
102
121
122
118
114
110
109
110
108
108
108
111
115
118
115
109
105
109
121
131
131
123
111
100
93
90
94
104
113
114
111
109
109
109
107
107
116
128
130
121
109
102
102
104
108
108
105
102
100
104
109
123
112
102
103
112
115
108
102
105
116
122
122
119
117
112
104
102
108
120
123
116
109
99
93
89
92
102
113
120
120
115
110
108
107
105
113
117
114
104
99
101
110
114
109
101
99
109
122
130
124
125
110
101
110
125
126
115
101
103
109
110
106
104
109
113
114
108
112
121
125
116
105
99
100
110
121
131
130
123
116
114
116
119
116
112
105
96
86
89
104
124
133
121
106
95
102
116
123
125
120
117
109
108
116
128
129
116
103
104
112
115
109
105
109
112
107
99
103
112
116
108
100
102
112
121
127
126
123
120
118
113
109
109
114
120
112
94
78
86
114
138
136
118
106
105
110
111
105
104
114
122
109
98
103
121
131
118
105
110
125
137
136
126
116
109
101
98
104
109
106
102
102
112
119
119
113
109
110
117
123
122
113
108
109
113
109
95
83
88
106
121
121
113
110
109
107
103
100
104
111
136
112
88
90
115
134
130
115
111
123
133
135
122
110
105
114
125
125
114
103
104
113
118
114
108
112
121
126
118
113
114
119
124
117
104
94
93
99
102
101
102
106
111
111
108
105
105
106
104
105
120
111
107
106
106
107
108
109
109
110
111
112
107
102
106
120
130
123
104
95
105
121
119
103
95
110
132
133
111
88
90
110
129
126
110
97
102
114
117
107
96
97
103
108
111
110
110
108
105
106
94
107
121
121
105
88
85
91
97
102
104
109
112
111
113
112
109
102
97
101
112
119
114
102
97
104
117
113
97
88
98
116
129
124
113
111
115
122
121
114
102
95
98
102
106
106
104
107
114
123
106
108
109
109
111
112
106
102
104
108
110
108
109
111
115
113
107
102
104
110
114
116
115
110
105
104
110
113
115
118
123
126
120
105
95
99
111
120
122
118
113
107
102
99
96
98
103
109
115
120
115
105
97
102
113
124
120
111
103
101
98
98
102
112
120
122
116
109
104
105
109
114
118
117
111
108
114
126
131
126
113
105
100
96
94
93
100
108
117
118
116
113
105
101
99
106
114
115
113
107
99
101
107
111
111
108
104
101
98
95
96
102
114
122
123
114
101
91
93
106
117
122
116
109
107
110
117
125
125
117
106
106
112
119
117
111
105
108
111
115
112
109
106
105
112
119
123
119
113
107
97
106
114
113
105
98
97
100
104
109
111
112
115
115
116
110
96
85
89
107
125
125
115
106
107
113
117
115
110
110
114
124
130
128
121
113
113
112
110
104
99
102
107
114
117
121
119
117
113
111
105
106
104
103
102
100
97
94
96
108
113
109
102
102
112
119
112
101
100
110
117
120
116
117
118
113
107
100
99
99
103
103
105
104
104
108
111
113
108
102
98
103
113
118
113
110
106
104
108
109
108
99
93
101
112
112
101
96
99
108
112
105
99
101
108
110
108
110
115
122
123
118
118
119
118
108
98
98
108
113
107
101
98
103
113
118
115
111
110
111
114
113
112
112
111
107
99
93
95
104
118
103
101
107
111
108
101
100
112
120
117
102
93
91
95
101
106
110
113
113
108
107
109
114
111
101
94
99
116
129
130
120
112
111
114
114
110
105
107
113
118
115
111
111
117
122
114
104
96
102
122
114
114
112
105
98
95
100
111
118
117
107
94
89
95
109
123
122
109
91
81
87
105
116
116
107
100
99
105
111
114
114
110
102
97
97
102
103
102
100
103
108
113
121
128
126
115
103
94
99
113
116
119
119
114
110
104
100
100
108
119
125
116
105
100
108
121
126
114
97
87
95
114
123
123
118
115
111
103
92
95
104
110
101
93
98
109
116
109
98
95
103
115
126
129
123
102
90
90
97
99
109
115
115
115
114
110
103
97
104
113
121
118
107
96
96
102
108
107
103
105
113
122
121
116
113
116
116
110
104
107
114
116
110
107
117
122
122
113
109
109
113
114
119
125
122
112
103
103
101
94
98
104
109
115
115
108
101
94
92
96
102
110
113
109
99
93
97
106
113
114
112
111
110
108
103
102
101
104
106
105
104
106
112
121
124
119
113
111
115
121
121
113
111
111
116
116
112
110
106
94
95
100
110
116
118
111
101
93
89
88
94
109
122
126
117
104
105
115
122
117
102
95
104
113
111
99
91
89
89
90
95
106
116
116
106
98
101
110
112
108
107
109
106
103
103
106
112
110
106
104
102
103
109
113
116
117
116
109
106
105
105
109
115
121
119
112
106
109
116
116
103
94
100
115
119
111
99
90
86
88
97
112
116
107
93
92
102
108
104
96
94
97
95
96
101
108
113
111
109
103
102
110
116
112
107
106
110
113
116
119
121
116
109
107
106
104
103
108
115
115
107
97
98
106
111
111
108
102
94
89
95
102
103
104
103
104
103
101
99
100
103
101
96
98
103
109
110
109
112
91
101
116
127
122
107
95
94
101
110
114
113
110
108
106
103
102
107
114
118
112
102
97
100
104
109
110
109
108
102
98
99
101
99
97
102
108
110
103
100
104
113
120
117
112
111
106
103
105
111
113
121
120
117
111
103
97
94
99
104
105
103
107
113
119
117
106
102
106
112
111
105
105
110
117
117
111
111
108
101
96
97
100
101
98
101
110
120
119
112
106
111
119
122
115
107
102
103
108
111
135
136
117
97
92
101
109
111
105
102
101
104
109
113
118
114
106
103
107
112
114
110
108
114
123
126
123
115
108
97
87
85
93
106
112
117
119
122
122
115
106
102
103
104
99
95
95
102
109
113
112
109
101
93
93
100
109
110
102
95
97
105
113
115
108
103
103
109
117
120
115
107
100
105
117
127
131
127
118
107
95
88
93
107
122
125
117
107
100
97
104
112
111
105
99
96
97
102
100
100
92
89
97
102
101
96
88
88
92
94
96
105
120
132
129
113
96
93
102
111
112
107
100
99
105
117
127
129
124
115
110
103
105
107
113
113
108
97
83
84
99
121
125
115
103
101
105
104
100
95
100
98
100
103
97
85
78
87
102
112
111
109
118
132
131
113
90
80
89
103
110
109
103
102
105
110
112
109
103
100
105
112
115
115
111
108
108
106
100
96
101
107
112
108
100
92
91
98
105
110
128
129
127
124
122
125
125
118
108
101
104
116
129
138
138
127
117
113
118
123
124
124
126
126
123
117
111
115
121
125
126
126
122
112
110
115
130
137
136
128
121
119
120
116
115
114
117
124
129
133
102
105
112
125
134
140
135
127
120
114
109
109
114
125
127
119
112
121
135
142
136
128
126
127
122
113
108
117
132
141
137
124
114
109
111
116
122
124
125
125
118
108
100
101
109
113
118
125
135
140
109
108
108
116
126
136
135
134
137
140
134
120
113
113
118
120
118
119
120
115
108
108
118
127
126
119
117
126
138
138
121
105
101
109
119
119
111
110
117
126
124
115
113
119
123
112
98
102
122
141
126
127
116
108
112
121
126
124
128
134
137
130
117
111
116
124
128
121
108
92
90
106
126
136
131
126
128
134
135
125
117
114
119
124
126
122
124
126
128
127
122
117
116
119
122
114
102
104
116
126
130
137
131
123
120
125
126
123
120
119
120
119
116
112
116
128
141
137
120
103
104
114
123
124
118
116
120
121
119
120
125
129
126
118
115
121
127
129
122
111
107
110
113
115
116
117
118
120
118
120
133
134
133
129
123
121
125
132
133
124
115
109
107
106
110
123
133
123
104
95
103
115
119
114
110
111
110
106
104
112
118
114
106
102
105
112
115
108
99
99
105
116
128
131
126
116
107
107
117
124
120
108
105
105
104
112
124
136
139
129
116
108
107
112
116
121
117
106
96
99
110
123
128
127
123
120
116
107
106
111
112
103
100
109
124
128
118
107
105
115
121
124
126
126
123
117
109
107
116
121
112
107
108
110
112
114
123
136
139
132
116
109
113
126
133
126
113
112
120
129
126
116
111
120
130
129
119
110
114
119
116
104
100
113
135
145
141
128
121
120
119
114
110
110
115
123
129
130
120
108
123
131
137
137
132
122
119
126
136
136
125
110
106
116
124
124
115
116
130
137
125
105
94
104
114
115
105
108
120
129
123
105
95
103
119
131
131
124
119
116
110
107
103
104
111
119
131
133
124
110
107
110
117
121
121
118
118
124
134
137
128
110
100
105
112
113
111
111
117
121
121
114
111
111
110
103
100
107
125
129
120
108
98
103
106
107
107
109
118
123
122
117
109
106
109
114
119
120
119
115
86
85
92
99
105
113
124
136
139
132
115
104
103
112
116
112
107
110
114
117
113
113
117
123
124
118
114
114
119
118
116
111
110
113
114
114
110
111
115
117
118
116
118
121
124
121
115
110
110
115
113
111
111
111
109
114
125
136
136
119
102
94
100
113
121
124
119
116
112
114
112
110
109
114
118
118
112
105
105
112
120
121
124
127
129
128
119
108
105
104
104
110
119
125
123
115
110
115
120
127
118
112
110
112
117
121
124
123
119
111
108
108
112
118
123
126
126
121
116
117
120
116
107
102
99
101
101
98
102
111
121
124
127
128
127
119
111
106
108
115
117
113
110
107
101
98
107
120
131
129
97
93
98
114
126
128
118
110
110
116
121
130
135
134
125
118
116
119
128
133
132
126
121
117
114
113
111
108
106
111
119
126
127
120
111
100
102
108
116
115
109
104
106
106
103
105
108
120
123
115
108
109
112
121
125
127
123
123
125
121
118
118
124
125
116
106
106
114
126
130
126
124
127
130
134
131
121
108
102
105
118
129
128
116
104
102
109
112
106
95
92
105
117
120
114
106
104
110
116
114
111
110
107
104
108
125
145
153
139
116
100
97
98
96
95
102
111
116
115
112
110
108
108
107
112
117
116
108
101
104
114
121
117
114
115
120
123
115
107
105
118
130
128
116
103
97
100
108
115
114
110
111
108
103
104
117
132
134
116
102
101
106
105
97
94
104
118
122
116
111
108
104
93
88
95
110
122
123
117
118
117
113
109
106
113
118
118
113
116
123
130
124
111
103
106
115
119
119
114
111
134
130
123
114
108
111
108
104
95
94
103
116
123
119
111
112
119
123
122
117
110
102
100
103
113
123
126
123
120
123
125
123
114
107
101
95
92
99
116
128
122
107
97
102
115
122
120
112
110
108
151
143
125
112
103
109
115
119
114
105
104
114
119
118
113
113
119
124
118
108
102
100
105
112
118
117
113
108
108
114
123
124
125
117
106
95
91
99
115
124
119
112
107
109
114
109
105
106
113
119
133
143
135
115
100
102
114
122
124
122
119
119
113
104
104
113
124
125
114
106
104
103
103
99
99
100
104
110
112
112
115
123
131
132
125
117
114
115
116
112
106
103
105
107
107
107
115
126
133
129
110
129
133
124
111
104
104
106
110
119
124
124
117
111
113
120
122
117
111
116
121
117
107
97
94
100
113
121
121
115
113
122
130
132
124
121
121
118
113
103
98
100
103
100
99
104
117
129
131
120
101
110
116
118
119
120
121
121
120
121
120
117
117
122
125
119
107
100
107
121
126
120
108
101
104
109
117
117
115
112
111
112
109
105
106
114
122
125
121
115
111
109
106
105
102
104
105
104
103
107
115
118
116
114
112
116
123
133
138
134
122
113
112
116
120
113
105
104
113
122
122
117
112
115
113
108
104
109
116
120
112
101
91
92
106
121
130
130
124
116
109
104
105
108
115
113
104
98
97
107
134
130
120
113
108
103
104
113
123
128
122
112
106
106
110
108
106
110
115
119
117
114
114
116
113
108
107
115
124
122
108
98
96
106
124
131
130
118
106
100
96
97
102
107
112
115
116
115
112
111
121
111
107
110
114
116
114
111
111
110
109
104
99
99
99
96
91
94
105
111
107
104
102
106
111
118
124
123
117
104
96
96
104
115
124
129
126
117
106
104
111
116
114
107
103
107
113
116
112
109
107
106
107
110
119
128
127
120
112
106
103
100
100
101
98
89
85
90
102
109
108
105
105
107
114
121
121
112
100
95
99
104
105
107
108
116
123
122
120
116
117
117
119
117
110
104
94
96
106
115
128
118
107
108
119
126
119
110
108
117
126
127
122
113
106
103
102
104
107
108
111
113
112
109
109
110
110
104
98
103
115
121
119
108
100
101
109
113
112
106
102
106
118
123
117
104
91
97
114
121
133
115
98
100
115
127
119
108
110
127
140
136
119
106
106
118
122
109
95
98
114
128
122
108
99
105
116
117
113
111
114
118
118
110
103
98
94
93
94
98
104
116
124
123
116
108
108
111
110
106
102
100
98
100
110
125
129
120
110
111
117
113
98
88
98
118
124
110
93
97
119
134
125
107
101
115
132
132
116
103
97
98
101
108
109
107
102
98
99
107
117
125
127
123
121
120
114
108
102
101
91
99
100
101
107
123
129
115
96
90
102
113
109
100
99
109
118
118
113
113
115
113
101
92
97
116
132
129
115
100
99
107
111
109
105
105
111
116
116
112
107
104
110
120
123
118
104
99
107
122
109
99
93
98
112
123
125
114
104
105
113
120
119
110
103
103
111
122
124
119
112
106
100
93
93
103
119
126
122
116
116
127
130
117
96
87
96
111
119
114
100
93
97
106
110
107
102
102
109
117
110
102
98
105
114
117
115
113
115
114
112
110
112
112
105
97
98
107
117
120
118
119
122
120
113
108
115
124
124
113
103
104
115
120
115
104
101
106
113
116
113
108
101
101
105
110
111
104
96
93
100
106
112
113
112
112
115
112
102
95
95
107
120
125
118
102
92
95
108
120
122
119
120
122
120
119
118
123
122
110
95
90
101
117
127
125
113
109
112
116
116
111
102
101
108
115
112
102
91
89
100
109
110
103
104
112
118
111
94
85
92
106
118
127
131
125
113
101
99
106
113
115
112
108
106
111
117
122
124
119
113
109
104
101
101
105
110
113
114
113
109
104
100
100
104
106
103
100
102
109
103
108
105
99
99
103
108
106
99
97
98
97
99
109
126
130
119
101
95
99
107
112
114
112
112
112
113
116
117
115
113
111
103
96
96
102
110
115
115
112
111
110
110
110
109
108
104
104
107
113
102
105
106
109
110
108
107
109
116
118
111
101
98
105
112
107
95
93
102
112
114
112
110
114
115
111
103
104
106
107
104
101
103
112
121
126
120
113
108
111
115
117
122
127
125
120
114
107
104
100
103
103
112
121
119
109
99
101
110
116
110
101
96
97
97
95
94
102
114
120
118
114
116
116
112
100
89
93
102
108
104
97
93
98
107
113
111
110
109
110
113
114
122
124
120
112
109
105
104
101
110
108
119
123
117
100
86
85
94
104
104
97
91
86
89
100
116
125
123
110
101
107
122
129
121
106
96
100
109
110
106
98
91
85
84
94
107
118
120
114
110
109
109
107
104
99
99
100
105
114
112
116
123
125
117
107
98
99
104
109
108
105
100
96
93
98
109
117
114
102
92
95
107
118
122
123
123
125
120
111
108
111
110
108
105
109
118
122
120
114
108
102
97
99
105
110
106
101
103
110
111
118
119
114
107
104
106
111
113
110
110
105
103
99
95
91
88
90
96
102
103
105
104
104
108
115
124
125
119
110
107
110
114
114
115
117
116
110
106
106
107
104
99
100
113
119
117
108
104
106
107
109
108
106
105
105
103
100
101
107
114
117
115
110
106
99
91
90
98
110
117
119
114
109
107
107
109
109
108
107
103
97
101
108
114
117
112
106
103
105
111
113
113
114
112
116
115
114
116
118
96
99
105
114
119
118
106
91
87
97
116
129
129
121
112
105
100
104
112
120
123
115
104
102
107
107
104
103
105
104
101
99
104
112
113
107
101
101
104
110
110
114
119
115
107
101
105
114
124
123
100
101
108
115
116
115
111
102
95
97
107
117
120
114
110
105
101
102
108
118
121
112
98
92
97
105
106
107
105
103
98
97
101
102
95
88
87
97
104
104
109
117
122
113
98
92
101
114
123
118
103
103
107
108
103
104
112
119
117
109
105
106
109
111
109
107
102
99
98
105
112
115
112
108
105
106
109
113
111
104
94
91
90
90
89
94
105
107
103
99
110
125
131
119
104
101
105
110
111
109
86
89
103
114
119
119
118
120
119
114
106
100
97
103
109
108
105
103
104
103
101
101
109
116
117
113
109
113
118
117
111
110
109
105
104
112
124
124
112
96
101
113
122
115
108
106
107
109
111
111
89
93
100
111
118
120
118
116
115
114
111
104
99
101
105
107
101
101
103
105
100
92
93
105
114
114
110
112
115
115
112
110
109
105
103
105
112
119
116
104
96
96
98
97
94
95
101
110
115
115
109
107
99
92
93
103
114
116
114
112
112
111
110
107
108
106
103
102
104
108
106
97
90
95
108
114
110
102
96
92
91
90
95
104
108
106
105
108
113
114
108
101
97
97
95
97
100
103
105
103
102
102
100
97
101
107
114
114
104
95
94
103
111
114
111
106
105
109
114
116
112
102
92
95
105
113
112
101
92
89
95
101
108
115
120
120
115
111
106
112
122
124
117
107
105
112
121
117
105
98
95
102
109
113
113
110
108
103
97
90
88
94
103
113
113
105
93
92
104
115
115
108
101
101
110
121
122
112
102
103
115
126
121
108
102
106
114
114
107
105
116
125
122
106
98
108
129
138
127
111
99
100
101
102
99
98
100
107
112
111
103
97
98
108
114
109
95
90
96
107
113
110
106
109
117
125
122
108
98
101
111
120
115
98
83
86
102
114
112
102
100
106
112
110
100
97
102
110
116
113
111
114
110
110
120
132
135
128
115
104
99
100
110
124
128
120
108
111
123
132
126
118
119
126
125
116
105
106
116
129
133
130
126
121
122
127
126
117
109
110
118
127
126
117
105
100
101
108
118
124
109
112
109
116
131
142
139
128
117
111
109
113
127
137
130
109
93
102
125
140
134
123
123
127
122
103
88
94
118
137
141
131
122
119
121
118
108
103
111
126
133
128
116
108
110
112
114
123
137
147
125
116
107
108
122
134
133
128
129
141
150
149
140
129
121
113
105
101
100
100
104
110
116
114
109
103
103
112
126
136
136
129
118
111
110
108
106
110
121
128
123
112
106
116
127
124
106
103
121
144
132
124
111
108
115
126
125
115
111
122
136
136
116
100
100
114
125
119
100
88
95
108
113
111
107
112
123
125
120
114
120
130
131
123
114
121
137
147
143
131
120
113
114
121
126
121
111
104
107
113
126
132
134
133
134
132
125
110
99
100
111
116
112
102
105
121
135
134
120
109
111
116
119
114
109
110
113
110
102
101
111
124
126
118
114
125
145
151
139
125
126
135
138
127
114
109
115
120
118
109
122
126
130
129
127
125
124
122
124
126
130
132
129
120
119
125
128
118
103
101
113
128
133
125
112
102
100
102
107
112
114
109
105
104
109
115
120
117
109
110
121
140
145
128
104
87
89
104
117
125
119
110
108
109
111
117
124
133
141
140
136
128
119
116
116
118
114
106
100
104
118
132
140
139
131
121
114
115
121
122
113
101
101
113
127
130
121
110
109
117
121
122
114
103
96
93
96
101
108
112
121
120
121
124
123
120
122
132
141
139
125
110
106
112
117
115
109
112
120
127
120
108
108
123
138
138
126
120
125
126
115
104
110
130
145
141
130
122
125
130
123
110
97
99
113
130
141
134
114
94
133
133
131
130
123
116
118
132
148
150
132
110
100
107
121
122
115
114
123
128
119
98
90
101
119
127
124
120
126
127
117
109
113
131
134
118
106
105
119
129
124
114
106
107
118
133
145
144
126
107
126
123
117
108
101
102
114
130
146
146
129
110
100
105
114
119
117
111
110
116
120
120
112
108
110
116
123
126
127
122
116
112
114
121
115
99
87
90
104
116
121
119
118
118
113
112
116
120
122
117
110
118
120
111
101
103
116
128
131
123
115
114
118
119
113
108
107
108
110
113
121
125
125
120
116
119
122
122
120
120
119
116
114
111
108
106
104
104
107
106
105
111
120
130
126
113
105
106
113
121
115
124
131
129
122
121
127
134
130
123
120
126
130
124
112
108
111
116
121
125
125
124
119
116
113
110
104
97
102
115
124
122
113
109
111
114
113
112
112
110
102
97
107
122
126
117
108
109
116
121
104
102
106
113
122
130
135
136
130
122
119
120
120
117
112
114
124
128
129
129
127
118
110
106
108
108
102
97
99
109
112
109
106
109
112
111
104
102
111
120
121
116
115
122
124
122
119
117
114
105
95
91
93
104
114
119
120
121
120
116
112
113
116
116
112
112
118
125
129
127
121
115
108
107
113
122
128
124
115
105
102
103
106
108
110
110
111
112
112
110
110
113
116
124
131
134
131
123
112
101
114
112
112
119
121
118
114
116
120
120
115
114
120
123
118
111
109
113
117
120
119
116
113
111
115
129
140
137
123
108
107
112
112
106
102
112
126
131
120
99
85
87
98
107
117
125
128
126
121
115
112
107
114
121
129
134
134
130
124
119
116
115
119
121
118
112
108
110
113
114
115
113
109
106
112
122
128
123
113
107
108
112
109
106
107
114
124
127
123
117
112
109
100
98
103
113
121
120
116
111
103
109
119
126
126
124
125
126
121
116
115
117
120
114
104
100
108
118
126
124
117
113
109
110
112
113
111
106
104
107
110
113
113
116
121
122
117
113
118
130
134
126
109
101
105
113
116
108
98
91
127
136
140
130
116
107
111
123
126
120
114
118
123
117
106
102
113
123
127
123
119
118
121
119
114
113
109
105
103
107
111
115
117
118
123
122
112
102
103
114
118
114
108
110
115
115
108
100
95
91
147
147
141
130
116
108
116
126
129
120
110
111
118
122
120
120
122
124
119
112
111
115
119
117
114
116
115
112
107
109
118
128
128
120
115
112
108
99
97
98
100
105
110
119
122
117
106
102
106
109
130
136
136
130
118
109
104
106
108
108
109
113
118
117
112
109
115
123
124
121
112
103
102
108
115
118
116
114
110
114
125
140
145
135
118
109
111
120
120
113
106
105
110
110
105
101
101
109
120
123
111
111
114
115
114
110
103
98
99
107
116
119
117
113
103
96
97
109
122
130
122
108
101
106
115
118
116
112
110
108
114
127
138
134
120
109
114
129
135
130
123
116
111
98
80
77
95
115
128
124
110
102
98
104
113
117
118
117
117
121
120
117
114
113
114
106
96
97
111
128
127
117
110
113
119
120
114
109
111
117
119
115
107
101
100
103
109
115
117
119
122
125
123
113
101
96
102
112
115
112
129
126
124
120
112
108
111
119
129
131
122
110
103
110
119
120
115
109
113
124
129
124
122
129
134
127
114
108
119
135
135
115
95
92
105
117
117
108
104
104
110
114
119
123
124
120
114
108
105
108
134
139
140
129
109
94
96
109
122
127
120
110
100
100
110
115
116
113
113
118
120
122
126
132
131
119
107
108
118
126
123
110
104
114
129
132
122
107
100
103
107
108
108
110
113
116
114
110
109
111
102
110
119
117
112
110
113
119
120
116
113
112
110
108
109
105
100
98
99
104
111
121
125
123
116
106
103
107
110
108
105
106
109
117
124
124
121
112
106
104
108
112
112
107
105
108
112
114
114
111
99
102
107
110
116
121
127
125
118
109
108
113
118
117
109
106
102
100
105
110
119
127
128
122
118
117
117
113
105
104
109
116
114
106
102
114
133
145
136
114
100
98
106
109
106
104
108
118
126
123
129
123
117
115
118
118
115
111
108
106
107
108
109
107
107
109
113
114
116
122
130
130
122
112
111
118
121
112
102
101
108
114
111
98
97
114
138
152
144
116
97
94
108
117
112
103
104
115
128
128
127
118
110
109
112
113
107
103
107
113
115
109
99
95
100
109
111
104
105
119
132
133
118
102
102
108
113
111
107
109
110
102
94
95
106
115
119
117
114
114
118
124
126
119
112
107
108
113
113
107
109
113
107
99
100
110
117
116
109
111
117
117
105
98
106
115
114
104
99
110
124
127
116
110
115
122
123
120
122
127
121
104
90
95
107
115
109
101
103
115
131
135
127
117
113
118
118
111
104
99
127
129
114
100
103
124
137
128
108
98
105
114
111
104
108
123
131
126
114
107
107
108
106
109
119
130
135
130
121
112
105
102
100
102
107
107
108
107
110
113
114
112
112
117
122
120
113
107
106
112
126
119
111
109
115
126
132
124
114
105
106
111
111
106
102
111
123
128
123
113
109
109
110
104
102
108
120
121
109
89
82
94
109
116
110
101
102
108
112
107
100
100
107
117
122
116
110
106
106
115
111
106
110
112
112
105
103
108
116
120
119
119
120
112
98
88
96
112
124
124
120
115
114
113
109
106
110
116
111
98
85
90
104
120
123
116
110
107
103
102
101
105
108
110
111
110
108
105
102
102
116
119
116
112
106
102
101
99
99
103
112
123
129
123
109
98
101
115
126
123
107
98
102
115
122
117
109
108
111
111
102
90
87
98
115
123
120
110
101
99
101
103
101
101
104
105
104
100
97
98
118
117
111
107
114
122
120
105
90
88
100
113
119
121
121
123
125
127
122
107
90
83
93
110
118
116
109
106
109
112
109
99
87
82
91
106
117
115
110
105
102
99
94
96
103
105
101
95
99
110
117
114
106
103
107
114
116
113
107
106
106
104
104
113
121
124
119
114
108
100
91
90
100
111
120
124
120
119
118
118
116
113
106
97
100
110
117
115
110
107
105
104
101
102
109
113
111
106
110
114
117
116
115
109
105
105
110
120
126
119
105
95
99
117
126
120
104
94
99
106
107
102
102
109
115
117
115
115
116
116
116
113
110
109
113
117
115
106
100
99
103
106
114
119
116
113
110
110
110
104
106
113
117
116
116
115
117
121
118
103
86
84
97
117
123
110
96
96
110
120
121
117
113
112
106
101
99
100
104
103
102
102
103
102
101
102
106
107
104
101
101
109
122
123
111
93
90
99
109
105
99
102
110
116
115
112
111
114
110
95
83
85
102
114
112
103
101
111
122
124
117
114
116
117
111
105
103
107
109
104
103
104
106
106
104
102
108
113
115
112
112
115
119
116
103
90
89
98
108
115
102
106
117
120
108
98
98
111
114
106
97
96
106
119
118
114
113
117
118
112
100
96
97
103
108
113
117
121
123
117
110
106
109
114
118
117
109
102
101
105
111
108
100
92
96
101
106
104
107
114
110
117
123
121
111
104
101
108
111
111
107
103
105
111
117
116
109
104
106
110
113
108
100
97
104
112
123
126
122
113
103
94
93
96
101
102
99
93
91
94
99
98
91
88
93
102
106
105
103
105
113
108
103
102
108
116
114
107
106
114
123
120
108
101
102
106
102
95
99
111
124
128
120
113
115
123
131
131
121
109
100
92
90
87
86
88
95
101
104
102
100
102
105
104
106
105
106
105
104
107
114
103
94
96
109
117
114
104
102
115
132
135
121
105
99
99
102
102
101
111
121
124
117
110
111
117
121
123
120
113
106
100
101
105
105
104
105
109
112
110
110
114
119
119
116
111
109
109
110
111
113
112
114
117
111
106
102
100
102
108
118
128
126
114
102
98
96
97
98
105
115
119
114
104
98
97
102
108
112
112
109
109
111
113
110
105
100
100
102
105
108
115
123
122
116
112
110
114
114
111
113
115
118
112
99
93
101
112
115
110
107
111
115
112
104
97
89
85
85
91
105
120
129
127
114
105
103
107
111
111
112
115
114
107
94
90
94
97
95
91
99
112
122
117
113
113
118
119
114
107
112
102
95
93
97
108
122
129
124
114
104
102
103
105
103
98
92
93
95
99
102
111
125
133
127
114
104
108
113
116
113
114
111
103
95
100
110
112
103
91
93
101
107
100
101
109
117
118
114
107
110
100
95
98
109
122
130
128
119
110
106
105
104
101
98
94
95
101
107
111
106
100
101
108
112
107
101
103
111
110
105
99
99
102
103
103
110
115
111
102
97
98
97
92
88
95
106
116
116
113
102
101
107
109
110
111
113
110
105
102
104
107
106
102
100
102
103
102
101
103
104
99
92
93
97
100
102
102
103
102
98
93
96
103
106
103
98
104
112
116
114
110
103
100
100
101
109
114
111
103
93
100
108
113
113
110
110
109
105
105
105
107
105
104
107
110
108
104
99
98
103
106
102
96
95
100
105
103
99
97
97
102
103
103
105
105
105
109
114
123
128
124
112
104
105
113
121
116
104
96
103
115
120
118
117
121
125
125
119
115
113
109
101
96
96
99
98
100
103
108
110
110
106
103
104
112
112
107
99
97
103
113
110
100
94
102
113
117
113
110
116
120
112
102
98
109
122
124
113
106
111
120
123
122
119
123
127
126
119
110
107
102
99
97
103
110
110
106
108
111
113
110
107
105
111
117
114
105
98
101
110
118
113
96
89
96
110
115
107
96
94
103
110
110
109
113
120
118
112
107
119
118
110
109
108
107
105
107
111
111
99
87
91
110
126
123
112
111
123
134
126
111
104
112
123
124
116
105
103
107
112
113
111
114
123
133
130
116
104
106
118
127
122
108
102
102
107
111
113
113
132
135
136
134
130
120
106
98
99
104
107
111
121
133
130
113
95
98
116
128
121
107
104
116
130
132
117
103
101
115
130
133
122
112
109
116
116
113
116
125
134
131
119
112
108
110
109
112
118
118
133
132
128
127
128
124
118
113
113
122
133
137
131
121
112
109
105
106
111
120
127
129
123
115
111
115
118
116
118
131
147
152
139
120
109
110
117
121
123
122
112
101
99
114
128
133
120
107
109
117
121
116
110
110
114
126
128
121
111
108
114
115
108
101
107
119
129
128
123
127
138
140
126
107
98
109
120
125
119
119
131
144
142
126
113
113
121
124
121
113
103
95
97
110
128
139
132
118
105
106
112
113
110
114
124
133
130
115
97
90
95
107
114
120
124
127
130
130
132
137
138
132
120
111
109
113
118
114
108
104
110
120
126
118
113
113
121
123
117
112
115
124
129
124
118
118
120
121
120
115
118
111
108
114
126
129
123
111
110
120
130
134
135
133
130
126
122
118
120
123
125
126
126
122
117
113
116
120
122
116
110
104
107
108
109
113
120
122
118
115
122
138
138
125
113
106
105
109
115
118
125
121
117
118
121
119
116
115
124
135
139
130
117
113
114
120
122
121
120
117
116
117
122
123
118
114
119
133
139
130
114
105
106
111
112
113
116
120
121
120
120
118
107
99
100
109
115
109
97
94
128
131
129
125
122
117
117
116
118
116
110
101
102
105
110
110
109
116
122
124
115
106
107
115
122
122
121
128
132
125
113
107
121
134
131
115
104
110
123
125
117
105
94
94
104
119
124
113
97
91
144
137
126
123
125
121
118
115
114
113
113
113
116
114
113
106
100
102
108
115
114
108
107
116
127
130
126
118
113
103
97
105
127
148
144
119
102
107
123
130
126
117
113
115
116
116
114
113
113
111
142
132
123
124
127
124
117
113
114
124
132
130
121
112
109
115
117
111
102
102
111
117
122
124
128
132
125
113
99
92
96
107
125
137
135
121
109
107
115
124
127
129
129
126
118
110
108
115
117
110
117
116
122
126
128
122
114
106
107
112
120
125
121
112
108
114
122
121
113
108
114
123
127
123
118
116
111
104
102
112
122
124
123
122
122
118
112
110
111
114
112
112
117
123
123
117
113
114
113
107
110
117
123
126
119
110
104
100
101
108
119
130
130
122
109
107
112
116
117
118
123
126
124
118
114
111
108
106
112
125
134
126
112
104
102
103
110
116
126
124
110
97
103
120
129
120
109
106
107
111
117
120
121
120
115
111
111
113
116
120
131
140
135
122
108
108
117
122
119
115
114
116
117
118
121
121
117
111
109
112
117
116
108
99
96
100
110
120
129
130
123
118
124
131
130
119
106
99
99
102
120
116
111
114
114
119
126
130
129
125
129
131
126
115
107
110
120
125
118
106
103
106
111
114
113
112
109
106
101
102
105
110
111
108
109
117
125
126
121
118
122
131
132
123
114
110
112
112
108
105
133
124
117
117
124
126
120
116
117
119
122
123
123
121
117
114
113
112
112
114
118
122
118
109
101
106
114
119
115
106
104
105
106
106
113
124
133
132
124
118
119
121
113
104
103
112
121
121
117
119
130
126
124
130
135
128
109
96
103
120
129
130
132
137
138
131
119
111
117
128
137
135
123
112
111
122
135
140
132
116
107
103
103
105
106
112
117
119
123
128
128
120
109
107
114
123
121
108
99
107
109
116
125
128
119
108
107
112
121
129
131
128
129
128
126
122
118
118
122
127
130
126
118
111
110
115
124
128
126
121
118
117
117
117
116
116
111
111
115
118
116
107
107
112
123
124
118
104
97
102
106
120
127
114
92
88
112
138
144
134
124
124
129
126
118
114
113
114
108
108
110
115
113
101
94
99
109
118
122
122
122
119
115
116
127
138
132
115
103
101
100
102
107
116
125
127
120
121
123
122
104
122
135
130
112
102
111
126
130
120
111
117
132
140
132
122
114
109
105
104
111
116
114
105
101
108
117
120
120
117
115
109
100
103
119
139
142
127
113
111
115
116
114
116
121
119
109
102
106
112
92
104
124
139
138
121
108
106
112
109
102
102
117
130
126
112
102
109
121
127
122
115
115
119
126
127
121
116
109
106
107
110
110
109
112
117
127
135
137
134
129
119
111
105
103
101
93
84
83
92
113
98
99
106
112
109
109
115
120
118
110
105
111
116
111
98
93
104
120
128
122
110
111
121
130
128
120
114
108
106
107
115
125
127
116
107
110
122
133
131
124
118
113
108
102
101
108
115
114
108
132
114
101
96
97
101
107
110
112
115
117
117
115
113
112
105
99
100
108
119
121
115
112
116
120
119
109
103
107
119
123
123
117
116
115
114
110
107
103
103
108
117
128
130
119
110
111
120
121
112
113
115
120
123
119
110
99
88
86
96
112
119
117
114
113
111
105
101
109
122
126
116
107
109
118
118
104
93
102
121
134
124
108
103
114
124
120
105
92
94
104
117
126
129
123
112
106
106
108
112
96
108
121
125
118
109
102
96
90
94
105
115
117
114
113
111
108
107
116
125
126
116
105
108
116
117
108
103
108
118
124
121
112
113
118
121
116
106
102
108
118
120
116
111
111
107
105
107
112
119
93
107
119
117
108
102
107
114
112
109
110
115
119
121
121
119
117
115
115
119
123
121
117
113
108
104
107
116
125
128
125
121
118
117
114
112
107
104
104
111
120
123
115
105
99
100
107
112
116
119
100
111
121
121
113
105
107
115
120
124
126
128
129
128
123
121
122
118
113
111
116
122
120
115
106
101
108
120
132
136
133
126
116
109
106
111
117
119
113
105
104
105
109
106
102
103
109
116
116
109
116
111
112
117
120
117
115
116
119
121
122
120
119
116
114
119
123
122
121
121
124
124
121
116
114
113
116
117
117
118
111
105
99
102
112
122
129
130
121
106
98
99
109
116
113
111
110
114
110
103
124
112
105
104
105
109
113
114
111
108
107
108
108
109
111
113
117
120
125
131
133
127
119
116
116
115
108
104
104
107
105
96
93
103
114
121
122
118
115
113
114
114
113
112
106
103
107
111
108
102
122
124
119
104
94
92
101
109
111
109
112
115
115
114
116
115
115
112
112
117
116
112
109
115
118
115
102
97
105
120
124
113
104
104
109
111
107
104
107
115
119
117
106
94
86
91
104
113
112
108
130
136
129
112
99
100
112
121
121
118
118
118
115
114
118
123
121
113
103
98
99
101
107
116
121
117
109
104
106
113
113
109
103
104
108
107
107
108
112
115
115
112
106
98
96
98
109
114
114
115
116
119
117
114
113
116
123
127
123
117
113
113
112
112
110
112
115
113
110
107
110
111
112
108
102
100
101
104
104
98
94
95
102
110
114
113
114
118
122
118
114
111
113
115
115
114
116
119
115
114
109
107
109
110
107
103
103
108
111
114
115
119
122
118
106
99
99
106
113
118
119
116
110
100
90
86
91
101
109
112
109
104
103
109
112
111
114
114
114
113
109
108
110
112
112
113
120
124
123
116
120
119
116
111
104
96
92
98
109
119
123
118
110
103
100
100
102
106
111
109
105
104
109
114
112
104
97
100
109
115
113
103
95
99
107
117
117
111
101
101
104
106
106
105
105
109
116
121
120
118
119
114
112
116
119
115
106
105
114
124
124
109
91
87
92
100
107
113
116
106
92
90
105
123
132
127
113
106
102
103
101
99
95
99
111
123
123
112
100
97
104
109
114
116
118
117
111
107
110
115
117
104
103
110
119
119
113
109
115
121
123
116
107
103
100
99
101
111
119
112
94
85
91
108
119
124
120
117
114
113
113
112
106
105
111
121
120
104
94
94
103
110
116
120
127
123
110
100
105
113
125
115
106
104
106
109
115
117
120
121
115
111
112
118
121
115
106
105
109
111
109
102
100
103
106
110
112
116
119
122
120
115
105
100
104
111
110
100
93
97
103
105
107
111
112
108
98
94
101
108
125
124
115
107
108
114
124
132
133
121
106
97
102
118
125
116
101
96
104
114
120
118
113
110
108
109
111
113
113
113
115
118
119
116
112
111
111
109
107
104
103
104
109
112
108
100
94
97
104
105
114
111
106
107
107
112
119
129
130
116
99
94
107
121
123
110
100
101
110
114
110
110
111
113
111
108
105
104
105
107
112
120
128
127
119
112
107
103
103
103
106
112
117
117
114
111
109
107
106
103
101
98
103
109
103
98
102
111
115
104
93
95
109
123
127
125
123
121
116
106
100
101
107
111
106
96
87
85
93
103
108
103
103
108
116
113
104
94
92
102
117
127
127
119
111
107
106
103
101
101
97
101
112
119
119
115
111
109
105
102
101
106
109
115
120
123
121
115
111
112
115
119
117
110
104
97
92
91
94
100
101
97
95
99
107
111
111
110
109
114
121
131
132
120
105
96
96
100
100
102
108
102
94
101
116
131
126
108
95
97
106
110
108
103
105
106
102
97
101
113
126
130
123
117
115
118
120
117
108
100
101
105
107
101
93
91
102
115
121
115
108
108
108
105
102
103
109
111
108
103
123
104
86
86
103
115
115
105
96
100
108
113
111
109
107
106
104
101
103
112
124
130
126
119
116
119
122
121
111
102
101
106
110
112
105
99
101
109
114
110
103
99
99
105
112
115
111
104
97
97
119
114
116
117
106
97
94
102
109
113
114
115
116
113
108
105
105
106
106
113
121
129
128
120
110
103
100
101
101
102
105
110
120
128
128
122
112
105
104
105
105
105
108
116
119
117
107
95
87
92
107
117
129
126
107
89
88
103
113
112
111
109
109
104
97
93
91
95
100
104
109
116
122
120
112
100
91
89
94
104
116
125
127
123
116
112
110
103
97
94
98
98
97
100
108
119
122
115
103
100
116
117
115
107
100
98
104
112
110
104
102
106
110
112
105
95
91
95
101
105
103
103
108
113
114
104
96
96
103
110
115
114
107
101
98
104
110
109
99
91
93
96
96
96
105
119
128
120
111
108
126
125
120
110
104
106
115
115
106
95
94
105
117
120
113
104
101
104
110
112
110
105
105
107
109
105
102
105
113
113
106
99
96
100
102
103
109
112
109
100
101
108
117
115
109
106
109
111
111
110
115
125
131
125
111
103
101
104
102
97
95
101
105
108
106
107
107
102
97
99
110
116
114
108
100
99
104
110
114
112
106
97
98
103
105
104
106
112
115
115
112
110
109
106
99
98
105
113
116
112
102
110
117
116
108
101
99
102
108
114
113
106
98
96
103
110
109
99
86
89
105
119
119
107
97
95
102
109
110
104
99
94
91
95
100
105
106
108
109
107
105
98
91
91
95
101
104
105
103
103
110
110
106
101
104
111
120
120
118
120
123
117
105
96
100
107
109
107
104
105
110
111
109
102
100
104
110
107
98
92
91
96
99
98
101
106
107
104
96
94
99
102
101
102
103
104
99
87
83
94
113
113
112
109
106
111
116
115
105
102
107
109
104
98
101
110
114
113
111
112
112
109
103
102
108
114
113
102
92
92
101
111
114
111
112
115
115
108
102
103
108
113
111
108
105
110
112
107
100
99
133
132
134
136
129
112
101
104
120
133
128
116
114
127
138
137
124
117
123
132
129
110
92
94
115
136
141
126
108
99
98
99
96
97
111
127
131
122
113
114
117
115
107
107
116
127
127
117
110
104
133
133
137
139
131
113
98
98
112
124
124
117
118
128
137
135
122
111
114
125
125
112
103
105
124
143
142
123
103
100
114
123
113
98
94
105
119
124
119
117
116
118
119
117
119
120
116
113
111
108
121
125
126
117
109
107
114
121
123
119
115
115
118
121
123
126
124
120
116
120
125
129
126
124
129
137
135
124
114
119
135
143
135
119
108
111
120
125
124
120
118
116
116
118
123
128
128
123
121
119
113
124
125
115
110
117
135
143
132
113
105
110
118
125
135
139
138
134
129
127
126
122
117
112
116
122
124
120
115
115
118
123
122
116
110
110
109
111
116
120
119
112
104
108
117
127
128
124
123
120
115
118
119
119
126
133
134
127
114
103
99
108
119
133
137
130
124
125
135
143
136
122
111
109
114
119
121
120
117
111
108
109
113
115
110
103
101
104
109
114
113
109
108
108
113
113
110
108
115
118
124
111
105
115
130
134
122
110
109
114
113
107
107
114
119
114
109
115
132
141
137
129
126
128
130
129
133
136
133
119
112
118
129
129
117
107
108
114
116
116
117
120
118
117
123
128
124
115
112
112
121
119
117
119
124
120
113
114
123
129
118
99
92
103
120
128
128
128
131
127
118
114
119
124
124
121
125
133
130
117
111
118
126
121
107
98
106
117
122
121
122
127
121
115
120
130
136
129
112
108
110
117
120
118
117
118
121
118
113
104
96
95
106
120
128
129
126
127
129
126
115
108
107
112
114
113
114
118
118
112
109
111
117
113
104
99
107
123
127
117
109
110
116
114
112
110
109
109
110
112
129
124
114
111
119
124
123
108
91
85
99
125
143
137
119
102
98
101
107
111
110
107
109
115
123
125
123
119
114
106
102
105
115
122
120
114
119
127
127
114
104
106
117
125
119
106
97
100
110
118
144
132
121
121
128
129
119
106
101
111
131
149
151
136
115
104
103
102
95
91
92
98
105
116
121
121
112
103
98
101
104
107
114
122
127
125
122
120
117
116
117
119
121
121
121
118
119
122
118
109
123
109
110
124
138
134
121
113
116
121
125
121
120
120
119
122
121
117
109
106
110
114
116
112
109
105
99
97
100
113
125
126
123
124
131
129
121
113
114
120
120
111
105
104
108
116
123
129
122
109
108
102
108
123
130
124
112
106
111
114
113
109
107
111
116
120
119
113
109
112
119
123
118
110
107
114
120
124
124
131
139
141
140
135
126
117
110
113
122
124
114
100
100
105
109
101
103
110
120
130
120
124
128
131
127
116
112
112
119
131
142
146
135
121
117
121
127
121
108
97
99
109
117
117
114
114
118
123
121
123
130
139
138
125
107
102
111
125
127
116
105
103
116
122
110
97
90
100
116
128
125
125
130
133
129
126
127
126
128
133
144
149
141
127
118
122
130
126
111
98
97
106
117
121
113
101
92
91
97
105
117
122
118
104
97
106
125
134
126
112
107
117
124
119
107
99
109
116
118
113
122
116
111
116
126
129
121
108
106
111
118
119
113
106
104
104
107
108
111
119
125
127
123
119
114
110
103
101
103
108
115
116
110
106
113
125
133
130
122
119
125
126
117
105
105
112
121
118
111
108
132
124
108
104
113
114
105
95
103
121
128
117
101
96
104
111
109
109
116
130
139
135
121
110
111
123
134
134
128
119
116
116
118
118
119
121
121
119
117
119
123
119
111
108
111
113
104
90
86
103
121
120
110
99
97
103
114
118
122
127
129
121
113
113
125
139
137
123
113
112
119
117
103
90
93
113
133
141
135
125
120
119
118
114
109
108
109
111
111
104
97
93
98
110
114
112
103
97
100
113
103
114
115
98
81
89
118
133
121
104
104
122
135
141
141
140
133
116
100
96
100
101
91
80
85
105
124
134
133
127
122
114
103
101
111
123
125
120
112
105
98
91
95
109
123
129
131
131
133
132
90
111
126
119
101
97
109
121
116
103
99
116
138
146
135
117
103
96
98
103
106
106
99
97
104
115
121
121
122
121
117
105
91
93
116
139
145
135
125
125
124
116
110
113
127
137
132
120
111
112
88
98
121
135
134
120
114
122
133
124
104
98
112
130
126
108
91
94
108
121
120
115
111
112
114
115
113
112
113
114
113
107
101
102
113
123
132
134
133
131
130
120
112
112
125
133
122
100
81
79
113
104
109
115
111
105
111
127
139
130
111
102
111
125
125
115
105
107
114
121
121
118
113
109
105
104
107
112
117
119
119
117
119
120
116
111
111
117
122
121
113
107
109
116
125
132
129
120
106
93
123
118
115
107
97
94
101
110
111
112
115
120
120
118
115
116
114
109
106
111
119
122
119
111
104
97
92
93
103
113
118
118
120
121
123
123
120
114
109
105
103
107
116
127
124
118
114
117
114
111
100
108
113
117
119
122
115
101
89
95
112
125
122
115
113
110
104
98
98
107
113
111
104
103
106
106
95
84
86
101
116
122
118
115
119
124
122
113
104
102
103
109
119
127
124
114
103
95
95
105
97
101
101
103
114
126
130
119
100
94
103
118
124
124
120
114
106
102
107
114
112
100
89
91
108
121
121
111
101
102
114
123
122
116
114
115
118
117
114
112
109
108
105
112
120
123
114
106
101
109
111
117
114
103
94
98
113
122
117
109
107
107
112
115
116
116
122
125
127
125
121
111
103
102
107
113
119
121
119
115
113
111
110
108
108
110
116
120
122
121
117
111
105
104
106
112
112
113
116
116
107
118
129
127
109
93
92
107
121
125
122
117
113
110
108
116
122
126
122
116
110
107
105
103
95
90
93
108
125
130
123
109
101
103
107
108
105
100
102
107
114
119
118
112
106
105
108
107
104
102
101
106
114
119
110
99
98
108
119
127
129
129
125
121
117
116
119
119
112
103
99
100
105
104
100
95
98
110
126
130
122
113
113
121
127
121
106
96
91
94
103
115
121
121
121
118
115
108
95
93
114
108
105
104
101
103
107
111
111
109
111
119
123
120
117
117
120
120
114
109
109
113
117
118
113
109
109
112
116
113
109
114
126
137
136
124
112
106
102
100
99
100
105
111
111
109
110
110
112
109
104
107
113
117
112
107
108
111
110
106
106
109
113
112
111
109
114
115
115
113
111
114
118
118
113
107
102
104
103
102
105
112
121
124
115
103
100
107
114
110
103
100
102
101
93
86
94
112
123
121
87
92
103
110
109
105
106
113
120
123
123
122
121
120
115
109
105
107
114
115
111
107
106
107
108
104
102
104
111
114
114
113
115
113
109
104
106
116
120
115
111
110
113
110
99
95
100
113
120
120
98
94
96
98
101
104
106
112
119
123
127
130
131
126
114
102
99
104
114
118
117
108
100
98
101
100
99
103
113
124
128
127
124
124
119
117
119
126
128
121
114
109
111
111
112
113
116
118
117
113
113
112
110
107
105
105
109
111
110
111
118
122
123
116
106
100
99
104
110
116
117
112
105
100
96
91
87
94
108
120
128
127
123
120
117
111
108
112
116
119
114
107
101
102
109
115
125
126
117
107
105
111
116
116
110
105
105
113
124
127
120
106
94
94
103
106
105
97
97
102
111
117
117
112
107
103
104
106
108
108
107
106
107
112
114
111
105
100
101
109
113
115
109
104
105
111
118
123
116
109
98
104
113
117
114
103
97
107
125
134
120
96
81
88
101
105
101
95
98
108
116
122
123
122
122
125
129
128
118
104
96
98
104
114
119
117
111
103
97
103
111
118
124
123
118
113
108
107
111
114
106
103
107
114
114
108
101
99
105
110
110
110
109
111
108
104
98
102
111
119
118
115
111
107
108
112
118
120
118
115
112
113
112
112
109
105
100
97
97
104
112
117
121
124
123
116
104
98
104
111
106
102
101
104
111
116
115
112
108
112
121
123
120
113
109
106
107
106
107
109
113
112
107
101
98
99
102
106
110
112
114
113
107
104
106
106
103
102
111
123
125
115
103
101
110
114
104
94
93
104
113
105
100
104
111
117
118
121
129
136
136
122
107
99
105
108
105
100
101
107
110
113
111
108
106
109
113
118
120
119
115
114
113
113
115
117
116
114
116
122
120
107
96
96
107
118
119
109
99
100
124
113
106
108
115
116
113
112
119
122
120
110
107
109
113
109
101
100
103
109
111
113
114
115
110
106
104
106
115
121
122
119
114
110
108
109
108
108
108
108
105
99
95
97
107
120
128
124
109
100
118
109
105
110
114
116
113
112
111
107
103
105
107
109
110
111
113
109
102
95
98
111
121
121
108
88
73
70
81
101
109
110
105
103
105
109
110
110
110
112
112
112
114
112
109
105
107
108
106
99
113
108
106
110
113
116
119
119
117
115
114
110
104
97
95
101
109
107
99
92
95
105
112
110
100
87
79
77
82
93
103
110
116
118
120
122
125
126
121
116
120
128
136
129
115
104
101
103
104
100
115
109
105
104
112
120
120
112
103
103
106
109
106
103
99
99
100
100
103
107
109
108
106
102
99
97
99
101
104
104
105
109
117
117
113
111
115
121
120
113
106
108
110
107
107
111
117
123
119
109
112
107
104
106
111
113
112
105
95
90
89
96
109
121
122
115
105
102
105
111
116
118
116
111
106
100
102
106
106
106
104
106
110
112
107
102
103
107
111
109
102
95
94
101
108
113
115
115
111
106
98
105
116
117
112
101
102
112
116
109
95
93
99
112
119
117
115
111
110
112
114
116
113
109
106
102
101
103
102
102
103
103
109
116
120
120
113
108
108
112
116
114
109
110
110
108
97
91
92
97
88
104
119
125
114
101
100
111
120
118
108
95
92
96
106
115
119
121
120
115
107
97
93
96
99
100
97
95
101
108
106
101
96
103
118
130
126
111
104
108
116
115
103
99
101
107
106
99
95
101
94
107
120
120
111
103
102
104
106
104
102
105
110
114
117
115
115
113
112
108
100
91
91
98
106
106
100
98
108
116
119
109
99
100
112
123
122
110
98
94
100
104
100
100
104
115
118
111
101
104
101
108
114
106
97
97
105
111
104
93
92
105
120
128
122
114
107
104
101
97
98
99
104
111
118
117
116
118
123
125
124
122
117
114
107
104
102
104
100
94
96
108
120
121
114
106
101
99
95
97
101
107
110
105
96
95
101
109
106
101
100
105
110
113
111
108
106
98
89
90
100
111
116
115
111
107
111
116
120
118
114
111
114
113
106
101
102
108
112
107
106
109
112
107
100
94
96
103
108
107
104
107
109
108
107
104
100
99
104
111
113
107
101
103
112
115
109
95
86
90
104
114
116
109
101
98
99
102
106
108
111
109
105
107
108
111
111
109
108
104
101
96
90
92
96
101
105
106
110
113
113
105
95
94
102
111
113
106
101
101
99
97
95
99
110
115
113
107
105
108
110
108
104
103
106
111
111
105
99
103
115
121
119
110
107
108
107
103
99
101
102
103
103
110
112
107
98
89
93
100
110
101
92
88
92
102
110
107
98
92
96
99
98
96
98
104
109
112
117
118
114
107
102
105
113
120
115
102
92
94
107
117
117
110
105
105
103
101
104
114
121
120
113
108
104
100
98
96
97
100
118
118
126
140
144
134
118
115
124
139
145
143
138
136
134
132
125
120
123
127
127
115
102
99
115
137
143
130
114
108
111
116
114
114
116
125
126
120
115
117
116
111
107
109
118
119
115
109
107
110
108
98
99
108
119
120
118
122
134
142
140
127
118
121
128
131
124
112
109
122
134
132
116
106
112
126
134
123
108
103
113
123
124
115
107
106
114
124
124
119
116
113
114
119
118
114
113
113
120
121
114
114
106
94
93
110
132
144
136
118
105
105
114
121
128
130
123
112
103
105
114
123
129
134
136
132
123
112
107
112
121
128
125
118
110
110
113
120
121
118
117
119
123
119
116
113
122
133
141
139
125
142
143
127
118
126
145
149
132
108
102
113
124
132
130
129
128
125
121
112
104
101
109
123
131
125
112
103
107
112
116
111
106
106
112
117
118
119
121
122
123
123
121
117
112
111
114
122
129
132
125
135
143
145
143
137
132
128
124
119
115
114
115
118
117
113
109
116
127
132
127
118
113
114
115
111
111
113
114
111
107
111
118
123
120
117
115
118
128
132
129
119
112
111
113
111
106
103
105
111
120
115
119
129
136
128
114
112
122
129
118
99
92
100
107
106
98
101
115
126
131
134
136
138
133
124
121
123
118
111
114
129
149
148
133
115
111
114
120
122
121
115
108
106
115
124
125
117
111
109
116
119
125
129
126
115
108
115
131
136
119
99
96
113
132
134
123
117
121
123
119
115
118
126
126
118
110
107
105
103
113
128
132
120
106
104
113
123
119
111
115
124
127
123
119
122
131
131
130
129
109
119
126
129
124
117
112
114
119
120
117
117
121
130
136
132
125
125
132
136
129
117
108
109
111
111
110
109
110
113
118
118
110
93
86
100
126
146
140
120
112
123
138
139
124
114
112
117
126
130
111
115
115
114
110
112
113
112
105
103
114
132
141
131
111
96
99
111
123
124
120
114
112
116
120
121
122
126
132
135
137
131
120
107
98
101
118
133
129
113
105
113
128
134
126
116
108
106
109
112
131
127
117
106
101
106
114
119
116
111
115
130
142
135
114
97
98
109
113
108
98
96
105
119
126
121
111
109
119
133
137
129
117
108
103
103
105
107
105
100
102
107
113
118
117
118
116
113
108
104
138
125
116
117
126
128
126
128
129
127
116
115
126
135
130
115
105
109
120
124
117
111
111
118
122
120
111
100
101
111
117
113
109
110
115
118
118
115
115
114
111
103
104
106
113
116
118
120
120
112
123
111
109
125
143
143
132
125
128
131
127
122
121
122
121
114
106
110
117
123
124
119
112
106
108
118
128
126
117
112
112
120
132
141
140
131
123
120
123
121
115
108
110
112
111
105
109
119
127
128
119
118
125
133
132
124
119
121
126
132
138
135
127
117
114
117
124
121
113
105
104
107
110
104
99
101
115
129
130
120
110
116
129
136
132
122
120
119
114
101
95
103
117
120
111
101
108
121
128
127
118
120
131
133
124
111
109
110
111
111
114
114
115
117
122
126
128
122
111
106
104
104
109
115
115
110
107
112
116
113
106
100
100
99
103
110
124
131
119
99
91
97
111
117
113
113
117
122
118
106
110
105
105
109
113
111
106
100
101
102
102
97
96
100
108
111
107
104
107
112
111
102
98
110
125
130
120
106
102
108
117
117
111
107
110
121
134
135
124
110
98
95
98
105
115
124
124
120
108
100
132
121
94
79
87
103
110
111
120
132
138
121
95
81
87
101
108
106
105
109
109
103
96
94
102
112
112
105
104
110
125
133
131
123
121
125
132
130
117
102
94
91
94
102
111
118
116
109
109
118
141
134
108
87
89
109
129
130
125
129
138
132
111
96
103
122
129
119
104
100
109
116
110
96
92
101
114
119
116
112
115
118
116
109
105
109
121
123
118
110
108
110
112
111
109
106
105
107
108
122
116
123
121
109
101
111
129
128
108
98
104
119
121
117
122
131
132
119
107
111
121
123
112
104
107
119
126
121
111
103
101
100
98
98
103
110
116
120
123
123
122
118
113
112
113
114
113
109
106
101
111
120
126
119
103
100
110
119
117
111
106
109
115
117
114
110
109
106
110
119
118
110
104
108
121
126
119
104
96
98
103
105
101
106
116
124
120
109
102
101
103
102
105
116
130
141
134
121
108
99
118
118
124
124
117
110
113
129
142
136
120
112
115
121
117
103
92
93
101
109
110
107
106
109
113
114
110
104
107
113
118
118
113
111
114
118
113
104
95
93
97
102
111
121
137
146
140
126
111
105
109
115
126
131
123
118
123
130
132
121
111
113
124
132
128
116
106
101
102
110
117
120
114
106
100
102
109
119
127
128
124
119
114
111
112
110
108
111
116
120
120
114
110
110
115
118
117
109
102
97
107
115
128
128
120
117
121
123
115
107
105
108
109
110
113
119
122
117
111
114
122
128
124
114
107
104
108
113
116
114
106
101
104
112
119
120
116
112
118
123
122
115
109
105
106
106
105
101
98
100
126
124
118
112
110
116
124
128
123
120
115
106
94
91
103
118
124
118
107
104
107
114
118
119
118
116
110
106
103
104
106
112
117
119
121
122
116
109
103
103
106
106
109
118
123
125
116
102
97
102
136
125
109
97
102
116
132
138
131
123
116
108
103
103
111
118
120
116
107
101
100
100
102
106
114
116
113
107
103
107
119
132
133
122
113
110
114
113
111
105
98
92
96
113
130
137
127
112
103
103
119
117
114
105
105
113
125
127
118
109
104
106
105
103
104
112
122
127
123
114
109
106
107
110
114
114
111
107
101
102
107
113
112
108
103
104
112
121
124
117
105
93
93
105
111
119
123
123
125
120
102
112
123
121
108
101
103
108
107
101
98
98
99
96
95
102
117
126
126
118
110
110
114
118
117
112
108
108
110
106
102
98
99
103
106
106
106
106
109
110
114
118
117
111
106
106
115
124
128
127
108
120
127
118
99
86
90
102
109
107
105
107
108
109
106
109
113
112
104
99
97
105
111
110
105
102
108
118
124
119
114
114
120
125
125
118
107
98
92
97
111
120
122
118
117
118
126
127
126
126
116
123
125
119
108
100
101
107
108
107
106
108
109
110
113
118
119
109
95
89
95
107
113
104
96
99
113
127
125
118
113
124
137
141
131
116
105
102
102
102
102
105
110
117
118
118
117
120
123
124
97
102
111
122
132
127
119
109
103
100
100
100
103
108
111
116
118
114
109
106
109
117
117
108
100
106
121
129
123
104
95
107
128
133
117
101
97
111
122
117
105
102
113
121
118
105
98
106
117
120
88
83
90
107
121
123
115
107
103
103
104
107
113
118
116
108
106
111
119
124
123
120
117
113
111
114
121
128
120
103
91
96
112
121
112
103
105
118
127
117
103
102
113
123
120
112
105
110
114
115
116
106
98
99
103
104
102
103
104
110
115
118
121
119
112
100
98
106
118
125
124
120
120
123
125
123
119
118
118
112
105
104
111
121
122
118
116
115
115
105
99
101
105
110
115
113
113
113
113
111
126
124
120
113
108
107
108
106
104
104
110
117
119
115
108
103
106
113
116
117
116
113
115
124
128
126
118
111
111
112
108
106
107
115
120
119
109
100
101
105
107
104
103
105
106
107
108
110
109
107
107
112
114
114
111
110
110
109
107
105
109
114
117
118
118
117
117
115
112
111
110
107
100
99
104
114
119
117
108
97
91
92
99
110
114
109
99
95
98
106
109
107
107
107
107
106
105
105
104
103
105
111
111
106
101
100
101
106
110
112
110
107
112
120
127
124
114
106
105
111
117
116
105
92
89
100
114
118
107
96
92
97
105
112
109
97
94
99
107
108
106
105
105
107
107
103
102
103
107
105
119
129
128
115
101
95
95
101
103
101
98
102
110
120
121
117
111
104
102
111
123
129
123
109
99
100
104
107
106
106
112
124
126
120
102
84
86
103
122
128
119
105
96
94
97
100
105
109
110
107
106
114
122
118
111
105
104
105
103
103
109
114
112
108
107
108
108
103
100
102
112
119
116
109
105
105
108
105
100
100
106
119
123
118
108
96
95
105
125
138
133
114
94
87
95
109
115
111
106
102
94
93
100
108
116
119
113
106
105
114
123
122
110
100
100
105
105
102
101
104
109
108
103
98
97
103
113
119
116
109
104
103
104
108
108
106
104
104
108
119
123
115
103
96
102
112
115
109
99
99
112
105
100
107
119
125
115
100
95
101
108
111
111
111
111
106
100
100
109
115
118
119
114
107
100
96
99
110
119
120
113
104
98
95
99
103
105
105
106
106
105
100
96
96
100
106
112
113
110
109
128
118
107
106
113
119
116
108
104
103
106
108
112
114
111
107
102
98
99
102
109
119
125
122
110
98
91
92
98
104
109
110
110
105
102
104
109
115
118
108
96
85
82
88
95
103
110
119
122
110
135
122
110
103
102
105
111
118
123
127
124
115
103
94
91
97
104
107
101
92
93
101
109
110
107
105
106
108
106
103
105
111
119
120
116
110
110
111
108
102
93
89
94
100
104
105
107
109
109
107
123
120
114
110
108
107
111
116
120
120
116
110
103
97
95
100
109
117
115
107
101
100
100
100
96
94
101
111
119
116
106
98
97
104
110
113
110
107
104
103
103
106
107
109
109
110
109
107
107
107
100
109
117
118
113
111
115
116
110
97
86
91
104
118
119
114
107
102
102
101
102
103
103
102
96
89
90
98
107
110
106
98
96
103
110
114
112
107
109
112
114
111
106
103
106
109
113
117
120
114
91
104
114
116
113
113
118
123
119
104
89
86
97
111
119
118
108
98
91
90
92
94
95
98
101
103
105
108
108
109
107
106
108
111
113
114
111
107
111
117
119
114
107
103
103
105
105
110
114
115
105
106
110
113
115
116
118
120
117
115
108
103
97
100
111
123
127
123
115
110
100
94
92
98
106
111
113
116
121
122
114
98
87
89
104
114
113
105
104
110
119
118
109
103
103
104
101
93
93
104
107
106
108
108
110
113
113
109
105
105
110
110
109
110
117
123
126
122
117
111
105
100
103
112
118
115
107
102
110
119
117
103
91
91
104
116
114
104
96
97
105
109
109
104
104
106
104
100
94
93
95
93
95
95
97
108
115
115
105
94
93
102
110
113
111
109
110
108
104
99
96
97
104
116
125
125
117
110
110
114
119
123
122
116
109
105
105
106
103
98
101
109
113
108
100
97
101
104
100
91
92
89
92
98
106
114
115
111
104
99
101
108
110
108
102
103
109
113
112
105
97
94
99
107
114
118
118
118
117
114
114
115
118
115
107
100
102
107
111
108
110
112
114
108
101
97
102
104
98
94
98
97
102
113
120
114
102
94
98
109
112
110
109
112
115
114
110
108
110
112
109
104
102
105
108
107
105
105
111
117
117
116
112
109
107
108
107
107
109
110
112
110
105
104
106
110
108
107
107
107
108
103
102
105
110
111
105
101
102
104
101
96
98
109
119
117
106
97
101
110
111
107
105
105
108
112
110
104
106
118
133
138
130
113
107
106
108
108
110
114
113
106
104
107
109
107
103
109
117
116
110
108
104
104
109
119
120
114
103
98
98
100
106
109
110
105
102
103
110
113
112
108
107
106
107
111
110
106
103
104
109
114
111
103
99
100
103
105
109
113
111
107
106
109
109
104
102
109
114
109
107
99
99
110
128
134
129
120
121
127
133
134
127
118
110
110
112
114
113
115
117
118
120
120
125
127
120
109
104
112
124
132
132
130
129
128
125
120
117
116
117
117
123
123
114
97
96
110
124
126
105
90
90
105
123
130
131
132
137
140
132
121
111
107
107
104
100
99
106
122
131
125
114
108
114
124
123
117
112
116
124
130
132
129
123
117
120
132
141
139
127
118
116
116
108
97
102
113
119
115
120
116
109
104
110
123
133
131
119
108
109
117
118
119
115
112
108
105
106
113
119
120
121
128
129
122
111
108
117
129
132
126
120
119
120
119
124
134
130
118
106
104
111
115
112
110
119
128
130
124
125
135
131
121
119
126
132
119
101
97
114
131
137
128
115
114
118
122
121
119
116
116
119
125
125
118
111
111
122
132
132
124
113
110
118
128
135
131
116
96
91
101
116
119
114
109
111
119
125
127
120
125
131
129
125
122
121
124
127
129
130
126
117
114
112
114
113
114
119
122
126
126
121
112
108
113
123
128
125
120
117
121
123
123
123
126
126
128
125
123
119
120
119
114
111
110
111
113
115
115
109
115
121
121
110
100
100
117
135
140
125
108
99
105
114
114
106
99
99
105
114
126
130
126
116
110
110
115
117
114
116
126
132
135
132
127
124
123
122
119
118
112
104
100
108
119
124
118
110
104
111
119
124
123
116
107
101
105
118
126
124
117
110
112
115
113
106
102
103
109
113
113
114
116
114
107
101
105
116
125
128
126
119
113
116
126
136
131
111
91
87
96
106
109
110
113
113
110
106
106
119
122
128
135
135
124
109
102
109
128
140
136
121
106
101
99
101
107
119
130
134
124
108
102
103
106
111
116
119
125
128
123
110
98
98
111
133
141
126
107
101
113
128
129
120
113
112
112
111
113
112
119
126
127
121
114
110
116
123
131
133
129
115
99
91
94
107
125
135
137
133
127
122
118
117
111
111
116
120
127
132
131
124
113
103
100
109
117
120
120
123
129
131
125
117
115
118
115
112
114
115
124
123
113
106
107
117
128
127
116
106
107
112
109
104
106
122
144
151
136
116
112
124
139
139
122
109
108
117
129
135
135
128
116
107
102
104
107
106
104
103
106
109
111
114
114
110
106
107
115
135
128
114
106
111
118
119
119
116
111
104
109
117
122
115
109
114
131
140
133
114
106
117
134
142
135
119
102
96
103
113
117
114
107
106
115
123
128
124
110
94
87
97
113
127
124
112
105
106
111
130
114
105
108
117
120
115
111
114
120
124
130
133
127
114
101
100
107
114
115
111
110
114
117
120
121
118
108
97
93
95
101
109
115
123
127
126
125
124
121
116
108
111
121
130
129
123
116
108
99
120
117
119
120
116
107
108
112
115
116
117
122
125
119
108
103
105
110
112
111
111
116
118
116
110
105
113
124
130
121
104
98
106
122
133
129
116
107
105
109
117
121
120
119
115
116
122
123
116
103
119
122
132
131
115
106
111
116
115
102
94
92
98
107
114
117
115
116
117
122
120
115
114
121
124
120
117
126
134
128
111
100
106
119
127
122
116
113
115
116
118
121
122
118
112
109
114
119
115
105
120
118
115
111
108
113
123
126
122
109
99
92
93
104
120
126
122
115
113
116
111
100
97
107
123
121
109
100
100
104
108
112
118
125
127
123
122
127
129
126
119
113
113
117
121
122
119
116
112
106
132
126
107
91
94
112
126
129
124
124
127
121
111
103
107
116
120
116
109
102
97
96
98
101
101
97
92
89
94
106
116
121
121
118
121
126
133
133
119
106
97
98
106
116
125
134
135
132
129
127
131
127
113
104
103
113
124
124
118
127
137
139
122
101
93
99
106
107
102
102
110
120
123
116
107
104
110
116
119
119
118
119
111
103
104
117
130
131
116
106
110
123
128
119
111
115
125
131
129
128
109
112
114
116
114
113
115
115
115
123
129
122
107
90
92
99
106
106
109
121
132
136
131
125
124
127
127
121
111
103
103
105
105
106
109
114
120
121
118
120
128
136
133
117
103
95
101
106
104
101
110
112
117
116
106
100
100
110
121
128
123
109
93
90
96
110
118
120
123
129
129
124
118
120
127
128
121
105
93
88
90
96
104
116
123
121
113
103
99
100
103
108
114
116
112
110
109
111
113
111
130
128
125
117
106
100
101
111
123
127
122
115
109
106
105
109
114
117
117
116
116
117
117
120
124
124
121
113
108
106
105
103
103
110
116
115
103
90
86
92
101
107
115
119
122
122
124
129
133
131
116
126
130
126
119
117
119
118
111
104
103
112
117
116
113
105
102
100
101
106
113
118
118
117
115
119
121
124
125
122
114
104
100
104
108
106
97
96
105
121
132
129
118
109
105
106
107
108
107
108
101
110
122
125
123
121
122
118
106
94
92
99
105
113
116
116
113
108
105
108
113
115
113
112
114
118
127
133
129
116
100
91
98
109
118
116
107
99
107
123
130
126
112
104
103
106
109
106
101
99
116
111
115
115
111
108
109
116
116
114
108
100
95
99
111
122
128
131
127
121
114
114
115
117
116
117
125
130
126
111
96
92
100
111
121
122
116
100
97
102
110
114
113
113
118
122
125
123
121
120
119
113
116
116
114
110
106
109
112
114
113
107
100
97
104
116
130
137
133
125
118
117
116
112
108
105
109
114
117
118
116
114
110
106
105
108
104
98
96
103
108
111
115
117
117
117
120
122
129
127
104
112
119
126
129
125
117
101
88
88
96
107
110
105
103
110
123
128
122
113
109
108
108
107
107
110
113
114
115
118
119
121
116
109
102
97
97
99
105
109
108
108
109
111
108
104
110
122
132
128
106
112
118
116
117
123
126
116
99
88
94
106
111
109
103
103
109
114
112
106
103
107
113
120
128
133
134
128
115
103
100
110
117
121
119
116
115
114
112
110
111
119
117
109
102
104
116
128
132
125
122
127
125
118
109
116
128
132
122
109
104
106
110
111
111
112
115
114
113
113
118
126
130
128
125
124
125
121
109
97
95
102
109
114
114
118
119
112
100
99
110
122
123
112
108
115
128
133
129
121
120
127
131
130
126
123
124
122
116
109
104
103
105
111
120
128
128
120
112
112
120
124
117
103
93
96
108
116
115
110
106
110
112
111
109
108
104
102
101
102
110
117
117
117
118
117
116
114
112
115
111
112
114
122
127
124
114
104
100
98
95
91
94
104
118
126
124
116
110
109
109
106
97
88
87
100
117
126
123
110
103
109
122
130
120
107
102
111
123
125
117
111
112
120
123
117
104
102
104
111
122
114
106
106
111
113
108
104
101
101
96
89
89
97
107
112
114
112
110
107
110
116
119
114
108
110
117
123
114
94
81
87
109
124
119
107
105
115
123
119
108
103
108
117
121
119
118
114
111
108
130
122
111
108
108
109
109
113
116
115
105
95
89
95
103
111
113
110
105
105
112
128
140
137
123
114
116
120
115
99
81
76
87
103
113
115
109
102
95
94
100
109
113
116
112
111
110
113
113
111
120
115
110
108
109
110
111
113
108
103
101
103
105
109
111
114
117
117
113
109
111
116
122
126
126
129
131
132
129
119
101
87
84
97
114
122
116
99
90
92
103
113
120
119
115
105
95
100
113
125
117
110
103
99
104
110
112
105
93
90
103
124
134
131
122
120
125
130
128
119
111
103
99
101
109
125
131
128
119
110
100
90
90
101
113
118
112
106
105
106
105
104
111
120
119
107
97
99
111
121
126
122
108
99
101
109
113
111
105
107
119
132
135
126
118
117
125
127
120
112
107
103
96
90
88
95
100
98
95
93
94
96
102
111
112
102
99
106
115
113
104
97
98
107
109
105
103
106
106
102
127
137
132
115
103
103
113
122
123
119
113
109
107
103
102
105
111
111
105
101
105
106
104
102
99
98
96
91
90
95
107
117
121
120
112
101
99
106
120
123
111
101
94
94
95
102
109
115
111
103
119
132
139
127
107
97
103
113
113
103
99
101
103
103
103
106
108
109
108
110
114
115
111
106
111
118
121
115
105
96
101
111
118
117
110
104
105
110
115
116
111
105
100
95
97
104
114
119
120
116
111
118
125
121
109
103
103
101
96
94
101
113
120
116
110
108
112
116
120
121
120
115
108
102
101
110
119
119
108
96
91
97
102
107
109
108
109
109
109
108
111
113
115
113
109
102
96
95
101
112
114
114
111
106
106
109
109
104
99
95
99
107
113
116
114
109
105
111
118
119
117
112
110
107
102
99
101
108
111
107
102
97
99
104
107
109
109
107
104
104
107
111
116
116
109
102
93
94
100
108
119
112
102
101
104
111
113
110
107
103
97
95
104
115
120
110
99
97
103
113
115
116
118
119
114
107
106
110
113
109
104
104
105
106
104
100
102
104
106
103
98
96
100
103
104
104
111
120
126
122
119
110
103
105
112
115
113
110
108
112
114
112
111
112
110
102
96
95
100
107
114
121
125
123
117
114
114
113
111
103
102
106
112
112
105
98
98
105
109
110
104
99
100
103
105
106
107
111
118
124
115
111
111
110
113
116
114
111
105
102
108
115
116
111
103
101
104
109
111
109
111
114
118
116
110
109
110
111
113
109
105
99
96
102
110
115
112
106
107
111
114
116
114
112
111
109
101
94
97
109
105
111
114
112
109
111
115
112
102
88
86
95
108
115
116
111
107
105
102
101
100
102
102
104
108
110
111
110
107
108
106
99
94
102
115
123
115
103
98
107
116
114
105
99
102
107
112
114
113
110
104
108
111
114
115
116
117
112
100
90
89
95
105
110
114
110
101
94
91
93
98
100
100
103
109
112
114
110
107
106
108
112
116
120
117
112
106
104
108
114
113
103
96
95
99
105
113
119
120
113
115
109
108
113
121
129
125
111
99
100
108
113
107
99
97
102
106
106
107
107
109
109
111
114
114
113
109
111
113
116
115
114
115
113
108
102
102
107
115
115
110
106
109
117
120
115
104
97
94
99
112
107
105
107
117
126
124
112
101
103
112
119
110
102
99
103
108
111
117
119
119
116
113
115
117
114
106
102
107
111
112
104
99
98
101
104
106
106
107
107
107
110
114
118
117
111
105
103
98
97
111
107
107
109
116
123
123
115
104
99
106
111
110
106
101
101
106
112
119
123
118
109
102
104
110
114
107
100
94
96
102
105
105
102
103
109
115
116
113
109
110
111
111
101
95
98
109
121
122
112
112
109
110
119
127
130
122
108
99
95
100
108
109
102
94
92
104
120
134
131
117
100
94
98
104
106
105
105
102
98
100
102
105
104
105
109
116
118
110
105
105
111
113
109
107
111
110
106
102
100
101
100
107
116
120
113
103
101
104
108
110
110
110
110
108
102
105
117
129
128
113
102
101
105
106
100
98
102
106
106
102
100
100
101
104
106
106
105
99
96
98
101
105
107
111
113
107
97
94
99
95
96
101
107
105
99
94
101
114
123
120
112
109
118
122
116
107
103
106
109
110
108
110
107
102
97
97
101
105
108
110
113
114
113
111
108
106
105
103
103
100
94
91
93
94
95
100
108
118
120
102
104
104
107
114
115
112
109
107
109
109
109
112
117
117
112
105
103
106
108
110
113
115
108
97
93
99
112
115
111
108
109
112
114
114
111
107
106
106
104
100
98
105
111
110
104
102
110
118
115
140
125
107
106
121
131
129
124
119
121
120
120
119
114
108
105
110
114
113
114
116
120
124
124
123
116
111
107
107
113
118
117
116
111
113
114
118
120
116
107
105
113
126
127
113
100
102
122
141
142
122
114
119
128
134
131
126
125
128
128
122
117
117
116
110
104
105
113
127
135
125
107
97
107
123
131
125
119
120
125
122
114
103
104
110
115
123
132
136
126
114
107
111
113
106
99
108
125
130
119
110
114
121
128
129
124
117
109
108
113
125
133
132
125
117
113
114
119
126
126
118
107
106
115
126
125
118
118
128
137
133
115
104
108
120
131
142
148
140
122
103
96
100
108
111
115
122
123
111
97
109
110
111
115
120
124
120
103
94
104
128
148
144
128
116
114
112
111
107
105
111
115
116
117
121
125
129
131
130
129
126
118
112
112
120
131
141
139
123
104
94
100
109
112
108
106
111
111
106
107
116
119
113
110
108
112
121
123
122
123
124
125
122
119
117
116
112
103
101
103
110
114
110
103
108
126
141
141
128
114
108
108
105
106
107
111
118
117
113
112
115
119
119
113
104
104
114
126
129
125
116
123
121
107
92
92
107
123
126
122
115
114
115
117
119
119
114
108
104
105
110
112
111
112
111
114
116
119
124
124
118
110
104
106
113
118
118
115
112
113
114
112
111
112
115
122
131
133
125
112
109
109
106
104
106
111
113
106
97
100
114
127
122
108
97
100
108
111
108
106
106
105
109
114
117
115
114
119
134
143
140
127
118
121
129
135
133
122
106
91
90
99
107
111
114
116
114
106
95
90
113
104
102
110
123
129
122
107
99
112
130
137
122
100
93
100
110
111
106
105
109
107
101
101
108
114
119
119
118
116
118
121
124
124
123
123
124
120
107
95
94
102
107
103
97
98
101
102
101
108
123
121
122
120
120
120
118
117
123
130
133
126
111
106
113
123
126
122
114
112
116
119
117
111
105
103
105
106
101
96
100
108
115
115
110
108
110
112
109
107
110
112
110
101
98
109
121
128
128
130
126
126
123
117
116
116
115
116
116
117
111
106
102
105
114
127
135
138
130
118
112
119
128
130
120
108
106
110
116
119
120
120
118
116
112
114
117
118
111
108
106
105
104
108
116
125
130
131
130
131
125
119
105
100
107
114
112
107
106
109
109
107
102
100
105
120
134
137
126
108
97
104
122
131
127
119
113
110
113
120
127
130
126
116
112
116
121
122
121
118
110
101
99
109
123
127
121
114
115
120
123
113
101
93
95
102
110
111
115
115
112
112
113
109
106
110
117
119
108
96
94
106
122
129
126
118
107
98
98
108
119
124
117
108
108
109
104
105
111
124
129
121
110
115
124
127
120
110
106
110
124
120
122
117
106
102
109
119
119
113
107
112
116
114
106
102
105
109
109
107
109
115
122
129
128
123
114
111
116
128
131
126
120
117
117
110
98
90
97
116
131
130
121
117
118
123
122
124
119
113
125
127
134
133
122
114
122
130
126
119
114
115
114
108
105
106
111
118
121
123
123
119
120
125
126
120
116
119
127
133
132
133
137
140
134
118
99
93
103
117
129
131
126
117
111
112
120
128
128
119
121
124
124
116
115
125
140
144
133
121
117
118
115
113
116
123
128
128
125
124
125
123
121
123
114
100
92
98
110
116
114
116
128
138
137
120
107
107
116
126
129
129
124
119
117
117
118
118
116
110
110
117
120
115
116
127
135
132
114
102
104
115
123
125
126
125
126
124
118
113
112
115
121
122
113
100
94
102
114
117
113
107
105
112
118
123
126
127
119
110
108
112
117
118
121
121
122
119
115
108
106
113
123
129
128
123
116
112
107
106
112
119
123
123
114
106
106
111
115
110
104
101
105
111
115
118
118
118
118
117
116
111
105
100
102
114
124
121
103
91
97
113
119
115
109
112
122
129
125
117
103
102
112
122
124
116
110
112
120
125
120
113
112
112
112
105
103
107
114
117
112
106
105
110
118
126
129
124
118
111
109
112
110
108
107
110
112
109
101
99
106
117
122
112
98
95
105
116
123
126
99
96
101
109
112
114
115
117
117
113
104
102
104
112
120
124
126
126
123
121
121
120
117
115
117
125
129
128
122
113
106
104
107
114
119
119
116
116
120
123
121
118
113
108
99
93
97
107
120
124
108
109
106
106
109
112
111
108
104
101
101
103
103
104
110
123
138
141
133
124
119
114
112
111
113
118
121
120
119
117
109
103
104
111
118
115
110
110
117
126
129
120
113
107
104
103
109
114
117
118
117
122
119
108
104
103
104
105
102
100
101
102
101
98
101
108
117
121
121
115
110
106
106
109
110
108
106
106
112
117
115
110
109
113
117
111
99
91
97
110
121
121
115
109
109
111
113
113
114
114
104
108
112
111
108
107
109
108
103
97
99
106
117
122
118
110
104
108
118
121
112
106
108
111
108
106
108
114
120
117
111
107
110
114
116
115
109
104
105
109
113
111
106
105
106
109
112
114
113
116
85
88
103
119
123
119
115
111
104
101
105
115
126
127
119
108
107
118
132
130
122
112
109
106
105
106
116
125
124
113
100
96
101
108
114
119
117
112
112
114
116
113
109
106
100
102
109
118
128
128
87
91
111
125
126
117
107
102
101
102
107
112
113
108
103
106
114
124
130
128
123
117
108
98
95
106
121
130
127
116
106
99
101
107
115
113
103
91
93
105
118
127
127
119
107
97
99
112
129
133
102
107
113
118
120
118
105
92
86
89
101
110
114
115
116
120
121
117
112
110
110
108
96
89
96
114
131
137
131
122
116
113
115
118
119
113
102
95
96
105
118
128
133
129
118
106
106
112
117
119
114
109
104
101
110
121
126
115
102
96
104
117
126
131
132
128
120
113
107
103
100
97
96
101
111
122
127
120
113
107
109
113
118
119
117
117
120
122
118
113
117
128
130
125
120
121
127
124
112
98
113
108
103
106
117
134
141
135
121
112
113
119
125
128
130
128
124
121
119
119
118
119
120
121
121
119
111
104
101
102
106
105
104
100
103
115
123
123
112
104
110
120
122
113
111
114
118
113
102
96
112
109
110
120
129
133
131
124
118
115
113
113
114
118
126
127
124
120
121
127
131
127
117
113
112
111
109
110
112
110
107
104
101
104
111
118
119
111
103
102
108
112
113
112
112
108
102
97
100
108
118
114
111
114
115
114
114
116
120
120
112
103
101
110
117
118
115
112
116
118
114
104
96
98
104
110
113
115
115
114
111
113
118
127
134
130
119
113
112
114
111
108
108
112
119
119
114
111
111
113
121
118
112
108
105
104
107
114
123
124
114
101
96
99
106
111
114
112
107
102
100
105
111
112
109
105
106
111
113
114
113
115
122
129
128
123
115
111
111
113
111
109
110
113
115
117
122
125
119
111
119
116
112
110
109
108
108
116
126
126
116
102
90
90
99
112
116
111
96
87
94
113
126
120
106
101
108
116
119
114
112
110
111
113
113
115
111
103
97
101
110
118
121
115
108
106
107
112
113
108
116
108
104
106
111
119
123
128
128
124
114
105
100
101
105
111
114
111
102
96
101
109
115
109
101
103
112
122
120
115
112
109
108
110
115
118
114
104
97
101
109
116
119
118
116
105
94
93
102
112
113
108
103
104
109
119
125
126
119
112
112
120
123
119
112
114
121
126
121
115
111
111
111
109
112
119
125
123
120
118
113
110
108
113
120
118
110
105
104
108
106
104
111
119
117
108
96
97
107
119
112
111
110
108
111
114
116
114
111
114
124
133
129
116
108
115
128
131
121
111
110
110
110
112
119
127
129
123
117
116
111
103
104
116
127
122
108
99
101
104
106
106
111
117
114
107
103
106
109
109
110
109
109
109
110
113
119
122
122
120
119
118
112
103
98
102
109
113
111
108
105
102
100
103
113
120
118
110
106
107
106
101
102
115
130
133
119
103
95
97
106
113
118
120
116
113
108
106
106
106
112
113
113
107
100
103
114
119
112
96
90
96
108
112
107
103
107
114
124
125
122
113
105
104
107
113
116
115
111
107
103
101
99
104
111
122
123
113
104
98
101
110
119
123
124
118
110
101
106
118
117
126
128
112
91
84
93
104
102
90
86
100
115
118
113
111
116
124
126
121
119
120
121
117
111
108
110
111
107
101
100
102
105
105
106
114
124
127
123
115
110
111
118
122
121
115
105
99
105
113
115
124
126
113
94
82
91
108
119
120
112
109
108
112
112
112
114
115
111
104
99
100
109
114
113
107
102
103
105
103
103
103
107
111
116
120
121
119
116
113
111
113
116
115
111
108
105
104
102
99
111
111
114
115
112
103
101
107
118
121
114
105
106
114
119
111
99
96
105
111
106
97
96
103
108
106
105
110
117
115
106
101
102
107
111
111
107
103
99
98
101
110
112
109
103
101
107
115
116
111
98
97
105
118
125
121
111
100
94
97
105
113
121
126
119
103
87
86
99
112
116
113
109
110
108
104
99
99
102
104
104
106
109
110
109
107
108
107
108
108
109
112
113
110
106
103
105
110
116
121
100
101
101
105
110
121
119
107
91
90
105
124
133
128
115
103
95
94
98
104
110
113
116
117
117
115
109
99
95
102
111
116
112
109
112
119
122
118
115
113
115
114
111
110
111
111
109
103
100
104
113
110
105
101
107
114
116
108
98
97
109
123
129
124
118
111
107
106
112
114
112
109
103
104
116
128
128
117
109
110
114
109
99
100
113
122
118
106
101
107
113
111
102
96
99
107
112
110
105
103
112
110
112
115
119
117
106
94
90
97
105
111
109
106
104
100
99
105
115
123
121
110
102
102
108
117
119
115
110
103
96
94
99
107
113
109
104
104
107
110
109
103
96
96
97
103
114
122
122
113
104
108
112
115
120
121
111
98
91
94
102
106
98
89
85
88
94
100
107
110
109
108
105
107
108
106
104
106
108
104
98
102
112
120
117
105
102
114
123
116
104
97
106
117
120
115
112
117
118
111
101
106
112
116
122
124
124
115
106
107
113
115
109
99
96
101
105
108
109
111
109
103
99
103
109
114
113
114
114
116
113
112
114
115
112
106
102
106
112
113
110
108
115
121
119
109
102
103
109
111
107
110
115
121
122
120
112
106
102
108
115
119
116
109
107
106
106
110
119
128
129
120
108
105
109
114
112
107
105
107
110
109
106
101
101
102
102
98
99
106
115
118
114
105
98
98
99
104
113
121
117
114
115
115
110
107
103
102
99
97
98
102
108
109
103
96
95
102
113
121
125
123
121
118
112
104
98
96
95
93
97
102
105
103
102
108
115
114
106
101
103
109
112
112
112
112
107
103
105
109
114
112
110
107
106
105
110
116
115
105
98
100
108
113
109
101
99
103
107
101
96
101
111
118
114
105
101
103
105
102
98
102
108
111
112
116
122
122
111
96
92
97
106
111
114
113
107
99
97
104
104
105
107
110
106
102
100
105
113
115
113
111
114
118
116
112
110
110
106
98
92
96
105
109
104
101
104
113
116
112
106
104
108
112
112
110
107
106
100
93
91
93
95
95
93
94
95
98
103
106
99
97
97
100
103
102
100
102
111
117
113
106
104
108
111
110
107
107
106
104
104
109
113
107
96
93
101
113
120
119
112
109
110
111
105
98
92
90
89
88
89
98
108
113
106
94
89
94
102
104
156
142
122
116
124
129
123
117
117
120
119
118
121
123
118
114
115
119
126
129
130
127
124
117
111
108
113
121
124
121
116
107
106
105
104
102
104
108
108
104
103
109
112
112
111
115
117
121
124
126
132
130
126
126
123
120
116
120
127
129
127
129
131
128
120
109
110
123
137
138
129
121
117
121
124
125
124
124
127
130
121
105
91
90
99
105
108
110
106
105
105
108
112
113
108
107
113
127
136
133
107
110
121
129
129
126
126
130
133
131
128
129
131
128
118
108
106
111
114
114
111
111
117
127
130
129
125
124
125
127
121
110
104
105
113
119
124
129
128
124
119
114
112
115
118
122
124
121
115
107
105
103
111
125
131
132
131
124
116
111
113
120
121
116
109
104
104
103
99
96
97
104
114
118
121
127
126
118
106
98
100
106
113
118
121
125
132
137
138
136
128
122
118
116
116
120
119
113
101
96
119
120
123
122
119
121
120
112
102
98
103
113
118
115
112
107
107
110
110
106
103
103
105
110
120
128
126
117
104
96
96
99
100
105
109
110
113
117
120
124
123
121
120
115
108
111
120
128
126
115
124
137
134
121
114
119
127
122
111
105
116
131
140
134
125
119
119
122
123
121
114
110
114
122
130
130
122
115
115
117
114
103
98
104
107
105
100
100
105
110
113
115
119
120
121
122
128
135
134
124
115
115
110
106
112
129
138
127
107
104
122
140
143
130
119
122
133
135
129
119
113
110
116
131
142
138
126
117
117
120
116
111
115
125
125
116
106
100
100
103
109
118
123
124
122
121
116
115
113
112
115
110
105
102
111
127
136
129
115
111
122
131
129
121
120
129
137
133
120
110
111
111
111
115
125
131
127
119
111
106
109
116
124
126
122
113
109
108
103
101
103
111
111
105
100
101
104
105
107
113
128
130
120
110
113
121
128
129
124
123
121
120
118
122
133
138
128
109
95
100
115
126
119
109
104
108
112
113
108
105
111
116
115
108
102
104
113
116
112
106
105
106
101
93
92
101
118
126
127
119
128
125
113
108
113
119
116
113
115
122
122
114
110
117
132
134
118
94
80
90
111
129
130
113
99
97
106
115
119
119
118
116
114
108
112
115
119
117
114
117
119
118
111
103
102
110
127
134
130
117
116
108
101
103
111
115
112
109
116
124
127
121
111
112
119
130
126
112
99
96
107
123
129
116
102
102
113
124
124
123
121
119
118
119
123
124
119
109
107
119
131
129
117
107
105
109
112
113
117
119
115
114
112
113
111
112
117
125
128
124
114
112
112
113
116
124
131
132
123
114
114
122
125
121
116
117
115
112
109
115
123
127
120
113
112
111
105
96
104
118
133
129
117
111
110
110
106
109
118
135
125
122
126
125
111
103
109
119
122
116
111
115
122
120
114
115
121
122
116
112
112
109
106
109
118
130
127
112
100
108
125
136
130
116
110
111
108
105
106
112
116
116
115
113
114
112
116
123
130
136
123
121
123
118
105
96
101
109
115
123
132
136
131
116
107
107
110
110
105
105
107
105
96
95
106
120
127
121
114
112
121
132
136
129
121
114
111
106
103
99
97
101
108
112
110
113
120
128
126
119
111
115
116
110
104
110
119
124
122
123
130
134
126
112
106
108
112
110
108
111
119
125
123
117
109
104
108
117
125
122
117
114
118
120
118
110
105
107
106
99
95
101
108
112
114
114
112
111
108
103
96
106
116
121
124
128
130
124
112
103
107
117
125
125
121
117
117
117
118
117
116
119
125
131
127
117
107
109
118
121
114
110
106
106
105
110
119
126
121
112
104
103
109
116
119
116
113
107
103
100
107
112
123
132
136
127
117
110
106
103
105
114
127
137
134
125
125
131
135
125
105
91
94
107
120
122
115
105
103
104
110
112
111
108
106
111
120
126
120
112
106
106
107
110
110
114
119
117
113
104
124
121
122
124
122
123
115
117
117
110
104
110
127
139
134
121
117
124
130
123
108
96
98
106
114
122
123
120
114
111
112
117
117
115
109
109
108
107
105
103
101
101
103
107
111
116
120
118
115
114
113
106
102
103
111
122
131
132
118
97
87
98
123
137
132
119
110
110
111
110
111
116
118
118
116
121
128
131
131
128
123
121
116
109
105
106
111
117
122
122
113
103
100
103
111
114
115
110
110
111
99
94
91
96
110
122
126
121
110
99
96
104
116
121
121
120
123
122
117
110
108
106
105
104
106
109
111
110
110
117
121
122
117
110
106
108
113
124
131
131
122
109
99
99
104
112
113
109
105
102
112
111
107
108
110
109
106
106
112
121
124
123
116
110
108
111
122
130
131
119
107
97
99
104
106
99
90
84
90
104
116
121
123
122
118
116
113
110
107
105
102
98
98
104
110
113
112
107
103
109
118
122
120
115
111
107
108
113
117
119
123
126
130
125
112
99
101
119
134
131
114
105
112
118
114
102
91
91
99
107
113
117
116
113
114
115
119
124
121
112
101
94
93
102
108
107
99
95
102
115
103
108
114
116
114
115
122
124
118
107
105
113
126
127
114
100
96
109
119
119
110
106
112
115
111
104
103
108
112
114
112
114
115
111
106
106
113
124
133
131
114
96
88
93
95
92
88
93
101
112
101
106
111
116
114
114
117
119
119
115
109
107
108
108
111
114
111
103
95
94
101
108
109
103
102
111
122
127
119
111
109
114
123
126
121
111
102
101
109
116
111
106
106
108
109
103
95
94
97
102
115
109
109
111
112
114
109
108
114
118
119
113
109
115
126
131
122
107
98
100
108
111
106
103
108
119
127
126
115
107
107
111
117
124
124
120
114
109
106
105
108
116
126
132
135
128
117
106
96
95
114
110
105
105
111
116
116
113
110
108
105
104
109
127
140
140
128
117
116
117
113
106
104
107
111
107
96
90
94
105
110
110
107
105
105
110
118
122
118
111
111
118
128
131
134
132
127
111
96
92
104
103
103
105
112
115
115
111
107
104
103
103
108
116
125
124
114
104
103
104
101
100
104
110
110
100
89
90
103
116
122
117
114
108
105
107
116
124
122
116
114
116
117
115
112
109
103
97
97
106
113
106
105
110
112
111
107
107
113
120
119
115
109
108
109
106
97
89
89
96
105
110
115
120
122
122
120
123
124
120
115
113
116
121
124
127
124
120
117
114
114
113
111
110
109
105
100
98
107
116
119
110
109
112
112
108
110
117
126
127
121
117
118
120
118
110
104
104
110
116
119
117
117
122
129
131
127
124
122
122
119
114
112
116
126
130
123
113
107
108
111
112
110
112
116
118
117
114
112
111
107
108
110
112
109
106
107
114
118
116
114
117
124
129
122
113
110
114
119
118
112
106
107
110
114
115
112
114
122
135
141
130
116
109
112
117
117
107
102
104
110
113
116
115
114
112
110
113
115
111
106
110
112
110
108
105
103
105
109
113
115
116
117
113
105
104
107
110
108
104
103
107
111
110
108
111
117
119
118
119
123
126
119
110
106
108
112
114
113
114
113
113
113
111
106
104
103
110
115
116
119
118
113
110
112
118
123
126
127
122
118
115
111
105
100
101
106
111
110
106
110
119
127
123
112
105
104
103
96
92
100
116
124
120
111
106
106
109
115
119
115
109
101
101
105
108
107
102
100
103
117
115
115
113
114
122
132
138
133
120
108
108
113
114
112
113
117
119
113
108
111
118
122
118
111
108
108
104
104
110
117
125
126
126
118
106
95
94
101
108
111
106
103
106
109
109
105
102
103
106
107
108
115
117
113
111
111
113
113
110
109
112
116
116
117
120
123
117
108
107
112
113
104
101
111
131
140
137
131
130
128
118
113
117
126
121
104
89
86
94
108
114
121
120
113
108
106
112
122
124
100
97
101
108
113
114
112
110
110
111
115
119
120
118
116
114
112
110
111
119
123
114
101
97
109
125
132
128
123
121
116
104
100
108
127
133
119
99
87
94
109
120
124
121
118
112
108
105
110
117
108
100
96
99
110
121
127
123
110
96
94
106
120
124
118
112
108
113
120
121
119
112
107
107
103
100
100
105
114
121
123
115
106
105
111
120
119
108
102
103
110
114
115
118
123
120
109
97
95
106
109
112
109
102
98
102
110
113
104
88
81
91
109
117
115
113
112
112
106
98
100
109
120
120
110
97
96
103
113
121
124
123
115
108
105
108
113
114
115
112
110
108
107
112
120
125
122
116
110
110
108
114
120
113
98
84
88
103
118
122
119
114
110
110
110
111
106
99
92
90
96
106
113
116
113
107
104
103
106
109
110
109
108
110
112
114
113
115
115
114
114
110
106
105
110
115
121
119
112
103
107
115
127
126
110
92
87
100
118
133
139
134
125
119
116
109
101
102
109
115
111
97
90
94
104
107
105
107
111
111
104
98
100
108
116
118
112
106
103
105
108
109
103
97
93
97
103
104
99
97
102
113
123
119
105
92
89
89
91
96
107
116
119
118
116
112
111
114
120
122
111
96
89
94
106
110
109
108
111
113
109
107
108
111
115
116
110
105
100
96
96
99
99
95
92
95
104
111
111
102
100
107
103
96
90
92
93
91
89
94
104
113
116
115
114
112
113
110
106
102
99
98
99
103
108
111
107
100
101
111
120
120
111
102
102
109
115
116
112
109
108
106
104
103
105
111
118
119
113
102
111
102
95
96
104
111
107
104
110
124
132
128
121
114
113
110
106
104
107
110
107
101
97
99
104
108
105
99
100
110
116
110
95
88
93
106
115
114
112
114
118
118
114
109
107
108
109
107
102
102
113
107
105
113
120
117
105
100
111
126
128
117
105
102
104
103
103
108
119
125
117
103
96
98
103
107
107
109
109
105
94
81
79
87
99
104
106
106
106
105
103
101
101
99
97
97
102
111
113
109
107
108
110
113
109
103
100
103
110
112
109
101
95
93
98
104
108
110
109
106
99
93
94
101
107
108
109
114
116
105
88
79
85
103
113
108
104
107
113
106
94
87
92
99
100
99
107
121
126
115
104
106
109
108
106
103
106
111
110
108
108
109
107
104
107
114
118
115
109
99
92
87
90
98
107
111
110
111
114
115
111
107
110
117
120
111
101
99
108
112
110
102
102
108
107
100
97
103
114
118
106
107
110
108
105
101
101
103
104
110
113
112
109
107
109
115
117
114
111
110
107
107
107
111
115
115
111
108
111
116
118
117
113
111
107
100
87
79
86
103
113
111
102
99
99
96
90
91
105
119
110
113
110
103
95
90
96
106
114
113
107
101
100
102
108
109
107
102
96
96
104
115
125
126
121
115
113
113
111
105
104
109
111
108
103
101
101
101
104
109
112
108
102
99
100
102
102
103
110
117
124
119
112
106
99
101
110
118
118
108
99
100
108
113
113
109
106
100
90
82
84
97
111
115
111
109
113
115
112
102
100
107
113
113
111
113
124
132
131
122
114
113
113
111
108
108
108
113
116
118
125
121
117
115
114
112
109
108
103
100
101
109
116
118
114
108
105
105
101
95
91
95
102
104
103
102
106
112
114
111
105
102
100
97
95
98
107
115
112
104
103
111
115
112
104
99
105
110
113
112
107
106
103
103
102
101
101
105
112
115
110
103
106
111
112
108
103
100
101
103
106
110
110
109
104
100
99
102
105
108
108
100
92
86
86
93
100
102
96
90
92
103
113
112
105
97
96
99
101
104
123
122
119
120
125
123
113
108
114
119
119
118
118
116
111
115
121
132
139
140
137
132
125
117
109
106
114
124
128
126
118
115
117
121
120
110
102
99
104
113
119
119
107
101
106
118
121
114
109
113
127
127
122
121
124
123
117
116
120
128
132
135
130
120
107
100
105
118
124
126
130
140
145
133
115
107
113
122
127
126
122
119
120
123
119
113
105
99
99
108
118
119
110
105
104
108
114
114
121
130
125
121
124
130
134
138
144
147
142
128
115
115
121
121
112
101
97
99
101
102
113
127
136
130
117
112
116
121
118
115
119
127
131
124
116
112
109
112
116
122
121
117
114
118
122
121
115
113
120
132
115
107
115
128
128
127
127
131
126
110
96
95
104
111
109
106
112
121
125
121
115
116
121
118
113
109
107
105
105
104
110
117
119
119
116
116
120
130
135
135
128
120
120
131
139
138
128
115
108
109
117
121
127
128
123
111
99
93
94
99
107
111
112
108
105
106
119
136
143
136
121
117
122
124
119
109
101
101
109
116
117
115
115
119
124
124
119
117
121
122
118
115
119
124
128
128
126
121
109
100
123
141
143
139
135
136
130
115
101
104
122
134
133
123
114
113
119
125
130
127
123
120
128
134
136
126
113
110
112
118
117
114
120
130
128
113
102
102
107
110
110
111
114
118
117
114
115
118
119
116
125
135
134
129
130
137
144
138
123
118
125
136
139
134
130
128
130
131
129
129
129
127
127
132
134
130
119
112
107
103
99
101
109
122
120
109
101
106
112
114
113
112
114
120
122
123
118
116
115
121
128
134
132
120
113
114
124
130
130
126
123
123
122
120
123
127
131
133
133
137
137
129
116
110
111
114
116
119
124
121
115
110
107
110
110
109
109
112
113
113
110
111
112
112
117
122
120
116
111
114
132
141
133
120
116
119
121
121
122
121
118
114
106
104
109
114
112
105
106
116
126
130
117
105
102
105
111
119
127
135
139
133
121
110
104
104
109
112
116
118
119
117
110
100
97
100
108
118
113
105
123
124
118
117
120
124
120
112
113
122
123
120
114
113
116
114
98
83
82
100
122
133
128
116
110
110
110
110
109
114
122
125
122
116
113
112
112
115
118
129
134
132
121
107
92
90
103
114
115
105
116
109
109
116
120
116
111
111
117
125
127
125
130
132
127
115
100
96
104
118
131
135
125
111
103
111
123
127
117
108
107
110
115
116
122
123
116
109
106
114
123
129
129
122
112
105
104
110
113
111
118
118
127
129
123
113
111
117
122
117
113
115
127
132
125
118
117
126
133
136
131
125
110
97
97
112
127
130
121
110
108
112
111
111
112
117
117
110
105
105
109
112
118
121
117
109
105
110
120
125
120
119
124
127
117
108
109
113
116
115
115
123
130
130
124
125
130
130
124
120
115
109
95
84
93
113
126
118
101
94
105
115
116
110
108
116
127
129
120
104
94
95
106
111
107
100
100
111
121
121
115
113
114
110
101
95
97
103
109
121
130
133
130
123
122
125
125
115
106
107
113
112
96
83
91
113
128
121
101
92
102
111
115
113
112
122
130
131
119
97
83
86
101
109
106
99
100
105
107
103
106
110
117
118
111
103
102
104
111
117
118
114
110
109
114
116
113
103
102
108
118
118
110
105
110
121
129
125
114
105
104
111
113
109
104
105
111
116
110
98
87
90
104
116
120
117
111
101
100
100
109
113
118
125
127
125
118
115
113
115
116
113
112
114
116
116
112
108
107
108
108
106
109
117
125
127
120
110
105
107
114
119
122
110
97
91
101
117
123
115
105
103
107
118
124
123
115
109
108
110
124
118
114
114
121
125
119
115
115
119
125
130
130
127
122
120
125
132
134
126
113
103
101
105
109
111
110
106
107
111
117
122
124
121
116
109
113
123
130
128
117
105
105
108
112
114
115
113
108
104
135
133
122
113
111
109
111
111
113
117
122
128
133
129
120
112
116
126
132
128
121
114
109
104
101
107
117
123
124
121
118
120
122
125
125
121
114
114
116
120
115
105
101
107
117
124
121
112
99
88
131
131
124
113
105
103
106
112
115
111
107
113
125
130
120
104
92
92
98
104
110
116
117
112
109
115
125
129
126
120
119
122
122
114
108
105
108
111
112
107
105
105
106
112
120
124
120
111
100
96
118
115
112
109
109
108
111
117
122
121
113
114
124
129
121
106
97
96
98
102
108
116
116
113
109
112
115
113
108
108
119
125
122
109
97
99
110
117
113
104
100
102
103
104
107
109
113
109
108
109
116
109
108
116
124
124
118
115
123
129
130
132
133
126
114
108
112
120
122
119
114
116
117
116
112
109
106
99
95
100
111
122
122
117
112
111
113
115
112
105
102
101
101
103
110
118
113
106
98
104
125
119
116
117
119
117
113
112
114
119
124
130
131
122
109
98
103
120
129
122
110
105
111
117
118
113
107
104
104
106
107
108
110
112
114
114
114
114
115
112
106
101
101
113
121
118
106
94
97
104
125
127
122
113
101
99
104
110
112
107
104
107
113
116
115
111
107
109
108
101
94
96
108
120
119
112
104
106
113
116
114
110
109
110
107
104
105
114
124
122
106
92
91
103
109
105
95
94
98
106
114
120
123
119
111
104
103
107
115
117
113
106
104
109
120
127
120
104
87
83
92
107
119
121
117
109
105
107
110
113
116
119
122
117
108
103
105
116
125
118
102
88
91
104
112
112
108
99
96
94
113
113
121
126
124
115
104
105
116
129
131
120
110
108
113
116
113
105
99
102
110
119
124
123
119
114
110
107
105
106
110
114
116
115
110
110
114
120
117
107
100
100
109
121
125
121
114
102
95
93
115
116
122
122
120
112
108
110
117
118
115
107
105
109
112
109
107
110
120
125
123
119
124
129
126
112
97
92
98
106
109
108
109
114
114
113
113
111
107
103
102
106
116
117
111
104
102
102
108
112
118
124
123
119
111
108
112
121
123
118
107
98
98
102
106
105
100
99
99
98
99
105
116
122
116
101
92
96
106
108
106
107
117
127
125
119
114
115
117
113
109
109
111
111
105
100
98
102
112
121
116
119
120
117
112
106
109
115
124
126
121
114
105
101
101
102
100
94
86
83
92
106
116
118
112
111
116
123
121
107
101
106
116
122
120
116
116
122
123
120
117
116
114
110
111
114
117
115
113
113
110
106
110
115
111
105
103
106
111
113
113
115
120
120
116
112
111
112
114
114
116
117
120
120
120
123
125
123
120
116
113
110
102
97
101
107
109
106
103
106
114
117
112
109
110
115
119
116
111
105
108
108
111
113
108
103
104
107
103
97
98
110
126
133
125
113
107
112
121
123
120
109
103
102
107
111
108
104
109
120
125
114
98
89
97
107
108
103
102
102
107
107
106
108
108
106
103
103
110
111
106
115
116
111
104
103
104
104
102
96
99
112
125
126
116
105
103
112
120
123
119
111
105
101
102
105
108
109
106
105
102
98
97
97
102
106
112
117
122
119
110
103
99
104
103
104
104
110
119
122
111
117
114
106
102
108
112
112
104
102
105
115
125
124
114
109
112
118
120
118
119
127
134
129
115
106
105
109
105
98
92
96
105
108
105
102
106
117
129
129
117
104
93
93
100
107
112
113
112
110
121
116
108
102
102
112
125
126
117
103
98
108
123
128
122
115
113
111
105
103
109
121
129
124
111
100
98
101
106
110
115
116
115
114
107
102
99
106
116
119
114
107
100
102
108
112
112
110
106
107
120
112
106
103
104
110
117
123
116
105
98
102
113
119
118
113
107
101
98
106
114
112
98
86
89
103
113
114
114
118
121
119
114
108
107
106
106
104
104
107
110
111
112
114
113
112
110
113
120
119
109
112
114
115
113
112
112
110
109
111
111
109
106
105
109
113
110
105
107
118
123
115
97
85
91
106
117
118
116
117
121
117
111
106
106
108
110
104
102
106
110
111
109
103
104
108
110
115
121
117
112
113
116
119
124
125
122
113
109
113
118
119
115
110
111
114
114
112
109
105
101
102
107
110
108
104
98
104
115
124
128
125
117
109
108
109
107
102
99
105
110
108
99
95
101
109
113
115
114
110
115
112
110
112
121
123
123
112
103
102
107
114
119
119
116
113
112
110
104
96
93
99
111
117
113
107
105
110
120
125
126
123
117
113
111
108
104
97
94
96
98
96
96
98
107
117
117
118
115
112
109
110
110
107
107
108
108
104
101
103
109
114
115
112
111
108
104
101
102
108
115
116
111
105
104
108
111
112
113
110
109
106
105
107
107
105
102
102
105
106
105
102
103
111
119
122
115
108
106
107
106
116
121
108
94
91
101
110
115
118
124
124
115
109
109
110
110
107
107
116
123
116
106
102
106
112
109
104
103
102
102
102
103
106
105
105
103
108
115
117
115
113
113
114
115
112
105
99
95
97
112
126
128
113
93
86
96
108
108
109
110
110
105
102
109
120
130
129
124
120
115
108
106
112
120
125
122
118
115
112
108
106
107
111
113
108
105
103
103
103
103
103
104
101
95
97
105
112
109
100
110
115
112
105
97
91
89
90
94
99
102
98
93
94
103
114
121
122
117
111
104
102
103
105
106
108
111
116
118
118
112
106
101
99
101
102
105
104
106
105
102
100
99
97
94
100
114
125
124
109
107
98
90
94
107
111
100
96
104
117
116
104
94
97
105
105
99
99
103
103
100
98
99
97
93
87
86
93
104
110
110
106
100
95
96
101
107
110
109
105
100
97
100
105
105
105
111
113
114
110
109
99
95
105
118
121
115
115
127
135
125
110
102
109
117
117
107
104
108
109
105
102
106
109
109
104
101
104
110
111
106
102
101
105
110
110
109
106
101
93
90
91
96
99
99
100
103
103
100
99
111
107
107
111
109
107
105
112
121
126
122
112
108
109
115
119
120
118
113
109
106
107
110
114
115
113
112
115
117
113
102
92
94
105
114
110
105
103
105
103
99
92
93
94
95
97
101
106
100
96
109
100
94
91
90
91
95
99
97
98
104
110
111
109
106
110
117
120
114
106
101
97
99
102
105
99
92
92
98
103
102
96
94
103
109
110
106
105
114
114
109
96
92
100
102
99
100
104
112
113
112
106
96
88
87
96
105
106
104
99
102
107
106
104
103
109
117
119
113
103
94
91
96
101
105
101
98
98
105
111
111
107
104
106
111
112
107
100
101
106
107
99
90
92
97
97
94
100
112
116
118
121
119
108
100
97
104
115
122
124
118
110
102
98
101
109
117
119
111
101
97
103
109
107
104
105
112
120
123
118
112
110
110
109
110
110
104
97
99
106
110
102
91
87
91
96
98
101
111
116
117
117
118
116
107
98
98
107
117
121
119
113
108
100
99
102
108
110
108
108
112
115
110
99
90
90
97
105
105
101
98
98
102
104
101
99
101
104
112
118
117
113
106
100
102
101
105
109
116
120
113
112
110
109
107
107
109
109
106
102
101
106
110
110
107
103
102
102
105
112
119
117
107
95
89
88
90
92
91
89
87
88
92
95
95
97
103
109
112
108
108
113
118
114
106
104
107
113
120
122
105
108
109
108
107
108
112
115
113
109
104
104
108
113
116
112
105
99
96
103
111
113
108
104
103
100
97
95
94
96
99
97
94
97
105
114
123
120
109
100
103
113
119
112
105
106
110
114
110
106
100
110
125
135
136
124
114
109
114
118
119
118
115
109
108
119
133
142
140
127
118
115
115
116
116
116
120
123
125
123
117
116
119
124
126
122
115
114
116
122
124
121
108
102
110
123
125
116
112
115
112
118
126
133
138
134
118
104
102
112
121
124
119
111
107
112
120
121
118
109
110
118
126
118
106
102
108
112
110
105
110
123
142
149
147
138
126
117
115
113
112
107
94
95
105
119
119
112
113
120
128
125
125
130
131
130
125
117
110
106
108
112
117
120
120
118
118
116
113
111
115
121
122
110
100
102
113
121
113
105
112
129
140
135
125
119
124
126
127
122
111
101
98
106
116
118
113
108
115
132
122
115
118
121
117
107
104
111
119
118
114
108
110
120
125
126
128
134
140
138
134
132
129
118
106
101
110
122
131
132
129
125
113
101
97
104
116
127
132
128
120
117
120
128
133
127
117
110
112
125
119
120
123
124
115
103
91
98
114
128
129
120
111
110
116
121
126
131
136
135
133
136
140
133
113
101
100
118
136
145
139
129
121
119
121
121
117
114
113
112
115
121
130
134
130
121
115
112
108
106
121
134
132
125
124
124
117
106
98
103
110
111
105
100
104
109
111
112
112
116
123
131
130
121
110
103
108
119
127
130
128
128
135
143
138
125
116
115
116
115
114
115
119
120
115
111
110
110
108
112
123
133
131
125
126
129
126
118
109
105
108
109
108
106
107
109
109
110
116
127
135
132
119
103
95
96
106
117
119
116
112
111
116
122
121
113
114
122
130
130
121
110
103
105
113
121
122
116
113
116
126
125
124
123
117
110
106
112
123
128
124
116
108
106
109
110
112
117
123
130
129
121
104
91
83
85
97
114
129
131
119
108
107
115
120
116
111
109
113
118
114
107
100
102
115
124
130
126
120
117
130
129
125
124
117
108
101
98
107
119
123
119
108
100
99
103
110
112
108
107
102
101
101
104
103
100
100
110
126
137
132
120
116
122
127
120
109
106
111
121
122
117
111
106
108
108
114
122
124
116
131
135
133
127
124
119
112
101
97
106
118
126
123
110
100
95
97
102
107
111
113
114
117
123
126
122
111
104
108
119
123
121
116
114
115
115
112
117
129
136
132
125
122
122
116
110
110
117
119
114
131
130
131
128
121
116
113
114
116
115
117
125
131
128
115
99
94
104
119
131
132
126
114
106
108
117
124
123
115
111
114
115
113
111
111
112
114
113
117
117
113
112
120
132
136
132
123
120
119
114
128
122
122
124
119
112
113
123
129
121
112
112
122
131
127
118
114
117
120
117
111
107
99
90
90
107
125
134
123
112
109
113
116
112
107
104
104
106
107
106
98
96
106
118
123
123
118
115
117
116
118
117
118
121
119
122
129
135
134
125
117
114
118
122
125
130
133
130
120
109
105
110
109
103
96
100
108
113
111
109
113
120
122
114
104
99
103
114
118
108
98
96
105
113
108
100
99
105
109
105
110
116
120
123
127
125
129
129
127
124
121
115
113
115
124
132
137
132
127
125
130
133
129
117
109
106
106
101
101
108
115
122
123
116
113
114
115
119
119
113
105
104
114
122
118
107
101
102
105
101
112
116
124
134
132
120
109
103
107
112
111
106
107
115
130
133
128
120
119
124
127
123
115
109
113
121
121
111
101
101
109
118
120
115
112
111
111
112
117
121
120
116
116
120
125
121
112
106
109
117
123
118
121
128
130
124
112
107
110
114
112
108
111
118
123
123
115
107
106
108
107
101
95
96
108
120
124
117
107
102
106
115
120
116
104
93
91
101
113
117
119
115
113
112
112
112
111
110
110
120
127
121
111
107
114
124
128
124
120
119
121
118
112
106
105
109
114
115
115
116
118
115
104
95
95
105
119
127
125
119
113
112
120
124
119
110
100
99
102
104
105
103
105
106
103
104
109
111
107
100
123
123
112
108
112
117
116
112
112
118
123
120
113
106
106
110
113
110
110
116
124
124
113
96
92
101
117
130
129
118
109
109
119
131
136
128
115
106
107
111
116
112
108
107
106
107
113
113
105
94
124
126
127
127
121
106
94
96
113
127
126
119
117
122
122
114
102
92
94
104
112
114
107
98
95
105
120
126
119
106
101
109
118
123
120
115
114
111
109
107
116
124
126
118
109
107
111
113
115
111
124
126
127
126
117
105
100
110
126
129
118
110
116
124
123
113
104
104
108
114
119
122
118
107
100
105
119
126
120
111
109
111
115
112
107
107
110
110
101
92
99
114
124
118
109
106
109
113
115
116
117
105
100
105
115
119
121
121
122
113
104
105
114
117
115
113
118
123
121
121
127
135
131
117
105
112
125
130
124
117
112
112
112
111
109
108
106
103
102
105
110
112
108
105
113
120
120
112
104
102
113
93
88
101
114
116
110
101
99
101
105
109
112
111
109
112
117
121
121
121
121
121
117
112
112
118
126
128
124
118
113
109
108
111
113
110
102
95
100
111
119
117
113
114
118
121
117
111
106
104
110
104
110
115
114
103
91
86
95
108
117
120
118
115
115
113
110
110
110
112
109
103
103
113
121
119
111
109
114
119
115
108
105
110
115
113
108
107
108
110
109
112
115
119
116
108
104
110
117
117
99
109
123
130
123
107
93
94
104
118
125
125
121
121
119
115
110
104
105
108
107
106
111
119
123
115
102
98
104
112
113
106
102
102
106
111
116
125
125
114
103
99
107
117
114
108
108
111
116
115
103
109
122
124
119
106
96
97
108
121
128
129
123
112
103
97
100
106
111
116
117
118
119
119
114
112
112
114
115
113
110
105
103
102
105
109
114
119
116
108
102
103
109
112
107
101
104
111
119
122
117
119
123
120
110
103
101
108
116
121
127
130
126
113
94
85
92
109
121
119
114
113
119
121
119
117
118
124
126
121
113
109
113
121
123
117
113
108
104
103
104
109
112
109
99
91
94
109
123
131
120
130
133
125
113
110
116
122
122
119
118
122
126
116
104
101
112
125
124
111
101
105
117
121
113
104
107
116
120
111
105
108
121
130
127
118
114
111
107
102
104
111
116
115
113
111
112
112
111
105
108
118
125
124
121
117
119
121
118
111
111
117
121
117
111
119
133
140
130
113
107
111
114
103
90
90
100
112
109
97
92
100
110
112
107
106
108
107
103
100
106
117
123
121
119
122
122
116
100
90
97
102
110
116
116
114
111
112
111
109
111
116
119
115
110
113
125
130
128
117
115
114
111
103
98
101
105
107
105
102
103
105
101
96
101
105
108
101
97
100
109
116
113
107
106
110
114
116
116
113
107
112
115
114
108
106
110
113
112
108
109
114
118
116
109
104
106
111
113
112
106
102
103
108
112
111
103
94
95
106
114
114
109
105
111
114
109
105
105
108
108
103
98
100
103
106
108
113
118
121
109
117
117
109
105
106
112
113
109
105
108
114
118
119
116
110
107
108
112
111
106
99
98
98
100
98
97
96
100
104
104
106
109
114
115
111
109
112
118
117
108
102
97
100
103
105
106
108
107
105
103
107
104
103
102
108
112
106
100
98
106
116
126
127
123
119
116
110
106
104
107
111
112
104
89
85
97
117
127
120
105
100
107
115
113
108
107
113
121
117
106
100
97
100
103
105
106
108
110
108
109
104
97
97
102
110
116
113
107
104
111
123
132
131
121
111
105
100
95
97
108
123
128
118
101
93
102
121
132
128
114
101
102
107
110
107
108
114
122
117
106
97
95
104
112
114
109
108
110
111
118
109
101
99
104
111
114
113
111
108
111
116
121
118
113
105
98
95
97
109
120
124
117
105
98
98
103
109
112
113
112
106
105
103
102
104
108
115
117
113
106
101
101
106
115
116
111
106
106
105
110
110
110
107
106
103
99
97
98
104
107
100
91
89
98
107
108
103
103
111
115
112
101
96
94
96
96
99
102
106
114
117
117
110
103
102
104
106
104
104
104
103
104
103
105
109
112
115
117
107
106
112
118
116
110
100
92
89
98
113
121
112
93
83
93
109
116
111
102
98
95
99
107
116
116
108
97
96
103
110
116
117
116
109
105
103
103
101
97
98
101
102
102
100
98
103
108
116
119
113
113
116
118
119
120
117
110
100
101
115
128
129
120
109
108
113
120
123
121
115
106
105
110
118
123
123
117
115
115
114
112
107
106
110
114
115
109
104
100
99
99
98
102
105
107
103
102
103
106
108
113
116
112
107
112
122
123
111
100
97
104
112
113
111
114
117
122
126
129
129
125
116
104
97
104
114
121
122
121
118
114
112
112
110
111
110
109
111
110
104
98
94
102
116
126
120
110
100
99
105
104
114
113
99
94
104
122
125
115
103
99
95
90
92
104
118
123
112
103
104
114
117
111
105
106
108
107
105
105
109
115
118
115
108
99
98
105
115
117
109
100
101
113
131
137
128
112
102
105
111
105
112
116
115
113
119
130
135
130
122
118
109
98
94
103
118
122
112
97
97
107
118
124
126
123
119
112
105
103
102
102
104
105
105
102
100
105
112
115
109
106
109
120
126
118
104
97
101
106
106
113
108
109
119
130
134
127
116
112
113
113
110
105
104
104
106
110
113
115
116
115
116
122
121
118
115
118
123
122
111
100
97
103
110
112
107
104
109
111
106
98
94
98
98
94
90
96
103
107
102
109
99
92
101
117
124
114
100
97
99
98
97
101
107
111
106
99
102
112
117
114
114
113
110
103
100
109
121
125
117
109
110
118
121
115
108
106
109
110
103
89
75
74
81
90
101
110
115
115
105
107
100
98
105
116
122
115
110
111
112
107
103
106
115
121
118
108
104
107
109
111
113
114
111
107
104
109
115
118
116
114
119
125
127
122
114
109
107
104
98
92
89
91
96
102
108
112
110
104
101
111
110
113
118
121
119
111
107
109
113
114
111
110
110
112
116
118
119
117
117
118
118
116
113
112
110
109
110
111
112
111
109
110
115
116
113
109
104
101
99
102
105
109
110
106
104
106
104
95
90
111
102
98
98
102
104
105
101
97
97
103
111
114
112
105
105
111
118
117
116
114
110
106
105
106
104
100
97
97
101
102
97
94
94
97
104
111
116
115
109
100
96
98
102
103
100
102
105
108
101
113
101
89
81
87
101
113
115
104
94
96
108
117
115
108
103
105
109
108
105
102
100
97
99
100
102
105
105
104
103
103
100
96
95
100
113
123
124
117
109
101
97
96
100
101
99
98
102
108
104
113
111
108
104
101
102
111
115
113
108
109
111
115
112
105
100
102
108
112
114
114
114
112
105
97
94
99
105
111
115
115
111
106
106
111
116
111
100
92
94
101
102
100
101
104
104
99
97
98
104
96
102
114
116
107
101
98
104
113
117
115
111
107
100
95
93
98
107
118
127
133
132
123
111
98
88
84
87
97
107
111
109
108
111
112
106
93
85
89
96
99
94
90
97
104
108
105
100
99
105
90
99
107
109
106
105
110
116
114
107
100
98
96
96
96
101
105
108
110
117
123
117
105
97
98
98
97
96
94
95
98
101
110
119
119
110
102
103
110
108
100
94
93
96
102
105
106
108
110
110
100
107
110
110
109
113
119
118
111
106
105
106
101
97
100
109
113
108
99
98
101
99
96
94
100
109
111
110
105
103
103
111
117
121
121
116
110
105
104
103
107
112
113
106
103
106
110
113
111
108
105
112
123
130
127
119
119
119
115
112
111
113
116
118
120
128
134
133
121
108
102
101
104
110
116
120
122
123
123
124
119
115
114
118
123
125
128
130
129
125
121
120
120
124
128
131
127
121
116
114
103
113
121
125
123
118
109
103
102
106
111
112
110
115
122
127
127
120
108
98
94
100
111
120
126
121
115
110
107
107
113
121
131
138
139
133
129
126
121
116
111
110
108
113
123
131
132
126
118
115
119
124
121
111
109
108
105
98
99
110
119
117
107
108
118
126
125
122
119
117
115
115
116
117
117
118
119
119
116
112
115
122
129
122
116
115
119
127
131
125
116
106
98
100
109
120
122
121
120
123
126
127
122
120
117
113
109
111
118
127
125
113
105
112
125
130
125
120
123
131
135
136
132
123
114
111
115
122
126
125
123
121
114
101
93
97
110
125
130
129
126
122
118
112
107
104
112
118
124
125
122
121
119
119
122
121
119
122
129
133
125
111
107
119
134
137
122
108
103
111
124
137
140
131
119
111
114
121
124
123
122
120
119
114
110
112
115
116
113
113
122
135
139
129
108
99
107
117
124
121
119
119
105
97
103
113
115
111
108
112
116
115
111
114
121
125
118
106
98
102
115
127
125
112
102
108
119
126
125
123
121
119
118
117
116
117
120
121
117
116
124
132
135
123
109
103
108
115
117
116
119
121
114
108
111
114
112
105
102
108
112
116
112
108
108
109
109
109
111
119
129
129
115
95
84
91
105
117
122
122
120
118
115
111
107
106
109
110
118
125
126
125
120
109
110
114
119
117
111
111
118
113
115
125
129
124
112
111
119
127
124
117
112
111
110
111
112
112
115
116
116
117
115
111
103
98
101
106
110
111
107
109
115
122
121
112
100
97
104
117
121
116
107
104
110
116
121
123
123
119
116
106
110
121
125
119
111
112
118
124
126
126
124
123
119
117
116
114
107
96
91
96
112
128
129
114
103
105
112
115
107
100
106
121
129
120
112
111
119
125
121
112
109
110
112
115
117
123
128
125
124
127
128
123
116
115
115
112
106
106
117
128
133
125
112
106
108
110
111
109
108
108
114
121
122
114
105
108
120
129
121
103
93
101
115
121
123
128
136
137
122
107
106
119
126
122
116
119
117
114
133
138
136
125
116
114
116
117
115
114
118
122
123
116
108
107
113
117
117
119
121
121
115
112
111
113
115
114
115
119
117
108
103
108
117
124
122
117
120
123
113
98
94
110
126
132
125
116
112
111
132
126
121
118
114
114
118
128
136
134
124
116
113
118
124
129
129
118
105
94
94
105
114
115
112
114
119
116
107
102
103
112
121
121
118
112
102
101
108
120
115
101
93
97
108
113
114
109
108
111
123
121
117
112
111
116
125
136
138
131
116
107
105
115
124
129
128
119
106
94
94
108
124
130
124
113
108
111
112
112
114
122
126
122
107
91
88
102
119
131
127
118
111
112
111
109
108
108
111
109
121
121
115
109
111
115
122
124
122
116
109
104
102
101
106
110
114
118
117
115
115
122
133
136
126
110
100
104
117
130
133
129
125
119
111
102
97
105
120
131
129
122
122
126
126
119
113
112
118
118
122
114
106
109
114
116
110
106
111
120
122
120
115
112
112
110
111
112
115
115
115
115
121
121
116
106
99
100
110
123
126
121
112
113
115
117
111
108
117
130
132
125
116
113
116
116
111
112
121
131
119
111
108
114
122
122
115
113
116
120
120
119
122
125
124
119
116
115
116
119
120
118
112
105
100
102
105
107
108
107
106
102
99
101
107
117
115
112
116
124
128
123
116
110
106
107
109
111
113
118
113
119
120
116
119
123
126
123
113
100
90
90
98
108
115
118
116
113
113
122
132
133
119
107
107
117
126
125
115
102
95
95
101
112
119
122
118
110
105
100
101
108
113
111
107
107
113
117
113
104
107
110
111
114
125
132
127
118
108
101
95
89
90
99
113
118
105
89
89
105
125
133
124
113
113
120
127
123
109
95
92
100
116
127
130
124
116
107
105
105
109
111
112
108
105
107
116
128
126
115
105
97
100
121
140
140
124
111
113
122
121
111
107
115
122
118
103
88
91
106
117
122
117
112
106
102
101
101
97
90
91
101
117
124
121
115
109
107
108
112
117
122
121
115
109
108
115
124
124
123
116
110
111
117
125
120
114
116
123
122
111
104
109
120
123
119
117
118
120
120
115
113
113
111
104
99
100
105
107
101
94
95
104
114
116
112
110
109
106
102
104
112
119
120
119
118
114
113
111
112
118
115
106
101
98
103
113
122
125
113
98
93
101
112
115
119
125
126
121
115
115
117
119
115
112
116
124
127
124
117
107
100
100
107
111
112
110
111
115
118
117
110
102
101
108
118
120
114
106
104
115
105
101
103
108
108
108
109
111
112
108
101
99
98
106
115
122
122
120
122
130
133
126
117
118
124
129
126
120
118
116
111
108
108
110
110
108
110
115
123
124
117
105
99
99
107
115
115
112
104
98
95
106
123
125
114
102
97
104
117
123
120
111
106
105
106
108
114
122
132
132
118
107
110
120
123
115
106
106
114
120
118
115
114
115
112
112
112
114
114
118
121
123
118
110
101
102
108
109
107
97
101
112
122
118
107
102
106
114
120
124
123
123
122
117
108
102
105
114
122
117
101
92
101
116
119
111
102
103
109
110
106
107
111
113
114
115
117
115
112
109
112
119
120
112
102
98
100
108
112
123
123
120
116
109
109
111
117
118
116
115
117
123
122
119
110
108
109
113
115
115
110
103
102
105
112
117
118
112
105
101
96
98
102
108
112
115
117
112
108
103
101
106
110
108
101
103
112
119
127
123
124
122
117
114
117
118
118
113
110
114
124
129
121
106
102
110
121
119
109
101
101
105
105
104
111
121
127
126
120
118
115
112
108
107
110
114
114
113
109
108
107
110
112
113
114
114
113
118
119
104
110
120
118
110
102
99
98
96
95
106
123
131
122
108
107
124
140
135
114
96
94
101
102
100
105
119
130
133
132
131
130
124
115
105
103
103
103
101
101
106
114
125
129
129
128
120
109
97
91
108
115
120
117
105
96
95
97
95
94
101
115
125
122
115
120
136
145
139
123
116
113
109
96
83
88
103
118
121
117
112
111
111
111
108
105
104
97
90
90
103
119
133
131
122
113
107
104
99
95
112
120
126
126
121
119
119
116
113
111
115
122
123
116
109
112
122
130
126
117
114
114
113
107
98
95
100
105
107
107
104
103
105
107
112
115
114
108
101
102
111
119
124
116
106
98
101
111
121
127
110
115
117
118
119
122
122
115
113
116
123
125
121
111
106
106
115
121
117
104
92
92
107
123
131
126
113
105
106
115
121
121
116
109
107
109
110
112
114
115
116
114
112
111
108
108
110
113
117
117
115
107
103
105
110
115
115
112
110
113
119
119
114
112
114
118
119
114
106
97
91
92
101
115
125
122
111
104
103
110
117
125
125
118
108
100
98
102
105
109
108
111
111
111
108
109
108
106
97
88
113
103
99
102
109
116
118
114
110
111
116
116
112
111
116
120
116
106
94
96
105
112
110
102
96
94
100
109
116
115
113
115
120
122
116
107
99
101
103
102
100
102
107
108
109
107
107
107
111
108
100
103
108
112
116
114
108
103
103
111
118
120
115
112
109
110
106
99
93
99
114
124
125
111
96
94
107
128
139
132
115
103
105
114
117
110
105
102
106
105
99
93
96
107
115
115
109
107
115
124
109
107
109
116
117
110
96
90
99
112
122
122
119
115
114
111
105
101
101
110
117
120
118
113
106
102
107
117
124
119
110
104
110
117
118
111
105
103
105
104
102
101
104
110
116
116
111
106
104
108
119
107
99
99
99
98
94
91
97
106
113
111
105
106
114
116
111
107
109
110
108
100
100
107
108
98
85
82
90
95
105
117
129
131
121
110
102
101
101
104
106
111
113
112
111
113
113
109
104
105
108
109
106
99
95
95
96
98
98
104
106
101
89
87
99
113
114
110
106
106
106
101
107
115
119
105
87
80
86
96
106
113
118
114
108
101
98
101
103
104
104
106
110
112
112
109
103
100
101
102
109
117
118
111
108
111
111
108
105
106
110
110
101
94
100
111
116
119
116
115
114
114
116
120
124
119
112
108
110
112
112
110
104
101
102
103
105
109
114
113
109
106
109
113
112
104
97
92
94
96
118
119
115
109
108
115
119
113
107
103
105
109
110
113
115
119
121
121
121
120
118
117
116
113
114
117
119
120
119
120
122
122
118
112
112
114
118
118
114
109
105
103
105
111
112
109
106
101
100
99
105
112
114
110
106
106
109
112
110
104
102
100
101
106
115
123
122
114
105
102
108
117
118
114
107
104
104
108
111
115
116
119
117
110
105
107
114
117
112
99
89
90
100
110
114
110
105
102
104
111
99
99
107
118
120
118
116
114
117
120
118
112
104
101
106
115
115
108
98
97
104
114
120
117
110
103
100
101
103
102
99
99
104
104
101
100
107
114
114
107
97
99
111
119
114
99
88
90
101
110
111
100
97
106
119
127
126
121
116
114
113
114
115
114
114
112
109
108
107
105
106
113
121
125
124
118
116
113
109
102
99
104
112
115
108
101
103
112
115
109
103
100
105
106
99
92
85
89
93
92
111
109
101
100
108
118
120
112
103
96
96
102
112
119
120
112
106
102
106
107
109
113
119
120
117
115
118
120
114
108
107
114
124
119
106
98
102
113
121
118
105
91
82
80
87
93
98
99
98
90
110
113
113
112
115
116
111
100
94
94
98
100
100
102
104
106
107
107
108
110
111
111
106
100
96
97
103
110
110
109
107
107
107
104
99
100
106
114
115
109
100
93
94
96
98
100
104
105
106
103
119
115
113
114
115
114
107
99
98
100
101
100
96
96
101
109
116
120
120
115
107
98
93
95
99
102
103
105
106
109
107
105
103
104
107
109
111
106
93
84
86
102
115
115
108
104
107
110
110
105
118
115
112
111
112
112
114
114
114
113
110
109
113
117
122
121
119
116
115
110
107
99
98
103
110
116
116
112
105
102
104
107
111
106
101
100
106
107
103
94
92
100
108
107
102
101
107
115
110
99
110
109
108
107
108
112
120
123
117
109
106
112
121
127
124
115
105
97
98
104
108
110
106
100
99
107
116
114
102
93
93
100
102
96
90
96
108
118
120
112
106
104
105
104
103
103
106
108
106
99
102
101
101
103
105
110
118
119
111
98
94
100
112
116
110
99
92
93
98
105
111
114
111
105
103
105
108
104
101
100
103
103
99
97
101
111
116
111
104
101
103
106
110
113
110
107
103
99
100
101
91
98
105
107
107
108
111
115
112
103
95
97
107
113
108
102
98
101
107
108
109
109
112
121
126
122
109
99
101
112
120
118
115
116
120
120
112
103
98
99
99
94
93
95
103
106
102
98
96
97
92
109
116
112
107
106
109
110
108
103
104
107
109
109
106
106
107
109
108
104
98
95
97
111
125
125
117
106
102
107
113
117
121
125
121
110
102
105
114
117
107
92
78
78
88
100
104
104
101
96
105
111
112
107
105
108
112
109
101
101
109
117
110
97
92
99
109
111
108
101
99
92
88
94
105
116
119
115
108
103
103
107
110
110
103
91
90
99
110
115
110
105
97
92
93
100
106
109
112
110
120
120
116
108
100
104
119
123
117
108
106
111
117
119
119
117
115
112
111
116
121
119
115
116
116
114
116
120
127
130
123
112
110
114
118
119
118
117
115
115
118
128
139
144
135
123
117
120
123
121
114
120
116
105
98
101
107
110
112
113
112
110
106
110
118
119
117
114
115
118
120
124
135
147
145
128
113
114
128
142
137
120
110
108
108
101
97
103
113
123
128
130
129
127
122
122
129
134
131
119
119
127
119
104
105
115
121
119
120
127
129
120
105
104
111
120
119
121
126
129
126
125
131
137
135
119
104
106
122
134
137
131
125
117
108
99
93
97
111
119
123
116
108
101
104
116
129
135
129
117
134
136
126
118
123
134
136
131
126
122
116
106
101
111
123
125
115
111
118
127
125
116
111
112
112
108
104
101
101
104
111
123
132
127
116
110
109
112
114
112
108
107
105
101
99
101
115
128
129
118
120
118
114
116
128
138
139
134
128
119
109
98
98
111
127
127
117
105
101
107
113
115
114
116
121
126
124
116
101
92
95
107
113
111
106
110
120
128
125
115
109
113
117
110
99
96
109
123
129
121
107
102
94
95
110
125
133
132
130
132
132
127
119
116
119
124
120
111
101
102
111
123
126
119
118
125
130
126
117
114
112
107
100
92
93
106
119
122
118
112
114
123
127
117
104
98
104
116
118
117
117
117
106
98
100
109
113
114
119
127
133
135
131
124
119
116
114
111
110
114
121
128
127
117
109
110
115
115
115
117
121
118
109
101
103
111
116
109
101
103
115
125
133
125
113
105
103
103
107
107
115
117
116
114
113
111
107
107
111
113
114
115
120
124
119
112
110
113
117
117
119
125
132
133
128
121
115
110
105
103
104
110
112
113
113
116
118
115
114
116
118
122
121
116
112
105
104
106
108
108
98
102
114
120
119
119
125
129
128
122
116
118
124
127
122
116
114
115
116
117
118
118
124
132
132
123
115
113
110
107
103
102
105
112
115
114
117
124
129
128
119
111
102
98
100
104
106
109
113
113
104
115
125
123
116
115
125
133
129
123
121
126
127
126
125
122
120
116
112
115
117
114
111
111
111
109
106
107
118
124
118
106
101
108
117
119
117
115
118
117
111
100
95
97
102
104
107
109
112
114
123
127
127
121
115
113
109
106
105
111
118
119
113
108
113
121
126
120
108
104
110
112
115
120
125
124
117
109
111
122
125
114
101
107
124
134
125
108
103
111
112
100
92
96
106
113
110
104
101
110
125
122
119
116
117
114
108
102
107
116
119
117
107
105
108
116
120
114
106
100
101
110
123
135
139
135
124
111
105
111
119
117
110
109
121
134
127
111
105
113
119
109
93
92
101
110
107
99
99
109
118
119
114
109
106
106
108
112
118
119
115
112
111
116
119
115
110
106
105
105
105
110
117
124
126
123
119
117
115
111
108
109
110
109
108
111
113
118
125
129
125
114
106
105
108
110
109
110
110
113
121
118
104
91
87
92
101
109
111
110
107
107
109
113
115
111
107
105
104
104
101
103
110
117
121
119
120
127
130
125
113
108
109
110
109
104
104
114
123
129
123
113
109
111
115
115
112
114
121
125
124
111
92
87
94
104
108
111
116
121
122
119
112
108
104
104
107
110
104
98
97
107
122
128
120
112
107
113
124
133
131
120
111
110
114
115
109
107
109
115
114
109
107
110
113
112
109
111
117
124
108
104
103
112
119
124
123
122
123
123
120
118
117
115
115
116
119
121
117
114
118
130
137
131
116
101
89
90
103
121
129
120
103
98
107
121
130
125
119
114
114
116
117
116
115
114
116
116
114
110
98
118
130
129
123
118
113
110
105
95
93
100
112
125
132
131
121
112
108
115
125
130
125
116
111
111
107
102
98
100
105
106
101
101
111
127
141
139
130
116
111
114
117
117
112
110
116
119
116
109
102
117
125
123
123
118
109
101
98
98
99
99
107
119
129
122
105
88
86
98
115
121
118
114
117
122
123
114
103
96
100
107
115
115
113
117
120
121
118
113
111
110
110
111
109
108
114
118
120
118
104
98
99
114
133
139
125
111
107
111
113
108
108
113
120
119
110
103
102
107
114
120
125
129
122
109
97
93
96
101
105
110
116
116
112
104
100
102
106
110
109
105
106
113
120
122
116
112
109
112
114
109
108
114
123
125
116
107
106
107
106
107
111
118
121
123
126
129
128
119
106
101
110
124
124
107
89
83
91
101
103
102
106
115
118
113
109
109
114
115
107
101
102
111
120
121
114
107
101
107
127
136
130
114
98
90
96
111
124
122
113
108
112
117
115
112
111
112
112
107
98
94
99
111
123
123
113
102
99
104
107
105
109
117
121
119
116
123
131
131
119
104
97
99
105
107
111
112
110
108
125
135
132
117
101
95
105
125
136
132
117
107
102
104
105
106
105
104
106
112
118
116
111
110
117
123
122
112
106
110
116
117
116
115
113
113
116
120
124
122
116
108
105
103
106
112
120
125
118
108
107
107
112
113
108
106
117
127
128
117
103
96
97
101
107
114
119
119
119
123
122
113
101
97
104
111
114
112
114
119
122
121
116
113
109
105
107
110
112
110
110
116
117
118
114
113
114
111
104
99
108
103
104
104
102
104
114
122
122
113
103
100
103
112
118
123
119
115
111
110
105
94
81
82
94
106
112
113
114
115
116
116
115
114
111
105
102
107
113
116
117
116
116
114
110
102
99
97
98
100
134
130
120
113
112
112
118
118
115
109
103
103
108
115
122
124
120
109
103
101
102
104
98
94
96
103
108
106
100
99
102
107
110
110
112
111
114
117
123
122
114
105
103
110
113
113
106
104
101
102
119
120
117
112
114
119
120
116
109
104
102
104
108
112
114
117
121
120
113
105
102
108
108
107
106
108
111
108
104
105
112
113
107
101
101
109
117
121
122
119
111
103
103
112
125
129
117
107
98
98
95
96
101
103
98
94
95
104
111
109
103
105
108
109
108
111
121
130
127
115
106
107
108
106
107
113
122
127
125
124
122
114
108
101
100
102
101
100
100
105
109
110
112
115
121
123
115
107
99
102
116
115
117
115
103
89
88
102
114
120
115
108
107
106
105
107
112
117
116
115
118
122
121
112
106
110
120
127
126
117
108
105
109
116
119
115
104
96
93
99
108
114
117
114
107
104
105
114
120
125
132
135
135
131
123
115
109
108
113
117
118
117
113
107
104
103
107
111
113
112
114
120
125
124
116
110
111
116
117
110
100
98
103
112
116
116
114
112
112
111
111
115
120
120
114
107
105
114
123
129
111
115
119
121
121
119
113
104
101
105
113
116
117
112
111
114
123
132
132
118
102
99
109
122
125
119
116
117
120
117
108
103
101
94
91
96
106
113
114
111
110
114
125
132
129
117
108
105
107
107
112
99
94
102
111
120
116
111
112
116
118
114
109
110
118
129
134
131
122
111
104
105
111
121
128
127
117
113
107
110
114
116
110
101
95
99
106
105
102
98
102
112
122
124
120
113
107
106
105
101
119
100
89
94
109
120
128
128
125
122
117
111
104
104
115
126
123
109
96
98
113
123
125
124
124
120
111
100
96
103
114
118
114
108
108
111
107
105
101
106
112
113
113
110
108
109
109
109
114
117
101
101
104
109
115
119
121
120
115
112
107
103
102
105
111
119
116
106
97
100
112
119
119
110
107
106
105
106
110
114
115
114
109
108
107
106
105
106
108
115
118
114
112
108
113
113
111
108
113
120
100
102
110
118
123
119
110
106
112
114
111
105
103
111
120
120
115
111
110
111
108
102
102
101
102
102
102
107
111
109
108
112
118
120
114
107
104
108
112
115
115
115
116
115
114
112
109
108
112
118
122
107
102
103
112
118
119
117
117
120
120
117
115
120
125
120
111
108
115
118
108
94
96
112
126
120
103
94
90
91
94
106
124
131
123
110
102
109
119
119
117
116
114
115
113
113
111
110
113
119
129
121
110
102
106
116
125
125
115
109
109
111
110
110
116
115
109
108
112
117
114
103
100
113
130
131
116
104
96
95
95
98
107
113
112
104
101
105
116
118
110
104
101
111
118
124
116
109
107
108
122
124
119
111
108
113
119
119
113
104
102
102
98
95
98
102
101
101
101
108
116
114
111
110
115
118
117
113
110
112
111
108
101
96
96
99
103
107
111
111
109
102
102
106
112
112
110
105
102
103
115
114
113
109
110
112
116
118
115
109
104
104
106
109
107
101
94
92
95
101
109
118
125
123
116
113
111
109
109
110
113
112
106
95
93
100
107
108
107
107
109
114
108
100
92
92
98
101
100
100
113
112
115
118
114
110
107
109
114
112
107
108
116
125
123
112
102
99
103
106
108
117
126
125
116
107
106
110
111
105
99
97
102
103
104
104
105
104
104
105
107
104
98
93
89
92
97
101
100
101
112
112
118
120
114
102
95
99
109
114
112
110
110
114
114
111
105
106
108
107
106
108
113
111
101
94
98
112
121
115
100
96
103
115
116
106
101
100
104
107
106
102
96
94
97
97
98
104
113
116
110
108
104
98
93
94
100
108
113
108
104
102
104
108
110
111
105
98
91
86
87
95
105
111
109
104
103
107
111
109
104
108
113
115
109
102
98
101
105
104
103
101
103
101
99
97
98
104
112
113
106
107
103
96
94
103
114
116
112
104
100
102
103
106
110
111
107
97
85
80
88
100
112
118
118
112
104
97
93
96
104
111
111
103
90
88
96
104
106
101
96
95
96
95
93
93
95
98
99
99
98
102
105
107
110
113
110
105
102
104
108
105
97
92
95
103
109
109
106
105
105
109
109
109
108
103
97
94
96
101
105
104
98
91
87
89
98
105
108
100
94
93
98
100
98
92
90
92
97
101
103
99
96
95
100
102
102
100
104
106
107
101
95
95
102
107
110
115
119
114
104
95
95
104
109
108
103
105
109
111
108
104
103
103
101
100
103
104
102
97
100
107
116
114
104
98
94
96
103
106
110
109
103
98
99
102
107
109
114
114
110
106
107
115
123
121
111
105
106
107
103
97
99
104
109
110
113
114
113
109
107
113
121
121
110
99
97
102
103
104
105
109
113
109
105
105
109
110
109
104
109
114
116
115
112
110
108
111
115
114
113
111
113
117
120
117
109
102
102
106
111
113
108
99
90
94
105
113
109
100
97
104
113
113
102
93
95
103
112
112
105
98
98
104
108
115
120
119
114
107
102
102
106
110
109
108
107
109
107
102
98
97
101
106
106
105
106
106
104
104
105
104
99
94
95
104
115
116
109
101
97
96
97
98
102
106
110
114
114
110
105
98
101
105
109
108
104
102
103
107
100
102
103
106
108
106
106
106
106
101
96
94
100
106
109
105
104
101
101
98
96
94
98
109
123
132
127
116
106
103
105
104
101
102
109
114
114
111
107
107
109
109
105
100
93
90
89
90
93
97
107
114
115
111
108
107
106
104
104
107
111
116
117
116
108
104
102
103
105
104
101
102
107
117
125
122
111
100
96
101
104
106
104
104
106
102
101
105
110
116
115
109
98
89
87
94
100
101
99
94
101
106
106
104
102
105
108
105
97
94
104
116
120
114
106
103
109
115
116
113
108
101
97
98
102
105
103
100
99
101
102
100
100
100
96
93
98
108
118
123
115
107
99
97
98
101
102
105
107
105
134
135
121
107
100
111
124
127
123
115
112
114
117
117
112
106
106
114
125
134
133
125
121
120
118
112
105
107
116
124
122
111
107
111
117
118
113
109
109
111
115
122
128
127
115
101
96
103
118
121
125
131
122
110
108
112
116
115
114
115
121
123
117
114
113
118
125
135
143
142
136
130
130
133
125
109
96
102
122
135
130
112
98
100
105
104
99
103
114
126
131
126
113
105
103
106
114
122
119
119
115
119
119
119
124
132
135
129
122
121
124
126
127
127
130
132
133
136
139
134
126
119
120
123
119
107
95
97
111
126
129
125
121
122
119
107
91
87
100
118
129
124
111
102
105
117
128
126
116
107
117
116
114
114
123
131
135
132
124
115
112
117
125
135
135
124
113
112
120
121
112
101
99
106
113
113
109
105
104
102
105
118
133
140
135
121
109
103
103
103
106
109
111
112
110
111
114
112
107
105
117
115
110
110
115
122
124
122
119
116
112
109
107
111
110
108
107
108
113
114
110
104
107
113
119
125
127
124
115
105
99
105
111
114
108
108
113
127
131
117
102
97
104
110
110
108
113
110
107
106
116
117
116
115
124
129
128
124
126
130
128
119
106
98
101
109
118
120
116
114
118
120
122
122
120
119
119
120
118
118
115
107
101
98
99
104
112
121
123
115
106
102
107
113
110
106
106
108
110
110
119
125
120
113
113
117
119
119
124
123
121
120
121
123
120
117
115
111
111
112
118
123
126
124
119
117
114
114
113
118
119
115
108
108
116
124
125
118
105
101
103
110
117
120
111
102
97
103
114
124
117
120
114
103
97
97
104
107
108
104
102
110
124
130
121
111
107
110
115
119
122
128
130
126
120
117
120
122
122
120
119
116
108
106
116
128
136
130
117
112
112
114
115
113
109
101
99
102
109
116
113
117
118
114
104
102
108
115
116
115
113
116
120
116
108
106
113
120
126
131
136
137
132
123
117
116
118
121
120
119
119
121
119
115
116
119
124
125
119
114
115
112
105
97
96
103
111
112
109
106
111
119
126
125
115
111
114
123
128
126
126
122
116
111
114
120
122
121
119
124
129
126
120
118
119
118
111
103
101
107
118
125
127
126
122
117
110
105
102
102
108
110
107
101
101
107
117
123
119
116
111
109
112
115
115
114
112
108
109
113
115
114
109
108
116
121
121
117
114
113
111
109
113
123
134
133
118
103
102
117
129
128
114
107
112
119
116
105
98
101
107
110
114
118
121
122
121
121
121
122
114
111
108
111
115
116
111
102
102
107
113
115
113
107
101
98
101
111
120
125
120
112
112
119
128
128
118
111
115
131
141
131
107
95
108
130
135
116
99
98
105
110
113
116
119
121
117
114
118
123
115
119
118
115
116
115
117
118
118
119
119
120
120
114
107
99
96
105
116
124
122
113
107
106
112
116
116
113
115
120
122
117
106
98
107
125
133
123
108
102
104
107
106
105
108
110
110
110
114
119
116
117
115
113
111
113
116
122
125
121
113
107
111
122
129
127
118
108
105
106
107
105
102
105
112
123
129
128
118
104
95
97
105
109
109
106
110
118
119
115
106
105
108
110
114
115
113
111
111
111
118
116
114
113
114
114
114
115
117
114
108
103
104
112
125
130
128
118
104
97
99
108
116
120
123
127
130
129
123
114
107
107
115
116
111
105
105
108
113
111
107
105
110
120
125
126
123
120
113
106
115
117
117
119
122
124
119
112
111
114
118
119
112
106
107
115
118
113
101
92
97
114
127
129
121
111
105
104
114
127
137
133
118
109
109
114
119
116
111
106
107
112
120
120
117
117
120
122
118
114
114
125
126
124
122
118
110
105
106
116
130
132
124
117
114
113
107
101
93
93
99
107
109
105
101
98
97
101
111
124
132
127
114
106
108
119
127
125
116
111
112
117
119
115
104
96
94
104
118
124
119
130
129
122
117
106
97
95
106
122
130
127
120
119
122
121
113
108
106
106
107
108
106
102
101
105
112
118
119
120
121
121
116
111
110
114
115
114
113
113
112
112
113
113
111
104
97
100
108
115
117
119
117
115
113
107
99
96
104
113
116
114
113
116
121
127
133
133
127
119
111
110
117
122
120
113
107
109
115
119
120
120
116
113
112
113
110
107
111
110
110
108
109
114
124
124
116
103
102
105
115
113
112
113
115
112
106
100
98
98
103
112
117
118
119
123
129
131
131
122
111
105
108
117
119
109
95
91
100
112
116
111
108
115
116
115
111
110
114
119
117
111
109
114
118
116
108
100
99
109
116
124
125
119
111
105
104
107
111
108
107
112
120
121
118
106
102
104
114
120
117
105
98
101
107
109
105
100
101
108
113
117
122
127
125
116
107
109
116
122
119
112
110
112
107
103
100
104
108
113
117
127
129
118
104
99
110
125
129
119
106
104
111
119
118
109
102
101
107
116
118
113
105
100
103
109
113
114
116
119
123
124
125
127
123
120
118
117
115
110
103
102
107
116
116
114
120
125
124
116
112
108
111
104
100
104
123
141
137
114
96
92
103
116
122
124
124
121
116
113
113
113
107
101
98
102
111
122
129
129
122
115
111
114
119
121
121
117
111
106
103
106
113
115
117
119
125
125
121
114
109
100
101
104
104
110
122
129
123
111
99
97
104
113
119
124
126
122
114
109
107
106
100
94
92
97
107
116
120
117
116
113
115
116
116
112
109
108
111
116
122
122
117
108
100
100
104
108
107
102
112
110
110
112
114
112
103
97
99
106
109
109
106
106
109
114
116
114
109
105
105
108
106
101
99
101
104
106
106
109
116
122
125
119
114
108
109
115
122
126
125
120
112
109
103
100
103
107
107
103
112
112
107
101
97
96
95
96
103
110
110
104
101
104
106
111
116
116
112
110
109
114
118
117
113
110
110
113
115
116
114
110
107
108
114
115
117
118
121
121
115
107
103
110
115
115
113
112
114
117
108
104
103
104
103
104
112
124
133
129
115
103
101
105
109
110
115
120
121
116
112
110
115
117
115
114
115
118
118
112
99
88
92
107
118
118
108
101
104
111
111
104
101
104
109
112
113
116
121
123
111
105
114
127
129
122
119
126
137
139
128
113
105
105
108
109
110
111
114
115
114
113
115
118
120
121
120
115
108
100
93
95
108
123
130
121
108
100
100
102
102
100
98
98
103
111
120
121
122
116
112
113
122
131
125
111
102
102
113
124
123
114
107
106
110
110
110
111
114
116
116
115
116
121
123
124
124
123
116
105
96
103
116
122
120
116
112
112
107
100
94
92
98
108
118
126
126
120
113
107
99
110
119
124
116
105
98
102
110
113
109
105
106
111
115
118
120
123
127
121
113
110
115
116
113
111
116
123
121
107
97
98
104
107
106
108
113
115
112
101
92
94
111
127
133
126
112
109
113
113
107
104
109
115
119
117
113
114
119
119
114
106
105
109
117
121
122
121
116
111
110
118
124
124
118
111
109
111
112
108
106
104
104
107
116
126
129
121
112
103
99
101
111
120
123
112
103
105
116
120
118
103
92
98
109
116
120
121
118
115
110
106
105
109
113
118
114
105
96
99
109
120
125
126
127
125
116
106
104
113
120
118
109
106
115
124
124
113
105
107
111
111
106
101
103
108
108
106
105
105
105
99
94
96
103
113
123
126
118
103
95
96
104
110
114
116
113
106
101
104
110
110
106
103
108
112
110
101
97
107
122
129
120
105
99
104
108
109
106
108
111
111
108
106
104
109
112
110
104
100
98
102
104
109
112
121
125
126
120
110
100
97
102
109
114
115
113
112
114
115
113
109
103
101
101
102
101
96
93
97
110
123
127
114
96
92
104
121
124
115
109
109
116
119
114
108
107
112
118
119
113
109
106
105
112
122
126
125
120
120
116
112
111
115
119
115
108
107
114
120
119
113
113
123
132
129
119
108
102
97
95
99
105
107
102
97
102
117
129
123
112
106
111
118
116
110
108
113
119
123
122
122
116
110
110
113
118
118
118
117
121
122
121
120
118
115
108
106
111
118
117
107
103
112
127
134
129
119
110
101
92
83
88
103
117
119
110
106
109
112
107
99
94
101
112
120
119
116
114
113
114
123
126
121
111
108
112
117
117
116
117
118
112
105
98
98
100
103
105
109
110
106
101
97
101
107
110
108
106
105
106
102
98
103
111
119
116
107
101
100
101
100
95
94
100
110
116
116
114
114
110
110
112
110
106
107
114
119
118
112
105
105
106
104
96
89
88
91
96
97
100
106
113
111
101
97
100
103
104
105
108
107
101
93
92
98
106
108
105
105
109
112
108
99
96
98
102
108
114
116
111
107
103
101
104
108
114
119
116
104
91
95
111
126
123
109
97
97
102
102
99
105
115
119
111
103
104
110
112
105
94
93
98
103
105
103
100
99
104
111
116
112
105
96
94
100
105
112
115
118
109
109
108
107
106
107
111
117
115
107
99
98
107
120
120
110
99
102
111
116
113
111
113
114
108
101
103
115
125
119
105
100
111
126
132
123
107
97
103
111
113
107
92
83
91
102
113
122
127
126
104
106
105
107
106
109
114
117
114
108
103
101
101
102
102
101
99
101
106
110
108
106
104
105
102
101
104
115
126
125
114
110
112
119
124
121
112
106
103
105
105
103
97
94
95
103
109
119
120
119
93
98
101
103
105
109
117
116
112
107
106
103
99
98
102
107
108
102
98
101
105
106
105
105
106
106
107
112
114
112
108
105
107
107
110
109
108
103
94
84
81
89
101
105
104
103
105
108
105
102
93
101
107
109
106
105
104
106
110
114
116
112
106
103
107
109
108
104
102
110
118
120
119
117
114
108
102
99
99
101
103
105
111
113
110
103
96
96
93
88
86
93
99
102
102
98
96
95
94
96
99
107
110
108
105
101
98
99
105
113
117
116
113
113
108
100
91
93
105
115
119
119
117
119
119
108
102
100
102
102
102
106
112
113
107
94
93
99
112
118
117
110
101
100
100
96
87
78
83
98
108
107
101
96
97
103
104
102
102
104
107
107
109
110
107
97
86
89
101
108
109
106
107
107
106
99
103
115
120
114
106
105
112
115
108
98
94
100
113
117
113
106
100
102
105
104
95
89
92
102
109
107
102
98
100
106
105
103
104
104
104
105
103
104
107
108
108
107
108
108
109
111
108
103
91
86
97
118
131
128
115
108
114
120
118
106
96
100
108
110
102
95
97
105
113
116
112
109
108
109
107
107
111
113
112
107
102
101
104
107
109
105
101
103
106
114
119
119
114
112
111
112
108
100
92
94
103
114
119
118
110
105
106
111
112
104
96
98
107
112
109
100
100
106
112
113
108
106
105
107
110
108
111
114
113
106
97
97
104
110
109
102
98
97
101
105
106
104
102
104
108
110
107
99
98
104
110
110
105
99
98
98
98
101
103
103
99
99
104
107
110
110
110
107
105
105
101
98
102
107
111
105
102
105
109
106
101
101
107
111
109
102
100
100
99
101
101
100
100
103
108
116
119
112
102
96
95
101
104
104
101
100
102
108
115
118
114
107
100
98
105
110
112
110
105
104
106
108
104
100
96
96
102
103
103
104
106
106
101
93
93
99
107
112
113
113
115
115
113
109
108
111
116
113
105
96
93
98
104
110
108
106
106
114
122
126
120
110
106
104
105
106
110
114
114
114
110
107
100
90
135
137
125
118
123
137
142
136
127
116
112
112
113
117
116
113
113
119
128
128
119
112
112
121
126
121
106
98
100
113
126
128
124
119
114
116
117
116
116
113
112
109
108
106
104
104
100
95
95
104
128
128
121
118
122
126
128
124
123
123
123
122
119
114
112
117
125
135
137
127
113
105
102
104
108
111
107
97
91
97
107
115
116
116
119
125
127
126
126
127
129
123
108
106
116
125
123
109
97
104
102
102
115
126
128
122
118
116
116
118
118
120
127
131
132
133
134
133
127
119
111
107
103
104
109
119
121
112
101
98
104
113
116
120
123
122
113
107
113
129
142
138
123
116
119
129
128
111
98
102
95
97
113
124
127
120
116
118
118
114
113
119
128
134
131
121
114
111
114
115
117
119
122
125
129
132
133
129
121
111
107
111
120
129
126
114
102
96
103
116
125
128
125
117
115
112
111
108
100
105
121
120
116
115
115
115
111
111
114
119
124
126
126
122
117
110
107
107
111
114
117
120
125
126
123
120
123
132
133
126
115
111
119
124
118
106
103
111
120
117
109
108
112
116
116
115
114
111
104
106
131
130
123
119
120
120
111
105
107
115
122
122
118
113
114
116
118
122
123
119
115
112
112
112
109
105
109
121
127
123
113
108
114
121
117
108
108
121
129
124
111
104
108
115
119
117
114
112
109
108
122
120
120
122
125
124
118
114
113
112
106
104
109
116
119
117
117
121
125
124
118
112
112
114
115
115
114
115
114
109
104
104
110
120
124
123
120
122
123
118
112
103
105
107
108
104
103
110
120
126
119
113
114
118
121
120
120
120
121
117
109
106
114
119
116
110
108
110
115
119
122
124
122
116
111
111
112
116
118
117
114
107
106
108
116
121
119
111
105
105
110
111
111
109
108
107
108
112
117
121
129
124
123
120
116
111
110
110
114
117
123
128
126
114
106
106
113
115
114
114
124
135
135
122
107
99
104
109
117
121
124
121
113
108
108
112
118
116
111
108
117
124
123
116
115
119
122
117
107
100
124
119
117
114
112
111
112
113
115
118
124
126
121
112
108
113
121
121
117
117
124
132
135
129
118
109
103
101
104
110
118
124
123
117
108
110
118
126
125
117
118
122
123
121
117
120
122
124
112
103
103
93
95
104
112
119
126
130
129
121
112
111
118
123
125
120
114
114
120
125
125
121
118
118
114
109
103
102
105
111
119
124
120
113
108
109
113
114
113
107
108
111
123
126
127
123
124
129
129
119
108
106
106
107
112
117
125
129
128
121
113
115
126
133
126
113
107
115
132
140
136
124
112
104
98
99
103
105
112
118
123
122
113
106
107
115
115
108
101
104
111
121
126
128
126
123
122
127
132
127
124
127
123
116
112
115
122
127
126
120
118
120
122
120
113
107
107
113
122
127
127
121
112
105
106
106
106
105
108
116
125
127
116
108
108
117
121
113
106
106
120
130
130
122
111
109
109
112
119
123
115
119
121
122
119
118
122
126
126
121
113
104
103
111
118
118
113
107
105
109
113
113
107
105
109
114
116
115
108
105
107
112
115
112
108
106
108
111
112
113
119
127
129
127
122
118
114
112
110
109
116
121
126
129
126
122
120
121
121
116
110
105
106
114
122
123
118
112
108
108
111
111
107
105
106
114
122
128
119
102
90
95
107
114
110
102
101
109
116
117
114
116
125
131
134
135
134
128
116
105
140
135
126
119
120
119
116
110
108
115
128
130
120
108
100
105
110
111
106
99
97
101
107
109
109
113
120
125
123
115
109
109
109
113
114
115
117
115
113
108
107
113
120
119
113
107
112
119
120
115
143
133
118
114
123
128
119
106
108
124
138
134
114
97
91
97
102
107
106
102
100
104
110
110
109
109
113
120
124
126
125
121
116
116
118
119
115
107
101
103
111
118
118
112
99
86
85
95
113
125
131
126
115
118
125
126
114
106
114
126
126
113
100
99
105
110
115
123
128
126
118
113
113
112
109
108
111
116
121
122
122
123
119
120
119
117
112
105
103
107
111
111
113
113
113
106
101
103
112
119
123
117
110
105
103
99
99
108
119
123
119
113
109
109
106
110
117
130
134
129
120
114
116
118
115
110
107
108
111
114
116
119
114
114
118
121
123
119
113
109
107
107
108
112
116
120
118
117
117
115
110
101
98
97
98
103
112
119
117
111
115
124
127
119
106
99
103
109
115
119
123
124
117
110
104
103
106
108
111
113
111
108
105
109
117
121
121
115
110
110
116
118
118
116
113
109
105
103
108
113
104
102
107
116
124
131
130
121
107
98
101
112
123
121
116
109
108
109
114
121
129
128
116
100
91
96
107
117
117
113
110
108
111
118
119
113
106
102
106
111
117
116
120
121
119
110
102
99
104
113
111
109
114
121
123
121
118
115
107
99
95
101
111
119
121
121
123
124
126
123
121
119
114
107
101
101
107
114
116
116
116
117
121
123
127
123
119
115
114
111
102
101
104
111
114
111
108
112
115
118
115
112
113
112
105
102
107
118
122
116
106
108
117
126
123
118
118
123
124
121
118
119
122
123
116
109
107
109
112
111
108
107
111
119
128
135
135
127
117
111
105
103
102
105
104
106
114
123
126
124
111
110
113
116
114
113
116
122
122
117
112
115
123
127
121
112
109
113
117
119
121
125
129
125
117
110
109
110
108
103
100
105
112
119
125
124
122
116
109
110
120
126
119
109
99
100
108
118
119
116
100
106
113
120
122
116
109
104
107
111
113
114
111
111
110
110
111
115
116
117
117
121
123
121
114
110
112
118
120
118
117
122
125
120
113
108
107
105
104
107
117
124
124
111
96
89
98
109
117
115
106
107
111
112
105
97
94
97
108
116
116
111
106
103
104
106
111
116
116
110
108
110
117
120
112
103
108
123
137
135
123
110
107
107
108
105
103
103
108
110
108
108
111
112
107
100
102
116
133
130
108
109
112
116
116
114
113
115
115
115
116
121
122
118
108
103
109
117
116
106
94
94
104
112
110
100
98
109
118
116
100
91
97
111
117
113
107
111
117
120
112
110
114
120
116
111
110
117
127
124
101
101
111
122
133
133
127
117
109
109
115
124
130
126
119
113
112
116
119
115
106
96
98
108
116
115
108
103
98
96
96
102
112
119
116
112
110
113
113
111
110
112
115
116
117
118
120
119
105
95
96
101
111
120
121
114
109
109
111
115
115
113
113
120
127
127
118
116
120
127
126
114
105
107
117
127
128
120
108
103
108
120
125
119
109
104
107
108
106
100
100
98
96
97
107
122
130
123
109
97
93
103
117
124
119
107
102
112
122
124
115
108
108
116
121
119
112
109
111
113
113
109
107
107
109
112
118
121
116
108
107
116
125
125
119
115
112
111
110
107
99
94
92
96
107
113
111
112
117
125
104
105
110
120
121
111
103
104
112
116
113
110
111
112
111
104
100
102
101
97
99
107
117
120
114
108
107
110
112
107
102
104
112
124
131
131
125
119
116
111
101
95
100
113
120
113
100
97
106
117
117
105
101
106
110
105
101
99
103
106
103
106
110
111
107
101
100
103
105
108
113
116
117
117
116
119
121
118
115
115
113
111
112
117
124
125
117
107
103
102
100
98
103
113
117
115
108
100
93
90
109
111
112
109
104
101
103
109
108
103
100
105
111
112
107
106
109
113
117
118
119
115
103
95
99
113
121
117
106
104
116
129
133
124
113
107
109
107
103
96
95
99
106
108
109
113
117
115
107
98
111
120
122
115
106
102
103
106
107
106
107
110
110
108
104
105
110
111
109
110
112
115
110
100
99
102
106
103
96
98
114
130
136
119
98
92
104
117
116
101
92
97
113
122
118
110
107
113
115
110
112
115
111
105
103
102
103
103
106
111
112
106
99
97
100
104
107
103
101
106
117
128
130
125
116
107
103
103
109
115
118
114
108
102
95
90
95
103
110
102
94
96
109
121
118
105
92
92
97
98
97
103
104
105
105
102
102
103
108
111
109
104
100
101
106
111
113
111
110
113
117
119
118
116
111
103
96
95
103
113
109
97
93
103
119
124
112
99
96
102
107
107
105
103
102
101
99
98
96
97
100
115
123
118
108
101
103
109
110
109
111
117
117
114
108
112
120
123
120
111
105
105
107
107
103
97
90
89
96
104
107
100
97
106
125
137
127
106
96
102
113
119
112
102
103
110
116
115
114
115
115
123
121
110
100
101
109
116
112
108
109
116
120
117
107
106
112
120
118
108
100
102
107
105
99
94
98
106
112
116
113
109
103
101
105
112
114
108
102
104
109
116
117
117
118
118
116
118
119
120
98
98
94
92
96
104
112
115
111
101
95
97
106
115
116
113
111
112
115
111
102
98
97
98
98
98
105
112
118
118
113
110
110
112
113
111
108
106
106
108
107
108
106
106
108
110
115
119
123
121
89
86
88
94
103
108
113
113
110
104
97
96
100
112
118
115
110
113
123
127
117
105
102
110
119
118
109
104
106
110
113
112
113
117
120
118
110
108
107
114
115
107
97
89
92
102
112
120
123
123
97
96
100
109
117
121
118
112
108
106
108
109
110
111
111
107
110
120
137
145
136
119
111
116
124
124
117
116
121
125
120
112
107
105
106
107
108
111
117
121
119
112
108
102
103
106
110
112
114
111
100
102
108
110
114
111
108
106
104
104
106
109
109
111
113
112
110
111
117
126
127
115
102
94
98
104
116
130
140
134
117
105
105
111
113
108
105
106
107
104
101
104
110
113
111
108
108
109
105
94
106
118
125
118
105
92
89
96
102
105
105
105
110
118
123
118
106
92
93
103
115
114
104
95
93
97
105
114
116
109
100
100
110
126
128
117
103
97
96
96
96
98
99
100
101
102
104
99
95
94
113
131
138
129
115
104
101
102
105
106
110
114
120
122
118
103
89
89
98
114
123
122
116
111
111
108
106
101
91
85
85
96
110
115
110
100
94
97
104
108
104
96
89
90
98
101
93
80
83
100
110
116
114
109
111
115
116
115
109
106
105
107
111
113
109
99
90
94
103
107
107
105
107
109
111
108
111
114
109
102
97
98
103
104
100
96
95
99
104
106
99
94
94
101
105
102
91
80
87
102
110
107
101
96
98
106
115
117
116
111
103
97
99
103
109
110
108
107
105
99
96
98
105
109
106
102
104
117
129
129
118
109
106
113
114
109
100
101
106
111
112
110
110
111
111
106
98
97
100
104
114
113
112
112
110
108
110
114
116
118
113
109
105
105
109
115
118
115
111
106
108
113
117
116
110
102
98
104
114
120
116
108
107
113
115
107
94
96
108
123
124
114
107
107
111
114
111
110
107
107
114
107
108
115
117
111
104
103
110
117
117
114
111
107
105
105
107
105
101
101
108
114
115
107
98
97
99
104
109
108
107
108
109
114
113
105
96
98
106
111
108
100
98
105
108
110
111
109
110
110
108
97
98
106
110
104
96
99
104
108
106
103
103
104
101
101
99
97
93
92
99
109
113
101
89
86
96
112
120
120
115
113
118
123
128
128
121
111
99
93
92
98
105
106
107
108
111
116
111
102
102
102
107
110
105
101
98
100
101
100
99
100
104
107
107
104
104
102
100
98
104
114
120
116
102
94
95
105
113
119
116
111
105
112
123
134
129
112
97
91
94
99
104
106
110
115
118
117
108
96
122
118
113
117
137
151
149
134
122
113
110
107
112
120
125
122
116
117
121
122
120
119
122
126
129
126
115
103
95
100
115
127
126
114
104
103
110
112
108
107
109
118
118
112
111
118
127
123
108
103
127
120
116
119
126
133
138
140
138
126
110
99
99
103
107
109
112
114
111
105
103
107
112
113
120
135
139
121
99
94
111
128
129
117
112
119
130
129
118
115
121
125
121
116
121
132
133
119
103
103
112
110
117
125
122
111
114
124
133
128
113
101
100
103
109
114
116
113
106
103
108
113
111
107
116
139
153
143
121
110
115
120
114
104
107
118
128
127
123
127
136
134
122
115
119
128
127
114
100
106
106
108
120
126
122
112
105
112
120
120
116
108
104
107
112
117
116
111
110
116
129
133
130
123
126
136
141
135
126
120
118
115
107
104
108
114
117
114
112
118
122
122
118
111
107
111
121
120
112
109
127
126
122
121
123
124
116
111
112
118
124
124
121
119
120
117
111
106
109
114
120
123
125
122
117
115
115
120
124
120
115
114
121
126
124
119
116
113
108
105
107
113
115
112
107
110
121
131
124
111
129
119
110
109
120
126
120
111
106
111
122
130
132
129
124
116
112
115
117
116
109
106
107
111
111
108
112
123
126
118
109
111
123
132
123
113
114
121
125
118
111
109
114
115
111
112
115
117
114
109
115
102
100
107
115
116
115
113
111
111
110
110
112
115
116
114
114
120
128
132
126
114
109
111
117
119
120
121
117
108
102
103
116
122
118
113
114
123
126
120
112
106
106
107
108
110
109
106
100
98
115
109
116
126
127
119
112
115
123
123
113
102
99
103
107
109
107
109
116
125
128
121
112
110
114
117
115
109
107
105
103
102
104
109
110
109
106
107
104
103
103
104
106
109
108
111
111
110
103
98
122
123
129
134
133
127
121
120
122
122
121
118
116
111
108
109
114
114
110
105
107
114
115
113
107
101
102
105
110
115
114
106
99
93
91
93
103
114
121
118
116
114
115
117
119
119
119
113
106
100
116
116
115
117
118
122
127
125
119
113
113
123
129
125
117
115
120
122
114
105
104
113
121
118
105
95
98
111
124
124
118
111
104
96
90
95
115
134
143
135
122
116
113
115
117
115
111
105
103
102
111
108
107
110
110
115
123
127
125
114
107
113
130
140
134
121
110
107
113
114
117
119
114
106
92
87
100
117
126
122
114
111
118
118
116
113
113
114
117
115
109
108
111
114
111
106
101
103
108
112
116
118
116
114
109
108
114
124
124
113
102
108
125
139
137
124
114
113
118
119
119
119
112
100
89
90
102
112
113
106
103
110
120
125
118
107
100
97
105
117
123
124
120
116
111
107
105
108
113
111
118
119
113
104
99
98
105
112
113
110
104
107
114
117
119
123
125
124
119
118
119
118
114
108
106
108
110
108
104
105
110
116
115
113
110
106
101
101
109
128
141
143
134
119
110
108
107
111
115
113
114
112
106
102
100
101
107
111
111
111
111
112
109
108
108
111
114
114
116
119
121
115
110
108
110
112
110
109
112
116
119
115
112
113
112
109
105
103
106
115
128
137
136
130
119
115
111
114
117
120
116
115
114
114
113
117
120
122
120
117
117
118
117
111
103
100
102
112
121
126
120
112
105
103
104
103
105
113
118
114
106
102
108
115
116
110
106
109
111
109
109
115
125
132
128
121
118
119
118
117
135
127
119
116
118
124
126
125
118
115
117
119
114
107
102
102
110
121
128
125
117
110
110
114
115
114
115
118
116
106
97
96
108
117
119
118
118
119
114
107
103
105
114
116
111
106
108
115
115
107
126
117
113
116
132
137
123
106
99
104
113
113
107
106
108
111
115
121
127
125
118
117
120
124
125
123
122
121
116
109
105
107
112
120
122
122
119
115
112
110
110
113
112
111
110
106
106
107
108
106
111
103
104
118
137
139
120
100
96
102
104
101
101
107
109
108
105
114
125
128
119
112
114
120
121
115
111
109
109
110
110
112
115
120
121
119
116
114
114
117
115
113
111
113
117
119
118
114
110
108
112
102
97
102
106
110
113
121
125
120
109
103
108
108
97
89
91
106
122
124
116
109
112
119
118
113
104
102
106
110
112
111
111
112
114
118
120
120
116
111
107
106
107
108
105
105
106
113
117
113
113
104
99
97
96
101
116
130
132
125
120
122
124
112
97
90
94
103
107
110
116
123
124
120
115
112
115
119
119
115
112
108
105
105
112
119
123
119
114
108
108
109
110
110
108
106
103
104
111
115
113
111
110
117
122
126
127
121
112
109
113
122
122
115
108
111
119
115
103
97
107
123
125
115
105
109
118
127
123
113
106
103
102
104
110
116
118
117
116
119
119
114
110
116
128
132
122
108
105
107
110
106
107
113
117
116
109
104
101
101
104
107
109
109
110
116
124
123
115
101
96
103
111
115
112
109
108
108
106
104
105
108
109
107
109
110
109
110
113
117
114
105
102
105
114
120
118
112
111
109
115
111
106
103
97
89
85
94
105
111
106
100
107
114
114
109
106
114
121
118
106
104
113
123
124
117
107
101
99
98
101
105
110
109
107
106
108
109
110
109
106
103
99
100
101
103
106
110
113
116
128
129
122
117
108
103
101
105
112
114
110
108
115
122
121
109
99
102
114
120
119
121
125
126
124
118
118
117
110
100
97
101
109
111
113
117
122
120
114
109
109
114
115
112
111
111
110
108
104
109
115
119
122
121
121
121
122
121
119
117
115
113
114
118
118
116
107
103
107
112
119
126
128
126
120
114
115
118
118
113
109
110
112
111
112
115
121
116
105
101
107
120
123
115
111
108
109
107
101
100
99
104
112
119
118
114
116
118
120
120
118
119
117
115
109
109
111
113
113
109
108
114
122
124
115
102
100
110
119
120
111
107
107
104
97
93
96
102
106
102
102
110
117
117
109
96
100
113
118
110
101
104
110
111
109
107
108
107
106
106
117
133
138
124
104
97
104
116
119
107
96
98
108
115
107
96
97
107
114
107
99
101
111
113
104
96
104
117
125
119
109
111
124
127
115
98
100
114
127
123
108
112
111
105
103
108
110
105
92
90
104
125
133
123
106
99
101
107
111
111
107
105
103
105
107
109
112
113
109
101
99
104
110
110
104
104
114
125
127
121
119
122
124
120
112
108
113
117
119
118
109
113
112
108
109
114
118
112
100
93
97
103
106
109
112
111
105
101
108
120
127
120
106
101
106
116
117
112
107
107
115
121
116
104
94
96
103
109
110
113
119
119
105
86
84
98
117
123
120
118
106
103
103
108
115
117
115
112
111
112
113
110
108
109
110
111
109
111
113
116
113
106
99
96
99
103
104
103
104
108
118
128
125
116
105
102
102
106
109
112
116
109
94
81
81
95
107
115
115
118
104
91
84
93
103
104
100
99
105
109
113
113
115
112
108
103
107
114
116
111
100
95
97
99
102
102
102
101
101
99
101
105
110
114
115
111
109
108
110
111
104
100
102
109
114
111
102
97
98
103
106
95
90
96
100
101
102
107
113
114
109
107
112
114
109
105
107
116
124
125
119
113
108
108
111
116
118
117
109
101
93
93
102
112
116
114
109
108
110
111
104
100
105
115
120
115
107
103
99
98
107
111
115
118
113
108
110
116
122
121
117
117
118
118
112
111
114
120
122
120
117
113
106
102
105
113
121
120
109
97
95
105
119
123
118
109
109
114
118
119
115
111
109
110
112
114
116
116
112
107
111
115
121
120
112
102
99
101
106
111
116
117
116
110
107
111
115
112
102
93
93
98
100
98
95
103
111
112
104
100
104
115
123
118
108
102
106
113
114
109
104
108
115
122
118
114
106
102
97
94
115
118
116
112
110
103
100
100
105
110
109
100
89
86
91
102
109
106
98
95
103
112
115
110
104
102
102
104
111
123
128
121
108
104
101
101
101
103
101
97
91
95
110
122
118
104
89
81
80
83
106
105
107
108
109
111
111
112
112
108
101
94
89
89
91
102
110
116
113
112
113
121
127
125
117
105
93
91
102
118
125
113
103
107
118
123
115
105
105
112
115
115
110
109
105
99
96
95
97
102
114
115
110
103
97
101
110
113
107
97
98
107
118
117
112
114
123
133
129
116
106
110
121
127
121
109
98
93
98
108
108
98
91
101
118
127
116
102
98
112
129
133
122
110
108
112
113
110
108
114
122
123
118
103
97
100
110
113
108
103
107
116
122
118
112
112
120
127
128
120
114
111
113
114
112
110
110
114
119
121
115
100
93
95
105
111
104
92
88
98
112
123
124
124
124
122
116
109
104
101
95
99
106
111
114
115
113
110
112
116
116
109
102
99
100
103
107
111
119
122
117
108
100
98
104
110
111
111
113
117
117
114
110
109
110
107
105
102
103
107
110
117
120
118
113
109
109
110
105
97
97
95
101
108
111
105
100
100
109
115
114
102
94
99
111
117
116
115
120
123
112
97
93
105
121
125
112
94
87
95
108
110
107
102
102
104
106
109
113
116
118
114
110
103
99
100
107
113
118
113
114
110
108
107
103
96
91
91
98
105
108
109
112
118
122
118
112
114
123
128
120
106
105
118
134
134
117
103
99
103
108
106
99
88
83
83
90
101
112
116
116
111
108
108
107
106
106
113
122
125
113
118
120
114
106
99
95
94
97
103
108
112
117
120
120
113
101
94
100
110
112
106
102
104
111
113
114
120
127
125
115
104
102
104
100
91
89
98
108
112
111
108
108
107
104
101
102
107
111
111
110
119
121
114
106
100
99
102
103
103
101
101
105
112
118
115
108
96
89
91
97
96
93
91
93
99
109
119
122
115
103
97
107
117
121
115
106
103
106
107
106
103
98
94
93
96
99
102
103
103
104
109
111
108
107
109
115
115
108
99
93
94
103
111
117
116
114
111
107
106
107
107
102
101
104
114
118
113
103
94
95
101
109
112
111
110
108
105
103
97
95
96
97
101
108
107
105
102
104
114
92
97
101
106
108
115
123
126
120
107
96
93
100
110
115
113
111
110
109
106
103
101
102
104
112
121
122
112
95
91
100
113
117
111
102
99
103
104
101
97
97
105
112
118
116
111
107
105
111
116
104
109
112
111
106
107
113
123
130
125
108
97
95
102
110
113
110
109
104
99
93
93
99
106
113
115
109
102
98
103
110
115
114
108
104
105
105
105
105
110
115
116
113
105
97
94
96
103
106
106
116
112
112
110
106
103
103
111
120
125
121
113
106
103
106
107
112
109
103
98
97
102
110
116
117
112
103
99
101
111
112
106
98
98
106
109
106
109
116
124
122
113
99
93
93
95
96
99
104
108
103
95
97
108
113
108
103
104
105
108
114
118
120
114
107
104
107
105
97
93
98
107
112
111
109
105
103
104
110
115
114
109
108
111
110
107
104
108
112
114
106
99
98
102
101
97
98
105
110
110
104
104
109
116
113
104
101
102
105
101
102
108
116
116
109
101
97
98
97
100
108
112
108
99
92
92
97
103
108
112
118
122
120
115
110
106
103
101
98
95
95
100
104
102
97
96
104
112
109
99
114
117
117
111
104
97
96
101
109
112
112
111
112
108
101
93
93
97
105
111
115
113
106
98
94
96
103
102
101
108
114
114
104
95
97
105
111
105
98
100
104
107
103
97
98
106
116
117
108
100
114
106
104
112
129
137
132
120
113
111
113
119
127
135
136
129
122
122
127
129
131
132
132
126
118
117
117
117
107
95
92
97
99
98
96
103
113
114
103
96
107
125
130
117
102
107
129
143
136
119
122
116
115
119
126
128
132
134
133
123
108
102
109
119
121
120
119
121
118
114
116
127
135
128
118
123
136
140
128
113
107
111
111
107
105
114
118
113
95
91
102
116
114
98
87
96
120
131
126
116
130
130
129
126
124
120
122
128
129
120
109
100
98
102
105
113
117
117
114
108
109
113
113
110
114
127
141
142
135
131
129
120
108
97
103
119
134
132
120
114
114
110
103
97
99
109
119
114
106
106
124
125
121
116
113
109
103
105
111
119
120
114
107
105
113
115
115
110
111
118
120
114
103
100
112
125
128
119
114
120
126
118
98
87
100
123
145
147
133
122
118
113
114
114
115
115
116
113
107
97
121
117
111
109
114
114
106
101
105
117
124
123
118
115
114
114
108
105
109
120
123
115
107
108
114
120
120
112
105
102
107
114
115
114
116
126
137
134
121
108
108
118
119
113
102
104
113
119
119
108
122
116
110
112
123
128
124
114
106
107
115
121
121
116
111
107
106
108
109
110
109
110
113
118
117
118
119
122
117
107
106
115
128
127
114
106
113
122
118
109
110
115
113
102
96
102
112
118
115
111
129
123
117
112
111
115
118
118
110
105
106
110
114
115
114
114
109
110
113
119
124
120
115
114
118
119
118
120
122
123
123
122
122
115
105
104
113
123
119
108
103
106
107
105
107
111
114
109
100
96
129
127
124
118
107
98
100
109
118
116
109
102
104
113
116
115
110
109
118
129
133
119
106
108
120
128
126
119
121
126
127
120
116
118
119
117
116
117
112
101
95
96
103
105
104
104
110
110
105
100
114
118
121
123
120
116
113
118
123
120
109
101
103
110
110
112
116
122
125
122
112
103
105
114
125
127
124
118
121
121
117
113
115
118
116
106
105
114
123
120
107
97
97
103
105
106
110
114
117
117
110
117
120
121
121
126
129
126
120
111
108
115
124
124
116
114
118
124
122
112
107
104
111
117
114
108
107
116
121
120
114
107
106
104
101
99
104
117
132
130
118
106
102
112
120
122
115
109
109
118
129
135
133
126
113
111
111
111
107
102
108
121
136
140
128
115
108
106
107
107
106
105
103
103
100
97
103
117
126
124
117
110
108
108
108
109
110
110
112
115
118
120
120
116
120
115
103
97
104
119
129
129
127
118
108
103
104
108
109
107
106
107
114
117
114
113
113
110
103
94
91
93
96
100
101
107
114
121
124
122
120
123
125
124
117
107
97
97
105
115
119
119
114
112
111
110
103
104
107
113
113
109
106
105
104
108
112
115
116
113
108
104
99
95
98
111
125
127
116
104
101
105
108
110
115
122
125
121
115
113
115
116
118
118
113
106
95
93
102
112
114
107
103
108
112
112
113
113
114
110
111
105
102
102
105
111
109
106
104
109
117
120
116
107
101
106
116
122
123
124
121
114
108
110
119
125
123
117
114
116
116
112
110
115
119
119
111
104
103
107
107
106
107
113
117
113
110
109
113
114
111
109
111
111
112
112
113
109
104
106
112
119
118
114
107
104
107
114
121
123
115
104
101
111
125
125
116
111
114
118
121
121
122
125
125
119
114
113
113
111
109
107
112
117
115
109
103
106
113
114
100
109
120
119
116
115
121
124
118
106
99
99
104
112
117
116
115
117
122
121
114
109
114
126
131
125
118
115
113
110
105
110
119
122
120
113
109
110
112
108
103
104
108
112
110
108
109
114
115
110
85
95
112
124
130
127
115
107
104
104
107
107
111
120
125
122
116
117
121
120
115
114
120
127
127
123
118
117
113
105
99
103
108
114
116
115
113
111
110
109
107
103
105
108
113
120
123
118
110
98
92
91
98
116
133
134
116
99
94
101
108
116
123
128
123
112
104
107
116
116
107
101
106
115
119
116
112
111
114
110
106
105
109
114
115
115
113
115
123
129
124
115
109
112
118
122
121
112
98
94
110
104
103
113
118
124
124
121
113
102
94
98
111
121
120
111
107
111
115
113
104
97
104
114
121
118
114
114
117
117
112
106
108
110
112
109
108
113
122
128
124
118
117
118
113
106
102
102
103
105
114
113
118
121
115
109
114
120
119
110
101
100
106
110
114
120
126
124
114
103
100
104
112
119
122
123
123
124
125
122
115
106
100
101
109
113
113
113
114
116
115
112
112
112
111
107
103
105
111
110
112
110
114
117
112
104
103
105
110
114
118
119
115
107
106
115
123
117
100
89
93
106
117
120
120
121
121
123
120
117
116
109
100
99
106
114
119
117
118
125
123
112
100
102
117
132
131
118
111
107
108
103
96
94
92
92
98
108
116
115
111
108
115
117
116
109
102
96
92
91
96
107
118
121
121
120
117
113
109
113
119
123
116
100
97
97
101
104
111
120
123
116
104
103
112
123
125
120
114
107
111
104
95
90
89
92
98
109
119
114
98
88
97
114
119
111
99
99
107
109
107
108
115
120
120
119
118
120
120
118
120
120
113
100
87
84
93
102
108
109
110
110
111
109
105
101
102
105
108
110
121
116
103
98
101
106
107
109
112
115
109
97
94
100
110
114
110
109
110
110
109
110
113
114
113
115
120
129
128
118
106
100
99
99
101
107
119
123
118
109
106
106
106
109
112
112
106
95
84
90
127
119
107
99
101
110
118
118
117
120
125
122
114
112
117
119
111
102
98
105
115
121
119
114
113
112
113
115
114
107
100
97
102
111
121
129
131
124
114
110
114
118
116
111
114
122
121
107
86
82
116
113
109
105
105
111
116
119
115
114
119
126
126
122
117
112
108
106
110
117
126
127
122
118
113
110
106
104
102
101
101
110
117
119
114
111
110
110
108
110
116
123
123
113
104
106
116
121
117
107
110
107
109
109
108
108
109
110
109
109
115
124
124
112
99
96
106
117
121
118
116
115
116
114
109
110
117
120
113
103
100
111
123
122
112
104
108
119
122
112
106
107
112
108
96
91
101
119
131
128
110
114
112
107
103
104
109
107
101
99
107
115
112
98
88
90
100
105
104
102
104
107
107
103
103
109
122
129
120
108
101
106
115
119
118
116
119
122
119
110
104
102
101
96
91
91
102
116
123
122
117
120
114
106
106
114
117
110
95
91
100
108
105
97
91
92
95
96
96
102
109
113
111
107
105
106
106
106
109
114
117
117
114
110
110
111
110
107
105
106
110
113
106
93
88
95
110
120
118
113
121
111
96
96
107
117
116
110
102
106
115
118
109
99
95
100
108
111
115
117
116
116
113
109
106
100
92
90
97
109
122
126
121
108
99
98
105
108
107
107
111
114
110
97
91
99
115
122
114
106
112
99
85
85
95
103
104
105
110
115
117
112
106
104
106
113
120
124
125
118
111
105
102
100
99
100
99
97
96
100
104
108
108
100
101
105
110
111
108
106
109
111
110
103
97
102
112
117
111
101
111
107
102
99
100
104
111
117
122
120
111
106
106
110
114
115
118
119
118
112
107
103
102
105
107
107
104
101
102
102
100
93
91
97
105
113
112
110
110
113
112
109
101
94
92
95
104
111
111
106
114
107
105
110
114
120
123
124
124
122
117
115
115
116
114
113
110
111
108
102
100
103
110
114
112
106
103
103
107
107
102
101
104
108
111
109
106
107
113
118
120
111
102
95
97
104
108
108
105
103
103
90
91
102
113
116
112
109
107
111
112
113
115
115
114
114
112
108
103
97
98
98
98
98
99
104
110
114
111
107
104
105
107
108
107
104
106
110
112
113
111
110
111
113
116
119
116
106
94
92
104
106
108
111
110
111
109
107
105
107
108
110
110
113
114
116
118
115
111
108
106
100
95
94
103
118
123
119
112
113
114
105
96
95
104
111
117
119
116
110
105
103
110
119
115
107
107
105
105
103
120
123
121
114
110
112
115
114
110
107
110
118
121
114
104
102
110
118
119
112
109
111
116
122
126
126
120
109
105
113
117
111
103
105
117
120
116
112
114
115
115
110
108
112
109
101
98
105
114
118
120
113
107
99
98
105
112
112
107
103
107
117
121
112
98
94
102
115
117
114
109
114
122
127
123
118
111
107
110
115
117
109
106
110
118
114
102
93
98
113
118
114
105
102
109
110
107
102
103
107
106
101
98
96
98
102
107
109
107
106
106
105
105
101
97
96
99
104
112
116
117
112
110
111
117
120
116
113
114
116
115
108
100
100
105
105
96
91
93
105
113
114
108
106
111
114
113
104
95
95
102
100
105
109
110
107
104
104
110
117
115
107
100
98
100
100
98
99
108
117
116
109
106
109
119
122
114
103
100
106
111
108
102
103
106
105
104
102
106
112
116
116
119
118
116
111
109
107
101
95
115
110
109
112
106
97
93
103
118
122
115
104
102
109
117
116
110
107
108
110
107
104
105
109
114
109
100
93
91
94
96
97
100
105
109
108
106
107
112
115
113
111
110
112
108
103
103
106
108
110
115
115
114
109
103
96
96
103
110
110
105
101
104
112
118
112
102
97
103
109
109
105
107
111
118
115
107
102
100
96
94
93
98
106
108
107
103
100
101
99
96
96
97
101
102
100
101
107
118
128
114
118
117
110
110
111
112
110
108
107
111
112
108
105
102
97
90
89
98
109
110
105
107
118
131
131
119
112
109
104
97
98
104
114
118
112
105
101
102
99
96
96
97
97
97
99
101
109
119
126
117
114
111
107
108
112
114
113
112
113
117
115
107
101
101
106
111
110
107
104
100
99
105
115
121
121
118
117
118
114
106
101
107
116
121
115
108
105
105
105
104
101
98
96
96
99
104
106
113
119
112
96
89
92
99
105
108
109
108
103
97
96
99
101
106
114
122
122
114
103
101
101
102
101
102
108
117
120
119
116
112
112
113
112
111
109
110
108
105
104
104
107
110
112
112
109
108
111
119
121
99
88
87
94
101
106
109
112
109
98
86
84
94
103
104
105
109
112
115
113
108
103
100
98
104
119
125
114
100
96
108
121
124
115
107
107
113
115
109
105
106
113
118
119
115
109
111
120
123
122
104
105
108
114
116
114
112
113
118
114
106
98
98
101
100
101
104
110
113
113
108
103
103
107
116
123
119
103
90
93
108
120
117
106
104
109
115
112
106
102
103
104
102
95
92
92
97
103
104
107
106
105
111
116
119
112
103
101
108
118
123
120
109
99
94
101
109
108
101
94
96
103
111
112
112
108
103
100
103
110
114
108
98
94
101
112
118
113
105
102
103
101
98
96
96
96
94
93
98
106
98
97
104
114
114
105
101
98
95
98
106
110
108
102
101
107
112
108
96
92
101
109
111
106
102
98
95
97
104
113
115
108
100
99
101
107
109
110
109
105
103
107
112
116
116
111
109
109
109
107
104
115
120
118
106
100
103
110
105
97
89
88
94
103
111
116
115
109
109
117
125
122
108
99
101
104
100
91
89
97
111
116
110
102
97
93
93
94
95
98
103
109
111
108
106
108
114
114
107
98
119
125
119
107
94
91
98
111
119
118
110
101
99
102
105
105
107
109
116
125
125
114
100
96
105
117
118
105
90
93
106
115
110
99
91
91
93
92
95
102
108
112
108
102
103
106
107
103
94
92
121
114
108
109
110
115
116
117
118
117
117
122
125
128
124
120
118
120
121
117
114
118
123
123
114
109
117
128
130
120
108
107
112
114
111
115
125
131
123
110
108
121
129
119
104
102
114
125
124
116
118
114
108
104
104
106
110
114
118
120
124
130
138
139
132
122
120
123
122
119
118
130
138
128
106
96
109
130
138
124
107
101
110
118
120
116
110
101
92
94
110
127
127
109
91
91
112
129
128
114
131
134
129
124
123
122
116
110
107
111
118
123
125
123
119
118
121
128
129
123
115
111
114
116
112
110
110
114
119
122
121
116
111
114
117
120
119
113
108
110
116
121
115
106
99
101
110
113
107
100
129
133
130
127
126
122
111
102
105
114
123
126
124
121
119
117
113
114
121
125
120
105
96
101
117
125
116
101
99
111
123
121
110
101
105
116
127
129
125
121
116
115
117
119
118
116
107
99
97
100
109
112
109
107
106
104
99
99
108
121
132
136
134
129
126
118
108
107
113
124
126
120
108
108
117
125
126
118
106
101
107
115
118
113
108
107
117
124
122
116
113
118
118
115
110
106
104
104
108
114
111
115
116
114
111
110
112
112
110
112
118
123
122
117
116
119
118
113
107
105
110
114
115
119
121
125
129
129
117
104
106
116
129
121
106
102
114
127
127
119
116
116
110
100
97
105
114
115
114
116
129
138
139
128
120
124
136
136
121
106
104
108
112
109
112
118
123
118
110
110
113
115
114
118
123
124
121
119
119
122
125
125
122
115
109
109
120
126
122
110
109
113
112
106
105
114
124
125
119
115
130
132
127
119
117
123
131
132
124
114
107
106
111
113
115
116
114
117
123
128
125
115
109
114
123
126
118
113
119
132
133
124
120
126
132
129
123
118
112
108
113
124
128
116
103
99
110
124
126
120
114
109
106
111
119
120
118
118
119
120
115
109
109
111
111
111
112
119
126
124
115
107
109
119
126
123
114
111
116
120
116
118
128
141
142
127
113
112
117
121
121
124
122
113
103
98
108
119
123
119
110
110
115
119
121
120
117
114
114
112
111
112
113
115
112
109
111
115
122
123
117
114
114
121
122
113
104
101
104
107
108
111
116
120
118
112
108
111
115
115
114
112
111
116
124
127
122
113
105
107
125
124
123
117
112
111
113
111
105
103
107
117
123
123
119
112
109
110
117
125
126
118
112
113
117
113
104
101
104
109
115
113
107
100
101
109
112
111
105
105
112
119
124
128
133
134
122
108
103
108
127
121
112
105
106
110
116
119
117
119
123
123
119
113
110
115
120
120
114
108
107
104
106
115
123
125
121
118
119
121
123
121
117
113
110
109
108
110
107
111
113
119
122
123
124
125
119
114
114
116
113
112
108
107
109
110
112
117
123
128
127
120
109
99
97
106
118
119
111
105
106
109
114
118
121
126
129
125
122
122
124
123
121
122
121
114
107
106
107
111
103
96
98
111
123
125
119
117
116
116
109
109
110
113
114
111
104
99
104
113
120
120
114
103
98
103
106
108
109
113
117
114
107
104
110
119
121
116
115
121
125
126
123
124
125
122
114
112
112
111
104
92
93
107
119
121
112
106
107
107
108
111
118
119
119
115
110
104
102
109
117
119
117
112
112
113
109
106
103
107
107
100
96
102
114
123
121
113
109
114
119
123
123
122
119
116
112
114
120
125
120
109
104
105
111
108
102
101
106
105
105
122
134
131
119
113
117
122
120
117
109
105
106
114
121
118
112
106
105
108
108
108
110
117
124
126
122
117
115
110
104
103
107
109
112
111
107
107
112
117
118
112
104
101
106
108
111
115
115
112
101
114
122
119
112
110
112
115
118
118
118
116
114
111
108
106
107
111
113
110
109
110
116
119
117
114
116
118
119
114
105
102
103
106
111
114
113
110
107
106
104
99
93
96
103
111
119
119
115
111
109
106
102
102
110
117
115
111
109
115
123
128
126
119
112
107
108
112
113
110
107
107
110
111
110
112
115
118
117
113
108
109
113
116
114
111
110
112
118
116
107
97
92
98
108
118
119
115
107
108
118
119
118
117
121
126
127
122
110
102
101
109
118
122
125
122
116
110
107
109
113
112
110
110
117
121
122
119
115
109
106
105
110
116
115
109
103
110
121
127
120
111
111
119
124
122
118
114
109
110
111
114
123
129
127
121
116
111
102
98
98
104
110
114
118
122
119
114
108
106
107
105
101
108
117
122
119
115
114
115
111
102
97
106
116
119
115
112
114
118
118
116
118
119
118
113
111
115
118
115
97
94
100
109
109
104
101
101
104
108
112
117
117
114
113
113
112
112
110
111
108
102
100
104
113
117
115
110
111
115
116
112
108
110
119
122
119
113
110
114
115
108
101
96
98
107
112
115
118
114
108
107
108
109
104
102
109
121
129
123
110
106
117
131
131
114
98
93
104
120
129
129
124
118
115
115
110
107
101
107
118
131
130
121
118
117
119
116
117
119
120
115
108
102
100
104
109
112
114
111
115
118
120
119
115
116
122
134
138
125
106
97
109
127
134
122
107
103
109
119
128
132
133
125
116
108
105
107
108
114
122
127
124
109
101
104
117
125
122
117
115
119
123
120
109
102
101
106
111
111
106
106
101
101
111
120
124
119
116
118
119
112
105
109
120
133
135
126
113
103
102
108
116
116
111
104
104
110
117
116
112
103
99
97
97
102
108
114
112
110
109
109
110
106
102
101
102
101
99
101
118
113
99
90
97
110
115
107
103
110
121
121
108
107
118
132
131
114
102
104
111
116
111
106
107
110
110
112
111
108
100
95
99
109
117
116
109
104
104
112
121
119
107
95
97
108
117
111
104
100
128
122
113
108
107
109
109
104
103
107
115
117
110
107
104
105
104
101
107
119
128
122
107
101
104
112
116
115
113
109
110
113
119
124
126
125
116
112
110
113
123
126
118
104
97
107
121
130
127
120
113
105
111
120
122
116
107
102
104
110
114
115
109
99
92
94
102
109
113
112
109
104
99
100
105
113
120
118
112
110
112
116
122
121
118
113
115
115
112
107
106
109
109
104
95
95
105
119
126
119
101
101
109
118
122
118
112
108
105
106
110
114
113
107
104
107
114
114
107
98
95
98
102
106
108
113
117
114
107
104
105
110
115
119
119
117
112
108
104
103
103
105
110
108
99
95
98
103
107
100
112
113
115
114
118
121
124
115
106
104
113
123
125
117
107
106
109
111
109
106
105
112
116
118
116
111
105
105
107
112
115
115
115
117
117
116
111
108
103
104
107
116
125
127
117
110
106
109
104
96
122
117
110
109
110
114
115
110
111
115
123
127
122
113
105
103
107
110
112
108
109
116
122
125
117
109
104
106
113
118
120
119
114
104
97
100
107
111
108
105
107
114
123
123
115
111
118
122
113
97
118
119
116
111
107
101
99
102
112
121
121
113
105
104
112
120
122
116
109
106
108
113
114
111
107
107
111
111
111
113
117
116
109
101
96
102
109
110
108
105
108
113
112
103
95
101
115
126
120
108
115
122
126
120
112
104
100
103
109
112
110
105
100
103
113
123
126
119
108
100
99
104
106
105
101
98
94
93
99
112
118
114
103
99
107
114
113
106
98
102
109
113
108
100
94
97
110
115
114
108
118
115
111
111
115
119
112
105
103
105
108
106
104
104
105
106
109
111
108
105
105
108
113
114
105
91
83
87
102
116
121
118
112
109
112
112
109
101
95
97
102
105
105
106
111
114
113
110
100
96
116
103
95
100
110
116
112
107
105
108
108
108
105
107
107
105
102
104
110
119
123
119
112
107
102
103
104
109
112
114
114
117
117
115
110
106
107
111
109
103
100
103
107
112
116
122
125
122
112
107
105
107
105
100
99
103
107
107
104
105
107
112
119
120
117
113
109
112
113
119
117
109
97
94
103
118
124
121
111
109
109
108
103
105
107
109
113
115
115
111
106
106
110
113
109
104
112
127
134
125
107
120
119
110
99
103
109
109
100
96
107
123
133
124
110
105
109
116
115
109
107
107
108
110
116
119
118
111
108
110
113
112
111
116
119
114
102
95
96
102
103
103
108
112
109
100
95
102
112
113
103
105
109
112
113
114
114
111
107
107
114
121
120
110
102
98
102
105
104
105
109
118
124
123
115
109
106
107
111
115
115
115
120
127
123
112
98
92
100
108
108
101
98
104
110
109
101
95
96
101
99
98
100
105
109
107
106
108
111
115
114
107
104
106
107
106
101
95
98
105
110
109
107
107
109
110
108
105
108
112
113
112
111
111
110
107
106
111
119
121
112
99
94
98
108
113
116
112
108
110
114
110
107
100
93
89
93
101
107
105
102
103
109
117
117
110
102
99
104
106
104
98
94
99
107
111
107
102
102
108
111
108
104
105
108
108
106
110
117
117
108
98
96
107
116
117
112
108
109
113
103
106
109
108
101
94
98
109
115
110
101
103
114
122
118
108
104
106
109
107
104
107
110
108
98
90
92
102
110
110
105
100
105
113
118
112
103
101
109
114
110
99
100
113
119
115
102
96
98
107
91
92
98
106
113
117
121
120
118
110
102
100
102
106
106
102
99
104
111
115
113
110
109
108
102
96
97
104
110
107
98
97
105
114
119
114
105
101
105
108
106
100
99
101
106
105
102
101
103
107
112
105
95
93
106
120
125
118
106
104
104
104
98
96
98
100
102
109
121
126
117
102
96
108
124
127
119
107
102
96
93
95
105
115
120
119
114
109
105
103
99
99
98
99
105
113
118
116
115
113
124
117
104
96
97
103
107
108
106
111
116
117
109
104
105
111
115
119
119
115
107
101
103
113
120
120
115
114
115
109
101
99
107
117
123
119
110
105
103
102
102
105
110
115
118
121
117
113
112
112
114
106
104
106
101
96
94
100
108
114
115
115
112
110
110
114
118
119
113
106
103
107
111
108
101
98
106
118
122
118
108
103
107
112
111
107
102
101
103
105
106
112
117
117
114
110
102
100
103
107
115
101
95
101
106
104
98
99
106
108
105
104
105
105
99
98
106
116
123
122
116
110
106
105
105
115
122
119
106
97
94
98
103
104
104
107
114
116
111
108
105
102
101
100
98
99
103
105
106
106
117
104
94
97
109
116
114
109
107
109
108
107
105
101
92
90
96
108
114
116
112
106
103
107
115
123
121
111
98
92
96
100
100
97
104
113
118
116
106
99
97
97
96
95
97
103
108
107
105
106
110
106
103
105
111
118
118
113
107
110
116
118
110
97
87
90
99
104
100
98
104
111
113
109
104
101
104
107
112
114
112
107
100
101
108
115
112
102
92
91
100
108
111
112
116
118
113
105
100
103
108
110
110
108
103
99
101
100
99
100
106
109
102
94
93
104
115
113
103
103
112
115
109
100
95
94
97
100
108
113
110
105
101
103
108
110
105
98
96
100
105
110
112
113
118
123
121
113
103
98
104
112
113
108
95
90
94
100
102
100
94
86
85
96
117
131
129
114
106
108
113
107
97
95
104
111
109
99
93
98
105
105
103
103
105
103
102
101
106
107
108
103
95
96
105
113
117
112
104
101
105
112
111
108
107
108
111
114
118
115
105
94
91
101
118
126
121
111
105
108
110
109
107
108
114
120
120
112
103
99
100
103
105
104
105
103
102
101
103
105
107
103
100
102
107
105
100
98
103
108
133
130
121
110
103
102
105
112
113
111
109
110
113
117
118
117
118
117
114
109
107
115
123
124
114
105
106
117
126
126
124
130
136
136
125
114
116
127
129
122
116
116
119
118
113
103
99
97
99
103
120
120
110
101
95
99
103
105
108
111
118
127
135
135
125
116
110
110
113
113
116
122
126
121
110
100
106
119
127
123
121
123
133
136
126
115
108
107
108
113
123
135
135
124
112
106
113
122
120
113
115
120
117
115
118
120
116
112
110
116
121
125
125
122
120
119
120
126
129
124
114
108
112
117
119
117
112
113
115
119
123
129
131
130
122
114
106
99
97
105
120
132
128
115
103
102
108
112
110
109
113
123
130
131
130
129
125
122
121
118
115
110
110
112
117
121
124
130
132
129
119
112
107
108
114
115
111
107
108
115
121
125
122
118
112
102
93
92
95
103
109
111
109
106
104
102
97
96
105
116
108
116
120
119
115
113
117
122
124
122
121
121
126
129
128
122
115
111
113
120
126
124
113
102
96
99
110
121
122
116
110
113
119
115
104
91
90
96
105
107
105
102
102
105
110
108
105
102
109
121
105
115
121
116
108
109
116
121
123
124
128
131
128
126
127
127
124
115
108
108
114
117
116
110
108
112
121
128
124
114
108
113
119
117
110
109
115
127
128
119
109
105
106
108
114
119
116
108
106
105
98
115
128
126
123
125
134
134
124
115
113
114
111
106
109
121
134
133
123
118
116
116
117
119
124
124
120
112
107
110
111
113
118
119
126
131
135
138
132
119
114
115
114
114
115
117
121
120
117
114
101
107
115
123
134
143
142
130
115
107
107
109
108
102
101
110
121
126
126
124
119
114
114
117
118
115
107
101
103
109
109
105
108
118
127
125
121
117
113
115
122
136
137
123
107
99
110
126
132
123
112
106
106
119
131
134
121
110
109
114
119
119
115
112
112
112
113
115
117
118
114
111
110
113
112
109
106
107
111
110
105
101
104
112
116
111
104
99
98
104
119
135
136
117
101
97
111
124
121
110
110
110
116
121
120
115
106
106
111
115
113
110
108
115
121
118
113
112
116
123
123
119
114
113
113
110
106
107
111
110
110
110
112
113
114
113
109
102
93
89
99
111
115
109
107
112
116
112
99
89
109
107
108
111
112
113
117
117
113
107
103
102
106
113
120
119
110
109
115
129
134
127
116
114
114
109
104
102
105
107
113
118
120
119
114
115
115
113
101
93
100
110
118
115
113
116
114
106
91
87
115
105
99
100
112
124
129
125
121
122
123
120
116
115
119
122
118
110
112
120
128
128
125
122
122
118
113
110
108
105
105
105
112
117
114
111
112
117
117
116
115
120
123
119
118
117
115
114
110
104
111
112
112
110
109
108
105
108
116
122
123
118
117
119
126
126
117
107
101
108
123
130
128
120
114
114
118
119
118
115
109
107
109
115
117
113
111
114
120
123
114
107
107
114
122
124
123
120
118
117
106
114
121
118
108
96
87
92
103
111
110
109
113
122
128
127
114
100
95
103
118
126
119
102
92
96
108
115
119
123
124
121
117
119
119
119
114
111
110
108
102
94
96
109
119
120
112
105
107
116
113
116
118
120
118
116
112
107
111
118
123
121
120
121
126
128
119
106
97
102
113
117
111
100
95
98
108
114
117
120
121
117
112
108
112
115
113
108
105
106
105
104
102
106
112
110
104
101
104
108
122
123
121
116
117
122
127
123
117
116
118
119
116
114
115
116
115
110
106
110
115
116
114
111
110
114
117
117
118
119
116
105
96
93
96
103
107
108
112
116
117
113
105
105
110
113
114
115
114
110
121
122
114
102
98
106
117
118
114
109
112
118
115
104
95
96
105
113
112
110
108
110
112
112
108
109
113
115
116
116
115
111
101
92
93
102
111
115
116
115
113
110
106
103
108
112
116
115
113
111
118
122
113
101
99
108
118
121
116
117
123
128
119
108
100
105
111
113
107
101
103
108
108
103
102
110
117
115
107
103
108
114
113
107
102
107
115
117
115
107
98
94
94
100
108
112
115
113
110
111
119
127
126
117
114
122
127
123
116
115
123
130
126
118
115
114
109
98
93
103
116
119
110
104
108
120
122
112
98
98
108
118
118
114
113
112
117
119
119
115
104
93
96
110
119
121
117
116
117
114
110
115
116
114
115
118
119
111
102
104
116
130
131
121
108
99
93
91
98
110
118
111
99
99
110
116
110
98
97
109
121
120
116
115
119
123
123
122
123
121
111
106
107
115
113
106
106
113
122
117
96
94
101
111
117
119
117
110
104
106
113
119
121
113
105
99
101
110
122
125
114
96
87
95
111
119
112
102
101
107
113
114
119
126
133
133
128
122
117
113
110
107
106
99
91
86
92
108
118
120
105
111
124
134
132
127
125
126
126
116
101
91
94
104
111
111
112
119
129
135
128
115
107
112
124
132
124
109
92
88
96
113
124
128
132
134
136
131
120
113
109
109
110
106
102
100
104
110
114
115
117
129
141
142
131
119
117
124
128
122
108
99
103
113
117
113
112
115
120
126
127
124
123
124
123
120
109
98
93
100
114
123
124
119
117
122
129
130
121
114
111
118
123
123
118
113
113
115
116
114
106
115
119
117
116
116
116
112
111
113
120
125
125
125
125
124
119
112
108
104
105
109
113
115
110
101
93
93
103
116
124
122
116
108
103
102
104
108
111
112
110
112
112
107
101
100
103
109
113
113
106
110
111
112
118
126
126
116
107
107
112
112
108
108
117
123
120
110
102
104
111
113
110
107
107
109
109
108
110
109
111
106
105
107
105
98
96
104
111
113
108
100
95
94
96
99
102
110
109
111
107
109
113
120
119
118
114
112
111
112
113
108
100
96
97
103
108
110
112
118
119
112
105
103
108
116
119
119
120
120
115
107
104
107
109
112
111
113
112
108
105
104
107
111
111
109
111
118
120
115
105
100
107
116
117
103
93
95
104
112
114
114
113
110
106
107
110
115
119
116
107
96
94
102
113
117
111
106
110
118
120
112
103
99
104
111
111
109
102
104
107
117
123
123
115
107
106
109
112
107
107
100
105
119
121
116
108
105
104
106
103
108
118
126
126
121
116
115
116
112
107
104
107
115
121
120
110
97
94
102
109
111
105
103
106
109
108
102
101
106
115
121
128
129
120
108
100
103
108
110
115
113
116
120
123
125
124
121
113
105
103
110
121
124
116
106
102
107
115
116
114
114
115
120
121
120
119
111
105
102
103
106
105
105
107
108
109
110
111
113
114
119
129
134
124
109
102
106
114
115
110
114
121
120
111
105
104
108
112
113
113
118
122
119
110
100
98
107
114
114
106
101
101
108
112
119
126
129
123
112
103
101
101
101
99
102
108
116
116
112
109
108
114
118
114
107
105
110
112
108
100
113
127
126
113
99
93
99
109
117
117
114
111
111
115
118
120
116
112
110
106
104
102
102
105
115
123
123
117
111
110
113
111
109
104
104
110
112
112
109
105
102
106
112
113
108
106
108
109
109
99
112
122
123
115
111
106
104
108
110
110
106
101
103
111
123
129
122
108
102
105
111
109
101
97
99
102
100
100
104
112
116
112
105
105
110
115
114
110
107
107
111
115
119
117
112
107
105
106
109
109
112
110
109
110
111
106
103
104
107
107
103
97
99
102
110
114
112
109
107
108
111
109
102
96
93
96
98
101
105
108
108
104
103
108
112
117
114
108
104
104
112
119
120
118
112
106
102
97
97
124
122
115
108
107
106
104
105
110
115
113
105
97
96
100
102
101
102
109
120
124
121
114
109
106
107
109
111
111
107
105
106
112
116
114
109
111
113
108
103
101
107
114
114
109
106
106
112
111
108
117
119
112
102
98
102
107
109
108
104
106
106
103
98
98
99
100
103
108
112
114
111
110
108
111
111
110
110
109
107
104
106
114
118
116
107
101
100
106
107
104
105
110
110
105
99
104
120
132
129
100
108
109
101
98
105
110
109
96
89
94
107
112
107
103
105
110
112
107
100
97
100
103
106
105
105
105
107
106
105
103
105
111
119
118
108
96
92
94
99
101
104
108
109
106
99
96
100
109
110
92
102
108
112
115
117
115
111
106
105
107
112
114
114
116
119
118
115
106
100
101
108
114
114
108
103
103
108
109
105
97
98
106
116
119
109
104
102
104
105
104
104
108
112
112
108
99
92
92
95
106
107
110
113
115
116
115
114
115
117
116
113
112
117
122
124
118
108
101
102
103
107
107
107
105
101
101
104
108
106
100
98
100
104
108
107
107
114
121
119
110
102
100
106
111
110
105
101
104
107
118
122
121
113
104
100
104
108
105
99
96
101
113
119
120
113
110
106
103
101
98
96
93
90
90
94
101
105
110
112
110
105
101
102
107
106
105
107
114
116
106
91
88
100
111
112
107
103
107
115
100
109
116
116
108
102
104
108
106
98
93
102
114
119
109
101
103
108
111
103
97
98
102
100
93
93
101
112
115
115
112
108
108
111
112
106
99
101
110
116
113
102
99
110
122
123
112
102
101
108
95
88
88
97
109
115
115
113
112
111
108
108
109
108
104
104
109
117
122
113
104
101
104
111
110
105
102
104
111
114
112
110
109
107
100
96
95
102
113
121
118
112
108
112
117
120
114
104
96
95
114
95
77
76
94
110
114
107
103
105
107
104
100
102
107
112
114
118
124
123
112
99
95
106
116
114
104
102
106
109
109
109
109
105
101
99
105
110
111
107
102
100
101
102
108
116
116
111
104
102
106
103
98
92
96
101
106
106
103
101
101
102
105
111
117
118
112
111
113
114
108
102
101
106
109
107
105
107
113
111
106
107
110
114
114
110
108
103
101
98
97
102
108
113
115
115
114
111
111
112
92
99
109
116
110
104
104
113
117
113
109
109
110
116
117
115
114
113
110
105
102
106
114
115
108
103
106
114
118
112
105
104
109
111
108
105
100
95
94
97
104
112
115
115
114
110
104
99
97
102
105
99
101
110
114
107
100
105
116
123
120
111
107
103
100
101
106
111
113
111
107
106
113
115
116
118
118
117
110
100
94
94
95
98
99
101
104
109
110
105
102
102
100
100
101
104
104
99
96
97
119
106
93
91
100
106
105
101
105
109
111
109
104
99
94
90
90
94
98
105
106
105
103
108
114
116
112
106
100
97
96
96
100
103
107
106
110
115
116
113
109
105
103
104
106
109
109
108
108
108
117
108
93
80
84
101
115
114
105
99
102
110
112
103
91
85
90
97
102
110
115
116
111
107
105
106
106
108
112
113
109
107
110
117
120
114
104
96
95
103
111
114
111
109
111
114
111
108
108
108
110
108
97
84
79
88
102
108
103
99
106
116
114
101
87
87
97
109
116
120
122
116
107
102
106
111
116
119
120
115
106
103
107
116
120
111
96
85
88
100
111
108
100
93
97
104
106
101
97
95
103
102
100
97
94
92
90
90
96
103
109
108
106
106
108
108
105
97
96
97
99
97
96
99
107
113
113
112
110
105
99
98
101
106
109
108
103
103
109
117
114
104
91
90
96
103
102
97
100
104
98
98
101
108
120
123
114
104
99
100
102
104
106
113
120
119
105
93
86
90
99
108
112
108
105
103
107
117
122
116
105
96
99
104
109
108
110
111
115
115
110
102
98
103
108
106
97
99
113
126
133
129
123
117
114
117
117
116
110
108
111
116
118
116
119
124
125
123
118
117
120
124
123
118
109
102
100
102
103
102
104
110
118
119
114
106
103
104
111
115
116
114
110
107
103
99
94
96
105
117
121
124
122
119
121
127
124
118
110
106
108
116
122
122
119
113
107
104
107
108
109
107
108
108
115
120
119
113
102
98
104
117
125
120
114
111
113
119
118
116
116
118
115
109
102
103
108
117
124
127
99
105
113
116
120
129
132
133
130
122
115
109
110
114
118
119
117
112
108
106
104
104
106
110
117
126
128
122
115
111
120
128
126
119
113
115
120
116
105
99
104
115
117
111
104
104
109
115
119
124
100
108
114
114
111
117
129
139
137
123
105
96
96
104
115
124
132
131
124
116
114
118
117
108
101
100
109
119
124
125
121
119
117
115
117
118
120
113
106
103
102
109
111
108
105
99
98
104
115
121
112
116
119
118
116
120
128
130
123
109
98
97
104
110
113
114
118
119
120
119
120
122
118
105
91
85
96
117
132
130
118
109
106
109
110
109
111
113
115
116
110
107
104
105
105
105
105
108
115
116
110
115
121
123
122
122
121
119
115
113
113
112
113
114
114
113
113
115
120
125
129
127
120
113
107
103
107
119
129
129
119
106
104
106
107
109
111
115
114
112
103
99
100
108
116
118
116
109
106
102
94
105
117
122
121
119
116
115
113
112
111
111
110
111
116
123
125
125
125
125
130
130
127
119
114
111
110
109
112
113
111
104
104
108
117
120
121
121
118
114
109
106
108
113
116
114
110
107
106
110
102
107
113
119
122
120
116
107
101
102
106
109
108
108
110
118
121
121
117
116
121
128
128
120
115
114
113
110
106
100
99
98
101
103
108
111
116
120
120
115
112
114
118
118
112
105
107
110
114
113
114
116
118
120
122
116
104
96
98
106
114
115
110
109
111
115
115
114
115
117
121
122
118
114
116
123
129
128
119
105
97
96
95
93
96
103
111
110
99
92
95
107
115
115
109
109
113
118
113
106
106
116
127
129
118
104
98
103
112
116
113
106
105
114
123
124
117
112
116
122
121
115
107
106
110
119
127
130
122
110
100
102
108
109
112
114
112
102
85
78
90
105
111
101
97
104
114
117
105
99
107
115
125
127
121
113
109
115
119
118
111
103
102
113
121
118
109
103
107
114
114
107
104
107
111
110
111
116
117
108
103
114
128
134
127
116
113
106
98
93
102
113
110
96
85
89
101
108
103
98
117
114
114
121
123
124
115
107
108
113
112
104
98
102
110
113
109
102
101
110
113
113
112
114
114
110
111
117
120
113
104
107
118
126
122
111
107
112
116
114
112
112
108
97
87
89
101
112
109
102
108
114
115
119
115
111
102
98
102
104
98
93
98
115
130
132
118
103
98
104
112
121
121
116
109
110
113
121
123
115
104
95
99
107
112
111
111
114
120
120
111
105
101
101
104
106
110
114
114
108
103
117
127
123
113
102
99
104
109
103
95
95
112
135
149
143
124
105
95
97
109
123
129
119
105
101
106
114
115
111
105
101
100
104
110
117
115
112
107
104
101
103
105
111
114
109
105
103
104
112
110
117
118
115
116
117
117
114
111
110
110
114
120
127
132
132
125
114
103
98
107
123
130
123
112
107
108
113
116
117
119
116
110
105
110
118
117
110
98
94
98
106
116
121
116
110
103
103
108
112
106
100
92
94
107
121
125
118
103
97
104
114
119
116
113
117
121
118
111
107
109
115
115
113
112
114
117
115
116
122
126
123
113
103
100
104
109
112
115
114
112
112
116
119
119
115
115
116
119
115
103
100
95
93
96
107
118
116
102
94
97
112
119
114
106
105
111
117
112
108
108
109
107
104
105
113
115
112
107
110
118
121
113
99
89
92
103
114
119
123
122
119
118
117
114
116
115
112
111
109
107
119
118
110
106
111
119
120
114
110
113
120
118
108
104
105
110
109
105
100
103
108
107
103
105
115
119
113
104
101
110
116
110
96
94
106
117
115
107
102
108
114
116
114
110
109
106
105
102
103
109
121
121
112
108
115
121
120
116
116
119
121
117
114
113
116
113
104
96
97
104
106
103
101
109
119
120
111
103
110
119
120
109
97
101
115
123
116
106
100
99
100
107
115
118
111
107
107
111
109
109
116
113
103
98
106
114
112
107
105
111
120
123
121
118
112
110
108
107
111
109
102
96
99
107
113
108
98
101
113
127
126
113
102
101
106
111
115
117
115
107
101
107
114
116
109
103
107
113
113
103
109
110
107
108
110
114
113
109
109
111
113
110
104
101
105
116
123
123
118
109
99
97
107
118
120
112
104
101
106
109
109
109
107
107
107
108
115
120
120
114
109
109
108
102
97
98
106
110
111
98
103
111
119
125
126
123
118
114
114
111
101
87
80
85
103
123
130
127
116
103
95
100
119
138
142
130
114
102
95
93
95
100
105
108
110
115
119
119
112
109
110
114
113
111
111
112
110
108
104
105
106
111
116
115
110
105
104
109
111
110
104
97
93
94
99
106
114
118
117
109
98
100
111
125
127
117
106
104
110
113
110
107
107
110
113
113
111
110
110
112
117
122
123
121
120
118
116
110
106
107
106
109
113
107
102
99
102
106
109
111
115
116
114
103
88
81
90
106
119
122
113
103
100
100
101
101
103
110
119
122
117
113
113
113
112
111
111
114
112
112
112
115
114
111
104
103
107
108
108
101
99
107
114
122
125
125
125
120
112
107
106
108
106
97
87
85
92
102
111
117
118
116
113
111
112
112
111
107
107
107
105
104
103
100
99
109
124
130
116
94
84
95
112
112
102
97
98
105
105
102
98
103
112
118
121
124
127
124
114
106
105
108
108
105
105
109
112
113
108
107
110
115
123
126
122
116
111
109
110
107
104
99
98
95
96
105
115
118
107
89
88
105
123
124
112
104
106
109
107
107
102
102
102
100
97
100
111
116
112
106
104
112
124
130
127
122
120
123
122
116
106
105
111
118
116
107
104
109
117
116
109
100
100
108
112
107
100
98
100
106
113
122
124
120
111
109
108
108
108
114
108
110
114
111
105
101
105
110
108
99
98
108
121
126
120
112
112
120
127
128
119
109
109
110
113
109
102
98
104
111
112
109
107
111
114
109
96
91
96
106
111
112
110
111
108
107
108
111
117
112
112
120
123
118
108
102
102
105
104
99
100
107
110
105
96
94
103
114
122
121
119
113
107
106
113
120
113
101
95
99
106
108
106
103
104
103
95
94
100
103
102
99
101
106
106
106
112
125
132
97
107
117
118
108
95
90
93
99
100
101
108
113
114
107
97
96
106
121
122
114
102
95
93
101
112
123
122
112
100
93
93
98
104
106
105
102
100
104
109
108
101
98
102
105
105
103
108
119
122
91
102
113
113
108
105
105
107
108
107
107
112
116
115
110
107
110
116
122
122
113
103
94
93
98
110
118
116
111
105
105
108
110
111
112
113
114
118
118
111
98
88
95
114
120
112
101
97
103
109
101
102
104
107
108
114
120
119
113
108
106
108
107
106
104
107
110
109
105
101
104
108
107
101
101
110
120
118
109
105
109
114
112
108
104
109
119
130
131
119
103
94
102
115
120
111
101
98
104
110
105
104
100
98
98
102
105
107
111
109
106
104
105
106
109
107
105
99
95
96
102
106
106
101
103
114
130
131
118
104
96
93
95
98
102
107
112
116
117
116
113
112
114
111
105
98
98
101
106
109
106
107
109
107
104
102
102
105
109
111
110
105
104
108
113
113
107
105
108
114
115
110
107
109
111
117
118
117
112
103
91
82
88
103
111
109
102
98
98
102
107
110
114
111
103
96
92
97
105
103
112
115
112
108
107
110
114
110
106
103
104
104
104
103
105
107
109
109
110
112
110
109
112
117
115
105
97
96
102
103
96
94
102
115
115
108
99
102
108
108
105
105
109
109
106
101
98
101
109
111
106
109
109
105
105
108
111
109
102
97
100
104
105
105
105
107
109
109
105
99
95
97
101
103
104
103
104
107
107
100
94
99
112
120
114
107
106
113
115
109
100
102
105
107
106
106
108
113
112
112
102
103
104
102
103
108
109
108
108
107
105
105
108
111
113
113
115
115
116
108
95
91
95
102
106
113
118
120
112
102
95
98
106
113
109
106
107
108
105
99
98
103
109
110
109
109
111
110
107
104
103
103
101
102
106
109
110
109
109
111
110
107
104
104
106
109
113
116
115
109
100
99
106
113
115
111
105
105
106
104
99
94
91
95
100
104
101
100
103
108
111
112
112
110
109
103
96
93
98
103
101
104
109
112
111
110
109
108
104
102
104
103
102
98
97
100
101
97
91
91
99
110
114
110
104
101
103
101
102
103
100
94
90
94
103
105
102
100
110
122
122
112
102
101
101
95
89
90
102
112
114
113
114
115
112
112
110
108
105
101
98
100
103
103
102
103
102
98
92
90
97
107
111
108
103
109
116
114
107
102
102
105
109
111
114
113
108
103
107
114
113
106
101
101
106
106
105
103
105
109
121
104
95
96
102
104
102
102
105
108
107
106
105
108
110
112
110
113
109
101
96
96
104
113
117
115
114
111
111
113
115
113
112
111
111
112
110
110
107
101
102
104
112
116
119
115
111
104
101
101
105
91
85
91
99
102
96
92
98
109
114
109
102
101
107
111
108
108
110
109
104
102
108
119
122
112
101
102
112
119
118
114
108
103
100
103
108
111
109
105
102
106
110
112
111
105
100
99
102
109
94
99
102
106
110
113
111
105
101
101
103
103
103
103
105
104
101
101
104
109
111
113
116
119
116
109
100
99
105
110
111
113
112
108
104
101
101
102
104
108
110
108
104
99
98
96
98
102
113
122
100
102
109
117
118
116
118
117
111
100
95
97
102
105
104
101
101
102
103
102
102
105
113
118
114
107
103
103
105
104
107
112
113
109
106
102
100
98
100
107
111
113
108
101
100
106
109
110
114
117
100
94
103
119
121
112
103
102
107
108
102
95
93
98
102
102
99
95
93
94
99
106
113
116
112
110
106
110
112
113
113
112
113
109
105
104
107
112
111
107
102
101
101
103
108
112
114
109
104
105
108
103
104
111
116
110
98
91
95
101
100
95
93
102
111
110
98
87
87
100
113
117
114
114
112
107
102
99
102
109
114
119
121
120
112
104
106
113
117
110
102
98
100
105
107
106
99
96
101
106
114
111
102
95
97
106
112
103
89
80
86
99
110
112
109
104
98
99
105
114
118
113
106
105
111
112
105
100
99
104
108
111
116
121
121
112
104
101
106
111
109
106
103
103
102
100
98
102
110
118
103
101
95
91
93
102
114
112
98
87
89
103
114
107
93
85
93
107
118
118
110
101
98
103
110
113
114
113
110
102
95
92
100
112
117
112
104
98
100
107
111
109
104
100
100
102
102
104
109
114
112
103
100
102
105
104
104
105
107
106
104
105
104
103
98
89
88
93
100
104
106
108
113
115
111
107
108
112
110
100
90
95
105
113
115
110
104
104
109
113
113
108
103
101
104
106
102
97
99
104
113
110
104
108
109
108
102
97
95
98
102
105
107
111
108
103
92
87
90
99
107
115
115
113
108
106
109
115
119
115
109
108
112
115
115
112
109
108
110
112
110
105
99
101
106
109
102
98
102
106
122
118
114
116
122
133
136
131
125
124
129
129
119
107
102
108
114
115
113
114
115
116
110
107
109
112
117
115
112
109
110
109
108
105
108
109
108
104
103
109
115
116
110
104
96
95
98
113
127
132
114
105
108
118
130
137
134
129
122
120
120
122
120
112
105
99
99
101
103
104
105
106
106
107
112
119
117
106
91
87
95
106
109
105
103
103
105
107
107
109
114
116
114
109
104
103
104
111
123
131
108
108
113
118
123
128
130
130
130
125
118
113
111
115
115
112
106
101
100
103
111
117
115
108
106
111
116
113
102
96
102
110
109
105
105
115
125
124
112
101
99
106
113
115
118
119
115
115
119
122
118
122
120
113
108
108
118
127
125
119
110
109
114
119
121
120
118
112
107
105
114
125
128
122
112
108
110
114
117
116
112
109
107
111
121
134
144
135
120
105
104
111
121
122
119
113
113
121
128
124
117
114
114
114
114
114
115
112
104
96
97
105
113
114
110
105
113
119
122
117
114
118
127
133
130
118
106
107
116
119
114
107
102
111
125
137
140
134
125
119
120
122
121
117
110
108
113
124
135
131
112
103
107
116
123
120
115
110
108
105
101
99
99
100
102
104
113
125
135
135
129
121
122
126
128
120
113
114
121
123
115
102
97
102
112
115
109
105
106
113
117
113
107
105
106
110
116
121
124
123
119
110
108
111
111
111
115
123
128
122
108
94
93
105
116
121
123
119
118
121
128
131
126
117
109
106
114
120
124
119
106
96
92
94
100
99
93
92
100
113
119
115
109
105
105
109
110
110
111
111
131
125
116
108
105
106
113
121
124
121
113
105
106
111
118
121
118
108
100
102
118
133
140
130
119
113
117
119
112
102
98
100
103
102
101
101
106
113
118
117
114
111
110
115
117
114
108
99
101
110
121
123
124
119
114
108
107
108
109
112
114
112
109
109
111
113
112
108
106
110
119
129
128
122
120
123
127
122
106
98
99
111
119
115
114
120
129
132
123
110
100
100
108
116
127
123
109
97
97
109
102
113
123
127
121
112
107
109
114
117
114
107
105
111
116
117
113
110
113
118
118
113
105
99
106
117
128
124
112
101
99
110
116
115
117
123
127
121
109
103
106
112
113
110
109
111
111
106
104
110
106
115
123
125
120
113
106
110
119
122
117
109
107
112
117
114
111
112
115
115
109
102
103
112
121
123
124
122
116
107
101
105
114
117
115
110
105
103
99
105
114
120
111
92
85
94
112
120
119
112
121
123
120
120
118
108
94
89
98
109
114
107
101
101
103
107
110
117
122
118
105
97
104
121
129
125
116
118
124
125
116
109
112
116
114
109
104
107
108
111
109
105
100
89
84
91
109
121
119
111
115
114
113
116
117
115
104
94
94
98
100
101
103
105
109
108
111
117
121
111
97
89
97
111
117
113
108
113
122
125
116
103
97
101
107
111
113
118
120
117
110
105
103
100
101
100
106
108
107
105
106
113
116
116
117
122
124
119
112
103
98
102
108
114
111
106
106
112
111
100
88
95
113
123
121
112
105
102
103
106
109
107
102
97
100
105
112
115
118
119
118
119
119
117
110
104
104
102
100
98
112
121
122
115
114
118
122
118
113
107
103
105
110
107
100
98
105
115
113
101
95
106
124
131
126
117
109
103
99
103
110
119
118
113
106
107
109
112
114
115
113
115
121
123
116
105
102
106
111
111
107
109
109
110
111
113
115
113
105
100
103
112
119
116
108
110
116
119
114
105
101
104
106
105
105
111
117
114
104
98
100
106
115
122
122
120
116
115
115
113
107
106
112
119
115
103
99
106
122
129
105
105
107
108
109
109
112
111
103
97
99
110
120
122
118
116
118
116
112
109
110
110
105
100
100
110
117
113
103
97
99
109
120
128
128
123
115
109
108
111
112
111
110
109
108
106
105
107
111
117
112
110
108
107
108
110
111
109
104
103
102
107
107
106
104
105
106
105
106
112
119
120
118
112
110
110
111
110
109
111
113
114
112
112
117
122
120
106
94
98
109
120
119
111
108
110
108
106
102
101
110
109
105
106
107
112
112
108
105
104
102
100
99
103
110
110
109
111
113
113
111
108
109
111
111
111
111
112
114
117
111
96
84
83
99
118
119
104
89
90
102
113
121
122
121
114
109
106
108
108
109
113
113
107
103
103
105
108
107
100
91
89
99
115
128
128
127
123
121
115
107
104
106
108
112
112
112
112
111
107
98
89
82
84
96
103
100
95
96
105
108
111
113
122
129
126
116
107
109
110
118
118
111
100
91
92
102
109
115
112
108
104
103
109
119
127
130
123
111
107
109
115
121
120
117
113
110
109
111
109
107
102
97
96
96
92
90
97
108
118
117
112
111
115
119
122
115
105
94
94
114
107
95
92
96
104
108
107
108
120
135
134
119
104
103
116
125
121
108
102
105
112
120
127
126
112
100
101
113
121
118
106
97
98
95
90
91
100
109
111
108
110
112
113
114
112
110
101
92
93
105
94
90
95
107
112
109
102
101
110
123
124
118
109
107
113
116
116
116
113
109
103
104
111
115
105
97
101
115
123
115
99
95
103
110
109
103
100
103
104
107
110
114
114
112
110
109
106
104
105
106
94
98
106
110
105
100
101
106
106
99
95
98
103
102
97
98
105
116
125
124
113
103
99
101
107
111
114
115
110
101
91
93
105
120
123
116
108
105
108
112
115
118
115
111
106
106
110
112
109
104
96
99
109
111
107
104
108
111
107
97
95
99
99
90
83
89
101
110
113
112
111
114
113
113
119
122
114
104
98
95
96
97
102
103
107
110
115
115
110
103
105
117
123
112
100
97
107
112
108
112
101
98
101
109
116
121
120
113
103
97
100
109
109
104
98
100
102
103
96
95
102
114
121
120
113
107
103
102
104
106
108
111
111
105
98
99
107
113
109
101
101
114
124
114
103
99
107
108
106
116
103
97
100
108
114
119
124
121
113
104
100
108
118
124
120
110
102
103
109
114
110
105
103
104
102
103
106
111
116
114
111
115
122
123
115
106
101
104
110
113
112
109
107
108
112
114
111
106
103
103
103
109
114
113
107
104
111
119
124
119
113
110
112
116
115
110
108
113
123
129
122
108
95
93
99
108
109
108
106
109
112
113
111
112
113
106
96
91
100
111
108
95
87
98
113
122
113
102
95
97
107
119
125
118
105
92
91
99
109
116
116
114
111
107
109
113
115
113
113
116
119
115
103
92
95
104
104
99
97
103
112
113
108
103
101
95
84
81
92
102
100
89
84
95
107
112
110
105
100
104
106
109
113
112
105
96
90
92
98
103
107
111
114
116
116
114
112
110
109
111
114
113
103
92
92
99
104
110
110
111
110
110
110
113
111
100
90
93
103
108
100
94
94
99
104
105
105
108
111
112
108
103
105
109
113
112
105
99
98
104
109
112
113
110
106
102
102
105
108
110
110
108
104
102
101
102
105
112
118
117
109
101
103
112
117
117
115
115
111
104
94
97
109
112
107
102
97
102
108
115
112
108
105
106
108
106
104
99
96
103
111
116
109
99
93
94
99
98
100
104
110
112
110
110
115
122
121
114
111
110
109
110
110
112
114
118
121
119
112
101
96
106
116
115
107
103
105
106
107
108
106
106
106
103
97
92
90
91
95
101
108
116
114
109
103
100
99
99
102
108
112
112
107
110
123
139
140
126
111
104
105
111
116
115
112
107
100
99
105
108
109
109
106
102
101
103
112
117
115
97
99
104
108
108
105
101
96
92
95
101
109
115
120
118
113
108
104
107
113
114
110
106
105
112
117
119
118
117
113
105
96
94
103
113
109
98
88
95
106
112
108
101
100
101
101
99
100
105
110
106
108
108
107
108
112
115
110
102
97
100
107
113
114
112
110
109
108
111
115
113
109
108
111
111
102
90
90
100
105
102
94
95
105
110
107
103
106
114
116
109
105
102
105
109
110
105
99
99
102
113
112
110
107
104
106
110
111
109
106
102
101
103
107
110
108
106
106
109
111
113
112
110
109
106
102
104
108
108
103
100
108
119
120
111
106
111
119
115
100
91
101
109
110
111
115
122
119
112
108
116
115
110
106
102
101
101
108
112
109
102
97
100
106
107
106
105
115
122
120
109
97
94
100
108
118
126
123
114
105
109
121
127
120
108
107
110
112
99
86
88
102
109
107
107
113
125
131
122
113
104
103
101
100
100
98
98
102
107
111
109
104
100
97
95
95
100
109
115
111
100
91
96
108
118
121
115
106
100
103
108
107
101
97
101
106
106
103
104
110
117
117
111
106
107
109
111
111
112
115
83
82
88
97
100
99
96
97
105
115
121
114
99
90
88
91
90
84
82
89
102
113
118
116
112
108
105
100
99
100
102
96
91
94
102
106
102
100
110
124
129
121
109
105
103
96
90
92
104
113
108
101
97
100
103
102
103
103
105
109
109
103
98
98
102
105
101
87
82
92
112
126
123
109
101
104
112
113
109
106
105
107
108
111
112
109
106
101
100
101
103
103
102
101
93
85
87
94
105
108
121
115
109
106
105
102
101
100
99
96
91
90
96
106
113
113
110
103
102
103
107
108
106
106
104
107
112
114
113
110
105
103
105
109
116
122
120
109
98
91
95
107
111
112
104
96
99
103
107
109
96
100
105
106
106
101
94
93
95
101
102
100
96
98
106
111
110
105
102
101
100
101
105
110
112
111
106
107
109
108
104
100
99
105
114
120
117
108
105
108
116
122
123
121
117
111
102
100
105
114
102
101
104
108
109
109
103
95
96
106
117
118
104
93
92
100
106
105
102
99
103
108
111
112
111
110
104
100
99
100
103
107
110
109
109
107
102
102
111
126
133
123
110
107
110
108
99
97
105
117
125
116
110
113
114
112
108
102
94
96
106
112
113
103
94
92
97
102
103
103
101
107
110
110
106
104
98
95
93
93
100
109
112
110
107
106
109
111
116
126
125
115
102
97
101
108
109
107
111
116
109
102
107
117
119
112
103
99
97
97
96
95
98
104
107
107
102
98
97
102
108
113
112
108
103
97
100
105
110
110
110
112
114
113
112
113
118
120
115
106
100
100
98
100
105
114
117
110
106
107
104
101
107
118
123
116
107
100
99
101
95
91
91
103
122
129
118
103
99
111
124
125
114
105
102
103
105
107
112
115
115
114
117
119
120
115
113
110
104
96
90
91
96
102
106
106
98
91
91
102
112
113
116
124
127
127
119
109
98
93
93
95
102
110
121
123
117
109
105
106
107
101
93
94
105
112
108
100
96
97
100
101
104
111
119
116
112
106
104
102
99
97
99
102
106
101
92
87
93
104
108
104
111
120
123
120
116
112
107
97
90
92
100
107
107
105
109
112
108
98
87
83
89
102
108
107
103
96
91
87
86
92
99
108
114
114
113
114
112
108
108
106
106
110
113
113
111
106
104
105
109
103
102
107
105
102
103
114
123
119
102
90
88
95
100
104
108
114
116
110
106
112
119
121
110
102
100
103
102
93
92
104
116
122
114
110
109
109
111
110
108
108
107
107
112
114
114
106
100
99
118
117
116
109
102
95
98
107
114
114
109
102
99
99
102
106
108
107
108
112
116
116
115
113
113
112
111
109
107
108
111
118
123
123
119
114
108
105
104
109
110
106
99
97
103
110
111
104
97
92
117
121
119
113
107
109
118
122
124
124
125
122
118
111
109
112
112
112
110
111
115
116
113
111
115
124
128
126
124
128
134
133
128
123
122
124
116
107
105
107
110
114
114
110
105
101
102
115
128
129
108
96
96
103
112
117
118
121
123
122
118
115
112
110
107
105
110
114
115
116
120
121
120
113
109
111
113
115
116
121
130
131
126
119
111
108
102
98
98
103
112
118
122
121
116
108
104
104
111
119
120
110
111
117
121
116
110
112
120
125
118
112
111
116
120
120
115
113
115
122
128
127
120
107
99
102
109
115
115
116
115
112
110
109
107
105
103
104
104
106
105
110
115
122
127
122
112
104
106
110
136
136
131
121
109
102
98
103
109
113
112
114
120
124
128
123
114
105
102
108
114
119
119
120
120
119
116
114
112
107
101
96
100
107
114
115
110
104
101
100
103
106
111
119
124
124
123
125
128
127
123
123
123
121
114
107
104
106
106
104
105
112
120
121
114
107
107
109
106
103
102
104
116
131
138
131
115
102
99
99
101
101
106
116
125
128
121
107
101
102
105
109
107
109
115
120
123
128
137
140
113
105
113
123
125
119
118
122
128
125
114
105
103
102
101
105
114
122
121
117
109
104
107
114
121
120
114
107
102
99
102
105
113
120
126
127
121
112
111
114
120
117
110
107
109
112
115
116
121
125
116
107
105
110
112
113
120
134
145
143
125
106
94
97
107
118
125
124
119
112
110
111
112
109
107
109
116
121
116
104
97
96
103
109
112
111
107
103
111
123
134
132
121
109
104
106
110
111
106
107
118
111
104
99
98
104
114
128
136
134
125
112
106
107
109
114
117
114
107
99
101
112
123
125
118
111
111
113
111
106
104
106
114
118
115
105
99
100
110
120
125
121
115
111
112
114
111
105
102
107
117
116
115
117
120
121
121
118
117
117
117
117
116
113
110
106
107
108
107
107
110
113
115
113
110
106
103
99
99
105
117
128
131
126
116
112
112
116
119
120
117
106
105
114
122
118
102
89
98
112
117
113
114
123
134
136
127
116
110
112
113
109
108
111
116
118
115
111
112
116
122
118
105
97
99
109
116
110
102
105
118
125
121
108
103
112
118
120
120
121
120
115
112
112
115
109
100
92
99
110
108
101
97
103
116
118
113
108
110
112
111
104
103
110
117
124
122
119
116
116
117
115
115
118
123
130
128
118
112
110
111
109
105
100
104
108
106
104
105
112
121
120
113
105
105
110
114
113
109
107
110
106
99
99
103
106
106
107
111
114
114
113
112
112
110
108
115
126
134
126
111
103
111
128
136
126
109
102
109
118
116
108
100
103
111
110
106
105
108
112
111
108
105
107
110
114
120
119
115
109
120
111
102
106
118
129
131
124
117
114
119
128
129
115
97
89
102
127
142
131
106
87
91
106
114
107
94
92
105
118
118
108
99
98
105
110
112
115
118
116
112
107
109
112
114
114
110
107
107
106
119
112
104
107
120
133
138
129
116
112
116
122
120
106
88
82
97
120
131
119
100
90
95
104
108
102
96
95
101
112
119
118
112
105
103
102
104
110
116
119
119
116
110
108
107
109
111
111
107
103
118
125
125
117
113
114
114
113
114
113
114
112
109
99
88
89
102
119
125
117
106
107
111
113
106
99
98
97
99
103
109
114
115
114
109
102
98
102
112
119
116
107
101
106
107
106
107
111
114
112
119
130
134
130
120
112
108
110
113
115
115
118
118
114
106
104
110
116
119
114
110
110
107
101
94
98
106
108
101
93
87
88
99
114
122
117
108
103
107
111
106
98
103
112
115
104
94
97
109
120
119
117
119
122
122
120
117
117
113
108
106
110
116
117
116
114
113
106
103
104
110
111
107
97
93
98
105
108
104
99
99
105
119
135
143
136
118
104
99
102
104
103
106
111
116
115
107
101
105
113
119
108
103
108
115
119
111
105
103
105
104
106
108
111
113
113
107
102
104
111
117
118
112
104
96
91
91
98
106
111
111
112
119
129
137
134
122
108
102
102
108
112
108
107
110
114
116
107
102
102
117
108
104
111
123
120
106
95
96
104
110
111
109
111
111
105
103
110
123
130
122
115
111
107
100
93
96
106
114
109
92
81
85
99
117
124
120
110
105
106
110
112
108
107
107
107
105
105
104
110
113
112
114
121
124
118
108
103
104
103
102
99
101
108
112
106
104
112
120
119
112
108
111
114
111
111
114
118
115
101
87
81
88
105
120
124
117
108
108
117
116
111
106
110
119
121
114
107
107
111
124
119
113
105
102
102
107
112
114
110
104
99
102
110
118
118
112
103
97
99
107
117
120
117
112
111
111
113
114
111
110
111
115
122
127
122
111
106
108
117
117
111
106
114
124
131
125
109
98
96
129
118
102
91
93
101
106
106
105
112
122
126
124
120
120
123
120
111
105
107
114
118
119
118
110
100
97
108
125
133
127
117
117
124
126
114
105
104
105
99
94
97
104
113
113
110
107
101
100
107
117
105
98
99
110
115
114
108
104
108
114
117
118
119
122
128
129
126
121
117
114
112
115
118
114
103
99
113
130
131
117
104
107
121
125
116
105
102
101
95
86
84
91
101
106
105
104
104
110
115
107
102
105
114
114
111
105
110
115
110
98
89
94
109
120
128
130
126
118
108
103
103
111
115
115
117
119
119
116
111
105
103
105
115
123
118
108
99
98
104
107
109
106
104
107
110
116
120
120
114
105
110
115
116
107
94
88
98
108
110
103
100
103
108
108
110
116
121
116
103
94
95
102
108
113
121
124
115
103
102
106
108
107
110
113
113
107
98
95
106
118
127
128
119
105
100
107
117
118
112
109
109
106
106
109
105
98
96
99
106
111
114
112
107
102
99
103
110
114
109
104
101
104
106
107
106
106
104
104
108
112
114
118
121
115
108
105
106
108
110
113
116
120
116
102
94
96
104
107
103
112
100
94
103
111
116
113
111
116
124
126
120
111
107
107
107
102
100
103
112
118
116
112
107
106
105
105
109
114
117
114
114
115
113
111
107
107
112
118
122
123
115
106
97
99
110
116
110
104
99
100
96
101
111
114
116
116
119
122
128
131
127
116
109
106
106
104
100
100
105
112
114
110
109
111
116
118
117
113
108
109
107
101
95
94
101
109
111
114
123
130
124
104
89
95
116
127
121
104
95
95
100
108
116
119
120
120
115
108
108
112
115
114
107
102
103
107
107
100
94
97
106
111
109
105
106
113
113
106
100
103
110
111
107
105
108
111
110
109
112
117
113
103
92
95
103
109
107
98
90
116
107
103
107
116
122
117
108
103
103
106
105
106
107
114
117
116
105
96
90
96
110
115
108
97
93
100
108
113
113
114
112
112
118
125
127
121
113
110
112
112
106
101
98
97
95
92
93
95
94
123
110
104
108
116
112
104
97
102
113
117
115
112
113
117
116
110
102
97
99
104
111
116
116
110
105
102
106
114
121
115
101
93
101
115
124
120
113
110
112
113
113
109
107
107
103
101
100
102
104
107
110
117
121
119
109
98
95
101
108
115
116
115
112
109
106
108
108
109
109
109
111
113
113
111
112
112
108
102
99
97
95
96
103
111
113
108
101
94
98
108
116
121
120
112
105
106
110
107
103
106
109
117
122
118
109
99
93
94
101
107
107
103
101
105
112
116
115
111
109
109
111
110
104
103
111
119
116
102
95
101
114
122
124
119
112
104
98
94
97
103
109
118
119
110
101
99
101
105
104
108
109
110
110
110
107
101
93
93
100
107
109
103
96
99
109
110
104
98
100
107
110
106
105
108
115
117
114
111
113
119
119
116
116
115
112
108
108
115
119
116
107
101
101
106
105
102
99
104
110
108
107
102
99
98
105
110
111
106
102
105
108
105
99
95
95
95
96
98
105
111
110
106
109
112
110
104
102
107
110
107
99
99
105
111
110
106
110
118
122
119
109
100
100
110
120
123
113
105
105
109
104
101
99
100
105
112
120
116
106
97
94
98
104
103
101
102
106
113
118
121
120
116
111
108
104
104
106
106
103
100
100
106
110
109
108
109
109
101
92
95
106
112
110
109
118
127
121
105
93
121
114
110
108
107
106
109
115
116
109
95
89
96
106
112
111
111
114
121
120
117
114
109
103
101
106
114
114
106
101
105
112
115
107
104
110
121
118
102
90
93
105
110
107
105
113
120
120
111
99
119
117
113
109
105
107
107
110
113
110
104
98
100
105
108
105
101
102
105
104
102
97
94
94
101
112
117
110
101
99
104
106
103
99
106
118
122
115
109
110
114
111
107
105
106
111
118
119
120
117
102
103
104
101
101
98
98
100
107
116
118
114
107
104
105
104
96
90
90
96
105
106
99
96
98
105
109
109
108
109
106
104
102
103
105
104
102
101
108
114
115
108
106
108
111
108
105
109
114
115
107
107
106
103
99
94
91
94
103
113
117
115
109
106
106
106
104
101
102
110
119
121
112
99
89
90
100
112
119
120
117
112
106
101
93
85
87
99
109
112
106
102
102
104
101
91
90
99
109
110
109
119
122
116
108
105
107
109
108
103
98
95
99
106
109
107
103
105
109
113
116
114
108
100
97
98
105
108
110
108
105
102
97
94
95
99
103
108
109
111
113
111
105
96
90
93
99
108
112
112
100
110
115
112
108
111
119
120
114
106
96
90
91
95
104
112
113
108
100
95
96
97
95
95
103
112
113
106
98
97
101
100
99
105
115
120
113
103
99
108
117
116
109
105
108
115
113
107
106
111
106
106
99
97
97
104
108
107
104
107
114
114
104
92
97
113
126
120
101
90
89
92
93
95
102
111
113
107
98
98
103
107
109
113
117
116
108
101
106
118
118
108
100
107
123
128
113
98
97
104
110
104
101
101
101
103
101
98
97
104
116
124
121
106
96
101
113
119
113
104
99
100
102
103
105
109
109
105
100
96
100
105
109
108
106
105
107
111
117
122
115
100
94
100
113
117
111
102
100
103
107
101
101
102
101
101
102
104
108
110
113
112
110
106
104
105
109
113
114
112
109
106
104
104
103
104
106
109
109
106
104
104
110
109
109
109
110
109
106
105
108
110
107
102
101
104
105
101
98
101
103
101
99
100
101
101
101
106
112
116
114
107
100
101
110
119
120
114
113
115
118
112
98
91
95
104
115
121
122
116
106
100
102
109
121
126
118
107
100
101
111
117
113
104
103
103
100
92
91
100
106
103
108
113
114
109
104
107
113
118
115
107
104
108
115
119
114
106
106
109
114
107
95
91
101
112
118
116
111
107
101
95
96
107
119
125
115
104
100
103
107
102
95
92
98
102
97
87
84
95
105
102
108
116
115
105
97
102
114
122
117
107
104
109
112
110
106
103
101
100
99
100
103
108
109
107
103
99
96
97
102
107
113
114
113
106
105
105
106
104
98
94
90
90
98
103
102
93
83
80
93
92
98
106
104
92
84
94
113
123
119
108
102
99
102
109
116
119
116
106
102
106
113
113
104
94
93
100
104
104
108
116
123
119
107
98
101
108
112
112
109
108
109
108
111
112
113
103
87
83
92
96
105
108
105
102
102
108
114
114
108
103
99
100
104
111
118
118
115
113
115
115
107
102
96
95
98
101
106
109
111
109
106
105
104
104
102
102
103
110
117
117
111
106
107
110
111
108
104
104
118
125
127
118
104
95
97
106
112
113
111
113
120
129
136
137
128
119
115
119
124
127
122
118
118
121
121
116
107
106
112
117
124
131
135
131
122
110
104
102
96
95
101
109
113
107
103
110
118
119
109
109
114
118
117
113
112
118
123
121
110
104
109
121
135
139
139
134
127
124
120
116
112
111
115
120
124
124
124
129
132
128
122
119
124
126
124
119
112
105
100
97
102
110
116
113
108
111
115
119
107
100
106
117
120
112
102
105
117
124
115
104
106
119
135
137
128
118
115
117
113
105
99
100
108
118
125
130
134
131
123
110
102
105
112
113
111
107
108
110
111
111
118
126
128
122
110
102
104
113
114
108
106
109
106
93
85
91
106
114
111
103
104
115
130
133
122
109
104
108
112
112
109
112
115
116
118
120
120
115
104
93
93
104
111
107
101
97
106
118
124
120
116
120
126
126
115
103
101
109
120
121
120
116
105
94
95
106
115
116
112
106
108
113
121
124
123
116
106
103
106
110
112
112
113
112
110
111
111
110
108
106
108
109
111
107
100
98
107
116
119
112
103
106
118
125
118
104
101
107
118
127
140
142
129
116
112
120
125
127
124
124
122
121
119
121
122
114
105
100
104
107
103
99
99
102
108
108
105
103
109
118
123
119
109
107
111
115
117
115
114
111
110
110
112
112
108
102
102
107
100
110
129
140
134
119
108
110
120
132
139
139
132
123
120
122
122
120
112
107
106
109
111
110
108
109
113
115
112
105
106
114
122
122
116
115
121
125
121
114
114
117
120
114
106
101
100
101
104
105
92
98
112
122
123
117
108
109
119
127
130
126
121
116
113
114
119
123
124
116
107
104
112
121
118
109
105
109
118
126
126
126
129
131
128
120
111
107
111
114
118
117
114
108
103
101
101
101
103
105
115
114
113
120
124
124
121
117
120
120
117
114
112
112
108
105
108
119
126
125
116
105
102
107
109
106
101
103
112
128
140
137
126
115
107
102
97
98
110
123
127
116
105
102
105
104
101
98
101
109
129
117
107
109
119
125
121
114
112
115
115
111
109
110
114
118
116
115
115
122
126
120
108
102
109
121
123
114
106
109
120
120
106
89
87
97
104
110
116
123
125
115
108
104
107
106
101
101
107
111
116
100
90
95
108
117
115
112
112
113
109
103
101
110
122
133
128
113
99
101
111
115
115
112
117
126
127
117
108
105
105
104
99
100
107
115
114
109
109
112
114
112
113
112
111
108
104
103
108
108
108
101
99
103
109
116
122
128
128
120
111
110
115
118
117
113
112
111
108
102
100
101
105
112
114
110
102
99
102
108
109
109
112
119
124
117
110
106
109
112
112
109
110
116
122
118
107
99
97
105
119
109
103
104
108
117
131
137
131
121
118
126
134
127
110
99
104
118
127
122
113
101
98
102
106
108
103
100
102
109
111
113
116
121
125
117
109
107
110
112
111
106
106
115
121
119
110
100
96
102
119
106
95
95
105
115
123
123
118
116
117
122
124
120
117
117
119
121
121
119
117
114
108
104
103
107
113
114
112
110
108
104
106
117
127
126
118
107
106
108
110
106
102
101
105
111
113
112
108
105
113
111
108
104
103
104
105
106
109
116
117
115
112
111
118
122
119
111
105
105
111
117
117
111
102
98
102
110
118
119
108
95
91
106
123
126
116
105
107
117
118
109
102
99
102
103
107
109
113
112
116
116
113
108
105
104
104
109
114
118
118
114
110
107
106
103
101
98
101
106
111
118
117
112
104
105
108
112
119
122
119
108
100
101
109
109
104
101
107
119
118
109
105
111
118
117
109
103
107
111
107
104
103
108
110
117
120
123
124
120
113
107
105
103
102
100
99
98
96
102
109
112
110
105
102
106
110
111
111
118
126
129
125
119
110
105
101
101
106
110
108
107
108
120
133
135
125
107
103
109
106
102
104
113
124
122
120
118
120
118
114
110
111
116
118
118
114
108
105
105
109
111
108
104
100
99
102
107
110
109
110
113
119
122
122
114
113
115
114
108
104
104
109
116
123
126
120
108
102
103
119
113
115
122
129
123
106
97
102
116
126
129
127
124
118
111
108
111
117
120
116
114
112
112
107
100
103
113
117
109
99
96
106
120
124
122
119
123
122
118
109
102
97
99
100
102
102
100
103
109
116
113
114
121
126
120
107
99
100
113
124
127
118
106
93
85
87
98
109
114
112
112
113
114
109
108
111
115
115
109
106
111
119
124
124
121
118
117
121
121
113
101
91
91
96
99
100
103
109
117
115
116
115
115
118
119
117
112
106
101
102
102
102
100
97
96
96
99
103
104
105
105
104
103
105
110
113
112
109
105
107
112
119
124
123
119
119
120
120
117
110
101
98
102
106
109
110
113
119
118
122
119
114
109
113
116
120
115
104
94
92
97
105
113
114
114
114
116
117
114
104
98
96
101
105
110
114
120
120
112
99
98
110
126
130
126
122
122
118
109
96
95
100
107
108
105
105
111
122
128
117
110
107
106
110
113
114
114
109
103
99
100
105
110
112
114
116
119
119
115
105
101
106
112
111
106
107
117
122
114
103
102
115
126
124
112
108
112
115
105
91
86
95
109
114
109
103
102
109
119
104
105
112
115
113
107
107
114
120
118
110
103
104
109
112
114
116
117
110
102
96
102
113
116
113
110
109
109
108
110
114
118
118
113
102
94
93
97
104
106
102
99
100
112
124
127
117
105
97
101
103
116
126
126
114
104
102
110
120
123
118
116
118
119
118
117
120
123
120
108
97
95
100
107
114
123
126
117
109
110
115
118
112
110
107
108
104
98
97
106
112
114
112
109
110
111
111
106
103
103
107
116
121
119
112
105
100
102
112
123
128
125
122
117
112
110
112
120
127
126
115
105
100
105
113
119
120
115
111
110
111
113
112
112
114
115
115
114
111
109
112
114
113
106
96
90
94
102
107
109
108
107
106
109
110
106
101
104
116
130
132
124
110
104
104
107
108
109
115
120
118
115
114
119
121
114
103
98
101
109
113
114
109
100
98
104
111
116
115
112
114
113
110
104
97
101
104
107
109
110
102
99
105
109
111
108
113
118
115
113
114
114
109
104
102
104
105
106
106
106
108
110
117
126
130
126
115
106
107
109
113
113
103
94
93
104
114
117
116
115
117
115
110
100
101
108
112
110
109
109
101
101
104
108
112
118
127
121
106
92
92
103
108
108
102
98
98
102
103
104
104
104
107
113
119
126
130
126
116
107
103
107
112
114
112
114
119
124
123
115
112
111
112
109
106
103
103
106
108
109
105
102
101
105
109
114
115
110
104
103
102
104
108
110
112
108
106
102
103
103
103
103
103
103
106
114
122
120
112
100
96
101
111
118
118
115
118
121
121
112
105
106
112
117
113
106
102
104
108
108
94
87
94
106
108
102
96
100
114
123
121
114
114
117
120
117
114
109
105
104
103
101
102
107
111
113
112
110
110
107
103
98
100
105
112
113
109
106
107
109
111
110
106
105
109
116
118
114
108
106
85
85
99
117
119
109
103
109
120
125
117
106
105
114
118
115
109
108
108
109
105
102
103
107
113
116
116
112
108
105
105
106
106
104
103
101
95
91
89
97
107
109
106
102
102
110
117
115
108
103
107
107
113
120
121
116
110
111
118
121
113
97
88
92
106
115
117
112
107
107
107
108
108
105
104
109
111
105
93
92
106
120
121
109
96
91
98
103
99
94
94
103
115
119
111
104
101
104
106
102
121
123
116
108
104
103
100
101
107
117
120
109
90
84
96
117
128
120
103
95
97
103
104
102
102
105
106
99
92
96
107
117
114
106
98
102
112
121
118
108
101
105
116
121
116
107
100
100
104
106
109
113
109
103
99
102
107
109
107
108
115
116
111
101
98
104
108
105
98
95
98
97
94
96
103
109
110
110
111
111
106
99
99
105
112
114
111
110
111
114
116
114
107
100
102
108
112
107
103
105
109
103
104
108
110
113
118
121
115
106
103
108
114
110
101
93
93
99
103
107
109
107
105
103
103
105
108
113
116
113
105
98
95
101
109
111
109
105
104
109
116
116
108
95
94
106
116
114
102
96
111
104
104
109
112
113
113
113
111
105
103
105
108
108
105
103
107
112
111
109
112
120
120
110
101
97
104
108
107
104
105
103
100
96
100
110
122
121
115
109
113
114
111
105
103
105
113
112
106
99
110
108
106
106
107
110
111
107
105
103
99
100
105
109
114
118
117
111
105
102
108
116
116
107
101
105
116
117
109
102
102
103
103
101
106
115
123
118
111
108
109
110
110
108
106
105
108
111
115
115
111
113
109
104
103
107
111
110
105
102
100
103
107
113
120
121
114
107
102
102
106
107
105
105
107
114
120
119
115
111
107
105
108
110
110
107
104
103
107
109
108
105
106
106
104
101
103
113
117
114
113
115
110
103
97
93
96
101
105
112
117
117
116
112
109
108
107
110
110
111
109
106
106
106
106
105
106
109
113
116
115
114
112
110
102
92
96
110
123
127
115
103
99
101
103
102
104
107
111
110
101
106
110
109
108
104
106
111
116
120
120
115
107
103
100
99
102
107
110
113
112
110
109
107
107
106
104
102
102
107
114
116
112
103
98
98
104
111
117
118
114
105
99
96
99
97
102
104
107
110
103
110
112
113
115
121
125
125
119
113
106
99
94
92
97
105
113
111
103
102
104
106
104
105
109
114
111
99
91
97
110
114
110
103
106
110
109
101
96
98
104
105
100
99
102
107
103
100
103
107
115
119
114
105
101
105
112
111
101
96
100
106
103
95
97
112
127
126
110
98
98
101
102
104
110
117
114
104
94
99
108
111
107
103
105
108
106
101
101
104
102
95
93
103
117
123
117
109
103
102
98
104
104
101
95
97
100
101
95
94
104
115
116
107
100
105
117
124
115
106
99
98
100
105
112
116
114
108
103
104
108
111
109
103
97
96
97
102
105
107
101
91
92
103
110
115
112
111
106
101
93
98
100
98
95
96
100
103
107
111
115
117
114
107
100
99
103
110
113
109
100
93
94
98
105
109
108
105
102
103
108
112
111
104
99
98
99
98
96
99
104
109
109
101
92
89
92
98
104
102
102
102
100
99
98
96
92
95
106
118
122
118
110
103
99
99
101
104
106
108
105
101
97
98
104
109
115
114
112
111
111
108
104
104
111
120
117
109
104
112
125
129
116
101
93
97
99
99
103
115
103
101
101
103
102
97
90
93
104
113
113
108
106
109
109
107
102
102
106
116
124
123
113
106
106
112
118
119
118
117
113
105
98
104
115
122
115
109
111
119
123
111
94
84
93
110
118
114
111
115
102
100
101
106
106
100
92
95
104
111
110
104
105
111
113
112
105
102
107
115
121
120
114
110
107
102
101
103
109
114
114
111
108
106
106
104
102
105
109
111
105
94
86
85
93
106
113
109
96
91
95
94
99
106
111
104
93
87
95
109
117
118
113
107
104
105
107
109
104
98
94
97
104
106
101
92
90
97
109
113
111
107
104
104
102
101
103
109
113
111
109
107
109
110
111
108
102
94
85
86
92
90
94
102
106
107
108
105
103
100
100
104
107
108
107
108
113
111
106
102
104
106
105
102
96
94
97
104
110
113
106
94
89
93
101
104
104
101
101
102
107
111
115
117
112
108
103
103
105
105
114
116
121
128
132
128
122
118
118
119
116
110
108
111
118
125
124
119
115
115
116
118
120
119
122
121
117
108
98
95
96
98
107
118
122
119
111
111
117
118
107
95
96
110
118
120
115
115
117
117
114
118
123
124
123
117
115
115
122
127
122
116
114
117
124
130
130
128
125
121
114
106
105
111
121
128
125
115
107
101
98
95
92
100
111
121
125
124
123
119
107
96
94
106
116
122
126
128
125
122
110
112
117
121
122
115
103
104
116
126
125
118
113
118
123
121
111
107
109
114
110
99
95
102
117
126
122
113
108
109
107
100
95
101
117
129
133
122
110
100
99
107
116
122
120
114
111
112
112
113
105
98
104
118
123
114
105
105
113
121
120
111
103
105
114
123
124
114
107
107
112
115
113
112
112
110
108
105
105
107
107
107
106
110
120
127
127
120
113
112
115
119
118
118
118
115
108
97
89
92
106
101
104
108
110
111
111
114
116
119
117
111
102
99
111
130
144
136
118
106
113
122
123
118
109
108
110
114
115
113
111
111
110
107
105
103
104
111
122
135
139
129
118
113
117
121
114
99
90
93
115
123
123
116
106
103
104
106
106
108
116
123
120
114
112
120
126
121
109
106
109
112
109
106
105
108
115
119
118
117
117
116
115
109
96
91
98
109
118
122
125
123
120
115
113
112
107
107
110
116
106
120
131
132
121
106
96
90
92
101
114
125
129
126
123
119
114
109
108
110
113
113
111
111
113
113
113
113
114
114
117
120
123
121
117
115
120
124
115
98
91
100
113
115
109
103
104
111
119
120
102
112
126
136
131
115
101
97
104
111
112
112
115
123
125
120
118
118
122
125
122
119
119
120
115
106
95
99
112
126
130
124
123
127
129
130
128
122
112
100
99
105
112
111
106
103
104
106
106
102
115
116
120
122
118
108
102
107
119
124
119
112
112
115
116
114
115
120
129
133
126
115
108
109
110
106
100
99
111
126
133
123
109
104
108
112
111
110
113
120
125
119
112
103
102
103
105
103
100
96
122
117
107
100
101
99
102
109
119
128
126
118
111
109
110
114
116
117
117
121
120
114
105
102
109
120
121
114
106
105
108
105
98
89
89
101
109
112
118
122
121
115
108
103
106
107
109
117
116
110
123
117
108
104
105
107
111
117
121
120
112
107
109
113
119
122
117
109
102
104
111
115
114
109
110
113
117
115
108
100
95
95
99
104
109
115
115
112
114
113
112
111
114
116
115
111
110
115
120
120
120
122
126
128
116
105
103
110
115
112
107
110
121
126
119
110
105
102
99
97
101
105
107
105
104
106
111
116
115
110
106
106
113
123
123
115
107
107
112
113
112
110
114
119
119
108
95
89
95
104
110
112
123
125
110
95
90
100
110
111
109
113
121
120
114
113
114
111
104
103
108
110
107
105
109
119
127
124
116
111
111
117
124
126
121
107
101
104
111
114
112
107
108
117
120
119
111
99
93
92
103
99
101
104
103
98
100
107
112
113
110
105
103
111
124
137
132
113
98
98
112
123
121
116
119
126
130
126
117
112
108
106
107
114
121
119
110
102
100
105
111
112
118
118
120
117
119
115
108
102
109
104
99
97
98
99
107
112
113
113
111
107
105
115
132
137
121
97
84
90
105
117
122
121
119
119
119
121
127
126
112
96
92
106
123
129
118
102
97
103
114
119
121
118
109
102
100
105
111
112
116
110
98
89
87
96
104
110
112
113
113
109
106
109
114
113
102
92
93
101
110
114
116
116
118
121
119
118
121
125
122
117
111
110
115
118
113
108
111
119
121
115
109
108
107
108
109
110
111
111
104
101
100
97
92
93
98
109
117
120
114
108
104
100
96
98
101
104
106
110
113
115
110
108
115
123
126
117
107
107
118
127
125
110
97
94
100
111
117
120
118
111
109
110
120
127
127
122
116
107
99
108
118
118
111
102
105
118
126
123
114
109
108
104
101
103
111
116
114
107
105
107
110
114
121
130
134
128
113
104
103
108
110
106
95
90
97
107
113
107
104
107
113
118
122
124
122
114
108
102
119
124
128
123
114
107
107
116
121
122
122
120
119
112
104
103
110
112
106
102
102
109
113
119
123
127
131
133
130
120
107
102
106
112
110
105
103
104
102
97
98
99
105
107
109
110
107
103
98
97
116
117
116
113
113
109
105
101
106
118
129
131
119
106
97
97
100
101
102
107
115
119
116
109
106
107
116
123
126
122
117
114
114
112
109
105
104
105
103
100
98
98
96
95
95
96
99
103
107
113
101
106
109
112
115
118
114
105
96
98
108
115
113
107
103
105
109
115
116
117
118
118
112
106
103
107
114
117
110
103
102
104
104
97
87
89
103
113
117
110
103
100
100
98
96
91
97
111
125
131
110
117
121
119
119
123
127
123
106
92
90
99
111
115
112
110
114
121
125
118
106
100
102
108
110
109
109
106
99
91
86
89
95
96
93
93
104
115
120
117
113
113
115
111
101
95
98
110
122
120
116
121
126
122
117
113
113
114
109
102
100
106
111
110
103
94
94
102
108
106
100
97
103
109
107
98
92
90
91
91
91
95
103
105
101
99
105
114
119
116
114
116
125
128
125
112
102
94
97
102
101
107
113
117
113
105
100
99
103
108
114
119
117
108
95
89
91
99
105
102
102
107
112
112
105
98
98
100
102
103
104
105
103
94
86
88
99
111
115
112
108
107
115
127
133
127
105
87
80
95
98
100
104
110
113
115
117
116
114
115
118
124
126
123
116
111
109
116
119
117
111
108
110
110
112
116
123
127
124
115
107
104
99
94
91
95
101
107
111
110
108
104
102
106
109
109
100
93
91
105
106
110
112
112
111
114
117
120
123
120
114
113
117
123
125
116
108
109
118
120
116
107
102
105
112
116
120
120
115
111
106
105
106
108
112
113
111
110
108
108
111
113
113
107
98
92
96
105
117
122
107
118
125
122
111
103
103
111
116
114
105
98
97
104
107
105
100
101
107
111
109
105
107
114
118
111
98
89
92
100
111
115
112
108
107
110
111
106
98
97
103
112
116
115
109
105
106
115
123
123
105
110
121
122
112
104
102
105
105
102
100
100
99
102
104
106
109
113
114
113
109
109
114
122
120
111
97
91
97
108
115
116
113
107
105
107
109
106
101
100
103
105
107
112
113
111
106
106
107
110
96
99
109
112
112
107
104
102
97
101
108
114
117
118
119
117
113
112
115
124
126
120
112
110
109
111
112
113
114
114
114
116
117
116
109
104
107
114
116
111
103
106
114
120
117
107
99
97
103
110
88
98
107
109
107
103
102
102
103
105
106
108
112
118
119
114
107
104
113
123
128
120
105
99
102
110
115
115
110
107
110
114
118
114
98
88
96
112
118
108
100
103
116
125
124
118
113
111
110
112
88
96
104
107
104
95
96
103
110
106
96
92
98
108
112
113
112
113
115
115
113
106
101
102
106
109
111
109
107
106
107
112
116
109
98
90
95
105
111
110
105
100
93
95
106
122
125
117
104
100
97
93
100
108
107
98
94
100
110
109
100
94
101
116
120
112
105
104
110
113
111
110
111
115
114
114
116
118
117
117
118
123
123
114
105
97
98
102
107
110
109
99
83
79
93
110
122
115
103
98
106
102
105
109
108
102
98
100
112
118
114
108
110
120
121
113
100
96
103
110
111
111
113
115
114
113
110
106
103
108
118
127
124
110
97
97
104
111
110
102
96
98
101
103
108
109
115
117
114
102
105
107
107
105
103
104
106
109
113
118
118
115
112
114
117
118
122
120
114
108
98
93
92
98
101
102
97
92
90
97
107
113
110
103
98
103
113
118
111
94
90
101
118
122
113
104
100
105
108
105
99
101
107
105
107
109
114
116
112
109
112
117
118
116
114
116
120
119
113
106
99
92
87
89
98
103
108
113
118
119
113
104
101
105
111
114
114
112
106
102
107
117
120
112
96
86
84
89
94
103
103
102
107
113
115
115
114
112
110
107
110
117
120
115
103
91
91
93
98
104
111
113
108
104
105
107
113
122
130
130
121
107
100
103
109
112
112
110
113
120
124
121
105
91
84
89
101
105
102
103
106
103
106
110
110
105
98
97
102
106
113
117
117
107
97
93
97
99
98
99
110
123
127
118
107
102
105
110
111
108
106
103
102
100
101
105
111
117
121
121
117
109
101
98
99
103
111
113
112
112
97
99
100
103
104
100
95
92
96
105
113
116
112
107
110
117
121
118
106
99
104
116
121
116
105
103
105
109
108
104
105
105
104
102
104
107
113
116
113
110
108
110
112
110
103
91
93
105
113
114
100
102
101
102
103
107
111
110
107
104
105
107
110
112
113
115
113
109
104
102
103
106
108
113
115
115
111
111
113
116
116
111
105
106
109
113
113
112
111
111
110
110
108
103
94
88
93
105
112
111
111
106
101
98
97
101
109
112
111
110
111
114
112
111
108
105
102
101
102
103
103
105
104
112
116
115
109
103
106
111
116
116
117
119
119
117
112
109
111
114
111
102
97
98
101
107
111
113
112
110
103
96
96
100
101
100
94
96
107
119
124
116
106
101
102
107
112
110
110
108
106
105
106
109
108
106
102
99
100
107
118
125
126
120
112
108
104
102
100
101
100
100
101
109
114
115
109
107
110
113
101
102
107
114
115
109
99
95
103
114
120
115
102
93
94
106
118
120
115
111
111
111
110
108
107
103
99
96
99
108
117
121
112
102
98
98
99
99
96
95
100
104
108
110
109
103
100
102
108
113
116
124
123
115
106
104
104
101
97
95
105
113
112
100
92
100
114
120
113
106
108
114
115
113
113
110
105
100
101
108
114
112
103
100
101
107
107
103
102
106
110
110
108
104
102
101
103
109
110
103
106
114
111
101
92
93
101
102
94
88
94
109
116
111
105
105
109
111
109
107
108
106
105
109
113
116
113
107
103
107
112
114
110
109
112
113
111
106
103
104
108
110
110
107
103
100
107
114
114
104
94
98
103
104
104
104
101
100
99
103
105
108
112
114
114
106
98
100
106
109
108
102
98
100
107
111
107
96
88
93
105
112
111
103
101
106
110
108
100
93
95
103
107
106
99
94
96
106
113
110
102
101
108
118
122
112
94
88
99
115
122
119
116
113
108
97
90
89
95
101
104
107
109
110
111
111
107
97
90
96
107
111
106
99
98
105
113
110
105
102
103
103
99
96
95
97
100
105
111
114
107
101
102
108
111
106
94
93
100
108
110
109
110
111
109
104
100
101
102
103
109
113
115
112
109
110
112
109
107
108
111
107
102
98
104
107
111
112
113
115
113
105
95
94
101
112
121
123
120
117
104
101
99
99
104
108
111
112
107
100
95
92
96
104
111
118
119
117
113
110
107
105
103
103
104
102
100
102
107
110
105
95
90
94
100
104
110
113
116
113
108
102
98
98
101
105
112
115
117
114
107
104
106
109
115
119
116
112
108
104
101
99
98
102
108
112
115
111
101
92
86
88
98
107
109
102
93
97
107
112
104
89
83
91
103
114
118
118
113
106
98
97
100
104
98
90
88
93
103
108
109
104
105
110
112
112
111
112
109
104
100
98
104
107
106
102
101
101
96
93
92
95
101
107
109
108
107
108
113
114
107
97
94
101
113
118
117
111
102
97
91
94
102
107
105
99
97
101
106
107
115
110
115
129
144
147
135
121
115
115
115
112
104
96
95
102
111
116
113
110
110
114
120
127
128
124
119
111
110
115
118
118
119
119
114
105
98
103
117
128
128
119
112
114
118
121
121
118
117
117
130
120
112
111
114
117
112
105
106
116
126
128
118
102
91
91
96
105
112
117
116
117
118
118
120
118
119
118
118
113
105
94
94
100
108
108
105
104
114
121
120
111
107
114
123
132
132
125
119
113
140
140
132
120
112
109
109
108
115
124
133
132
120
108
97
93
97
108
119
126
123
114
105
105
114
117
114
105
101
102
106
109
107
112
120
129
129
117
101
92
95
103
108
112
112
113
118
123
120
110
122
126
133
137
138
136
130
121
114
120
128
131
122
109
104
112
122
123
116
107
105
107
110
112
117
119
114
102
92
93
108
120
125
123
123
128
129
116
99
87
94
108
114
108
100
103
114
121
120
112
105
97
101
113
125
136
133
122
112
111
121
127
119
104
99
112
132
131
113
98
99
108
116
120
122
120
117
108
99
94
97
101
107
110
114
113
113
113
114
118
125
125
119
111
109
112
113
115
115
114
117
107
95
89
94
111
122
121
111
106
109
110
102
92
89
102
119
124
123
117
112
105
101
106
116
119
115
113
112
110
102
98
100
111
120
119
113
111
117
122
124
122
117
114
113
112
108
106
109
115
128
127
116
102
96
103
111
113
105
96
91
90
92
96
103
109
115
117
122
123
114
101
91
96
107
112
111
111
116
119
114
106
109
121
130
129
120
112
104
98
97
103
111
113
112
113
117
118
113
103
119
120
120
115
110
103
100
102
105
102
95
93
101
113
119
118
113
108
111
119
123
121
116
112
111
107
101
101
106
114
115
107
105
112
122
126
123
115
103
94
96
106
113
113
108
112
119
119
110
96
105
106
112
116
112
101
95
100
114
123
127
122
117
115
117
116
114
109
108
117
126
130
125
117
110
106
102
101
104
110
111
106
102
104
110
120
121
117
114
110
113
115
114
112
106
107
110
107
100
94
107
109
113
115
115
109
106
110
120
130
134
127
115
108
107
112
115
115
113
113
117
118
114
108
105
103
103
108
111
113
116
114
115
111
109
109
113
117
121
119
115
112
112
113
113
114
114
110
100
94
122
121
121
118
114
109
111
114
115
112
107
108
113
115
109
103
103
108
116
121
122
120
123
120
112
102
101
110
119
121
115
113
115
112
105
99
102
112
119
117
110
111
113
118
118
116
116
113
111
109
117
122
129
130
114
97
89
94
100
102
104
113
126
128
111
96
95
105
118
126
126
125
124
124
117
111
113
119
125
121
109
100
101
104
103
97
98
106
114
114
112
110
111
112
109
108
107
113
113
115
95
103
125
136
121
96
80
84
99
111
116
116
111
105
100
106
114
116
114
113
115
116
112
111
114
117
117
117
115
117
118
115
109
103
97
94
98
106
112
114
111
106
101
103
109
117
121
117
108
98
99
105
120
126
120
106
97
100
110
114
112
100
88
88
102
119
125
113
101
98
102
103
104
109
116
121
118
109
106
113
125
131
124
110
96
92
99
108
112
112
109
108
113
120
123
127
124
120
107
97
122
125
121
112
105
105
111
116
112
108
108
107
105
111
118
118
108
99
99
102
104
103
106
113
123
125
119
110
107
108
110
116
121
117
112
106
107
108
109
107
105
110
120
125
121
111
102
104
108
111
123
121
113
103
100
104
110
111
107
107
115
122
123
123
121
115
105
104
108
114
117
114
110
111
116
117
114
107
101
95
94
101
114
123
124
119
111
105
104
103
102
104
106
106
105
101
100
103
110
109
105
109
115
114
103
93
90
90
96
106
115
121
121
112
105
106
111
115
114
117
118
117
111
108
111
118
116
106
91
85
91
105
114
119
113
108
106
105
103
104
107
108
109
106
103
106
113
120
117
105
107
122
132
126
105
91
92
104
110
106
104
108
113
103
89
90
109
121
116
105
98
99
103
109
120
134
138
125
107
96
99
106
111
105
97
91
91
94
98
101
109
117
119
114
109
112
121
121
114
102
120
134
139
124
104
94
106
120
123
111
104
106
110
102
93
95
108
115
107
99
96
98
101
107
116
128
136
133
124
113
105
99
97
101
98
98
95
93
90
93
102
111
116
112
110
111
118
114
103
94
114
119
120
115
104
98
98
101
104
109
114
117
110
106
109
115
114
108
102
108
121
125
116
107
104
108
115
120
121
113
105
97
96
101
109
115
114
107
99
95
101
111
118
117
112
109
108
104
101
101
99
103
107
107
108
110
107
100
95
98
111
119
116
113
116
122
123
118
115
117
127
131
127
120
112
110
111
110
107
104
103
107
106
102
99
102
107
110
108
105
112
120
127
124
113
103
98
100
105
117
109
116
120
117
113
119
127
124
113
101
103
111
117
115
112
111
113
119
119
116
113
115
120
120
118
114
108
102
96
98
101
107
103
91
81
81
90
97
103
107
114
121
125
117
109
102
99
99
103
102
118
135
143
136
121
111
108
106
105
102
104
110
117
114
105
96
93
98
103
105
104
106
111
112
111
107
102
97
96
99
100
98
92
87
91
103
112
112
107
106
110
120
124
118
113
108
104
102
99
97
110
120
124
125
118
108
95
87
88
97
109
118
119
114
104
97
94
98
100
100
101
108
113
115
108
103
104
109
111
104
96
92
93
94
102
117
129
130
121
108
106
108
116
117
113
108
104
98
98
107
107
96
89
95
107
116
118
111
105
107
111
115
117
116
115
112
111
112
110
107
108
115
119
116
106
97
104
119
123
111
98
95
101
104
102
102
109
115
117
110
107
106
109
108
105
100
96
94
98
108
108
102
97
99
102
109
114
116
114
107
101
99
105
116
120
114
106
102
107
114
117
118
115
107
98
96
102
112
117
112
105
105
111
116
116
113
106
100
99
104
111
121
124
120
111
102
103
106
116
120
110
121
128
125
114
105
102
105
105
101
95
94
98
106
107
98
88
90
103
114
117
114
108
107
109
108
107
107
108
111
114
117
117
118
120
120
111
101
96
102
111
118
120
120
118
119
118
123
126
123
111
117
126
127
122
113
104
102
103
106
110
110
105
103
105
104
101
102
107
110
108
106
108
109
110
108
104
102
105
110
113
114
111
106
106
106
106
105
107
112
111
107
103
108
115
118
116
110
109
109
99
102
108
113
114
106
96
92
101
118
128
123
112
109
118
124
119
109
103
110
113
111
103
98
95
95
93
97
105
111
113
111
107
104
99
95
99
107
114
114
109
106
108
111
112
108
102
94
91
96
97
106
111
112
106
99
94
95
103
116
117
109
97
98
109
115
111
101
99
110
124
123
109
97
95
97
99
103
107
116
122
122
115
106
96
91
98
112
116
109
103
106
114
115
110
108
105
99
95
96
121
131
131
120
107
98
96
100
102
99
92
85
82
85
92
103
110
112
108
111
120
123
122
115
107
103
104
104
105
107
110
113
112
105
95
93
103
113
116
110
106
107
102
99
103
109
110
106
99
99
124
128
127
119
109
98
90
90
92
95
96
99
106
111
113
114
115
117
115
113
115
122
129
125
112
101
97
100
103
101
101
104
112
112
111
111
112
112
113
111
111
108
98
91
96
106
110
106
101
101
95
98
106
111
110
102
96
95
98
103
106
114
126
137
131
114
100
100
110
115
113
110
113
115
112
103
98
97
102
107
109
110
113
114
115
114
114
113
112
110
107
101
94
95
100
107
114
112
105
103
80
83
93
104
110
113
114
114
112
105
101
103
112
123
119
105
98
102
113
117
108
94
93
101
111
113
108
102
103
109
109
109
107
107
107
106
109
111
113
104
98
99
102
105
103
104
107
111
109
106
87
86
93
102
107
109
110
110
110
107
104
105
108
114
118
115
113
116
119
120
114
105
100
104
108
109
110
110
112
112
107
102
100
103
108
110
111
110
102
94
97
110
121
117
101
89
89
101
108
110
100
98
103
106
106
102
99
100
105
108
110
113
116
120
118
113
108
104
106
114
120
119
111
106
102
103
106
112
115
112
105
100
99
102
106
109
112
109
104
98
100
109
113
109
99
91
96
103
105
104
109
111
111
109
104
99
97
102
106
108
110
113
114
114
111
106
103
96
93
97
105
113
113
108
104
103
104
105
105
102
101
103
104
104
102
101
103
108
110
107
101
96
96
100
101
100
102
105
106
103
108
110
112
111
104
100
98
103
111
116
117
114
108
105
103
106
107
105
101
99
99
103
108
108
105
102
98
98
101
106
108
107
107
107
106
106
109
110
109
106
101
98
104
106
101
95
94
101
110
112
99
104
111
113
112
108
109
111
113
116
117
117
114
110
102
97
99
103
110
115
113
105
100
99
100
100
99
103
112
119
119
109
100
100
110
120
121
112
105
102
104
107
106
102
98
93
98
106
113
112
107
110
107
103
101
103
108
110
108
106
107
112
115
114
111
105
99
101
109
116
115
106
98
97
100
104
105
106
110
116
114
105
95
98
109
115
112
102
98
101
108
106
101
99
104
111
115
114
111
107
111
107
101
98
94
91
91
94
104
111
110
104
100
102
110
117
118
115
111
108
104
101
100
102
102
101
101
101
107
109
109
106
105
105
104
100
96
97
101
107
111
108
109
112
116
119
119
116
114
111
97
96
103
112
111
100
89
92
105
117
120
112
102
98
103
111
119
119
112
107
104
102
103
101
96
91
92
101
110
114
110
105
104
104
102
97
96
99
105
110
109
107
109
110
108
103
101
105
111
111
92
97
105
111
109
105
104
106
107
111
115
118
116
111
106
105
112
113
108
106
107
109
104
99
94
93
100
109
116
115
108
104
102
106
112
114
109
104
103
104
106
107
102
98
94
92
95
100
106
105
103
101
97
92
92
101
111
115
109
104
103
106
110
109
111
111
109
106
104
108
110
107
102
100
104
109
110
108
108
106
106
104
103
110
121
127
123
109
102
99
105
108
109
108
103
104
109
113
116
112
107
105
103
104
106
107
103
103
108
110
106
97
95
100
107
104
95
92
101
111
114
109
104
102
106
110
106
98
92
94
103
107
108
108
112
120
120
111
100
94
96
103
111
116
116
114
113
116
119
116
101
99
107
120
124
110
91
86
101
116
117
108
106
110
108
100
90
88
94
103
108
109
108
104
103
105
104
96
87
90
101
111
111
107
106
107
109
103
97
91
90
96
104
107
104
97
96
95
96
92
96
91
98
105
105
98
93
99
112
120
121
119
117
114
109
103
101
99
99
97
100
104
105
103
102
109
114
110
101
96
100
106
105
104
101
101
99
98
97
95
98
104
108
108
101
94
94
97
96
91
105
101
97
93
92
100
113
122
120
115
111
110
108
104
103
106
111
115
110
103
97
94
96
102
109
116
114
111
105
100
98
92
89
91
96
100
101
104
105
105
106
110
113
109
101
94
99
112
119
118
111
108
105
105
104
108
111
113
110
107
104
102
102
105
107
111
114
115
112
104
96
93
98
108
115
110
100
96
97
101
100
91
88
91
101
108
112
115
112
107
103
105
107
106
95
87
95
109
123
127
106
107
108
111
110
106
103
107
112
110
104
100
102
106
106
101
99
100
102
103
103
104
107
107
106
101
97
97
101
106
109
107
105
107
112
115
116
114
110
103
99
101
107
110
106
100
99
105
112
113
120
118
115
116
114
115
110
105
101
102
110
123
132
129
119
112
108
108
110
112
118
123
124
121
113
111
111
113
116
117
116
118
120
123
123
116
107
101
100
107
117
125
126
115
103
96
104
112
118
118
129
116
106
108
112
116
117
108
101
101
113
124
125
118
109
103
102
105
110
113
115
118
118
113
108
105
112
125
132
127
113
105
107
119
123
120
111
105
105
108
106
104
108
115
120
119
115
110
107
106
131
130
122
112
110
116
123
124
120
120
122
122
112
100
98
103
111
121
125
123
115
107
102
103
111
116
120
121
119
116
112
112
114
116
118
119
117
112
106
103
101
102
106
111
113
117
118
121
122
114
129
138
135
120
111
115
122
121
115
111
119
128
127
116
105
104
114
120
118
109
102
99
100
106
115
124
127
121
109
103
110
119
125
122
120
117
115
109
103
104
114
122
120
109
98
102
117
134
141
133
127
126
121
114
112
118
123
120
107
101
113
129
136
128
113
105
109
112
107
101
99
102
106
112
115
118
117
113
107
101
99
102
107
114
120
118
118
117
117
117
117
112
108
105
103
106
109
111
114
117
125
121
116
112
114
124
133
132
120
110
109
113
114
111
107
106
110
118
124
125
119
107
101
106
112
111
103
100
105
109
102
92
93
107
121
126
122
119
120
117
107
93
89
101
113
116
107
89
83
89
123
128
128
122
121
128
135
133
122
108
98
98
102
106
108
112
117
123
126
128
119
103
93
94
101
104
104
107
114
120
114
101
97
109
122
123
116
110
114
117
115
111
108
110
113
113
110
103
93
86
111
114
115
117
119
121
122
118
112
105
102
106
111
111
107
106
107
105
105
112
116
114
109
105
108
116
122
120
117
115
112
108
106
109
112
112
113
114
116
117
120
122
120
112
105
101
109
114
110
102
102
99
103
113
119
119
113
107
110
118
127
127
117
104
97
99
101
95
93
105
123
130
125
117
116
125
132
127
116
107
106
109
113
114
110
108
112
117
117
112
110
110
113
112
109
109
111
110
103
99
107
108
118
129
131
122
110
102
105
117
126
124
110
98
99
105
109
104
100
105
114
122
119
113
109
106
108
115
118
119
119
123
123
119
109
101
102
109
112
105
103
106
111
116
120
121
115
103
88
84
113
118
123
126
121
112
106
103
104
105
104
102
102
104
102
102
105
111
118
116
113
112
118
123
115
95
85
97
118
134
134
126
117
108
96
90
97
109
114
110
106
107
111
113
115
117
116
107
99
98
110
113
113
109
105
103
105
113
116
112
104
104
109
109
101
91
95
111
129
134
128
121
125
134
130
112
99
100
116
125
121
111
104
103
100
99
101
111
118
119
116
111
106
100
103
111
121
127
126
122
100
102
106
110
111
110
108
114
119
120
117
111
105
101
101
103
109
115
122
127
123
116
111
115
116
110
100
99
106
116
120
115
110
107
109
109
109
111
112
114
111
105
95
94
100
115
124
126
115
105
109
112
118
118
113
109
104
105
107
112
111
106
101
102
109
115
116
114
113
109
102
96
94
100
107
107
101
94
96
107
122
129
124
111
101
103
114
126
127
117
106
97
92
97
110
118
121
113
104
95
124
130
127
117
104
101
104
108
106
105
108
114
119
118
115
107
104
106
113
110
102
96
98
109
117
117
112
103
96
91
98
113
123
116
102
100
113
133
140
127
106
98
98
107
113
113
113
109
109
111
112
117
118
116
112
113
115
113
107
106
115
126
124
118
109
104
108
114
118
116
111
108
109
111
110
104
101
101
98
92
92
100
113
119
112
100
98
108
112
110
101
98
102
107
108
104
104
105
109
109
103
107
116
124
124
120
114
105
100
104
113
122
120
110
102
104
117
124
122
119
117
117
117
113
111
104
100
100
101
104
108
109
113
117
113
103
92
88
87
91
97
102
108
108
106
104
108
110
108
103
105
116
125
124
116
109
113
114
107
98
98
110
119
113
102
104
117
125
118
107
104
106
108
111
114
118
118
110
103
105
112
122
122
116
110
100
96
93
94
98
108
114
113
108
106
109
119
120
115
106
111
119
125
118
104
96
105
114
112
99
96
103
114
112
106
106
116
117
107
97
96
97
100
101
108
117
118
111
105
105
112
116
114
112
109
108
109
109
108
109
113
116
113
106
102
108
115
117
114
109
110
111
114
113
105
95
92
92
94
99
101
101
100
101
106
114
116
111
107
107
112
112
110
109
111
109
104
100
102
106
110
107
105
110
117
123
122
116
109
107
113
116
116
113
110
107
107
104
104
107
109
108
104
105
106
112
112
106
100
101
108
106
98
97
105
116
119
114
113
114
116
116
116
118
119
112
103
96
95
100
108
113
117
124
128
125
117
109
102
104
114
124
131
131
126
119
110
99
95
102
108
110
107
101
103
113
123
123
114
109
111
113
106
100
104
110
111
108
102
104
109
112
112
111
114
116
114
108
102
103
108
113
114
109
109
113
111
105
100
101
106
111
111
111
113
117
115
107
97
97
109
119
123
119
110
104
102
102
103
107
112
116
112
109
106
106
99
96
96
103
111
115
113
109
110
115
121
121
118
115
110
103
95
94
106
121
130
122
109
101
99
100
97
94
96
104
112
114
112
110
112
119
121
119
117
111
104
99
102
107
111
111
109
109
108
106
101
100
103
107
111
115
120
117
112
111
113
117
116
109
101
102
106
112
120
129
134
131
119
104
101
102
104
104
101
102
105
108
111
112
117
108
97
93
104
115
120
118
114
114
110
102
96
100
108
113
114
113
109
105
104
112
121
123
112
101
98
102
102
96
95
105
122
129
121
115
112
114
108
101
99
106
114
117
114
111
107
102
98
100
121
111
100
96
101
107
105
104
104
105
103
98
97
101
109
115
114
113
113
114
114
117
119
117
109
101
99
102
104
105
106
112
120
123
123
120
112
104
99
101
109
117
121
119
116
113
110
107
104
105
113
116
116
117
115
108
101
96
97
104
109
114
115
113
109
99
94
99
113
125
125
117
109
107
109
116
119
118
118
119
121
121
122
121
124
126
120
112
109
114
118
116
113
108
107
106
107
109
113
115
112
113
113
114
116
115
111
104
101
110
119
121
115
110
107
100
94
97
105
113
110
102
95
98
107
117
121
120
115
112
114
117
117
113
110
108
107
107
111
115
113
108
103
104
107
110
113
112
112
111
124
118
111
107
105
103
94
90
98
111
118
110
97
95
106
114
110
101
96
99
99
96
91
92
101
109
109
106
104
102
101
101
102
103
105
103
100
102
104
103
103
105
105
107
109
113
118
114
104
95
126
123
114
109
105
98
87
87
101
118
123
111
94
89
100
112
110
100
94
96
106
106
102
102
108
111
110
105
103
104
103
102
102
106
111
112
108
108
106
103
105
107
108
108
107
108
110
110
99
95
125
124
120
117
113
109
103
100
104
115
118
111
98
88
92
102
111
105
96
94
103
112
116
116
114
113
110
106
104
103
104
104
103
106
108
112
114
112
107
102
104
110
115
114
109
108
109
111
114
115
116
121
120
116
113
113
113
109
106
105
107
107
100
97
101
113
124
119
105
91
93
105
117
115
107
98
95
95
94
92
93
95
100
104
108
113
115
110
99
93
98
109
116
114
108
106
106
110
115
117
100
105
110
113
114
115
117
116
108
100
95
94
98
102
110
114
116
114
111
104
100
103
106
106
102
100
101
102
103
102
97
97
98
104
108
109
109
107
108
109
109
107
104
104
108
107
104
102
100
104
98
94
101
108
115
114
112
109
105
97
87
83
89
102
108
106
102
104
111
116
115
110
106
107
113
118
118
115
112
112
107
100
98
101
101
99
98
105
114
117
109
101
99
103
111
116
111
106
102
106
100
94
95
103
107
101
90
87
96
102
102
95
96
104
114
117
113
110
111
115
115
111
110
108
110
108
102
98
94
93
91
92
95
100
104
106
105
104
99
92
91
99
107
113
111
111
111
117
118
114
101
100
103
106
106
101
95
94
102
110
113
113
114
118
122
119
115
110
107
107
106
104
102
100
97
93
91
89
91
90
91
95
103
105
105
108
108
103
92
83
86
102
114
117
111
107
106
109
107
103
109
111
109
106
105
110
118
122
115
105
101
106
114
117
115
109
104
102
100
100
101
102
102
105
107
105
100
97
100
104
107
110
109
107
102
100
101
103
101
93
89
94
106
115
117
109
103
95
92
94
111
114
114
107
103
105
113
120
117
109
102
100
103
105
106
104
103
102
102
104
106
107
108
112
117
115
109
103
105
107
108
106
104
107
107
106
104
104
99
94
93
94
102
109
112
109
102
100
107
112
104
112
121
121
111
101
98
103
111
115
114
112
112
112
110
105
100
104
112
119
119
110
102
99
101
103
108
108
110
106
99
90
89
100
113
120
116
105
97
94
98
102
104
104
104
106
106
109
116
116
105
112
116
112
105
100
101
101
102
102
102
107
116
121
116
106
98
103
114
121
117
104
95
92
93
98
103
107
112
110
99
87
82
92
107
115
113
106
101
105
108
107
105
108
112
115
113
104
100
100
106
109
104
97
95
100
107
113
111
102
94
94
100
109
112
108
101
101
101
101
98
94
97
103
105
102
99
102
110
110
100
88
86
97
109
114
110
110
115
121
121
115
111
113
114
114
109
104
102
98
95
96
102
107
108
104
106
111
113
109
102
97
100
106
112
112
108
101
99
99
98
99
100
103
104
101
101
106
111
108
99
91
98
111
118
115
108
108
111
115
112
108
108
108
103
99
100
103
105
103
90
91
102
114
115
109
105
105
107
108
107
107
111
116
118
118
112
109
109
112
112
108
99
93
93
98
107
112
111
105
97
92
98
106
109
107
103
102
102
101
95
91
89
95
100
102
99
99
104
108
102
98
100
102
104
105
108
109
112
114
111
102
98
98
106
110
109
106
107
109
107
103
96
95
99
105
106
108
109
106
100
94
90
94
102
106
106
105
102
100
96
91
89
98
110
118
113
109
107
112
116
112
108
104
103
102
101
104
112
116
109
94
83
83
90
96
97
97
100
103
102
98
100
103
105
105
103
105
108
111
109
104
103
106
112
114
111
106
103
103
105
105
105
108
113
117
116
111
108
107
100
100
107
111
108
99
91
93
104
111
104
95
94
101
106
103
99
99
102
105
109
107
102
97
95
97
100
98
96
97
103
110
114
116
114
111
106
100
95
96
101
107
114
112
104
95
89
89
89
85
86
90
100
105
102
97
97
107
114
113
106
107
113
117
115
107
102
96
97
104
113
116
106
97
95
104
111
105
94
92
102
108
110
106
101
99
97
94
91
93
99
107
112
108
95
84
83
90
92
90
108
108
104
98
93
97
108
113
112
111
114
120
121
114
103
95
93
94
99
105
112
109
101
101
107
117
119
112
106
104
104
105
104
101
98
98
99
100
102
104
108
112
113
108
101
98
105
112
114
110
117
112
103
94
92
94
93
90
90
96
107
117
119
113
104
98
101
109
118
120
114
105
100
103
108
109
103
99
101
102
103
102
101
102
99
98
101
108
111
109
111
114
114
113
110
108
116
120
118
112
101
99
97
99
98
96
92
94
100
105
105
104
108
112
111
109
107
110
113
117
120
121
118
108
97
90
88
90
93
95
100
104
107
105
100
100
102
106
107
104
105
109
114
115
112
108
105
105
107
108
128
122
116
104
93
93
103
113
110
104
108
122
136
138
126
112
102
97
96
103
113
118
111
99
91
94
106
118
119
110
100
100
107
115
119
119
118
115
106
101
106
120
128
118
100
90
100
114
120
115
107
103
106
110
113
116
118
114
108
107
112
120
125
127
130
128
122
116
111
111
112
110
107
106
102
101
102
105
105
102
100
106
116
123
122
121
120
122
116
103
96
101
111
117
114
103
100
106
115
114
94
97
105
110
115
119
121
118
119
120
122
113
103
100
107
117
121
122
123
120
114
106
103
108
114
114
111
107
106
106
106
111
117
121
121
117
113
113
115
111
104
102
105
112
113
113
107
107
115
115
124
129
126
116
104
105
114
121
122
114
107
104
104
106
103
102
104
112
120
121
119
115
111
110
109
111
116
121
124
119
109
105
111
119
122
118
111
108
112
119
125
122
115
107
99
103
107
112
116
117
140
142
138
125
113
109
115
122
118
106
103
112
126
130
124
113
109
115
120
121
119
117
118
117
115
115
116
118
122
121
118
115
114
116
119
115
112
113
121
125
118
109
100
100
104
109
109
104
101
103
111
113
122
124
121
116
117
120
117
113
112
119
131
134
127
119
113
115
119
123
124
122
120
122
123
120
109
102
105
116
124
125
118
110
104
101
105
115
127
125
110
91
84
99
115
120
112
102
96
100
92
100
113
122
124
125
123
120
116
110
107
110
119
121
116
112
109
107
108
114
123
127
126
118
108
103
98
98
104
112
116
113
107
105
103
100
105
117
130
131
122
111
106
112
113
109
104
105
108
115
102
102
108
118
127
135
136
127
114
104
100
104
109
108
103
104
106
103
98
102
111
119
116
108
105
108
113
111
104
103
107
109
108
107
102
105
115
127
134
130
122
120
118
113
104
96
94
105
111
114
115
112
115
119
126
131
128
116
105
105
111
113
109
103
103
105
105
93
89
99
111
110
99
97
113
131
138
125
104
94
102
114
120
113
101
96
104
118
123
117
109
108
111
111
108
110
111
108
102
96
116
119
122
127
123
113
99
90
94
106
117
115
106
103
109
114
107
95
92
103
112
108
97
96
107
117
117
113
107
107
110
112
110
105
98
95
100
104
101
94
96
105
112
115
115
120
121
114
102
97
112
115
118
119
114
104
95
96
105
113
109
101
94
97
107
115
120
119
118
112
105
100
103
110
111
99
86
90
106
120
120
110
98
95
98
105
112
112
105
95
97
106
112
112
112
114
118
118
114
115
121
121
112
103
103
109
118
125
128
120
106
95
93
98
105
106
111
116
122
119
109
104
108
123
126
113
96
93
105
117
120
117
115
115
114
112
111
114
119
121
119
117
113
109
111
114
120
123
121
121
122
122
111
100
101
112
124
129
126
117
106
101
106
117
122
112
101
98
105
113
109
104
104
115
120
115
106
103
107
113
114
115
118
123
121
115
109
109
113
122
126
120
111
107
111
116
118
113
107
106
111
113
110
106
105
109
109
111
112
110
106
108
119
132
135
122
106
101
106
110
107
105
108
112
112
107
107
108
113
112
109
105
103
103
105
111
112
113
112
110
109
105
99
101
107
115
116
109
105
107
109
109
110
108
104
100
102
109
112
110
109
113
122
126
121
112
108
112
115
110
103
105
115
118
115
111
109
114
114
108
105
106
105
101
93
94
108
123
127
120
110
103
97
97
102
110
115
120
122
120
111
111
113
112
107
108
113
117
114
111
109
112
111
106
102
106
116
125
121
108
99
100
106
111
108
104
107
113
116
114
111
111
113
108
100
92
96
114
126
126
116
104
98
98
102
105
114
119
123
122
111
113
114
115
116
123
130
129
121
111
107
107
103
98
98
108
126
135
131
122
116
114
114
114
110
107
106
113
121
126
120
110
105
105
103
98
95
101
110
112
107
102
99
100
106
112
116
117
113
113
101
103
106
109
111
114
124
127
123
113
108
108
111
108
106
114
123
124
116
113
119
127
129
124
118
111
107
105
109
115
122
119
113
112
111
110
109
108
108
107
105
102
101
104
109
116
119
117
112
109
93
94
103
107
106
99
101
107
115
115
114
111
110
107
110
115
119
110
96
92
99
112
120
122
118
114
107
102
104
114
126
131
128
120
117
120
120
118
115
107
105
103
103
105
106
105
104
108
115
118
105
99
105
113
114
108
103
104
110
114
111
101
93
94
102
111
117
115
112
106
98
96
103
114
120
117
107
104
113
125
131
128
118
118
117
117
112
108
106
105
105
101
97
97
96
94
95
101
113
122
118
113
110
107
110
117
121
118
113
113
109
101
92
91
100
106
112
113
115
114
107
103
104
113
117
113
101
96
101
110
111
112
114
120
124
117
102
92
93
103
106
103
99
100
106
110
114
113
109
108
108
104
97
92
93
102
107
107
107
113
121
118
106
97
101
110
109
98
89
92
104
114
116
112
112
108
101
93
91
96
105
112
112
118
121
122
119
111
107
104
106
103
101
104
113
125
131
122
108
103
101
98
96
97
98
99
94
93
102
115
127
124
112
105
105
110
106
96
87
94
110
121
118
111
107
106
108
107
106
109
112
112
111
107
111
121
130
131
124
113
106
101
101
104
107
111
111
110
107
110
103
100
99
102
108
112
112
111
111
114
111
107
103
105
107
106
103
102
107
116
120
121
118
112
111
111
113
114
112
109
108
112
115
116
113
111
112
114
110
105
102
105
111
110
106
100
95
94
99
108
105
98
89
88
98
112
119
118
112
105
96
89
88
96
106
112
113
113
114
111
108
107
115
124
128
123
113
103
95
93
102
115
128
126
114
109
107
104
99
93
96
107
115
116
116
115
111
105
98
97
115
106
96
93
100
108
110
107
104
103
103
100
96
99
108
117
120
120
116
107
97
97
107
120
129
124
111
100
95
99
109
118
121
114
113
112
116
114
110
103
104
105
107
108
111
116
117
110
103
98
112
108
105
105
111
112
110
105
104
109
116
119
116
113
112
110
106
110
116
116
105
94
91
98
109
114
112
107
104
107
113
116
116
114
112
114
116
115
115
116
116
111
104
100
95
92
94
99
102
104
104
107
104
103
104
107
108
104
105
108
114
114
113
113
111
104
94
99
111
119
114
100
90
92
102
113
115
112
109
110
114
118
117
114
111
107
103
99
98
102
106
110
115
113
109
103
101
105
109
108
125
127
117
107
102
101
101
102
105
109
108
104
103
107
111
107
100
100
111
119
118
111
103
103
110
116
118
113
110
109
112
113
113
113
110
106
101
97
93
93
97
103
110
113
115
116
122
125
117
107
134
127
118
113
114
110
103
102
107
116
120
119
122
123
118
109
103
106
112
116
114
106
103
105
116
121
118
111
104
106
105
103
107
112
117
114
106
105
106
109
107
103
99
99
104
111
119
122
116
107
111
103
101
111
117
117
112
106
105
109
117
123
129
126
119
114
114
114
113
106
95
87
92
103
119
125
118
108
103
107
112
112
109
109
113
111
106
106
106
107
107
108
106
109
111
115
117
115
115
110
99
101
101
103
107
114
119
118
108
102
99
101
99
98
102
113
122
120
106
91
82
85
94
106
115
118
116
108
104
107
111
111
110
107
106
107
109
109
104
98
98
106
113
116
114
113
111
110
112
107
113
115
110
103
104
112
124
126
115
104
98
93
89
88
98
114
125
119
105
93
94
101
105
105
105
110
116
118
115
113
112
110
106
105
106
107
110
113
116
112
108
109
115
119
119
112
106
102
105
107
122
114
102
101
105
110
110
106
101
102
104
104
101
102
109
120
124
116
106
103
106
109
108
100
101
107
114
117
118
120
115
110
104
102
105
105
106
107
114
120
117
110
111
119
124
121
110
100
96
104
117
106
98
102
107
104
95
91
97
103
104
98
91
94
101
107
107
102
99
98
102
108
110
106
104
101
99
99
101
109
113
112
107
107
111
111
106
100
100
104
108
108
103
103
108
116
114
108
97
93
101
101
102
108
113
114
111
108
107
103
96
91
88
86
86
85
88
94
98
99
103
109
118
122
114
102
92
93
101
108
112
116
118
117
114
110
106
102
98
99
102
108
111
111
110
113
111
109
107
105
100
103
103
103
107
117
125
122
108
96
94
101
110
104
94
89
94
104
110
109
106
110
118
125
124
110
97
95
103
114
119
117
112
107
102
103
106
109
106
99
96
102
114
127
130
119
106
97
102
111
110
110
106
98
95
99
106
107
105
103
104
111
114
113
111
110
114
116
113
106
99
100
105
116
123
118
110
104
105
106
104
97
92
91
95
101
107
107
98
92
90
96
105
113
117
116
105
99
102
107
109
112
116
115
108
98
91
95
109
118
114
106
102
107
113
116
112
108
104
100
97
97
102
108
111
114
115
115
107
98
89
86
90
99
104
106
103
99
96
94
97
100
101
100
103
112
110
110
107
106
107
112
118
121
119
111
104
103
106
106
102
98
102
108
107
100
93
94
100
101
99
99
106
109
104
97
93
98
105
103
98
97
103
115
117
111
103
101
104
107
105
102
101
107
113
114
110
104
100
101
106
108
108
106
107
110
117
116
108
95
90
96
107
113
109
100
92
93
98
101
100
100
105
111
110
100
88
89
103
110
108
99
101
114
127
127
115
108
107
107
106
106
108
111
113
109
105
101
98
98
107
107
104
101
98
101
108
110
105
95
91
95
103
111
115
112
105
101
103
109
111
107
105
110
115
114
108
102
103
108
106
99
100
108
120
123
115
105
100
102
105
108
110
109
103
98
99
103
106
105
110
108
112
114
110
103
95
91
94
96
99
99
104
110
114
113
108
103
108
115
118
115
111
111
114
115
112
106
103
100
100
101
101
103
101
99
101
102
102
102
102
102
103
107
111
107
102
99
101
106
105
108
113
117
113
102
92
89
97
106
109
106
104
108
108
109
106
105
105
103
104
104
111
113
113
107
104
105
108
105
103
101
100
98
95
96
100
107
111
112
105
97
93
101
112
117
109
96
89
93
107
111
109
105
101
99
99
103
109
112
110
107
103
102
104
107
109
110
107
100
93
94
102
112
112
107
104
108
116
114
107
100
97
97
101
102
107
113
119
120
112
103
95
97
103
108
107
99
91
89
111
111
108
103
102
102
110
114
112
104
99
100
103
108
109
110
111
110
108
104
101
99
100
103
105
106
102
95
93
97
101
101
97
96
94
97
101
110
115
113
108
105
104
105
102
101
102
102
100
98
103
104
106
106
107
111
118
122
114
101
92
93
102
111
116
115
110
100
96
102
110
115
107
102
103
103
94
83
79
91
108
113
109
99
96
98
101
105
105
106
106
105
105
103
101
98
99
101
102
102
108
104
100
98
102
108
113
112
106
100
98
96
100
102
108
111
106
97
92
100
113
118
112
105
105
104
102
98
101
109
118
118
114
111
112
113
111
108
106
107
107
105
101
99
100
106
107
103
95
91
116
106
94
92
98
105
101
94
93
100
105
106
103
102
104
104
103
102
107
112
111
107
104
104
106
107
109
114
117
112
104
102
105
107
108
107
108
109
110
106
102
98
99
102
111
119
119
107
93
85
105
106
104
104
106
105
103
99
99
101
103
104
108
112
114
112
110
110
110
108
107
105
104
102
99
100
106
111
111
104
101
102
101
97
92
93
98
106
105
102
98
97
98
100
103
107
110
108
107
105
132
131
125
119
111
113
122
126
118
107
105
107
111
110
110
110
109
103
97
97
101
104
102
98
97
104
116
127
123
112
104
104
107
103
99
102
114
124
125
118
112
117
121
119
117
114
116
115
112
104
109
111
116
118
120
116
115
109
106
112
121
121
110
105
112
123
124
119
109
106
107
108
107
111
115
114
108
100
94
96
105
120
125
118
108
106
116
123
124
114
106
112
124
128
125
115
111
112
115
113
100
98
106
118
121
113
97
89
99
120
133
125
109
101
107
117
121
121
122
125
123
118
114
115
116
111
103
99
102
107
114
123
131
130
121
111
107
112
118
119
117
114
114
114
112
104
102
104
103
109
116
111
114
118
118
106
100
108
120
127
120
107
103
107
113
115
114
117
124
127
127
122
120
120
116
110
109
115
123
120
111
102
107
120
126
117
105
98
103
113
119
113
104
96
97
99
102
102
98
99
112
109
115
123
120
114
114
121
127
122
111
103
105
110
115
119
123
127
126
120
116
118
124
131
133
129
123
116
112
112
112
115
119
122
123
114
101
94
99
111
115
111
104
101
105
114
119
118
112
109
93
89
99
115
119
113
107
108
113
117
115
116
116
114
110
109
114
118
119
116
117
120
123
127
130
131
122
104
96
106
128
148
151
138
117
103
99
101
111
119
119
112
109
112
116
118
120
121
123
123
97
90
94
102
108
110
107
108
113
114
112
109
112
112
108
105
102
102
102
106
119
132
134
122
108
101
99
96
95
102
115
127
129
121
108
101
102
108
112
110
102
99
104
112
111
106
104
111
121
124
112
107
104
106
113
121
123
122
118
110
97
93
95
106
114
121
119
110
99
99
109
121
123
113
103
99
100
96
91
89
94
101
104
103
102
106
113
118
111
96
87
91
100
108
105
103
106
111
112
108
115
117
117
117
117
119
120
116
112
108
104
99
99
110
127
135
125
108
100
104
111
106
95
95
110
125
121
103
86
83
100
115
118
109
100
103
112
117
111
102
101
107
111
109
107
111
120
121
109
97
115
118
120
117
111
104
103
107
113
121
120
115
113
120
130
129
115
101
104
121
128
114
96
95
113
127
120
103
94
99
111
115
111
104
104
111
119
117
108
103
109
120
124
115
109
112
119
123
119
112
112
114
118
118
117
111
108
112
118
122
118
114
114
120
123
120
116
116
119
123
124
115
109
110
113
112
104
100
106
116
115
102
93
95
111
126
130
121
107
98
101
110
113
111
110
110
114
121
124
122
114
118
119
118
118
121
121
119
117
114
109
109
114
120
121
117
110
107
108
107
102
100
100
107
108
109
108
108
114
117
118
115
113
112
110
108
108
106
108
110
108
105
103
106
109
112
111
110
110
108
118
130
126
117
115
119
120
121
117
111
107
106
116
128
130
117
102
96
101
104
100
96
98
105
111
116
119
122
119
114
111
112
115
112
105
97
91
96
107
117
117
114
110
110
113
115
111
106
102
105
115
124
124
120
119
119
119
122
123
116
106
102
116
129
130
116
105
105
113
114
106
103
108
115
115
114
117
123
127
121
109
101
98
99
102
102
100
98
98
104
110
111
111
110
114
115
111
107
104
106
111
116
121
125
125
119
116
119
121
116
108
108
118
127
122
113
108
113
113
108
104
109
116
116
110
107
112
121
126
127
123
116
112
102
100
103
104
101
97
99
103
106
108
106
105
108
111
112
109
108
115
117
119
116
110
107
109
115
119
116
111
114
121
124
121
120
121
118
112
104
103
112
115
111
105
106
115
120
118
115
116
116
113
109
105
104
108
109
111
113
114
112
109
104
104
106
110
117
122
122
115
118
114
105
101
108
122
131
128
119
111
111
110
112
113
117
124
124
121
115
114
115
111
108
106
111
118
120
117
107
98
92
96
104
111
114
114
117
121
123
118
113
107
103
106
111
118
121
122
121
107
108
107
104
103
109
115
121
125
124
120
114
107
101
102
107
113
112
109
111
117
119
119
117
113
112
110
111
110
107
99
91
94
104
115
119
119
119
120
115
110
106
106
105
110
115
116
110
108
110
99
101
107
115
110
100
92
96
112
126
130
119
104
99
102
107
110
108
103
102
105
111
117
118
117
113
107
106
110
116
119
116
110
107
111
116
118
119
116
113
108
105
109
118
121
114
102
97
106
116
107
107
114
120
115
106
102
109
121
126
120
108
100
100
104
109
111
117
120
115
103
96
99
109
116
116
112
114
121
126
126
118
112
108
109
108
105
104
107
112
110
105
105
111
114
109
98
100
118
128
117
117
112
109
108
109
113
119
120
116
111
106
108
113
113
107
101
102
109
114
108
106
109
116
120
116
109
108
112
113
109
105
106
108
110
105
96
91
98
110
112
106
98
94
98
106
112
118
120
117
109
104
97
93
93
96
98
100
104
113
119
116
110
107
111
116
111
98
89
90
104
118
128
131
125
116
104
97
95
101
107
107
108
107
105
102
103
107
108
112
115
116
115
112
113
116
123
121
115
112
106
100
93
92
97
100
101
102
110
118
123
118
106
100
104
117
122
111
96
91
101
113
118
114
107
104
101
102
105
112
116
118
110
105
101
100
108
117
120
114
108
111
118
123
122
113
105
100
102
109
107
99
99
105
112
114
114
113
110
107
107
109
112
112
108
105
104
104
104
105
108
108
107
105
103
104
105
107
111
112
112
110
107
106
107
109
110
111
107
104
103
108
112
110
104
96
92
94
101
112
98
94
99
104
111
112
106
98
93
93
96
104
110
114
110
103
96
96
99
103
106
109
116
124
129
127
116
108
101
103
108
109
105
100
105
111
116
112
101
98
105
115
115
109
102
101
108
110
109
108
104
101
99
101
106
110
111
107
107
110
115
113
107
103
104
108
110
111
109
104
99
99
107
119
127
125
115
108
103
106
112
116
108
98
92
98
111
116
113
110
111
112
112
110
110
115
119
115
107
99
112
110
104
103
105
109
117
120
121
121
119
113
105
101
106
108
112
117
118
112
100
92
92
100
108
106
103
100
102
103
103
105
106
100
97
97
101
108
113
114
112
109
107
109
109
106
105
103
101
97
97
108
110
108
105
106
109
114
116
114
107
102
102
107
113
109
104
103
109
113
109
102
100
101
104
103
100
99
102
104
102
98
99
101
102
105
102
98
97
101
106
111
117
119
115
106
102
104
105
102
97
107
114
110
109
110
113
121
122
115
106
101
104
113
115
104
94
92
102
112
114
113
110
106
104
103
105
108
112
116
116
110
103
101
102
103
104
104
104
103
103
105
112
120
119
111
105
109
115
116
111
106
104
110
114
119
120
122
122
113
104
109
125
132
117
97
87
97
111
115
112
107
108
106
103
105
107
108
111
116
116
113
107
106
104
102
103
109
120
125
113
100
94
97
103
102
103
108
116
119
111
102
101
108
111
111
109
107
103
97
94
108
129
139
125
106
102
115
128
122
104
93
97
111
121
121
111
102
103
110
113
112
108
107
106
103
101
106
120
128
124
108
98
97
100
105
105
105
103
98
107
109
111
105
104
103
105
104
98
91
89
98
110
117
118
114
116
122
122
113
100
95
104
119
130
127
117
110
110
113
113
110
107
107
108
110
110
114
119
118
114
107
104
105
107
108
105
103
98
95
114
116
110
102
99
106
112
108
98
95
101
107
109
106
108
112
120
116
106
99
99
106
110
112
113
112
115
119
121
120
115
110
108
109
109
109
112
119
120
114
104
103
106
111
109
106
103
103
110
116
114
105
93
86
93
106
111
105
95
99
114
127
126
114
107
109
116
112
103
96
98
102
104
101
102
104
106
109
112
119
124
122
113
110
109
109
107
107
110
113
112
111
111
108
108
106
105
104
106
106
110
99
90
86
92
105
114
118
114
109
108
110
111
105
101
99
101
101
96
95
99
104
110
111
111
109
105
101
104
117
124
124
117
110
112
111
107
101
101
111
119
114
104
96
101
109
109
103
89
85
101
101
102
102
104
109
117
124
120
107
92
82
84
90
93
92
93
96
102
105
110
117
125
124
114
103
99
105
114
119
121
116
113
112
113
110
108
105
106
111
114
110
107
104
107
110
106
103
105
111
101
103
108
113
111
110
107
108
106
101
96
96
99
98
93
94
102
112
116
114
112
113
118
118
109
95
90
97
108
114
111
105
103
103
105
108
110
111
108
103
100
104
112
120
118
110
102
99
111
126
109
106
108
109
107
100
96
95
104
112
116
115
110
104
100
103
113
118
115
107
99
97
103
109
109
105
100
98
100
103
105
104
99
97
98
106
111
110
100
90
89
99
106
110
111
109
106
99
99
102
108
105
103
107
109
102
96
100
114
126
121
105
93
94
101
108
110
107
102
96
92
97
106
111
112
110
109
109
104
100
102
107
110
106
99
97
97
101
99
95
92
95
93
93
98
107
110
110
104
99
111
105
105
111
118
114
106
104
112
119
114
104
97
99
103
102
101
101
102
101
101
107
116
119
109
97
92
96
101
103
104
109
115
116
104
96
93
100
107
107
102
95
91
93
100
107
108
111
114
115
112
112
111
110
109
108
105
105
105
104
106
108
109
107
105
106
108
112
115
118
117
114
113
110
105
94
84
83
94
106
110
108
106
110
115
115
109
103
103
104
104
102
101
103
103
102
102
105
109
111
120
117
107
96
92
97
103
106
103
102
105
107
102
101
105
111
111
111
113
118
120
115
108
109
112
112
103
96
99
108
112
108
99
100
107
113
111
104
99
99
103
106
107
105
100
98
101
105
106
106
121
115
103
94
94
101
101
101
100
102
105
105
102
103
105
104
100
94
95
102
107
114
117
119
117
113
106
101
101
105
110
111
107
99
97
99
101
102
102
102
102
103
103
105
106
104
104
102
103
103
104
106
106
106
106
103
99
98
99
101
101
104
107
111
110
102
94
91
91
91
95
104
117
121
113
103
96
99
101
101
104
111
113
110
104
103
108
110
109
104
99
95
97
102
108
111
105
97
92
94
103
104
107
105
104
105
111
113
109
103
98
101
105
108
105
103
103
106
104
97
91
94
102
109
110
106
106
108
108
103
101
102
107
107
102
99
105
117
123
115
101
94
95
100
108
108
105
100
96
97
119
115
107
102
103
113
123
124
113
104
104
108
106
102
97
101
106
109
106
99
93
92
94
106
117
119
115
108
103
101
103
103
102
97
88
82
90
110
123
119
107
102
105
110
113
110
107
104
104
108
115
109
104
101
106
114
120
116
107
101
104
103
99
96
100
111
117
109
97
94
100
105
109
112
117
113
102
90
91
102
113
114
107
99
95
92
93
102
110
116
116
114
114
114
114
112
108
101
99
98
99
93
90
97
106
111
109
105
106
108
103
90
81
85
104
123
124
108
94
95
109
120
124
119
112
102
91
85
88
99
108
110
109
110
111
110
106
104
102
106
108
107
107
108
111
113
108
100
91
89
104
96
92
96
108
111
104
100
106
113
110
96
84
89
104
112
109
98
96
99
104
111
117
118
112
105
102
104
104
99
94
98
104
109
106
105
104
107
106
100
95
93
97
104
111
115
112
105
96
98
102
105
109
114
116
111
104
99
98
100
103
103
103
106
105
100
96
98
103
101
94
90
96
104
111
115
116
118
118
112
106
103
103
97
92
93
100
107
111
107
102
99
99
102
107
112
114
111
109
106
123
121
119
119
121
122
121
117
112
112
114
113
110
114
122
130
127
119
110
110
115
121
124
123
123
123
125
126
123
116
113
111
112
112
108
108
115
121
123
120
111
108
108
113
119
120
117
110
103
105
121
120
117
120
126
128
122
107
100
110
124
124
108
96
104
121
129
120
106
101
103
110
112
118
122
127
128
127
123
118
117
121
121
114
107
107
115
119
118
109
105
111
120
128
131
128
119
107
100
104
115
108
112
121
128
122
105
94
98
116
134
130
117
105
107
115
118
112
107
106
110
111
108
108
109
109
111
115
119
119
120
124
128
123
111
103
106
114
124
126
127
125
121
116
117
116
114
105
97
99
105
96
101
112
114
103
92
98
118
133
134
126
120
121
124
123
116
109
107
107
111
112
118
120
119
112
105
104
108
111
112
113
118
121
118
108
100
100
111
119
121
114
103
95
97
105
109
107
100
98
96
94
101
110
110
104
101
110
121
129
123
115
108
108
115
122
123
117
111
106
106
111
116
122
127
127
121
108
99
100
104
108
111
117
120
114
105
94
93
102
111
112
105
102
103
109
115
118
116
115
107
101
108
118
125
124
116
111
115
119
120
114
107
101
101
108
114
117
116
114
113
110
106
103
107
119
123
114
102
101
108
118
121
121
119
119
114
105
102
108
120
125
126
123
115
112
112
116
117
115
123
113
109
115
121
119
112
110
118
124
121
116
116
116
114
110
109
113
114
114
115
116
111
102
100
106
114
115
113
113
114
118
119
117
115
113
112
106
101
102
104
109
114
115
111
108
107
107
105
101
116
114
111
111
112
110
104
106
116
121
111
104
104
112
120
123
119
116
114
113
113
116
115
109
104
105
111
115
113
109
107
106
104
103
103
107
110
104
94
88
90
98
103
104
104
111
122
125
118
108
108
114
114
114
114
114
112
111
116
119
110
96
89
99
119
126
120
114
114
120
122
115
106
101
108
114
113
104
98
97
104
112
110
103
99
105
109
105
96
93
103
117
119
110
105
109
120
126
120
114
118
121
118
115
114
117
123
128
131
127
117
107
105
115
121
119
108
103
112
124
132
122
111
110
123
129
120
103
97
102
114
119
115
106
103
109
112
111
106
104
116
128
128
116
107
102
105
110
114
112
114
117
119
121
123
122
124
125
124
115
109
115
127
135
128
115
103
100
103
112
120
120
120
123
128
131
125
119
119
123
120
111
101
100
109
115
114
112
112
115
116
114
112
108
108
109
109
110
111
108
96
104
116
124
126
125
119
114
109
107
109
116
127
129
121
110
104
101
100
101
102
104
105
104
104
110
117
123
127
125
119
111
103
102
103
101
102
103
109
112
110
102
97
100
107
110
109
105
103
102
105
112
115
111
111
114
114
113
113
115
118
117
116
114
111
107
108
114
120
118
108
101
98
97
101
108
116
119
116
112
111
112
113
108
100
96
97
102
109
114
112
108
106
109
110
110
108
104
103
105
124
125
118
112
112
115
120
123
124
117
109
105
106
108
106
105
107
121
131
129
113
101
100
105
111
114
114
113
111
111
112
116
115
111
107
106
108
110
111
111
111
111
112
113
116
115
110
105
101
99
117
122
126
129
129
125
121
120
117
108
100
101
108
115
113
107
107
108
110
107
104
105
108
104
101
101
104
105
107
111
117
120
115
110
111
117
118
109
102
100
101
103
108
114
118
117
109
96
89
86
103
108
116
117
113
108
104
104
107
108
108
117
125
128
124
119
114
105
97
96
109
124
125
110
96
97
104
104
99
96
100
107
108
107
112
120
120
109
98
97
102
108
114
117
118
110
99
93
95
103
102
104
104
101
100
105
108
110
111
112
115
121
125
125
121
118
115
109
103
103
111
117
113
103
102
110
118
114
101
91
89
93
103
111
118
121
118
111
106
109
116
127
128
118
108
101
99
101
108
109
111
106
107
110
113
115
114
110
108
110
116
119
120
118
113
107
105
104
104
105
103
98
95
98
110
117
120
117
110
103
96
92
98
111
119
119
116
113
113
114
116
118
114
108
103
102
102
103
107
110
113
115
118
116
112
103
94
92
99
108
115
120
121
120
113
104
99
103
111
114
110
102
98
103
110
113
108
106
108
109
106
101
97
99
104
108
112
116
121
119
114
106
106
114
121
115
103
96
105
118
112
114
115
109
97
86
88
99
107
107
108
112
120
123
116
101
97
106
120
126
117
106
103
104
109
111
107
103
101
104
107
107
103
99
98
103
110
117
125
126
119
112
116
127
133
123
103
96
106
118
114
112
110
103
96
95
99
104
107
104
98
102
115
124
120
105
97
98
108
114
110
105
105
110
116
119
118
112
103
101
100
103
104
106
107
111
114
116
116
116
115
113
115
116
116
114
110
107
108
109
113
110
104
102
104
107
106
102
99
99
99
97
103
111
118
118
117
109
104
102
103
105
107
108
110
115
117
115
111
108
105
103
102
99
99
102
106
108
106
103
106
115
119
117
112
111
109
108
109
109
110
108
104
103
105
111
116
116
112
105
101
101
103
104
108
119
130
128
116
104
100
98
96
93
91
93
101
108
114
115
113
108
102
100
98
97
100
106
107
103
102
106
116
118
112
104
101
104
111
118
107
108
114
119
116
112
110
110
109
102
103
112
119
116
106
104
109
113
108
101
98
100
102
101
99
97
99
105
110
114
111
103
98
101
110
114
115
111
107
102
103
105
108
106
99
94
99
111
123
122
103
108
123
136
132
110
87
77
84
98
113
122
122
116
105
99
94
92
92
96
105
115
122
125
125
121
116
109
108
106
104
94
85
86
101
118
124
114
102
98
107
119
119
108
97
95
105
115
122
115
105
107
113
121
118
108
96
94
105
121
131
124
108
96
95
101
104
104
102
104
111
116
119
121
115
114
114
114
110
106
104
105
100
94
93
100
111
112
103
97
101
111
117
115
109
105
105
104
103
99
113
111
110
106
105
107
113
121
124
124
122
114
102
94
95
101
110
116
117
114
112
113
117
116
110
100
97
100
103
101
102
107
115
117
111
104
104
108
106
100
94
98
105
111
111
110
107
103
96
92
103
110
112
110
107
107
110
111
111
108
105
100
102
103
106
106
106
107
109
106
105
110
117
122
118
107
97
93
96
100
101
101
106
115
118
115
107
104
106
108
109
111
114
118
118
115
112
108
103
99
91
96
103
108
109
109
108
110
111
108
101
95
98
107
110
110
104
99
92
89
91
100
110
111
108
106
105
104
104
106
107
104
104
102
104
106
107
111
116
118
115
113
118
125
124
115
107
105
111
116
102
96
99
104
107
108
111
117
118
109
95
94
103
111
107
102
99
100
95
89
89
100
110
109
100
96
100
104
104
107
109
108
105
103
102
105
106
112
118
119
109
99
99
107
107
99
91
98
112
122
108
105
108
110
109
106
108
116
118
108
95
95
106
113
104
94
93
105
112
107
101
105
116
119
109
99
95
98
102
107
108
106
105
107
108
108
104
103
110
117
112
106
98
98
96
93
90
96
105
109
103
106
114
117
114
107
105
108
110
106
100
99
108
114
113
105
103
108
113
113
108
108
116
120
114
103
102
109
117
117
109
101
101
107
113
115
109
105
108
111
111
109
108
108
110
106
100
100
102
107
101
104
108
112
111
109
106
101
94
93
98
104
110
110
109
108
108
110
111
111
108
109
113
114
108
103
103
111
119
117
107
101
102
110
111
107
104
106
106
105
103
103
105
106
100
95
98
104
112
113
101
102
98
95
97
106
111
107
92
85
95
108
112
107
98
94
100
107
108
107
105
104
109
112
113
111
106
99
98
99
105
108
110
111
107
100
98
99
101
102
104
105
103
93
84
83
96
107
112
108
101
103
102
95
90
100
116
125
115
101
98
109
119
121
112
103
101
102
101
101
98
99
102
109
115
117
109
99
92
96
105
110
110
107
105
107
107
104
104
103
106
108
107
105
104
105
105
104
102
101
103
104
111
111
103
98
104
117
121
114
103
100
109
120
123
118
112
109
109
106
102
100
96
93
91
94
98
104
108
108
107
104
103
101
104
107
110
110
106
106
104
106
109
115
116
111
103
99
105
111
103
103
115
127
120
101
90
97
110
114
105
93
93
99
106
107
110
114
118
117
110
102
97
91
84
84
91
103
111
112
109
102
101
103
105
105
103
102
103
102
103
107
108
107
103
99
97
100
111
119
101
103
114
123
122
109
98
100
109
111
102
92
93
96
98
97
99
104
109
113
112
111
108
105
104
103
101
101
102
103
106
113
117
116
112
108
105
102
99
98
100
105
106
105
104
103
106
108
110
111
107
101
97
102
110
111
108
107
112
116
112
107
106
110
110
105
99
98
103
111
113
116
116
114
110
107
107
104
101
100
108
120
125
119
111
106
107
108
105
101
101
102
104
106
108
109
109
110
111
113
111
98
88
94
106
111
107
106
112
121
123
118
115
113
112
110
108
109
113
113
114
114
110
106
100
99
104
107
107
106
106
107
107
103
101
103
105
107
110
108
105
103
102
101
100
102
101
106
112
117
111
108
107
107
108
106
103
103
107
112
116
112
105
103
105
113
118
116
116
114
112
107
101
98
100
102
104
104
103
103
102
99
95
95
100
104
108
106
106
105
104
101
97
96
95
94
99
103
106
108
109
114
109
101
99
105
109
109
107
110
116
112
102
98
104
113
115
108
102
102
106
107
103
101
103
105
105
102
99
99
100
100
98
97
98
102
103
103
102
104
104
103
100
99
100
102
105
104
102
103
108
106
93
84
90
104
115
115
110
111
117
117
112
109
110
110
106
99
94
94
99
107
112
111
108
105
104
103
103
102
100
102
100
97
95
97
100
102
102
102
101
102
102
103
104
112
115
114
110
105
107
104
100
97
100
104
112
113
110
102
97
98
106
113
112
106
99
99
99
97
97
102
108
110
107
104
104
104
100
98
101
107
109
102
98
100
109
110
105
95
90
92
97
102
106
110
113
115
113
110
106
105
106
105
103
105
109
112
107
99
89
88
93
96
95
93
96
101
104
102
98
97
97
98
98
102
107
107
101
96
101
112
122
115
102
96
102
109
108
97
90
93
100
105
108
106
102
103
110
114
107
106
103
100
98
102
106
102
98
99
105
108
100
89
86
94
105
109
105
102
101
103
101
100
104
110
120
126
121
110
106
111
117
118
104
89
83
95
107
108
101
101
108
114
114
108
99
96
100
111
104
106
100
98
98
102
99
94
92
101
115
119
108
93
92
105
115
114
105
103
110
115
112
109
109
115
121
123
120
111
102
97
100
103
104
94
88
94
103
109
110
110
109
111
113
111
107
100
96
98
100
96
94
99
106
106
101
97
101
110
115
110
101
96
101
109
110
103
99
103
113
119
116
110
108
105
101
97
91
89
91
95
100
103
102
99
98
97
99
99
101
103
105
107
110
110
108
107
107
107
101
95
92
100
107
107
101
98
103
114
115
109
104
105
110
108
99
94
96
101
106
110
117
115
110
100
92
88
87
86
91
103
113
110
103
96
97
100
98
94
92
95
103
109
111
109
106
105
110
117
99
93
94
100
106
104
100
98
100
102
104
107
107
107
104
95
90
95
107
112
107
101
104
112
112
108
104
105
106
103
100
102
106
105
101
97
99
106
107
106
104
106
110
114
115
113
107
103
100
101
106
100
96
100
104
107
109
118
128
138
136
125
122
129
140
139
126
116
115
125
134
137
133
126
119
115
112
113
114
114
113
114
117
123
130
130
126
117
110
107
103
101
102
108
109
106
104
102
104
114
108
107
105
108
115
122
125
120
116
118
124
123
114
109
114
125
128
123
115
114
116
116
111
106
109
116
126
131
126
115
108
108
112
118
120
124
122
113
104
97
99
101
105
111
117
116
108
99
98
107
105
109
117
124
128
130
131
129
122
116
117
120
117
110
108
112
115
110
103
99
103
107
105
104
104
108
116
123
119
112
106
106
110
108
102
103
108
119
120
115
110
110
111
116
126
130
125
110
99
102
109
115
121
120
113
110
113
118
121
118
118
118
120
120
119
117
114
109
102
100
104
110
114
116
112
105
97
96
100
109
119
124
123
115
104
100
105
117
130
128
116
108
104
110
123
131
125
112
104
104
122
128
123
114
106
105
106
109
113
117
116
115
111
113
118
122
119
114
107
110
116
116
111
104
104
105
102
99
101
106
113
113
108
104
105
108
109
114
116
115
108
101
103
109
116
114
111
108
106
106
121
124
119
119
120
121
119
116
117
118
117
114
110
111
118
121
116
109
105
111
118
116
104
94
97
107
116
115
108
100
94
85
80
85
102
114
120
117
114
112
110
112
114
115
113
109
107
105
105
104
119
113
114
118
122
119
112
112
119
125
123
119
121
127
128
121
113
108
111
113
113
110
104
101
106
117
125
126
120
115
109
103
97
98
107
115
121
117
114
118
122
121
114
106
103
108
111
111
105
103
116
114
113
118
122
114
99
94
104
116
118
116
119
123
119
108
99
106
117
123
119
112
106
102
104
111
119
126
129
125
121
117
109
105
106
111
112
112
110
114
120
118
109
98
98
109
122
123
118
116
117
116
115
122
127
127
113
102
102
109
112
108
102
100
98
94
90
100
115
124
121
113
105
101
101
107
113
116
115
111
108
108
105
102
102
107
108
105
101
101
107
115
117
109
106
107
110
111
110
114
122
119
113
116
122
126
126
120
115
109
104
102
102
106
104
103
101
102
107
111
109
105
104
110
118
120
116
107
102
102
107
110
109
105
101
98
98
101
101
101
106
116
120
116
108
102
98
96
99
102
120
116
109
105
103
107
115
121
116
104
93
97
109
119
118
115
112
108
102
99
102
104
108
115
122
123
119
112
112
114
115
110
106
105
103
99
97
100
109
115
118
116
110
105
106
107
108
106
102
100
111
108
106
104
104
105
110
115
116
111
102
100
103
106
108
112
115
114
106
102
105
111
114
114
110
110
113
114
115
116
111
103
102
106
115
117
113
111
112
119
121
114
107
103
106
107
108
105
101
101
113
104
95
94
101
106
108
107
108
115
120
116
106
96
95
101
108
116
121
124
119
114
109
106
107
110
113
109
106
109
114
118
117
116
117
118
116
113
112
112
113
114
114
111
109
108
105
103
105
108
115
103
94
91
100
109
111
109
108
112
118
118
110
103
100
98
102
112
124
130
127
115
104
101
108
115
114
107
99
104
115
123
124
117
110
107
108
112
112
112
112
111
115
115
114
112
110
111
110
110
102
101
105
108
114
118
119
117
112
107
102
99
100
103
107
108
107
104
104
107
115
116
111
104
101
104
106
102
95
94
99
101
101
98
103
108
111
110
110
112
107
102
103
112
119
118
110
101
99
100
100
101
107
114
115
110
105
100
97
98
98
99
98
101
107
113
116
105
94
92
103
117
118
105
95
98
103
101
94
91
96
98
96
94
101
109
112
109
105
105
104
102
102
111
118
114
96
83
87
99
103
101
103
107
109
105
98
93
95
99
104
108
108
107
108
112
112
107
100
100
109
114
111
103
103
110
117
113
103
102
111
118
116
109
105
108
109
108
108
108
113
116
116
112
108
100
93
91
99
109
106
102
105
109
112
112
108
106
106
104
104
109
115
122
119
112
104
97
100
107
110
106
101
104
114
123
123
118
113
113
114
116
115
114
114
107
104
104
105
105
105
106
105
102
102
101
106
108
111
114
105
107
111
113
109
108
111
109
104
95
96
110
128
135
126
109
96
95
101
109
109
103
102
105
115
115
111
107
108
109
107
102
101
104
106
104
103
102
105
102
94
89
91
100
107
109
106
107
108
115
104
106
109
105
99
97
100
101
93
84
90
109
127
131
117
99
92
98
111
114
111
106
102
105
109
113
113
107
102
101
105
104
102
94
92
96
107
118
121
114
103
98
103
114
117
112
104
98
102
110
106
106
103
102
102
101
99
96
93
86
86
93
105
111
110
103
99
106
115
119
111
99
92
93
103
118
125
121
110
105
106
110
104
97
94
104
118
127
122
111
105
109
115
117
116
112
109
103
100
103
110
112
112
115
117
115
109
102
98
95
92
92
98
107
112
116
113
111
113
114
111
100
88
84
90
102
111
114
113
108
105
105
103
100
105
111
115
114
104
93
95
105
112
111
106
106
107
106
101
102
107
110
114
116
116
115
118
117
110
102
99
103
110
112
110
114
120
121
115
109
106
103
96
91
89
91
96
99
102
102
102
101
104
108
110
108
106
107
105
100
98
103
111
112
104
99
100
105
109
112
102
103
111
114
108
104
107
114
115
108
102
104
111
111
104
105
112
120
117
109
103
105
106
107
108
108
108
106
105
105
103
101
103
106
107
102
99
103
108
108
108
110
114
115
111
100
103
113
122
121
100
100
110
120
118
103
89
92
106
115
115
106
101
100
103
106
109
108
105
104
105
108
109
110
115
119
120
116
110
106
103
100
96
93
98
102
103
100
98
96
103
111
115
115
110
104
106
112
118
115
100
97
107
118
118
108
97
96
106
119
119
108
94
91
101
112
113
106
98
98
104
110
112
111
109
109
109
107
101
97
97
100
101
99
100
107
113
111
98
85
88
99
111
110
104
100
100
100
100
102
107
103
105
108
111
111
113
110
104
103
107
111
105
98
96
101
109
111
105
100
103
110
119
122
115
104
96
95
96
99
104
114
124
127
124
117
114
110
104
94
92
97
104
105
103
104
105
104
95
93
112
110
108
109
108
107
104
98
92
93
102
110
113
107
100
99
106
111
111
106
104
109
119
124
122
112
103
98
99
106
114
124
133
138
131
116
104
100
106
111
111
110
111
113
114
115
114
112
107
103
111
111
110
110
109
103
95
91
93
100
103
104
103
106
108
115
119
116
106
95
93
102
111
113
114
112
111
105
100
104
111
117
122
124
122
115
109
107
110
113
113
112
116
124
125
119
112
110
112
115
110
112
114
114
114
113
110
109
108
105
99
96
94
98
106
117
123
117
101
86
85
101
113
109
101
99
103
103
99
97
102
107
110
113
118
120
120
114
108
104
98
97
100
108
110
108
105
107
110
110
98
104
112
115
116
117
119
122
123
115
103
95
91
92
95
98
100
101
100
97
101
109
114
106
94
90
95
101
101
100
103
106
107
108
110
110
105
101
95
95
96
93
97
98
98
96
98
102
106
106
88
93
104
111
113
109
106
113
120
120
111
101
99
101
99
95
90
92
98
102
103
107
107
105
96
94
102
110
115
113
109
106
104
105
104
102
96
91
91
93
98
106
113
117
114
103
99
102
107
106
97
96
102
109
111
106
98
100
106
109
108
103
102
105
108
104
101
102
105
104
103
102
106
106
104
104
106
112
114
110
105
104
109
112
110
103
98
99
100
102
105
110
116
113
105
98
100
109
114
111
101
107
114
113
110
105
104
102
98
93
93
97
101
103
105
105
106
107
110
110
108
106
108
110
111
111
111
108
101
95
92
100
110
115
110
103
100
103
104
103
103
107
106
97
86
83
92
105
112
110
102
115
122
116
108
103
107
105
98
88
89
98
108
111
107
103
104
104
104
103
100
97
97
101
107
112
112
108
102
97
94
99
103
105
104
104
107
110
107
100
99
106
115
116
108
97
92
95
103
107
101
102
111
114
107
99
98
102
107
106
105
105
109
109
103
98
99
106
109
106
99
90
87
90
96
98
100
99
100
104
107
109
107
103
101
104
111
115
112
105
102
108
117
123
119
109
102
101
105
107
95
93
106
118
112
97
87
96
113
118
107
95
93
99
100
98
100
109
118
119
110
99
92
92
97
100
101
102
105
108
111
114
112
105
99
97
100
106
113
112
112
109
104
101
99
101
106
111
113
107
103
109
116
119
113
102
96
99
108
106
96
91
97
110
116
108
100
101
106
111
112
109
106
105
107
112
112
111
106
102
103
106
110
108
101
97
98
106
116
121
118
111
104
99
100
103
105
109
113
117
118
115
108
103
108
112
114
110
106
101
102
108
120
125
119
109
101
98
103
106
109
111
110
107
105
105
106
105
103
100
101
104
109
111
112
112
111
112
117
119
120
119
120
121
121
112
103
102
110
120
110
101
94
96
105
111
114
111
109
109
109
111
115
112
108
103
105
111
113
111
107
103
99
97
97
101
108
111
113
115
116
111
107
108
113
117
114
107
101
101
105
111
115
118
114
105
98
100
106
111
99
105
110
111
109
108
108
109
108
107
103
100
100
102
109
114
114
110
103
97
96
98
98
97
100
109
118
118
114
112
113
109
105
99
100
105
110
107
97
90
86
89
94
97
98
100
101
103
104
103
97
108
112
107
104
107
109
109
107
109
113
112
105
104
110
117
113
101
90
89
95
104
107
104
102
104
106
106
100
92
90
98
103
102
98
96
100
103
104
101
96
95
98
101
105
109
112
110
106
106
98
105
101
97
100
106
112
109
107
110
118
120
114
109
109
113
113
108
104
104
106
106
108
107
105
106
107
107
100
92
88
93
100
102
98
96
97
100
105
110
112
111
109
105
109
112
114
113
111
110
109
112
111
108
102
103
105
108
108
103
98
98
107
116
119
117
114
116
117
113
105
98
97
104
113
121
122
116
108
104
103
107
101
94
93
98
105
108
106
107
111
113
108
103
99
101
105
110
111
110
109
109
108
105
100
93
94
100
105
101
93
91
97
106
110
113
114
114
110
105
101
100
98
97
98
105
113
115
108
102
104
110
111
105
100
101
105
107
106
103
104
109
108
104
101
98
98
99
105
109
97
99
98
97
96
94
92
90
94
101
108
109
101
94
96
108
114
113
105
103
109
117
113
99
89
93
110
123
121
107
99
102
113
117
110
102
97
100
105
102
97
96
98
101
102
103
98
96
97
105
102
108
110
107
102
99
96
92
92
100
111
119
115
105
98
99
107
108
107
111
117
118
108
97
93
102
118
127
121
105
94
91
99
106
107
106
106
107
106
100
92
86
86
91
99
103
103
101
98
102
109
111
111
108
104
103
102
103
104
104
109
117
121
118
106
94
89
96
107
113
112
104
93
88
95
103
111
110
104
97
94
98
103
107
107
110
111
108
102
94
92
94
95
95
99
101
103
107
109
110
109
101
93
92
97
104
109
111
111
111
109
112
117
115
108
97
91
94
101
106
105
102
102
99
97
97
100
105
106
103
103
108
113
110
107
107
107
104
97
90
94
102
109
109
103
100
98
103
106
109
111
101
95
95
97
105
110
113
110
107
106
106
106
106
105
100
100
103
110
114
112
109
107
105
99
95
100
108
110
103
94
91
97
101
99
98
99
102
102
98
97
101
107
109
104
98
94
94
95
97
108
109
106
104
103
101
106
121
136
143
130
112
107
115
124
120
111
108
117
125
124
116
107
100
99
101
103
106
107
113
117
119
119
119
122
124
120
113
111
110
107
105
106
110
110
109
109
113
121
125
107
110
113
111
104
103
112
125
129
123
113
106
106
111
112
109
106
108
118
129
129
117
100
92
96
104
110
110
106
104
107
111
111
113
116
118
113
102
93
92
99
103
104
104
100
99
100
106
112
114
108
120
129
123
111
110
126
138
128
106
96
105
118
120
112
109
113
118
117
118
118
117
116
115
114
114
114
115
111
106
106
103
99
98
102
104
106
102
95
92
97
103
106
108
112
116
114
110
109
114
119
130
130
118
109
113
130
133
119
103
96
106
116
114
111
116
128
133
128
119
117
117
118
119
115
111
104
106
109
117
121
115
107
99
95
98
106
117
122
117
108
103
108
119
131
131
122
111
109
114
123
131
127
114
109
114
117
112
104
102
107
111
109
103
107
116
122
123
122
121
122
119
110
104
104
103
100
100
107
117
124
121
115
109
106
105
110
120
129
119
102
95
105
124
133
124
108
105
108
112
110
115
116
113
109
108
107
108
109
113
115
113
109
108
112
118
113
102
97
105
119
121
115
110
111
113
111
106
102
102
106
108
110
110
110
110
111
115
114
108
98
94
99
109
114
111
110
115
118
115
111
111
109
109
105
104
106
113
118
117
110
105
109
115
122
120
110
105
102
110
116
119
116
115
117
119
117
110
102
101
107
114
114
111
107
107
109
113
113
113
111
105
95
86
91
108
121
126
123
120
120
116
111
109
111
112
108
108
109
109
107
110
119
126
120
106
93
99
112
121
119
109
104
104
106
111
114
112
112
112
117
121
117
111
107
109
110
110
110
113
117
109
97
87
94
108
115
113
106
110
110
109
109
116
124
123
112
98
96
103
114
124
128
124
111
93
85
94
108
112
108
103
106
110
113
115
114
115
113
110
108
108
110
112
116
119
119
113
108
105
102
100
101
104
110
110
108
101
96
97
105
102
100
103
113
119
113
103
97
101
112
122
124
118
107
102
105
109
111
107
101
103
108
116
119
117
112
107
103
101
104
107
110
113
115
116
118
117
110
101
99
103
109
112
110
108
109
106
103
100
122
115
99
90
93
104
113
118
113
109
106
106
111
114
112
114
120
120
116
112
110
109
107
108
109
106
101
96
97
103
109
110
109
108
109
108
108
108
105
101
106
116
119
109
101
100
107
111
111
104
128
115
99
93
98
107
117
125
126
120
110
100
96
97
106
113
118
117
114
113
116
118
118
117
114
110
106
102
102
107
107
102
102
109
118
122
117
107
102
101
107
114
111
105
100
100
104
106
105
105
112
102
99
106
119
122
113
103
105
113
119
115
105
98
100
107
108
107
109
114
118
119
112
108
108
112
113
111
109
113
115
114
112
114
120
122
116
108
102
101
104
105
106
105
104
104
106
106
106
109
100
99
102
114
124
123
109
94
94
108
121
126
118
112
110
108
100
95
100
116
128
122
106
96
100
110
116
115
109
112
115
118
113
108
106
105
106
109
104
103
104
107
111
110
107
108
109
115
120
124
100
101
107
114
119
121
119
116
114
115
115
112
107
109
116
118
108
95
95
108
120
124
117
109
112
118
122
117
108
101
98
96
94
95
96
99
101
103
106
108
108
108
108
109
111
110
111
113
120
125
110
106
109
113
118
122
120
113
106
103
101
96
92
95
109
118
117
108
98
98
104
109
110
108
111
119
120
115
107
103
102
100
96
93
92
95
97
100
106
113
111
101
95
102
114
116
109
100
103
113
114
110
109
108
108
105
98
94
98
103
102
98
93
95
103
110
110
103
99
104
110
112
107
102
104
114
118
114
106
107
114
119
116
108
99
95
97
101
112
116
109
96
88
96
107
112
108
98
100
112
109
110
112
107
95
86
90
105
119
120
110
98
95
101
109
111
106
98
98
108
117
117
110
104
108
114
116
115
113
112
112
111
113
115
112
104
97
97
105
107
102
95
92
96
104
110
110
110
109
111
104
109
116
116
109
107
114
120
118
107
98
97
104
109
110
109
107
104
98
96
97
102
104
108
114
116
116
116
115
110
103
97
99
106
110
105
97
94
94
94
93
94
99
102
104
106
111
114
109
101
103
109
117
123
128
131
127
115
95
83
89
103
112
109
101
98
102
105
100
95
93
97
102
106
110
119
124
122
115
107
103
101
101
98
94
93
99
105
105
97
93
98
109
110
105
104
109
114
110
101
105
110
114
114
116
114
109
103
96
95
97
101
102
102
100
101
101
104
108
111
112
108
101
97
101
110
123
128
125
119
116
112
105
94
85
88
101
113
114
108
106
114
119
114
102
104
111
117
112
108
107
111
113
113
108
102
98
101
110
116
114
107
103
107
111
113
110
104
106
112
118
115
107
99
97
101
108
113
117
119
118
116
111
105
103
104
108
111
109
106
110
119
115
104
97
100
107
106
101
101
108
106
111
112
111
110
110
115
119
120
117
112
109
107
108
111
111
105
99
100
105
110
113
113
114
111
105
97
94
98
102
108
113
116
112
108
106
106
105
104
106
109
112
105
98
97
96
96
97
100
110
100
96
98
102
109
120
130
133
124
107
97
98
100
103
106
112
111
106
100
99
100
105
111
117
118
113
106
98
97
102
108
112
112
104
93
88
98
107
107
105
102
107
115
115
109
103
104
108
110
111
97
93
95
100
107
116
130
137
127
104
88
91
106
116
116
112
110
109
105
99
93
90
93
98
103
105
106
107
111
114
112
112
107
99
92
91
99
106
106
103
98
104
111
117
115
108
108
110
114
99
96
98
106
110
111
114
116
115
110
100
97
101
109
115
115
111
107
104
102
98
94
93
96
99
100
97
96
99
106
112
112
107
99
101
108
114
112
108
103
102
103
104
103
100
101
105
105
104
105
101
97
101
107
112
115
114
102
90
85
96
108
112
108
101
100
105
108
105
100
97
100
107
111
113
110
105
104
105
108
111
110
107
102
102
106
110
109
106
108
112
115
112
104
100
103
113
117
110
104
115
109
107
109
111
113
109
101
92
89
97
110
116
108
98
97
104
112
113
107
103
103
107
111
110
110
111
112
115
117
116
112
109
112
110
101
94
95
103
108
109
107
105
107
109
106
110
113
114
114
114
118
118
120
118
116
115
113
109
105
104
105
107
106
103
104
109
113
111
106
104
104
106
104
102
105
111
112
113
115
114
111
109
114
121
118
112
105
102
101
98
96
100
108
108
103
96
102
109
113
108
113
115
116
120
126
125
121
112
106
102
100
96
94
94
101
107
107
107
105
105
107
106
101
100
108
114
114
111
107
109
108
107
110
117
122
122
114
105
102
104
107
108
107
106
107
111
112
107
96
99
102
103
104
109
116
116
109
104
104
105
104
97
91
91
94
96
99
105
113
117
115
108
103
102
110
117
111
100
95
102
107
106
101
99
100
102
101
104
109
110
107
100
99
100
106
115
115
106
90
98
99
104
105
104
100
97
96
101
107
111
108
104
100
98
95
91
94
102
107
108
103
99
99
105
116
119
113
101
95
101
105
103
96
90
90
93
98
101
107
108
106
102
102
101
100
104
108
108
103
104
103
107
109
106
97
91
96
106
113
114
110
108
109
108
104
100
97
99
97
95
94
96
100
106
115
117
116
110
104
104
108
112
112
109
108
107
109
107
106
107
109
113
111
104
100
106
112
116
111
105
107
110
112
110
105
99
98
102
108
111
110
110
110
114
114
111
104
101
102
105
106
107
105
105
108
114
118
118
112
105
109
117
122
118
111
108
109
110
107
106
110
113
110
104
99
104
110
114
112
104
108
112
114
113
109
103
97
92
94
103
109
107
103
104
104
105
106
104
103
102
102
105
108
110
111
112
116
119
114
106
100
101
106
108
108
106
107
104
101
102
108
115
113
105
96
91
94
102
110
101
98
98
101
107
110
110
108
106
104
105
105
104
95
88
87
96
106
111
105
97
94
100
111
116
111
103
100
103
108
110
109
107
106
105
107
111
115
112
105
103
108
114
112
106
103
106
111
112
108
99
93
93
97
99
100
103
110
115
116
107
102
101
100
98
95
97
105
113
112
107
101
100
105
109
107
102
100
102
106
113
121
120
110
102
101
111
123
128
120
111
106
101
98
99
105
114
117
114
104
113
113
108
103
101
99
101
104
109
112
109
105
105
108
108
106
104
102
102
103
102
101
98
96
101
106
112
114
111
106
103
103
100
96
95
98
108
120
130
130
121
108
97
94
99
103
104
101
100
103
124
122
113
106
104
110
114
111
107
105
107
108
105
98
94
97
104
108
103
94
89
91
98
103
104
103
105
106
109
109
101
91
88
96
106
111
108
105
113
123
126
117
107
105
106
103
96
94
100
107
112
115
113
109
104
108
112
113
108
99
94
96
97
95
91
96
108
118
114
103
92
95
103
107
104
100
95
97
107
116
120
113
107
106
113
114
107
96
96
101
106
105
102
103
103
102
99
102
108
110
104
115
117
111
102
97
102
112
113
106
94
93
96
101
105
108
109
111
109
104
103
109
115
115
110
109
109
109
109
113
120
124
118
106
99
102
109
110
101
90
83
84
92
100
103
105
109
111
109
106
105
112
112
105
98
99
104
110
113
115
112
106
99
96
100
103
107
108
104
104
107
115
119
114
106
105
108
109
102
94
98
109
116
111
101
99
107
114
112
101
93
92
96
102
106
111
113
112
107
107
106
109
110
107
104
102
104
104
106
109
113
109
101
95
96
102
106
108
109
109
108
106
108
106
103
100
99
99
100
100
102
108
114
115
111
102
98
100
107
114
116
113
107
103
102
101
102
102
104
106
111
115
120
117
108
100
99
104
107
106
101
99
103
109
114
114
110
106
103
101
98
95
96
103
112
113
109
107
109
114
115
110
106
106
110
110
104
97
102
113
123
125
114
104
97
92
94
97
98
100
111
112
110
106
102
100
100
106
113
112
108
99
100
106
114
118
115
105
95
93
96
100
101
101
103
110
115
115
110
106
102
101
99
104
110
118
115
107
105
112
122
123
114
106
104
104
103
99
97
97
104
103
98
100
106
109
107
103
105
109
109
105
101
99
103
105
106
102
95
94
104
115
115
105
96
98
107
111
106
100
100
103
106
105
107
110
114
114
114
111
110
107
100
99
104
109
108
102
98
98
103
109
114
115
110
104
101
102
102
101
102
108
113
113
105
94
94
98
101
104
104
106
105
104
101
101
100
101
99
99
103
110
110
107
105
108
113
115
113
106
98
96
95
95
99
100
97
94
96
99
112
119
120
111
100
94
100
111
114
109
101
104
111
113
105
95
92
101
109
109
103
93
90
94
99
103
103
101
100
100
102
102
106
109
116
120
118
109
104
101
104
109
111
109
102
99
97
97
98
100
110
111
101
91
91
100
111
120
118
108
99
96
95
93
94
97
100
104
109
110
109
107
104
100
98
101
109
116
117
113
102
99
99
104
114
120
118
106
100
102
114
121
119
112
106
106
107
105
102
100
113
110
100
92
95
104
114
116
110
104
100
97
95
93
95
101
108
110
109
110
111
115
113
106
99
99
105
113
114
109
100
95
93
93
94
96
100
102
103
106
105
104
103
100
96
93
93
96
96
100
121
128
125
120
114
106
100
99
107
110
106
100
97
103
108
108
106
108
113
115
110
103
99
98
102
109
114
115
113
116
117
112
103
96
99
107
114
115
116
113
107
99
101
108
114
118
122
127
129
122
111
116
124
120
106
93
94
104
110
104
94
95
104
112
112
102
91
91
102
115
118
108
97
94
102
111
113
109
109
114
119
114
103
97
100
106
107
98
92
94
102
109
110
111
110
108
111
119
122
116
110
115
123
117
102
97
114
125
113
93
85
100
119
125
113
106
104
106
108
112
116
117
116
116
118
117
112
107
106
112
114
108
100
97
101
102
95
84
81
93
114
126
119
104
95
100
109
116
118
116
111
111
104
96
96
108
128
134
119
103
102
113
117
112
104
107
120
127
124
117
116
120
122
120
117
115
113
112
115
117
115
106
97
92
95
100
101
101
98
106
118
124
116
105
97
100
105
111
115
118
111
101
94
94
103
111
113
105
100
105
119
124
113
100
94
103
113
117
116
115
114
112
108
108
111
113
113
117
122
128
127
119
114
113
114
112
112
116
118
115
109
110
115
121
119
109
102
105
114
120
109
107
112
115
115
112
102
92
91
101
116
122
116
106
103
107
110
105
102
103
111
112
111
114
119
119
116
115
121
126
129
130
132
132
127
117
112
116
117
109
101
100
109
118
116
111
110
117
124
124
112
118
118
115
110
108
112
112
109
105
104
105
107
108
108
109
109
108
106
110
119
125
125
122
118
113
110
109
108
110
118
128
131
123
111
103
104
109
110
102
98
96
97
97
101
110
121
126
122
113
113
118
109
98
96
103
117
125
126
117
106
103
108
115
116
111
105
106
111
116
116
112
112
109
108
109
109
108
104
105
112
120
123
116
105
96
93
95
98
101
104
106
106
105
108
110
109
105
100
97
105
106
104
98
97
100
104
110
116
118
118
117
120
123
119
111
106
106
108
106
102
101
105
109
112
111
110
110
109
109
109
111
114
114
112
109
104
103
104
105
105
105
106
110
112
109
106
102
100
100
105
106
105
100
102
106
104
101
100
109
120
127
126
118
112
109
110
108
106
105
108
115
119
120
117
113
109
108
108
109
109
108
107
105
108
112
120
121
113
101
97
101
104
102
99
103
111
118
115
105
122
118
105
101
111
125
126
117
109
110
120
128
127
119
111
106
105
105
109
115
121
122
119
116
116
114
108
102
102
108
113
113
110
106
106
112
117
113
100
89
94
112
123
116
102
96
107
116
114
106
120
113
104
108
122
135
133
125
119
117
119
118
116
112
108
108
107
112
118
123
122
115
110
111
115
116
110
104
102
107
111
106
105
109
115
113
108
102
96
92
102
114
123
119
107
102
105
110
111
110
104
104
106
118
128
130
117
108
105
111
116
115
109
107
109
115
116
117
117
117
114
107
100
95
96
99
104
107
111
112
107
99
98
102
107
106
103
100
99
99
102
105
105
106
106
106
106
108
107
109
104
110
115
122
123
119
105
94
94
104
113
115
114
115
119
118
110
101
99
108
116
116
105
94
91
96
105
111
112
110
106
102
103
104
105
107
112
111
107
100
97
100
105
106
107
109
110
109
106
109
105
108
112
115
118
117
114
108
106
105
111
113
115
121
124
116
100
90
94
109
122
123
117
111
114
118
119
114
110
105
106
108
109
110
110
114
118
118
110
103
99
104
108
110
111
113
115
117
118
117
101
96
96
103
116
123
123
116
111
110
112
111
109
113
118
113
104
96
101
112
119
114
108
109
117
122
120
113
106
105
107
111
110
107
104
103
101
101
104
109
108
101
96
97
108
116
118
117
115
113
106
102
98
101
105
108
108
106
109
115
118
110
102
102
110
114
109
99
100
108
115
113
104
100
103
110
113
111
106
99
98
103
112
117
114
104
93
88
98
110
113
101
92
92
103
113
109
99
94
100
114
113
112
104
93
87
91
102
111
116
114
109
100
99
105
113
116
111
104
105
110
110
105
102
101
105
112
115
114
107
98
95
103
117
121
110
95
89
102
120
125
116
101
98
103
110
109
102
98
99
113
113
113
108
104
104
106
109
110
109
110
107
101
94
92
104
117
122
113
103
96
95
99
105
112
115
117
114
113
109
100
95
99
105
111
106
97
99
110
120
123
118
111
104
105
108
113
115
107
96
117
116
115
116
121
124
122
114
105
102
107
108
102
93
89
97
107
109
103
96
95
99
105
112
117
119
117
112
102
96
95
96
99
102
99
96
97
103
105
102
99
108
117
116
107
105
112
118
111
94
120
126
124
115
109
107
108
110
111
113
109
108
106
107
108
109
105
100
98
102
112
118
117
110
104
102
105
109
111
106
100
98
102
102
98
91
96
106
107
104
104
114
121
115
106
103
110
120
118
108
119
121
116
105
95
92
97
109
119
122
116
108
109
115
120
119
111
106
104
110
113
112
106
99
97
95
100
109
118
119
116
112
112
116
111
105
104
109
113
119
122
123
111
97
94
101
110
112
106
109
117
106
101
101
102
105
107
112
121
121
116
106
101
101
107
112
111
105
99
101
102
101
97
100
105
110
112
108
102
104
106
113
117
118
112
106
104
105
108
109
109
108
99
90
91
98
104
102
98
100
122
106
98
102
109
114
118
122
124
118
105
93
89
93
102
108
109
103
97
96
98
102
107
109
109
107
103
98
96
97
103
105
108
109
103
97
97
101
106
102
94
90
94
100
105
108
107
107
108
107
127
118
110
107
109
113
121
129
128
114
97
91
100
114
118
109
106
108
111
110
101
99
101
105
98
90
85
91
105
116
119
115
110
112
107
107
106
110
115
115
105
94
93
101
110
114
109
109
111
112
119
120
118
113
108
109
112
117
113
106
105
114
128
131
118
103
99
108
121
121
108
97
95
100
100
97
94
97
106
117
121
117
110
108
109
110
111
110
112
116
117
112
104
100
99
103
106
108
107
108
109
108
106
106
107
109
109
106
99
98
105
118
125
119
106
99
99
107
113
113
109
105
102
103
107
112
113
113
114
113
107
101
95
93
96
99
100
100
104
108
113
114
107
103
102
106
113
117
115
110
104
104
105
108
109
113
115
115
109
98
93
94
102
105
103
101
105
110
112
111
109
106
107
109
110
110
110
113
119
118
107
91
85
91
99
102
102
102
105
107
101
96
98
105
110
109
107
106
110
113
102
105
116
121
121
117
121
123
121
107
93
91
98
102
102
100
102
110
115
117
110
104
103
105
110
110
110
111
116
121
114
98
86
93
108
116
113
106
104
103
101
98
101
106
106
100
92
90
98
106
104
104
104
105
108
114
116
113
109
106
106
106
105
101
95
92
93
100
109
117
117
108
101
101
108
116
120
115
114
114
112
105
95
95
102
109
109
104
103
106
116
121
118
107
105
105
109
109
103
99
103
102
92
90
100
107
102
91
87
98
112
118
107
97
94
94
94
98
105
113
116
112
102
103
112
121
122
116
108
104
106
107
106
103
102
101
100
102
109
119
125
121
110
103
105
116
124
121
108
101
99
105
108
111
110
107
97
88
87
97
110
115
109
99
92
94
96
99
104
107
105
101
100
103
113
121
124
118
111
106
104
103
100
102
106
109
109
110
113
118
116
107
98
93
98
105
110
111
109
105
106
112
120
122
116
109
104
101
101
102
104
108
108
105
98
96
98
101
103
105
103
103
101
101
105
111
117
118
117
112
108
105
102
104
108
112
114
111
108
106
107
108
107
103
100
100
104
110
111
109
112
111
112
112
112
111
107
104
102
101
104
107
107
106
106
104
101
100
100
104
110
114
112
109
105
104
105
107
110
111
111
112
113
113
111
111
106
103
102
104
107
110
111
106
106
108
111
114
114
111
108
108
107
109
112
114
109
101
99
101
106
108
106
105
105
104
102
100
98
96
99
102
108
114
117
114
106
102
108
112
110
105
103
107
112
111
103
94
94
101
106
107
103
102
104
108
112
115
116
113
112
108
106
107
112
117
120
114
107
103
104
108
108
108
108
107
105
101
96
88
84
86
97
110
118
113
106
103
108
111
111
107
104
106
110
111
110
105
100
99
101
103
101
100
104
108
116
117
115
110
113
105
98
99
108
117
124
121
114
107
105
105
107
110
110
109
106
101
96
94
97
98
100
101
100
100
102
106
110
110
112
117
118
114
109
111
113
119
114
105
103
105
105
102
101
106
110
110
104
101
99
96
94
98
105
114
117
112
111
111
111
106
101
95
94
98
102
101
98
98
105
106
102
96
96
100
110
115
113
110
107
111
114
114
114
114
112
111
107
106
107
107
103
99
99
103
106
101
95
93
99
99
102
104
104
107
109
109
109
111
110
108
99
87
84
91
103
108
102
94
90
94
100
104
106
106
106
108
111
111
107
101
97
105
117
118
108
96
96
104
110
105
100
97
102
105
106
106
101
97
113
117
117
110
102
97
99
106
107
104
102
104
106
103
98
98
104
110
106
98
92
98
109
116
113
104
95
94
99
106
109
104
100
102
108
111
107
103
103
111
110
106
102
101
101
102
103
106
109
107
116
116
113
104
95
93
95
103
107
104
100
102
105
103
98
91
97
106
112
113
112
115
118
116
111
109
109
106
101
100
106
112
112
106
101
103
113
122
121
112
106
103
105
105
105
102
98
99
104
103
114
108
100
94
95
99
101
103
105
105
104
99
95
91
89
92
102
112
117
115
111
110
109
105
104
108
116
118
110
101
100
109
115
115
109
108
115
121
119
112
104
102
103
104
105
106
105
100
98
98
110
105
104
106
107
102
101
102
104
103
103
101
98
95
99
106
113
111
106
102
100
103
107
104
99
91
89
95
107
113
114
112
113
116
117
111
104
102
106
110
109
104
102
104
106
106
101
97
96
98
109
104
108
113
112
106
102
103
105
111
113
109
103
100
103
108
103
92
86
92
99
107
109
109
103
90
80
83
98
113
117
112
110
114
118
112
100
92
98
106
109
106
105
108
109
106
100
95
95
99
109
102
98
105
113
118
117
114
112
117
119
113
103
97
97
98
94
87
86
94
102
109
106
102
103
105
105
102
99
100
102
105
107
113
118
114
105
95
98
108
114
111
106
108
112
114
109
103
97
99
105
98
93
99
110
116
116
108
103
102
103
105
107
105
98
92
90
92
96
98
102
105
106
104
103
106
106
101
96
98
104
108
107
104
107
111
107
100
102
112
125
124
115
108
111
117
115
108
99
98
101
99
102
103
101
94
92
97
101
98
91
94
105
111
105
94
92
97
103
100
94
96
105
113
111
101
90
85
91
102
112
112
106
100
98
101
102
102
105
111
120
123
117
111
109
105
101
98
100
101
105
110
115
111
99
91
94
106
114
108
96
88
92
99
103
101
102
106
107
102
97
94
102
111
111
103
93
90
94
101
103
101
100
100
104
105
104
104
105
109
115
117
114
111
106
101
98
98
101
103
108
109
107
104
106
108
111
110
108
105
99
92
86
86
94
104
111
110
109
111
115
115
112
109
105
105
106
103
102
102
104
100
97
100
106
111
110
106
107
115
120
117
109
102
104
110
112
107
100
98
103
95
85
86
92
104
106
103
99
98
101
103
98
93
95
104
111
114
112
114
116
117
114
111
108
108
107
103
102
104
109
108
102
100
103
106
105
103
105
111
115
111
102
96
102
108
109
102
92
91
117
116
114
118
117
115
104
94
97
106
114
117
114
113
115
117
114
110
106
110
116
124
126
123
120
114
108
108
110
116
115
102
90
82
91
106
115
117
113
106
101
94
93
94
98
103
111
117
118
115
111
106
108
109
107
99
95
95
95
98
100
107
115
119
120
116
108
102
102
108
114
112
109
109
112
115
115
113
113
118
116
105
93
92
101
114
117
114
109
107
103
102
104
111
118
124
129
130
125
119
112
108
109
111
107
107
113
113
102
91
92
107
118
118
110
104
103
104
102
105
108
108
104
102
106
114
114
111
110
113
117
115
111
110
112
113
111
107
107
113
121
124
114
107
108
121
131
131
119
106
114
110
107
105
107
114
125
128
119
108
107
112
113
105
95
95
100
100
100
103
110
118
114
105
103
107
113
112
110
112
118
119
113
110
107
112
110
101
93
98
114
125
114
96
88
102
121
125
112
96
117
102
92
95
109
119
124
119
114
114
116
114
111
106
101
101
99
98
98
103
109
109
107
106
112
117
119
122
125
125
120
108
99
99
108
114
112
104
98
98
113
122
118
107
100
103
108
113
114
112
116
104
101
109
123
129
124
110
96
94
104
116
118
116
111
110
110
110
109
107
104
98
97
108
122
124
122
124
133
135
121
104
92
101
115
121
123
122
119
114
112
116
118
119
113
105
102
108
112
113
111
114
116
117
120
124
123
113
101
97
104
113
115
107
100
103
109
110
107
104
105
111
115
116
114
106
106
114
124
125
118
108
108
113
114
115
120
124
123
111
102
104
112
116
112
106
104
106
103
97
108
116
114
107
101
102
109
117
121
118
112
105
104
103
105
109
109
106
104
104
110
118
121
112
101
94
100
108
111
108
110
113
120
119
106
96
96
103
106
103
102
107
118
122
116
106
104
102
101
98
118
122
117
99
89
90
103
116
121
117
108
101
104
116
127
129
121
110
105
105
109
110
106
96
89
93
104
113
114
111
110
116
114
104
92
83
84
92
100
102
105
110
117
117
109
102
99
102
106
108
124
129
119
101
95
103
110
111
106
102
104
105
106
115
123
126
121
110
101
100
105
109
105
96
90
95
105
114
117
119
120
119
109
94
85
87
96
101
100
97
99
104
105
100
94
93
101
107
104
98
118
115
105
99
108
121
120
106
97
96
105
108
106
100
101
106
108
107
106
105
106
108
109
111
113
115
112
105
103
107
113
115
113
107
104
104
106
103
98
94
98
108
114
114
107
104
109
111
107
97
108
106
104
109
122
127
118
106
98
98
106
109
108
102
97
100
108
118
125
124
113
104
102
110
117
119
112
103
99
99
103
102
107
111
115
112
107
104
104
106
109
114
124
128
124
115
109
110
111
111
110
114
113
117
118
120
117
113
110
106
105
109
112
112
108
109
116
125
129
123
114
107
102
98
95
96
100
106
111
108
101
97
99
105
106
102
99
101
106
109
110
113
121
123
120
113
105
99
98
104
120
117
111
109
107
107
112
112
108
103
102
108
115
119
115
112
112
113
114
114
116
120
117
110
98
91
96
107
113
110
103
102
107
109
105
97
99
105
107
101
100
108
114
121
120
118
110
99
88
90
110
105
100
99
100
101
101
101
100
99
101
107
117
121
117
106
98
99
111
123
127
126
122
118
113
106
102
103
104
105
105
111
116
114
108
108
114
117
111
102
96
103
108
110
115
122
123
115
107
104
99
94
92
94
99
101
102
103
110
115
118
117
114
115
115
106
96
95
109
124
127
117
106
103
105
107
105
102
102
105
108
113
113
109
108
113
119
120
112
107
106
103
98
93
95
105
113
116
113
110
104
100
100
100
109
116
116
113
110
115
121
118
109
105
110
114
110
103
104
111
115
111
104
100
102
106
106
108
107
106
107
110
112
117
119
115
109
104
105
114
122
120
109
97
97
103
109
103
98
98
110
105
101
103
111
118
115
102
90
94
108
118
116
109
104
107
111
113
111
110
111
112
112
113
110
108
106
108
111
109
107
108
111
118
120
112
101
98
107
126
139
135
119
108
107
113
112
109
102
100
113
104
93
90
97
104
104
95
91
96
107
119
118
108
97
96
105
116
121
117
111
107
105
110
112
112
108
102
104
110
111
108
103
104
105
107
104
107
115
126
128
119
106
102
106
111
114
112
108
103
118
109
94
90
94
100
103
105
109
113
112
108
104
101
100
105
108
111
112
114
111
106
102
106
110
116
110
101
96
98
102
101
97
93
96
101
106
113
114
105
98
96
100
105
105
103
102
102
101
99
114
110
107
104
104
107
112
116
116
110
101
97
103
109
115
114
109
104
103
107
111
110
107
108
107
105
100
97
97
95
92
89
93
99
101
100
104
109
109
101
94
95
102
104
106
104
105
104
104
104
109
107
105
104
106
110
119
121
112
97
89
94
106
117
117
110
105
108
114
116
112
102
97
98
100
98
99
104
108
105
97
96
104
116
116
108
104
108
111
112
107
99
92
90
104
120
125
116
103
102
115
109
102
102
103
106
109
110
109
102
97
96
103
112
114
111
108
108
114
119
115
105
97
96
103
110
114
114
111
105
104
107
114
118
114
106
105
107
110
109
107
99
90
88
103
121
127
116
102
98
118
113
110
110
109
106
99
99
101
102
99
97
100
105
111
112
112
110
110
113
115
119
119
116
114
112
112
111
107
104
105
105
108
109
108
108
107
110
111
107
103
102
102
102
104
108
111
113
108
104
112
114
115
114
111
109
106
101
98
94
95
101
107
110
108
105
110
119
123
118
112
113
120
122
113
104
99
101
107
109
106
104
107
111
113
111
108
110
115
120
118
110
104
103
104
104
107
110
111
109
121
123
119
113
109
109
107
104
99
99
108
121
127
122
109
101
107
119
127
122
112
105
105
109
107
103
103
105
107
106
105
104
110
113
111
105
96
96
102
114
117
112
102
100
100
104
108
109
110
110
122
121
114
109
108
111
115
117
113
112
114
117
119
116
111
107
107
111
115
114
110
106
104
108
114
115
115
112
107
102
99
102
107
110
111
106
100
98
97
99
97
97
100
103
104
107
106
106
108
112
104
106
107
108
108
108
115
123
123
114
100
93
95
100
103
104
106
109
112
112
106
101
104
117
126
124
110
103
107
116
117
111
104
108
113
114
111
108
108
106
100
97
103
114
121
115
106
100
101
105
95
103
113
115
106
94
94
104
111
106
96
92
99
102
101
97
100
109
116
115
107
101
102
114
124
116
97
86
97
118
126
115
101
99
107
110
108
106
109
115
117
113
109
112
119
119
113
103
97
97
106
104
106
107
103
96
91
92
97
104
109
111
108
108
110
111
112
110
106
108
108
105
102
103
105
101
92
84
88
99
106
101
96
96
103
108
108
105
107
109
114
113
106
103
106
113
115
108
99
100
109
106
100
101
109
110
104
92
93
105
116
112
101
99
110
123
123
113
102
100
101
105
103
101
97
94
95
99
103
104
101
97
99
110
117
117
112
110
110
106
105
102
102
102
108
113
112
106
102
108
98
104
108
109
111
110
105
99
97
104
110
109
101
95
95
104
109
110
106
102
100
102
104
104
102
100
106
116
124
121
111
101
102
114
120
119
114
110
108
106
103
104
105
108
110
109
107
104
102
106
99
108
114
116
110
108
107
107
101
100
102
106
104
98
90
90
95
102
107
106
106
103
103
102
102
100
105
112
117
116
109
106
103
106
109
109
106
102
99
99
103
107
109
110
105
101
97
96
99
101
117
116
110
107
107
108
111
108
102
96
94
96
102
103
102
101
99
99
101
103
106
104
101
100
104
103
99
93
93
101
109
111
106
104
104
103
100
93
93
101
108
110
109
106
104
103
100
100
102
104
110
109
105
103
105
108
106
104
103
101
97
95
99
107
112
108
98
89
87
94
101
102
104
109
117
117
107
93
90
101
112
110
104
104
108
110
102
94
97
109
115
108
98
96
104
116
120
118
115
112
104
106
112
116
116
111
107
104
103
104
105
106
107
111
114
109
99
88
85
86
94
100
106
113
117
115
108
104
106
110
112
107
102
103
107
112
111
106
101
103
104
101
97
98
107
120
121
115
106
104
107
107
111
117
122
122
118
111
103
102
107
112
112
113
114
114
107
97
87
87
96
102
106
108
104
101
102
105
108
108
107
107
107
105
105
106
104
103
95
95
103
116
117
108
103
103
104
100
95
97
95
93
97
103
110
115
113
106
101
99
100
105
105
107
110
113
110
103
97
96
100
104
103
100
99
102
104
106
103
100
103
108
112
113
113
109
103
95
88
92
103
118
117
108
99
101
102
101
98
98
87
90
97
103
103
100
99
99
101
99
96
97
103
108
108
106
104
103
101
101
103
100
100
99
102
107
110
107
104
102
103
104
107
114
120
121
114
104
99
95
99
103
107
110
116
121
123
118
109
98
105
111
113
111
104
98
96
97
100
101
106
113
118
115
105
95
91
96
103
107
108
107
106
106
107
109
110
107
103
104
106
106
107
107
110
111
112
112
109
109
109
113
120
124
128
125
122
118
110
102
118
112
103
103
106
105
97
94
92
99
109
118
119
111
99
89
90
97
107
110
111
108
105
104
105
107
109
104
101
102
106
111
113
110
104
101
102
103
107
110
116
120
123
119
108
100
96
97
101
105
114
98
92
98
109
112
105
95
92
93
97
101
106
105
101
100
102
108
108
104
99
97
94
93
95
100
106
106
102
98
98
102
109
112
112
109
103
101
100
103
107
108
105
105
102
98
95
95
96
103
107
99
100
108
113
112
109
105
99
96
95
97
99
104
109
114
114
108
99
95
97
101
105
103
99
95
97
102
106
104
99
96
98
108
112
110
105
104
103
103
97
94
100
110
119
117
107
98
96
101
101
97
101
110
114
111
103
94
91
98
109
111
102
95
99
109
111
101
93
97
109
118
120
115
108
101
95
95
100
107
110
108
108
107
104
96
95
99
106
103
93
85
97
112
119
113
102
96
96
102
99
95
97
105
115
119
109
93
86
97
116
123
112
98
94
94
95
93
96
104
111
112
107
103
104
107
104
101
99
100
104
110
115
114
107
95
88
90
100
106
104
94
93
99
104
105
101
100
100
101
102
97
96
101
109
115
112
106
99
98
102
112
117
112
99
86
84
93
104
105
101
94
92
92
94
98
102
103
104
102
102
100
103
108
111
107
98
89
96
110
122
119
107
101
105
113
115
112
105
101
102
99
98
97
96
96
103
110
112
103
94
93
105
110
103
91
90
101
109
108
98
91
93
98
95
89
89
97
107
112
108
99
94
98
105
109
102
94
97
108
119
117
108
104
107
108
112
113
112
108
103
99
97
96
97
102
106
107
108
102
96
92
94
101
105
104
104
104
107
107
103
100
102
104
103
97
91
91
99
110
114
111
103
97
97
99
100
103
107
107
100
91
87
90
94
96
95
101
110
113
104
96
93
99
110
119
114
102
94
95
103
105
104
104
106
110
108
100
97
101
108
107
101
100
104
107
102
93
93
104
115
117
105
96
92
94
101
107
110
109
100
90
84
86
93
99
100
99
97
101
104
93
89
98
108
112
108
102
99
103
110
113
109
103
102
104
106
105
106
107
105
98
94
92
99
105
107
104
104
111
114
108
99
96
101
106
103
100
101
108
113
108
100
100
109
118
117
105
92
90
110
98
103
110
115
116
117
118
123
129
131
125
115
113
117
121
118
110
107
111
122
130
133
131
124
114
103
98
99
108
114
114
106
102
101
108
113
114
110
106
103
107
106
100
96
100
105
112
115
117
113
101
96
99
106
113
117
118
118
123
125
123
114
109
111
115
116
116
117
121
125
127
123
122
120
116
111
107
105
105
104
101
103
104
109
110
113
115
113
108
97
90
91
100
109
118
125
127
126
124
129
122
116
110
109
112
112
109
104
106
112
119
119
113
107
109
113
117
117
115
114
109
102
100
106
117
122
118
109
104
105
108
111
112
111
114
122
129
126
112
95
88
91
103
118
126
126
119
106
99
134
139
140
136
128
117
115
111
107
102
103
108
114
112
106
102
104
104
105
106
113
117
113
106
106
113
118
116
107
105
112
120
119
112
108
114
122
122
111
100
97
104
108
105
105
115
122
119
103
91
118
121
123
125
127
127
130
128
121
108
95
92
99
109
111
106
101
101
106
114
116
114
114
119
127
128
119
108
102
104
108
104
99
96
101
108
108
99
92
94
107
117
113
104
102
107
118
120
114
109
110
102
96
99
113
129
134
131
118
104
97
101
108
114
116
115
111
110
114
114
105
94
94
112
132
135
122
109
108
110
104
88
81
91
106
112
109
103
101
106
112
116
115
109
106
103
106
106
106
102
110
105
102
107
115
123
123
118
112
111
115
121
117
113
110
112
112
108
98
94
97
103
111
115
113
108
105
112
120
122
112
101
103
113
121
120
118
118
118
114
111
113
117
119
109
101
96
100
100
94
108
112
116
119
114
106
109
110
114
115
112
106
104
105
111
115
112
101
92
94
109
127
133
122
103
91
95
108
116
109
105
107
117
121
116
112
112
120
120
112
103
105
115
117
111
101
104
112
115
111
119
125
120
107
98
101
112
119
114
102
93
92
103
117
127
126
114
103
101
104
111
116
114
104
95
94
102
108
108
105
107
114
115
106
97
97
107
116
114
106
102
103
111
113
108
102
106
114
117
113
125
126
109
93
93
110
127
128
114
100
96
102
110
118
124
122
114
108
103
100
99
97
95
90
89
95
103
106
105
108
117
126
120
105
96
98
106
106
103
103
105
109
110
108
104
102
106
108
106
102
114
109
98
90
96
111
118
116
109
106
106
104
98
94
98
105
111
111
109
103
102
105
108
108
107
106
103
98
93
95
104
113
115
115
111
109
106
102
103
111
111
106
98
98
104
110
111
110
109
111
111
111
107
105
103
102
100
98
98
103
107
106
100
95
95
101
109
118
121
116
111
113
117
120
119
117
110
103
97
95
97
100
105
110
113
112
108
108
111
113
108
98
97
106
116
116
112
109
112
117
119
118
116
114
111
110
108
106
100
96
100
111
119
115
107
107
115
123
124
116
113
116
116
113
108
108
110
116
115
108
101
98
102
111
113
112
111
112
111
107
102
104
113
122
119
113
104
99
98
102
117
111
110
112
114
117
120
118
109
102
105
119
125
121
109
106
115
124
120
112
109
114
116
112
101
98
108
120
122
110
100
101
110
115
109
100
98
104
107
105
104
112
119
122
119
112
106
98
93
92
114
110
110
110
105
101
100
104
110
113
117
119
123
118
109
105
109
114
116
110
106
107
110
113
107
104
107
114
115
108
103
107
112
110
101
94
98
106
109
107
106
110
109
109
108
110
106
101
97
104
115
121
119
109
97
87
90
102
114
120
117
111
109
109
110
107
105
104
107
111
109
105
104
103
106
104
105
108
110
112
114
117
113
106
101
107
119
121
115
109
108
106
100
93
92
99
105
103
107
113
114
117
115
108
108
110
116
115
113
113
113
108
101
99
104
107
104
103
107
114
118
112
104
99
100
102
102
104
107
114
121
123
113
106
103
110
123
126
119
110
110
111
105
97
95
102
108
113
112
111
103
100
102
107
121
129
126
110
97
97
108
114
114
105
97
92
92
99
108
116
120
117
112
109
106
101
95
94
99
107
114
118
113
108
106
111
117
116
110
107
111
114
113
110
109
114
118
119
116
112
107
101
100
105
111
113
105
94
90
95
102
110
114
111
103
94
90
98
109
117
119
114
110
107
106
104
101
99
102
109
116
114
107
103
106
114
118
113
104
100
102
103
104
109
112
114
109
105
107
111
113
105
100
105
109
110
104
104
106
106
101
97
100
108
115
117
111
107
109
115
117
110
99
93
96
105
111
111
112
117
119
112
102
94
100
111
118
114
110
107
103
100
99
104
110
110
101
92
95
103
95
92
98
105
117
125
123
119
112
105
100
100
104
107
110
111
111
110
109
114
110
105
100
101
106
108
108
103
104
108
111
107
100
98
99
103
107
112
114
114
111
108
105
105
109
111
108
101
98
102
87
84
90
101
110
118
124
120
108
95
90
99
109
110
99
91
95
108
115
116
109
101
102
113
120
116
106
100
101
102
100
97
98
101
102
101
102
109
113
110
104
97
96
102
111
119
120
110
100
100
105
105
101
100
95
96
102
108
106
96
88
91
104
114
108
98
94
103
113
116
110
103
103
112
118
118
114
110
107
104
98
98
102
102
103
103
107
111
112
105
98
94
96
102
112
122
122
112
104
101
105
109
110
103
100
95
96
100
104
102
98
99
106
113
112
109
104
105
106
106
108
107
107
108
110
114
119
117
107
100
97
102
109
111
109
108
109
113
113
110
107
108
109
108
109
109
112
113
109
105
94
98
100
102
103
106
105
99
92
92
98
106
107
102
98
102
109
114
111
104
102
107
112
109
104
105
116
117
107
96
92
100
110
116
113
106
101
103
112
122
121
115
108
103
102
103
108
112
110
106
104
101
100
100
105
108
106
96
88
89
97
102
99
95
96
104
112
113
108
102
102
109
113
111
105
102
109
115
112
103
99
103
112
113
107
98
94
98
109
117
120
113
103
99
99
104
107
108
108
109
119
111
104
105
111
115
114
108
105
105
105
101
96
97
106
115
116
112
106
101
100
100
106
113
115
115
110
106
104
101
103
110
113
113
110
110
110
108
104
99
98
101
105
103
101
96
94
95
100
106
121
115
110
107
106
107
113
118
120
117
114
110
109
108
107
107
109
111
113
108
100
91
95
113
126
126
110
95
96
106
114
115
111
109
107
108
108
107
101
95
96
100
110
113
111
104
98
97
98
99
113
115
114
110
98
90
91
98
104
105
109
113
115
109
104
100
104
109
110
106
100
94
95
106
115
112
94
83
94
115
127
121
107
98
98
97
97
101
106
108
108
104
104
109
118
125
124
112
99
96
107
108
109
113
112
107
99
94
94
98
103
102
98
100
110
119
121
109
96
90
98
103
103
100
96
88
79
77
87
103
112
110
104
103
106
108
109
109
111
111
107
98
92
95
107
119
119
107
95
93
112
109
106
108
113
120
119
116
113
112
105
94
88
96
112
128
129
116
102
95
101
108
108
100
88
82
84
90
96
96
94
94
105
114
118
115
112
114
113
104
93
89
91
98
102
102
99
94
94
96
111
110
108
104
98
100
109
117
119
116
108
100
96
97
104
109
109
107
103
102
103
105
106
102
95
92
96
104
106
99
94
100
111
119
112
104
104
111
111
102
91
92
102
108
108
100
100
103
106
109
101
104
106
103
99
98
101
105
105
103
102
104
102
99
96
97
100
101
101
97
94
95
97
101
102
103
103
104
103
101
105
111
115
113
104
99
101
104
104
100
99
102
111
115
112
105
100
100
102
104
108
105
98
97
99
105
107
107
104
101
98
98
99
102
105
107
104
101
100
98
95
90
89
95
105
113
107
99
96
103
115
117
110
104
101
100
98
93
96
103
112
112
111
109
107
104
96
89
90
98
110
106
96
90
89
89
91
96
104
106
102
96
98
106
111
109
101
94
95
102
107
102
98
98
108
117
112
99
94
102
112
112
104
101
106
107
101
94
99
111
121
111
97
94
100
106
106
100
99
100
91
98
105
106
97
84
76
82
95
105
108
106
103
102
102
103
99
95
97
103
111
113
109
107
109
113
109
102
98
101
107
104
101
100
107
112
112
109
105
107
107
101
95
94
103
110
112
108
101
101
100
108
117
117
106
96
90
91
95
102
109
114
110
104
101
102
104
103
98
97
99
103
109
112
115
110
101
96
97
101
104
104
99
97
96
98
101
101
100
105
113
118
118
111
107
109
107
100
99
104
118
120
115
108
104
102
105
105
102
98
99
105
110
114
112
108
104
101
100
97
96
95
99
107
111
108
99
92
91
99
104
107
101
95
89
89
93
98
103
108
116
120
118
111
105
102
101
98
99
106
110
109
109
107
106
106
107
107
106
100
95
96
103
108
106
99
97
99
102
106
102
98
96
97
100
107
108
105
100
99
102
107
106
104
100
101
107
112
111
105
96
95
97
104
110
113
112
112
107
105
105
103
104
106
107
110
109
107
107
107
109
106
102
96
91
90
94
101
106
108
105
99
96
95
101
106
111
109
106
105
107
113
113
110
107
105
105
103
97
90
92
95
105
113
117
119
121
120
112
106
105
99
94
99
107
110
103
97
98
106
115
116
109
104
101
101
101
100
101
99
99
99
99
103
104
100
90
84
90
104
116
119
115
109
105
98
90
83
83
89
101
108
112
109
103
100
99
102
107
110
108
98
98
105
113
112
104
99
101
105
105
103
107
110
112
109
103
97
95
97
100
103
104
105
103
94
85
81
87
98
105
105
104
105
107
103
94
90
94
100
102
103
100
101
102
99
98
98
103
109
112
108
112
118
120
117
114
113
111
104
98
93
93
97
103
105
102
97
95
98
107
110
109
103
102
105
111
109
105
98
93
93
95
101
103
104
104
108
109
105
98
94
101
111
118
115
111
107
105
106
108
110
112
111
112
111
108
101
92
91
96
96
91
88
97
108
112
107
100
99
103
107
105
103
107
114
119
115
108
100
100
102
102
99
94
91
98
106
109
104
96
94
106
114
116
109
107
108
107
104
100
107
109
108
109
109
101
90
81
84
98
107
103
96
98
106
110
111
107
105
103
102
102
104
106
107
106
107
104
102
102
105
107
106
97
89
89
97
105
104
97
94
95
100
101
99
101
106
107
103
106
108
111
109
106
108
108
107
100
96
97
105
109
108
101
96
97
104
112
110
105
100
100
102
101
99
101
108
114
112
105
101
104
107
109
104
99
97
101
106
103
97
90
89
95
103
111
112
109
106
108
108
105
100
102
110
121
124
119
109
101
101
109
111
106
98
96
104
112
115
109
102
98
96
95
94
100
108
116
118
113
107
106
106
110
114
109
100
98
104
105
97
89
89
94
102
108
109
108
109
104
97
86
83
96
113
123
117
109
103
104
107
113
115
112
110
106
104
106
107
110
107
102
98
98
99
100
100
104
111
116
115
107
102
102
106
106
103
104
102
97
94
93
96
96
92
90
93
101
106
103
94
87
87
97
112
113
102
91
92
101
113
115
114
112
110
105
98
94
95
100
100
100
100
106
110
107
101
100
108
115
113
103
94
89
90
98
106
109
105
96
93
97
103
107
100
94
94
101
108
108
107
110
115
115
114
110
102
100
102
106
109
106
101
101
102
103
99
96
93
94
91
91
94
98
103
107
108
108
108
108
101
96
93
93
93
96
96
101
106
109
108
106
106
109
111
111
108
108
108
113
107
109
111
107
107
114
123
127
126
121
115
110
110
112
111
108
106
110
114
116
110
105
110
116
118
117
113
105
104
110
122
130
123
110
103
107
114
118
115
116
120
126
123
118
113
111
112
114
118
113
107
103
102
108
118
126
128
127
127
126
118
107
103
107
110
112
111
115
120
121
118
115
116
115
115
112
113
110
105
105
113
121
122
111
97
94
99
104
103
101
105
112
112
109
105
106
110
111
116
123
120
114
109
109
108
110
108
109
114
122
124
120
114
112
113
114
115
112
108
107
108
112
115
116
116
113
110
104
103
103
105
108
105
99
97
101
110
111
100
87
87
99
111
110
103
99
98
105
111
121
128
133
129
120
107
96
94
96
101
110
119
124
121
114
109
111
115
114
108
106
112
122
126
126
120
113
106
102
102
105
111
110
105
101
103
113
121
118
105
95
97
109
115
111
98
91
95
106
114
103
121
135
134
122
108
103
105
106
102
98
100
107
112
109
106
106
113
120
119
113
108
112
123
132
129
115
104
96
100
103
108
110
112
113
111
110
107
106
104
104
106
110
110
108
102
101
106
113
113
109
120
118
110
106
108
110
113
114
113
109
109
111
114
113
114
110
109
112
114
108
95
90
103
121
131
123
107
96
94
99
102
107
114
114
110
101
95
97
100
104
105
103
106
110
115
119
120
115
108
115
115
111
108
107
110
112
112
114
116
121
125
126
126
126
124
115
103
97
102
111
115
110
106
105
109
113
111
111
109
108
110
114
120
118
105
95
93
98
104
110
113
114
113
108
104
106
113
114
110
107
109
114
119
116
109
109
113
114
109
105
106
111
120
125
124
118
110
106
111
120
126
125
118
107
98
99
106
110
107
102
106
114
120
118
110
105
106
111
113
112
110
109
102
96
92
99
110
114
113
110
111
112
109
103
104
114
121
116
102
93
93
102
108
109
106
107
114
120
118
110
105
108
115
117
111
103
96
93
94
101
107
109
107
111
118
125
124
118
111
107
101
98
98
99
102
107
112
114
113
112
110
106
97
97
109
122
127
119
108
109
115
119
116
105
94
91
101
110
110
106
104
110
114
116
114
107
98
91
94
106
115
112
105
107
121
130
126
116
113
115
112
110
107
107
109
110
112
115
114
106
109
109
106
106
113
119
125
124
123
123
126
125
120
111
102
94
95
101
108
117
125
126
115
106
104
107
105
98
96
102
111
111
106
107
111
114
113
116
121
122
111
101
100
104
108
109
111
118
125
112
115
115
110
108
111
114
114
119
122
123
121
116
112
110
109
107
106
104
106
113
123
124
116
107
105
107
108
105
103
103
103
106
104
102
101
103
104
108
112
106
95
86
93
103
109
108
107
113
122
117
116
112
109
107
107
107
102
99
104
115
122
118
108
103
111
119
120
113
104
106
112
116
114
111
110
113
115
114
108
102
100
103
107
112
113
114
112
107
101
99
100
99
105
104
105
104
108
113
113
106
107
112
116
116
112
109
100
98
104
117
129
127
115
107
112
124
126
112
100
95
104
108
107
104
107
114
123
121
109
97
95
103
112
117
117
117
117
114
109
106
110
114
112
104
99
103
108
112
111
106
113
123
127
125
116
110
109
112
116
122
127
125
115
108
113
123
122
109
90
84
91
101
106
106
107
114
121
119
109
102
104
110
112
109
104
106
111
113
109
104
103
106
109
107
106
103
105
109
113
114
124
128
123
112
105
108
110
113
112
111
111
110
110
109
112
117
115
106
98
95
101
107
112
113
113
113
112
111
110
112
116
115
113
109
107
109
110
107
101
100
102
103
105
107
108
104
101
103
113
104
114
115
109
101
104
110
115
115
114
113
112
110
110
110
110
106
103
106
116
122
117
105
100
101
104
106
108
107
107
109
112
110
104
101
107
119
121
110
98
96
103
107
107
105
104
105
103
104
111
91
98
106
111
111
111
111
113
117
120
121
118
115
111
112
108
100
98
106
117
120
109
96
90
95
103
108
108
104
101
102
107
108
104
102
109
119
119
104
86
87
100
113
116
112
109
105
109
114
115
94
97
110
121
124
115
107
103
107
108
106
103
103
110
114
109
102
100
104
104
104
101
98
101
105
111
115
115
111
106
103
105
108
111
115
120
119
109
95
87
89
102
110
116
115
112
107
103
110
114
105
105
111
121
123
120
110
106
107
106
100
94
98
107
115
117
112
104
98
100
105
112
109
102
98
104
113
115
114
114
115
113
109
113
116
122
119
110
105
110
114
114
110
108
113
115
111
103
96
101
106
104
108
111
116
119
114
113
112
115
117
114
106
101
102
109
112
108
103
105
111
115
108
97
96
101
109
108
107
113
122
125
120
114
112
113
114
113
112
115
121
123
120
118
117
119
119
111
100
99
108
104
102
100
97
99
103
107
110
112
117
117
112
102
93
93
100
108
111
110
108
103
99
103
113
116
113
105
104
110
116
114
108
100
96
100
110
116
114
112
109
112
119
120
115
106
102
103
103
103
106
103
101
95
87
86
94
105
111
109
103
101
103
105
98
90
90
97
103
104
97
93
95
105
116
115
108
102
103
106
105
100
96
90
91
99
108
116
116
109
104
106
111
114
106
95
90
95
106
113
95
101
103
104
101
103
107
115
118
112
107
106
110
111
106
98
94
94
94
93
94
95
96
95
96
101
106
106
101
95
94
95
101
105
108
109
107
110
112
109
107
107
109
108
105
105
105
109
107
108
104
105
103
104
111
118
120
114
107
105
110
118
117
110
102
100
103
101
95
93
97
106
104
95
88
95
110
118
108
97
92
97
108
113
112
107
104
102
110
112
111
106
102
103
106
113
116
113
106
101
110
103
101
102
106
107
103
94
89
93
100
102
94
89
94
101
104
100
95
95
105
116
118
107
98
99
108
117
117
113
111
113
112
106
99
99
105
107
111
112
112
110
104
102
104
108
111
106
102
102
107
103
101
104
108
106
98
92
92
101
106
101
92
88
95
104
107
101
96
97
104
110
114
114
111
107
105
104
105
109
114
118
115
106
99
104
109
110
103
98
105
114
115
109
101
98
100
102
101
101
122
114
110
107
107
109
111
110
108
111
119
122
117
109
105
106
109
108
105
103
102
100
99
104
112
115
110
101
97
94
95
98
102
101
99
100
104
104
99
94
97
108
114
111
107
103
104
106
102
99
131
123
111
104
105
111
117
112
105
103
109
116
115
110
106
108
110
108
102
100
102
101
98
100
105
110
110
108
105
104
101
97
96
97
100
102
104
107
105
101
98
99
102
107
110
113
113
110
101
97
113
111
106
103
111
119
119
111
101
98
97
95
93
92
98
107
110
103
93
92
101
108
110
108
107
108
107
107
113
119
123
118
114
113
114
113
112
112
112
109
106
105
102
101
106
108
108
105
99
96
110
110
105
100
101
111
120
123
119
107
94
86
87
93
96
97
97
95
98
99
105
110
115
113
110
108
106
106
106
106
108
111
116
119
113
104
102
109
116
117
113
108
105
103
99
97
99
101
101
97
116
117
111
102
96
100
113
122
119
107
95
94
101
106
105
97
91
91
94
97
100
104
106
104
102
102
107
105
97
88
90
103
117
116
105
93
100
114
124
118
106
98
99
104
99
98
102
109
112
110
104
107
108
108
107
108
109
109
103
100
98
97
100
101
105
108
106
100
94
91
93
95
100
103
106
110
114
112
104
98
103
111
116
109
97
96
106
117
119
109
100
97
100
106
108
107
109
110
111
109
106
101
96
100
108
114
114
109
108
108
104
97
89
88
94
105
109
107
103
98
96
95
98
105
115
121
117
111
109
114
118
117
110
101
98
101
104
104
103
107
112
114
111
110
109
110
109
104
97
98
113
106
97
91
93
95
99
105
114
117
113
103
95
90
89
94
99
102
104
101
101
98
96
98
105
111
110
104
101
106
111
110
104
103
107
108
104
95
99
108
118
118
111
106
105
106
107
101
98
98
104
105
105
100
88
78
78
87
100
110
116
112
102
92
88
95
105
111
107
104
102
100
97
96
102
109
113
109
102
99
98
96
98
102
108
112
109
103
101
102
102
100
96
97
101
103
102
101
102
105
107
118
118
107
92
85
87
91
96
100
106
109
104
94
90
95
105
113
115
110
102
98
97
104
110
113
110
103
100
103
104
102
98
96
95
98
102
105
107
106
103
99
98
101
105
105
100
95
98
106
125
133
125
109
100
101
109
111
107
99
99
104
107
105
94
86
86
95
104
109
103
98
97
106
113
110
100
93
98
112
122
120
111
98
92
89
95
105
116
118
115
108
101
102
104
103
98
95
97
108
121
116
110
107
107
112
115
114
111
108
107
107
108
105
95
89
90
95
102
101
100
101
104
106
107
107
105
104
105
112
119
120
114
105
96
92
97
105
110
110
103
96
94
93
93
94
97
100
107
112
111
100
93
96
105
110
115
111
110
112
110
104
96
91
95
105
114
114
107
96
91
94
100
105
106
104
104
104
102
101
104
108
108
106
101
99
99
97
92
88
90
93
94
94
92
94
98
105
112
114
101
99
96
96
100
104
107
110
113
115
111
101
94
96
105
116
118
113
102
96
92
94
101
109
109
99
85
79
86
99
106
107
104
104
105
105
101
97
95
94
93
95
97
99
101
99
99
104
110
114
98
104
111
114
109
102
101
109
119
121
113
104
101
107
111
110
102
98
99
105
108
108
109
113
112
104
93
89
98
108
112
109
103
103
106
104
103
107
110
110
103
97
98
104
109
109
103
102
106
108
113
116
119
117
110
103
101
109
116
113
104
101
100
102
105
103
101
100
103
108
110
106
101
99
103
109
113
110
108
107
107
106
103
100
97
95
100
105
110
109
104
99
99
103
107
109
111
113
109
102
122
122
116
109
106
105
110
111
107
98
95
94
93
94
99
105
109
107
104
100
99
96
91
88
92
99
106
105
100
97
99
102
100
97
94
96
100
103
102
102
103
108
110
110
103
105
112
119
120
106
107
112
112
108
105
107
112
112
105
97
94
94
92
90
97
105
109
109
106
106
105
107
108
106
101
98
99
106
108
105
99
98
98
98
96
98
104
107
105
100
95
101
109
112
108
106
109
115
117
107
106
110
113
108
104
103
105
105
102
96
94
95
95
98
104
107
108
107
110
114
116
117
118
122
120
113
107
109
112
111
108
107
106
100
96
97
103
110
109
102
94
91
92
97
101
105
109
108
105
106
104
102
102
104
102
105
108
109
105
103
103
104
107
108
112
113
108
103
101
107
113
115
116
115
116
114
108
102
100
100
108
113
109
102
98
100
105
102
101
103
102
99
93
91
95
101
106
105
101
103
94
92
89
92
102
113
119
115
108
106
111
115
114
111
110
109
107
100
94
96
103
109
107
104
103
107
108
104
99
98
97
97
97
99
104
108
107
101
98
103
111
116
117
118
114
106
98
94
97
98
104
104
98
91
96
106
111
107
96
93
101
110
111
104
100
102
105
105
100
96
97
103
106
105
106
109
111
111
104
98
94
91
94
98
100
96
96
100
108
112
111
110
117
123
121
108
96
93
100
107
104
107
106
102
103
106
106
102
94
94
99
103
101
97
97
102
107
107
103
96
95
100
112
117
117
111
104
97
91
90
94
103
109
105
96
88
89
98
105
107
102
97
98
97
94
93
95
102
112
115
121
121
119
112
105
98
102
108
109
110
109
111
114
116
113
107
98
97
105
112
110
102
95
96
100
105
111
116
114
106
105
114
123
121
108
99
106
116
120
116
112
113
117
119
117
113
109
104
103
104
109
114
115
113
110
107
107
106
108
110
110
109
104
111
118
118
108
99
99
102
103
101
97
97
96
98
106
116
121
117
113
115
123
123
115
108
106
109
110
113
116
126
129
121
112
103
102
101
101
102
98
102
105
108
110
110
106
104
106
111
113
112
108
111
115
117
115
110
106
102
100
101
108
113
112
108
103
103
107
111
112
112
111
109
102
97
93
95
99
105
111
118
121
120
109
97
99
113
122
120
95
95
101
104
103
97
93
95
102
110
117
121
121
116
110
105
109
114
114
105
98
99
110
121
122
110
99
96
100
109
110
110
111
110
105
98
94
99
106
107
104
106
118
123
114
94
86
100
120
123
105
108
115
114
106
96
93
95
100
106
114
121
122
120
112
105
104
108
110
105
96
93
98
105
109
108
107
108
110
107
101
103
112
123
128
123
117
120
119
113
102
98
110
123
122
104
88
88
98
107
123
132
129
118
109
105
101
96
97
105
113
121
123
120
119
116
111
105
100
103
107
104
98
96
101
111
120
120
109
94
88
96
110
120
124
123
122
120
116
105
97
94
100
109
116
115
112
109
110
109
121
123
117
108
103
102
101
96
95
99
110
120
125
124
121
120
117
109
106
112
122
123
111
100
99
109
115
111
101
93
97
106
110
106
98
94
98
102
103
103
103
104
106
106
108
113
118
121
120
119
107
107
110
112
107
102
103
110
110
103
102
107
115
120
116
113
114
119
126
127
117
106
97
96
101
105
106
104
100
101
103
108
110
106
99
93
91
96
105
116
121
113
104
101
102
105
104
99
99
105
108
110
118
122
115
107
110
117
118
112
108
104
103
101
96
94
103
120
134
131
111
94
92
104
115
116
107
99
99
102
104
104
103
104
110
111
106
100
104
117
121
110
95
92
101
110
107
94
89
100
107
112
118
117
106
100
101
106
106
107
110
114
112
108
98
92
94
104
118
124
122
118
117
116
117
117
115
111
106
104
106
107
100
95
102
113
116
109
105
111
114
110
104
105
111
112
111
107
107
111
97
110
116
114
107
104
104
105
105
103
105
112
120
126
124
112
103
99
103
114
124
128
120
106
97
103
116
124
119
111
107
110
106
97
96
105
115
117
115
111
110
111
112
114
114
109
106
107
111
112
104
110
111
112
117
125
126
120
116
113
112
112
110
112
115
116
113
106
103
104
108
110
108
99
95
98
105
109
108
104
105
107
107
105
101
101
104
106
107
107
106
102
101
101
104
106
105
104
104
108
117
117
109
101
104
110
113
108
108
118
127
124
109
94
93
104
112
109
103
98
99
103
108
110
110
108
103
100
101
105
107
106
105
106
111
113
108
99
97
104
110
111
104
94
93
97
103
109
113
113
112
116
111
102
96
95
97
97
99
108
121
124
114
104
102
110
113
108
97
94
99
109
112
111
111
109
106
107
108
110
109
106
103
107
112
117
116
113
108
104
106
110
111
108
103
100
105
114
119
113
102
107
114
119
119
118
117
112
102
97
100
108
112
109
108
114
118
116
103
96
99
105
109
109
107
107
106
106
107
109
108
108
111
111
111
110
113
117
113
102
91
91
103
114
122
120
117
116
117
112
101
104
113
119
128
133
127
113
99
91
97
107
112
107
101
104
112
115
111
106
106
107
108
110
110
108
106
104
105
105
106
108
112
116
114
110
111
111
109
104
99
101
108
112
117
116
112
110
112
114
100
105
108
109
109
111
109
104
101
105
115
121
121
116
111
108
103
96
96
106
118
116
109
104
105
109
111
114
111
105
97
95
100
107
109
107
107
110
110
104
109
121
126
118
109
99
94
97
100
102
91
98
103
105
101
101
103
107
112
115
117
115
113
118
124
123
112
100
98
107
112
108
100
97
102
112
121
124
118
107
100
101
107
109
106
104
102
98
95
89
92
107
123
124
113
102
98
100
102
102
90
90
97
104
109
113
114
114
112
108
106
104
107
114
120
123
121
118
115
107
99
94
96
101
107
113
117
117
113
106
101
103
109
116
115
106
99
94
91
90
92
97
103
108
110
108
109
114
116
116
102
101
102
103
107
109
111
112
112
111
107
106
108
110
111
112
110
107
102
96
96
101
108
107
105
105
107
107
104
100
99
101
107
113
115
113
109
104
103
105
106
102
99
99
102
109
110
112
110
104
116
119
117
108
98
90
93
103
113
119
113
103
95
94
99
107
108
99
90
93
104
113
108
96
92
101
114
115
106
102
107
114
115
113
112
112
112
112
105
100
95
98
108
115
115
113
111
109
101
95
126
125
117
105
96
90
94
101
109
114
115
106
96
92
98
107
110
103
98
102
108
109
96
85
92
111
122
121
110
104
108
116
118
114
108
107
110
113
110
103
95
98
110
119
115
109
106
106
107
104
114
113
110
105
103
101
105
106
109
114
118
117
110
103
101
105
107
106
106
108
109
104
97
96
103
110
108
105
102
103
105
108
108
107
105
105
106
111
113
115
114
113
111
109
103
94
95
101
106
106
96
102
108
113
112
111
111
112
115
118
122
121
116
110
105
104
105
107
106
105
107
110
109
108
103
99
98
100
101
103
103
100
104
108
110
108
104
101
103
110
113
114
110
108
103
101
100
98
102
102
103
103
108
115
120
121
119
113
108
109
114
120
119
113
105
103
106
107
107
106
109
112
111
103
95
96
104
112
108
102
95
95
100
105
111
107
103
98
98
98
100
103
107
112
117
116
113
104
99
100
113
109
110
110
111
114
112
107
105
106
110
114
109
104
102
101
104
106
109
112
112
112
108
101
100
104
107
108
103
100
100
101
101
96
93
97
104
102
97
93
93
101
109
115
119
118
114
105
98
99
110
111
114
113
109
104
100
102
107
115
120
117
104
93
92
98
103
103
101
104
110
114
111
107
106
106
104
103
102
103
111
118
117
103
91
92
100
103
99
95
101
110
114
110
110
114
118
115
107
102
108
109
112
114
110
108
107
108
109
113
116
113
102
92
92
99
106
102
95
95
106
115
113
107
103
105
108
110
105
96
97
107
115
113
106
100
103
108
112
112
114
116
113
107
104
113
120
117
108
101
109
106
102
102
106
115
119
115
108
103
102
102
99
97
101
107
110
106
99
102
111
116
115
109
108
111
116
114
105
94
90
95
106
114
117
115
115
118
118
112
108
107
109
106
103
107
111
112
106
101
115
112
104
98
100
107
111
111
109
106
103
99
95
95
97
102
105
105
103
103
107
111
115
118
124
124
115
110
107
109
111
112
111
114
117
120
121
117
110
101
99
105
111
111
107
103
107
112
113
113
112
111
105
99
96
97
100
104
106
102
94
92
91
91
88
87
90
96
99
97
97
101
113
123
125
120
113
109
110
115
116
114
110
111
111
112
111
113
117
117
116
117
118
116
112
107
105
107
110
109
104
108
106
101
99
102
108
107
101
89
85
90
99
102
97
94
91
92
92
91
95
103
110
109
104
101
105
110
112
109
106
106
109
110
107
100
99
107
119
126
122
112
108
108
112
110
106
101
97
95
105
106
106
104
107
112
115
110
101
99
99
99
99
102
105
110
108
102
96
96
100
105
106
101
98
99
106
111
112
108
105
107
107
105
100
100
102
108
108
107
102
97
97
98
101
106
108
109
108
106
107
107
103
102
108
114
116
114
113
113
109
99
90
86
93
102
106
104
100
99
99
100
104
107
109
106
106
105
107
109
109
107
101
96
98
103
108
107
102
99
100
104
107
104
104
107
110
114
113
112
111
106
102
101
105
111
115
117
115
112
106
97
90
83
76
78
88
97
98
94
93
97
100
104
103
103
102
104
107
109
109
107
103
103
105
106
105
103
101
105
112
117
121
120
118
114
110
105
100
104
109
103
103
103
105
109
111
111
107
106
107
108
99
85
75
78
91
100
102
100
100
99
97
95
99
106
115
117
112
105
99
96
97
101
104
102
100
99
99
102
103
106
111
114
111
103
97
96
100
102
111
115
113
104
103
106
109
105
99
99
103
106
100
91
87
92
101
111
115
117
110
98
89
91
101
113
116
111
104
102
101
100
98
98
97
98
100
102
100
97
88
85
88
94
100
98
95
95
99
104
112
121
119
107
103
107
110
107
102
97
97
99
104
105
103
98
96
101
113
118
112
99
90
93
102
106
101
96
100
110
117
117
113
111
108
105
102
104
108
105
100
93
90
94
99
98
98
100
106
110
105
106
106
105
106
108
107
102
99
97
99
107
116
118
115
108
102
101
103
103
106
105
105
104
101
103
103
105
109
114
118
117
115
113
109
104
101
103
109
116
116
114
110
106
102
98
97
101
108
111
112
104
100
101
106
105
104
99
96
96
99
100
104
109
114
117
117
112
106
100
100
105
107
104
100
99
104
107
109
106
103
101
101
98
98
97
100
104
109
113
113
114
112
111
106
98
95
97
100
106
113
114
113
112
108
104
104
105
105
103
100
95
97
102
109
113
113
111
109
109
108
104
101
101
100
96
96
100
103
105
102
99
100
102
103
104
106
111
113
111
104
101
106
112
111
105
98
99
108
112
93
105
113
114
107
102
101
106
111
111
110
111
112
114
113
107
102
103
110
113
110
100
94
97
103
105
105
107
111
109
104
99
100
105
107
106
107
109
110
109
104
101
103
110
111
108
101
99
105
110
94
99
104
104
98
92
93
101
104
105
110
116
122
120
115
109
108
112
112
107
96
86
86
94
106
110
109
103
101
101
101
101
99
98
99
99
98
98
100
103
104
101
98
100
103
103
101
100
96
98
111
107
105
103
99
99
101
104
103
98
101
107
113
111
109
109
113
116
112
102
94
90
94
96
98
97
95
91
91
95
102
105
103
98
98
103
106
100
98
100
102
100
97
97
99
104
105
105
107
103
106
103
102
104
104
108
115
116
110
101
101
103
104
104
104
103
101
101
103
108
113
113
109
102
96
95
97
104
108
105
101
100
100
98
104
112
116
115
106
102
101
102
107
109
108
108
107
108
109
112
103
101
101
102
102
106
109
110
105
103
104
102
98
99
107
108
101
94
98
107
115
113
107
105
109
111
106
103
101
99
98
101
101
97
93
99
111
118
114
107
103
104
108
107
107
107
108
107
105
104
96
98
103
104
102
100
97
99
104
105
107
104
97
96
108
116
111
99
92
96
102
106
107
112
118
119
107
92
83
85
96
105
104
97
92
98
107
108
105
104
105
107
106
102
98
104
109
109
105
99
86
91
100
105
103
102
103
105
106
107
110
109
100
94
95
101
104
98
90
91
99
107
108
104
103
106
109
108
101
97
95
96
98
100
104
108
105
102
100
103
107
108
107
108
111
109
108
107
105
102
100
104
102
99
98
104
111
111
106
101
104
107
101
93
85
86
94
99
100
97
97
100
99
94
89
95
106
113
111
102
94
92
95
102
102
99
97
103
110
114
109
98
95
101
107
107
102
96
100
105
103
102
99
98
101
106
105
102
99
98
102
102
99
98
98
98
101
103
102
98
95
98
106
112
110
106
103
98
94
92
96
103
109
105
97
91
94
105
111
110
102
93
87
84
86
87
92
93
95
98
121
122
119
112
107
103
103
106
107
108
107
104
105
109
114
117
113
112
111
109
108
106
109
109
104
99
101
107
111
110
106
108
110
107
102
103
108
113
112
108
104
100
93
91
98
108
111
111
108
106
117
128
129
120
109
103
101
105
111
111
107
99
99
110
122
122
111
98
96
100
102
104
101
96
91
95
102
111
116
109
103
100
101
104
109
119
127
129
125
116
111
104
99
95
98
103
108
109
108
105
105
110
113
113
111
105
102
105
112
116
114
106
102
109
118
124
120
114
111
112
112
108
102
101
102
107
113
117
116
112
105
102
101
105
110
114
112
109
111
114
119
120
118
111
105
102
109
122
124
115
105
96
92
96
99
103
102
106
113
118
121
116
112
112
112
114
117
120
122
118
106
97
94
101
109
111
112
110
109
108
105
105
109
113
113
104
95
94
102
112
117
118
120
122
119
113
111
120
122
116
112
101
95
93
98
106
114
116
114
109
112
117
120
122
118
109
103
102
102
103
101
100
102
103
101
100
102
109
111
105
96
97
109
122
128
123
115
110
111
112
106
104
111
122
126
118
101
95
96
104
109
105
105
105
112
118
115
107
98
98
107
116
122
122
119
116
110
103
98
100
109
122
123
113
102
99
106
115
113
102
93
96
108
121
127
130
129
124
116
105
101
104
111
117
115
107
94
90
92
103
106
107
108
107
106
102
99
97
100
104
110
114
111
104
101
109
119
122
114
106
107
111
113
110
107
109
112
109
102
100
106
115
115
104
96
97
112
122
119
111
104
105
111
112
112
110
110
109
108
109
105
108
118
119
110
100
100
110
119
119
113
110
108
102
96
97
106
113
113
106
96
92
94
101
111
117
115
107
102
106
115
121
114
101
89
91
101
112
122
127
120
106
100
105
121
131
123
109
102
104
105
109
121
128
123
115
113
115
117
117
114
111
107
106
103
99
96
97
104
108
107
104
102
105
114
119
118
113
110
112
113
113
114
113
113
109
98
92
103
120
124
106
91
98
120
134
125
105
92
100
109
112
115
112
109
107
106
105
104
107
110
110
103
102
107
109
105
102
105
116
122
117
108
103
105
113
120
124
120
114
111
111
114
116
115
109
96
85
89
101
109
104
101
105
116
121
115
109
105
105
113
115
113
107
101
103
103
103
102
101
101
99
102
107
118
122
118
113
111
114
115
108
102
94
96
106
119
129
126
118
109
108
112
110
106
103
104
105
100
95
90
96
108
117
114
109
103
106
107
102
113
113
109
108
113
117
115
107
99
96
95
98
102
111
119
120
116
112
111
111
105
102
103
106
108
108
108
111
110
108
106
106
107
107
108
107
110
110
107
102
97
100
104
109
108
106
103
102
101
97
112
113
104
98
102
108
109
102
98
100
107
106
101
101
104
107
104
103
104
108
106
104
102
107
111
107
99
94
99
109
115
113
107
107
112
113
110
103
98
104
110
111
106
99
97
100
104
108
112
111
112
117
110
98
90
92
100
106
106
106
106
104
101
101
104
105
98
90
91
99
105
104
101
100
104
105
101
96
103
115
123
118
111
109
112
117
113
101
97
97
103
109
110
112
106
104
105
111
112
108
111
113
115
115
112
113
117
115
105
93
91
95
103
108
109
106
97
91
92
99
106
105
101
100
103
104
102
102
106
112
114
115
111
110
113
113
111
110
107
102
100
101
111
116
119
115
111
112
109
103
112
105
106
114
122
129
123
108
93
89
93
103
105
101
94
92
93
96
101
107
109
105
101
101
104
103
100
102
107
112
111
107
108
109
107
103
105
112
118
117
116
115
116
114
108
103
106
110
114
113
115
107
101
103
113
120
116
102
92
94
105
108
104
95
91
91
89
86
89
98
110
111
107
107
107
103
101
104
110
112
108
105
106
109
105
98
99
106
112
113
113
120
123
113
99
88
92
102
111
108
118
112
101
97
102
113
117
109
99
94
95
96
94
94
101
105
101
94
90
98
109
115
114
111
107
101
99
104
112
113
110
108
112
115
110
98
92
95
101
99
97
102
112
115
109
97
95
102
107
103
120
115
104
98
105
116
124
117
102
94
94
99
105
106
107
109
112
115
117
116
110
105
102
101
97
90
87
94
104
112
112
108
108
111
108
96
89
88
95
100
98
96
99
104
109
109
113
117
119
118
120
120
116
110
108
110
112
112
109
106
104
108
116
119
114
108
105
110
116
116
107
98
96
98
98
97
95
96
101
103
103
101
97
96
95
93
91
93
99
101
99
97
99
102
104
104
107
113
117
117
106
119
125
118
102
89
89
101
110
108
98
89
92
103
112
113
107
96
92
94
100
106
107
105
107
114
121
118
108
100
99
102
104
102
97
94
95
97
100
98
89
90
101
114
113
100
91
95
102
104
97
106
111
108
104
101
104
108
109
107
100
89
83
89
105
119
117
102
91
93
105
112
105
95
96
110
123
123
111
98
95
102
113
118
115
107
98
97
99
98
90
85
91
103
110
109
106
106
107
104
106
104
101
102
107
118
121
115
108
111
117
113
101
93
102
118
124
115
105
105
111
112
103
94
94
101
105
103
100
98
100
107
113
116
116
107
100
96
99
104
105
100
94
97
102
112
118
117
109
101
107
105
105
107
109
107
104
103
106
112
117
112
100
93
97
108
114
112
106
104
107
111
112
110
107
100
95
96
99
105
107
108
111
112
112
106
99
96
98
106
111
112
107
103
102
101
105
102
100
101
100
100
104
109
112
110
106
103
104
103
101
95
94
93
94
98
102
109
107
104
103
103
107
108
106
104
105
108
107
104
100
100
104
111
111
103
97
93
96
99
101
104
107
109
106
101
97
97
101
105
103
100
101
106
110
118
124
123
118
108
101
101
102
103
101
101
105
109
112
110
102
94
92
94
102
110
111
106
98
93
94
98
101
99
95
95
96
98
96
91
93
100
109
114
114
107
102
101
104
105
110
110
110
109
107
105
113
121
121
119
117
114
107
102
101
105
111
110
108
104
103
101
96
93
97
102
103
100
95
95
105
111
109
95
88
91
102
107
101
96
97
103
107
108
107
106
105
107
109
107
95
102
111
113
107
99
100
107
111
111
110
103
95
91
95
103
109
104
96
95
106
117
117
107
101
98
101
105
106
107
107
110
109
103
95
98
105
113
117
114
111
105
99
92
93
101
106
108
108
107
88
95
104
109
108
106
106
109
110
108
99
91
87
90
100
106
108
102
98
101
109
116
120
118
116
110
104
103
102
105
105
105
106
105
103
104
107
114
116
113
108
103
99
96
99
104
111
113
108
105
103
105
105
103
100
96
97
104
112
113
107
98
92
93
98
105
110
111
107
101
97
100
106
115
119
111
97
88
88
98
107
107
103
99
104
112
119
121
109
95
89
98
106
111
110
109
114
118
118
114
100
101
103
101
98
90
86
92
102
108
105
98
89
86
87
97
107
110
101
90
85
90
103
110
108
99
91
90
98
106
104
96
92
97
109
118
120
115
109
103
99
98
104
112
117
114
109
107
108
110
97
96
95
98
102
105
104
99
97
97
95
92
87
83
85
92
101
101
96
93
97
105
109
105
94
86
89
101
114
117
107
97
95
106
112
110
98
93
99
112
113
103
99
105
115
115
106
96
92
95
107
102
95
95
106
115
117
110
102
101
104
102
97
95
96
98
96
93
95
103
109
110
105
96
88
84
87
94
104
108
105
104
106
108
109
104
99
92
94
101
101
99
96
100
106
109
107
106
106
106
106
104
101
99
102
105
105
102
102
105
107
106
105
104
102
99
93
92
96
99
100
99
97
96
96
91
87
92
95
98
101
103
104
103
101
104
109
107
103
95
90
93
98
100
100
98
100
106
114
119
103
104
107
107
103
98
96
96
95
91
91
97
104
106
100
92
90
92
95
94
96
99
101
101
97
94
97
104
108
109
109
107
105
102
97
97
100
103
103
102
101
104
108
112
107
99
95
92
97
104
102
101
104
106
107
110
109
104
95
89
91
99
102
98
90
88
90
93
97
106
108
106
97
88
88
96
108
113
111
108
105
104
105
105
105
101
99
99
99
101
107
113
116
114
107
99
97
97
97
98
103
102
103
104
108
113
112
105
99
98
100
101
97
92
91
92
92
94
100
107
110
100
89
87
96
104
106
102
98
97
98
98
100
103
106
105
104
100
98
96
98
103
106
105
99
99
108
116
116
105
105
108
108
105
105
106
106
106
104
102
98
96
99
104
109
109
104
102
103
106
105
99
94
97
102
104
101
97
97
100
99
97
98
105
108
106
102
101
103
102
101
103
105
104
101
101
105
115
118
112
99
104
108
107
106
105
106
112
110
104
96
97
107
117
121
115
107
104
103
106
106
103
97
91
89
95
102
106
106
102
99
96
97
103
105
103
101
103
110
114
112
109
108
113
112
106
100
96
95
98
104
106
111
112
109
106
104
102
103
99
96
96
104
110
109
102
96
96
102
105
107
103
96
90
87
95
105
109
107
102
99
99
100
98
95
96
99
106
114
115
109
106
109
115
118
110
99
90
87
87
111
111
111
111
107
100
93
91
94
95
97
100
101
101
97
92
92
97
104
111
109
104
97
92
90
92
98
101
105
104
106
109
111
107
101
94
97
102
107
106
106
105
109
113
112
107
100
101
105
104
95
96
97
99
98
99
99
97
94
93
99
107
112
111
104
97
96
98
105
109
107
99
93
91
93
96
99
104
106
103
98
96
102
108
109
105
100
99
98
103
107
113
116
111
104
99
98
100
108
112
83
87
94
98
99
100
105
106
98
95
100
114
119
115
109
104
104
105
104
97
91
88
92
98
106
108
106
102
98
96
93
92
91
98
104
107
106
102
100
102
107
110
107
106
104
102
98
91
93
101
101
102
104
106
102
101
103
104
101
99
104
115
121
117
109
107
111
113
106
97
89
91
101
110
113
108
102
96
94
97
103
106
104
100
104
111
111
104
100
103
105
98
94
98
107
107
99
91
94
105
109
102
100
100
102
104
107
106
103
101
104
112
118
119
116
109
104
101
101
102
102
100
96
96
97
100
103
103
103
102
101
104
106
110
114
117
112
105
102
105
107
102
97
101
107
107
98
93
101
112
105
102
97
98
102
107
110
109
106
104
106
106
104
103
108
104
96
91
94
104
102
92
80
82
92
101
103
100
96
96
97
102
105
111
111
111
111
109
109
109
112
111
110
105
102
99
96
97
101
106
98
104
110
110
103
99
100
103
105
106
108
104
95
91
96
103
104
101
102
104
100
92
88
96
107
112
107
100
95
97
104
113
116
111
104
101
108
113
113
109
107
110
111
105
97
91
95
102
102
96
91
103
110
109
101
97
99
103
105
106
108
110
104
97
94
101
109
110
108
104
106
108
106
103
102
105
112
115
112
109
110
114
114
109
102
100
105
108
106
100
92
90
93
96
96
96
100
107
108
104
98
104
108
106
98
97
103
108
109
108
107
107
103
97
92
91
94
96
100
103
107
110
104
94
86
91
104
115
119
115
109
102
97
96
99
101
105
106
107
103
97
89
85
91
101
108
110
108
104
106
99
103
107
109
106
99
96
98
106
110
107
100
95
98
99
94
87
85
91
97
101
101
103
100
95
94
101
109
116
115
109
101
94
94
99
106
108
109
112
118
119
114
106
102
104
108
106
97
90
94
104
110
112
112
112
113
112
111
111
109
103
97
95
101
115
127
132
134
127
116
105
103
112
124
129
125
118
110
108
108
109
111
109
104
106
111
111
108
105
109
110
106
97
92
98
108
114
117
120
122
107
119
121
116
110
109
114
125
127
119
104
94
98
113
126
127
118
109
107
111
114
117
116
112
110
110
113
113
114
111
107
103
98
94
100
111
117
119
114
109
101
92
90
94
104
110
110
109
113
117
110
110
114
115
112
111
115
117
117
116
112
106
105
110
117
117
106
95
93
104
116
123
116
103
97
105
116
124
121
112
107
101
101
103
109
114
118
115
112
110
111
113
116
114
108
104
102
104
107
108
116
108
107
108
110
113
117
117
115
113
110
106
100
99
102
105
103
101
104
111
117
117
110
106
109
116
124
123
116
111
110
113
114
114
115
116
112
105
104
110
121
125
119
109
106
109
115
118
116
111
108
104
101
100
106
112
119
121
116
107
100
99
104
112
114
106
101
101
106
114
117
117
116
114
112
108
109
113
118
118
115
112
110
112
112
114
108
102
102
110
119
118
109
105
110
119
124
119
114
114
85
86
94
103
109
110
110
108
104
103
102
108
115
122
118
111
105
103
104
105
107
111
114
110
100
92
96
110
125
128
118
107
106
112
115
115
111
107
106
111
118
125
125
119
113
108
102
98
99
104
83
91
109
117
113
105
101
108
118
124
119
110
101
94
91
97
107
113
110
101
97
99
106
109
108
105
105
108
114
118
122
125
122
115
110
110
116
120
119
115
115
120
124
121
112
104
94
96
101
104
102
113
124
125
117
106
106
119
131
134
123
110
100
95
96
102
109
108
102
97
99
108
117
117
117
118
116
109
106
110
123
129
125
111
102
104
111
118
118
114
106
99
97
104
110
109
107
107
111
110
111
109
108
107
107
108
110
114
114
113
112
111
110
115
121
123
115
101
91
94
105
117
118
114
111
113
115
113
110
107
112
115
115
110
107
104
100
98
105
114
113
100
89
96
109
119
123
120
118
116
113
101
89
88
97
106
109
105
103
107
114
113
104
100
107
116
113
101
97
101
106
105
97
99
105
112
112
110
106
101
100
108
116
124
119
108
96
93
101
109
111
104
103
103
107
114
116
120
120
116
120
111
101
99
104
110
111
108
109
114
120
115
104
98
102
105
105
104
106
108
105
100
94
100
110
113
111
111
110
108
104
105
114
122
118
105
97
100
102
99
94
97
106
108
104
96
97
104
109
106
115
113
110
110
111
113
109
105
102
105
108
112
117
121
121
118
109
107
111
116
112
106
106
111
114
110
107
111
117
122
118
107
105
107
107
103
101
104
107
106
101
101
107
109
107
98
95
98
103
103
97
100
103
104
106
107
105
101
100
98
97
95
101
113
122
121
111
109
118
125
119
107
98
98
102
104
103
103
109
117
122
115
108
106
109
110
110
106
106
107
109
111
113
113
113
107
104
106
113
116
98
105
108
109
105
104
105
106
106
104
98
92
90
100
113
115
108
102
108
116
113
101
88
87
95
104
104
104
102
104
108
109
111
115
119
120
113
104
99
100
107
112
114
114
109
106
105
111
120
121
114
118
120
116
110
104
105
108
107
106
103
104
109
115
118
110
100
92
98
106
107
102
97
97
102
104
104
104
107
106
103
104
108
114
118
115
107
101
102
111
119
119
114
104
98
99
101
104
109
112
115
106
104
104
103
103
105
108
109
108
110
110
111
113
112
105
102
103
109
114
109
100
97
104
111
106
101
102
107
113
114
112
109
110
105
98
96
102
109
115
121
122
117
108
100
95
95
98
102
109
114
102
93
96
108
119
121
115
108
108
107
105
101
98
100
105
109
112
116
116
110
99
96
105
117
115
106
101
106
112
115
115
115
114
105
96
96
105
111
104
98
102
111
115
108
98
95
102
110
112
128
122
107
103
111
125
128
117
106
100
104
106
100
98
100
103
103
103
103
104
107
106
106
112
115
107
98
98
104
110
109
107
111
114
111
103
101
107
115
114
102
97
103
113
110
100
97
103
112
118
139
137
120
111
110
119
121
114
105
102
103
105
108
106
105
101
95
95
100
109
112
109
105
104
99
91
86
89
102
111
112
106
101
102
104
101
99
103
111
116
112
103
99
102
106
104
103
105
112
118
125
122
120
118
116
113
109
110
107
103
99
102
110
119
116
105
96
100
114
122
116
107
100
100
100
98
94
94
102
112
114
110
103
98
96
94
92
95
101
106
105
103
105
111
113
109
107
110
115
116
99
105
115
117
109
98
94
101
107
104
96
92
102
116
120
114
106
106
114
120
115
111
112
115
115
113
107
105
107
110
112
111
110
109
103
95
93
96
103
108
107
107
112
116
117
108
101
102
108
114
88
94
102
105
104
104
105
107
107
105
100
96
94
98
108
114
117
115
112
111
113
114
114
108
101
101
104
110
111
110
104
103
108
112
112
105
97
96
101
106
106
99
97
100
106
105
102
104
108
111
97
91
90
94
105
116
122
116
106
103
105
102
92
89
98
113
122
117
109
107
111
110
102
94
90
92
95
101
106
109
111
110
106
105
104
105
102
98
100
102
104
103
99
99
101
105
113
114
111
110
103
98
97
99
105
107
107
105
103
103
104
99
91
89
97
110
113
107
98
98
104
106
104
103
102
101
98
96
99
105
109
112
111
108
104
102
102
107
110
111
114
114
113
108
102
99
103
108
111
112
103
106
106
107
108
106
102
104
110
110
102
90
84
89
95
99
101
99
96
95
97
102
106
107
107
107
109
109
108
105
104
108
111
118
113
103
95
97
108
116
114
105
99
95
90
85
89
99
111
116
105
104
103
103
105
108
113
116
117
111
101
92
90
92
94
97
97
98
98
98
98
98
97
98
101
107
111
113
113
110
112
113
113
112
109
103
98
96
99
102
99
95
93
93
93
89
91
100
111
117
107
103
97
93
93
96
104
108
103
99
99
102
105
106
104
103
101
101
100
104
106
104
97
92
91
94
95
99
103
109
111
109
99
94
96
105
112
108
97
88
91
103
115
118
110
99
92
97
108
114
106
105
106
103
97
94
97
102
100
96
96
100
105
109
108
102
99
94
92
98
106
110
109
107
103
98
94
98
105
110
106
93
82
81
94
106
115
110
100
92
95
104
112
113
107
99
93
97
105
111
105
108
114
114
109
104
107
112
112
106
98
94
94
99
103
102
97
92
89
91
96
103
109
116
118
110
100
99
107
117
114
103
91
90
97
103
106
108
107
106
105
103
100
97
98
102
105
102
102
104
102
104
107
107
101
98
99
104
108
105
101
97
92
93
98
104
106
106
100
97
95
96
100
106
107
100
90
86
95
107
115
113
106
102
101
104
108
110
113
109
106
102
100
100
99
103
104
101
98
97
88
91
99
104
103
96
90
92
97
104
104
101
93
87
87
95
102
104
101
97
97
97
98
94
93
91
92
93
97
101
103
101
100
103
107
109
107
105
105
104
101
98
97
98
100
100
101
100
102
103
99
99
98
103
109
107
101
96
99
102
104
96
86
79
82
87
88
87
87
93
99
103
98
97
98
100
104
105
105
104
102
97
99
103
106
103
97
95
101
103
100
94
93
100
106
109
105
104
107
111
112
101
94
100
111
117
113
103
98
101
102
96
90
90
92
90
81
78
87
102
108
103
96
96
100
101
98
96
99
102
102
102
102
104
106
104
102
106
109
110
102
98
96
104
110
112
110
108
110
109
98
92
93
102
112
114
106
98
96
98
104
104
103
103
99
91
83
86
98
108
106
99
95
96
99
99
93
93
97
100
101
102
103
106
108
109
110
114
114
110
103
99
99
101
104
103
103
104
108
107
98
102
106
108
101
94
91
92
95
95
97
102
107
107
105
97
94
94
97
98
98
98
98
101
100
99
100
102
103
104
105
107
111
109
107
103
103
103
102
99
98
97
98
98
97
97
95
92
98
104
106
111
113
107
98
92
93
97
96
94
94
100
105
110
111
108
98
88
87
94
103
103
96
88
89
98
103
105
102
100
102
106
113
117
118
116
109
99
92
92
98
103
103
97
94
96
101
102
98
98
96
96
101
105
105
104
103
101
98
98
99
101
103
107
109
105
93
82
81
91
103
107
103
99
98
99
101
101
100
101
101
98
99
109
118
118
110
99
97
103
112
117
113
101
93
99
109
117
112
99
96
95
101
104
105
104
104
105
107
105
101
97
97
97
97
95
92
88
85
88
95
105
114
114
108
100
97
103
109
110
102
95
94
99
103
100
95
97
104
114
119
119
115
107
103
104
107
111
109
102
105
109
108
106
103
101
105
114
117
111
102
97
99
100
97
93
91
91
89
90
94
100
103
99
95
93
99
105
107
103
100
96
98
101
101
95
92
97
102
104
98
96
100
108
112
108
102
96
94
95
102
106
108
109
107
106
107
112
114
112
109
109
112
111
104
94
91
89
92
94
95
95
94
96
97
106
109
104
96
93
98
104
110
110
106
103
100
100
100
94
86
83
88
100
107
107
101
94
91
93
100
95
97
103
106
103
104
104
105
105
106
108
106
103
99
96
95
98
100
98
96
94
96
103
109
114
111
102
96
94
101
108
113
111
107
104
101
99
98
99
101
104
104
102
102
102
102
103
105
106
101
96
95
98
101
103
105
103
95
90
89
93
94
97
100
103
105
103
101
99
99
100
98
97
95
99
102
105
106
104
104
108
110
110
108
105
102
98
98
102
111
118
115
104
99
99
105
111
113
111
97
100
104
104
103
104
108
105
96
87
91
100
103
102
101
101
101
96
93
97
106
113
110
100
93
92
97
103
108
110
110
109
107
109
107
108
107
104
102
105
109
110
109
105
101
103
104
107
110
111
103
106
107
103
100
100
106
109
106
103
109
118
120
112
102
97
95
96
95
99
107
118
122
118
110
105
102
102
104
107
110
109
106
105
106
107
106
100
100
107
112
112
109
111
112
110
101
97
102
110
113
109
101
95
92
96
103
107
106
105
108
117
123
123
115
105
101
100
102
102
101
104
107
110
109
108
108
106
105
105
106
106
105
106
107
106
97
86
90
105
117
114
111
113
118
111
97
90
98
111
107
107
104
99
96
94
96
99
100
102
103
105
109
111
109
104
98
101
104
105
101
92
89
95
102
105
104
105
106
108
106
107
108
112
107
101
94
92
99
110
109
105
103
104
105
100
91
90
99
106
100
107
110
109
103
97
96
100
101
104
107
111
108
101
96
93
95
102
106
104
98
89
86
92
100
103
103
105
106
105
103
109
117
117
106
96
96
107
114
110
102
99
103
104
98
87
89
95
100
99
101
106
109
105
100
102
108
109
105
104
109
119
119
110
103
102
106
108
105
102
99
99
99
97
96
99
105
109
105
96
95
104
114
114
106
100
102
107
104
97
94
99
107
106
98
93
96
102
102
98
100
107
108
103
97
94
99
106
106
107
107
111
113
112
111
111
109
105
103
105
112
119
118
111
102
101
104
108
108
106
103
100
98
99
105
109
108
100
93
94
100
105
109
109
111
112
113
110
103
96
98
106
114
113
102
87
82
91
105
110
106
99
102
110
112
106
97
94
101
109
113
113
111
112
108
103
102
105
110
115
111
101
90
92
102
112
113
108
105
109
114
114
112
112
117
120
118
109
100
96
98
108
111
114
116
117
117
114
113
111
106
105
108
112
116
118
118
119
115
106
95
95
106
121
130
130
123
110
100
100
103
107
109
109
115
117
112
104
101
105
113
115
113
111
110
110
109
105
107
111
101
107
111
112
111
113
118
121
120
110
99
99
110
125
130
127
118
114
109
107
106
112
117
117
113
108
109
110
110
112
114
113
109
103
103
106
105
101
101
105
112
114
116
120
124
122
113
101
101
110
108
107
110
112
111
114
119
119
108
100
98
103
109
112
111
108
101
91
85
91
105
120
119
106
95
97
113
128
130
126
120
114
109
102
101
106
109
108
103
105
112
118
120
121
119
113
105
97
99
105
105
107
112
115
115
117
121
117
107
100
98
97
95
92
93
96
96
91
87
94
111
126
126
116
110
113
124
131
130
128
129
129
122
111
108
116
122
116
105
104
114
123
120
108
105
109
111
106
101
99
98
107
113
114
111
104
104
106
107
103
98
95
99
106
111
112
109
108
109
111
113
118
120
117
113
112
116
124
130
130
128
121
111
104
106
114
117
113
107
112
121
123
113
102
103
112
121
114
106
102
92
98
109
115
110
101
97
103
106
105
101
103
113
124
125
115
107
107
111
112
105
99
97
99
100
98
103
119
135
133
113
89
83
92
104
108
103
102
107
115
121
119
111
103
102
104
105
106
108
106
91
97
109
120
120
114
111
114
117
113
106
105
112
115
110
99
92
97
109
117
116
108
100
99
101
102
103
108
118
120
112
99
102
112
122
121
111
103
103
107
112
114
112
108
100
91
89
95
105
107
109
113
118
118
116
115
117
119
120
117
110
110
113
116
113
109
105
106
111
118
125
124
115
104
98
99
103
107
108
111
118
123
121
118
118
119
115
106
99
97
104
110
110
106
97
90
93
103
110
109
127
120
109
101
99
101
102
106
107
109
111
112
114
118
123
126
124
118
110
106
107
111
107
98
89
91
102
109
110
109
110
112
107
99
97
103
110
110
110
111
112
111
105
99
97
99
108
119
124
118
114
102
93
95
96
96
95
93
96
104
112
112
102
98
106
114
118
115
108
106
105
104
103
106
109
106
103
100
100
95
91
93
98
104
104
105
107
116
124
126
122
113
106
102
98
101
112
121
123
115
101
92
90
97
106
106
101
97
99
107
116
114
105
97
98
102
105
106
112
120
121
113
107
112
119
116
104
97
99
100
100
102
110
118
118
107
103
111
117
117
112
110
109
108
100
95
94
103
108
106
106
94
93
101
108
111
106
106
108
113
114
112
111
109
108
105
105
108
116
120
115
104
96
96
100
102
102
104
114
124
125
119
115
115
110
101
95
97
105
109
109
108
110
110
102
88
81
86
98
106
98
92
96
104
111
111
107
107
114
118
113
103
98
102
112
116
113
111
115
115
109
100
95
93
97
102
109
114
115
114
111
109
111
113
110
104
100
100
105
109
109
109
112
115
114
105
92
93
104
113
96
98
103
109
113
112
106
102
103
110
113
105
95
100
113
121
118
110
114
121
121
116
110
108
110
115
119
117
108
93
86
92
105
115
120
116
111
106
106
111
115
118
115
113
111
107
105
108
116
120
111
111
111
109
105
104
100
98
100
108
116
117
113
113
113
110
106
108
114
120
120
118
116
116
115
112
111
116
116
107
96
94
104
114
119
117
109
104
106
115
126
125
112
99
94
97
99
99
104
109
105
104
106
107
102
96
100
108
117
120
118
116
114
114
112
105
103
109
116
116
107
100
106
116
119
112
105
108
116
116
110
106
110
116
117
113
107
104
104
108
111
112
110
109
109
108
100
93
91
98
96
99
106
109
110
109
112
116
118
117
116
112
113
114
114
114
117
121
123
116
102
89
91
105
119
123
119
114
110
105
98
99
108
118
117
112
107
106
104
97
92
97
110
126
132
126
114
105
108
115
112
118
117
111
110
113
113
110
111
114
118
121
120
116
116
114
112
111
113
111
103
93
93
102
116
122
120
114
108
101
96
96
103
110
113
109
107
109
114
115
110
106
109
113
113
107
101
104
114
121
122
120
112
108
106
106
106
109
113
120
121
118
115
114
111
102
92
88
93
102
105
104
104
106
112
116
115
111
107
106
104
104
102
105
109
109
109
111
116
121
117
105
97
93
97
99
96
96
101
111
106
93
90
98
104
107
106
109
112
112
105
102
106
111
110
102
92
93
103
114
113
107
104
104
110
113
113
109
106
107
108
108
109
111
110
111
110
110
112
106
99
94
94
103
113
119
117
112
111
114
98
89
88
95
101
103
104
106
108
106
102
102
108
116
112
104
105
115
131
133
119
106
103
107
109
106
101
101
105
110
112
111
111
111
109
103
103
107
112
113
108
103
102
111
119
124
122
119
117
116
108
106
107
108
107
105
102
104
105
108
111
112
113
111
106
103
109
123
134
130
116
106
104
108
110
104
100
102
108
115
116
112
106
102
101
101
101
105
110
114
111
105
101
100
105
106
104
105
109
113
104
103
108
111
113
109
108
104
101
101
105
110
110
108
104
102
104
108
113
115
112
106
98
96
100
103
105
107
108
115
117
116
108
102
101
104
106
106
103
103
105
111
111
107
101
98
101
106
113
115
94
95
102
107
106
106
107
104
99
96
99
105
108
111
112
112
109
104
102
105
109
107
99
93
95
102
106
104
102
104
106
108
108
107
106
106
107
107
109
112
117
123
124
119
108
100
102
109
115
116
106
109
111
109
106
103
100
101
107
113
113
107
106
105
109
112
111
107
103
104
106
107
107
105
104
105
107
103
99
97
97
99
104
110
113
108
105
106
112
120
117
105
99
97
100
101
102
103
105
105
112
117
114
108
105
101
97
98
106
114
116
107
98
92
93
96
98
99
103
107
112
113
110
107
105
105
104
102
104
107
108
109
109
110
110
107
101
100
104
107
102
92
85
91
101
104
103
103
107
113
108
109
102
97
96
100
99
96
92
91
94
100
104
104
98
93
92
96
103
113
116
116
113
110
108
106
100
99
101
106
107
102
97
98
104
107
105
100
93
91
100
112
126
130
126
115
105
104
107
112
112
108
102
96
97
100
107
107
99
92
91
99
107
112
108
100
93
94
101
106
108
106
105
113
116
112
101
96
99
105
101
91
86
93
107
118
115
103
91
90
102
121
136
139
129
114
107
105
106
108
122
118
112
105
100
100
107
113
111
107
103
101
102
104
104
100
94
93
96
101
100
96
96
106
114
111
100
95
104
113
111
102
96
106
117
122
113
104
100
103
107
106
104
103
106
108
106
103
102
105
118
117
113
107
100
98
100
101
99
96
100
103
103
101
98
96
94
94
100
106
110
106
99
99
100
99
95
97
105
111
111
106
107
111
116
109
100
102
110
121
122
114
100
95
97
101
103
99
93
96
98
102
109
111
109
102
101
97
88
84
90
101
105
99
92
85
82
86
92
102
108
106
99
96
97
104
108
108
105
102
103
105
108
108
103
98
99
105
114
120
118
114
108
100
97
98
101
103
105
100
98
101
107
112
112
106
102
97
98
99
100
101
98
95
92
84
77
74
76
86
93
94
93
97
110
122
122
111
97
91
97
105
107
100
92
92
102
113
114
108
99
100
105
106
104
102
106
113
115
113
108
103
105
111
114
107
99
94
97
104
108
101
97
97
99
96
87
82
84
93
99
96
95
103
116
123
118
105
97
92
94
94
95
98
98
100
103
107
108
104
99
99
104
107
107
105
106
108
108
106
100
99
103
111
117
116
107
98
96
99
101
99
96
97
95
92
90
94
101
106
106
102
97
104
109
109
104
103
106
106
97
89
88
100
111
113
106
101
103
109
114
110
105
104
106
106
105
102
99
97
97
99
104
111
116
115
114
113
110
106
102
98
94
92
90
90
93
93
94
91
89
91
95
101
105
104
99
100
105
108
106
104
101
102
108
111
108
105
103
108
108
107
101
98
102
109
110
105
101
102
104
106
109
111
112
112
112
111
109
108
108
108
104
105
109
110
104
93
84
83
89
96
97
100
102
103
102
101
101
101
105
108
105
100
100
104
106
102
97
94
97
95
92
89
95
107
111
104
98
99
93
95
103
108
109
108
108
105
102
100
103
107
109
112
116
114
106
94
85
90
102
111
112
106
100
100
102
106
109
108
104
96
93
99
108
111
107
99
95
102
109
105
95
88
91
102
104
99
94
95
86
90
97
102
101
102
105
105
103
97
94
94
97
97
95
93
92
88
83
83
94
109
118
111
99
90
96
106
115
116
109
98
94
101
110
112
106
101
103
110
115
111
104
100
101
106
108
107
105
100
107
106
105
101
98
98
97
97
97
96
100
105
107
101
94
90
90
87
81
79
88
102
114
111
99
92
96
103
109
114
111
111
109
109
107
105
104
102
102
100
97
98
101
104
105
107
111
114
111
105
111
108
106
106
107
106
104
101
100
103
113
123
126
122
114
106
102
99
96
96
100
104
108
110
111
112
112
109
107
105
107
108
111
112
115
112
107
102
99
97
97
98
99
98
98
99
101
104
105
107
103
102
104
105
109
113
115
115
113
109
107
110
113
114
115
115
116
115
110
106
102
100
102
107
114
122
125
118
107
98
94
96
102
110
116
118
115
110
108
110
112
109
102
100
99
101
101
98
101
108
104
105
105
106
104
102
103
105
104
101
98
96
94
97
104
113
118
114
105
99
98
101
98
94
95
101
110
113
108
101
97
101
106
109
108
105
106
107
107
108
107
105
100
100
100
106
111
114
111
110
106
107
106
103
99
95
93
90
88
92
101
107
103
97
98
103
103
100
96
101
113
120
114
100
90
89
95
101
103
104
109
113
115
112
107
101
99
101
102
99
94
95
97
98
97
100
108
117
117
110
106
107
105
101
97
98
103
101
97
97
107
116
114
102
93
89
88
92
98
107
119
128
126
116
107
102
101
100
101
105
110
111
111
106
105
102
99
95
94
98
104
108
111
111
107
100
98
98
103
107
105
109
107
101
97
97
103
108
107
105
105
109
113
110
98
87
87
94
102
104
106
109
111
112
109
106
105
106
109
114
116
109
104
95
94
95
91
86
91
103
113
114
113
116
120
114
102
92
94
104
103
107
108
106
97
88
89
99
107
108
104
105
111
113
108
97
91
96
103
106
104
102
105
108
107
103
101
106
113
119
117
110
106
104
98
93
91
95
107
113
108
96
96
104
117
118
108
102
101
104
103
106
107
105
100
95
95
100
104
106
106
111
112
110
106
98
94
96
101
104
103
102
101
102
100
96
97
103
104
98
90
92
105
113
109
99
97
106
113
109
100
95
99
102
105
107
107
106
103
100
109
108
106
101
100
105
109
105
99
98
106
114
113
107
100
101
103
100
95
91
92
96
97
94
91
91
95
100
93
81
75
86
104
116
114
107
101
98
96
95
102
115
121
115
106
102
104
102
95
91
102
100
96
97
97
99
103
100
96
95
104
116
118
115
112
112
112
106
100
95
100
105
106
105
103
102
100
97
92
89
94
99
108
113
113
112
104
96
89
92
102
112
116
111
107
106
104
101
92
86
94
94
97
98
100
96
94
93
97
101
107
113
119
123
118
110
106
107
111
111
108
104
103
108
113
113
107
97
94
98
104
105
102
99
102
106
106
100
95
93
93
90
90
93
98
106
110
107
100
92
109
107
107
110
113
114
118
120
121
118
110
106
108
110
108
105
102
100
99
94
94
102
114
118
114
108
100
96
95
98
99
103
108
113
119
119
113
104
101
104
113
117
118
114
111
108
106
101
93
90
113
111
112
110
109
104
102
105
112
112
109
108
110
109
106
102
104
108
109
105
103
109
115
112
102
93
90
94
99
105
107
110
112
116
119
118
113
104
100
106
114
119
118
112
112
114
109
100
92
94
119
121
120
114
108
106
110
111
105
99
102
109
113
106
99
99
107
112
110
105
104
106
106
104
100
103
114
125
129
124
117
112
107
101
101
106
110
110
107
106
110
110
107
106
110
114
113
108
106
110
109
114
117
113
108
109
117
117
109
102
103
110
112
108
108
111
114
111
104
98
98
102
103
102
103
111
121
126
123
117
116
116
109
98
95
106
117
117
108
104
105
110
113
113
112
112
110
103
96
97
104
106
110
112
108
103
102
104
107
107
106
107
106
110
115
118
117
112
104
98
97
100
104
104
104
105
110
114
110
103
102
106
109
106
104
108
114
114
107
104
104
109
111
111
108
103
95
86
83
88
113
110
111
112
110
105
104
103
105
104
99
100
104
111
114
112
110
110
110
109
108
107
109
114
112
108
109
114
120
111
93
82
85
100
111
108
98
97
106
109
107
99
91
93
94
91
89
92
100
106
115
109
103
104
111
116
120
115
106
95
93
101
115
123
119
110
103
106
114
123
125
119
111
110
112
112
109
111
117
116
103
86
83
101
119
115
98
88
95
105
108
102
93
95
97
99
101
105
111
108
114
102
98
101
112
120
123
116
106
98
99
110
126
133
123
108
99
101
112
122
122
111
99
94
98
102
106
106
106
112
113
107
104
108
116
119
113
105
98
102
108
112
114
111
111
112
116
113
108
103
113
110
111
114
115
115
111
108
110
110
111
113
118
120
113
101
97
99
106
107
103
98
95
91
87
88
99
111
117
115
111
108
104
101
103
109
118
119
112
106
106
110
110
108
106
107
110
109
107
100
109
110
116
119
114
103
97
100
108
115
115
111
104
104
108
111
112
110
109
108
109
110
110
107
101
96
101
109
114
108
100
98
101
103
104
106
109
111
110
108
108
109
107
102
98
98
108
113
112
103
105
97
99
107
109
103
97
96
101
107
109
104
100
100
109
120
124
122
120
123
126
122
114
110
112
113
108
103
98
98
101
104
108
111
108
105
103
103
107
108
110
111
112
110
107
106
108
111
111
107
112
92
86
98
110
111
105
102
102
105
105
102
99
97
97
102
108
113
115
114
109
101
93
95
102
108
109
105
102
106
110
109
107
107
106
102
101
101
107
111
112
111
111
113
114
108
106
105
105
109
114
98
98
107
119
120
109
103
107
116
118
110
99
96
97
101
102
100
95
91
89
92
98
102
104
108
115
117
114
105
99
99
106
111
109
101
97
101
109
114
113
108
103
104
111
110
107
104
102
105
118
111
103
106
116
121
112
101
100
113
126
122
109
101
107
115
113
104
98
97
99
105
111
112
111
112
116
121
117
104
94
97
107
114
113
107
102
102
106
113
113
110
105
100
105
107
107
104
100
97
119
115
106
101
108
117
114
103
95
102
114
116
107
98
96
97
100
103
109
110
106
104
107
112
113
108
109
117
123
117
106
98
102
105
110
111
109
106
103
104
109
109
107
107
107
107
103
96
90
90
102
106
112
114
110
107
105
107
104
102
102
103
101
96
87
81
81
87
96
98
100
106
116
120
116
104
103
113
121
114
103
95
98
106
115
117
113
108
104
101
99
97
104
112
122
125
113
103
98
98
93
106
118
122
112
104
101
105
105
103
101
102
104
103
98
94
91
93
95
97
102
110
117
115
106
100
104
112
112
101
89
85
96
107
116
117
112
107
104
102
97
94
100
111
120
125
123
118
118
120
101
110
112
109
105
101
100
102
104
105
107
108
107
107
107
105
105
108
109
106
106
105
106
101
98
97
104
112
111
103
97
93
98
103
107
109
108
107
105
103
106
105
101
101
101
104
109
111
116
118
105
103
101
101
102
99
98
103
109
114
109
106
106
109
108
103
98
98
103
105
104
105
106
104
104
107
115
118
114
106
101
101
102
104
107
110
113
110
106
103
105
105
103
101
100
102
99
97
98
103
106
99
95
98
103
105
104
105
108
108
104
102
105
111
110
103
94
92
99
104
105
106
104
103
103
109
116
118
114
106
101
101
106
110
111
112
111
109
105
101
96
97
102
107
111
114
109
101
99
107
106
99
95
96
103
106
109
108
107
107
106
109
112
113
110
104
104
111
117
114
103
90
88
93
102
104
105
103
104
106
106
108
108
107
102
99
97
101
105
104
103
100
100
105
110
114
112
110
110
112
106
103
107
112
112
107
103
102
108
115
116
115
113
113
109
103
104
112
119
113
96
83
87
103
118
119
109
101
99
107
114
115
111
104
99
98
101
104
107
108
103
100
99
101
105
109
109
108
109
109
103
104
114
122
118
109
101
102
107
110
109
110
114
113
109
100
95
97
105
106
103
97
97
105
113
117
115
109
108
109
110
114
113
112
111
109
107
102
99
100
102
101
102
102
103
105
107
111
115
116
103
105
106
106
104
103
103
103
101
97
99
108
115
117
110
103
103
103
107
111
109
103
95
90
92
102
108
108
104
102
102
100
102
110
117
116
108
98
96
100
106
108
108
106
106
106
107
110
113
114
110
109
105
97
95
98
97
95
95
101
108
112
112
107
103
108
116
121
121
117
109
102
95
93
96
104
102
95
90
92
97
97
96
102
111
117
114
108
107
109
108
103
99
104
116
121
116
106
99
97
109
111
108
105
106
106
99
91
94
103
114
113
106
95
91
97
108
117
122
120
114
108
105
107
108
107
101
91
89
95
102
106
105
104
107
108
108
108
108
110
106
95
93
101
115
123
117
106
102
106
102
109
110
107
111
117
114
107
101
102
105
107
105
102
96
95
100
108
114
113
108
107
111
118
121
120
111
100
95
96
102
108
114
115
111
106
99
101
107
111
111
108
105
106
110
111
113
108
108
108
101
106
102
101
102
109
116
116
112
106
103
104
105
105
107
104
107
112
116
112
101
92
91
105
120
121
111
98
93
97
105
110
114
114
112
109
109
105
107
107
109
111
111
109
106
106
108
107
106
103
108
108
103
101
99
97
100
105
109
110
109
106
101
99
103
104
105
108
116
121
110
92
80
86
101
106
97
90
95
106
113
110
108
111
118
119
112
105
101
103
105
103
100
98
101
105
106
107
105
105
116
118
116
109
101
99
99
98
98
99
105
108
105
99
96
92
86
85
95
109
117
109
99
94
98
98
94
97
105
110
106
99
100
110
119
115
105
101
102
110
112
107
99
98
98
105
109
110
109
107
107
115
115
108
102
103
110
108
97
86
91
104
109
105
94
83
74
72
77
89
101
109
110
105
102
99
98
102
105
104
101
98
99
100
100
101
106
113
114
114
113
113
110
108
105
107
113
117
113
103
95
100
105
105
102
100
103
107
102
97
99
103
106
103
95
91
88
86
83
84
92
99
105
106
109
109
106
101
91
90
98
108
110
101
93
95
108
123
119
106
98
102
112
112
104
102
107
113
113
105
98
105
113
112
104
94
90
94
101
108
111
109
102
96
94
99
103
99
91
90
97
104
107
108
110
114
112
105
98
96
97
100
106
111
112
108
103
100
96
93
95
103
112
111
103
94
93
99
105
106
106
113
115
112
107
103
100
99
99
100
101
101
101
99
97
98
98
93
85
86
96
104
108
108
106
104
105
109
114
115
103
91
94
109
124
118
101
84
83
94
105
111
112
109
106
98
95
94
96
98
92
95
99
105
111
118
117
113
102
95
93
96
102
103
100
98
96
92
88
87
90
93
98
99
95
93
95
103
114
119
115
104
97
96
100
103
102
100
102
109
110
108
103
102
107
113
111
105
100
98
91
88
94
107
121
122
116
107
102
104
107
108
106
101
101
105
107
108
105
99
94
91
92
93
93
94
97
104
111
118
120
114
98
79
73
84
100
108
112
111
110
105
97
96
105
116
114
105
100
106
100
98
101
106
109
110
109
106
104
105
105
106
101
96
96
103
110
114
108
101
97
97
95
92
91
94
101
105
108
112
111
107
96
86
89
101
106
106
102
106
109
105
96
94
101
108
104
94
97
109
104
103
101
97
96
101
109
112
106
96
91
90
95
97
97
100
103
101
94
91
96
102
102
95
89
92
100
105
105
104
105
100
97
101
110
121
120
110
102
98
100
99
96
97
100
105
107
105
104
108
108
104
103
101
105
109
110
106
101
96
96
99
106
107
106
105
103
96
91
95
102
109
107
97
91
93
100
105
107
108
106
103
99
103
109
117
119
113
104
99
99
101
102
101
101
103
112
119
117
109
107
106
104
106
108
109
108
104
100
100
107
114
117
115
111
107
105
103
106
110
113
111
105
98
92
96
103
111
117
115
109
104
100
103
106
107
106
104
105
108
113
113
110
101
98
100
104
108
109
110
106
105
105
103
99
97
101
105
104
102
104
108
113
113
109
106
106
107
108
109
112
112
107
97
91
96
109
119
118
109
100
96
100
106
109
107
103
103
106
112
110
104
99
101
107
107
100
92
91
100
107
104
102
100
92
88
89
95
99
105
106
110
111
107
104
103
105
104
101
100
106
113
113
101
93
94
104
115
113
102
95
94
101
110
109
106
102
104
106
106
98
92
96
106
118
118
109
100
95
97
107
102
100
100
100
99
96
94
97
105
115
116
110
100
97
100
103
104
103
103
106
114
115
112
106
102
103
103
103
100
98
100
105
113
112
107
106
106
104
98
92
91
98
107
110
109
108
106
100
95
104
101
101
101
109
115
116
109
104
103
104
104
100
90
88
92
101
105
106
105
103
102
103
108
111
112
106
99
94
96
101
105
105
104
104
107
107
103
96
93
93
96
99
102
101
99
97
95
89
90
100
101
104
109
109
105
104
106
105
102
98
96
97
96
93
90
93
101
106
104
98
94
95
98
102
104
104
99
97
101
109
108
100
90
88
92
96
96
95
100
103
100
97
100
106
109
105
95
89
90
98
99
104
104
101
96
95
106
112
111
102
98
103
110
107
99
94
98
104
106
104
102
103
103
101
100
99
100
102
107
111
109
106
104
104
102
100
104
112
115
110
100
94
98
107
115
116
110
104
101
104
105
105
102
99
100
105
111
113
110
103
100
101
107
107
102
98
99
102
105
109
110
109
110
105
99
98
98
101
101
99
100
106
116
117
114
106
105
105
105
102
100
99
97
99
107
114
111
102
97
107
110
106
101
99
103
105
102
99
97
102
101
99
96
100
101
103
100
97
95
96
98
100
102
99
97
94
94
97
98
97
97
101
103
105
103
101
98
94
94
100
110
111
105
100
101
103
101
94
92
95
91
91
93
100
105
106
100
92
94
102
110
108
104
100
103
105
102
98
93
89
88
87
90
97
98
99
95
96
96
101
108
111
111
105
102
101
101
101
102
102
106
106
105
100
100
101
102
98
93
92
88
90
101
110
117
114
105
99
101
109
116
113
104
99
98
99
100
106
108
103
93
85
86
95
105
108
103
95
94
100
109
119
117
110
103
100
101
101
101
98
94
93
93
93
96
100
104
101
94
103
94
95
101
109
114
115
117
117
111
102
94
91
95
102
107
111
111
110
106
105
110
112
109
104
101
102
104
104
103
100
99
103
108
112
115
115
112
111
111
115
120
123
117
110
104
106
109
108
100
106
98
101
108
110
107
100
104
113
121
117
106
94
89
87
91
96
104
112
117
119
121
117
110
103
97
96
98
101
103
105
108
113
116
119
121
116
109
101
100
104
108
108
102
101
103
107
107
104
101
111
116
120
116
110
106
109
111
114
114
114
117
116
108
101
93
96
106
116
119
116
109
107
110
111
109
103
102
107
113
116
114
111
108
109
114
115
116
110
108
104
102
99
101
104
108
109
107
108
110
120
121
117
107
100
105
117
122
115
109
112
120
128
127
120
112
106
108
113
109
99
87
85
93
103
108
104
100
96
94
96
101
102
99
97
102
111
116
113
107
101
98
100
103
104
104
104
104
107
114
119
112
101
96
98
104
109
109
108
109
113
119
117
112
106
102
102
108
109
108
99
89
87
92
98
100
98
93
85
78
82
98
111
111
103
97
99
102
101
96
91
95
101
107
106
101
95
96
105
114
119
114
109
108
107
107
106
103
102
103
107
110
103
93
90
95
106
113
112
107
107
109
115
116
113
106
104
103
103
103
103
109
117
121
113
101
94
94
103
105
102
101
100
106
109
105
100
100
108
113
119
112
108
106
104
104
106
104
102
101
105
109
106
103
104
114
122
117
103
97
104
114
119
122
119
113
107
106
114
121
118
107
101
108
115
108
97
94
104
112
113
105
99
103
110
116
118
117
112
110
106
97
92
97
107
113
112
107
104
101
105
111
118
123
120
116
114
107
100
98
103
105
111
119
124
120
109
101
99
104
105
98
93
97
105
106
105
105
106
108
108
105
103
107
113
120
120
113
105
103
96
89
95
106
121
123
119
114
113
111
110
111
118
123
117
101
92
92
100
105
103
105
111
118
116
109
104
105
106
104
102
103
103
102
103
106
110
109
103
96
95
102
108
113
112
111
108
101
95
95
105
105
113
124
123
116
110
115
125
130
124
113
109
110
110
107
102
97
98
97
102
107
109
104
95
91
99
110
117
115
110
113
115
115
110
106
101
94
90
88
96
104
107
104
99
97
99
100
102
102
114
113
118
124
122
111
102
104
113
122
120
111
103
101
109
118
121
112
100
97
101
105
104
100
101
106
109
107
103
101
105
108
108
106
107
105
101
96
93
97
107
111
110
105
102
105
110
112
114
115
117
113
112
118
121
116
107
103
101
102
104
107
110
109
106
106
111
112
110
106
106
106
107
110
116
120
117
109
102
100
100
93
86
86
94
106
113
113
111
110
111
111
112
113
118
124
128
125
118
113
121
116
114
116
122
122
113
104
101
102
108
113
112
112
106
103
102
101
100
96
96
101
109
112
107
104
106
110
114
109
102
97
96
102
104
105
105
110
113
117
114
110
102
100
105
119
127
123
111
102
132
123
114
110
119
125
119
106
103
110
118
117
108
103
105
110
107
100
91
82
78
80
89
94
94
90
92
102
114
115
111
109
112
115
111
104
99
101
102
106
106
104
98
94
96
102
109
110
103
92
125
117
105
101
110
124
122
108
98
99
105
106
100
97
101
105
103
100
97
91
80
75
82
94
101
100
97
98
105
111
110
108
105
101
102
105
107
105
100
91
89
96
104
112
116
114
110
106
101
96
105
108
108
106
108
111
108
103
96
90
89
91
92
94
95
95
92
93
97
99
104
110
118
120
114
106
99
99
98
97
96
97
99
97
100
103
106
106
104
100
95
94
100
110
119
120
112
108
111
109
101
108
114
114
110
106
105
103
98
97
94
95
95
94
94
97
100
100
98
100
113
130
137
124
102
88
92
102
106
100
96
96
100
101
100
102
103
106
108
113
109
99
88
87
93
100
105
111
117
120
100
100
103
106
106
105
105
103
100
99
100
99
97
98
100
105
109
109
104
100
104
114
119
105
85
75
87
104
115
113
107
102
100
101
101
106
113
109
106
102
102
102
101
98
98
103
109
113
117
119
98
98
97
101
103
103
99
98
98
98
94
93
98
104
108
107
104
103
101
100
103
111
117
106
90
81
89
108
119
116
107
100
97
97
101
109
116
114
104
95
99
111
123
123
120
115
111
107
102
102
116
122
117
111
106
103
99
96
96
96
96
97
101
107
110
105
96
92
95
100
108
115
116
108
95
91
96
107
116
113
105
98
98
101
102
101
102
100
99
98
107
118
123
118
106
96
94
93
93
95
117
123
120
112
106
104
100
98
99
103
108
111
111
111
110
106
99
97
99
102
102
98
94
95
97
97
97
99
104
108
109
109
109
110
107
100
92
87
89
97
106
114
113
106
96
91
94
104
109
110
94
90
97
106
111
106
101
101
109
117
117
109
102
102
106
108
107
102
102
99
93
88
93
102
110
108
99
93
96
103
109
111
112
111
112
112
107
103
99
100
105
105
110
112
115
117
117
117
118
118
93
88
92
105
115
111
107
108
114
116
109
100
94
98
102
105
103
98
99
99
101
[truncated: 181,871 more chars]
