# Supplementary material for: Evaluating flow modulating treatment response in intracranial aneurysms using black-blood MRI in vitro
Source: Commun Med (Lond). 2026 Mar 27;6:170. doi: 10.1038/s43856-026-01413-z (PMC13031954; doi:10.1038/s43856-026-01413-z)
Supplement: Supplementary file 8 — Supplementary Data 5 [file 43856_2026_1413_MOESM8_ESM.zip › Data_Figure_8ab_Sup_Figure_6ab/BB1/without device/1_BB1_aneurysm_array.txt]

2
1
19
22
16
20
7
19
27
19
2
11
25
21
7
6
3
2
1
6
22
9
9
4
3
7
4
28
8
2
1
2
4
13
13
24
12
22
12
13
10
3
12
22
7
7
4
5
16
26
14
4
10
16
26
18
4
8
40
3
1
3
7
26
37
53
15
5
9
26
40
21
21
48
31
50
33
13
6
9
20
32
8
26
25
3
4
9
13
8
17
21
11
22
31
22
12
10
29
17
10
20
11
7
8
21
24
7
4
6
9
13
27
11
13
20
9
3
14
32
29
40
33
10
1
14
37
35
24
30
22
5
20
42
41
45
51
7
2
8
27
66
82
49
42
74
85
4
16
46
54
48
41
40
50
65
63
40
25
13
39
29
5
8
20
10
24
22
4
3
9
4
9
11
3
10
10
29
21
5
5
21
22
16
5
5
17
25
5
7
19
25
10
6
11
20
22
31
29
9
4
7
10
7
13
34
33
28
17
14
11
11
14
15
13
28
42
47
24
5
3
18
22
8
7
7
24
47
37
14
33
44
23
20
29
35
7
15
34
43
88
103
60
45
70
78
92
7
6
13
43
68
76
79
76
77
83
93
78
10
29
22
24
52
51
23
22
33
19
16
18
16
29
9
8
10
14
16
7
3
9
19
16
7
6
7
11
28
18
4
5
7
15
14
6
4
6
11
25
12
29
16
3
6
16
28
41
14
33
9
3
15
18
10
22
32
31
25
13
5
17
20
5
3
23
51
15
39
31
16
11
22
23
11
1
8
7
4
33
44
29
7
6
19
21
6
2
12
13
11
2
18
53
34
16
29
28
4
13
24
28
31
30
16
7
48
58
60
79
83
45
39
45
48
69
78
49
19
18
35
61
75
86
98
98
86
86
106
107
83
69
4
5
22
31
42
74
79
60
56
64
55
39
43
5
19
25
26
24
5
3
3
6
33
0
0
2
4
6
11
30
33
12
11
16
19
8
8
11
6
4
8
19
9
6
4
12
4
15
19
10
5
3
6
20
26
6
3
6
20
31
9
7
32
41
9
2
10
22
36
15
3
37
7
1
26
24
5
9
21
37
26
18
7
18
36
33
10
5
13
47
17
13
36
28
16
20
29
23
7
1
5
9
16
18
37
38
12
7
20
20
16
6
9
20
12
3
11
15
34
46
29
15
18
10
12
34
31
10
7
11
14
9
29
68
82
65
51
35
20
22
21
18
42
44
23
35
12
26
39
75
94
85
79
85
96
76
65
104
123
97
82
73
2
11
41
57
75
94
98
88
86
87
87
71
63
47
11
2
2
12
34
36
37
40
40
25
1
8
24
10
5
2
0
0
0
1
1
9
32
17
2
2
3
2
9
11
23
15
8
9
5
9
20
22
9
14
25
10
2
10
22
25
17
15
12
25
10
2
13
21
8
5
13
12
9
25
28
9
2
6
17
28
10
5
10
32
32
11
3
7
16
26
9
2
14
39
42
5
2
22
28
14
5
8
33
33
5
43
16
4
16
33
28
18
7
11
35
14
12
17
31
30
15
14
25
22
18
16
14
14
20
11
13
8
16
36
30
3
11
17
6
14
14
13
25
22
5
6
13
13
34
48
43
22
11
3
6
23
32
24
11
3
12
24
13
26
45
75
81
53
23
2
13
22
7
16
33
25
10
22
31
9
29
58
109
121
88
56
55
73
54
43
89
112
85
78
88
56
10
13
46
83
97
103
102
101
99
93
95
96
83
76
68
41
7
11
10
18
34
61
65
58
68
70
47
26
20
17
7
8
27
8
0
13
14
16
16
5
4
15
10
5
13
11
10
8
6
6
7
7
17
3
6
7
3
3
3
1
2
3
5
3
3
2
13
25
18
8
5
4
5
15
25
19
9
34
36
22
10
9
20
26
19
10
3
12
31
27
17
11
10
18
9
12
15
4
8
20
27
24
17
12
10
3
10
18
7
4
8
23
14
26
19
13
12
9
3
10
9
5
5
17
21
50
30
1
2
9
17
20
7
4
20
28
5
13
62
29
2
7
15
24
34
29
13
16
6
3
25
24
44
21
2
9
23
16
15
24
24
19
12
8
8
2
11
16
31
23
4
18
16
2
4
20
23
25
27
8
5
8
18
13
42
54
39
19
9
2
2
17
17
18
20
7
18
28
6
5
6
44
64
70
58
32
10
4
17
20
7
28
31
20
6
5
11
27
16
38
77
124
117
74
34
27
44
34
31
65
75
53
61
87
77
27
3
30
83
121
122
113
100
91
84
78
76
80
79
79
83
66
14
4
3
18
57
73
94
105
90
84
79
59
46
40
25
6
9
16
11
30
7
14
55
53
30
27
25
21
6
4
13
20
22
6
4
13
13
0
7
16
4
14
15
11
4
5
2
16
2
4
3
8
10
13
19
12
6
3
6
7
19
12
13
11
9
5
4
9
26
19
29
25
16
14
10
5
11
24
18
5
6
20
17
18
20
17
14
19
15
3
4
18
18
24
31
19
19
21
18
14
4
5
4
4
3
7
11
44
36
14
3
15
15
0
14
13
8
5
3
3
6
8
20
0
0
9
6
8
7
6
17
20
9
11
11
4
39
27
6
0
3
4
10
13
5
5
13
17
8
13
10
3
48
68
30
0
3
7
24
39
25
5
3
3
7
28
15
4
23
45
57
23
5
4
13
11
12
21
21
22
12
8
19
7
6
35
22
20
19
22
15
5
20
29
7
4
20
27
20
27
19
8
4
12
22
14
1
18
47
49
30
12
8
5
3
14
7
7
27
18
18
26
7
2
6
19
21
71
77
57
25
3
6
3
9
11
12
26
26
19
7
0
10
34
30
8
41
62
101
112
75
37
19
13
23
20
18
28
29
25
47
77
79
29
2
3
17
60
109
132
115
95
86
71
57
52
51
58
73
88
93
74
20
4
7
4
7
37
101
109
112
130
116
87
75
68
68
64
42
15
3
6
15
5
14
32
21
42
98
99
61
43
49
45
13
6
14
21
24
3
5
10
42
25
0
6
17
7
5
13
8
2
4
5
3
4
7
21
28
7
24
12
3
4
10
21
28
25
6
2
26
33
43
15
4
18
3
5
32
16
5
10
33
15
2
3
1
15
30
23
3
18
31
13
1
8
19
26
22
11
9
26
35
20
12
10
10
15
23
11
2
25
30
19
15
20
17
9
12
21
15
9
7
5
20
5
5
8
18
19
12
14
9
3
11
18
7
2
23
20
6
16
33
20
5
2
2
2
2
2
2
2
17
29
55
42
10
6
8
13
4
10
9
11
7
2
2
3
17
30
53
13
3
5
9
8
8
9
5
22
27
4
6
5
1
0
37
14
1
5
7
5
4
5
3
5
16
12
3
4
3
1
7
56
55
19
2
6
13
23
21
5
3
3
2
9
21
5
3
22
18
60
48
11
4
6
9
5
3
5
5
19
20
9
23
10
4
24
19
21
33
27
16
11
8
16
23
10
4
10
18
19
22
21
6
1
8
10
3
4
1
34
51
37
12
0
10
10
3
4
3
7
25
15
7
16
10
0
3
8
40
1
41
90
73
33
7
2
15
12
9
8
10
17
10
12
10
0
10
28
23
17
12
28
67
95
113
83
22
5
14
22
16
2
3
1
2
9
31
56
69
32
1
5
12
47
92
120
117
85
64
61
48
32
30
34
46
71
93
95
72
22
7
17
2
6
63
127
132
114
128
119
81
70
70
83
83
67
40
14
5
7
20
1
15
47
47
75
123
124
90
73
75
60
27
11
10
11
16
13
1
4
8
21
52
40
25
23
31
18
7
3
3
6
13
3
4
3
2
9
19
33
30
5
12
16
9
4
3
12
0
0
16
30
10
3
5
6
4
10
20
36
19
5
7
23
18
24
42
47
47
44
10
4
18
16
45
46
25
23
31
9
9
23
16
9
34
25
20
1
6
6
5
26
41
19
6
5
5
2
27
17
6
16
16
13
24
10
4
4
8
7
13
34
34
13
12
13
3
10
11
7
3
5
11
27
37
32
13
9
10
8
3
8
12
16
16
13
6
4
36
39
9
6
4
11
15
12
12
8
12
14
5
4
2
6
12
17
12
1
9
26
17
4
4
3
2
4
7
4
4
12
21
26
33
33
10
5
3
2
4
7
7
15
6
1
3
5
12
21
9
61
43
15
4
4
1
2
10
19
8
19
21
3
3
7
4
3
14
53
40
18
18
8
8
12
8
11
3
7
21
6
4
9
7
7
25
25
54
46
33
20
10
18
25
11
5
10
7
8
5
5
14
6
6
21
17
21
62
58
20
2
8
18
15
3
3
5
8
11
17
10
16
9
6
17
17
31
17
28
49
36
14
15
16
9
7
12
9
5
5
14
12
7
3
4
7
1
2
6
29
9
50
52
19
0
1
20
17
5
4
5
12
13
3
2
4
17
8
0
5
35
48
8
52
83
44
11
2
15
32
13
10
7
5
12
6
8
10
4
6
14
17
21
8
5
16
37
78
101
101
53
6
3
24
29
10
3
1
2
2
4
12
31
50
39
11
0
1
7
28
74
110
111
93
60
37
39
32
15
14
25
38
57
76
86
68
30
2
20
36
3
11
35
83
136
141
110
104
93
60
52
57
72
86
83
60
32
12
7
23
5
14
29
58
83
110
128
119
103
99
85
59
37
31
15
2
5
12
8
4
7
43
60
53
56
65
60
34
15
7
2
3
11
7
6
0
2
3
8
12
20
36
32
6
5
8
8
8
8
25
41
2
4
9
8
4
4
8
8
2
13
4
5
6
19
10
1
2
14
6
6
5
8
19
9
1
2
6
14
7
0
2
4
24
15
3
1
1
2
20
31
14
15
23
31
26
6
1
2
3
5
40
70
81
65
47
28
8
3
2
6
14
28
49
84
82
40
19
12
3
20
32
5
10
6
38
40
31
11
3
9
14
10
23
41
19
2
4
19
47
10
3
18
6
9
33
19
1
14
6
3
6
11
35
38
31
12
16
31
8
2
17
17
7
9
12
8
6
15
17
14
25
33
38
19
5
3
3
3
4
6
10
15
23
26
20
6
6
20
26
46
46
11
4
1
7
13
14
13
13
17
6
7
5
3
13
5
0
28
24
13
11
5
1
10
12
1
12
19
10
5
14
12
4
16
19
2
3
26
25
11
14
5
2
2
4
8
9
10
11
2
4
12
16
14
12
7
2
2
49
33
18
11
3
3
6
21
25
4
15
23
5
9
24
12
8
8
19
52
39
29
30
9
6
23
9
12
8
11
30
8
8
23
11
11
22
19
27
62
31
13
26
19
23
27
8
5
20
12
19
6
8
20
8
9
19
13
23
20
70
48
0
8
34
23
17
10
5
11
9
6
5
7
8
7
15
12
10
32
17
5
29
61
37
13
25
24
2
5
8
15
9
4
3
3
3
5
16
8
1
2
11
23
27
1
27
62
42
6
6
7
28
18
3
9
7
4
4
5
5
6
18
10
0
1
21
34
25
23
46
54
19
1
15
34
20
8
16
9
3
9
11
12
4
4
4
5
10
30
16
3
5
24
39
68
81
68
34
14
9
16
30
16
0
8
8
3
0
3
14
34
39
37
12
3
13
14
41
90
109
93
73
50
21
22
21
5
6
20
24
29
44
67
67
42
10
7
28
14
42
73
96
127
130
100
76
54
33
30
30
45
66
76
68
43
12
2
20
16
31
46
72
110
134
120
99
100
104
78
47
44
48
27
5
1
9
10
8
4
30
77
79
73
94
111
89
46
23
15
5
4
4
1
9
20
14
9
16
24
24
27
28
7
10
9
4
9
23
27
35
32
25
6
8
8
4
16
7
4
4
10
5
3
6
9
9
6
5
4
2
3
3
4
16
35
30
21
28
19
5
2
4
9
9
24
35
20
10
22
27
10
2
3
22
26
6
16
11
2
1
2
8
14
11
4
3
15
18
2
2
14
27
19
17
32
34
26
18
5
3
8
7
7
9
8
33
57
100
102
62
33
19
3
4
4
20
27
10
12
2
28
71
116
95
35
2
4
4
11
17
14
25
13
4
12
2
36
52
31
10
5
3
19
19
12
34
29
8
2
12
29
18
32
56
24
4
17
17
8
30
19
5
7
21
15
5
11
37
22
3
58
41
16
13
19
8
13
20
8
6
17
27
7
7
19
23
2
15
25
40
36
25
13
5
5
3
5
5
7
9
10
22
29
19
10
9
15
21
9
37
42
35
12
4
8
6
7
12
12
23
11
8
10
1
10
23
4
7
6
4
44
31
8
9
12
11
9
3
5
18
33
21
15
15
10
2
15
19
5
3
3
37
31
7
3
3
2
4
6
8
6
12
21
21
8
10
25
21
7
4
3
4
17
29
36
28
15
10
2
13
18
21
7
5
13
24
8
9
21
12
5
6
16
33
22
35
43
32
28
34
9
7
21
8
4
4
12
22
7
7
10
9
6
7
16
29
8
2
50
66
23
1
24
13
12
22
7
3
15
20
18
3
6
19
6
8
10
5
18
9
9
30
78
45
1
11
31
21
14
12
3
5
4
8
2
5
6
4
16
11
3
27
19
5
11
16
34
63
32
9
22
24
5
7
18
22
7
3
3
3
9
14
14
9
1
10
14
13
16
31
43
16
48
52
14
7
8
11
21
11
1
6
3
2
1
14
19
7
7
8
1
1
8
19
25
36
49
46
27
4
4
25
31
6
3
23
12
4
2
14
26
7
1
2
1
6
33
29
3
1
42
41
55
56
33
18
27
13
4
25
14
4
11
18
7
1
0
8
23
34
54
28
2
7
24
50
94
97
69
53
43
12
14
10
5
6
7
5
1
15
49
66
53
27
4
11
36
72
104
110
105
102
81
56
28
14
12
8
18
36
52
63
57
27
1
4
20
53
77
89
116
132
107
82
89
89
58
33
47
55
37
19
3
5
21
2
21
33
58
95
102
105
127
134
101
53
35
29
15
11
7
8
19
24
26
37
47
54
58
50
32
20
12
17
14
13
2
4
20
25
35
31
21
16
12
28
29
26
22
1
23
25
20
8
5
8
20
19
15
13
12
13
4
3
4
13
22
31
23
10
17
11
0
2
1
4
3
6
1
26
48
26
17
36
20
6
0
4
5
6
4
3
6
23
40
22
2
13
20
15
11
6
21
20
4
3
6
4
4
7
10
7
3
10
9
8
3
9
20
5
4
5
3
5
9
16
17
14
13
35
39
24
19
7
2
4
4
13
11
5
18
8
17
26
50
94
91
46
26
18
1
3
3
13
43
27
15
23
9
9
32
72
112
86
20
8
3
1
3
14
17
32
33
13
4
5
9
1
33
53
33
8
3
2
17
17
5
19
28
13
2
3
13
14
3
15
17
38
29
3
16
16
6
16
28
4
1
23
34
11
8
29
13
6
6
47
58
33
14
15
11
9
7
7
4
4
8
14
22
12
21
17
5
12
28
15
54
62
37
14
9
11
3
4
4
3
6
7
1
13
18
6
13
9
24
24
4
14
39
46
36
17
6
19
22
3
2
1
10
25
8
7
8
5
23
24
3
5
3
12
29
36
44
34
6
5
16
20
7
2
3
27
38
23
20
12
4
2
8
9
7
8
7
7
5
22
40
34
18
3
5
5
12
3
2
8
14
29
35
15
6
14
7
4
10
6
9
16
4
5
27
34
29
12
4
10
31
15
3
4
4
4
16
13
8
6
5
8
9
8
28
23
2
4
34
34
16
16
30
16
7
14
5
4
8
8
6
2
0
2
4
4
5
7
20
5
2
21
22
54
60
17
8
17
17
2
12
9
3
8
19
15
2
6
13
4
4
3
5
11
3
5
25
23
3
75
43
8
7
12
14
15
10
5
13
20
16
2
9
14
4
14
9
3
24
22
10
13
17
7
2
40
48
23
5
12
21
11
8
15
17
10
7
5
8
18
15
6
2
4
18
21
14
15
30
32
22
34
48
20
3
1
20
19
5
7
4
4
13
7
2
22
31
6
1
8
14
7
7
16
25
27
18
51
69
46
17
1
3
17
17
2
4
23
14
1
5
9
27
12
4
4
6
8
29
33
13
7
55
52
61
53
16
4
22
14
8
19
4
7
9
7
19
9
0
14
16
26
54
39
7
3
26
59
98
84
43
30
22
8
12
8
5
3
3
1
0
9
41
60
56
52
18
2
44
81
118
118
82
61
56
50
24
9
5
1
2
13
29
56
70
54
20
2
32
76
108
104
99
107
95
72
67
62
35
25
44
53
46
40
22
4
44
64
72
94
109
123
135
125
91
59
52
46
28
17
7
40
37
24
55
88
93
83
73
51
26
19
23
10
34
29
28
30
12
9
4
15
44
53
38
23
14
12
34
23
26
40
47
42
27
21
12
6
8
9
8
18
34
44
28
19
26
17
7
5
5
15
11
4
11
7
34
34
3
5
23
11
13
11
14
24
27
6
3
8
9
9
29
14
8
10
10
10
35
35
20
18
14
8
4
2
6
7
8
8
9
12
9
5
5
5
3
10
19
19
4
4
5
3
8
15
15
28
19
11
8
4
26
36
21
14
4
4
4
10
13
8
8
10
25
17
22
27
16
24
58
59
32
26
18
3
7
8
1
23
45
33
21
21
23
16
12
21
34
51
77
62
16
7
3
5
8
12
7
26
49
26
6
5
5
8
33
5
5
30
38
24
3
6
4
9
10
6
11
16
10
13
13
5
6
5
3
2
42
13
2
10
21
6
17
16
8
14
32
15
1
11
32
20
13
13
3
4
7
2
25
46
37
14
13
22
15
10
10
8
8
4
3
4
26
18
16
16
1
15
24
13
8
13
63
66
35
9
9
10
2
6
6
3
4
5
5
5
6
8
30
16
17
17
3
13
16
47
45
35
11
4
11
11
16
18
9
18
14
0
6
7
9
31
16
3
3
5
18
30
5
31
35
28
8
3
10
6
4
1
16
34
26
15
15
15
5
3
3
5
4
5
7
10
6
4
26
36
37
22
4
6
8
12
4
7
12
12
16
28
19
5
4
4
14
19
3
4
11
8
2
9
42
36
34
23
6
4
15
26
9
2
2
1
1
3
22
19
2
9
22
20
12
24
26
12
7
2
48
37
26
3
4
30
31
11
1
3
12
9
1
12
12
2
6
23
19
1
4
25
17
1
15
12
2
51
49
12
2
19
28
13
11
9
10
9
9
13
15
15
11
2
4
8
13
15
2
4
15
16
3
4
49
60
32
17
12
1
10
21
11
2
10
21
15
6
17
18
6
11
8
4
29
34
24
17
11
2
4
34
25
21
11
2
12
16
9
4
8
16
16
9
12
26
18
3
1
3
18
27
26
27
26
11
2
34
30
10
4
2
21
21
5
4
3
7
15
13
7
24
26
5
1
5
21
22
18
22
25
16
5
43
70
44
15
3
10
10
7
3
5
15
13
2
5
10
15
5
2
8
15
9
24
28
17
20
9
58
56
66
55
16
6
16
14
11
11
3
11
14
12
22
8
4
18
14
18
42
29
10
21
28
69
100
72
25
7
1
10
9
6
6
10
25
15
3
9
39
46
49
56
27
1
41
78
115
113
61
23
37
52
32
8
3
2
1
4
16
48
75
64
40
14
26
85
124
100
72
79
81
58
39
31
21
17
38
47
50
60
38
8
18
61
79
76
82
99
109
106
87
65
57
63
60
44
29
10
49
41
35
66
108
112
90
81
70
41
33
27
12
2
16
45
46
32
35
18
0
20
30
33
27
28
42
53
30
37
73
70
40
33
31
27
46
39
4
19
40
60
64
54
38
23
16
6
12
14
6
6
18
34
44
37
18
20
19
15
4
3
12
26
18
3
4
17
28
19
25
10
4
20
14
4
14
16
15
36
34
6
2
5
5
10
19
14
27
8
8
38
15
2
35
36
26
21
14
7
9
4
6
4
9
17
12
13
9
20
19
3
3
5
19
20
16
9
3
5
3
7
19
7
13
23
32
16
16
13
1
10
23
14
3
4
6
2
9
11
7
5
10
21
27
8
19
28
31
17
8
22
27
27
33
13
7
13
26
7
12
26
18
9
11
11
7
14
18
8
25
29
20
33
35
11
6
5
2
14
17
7
15
35
15
6
12
11
5
8
16
20
3
14
22
15
8
7
17
20
14
4
3
3
7
4
12
15
3
8
20
7
4
14
28
39
13
2
2
17
16
7
6
5
18
28
16
4
3
14
15
15
8
4
7
7
4
5
1
26
31
36
17
9
20
32
21
13
6
10
15
16
8
2
17
15
12
21
9
6
5
4
4
5
23
23
52
46
25
20
15
2
7
20
9
4
7
7
4
4
4
12
33
17
9
5
3
3
6
3
24
48
49
35
29
18
2
2
7
28
23
14
21
10
3
5
4
6
19
14
1
2
4
14
20
4
1
13
48
34
23
25
11
1
3
3
8
17
20
20
15
5
10
21
12
3
10
13
3
3
4
9
3
1
4
9
27
31
26
13
2
5
14
6
5
15
20
4
3
17
24
9
6
12
19
8
4
5
15
14
4
2
7
19
39
45
26
12
3
5
12
14
6
4
18
20
2
0
30
19
5
15
31
15
13
16
20
25
14
7
8
38
47
28
1
4
29
38
17
5
4
11
21
2
12
37
12
10
36
25
4
7
22
20
11
19
14
7
10
22
44
39
10
6
28
33
23
11
2
6
7
3
12
36
24
14
16
7
6
20
23
9
6
6
10
8
5
11
44
38
20
25
20
11
24
21
6
3
5
10
10
15
20
14
6
14
12
11
33
43
28
7
1
2
2
1
42
20
2
18
18
2
3
20
24
7
3
11
18
15
15
28
15
1
3
0
10
25
29
26
15
7
2
1
30
16
11
4
2
5
14
23
15
2
2
13
16
10
23
24
4
2
6
25
26
23
25
23
15
6
33
53
43
18
5
10
12
7
4
7
17
6
2
6
7
6
3
3
8
19
16
20
24
19
19
15
28
47
46
53
41
10
1
17
14
1
10
12
4
6
19
17
7
8
18
12
19
31
23
13
29
23
39
74
88
56
18
3
2
16
25
16
12
26
39
13
5
11
35
35
41
48
20
1
7
27
51
79
105
97
43
5
27
54
41
19
21
10
2
6
15
39
63
59
42
16
2
9
30
84
108
78
50
56
64
38
15
8
3
10
31
37
51
71
49
11
9
26
59
76
73
77
79
73
59
43
37
47
61
62
58
45
16
1
15
37
44
60
76
96
99
83
82
80
59
47
41
9
1
19
25
30
48
59
48
49
46
12
9
27
13
20
26
16
25
21
5
51
43
43
55
56
54
48
21
3
64
88
65
32
32
34
31
38
43
18
5
39
58
64
61
53
32
16
8
6
9
8
1
5
8
32
51
42
22
4
7
16
10
4
3
15
30
24
4
2
12
23
44
26
16
4
13
33
13
3
17
15
17
33
24
2
7
14
12
7
9
16
14
19
9
12
34
12
3
24
31
26
25
22
13
19
20
18
19
6
8
7
12
14
15
14
23
22
8
2
4
13
13
15
19
8
11
7
12
13
12
8
7
24
24
15
23
24
13
2
4
4
2
2
2
2
6
8
18
26
22
11
10
5
10
20
22
22
18
9
8
10
19
26
12
4
7
18
7
8
10
3
5
5
2
2
3
28
20
2
17
16
3
7
21
15
1
2
6
8
11
9
9
20
10
6
23
19
8
6
17
12
9
4
19
8
11
16
6
17
41
18
3
11
9
9
7
5
5
3
21
26
8
7
21
7
13
28
18
14
11
10
9
9
9
29
14
9
8
8
10
3
6
5
2
8
11
5
6
11
6
19
28
31
29
17
15
23
25
23
9
5
6
16
25
12
3
5
9
9
18
9
3
2
3
5
0
17
80
38
35
33
18
16
25
18
3
6
16
11
11
21
11
5
9
10
7
22
18
5
1
2
3
4
5
18
62
33
56
46
22
16
13
4
4
20
27
10
7
19
14
4
8
11
6
3
15
9
4
3
15
10
3
2
3
8
54
37
20
19
11
2
3
6
11
13
9
15
15
9
9
18
20
5
6
8
5
4
15
9
3
1
2
3
9
22
30
23
12
9
5
10
16
9
11
6
18
5
0
14
31
13
2
6
8
6
6
11
24
27
13
2
3
16
13
37
46
14
3
7
7
7
8
5
4
30
29
2
9
42
24
3
19
22
8
7
6
14
31
35
12
0
1
8
36
50
30
5
8
26
25
19
17
4
16
17
3
17
56
26
10
35
33
8
7
10
8
12
25
24
7
2
2
28
36
29
18
21
30
32
20
6
6
8
4
4
13
45
28
14
30
18
7
15
22
18
15
9
8
7
7
6
40
27
11
23
26
27
29
7
9
9
7
5
5
20
15
11
15
13
14
16
28
38
19
3
2
2
3
4
57
25
5
10
18
10
10
18
26
25
11
5
13
20
12
19
11
8
15
5
6
10
20
20
22
25
21
8
42
25
12
23
20
6
2
5
20
35
13
9
9
18
12
25
22
5
2
22
36
17
13
25
28
26
23
13
28
35
41
23
4
0
16
11
6
11
19
7
3
3
4
5
5
1
9
17
11
16
33
27
16
22
35
37
31
28
17
10
20
21
6
6
8
21
4
4
3
18
19
13
14
16
23
30
31
19
24
25
36
48
62
57
38
23
14
15
28
26
8
10
29
25
4
2
12
20
28
37
41
24
6
10
54
73
86
91
71
27
6
31
51
35
20
19
13
5
14
22
29
43
41
42
25
2
29
54
81
75
49
34
44
45
25
11
6
4
6
25
27
42
69
51
16
14
14
22
37
58
68
76
63
38
24
20
20
30
45
50
63
63
31
8
6
14
26
49
85
75
59
72
74
77
80
67
61
54
21
2
6
15
44
34
38
63
63
64
67
41
21
14
3
6
12
28
16
15
22
6
22
30
57
50
39
50
66
58
44
46
45
19
56
81
78
42
12
12
21
20
21
25
27
34
29
17
60
62
53
42
31
13
5
7
5
4
5
6
17
17
17
29
44
54
29
3
7
5
13
6
4
4
10
15
15
5
6
9
6
4
22
28
48
30
9
1
18
27
11
3
7
19
26
27
11
1
15
19
11
12
15
16
17
5
11
14
11
5
1
14
10
5
7
21
25
27
25
21
21
24
25
16
4
7
4
17
16
6
7
17
20
17
15
7
5
2
2
6
10
23
8
13
6
16
11
1
12
7
2
4
3
14
15
16
20
22
20
12
6
6
3
1
1
2
5
8
23
27
10
5
5
9
13
4
14
5
15
17
15
14
11
9
10
8
11
21
19
4
3
3
5
5
5
8
4
3
4
8
10
20
33
28
6
6
5
6
8
22
15
6
4
15
12
3
5
8
6
9
16
21
18
10
5
13
12
2
17
7
3
12
7
13
18
6
15
36
15
2
4
6
8
9
5
5
7
24
25
6
4
11
5
28
12
2
13
21
35
23
5
4
7
16
28
3
6
7
7
8
3
2
3
3
6
6
1
3
8
6
22
168
31
27
29
18
16
25
19
15
17
14
7
7
12
17
7
2
2
3
4
3
2
4
3
11
14
3
12
68
190
47
42
20
2
3
24
23
7
8
9
3
14
29
12
4
5
18
12
12
10
4
1
8
11
4
0
7
51
127
37
51
36
12
1
3
4
3
17
16
1
3
20
25
7
7
20
13
1
12
11
2
5
20
15
3
7
2
7
21
27
47
33
15
14
10
5
4
4
13
10
5
7
20
19
12
14
15
13
7
4
4
7
21
13
4
2
7
16
5
2
21
20
13
6
15
9
9
14
15
14
7
8
8
1
19
30
18
18
18
4
7
20
14
28
29
10
1
2
14
16
10
34
30
10
9
8
7
20
15
6
5
26
23
3
13
40
22
6
20
11
4
10
2
14
34
30
8
0
2
6
33
37
17
13
22
19
14
11
9
7
16
11
5
16
51
27
5
24
36
20
6
4
7
26
27
8
3
2
15
33
29
22
27
38
27
14
12
10
16
12
9
13
13
41
25
11
27
25
10
8
9
25
26
10
7
10
5
3
34
44
25
13
21
19
30
14
10
14
13
8
8
6
17
7
9
20
8
12
14
19
28
9
6
4
13
13
3
57
34
3
5
8
12
13
17
18
25
24
4
5
18
7
7
8
7
19
15
10
7
17
7
11
34
34
15
44
32
23
29
17
3
3
2
4
31
23
5
8
19
8
15
12
5
9
46
49
8
4
22
36
39
35
21
32
32
41
27
8
4
17
16
4
4
14
8
3
3
7
8
3
8
23
17
0
9
47
41
14
23
43
34
22
13
3
11
29
24
5
4
13
24
4
4
6
19
13
4
10
19
19
26
42
36
18
18
43
53
42
25
24
31
27
26
29
18
2
16
27
8
5
6
5
16
31
31
33
36
21
11
75
82
81
78
52
21
19
36
36
17
11
13
11
13
20
18
19
26
26
38
39
15
6
58
79
75
50
31
26
29
29
19
11
21
11
3
20
20
25
55
48
28
24
9
21
18
23
45
61
69
48
20
14
14
9
14
27
32
50
68
50
24
7
5
21
26
51
90
60
24
47
65
65
63
60
61
60
38
6
6
3
9
43
30
28
63
67
61
69
59
45
19
0
9
5
1
14
36
16
7
18
15
17
30
8
5
7
11
50
41
34
42
60
48
24
31
43
27
10
78
72
42
10
6
6
7
6
5
8
24
48
43
22
36
51
69
50
31
18
7
3
13
24
13
1
3
5
23
26
24
26
19
28
54
46
12
3
6
11
7
4
4
5
3
4
11
19
16
11
5
3
13
43
30
38
35
9
2
15
16
9
4
6
20
24
17
10
11
19
16
5
7
16
34
26
9
14
5
21
14
3
6
5
6
4
3
12
21
23
22
19
15
16
19
12
2
9
9
5
7
24
22
3
4
15
14
5
5
8
11
5
3
2
5
15
7
10
3
17
14
5
14
18
6
13
6
5
6
14
14
13
10
11
12
12
9
12
6
2
2
2
17
23
11
4
16
18
9
9
3
3
13
3
15
24
21
17
6
6
7
4
5
20
32
12
3
5
13
11
8
11
9
8
13
13
5
0
11
21
27
25
14
5
3
4
8
14
11
3
4
20
21
3
5
12
10
4
11
12
16
11
4
7
8
34
9
22
8
6
8
7
8
7
7
7
14
6
6
5
11
5
11
9
7
3
16
18
6
3
5
10
47
177
11
0
8
18
33
29
5
6
8
7
8
8
8
8
5
3
3
6
9
3
3
2
2
4
4
4
31
159
309
28
24
23
7
11
22
11
9
16
15
13
8
1
11
5
3
3
4
6
6
2
4
9
10
7
3
12
52
170
236
36
43
40
12
5
3
25
28
7
6
6
5
11
26
12
3
4
19
19
18
9
6
7
11
17
16
2
1
45
110
97
35
36
25
7
5
11
13
5
8
9
3
5
23
29
11
6
20
9
4
7
4
4
12
18
20
10
2
1
7
24
11
32
30
17
11
8
8
6
3
5
7
10
5
7
16
18
15
14
11
11
8
4
4
5
10
14
7
2
5
8
4
5
18
6
2
9
17
7
10
14
19
23
10
7
9
7
19
22
15
33
28
3
13
31
10
14
18
7
1
1
13
24
23
26
8
12
11
8
12
31
13
14
15
19
13
3
12
24
12
16
21
5
7
16
3
17
34
20
2
3
4
9
26
33
15
1
21
39
22
16
5
3
7
18
7
2
16
35
19
5
13
26
26
9
4
18
45
27
7
3
3
5
29
19
8
25
46
21
3
8
9
7
7
2
1
19
33
12
12
22
18
21
11
4
26
34
12
13
10
1
4
32
34
20
17
20
14
9
10
12
15
1
6
3
7
14
4
12
17
3
5
7
7
24
11
3
4
21
18
7
39
34
19
4
2
1
1
13
11
12
26
7
4
9
6
8
12
4
5
24
20
15
24
3
8
42
40
22
40
38
30
17
3
1
1
2
7
9
21
2
8
14
2
11
10
2
14
54
47
6
0
23
43
48
39
31
29
41
31
28
26
11
3
14
23
9
3
4
5
5
10
6
5
3
16
36
21
0
7
50
54
19
22
29
47
38
25
18
5
3
20
17
4
5
15
7
5
8
18
14
2
4
6
20
12
13
49
51
15
15
48
55
30
8
12
23
22
22
17
8
4
7
16
14
7
3
1
15
34
27
27
46
38
13
42
79
76
65
63
43
23
23
24
20
9
8
10
13
17
15
11
18
25
23
37
50
27
3
44
72
88
72
47
31
23
11
15
17
12
14
15
3
14
15
17
42
46
41
35
10
20
24
16
28
52
54
50
31
9
17
14
2
5
16
20
28
58
61
44
16
7
5
34
40
47
73
41
6
32
50
38
39
45
54
57
47
28
19
7
14
2
30
29
33
59
55
43
54
57
56
39
8
1
5
1
11
40
45
18
5
19
19
21
24
5
11
0
2
10
23
27
53
65
44
54
43
36
27
29
41
30
7
14
30
27
14
78
42
7
2
3
18
31
16
2
2
9
43
48
30
45
44
72
60
30
8
2
1
2
5
23
20
1
2
6
25
29
22
30
21
9
51
50
28
5
1
8
8
8
2
6
20
11
2
10
26
20
13
6
6
24
43
45
18
19
43
19
1
13
9
7
12
6
26
28
10
6
14
15
10
7
10
16
35
30
20
4
10
8
26
23
3
11
9
7
6
3
8
18
18
16
12
9
10
16
12
1
2
10
1
9
10
26
13
4
6
16
12
10
6
7
9
5
2
2
3
5
9
5
4
18
16
4
13
17
5
4
18
8
6
14
25
12
3
8
5
3
13
14
5
6
4
4
6
10
21
19
19
28
16
3
3
1
1
1
7
5
15
29
30
12
4
3
3
7
0
9
14
4
4
8
26
23
20
22
14
9
16
14
2
2
10
7
18
15
17
17
12
7
5
4
4
9
13
4
4
10
3
7
25
29
12
2
4
20
17
7
4
7
40
81
89
27
19
16
11
6
6
7
5
5
16
16
5
3
11
14
4
6
16
9
4
7
16
20
16
6
17
59
157
233
167
17
5
13
19
19
6
6
4
10
10
2
7
6
4
6
5
1
8
16
5
4
6
8
11
5
2
39
130
252
236
105
26
23
22
8
4
8
5
17
24
12
21
10
4
6
8
6
7
7
14
15
5
3
7
7
3
7
11
42
144
197
113
34
39
33
9
3
6
33
30
4
6
8
4
13
25
9
1
5
16
17
18
16
13
12
11
18
16
1
1
44
86
65
20
45
38
23
18
9
5
16
18
5
9
13
5
12
26
22
10
14
17
8
4
3
4
10
13
14
21
16
3
7
12
21
13
36
21
8
9
8
8
5
5
4
7
13
10
11
14
15
17
20
13
12
10
3
3
8
3
11
14
3
3
5
11
24
25
9
3
2
13
20
2
14
16
19
29
15
13
15
8
13
16
13
37
24
9
15
34
11
3
3
3
2
4
12
25
19
27
15
4
19
17
6
16
29
13
25
26
20
12
6
9
13
6
21
22
3
8
17
6
14
26
15
2
4
13
19
7
45
30
9
5
15
37
21
7
4
2
12
14
3
4
20
20
9
14
19
20
24
14
5
16
46
31
7
2
3
5
7
30
28
12
3
15
29
11
3
5
13
12
10
4
5
23
16
0
20
25
11
26
20
5
19
39
14
13
8
1
2
2
21
14
17
27
17
1
0
3
5
5
6
7
4
15
16
6
8
21
7
4
6
6
19
12
2
10
27
15
4
5
18
18
20
29
14
1
1
4
12
8
3
15
15
14
16
5
7
22
23
5
15
8
12
24
6
13
39
35
27
24
37
33
18
3
1
4
5
6
5
4
3
6
15
7
9
23
20
19
37
34
8
6
25
42
42
35
33
25
42
22
8
16
13
4
7
14
17
7
4
3
6
6
5
2
6
17
31
27
1
1
40
54
31
27
28
46
35
29
29
18
1
3
6
3
10
10
3
8
25
24
4
7
13
2
15
6
5
43
51
22
22
24
42
51
61
36
6
0
3
10
8
2
5
7
9
0
4
2
2
5
14
34
23
23
46
42
15
18
39
78
70
50
45
37
22
18
12
13
7
5
12
13
10
3
3
21
30
22
36
49
32
7
49
75
80
68
54
39
20
3
13
14
5
4
7
5
4
11
18
36
38
50
47
10
6
25
27
20
40
60
50
29
12
1
16
13
5
3
10
14
14
43
60
60
29
8
0
3
36
56
49
46
25
10
26
23
7
18
36
44
51
56
46
30
8
5
44
25
7
19
36
53
53
27
19
34
44
49
49
27
10
10
2
6
32
58
42
12
11
25
19
20
15
2
9
37
23
11
4
3
7
9
7
49
31
47
63
36
11
57
44
39
20
17
27
20
2
7
17
18
20
20
79
57
18
9
2
7
16
27
18
2
2
0
23
44
36
51
41
75
43
10
2
3
5
3
5
9
19
8
2
8
22
28
24
27
17
21
58
29
10
6
5
7
14
10
3
7
27
23
2
10
23
13
6
9
23
42
37
41
4
1
41
29
7
10
7
7
10
10
38
37
13
6
7
3
6
11
20
23
33
28
18
16
2
10
35
24
6
10
15
9
5
2
12
28
26
14
7
7
13
28
20
8
9
8
10
24
15
14
5
1
11
10
12
6
5
10
10
3
3
7
9
5
5
17
13
21
18
1
13
12
2
4
8
12
3
3
17
29
6
5
12
4
4
19
20
11
2
1
2
1
4
25
35
21
14
10
5
2
3
9
3
4
3
2
6
25
28
11
2
3
2
3
11
18
13
5
5
15
19
22
30
22
6
8
17
12
2
4
18
20
5
9
4
7
13
12
14
11
5
2
2
11
26
13
4
4
11
18
29
22
3
4
23
20
11
4
5
36
71
79
54
27
15
18
9
4
8
6
4
3
4
11
18
4
15
11
3
1
19
13
2
8
18
21
22
6
18
52
117
170
125
28
16
17
19
4
5
16
27
16
1
5
3
3
13
11
8
10
11
14
15
3
7
11
14
7
8
36
96
187
186
100
24
21
22
12
5
4
15
33
18
10
17
7
3
2
10
13
16
6
7
14
6
2
2
5
7
4
7
36
117
157
92
30
35
24
4
9
12
25
22
5
11
14
3
10
23
7
4
4
13
14
14
14
14
14
22
20
5
5
5
35
60
36
8
44
38
23
14
19
8
14
13
3
12
17
7
21
21
18
18
18
18
18
14
15
17
10
6
9
12
18
12
8
10
19
21
34
33
24
12
7
8
5
5
2
4
6
19
15
12
16
20
21
29
16
15
16
7
4
14
14
3
9
9
4
8
25
34
21
16
8
3
18
17
8
11
11
16
27
16
16
28
16
8
18
12
29
21
5
6
25
14
7
9
3
2
11
12
15
12
21
20
11
4
18
23
12
12
20
19
30
34
28
20
7
6
13
10
26
26
5
6
15
12
10
16
8
2
1
4
11
4
42
26
8
5
8
17
12
3
1
9
18
13
4
3
18
19
12
28
25
15
24
21
7
11
38
26
0
2
4
7
27
38
26
11
6
7
7
7
7
12
14
17
20
4
4
18
5
0
29
29
13
28
21
6
12
32
21
13
10
5
3
5
18
13
6
20
28
15
4
4
13
12
7
18
12
3
15
17
3
6
15
11
10
10
13
28
15
6
19
31
22
7
2
15
1
9
29
18
3
4
13
10
6
3
12
10
11
29
14
4
14
34
23
9
5
8
17
8
18
31
28
28
21
23
30
30
21
7
3
3
6
18
8
3
4
2
14
19
3
24
33
13
13
22
14
8
15
27
34
29
31
25
34
10
3
9
12
6
2
6
15
6
5
4
4
3
5
1
9
11
14
25
8
2
16
39
43
36
21
31
42
33
30
26
13
1
6
5
3
11
16
5
6
16
15
8
16
24
11
4
2
3
26
41
36
35
22
51
60
66
39
8
0
2
1
4
6
7
5
14
5
2
3
13
19
22
25
16
15
35
35
24
23
48
83
73
42
32
24
18
11
5
5
4
8
9
3
3
2
2
20
26
14
25
41
32
17
6
62
82
74
63
52
34
10
1
5
5
3
1
15
18
4
0
21
30
25
48
58
27
12
32
29
23
36
47
34
15
2
1
2
4
15
11
13
8
12
37
53
63
46
6
9
3
1
19
50
46
27
15
22
33
13
6
11
30
32
43
61
55
33
12
3
32
27
18
19
39
64
40
2
10
27
28
33
43
38
26
15
5
6
17
40
46
24
11
27
29
15
11
6
0
8
25
11
17
19
24
16
7
8
8
4
0
64
37
43
52
26
10
35
61
56
37
12
9
23
18
3
6
12
16
21
23
59
34
5
9
2
5
16
17
14
3
3
6
9
32
35
51
43
61
27
6
1
5
6
3
4
3
15
14
14
18
21
22
21
20
14
29
51
8
3
12
7
3
11
9
2
4
19
20
8
16
15
2
2
10
29
52
30
41
1
2
28
35
12
11
7
10
5
10
35
30
13
7
1
3
6
17
31
41
28
15
37
15
3
11
33
16
5
11
7
4
3
3
14
40
34
14
3
5
16
41
34
26
22
19
15
13
33
14
5
0
9
23
13
13
11
14
8
6
6
9
20
17
8
6
16
8
19
18
1
15
15
5
4
3
10
7
2
5
23
19
12
10
3
12
18
24
20
4
5
2
2
5
27
34
10
6
6
7
8
8
19
11
0
11
9
2
8
30
16
2
5
3
3
18
39
26
7
4
3
3
11
29
13
4
12
20
12
9
7
26
36
22
4
3
2
6
7
15
12
2
5
5
13
14
16
17
12
4
4
32
19
8
12
31
13
9
6
1
27
63
74
52
19
4
7
5
12
17
9
11
16
4
7
14
12
8
3
3
9
24
16
4
9
8
17
25
5
9
39
78
116
94
57
32
16
18
17
4
15
30
15
6
3
12
15
17
15
10
4
15
6
7
17
6
5
6
9
3
8
23
64
129
138
94
28
20
15
20
12
3
12
31
10
3
11
4
2
13
18
9
15
9
4
7
19
6
4
14
12
4
5
26
84
116
77
25
23
26
18
12
24
19
11
11
4
12
27
6
3
15
11
6
13
12
13
13
13
12
21
36
20
3
3
3
21
37
26
3
23
27
26
22
20
14
11
10
7
12
8
5
20
18
21
24
21
11
23
25
33
28
12
7
7
3
8
4
0
3
10
18
18
29
31
22
9
7
7
7
7
5
5
21
16
5
19
16
18
28
18
17
31
20
4
11
14
4
2
3
3
6
18
30
18
29
24
10
4
10
10
7
15
6
12
19
15
19
28
12
7
23
12
21
30
12
3
6
6
8
9
14
4
10
19
20
18
21
12
8
13
9
14
9
7
11
19
24
32
34
34
9
5
19
20
26
29
14
8
9
13
14
13
7
2
5
11
8
19
32
21
17
28
16
5
3
6
4
9
15
18
28
22
4
13
23
20
35
27
12
19
20
14
7
26
26
6
2
5
9
36
40
27
20
9
5
12
24
9
8
6
5
15
20
3
11
0
3
31
25
18
25
21
6
4
19
23
15
12
19
10
24
27
17
3
9
20
17
8
5
27
17
7
16
18
4
14
14
2
3
14
21
4
7
9
22
14
12
25
36
30
14
2
21
3
5
21
24
7
2
11
15
5
13
14
3
5
35
24
3
10
29
27
23
20
11
10
9
20
31
33
35
20
30
24
23
18
6
1
4
1
11
24
2
13
33
5
9
33
6
9
35
19
6
14
12
7
7
15
32
34
35
21
30
20
3
3
6
8
8
6
7
3
3
25
18
6
6
7
2
7
5
6
23
12
2
0
17
53
49
17
32
30
32
30
11
2
6
10
4
2
5
27
20
1
5
6
9
18
27
18
4
2
0
4
25
51
51
19
54
66
63
29
2
1
3
2
4
10
17
7
9
4
3
9
14
19
18
14
8
5
14
25
35
38
20
62
92
74
36
21
15
14
4
3
2
9
20
9
3
17
10
1
12
16
0
8
28
35
32
19
38
81
93
70
54
37
9
3
0
1
3
5
4
18
27
10
2
19
31
10
35
67
54
25
7
39
36
29
20
12
13
7
3
3
4
3
17
13
6
5
20
41
44
57
68
35
7
9
4
2
29
40
19
7
20
36
24
3
8
20
21
38
57
49
30
18
6
9
11
17
20
26
19
28
49
23
5
18
29
17
17
27
31
30
22
10
18
14
19
23
26
25
14
22
33
29
17
8
4
1
15
27
8
6
4
6
25
17
6
18
26
10
2
64
44
50
47
21
12
34
30
63
56
27
4
5
29
19
2
3
12
16
19
19
42
14
2
1
0
17
26
12
9
7
10
10
7
18
21
40
44
57
10
6
4
3
3
3
5
10
16
17
22
23
17
13
13
14
14
34
32
45
13
3
8
6
4
3
3
3
3
9
6
11
19
9
1
2
10
28
56
35
3
47
3
2
16
29
18
7
7
14
2
7
20
12
10
9
2
2
8
25
39
46
21
3
12
49
12
2
7
25
12
6
6
9
8
3
0
28
41
25
9
2
2
11
33
44
35
21
12
16
12
39
15
2
2
6
27
31
20
19
16
3
2
9
19
24
16
8
6
4
7
5
20
18
13
2
1
3
3
23
8
1
3
19
22
13
8
8
8
9
24
22
1
4
7
3
9
25
20
10
2
6
11
15
14
19
20
12
19
10
3
5
21
15
1
5
6
4
26
45
19
5
7
9
6
9
20
10
4
17
18
9
14
16
29
46
46
38
2
1
4
4
8
15
12
8
11
13
13
13
14
6
4
2
10
39
21
9
13
20
4
5
2
1
27
59
74
59
3
3
12
22
12
13
12
15
12
13
16
8
4
5
3
2
12
21
16
4
6
4
9
16
4
2
27
57
86
77
60
26
7
6
15
13
17
15
4
7
12
27
17
7
6
4
6
13
4
2
14
10
3
7
7
9
2
12
42
85
96
82
33
12
9
25
16
2
3
12
8
4
12
3
8
25
11
4
6
6
3
5
16
4
3
19
22
3
1
11
50
75
60
31
12
8
12
21
31
14
5
3
5
16
26
6
1
11
13
6
19
20
13
13
12
11
26
37
12
4
3
3
11
24
19
5
3
7
24
31
24
12
4
5
5
6
4
4
10
11
13
18
20
15
21
31
41
34
18
5
3
4
5
5
3
2
2
5
3
21
30
20
4
4
7
9
14
2
2
17
18
2
15
12
6
18
15
17
42
36
7
4
8
18
8
5
3
1
1
17
12
34
23
5
2
5
5
8
19
12
3
10
18
22
12
2
7
27
15
21
41
39
17
5
9
24
10
13
9
8
18
26
30
35
19
2
18
14
1
4
3
10
13
14
32
42
32
7
8
23
24
26
36
25
16
8
8
14
18
12
7
7
20
25
23
20
8
13
52
37
3
4
5
4
15
19
19
38
35
8
9
24
28
33
22
17
15
12
9
3
16
23
7
4
6
8
26
35
37
39
23
3
14
19
5
16
19
8
13
26
7
8
8
12
29
19
14
15
11
14
10
7
19
12
10
15
5
15
34
30
7
5
4
15
7
3
24
14
5
11
20
6
15
5
5
7
18
22
4
6
16
12
3
5
20
30
27
18
5
26
12
9
7
18
17
4
7
8
10
28
13
3
4
25
22
5
11
37
23
20
16
8
8
7
21
32
37
36
14
24
20
25
7
3
2
5
7
17
22
9
12
34
10
8
37
16
4
23
21
13
16
10
5
6
11
34
42
37
16
26
10
6
11
2
13
13
8
3
2
6
25
15
5
8
15
11
11
3
6
22
11
3
3
11
57
57
14
5
23
15
31
36
10
1
3
6
3
2
4
27
30
7
1
3
9
12
14
11
6
4
3
2
12
57
63
19
47
63
42
7
0
4
8
4
2
13
26
20
11
3
3
7
7
7
9
8
4
0
0
16
42
50
26
72
88
63
26
16
26
15
4
7
4
17
23
6
10
12
8
2
8
19
5
1
16
38
40
25
11
47
97
97
64
49
23
5
9
8
5
4
3
3
20
25
12
4
13
34
9
18
68
77
41
7
28
44
46
39
10
2
5
4
6
5
4
6
15
16
5
4
25
52
36
45
77
61
24
8
13
8
3
11
31
18
3
4
20
22
5
4
6
12
33
48
40
28
26
8
7
8
10
15
34
17
8
17
8
11
32
26
11
9
11
14
20
23
13
13
8
19
25
12
12
21
24
25
24
20
9
2
7
27
30
21
24
7
2
16
13
3
19
34
22
21
56
46
54
51
23
14
31
19
56
39
5
18
4
34
17
6
7
3
17
13
12
43
7
5
3
11
34
28
14
12
12
27
17
4
8
3
18
36
58
8
2
3
3
6
10
22
21
11
13
16
11
3
3
5
9
19
41
37
42
31
7
4
5
6
7
15
20
9
4
5
9
22
8
3
6
13
31
59
43
4
44
5
2
9
20
13
8
12
17
4
2
3
6
9
12
4
3
16
29
35
42
17
2
5
48
8
3
7
24
24
6
8
11
21
2
5
31
29
14
7
4
3
4
14
31
28
10
6
16
12
43
17
2
3
8
29
28
12
8
5
4
3
12
25
14
6
5
6
5
5
2
15
16
3
3
0
6
8
32
8
3
12
23
18
11
8
3
3
9
26
16
2
2
3
6
23
18
6
6
3
8
10
15
15
20
24
24
33
29
14
7
15
22
12
4
3
3
8
26
39
16
1
2
1
9
22
20
8
4
6
7
5
17
22
29
46
54
47
16
12
4
7
6
9
17
16
13
6
8
25
41
28
1
1
1
12
35
18
0
11
6
5
3
4
5
32
55
73
63
3
3
8
19
23
8
7
18
14
4
8
14
17
14
2
2
4
11
10
12
10
11
7
4
4
3
5
23
49
74
70
55
17
16
5
8
21
13
7
6
7
5
25
33
10
2
5
3
15
18
1
3
18
13
5
5
17
16
3
1
27
56
65
65
29
5
5
20
21
4
6
7
7
5
5
4
10
7
3
7
18
6
6
16
13
2
5
7
17
14
2
0
25
42
40
26
6
3
5
20
26
26
25
23
19
20
18
7
3
11
12
5
18
19
9
10
9
9
21
24
10
5
3
3
18
19
6
4
5
2
7
18
29
26
15
11
13
6
3
4
6
7
5
7
17
19
22
27
32
31
22
8
1
3
8
11
3
3
3
12
18
2
12
17
7
3
9
7
6
29
18
5
10
21
1
13
23
9
11
15
19
37
41
18
0
3
8
18
12
5
2
1
11
18
33
18
3
4
6
5
8
26
20
5
4
28
22
3
13
22
22
20
30
50
45
25
5
5
27
19
10
9
4
7
21
35
43
35
12
13
19
12
4
4
13
7
4
33
46
20
5
10
20
23
25
36
33
27
15
3
10
18
19
13
4
11
21
18
19
11
11
48
36
3
9
11
6
16
17
25
43
36
14
11
20
27
28
14
16
21
18
9
2
12
28
13
2
8
15
11
7
12
31
46
34
4
6
7
11
27
22
1
20
24
9
11
18
25
29
14
21
15
2
18
13
3
19
16
8
14
10
5
28
31
17
4
2
4
16
23
21
4
2
18
14
2
6
8
5
3
9
41
23
2
20
21
4
8
21
24
16
11
5
27
31
30
18
3
4
4
7
10
6
17
33
15
4
3
11
12
3
9
37
40
12
1
10
15
8
20
31
44
36
11
17
32
34
7
7
13
6
10
14
13
15
17
20
7
6
25
15
5
13
14
17
22
9
5
12
17
38
51
41
26
24
13
18
23
16
10
10
10
6
3
7
21
14
5
14
23
23
12
6
10
25
9
4
3
16
58
54
17
15
15
3
19
39
21
1
3
7
9
6
7
24
16
4
8
11
10
8
4
5
8
9
7
0
14
59
66
24
5
39
51
17
2
0
11
28
12
5
12
22
23
17
3
8
9
4
2
3
3
2
0
1
9
43
55
32
49
71
67
40
16
21
32
10
8
16
7
19
18
3
10
11
3
5
2
19
17
4
7
34
43
24
14
47
96
88
47
42
21
6
13
17
5
4
3
5
20
12
14
11
6
34
20
8
61
86
56
13
11
35
47
47
51
18
3
6
6
3
3
4
10
12
12
10
3
14
49
30
37
77
72
34
18
14
24
20
3
11
30
17
4
3
15
20
11
2
6
5
26
30
19
25
29
5
6
8
10
20
37
17
5
13
24
24
25
21
17
7
2
2
7
21
19
9
7
9
21
30
9
6
19
12
12
24
16
3
2
12
33
34
25
13
23
36
16
2
11
9
0
18
33
26
29
38
79
53
43
53
49
21
17
25
15
4
69
45
16
10
22
2
25
8
9
10
5
15
17
15
43
6
7
6
18
24
26
19
7
19
29
14
7
8
6
3
24
63
20
1
3
3
4
11
24
17
4
7
14
9
8
5
4
7
26
47
32
30
38
14
3
3
2
6
22
19
3
2
5
5
16
13
18
21
23
31
57
50
9
27
3
10
15
14
14
3
7
12
3
3
3
6
10
14
15
19
22
22
21
31
19
3
2
37
4
2
10
30
25
9
5
10
18
5
8
14
15
14
16
17
8
4
3
14
13
4
7
14
6
49
20
4
1
10
27
19
5
4
4
8
16
22
12
3
4
8
6
2
2
7
12
4
6
0
3
10
19
31
1
2
22
29
9
4
3
6
7
21
30
6
2
5
6
9
23
6
14
16
3
4
11
8
13
18
33
31
52
39
8
4
23
22
9
5
5
11
19
25
30
9
1
4
12
22
22
23
19
7
2
2
3
16
28
30
39
47
48
36
22
8
5
1
6
20
22
16
8
11
23
38
25
2
4
15
17
21
21
10
9
6
2
2
3
17
32
44
68
64
5
6
5
16
15
4
5
18
4
4
8
7
17
21
3
4
9
10
2
4
12
19
13
5
2
2
2
15
36
70
71
47
15
10
3
13
18
14
5
7
8
9
28
14
1
7
4
6
24
25
8
9
24
20
7
5
14
10
4
1
14
40
49
51
31
7
3
7
4
4
4
13
9
12
6
6
8
7
6
20
29
17
15
25
16
2
9
17
15
13
7
0
12
21
24
18
7
3
4
5
5
9
15
27
25
14
16
11
3
6
6
2
14
7
4
4
6
7
20
18
7
2
3
8
20
8
4
8
2
8
4
2
12
28
20
17
17
8
2
4
6
7
4
6
12
21
16
21
23
24
23
13
3
2
4
24
24
5
6
15
20
5
4
5
4
5
10
3
2
31
31
4
9
21
4
13
32
16
3
15
29
30
27
23
13
3
3
4
22
22
5
5
12
28
22
14
25
8
3
4
4
4
21
28
15
11
37
28
5
26
31
14
24
45
53
31
19
16
5
5
18
10
3
4
5
16
38
44
42
18
9
8
8
2
4
14
9
11
41
46
10
14
18
7
22
31
36
32
24
21
10
5
9
12
18
16
15
19
17
25
28
7
19
23
6
5
10
5
10
14
32
40
23
16
16
14
22
15
7
20
27
25
15
6
7
27
21
15
16
17
7
6
5
17
32
26
9
5
5
10
23
15
14
24
18
11
15
21
30
25
19
35
19
6
16
10
4
29
24
8
7
8
7
16
26
16
4
2
7
19
26
25
11
14
29
10
3
9
14
16
10
19
56
35
8
14
21
3
20
30
23
13
10
5
34
37
36
19
3
5
6
9
12
9
15
28
14
5
3
5
7
1
2
31
46
11
3
7
11
9
18
32
48
42
19
19
36
23
9
16
26
4
11
12
3
10
14
11
7
4
4
7
7
9
8
13
18
9
9
20
17
33
55
50
40
7
20
24
26
21
3
10
13
10
10
2
12
17
14
15
14
14
24
14
8
14
29
7
6
15
24
46
46
23
19
28
16
18
30
18
11
10
7
5
2
9
14
11
20
19
17
15
6
4
7
20
8
2
8
25
56
55
26
9
35
42
13
3
0
12
12
5
5
8
11
25
21
2
14
17
10
5
5
6
7
2
1
8
42
52
30
58
60
40
17
1
17
13
4
14
16
12
26
18
5
9
13
9
15
5
9
16
0
4
29
46
27
12
41
81
67
30
29
27
5
2
6
6
3
2
4
17
2
16
25
5
23
25
5
53
85
64
24
11
48
51
39
50
35
8
14
14
6
6
4
13
15
1
22
21
8
24
18
33
72
68
41
32
19
26
28
15
18
29
15
3
4
18
28
12
9
23
18
11
4
3
21
27
1
11
34
5
5
12
26
42
18
3
15
31
16
20
25
23
7
2
2
3
17
24
10
11
14
21
33
38
13
3
5
4
17
22
7
3
4
12
35
40
41
15
26
35
16
4
8
7
6
18
20
19
28
39
79
60
40
44
40
19
12
17
11
4
73
41
5
15
16
15
14
11
8
14
6
6
15
24
48
4
5
11
26
10
17
15
2
17
30
14
7
8
6
8
20
66
38
8
2
2
4
6
20
20
2
2
11
11
12
9
10
14
37
42
20
25
17
29
13
8
4
3
3
13
25
10
2
2
6
11
13
29
30
27
26
47
47
12
17
8
14
19
12
9
3
3
3
4
4
1
5
12
17
25
34
20
9
5
19
23
12
1
43
11
4
17
30
13
6
2
3
4
6
5
2
6
14
23
30
17
2
1
2
2
2
13
16
4
50
10
3
13
17
17
12
3
3
5
23
36
19
2
7
8
12
13
3
11
11
2
4
7
3
11
13
34
29
26
6
12
47
28
6
5
2
4
8
22
30
11
3
10
12
10
11
2
19
19
3
5
11
8
17
29
46
37
58
39
5
8
24
19
8
6
9
17
17
17
12
7
1
12
25
21
20
23
23
8
2
2
5
19
33
38
40
43
49
47
27
5
2
4
2
17
24
19
13
11
15
30
22
7
19
30
20
19
22
16
6
6
4
1
8
22
24
30
60
64
24
23
3
1
3
5
4
5
8
6
5
5
4
24
22
6
5
13
14
5
4
11
17
18
8
3
4
4
3
19
61
70
41
22
13
7
4
10
10
6
3
4
7
12
3
5
8
5
7
21
25
9
9
27
28
8
1
2
3
3
0
4
26
40
39
16
27
7
3
2
3
3
2
3
8
3
13
27
28
12
7
17
22
12
15
29
20
3
12
23
9
6
6
3
8
9
9
5
17
0
3
2
3
4
6
21
22
6
10
16
13
2
7
9
5
3
3
11
10
14
36
26
6
3
3
11
20
2
0
18
19
8
4
3
12
16
10
11
17
12
3
12
10
0
3
6
5
10
7
19
21
22
28
12
2
3
3
23
38
8
1
6
15
9
3
6
10
4
10
6
2
24
27
13
16
16
8
17
30
17
2
13
35
24
16
21
23
13
3
1
13
27
14
3
10
28
5
8
5
4
3
5
9
4
14
25
28
29
31
23
20
41
28
4
24
50
46
18
8
21
13
3
7
11
5
3
3
14
28
40
31
7
2
4
2
3
4
18
24
30
49
38
9
31
25
4
23
37
38
28
14
11
6
3
5
8
12
16
18
26
22
37
37
7
5
7
14
4
4
5
6
21
41
32
10
23
21
8
18
12
12
28
26
24
18
2
4
12
18
22
23
22
14
8
4
10
11
11
12
7
8
8
12
19
24
18
11
17
19
22
27
15
27
43
22
20
31
10
6
30
27
15
8
7
11
13
22
15
2
5
10
10
16
17
15
23
31
11
1
13
26
29
16
24
52
36
9
13
10
11
34
29
20
11
9
4
31
34
26
17
4
9
8
11
18
14
12
26
12
2
2
8
14
4
0
22
38
15
5
7
5
13
16
24
44
44
27
22
22
15
10
27
14
0
9
8
5
3
6
10
16
19
6
4
5
7
7
6
14
15
17
22
9
17
53
60
39
1
16
29
28
12
4
17
27
7
3
4
11
12
16
25
13
4
12
13
7
10
28
11
5
21
31
31
39
35
17
34
21
13
9
5
18
24
12
9
10
12
6
16
24
15
16
19
11
4
7
22
10
5
12
35
44
38
29
13
31
34
14
2
2
3
6
14
11
3
7
28
21
3
18
29
22
18
7
5
9
6
4
7
40
41
25
6
58
47
18
1
0
0
1
14
22
12
16
36
23
5
10
15
15
25
13
1
9
5
0
24
51
39
14
34
59
48
19
22
25
17
14
14
18
6
4
7
17
1
12
30
17
13
12
5
46
81
72
34
12
61
55
33
41
37
16
17
15
10
22
13
17
16
1
16
26
15
8
5
28
60
61
49
36
14
15
25
22
17
22
18
19
9
8
18
17
18
26
10
4
3
9
26
22
8
20
28
1
1
9
27
42
25
4
10
19
9
20
28
23
6
2
2
3
21
33
21
16
17
32
46
35
8
1
2
9
21
12
6
3
6
11
31
50
59
16
23
27
19
7
8
13
14
15
12
10
25
33
18
15
78
70
45
29
25
22
8
14
19
8
81
32
5
10
9
29
33
4
9
27
16
11
10
21
27
55
23
13
24
23
12
14
5
5
8
27
11
6
1
14
20
23
64
42
10
2
1
1
5
14
32
8
5
6
10
9
14
18
21
30
34
16
34
24
22
3
8
2
2
1
12
45
37
7
4
7
7
15
26
26
15
15
29
33
7
13
17
19
16
9
6
3
3
12
13
5
4
5
17
16
33
43
23
6
2
5
23
14
2
21
19
17
8
7
7
4
2
2
5
5
14
3
5
10
16
30
27
9
3
0
0
2
15
23
6
29
36
1
8
36
30
9
12
5
2
2
19
46
23
4
4
7
10
13
7
8
6
6
11
3
5
17
20
44
32
35
1
20
55
24
10
11
4
1
6
19
32
16
4
13
18
2
3
2
10
8
4
7
4
7
20
38
54
39
34
57
37
11
16
22
11
5
6
6
10
15
15
9
4
3
12
16
16
18
24
17
5
5
5
3
14
33
44
46
42
53
43
24
7
1
5
2
8
19
20
17
13
11
15
16
14
23
28
28
28
34
20
2
6
5
3
9
23
18
19
50
61
27
34
5
3
0
2
4
4
4
5
5
8
13
14
14
13
10
14
17
15
11
11
14
12
5
4
12
7
4
2
41
60
35
33
22
8
1
3
13
5
6
6
5
5
9
7
5
2
4
14
17
4
12
31
30
5
3
4
5
1
2
3
13
31
29
11
21
7
2
3
5
5
11
17
5
8
21
30
23
5
4
4
5
1
11
27
18
3
11
17
5
5
8
10
7
0
0
5
23
6
1
3
6
3
5
15
11
6
5
21
21
7
17
13
3
3
2
6
10
23
46
28
4
4
7
8
24
4
3
17
35
7
1
5
12
5
3
9
29
29
12
13
16
2
9
15
3
2
1
11
16
21
29
13
3
3
3
15
41
18
2
9
12
17
4
1
6
2
5
3
4
15
21
18
17
6
7
15
19
8
1
8
25
24
18
18
16
11
4
5
19
18
9
2
11
19
3
4
12
20
2
5
16
6
7
20
38
36
12
10
38
46
18
4
18
39
40
19
11
18
12
4
12
17
10
2
4
17
21
8
25
35
20
2
6
6
8
14
28
39
45
45
22
21
51
25
3
29
41
37
26
11
5
4
4
5
10
14
12
8
22
19
33
33
13
4
5
13
9
7
4
6
29
47
21
3
35
24
5
26
20
27
33
15
15
16
4
6
3
6
21
23
18
24
6
4
17
9
4
5
12
9
16
9
19
24
6
8
29
19
19
24
9
28
41
13
32
35
2
7
23
20
24
23
13
11
2
10
21
13
6
5
9
7
8
8
12
22
31
17
6
7
24
33
15
12
30
17
22
21
3
9
38
29
20
14
12
8
28
24
17
10
8
6
12
17
23
16
15
29
19
3
5
10
18
11
4
5
18
11
14
13
4
11
15
11
31
43
30
4
21
21
12
8
11
11
6
10
10
2
2
3
8
27
36
15
10
9
7
6
6
17
28
23
20
7
4
46
65
31
22
34
28
20
7
3
7
22
15
5
7
11
10
27
37
14
3
6
5
4
9
27
22
4
15
26
18
37
48
17
27
10
2
6
3
8
19
22
15
15
16
9
10
15
3
12
28
20
5
4
13
14
7
12
34
26
20
32
18
26
28
18
3
2
5
16
20
13
3
11
32
18
2
19
36
29
21
12
3
12
12
3
4
37
35
21
14
51
32
7
1
1
2
4
22
21
8
22
41
23
1
15
15
15
26
19
11
13
8
2
25
62
51
14
8
29
40
34
19
21
12
22
13
13
23
13
1
10
16
4
13
21
21
13
6
6
40
79
83
38
6
61
51
25
29
24
3
4
7
12
18
7
12
12
10
14
13
14
8
5
22
43
57
60
33
3
0
16
25
18
14
15
27
17
3
5
17
25
20
5
2
4
15
16
14
20
35
30
4
1
6
27
35
26
6
1
2
8
26
24
15
5
2
1
6
26
41
36
27
2
7
29
42
22
1
1
1
9
17
4
2
2
6
15
33
60
70
12
13
18
15
14
13
9
11
14
17
17
16
23
30
27
17
8
8
62
78
54
22
16
20
6
12
30
32
15
68
23
4
6
10
31
29
2
11
26
18
19
6
7
23
52
24
13
9
18
18
18
0
8
8
23
6
2
2
16
24
27
55
64
31
4
3
1
1
2
12
32
12
4
7
2
2
3
12
15
15
23
21
22
23
11
6
6
2
3
2
12
50
46
14
10
7
2
19
29
19
7
4
16
28
13
6
7
14
5
6
8
4
10
6
19
5
3
10
12
10
32
46
27
5
1
5
11
14
6
10
5
3
11
9
9
16
5
4
11
4
5
21
10
7
11
11
25
35
27
7
1
3
2
11
28
22
45
28
2
14
46
37
19
17
13
3
1
8
35
25
12
6
8
18
20
11
10
5
4
3
2
9
15
30
58
37
40
13
20
43
31
16
14
3
2
3
18
29
15
3
19
21
8
11
11
9
6
13
12
4
10
15
36
57
39
32
36
20
16
15
5
2
2
4
2
12
25
13
4
3
10
15
17
19
20
12
3
12
12
5
9
22
40
42
42
50
16
7
4
2
1
2
5
8
21
26
13
7
6
12
18
21
25
37
43
20
1
8
11
6
8
26
21
15
35
45
26
12
6
1
4
9
6
4
7
34
28
9
5
3
16
17
12
16
21
21
16
13
9
4
3
16
14
1
3
15
31
22
31
15
1
4
10
5
5
4
22
11
9
3
6
11
4
5
7
6
22
36
25
3
4
4
7
4
2
2
3
14
18
11
19
11
1
5
8
5
7
12
2
11
20
17
8
6
5
4
3
2
16
27
16
8
7
7
5
4
7
8
2
3
4
4
31
10
1
4
12
5
5
8
13
8
5
19
18
8
10
8
2
2
3
6
12
26
38
14
3
8
7
4
21
12
9
11
6
34
19
1
5
6
3
4
6
31
42
11
5
20
9
10
24
10
1
1
7
14
17
21
7
5
6
5
7
22
13
11
14
9
19
14
2
10
8
4
3
3
18
23
18
11
1
9
15
6
10
12
1
11
30
25
16
7
7
10
8
13
8
2
3
4
5
10
9
21
32
8
7
14
4
19
20
30
25
6
10
49
37
12
16
10
18
37
32
24
18
6
3
8
18
18
2
3
21
21
22
20
25
28
8
3
1
15
34
29
32
44
31
12
37
56
18
4
31
36
32
32
23
6
5
5
9
16
17
5
3
8
9
17
16
14
5
5
12
6
10
9
8
30
50
14
11
43
19
8
32
30
35
32
9
6
8
7
9
2
2
20
11
7
13
10
14
14
4
4
8
15
13
7
3
11
26
1
11
42
15
9
26
10
25
33
9
31
29
5
10
16
7
28
27
10
6
8
24
29
13
2
3
6
16
13
9
13
23
24
19
25
10
6
21
7
5
12
8
23
17
4
7
28
28
21
16
16
19
23
16
13
10
2
6
15
19
21
11
14
30
27
10
14
11
10
24
11
2
6
7
15
15
2
16
21
9
17
35
32
4
19
25
6
2
2
4
8
12
8
6
7
5
8
34
45
18
12
9
7
12
10
27
39
25
18
10
1
39
62
23
41
37
5
2
3
2
3
11
16
12
7
6
9
27
37
15
2
10
5
6
13
28
31
11
8
14
10
41
58
19
25
6
3
9
7
9
20
22
14
13
17
13
13
13
3
15
35
17
2
2
14
15
4
7
19
12
18
41
26
9
15
14
11
14
16
18
17
11
8
21
39
21
1
20
34
20
14
10
12
13
5
1
12
36
32
20
22
38
24
5
3
12
12
3
26
23
7
21
34
20
14
20
10
8
15
17
17
16
7
5
35
70
53
9
14
26
28
25
26
15
5
23
27
13
17
6
2
17
17
11
15
11
12
12
3
6
30
72
89
43
0
42
38
19
15
6
2
11
11
3
2
2
4
7
15
17
7
2
3
11
22
23
51
74
38
6
2
3
9
31
21
5
6
18
18
5
4
13
24
17
3
3
7
11
10
8
28
49
36
9
2
7
26
26
16
1
4
6
5
25
21
5
5
4
3
7
26
43
45
34
3
2
11
29
11
4
7
9
3
12
2
2
5
18
19
27
57
63
3
8
11
7
9
14
17
15
11
16
27
26
20
25
21
19
7
5
67
59
49
39
39
72
55
21
13
19
6
13
22
19
12
47
4
3
5
10
19
14
7
18
15
10
16
4
6
13
54
24
12
3
11
18
10
6
5
7
18
13
4
3
6
11
26
37
46
50
19
6
8
7
3
3
14
23
7
4
9
7
4
4
5
11
7
17
32
20
25
10
7
11
14
6
8
13
34
32
19
15
7
3
19
31
11
1
2
6
25
28
3
4
2
3
5
8
16
17
15
12
7
4
12
8
5
21
42
31
5
1
3
4
22
23
21
15
16
17
16
7
14
5
4
15
8
9
21
10
9
11
7
18
39
44
17
1
2
2
7
27
36
56
20
16
14
36
37
16
10
5
4
3
5
9
8
6
10
13
18
16
14
13
5
5
3
4
5
6
34
71
52
43
27
13
22
23
19
15
7
4
3
19
27
8
6
14
13
12
11
15
11
7
8
5
7
18
1
19
48
41
30
33
22
18
13
10
7
6
8
3
10
29
11
5
6
12
22
14
17
20
16
6
6
6
5
7
13
22
25
31
40
13
6
9
7
6
4
0
1
11
22
13
5
4
11
16
15
21
34
38
19
1
5
7
5
8
24
20
12
16
18
16
15
12
4
8
21
9
2
12
47
28
2
2
4
15
26
10
13
24
24
16
14
11
5
4
10
13
6
2
1
3
5
18
20
4
4
6
4
5
6
28
13
3
4
8
19
11
8
5
4
28
34
19
10
4
3
3
2
1
1
1
4
6
4
31
22
6
7
4
7
8
12
3
7
5
8
10
19
6
16
17
4
15
21
9
10
6
6
5
4
4
4
10
22
18
7
27
22
12
7
16
16
11
3
9
18
5
13
11
7
7
6
16
16
5
7
14
17
21
7
10
15
2
4
28
28
18
6
0
25
21
3
3
5
3
8
4
15
41
17
2
14
10
6
27
21
2
2
10
16
9
12
2
10
13
3
4
12
19
19
6
2
23
19
1
18
18
12
8
3
15
23
15
7
4
10
17
8
24
24
5
8
33
28
12
13
14
16
14
4
2
13
17
8
2
23
20
22
25
5
8
10
6
32
21
13
19
6
11
50
27
11
25
10
7
35
36
29
20
8
4
3
13
20
4
2
11
10
28
18
19
25
11
4
7
27
44
19
12
32
20
10
37
40
15
13
24
27
24
33
39
22
5
3
8
18
17
2
3
5
9
28
4
2
13
12
6
5
11
14
8
6
28
45
18
19
37
16
14
33
30
31
32
20
7
3
4
12
1
4
18
9
3
4
11
10
9
7
5
7
25
12
5
6
6
20
28
5
20
48
16
6
22
12
28
32
11
21
15
2
16
6
6
32
24
4
4
3
14
32
24
7
4
7
9
17
13
8
15
20
14
17
46
37
7
3
10
5
16
15
15
12
2
5
17
19
19
11
11
25
27
13
6
14
24
19
14
11
10
9
4
5
20
24
24
40
33
5
12
11
8
10
6
11
11
7
20
22
9
10
26
34
27
1
10
26
17
1
7
7
6
16
5
3
13
12
7
33
45
18
4
5
10
14
14
32
36
18
19
13
7
34
48
22
41
41
9
3
8
11
12
14
18
22
13
5
4
18
30
18
11
8
2
6
16
27
35
21
10
3
6
44
60
22
24
10
2
6
9
13
22
28
22
11
14
19
20
19
10
25
36
13
3
4
15
18
9
0
3
10
29
50
37
7
9
5
4
8
24
24
22
16
9
10
27
39
18
7
26
31
10
2
2
8
11
6
4
15
38
35
20
21
10
17
14
11
10
1
2
25
27
11
15
17
11
21
25
7
3
2
7
9
7
3
11
41
70
51
5
12
25
20
13
18
15
2
23
36
18
12
6
6
21
16
13
13
3
5
9
7
7
15
58
90
55
2
24
12
7
6
6
5
15
8
5
2
1
2
1
12
27
16
5
10
25
23
15
40
83
57
1
3
5
9
32
22
5
2
6
5
6
11
17
20
10
5
6
10
14
16
18
35
55
46
30
22
20
20
15
7
5
12
15
3
24
19
2
2
3
2
3
19
44
52
40
4
3
3
19
8
5
13
19
2
4
1
3
8
31
20
21
39
44
3
7
8
5
1
11
24
24
9
12
33
30
15
21
17
16
13
9
91
74
70
63
54
46
19
52
48
26
22
17
4
9
18
17
22
23
3
0
2
8
12
3
11
24
13
7
4
4
2
21
57
28
11
2
6
7
5
4
6
6
9
20
9
4
2
5
21
34
33
34
24
2
11
6
4
6
12
16
14
5
8
19
3
7
3
0
3
18
44
26
33
10
5
8
19
9
7
4
15
19
17
12
5
3
12
28
15
0
2
5
27
35
14
8
5
4
3
7
16
13
12
9
6
11
7
6
5
2
10
30
30
12
1
1
5
25
34
27
21
21
14
16
7
13
18
14
15
8
6
20
16
6
7
6
11
34
44
14
1
1
1
5
24
41
57
27
5
11
21
8
10
8
11
13
5
6
3
5
7
8
8
6
19
13
3
1
2
5
6
2
28
71
60
41
28
4
2
16
7
13
9
4
6
16
16
3
5
12
9
7
10
6
9
6
2
3
23
25
6
2
31
41
32
36
21
13
12
17
11
7
8
4
5
24
18
5
5
7
11
9
9
15
27
11
3
3
8
12
12
3
7
23
30
23
2
8
18
17
5
5
5
6
6
10
3
6
18
16
15
17
20
21
11
7
3
2
6
18
24
17
10
7
4
4
17
3
3
13
12
6
4
8
33
17
6
5
4
18
21
18
18
18
19
11
15
15
4
6
13
12
13
5
3
3
3
18
21
3
3
4
4
7
8
18
15
8
9
22
20
8
17
6
2
38
38
14
21
11
3
4
3
2
2
2
4
5
4
32
25
7
5
6
13
15
2
4
3
5
5
19
17
6
18
20
2
26
30
3
12
12
4
5
4
1
4
16
29
24
10
20
14
11
7
10
16
18
3
5
21
9
6
13
5
9
6
20
9
5
7
9
8
10
12
21
14
3
4
27
33
13
1
6
14
12
5
5
8
4
11
5
6
25
14
2
8
7
5
19
20
2
4
25
13
2
18
22
19
12
3
3
15
32
26
6
6
30
13
1
23
26
23
12
5
9
23
13
9
3
6
19
16
23
24
2
12
34
18
14
25
17
9
12
4
3
22
30
10
2
28
21
13
18
4
12
15
5
26
25
2
17
5
5
40
29
11
24
14
12
35
27
19
24
12
3
1
5
19
12
7
15
14
27
21
15
12
3
13
11
24
41
11
5
31
20
6
23
26
23
19
20
24
17
24
41
33
11
2
2
13
22
7
3
14
16
22
3
3
10
6
8
20
17
8
10
11
24
41
25
8
23
27
21
21
20
21
29
31
16
2
5
18
10
8
20
19
15
6
1
6
6
2
4
17
22
5
5
12
13
19
32
18
18
36
14
7
21
11
32
46
26
14
7
8
15
4
11
30
19
5
8
9
17
25
11
2
5
12
13
16
12
10
15
15
9
13
47
49
13
1
1
13
33
25
13
10
10
5
8
18
19
10
13
23
32
5
2
4
11
32
27
11
3
2
5
4
3
3
17
27
50
44
13
1
6
18
21
9
13
14
10
18
19
9
14
27
33
25
4
10
30
25
3
3
9
2
12
13
4
7
11
8
27
44
19
5
4
20
14
10
25
21
16
25
20
14
30
34
26
34
28
9
4
7
13
5
4
18
31
21
9
8
12
25
23
7
2
3
6
11
21
20
20
17
0
7
38
53
30
17
28
7
6
7
4
7
26
32
13
9
22
25
24
24
24
23
9
2
5
18
15
13
9
4
8
38
53
38
11
25
10
4
10
18
19
19
18
12
10
21
31
16
14
26
21
10
3
2
2
1
3
5
11
38
46
27
12
7
8
8
15
11
2
4
21
30
16
12
12
1
14
25
11
3
2
3
5
4
2
9
34
65
57
17
7
25
23
7
3
10
6
9
18
14
13
6
9
25
14
16
12
4
5
17
20
14
5
39
83
70
20
9
18
5
3
5
7
6
12
8
3
8
9
6
2
4
25
19
6
9
23
26
11
30
75
73
18
4
3
4
7
16
23
9
4
3
6
17
23
25
15
6
9
12
14
15
22
32
40
53
47
20
28
26
10
2
3
4
2
19
21
6
28
18
4
2
4
6
3
13
45
62
50
4
3
11
16
9
3
6
14
4
3
1
2
16
36
28
22
25
30
8
16
6
9
4
4
15
24
10
10
30
22
11
26
13
18
22
14
74
76
82
74
60
55
7
22
32
32
27
13
7
5
13
25
40
20
8
4
4
6
7
8
22
21
16
13
12
10
20
42
50
30
12
4
2
2
5
11
14
2
5
15
13
2
5
21
27
22
31
33
22
16
9
9
5
1
3
20
20
9
5
16
14
12
9
5
5
24
45
25
52
21
1
2
11
13
6
4
3
15
17
13
6
6
7
20
23
8
6
9
32
39
20
2
15
6
3
5
15
17
6
6
4
11
14
8
4
4
3
12
28
25
11
5
9
20
32
36
20
26
4
5
8
3
17
16
5
6
5
19
14
4
4
11
20
26
25
8
4
4
2
2
18
45
58
33
5
4
13
11
3
11
13
4
6
5
3
4
6
9
11
11
32
10
6
5
7
7
6
1
24
62
55
40
18
4
7
17
9
4
14
7
5
4
4
3
2
10
14
19
11
16
12
7
2
6
27
25
1
4
23
38
32
33
16
10
15
18
12
5
5
6
4
14
14
10
8
4
2
2
3
6
32
21
3
4
13
16
14
3
0
18
26
37
7
6
22
17
7
8
10
9
8
6
4
5
15
15
15
16
10
12
9
8
6
4
17
28
19
10
7
7
0
0
34
6
3
4
2
3
3
11
14
15
17
16
14
9
10
26
29
17
9
6
16
17
4
20
20
8
18
8
1
3
4
4
23
7
3
2
3
3
4
4
9
16
19
19
29
17
0
20
19
4
40
32
7
23
16
2
2
2
3
2
2
3
4
4
17
14
3
3
2
14
18
2
5
3
5
6
18
17
7
11
14
3
33
33
5
9
17
6
7
6
3
4
14
21
17
11
10
5
3
3
5
16
21
6
17
19
4
12
13
12
14
3
9
11
6
3
5
3
10
22
19
8
4
5
19
20
4
4
19
8
10
7
5
8
7
6
3
9
21
9
9
9
3
12
14
13
2
9
29
7
4
26
35
19
10
7
6
9
21
20
16
20
31
3
4
23
24
22
17
3
9
7
7
8
7
5
17
24
24
14
1
20
31
10
14
34
19
0
9
9
3
18
30
15
2
30
17
2
12
5
11
18
4
16
19
0
20
17
6
29
38
14
17
12
21
36
17
7
22
14
1
1
11
18
14
15
25
16
17
17
3
2
4
21
17
4
27
19
12
32
20
3
12
27
27
20
14
22
16
15
30
30
12
2
3
15
21
6
8
28
26
18
8
2
9
4
10
31
12
3
19
25
23
32
25
4
11
42
23
11
11
16
27
35
19
4
9
17
18
14
18
28
34
16
4
12
3
6
11
9
9
4
4
12
18
16
31
28
5
11
15
13
11
9
31
51
34
10
4
8
13
11
11
19
20
12
10
8
16
8
6
4
7
12
11
14
13
10
13
18
19
9
23
29
9
4
0
20
46
36
17
5
6
2
11
13
13
14
17
21
23
1
3
12
22
28
14
4
7
5
3
2
3
9
21
22
36
40
13
3
6
27
22
14
18
13
10
11
10
11
25
31
26
15
7
19
30
14
3
5
17
4
6
8
3
5
14
10
23
43
25
3
5
13
10
6
16
9
16
27
12
18
34
31
20
28
7
4
2
4
19
11
5
9
27
11
9
14
15
25
31
12
1
2
6
9
12
4
14
18
2
8
34
41
31
13
30
14
4
3
3
3
8
26
10
9
25
23
21
24
14
6
11
7
5
15
10
12
15
4
7
34
46
33
3
25
16
5
6
11
14
8
10
16
11
19
24
17
20
19
9
23
15
3
11
10
1
4
4
30
58
43
11
11
7
10
6
3
3
4
17
32
14
10
11
4
13
20
13
16
8
5
22
16
2
4
22
60
79
50
13
12
11
7
3
13
12
2
9
5
13
1
3
15
13
17
15
1
4
17
33
24
5
27
72
85
53
6
13
18
3
3
5
20
34
20
4
5
6
5
3
3
21
12
2
4
9
20
12
23
59
71
31
13
2
3
2
14
21
6
4
4
5
19
30
29
13
11
21
15
25
32
31
41
41
47
45
15
15
16
6
1
8
14
4
16
25
12
28
21
6
6
12
17
2
14
42
69
7
17
17
16
15
3
2
4
8
9
3
8
27
33
37
46
29
23
12
21
19
8
12
12
4
1
10
9
8
24
14
18
39
3
14
24
26
53
20
38
48
67
82
71
53
49
47
36
10
11
19
25
25
7
2
10
12
26
45
37
27
25
26
6
2
4
9
16
17
14
6
3
4
18
33
52
2
21
37
25
13
4
2
2
5
10
11
0
10
12
4
11
3
26
34
29
4
29
40
24
21
11
7
4
1
2
16
26
14
9
8
12
28
21
9
5
30
39
18
56
43
12
3
10
18
5
2
4
16
22
17
12
12
11
13
25
16
8
12
30
42
30
8
12
10
12
4
4
1
15
18
6
4
5
12
9
6
11
14
10
22
25
17
13
10
13
30
51
11
8
13
4
10
11
4
6
17
21
18
18
8
8
8
11
25
15
11
9
9
6
1
2
14
54
62
18
5
7
27
28
8
3
4
3
14
11
5
7
22
26
24
22
18
5
3
18
11
8
3
4
34
53
44
13
3
16
27
9
6
9
8
7
7
4
3
4
5
25
29
20
15
11
5
4
9
12
8
5
15
22
32
31
23
12
20
23
12
6
4
7
11
14
17
12
3
2
3
14
8
2
13
29
10
3
2
13
9
8
3
3
17
24
39
10
4
19
12
6
15
32
22
11
11
10
5
4
3
15
20
11
10
11
14
10
3
17
20
7
5
8
7
5
7
43
9
3
8
7
5
7
25
9
11
27
13
12
5
1
26
35
13
11
9
21
19
6
22
24
4
16
9
2
11
8
6
16
7
8
14
8
4
9
1
2
23
18
12
24
17
1
17
19
6
28
14
11
23
6
7
22
5
3
6
5
16
3
1
5
14
22
6
6
15
33
9
5
3
6
8
12
23
10
6
6
2
19
14
9
5
14
5
13
6
3
7
8
6
5
5
7
9
3
4
7
19
23
16
17
14
12
20
10
17
27
10
4
8
7
7
7
8
16
17
8
4
5
9
17
8
4
3
16
17
18
6
5
10
10
2
5
11
26
31
13
2
11
22
20
11
3
7
22
5
5
29
31
13
4
7
10
6
5
5
13
19
23
3
7
15
11
11
18
15
17
23
21
12
2
7
21
29
32
15
3
19
24
5
16
31
15
3
5
17
7
8
22
22
9
38
16
5
7
7
6
20
9
10
12
9
20
10
0
30
40
21
16
11
22
35
15
6
19
12
2
3
18
18
7
16
27
13
18
15
5
5
2
18
22
6
10
29
27
24
12
4
17
33
31
16
13
22
19
16
21
21
12
2
2
17
18
4
10
29
20
15
10
4
18
7
6
23
6
1
29
43
16
16
20
2
19
44
12
0
12
18
26
31
19
11
9
13
20
17
11
25
31
11
8
5
6
6
4
9
5
1
9
28
22
25
30
8
7
18
6
1
8
24
41
30
9
4
7
16
18
9
9
19
22
11
1
9
5
3
4
5
6
4
7
12
11
6
24
41
26
3
3
11
4
1
19
39
31
17
5
3
2
4
4
2
11
25
19
7
11
14
14
10
4
4
4
9
11
11
1
5
33
35
8
15
28
10
4
15
20
15
13
19
9
7
8
3
7
32
33
19
6
15
18
15
6
2
15
16
4
9
12
2
12
23
12
21
44
31
4
3
4
5
10
12
9
18
13
3
23
53
35
11
15
2
4
2
4
19
10
8
9
14
4
8
19
18
25
35
21
2
2
4
6
5
4
12
9
2
16
38
38
24
3
3
15
13
10
8
7
10
4
5
4
9
25
18
10
17
10
5
12
18
2
9
10
11
15
2
4
25
40
28
2
14
10
5
7
6
9
3
9
25
10
9
17
19
24
9
8
37
28
9
14
32
9
8
2
21
64
61
20
10
6
17
13
5
9
7
8
28
9
9
22
14
18
21
21
28
20
7
16
34
12
1
11
52
100
89
32
10
5
3
5
12
12
16
12
2
22
15
2
5
9
20
16
8
10
16
32
25
4
25
64
89
77
10
3
2
3
2
4
18
35
19
4
4
4
4
3
4
15
5
5
7
5
10
14
22
44
57
24
11
3
4
23
20
2
4
7
5
10
23
23
16
22
23
9
19
29
33
39
40
42
12
2
3
9
10
12
17
5
10
26
13
20
17
3
6
6
8
13
31
39
64
13
26
20
20
16
3
3
1
12
12
2
15
29
27
47
69
44
20
15
23
24
9
5
10
18
10
1
2
11
22
16
31
48
24
49
61
43
25
23
32
32
34
52
65
54
39
35
31
20
20
7
49
47
23
8
12
18
19
11
5
9
11
25
48
39
17
28
32
39
13
1
6
15
15
13
8
3
2
2
15
34
53
46
15
2
24
29
19
8
1
4
4
11
18
3
4
4
2
1
8
6
25
42
47
18
1
2
30
49
25
12
6
3
4
2
10
28
25
12
12
15
7
20
23
5
8
28
30
29
17
6
43
50
17
9
9
7
6
3
8
33
32
20
18
18
8
6
16
13
10
7
21
46
44
14
14
17
9
2
10
9
11
21
8
4
11
1
10
1
8
17
11
18
21
13
9
8
12
32
63
4
3
19
6
9
30
32
10
12
23
7
2
8
13
11
7
19
8
7
6
9
6
1
2
16
64
68
14
2
15
29
30
26
13
3
5
12
6
2
16
33
31
21
9
4
5
3
20
18
3
1
18
47
46
32
15
10
35
25
8
13
11
3
10
8
5
4
4
9
33
33
12
10
5
5
13
7
2
5
17
31
19
20
26
19
24
34
23
4
2
5
9
18
20
21
15
4
3
3
11
9
21
19
13
13
5
4
8
15
5
11
7
10
17
26
10
11
12
6
1
16
46
30
12
9
9
12
12
5
4
24
11
11
16
12
5
2
8
10
2
4
6
7
11
22
30
8
4
6
2
2
17
40
14
13
14
12
15
24
6
15
31
9
12
19
17
9
2
14
19
7
11
8
5
6
4
15
5
7
19
18
4
7
19
6
3
16
13
3
8
20
3
13
12
5
11
10
21
24
4
5
15
15
5
9
11
21
2
3
4
31
30
5
6
12
32
16
14
12
11
11
4
12
12
2
4
6
6
8
21
14
3
4
5
8
6
8
10
3
3
7
3
12
8
4
9
16
14
13
11
13
17
14
6
18
28
12
4
9
7
8
12
11
15
10
5
5
5
6
9
10
2
5
15
11
7
3
4
16
10
4
7
10
25
37
9
0
21
30
31
20
6
1
10
6
2
17
14
7
6
6
7
9
10
4
6
15
22
6
5
5
4
8
20
22
22
31
28
10
3
13
26
36
47
24
5
9
17
4
15
20
10
3
6
21
12
3
12
21
16
45
21
5
3
3
7
27
21
10
9
6
6
6
13
28
35
35
25
6
14
31
21
10
14
12
2
5
22
15
1
14
31
14
29
18
4
10
4
8
21
2
2
29
28
4
7
21
25
33
32
16
10
18
24
24
16
14
13
3
2
14
15
2
11
16
4
11
2
2
27
24
2
10
7
3
36
41
8
8
23
21
28
29
3
5
19
21
19
16
13
13
5
4
15
14
5
14
10
6
2
2
4
4
8
12
6
2
10
34
22
14
12
10
3
9
4
5
9
15
19
15
11
6
4
16
25
9
2
16
23
10
3
4
17
12
6
7
3
2
14
17
10
23
52
43
9
2
4
6
2
8
15
14
10
5
3
12
21
9
3
4
28
20
8
5
4
4
6
4
3
22
30
7
17
54
46
4
7
19
5
4
18
14
5
8
11
5
3
5
2
7
29
34
13
14
5
2
9
13
4
5
30
20
6
22
25
12
20
45
29
9
3
13
7
16
19
16
10
3
2
33
70
43
4
12
6
10
10
2
4
4
5
18
4
1
13
17
18
25
30
25
12
3
12
13
19
19
9
3
4
26
53
48
20
4
3
12
6
11
15
4
6
12
4
6
8
14
9
5
7
8
2
10
13
4
10
19
9
8
4
9
25
41
28
2
9
5
3
15
6
5
2
20
29
4
5
19
27
25
3
7
37
26
7
13
31
17
12
4
17
69
77
35
5
5
17
18
5
7
11
4
25
4
8
29
23
22
23
16
28
27
11
22
35
20
3
3
41
104
109
50
11
8
6
6
6
13
16
2
2
18
24
6
2
12
22
14
15
16
18
29
17
3
25
55
80
81
12
3
3
2
4
4
6
13
10
11
9
4
6
6
3
4
14
17
8
7
8
13
26
39
41
15
16
12
15
22
7
4
8
11
4
8
11
13
23
27
15
1
5
17
30
35
38
38
8
2
6
16
4
6
12
3
8
20
4
8
9
2
1
2
9
33
41
39
52
9
23
26
24
13
6
13
19
10
10
4
21
24
30
56
73
51
12
22
29
10
5
13
9
6
12
8
15
26
28
42
23
43
48
37
32
31
44
37
25
37
44
38
30
28
25
22
25
42
49
34
12
10
23
20
15
9
7
7
24
49
42
19
38
39
34
6
2
6
14
11
9
8
8
11
2
13
25
45
43
22
11
35
28
14
1
2
2
4
14
17
6
5
8
12
6
3
9
16
47
62
35
4
1
29
48
23
10
4
3
2
7
33
36
21
8
10
26
9
9
13
5
10
24
25
36
21
3
28
41
15
7
17
7
9
6
16
39
34
18
15
10
1
4
5
10
10
5
10
51
53
24
15
5
11
13
7
7
14
10
18
10
4
17
9
11
9
12
6
8
14
15
11
5
4
13
34
61
55
2
2
19
10
9
19
36
15
4
5
7
4
9
23
19
22
9
6
6
4
3
2
0
0
21
64
66
26
12
0
17
15
17
26
15
6
8
11
3
7
24
23
24
17
2
4
3
3
16
15
1
5
27
46
37
21
10
18
19
35
16
6
15
13
4
6
7
3
7
7
11
31
31
18
16
3
8
29
18
1
4
21
33
14
5
10
19
33
41
15
8
9
16
8
15
16
17
12
7
13
9
20
29
20
15
4
10
17
6
1
2
15
23
8
4
10
29
7
10
17
11
10
5
15
37
24
8
8
6
9
17
15
6
14
9
4
6
6
5
5
2
4
13
16
5
3
10
32
10
3
5
4
3
6
30
41
19
5
5
7
13
15
3
12
21
3
11
23
7
7
8
5
7
10
13
4
7
6
7
18
3
18
24
4
4
8
16
4
3
4
7
6
3
18
18
12
7
3
10
11
10
13
6
3
5
14
15
18
28
17
7
8
6
28
24
5
3
10
24
25
22
15
8
4
3
17
17
6
9
8
7
7
11
9
5
3
2
6
11
11
11
12
17
27
24
4
4
4
6
23
22
8
5
1
9
11
3
3
17
21
15
16
12
2
3
7
17
17
7
8
7
1
1
2
10
8
18
26
13
7
3
3
19
11
4
4
6
20
30
2
4
21
25
32
29
8
1
4
3
2
5
7
9
7
1
1
1
12
16
16
18
27
14
5
3
3
8
14
17
20
23
18
4
5
23
25
39
56
28
4
8
13
3
10
11
7
0
7
17
6
1
8
21
14
29
20
15
6
11
13
31
22
5
3
4
13
33
21
17
32
45
33
8
2
18
21
11
12
19
6
10
20
7
2
17
32
11
20
7
0
7
8
4
16
2
3
6
3
10
35
32
22
25
27
19
12
11
21
23
8
8
18
11
4
10
9
2
8
5
9
14
3
2
29
32
3
2
5
9
28
17
5
9
37
34
25
13
5
13
20
14
6
5
10
7
4
7
11
10
6
1
5
26
2
5
11
7
3
6
11
7
16
31
17
1
10
19
14
2
1
13
10
2
4
8
10
3
5
17
19
4
2
14
11
17
2
9
32
20
20
17
7
8
19
17
9
16
39
37
17
6
2
6
18
10
1
7
12
5
2
14
26
16
3
6
23
16
2
6
3
22
13
3
6
26
29
10
18
47
39
3
8
19
6
11
17
11
7
12
13
3
4
9
16
20
31
30
8
9
10
5
3
1
1
3
24
42
25
14
28
26
12
23
36
13
5
12
18
12
11
26
20
1
1
1
22
65
54
10
12
3
2
3
8
8
11
24
22
5
8
21
13
20
26
16
14
8
8
10
5
30
26
2
1
3
17
55
62
21
2
9
4
5
14
5
7
12
10
2
2
8
14
11
8
4
4
9
6
2
19
15
2
2
8
18
35
49
34
10
7
2
16
15
1
4
26
23
4
8
29
35
20
3
6
21
12
2
20
24
15
11
4
20
69
82
48
5
11
17
6
3
2
4
22
7
10
21
19
20
12
1
17
28
26
30
28
20
13
0
25
83
100
6
7
7
5
3
3
3
2
10
22
20
10
7
14
8
12
20
17
19
27
8
2
23
41
60
66
8
6
4
5
5
6
12
20
21
10
8
6
2
5
15
31
18
10
10
3
10
32
38
31
23
21
16
6
4
5
17
12
2
7
4
4
29
33
9
2
3
19
28
30
42
38
13
18
9
6
7
5
7
14
5
4
9
3
1
3
18
39
43
42
45
16
34
27
8
6
25
28
8
3
5
18
21
45
63
57
42
14
19
30
7
7
34
18
1
4
13
26
33
38
40
42
42
32
33
48
35
24
28
31
30
28
26
24
22
29
35
46
40
12
9
21
20
18
13
8
4
26
46
37
23
42
36
24
5
9
20
7
3
10
10
19
17
7
12
15
40
52
36
23
41
38
16
2
3
9
16
10
7
2
3
14
14
9
1
4
13
46
62
40
4
35
39
19
10
4
3
10
28
45
39
16
6
9
19
16
6
9
5
11
17
21
41
23
9
19
23
9
7
14
11
10
17
20
34
31
10
9
6
4
4
9
12
10
5
7
53
53
19
15
10
6
15
7
7
12
12
13
12
4
15
12
9
3
8
9
6
4
7
7
4
4
18
36
48
40
5
4
4
3
4
5
11
15
11
9
9
8
14
11
11
22
14
10
4
3
3
4
3
4
22
53
56
23
13
2
12
6
9
17
3
5
20
7
7
12
11
13
21
24
20
10
4
6
13
10
3
6
21
37
32
16
6
14
16
26
5
9
18
2
5
7
6
4
8
9
11
26
39
29
23
6
9
31
28
3
1
9
21
7
1
2
15
34
37
16
6
8
18
12
11
6
6
5
6
14
21
27
25
8
8
5
2
28
31
4
4
24
21
3
1
4
30
4
14
24
17
7
7
11
22
14
5
5
3
5
16
17
3
9
8
29
11
5
24
14
3
13
38
19
0
3
7
38
6
7
14
11
10
15
24
22
13
4
3
2
3
14
20
16
12
7
5
7
6
22
10
2
7
13
5
1
7
4
8
11
6
7
18
18
11
12
7
4
1
2
2
2
3
23
25
12
8
3
7
13
4
7
10
2
4
18
20
10
12
9
6
7
18
28
12
5
9
12
20
25
20
2
2
2
5
15
14
16
20
8
1
3
4
5
8
1
1
7
17
11
6
10
23
32
5
5
2
4
22
26
13
13
13
9
3
2
5
9
11
20
35
21
1
2
3
14
16
5
9
10
3
2
2
14
23
35
25
36
23
4
4
8
14
5
2
11
26
19
4
4
19
15
31
39
14
1
10
6
3
3
4
6
6
3
2
1
11
23
22
15
28
23
9
4
3
8
9
7
11
14
6
2
16
30
18
33
50
19
0
15
11
2
4
5
3
3
3
5
3
7
17
18
5
7
25
22
10
18
21
23
12
2
1
0
26
49
24
12
25
36
28
14
6
9
11
4
8
22
10
8
8
4
4
24
27
4
12
8
2
9
7
9
13
3
3
2
5
37
49
29
16
11
17
17
20
10
11
17
3
6
25
21
11
6
2
3
5
6
14
24
20
1
12
23
14
4
6
22
14
5
5
19
35
28
14
6
10
19
13
8
8
9
13
11
15
15
7
6
5
3
13
22
32
13
12
10
5
3
7
22
21
17
8
3
20
35
24
6
5
16
5
5
12
15
6
1
12
18
12
9
7
6
7
14
20
16
34
17
13
14
14
18
21
13
5
9
20
22
29
22
1
7
28
19
1
13
21
8
3
13
21
27
21
14
11
5
1
4
9
12
17
9
7
18
20
11
9
20
11
9
29
18
5
13
12
11
13
18
18
6
2
13
33
33
32
28
10
4
2
9
6
2
4
7
31
41
18
10
25
23
10
31
22
4
7
14
22
11
4
21
20
4
6
9
2
34
64
31
7
2
3
2
5
14
21
29
22
12
24
25
12
23
23
3
5
10
10
10
8
8
23
4
5
8
1
30
72
39
5
4
3
3
6
4
8
25
20
4
4
9
35
25
6
4
9
11
10
6
5
2
3
3
9
24
46
62
9
14
4
8
10
5
10
25
18
4
12
33
25
7
3
8
19
10
13
15
12
7
4
0
22
65
74
7
6
10
13
8
4
10
25
20
19
17
8
4
3
6
25
31
28
25
20
18
16
1
14
51
70
1
7
10
9
4
8
21
27
22
13
5
3
2
4
14
22
12
21
20
1
2
21
32
39
13
3
6
7
5
14
26
27
30
19
13
7
1
6
29
31
11
10
6
1
9
32
41
25
8
5
4
3
1
14
16
5
4
8
2
30
33
3
1
1
16
26
29
10
8
9
5
2
4
6
10
2
3
11
4
3
10
26
37
29
21
3
4
34
25
4
3
9
18
24
63
38
27
45
28
24
30
29
29
29
29
26
24
25
34
49
39
4
6
18
18
17
13
10
7
29
39
25
27
39
35
22
2
12
19
4
5
12
10
12
12
15
14
4
36
61
43
32
40
37
23
2
3
14
18
2
12
10
1
4
6
5
7
7
16
38
49
41
10
34
32
17
14
13
3
10
23
34
33
13
8
4
15
16
15
20
17
4
5
18
43
24
28
20
7
3
13
11
11
10
17
21
24
22
7
7
9
6
8
3
4
3
2
16
53
46
14
15
22
16
16
11
10
11
10
12
14
6
12
20
9
5
2
6
9
12
9
5
5
7
20
33
35
30
8
5
17
24
10
8
8
13
11
9
5
3
18
15
2
11
22
8
4
4
5
5
6
12
21
38
47
24
6
5
6
8
5
17
6
3
15
14
6
6
6
3
5
25
30
19
7
4
8
11
11
8
11
26
30
21
6
7
8
18
4
10
19
2
11
14
13
10
10
7
6
22
32
27
18
9
8
18
24
12
1
4
7
3
7
7
24
32
24
10
2
5
10
14
14
10
7
3
5
6
9
19
17
6
13
6
2
22
37
24
18
34
18
3
2
6
33
6
19
27
13
3
3
7
16
13
4
5
5
23
27
11
4
4
17
43
11
2
20
12
2
28
43
14
2
1
10
35
6
5
19
14
10
9
5
4
6
6
5
2
21
39
20
5
3
14
24
7
15
25
6
4
18
10
8
2
1
2
7
11
14
6
7
13
12
8
5
7
7
4
5
3
4
12
8
4
6
3
1
3
6
6
4
4
0
14
20
3
2
7
5
5
26
15
6
4
9
9
10
23
12
5
2
2
5
5
3
9
25
14
2
3
25
25
4
4
8
2
11
2
2
6
22
25
11
5
2
3
16
21
14
23
28
16
3
2
4
6
1
9
46
43
10
5
7
23
3
3
9
15
10
1
2
18
28
34
21
49
24
2
2
3
7
10
1
16
30
21
3
9
19
10
30
43
18
7
12
6
3
2
3
2
5
7
3
5
26
33
23
12
32
27
12
2
5
7
6
4
3
12
6
2
24
36
17
26
35
15
4
16
13
1
3
2
5
14
16
5
7
30
29
7
2
5
22
16
5
17
23
17
16
24
4
4
18
49
30
16
16
14
13
17
18
16
9
3
3
6
4
2
2
4
19
30
25
5
8
14
7
9
16
18
14
11
13
5
5
33
43
24
13
8
7
11
20
17
13
12
3
7
26
22
11
2
3
1
13
36
20
25
4
9
34
27
6
13
24
7
2
5
15
19
16
9
5
15
25
5
4
17
14
9
16
27
14
1
5
7
9
11
14
28
18
20
22
7
4
5
28
18
4
7
8
20
34
23
4
6
25
13
1
18
18
3
9
25
16
6
14
6
6
4
11
24
8
10
7
2
5
15
19
14
3
1
5
10
20
35
25
4
11
34
9
5
22
20
6
8
8
9
24
24
11
11
15
2
15
14
1
25
28
3
3
10
4
1
3
3
23
37
16
7
11
3
7
20
17
16
9
4
7
30
34
35
43
27
2
13
15
8
16
12
2
22
31
10
10
26
19
19
30
14
3
9
7
20
12
0
9
7
3
13
30
3
16
65
64
4
4
1
3
3
10
21
27
21
21
35
21
10
29
15
2
19
18
19
18
6
4
3
1
12
22
5
9
64
68
19
6
1
1
1
1
7
29
29
5
6
10
44
29
3
9
16
13
10
4
3
3
2
2
6
28
50
69
3
3
2
1
4
6
21
25
9
2
20
34
14
3
7
13
8
15
15
3
3
3
3
3
28
57
59
7
2
3
8
9
6
12
23
26
29
16
3
4
5
14
29
23
20
17
12
12
8
4
15
35
7
4
6
6
2
9
25
27
18
7
3
2
3
3
20
11
11
22
10
1
10
23
27
4
6
8
3
8
25
23
19
16
5
4
4
13
37
17
8
4
1
0
8
30
3
9
7
11
11
3
5
5
5
12
3
26
18
1
3
2
15
27
29
3
7
5
3
2
2
4
9
10
12
10
1
8
17
35
42
16
11
2
11
28
10
3
3
9
26
32
69
21
22
35
32
31
29
26
24
21
40
52
32
6
3
19
15
12
10
9
11
34
30
15
28
33
37
28
4
5
10
7
3
16
9
11
5
21
10
1
28
60
41
39
36
25
24
6
3
9
19
1
14
16
7
4
3
2
4
15
21
24
33
35
13
33
33
13
13
12
3
6
9
13
18
7
6
7
8
19
2
21
15
3
2
27
44
39
27
9
3
14
13
5
6
12
16
16
8
6
12
18
9
8
10
9
2
5
25
45
36
17
5
22
36
22
6
8
10
4
8
8
6
13
21
7
3
6
8
5
11
15
9
6
19
25
28
31
29
2
6
37
42
14
6
10
7
5
2
4
6
21
17
5
10
32
12
3
4
4
5
18
25
18
28
43
24
4
5
22
15
8
20
13
4
8
17
14
10
7
4
7
23
26
20
7
2
3
9
27
22
9
18
31
25
2
7
19
12
13
14
4
7
12
15
12
12
8
4
11
20
25
20
5
2
4
13
18
10
3
5
10
20
18
23
8
12
12
6
6
7
12
18
17
7
4
3
5
9
6
8
5
4
2
7
17
19
24
37
19
3
2
22
35
16
25
21
3
4
4
5
12
10
6
5
7
27
22
4
6
2
21
31
7
3
9
4
3
26
36
17
2
3
13
24
4
12
17
3
16
16
3
8
12
3
7
13
31
25
8
7
4
5
36
24
16
16
6
10
23
7
6
7
3
3
6
20
16
8
5
4
20
18
2
10
12
4
3
4
2
3
2
6
2
4
7
10
8
4
3
11
19
5
14
15
2
2
4
9
15
16
4
6
16
8
9
30
14
6
4
3
8
22
6
1
22
33
12
1
7
24
16
19
17
4
2
5
2
2
9
13
20
4
3
3
6
13
18
29
15
14
7
4
9
13
0
7
37
49
24
3
5
18
3
5
17
17
12
5
2
8
17
24
53
22
3
2
2
3
4
3
21
41
31
10
18
22
12
24
36
21
9
10
4
2
1
2
6
12
15
7
5
20
25
16
15
25
21
8
1
7
12
5
5
12
21
10
11
29
36
22
21
23
12
7
9
8
5
2
3
8
20
17
4
8
21
17
3
0
8
9
13
5
21
19
21
12
40
13
5
10
28
30
27
18
8
16
26
22
16
4
3
2
5
4
11
3
11
23
13
20
6
5
4
9
27
21
5
11
24
7
2
10
21
18
17
13
6
11
23
20
12
11
3
6
13
8
3
2
4
3
10
34
21
22
12
16
42
33
4
8
18
7
2
3
7
7
6
7
7
20
24
0
5
22
13
5
11
21
7
2
12
10
10
13
21
22
11
17
25
8
6
8
27
10
2
7
13
18
16
12
4
6
33
12
3
16
9
5
22
29
10
2
11
3
9
7
23
15
6
5
6
10
8
11
13
8
3
6
14
13
13
24
18
3
14
24
2
10
16
4
8
16
8
0
10
19
14
22
44
2
18
20
7
21
39
5
2
16
15
6
6
9
24
28
16
14
12
5
5
18
10
6
8
0
3
15
22
35
65
63
11
8
2
24
28
4
7
20
15
17
29
19
15
22
17
15
14
3
5
16
7
3
2
1
14
25
4
24
74
80
2
10
6
5
4
6
9
18
18
26
33
10
7
30
18
12
21
21
18
17
13
3
2
1
15
21
3
13
66
22
18
6
4
6
6
15
32
28
8
2
8
29
19
2
17
18
10
5
5
4
1
1
1
2
22
44
66
14
5
2
2
3
13
27
22
4
8
28
26
4
4
17
12
0
1
2
2
2
3
3
4
33
52
46
6
3
2
3
10
9
7
12
22
30
12
3
15
16
16
19
8
12
16
8
8
9
10
23
37
7
2
2
2
1
1
7
13
17
17
5
2
4
9
17
5
12
19
0
3
22
24
25
4
6
17
2
2
13
18
13
14
8
3
5
28
24
13
11
2
1
3
12
25
6
16
14
14
22
11
6
8
7
5
6
15
12
9
11
6
26
32
19
18
9
10
4
3
3
5
16
17
8
5
9
15
44
61
9
6
3
13
15
3
4
3
9
36
43
10
21
33
32
36
30
18
18
41
48
24
4
5
21
10
11
8
8
20
31
20
15
27
45
38
5
2
13
10
2
14
6
4
4
17
6
6
23
43
32
27
10
17
11
2
10
11
11
13
13
5
3
3
7
7
13
18
22
27
29
28
29
7
6
4
7
9
7
7
11
2
4
7
6
22
12
21
12
3
6
31
35
42
39
9
4
9
7
4
5
4
13
12
4
4
20
24
9
7
10
8
4
4
29
40
31
21
36
26
5
3
4
6
8
7
5
15
17
5
3
15
13
3
5
9
8
3
24
32
28
32
30
2
8
39
46
19
10
10
3
8
8
6
13
17
7
10
13
34
11
3
2
3
3
24
31
17
24
38
18
3
14
29
21
15
25
22
9
8
12
12
10
9
11
23
24
18
18
8
3
2
9
36
28
9
15
25
17
1
9
26
17
14
17
5
7
13
9
6
12
11
8
7
8
17
18
7
5
2
8
7
7
4
6
19
23
17
7
4
21
12
7
4
4
16
28
17
7
3
4
3
4
3
6
8
16
5
4
4
9
15
25
22
10
14
23
20
23
26
11
4
7
8
5
5
6
8
6
16
20
3
5
9
3
11
12
5
9
6
2
5
10
32
21
3
6
11
14
10
17
13
3
16
16
3
5
6
6
15
22
23
5
5
14
3
2
30
32
22
6
2
8
18
5
6
8
4
4
7
10
2
5
8
27
17
6
8
8
6
7
10
3
5
5
8
1
2
12
26
21
5
4
27
27
4
13
19
2
2
2
22
10
3
4
21
23
8
14
33
16
8
10
8
7
20
7
2
15
23
24
14
2
5
7
17
31
16
3
4
1
2
2
9
34
1
2
3
6
12
21
21
7
10
20
16
13
14
4
11
34
35
28
14
2
6
8
7
16
9
6
11
10
8
4
6
46
18
3
5
9
2
2
6
25
40
33
22
23
20
12
20
28
22
17
12
3
2
3
3
2
11
19
20
10
7
7
5
6
4
4
17
16
16
17
9
19
18
21
22
25
27
26
26
23
6
2
5
9
3
4
3
9
7
6
7
7
8
8
1
7
13
3
8
15
17
12
15
11
5
6
5
18
39
31
17
25
24
18
13
3
5
7
2
5
7
4
9
11
4
18
8
9
7
4
17
17
4
13
27
16
4
1
3
10
22
19
15
15
22
21
19
10
6
14
8
10
8
9
8
2
8
30
23
25
23
12
24
21
3
6
12
17
6
3
5
4
3
2
11
20
10
4
8
18
15
11
6
12
3
5
7
6
13
26
30
14
7
6
15
9
5
7
15
11
8
8
10
19
9
3
3
10
22
5
3
4
4
12
22
14
4
2
1
7
8
22
49
11
10
13
11
4
7
9
13
11
12
23
22
13
15
13
1
10
13
2
2
6
18
20
14
5
1
13
19
10
36
81
10
10
11
10
14
32
5
1
14
21
18
14
16
17
15
7
14
10
3
2
3
8
12
9
4
3
10
14
32
75
88
11
8
4
10
34
19
2
5
11
15
22
17
7
9
20
27
18
3
2
8
4
3
2
2
2
11
14
51
89
79
4
12
6
1
3
13
6
3
8
17
25
9
5
24
24
16
20
19
10
1
2
2
1
1
2
13
12
32
74
9
20
10
11
16
14
13
23
24
16
11
5
10
13
5
11
20
14
1
2
9
2
1
1
0
11
34
56
31
8
3
3
7
22
25
13
5
14
23
11
6
12
15
13
4
1
2
2
3
3
1
2
23
46
9
3
6
9
11
9
1
2
15
24
5
3
13
12
15
14
2
7
19
7
12
22
17
26
42
3
4
6
13
15
4
2
1
10
27
13
2
5
15
12
3
12
16
5
6
32
25
17
4
14
15
7
8
11
11
20
27
11
2
8
25
13
11
16
5
0
4
18
4
10
18
22
24
19
8
5
6
9
10
11
13
21
13
18
36
38
26
16
9
17
4
2
2
4
12
15
13
9
8
18
57
20
17
6
7
9
3
2
1
7
46
54
18
22
27
39
33
14
41
21
7
21
22
7
15
14
13
21
21
15
20
31
58
42
4
3
20
20
4
6
2
1
3
6
8
14
29
22
13
9
22
18
5
7
7
16
19
2
0
1
4
7
12
11
31
32
29
30
28
4
2
2
5
9
4
6
6
3
3
6
7
18
27
24
16
8
14
34
29
22
43
17
1
2
2
2
4
5
15
10
4
4
11
10
4
8
10
6
3
4
33
46
31
27
25
25
9
6
3
3
8
13
8
11
13
5
10
20
8
3
5
9
2
0
21
38
34
31
12
13
25
32
23
19
14
3
10
13
10
12
7
11
10
21
16
2
1
2
2
1
18
29
18
28
32
15
23
26
18
15
27
26
12
6
4
4
5
11
29
33
16
8
11
7
3
3
8
21
14
9
17
24
8
1
17
26
14
12
14
7
8
12
4
3
4
12
14
3
1
7
16
12
5
5
19
9
3
5
6
27
19
9
4
6
24
12
2
4
3
19
31
14
3
6
7
11
6
1
3
8
17
9
3
3
7
9
10
21
31
24
12
24
7
6
8
7
10
16
19
17
9
15
18
4
10
14
1
1
9
8
14
4
1
0
12
25
24
16
15
12
9
20
9
4
9
9
7
13
19
21
20
11
6
3
4
7
3
1
17
23
23
8
2
12
12
4
5
5
1
10
9
4
3
8
23
14
2
5
5
5
7
15
14
9
14
15
6
0
6
25
23
8
8
27
14
5
14
14
2
1
6
23
3
2
17
26
11
14
20
16
11
8
7
7
6
13
3
13
4
13
24
6
5
8
9
29
26
4
2
1
2
4
13
7
3
4
8
10
20
10
7
10
16
18
14
5
2
14
32
21
21
22
2
5
15
5
7
1
3
17
21
13
2
1
8
3
14
10
1
1
5
15
23
28
30
27
8
6
20
32
30
24
11
1
7
9
3
5
3
6
19
27
14
3
0
6
13
12
13
10
17
17
5
7
11
21
11
8
30
35
37
41
14
3
17
22
3
8
16
9
6
20
32
10
1
7
12
15
1
4
4
13
11
5
4
2
3
4
12
48
44
36
36
16
3
21
23
6
6
7
6
5
4
1
0
2
21
20
14
15
2
8
11
2
10
23
14
4
1
5
16
24
26
26
22
15
18
23
10
6
15
12
13
17
18
13
9
20
36
25
32
26
2
9
11
3
4
22
27
9
4
15
12
1
5
15
12
1
4
9
13
7
11
20
18
9
7
3
4
28
48
43
19
5
3
7
9
2
2
8
18
13
8
13
12
1
2
2
2
4
15
5
5
15
13
10
9
16
16
5
5
18
58
81
25
25
6
1
1
4
10
14
14
14
23
24
14
13
10
4
11
8
3
7
29
28
12
5
5
4
19
21
10
58
111
38
39
11
2
2
5
10
13
14
14
16
15
18
16
2
5
16
7
1
3
13
25
20
13
5
4
12
21
35
75
92
30
22
5
2
9
23
15
8
7
6
8
14
6
2
15
22
9
4
2
3
4
4
3
2
2
0
21
63
87
8
5
4
2
6
24
11
3
5
17
15
6
10
18
13
13
22
16
2
2
1
1
0
1
2
17
41
72
4
5
5
4
19
24
12
8
11
16
15
4
2
11
15
13
22
23
5
4
8
3
1
3
0
10
26
29
19
5
4
15
27
15
3
4
12
8
5
19
24
9
4
3
1
3
2
9
17
6
2
15
42
9
3
4
10
13
6
2
2
11
11
7
13
11
3
6
10
2
13
23
7
13
27
19
22
3
5
4
8
16
6
2
1
10
25
15
2
6
19
13
4
6
19
2
6
35
23
7
14
6
10
18
9
4
17
26
13
4
7
23
9
0
7
8
1
13
28
5
6
22
23
14
12
5
2
1
5
16
14
20
15
11
26
40
7
14
17
2
2
3
3
2
17
16
5
5
35
78
28
4
3
5
3
10
10
3
38
26
24
34
20
8
23
30
25
20
7
8
36
62
40
6
7
22
21
9
6
9
10
6
4
11
35
38
9
15
23
17
8
7
6
20
20
5
4
6
3
4
9
23
48
47
29
16
24
7
4
3
7
4
5
6
6
3
3
12
6
11
33
24
19
21
26
41
12
32
26
6
3
3
4
5
10
11
8
2
3
7
8
8
11
13
2
1
3
43
61
35
12
20
25
19
17
5
4
7
13
18
9
4
16
12
6
9
10
16
18
11
0
22
52
43
25
11
7
17
27
27
14
3
8
22
19
8
7
15
19
17
3
6
21
13
10
2
7
23
23
35
21
32
29
11
8
15
28
22
3
6
7
7
8
22
32
25
3
1
5
10
3
3
6
1
1
0
21
31
4
18
21
22
12
14
15
3
3
11
7
4
7
16
17
3
2
2
13
13
2
12
10
7
9
3
1
28
16
15
10
21
15
12
12
5
10
23
11
4
8
9
18
17
2
3
15
17
4
9
4
10
10
1
15
30
17
4
23
9
9
10
7
21
32
17
7
6
8
17
11
16
25
2
5
15
6
10
19
3
3
21
34
24
15
9
12
13
15
6
4
4
1
10
33
31
13
7
5
6
5
9
15
8
2
11
11
10
8
3
2
25
27
4
5
4
18
18
13
3
3
6
6
1
8
7
7
7
5
13
18
24
19
7
1
1
14
22
8
5
8
6
7
10
9
8
9
10
12
9
3
4
14
12
14
10
4
10
5
8
25
26
24
13
7
1
2
14
6
8
18
9
21
27
12
5
4
4
9
10
5
3
7
10
3
14
17
9
3
5
8
10
11
15
27
31
14
10
15
2
7
21
8
11
6
4
9
21
17
10
4
4
6
18
9
4
3
5
7
5
8
38
29
1
5
19
39
43
26
9
2
6
3
5
15
13
4
12
38
32
9
4
5
14
13
10
6
8
13
10
9
5
12
11
5
31
39
42
49
18
3
22
33
1
4
28
21
20
23
26
13
3
8
5
10
9
8
7
4
11
11
17
10
5
5
25
46
38
43
41
15
1
18
32
9
3
8
12
6
4
6
3
4
29
41
23
18
5
8
19
4
4
9
9
6
5
18
27
23
25
31
28
12
13
14
3
3
5
4
6
14
11
8
12
34
59
46
42
13
8
9
19
5
5
17
22
8
7
19
18
11
13
14
10
4
4
10
8
1
2
16
27
12
4
1
1
44
82
60
5
4
11
19
5
3
6
13
15
11
16
15
12
11
9
5
2
11
7
8
20
8
7
19
22
16
5
3
33
92
100
48
45
16
1
4
4
7
10
9
11
13
15
15
17
10
9
15
11
8
20
36
22
3
4
4
3
17
20
16
78
123
64
67
20
3
5
12
8
21
19
10
9
6
13
11
4
9
24
12
8
7
20
26
19
8
4
3
14
20
37
76
39
27
3
5
10
8
27
20
11
8
3
10
13
1
9
6
3
2
3
2
1
6
4
2
1
1
16
51
73
10
4
4
2
6
27
19
3
5
8
20
17
8
16
20
11
15
22
8
4
3
3
2
1
2
7
27
59
8
4
4
2
5
24
20
6
2
5
15
6
6
19
27
19
15
15
14
14
15
3
3
2
4
16
24
13
9
5
4
20
27
7
1
4
7
2
7
23
30
11
5
2
1
3
2
6
17
12
6
19
39
2
3
5
7
5
2
3
7
11
2
4
9
8
6
15
9
1
15
25
7
7
19
18
20
13
6
3
3
4
2
2
10
16
16
14
6
10
19
9
4
7
21
3
7
32
30
6
5
4
16
15
3
2
7
15
14
3
8
18
4
1
8
15
12
24
7
19
10
2
3
4
10
1
3
12
20
18
9
16
33
44
2
16
12
2
3
2
3
3
2
1
0
13
62
1
3
3
4
21
30
31
42
24
14
32
41
36
20
2
58
36
16
16
17
16
15
12
18
20
10
4
12
42
12
16
8
7
13
10
26
27
3
4
11
2
4
3
24
49
48
11
10
8
7
4
3
4
4
4
4
3
20
7
13
29
11
7
25
30
40
32
23
8
6
4
13
13
4
12
12
4
3
13
12
10
12
13
5
5
5
54
72
4
20
22
25
20
4
6
10
6
19
19
4
8
19
24
19
20
17
11
5
2
27
63
49
5
4
16
31
26
12
3
3
18
25
10
6
13
12
6
6
10
19
18
15
5
6
17
27
31
40
16
2
9
18
27
21
2
5
10
14
13
15
18
14
5
4
10
24
14
4
1
3
5
4
20
29
40
27
17
5
14
19
5
3
8
10
11
13
14
11
8
10
5
5
6
1
15
8
9
18
2
3
19
3
30
25
20
11
15
22
6
7
11
11
9
7
4
2
9
4
4
21
14
3
9
10
21
14
3
17
18
2
4
20
8
5
8
7
26
36
10
2
4
6
18
9
12
24
6
6
18
5
5
22
13
0
14
32
26
9
3
8
12
4
3
2
3
11
44
21
3
6
5
6
9
13
14
6
3
4
7
7
5
7
6
20
30
14
1
7
25
25
15
8
2
3
3
11
25
0
4
13
4
8
13
17
13
6
3
1
14
18
3
4
3
10
6
6
3
15
22
10
6
3
5
8
2
7
22
10
3
2
5
29
27
19
13
7
3
3
2
5
12
16
10
18
22
18
11
2
4
5
5
2
4
6
13
5
2
13
10
2
2
6
5
16
17
25
36
23
5
4
3
12
20
6
19
18
0
9
16
16
17
15
3
9
14
6
5
6
10
8
5
2
25
29
3
6
19
37
44
23
0
8
17
4
4
18
23
10
12
29
21
14
17
10
5
6
9
9
7
5
10
13
11
9
10
11
31
27
31
42
16
0
30
34
5
4
37
25
19
15
13
6
1
15
24
11
3
9
12
6
5
8
15
20
14
18
33
33
17
33
39
14
0
15
23
4
3
11
10
3
2
1
0
5
41
27
12
3
7
21
9
5
3
4
6
12
20
25
15
13
26
32
18
14
7
3
3
3
3
9
4
2
1
2
39
79
33
6
5
6
11
8
5
5
14
6
6
11
20
23
22
13
12
12
10
7
3
2
3
6
27
14
3
1
3
55
100
7
8
8
11
10
14
17
10
10
16
9
10
29
32
12
3
4
3
3
10
11
5
8
21
17
12
2
2
37
104
62
63
30
0
5
15
16
8
4
7
7
8
26
28
13
15
19
14
11
17
20
10
3
2
2
2
10
11
19
89
81
31
7
12
18
4
16
25
8
5
5
19
16
2
17
29
12
4
3
16
18
9
4
2
3
8
13
29
80
32
23
4
3
5
5
25
25
7
7
4
14
13
1
5
4
3
4
6
3
1
13
19
8
4
1
0
22
57
20
18
3
3
14
21
11
5
5
11
23
22
12
24
30
12
4
15
14
12
15
14
9
7
4
1
6
9
3
2
1
16
25
7
2
1
7
8
7
23
33
13
3
11
25
33
28
10
2
6
19
19
21
5
10
3
9
23
7
1
2
2
2
6
14
23
13
3
3
3
7
7
8
8
5
13
20
5
5
3
3
3
2
17
23
13
5
2
3
14
19
5
2
5
16
4
4
2
18
6
3
2
3
4
16
25
12
6
6
12
12
10
3
3
19
25
4
7
29
5
7
11
9
6
6
4
4
7
8
10
15
3
0
15
22
23
34
7
9
2
3
3
4
11
3
2
5
18
13
8
22
43
5
4
15
7
4
2
2
2
1
2
25
79
30
43
30
24
38
43
33
22
27
15
14
14
15
16
15
22
25
14
8
10
29
5
6
7
8
14
11
26
28
3
4
14
5
7
5
22
47
40
9
6
2
3
5
6
6
5
5
4
2
15
8
8
19
5
11
21
22
27
13
12
10
9
12
13
4
13
19
3
2
6
16
7
11
8
4
6
6
52
65
25
22
24
13
7
5
10
4
12
16
4
4
6
17
16
17
12
4
4
3
30
59
43
3
11
24
23
15
9
4
4
6
17
8
3
5
6
5
7
4
10
6
3
5
5
12
28
22
3
5
21
20
24
20
4
4
9
15
9
6
7
9
12
11
21
26
4
5
9
6
3
6
14
18
43
23
13
6
10
17
8
5
12
19
16
10
12
12
16
21
8
6
9
3
7
16
16
18
8
16
11
3
32
31
20
6
6
15
10
7
10
15
13
11
12
9
5
14
19
7
5
3
10
14
20
12
13
17
12
3
7
13
7
4
7
4
24
28
9
6
13
4
15
15
1
6
15
18
16
5
5
20
22
6
4
16
26
19
4
6
12
7
6
4
2
10
30
10
3
11
1
12
12
9
5
3
4
6
20
6
3
17
20
13
24
16
2
6
22
26
10
13
7
7
3
7
20
3
12
23
5
4
4
3
5
6
5
2
20
19
4
2
6
8
7
4
7
22
30
12
4
3
8
18
4
3
16
17
5
2
3
18
16
4
5
8
10
4
5
10
6
5
18
22
18
15
14
6
4
6
3
7
16
14
7
4
5
8
4
2
9
19
9
5
10
33
34
10
4
9
16
13
9
25
20
5
8
9
10
31
31
3
10
7
4
5
7
9
6
3
3
5
5
1
6
12
21
34
18
3
11
23
6
5
22
17
2
8
21
21
27
38
16
10
3
4
12
20
13
4
3
4
7
1
16
28
12
14
31
15
5
29
19
4
10
32
13
3
5
6
2
6
26
27
8
2
13
12
4
11
7
5
5
5
7
35
21
1
21
31
13
6
14
8
3
9
15
11
2
8
3
0
2
37
10
3
3
11
9
4
4
8
6
5
7
10
21
10
4
20
29
22
12
6
2
2
3
15
28
9
12
2
2
33
73
6
20
8
2
1
6
9
10
9
6
3
7
26
30
9
11
21
10
3
3
2
2
5
28
18
2
2
5
58
93
3
12
10
2
2
11
44
24
2
19
9
3
33
40
9
4
12
9
4
3
2
3
6
19
16
7
2
1
29
89
55
68
40
3
6
25
29
15
4
9
11
3
28
30
16
17
17
10
7
7
6
5
5
6
17
5
7
3
12
86
75
38
5
7
10
3
13
18
6
9
6
14
19
13
21
25
8
1
1
10
13
6
5
6
11
7
3
13
80
22
13
4
1
3
23
25
7
11
15
12
9
4
15
19
8
1
2
0
3
12
30
17
19
11
3
6
19
39
22
3
14
22
11
5
7
14
21
10
3
27
34
8
2
12
14
13
20
24
21
19
15
1
2
28
7
2
9
18
9
2
2
2
3
5
1
17
24
8
3
5
34
44
33
12
2
9
22
19
3
1
5
11
9
1
2
1
2
3
12
8
4
14
3
4
18
21
11
2
5
18
27
21
2
2
2
2
3
3
18
22
19
14
9
5
8
4
2
2
3
2
1
3
19
31
2
3
4
3
4
18
19
7
5
4
5
17
4
2
3
21
22
6
7
24
14
6
5
8
10
8
6
6
3
4
5
14
4
0
5
17
34
3
3
2
2
2
2
2
2
7
13
7
6
24
58
13
17
4
2
1
1
1
2
1
35
32
29
6
5
10
20
22
17
21
22
14
12
9
7
6
4
7
8
21
22
5
2
6
4
3
3
22
45
9
10
8
5
5
5
6
13
5
3
6
9
3
7
17
17
15
16
14
27
25
9
9
14
4
5
14
14
3
4
14
6
8
7
3
3
6
36
30
18
19
10
8
7
4
5
15
7
24
6
3
7
11
13
12
2
2
7
27
42
22
30
10
7
7
7
11
19
2
5
16
10
2
12
6
11
7
1
3
4
3
5
22
4
9
31
16
25
23
6
9
27
1
3
15
22
15
6
13
28
18
3
8
22
10
2
1
8
8
13
11
11
12
8
4
8
27
22
2
7
17
24
26
12
10
15
2
3
21
27
17
19
27
7
17
22
23
11
4
3
9
3
7
24
19
15
18
8
7
12
23
7
5
11
17
15
13
8
16
20
9
2
6
5
4
5
4
15
17
3
5
9
9
17
22
7
3
7
21
7
4
5
23
22
13
3
2
18
24
4
6
26
7
4
4
4
14
17
4
7
9
10
19
19
10
5
8
6
5
23
15
4
12
28
4
13
16
5
4
8
17
13
15
11
21
9
6
8
4
21
32
9
9
17
12
8
13
5
3
22
23
4
3
11
7
9
7
9
19
28
14
8
6
3
14
14
5
4
7
6
5
10
4
27
26
6
6
10
5
6
9
3
4
32
26
12
10
12
6
8
12
15
19
14
4
8
11
1
3
2
9
18
10
9
11
5
21
32
11
6
18
6
6
21
26
11
3
5
4
8
33
12
11
9
9
13
20
24
17
3
3
4
10
15
13
6
7
25
20
0
4
17
8
10
16
7
4
13
21
24
34
45
3
4
3
22
34
31
20
9
2
3
3
15
23
7
6
23
21
16
14
5
8
19
15
7
6
8
8
5
10
28
13
4
4
13
11
13
27
30
20
6
2
6
26
13
4
19
21
15
23
13
2
8
7
8
9
2
14
26
0
1
23
6
8
18
10
0
12
27
19
4
2
8
16
6
5
21
20
12
12
15
11
6
4
17
32
7
13
22
13
27
44
15
9
17
11
5
9
16
13
3
6
8
0
18
28
8
10
18
8
3
3
3
3
5
33
19
1
1
7
45
63
0
10
13
1
3
9
48
31
4
15
16
1
24
29
2
5
15
11
5
3
3
3
4
12
16
11
7
1
14
63
59
47
2
7
27
35
19
3
18
19
0
20
25
15
14
9
7
7
11
9
8
3
7
25
24
15
2
3
65
54
39
6
2
3
2
16
10
5
16
13
8
16
21
18
12
5
5
10
18
11
3
3
17
19
12
2
5
21
25
6
0
1
17
24
6
13
19
5
0
11
27
23
6
3
10
11
5
4
19
24
22
4
3
10
49
32
3
8
17
12
8
9
17
17
2
6
30
26
5
2
8
10
10
15
21
22
24
16
3
37
21
6
13
17
6
3
3
3
4
3
5
3
16
8
3
5
24
36
28
12
2
3
20
24
10
8
7
6
3
4
12
9
3
7
24
13
2
7
5
4
20
23
12
2
1
16
32
2
1
2
5
7
7
12
15
17
10
4
7
14
2
2
2
1
1
1
2
18
7
6
14
10
1
12
12
9
8
6
8
21
2
2
3
7
17
13
15
5
1
2
8
5
2
10
10
2
3
10
8
1
5
27
44
7
4
9
12
10
10
11
10
16
12
3
2
26
16
2
3
2
2
2
3
17
31
24
11
19
19
8
8
14
5
4
7
17
15
8
6
4
4
3
6
23
38
16
18
16
14
13
3
6
25
15
3
5
3
5
28
38
22
10
11
40
32
6
16
23
2
4
16
11
5
5
6
4
16
13
0
7
16
23
10
24
9
3
23
24
3
12
8
8
15
2
10
22
12
4
2
8
19
20
29
28
23
9
11
10
7
11
27
11
5
18
12
1
14
15
8
2
1
5
12
6
6
16
15
37
17
26
23
6
9
33
12
2
20
21
12
5
15
29
9
2
13
32
16
9
9
16
1
11
17
10
18
15
5
7
33
29
3
3
11
18
18
14
10
11
3
7
25
20
11
21
32
8
8
27
16
6
3
15
3
6
30
31
16
17
11
4
8
17
9
7
17
22
27
16
1
11
30
15
2
6
13
14
7
10
13
1
1
7
19
14
23
16
3
9
20
11
3
1
21
30
21
2
1
15
19
3
3
10
2
5
12
14
11
2
10
18
22
22
20
12
8
10
17
3
15
30
2
7
20
2
7
15
6
3
4
5
2
7
9
21
14
5
13
26
6
18
24
13
16
17
5
4
19
23
6
6
24
4
8
10
8
7
16
9
2
3
8
23
7
4
6
6
4
4
11
31
24
6
5
7
5
2
6
3
6
34
20
6
6
9
4
10
25
13
5
6
13
11
2
12
14
4
1
7
11
14
6
14
26
7
7
16
3
7
31
13
2
3
9
9
13
30
15
13
15
18
25
33
26
6
1
3
13
20
20
13
5
18
26
6
5
3
21
13
1
2
9
21
22
21
24
2
2
7
23
33
32
25
24
8
2
2
3
16
19
11
16
30
26
3
4
22
19
1
5
8
8
8
8
12
22
3
2
5
7
13
22
37
42
18
1
2
4
3
16
25
11
17
39
26
7
2
17
3
5
3
16
32
9
0
10
8
4
13
5
0
14
34
29
8
1
4
2
3
15
24
8
1
17
36
26
8
3
10
26
1
8
33
27
19
13
5
2
7
13
3
9
18
9
1
2
6
2
6
16
10
9
11
8
9
11
9
4
5
30
13
1
9
12
23
36
22
24
0
4
7
30
22
3
14
18
4
11
14
6
13
16
12
2
2
3
2
2
9
15
13
13
2
3
39
55
52
5
5
27
25
18
3
19
21
3
20
20
14
12
4
6
7
6
5
6
2
3
12
16
21
5
1
38
43
15
2
5
2
16
5
3
16
15
13
17
19
11
2
3
12
26
28
10
3
2
11
13
14
5
9
20
29
6
1
3
6
18
4
6
13
2
3
19
24
12
3
13
22
21
8
1
5
11
12
2
2
31
40
22
3
3
3
5
13
14
14
11
2
9
27
13
2
1
6
14
10
10
13
10
9
5
18
15
12
13
10
3
4
4
4
1
2
6
10
1
10
14
8
16
21
22
10
3
1
18
14
14
4
2
12
16
3
2
4
20
16
3
8
12
5
6
7
7
3
1
11
37
2
3
8
9
6
9
9
13
13
2
5
9
4
4
16
14
4
7
12
17
6
19
17
3
5
10
10
6
4
10
20
3
5
14
6
11
17
35
3
1
2
2
9
6
8
12
1
3
4
5
0
17
37
12
8
10
11
11
19
24
27
15
4
2
19
5
10
16
5
4
11
15
6
4
12
9
1
5
13
25
19
18
20
19
2
4
27
24
5
3
2
5
31
44
25
11
41
34
8
20
28
6
5
34
23
3
3
4
6
17
14
15
25
22
17
43
22
7
18
30
2
13
20
4
3
2
6
19
6
2
7
27
26
21
29
22
16
8
10
17
28
19
2
4
9
3
9
6
5
2
1
4
17
16
16
21
40
21
19
16
5
8
36
26
6
9
10
7
5
17
28
9
2
7
20
15
9
14
13
25
11
25
25
4
3
25
34
17
10
11
9
14
14
9
6
2
11
20
14
4
13
31
7
30
23
1
15
22
4
9
31
29
17
13
13
8
14
12
6
3
3
21
37
29
3
2
32
22
1
11
20
22
10
5
7
5
6
9
16
10
13
14
9
8
14
12
4
10
17
39
31
4
4
16
9
0
11
3
12
24
9
4
4
19
27
17
18
16
13
9
9
18
14
3
10
3
11
3
5
8
15
4
1
2
3
3
10
11
6
3
3
18
11
14
28
13
7
8
17
16
2
12
24
4
7
27
13
11
14
5
3
3
3
5
16
8
3
12
6
4
8
10
15
19
9
3
5
8
5
14
4
7
8
21
4
5
5
6
4
14
35
5
6
15
6
6
5
15
10
5
3
6
6
7
9
12
21
18
2
4
16
7
24
5
3
4
13
17
18
20
13
9
13
18
22
32
27
7
2
4
8
13
25
26
14
11
20
8
2
5
27
13
5
4
12
21
20
12
6
6
7
10
16
21
24
22
27
12
2
1
3
8
28
21
12
31
31
6
3
17
11
4
4
12
10
8
8
14
4
4
3
10
8
7
28
46
19
0
3
4
8
26
21
6
23
45
37
10
3
13
7
4
11
24
20
9
13
8
15
11
6
4
3
8
28
28
19
10
7
5
13
26
18
2
0
27
45
31
3
5
10
4
2
22
27
19
10
5
20
12
2
8
8
3
10
4
7
13
3
5
3
16
16
6
4
11
18
15
6
4
7
21
2
4
14
9
10
17
27
29
4
7
8
4
11
1
8
20
11
3
3
15
22
18
13
0
7
17
4
5
12
8
11
18
0
3
55
55
4
7
17
7
12
3
18
23
18
24
14
13
13
11
11
5
4
8
4
5
6
5
3
16
17
10
45
19
4
8
2
3
3
3
17
21
22
18
14
2
2
8
18
27
22
6
1
3
2
2
14
24
27
17
31
5
5
13
5
6
10
2
1
3
10
17
15
6
7
20
26
16
4
1
1
0
2
0
16
17
7
8
14
5
3
15
14
5
12
4
7
17
7
5
1
7
13
13
11
9
1
0
1
4
12
11
3
8
6
2
2
3
3
4
15
5
5
16
16
13
11
16
15
3
0
18
15
20
6
3
8
8
4
12
2
5
11
7
11
8
3
4
4
1
5
14
24
2
6
5
3
2
10
9
3
5
13
7
4
3
16
29
17
2
11
35
4
18
13
3
4
14
12
3
2
11
16
5
10
16
4
3
14
3
3
3
6
12
3
4
2
2
3
4
1
18
36
1
2
8
4
18
27
25
13
12
15
15
3
1
8
12
4
4
16
20
22
9
4
14
19
12
8
4
3
23
38
29
32
21
21
23
5
3
26
38
2
4
4
2
11
17
34
38
49
29
3
13
24
5
7
27
19
3
4
8
3
4
1
19
32
23
26
33
33
9
1
14
22
26
24
10
4
3
8
10
19
21
5
0
4
18
21
20
41
22
5
8
10
10
25
30
15
4
4
8
8
20
32
14
2
8
12
14
7
7
20
30
18
26
31
5
8
16
27
26
24
14
14
18
16
14
6
4
16
3
21
3
4
24
21
23
9
23
21
5
11
15
14
14
16
16
18
27
17
6
3
3
8
25
35
8
1
24
20
18
19
13
4
3
7
23
7
4
5
8
9
9
6
1
10
5
16
21
36
36
13
5
8
1
5
2
18
20
2
4
11
23
4
6
22
10
9
7
5
11
20
19
9
2
11
8
5
9
12
3
3
3
13
17
6
7
10
11
5
21
24
3
9
11
14
24
6
10
20
9
4
15
9
5
16
6
3
2
7
8
3
11
19
9
6
17
14
5
3
28
27
13
8
12
22
4
7
21
12
8
5
4
5
7
16
7
20
4
4
10
14
10
6
4
3
2
9
12
7
15
23
3
2
13
3
8
16
2
2
14
26
18
8
7
10
12
18
31
26
11
4
4
3
2
17
34
19
4
4
5
7
4
14
15
3
7
14
18
14
5
3
5
11
16
18
18
18
25
11
3
3
4
6
25
17
5
23
22
5
7
8
2
5
22
29
15
2
4
12
5
3
3
19
17
5
15
40
26
3
12
18
19
18
15
10
29
39
30
17
5
2
5
7
14
15
5
9
20
28
7
4
16
5
3
13
17
28
31
22
17
16
23
18
6
17
34
38
17
3
3
9
3
4
16
12
10
8
7
9
20
4
1
11
4
11
24
13
9
1
22
18
4
1
21
21
8
2
2
11
15
4
15
7
4
5
20
26
10
2
8
9
12
6
2
12
29
17
3
13
24
11
19
4
6
13
2
11
25
5
3
15
1
11
43
48
6
4
16
7
7
4
10
24
32
29
9
8
15
19
18
8
14
17
2
3
15
8
1
6
12
21
41
22
5
3
4
5
3
7
14
25
28
17
10
10
12
12
12
9
5
2
3
4
5
1
7
25
21
5
3
13
16
7
2
6
8
11
12
13
14
12
10
13
15
8
4
6
8
10
2
1
23
3
9
13
7
5
9
10
8
18
4
1
12
14
11
8
6
6
8
8
7
4
3
12
12
15
6
4
20
20
9
3
4
3
2
11
12
2
10
13
7
7
13
13
7
12
29
5
3
5
5
10
16
4
2
3
13
15
3
4
5
8
1
5
22
30
8
4
2
1
10
13
3
2
17
17
2
4
20
21
8
4
8
45
16
6
3
4
22
12
3
3
8
12
3
6
14
0
3
8
3
2
4
17
7
7
12
12
1
3
3
17
18
15
6
7
24
22
11
7
4
11
28
20
17
14
6
10
35
13
4
6
3
1
18
42
20
9
14
18
6
6
25
22
5
8
15
12
8
5
19
20
11
37
7
3
10
14
14
22
21
8
9
14
16
31
34
11
2
9
18
21
41
29
3
5
13
10
20
29
18
6
9
17
16
24
30
16
12
13
8
9
7
36
30
22
23
15
5
10
13
20
24
13
19
24
16
12
13
11
9
6
20
2
5
15
16
10
20
20
7
12
6
3
15
22
12
18
28
17
4
7
9
8
8
20
6
2
19
14
10
10
5
2
8
23
23
8
7
15
23
9
6
5
6
7
10
17
22
30
33
17
6
5
2
1
17
17
4
5
11
10
8
23
36
23
11
8
6
6
16
18
5
3
15
15
13
9
5
2
10
2
13
14
3
8
19
10
7
22
21
3
11
16
24
22
7
4
15
18
5
6
2
7
11
3
0
2
2
2
11
18
17
8
7
7
3
6
27
28
14
4
7
6
5
9
22
8
3
2
3
2
12
21
2
2
2
5
17
17
7
3
3
4
3
8
14
11
11
15
6
6
13
13
5
3
2
1
11
23
16
3
5
9
15
27
20
7
4
5
5
4
13
27
9
4
15
22
19
7
5
8
11
13
12
7
9
5
3
2
11
22
18
21
13
6
8
7
9
7
9
12
2
4
18
15
8
8
4
2
11
36
33
5
3
5
10
4
8
31
35
21
4
17
30
20
15
14
9
11
14
20
22
19
14
16
10
2
8
14
14
5
2
10
15
3
11
19
17
18
13
13
25
35
25
11
12
20
25
19
21
28
15
3
2
1
4
5
5
4
2
10
13
2
15
12
1
13
13
2
15
26
16
5
3
22
17
3
2
19
14
2
3
2
8
11
18
19
3
7
13
3
20
10
2
15
8
4
14
12
2
16
24
1
12
20
3
19
14
1
4
2
19
39
13
18
5
3
18
36
15
4
8
4
11
8
5
12
36
26
3
5
17
25
22
5
13
16
2
10
15
3
6
13
3
11
29
23
5
3
2
8
11
9
10
22
25
13
8
18
21
5
5
12
6
1
1
5
17
15
3
8
17
3
3
7
29
23
3
4
16
15
9
10
19
22
13
1
4
7
3
2
11
22
12
7
2
5
8
3
7
3
10
18
9
3
2
9
20
19
13
8
8
7
5
3
1
9
21
20
12
2
25
27
11
1
0
1
1
2
5
6
9
9
7
9
8
7
8
19
36
9
2
11
7
8
8
1
2
4
2
16
2
1
1
3
4
4
23
11
4
6
10
13
9
2
2
16
16
1
2
1
2
5
5
20
4
1
22
24
2
2
2
5
11
12
4
6
23
28
7
19
5
2
4
18
13
2
2
8
9
29
34
15
5
3
12
11
6
14
33
18
3
4
2
3
17
4
20
20
3
4
26
17
3
6
9
14
17
14
16
12
13
3
2
7
7
16
18
6
20
21
9
27
32
12
10
9
9
38
2
2
4
13
23
21
6
5
20
24
18
19
21
20
29
26
6
5
36
34
18
9
4
6
7
5
10
17
10
22
26
12
10
15
16
9
6
8
5
13
14
23
13
6
8
2
2
20
25
6
9
21
9
7
15
18
11
8
5
5
4
17
0
4
6
6
9
20
13
15
31
29
5
1
1
2
7
14
23
21
21
17
4
3
4
3
10
10
2
5
5
3
15
29
34
24
5
5
7
6
10
16
13
7
19
20
14
10
3
1
2
8
12
3
2
19
18
10
18
17
3
6
22
31
15
2
3
8
17
16
11
6
10
4
1
5
2
1
5
9
9
19
17
2
5
8
7
17
16
11
12
8
3
4
8
19
14
5
5
2
1
14
2
2
5
14
21
16
2
3
4
8
10
15
12
2
2
4
5
6
5
20
21
8
2
2
1
6
22
5
11
13
21
17
9
8
7
5
5
9
13
2
17
26
21
19
9
5
10
15
8
1
3
5
12
9
16
16
24
20
2
1
6
8
11
11
9
5
16
19
12
6
4
6
6
14
27
19
4
3
16
16
2
13
34
37
39
16
1
12
26
22
10
8
12
16
17
12
8
10
11
9
6
9
18
17
6
3
6
5
3
15
18
26
32
18
11
15
21
16
8
4
13
28
19
11
14
10
8
13
5
3
4
3
3
4
16
15
3
8
3
8
23
15
10
13
16
13
6
4
15
16
2
2
12
10
6
23
2
3
15
26
15
3
16
20
14
9
7
7
5
7
16
16
6
6
3
5
11
10
2
14
19
8
4
1
15
25
24
14
4
3
19
17
19
14
9
14
25
15
4
9
30
13
3
5
13
24
22
9
6
4
2
11
12
2
13
19
2
30
15
1
1
10
15
4
12
25
25
13
10
18
20
5
5
18
13
2
2
7
17
24
11
0
1
2
7
29
18
3
7
13
10
9
11
19
20
7
3
1
2
2
2
14
24
18
12
7
12
2
4
4
11
7
4
3
5
9
14
18
12
6
9
6
6
5
3
4
21
19
4
2
4
5
5
16
6
4
2
3
13
11
6
6
7
4
2
2
14
1
1
3
3
3
7
11
3
2
26
13
4
6
4
3
15
25
2
2
8
14
9
0
1
5
8
5
5
6
7
8
15
23
3
28
25
0
1
2
6
17
20
6
5
18
1
1
6
9
24
35
22
8
8
3
23
23
6
10
26
6
10
15
1
4
16
16
0
8
10
8
9
11
2
27
23
2
15
27
12
12
10
11
1
2
18
25
10
2
13
29
21
11
14
18
21
39
33
3
37
13
3
3
19
14
2
10
17
9
17
18
6
5
11
15
10
3
3
18
20
26
9
2
7
13
1
19
22
2
4
13
6
6
21
28
18
6
2
2
10
4
6
17
6
3
8
12
18
34
19
2
2
9
8
7
19
26
18
13
2
2
5
3
4
5
5
6
5
2
8
21
23
13
2
7
31
22
6
4
5
16
26
17
13
9
2
1
4
10
7
4
11
18
16
16
16
7
4
17
23
8
3
2
4
6
16
17
15
9
1
1
9
20
12
5
16
20
10
10
17
16
16
12
8
4
2
2
2
9
22
21
10
3
1
3
16
2
17
19
21
12
4
3
4
13
15
16
5
4
5
5
5
3
4
17
28
11
1
1
3
4
5
5
7
10
10
10
7
5
4
3
5
3
3
23
22
7
8
14
12
9
3
2
3
7
3
7
8
10
2
10
24
19
5
4
9
15
18
12
3
14
19
9
5
3
16
5
4
19
23
14
6
16
25
28
20
28
24
3
3
19
24
13
13
17
13
5
4
13
14
6
6
4
2
17
25
12
4
1
6
18
19
22
26
21
15
14
11
8
7
4
10
23
12
2
13
17
17
18
15
8
3
3
4
14
15
11
3
3
17
19
16
19
11
3
4
12
9
9
10
4
4
12
9
4
29
9
4
19
16
2
1
15
25
12
4
7
5
4
13
16
15
17
16
12
10
7
4
4
8
21
18
2
2
3
7
6
7
3
5
20
20
20
7
18
20
18
17
17
10
10
12
13
22
23
13
5
4
3
2
8
6
4
10
3
30
23
2
2
7
6
9
24
25
15
13
14
15
15
11
9
11
13
11
7
9
11
12
8
4
3
4
18
7
5
8
8
6
6
11
11
7
2
4
6
7
4
5
13
14
12
8
10
3
4
6
3
2
6
13
12
4
7
14
8
5
4
3
4
13
4
2
18
6
3
2
2
2
11
25
13
2
5
23
10
6
6
4
6
5
3
10
4
5
2
2
7
24
12
0
11
25
11
4
9
7
8
18
3
1
2
6
12
5
0
3
6
11
11
8
9
10
15
19
4
1
0
5
23
14
2
5
4
23
27
8
27
35
3
2
11
12
8
10
13
11
4
25
25
2
11
24
12
10
5
3
19
26
3
6
22
26
12
11
21
18
14
31
30
10
7
4
27
22
2
14
18
8
8
9
7
8
11
9
9
6
25
28
10
4
10
22
5
17
24
7
6
14
7
6
9
25
21
6
1
5
16
21
8
4
3
8
21
25
10
4
5
18
19
17
19
22
14
8
2
3
14
5
6
7
11
2
5
19
21
11
1
4
37
40
18
4
3
17
26
20
23
23
6
4
3
3
10
10
8
15
19
20
8
5
15
10
4
4
2
7
14
19
18
13
2
27
17
9
10
8
10
20
16
13
14
12
7
4
4
7
2
19
24
13
3
1
0
1
27
18
17
8
4
6
8
8
8
8
4
4
4
4
12
2
6
19
20
4
0
0
1
2
3
3
11
3
8
10
2
3
5
11
6
3
8
9
1
4
19
18
7
1
0
2
4
3
5
2
1
13
18
6
3
10
12
20
19
2
3
22
14
1
11
18
2
1
9
23
16
3
10
30
28
7
7
15
5
2
16
26
14
16
21
10
2
12
24
19
2
11
1
1
15
22
5
4
1
27
23
16
13
13
16
15
8
10
9
8
11
10
2
4
24
20
8
13
23
19
4
3
4
15
7
6
5
14
12
9
28
19
6
2
16
11
5
8
3
13
18
2
5
25
19
16
13
2
3
3
2
1
10
12
2
14
10
6
13
21
11
7
11
14
13
2
3
6
18
5
2
2
2
3
2
4
14
17
13
2
2
15
20
15
19
8
10
16
16
20
17
5
4
3
15
2
2
2
3
11
28
5
2
1
4
13
23
25
6
7
19
15
12
15
9
4
17
24
8
2
3
1
5
2
2
8
8
5
3
4
5
3
8
10
15
16
3
3
22
16
7
3
5
2
6
9
8
5
4
6
14
15
5
1
14
20
6
2
2
0
2
8
24
2
5
4
2
3
19
38
12
2
5
22
10
12
13
7
10
10
10
11
4
3
8
23
3
2
16
18
8
10
11
8
8
17
3
3
3
10
9
3
14
15
4
3
4
6
1
4
14
8
15
18
9
3
17
33
11
10
22
7
22
24
5
6
13
19
17
14
24
25
15
7
12
0
21
23
3
15
16
13
7
8
8
13
8
4
5
25
13
6
5
24
11
16
26
20
15
18
14
4
10
24
15
4
3
21
3
5
2
5
22
25
9
1
8
17
20
18
17
16
13
8
2
5
6
5
13
2
4
22
29
26
10
1
16
38
35
12
5
18
19
18
27
31
9
10
11
2
4
17
24
28
21
8
5
12
9
5
9
12
11
14
22
22
5
15
11
4
3
5
20
9
7
8
9
10
6
3
6
6
22
9
5
2
12
3
12
14
3
6
19
4
2
4
3
2
7
5
3
10
3
6
15
5
2
2
4
7
8
10
1
18
20
2
2
5
9
10
11
4
2
3
2
6
17
10
2
3
10
19
14
1
2
11
16
11
8
7
6
14
23
10
2
17
21
2
2
9
7
4
4
3
2
7
22
2
2
11
10
3
22
25
8
11
20
8
10
30
28
10
1
1
3
17
29
7
3
2
2
22
12
7
8
11
13
13
19
9
4
9
9
8
22
28
12
2
1
13
23
20
6
4
2
2
5
12
7
0
19
24
3
4
17
4
4
11
13
19
21
5
1
10
18
14
11
7
30
10
2
5
9
8
14
6
4
6
14
6
5
9
19
17
5
4
10
22
16
8
1
7
23
5
6
11
22
10
4
4
15
8
27
9
13
19
15
17
5
6
23
21
16
9
0
3
14
41
11
8
4
3
2
11
25
3
4
22
15
8
8
7
7
10
16
7
1
3
5
3
4
4
2
2
4
3
5
13
8
16
17
3
5
29
13
3
4
3
5
4
2
3
10
12
8
2
2
15
23
11
2
2
1
3
2
11
7
1
2
15
38
20
1
0
2
12
8
10
12
7
10
9
7
1
14
18
1
1
1
4
12
7
6
6
10
13
2
2
2
5
18
16
5
5
5
8
8
9
7
18
16
15
1
4
8
8
10
26
14
5
14
13
16
14
8
3
9
1
5
11
20
14
26
25
15
21
17
4
15
22
5
4
2
9
8
9
18
26
18
13
18
17
14
14
13
11
11
11
10
5
5
12
6
1
21
34
35
34
22
10
23
33
21
7
15
18
12
18
5
8
11
5
6
9
16
22
24
16
12
12
13
11
16
14
3
12
28
19
4
8
1
17
10
4
5
6
8
10
9
10
2
3
16
9
3
4
15
6
8
13
1
16
11
1
5
5
3
2
5
13
3
6
10
1
6
10
2
4
12
16
8
1
20
23
3
1
5
7
12
16
13
3
6
9
9
10
3
2
10
23
23
13
2
9
21
16
8
1
3
5
18
16
10
18
17
9
5
13
21
16
15
9
3
12
10
24
16
13
23
15
1
4
20
12
24
36
16
1
2
9
20
23
25
16
4
3
11
12
12
10
11
24
19
2
3
15
26
25
28
15
1
1
1
3
8
19
16
6
2
8
8
7
5
10
11
15
10
3
3
19
19
22
17
3
1
2
4
3
3
19
17
7
5
11
15
5
7
10
7
7
5
2
13
17
8
4
21
33
16
14
10
17
22
16
28
20
5
2
4
8
25
14
17
18
6
12
0
13
46
35
9
4
2
2
15
22
18
7
3
11
14
4
4
31
16
2
1
2
10
6
2
9
11
6
3
5
10
4
3
2
2
10
14
14
12
12
12
17
17
7
16
19
2
2
3
5
3
2
1
2
13
15
13
8
6
4
7
4
3
1
21
20
2
0
0
1
1
3
6
5
2
9
17
21
8
1
1
2
2
3
10
1
8
1
16
9
6
38
20
3
22
16
13
20
4
14
18
12
22
21
7
19
19
1
15
22
4
9
7
5
21
29
24
21
25
17
4
4
11
9
15
25
12
7
1
14
28
33
45
35
9
8
26
21
3
11
18
13
2
8
9
3
2
6
13
25
23
15
15
13
11
15
8
3
17
26
2
6
7
4
2
2
5
14
12
8
9
1
9
18
3
3
9
12
12
9
9
4
2
3
6
12
3
6
17
9
9
10
4
5
8
2
10
7
3
14
14
2
2
5
9
13
23
20
9
7
10
9
7
3
2
12
19
7
16
13
6
3
3
18
23
15
12
12
9
8
9
17
18
15
21
16
22
33
19
9
15
7
1
16
31
19
23
22
2
1
12
25
25
15
17
19
5
18
17
8
14
23
10
4
1
26
41
34
22
1
1
14
13
2
5
6
5
7
12
18
18
20
16
11
8
3
1
25
23
18
13
1
7
11
25
21
2
4
5
8
15
12
10
6
17
11
4
2
3
13
12
10
17
9
10
20
11
9
8
4
2
2
7
19
18
24
12
2
9
2
12
39
28
5
1
4
3
7
11
2
9
11
0
18
29
13
2
2
3
11
3
1
20
21
2
3
3
11
8
4
14
16
11
5
5
7
7
5
24
33
3
11
11
1
4
2
10
7
5
4
5
6
14
5
8
4
3
11
7
1
2
2
9
21
5
3
14
8
4
1
1
3
14
7
8
43
23
3
30
19
5
19
11
14
25
11
5
17
19
3
9
18
5
3
25
38
29
22
19
7
4
5
12
5
17
5
2
13
20
26
41
30
6
6
24
20
1
5
21
28
16
13
3
3
4
23
29
23
19
8
4
7
5
6
22
7
14
5
6
18
17
15
13
10
2
8
18
7
3
3
9
4
4
4
17
16
1
8
20
15
10
7
1
3
4
2
7
4
5
10
10
5
8
22
23
8
3
1
2
2
1
1
4
15
3
3
7
7
21
23
15
6
2
3
4
3
10
12
9
18
25
14
2
7
7
3
22
39
18
9
7
2
5
27
28
15
7
9
10
1
12
13
11
4
3
2
36
47
27
12
2
14
34
14
4
1
1
3
5
28
21
4
2
8
2
0
23
22
13
13
12
4
3
23
13
2
7
16
4
2
4
23
16
4
2
2
16
14
4
3
2
19
15
3
4
2
8
15
19
24
7
3
9
4
12
11
1
8
9
9
8
1
9
25
19
20
21
8
3
4
10
2
2
4
10
18
22
20
10
12
11
6
3
3
1
1
2
11
5
4
3
2
6
4
0
2
7
19
11
3
5
8
2
24
33
18
12
22
43
32
22
15
5
2
9
18
20
21
26
30
19
5
11
28
22
1
1
9
1
10
21
27
28
18
4
0
7
7
9
5
15
25
12
13
20
10
3
8
16
10
3
2
2
13
18
9
1
3
15
18
15
7
3
4
3
2
11
13
3
1
6
16
7
5
3
9
17
6
3
2
8
13
10
10
9
5
6
15
14
11
11
9
7
3
2
10
6
21
42
17
0
5
12
18
20
11
8
3
6
3
8
11
12
3
14
40
38
13
3
8
30
43
13
1
1
3
4
9
5
5
4
5
17
17
13
14
22
24
11
1
1
7
13
6
12
15
4
2
14
21
7
1
4
11
1
1
16
16
17
16
11
11
12
4
7
8
17
6
1
18
18
15
7
2
2
9
1
2
4
19
21
27
16
2
2
2
10
19
11
5
9
11
7
14
4
4
3
6
20
20
9
6
5
6
18
7
4
8
13
7
8
14
20
4
11
8
4
5
9
18
16
10
12
3
17
20
18
34
23
1
6
19
20
11
10
10
9
22
27
29
32
23
3
4
18
32
22
8
2
7
13
13
6
8
15
10
10
21
29
19
9
20
8
2
5
23
16
1
2
4
5
1
22
12
17
10
2
4
5
14
1
4
4
20
7
6
3
27
5
21
24
0
4
12
13
3
3
30
24
14
1
7
23
15
3
9
10
7
15
7
6
14
16
8
2
2
