# Supplementary material for: Evaluating flow modulating treatment response in intracranial aneurysms using black-blood MRI in vitro
Source: Commun Med (Lond). 2026 Mar 27;6:170. doi: 10.1038/s43856-026-01413-z (PMC13031954; doi:10.1038/s43856-026-01413-z)
Supplement: Supplementary file 8 — Supplementary Data 5 [file 43856_2026_1413_MOESM8_ESM.zip › Data_Figure_8ab_Sup_Figure_6ab/BB1/without device/2_BB1_vessel_array.txt]

260
303
375
404
339
195
253
248
303
401
481
526
465
71
188
140
132
213
288
377
500
571
497
14
95
105
56
154
244
305
416
507
528
543
429
16
102
56
66
172
284
372
456
524
525
513
496
298
12
39
126
59
88
188
313
407
433
486
519
502
490
386
9
139
155
70
137
260
343
400
434
462
455
426
435
405
66
209
177
117
176
284
352
386
400
373
297
250
315
363
101
236
217
176
208
276
335
352
297
214
130
89
181
283
94
266
270
222
268
311
305
269
209
159
94
39
110
202
291
359
302
276
284
274
224
168
117
57
23
90
160
183
399
422
340
279
247
195
127
62
43
89
142
226
404
454
421
379
340
282
238
228
188
159
330
433
497
498
447
371
262
257
266
210
248
297
371
406
347
179
233
245
296
383
473
534
483
45
173
141
143
202
260
365
500
576
514
247
8
69
106
55
150
226
284
416
511
525
541
450
13
94
61
53
165
273
367
464
530
526
508
499
323
17
24
129
56
74
184
308
407
431
473
511
496
486
401
5
123
155
68
126
248
337
409
438
451
447
417
420
406
65
193
171
124
180
271
339
388
408
381
303
248
301
358
97
222
215
187
211
264
321
340
296
221
133
86
180
287
250
274
226
256
300
300
262
203
157
85
22
111
212
268
352
296
266
278
275
218
153
106
51
10
76
152
146
376
418
340
277
247
188
110
49
41
85
131
196
397
446
409
380
346
280
234
226
181
315
409
484
503
461
383
256
232
258
217
236
301
370
404
350
160
203
230
287
373
476
547
495
290
23
152
134
142
186
241
366
500
573
524
270
8
51
101
55
151
211
271
415
507
517
537
459
10
82
72
52
164
255
356
468
533
525
500
501
340
19
118
58
70
181
300
404
428
464
506
495
491
418
3
107
146
66
113
235
339
419
434
435
439
417
419
412
49
173
172
130
173
259
338
391
411
386
311
251
291
349
71
208
229
204
224
270
317
322
291
236
148
90
176
277
247
291
239
260
302
297
250
192
148
70
10
111
213
248
345
299
270
277
267
212
149
89
29
1
69
146
111
353
427
354
278
242
190
112
43
36
85
126
170
391
442
404
379
344
275
230
224
179
296
396
471
492
457
386
252
204
245
225
232
314
374
404
357
143
175
212
274
363
476
552
500
300
17
128
117
131
172
234
367
493
561
527
290
7
45
94
49
150
205
272
414
495
510
534
462
8
75
83
52
161
239
347
468
531
521
493
504
354
17
113
70
70
172
285
395
432
469
506
493
502
437
98
152
74
100
224
341
422
431
427
435
423
431
425
161
188
126
159
261
348
391
406
380
313
258
291
345
196
241
208
227
283
328
315
286
246
162
97
168
259
248
311
254
268
304
296
243
185
143
68
4
100
201
232
348
312
281
277
256
209
157
85
17
4
57
146
337
437
376
290
246
201
130
49
25
74
123
152
376
443
423
396
347
273
228
222
188
277
399
467
473
443
389
265
178
227
229
233
324
373
399
368
123
167
205
257
341
457
541
503
311
13
99
100
119
160
228
356
472
539
519
298
8
41
84
32
138
202
282
408
474
500
528
457
9
74
86
38
147
225
343
461
518
510
487
506
370
16
120
84
59
153
269
386
439
480
501
483
507
457
97
177
90
90
215
335
414
432
437
437
420
437
440
159
199
117
146
266
351
382
394
375
314
264
291
347
188
239
192
216
287
333
315
280
244
170
102
155
244
241
318
259
264
296
291
242
183
144
81
6
74
183
221
358
320
283
272
246
202
161
97
29
9
28
143
329
432
384
311
257
203
142
60
19
55
114
140
352
444
455
424
355
276
232
226
201
112
261
408
472
460
433
401
297
164
212
226
232
318
366
391
375
102
177
210
239
309
421
523
508
325
11
72
94
108
147
217
339
449
522
511
297
10
37
83
18
115
197
293
401
458
494
528
453
9
74
89
19
125
215
341
450
504
505
488
509
389
16
132
98
39
135
256
378
444
490
499
471
509
474
87
201
105
82
209
323
398
441
461
449
410
428
446
156
202
112
146
265
338
366
387
378
325
271
284
344
184
222
173
208
275
320
312
276
233
171
105
143
239
229
312
253
250
276
282
244
179
141
95
12
48
167
208
366
317
267
264
245
194
150
107
49
11
13
128
323
411
369
323
269
198
138
66
20
44
107
326
436
474
444
366
283
239
235
218
126
246
407
478
466
440
419
329
167
208
221
228
305
358
383
374
84
181
210
226
288
393
508
516
348
9
55
96
94
131
211
324
433
513
510
304
9
31
79
19
89
185
293
393
448
489
525
456
235
7
63
85
14
108
203
330
436
496
504
488
510
404
15
127
101
20
127
246
357
433
494
499
463
507
484
59
202
106
75
204
307
381
442
480
461
404
414
442
301
142
195
114
154
257
311
349
385
386
339
277
274
334
294
179
209
170
205
251
293
304
268
218
169
110
135
237
212
296
244
231
255
274
246
173
131
102
18
32
157
192
365
305
240
256
251
193
140
106
57
8
6
104
317
391
345
323
277
192
128
66
20
41
102
303
419
467
444
374
297
249
243
229
128
231
389
477
486
457
429
341
219
217
222
294
356
378
368
75
171
198
215
290
385
498
523
370
8
44
101
77
120
212
316
422
513
523
330
7
20
70
41
73
173
286
386
448
491
522
466
250
6
43
85
25
108
195
309
424
505
513
482
502
413
11
99
100
16
133
241
328
417
497
505
460
500
486
30
183
100
71
202
298
364
433
480
467
406
410
436
307
123
189
126
162
246
295
341
381
383
343
279
267
329
300
170
208
181
209
237
272
299
266
206
163
109
128
238
262
189
279
243
221
242
270
255
180
126
101
22
22
147
162
356
304
225
249
262
207
141
102
53
6
2
78
310
390
337
321
282
199
128
67
22
41
96
285
409
453
439
381
310
256
247
225
124
213
366
468
502
471
428
339
162
228
217
220
285
353
379
366
74
158
179
208
294
383
487
525
387
11
34
109
61
109
208
301
408
520
540
362
10
12
59
63
67
163
270
369
446
496
521
477
267
11
26
93
38
110
188
291
415
518
523
470
484
422
8
74
101
23
137
231
309
404
496
511
460
490
486
263
22
162
98
72
199
295
358
416
461
458
411
418
441
314
110
195
139
158
234
298
351
376
366
332
275
268
336
308
153
218
192
203
230
276
307
269
200
154
100
117
234
274
155
265
250
226
244
271
262
194
130
94
22
17
134
123
342
323
237
243
259
219
153
104
47
4
2
62
296
401
350
323
282
209
139
76
27
38
85
267
411
454
438
385
320
269
252
214
117
196
352
459
503
474
425
337
164
226
217
223
272
338
382
376
70
157
175
198
282
371
477
528
401
17
32
119
57
101
194
278
395
526
553
383
8
48
69
58
160
258
353
441
500
517
481
288
14
22
104
36
92
188
294
411
520
530
466
470
436
8
70
108
29
127
219
312
407
491
513
464
484
490
283
25
154
105
79
195
293
362
417
446
447
414
428
454
330
101
208
149
141
222
310
365
372
355
319
265
270
345
321
133
229
192
183
229
289
316
274
202
148
90
103
224
281
117
260
265
234
253
273
264
205
135
83
20
14
125
88
328
349
261
242
244
214
165
107
41
4
2
60
269
404
371
325
273
214
150
86
34
34
73
104
245
411
465
443
385
325
285
263
209
116
185
348
448
487
470
434
350
179
209
217
220
256
313
381
390
307
53
160
182
184
252
347
467
534
417
17
31
115
56
88
174
261
387
523
545
391
7
38
67
35
155
256
342
431
491
502
471
306
16
24
103
28
56
186
311
406
498
525
472
466
451
8
71
111
30
109
211
328
416
476
511
476
483
498
306
37
149
113
86
190
284
360
420
447
444
413
425
459
351
93
212
153
122
206
307
362
370
358
322
257
257
338
330
109
236
192
159
220
294
318
275
209
152
88
88
206
279
87
265
278
238
262
278
260
204
130
71
15
13
121
214
312
364
284
247
232
204
163
105
33
3
4
57
226
382
381
325
263
211
156
92
38
31
65
100
220
402
472
449
386
334
302
272
214
122
174
343
440
475
471
449
368
201
185
217
214
239
298
381
396
322
33
153
186
170
227
331
460
540
439
13
27
97
48
73
163
265
391
508
523
394
9
36
77
14
142
259
347
424
472
477
457
319
16
23
92
35
29
181
326
398
463
509
481
472
461
9
58
105
29
98
207
337
416
455
503
487
485
503
326
34
136
113
88
187
271
351
422
454
453
411
410
450
364
76
198
155
114
190
283
340
361
365
336
255
234
316
331
91
235
197
147
206
282
306
266
211
161
93
75
186
271
75
271
285
236
266
283
252
189
118
61
15
11
112
205
292
358
290
253
234
203
159
98
23
3
6
41
182
351
377
325
263
213
160
95
33
25
62
94
198
384
464
451
395
345
308
269
221
135
325
431
472
478
458
373
219
210
201
235
298
380
390
336
21
132
172
160
219
325
448
535
461
10
21
76
35
61
162
281
392
486
508
407
9
39
84
12
123
256
357
425
455
460
456
332
3
19
77
48
26
168
322
390
440
492
486
482
474
12
40
99
27
94
201
330
408
439
488
487
484
509
345
23
123
111
81
182
257
330
412
453
456
409
396
440
371
62
177
159
121
187
263
317
346
359
340
256
220
302
334
81
232
210
154
197
269
296
258
208
167
98
65
168
264
75
267
285
225
259
288
251
181
114
66
24
7
90
180
268
346
286
253
241
209
160
97
22
3
8
21
152
337
382
331
276
228
168
97
25
15
59
91
189
371
454
458
414
362
305
256
222
147
294
417
478
489
457
366
228
189
239
304
371
378
347
25
113
153
158
222
315
423
520
478
7
16
57
28
54
161
284
379
466
511
433
7
39
73
17
106
238
359
433
455
464
470
347
14
73
57
37
155
298
383
442
484
480
487
489
263
13
34
109
29
87
191
310
398
435
471
469
478
516
364
12
119
121
70
168
248
315
397
438
446
405
391
439
377
55
164
159
132
193
258
310
334
340
329
258
223
308
346
78
224
218
169
202
271
297
259
203
163
94
54
157
263
69
250
285
220
245
286
256
186
129
83
34
3
64
156
241
346
288
246
239
210
162
110
35
4
7
16
138
351
403
346
289
239
176
100
22
7
55
91
187
372
453
467
429
373
301
246
225
155
265
401
480
495
454
366
236
179
237
297
350
373
363
27
100
136
156
221
294
390
501
491
5
12
37
26
51
155
266
350
453
526
459
16
34
57
30
96
215
345
436
467
477
479
360
22
77
61
46
145
268
374
454
486
469
484
499
287
16
35
129
40
70
183
288
383
433
458
452
473
522
384
4
119
144
67
144
239
311
387
419
429
404
393
443
384
48
158
155
130
193
254
310
331
321
311
257
229
315
352
69
201
212
182
207
272
299
264
205
154
81
44
154
265
222
288
223
233
277
262
197
143
92
36
3
46
145
214
357
301
237
228
204
158
120
52
4
7
15
129
366
423
358
291
235
172
104
32
11
57
97
182
369
450
469
430
374
304
259
240
164
243
384
472
492
458
383
249
173
225
271
325
379
381
95
127
153
209
271
367
493
504
317
10
28
25
52
150
236
322
451
543
476
215
10
32
56
27
93
203
326
430
478
485
478
371
13
78
72
38
140
249
360
458
490
463
477
501
316
27
142
59
54
175
279
371
425
455
455
474
521
402
4
112
169
69
112
221
312
386
404
421
408
394
436
391
36
148
154
123
176
236
301
335
321
302
253
223
303
347
173
196
184
213
265
289
265
210
148
71
39
156
266
194
291
237
235
275
264
201
149
85
27
4
43
148
191
365
314
240
225
199
153
119
55
4
8
16
353
426
362
285
221
161
102
40
20
66
107
164
346
437
462
425
370
309
279
263
181
229
375
462
487
466
404
267
168
208
247
312
389
394
93
123
145
189
254
363
495
513
339
8
28
25
52
143
214
306
447
543
487
250
9
32
72
13
92
206
309
410
470
474
469
392
8
75
88
19
130
245
347
440
485
457
462
491
343
20
132
73
46
165
276
354
407
458
471
470
504
414
90
175
86
91
203
314
382
397
416
411
381
414
394
133
160
121
148
209
285
337
330
298
243
205
276
334
143
187
179
209
249
269
260
217
145
69
42
152
260
177
292
246
241
278
270
202
143
72
19
3
52
158
178
358
318
253
238
210
153
112
48
3
8
17
310
411
365
288
226
160
98
36
23
69
112
308
421
460
433
375
309
287
278
199
219
371
458
482
466
413
287
159
198
242
311
392
392
91
120
132
169
245
370
501
518
360
10
29
31
47
134
207
307
440
532
497
293
11
35
82
12
86
215
301
389
452
457
469
427
5
73
99
14
112
247
341
418
474
453
446
482
365
15
101
79
46
146
270
347
395
464
485
460
484
428
68
167
108
84
186
309
375
387
411
409
368
399
403
119
179
129
126
191
274
335
327
286
231
191
258
328
132
185
173
199
238
257
261
219
142
76
46
134
245
176
285
243
242
278
272
208
138
67
24
3
50
155
173
343
318
264
251
224
158
107
43
2
7
15
110
265
397
377
307
250
178
97
25
11
57
102
278
418
472
462
395
306
278
278
203
209
365
455
480
462
415
305
141
193
246
310
378
380
81
115
118
147
233
363
490
518
378
10
26
52
30
108
201
310
426
511
506
327
7
43
76
10
68
205
292
374
432
441
471
458
6
70
97
13
91
246
340
402
464
450
437
481
379
18
71
76
45
123
259
345
391
463
486
450
473
441
48
147
122
78
171
296
362
378
404
404
362
397
421
111
197
138
113
185
272
323
310
268
223
188
250
331
139
201
165
181
228
255
262
214
131
81
47
103
220
177
277
236
228
260
260
210
134
69
37
3
25
127
159
331
323
264
246
222
159
105
43
2
4
8
93
239
398
398
333
279
203
105
23
4
34
78
265
425
485
491
422
315
273
270
199
196
347
448
481
464
423
325
125
187
247
299
356
370
54
110
104
129
214
341
472
518
396
5
12
41
10
76
192
311
409
494
510
343
45
42
65
44
43
179
282
371
420
428
470
474
252
21
65
90
11
74
238
334
395
458
450
441
488
393
24
57
71
31
110
249
348
394
455
477
451
477
453
41
125
121
77
158
277
351
383
405
401
365
402
429
103
203
140
101
182
269
310
295
258
224
191
244
330
149
215
159
165
214
254
266
204
113
75
39
71
190
165
269
232
207
229
240
209
134
66
38
5
8
88
129
325
334
260
225
208
155
107
49
2
1
2
67
230
407
411
350
291
212
119
33
8
18
53
258
426
482
495
434
332
282
269
194
174
317
431
481
469
439
346
109
180
238
283
345
377
299
27
100
93
116
192
317
461
527
422
7
6
19
3
52
183
304
398
488
516
356
59
32
63
65
26
155
274
373
418
423
466
478
277
14
52
95
9
67
226
322
391
456
453
452
501
419
16
59
81
24
108
242
344
397
447
471
458
485
461
38
113
114
73
143
257
349
396
412
404
370
393
420
274
94
190
138
98
169
255
305
300
265
233
191
227
316
279
141
221
160
155
203
248
269
203
101
59
25
49
169
141
262
241
204
214
229
212
138
59
23
3
3
58
92
323
355
263
217
204
157
111
54
2
5
7
32
220
408
417
358
293
210
132
46
9
19
48
242
413
468
478
431
351
301
273
206
147
287
418
481
474
451
355
98
175
229
271
349
393
315
19
93
88
108
174
299
457
537
447
11
5
16
3
48
172
290
389
489
525
374
19
65
71
20
148
268
369
418
423
461
481
308
9
37
106
7
66
216
308
387
452
453
463
508
447
6
63
95
21
107
234
333
393
437
467
465
485
469
40
113
109
69
128
245
354
406
413
401
364
371
406
288
84
172
136
99
149
232
310
316
273
233
181
203
298
283
118
209
167
158
192
236
266
210
98
45
12
42
166
228
113
257
257
218
221
234
216
142
54
8
3
6
43
317
373
274
229
220
170
119
54
2
4
7
19
203
392
412
365
295
210
141
57
4
33
78
212
389
453
460
423
365
316
280
230
118
269
412
479
475
451
354
175
222
262
349
405
331
19
88
79
98
158
283
447
537
468
12
5
17
3
52
155
268
379
489
532
398
13
67
75
27
154
257
359
419
429
459
482
327
10
27
106
5
67
206
297
385
449
451
459
502
465
10
60
100
18
96
224
324
387
429
460
460
472
481
298
41
118
108
61
113
241
359
396
395
389
349
349
408
326
76
154
129
99
132
220
314
315
262
220
167
184
292
297
84
196
174
160
187
223
259
211
107
45
6
41
169
225
92
258
276
232
233
241
213
140
57
6
4
7
35
304
384
290
246
236
183
126
52
3
3
7
15
177
368
408
369
301
221
153
69
5
50
112
175
363
447
455
427
382
330
290
257
154
257
404
474
477
451
354
177
217
245
332
404
348
19
85
72
84
141
265
426
525
478
13
5
18
3
50
136
248
367
481
531
420
16
65
76
40
153
242
348
420
438
452
480
336
16
21
93
17
63
191
286
387
448
449
451
488
471
5
51
100
19
75
210
318
388
426
453
450
457
495
343
38
121
110
46
96
239
354
376
377
379
341
343
425
370
67
149
126
94
125
214
305
295
242
208
161
182
297
311
61
193
178
154
182
213
242
204
116
57
10
38
164
220
80
264
289
232
233
239
202
134
68
19
3
8
27
279
386
304
255
238
185
124
51
4
2
6
13
143
349
416
377
305
236
170
83
19
59
114
148
349
446
456
440
400
349
301
270
160
247
389
467
486
459
362
201
174
204
222
307
393
364
17
81
68
69
127
248
401
509
486
15
6
15
2
38
129
246
359
463
519
439
24
52
65
35
138
229
343
423
439
440
473
352
44
19
85
53
54
170
278
387
445
449
445
479
471
247
10
45
101
28
53
192
312
391
431
448
443
450
496
365
30
117
117
38
79
230
334
362
379
381
342
347
432
388
51
145
126
86
123
205
277
269
232
206
165
187
295
315
45
197
182
148
176
202
219
194
123
67
17
29
147
214
68
260
292
220
227
229
191
128
76
33
3
7
24
147
242
381
326
263
232
175
117
50
2
1
3
9
106
334
439
397
309
243
180
97
35
54
93
78
133
338
439
451
444
414
368
315
268
145
230
366
455
491
471
375
222
168
189
203
286
380
374
15
78
70
62
119
237
381
497
488
290
17
3
13
3
26
136
256
354
441
501
450
22
34
52
18
116
228
341
418
427
427
464
377
18
71
69
36
157
274
378
432
449
446
475
472
264
23
43
104
41
42
184
301
387
432
442
443
449
482
360
19
99
125
43
69
213
304
358
401
386
341
347
414
370
31
136
133
81
122
191
241
256
245
211
166
183
276
302
29
194
189
144
174
192
204
190
123
62
19
21
124
206
244
286
218
227
225
188
131
73
32
8
5
19
127
203
370
348
283
233
167
106
49
3
1
1
5
315
459
420
317
239
176
106
47
44
88
57
126
325
425
437
431
409
377
330
266
144
205
339
432
480
473
388
241
159
178
200
282
374
379
10
55
75
60
116
233
369
496
495
308
18
3
11
3
17
143
264
348
426
489
460
243
16
18
40
12
104
236
338
407
420
421
463
402
22
66
86
19
155
278
363
415
454
456
475
475
293
39
43
103
52
37
183
288
374
423
438
449
456
474
359
14
73
127
49
70
197
272
354
416
379
333
347
396
353
9
118
146
86
122
179
217
257
264
213
161
176
257
287
177
194
150
181
192
205
197
119
45
16
20
107
198
221
275
230
239
224
194
144
66
16
1
1
12
95
171
354
365
307
241
172
109
53
9
4
8
7
288
450
436
334
245
171
119
53
49
88
59
299
412
431
421
398
380
346
283
170
181
316
406
460
472
406
267
145
177
210
287
370
379
4
20
71
59
114
219
351
493
504
329
2
6
4
9
134
249
333
416
489
477
268
18
12
37
8
96
237
326
394
423
425
460
415
26
69
99
18
151
277
345
401
464
467
468
470
325
39
92
59
29
176
272
351
403
429
454
463
477
378
48
116
49
68
187
250
345
409
357
318
346
398
364
97
154
89
119
178
210
261
268
203
149
166
246
289
160
195
154
187
200
210
204
113
27
13
24
103
192
199
270
252
252
221
195
156
58
1
0
1
5
64
150
340
375
314
246
181
126
64
14
7
27
3
254
414
430
355
263
184
129
62
43
94
84
262
399
441
425
398
382
354
300
204
165
295
382
443
470
424
293
133
170
214
285
360
383
3
14
52
52
105
196
324
482
521
366
0
2
6
5
111
220
312
407
493
495
295
31
15
38
8
85
223
311
392
436
428
445
419
28
68
107
15
129
265
331
399
482
479
452
462
355
32
82
74
22
160
257
331
385
427
461
465
487
415
36
101
43
58
177
242
329
385
340
313
349
412
397
79
151
81
107
180
212
255
256
194
144
161
245
303
152
193
146
179
202
210
198
107
24
13
21
105
199
186
272
266
254
211
191
154
54
4
1
0
5
71
132
335
378
306
234
188
142
72
18
6
31
2
224
379
413
362
282
207
141
63
35
89
107
230
390
449
441
418
390
350
305
221
156
278
370
442
474
433
312
125
163
208
273
347
383
314
8
24
39
94
175
294
459
530
410
2
2
8
2
90
198
293
396
490
504
325
46
18
32
8
65
196
302
400
448
426
428
425
258
30
61
100
9
99
238
323
403
491
481
439
464
387
22
77
82
20
136
245
321
371
426
462
460
492
447
37
88
36
41
159
241
317
362
341
322
344
417
425
64
136
69
89
175
209
238
240
195
146
153
243
314
146
189
126
161
200
203
179
104
30
7
9
106
213
175
270
261
239
204
188
144
51
4
2
2
12
102
113
332
377
291
220
192
145
68
14
2
26
3
17
205
363
394
352
289
222
147
61
30
78
110
205
375
440
450
441
398
340
303
227
147
263
366
451
474
428
324
120
154
198
261
338
378
314
8
9
29
90
165
273
432
529
441
8
2
8
3
89
194
284
385
481
506
348
52
24
27
6
45
173
299
409
452
422
418
443
295
31
54
88
6
80
213
323
409
485
476
442
481
422
15
78
82
14
119
241
322
365
423
460
454
491
464
37
81
41
26
139
242
310
352
359
340
336
401
426
50
120
62
74
161
204
223
231
207
154
142
236
314
129
184
108
142
201
200
160
104
36
1
8
105
226
160
265
240
223
215
197
134
48
3
3
2
11
112
100
328
373
283
221
197
142
51
9
8
43
2
14
195
366
381
329
281
223
144
67
41
74
109
183
345
411
442
450
406
340
310
242
247
364
458
467
417
339
114
146
189
253
335
370
305
10
11
26
93
163
260
408
516
456
17
7
20
3
99
197
275
373
470
501
366
54
35
27
4
32
159
296
406
448
421
419
461
329
37
51
79
5
73
198
325
408
466
466
451
500
449
19
80
78
16
112
240
325
362
412
453
455
488
466
28
77
49
15
120
244
307
343
372
352
326
379
411
233
31
109
70
63
147
199
214
225
213
157
133
223
308
99
182
106
130
203
201
154
107
40
2
8
98
224
141
257
227
212
233
205
137
46
21
25
46
25
77
316
370
285
228
201
141
38
13
22
64
2
14
189
369
371
310
272
223
151
89
64
78
105
161
305
381
427
447
416
359
329
261
227
352
447
458
410
348
195
101
138
182
245
330
364
307
12
14
25
90
155
244
383
503
468
27
16
33
3
98
191
263
363
459
498
385
63
45
42
24
27
149
282
391
445
423
421
467
355
51
54
85
29
69
190
320
398
445
455
455
499
460
30
77
77
14
105
231
323
360
394
437
458
487
465
233
17
69
58
7
105
240
301
336
366
346
321
368
401
243
16
106
76
51
137
199
210
212
205
152
127
210
300
204
70
182
113
121
201
204
155
106
37
0
5
83
204
170
123
258
228
207
235
207
141
53
17
39
51
22
36
300
365
286
224
199
148
45
10
21
78
26
2
172
350
360
309
276
233
169
111
76
76
98
127
265
368
421
441
431
389
341
274
122
199
327
418
451
416
344
203
88
137
178
233
321
365
328
10
9
20
74
139
229
363
494
484
36
14
32
1
83
174
254
355
448
496
416
75
53
56
45
31
142
261
372
447
426
416
459
370
61
53
100
57
63
181
302
381
434
453
452
481
460
39
70
80
9
87
213
314
360
381
420
458
483
467
271
10
57
69
2
91
226
295
333
353
327
316
364
407
274
13
101
73
38
128
201
210
203
189
141
124
198
294
213
56
185
126
115
189
198
158
103
30
1
5
71
180
156
110
270
243
202
216
194
148
57
6
27
46
26
31
284
366
286
211
192
163
58
4
18
90
34
4
141
314
355
326
292
252
189
119
70
73
97
83
232
378
429
434
443
414
340
269
128
174
300
380
445
424
330
205
223
84
137
169
219
303
364
358
8
9
15
50
123
219
348
488
501
291
43
6
23
4
58
156
258
354
431
494
449
52
61
59
35
137
239
358
452
425
408
451
384
60
41
106
78
51
170
277
360
431
458
444
461
457
258
37
51
80
9
61
187
300
360
376
409
450
472
472
324
8
43
79
3
74
206
287
339
339
301
305
357
417
317
11
93
62
29
118
194
211
202
171
124
119
185
286
233
54
187
141
112
170
187
163
99
17
0
5
66
166
153
94
276
261
200
196
188
160
58
2
9
46
23
25
265
369
291
205
192
183
70
6
19
105
31
8
101
278
357
350
310
268
203
116
58
76
109
206
391
439
427
444
423
334
265
133
156
280
346
426
425
315
191
221
86
136
161
208
286
359
377
5
10
11
27
107
209
334
483
515
328
41
3
18
7
35
144
265
351
410
487
477
248
52
53
60
36
128
221
348
452
424
403
450
396
61
30
92
90
36
160
254
341
429
466
439
452
461
299
32
29
79
44
41
164
280
354
377
411
442
461
479
369
10
30
80
1
64
183
274
340
331
287
296
341
411
350
9
84
53
31
110
179
212
210
161
111
115
169
269
253
50
186
158
114
155
179
178
110
12
0
5
56
159
167
263
270
204
190
199
175
61
3
10
56
30
21
122
232
363
301
219
206
197
79
10
23
116
27
9
251
360
362
321
277
216
120
62
89
123
182
383
439
421
434
419
337
279
149
144
270
322
393
407
313
176
216
89
130
151
196
271
359
391
3
12
9
16
94
197
321
476
522
354
35
5
23
8
18
130
262
344
397
485
492
271
50
40
56
32
121
212
340
444
423
405
452
405
30
69
89
24
155
246
329
427
469
441
453
467
318
40
21
71
58
30
151
258
337
381
421
440
454
486
391
4
18
66
2
62
164
247
322
327
294
297
326
397
361
10
82
52
37
103
163
204
211
156
107
112
150
247
266
181
171
118
143
177
196
132
20
1
3
34
148
187
233
266
210
202
215
191
69
2
21
67
40
17
113
190
345
314
249
220
201
84
8
25
118
35
6
231
352
360
325
287
232
140
81
99
122
72
160
348
425
425
427
413
355
306
169
263
311
358
377
318
174
222
84
114
141
186
264
361
398
1
11
9
11
74
179
309
467
522
379
40
17
33
12
10
112
241
331
395
485
495
291
48
37
58
33
114
211
328
426
423
412
449
411
38
56
87
21
147
247
326
416
460
436
454
471
327
64
30
64
62
26
140
237
319
380
425
434
446
486
395
14
12
44
2
65
151
212
287
320
310
304
312
375
358
14
90
53
38
100
150
186
198
154
113
113
134
224
266
175
176
118
139
181
204
147
34
0
1
17
133
195
204
264
222
215
228
200
78
2
12
78
55
29
49
163
333
330
274
235
194
87
4
20
117
60
3
219
338
349
325
293
246
166
102
96
101
64
141
304
404
434
429
411
367
318
177
244
302
334
351
315
185
227
70
101
131
177
259
361
398
302
3
10
9
8
55
166
304
453
516
401
31
42
23
9
98
220
325
401
479
488
316
47
42
68
46
106
212
317
407
426
416
440
415
42
56
92
42
134
246
327
401
440
423
451
475
340
48
68
69
18
123
216
307
378
418
418
431
473
395
12
36
3
59
137
185
262
319
325
303
299
354
354
97
47
32
98
147
167
177
155
121
110
123
210
262
168
169
110
141
187
193
139
42
1
3
15
130
191
189
273
237
219
232
199
76
2
6
69
81
80
74
153
336
349
288
244
187
88
9
12
104
93
24
212
333
344
325
299
256
185
116
84
82
62
128
272
386
440
439
416
371
308
170
214
290
325
340
309
196
231
224
93
122
167
253
349
390
321
8
10
10
5
39
158
298
432
506
424
32
44
29
6
88
209
326
404
463
478
339
46
44
74
54
91
203
305
396
430
412
432
423
246
42
55
103
63
115
232
321
384
417
406
443
476
354
53
73
75
16
102
200
307
372
399
393
412
450
398
15
42
4
38
120
176
260
322
321
286
280
332
353
91
37
24
93
147
153
162
153
117
94
114
200
258
152
159
107
151
193
174
108
33
0
4
21
133
178
177
283
246
214
228
192
68
2
8
54
86
103
88
338
364
292
248
188
90
14
7
74
120
57
3
197
334
349
330
303
263
195
129
81
79
75
117
255
364
435
449
429
375
293
165
182
270
321
338
300
202
234
224
92
116
160
242
328
381
344
4
9
11
3
30
152
280
406
497
442
24
36
30
3
81
205
325
395
437
473
365
52
44
62
46
68
183
293
394
433
400
427
436
264
40
51
100
59
93
208
308
369
403
398
439
481
371
42
69
81
14
90
193
304
357
373
379
402
436
407
20
50
25
15
107
182
270
317
298
265
262
309
351
75
39
29
88
144
149
158
148
99
72
104
187
251
136
164
119
162
191
156
79
17
1
3
45
129
163
156
285
251
207
223
188
62
0
15
49
86
104
71
323
369
296
251
201
98
16
2
42
126
74
1
171
332
363
339
309
269
205
141
94
89
92
110
246
347
417
452
440
386
299
179
154
246
310
337
294
203
238
229
101
109
153
226
306
380
374
8
11
1
21
134
246
377
499
461
25
23
26
2
70
194
312
372
415
477
393
65
42
43
32
43
159
280
395
435
392
421
454
274
48
48
93
51
74
188
292
359
401
402
436
486
391
27
57
88
14
91
193
294
331
350
376
405
432
421
10
36
30
8
100
189
271
295
268
248
254
293
344
53
59
45
78
132
147
161
139
81
56
91
163
235
145
117
180
140
159
185
153
74
10
1
12
60
116
149
127
279
254
202
215
191
65
1
18
53
87
99
52
284
361
302
255
215
110
17
2
33
127
77
6
132
311
366
351
321
278
210
149
108
89
97
233
335
401
444
442
390
313
206
224
290
324
286
203
239
236
108
106
148
209
287
392
402
7
10
1
13
107
210
357
509
487
39
18
24
2
57
171
285
349
402
487
421
85
42
33
28
28
143
264
388
436
391
416
459
289
63
55
100
62
68
179
279
350
405
412
431
482
413
18
54
99
44
99
197
279
302
331
380
416
441
435
2
4
10
10
100
189
258
267
244
240
256
288
332
207
36
85
58
61
116
145
160
129
76
55
78
139
212
153
102
197
157
145
172
163
90
18
1
11
56
101
143
98
106
274
262
200
202
198
82
2
14
66
86
103
57
243
348
308
255
221
126
17
6
49
129
81
5
272
355
363
335
290
212
145
106
89
95
77
209
330
396
434
433
380
313
234
210
267
307
269
200
228
236
94
99
137
188
273
400
418
9
9
3
8
79
184
345
510
508
271
50
18
28
1
43
147
261
338
400
490
442
97
42
35
43
30
137
246
364
434
400
406
441
302
78
68
119
84
71
176
262
331
400
417
416
460
430
20
53
129
79
99
191
264
285
316
377
413
444
440
224
3
5
14
6
89
180
240
246
233
236
255
290
324
198
33
103
61
43
100
143
150
120
83
59
68
123
197
150
98
204
160
123
160
170
105
29
2
5
44
91
140
102
94
272
276
208
188
196
99
5
10
73
80
106
72
16
219
345
314
249
219
138
21
10
66
124
84
3
231
342
368
343
298
216
140
101
95
104
86
177
323
394
426
426
367
299
248
194
246
292
251
191
213
234
70
93
125
168
265
391
417
8
9
4
6
68
180
335
493
512
306
40
16
35
2
38
138
258
343
405
484
450
37
45
64
37
134
228
338
430
412
397
416
310
87
76
124
103
76
165
243
307
385
410
401
432
429
24
59
139
86
83
173
252
281
310
361
396
428
427
221
13
18
65
2
62
169
230
240
234
226
245
285
316
179
63
106
44
28
91
144
139
110
85
57
59
122
195
132
104
202
156
112
158
168
103
32
1
5
43
91
135
81
267
288
220
177
185
111
15
10
73
75
110
79
12
206
351
327
247
210
148
30
12
65
110
79
7
207
338
369
343
302
223
144
107
107
117
84
149
309
386
421
427
363
285
246
128
177
229
278
238
176
206
244
241
56
92
115
161
255
366
402
3
9
5
5
69
182
314
458
503
331
20
11
43
3
35
143
267
353
405
464
447
25
50
77
36
124
215
321
422
417
389
398
321
85
66
108
103
68
144
225
290
363
392
391
412
419
29
50
125
90
51
146
235
281
306
339
372
395
395
211
13
27
85
6
36
157
220
235
233
210
222
259
295
158
76
104
37
21
90
149
134
99
74
41
48
123
195
106
96
197
161
115
159
159
90
26
0
19
54
95
118
47
249
295
232
175
172
110
25
9
71
75
117
81
2
178
348
343
256
206
154
40
9
53
98
77
8
196
340
367
340
307
238
163
128
118
125
75
126
281
366
413
430
373
284
241
139
210
258
227
165
218
265
252
54
92
112
164
249
335
387
311
2
9
5
5
70
175
286
422
489
338
10
7
39
5
31
145
271
354
399
444
436
21
46
78
32
109
212
319
417
414
387
396
330
84
43
81
95
47
125
216
287
349
375
387
410
411
227
40
29
96
92
28
126
215
273
299
325
351
361
356
205
12
19
67
9
24
143
203
219
225
202
201
218
260
143
35
106
45
26
90
145
134
95
59
29
32
112
170
100
72
201
180
123
156
150
89
31
4
38
61
87
84
18
221
298
245
182
161
102
29
14
72
82
121
77
6
138
333
359
276
209
155
46
9
40
100
74
4
191
343
367
343
314
251
186
144
118
118
68
113
248
345
402
425
388
302
238
134
190
232
216
162
237
279
256
54
89
111
172
240
309
377
326
14
9
6
4
57
152
256
400
480
342
26
9
33
22
29
131
258
342
386
429
427
225
30
41
73
36
96
212
323
408
401
384
398
337
23
66
95
34
115
217
294
341
356
382
411
405
229
57
9
74
95
27
115
191
255
288
314
340
339
326
206
39
12
40
14
21
123
173
196
208
199
188
181
214
143
12
98
58
26
76
127
132
99
51
23
21
73
134
91
199
194
121
139
143
102
45
6
48
65
66
51
8
200
297
254
187
158
97
28
16
81
89
114
63
6
102
316
371
293
213
153
46
6
35
116
68
3
177
333
363
349
319
255
200
156
111
109
65
219
328
389
405
392
325
242
123
164
247
275
254
56
87
114
169
222
292
380
339
23
5
7
0
29
123
234
392
481
355
53
20
32
32
23
104
230
323
374
421
421
240
43
42
75
49
88
204
317
395
385
372
388
335
15
63
110
53
116
214
292
334
341
371
402
395
223
1
72
105
52
112
174
236
279
304
330
329
312
207
2
50
69
20
102
145
179
197
202
187
161
176
140
84
63
14
55
110
126
103
49
26
22
39
90
75
187
193
115
120
143
118
57
10
65
67
50
31
7
191
301
257
185
160
101
30
21
94
103
94
45
8
310
383
303
220
157
51
1
27
124
60
4
3
152
308
358
360
329
259
211
162
105
101
61
201
321
381
387
386
331
242
169
236
254
254
53
87
111
150
195
283
391
356
20
6
7
2
10
99
222
383
480
378
25
31
31
10
77
207
307
361
409
416
256
49
43
79
63
82
184
297
379
375
359
364
324
26
61
128
86
115
197
273
323
330
354
377
371
202
7
79
126
74
103
160
227
273
289
314
316
300
191
7
58
65
13
89
134
176
195
199
184
152
148
119
78
62
13
47
102
118
97
40
27
24
25
55
41
169
181
103
110
153
120
49
16
86
72
51
29
3
179
307
267
184
167
110
33
23
109
114
85
34
13
306
386
310
231
174
69
6
27
121
51
2
3
117
277
349
372
344
274
226
170
106
95
51
188
311
373
381
374
315
228
175
213
229
261
48
83
100
120
167
275
393
366
17
10
5
1
5
84
209
356
462
396
25
35
31
4
62
194
297
346
388
404
265
54
43
81
70
72
158
268
357
369
353
339
307
41
63
131
95
102
172
248
303
321
341
348
341
176
23
81
132
70
86
153
225
274
275
292
294
278
158
8
59
46
7
83
132
177
192
182
167
139
122
85
77
58
12
54
110
110
73
20
15
27
28
33
7
147
172
97
111
166
110
22
18
104
85
62
38
1
150
303
276
187
175
119
36
20
116
125
97
45
13
287
376
318
249
196
95
19
25
105
54
4
1
243
338
378
354
294
242
180
109
86
36
173
294
364
385
363
287
205
170
194
219
274
40
70
78
93
145
263
379
365
27
6
3
0
1
75
192
313
423
396
31
36
34
4
59
186
286
329
361
379
264
58
52
83
73
61
137
242
330
360
354
323
294
150
59
67
119
89
79
151
226
283
313
336
326
314
155
39
76
125
66
66
144
220
268
265
268
271
243
124
6
45
58
4
73
128
167
177
158
137
121
94
50
61
58
10
58
117
102
52
5
13
35
24
14
5
114
168
101
110
170
101
5
25
104
100
73
47
11
112
281
273
194
179
129
40
12
114
133
124
76
1
247
358
326
266
212
112
29
22
90
72
26
0
208
320
367
354
303
254
185
114
77
24
146
263
346
386
355
265
180
155
188
221
280
277
27
50
59
77
137
246
351
354
43
14
9
2
0
66
176
275
379
377
40
37
43
19
62
178
275
317
338
351
251
69
61
79
69
49
125
224
303
349
358
312
280
138
73
73
106
80
59
139
210
262
305
336
313
293
140
52
63
111
70
48
133
204
256
261
252
245
204
102
6
23
73
4
59
116
150
159
137
109
96
72
20
14
64
1
48
109
97
47
7
5
40
17
4
19
73
164
106
97
160
101
13
15
83
100
77
58
36
82
244
254
195
176
131
49
9
96
133
142
111
31
195
332
332
278
214
117
34
19
81
81
53
11
183
304
353
343
300
258
194
124
68
12
113
228
320
374
348
258
167
135
193
232
276
275
15
28
42
72
131
225
323
342
211
29
31
12
2
53
162
258
347
354
168
44
38
52
30
58
164
262
312
322
322
231
63
70
63
36
113
212
281
334
350
298
255
117
76
73
102
82
44
126
194
240
296
327
300
259
130
58
53
101
79
41
122
180
231
257
242
222
169
85
3
13
57
1
46
105
133
143
122
89
74
49
2
44
12
67
9
28
88
95
56
17
4
41
19
15
30
41
39
155
109
78
134
105
31
8
56
83
75
71
49
204
236
194
167
124
55
7
76
127
143
117
39
141
300
340
289
210
121
38
17
65
81
54
14
168
291
339
330
296
259
204
135
61
4
191
289
347
333
257
158
118
196
238
264
265
20
38
70
117
196
296
333
224
28
39
23
4
34
144
254
330
335
175
41
35
57
32
46
149
250
313
304
294
200
60
63
66
34
95
199
263
324
325
281
210
99
74
66
96
87
41
113
171
217
281
305
278
219
114
60
45
97
83
41
111
154
203
244
230
204
138
68
39
15
16
51
3
41
98
122
129
107
76
59
28
7
47
7
57
26
23
70
96
66
20
6
46
36
36
39
36
14
138
124
70
108
106
44
8
45
75
82
90
52
20
168
225
198
158
114
55
8
70
119
138
108
31
92
271
346
299
204
128
42
6
22
75
42
7
148
271
322
321
295
257
209
143
56
4
153
253
313
298
242
139
110
191
232
253
254
26
41
64
89
157
268
324
234
23
32
23
9
11
119
239
311
317
172
41
36
59
35
38
135
241
309
287
266
176
41
52
61
70
39
80
181
254
314
300
255
177
73
54
84
86
47
98
147
200
265
278
251
185
90
63
42
90
81
45
105
133
179
217
212
183
116
41
74
29
21
41
2
41
90
111
110
85
69
49
7
29
54
42
42
31
62
99
65
7
13
58
51
62
53
28
116
141
78
96
111
47
9
60
82
98
112
57
11
125
221
209
156
107
51
9
74
112
137
109
30
230
343
304
204
134
54
7
21
70
34
5
115
238
295
313
296
252
197
132
53
113
219
274
254
206
107
175
212
245
251
183
35
38
43
57
118
234
301
231
29
22
22
10
3
91
207
277
296
157
51
43
56
39
32
125
232
301
269
242
149
27
54
61
74
43
68
165
249
309
283
234
154
53
48
67
79
51
88
132
190
253
252
233
160
65
23
41
75
75
38
94
117
159
188
190
166
91
9
74
28
31
3
33
78
95
82
62
55
35
7
54
59
24
46
36
60
100
64
2
40
69
64
81
67
30
85
147
86
91
121
54
9
79
94
113
133
70
16
75
208
218
157
108
55
12
80
110
139
120
43
177
324
299
211
145
67
16
20
70
35
10
193
262
297
291
243
181
115
50
74
187
241
213
165
100
150
184
234
253
183
28
22
17
26
84
193
262
210
39
21
29
12
3
69
171
229
266
129
67
45
51
41
25
114
216
284
253
221
117
12
62
61
73
37
56
150
237
300
271
220
132
37
57
60
79
55
81
123
181
236
230
218
135
38
19
43
65
71
32
80
106
143
156
164
139
60
9
77
38
30
11
14
60
84
63
39
36
10
34
79
69
6
36
25
46
97
67
3
42
73
74
95
83
38
45
130
84
81
127
67
9
75
95
118
140
79
28
28
176
215
153
115
70
12
76
109
145
127
51
122
289
286
217
160
82
27
20
69
38
18
152
226
272
277
235
175
100
42
160
212
184
90
129
162
223
251
179
22
12
10
9
63
160
223
179
43
17
51
50
4
61
140
195
229
106
70
38
44
49
17
99
194
263
244
196
83
3
73
64
75
36
44
133
211
279
260
205
102
17
78
71
95
68
75
115
160
211
209
201
110
14
41
60
61
80
50
73
98
126
123
136
110
30
20
92
36
33
41
9
47
79
62
24
20
13
51
96
83
3
27
10
24
88
73
8
24
70
74
96
93
53
12
102
81
59
111
73
6
57
86
113
132
75
35
136
198
143
108
88
19
68
102
141
123
45
76
249
265
216
169
103
41
19
67
41
17
118
197
248
254
226
178
95
33
182
163
185
93
123
150
208
235
164
38
33
17
9
8
55
137
194
149
39
40
20
70
74
5
57
125
183
196
80
70
28
39
63
15
81
172
239
248
165
63
17
85
62
80
55
34
109
170
245
248
187
70
1
38
103
87
109
88
67
99
132
171
188
172
94
17
94
79
68
94
72
74
93
108
99
104
96
5
87
113
37
28
46
10
43
78
68
24
6
25
50
108
88
11
21
12
16
73
68
20
10
65
73
83
91
69
8
74
87
48
78
65
8
52
84
104
122
70
12
97
180
134
93
84
41
61
92
132
111
32
40
203
234
207
161
119
53
1
19
53
86
176
229
228
209
170
84
29
182
193
129
104
132
149
186
202
134
23
56
31
9
7
44
104
160
122
33
44
31
76
74
20
53
114
184
172
61
13
24
40
75
33
69
147
216
246
149
38
17
92
63
83
77
33
80
135
203
228
162
56
11
92
120
97
107
94
57
80
99
132
161
140
74
18
110
92
74
93
74
66
82
88
79
76
79
18
98
123
40
21
42
23
40
65
67
35
5
29
32
102
110
14
10
16
18
64
50
16
12
61
73
75
88
71
2
48
93
58
57
49
11
66
86
96
116
71
1
60
162
130
77
69
41
54
80
116
104
30
151
204
187
148
110
59
6
19
56
153
213
202
182
143
63
21
120
190
191
122
117
138
147
152
148
87
12
73
42
19
13
25
64
113
99
32
59
46
79
73
34
50
106
181
148
43
34
38
53
89
59
63
128
197
234
136
27
20
91
73
91
94
41
60
112
169
197
138
54
14
118
119
95
98
99
51
64
80
106
134
109
47
34
127
93
75
82
71
47
67
74
67
58
46
7
83
129
46
27
46
27
32
39
47
38
9
41
31
92
120
24
7
12
17
60
34
5
19
60
75
76
91
74
22
86
65
56
44
16
76
86
91
119
82
0
21
133
129
71
60
33
48
68
96
94
39
97
169
168
131
93
47
9
23
46
117
188
172
149
107
44
122
184
170
106
123
130
131
108
84
35
1
73
38
29
26
11
20
55
75
78
70
55
82
82
53
46
97
154
126
25
124
57
66
99
75
68
120
175
201
117
26
28
83
80
96
101
55
48
102
143
158
110
50
23
129
109
88
95
113
51
50
76
96
114
80
16
57
137
89
75
80
79
30
50
58
60
40
12
14
71
126
50
36
54
21
23
24
20
15
28
63
46
84
110
32
17
12
10
60
36
5
28
62
81
90
101
73
8
68
58
52
46
15
67
78
86
115
92
15
4
94
124
76
62
34
48
63
83
85
48
50
136
148
121
76
33
13
38
35
73
147
141
122
88
40
130
169
137
77
6
97
123
122
104
70
30
4
16
81
60
34
46
49
22
2
4
26
80
66
54
82
106
72
49
82
124
99
23
122
65
61
78
107
83
73
114
149
161
97
21
51
121
70
77
99
103
59
41
90
132
120
86
35
98
132
96
80
106
132
67
37
73
94
97
61
4
87
143
87
76
91
99
26
29
40
43
21
15
51
74
112
48
50
60
18
4
24
3
0
42
83
78
91
87
30
26
3
37
36
7
33
67
90
93
102
75
6
51
47
36
36
16
48
71
84
107
91
35
4
50
115
82
67
44
48
66
88
76
39
21
101
126
112
68
22
23
41
35
101
112
105
96
52
143
147
100
47
4
109
125
111
79
41
16
1
41
104
81
46
24
54
64
35
4
2
10
80
94
59
45
84
115
79
42
58
97
94
26
128
54
54
80
109
88
62
85
120
116
86
20
123
115
56
63
93
96
53
27
68
113
93
69
16
109
135
84
71
112
133
70
30
56
80
74
39
7
103
142
87
74
101
113
41
8
1
4
3
41
82
93
100
60
59
72
37
2
6
5
23
53
88
96
92
74
32
47
4
4
1
3
36
74
84
85
99
77
1
36
50
21
19
15
42
71
94
96
72
45
13
97
83
64
51
50
70
102
78
28
8
70
100
94
60
23
25
41
40
65
95
94
104
57
108
158
127
69
23
1
126
132
100
58
36
28
2
45
113
92
44
13
43
67
58
12
2
5
69
113
51
38
79
110
73
7
7
61
89
102
139
61
41
74
106
88
46
45
68
89
78
90
126
122
63
50
84
84
40
17
41
85
76
47
12
107
140
72
56
108
118
56
3
31
52
40
4
26
111
139
77
64
98
113
44
6
3
8
0
53
89
105
97
75
59
74
52
2
4
8
38
54
72
90
93
72
30
48
39
4
4
4
38
75
73
67
90
82
2
21
59
42
24
19
39
70
100
92
60
5
60
79
56
42
44
70
113
86
22
36
72
72
55
31
19
37
47
73
76
85
142
165
114
48
5
7
73
159
134
78
36
35
38
7
57
111
114
53
6
33
76
75
19
2
5
72
119
48
31
77
97
80
33
5
3
4
66
148
110
78
32
69
103
81
44
4
8
29
15
48
125
133
76
46
84
76
38
25
16
59
46
16
8
104
146
66
46
100
107
36
5
8
20
6
2
31
117
139
65
49
89
100
32
4
20
12
15
43
80
110
101
81
48
67
60
3
3
15
39
48
49
67
86
71
37
43
50
6
4
6
44
67
51
53
84
75
25
12
46
57
43
28
32
61
94
88
60
3
13
58
51
32
31
63
110
86
26
0
39
48
50
37
16
37
62
55
42
163
157
93
27
2
24
94
190
121
45
25
36
39
26
80
105
130
53
5
42
93
78
22
2
7
79
112
119
38
24
79
97
92
56
3
1
2
45
135
113
85
28
66
104
70
54
34
2
3
1
24
109
132
76
42
89
82
42
36
25
46
26
1
5
97
145
61
39
105
97
35
15
7
7
3
1
28
116
144
61
40
82
85
28
26
34
21
20
30
62
104
104
74
41
55
61
11
3
20
48
53
40
51
76
64
40
41
46
11
5
6
49
61
39
49
79
58
50
19
29
52
53
41
40
52
75
81
65
28
2
23
48
36
23
50
96
79
37
22
30
32
47
37
15
40
94
78
61
28
7
123
159
129
58
7
7
60
105
180
191
86
21
34
46
41
56
98
98
35
132
42
2
64
108
71
23
2
8
79
104
121
26
18
85
107
97
55
1
2
0
40
120
104
81
22
73
109
66
55
41
0
1
0
24
97
122
56
33
92
93
54
45
25
11
2
1
9
93
132
50
35
107
91
41
26
2
4
2
1
28
107
133
68
43
81
72
29
31
31
22
25
28
50
91
98
67
38
55
60
9
0
13
55
69
50
49
67
49
35
39
51
16
7
3
57
66
42
49
75
43
66
32
24
44
51
54
53
52
58
66
61
65
7
14
39
41
32
47
84
73
35
38
55
43
21
37
96
84
52
20
16
112
130
89
25
14
40
81
98
54
178
160
52
20
56
56
48
68
95
88
43
140
123
27
2
80
117
64
22
2
12
72
104
54
113
17
15
87
117
97
48
5
2
1
42
118
99
64
19
84
111
67
63
39
3
1
2
36
99
111
37
24
98
93
56
50
15
1
2
5
30
88
110
40
35
99
84
40
34
11
2
14
15
39
92
104
70
43
77
64
20
16
18
22
40
41
52
78
81
65
34
55
64
13
2
5
50
81
65
54
63
43
28
33
57
25
4
10
68
79
47
50
68
38
64
31
30
46
43
53
62
57
57
60
51
66
25
21
34
39
42
57
86
78
40
44
66
52
32
39
51
86
69
32
16
32
87
94
55
16
37
63
81
83
42
157
121
35
30
70
67
50
60
78
74
46
145
110
14
1
84
118
63
27
9
8
65
109
67
103
12
10
82
118
95
47
10
3
2
45
132
107
44
17
89
102
67
73
42
3
2
3
44
110
109
32
27
100
83
42
56
32
2
2
12
45
88
87
40
30
90
78
40
39
22
10
30
36
57
81
74
59
31
69
71
30
10
10
26
52
51
55
65
62
62
27
45
67
29
0
4
44
76
61
51
59
42
27
28
60
34
1
21
70
76
48
49
62
39
60
31
40
49
34
40
55
61
69
69
43
33
26
23
31
39
59
95
89
39
44
69
60
36
56
72
46
9
14
46
36
63
70
63
33
19
53
66
68
66
30
139
85
24
39
78
74
44
43
68
68
41
157
98
1
6
86
109
67
33
9
12
70
110
72
98
5
4
74
112
91
51
19
3
2
45
136
114
105
30
12
81
86
61
81
56
3
2
1
31
114
114
103
33
31
95
65
25
56
50
7
2
6
52
95
83
41
23
82
78
42
34
23
14
29
45
70
76
58
39
16
57
76
49
23
10
26
53
60
54
52
46
51
18
34
67
41
11
16
46
61
46
44
51
40
38
30
52
38
13
28
53
52
44
54
61
41
62
44
48
49
22
24
32
51
81
83
42
46
34
19
23
31
52
98
91
39
65
61
36
66
65
33
5
8
49
37
85
67
33
14
27
57
62
64
61
30
121
133
54
11
46
86
74
33
40
75
71
44
167
78
3
22
96
104
67
24
4
29
86
101
69
133
95
3
3
72
105
85
51
19
2
0
49
123
100
109
29
0
59
74
58
75
67
15
3
1
19
105
106
102
34
24
80
56
17
44
55
16
4
1
47
98
87
93
30
18
76
77
45
28
16
4
13
39
72
76
61
23
1
50
79
62
25
6
19
42
50
51
45
39
32
10
28
54
33
22
29
43
44
30
42
45
30
45
37
42
29
23
36
35
24
39
65
59
35
62
60
61
51
25
14
10
32
81
92
45
60
44
24
26
32
46
91
83
56
55
63
48
28
64
78
58
21
5
6
46
39
91
60
7
7
41
55
59
75
66
32
19
124
112
24
4
63
92
59
22
43
83
78
52
110
151
43
4
44
104
100
58
5
4
48
94
86
59
141
91
4
5
82
102
78
41
6
4
3
58
98
68
123
40
2
36
72
67
66
56
16
3
1
16
90
84
96
30
11
60
53
24
36
51
22
3
1
39
85
82
80
17
11
64
72
46
20
7
2
2
23
62
69
65
6
5
53
75
58
17
2
17
35
41
47
45
39
11
3
29
49
27
12
25
40
38
33
47
42
20
37
43
39
17
30
45
24
11
38
73
56
54
68
68
57
35
27
9
21
71
90
47
66
53
36
37
41
51
81
72
67
61
42
21
54
63
76
39
6
5
6
42
33
4
41
70
40
2
21
55
48
58
81
65
31
25
49
97
74
2
8
77
83
36
12
40
77
70
53
110
114
13
3
56
97
87
44
5
2
46
87
73
48
143
68
6
10
93
94
65
29
2
3
5
66
80
45
131
36
1
30
77
73
55
29
2
3
2
24
75
59
103
28
1
47
54
38
41
41
16
3
4
42
70
61
71
14
14
57
64
46
19
11
3
3
27
60
57
59
42
3
10
54
67
53
8
2
23
38
37
44
46
43
3
3
33
52
27
7
14
38
42
36
46
45
21
24
44
48
25
36
45
24
13
40
71
50
39
61
67
56
49
48
29
30
65
78
60
57
46
47
58
63
69
82
74
60
60
53
28
50
56
61
12
7
19
11
35
24
2
49
29
26
4
44
62
40
56
82
58
24
22
60
66
33
0
18
76
65
14
6
28
53
48
43
46
68
105
73
0
0
56
78
71
36
3
1
19
69
68
47
121
133
33
1
31
85
74
50
20
2
1
4
63
77
43
129
121
9
1
54
82
69
47
16
3
2
3
28
71
43
115
105
21
11
60
62
47
46
39
10
3
12
56
66
41
77
20
32
62
59
51
24
22
17
14
50
69
46
40
43
14
25
48
58
52
6
2
36
49
44
43
42
41
7
4
35
56
38
7
6
34
45
31
35
37
17
12
41
57
36
36
41
30
23
39
55
40
28
47
61
54
51
51
49
47
66
65
52
58
48
47
64
66
69
81
61
42
54
52
33
89
42
42
44
2
34
25
10
24
13
4
95
55
0
16
9
47
62
39
54
74
41
17
16
79
51
5
1
33
67
46
5
8
29
41
31
27
32
79
94
52
0
0
50
66
58
30
3
2
8
52
64
48
133
108
13
0
38
62
56
44
23
3
2
1
50
83
44
145
95
5
7
73
68
58
48
19
2
1
1
29
80
37
137
93
8
32
82
70
51
50
38
7
1
20
69
75
29
87
30
52
77
64
57
27
24
31
36
69
81
48
23
54
23
35
44
50
57
10
3
45
57
45
42
39
34
9
5
26
47
38
10
2
31
45
24
22
22
17
5
36
57
35
27
30
32
36
36
32
23
40
60
56
42
44
50
58
61
59
42
38
58
79
66
66
48
31
35
41
29
9
85
27
23
31
7
52
29
21
20
5
2
92
30
7
26
16
44
57
40
59
65
30
12
14
41
65
33
0
7
43
58
36
3
9
39
42
29
23
21
56
76
46
1
0
44
57
45
20
4
2
22
48
59
48
113
83
8
1
25
37
54
45
21
8
0
3
47
82
40
136
63
1
27
68
49
53
48
24
5
0
1
32
84
26
134
71
3
45
91
72
52
43
30
8
0
21
71
78
24
130
88
26
47
77
71
62
26
16
34
48
72
81
55
23
64
21
40
46
42
55
21
8
42
52
42
39
34
24
7
8
30
33
24
11
9
35
41
17
12
11
17
5
36
48
19
12
23
40
52
37
20
39
65
57
31
29
46
62
58
56
52
50
55
46
101
89
59
52
40
23
22
27
16
5
85
70
8
5
16
14
39
40
35
18
1
1
16
43
4
31
33
20
41
51
45
63
56
25
16
16
17
24
16
4
17
43
44
33
7
14
41
44
31
29
9
25
52
35
3
5
47
58
39
12
3
6
36
47
50
42
39
76
56
4
1
13
31
60
53
16
6
6
15
51
73
29
82
104
36
0
30
54
38
58
54
21
9
2
0
42
77
10
112
49
1
32
69
65
55
34
18
14
10
25
59
62
13
135
81
12
33
64
66
61
28
12
34
57
69
63
56
70
8
29
51
38
45
28
16
33
38
36
36
37
38
1
13
46
28
7
10
20
35
32
14
17
21
12
41
44
9
8
26
52
66
41
17
39
60
53
31
31
47
62
73
56
38
38
55
49
102
88
51
40
32
15
14
17
9
5
14
63
49
3
0
1
6
30
44
37
13
3
3
2
10
31
44
30
29
36
43
48
56
41
20
19
19
1
4
10
13
8
25
41
41
32
13
14
35
39
32
28
8
6
24
4
1
20
50
52
41
14
2
5
37
43
35
35
23
44
29
2
2
18
40
72
64
17
1
9
27
50
57
23
68
64
14
4
32
39
34
67
65
17
2
8
6
49
58
5
96
93
38
8
23
43
53
63
43
14
17
38
41
46
41
6
141
80
15
24
48
56
56
32
14
35
69
70
41
43
140
82
2
19
54
38
33
32
19
20
26
28
29
35
54
2
13
56
30
4
16
24
29
20
16
26
34
22
43
36
9
15
37
63
75
49
36
41
40
41
44
52
83
73
53
34
29
43
37
63
82
69
45
36
27
5
3
14
8
8
21
31
29
15
7
1
8
35
40
16
6
5
4
3
11
37
39
27
29
37
40
44
48
41
21
14
17
14
2
4
13
14
15
31
40
38
34
23
16
22
26
26
18
3
2
1
1
1
42
56
44
37
19
0
7
31
35
20
23
10
24
19
10
1
11
30
45
66
62
22
0
12
30
43
41
23
55
38
9
16
35
30
31
67
64
16
3
19
29
48
38
2
99
83
36
25
33
33
46
64
49
17
12
47
54
42
21
137
153
87
35
33
38
50
54
38
19
34
67
69
30
30
163
101
9
10
54
45
34
31
20
15
21
24
22
69
4
3
53
37
18
22
20
18
16
12
27
40
24
34
28
20
33
42
59
65
44
30
24
27
43
54
54
62
59
52
36
30
28
25
43
49
38
35
34
30
3
3
14
6
12
32
16
9
12
12
7
18
42
26
3
12
21
4
6
24
45
27
10
26
41
43
46
42
17
5
12
14
3
9
5
6
7
6
17
37
44
29
30
29
21
15
18
17
4
3
12
2
1
1
15
52
52
32
19
11
5
13
26
28
9
19
21
5
6
11
22
33
35
49
48
24
7
17
31
37
28
26
42
27
18
35
43
31
31
52
51
20
8
24
35
46
32
45
93
78
43
43
39
33
47
53
37
9
9
38
53
42
18
143
152
87
50
40
35
50
49
33
25
29
49
60
28
176
110
21
14
49
48
32
28
24
20
27
32
23
97
74
4
3
45
43
26
19
15
18
18
7
32
18
21
23
29
36
38
40
40
27
19
21
42
54
44
47
53
52
44
26
15
21
23
30
25
22
24
35
30
0
1
9
2
19
31
31
26
9
9
13
9
23
42
9
1
31
11
4
19
24
42
18
5
26
41
41
48
35
2
2
11
8
8
14
5
3
1
14
40
40
21
22
30
24
16
12
14
2
15
27
3
3
4
12
38
40
18
1
0
6
14
24
22
4
17
11
6
6
12
29
26
23
30
28
11
7
20
33
33
21
8
30
29
26
39
40
30
27
31
28
14
11
24
38
42
25
26
68
65
43
42
30
30
44
33
13
1
9
29
41
39
19
65
128
125
65
43
32
30
47
36
16
19
24
34
45
33
159
177
90
14
25
52
45
26
17
24
28
37
40
28
119
70
2
3
42
42
26
12
14
25
22
8
20
10
14
28
35
31
25
21
28
28
39
44
41
39
43
50
47
39
29
8
22
29
26
20
21
26
28
24
4
1
4
4
17
47
13
31
17
13
17
11
21
34
10
15
31
4
8
29
22
2
41
12
8
40
42
38
44
27
2
5
7
5
30
15
1
1
2
10
36
33
17
19
28
26
17
4
13
10
2
33
31
2
5
20
11
12
12
8
4
2
4
18
31
19
3
12
21
8
2
3
6
21
17
15
25
16
4
3
20
36
34
15
7
1
19
23
19
31
33
24
23
15
8
11
21
25
33
32
16
7
17
35
34
31
30
12
23
31
7
3
10
23
28
29
25
69
106
86
31
16
17
25
34
11
3
8
21
30
34
30
185
168
59
2
29
58
35
13
9
20
31
34
34
152
69
1
15
45
38
24
15
20
23
14
35
19
13
19
39
37
23
14
9
21
20
37
47
45
48
47
22
21
29
16
27
34
29
14
27
30
11
6
4
2
4
6
8
36
3
32
25
11
14
14
16
17
13
21
13
3
24
26
7
15
35
7
16
49
43
34
33
16
10
11
1
7
10
25
2
3
10
2
15
39
29
18
18
17
18
10
4
2
4
26
15
2
16
19
5
5
2
2
25
0
2
12
33
24
20
19
2
3
13
15
19
18
17
29
14
2
2
18
48
39
19
10
11
13
9
22
24
21
20
6
7
24
32
28
23
15
22
28
23
10
15
24
1
17
20
5
4
32
40
28
14
8
59
79
92
60
13
2
5
20
13
5
6
3
18
35
29
130
206
161
43
4
22
53
19
8
7
12
23
21
21
193
181
82
13
24
45
37
26
21
19
10
3
67
39
28
30
40
37
28
18
16
2
29
50
42
46
60
41
3
2
31
26
21
35
21
8
31
27
3
12
13
7
19
17
11
27
30
30
34
26
9
7
17
19
8
6
19
5
4
21
7
29
29
1
18
44
37
30
24
9
11
14
10
14
15
17
3
10
27
1
13
38
25
19
15
7
9
6
8
5
1
6
8
3
3
15
24
7
3
3
3
24
3
1
20
41
24
11
23
9
4
3
19
33
22
20
22
26
5
2
8
29
54
38
15
29
15
9
5
3
23
22
15
11
4
6
29
39
30
17
6
34
39
28
4
3
23
3
8
14
6
2
22
39
38
15
58
79
85
49
13
6
7
15
14
7
5
2
13
38
32
156
206
143
43
3
9
42
15
7
4
5
12
14
227
194
97
25
17
37
37
33
17
6
1
1
101
60
48
44
38
36
50
31
51
15
1
24
45
36
46
58
26
2
5
34
33
12
30
33
18
6
19
13
12
30
3
23
32
24
5
23
30
31
29
20
11
6
15
23
4
16
18
11
11
22
26
26
37
32
9
15
27
16
20
22
1
12
11
11
15
21
22
6
3
15
12
2
13
31
15
16
15
2
2
2
7
11
10
0
1
1
1
0
22
16
4
3
18
7
2
2
21
39
16
12
15
12
7
1
14
23
17
20
23
21
3
3
23
37
53
34
12
18
5
3
2
4
24
20
9
6
2
3
22
38
35
22
12
19
25
26
11
2
20
16
9
12
16
5
4
20
38
28
40
63
73
44
18
14
18
17
22
23
8
2
12
34
32
88
166
185
109
45
9
1
28
18
5
1
8
21
17
195
243
187
101
32
10
28
34
30
15
7
12
166
124
70
63
59
29
33
67
42
50
23
9
19
29
33
37
49
21
3
11
31
30
15
17
33
31
6
5
2
2
7
11
30
32
13
21
26
26
18
11
10
8
7
14
3
17
23
11
12
35
24
21
39
39
19
14
9
3
10
17
1
19
3
4
46
26
7
3
8
13
11
22
26
10
3
4
3
2
0
1
2
25
1
2
4
3
3
6
11
19
22
17
5
0
2
12
29
14
29
25
17
3
2
4
5
9
13
21
20
2
9
26
31
40
25
20
4
1
3
9
17
14
13
9
3
3
16
31
32
29
22
2
1
19
12
1
16
25
19
12
12
16
14
12
30
30
31
18
36
56
35
22
17
15
19
14
15
17
18
23
27
92
152
148
72
38
18
1
18
10
4
6
22
34
23
227
250
175
96
31
8
26
26
24
24
25
23
199
137
68
69
66
25
42
75
46
32
28
26
19
54
31
27
40
24
10
20
20
22
22
8
9
34
35
8
3
3
8
13
9
15
18
7
16
29
7
17
5
0
19
15
1
12
11
10
18
13
13
39
28
3
3
28
41
25
20
1
2
25
9
5
13
3
2
51
21
6
13
25
24
20
20
30
32
6
1
3
2
2
3
48
33
7
15
22
4
3
5
8
12
28
29
11
4
2
3
16
47
37
17
2
3
3
3
3
18
7
11
22
8
7
20
21
22
44
47
40
13
3
3
13
11
8
9
14
12
9
18
23
26
28
26
30
3
3
4
1
3
9
21
24
10
4
11
19
11
23
26
0
19
40
25
18
13
13
25
3
2
10
26
30
24
70
89
125
112
47
26
14
3
17
1
1
5
27
38
157
244
244
164
86
29
13
36
30
19
24
26
225
226
150
73
73
69
33
55
71
40
30
28
29
25
62
26
20
27
23
20
30
15
14
29
15
16
34
27
7
2
2
24
20
2
1
11
10
37
17
1
19
26
2
14
18
3
8
24
11
13
12
14
40
14
4
14
21
29
24
19
2
3
27
10
4
9
9
11
38
41
11
7
18
30
17
2
3
18
43
17
2
3
3
3
13
48
24
5
28
36
6
4
6
21
23
33
33
20
13
3
5
7
50
25
2
3
3
8
7
1
21
9
6
21
20
14
13
20
15
51
50
39
19
10
11
16
11
15
11
12
14
12
14
15
23
29
31
9
4
3
4
6
8
14
18
15
1
2
15
12
19
47
23
3
15
29
18
16
16
14
26
11
2
0
25
25
19
92
88
98
79
32
15
13
13
18
1
1
2
22
28
190
245
229
153
71
22
26
49
25
16
24
25
256
242
161
86
80
73
47
63
35
22
20
27
32
54
57
19
15
22
10
13
32
18
12
20
25
29
29
12
7
2
10
19
2
2
3
6
7
25
46
12
0
10
27
8
4
14
4
7
19
7
10
17
44
22
2
20
21
22
19
16
9
4
4
3
4
9
17
20
29
7
3
15
21
7
1
3
5
20
2
3
3
7
11
4
12
2
20
37
17
3
2
17
22
28
23
19
14
8
7
11
2
2
1
4
8
2
17
15
11
20
22
18
7
19
33
23
20
20
21
16
7
11
9
10
10
8
8
13
21
31
21
6
15
26
20
1
1
5
16
19
2
3
8
14
18
53
21
7
23
21
12
19
21
20
20
17
1
1
17
18
122
102
86
76
48
19
9
12
21
5
1
2
5
19
18
172
220
238
209
134
52
15
36
54
23
13
27
30
243
278
252
168
103
94
83
59
57
28
20
12
23
49
49
18
15
14
1
1
21
26
19
24
27
43
28
7
5
4
12
2
4
6
6
19
41
8
3
1
18
18
6
7
12
13
8
4
11
19
28
11
14
14
18
20
13
9
13
20
18
7
11
28
13
7
9
15
15
2
2
4
7
4
2
8
13
23
17
4
4
7
21
18
2
3
8
11
15
13
10
15
12
1
6
2
4
2
1
3
6
12
13
11
9
17
13
4
6
11
8
14
25
26
15
6
6
3
10
4
2
5
16
22
14
13
39
38
13
3
2
2
10
10
1
2
7
12
10
13
33
20
5
15
24
23
18
5
6
12
14
13
86
72
60
20
1
7
20
8
2
1
6
22
26
215
235
232
189
111
37
16
42
50
24
18
33
229
275
297
258
168
117
102
89
65
29
30
17
42
44
26
20
15
7
3
7
24
29
13
23
43
26
7
4
3
12
3
10
2
12
33
19
1
1
4
16
13
7
6
12
18
10
7
11
18
12
9
7
10
23
25
21
8
14
39
38
12
13
32
8
18
17
8
6
8
3
6
10
15
20
25
35
21
21
21
10
3
4
20
13
2
7
5
3
16
18
2
17
16
1
3
12
10
9
6
1
3
3
3
2
10
1
12
22
19
8
12
10
4
1
2
5
16
24
25
42
29
9
4
3
2
1
1
2
2
13
22
10
37
18
3
7
17
31
13
1
10
17
20
47
45
4
7
25
12
4
0
0
19
35
33
235
227
167
85
28
24
42
37
30
25
36
274
307
317
257
167
119
98
85
72
38
41
39
26
22
18
11
2
14
17
16
33
16
10
5
8
14
2
2
2
18
30
2
1
11
22
6
4
4
16
20
17
13
13
1
2
10
19
27
32
18
17
43
43
11
11
20
15
11
15
11
12
17
22
25
25
22
34
23
0
1
8
23
15
3
7
6
3
10
13
20
0
2
15
11
3
2
2
22
26
5
4
11
16
6
4
14
16
2
2
2
22
36
31
28
16
6
8
11
2
3
1
2
2
25
31
31
21
1
1
12
41
24
1
2
10
22
38
4
29
19
8
4
2
1
17
30
223
145
57
28
30
29
34
33
34
345
328
249
169
122
89
75
34
37
37
30
24
25
21
2
2
20
8
4
9
20
7
4
2
1
15
9
21
19
2
1
2
15
18
18
20
19
7
10
12
23
28
20
20
38
37
14
13
12
18
21
11
16
32
32
28
14
8
20
6
5
6
9
9
8
13
6
3
6
8
8
3
3
1
2
3
3
18
34
24
10
15
8
4
19
17
0
2
2
35
46
31
13
9
11
7
1
3
1
2
3
36
26
6
3
16
48
31
0
2
4
22
27
23
9
2
4
5
8
23
26
212
118
33
28
31
17
26
37
42
375
321
230
170
128
84
65
32
31
24
17
16
16
2
2
10
5
16
14
3
5
4
2
7
18
3
1
2
2
11
13
15
34
37
21
18
18
17
18
24
28
26
25
25
22
21
8
15
35
33
19
3
0
9
24
8
4
9
16
16
1
1
12
13
12
3
5
9
11
3
2
26
30
21
17
6
14
11
6
2
0
25
38
15
17
12
5
4
25
2
2
4
29
35
9
2
17
44
27
7
16
8
26
22
8
3
1
3
17
30
86
18
28
30
21
34
38
297
212
170
130
89
72
25
17
9
6
5
5
16
13
12
7
5
10
7
9
9
2
0
2
3
9
11
15
39
27
12
5
15
29
23
20
35
21
22
8
9
29
25
11
9
9
40
17
5
11
24
12
6
17
18
12
2
7
12
26
16
3
19
27
22
4
4
11
24
13
1
12
24
35
17
3
14
10
4
4
11
7
3
19
32
8
7
27
20
26
16
11
5
2
18
38
17
31
27
37
46
40
204
171
123
101
25
10
6
4
1
3
13
5
2
11
3
3
28
3
2
4
14
12
9
19
31
29
7
4
19
32
20
18
35
16
7
6
21
18
13
23
29
15
5
7
22
5
8
33
27
12
12
10
27
21
5
21
8
10
10
22
22
4
16
31
11
11
2
10
19
19
2
22
21
0
12
35
16
10
9
12
25
40
32
29
52
58
164
115
103
8
5
10
10
19
5
5
17
0
15
40
8
7
24
12
16
26
6
4
16
26
21
22
9
7
12
14
16
32
6
2
15
4
7
33
12
4
21
15
2
22
14
11
17
17
7
20
35
11
4
20
30
34
17
4
24
34
10
16
26
25
42
63
56
110
10
28
29
9
27
9
26
12
24
6
23
36
14
13
16
24
31
13
9
13
22
27
9
10
7
12
23
6
14
11
3
21
12
18
18
10
12
9
31
37
8
7
34
3
18
31
26
58
65
49
41
39
33
23
20
11
1
22
8
5
33
5
19
34
9
17
18
6
4
5
2
6
23
29
16
11
15
43
45
0
0
35
15
29
70
43
38
19
3
23
2
7
44
2
29
49
7
30
31
3
9
10
31
42
24
19
51
2
31
27
59
26
24
40
38
19
45
49
