# Supplementary material for: Evaluating flow modulating treatment response in intracranial aneurysms using black-blood MRI in vitro
Source: Commun Med (Lond). 2026 Mar 27;6:170. doi: 10.1038/s43856-026-01413-z (PMC13031954; doi:10.1038/s43856-026-01413-z)
Supplement: Supplementary file 8 — Supplementary Data 5 [file 43856_2026_1413_MOESM8_ESM.zip › Data_Figure_8ab_Sup_Figure_6ab/BB1/without device/3_BB1_agar_left_array.txt]

129
129
121
119
124
133
142
143
134
121
118
129
143
147
136
123
117
117
120
117
111
104
99
102
113
125
129
123
115
116
119
122
122
121
120
118
119
121
123
125
122
115
109
108
114
120
125
132
135
132
128
112
97
102
123
149
157
143
123
114
119
132
138
136
132
128
127
125
121
118
114
108
104
106
112
119
119
109
106
113
126
136
132
122
112
111
115
120
124
125
120
114
105
104
117
136
145
142
133
120
125
109
101
105
119
133
136
129
123
125
128
124
116
106
106
118
132
138
132
120
116
118
122
120
110
103
108
120
123
120
123
125
129
126
127
125
121
113
106
104
111
119
119
115
118
135
148
149
137
118
125
127
129
125
116
106
104
115
127
133
123
112
103
107
116
121
125
126
124
118
117
126
133
128
112
102
114
132
143
134
124
121
125
122
120
120
119
117
107
102
109
123
136
133
119
115
123
131
128
114
120
126
132
132
121
110
105
111
118
120
114
109
114
128
133
123
112
103
108
116
124
126
126
122
118
120
126
129
127
126
130
135
129
113
100
101
115
122
116
101
95
103
117
121
114
109
113
125
128
122
116
117
117
115
117
124
129
125
116
112
114
122
132
135
129
119
107
98
101
114
125
123
112
103
110
124
128
118
111
115
127
132
124
112
108
112
117
114
104
98
98
105
110
110
113
119
130
137
134
122
113
116
112
109
110
119
127
121
108
103
111
130
141
134
123
117
117
115
113
114
117
117
112
109
113
120
122
120
120
124
127
121
114
115
121
123
115
102
102
117
135
143
138
128
121
122
128
125
117
112
103
103
112
118
121
116
108
107
103
101
107
118
130
131
124
119
118
121
118
111
109
114
121
127
127
124
122
122
126
126
125
124
125
130
125
112
97
95
113
135
151
149
135
119
109
106
113
121
126
127
109
105
104
115
122
121
117
115
119
118
113
108
111
121
126
124
119
113
110
105
104
112
119
118
114
111
116
121
122
119
120
124
130
135
138
129
115
109
117
132
139
133
115
97
89
94
117
142
154
146
128
124
110
98
102
109
115
116
118
123
127
121
110
106
116
125
131
126
117
115
117
122
118
114
114
119
122
120
120
121
122
121
124
132
142
147
137
126
120
121
121
120
115
114
112
113
120
135
147
141
121
126
122
111
102
104
107
109
111
121
131
130
113
100
101
122
140
146
140
130
123
119
118
123
136
147
145
130
122
122
121
116
114
118
128
130
129
128
129
123
107
98
107
132
146
137
121
114
124
138
108
112
122
128
129
127
125
126
120
118
116
119
116
110
108
119
137
145
138
117
104
104
112
121
130
141
144
140
133
122
110
106
109
115
118
113
117
130
143
138
118
99
103
122
135
131
122
119
127
138
113
113
119
124
128
132
131
132
120
110
109
119
129
130
124
124
133
144
138
117
105
109
120
121
115
113
121
131
132
119
109
114
126
132
124
113
115
127
142
144
137
129
131
130
121
112
112
123
133
135
114
121
123
119
110
107
111
115
120
123
132
142
144
131
117
114
131
147
149
135
123
123
128
126
116
106
105
111
114
110
110
117
132
137
130
122
119
126
132
131
128
129
135
135
131
124
124
132
136
132
117
120
123
122
115
105
103
110
120
130
132
132
130
126
120
125
130
135
132
128
125
127
127
122
115
110
111
114
118
118
114
108
103
106
113
121
127
130
129
125
117
112
114
122
130
136
138
137
134
132
123
106
105
117
130
130
120
115
119
122
117
110
109
119
137
147
140
122
107
107
117
128
129
123
120
120
125
127
130
131
126
116
98
88
92
107
122
129
128
126
125
127
127
127
126
120
112
107
115
130
116
99
98
113
128
131
121
113
119
130
134
124
112
112
122
130
129
122
114
112
117
127
134
137
136
129
126
124
122
122
124
127
126
118
111
111
120
123
123
117
120
129
141
145
139
125
108
103
108
122
114
114
119
124
125
119
110
111
119
131
139
140
137
130
119
104
101
112
122
124
121
123
129
133
128
118
115
118
121
118
116
120
130
137
136
132
130
125
117
107
104
110
122
129
132
134
132
130
118
113
124
127
132
137
135
128
121
120
121
118
117
126
141
146
133
116
106
113
123
127
122
120
116
112
107
106
115
124
128
121
112
112
121
132
132
124
117
119
121
120
114
109
107
108
115
127
136
133
119
109
122
115
116
128
138
141
136
130
122
115
109
114
124
130
130
128
127
133
139
139
134
124
118
112
111
116
118
117
112
107
108
119
132
133
118
100
97
112
132
138
128
116
113
121
131
130
120
111
109
115
110
106
106
115
126
127
123
123
122
119
116
115
121
125
124
120
126
135
148
145
138
126
122
125
124
118
110
104
102
105
110
120
127
128
118
107
107
121
134
136
122
112
117
138
153
146
119
101
108
127
115
114
115
115
118
116
120
123
124
120
114
119
134
144
142
128
118
122
132
128
117
108
109
113
110
103
101
108
120
124
121
114
108
108
115
121
124
128
128
123
118
121
130
143
153
148
131
121
123
131
120
115
113
113
121
131
137
137
130
121
116
120
132
138
131
118
115
122
129
122
107
98
100
107
113
114
116
118
119
120
121
116
108
102
103
114
129
134
133
129
127
131
133
136
140
147
151
151
144
131
113
106
103
108
119
124
129
127
127
124
121
119
117
113
106
102
111
125
137
131
119
112
115
123
135
142
141
133
121
117
121
124
120
114
111
121
135
148
152
148
139
129
121
120
128
144
153
152
137
126
111
110
112
117
120
118
116
116
121
123
118
109
109
114
117
113
112
120
127
125
118
117
120
125
129
132
136
139
141
135
125
119
116
116
129
138
139
140
141
147
150
141
124
115
120
133
139
132
121
120
125
124
121
120
126
129
129
128
124
122
115
110
112
122
129
124
118
115
115
117
118
118
118
120
117
114
117
125
130
125
115
105
103
114
128
134
125
113
113
128
144
145
131
116
116
127
135
137
136
135
129
123
112
103
104
112
124
128
126
122
122
121
114
110
112
119
123
121
119
121
128
132
128
124
124
121
119
115
110
107
111
115
117
116
119
122
123
122
122
125
129
125
116
114
117
124
127
131
139
145
119
115
111
103
94
95
109
122
123
119
117
112
107
96
96
107
121
124
120
119
124
130
131
127
126
126
128
127
124
123
126
130
128
125
124
128
133
135
134
130
126
120
121
126
133
128
117
113
126
141
120
120
119
117
111
106
109
116
115
107
104
109
111
108
98
96
106
118
120
114
107
112
120
124
127
132
136
138
139
135
129
125
124
126
135
139
132
122
113
115
128
139
143
142
140
134
126
121
126
133
126
122
116
117
126
127
119
107
102
107
117
125
127
120
105
94
96
107
118
121
117
112
115
118
128
138
139
137
127
120
121
125
131
136
137
139
129
116
108
116
133
146
146
134
124
127
133
131
124
117
116
109
104
115
131
139
124
107
99
111
122
125
116
111
115
117
114
111
111
119
128
129
119
113
113
122
134
136
129
122
127
139
147
141
133
127
129
132
136
141
145
150
147
133
120
119
125
126
113
100
107
108
114
124
129
127
116
104
97
97
98
100
101
109
124
137
138
126
112
108
117
129
132
123
114
114
129
143
147
138
132
131
136
135
133
130
131
133
133
136
144
153
151
140
124
120
120
118
108
98
109
120
128
128
124
115
110
105
101
102
104
108
105
105
107
123
135
131
117
103
107
127
139
137
126
120
120
130
128
128
127
127
130
133
137
139
132
119
110
116
132
143
141
127
117
117
117
114
107
98
116
120
118
116
118
123
122
118
118
121
126
125
109
97
93
106
123
128
122
115
121
136
141
137
127
121
117
110
109
118
132
144
143
140
142
143
133
117
111
124
141
144
129
110
104
110
117
117
110
99
123
115
106
102
111
127
133
132
123
113
106
107
108
107
111
116
122
124
124
130
137
143
142
137
136
135
134
128
123
126
134
138
135
136
145
153
149
132
126
138
157
160
140
122
118
124
126
120
112
107
127
126
123
112
108
117
128
135
124
105
88
87
102
120
134
134
125
114
112
119
127
130
130
136
141
145
145
135
125
119
118
118
118
124
135
150
153
147
137
139
153
161
155
147
147
149
143
122
97
86
126
134
133
123
116
115
122
126
123
117
112
108
110
120
127
134
133
128
121
118
116
112
111
115
121
129
136
131
127
121
122
124
127
128
132
136
141
140
135
132
132
133
127
123
122
129
133
126
111
97
125
125
116
110
116
122
126
121
116
119
130
134
124
110
106
118
136
146
143
136
133
133
128
121
119
127
140
149
150
146
143
138
133
130
131
140
143
141
132
122
115
109
107
104
102
105
114
127
134
130
126
124
113
107
114
127
131
126
114
116
125
135
131
116
108
112
122
131
134
139
151
160
157
144
135
140
150
155
152
144
137
129
121
118
128
144
159
157
139
122
116
123
134
138
135
128
123
122
121
121
129
126
123
122
124
128
131
128
122
119
122
130
137
138
129
121
114
114
121
133
143
144
136
123
120
126
131
132
131
128
126
122
119
117
118
130
141
146
141
131
131
135
138
141
139
139
136
131
126
119
123
121
120
121
124
126
128
131
131
119
116
126
141
153
142
119
105
114
135
149
138
118
102
101
110
119
125
131
135
140
131
122
119
123
127
129
128
129
127
129
126
122
117
115
117
122
132
144
154
154
118
120
121
120
122
128
135
136
128
114
106
118
138
148
135
111
102
120
144
154
142
126
116
120
129
138
143
146
146
141
129
120
119
126
135
138
130
119
113
116
122
131
132
130
126
124
126
131
141
154
117
118
117
114
115
122
133
138
133
124
118
121
133
133
127
120
115
121
124
126
129
134
139
146
151
152
150
143
133
125
126
129
133
134
134
135
132
122
114
119
135
153
155
142
122
116
119
122
121
124
118
105
98
97
101
109
120
137
147
145
138
135
138
139
138
132
123
116
113
116
119
123
130
143
154
155
147
132
126
130
139
145
144
138
133
133
133
129
122
127
139
150
143
117
93
92
112
134
138
129
122
114
112
115
115
113
118
125
140
143
138
134
138
145
146
136
121
110
115
132
139
132
118
119
134
149
146
129
119
125
138
146
138
129
124
124
123
120
119
126
136
140
132
116
102
98
108
125
140
142
113
123
129
127
124
124
118
119
124
130
135
132
128
127
128
124
112
105
114
136
152
148
128
111
116
136
145
129
108
104
120
135
129
116
112
118
121
119
122
126
128
123
123
126
131
126
112
109
122
139
102
111
118
126
127
126
119
112
113
125
137
139
132
124
118
114
114
114
120
129
140
144
133
120
119
132
138
128
112
105
115
124
119
111
114
125
130
126
124
127
128
123
117
115
119
121
119
116
119
124
111
108
113
125
131
129
121
112
112
126
140
144
141
135
128
122
123
127
131
138
140
135
131
129
130
134
141
137
133
127
124
119
115
118
121
126
123
115
111
118
131
142
137
116
104
110
125
136
130
115
115
114
122
128
134
132
121
120
123
132
139
139
137
135
134
130
126
125
131
141
144
135
128
122
126
136
145
150
145
134
126
125
131
133
126
116
112
112
114
120
130
140
139
129
119
118
127
135
132
128
102
113
129
145
147
135
121
115
119
129
135
135
133
132
134
134
127
123
120
126
129
124
112
105
113
128
140
140
127
116
119
133
148
147
132
117
116
130
142
144
137
131
126
124
121
115
107
108
115
129
125
115
106
106
118
126
132
138
141
135
122
110
108
113
122
124
128
130
134
134
125
109
97
101
116
131
130
117
106
108
113
117
112
107
105
110
120
123
122
120
120
122
121
117
115
117
118
119
116
110
125
109
91
91
112
134
143
133
115
108
113
119
126
126
123
121
117
115
119
122
121
109
94
90
99
113
119
114
107
108
116
120
118
109
108
113
117
111
103
102
109
116
114
114
126
144
144
124
98
83
120
120
116
116
121
129
129
121
111
107
110
117
125
125
121
119
119
120
115
105
102
100
102
97
90
89
102
115
117
115
119
133
141
135
126
120
119
118
114
110
110
115
114
117
126
138
141
133
122
113
130
139
146
141
126
115
112
123
134
133
123
113
115
126
133
133
128
123
112
100
94
100
108
111
101
94
105
119
125
120
119
126
129
121
111
109
119
131
133
118
103
100
106
115
114
113
116
124
126
122
128
131
137
138
130
120
114
116
125
126
116
108
110
128
143
144
132
121
112
109
109
110
110
114
117
117
116
115
114
115
118
117
113
107
104
109
117
120
114
100
90
93
102
106
105
106
115
126
127
120
113
116
122
128
130
132
127
116
105
100
103
108
112
115
119
123
123
118
113
110
111
112
117
124
132
133
126
117
116
120
122
117
111
112
121
126
121
109
101
103
110
114
112
108
107
112
122
133
135
136
115
119
123
123
125
131
136
130
118
112
118
128
129
117
106
107
114
117
113
107
103
108
118
131
139
140
133
129
132
133
126
116
110
114
122
122
113
109
118
133
143
137
127
120
118
114
109
108
117
128
124
118
117
118
121
122
127
130
129
129
132
138
143
141
137
135
134
129
118
107
102
106
117
127
130
128
125
124
122
120
119
123
125
123
116
104
96
102
117
133
137
130
123
121
120
116
111
106
105
109
120
115
115
118
123
123
117
114
115
118
120
123
131
141
154
159
151
134
117
109
114
123
128
126
121
118
118
120
118
118
122
128
129
121
114
111
111
109
112
114
118
121
117
113
111
116
132
141
128
108
115
118
116
116
119
122
116
111
110
119
129
133
130
127
128
136
137
127
114
109
115
126
130
126
123
123
126
129
136
140
132
118
103
102
115
129
135
128
120
119
121
127
130
128
122
124
136
146
140
118
110
112
111
113
114
117
117
118
122
132
144
149
140
128
120
120
126
125
120
116
115
115
115
119
125
132
130
129
135
141
131
106
89
93
115
128
130
127
124
125
127
126
128
133
139
140
135
129
124
122
112
111
113
117
119
120
118
123
125
129
128
130
136
140
140
136
127
119
118
117
120
120
119
121
126
129
126
120
120
123
126
118
113
113
116
114
114
118
124
125
123
113
107
109
120
132
136
128
123
126
121
128
130
126
122
123
128
131
128
121
119
125
133
137
135
127
122
117
111
111
118
128
132
124
116
114
118
120
119
120
126
140
144
134
119
109
112
122
128
125
116
111
110
112
115
118
124
128
129
131
118
135
142
133
120
118
127
137
136
131
129
135
134
125
111
105
117
130
128
116
108
113
121
118
110
107
113
118
120
118
119
127
134
130
117
109
114
126
131
124
115
111
119
131
129
123
123
129
135
134
119
127
132
127
117
108
112
125
134
133
125
125
127
126
118
112
114
125
131
120
109
105
110
117
119
120
117
118
120
122
123
119
113
110
116
123
129
131
129
125
119
118
122
126
130
128
129
133
137
134
134
124
115
114
115
114
109
111
119
126
122
114
110
120
133
136
126
111
105
107
111
117
124
131
140
141
134
125
122
128
134
133
123
115
120
131
139
135
127
121
120
124
128
128
129
129
127
128
131
132
136
124
113
113
122
126
118
110
114
126
132
124
111
110
126
139
136
121
104
99
106
116
126
136
142
141
138
130
120
115
118
125
136
140
135
126
123
122
124
119
117
118
125
132
136
135
130
126
123
124
128
127
129
132
132
126
118
112
114
117
124
131
136
136
126
115
112
119
123
116
106
105
108
112
112
113
123
135
135
119
104
109
129
147
146
129
118
119
125
127
124
122
127
132
134
138
142
138
126
121
127
129
132
135
130
122
118
119
117
108
103
115
137
144
127
99
88
103
123
130
121
110
105
101
99
104
123
144
147
132
113
110
123
135
132
119
114
120
130
137
138
138
138
133
128
126
135
139
135
130
126
127
128
129
132
132
134
135
128
118
105
101
108
116
116
109
106
114
126
133
130
123
118
119
119
124
129
131
124
112
104
110
123
127
116
103
105
121
136
142
138
135
137
140
136
129
128
131
134
134
118
121
124
127
132
135
138
140
139
132
119
106
103
105
114
119
123
125
127
125
121
116
118
123
125
123
116
111
109
105
104
111
124
132
129
121
120
131
141
141
126
119
126
141
154
153
141
131
131
130
121
115
114
115
121
122
125
129
134
131
122
117
115
116
115
110
113
118
119
113
108
106
112
113
105
99
103
117
131
132
127
124
126
137
142
142
138
135
135
127
117
109
115
131
148
154
148
139
134
132
129
113
105
111
121
124
125
120
121
122
122
118
114
111
107
107
114
122
125
117
117
124
131
124
109
101
111
128
134
128
120
118
124
124
123
126
132
136
133
128
123
118
117
119
123
133
144
155
157
144
120
114
117
126
135
135
129
123
122
125
126
121
113
107
104
106
114
124
127
122
125
139
148
144
133
128
131
130
123
114
112
117
124
123
121
125
132
137
138
139
140
140
133
124
117
122
136
152
154
140
102
112
123
131
139
138
134
132
127
127
127
124
124
124
115
102
97
104
114
116
118
124
130
132
130
131
135
140
143
141
132
127
125
130
139
144
142
136
134
136
145
145
137
123
113
116
122
126
124
124
106
106
109
116
127
134
139
133
123
115
112
114
120
121
116
109
106
109
117
120
120
117
114
111
109
113
128
146
156
146
126
111
111
124
134
138
136
132
130
132
132
127
116
103
98
105
118
125
124
120
119
114
114
115
117
121
125
125
116
109
107
105
101
97
102
120
136
143
137
130
128
126
124
121
119
123
133
141
135
123
111
112
121
128
132
129
133
140
149
146
137
122
110
105
109
122
134
140
137
124
123
132
141
138
126
121
127
134
124
106
92
90
88
84
90
116
145
156
141
121
113
121
135
143
147
143
140
138
134
128
127
130
137
139
133
126
124
126
135
140
137
133
128
128
134
139
139
137
134
130
125
133
141
137
126
124
133
141
129
105
90
93
101
102
95
97
114
128
128
111
98
107
131
145
147
141
137
140
147
146
138
127
122
121
123
119
110
104
105
112
121
127
130
132
131
130
125
122
127
137
133
129
121
119
121
125
123
118
116
116
120
123
121
114
102
95
95
103
113
113
115
118
126
128
125
124
128
139
146
144
131
121
116
119
125
132
132
126
118
114
114
119
122
122
120
117
115
115
121
129
133
126
116
117
126
129
117
105
108
125
136
128
109
102
108
115
117
113
113
121
131
138
135
121
111
109
120
132
139
140
139
138
137
138
145
154
156
147
134
125
123
126
131
130
126
125
122
119
116
104
118
122
121
121
121
116
109
102
105
110
116
115
107
103
109
123
136
134
128
122
128
140
138
127
112
109
121
133
136
133
130
131
132
136
142
146
144
134
126
126
134
139
133
127
126
130
132
125
115
103
108
118
122
119
116
112
112
113
111
110
113
119
119
111
105
114
131
141
136
124
123
129
129
123
117
125
136
133
119
108
112
122
131
128
126
129
127
122
120
124
131
130
120
112
116
126
129
122
115
114
124
121
116
114
117
125
124
123
117
119
124
126
119
110
105
114
127
130
126
125
128
131
125
114
118
133
141
127
106
105
128
150
155
144
139
139
138
126
116
118
129
131
124
114
113
116
120
119
115
116
137
131
121
113
113
119
119
115
108
105
105
107
109
114
123
132
130
123
120
127
138
137
125
114
113
122
129
126
122
129
142
149
145
139
141
148
142
126
109
112
128
146
143
127
115
112
117
119
116
115
113
122
126
120
108
102
101
105
106
105
102
101
112
123
136
141
136
129
129
136
141
133
123
116
116
120
129
134
140
137
127
116
110
115
125
131
128
118
107
108
122
134
134
129
124
121
116
105
94
96
108
118
125
123
117
114
113
117
120
121
123
122
120
125
130
135
137
135
137
135
130
124
118
119
121
122
128
132
133
129
120
106
106
113
124
129
126
117
106
103
104
108
111
112
113
116
115
107
99
101
117
116
112
112
121
133
138
131
121
120
128
135
134
127
119
118
124
122
119
116
119
124
131
134
136
135
133
132
133
129
121
112
108
117
133
145
144
129
114
108
106
105
103
102
106
116
126
129
131
127
116
113
110
111
119
135
140
128
112
105
118
134
138
127
118
116
117
114
107
109
122
139
145
143
142
149
155
153
140
124
111
107
109
117
130
144
148
143
132
124
120
119
115
118
130
140
142
135
122
113
117
121
120
115
118
123
125
123
113
113
121
136
139
129
122
122
126
129
124
128
137
142
142
133
131
140
154
155
138
119
107
112
126
132
129
130
132
135
135
131
129
129
128
128
133
135
131
116
102
92
126
124
122
118
115
117
122
124
123
122
131
143
150
142
126
119
122
128
136
143
141
140
134
131
128
132
136
136
135
132
132
137
140
136
128
128
131
134
134
128
126
126
124
119
113
110
108
110
111
112
122
121
122
121
123
130
140
142
134
125
126
139
149
143
124
110
111
127
144
149
141
128
122
125
131
135
136
134
134
140
143
139
127
119
120
128
130
125
119
117
122
125
127
124
121
118
117
118
120
126
119
123
125
123
124
132
142
146
139
128
123
130
135
130
123
116
122
135
142
142
132
119
110
114
128
137
136
130
125
124
126
126
124
125
131
131
122
109
101
111
125
136
137
129
123
128
134
135
126
115
131
127
121
115
112
115
124
131
136
134
133
134
133
130
126
124
124
123
122
123
121
117
116
121
129
129
122
108
102
106
116
127
134
136
133
129
124
121
119
125
135
140
131
116
103
107
124
136
135
120
125
120
115
115
117
122
126
130
136
137
136
133
131
130
132
127
114
107
111
124
131
124
117
119
132
137
125
106
95
105
126
138
131
115
107
115
126
135
136
133
132
131
129
125
115
107
106
116
130
134
105
111
113
117
121
129
140
145
146
137
127
119
120
129
132
127
114
108
119
138
146
136
117
109
119
134
134
118
106
116
135
140
126
110
115
132
139
134
129
128
129
129
135
146
150
137
119
116
132
148
107
114
121
128
128
134
141
143
140
133
125
121
123
128
130
128
123
122
122
130
137
137
131
117
114
118
123
121
121
124
132
128
117
117
136
154
151
135
130
137
147
148
145
144
151
154
152
150
151
151
128
122
127
140
152
152
141
128
118
122
131
137
137
128
124
120
120
122
122
124
130
135
133
126
121
128
135
134
128
122
123
122
118
117
121
129
133
133
134
141
151
156
147
139
139
154
167
165
147
128
129
122
126
139
153
153
136
113
106
117
132
139
136
127
119
114
111
117
127
141
144
132
119
115
127
145
154
144
124
114
124
138
144
133
114
102
107
119
126
127
129
131
131
135
141
156
162
148
126
110
121
121
126
136
144
137
121
104
103
113
125
130
134
138
138
131
118
114
124
140
144
127
110
105
118
131
132
123
114
117
133
149
154
145
125
109
105
113
125
132
130
125
120
127
139
146
141
128
123
124
125
116
108
114
116
115
110
114
124
131
123
108
97
101
116
131
134
130
123
119
116
110
107
108
108
106
97
91
88
98
117
133
137
128
109
101
107
117
118
114
110
118
124
124
119
117
119
121
119
109
132
126
112
107
115
121
122
119
116
116
117
114
111
113
126
135
142
141
135
130
122
112
102
97
102
107
112
112
106
102
108
115
120
116
109
107
107
107
105
112
124
131
129
123
123
131
129
123
115
116
119
127
133
133
129
125
119
115
108
105
110
115
123
126
128
133
133
132
126
117
116
116
117
113
105
107
114
120
119
114
116
125
125
113
104
102
108
120
131
137
135
124
116
116
124
130
129
126
135
148
119
129
135
130
121
113
109
109
111
113
112
112
114
122
124
121
114
108
102
101
103
109
114
112
106
107
113
117
118
114
114
116
114
107
104
107
118
131
138
135
119
105
104
115
126
129
126
125
128
138
130
131
125
114
109
110
111
112
113
116
117
111
108
115
126
132
128
123
119
117
111
106
97
97
104
109
113
116
115
111
106
102
104
112
123
130
129
123
117
117
118
120
124
126
130
131
134
127
117
117
125
135
135
128
116
110
109
108
107
111
116
112
110
116
125
133
135
132
126
118
111
105
108
115
120
122
125
129
134
132
123
111
109
117
131
130
120
113
112
125
135
136
129
123
123
130
137
139
138
141
119
129
135
130
123
119
122
124
126
125
124
120
113
107
108
112
114
111
103
97
94
102
112
122
127
130
132
141
147
141
126
111
110
114
119
115
107
107
119
133
130
117
106
109
120
126
125
124
134
143
124
118
114
114
119
128
137
140
140
139
136
126
117
108
108
113
119
120
117
109
104
103
104
107
114
119
126
129
127
119
114
115
116
118
116
111
110
113
118
118
113
107
110
121
132
135
128
120
113
110
120
115
115
115
116
112
109
109
114
121
128
128
122
118
122
130
137
136
134
128
128
127
124
118
115
118
122
124
119
119
126
134
131
116
105
103
112
119
115
110
113
124
139
144
138
136
142
141
126
106
107
114
121
123
117
106
95
95
105
119
132
140
139
132
125
123
125
122
116
109
116
127
133
126
115
110
111
118
121
127
130
131
121
109
102
105
112
116
113
115
125
140
152
148
134
127
137
143
139
122
109
111
112
117
123
123
117
119
124
131
139
143
143
136
129
125
120
112
104
100
105
112
115
110
102
92
91
94
107
118
119
114
109
111
116
117
115
112
110
115
127
139
144
136
125
123
129
131
126
121
126
116
108
110
119
124
127
125
128
130
129
126
129
137
144
140
128
114
111
119
123
120
113
108
105
102
95
91
98
117
133
137
128
123
120
121
121
117
112
115
125
134
131
121
114
122
132
133
124
119
130
131
118
106
103
113
127
135
134
131
126
122
117
120
124
126
122
113
111
118
128
129
122
115
114
118
119
113
112
124
142
153
147
133
123
123
128
129
127
124
126
130
128
123
125
131
137
135
126
121
119
124
122
114
113
123
140
150
144
130
123
120
117
109
101
102
114
126
124
115
110
117
122
121
119
123
130
133
126
121
127
136
139
132
125
122
125
128
132
132
125
120
116
122
126
129
127
127
124
123
120
121
121
124
119
119
122
130
133
126
119
117
122
122
113
104
110
125
132
123
110
108
119
129
133
130
128
127
127
127
134
139
139
133
127
124
125
128
129
128
124
123
119
121
124
123
124
130
134
132
134
131
118
112
105
101
98
102
114
121
120
117
114
119
120
111
102
102
113
123
123
118
117
124
133
134
127
121
126
137
151
155
147
135
131
136
139
136
128
122
125
133
141
142
138
137
141
145
148
139
134
132
120
112
115
120
117
110
111
120
128
121
106
102
110
117
114
108
106
116
122
119
112
111
115
121
127
127
125
123
122
125
132
136
135
130
128
128
131
132
129
131
134
139
143
147
147
143
133
125
123
123
126
135
141
141
132
123
119
121
125
127
124
122
119
123
128
131
128
120
111
105
103
101
99
104
120
134
135
119
101
98
113
129
129
119
113
123
140
150
142
132
127
129
131
135
137
130
117
110
116
117
122
128
129
121
114
117
118
116
111
117
132
139
131
115
113
127
139
132
120
110
108
105
103
107
124
148
154
136
118
112
122
131
131
123
124
131
138
138
138
140
141
135
125
120
125
131
138
138
122
123
119
112
109
109
116
120
117
106
94
94
107
121
122
113
102
105
119
129
131
125
122
122
123
128
138
148
146
133
122
122
128
134
133
132
134
134
128
121
119
130
140
138
126
119
127
144
157
153
126
130
128
122
119
123
133
132
121
107
95
91
95
103
113
116
113
106
108
115
123
128
129
136
142
142
137
128
118
112
110
118
127
132
130
128
128
132
132
127
121
120
124
126
128
135
146
150
142
128
121
119
122
121
120
121
118
115
117
116
113
108
104
104
110
117
123
123
120
118
121
127
134
139
137
137
134
127
120
114
115
125
136
137
130
124
124
129
133
132
124
115
114
117
128
138
144
134
119
113
121
110
107
115
119
114
101
91
94
105
113
113
110
112
121
132
137
135
125
118
126
139
140
128
112
111
122
129
122
114
116
130
142
141
131
124
124
127
130
128
123
125
127
125
118
114
107
109
118
118
126
122
121
126
133
134
121
103
94
101
113
118
122
124
130
133
133
126
118
117
127
140
139
127
110
105
111
112
108
111
124
141
148
143
135
133
132
131
131
133
138
146
145
134
113
97
94
106
119
122
123
125
125
123
127
134
138
134
123
117
116
122
128
127
119
111
107
113
122
130
134
136
135
131
129
128
124
118
115
123
135
149
152
147
140
136
137
134
135
134
135
138
134
124
111
111
117
123
121
122
118
117
108
93
91
105
127
141
137
126
118
116
119
120
114
109
108
121
137
148
146
134
122
120
126
137
147
149
138
124
115
119
130
139
136
127
127
133
137
131
117
108
106
107
112
122
133
140
131
121
116
121
120
111
102
104
116
126
125
120
116
119
119
113
111
123
134
143
143
140
133
121
109
105
115
128
143
147
137
117
100
107
123
137
133
121
119
128
137
136
124
114
112
117
125
136
143
146
138
118
110
125
143
146
138
126
121
120
114
109
111
121
123
113
106
119
140
150
143
127
114
112
116
121
124
128
129
126
125
125
124
129
135
140
132
118
109
114
124
134
134
133
132
132
137
140
145
143
136
122
107
126
140
139
128
119
121
127
125
115
109
115
121
116
104
108
126
141
143
129
119
123
137
144
137
129
121
119
125
130
128
127
130
132
128
120
111
116
122
123
119
116
118
123
129
132
135
131
131
132
123
129
127
117
105
105
115
129
136
131
124
119
120
122
124
124
126
132
135
130
129
134
142
144
131
116
110
115
123
124
120
116
115
119
121
125
127
132
131
123
107
99
104
116
128
129
119
117
122
133
139
132
124
116
110
110
116
123
131
132
128
123
121
127
139
140
136
129
126
127
129
134
137
131
122
110
111
120
130
136
134
127
118
115
124
131
129
118
110
110
112
112
116
125
135
132
119
107
111
122
127
129
123
118
110
111
114
123
128
121
116
117
124
129
129
126
127
128
127
127
127
130
128
120
112
113
123
133
138
139
134
128
122
121
125
131
125
112
110
119
129
128
121
124
137
142
130
112
110
117
112
117
118
113
109
113
120
132
128
118
113
121
129
131
125
118
122
129
130
129
128
127
120
111
112
129
142
146
132
119
119
128
134
129
125
128
135
140
142
142
138
130
126
133
144
145
128
110
105
117
120
115
111
111
117
127
137
136
127
116
114
123
131
133
133
128
123
117
118
126
136
136
123
111
115
136
148
136
116
111
128
147
150
133
121
125
140
146
140
131
130
138
150
156
149
135
117
109
108
118
116
111
111
114
119
128
131
124
113
106
106
115
124
132
136
136
123
109
106
121
139
142
128
114
116
124
128
122
114
119
134
144
137
121
115
121
130
129
115
106
113
129
140
133
119
109
111
121
128
130
94
107
119
122
117
113
110
110
112
117
122
125
127
133
140
144
139
130
126
128
129
125
119
116
117
122
127
131
131
130
125
118
113
111
113
117
124
125
114
105
100
99
96
93
92
93
99
104
111
118
94
107
119
125
120
113
109
113
121
134
143
145
146
146
143
139
135
132
133
129
119
112
110
114
118
121
123
126
130
129
124
115
113
117
126
125
122
116
111
108
111
114
116
117
113
109
100
91
92
102
110
118
130
137
135
128
124
126
128
133
137
145
150
149
142
130
121
115
116
116
111
108
109
115
120
117
107
104
112
124
133
132
125
125
128
127
119
110
109
119
135
146
148
143
137
130
122
115
111
113
109
121
139
148
142
133
129
129
125
121
121
125
131
133
134
134
134
130
122
111
104
101
109
120
131
133
126
119
115
120
127
133
135
131
128
120
115
117
128
135
137
128
117
115
124
131
131
126
119
116
106
115
123
124
124
127
129
125
117
115
119
123
121
115
115
130
144
145
131
115
110
113
123
133
139
145
150
149
136
120
114
125
140
146
137
121
113
116
125
128
128
123
115
112
117
123
124
115
103
99
113
117
113
109
111
122
129
125
114
114
124
136
132
115
107
119
133
131
118
110
115
131
141
137
130
128
134
139
136
131
131
137
140
136
126
119
119
119
117
117
123
133
138
135
127
119
116
114
105
100
109
118
126
127
127
130
133
130
125
124
132
140
136
124
118
127
137
138
130
126
126
130
132
126
124
126
126
125
129
140
148
142
126
110
108
120
130
129
123
117
120
125
133
133
125
118
116
119
123
119
102
119
137
139
131
126
129
133
135
134
134
132
129
122
123
136
149
155
154
151
142
128
119
117
124
129
127
124
125
134
136
130
122
123
132
138
134
124
118
120
124
126
125
124
121
123
130
137
141
133
115
128
133
125
119
119
127
127
124
124
128
131
128
119
114
122
129
133
132
133
130
128
126
127
124
121
117
115
120
125
128
131
135
139
141
137
130
124
123
127
130
129
127
124
126
134
144
150
148
139
120
127
127
123
125
132
135
127
116
115
123
132
129
119
113
116
117
115
109
103
105
114
125
136
137
127
118
115
117
126
137
138
128
112
105
112
128
140
140
127
116
114
121
135
140
136
132
129
136
139
124
127
125
126
128
132
136
130
121
114
112
119
126
128
129
130
131
128
121
110
105
113
124
137
143
136
126
116
120
130
139
131
110
94
103
125
137
136
129
125
122
125
141
157
160
146
129
121
132
139
131
129
125
126
126
132
139
143
136
120
109
111
116
126
130
138
144
146
137
122
114
122
131
137
133
126
117
118
129
140
140
128
116
120
139
153
139
117
113
126
142
150
152
156
159
156
147
137
132
130
154
142
130
127
132
140
146
144
138
129
124
121
116
113
114
123
134
137
131
120
117
121
126
123
120
118
118
117
124
131
140
143
141
138
136
135
131
125
125
128
133
131
126
124
133
144
145
130
112
105
161
152
138
130
132
137
133
125
118
121
129
124
118
115
117
119
120
120
124
132
134
123
112
109
117
126
121
108
99
108
131
150
151
135
119
117
129
138
133
124
115
111
111
120
130
140
139
126
110
106
145
138
128
122
121
123
118
109
105
108
113
113
119
128
139
138
126
118
122
137
142
131
114
111
120
125
121
110
108
118
132
133
127
121
123
127
131
128
122
120
117
115
113
119
135
148
154
155
149
137
117
113
108
105
104
102
102
107
112
118
119
118
119
123
131
133
127
118
108
105
107
113
119
116
105
94
94
100
109
114
120
135
150
149
131
112
109
117
121
113
108
110
124
128
126
126
133
146
148
139
130
121
110
103
98
101
109
123
137
143
137
128
121
124
134
144
146
141
133
127
122
120
122
122
121
119
118
117
117
115
119
125
134
137
131
123
118
118
122
130
137
142
141
132
124
122
125
135
145
149
118
116
120
122
120
116
114
118
126
127
122
115
114
120
128
135
135
129
120
116
118
127
135
135
132
130
128
127
124
125
124
123
116
109
108
112
117
118
127
139
144
139
129
123
123
124
125
134
147
155
115
112
110
111
114
115
109
99
95
99
106
109
109
110
113
116
116
109
102
102
109
116
120
118
117
119
122
124
126
128
126
119
111
109
121
128
120
110
108
119
123
118
113
117
126
132
132
133
135
144
124
119
107
97
102
115
120
113
109
115
124
125
113
104
105
112
117
123
122
120
115
108
100
99
105
114
118
124
123
124
126
124
126
130
138
141
129
114
105
108
116
120
124
128
133
139
139
134
126
128
117
124
124
116
113
114
120
124
126
132
134
129
118
117
120
122
121
121
119
117
113
109
110
111
112
114
120
126
126
125
128
136
140
136
128
122
120
119
117
121
122
123
125
127
135
145
151
147
138
132
113
122
127
124
113
109
106
111
116
118
115
112
111
120
128
124
112
102
95
97
101
109
115
117
115
114
119
126
128
125
123
124
127
126
121
115
112
116
121
123
117
107
104
113
134
148
152
150
149
144
123
118
113
110
110
111
114
113
111
107
105
104
102
103
103
104
109
112
118
119
116
109
107
111
115
118
120
124
126
125
122
118
114
114
116
120
120
121
122
119
115
110
110
119
134
145
151
152
150
141
122
115
114
114
112
113
113
116
116
116
115
116
113
107
102
102
111
124
136
137
128
117
112
116
122
124
122
121
121
127
134
138
132
118
110
111
118
119
117
119
127
135
137
129
123
125
135
141
140
130
112
111
112
115
111
104
103
111
117
118
118
120
123
120
116
114
116
120
119
115
118
126
131
126
118
110
111
116
118
118
127
138
141
135
121
112
111
110
108
110
125
142
151
139
121
110
116
124
127
128
122
111
108
113
119
119
113
109
111
116
118
120
120
118
118
122
126
121
112
105
113
127
134
126
109
99
104
115
120
118
117
124
138
143
137
130
125
122
112
107
111
130
147
143
124
110
111
122
128
131
135
121
110
112
122
129
127
120
115
117
120
118
116
117
124
130
129
122
118
120
123
119
115
111
110
115
122
127
128
131
133
135
137
136
136
136
144
144
129
114
114
130
143
140
125
117
119
128
131
130
130
120
104
94
102
120
135
138
134
128
121
116
111
112
120
126
126
120
121
125
127
118
105
101
110
127
138
134
128
128
131
131
127
129
135
145
144
136
127
127
138
148
144
135
129
131
135
134
130
129
122
114
106
108
119
136
143
138
127
120
119
116
111
104
106
113
123
125
122
119
120
125
128
121
117
123
131
134
126
116
111
113
120
130
135
136
129
123
127
139
145
140
128
122
128
134
135
129
124
126
122
115
117
127
143
144
132
120
113
114
116
117
116
116
112
112
119
124
122
114
111
122
138
138
131
117
117
124
127
126
124
128
129
123
116
114
119
123
130
130
127
124
120
121
125
122
119
117
121
125
119
118
116
115
119
117
112
108
110
115
117
117
117
125
125
115
106
106
117
126
125
120
115
116
118
116
116
121
128
136
142
140
130
119
113
115
123
125
117
110
114
128
141
141
133
124
119
122
131
130
108
117
113
108
109
113
112
109
110
118
124
121
112
112
111
111
105
107
120
139
146
134
117
106
111
118
125
124
126
125
122
122
121
121
121
124
125
126
123
125
129
136
138
134
129
127
134
141
140
130
102
102
110
122
129
127
115
109
116
131
138
128
109
98
100
112
125
129
127
124
127
134
137
136
132
128
126
126
125
120
113
114
120
126
126
123
123
129
141
150
146
140
128
119
115
120
134
143
139
122
95
91
99
114
119
111
104
109
120
134
132
123
112
109
113
119
129
136
132
120
110
114
128
136
133
127
131
140
140
135
122
122
127
132
134
134
136
136
136
135
135
141
143
137
125
117
119
127
133
124
105
103
98
92
86
86
95
108
117
119
113
113
117
124
126
123
120
121
124
125
119
111
111
114
119
126
135
145
145
135
123
122
127
134
144
151
154
143
125
109
109
129
143
142
127
113
111
116
122
124
116
118
116
103
95
98
108
110
112
109
111
115
118
117
117
119
120
117
117
124
131
131
129
132
136
140
137
129
118
115
117
124
129
128
126
130
135
137
130
119
115
118
119
113
106
108
116
117
112
106
105
114
118
120
119
116
114
110
112
118
121
117
107
100
105
115
121
125
127
135
143
147
143
145
148
152
147
130
113
107
114
127
132
126
113
109
114
123
132
137
133
124
112
102
103
116
127
124
113
108
104
104
102
100
106
111
111
107
109
115
117
113
107
111
120
125
121
114
110
119
128
128
118
111
116
132
144
141
125
117
121
132
136
132
123
120
120
123
128
131
132
131
128
124
123
120
114
112
116
129
122
112
100
97
107
122
127
115
101
96
102
115
127
132
133
128
118
106
98
100
108
112
106
99
100
111
122
122
122
129
142
150
145
134
125
129
131
131
129
129
125
124
127
128
123
114
104
103
116
133
127
122
110
103
110
130
140
133
113
102
104
117
128
129
122
114
111
116
122
127
128
126
126
127
128
128
120
108
105
116
137
152
148
137
124
117
120
126
132
132
128
120
122
123
125
124
125
120
118
125
121
123
112
97
88
102
124
137
133
124
113
113
115
118
117
114
114
124
141
151
151
138
129
130
140
148
143
120
97
87
98
123
141
140
124
107
106
120
132
132
125
123
131
138
139
137
137
132
126
122
112
121
122
111
98
95
102
113
120
122
125
129
130
126
127
128
134
135
140
145
147
136
122
117
125
133
133
119
101
94
98
113
134
136
124
108
107
118
127
125
119
120
129
136
129
121
119
123
125
120
99
109
126
133
123
103
85
79
89
111
138
161
160
141
124
125
132
133
131
135
139
137
130
119
110
102
99
102
115
128
132
130
131
132
127
117
117
120
123
121
114
112
116
117
110
106
112
123
123
116
94
107
125
130
122
110
99
99
106
119
135
148
148
133
118
117
126
133
138
138
139
146
146
135
113
93
85
97
119
137
141
138
140
141
137
128
122
128
132
126
116
109
110
113
119
124
134
142
136
124
111
120
125
118
111
115
134
151
146
126
110
109
121
133
136
138
142
145
146
141
136
134
141
143
134
117
106
107
111
119
125
134
140
140
131
126
122
126
134
139
131
119
115
120
130
137
137
138
139
137
124
121
119
111
105
115
135
150
141
114
98
106
131
151
157
149
143
143
142
135
123
114
118
130
140
142
135
125
114
113
120
126
124
115
114
115
111
110
118
137
147
140
124
118
123
122
112
98
109
132
111
111
114
111
108
109
115
121
118
109
108
120
138
148
142
126
121
124
131
133
126
117
115
117
126
135
138
133
126
125
127
128
121
115
117
124
123
119
124
138
147
140
124
120
125
121
106
91
99
125
105
113
116
119
119
119
119
122
120
119
119
125
133
134
132
121
120
121
125
131
134
130
125
116
112
116
126
133
135
129
129
130
131
128
125
130
140
147
149
141
132
125
127
132
135
129
116
109
112
123
111
113
114
114
119
129
138
140
134
125
122
128
134
135
134
132
128
123
121
129
138
140
129
115
109
115
125
132
129
125
127
130
133
127
115
115
131
146
149
139
129
124
132
135
130
115
106
108
116
120
105
106
106
107
116
129
141
143
134
127
124
129
133
134
135
135
133
127
124
130
140
141
132
123
121
124
126
120
116
116
125
130
124
112
104
111
124
141
143
135
128
124
122
117
109
102
102
109
121
127
104
110
117
121
124
128
131
133
133
130
128
123
121
126
136
140
137
131
124
120
121
126
128
135
137
136
126
112
106
112
123
131
125
112
107
115
132
142
140
130
120
110
106
106
110
114
117
119
123
126
106
115
126
129
123
115
115
122
131
135
132
127
129
136
139
132
122
112
110
107
107
108
112
116
123
123
114
107
108
123
138
145
139
125
119
119
125
123
120
119
125
132
137
133
128
124
121
120
121
116
102
113
131
136
121
104
106
125
143
148
140
132
133
138
137
127
116
114
118
122
117
103
94
95
103
112
111
110
117
134
148
152
144
132
120
108
104
103
108
118
137
154
157
143
126
115
112
118
121
118
97
110
134
147
135
115
113
129
146
146
135
124
124
128
134
133
137
142
145
140
121
103
97
108
120
126
122
117
117
124
131
138
136
129
113
100
99
107
119
128
131
130
122
113
106
104
110
116
123
127
107
113
125
133
135
129
126
123
119
117
116
119
122
120
123
127
131
135
133
124
112
106
111
122
128
126
121
119
119
118
119
127
133
133
126
116
112
112
118
120
123
122
117
109
106
108
114
116
116
116
118
123
125
127
134
142
140
126
107
101
112
123
123
114
109
117
123
123
115
109
112
118
120
114
108
107
111
119
121
125
127
129
135
137
135
130
126
117
110
110
120
134
139
134
123
117
119
122
120
115
108
121
136
138
134
132
132
125
117
121
129
134
126
115
116
127
138
133
122
120
126
133
130
118
112
116
121
122
121
124
125
125
125
126
131
139
140
137
127
118
118
123
132
132
122
107
107
121
135
139
98
120
139
142
131
120
117
118
120
132
134
135
128
124
129
139
141
130
120
123
130
134
134
132
133
133
130
126
125
125
124
120
119
124
135
143
144
140
134
128
123
121
122
122
115
108
111
127
144
149
111
123
130
125
119
121
126
121
116
118
127
130
125
115
113
123
127
117
108
107
114
122
126
128
123
118
120
128
138
143
141
136
135
140
141
135
123
119
119
126
131
134
132
131
132
135
139
140
137
134
122
123
115
105
110
122
130
121
106
104
120
133
127
108
99
110
125
128
114
100
98
111
125
131
122
115
118
127
134
132
133
135
138
135
131
129
125
122
117
117
122
128
134
138
139
139
135
127
119
117
128
126
120
115
115
120
121
112
101
97
109
126
130
121
112
117
133
142
131
110
104
116
136
146
139
129
125
124
119
113
111
111
112
114
124
134
135
125
116
112
115
122
130
138
138
128
120
113
116
124
134
135
134
129
126
122
123
126
121
112
106
111
119
120
119
126
137
140
132
116
108
118
132
141
138
132
127
124
127
128
122
116
115
121
133
134
123
106
105
115
124
125
123
122
122
126
128
128
126
122
139
142
138
128
121
123
134
148
150
139
122
111
104
108
116
129
136
135
127
119
113
112
115
118
117
116
115
115
124
132
137
138
138
136
132
121
112
107
112
117
119
115
108
103
104
111
120
123
115
109
140
143
135
123
113
113
122
135
142
142
131
114
103
106
116
123
124
122
123
130
132
126
116
111
109
109
105
101
104
112
123
130
128
121
120
128
135
135
126
117
111
115
120
120
114
102
97
100
111
123
135
136
131
122
113
112
114
114
119
123
119
110
101
103
115
127
128
121
122
132
139
135
126
120
124
127
129
122
121
120
123
121
115
113
122
139
151
147
131
119
116
122
129
132
128
117
108
112
125
136
118
111
107
103
102
114
126
129
123
114
110
115
121
123
117
108
110
115
121
123
123
122
122
122
120
121
129
141
147
134
117
105
112
121
127
126
125
127
126
116
112
117
131
140
135
128
125
128
135
135
113
109
105
102
96
95
102
115
129
133
131
125
121
118
115
106
99
101
109
123
126
131
133
138
134
124
117
116
122
123
120
114
111
117
126
135
139
140
134
131
132
134
141
142
133
122
119
126
134
133
100
92
101
111
117
115
114
119
127
129
122
112
109
113
117
115
110
105
108
113
117
122
129
134
132
125
114
108
115
123
124
117
108
109
123
136
136
127
123
122
127
127
127
127
124
120
121
128
133
124
102
92
97
111
131
138
135
124
116
117
118
115
114
117
121
126
129
129
128
123
117
113
113
120
127
132
129
127
131
138
132
119
109
117
134
139
122
101
96
107
113
110
106
111
117
121
123
126
129
129
108
109
105
110
126
140
138
124
111
113
122
127
118
101
94
101
116
127
134
129
123
116
115
119
125
132
134
132
132
136
140
140
132
124
122
121
114
103
99
103
108
109
111
117
120
120
114
114
122
133
107
110
114
115
123
129
127
122
118
118
123
124
115
103
94
93
103
114
122
125
123
122
124
122
120
119
118
112
104
106
124
147
150
129
110
111
126
133
126
115
112
120
128
132
131
123
115
113
118
121
106
108
110
112
110
105
101
104
108
112
114
114
122
130
130
122
115
114
119
122
124
125
130
130
124
117
108
101
95
95
109
128
140
138
132
137
146
147
141
130
124
122
124
129
135
136
130
130
134
132
121
120
116
109
105
96
92
93
96
100
105
115
129
139
135
123
114
115
123
130
128
124
128
135
134
125
112
111
118
129
133
129
125
124
129
137
137
132
129
130
128
122
114
117
127
137
141
142
146
147
130
127
123
118
117
115
117
118
117
116
113
119
131
137
129
116
107
112
123
128
119
112
111
119
127
124
116
117
130
144
154
148
128
113
111
120
123
117
117
122
130
133
124
117
120
128
133
128
120
118
124
113
110
109
110
114
121
127
128
122
114
116
122
126
123
117
118
125
130
128
121
120
118
118
117
120
121
130
134
137
140
141
135
127
123
125
123
119
110
114
127
138
135
125
120
124
130
127
116
107
121
109
106
108
110
111
107
100
96
98
105
111
114
111
113
120
130
137
132
128
130
140
146
141
132
129
138
148
148
137
126
126
136
141
135
130
131
130
124
114
115
126
135
136
126
121
126
137
141
140
119
115
113
117
124
126
118
103
91
89
95
105
110
111
117
123
128
126
118
120
125
134
141
137
134
135
142
149
147
137
126
126
135
141
134
127
131
141
138
121
112
118
132
135
126
115
111
123
134
143
118
106
100
104
117
129
131
124
112
100
92
91
100
112
125
128
121
118
120
127
131
131
122
116
118
126
135
145
144
134
123
118
125
136
141
136
128
120
118
119
126
131
129
125
124
120
118
119
124
131
128
112
106
112
126
130
118
105
99
104
107
105
102
104
115
124
125
121
120
126
135
139
136
120
113
114
123
138
139
129
115
107
108
116
122
126
118
116
121
131
137
135
127
122
127
135
137
135
136
143
129
120
118
128
138
132
110
91
91
108
120
117
107
104
112
125
129
125
115
111
119
133
141
136
121
113
117
128
132
126
120
116
107
98
94
102
117
128
133
132
129
128
128
130
131
131
127
123
125
133
116
116
114
115
117
114
110
107
109
114
116
114
115
122
129
130
129
128
132
132
128
121
119
123
126
126
129
131
132
128
123
119
114
106
105
112
119
120
113
106
111
125
130
128
121
110
104
104
110
116
113
115
110
103
99
100
103
105
109
115
121
123
124
127
126
123
122
128
141
152
148
135
122
122
131
139
143
140
134
126
122
117
116
121
125
127
124
116
108
107
116
126
127
119
109
106
110
121
134
135
111
109
105
106
108
108
99
96
106
124
137
130
113
101
101
108
117
118
116
117
123
134
147
155
153
142
131
124
121
122
125
129
130
132
129
129
129
129
129
131
133
136
132
122
109
104
115
139
155
146
103
100
103
110
116
108
97
100
117
135
137
122
103
94
99
110
121
121
115
106
104
116
137
155
155
140
128
120
120
123
125
130
131
131
131
131
132
133
132
132
134
144
147
139
127
119
122
133
137
122
97
98
103
108
102
93
94
102
120
135
136
130
122
118
118
124
132
137
135
125
114
110
113
125
135
137
134
134
130
125
120
119
123
130
133
133
132
124
116
111
119
135
142
141
134
130
127
124
116
111
96
102
105
106
100
94
95
104
119
135
146
147
136
122
119
124
131
131
125
122
121
122
125
123
124
127
131
131
128
123
120
126
131
135
135
130
126
120
111
103
103
109
114
113
111
110
112
110
107
111
101
104
106
105
107
108
107
109
122
136
145
138
121
112
109
113
112
108
110
121
134
140
135
126
123
126
128
128
123
121
121
126
131
131
128
125
122
119
114
108
103
99
94
92
94
105
113
117
115
115
112
107
94
85
89
105
114
122
125
131
131
126
120
120
122
117
103
94
100
120
133
130
116
111
120
135
138
133
126
122
123
121
118
117
122
128
131
130
126
122
117
106
100
102
111
125
134
132
129
131
120
106
84
74
88
118
136
136
124
116
117
125
133
136
134
127
115
107
108
114
119
116
111
114
123
135
139
132
129
133
137
131
121
116
122
129
132
131
132
129
121
108
106
114
126
136
135
131
132
141
112
102
93
96
116
134
142
132
116
109
113
121
129
128
124
118
116
119
122
122
120
121
123
125
127
127
125
121
123
129
137
140
137
131
123
119
115
116
123
127
125
117
119
129
135
135
124
116
121
131
106
111
116
122
121
122
119
114
114
114
116
112
108
108
110
112
112
115
123
131
133
126
120
121
128
133
127
116
103
102
115
135
146
139
123
110
107
114
120
121
121
129
142
151
149
137
120
112
116
125
109
123
131
129
118
107
101
104
112
121
121
115
107
107
117
129
129
121
122
133
140
135
123
123
132
137
129
111
99
99
115
133
140
134
121
115
125
133
130
118
109
119
137
143
131
120
118
123
125
121
108
119
126
125
116
105
100
102
113
125
138
143
133
123
124
134
134
123
120
128
137
137
131
124
121
116
111
109
117
131
137
131
125
123
124
124
130
135
131
120
111
115
127
126
112
108
122
138
137
118
99
109
117
116
112
112
114
116
119
125
136
142
137
125
120
119
121
122
121
126
132
133
133
124
111
98
96
111
134
148
146
133
126
128
130
124
116
116
120
123
123
120
120
122
121
124
135
146
146
132
106
112
117
112
109
118
137
141
128
111
103
110
123
125
118
116
122
132
136
135
130
128
130
130
122
115
115
121
126
128
128
132
135
136
133
123
115
112
119
130
132
125
113
108
115
124
131
138
145
145
117
114
113
112
110
119
134
137
121
104
99
110
126
127
119
117
127
140
148
143
130
117
118
127
138
146
143
127
112
105
114
123
124
120
123
129
132
133
137
147
149
138
114
101
105
114
115
113
120
132
102
101
107
113
120
120
117
114
116
122
130
134
130
121
111
110
122
137
145
141
129
121
127
137
147
147
136
120
112
115
126
130
122
113
117
134
144
146
142
143
145
138
124
117
114
114
112
109
116
128
101
109
116
123
125
124
119
114
120
131
139
134
119
108
110
117
128
133
127
122
120
129
144
153
148
133
120
118
122
130
130
130
124
119
116
121
129
133
129
123
120
121
119
120
115
112
117
130
144
144
124
132
131
126
128
130
128
125
122
125
131
130
123
116
117
129
135
133
122
112
114
125
136
139
133
122
123
131
138
134
121
114
119
123
117
109
106
117
128
131
129
119
110
106
104
105
114
127
142
146
127
129
127
123
126
130
131
128
123
127
132
137
131
120
117
124
133
134
131
125
123
123
123
120
119
120
125
133
139
135
129
125
121
121
118
112
110
120
134
145
145
134
123
120
122
121
114
110
119
132
114
114
115
119
126
129
131
135
136
130
127
117
112
112
120
127
131
130
128
125
125
131
131
128
125
123
120
114
117
126
142
148
137
123
117
122
126
124
122
124
132
138
139
142
143
141
134
127
128
127
111
114
120
120
117
117
128
141
143
131
108
92
93
109
124
130
124
114
110
113
122
127
128
125
123
124
118
109
107
121
141
150
145
130
125
127
132
125
109
104
115
133
142
135
128
131
139
147
140
122
107
113
123
124
114
107
116
133
141
131
113
102
105
116
127
129
124
116
116
122
126
124
114
109
114
125
131
130
123
121
125
131
135
133
128
126
128
125
115
113
121
136
143
131
113
108
120
134
133
119
97
99
116
127
124
114
109
114
124
129
126
125
126
128
128
128
126
125
129
133
132
127
119
116
117
124
132
134
130
120
112
111
116
117
113
114
121
123
119
115
123
135
143
133
118
107
108
119
126
125
111
109
118
131
134
128
116
109
110
117
122
127
127
126
126
122
116
117
124
130
132
127
122
119
118
114
113
114
117
120
122
119
115
111
113
120
127
123
112
106
113
127
132
124
114
109
110
120
122
121
126
129
130
131
136
139
133
124
116
114
115
117
115
116
114
116
120
128
134
138
132
121
111
108
112
114
113
113
113
120
127
131
134
136
138
139
135
122
113
110
117
126
129
124
118
116
120
124
122
117
115
122
127
128
128
129
128
125
122
121
124
121
116
112
115
125
130
130
128
124
122
118
115
116
117
122
122
117
111
105
104
114
130
144
146
140
130
127
129
129
125
124
128
131
125
118
119
127
131
131
109
116
124
127
123
120
115
110
111
120
130
129
120
118
125
132
127
109
93
93
101
113
121
128
127
124
123
119
113
106
101
100
110
117
117
113
113
120
129
129
122
117
117
119
117
116
119
131
139
137
115
119
122
121
120
122
121
113
108
117
126
129
120
111
116
128
129
115
99
96
103
111
113
114
115
120
125
128
127
124
122
120
121
120
113
106
101
102
107
118
128
131
125
116
114
123
134
138
128
117
119
112
100
92
97
113
125
125
119
120
130
136
128
113
108
122
137
139
131
120
117
118
118
112
106
112
123
131
123
112
113
124
138
147
146
139
124
111
106
118
138
150
144
130
122
125
125
118
104
98
121
112
102
97
99
109
121
129
129
124
127
135
136
130
118
120
129
135
131
123
125
132
135
126
115
117
129
136
124
106
100
109
124
135
145
151
144
131
119
114
118
122
121
117
113
112
112
109
107
113
119
128
140
138
127
116
114
119
121
119
114
115
123
129
131
130
127
118
111
113
123
131
130
124
119
127
137
139
133
120
113
110
109
111
115
122
126
128
126
121
115
104
95
91
94
107
124
135
136
132
97
120
144
151
138
119
111
116
124
124
115
107
104
113
128
136
136
124
117
118
123
119
117
117
118
122
125
125
124
121
116
113
115
118
118
116
117
125
135
142
141
135
122
114
108
116
133
148
147
135
93
105
122
131
127
121
115
122
133
140
133
120
109
108
113
123
125
125
125
129
131
129
128
125
119
114
116
122
126
124
117
114
118
125
129
130
129
132
132
132
134
142
152
155
144
127
116
119
131
139
115
121
125
128
124
122
119
119
126
134
135
126
112
106
109
117
121
119
117
117
128
136
140
133
125
123
129
135
136
130
127
129
133
126
120
119
128
134
133
123
117
124
137
147
142
122
98
92
106
127
125
124
120
117
120
131
140
142
132
121
112
112
110
102
92
90
103
125
139
140
127
115
114
122
131
137
139
141
142
136
125
113
104
108
116
123
126
126
125
127
130
132
137
141
141
132
122
114
115
124
112
118
127
135
130
118
103
95
97
105
109
109
104
98
90
89
95
109
123
131
127
119
121
129
129
120
108
106
114
123
125
115
105
101
107
121
132
137
131
119
113
113
126
139
141
130
119
118
130
138
104
104
115
130
132
121
108
100
103
107
107
100
98
97
95
93
100
118
136
141
129
114
112
121
125
116
104
105
115
124
122
113
103
105
114
124
128
128
124
118
106
101
109
121
126
120
117
122
129
125
98
94
100
112
129
137
139
138
131
121
109
104
105
109
108
108
114
132
149
149
131
114
104
108
122
127
126
125
127
128
119
106
105
118
132
135
124
113
118
123
117
106
105
116
127
128
124
121
126
124
103
102
102
107
114
122
124
121
112
107
111
121
126
122
112
109
115
128
135
136
132
127
122
121
124
127
128
126
121
121
122
122
114
107
111
120
119
114
114
114
116
115
120
133
138
131
116
108
118
132
128
121
116
113
111
108
105
99
95
101
115
130
140
134
120
115
123
133
137
133
131
132
136
131
122
118
116
113
105
108
120
131
126
105
92
106
124
132
124
112
109
120
133
142
137
119
99
94
105
122
129
124
121
120
121
114
109
109
111
114
117
127
136
142
137
130
133
141
144
139
130
130
132
133
128
122
118
111
102
98
104
114
122
122
123
132
145
149
141
127
121
121
126
128
127
118
103
100
113
124
115
119
119
121
121
112
107
107
112
116
119
125
134
142
138
126
115
114
121
128
129
129
131
133
133
128
122
120
119
119
117
111
107
112
126
140
145
139
132
129
123
120
114
115
120
122
116
112
117
126
121
123
124
121
117
112
109
110
115
118
118
123
128
137
132
119
105
102
108
117
121
119
115
112
114
120
124
128
131
136
139
128
106
90
96
119
133
130
121
118
121
119
116
117
123
132
127
113
107
110
128
124
116
107
101
102
109
115
118
118
115
118
119
124
123
120
119
126
132
133
126
116
109
109
118
126
130
133
132
134
140
138
125
109
109
120
131
127
122
122
127
129
123
118
127
144
151
138
120
105
107
110
108
102
96
97
102
103
104
106
110
113
111
111
116
126
137
142
140
134
128
127
130
138
143
143
137
132
125
121
123
126
134
137
132
123
118
120
125
133
135
131
121
116
126
142
155
155
143
128
91
93
102
111
115
113
107
101
99
96
98
101
105
108
116
126
134
131
120
113
116
131
148
154
150
138
128
125
124
120
116
117
126
132
120
103
97
109
122
129
125
118
112
112
117
119
120
120
124
130
101
91
97
114
125
125
111
102
98
95
94
97
108
118
122
121
116
115
115
117
125
139
149
150
136
120
118
127
138
139
133
130
132
134
124
105
96
100
110
116
118
117
112
107
107
109
107
105
109
119
127
114
109
116
121
115
98
90
96
107
111
111
112
122
133
133
121
113
117
129
137
140
136
129
121
119
125
140
149
147
136
129
126
123
119
116
115
117
120
123
124
122
118
116
120
128
136
134
133
131
131
128
119
116
110
100
89
87
98
118
126
118
114
120
136
146
138
123
118
123
127
125
118
114
120
129
139
143
138
131
126
123
117
107
106
116
130
143
145
138
133
130
125
123
124
133
141
140
136
132
119
118
115
109
102
99
101
106
113
118
119
118
120
127
134
138
137
135
135
133
126
115
110
119
133
143
145
138
127
121
124
126
125
119
116
120
127
132
133
133
137
137
129
120
114
116
118
116
112
112
126
126
114
107
107
113
116
116
114
116
119
126
131
131
127
123
126
136
146
144
131
120
120
130
140
144
138
132
125
122
121
122
127
130
128
123
118
115
113
118
125
128
128
125
122
116
107
107
114
125
142
134
117
111
116
119
117
110
109
117
126
127
123
119
117
114
119
122
127
129
126
125
130
140
138
127
119
117
118
120
117
121
128
130
129
123
121
126
125
119
114
120
132
140
137
121
109
120
142
154
125
122
118
120
118
116
106
105
111
120
125
120
114
116
119
121
122
122
127
130
126
123
128
140
139
126
114
112
115
122
126
130
129
126
121
117
122
128
132
131
131
133
133
133
129
126
133
145
156
149
97
102
114
125
124
116
109
109
115
122
126
125
125
125
128
129
134
136
137
132
123
116
122
134
139
135
128
126
126
128
129
131
131
128
123
115
109
108
114
126
134
136
128
118
122
135
147
152
145
134
97
98
105
114
120
118
112
112
118
124
129
130
128
127
129
132
136
132
119
109
108
117
124
127
122
120
126
131
130
125
121
124
133
142
137
124
111
104
102
105
107
113
118
123
125
124
121
122
126
130
114
110
104
101
102
102
99
102
112
125
132
130
127
128
132
133
125
114
103
106
117
125
130
123
112
106
111
117
125
120
118
119
129
140
140
130
124
122
116
109
104
108
115
123
120
113
111
117
121
124
120
114
106
98
102
106
107
107
113
125
135
139
136
135
134
127
115
106
111
126
135
132
124
124
129
128
115
107
107
115
120
118
114
117
123
126
127
129
131
127
121
115
113
112
112
116
124
128
124
115
123
112
97
96
108
128
136
134
124
124
130
137
140
138
134
129
122
121
126
135
136
130
124
124
135
139
129
116
107
114
121
119
113
112
119
123
126
129
134
136
130
116
106
108
115
120
123
124
123
122
120
108
98
105
120
131
131
126
124
125
125
122
122
126
131
134
135
134
132
129
130
128
125
122
118
122
124
125
125
124
125
127
130
128
130
127
125
126
131
132
126
117
116
123
131
129
121
114
121
131
109
112
120
129
128
111
99
97
113
131
131
115
104
108
123
133
130
125
124
128
131
127
120
117
115
114
118
123
127
131
135
137
139
132
127
124
125
124
118
111
109
114
125
135
140
135
122
117
122
130
112
122
129
124
117
110
108
114
125
130
124
108
98
106
123
135
130
118
119
129
132
122
108
108
117
125
124
122
120
125
131
134
133
126
120
121
127
129
115
99
95
108
126
130
124
122
133
138
136
122
122
128
123
111
109
124
144
151
141
125
112
105
102
111
128
142
139
128
124
125
121
108
97
104
124
137
135
123
117
117
120
119
120
124
126
125
127
125
123
119
122
131
139
136
124
124
137
153
146
127
110
120
118
110
111
125
139
141
129
120
117
114
114
112
122
132
136
132
127
124
119
111
110
118
131
136
134
126
122
121
117
113
116
126
134
133
125
119
125
137
145
144
141
136
133
133
135
138
141
139
108
116
117
115
115
117
116
110
107
112
121
125
118
110
105
113
121
127
129
130
132
134
133
130
125
122
125
128
132
126
117
113
115
125
136
138
133
128
128
131
128
118
105
104
111
122
125
126
130
136
121
121
121
125
127
123
114
104
100
109
126
131
118
99
90
98
115
129
135
136
141
142
139
130
120
117
120
127
132
130
124
121
116
117
123
135
143
146
138
130
120
108
95
91
101
120
130
131
125
123
120
120
122
127
131
127
119
111
116
132
143
137
115
95
88
102
124
139
138
130
123
127
136
141
138
129
121
119
126
134
139
132
119
110
112
125
140
137
126
116
116
121
123
125
123
122
127
129
130
127
117
121
118
117
121
126
122
122
129
141
144
130
111
100
107
126
142
146
132
109
99
110
136
157
157
139
123
119
128
137
137
130
121
114
115
121
124
119
110
105
113
127
135
137
130
122
117
123
136
145
130
131
125
121
125
129
122
115
111
117
122
118
111
112
120
135
141
135
119
102
94
106
128
146
147
132
124
129
137
135
123
116
120
128
129
120
106
104
110
120
128
129
126
127
130
128
125
122
130
141
127
122
124
131
142
137
119
98
92
104
122
129
126
118
118
118
118
114
109
104
103
107
116
120
124
122
124
131
136
132
124
120
122
131
133
122
106
100
107
121
130
129
125
126
133
136
127
115
114
126
105
104
109
118
125
125
117
110
112
120
131
133
129
119
117
115
115
113
110
109
112
119
119
115
112
120
129
137
138
132
127
124
122
124
132
134
128
115
105
108
118
129
128
122
114
111
109
112
117
122
110
113
113
105
102
110
125
137
138
129
116
109
106
108
116
126
133
131
125
122
126
129
129
122
121
125
134
135
128
121
115
112
115
121
131
144
147
136
120
108
113
122
124
111
99
100
113
126
127
120
130
128
123
115
112
118
125
128
120
109
102
99
98
104
116
129
137
135
127
126
134
138
136
127
124
124
124
120
112
108
107
109
117
125
131
136
143
141
133
123
123
129
135
130
124
124
129
134
129
116
131
121
117
121
131
133
125
108
101
107
118
124
120
116
118
126
126
119
113
117
132
142
139
125
113
108
113
118
119
119
120
123
124
122
120
125
134
136
128
120
125
141
153
149
139
129
124
128
128
127
119
112
114
123
135
136
128
121
123
131
138
137
129
125
122
121
122
118
120
121
128
128
122
114
112
119
129
134
132
131
131
129
121
110
111
124
134
130
116
106
114
132
137
129
118
116
120
126
127
125
112
110
112
120
127
128
128
134
139
139
131
122
116
120
124
126
128
132
137
133
124
113
108
114
128
139
142
134
124
118
117
117
121
122
125
128
129
123
120
120
122
122
120
116
119
129
138
138
127
117
113
108
105
109
116
122
124
122
124
123
120
112
111
120
129
136
135
131
125
114
103
102
114
128
132
129
120
112
107
104
102
110
124
139
137
121
108
111
126
138
138
128
123
126
135
144
144
140
129
120
116
112
108
111
119
121
122
114
112
119
124
121
116
121
130
140
138
127
112
103
105
113
123
130
126
118
112
110
107
105
105
111
120
124
116
103
96
103
116
123
121
117
114
117
122
132
139
141
135
125
115
115
119
122
122
123
122
118
118
125
133
131
124
122
127
136
139
136
132
130
131
127
122
122
124
130
132
128
118
113
117
120
119
110
101
101
108
111
115
116
114
112
105
102
108
125
140
149
142
126
108
113
115
118
118
119
123
129
133
136
140
140
139
136
134
136
136
135
133
130
125
122
117
116
119
127
132
133
123
117
121
129
131
123
120
125
132
135
135
139
141
137
126
118
117
128
136
139
131
121
117
116
115
115
115
119
128
144
150
145
138
136
144
152
151
140
127
114
107
105
111
121
122
117
111
115
128
136
137
136
138
139
135
124
123
131
140
138
131
125
121
123
123
122
125
128
131
125
120
121
114
118
128
130
122
113
114
124
130
129
118
115
123
140
152
145
128
106
97
106
123
132
129
121
117
122
128
135
137
138
141
139
130
116
110
118
127
130
121
107
102
104
108
111
113
119
128
131
126
123
92
102
125
136
132
115
98
93
99
110
114
115
113
120
130
140
138
125
120
122
128
130
130
130
130
128
127
127
126
127
127
125
128
127
127
126
129
134
140
143
142
137
130
122
117
121
130
136
136
132
99
101
112
130
138
133
118
106
108
120
129
130
127
122
124
130
139
142
140
131
126
124
131
135
130
124
126
137
146
141
127
122
131
143
143
133
127
133
146
152
146
138
135
140
145
141
134
132
133
139
120
119
121
126
131
131
127
121
123
129
136
142
143
144
140
139
136
131
122
115
117
125
133
132
120
113
119
136
146
141
130
128
133
133
124
112
109
118
126
124
116
111
117
131
141
140
128
118
116
126
123
123
122
122
129
133
131
126
119
114
112
112
107
103
100
110
124
135
139
133
120
111
109
116
120
120
117
113
119
131
141
140
128
120
119
122
124
124
123
131
133
127
120
117
127
134
131
121
121
131
125
120
127
136
143
136
120
106
102
109
112
111
102
94
96
113
138
154
155
143
121
111
114
127
127
118
108
106
111
122
130
133
128
112
102
100
109
120
122
117
106
102
107
119
128
128
121
119
131
147
127
123
126
130
129
124
111
104
103
106
109
105
101
97
99
107
123
143
153
144
126
113
114
123
128
121
117
123
130
132
126
120
115
108
97
91
97
112
123
120
110
106
113
124
126
119
113
117
126
134
119
114
113
106
104
110
118
122
116
104
94
95
104
113
113
108
107
122
137
142
130
116
105
106
113
120
124
124
125
124
117
115
115
121
125
120
110
109
119
128
130
124
124
129
135
133
129
127
125
121
107
100
97
92
89
96
108
117
114
109
111
124
141
149
143
129
118
116
119
124
128
127
119
110
111
119
123
120
112
109
112
114
116
121
132
140
134
122
116
125
129
123
120
128
137
142
137
128
124
126
126
114
105
101
97
98
103
110
113
116
124
144
159
162
153
143
136
131
124
115
118
127
133
128
121
120
127
134
132
128
126
123
115
105
104
115
124
123
121
116
113
113
117
127
135
133
122
113
114
126
137
127
120
119
123
121
121
121
118
115
117
124
135
141
138
134
134
135
132
125
118
121
127
129
124
123
132
138
142
137
128
121
112
103
100
103
109
115
119
115
113
114
119
126
131
129
119
114
115
122
107
107
111
120
127
128
122
118
117
114
110
112
116
125
129
129
123
120
122
125
130
131
125
117
118
128
137
139
128
116
107
100
96
100
111
126
133
129
124
120
121
122
120
118
116
113
114
115
117
119
104
106
109
108
109
110
107
108
111
116
116
114
112
117
125
126
118
114
113
119
128
130
120
108
110
126
141
142
126
110
106
105
97
87
97
124
147
148
132
119
114
115
119
118
112
108
107
111
119
127
118
123
118
107
97
99
107
111
115
121
124
121
115
113
117
119
117
118
119
121
124
120
117
115
117
127
132
129
117
110
119
132
131
117
113
121
132
131
123
117
114
117
118
124
128
130
125
117
116
119
104
110
112
105
98
100
110
121
134
138
133
121
108
107
114
123
126
127
127
125
122
117
118
127
137
137
126
113
104
105
115
130
143
149
148
135
120
114
117
126
130
121
113
113
128
143
144
127
112
102
85
83
91
101
102
100
103
117
135
146
138
122
110
108
117
130
137
134
125
116
113
115
122
135
141
137
126
120
119
116
114
113
120
129
132
122
112
111
122
133
135
122
102
98
109
123
126
119
113
116
99
86
93
112
119
111
101
102
115
127
134
135
137
130
124
118
114
118
116
112
109
115
132
144
140
128
122
124
133
134
128
121
118
119
115
109
107
112
123
133
136
126
112
100
102
112
118
116
113
117
117
110
110
117
122
119
111
110
114
122
126
130
137
138
134
119
102
103
115
122
121
115
119
128
133
133
136
140
146
143
136
133
137
139
135
127
120
116
117
119
123
124
118
113
114
126
136
130
112
100
120
121
119
112
106
108
114
121
122
121
117
113
121
132
142
136
119
108
114
123
124
112
100
104
123
144
154
152
142
134
133
135
137
136
132
130
129
132
128
121
120
120
122
120
123
131
141
137
119
100
115
120
117
109
104
105
116
121
120
118
118
119
125
130
134
134
127
119
116
113
108
103
101
112
130
141
138
123
114
121
131
140
134
122
111
110
119
130
137
140
141
139
136
133
130
133
134
127
117
106
118
120
115
116
123
130
130
124
119
119
126
129
130
126
118
114
117
119
120
116
108
108
117
132
137
129
113
102
105
115
125
130
133
129
119
109
107
117
128
137
138
136
135
141
148
144
130
112
105
106
134
129
122
127
135
142
138
126
119
119
122
122
122
124
121
115
111
118
132
140
139
132
132
136
132
118
110
114
118
117
113
116
125
133
129
117
111
119
125
122
113
109
118
134
147
143
130
123
129
137
120
118
119
118
118
119
118
115
117
116
116
117
123
134
138
129
119
117
130
143
142
132
123
123
119
109
107
116
125
126
122
119
125
126
122
119
121
128
132
130
122
115
112
113
120
126
132
146
158
163
103
102
105
107
112
118
121
124
117
111
111
118
129
136
135
127
119
116
117
119
117
113
111
114
111
104
105
114
125
130
132
132
129
128
123
121
121
125
129
130
131
124
112
107
112
126
135
141
145
144
115
107
102
104
118
130
137
134
121
107
100
109
120
128
131
126
121
119
113
108
109
115
121
116
109
107
113
123
126
121
116
121
131
137
133
125
122
124
126
121
115
116
125
136
140
136
129
126
128
131
123
119
114
114
117
116
113
113
115
115
112
112
119
127
132
134
131
127
122
120
120
125
127
125
121
118
116
115
113
107
104
113
129
141
139
128
124
132
141
141
137
139
148
154
144
128
122
125
130
131
113
120
125
132
134
125
113
110
114
122
129
134
131
128
124
119
116
118
126
133
131
122
119
126
136
136
118
101
96
104
117
121
126
129
124
115
112
118
132
143
147
148
147
140
125
115
114
121
125
120
125
122
120
127
134
136
133
123
119
120
125
130
134
130
126
120
113
111
116
127
129
123
116
118
130
136
123
104
93
102
118
126
125
117
112
112
113
117
122
126
121
118
119
122
123
116
110
109
112
114
137
123
112
112
116
119
120
121
125
128
123
114
114
129
148
151
137
120
114
119
127
131
127
122
119
120
118
110
100
100
112
123
128
126
123
127
134
140
140
131
119
111
116
124
133
130
122
117
122
126
117
116
122
124
118
109
102
114
134
145
135
112
107
126
150
157
143
123
118
122
128
131
131
131
121
114
109
114
123
126
127
127
128
127
127
130
136
137
134
129
126
126
127
132
131
132
131
131
135
136
111
117
118
112
108
112
120
129
134
133
127
119
120
130
140
139
129
123
128
133
131
119
113
113
116
112
114
123
136
139
133
123
122
124
127
126
123
119
112
106
112
121
125
119
109
110
120
130
133
132
128
125
104
88
94
120
141
136
115
103
101
108
115
120
123
127
128
126
130
132
126
111
99
101
114
122
124
120
120
121
119
120
123
129
133
131
121
109
103
108
119
124
121
113
103
105
111
117
120
125
130
128
115
108
116
135
140
125
104
99
106
109
107
110
121
135
138
129
123
120
123
119
120
127
136
138
128
117
109
112
117
118
123
133
143
148
136
122
122
134
143
140
130
125
127
127
120
113
110
118
121
127
132
141
148
145
129
112
105
114
127
129
119
116
124
134
132
120
111
114
124
134
137
140
139
135
130
129
132
133
126
116
114
125
140
150
150
144
143
144
139
134
125
123
129
136
135
128
119
114
122
126
136
146
151
143
123
106
103
117
130
133
124
116
117
117
114
106
104
111
123
128
127
121
113
112
119
131
144
143
135
124
120
120
122
122
126
133
133
131
125
120
113
110
113
126
139
140
130
116
132
136
139
142
141
131
119
109
109
121
129
129
123
114
109
110
114
113
109
107
108
112
114
113
110
111
116
121
128
131
132
130
123
115
107
103
107
111
111
112
116
122
128
130
129
125
123
120
121
124
132
136
132
129
127
127
122
123
126
129
128
121
116
115
119
125
130
130
126
114
104
107
112
119
121
121
121
127
131
133
132
128
121
114
115
121
125
122
113
109
115
130
144
152
148
132
110
97
107
128
122
113
107
112
122
130
125
123
124
124
119
110
109
118
128
133
132
128
127
124
114
109
112
120
125
124
121
125
131
134
132
126
124
128
134
139
136
127
120
116
118
125
132
140
144
140
127
113
112
122
111
104
103
116
130
135
122
105
103
111
120
120
118
119
125
125
118
111
110
111
113
110
113
120
125
124
120
113
110
110
114
120
125
131
135
130
121
113
108
111
115
116
117
119
126
133
135
131
123
119
111
118
120
124
123
120
110
96
96
111
131
144
140
127
120
115
112
108
103
99
102
106
111
113
116
119
128
129
125
115
107
106
114
121
127
128
125
124
121
119
119
121
120
113
104
104
113
122
123
120
127
134
126
112
100
100
106
107
107
117
136
150
145
128
114
115
123
129
124
112
106
107
111
113
116
124
133
144
145
132
110
97
100
113
123
129
131
136
140
140
134
129
122
112
102
96
105
119
128
127
153
141
119
100
97
106
115
113
109
115
125
132
122
111
111
121
132
134
129
127
127
127
131
129
128
123
115
110
115
123
122
118
115
118
118
117
121
129
138
140
132
123
117
116
118
119
118
121
131
136
157
140
115
105
116
130
131
121
114
116
123
125
114
107
111
123
127
121
117
122
133
139
135
125
116
111
102
95
99
117
136
146
143
131
120
116
122
130
132
124
118
116
117
121
128
129
120
118
128
143
125
118
112
116
130
143
144
140
134
133
134
135
128
119
114
118
123
125
122
120
117
112
106
98
103
117
129
132
129
126
132
140
140
132
125
126
132
132
128
122
121
125
123
120
120
124
125
125
126
128
102
97
100
112
126
136
136
137
137
136
133
129
127
127
125
121
125
131
127
117
104
99
103
111
122
135
146
148
140
128
120
118
120
124
127
125
123
124
128
134
137
132
124
120
121
132
141
140
128
117
117
108
102
109
122
129
124
118
115
119
119
117
115
123
129
132
128
122
116
108
106
113
128
138
138
131
124
123
126
127
124
124
127
133
132
120
110
109
121
133
138
130
122
121
128
139
143
139
130
123
135
128
116
110
113
121
123
117
114
118
122
121
119
123
130
133
130
128
125
127
133
138
141
139
130
121
116
117
122
127
132
137
139
139
134
123
115
112
113
119
121
120
118
120
126
134
135
131
132
137
121
123
120
116
112
115
123
130
133
131
131
132
133
133
130
124
127
134
144
150
149
143
137
133
131
130
131
131
128
126
128
129
128
121
119
122
130
134
131
125
118
112
109
114
124
134
139
143
145
143
99
112
125
132
128
120
121
127
130
128
120
123
133
139
132
121
115
121
128
127
116
115
120
128
131
128
126
128
129
127
127
127
120
108
106
114
131
147
152
143
127
115
108
114
126
135
140
144
146
145
107
114
123
128
129
123
122
127
131
126
117
113
122
134
133
123
113
108
109
107
102
105
116
126
126
119
113
114
122
131
141
142
134
119
110
115
125
135
135
126
119
120
126
134
136
134
134
134
136
138
124
115
108
105
111
119
124
127
127
124
119
116
118
128
132
126
117
109
113
120
125
127
128
131
131
123
116
113
119
133
146
154
147
134
127
126
128
124
114
105
111
126
139
141
131
122
121
122
123
124
129
115
105
104
116
125
125
115
109
113
122
129
128
128
124
125
122
122
125
131
133
133
136
139
136
127
117
118
125
138
146
145
142
134
132
131
132
134
130
125
125
123
119
114
110
111
114
115
117
126
132
122
114
117
128
133
126
115
108
115
127
137
140
132
125
126
135
141
140
132
123
122
130
136
129
117
114
125
140
146
138
126
125
130
130
129
130
135
144
141
127
104
89
94
111
125
128
124
127
139
131
120
115
118
120
121
120
121
122
127
129
136
143
145
143
141
139
142
141
133
123
119
126
132
126
116
115
129
142
142
127
115
116
129
134
128
123
122
124
123
115
104
104
114
126
136
138
135
133
130
118
116
113
116
126
126
120
111
104
104
109
113
114
118
126
137
142
138
132
128
125
125
119
115
115
117
120
124
126
130
132
130
122
115
118
125
128
125
120
120
121
117
107
103
114
124
123
116
116
123
127
116
109
109
119
126
130
128
125
124
126
123
116
111
115
130
142
146
140
128
117
115
122
126
126
120
119
124
126
124
122
125
123
116
110
109
117
124
123
118
113
109
100
96
100
108
111
113
113
121
125
119
109
105
104
115
126
128
126
125
128
132
130
126
127
133
139
136
125
112
107
115
130
137
130
121
119
125
128
125
124
128
126
117
105
100
106
118
123
121
123
126
125
120
114
113
117
120
120
119
126
128
120
107
103
111
118
115
105
102
111
127
138
145
144
143
135
125
117
116
122
128
128
124
120
122
124
121
118
123
133
137
128
118
107
104
102
99
105
119
132
139
135
122
113
114
127
134
125
114
108
109
111
114
114
117
119
115
109
110
120
132
142
146
142
135
123
117
115
121
127
125
116
110
119
135
143
133
119
118
124
126
125
123
131
137
126
114
115
130
142
137
117
102
99
113
128
136
132
120
85
80
90
102
112
119
122
125
127
130
132
133
132
126
115
110
109
113
115
114
113
116
117
115
121
131
144
148
142
134
126
123
124
125
131
134
127
123
127
137
141
129
112
104
113
123
128
127
126
130
94
88
91
102
116
120
123
126
125
121
119
122
121
117
109
107
111
118
119
117
119
124
129
128
122
120
126
136
145
146
141
134
125
117
106
98
95
102
112
118
123
125
121
121
127
132
131
127
120
121
107
105
106
112
121
121
121
121
121
118
116
118
120
127
133
135
135
131
125
126
133
137
134
126
125
130
134
133
125
123
124
128
126
119
115
111
113
115
116
118
120
124
124
119
116
120
131
138
130
114
108
106
104
100
102
108
113
117
120
124
127
125
119
123
135
143
143
133
125
121
128
132
126
118
118
132
145
141
124
109
111
122
128
120
120
130
141
139
129
122
118
122
127
125
115
108
111
124
135
135
109
109
106
104
106
114
118
117
122
137
147
141
124
112
111
112
116
116
117
117
124
130
128
121
114
117
128
136
125
115
117
128
134
126
119
120
127
126
122
115
111
118
127
135
130
111
90
87
108
132
107
110
116
120
121
121
120
124
136
151
149
137
117
108
109
106
103
106
116
128
133
130
125
121
120
123
125
126
121
114
116
126
133
135
133
123
116
115
116
115
114
118
120
127
130
121
99
85
90
105
109
107
112
116
113
105
108
125
145
151
137
119
112
118
129
132
126
123
128
133
130
116
103
107
123
136
139
131
122
115
114
112
119
128
136
134
129
121
122
126
127
122
114
113
121
126
122
113
112
118
113
107
108
113
109
104
107
117
129
136
135
133
136
136
131
126
125
130
130
128
112
102
99
110
126
135
136
128
120
115
108
103
107
120
131
131
126
119
122
131
138
133
119
112
121
137
142
132
125
128
106
107
109
112
113
117
119
120
118
118
123
131
133
123
106
92
95
114
127
124
114
104
110
123
131
135
136
137
134
125
114
114
124
135
138
132
122
117
115
120
126
124
116
111
122
138
140
125
105
99
109
116
120
116
115
122
133
135
124
111
103
106
111
110
104
97
99
111
118
120
117
115
118
125
130
137
140
137
135
129
126
128
133
135
132
124
123
123
120
114
111
114
118
122
126
128
127
118
104
94
121
124
122
117
111
116
124
126
121
114
111
111
113
111
113
121
127
121
114
108
106
111
116
122
127
127
117
107
108
117
127
127
121
113
108
109
117
127
129
124
120
126
134
142
139
131
126
123
119
115
118
116
115
117
120
118
112
109
110
118
127
127
118
111
108
114
117
117
111
107
107
109
115
126
128
120
108
103
112
125
129
124
120
118
120
121
120
124
128
130
129
128
130
132
139
140
138
129
117
108
110
111
119
134
143
138
126
112
112
119
122
120
120
121
120
113
103
101
110
124
128
124
122
123
121
118
118
128
139
140
132
122
121
130
130
125
122
123
125
126
123
116
111
112
123
135
140
135
120
111
106
109
119
128
133
132
127
125
122
121
117
114
120
130
134
125
108
100
105
116
122
120
117
114
109
101
105
121
132
130
121
116
119
122
123
124
124
126
125
122
119
114
108
106
109
117
124
129
130
130
115
115
110
105
104
115
126
130
124
118
114
119
122
122
116
108
103
99
102
105
108
110
112
108
97
87
91
104
114
115
111
113
118
122
123
128
135
138
130
120
116
114
119
123
126
128
126
125
127
128
124
122
113
104
106
118
132
135
127
116
113
122
126
121
105
92
91
99
111
119
124
124
120
110
101
100
111
121
122
117
113
117
122
126
125
128
137
143
134
121
109
112
124
142
153
153
144
136
127
125
121
122
124
127
128
130
128
132
132
128
122
124
128
125
117
108
107
117
125
131
131
125
122
119
121
126
129
126
121
116
113
116
125
132
134
128
127
130
134
129
125
122
124
128
133
135
135
135
132
126
113
118
131
144
143
132
124
126
129
127
122
123
128
125
118
112
117
128
133
133
127
118
117
122
131
136
127
117
116
121
128
125
128
135
137
129
117
113
118
130
136
132
124
122
123
123
123
126
126
127
115
116
127
131
130
123
121
122
122
117
115
120
126
128
122
118
114
116
117
123
124
121
119
120
127
130
122
115
114
123
133
137
136
135
132
128
121
117
115
115
112
113
121
136
145
143
133
124
122
125
118
113
111
114
118
121
122
122
125
121
115
112
117
131
143
137
118
100
92
99
113
124
127
128
128
126
120
114
105
108
118
133
138
134
128
126
130
132
125
113
106
107
121
137
143
138
131
125
122
123
118
115
113
117
122
125
128
132
135
129
118
108
111
128
143
137
116
101
98
103
109
116
127
138
138
128
117
116
119
120
120
122
127
131
129
127
131
133
132
129
130
137
141
135
124
114
114
122
131
136
125
130
128
121
117
121
125
126
126
125
124
123
124
124
122
114
111
116
126
128
122
120
128
135
134
122
116
126
138
138
127
117
123
132
139
137
131
130
131
136
143
143
138
130
122
121
123
127
135
147
137
130
113
103
105
114
115
104
100
113
129
134
124
109
101
101
107
114
119
122
126
131
130
126
116
106
105
116
131
140
136
131
127
131
139
138
129
119
113
117
122
118
109
109
117
128
128
122
119
133
144
131
109
104
116
129
120
102
93
104
120
122
111
105
109
117
117
103
95
102
119
132
134
129
119
109
105
113
127
143
145
135
122
118
126
131
125
109
103
109
118
120
117
115
119
124
118
110
108
115
136
133
129
133
142
143
132
118
107
108
113
116
118
126
137
137
126
103
94
102
116
125
125
129
130
128
126
127
135
145
142
126
112
114
120
125
124
119
118
123
132
141
144
139
133
130
130
131
129
122
115
125
135
146
148
141
132
121
117
117
120
125
133
141
144
136
118
102
98
105
114
111
104
106
115
126
128
126
125
127
126
127
130
130
121
110
110
118
126
131
133
136
136
132
132
134
143
144
136
123
116
125
135
144
145
138
129
121
121
120
120
121
124
128
129
121
111
102
103
108
113
111
103
99
105
117
119
113
102
98
111
131
143
136
115
97
95
107
121
129
131
130
128
127
130
133
131
123
118
115
127
128
135
138
137
132
129
128
126
120
110
105
107
116
114
106
99
102
114
123
125
122
115
111
114
119
122
121
115
112
118
125
125
118
113
111
115
123
123
121
120
124
130
137
140
132
121
111
114
124
128
127
121
119
123
126
129
134
135
130
118
110
113
121
122
107
97
101
115
127
128
120
113
116
124
128
128
128
129
129
127
121
115
114
124
137
143
139
128
120
116
118
119
123
128
128
128
130
135
134
128
129
122
116
114
121
126
130
132
132
127
121
119
125
130
125
117
113
117
123
122
115
112
117
125
125
117
109
108
115
123
126
127
127
129
129
130
130
129
128
129
129
124
116
118
127
141
147
138
121
128
140
139
128
119
119
119
113
107
108
116
122
123
123
122
123
125
126
125
122
117
112
110
111
112
106
101
103
112
120
126
131
138
134
123
110
111
124
135
136
134
134
142
146
143
142
144
143
131
117
129
137
135
126
118
113
109
99
93
102
124
146
150
138
121
115
118
124
124
116
108
103
109
113
113
111
113
127
144
150
139
127
126
128
123
113
111
125
140
147
142
136
140
146
142
130
127
131
137
136
142
133
116
107
106
108
110
109
110
121
138
150
150
141
132
125
121
116
114
116
116
110
114
123
132
134
129
126
134
142
138
125
116
117
118
113
112
121
136
143
134
118
110
111
114
109
105
112
132
155
146
135
113
102
99
110
118
122
123
119
117
117
118
120
124
126
122
117
118
125
130
125
118
119
129
134
126
108
100
110
122
128
125
120
112
111
114
124
130
123
109
96
97
111
124
124
109
102
116
144
126
120
110
105
109
115
122
123
116
106
103
109
115
115
109
109
118
128
135
130
121
113
107
110
119
123
122
116
112
113
121
129
135
136
132
126
124
125
127
123
118
118
124
134
138
135
125
116
113
122
116
107
104
109
118
125
125
123
118
117
120
126
126
116
105
105
118
134
139
129
114
112
116
123
126
126
127
131
138
141
139
136
134
133
130
126
122
122
125
131
134
138
138
135
130
125
125
119
115
115
132
127
117
113
120
127
124
117
115
119
127
125
116
107
106
108
115
120
123
125
128
131
133
129
127
128
131
137
144
150
153
148
134
124
119
119
121
122
123
124
122
119
121
123
126
123
115
111
116
124
144
144
128
113
108
110
114
114
112
115
119
119
116
111
109
108
106
106
113
124
138
143
137
125
119
125
134
141
142
140
139
139
135
130
128
131
133
133
131
129
126
124
118
120
125
123
116
112
124
139
125
125
120
108
99
102
114
126
127
118
114
116
124
126
119
109
109
116
120
122
122
128
135
135
127
122
126
135
136
128
117
117
121
128
131
131
128
129
133
140
143
139
131
127
126
122
116
119
134
145
104
105
113
118
119
116
121
126
124
111
100
101
114
122
117
109
110
129
135
123
104
103
120
132
131
118
113
118
122
115
106
106
118
126
126
116
111
114
121
123
123
121
125
131
129
121
114
117
128
142
105
107
109
115
120
120
116
111
108
108
103
100
99
99
96
94
107
130
145
139
118
105
111
125
132
125
115
106
99
94
96
108
122
127
125
116
119
125
128
122
117
120
131
138
131
118
113
118
133
142
129
117
102
96
111
124
126
116
106
109
119
120
111
104
96
95
105
123
145
150
140
125
120
128
135
135
126
115
103
97
102
113
123
129
129
132
137
140
137
133
136
143
147
141
127
115
114
124
136
142
141
129
112
107
120
137
138
123
106
104
119
131
133
129
118
107
106
113
127
137
136
131
129
132
132
126
118
115
120
124
126
125
123
123
129
131
135
133
128
124
125
126
125
123
121
123
124
123
127
134
130
128
124
123
125
124
122
115
108
110
119
128
133
126
113
106
106
114
121
122
119
120
125
132
131
115
103
104
119
130
132
123
114
109
114
123
128
131
128
120
111
98
96
106
121
131
132
130
132
139
118
111
110
112
113
111
113
119
123
124
120
117
115
111
108
109
118
129
136
132
121
113
118
128
131
123
112
114
125
136
134
119
112
114
117
123
128
132
132
124
117
110
115
122
121
121
125
135
146
146
117
118
120
119
120
120
115
111
111
117
123
123
122
122
130
135
134
124
117
116
121
126
121
116
116
125
137
142
135
126
119
118
115
111
110
113
117
116
112
112
114
118
117
117
122
126
128
120
115
116
129
133
127
114
101
100
107
115
120
120
123
123
123
121
121
127
128
123
114
110
109
116
120
123
123
126
137
148
147
136
124
117
115
119
123
132
134
130
119
117
124
127
116
98
93
108
123
125
117
113
121
128
123
109
99
104
117
126
126
125
129
134
129
123
121
129
138
134
114
101
104
117
127
126
120
114
114
118
120
122
129
135
133
127
131
142
149
144
127
121
124
127
120
104
98
108
125
131
123
120
122
131
127
120
116
122
125
118
108
112
125
136
136
129
129
135
135
124
110
106
120
133
134
126
120
120
116
108
108
124
145
150
130
101
94
107
124
124
118
118
122
126
121
110
101
105
116
124
118
112
108
113
123
132
137
134
120
105
99
107
124
127
124
121
121
121
117
115
121
131
135
127
114
113
126
141
142
132
127
134
144
139
119
104
104
114
117
115
117
129
138
137
123
108
100
103
113
124
125
120
89
88
103
121
130
124
110
100
104
115
127
130
124
111
99
97
106
123
140
143
131
114
105
110
121
130
133
132
127
121
119
120
129
139
143
138
126
118
126
140
149
141
122
108
102
109
118
128
134
138
91
94
104
118
124
121
113
112
118
126
132
135
128
110
93
93
109
127
133
129
120
120
123
125
121
114
114
117
117
114
115
121
131
132
124
113
109
112
120
128
131
127
119
110
107
116
124
129
125
124
113
118
123
128
129
126
125
130
136
138
135
129
119
111
108
113
120
121
118
117
120
128
132
132
128
126
124
121
117
115
122
132
136
130
117
110
107
112
117
117
115
114
118
118
120
131
143
145
132
117
125
121
118
117
120
123
122
125
129
137
140
131
119
113
117
123
125
124
118
118
121
123
122
119
118
123
127
126
119
116
121
133
138
136
132
128
121
116
119
121
121
120
126
133
140
141
138
137
134
131
117
110
103
106
116
122
117
106
108
126
144
144
126
110
107
111
119
129
129
125
122
125
123
119
113
115
127
136
132
121
119
124
125
119
112
110
114
120
128
134
135
133
134
137
135
122
103
98
117
138
111
112
116
121
125
120
109
102
106
118
125
125
120
119
117
110
106
112
124
130
133
125
123
122
122
130
138
141
133
120
117
120
118
106
92
91
103
118
131
135
135
136
137
134
121
104
91
95
119
137
122
130
137
137
127
118
113
119
122
116
100
97
112
136
145
132
113
103
116
132
132
119
106
107
124
138
137
125
112
107
112
120
124
122
115
109
109
111
117
121
124
129
132
134
130
126
122
122
129
132
128
136
137
131
120
117
121
128
125
114
107
109
122
135
139
136
130
124
126
129
125
112
105
108
123
133
127
114
103
102
109
116
122
130
132
126
115
103
103
112
120
119
117
125
142
154
150
134
125
127
119
128
124
112
103
107
113
115
111
110
118
127
125
113
101
105
126
140
134
120
111
112
122
128
128
126
124
119
112
106
105
110
118
121
123
119
119
120
125
131
127
115
106
115
134
145
138
119
109
118
118
132
136
126
113
110
114
117
113
109
113
121
119
108
95
101
121
136
131
113
104
114
130
136
129
123
117
117
115
112
107
111
116
117
115
115
125
142
151
147
133
122
117
121
125
121
114
106
106
118
127
135
137
131
123
118
119
120
117
114
113
117
117
110
110
120
131
136
130
121
117
118
127
128
126
121
115
111
115
120
117
112
113
114
122
128
135
140
142
135
128
126
131
129
123
113
112
117
122
130
124
118
117
117
113
113
109
107
109
118
125
125
118
110
111
121
128
131
130
133
131
121
112
111
117
123
125
124
131
138
128
112
106
115
131
144
143
135
128
122
123
127
128
123
121
123
132
134
132
127
111
109
114
123
128
122
112
108
109
117
121
122
121
122
124
123
116
111
112
122
121
107
95
90
97
111
123
137
149
152
142
124
113
114
121
133
138
132
125
119
124
129
127
120
120
130
139
137
122
112
111
111
122
137
142
136
125
118
115
115
113
111
114
122
127
126
118
112
109
106
106
106
108
106
103
102
107
121
134
137
132
125
117
116
116
120
126
127
119
116
121
129
129
121
116
119
123
121
110
107
120
122
124
125
124
122
121
118
116
116
116
119
116
109
105
107
114
115
115
114
119
127
138
137
125
109
103
106
109
109
108
111
116
117
120
120
122
124
118
117
123
129
131
131
126
125
123
121
114
112
117
123
123
121
116
114
116
117
118
122
129
137
135
122
104
92
92
102
113
127
136
138
136
128
120
116
116
120
119
114
111
113
115
115
113
113
117
121
122
122
123
126
129
135
139
143
141
133
128
122
112
112
119
125
126
119
115
118
121
123
126
134
137
132
120
107
104
113
123
128
129
124
115
108
109
119
130
138
140
137
130
119
115
113
117
119
115
111
110
113
112
106
99
99
113
130
139
134
127
124
108
100
109
118
118
115
114
118
119
113
110
119
129
128
119
114
122
134
138
134
125
120
116
109
109
112
120
133
148
153
145
126
119
128
139
142
126
110
107
116
121
113
98
94
108
125
131
127
125
126
97
98
111
119
116
112
113
117
116
110
110
121
132
129
119
113
121
132
134
128
125
126
128
122
113
110
114
129
144
151
145
133
134
141
148
144
129
119
121
130
131
127
124
129
137
140
136
128
123
123
94
100
112
120
125
123
122
118
114
110
115
123
127
128
122
117
117
115
114
112
115
118
122
123
123
122
124
128
131
131
128
130
135
137
131
122
117
119
121
115
111
115
127
137
134
126
120
121
115
112
120
114
110
110
113
121
122
118
114
108
109
112
115
115
115
111
112
113
114
113
107
106
113
124
131
129
124
125
120
113
111
114
124
127
122
114
114
117
118
111
107
114
128
134
125
111
104
110
117
118
138
139
130
121
116
111
113
115
116
119
118
116
114
109
103
101
110
119
126
124
118
119
127
132
130
121
113
115
117
113
111
115
126
135
136
131
127
129
134
136
132
129
131
140
148
149
139
133
134
138
135
141
142
140
136
128
116
111
116
132
140
134
118
107
106
111
115
117
119
120
123
132
133
129
118
111
112
119
128
129
128
127
129
133
138
135
128
127
132
139
139
129
119
126
149
167
167
156
146
145
131
127
118
115
121
123
119
111
114
126
132
127
116
110
118
124
122
116
111
117
127
130
123
114
110
109
114
122
132
139
136
123
114
114
119
120
115
109
110
118
126
127
119
117
119
128
136
141
146
148
126
120
109
95
93
98
107
112
111
109
111
114
117
124
129
129
124
115
114
124
132
129
118
109
111
115
117
121
125
129
127
117
109
106
108
110
111
109
107
109
116
126
135
133
122
110
110
122
140
149
113
119
122
121
116
111
111
112
112
111
109
110
115
125
133
138
133
123
122
128
135
131
117
106
110
122
129
127
120
118
122
126
127
123
117
115
117
120
119
115
115
122
127
133
135
133
128
124
124
123
116
120
130
138
141
137
132
125
123
117
109
101
102
114
129
137
136
130
130
136
141
132
116
104
110
124
129
118
108
110
124
143
149
140
127
116
116
120
124
127
122
119
119
122
128
137
140
132
119
107
121
120
120
121
122
128
133
136
128
116
101
97
105
116
119
113
108
111
120
129
132
129
124
121
125
124
116
105
103
109
123
136
138
130
122
113
114
118
121
120
112
113
117
122
126
125
128
132
133
127
122
131
124
111
103
112
125
133
128
117
113
119
132
137
128
107
91
91
97
104
106
113
124
135
136
126
115
112
115
118
119
117
111
111
117
121
125
125
124
122
118
113
115
115
118
122
125
131
138
138
134
149
139
117
104
109
123
130
125
118
118
125
136
145
144
134
121
111
106
107
108
110
115
123
127
124
116
114
116
120
118
115
116
121
126
128
130
134
139
147
149
141
124
111
110
121
129
129
123
118
132
140
136
121
108
113
121
122
114
104
100
104
114
126
134
137
135
131
131
132
127
120
117
118
115
110
105
107
113
124
129
134
140
141
135
124
123
129
137
139
133
131
134
133
130
128
127
123
113
104
113
116
123
130
128
123
120
116
111
107
110
120
129
130
124
116
112
115
123
127
124
124
126
128
124
114
108
114
128
139
138
135
141
144
138
128
123
128
132
124
114
114
131
144
142
131
126
126
129
129
102
111
125
135
135
126
119
118
119
125
132
139
144
142
131
121
109
104
106
114
116
117
117
120
125
127
126
126
132
136
129
119
118
119
120
122
124
127
130
126
121
119
126
135
137
127
121
122
130
144
111
120
124
124
114
106
106
114
120
117
113
114
120
128
131
129
125
119
120
124
121
115
108
112
127
136
134
126
118
117
114
110
106
107
108
110
117
125
126
119
114
117
129
142
143
133
120
111
114
128
125
122
120
114
101
96
102
112
112
104
99
106
116
121
118
120
128
135
139
132
122
117
124
138
146
141
128
120
119
121
117
112
116
125
130
126
122
123
123
116
114
122
139
148
144
133
124
120
121
123
125
120
117
115
109
109
113
121
124
126
131
135
133
122
115
117
127
138
142
135
125
126
137
147
145
130
116
115
124
134
134
126
117
119
121
124
123
123
122
117
114
118
128
138
133
123
115
117
122
127
122
128
127
117
115
117
122
125
128
135
142
140
129
120
116
118
127
132
132
133
134
131
124
116
112
116
124
126
126
130
131
128
117
105
103
113
126
134
132
118
104
98
107
123
129
122
106
97
106
118
123
135
131
119
108
107
113
118
119
119
119
118
117
113
117
119
120
118
114
116
122
124
119
107
104
120
137
144
136
121
114
117
117
117
118
127
137
144
144
137
124
115
109
113
121
119
110
106
115
127
125
126
126
121
113
110
113
123
124
116
112
113
120
126
120
120
121
121
115
102
100
109
127
135
128
123
127
137
139
127
112
106
117
126
132
129
123
124
134
144
150
147
135
121
111
104
105
116
131
141
124
117
120
124
130
129
128
128
127
123
119
121
131
139
139
136
136
138
133
116
101
103
120
136
135
124
120
123
127
125
113
111
120
129
130
117
105
103
111
119
128
140
150
148
129
106
95
105
124
137
119
119
118
123
132
134
128
119
118
122
129
128
123
120
119
120
124
131
134
130
118
108
109
121
134
137
133
121
109
101
103
112
122
127
122
114
112
115
120
119
117
125
139
149
141
124
113
117
129
137
122
122
116
113
121
128
124
110
104
115
129
128
115
106
102
105
113
122
130
132
128
120
113
121
131
138
137
127
110
99
96
106
118
125
126
122
123
128
131
131
130
131
135
136
133
129
124
131
139
144
118
118
115
112
117
121
116
101
91
98
112
120
121
120
119
117
116
122
128
131
126
120
117
122
130
132
132
129
123
111
103
106
117
126
130
126
121
117
112
114
123
132
136
139
135
130
122
122
127
131
107
111
121
122
118
112
106
100
95
97
107
116
121
119
116
114
116
116
118
118
114
110
112
123
132
135
130
120
116
113
112
114
116
120
118
121
121
121
118
113
114
123
132
141
137
130
122
123
127
127
115
111
114
117
117
119
122
120
111
107
107
114
114
111
109
113
116
118
116
109
104
101
107
115
125
126
121
114
117
125
130
124
116
107
103
111
128
143
147
135
122
120
129
133
121
106
105
121
140
142
119
130
130
123
119
113
111
113
119
128
130
122
110
105
112
118
117
107
99
100
108
117
118
118
119
122
126
123
114
108
111
122
130
122
108
99
105
114
118
117
117
119
120
121
127
142
152
151
138
129
127
147
152
133
110
91
89
99
110
118
120
115
108
105
113
131
140
139
131
124
122
120
119
123
132
138
142
144
140
135
130
127
125
124
125
128
123
117
111
118
133
139
128
112
112
129
146
148
139
129
120
136
142
130
111
102
107
116
118
118
114
111
103
95
98
117
139
150
145
135
127
120
117
116
122
129
133
131
128
129
136
134
128
123
130
142
144
135
124
122
126
127
118
108
108
115
117
117
117
123
114
120
121
119
115
120
127
127
123
114
110
104
100
99
106
116
122
121
115
115
119
120
115
115
120
128
129
121
122
134
149
146
122
99
98
120
140
141
132
121
108
103
109
121
129
123
106
92
94
111
115
113
116
121
125
126
121
111
106
110
112
108
107
115
125
124
117
113
118
130
128
119
109
114
123
131
128
124
130
145
154
146
126
108
106
115
124
125
122
117
104
100
110
129
137
128
112
103
107
119
130
130
133
136
134
123
104
91
91
107
123
130
133
128
124
118
120
132
144
146
130
111
103
111
120
120
114
114
118
122
124
129
137
144
141
129
116
112
116
120
118
112
107
108
114
118
123
128
134
137
125
129
136
138
133
121
110
106
110
119
126
136
133
123
105
104
119
131
133
120
103
100
107
113
114
111
112
115
114
105
104
113
130
135
128
116
113
121
131
133
129
121
108
100
102
114
128
135
136
133
103
102
116
130
133
131
127
133
138
136
127
117
108
101
100
104
112
118
115
109
107
110
109
108
106
110
119
123
122
114
110
114
119
119
115
113
122
132
136
130
119
116
117
120
121
128
136
138
135
129
113
107
117
130
141
138
128
124
125
128
127
118
111
108
112
115
113
112
117
120
121
114
109
103
103
109
111
111
109
109
112
119
122
128
131
132
129
127
128
130
124
118
121
132
143
149
144
133
124
120
130
125
122
127
133
134
123
107
103
108
117
117
114
116
123
129
131
131
130
125
117
111
111
117
122
127
126
120
111
107
114
125
131
128
125
120
115
114
126
140
145
137
128
128
137
144
140
130
120
117
122
122
117
115
116
118
115
112
108
106
104
105
112
123
133
132
130
128
126
119
111
104
112
126
140
146
146
136
125
117
119
131
133
123
107
101
107
117
130
141
149
150
141
128
120
121
131
142
146
139
112
120
122
126
121
118
119
121
120
112
105
107
123
138
141
128
108
95
100
107
111
109
114
125
134
134
124
113
111
119
130
135
136
130
121
120
125
130
133
133
131
135
133
127
119
123
133
146
151
142
123
132
133
130
129
132
134
128
120
112
114
119
123
126
127
127
119
104
96
98
109
119
126
130
130
125
113
104
108
121
137
143
137
132
131
130
129
127
127
125
117
108
107
118
134
140
137
127
127
129
133
135
128
117
115
120
126
121
114
112
123
129
124
115
115
130
144
136
114
96
97
116
132
133
128
123
121
115
109
110
117
125
125
116
107
103
106
115
123
126
117
108
108
126
144
145
126
108
110
125
126
133
131
120
112
108
109
112
113
112
117
124
132
130
125
128
135
134
119
102
96
106
119
123
123
122
128
126
121
112
109
114
116
109
100
97
105
121
133
136
131
126
128
136
140
133
117
105
106
119
118
127
133
133
124
116
116
120
121
116
113
121
130
132
127
119
116
119
120
119
117
112
114
118
127
136
140
137
139
138
134
127
122
120
119
124
129
135
139
139
135
132
130
127
125
125
125
119
113
114
122
120
117
114
112
120
131
136
132
125
122
125
129
126
120
117
117
121
129
138
136
124
114
114
126
139
142
135
129
132
130
125
120
121
126
132
135
137
132
130
130
131
131
129
125
127
131
136
134
130
126
118
112
106
105
114
125
133
132
126
122
125
130
128
127
125
125
124
127
131
132
120
106
95
100
112
123
122
118
117
117
116
116
111
113
122
132
136
130
124
125
132
136
136
132
130
133
134
132
131
119
115
119
123
122
116
112
112
113
114
112
116
121
125
123
124
127
130
127
122
118
117
114
110
107
110
114
119
120
121
123
126
126
120
116
121
129
130
123
120
125
135
135
126
122
122
125
121
112
111
108
105
115
125
130
124
115
111
112
114
117
121
122
122
120
122
125
128
127
121
121
130
142
148
144
134
124
119
119
123
127
130
129
125
118
115
111
109
111
120
134
139
134
125
117
117
118
114
109
110
109
107
113
121
125
122
116
112
113
121
127
132
132
131
130
128
123
116
113
120
128
136
138
137
134
131
128
125
124
121
121
120
118
114
109
102
97
102
114
129
137
140
134
127
126
125
122
119
122
126
110
113
115
121
118
110
100
99
100
104
110
117
124
128
128
127
124
122
122
125
127
124
114
102
99
112
130
141
141
133
123
116
116
116
116
114
108
108
116
130
138
134
122
115
118
126
129
128
126
133
105
101
103
111
115
110
103
99
98
95
99
116
128
128
116
108
116
130
138
135
127
123
118
107
100
104
120
136
144
140
129
119
119
130
137
133
117
108
113
128
140
137
122
110
109
117
124
126
126
128
101
100
111
122
124
119
112
107
100
99
110
131
143
135
116
105
110
128
136
132
124
125
127
121
110
105
111
125
135
138
127
117
119
128
133
125
113
110
118
135
143
140
131
120
111
108
109
114
117
121
112
120
133
135
127
120
112
108
101
104
117
132
135
126
116
114
126
131
131
124
118
116
117
115
112
111
118
125
128
122
112
110
116
121
117
110
112
125
139
139
132
128
130
131
123
113
107
112
111
110
128
127
121
112
106
106
111
113
112
111
117
122
122
114
109
112
124
129
125
118
116
116
116
116
114
115
118
118
109
100
98
110
122
125
118
112
119
137
144
134
118
115
129
145
148
135
119
113
109
109
117
114
108
102
100
102
110
117
121
120
117
119
121
117
112
110
113
113
112
111
117
123
124
117
113
111
112
112
108
105
113
124
136
135
124
116
118
128
134
128
117
113
127
142
149
136
116
104
108
115
104
113
124
133
135
128
122
119
121
123
119
118
119
124
128
126
124
122
128
134
138
133
122
115
113
119
124
126
123
119
117
123
127
131
127
118
107
108
117
125
128
122
117
114
118
119
117
119
123
124
106
115
127
130
130
130
132
134
134
131
125
119
119
124
128
132
132
137
149
159
155
138
120
113
120
130
129
125
115
105
100
103
113
127
130
122
111
109
114
127
131
127
117
103
99
106
123
139
145
140
112
115
108
95
90
98
118
133
136
128
117
116
117
123
126
127
127
124
126
132
136
131
120
112
115
123
124
122
112
104
101
106
115
125
129
128
128
129
127
125
122
120
120
119
116
110
108
117
132
143
124
120
113
106
102
102
105
108
108
105
104
103
103
110
124
138
138
124
111
114
128
133
124
108
107
125
139
144
138
131
125
122
118
118
125
129
131
133
130
125
122
118
119
119
122
115
106
100
106
121
129
130
129
129
126
122
115
109
105
106
105
104
103
113
130
143
144
135
134
145
152
141
120
106
110
129
142
141
137
140
142
140
133
128
129
132
130
124
121
123
123
124
118
117
113
116
119
123
122
120
119
127
126
117
110
113
119
124
118
109
105
113
124
132
133
129
127
130
137
142
140
129
120
121
127
127
119
112
116
125
138
143
140
136
133
126
123
121
121
120
113
112
115
117
115
115
120
130
137
133
109
124
121
106
95
105
119
123
110
100
104
115
133
136
132
125
119
118
114
108
105
113
127
137
134
120
107
108
117
121
122
120
118
116
117
118
122
127
128
128
117
110
108
118
128
129
122
115
119
129
113
125
124
114
106
112
118
120
111
104
108
116
121
125
130
134
135
127
118
111
111
117
123
128
128
121
118
119
122
120
112
101
97
102
112
124
128
130
136
139
144
133
121
115
124
133
129
118
114
125
125
124
126
124
118
114
115
118
117
118
114
111
112
117
126
129
128
124
123
128
128
125
121
119
122
127
130
128
124
117
113
110
113
119
124
124
125
125
127
126
128
131
127
117
108
107
114
122
125
130
115
116
127
136
134
124
118
119
123
124
117
111
112
114
109
106
103
106
112
119
126
130
135
133
127
124
122
120
117
116
116
123
132
137
133
125
123
121
114
103
97
103
119
126
120
115
119
129
133
133
90
109
134
148
142
128
119
120
123
123
121
118
116
111
105
104
108
113
116
116
119
129
136
135
126
118
114
116
117
117
119
125
130
127
120
120
123
124
115
102
99
109
129
143
144
140
139
135
127
122
92
112
134
144
131
116
115
122
126
126
124
123
121
120
121
127
131
133
131
128
123
120
121
126
130
127
125
125
128
128
127
123
121
119
116
118
125
131
124
113
112
125
142
144
135
125
124
131
127
120
119
121
130
129
117
111
115
124
129
127
125
128
132
132
129
127
130
130
131
130
124
120
128
140
145
139
129
128
132
135
128
121
122
131
136
137
136
136
134
125
119
124
130
123
111
107
120
140
149
139
122
122
127
123
112
110
117
126
129
129
131
135
138
136
129
124
121
120
120
117
116
120
127
135
136
127
121
118
121
121
115
110
113
126
134
133
134
136
135
128
116
107
109
114
119
123
129
142
151
147
114
127
132
126
114
111
119
129
131
129
130
130
135
137
141
142
141
134
123
117
114
114
114
109
107
111
119
117
108
96
92
98
105
111
113
116
122
128
132
125
113
105
108
124
136
135
127
121
126
129
118
133
138
132
123
121
127
133
131
123
115
116
126
134
141
143
144
141
130
117
108
106
105
103
102
109
119
123
114
101
95
99
107
112
114
116
120
124
124
118
112
110
114
120
126
124
122
122
128
129
121
127
131
132
128
125
125
127
126
122
119
120
126
127
126
125
130
133
129
119
106
104
108
115
113
113
119
128
133
132
125
117
112
110
112
116
123
127
126
119
116
121
122
119
112
110
121
139
149
145
127
121
124
129
132
129
123
119
120
126
132
136
139
141
142
141
134
127
124
121
120
117
119
120
125
125
124
130
136
142
141
131
116
107
103
110
125
140
139
131
124
129
138
136
123
110
115
127
139
138
126
129
132
136
139
139
131
122
122
127
134
135
135
141
151
149
133
112
102
107
122
127
127
128
131
132
127
119
118
129
141
139
129
116
109
112
121
129
134
134
130
130
138
142
142
133
126
124
128
133
118
126
130
129
132
137
133
122
116
120
124
120
115
118
127
130
123
109
102
105
114
121
124
124
124
122
120
116
119
125
131
134
130
130
126
121
111
107
111
121
127
130
129
134
139
136
126
122
126
134
106
107
109
108
112
117
119
113
108
114
119
118
108
108
117
128
133
134
131
127
122
112
109
110
116
124
138
141
135
121
109
111
126
136
135
124
113
104
103
110
123
133
137
134
123
112
102
104
113
124
112
110
109
107
108
114
119
117
109
110
115
121
123
121
124
129
137
137
134
130
123
112
107
111
125
145
159
155
136
111
99
107
125
137
133
125
120
120
122
122
124
134
141
137
122
109
111
119
122
121
135
135
132
125
124
130
134
122
108
99
111
128
140
138
134
130
127
122
118
118
120
119
114
112
116
126
132
128
122
118
121
122
122
123
123
126
132
140
144
140
132
133
137
139
128
115
111
118
123
122
123
130
126
122
120
122
123
121
120
122
124
121
119
116
116
123
121
113
104
104
113
123
125
126
119
114
116
117
115
110
114
125
134
131
121
119
125
136
136
127
121
120
118
117
120
127
135
136
132
127
118
131
135
127
113
110
112
118
123
126
129
124
115
111
115
128
137
136
132
130
131
124
122
122
125
125
121
120
119
124
129
129
128
124
120
120
117
121
125
131
132
130
121
116
121
128
132
126
124
130
117
118
126
125
114
113
120
128
127
123
117
115
113
110
110
119
130
138
142
144
136
123
116
117
129
139
139
132
128
130
128
118
107
104
110
116
114
106
109
122
129
126
119
119
127
128
113
99
104
123
111
104
108
112
112
116
127
137
135
123
108
103
110
123
131
134
132
128
131
132
127
119
115
121
132
141
141
134
129
131
126
115
101
99
110
121
125
124
125
123
116
107
114
136
153
145
115
89
93
114
113
114
115
120
123
124
125
127
126
123
117
108
110
124
138
137
129
125
130
137
131
120
114
122
128
127
123
123
127
131
129
128
126
126
123
118
120
126
132
125
104
90
103
134
158
150
124
105
107
121
132
140
143
142
135
127
120
112
108
111
120
125
123
121
115
109
114
121
129
130
121
111
110
117
122
116
115
119
125
125
127
131
145
147
137
118
107
113
122
121
107
95
95
110
122
129
126
124
131
137
129
131
134
133
125
119
114
113
111
110
111
120
128
123
114
109
113
120
117
110
102
101
109
116
116
116
120
125
124
118
115
126
134
137
129
118
114
120
126
128
126
121
111
104
106
117
125
131
137
138
99
92
102
115
122
119
119
122
123
117
110
109
114
124
132
131
126
121
120
119
120
120
116
112
111
115
121
124
120
113
113
117
121
118
113
115
125
135
138
134
128
129
127
124
118
114
122
130
136
135
90
93
110
131
136
132
123
114
114
116
114
111
112
123
134
136
127
120
119
129
135
130
116
109
110
115
121
118
112
111
115
122
122
122
120
126
131
137
137
132
127
126
127
128
126
125
124
125
122
117
112
122
130
133
135
132
126
116
111
109
108
106
108
115
124
129
124
119
116
119
120
116
115
117
124
131
130
119
112
112
117
126
133
137
137
135
123
110
105
115
128
132
128
124
131
140
145
135
118
98
120
121
117
115
117
122
126
126
123
117
109
106
110
120
125
128
124
118
114
110
105
106
116
127
134
129
120
113
112
115
121
129
132
140
141
134
113
94
85
99
124
138
137
127
125
135
149
155
139
115
112
106
104
110
114
120
124
126
126
125
125
126
125
125
123
120
117
108
102
99
102
110
122
131
129
114
100
99
111
126
133
130
127
131
139
143
139
130
119
116
119
122
123
120
116
122
140
152
150
138
116
109
106
110
121
131
133
127
122
123
128
128
121
110
109
116
121
112
100
95
104
118
129
131
127
118
113
115
127
139
142
130
122
118
125
135
143
145
141
132
118
110
108
117
127
129
126
124
129
133
127
117
108
112
123
135
136
125
118
117
124
126
122
117
120
131
135
125
112
105
116
131
134
123
118
119
129
133
131
128
127
127
120
110
103
102
105
108
112
115
115
117
126
138
145
137
120
109
113
124
120
113
108
111
115
117
113
111
110
109
113
120
129
140
146
141
128
118
113
118
126
130
123
110
110
120
134
136
131
125
124
124
120
110
101
98
97
97
94
95
105
117
130
140
142
138
130
121
116
118
111
110
110
110
110
107
110
115
117
109
102
109
126
137
135
123
107
104
111
120
121
116
108
110
125
136
143
136
132
134
139
135
123
115
115
122
128
130
121
112
109
110
112
117
124
134
139
133
116
104
119
118
113
109
110
120
133
141
135
119
112
117
125
124
117
111
107
110
116
125
125
119
116
118
127
136
133
118
113
117
130
137
134
124
116
117
128
139
143
139
132
125
123
122
121
121
120
123
125
123
122
120
115
110
105
111
126
138
135
122
116
121
128
127
119
114
116
120
124
129
135
140
135
120
110
111
112
109
100
97
105
122
133
131
119
111
115
131
141
140
132
125
125
125
122
115
111
117
129
139
116
116
116
111
105
99
103
113
119
117
114
121
127
126
119
114
115
120
124
126
129
131
127
116
109
111
120
122
119
112
114
121
131
133
128
120
121
128
135
136
132
124
117
119
124
132
135
132
128
129
110
104
103
109
115
116
114
116
121
126
127
127
127
126
121
116
114
115
117
119
121
119
118
121
126
131
135
137
137
137
136
132
125
121
119
119
119
121
125
132
135
134
130
131
137
143
142
133
125
127
119
108
103
108
116
122
123
124
125
128
129
129
126
127
132
131
124
114
110
114
121
126
122
117
115
122
131
136
137
131
124
119
115
113
112
115
116
117
123
125
131
135
138
144
144
135
124
118
122
129
122
124
122
124
120
114
109
107
109
110
112
115
117
123
124
126
122
118
119
124
128
129
119
106
100
110
131
138
129
108
98
106
120
130
128
119
116
118
125
130
133
136
137
135
130
121
118
119
123
129
111
119
123
131
134
125
112
107
106
105
108
118
129
131
119
106
104
118
131
138
136
132
127
119
116
124
132
128
115
101
97
110
130
138
131
121
114
118
127
135
139
137
134
128
123
120
125
128
127
127
111
115
118
126
131
128
116
109
106
105
109
119
128
130
118
106
105
118
133
136
132
125
122
119
116
112
111
109
108
109
110
112
117
121
117
110
112
117
126
132
132
127
125
122
121
118
120
122
122
125
125
127
128
124
119
118
116
113
109
109
113
118
119
117
116
120
125
130
131
127
122
115
112
107
102
102
105
108
108
108
108
109
113
114
112
108
112
125
135
138
132
125
124
126
125
124
120
119
115
118
116
122
124
121
117
118
126
128
125
122
125
136
140
133
126
126
131
128
118
116
121
127
128
124
121
124
128
125
113
106
109
120
130
129
120
114
120
135
145
142
134
131
136
146
150
145
132
120
112
112
98
98
102
109
112
117
124
126
121
115
121
137
148
146
134
127
122
111
104
106
120
133
136
125
119
123
133
135
131
128
131
136
138
130
121
117
122
129
131
121
110
115
133
150
148
128
107
100
106
112
95
98
103
108
113
115
115
114
112
112
115
122
128
127
126
122
118
114
119
127
135
134
124
109
101
104
111
121
127
128
127
122
121
124
122
119
116
112
108
104
102
111
118
118
105
88
84
97
108
112
105
114
121
118
116
120
129
136
134
128
123
119
119
115
114
112
110
114
127
138
138
127
118
112
114
112
109
107
108
105
103
102
113
127
132
129
118
111
109
113
118
119
115
101
91
93
105
121
122
113
122
120
115
110
110
121
138
147
142
128
117
117
124
128
128
121
110
102
99
103
109
113
117
124
130
131
127
121
116
112
107
109
117
134
142
142
132
128
126
126
128
125
119
113
114
118
121
123
126
127
137
122
105
99
107
118
122
118
113
108
108
115
124
130
138
139
127
107
93
94
107
117
123
123
128
136
139
131
125
123
122
118
119
128
139
141
133
128
131
139
141
134
123
118
121
123
121
120
127
134
119
121
115
111
111
115
112
107
106
112
121
129
127
125
124
124
122
119
122
133
139
132
121
115
125
137
138
125
117
122
129
129
126
126
130
131
124
119
125
135
140
136
127
118
114
117
124
136
139
138
105
122
131
127
116
112
112
113
114
117
126
132
133
129
121
115
112
118
127
138
138
128
118
119
130
135
136
129
125
127
133
137
136
128
120
114
115
122
129
131
126
122
118
115
112
115
124
137
143
138
107
118
121
118
111
111
112
110
106
108
113
118
120
122
123
127
130
129
126
124
123
124
126
133
133
131
134
136
137
131
126
123
120
113
109
111
119
129
137
135
124
113
110
116
126
128
123
119
124
134
105
103
107
113
115
115
113
114
114
119
121
116
104
99
109
125
134
137
136
137
139
135
131
129
129
127
131
132
130
130
123
110
96
93
103
121
132
132
127
126
128
130
130
134
142
146
137
127
126
141
107
108
119
134
138
127
118
119
129
137
134
118
104
97
101
110
116
122
128
135
138
132
118
109
113
122
130
130
126
122
118
110
101
101
107
121
128
122
110
109
122
141
150
144
131
123
126
137
145
154
121
125
133
143
143
131
121
120
123
124
119
111
105
102
102
108
115
121
119
118
117
120
118
111
108
118
128
126
113
100
100
109
118
117
111
108
107
104
98
96
104
126
138
135
121
115
123
137
140
135
122
130
134
130
122
116
118
119
117
113
110
108
107
108
112
121
131
136
130
120
117
123
132
131
124
119
118
117
109
100
103
117
125
122
114
110
113
115
109
103
104
117
129
132
130
133
137
136
124
108
117
127
133
127
115
113
121
128
128
123
119
120
122
125
127
129
131
130
132
134
136
135
135
136
130
119
112
115
119
123
126
128
130
129
123
125
134
139
136
124
119
124
129
125
117
118
124
135
131
119
114
118
123
125
121
123
131
133
128
120
117
122
128
129
124
116
112
114
121
134
138
133
127
124
119
111
108
111
117
121
123
125
131
136
133
128
131
139
143
135
129
122
116
107
100
106
123
139
142
131
119
118
119
116
111
114
123
127
120
109
105
112
120
121
115
112
113
117
120
121
120
114
110
107
108
112
119
121
116
108
108
117
131
143
141
129
126
129
138
140
134
123
112
109
117
133
147
150
142
126
132
135
131
119
104
103
115
126
123
113
105
106
117
124
128
130
132
132
126
116
107
106
108
111
116
122
127
124
114
102
99
109
124
135
134
127
118
117
124
134
136
133
129
128
131
137
143
146
143
132
131
135
135
126
117
117
126
133
131
117
109
112
125
135
137
132
130
131
130
125
116
111
114
120
119
114
111
110
111
110
109
109
111
114
113
111
111
113
115
116
120
128
133
130
125
119
124
136
146
149
113
113
113
116
118
122
127
126
124
118
116
121
126
126
117
111
112
120
132
140
134
118
107
101
102
102
106
112
124
132
131
121
109
101
99
109
123
130
123
108
101
110
123
129
128
127
134
141
140
136
116
114
109
106
107
109
109
111
115
119
123
122
116
112
114
116
115
113
122
138
144
131
110
97
100
112
121
123
126
130
133
124
110
98
99
114
132
141
134
120
111
111
118
119
121
125
132
130
122
112
130
128
124
118
116
120
120
119
117
118
120
119
119
128
138
137
125
108
105
117
132
135
129
123
123
127
122
115
116
128
134
128
116
110
117
124
127
126
128
133
137
129
118
111
116
122
121
117
114
119
127
130
126
121
126
137
143
135
120
115
116
118
123
132
138
134
124
115
115
118
122
124
124
123
123
117
111
112
123
137
140
131
120
120
129
131
123
115
121
135
147
142
129
120
123
125
118
109
113
131
118
121
114
107
114
133
144
138
127
126
128
125
119
114
117
122
128
131
133
130
124
115
107
105
106
113
126
136
137
131
120
114
115
120
120
123
123
123
122
126
133
140
138
129
120
113
110
109
115
122
121
121
113
106
107
125
141
141
133
131
137
139
133
124
125
127
130
131
130
128
128
122
117
114
118
130
145
145
133
117
108
112
120
125
123
118
120
122
122
120
127
135
132
122
111
111
126
137
133
122
133
135
132
121
114
119
128
129
123
120
126
138
146
141
132
124
121
124
130
136
138
134
128
120
123
127
130
126
125
126
128
132
135
140
140
130
116
106
113
123
133
133
127
121
120
124
134
135
126
122
120
118
115
116
121
126
130
125
118
113
117
127
136
138
131
128
128
134
134
132
133
137
143
145
138
129
128
133
136
132
125
123
125
125
121
124
131
137
135
128
126
132
134
133
125
118
107
102
104
117
120
118
112
110
110
119
128
132
127
123
123
129
135
131
123
116
108
106
110
119
126
128
127
127
122
115
113
115
120
123
123
124
122
119
119
124
134
141
141
134
129
122
116
118
123
127
117
105
107
121
118
113
109
109
109
114
124
128
125
124
127
132
136
134
127
120
114
110
115
124
128
125
121
121
122
123
122
123
129
132
127
112
102
104
114
123
121
112
109
112
115
112
109
115
128
132
121
110
112
124
112
107
108
112
112
116
116
122
123
126
130
135
138
143
143
137
133
134
143
147
141
131
127
129
132
129
122
123
127
128
119
104
98
106
119
122
113
107
111
123
126
119
115
124
139
138
124
109
112
120
112
119
126
129
126
121
117
116
119
123
127
126
125
125
126
128
130
140
148
151
143
132
124
125
124
117
117
121
123
118
111
112
123
128
124
112
107
115
134
146
140
121
115
122
135
136
127
114
115
121
117
129
138
135
126
123
121
119
118
119
124
122
115
107
103
109
118
130
135
133
125
115
112
113
114
116
124
130
129
122
117
122
133
137
131
120
113
118
126
129
126
119
112
113
119
123
119
119
128
136
123
129
128
122
114
111
116
122
122
119
115
117
118
117
114
113
117
126
131
128
122
117
116
120
124
126
126
125
122
118
117
123
130
133
136
137
131
122
113
110
114
121
123
121
120
119
119
122
134
142
118
121
121
120
114
109
107
111
114
114
105
104
111
119
127
127
125
124
130
136
138
136
135
135
136
136
128
120
112
113
121
132
132
124
114
114
117
120
119
120
124
129
134
132
127
123
121
123
128
130
97
110
118
121
117
114
111
113
116
118
117
113
109
112
123
128
126
121
119
126
133
136
135
133
135
138
140
136
129
126
128
134
133
122
113
109
114
119
122
125
128
133
133
126
117
113
117
120
119
117
91
109
118
121
116
115
116
116
119
121
126
126
120
113
110
112
113
111
112
114
120
122
122
122
122
125
132
138
141
136
126
118
115
122
133
136
126
110
97
97
112
127
128
118
105
105
115
124
126
118
110
117
121
122
122
123
121
115
112
114
122
126
126
120
113
111
111
114
117
120
121
122
124
127
123
113
106
110
123
130
124
115
114
124
142
141
117
92
74
79
99
117
125
122
116
117
127
136
138
125
122
116
114
118
123
125
124
119
116
117
120
122
121
118
116
121
127
132
132
126
122
120
125
133
131
123
109
106
113
124
123
116
114
127
133
131
115
101
95
101
109
114
121
129
132
133
135
137
135
129
116
105
101
106
111
117
124
128
128
126
122
116
112
109
108
115
123
133
136
135
130
124
119
120
123
125
126
124
125
124
122
115
110
111
114
117
116
117
120
123
125
125
128
135
140
134
125
118
117
122
113
104
101
110
120
123
122
120
121
123
125
122
119
117
117
117
116
119
127
138
147
143
125
106
99
102
116
128
133
132
125
118
113
107
103
105
110
116
123
128
135
140
142
141
134
124
115
113
114
119
114
105
102
112
118
119
113
106
107
113
118
120
120
126
133
133
125
119
125
138
151
153
137
116
106
106
115
122
129
133
133
127
119
111
111
115
122
124
122
119
123
128
131
127
121
120
125
131
131
122
116
106
100
101
106
109
108
106
106
104
105
108
112
116
126
130
130
128
128
136
139
135
127
120
127
134
129
120
116
121
124
120
111
107
118
135
147
146
133
118
111
109
110
113
111
115
125
133
133
127
116
107
108
113
120
120
113
105
98
92
97
106
112
114
112
114
123
128
132
134
131
126
122
120
121
120
118
114
111
117
120
119
115
115
120
128
138
141
139
132
127
124
122
121
113
107
105
116
128
137
106
107
115
126
129
120
111
105
101
97
101
109
117
117
112
113
120
125
124
124
129
139
142
129
108
95
101
115
123
124
117
118
128
132
126
114
110
116
128
134
129
124
124
127
122
115
111
116
129
138
112
112
115
115
111
108
109
115
121
119
114
116
121
123
120
117
120
122
118
116
124
134
138
126
112
110
123
137
141
131
115
113
120
130
126
115
109
118
135
144
133
118
113
122
135
141
139
136
135
136
134
128
115
106
105
109
116
122
125
129
128
128
126
124
119
114
112
113
115
117
121
121
117
112
114
122
138
147
147
136
123
111
109
113
119
125
135
145
156
157
145
129
124
132
144
151
149
140
134
133
136
132
120
113
115
121
120
118
115
120
127
132
127
122
114
111
108
106
109
118
128
132
126
113
103
107
122
136
138
129
119
112
112
115
124
135
144
146
141
130
126
130
139
145
143
134
126
121
120
121
120
124
126
128
128
124
120
121
120
121
121
124
126
126
118
111
107
111
119
129
135
140
133
120
110
109
121
128
122
109
104
114
128
131
126
122
125
128
123
113
111
121
132
131
120
106
105
113
120
121
116
121
126
134
135
125
119
123
132
131
122
119
128
137
131
115
103
111
127
138
140
135
131
128
130
134
133
121
106
97
101
116
128
128
116
108
117
133
143
141
129
121
116
117
113
116
121
124
125
125
118
119
118
124
126
122
118
121
127
128
115
105
105
116
120
115
108
115
130
137
132
122
119
117
122
124
120
112
108
109
113
119
118
117
114
116
125
139
150
151
136
120
111
116
128
139
138
131
124
127
110
106
105
108
115
121
123
124
124
122
114
106
104
105
113
118
123
129
131
129
120
112
108
107
111
116
117
118
118
123
127
126
124
121
118
117
114
112
115
123
126
119
111
113
127
137
135
126
120
126
100
98
103
112
118
123
128
127
121
116
121
133
144
141
132
131
132
130
130
127
126
125
125
127
133
141
141
135
127
127
131
133
129
123
115
107
100
95
98
108
118
122
122
122
125
131
135
129
123
122
113
110
113
117
119
119
116
113
108
106
114
131
145
145
139
137
136
132
125
127
138
145
145
136
131
134
135
132
127
125
125
123
121
120
118
116
117
117
113
106
106
114
129
140
139
131
134
139
138
125
125
126
120
111
108
111
115
115
112
115
120
124
121
112
113
123
130
123
109
105
115
132
134
123
106
97
99
108
115
120
117
113
117
125
131
136
140
140
130
113
105
116
131
140
135
124
124
136
139
128
121
124
119
108
103
109
119
122
123
125
130
131
122
112
105
105
104
98
89
85
90
99
110
114
108
98
96
105
121
129
129
123
120
125
130
135
131
131
125
124
126
128
127
121
114
115
122
128
129
128
126
120
111
104
106
114
119
120
116
115
120
129
140
139
129
113
101
96
100
103
101
102
113
128
133
127
114
113
126
137
134
124
116
121
129
129
117
107
107
118
133
134
124
114
115
124
129
129
129
130
135
117
100
99
107
118
124
124
118
112
113
124
137
143
139
129
120
121
125
126
123
126
133
146
148
135
114
94
98
110
113
112
114
125
140
139
120
106
107
121
130
129
123
124
134
142
142
138
133
130
106
105
104
102
108
117
125
128
124
119
120
120
115
110
107
110
113
118
117
118
121
126
130
132
132
127
112
93
88
96
107
115
117
124
129
134
128
123
124
126
126
123
124
129
137
143
145
141
134
124
98
106
114
114
115
114
116
117
119
124
127
121
110
99
97
102
104
100
98
103
111
117
115
112
115
125
132
130
121
116
121
127
125
112
103
104
118
131
134
131
128
127
124
120
118
123
132
141
142
136
115
109
112
116
118
113
108
104
111
127
135
131
122
121
127
126
119
110
106
114
122
123
119
118
124
133
143
146
140
132
131
134
125
106
95
98
111
125
132
132
131
130
124
117
113
116
128
138
148
146
113
100
101
111
118
115
110
110
116
128
132
127
123
126
131
129
119
113
120
130
136
132
128
129
132
133
129
126
126
133
138
131
118
109
112
123
136
134
122
114
115
121
129
135
140
139
132
126
125
130
101
99
106
118
128
128
126
127
129
128
119
112
108
110
115
118
115
115
121
127
133
131
123
117
116
120
126
122
118
123
124
119
112
112
125
141
145
131
109
96
106
126
147
156
149
135
124
123
121
127
119
120
119
124
133
132
128
125
126
123
118
115
110
109
112
118
126
130
126
123
125
126
120
109
104
116
126
126
113
101
97
100
103
107
115
125
127
119
107
106
117
134
145
141
126
116
118
126
129
124
145
142
127
112
110
114
117
118
115
115
117
118
120
124
128
131
132
134
132
132
127
124
119
116
114
117
124
122
114
103
100
105
109
108
110
115
123
127
129
134
137
136
129
118
111
115
123
130
127
118
144
140
123
107
94
103
117
122
118
109
102
104
113
126
132
129
119
113
121
132
136
132
127
126
124
115
110
114
117
120
121
121
122
118
114
115
124
136
143
145
140
133
119
115
115
119
123
122
119
115
119
118
115
106
106
117
128
129
120
105
97
101
111
117
118
113
109
111
119
131
136
134
129
126
117
105
100
103
109
107
108
111
116
118
112
104
109
120
129
128
126
126
121
120
124
129
126
119
110
105
110
111
109
106
106
119
128
129
121
106
102
111
120
120
116
114
121
131
135
133
127
118
112
108
112
115
119
120
112
106
110
119
122
122
120
114
112
111
111
115
125
134
134
129
132
140
144
133
113
96
130
130
118
104
95
101
115
127
126
117
111
113
120
122
119
115
120
128
133
130
122
114
112
114
122
128
128
123
120
123
129
135
134
134
132
129
125
116
113
121
136
145
140
126
117
123
134
140
134
122
129
126
119
108
98
101
113
126
125
118
113
115
123
127
122
112
105
108
119
128
133
133
138
142
139
126
114
113
122
131
134
132
126
125
123
124
127
130
130
130
134
136
132
121
109
107
115
126
137
143
106
108
108
110
112
114
117
120
118
117
118
124
130
131
123
113
107
109
121
135
145
145
141
137
129
118
113
116
126
130
130
125
122
120
118
120
127
133
132
126
120
123
129
132
131
129
127
123
118
120
117
117
112
110
111
116
116
114
115
117
120
122
118
116
115
117
118
116
122
131
136
131
118
108
109
116
121
119
117
113
114
116
122
127
129
123
117
113
111
112
116
122
124
123
128
133
134
121
103
95
133
129
116
108
109
116
120
119
117
117
118
118
120
123
128
130
128
125
122
116
111
104
101
106
117
126
125
119
113
113
114
114
118
130
141
139
123
108
106
118
129
124
109
96
101
116
126
123
114
117
135
127
110
103
108
120
129
125
118
118
120
128
136
139
137
134
131
134
136
126
112
102
104
115
126
128
124
121
125
128
126
117
116
123
138
143
136
126
125
130
134
127
112
105
118
130
134
127
128
138
130
131
121
110
108
118
125
121
118
122
133
138
134
131
128
125
124
127
130
130
126
121
119
120
123
120
119
120
123
126
127
122
117
114
116
122
132
135
130
126
124
130
133
136
141
143
141
134
129
128
118
131
127
112
105
111
119
121
123
128
135
137
132
128
128
125
121
112
106
110
116
124
127
129
127
125
120
114
114
122
129
131
121
113
109
113
121
120
115
111
120
128
133
129
120
121
132
139
136
129
107
115
113
103
92
96
114
130
140
137
128
120
121
125
127
122
119
119
120
122
119
118
121
127
130
127
120
117
125
136
141
139
130
127
127
121
104
89
92
110
123
125
113
102
102
115
133
140
139
140
118
118
118
116
112
112
118
122
120
112
112
120
127
124
112
106
118
137
148
140
124
121
132
146
147
138
128
125
126
126
123
121
118
115
109
106
108
114
120
125
129
131
134
136
138
133
122
109
110
121
127
125
117
111
109
113
119
119
114
108
105
111
119
123
114
106
100
105
117
120
125
126
130
133
129
120
122
125
125
115
106
107
109
115
118
125
134
138
136
130
126
126
124
124
127
130
126
115
111
121
117
118
117
114
112
117
116
113
108
115
123
124
116
112
115
117
115
114
116
120
127
127
126
121
116
111
114
124
132
130
121
111
106
107
119
132
138
133
120
113
113
115
117
115
120
123
122
119
120
123
116
119
119
119
121
121
114
105
101
113
127
131
124
117
116
120
125
130
135
137
131
126
122
119
116
111
112
122
134
140
136
127
117
115
119
121
118
112
111
116
122
122
119
117
120
127
127
123
126
124
124
122
122
120
122
121
116
106
98
102
112
121
125
123
122
122
126
131
136
138
133
125
117
114
113
111
114
121
126
127
127
129
128
127
122
114
111
112
122
135
141
133
118
112
117
132
137
130
122
117
124
125
123
117
110
114
120
124
120
120
121
123
122
120
122
132
139
141
135
130
126
121
115
111
110
113
120
122
121
120
117
117
117
117
121
125
126
122
122
126
130
131
121
114
117
126
133
130
126
122
122
128
123
115
105
107
118
125
129
129
124
120
114
112
115
123
134
137
134
129
125
120
117
115
120
121
121
120
120
118
117
114
111
113
123
134
135
122
112
108
116
124
131
133
132
124
118
119
132
139
122
124
119
114
113
110
109
109
110
110
106
98
95
96
101
106
112
119
124
129
129
126
126
127
125
123
121
118
116
117
117
119
118
117
119
119
119
118
117
118
118
121
127
134
139
135
124
117
119
126
112
114
113
112
115
118
118
117
119
120
119
113
102
96
101
110
118
118
114
112
116
124
133
133
130
126
127
129
126
120
115
116
118
120
115
110
110
115
120
124
129
129
123
119
118
124
127
125
117
117
111
114
115
112
114
118
122
125
129
136
143
143
133
121
117
118
123
121
113
106
106
116
125
128
128
124
126
132
135
129
116
109
110
118
122
124
122
117
111
112
119
127
126
114
99
99
114
131
138
139
121
127
129
126
124
124
122
115
110
115
129
144
145
134
119
114
117
124
129
126
117
111
113
122
129
129
128
132
138
138
125
113
112
122
130
128
121
116
114
112
110
112
116
119
116
113
115
130
141
144
117
122
127
125
125
123
120
115
108
110
118
128
134
127
116
109
117
137
153
153
135
117
109
119
139
150
149
141
135
131
125
116
119
124
126
119
109
108
117
127
124
116
119
132
140
135
124
117
119
123
103
106
111
113
110
106
110
117
121
119
118
122
126
125
112
101
102
120
145
155
144
124
110
111
126
136
134
122
111
110
111
116
115
119
121
119
112
111
118
132
142
146
145
141
133
120
109
103
105
114
103
105
113
116
114
109
110
116
123
125
123
119
116
113
109
101
97
101
116
130
134
129
116
106
103
102
101
103
109
114
121
120
118
115
116
120
125
129
134
139
147
155
149
133
117
107
108
113
115
120
112
113
116
119
121
121
120
119
120
125
126
120
106
101
108
118
124
118
112
117
127
132
131
124
115
109
112
119
128
134
134
125
120
116
114
117
127
143
152
152
146
141
134
124
112
111
119
129
131
124
119
112
108
112
118
124
121
113
107
110
118
121
117
113
119
133
145
145
139
135
136
134
134
129
133
136
136
132
128
127
122
114
108
109
115
124
130
137
141
144
142
134
128
121
114
110
113
121
128
131
117
107
105
117
134
133
113
90
78
83
101
117
124
123
120
125
135
141
143
141
136
133
127
125
126
129
128
121
119
117
113
101
97
105
119
130
133
126
121
121
126
129
128
122
116
113
117
126
131
134
100
91
104
127
141
132
110
93
92
99
107
114
114
113
112
116
125
127
119
114
120
133
144
138
123
112
113
123
131
124
111
98
101
114
125
127
121
114
113
118
123
125
129
131
130
126
125
128
132
132
109
102
105
115
119
120
117
121
127
125
122
115
114
116
122
133
139
129
112
102
110
133
149
144
128
118
123
136
143
132
113
101
105
116
120
117
113
119
132
136
129
119
120
129
132
124
113
111
118
128
134
130
117
108
107
115
120
122
121
118
120
123
127
126
128
131
132
127
119
113
117
130
135
131
122
117
122
133
135
128
115
107
109
115
120
123
130
141
151
147
130
114
110
116
119
115
108
102
107
113
131
132
123
117
117
122
119
108
96
95
106
122
129
123
115
109
111
117
120
122
125
131
132
128
115
108
111
121
126
126
121
119
124
130
135
139
145
145
141
131
123
120
120
118
114
110
111
112
111
109
114
114
119
123
124
122
119
118
109
101
103
111
119
120
114
109
111
119
128
132
134
132
132
128
122
115
114
117
121
126
132
136
134
125
119
121
126
129
127
122
124
131
131
119
108
101
110
121
122
123
122
117
123
127
123
114
116
128
140
135
120
112
116
122
125
119
114
119
125
128
125
122
123
128
127
127
122
117
113
117
123
124
118
108
101
103
111
125
136
143
144
135
120
107
100
106
116
123
126
133
132
129
126
125
122
111
107
116
134
140
128
115
112
114
118
115
115
120
125
119
115
116
123
131
138
139
138
132
123
115
111
110
114
116
118
118
117
125
141
154
152
133
109
103
116
131
130
120
114
124
115
114
113
118
120
116
109
112
121
127
123
117
113
113
115
118
123
130
129
118
108
108
119
132
142
147
147
143
137
130
128
128
127
126
128
125
117
113
119
131
133
122
108
111
129
142
134
116
111
125
109
100
102
113
116
113
110
111
116
117
115
115
120
124
125
124
123
125
127
124
117
111
109
116
128
134
128
119
117
126
134
134
126
115
113
112
107
99
99
107
117
118
111
109
120
133
138
137
133
129
124
115
112
111
105
100
101
108
112
109
100
97
101
110
117
123
123
124
129
137
141
139
128
122
121
119
111
100
96
101
105
105
107
113
118
118
111
106
105
108
112
117
123
122
119
123
139
154
150
129
131
129
121
112
107
110
118
120
115
114
113
110
104
104
111
126
134
130
120
115
125
139
144
139
129
120
117
116
113
107
101
103
114
126
131
128
126
129
129
125
121
123
130
137
135
132
139
146
146
130
115
122
120
114
116
123
126
120
114
118
131
136
132
123
122
128
129
123
108
97
99
111
127
133
130
125
123
128
133
134
133
134
136
132
123
118
120
131
138
141
137
134
129
128
134
138
139
135
132
135
112
115
115
117
119
121
117
111
112
118
125
134
135
134
127
118
114
121
129
134
125
115
117
126
129
123
115
116
126
134
138
134
128
124
120
114
107
108
119
139
150
144
127
118
123
134
137
129
124
125
122
117
113
115
119
122
125
128
129
123
118
118
123
126
120
114
115
128
144
148
139
129
130
134
132
120
109
108
117
120
114
102
102
111
127
126
116
104
108
121
128
127
122
121
130
138
133
122
112
112
121
116
112
109
111
118
125
129
125
115
108
107
108
109
110
115
119
117
108
102
106
121
132
129
119
111
111
112
116
112
105
95
94
101
120
135
142
133
118
103
100
107
121
131
137
134
123
109
103
109
121
114
108
104
106
112
116
116
116
117
114
109
99
95
107
119
120
109
92
88
103
119
123
112
104
109
119
124
120
115
117
118
115
104
106
121
137
135
118
106
111
129
138
132
122
115
117
121
127
134
122
113
108
109
115
119
118
114
117
125
126
118
108
111
121
125
118
110
109
116
122
118
111
109
111
114
118
121
121
124
133
137
127
111
101
102
112
117
116
119
129
136
134
121
112
113
125
139
147
143
124
116
112
113
118
124
125
125
119
116
111
112
124
139
146
133
116
105
107
114
114
110
111
117
123
120
111
106
111
122
134
135
132
125
119
116
118
119
118
116
109
104
107
118
128
131
126
122
114
112
127
119
105
101
103
112
125
129
127
115
104
110
124
140
144
134
116
104
99
104
114
129
137
137
132
128
122
119
118
121
124
124
128
134
138
138
132
121
113
108
100
102
116
133
139
133
120
107
98
101
130
123
114
107
110
115
121
125
129
131
130
129
126
124
121
117
112
108
113
121
134
146
147
137
127
124
127
129
129
130
125
118
115
122
135
143
141
133
128
127
128
130
129
129
124
118
119
122
126
124
131
127
121
121
124
127
123
120
123
130
136
134
126
120
112
106
102
108
121
132
135
131
123
121
120
122
121
122
126
130
132
127
117
114
121
132
139
140
143
149
146
134
118
106
106
113
122
131
137
135
132
125
117
110
110
118
122
121
119
118
118
115
112
112
114
112
106
108
113
118
117
112
116
125
130
126
122
121
123
121
122
125
125
123
122
119
119
122
127
135
135
126
110
104
111
120
123
121
122
123
117
117
111
108
107
114
120
124
121
119
117
116
116
115
115
116
120
119
115
108
107
114
126
136
136
130
128
129
125
117
109
109
113
119
121
120
117
112
108
108
116
126
126
123
126
126
122
116
113
117
95
107
112
115
117
122
125
125
122
118
122
131
140
138
131
123
120
122
122
125
125
122
121
124
129
131
132
129
128
130
129
118
105
102
114
129
136
120
100
96
114
138
147
138
128
123
120
120
122
121
107
116
117
115
114
119
124
125
121
115
116
126
136
137
129
116
107
107
119
131
135
128
118
116
121
128
123
118
122
134
141
134
121
117
126
140
139
126
110
109
124
138
138
125
114
111
117
123
124
124
120
124
123
117
112
115
118
121
116
114
114
117
122
122
119
115
110
110
118
124
130
131
132
133
133
126
120
118
123
128
127
128
133
140
143
141
135
128
126
124
125
122
112
106
109
118
123
123
121
127
116
123
128
133
131
124
117
115
111
114
119
125
132
131
130
129
126
124
121
121
126
133
142
148
142
132
126
128
131
128
122
127
136
143
139
130
128
129
131
126
120
117
114
118
128
136
134
123
115
121
120
124
127
133
136
128
118
114
113
113
119
126
133
135
131
126
124
121
119
116
118
124
129
132
131
128
124
120
118
118
122
130
143
144
134
120
117
121
125
127
128
130
128
126
128
131
133
126
118
114
119
116
110
113
120
120
117
111
110
109
108
110
114
118
122
126
127
127
122
113
103
101
106
115
120
120
114
109
108
112
118
124
135
144
144
138
131
125
124
124
122
119
113
109
110
119
133
137
131
127
123
114
106
106
105
104
104
106
111
116
116
113
115
119
126
131
139
143
138
125
107
100
108
121
126
125
120
116
117
116
118
120
126
137
143
142
141
133
122
113
104
100
98
105
120
136
148
148
146
146
128
130
127
120
111
102
96
99
110
120
131
133
131
129
128
128
125
124
128
128
127
126
130
134
135
131
123
117
114
119
124
133
138
137
130
123
125
126
121
113
104
104
113
127
142
149
145
137
137
144
119
131
131
124
113
104
104
106
113
119
122
121
119
123
126
126
116
106
104
109
119
128
134
135
132
127
116
110
113
125
137
139
134
129
124
125
129
131
124
115
111
117
128
132
129
120
114
115
123
135
116
118
111
102
96
102
114
129
136
128
111
97
99
113
125
125
120
118
116
111
113
117
129
131
128
119
113
120
131
140
138
126
113
113
121
129
126
118
110
108
114
123
129
124
113
109
115
128
135
137
129
134
136
129
121
117
120
125
126
123
119
118
116
111
102
101
112
128
133
117
100
92
99
113
120
118
113
107
105
105
107
112
116
119
116
117
116
118
121
124
121
114
112
117
128
132
128
119
121
127
125
128
128
127
124
120
114
111
112
113
111
110
112
114
113
108
109
117
126
123
119
115
112
109
104
106
117
126
119
104
94
98
111
119
121
124
125
123
121
120
122
126
127
127
129
130
122
110
105
114
107
112
117
124
127
125
116
108
109
119
123
110
97
92
104
119
124
120
117
116
122
126
122
113
105
105
117
126
121
104
93
97
104
109
110
118
128
136
136
133
135
140
138
129
121
118
115
116
117
120
114
118
120
124
132
137
132
119
107
106
108
106
100
102
112
123
127
120
116
116
117
115
116
113
113
115
119
123
122
120
117
118
117
112
109
117
126
133
133
131
132
133
131
125
124
127
132
137
142
141
126
118
112
109
118
127
131
126
107
94
92
101
116
125
127
126
122
119
116
116
119
119
116
115
119
120
120
118
118
122
128
128
123
116
118
123
128
128
123
120
122
121
116
115
128
149
158
150
135
128
122
117
111
106
104
113
121
123
114
111
112
118
120
120
121
128
132
125
115
112
118
125
128
125
122
121
118
116
115
121
126
126
115
105
104
109
115
118
123
129
133
130
119
114
124
139
147
132
109
102
116
119
119
116
116
120
123
118
113
116
123
124
119
115
116
123
128
121
110
107
115
124
127
123
115
111
115
119
125
126
123
117
109
102
98
96
99
107
123
134
140
137
130
124
123
118
115
114
115
120
115
109
106
114
127
134
128
115
105
105
110
115
116
117
119
120
114
106
101
104
111
123
123
112
99
95
103
118
127
123
111
100
101
109
116
118
117
119
125
131
127
120
116
119
122
121
120
123
129
134
119
107
100
108
121
129
125
119
117
117
118
115
115
115
117
120
121
116
107
103
106
118
127
121
109
98
103
113
119
115
102
97
102
113
121
120
119
121
126
130
126
119
112
112
118
133
144
145
135
124
124
117
110
109
114
119
120
123
126
126
122
120
119
119
124
129
128
123
112
102
100
108
119
128
125
116
109
110
108
105
103
112
123
127
118
103
103
113
123
131
133
134
132
127
125
133
143
146
137
124
121
121
116
111
114
116
116
114
113
116
121
126
131
129
124
114
111
113
118
115
104
96
96
108
119
126
128
126
118
107
103
112
127
137
127
110
102
113
127
133
130
124
126
132
138
135
129
125
125
126
113
118
118
116
113
112
109
107
106
111
123
135
140
127
108
90
89
109
131
138
122
100
87
93
112
132
145
144
137
123
109
102
104
115
125
123
113
111
122
133
129
116
113
123
133
131
116
104
108
120
111
120
127
122
114
106
105
107
108
109
115
127
133
129
112
98
94
109
129
140
132
118
108
112
123
132
129
122
120
123
121
114
110
117
131
139
133
121
118
126
138
143
139
128
114
103
98
102
112
123
115
123
128
122
113
105
108
114
114
114
112
115
117
120
121
121
115
111
109
116
119
121
123
127
129
124
111
104
108
115
119
117
118
127
139
146
146
138
128
121
127
140
142
127
110
99
107
122
131
133
119
124
125
119
113
116
122
125
124
123
124
122
117
116
119
127
127
118
106
104
109
115
119
122
119
122
124
126
127
122
115
110
119
130
132
127
127
134
137
133
124
117
119
120
121
122
124
129
131
132
124
124
121
118
120
127
127
124
118
117
126
135
136
133
129
131
132
130
124
122
123
119
113
111
116
125
133
131
128
125
119
117
119
119
114
103
101
113
129
136
132
123
118
120
125
126
124
121
121
121
127
121
115
118
127
131
124
111
105
109
120
132
137
135
131
127
124
122
122
125
126
124
118
117
125
133
130
118
107
107
112
111
105
102
103
105
110
115
121
126
128
122
115
113
115
125
132
134
122
108
123
111
111
118
128
128
117
111
113
120
122
122
118
112
112
114
111
103
95
97
110
126
134
135
136
136
132
120
108
97
96
96
102
108
116
124
130
133
133
132
128
121
114
110
110
114
119
122
119
114
117
110
110
117
121
122
119
120
120
120
117
109
105
106
113
123
125
112
94
90
105
126
141
136
123
113
110
114
114
113
110
107
111
115
120
124
127
131
134
130
120
112
114
118
116
106
95
98
112
125
112
112
110
112
112
118
123
124
118
106
103
105
113
119
124
129
132
128
118
112
114
122
128
125
110
94
89
100
116
125
126
121
119
118
116
114
111
114
115
109
101
99
106
114
116
110
103
101
110
120
110
110
108
106
106
113
117
117
107
96
97
105
116
123
119
114
116
124
127
125
119
113
117
123
120
112
109
113
122
126
127
122
120
120
119
118
115
114
114
112
111
111
108
110
110
115
120
118
114
111
114
109
108
108
105
108
111
111
106
98
96
104
113
119
118
119
120
126
126
124
120
115
117
123
129
130
123
120
123
129
132
124
113
109
115
122
127
126
126
129
130
127
118
111
113
121
129
127
121
122
122
117
119
119
115
109
112
118
122
118
109
106
108
108
115
124
132
132
121
113
108
113
119
123
124
122
118
113
117
125
129
122
112
109
117
124
121
114
115
127
136
132
119
111
116
130
142
142
134
131
123
123
124
123
115
106
103
114
126
127
122
118
114
110
108
114
128
136
130
112
105
115
132
141
139
134
133
130
125
115
109
110
121
128
130
124
110
103
111
128
137
132
117
112
125
139
143
135
125
122
122
121
121
122
112
99
93
102
118
125
121
119
121
124
124
120
124
130
128
116
112
120
138
148
150
146
145
142
133
117
113
121
129
131
128
124
121
121
129
132
129
119
113
120
136
143
131
114
112
121
120
118
122
125
118
103
98
109
124
127
116
105
108
123
133
126
114
107
110
114
113
110
111
115
121
121
115
110
116
122
132
133
126
120
123
127
133
133
130
126
121
116
112
118
130
134
130
125
126
130
118
119
122
123
115
108
108
120
130
127
112
99
98
108
116
110
98
98
112
125
126
116
105
104
110
113
107
101
107
119
123
119
116
122
133
137
131
122
120
123
129
127
125
123
120
123
130
136
136
128
117
118
115
111
109
113
121
122
122
116
112
110
111
111
110
108
109
116
127
136
139
136
127
125
125
128
133
135
134
126
113
105
110
122
125
118
109
109
114
120
123
125
128
134
135
131
130
126
121
115
109
112
113
114
118
125
125
121
113
115
117
120
122
124
128
132
133
130
128
130
133
137
135
129
125
128
136
140
134
120
114
119
128
127
114
101
98
108
119
125
125
122
121
132
145
152
144
126
113
111
106
112
118
125
133
134
128
123
123
124
121
115
112
117
124
127
124
123
127
128
129
125
121
117
115
119
128
127
118
107
113
126
138
137
126
115
113
123
135
148
149
137
122
120
132
147
146
133
116
112
115
119
121
124
127
130
132
134
133
127
122
117
115
114
110
105
107
117
125
127
122
117
115
112
111
117
131
143
141
125
116
114
119
120
121
125
130
136
141
143
141
132
119
112
116
123
124
119
117
126
129
126
120
114
114
118
122
124
123
122
127
135
140
136
129
123
121
118
113
112
120
130
130
119
113
117
131
143
143
132
120
112
107
104
109
121
135
132
121
110
110
119
127
122
116
108
103
104
117
136
129
119
107
102
103
109
113
111
113
119
127
132
130
131
136
141
139
130
120
120
131
142
141
130
123
124
129
128
120
115
114
115
114
113
116
123
123
112
99
98
114
132
143
136
122
111
109
115
127
135
119
113
106
104
111
122
125
123
118
116
111
104
100
105
114
123
126
132
137
137
132
124
119
119
122
123
123
120
117
112
117
121
121
120
120
119
114
111
112
121
132
134
132
128
125
123
123
125
128
128
122
129
123
114
118
128
137
135
122
111
99
97
103
115
120
116
115
117
122
122
117
111
111
113
111
108
105
110
118
123
129
131
132
128
121
109
106
115
130
137
127
112
109
118
128
131
122
117
114
120
142
140
125
112
106
111
121
128
125
118
114
119
129
136
134
125
117
112
106
107
115
131
140
135
121
110
110
120
132
139
139
138
141
140
126
106
94
102
120
130
124
114
115
129
135
130
123
118
114
114
129
121
114
113
112
113
115
121
129
133
135
137
134
133
126
120
118
119
120
119
122
132
139
136
123
114
114
125
138
149
147
137
135
138
136
124
114
112
123
135
138
131
128
127
123
120
125
128
127
115
113
108
115
129
137
138
134
129
127
132
135
131
123
118
113
114
117
124
129
125
115
110
112
119
124
116
113
115
123
132
137
134
130
129
138
143
138
130
129
133
135
129
120
118
117
123
128
129
130
125
124
121
121
128
138
144
141
131
125
127
131
130
121
114
115
119
126
126
121
113
104
103
113
124
128
128
123
120
114
109
110
120
129
137
140
143
135
121
110
108
115
118
117
117
124
130
132
131
135
138
119
120
121
122
123
126
124
122
123
130
141
142
132
122
117
121
127
126
117
108
105
111
122
127
131
133
135
133
127
116
112
116
125
133
142
144
137
121
105
101
113
126
127
121
119
122
124
131
139
149
100
109
114
118
120
122
116
116
120
125
126
128
129
126
123
120
120
118
121
125
126
123
120
123
131
136
135
130
135
144
143
126
110
110
126
146
149
137
119
115
127
139
141
135
120
110
108
118
136
147
111
117
115
114
117
124
125
122
114
106
104
107
114
118
119
116
111
111
120
130
137
131
120
121
129
134
127
121
127
139
140
125
113
118
135
148
146
135
125
128
134
134
131
127
124
120
117
117
123
133
129
129
121
116
118
127
130
120
106
98
101
110
113
108
107
112
122
133
136
132
125
118
117
119
124
127
126
124
120
109
102
107
127
148
157
148
132
123
124
128
128
120
104
103
119
137
141
132
122
124
128
127
127
132
133
129
121
112
102
102
111
124
129
124
119
120
133
146
145
132
114
102
105
116
123
129
133
132
118
102
94
106
130
144
141
131
125
124
126
125
121
114
102
104
122
139
144
135
129
129
123
119
126
136
139
128
119
117
119
118
118
125
134
136
131
123
118
119
121
121
118
115
116
119
123
127
130
127
121
119
120
126
131
128
116
111
121
135
144
136
122
115
116
124
128
128
127
127
129
125
111
110
115
124
128
124
119
121
128
125
119
113
115
117
117
112
110
112
118
124
132
140
141
136
125
117
114
113
120
128
129
127
124
119
114
117
130
144
145
132
115
112
119
126
119
111
118
127
130
120
112
114
118
119
115
109
106
109
116
118
116
112
111
112
112
115
122
130
137
138
137
139
140
138
131
124
118
116
118
118
116
114
115
118
118
119
125
129
125
115
110
110
115
115
113
115
121
133
135
133
124
127
128
128
121
111
107
107
109
115
116
119
122
123
122
119
120
123
129
133
133
130
127
126
128
130
133
131
123
114
109
117
133
137
130
116
108
113
121
125
117
110
106
112
120
124
120
118
127
140
127
121
122
127
133
130
125
120
115
114
110
110
108
112
114
113
111
109
113
117
126
126
126
118
114
113
117
123
128
126
124
127
137
142
137
127
122
126
132
127
113
101
108
120
126
119
110
107
114
123
141
129
114
114
119
125
124
123
119
113
105
99
102
110
117
116
119
120
118
111
114
121
127
122
112
106
109
124
136
138
128
115
111
113
120
129
134
133
123
111
103
113
131
137
125
111
113
125
126
118
128
130
125
122
126
130
126
120
121
131
137
133
124
122
125
129
127
123
115
111
114
118
116
109
103
104
111
117
117
109
105
109
116
128
135
140
139
134
127
123
118
114
114
118
125
129
125
119
120
126
121
115
114
118
121
119
113
107
118
130
133
127
122
124
125
122
114
111
117
123
130
127
114
97
91
102
123
140
136
121
116
121
131
137
137
136
131
122
114
111
118
126
133
134
132
127
120
113
110
115
108
107
108
116
117
112
105
106
117
126
127
117
106
111
121
124
118
110
110
118
129
129
119
106
102
111
124
132
121
104
99
109
122
128
125
122
128
132
136
138
141
146
143
133
124
121
126
131
129
124
112
119
124
123
121
121
127
132
131
120
108
101
104
116
129
134
129
119
112
116
121
123
119
114
116
118
121
117
105
97
98
108
118
120
120
124
133
144
147
144
141
136
128
122
119
125
133
141
142
141
117
120
121
115
111
114
125
132
128
114
102
103
115
125
128
126
122
117
113
115
121
123
119
118
123
127
126
116
110
112
118
120
118
115
116
118
124
132
132
130
124
119
113
117
128
139
138
130
122
126
111
113
117
118
114
107
101
99
99
104
111
114
115
111
107
109
113
112
110
112
119
123
124
123
125
128
129
125
124
123
126
128
130
118
103
87
89
106
127
141
140
128
116
116
125
134
128
113
96
97
108
116
126
135
139
131
116
99
95
105
122
126
121
114
112
116
119
115
107
108
116
123
125
121
114
114
122
128
128
123
119
126
133
127
108
85
81
101
129
149
150
138
124
115
112
115
117
117
113
111
118
120
122
129
137
141
135
121
113
116
126
136
140
139
135
129
123
115
107
108
114
127
126
115
101
99
111
124
131
125
114
110
114
120
124
119
115
117
125
129
129
125
120
112
110
114
129
145
152
143
124
120
113
112
112
114
115
116
117
117
122
125
128
126
124
124
124
120
111
106
108
115
119
113
101
99
109
124
134
133
120
111
112
116
118
116
115
116
119
116
115
115
116
119
121
130
143
153
149
130
110
109
110
111
109
103
100
105
114
116
107
100
99
107
117
122
126
123
118
110
104
106
113
115
111
109
114
121
121
115
110
122
134
135
120
101
97
109
121
128
130
129
129
132
134
135
136
130
123
111
106
100
102
109
115
112
107
109
116
119
114
106
107
116
121
114
103
102
110
116
116
113
109
107
108
109
112
113
105
91
87
105
128
140
134
118
107
110
121
132
139
137
131
132
136
136
127
116
113
121
116
105
101
107
115
120
115
113
115
120
123
125
123
122
116
104
92
90
101
116
121
114
104
95
94
103
115
123
121
113
102
96
100
112
122
121
109
98
103
117
125
122
116
120
130
136
126
115
114
126
127
126
123
123
124
123
120
118
115
111
111
112
117
123
126
127
122
116
112
116
116
114
110
110
114
119
121
126
136
143
136
117
102
104
117
125
118
109
106
111
119
123
121
120
122
124
122
121
121
126
123
132
133
123
116
116
120
119
113
105
106
111
118
130
139
146
143
133
122
119
119
115
118
128
137
136
130
126
128
132
127
117
117
126
138
143
143
138
129
116
109
112
117
119
113
112
119
128
131
129
119
125
125
118
113
116
120
118
112
110
114
124
130
134
134
130
123
116
115
121
123
118
110
112
118
125
131
129
126
117
106
106
119
138
147
144
137
135
130
118
106
99
102
110
113
115
121
125
133
134
119
122
122
119
118
121
124
129
127
124
124
124
129
132
130
123
111
105
109
120
126
120
109
102
103
115
123
122
119
117
120
121
122
122
117
112
109
115
121
120
118
115
114
120
125
128
128
132
136
138
128
129
126
119
116
116
122
132
139
137
126
122
124
129
131
127
114
103
103
113
124
126
124
119
123
129
124
110
101
106
120
128
120
103
89
92
108
127
134
133
128
125
125
125
127
131
138
141
133
121
138
137
129
122
117
116
117
121
125
126
122
120
120
117
117
112
103
94
93
102
113
122
119
119
126
139
140
123
105
99
107
116
118
110
103
109
127
143
150
143
127
117
112
111
114
116
116
118
115
112
126
125
126
123
122
120
120
116
108
103
102
107
112
115
114
113
109
102
98
102
110
116
115
109
110
115
120
120
116
113
114
115
117
119
121
129
136
139
137
128
114
107
106
111
117
117
111
111
122
136
106
112
117
117
115
118
123
127
120
109
97
98
107
116
122
124
125
125
121
119
115
114
112
111
106
101
100
108
119
128
128
122
114
110
113
116
120
120
116
117
117
119
121
122
127
130
132
136
144
149
110
114
117
112
104
105
113
127
132
125
113
109
115
121
123
121
119
120
121
121
117
112
108
113
118
123
124
125
126
127
122
113
106
104
101
100
103
109
119
126
131
130
124
120
118
123
123
127
128
129
123
122
117
113
106
104
108
113
120
124
123
122
125
126
127
129
120
113
106
110
114
114
115
119
124
130
128
122
121
123
117
107
99
106
117
124
124
125
126
126
123
112
105
112
121
127
124
115
111
116
109
111
112
112
115
116
120
121
120
119
119
119
116
114
117
127
134
130
117
107
107
115
121
124
123
120
114
113
121
133
131
120
110
114
130
140
135
126
121
119
114
106
102
113
129
148
155
146
133
123
98
102
108
112
111
111
121
131
131
122
115
115
117
114
110
113
125
134
129
115
107
113
122
125
119
114
115
124
127
126
124
123
125
126
126
126
123
121
119
117
114
112
113
117
131
148
160
161
150
134
112
110
112
114
107
101
107
122
130
123
110
110
118
128
127
118
116
121
127
122
120
122
128
124
118
115
122
129
124
115
110
120
128
126
119
120
123
127
123
116
111
112
116
121
125
125
124
126
132
134
123
123
126
127
121
114
111
118
127
126
115
110
116
130
135
128
118
113
120
125
124
125
125
124
123
121
121
121
118
119
121
123
121
118
117
122
131
132
130
122
117
115
117
116
114
108
102
105
114
124
122
127
130
132
132
128
123
123
126
128
131
129
128
125
117
107
102
110
123
128
123
115
113
122
125
123
117
114
122
130
130
121
116
119
128
135
135
135
134
134
130
126
119
120
118
115
113
111
112
116
117
122
123
120
118
115
119
121
124
125
126
129
129
122
108
95
94
108
126
135
131
119
109
109
109
114
120
128
136
137
127
113
108
118
128
130
126
123
121
120
118
117
121
131
135
131
126
117
113
114
111
114
113
112
109
109
112
118
123
120
115
107
110
117
122
122
117
116
117
122
129
130
124
110
106
112
127
136
136
125
115
109
110
117
121
118
112
106
102
101
103
109
119
132
146
146
132
119
114
114
109
110
109
112
118
122
124
123
125
125
118
107
103
110
121
126
126
119
112
107
113
125
129
125
121
125
132
132
117
102
102
116
126
126
124
128
131
125
118
114
116
118
118
123
136
145
137
123
115
115
114
114
110
110
118
126
130
126
125
124
125
123
120
114
110
109
114
121
123
116
114
116
122
122
122
127
133
131
116
105
114
134
139
126
115
125
144
155
145
127
119
120
115
110
113
121
125
126
125
130
111
112
110
111
117
120
118
116
117
124
135
142
142
135
127
122
122
131
135
137
136
130
121
115
118
125
133
131
123
122
130
143
143
127
109
109
123
135
137
130
125
125
122
112
104
105
114
128
142
145
104
99
105
111
118
119
113
108
110
119
130
137
139
139
141
140
137
132
135
138
137
131
122
117
123
131
135
132
123
116
114
119
125
127
121
113
106
110
124
138
139
129
120
113
118
120
126
135
141
137
105
102
104
109
116
120
119
112
109
112
113
116
119
123
123
123
124
129
133
129
125
120
116
116
122
126
131
129
122
111
105
107
116
130
136
132
125
125
139
151
144
122
107
114
128
138
132
123
124
125
119
126
121
114
114
117
118
116
114
112
114
117
117
114
111
111
116
118
124
124
125
127
128
120
111
106
110
119
127
130
131
132
135
134
136
130
130
134
144
149
138
126
123
130
135
131
121
115
117
124
125
130
126
120
118
115
114
116
119
121
123
123
119
116
113
115
120
122
120
117
124
134
139
130
112
103
108
121
135
142
141
137
135
129
118
108
106
112
124
129
128
129
136
140
134
124
124
130
130
123
109
104
108
112
115
115
115
119
124
128
125
120
116
114
113
121
135
144
139
121
110
112
119
121
114
110
113
122
130
125
118
113
117
122
117
107
104
106
118
126
127
128
126
123
116
114
124
133
131
112
107
106
111
114
116
119
125
128
124
118
114
111
113
113
116
127
143
154
150
128
109
103
109
115
114
112
114
116
115
109
107
107
115
121
127
129
127
120
116
118
122
123
121
118
114
113
116
117
118
115
126
131
129
125
126
133
136
129
119
111
112
119
123
124
126
129
133
132
126
120
121
124
127
123
115
116
119
121
116
109
110
116
121
122
124
131
130
120
104
99
107
119
125
124
125
124
120
117
121
130
131
130
122
119
123
131
133
126
120
119
125
132
130
129
127
126
125
120
116
121
125
130
128
123
118
121
124
125
120
116
116
120
121
120
122
123
123
118
111
110
119
128
128
122
123
126
126
128
131
136
127
119
113
114
118
119
120
120
122
119
114
110
106
110
118
123
127
130
128
125
123
118
118
123
131
131
122
111
114
125
130
124
117
117
123
125
124
121
124
128
128
124
126
131
137
136
129
127
128
131
128
123
112
104
107
116
122
124
121
114
105
101
98
102
108
117
126
132
132
126
119
114
118
126
134
130
119
110
120
134
135
123
120
128
134
134
126
126
137
141
133
117
115
126
139
139
128
118
119
123
129
121
104
93
101
118
126
123
112
106
111
122
123
114
106
109
124
135
137
130
119
111
116
123
126
127
127
129
125
115
105
107
121
136
140
130
120
125
141
153
151
134
109
101
109
122
126
121
117
121
126
115
105
106
116
120
121
113
105
106
115
126
132
127
118
117
126
143
150
142
124
108
103
107
119
129
140
136
117
92
82
95
116
128
128
118
115
123
134
147
152
142
118
104
110
121
127
124
124
125
123
120
124
131
129
120
116
118
124
124
121
120
126
132
131
129
129
130
132
132
129
121
112
106
112
125
134
133
123
108
101
106
113
117
122
120
123
129
134
132
126
120
122
127
131
129
122
119
123
124
122
126
130
133
127
122
124
134
143
143
137
133
130
126
115
111
108
111
116
125
137
146
145
136
126
119
116
116
123
129
126
119
112
108
107
110
121
129
132
127
114
117
129
138
132
119
113
123
129
126
126
129
128
124
122
123
126
123
119
119
128
137
140
126
109
100
105
115
128
136
142
145
144
141
134
127
118
114
115
118
119
117
115
113
107
105
108
114
120
124
131
138
138
128
115
106
111
125
130
129
130
127
124
121
124
130
129
119
107
102
107
117
125
125
122
118
120
124
130
132
130
123
119
118
119
125
133
133
126
115
108
113
127
136
130
117
105
106
118
132
140
136
125
116
113
112
112
114
117
123
128
115
112
116
126
133
133
131
126
121
114
109
105
107
112
118
124
124
117
111
111
115
117
114
108
109
122
136
139
128
111
110
120
132
132
119
109
112
125
132
125
115
112
117
120
119
117
118
117
114
130
115
110
116
126
124
116
114
116
120
120
118
113
108
106
109
120
125
121
108
99
101
113
118
118
116
120
125
131
128
117
113
113
116
117
115
115
122
123
116
112
114
123
125
116
109
114
124
123
110
119
110
99
103
115
123
113
103
108
126
137
132
121
123
136
139
129
111
102
107
125
141
140
124
108
106
121
137
137
129
123
123
125
125
124
126
130
127
125
122
125
128
126
124
126
134
138
135
130
126
119
111
101
102
108
114
112
112
119
127
130
124
121
130
139
136
119
109
109
118
128
131
122
115
113
121
134
144
141
131
130
128
126
124
122
128
132
127
117
111
118
132
137
132
120
112
117
133
140
133
120
122
121
114
103
96
103
113
124
126
119
116
117
125
130
125
117
109
111
119
126
124
118
115
121
129
139
142
137
131
126
123
122
124
128
132
130
123
116
115
125
135
134
126
116
117
128
143
145
136
117
135
141
127
105
93
107
130
139
126
109
103
105
114
117
124
126
125
121
119
123
123
119
115
116
123
130
133
132
129
123
119
120
123
127
125
122
118
118
120
123
121
117
113
116
124
133
132
125
118
122
136
141
128
112
103
115
134
138
125
107
102
109
116
120
125
127
124
120
118
123
125
120
112
108
112
119
123
125
127
127
123
123
121
112
103
102
111
122
127
122
114
111
116
121
119
110
104
104
107
117
123
131
132
126
113
105
108
113
116
111
113
114
120
119
119
118
116
116
115
121
123
122
111
104
106
116
121
121
116
118
124
135
131
111
90
86
107
131
140
132
116
111
117
121
119
111
109
112
120
107
113
125
134
132
115
102
99
108
119
124
120
115
111
109
111
118
125
129
127
122
119
116
115
115
119
126
129
123
113
112
126
141
141
124
106
101
115
128
131
123
117
109
110
114
119
126
128
122
124
115
120
123
120
116
112
114
118
126
132
136
132
121
110
105
111
120
129
132
129
123
117
118
118
123
131
135
130
126
123
124
127
131
127
121
120
120
117
113
108
111
119
125
121
116
118
125
131
127
120
123
133
129
117
107
107
115
125
129
130
130
127
122
110
106
113
124
130
125
116
110
110
112
110
108
113
121
128
128
124
122
123
124
120
116
112
108
107
102
100
106
118
131
136
133
122
116
119
121
116
115
123
127
121
113
109
112
120
129
130
122
113
107
107
109
118
128
132
125
115
108
112
119
117
107
102
111
129
132
121
107
108
118
127
123
115
109
110
112
112
110
112
116
122
125
120
112
108
116
126
111
105
106
115
119
119
113
118
127
133
123
107
101
110
122
122
118
118
121
125
127
132
133
129
119
111
117
130
133
120
107
106
114
122
125
127
126
123
122
122
125
121
113
110
111
116
111
108
121
139
114
97
95
111
127
131
122
116
122
124
119
109
106
119
134
131
113
99
98
115
130
135
128
117
109
113
120
124
125
123
121
119
116
111
110
111
112
110
114
122
125
122
112
116
127
136
131
122
120
129
114
107
111
121
129
131
125
122
121
115
108
104
107
122
136
139
125
108
100
105
113
114
110
106
110
118
123
126
129
134
135
129
118
107
101
98
104
115
128
128
118
106
108
119
136
147
143
130
117
112
117
124
126
122
117
121
125
125
120
113
109
111
118
125
129
127
123
121
120
120
114
104
102
112
128
135
132
128
129
133
133
124
121
119
114
109
116
133
144
135
114
96
99
112
124
127
126
123
111
104
109
114
116
117
115
120
123
126
119
113
113
116
119
120
115
108
102
107
118
129
126
113
103
112
125
135
133
128
127
128
125
120
120
123
127
126
124
123
124
119
113
107
109
112
113
113
113
113
115
116
101
102
107
115
118
120
121
128
130
125
113
100
100
110
116
111
101
97
105
119
130
131
123
116
118
124
126
124
123
125
127
123
116
113
118
126
126
116
108
109
117
127
130
126
121
121
123
129
133
134
113
118
121
121
119
114
120
131
141
132
112
97
99
115
128
126
116
107
108
119
131
139
137
133
128
126
123
120
119
124
129
127
119
108
107
120
131
136
128
119
121
133
139
136
127
122
130
140
141
134
125
131
133
126
124
121
122
126
127
119
111
111
119
126
128
123
116
120
128
130
124
120
117
119
125
131
135
135
133
128
128
126
121
115
115
121
130
134
126
116
109
116
125
130
126
118
112
114
121
125
118
120
121
121
122
124
124
118
109
101
105
119
129
130
126
122
122
127
132
129
117
103
98
103
114
127
136
137
136
129
119
111
110
117
129
137
133
122
110
105
104
108
113
120
126
120
107
102
113
130
118
116
115
114
114
122
126
127
119
111
111
116
124
128
130
134
133
128
120
114
111
111
113
119
127
135
137
133
125
121
115
109
105
108
116
127
129
124
120
123
130
129
123
118
117
119
120
124
133
141
126
126
125
123
120
121
127
132
135
133
127
121
119
121
128
134
131
117
101
98
107
116
122
126
133
141
142
131
119
114
116
120
117
109
101
98
102
114
128
140
147
144
132
120
111
107
112
124
133
134
123
125
126
126
123
120
118
122
130
139
138
130
121
116
119
127
124
114
101
99
106
116
120
119
122
123
119
114
110
114
118
119
121
124
118
112
107
112
121
128
130
126
124
123
120
109
96
100
112
122
110
114
115
113
112
114
118
122
127
130
131
130
126
121
117
116
118
122
124
123
119
116
120
123
121
113
107
109
122
131
128
117
113
118
128
127
123
121
122
121
114
109
115
125
130
122
110
105
111
120
109
109
111
112
108
112
124
137
134
124
116
126
136
141
129
111
106
113
127
131
124
116
111
113
110
106
105
115
126
136
132
122
113
108
110
119
128
134
130
118
110
109
116
121
119
118
121
127
130
129
114
112
115
117
118
121
130
139
134
117
106
113
133
144
134
116
106
112
122
124
121
115
108
103
97
97
106
117
122
121
121
121
119
111
107
113
126
133
124
112
109
117
123
118
102
95
103
121
134
134
125
121
115
116
121
128
131
126
119
114
112
114
119
121
119
120
128
136
137
128
120
124
129
127
122
118
118
121
118
110
108
112
116
112
105
103
108
116
120
123
128
129
125
115
102
95
100
111
121
124
127
121
112
111
123
133
131
120
115
118
130
135
128
113
104
109
128
144
146
132
125
128
136
142
136
125
118
112
108
106
106
109
110
110
105
103
107
117
126
131
129
122
118
118
119
122
118
115
115
115
116
118
120
120
124
124
122
117
116
120
126
130
127
115
105
102
111
125
134
131
126
124
124
124
119
114
111
109
110
113
113
110
108
113
119
122
124
124
121
117
113
112
116
123
126
124
119
120
126
133
111
117
123
126
123
117
114
117
122
123
119
116
117
117
115
113
113
118
120
117
117
120
123
122
120
120
122
124
127
129
124
111
104
110
125
135
131
117
104
101
108
114
123
131
132
121
110
113
129
146
121
118
114
115
118
119
119
122
126
129
129
126
121
117
116
120
124
127
119
107
106
120
135
142
139
132
126
124
124
125
126
123
110
105
114
131
138
123
104
99
106
116
124
130
135
131
119
114
120
130
123
119
113
111
115
122
121
118
117
121
126
127
120
113
110
113
122
129
129
119
115
120
133
139
137
128
120
111
106
108
122
134
128
112
109
124
142
140
120
102
104
116
120
116
112
119
126
128
122
115
105
109
115
123
125
122
113
107
109
117
122
116
109
105
108
115
121
127
128
122
116
111
109
114
119
122
122
115
111
112
121
134
139
131
118
115
122
131
130
122
120
122
119
109
101
107
123
135
132
116
90
95
115
132
136
124
115
110
112
118
119
117
116
118
123
123
121
119
119
120
114
104
96
98
107
117
125
129
130
127
121
120
127
131
123
109
105
121
143
152
140
120
106
109
118
126
129
130
131
127
104
104
113
119
120
119
115
113
113
116
117
125
132
135
130
124
121
118
116
115
114
117
115
114
109
110
117
126
128
128
123
120
122
125
125
119
116
125
144
154
139
112
96
108
129
139
133
123
126
134
126
124
120
114
111
108
104
105
110
117
125
131
131
128
122
122
123
120
112
106
112
125
134
132
122
113
113
117
121
128
132
132
130
126
127
130
129
125
125
128
126
121
117
118
120
122
121
123
125
126
122
120
118
118
118
112
105
106
115
124
128
126
120
113
115
122
127
123
112
102
104
115
125
125
120
115
112
112
112
116
120
121
117
114
118
125
129
124
114
105
106
116
126
125
116
113
121
130
128
116
111
111
111
113
113
110
108
116
124
129
126
121
113
109
110
117
129
138
133
120
113
116
117
115
111
113
117
118
111
100
95
96
101
101
101
107
116
122
120
112
107
112
118
119
114
113
123
133
132
124
111
120
120
110
101
101
109
116
118
115
113
113
113
108
107
113
126
138
138
130
127
128
127
119
111
111
119
121
114
104
101
108
116
110
103
104
110
118
118
115
116
119
120
117
114
111
114
119
125
128
117
125
120
110
103
105
113
115
108
102
104
112
119
120
116
116
116
116
115
117
124
132
130
123
114
114
119
120
120
120
127
132
129
117
107
109
117
120
113
111
119
127
127
120
114
106
99
100
112
122
121
115
108
104
106
114
117
117
112
109
110
117
127
131
130
124
115
105
106
112
121
124
123
121
119
121
123
123
121
121
126
125
120
114
109
111
117
119
121
124
129
131
127
119
113
108
103
107
116
124
123
116
112
115
119
119
119
117
117
112
109
112
120
124
123
121
117
112
110
110
110
113
118
121
127
125
117
108
107
111
116
116
119
126
125
119
112
111
115
117
109
100
103
119
135
139
134
130
128
126
117
119
121
120
119
117
120
125
123
116
108
110
115
120
118
119
119
121
112
103
99
103
115
123
124
118
109
107
115
124
127
121
124
129
126
116
107
110
120
118
104
91
98
116
132
137
132
126
124
120
116
114
109
105
107
114
120
126
129
128
128
132
137
133
126
119
118
114
111
104
101
105
117
122
120
120
123
133
141
142
133
123
119
113
103
92
94
112
132
148
149
135
119
104
97
95
101
107
114
120
120
115
108
106
113
117
116
116
120
126
132
135
134
133
132
126
119
113
111
113
118
124
126
125
124
129
138
145
141
132
125
121
117
112
106
100
101
107
123
147
159
151
128
107
101
104
107
111
117
125
120
126
130
128
125
118
112
112
113
114
113
109
107
113
125
136
137
131
123
121
131
137
134
125
122
125
130
132
128
123
117
115
115
122
135
137
131
121
119
129
135
134
127
127
131
129
122
119
124
128
124
129
131
127
124
121
122
118
117
118
121
122
117
109
109
124
136
135
126
117
116
123
129
133
129
125
116
109
113
121
123
119
115
121
128
130
130
129
132
135
133
132
135
138
134
128
125
130
134
135
132
126
115
114
121
131
129
116
105
112
128
142
138
120
108
111
120
125
123
114
107
109
116
126
132
128
116
103
104
117
129
136
134
128
120
112
109
113
119
125
130
129
129
125
120
118
125
130
132
132
134
125
114
111
116
126
125
115
106
107
114
120
119
117
121
130
131
127
121
114
115
118
117
115
116
120
123
124
125
125
127
134
137
137
132
122
108
98
96
101
115
124
120
113
111
111
113
115
117
122
125
119
113
108
104
106
114
124
132
132
124
111
102
104
119
136
145
137
121
107
109
118
127
125
118
116
125
135
137
128
116
109
115
120
123
117
108
102
106
117
129
135
131
117
109
108
112
118
123
123
111
107
108
114
112
107
105
114
125
133
135
129
120
109
106
112
123
129
123
108
98
101
113
127
131
131
125
120
119
114
106
106
112
118
119
113
110
114
123
128
129
129
127
122
116
117
123
128
127
122
117
112
110
115
119
116
106
99
104
112
116
109
105
111
123
127
120
112
107
103
108
113
119
117
112
112
121
133
133
126
125
133
134
124
114
113
120
124
121
120
121
122
119
111
111
118
128
132
129
127
117
121
120
123
127
130
126
122
117
110
103
98
108
126
144
144
131
118
112
106
107
107
115
123
126
122
118
117
117
116
117
118
111
103
102
113
128
132
126
119
121
129
128
114
96
90
105
130
144
141
122
136
139
131
121
120
126
128
123
111
105
107
118
126
125
122
120
121
122
118
109
105
109
118
128
131
129
128
131
134
131
118
103
101
109
123
127
122
114
111
120
129
130
117
103
101
116
131
140
136
124
140
143
128
104
97
109
124
127
114
108
110
114
108
103
109
122
127
125
117
110
107
106
109
116
127
135
141
146
147
137
118
108
111
116
117
110
99
93
95
105
114
118
122
127
132
134
129
123
116
123
136
135
125
113
114
128
137
131
115
104
104
112
117
120
123
126
122
115
112
120
126
121
108
99
101
109
119
128
133
129
121
116
116
115
112
108
109
112
111
106
103
109
123
133
134
129
125
122
120
118
123
125
123
125
129
137
143
139
124
109
107
118
129
132
124
115
110
111
114
129
136
132
112
94
86
90
98
108
113
115
121
127
129
125
120
122
131
140
133
118
105
105
118
132
135
133
135
142
144
106
107
109
113
111
103
107
117
129
132
125
115
108
108
105
105
109
115
123
123
117
114
117
121
120
116
113
112
109
111
116
123
129
128
123
120
122
127
126
121
111
109
113
123
133
136
134
130
125
131
102
101
105
106
104
101
99
104
117
130
130
116
102
89
88
98
113
126
131
123
113
104
109
122
140
147
138
123
109
109
117
124
119
110
106
111
117
113
104
101
108
122
134
139
135
125
112
100
92
98
113
122
124
121
123
126
130
127
122
121
125
123
116
107
105
112
121
124
121
119
119
121
121
119
119
121
116
105
90
85
96
109
118
119
117
115
117
114
110
108
108
120
131
140
136
123
109
102
104
108
132
137
132
120
117
125
135
140
137
131
125
123
117
109
105
112
121
123
115
106
109
123
136
133
116
100
100
107
109
100
94
102
117
127
127
122
121
124
121
115
107
105
106
116
122
123
118
117
124
134
131
123
112
107
110
118
123
127
132
131
124
110
100
99
105
112
118
122
117
108
104
113
129
138
132
121
121
132
140
135
125
122
118
114
113
118
125
128
123
113
109
105
103
105
109
111
108
107
118
134
114
103
105
118
127
124
114
109
112
116
111
103
101
114
125
126
118
113
115
121
122
119
113
112
117
124
131
130
125
122
128
134
133
120
112
114
126
133
134
126
118
114
114
119
123
122
116
111
115
121
116
110
121
132
133
119
108
105
111
116
110
108
116
127
130
124
111
108
115
126
129
123
113
106
108
118
125
122
112
107
112
126
135
131
116
111
122
143
154
140
113
97
101
120
135
136
131
124
117
112
124
127
126
121
115
110
113
120
122
117
113
114
119
122
113
107
106
113
125
130
124
115
114
122
128
130
124
117
111
110
114
120
126
126
114
103
107
126
141
132
108
90
98
118
131
129
120
113
108
108
111
112
107
103
101
106
116
122
124
123
119
113
112
110
108
105
105
112
124
128
121
111
109
120
135
138
126
116
113
121
125
123
118
114
112
108
105
102
109
115
117
114
116
121
124
121
113
108
107
107
101
100
103
107
105
107
111
121
125
121
110
100
101
110
116
114
107
106
112
118
122
119
115
116
120
126
124
122
121
124
125
118
109
109
121
128
125
110
103
113
127
132
124
112
109
114
118
121
116
109
117
114
115
120
122
123
123
128
128
116
94
88
99
119
127
122
114
113
123
127
125
127
128
127
123
118
117
123
129
127
122
114
108
112
126
137
139
125
111
109
117
126
120
106
95
97
111
122
124
120
120
117
117
125
133
137
135
133
127
116
103
102
113
128
130
123
123
135
147
142
127
118
121
127
124
115
113
125
140
141
131
117
111
116
126
135
132
121
105
97
106
120
127
121
108
98
96
105
118
125
116
116
116
118
124
127
124
117
110
110
116
124
131
129
124
122
127
139
145
135
120
109
113
123
122
116
115
125
139
141
129
115
109
117
130
137
127
107
94
96
109
120
127
127
123
109
93
87
100
120
124
114
102
101
113
127
128
117
104
105
120
132
134
124
121
124
130
126
118
109
107
112
119
124
129
133
131
125
120
116
115
113
111
113
119
124
119
108
101
105
113
117
116
116
117
112
100
97
107
120
122
105
91
97
116
140
146
137
123
117
121
123
119
111
116
130
136
124
101
90
100
113
120
122
129
138
139
122
104
99
114
129
129
115
104
99
105
110
115
115
116
116
116
115
114
111
111
124
132
133
110
107
107
113
118
127
129
130
130
128
121
112
102
96
104
118
128
123
108
97
95
103
111
115
116
116
113
108
104
107
120
134
140
131
115
101
99
107
115
118
120
126
130
127
118
106
100
113
131
133
123
126
125
117
108
103
105
112
119
122
119
115
113
113
109
104
106
115
125
127
119
113
117
122
119
105
98
103
115
120
117
115
122
130
129
117
107
106
112
117
121
130
141
144
129
104
86
90
109
123
130
125
120
113
106
103
110
114
116
115
115
126
140
144
130
109
97
108
129
147
142
128
121
122
119
107
98
104
118
125
119
111
107
112
118
120
125
128
127
120
120
130
141
141
122
98
87
93
109
121
116
114
115
114
113
116
123
125
117
109
106
116
136
141
130
115
111
118
128
129
124
114
110
112
109
106
104
107
116
123
126
123
118
111
109
114
127
137
140
133
130
132
132
121
103
95
100
112
123
126
116
116
114
113
119
124
127
125
117
110
111
116
119
114
108
116
130
139
129
109
99
107
120
124
118
117
120
122
118
116
118
124
131
126
111
102
105
116
126
132
131
127
126
121
120
120
122
125
125
128
116
112
102
106
121
133
129
120
115
116
124
127
120
111
110
123
142
143
128
108
108
127
140
137
127
126
131
129
118
109
108
120
132
126
112
101
99
105
109
110
111
114
124
136
145
145
135
126
123
124
101
102
108
122
137
139
128
117
110
110
117
122
121
116
114
120
131
133
128
121
124
134
140
135
130
127
124
115
108
103
104
106
109
108
112
114
117
117
112
107
108
115
123
127
127
121
117
119
126
131
103
108
122
134
139
133
123
118
117
119
121
125
123
113
101
99
111
123
129
124
115
117
125
133
132
126
110
100
106
114
114
104
96
102
115
126
126
121
120
121
123
123
123
120
114
106
101
112
129
140
123
127
126
124
123
121
119
121
126
132
137
140
133
119
105
100
109
121
124
116
111
116
127
132
129
116
103
105
122
137
138
124
109
106
114
121
121
116
115
120
123
127
126
126
127
122
121
126
132
135
131
134
130
125
122
120
116
115
116
120
127
127
123
119
118
117
119
117
114
113
116
124
130
126
118
114
115
124
130
133
130
123
114
111
116
120
119
111
104
108
123
133
128
113
105
115
135
148
145
129
114
124
134
138
133
121
111
107
112
118
121
118
110
105
107
114
117
113
106
103
104
109
114
116
119
120
125
127
122
112
104
105
116
129
131
126
116
108
102
108
120
132
124
106
98
107
124
135
132
114
103
112
124
128
120
115
114
121
129
130
128
122
118
115
117
118
117
116
111
108
105
106
114
119
121
117
117
117
119
115
110
111
120
130
126
115
106
108
116
119
117
119
121
124
125
121
114
109
109
115
115
120
121
116
108
110
120
136
137
127
116
114
119
125
125
125
125
121
120
122
126
135
137
133
122
113
112
118
127
131
131
124
117
110
103
99
99
107
116
122
122
119
120
124
127
123
117
114
121
132
126
125
123
123
121
116
118
121
123
122
117
115
113
112
114
122
129
127
118
110
114
125
135
135
126
120
116
117
122
129
130
124
113
107
108
113
110
105
108
115
124
120
112
102
101
109
119
126
130
128
122
121
122
127
128
118
109
108
119
131
137
134
128
123
124
130
134
128
114
102
98
101
107
113
117
118
113
102
98
106
119
123
120
115
119
125
127
121
114
112
114
117
113
108
108
112
119
120
116
115
123
128
128
125
121
116
112
113
121
130
137
139
138
134
132
128
125
120
115
115
121
122
116
104
101
110
117
115
106
104
112
121
119
107
97
99
108
117
117
111
111
115
123
131
133
131
126
120
118
124
122
130
129
122
118
117
115
117
115
119
125
132
131
125
115
111
112
111
111
113
124
135
130
118
110
115
123
128
121
119
124
134
133
117
98
90
96
107
110
111
114
118
125
129
133
132
129
128
130
136
108
106
109
112
113
109
108
110
112
117
125
129
128
119
111
111
115
116
109
103
100
105
114
122
124
121
119
113
112
122
138
153
153
140
124
119
118
122
122
125
129
129
126
121
119
117
116
118
126
132
104
96
97
103
103
98
96
101
112
117
121
122
124
122
118
114
114
114
113
111
106
104
110
118
122
123
120
114
114
122
131
136
133
128
124
123
128
130
133
135
134
132
125
116
110
103
101
109
127
140
107
107
113
118
115
110
108
113
115
112
109
113
122
123
118
105
97
96
103
111
119
125
123
118
115
120
124
126
124
124
122
122
125
124
123
122
120
120
122
120
113
103
99
105
111
115
116
121
132
142
109
118
129
130
124
118
122
129
126
107
93
99
115
122
121
113
110
107
107
110
116
123
122
119
115
118
124
130
130
128
124
121
122
124
121
114
110
113
118
118
111
104
105
108
108
111
116
122
127
131
114
122
125
124
120
116
119
129
131
120
106
104
117
129
132
128
122
115
110
109
109
112
113
113
112
114
121
131
139
141
134
121
114
105
98
96
100
110
120
128
133
133
128
116
103
96
102
113
124
129
128
127
123
119
117
118
116
120
125
131
130
123
120
123
125
120
107
94
89
97
111
125
128
123
116
113
116
128
143
149
147
134
117
105
101
105
107
107
109
120
128
128
122
113
110
114
115
119
124
130
126
128
124
121
121
124
121
116
114
114
115
111
103
103
110
120
121
114
107
109
121
138
143
136
123
114
112
117
127
139
140
131
117
112
121
132
132
122
114
118
125
126
121
116
119
124
122
120
123
126
122
118
114
116
123
131
126
117
107
105
108
107
97
92
104
129
147
149
136
122
118
121
126
129
130
126
121
117
122
129
128
120
109
109
119
131
141
142
140
139
138
135
130
127
128
129
125
119
117
121
122
109
100
110
124
133
125
112
108
116
126
119
103
97
108
131
141
136
121
110
105
104
106
112
120
127
131
128
126
126
124
119
112
109
110
115
125
133
134
129
121
115
117
123
130
134
131
124
117
119
123
111
105
107
113
117
113
110
114
125
127
115
99
99
118
136
137
122
109
107
113
118
115
109
109
117
125
128
124
124
123
126
123
119
116
115
113
108
101
97
103
111
114
113
113
117
117
118
122
124
118
123
119
110
98
96
103
113
119
122
118
110
102
104
117
133
137
133
123
121
128
134
131
123
113
111
117
120
120
122
123
126
126
122
119
115
111
104
100
109
127
139
135
116
100
97
106
118
128
131
118
118
119
113
106
103
113
119
122
122
121
126
125
117
109
111
119
123
124
122
124
126
128
125
119
114
117
117
120
120
116
113
117
121
121
117
115
119
122
126
128
131
128
122
116
117
125
131
134
131
119
126
135
140
133
123
114
115
116
113
105
98
102
112
118
118
122
132
136
122
104
96
104
117
120
120
120
119
111
100
102
117
131
130
122
120
122
124
119
115
114
119
122
118
110
99
92
95
107
125
113
124
136
143
145
140
131
125
113
102
98
97
108
119
129
129
126
130
131
122
108
104
115
124
123
113
108
116
118
111
103
110
124
127
123
121
123
128
124
117
115
120
123
117
111
106
108
114
123
132
114
122
127
129
130
131
131
123
110
102
102
115
127
125
118
112
116
124
129
128
117
103
99
102
105
105
105
109
119
128
130
126
121
119
119
121
126
129
128
121
118
117
118
115
111
111
116
118
124
132
117
121
119
112
107
110
115
113
108
103
114
129
136
126
115
111
115
120
119
114
109
105
103
104
108
110
106
100
108
123
131
125
116
115
119
123
126
127
120
114
112
116
122
127
130
129
125
120
121
126
112
118
117
111
111
115
120
117
109
105
110
123
130
130
121
118
114
110
108
112
121
128
127
120
114
111
106
100
104
115
119
112
107
112
126
136
139
129
118
108
106
111
118
130
139
142
142
138
135
132
107
114
112
110
115
126
133
132
120
108
107
115
125
125
119
110
104
104
109
119
130
135
130
117
111
109
109
111
115
115
113
110
112
119
130
140
141
133
127
119
113
111
112
120
131
139
141
140
138
134
108
105
102
103
110
120
122
120
118
118
121
117
113
108
102
99
101
107
110
108
107
108
113
117
119
119
116
113
114
112
112
111
115
119
122
124
122
121
123
126
126
126
126
128
135
136
128
120
118
122
107
101
102
112
124
124
113
101
98
108
117
114
108
102
102
106
110
108
107
103
101
102
108
118
131
133
123
112
97
95
101
109
110
108
108
113
114
113
112
117
123
134
141
143
140
133
123
118
117
121
112
115
120
127
136
137
126
108
98
99
106
110
111
116
123
124
116
107
104
111
121
123
121
119
124
130
128
111
93
85
97
114
124
122
117
118
125
128
124
122
120
123
128
132
128
124
127
135
138
129
127
128
124
117
117
123
127
123
114
109
108
109
110
109
108
109
108
103
99
99
107
121
130
135
129
122
117
112
105
100
108
124
135
133
122
116
124
132
134
129
118
116
113
116
120
126
132
137
135
118
128
126
115
105
106
115
120
119
113
110
110
106
100
92
92
98
106
111
105
93
85
97
120
139
137
118
104
105
110
117
125
131
131
125
115
113
118
123
122
117
114
115
119
120
122
125
128
124
113
104
127
124
123
125
126
121
114
110
113
112
111
106
103
104
110
113
118
127
127
120
108
101
104
111
115
114
113
113
112
115
124
136
142
136
127
123
126
127
122
112
110
113
121
124
121
117
118
120
120
117
140
138
137
138
133
122
111
111
115
119
114
114
119
123
120
117
120
130
138
138
130
124
117
109
106
113
123
129
120
109
110
124
143
148
138
127
126
132
132
118
103
97
110
122
124
117
113
121
130
131
140
139
135
130
123
118
113
111
112
110
111
115
122
123
123
120
124
132
137
132
127
127
130
126
122
117
117
117
111
101
98
106
123
133
129
119
113
116
126
121
108
101
113
131
134
122
108
110
122
131
113
123
122
116
107
103
103
108
112
116
119
121
124
128
127
129
127
129
129
126
122
122
123
125
125
120
111
103
102
106
109
109
113
121
126
123
112
108
115
129
133
128
124
125
129
125
116
114
121
122
113
122
122
115
102
95
97
107
115
121
124
127
132
131
127
118
111
114
120
123
120
115
112
112
115
119
120
121
120
119
116
116
113
118
126
126
117
109
116
132
142
132
113
102
106
117
124
127
122
119
130
124
118
116
119
121
122
123
119
108
99
103
119
131
127
112
104
113
124
125
114
107
108
111
112
110
116
126
130
122
114
108
108
110
115
117
114
108
111
117
125
124
106
91
90
97
105
111
114
118
127
113
104
113
131
139
136
130
127
116
103
98
111
128
134
123
114
116
125
126
119
115
122
124
114
97
92
106
122
125
122
116
109
110
113
118
120
117
112
114
123
126
122
108
101
99
102
101
108
117
122
117
115
118
124
125
118
114
118
122
124
121
120
123
123
119
115
117
122
124
124
128
133
133
117
98
92
103
121
133
134
128
120
116
116
119
124
122
123
126
129
127
124
122
123
125
119
113
113
117
121
116
109
106
112
121
118
106
100
107
123
134
129
113
102
105
113
116
120
121
123
125
120
117
115
116
116
116
116
119
121
123
120
117
116
118
120
121
121
118
112
108
111
121
132
131
121
116
123
131
108
94
82
86
106
128
135
123
106
103
111
122
121
109
103
110
120
124
122
123
122
116
103
95
102
119
126
116
104
102
113
122
123
114
109
114
123
127
121
107
95
93
101
114
123
125
121
121
129
132
108
105
100
103
109
117
123
126
122
117
111
108
108
106
109
114
123
124
119
112
109
108
108
100
98
101
108
111
112
114
124
132
131
119
112
111
120
128
124
110
101
100
107
112
118
121
122
128
131
127
120
125
125
119
110
105
107
114
119
119
113
108
105
109
112
113
111
109
107
107
110
119
126
122
106
90
95
110
126
128
121
122
129
132
127
117
116
122
126
122
121
129
136
134
124
115
113
123
131
133
118
115
115
113
110
111
112
115
116
115
113
111
110
113
116
114
112
109
111
119
123
125
125
122
113
102
100
112
124
125
116
110
118
125
127
121
123
131
136
133
134
145
153
147
125
110
109
121
132
135
109
111
109
107
105
107
113
117
118
116
112
113
113
112
110
113
118
122
124
120
115
109
109
114
119
122
119
117
119
123
123
120
118
117
115
115
123
135
144
140
132
129
126
123
121
119
122
125
130
131
112
120
117
112
106
104
107
114
118
116
114
117
118
115
111
111
116
120
112
102
102
108
120
123
126
131
132
130
128
127
130
134
137
132
124
116
119
126
130
125
114
107
108
119
129
132
129
122
123
130
113
115
115
119
124
125
119
117
118
118
120
125
127
131
133
133
127
110
92
90
107
129
141
132
123
125
136
141
136
130
132
139
144
139
132
127
127
122
111
101
100
110
124
137
142
136
124
117
120
130
102
102
111
125
137
137
128
120
118
117
116
120
122
127
133
137
133
118
102
98
108
122
128
121
117
120
126
129
128
124
119
116
115
114
118
127
131
128
117
110
111
120
126
129
127
126
124
125
126
123
109
112
120
122
125
123
122
120
119
120
122
125
120
110
101
103
115
126
126
117
106
101
105
111
115
111
101
100
110
114
107
100
100
109
117
118
120
127
132
131
120
114
113
116
119
119
121
127
128
119
120
125
122
117
112
111
114
118
122
127
131
130
122
110
98
95
105
117
125
125
121
115
112
109
104
99
93
99
111
116
115
113
118
127
127
115
106
111
124
127
120
114
116
120
119
116
119
130
136
126
111
117
121
122
121
119
114
114
115
117
118
120
122
121
120
118
114
113
113
122
131
133
122
108
100
106
119
130
130
124
116
115
124
130
131
121
106
101
106
122
133
136
126
112
102
107
128
148
153
142
105
113
122
126
124
120
116
117
116
118
121
126
125
121
120
123
125
124
116
115
116
118
115
113
112
116
123
126
120
110
102
105
117
132
138
131
117
103
104
119
133
136
121
105
100
112
129
137
135
127
113
122
121
111
98
101
116
130
133
130
127
126
124
121
119
121
127
129
124
118
114
116
125
132
128
116
106
101
98
97
95
102
114
127
132
127
117
112
108
108
116
123
124
120
117
118
118
115
111
107
116
124
119
107
97
105
124
140
135
120
106
103
106
114
119
122
125
122
122
125
131
138
143
137
126
114
110
113
116
117
112
107
106
108
112
117
117
114
106
108
119
131
133
125
117
117
118
123
120
117
110
114
120
127
131
130
127
126
120
112
105
105
108
108
111
118
124
123
122
125
132
138
135
125
117
115
119
125
130
132
129
118
108
108
118
129
128
120
114
122
134
138
131
118
115
121
127
127
121
121
110
110
119
130
137
129
115
107
108
115
123
129
131
127
124
126
127
126
125
122
121
118
115
111
114
119
116
109
107
113
122
128
128
127
129
130
128
128
130
133
136
134
131
131
133
134
124
111
105
115
121
122
118
118
120
120
116
110
106
111
116
123
126
126
124
122
118
112
112
119
124
129
122
114
112
118
120
113
107
112
120
127
126
119
113
108
108
112
118
121
123
124
131
140
142
135
122
114
115
123
124
120
112
109
116
127
130
125
119
116
120
124
122
115
110
111
111
105
100
107
121
131
130
119
115
119
125
129
132
134
132
130
126
121
116
109
102
99
106
117
123
122
120
119
122
130
133
133
134
133
112
100
100
111
121
125
122
123
128
137
143
141
131
119
113
115
123
125
118
108
103
105
114
121
123
123
120
119
123
132
137
143
145
142
137
128
116
112
116
125
125
119
112
113
120
132
135
134
127
128
111
104
109
118
119
113
107
112
126
135
135
127
118
110
109
114
123
132
135
129
119
110
113
117
123
123
121
115
115
122
130
134
131
123
115
114
116
122
126
128
122
116
113
119
129
134
131
123
121
125
127
128
126
119
114
113
120
130
135
129
118
113
112
111
111
112
114
119
125
131
138
140
130
117
112
118
126
131
130
130
130
129
120
106
99
103
112
124
136
140
136
124
113
110
119
124
120
112
113
121
129
130
125
115
109
115
133
148
140
115
96
98
110
118
119
121
127
129
128
131
137
141
132
118
109
116
128
133
133
129
126
124
121
119
118
118
119
125
135
145
145
136
122
112
106
110
112
111
111
120
129
122
115
111
110
117
128
138
130
107
89
89
105
117
122
124
131
139
142
140
135
129
124
120
116
116
120
122
121
118
115
113
119
127
131
133
131
127
124
123
125
129
132
126
117
111
114
119
123
127
133
122
112
109
112
118
121
125
126
122
117
115
117
118
115
110
110
115
125
131
131
129
126
122
118
114
109
110
116
118
117
117
117
119
124
130
131
125
116
109
109
118
127
128
126
124
122
122
123
123
133
123
110
109
112
119
122
119
121
127
132
131
123
116
109
110
111
114
116
120
120
121
124
123
119
112
107
106
111
119
129
131
118
109
107
114
123
123
112
106
111
119
125
122
121
124
122
118
114
117
128
118
109
113
123
128
126
119
116
117
118
114
107
107
115
126
130
128
123
121
124
125
120
116
113
114
118
124
126
130
128
125
117
107
107
112
123
124
113
107
111
120
125
128
131
134
127
112
102
111
125
115
109
118
131
135
126
118
119
125
122
108
95
101
118
132
129
116
111
117
128
129
118
106
105
116
134
146
141
126
109
99
98
104
109
116
125
130
127
122
119
122
129
137
146
146
133
116
105
110
116
111
111
119
125
126
117
113
121
133
134
123
107
103
115
125
124
114
108
113
123
124
115
104
103
118
132
135
120
104
94
95
100
105
110
116
123
128
130
134
136
136
132
128
126
127
126
125
122
114
106
115
121
120
116
115
115
114
109
112
118
124
120
113
113
114
120
124
124
125
127
126
117
109
104
111
120
122
116
111
116
128
134
127
118
114
115
116
118
122
128
133
127
114
102
100
110
126
133
125
119
124
122
113
107
113
122
119
106
95
100
120
129
124
113
109
114
118
120
123
130
135
128
116
107
108
119
130
135
136
134
133
131
126
120
116
119
124
123
121
119
122
124
122
109
103
108
120
132
131
124
130
136
136
130
125
125
132
135
128
117
108
110
113
113
110
116
132
140
131
111
104
110
120
123
122
121
118
107
95
93
106
120
122
118
116
119
118
117
114
116
126
138
138
128
109
97
97
111
126
118
120
123
127
126
122
123
123
126
127
124
119
115
112
106
102
106
119
133
135
127
117
119
122
121
120
131
149
147
122
95
97
120
141
139
124
115
113
112
109
112
121
131
137
139
137
131
125
122
126
108
104
104
108
110
116
118
117
116
118
122
125
129
125
116
109
108
115
127
137
131
116
103
100
103
106
113
124
133
130
125
125
134
134
126
115
114
122
123
113
104
102
108
119
131
136
131
124
122
127
106
103
104
110
115
118
117
117
117
118
120
123
128
127
128
126
116
106
106
111
118
117
113
113
114
106
93
84
95
119
137
141
134
124
120
117
125
136
142
135
124
116
118
120
121
120
115
110
109
115
113
117
119
122
123
118
115
107
108
112
116
116
114
114
118
120
113
102
100
108
120
129
130
129
127
121
108
96
100
114
123
119
113
115
126
135
137
132
123
124
130
136
132
124
117
117
123
123
119
114
122
123
116
109
112
117
114
105
98
97
107
113
113
110
109
110
113
116
120
125
127
120
110
109
119
136
144
141
131
118
109
101
105
114
125
131
123
110
103
106
118
128
124
114
104
106
114
119
119
116
122
113
100
95
109
124
126
113
99
98
110
119
119
111
110
111
113
117
117
112
108
102
97
98
110
131
143
144
129
109
96
98
110
120
121
116
107
106
113
122
128
127
120
112
107
104
103
108
116
121
113
104
95
103
124
136
128
113
103
108
118
120
117
114
113
115
112
104
98
97
103
106
105
105
109
113
119
119
112
106
102
108
114
120
122
120
118
117
123
128
129
126
127
127
123
120
125
138
149
146
111
108
108
115
126
129
124
113
109
110
111
108
109
117
128
130
119
108
104
107
111
108
104
103
112
126
136
136
128
121
124
130
130
119
113
113
120
126
125
123
118
120
126
129
125
122
128
146
155
142
121
121
120
118
116
118
121
119
112
107
104
104
107
117
128
128
120
112
111
109
106
102
106
119
134
142
146
141
129
122
125
132
132
116
99
94
107
122
126
121
115
115
121
125
125
127
133
138
131
109
123
126
126
121
118
117
115
110
105
104
106
107
110
115
118
118
118
115
112
108
106
113
129
143
141
123
106
102
107
113
120
120
119
115
108
104
107
112
115
115
113
115
116
121
127
141
154
152
129
99
124
124
125
123
122
116
109
108
107
111
110
110
110
112
115
117
118
120
121
120
118
124
132
130
120
105
97
103
115
125
133
135
135
133
128
122
115
109
104
105
108
110
110
109
112
122
138
143
128
113
126
122
115
119
122
122
121
121
120
115
111
111
111
109
106
108
116
122
122
114
109
115
118
112
106
111
123
134
135
129
131
137
143
138
126
113
108
110
112
112
105
104
111
116
113
109
109
115
126
130
125
119
114
120
131
133
127
120
109
106
104
111
116
119
117
117
120
122
115
102
97
105
113
112
106
111
123
131
128
119
110
109
117
121
118
111
110
113
125
127
121
117
124
134
134
118
104
106
125
139
111
117
125
130
132
124
115
108
107
110
119
127
130
128
127
126
123
119
114
109
113
121
123
118
110
108
110
116
122
121
112
105
106
115
122
121
115
114
125
135
136
129
128
134
136
127
119
120
128
134
112
124
132
128
120
113
108
108
111
118
128
136
134
127
116
109
110
112
114
115
121
125
125
121
114
115
122
130
132
128
122
125
127
128
125
117
108
108
117
129
131
124
119
120
125
127
130
131
130
129
119
123
118
115
115
117
118
117
112
107
106
114
123
128
125
113
110
112
113
114
113
112
112
114
114
118
127
134
129
119
118
126
132
126
115
108
108
110
115
121
123
121
115
113
121
127
126
120
119
125
112
103
98
109
121
125
122
123
123
119
109
101
110
130
144
135
117
107
108
113
118
120
121
119
113
109
112
114
111
106
113
121
123
115
110
111
120
127
123
123
124
125
115
107
114
126
127
118
110
111
116
110
110
115
119
118
114
119
132
140
130
115
110
119
133
131
116
103
106
116
126
132
130
122
115
112
110
108
104
103
111
120
122
115
108
112
122
133
137
130
125
117
110
109
123
138
143
132
117
110
122
127
125
119
114
112
109
108
114
121
124
122
116
111
113
112
107
104
108
123
132
130
117
110
114
122
125
119
105
102
110
118
122
119
113
113
122
136
141
135
117
104
101
111
128
137
134
126
125
128
116
124
121
117
112
110
107
103
101
103
111
121
125
122
116
110
107
107
118
133
137
130
110
100
106
119
125
118
111
111
115
119
122
120
121
123
130
137
136
128
115
103
103
109
118
118
114
111
114
124
118
120
115
110
107
104
104
109
118
118
120
123
129
129
125
120
117
118
121
123
129
132
127
118
106
105
108
113
120
123
128
128
122
117
113
115
126
135
136
126
116
109
107
110
118
124
127
124
118
118
110
114
111
108
107
107
108
114
121
125
124
123
122
123
127
134
131
118
107
101
114
133
142
126
105
91
102
120
133
132
125
123
124
122
114
110
121
133
137
133
125
124
124
120
117
120
129
136
135
130
101
110
116
119
125
128
126
122
122
122
120
112
106
109
126
139
136
117
96
91
103
119
126
116
104
102
117
130
136
128
117
116
120
122
116
109
113
125
131
131
128
130
133
124
114
110
120
134
140
133
113
119
122
125
126
125
122
123
121
120
116
111
107
109
115
125
125
118
108
101
101
104
106
113
122
128
132
128
126
125
122
118
116
115
112
110
114
123
126
122
116
113
115
118
118
122
129
133
128
123
128
126
119
115
108
103
104
114
119
119
115
118
121
121
116
109
107
108
108
110
113
118
120
128
134
137
130
119
118
123
126
122
117
114
119
125
131
135
130
121
112
108
108
112
117
119
118
117
118
126
128
124
117
117
115
114
113
118
121
119
116
116
120
123
122
117
107
97
97
109
126
139
141
129
120
116
113
116
116
123
128
129
126
121
122
127
133
134
125
120
121
126
125
117
108
101
103
115
127
140
123
123
124
123
121
120
121
122
122
118
113
109
109
116
125
129
122
106
96
100
109
118
113
105
99
99
107
117
126
130
129
125
126
123
117
114
118
119
118
113
119
125
127
121
113
113
122
134
139
139
122
128
128
120
109
107
113
118
119
119
120
120
117
115
118
122
127
123
117
105
98
90
90
99
104
106
108
118
128
127
116
113
122
129
124
112
109
118
127
119
107
106
116
125
125
126
130
135
133
125
112
119
121
118
112
111
113
116
119
122
126
126
120
110
101
106
115
121
123
121
114
106
105
111
116
118
116
115
113
107
100
104
124
138
134
116
112
127
137
126
109
108
120
128
121
107
103
111
121
123
95
96
107
119
122
120
119
118
119
117
114
114
115
110
104
105
107
112
117
121
122
117
110
106
115
124
128
121
111
106
109
117
127
132
130
126
125
125
129
127
122
118
122
123
116
103
99
107
117
125
101
98
106
115
118
118
120
122
119
114
112
115
120
120
116
116
120
123
124
122
120
116
108
103
104
111
119
120
117
115
118
119
119
125
128
130
127
123
121
124
127
123
116
113
116
119
117
112
110
117
115
121
120
113
108
114
122
122
117
112
114
117
121
119
117
117
123
125
123
120
118
118
121
118
111
105
104
109
114
116
111
105
109
119
126
131
126
119
113
116
120
123
118
114
115
122
127
127
121
115
114
124
124
122
119
121
122
118
107
102
103
106
107
109
110
111
110
108
109
112
117
124
127
123
115
110
107
112
118
120
115
108
105
110
121
130
128
117
105
105
116
128
128
117
115
125
139
143
133
118
104
104
112
124
130
128
120
110
104
102
104
112
116
118
114
112
111
108
111
119
127
126
118
107
105
111
117
121
124
127
126
120
115
113
120
130
131
123
113
110
121
129
131
129
131
139
142
132
116
113
107
101
106
117
123
124
120
113
107
109
116
124
125
121
117
114
114
116
120
124
127
126
115
108
109
115
117
112
109
112
117
120
119
122
126
129
128
127
125
121
120
124
131
143
148
142
127
113
108
115
115
118
108
104
109
117
121
116
108
106
109
109
101
95
95
107
115
118
119
119
125
128
127
126
123
118
108
98
104
115
121
119
117
122
134
138
130
126
121
120
118
119
122
132
133
127
123
129
136
134
124
119
106
99
105
116
122
121
117
115
112
106
97
91
97
111
119
120
117
118
126
131
133
129
121
113
106
106
119
131
131
117
109
122
139
142
128
113
115
126
131
121
109
100
100
112
128
145
151
137
127
115
108
111
119
125
125
127
134
137
133
125
121
118
121
121
120
117
118
122
128
131
128
120
115
115
118
126
131
130
116
105
109
124
138
132
114
103
115
132
134
119
100
93
99
114
127
128
125
121
127
122
120
123
131
134
128
126
130
134
132
127
120
118
120
119
117
119
122
124
127
124
117
114
114
119
125
129
128
123
113
108
112
120
126
121
116
111
116
122
117
105
100
107
126
135
129
115
103
103
129
130
123
116
118
124
128
127
121
119
122
123
117
116
119
125
132
132
125
122
124
125
118
109
106
112
117
119
121
125
128
126
116
106
108
116
117
121
127
136
136
128
117
117
130
137
129
112
98
101
128
121
114
105
103
114
126
130
124
116
117
125
128
125
121
125
132
135
127
119
120
125
121
111
105
109
115
118
120
125
130
130
122
115
114
117
117
116
119
130
139
137
127
121
121
126
125
115
107
108
117
107
106
107
112
118
128
134
130
117
110
116
125
125
116
112
118
126
129
131
130
130
129
129
125
123
126
125
121
115
114
119
130
139
139
132
124
114
102
97
101
112
123
124
121
120
120
121
118
117
110
104
105
109
115
121
126
129
127
122
117
116
120
117
112
112
117
128
138
140
135
131
133
137
137
134
129
128
120
112
107
116
134
143
139
128
120
117
112
101
102
113
125
128
121
116
113
114
114
115
111
107
108
111
112
109
109
111
117
125
129
126
119
114
111
114
120
125
129
124
112
106
111
121
126
126
124
122
118
114
120
131
139
134
119
110
111
117
115
112
115
119
121
120
123
125
122
112
104
110
125
125
123
123
122
115
110
108
112
116
119
119
119
118
119
122
120
114
112
112
113
114
115
109
108
108
113
119
119
117
127
143
150
142
125
111
107
105
98
96
102
112
116
123
137
147
141
119
104
117
134
133
127
127
131
129
122
114
110
112
113
113
116
118
123
125
118
111
108
117
131
140
134
115
103
103
114
120
118
111
107
115
129
137
135
125
115
106
101
104
113
122
127
131
136
137
131
117
109
116
116
114
114
118
127
129
123
116
112
119
126
127
121
113
110
112
114
113
115
116
123
128
122
113
105
111
120
123
114
98
88
90
104
118
126
126
122
121
123
130
133
129
124
117
113
111
111
115
114
110
98
104
112
118
121
123
124
119
114
117
124
129
125
111
102
102
112
118
119
112
109
108
108
107
109
117
126
128
119
109
104
108
116
118
120
121
122
123
124
122
115
107
106
111
111
113
117
125
131
124
113
121
123
118
111
114
121
118
106
98
104
120
127
121
113
112
115
115
111
110
117
124
124
119
115
120
130
135
133
127
122
121
119
116
114
115
122
124
125
119
114
115
124
124
119
107
109
122
137
143
121
122
124
124
121
121
125
132
138
134
125
115
112
114
114
109
104
108
113
118
115
112
113
112
114
115
121
127
128
125
121
116
112
109
111
117
121
123
126
130
129
126
122
116
112
118
128
137
135
126
126
116
109
107
107
108
113
117
121
125
125
121
113
111
107
102
100
103
110
116
115
112
115
121
122
124
135
149
145
124
103
98
110
118
121
118
118
118
112
108
114
123
123
116
112
119
132
139
135
126
118
112
106
107
102
105
109
115
122
128
125
115
111
113
120
120
112
106
111
118
116
112
113
122
132
131
132
136
134
119
107
105
111
113
107
100
102
113
113
105
102
108
118
123
125
127
127
128
128
127
107
106
112
120
124
121
120
127
140
142
125
99
90
104
128
138
122
101
94
103
113
114
115
121
128
127
121
115
120
121
122
118
113
108
99
93
99
116
130
135
131
126
123
121
120
119
122
125
120
115
113
109
111
119
123
121
120
126
137
138
121
94
80
90
114
126
117
95
84
91
107
115
115
112
111
112
110
110
116
124
126
120
112
111
113
116
117
118
125
138
151
154
139
117
103
105
121
131
129
116
126
118
106
98
99
107
115
115
114
113
109
103
99
102
115
125
121
114
108
109
112
105
97
94
101
115
128
132
127
122
120
121
123
123
122
121
121
115
112
116
130
143
140
122
104
101
112
125
130
129
128
118
101
90
96
111
119
114
107
104
110
118
124
128
134
136
131
124
121
123
122
111
100
93
102
124
142
146
134
119
111
113
124
127
120
111
106
109
114
115
118
122
127
125
113
101
100
109
123
129
115
108
98
96
108
120
122
116
117
121
126
126
123
122
127
128
121
114
109
113
120
121
116
108
106
107
116
125
129
122
112
107
109
113
113
106
105
110
118
121
117
114
116
123
121
115
114
119
128
129
109
106
102
104
109
116
120
122
127
131
127
117
108
109
115
119
118
114
112
111
109
111
112
114
110
107
112
123
130
130
123
116
111
103
101
102
106
111
119
120
115
111
114
125
125
124
119
120
126
129
117
115
115
110
109
111
118
125
125
117
110
105
109
122
130
129
122
122
122
118
109
102
104
114
123
126
131
135
132
126
119
119
114
106
93
89
98
109
118
119
112
106
110
121
128
129
128
123
122
119
119
121
124
119
111
108
110
113
115
115
112
114
125
139
145
137
122
114
114
120
121
122
123
126
127
121
120
125
128
123
116
109
109
108
105
102
101
107
113
114
111
108
107
113
124
139
148
143
124
109
107
111
114
118
113
104
93
95
105
114
120
122
126
132
130
122
110
103
109
122
134
139
134
125
113
106
105
110
118
121
121
116
111
112
119
121
114
107
105
113
115
112
105
103
108
120
129
125
112
105
105
96
91
98
105
103
99
99
105
113
115
120
120
118
112
105
102
105
109
113
118
122
120
111
107
112
117
114
111
111
120
126
124
114
110
111
112
109
109
114
115
111
107
108
111
105
97
93
102
121
108
96
90
99
111
118
121
119
118
114
115
119
123
120
115
109
109
109
108
102
98
104
114
116
119
125
124
123
121
120
123
122
116
111
108
110
116
122
126
122
109
102
107
118
124
113
101
101
117
136
110
102
109
122
133
137
132
125
119
116
119
126
123
117
111
110
111
112
109
104
105
112
118
120
116
112
116
123
135
138
130
120
113
115
117
118
122
126
127
122
108
101
109
120
123
115
111
118
123
128
113
114
120
127
134
134
129
117
110
114
120
123
117
106
104
109
113
114
109
106
115
122
122
113
103
103
114
126
128
123
119
123
131
132
125
118
115
116
118
116
113
114
117
118
119
116
117
120
119
115
117
122
117
115
117
119
119
115
113
113
116
115
113
117
122
127
126
118
109
107
115
122
124
118
115
122
131
131
116
101
104
121
135
137
131
127
127
126
120
117
116
118
115
114
120
131
137
130
121
112
110
113
114
116
118
114
110
111
119
123
118
109
108
117
133
136
130
122
119
117
118
123
122
121
126
135
139
129
112
99
104
116
120
122
126
132
135
129
117
114
116
119
112
105
112
132
143
139
127
112
107
105
110
115
115
106
100
106
122
132
121
103
91
96
113
124
126
121
122
128
127
123
113
113
122
133
135
121
103
96
103
114
117
114
112
115
121
122
116
114
116
116
110
106
109
120
129
125
115
106
113
119
121
116
106
98
97
105
117
123
118
105
93
96
111
119
116
106
108
119
128
125
114
110
118
129
130
117
102
96
104
116
123
120
114
111
114
124
130
127
120
114
112
111
117
120
116
108
103
105
128
135
132
123
113
102
100
107
115
116
113
110
114
120
124
122
114
103
102
114
126
127
123
121
125
128
126
120
116
120
120
119
122
125
125
119
115
122
133
141
137
128
120
116
118
119
116
112
112
115
134
126
119
111
109
104
105
110
118
121
121
121
123
121
117
114
116
120
122
119
120
127
134
135
134
127
123
118
120
123
121
118
120
123
122
117
113
120
130
142
146
138
129
122
119
122
129
128
129
128
123
117
108
104
105
107
108
113
120
125
125
123
120
117
117
123
129
131
125
116
117
124
133
132
126
124
124
122
120
115
113
116
122
122
118
112
112
119
128
133
129
126
120
117
118
123
129
131
129
124
116
122
122
123
126
124
117
113
115
120
122
119
114
115
125
137
136
124
111
106
110
119
123
118
118
123
129
130
125
117
113
114
118
118
112
107
109
118
123
121
116
115
116
117
114
112
116
119
119
114
122
125
134
138
138
128
119
113
116
118
118
118
118
122
126
133
132
123
112
108
109
110
113
115
120
126
124
119
118
118
118
114
106
101
100
102
105
110
113
116
117
120
121
118
114
112
115
115
112
109
126
123
118
118
119
118
116
117
119
118
117
122
130
131
127
123
123
122
122
118
117
117
119
123
124
120
112
103
105
115
118
114
103
100
107
115
119
120
116
114
117
122
121
115
112
112
115
116
112
110
129
123
111
104
107
117
123
125
123
117
116
121
124
125
122
121
120
119
120
126
129
128
126
122
117
116
110
105
104
110
115
118
118
117
116
118
124
127
122
118
119
122
122
115
105
101
107
118
127
129
128
132
124
112
107
115
122
126
122
115
114
113
113
119
123
126
122
118
116
122
124
116
107
103
105
108
111
113
114
114
116
124
130
129
116
103
106
117
117
112
111
120
127
123
109
99
105
116
128
133
119
132
132
123
110
111
116
119
116
115
118
124
126
125
123
125
124
121
120
118
112
103
98
102
105
106
111
119
124
119
115
116
130
134
121
101
103
119
127
118
110
121
130
131
118
107
106
114
118
122
107
120
130
132
124
119
118
119
120
121
126
132
130
122
111
110
115
118
118
113
110
107
112
124
129
125
119
116
118
117
111
114
125
132
126
115
119
134
144
134
125
124
130
130
123
111
106
110
116
125
105
108
122
133
130
119
114
122
132
131
124
118
116
110
103
99
103
107
110
112
111
112
118
130
139
137
124
111
107
112
119
121
120
118
116
117
125
132
132
124
112
108
116
126
125
118
105
98
105
120
115
110
117
121
117
108
106
113
121
122
116
115
118
119
113
105
101
102
107
114
119
123
122
122
121
121
116
114
117
122
126
121
113
110
112
113
110
106
107
106
109
109
114
125
129
123
110
102
105
119
114
121
122
123
121
118
114
106
103
107
116
126
131
128
121
114
106
103
104
108
117
124
128
122
112
103
106
117
131
140
133
122
111
112
118
118
108
95
92
102
117
131
133
131
127
121
117
123
129
136
112
124
129
136
139
134
118
103
96
102
114
123
123
120
119
116
112
107
106
102
103
109
116
119
113
108
106
111
122
133
136
127
116
112
115
120
117
106
95
99
112
126
128
123
118
120
124
131
134
137
120
119
118
123
126
120
107
103
106
111
115
115
114
115
116
115
115
118
119
119
115
109
102
102
108
113
115
112
112
115
120
122
113
107
105
112
118
117
111
103
105
106
104
104
111
121
127
124
115
115
121
117
109
105
103
103
105
111
118
125
130
128
120
111
105
107
113
119
123
127
126
118
108
103
106
115
119
122
121
119
117
114
110
108
109
114
119
124
122
112
104
100
103
110
116
119
119
115
113
114
114
120
117
110
109
115
118
115
115
125
134
135
116
100
96
108
121
124
122
117
113
112
113
117
120
115
101
94
107
128
138
131
116
120
134
144
140
128
116
105
100
102
112
120
120
116
119
130
135
129
120
121
117
114
116
120
119
117
116
118
117
112
104
103
113
124
129
127
120
116
114
113
118
122
124
114
92
78
91
117
130
122
112
121
138
147
138
120
114
115
116
114
111
111
110
115
126
142
147
132
130
119
112
110
115
119
118
122
124
121
112
104
110
123
133
130
117
104
107
119
128
129
123
117
115
115
114
112
110
105
89
82
95
122
141
133
112
103
117
137
139
124
108
104
107
113
118
125
128
124
117
114
109
112
121
128
122
116
112
116
118
121
125
129
131
125
110
100
100
110
119
122
118
111
110
115
122
128
122
108
88
85
109
141
159
147
117
102
111
127
131
121
113
113
117
115
109
103
105
117
97
96
101
109
121
125
115
95
88
98
118
129
127
120
119
125
129
124
115
110
111
113
113
108
111
115
117
116
115
116
115
112
114
125
142
147
132
111
104
115
128
130
126
121
120
118
112
106
109
117
96
94
103
114
118
114
103
95
97
108
124
131
126
115
108
111
117
119
116
117
119
118
112
106
105
114
117
117
114
117
123
120
109
102
110
123
129
120
109
109
118
124
122
114
112
116
122
122
122
120
96
101
118
128
128
118
110
115
127
130
129
127
124
117
108
101
97
97
101
112
124
128
122
118
116
117
122
122
115
108
108
115
124
124
118
116
119
118
107
92
88
99
107
110
108
113
122
129
128
123
94
103
118
126
127
122
120
123
127
123
115
109
108
114
118
119
115
106
102
106
113
121
129
134
133
127
125
126
118
108
104
117
141
150
136
114
103
104
104
99
99
106
110
109
108
109
115
120
120
120
96
108
118
121
117
110
110
111
113
111
107
103
103
108
112
120
119
118
109
101
96
99
111
121
127
125
126
129
128
120
117
128
144
147
132
111
102
106
118
124
127
123
112
107
111
122
123
112
104
110
115
125
126
120
113
105
103
106
109
113
116
119
116
111
109
114
121
122
117
108
105
105
112
117
118
118
119
119
116
112
118
132
142
136
127
118
117
122
123
127
129
123
113
110
124
142
140
123
108
115
128
131
125
116
112
111
110
110
109
112
119
125
123
115
111
116
123
124
121
118
125
132
135
127
116
112
111
109
105
103
108
118
127
126
123
121
120
120
115
112
116
119
119
118
121
129
130
125
121
123
116
113
107
104
110
115
117
115
109
110
113
117
115
112
109
114
121
121
116
115
120
130
134
126
113
109
112
119
122
119
112
107
109
114
117
114
109
106
108
111
110
110
111
115
113
110
109
111
113
117
102
103
105
109
111
115
117
117
118
119
116
116
112
109
109
114
119
117
113
108
108
115
120
119
114
112
117
127
132
127
118
110
110
117
122
119
113
110
115
115
107
97
100
113
122
121
116
113
117
125
112
119
121
118
111
109
113
118
122
122
122
119
119
118
118
120
119
116
113
113
119
124
124
121
120
123
122
119
114
111
109
109
108
114
120
124
122
122
119
117
114
111
114
123
125
123
120
125
135
144
108
113
120
120
118
114
113
115
120
122
118
112
109
114
119
117
111
108
111
120
124
117
110
102
103
109
110
116
126
134
133
119
101
94
105
124
134
135
130
133
134
129
119
109
107
118
136
144
130
111
117
111
110
110
111
113
112
106
101
101
104
106
107
112
117
120
115
109
105
101
101
104
111
120
120
113
107
108
113
116
119
120
111
102
103
119
134
138
127
117
118
125
119
102
89
95
118
133
130
116
129
124
120
118
113
109
107
107
113
117
117
111
107
113
122
126
119
108
101
98
93
97
111
127
132
124
115
110
109
103
96
101
110
113
110
107
112
121
123
116
115
123
129
125
111
105
111
124
133
129
119
117
117
118
114
104
99
110
134
150
143
114
99
105
125
134
122
107
97
101
101
99
97
103
112
123
127
126
123
114
102
99
109
117
116
104
96
105
118
127
129
129
128
126
118
113
121
137
145
139
104
94
91
97
98
99
102
116
135
145
134
110
94
100
118
130
119
97
84
86
96
101
95
92
98
108
121
127
130
131
129
126
123
121
118
114
111
112
118
128
136
137
127
113
105
112
124
138
144
138
114
105
98
94
93
101
112
120
124
120
111
101
100
108
117
120
113
101
95
99
108
108
106
102
102
104
110
119
127
130
135
138
134
125
120
122
127
128
122
116
122
132
134
126
118
120
124
132
134
133
124
126
121
110
104
104
114
119
118
114
110
107
113
120
129
130
122
122
127
133
133
122
112
107
106
110
117
124
127
127
123
123
127
124
120
116
119
122
115
104
101
115
132
138
134
125
121
122
126
124
113
119
120
111
106
104
104
109
117
120
122
118
116
120
129
133
133
132
135
136
132
123
118
112
110
110
110
120
127
129
123
114
111
115
117
112
105
103
105
105
100
100
114
127
133
126
118
109
107
108
107
109
112
110
105
102
99
102
110
120
125
124
116
115
117
120
124
126
125
121
117
122
124
120
107
94
93
108
122
126
121
113
112
113
117
113
107
107
112
120
113
103
102
114
127
131
121
108
104
111
104
108
112
107
103
101
105
109
112
114
117
117
118
120
121
121
122
122
121
120
119
121
124
118
107
99
102
111
118
113
106
109
116
121
118
112
111
116
124
126
118
106
101
109
122
129
126
115
112
122
105
105
105
104
102
103
112
121
124
125
122
116
121
128
132
125
113
110
113
120
124
122
114
110
109
119
127
129
123
110
103
105
114
119
117
114
112
116
121
121
117
111
109
115
122
124
121
114
110
115
109
102
101
104
104
104
104
112
124
129
129
125
125
127
122
108
98
95
107
122
132
129
115
102
105
119
130
126
116
106
104
104
105
108
117
121
116
108
109
116
124
122
120
122
124
119
106
98
100
113
111
104
100
101
97
93
91
100
117
126
126
125
127
129
124
114
106
108
119
130
139
133
119
109
108
116
120
111
100
96
101
104
104
107
115
123
120
109
104
112
117
119
117
117
116
105
90
83
96
120
114
110
105
100
94
95
103
118
126
124
118
118
123
131
129
124
118
117
120
126
130
132
136
138
137
130
120
111
110
116
118
115
109
111
116
124
128
124
117
107
101
101
108
113
111
102
94
96
109
119
117
116
117
117
116
118
123
124
122
117
115
117
117
116
112
112
113
117
119
118
119
123
130
136
133
125
116
114
120
127
127
122
120
120
120
120
127
135
134
120
110
111
119
120
111
100
104
117
124
120
121
118
117
122
122
123
124
121
118
118
117
116
111
105
106
112
117
119
116
116
119
120
116
111
106
108
115
118
114
105
103
112
122
127
121
117
115
122
126
126
129
130
125
115
104
101
109
116
118
113
130
122
115
110
110
113
120
124
130
132
124
114
108
110
119
127
129
121
112
111
119
126
128
125
124
126
131
128
117
103
97
102
109
117
121
121
117
110
107
113
119
120
113
105
108
121
129
123
112
104
128
124
119
120
117
111
107
110
117
120
115
109
105
106
114
124
132
135
127
121
117
121
126
132
134
134
130
126
124
122
118
110
105
108
120
126
121
111
102
107
114
116
113
107
113
129
141
141
133
118
111
115
125
128
121
108
95
93
99
109
109
102
91
84
90
108
128
139
140
133
124
117
116
117
123
124
120
112
115
122
122
118
112
111
115
119
121
119
118
122
124
125
117
109
104
108
119
127
132
128
109
113
119
117
108
98
92
96
109
116
114
104
90
86
96
115
125
126
124
127
127
123
117
116
120
123
120
114
115
121
123
118
113
114
115
116
119
124
127
127
127
126
120
111
106
104
104
106
107
115
126
121
115
109
103
100
103
110
117
119
116
110
109
107
111
121
124
123
117
118
121
122
118
118
121
124
122
120
123
129
125
115
113
117
121
120
116
117
123
131
138
141
135
127
119
118
120
121
120
118
138
120
109
110
112
115
115
116
118
113
109
110
115
110
104
109
119
129
130
118
109
107
115
119
125
127
127
122
119
115
113
113
118
125
129
120
112
109
120
138
150
150
140
127
119
120
127
137
140
135
134
122
112
114
121
123
118
117
118
115
110
107
106
104
103
105
115
125
127
117
107
103
112
121
130
137
131
118
105
100
103
112
123
131
129
120
112
112
120
128
127
120
115
115
120
123
125
124
123
121
130
125
120
116
115
112
109
111
118
121
118
109
101
103
111
118
120
122
122
113
107
105
110
122
135
141
134
122
111
108
108
111
117
119
119
119
119
122
125
122
115
110
111
116
123
123
116
111
107
107
123
123
120
117
116
107
105
112
118
121
120
115
107
107
113
121
128
130
125
117
110
107
110
115
123
130
127
119
115
116
113
109
103
104
107
109
108
110
115
127
133
132
127
119
115
111
111
111
112
116
119
120
118
118
119
118
118
118
117
116
118
123
128
125
119
121
127
127
124
119
118
117
116
110
106
108
112
115
116
118
115
111
108
109
109
104
98
97
102
113
122
124
123
120
119
123
123
120
118
117
123
123
113
104
107
118
123
121
112
108
118
134
148
150
142
134
126
120
115
118
116
116
113
111
113
118
125
127
123
117
112
115
120
127
122
116
119
120
115
102
94
98
115
129
138
138
132
124
125
122
126
124
113
103
101
113
124
125
119
114
119
132
140
144
144
140
130
123
121
122
117
108
103
106
116
121
125
123
118
111
108
115
126
130
125
125
138
148
136
111
96
102
117
128
123
113
108
108
112
116
112
118
119
114
111
116
123
126
121
116
116
121
123
119
119
118
119
121
123
127
125
119
113
108
106
106
107
111
114
112
110
111
119
125
124
123
132
138
132
120
120
124
126
116
104
98
102
104
103
108
109
120
129
127
120
115
118
123
122
118
116
121
122
120
110
104
104
106
108
115
123
128
131
128
119
111
106
111
119
122
120
114
115
120
125
121
118
117
119
122
130
133
126
118
120
123
125
119
115
116
116
123
132
131
121
104
105
120
134
138
129
121
120
121
121
116
109
103
103
110
115
124
133
143
140
125
107
99
106
117
123
120
115
111
114
112
109
109
113
117
114
111
111
118
128
131
124
114
113
120
119
121
126
123
114
100
94
106
121
129
126
121
120
122
120
116
109
105
104
108
114
121
130
141
141
127
108
97
102
113
119
118
114
113
110
100
94
95
104
114
114
109
109
116
121
119
113
112
120
129
113
119
121
120
114
107
100
97
98
106
116
122
127
127
122
116
110
105
103
103
111
120
130
132
127
121
116
119
129
135
132
123
115
112
111
104
94
91
101
117
128
131
131
128
122
117
115
123
133
143
117
125
126
128
127
122
112
107
108
111
116
121
125
129
131
129
125
120
115
109
108
113
118
119
116
113
112
117
126
137
141
133
119
109
111
117
120
116
113
117
125
129
130
127
120
113
108
112
124
139
132
130
125
125
125
115
105
108
121
127
121
113
110
115
120
125
129
134
136
131
120
114
109
109
108
111
108
109
113
118
122
120
113
109
112
123
134
135
127
115
109
104
103
104
106
107
107
110
114
117
128
125
118
110
103
95
90
94
107
122
127
124
113
103
101
106
113
123
131
133
126
118
109
105
109
115
121
128
132
134
125
116
112
110
112
114
119
125
126
118
110
103
102
105
108
115
118
121
115
111
110
118
119
116
115
116
111
104
105
118
133
139
128
114
107
110
113
112
111
113
112
108
104
106
119
126
123
120
123
135
142
133
115
107
108
114
117
114
111
106
107
110
116
121
120
117
118
119
113
104
109
113
116
120
128
134
133
124
119
119
121
121
119
122
128
128
121
112
108
108
106
101
98
106
120
124
113
95
94
111
131
131
116
106
107
114
118
116
113
112
108
109
114
121
122
117
112
112
114
108
119
111
105
105
110
113
114
116
119
114
105
101
109
124
135
127
116
108
108
113
115
112
110
109
112
116
114
107
104
106
103
105
115
121
121
114
107
114
130
138
126
111
109
121
126
121
114
118
129
129
107
105
101
103
106
106
102
100
102
105
109
111
117
125
130
122
113
109
109
111
117
119
121
122
121
119
118
115
112
106
96
99
117
140
146
129
108
104
117
130
127
117
116
126
131
124
117
116
126
132
94
94
103
113
120
120
113
104
100
106
114
116
115
112
113
118
123
123
119
117
118
118
120
126
132
133
127
117
111
109
110
108
110
124
137
139
128
109
103
112
123
128
129
126
126
123
120
119
116
117
101
96
107
120
123
117
111
112
119
123
119
113
104
101
103
109
118
124
131
137
136
125
113
109
116
125
125
118
112
112
114
111
102
99
109
128
142
140
131
123
121
121
119
110
104
106
112
118
116
112
111
110
118
122
117
105
100
112
128
133
125
113
105
106
110
111
109
111
118
134
138
128
113
105
106
110
112
110
103
99
103
111
113
114
112
117
136
149
147
129
113
103
102
97
96
103
113
123
126
124
114
117
119
120
117
115
113
116
117
115
109
105
105
116
125
125
114
103
96
106
114
119
117
118
117
114
112
110
102
97
95
107
125
137
131
118
114
117
120
120
115
108
104
103
107
117
131
137
135
127
117
122
119
116
119
124
126
122
111
99
96
100
110
119
128
125
115
101
93
95
98
104
110
118
120
116
115
116
116
112
105
105
116
128
129
120
106
103
108
124
133
129
114
101
103
115
123
122
116
113
118
121
118
112
104
105
110
120
122
122
121
121
122
119
115
116
118
114
109
107
106
108
112
116
119
118
118
117
114
110
108
106
104
102
109
118
128
131
130
132
132
126
115
102
101
112
114
108
103
103
114
113
110
101
92
92
103
119
130
133
130
124
119
112
112
119
126
125
120
117
118
121
123
120
120
122
123
121
111
108
109
109
102
90
90
109
130
143
137
124
115
117
119
122
126
131
131
128
122
115
118
114
109
106
103
106
110
116
117
114
109
106
108
114
124
134
133
125
118
114
119
125
127
125
124
124
124
128
130
129
126
119
111
103
99
100
106
116
121
122
118
119
125
134
138
137
137
135
133
129
117
116
114
116
113
109
109
111
115
116
112
109
111
122
133
136
132
121
118
117
122
130
134
133
130
125
120
119
131
136
134
127
127
130
128
118
104
101
111
121
121
116
115
119
121
118
115
113
116
125
118
117
116
115
109
106
107
113
125
127
121
112
109
114
118
120
117
113
116
125
133
137
132
125
122
119
112
104
105
111
118
122
127
134
138
131
119
107
108
114
114
113
114
118
122
118
115
112
116
123
108
111
115
113
104
95
94
101
111
120
122
114
103
102
112
123
128
128
124
121
115
106
104
109
118
118
109
99
104
118
128
118
95
85
94
115
129
132
125
120
118
119
126
136
138
133
127
124
116
113
109
107
112
116
117
116
112
109
109
109
114
116
113
115
118
128
133
130
119
109
103
105
113
121
120
113
105
102
106
114
121
123
117
106
104
116
131
136
128
120
121
126
129
129
124
121
124
125
123
124
123
124
124
121
120
116
112
110
112
117
123
127
126
119
114
113
114
117
113
103
97
100
110
115
111
102
101
107
113
105
99
104
121
133
133
126
124
129
132
129
123
121
125
129
126
118
113
124
133
138
122
123
120
114
106
98
91
97
114
134
146
137
125
117
114
115
114
114
110
108
103
99
94
93
98
104
112
116
117
114
110
113
125
138
140
129
118
117
120
119
110
104
113
127
128
119
117
125
143
146
114
107
104
103
102
96
92
97
111
126
134
132
124
124
129
135
133
120
110
108
108
106
101
100
106
118
126
127
128
135
141
142
134
127
121
116
111
106
107
106
107
108
112
120
124
121
117
119
125
131
117
111
113
116
116
115
115
115
111
110
111
112
114
117
118
116
114
114
115
117
117
116
118
121
120
118
118
124
129
132
130
126
118
111
106
107
110
110
108
109
114
121
122
118
118
123
118
107
101
107
114
121
126
124
119
117
120
125
122
117
108
99
96
94
91
89
94
110
130
135
128
115
112
117
117
112
108
114
121
119
111
107
108
115
119
121
120
118
115
110
110
113
116
116
121
127
127
118
109
107
102
112
121
117
111
105
106
114
118
118
112
104
101
104
108
113
120
132
140
138
123
106
99
101
108
112
113
118
125
129
128
128
132
139
143
137
122
109
106
104
100
99
106
116
127
131
130
127
123
119
98
110
120
121
115
107
102
97
102
111
121
124
126
129
132
137
141
141
134
124
117
111
105
101
98
103
115
124
128
127
126
128
134
137
138
128
116
107
108
113
115
113
114
122
128
130
129
125
122
121
96
107
121
123
118
112
104
101
105
117
127
128
124
124
126
129
131
127
122
122
124
127
122
111
101
102
113
122
118
107
101
105
115
120
125
126
125
125
125
125
125
125
124
122
125
125
124
119
120
122
102
103
102
106
110
117
120
121
124
128
128
118
107
103
104
107
109
109
114
122
131
130
123
115
116
122
129
122
111
102
102
110
117
119
121
124
129
129
125
120
116
117
124
131
131
125
116
113
117
124
119
104
97
102
109
120
130
135
137
131
128
119
112
107
104
104
105
107
111
118
125
124
116
109
115
128
137
129
116
111
113
118
117
112
109
107
105
107
110
115
118
119
125
138
142
132
115
111
117
127
118
114
109
107
107
112
120
133
138
131
119
111
113
118
123
123
121
113
110
115
122
123
117
109
107
113
122
126
125
118
110
104
104
109
114
112
106
100
104
112
119
123
125
125
125
122
114
112
115
118
114
120
121
113
105
101
110
122
126
119
105
97
101
114
121
123
116
109
109
115
124
130
130
127
120
113
112
118
127
128
119
108
107
117
124
124
120
118
116
117
121
127
127
118
110
107
113
115
112
105
120
128
129
121
107
101
106
110
112
111
107
108
109
110
108
105
102
105
115
124
128
128
126
126
124
123
118
116
118
118
115
115
119
119
117
113
117
123
129
128
132
138
139
128
113
108
118
128
125
112
119
122
125
122
109
103
106
114
121
122
114
109
109
109
112
112
112
114
118
126
128
127
122
120
124
126
128
125
118
106
101
106
108
110
107
104
106
112
118
123
127
129
127
119
116
119
123
125
122
122
113
104
103
108
106
103
112
123
132
126
110
95
93
103
115
125
126
120
115
114
121
129
134
136
132
127
125
128
133
132
121
109
103
102
105
105
102
100
102
107
109
111
111
116
122
128
119
105
98
108
114
103
102
109
113
113
113
117
118
114
109
105
107
105
108
115
124
125
118
111
108
117
127
132
125
112
106
115
134
147
139
119
103
101
107
109
107
110
116
119
117
114
118
129
134
130
120
111
105
106
117
119
126
130
129
123
115
112
110
111
113
119
121
116
111
115
122
125
118
112
108
113
120
123
120
111
104
111
124
134
127
113
107
111
118
116
118
125
135
137
128
117
115
119
121
120
121
127
133
131
119
131
140
137
125
113
110
111
112
116
117
119
117
117
116
120
120
116
112
116
121
121
120
123
123
120
115
114
126
134
128
114
109
113
119
123
122
124
127
125
121
118
111
108
106
107
109
116
126
135
120
122
124
117
107
99
98
103
109
112
116
122
126
119
109
110
118
124
127
129
125
119
111
110
115
118
117
117
123
136
138
123
110
107
114
121
124
121
117
117
127
138
138
129
117
108
106
107
110
116
118
108
107
111
114
108
104
105
107
110
113
124
131
123
110
109
118
133
134
128
118
113
107
100
102
113
120
118
113
115
122
123
118
114
112
116
120
121
125
132
141
146
141
129
119
115
115
116
119
117
120
114
116
123
131
126
118
114
115
114
110
108
110
115
120
120
117
117
114
108
107
109
106
103
100
109
115
113
107
104
112
122
125
121
113
111
116
120
125
127
124
117
113
113
117
120
115
112
115
117
128
124
119
118
119
116
113
116
122
122
113
101
97
106
120
123
118
111
104
100
97
97
103
111
120
125
119
115
112
115
119
120
121
120
118
118
117
117
116
111
102
97
101
112
119
120
113
109
112
118
125
123
116
112
108
107
112
119
127
129
121
114
103
99
105
113
121
124
120
114
106
99
100
111
125
137
134
127
120
118
118
117
119
126
130
127
117
111
111
115
115
113
110
112
117
117
116
120
127
132
126
125
122
117
116
117
120
120
118
117
118
120
115
105
96
99
110
118
119
119
121
119
115
109
105
115
125
131
126
117
109
109
118
127
127
114
102
102
113
126
127
117
110
114
119
126
125
123
127
133
135
134
122
110
106
112
115
111
102
99
107
122
134
132
121
111
104
102
103
107
115
117
117
112
107
105
112
124
125
117
108
109
117
121
116
108
109
118
125
122
114
107
110
118
135
142
135
124
121
124
127
125
114
104
99
104
110
114
111
105
105
114
126
136
136
132
122
114
108
107
106
108
114
117
114
107
108
112
119
120
118
117
119
121
124
133
143
146
134
120
112
110
111
110
118
129
132
124
114
110
112
112
111
109
109
112
119
124
120
110
100
100
107
114
120
126
127
124
120
116
119
121
120
113
109
108
114
121
124
124
120
113
112
118
136
150
152
137
116
109
115
121
113
103
103
115
124
119
106
101
114
115
114
112
112
113
122
125
121
108
98
99
107
114
115
115
114
108
107
112
122
129
125
116
111
113
121
125
126
124
118
106
100
111
125
132
124
104
91
96
113
122
122
118
121
126
122
109
103
105
117
119
118
114
111
112
121
129
131
127
119
109
108
119
124
126
116
104
99
102
109
111
115
120
122
115
107
101
108
117
119
118
113
113
115
110
108
104
107
114
117
116
118
122
124
119
108
101
105
118
115
123
124
119
114
110
112
117
126
128
122
110
105
108
118
124
124
120
112
105
99
96
104
121
127
120
103
95
100
110
118
120
124
123
119
111
112
123
140
146
131
111
105
107
110
109
105
108
118
128
116
127
131
124
115
107
106
110
113
109
103
97
98
101
106
113
120
124
123
115
109
109
113
118
122
125
128
129
127
123
118
115
115
113
109
108
113
127
145
153
137
114
100
102
112
122
124
125
127
127
121
124
125
128
124
114
109
116
124
119
107
100
103
112
118
118
121
122
124
120
120
122
121
114
108
114
125
136
138
134
128
119
111
103
106
114
125
131
134
138
132
122
115
117
125
130
127
122
119
118
119
108
110
123
130
122
112
114
125
126
117
108
111
120
125
125
121
123
124
120
116
115
115
110
106
98
99
108
116
122
123
121
119
118
125
133
138
134
125
117
118
121
127
131
128
123
114
113
115
116
114
106
106
113
119
120
110
105
105
105
106
107
112
118
121
119
113
112
113
113
111
108
107
112
115
115
112
112
116
120
120
118
120
124
122
116
115
116
116
112
110
113
122
130
127
123
120
123
124
118
112
116
116
114
118
125
127
119
108
104
107
113
117
120
120
116
110
103
105
114
120
118
109
109
118
132
138
135
128
123
124
121
117
110
99
94
94
101
110
118
118
115
116
119
124
124
126
124
120
112
122
125
121
119
124
132
135
132
124
119
118
120
122
122
121
117
113
112
114
118
123
120
110
101
103
116
127
128
126
127
131
130
117
100
91
95
103
113
123
126
122
114
111
119
124
122
114
109
111
115
122
119
114
110
110
110
111
114
117
118
115
114
115
119
121
119
117
118
121
120
120
119
114
107
103
104
112
122
127
129
133
129
119
105
95
97
113
133
142
135
112
99
104
120
127
121
111
111
123
133
111
113
111
107
103
96
96
105
114
117
112
108
109
115
118
116
113
113
117
117
118
118
122
123
122
122
125
124
125
124
121
122
119
113
101
99
111
130
141
130
110
97
106
122
129
125
125
129
131
130
117
119
119
114
111
113
121
129
128
121
113
109
107
110
110
111
111
111
114
113
113
114
118
124
130
127
124
117
116
120
119
119
117
115
114
112
115
121
124
122
117
115
119
128
134
141
148
146
128
105
128
123
120
117
116
121
133
141
138
126
115
111
115
117
117
120
121
122
122
119
115
110
110
114
118
114
110
108
115
123
127
122
115
114
114
115
120
124
127
128
125
119
119
119
123
129
132
127
115
101
126
117
108
105
106
108
115
123
128
126
122
118
118
125
129
131
129
130
132
135
129
118
110
109
112
114
115
121
122
125
126
123
118
115
112
112
119
130
139
137
126
114
106
110
116
115
110
106
106
113
123
116
105
103
110
117
118
115
112
116
117
115
116
119
123
123
121
121
127
133
132
119
110
110
117
123
127
128
126
122
115
112
114
118
120
119
115
117
123
129
127
118
109
108
117
127
129
127
124
123
122
118
113
116
127
136
135
125
115
107
106
111
116
124
128
122
112
103
105
114
116
113
111
115
118
118
116
117
118
118
114
105
103
112
123
122
113
102
101
113
127
129
121
108
105
114
126
132
132
127
110
110
112
114
115
117
122
127
129
124
113
112
122
132
138
132
117
100
93
96
105
110
112
117
118
117
112
110
111
113
116
118
111
108
111
117
120
113
105
107
114
122
120
111
102
99
103
107
116
121
107
106
111
111
100
98
108
124
136
127
115
108
117
129
137
136
126
113
103
103
109
108
109
110
116
118
117
110
103
105
115
128
127
113
104
110
120
131
125
115
108
111
117
121
126
122
118
115
116
112
117
119
124
122
114
110
111
121
122
114
104
103
113
127
136
134
127
121
120
119
114
106
104
112
125
132
125
115
106
106
113
119
125
122
116
114
118
125
130
126
122
118
122
126
128
132
137
142
140
130
124
123
124
123
119
113
111
112
117
116
114
114
118
124
131
130
123
117
117
118
117
116
121
133
147
148
133
118
111
112
113
113
120
132
135
127
117
113
118
123
125
126
124
118
110
109
120
135
139
132
125
119
115
112
110
112
112
115
117
116
113
105
101
105
109
111
108
104
105
114
126
135
134
132
129
124
119
114
112
114
118
123
131
141
141
130
118
109
109
112
113
118
125
129
121
113
113
116
117
114
116
116
117
111
97
90
91
104
116
127
131
124
112
106
113
126
130
121
106
96
92
98
107
120
133
137
128
115
109
117
127
125
116
103
99
106
118
126
127
119
103
94
106
132
149
144
129
120
126
139
114
111
117
122
117
110
110
117
123
126
128
126
125
119
119
128
133
129
116
102
99
107
111
113
112
116
127
130
126
115
109
109
116
121
125
124
123
116
117
120
123
123
129
139
146
140
127
118
123
137
116
123
125
123
120
118
119
120
121
116
116
122
124
119
109
104
113
122
124
113
106
110
112
107
98
102
119
139
139
122
101
96
109
126
134
133
127
124
130
131
123
113
112
124
138
136
122
115
119
126
120
126
123
120
119
119
120
118
118
117
118
120
114
106
101
100
110
118
119
112
107
111
114
114
110
113
116
119
119
115
112
110
110
113
118
122
128
133
136
126
103
87
98
125
141
135
119
114
118
121
119
115
114
121
130
133
126
119
116
119
124
125
122
120
127
132
135
132
124
117
118
118
117
117
118
119
118
114
111
118
126
127
118
110
108
112
118
121
119
112
105
106
121
138
144
135
119
112
117
121
108
98
101
116
131
137
132
124
119
120
123
127
128
128
128
126
125
126
127
129
123
118
116
117
115
110
109
113
121
123
118
114
110
110
107
103
101
105
115
124
134
136
132
124
127
124
117
104
100
110
98
94
98
106
115
123
129
130
127
123
119
115
113
108
99
88
87
99
115
121
117
108
109
116
117
108
101
107
117
118
112
109
112
117
117
111
103
108
122
138
140
127
114
102
111
123
121
109
102
109
100
108
113
112
115
120
127
129
127
119
115
114
111
108
104
101
103
111
114
113
110
106
106
109
114
116
115
114
118
121
125
131
137
138
134
127
116
113
119
122
118
106
103
106
117
125
126
128
133
136
107
118
127
128
128
125
123
119
115
114
116
120
122
120
122
129
135
133
122
114
113
112
108
103
104
117
130
133
124
116
116
121
123
119
112
108
107
110
110
112
115
122
131
132
127
123
127
135
145
141
106
114
123
128
127
123
120
116
117
120
124
119
110
105
108
115
120
118
118
119
122
121
111
103
107
119
128
128
120
114
112
111
106
99
98
108
118
123
119
118
123
137
146
141
129
122
124
130
131
126
108
110
110
117
119
123
122
120
122
127
130
121
105
93
93
98
103
106
115
126
132
125
113
108
112
120
121
114
110
117
126
128
119
109
111
122
131
131
124
116
114
117
125
129
128
121
117
119
126
125
121
118
114
114
120
126
126
123
119
119
126
129
123
114
112
114
122
121
116
116
121
125
122
115
112
113
116
115
112
113
116
119
117
109
101
100
103
109
113
113
106
104
111
124
128
125
118
118
127
126
123
125
123
123
125
126
125
123
115
108
108
115
121
121
124
131
136
127
107
97
102
115
126
122
111
104
109
120
125
117
107
103
111
119
110
96
89
98
108
114
114
112
113
119
126
130
136
137
131
120
111
116
122
128
130
126
119
111
107
106
104
100
98
101
106
111
115
111
106
106
108
110
109
106
103
103
111
124
134
130
120
116
122
133
128
114
106
111
118
120
123
122
114
108
112
130
148
150
131
111
107
113
120
125
123
114
108
106
109
114
118
114
109
105
100
94
93
100
113
123
121
108
92
89
100
114
122
126
124
119
117
118
121
121
117
111
111
113
117
117
115
114
110
105
112
127
140
136
121
107
104
113
122
125
114
102
102
105
109
110
108
109
116
120
118
110
104
104
110
116
119
111
106
108
114
118
120
120
115
109
109
110
111
108
106
107
111
115
115
105
98
97
103
115
125
130
128
118
111
108
100
103
119
128
120
107
101
104
106
98
88
86
95
107
119
124
121
113
110
110
111
117
126
128
124
111
104
110
119
131
131
126
122
118
116
116
122
132
132
119
103
98
111
130
137
129
115
105
103
111
100
99
107
118
118
113
109
110
113
113
109
106
105
105
110
116
121
118
111
108
108
114
124
127
120
110
107
115
129
136
133
122
116
118
116
116
124
140
144
134
117
111
125
141
139
125
106
100
102
108
110
109
110
111
111
114
118
125
126
124
119
121
128
130
129
123
115
105
99
102
107
114
117
119
116
117
121
127
128
123
107
100
106
121
123
116
110
115
124
121
113
107
117
132
136
125
112
111
116
117
119
122
124
119
112
112
120
127
124
113
106
112
127
138
139
125
106
90
88
103
116
119
116
119
121
120
116
115
123
125
119
110
110
124
128
120
107
100
100
103
104
106
111
121
125
121
112
108
115
125
109
116
123
121
114
108
109
113
115
112
112
119
127
126
116
108
101
99
105
116
119
117
113
118
126
126
115
105
114
133
146
136
112
98
101
110
118
116
111
110
114
123
127
129
124
112
101
93
95
107
98
102
112
119
118
109
106
110
116
121
126
130
130
123
114
112
116
120
120
117
116
116
112
108
114
123
124
116
110
120
135
138
118
94
88
106
121
130
122
117
120
127
128
127
125
122
112
101
99
105
111
113
115
120
121
114
109
110
116
123
124
120
115
116
122
127
126
117
110
111
119
126
115
99
89
97
115
119
114
114
123
133
129
113
102
107
118
125
119
112
109
112
114
115
118
119
114
113
116
124
112
116
117
117
120
117
113
112
114
117
114
109
107
110
118
118
111
100
99
110
121
125
115
102
93
94
100
106
112
118
127
131
128
120
111
112
116
116
106
94
88
94
107
113
113
108
110
118
128
135
110
109
111
114
119
120
118
117
115
117
117
116
114
111
110
108
108
107
111
116
119
116
113
113
117
119
119
114
115
118
122
123
122
124
128
130
127
119
107
95
86
90
104
114
119
114
113
121
130
133
114
115
117
120
121
123
123
121
119
120
121
120
114
106
105
112
122
127
125
120
118
116
116
115
115
120
126
128
124
114
108
110
121
133
138
135
128
125
127
127
120
109
105
106
111
111
110
114
122
125
128
132
126
122
116
115
118
122
120
116
109
107
104
104
102
108
117
124
124
121
116
118
120
119
111
102
103
109
112
107
105
108
117
120
115
108
104
113
131
145
149
134
110
95
96
109
114
113
111
109
126
128
125
121
112
107
108
114
117
110
99
95
101
108
110
109
111
117
119
118
116
118
123
124
113
103
99
103
111
118
121
120
117
114
110
108
104
105
114
129
145
139
117
97
100
119
129
122
107
100
120
117
117
117
116
112
112
112
112
101
92
95
109
121
129
130
129
126
119
113
111
114
115
112
110
110
115
121
127
130
129
120
110
110
125
136
131
114
102
106
119
126
121
112
116
123
126
120
108
105
116
113
110
111
117
127
131
124
111
96
91
99
111
124
133
137
134
123
110
107
110
111
103
96
99
110
121
123
122
120
119
107
99
99
114
129
127
114
102
100
111
122
124
123
119
111
106
105
110
118
113
113
110
109
115
132
141
133
119
108
106
104
108
111
120
124
116
106
101
107
112
112
104
99
104
111
114
113
113
117
118
116
111
109
109
108
109
114
120
124
125
126
127
126
120
107
96
102
120
138
122
126
121
114
113
119
125
123
121
121
119
112
107
107
109
111
112
107
110
111
112
111
109
111
114
117
118
122
124
124
122
122
128
128
122
114
117
133
148
144
125
111
113
122
122
110
99
103
126
144
123
135
138
129
117
111
113
122
129
126
119
110
107
107
107
111
117
123
123
116
110
111
112
112
112
119
127
133
129
121
115
116
119
119
116
115
121
134
149
144
121
96
92
108
122
120
109
110
118
125
105
113
124
131
126
114
110
122
133
128
116
108
107
111
113
115
120
125
123
115
110
112
113
110
108
115
123
126
120
116
114
115
110
103
102
103
105
112
123
131
125
111
102
110
124
133
130
122
115
109
92
84
96
117
124
118
110
113
116
114
109
108
118
125
127
124
119
116
113
109
104
103
105
108
110
113
113
111
110
111
114
121
122
116
111
106
105
106
108
116
120
123
126
127
126
125
125
125
123
118
100
89
91
104
116
122
124
120
116
108
104
108
122
138
142
135
121
112
107
107
103
103
106
114
118
118
115
111
106
103
107
121
132
133
123
107
104
109
113
111
108
112
120
126
118
108
105
115
126
132
115
112
108
108
113
123
134
136
128
117
108
109
122
134
138
135
127
122
119
117
117
117
115
116
117
119
125
126
119
113
110
120
128
130
119
105
99
103
116
123
118
109
109
115
120
120
116
117
126
133
130
130
123
115
113
118
125
128
123
118
118
120
123
123
119
121
130
135
133
126
123
127
126
115
102
103
117
132
135
129
122
120
118
117
116
114
110
108
113
124
124
117
113
120
133
143
137
127
125
133
130
128
121
114
110
108
110
114
116
119
120
120
121
117
114
115
122
130
128
122
120
125
125
113
100
101
118
132
134
127
119
118
115
109
108
116
126
130
124
115
111
114
120
125
129
127
123
120
127
136
118
117
116
111
108
104
108
117
129
131
122
114
113
114
116
114
112
114
115
119
120
118
115
109
107
117
134
142
134
124
117
117
119
111
105
108
126
140
138
121
110
115
125
126
113
100
104
120
131
133
120
121
116
108
102
109
120
129
129
123
116
115
116
115
110
105
103
106
109
110
108
107
109
110
110
109
112
119
120
122
118
118
121
122
113
107
111
122
128
124
119
119
126
125
118
116
125
138
139
128
124
124
116
107
108
121
130
127
113
103
109
120
128
125
117
112
111
109
103
96
95
103
117
124
120
105
96
104
117
126
121
117
118
121
120
107
101
104
111
116
117
117
123
131
137
138
138
138
136
126
117
114
112
111
121
127
125
115
106
105
114
122
126
123
119
119
115
111
104
104
107
113
118
121
118
114
118
125
134
131
122
113
114
117
116
107
98
101
112
122
124
117
119
128
136
132
117
108
110
115
114
112
111
117
126
129
121
115
116
123
125
121
115
111
109
110
111
115
120
123
120
112
105
103
108
115
127
136
139
133
124
112
111
113
112
108
99
102
114
131
135
124
114
116
123
125
115
104
100
106
113
111
112
118
126
126
120
122
128
132
126
116
111
114
122
123
118
118
118
119
113
107
105
108
112
114
115
120
130
133
129
120
112
110
113
112
109
102
105
112
121
123
120
117
120
126
130
132
132
131
111
105
111
121
124
122
119
123
131
130
122
113
115
128
138
137
123
105
96
96
100
105
111
117
119
116
114
113
118
123
133
137
134
124
115
113
112
110
105
107
112
120
125
126
125
124
124
126
136
145
111
115
124
127
124
121
122
124
125
115
108
110
120
130
134
125
113
104
99
101
104
105
107
113
117
115
111
106
101
105
120
140
151
144
127
114
113
117
123
122
118
116
115
115
118
114
104
101
110
123
115
125
130
130
123
122
124
124
116
103
100
109
124
131
124
113
108
111
117
118
106
95
95
109
121
122
113
102
93
93
99
113
126
134
132
125
121
122
126
125
122
116
110
105
104
106
109
115
121
122
118
117
116
116
118
120
122
122
118
114
111
110
115
119
119
117
113
112
113
110
104
94
96
111
126
132
124
112
104
98
94
93
100
114
122
125
123
123
123
122
120
122
125
121
111
112
130
148
152
137
122
117
113
111
112
116
120
120
117
116
115
113
109
108
110
119
119
113
102
97
104
115
123
118
113
112
121
128
128
120
113
114
120
124
123
119
121
126
129
123
118
122
128
130
122
115
122
135
138
127
119
120
124
122
117
114
116
117
118
119
124
123
121
119
121
123
111
95
85
92
109
122
125
121
121
127
131
126
121
118
123
127
133
132
131
125
121
121
128
130
121
107
104
117
132
135
123
116
127
148
117
118
121
121
118
113
113
116
117
116
117
119
118
117
114
116
117
109
98
93
101
111
110
103
97
106
123
131
125
113
106
108
117
129
134
131
119
104
105
117
126
121
116
115
119
121
115
112
118
128
119
124
123
119
114
112
115
118
119
112
105
110
118
118
112
112
122
129
126
113
105
108
108
101
93
102
119
133
131
121
113
112
116
119
120
124
123
120
124
129
126
115
105
107
117
120
115
109
109
107
118
119
114
114
119
123
126
126
120
113
108
111
119
117
112
108
115
124
126
115
110
113
118
119
116
117
121
119
112
110
111
115
116
108
103
110
125
142
151
143
125
111
112
122
127
120
112
108
110
113
115
103
100
111
131
142
136
125
120
121
121
120
117
113
114
112
110
111
112
111
112
116
117
118
117
118
117
113
108
104
104
111
116
119
118
121
131
143
147
136
123
121
134
143
138
121
112
116
130
133
99
87
87
105
128
138
130
121
121
128
129
124
118
119
124
121
113
110
114
120
123
114
109
106
103
99
99
109
119
122
117
116
124
131
132
125
120
123
129
131
128
130
135
139
137
129
122
124
134
141
93
90
93
101
109
115
117
117
120
124
128
128
128
129
130
123
113
108
112
120
121
118
113
115
110
101
95
103
115
123
127
127
127
120
109
101
99
109
126
137
137
126
117
120
129
130
123
116
121
132
115
118
118
114
110
112
115
116
114
116
121
127
127
122
120
119
117
110
107
106
113
125
130
125
115
110
108
110
113
116
122
127
125
115
104
100
102
116
131
136
127
111
106
112
123
122
117
112
120
131
128
130
125
117
111
116
122
120
115
112
114
117
113
103
98
105
118
122
116
113
121
132
132
120
108
109
111
116
115
114
114
116
115
106
99
101
112
124
127
119
112
107
117
123
124
122
123
128
131
129
118
118
114
109
108
114
122
126
122
119
116
116
108
101
94
96
103
113
119
127
130
126
116
110
108
112
111
109
112
121
127
126
116
102
96
102
114
120
122
116
116
121
130
128
123
120
127
135
132
119
109
110
112
111
112
118
120
121
121
125
127
122
112
104
101
97
97
102
115
127
128
113
98
99
111
118
114
107
109
119
130
127
118
111
112
120
123
123
121
125
126
125
119
109
103
104
112
121
120
115
119
122
121
120
118
119
115
107
105
113
126
131
120
108
104
111
119
120
117
116
116
113
108
106
111
116
118
117
111
106
103
106
113
118
124
123
121
120
119
117
114
109
105
104
101
98
99
106
116
123
126
130
133
131
126
120
110
97
91
98
117
130
131
119
114
122
135
134
121
109
107
115
125
127
122
118
117
118
115
106
98
101
117
131
124
109
100
104
108
105
99
103
108
116
116
116
117
122
125
126
118
117
127
141
147
138
120
105
102
111
119
126
122
116
113
119
127
132
128
121
109
103
106
113
119
119
118
119
120
116
111
114
122
130
120
109
102
106
110
108
106
104
105
106
116
131
144
144
133
121
105
103
111
129
142
138
126
116
119
125
129
125
119
113
108
105
106
115
122
122
110
94
84
89
106
117
122
121
117
116
116
117
116
116
115
115
116
115
116
117
112
104
96
97
110
127
133
127
116
115
102
104
110
117
119
116
113
111
109
110
117
124
128
129
119
107
98
100
107
111
108
99
97
101
109
116
115
110
105
108
117
127
129
123
116
111
115
117
121
121
115
113
113
118
119
115
108
104
106
111
105
114
125
130
123
113
104
97
96
97
105
111
120
122
122
116
111
108
107
108
110
116
120
125
124
117
108
102
102
109
120
136
147
141
126
116
120
134
138
132
122
122
128
132
122
113
108
121
130
122
107
113
122
128
123
115
107
107
112
118
117
110
105
105
112
118
119
115
114
117
124
128
130
132
130
127
124
120
117
114
113
114
121
124
122
123
129
137
133
116
106
112
125
130
121
113
114
134
146
140
108
100
97
96
99
105
113
121
125
123
118
110
108
112
120
122
120
115
117
127
128
125
114
109
111
117
127
131
129
118
106
99
105
115
123
121
117
109
99
91
93
104
123
131
129
118
114
119
130
134
108
98
88
87
93
105
117
123
122
114
108
110
120
127
129
122
112
104
109
121
126
118
108
103
105
110
110
112
118
120
115
108
108
120
124
118
107
98
95
97
105
112
124
131
130
123
114
107
110
114
107
99
100
110
116
119
119
119
120
117
114
115
118
122
119
111
102
95
99
109
113
114
115
125
135
130
115
105
109
123
127
118
104
98
105
116
118
114
109
107
107
110
112
118
127
125
116
105
103
110
107
104
110
114
121
119
116
115
117
121
120
116
114
114
117
115
114
111
110
111
112
114
117
127
138
141
131
118
114
127
136
133
117
103
106
117
119
111
95
89
91
99
102
112
123
127
119
107
106
120
115
115
113
110
107
109
113
113
115
118
121
122
116
115
114
118
121
119
118
120
122
122
118
114
116
125
131
128
121
120
128
135
133
125
120
117
117
110
98
92
98
110
115
116
116
117
119
121
126
133
102
111
113
109
105
110
117
117
114
114
118
121
116
109
98
94
94
96
106
122
132
132
122
115
109
112
115
114
113
113
118
121
119
115
111
118
127
129
120
109
108
116
124
124
113
105
107
122
133
137
90
97
105
111
116
119
118
115
112
109
111
113
110
107
101
95
93
95
103
114
122
127
123
118
115
112
113
113
117
118
117
111
105
103
110
125
140
142
127
107
94
101
115
125
119
107
103
111
123
130
99
105
111
116
120
120
117
115
115
116
114
107
105
108
119
130
133
128
116
104
103
109
116
117
113
115
121
127
127
121
115
114
120
122
128
135
140
139
130
118
112
112
115
116
113
108
106
112
119
119
102
115
125
127
124
118
119
124
131
131
123
111
102
104
111
126
139
140
128
113
107
109
116
115
112
113
120
122
115
111
112
122
128
125
118
111
109
114
123
136
144
136
121
108
104
111
115
114
110
105
103
114
122
124
119
114
114
123
131
130
123
115
109
103
96
97
110
125
135
131
122
116
116
115
113
116
118
115
112
115
119
123
120
112
101
93
89
94
107
129
140
136
124
118
118
121
116
105
97
95
122
117
113
111
109
109
113
118
119
114
112
116
123
120
111
106
111
123
130
129
121
117
113
112
110
108
106
104
111
119
121
118
108
103
107
112
112
111
110
117
121
123
124
123
121
113
106
106
109
113
120
120
116
112
115
123
128
125
113
101
102
114
123
126
127
127
126
121
113
114
119
123
117
109
99
96
91
90
95
104
109
107
101
104
111
125
127
127
124
126
127
128
123
114
103
99
110
128
142
141
108
113
118
120
125
134
135
123
107
99
106
113
116
115
116
119
115
107
104
115
130
136
126
111
101
101
107
112
111
107
105
106
109
113
111
108
110
116
129
138
137
132
123
116
111
111
118
134
148
150
118
114
112
113
115
120
118
109
105
108
118
126
125
120
112
107
102
104
110
118
129
135
133
125
120
124
134
146
143
131
120
119
121
119
107
99
103
116
129
128
116
111
121
131
131
118
108
117
135
146
118
117
114
113
112
112
112
116
123
125
130
134
134
128
118
108
109
112
112
107
106
114
128
134
131
126
125
125
123
120
124
129
131
124
115
108
110
115
121
114
102
98
112
129
128
107
90
103
129
141
105
115
120
120
115
112
115
122
126
124
120
122
125
124
118
115
122
125
119
106
96
101
110
120
126
125
115
102
94
97
112
124
129
125
118
110
101
96
105
115
118
113
109
111
115
113
109
111
124
131
108
111
116
114
110
106
108
112
114
112
113
119
126
127
126
126
130
133
130
123
114
107
104
106
116
126
132
126
112
104
109
120
126
120
111
104
100
103
112
120
121
115
109
109
115
125
127
126
123
123
112
108
106
108
108
107
108
113
119
126
128
128
129
129
129
127
123
123
123
124
121
116
112
113
116
121
126
127
123
113
113
121
129
130
117
108
112
125
130
123
109
105
109
115
115
108
105
108
117
122
105
104
106
110
111
110
111
116
125
130
130
127
126
125
121
116
119
124
123
113
107
109
118
127
122
110
103
106
112
115
115
120
129
133
128
118
112
113
123
125
119
115
114
117
118
106
94
95
110
126
109
109
109
109
109
110
112
116
117
116
116
119
122
119
111
111
118
131
127
112
100
105
120
128
122
111
106
111
116
116
114
117
120
129
131
127
111
97
99
113
125
127
120
117
121
127
121
113
114
123
114
113
110
108
108
109
113
118
119
117
117
117
118
116
112
113
118
123
118
110
108
113
119
116
110
115
128
135
127
112
108
115
126
131
133
132
125
110
95
97
110
123
126
120
119
123
125
123
118
119
115
114
112
110
109
111
113
120
126
124
119
115
112
114
118
119
119
118
113
109
110
116
118
111
108
117
133
140
125
105
97
109
126
134
132
126
124
121
113
108
113
125
135
130
113
102
102
110
121
127
117
114
109
105
104
111
118
118
112
108
109
114
114
114
113
115
116
117
113
108
108
113
119
122
118
111
109
109
105
100
94
103
114
123
120
113
110
118
124
122
121
125
135
132
119
101
96
106
124
136
112
108
104
102
109
122
123
112
99
95
106
115
116
111
108
111
114
111
106
105
111
121
129
131
124
112
101
101
101
101
98
101
110
120
120
116
117
122
126
120
111
113
123
131
129
118
112
116
127
135
100
103
110
121
131
131
123
112
102
105
110
113
107
104
105
107
104
95
90
99
114
129
130
121
113
112
119
125
115
103
96
98
112
122
124
120
115
120
127
130
126
120
122
126
127
120
114
114
121
125
110
114
122
127
127
122
115
117
122
121
113
105
103
106
109
107
102
98
100
104
114
119
118
109
101
105
118
128
122
106
97
100
113
123
121
110
99
105
125
146
149
135
124
123
123
119
115
110
108
111
126
119
115
113
111
105
106
120
138
140
125
107
102
114
126
132
126
124
123
120
115
115
116
115
112
107
112
119
124
120
114
111
111
113
114
111
110
115
124
125
124
119
119
123
130
132
127
120
111
108
128
114
109
112
113
113
113
120
133
141
136
120
106
105
113
121
123
123
124
124
124
121
117
116
114
111
111
113
120
121
123
123
121
115
113
114
123
129
127
121
114
113
117
127
137
138
130
120
115
120
127
125
125
125
124
127
124
121
117
115
124
130
122
106
91
86
94
105
113
120
121
120
116
116
114
112
115
119
120
120
120
125
132
131
124
116
114
121
132
137
134
123
115
115
123
122
109
100
110
126
125
131
133
124
121
125
131
123
106
96
102
117
126
119
107
98
102
109
115
116
116
113
115
117
115
112
113
119
121
119
116
116
123
130
128
118
110
113
123
133
133
123
114
110
114
114
108
105
111
123
114
116
117
117
118
122
127
122
116
104
100
103
108
113
121
127
129
124
118
113
112
113
113
110
105
104
108
112
117
118
114
112
113
113
109
107
109
116
122
126
126
125
125
121
119
123
131
136
130
122
112
112
115
115
117
118
120
119
121
124
125
123
115
106
107
118
128
125
111
101
107
116
124
114
104
102
115
126
127
120
115
119
123
118
103
97
107
120
131
129
127
124
123
115
108
110
122
133
130
120
107
108
110
117
124
133
142
139
126
115
113
113
115
116
117
116
107
100
103
114
127
128
117
101
97
105
117
120
118
118
120
128
132
133
136
135
125
113
110
119
132
132
124
112
105
105
105
108
120
132
116
109
107
107
112
117
121
118
114
114
116
116
110
99
94
100
108
109
104
103
108
117
114
103
100
105
112
110
107
113
123
132
132
125
118
116
108
98
99
111
122
120
107
97
98
106
112
117
121
122
123
117
108
106
103
106
111
115
116
116
116
122
121
114
106
109
123
131
126
113
108
109
109
105
101
107
115
114
108
114
132
151
149
129
112
107
109
112
114
121
124
122
114
109
110
114
122
128
130
123
117
110
106
107
111
112
113
117
121
119
116
122
128
128
119
112
115
126
132
123
113
110
109
109
110
118
123
119
107
101
113
138
149
138
114
102
111
129
140
140
136
135
135
130
117
104
105
115
129
135
115
108
106
112
123
122
110
103
110
118
118
116
114
114
113
103
94
99
110
117
114
110
110
115
116
118
121
121
115
104
102
114
133
140
129
116
116
130
138
131
121
123
135
137
119
99
94
109
129
136
114
110
113
123
133
126
110
102
108
121
121
112
101
103
111
108
100
97
108
121
124
117
111
111
111
110
112
119
125
123
118
120
131
140
137
129
122
123
118
104
97
106
127
141
135
117
109
116
129
135
109
110
119
126
129
122
112
104
107
116
121
115
107
112
122
125
120
114
116
121
124
123
115
112
110
107
106
109
115
123
127
127
127
121
114
115
120
124
121
114
108
113
127
141
140
126
112
112
125
133
117
119
119
117
111
107
102
99
98
105
113
117
120
117
120
123
125
118
111
110
116
123
123
117
113
108
108
111
115
119
118
117
113
111
111
117
126
138
142
138
124
111
111
122
128
120
108
103
109
119
124
120
110
103
98
104
113
117
115
111
112
117
116
107
104
106
117
121
119
121
124
128
124
116
107
104
108
115
122
122
120
116
118
127
132
137
138
138
137
128
111
103
103
114
126
128
120
117
112
108
123
120
111
105
100
111
123
128
125
120
117
118
118
114
106
104
106
113
122
129
131
129
122
115
108
103
100
104
111
119
121
120
123
126
128
125
122
120
119
115
114
114
119
124
128
131
135
134
122
104
122
123
118
114
113
117
120
120
117
117
120
120
119
116
113
105
100
99
104
113
113
110
109
113
118
117
111
105
107
109
111
112
114
114
116
114
111
114
121
129
136
136
129
120
116
121
130
131
121
107
117
118
116
116
119
118
117
111
109
113
123
122
111
105
103
106
107
108
108
107
100
91
91
103
119
130
131
126
119
114
113
116
122
129
132
131
127
124
124
127
128
126
121
116
114
118
119
120
118
123
111
112
117
122
121
116
111
109
109
114
122
125
120
112
106
111
121
130
129
123
110
99
95
107
120
130
127
124
121
120
120
121
124
130
130
126
122
118
112
107
108
115
124
126
123
117
112
108
116
127
121
115
122
131
134
127
118
118
121
122
124
128
132
130
125
123
129
133
132
124
115
110
115
125
132
132
123
116
114
113
109
103
100
104
112
115
117
115
112
110
116
124
126
125
122
117
112
109
115
125
124
117
117
124
132
134
129
128
130
130
129
130
132
133
130
125
121
117
114
110
107
109
117
125
129
129
122
118
114
112
108
103
99
103
115
122
120
115
113
122
130
132
126
121
117
115
111
112
121
135
115
114
107
104
110
118
123
126
126
128
130
129
128
127
121
115
110
111
110
109
108
107
108
111
116
119
117
110
106
110
118
130
134
129
119
112
102
97
105
119
130
134
128
121
113
106
102
109
125
136
112
113
109
104
107
113
118
117
118
119
119
121
120
116
115
114
111
111
114
118
117
117
117
120
121
121
118
112
104
102
108
125
137
136
119
101
93
98
105
115
125
131
126
113
102
96
105
119
128
122
113
111
110
112
116
119
118
114
112
111
108
103
102
106
114
120
117
110
111
116
125
128
129
130
129
126
124
121
117
111
106
107
113
117
119
117
116
112
104
100
107
116
118
109
101
104
117
134
140
135
117
109
100
102
112
119
116
110
106
106
105
103
99
100
110
116
118
117
121
127
127
120
110
106
106
108
110
116
123
126
127
117
109
108
117
127
129
117
97
88
98
116
122
117
113
115
123
131
137
137
126
111
100
97
104
112
112
106
103
108
117
119
116
109
105
109
116
125
133
132
123
106
94
94
100
102
104
107
112
116
117
111
105
105
116
126
125
114
103
102
112
123
125
119
115
119
122
125
123
118
126
113
105
109
116
118
111
103
104
114
122
126
126
121
119
115
114
117
123
122
115
108
109
119
128
126
114
107
107
105
96
89
95
113
131
137
126
111
103
105
115
116
110
104
112
122
124
122
121
122
122
113
108
112
119
120
113
105
105
111
115
116
120
128
132
123
113
113
121
124
120
118
122
135
140
135
121
117
117
118
112
109
118
139
153
145
121
96
88
95
107
108
102
100
110
115
115
112
117
129
118
115
109
99
99
108
119
119
113
107
109
113
118
122
121
114
112
114
121
125
120
113
117
132
143
142
131
123
123
122
124
127
135
145
148
132
113
98
98
109
118
125
125
121
117
114
113
114
116
117
107
116
114
103
94
106
124
133
125
115
111
113
113
112
109
105
107
113
118
113
107
105
111
128
138
140
132
125
119
112
110
109
115
121
122
118
117
121
126
129
130
133
133
130
123
117
114
115
115
108
101
111
115
108
104
106
115
124
123
115
107
103
103
109
112
113
112
111
109
105
104
106
112
114
109
107
114
126
128
121
113
104
104
107
111
118
127
131
127
119
113
114
118
122
118
111
104
104
112
118
107
107
105
106
106
105
106
109
113
114
110
104
102
110
120
127
125
117
105
99
105
117
118
108
91
93
113
135
140
135
127
124
122
118
114
121
127
129
118
109
107
115
121
123
120
116
114
116
124
132
106
107
108
112
113
114
109
111
115
126
132
127
121
113
117
123
125
119
109
102
108
118
116
103
99
113
131
136
130
126
129
138
136
123
112
109
115
120
120
116
117
123
129
140
143
142
137
133
132
134
105
111
116
119
117
113
111
116
125
134
136
132
123
111
101
103
110
120
124
121
115
105
98
97
107
121
129
122
115
116
124
128
124
116
108
101
105
113
123
127
119
117
126
144
151
137
116
107
109
121
122
125
115
109
105
106
113
122
126
126
121
121
119
110
97
93
103
118
131
130
117
108
107
113
119
117
109
103
107
112
112
106
106
108
110
112
113
118
121
118
112
109
120
129
126
110
96
98
112
122
122
126
117
109
104
109
120
124
124
117
117
119
119
111
104
101
108
113
114
112
114
124
134
139
133
118
105
100
103
105
102
96
101
114
125
127
124
120
118
116
110
109
108
108
104
108
122
138
145
135
105
108
116
118
117
117
116
115
114
115
118
118
116
109
104
109
115
113
106
101
109
123
133
132
122
115
117
122
123
116
106
105
115
126
129
123
114
113
120
125
123
110
104
101
104
116
131
139
136
125
104
97
104
115
120
116
108
105
106
111
115
116
115
108
104
107
114
116
113
107
106
113
124
128
123
122
125
133
134
127
119
118
118
113
106
101
103
112
120
123
114
108
110
114
112
110
110
118
122
116
107
101
102
111
118
119
117
112
108
108
112
118
119
114
107
103
107
114
114
107
99
104
122
136
138
128
118
113
114
119
124
128
123
114
107
105
108
106
102
100
99
107
117
125
117
105
102
120
139
138
124
124
115
109
108
115
120
119
112
108
112
121
124
119
110
110
114
118
116
108
104
106
114
122
126
123
117
108
103
106
114
125
129
133
132
126
112
99
95
103
110
112
113
117
118
114
112
118
134
147
145
145
128
111
103
105
113
115
115
117
120
123
121
114
114
120
126
126
122
120
122
123
115
108
108
117
127
128
122
112
107
111
118
122
122
117
114
114
121
123
119
112
108
115
125
127
118
106
107
120
133
131
125
121
117
111
105
109
119
133
138
130
116
104
104
110
113
112
114
119
123
124
121
116
114
112
117
124
126
123
117
115
116
116
115
116
117
125
127
120
110
105
111
120
126
121
108
103
102
108
112
113
118
125
124
111
100
99
115
130
134
124
112
103
100
98
98
103
109
108
105
106
118
129
127
109
90
85
99
114
122
120
118
119
122
121
114
110
110
115
117
120
119
117
114
107
100
103
116
128
109
111
113
113
111
110
108
113
120
121
118
113
112
112
106
99
99
106
113
110
102
99
107
120
125
113
100
92
100
115
126
128
124
120
120
118
112
106
109
122
132
134
125
113
105
100
100
105
117
129
108
112
111
109
108
113
121
125
125
122
117
115
114
114
114
111
113
115
115
111
110
110
110
110
110
115
125
129
128
125
126
133
132
128
121
120
118
115
116
124
130
128
119
110
108
109
112
107
106
105
113
116
114
109
110
112
114
111
107
105
110
114
112
115
116
121
123
119
112
104
105
115
124
120
110
111
116
124
124
113
109
115
127
129
129
121
116
116
120
125
120
113
106
111
123
130
123
107
95
95
122
119
113
107
107
113
114
108
97
92
97
105
113
118
125
126
124
119
111
106
109
119
132
138
134
123
111
107
105
103
104
108
116
119
120
120
119
126
132
129
116
106
104
114
129
130
116
99
92
99
123
111
104
106
113
121
122
117
111
109
109
108
109
115
125
132
125
114
113
120
132
136
132
133
136
137
128
115
105
102
110
116
118
116
115
123
137
147
143
128
110
104
109
116
121
114
106
101
101
108
109
103
105
111
119
121
121
120
121
119
118
112
107
111
118
123
116
105
105
118
133
139
131
121
123
130
134
126
111
99
101
112
122
124
124
125
132
135
132
125
121
121
121
118
108
103
108
116
120
123
111
114
113
110
106
105
113
124
128
117
105
103
112
125
127
117
105
102
106
110
118
123
126
122
120
122
129
128
115
98
87
96
113
125
126
118
110
110
120
127
134
133
127
119
108
103
112
120
124
124
129
123
117
109
103
101
110
126
137
128
109
98
105
123
132
128
121
117
120
122
120
120
120
121
117
116
116
116
114
105
99
101
110
116
116
117
115
118
122
121
116
114
118
123
125
120
114
110
105
101
128
119
112
113
116
117
112
119
128
134
127
116
105
102
109
116
118
119
124
134
136
128
118
114
112
110
107
105
105
107
110
109
105
101
103
113
124
131
129
121
110
106
109
120
132
132
123
109
99
94
127
125
119
111
113
117
116
108
99
105
123
133
124
101
87
89
100
112
123
131
135
128
120
114
110
108
114
118
121
121
116
112
107
107
108
108
108
111
119
123
126
122
115
117
128
133
124
116
113
117
127
131
122
108
100
110
119
111
94
91
105
124
128
113
103
106
119
124
122
122
125
129
126
118
108
105
113
128
138
138
127
122
122
124
122
108
99
97
107
118
124
123
116
115
124
129
123
116
115
120
113
119
121
116
111
114
119
121
115
111
109
107
107
109
118
130
138
130
118
114
123
132
135
123
106
95
98
111
120
126
128
128
126
122
110
102
100
106
112
118
121
116
110
104
111
120
123
117
105
102
113
121
124
125
119
112
110
112
119
124
123
117
108
103
102
108
113
112
107
103
112
124
132
127
118
111
112
114
111
112
118
127
128
116
101
97
101
111
116
120
123
121
112
98
98
110
122
121
109
103
106
106
106
105
109
117
128
130
123
110
101
98
105
110
115
117
123
130
131
122
109
97
90
92
105
116
118
113
109
114
127
132
125
114
111
121
127
119
108
107
117
127
125
112
95
93
107
122
129
126
120
115
105
102
103
112
120
118
112
112
117
119
113
101
95
108
122
128
122
115
113
115
118
119
122
125
119
108
102
114
137
152
143
124
110
111
114
116
113
114
115
114
110
104
108
114
122
126
129
127
126
117
105
102
104
112
115
117
114
118
123
123
117
101
92
99
116
124
123
117
116
120
123
123
124
125
127
123
114
114
131
151
154
141
122
113
110
114
116
115
115
117
123
125
131
130
129
129
132
132
116
116
117
116
116
113
111
116
123
123
113
103
101
102
102
100
103
114
126
127
120
113
112
114
117
121
126
125
116
105
106
124
136
132
114
101
104
116
121
117
117
125
140
142
133
119
115
121
128
130
122
128
130
126
120
108
99
104
120
123
112
98
96
110
120
111
99
100
120
131
129
120
116
117
119
117
118
118
116
108
103
108
118
119
104
91
93
109
119
118
116
120
130
132
120
108
107
113
114
114
125
125
124
125
126
119
108
105
111
119
114
100
94
107
120
118
107
103
113
128
133
127
118
114
113
115
117
121
123
122
119
121
129
129
120
111
107
109
107
103
103
114
129
134
125
111
103
107
111
110
111
107
113
123
138
139
130
115
107
106
108
102
94
95
102
108
104
101
104
113
121
121
116
113
113
116
118
120
117
115
118
122
127
129
126
131
132
124
111
99
98
114
135
148
136
115
101
103
110
115
102
101
108
118
127
129
127
119
108
103
105
108
111
114
113
109
102
98
101
109
114
112
113
118
125
125
119
112
112
111
105
98
101
111
126
134
137
136
129
118
109
110
119
131
128
114
104
104
111
115
111
105
105
107
109
113
120
126
126
122
116
112
118
127
133
130
121
112
114
119
120
108
102
104
116
123
120
121
121
119
108
98
105
126
143
144
135
128
126
122
111
103
103
110
111
110
109
112
115
116
125
120
116
114
111
112
118
123
126
123
117
112
108
112
122
130
129
122
116
114
117
114
110
105
106
109
118
122
122
116
108
110
120
136
142
134
121
112
106
105
104
110
114
118
117
118
121
124
125
119
135
135
129
123
119
119
118
111
107
109
114
117
115
116
119
119
115
110
103
98
101
113
123
125
118
110
110
115
115
111
107
109
114
115
110
106
106
107
107
109
114
121
128
130
132
135
139
141
132
124
117
117
119
122
125
124
120
114
110
110
115
122
126
132
129
119
111
109
109
108
103
97
100
111
118
117
111
109
114
122
129
127
119
108
102
106
113
118
124
128
129
128
129
130
137
145
146
140
130
125
97
94
106
119
122
117
117
121
125
121
112
107
111
118
117
116
115
119
126
126
117
99
88
96
110
119
111
102
104
120
134
134
122
111
114
122
128
128
127
129
129
128
129
134
143
145
132
116
115
123
110
103
107
111
108
104
110
123
129
121
112
110
118
122
117
113
111
114
116
118
120
121
119
120
124
124
119
112
112
117
117
108
100
103
117
128
126
120
115
118
124
129
129
134
137
132
113
98
103
122
124
117
108
105
105
108
113
121
124
123
119
124
133
138
134
126
114
105
97
97
110
126
138
135
126
123
122
125
127
123
117
107
100
104
116
123
119
109
105
113
122
128
126
120
118
114
108
105
117
132
122
116
105
99
104
114
118
123
127
125
119
112
111
118
123
128
124
116
109
106
110
120
126
120
110
108
114
122
123
119
116
116
116
115
115
115
110
106
106
112
118
119
115
114
112
108
108
114
122
131
120
114
101
93
97
111
121
128
126
122
111
100
94
100
111
119
125
125
125
119
118
115
115
114
108
108
113
123
121
109
97
97
107
115
117
110
103
103
105
112
116
116
111
109
109
113
110
107
105
109
120
112
100
97
105
116
121
116
111
106
102
102
103
110
114
116
113
108
108
110
110
110
113
114
113
109
111
120
123
113
103
100
105
116
119
117
109
103
105
113
124
123
111
98
104
112
116
109
104
107
124
117
111
111
117
123
119
104
93
93
103
108
111
110
107
105
99
96
98
101
104
104
109
109
113
108
106
110
117
123
126
127
120
117
117
125
125
120
116
118
126
130
114
96
94
107
120
120
118
116
134
131
121
113
115
117
112
99
89
93
105
115
115
106
99
99
108
117
123
116
106
98
98
105
116
116
111
106
108
112
117
120
115
111
118
128
129
122
114
114
125
128
114
97
96
110
123
124
120
115
133
132
123
115
114
110
102
95
98
107
119
126
128
126
124
119
121
130
135
125
108
95
96
109
121
126
121
118
109
99
87
84
99
120
133
131
116
102
100
112
126
128
112
98
99
115
122
123
123
125
119
117
115
115
117
112
105
103
110
124
128
127
129
134
134
123
110
111
120
123
113
103
106
117
123
121
115
118
117
106
87
85
105
134
143
129
110
103
114
132
138
129
115
102
102
110
113
119
125
129
118
113
105
101
101
107
115
119
121
120
115
111
110
116
120
112
105
107
118
124
119
112
115
127
131
123
113
116
121
119
112
110
124
138
138
121
108
113
129
141
136
127
121
121
119
114
115
119
118
114
118
123
120
109
100
102
114
123
120
112
104
100
105
117
126
128
126
127
127
121
109
102
108
124
129
126
120
121
125
120
113
113
123
131
125
106
97
103
121
135
131
124
120
126
131
132
129
121
116
105
113
125
128
120
103
100
106
114
120
114
106
103
109
125
136
139
135
131
122
110
102
101
107
109
104
103
111
124
129
119
109
110
117
121
115
104
96
98
111
123
128
123
119
119
124
130
127
119
116
117
109
108
103
101
103
106
108
109
109
111
114
117
120
122
118
116
115
115
109
107
116
123
120
105
88
83
104
124
131
127
125
125
123
116
110
112
117
115
110
109
115
121
122
120
119
122
120
117
120
130
116
104
96
99
110
119
117
106
100
107
123
135
135
122
113
108
110
108
108
113
124
129
119
104
96
106
117
122
120
123
128
133
129
119
115
118
123
124
118
112
109
116
124
133
137
133
126
121
124
132
121
123
123
122
120
116
109
106
105
109
115
119
118
118
119
120
117
115
113
117
113
105
96
97
109
120
121
113
108
112
115
119
122
122
119
114
112
118
127
128
120
116
121
133
137
126
112
111
122
132
117
129
133
129
122
113
108
109
112
113
106
102
103
113
117
117
116
117
117
112
98
90
95
114
131
130
120
114
115
116
110
103
106
118
119
113
109
113
121
120
111
109
118
129
126
111
104
108
122
128
108
109
109
111
111
109
110
113
116
118
119
120
118
112
107
106
115
119
117
104
91
93
113
137
147
142
133
132
134
130
117
107
111
123
127
124
115
109
102
95
90
95
109
122
125
124
125
125
127
124
107
98
97
100
100
99
104
115
128
134
131
122
112
100
94
103
116
122
113
93
86
95
118
131
130
122
123
131
137
136
127
120
124
132
136
129
117
110
105
103
101
98
100
106
116
121
122
120
115
109
108
105
112
118
115
107
105
115
129
132
119
103
92
88
91
101
113
119
114
98
87
96
114
124
118
106
102
108
117
122
119
117
113
114
119
119
117
112
112
115
116
114
108
99
100
102
108
113
111
99
106
110
122
131
130
125
118
119
117
114
111
104
102
100
101
101
108
114
114
109
102
101
108
115
117
110
108
110
114
111
110
106
105
105
112
122
119
110
102
102
112
116
114
108
110
116
131
137
129
112
115
113
113
115
119
122
120
115
109
108
113
118
116
109
105
107
111
110
110
109
108
109
108
105
104
110
118
125
121
113
106
105
108
117
123
126
120
111
106
111
117
117
108
111
124
139
144
136
128
124
122
115
103
103
110
115
116
111
108
114
118
117
108
104
109
116
116
108
97
99
113
125
124
113
103
101
109
120
120
111
104
102
106
113
114
112
111
114
122
129
131
124
115
117
124
126
118
105
105
118
123
117
109
114
125
127
118
111
113
118
118
109
104
106
122
127
120
105
97
100
109
120
125
127
122
113
107
108
113
115
114
108
103
105
112
111
107
106
108
116
122
125
123
122
121
116
110
105
110
117
132
132
127
125
123
116
111
112
120
122
118
107
104
113
125
128
121
114
112
111
108
104
107
120
126
116
104
97
109
123
132
127
119
118
125
128
121
109
103
105
113
117
118
116
117
120
122
126
129
130
135
136
127
115
108
104
109
121
130
131
119
106
103
110
123
124
118
113
115
122
122
112
106
109
114
113
105
102
112
128
139
137
127
120
121
125
129
129
126
124
123
120
117
114
112
110
110
116
127
135
119
119
113
109
111
116
120
122
123
123
121
114
110
110
113
118
116
110
112
119
127
128
122
115
107
104
108
117
127
131
130
126
114
107
105
110
119
129
133
134
132
127
120
113
111
106
102
103
111
121
107
113
113
112
115
120
119
109
97
99
112
123
125
119
114
113
114
116
114
113
118
123
128
121
108
95
97
112
128
133
127
117
109
111
116
118
114
113
122
134
133
120
103
102
116
129
125
112
98
97
117
120
118
113
110
111
111
102
92
89
100
118
130
135
126
113
108
112
118
123
122
122
123
122
120
117
114
118
127
132
134
125
116
112
122
128
125
121
124
131
128
113
94
96
118
141
137
114
93
87
132
122
118
117
117
118
118
115
114
112
112
110
115
124
128
123
108
103
111
125
135
130
121
120
129
141
138
128
123
129
134
131
118
110
113
126
134
131
123
121
121
121
114
111
120
129
127
118
105
103
127
118
113
112
114
119
122
126
126
125
120
118
118
124
130
125
116
107
110
120
126
127
122
123
130
133
130
123
118
118
121
119
112
110
116
124
124
113
100
97
109
124
131
125
115
112
120
123
120
118
112
114
110
100
93
101
116
127
126
117
114
122
135
139
130
116
109
111
117
116
111
111
119
126
129
129
122
119
117
116
112
110
111
115
120
121
113
100
86
81
93
115
131
129
112
99
104
112
116
116
109
114
117
113
106
102
110
121
127
118
109
110
118
127
127
115
104
100
103
106
107
106
106
114
123
126
119
113
109
111
114
118
119
118
116
111
110
107
102
98
101
110
124
131
123
107
101
105
113
119
108
113
123
129
125
115
108
108
112
115
112
113
116
124
132
129
114
97
92
101
109
108
107
113
120
121
111
100
95
103
111
114
110
105
104
106
107
110
117
121
121
119
117
119
124
121
116
112
114
118
109
113
115
113
112
114
112
102
92
95
111
131
137
134
129
128
123
118
112
116
120
120
117
117
119
115
108
101
102
108
109
104
100
104
112
116
111
105
105
114
123
124
120
118
122
126
124
119
113
110
111
112
106
95
97
110
119
116
100
101
117
135
131
117
106
111
125
131
128
124
124
124
124
116
109
102
103
109
118
121
117
114
114
118
124
123
114
104
95
99
111
123
128
126
124
124
122
118
110
109
110
110
109
103
100
105
116
121
122
121
119
115
108
105
108
116
121
115
106
104
112
120
123
116
107
99
101
110
117
121
122
122
119
117
115
115
116
116
111
109
112
115
113
109
110
116
120
116
109
108
126
125
123
116
106
101
102
110
117
114
103
99
104
117
123
120
109
97
91
95
105
118
121
120
116
112
113
114
112
114
120
124
119
112
112
120
129
129
119
114
116
117
110
99
101
113
123
120
112
109
122
131
133
123
106
98
100
106
103
95
91
96
108
118
117
118
122
128
128
117
106
98
103
116
128
134
128
115
103
103
115
123
121
111
105
115
128
136
125
112
107
114
122
122
115
114
124
134
132
119
126
132
130
120
108
110
115
114
102
93
95
108
117
117
112
113
117
119
116
115
115
118
124
127
127
127
123
115
108
109
117
124
119
115
114
120
131
139
139
134
128
123
121
123
127
128
126
123
124
131
125
129
125
121
116
119
119
115
108
102
105
110
114
109
105
103
106
111
111
112
114
119
123
122
122
123
127
132
129
114
103
103
114
124
129
126
124
123
126
126
122
118
121
129
139
136
125
115
117
129
122
130
132
125
114
106
106
115
124
124
112
98
98
107
113
110
102
101
108
113
115
113
114
119
122
121
125
128
128
117
101
95
100
109
113
111
111
115
112
104
100
106
122
137
142
136
129
121
115
110
120
131
127
119
104
96
99
116
133
133
112
94
91
109
123
120
105
100
111
127
132
125
121
121
122
118
115
116
119
119
113
104
97
93
92
96
108
117
120
116
114
116
121
122
123
124
128
126
116
107
119
117
108
99
102
104
109
114
119
117
108
98
96
109
123
124
116
109
113
126
135
131
120
112
110
115
122
123
120
117
118
117
116
112
111
113
118
117
121
127
130
129
122
113
110
112
116
118
115
114
114
102
92
93
106
122
130
125
114
105
103
105
110
113
114
111
107
99
100
110
120
121
116
112
113
118
125
124
117
112
114
119
125
127
128
128
122
114
103
101
104
116
127
129
123
116
115
115
112
112
104
102
99
103
113
127
137
134
124
115
113
116
125
129
122
107
93
86
96
109
116
117
119
128
135
129
117
110
109
112
108
102
101
108
113
116
114
112
103
93
90
99
118
132
128
118
117
123
124
120
102
104
111
116
119
115
117
120
125
125
120
115
118
128
135
131
118
108
112
119
118
112
109
115
126
125
116
110
113
116
110
102
100
106
110
108
107
112
116
115
108
102
107
109
105
101
108
124
135
138
111
111
116
124
123
112
104
107
115
123
117
103
93
100
117
137
141
129
117
111
109
107
104
102
105
112
118
125
123
117
110
110
117
122
121
114
109
109
111
113
112
111
109
103
100
101
109
122
134
138
119
115
116
121
121
119
116
112
109
110
114
115
111
110
114
118
124
124
118
110
106
111
117
115
107
109
116
126
124
116
109
110
115
114
112
111
112
107
104
104
108
115
119
117
116
119
125
133
135
136
114
110
113
117
121
124
122
118
110
106
110
120
134
139
130
116
109
112
121
125
123
121
120
120
118
114
109
108
111
115
119
118
110
99
99
105
113
116
119
120
122
122
120
118
119
122
128
132
135
133
105
102
109
117
118
116
116
121
122
115
105
102
109
119
120
116
111
113
120
127
129
125
120
117
119
117
107
92
89
102
116
119
114
108
111
117
118
120
125
132
131
120
113
118
133
137
126
113
115
123
100
99
105
105
98
94
102
117
121
112
101
99
107
112
111
107
108
112
115
117
120
121
117
110
108
111
109
103
100
105
115
119
118
118
125
127
122
115
112
119
119
115
108
118
135
142
126
104
101
118
97
98
103
104
100
98
100
104
104
103
106
117
123
120
111
105
106
107
109
108
113
120
119
110
103
105
113
122
124
126
127
125
118
115
117
122
128
127
123
119
115
110
106
106
110
114
114
112
112
119
105
101
103
106
114
117
111
106
106
108
111
110
107
105
109
114
117
115
108
106
116
131
135
122
106
104
115
126
127
119
111
108
106
106
113
121
134
145
144
132
118
110
106
106
106
107
110
116
117
116
125
114
102
96
101
110
115
121
125
121
113
106
103
104
109
117
123
124
120
115
115
121
127
123
110
102
110
122
123
104
85
80
94
115
123
125
126
127
130
128
122
117
117
122
127
127
119
115
112
113
125
118
106
95
96
105
114
118
120
118
116
119
118
114
110
107
113
120
122
114
102
101
107
114
112
103
103
112
119
115
103
101
111
124
127
119
107
106
114
125
131
127
115
107
114
124
122
115
111
116
112
116
115
111
114
117
117
111
103
103
113
121
123
114
106
101
103
106
108
106
105
108
115
121
118
111
106
107
114
119
125
128
130
125
117
114
110
119
128
138
142
130
107
88
92
111
121
116
108
112
108
114
112
111
114
119
121
111
98
94
101
108
114
112
109
107
107
109
113
115
117
118
121
122
122
121
118
113
106
107
115
122
124
118
115
115
118
121
123
130
134
128
111
93
99
114
123
115
105
105
109
115
111
105
104
106
107
107
105
104
104
106
114
120
121
117
117
121
124
117
105
93
95
104
116
125
124
120
111
104
103
106
113
114
112
106
102
102
106
115
124
126
116
107
107
117
121
117
110
112
112
119
123
121
115
105
97
102
117
125
122
113
109
115
120
114
106
105
109
105
94
86
89
99
108
114
119
119
118
109
101
102
109
111
102
92
98
112
127
134
129
123
119
112
109
110
115
123
126
124
114
117
121
123
121
114
107
110
121
131
127
112
102
105
113
110
102
102
108
117
116
115
110
107
102
99
106
118
122
119
113
111
116
114
104
101
113
137
150
139
117
103
106
113
112
108
114
125
128
125
115
114
117
122
119
114
108
109
114
117
115
107
105
113
120
119
113
115
125
132
130
119
112
109
104
105
109
121
124
119
115
117
123
121
113
104
110
124
135
131
114
100
103
113
118
122
127
129
131
127
115
121
124
122
115
106
103
107
110
114
111
108
110
117
123
120
117
116
118
115
111
108
108
114
117
115
117
120
117
110
109
112
114
109
104
96
98
106
116
128
131
125
118
115
122
131
134
132
130
129
111
118
119
114
113
117
119
114
106
102
106
114
118
118
113
110
112
113
108
103
103
110
118
122
117
109
107
106
107
109
111
110
104
99
100
107
112
113
113
119
129
130
123
114
115
119
118
115
115
117
110
110
108
111
118
131
130
112
88
80
94
116
127
122
114
112
115
118
117
114
113
113
111
110
110
108
105
102
104
109
112
109
107
113
121
129
129
123
116
114
117
117
116
110
106
103
102
102
107
114
112
111
114
118
119
119
116
108
95
89
92
101
113
122
129
128
122
116
116
116
114
106
103
110
118
119
112
104
105
108
104
101
109
124
134
131
123
121
122
125
119
110
108
106
104
101
105
116
123
125
99
107
116
123
119
111
106
106
110
111
105
97
102
118
130
130
122
116
114
111
102
94
100
119
132
126
114
110
114
118
114
110
114
124
123
114
109
114
120
122
117
111
110
109
106
107
113
121
125
124
101
103
107
113
117
112
104
105
108
114
112
113
116
119
120
118
118
120
122
113
100
93
98
112
118
115
112
116
126
131
131
129
127
126
119
111
107
110
112
112
111
114
120
125
122
117
113
110
113
117
118
113
109
105
102
100
101
109
117
119
117
115
117
116
111
108
110
114
117
112
110
114
116
111
102
96
102
114
124
128
124
119
120
124
126
121
115
110
110
114
115
117
121
124
123
117
111
109
113
119
114
116
121
118
108
99
103
119
136
139
126
112
105
104
108
108
108
108
106
105
109
118
126
121
105
92
92
106
118
118
109
102
101
111
120
122
116
110
109
115
120
118
110
104
105
111
116
120
119
115
103
114
128
131
120
112
114
121
130
133
124
112
104
106
110
111
111
107
104
103
103
105
109
113
111
107
106
113
116
111
103
99
99
106
113
117
112
108
108
118
126
122
105
93
101
122
139
134
115
97
101
110
122
128
128
122
114
110
109
111
112
110
106
106
111
113
112
106
102
104
108
108
106
104
105
108
116
121
117
106
101
103
110
115
117
113
115
115
119
129
133
126
108
98
110
133
146
136
111
94
95
90
98
115
128
125
113
100
99
105
109
106
104
108
119
124
118
107
100
105
115
122
123
114
106
103
106
111
112
107
103
106
111
115
115
114
114
116
119
124
132
131
120
107
102
112
120
122
119
113
95
90
91
104
122
126
117
107
102
101
101
103
109
126
138
140
129
117
111
113
116
117
121
122
121
116
111
111
115
119
114
106
104
107
113
116
112
105
104
113
130
134
128
112
102
102
109
117
123
126
117
120
113
107
106
114
120
122
117
109
102
103
113
128
139
139
132
127
124
122
114
104
103
108
119
123
123
126
133
137
135
125
116
118
126
131
123
112
108
119
127
130
123
118
119
123
122
115
110
112
129
128
117
105
96
100
112
120
124
118
110
102
99
106
117
127
125
115
111
113
118
116
112
110
109
112
119
126
132
136
134
128
124
127
129
132
130
127
119
115
113
116
121
125
130
127
118
107
106
109
112
104
99
104
111
115
114
110
110
112
112
107
100
101
113
121
118
103
94
106
124
138
136
125
111
103
104
110
117
119
115
110
109
114
121
124
121
117
106
101
105
115
119
118
112
106
104
110
124
130
102
102
108
116
125
130
124
111
101
103
114
123
126
121
113
110
109
108
111
120
126
131
130
120
109
100
99
107
118
120
116
108
102
110
122
128
120
102
95
106
120
127
117
102
97
104
116
124
129
130
112
119
123
122
120
118
118
113
107
106
114
127
136
128
110
94
95
112
129
136
129
115
104
100
102
107
110
115
123
128
123
109
96
99
115
127
120
102
97
112
133
135
122
108
110
121
123
116
109
111
121
124
125
122
117
116
114
114
115
116
117
118
118
116
110
98
94
102
116
126
125
112
96
93
100
107
108
107
111
117
120
108
93
93
108
121
119
104
98
113
130
135
126
119
121
128
123
114
110
115
117
117
115
115
115
120
120
119
120
118
119
118
117
118
120
116
110
104
108
113
114
110
109
107
107
102
94
95
106
116
119
110
103
108
119
127
120
105
93
95
108
120
124
123
121
121
124
124
121
119
103
108
109
105
102
108
117
118
114
112
115
122
127
126
120
116
115
118
118
115
111
111
114
120
120
112
103
103
114
125
129
123
118
117
120
126
124
107
88
75
83
108
132
138
126
112
110
112
109
105
103
109
115
112
105
100
101
104
106
106
111
114
120
119
116
113
110
109
109
110
106
104
105
113
120
122
117
108
109
118
125
128
125
120
117
114
111
106
101
99
107
122
137
142
130
113
103
105
113
120
106
114
124
123
110
97
92
99
104
108
112
116
125
134
137
131
114
96
85
89
99
106
109
113
119
120
112
105
105
110
113
116
118
121
124
114
105
104
113
130
134
127
118
114
114
114
114
115
124
136
106
115
123
121
116
114
116
119
117
116
120
131
140
142
139
135
124
110
98
98
107
118
128
130
126
119
106
99
101
108
108
107
109
120
131
134
124
113
108
113
122
123
116
109
110
113
116
117
114
117
104
109
112
115
121
132
135
128
118
118
127
136
131
113
101
103
113
120
120
121
119
121
125
128
130
121
110
102
100
104
107
110
113
119
127
135
136
126
109
101
110
129
140
133
120
113
113
116
112
109
113
111
109
109
110
115
116
117
112
111
113
115
115
109
104
101
105
110
112
115
114
110
110
113
116
119
117
114
114
113
112
115
119
120
122
127
130
131
124
117
119
128
133
128
120
113
116
121
125
125
127
121
111
104
103
105
114
121
119
107
89
88
102
126
140
134
118
105
101
105
111
112
112
110
108
111
117
121
122
119
117
116
114
114
120
131
139
136
127
120
117
118
116
113
112
114
117
122
126
128
116
135
137
126
115
110
114
118
115
112
109
112
118
118
114
107
102
103
109
114
120
127
130
130
128
126
125
122
109
95
95
105
122
127
124
120
122
126
124
115
108
109
120
132
132
127
124
124
119
108
116
126
129
125
120
123
129
125
110
94
94
109
120
121
113
103
99
99
105
113
120
128
128
124
116
112
115
119
117
108
97
95
98
106
113
117
119
124
131
134
133
126
121
120
123
124
122
118
120
127
119
126
134
138
134
129
122
114
104
97
100
111
124
125
123
114
110
105
102
102
105
108
109
107
105
108
115
122
126
114
97
86
93
108
117
115
115
119
129
139
136
124
111
111
116
124
123
118
116
126
128
128
128
121
111
103
103
107
115
122
123
121
125
134
143
138
121
104
98
97
99
100
103
108
113
113
115
120
125
124
116
108
107
110
115
117
116
116
115
109
100
100
107
114
123
126
132
133
120
110
116
116
109
102
96
94
98
108
121
128
122
111
105
111
122
122
112
101
100
108
115
115
115
116
121
123
122
120
123
127
128
120
107
105
112
122
130
125
111
100
96
98
106
110
114
120
128
135
135
126
116
114
107
103
102
103
108
111
110
113
107
103
102
101
103
109
109
108
108
116
125
126
118
110
112
124
136
133
121
116
115
113
105
106
117
135
140
129
118
120
125
121
109
99
98
109
118
127
133
140
134
129
113
96
89
99
112
123
121
115
111
118
125
128
125
121
117
110
109
112
120
121
112
103
104
116
127
125
118
115
116
117
112
110
119
128
128
118
110
112
117
119
116
112
111
118
128
128
123
119
125
122
109
94
89
102
120
130
128
122
120
124
131
131
125
116
108
107
112
117
117
115
112
112
114
112
109
112
119
129
133
129
121
111
108
107
110
115
109
97
91
98
116
127
124
124
129
137
133
120
101
101
108
114
122
123
118
115
112
115
116
114
110
106
104
105
108
111
115
117
115
111
116
120
118
110
105
109
122
131
133
128
120
108
96
92
104
120
123
112
99
100
112
125
125
123
127
135
136
136
96
95
110
125
133
124
112
106
111
121
124
118
108
103
104
111
119
118
115
110
107
109
118
120
118
112
111
116
122
120
114
110
107
104
102
104
111
121
128
130
126
123
119
120
124
127
129
127
122
121
106
100
105
109
110
109
112
116
119
123
126
128
125
119
110
107
109
114
117
112
108
107
111
118
119
117
118
119
121
117
111
105
105
112
121
127
124
119
117
121
127
126
121
119
120
123
127
129
124
120
117
112
104
102
105
111
118
118
114
109
111
119
121
117
107
97
98
109
119
123
122
121
121
121
122
123
121
120
115
115
111
113
118
125
134
132
122
110
108
112
113
111
110
107
105
104
110
127
136
133
117
114
113
111
113
116
119
120
117
110
105
102
107
111
109
109
109
109
113
117
128
136
138
130
121
121
121
118
111
105
103
106
113
121
126
121
109
100
106
119
124
114
101
99
105
108
105
108
117
126
101
111
116
113
106
105
112
118
117
109
102
104
114
119
119
116
114
113
115
117
120
117
115
109
104
105
106
106
106
105
105
108
114
119
123
122
120
116
121
130
135
125
109
103
112
122
120
109
106
114
92
104
114
115
110
104
107
110
106
101
105
115
122
117
105
101
110
122
126
119
111
103
99
98
100
104
109
108
108
110
118
124
123
121
120
126
140
146
142
130
121
114
109
107
108
116
129
133
128
122
106
105
111
115
121
116
108
105
107
112
119
126
122
107
96
98
110
120
117
113
112
120
124
118
112
114
118
121
112
103
102
109
116
118
115
119
132
144
141
122
105
101
108
112
109
109
121
138
142
131
120
110
110
109
111
110
112
116
122
122
124
124
120
113
106
106
114
119
116
111
109
115
123
120
113
104
107
112
112
100
88
88
99
112
117
117
116
118
121
121
118
118
120
119
112
110
113
125
133
130
117
114
112
108
105
107
115
120
121
116
113
114
115
111
104
108
124
137
136
118
100
93
106
118
116
102
93
101
116
122
120
113
111
113
114
115
114
116
119
120
126
126
119
112
113
117
120
119
118
117
105
113
115
114
114
116
117
116
107
104
110
116
117
112
107
114
127
135
130
119
114
117
127
126
118
103
99
107
119
127
127
127
123
116
110
106
109
117
119
119
119
117
112
112
120
128
125
114
104
103
97
102
106
112
116
120
121
116
107
107
112
117
115
113
110
113
114
112
107
115
130
139
138
122
105
97
100
103
104
103
106
114
119
118
109
104
103
107
113
116
116
115
115
116
123
128
122
113
104
104
100
102
105
108
111
112
111
111
110
107
106
104
104
105
109
105
101
100
109
116
120
118
109
104
104
104
103
97
93
103
117
129
131
120
107
103
106
110
110
113
115
122
123
121
116
117
118
120
120
112
115
121
125
124
116
104
96
99
107
109
106
102
103
111
115
110
104
102
108
113
114
110
107
105
110
117
121
121
117
122
135
143
138
119
104
103
117
126
124
113
112
121
131
129
115
106
109
117
120
115
117
126
133
139
136
124
111
104
107
111
112
108
107
116
125
124
115
108
107
110
115
117
116
107
102
111
124
133
126
120
121
127
126
115
103
105
123
134
130
111
96
100
117
125
112
101
100
108
114
116
111
112
115
125
135
135
124
115
111
117
118
112
107
112
117
115
109
108
112
116
116
112
106
102
103
112
122
123
116
108
112
119
120
111
103
112
128
136
128
107
93
91
102
109
108
104
104
112
118
119
114
111
106
106
111
118
123
121
122
125
122
116
111
112
114
111
107
107
111
114
111
107
109
118
128
130
122
113
105
104
114
121
117
103
101
111
127
130
122
114
109
111
114
110
109
108
113
114
115
116
121
131
123
108
102
112
125
130
124
113
108
111
116
119
123
126
125
118
108
101
100
105
117
126
132
126
114
104
101
106
111
105
96
93
99
106
114
116
114
117
122
123
117
109
107
109
110
111
112
110
118
131
130
118
114
122
130
122
103
83
83
98
112
121
126
129
130
126
115
105
99
96
101
110
117
111
106
105
112
117
113
100
95
101
110
113
110
112
114
115
114
109
107
106
106
107
108
114
121
124
109
109
106
106
110
118
122
119
102
91
91
100
113
121
123
119
114
113
114
113
110
104
106
116
117
112
106
108
118
122
116
109
112
122
129
128
124
121
118
111
102
98
99
104
106
109
115
119
124
123
108
101
97
96
100
107
113
119
127
128
120
108
104
108
114
114
110
112
112
115
114
113
118
126
125
113
102
101
112
117
116
117
120
124
127
126
123
120
117
111
108
107
108
103
105
108
116
118
109
100
118
120
119
113
108
105
107
117
125
123
114
103
102
108
113
112
111
113
120
121
118
113
109
107
104
99
99
100
106
110
115
117
118
117
116
116
115
113
115
121
128
129
123
113
104
105
107
107
104
103
121
133
134
127
117
108
104
106
105
101
96
102
115
128
129
118
103
99
105
116
126
125
114
97
87
92
105
116
120
113
108
106
110
115
120
121
115
113
118
124
128
128
126
122
114
103
97
104
118
128
108
115
120
121
116
111
106
110
116
116
113
111
115
121
125
117
108
102
103
108
117
120
118
106
96
92
105
125
133
127
115
107
107
110
110
105
104
111
119
125
118
108
103
106
112
111
110
112
121
128
107
112
113
110
107
107
112
118
123
125
121
112
105
106
110
112
112
109
105
107
111
114
120
124
120
110
105
109
117
119
117
117
114
109
97
84
84
99
118
131
131
114
98
89
98
110
117
118
112
108
122
126
124
118
113
112
112
110
107
106
105
102
102
106
111
111
106
102
104
110
115
120
123
128
129
122
114
109
109
107
114
120
124
120
111
101
99
105
112
124
134
136
125
106
98
104
116
119
112
97
117
117
120
126
129
123
111
103
101
105
104
101
102
107
113
112
105
104
109
115
119
117
112
109
109
112
117
122
120
117
115
121
124
123
122
127
129
120
104
94
105
124
131
122
108
105
114
119
113
102
95
97
104
114
122
123
114
108
108
110
112
114
115
115
111
102
103
113
122
125
119
113
108
105
101
98
103
112
118
117
113
108
108
111
118
126
126
117
104
99
106
115
115
110
106
107
110
109
109
111
93
106
109
109
108
115
120
119
109
102
106
121
127
120
108
99
103
116
122
121
115
111
109
107
102
97
101
110
119
120
112
104
106
114
120
116
106
99
106
121
134
135
124
114
115
116
109
100
100
110
105
119
119
113
107
111
116
111
100
95
103
112
117
114
109
114
118
114
103
99
101
107
111
109
104
100
106
118
126
123
114
112
117
122
123
114
106
102
103
112
125
135
139
135
131
120
107
100
104
110
106
106
110
115
111
109
104
99
96
100
106
106
107
111
122
129
123
106
90
91
103
112
111
109
109
108
110
114
114
112
113
114
117
123
123
123
123
118
104
93
98
113
123
121
111
103
105
111
122
124
103
102
108
117
118
115
112
110
108
109
110
110
116
119
120
118
110
106
107
115
118
116
109
108
114
120
119
113
108
107
109
112
113
117
124
131
131
123
106
97
99
110
109
101
94
100
116
124
130
127
110
115
119
119
120
120
121
124
123
120
119
119
120
117
108
102
105
114
126
127
121
107
96
98
108
118
118
113
106
104
105
102
97
97
107
117
119
113
107
106
110
110
114
116
117
118
115
111
109
110
109
115
115
114
113
111
112
116
121
126
125
121
118
118
118
116
117
118
123
121
116
105
96
95
97
99
97
95
94
102
105
106
102
101
104
107
107
106
109
115
111
106
106
116
123
120
101
91
99
115
98
104
106
105
101
101
99
104
111
121
120
117
113
120
132
136
129
119
112
114
113
111
105
100
99
95
91
92
98
105
115
122
125
125
119
117
115
114
118
117
110
101
96
99
105
106
102
105
114
127
99
105
109
108
106
107
109
105
106
105
108
108
110
111
118
127
130
128
120
117
114
109
105
102
102
105
110
114
115
119
121
123
124
121
118
122
126
125
118
110
108
113
118
113
107
107
111
116
116
115
116
118
118
115
112
112
111
108
102
100
105
112
111
109
107
115
125
130
127
121
115
108
104
101
104
111
118
125
124
118
113
110
111
115
120
124
126
124
118
118
122
126
130
124
117
113
113
114
110
108
128
132
128
117
102
94
100
111
117
115
115
118
122
119
117
119
120
118
112
111
115
122
121
113
104
103
109
118
123
120
113
113
120
128
131
124
112
110
117
125
124
115
103
103
108
116
121
119
118
123
121
128
129
120
108
103
112
125
134
129
121
117
113
114
115
119
118
110
100
101
113
125
130
127
118
111
110
108
109
108
111
116
122
126
122
113
107
107
108
109
108
103
100
98
105
116
124
126
125
124
112
115
119
121
126
129
124
116
112
115
120
120
110
101
100
105
109
109
105
108
114
115
119
124
131
134
125
106
90
85
94
110
120
117
112
112
117
120
110
99
98
108
117
115
107
104
112
121
122
114
121
118
117
117
118
117
110
98
92
99
114
127
127
119
107
102
103
110
119
123
118
111
107
114
127
133
131
119
104
93
94
109
124
133
129
123
121
123
121
114
108
111
116
116
109
103
109
119
129
124
127
128
121
114
111
114
119
123
122
112
105
108
117
126
128
123
118
116
117
116
114
112
111
114
116
120
125
125
122
116
109
112
121
126
124
116
111
113
118
121
118
118
117
119
116
112
111
121
128
128
115
118
113
104
108
121
127
123
115
115
122
123
114
108
110
116
118
113
106
108
119
128
129
125
118
114
117
123
122
114
107
110
123
131
130
122
114
114
115
114
109
107
112
121
124
116
110
111
116
116
108
110
111
112
119
126
130
124
113
108
115
122
122
117
112
115
118
115
112
114
123
132
133
125
115
109
111
115
118
119
119
121
126
131
126
116
107
102
104
109
111
111
107
107
108
112
115
117
117
117
107
108
122
134
138
135
125
115
105
102
112
119
122
118
117
120
123
117
111
110
114
117
115
108
105
108
113
115
113
114
122
128
134
129
117
109
106
114
124
128
124
113
101
95
98
111
121
125
117
109
119
113
113
115
113
111
107
106
104
109
116
118
115
116
124
132
131
115
101
97
103
106
104
102
102
107
107
106
110
115
126
126
119
111
106
108
117
126
127
117
105
98
98
100
105
113
127
138
129
108
103
97
94
96
98
99
99
100
106
115
121
119
110
103
102
111
116
108
100
96
101
110
113
111
111
110
111
109
115
121
126
121
111
105
111
123
128
121
102
87
83
93
108
117
114
114
122
138
148
140
101
99
106
116
116
111
107
110
112
112
115
119
114
103
92
93
103
110
109
109
112
119
118
112
112
120
126
125
119
118
120
116
111
111
123
134
129
111
94
94
104
118
123
122
119
117
120
130
146
154
122
126
129
123
113
107
113
121
121
115
109
114
122
120
114
113
117
121
118
119
121
121
114
103
103
111
121
121
117
118
121
118
110
109
117
130
130
119
110
115
126
131
126
121
116
120
125
127
125
122
121
126
121
109
102
107
120
126
120
108
104
108
115
119
120
120
122
124
121
118
116
113
109
103
103
108
113
114
119
128
132
129
120
109
108
115
125
130
123
116
110
114
118
118
111
108
115
120
116
108
104
104
108
113
124
135
134
122
106
97
101
107
111
106
100
99
105
114
112
104
97
101
111
117
115
113
116
125
126
128
128
127
124
115
106
106
121
132
127
111
98
102
116
126
125
118
113
114
111
112
103
101
108
119
131
132
125
114
107
111
119
127
128
121
109
99
97
99
100
98
98
108
123
131
128
118
115
121
130
127
117
108
109
112
115
118
125
129
127
118
111
112
119
132
140
138
127
114
107
109
116
114
113
113
106
103
107
114
120
125
132
136
137
133
124
113
106
103
104
109
109
114
121
129
128
117
103
101
114
125
121
110
105
114
131
137
128
119
116
118
115
113
113
121
129
130
127
123
120
115
123
122
115
105
98
100
107
114
117
119
119
120
120
114
113
112
111
113
113
113
113
114
117
118
118
112
103
99
105
117
121
119
122
130
137
132
117
104
105
111
109
105
106
115
115
112
112
122
131
129
116
120
112
105
107
114
116
111
108
108
109
112
112
113
113
113
108
107
111
114
117
125
126
119
113
108
114
120
122
117
109
105
110
118
125
118
108
101
107
119
125
120
112
111
112
114
114
115
118
124
110
119
120
114
114
118
122
120
113
107
107
112
120
126
124
114
106
105
111
116
119
121
122
119
113
108
113
121
125
119
108
101
106
116
126
127
123
117
118
130
141
141
125
111
109
118
126
124
121
120
118
124
123
116
110
113
121
128
122
111
107
112
115
115
111
109
114
120
121
116
109
107
114
122
127
128
123
117
116
114
114
117
124
128
132
133
131
123
116
111
114
121
125
122
118
124
136
144
138
127
121
122
120
114
103
100
105
116
119
115
114
114
114
106
99
104
119
127
120
109
102
105
115
123
130
132
132
125
118
115
115
116
118
116
115
114
112
112
106
93
90
96
112
123
125
127
136
144
140
128
107
109
116
115
105
97
98
106
113
113
112
114
114
110
102
102
113
119
118
111
100
97
98
104
111
114
115
116
122
125
121
110
97
90
92
99
106
110
110
113
115
115
111
106
104
112
120
123
122
117
103
106
114
116
116
114
115
117
113
104
99
102
108
108
103
107
117
129
127
114
97
91
95
107
113
112
109
114
126
135
130
113
92
83
90
106
120
122
119
115
120
122
115
106
105
114
120
115
106
101
111
113
117
117
117
117
117
115
109
102
102
109
114
112
110
116
127
131
122
109
108
119
129
128
120
112
114
123
127
126
118
111
105
104
106
113
118
117
107
97
97
107
118
126
129
127
119
110
103
102
115
116
117
116
116
116
111
108
107
112
122
124
118
112
111
115
117
109
101
104
119
137
139
122
105
94
100
107
107
104
105
112
119
122
115
109
106
106
103
98
98
109
121
130
128
116
107
111
117
121
115
113
114
119
121
121
118
115
115
121
125
119
112
104
103
102
99
96
101
112
126
131
123
109
101
96
94
93
95
109
124
132
128
118
110
110
118
124
121
115
114
120
129
130
115
105
108
124
135
131
115
115
115
118
119
118
116
116
117
114
112
112
113
116
113
109
103
102
110
122
133
134
127
118
119
124
127
125
121
127
133
134
124
111
110
120
132
134
123
114
111
122
135
132
115
102
104
118
126
124
118
121
120
119
119
115
113
113
109
106
103
102
108
118
127
129
125
118
110
108
113
120
121
119
123
138
151
148
130
116
112
114
114
111
109
113
117
112
106
102
107
115
125
126
116
107
105
108
115
116
118
119
117
117
120
123
122
114
108
106
107
104
106
112
121
124
122
117
111
105
103
106
109
114
123
131
135
124
109
100
107
117
121
112
108
111
116
113
104
101
103
112
119
120
114
112
112
110
108
108
119
114
106
100
108
120
125
125
120
117
120
121
122
119
114
109
107
108
113
117
118
118
119
120
125
124
115
104
98
104
121
133
129
116
112
123
137
135
116
101
100
110
118
118
112
106
104
102
96
96
122
121
108
96
93
106
121
128
128
123
121
121
120
119
120
121
122
118
114
114
114
116
117
119
118
117
113
109
110
111
114
115
115
116
115
117
119
120
114
107
103
107
110
110
107
105
103
101
100
100
122
128
122
108
103
110
122
125
123
113
106
105
108
113
122
129
127
122
111
104
100
98
101
108
114
113
114
120
128
124
115
110
113
115
107
95
88
97
111
112
105
98
99
108
116
119
119
119
121
120
122
122
115
106
105
117
125
123
110
103
105
112
116
121
121
118
110
102
98
99
101
106
112
117
116
111
110
118
131
132
126
123
123
121
111
101
100
109
114
110
105
105
109
121
127
130
124
117
110
106
124
119
108
102
102
110
121
124
119
115
114
114
113
110
108
105
106
105
108
111
115
119
121
123
116
110
108
112
116
118
117
116
113
110
113
122
126
123
113
107
111
120
124
123
123
124
122
108
89
78
120
124
121
111
104
107
115
126
130
122
110
101
98
99
104
111
114
120
121
119
117
113
109
107
108
112
117
115
110
104
99
96
95
100
113
124
125
115
104
105
113
126
125
114
111
117
121
119
106
96
109
121
125
122
114
110
109
114
114
107
101
103
113
125
127
121
112
107
105
107
107
105
102
102
103
113
125
125
119
110
104
105
106
110
114
115
113
110
107
106
110
114
119
118
111
101
99
107
121
128
108
110
112
116
118
114
106
103
99
101
103
109
116
122
124
117
111
106
105
105
104
104
105
105
105
108
116
126
130
128
125
125
121
111
97
90
99
115
127
124
110
104
107
115
113
98
90
94
112
126
115
110
107
104
109
114
112
106
100
102
107
109
107
106
107
110
112
114
117
117
116
115
119
124
120
108
98
105
113
122
125
127
122
109
93
82
89
111
130
137
128
117
108
104
98
95
95
103
112
113
126
121
110
104
108
116
118
112
103
101
103
105
106
108
111
111
110
111
113
118
120
122
124
128
126
115
105
105
111
117
121
121
121
116
109
106
107
108
110
116
125
135
136
122
104
94
99
114
122
117
126
124
119
115
116
119
117
117
120
121
116
110
107
109
110
109
106
109
111
113
112
112
110
110
111
115
120
129
130
127
123
123
120
113
110
116
127
124
108
90
97
122
147
152
141
127
117
113
111
110
115
119
118
118
118
116
116
120
132
137
131
122
111
104
100
97
103
113
118
113
110
109
112
111
107
99
100
106
107
106
106
112
115
112
109
114
123
119
110
100
102
114
124
131
135
133
124
109
101
109
101
113
119
119
115
116
116
113
108
107
111
120
121
115
103
100
108
120
120
113
109
112
122
120
105
87
81
87
93
91
88
94
108
121
127
120
108
101
103
113
120
120
111
105
111
116
114
112
116
126
106
124
131
123
115
113
112
105
92
86
97
111
118
115
113
117
123
125
115
106
101
104
108
107
102
94
95
108
112
110
100
97
105
115
120
118
113
107
105
104
111
118
123
121
116
110
106
111
127
136
117
127
129
120
106
100
103
107
109
109
108
107
104
105
110
118
123
119
112
108
103
98
96
102
110
118
120
118
119
117
118
116
108
99
93
100
118
129
123
107
104
116
132
133
119
110
107
112
116
118
108
106
105
105
99
98
103
112
122
120
110
104
104
107
110
109
107
105
110
118
118
106
96
100
118
134
136
125
114
113
118
122
117
107
95
98
117
134
136
123
113
115
122
121
117
115
118
123
114
103
108
104
103
108
113
113
115
117
120
117
110
104
106
111
114
110
104
101
106
113
116
105
92
91
106
125
134
126
114
110
116
125
128
123
112
105
115
128
134
123
108
99
105
117
122
123
123
125
120
110
109
113
112
112
113
111
109
109
116
121
118
113
109
116
127
131
127
116
110
109
111
108
105
106
112
119
118
114
107
107
117
131
137
130
116
105
112
124
132
121
100
87
96
115
127
119
107
103
112
121
110
115
116
109
100
95
96
102
115
122
121
115
111
120
134
141
134
122
114
112
115
118
121
124
123
118
111
104
100
102
115
130
138
130
113
104
109
125
133
130
115
103
100
105
109
106
97
96
106
118
115
118
122
118
111
109
110
114
120
122
119
115
112
113
118
119
119
117
115
116
113
106
102
102
103
110
117
120
115
107
104
111
118
116
112
111
117
126
131
130
126
122
109
98
94
99
106
107
109
112
120
124
128
128
126
126
126
126
126
123
121
120
116
109
102
101
110
119
122
119
112
102
95
91
92
103
119
135
133
119
103
97
100
109
115
124
126
124
117
112
112
113
110
102
98
104
110
112
110
111
121
130
129
118
108
108
114
123
127
122
118
117
114
106
102
104
113
121
124
119
117
120
121
114
105
103
112
123
126
119
108
105
109
111
114
114
114
114
113
111
105
101
104
106
114
119
120
117
114
118
117
124
117
108
99
99
105
113
115
111
103
96
93
97
108
120
124
120
111
109
115
124
125
119
115
113
115
109
98
92
97
110
115
109
96
92
98
110
118
121
118
113
111
110
115
126
134
133
126
121
110
104
99
104
110
115
109
100
98
103
107
102
95
100
116
128
122
109
99
104
113
112
105
101
112
128
132
119
94
82
90
109
120
111
99
94
102
109
111
109
108
112
113
112
110
114
123
130
131
118
120
114
105
106
111
115
108
97
96
112
129
134
125
117
116
114
110
104
100
106
112
113
108
107
117
131
139
136
123
109
105
113
126
133
128
115
106
106
108
106
102
101
103
108
107
110
112
121
126
121
125
132
131
122
112
109
107
107
109
114
124
134
134
126
114
108
110
112
108
106
110
116
122
126
125
125
124
125
123
119
116
119
127
131
125
106
96
101
115
125
127
121
117
114
114
116
116
118
114
106
129
127
109
95
99
112
116
103
89
95
113
120
111
103
113
130
136
123
108
102
108
116
121
123
119
114
109
112
118
125
124
120
116
116
113
114
115
121
125
126
120
115
117
120
117
112
109
116
125
124
114
113
109
103
106
112
114
109
104
107
115
120
116
110
113
125
135
124
111
106
115
126
128
123
117
115
114
110
107
112
124
135
142
140
129
119
112
108
106
107
109
112
115
118
115
110
108
114
118
118
100
101
108
117
123
126
124
118
110
109
114
118
116
109
111
121
126
119
111
108
117
125
120
107
106
114
118
109
101
103
127
149
153
136
114
103
104
110
113
112
108
107
110
113
112
112
116
121
117
107
102
102
106
110
113
118
116
110
104
101
107
107
103
96
100
113
122
116
102
104
115
123
119
108
103
105
106
106
103
113
123
125
114
98
93
102
118
129
129
118
106
100
107
114
114
114
119
127
124
108
102
100
105
107
104
106
106
108
108
106
109
115
114
106
101
107
116
117
110
105
110
119
124
120
112
106
104
107
113
121
120
109
96
93
100
111
120
123
115
102
97
105
121
133
127
118
119
128
137
130
92
93
106
122
118
111
107
112
114
109
109
117
124
119
104
100
111
121
121
113
109
113
117
116
112
110
112
115
115
113
113
116
117
118
114
109
101
96
94
95
103
118
133
139
133
122
119
127
139
141
91
95
113
126
124
118
114
117
114
107
100
103
112
112
105
103
109
118
122
119
120
120
118
115
111
112
115
114
109
107
110
116
118
119
116
112
104
99
98
108
115
120
121
119
113
111
116
122
127
124
97
105
114
116
118
120
124
123
119
106
99
98
106
114
115
115
113
115
115
115
117
123
127
125
123
121
117
114
111
112
113
114
109
109
111
120
124
119
113
113
115
118
116
108
97
92
98
107
111
109
117
116
113
111
114
124
128
121
111
103
102
106
114
121
120
112
107
107
108
106
105
109
113
115
117
122
128
129
123
114
110
112
114
112
112
117
126
130
124
114
111
117
123
125
115
103
97
96
101
108
121
117
111
113
117
120
118
109
103
101
108
115
122
123
121
111
103
100
103
108
110
112
110
104
105
113
125
134
131
118
109
107
112
120
123
123
125
127
125
116
109
108
118
127
128
120
106
106
110
118
113
118
119
116
114
108
107
110
111
115
120
120
120
121
123
123
116
107
106
114
122
125
120
114
111
107
107
111
123
129
121
108
104
114
127
128
120
112
115
116
110
105
107
115
115
107
103
110
127
133
112
123
124
116
107
102
106
113
117
118
116
111
110
116
122
125
121
115
113
113
115
115
115
115
114
108
98
97
112
127
126
114
102
104
113
116
110
108
115
122
120
114
114
118
115
105
102
112
125
128
115
122
115
108
107
107
109
106
104
107
106
105
108
114
119
114
108
105
110
114
112
110
112
114
110
107
101
105
118
127
126
116
106
104
111
117
120
124
126
129
127
125
127
130
129
124
118
113
115
119
119
120
112
106
111
118
117
111
108
109
113
114
114
115
115
110
104
102
109
116
119
118
116
117
115
110
110
114
120
122
119
116
118
123
129
124
119
111
108
116
124
134
134
128
124
123
119
116
116
118
126
121
113
109
111
120
126
129
125
117
112
111
109
112
114
119
119
116
110
110
112
118
124
127
129
124
118
118
117
115
113
118
126
131
129
117
102
90
88
99
114
128
132
128
119
114
115
117
117
116
120
120
115
108
99
101
114
126
123
112
104
103
107
110
113
121
130
127
113
105
100
106
118
127
134
135
130
126
125
130
131
130
118
110
108
109
111
110
109
110
114
118
122
124
126
127
127
118
105
101
103
110
118
110
98
92
100
110
113
109
108
113
118
114
106
106
113
115
115
111
105
101
101
112
125
134
134
132
140
152
150
132
108
89
91
108
123
128
128
126
126
121
114
113
123
137
138
121
102
98
99
109
118
119
114
108
110
114
114
111
110
114
117
115
106
99
97
99
106
112
115
109
101
102
110
118
128
131
131
130
124
113
99
90
93
105
116
117
113
111
116
116
109
104
109
127
137
132
123
116
109
116
122
122
118
113
113
114
113
109
109
110
115
116
115
114
112
109
105
105
112
119
119
113
109
114
125
128
116
99
91
97
104
109
108
113
116
115
109
100
98
104
106
107
105
108
117
126
133
132
119
120
118
116
111
108
108
106
108
109
113
116
117
119
121
126
127
123
112
107
111
122
128
124
116
116
123
127
117
106
105
111
118
121
117
116
120
123
122
115
112
112
117
120
115
105
103
112
125
132
116
116
112
110
113
118
121
118
117
118
122
120
115
114
115
117
117
110
108
111
121
128
128
121
116
115
122
127
130
132
127
118
111
106
106
110
113
117
118
115
115
119
130
132
123
112
108
114
124
127
109
105
103
107
113
119
127
130
130
125
122
115
109
106
107
109
107
102
103
110
122
130
129
121
119
120
127
133
137
132
119
102
91
92
103
111
113
113
108
106
107
112
119
120
113
107
108
119
127
130
112
106
105
103
100
96
100
112
120
122
115
101
95
100
111
121
122
115
107
102
104
109
114
117
121
134
143
139
126
111
101
98
102
111
117
118
113
105
108
116
116
111
102
101
107
113
117
122
127
131
116
120
121
114
104
96
98
103
108
108
105
102
105
112
120
123
122
116
109
104
103
106
110
113
118
127
130
121
107
100
103
114
117
117
116
114
111
106
111
119
124
116
104
101
111
123
128
124
116
114
113
120
125
122
120
117
114
106
100
100
107
120
125
120
112
101
103
106
113
117
121
122
122
119
114
111
108
104
101
105
112
117
115
105
102
111
121
122
113
106
108
115
117
116
112
113
115
112
103
99
110
105
109
116
119
117
107
101
100
110
121
127
123
107
95
92
104
117
122
122
120
119
118
119
113
110
111
112
113
113
113
117
120
120
115
111
115
120
116
107
103
109
114
117
114
112
113
109
103
99
111
105
107
112
115
114
106
103
110
122
126
120
108
101
103
114
122
123
119
116
113
112
115
118
117
113
113
120
125
118
114
120
137
142
127
102
89
102
117
124
120
113
109
115
123
131
132
122
111
102
113
117
114
110
112
117
120
114
109
109
113
116
117
119
123
127
121
112
106
107
112
117
118
118
115
111
114
121
125
120
118
123
132
131
117
98
89
99
113
123
128
126
120
116
121
128
129
120
110
103
115
118
116
109
109
117
122
113
96
88
95
111
120
121
118
115
112
108
107
109
114
116
113
109
109
115
120
122
123
118
119
117
110
102
101
106
110
108
105
108
118
128
124
116
109
112
116
113
105
101
106
108
112
110
111
114
119
112
98
88
89
100
109
109
106
106
113
118
119
114
112
108
107
105
109
117
122
118
112
112
112
110
101
95
100
110
115
111
104
103
107
114
112
109
107
111
122
127
119
108
101
103
106
109
108
110
116
118
115
108
105
106
113
116
115
113
114
117
118
114
109
109
110
114
119
120
119
113
107
105
108
112
114
110
108
108
111
112
112
109
105
106
112
113
108
104
111
123
129
127
111
109
107
107
108
106
107
110
112
117
118
120
120
122
118
113
112
116
120
118
116
112
114
119
121
122
121
116
112
111
115
119
120
110
101
99
109
118
121
113
105
107
121
126
116
101
95
104
115
118
111
107
105
109
114
114
109
102
98
103
110
113
111
112
113
113
114
119
121
121
117
112
111
112
113
110
108
107
110
112
115
118
113
108
102
104
111
116
116
112
107
108
116
117
109
102
102
109
111
106
92
93
100
109
119
125
120
108
98
97
101
105
106
109
115
124
127
123
118
112
110
109
109
107
102
97
96
101
106
109
110
108
106
106
109
113
115
115
112
108
105
107
108
107
104
106
114
125
125
119
93
97
103
110
115
115
116
117
119
119
115
111
109
112
120
128
129
125
117
111
110
112
114
110
106
103
105
110
112
109
108
109
107
102
97
100
112
122
121
111
103
108
115
122
123
120
117
117
120
125
116
116
112
109
107
105
107
118
133
138
128
114
109
113
123
128
128
125
118
112
109
116
123
125
119
111
107
108
105
103
107
117
119
112
101
99
106
115
117
115
119
123
126
122
120
117
112
108
109
117
118
116
111
107
107
106
107
108
113
117
112
107
107
116
126
131
129
125
118
109
103
108
116
120
116
108
108
109
107
104
102
107
117
123
126
123
119
112
108
111
117
113
106
100
99
105
108
112
119
122
116
116
114
106
105
106
106
106
107
106
107
105
103
106
115
123
126
124
117
109
105
104
105
106
108
110
114
121
122
114
102
96
100
109
119
128
132
126
115
104
94
93
96
103
111
114
112
117
128
135
118
122
115
104
96
97
108
119
126
124
118
107
99
93
97
107
114
117
116
120
118
113
109
112
118
121
118
112
113
114
115
111
101
94
92
100
117
129
125
113
106
111
121
128
128
122
118
116
117
117
116
109
100
99
98
102
112
121
127
123
111
104
100
102
105
104
105
104
111
120
121
113
107
110
119
128
120
108
102
109
119
124
118
107
94
91
102
117
127
128
128
133
132
128
117
114
120
124
118
106
113
104
101
105
113
118
117
114
112
107
102
101
103
111
114
109
101
94
99
110
117
110
96
90
98
114
119
115
108
107
115
124
130
130
120
111
110
118
124
126
123
121
121
115
108
107
116
130
137
127
120
119
115
112
116
120
119
113
112
112
110
109
104
104
105
107
106
103
103
109
115
117
111
106
105
110
114
114
110
111
116
124
130
130
124
119
118
121
122
113
108
110
121
125
121
114
112
124
139
136
123
124
121
114
112
120
123
126
122
117
114
112
108
104
103
104
107
111
113
112
113
121
133
142
135
120
107
101
103
110
116
125
125
116
109
108
116
124
126
123
118
122
125
128
125
120
116
111
110
108
119
121
125
127
123
121
125
128
128
122
114
113
112
113
105
99
96
104
114
117
114
111
119
129
127
116
107
106
109
109
112
117
119
113
106
107
116
125
128
126
123
120
115
112
115
119
116
105
95
94
107
117
127
131
125
118
115
121
132
133
124
116
112
112
106
99
95
103
115
122
116
108
104
102
102
105
113
126
130
120
106
103
107
109
109
111
114
114
107
98
93
97
106
112
118
116
108
101
105
113
102
109
110
111
111
113
114
118
123
124
121
116
111
111
107
104
105
108
111
115
115
117
117
113
110
109
114
124
124
113
103
97
99
103
105
109
111
111
106
100
95
100
111
120
120
112
104
100
104
114
96
100
94
93
103
110
115
113
107
105
105
107
108
110
118
121
117
114
110
109
111
115
117
117
115
115
115
110
100
96
102
106
105
98
99
106
114
120
123
126
130
129
125
117
114
114
114
112
108
106
107
102
97
100
109
115
114
113
113
118
117
105
99
107
127
136
126
109
100
106
116
118
108
100
103
116
125
120
110
106
112
116
110
100
98
105
112
110
110
118
130
134
128
119
115
120
123
128
130
129
122
115
108
108
111
115
115
114
122
130
130
116
102
104
118
128
118
96
86
99
120
130
120
107
106
117
130
136
131
127
123
119
117
113
109
106
99
95
96
103
112
120
123
123
123
122
123
128
132
136
114
119
118
112
108
106
104
101
99
103
112
121
123
118
113
111
108
104
101
108
122
131
130
125
118
118
119
120
120
120
119
120
124
129
125
112
103
104
112
121
126
126
119
117
121
129
136
128
114
103
126
131
121
109
109
118
123
112
97
100
113
121
117
111
114
121
119
109
99
100
110
117
121
121
117
109
104
106
111
122
127
128
127
122
118
119
121
125
126
126
123
122
122
122
119
115
117
122
125
123
112
115
110
101
98
110
120
123
115
108
107
108
110
108
106
109
111
105
100
101
108
114
113
111
116
121
122
114
106
102
106
111
114
115
117
119
123
124
123
123
125
130
134
132
117
101
97
105
119
124
102
103
106
102
101
108
116
121
117
112
112
116
117
116
113
113
111
105
105
109
114
113
108
104
108
121
125
117
105
103
110
118
112
102
98
100
105
108
110
110
112
117
127
132
127
113
105
107
117
125
103
106
109
110
111
116
119
112
104
100
109
122
129
125
121
117
112
107
106
112
118
120
112
107
109
119
122
118
119
123
127
120
107
93
96
106
114
114
113
111
108
109
122
132
134
123
115
114
124
126
113
118
124
124
121
120
122
118
108
97
97
114
127
128
120
114
114
116
116
115
116
117
118
119
118
118
119
119
122
123
120
113
106
103
103
108
115
122
123
116
111
114
124
134
132
121
114
113
116
117
115
118
125
128
120
112
111
115
112
99
93
102
120
126
117
108
113
124
127
119
110
108
112
116
114
112
114
117
113
106
104
112
122
120
103
89
90
107
121
120
115
115
119
120
118
113
112
111
113
113
105
109
116
120
118
110
105
107
111
105
102
105
112
119
115
108
110
114
116
111
108
110
115
116
111
108
112
115
114
108
107
118
129
130
116
99
94
104
118
123
118
113
109
106
105
106
111
117
125
125
107
112
116
116
116
112
112
117
122
124
117
110
110
118
120
115
107
102
103
105
110
121
129
135
130
121
116
118
120
121
119
117
118
125
130
131
123
115
115
118
118
118
113
115
116
116
115
116
122
125
124
124
118
112
111
108
108
112
120
125
120
111
108
116
120
114
106
104
114
126
133
132
124
118
119
121
122
121
116
112
111
111
112
113
115
119
121
120
118
119
122
123
126
129
131
127
120
114
110
111
123
120
112
111
116
116
110
102
103
108
114
114
107
107
110
112
108
106
117
133
143
132
108
85
87
105
123
128
117
104
99
104
110
110
106
105
108
115
123
128
127
126
126
127
125
118
114
114
115
116
102
107
109
113
116
119
114
107
105
108
111
111
105
103
109
112
110
104
103
113
124
122
110
91
89
105
122
133
129
117
102
94
97
109
118
116
109
107
117
130
133
128
124
122
114
105
103
115
125
128
101
116
121
118
113
109
111
114
116
113
105
97
95
102
109
109
105
102
103
105
107
108
110
110
112
112
116
122
131
131
118
99
92
101
114
118
114
112
119
130
133
128
122
121
117
114
114
116
124
126
120
127
125
119
112
113
113
114
114
108
100
92
92
101
109
107
101
101
109
114
109
101
103
112
117
109
101
102
119
136
140
131
113
106
109
119
128
132
131
126
125
121
122
125
126
122
115
112
114
117
126
117
105
102
106
112
113
110
112
118
121
116
109
111
115
114
108
103
110
119
120
116
109
110
112
108
102
98
106
121
134
139
130
123
117
118
119
120
118
116
117
123
131
134
126
110
96
91
99
112
118
104
96
99
108
114
113
112
114
122
126
122
114
114
122
128
123
114
109
114
124
126
120
110
105
106
105
99
94
96
108
122
126
122
113
110
105
103
105
110
119
124
126
121
108
95
88
90
98
109
110
106
107
113
120
124
123
116
113
112
114
116
115
113
116
125
130
125
114
109
113
119
118
120
120
120
117
106
97
98
109
118
117
106
104
116
127
129
126
121
121
121
115
107
105
109
114
113
107
109
108
111
115
115
115
120
122
119
117
114
120
127
126
116
107
109
114
115
110
107
108
112
117
127
137
139
133
122
114
117
122
124
118
111
110
122
134
137
130
123
122
120
119
118
126
135
137
126
115
114
110
120
123
119
112
107
110
117
122
125
124
125
123
119
111
104
98
93
96
106
117
117
109
105
108
116
122
122
114
109
113
122
130
126
117
108
107
107
108
109
114
116
112
110
109
117
122
127
132
133
110
119
126
126
119
109
108
114
122
124
115
111
112
117
118
114
110
110
114
118
118
112
101
90
89
99
111
111
99
92
100
117
128
123
109
105
108
111
111
109
107
104
97
88
85
96
114
130
137
134
106
110
114
114
113
111
111
113
111
109
107
109
115
120
120
120
126
132
134
124
115
111
110
112
111
116
124
125
117
108
107
113
116
111
108
113
122
125
122
117
113
108
103
102
105
115
126
127
120
111
108
111
110
105
103
110
118
114
105
99
102
108
112
115
119
121
125
121
115
114
117
122
130
126
118
115
123
136
142
134
116
104
105
111
117
113
102
96
99
104
112
116
117
121
124
126
122
115
110
110
110
113
113
113
111
111
111
110
109
109
106
99
92
97
109
121
122
113
104
102
112
125
130
124
112
105
109
119
130
126
113
99
104
114
121
113
99
88
89
96
103
108
108
110
111
109
107
111
119
126
107
106
114
119
112
100
95
101
114
123
117
103
95
100
112
122
120
112
104
102
106
109
114
115
113
110
111
110
109
110
111
111
116
122
125
124
118
113
112
110
107
100
95
101
110
117
117
116
121
124
106
110
123
126
117
103
99
108
115
119
113
113
115
120
122
120
110
102
97
100
105
108
111
108
106
109
113
115
114
113
113
115
115
114
118
122
121
122
124
126
120
107
95
99
113
127
131
125
120
115
107
117
132
135
127
118
115
113
112
107
109
118
122
120
113
108
105
105
102
103
109
113
115
111
107
106
108
113
117
116
111
105
99
96
100
107
116
117
118
120
118
112
103
99
101
111
122
126
120
112
107
108
121
132
131
118
102
94
95
106
117
124
121
106
93
94
107
119
122
117
112
113
118
122
120
115
111
113
113
113
113
115
114
111
108
106
113
117
118
116
116
115
111
110
109
114
123
123
115
107
109
104
113
127
130
116
96
85
91
106
118
118
110
101
99
108
118
125
124
122
122
122
123
121
115
107
103
110
114
114
115
123
133
138
130
115
106
109
120
127
131
127
119
113
119
127
131
123
111
104
113
116
114
112
113
114
110
106
102
106
111
110
107
107
114
124
128
124
119
119
121
120
116
111
107
107
107
111
116
117
117
120
124
131
129
117
104
102
110
124
134
132
120
107
104
108
118
121
119
119
112
117
116
110
107
113
116
109
99
92
96
109
113
118
114
114
114
114
113
111
108
105
104
106
111
118
118
112
111
117
124
125
120
111
109
110
105
98
98
108
118
123
115
103
92
91
102
114
121
123
114
114
114
112
114
116
117
107
89
77
81
101
113
117
110
102
99
102
105
106
105
106
107
110
112
114
109
103
106
115
128
131
122
112
103
100
102
107
111
114
116
111
107
101
99
104
114
122
125
120
114
113
111
112
114
119
125
123
112
100
97
103
112
114
109
105
104
107
110
114
119
122
120
116
114
113
111
108
107
105
111
116
121
119
114
108
112
122
133
132
120
105
99
99
104
113
122
132
134
128
112
112
110
110
111
115
120
127
129
130
128
122
119
116
114
112
112
118
125
130
131
128
119
113
116
125
128
122
108
101
104
112
119
118
116
116
119
118
117
111
106
105
109
113
110
109
110
115
117
117
107
109
109
111
111
111
109
110
113
120
122
118
112
109
110
113
117
121
123
123
119
115
108
103
105
114
119
111
103
103
114
124
122
118
116
118
115
101
89
87
95
105
111
116
116
116
116
112
106
103
91
97
109
114
116
114
109
105
99
97
99
102
103
103
107
115
121
120
112
107
107
111
110
105
100
98
99
98
95
97
107
115
120
119
116
116
113
105
101
99
98
92
91
96
107
119
127
128
124
120
86
94
110
118
115
107
106
106
106
102
99
102
107
112
116
117
117
110
109
110
115
120
119
114
107
107
108
109
105
102
98
103
110
116
115
112
115
118
119
113
101
89
84
85
90
96
105
116
128
135
104
105
107
109
107
102
98
103
112
115
112
105
106
112
118
115
106
104
109
113
117
118
116
112
110
112
117
123
125
123
121
122
121
115
109
105
108
109
108
107
110
112
108
95
82
76
82
97
110
119
121
110
100
105
112
111
104
103
113
121
120
110
107
110
118
115
109
108
109
110
106
102
102
106
109
115
121
127
129
130
132
130
120
107
98
98
105
109
110
114
120
125
119
106
95
92
92
95
101
104
122
112
104
106
114
118
111
107
111
119
121
117
115
117
122
124
119
112
108
108
107
104
101
103
110
120
126
127
123
121
118
115
110
105
103
107
115
122
124
124
118
111
104
105
113
117
115
106
104
111
117
115
111
108
110
110
111
110
112
118
117
115
115
120
127
128
118
108
104
108
116
115
111
111
114
118
115
110
112
116
120
121
119
120
120
121
120
120
119
115
110
105
100
102
113
123
126
121
115
113
117
115
112
110
113
115
115
115
115
115
114
111
114
119
126
126
117
107
103
109
114
114
111
114
118
120
106
95
95
108
121
125
119
116
118
120
118
113
109
111
115
115
107
101
99
109
122
127
121
112
117
113
109
111
117
122
123
118
112
108
108
109
112
116
117
113
111
107
110
115
119
117
112
109
109
110
104
98
95
100
106
104
101
103
108
114
116
112
107
110
119
125
120
105
94
92
106
121
129
125
124
116
106
102
110
123
126
119
111
105
109
113
113
106
99
97
100
106
112
117
122
121
114
105
98
97
97
102
108
110
109
105
103
106
116
121
119
114
107
109
115
125
129
118
104
95
102
119
134
133
118
109
99
97
110
126
135
128
111
103
108
113
112
106
92
90
98
107
114
115
110
110
116
125
121
108
95
96
107
123
132
130
123
114
115
119
123
124
119
113
114
118
120
120
116
115
118
122
121
114
99
101
103
111
120
126
127
121
110
102
97
97
104
111
110
105
106
114
120
118
111
107
116
134
137
122
107
103
112
122
129
130
121
109
101
105
115
125
129
121
113
112
116
124
133
135
124
114
102
98
107
107
114
122
122
113
105
105
111
110
101
95
101
116
125
121
114
114
121
126
122
114
111
112
112
108
111
121
127
120
113
110
113
112
108
106
112
119
123
113
103
103
119
139
149
140
122
108
106
114
107
99
98
107
118
120
115
112
113
118
116
114
114
119
121
113
105
104
111
116
117
115
110
102
96
97
108
122
131
125
114
108
112
120
122
120
114
111
112
108
98
97
108
122
130
123
110
103
105
113
98
95
88
91
107
121
125
121
117
120
124
129
128
123
119
107
101
103
107
109
107
107
111
110
108
106
107
114
122
129
129
122
112
111
119
122
118
109
108
113
117
112
103
101
104
110
109
105
105
107
114
119
117
110
104
104
111
120
129
132
126
115
110
114
121
123
116
106
105
111
115
117
116
115
115
111
108
105
107
118
126
122
110
99
103
112
114
105
102
116
132
136
128
120
117
121
119
118
124
131
130
132
131
124
113
107
110
121
133
132
117
96
88
99
119
132
122
106
102
115
135
139
129
116
110
113
112
104
93
96
106
113
111
105
105
106
106
101
99
105
118
129
135
137
133
131
126
124
130
138
114
108
104
102
108
115
120
121
113
104
101
98
101
106
113
116
115
113
116
127
138
137
119
108
106
112
114
108
99
99
105
114
121
126
123
119
113
107
102
99
103
111
116
119
122
130
137
133
125
123
104
115
126
130
128
126
127
129
125
126
129
131
131
126
119
116
112
107
104
105
111
112
110
109
105
105
108
114
117
119
122
128
133
133
128
124
118
114
111
112
116
122
128
128
125
125
123
122
121
120
104
111
116
113
108
110
124
131
125
114
105
105
109
111
108
103
100
104
111
116
113
108
103
105
115
120
123
122
121
118
114
107
103
105
114
124
130
126
122
117
121
124
131
129
123
109
101
102
109
118
107
106
106
100
94
95
103
113
116
111
105
103
109
115
112
105
100
103
114
120
115
106
101
109
121
128
127
123
125
124
115
103
89
93
109
123
125
116
111
113
116
121
123
129
128
120
105
100
108
117
107
109
111
111
112
114
113
109
105
109
118
129
136
135
126
114
103
102
110
120
118
107
97
100
113
125
126
120
120
124
123
117
106
105
111
117
115
111
110
113
114
117
119
125
131
127
121
119
127
134
111
115
120
123
126
129
128
119
107
98
102
117
130
132
123
110
104
105
110
117
117
109
102
106
115
122
124
118
112
111
117
120
122
119
113
112
113
120
119
115
113
114
116
120
119
120
121
121
124
125
115
118
122
122
121
121
120
119
111
99
93
99
111
118
116
109
107
114
120
121
119
119
118
119
115
112
113
118
116
110
112
119
129
126
113
104
111
124
133
127
118
113
109
105
107
110
114
110
105
103
129
128
126
124
126
122
116
113
114
114
110
107
110
118
124
120
118
117
117
114
111
111
116
117
109
103
109
121
129
123
118
120
128
127
117
110
113
126
138
139
130
117
112
111
116
118
115
110
110
111
131
132
129
127
127
121
111
110
114
122
118
109
106
116
125
125
117
111
107
105
101
102
109
118
117
112
112
122
131
131
122
118
119
126
129
128
124
125
129
129
121
112
111
123
141
144
133
117
110
112
120
121
119
114
112
105
99
100
116
126
124
108
98
104
116
116
110
109
118
129
133
125
119
118
123
122
114
110
113
120
123
119
116
114
115
116
114
110
115
116
111
108
111
124
139
146
140
125
113
109
123
117
109
108
115
115
107
100
105
116
122
115
103
101
107
111
111
109
118
135
146
141
121
106
105
110
113
108
102
106
113
118
114
110
104
102
102
105
112
120
127
126
123
121
119
123
129
130
127
118
118
115
108
109
115
121
117
107
104
107
115
118
113
108
107
109
110
106
100
101
109
117
111
101
92
99
112
119
114
103
96
98
108
118
122
117
110
107
114
130
141
139
128
121
120
125
130
131
125
120
103
114
118
115
114
112
110
109
112
111
111
111
110
109
107
103
102
102
100
95
93
99
110
110
104
102
108
122
126
118
104
100
110
122
130
124
111
105
112
123
129
124
115
118
129
143
144
130
114
105
110
118
125
123
120
116
115
117
116
115
110
107
106
108
106
104
105
112
117
116
110
112
116
121
117
109
102
107
120
131
136
132
123
119
115
115
114
114
116
119
119
116
114
116
122
127
129
125
119
112
119
110
107
106
111
116
119
121
121
121
120
116
113
113
115
116
116
115
118
123
127
128
125
120
116
113
105
98
102
118
136
141
127
112
105
115
125
128
124
119
118
121
128
130
124
111
104
107
114
115
115
103
95
101
108
106
101
99
106
113
117
114
112
115
123
125
118
109
109
121
133
134
120
106
101
108
111
101
93
94
111
122
116
104
103
117
131
131
119
107
103
110
121
123
116
106
103
108
114
112
110
106
105
112
123
120
106
95
93
102
107
106
102
101
107
115
118
114
113
118
123
122
114
105
106
114
118
108
93
87
95
109
112
104
102
117
129
127
110
93
89
97
102
101
97
102
115
127
131
126
116
117
115
118
129
133
126
113
107
107
110
112
106
98
99
110
124
124
115
106
103
104
109
118
125
127
125
112
96
85
90
104
116
119
117
117
119
118
110
101
101
110
114
110
106
104
109
117
127
130
125
131
130
127
123
116
109
109
113
118
120
117
114
113
114
117
122
117
110
103
97
97
101
109
116
116
115
110
100
94
99
111
124
128
123
116
110
110
109
114
119
123
122
115
103
96
92
96
105
114
115
122
126
125
118
106
100
105
117
124
121
115
112
115
116
109
107
112
120
119
110
101
98
102
105
106
106
106
105
109
119
124
120
111
107
113
116
113
106
104
108
113
109
100
92
94
103
109
107
101
100
102
108
112
112
115
120
120
117
111
110
113
116
114
107
98
101
110
123
121
111
108
110
113
107
103
103
109
117
122
125
121
113
104
107
113
116
107
97
95
101
103
100
98
101
117
132
131
117
100
109
112
114
114
113
115
121
116
107
98
98
104
108
113
112
110
109
110
109
107
109
113
119
116
104
94
100
114
127
124
113
107
115
124
126
117
104
92
96
108
116
114
104
100
107
123
132
129
118
109
124
128
128
124
119
113
109
107
106
105
100
95
94
103
116
124
123
120
112
109
110
115
120
118
109
97
98
104
112
110
104
106
117
126
127
118
112
108
111
113
118
114
107
102
108
114
118
116
116
116
114
112
117
124
125
119
111
107
111
116
117
113
112
116
121
122
121
120
122
123
120
118
123
125
122
111
100
98
102
109
113
116
117
115
114
116
120
121
115
105
101
106
114
122
126
126
118
109
106
104
104
104
115
125
128
123
118
115
116
120
124
127
130
129
124
119
110
106
106
112
120
127
129
124
115
105
104
109
117
125
124
119
114
113
113
113
115
114
115
112
109
108
113
122
127
127
122
115
111
105
112
115
120
122
116
113
117
119
124
125
122
121
117
117
117
118
116
106
99
102
113
125
127
122
114
106
106
112
120
124
119
114
112
118
125
121
116
112
119
127
125
111
98
97
103
113
122
127
126
120
116
117
116
113
106
105
111
117
123
121
116
112
109
107
107
112
116
116
114
114
114
115
117
119
118
116
108
104
103
108
112
116
119
125
128
128
121
113
110
112
113
110
100
96
100
109
117
120
118
119
109
109
115
115
116
114
112
114
110
108
106
110
114
112
109
109
115
115
113
113
116
117
114
111
105
103
101
101
102
108
112
117
117
117
116
114
109
103
103
105
111
112
110
107
104
105
105
104
106
109
114
117
119
116
113
112
111
114
111
109
110
111
112
109
109
110
113
114
112
109
108
109
108
108
109
108
105
105
109
117
120
115
107
105
107
107
104
100
104
112
119
121
118
112
104
94
97
103
108
110
122
125
122
115
110
109
111
115
116
116
112
110
111
110
111
111
113
117
117
107
96
92
103
117
129
127
114
101
105
117
127
122
112
111
112
114
110
105
106
113
120
123
125
123
113
102
102
109
111
111
121
120
118
114
111
112
114
117
115
107
102
106
111
115
112
111
110
111
110
104
96
96
106
114
118
114
103
96
103
115
126
125
125
123
122
117
112
113
117
122
120
120
119
120
121
117
117
113
113
118
117
117
113
111
113
118
123
121
114
108
105
107
111
110
109
109
109
104
101
105
111
115
110
104
99
101
108
111
112
114
116
121
126
128
125
119
115
121
131
133
121
105
97
101
112
121
121
113
111
120
114
118
116
114
116
122
125
123
118
116
117
116
112
108
107
111
113
108
104
108
116
119
110
100
102
115
124
116
104
100
108
120
127
130
128
126
118
115
113
114
111
100
93
96
109
116
113
101
97
108
116
121
119
114
111
112
114
111
109
110
112
112
111
106
105
112
116
117
113
112
117
119
114
107
110
119
122
105
89
94
115
134
137
132
130
129
118
100
89
97
110
114
112
113
117
122
115
102
100
108
118
121
119
113
103
101
107
112
112
109
109
113
113
108
103
102
107
111
111
111
117
122
123
120
119
121
120
108
98
100
116
130
134
131
130
128
118
105
98
103
112
116
116
116
119
118
113
112
121
132
106
111
117
115
105
101
106
118
120
116
114
117
122
116
103
94
89
90
98
107
115
118
119
121
124
131
132
127
120
114
111
113
117
126
130
127
120
114
107
102
98
100
108
115
109
99
92
100
121
134
105
106
110
116
115
108
103
102
107
111
110
110
110
109
103
94
87
90
101
111
114
109
108
110
116
126
131
132
133
130
127
123
120
116
116
117
118
115
107
97
94
100
108
114
107
94
87
93
102
109
120
109
107
117
128
123
108
99
100
108
112
112
110
108
105
103
104
112
119
115
108
104
104
108
110
112
112
112
118
129
138
139
126
107
92
95
107
115
116
116
121
126
125
115
109
107
104
100
96
96
119
111
109
117
128
129
118
107
103
105
111
116
121
124
125
124
122
121
120
116
112
108
110
108
110
112
111
106
104
113
126
130
126
109
95
95
101
113
122
129
133
130
119
112
111
119
119
108
99
104
105
111
114
118
118
116
111
106
105
104
105
109
117
127
138
138
126
114
107
109
115
116
110
104
108
114
116
114
112
115
122
128
125
125
120
115
110
108
109
111
110
105
92
93
108
122
123
112
102
107
107
115
122
123
120
114
108
107
107
112
115
114
116
117
123
126
119
113
107
109
112
109
105
106
112
120
122
121
121
125
129
129
121
116
117
120
120
116
109
106
103
98
90
90
103
119
123
114
106
106
114
118
122
124
123
120
116
108
105
104
110
114
115
115
108
107
112
114
118
117
116
114
111
112
117
124
125
123
123
125
125
117
102
93
97
109
117
115
110
112
115
114
108
100
100
105
110
112
110
108
126
119
114
111
113
117
114
105
95
91
99
108
115
117
113
110
109
108
110
116
119
114
106
102
105
114
116
115
115
121
124
120
112
104
108
113
116
115
114
115
116
116
110
104
102
105
107
112
115
116
124
115
107
107
109
114
110
101
93
96
107
112
115
121
124
121
113
106
106
111
109
100
93
98
110
113
109
98
100
112
127
132
128
119
116
116
119
120
121
116
112
105
102
105
110
116
118
120
123
125
112
106
106
108
114
114
109
102
99
106
114
115
117
123
129
127
122
117
117
115
105
95
99
117
131
125
111
101
103
112
118
118
111
105
99
102
110
120
121
115
111
109
114
121
125
125
122
122
124
126
122
116
110
112
113
112
108
105
106
111
113
113
115
121
127
125
121
119
119
114
106
101
102
114
117
112
108
111
120
117
114
111
111
112
109
107
110
121
130
128
121
119
127
137
139
132
124
121
122
123
124
119
116
118
122
118
112
108
109
115
115
113
113
116
115
110
106
107
112
113
109
103
101
97
94
94
103
116
124
126
125
125
130
133
129
120
115
120
130
130
118
106
108
122
137
137
131
122
117
114
123
122
118
119
121
118
113
108
108
111
115
117
120
118
112
101
98
107
116
113
107
102
102
102
103
102
105
113
119
124
127
130
128
124
122
116
108
105
109
119
119
109
100
108
124
135
131
123
116
115
120
127
127
118
106
100
102
108
111
111
105
106
112
117
115
110
109
115
121
118
111
107
114
118
121
117
109
103
102
108
117
120
116
112
114
115
107
100
102
119
131
134
127
125
129
132
126
120
120
123
114
121
123
117
107
103
108
118
122
114
103
94
96
106
115
122
119
117
121
123
126
122
117
117
120
120
112
99
88
90
104
117
124
123
121
121
121
120
117
116
120
126
131
132
132
130
125
120
118
119
117
110
105
106
111
120
123
125
122
113
105
99
99
105
113
118
119
123
128
130
129
117
103
97
102
111
112
108
99
97
105
116
123
125
122
118
119
118
108
96
92
98
109
114
113
109
109
115
123
128
100
108
125
134
130
115
107
108
118
125
131
135
136
131
123
119
120
122
126
122
117
109
104
104
109
118
124
122
116
113
115
119
121
116
112
109
112
112
111
111
115
119
124
125
125
127
125
121
118
118
111
120
128
129
119
108
102
106
108
108
107
106
108
112
117
117
119
122
126
127
119
111
106
109
114
117
121
125
132
137
134
126
115
108
110
118
124
121
112
105
103
107
111
118
122
125
120
111
107
110
113
115
118
116
107
100
99
104
111
115
108
96
91
97
109
111
111
114
117
118
114
112
115
120
121
117
112
118
129
135
131
118
109
111
125
135
134
122
114
113
114
115
111
113
120
126
125
118
110
111
106
106
109
112
112
108
102
106
115
130
133
125
113
106
107
108
107
105
109
116
115
111
107
110
117
118
114
107
106
111
115
119
119
117
121
124
124
122
119
123
126
125
121
115
111
116
125
131
127
118
107
106
107
104
105
109
107
107
109
115
122
121
118
111
112
110
107
105
111
121
123
118
107
103
111
114
114
108
102
103
114
125
131
126
120
119
124
125
120
116
116
119
121
114
110
113
127
134
137
129
106
104
105
105
112
115
116
114
111
113
111
107
106
108
114
113
110
114
121
129
132
130
123
117
111
107
112
122
125
121
114
118
122
124
123
127
132
129
120
108
107
112
113
114
118
123
130
133
129
126
108
106
108
120
133
136
129
121
116
115
113
105
98
104
113
118
119
121
126
130
125
122
123
121
115
108
112
125
131
123
109
104
108
112
114
120
127
127
125
118
116
114
112
116
125
132
130
118
111
111
113
111
111
119
125
123
116
109
110
113
107
98
92
101
115
122
122
122
122
121
112
103
102
110
115
112
109
114
120
116
109
107
109
111
111
109
114
123
128
124
116
109
110
120
132
136
129
114
101
100
114
113
110
104
100
99
96
99
108
117
115
104
94
103
116
124
122
120
120
124
117
104
101
108
117
115
107
101
109
123
132
130
123
115
111
111
114
117
116
110
101
101
107
116
121
124
124
119
115
114
125
117
108
103
103
104
104
102
106
114
116
111
107
108
115
121
122
120
118
121
120
119
118
120
121
114
104
96
101
119
133
134
123
113
111
115
114
111
108
109
112
116
114
109
105
108
121
133
140
136
128
119
109
108
113
117
115
106
105
105
108
114
114
113
113
117
121
121
116
105
105
112
118
118
112
106
103
101
101
103
108
113
119
121
124
119
113
107
110
119
130
127
118
108
110
120
128
131
126
123
105
110
115
113
113
109
105
105
107
112
116
120
120
117
115
114
118
120
116
108
104
108
116
115
105
103
109
120
122
113
103
108
122
132
132
124
112
106
109
116
122
120
112
109
121
133
129
113
97
94
97
107
115
120
116
110
105
106
112
116
120
120
118
113
110
111
118
128
126
120
119
124
130
126
116
112
117
125
128
124
116
114
116
117
116
114
112
111
111
114
119
120
114
110
113
121
126
121
113
110
106
105
111
121
124
123
122
121
118
112
106
105
106
106
105
111
121
132
130
121
120
130
138
135
123
115
112
109
105
108
111
112
108
103
106
117
125
123
115
114
118
122
126
123
120
122
133
140
137
125
116
111
113
117
120
113
105
105
106
102
93
90
98
108
112
110
105
105
109
112
118
120
118
111
106
109
111
111
110
115
122
122
112
103
105
119
129
126
113
106
106
111
119
125
125
124
134
140
134
117
118
116
113
108
107
101
94
95
103
103
94
89
97
110
122
117
100
90
95
111
120
117
103
93
96
109
122
131
133
135
136
133
124
111
105
111
115
115
108
99
98
106
110
108
104
105
113
124
130
120
118
119
114
113
115
115
110
111
111
109
100
93
97
106
117
124
122
119
118
121
119
112
106
105
114
121
126
126
120
113
109
112
120
122
119
113
109
105
105
106
111
114
112
105
100
98
101
105
113
117
119
123
125
126
127
121
107
101
105
111
112
110
107
103
106
114
124
134
133
123
108
104
110
122
129
129
120
112
108
101
94
89
94
105
117
122
117
113
111
117
125
125
118
110
106
106
105
101
100
100
118
124
123
121
119
113
103
98
100
112
122
124
119
112
105
97
96
107
116
113
109
109
120
131
132
122
111
108
113
119
111
94
80
85
105
123
128
118
110
109
118
123
118
111
107
107
111
112
112
105
111
118
116
111
110
115
122
120
112
107
110
115
122
124
116
100
92
94
104
110
110
113
120
124
117
105
99
105
118
128
126
114
100
100
112
122
120
110
101
103
110
116
115
111
107
109
117
124
124
120
109
115
119
116
113
115
122
123
116
107
102
106
117
124
122
112
101
105
109
112
107
101
101
102
100
97
97
108
121
123
120
116
115
114
113
113
110
112
118
123
122
114
105
101
109
122
130
129
121
110
116
114
117
117
114
108
107
112
119
123
120
115
113
115
114
107
103
109
118
120
107
97
93
100
105
107
107
111
116
112
109
108
103
95
93
103
118
136
141
134
123
113
104
101
110
125
132
126
114
103
114
107
105
110
117
119
115
115
119
125
129
128
123
118
110
106
107
119
129
128
119
110
110
117
118
113
105
103
109
111
113
110
104
96
95
105
118
127
123
113
109
112
113
111
111
114
114
108
103
101
107
104
106
116
127
128
118
107
103
112
126
134
131
121
115
118
123
129
127
123
120
121
121
118
113
103
98
101
110
115
112
110
111
117
116
107
99
95
100
107
110
110
113
115
113
110
105
104
104
104
110
106
107
114
116
116
108
100
102
112
122
122
110
106
110
117
122
117
113
119
123
125
120
114
110
105
102
104
110
111
105
100
107
120
127
115
96
89
100
116
119
110
104
109
115
120
116
116
121
123
110
106
101
97
99
108
120
126
125
119
112
106
98
98
106
114
115
112
113
120
128
125
118
111
111
113
110
107
101
100
99
100
107
120
129
126
109
99
100
108
113
110
104
104
111
113
111
112
125
135
101
107
106
101
101
115
135
144
136
119
109
111
117
120
118
117
118
117
115
114
116
116
108
104
106
112
114
110
101
102
108
111
112
114
115
114
109
104
102
105
106
107
106
108
104
97
92
99
116
130
111
117
119
114
110
113
122
129
128
121
120
127
135
130
118
110
110
111
109
106
104
107
110
109
115
121
123
115
111
117
122
122
111
99
96
98
104
108
113
113
108
105
111
116
112
100
96
105
115
112
112
111
111
112
111
110
109
116
123
124
120
117
117
116
112
107
108
112
115
110
102
102
112
125
135
134
123
110
108
117
125
120
109
102
103
108
111
114
118
121
116
114
121
128
127
118
115
121
119
113
101
93
97
104
108
105
104
111
121
123
118
110
107
108
110
114
121
127
125
115
103
99
108
118
123
117
106
99
105
114
118
115
110
115
119
119
116
118
120
124
123
122
122
126
127
122
116
113
116
123
105
104
103
102
101
99
98
101
108
115
121
121
114
107
106
112
119
117
108
106
107
113
110
104
101
99
97
98
103
114
122
122
117
115
119
120
118
119
117
117
115
113
113
117
120
119
107
93
92
107
117
123
121
117
114
115
113
105
100
102
111
117
113
107
106
113
112
99
86
91
106
116
112
105
106
112
108
96
88
98
114
122
118
116
122
127
123
115
109
110
111
107
101
106
120
129
119
102
90
95
117
125
125
123
122
123
122
112
102
98
102
108
111
111
113
116
114
107
96
94
104
113
114
115
122
131
126
107
90
92
105
113
113
115
124
132
126
112
103
110
117
114
106
108
120
127
123
114
111
114
118
116
114
110
105
105
112
120
121
119
119
122
124
118
111
109
113
116
115
112
114
117
119
119
124
130
128
120
111
110
113
111
105
105
113
120
118
108
106
108
114
120
123
127
122
112
98
97
112
129
117
111
106
99
95
99
112
129
136
135
131
131
127
118
110
107
111
116
115
113
115
115
116
120
124
127
121
113
109
110
113
113
109
107
110
112
112
110
108
106
102
109
125
140
139
114
89
83
100
118
115
107
106
108
111
116
117
120
117
111
111
112
114
115
114
118
122
120
116
112
106
107
114
122
126
126
121
111
104
102
109
116
119
117
111
109
114
119
118
110
102
102
116
137
141
130
111
98
99
106
114
110
108
117
125
126
120
111
102
96
99
105
114
118
117
119
126
130
125
114
105
108
116
123
122
118
111
103
101
104
115
127
130
121
113
115
124
130
125
115
110
113
116
121
123
127
128
122
111
106
105
103
105
106
111
116
121
122
117
106
105
109
115
115
113
115
122
127
123
117
115
121
124
119
105
93
88
87
92
103
117
127
127
120
112
110
114
115
113
112
115
119
118
111
110
118
124
124
113
114
93
97
102
100
96
100
112
123
126
121
114
108
104
103
107
113
118
121
120
119
123
123
115
105
95
91
94
97
98
101
106
112
114
113
104
97
95
100
107
109
109
108
107
111
117
120
117
106
103
114
96
101
107
110
104
100
102
103
110
116
120
120
114
106
102
107
112
118
120
119
115
107
100
98
102
111
123
126
121
114
111
116
119
116
110
107
106
110
112
110
109
108
109
114
119
120
110
99
101
110
103
106
117
125
122
114
104
100
99
105
113
122
124
117
104
100
107
115
120
118
112
105
102
103
111
123
135
136
128
123
124
127
125
118
116
117
117
115
113
112
113
115
113
112
118
119
112
103
99
100
115
119
127
130
126
116
104
99
97
100
102
108
115
122
125
121
112
104
105
111
115
111
102
98
106
119
128
125
119
120
126
130
124
114
109
109
113
114
113
116
115
109
103
108
120
129
122
108
98
98
133
132
131
130
122
107
93
88
94
103
107
108
113
130
145
141
118
96
93
108
118
113
101
97
110
122
121
109
101
104
116
120
114
105
103
106
110
113
113
114
110
103
102
111
123
132
129
118
112
117
137
129
122
116
111
105
95
91
99
116
128
128
124
124
125
119
109
103
107
116
119
115
115
124
132
123
106
90
89
97
105
106
106
103
108
112
110
107
103
104
110
114
116
114
112
117
125
131
134
135
122
123
116
108
104
104
110
115
122
132
137
134
123
107
95
95
105
118
123
116
107
106
116
131
133
115
98
88
98
109
115
113
112
113
114
112
109
104
105
112
120
126
125
118
111
109
117
123
124
121
114
122
130
128
117
106
107
116
124
128
124
116
111
105
102
104
112
120
119
109
99
97
103
113
116
111
107
105
102
108
116
127
129
122
114
109
111
118
125
128
126
125
128
130
130
125
120
115
111
109
116
122
132
140
134
117
102
97
97
98
100
105
112
117
114
109
109
120
121
113
106
101
105
108
110
113
117
112
102
98
106
118
127
121
113
109
109
113
120
124
127
127
131
138
140
133
124
118
116
115
110
110
114
119
121
119
113
104
91
83
85
99
113
115
107
102
107
122
132
126
115
109
111
113
115
116
116
115
114
111
109
113
116
119
120
117
108
101
104
115
126
129
129
129
129
129
126
124
123
124
102
107
106
106
110
114
120
118
111
101
96
99
103
105
105
107
114
125
131
125
113
104
105
111
114
116
115
118
123
125
123
121
118
118
119
117
117
116
117
118
118
115
113
114
114
119
124
128
126
121
121
126
121
117
118
116
112
110
111
112
115
113
109
108
111
119
121
123
122
114
108
105
104
110
111
113
112
112
113
113
114
115
118
117
110
108
110
115
115
110
106
107
109
111
106
99
97
103
115
122
109
103
105
112
115
111
106
104
106
110
117
124
126
118
108
104
109
120
129
132
128
118
110
112
122
135
136
125
116
116
123
129
125
116
110
108
113
118
119
117
115
111
110
107
105
108
116
121
119
115
116
118
120
123
122
114
110
108
109
114
116
113
110
112
118
124
128
126
123
122
121
120
119
119
119
123
129
131
131
131
133
133
126
112
102
104
112
119
116
111
105
102
98
95
95
103
114
122
121
120
110
112
118
121
122
119
112
116
119
126
125
112
97
97
111
129
135
128
114
108
111
120
128
127
118
111
115
120
122
120
118
119
119
115
106
107
113
117
116
116
119
122
116
107
105
114
127
134
131
126
99
100
104
103
105
106
109
112
118
125
129
122
108
100
109
121
131
127
116
111
113
118
121
122
116
112
113
112
113
113
117
128
130
126
117
113
117
120
118
120
127
137
137
125
110
113
123
127
117
103
114
114
106
94
89
93
100
108
113
122
123
120
117
115
120
122
128
128
127
126
120
109
105
102
103
105
112
115
120
122
125
131
132
124
116
116
122
124
118
112
116
129
137
133
121
115
120
126
121
109
115
116
110
103
99
98
102
109
113
122
123
118
111
113
118
119
117
119
123
124
115
105
98
97
98
104
112
126
132
124
113
110
111
112
115
118
124
124
118
109
108
113
122
131
135
132
135
137
140
134
97
97
103
109
113
111
107
109
113
121
124
116
103
98
103
107
108
110
115
120
116
110
110
113
115
114
117
126
127
116
103
101
107
112
115
117
120
121
121
119
117
115
119
124
132
135
136
134
132
129
102
101
105
107
110
107
107
108
112
117
115
106
97
96
105
111
113
113
118
126
126
120
113
113
115
112
107
107
110
111
110
113
117
116
113
110
112
120
123
120
123
130
131
127
124
123
126
129
129
127
119
120
113
104
98
99
105
110
115
118
115
106
100
106
114
118
114
113
117
122
118
109
103
106
111
112
107
105
110
118
123
120
116
110
108
114
122
124
117
109
111
124
133
129
118
109
114
122
129
130
117
116
108
100
95
99
104
110
114
115
112
107
106
109
112
113
113
114
115
112
104
100
102
109
119
123
122
116
114
118
117
109
102
98
103
115
123
124
117
109
108
112
116
116
111
107
110
117
123
123
108
108
106
106
109
111
111
111
110
108
108
107
109
110
112
114
119
124
124
117
107
105
105
113
119
124
124
121
115
112
108
107
110
111
114
114
115
115
115
117
118
118
112
109
108
109
112
114
114
112
106
109
116
121
120
111
105
104
108
114
112
107
107
112
118
120
120
121
123
122
120
113
107
102
105
113
124
129
123
116
111
114
121
126
129
127
125
118
115
114
118
125
123
115
109
108
105
103
103
112
103
108
116
119
115
101
92
95
106
112
110
105
103
108
113
118
119
118
117
115
118
117
112
105
101
112
127
137
129
113
100
98
105
109
118
127
134
130
118
115
120
124
122
111
105
105
106
107
108
113
100
102
109
119
118
110
105
106
107
103
96
96
98
99
101
108
121
133
127
110
103
113
125
124
114
112
119
123
115
100
89
91
100
108
116
124
126
119
116
119
124
125
116
103
102
112
129
137
127
115
107
109
117
123
120
111
106
108
109
104
97
99
106
110
109
107
109
115
111
102
95
101
109
111
105
100
102
109
117
123
124
122
122
125
126
122
116
112
115
124
132
125
116
105
105
115
131
142
135
120
115
119
125
119
105
94
95
107
118
116
105
102
115
133
138
121
95
79
85
101
108
103
93
90
92
98
104
112
128
144
145
135
124
123
123
121
114
114
124
135
134
123
110
104
107
112
115
118
118
119
119
119
115
108
102
99
104
118
126
121
104
98
112
132
140
125
103
93
104
123
131
121
106
102
110
115
114
109
111
115
114
107
103
109
118
119
114
112
115
126
127
117
103
100
109
120
121
113
105
109
118
115
109
112
119
125
121
116
112
111
108
107
112
110
107
102
104
117
130
138
133
124
123
122
123
120
112
110
113
116
108
95
87
94
108
116
115
110
112
119
124
113
101
99
111
127
134
127
114
110
116
121
116
113
118
125
119
105
97
101
113
121
117
109
102
97
99
107
116
119
121
123
128
128
121
111
104
109
123
131
123
102
86
89
104
117
119
118
120
127
125
116
110
109
114
119
124
126
125
124
114
126
122
111
102
105
112
108
101
96
102
112
118
123
124
115
105
104
108
116
119
118
117
120
119
110
101
100
108
117
114
106
101
107
118
125
122
118
121
126
122
116
114
121
125
121
115
115
124
131
108
115
118
112
100
95
103
110
109
105
101
105
117
127
128
118
107
112
124
131
119
103
95
101
111
113
106
100
103
110
114
115
112
110
114
118
118
118
121
120
114
111
113
122
128
125
118
116
121
122
104
102
108
112
109
98
93
100
114
123
125
120
120
120
116
106
99
107
123
130
118
103
94
98
105
109
108
109
114
120
120
114
102
88
86
99
116
124
123
118
113
114
111
110
113
118
119
113
114
112
104
104
107
113
116
114
106
107
117
129
136
132
121
114
109
107
109
114
119
118
112
107
104
101
100
95
97
104
114
119
115
108
100
99
104
114
118
116
111
110
116
118
111
102
100
106
110
106
102
101
103
104
108
117
126
127
118
110
108
114
126
125
117
110
110
119
131
135
126
116
103
94
92
93
96
95
96
101
106
107
104
102
108
120
126
122
109
99
100
106
113
112
111
111
113
112
109
103
101
103
101
96
105
116
130
130
118
100
96
104
114
112
105
99
107
118
126
125
121
115
105
94
86
88
95
104
107
111
112
108
100
91
94
101
104
96
87
90
104
113
113
109
112
120
126
122
109
107
110
121
102
95
96
104
113
120
117
110
106
109
110
103
93
93
103
113
114
109
109
115
119
115
107
102
104
109
118
126
125
116
101
89
87
93
94
90
86
93
109
121
122
117
114
115
115
112
104
111
126
142
106
108
106
100
95
102
112
119
119
116
112
110
112
110
111
118
123
120
117
116
121
125
119
112
111
120
131
132
125
117
108
104
105
110
113
112
111
117
125
128
124
116
110
110
108
100
101
114
132
143
110
115
115
108
101
99
103
110
115
113
115
125
133
128
116
112
116
119
119
117
117
118
113
105
108
122
133
130
121
117
121
124
125
121
120
123
127
130
127
123
112
105
108
113
111
105
110
122
133
127
102
98
100
108
113
114
110
107
109
111
112
115
119
118
110
102
99
105
116
118
116
114
109
104
107
115
119
114
109
112
121
129
130
123
116
111
112
116
116
115
110
106
109
111
110
114
123
138
141
130
94
86
91
104
112
111
104
102
106
111
111
109
109
106
106
104
107
116
122
118
116
111
110
115
116
118
115
110
107
110
115
116
115
109
102
95
95
102
110
115
113
110
108
107
110
115
125
137
142
142
106
107
110
112
103
93
86
90
102
112
120
121
116
109
107
112
118
119
117
117
121
122
119
117
120
121
116
109
107
115
118
110
93
85
90
99
108
106
103
103
109
115
114
113
112
117
119
117
111
114
117
122
121
115
108
104
103
102
102
105
111
117
116
113
111
114
112
106
103
113
124
127
118
113
117
121
115
107
104
113
118
108
92
88
105
121
125
116
105
106
113
118
116
118
124
132
133
122
106
96
107
109
112
114
119
124
125
120
111
105
105
108
112
113
113
115
111
107
106
108
108
108
102
103
111
118
118
111
105
106
105
97
92
99
112
120
118
112
110
118
120
115
111
114
123
132
133
128
122
113
107
104
105
107
110
111
112
114
115
115
111
109
110
111
114
120
124
123
117
108
102
102
103
105
109
113
116
117
116
111
104
96
91
90
98
104
104
106
111
118
117
110
108
115
123
119
111
108
112
114
117
107
101
102
99
100
104
111
115
114
107
104
103
107
114
124
130
126
117
110
115
122
124
119
109
102
100
101
100
101
103
104
102
100
100
102
104
108
116
120
116
110
111
121
129
123
108
98
99
106
111
103
100
103
110
116
120
119
113
106
100
103
105
108
115
123
128
123
111
108
113
124
130
126
117
108
101
94
85
82
89
103
113
116
112
104
104
113
124
123
117
112
115
127
132
128
115
107
111
117
98
99
103
107
115
120
121
118
107
100
104
115
125
123
115
114
116
114
107
101
104
114
123
123
117
112
112
107
101
92
94
105
121
127
120
113
110
115
118
112
108
109
115
122
117
115
118
125
126
127
98
102
104
104
100
103
111
119
119
120
122
129
127
115
103
102
109
112
107
105
113
125
128
119
100
90
94
102
106
106
109
114
122
127
124
118
116
117
115
110
108
111
114
111
105
108
117
125
122
114
102
104
103
93
86
90
106
123
135
137
135
128
115
101
95
102
110
113
110
109
117
124
123
109
92
82
86
97
104
103
101
104
113
118
115
108
108
116
122
122
119
118
118
115
112
110
109
110
114
115
103
102
103
100
94
94
103
107
112
116
121
123
118
110
104
105
111
115
113
109
104
103
102
101
103
105
112
116
109
101
95
103
114
119
116
110
109
115
119
119
118
120
128
130
123
111
100
100
115
126
101
100
105
112
112
110
106
107
107
106
110
119
124
119
107
100
103
112
115
109
102
101
104
107
108
111
115
113
108
102
104
114
124
127
127
126
122
116
111
108
110
117
124
124
120
112
104
99
104
112
106
104
108
114
118
115
118
123
125
119
109
109
115
120
117
110
106
107
107
108
110
114
115
108
103
101
104
109
110
111
114
113
110
106
110
117
121
115
109
106
107
107
107
109
117
120
115
101
90
93
120
115
112
111
108
105
105
112
114
106
98
99
111
126
133
127
111
102
100
108
117
120
118
112
109
110
112
117
119
121
119
108
97
92
100
110
116
110
105
106
109
112
111
111
115
121
119
110
102
101
126
123
116
110
101
99
100
100
99
99
100
105
111
117
114
107
101
99
107
118
122
122
123
127
130
120
108
104
111
120
123
115
107
112
122
125
117
104
94
103
119
128
126
114
106
110
119
122
117
110
112
119
119
111
99
97
106
115
118
119
118
115
109
96
86
87
100
113
123
121
117
114
121
128
131
115
100
93
103
119
125
122
115
117
123
122
110
95
93
105
123
132
126
112
104
108
115
115
110
107
95
107
119
115
103
95
103
116
124
121
112
109
109
105
102
105
118
126
125
112
107
111
120
122
117
111
106
103
102
108
114
117
112
104
101
104
107
105
106
107
117
126
129
124
117
110
110
111
112
115
95
102
114
118
117
109
103
104
104
101
102
110
121
122
118
115
119
124
117
110
109
119
128
124
114
108
108
107
101
98
101
108
109
106
104
110
116
114
107
103
110
125
139
137
122
110
109
117
125
125
106
105
112
116
123
128
123
114
106
104
113
121
123
114
101
100
107
117
117
109
109
116
124
122
114
103
102
108
112
112
106
105
105
109
116
117
112
103
98
99
107
116
123
121
112
110
114
125
131
130
111
117
114
114
119
121
125
123
121
116
116
116
110
103
101
104
112
117
115
107
98
97
105
112
115
109
107
113
126
130
122
108
98
99
102
102
97
97
104
112
115
109
103
100
105
110
121
128
135
135
118
124
122
119
116
113
109
107
110
113
113
107
104
109
116
120
119
114
111
103
99
103
110
119
121
117
110
107
112
115
113
109
105
101
97
94
96
105
117
124
125
118
111
111
112
114
117
117
124
128
110
97
88
89
99
109
116
114
108
102
102
108
112
115
115
111
111
113
115
121
124
125
123
125
132
137
132
122
115
118
125
128
127
123
120
114
112
110
113
115
117
116
116
114
115
119
123
127
128
123
109
103
99
101
109
120
132
134
129
126
124
123
121
117
117
122
123
120
115
110
112
117
120
122
122
126
128
121
113
107
112
123
127
122
111
104
108
115
119
120
123
124
119
108
96
96
111
127
134
126
100
102
105
105
111
120
129
125
118
115
122
127
122
115
112
120
130
129
116
109
111
118
122
119
112
111
119
121
112
100
100
111
119
113
101
97
108
118
120
121
127
134
133
121
107
105
114
126
129
122
101
108
109
103
99
106
115
112
100
90
99
114
121
117
112
114
124
130
127
120
116
114
112
109
105
107
119
128
129
123
123
128
129
123
113
111
116
120
115
109
111
122
132
132
128
124
123
120
110
103
123
126
114
98
93
100
112
116
109
99
98
108
117
118
116
111
118
128
136
130
118
109
107
106
105
104
113
128
140
139
133
130
126
120
113
110
114
121
117
110
103
109
122
132
133
127
121
121
118
111
130
129
117
103
92
95
104
112
116
117
113
109
111
112
114
111
109
111
118
117
111
107
107
110
111
105
111
124
132
126
114
110
112
111
103
96
100
114
123
122
109
106
118
129
132
124
119
123
132
130
116
118
116
108
97
91
95
102
111
121
122
119
114
113
115
115
110
102
101
106
108
108
109
113
114
111
112
119
125
123
117
114
123
126
118
106
99
107
118
122
119
115
118
125
123
120
119
123
132
130
118
120
123
120
112
106
107
110
114
119
122
120
115
116
118
119
115
109
112
122
126
122
116
114
119
118
116
117
123
124
126
125
126
128
126
117
110
106
111
114
125
133
133
123
115
115
126
136
141
138
128
130
127
121
120
119
117
116
115
115
111
109
110
113
118
117
111
108
113
122
126
122
114
113
115
121
123
125
124
122
116
111
109
109
116
122
127
122
114
111
120
135
137
128
114
110
116
124
128
133
112
112
107
102
103
106
113
115
116
112
107
104
104
106
108
108
108
110
113
113
109
105
104
106
110
119
131
138
133
121
106
98
98
105
114
123
133
134
123
111
103
106
112
116
115
112
108
104
104
106
97
98
103
106
105
104
106
112
116
116
110
105
104
107
110
112
114
115
115
115
112
109
106
108
114
121
130
134
131
123
117
114
117
117
117
119
123
128
124
113
101
95
101
110
116
116
117
117
117
115
105
110
118
127
122
107
98
101
112
117
112
102
100
107
116
118
111
103
106
116
121
118
108
107
114
121
122
118
115
120
127
129
125
120
117
119
123
122
116
112
114
119
126
124
116
113
114
121
128
129
110
113
117
117
110
97
90
95
108
114
108
97
95
104
114
112
101
93
96
107
112
106
95
90
95
110
120
121
116
112
112
114
113
110
115
119
126
123
116
113
121
129
129
121
112
109
110
108
105
105
108
106
105
103
101
96
94
100
107
110
106
106
108
111
110
107
108
110
111
104
97
99
103
102
104
114
129
134
125
108
99
101
110
115
116
118
117
115
116
121
127
127
118
103
97
103
114
116
107
99
102
107
114
115
107
99
99
105
112
115
118
123
122
116
109
108
111
116
114
104
103
108
116
117
118
117
118
118
117
115
112
113
120
126
127
120
112
112
120
133
136
129
116
105
98
104
116
126
124
119
101
116
127
128
113
100
96
107
115
123
123
122
118
117
112
109
102
96
95
103
109
108
103
105
110
111
101
93
97
112
119
113
107
114
126
127
119
118
124
134
134
121
109
108
112
117
116
112
109
111
116
119
122
121
114
109
107
114
117
113
108
106
114
121
123
112
100
90
94
105
113
106
97
98
107
113
104
92
93
102
107
101
93
100
117
127
125
120
119
122
121
111
103
108
122
131
128
115
110
114
126
117
106
105
116
130
135
126
111
99
93
101
114
123
120
112
103
104
110
118
118
113
105
100
101
104
106
111
120
131
133
127
116
110
111
116
119
119
120
119
112
102
102
109
119
123
127
128
130
130
110
111
103
105
115
127
129
114
99
95
101
108
113
112
111
114
118
119
119
118
120
120
116
110
101
100
107
117
130
140
142
136
127
118
110
107
109
116
124
126
115
103
103
110
117
115
113
118
124
124
99
110
112
105
100
101
103
104
105
110
117
114
109
108
110
116
120
120
120
117
114
108
109
114
118
114
109
101
104
110
113
115
116
119
121
118
111
113
118
125
119
109
105
112
118
115
109
109
114
122
107
110
112
106
96
90
95
103
109
112
115
114
113
118
120
118
117
116
123
127
117
104
100
105
118
121
109
97
93
101
112
118
120
122
127
127
119
111
108
112
113
115
115
116
117
111
105
110
128
144
105
106
109
111
107
98
94
96
102
109
112
110
114
121
126
125
117
114
119
127
127
121
114
107
104
106
107
108
112
117
120
121
120
120
122
123
115
102
95
101
113
122
123
118
114
107
104
108
119
132
103
105
109
116
118
112
103
102
111
120
123
117
111
114
119
121
117
106
102
105
114
121
118
106
98
95
104
113
121
121
119
111
109
116
127
127
114
98
91
102
114
124
121
118
116
121
120
113
104
100
104
106
110
115
116
117
120
123
126
125
122
116
113
111
114
119
117
112
103
101
100
99
100
103
103
106
107
110
115
120
120
112
108
110
120
128
127
120
115
116
116
114
118
122
127
130
127
119
111
103
106
106
108
110
112
117
119
120
117
114
111
106
104
108
114
122
121
116
112
104
98
89
87
92
100
107
112
114
116
119
121
119
108
98
94
99
115
133
140
131
116
111
116
124
124
114
105
105
113
121
109
106
107
108
108
105
101
100
106
112
111
101
95
101
113
122
115
106
100
103
105
107
104
99
96
94
105
118
125
119
107
104
105
102
91
85
93
113
130
126
114
107
112
115
111
101
95
101
112
119
114
112
111
109
103
91
83
90
105
116
113
102
94
97
108
117
117
109
104
108
117
128
129
116
102
99
112
122
126
119
104
97
101
106
107
103
101
106
114
115
114
108
110
111
111
110
114
121
122
116
113
114
113
112
107
96
87
89
99
105
107
107
108
108
109
113
117
122
120
119
121
126
119
106
100
105
118
122
116
112
110
112
113
116
123
128
127
118
111
111
115
119
121
113
108
107
119
130
128
118
108
106
103
109
117
116
109
98
93
94
102
110
116
113
106
100
100
111
116
118
119
115
105
90
86
97
110
111
106
103
112
126
134
133
127
125
122
118
113
114
116
121
122
113
103
104
117
132
134
121
109
107
107
112
116
119
115
109
104
103
104
109
115
114
106
99
94
97
104
109
111
108
105
101
100
110
114
114
109
108
112
118
125
123
114
107
105
109
113
116
114
114
110
106
107
120
135
143
139
125
115
117
120
116
105
98
98
105
113
112
109
110
116
116
117
115
112
108
106
112
114
111
106
106
117
131
135
132
127
119
112
98
89
92
104
113
112
108
104
108
117
120
113
109
111
124
136
136
124
113
115
114
113
109
102
98
100
103
105
108
110
115
118
115
111
107
105
108
117
131
134
123
107
101
108
122
130
131
130
126
115
99
90
97
116
125
120
112
111
117
130
135
128
118
113
113
116
113
107
103
107
108
106
106
110
114
116
114
106
106
112
117
117
112
102
96
99
107
121
129
126
115
100
93
93
96
102
110
117
117
114
111
116
121
116
109
102
108
122
132
133
131
124
122
116
112
108
110
111
110
112
113
113
116
117
115
112
108
105
104
102
103
106
110
115
117
119
118
114
105
100
101
101
98
93
94
103
113
117
112
108
112
119
120
113
101
96
105
119
130
130
116
106
107
115
122
122
120
112
106
117
111
112
118
119
110
102
99
98
95
88
85
90
102
116
122
121
111
98
97
104
119
124
114
101
101
114
125
123
111
103
104
110
116
120
120
113
110
117
127
129
116
102
98
113
131
138
128
114
103
101
102
107
116
120
118
109
100
99
102
102
102
98
96
97
100
100
98
95
103
119
135
136
119
101
94
99
108
108
103
101
103
111
119
120
116
112
110
119
127
129
124
117
117
119
121
124
127
132
129
92
99
107
115
120
118
109
98
95
102
118
126
123
110
98
98
101
101
101
102
110
116
116
108
101
99
104
107
107
103
102
106
116
119
110
97
95
107
120
126
120
116
121
123
116
106
106
123
132
133
110
114
116
115
115
111
105
97
96
106
120
129
125
114
108
110
113
108
101
100
104
111
112
108
108
111
119
124
122
118
113
110
115
117
111
99
98
109
120
123
118
110
108
106
105
104
107
112
109
101
121
124
119
112
106
104
105
111
115
122
125
125
115
105
105
107
110
104
99
100
108
119
121
116
110
111
117
122
124
120
113
108
111
116
115
111
110
116
120
122
119
116
110
107
107
108
111
113
111
108
117
119
115
107
100
102
110
118
121
116
114
115
115
111
108
102
101
100
99
100
105
104
105
106
110
112
116
119
115
110
103
103
109
115
115
113
113
116
117
119
119
121
125
124
117
109
108
116
128
135
112
106
104
105
104
110
118
122
118
105
97
105
115
119
109
97
96
103
103
100
94
98
106
112
112
110
107
110
112
112
112
111
110
113
113
116
118
118
116
115
117
120
123
121
113
105
105
110
119
126
111
101
94
93
101
112
125
133
125
105
92
98
112
115
106
98
104
116
117
103
94
102
119
123
112
100
99
110
119
121
115
111
106
104
110
117
120
114
109
106
109
110
109
106
102
102
106
111
110
107
109
102
95
89
90
102
122
134
125
105
93
101
113
116
110
105
113
124
122
106
98
103
114
115
107
100
105
116
124
121
112
102
99
101
109
118
117
105
98
100
107
116
118
112
104
103
110
115
115
110
111
111
108
103
99
102
112
119
111
104
98
103
111
116
115
110
110
108
105
103
102
103
104
108
110
112
113
117
123
123
117
111
110
115
123
122
116
104
100
105
120
132
135
122
108
105
110
115
113
108
110
115
117
113
103
99
101
103
106
107
110
108
110
109
107
107
103
97
95
101
107
106
106
105
108
111
114
118
129
135
128
119
113
117
124
124
116
107
106
116
124
122
114
107
105
107
109
105
101
106
105
103
103
99
91
87
96
101
107
104
104
108
111
111
104
102
104
108
107
107
113
124
129
121
106
95
99
114
128
133
126
115
103
103
106
113
111
107
105
107
109
99
89
87
95
108
114
115
118
122
108
104
100
97
93
99
107
113
110
107
109
119
122
117
103
101
108
113
110
106
112
128
142
134
111
91
86
96
106
112
111
105
100
99
103
112
113
105
102
99
101
102
101
97
98
108
121
133
141
136
118
120
115
111
110
114
119
118
123
129
137
138
128
115
108
110
116
112
100
93
98
112
126
131
121
107
96
92
97
99
102
102
101
107
113
116
110
104
101
104
109
113
114
110
103
108
115
127
134
131
106
112
113
113
113
113
115
120
127
132
132
124
116
115
119
122
119
109
99
92
91
96
106
119
125
122
113
105
105
108
107
107
106
111
112
105
96
98
109
122
121
111
103
103
108
112
111
114
122
132
96
97
102
109
116
117
120
125
125
114
101
92
97
112
124
120
110
105
106
107
105
103
106
115
123
125
117
108
107
111
114
116
113
109
104
97
94
102
118
131
127
113
105
108
115
122
122
124
132
136
106
103
100
98
100
106
111
115
113
106
103
106
115
127
137
138
129
116
108
108
112
121
129
136
135
130
119
111
111
111
109
105
105
108
115
111
110
109
115
124
129
130
132
136
141
143
141
135
132
129
104
103
101
99
102
117
128
129
123
116
115
119
120
118
119
122
127
127
119
112
111
114
120
125
123
121
117
113
112
107
103
104
110
117
122
118
112
110
110
112
117
123
129
130
129
130
130
131
132
127
100
107
109
103
102
111
122
118
107
97
104
120
125
117
104
102
110
119
119
118
119
118
116
111
108
110
117
117
115
110
112
114
115
115
111
113
116
118
117
113
115
120
125
124
121
117
116
116
112
109
111
125
128
113
100
98
106
108
98
88
97
116
128
123
105
91
94
106
120
126
126
119
112
104
103
105
113
119
120
116
114
116
115
116
114
116
119
121
117
112
105
104
108
116
122
127
127
122
117
114
118
125
120
111
100
104
110
111
100
93
98
110
120
115
102
90
93
107
123
131
130
128
126
123
115
107
112
119
125
121
112
109
112
118
117
117
118
120
121
114
99
90
95
106
118
123
126
131
134
135
120
119
110
102
101
107
114
110
100
95
96
106
109
112
112
109
108
110
119
125
128
133
137
135
121
105
103
115
125
123
114
110
115
122
119
110
105
114
121
120
108
99
105
114
115
106
105
117
129
131
121
119
115
108
102
106
111
111
110
108
109
110
115
121
125
125
119
112
113
117
119
117
115
115
112
108
103
110
123
126
121
118
125
134
131
117
101
98
107
113
111
111
115
121
117
111
108
114
122
123
118
117
118
118
114
109
114
118
124
125
123
120
122
123
123
120
116
113
115
120
117
107
103
112
123
129
125
122
125
129
131
125
125
127
128
117
102
95
99
112
119
116
106
103
106
113
119
123
125
127
114
112
112
119
122
121
116
113
111
109
109
109
117
121
121
121
119
118
117
118
114
112
113
118
127
128
128
127
129
132
132
130
125
123
123
119
111
104
106
118
129
129
114
102
103
112
115
114
114
122
113
112
110
112
113
113
110
109
106
103
99
99
103
109
117
121
124
122
118
115
111
113
114
108
98
98
111
127
136
134
132
130
132
134
132
132
128
124
120
116
117
119
120
119
116
114
114
112
116
120
107
109
113
113
108
103
102
111
118
119
113
107
103
107
114
121
123
121
117
116
117
121
121
114
105
102
110
122
131
135
131
131
133
133
128
122
125
130
130
117
102
97
103
114
117
118
123
132
140
136
105
108
115
115
108
100
102
111
119
122
117
110
104
108
117
122
118
108
106
111
120
127
129
133
132
126
112
104
108
119
132
137
133
122
110
102
105
114
124
122
113
104
108
113
118
121
130
139
141
132
110
112
107
102
100
101
105
111
117
119
115
108
107
111
115
113
107
103
105
109
109
106
101
104
112
114
108
102
102
111
126
135
133
126
118
113
110
109
112
114
118
122
126
124
125
127
125
118
112
105
113
109
104
99
101
106
109
113
116
118
118
119
120
118
115
108
102
102
106
111
107
98
90
91
102
115
120
121
114
111
114
122
124
122
119
119
121
122
119
118
120
126
130
124
116
108
105
104
102
100
110
109
111
111
110
108
109
111
113
117
123
125
120
114
112
112
112
108
108
114
122
124
116
113
120
131
132
125
112
107
108
110
108
105
105
109
118
124
125
122
120
122
125
123
109
99
102
108
111
110
105
113
123
125
116
110
109
109
109
115
122
120
106
93
94
111
119
115
106
112
124
128
119
112
115
123
122
114
108
112
113
110
103
102
108
114
116
114
111
111
112
115
122
124
121
118
115
114
114
114
114
117
121
124
122
118
115
110
106
104
107
107
103
98
100
110
116
111
105
105
108
104
95
92
99
112
117
117
119
128
131
121
110
110
118
125
123
116
111
114
117
120
124
126
124
114
105
109
120
131
114
113
107
107
113
120
121
111
97
84
83
96
113
126
127
124
117
113
110
104
99
94
91
91
97
108
116
120
123
128
133
134
129
125
120
119
120
123
123
117
112
114
122
127
117
99
94
111
134
142
105
107
107
108
114
119
117
107
98
92
93
103
114
124
127
128
131
130
123
115
109
110
113
113
112
113
117
116
112
110
114
120
129
125
113
108
110
115
119
116
108
109
120
124
115
102
104
118
128
124
98
104
107
113
115
117
113
110
110
119
125
123
113
106
108
118
129
129
122
111
104
106
113
118
121
122
119
114
106
106
112
118
118
116
111
107
108
110
114
117
121
123
121
113
106
104
107
116
121
122
103
104
104
101
102
108
113
115
117
122
127
124
114
110
111
117
118
111
104
100
100
103
106
107
114
119
121
117
115
117
126
131
128
121
118
120
116
113
113
123
132
136
124
110
102
101
103
109
123
140
107
106
102
100
98
103
110
115
113
112
109
108
109
114
121
122
115
103
98
104
116
124
122
112
107
113
120
124
119
113
112
120
127
131
131
123
111
102
102
113
122
127
124
117
115
112
111
109
111
119
111
105
102
101
104
104
109
114
119
117
110
103
107
112
115
113
104
94
91
97
110
121
123
118
113
111
115
117
115
113
109
112
114
122
128
122
107
94
92
102
110
114
111
114
118
125
128
118
106
93
115
112
107
99
93
96
109
121
125
118
111
111
115
117
111
104
100
96
96
97
103
108
114
119
122
119
111
103
106
117
128
126
114
102
101
112
120
123
121
119
118
114
109
106
110
120
129
132
125
114
116
118
111
97
83
85
98
111
115
112
109
114
120
122
119
114
109
109
111
112
116
114
113
115
115
114
110
101
99
108
124
135
128
108
95
104
128
150
151
134
118
112
115
118
116
114
116
120
123
122
115
116
113
109
102
94
94
100
110
114
112
104
103
113
123
124
115
106
104
109
115
116
112
103
94
89
94
98
98
96
102
122
138
138
122
111
114
128
129
114
99
100
114
124
124
115
109
103
97
95
115
112
114
122
126
115
103
105
117
122
110
91
86
103
119
121
112
104
102
104
111
116
113
102
90
83
88
98
98
99
102
111
123
126
120
107
98
94
94
95
100
108
116
119
119
119
121
117
104
91
110
104
107
116
125
118
107
106
114
114
107
99
98
105
109
113
113
113
117
117
117
117
114
108
103
104
104
101
98
101
105
107
102
95
96
103
104
97
90
96
113
123
124
113
103
108
119
125
120
106
105
103
102
108
116
115
109
105
102
104
109
116
116
110
103
99
102
112
117
117
115
115
117
111
111
115
117
112
107
103
107
106
102
99
102
113
123
123
113
106
110
119
121
111
99
98
105
112
112
106
103
107
106
104
107
113
115
114
111
106
106
111
116
114
105
98
96
101
102
101
101
104
107
109
108
108
109
111
111
112
110
109
112
119
125
131
134
133
126
118
112
112
113
111
108
110
110
113
109
104
103
106
108
103
96
96
102
115
119
110
103
105
113
117
116
112
109
105
102
98
95
93
92
92
97
106
108
109
114
113
110
105
109
122
137
140
129
117
114
125
133
131
120
111
108
114
119
117
110
106
113
112
109
104
95
90
92
100
105
109
112
116
120
116
108
103
101
106
113
117
117
107
98
93
97
105
111
117
118
115
109
104
112
125
135
127
114
111
114
126
134
134
125
115
106
103
103
106
110
115
123
125
123
120
116
111
104
98
95
105
117
128
126
115
103
96
98
106
114
119
120
117
116
110
103
100
107
117
121
115
111
119
133
137
125
110
104
112
124
128
125
122
121
119
106
95
92
102
113
117
115
124
128
130
132
130
123
114
105
103
105
116
122
122
117
115
116
116
112
102
99
104
110
107
101
99
110
120
120
113
111
122
136
136
123
111
107
113
123
128
126
120
112
107
106
110
116
121
116
107
104
109
118
128
132
129
121
115
105
104
103
107
113
119
118
117
117
115
112
102
99
101
103
96
91
100
120
132
130
115
109
115
121
123
124
123
120
112
113
121
126
117
102
95
108
129
140
132
118
103
103
104
112
123
129
123
108
99
101
111
115
116
108
101
100
101
107
112
115
117
118
119
113
104
93
94
103
112
121
119
118
117
119
121
124
122
120
119
123
127
125
114
107
104
111
121
127
127
127
126
110
110
111
117
124
120
108
96
97
110
119
117
104
96
98
109
116
119
117
118
118
110
108
104
105
105
104
104
111
122
128
124
118
116
110
105
108
121
134
135
123
111
110
111
111
106
106
113
121
118
116
113
111
114
121
125
117
103
96
96
100
101
100
99
111
125
131
124
115
109
105
100
99
105
119
129
127
120
119
126
129
121
107
96
90
90
96
108
121
124
119
110
107
109
111
109
107
104
101
100
114
115
114
114
119
122
120
115
107
102
98
98
99
101
106
112
113
108
104
110
114
114
113
116
122
128
128
121
119
122
121
113
103
98
99
100
98
100
102
108
115
114
109
107
112
116
115
108
103
108
111
114
112
108
104
107
117
128
129
122
112
109
110
107
102
93
87
89
100
112
119
115
107
106
110
114
114
112
111
110
111
111
111
113
112
109
105
103
104
108
113
116
113
110
109
112
115
115
114
115
112
112
109
105
100
103
111
121
123
113
104
107
115
120
113
100
93
95
100
106
105
101
105
106
109
111
112
115
118
119
117
113
112
112
109
105
104
110
116
119
120
119
115
111
106
107
114
122
125
120
115
115
113
106
100
101
108
111
107
96
92
105
118
121
113
108
115
124
121
105
93
99
113
121
119
113
116
123
125
120
114
112
114
114
110
105
102
103
111
115
117
116
114
109
105
106
115
127
134
130
112
117
116
108
100
101
113
124
120
110
107
115
115
107
99
103
122
137
130
110
97
102
114
117
110
104
110
110
106
97
91
102
116
124
120
108
98
94
96
101
106
113
114
112
106
106
116
129
135
132
105
109
116
119
115
112
117
124
130
130
129
120
109
101
102
111
116
113
106
105
110
114
109
103
99
100
104
103
98
92
90
96
106
114
114
111
106
105
104
104
107
116
124
121
112
108
114
127
132
129
107
110
115
121
119
111
103
102
113
131
136
125
111
108
114
116
106
93
88
101
113
119
115
108
104
106
113
120
124
122
112
102
102
107
116
119
121
122
122
117
110
105
106
110
110
111
111
113
116
121
110
104
101
101
101
102
100
101
110
118
128
128
121
110
101
93
91
94
98
101
106
115
122
122
113
102
103
118
134
137
128
115
110
114
117
121
117
115
120
117
105
82
70
77
99
116
117
111
110
113
114
107
97
94
97
105
113
115
112
110
113
118
117
105
93
87
93
100
102
103
102
107
118
123
117
103
95
100
110
119
121
116
111
112
115
113
107
104
109
117
111
92
73
76
98
120
128
124
120
117
114
112
106
104
101
105
107
105
105
105
109
110
106
106
113
119
118
114
108
106
110
110
111
115
121
122
115
104
96
98
103
107
111
114
116
114
109
105
110
119
123
114
104
101
106
115
116
117
117
120
98
96
104
109
107
102
101
103
108
110
109
107
109
117
126
131
126
118
113
116
117
113
108
112
121
131
129
114
102
97
104
114
127
134
131
120
109
107
114
124
120
111
105
108
113
111
104
100
107
119
90
92
105
118
124
122
124
128
128
117
105
103
111
122
124
113
106
105
113
117
115
107
106
111
120
125
123
116
113
113
116
121
124
124
118
109
101
105
115
123
119
111
106
114
117
116
113
116
128
130
106
111
117
114
111
108
111
120
127
124
118
111
112
120
126
126
120
114
114
114
112
114
120
127
133
129
119
112
113
112
108
101
101
107
115
116
114
118
127
133
134
130
126
127
130
135
136
132
129
128
106
111
109
109
110
117
121
119
112
109
109
111
109
109
109
117
125
127
123
118
118
119
124
126
126
124
126
130
132
127
111
96
93
105
120
127
124
118
113
109
103
99
101
112
127
135
134
127
122
127
104
111
112
109
108
113
120
122
118
109
108
110
113
112
111
115
118
117
117
118
122
123
123
120
118
118
119
122
126
127
123
112
106
108
113
118
120
119
116
113
108
101
102
112
125
131
126
116
111
114
111
121
128
121
107
97
105
115
125
127
123
118
117
117
115
112
103
97
103
116
125
126
123
118
115
114
112
108
107
109
111
110
108
113
116
116
112
111
115
121
123
122
120
123
130
135
133
133
130
125
101
110
118
117
113
109
104
101
101
110
121
125
123
119
114
111
107
107
108
117
122
122
120
118
115
111
108
110
107
102
96
98
107
118
128
129
121
114
112
116
118
114
109
107
111
119
127
132
137
133
102
104
103
104
112
120
117
99
84
86
105
121
125
124
124
126
126
124
121
120
119
116
115
114
110
105
106
112
120
118
110
107
113
124
136
136
129
121
116
115
114
112
108
104
98
99
104
113
118
121
120
117
111
106
104
108
111
112
107
105
110
116
120
121
123
121
119
117
119
124
119
112
103
105
109
109
107
109
118
121
124
119
119
126
134
131
120
112
113
118
123
124
126
126
120
112
111
114
120
123
116
111
111
112
108
105
107
115
125
125
121
113
111
107
103
96
98
108
119
123
115
103
99
110
124
127
117
106
109
121
128
126
122
124
121
116
105
99
108
123
129
120
110
109
116
117
114
108
110
118
98
94
100
109
113
107
104
105
112
113
111
110
112
109
105
104
109
116
120
116
107
105
113
124
129
124
113
107
112
125
140
141
134
125
119
112
103
97
101
117
126
119
104
98
106
114
113
104
103
110
104
107
110
113
113
108
103
102
106
112
115
113
113
112
113
115
120
123
121
116
111
114
116
114
107
100
104
116
128
137
143
145
139
128
120
113
109
104
105
112
124
134
134
126
117
112
114
121
127
129
114
118
121
118
111
104
107
113
120
122
121
118
114
110
111
115
120
123
125
122
120
118
113
107
101
103
111
124
130
131
129
129
130
128
117
108
107
115
122
122
120
123
128
126
115
107
113
130
143
141
117
116
114
107
102
106
118
125
120
110
104
107
113
116
119
124
129
130
126
122
119
120
122
121
120
121
119
117
113
113
114
119
127
126
116
103
100
113
130
131
117
98
94
100
109
117
123
128
127
120
120
119
107
97
99
112
126
125
114
102
102
107
112
115
118
122
127
127
122
113
110
110
116
120
116
112
106
102
105
110
114
119
124
131
132
125
116
112
115
114
109
102
103
113
122
129
127
121
115
114
111
107
101
100
110
124
129
124
115
115
119
119
110
106
106
109
111
111
112
113
111
107
102
103
103
104
102
100
105
115
125
125
121
118
121
127
132
130
122
114
111
118
126
128
119
106
98
102
108
117
106
102
106
111
114
119
120
115
112
112
112
110
105
106
115
122
122
112
108
115
124
119
104
94
100
114
120
113
107
110
117
120
115
105
101
107
121
135
133
119
109
111
119
120
108
95
94
104
112
111
117
113
117
115
112
115
118
116
107
100
100
101
103
105
116
129
131
119
110
120
132
130
111
94
97
115
131
128
118
108
109
110
111
108
107
110
115
120
119
113
110
111
117
120
118
115
120
129
132
126
118
116
115
112
110
113
118
119
114
107
103
105
106
106
109
113
113
111
112
117
124
120
108
98
99
112
125
132
131
127
121
112
110
110
116
122
120
118
119
123
127
131
129
122
114
102
102
115
132
143
111
114
110
106
101
98
100
104
106
104
100
102
112
123
124
121
113
111
111
109
107
104
102
105
109
114
117
118
113
111
108
108
109
112
115
115
117
118
121
122
123
125
127
123
105
86
87
108
127
133
120
122
121
120
114
107
100
98
97
94
93
104
115
128
130
124
122
121
121
115
110
111
115
116
113
112
112
105
93
82
82
92
107
111
108
107
112
117
118
115
111
115
126
123
112
105
113
129
134
121
126
124
123
125
127
127
120
111
100
97
103
110
114
113
108
110
114
120
120
117
116
118
117
113
107
110
114
113
103
93
97
106
109
104
99
105
114
122
120
121
125
131
127
117
109
109
120
128
126
118
109
112
112
111
113
121
126
124
113
109
105
110
110
105
106
108
109
105
101
102
106
113
110
103
104
115
127
127
117
112
116
126
122
107
98
103
113
117
118
121
131
135
126
110
101
103
107
103
98
102
99
105
109
108
110
114
125
129
126
113
103
103
107
112
114
108
105
101
97
101
107
117
120
114
111
116
123
122
114
106
103
112
119
119
115
109
109
111
112
116
118
121
121
118
114
114
110
102
91
91
112
109
109
109
112
115
121
126
127
114
100
97
106
112
111
104
101
103
107
104
106
110
119
127
125
114
106
102
102
101
103
109
117
119
116
110
104
105
108
110
107
103
105
111
116
117
118
118
111
103
119
113
107
103
102
106
115
116
114
104
101
108
117
116
109
99
97
105
110
108
105
103
105
113
118
114
104
89
89
101
120
127
121
106
98
96
101
106
111
116
117
112
103
96
98
107
121
130
127
120
109
109
103
95
92
98
108
109
105
105
111
123
127
120
112
106
106
110
112
115
116
114
110
107
111
114
109
96
88
93
112
126
126
113
97
95
102
112
117
118
120
121
116
108
109
119
130
133
123
113
108
103
103
109
115
114
107
104
110
115
116
113
110
112
116
116
113
113
114
114
115
114
113
112
112
114
115
111
102
94
102
124
138
140
127
114
112
116
117
113
108
112
119
124
127
128
129
122
106
97
115
106
105
120
132
126
112
105
112
112
102
91
92
108
115
114
106
109
114
113
106
99
97
101
107
109
111
109
106
106
114
126
136
136
128
117
112
111
111
113
117
120
120
116
111
112
116
117
112
110
111
103
103
113
120
115
108
107
112
111
102
95
98
108
110
102
98
102
114
117
112
100
98
103
112
118
113
105
99
105
117
124
114
97
92
100
111
114
109
108
114
120
117
108
103
108
113
118
119
118
104
103
104
109
111
111
108
109
115
117
117
115
114
109
104
99
99
105
109
113
110
111
116
127
133
131
122
109
103
104
109
108
96
83
81
97
118
125
112
93
86
95
107
112
112
111
112
109
107
111
97
104
107
109
112
114
114
116
116
115
113
113
112
108
102
101
110
115
111
100
93
100
118
131
133
122
108
105
107
113
113
107
102
101
106
113
118
121
114
101
93
98
108
113
108
100
97
101
109
116
92
103
108
105
100
101
107
114
112
109
104
106
111
109
103
104
115
124
119
107
95
96
105
111
111
103
92
86
93
110
118
118
115
116
118
116
112
114
119
128
128
120
110
104
100
98
100
109
121
129
110
112
112
107
98
93
93
100
106
111
114
117
117
113
109
110
117
124
125
117
110
104
103
105
106
101
94
92
95
102
107
113
115
116
111
108
108
115
122
122
117
110
110
112
113
114
117
124
129
128
121
122
125
125
119
108
98
99
107
116
121
119
115
116
121
124
124
121
113
107
106
109
118
120
116
112
114
117
117
110
105
110
118
121
115
113
119
125
119
104
96
103
117
120
115
113
117
127
130
122
106
116
122
128
127
125
121
117
114
113
113
114
113
115
115
116
119
120
112
102
100
107
117
117
114
114
120
124
119
110
111
121
128
124
118
119
124
125
116
112
111
117
121
112
106
106
114
125
125
115
102
106
110
116
123
127
124
116
108
105
112
122
126
119
105
99
108
122
128
120
110
102
98
94
96
105
115
117
109
107
111
124
128
120
112
109
112
112
113
112
117
113
103
102
106
116
120
116
113
112
108
102
100
108
118
119
110
99
98
107
119
129
129
120
111
106
112
123
130
127
117
106
98
95
97
105
109
110
109
109
115
124
125
119
115
114
113
112
113
111
105
95
91
95
106
112
112
105
102
109
109
101
96
95
101
105
107
109
115
122
121
114
105
107
114
123
125
120
120
121
119
111
105
106
114
118
112
106
110
122
129
124
115
110
114
122
123
120
115
111
103
98
97
100
104
105
105
104
101
106
105
103
98
98
103
113
120
121
119
115
110
105
102
107
116
127
129
120
116
114
113
109
104
106
118
124
118
108
110
123
133
123
101
92
99
113
118
115
112
113
118
117
117
117
116
116
113
110
111
117
105
106
108
111
118
124
122
113
103
96
97
107
114
114
113
116
120
118
114
112
110
109
105
106
112
117
115
108
108
118
125
123
108
103
105
110
109
104
102
110
121
124
121
118
117
118
114
107
106
119
106
107
108
109
107
106
107
109
108
107
106
109
112
112
108
104
105
106
110
115
118
114
107
105
108
113
111
106
105
108
117
122
122
121
117
110
107
106
104
105
109
108
104
99
101
109
114
108
98
95
106
109
110
108
102
92
92
105
118
120
115
110
114
117
117
113
105
102
108
117
119
115
109
105
106
106
104
103
103
105
107
109
110
110
107
101
103
109
118
119
114
111
107
106
107
112
118
123
118
108
107
112
118
117
106
96
91
98
108
116
118
118
119
120
119
118
117
116
114
115
116
116
113
111
109
109
111
110
105
100
96
101
110
114
110
99
94
101
117
125
121
114
109
113
117
116
116
122
131
137
106
111
115
116
110
104
101
103
110
117
121
120
112
103
102
112
121
118
110
109
116
121
121
112
107
110
114
113
104
97
98
110
126
133
125
104
93
93
107
115
113
102
95
96
104
107
110
112
116
123
105
108
114
119
117
114
110
107
113
121
122
108
93
89
102
115
118
112
106
113
127
132
123
112
100
100
104
104
103
101
102
108
114
113
109
101
101
105
108
105
104
104
104
104
104
107
117
125
121
111
107
111
118
126
128
117
105
98
110
124
126
108
90
91
105
116
116
112
115
124
128
127
122
117
112
104
102
103
107
107
104
100
98
99
102
104
112
120
119
107
103
107
122
127
124
120
123
132
134
125
107
109
111
114
117
115
106
101
109
124
130
124
111
104
105
106
106
111
115
114
106
102
106
117
122
117
111
113
115
114
112
115
117
119
118
111
110
114
116
115
109
103
106
118
126
125
116
111
114
120
101
99
99
104
112
115
116
112
109
110
111
110
110
108
111
110
105
105
104
106
102
95
97
108
118
120
115
112
110
114
120
124
126
126
121
120
110
108
111
115
110
102
92
98
114
122
113
94
89
99
98
98
102
110
113
114
111
104
95
89
87
88
92
104
116
121
118
110
112
122
125
114
98
95
106
117
119
111
104
105
111
113
114
115
120
124
121
114
107
105
108
107
104
107
115
118
107
92
88
101
103
104
110
115
112
104
100
98
98
101
104
105
107
106
107
112
117
123
129
133
130
118
103
94
99
111
120
115
109
106
107
113
113
116
120
121
117
110
102
101
106
110
116
119
116
109
102
95
100
108
108
110
118
120
115
106
101
105
111
116
121
128
128
122
109
106
111
121
123
116
108
109
111
115
115
115
117
118
119
117
114
114
113
114
112
109
104
102
104
109
114
114
119
123
116
110
105
110
121
118
116
113
112
112
110
108
112
122
130
128
119
108
105
108
109
104
97
101
113
120
119
114
110
112
121
127
127
121
116
116
112
113
114
116
117
116
112
107
107
111
119
122
124
123
123
123
129
131
128
122
119
114
109
107
113
117
115
111
109
113
119
121
120
116
114
114
115
112
110
109
113
117
121
123
128
135
139
135
127
120
113
107
105
111
119
126
128
127
125
125
122
115
108
109
115
121
120
118
118
124
112
113
110
112
115
118
116
113
116
120
120
118
114
118
125
135
132
121
109
107
110
116
120
121
125
129
128
125
119
116
113
112
116
121
126
129
130
131
134
134
127
115
110
114
123
123
116
107
108
120
110
107
110
116
117
114
109
112
121
127
121
106
95
103
120
133
126
110
101
106
118
120
119
119
122
125
123
120
118
115
113
113
115
120
125
124
117
111
114
120
128
133
135
137
140
138
132
128
127
127
103
103
106
114
122
123
118
108
105
110
115
110
103
103
112
118
117
108
102
105
105
105
106
112
120
124
121
119
118
115
113
112
112
117
126
128
120
106
99
106
123
133
130
124
121
127
131
130
126
121
106
106
105
103
108
119
123
113
102
99
110
120
122
117
117
120
123
120
112
105
101
100
102
111
118
121
118
116
116
118
119
117
115
115
121
129
129
122
116
118
123
123
112
103
101
109
114
111
105
105
122
121
112
102
102
107
110
109
103
102
107
113
119
121
122
122
121
119
119
118
117
116
114
113
115
119
116
113
115
120
124
121
113
107
108
112
118
122
131
136
137
130
125
122
118
117
112
107
109
115
119
119
118
119
118
110
102
96
98
98
101
103
109
110
108
103
106
114
121
122
119
115
115
116
117
114
108
103
106
114
124
120
112
109
112
115
119
118
122
127
130
129
128
134
136
129
113
103
106
115
103
106
112
120
118
110
98
96
103
110
112
113
111
106
99
98
105
115
122
120
113
113
121
128
126
118
109
103
106
112
118
121
116
111
115
123
122
114
106
102
105
108
111
117
124
123
115
105
105
108
104
107
111
112
105
98
94
99
110
121
126
125
120
112
102
100
106
114
122
120
116
115
119
120
121
120
120
116
118
121
123
123
118
112
108
112
115
110
99
94
101
112
115
113
107
107
112
121
129
128
109
113
114
110
103
101
102
105
109
111
116
119
119
112
104
101
107
117
125
127
119
108
98
95
102
114
124
130
126
122
119
121
120
116
111
106
105
106
107
111
117
123
125
116
105
101
106
119
129
130
113
114
112
105
104
109
117
117
105
93
90
99
109
111
104
103
109
120
127
121
114
108
103
98
99
111
124
130
122
109
98
104
119
126
122
111
104
106
118
124
120
108
103
107
113
116
111
105
103
102
122
117
107
100
101
112
120
115
101
90
92
103
109
107
103
104
108
111
109
105
108
120
127
124
113
109
115
122
121
111
98
95
103
112
118
114
108
107
110
113
109
102
100
109
118
121
116
108
105
104
114
105
100
101
110
116
117
113
108
111
116
113
105
97
99
104
107
102
97
100
110
121
129
125
117
107
103
112
122
132
127
115
102
99
103
110
114
111
107
104
103
108
113
113
111
106
107
113
119
121
101
100
105
113
115
114
111
112
111
111
105
96
92
96
108
117
119
113
110
114
116
113
107
103
106
110
113
113
118
126
128
124
118
112
109
109
116
120
120
115
108
109
110
110
108
103
107
115
121
122
110
110
114
114
106
102
109
113
112
100
86
83
94
109
121
120
117
115
121
129
128
116
104
101
108
119
128
123
112
102
99
104
114
119
118
117
121
128
132
129
120
111
106
106
110
116
120
126
128
124
122
117
110
101
96
99
110
121
124
117
105
103
109
119
120
111
100
100
114
125
128
122
117
116
120
123
126
121
112
102
96
95
99
107
114
121
126
131
135
135
126
114
106
103
109
114
119
120
122
124
125
119
109
103
97
97
102
116
128
132
123
114
111
117
119
112
101
100
103
108
109
111
114
116
117
115
113
110
109
106
103
101
98
100
104
111
118
121
122
123
119
114
111
109
109
113
119
118
117
113
127
119
108
105
108
108
110
114
116
115
110
108
113
120
118
109
102
102
109
111
110
109
106
100
97
97
104
107
106
101
100
103
107
108
105
107
114
120
120
118
115
113
114
117
116
116
122
127
119
109
128
120
110
107
112
119
121
117
110
103
100
108
114
114
106
96
94
103
117
128
131
126
114
97
88
96
106
112
102
93
96
104
110
107
106
109
119
122
118
112
110
111
112
110
112
117
123
121
114
106
112
116
116
115
114
117
120
121
115
107
101
103
106
107
104
105
105
112
118
122
122
118
111
100
97
106
115
112
101
89
92
103
110
108
105
113
119
115
101
96
102
110
110
103
103
109
114
106
94
89
90
102
117
126
124
119
120
121
118
106
93
94
106
114
114
113
117
124
122
112
101
100
108
112
110
106
104
106
106
104
100
103
109
111
116
115
120
118
112
104
105
112
120
118
112
107
108
107
101
98
97
101
113
126
127
121
119
119
114
103
88
91
106
115
108
100
101
118
130
125
109
107
119
130
126
110
99
101
115
121
122
116
113
113
113
113
119
123
123
114
107
112
125
135
130
118
113
117
124
124
114
110
108
111
116
120
120
117
113
105
103
105
108
106
98
91
92
103
116
124
121
115
111
114
118
113
107
103
108
118
125
126
118
110
104
101
102
106
110
113
117
122
125
125
121
116
116
118
120
123
114
108
102
105
112
120
120
119
114
116
119
123
116
104
98
98
102
101
102
107
111
109
100
94
99
110
110
107
100
103
112
118
119
115
110
100
96
94
100
115
129
134
122
108
101
107
120
121
111
105
111
100
99
110
120
122
115
107
111
116
119
119
111
104
100
103
111
113
111
105
103
106
112
115
118
122
121
121
116
112
111
111
115
117
115
107
103
107
114
120
122
118
109
105
105
113
125
129
120
110
113
102
103
115
124
114
97
90
99
108
111
108
107
107
103
99
102
114
118
112
103
98
109
122
131
133
132
131
129
125
119
114
113
112
112
113
112
114
119
122
120
116
110
108
107
109
109
114
119
124
114
109
107
113
111
101
91
90
97
102
99
95
101
110
111
101
98
104
115
119
112
101
100
107
120
127
123
118
114
117
125
129
122
109
104
110
120
126
122
119
118
122
124
122
118
111
103
99
106
121
110
110
111
113
110
100
96
100
106
107
101
98
101
110
118
117
112
106
107
110
108
103
103
107
113
114
109
103
100
104
116
128
129
117
104
104
115
125
120
107
103
115
130
139
139
130
120
112
111
115
107
117
122
123
118
111
105
108
113
113
110
105
103
102
106
116
126
125
112
100
91
96
109
121
123
116
109
105
103
106
110
115
120
119
108
100
98
105
111
108
103
106
115
123
125
122
121
124
129
131
110
123
129
125
119
115
112
111
110
108
108
109
106
98
91
98
118
134
133
116
105
106
119
130
135
130
119
105
102
108
114
115
110
103
95
93
97
112
126
131
118
104
96
102
107
110
115
125
135
138
107
113
122
123
118
113
106
103
105
105
106
110
110
111
108
109
118
128
131
125
114
108
110
116
123
121
112
105
102
108
115
116
107
92
86
95
114
129
129
121
112
105
111
119
120
122
125
129
131
121
97
96
109
119
116
103
94
99
107
113
105
92
93
110
125
133
126
118
113
112
109
101
98
100
105
109
110
108
107
108
109
112
109
106
107
118
128
130
115
100
101
116
131
132
125
124
129
135
128
115
104
107
111
113
106
98
95
101
111
114
105
90
83
92
105
113
110
107
110
111
110
109
106
106
112
118
119
116
108
108
112
119
120
119
118
121
123
120
110
105
110
118
120
114
109
113
121
126
122
114
120
119
110
104
104
107
105
101
100
105
114
121
118
106
93
86
91
105
114
116
115
113
116
117
123
129
127
117
107
104
113
128
129
117
104
100
102
104
107
107
108
107
105
105
111
115
113
109
110
113
112
102
93
94
104
110
106
99
91
99
118
133
139
131
115
107
108
113
117
116
114
110
107
109
112
120
125
121
111
106
105
113
114
112
107
107
106
102
97
96
98
101
105
111
118
118
112
104
101
106
100
98
97
98
96
98
104
108
112
113
112
113
117
123
128
130
123
117
114
114
115
110
103
101
105
115
119
117
112
109
106
100
97
105
120
130
122
105
90
87
97
104
108
110
114
118
117
113
108
108
101
110
113
108
100
98
104
112
117
118
119
119
119
118
115
115
113
108
103
104
107
107
102
103
107
114
115
109
106
110
114
110
102
105
119
130
125
108
96
95
104
112
115
116
120
120
116
113
114
119
108
112
113
111
111
112
106
100
98
104
120
138
140
124
108
104
107
108
103
98
97
100
103
105
109
115
118
113
110
111
117
123
120
118
116
116
116
112
107
109
113
118
119
118
115
110
107
105
109
118
113
111
112
112
114
110
104
99
98
102
108
116
117
114
110
114
119
119
115
112
111
112
113
114
115
115
116
113
110
112
118
123
121
117
110
105
111
116
115
113
111
108
106
101
97
101
111
116
111
103
106
110
114
117
114
107
100
100
109
112
106
97
95
103
113
121
120
118
118
124
124
120
113
111
109
106
98
96
101
108
112
111
108
104
102
102
110
121
128
121
114
109
107
106
106
111
118
125
121
108
103
98
101
109
111
107
99
100
107
114
115
110
104
103
110
113
112
107
110
118
123
118
110
104
104
104
101
99
102
108
109
104
105
107
109
107
108
119
129
130
120
110
108
115
121
121
116
111
113
119
106
94
89
94
104
109
105
101
101
106
112
113
111
107
110
114
111
99
91
97
109
116
111
109
112
119
123
122
120
123
123
120
116
116
115
108
101
103
113
119
114
102
93
95
105
110
107
97
92
100
116
110
105
104
109
113
114
109
103
98
93
91
98
110
119
122
112
100
91
92
100
105
109
112
114
115
113
114
121
130
133
128
119
112
102
97
94
98
105
108
108
103
99
95
97
104
111
110
99
90
118
122
120
118
117
115
111
107
106
101
93
85
89
103
115
114
110
111
117
120
113
105
107
112
111
103
94
96
105
111
117
118
118
111
101
93
99
107
108
104
105
116
124
123
115
109
115
123
123
114
114
112
112
114
118
115
108
105
108
114
114
108
102
106
113
114
114
117
125
128
119
110
107
111
115
112
110
110
105
99
103
113
119
115
104
97
102
110
110
105
108
120
131
129
118
110
108
111
118
127
97
101
108
114
118
118
115
109
107
111
112
111
111
118
130
135
126
115
109
112
116
114
107
109
114
116
116
112
107
102
105
114
115
114
108
112
116
118
111
104
107
114
122
121
119
112
104
93
95
110
96
106
115
123
124
120
117
110
106
103
102
104
108
117
129
132
123
108
102
107
112
112
104
99
104
107
106
102
102
107
113
114
107
103
108
122
131
126
108
93
96
111
123
130
131
123
110
93
87
95
110
112
113
109
107
107
107
107
104
108
113
117
114
105
100
103
106
109
107
105
105
107
106
104
106
110
116
116
118
122
124
115
99
88
93
110
120
112
98
89
98
115
124
126
120
115
109
106
102
100
113
112
106
98
93
92
93
96
102
110
120
122
115
101
94
101
114
122
116
103
100
111
123
126
120
113
112
116
122
124
125
119
107
97
96
100
103
101
99
100
106
114
112
106
98
98
106
111
116
114
111
104
102
99
95
94
98
107
120
122
117
110
112
119
122
116
107
101
101
108
115
118
118
113
112
114
117
114
109
111
113
113
112
111
113
112
109
103
102
109
119
125
127
130
131
132
130
130
126
119
116
111
106
102
102
104
104
104
107
110
117
124
127
123
120
117
113
110
105
101
108
115
120
122
124
127
126
118
109
111
120
129
130
121
113
109
110
114
124
139
154
159
153
140
124
117
117
119
120
119
120
119
114
114
118
119
110
99
98
106
118
124
121
116
118
125
128
123
114
107
109
112
116
119
123
127
126
119
112
107
115
131
142
141
130
123
121
125
132
136
138
136
131
122
111
99
94
102
111
125
122
110
105
111
120
125
115
103
98
108
117
111
100
99
111
121
125
122
117
119
118
114
112
112
120
125
126
125
121
115
112
116
123
127
129
126
124
120
117
113
109
108
111
112
111
108
104
106
116
128
124
112
102
101
108
120
126
121
114
110
110
105
97
94
96
99
104
108
114
116
115
114
120
130
138
135
127
123
123
121
116
112
110
114
119
126
125
116
105
104
111
120
120
118
121
129
131
124
119
123
123
118
106
94
94
109
126
136
128
112
103
99
100
99
96
97
103
108
108
106
109
121
136
146
145
136
123
114
108
109
111
114
112
107
106
112
119
122
121
122
122
118
111
108
117
127
127
119
110
115
122
117
106
99
103
114
124
122
113
101
97
102
111
116
117
119
123
120
113
109
116
128
137
134
124
118
116
114
110
108
108
107
104
102
100
106
117
131
138
136
120
106
100
105
116
120
115
106
105
109
120
114
109
117
131
137
123
105
92
95
106
118
129
132
130
129
128
130
126
118
115
118
122
119
110
108
113
120
122
116
108
103
103
104
115
125
132
130
124
121
116
114
120
130
138
136
122
111
109
113
118
117
118
122
130
128
113
102
102
111
121
125
123
118
117
121
129
131
128
118
110
110
116
118
114
111
115
120
118
113
108
108
110
114
124
134
137
129
113
102
103
114
128
137
139
131
123
119
121
119
116
124
125
118
108
103
100
100
104
108
110
109
106
104
108
118
127
130
125
118
113
112
113
112
111
111
113
110
105
105
107
114
114
111
113
124
135
131
116
102
100
107
112
110
107
105
111
120
127
128
104
113
115
111
102
98
99
101
98
95
96
101
107
110
108
110
115
118
119
116
114
111
110
105
106
110
111
110
106
108
114
117
115
110
112
121
125
121
114
111
115
116
110
102
102
105
112
119
123
126
91
94
102
110
110
105
102
104
107
106
108
112
114
111
100
96
100
109
113
110
108
111
114
114
112
113
119
121
115
108
110
115
121
121
117
111
106
106
114
123
129
125
119
115
116
118
114
107
104
110
104
101
104
109
110
105
100
103
109
116
118
117
112
108
101
99
102
103
105
102
105
119
130
129
121
116
119
122
120
112
107
111
115
112
105
98
98
105
115
125
127
123
117
115
115
114
112
104
100
99
119
112
109
109
108
102
98
101
108
116
115
111
108
109
111
112
108
103
98
99
107
120
130
132
126
117
113
117
122
124
117
108
100
98
102
108
111
108
106
105
106
108
110
109
112
118
127
126
119
111
110
110
114
115
109
101
98
106
115
118
108
100
102
109
115
113
107
105
108
109
107
104
110
122
126
119
111
113
122
128
125
111
101
104
113
119
116
110
103
101
106
109
111
110
113
120
128
129
126
124
101
105
114
118
114
103
102
113
126
121
108
94
99
111
116
107
102
110
121
124
111
100
105
118
126
121
113
110
114
117
119
118
117
117
114
112
112
116
121
124
122
120
113
108
108
108
109
110
116
122
115
112
109
113
117
115
107
108
113
118
113
106
106
115
119
113
106
111
118
122
117
114
119
124
123
119
112
108
107
104
109
116
120
116
111
111
115
120
122
121
117
111
106
106
111
119
120
114
109
110
124
114
105
108
118
120
111
105
105
114
117
111
104
105
113
115
111
109
107
108
110
115
116
114
110
108
109
108
109
109
113
113
109
103
106
113
119
121
120
116
113
112
114
118
126
133
133
122
108
104
110
97
88
95
108
118
119
117
118
121
120
111
107
107
110
108
104
104
106
108
108
107
102
98
100
105
109
114
119
124
126
120
112
107
107
114
120
120
118
115
117
119
123
126
128
127
124
119
110
108
100
91
85
92
104
109
113
118
123
125
122
116
115
117
115
107
101
101
109
115
118
114
109
105
103
106
109
113
115
115
115
116
115
116
118
119
117
108
104
102
107
111
113
117
124
130
127
121
119
115
101
100
104
108
107
105
102
107
117
125
122
116
114
116
117
117
116
116
119
119
116
115
112
109
103
103
104
104
103
98
94
95
104
113
121
124
119
107
96
93
101
109
109
112
119
130
138
132
122
114
96
100
112
118
116
108
104
109
116
113
109
107
112
114
109
110
121
137
138
121
99
89
98
108
104
95
93
99
105
107
101
97
102
110
121
126
128
121
112
107
108
113
115
115
109
112
121
127
123
115
95
97
108
119
117
109
105
109
114
110
104
101
110
112
101
91
94
116
129
125
108
101
109
121
121
107
95
99
111
120
119
113
109
110
114
121
128
131
126
117
110
114
126
130
121
109
107
114
122
121
113
111
114
120
116
108
105
111
121
125
117
105
99
97
93
87
83
91
104
119
123
117
113
114
117
111
106
106
112
118
118
112
108
109
113
118
123
121
113
110
113
121
132
134
124
114
105
106
111
115
124
124
124
120
113
107
105
114
123
129
125
114
101
93
94
99
102
101
103
109
114
108
98
90
95
101
107
108
111
113
112
110
107
111
116
116
114
110
110
115
120
124
122
115
107
105
106
107
107
107
109
115
120
119
111
105
100
105
112
120
124
125
119
113
106
109
115
117
113
107
105
107
110
106
105
101
102
105
112
116
114
108
106
109
111
106
104
110
117
122
117
107
106
111
114
115
118
119
120
115
100
99
108
118
117
105
95
97
109
119
124
126
124
121
117
115
118
119
116
108
104
111
125
132
127
116
107
110
117
119
115
107
105
109
110
105
104
108
116
116
108
103
107
120
127
122
110
108
110
113
103
99
104
114
118
109
99
100
108
115
113
110
109
114
117
117
115
113
112
111
110
111
117
122
123
116
112
113
118
119
118
121
120
118
112
110
111
114
115
115
117
125
131
134
126
111
94
89
100
113
103
101
103
109
110
108
103
101
105
106
101
97
103
113
123
120
113
103
104
109
111
110
104
100
97
100
105
112
113
110
113
123
135
135
125
114
114
121
127
128
131
137
139
134
121
108
99
99
109
118
110
112
108
107
106
104
102
103
108
109
105
100
102
110
118
121
118
109
104
103
106
110
108
101
96
99
110
118
114
102
95
102
122
135
128
113
108
115
128
135
132
123
116
113
115
117
116
116
116
116
123
129
127
118
112
107
104
106
108
110
110
109
105
100
97
105
117
121
119
112
109
117
123
123
122
125
127
124
113
105
99
101
107
114
113
110
108
114
125
129
121
108
99
103
114
122
124
123
119
112
105
110
121
127
126
117
109
101
100
101
105
108
108
106
100
97
100
106
111
110
108
109
112
117
125
131
129
120
111
112
118
118
110
103
103
111
116
115
112
113
114
117
119
116
114
115
118
122
122
115
87
92
110
125
127
117
106
101
101
100
94
90
96
108
114
107
93
83
92
108
111
101
88
87
98
110
112
111
110
112
116
115
107
105
108
115
117
113
105
103
112
122
121
115
110
112
119
122
120
114
107
110
113
112
107
98
93
99
107
108
98
85
88
101
113
112
96
85
93
108
116
109
97
96
105
115
114
109
104
105
105
108
105
106
108
107
106
104
104
104
107
106
102
101
106
115
123
116
108
102
127
123
111
98
93
91
92
96
103
110
115
113
107
104
105
105
102
101
101
105
108
113
119
126
133
133
127
115
107
104
106
111
113
107
101
97
98
100
101
102
101
100
102
104
109
112
112
106
101
101
122
116
106
100
100
106
105
103
103
111
122
129
122
114
109
108
114
115
107
102
103
107
111
113
111
113
120
124
121
113
104
101
104
107
109
109
107
101
99
101
104
108
113
116
117
116
114
112
113
116
113
120
127
122
114
107
107
105
100
98
103
111
117
116
118
119
120
116
107
102
103
104
101
93
88
93
106
117
122
114
102
91
94
109
121
125
115
104
99
101
108
110
111
114
124
129
126
117
114
117
105
119
129
125
112
104
102
100
93
89
97
106
113
109
105
106
110
108
102
99
101
103
104
105
106
110
112
107
106
106
110
111
113
116
119
117
112
108
101
100
98
102
108
115
121
118
111
102
98
102
106
107
108
107
105
105
105
105
108
108
115
118
112
102
93
96
102
106
103
102
104
109
111
115
118
121
118
110
100
101
111
123
126
118
108
104
110
114
112
102
97
102
110
112
102
95
93
97
100
102
114
113
111
110
112
113
116
117
122
120
115
112
106
102
104
109
112
111
110
109
111
112
112
111
110
112
111
107
100
100
106
113
118
113
107
106
114
118
122
115
111
109
107
100
87
88
103
118
126
118
109
113
116
120
124
122
119
116
111
104
96
92
92
99
108
113
114
114
117
120
118
110
103
102
106
109
111
111
113
112
113
110
108
112
114
116
118
121
121
116
111
110
108
105
99
103
112
124
124
117
108
101
98
105
112
117
111
103
96
95
95
97
99
97
97
104
110
115
119
119
115
109
105
107
113
119
120
119
119
124
124
116
105
105
108
116
120
125
121
114
110
110
116
121
122
119
116
110
105
100
119
108
96
94
102
109
111
107
103
100
103
111
115
112
108
107
110
108
105
98
96
99
108
117
126
128
122
116
117
125
128
119
107
99
98
102
110
117
118
114
113
113
115
119
121
122
119
116
107
107
123
120
112
104
104
112
121
124
116
105
100
108
124
133
127
116
108
102
97
88
78
81
98
116
126
120
111
107
113
125
131
126
117
110
99
93
94
102
109
115
114
111
106
104
106
111
118
119
117
119
116
109
103
102
105
111
115
122
117
109
99
99
111
124
123
112
100
103
110
107
98
91
98
108
109
101
95
99
108
115
122
127
129
121
102
92
95
108
110
109
107
109
109
105
101
102
107
110
108
110
111
99
94
99
105
112
112
114
115
115
112
106
104
105
106
104
102
107
113
118
120
122
120
118
110
106
108
115
114
107
105
112
114
106
94
94
104
113
108
100
104
121
126
116
103
101
106
108
104
104
113
112
111
111
112
113
114
114
113
118
120
116
109
105
109
117
118
115
107
106
112
121
121
118
113
109
110
111
108
103
102
104
101
93
89
96
112
119
110
101
106
124
136
128
113
107
109
117
118
117
114
118
119
115
113
116
118
115
110
109
112
114
116
118
125
128
127
117
106
97
98
103
104
105
104
104
102
99
102
107
110
110
100
90
89
99
116
121
117
108
108
119
129
126
120
119
121
126
127
121
113
108
102
97
104
112
116
111
106
103
104
109
112
117
120
120
115
104
96
94
98
106
111
117
120
122
122
117
118
120
120
111
99
87
92
108
120
116
107
102
108
115
112
105
107
116
130
131
125
113
104
102
95
91
96
102
106
108
106
105
104
100
97
96
101
109
112
103
94
92
99
113
126
130
128
124
118
114
113
119
124
123
113
105
108
116
119
112
98
92
98
104
100
91
92
99
114
121
121
116
107
107
108
104
96
93
99
111
121
122
118
113
113
118
123
126
123
113
105
98
102
112
116
115
112
109
106
104
105
112
121
122
120
116
116
117
119
128
139
146
138
120
111
116
126
129
126
122
117
119
103
110
116
113
105
103
110
114
114
105
98
98
102
107
114
122
127
128
121
112
108
115
121
121
114
109
106
107
113
126
138
142
135
117
108
104
108
114
125
139
149
150
145
131
117
112
114
118
122
120
112
119
119
117
117
119
114
102
94
94
98
101
101
101
109
122
129
130
127
121
120
121
123
121
117
113
114
118
122
124
131
142
143
130
113
105
107
111
115
119
128
137
136
122
103
94
102
118
132
137
121
116
109
107
117
122
115
103
102
111
120
118
105
98
103
114
122
128
129
124
117
113
115
119
120
115
114
115
118
114
113
119
128
129
123
117
118
120
121
117
114
113
111
109
105
106
106
109
116
126
123
116
107
104
107
110
115
117
120
122
122
118
111
107
106
106
113
122
129
124
118
116
125
134
135
124
116
114
113
107
100
102
109
115
116
116
118
119
122
123
122
123
123
125
130
131
124
113
114
122
123
120
118
113
108
109
115
123
127
118
109
106
108
109
102
97
104
117
120
119
118
126
136
138
133
125
124
121
115
105
96
99
107
112
109
106
110
118
121
121
117
118
122
128
133
133
127
120
126
130
122
118
110
111
117
123
124
124
121
117
114
118
119
109
96
94
104
116
119
115
115
124
129
123
112
110
117
122
114
104
96
98
107
114
116
116
118
120
124
121
106
96
95
105
116
124
122
119
116
115
120
106
96
103
124
137
132
121
116
123
132
140
138
127
115
109
111
119
119
113
110
114
118
118
109
105
113
121
121
112
99
101
108
116
123
125
122
120
120
119
115
108
105
107
114
121
124
120
113
108
115
110
106
112
128
136
126
115
113
122
129
129
125
120
125
131
132
124
115
104
99
103
113
114
110
106
113
120
120
115
114
122
127
124
117
113
116
120
119
116
118
124
129
129
122
113
110
109
113
116
112
124
126
123
122
124
120
112
104
104
101
100
99
104
117
134
139
128
113
103
104
111
115
112
108
104
104
106
106
106
114
125
126
115
109
114
126
131
126
118
116
122
125
120
110
104
100
102
108
114
107
119
121
117
115
113
116
112
103
96
96
101
108
112
114
119
123
120
113
109
114
123
128
124
115
105
99
94
95
102
111
109
103
99
109
123
133
131
123
119
122
122
114
105
104
111
115
117
117
120
98
101
109
117
115
109
107
111
119
123
122
125
127
123
114
107
110
117
115
110
106
114
128
129
123
114
107
104
104
110
116
118
114
108
109
112
117
118
120
121
128
127
118
111
114
119
121
121
125
135
105
103
111
119
119
105
96
105
124
135
131
122
119
120
116
112
115
121
122
111
100
101
113
123
125
117
113
108
108
113
121
133
135
125
111
108
114
124
127
125
125
124
119
114
112
113
117
117
120
123
119
112
109
108
107
99
94
101
110
116
111
108
111
117
121
119
116
115
113
107
100
101
111
123
127
119
111
106
108
111
115
115
116
117
120
127
129
125
116
109
108
111
116
117
119
126
137
133
122
105
112
109
105
105
101
98
96
105
115
116
108
107
116
127
127
117
104
101
101
105
101
101
110
122
126
118
105
103
113
126
122
110
99
102
115
126
125
117
106
102
106
111
116
118
123
133
139
136
127
121
102
101
108
119
122
115
109
115
127
130
123
115
118
128
129
116
104
102
108
111
104
102
109
120
121
113
106
107
118
128
131
124
116
107
103
102
104
108
109
114
119
122
120
117
112
109
111
117
123
130
106
102
106
123
138
134
112
99
102
115
120
115
110
112
117
117
115
115
118
121
120
122
123
119
113
110
110
111
110
104
108
119
124
118
106
100
98
100
103
106
113
120
120
118
111
111
116
117
117
117
112
105
103
111
126
126
105
79
73
89
107
110
102
97
107
117
120
117
113
116
124
132
128
117
107
105
109
110
105
98
100
104
106
104
104
110
117
118
109
105
107
112
117
116
115
119
123
121
113
108
106
104
104
111
118
116
105
95
95
105
115
113
107
106
113
120
118
112
107
108
108
108
112
115
119
118
114
112
115
123
122
114
101
94
100
111
118
119
115
111
112
113
114
116
116
117
114
115
114
113
94
93
101
114
119
114
103
103
113
122
122
114
109
116
123
121
115
109
106
104
98
96
106
121
130
127
117
115
120
128
125
114
107
106
111
113
109
105
103
108
112
114
114
119
126
129
124
118
119
122
97
92
98
109
115
108
97
94
106
121
123
113
106
102
108
111
112
115
116
111
105
103
108
112
115
111
108
111
113
112
105
100
104
114
120
116
109
104
106
111
115
113
112
115
127
136
137
131
125
123
111
108
105
107
107
106
105
109
117
125
128
121
111
98
90
94
108
123
130
121
109
101
105
108
109
108
105
106
105
100
96
95
102
111
114
113
110
109
113
118
117
112
111
108
110
118
127
131
124
113
113
112
112
111
108
105
107
117
127
129
127
120
115
109
100
95
97
108
116
116
105
103
109
118
118
111
99
91
86
85
87
95
101
109
111
110
111
114
115
117
116
115
115
113
107
108
115
120
119
110
107
111
119
126
117
104
96
108
124
129
121
106
101
106
109
107
101
97
102
107
105
104
108
115
115
108
96
88
85
85
87
92
100
106
111
116
120
117
112
107
104
109
118
122
119
119
117
117
115
113
103
118
133
131
119
103
97
103
113
123
121
111
101
98
101
109
113
112
112
111
107
101
98
98
105
108
105
103
104
107
107
104
102
106
109
113
115
114
110
104
100
101
110
121
126
123
118
115
114
115
93
115
129
127
112
100
99
102
107
112
119
127
125
120
114
116
120
121
115
110
107
105
104
103
106
106
104
103
106
111
114
111
111
111
107
101
101
112
121
118
107
98
105
118
127
124
115
111
112
114
88
96
107
110
102
95
97
103
111
114
120
124
129
133
135
135
131
121
111
106
106
112
119
119
113
105
99
98
103
105
108
109
113
116
112
103
104
118
128
124
108
97
102
115
119
115
108
104
106
106
97
92
98
106
112
109
105
109
118
122
121
119
114
114
116
115
114
109
109
109
108
111
114
119
114
105
103
108
112
110
107
107
113
116
114
111
110
114
117
115
109
106
110
113
115
108
101
102
109
111
103
97
97
108
120
126
119
114
114
120
120
114
112
110
103
94
88
91
102
112
114
113
111
110
107
107
114
124
127
119
105
100
104
114
115
111
111
110
113
117
117
115
111
110
103
99
96
102
114
123
108
101
93
96
109
118
116
110
109
110
108
109
111
120
122
112
99
90
95
106
117
123
120
112
101
103
114
126
126
111
98
92
101
115
123
118
115
112
120
127
126
118
104
98
99
100
103
103
105
110
112
105
96
93
95
99
100
102
104
106
106
106
108
109
116
117
117
109
103
102
110
122
123
114
104
103
109
112
112
107
103
106
112
121
125
122
111
100
102
113
122
120
115
112
114
120
119
111
103
98
105
103
105
104
103
101
99
101
103
109
110
109
106
102
101
104
109
108
103
101
106
111
112
112
112
115
115
112
109
112
118
120
118
118
118
115
103
89
87
101
116
122
117
111
109
111
115
115
115
114
103
109
114
117
118
118
119
120
119
115
114
112
113
112
111
101
89
82
86
100
111
111
106
103
109
116
117
115
114
114
113
105
99
101
104
106
102
99
101
107
109
106
98
91
92
97
104
110
116
124
112
115
113
114
115
118
120
121
118
112
106
105
113
122
126
116
97
83
87
103
114
115
110
111
116
119
116
112
110
106
99
90
87
92
99
99
100
110
114
109
103
95
93
95
102
106
107
103
101
104
112
112
107
101
103
105
105
105
106
109
106
103
100
108
117
122
120
115
110
108
111
114
118
124
124
120
117
111
105
102
102
101
102
104
104
105
106
110
113
109
105
106
107
108
109
109
106
101
97
99
118
117
112
108
108
109
109
109
114
121
121
114
98
90
94
105
114
117
112
100
98
104
111
113
103
101
107
115
118
113
108
104
110
113
113
112
110
109
113
114
113
106
105
109
114
113
106
104
112
118
124
130
129
121
116
119
117
111
103
103
114
121
116
102
91
93
97
100
97
96
97
102
102
95
87
85
96
113
125
126
114
103
103
114
119
116
110
111
123
126
119
109
104
113
123
121
110
102
108
120
105
113
121
116
108
110
114
109
94
83
89
100
106
101
97
102
109
114
116
115
115
114
112
109
106
103
98
104
112
119
119
112
110
107
105
104
110
121
126
124
114
112
116
123
120
113
105
100
101
105
96
100
107
108
105
105
114
122
121
106
90
81
80
90
106
121
129
129
128
127
125
124
120
118
115
108
100
93
92
102
117
121
118
106
94
96
111
124
124
114
107
110
116
114
100
94
103
114
114
107
113
115
114
112
110
109
116
128
136
126
107
92
88
100
114
120
115
107
103
104
108
109
103
99
98
101
102
101
98
101
106
112
115
114
113
112
113
114
115
112
110
110
109
105
98
97
106
116
121
118
115
115
114
110
110
109
115
117
118
113
105
102
102
104
105
105
101
96
95
99
102
104
101
99
103
114
123
126
120
112
104
102
106
115
125
127
119
111
105
103
107
111
115
119
115
111
106
106
106
112
115
111
109
106
104
105
107
109
106
100
96
101
103
99
94
99
109
115
113
108
108
113
117
115
115
120
124
122
115
109
107
105
104
103
108
116
123
123
113
100
101
113
125
129
120
110
108
107
102
98
123
122
117
108
101
100
105
110
112
108
105
109
114
112
106
108
119
129
125
113
106
112
120
120
118
115
111
107
102
105
111
114
110
102
97
103
115
125
121
114
113
120
126
121
113
108
114
119
116
110
116
119
117
107
100
101
107
117
120
115
109
114
121
121
113
109
118
129
133
122
107
103
112
120
123
118
113
110
109
112
114
118
117
113
102
96
99
110
121
126
127
122
117
112
112
114
116
120
125
129
100
93
93
98
102
108
113
119
119
115
109
105
104
105
104
105
109
118
122
116
106
102
107
116
116
112
108
107
108
108
110
115
117
111
99
92
97
111
121
124
119
113
109
109
115
118
117
110
106
107
107
91
89
97
104
112
114
114
112
111
108
104
100
96
96
99
103
104
99
96
99
109
119
122
116
106
103
102
103
100
101
106
108
105
97
101
111
116
108
99
101
114
124
120
117
116
116
112
101
88
125
114
107
99
101
107
110
112
111
111
111
113
106
96
90
96
105
108
103
94
94
105
118
121
114
106
103
107
110
109
108
107
105
99
93
99
107
110
103
95
102
121
134
129
113
103
110
122
125
117
126
119
107
98
99
107
116
118
115
110
109
109
107
102
100
105
115
123
121
115
107
104
106
106
102
101
105
112
116
115
113
108
101
96
90
89
99
109
115
116
116
117
114
107
101
103
114
133
143
140
112
103
98
100
107
113
118
119
115
108
98
95
103
117
127
127
118
113
113
117
119
115
109
102
102
106
111
113
110
104
99
97
97
102
112
118
119
112
109
111
114
110
97
88
95
113
130
135
132
124
104
104
103
106
108
109
108
111
115
114
105
97
101
116
127
127
115
100
96
105
112
112
109
108
115
120
118
111
106
104
104
107
107
114
126
133
129
113
97
91
98
107
111
107
105
108
117
120
119
117
117
119
118
112
106
105
112
122
123
120
112
109
108
108
110
113
119
120
115
103
92
91
96
107
116
118
114
104
102
113
129
140
145
142
135
126
121
129
143
143
125
101
94
106
117
121
118
115
114
119
107
118
125
122
114
114
122
128
121
106
93
91
98
109
119
125
129
129
123
114
106
102
105
111
113
113
113
114
118
127
131
131
127
122
126
129
130
129
127
121
112
104
104
112
117
118
116
116
114
117
103
113
117
114
112
109
110
110
107
101
94
91
94
106
119
124
123
121
121
121
123
127
129
125
116
109
113
121
133
135
130
126
121
116
117
125
129
124
115
109
113
124
129
126
123
127
136
138
133
121
101
108
112
115
116
110
104
102
108
115
111
102
94
95
105
112
117
119
121
118
114
115
122
126
119
108
103
112
120
122
117
117
122
123
117
113
114
119
123
125
127
131
131
128
134
142
144
135
119
114
93
98
111
125
131
120
107
108
119
123
118
108
106
111
117
119
121
124
128
121
108
101
105
111
113
108
104
107
109
106
100
105
117
120
113
102
102
116
131
138
133
128
128
131
140
140
127
115
111
116
103
107
121
133
136
123
108
106
115
122
122
123
122
121
114
108
112
121
127
123
114
108
105
109
113
119
124
127
122
113
108
111
118
119
112
102
102
112
121
124
119
122
129
140
139
128
119
117
127
133
120
120
123
125
122
111
107
107
115
122
127
129
122
103
83
77
89
109
121
119
113
111
114
115
115
120
126
129
125
123
120
123
127
128
124
115
105
103
104
109
114
118
122
125
122
119
119
122
126
126
113
111
109
106
106
109
111
117
121
122
121
118
111
104
92
84
87
98
111
113
109
110
114
115
111
107
107
109
111
111
114
121
125
122
118
112
105
102
104
113
118
117
109
103
102
109
118
122
120
115
102
103
105
112
122
124
116
108
106
109
112
109
109
115
117
112
101
95
94
100
104
109
113
114
110
106
107
111
112
112
119
129
131
120
103
98
102
111
117
116
114
110
109
109
107
106
106
108
112
115
104
108
113
120
129
132
120
106
101
106
116
117
115
115
117
120
112
98
93
99
110
121
125
125
120
118
118
119
118
119
124
128
124
112
100
101
111
121
120
116
112
114
120
124
118
110
103
101
105
109
115
116
113
111
112
119
123
122
113
112
118
123
123
114
107
108
111
113
113
114
123
130
132
128
122
115
113
110
110
110
110
107
101
98
102
116
124
124
121
118
123
129
128
121
117
114
114
113
109
110
121
120
116
110
107
109
119
123
120
111
108
115
124
123
111
104
108
119
126
123
115
113
114
112
110
107
108
110
112
112
112
113
110
107
110
120
128
133
124
116
116
121
120
116
114
114
115
116
120
127
124
122
115
111
109
106
107
109
110
106
104
110
121
125
116
106
105
118
121
114
101
95
103
111
113
114
114
117
116
118
122
127
125
118
112
117
128
135
127
111
105
108
114
114
113
113
117
120
125
131
122
109
98
97
105
109
107
104
102
104
105
109
111
113
110
106
104
107
111
108
106
108
116
123
121
114
109
109
116
119
118
117
116
116
115
115
118
121
118
112
110
113
120
122
123
124
128
129
127
123
111
97
90
94
103
108
106
104
104
104
105
106
110
112
113
110
104
102
103
107
112
117
120
120
117
108
103
106
116
122
118
111
103
106
107
111
108
111
115
114
113
112
114
119
125
129
129
126
122
120
107
101
102
107
111
107
104
105
111
112
107
107
111
121
124
117
106
103
106
113
117
117
115
115
115
116
119
120
122
118
112
108
109
108
107
108
108
112
114
113
105
99
99
107
114
120
117
117
116
118
112
107
105
108
112
108
105
104
111
118
119
112
108
109
114
116
111
109
112
121
128
131
125
115
112
119
129
127
113
91
85
94
107
115
114
112
111
111
111
109
108
112
117
117
115
115
117
119
114
109
120
118
108
104
105
106
101
94
98
110
120
116
106
100
104
112
111
108
108
116
125
132
128
115
109
111
114
111
102
89
88
94
102
106
110
113
119
120
117
115
114
117
116
111
106
107
114
120
114
105
118
126
128
124
118
113
105
98
99
105
112
114
109
110
114
114
111
107
107
110
110
108
111
114
119
115
109
106
110
113
111
103
97
94
98
107
114
118
122
116
112
106
100
100
101
105
112
117
113
108
107
114
125
129
127
117
109
107
108
110
108
104
105
109
112
112
109
111
114
110
100
89
95
111
120
118
112
112
118
120
112
104
100
104
107
107
106
106
111
112
107
102
102
109
115
115
111
107
106
108
99
98
100
107
115
116
110
106
107
110
110
103
91
85
88
95
105
114
118
112
100
91
92
99
112
118
117
115
111
110
108
110
116
121
119
110
102
104
108
110
106
102
105
114
117
115
109
106
106
109
109
105
99
105
111
115
112
107
108
113
117
112
97
85
84
94
104
110
112
109
111
110
106
108
113
121
124
117
107
101
104
110
115
114
110
102
99
103
112
115
116
111
111
112
112
115
117
120
117
107
114
114
112
109
110
111
111
115
116
116
118
116
116
115
112
[truncated: 197,438 more chars]
