# Supplementary material for: Evaluating flow modulating treatment response in intracranial aneurysms using black-blood MRI in vitro
Source: Commun Med (Lond). 2026 Mar 27;6:170. doi: 10.1038/s43856-026-01413-z (PMC13031954; doi:10.1038/s43856-026-01413-z)
Supplement: Supplementary file 8 — Supplementary Data 5 [file 43856_2026_1413_MOESM8_ESM.zip › Data_Figure_8ab_Sup_Figure_6ab/BB1/without device/4_BB1_agar_right_array.txt]

124
126
124
126
131
136
134
133
139
148
152
152
148
142
139
140
145
151
145
128
110
109
117
126
130
135
139
135
127
120
126
133
138
137
135
138
141
139
135
136
138
136
137
142
154
156
144
127
116
117
110
120
120
118
122
132
143
146
144
140
136
132
134
140
145
145
138
132
120
111
109
116
128
136
138
144
142
131
113
105
112
132
147
156
159
157
150
139
132
135
141
150
152
147
142
137
130
128
128
133
132
146
144
132
124
135
154
162
155
143
138
131
126
135
146
153
142
123
108
110
114
118
121
127
136
142
134
119
113
116
124
131
131
134
138
143
145
141
140
148
158
164
154
129
107
102
121
142
149
143
163
176
167
141
124
132
154
165
157
144
139
137
135
136
142
145
138
128
128
137
145
135
122
122
135
141
138
135
139
144
144
134
125
120
123
126
133
142
151
162
169
168
154
130
106
100
113
130
142
139
152
162
158
143
130
135
151
158
150
138
131
135
142
146
144
140
128
124
132
145
149
136
124
127
138
149
152
146
144
143
142
138
138
138
134
131
133
145
156
161
159
153
149
141
129
123
117
119
124
134
125
125
131
138
138
140
142
144
144
140
135
135
136
139
141
141
141
137
130
131
134
136
131
138
142
144
141
134
127
125
127
137
146
152
146
134
129
133
140
134
127
127
135
141
141
136
129
124
125
134
119
113
121
132
136
135
137
138
139
138
138
134
124
119
124
138
145
140
129
127
135
140
143
147
147
141
133
127
125
123
123
127
138
150
150
139
129
128
128
123
123
128
137
140
139
127
113
107
110
123
135
131
132
130
126
129
131
132
131
130
133
131
121
116
123
136
144
144
142
146
150
144
138
135
137
140
136
129
123
123
126
131
136
141
149
153
155
148
138
126
128
136
140
137
129
119
112
104
100
105
147
140
134
129
127
125
128
129
134
134
133
128
122
125
134
145
153
152
151
153
153
142
128
121
127
138
140
132
124
129
137
141
134
128
131
150
167
163
143
124
122
128
132
126
117
118
128
134
130
120
137
127
123
125
126
127
127
133
139
137
130
124
123
129
140
154
162
158
148
140
135
138
140
143
144
146
145
142
136
140
145
145
135
129
127
136
143
144
136
126
123
127
131
127
118
119
130
141
145
140
139
130
125
124
123
123
123
127
133
129
122
120
127
139
153
160
160
153
142
128
122
130
148
161
162
155
147
145
148
146
143
141
144
149
150
142
133
127
133
141
149
147
138
127
121
123
128
127
125
127
142
137
139
140
134
123
117
123
134
141
138
135
140
155
163
159
143
134
133
132
130
135
145
155
158
150
144
146
149
142
128
119
127
141
153
156
152
142
144
153
162
157
142
126
120
125
131
126
113
116
143
142
149
152
136
115
108
123
148
162
160
152
153
160
161
146
127
118
124
132
139
140
144
150
151
146
142
146
150
146
131
113
108
119
135
152
155
156
155
155
159
155
138
126
120
120
122
121
113
117
153
149
149
148
134
117
113
125
144
152
153
152
150
147
138
129
127
126
126
126
128
135
143
147
146
137
134
140
148
151
144
128
124
134
145
151
150
147
147
148
148
140
132
129
131
131
126
115
107
108
161
152
145
143
141
146
143
139
136
134
136
140
138
127
120
120
128
134
126
121
119
129
138
138
134
134
138
142
143
136
129
128
135
150
161
159
146
135
131
132
134
136
132
135
139
141
135
122
105
93
152
149
141
135
135
141
143
142
139
135
133
134
136
138
136
129
125
119
123
124
125
127
126
128
132
145
154
154
144
128
120
119
124
132
136
134
130
123
122
128
133
140
143
138
131
129
132
131
120
110
142
146
139
129
120
120
124
131
140
146
142
138
139
148
153
141
124
114
120
130
133
128
125
129
136
145
147
144
138
132
130
134
133
129
120
111
111
118
128
132
131
134
135
139
143
146
150
150
146
137
137
146
146
140
132
130
133
138
143
150
153
147
134
128
127
128
127
129
133
140
141
140
135
131
133
140
146
144
134
126
128
139
145
138
126
123
130
142
145
137
128
117
116
127
139
150
150
145
136
132
130
142
154
156
144
133
134
138
144
149
149
146
136
122
113
117
128
137
139
139
143
148
142
130
122
131
148
158
146
130
123
130
135
135
132
137
150
159
152
136
125
124
124
125
127
131
129
126
123
124
129
131
141
147
136
118
108
112
124
132
139
141
140
135
130
129
132
136
132
130
133
138
139
129
116
114
129
147
154
147
137
133
136
133
129
126
135
141
139
132
125
125
132
129
123
118
124
130
130
128
128
123
128
131
126
114
106
110
121
131
139
143
140
134
127
120
121
130
135
134
125
121
123
133
133
128
126
127
138
145
146
143
139
134
125
120
123
127
135
134
128
122
117
116
117
121
127
129
126
118
124
128
134
136
134
134
141
145
140
134
136
145
152
148
130
114
111
123
135
137
127
119
122
134
143
141
132
125
125
131
138
140
135
129
129
129
132
134
136
136
132
124
117
115
120
131
136
130
118
106
120
123
131
135
137
141
152
158
148
134
125
133
149
159
153
139
131
126
129
130
132
134
137
135
133
133
134
137
134
130
126
124
122
124
128
139
146
147
139
131
127
122
119
118
122
134
143
142
132
122
129
124
125
127
125
121
123
129
139
144
135
124
121
130
146
155
154
144
132
130
137
145
147
138
126
122
132
144
146
136
125
120
120
120
120
126
137
146
138
121
100
93
100
111
121
127
131
130
129
127
145
141
137
134
128
118
107
110
130
148
150
133
117
116
131
144
149
147
142
138
137
139
142
135
125
120
127
141
148
143
132
130
134
131
120
115
119
129
132
116
96
89
99
113
122
122
116
111
113
119
133
135
138
139
141
138
128
122
124
132
137
134
132
132
134
134
136
140
139
128
117
119
131
135
130
122
124
133
139
135
125
125
132
142
140
132
120
115
115
115
115
112
114
113
120
122
123
124
127
133
132
123
124
130
133
139
142
141
136
133
132
132
131
130
131
131
135
138
136
125
116
114
122
132
135
131
125
124
126
125
121
122
126
130
135
131
120
112
113
121
133
131
118
111
113
124
133
135
133
135
143
128
121
125
129
130
134
144
155
156
149
137
130
129
132
132
127
121
124
134
139
137
129
129
134
134
124
116
113
116
121
123
124
126
123
119
117
114
123
128
132
127
119
114
116
122
125
125
124
121
133
120
117
124
132
134
131
134
144
153
148
138
132
138
142
133
116
101
105
125
143
149
144
139
137
131
121
112
112
118
120
121
123
128
131
128
120
116
124
128
128
124
118
118
120
118
117
122
129
134
131
118
113
116
125
131
132
131
131
133
135
132
129
129
131
131
125
119
116
120
123
130
138
143
142
129
119
115
124
130
128
119
114
119
129
133
126
120
120
124
128
125
120
117
118
119
122
124
136
150
146
135
126
120
126
136
143
145
143
140
138
138
135
134
138
140
138
133
125
123
121
125
130
132
129
123
117
116
118
117
117
115
111
110
113
121
124
123
116
109
116
125
131
130
130
130
131
132
136
136
143
143
139
132
127
128
134
141
144
147
149
147
146
147
145
138
129
121
124
129
141
144
137
123
113
114
117
120
114
103
102
114
121
118
109
110
120
124
118
107
105
113
125
129
128
129
132
131
125
115
126
127
128
128
121
117
121
126
129
132
134
138
138
133
125
125
127
129
126
126
132
136
130
119
109
113
126
133
129
126
124
126
123
113
107
114
123
128
128
122
115
113
113
119
125
128
127
122
118
111
122
113
117
125
131
135
135
131
125
118
118
120
119
118
125
138
153
150
133
120
114
116
117
113
113
120
124
123
128
134
138
126
110
108
115
128
128
125
125
129
127
118
113
122
131
131
127
122
123
127
123
115
121
132
145
149
139
128
121
122
123
117
108
111
127
148
157
147
132
127
132
132
123
112
112
118
117
109
106
106
106
109
111
128
142
142
127
113
115
129
129
117
107
110
121
128
131
132
135
134
117
119
128
140
148
147
135
126
125
131
131
125
112
111
121
129
132
131
132
139
141
132
118
103
101
108
115
118
112
105
102
112
127
138
140
135
126
126
133
143
139
121
106
101
110
124
127
122
117
119
116
119
128
144
151
144
131
125
130
134
132
128
125
124
121
116
118
123
129
125
109
99
96
98
103
110
121
129
126
120
117
124
129
126
121
120
125
131
138
142
138
124
118
121
130
135
122
106
104
121
123
119
126
136
139
133
124
122
126
134
137
137
135
130
124
118
115
118
118
115
104
98
103
113
122
127
124
118
110
106
112
122
123
116
111
115
123
131
138
138
135
124
121
126
135
134
122
115
125
140
136
132
128
123
121
119
119
120
124
130
131
129
124
123
120
115
107
106
115
126
132
131
125
120
125
128
126
116
108
107
115
122
117
106
104
114
132
145
149
142
135
126
122
122
122
122
123
124
134
138
133
135
130
122
114
110
113
119
126
124
115
108
111
117
117
111
99
94
100
115
130
134
125
112
106
112
123
126
127
127
127
127
120
112
110
116
131
138
136
128
119
116
124
133
138
136
125
117
116
120
120
119
116
115
114
113
112
112
116
115
114
110
110
112
115
118
116
108
98
96
112
128
130
117
104
104
116
126
124
119
121
132
139
134
119
105
100
104
112
113
113
113
124
140
157
158
139
114
104
114
114
102
98
106
117
130
130
123
117
120
132
135
123
107
107
124
139
133
113
105
118
142
149
136
119
112
117
119
110
103
109
126
142
145
128
105
91
94
111
127
129
122
112
116
128
136
128
116
113
122
118
113
114
119
128
139
143
141
136
136
139
135
124
114
113
125
133
132
124
122
128
136
137
131
124
120
121
122
120
116
111
116
127
137
139
130
115
110
119
128
129
117
102
99
107
113
116
117
118
122
127
132
138
135
128
123
124
132
136
132
121
116
121
128
131
125
119
119
123
124
117
115
114
120
124
121
122
125
130
133
126
119
122
128
132
128
119
114
117
118
114
102
96
102
111
120
122
123
122
121
127
128
126
123
122
123
121
119
116
111
111
115
126
134
133
126
119
116
115
113
109
105
107
116
124
126
128
130
130
127
127
123
120
111
102
103
111
116
117
116
115
116
112
104
103
110
123
133
135
124
122
111
103
106
121
130
127
112
106
111
125
132
131
129
130
127
121
115
112
115
117
118
117
119
126
129
131
130
125
120
120
124
119
108
102
104
116
121
118
111
113
122
127
122
111
109
118
126
130
124
113
112
113
118
123
121
109
101
109
123
131
125
114
116
121
124
118
112
112
119
124
126
128
128
127
126
123
121
119
116
121
130
135
131
120
116
120
123
119
106
100
112
129
140
137
129
121
121
121
122
117
126
134
133
129
120
107
103
112
123
125
113
103
101
107
113
114
112
115
117
118
121
125
126
125
123
122
119
117
117
126
138
142
133
119
114
122
129
125
112
107
114
124
130
132
128
122
120
123
127
129
125
121
121
128
128
120
113
112
119
128
130
122
114
111
111
115
121
125
124
119
117
116
121
125
124
125
128
130
128
127
122
115
109
106
113
125
134
132
124
119
119
122
126
125
116
109
114
126
137
129
114
105
108
116
122
119
115
116
121
130
135
134
130
127
124
125
126
128
128
120
114
115
122
127
124
120
121
129
134
129
120
112
107
111
114
119
126
130
128
124
119
124
136
139
125
110
110
122
128
124
121
120
122
130
133
135
133
130
128
131
139
146
144
135
127
128
136
141
132
125
119
122
128
135
145
151
144
127
117
118
126
133
137
138
140
139
135
135
138
139
135
135
141
146
144
137
130
129
133
111
119
121
118
116
127
139
148
146
140
134
140
148
157
154
143
133
128
125
128
128
135
143
147
148
152
147
136
122
116
120
126
129
132
135
143
145
138
134
137
144
151
156
152
145
134
125
129
141
149
110
115
119
119
120
132
147
151
146
134
132
138
148
157
159
155
146
137
132
129
131
134
136
138
138
133
120
110
109
118
121
120
114
119
130
144
147
139
135
138
149
163
162
146
130
118
122
137
145
145
134
133
130
125
120
129
143
147
133
121
125
140
152
149
141
133
133
136
134
131
123
118
121
130
136
132
121
117
119
124
122
117
116
127
140
145
144
139
135
138
144
148
143
132
118
113
117
125
132
134
146
153
151
140
127
129
140
144
135
128
133
148
155
144
121
107
110
124
132
125
112
108
120
140
149
148
141
138
136
128
121
120
128
139
145
144
144
145
145
138
135
134
138
134
129
123
120
123
128
135
148
156
154
143
137
137
146
154
155
149
147
150
148
138
126
124
134
143
141
128
112
109
121
139
149
145
139
137
136
129
125
126
135
144
140
141
147
151
145
131
126
140
153
152
139
127
126
135
138
139
151
153
149
143
142
146
155
159
158
149
140
132
126
129
139
150
158
156
146
137
126
117
121
137
153
157
151
141
132
128
127
129
137
147
149
145
146
149
142
127
127
142
154
151
138
127
128
130
132
134
145
141
137
136
137
143
147
148
148
147
139
129
121
124
134
144
143
137
136
144
147
130
111
114
134
154
152
135
115
106
110
120
133
145
150
145
141
139
141
142
145
146
142
140
138
139
133
124
114
115
122
120
124
133
134
129
130
135
145
149
148
139
130
128
130
133
127
121
125
140
149
133
109
96
107
130
136
125
106
102
112
123
130
131
131
134
139
141
143
142
141
140
137
136
135
136
134
124
114
112
111
115
123
134
135
127
123
129
142
150
148
140
132
129
130
136
141
136
132
132
135
128
123
123
134
145
144
134
127
130
139
139
131
127
130
137
145
141
129
120
122
129
135
130
120
114
123
129
126
119
124
116
118
129
132
127
120
122
136
148
150
140
124
115
120
136
152
156
154
146
137
134
138
147
151
145
134
130
138
146
149
144
139
148
159
164
152
133
117
118
130
141
139
128
121
125
137
142
137
123
124
116
126
145
146
132
117
115
125
138
143
136
122
116
123
134
141
146
152
154
153
149
144
136
123
106
103
117
137
148
147
141
145
159
173
171
156
138
123
122
133
143
137
128
125
140
152
153
130
118
114
126
153
170
157
131
114
119
131
136
131
126
130
137
137
131
126
127
137
149
155
155
145
128
111
102
106
121
129
128
125
122
129
132
140
145
150
152
145
132
130
130
133
127
124
126
137
140
125
107
132
145
156
159
142
121
113
120
132
134
130
127
132
135
133
131
135
141
145
145
140
139
137
131
127
125
127
127
120
114
115
119
125
127
125
128
142
156
158
144
130
125
128
129
126
117
115
117
120
119
146
135
131
136
139
131
117
111
117
127
129
130
125
125
125
133
148
158
156
145
137
134
135
132
126
124
127
132
136
139
139
138
141
146
145
141
136
140
144
143
134
125
126
129
133
127
117
111
117
128
131
115
117
132
146
144
130
123
128
136
138
137
139
143
143
136
132
136
146
152
152
146
138
131
128
124
129
137
151
156
149
134
126
130
137
138
127
114
119
133
145
142
134
129
128
129
124
116
115
122
130
130
137
143
144
139
134
133
141
148
152
152
151
151
150
138
129
126
134
142
143
135
126
128
133
137
134
130
128
131
131
129
126
125
125
128
124
117
124
134
147
152
144
136
137
133
128
120
115
116
128
141
150
144
135
129
132
139
145
153
156
154
144
133
128
129
132
131
128
121
115
115
121
130
142
149
145
130
115
113
128
145
150
136
122
117
126
137
134
134
133
137
138
135
135
133
129
124
122
125
115
130
144
145
134
125
133
146
153
151
143
143
143
139
130
126
125
124
117
111
112
121
131
133
137
138
144
144
142
140
147
155
151
138
119
118
132
147
143
132
128
133
136
126
118
114
118
126
132
132
137
140
150
151
138
122
123
135
144
136
125
129
143
152
148
138
133
131
128
125
123
127
130
131
122
120
128
137
143
144
143
145
145
142
132
131
137
147
146
142
139
138
137
123
105
99
110
125
132
130
144
146
153
152
142
130
126
132
136
131
121
120
125
131
134
137
143
151
147
137
123
116
124
133
136
132
127
123
119
117
120
127
139
143
136
129
126
131
143
147
141
130
117
111
111
115
121
124
127
129
129
132
138
140
139
138
142
144
140
134
132
129
125
122
118
120
130
142
147
139
127
119
125
136
144
140
131
125
121
119
121
124
124
123
116
114
112
118
130
137
136
122
110
112
124
135
134
122
115
113
126
118
118
120
124
129
137
142
140
139
143
145
141
135
129
128
132
134
136
136
135
132
129
133
133
132
132
136
142
145
139
124
110
105
112
123
127
129
131
133
133
127
128
132
139
138
130
117
111
110
120
108
107
114
123
127
127
127
130
140
148
145
135
127
130
139
146
144
139
138
137
132
126
127
133
142
145
144
147
148
141
124
111
114
123
130
135
138
140
138
132
133
140
145
144
133
119
113
116
122
117
113
111
122
141
151
140
123
120
134
149
145
130
119
121
128
131
133
137
140
138
129
122
127
144
155
155
145
139
137
132
124
120
118
117
112
114
119
129
132
127
128
137
145
144
132
124
122
124
123
132
133
129
131
144
154
144
125
114
123
137
144
138
131
130
131
127
125
126
129
133
132
133
135
141
143
142
136
129
120
116
117
118
120
116
110
112
118
126
125
124
126
128
130
132
131
132
132
132
133
134
138
138
136
135
138
140
137
131
130
136
141
143
141
138
136
136
140
140
138
137
136
135
132
125
123
128
134
129
114
101
104
116
125
129
129
129
126
128
136
146
145
131
121
122
129
134
131
128
132
124
124
133
137
136
134
142
151
156
146
135
137
145
148
139
129
128
138
150
154
150
140
130
120
114
121
134
144
138
119
103
104
115
126
130
124
115
106
112
127
142
146
135
127
124
125
125
125
126
130
132
124
129
135
137
136
139
147
150
144
135
136
143
148
140
130
125
124
128
132
136
136
132
127
126
133
140
141
135
120
111
109
117
123
122
113
99
94
101
111
118
122
125
129
129
123
119
121
129
137
141
132
129
133
135
131
131
133
134
136
139
139
139
133
128
133
139
135
123
111
110
119
129
139
143
144
136
122
114
116
120
124
125
126
123
119
115
113
120
127
129
123
118
124
131
132
125
121
123
133
143
134
127
123
124
127
125
125
124
130
137
141
141
137
134
138
140
135
123
118
118
120
123
131
138
138
128
110
102
106
119
129
131
125
120
117
119
125
132
133
132
129
127
128
131
134
129
121
119
118
143
135
125
121
119
119
123
128
133
135
136
132
134
137
142
138
129
120
122
130
138
141
132
125
123
128
131
124
113
100
103
114
123
121
107
103
111
119
117
111
108
117
127
132
131
126
122
121
123
122
134
134
133
132
126
127
128
133
138
137
132
122
115
117
123
128
134
133
130
126
130
133
128
114
107
115
133
141
130
111
105
113
122
121
112
110
112
115
118
118
116
118
123
125
128
126
121
118
121
123
124
127
132
135
141
144
137
129
119
115
119
123
123
118
122
134
147
148
135
122
110
109
107
101
99
102
109
119
128
130
128
127
122
124
125
121
113
113
122
138
142
133
122
121
125
127
121
111
110
113
124
124
125
127
138
148
141
127
111
106
117
132
143
150
151
143
135
127
122
119
116
113
112
113
113
110
102
103
114
125
124
113
106
108
116
119
110
103
114
136
140
129
120
118
124
129
128
122
119
116
135
135
129
127
133
138
136
133
128
125
123
127
141
153
154
137
112
102
108
117
121
116
114
111
114
117
119
121
124
123
114
109
106
110
117
118
112
106
109
119
126
124
121
123
132
145
147
138
122
113
150
149
142
135
130
127
128
136
144
143
133
125
126
132
131
117
104
100
105
107
104
99
101
100
103
114
134
149
147
131
118
121
130
139
138
128
117
111
112
119
126
124
121
125
134
142
136
119
104
102
152
151
140
125
113
110
116
127
138
142
137
134
124
118
114
112
110
113
113
106
101
106
114
115
109
110
120
134
137
127
121
125
138
141
133
123
117
116
126
136
136
125
119
117
121
123
114
102
103
112
131
133
128
117
108
107
114
121
124
130
131
129
123
114
110
115
120
125
123
118
114
120
125
128
122
112
110
114
121
123
124
123
121
118
117
120
128
133
141
139
136
128
123
122
120
120
120
119
121
124
116
118
121
126
126
124
123
124
129
128
120
110
110
111
116
121
123
123
115
107
105
111
118
124
124
124
124
126
126
125
123
120
118
117
122
133
144
148
144
135
132
131
134
130
118
115
117
117
118
117
112
104
105
118
132
134
129
121
120
124
124
116
107
101
108
123
132
126
108
93
97
117
135
140
134
127
126
129
130
127
126
123
122
118
115
118
127
135
134
131
129
127
123
118
110
108
106
103
97
102
112
101
94
100
115
127
125
112
105
116
130
134
117
97
96
117
135
135
119
111
120
142
157
156
143
128
121
120
124
127
129
129
126
118
110
106
109
117
126
129
128
122
110
101
101
106
110
113
115
125
123
123
117
107
104
110
117
118
115
119
129
133
124
115
112
117
122
125
129
136
139
140
139
137
135
129
125
122
123
126
128
129
130
128
125
123
117
115
119
122
123
117
111
105
107
108
114
124
135
139
128
131
130
121
111
110
114
118
123
120
119
122
127
134
133
130
121
120
124
128
128
119
110
109
117
126
131
131
127
123
124
129
133
130
127
121
118
116
117
119
118
115
112
113
115
116
118
119
120
121
109
107
111
116
121
124
120
114
109
111
114
116
118
123
132
139
135
123
112
107
110
108
101
96
106
127
144
145
132
121
121
129
131
122
107
103
107
115
118
121
121
124
123
121
119
123
122
120
116
114
103
104
108
114
121
124
120
111
108
109
114
113
109
108
120
132
135
125
116
116
119
117
108
104
115
130
141
133
123
116
119
127
126
120
108
104
111
117
119
122
126
131
131
129
125
125
124
122
118
113
116
127
129
121
115
114
118
123
128
128
121
111
105
109
119
128
129
126
124
124
123
124
126
127
126
123
115
107
106
112
123
136
137
130
121
117
119
122
123
122
125
130
135
138
141
139
131
124
117
112
118
126
129
123
117
116
121
130
137
137
129
119
114
115
122
125
125
119
115
113
116
128
141
138
125
113
112
119
119
119
123
132
138
132
122
120
126
132
129
120
115
118
130
140
145
142
130
122
117
117
114
114
116
120
122
124
121
117
116
115
118
122
124
126
126
123
121
118
117
121
125
131
133
128
123
122
131
143
143
132
116
112
112
116
118
124
133
139
131
116
104
104
120
136
139
122
106
102
113
124
117
119
120
119
117
117
118
117
107
97
100
111
122
128
127
124
122
122
129
132
129
120
117
119
122
125
125
129
132
134
128
119
109
109
116
127
134
131
125
115
109
110
122
136
131
114
98
98
115
125
137
128
132
136
134
129
125
123
118
109
104
117
140
152
149
141
138
141
146
146
142
136
133
133
135
140
143
143
144
147
146
141
134
134
141
145
144
138
136
139
136
124
120
120
120
117
120
131
148
158
135
140
146
144
135
128
124
124
121
122
125
132
145
152
152
145
142
141
143
143
145
152
155
151
146
141
139
144
144
145
140
129
121
122
129
133
128
125
131
136
134
129
129
137
144
139
127
127
139
150
113
116
124
134
136
132
124
121
120
124
133
145
152
150
142
140
144
154
156
156
156
159
160
151
136
124
121
130
141
144
136
124
120
122
131
132
127
119
118
123
130
132
143
154
168
168
155
138
126
121
110
104
113
121
123
125
120
114
116
126
141
157
159
149
133
127
132
140
140
132
126
126
133
133
127
120
116
120
127
129
127
125
129
136
144
142
135
127
122
124
126
128
129
137
152
163
159
146
130
118
129
127
128
128
128
125
120
115
120
132
144
153
148
135
126
124
130
138
136
126
116
118
129
139
137
131
126
129
129
125
117
115
124
133
138
137
135
134
131
125
122
125
127
134
141
143
139
134
131
131
137
145
147
144
142
141
140
139
144
145
143
137
129
124
126
134
147
156
155
144
135
135
140
143
136
126
125
133
139
135
122
118
123
130
131
133
137
138
129
118
114
126
142
150
147
142
137
134
130
129
131
144
153
157
159
159
160
155
153
148
141
135
127
128
132
140
146
143
133
125
125
129
132
134
131
126
125
130
135
137
135
131
131
132
131
131
135
135
127
115
114
126
140
146
147
150
160
164
155
141
139
144
145
145
149
149
145
140
137
142
147
150
143
137
134
132
127
116
111
115
125
129
129
126
128
128
126
118
109
110
115
121
130
136
133
119
109
112
126
138
144
143
141
144
151
157
163
165
161
157
141
143
142
139
134
130
129
131
135
140
143
150
152
147
137
131
126
126
130
139
145
141
128
118
120
128
129
125
116
113
116
122
130
133
129
114
105
109
125
139
144
141
143
152
155
147
134
123
126
137
120
132
143
144
134
126
129
143
150
145
138
139
146
145
136
134
138
143
144
140
135
125
115
115
122
135
141
144
145
146
144
137
131
129
127
123
123
125
122
112
108
112
124
134
132
120
113
107
106
106
120
118
122
124
123
125
132
142
149
148
147
139
134
127
120
124
135
142
146
142
133
122
118
125
134
135
131
133
139
146
144
135
128
129
133
137
138
132
121
108
105
110
118
120
116
118
124
129
126
115
123
115
114
121
130
135
134
127
125
128
136
137
128
121
119
126
137
144
151
154
152
146
140
134
128
114
108
114
126
140
146
146
142
143
145
144
143
138
122
111
110
124
130
126
120
125
146
155
147
133
116
118
131
146
154
154
146
135
125
119
119
122
124
124
127
134
141
146
150
153
153
149
139
128
121
122
125
127
126
129
137
143
142
138
132
135
143
143
127
115
113
123
132
126
117
121
139
156
152
133
118
123
129
139
142
143
138
134
135
132
124
122
121
125
128
136
143
148
149
143
138
133
131
130
137
147
152
144
127
116
120
128
139
134
127
131
140
148
147
133
119
119
124
125
115
108
114
130
142
139
122
112
111
118
124
118
108
110
125
137
137
132
134
139
142
139
142
148
151
151
146
146
145
143
138
132
130
135
137
139
139
139
142
144
141
136
138
147
155
152
138
125
122
126
128
120
110
112
129
151
121
109
113
132
139
128
115
114
128
146
150
155
160
161
151
137
128
131
142
154
164
164
155
137
120
107
107
120
139
152
151
138
131
129
132
135
138
136
140
145
143
135
127
129
134
135
126
113
116
127
138
131
136
145
150
145
139
131
130
139
151
162
160
148
136
132
135
139
141
142
147
147
140
132
125
124
122
118
116
122
130
133
128
124
127
135
139
135
128
128
134
140
136
127
122
119
113
109
105
113
149
143
138
134
136
140
138
130
123
125
137
143
139
129
128
141
154
151
135
119
115
125
137
147
150
146
137
124
117
119
127
132
131
126
125
131
136
134
128
124
131
142
142
128
116
109
108
110
116
122
140
139
131
126
123
126
130
131
131
126
123
126
134
142
148
147
141
133
126
122
122
125
133
139
139
135
130
132
140
144
140
128
118
115
120
125
131
129
128
130
141
148
142
125
113
110
118
127
130
122
141
145
143
136
126
121
128
137
140
129
120
121
137
151
151
143
135
136
143
149
146
132
121
115
117
123
126
126
124
125
125
124
122
125
130
133
132
129
127
133
142
147
137
118
108
109
116
125
129
124
140
147
153
152
142
135
131
133
131
126
119
120
124
130
138
147
157
160
153
141
129
127
128
132
135
134
129
119
104
95
104
124
145
151
145
133
127
122
125
128
128
128
126
122
121
119
120
124
133
139
132
134
142
146
145
139
130
123
123
127
128
122
113
112
123
142
156
157
144
126
120
127
141
150
147
135
130
127
118
110
111
121
136
140
132
121
115
119
124
125
123
123
124
130
130
127
122
123
128
133
135
130
127
128
128
128
125
123
123
129
135
134
122
114
119
132
143
146
143
141
138
135
132
132
134
135
135
137
136
132
124
117
116
122
127
126
125
121
123
125
124
126
130
135
134
125
115
112
118
123
125
117
113
115
125
134
136
126
119
122
132
136
133
119
118
127
136
140
142
142
139
126
114
116
133
148
150
139
132
132
126
114
109
120
137
141
131
119
114
120
125
132
138
142
138
130
120
117
121
124
122
113
103
109
135
159
155
135
117
119
130
135
124
114
111
117
121
121
125
130
129
119
114
125
148
162
157
142
133
134
130
113
101
105
119
123
115
107
106
115
126
136
142
145
138
135
138
140
134
122
142
143
126
120
133
151
149
131
120
127
137
136
125
119
124
129
127
125
133
137
137
130
128
134
147
156
154
146
143
139
131
116
102
98
98
105
109
116
123
128
132
138
140
132
127
127
131
136
130
122
139
148
149
140
132
129
127
127
126
130
137
138
137
134
135
138
143
149
152
151
147
144
140
134
131
132
139
147
143
131
119
116
119
120
122
127
127
126
127
132
141
140
135
129
128
131
132
128
123
125
115
122
136
141
137
130
127
128
128
121
121
132
144
146
136
128
133
141
146
140
139
141
141
129
118
120
135
149
141
122
108
111
119
126
133
136
133
125
115
114
122
128
132
135
139
137
131
126
122
125
128
124
131
142
143
139
138
135
130
120
121
133
149
148
136
129
133
137
132
125
128
135
136
126
116
123
139
148
138
120
112
113
115
112
108
112
124
128
124
114
108
109
118
133
136
133
126
118
115
115
135
138
147
157
151
139
132
131
131
136
143
150
151
143
132
136
148
151
138
124
120
128
130
130
129
132
131
124
117
118
125
130
128
117
110
109
120
129
132
130
122
115
115
122
129
130
125
115
103
102
121
129
144
156
149
129
118
116
125
139
146
147
141
131
127
132
141
143
136
128
121
121
124
132
138
133
118
108
111
123
139
146
144
136
130
123
120
118
117
118
120
124
126
127
127
125
123
119
114
111
126
126
129
135
133
124
120
125
139
145
138
123
116
121
130
134
133
132
132
131
126
126
129
131
130
129
126
121
120
120
124
129
133
129
122
116
116
116
111
104
106
116
127
134
130
123
116
122
131
139
139
137
138
140
140
138
134
139
148
151
138
120
109
117
131
141
142
139
138
135
130
130
128
124
119
117
124
131
126
115
110
120
130
128
116
109
114
116
117
115
114
118
122
125
129
124
119
122
131
144
127
135
145
151
152
147
136
127
127
130
134
135
132
132
132
130
130
134
139
136
128
119
117
120
113
104
103
112
124
128
127
133
139
136
130
121
114
115
121
131
137
132
121
115
118
124
124
120
120
124
127
133
131
130
133
138
133
125
116
115
125
138
147
150
141
122
111
112
123
127
117
106
109
119
126
115
99
103
126
138
137
126
119
117
121
119
110
105
110
118
127
130
126
123
126
127
127
126
121
119
152
145
125
111
113
125
130
131
131
128
126
129
138
150
151
130
106
93
99
109
109
104
106
117
127
129
126
128
133
134
120
110
106
111
115
117
110
103
102
103
109
120
131
143
147
149
149
148
139
123
164
157
139
122
115
117
123
131
141
143
136
133
136
146
148
134
112
98
100
107
115
117
116
117
117
125
136
144
138
126
115
117
125
128
126
121
116
116
115
114
114
122
131
132
132
132
136
142
141
128
144
149
145
133
124
121
123
129
132
132
135
134
135
135
133
128
123
120
119
119
121
128
131
125
110
102
113
127
136
131
121
120
123
125
122
121
119
119
120
118
120
122
122
121
118
117
116
118
118
117
118
124
133
136
133
132
130
129
122
113
112
113
116
116
116
117
123
127
123
116
113
118
127
128
114
99
97
111
127
133
126
121
119
118
122
121
118
114
114
118
118
121
124
128
131
130
122
117
113
112
117
114
126
140
143
140
132
130
128
123
115
109
110
114
116
115
114
114
115
112
113
119
128
134
131
126
123
124
125
121
120
121
125
129
131
132
130
132
128
124
128
132
133
125
110
105
112
119
119
117
122
115
119
130
140
140
135
128
128
127
125
121
121
122
124
126
126
123
118
114
116
123
131
133
131
131
133
131
128
120
115
114
116
117
121
132
143
150
142
130
129
130
124
105
80
76
97
122
128
123
126
129
121
115
118
128
131
124
115
115
122
124
120
119
126
137
144
140
131
125
123
123
125
123
124
123
125
128
132
133
125
116
108
107
114
122
131
136
125
115
109
109
108
103
96
103
119
140
143
132
130
142
133
112
102
108
116
115
111
112
120
121
118
118
128
136
135
132
133
137
134
124
115
119
126
130
127
126
128
133
136
132
127
122
119
118
116
119
119
116
112
112
111
115
117
122
134
145
147
140
121
124
121
112
107
110
114
113
111
114
121
125
125
123
127
129
125
123
127
131
130
122
116
116
121
126
128
126
124
122
127
132
130
122
115
115
121
129
131
131
129
128
124
116
112
112
115
118
120
122
108
106
110
118
122
120
114
112
118
127
130
124
113
110
117
130
132
124
114
109
114
120
119
113
110
116
128
134
128
117
107
110
119
122
122
124
125
130
129
127
126
123
119
113
109
112
110
104
101
110
110
122
134
139
132
120
114
116
125
130
126
113
106
106
118
130
134
127
116
113
117
119
118
114
117
123
129
132
125
116
108
112
124
133
135
126
122
119
122
126
124
118
106
100
107
118
124
122
116
114
119
132
142
139
130
123
124
128
131
127
119
114
118
125
130
130
129
127
127
126
123
120
120
123
126
125
121
117
116
120
125
131
130
127
123
122
122
123
124
127
133
130
120
107
110
121
129
128
124
116
119
121
119
116
112
118
125
131
134
133
125
119
120
125
129
129
129
127
119
115
116
123
129
127
119
114
115
122
127
126
123
121
118
115
114
121
126
128
127
123
122
122
122
124
126
126
127
123
118
114
124
126
124
119
112
110
114
119
126
125
118
111
112
116
121
126
126
124
120
120
123
128
129
124
115
111
120
132
132
120
107
104
112
125
128
126
127
127
126
118
104
99
105
120
127
123
118
113
113
116
124
134
136
130
122
121
128
132
124
109
102
109
117
119
118
116
122
129
138
139
134
127
120
117
116
114
117
116
115
112
111
114
119
126
130
133
130
125
121
116
113
111
116
117
115
112
105
105
112
118
138
130
134
141
137
128
123
123
121
108
97
102
119
132
136
138
143
144
141
134
128
127
131
138
142
146
144
143
145
151
145
135
130
136
144
144
138
133
136
139
134
122
118
117
117
114
120
129
138
140
141
138
143
147
147
143
135
129
123
122
118
115
116
117
126
135
143
146
146
144
141
143
145
141
139
135
136
140
141
132
118
112
121
138
146
135
123
121
138
153
143
121
108
118
132
132
120
114
123
140
132
139
144
144
140
131
122
119
122
126
127
125
119
115
114
119
129
138
144
148
154
155
150
134
120
116
127
142
148
139
127
126
139
148
146
133
116
112
126
134
135
122
119
129
144
149
134
121
120
131
117
125
132
128
120
108
98
98
112
129
138
139
134
130
130
131
130
127
125
130
137
139
131
119
109
111
123
138
146
148
146
145
145
144
143
139
135
128
125
128
127
125
120
126
140
149
150
146
140
136
120
117
118
120
126
120
104
97
110
132
145
144
135
138
154
164
158
147
138
138
140
140
134
131
127
122
120
122
127
128
131
131
132
134
139
137
134
126
126
129
131
130
132
136
141
148
140
137
137
141
125
122
125
135
145
142
126
118
123
135
138
133
125
130
143
152
153
152
152
155
162
163
157
145
130
122
120
123
125
126
122
124
128
134
135
131
122
118
124
127
129
130
134
147
155
149
135
120
117
130
113
120
136
153
161
153
142
133
133
135
136
136
135
130
124
119
119
118
121
129
141
151
146
130
113
107
113
123
135
143
146
142
133
130
125
124
125
129
128
125
112
102
107
123
138
147
142
139
136
137
134
135
136
137
143
144
140
129
120
122
134
151
158
150
135
127
123
121
114
114
120
132
137
132
122
117
116
121
128
141
150
147
144
136
128
127
127
132
130
122
112
109
114
126
136
134
134
139
147
147
161
157
145
134
129
132
133
128
118
114
125
148
161
158
144
140
145
149
143
134
133
140
149
155
149
138
130
127
131
139
142
144
146
144
138
128
122
119
121
120
124
136
148
155
147
128
115
119
133
141
137
148
154
149
134
128
134
143
141
129
122
132
144
146
136
132
136
144
142
138
136
142
148
148
143
136
140
149
156
153
141
131
130
130
126
114
111
117
119
120
121
130
143
147
140
123
115
117
125
128
133
141
143
136
126
124
137
149
148
131
122
125
138
145
140
134
133
136
135
137
135
135
134
133
129
136
146
162
165
151
131
118
118
121
115
109
114
124
128
122
120
123
129
130
122
119
122
126
125
118
144
134
124
125
130
143
151
149
137
129
128
138
149
152
149
145
139
134
135
138
142
141
137
135
137
139
146
148
147
144
139
136
126
116
106
109
121
131
132
125
123
134
135
127
116
116
128
138
135
129
133
123
117
128
147
164
163
148
135
135
143
150
151
149
147
145
138
130
122
122
125
132
135
134
139
148
150
144
137
143
150
151
137
119
110
114
126
128
118
116
124
134
136
127
117
117
130
138
139
137
120
113
110
119
136
147
149
144
145
147
144
142
141
146
147
145
138
127
119
113
114
120
126
132
139
146
147
140
134
134
136
137
138
136
136
133
129
125
123
119
124
127
128
126
119
116
114
121
133
137
114
112
110
113
120
123
128
141
150
149
135
125
132
146
152
140
127
122
125
131
134
136
141
143
139
131
126
127
129
130
127
129
139
143
141
135
132
141
147
143
134
123
122
123
123
118
115
118
127
129
126
122
121
122
122
123
128
141
149
147
136
132
135
138
134
125
118
119
125
132
142
147
145
140
133
131
131
134
132
127
127
133
141
136
129
123
131
140
145
137
125
116
117
119
128
137
138
134
128
117
149
134
122
119
122
129
140
142
138
139
144
147
136
118
112
128
149
151
134
121
128
140
138
130
126
135
147
148
140
130
128
134
140
138
132
130
129
125
116
107
106
112
117
116
116
121
128
131
128
126
155
137
123
119
131
141
142
132
125
127
137
141
131
120
128
151
169
161
136
122
129
141
149
141
130
125
130
142
152
149
139
128
125
136
148
151
145
130
121
118
124
130
127
114
103
100
109
122
128
130
146
139
132
130
139
144
140
131
125
123
121
122
124
136
148
150
136
123
127
143
156
158
151
146
138
126
119
127
144
155
141
118
103
115
139
153
151
142
137
140
146
143
127
113
107
111
122
130
132
128
136
141
138
131
130
136
137
134
130
128
128
130
132
137
137
130
121
120
134
152
158
149
135
133
139
145
136
123
118
122
123
116
108
110
124
135
138
132
128
126
126
119
112
113
119
129
134
137
137
135
127
136
141
142
142
141
134
126
125
133
147
153
146
135
133
140
147
145
134
124
121
128
133
137
139
140
137
127
115
111
119
132
138
130
123
120
126
130
127
115
104
101
111
120
126
125
130
136
142
138
128
131
140
146
150
143
129
115
116
132
149
150
138
129
131
142
150
144
131
121
123
135
145
146
137
128
129
131
125
116
116
127
136
136
126
124
138
149
145
133
122
124
135
136
125
114
119
134
136
123
146
143
139
137
131
128
121
116
118
124
128
124
118
115
119
126
128
130
137
146
154
152
141
133
134
137
138
133
120
109
106
110
122
134
141
145
147
147
139
128
123
129
137
138
126
116
115
120
124
120
151
150
138
123
116
118
122
124
122
117
115
116
118
116
118
123
127
127
130
140
148
148
137
129
130
137
139
130
118
111
108
107
113
129
145
149
139
123
109
104
103
111
115
119
122
118
113
112
117
123
137
134
122
115
117
123
125
126
127
126
125
123
121
120
122
129
131
127
123
122
128
133
136
134
131
129
126
128
132
134
126
106
94
102
119
128
125
119
109
112
116
118
118
115
109
111
119
125
127
122
130
129
119
114
122
131
132
129
131
136
130
123
120
122
129
130
128
129
135
137
131
126
125
132
137
133
127
129
140
151
145
124
104
97
101
108
113
119
126
134
142
146
142
131
120
116
125
130
131
122
131
136
131
124
123
128
130
130
130
127
125
123
122
125
135
134
132
132
134
134
129
125
128
135
146
149
139
131
131
135
138
135
125
120
124
130
128
118
114
120
133
138
140
139
138
135
132
129
122
119
130
133
132
127
128
128
125
118
111
109
114
125
132
135
135
137
136
125
111
102
112
131
142
144
139
138
138
132
120
112
114
121
125
126
135
147
150
136
117
110
110
113
117
121
126
132
131
129
122
115
127
125
125
130
134
136
131
118
107
104
112
129
142
139
130
125
125
124
113
105
114
132
139
130
120
119
128
129
118
108
109
115
119
117
118
125
143
151
148
134
120
108
104
106
109
115
125
129
125
117
118
123
134
145
142
131
128
128
128
127
128
135
143
137
122
115
122
133
134
129
127
129
134
131
122
117
117
120
125
124
122
122
119
118
118
123
137
148
146
135
125
119
115
108
102
106
121
128
128
120
109
122
146
160
148
126
118
128
143
150
148
142
140
134
127
124
129
136
136
132
125
127
135
141
134
118
110
116
135
146
138
124
121
130
144
150
144
130
116
109
115
121
122
112
99
99
114
128
132
125
129
131
144
155
150
137
128
129
140
146
140
130
127
134
143
144
139
134
132
126
122
124
130
136
132
118
109
119
133
137
128
123
127
138
146
144
134
121
108
101
106
115
123
118
110
102
111
121
130
135
150
137
131
137
144
145
137
133
138
143
137
126
125
137
154
152
138
131
131
135
131
128
127
132
127
118
114
118
122
119
117
125
132
128
117
110
112
115
113
109
112
119
124
121
121
117
115
118
127
138
134
127
127
132
136
134
130
129
140
153
155
141
129
133
142
136
124
125
139
151
144
132
127
129
126
115
106
109
119
121
124
129
129
121
110
109
114
114
112
110
120
130
127
119
112
115
119
123
127
133
133
138
138
134
131
126
124
125
138
148
147
132
115
110
118
120
120
126
136
141
130
119
117
125
124
104
88
95
115
125
126
123
127
133
134
133
127
119
113
110
114
122
125
120
112
113
120
130
134
130
142
145
142
135
132
130
126
129
131
134
129
115
103
101
109
116
120
119
119
112
106
105
110
123
123
110
97
101
115
123
121
120
128
139
139
131
127
127
128
115
105
104
115
122
123
118
123
138
145
136
131
132
130
132
135
133
128
125
126
133
139
137
133
130
129
122
116
114
117
118
118
119
120
123
124
120
116
115
116
113
117
120
123
118
113
115
125
133
132
117
104
107
118
122
115
110
117
137
151
141
122
122
124
131
139
138
134
124
120
124
137
145
148
145
137
127
118
120
128
134
134
127
122
122
120
118
115
117
121
123
121
119
110
101
104
118
130
131
116
107
104
119
126
125
116
107
112
123
137
134
121
116
121
131
142
147
146
135
123
115
112
113
119
122
122
118
116
119
124
127
124
121
121
124
121
119
118
123
131
134
128
122
119
118
121
122
119
114
104
99
103
109
123
133
135
127
118
118
118
118
119
118
126
137
136
132
133
135
136
128
117
109
113
121
121
113
105
108
118
129
134
133
130
129
128
128
126
126
121
120
122
128
135
133
124
114
108
113
114
110
104
106
118
129
128
123
120
124
126
121
120
128
137
136
125
116
117
127
134
135
130
126
133
137
132
122
115
112
121
132
137
137
128
118
108
110
119
124
121
114
110
115
119
118
119
121
128
133
128
113
108
115
123
124
111
107
121
141
144
127
128
142
138
125
119
125
130
129
123
121
122
123
121
124
130
136
138
131
124
119
120
120
113
103
99
102
115
126
132
126
113
104
107
113
123
133
138
136
125
111
107
110
121
122
121
124
137
148
146
126
125
135
128
117
121
135
141
130
117
113
121
121
116
115
122
135
140
137
132
129
123
113
109
112
121
124
122
125
129
129
124
119
117
116
118
117
119
125
124
121
112
109
110
117
125
134
140
141
132
122
121
123
120
119
126
133
132
124
115
117
127
133
126
121
118
117
120
128
137
139
132
121
119
127
132
125
114
110
118
126
131
130
122
107
100
104
116
126
127
124
120
116
113
108
109
112
116
118
117
119
126
122
126
129
125
119
112
116
125
135
136
127
119
112
112
111
112
113
115
118
118
124
135
138
130
112
101
107
121
126
125
123
120
119
120
128
131
128
118
109
108
110
108
102
97
106
112
111
113
119
121
121
126
129
121
108
101
111
125
130
124
112
107
112
118
120
115
111
107
109
114
122
132
134
126
114
111
120
128
129
123
120
124
129
133
132
131
123
117
110
108
106
98
88
90
104
121
128
127
125
107
107
111
116
119
116
112
109
108
107
105
109
116
125
129
126
123
122
124
125
122
116
111
110
115
122
128
128
125
121
122
121
119
114
112
113
117
119
117
114
122
125
115
95
86
95
113
128
131
124
117
113
109
107
109
113
114
110
110
110
109
107
111
118
122
126
127
124
122
119
115
111
105
105
108
120
127
125
116
111
111
116
117
117
115
114
114
108
106
109
118
127
127
122
111
109
120
128
126
117
138
142
134
119
106
100
102
112
125
128
121
108
104
107
114
123
128
126
120
112
108
113
121
123
118
113
116
120
119
114
110
112
122
136
140
131
117
111
114
120
121
118
118
121
128
133
137
132
121
114
134
136
133
129
121
123
126
129
128
124
117
116
120
121
118
116
121
131
136
133
123
121
122
124
117
112
110
116
120
120
115
115
117
123
126
126
119
117
124
131
136
132
120
112
109
113
118
119
114
111
119
116
121
130
136
135
131
131
131
130
125
123
118
112
106
106
113
116
114
115
120
124
128
134
138
146
149
146
138
129
120
115
122
132
141
137
128
124
132
136
132
124
126
130
127
123
125
128
123
107
129
109
99
107
128
147
154
150
140
131
126
121
118
120
124
128
130
133
134
138
139
136
136
138
142
141
141
138
132
120
112
117
136
149
148
134
120
122
131
140
135
126
125
133
135
125
112
113
122
134
141
137
125
113
113
120
130
133
132
129
121
118
117
121
125
127
124
123
126
133
139
138
133
130
124
125
131
137
137
132
132
144
155
160
149
134
125
125
132
137
135
128
122
123
121
112
103
108
133
160
130
143
144
129
115
107
107
111
118
120
119
121
118
123
125
120
109
104
110
124
135
134
128
128
126
130
132
138
142
145
145
140
136
135
144
149
150
140
130
124
122
121
117
108
107
109
111
120
137
150
128
126
120
121
127
129
122
118
120
129
137
135
132
139
151
152
140
127
126
134
137
134
131
131
135
134
127
120
125
131
136
129
125
131
142
148
138
127
127
131
134
130
120
117
121
126
125
126
133
136
143
126
113
116
125
127
120
116
121
133
142
143
148
152
158
154
142
135
141
150
153
146
137
132
132
135
133
127
126
132
138
141
140
139
140
129
117
113
131
156
160
142
123
121
127
130
126
126
130
141
130
123
120
124
128
126
122
124
130
135
140
147
154
153
135
114
104
112
135
157
166
156
136
119
118
135
152
155
153
154
157
155
144
135
130
126
127
134
148
155
139
113
103
111
128
129
122
115
126
140
129
121
121
126
137
149
156
153
142
131
130
141
153
151
136
122
117
127
141
149
143
133
120
117
126
144
155
156
152
153
157
156
146
137
130
138
149
154
142
123
104
101
113
129
129
123
112
110
113
122
143
136
127
130
143
158
161
150
132
122
130
141
149
146
137
135
141
142
133
120
117
121
133
144
147
144
135
127
126
128
134
139
135
127
121
127
139
146
136
124
123
133
142
135
123
114
116
126
128
123
136
137
142
147
148
142
134
128
128
134
141
147
144
134
126
128
134
129
118
113
124
143
159
158
143
127
120
123
125
123
116
115
115
113
110
112
121
132
141
148
153
154
144
130
117
120
132
146
149
140
142
145
152
152
146
134
134
141
148
146
138
132
135
142
147
149
149
143
137
136
144
150
147
134
123
124
136
149
149
133
118
115
125
135
134
127
123
127
128
133
139
147
147
141
133
133
139
144
139
127
145
141
141
143
142
143
150
159
161
149
134
128
135
145
150
147
140
134
135
139
143
140
133
124
124
135
147
150
142
131
124
130
136
135
128
123
124
125
124
122
128
136
139
135
130
136
142
143
130
118
137
127
122
127
137
140
136
131
134
139
143
144
147
145
134
122
113
107
107
113
123
133
135
133
130
134
139
135
132
130
137
134
127
115
107
108
111
119
122
125
130
132
131
127
134
142
143
136
126
125
133
128
121
124
129
129
123
120
126
136
142
141
143
147
142
133
121
112
109
114
121
129
135
133
126
121
120
127
138
142
139
130
121
117
117
112
108
107
114
123
129
129
132
136
146
143
133
122
122
128
128
131
132
133
134
136
139
148
155
150
133
120
125
139
146
138
126
124
132
139
135
131
135
139
135
123
115
122
130
132
128
127
132
137
130
114
108
110
116
118
116
119
121
125
126
130
133
134
128
117
132
132
134
133
133
131
138
148
156
152
139
121
113
115
123
129
136
138
138
135
133
131
136
141
144
143
143
140
131
118
116
133
153
154
134
114
110
116
119
110
101
101
104
107
116
128
143
146
133
116
134
124
120
118
118
120
125
129
133
142
148
144
125
107
111
139
165
162
136
117
115
128
135
132
132
140
153
163
154
137
126
130
141
146
138
126
115
117
120
119
119
120
118
117
118
122
129
133
129
122
132
124
120
118
121
126
128
128
127
134
142
142
135
128
131
147
154
145
126
120
126
134
136
127
117
116
130
148
162
159
142
123
118
130
139
139
132
126
132
142
149
151
138
120
108
104
109
119
124
124
132
135
131
129
132
138
138
131
131
134
134
128
124
131
136
130
109
98
108
132
149
150
141
139
136
126
117
118
130
140
139
127
122
129
139
143
136
136
138
139
137
130
121
117
117
117
122
127
131
130
131
137
131
130
134
143
143
138
131
138
144
137
127
120
121
118
109
103
110
124
136
141
143
151
158
150
130
114
111
121
135
139
135
134
134
132
132
135
131
122
106
94
99
118
133
140
137
134
135
135
121
127
134
140
144
149
145
136
129
140
156
160
143
121
115
126
140
140
130
118
119
131
143
148
143
137
133
137
142
144
146
144
136
126
115
116
130
139
139
127
106
93
99
114
127
129
129
132
131
120
119
125
131
139
141
141
134
124
121
129
143
148
141
131
126
134
143
146
143
139
137
136
133
130
124
124
131
142
150
147
143
137
126
115
109
116
133
151
153
137
125
120
121
116
108
112
126
139
131
108
143
137
129
126
127
130
133
130
126
125
123
124
121
123
126
125
122
123
131
145
151
145
130
120
125
126
127
123
119
124
133
137
132
123
120
125
135
145
139
130
126
130
135
133
124
122
127
133
127
114
157
154
146
140
135
132
136
140
141
136
129
125
122
122
122
123
121
113
112
121
137
145
144
131
123
117
114
111
113
123
136
139
134
128
123
125
130
130
125
118
118
122
127
130
128
123
113
107
111
121
137
140
147
150
141
128
121
128
143
146
138
132
134
138
138
135
132
126
120
118
127
141
147
136
120
106
107
113
123
130
133
129
125
123
118
120
126
132
134
128
118
117
114
118
118
114
111
109
117
126
114
113
123
130
132
125
122
129
143
144
130
123
130
138
136
126
119
122
131
132
129
127
129
135
134
124
111
107
113
121
127
127
125
123
120
117
119
126
133
135
133
123
121
125
130
130
125
124
128
127
138
134
118
111
118
128
137
139
137
132
125
120
120
124
127
124
117
119
124
131
129
125
124
133
144
144
127
108
102
109
124
128
127
127
134
135
130
116
111
117
126
135
136
138
139
136
128
123
119
116
158
153
131
114
116
130
132
125
116
117
124
128
125
123
126
133
132
126
124
123
130
134
132
130
132
136
133
125
116
113
118
122
123
124
134
143
135
115
104
110
124
131
130
122
117
117
125
126
123
120
136
134
123
118
122
129
128
117
108
106
113
121
125
122
116
113
115
124
130
132
130
130
129
127
126
130
131
128
126
118
112
114
119
121
120
118
112
114
118
125
125
121
114
108
104
110
123
138
144
137
134
126
122
123
119
121
122
126
125
112
102
104
115
119
108
97
98
116
136
137
130
126
129
133
135
128
125
126
131
124
117
113
120
129
124
115
111
119
127
126
120
116
115
112
106
106
113
124
133
131
138
130
130
129
121
110
110
121
128
125
120
119
125
129
125
118
119
127
133
132
127
128
134
138
131
119
118
129
144
140
122
109
116
130
141
138
132
130
125
117
115
117
119
111
103
102
108
119
120
117
134
128
128
133
133
126
116
112
116
125
133
138
142
148
149
144
136
128
122
119
120
123
129
131
123
108
105
117
133
131
118
110
118
132
139
134
128
120
116
112
111
117
120
112
104
103
112
118
119
115
135
124
117
120
129
134
132
127
123
129
136
139
140
148
158
151
132
119
118
126
123
118
119
123
123
116
105
110
115
117
119
127
131
124
114
108
108
109
108
104
112
123
127
124
117
117
119
121
121
118
134
120
109
106
111
121
126
130
137
150
153
142
129
132
148
148
130
120
125
139
137
126
116
117
119
116
114
118
119
120
123
130
128
118
108
109
119
120
111
107
119
140
143
128
117
117
123
129
125
120
140
137
128
122
121
121
124
125
135
151
157
143
119
110
119
127
125
124
123
125
125
122
119
116
107
95
92
107
118
121
119
118
124
128
132
134
135
132
123
120
126
136
136
124
115
113
119
131
129
123
141
145
143
139
139
138
139
138
137
140
139
131
116
102
101
110
121
129
122
112
103
107
118
126
118
93
81
92
113
122
121
120
130
139
138
131
129
132
132
125
111
106
110
116
116
112
113
121
128
127
124
125
129
132
136
136
137
140
140
139
135
128
120
110
105
106
112
121
121
114
106
104
112
124
121
109
96
99
112
122
124
125
127
122
114
114
123
129
129
115
106
103
112
119
121
116
114
115
116
114
122
115
112
118
128
132
133
131
133
139
142
134
122
116
111
105
102
104
112
116
115
109
108
113
120
120
118
117
121
122
121
118
115
111
111
119
128
125
116
111
113
125
132
132
126
119
117
116
114
110
132
119
109
112
128
144
148
142
136
135
135
129
121
115
113
113
109
110
116
121
122
118
113
117
124
130
131
127
126
127
126
123
120
121
121
122
119
116
114
110
109
113
122
132
131
121
117
120
126
121
121
122
122
123
127
131
135
134
130
123
119
119
121
125
126
122
120
123
129
134
129
124
118
118
123
127
124
119
115
121
130
136
132
126
115
105
105
115
122
112
97
89
106
128
135
126
121
127
129
124
110
128
140
139
123
106
101
105
111
113
113
116
121
124
124
120
117
120
123
126
127
126
119
114
109
111
115
116
115
117
120
124
121
116
113
113
122
132
133
125
115
114
121
126
127
124
125
129
128
117
116
126
128
125
119
114
114
111
110
112
118
122
119
111
108
111
116
113
106
104
111
123
129
126
119
113
115
118
120
118
113
109
108
112
119
126
133
133
129
127
129
127
122
118
113
116
122
125
122
116
117
112
102
99
111
131
142
134
120
113
119
127
127
117
111
111
115
117
113
110
111
119
130
136
135
124
114
109
112
115
113
108
107
109
110
114
117
121
123
119
111
104
100
103
109
114
118
117
115
117
126
121
115
115
115
121
126
125
120
118
122
129
135
130
119
109
109
119
133
137
131
123
125
133
133
122
111
109
113
118
120
118
115
107
103
106
113
119
116
110
102
101
102
105
109
114
117
116
116
119
135
132
133
129
120
108
102
108
122
132
131
123
118
114
109
104
103
112
128
136
132
128
133
134
129
115
108
113
126
135
136
134
127
120
113
114
117
117
110
104
107
114
119
112
109
115
124
130
129
127
119
112
109
107
101
95
94
103
117
127
121
108
99
99
106
107
107
109
110
112
116
123
130
129
117
107
104
117
129
137
139
136
128
122
113
113
118
118
113
110
118
126
127
114
104
109
122
131
133
129
108
99
93
92
94
97
96
94
93
93
93
95
102
109
115
117
116
115
113
113
118
121
113
106
103
107
114
120
117
116
119
123
120
109
100
103
113
119
117
114
121
130
131
118
100
93
107
124
133
131
124
120
115
116
121
123
117
104
94
91
94
103
112
119
120
121
120
118
121
124
126
124
117
109
112
123
129
124
111
105
111
121
122
120
116
117
117
116
110
110
116
127
134
127
113
107
114
127
133
125
131
133
129
124
124
125
119
113
114
117
119
120
122
124
124
122
121
115
114
114
118
125
131
132
129
125
127
129
132
134
129
122
121
128
134
133
122
116
113
110
117
128
133
133
129
128
131
129
122
113
124
120
118
117
122
119
113
108
110
115
116
118
123
127
123
114
106
110
116
119
119
121
126
127
121
113
117
132
150
155
139
120
108
108
112
116
118
117
116
126
134
138
132
121
114
116
122
125
119
117
123
126
128
133
140
136
127
120
126
138
149
145
133
119
108
103
102
104
110
122
136
140
134
124
123
125
130
127
121
116
112
115
120
122
126
127
127
124
122
120
121
126
133
132
127
125
128
131
126
109
125
107
99
106
121
134
135
130
127
127
129
129
129
133
135
129
119
112
115
126
133
132
129
131
136
136
130
126
122
127
137
146
150
138
125
119
120
121
110
99
101
122
145
158
150
130
124
125
130
123
133
122
115
108
110
117
124
129
129
127
128
129
133
143
146
139
130
126
126
127
124
121
128
139
147
141
132
128
137
146
154
155
150
136
125
122
128
131
126
115
115
124
136
144
142
131
123
119
127
130
134
141
143
134
127
126
133
136
132
125
122
128
133
131
122
109
105
112
125
131
129
123
128
148
160
153
136
130
137
144
140
126
115
115
126
136
139
136
130
130
131
130
122
119
121
125
124
120
120
123
133
132
129
127
134
145
151
147
133
122
119
118
117
115
112
105
102
111
125
136
135
126
125
134
146
146
136
126
129
136
137
124
114
119
131
132
126
122
128
137
139
129
116
106
109
117
123
126
129
129
140
127
113
106
109
119
123
127
126
127
130
128
131
133
134
127
122
125
136
144
144
135
128
125
132
143
144
138
134
136
142
139
137
138
138
130
118
114
132
153
154
135
115
107
109
113
115
125
142
144
130
127
120
110
106
104
106
117
125
133
134
140
151
157
149
128
115
123
144
166
167
155
138
129
134
150
157
149
137
132
132
135
137
139
143
140
129
119
131
150
153
141
132
128
128
123
115
117
127
137
125
127
123
124
127
133
141
148
147
139
132
133
142
153
148
132
120
126
146
164
164
149
133
128
136
150
158
154
139
127
121
122
126
133
136
139
133
130
122
124
134
143
144
142
139
132
128
125
125
124
136
131
124
126
134
147
154
152
146
142
138
134
129
130
135
137
134
131
131
134
137
134
130
127
128
132
140
138
129
120
116
118
117
110
105
115
132
143
138
134
134
133
125
115
114
126
139
143
136
126
141
130
127
132
139
137
127
121
128
146
156
150
132
122
123
131
133
126
116
120
131
140
135
128
122
119
115
109
104
107
113
119
114
105
104
116
131
146
149
147
138
125
107
97
102
123
140
143
133
121
139
134
139
145
143
133
126
129
144
154
153
142
133
133
143
148
148
139
128
126
132
131
124
118
119
119
115
106
101
106
119
130
136
138
148
153
147
137
127
123
128
132
131
126
122
127
136
137
132
120
135
135
140
146
139
128
128
146
161
156
136
120
123
133
144
147
144
142
136
136
134
129
123
120
123
130
135
125
111
104
111
127
142
153
157
156
149
137
123
119
127
134
138
129
124
128
139
142
136
128
133
132
131
131
124
112
106
118
133
136
128
122
127
129
124
119
120
128
134
138
142
149
149
136
127
128
137
135
125
114
112
122
129
129
124
123
128
137
144
140
129
121
116
122
131
145
143
139
134
132
141
134
130
130
126
114
103
101
112
124
130
136
139
136
126
115
112
121
133
140
144
149
152
145
132
125
126
136
143
140
128
116
113
114
115
115
118
126
137
138
127
118
119
131
148
151
144
134
130
132
140
136
137
139
138
128
120
123
136
147
144
135
130
136
140
134
125
127
137
141
132
124
127
138
138
133
130
137
145
136
119
112
116
131
134
128
119
116
114
112
112
118
125
129
134
140
143
143
142
132
125
126
137
143
142
130
118
123
145
164
162
139
120
120
135
145
149
147
145
139
129
121
121
126
129
125
124
131
129
118
107
116
139
149
140
126
119
120
121
117
114
117
122
122
123
133
138
140
132
125
108
112
128
140
140
128
118
114
128
142
150
143
132
126
133
146
158
154
140
129
123
123
131
137
137
133
130
134
136
133
124
119
124
127
122
115
117
130
147
154
147
140
129
121
122
128
129
125
118
115
112
117
126
134
135
128
122
116
112
112
118
127
136
137
133
131
132
132
128
126
121
123
133
145
149
142
132
128
131
135
127
114
104
105
109
108
111
124
141
155
160
151
136
124
119
124
125
123
117
112
130
131
126
123
125
128
124
116
111
113
118
121
124
126
125
121
114
116
124
130
128
124
125
132
137
129
116
107
104
106
112
121
127
128
115
104
94
103
117
125
127
128
129
131
131
127
123
121
121
116
130
128
123
122
129
133
131
127
129
137
145
139
123
116
122
129
131
131
132
133
132
129
129
132
128
121
115
113
115
117
123
133
145
145
129
105
95
103
115
120
114
116
126
142
149
138
124
116
119
118
122
123
126
128
132
138
140
140
137
139
142
140
126
116
116
125
136
144
147
147
147
147
150
147
134
122
122
137
148
151
140
132
129
130
127
117
111
116
126
130
126
117
117
124
132
132
127
120
118
117
122
128
126
122
118
126
137
140
129
120
118
121
127
130
131
132
137
142
150
154
150
144
137
134
128
123
124
135
149
154
145
132
124
125
123
115
111
115
122
128
126
111
101
99
106
118
130
135
131
121
127
124
115
113
121
137
145
144
133
126
122
125
129
136
143
142
136
128
127
131
134
128
121
120
125
122
113
112
125
146
158
152
137
124
116
111
109
112
120
122
121
116
112
111
115
124
133
143
139
133
134
124
126
141
158
164
158
147
142
143
139
134
128
126
128
129
128
120
112
115
124
131
134
132
130
123
112
106
114
139
160
159
143
124
111
112
118
124
124
121
121
128
135
143
144
137
129
123
126
133
138
131
142
161
166
151
136
132
140
139
129
122
125
129
130
128
128
129
127
126
128
133
137
139
139
136
129
119
112
120
135
145
147
136
122
120
127
134
135
123
113
114
125
144
152
140
121
105
109
123
130
127
134
142
138
127
125
131
140
138
124
118
125
130
130
125
121
129
136
137
131
131
135
140
144
141
133
122
110
105
112
131
147
148
139
129
128
133
136
126
108
93
98
120
140
139
126
112
111
117
141
138
130
120
117
124
128
133
136
136
136
134
129
120
111
108
111
122
132
138
140
138
132
131
129
129
123
117
110
105
114
128
138
139
136
131
125
121
120
120
119
110
108
118
130
134
127
117
115
120
154
155
137
119
118
125
128
125
125
132
141
145
133
117
105
105
112
127
141
148
147
138
128
121
119
121
121
121
125
126
128
124
122
121
121
121
116
108
107
117
126
133
134
132
129
129
123
119
122
129
146
147
137
128
122
124
129
130
129
130
130
126
122
118
114
114
121
140
158
161
148
129
125
131
135
132
127
124
133
136
129
121
118
120
116
110
101
104
112
121
124
124
131
135
137
127
118
117
122
127
157
147
134
128
123
121
120
124
120
110
101
97
107
119
127
127
126
139
152
159
147
132
129
135
140
136
130
123
120
117
116
126
138
141
123
103
94
106
120
122
112
104
116
133
138
127
109
98
104
115
150
131
122
125
130
124
110
98
94
95
100
105
114
124
131
131
127
126
128
135
138
136
132
127
128
130
134
134
128
120
118
129
143
144
123
105
99
112
124
125
117
115
120
130
132
125
111
100
99
106
107
102
110
129
137
131
120
110
107
116
127
133
132
128
128
124
117
115
116
120
124
124
125
124
121
116
114
121
128
131
125
125
124
122
114
108
115
126
129
127
123
125
129
129
125
123
121
118
114
111
94
106
119
126
125
127
133
137
135
133
134
135
127
124
128
124
120
117
121
128
123
119
118
124
129
115
100
101
113
125
129
130
126
115
106
109
123
132
127
115
111
121
128
126
122
123
128
130
124
115
118
128
124
115
113
119
126
122
115
117
127
130
123
118
124
131
128
123
122
128
130
126
121
120
123
125
127
129
127
125
129
133
131
118
113
121
136
136
122
108
114
124
129
124
122
129
135
133
123
116
137
130
117
112
124
132
127
109
97
109
135
151
144
129
121
117
116
115
116
119
125
127
122
116
110
115
129
143
143
133
122
116
114
114
121
132
139
132
120
117
125
135
133
125
123
129
133
131
126
120
140
124
114
115
129
142
145
137
127
126
136
151
155
146
131
116
112
119
123
122
121
119
118
119
110
101
100
111
127
132
125
117
110
112
115
119
120
117
115
118
124
128
128
126
123
124
122
123
127
128
136
128
123
121
123
129
145
156
154
138
123
117
123
130
132
126
119
117
112
106
102
103
109
118
117
104
95
100
116
124
125
122
119
115
111
106
104
111
122
130
133
131
129
131
137
137
125
112
107
110
131
127
126
125
125
126
130
137
139
134
123
110
103
106
113
115
110
101
90
86
89
99
109
118
118
111
111
118
124
124
115
113
117
121
120
116
110
116
127
142
145
139
131
133
142
143
127
110
95
93
137
132
123
123
130
140
138
127
119
122
128
127
120
110
110
112
110
106
104
106
115
121
123
122
118
113
112
119
124
125
122
119
120
123
123
121
119
119
126
127
123
117
116
123
127
123
121
122
122
115
134
132
127
125
135
143
140
126
112
108
115
122
119
114
114
117
119
119
119
123
125
124
119
117
119
116
111
105
109
124
138
138
128
120
116
121
125
131
131
121
109
104
109
119
119
114
116
125
127
124
125
128
139
142
137
127
117
107
99
98
101
105
104
106
111
117
121
121
118
115
115
111
107
111
118
126
123
114
112
121
132
135
123
114
115
123
134
140
138
134
130
121
115
112
113
113
115
115
116
119
125
125
129
129
123
118
114
110
104
102
103
111
114
112
108
107
112
114
112
108
108
111
116
122
127
126
123
114
113
120
124
123
114
108
112
123
131
130
129
132
133
126
112
103
105
112
116
112
110
115
124
113
107
99
95
102
118
129
122
111
105
113
126
125
114
104
105
109
109
105
107
116
128
135
132
123
118
114
118
122
123
120
114
110
113
121
127
124
124
117
114
106
103
103
107
112
115
112
111
116
115
111
110
103
90
86
96
115
121
117
109
112
117
123
121
115
115
117
119
121
122
123
127
124
121
118
126
133
133
125
116
112
117
120
123
126
128
127
124
117
111
106
108
115
117
115
113
114
118
120
117
117
123
126
119
109
102
108
118
127
124
112
106
106
111
116
121
125
131
138
140
133
124
113
108
112
125
135
133
123
115
115
120
123
118
112
111
111
113
117
121
123
123
120
118
116
119
120
122
120
124
123
120
118
118
120
118
119
125
130
124
109
99
95
104
117
121
121
119
120
125
129
127
116
105
104
110
120
125
123
124
123
124
120
112
106
106
107
109
115
122
129
128
121
118
117
122
121
121
115
129
130
123
115
105
101
104
108
113
111
106
103
104
110
113
117
120
117
111
110
116
126
130
124
112
108
113
119
121
125
128
127
122
118
112
117
125
130
132
128
123
124
122
123
119
115
116
120
126
128
134
133
133
134
133
124
114
106
101
101
106
114
123
125
121
118
120
122
122
125
134
140
134
127
121
123
127
127
125
126
129
124
117
110
109
119
135
145
142
128
117
118
123
124
118
109
111
121
132
135
125
120
118
125
138
142
134
119
110
112
120
123
124
123
120
120
118
116
117
126
138
141
136
128
124
124
125
126
129
132
131
122
111
107
110
118
126
130
120
106
102
115
126
129
119
110
114
126
129
123
119
115
112
114
118
120
115
109
109
111
111
110
111
117
118
113
102
100
106
117
127
128
126
124
120
117
119
126
130
133
128
122
116
114
113
114
117
118
113
105
107
116
123
124
121
122
126
128
128
125
137
139
135
130
130
127
120
116
123
131
135
133
133
137
139
133
124
120
126
136
143
141
134
129
127
125
120
111
105
109
123
132
131
124
121
126
129
122
110
110
119
135
140
132
126
127
128
130
130
130
114
116
129
139
136
124
111
108
115
123
122
114
109
112
120
122
115
106
105
112
120
123
124
123
125
124
118
112
111
122
139
150
145
128
112
113
126
134
126
113
114
126
138
136
128
127
129
131
130
123
110
115
132
143
136
123
116
126
137
141
135
124
114
115
123
129
132
131
125
120
114
115
124
141
149
139
132
130
136
141
135
127
116
111
111
119
131
136
131
118
110
116
123
127
131
139
140
127
112
98
126
133
140
141
131
123
127
138
141
138
130
128
131
132
127
124
125
134
144
146
131
120
122
140
153
150
138
134
137
140
129
111
106
118
130
136
130
126
126
130
131
131
131
129
133
142
144
129
112
104
132
136
135
130
128
131
136
138
127
114
106
106
111
113
111
103
102
114
134
151
150
134
118
116
128
141
145
139
134
133
129
121
123
129
133
130
123
121
130
139
141
136
133
130
128
125
121
122
126
137
129
132
131
128
124
126
132
131
128
122
112
108
107
110
115
118
119
124
134
140
142
139
129
127
130
145
154
148
134
124
118
117
119
125
132
133
129
125
131
132
127
125
130
136
126
110
93
96
120
140
124
128
132
127
120
108
104
108
120
126
123
115
116
130
145
154
153
148
139
131
125
132
144
152
148
141
130
123
119
114
110
110
120
137
154
153
133
111
109
116
128
136
140
135
124
115
103
103
113
120
120
129
131
124
112
99
98
108
122
129
127
122
122
140
155
157
149
143
143
141
137
138
148
154
144
128
118
122
128
124
115
113
123
139
153
148
129
107
102
120
140
148
136
117
111
122
131
138
136
129
128
134
129
114
105
104
119
134
146
147
140
132
123
125
131
132
131
132
143
156
163
157
143
131
124
128
141
154
157
142
130
126
128
134
132
131
130
128
129
133
135
126
115
110
122
136
141
139
134
135
140
138
128
115
111
118
127
136
141
147
144
137
122
112
114
120
123
127
134
149
159
152
131
119
121
133
141
142
137
138
142
146
141
135
131
133
134
137
140
134
122
110
108
122
139
146
133
114
108
117
145
139
130
129
131
130
127
129
132
134
132
131
126
125
126
130
131
126
121
126
132
130
125
127
134
135
122
104
100
119
141
146
138
129
132
139
138
132
126
123
126
129
129
129
128
124
120
117
113
113
141
140
139
141
136
129
123
128
136
131
120
117
125
132
139
145
149
144
134
124
123
127
131
132
134
135
133
124
117
120
126
127
122
117
126
137
140
135
121
119
130
141
140
130
115
109
118
123
129
127
129
131
134
133
126
117
120
131
142
138
125
121
128
136
136
136
142
147
143
137
135
140
138
125
115
120
136
145
140
130
125
127
128
126
123
123
138
142
144
139
129
126
125
124
121
120
119
125
129
130
127
118
118
124
125
124
122
130
134
133
130
135
145
150
140
127
121
127
135
134
131
131
135
133
125
121
125
133
133
128
124
126
132
138
141
141
142
146
146
139
126
114
110
118
125
129
131
130
134
133
134
125
125
133
137
130
121
118
125
133
134
135
138
147
150
139
127
126
131
128
120
120
127
140
140
132
126
131
130
120
104
100
113
133
152
161
157
145
135
127
126
127
127
125
125
128
130
136
141
136
125
125
133
140
140
127
116
116
135
148
142
123
114
123
138
137
130
126
131
135
130
123
124
125
121
114
116
127
130
118
103
100
110
122
125
128
135
140
142
139
139
141
140
137
128
128
126
125
127
131
104
115
132
143
144
135
125
127
137
139
128
114
117
130
140
137
129
127
132
135
129
122
123
130
135
132
127
124
127
129
126
123
120
114
108
109
116
133
146
148
139
126
117
118
122
133
138
133
125
119
114
119
129
142
146
143
137
127
117
108
106
113
129
142
142
134
133
140
140
135
123
120
137
157
164
151
128
111
111
121
126
125
124
123
117
112
112
118
128
129
127
118
108
109
124
137
145
143
129
119
133
122
124
128
134
134
126
115
108
110
116
122
126
127
126
129
139
147
148
139
128
130
139
146
138
124
113
112
112
114
114
123
130
130
120
109
103
109
116
121
124
129
133
135
135
134
125
122
122
120
126
119
118
127
134
132
124
119
123
135
139
134
128
127
133
138
141
144
146
144
141
137
131
123
113
114
124
135
138
128
119
121
128
128
121
110
106
111
119
123
130
135
141
141
136
128
118
114
120
122
127
123
126
130
131
133
132
135
138
137
133
130
135
143
144
134
124
127
141
153
154
143
134
130
127
125
126
131
135
128
113
102
108
123
133
129
116
112
119
130
135
135
128
126
130
131
128
125
125
131
138
139
133
124
117
123
133
141
137
128
122
125
138
149
148
133
118
116
126
140
144
140
136
141
138
128
118
119
128
128
116
103
111
131
144
131
114
103
117
128
132
121
109
111
122
130
130
127
127
133
129
131
123
112
111
123
133
137
133
130
130
131
130
135
139
137
132
122
116
118
125
132
135
139
141
134
129
133
140
145
138
125
122
130
140
129
115
112
119
124
119
110
106
112
122
128
128
128
131
134
126
122
119
123
133
138
132
126
124
129
131
126
118
114
118
129
135
133
127
127
131
133
133
138
147
154
147
136
131
136
138
130
121
119
124
127
129
129
124
119
112
111
117
128
131
129
126
124
129
133
145
136
133
138
144
139
128
118
117
118
117
114
114
114
119
125
132
140
145
145
140
131
131
136
149
155
147
130
114
114
123
129
131
125
122
123
127
130
124
117
113
115
129
140
144
131
114
101
103
116
149
145
139
133
129
127
126
123
119
116
114
118
122
128
131
130
135
140
141
139
132
129
129
133
139
140
143
142
134
122
119
127
135
135
130
124
125
129
133
128
118
113
122
130
133
127
114
100
97
102
129
134
132
123
120
121
123
122
117
115
120
130
133
129
122
118
119
125
128
126
124
129
130
130
126
128
139
149
145
127
118
124
133
134
124
119
120
126
130
128
120
111
103
105
114
122
119
116
116
120
126
132
133
132
127
125
124
126
125
126
127
131
131
125
112
107
112
124
129
126
121
120
129
137
137
129
124
126
127
123
119
121
124
124
118
115
117
121
128
128
122
115
112
114
116
122
119
117
120
127
138
140
142
139
132
126
129
139
147
146
139
127
124
125
128
132
137
144
148
140
124
118
129
146
148
129
106
98
109
119
122
119
117
119
120
118
121
128
134
132
124
118
120
129
131
124
113
107
109
120
134
137
138
140
135
126
119
117
123
129
131
125
121
127
141
152
150
145
141
143
143
139
133
133
132
128
113
98
89
96
110
124
132
128
120
115
120
131
139
135
125
116
118
127
129
123
113
109
113
122
106
109
133
165
179
162
126
99
96
109
119
117
112
113
125
132
127
117
115
131
144
146
131
121
124
135
139
126
105
97
112
134
146
135
116
110
116
128
135
134
129
127
126
127
128
124
121
116
117
122
85
104
152
202
217
195
161
136
123
117
110
106
106
111
113
105
98
102
117
133
139
130
121
122
129
133
130
130
127
128
130
132
128
120
115
119
131
137
134
127
124
129
133
129
124
122
127
125
121
120
93
127
171
195
190
173
165
158
138
113
99
106
121
126
116
102
97
112
131
144
138
128
125
132
133
122
109
110
121
130
130
122
114
109
112
121
136
140
131
112
107
111
121
123
120
117
117
119
119
117
108
130
150
154
147
137
129
117
100
93
104
123
128
122
112
111
119
130
134
135
133
136
137
138
134
127
124
123
121
119
119
119
115
110
111
120
131
128
118
106
99
105
112
118
119
121
118
114
115
117
114
110
113
122
132
128
111
90
83
95
117
129
122
110
106
114
129
138
139
135
133
134
132
122
117
124
135
139
132
123
121
117
111
106
111
127
135
125
111
106
113
119
118
117
120
127
132
130
126
132
123
108
101
114
128
133
123
111
107
110
115
119
124
130
134
128
121
120
130
141
145
134
116
102
104
114
122
123
119
121
122
119
110
104
111
124
129
122
114
118
129
130
124
117
117
122
130
133
139
139
130
122
122
125
129
130
135
137
135
126
116
118
128
145
154
142
121
105
107
119
126
123
111
109
115
117
118
114
114
118
120
120
120
118
114
108
106
112
125
142
145
135
124
116
122
126
121
115
121
128
128
132
140
143
136
131
132
133
130
125
121
122
129
136
144
141
130
117
106
102
103
111
120
127
125
119
117
124
131
128
119
114
120
126
124
111
103
109
128
145
141
123
108
111
127
133
122
109
107
120
130
134
138
135
132
128
126
115
104
103
112
124
130
129
128
127
126
123
119
116
117
125
132
129
120
110
106
115
125
127
121
116
117
122
123
121
117
118
126
128
121
109
103
105
114
117
121
123
122
119
133
133
128
124
125
129
131
126
118
118
124
126
118
111
109
114
113
113
113
118
130
137
135
128
118
111
104
101
108
124
134
136
124
116
115
122
128
131
126
121
118
120
121
118
111
108
111
119
122
118
130
128
128
129
130
129
132
134
134
134
129
119
106
103
110
119
119
111
104
109
117
118
111
106
111
119
119
112
112
124
138
140
128
117
115
124
129
125
115
108
111
113
118
121
122
116
110
101
103
115
133
129
131
133
129
121
119
123
122
116
108
107
111
115
118
118
117
116
114
113
113
107
97
93
102
115
125
126
124
127
131
129
120
113
113
124
129
120
110
104
105
107
110
118
126
128
119
104
102
114
123
124
128
127
117
107
112
120
120
106
97
104
117
123
116
109
112
119
119
114
112
112
112
109
107
114
124
136
137
133
129
122
118
119
122
129
131
128
122
120
119
118
117
121
128
127
124
117
115
116
94
103
116
123
116
108
110
118
121
114
107
107
114
119
121
125
129
126
117
112
113
117
118
113
109
113
125
136
138
131
119
117
120
130
138
134
129
124
125
123
123
118
118
123
127
122
114
112
117
118
99
103
110
121
132
137
131
121
116
115
115
112
111
114
126
137
137
126
117
118
125
128
122
112
103
107
114
119
117
110
104
108
117
124
126
117
108
107
114
119
119
113
115
121
125
117
108
104
107
114
124
124
118
120
131
142
144
135
124
116
110
106
108
114
126
132
131
125
117
117
125
131
130
123
113
110
114
118
116
111
106
108
114
120
124
118
109
106
110
116
115
107
102
109
124
127
121
110
107
107
125
127
129
123
118
113
121
134
136
125
112
107
116
126
127
125
128
127
120
114
115
121
129
127
122
120
126
135
139
136
127
120
117
123
131
131
124
121
122
121
115
101
97
110
126
137
127
114
115
122
117
117
124
124
115
105
105
115
125
127
126
125
125
124
117
118
125
128
123
121
117
119
120
120
120
122
124
127
132
136
131
122
113
109
113
117
122
128
128
123
114
111
113
120
122
117
112
113
122
133
118
113
111
114
117
119
117
116
119
126
129
124
109
101
102
114
124
122
118
120
127
128
123
122
125
121
113
103
103
110
117
117
109
105
103
107
119
129
128
119
113
117
126
125
116
107
111
122
126
126
119
122
118
116
118
122
127
126
121
116
112
108
104
106
118
127
125
120
114
116
125
127
124
122
121
119
113
104
100
99
106
118
124
125
121
117
122
128
128
119
108
109
116
122
124
126
127
127
122
116
120
110
106
109
121
131
134
135
134
125
115
117
131
145
145
130
113
110
116
124
125
123
122
123
124
127
124
119
115
117
126
137
140
139
143
146
140
125
112
113
129
140
134
125
125
129
128
115
113
122
98
105
127
144
142
130
119
118
126
133
134
127
118
114
114
116
114
107
104
107
115
124
124
119
113
115
120
123
122
120
126
129
130
122
115
116
125
130
137
143
148
143
124
106
104
115
128
130
127
128
100
111
139
158
151
132
123
131
146
151
145
126
114
107
110
118
122
122
116
116
119
123
124
127
126
125
127
131
134
127
115
103
99
103
106
114
123
131
133
128
124
123
118
108
104
113
126
130
125
122
122
121
131
137
128
119
117
128
140
139
129
122
122
126
130
126
123
123
129
140
137
121
107
110
126
138
139
138
133
126
116
108
118
137
151
153
146
135
125
120
121
127
132
128
120
122
127
127
118
113
127
133
132
127
119
116
117
121
121
118
116
120
128
134
131
125
116
113
127
147
151
132
104
98
117
146
155
143
126
117
119
126
140
152
157
154
148
146
143
138
134
139
151
156
141
124
110
110
116
127
121
132
134
133
129
130
136
139
136
129
124
120
121
124
130
136
132
121
116
119
128
134
129
127
132
147
158
154
142
131
123
124
123
124
127
131
139
145
144
130
120
124
145
167
156
126
97
95
112
126
116
122
131
132
128
121
121
128
138
140
128
107
93
102
128
153
160
149
120
92
83
102
131
148
142
129
125
137
151
151
141
130
128
134
143
139
130
120
113
110
110
114
121
124
120
116
115
115
119
122
114
120
127
125
115
104
100
108
124
136
134
114
97
103
120
137
147
148
137
113
96
100
123
142
135
115
102
116
136
143
140
137
142
147
147
136
117
103
101
115
125
122
105
93
97
116
133
139
137
132
122
134
136
124
113
108
117
129
133
136
138
136
129
123
119
116
119
130
143
150
147
135
129
130
126
124
126
135
140
136
133
135
142
144
137
124
115
112
120
131
134
128
122
121
124
128
121
115
120
131
133
145
143
128
117
125
137
146
144
136
134
139
138
134
128
123
120
125
136
148
156
152
139
130
129
135
147
153
151
144
139
141
146
151
146
132
122
126
137
145
139
132
132
145
151
134
109
94
102
119
138
138
133
130
129
131
135
137
132
128
130
134
134
127
122
124
128
128
131
130
140
150
149
144
137
132
129
130
135
143
140
131
125
127
128
129
122
123
128
137
135
130
129
132
137
128
122
119
121
120
137
134
131
132
133
130
123
119
117
117
117
121
123
121
121
130
146
145
136
129
132
143
145
138
128
122
124
130
137
143
137
113
93
90
102
117
122
120
115
114
122
130
136
133
126
120
120
121
122
117
128
133
133
129
123
123
127
135
136
131
121
122
131
136
135
134
138
137
133
127
125
125
121
114
113
123
139
148
152
147
139
130
118
109
110
119
124
124
118
116
122
130
136
133
126
116
114
112
117
118
124
127
131
132
132
136
146
155
153
139
128
133
144
150
144
131
122
126
132
129
121
119
120
124
127
131
135
134
133
135
141
147
148
146
142
141
137
130
122
120
121
124
123
120
116
117
125
131
132
124
129
124
127
137
145
148
146
140
132
120
113
117
127
136
135
129
126
138
147
145
138
145
155
158
143
122
108
107
115
124
133
133
131
129
136
147
146
135
120
114
116
120
121
118
111
114
122
131
134
127
130
127
124
124
126
128
127
128
129
122
110
106
113
123
122
115
111
122
138
148
155
163
166
154
130
107
103
112
126
133
133
130
119
110
108
120
134
139
130
120
116
118
117
114
108
104
107
116
126
132
134
141
136
127
124
121
125
130
135
127
112
106
116
133
140
132
122
121
128
136
139
137
134
133
131
129
130
127
124
124
129
132
134
129
125
125
133
138
133
123
116
109
107
107
111
119
126
134
134
133
141
143
143
143
141
138
133
128
126
125
121
119
125
134
140
143
144
145
140
134
130
126
131
136
138
136
132
126
123
123
124
129
134
139
146
147
146
138
130
123
122
123
120
122
130
136
140
139
136
131
138
129
130
134
135
133
128
124
126
131
134
132
125
116
114
118
128
137
136
131
132
141
151
147
130
121
123
134
143
145
136
128
126
127
135
146
148
142
133
127
129
136
139
139
136
129
123
121
126
130
129
126
126
129
128
123
125
131
136
133
125
117
122
124
121
114
110
110
112
117
121
127
130
129
126
132
140
145
146
138
130
126
125
126
137
147
150
145
134
125
126
133
135
131
122
120
120
124
129
131
128
122
127
136
140
135
130
132
137
134
120
115
125
144
148
133
115
110
120
128
121
108
101
109
126
140
140
133
127
119
114
111
120
131
143
150
149
142
133
131
137
140
137
125
121
123
127
127
127
130
129
128
129
136
143
141
133
130
133
134
131
128
130
138
139
128
115
113
120
127
120
110
111
123
134
135
129
128
133
129
117
110
119
132
141
136
128
125
132
137
139
140
138
136
137
132
125
116
113
118
138
145
139
126
117
121
123
127
132
135
135
128
120
117
118
118
118
118
113
108
109
112
119
129
136
140
145
150
150
139
120
111
118
132
139
132
129
128
131
127
120
116
121
131
133
126
116
110
110
116
137
147
137
118
107
109
117
122
127
133
134
130
122
113
111
121
133
134
128
123
119
116
119
120
134
149
159
154
137
123
113
111
119
130
135
134
132
132
131
124
114
108
111
119
122
119
114
112
116
118
135
135
127
120
122
125
122
116
116
126
136
141
136
125
122
126
136
143
147
144
137
127
120
125
135
144
141
131
123
119
117
124
126
130
127
119
109
109
116
121
124
125
129
134
131
120
111
108
113
118
143
138
129
125
130
137
136
123
112
111
119
129
134
132
133
136
136
138
140
135
126
118
119
124
127
125
125
131
137
136
130
126
123
122
120
114
108
104
103
112
123
136
146
143
129
116
109
111
115
112
130
129
125
122
124
133
137
134
120
103
98
107
120
130
135
130
126
128
130
128
121
117
117
120
122
129
142
154
156
140
124
120
120
118
117
119
125
125
118
113
122
132
130
116
100
95
105
114
120
119
114
112
122
133
134
131
134
138
134
119
105
103
115
127
126
122
121
128
134
128
120
117
128
137
139
138
139
145
142
127
115
117
123
127
124
122
122
124
121
121
123
123
115
100
92
96
108
118
123
121
125
125
134
141
140
131
128
134
138
135
129
126
126
130
129
134
134
132
124
114
109
116
131
146
146
132
117
113
118
119
115
115
118
128
133
127
120
113
113
118
122
124
117
107
105
115
126
132
127
121
117
121
128
134
128
120
113
113
122
136
147
146
136
129
127
133
130
119
106
110
124
134
136
130
128
127
119
112
106
108
113
116
115
112
120
127
132
127
119
122
126
128
118
105
105
118
133
137
133
125
85
109
150
183
184
157
125
112
120
135
141
128
111
103
110
119
119
114
113
125
136
136
128
116
119
127
130
121
103
97
109
119
119
111
109
122
134
137
130
126
131
131
119
105
105
119
134
139
135
128
91
131
209
271
276
230
176
143
126
112
97
96
112
130
132
116
102
109
129
141
134
121
113
120
130
133
129
122
116
113
113
117
120
121
121
123
125
123
120
118
121
121
116
109
108
119
129
137
135
126
111
150
222
279
284
244
196
156
116
81
77
121
182
214
189
132
95
100
127
143
134
123
119
128
133
129
121
119
122
123
115
111
116
125
132
126
122
115
112
109
106
110
115
116
114
110
111
116
119
118
104
127
172
208
209
183
154
136
120
113
127
165
202
210
182
144
126
127
132
135
132
129
130
127
120
115
112
111
112
117
118
119
119
124
128
124
125
119
117
112
112
117
121
123
119
111
101
98
105
116
108
111
130
143
138
119
110
124
152
169
160
135
115
113
123
136
147
150
144
135
129
124
118
113
113
115
118
111
107
110
121
128
128
122
119
126
131
126
122
124
128
133
129
125
120
120
119
117
120
125
124
114
110
116
118
109
103
114
138
149
130
95
72
83
114
133
130
117
115
126
134
128
110
101
112
130
138
126
110
102
111
122
125
121
122
126
131
126
122
127
132
131
123
114
115
121
123
127
125
126
125
119
120
124
128
125
116
110
111
117
117
112
111
122
138
140
123
103
102
121
134
129
109
101
113
128
137
130
119
113
116
121
124
126
125
123
117
113
116
123
121
114
110
110
117
120
118
118
122
123
122
131
141
145
137
132
127
127
125
123
125
127
128
133
141
143
140
134
131
129
123
111
108
111
122
125
119
118
123
125
121
119
121
125
126
119
109
107
111
115
109
103
100
105
115
119
117
115
123
131
123
132
142
141
132
129
134
135
129
117
115
118
125
127
133
136
138
141
139
128
115
106
111
124
131
124
115
112
111
110
107
106
108
111
115
116
113
116
116
117
118
113
108
103
104
107
113
116
121
121
125
132
135
129
121
121
129
135
134
128
126
126
122
119
117
119
118
116
113
112
115
118
120
119
119
117
113
107
106
109
116
119
116
107
103
107
115
121
121
119
122
125
126
122
116
112
111
112
109
106
129
129
128
126
122
121
128
139
146
148
143
130
117
111
114
118
114
103
95
99
114
123
119
108
101
107
114
119
119
124
131
135
129
117
112
109
112
110
105
99
102
112
124
138
141
130
113
98
95
103
125
117
118
126
132
128
122
123
125
127
124
116
110
111
117
120
116
108
103
109
119
126
120
106
102
111
127
139
138
128
122
122
122
121
117
115
111
107
100
96
98
105
118
131
140
129
112
98
99
114
110
109
115
126
136
130
118
106
101
105
112
122
124
120
111
111
113
118
119
121
125
126
120
110
108
115
129
138
134
119
110
109
117
120
122
118
110
108
111
120
123
121
119
126
131
128
120
115
117
119
93
99
108
120
131
135
130
118
110
112
125
138
141
132
121
118
120
121
119
118
119
117
111
112
114
117
116
112
111
112
113
115
120
127
126
117
105
104
114
122
125
118
117
126
133
128
124
120
119
119
108
107
107
111
126
140
138
125
112
113
122
129
132
132
134
133
124
115
109
115
120
119
119
121
126
122
112
104
107
117
122
120
119
123
125
120
114
113
118
119
115
111
117
129
133
127
115
107
108
114
124
122
115
116
123
130
125
117
107
101
99
104
117
131
136
135
126
119
118
121
122
124
126
127
125
122
118
121
124
126
120
111
111
116
125
127
126
124
124
121
116
109
110
120
131
130
120
111
111
120
112
111
116
119
117
116
120
128
123
105
93
99
119
132
133
127
128
133
132
124
117
114
113
112
110
114
122
134
138
132
119
111
112
120
127
127
120
111
112
117
114
106
103
112
129
139
130
115
115
123
104
103
110
113
109
107
116
128
128
120
110
113
123
128
123
117
120
123
122
118
115
111
111
112
116
118
115
118
124
130
129
122
120
121
124
120
110
106
104
109
110
108
110
115
121
120
115
114
119
130
114
114
114
114
111
106
105
108
114
122
128
124
113
106
105
113
116
112
106
108
115
119
122
129
129
121
103
95
107
121
128
123
118
118
119
115
113
118
122
122
120
121
124
122
116
109
111
116
120
124
119
126
123
118
116
119
124
122
116
117
121
122
116
113
118
129
134
127
115
114
118
122
119
115
109
104
103
107
116
117
115
110
112
118
122
120
121
125
130
127
122
120
119
122
125
127
125
120
110
109
103
90
93
109
123
131
133
136
134
128
123
125
137
143
134
119
108
105
108
111
113
114
112
107
105
111
122
127
127
117
112
113
120
133
144
145
137
124
115
117
129
129
122
118
124
134
132
116
104
101
105
111
125
132
131
131
130
126
120
124
137
148
150
144
134
128
124
118
112
109
115
125
126
120
113
114
123
129
129
121
114
111
110
115
120
127
124
116
114
120
130
130
117
113
120
131
138
133
127
127
115
117
129
136
137
135
133
128
120
120
129
140
146
142
132
128
124
119
118
126
136
140
134
123
115
115
119
125
130
135
133
127
117
109
108
112
119
118
120
121
127
132
130
123
118
116
127
134
141
144
117
115
119
125
128
126
124
125
126
127
127
127
130
131
125
118
113
112
119
130
132
121
106
103
114
126
128
124
119
124
131
133
135
137
135
134
134
133
128
124
125
136
141
135
123
118
125
129
126
122
112
119
122
124
123
119
120
123
127
134
137
140
135
127
121
118
116
112
110
114
114
106
98
102
125
144
145
126
109
109
121
132
141
147
148
144
142
143
141
135
130
135
143
144
133
123
121
125
124
110
108
118
123
124
122
128
138
140
134
128
129
131
131
127
124
126
122
111
100
99
111
123
126
126
131
138
140
136
132
134
134
132
127
124
121
123
128
141
143
129
119
119
127
139
133
121
116
126
129
122
107
113
123
128
128
125
129
137
142
142
132
120
106
103
113
123
122
116
107
101
107
121
133
135
126
117
124
139
152
151
142
134
130
127
126
122
122
129
129
125
116
109
107
110
114
118
122
133
139
139
121
120
125
131
131
123
118
124
137
148
141
121
97
90
97
107
114
124
131
127
119
115
122
129
129
124
120
122
127
127
129
135
141
138
130
122
115
112
112
117
121
118
112
109
111
122
134
138
139
135
123
124
129
130
132
136
135
127
124
121
126
129
127
125
121
115
111
121
134
143
139
129
126
131
135
132
122
112
106
110
122
135
140
133
117
108
107
109
116
125
130
133
132
124
120
115
117
117
121
119
115
126
132
132
131
132
133
133
126
122
129
141
155
154
144
135
126
124
126
130
135
139
138
134
127
123
125
129
131
126
124
129
135
134
125
110
108
115
133
142
138
132
130
128
121
108
101
106
113
117
117
124
132
133
127
119
116
123
135
144
148
148
144
136
130
132
137
139
132
128
133
141
143
134
122
117
126
141
149
140
124
114
120
131
132
124
114
117
127
134
125
116
116
129
136
132
126
120
121
121
124
121
121
124
123
119
114
113
120
127
130
131
130
122
120
126
134
138
135
133
135
136
133
127
121
120
125
134
138
138
124
109
106
116
126
128
122
118
115
115
112
112
120
132
141
138
129
121
119
119
134
134
130
122
119
121
127
128
123
116
117
127
137
138
132
122
121
124
129
133
133
127
124
128
138
146
147
140
137
137
133
127
120
120
126
132
129
122
115
113
117
125
131
130
122
114
114
119
120
120
142
152
148
135
126
127
138
147
144
135
126
129
135
132
122
115
116
131
143
145
137
131
133
139
147
155
155
147
138
138
142
141
136
130
130
132
130
122
111
111
119
128
133
125
110
104
113
127
131
121
130
134
136
135
134
136
141
146
140
129
122
121
119
114
101
101
121
145
157
150
139
144
152
150
135
122
120
123
131
144
153
144
127
110
113
128
136
125
108
102
107
116
125
119
109
104
112
124
128
121
119
118
116
117
120
126
132
133
128
118
113
123
136
134
116
104
112
129
140
137
138
154
167
154
128
109
106
114
124
139
152
149
132
110
106
124
142
140
127
110
106
107
112
113
110
108
111
120
127
127
143
142
131
121
118
121
125
123
121
115
115
123
136
140
134
127
125
127
126
126
136
145
151
142
131
128
127
118
109
110
124
133
135
129
128
137
148
145
132
117
111
111
114
114
115
117
117
122
126
131
147
145
139
134
134
136
128
119
119
125
130
125
115
109
116
128
139
139
135
134
137
138
132
122
121
131
139
137
124
115
112
112
113
120
134
146
151
146
132
120
117
123
124
124
122
121
118
119
123
129
125
130
129
124
128
131
132
130
131
134
137
129
116
100
98
107
120
125
123
124
127
132
128
117
113
122
138
147
147
141
131
116
109
111
125
140
146
140
130
123
124
125
124
125
121
119
117
119
126
130
133
140
133
124
115
119
131
143
143
132
117
115
118
119
115
111
111
112
107
104
104
107
112
115
121
130
136
133
125
120
124
127
130
133
139
143
141
136
126
123
127
136
135
127
120
118
120
127
129
129
134
127
125
126
128
124
122
128
134
130
115
103
106
121
131
132
129
126
122
116
104
96
95
106
123
133
135
124
112
105
113
129
145
152
154
153
148
137
129
128
137
149
145
130
119
117
123
126
120
115
123
112
115
131
142
136
119
111
119
131
129
113
103
106
117
125
128
131
134
128
114
102
103
117
129
137
135
128
123
120
125
134
146
147
137
129
131
132
129
125
128
136
136
131
121
119
124
122
116
112
131
134
131
129
131
134
129
123
125
130
133
129
121
114
110
111
116
123
124
115
106
104
113
123
131
135
138
138
131
123
126
134
143
137
122
114
121
128
127
117
112
116
120
122
120
118
116
114
115
120
131
136
128
116
115
126
136
137
131
128
134
142
146
136
121
119
126
132
127
114
106
108
116
119
121
131
141
141
129
116
114
124
139
142
135
124
124
129
130
127
119
118
121
123
120
115
110
108
112
120
120
117
110
113
123
134
138
129
121
124
135
142
144
136
127
128
135
139
134
126
119
120
126
131
136
136
138
134
126
118
117
126
140
147
137
120
113
115
126
128
125
122
126
134
132
128
125
122
120
121
138
135
129
132
139
145
141
132
126
125
127
126
125
127
131
133
134
138
140
133
118
110
113
125
133
128
118
118
124
127
128
130
129
124
119
115
112
110
108
107
111
120
127
128
125
124
127
133
133
126
146
143
138
135
137
137
141
143
141
132
121
115
119
128
133
131
128
135
146
148
135
117
107
109
113
114
114
122
131
132
127
121
111
101
103
116
126
123
107
97
108
124
131
119
106
103
110
119
123
123
124
119
124
133
138
136
133
136
138
135
129
126
127
129
127
123
125
135
150
154
143
129
121
120
118
116
119
130
139
135
126
118
113
111
115
121
125
121
108
102
118
135
139
124
108
106
113
120
120
112
126
118
126
137
142
138
132
125
122
122
129
139
142
134
126
124
127
128
123
120
119
125
131
137
136
133
131
134
140
138
129
119
117
127
133
128
117
104
97
103
121
133
138
124
117
124
136
140
125
107
141
132
123
117
117
124
130
127
117
113
124
140
144
134
127
126
125
114
101
97
112
132
138
137
133
133
136
138
139
137
130
121
116
116
124
128
120
106
98
106
121
128
120
107
109
121
140
141
125
112
121
134
149
149
136
123
120
122
123
125
125
126
121
119
119
125
131
129
121
114
114
123
128
126
118
115
115
115
111
109
114
120
119
112
108
113
120
116
111
113
118
121
111
99
104
119
129
128
119
113
103
139
195
233
224
177
132
113
116
118
117
126
143
159
154
135
120
124
133
127
108
98
105
119
130
123
114
105
101
95
101
116
123
123
112
105
106
113
117
119
117
115
112
111
113
119
124
124
121
118
108
131
196
257
267
220
159
117
98
94
112
163
225
254
221
152
101
93
111
122
113
101
103
117
131
130
123
119
117
118
113
113
121
127
128
116
106
109
120
127
122
114
115
119
120
120
118
120
120
120
106
114
158
202
209
181
147
133
127
125
138
179
231
251
216
153
108
97
109
126
127
117
109
108
113
113
113
111
119
127
130
127
125
129
133
127
120
119
123
127
124
118
119
121
120
116
113
112
113
115
117
116
127
136
129
115
119
154
191
198
170
141
133
140
139
126
111
109
118
128
121
107
99
101
111
114
114
109
109
114
122
128
128
128
128
129
126
124
122
125
127
132
130
124
120
116
113
113
114
117
125
115
109
103
102
104
114
141
169
174
147
110
92
102
121
126
112
99
101
111
111
103
96
98
112
129
136
133
123
114
112
117
125
124
128
127
122
119
118
123
130
131
128
125
123
121
119
116
118
120
123
117
112
110
112
114
114
109
104
102
104
108
113
124
137
139
124
105
100
108
115
111
98
94
102
118
128
132
129
125
122
123
124
126
127
123
119
115
114
116
117
116
116
122
126
128
123
122
124
122
124
130
134
130
124
122
121
121
114
108
106
103
99
99
113
126
132
129
125
120
115
105
100
107
118
118
110
104
108
115
123
123
123
122
121
122
119
114
111
110
108
111
114
117
119
119
118
120
123
121
115
125
132
132
131
136
146
150
142
132
122
111
98
91
99
113
125
131
128
118
104
97
104
121
133
131
119
106
100
100
104
107
110
111
115
118
119
114
109
107
115
123
124
118
114
113
114
116
118
117
119
128
133
134
134
137
137
133
124
119
123
130
128
119
109
105
108
115
117
112
104
103
106
108
112
115
118
122
118
111
110
115
117
114
112
114
118
116
112
111
118
126
128
123
122
124
124
124
120
119
131
130
132
132
132
127
123
120
118
121
124
129
128
122
109
102
100
105
110
110
112
118
117
109
100
100
113
124
128
124
122
125
124
119
113
111
114
118
119
118
119
121
124
127
131
131
127
123
118
114
126
113
111
125
139
141
130
121
122
126
127
120
108
105
105
111
114
111
108
110
123
133
137
128
118
116
124
135
134
127
118
117
119
119
115
107
108
115
123
127
124
117
116
115
115
110
109
111
118
119
116
107
106
118
136
141
129
110
99
107
124
128
119
108
105
111
118
119
119
122
128
131
125
120
121
127
130
132
125
115
108
110
119
124
121
111
104
111
123
134
129
119
108
102
102
104
107
113
122
130
119
116
105
97
104
114
119
111
103
110
129
143
139
124
109
101
104
112
123
132
131
116
103
105
119
126
120
109
105
109
109
113
121
127
127
115
104
108
122
131
128
117
110
108
115
116
117
118
119
116
126
123
109
99
101
111
114
115
118
124
130
132
129
126
123
115
108
110
118
129
127
114
107
115
128
129
120
113
118
128
130
123
118
118
118
116
115
121
123
122
116
113
117
122
118
116
114
111
108
108
123
121
121
123
124
120
111
106
109
116
119
119
122
128
133
131
124
118
119
118
116
113
115
122
126
123
120
122
131
133
129
120
114
112
113
116
122
124
124
119
117
119
122
123
118
113
110
109
110
113
115
117
122
126
122
118
118
114
108
101
102
114
125
129
126
123
122
121
122
119
117
116
114
110
110
109
111
117
120
117
111
109
113
115
122
127
128
126
122
120
120
120
118
115
117
117
115
113
115
120
118
116
121
119
117
119
127
127
115
99
97
112
126
129
122
113
109
109
113
119
125
127
124
119
114
111
109
114
121
124
121
119
116
119
124
128
129
125
121
115
109
106
105
109
113
118
119
119
122
128
125
125
129
131
126
118
112
107
107
109
116
125
129
126
120
112
104
99
100
106
115
122
128
131
128
114
106
114
131
142
136
122
113
115
121
118
113
112
114
111
109
106
107
111
112
114
115
119
121
124
125
127
129
127
123
117
109
104
107
119
132
136
129
123
116
115
115
113
113
112
114
114
115
116
112
107
106
117
135
139
124
104
95
108
124
124
116
108
103
107
113
119
121
122
121
117
112
108
106
110
120
114
121
128
118
105
103
117
133
141
137
130
125
122
121
128
134
135
126
116
112
115
115
111
108
113
124
130
127
114
107
109
115
120
123
119
117
113
114
115
119
118
115
115
123
134
136
131
122
112
124
131
130
118
108
111
117
116
105
104
115
129
138
134
130
133
138
137
129
117
114
117
121
122
124
127
127
122
116
108
107
106
104
109
119
128
134
129
117
107
105
105
110
116
124
133
138
135
128
125
112
121
117
109
115
129
136
126
101
92
105
129
139
141
137
134
136
137
133
137
140
140
134
128
126
124
119
112
113
122
133
130
115
107
109
125
135
135
128
123
121
121
124
127
127
128
131
136
138
137
100
110
118
121
126
129
129
127
125
125
127
129
125
121
118
124
133
136
133
127
125
125
121
118
115
113
111
108
112
125
136
137
131
123
120
118
120
122
125
129
132
137
139
135
130
129
132
134
129
123
101
112
122
125
124
120
120
124
132
138
139
131
116
101
100
115
133
134
116
98
91
98
109
117
123
125
124
120
116
119
123
125
130
133
129
121
116
115
119
123
126
131
134
128
120
118
124
131
128
112
101
113
121
126
124
127
131
129
123
120
125
129
122
109
103
111
123
124
115
109
112
118
119
120
124
126
122
118
115
120
125
124
123
123
120
116
118
121
125
125
120
118
120
117
109
103
111
127
131
120
105
116
130
138
132
123
120
121
124
130
139
140
132
122
112
107
106
108
119
137
148
145
133
118
113
114
116
115
113
114
118
123
126
124
123
121
120
125
129
128
128
128
126
125
119
116
116
123
132
135
124
126
131
135
130
119
110
114
126
140
141
134
125
123
119
113
100
99
111
135
149
146
135
126
124
130
133
131
123
117
117
120
125
126
128
130
132
128
123
123
130
136
138
135
128
122
123
125
127
128
119
111
109
117
127
132
128
121
116
112
110
109
114
123
125
117
104
100
109
123
133
136
137
137
139
139
136
129
122
123
130
131
125
113
111
124
134
132
125
121
126
131
132
120
109
111
121
135
134
118
102
101
107
117
123
124
117
113
110
109
109
114
123
126
122
120
120
123
125
125
127
128
133
136
135
129
122
115
117
124
132
134
125
109
99
103
117
128
129
125
121
117
115
112
111
113
124
130
128
117
113
113
117
120
113
98
92
105
124
138
137
131
130
130
128
132
134
138
137
135
128
122
120
121
127
131
135
136
135
128
124
123
127
125
119
112
110
117
124
123
118
112
115
129
144
136
123
105
100
111
129
117
115
117
119
118
117
123
132
136
136
135
143
148
143
135
124
121
128
135
133
123
113
116
125
133
138
139
138
132
126
128
133
137
135
128
123
123
125
120
117
116
121
133
140
132
117
102
103
116
141
129
118
118
127
141
144
137
123
115
118
131
145
151
143
128
117
119
132
143
144
139
136
139
143
141
131
122
124
131
135
137
136
134
130
129
128
135
132
123
119
122
128
128
116
109
113
125
132
130
145
146
133
119
113
119
126
130
126
122
123
130
131
128
121
116
121
130
140
144
140
140
144
146
144
139
133
130
130
133
129
124
121
120
124
131
136
136
129
121
120
125
131
125
107
96
108
125
135
127
127
130
124
113
103
107
119
134
138
136
132
130
129
123
110
109
119
128
126
118
115
119
123
118
117
128
147
154
147
140
127
115
109
111
119
135
142
137
127
121
123
130
134
129
115
104
109
120
125
120
115
116
120
115
115
119
126
134
134
125
120
129
139
135
121
113
119
123
114
102
104
118
127
124
124
139
158
158
143
131
130
129
123
113
119
130
141
139
131
130
134
134
135
133
134
132
131
129
126
121
124
122
120
123
128
135
136
130
120
112
114
127
132
127
118
117
123
126
121
115
123
137
145
143
138
140
141
129
115
112
120
128
124
114
114
126
138
140
132
126
126
131
134
134
135
136
131
124
121
120
123
114
107
112
130
147
146
129
120
123
131
128
117
103
108
120
132
131
125
128
137
141
138
126
124
129
132
128
120
117
118
118
114
113
118
126
135
133
121
111
108
112
117
117
117
118
115
114
118
122
109
107
100
104
126
149
153
139
126
128
139
140
127
111
112
127
138
137
128
126
130
125
115
107
112
128
142
145
139
134
129
125
124
124
124
121
116
113
115
115
112
108
105
104
107
109
113
116
121
128
123
125
121
116
123
134
141
136
125
121
128
140
143
133
121
126
138
146
137
125
118
115
111
108
116
129
140
136
124
115
116
123
132
137
131
118
108
106
113
122
128
125
120
115
110
110
114
118
123
126
138
131
125
124
120
116
116
119
125
128
130
133
133
131
129
130
136
136
128
122
119
121
122
120
120
126
132
122
104
87
93
118
137
144
139
130
125
121
124
126
133
135
130
118
109
110
119
127
128
121
136
122
117
122
125
118
109
110
125
140
140
130
118
116
123
128
128
126
127
126
127
126
127
126
127
134
134
122
100
84
93
121
147
148
137
127
127
129
127
122
126
128
125
114
107
112
126
137
132
125
124
117
113
119
131
136
126
115
115
125
134
137
133
125
118
115
119
127
137
140
138
138
134
131
127
128
130
125
113
104
112
131
145
142
128
121
123
123
120
116
117
123
118
110
107
113
119
123
126
131
114
108
104
114
130
141
138
124
108
103
113
132
143
139
124
117
121
131
137
135
136
141
146
139
125
118
122
126
121
117
115
124
128
127
122
122
125
126
121
114
118
121
123
121
114
114
115
112
113
122
123
114
108
115
128
135
136
127
115
106
104
110
123
128
130
130
134
135
129
118
115
124
137
143
137
130
128
127
124
118
116
121
125
121
118
121
135
145
143
130
116
113
119
122
119
122
122
122
117
109
137
136
133
132
129
131
132
134
136
132
124
116
118
124
130
134
137
139
138
128
118
114
120
131
135
133
127
126
126
123
120
124
123
116
110
115
130
144
147
135
117
107
103
107
113
119
124
122
122
122
140
145
142
134
130
128
127
130
137
146
147
144
139
135
132
131
128
134
144
147
138
127
121
125
123
113
103
106
117
122
126
123
121
112
108
112
120
122
117
108
106
110
114
118
123
130
127
118
114
123
138
134
132
133
133
128
119
113
120
136
150
155
147
138
132
131
130
134
141
144
138
128
123
125
123
110
90
87
100
118
129
128
122
114
112
115
120
120
109
95
101
118
139
142
138
131
124
114
102
100
139
130
127
133
142
145
137
124
116
121
132
145
141
131
126
133
141
140
133
127
123
120
120
126
130
124
108
101
108
125
137
134
125
118
115
117
123
130
127
120
118
125
139
136
125
117
115
115
110
102
154
140
127
119
128
149
165
156
129
111
113
132
139
132
126
134
144
138
117
103
111
127
135
134
129
126
125
125
127
130
132
132
126
123
119
116
118
121
126
127
129
124
118
112
114
118
120
121
122
123
142
141
132
120
117
127
143
142
128
115
118
132
140
137
133
136
141
136
121
105
105
123
136
134
125
116
116
119
117
112
114
128
134
129
120
113
113
114
111
113
117
118
114
113
115
121
121
118
117
122
118
126
139
148
141
120
101
102
118
136
142
145
144
146
142
130
125
129
133
124
109
107
117
124
129
122
117
114
109
105
112
127
137
129
116
109
114
123
122
116
112
116
124
131
132
121
109
106
112
121
118
114
130
157
163
137
104
96
109
126
136
145
160
167
151
121
100
101
116
128
122
107
103
112
122
127
120
116
117
121
125
125
123
115
109
105
109
123
134
131
121
115
121
131
133
121
112
109
117
122
121
108
112
130
139
134
120
118
115
109
109
128
158
172
150
112
84
83
101
122
126
111
103
107
118
121
114
109
115
124
124
115
108
112
116
114
107
113
120
126
122
115
114
117
120
120
118
117
115
119
115
110
108
110
113
112
117
133
141
133
115
111
125
135
125
97
80
92
125
151
144
115
102
105
121
122
115
111
116
116
109
103
107
120
133
133
125
116
112
110
111
114
115
115
117
120
121
117
113
114
113
116
115
115
115
117
122
130
136
132
125
124
135
142
133
111
98
120
163
190
173
133
105
99
103
106
113
123
132
129
116
107
110
120
127
129
125
120
114
112
114
117
118
119
119
120
119
118
115
114
124
127
126
123
120
126
130
125
111
105
123
155
182
180
154
125
113
130
161
179
169
140
115
101
100
104
112
123
133
133
130
124
121
115
114
116
122
125
128
127
122
119
117
117
116
117
119
121
123
122
124
130
127
119
113
115
121
119
111
112
135
160
167
151
127
114
115
120
125
126
124
118
117
120
124
126
122
121
122
126
129
127
125
122
119
119
124
130
132
128
122
122
123
123
121
119
119
120
121
121
111
111
110
111
117
123
123
118
115
126
140
140
123
104
99
107
118
118
109
100
100
107
118
127
130
127
125
126
127
126
124
123
124
127
130
133
129
121
113
111
119
126
129
125
125
126
124
121
119
121
110
111
116
124
132
135
130
122
117
121
128
131
128
115
103
96
103
114
118
116
113
117
118
117
113
115
123
134
133
125
119
117
120
125
133
137
134
121
109
109
120
127
123
113
113
123
129
130
126
123
127
124
124
124
122
121
119
120
124
124
123
128
134
127
108
93
92
110
126
125
118
115
116
115
113
112
119
128
130
123
117
113
114
116
125
133
133
124
120
122
128
129
123
110
108
118
127
128
121
113
133
126
120
119
121
118
114
115
122
126
125
117
108
107
107
111
116
119
117
109
103
104
113
119
122
118
118
121
127
128
127
119
113
111
113
115
119
126
130
131
128
122
113
105
104
112
120
120
119
116
134
135
130
126
126
125
119
111
106
107
110
106
97
94
104
119
127
123
116
110
108
104
102
107
118
125
123
123
123
124
123
121
121
123
120
116
116
124
131
131
121
106
96
92
101
109
114
114
120
128
140
142
131
111
98
100
107
111
107
102
103
104
103
100
98
102
107
113
122
131
127
111
97
100
114
125
123
117
114
111
108
110
119
128
131
126
118
123
127
124
113
100
96
98
105
112
115
111
109
111
125
119
108
96
94
97
104
111
113
111
106
104
105
111
112
110
106
111
121
129
125
111
101
104
113
114
111
112
118
120
114
109
110
112
111
109
112
120
122
115
110
109
114
112
109
114
117
117
107
95
109
104
103
110
121
127
122
115
114
117
120
119
115
119
127
129
121
111
110
109
110
109
110
115
115
112
109
111
117
120
118
117
118
113
109
105
111
115
117
113
114
120
122
114
106
106
114
117
111
97
116
117
118
116
121
125
125
118
112
116
127
135
126
117
118
121
119
110
107
108
114
116
117
116
114
112
110
113
114
109
108
112
118
123
123
126
129
126
119
117
116
120
117
111
108
107
113
116
114
108
117
121
122
115
106
107
111
114
112
111
117
124
123
116
108
108
107
108
110
116
124
127
124
116
110
108
111
120
122
119
109
108
110
115
119
125
132
135
131
120
113
106
105
108
113
121
125
125
124
122
121
122
125
125
117
111
108
112
118
120
117
114
116
115
115
111
109
111
112
113
115
119
122
120
115
108
114
124
133
130
117
108
106
111
114
113
112
114
119
118
112
106
106
108
113
119
123
123
121
122
124
121
122
125
124
117
112
115
123
133
134
127
119
115
116
114
114
116
117
114
108
105
111
119
128
127
120
121
125
127
117
107
102
105
114
115
111
102
97
103
113
120
120
117
115
113
108
106
108
114
134
138
142
137
117
104
102
118
134
138
127
114
106
101
102
113
125
136
136
130
123
120
119
120
124
129
134
131
126
126
131
139
139
132
121
115
117
122
119
115
106
106
108
112
114
122
130
131
123
115
115
118
114
104
96
99
111
118
118
112
108
108
108
105
107
115
128
136
138
130
122
116
116
122
130
138
133
117
108
107
114
119
116
111
107
112
128
137
140
129
114
107
110
115
119
122
128
131
125
121
76
95
102
98
104
116
126
129
124
119
121
122
121
114
116
124
132
136
133
126
123
120
118
118
124
129
125
112
99
97
100
95
90
91
104
120
131
136
135
132
126
118
116
121
125
129
133
134
130
126
81
105
118
120
119
122
122
127
133
136
131
121
111
107
114
131
143
146
135
123
121
129
136
131
117
110
110
114
115
115
111
104
101
106
117
130
130
122
115
119
125
125
121
118
122
126
130
128
125
125
107
113
121
124
123
120
120
123
128
129
122
111
102
101
113
134
151
149
133
115
114
128
139
133
116
107
112
125
132
126
115
109
115
124
134
135
127
119
116
118
120
126
128
127
122
115
112
114
120
122
112
112
118
125
125
127
129
128
127
131
138
136
125
113
113
128
142
143
133
125
119
114
107
105
114
123
126
124
118
117
120
122
126
129
128
123
122
122
122
119
121
128
139
145
133
116
109
110
118
120
105
116
128
134
129
123
119
121
127
137
152
154
143
124
112
112
119
126
133
137
132
115
97
94
113
127
129
115
108
117
135
144
139
127
117
112
114
117
120
119
123
128
137
142
141
132
122
121
121
120
107
115
125
128
122
113
108
109
112
119
125
128
130
128
123
117
109
103
106
116
122
119
115
110
116
128
133
134
132
134
135
134
128
124
121
126
130
129
127
127
129
130
130
131
124
122
122
122
121
122
110
111
113
121
124
123
118
112
107
99
95
100
112
123
125
120
111
102
95
96
104
117
126
129
129
132
137
142
143
138
132
119
108
105
120
138
148
148
140
134
130
128
123
111
105
107
118
130
130
121
107
107
114
124
129
127
120
113
108
103
100
101
106
109
105
109
115
121
121
116
112
117
129
140
145
141
131
119
118
126
131
128
112
100
104
124
140
145
139
128
124
116
110
104
108
115
126
131
128
120
107
103
107
111
110
106
107
114
119
121
118
115
118
121
120
117
118
125
134
140
134
125
123
134
142
145
133
118
112
117
127
134
131
121
117
118
122
123
124
122
121
117
112
116
127
131
121
107
101
106
124
108
100
107
115
121
128
131
132
128
124
124
131
140
141
131
118
117
129
147
147
134
124
122
127
130
131
127
124
122
126
137
139
133
122
114
115
120
122
121
120
124
128
129
129
124
115
106
104
112
139
123
116
123
137
145
143
134
123
118
119
122
129
136
138
132
122
122
132
140
142
137
137
136
129
118
114
120
131
136
137
135
129
120
110
111
121
136
135
124
116
120
128
129
123
122
131
141
137
129
127
125
121
122
126
128
128
126
122
118
117
121
126
132
134
132
129
125
124
126
130
138
143
141
131
117
111
119
135
139
134
123
118
114
111
113
126
140
142
128
118
118
127
127
122
121
130
141
138
126
111
114
114
109
109
110
119
130
134
130
125
123
126
134
140
136
125
112
105
112
130
140
134
119
116
128
144
147
138
124
115
117
122
125
123
118
119
123
127
129
127
127
126
125
121
116
117
120
122
117
121
124
125
120
111
106
113
123
130
127
123
124
127
131
131
129
121
111
103
112
129
140
131
113
120
149
175
171
142
114
109
118
124
126
121
121
120
120
122
129
131
129
123
120
122
127
130
127
122
121
126
125
124
122
120
115
116
120
121
121
122
125
123
117
113
116
123
122
118
115
122
128
129
124
126
137
150
151
142
133
127
122
116
114
117
128
138
140
136
130
130
131
127
124
125
129
126
122
119
122
123
111
105
110
124
136
140
133
127
126
129
130
130
127
131
135
133
123
110
109
119
127
131
129
126
123
120
125
135
144
144
136
128
126
129
133
137
140
135
128
125
128
131
130
128
122
118
118
121
128
121
110
101
106
124
144
146
131
119
122
137
148
144
138
141
145
140
124
110
110
123
130
129
129
132
137
138
136
136
139
143
147
149
147
138
123
119
119
121
118
115
115
119
122
123
119
115
116
121
127
117
111
110
116
127
135
127
111
101
110
135
150
145
128
112
114
125
133
131
128
127
127
127
126
132
144
152
149
137
129
128
131
136
135
127
121
120
119
122
123
118
111
108
110
109
107
106
107
115
120
120
121
129
137
139
132
122
113
112
119
135
148
142
129
114
110
116
122
122
122
126
129
127
124
127
137
147
140
124
109
107
114
119
118
120
125
128
132
130
128
126
117
111
109
107
106
112
120
126
123
134
131
132
139
139
132
126
125
129
136
137
135
131
132
135
134
126
116
112
116
127
130
125
117
116
130
142
136
118
97
96
111
122
125
126
126
127
131
129
129
130
128
121
115
114
117
120
125
129
126
124
119
119
126
133
130
118
113
119
131
137
132
122
119
123
128
129
127
134
141
145
140
125
112
108
115
127
131
119
108
101
110
121
128
134
130
126
121
120
126
133
132
125
120
120
122
120
116
116
125
112
111
116
129
134
130
120
108
111
118
124
123
119
115
115
116
121
130
140
145
144
141
134
126
110
100
101
110
120
123
118
113
109
111
119
127
128
121
113
114
120
126
126
120
118
118
119
116
113
110
128
126
127
129
132
129
124
126
124
117
111
112
117
123
128
129
129
129
123
119
117
124
131
129
117
108
107
114
122
128
128
123
113
99
100
115
130
137
127
115
114
117
120
117
112
113
117
119
114
106
122
122
120
115
114
120
125
128
128
124
122
124
129
129
129
128
128
129
125
123
120
126
129
127
121
123
128
139
137
128
123
124
127
123
119
119
130
138
139
130
120
116
117
117
115
116
113
111
113
118
118
121
113
108
110
121
125
122
118
124
136
142
139
128
122
122
125
131
137
141
139
138
137
140
136
130
125
128
124
116
111
121
141
152
147
127
118
118
121
120
116
113
116
123
130
133
125
118
113
119
145
140
126
113
118
125
125
118
113
121
134
142
138
129
131
134
135
134
136
139
135
128
127
138
144
134
112
96
94
104
118
134
145
147
131
112
107
113
116
109
106
111
117
123
123
119
121
118
115
116
147
141
131
126
128
134
130
122
114
120
129
135
131
124
126
135
139
135
130
129
131
121
108
109
118
121
111
92
88
110
136
150
141
121
100
98
114
131
136
126
114
113
116
114
102
92
94
107
118
126
134
134
133
133
140
154
160
150
130
122
125
135
131
115
111
123
136
133
119
115
122
125
113
102
102
112
114
108
105
113
132
139
134
119
106
106
118
133
141
137
126
116
113
112
108
105
104
111
125
133
131
129
126
124
131
145
156
151
138
132
138
146
142
129
123
128
134
130
120
115
120
128
131
124
120
124
128
127
120
113
115
124
130
129
122
121
120
122
121
120
121
118
117
117
121
121
123
127
129
129
130
125
116
113
114
116
116
119
127
137
139
132
122
122
127
129
126
124
132
140
143
140
135
131
129
129
132
132
126
118
117
124
129
128
123
121
124
123
116
109
108
117
126
130
126
122
120
122
126
126
129
121
106
104
112
114
114
117
121
122
114
100
93
100
109
115
115
116
126
140
143
135
122
116
119
120
117
114
112
115
119
120
122
118
116
112
112
117
115
111
111
116
124
128
125
117
106
105
115
125
127
111
97
98
108
126
136
134
123
106
100
101
110
117
118
118
114
112
114
116
115
108
108
114
124
120
107
99
101
107
106
103
109
120
129
121
108
106
113
120
123
123
120
118
121
119
113
108
112
121
124
117
116
117
117
118
119
118
114
110
108
110
120
128
127
115
113
129
157
173
163
132
117
117
125
121
110
110
114
112
103
97
106
123
140
137
124
118
114
115
116
117
116
118
124
132
129
120
113
109
126
137
149
150
136
120
108
107
113
119
122
128
134
133
117
100
108
163
240
283
262
198
141
111
105
102
104
113
120
120
112
106
107
114
119
123
126
123
116
108
101
105
109
115
118
122
124
119
110
97
128
141
150
148
137
132
131
129
125
133
167
209
226
199
136
88
94
157
238
279
259
199
142
112
104
109
115
119
120
117
115
116
113
110
104
106
117
123
120
112
109
115
119
116
111
107
110
112
111
105
123
128
128
124
120
122
122
115
111
134
194
257
278
237
163
109
101
127
152
162
153
136
122
117
118
124
132
135
134
126
119
118
124
128
126
124
123
125
126
124
126
132
135
130
124
121
122
123
123
124
116
120
123
124
119
111
99
91
95
120
154
179
181
165
145
136
132
121
107
94
96
107
113
115
112
114
124
134
137
130
120
117
124
135
143
140
131
126
124
127
129
130
128
128
130
131
128
125
124
127
108
110
120
126
127
124
123
130
139
138
125
112
107
113
120
126
126
123
117
110
113
118
121
120
116
120
128
132
126
117
108
107
112
121
132
140
138
126
118
119
126
126
116
111
112
119
120
114
110
110
110
112
114
116
117
123
135
152
161
152
130
120
122
129
125
115
110
114
117
113
106
108
119
128
133
133
130
128
123
119
113
110
110
115
126
139
139
124
112
111
123
131
126
115
111
118
122
115
107
106
125
128
122
114
104
101
103
110
118
123
122
123
124
129
126
124
116
108
99
91
87
94
107
122
128
124
119
118
122
128
129
121
112
113
122
128
125
116
110
111
121
130
124
119
121
128
129
123
110
111
131
141
142
127
109
96
95
98
102
105
105
104
105
109
117
123
119
108
98
96
99
101
104
110
117
118
113
109
113
119
122
119
113
115
117
116
114
112
111
111
111
108
105
110
121
129
126
114
108
114
127
134
136
128
111
101
106
116
119
108
93
89
98
108
113
112
112
112
119
120
115
108
103
105
112
113
112
111
113
113
109
107
110
114
119
117
120
118
115
107
97
97
103
114
126
133
127
113
106
110
107
102
99
101
101
104
108
112
107
94
83
88
103
115
115
108
105
111
120
120
114
107
104
111
113
111
108
111
116
116
110
107
106
109
109
115
123
129
123
112
104
109
120
124
129
135
139
132
121
111
105
96
89
88
99
113
117
109
95
88
93
102
108
110
114
116
113
112
113
116
115
108
104
108
114
112
110
110
114
111
109
112
115
112
110
109
116
123
122
118
118
121
120
114
113
123
137
141
129
113
118
119
111
104
107
116
121
116
108
110
123
126
117
108
112
119
121
114
113
114
115
112
106
106
106
110
114
119
119
114
111
114
120
124
121
114
110
109
114
117
120
121
116
112
112
122
130
130
123
113
105
110
111
107
104
105
106
108
114
122
128
124
114
106
107
112
115
114
113
113
114
116
115
109
103
104
114
124
131
125
114
113
118
118
113
109
108
111
117
121
121
119
116
115
120
123
127
123
117
112
97
96
98
100
100
103
106
115
125
125
113
100
97
99
104
108
113
120
123
123
120
120
121
116
112
111
119
123
122
116
111
113
115
112
107
104
106
116
126
133
133
123
112
108
111
120
124
122
117
113
111
105
100
104
111
119
126
134
139
134
121
108
103
110
115
119
122
124
127
126
122
117
114
118
125
127
126
120
111
109
113
119
114
106
101
104
110
112
115
122
131
128
118
111
109
117
125
125
121
116
112
122
129
128
124
127
128
131
126
113
101
102
108
111
108
108
114
129
142
145
141
133
129
128
126
122
116
117
123
136
143
144
137
129
121
126
134
138
132
120
109
108
111
112
112
117
126
127
117
108
78
83
92
98
107
116
125
131
130
125
117
116
117
113
108
103
107
119
133
140
139
135
131
130
131
129
124
116
116
123
130
133
134
128
121
114
112
119
127
126
123
126
133
137
133
127
128
128
124
117
46
63
80
89
95
98
104
116
128
134
135
134
132
123
116
113
115
118
115
109
107
111
113
115
122
130
130
121
107
106
110
114
116
113
110
107
103
102
108
120
130
138
139
138
136
133
133
130
124
120
70
83
96
102
111
107
107
111
120
129
128
124
121
117
119
125
131
131
126
117
114
121
128
127
119
116
119
117
114
113
113
113
105
98
99
110
117
113
109
116
122
123
118
112
118
126
130
126
119
124
111
101
98
110
130
135
131
122
119
123
123
120
116
118
127
135
135
132
129
131
139
146
144
130
113
101
105
114
120
117
111
104
102
104
110
122
129
129
122
117
116
116
119
121
125
122
116
112
118
131
128
111
102
107
121
130
131
129
129
137
140
136
127
123
127
133
134
126
118
115
116
114
108
108
112
120
124
120
115
111
112
113
116
121
122
126
128
130
124
116
112
119
132
145
142
128
115
111
116
120
110
115
117
113
109
112
118
122
123
124
128
128
121
112
109
118
129
133
130
121
107
93
88
102
127
143
137
119
108
115
132
142
135
125
115
117
127
130
125
113
104
104
112
120
126
129
128
122
118
114
96
111
120
118
111
111
115
115
106
98
98
105
113
113
109
116
134
148
149
137
119
109
108
117
128
132
125
116
111
120
136
144
140
131
124
124
128
132
136
129
119
105
100
106
116
126
128
126
120
122
113
116
120
122
121
122
122
117
106
97
100
115
128
130
125
130
142
148
138
119
107
110
119
124
125
125
125
125
123
123
123
124
126
135
142
143
134
132
137
138
134
123
115
117
122
122
118
114
116
122
114
119
126
131
132
136
135
125
112
107
113
128
139
135
126
124
126
125
111
98
96
109
125
134
139
140
139
130
126
126
126
125
123
129
139
147
142
129
125
126
128
122
110
102
105
111
116
113
113
113
101
108
116
121
127
132
131
123
110
105
113
126
134
128
117
111
107
104
102
106
115
128
139
148
149
143
130
116
113
118
128
135
135
132
132
136
130
121
116
119
126
122
107
91
92
106
121
128
126
115
112
110
113
113
112
110
111
111
108
109
112
114
111
112
113
115
115
117
124
129
134
139
143
145
137
126
117
114
111
111
121
134
141
134
125
114
114
116
120
122
128
130
123
116
108
117
126
137
135
128
124
119
120
123
120
113
109
113
122
126
121
114
109
113
122
128
128
131
132
129
125
124
131
136
130
122
122
128
131
125
121
122
124
119
111
107
116
131
133
125
117
118
123
126
125
126
134
142
138
134
106
110
121
134
142
138
132
133
139
140
132
123
118
126
135
135
128
121
118
122
123
126
131
138
138
130
125
128
134
136
130
124
122
117
111
105
115
130
137
127
115
112
115
124
124
125
130
129
125
122
101
111
124
135
144
143
132
127
129
129
126
121
119
125
135
136
125
109
108
126
148
154
145
134
129
129
127
120
112
113
125
138
144
137
117
98
95
109
123
126
119
114
116
120
122
121
116
113
109
111
125
128
132
135
128
116
106
103
110
120
126
124
122
124
132
134
124
111
108
125
147
152
136
114
110
119
131
127
113
105
112
129
141
135
118
109
112
119
122
114
106
100
99
103
109
114
115
112
114
123
124
126
130
127
114
102
99
108
119
127
128
127
124
123
122
123
124
120
117
115
114
114
110
106
106
115
128
140
143
139
128
120
119
124
132
143
149
149
139
124
110
103
101
103
108
109
108
109
117
133
120
124
129
128
119
111
113
122
126
124
119
119
125
132
135
131
123
114
108
106
108
106
111
121
125
121
119
124
139
148
144
133
130
136
142
145
146
148
144
134
125
123
124
127
125
117
111
112
121
132
134
142
140
129
118
112
111
110
112
115
118
121
127
139
148
142
123
104
99
107
120
125
126
132
137
134
120
112
113
124
133
141
140
138
126
120
126
134
135
124
118
122
130
132
130
125
122
123
126
128
130
134
132
126
119
114
111
108
107
113
120
123
121
118
117
115
116
114
115
118
120
122
124
129
134
135
132
125
122
123
129
130
122
114
110
120
131
136
132
124
119
119
122
127
127
124
119
117
116
113
111
116
126
135
140
139
132
124
113
109
116
121
112
102
96
102
115
122
124
120
120
119
119
124
131
134
133
128
130
136
137
128
109
98
106
122
136
137
132
129
124
118
116
121
125
122
114
110
111
105
120
120
130
140
144
141
135
125
118
116
115
112
106
108
117
128
131
124
118
118
119
118
113
112
120
131
133
127
128
135
138
131
114
105
111
123
125
124
124
125
120
113
110
120
129
127
115
108
111
117
129
131
132
131
126
118
113
114
125
136
134
120
106
112
128
141
139
127
121
121
118
110
104
104
111
117
122
124
126
128
124
117
114
119
130
130
123
116
117
122
120
113
111
121
131
130
116
108
113
122
123
127
131
131
125
116
112
118
133
146
145
132
118
116
126
131
132
130
130
126
117
111
111
116
113
110
108
114
125
131
126
117
114
119
131
131
124
115
116
122
127
125
122
123
126
122
116
109
112
112
126
122
123
126
127
126
126
128
132
133
133
132
130
130
129
126
123
123
122
122
118
119
117
116
113
110
110
120
129
141
145
141
132
123
121
122
121
113
107
107
114
121
125
125
124
119
116
114
114
111
126
115
107
107
115
123
123
116
115
120
129
137
135
127
118
114
117
119
121
119
122
123
119
113
106
109
119
130
131
129
130
137
148
149
145
134
126
117
108
103
107
117
127
129
128
121
119
120
122
121
121
114
105
104
111
124
124
117
114
121
133
136
125
108
101
106
117
129
134
133
130
126
123
124
124
125
129
135
131
114
102
111
140
161
158
134
119
120
126
125
119
118
123
125
122
119
122
129
134
126
133
130
117
105
109
123
135
134
127
126
130
134
126
117
117
119
120
127
134
141
141
130
124
133
142
146
144
139
126
115
107
117
137
143
129
109
105
116
129
131
124
117
112
107
103
107
122
137
139
131
133
135
122
109
108
113
116
115
112
118
127
132
135
133
129
122
113
109
118
136
145
132
110
102
114
135
143
134
116
115
131
144
144
129
110
106
114
127
127
120
115
115
112
106
103
108
118
129
135
135
113
120
124
128
126
119
114
103
99
107
120
132
129
121
116
116
116
112
117
127
140
129
100
81
91
118
127
117
104
113
131
144
138
123
119
124
131
128
121
117
116
116
114
114
114
112
113
113
116
123
113
115
120
126
127
127
127
122
120
123
133
134
129
121
123
128
132
124
121
130
136
129
112
104
110
121
123
114
110
114
122
126
119
118
122
129
124
117
111
115
122
121
114
107
109
114
118
119
112
106
129
125
117
110
112
120
124
126
124
127
130
124
121
125
139
144
132
118
116
130
144
147
135
131
128
126
121
119
122
118
116
113
112
114
117
120
115
108
106
114
125
128
117
104
107
119
134
137
125
105
126
126
117
109
111
119
123
119
110
105
105
106
105
113
125
134
129
116
111
118
130
138
138
136
131
123
117
117
114
108
104
106
113
119
124
121
118
111
108
113
124
131
128
118
115
122
128
127
124
122
112
119
116
111
113
125
133
127
114
107
111
118
119
117
121
129
134
129
118
109
108
111
121
125
128
122
114
111
111
107
104
107
118
132
140
135
124
115
112
113
119
125
125
121
122
121
115
110
115
125
118
124
127
126
120
120
120
124
126
129
131
129
126
127
132
134
132
134
143
150
149
133
124
117
117
113
111
113
116
118
117
120
130
135
135
127
120
116
115
114
112
111
113
119
126
131
126
119
114
116
133
138
145
147
136
123
114
116
123
129
127
119
114
115
115
111
114
142
190
229
228
187
141
112
107
112
117
115
113
108
111
117
122
116
107
101
105
111
113
109
107
109
116
122
127
131
129
122
115
110
127
130
135
139
135
130
124
117
113
120
142
166
173
151
109
79
85
131
193
231
222
176
128
106
106
117
126
117
104
93
93
102
110
111
106
102
103
106
104
104
116
128
135
130
124
121
121
120
116
112
115
118
125
129
129
125
120
108
102
120
166
218
237
202
138
92
85
110
139
151
146
128
112
106
106
110
113
111
106
99
95
101
114
131
136
127
113
108
109
121
132
141
139
129
123
120
121
124
126
125
118
128
141
146
135
121
110
109
114
124
140
158
167
161
146
134
127
122
116
111
113
114
113
108
105
101
103
105
107
105
102
106
121
135
141
131
117
113
122
132
134
128
122
125
126
127
122
122
126
127
117
121
133
135
126
121
130
149
159
145
116
94
94
112
134
147
146
139
127
119
116
117
114
109
110
115
119
115
109
108
107
110
115
119
122
124
123
120
119
120
114
111
115
126
135
135
125
117
118
124
108
106
107
115
129
149
164
171
163
143
120
107
109
120
131
136
132
125
115
106
104
111
118
124
122
123
121
120
118
121
124
124
120
118
122
127
127
120
113
108
111
120
124
128
134
135
131
127
125
131
110
110
110
118
143
167
166
143
119
112
121
134
137
135
129
125
112
100
90
91
102
121
136
141
133
123
117
111
118
125
129
125
121
120
126
126
123
117
112
118
129
134
130
125
121
123
126
125
125
129
118
121
121
123
128
136
136
124
111
107
112
122
130
132
125
115
104
98
99
108
119
131
133
133
128
123
115
108
109
115
120
119
115
115
117
121
117
114
117
126
133
132
126
121
120
121
116
111
106
109
109
107
115
124
119
112
117
129
136
124
103
97
112
126
122
111
106
114
121
123
119
114
112
114
115
114
112
112
114
120
124
122
118
116
119
123
125
124
118
116
119
125
126
124
122
122
122
115
108
108
97
97
106
114
111
109
113
126
130
117
102
101
113
123
117
106
105
116
127
123
108
100
102
116
124
121
118
117
124
128
126
122
117
113
118
128
135
130
119
108
113
121
125
121
116
120
124
128
126
124
113
120
117
105
92
94
104
108
104
101
109
118
118
109
103
104
112
121
127
124
115
105
104
117
131
131
123
118
115
113
109
108
110
109
111
114
119
122
119
115
118
119
116
110
111
120
126
128
125
124
127
131
124
110
99
99
105
105
103
106
118
124
117
109
109
116
124
124
122
118
113
107
106
115
121
122
121
120
118
115
114
115
120
117
111
104
103
108
116
124
126
121
116
114
118
122
124
121
118
119
114
109
108
112
122
126
123
118
116
117
115
115
115
119
122
120
117
113
111
110
106
108
112
115
114
118
120
123
130
133
135
134
130
119
110
103
101
105
114
123
128
124
122
121
121
121
120
117
116
118
108
102
96
99
112
125
125
121
116
109
104
103
108
112
110
104
101
107
116
123
123
124
126
123
118
121
123
122
117
116
124
129
122
111
104
104
109
112
115
124
127
123
113
106
109
120
124
122
118
118
119
118
107
99
105
118
127
124
117
108
106
109
112
113
112
110
111
115
122
127
131
133
129
124
124
125
127
122
110
102
107
115
118
110
107
110
117
121
123
127
133
126
110
96
104
123
142
140
129
118
67
76
82
88
99
118
130
135
126
115
106
105
114
119
123
131
138
142
141
134
131
131
137
139
129
115
104
109
121
134
135
126
117
109
113
120
124
122
116
115
122
131
131
121
115
116
126
135
128
117
36
43
57
75
91
104
114
123
123
115
113
120
133
129
118
109
114
123
130
133
134
142
150
149
135
124
120
122
132
139
137
127
124
128
137
131
118
104
103
114
126
137
138
132
119
111
112
123
125
128
29
40
60
78
86
92
100
112
113
109
108
118
134
130
116
106
113
125
128
120
115
120
130
134
133
132
133
127
121
124
136
148
152
145
132
116
106
97
102
116
128
137
134
124
116
111
112
111
116
117
57
61
70
86
106
118
120
118
116
120
124
121
122
117
114
115
120
128
130
125
117
113
114
118
124
129
125
113
104
109
133
148
140
113
95
95
103
110
113
118
125
125
116
108
115
127
130
123
114
111
106
88
79
97
130
150
143
125
121
136
145
138
124
115
115
116
115
118
128
140
142
136
122
115
116
115
113
113
111
113
116
117
104
87
82
91
104
111
116
119
120
116
110
110
125
137
135
124
115
119
129
109
89
94
112
129
129
121
121
127
129
122
116
115
122
127
123
118
118
123
128
130
124
119
119
122
127
128
125
118
112
108
105
103
104
107
112
115
117
122
121
120
118
118
119
124
121
115
113
118
115
117
110
103
104
109
116
118
113
104
100
103
110
117
124
131
136
136
130
122
117
117
121
124
128
128
124
118
111
111
121
124
125
119
119
127
139
143
136
126
120
121
123
120
114
112
117
119
114
107
108
118
121
118
114
119
129
131
123
113
110
119
125
121
116
122
139
153
153
141
129
122
122
125
126
120
112
101
99
111
122
131
131
129
132
136
142
146
143
132
122
121
125
132
135
136
134
130
120
117
120
122
120
116
113
122
132
133
130
124
128
135
136
125
117
123
140
149
142
131
120
114
109
108
115
124
126
119
112
113
119
129
140
151
155
144
128
124
126
133
132
126
129
143
153
153
140
127
118
116
119
123
118
115
117
128
134
129
116
108
115
131
138
132
127
129
132
124
111
103
106
110
110
111
121
138
148
139
126
117
121
128
140
152
156
148
130
117
115
122
130
127
125
122
123
127
126
123
116
112
106
113
120
122
126
132
134
124
108
100
112
128
136
130
122
119
118
112
102
99
108
125
141
148
150
148
141
130
126
123
127
132
136
135
133
131
121
114
114
122
129
127
113
100
97
106
118
134
135
127
109
117
121
119
107
102
103
109
110
110
112
113
111
109
107
111
114
118
116
111
112
126
144
155
152
139
128
126
124
123
127
132
137
136
129
116
110
113
125
136
138
130
118
111
111
115
122
131
135
133
112
116
121
114
101
92
95
112
127
129
119
107
105
112
118
123
123
126
125
123
116
116
124
130
127
122
120
124
125
121
120
125
136
138
130
116
110
114
122
127
122
116
115
118
123
122
118
119
129
140
109
110
114
125
133
132
127
129
137
143
139
127
121
124
127
124
122
119
119
122
125
124
124
128
129
126
119
113
115
117
121
128
136
142
135
124
114
116
120
117
112
107
103
108
116
117
113
112
122
136
125
123
128
139
148
142
126
115
117
129
135
128
118
116
118
123
119
112
110
117
128
129
130
134
140
137
123
110
104
111
129
145
152
147
135
122
118
124
124
121
119
121
124
123
123
123
117
114
112
115
131
137
143
143
138
126
111
102
100
105
107
108
113
120
131
133
126
117
112
116
121
121
117
116
117
118
117
114
113
118
129
146
151
137
119
112
119
126
124
115
113
122
134
140
138
129
122
116
114
118
111
125
136
137
125
118
117
122
122
116
111
114
121
131
133
133
130
130
131
128
120
112
110
110
111
109
112
115
124
129
131
134
138
137
130
125
123
124
124
116
108
106
113
123
128
128
122
118
118
130
110
126
139
139
123
112
115
126
134
132
126
119
121
123
120
116
118
126
136
139
130
114
107
118
127
127
115
107
109
117
123
130
136
140
140
134
131
132
131
124
115
107
103
102
108
114
118
116
118
119
133
152
156
141
121
107
106
114
124
125
116
108
112
123
129
124
115
113
124
136
132
116
105
110
124
126
111
97
94
103
121
130
132
128
120
116
124
130
131
123
120
120
116
109
108
116
122
125
122
116
131
143
138
123
112
114
123
132
130
120
109
107
114
129
140
139
129
121
122
123
120
116
113
117
119
111
100
99
111
121
125
127
118
109
106
108
115
123
126
124
124
124
126
127
130
133
133
134
132
125
110
115
113
110
111
116
131
136
128
118
115
120
119
121
121
126
130
130
129
125
120
120
127
133
130
115
99
97
114
133
137
124
110
101
112
123
127
125
129
134
132
126
125
133
139
137
125
117
119
120
118
120
122
121
115
114
117
119
122
122
129
126
118
112
113
120
127
130
132
132
129
122
123
129
135
131
109
96
106
130
140
132
113
104
111
121
122
121
122
125
120
112
111
121
133
131
117
110
114
117
138
138
131
125
115
111
114
118
125
131
135
129
118
117
125
133
132
128
125
122
118
113
114
121
131
129
120
112
116
129
139
133
124
120
121
120
118
112
115
117
115
108
105
111
120
120
111
107
115
126
130
126
119
111
112
122
130
131
127
127
129
131
131
130
134
135
131
129
124
117
108
109
115
123
130
127
124
124
129
129
125
120
121
124
131
129
120
115
118
124
121
111
108
117
123
118
106
102
113
129
125
111
104
110
123
136
139
130
121
119
128
136
141
139
135
128
123
123
125
125
121
119
117
123
127
123
119
119
122
126
126
123
120
121
124
124
120
117
118
120
117
112
112
121
131
126
112
104
111
122
137
115
109
123
138
137
124
113
119
132
143
142
135
128
126
123
120
120
121
123
123
119
116
117
118
115
112
115
116
121
128
133
132
127
122
119
120
120
119
116
113
114
116
121
124
123
118
118
118
114
130
121
126
136
142
134
118
111
116
130
138
133
119
105
106
112
118
122
120
119
115
114
116
123
123
118
115
121
127
125
119
120
128
131
124
112
112
123
133
130
125
123
123
120
111
111
115
122
122
115
119
125
129
128
127
128
125
122
118
119
125
126
120
112
108
109
112
117
121
125
120
116
119
125
129
126
123
127
130
125
118
117
126
131
122
111
114
125
134
133
126
123
123
120
115
115
121
125
122
115
119
121
119
113
109
107
111
114
117
121
125
128
132
131
125
115
109
111
123
133
132
122
112
112
121
132
137
130
123
118
126
137
138
135
126
126
131
128
121
115
118
125
125
124
126
133
136
132
124
118
114
113
116
117
112
101
92
89
95
102
112
122
126
130
126
120
116
116
123
133
133
125
112
105
115
133
139
128
114
113
126
136
135
127
128
136
137
123
108
110
121
131
135
128
124
123
122
119
116
121
113
111
115
117
114
111
109
103
99
100
106
112
118
123
128
132
127
118
118
124
129
124
113
109
117
122
120
112
108
112
119
120
118
122
130
136
126
107
97
110
124
130
119
110
107
112
114
109
106
107
128
122
114
112
111
114
121
122
115
116
122
125
124
127
135
141
131
116
105
108
117
124
122
124
122
115
105
106
113
118
119
117
118
122
127
125
113
103
104
119
130
132
116
101
105
119
131
127
112
99
126
130
128
119
113
108
110
109
108
118
134
142
135
126
123
127
128
123
116
114
117
124
128
135
130
122
116
121
127
122
117
113
116
117
119
125
132
131
124
120
127
136
132
122
121
129
134
129
121
116
115
131
136
128
119
119
116
112
110
118
131
138
134
118
106
107
119
131
134
128
121
119
124
131
131
126
125
126
128
123
119
117
115
112
115
131
145
146
126
110
107
116
127
128
127
126
118
112
117
126
116
122
123
123
125
131
133
128
123
121
121
123
123
123
123
122
117
115
118
120
121
122
122
121
118
116
115
116
118
124
133
138
134
122
108
110
120
124
120
112
105
107
111
119
124
123
118
116
119
126
119
112
113
122
133
141
137
128
116
107
102
105
115
134
147
143
122
102
100
113
127
131
124
117
117
121
121
117
111
111
121
131
130
120
103
96
98
106
114
118
123
123
124
124
124
122
120
121
130
137
118
110
112
123
132
135
132
118
103
95
98
111
125
133
129
117
102
92
97
111
121
119
114
114
120
128
128
116
104
97
98
104
111
112
110
108
107
108
114
122
131
135
134
126
123
120
118
118
124
134
117
113
116
125
129
127
124
123
116
112
118
131
136
123
102
85
83
89
99
107
113
111
110
114
122
124
114
101
97
98
102
107
113
120
120
112
105
110
121
132
135
127
119
110
111
116
117
115
117
122
117
119
129
134
129
120
123
132
134
128
120
118
117
114
110
110
113
116
119
125
131
127
120
119
120
119
112
101
101
111
121
125
127
128
119
105
98
109
123
136
133
119
112
113
118
121
119
117
125
130
126
125
127
121
106
99
108
124
131
127
118
112
111
116
126
137
145
143
140
136
135
127
118
113
114
114
112
113
116
124
133
132
127
120
115
111
109
112
118
112
107
105
113
126
136
129
121
118
126
136
126
119
111
112
124
140
147
137
121
116
122
129
124
116
118
128
136
134
128
120
118
122
123
121
112
104
104
113
121
133
137
131
123
116
114
114
117
117
114
108
105
105
113
121
125
122
117
115
124
132
113
108
105
123
170
211
209
165
119
105
122
139
140
126
117
116
116
114
112
112
119
130
136
130
118
111
108
110
115
125
130
126
120
116
115
115
119
121
127
129
126
120
116
115
112
109
108
113
123
129
113
107
107
129
166
192
186
153
118
102
105
122
135
134
123
112
108
115
123
126
127
128
127
128
130
132
128
115
109
115
126
126
121
116
120
126
128
126
130
133
132
128
121
115
111
109
110
115
121
121
114
108
116
129
133
130
124
126
128
115
96
92
109
126
122
110
107
119
132
134
123
115
117
125
128
128
125
115
113
118
126
127
125
126
131
134
131
124
118
120
128
130
123
110
101
101
113
126
124
112
114
120
129
132
121
109
112
127
140
135
116
104
108
117
118
114
114
121
130
127
119
115
119
126
128
120
115
114
117
120
123
122
120
123
128
127
123
110
103
109
123
131
121
105
88
94
110
124
127
122
114
131
137
125
108
100
107
118
125
129
133
134
124
110
105
112
126
135
130
119
113
116
129
143
142
128
117
113
115
116
116
114
114
115
116
118
114
109
104
109
117
119
115
108
107
112
112
113
115
122
111
120
124
117
103
95
99
103
106
111
119
123
119
110
105
114
130
137
126
109
101
109
129
144
145
135
121
114
113
117
123
127
125
118
112
110
112
114
117
120
120
119
115
114
119
117
112
107
110
119
112
106
109
114
121
121
120
116
115
111
105
106
116
127
130
126
122
117
115
111
109
112
115
121
122
122
121
115
111
116
128
135
132
119
110
109
113
113
114
118
122
124
126
126
120
115
108
108
115
120
128
131
119
108
111
119
122
119
115
112
116
120
126
130
130
122
114
111
116
123
126
123
114
110
111
118
120
116
111
113
120
120
116
109
109
114
119
113
107
106
111
117
118
118
121
118
118
114
114
118
135
147
131
106
100
106
112
107
101
104
116
127
128
121
114
112
114
116
119
119
120
122
123
126
127
129
131
127
118
106
103
107
111
112
115
121
126
123
117
117
119
113
101
95
103
118
126
121
114
114
13
20
34
47
61
74
92
110
125
135
135
122
114
109
116
129
134
124
109
98
100
110
123
131
129
125
119
120
123
123
124
118
108
105
114
128
127
117
104
104
123
139
135
118
106
106
115
122
123
121
3
6
17
30
41
56
76
97
107
109
112
122
133
127
114
110
116
123
122
117
118
127
136
134
128
121
122
128
137
136
125
108
101
109
124
134
125
114
108
115
123
123
114
104
93
90
94
106
123
139
13
20
36
57
74
90
109
122
115
99
93
106
126
125
110
106
122
143
149
139
129
129
136
134
127
124
125
126
126
124
124
125
126
126
125
120
115
114
118
121
122
112
99
91
91
91
96
105
117
130
54
62
74
90
112
128
136
138
133
128
121
116
114
109
109
116
126
135
137
131
120
116
114
118
128
133
130
119
107
107
121
135
136
127
117
111
111
112
117
123
126
124
114
108
114
123
128
123
114
109
108
108
102
104
118
130
129
123
122
135
142
132
115
106
110
116
116
115
124
133
133
124
114
116
128
134
132
123
112
109
112
117
114
110
109
108
108
109
115
124
132
129
119
113
128
145
148
129
114
111
128
114
100
96
108
116
118
115
113
116
118
116
115
116
118
117
116
121
130
140
144
141
138
132
129
131
131
130
125
117
113
118
118
113
109
106
106
108
115
126
134
132
120
112
116
126
127
121
116
121
114
110
111
115
117
120
119
119
122
115
111
116
124
134
135
130
129
129
126
121
123
137
146
141
127
119
121
129
131
127
122
123
120
112
107
108
113
118
120
125
132
141
141
131
115
106
105
108
110
111
114
114
119
128
132
133
133
135
138
140
139
142
143
141
136
130
124
113
105
104
115
129
135
128
119
112
113
127
135
139
131
118
107
107
113
118
120
121
119
117
122
136
145
142
126
113
114
119
118
111
126
127
121
122
122
125
132
134
133
134
137
135
128
122
120
122
115
104
99
110
123
124
110
101
108
118
126
127
129
129
129
123
122
129
134
132
123
117
115
119
123
126
129
133
134
134
138
142
137
126
122
127
125
121
116
117
121
116
110
106
110
113
113
112
117
125
126
121
121
129
135
122
100
91
104
127
135
125
110
107
117
129
136
136
130
123
119
119
124
127
129
129
129
132
131
131
135
139
138
130
101
96
100
108
113
115
121
121
116
111
113
121
126
126
122
123
127
132
139
142
137
128
116
116
125
133
133
125
115
114
117
120
117
115
111
112
115
127
135
136
133
128
127
125
124
116
112
117
124
131
98
91
97
99
97
99
111
128
135
130
121
116
120
124
121
115
110
114
117
119
113
110
115
124
130
131
129
130
138
140
133
121
117
119
129
134
134
134
140
142
130
118
113
118
120
112
102
104
113
122
110
110
111
108
103
103
111
122
125
117
107
103
111
124
126
120
111
106
108
110
110
110
113
115
116
117
119
127
135
140
135
128
130
137
144
139
128
119
123
128
122
108
101
107
115
115
104
107
119
132
122
116
113
114
123
128
123
114
111
112
121
127
132
131
127
126
122
122
122
121
127
130
129
126
120
118
117
119
122
124
126
128
132
140
145
139
125
116
116
118
119
112
104
103
110
116
117
120
133
145
133
127
117
117
121
124
122
116
119
128
139
140
132
121
114
116
120
121
120
117
120
124
129
136
141
140
133
127
124
125
129
132
134
140
144
142
138
129
119
117
120
127
127
123
122
127
133
133
130
128
130
133
132
124
118
117
122
127
123
114
103
101
107
117
120
118
117
118
123
123
118
111
114
128
139
142
140
136
132
132
132
136
136
129
123
122
121
120
114
112
119
131
143
143
138
133
135
133
125
114
119
132
136
129
119
118
126
134
125
107
93
94
109
124
131
127
122
127
138
140
133
123
120
122
126
125
118
113
114
118
126
133
133
127
118
112
111
118
121
126
125
126
123
122
125
130
136
135
134
125
122
131
135
131
123
117
116
122
125
130
130
128
124
121
114
114
117
127
140
145
138
125
111
116
125
124
114
104
98
102
113
118
123
126
132
134
132
131
131
133
133
127
113
98
99
113
126
132
130
120
129
131
130
126
123
120
115
116
124
131
134
129
118
112
110
109
111
118
131
143
136
116
103
108
125
133
126
116
111
113
113
114
113
120
131
133
130
120
113
117
125
129
120
108
106
116
124
126
117
110
119
116
111
105
108
119
130
135
133
125
117
117
122
131
133
129
122
120
129
134
130
124
123
127
127
119
109
115
127
134
128
117
112
115
121
119
113
106
110
114
118
118
119
126
134
138
133
128
128
130
105
114
115
107
97
99
118
134
134
130
130
140
148
149
141
130
123
124
131
132
129
129
134
137
129
109
98
107
123
134
129
120
113
116
122
122
117
120
128
132
129
119
117
126
137
134
123
119
130
141
113
128
136
128
110
101
104
113
121
129
143
152
150
141
131
121
120
129
136
138
133
126
123
123
125
121
116
112
117
121
125
125
125
124
124
122
120
121
126
135
136
133
125
119
119
118
114
115
116
120
125
128
128
126
125
128
126
119
112
114
126
133
128
119
114
116
125
133
136
135
129
124
121
119
125
129
134
129
123
119
123
131
135
130
125
121
119
119
124
130
135
134
124
116
111
114
113
113
114
108
122
116
110
110
120
139
145
132
111
101
110
124
126
116
108
112
123
135
133
126
118
119
124
128
129
126
124
119
117
114
114
119
123
128
126
124
120
121
125
129
127
117
116
117
122
119
111
108
113
122
117
110
105
110
119
131
130
121
108
103
112
126
136
136
131
125
124
128
131
129
122
118
124
131
133
124
108
98
99
107
113
113
112
112
115
119
119
120
124
126
122
112
107
116
127
126
113
106
112
122
121
107
111
127
140
134
115
108
114
127
133
127
126
130
140
139
129
120
122
124
123
119
124
133
134
124
109
103
109
122
129
129
122
113
110
111
115
118
122
124
122
116
109
107
113
121
118
111
110
112
122
117
127
143
151
136
117
109
115
128
133
122
114
115
124
128
119
109
105
109
115
123
131
135
130
114
103
107
121
133
134
133
128
123
117
110
109
114
116
116
120
122
121
114
113
118
120
115
109
114
119
124
135
140
134
125
116
113
112
116
121
122
117
114
112
113
113
111
111
111
112
115
122
127
121
104
92
98
111
124
128
129
129
130
126
122
115
112
111
110
114
121
124
126
126
123
120
110
105
112
120
118
124
125
119
112
112
116
123
127
127
123
121
118
115
114
119
129
133
128
111
103
109
120
120
113
106
103
110
118
125
132
133
130
127
126
129
121
112
109
115
123
126
126
125
122
114
105
101
106
119
117
123
128
127
114
108
109
120
123
120
116
116
118
116
115
121
131
134
124
111
111
119
127
130
130
131
130
123
117
120
129
129
123
119
126
129
124
117
115
122
128
130
127
123
121
119
118
119
121
116
122
131
137
133
121
117
112
105
99
98
107
112
115
112
115
117
119
116
112
111
114
120
125
130
132
132
128
117
108
107
118
127
131
132
132
126
123
121
123
127
130
127
123
125
130
134
137
137
136
113
117
122
122
120
119
125
124
114
106
109
117
118
114
111
116
122
123
118
111
110
113
115
120
123
122
118
117
116
115
117
122
135
141
142
136
131
127
127
128
130
127
122
120
124
130
131
131
131
132
119
119
120
117
112
112
122
128
131
133
136
136
132
124
113
116
127
138
140
136
128
123
119
119
115
111
114
123
128
131
129
126
124
122
123
134
149
153
142
123
116
120
124
124
123
116
110
107
117
128
130
135
134
129
122
123
126
129
132
134
133
133
131
122
111
108
117
134
146
144
133
124
118
117
114
114
116
125
127
127
126
124
113
101
104
130
159
166
142
115
104
113
124
126
124
115
106
104
115
127
134
127
120
118
127
138
139
132
124
118
113
112
114
115
111
110
113
118
120
114
105
107
116
121
125
123
117
112
111
120
130
135
123
106
102
117
137
142
136
127
122
123
125
123
119
114
113
117
124
129
120
108
105
115
130
142
141
133
122
109
104
108
119
131
140
139
127
113
99
89
92
106
119
130
129
125
114
107
108
122
135
138
128
116
111
114
118
123
128
133
139
136
130
124
117
109
109
116
127
134
115
113
120
129
131
133
136
134
127
117
114
120
134
143
144
135
124
110
99
96
102
111
120
132
139
138
129
121
122
125
130
121
114
109
108
114
118
124
128
126
125
124
124
124
123
118
111
108
117
133
118
122
127
128
125
122
129
137
135
127
118
120
121
117
110
105
107
109
110
111
111
110
115
128
147
155
146
133
122
124
125
121
116
110
107
103
113
125
135
130
119
112
111
120
130
134
121
111
113
128
118
118
117
114
109
111
121
128
127
118
113
110
108
103
106
112
121
120
115
115
120
115
110
118
135
144
137
123
119
125
134
137
131
124
108
100
104
123
137
140
130
120
116
119
124
124
118
115
116
122
122
121
119
113
100
93
96
102
106
115
125
131
123
114
114
123
132
131
123
119
120
118
116
117
124
124
119
114
119
132
139
134
125
118
118
119
121
123
121
122
120
119
117
117
112
107
104
106
111
115
129
135
134
125
117
115
113
107
104
117
140
149
134
111
108
118
129
133
130
123
118
118
121
124
123
117
111
112
121
129
129
120
112
113
121
130
132
124
116
110
106
106
111
116
113
107
99
94
95
101
123
133
132
131
146
161
157
133
110
109
124
134
130
118
113
120
128
132
132
126
117
114
113
113
115
115
112
108
108
115
121
118
114
113
117
122
123
121
117
115
109
107
114
127
134
129
115
110
115
122
116
120
122
131
150
162
152
126
107
100
107
121
133
134
126
118
119
127
133
127
113
100
100
109
118
125
120
106
100
109
124
128
122
117
116
116
113
113
114
114
111
110
116
130
134
129
125
129
135
132
121
121
124
133
137
131
114
106
107
111
111
112
123
128
121
110
109
118
129
126
110
106
113
126
130
128
121
112
110
117
125
126
121
119
119
117
110
107
109
114
114
113
113
109
104
106
119
131
131
119
130
129
126
130
129
123
117
117
118
117
112
107
110
116
118
117
116
121
124
122
120
125
133
131
121
111
111
115
120
120
116
113
116
119
123
121
112
106
108
119
126
125
115
105
100
105
118
123
125
119
122
121
118
117
116
121
122
120
113
113
115
119
114
110
108
117
133
136
125
113
111
125
135
134
119
101
100
113
124
130
126
118
117
116
118
121
120
117
117
121
126
126
118
112
114
120
120
118
114
117
103
104
107
111
107
102
101
100
101
106
112
120
120
113
108
115
131
139
125
111
106
116
131
133
121
110
108
111
116
123
129
130
123
115
112
114
122
121
119
119
122
121
117
109
109
114
119
119
115
114
99
103
107
106
98
90
89
98
108
108
103
102
110
121
127
125
122
119
117
119
123
125
125
114
109
111
114
110
100
99
108
118
117
111
109
113
121
123
120
118
119
121
122
116
110
109
112
120
121
118
116
124
120
102
87
85
95
111
121
125
122
112
107
108
121
126
122
113
112
116
123
121
111
101
97
104
110
109
105
101
103
106
106
109
113
122
127
125
120
115
116
119
123
128
124
119
115
114
115
117
134
139
124
103
91
98
108
113
117
121
123
118
109
104
108
118
122
122
118
115
107
105
106
107
107
107
110
115
117
118
115
113
113
114
115
121
122
120
113
108
112
115
114
111
110
114
115
112
112
114
1
11
30
44
44
37
38
52
74
99
114
117
109
108
111
110
105
92
88
97
105
103
97
99
112
126
132
127
118
113
117
117
108
102
108
124
134
127
107
100
110
124
130
119
113
113
115
109
96
97
8
10
14
15
13
18
35
57
77
94
110
124
130
123
113
108
106
105
106
114
120
119
108
101
106
116
127
129
126
122
117
109
103
105
115
126
131
126
123
118
112
104
100
107
119
125
116
105
104
118
23
16
24
41
59
76
93
107
112
112
118
132
140
128
111
104
113
126
131
129
124
124
119
113
109
112
119
123
124
118
107
101
105
117
127
124
116
119
125
127
117
98
92
102
117
121
118
114
117
130
75
82
92
100
105
109
118
127
129
123
118
118
121
120
116
117
122
126
125
121
118
117
118
124
127
126
121
118
115
110
104
104
112
125
128
118
109
111
121
125
128
121
115
113
115
117
121
122
120
120
123
138
136
118
100
99
106
113
113
110
107
109
113
119
123
124
122
119
120
124
125
122
121
128
132
129
120
110
110
110
112
118
126
132
135
131
125
122
123
127
133
134
126
121
129
139
143
133
121
119
119
122
125
119
110
112
115
115
112
108
108
115
123
128
122
109
103
111
124
134
137
140
142
142
135
128
119
113
109
108
110
118
127
131
130
128
124
121
120
122
123
119
112
117
128
140
139
130
122
124
110
110
121
132
130
119
110
112
119
122
117
122
129
132
124
112
109
111
114
114
121
134
146
146
136
128
132
134
130
119
108
101
100
100
100
98
97
100
106
113
116
117
113
108
107
105
105
110
117
121
112
110
119
131
130
119
108
111
119
125
123
122
122
128
129
127
117
104
94
100
115
132
142
138
126
119
124
138
147
140
119
96
82
87
96
100
98
99
106
113
120
123
121
111
96
89
98
117
126
125
112
114
120
130
132
126
118
112
115
119
123
121
119
122
128
125
115
98
95
112
133
140
136
126
117
109
110
118
132
138
130
117
106
111
116
117
114
116
120
124
126
128
127
119
109
109
125
138
138
127
108
115
127
136
133
123
111
109
112
120
125
123
119
118
119
122
117
116
123
140
148
134
118
108
110
113
110
107
110
118
126
125
120
113
103
101
107
122
131
131
130
127
128
128
123
123
129
134
134
129
86
87
102
115
116
110
108
115
127
133
129
124
121
121
119
115
116
127
144
160
151
124
98
89
98
108
110
109
111
115
118
114
105
99
98
105
117
129
136
131
124
120
125
133
128
114
106
113
127
135
84
81
93
105
109
104
109
122
136
139
130
120
121
128
128
120
108
104
113
121
116
104
88
89
98
106
110
115
126
134
132
117
107
114
131
149
154
146
138
129
119
113
118
123
122
109
101
109
122
125
110
108
109
111
113
113
111
112
114
114
113
114
119
127
131
125
111
101
96
96
97
99
102
111
121
130
133
136
141
145
140
126
114
121
142
154
152
139
128
124
122
117
114
116
117
114
113
121
123
119
121
120
114
110
114
122
119
110
98
98
111
125
128
125
118
118
122
126
121
118
117
121
124
127
132
136
143
148
150
147
136
123
112
115
122
128
128
122
122
121
121
123
118
117
121
126
132
137
137
132
108
116
114
111
113
117
121
123
121
125
134
140
134
123
110
110
119
131
135
132
132
133
132
132
128
125
129
139
145
141
130
119
112
117
123
128
125
120
117
118
120
122
121
117
122
129
138
140
137
132
105
115
116
111
106
109
117
128
136
134
128
123
122
120
117
115
118
126
134
134
128
125
126
132
136
136
133
130
128
125
118
114
111
116
127
130
125
118
113
113
119
118
114
111
113
118
124
127
126
120
118
118
120
114
109
108
113
120
123
118
110
105
108
116
122
121
120
120
122
119
114
109
110
120
128
132
124
117
113
111
112
112
108
109
118
132
137
133
129
126
120
114
107
101
103
111
120
127
129
124
120
122
124
123
123
119
113
111
111
116
120
120
116
115
118
118
116
109
107
110
112
111
108
110
114
116
115
115
119
123
124
115
103
101
117
138
144
135
127
124
124
124
115
106
107
113
123
130
140
138
118
113
111
116
123
125
118
111
111
121
129
128
120
115
116
117
113
108
108
121
132
134
129
127
128
130
127
127
132
135
127
111
98
103
127
144
140
119
107
109
121
127
126
124
126
127
126
128
127
128
116
111
105
105
110
115
116
113
116
120
122
126
121
119
118
115
111
111
120
133
139
134
134
137
142
136
126
126
131
135
125
107
100
114
131
144
136
124
115
111
111
112
119
128
135
133
124
116
115
120
107
122
131
125
109
98
103
112
118
121
123
129
133
132
122
112
108
113
121
128
121
113
110
114
119
119
123
127
131
131
124
122
123
129
130
129
129
129
128
121
112
109
114
121
121
118
116
114
115
118
104
125
144
141
124
107
103
105
107
111
120
131
136
135
130
123
119
118
120
115
113
109
105
96
92
103
124
138
134
119
114
126
144
146
134
126
124
125
124
123
123
125
123
117
112
112
118
120
117
116
107
114
123
128
131
130
123
114
103
103
112
123
121
116
114
124
133
133
122
110
109
119
120
108
100
112
132
136
123
106
106
126
145
146
133
125
124
125
125
128
135
138
132
119
116
120
128
124
115
105
108
110
111
114
120
127
127
122
111
109
116
121
120
104
97
109
127
136
131
116
109
113
119
121
123
125
123
116
106
106
120
134
142
135
126
122
122
123
124
130
134
134
127
117
119
124
127
123
114
106
109
116
118
114
109
106
109
112
108
106
110
117
121
122
118
118
124
134
136
128
113
104
110
123
130
125
109
98
103
119
131
139
140
133
126
123
118
110
110
119
125
123
115
111
116
122
126
121
114
112
113
118
118
117
115
109
102
99
104
109
110
107
113
124
133
134
128
123
125
123
116
112
118
126
129
119
107
104
113
125
134
139
136
131
129
125
121
114
109
112
119
119
114
107
110
121
129
124
115
114
121
118
113
115
119
115
111
110
117
126
128
116
111
114
124
127
120
110
107
116
126
131
133
129
120
110
104
108
118
123
124
124
123
124
124
123
120
114
107
106
112
119
120
113
114
125
134
129
117
115
123
121
117
113
111
112
114
118
121
126
130
124
122
115
117
117
111
109
113
124
132
137
133
125
118
110
108
114
121
124
121
116
113
118
122
120
118
113
106
107
115
120
122
120
121
123
123
119
113
116
117
113
117
122
122
114
111
111
113
116
116
113
113
116
119
117
115
120
127
126
123
121
124
124
119
113
114
121
129
130
126
126
126
123
120
118
118
117
118
118
115
115
115
121
122
121
109
101
100
112
112
112
126
138
137
122
112
113
122
121
113
105
106
111
117
117
118
126
126
119
109
115
126
131
124
116
119
125
125
119
122
129
136
128
117
113
118
128
131
123
111
105
109
118
125
127
121
117
115
113
111
124
144
150
137
120
116
121
123
116
110
110
114
115
112
112
118
123
123
112
107
110
123
131
129
126
127
123
114
105
107
121
132
128
120
120
132
145
148
137
122
110
111
119
127
134
140
142
142
137
104
120
136
136
121
115
122
132
124
109
104
112
122
122
115
113
120
129
127
120
112
109
114
121
129
134
133
124
115
106
106
117
125
125
126
133
142
149
150
142
129
115
115
120
126
131
131
134
142
143
102
109
115
115
108
114
129
143
140
123
105
101
113
125
129
127
126
127
126
126
126
126
122
117
116
118
124
127
127
120
118
120
122
122
122
128
136
140
136
124
115
113
119
125
125
120
110
108
119
127
120
118
116
111
110
115
122
133
139
129
110
100
108
124
132
130
123
116
116
123
132
136
128
119
113
115
121
124
123
118
120
123
122
118
116
123
134
136
130
118
113
117
122
125
123
118
113
109
116
123
134
124
113
110
112
117
120
123
130
131
121
111
108
113
117
118
120
121
119
117
114
116
121
128
132
133
128
119
114
115
124
125
121
116
119
132
137
134
129
131
133
133
126
119
116
114
116
119
124
128
126
115
109
109
113
117
125
137
146
142
128
116
112
113
113
115
122
133
132
120
110
109
117
129
133
130
120
114
121
134
144
137
124
117
122
133
135
128
125
127
133
134
129
122
116
110
108
113
121
128
113
121
132
130
122
115
122
139
148
142
128
120
125
127
122
119
127
138
142
133
123
120
125
132
135
130
122
123
134
147
148
137
122
117
119
122
123
124
120
113
114
121
127
132
130
121
113
110
117
126
116
137
149
141
123
112
117
125
128
124
120
122
128
125
120
120
130
138
138
131
124
120
122
131
139
143
139
134
132
128
125
123
123
123
120
119
121
125
122
112
105
113
122
130
134
134
124
119
118
122
125
135
133
121
110
111
124
125
118
112
112
120
120
114
116
122
130
126
115
109
111
109
105
109
122
133
134
124
116
112
116
121
126
126
122
121
122
126
124
117
114
116
121
123
121
118
116
116
114
115
114
117
121
118
113
115
122
125
118
113
117
122
117
109
109
118
124
119
109
106
110
110
107
111
121
131
131
120
114
117
123
121
114
112
118
123
127
125
122
122
124
125
123
119
112
108
110
109
106
102
106
127
141
136
122
112
113
117
119
125
127
128
118
109
109
117
126
128
125
119
114
113
115
122
134
138
132
120
113
114
116
115
109
109
120
130
132
123
115
115
122
121
121
120
125
124
115
104
94
98
121
145
153
138
120
111
111
117
122
127
127
124
119
117
120
122
126
130
132
128
121
114
114
119
126
131
127
114
103
101
108
112
115
119
124
125
121
116
117
120
123
118
116
124
133
130
116
104
105
114
129
139
136
124
117
114
113
115
122
129
130
129
130
130
124
117
114
118
124
125
116
110
112
116
117
115
110
100
100
109
119
121
116
114
111
108
105
111
124
133
127
118
116
123
126
117
112
110
120
125
121
121
118
119
122
123
116
111
118
132
142
145
139
129
118
110
110
117
121
113
104
104
112
120
119
113
109
112
120
128
130
121
114
112
112
110
110
118
130
132
123
113
112
120
123
116
115
116
119
120
122
115
108
116
131
140
132
118
107
112
122
128
127
120
113
112
115
118
119
114
111
114
121
124
118
116
122
132
138
133
123
114
112
116
120
121
124
125
129
127
119
110
112
121
127
126
119
116
115
119
132
113
103
111
127
140
135
117
101
98
105
115
116
115
113
115
119
123
119
115
112
116
117
111
106
108
119
133
139
135
125
117
110
109
113
119
123
124
124
123
125
123
120
121
123
122
121
115
111
110
130
119
109
109
112
109
105
102
106
112
116
117
121
121
116
115
118
120
119
116
117
117
115
106
100
105
114
122
126
128
126
122
111
104
103
112
118
119
119
119
124
125
120
110
106
114
121
128
121
111
111
115
117
108
96
84
84
97
112
120
118
115
115
115
115
112
109
107
106
114
126
134
131
122
116
117
119
117
111
108
108
111
111
110
111
114
117
120
122
122
121
118
115
108
106
109
121
134
134
121
95
92
105
106
97
90
96
108
118
122
119
111
100
97
104
111
109
101
97
103
112
122
124
122
119
116
113
110
107
102
99
102
109
114
114
113
116
122
126
127
123
121
120
115
109
106
110
118
127
121
106
94
97
101
103
110
117
124
124
121
114
107
100
102
111
117
116
110
107
106
104
103
103
102
100
97
95
104
112
117
118
119
121
119
114
110
110
112
113
115
121
126
123
113
104
103
111
116
126
124
40
38
40
39
28
14
5
6
17
33
56
78
99
112
121
122
117
112
118
130
132
117
100
96
108
123
130
123
111
107
118
126
117
98
87
95
111
119
110
102
111
123
129
127
127
129
125
111
97
94
59
50
36
21
10
13
22
35
52
74
98
112
117
115
119
124
118
110
111
122
130
125
109
99
106
116
120
119
113
114
123
130
128
123
117
119
123
129
129
127
125
119
119
130
149
155
138
109
92
96
68
56
52
55
60
67
73
81
94
110
124
132
132
123
117
110
105
100
103
111
116
116
109
112
119
124
120
114
111
113
111
110
121
136
146
141
131
124
130
131
122
106
111
127
145
146
135
117
115
118
101
101
108
110
105
101
104
109
106
101
100
109
121
123
116
111
113
118
120
119
113
106
106
116
122
122
115
110
114
117
112
106
110
125
131
125
118
118
124
119
112
106
110
115
115
113
116
122
123
122
119
130
134
122
104
99
112
120
113
93
86
98
117
129
125
119
123
133
138
133
124
119
118
124
122
105
97
106
127
140
138
130
127
130
128
121
118
118
121
119
115
113
112
112
110
115
120
125
121
117
107
121
133
135
124
117
116
120
116
110
110
121
133
136
126
113
109
117
127
130
129
131
134
133
123
109
103
114
130
138
128
117
114
124
129
127
119
114
117
119
117
110
108
113
123
128
130
123
117
115
112
122
134
137
122
102
91
102
116
121
117
116
119
119
115
108
112
118
124
125
120
119
120
121
123
126
130
126
120
111
97
87
87
100
114
121
116
112
115
120
117
108
101
109
117
118
117
120
122
126
116
124
128
123
104
88
85
102
115
115
104
96
94
99
102
108
113
121
125
126
124
118
115
115
118
123
124
119
113
104
95
88
88
98
108
115
115
112
116
122
122
119
118
120
121
121
124
127
129
130
101
100
109
120
122
118
115
116
118
119
117
116
110
110
110
109
112
111
114
122
126
131
138
139
128
113
104
109
122
124
118
107
103
108
113
113
113
118
123
129
133
136
136
137
135
138
138
131
114
105
97
94
105
122
128
121
116
115
124
137
138
132
120
116
115
115
113
113
114
120
124
127
137
141
133
117
108
116
131
135
126
110
106
110
112
110
113
121
128
128
125
125
125
128
130
129
128
117
108
99
104
112
123
129
123
109
107
114
131
139
135
120
111
108
110
112
113
114
123
129
123
111
105
105
110
112
110
113
120
123
116
109
108
112
115
114
114
117
119
115
110
112
120
127
123
112
105
116
129
133
108
114
129
136
131
117
110
114
128
138
133
122
116
119
124
122
117
112
114
117
115
107
98
97
101
106
108
107
111
119
125
123
117
116
121
123
122
119
117
115
118
124
136
137
124
109
106
124
135
129
113
110
112
118
123
118
111
110
116
129
133
128
120
119
121
124
121
115
108
103
103
108
112
119
127
130
130
125
127
136
141
135
122
119
125
135
138
131
124
122
126
138
148
142
128
117
123
134
129
114
118
116
110
101
100
104
110
110
111
110
111
111
106
100
95
98
107
112
114
114
112
112
118
127
135
139
141
140
143
146
142
132
121
119
122
129
134
132
125
118
116
124
136
139
129
125
129
136
132
118
104
117
123
118
111
109
111
113
111
108
108
111
111
108
103
103
108
116
121
127
130
131
128
122
116
111
113
122
132
137
130
121
116
119
116
113
112
119
122
123
120
119
120
122
124
121
123
123
125
125
92
101
114
122
125
118
109
105
112
124
132
135
131
127
128
131
134
133
130
128
129
130
127
121
112
105
104
109
118
119
116
111
112
119
131
130
121
118
123
130
135
127
118
116
119
118
112
105
110
122
104
100
105
118
126
123
112
108
118
132
138
133
123
119
123
130
131
126
118
107
100
100
107
116
123
124
123
123
125
125
121
114
109
113
128
138
138
124
112
105
103
106
111
118
122
116
106
99
107
122
105
109
114
117
124
128
127
128
128
129
127
118
114
115
120
122
115
107
99
96
99
105
113
122
125
122
120
119
125
135
141
137
123
107
106
117
124
119
106
93
88
92
107
122
128
124
115
111
116
124
104
113
118
117
121
126
129
129
127
123
121
117
119
125
134
135
125
108
100
112
129
138
138
134
127
118
108
107
118
134
144
140
125
111
112
119
123
119
118
114
109
107
112
124
131
127
119
116
119
125
119
122
122
120
120
117
113
111
111
113
115
114
118
124
131
132
123
112
109
122
133
130
122
124
132
135
128
120
120
130
131
124
115
117
127
139
140
136
128
120
116
116
120
123
120
116
115
113
114
113
125
124
126
125
120
112
108
104
103
103
105
109
109
110
112
111
106
104
106
111
109
102
98
101
117
129
130
124
115
114
117
123
127
127
125
130
136
137
126
116
114
121
127
123
115
111
117
120
109
95
118
119
120
117
115
113
113
116
116
114
113
112
111
109
110
112
111
104
93
92
102
114
115
99
85
88
104
113
107
97
101
123
135
130
121
117
124
126
119
105
106
118
128
124
120
123
130
130
117
107
115
113
113
113
111
111
113
115
119
122
122
121
118
116
121
129
131
115
92
84
101
128
133
113
91
87
103
112
107
100
108
124
137
130
119
119
124
125
119
108
107
113
117
119
126
137
142
137
127
124
107
111
119
117
110
106
108
115
118
116
113
114
115
117
116
124
129
122
107
100
102
112
117
117
118
122
123
120
115
116
125
134
138
131
122
120
122
122
120
123
122
118
115
111
120
132
141
135
122
116
115
121
126
118
107
106
115
128
125
113
102
101
110
113
110
109
115
123
129
126
113
101
99
106
118
125
124
120
119
120
128
132
134
131
124
121
121
118
115
118
124
123
115
104
104
117
130
131
117
104
133
143
135
119
107
106
111
115
115
113
110
110
112
115
118
117
117
124
128
129
120
113
112
116
118
114
108
107
113
119
125
128
124
117
118
120
126
123
115
113
115
121
121
112
108
114
126
129
117
107
133
135
122
110
107
105
102
102
109
119
126
121
113
115
123
128
123
117
116
120
124
127
124
119
116
111
108
112
115
118
115
113
109
103
105
118
133
142
135
117
112
117
122
121
117
121
127
126
117
110
119
112
107
107
110
114
112
111
112
118
120
114
110
112
120
124
118
110
114
123
135
134
126
118
118
121
130
134
132
123
114
107
104
105
110
117
132
143
142
134
126
120
120
121
122
124
125
119
112
110
109
108
112
119
124
122
115
112
110
109
107
101
102
111
120
122
116
109
115
125
137
141
137
130
129
132
137
140
136
125
120
122
125
124
121
118
118
124
135
136
127
117
111
117
124
129
125
116
110
115
106
107
115
122
120
111
110
119
129
128
116
101
102
113
127
130
120
115
114
121
130
137
141
140
131
124
121
122
118
117
120
128
135
131
124
120
117
123
126
122
110
96
95
109
125
131
126
117
114
116
109
116
129
126
114
106
114
133
145
138
125
119
121
131
135
133
129
128
124
121
118
123
129
131
124
112
108
109
113
117
119
122
120
113
115
125
135
141
135
122
108
95
95
107
117
121
122
119
118
118
112
130
142
133
112
105
118
137
137
123
116
122
137
142
136
127
127
129
127
122
115
111
113
118
116
121
124
125
125
121
118
113
104
100
109
124
136
138
132
121
113
108
110
115
120
121
120
122
123
120
112
121
124
115
102
102
113
128
128
115
99
99
113
128
132
125
118
110
105
108
118
125
123
117
116
128
137
138
127
119
117
119
120
118
115
108
104
108
113
119
115
114
120
128
138
138
132
124
122
119
114
114
107
102
101
104
109
116
123
117
100
90
98
120
134
135
120
97
88
102
130
147
143
133
127
130
137
131
121
114
118
125
133
131
120
105
93
97
111
119
121
120
120
128
138
141
135
123
118
115
119
113
107
106
108
106
108
111
116
122
120
117
120
130
136
133
121
110
108
119
134
143
139
136
140
144
138
129
117
118
123
125
122
122
124
122
117
112
111
121
125
121
116
115
120
122
123
118
119
123
119
112
108
108
107
104
106
118
128
126
122
117
122
128
126
118
116
122
129
132
131
123
118
119
125
132
134
131
132
134
135
130
123
123
129
132
127
114
109
112
119
119
118
117
115
112
112
114
120
127
115
116
120
116
108
100
104
119
131
127
109
97
101
110
116
117
120
128
131
126
119
118
119
120
118
114
114
117
127
133
133
133
127
129
132
131
124
115
110
111
119
126
125
118
112
113
117
121
120
119
116
134
140
133
120
107
106
113
124
126
120
113
112
114
116
123
132
134
129
121
115
119
127
132
127
116
109
109
113
115
116
120
127
135
134
129
121
114
109
108
115
124
121
112
107
110
118
122
118
108
128
139
139
127
121
120
128
129
126
126
132
136
132
122
117
121
130
133
128
126
127
125
121
118
121
125
127
123
120
115
114
118
120
127
128
126
120
112
107
101
103
111
112
110
106
106
112
119
120
121
122
125
126
121
118
119
127
130
123
112
113
120
125
122
118
120
126
129
127
128
129
127
118
114
120
131
137
130
124
122
126
123
114
109
109
114
117
113
110
112
116
119
121
119
120
120
120
120
122
122
110
119
125
121
110
107
116
122
123
116
109
110
116
120
120
119
121
123
124
125
121
119
118
118
123
132
135
124
111
113
123
129
122
109
106
108
109
108
111
117
127
124
121
121
127
134
129
118
106
106
125
131
127
114
109
112
123
135
142
137
127
119
118
121
122
116
109
112
121
128
131
128
127
124
128
135
132
120
106
104
110
116
119
113
108
105
104
107
119
132
134
123
112
106
110
110
103
92
90
99
140
138
126
116
119
130
139
144
144
137
128
120
117
120
120
116
109
109
120
127
133
135
132
129
128
126
124
121
118
116
111
104
102
105
110
108
113
128
146
157
148
125
110
101
97
92
87
84
89
101
126
126
122
118
123
132
136
133
131
133
130
126
123
117
117
118
121
120
120
116
114
116
120
122
117
115
113
117
122
122
114
107
104
109
117
122
127
135
146
147
133
119
113
117
119
115
110
104
103
107
111
113
111
116
123
133
132
123
116
122
131
137
135
124
117
116
118
122
123
117
112
113
116
119
119
118
117
117
116
115
113
114
118
121
125
125
125
125
122
117
108
108
116
128
135
128
115
110
109
111
120
114
109
116
129
135
131
120
115
117
123
127
131
131
126
118
113
114
120
123
121
117
114
115
120
130
130
127
121
116
118
118
117
114
115
117
118
114
107
104
104
110
119
125
121
115
111
110
111
110
140
132
122
119
124
122
120
123
132
136
132
124
118
119
118
116
114
111
117
121
122
118
112
113
120
130
131
128
125
125
124
123
119
115
115
115
111
107
105
107
113
121
122
123
119
114
116
119
120
116
127
129
128
122
118
113
115
121
133
144
147
138
118
106
103
107
110
112
114
115
116
120
124
132
138
135
129
123
120
121
122
122
124
127
125
116
107
104
106
112
116
119
121
121
118
112
114
119
126
124
81
84
107
121
118
113
108
108
110
119
132
139
132
119
110
106
107
111
113
111
106
106
121
140
149
137
120
110
108
112
113
117
123
124
120
112
104
105
110
114
117
119
119
115
106
99
99
110
120
119
77
75
96
112
116
115
117
117
115
113
113
120
127
129
126
118
111
108
109
107
104
101
105
116
119
115
109
106
106
106
111
118
123
122
114
107
109
111
115
119
122
123
119
110
102
102
107
113
118
115
64
44
30
22
20
22
26
27
24
27
43
65
86
100
113
126
139
146
142
133
123
117
112
116
118
118
117
115
107
103
113
133
142
134
116
106
110
121
125
122
122
124
127
125
121
119
118
116
118
117
95
84
63
43
40
53
64
67
69
82
98
105
102
102
117
135
141
132
124
125
128
128
123
119
115
105
98
95
103
114
130
138
140
129
114
103
103
114
128
138
144
140
131
127
125
123
118
111
110
113
115
117
111
100
94
90
88
89
94
105
111
112
109
115
129
137
132
116
109
113
119
119
114
118
127
130
121
107
105
115
122
124
121
125
128
128
124
119
122
125
126
126
126
127
129
124
117
114
116
119
115
117
127
130
123
115
111
110
103
94
93
105
118
127
131
132
128
127
122
118
111
99
89
97
115
131
132
126
125
124
123
117
118
125
130
132
132
127
120
108
98
100
111
120
118
117
115
120
125
121
105
106
117
123
121
120
125
126
114
100
96
112
129
136
128
120
120
127
130
128
123
115
110
110
107
103
106
124
146
152
136
119
115
124
126
117
109
111
116
112
103
98
100
103
103
103
111
116
116
111
108
110
117
125
123
115
109
109
113
114
119
128
136
135
127
118
116
118
120
120
119
120
121
121
109
98
101
124
151
157
134
102
96
112
125
116
98
91
102
115
119
116
112
111
108
103
104
108
108
110
116
121
121
117
107
97
97
110
124
132
131
126
121
116
113
114
121
127
129
126
117
105
97
97
106
116
123
123
125
129
124
114
111
117
125
123
114
106
107
116
121
123
126
128
127
118
116
120
125
128
126
127
120
110
94
95
110
128
136
128
115
110
106
105
104
107
117
130
138
137
123
104
90
91
105
124
131
120
108
108
121
134
130
119
113
119
118
113
109
107
111
116
124
130
134
133
126
122
125
127
126
120
114
112
112
114
119
124
122
116
108
110
115
119
116
114
118
124
127
124
116
114
120
124
124
123
123
123
122
118
114
113
106
102
102
110
115
116
111
107
110
114
119
127
137
142
134
114
100
98
116
111
111
116
117
117
112
112
116
119
118
117
116
119
123
124
123
121
116
107
99
106
123
136
133
121
117
123
130
121
103
90
93
105
114
122
125
127
126
121
115
115
118
124
128
133
130
117
103
96
126
132
130
119
108
106
110
117
124
125
117
108
103
106
113
116
115
114
112
104
95
93
105
117
122
117
111
115
114
106
97
98
114
126
129
124
124
129
131
125
118
115
121
128
126
117
118
120
124
118
132
130
129
124
120
116
113
118
123
124
119
115
115
114
113
116
120
127
124
118
110
110
116
118
117
112
109
112
108
106
105
110
119
117
112
101
102
113
125
128
128
132
139
138
128
113
106
117
124
125
123
115
113
121
127
121
112
110
117
123
126
123
117
112
109
112
120
129
130
125
125
129
133
133
126
119
114
118
125
131
134
131
125
120
116
115
119
124
128
125
126
134
144
143
129
114
107
117
125
122
122
117
115
115
112
110
113
119
122
119
107
100
94
97
98
98
98
100
106
113
122
127
126
133
135
131
122
118
124
139
145
145
141
136
135
134
135
135
127
117
111
119
135
142
127
111
107
116
123
119
117
119
120
117
110
111
117
124
121
110
99
94
97
107
112
109
102
93
98
112
125
128
123
118
118
115
111
106
111
119
128
128
130
132
125
116
112
118
122
121
117
117
126
129
124
115
108
110
110
112
108
109
113
120
126
123
117
110
109
113
121
124
122
122
125
127
123
119
121
129
136
133
123
107
97
93
98
112
125
128
121
113
117
128
132
125
112
106
114
123
129
125
119
118
120
118
111
106
109
116
119
112
111
117
127
131
123
114
115
127
135
133
125
119
119
118
117
122
128
130
131
129
125
124
121
120
123
136
146
144
133
122
119
128
136
134
120
108
102
106
112
115
116
121
123
118
109
102
110
121
126
120
114
115
122
129
131
131
132
130
126
120
117
119
121
120
114
111
113
114
118
123
130
139
142
139
134
128
124
120
125
133
137
126
112
105
109
115
118
112
103
103
114
127
135
125
110
100
98
103
115
118
120
120
118
116
118
123
126
124
119
117
120
127
134
135
129
118
110
111
114
120
120
118
118
120
121
116
109
112
127
141
141
126
103
92
104
117
131
127
113
107
114
126
131
125
113
104
100
103
116
115
117
120
121
117
115
114
111
112
114
116
122
127
129
130
126
118
110
113
120
114
106
103
109
124
133
129
130
133
140
141
137
126
118
107
105
114
119
122
119
117
121
120
114
109
112
117
117
113
126
112
104
112
124
136
135
125
114
108
111
114
115
113
114
114
113
108
106
112
122
125
125
126
132
133
129
118
112
118
127
128
126
121
114
107
111
118
120
121
123
130
130
122
111
109
121
126
117
107
127
111
97
99
111
127
136
135
131
128
128
125
116
107
105
109
110
106
101
109
125
139
139
126
114
108
106
101
99
104
114
120
114
101
97
108
123
128
121
113
117
125
131
127
122
126
134
131
116
104
119
119
118
115
108
105
111
122
131
136
137
133
125
117
115
118
116
107
101
109
125
138
130
112
97
97
106
114
118
120
126
124
115
103
101
113
123
125
113
104
103
111
117
126
132
142
144
136
128
121
106
117
132
137
127
117
117
125
125
117
109
108
114
118
120
120
117
113
108
112
123
128
124
115
114
114
121
122
120
117
113
112
114
117
117
117
121
125
123
118
114
111
113
116
123
133
137
135
129
124
112
116
123
126
125
130
141
148
137
115
97
91
96
102
104
106
110
116
123
127
130
128
121
116
116
114
113
112
108
102
96
94
101
109
114
117
124
136
138
130
122
119
118
116
111
110
117
123
119
112
136
140
135
123
115
117
123
125
121
114
109
107
109
110
110
109
110
115
124
130
133
131
129
125
120
114
108
108
108
111
114
111
105
100
99
106
123
134
129
117
111
117
127
128
114
107
112
121
121
115
130
133
133
129
125
116
104
97
100
108
112
116
119
124
130
128
119
115
115
119
122
123
126
123
117
114
113
114
116
118
122
122
120
113
105
110
127
143
142
124
111
114
125
131
125
118
114
118
118
117
109
102
109
124
134
132
119
113
112
117
119
114
109
113
123
129
124
117
115
117
121
120
119
118
116
116
115
116
115
113
111
118
124
124
118
114
127
144
154
142
126
119
120
126
126
124
119
117
115
115
116
110
109
113
120
125
125
128
131
135
133
118
108
106
114
122
123
119
116
123
130
129
123
124
128
132
129
120
112
111
118
123
129
128
120
114
114
118
126
127
123
118
116
114
118
120
118
117
114
113
119
118
113
108
108
111
120
133
143
144
134
120
109
112
122
130
125
117
115
121
129
130
126
124
128
133
131
124
121
121
122
121
116
121
125
132
124
114
108
110
109
105
104
108
111
115
114
113
113
115
116
115
116
113
111
112
128
145
147
142
131
124
123
129
136
137
130
125
121
122
129
131
128
120
112
109
114
125
134
138
126
110
98
104
121
137
135
126
113
111
110
109
108
114
119
119
119
117
115
115
114
118
121
116
112
113
124
135
135
128
128
130
136
133
128
122
122
127
130
132
134
133
128
117
108
108
117
127
136
137
128
115
104
101
109
121
123
114
105
105
111
114
121
123
121
120
122
123
123
118
116
116
116
113
110
110
110
114
118
119
119
122
124
123
118
114
115
115
114
121
129
130
121
110
109
119
131
131
125
118
119
124
127
122
117
114
108
105
101
105
111
114
119
122
121
118
118
121
123
122
121
113
107
110
115
120
120
115
116
120
123
122
121
123
127
126
120
107
99
107
122
127
120
109
110
121
123
119
113
113
118
125
130
130
125
116
112
113
118
120
115
112
114
122
130
131
125
118
117
117
122
116
115
115
120
122
120
112
112
119
127
135
136
134
129
125
116
105
107
120
133
130
119
117
123
126
124
114
113
118
123
124
123
119
117
115
111
111
117
119
119
116
114
123
132
135
128
118
115
121
118
116
115
113
111
105
99
97
101
108
116
122
131
133
125
114
104
106
118
133
141
130
113
106
113
126
129
124
120
121
125
127
123
120
117
116
111
107
105
114
120
120
119
119
120
120
118
117
118
123
117
111
107
107
110
103
94
94
103
109
105
98
104
116
125
121
114
111
116
118
119
115
111
108
112
117
119
116
110
109
112
119
125
125
128
128
124
117
116
119
127
128
120
108
105
112
120
122
117
110
117
111
106
111
119
120
110
105
115
125
123
114
110
115
122
128
129
126
119
114
111
115
122
132
134
132
121
113
108
110
111
117
121
125
127
125
119
114
114
122
132
130
121
110
108
116
124
123
115
104
117
114
110
114
120
123
121
118
124
137
145
146
138
127
120
122
131
137
137
135
131
127
127
132
140
144
138
131
126
124
125
121
118
116
116
114
107
103
111
118
122
121
115
114
119
118
113
113
115
120
128
129
130
131
125
120
118
120
123
126
132
140
144
137
128
122
129
136
137
134
131
127
125
120
118
124
128
127
124
131
138
133
122
114
115
118
120
117
117
118
118
112
111
115
118
116
113
116
124
129
136
132
128
121
117
118
119
122
122
118
117
123
131
134
127
118
116
116
117
116
118
123
125
120
114
110
111
110
110
121
135
138
132
116
113
116
119
116
113
113
116
115
117
118
123
122
122
121
122
122
139
121
101
94
107
126
135
132
123
119
120
124
127
127
121
110
102
106
114
121
125
125
127
128
129
129
124
117
111
111
116
119
117
110
105
103
105
106
107
111
115
118
119
123
124
124
119
110
106
103
138
121
107
109
124
141
145
134
121
113
112
115
120
124
128
125
118
115
119
125
128
127
125
126
130
135
135
128
119
110
106
101
99
99
102
104
107
111
117
119
118
117
115
114
115
117
114
105
96
96
127
125
127
129
129
131
130
128
121
116
112
111
113
119
128
134
132
123
116
114
120
122
120
118
116
117
117
116
115
112
108
105
101
103
107
110
112
114
119
120
120
118
115
115
114
115
114
108
102
97
117
121
126
122
114
110
113
117
120
123
128
128
125
123
123
120
120
118
118
119
122
122
119
115
112
107
100
93
92
98
107
112
113
114
116
115
112
111
112
114
114
117
118
119
117
114
111
110
110
109
118
120
124
121
119
116
115
116
120
124
128
132
132
132
129
121
115
119
126
135
135
127
119
115
116
113
102
93
90
95
108
118
126
128
126
123
120
118
114
110
106
110
117
120
117
112
110
114
116
113
126
127
127
129
135
136
134
134
137
139
134
125
118
118
123
125
124
123
128
131
128
121
116
114
114
115
114
112
112
111
116
122
129
133
134
126
119
116
112
114
114
117
119
121
118
114
115
119
119
119
125
124
119
119
126
132
136
135
137
145
147
137
118
105
102
107
111
119
126
127
117
109
111
116
120
117
112
114
118
122
122
122
126
132
130
119
107
102
109
117
123
121
120
122
120
114
111
113
118
123
99
109
116
115
112
111
112
111
111
116
129
137
133
119
104
94
98
115
128
126
111
95
104
123
134
125
106
100
108
118
124
126
129
130
127
118
113
107
108
106
105
108
115
120
120
111
105
106
111
113
93
105
118
118
109
106
111
118
118
112
110
115
121
119
113
106
108
115
123
121
110
102
105
117
121
120
112
106
104
110
118
126
129
127
124
121
122
120
113
105
99
102
112
119
123
121
117
110
107
106
74
69
64
58
56
61
68
63
50
44
57
76
91
96
104
115
127
133
124
110
104
107
117
122
118
111
110
114
116
109
107
117
141
152
145
132
126
125
128
124
121
121
125
128
128
120
114
112
119
122
102
112
108
95
91
99
102
93
81
83
98
110
113
116
127
137
141
134
122
116
116
121
122
119
114
103
99
107
121
128
129
129
129
129
122
110
104
107
117
123
125
124
119
115
107
103
103
108
116
126
122
134
133
123
118
117
113
108
107
112
116
114
111
118
138
152
148
132
119
116
122
122
119
114
115
122
125
124
123
130
135
136
124
110
100
99
101
101
104
113
125
130
125
114
105
103
101
101
105
117
110
117
123
128
128
128
126
123
123
125
126
126
122
126
137
146
138
120
107
113
123
121
104
98
109
133
146
138
121
114
120
127
124
117
105
104
106
110
115
117
121
126
126
121
117
116
115
112
112
115
109
109
114
123
127
124
119
116
115
115
116
122
128
131
134
128
117
101
97
110
124
124
112
102
104
115
122
125
120
114
103
97
106
120
123
111
104
108
118
120
113
108
111
117
119
117
117
117
116
112
117
109
108
115
115
110
101
94
95
97
98
107
116
122
123
118
108
100
96
101
108
114
117
117
113
108
105
111
119
119
101
85
94
119
134
122
104
96
100
104
106
109
115
121
115
102
98
105
108
111
119
109
100
107
115
121
116
109
107
111
117
124
123
118
113
112
110
110
109
107
110
111
113
118
127
134
132
121
114
120
126
130
130
129
125
121
115
107
100
102
109
121
128
122
104
90
96
110
122
129
124
111
100
102
113
128
133
128
122
119
120
128
132
132
130
128
126
120
117
120
124
126
118
110
117
134
142
130
116
119
143
163
153
126
109
112
119
119
111
112
115
118
114
103
98
95
102
115
124
128
139
128
111
105
107
113
118
115
109
102
99
110
127
138
140
135
132
130
132
129
125
125
120
108
106
113
127
128
122
118
126
132
121
104
98
110
124
121
108
105
109
112
107
103
105
111
111
108
103
113
138
139
130
118
110
109
110
110
108
102
98
104
116
124
124
116
116
127
136
133
120
109
108
112
114
116
119
125
124
118
110
108
105
106
112
121
127
124
111
104
106
115
122
124
122
121
120
114
109
110
134
141
133
116
106
106
110
113
109
103
100
105
115
120
115
107
106
115
124
120
106
99
106
116
120
116
113
122
122
117
111
114
125
129
125
120
121
129
133
129
124
124
129
131
127
123
124
123
123
116
129
121
114
107
104
106
107
109
107
102
102
111
119
120
112
108
117
130
133
120
107
108
119
127
120
111
110
120
123
115
104
104
117
119
111
102
107
124
140
142
136
129
130
133
131
125
118
116
121
126
116
110
113
123
124
114
102
97
99
101
102
108
116
116
108
107
116
129
131
122
112
112
121
126
118
108
110
120
130
126
115
108
108
110
110
108
108
118
125
123
122
124
129
132
128
114
103
104
121
133
109
113
125
137
137
125
116
113
114
111
104
101
106
113
115
113
108
101
104
111
116
116
110
113
115
113
110
113
121
132
138
133
130
127
124
118
113
116
118
116
114
119
130
133
124
109
103
110
119
121
109
109
115
120
124
127
132
135
131
122
115
111
111
118
124
119
107
95
97
112
122
119
108
104
112
118
115
109
110
121
128
130
130
129
127
119
116
119
122
119
115
117
124
130
125
120
117
115
110
109
120
118
113
108
107
114
123
127
124
121
123
125
122
120
113
108
105
109
121
130
133
121
111
114
121
123
121
121
125
123
118
112
113
126
131
134
128
121
116
113
111
112
108
108
113
120
122
118
111
110
137
133
118
110
109
117
124
120
115
113
114
114
116
117
114
110
109
120
135
143
141
132
124
128
129
126
127
135
140
135
119
110
114
127
140
139
129
118
114
114
116
115
112
106
107
116
123
129
129
120
142
127
114
115
124
132
129
120
113
110
108
109
114
121
128
129
124
122
123
127
129
132
133
131
128
127
132
139
134
118
107
109
119
125
123
116
120
127
131
128
120
118
122
125
122
119
121
126
127
121
126
117
119
125
127
119
109
105
108
114
121
125
128
127
127
127
127
124
119
112
110
111
111
108
110
119
136
143
130
109
103
110
122
122
107
101
112
126
129
118
110
111
123
130
126
114
110
112
114
118
115
114
123
128
125
116
113
113
118
124
130
136
137
129
118
113
120
124
123
115
111
105
103
102
105
113
126
130
130
125
123
122
123
123
118
104
97
105
112
114
115
115
117
119
113
108
112
117
118
118
116
111
111
119
132
143
147
142
132
125
124
127
128
125
119
118
122
123
122
123
124
128
131
132
131
122
110
107
117
129
135
124
120
119
116
107
100
108
121
126
122
111
104
107
111
115
124
128
129
128
117
110
107
114
127
138
139
129
118
116
124
129
127
122
124
129
126
123
121
131
139
139
130
125
127
129
124
119
121
131
133
124
109
104
113
122
127
129
128
128
122
117
110
112
118
125
130
128
124
116
113
120
127
128
122
113
104
100
102
113
127
132
127
119
119
120
125
125
127
135
139
129
110
100
110
127
139
140
137
134
134
129
117
111
116
127
126
118
107
105
114
124
127
125
120
120
121
118
115
106
107
120
135
143
134
123
117
117
120
122
125
126
122
116
111
116
124
126
127
127
127
128
121
114
115
118
121
123
123
120
114
112
115
117
117
116
117
117
116
115
115
124
130
128
117
108
103
113
122
122
107
110
117
123
128
131
134
135
132
125
121
120
119
118
117
122
125
126
119
116
121
128
133
131
122
110
102
102
106
107
100
93
99
107
114
114
121
136
145
134
121
120
131
134
121
103
98
114
129
133
118
117
116
117
114
113
114
114
114
114
112
116
120
124
124
121
121
119
119
118
117
120
123
124
123
117
112
111
116
123
122
116
115
118
117
115
120
131
133
124
114
115
129
138
130
116
110
118
128
129
113
111
115
118
115
109
104
107
111
113
111
115
121
126
123
116
112
115
121
121
117
111
110
113
114
116
119
124
127
125
123
125
136
142
132
117
111
116
126
126
117
114
123
132
129
123
116
116
117
120
107
100
102
107
111
113
115
123
128
128
128
126
124
125
123
118
116
116
123
126
128
121
118
115
113
106
107
111
114
112
108
115
126
132
125
108
105
114
127
131
124
119
120
121
122
123
120
118
119
121
124
118
108
104
107
115
120
123
124
127
129
129
126
121
120
120
120
119
121
124
128
123
117
115
116
115
110
107
107
115
120
119
115
112
109
111
111
113
114
114
119
123
125
122
117
113
115
118
120
122
127
126
120
115
120
126
126
118
108
107
114
119
117
109
112
120
124
119
111
106
105
102
96
96
103
115
121
120
120
120
121
115
104
106
119
132
134
127
116
113
116
122
125
125
120
113
108
109
111
111
119
117
114
114
119
126
129
122
110
106
113
120
117
112
112
118
120
115
109
104
106
111
109
104
100
105
114
121
123
120
110
102
99
105
118
130
128
125
125
126
126
124
124
124
125
127
129
131
123
109
112
109
106
111
114
124
126
122
114
113
119
122
119
110
106
107
109
110
110
117
129
142
143
133
118
111
114
119
120
117
114
116
115
115
112
113
111
107
109
118
125
128
124
119
114
117
125
135
130
120
113
107
105
113
126
132
125
116
111
115
122
123
116
108
104
107
113
113
114
120
131
134
130
120
115
118
125
124
119
117
119
123
125
120
119
123
123
113
106
106
111
119
119
113
101
96
99
110
120
124
129
114
105
111
126
134
128
114
110
118
126
125
116
108
109
118
125
124
121
122
122
110
93
86
93
105
113
115
115
116
117
111
106
111
119
129
136
133
123
112
106
106
111
112
111
107
104
109
118
123
131
124
116
114
116
118
116
110
110
119
127
124
113
102
101
109
113
113
118
125
123
108
87
86
100
110
108
108
111
118
123
117
109
108
113
117
121
122
120
114
111
110
112
120
125
127
127
122
122
122
117
119
121
120
117
112
105
105
110
119
126
123
115
107
103
104
103
106
116
126
124
109
91
92
111
124
125
119
115
119
126
129
127
122
119
120
120
119
117
114
117
118
119
120
125
127
124
121
117
116
120
116
113
117
125
122
112
104
108
116
119
119
122
127
125
119
113
114
121
127
125
112
101
102
114
127
129
122
111
110
119
128
128
125
126
128
132
128
119
117
119
121
118
116
116
120
121
118
112
107
123
107
95
101
119
127
116
104
101
109
111
113
119
125
126
122
116
116
121
126
127
125
119
121
127
132
128
117
110
109
116
120
120
118
118
120
119
117
118
124
129
127
122
120
122
122
118
113
109
107
101
90
88
101
117
120
115
107
112
125
130
129
126
123
118
115
116
116
118
122
123
120
117
119
127
135
130
121
113
119
124
124
120
117
117
113
105
103
116
127
135
128
126
132
135
125
111
101
103
107
102
101
114
129
135
129
122
122
131
140
144
141
136
128
122
119
121
121
118
116
115
114
114
112
113
114
112
110
112
120
126
124
119
119
123
123
120
117
119
122
120
113
114
121
123
115
105
106
113
116
129
126
124
128
133
132
126
123
123
125
125
124
127
128
123
118
114
114
118
119
120
125
128
127
120
108
103
108
114
127
128
119
113
115
125
134
136
129
120
115
110
110
114
117
110
104
106
119
132
134
138
124
106
101
109
121
120
107
101
102
113
120
125
123
119
112
108
112
120
122
121
121
127
134
134
128
118
112
113
119
120
117
111
112
117
126
126
119
108
97
100
113
125
128
122
120
124
136
141
133
124
116
110
110
117
119
114
105
104
112
125
131
129
126
125
125
125
124
122
117
112
106
111
120
129
130
121
112
108
112
120
123
118
109
108
112
116
112
99
90
95
114
125
130
130
133
135
135
130
121
120
123
130
132
127
117
114
118
124
129
128
125
121
121
127
131
127
117
111
111
116
120
116
113
113
116
117
116
121
129
135
131
116
104
103
109
115
115
114
113
116
121
122
117
114
112
111
114
117
118
133
132
131
125
116
115
117
121
122
120
117
116
114
117
119
120
115
108
107
114
127
131
127
119
115
116
117
119
122
128
129
118
109
104
103
107
115
126
132
135
132
125
119
113
108
103
107
113
117
116
133
133
130
122
118
122
124
120
110
105
110
119
125
124
121
116
115
115
120
125
127
125
120
118
117
118
115
110
108
105
107
113
115
118
115
114
120
130
133
133
126
119
117
113
113
115
119
122
119
114
117
120
123
124
129
133
133
123
112
106
114
121
128
127
125
121
121
122
126
128
125
116
115
106
100
99
105
112
112
108
106
110
119
126
127
120
119
121
127
130
126
116
110
107
110
115
121
121
114
105
116
108
99
101
115
128
132
124
116
113
116
119
118
117
114
108
106
111
122
131
125
118
113
106
97
94
102
115
127
124
114
109
116
123
123
118
109
108
122
132
129
117
103
101
107
112
115
116
112
107
129
124
110
105
109
118
126
125
118
116
115
116
119
119
109
97
93
104
122
129
123
113
113
118
118
111
103
103
112
122
124
122
121
123
121
116
112
113
118
117
109
100
100
107
114
114
115
118
121
120
127
127
123
123
117
115
122
127
126
119
112
113
116
118
115
112
113
118
123
124
119
113
113
118
121
121
115
111
113
118
123
125
125
125
125
125
125
121
112
99
93
95
107
119
121
117
113
115
118
119
105
115
117
104
93
88
87
78
62
52
57
73
90
110
123
123
115
108
111
120
130
132
130
127
123
119
121
126
127
124
115
112
118
123
125
121
112
107
111
115
119
121
125
130
130
120
109
100
103
108
112
131
132
120
106
101
97
90
79
80
93
113
128
143
148
143
131
121
117
118
120
122
123
123
119
118
124
132
138
130
117
115
119
126
129
123
118
116
116
117
114
111
116
121
121
114
104
100
102
111
124
120
113
112
121
128
129
124
121
126
135
137
132
128
129
131
126
119
111
110
114
120
120
118
117
122
127
130
124
122
126
132
132
120
105
99
101
105
114
120
128
128
120
112
112
115
113
104
100
109
124
112
105
110
127
138
136
129
133
147
153
142
120
107
111
120
116
103
98
112
131
136
125
114
117
133
139
126
105
101
121
137
136
117
97
88
92
105
118
130
141
137
123
108
109
116
116
109
104
111
124
120
118
121
124
119
111
110
117
123
120
111
104
109
121
126
118
103
100
113
129
130
115
104
108
120
125
115
101
98
108
119
124
121
115
107
107
117
122
127
123
113
111
114
119
119
117
115
113
119
122
116
114
115
120
119
116
112
105
93
79
79
94
114
121
120
111
104
101
104
106
103
105
106
111
115
113
107
104
105
110
114
121
124
126
123
120
119
119
108
103
107
116
121
120
112
110
110
112
115
124
113
110
117
133
140
133
114
96
89
88
100
112
118
118
113
108
103
100
101
105
111
117
123
131
137
134
119
107
107
118
126
124
119
118
121
130
130
121
115
115
123
126
118
102
93
96
107
114
112
123
115
109
116
132
139
126
105
92
96
106
118
123
125
129
133
128
112
100
104
120
136
136
125
119
128
135
128
117
113
124
133
125
109
106
118
130
135
131
130
130
128
119
107
101
100
110
115
123
123
120
115
105
103
108
114
114
110
106
100
94
99
108
116
118
117
119
121
121
122
126
131
122
108
100
108
124
132
125
118
121
127
121
109
112
125
129
121
108
108
116
121
119
115
116
116
111
110
115
119
128
131
121
107
102
105
113
119
117
105
95
100
109
109
96
82
91
119
142
145
131
114
107
105
110
119
132
136
130
122
119
124
123
119
119
124
121
109
90
83
94
112
124
124
117
112
107
106
108
114
128
133
131
120
112
110
110
110
108
108
112
120
123
121
110
99
102
119
134
134
122
112
115
119
120
118
119
127
133
134
129
129
127
119
108
103
106
110
106
100
101
112
121
121
113
112
118
127
127
119
114
113
115
114
114
110
107
103
105
109
114
120
123
123
116
111
114
124
130
120
109
110
120
127
121
113
111
123
133
134
125
118
115
106
96
90
97
113
122
122
121
125
125
123
123
123
125
131
136
136
109
111
116
121
115
107
97
97
102
103
102
108
114
114
109
105
110
119
125
117
104
103
108
118
119
114
111
118
122
118
108
105
104
104
99
96
98
104
111
114
119
127
129
127
124
117
110
112
122
131
107
111
122
129
124
110
101
99
103
106
108
110
112
112
112
111
110
111
109
109
113
108
104
99
99
105
109
109
112
115
118
118
116
114
113
107
103
101
104
113
117
119
118
114
112
110
112
111
117
119
106
106
111
115
118
118
115
114
113
118
126
130
123
116
112
114
114
108
105
109
115
112
106
103
109
113
112
113
118
123
127
127
123
117
117
119
122
121
123
122
119
117
111
113
118
124
121
113
105
108
121
125
122
110
104
105
113
114
114
116
123
129
126
120
117
116
117
120
119
111
101
94
103
129
149
148
132
118
111
112
114
111
111
115
119
126
132
135
127
118
113
116
117
127
132
134
124
109
99
104
127
132
130
117
107
106
111
114
113
110
110
113
117
123
129
131
133
138
138
125
105
95
104
127
142
139
124
114
111
110
109
108
111
117
121
122
123
121
116
110
107
115
123
129
131
133
135
135
129
119
115
111
113
118
125
127
124
118
114
112
111
111
114
123
131
137
136
135
133
126
123
122
123
119
113
113
117
127
131
126
113
106
110
115
109
109
112
115
112
103
100
109
120
126
124
120
131
142
143
133
114
113
119
127
129
128
120
115
115
116
120
124
127
128
125
123
120
121
120
118
122
129
132
127
116
113
123
135
135
123
108
101
100
102
105
106
116
117
110
100
98
112
127
132
125
114
116
120
119
120
117
127
137
137
126
112
111
118
123
123
120
123
128
130
124
116
118
123
126
120
112
111
118
121
117
111
105
107
116
119
110
104
103
112
118
118
113
111
110
111
112
117
125
129
126
122
122
121
116
116
117
122
127
127
124
119
125
131
134
127
121
122
125
127
128
126
126
125
123
119
112
107
110
117
117
109
96
98
115
128
125
109
105
114
122
119
107
107
119
125
118
104
99
109
122
126
127
123
126
130
115
113
116
122
123
127
126
118
113
113
119
123
120
123
132
138
135
124
116
118
122
117
109
109
115
121
122
119
124
127
120
108
102
110
118
117
107
106
117
125
121
109
102
111
120
119
111
104
111
120
118
117
121
121
120
113
105
95
92
101
115
122
117
111
118
130
133
126
118
118
122
114
106
101
113
131
138
133
124
119
119
120
117
119
120
122
114
105
97
105
117
125
127
123
116
107
97
98
100
106
126
123
121
116
111
105
99
97
103
114
124
123
117
112
116
122
127
123
118
116
111
111
107
110
115
120
122
123
125
129
130
130
129
124
121
120
115
108
100
100
112
126
136
129
114
99
96
109
120
120
120
118
114
113
112
110
105
104
110
121
129
136
137
134
132
131
127
121
111
106
109
111
116
119
116
110
108
117
128
132
127
115
111
118
121
119
116
118
122
118
116
119
126
126
115
103
101
115
128
131
110
107
106
111
114
114
112
111
113
117
124
133
136
130
119
115
122
126
124
116
106
101
103
109
115
119
121
124
128
130
123
115
114
126
132
121
112
116
125
127
120
113
111
115
117
113
110
114
115
115
110
103
99
96
96
101
110
121
126
124
117
115
113
107
96
93
104
120
127
121
105
90
88
95
106
118
125
130
129
126
120
120
127
134
130
114
100
102
115
124
120
114
110
115
120
124
122
117
111
106
117
110
103
92
86
90
104
117
121
115
109
109
113
116
113
106
102
106
114
119
121
114
108
103
102
104
110
122
128
123
116
112
115
115
111
104
97
101
106
112
115
116
117
120
123
124
124
121
116
112
116
117
118
117
116
114
112
105
95
90
97
112
127
134
133
125
118
112
111
116
124
125
122
115
110
107
109
115
118
120
119
113
106
104
103
105
109
107
108
110
116
127
130
126
118
117
118
120
121
123
108
114
123
130
135
133
123
107
92
88
99
117
124
121
113
114
122
121
113
101
95
98
102
106
111
117
120
117
116
113
116
116
113
108
106
107
113
122
125
126
129
132
135
131
123
116
118
122
124
120
120
119
116
113
114
116
118
111
102
100
109
118
117
106
98
104
113
114
106
94
90
99
107
110
111
110
114
113
110
105
108
116
119
114
108
107
112
120
128
127
126
123
123
122
117
116
122
131
128
114
127
122
114
109
113
117
119
113
108
105
111
116
114
108
107
106
106
101
97
99
111
125
139
135
125
111
107
108
111
112
115
122
123
118
113
112
113
115
115
116
120
120
118
111
107
113
119
125
122
117
120
110
106
114
131
139
133
118
108
108
113
117
113
109
110
114
115
111
109
111
117
125
131
131
128
123
121
121
125
128
128
125
120
115
115
118
123
118
114
112
119
122
120
114
111
112
114
113
115
119
122
112
104
109
122
129
125
112
106
112
115
113
105
101
106
117
124
123
123
124
121
115
105
104
111
119
122
123
126
126
120
111
103
103
112
119
123
120
115
111
114
116
115
113
111
111
112
115
118
118
122
121
117
115
112
107
105
102
108
115
113
102
90
91
107
120
121
114
115
122
122
115
101
99
108
112
109
107
111
117
116
111
107
109
115
121
124
121
113
107
104
104
106
104
102
108
113
119
118
115
108
113
122
130
127
120
113
115
121
125
124
113
107
108
119
126
124
115
109
109
109
106
106
113
121
124
122
117
116
118
122
127
127
124
124
126
129
126
116
109
107
110
112
113
117
123
124
119
111
106
121
119
120
120
125
130
130
128
124
122
117
118
126
129
126
123
123
127
126
122
114
113
112
114
116
118
123
122
119
117
119
126
126
119
115
120
129
127
118
111
110
114
119
122
124
124
121
115
108
107
139
133
116
105
107
115
122
120
112
102
96
101
113
120
115
108
106
110
116
122
127
126
116
102
93
94
104
111
111
111
115
118
116
112
110
112
118
120
118
118
119
121
124
126
118
108
101
102
109
111
108
108
107
109
116
115
115
111
110
108
104
100
103
107
109
107
99
90
89
101
117
120
113
99
97
104
109
109
110
116
121
123
120
121
122
122
117
116
120
126
130
130
133
134
124
110
97
98
106
110
87
85
97
115
127
126
115
114
119
124
121
115
113
118
122
121
113
104
103
115
122
121
113
112
118
126
127
122
118
121
123
119
120
124
133
130
122
116
119
123
122
123
130
137
130
113
97
101
111
116
111
104
100
105
113
116
112
112
116
117
115
113
115
125
130
125
115
114
124
136
136
126
116
117
123
127
124
124
133
135
127
114
109
118
128
130
126
123
121
121
117
116
118
117
107
94
93
108
129
139
126
125
115
106
106
110
108
107
108
113
114
114
117
121
121
117
114
116
125
125
119
108
110
121
128
124
119
121
131
137
134
123
113
116
123
129
128
124
120
115
112
113
114
110
101
99
107
124
140
139
119
124
124
120
115
110
108
111
119
130
136
134
126
118
115
117
122
125
122
114
106
101
109
120
127
125
118
112
114
125
132
131
122
116
120
129
133
126
110
100
102
111
121
125
123
119
120
123
126
126
122
126
126
124
119
113
111
118
127
135
132
123
117
117
122
127
126
118
113
113
118
122
122
119
115
117
116
116
118
124
129
125
118
114
118
131
137
131
121
112
113
120
127
127
120
112
107
110
119
127
137
133
125
122
124
127
126
126
122
116
108
103
105
114
124
129
126
113
107
111
122
130
127
123
122
126
133
134
134
130
125
119
113
109
108
114
120
127
133
134
133
128
121
113
107
106
112
122
127
129
135
134
131
126
127
135
137
127
113
104
107
113
115
115
116
118
117
113
106
105
109
115
121
126
135
139
137
130
123
118
116
117
117
107
99
99
107
120
129
129
122
118
113
110
111
117
126
130
126
120
116
122
126
124
121
122
123
116
105
102
108
122
127
124
119
115
113
113
113
109
108
111
118
123
124
124
126
127
119
111
108
112
117
115
110
114
116
118
115
113
111
112
111
110
111
113
118
116
111
103
114
108
105
107
116
121
122
115
105
101
106
116
126
131
127
121
117
121
127
128
127
123
123
121
113
110
117
127
130
122
110
108
114
123
128
123
114
111
113
121
124
119
111
108
108
111
113
111
108
102
134
121
114
120
131
134
133
126
118
113
111
117
122
125
123
116
117
123
132
133
129
126
124
119
113
108
110
118
122
121
114
108
110
116
118
111
103
105
117
129
129
118
113
112
113
111
113
117
119
116
126
124
126
132
133
128
120
119
121
121
121
124
128
130
126
121
119
118
121
119
116
114
114
115
117
118
118
116
117
117
112
107
107
112
116
112
109
108
111
113
113
114
116
118
112
103
105
113
119
119
118
120
114
105
96
94
96
96
92
85
77
76
90
117
141
139
119
102
111
131
149
142
127
122
126
130
128
125
126
128
126
117
105
97
98
102
102
101
109
118
127
129
124
117
110
103
98
101
108
110
122
120
113
106
97
94
100
111
116
116
115
117
126
137
143
133
119
110
113
119
124
127
131
136
133
128
123
121
118
111
106
107
112
115
111
105
105
113
123
127
127
126
130
133
125
115
106
104
108
112
139
118
105
109
122
133
135
132
132
134
136
134
129
124
117
109
104
106
109
111
109
110
118
124
127
125
122
119
114
108
109
115
118
118
114
111
116
122
125
126
125
121
117
117
123
130
129
118
110
114
145
123
111
118
135
141
132
119
118
126
131
123
113
110
111
110
105
103
108
117
122
120
115
113
119
124
123
116
109
113
123
128
124
115
117
123
129
123
119
116
119
114
106
99
109
122
124
115
109
110
127
122
119
121
124
119
111
110
120
125
118
107
104
109
117
122
122
121
122
120
121
120
118
114
118
122
121
111
105
111
125
136
132
121
118
120
121
121
118
116
117
113
107
101
106
114
119
116
112
114
114
113
112
112
115
121
132
143
143
127
102
97
106
119
121
119
121
126
127
119
108
103
105
109
115
121
123
120
114
121
136
144
138
122
110
108
114
121
126
127
128
123
113
105
105
113
120
120
117
120
128
123
117
114
121
136
145
141
125
108
95
97
106
117
117
117
118
122
121
117
109
100
96
98
110
121
125
116
113
119
131
133
120
106
102
115
129
135
130
124
127
128
127
125
124
122
119
111
109
107
129
131
125
125
134
137
129
113
100
98
97
98
93
94
102
116
127
124
118
113
112
116
111
107
109
116
123
123
117
116
116
109
99
97
107
121
129
121
108
101
104
116
130
142
141
131
119
113
113
110
114
121
120
121
125
124
119
113
109
101
91
89
90
90
90
95
107
115
115
111
112
119
120
114
110
118
134
139
131
117
109
111
115
122
126
128
119
105
90
86
96
109
121
132
136
127
117
112
119
123
113
116
114
110
106
109
116
121
120
106
95
99
108
108
92
83
88
104
116
113
108
109
111
112
112
121
132
135
120
107
105
113
125
129
132
129
122
109
100
94
97
105
113
118
117
111
105
103
108
118
111
110
107
107
108
112
114
119
123
131
132
130
121
111
107
105
109
116
119
115
109
110
116
119
119
116
114
112
110
109
109
111
107
102
101
106
112
112
104
94
93
100
109
112
111
108
109
113
114
116
111
114
110
111
115
123
122
120
124
134
140
130
115
109
109
112
113
115
120
124
121
119
119
121
121
116
113
118
122
123
121
116
105
93
83
87
104
113
108
95
91
102
110
109
105
105
113
127
131
124
122
128
124
116
113
115
120
122
121
115
113
112
114
113
112
108
103
102
111
122
130
129
125
122
121
123
120
115
108
107
112
118
116
106
96
99
109
116
111
102
103
111
110
105
100
105
114
127
132
127
118
114
112
110
103
103
107
111
111
110
110
113
115
110
105
102
103
103
103
108
120
129
127
123
117
114
110
104
97
96
105
113
113
109
111
116
122
119
116
114
117
114
105
93
99
112
120
120
118
117
113
106
98
98
102
104
105
104
105
114
122
124
113
100
92
96
105
108
102
97
105
114
123
121
115
108
109
114
117
118
117
112
107
109
112
116
120
121
123
126
126
119
110
108
118
129
124
109
99
111
127
127
123
113
108
104
106
106
107
112
116
121
121
118
115
115
118
118
112
98
91
95
109
123
127
123
114
113
117
117
119
115
112
111
102
100
108
120
126
125
121
120
129
143
148
138
119
101
98
117
112
129
137
130
113
106
109
115
119
118
114
116
120
124
126
125
127
130
127
113
96
87
94
110
123
124
116
105
103
108
114
123
124
115
103
96
102
113
118
114
109
116
131
143
138
125
117
113
116
123
91
107
118
119
113
109
114
122
126
124
121
119
115
115
114
114
117
121
126
124
119
110
107
108
112
114
114
113
112
112
113
115
114
116
107
103
103
109
110
107
103
110
119
126
120
113
115
118
116
109
102
112
116
113
111
111
117
121
117
113
110
111
114
119
122
115
107
108
116
125
130
131
132
129
124
116
113
112
112
113
106
98
98
104
110
114
114
109
109
105
105
109
119
127
128
126
123
114
101
92
111
120
126
122
112
106
111
117
120
111
101
99
112
122
129
122
111
110
118
124
123
118
121
127
126
116
102
99
109
114
112
102
98
104
116
124
122
115
110
110
110
113
116
124
129
135
134
122
105
95
118
118
119
117
110
104
108
117
126
126
119
113
110
118
122
122
119
118
120
118
112
105
105
109
113
108
103
105
115
123
118
107
102
107
115
117
111
107
109
115
115
111
108
112
120
119
113
108
107
115
120
115
112
111
111
113
116
117
121
125
127
118
106
98
105
119
125
120
109
106
110
114
114
112
111
109
111
114
116
114
107
101
102
108
105
92
80
83
104
120
120
111
110
117
121
114
93
83
94
116
116
111
105
106
111
118
123
119
117
120
119
109
96
91
103
118
121
114
107
107
116
116
115
116
114
118
120
116
110
107
109
113
114
110
105
102
98
98
104
115
120
118
118
121
123
117
106
100
102
111
125
116
103
94
98
107
112
116
117
119
114
107
100
106
116
117
107
99
105
116
121
116
108
106
112
118
122
124
125
129
128
127
119
116
120
126
128
118
105
102
111
122
124
120
115
118
125
127
122
112
132
128
116
106
104
107
108
108
109
111
111
110
114
118
118
113
102
99
107
122
128
122
111
105
106
112
121
128
135
133
125
112
110
119
125
123
112
96
93
100
111
120
120
112
113
115
122
121
111
101
118
117
116
117
120
122
123
121
116
115
116
121
123
114
100
97
107
118
124
124
123
118
112
111
114
119
121
120
117
115
109
106
110
119
121
112
97
94
104
117
122
115
102
97
103
111
112
107
99
97
116
108
103
105
109
118
123
124
124
120
117
117
113
106
96
97
107
116
113
109
105
102
103
106
113
120
121
116
112
113
118
118
114
111
111
108
110
113
116
120
119
114
111
113
115
119
121
117
111
109
122
119
115
110
108
105
105
107
109
109
107
106
109
111
116
115
108
99
93
94
102
104
103
99
100
107
113
117
117
119
120
120
114
106
107
110
113
113
105
98
101
113
122
126
123
122
120
115
111
110
105
117
132
137
131
117
106
105
107
110
115
118
122
124
124
122
119
113
110
106
109
111
112
111
113
118
122
119
113
108
110
113
116
116
112
109
109
109
106
107
113
117
118
113
114
117
119
115
111
113
96
109
125
133
127
119
113
122
127
127
127
129
127
121
110
111
123
133
127
111
99
101
115
128
135
136
134
125
113
103
107
115
121
116
109
106
106
108
113
121
130
133
125
108
104
113
122
132
133
131
113
114
119
118
113
110
114
123
127
125
118
115
113
107
101
103
112
121
117
107
97
106
120
129
125
119
116
120
120
119
122
125
125
118
111
108
112
114
109
109
116
124
128
122
113
112
115
123
126
128
120
115
114
115
115
116
118
114
110
107
110
112
112
111
111
112
111
112
114
112
112
117
123
123
115
102
100
108
124
130
130
126
123
118
115
116
118
118
113
105
103
109
117
120
119
116
112
109
110
117
109
103
101
107
121
130
128
116
106
106
115
127
129
127
123
120
118
120
123
123
117
113
117
124
128
124
118
117
124
130
129
125
117
113
112
115
117
120
120
122
121
119
115
115
121
128
127
121
115
118
107
103
102
107
119
126
125
117
110
111
115
119
122
126
126
122
117
115
120
122
118
112
114
124
134
135
128
120
117
120
122
123
118
116
113
114
113
114
116
122
126
124
117
113
116
122
122
119
116
113
109
113
119
123
120
117
109
112
116
122
119
114
107
116
127
131
122
111
110
113
119
125
126
126
125
115
107
105
107
112
120
125
127
124
119
116
114
112
113
120
121
115
107
101
100
104
104
104
102
101
102
110
121
131
130
120
113
112
118
124
124
114
108
110
120
130
134
129
117
110
110
125
136
139
126
110
99
99
105
114
120
125
126
121
115
113
115
119
119
119
116
111
106
100
104
111
114
108
102
96
109
109
111
113
112
117
124
132
132
123
115
112
116
116
114
117
131
139
128
110
103
114
128
128
116
106
110
119
118
113
107
112
115
113
107
105
115
123
119
109
103
107
114
119
120
122
122
119
111
108
130
130
121
106
97
104
126
145
142
122
102
101
113
118
114
114
120
123
116
106
103
110
114
104
91
92
109
120
120
111
104
107
111
110
105
107
116
125
120
110
105
111
121
125
120
112
116
121
126
123
124
130
128
122
115
116
121
126
121
111
101
100
106
109
115
118
118
110
102
105
113
118
114
105
103
108
115
118
116
117
119
122
122
118
117
119
125
128
127
124
122
124
129
129
120
112
112
120
126
123
113
109
111
116
116
117
111
108
107
110
113
111
111
114
123
125
118
108
110
122
131
126
115
115
127
137
138
132
128
127
126
126
125
132
135
132
126
125
122
122
124
126
132
137
132
120
109
108
112
114
118
111
105
100
97
97
100
108
118
121
119
114
117
129
137
131
116
107
114
125
123
110
96
101
118
129
135
134
137
134
128
124
126
134
138
130
117
113
116
121
122
122
127
132
128
116
106
105
114
126
125
125
121
111
103
99
102
111
120
122
119
116
123
130
132
124
115
116
122
121
110
96
92
100
110
116
119
126
137
146
142
134
126
130
130
126
116
115
121
129
126
119
112
111
111
111
106
110
119
127
129
128
124
119
115
116
115
113
113
115
118
121
125
122
118
114
117
124
130
124
117
112
114
119
121
121
121
125
131
136
137
131
122
118
124
128
129
125
121
117
113
109
108
112
116
113
109
108
111
112
129
122
112
108
110
115
117
118
119
117
111
110
116
123
129
129
126
121
117
117
119
124
123
120
119
121
122
122
116
109
107
109
112
118
124
130
126
116
106
101
107
113
122
124
121
120
115
112
109
110
118
116
110
110
112
116
116
120
123
120
110
102
104
117
131
137
132
120
113
114
120
123
121
117
116
118
120
113
107
103
104
112
116
120
119
113
105
98
99
106
119
126
123
115
115
121
130
128
122
112
113
119
123
124
123
118
118
120
125
127
124
115
108
105
112
121
124
119
115
115
119
122
124
126
130
132
125
113
109
113
123
128
122
109
100
102
108
114
111
109
108
108
110
107
108
116
123
126
125
119
115
124
130
128
123
118
118
121
124
127
130
129
123
119
119
121
121
118
115
116
118
122
127
135
141
140
130
120
113
115
122
127
118
107
103
114
128
127
112
97
94
106
113
115
111
108
105
110
116
123
115
122
128
129
125
119
118
118
116
114
118
124
132
137
136
133
131
130
127
121
118
119
123
123
120
117
119
121
120
119
118
115
114
119
128
134
130
118
110
108
116
125
129
122
113
106
102
105
109
115
121
125
131
133
127
121
118
119
119
115
114
118
123
122
113
114
125
139
140
130
117
114
113
107
99
94
100
112
120
122
115
108
108
119
131
127
114
108
114
127
134
129
122
118
115
110
107
104
102
101
127
136
141
135
124
113
111
115
121
124
123
120
117
108
100
100
108
119
123
120
115
112
109
105
103
103
106
114
116
116
112
104
103
111
115
111
106
105
112
121
121
117
118
120
120
114
108
108
105
101
115
109
104
107
113
112
107
101
102
108
106
100
100
115
131
133
119
111
116
127
127
113
98
100
114
122
124
121
121
121
120
110
104
101
105
114
119
120
120
120
121
121
118
116
109
106
112
121
128
126
115
103
104
111
118
118
121
126
132
135
130
120
116
117
119
115
109
107
111
115
119
120
125
132
130
120
109
108
111
111
110
108
106
104
98
93
100
112
120
119
117
121
127
131
122
110
105
113
125
127
125
112
112
121
126
122
120
120
125
126
120
112
111
117
119
114
106
106
112
116
112
108
112
121
124
120
116
121
125
122
113
105
105
107
115
120
121
118
115
112
107
109
116
121
122
119
116
115
119
125
127
121
122
126
129
118
106
105
111
111
103
98
110
132
143
131
114
107
113
117
111
103
101
108
112
110
108
110
119
122
116
103
95
104
124
143
144
124
110
103
104
108
108
112
120
124
124
121
116
111
113
110
113
119
122
114
108
112
124
126
118
113
122
133
135
129
123
124
123
115
109
117
131
138
133
121
110
104
100
100
104
104
106
108
113
123
126
118
110
107
116
122
118
113
113
119
123
121
114
107
111
109
107
107
110
115
124
135
136
131
125
128
132
130
118
115
120
130
131
123
118
124
134
139
136
135
131
122
108
103
110
125
127
120
112
113
117
119
119
121
125
124
113
102
105
116
123
121
114
118
120
120
107
97
102
124
143
145
131
114
109
112
117
116
112
112
115
124
132
133
126
114
105
106
114
119
115
108
107
119
131
131
119
109
111
119
127
122
113
107
108
112
113
114
123
125
119
106
108
116
127
125
117
112
121
136
145
140
126
115
109
108
103
101
102
110
120
128
132
133
124
112
102
104
112
116
111
106
112
126
132
121
105
101
109
121
121
107
92
81
86
105
123
138
136
122
103
99
107
111
127
127
127
130
132
131
127
125
122
117
109
109
112
111
109
109
113
115
115
115
118
120
119
115
112
117
120
121
118
117
118
121
126
124
125
118
109
102
101
98
99
107
120
124
119
109
103
107
119
121
111
113
116
117
114
112
117
121
118
110
103
109
120
126
120
109
100
92
88
92
103
118
120
114
105
107
110
107
99
95
105
120
129
129
123
117
111
113
122
127
126
116
110
108
112
111
104
106
110
118
99
101
100
103
108
115
119
121
124
127
125
119
111
108
109
112
108
102
97
93
99
108
117
119
119
116
112
104
96
95
101
104
104
104
110
119
124
124
122
123
115
110
109
113
120
114
102
90
90
100
121
119
113
108
115
126
128
123
123
132
137
126
111
101
107
113
113
107
107
113
118
119
117
118
121
124
123
117
112
107
103
105
107
112
118
122
128
130
119
99
88
92
106
113
113
106
103
106
110
106
134
133
122
109
113
125
132
127
118
111
116
118
115
115
118
113
105
94
96
115
132
136
128
120
120
121
119
111
99
95
104
117
121
119
115
117
125
127
113
95
89
95
103
104
103
108
118
127
132
125
117
114
109
104
110
122
135
133
121
110
106
111
113
112
110
108
102
97
94
99
109
123
128
129
126
122
114
104
94
93
103
113
111
104
103
115
121
122
115
111
114
118
113
109
116
127
125
123
121
122
118
108
104
108
113
121
124
124
121
116
111
111
110
106
103
102
104
108
101
93
88
98
112
119
115
109
106
112
116
116
110
106
101
104
112
118
121
120
123
127
129
123
119
124
134
138
126
113
111
120
128
124
119
115
114
114
112
116
118
117
115
119
121
120
111
102
100
106
106
105
103
106
110
106
92
85
91
111
123
125
117
111
110
112
110
102
102
112
123
127
122
114
115
124
130
125
115
112
119
131
107
116
122
121
117
118
123
128
126
120
115
118
120
116
105
95
93
99
108
116
118
116
107
97
92
99
111
120
120
117
117
121
122
117
106
96
99
112
125
129
121
117
115
113
105
98
97
106
115
123
103
115
124
123
118
120
125
125
116
108
106
109
110
108
104
100
97
100
108
118
119
113
104
97
102
116
127
124
111
102
102
111
119
123
123
117
116
119
127
132
128
121
117
114
105
98
97
103
105
106
117
126
128
121
116
113
110
104
95
93
100
107
111
117
122
120
110
105
110
121
124
117
107
106
110
116
116
113
104
98
92
94
107
121
131
131
125
124
127
130
124
113
110
113
120
124
122
118
109
104
103
109
116
119
116
113
111
108
108
113
116
114
112
119
125
122
115
113
119
124
122
114
106
108
114
119
117
113
112
110
107
104
105
109
117
125
129
126
121
116
110
102
95
99
111
122
126
124
112
109
109
110
112
114
114
113
114
115
119
124
126
119
110
105
108
113
120
125
126
123
117
114
109
108
110
112
114
114
114
111
111
115
117
112
114
120
124
121
114
108
106
107
104
98
97
102
109
111
111
112
122
121
115
111
111
110
111
107
106
110
114
110
99
90
94
111
125
129
121
113
110
114
118
116
110
107
110
113
113
111
111
117
125
123
116
108
102
104
111
115
115
110
108
113
118
118
113
111
113
117
104
104
103
107
113
119
122
120
119
121
119
111
99
96
103
111
116
114
115
114
115
116
117
118
117
117
114
113
111
111
112
118
122
119
116
113
114
119
126
132
125
114
107
115
126
132
129
124
124
121
103
98
94
100
110
122
134
140
141
137
127
114
109
113
119
111
99
97
111
127
131
121
112
107
112
118
120
119
114
113
111
112
111
112
117
126
129
123
118
120
125
120
113
110
112
120
127
124
119
111
125
126
116
106
109
119
129
132
129
120
109
103
103
110
113
109
99
97
109
124
131
125
114
108
110
114
121
123
120
114
110
108
110
117
117
110
100
90
90
103
121
125
120
110
111
121
126
117
105
96
129
134
128
121
119
120
122
120
114
110
106
106
108
109
112
113
114
111
109
112
120
124
123
122
121
122
121
114
109
110
110
115
117
121
118
108
98
93
100
116
125
128
122
116
121
126
127
119
105
100
116
114
114
121
123
123
115
111
113
118
123
125
126
130
133
133
125
112
102
104
117
126
130
129
127
127
122
111
101
106
113
116
112
107
108
116
125
127
122
120
125
129
128
124
119
116
116
119
119
117
112
110
114
122
123
116
106
104
113
127
134
134
130
131
134
131
119
104
99
105
115
123
120
116
118
125
127
122
110
106
111
115
109
103
107
119
131
131
121
115
114
122
127
126
121
114
108
110
111
114
113
119
128
131
123
109
102
107
123
136
139
132
123
115
108
107
111
114
116
115
110
104
102
102
115
129
135
125
109
102
107
114
120
118
118
120
123
121
117
115
113
116
114
111
115
117
120
114
110
111
111
113
121
126
118
108
105
113
124
128
121
115
114
113
105
106
117
130
130
118
104
99
104
113
118
120
122
116
107
102
106
115
121
119
122
125
125
119
111
110
118
122
116
103
103
116
124
124
119
113
94
92
109
130
130
119
111
111
114
112
101
95
99
110
113
115
115
117
117
110
103
108
118
123
117
107
106
117
124
124
121
120
120
118
121
127
128
119
108
105
110
124
126
121
118
118
115
110
105
110
95
98
110
125
130
125
115
109
111
113
112
109
108
110
114
114
112
111
114
116
113
111
114
116
115
106
107
116
126
129
124
121
119
116
115
116
117
120
117
112
111
116
122
126
129
122
114
104
103
113
109
110
108
107
111
118
120
116
111
113
122
129
129
123
117
113
110
118
128
128
117
105
101
113
125
127
121
115
112
112
111
112
111
107
106
109
114
119
121
118
115
115
115
119
121
123
122
120
122
122
100
102
102
104
110
118
124
121
114
111
112
122
131
133
126
114
107
110
117
120
114
107
108
121
132
134
126
118
112
111
111
111
112
112
112
116
116
113
111
116
118
118
116
115
119
122
121
119
119
118
99
103
108
112
116
117
120
122
123
121
119
119
120
121
119
114
110
112
114
114
116
119
120
122
119
114
109
107
110
120
130
132
130
124
122
120
114
111
113
126
131
122
110
110
117
120
116
107
107
114
107
109
113
116
119
117
114
115
121
123
125
116
104
91
90
101
118
131
129
119
113
117
121
123
115
105
97
97
105
117
132
135
129
117
109
106
108
114
124
135
133
121
108
105
111
116
115
112
112
114
94
97
109
119
121
118
120
123
124
121
113
106
102
96
93
101
119
132
125
110
101
108
120
124
119
114
111
113
113
112
114
119
121
117
109
107
113
121
124
118
111
107
111
116
116
116
117
119
121
120
93
95
108
117
117
119
127
139
139
126
112
109
120
125
124
123
126
130
123
110
104
111
121
125
123
124
129
131
121
112
109
115
124
123
117
115
120
126
122
107
100
105
119
125
123
123
124
124
124
122
119
117
116
117
116
119
125
132
129
123
121
122
125
122
120
124
135
143
140
131
126
121
122
123
126
126
125
122
120
119
124
126
124
118
108
115
121
126
121
112
107
109
114
117
119
125
131
133
125
116
133
130
125
118
114
116
119
120
118
121
124
126
120
111
108
115
123
127
125
123
118
113
111
114
119
123
120
118
121
125
127
125
122
118
117
119
120
120
116
112
110
112
116
121
125
134
130
120
107
99
118
122
124
119
112
105
107
118
127
129
125
119
118
122
124
122
116
105
99
98
98
98
101
107
111
113
116
119
122
121
118
117
122
128
131
123
113
109
110
115
120
124
128
134
143
141
128
108
99
105
117
119
123
120
113
105
103
110
119
120
117
115
119
123
122
116
112
115
119
119
114
110
108
108
108
109
115
121
126
129
127
123
125
128
131
125
114
112
119
130
135
128
122
126
127
125
113
110
116
124
134
128
121
117
115
115
110
104
104
107
115
121
125
121
110
101
105
121
135
140
133
124
116
112
110
116
119
123
132
139
140
136
128
126
125
122
124
124
126
128
119
108
104
108
114
113
113
116
123
125
127
116
108
106
112
118
122
120
120
119
119
122
127
128
122
113
107
111
117
120
120
117
114
112
113
118
121
121
121
123
130
131
127
123
120
117
114
110
105
104
105
105
104
110
119
126
133
128
115
104
95
97
102
107
108
106
107
115
123
126
121
119
122
124
122
115
110
112
116
121
123
119
116
112
114
116
116
112
109
109
115
118
118
119
117
112
102
93
92
103
118
123
118
112
116
126
133
126
105
92
95
99
110
114
110
102
100
106
116
121
121
118
111
108
109
111
115
124
132
141
141
133
122
119
125
128
123
116
116
120
124
119
112
103
103
107
109
112
114
115
119
118
112
110
110
113
113
112
111
111
117
114
117
120
120
117
116
117
119
120
121
119
116
118
125
128
123
118
120
131
137
132
123
121
126
131
127
122
121
127
133
129
114
96
97
111
128
136
125
113
106
109
112
110
107
103
104
111
120
128
115
117
118
121
121
118
118
122
123
121
120
122
128
138
137
131
119
109
107
113
119
123
119
110
106
106
108
110
117
123
127
126
116
109
112
126
133
131
118
109
109
113
113
107
102
101
106
111
114
117
115
124
128
122
108
105
117
129
131
122
116
121
126
125
112
104
108
114
117
114
114
115
114
107
98
93
98
108
118
121
120
116
116
121
130
132
127
115
114
114
115
113
110
105
105
107
106
104
101
101
137
148
142
124
108
107
120
131
131
125
119
119
118
111
102
101
108
120
124
121
116
115
115
116
112
112
115
119
118
121
118
118
120
123
123
118
111
108
111
116
114
112
110
115
117
111
106
103
104
107
118
111
108
121
130
131
121
104
92
95
107
113
114
111
112
113
118
124
130
126
118
102
99
106
116
121
123
122
122
116
109
107
113
124
134
134
130
126
120
113
103
101
105
115
121
121
121
124
127
124
107
102
108
124
134
133
122
107
98
104
115
122
122
120
125
128
128
125
123
122
122
116
115
114
110
108
110
121
126
122
113
107
110
114
115
117
121
124
118
107
99
108
122
127
120
108
106
111
116
119
102
106
120
126
120
106
103
107
117
124
122
115
114
121
130
129
121
111
112
119
122
122
119
117
116
116
118
128
132
124
115
105
106
110
115
117
116
113
110
106
108
115
120
125
120
114
107
111
115
115
103
108
116
115
105
92
96
117
138
135
112
92
101
122
133
124
106
102
111
121
121
120
121
125
128
121
114
113
117
120
116
103
99
100
107
115
117
113
114
120
120
119
119
121
121
121
121
124
128
125
111
109
109
112
115
110
110
120
130
126
112
103
112
124
130
125
122
126
129
124
118
121
133
138
132
120
112
109
110
106
104
101
100
105
109
115
122
126
122
119
119
119
122
124
124
120
120
123
125
122
114
116
116
115
121
124
121
110
101
102
119
135
140
134
126
125
129
134
132
128
129
134
135
132
122
119
122
123
118
106
103
107
114
118
121
127
135
131
120
108
107
115
120
122
118
114
109
107
111
117
109
121
118
110
109
120
129
123
108
105
120
135
138
131
122
115
108
106
113
127
141
137
126
116
115
114
106
104
107
118
126
123
113
110
116
125
131
125
117
111
113
116
115
112
109
109
105
105
111
119
120
124
118
110
108
116
128
135
134
132
132
132
129
126
120
113
103
97
104
122
131
126
117
115
118
114
101
90
103
125
137
128
110
105
111
119
120
117
118
118
120
120
119
114
113
109
106
106
110
113
128
115
110
111
113
114
117
121
131
134
134
132
128
127
126
120
113
105
104
115
125
124
117
110
111
109
104
98
101
116
128
132
126
122
116
114
113
118
122
126
125
123
121
121
116
111
109
107
108
105
109
101
100
102
110
114
117
117
115
111
110
114
121
128
127
119
112
104
103
108
119
122
115
106
103
107
110
103
101
108
123
134
130
123
113
106
105
110
120
130
129
120
110
105
109
112
109
107
108
109
104
111
114
114
113
116
116
114
111
109
107
106
111
115
117
116
112
106
104
104
106
108
113
115
121
128
128
119
114
114
119
117
115
117
120
119
108
104
114
129
127
115
102
103
113
117
110
104
103
105
122
129
125
116
113
112
107
101
106
117
125
122
114
110
112
117
115
107
103
104
107
108
112
116
124
125
123
117
116
113
111
110
117
131
141
137
125
117
118
123
118
116
118
127
131
124
115
108
106
107
120
118
108
100
100
109
110
108
105
114
126
124
114
104
105
110
109
104
102
109
119
120
114
114
114
111
107
107
107
111
114
118
126
128
125
120
114
113
110
106
110
119
130
136
134
126
119
110
110
119
117
114
108
106
112
122
128
126
118
113
112
114
113
112
111
110
109
107
106
107
106
107
111
119
122
120
112
108
110
115
117
117
110
104
106
109
109
100
96
97
108
117
124
129
133
133
121
111
109
116
129
126
125
130
132
128
126
125
121
115
108
113
125
134
133
122
116
120
115
102
85
83
99
117
122
112
102
102
113
121
116
105
98
103
117
126
122
113
107
107
110
111
113
124
129
129
120
114
115
115
124
118
115
118
120
118
114
115
118
116
115
120
128
131
125
114
110
116
115
108
97
96
103
107
99
86
84
93
109
117
113
106
105
113
120
121
116
114
122
126
119
110
109
111
113
111
109
112
119
116
109
103
101
106
117
123
124
119
113
111
115
120
121
115
111
107
109
108
109
111
117
122
121
112
105
105
110
114
113
115
117
117
116
114
109
103
102
112
123
130
125
115
111
108
106
106
108
111
113
114
126
123
122
125
134
138
130
114
98
97
109
118
120
118
121
123
119
108
101
107
120
130
126
118
116
122
128
124
115
114
116
119
119
117
115
117
117
119
124
129
128
122
116
112
110
111
111
112
113
116
135
137
140
141
140
134
116
98
90
96
112
120
119
123
132
134
124
111
106
110
118
119
114
109
108
114
117
120
119
118
116
117
118
118
120
123
123
124
126
132
130
125
118
115
115
115
111
115
126
135
112
116
126
133
134
127
114
105
107
115
125
123
116
114
122
128
128
125
122
119
115
112
106
106
108
117
127
131
129
121
117
119
118
112
109
109
116
123
122
120
116
115
115
114
114
115
117
121
129
137
109
113
116
116
116
118
116
116
116
119
123
121
113
108
112
122
131
131
125
118
114
115
115
110
109
115
124
126
116
106
110
122
129
119
114
120
130
130
116
101
99
106
113
113
111
113
122
130
130
122
111
117
115
110
109
112
113
110
105
105
110
114
114
113
114
121
127
127
117
109
109
114
119
115
110
112
118
121
114
107
111
121
132
132
130
133
139
134
124
111
104
103
105
112
116
122
131
135
129
116
106
107
110
115
119
118
113
109
106
107
111
117
122
123
122
119
116
114
113
109
102
101
105
109
112
114
116
117
114
112
113
117
124
125
127
127
127
126
131
132
126
112
107
112
122
126
127
126
125
121
108
105
108
114
121
121
122
120
119
117
118
119
122
127
125
118
109
109
112
111
105
99
100
108
110
108
104
103
105
107
112
114
115
112
112
112
110
111
117
127
127
120
109
106
108
110
112
115
123
125
118
123
118
110
112
117
121
123
118
116
115
116
118
119
124
119
113
109
110
109
108
109
111
112
109
106
103
104
107
110
113
118
120
117
111
104
102
106
115
121
124
119
109
103
108
115
123
120
117
117
126
131
129
122
116
117
115
113
115
115
115
112
108
113
124
129
123
113
108
107
110
112
117
122
123
120
117
116
118
120
123
126
124
124
121
117
118
119
119
120
123
122
121
120
125
133
134
123
110
106
115
119
123
128
127
119
111
111
117
123
120
112
111
122
134
137
128
117
110
111
116
121
124
131
133
134
129
122
121
120
120
115
111
111
121
128
131
127
122
121
124
131
132
129
124
119
119
119
116
108
106
112
121
128
127
119
111
111
119
124
119
111
115
127
132
126
113
109
114
121
124
124
122
120
123
133
136
132
124
116
110
103
97
99
105
116
121
121
121
123
126
127
125
124
122
117
116
116
118
114
119
119
123
126
127
120
112
110
112
112
108
108
114
119
116
106
100
103
114
122
122
115
105
101
107
122
128
127
118
111
110
112
109
103
102
104
110
113
114
116
116
116
116
123
127
128
123
117
114
114
115
104
109
122
129
123
110
102
102
103
103
105
112
117
116
111
109
113
117
118
114
111
106
102
99
97
103
108
109
112
117
121
121
116
113
116
118
115
106
103
105
111
115
118
119
121
117
108
102
102
90
84
102
126
139
127
110
102
103
108
106
102
105
114
125
124
117
113
109
109
109
114
119
115
104
97
103
115
125
124
121
118
119
119
118
119
121
118
110
107
107
110
112
117
118
119
115
104
98
98
109
112
120
127
129
119
111
109
116
126
124
115
109
113
125
127
117
107
104
106
108
107
108
112
117
118
123
125
124
118
112
112
112
111
111
113
117
121
119
114
109
112
117
121
122
120
115
113
109
110
140
142
131
115
108
107
113
117
123
131
135
130
121
118
120
122
119
116
114
113
108
99
97
108
119
128
125
119
114
111
108
105
102
99
103
109
116
118
111
102
105
113
124
126
122
117
114
117
122
121
116
121
119
111
108
113
120
122
120
118
118
120
121
118
116
114
112
115
113
112
111
111
112
115
117
115
117
121
125
126
120
109
102
101
110
120
122
114
105
98
102
112
118
122
124
119
114
116
119
123
105
110
113
112
115
118
122
126
122
112
107
110
118
123
120
112
103
99
102
109
116
120
119
112
108
110
117
120
123
127
130
129
122
121
126
133
126
113
107
109
114
110
109
118
127
133
127
121
123
129
120
116
114
113
117
119
122
122
118
111
108
108
112
115
113
109
104
107
113
119
117
110
103
103
110
120
120
110
105
117
130
129
119
114
117
122
117
112
112
120
120
117
110
119
126
129
127
125
128
131
106
105
116
132
136
127
114
107
108
110
106
102
100
103
108
108
111
114
115
117
114
108
107
117
125
124
118
109
109
121
130
127
119
112
108
108
112
117
122
123
121
120
123
124
122
116
110
105
111
121
93
96
118
140
142
123
106
100
106
109
108
107
108
111
110
108
109
113
116
119
123
124
127
130
128
125
122
121
123
125
129
128
125
120
113
110
114
120
122
117
114
118
122
122
118
113
106
100
103
115
117
115
116
116
113
108
108
110
109
110
114
123
127
122
110
106
112
125
136
137
134
130
126
123
120
121
121
124
124
125
126
126
121
114
111
112
118
121
114
107
105
107
110
107
108
115
119
116
108
109
126
124
118
110
101
104
112
117
113
110
112
119
121
116
110
114
123
131
127
118
112
113
117
119
113
108
105
110
116
120
122
119
116
109
105
109
117
120
115
112
109
108
109
108
112
120
120
113
97
89
104
108
117
119
114
109
113
119
121
115
109
106
106
107
110
117
122
120
111
99
100
115
130
129
116
104
105
113
118
117
112
111
108
106
105
106
108
111
115
122
122
119
113
112
116
121
118
106
94
97
104
105
113
120
119
115
113
117
121
120
113
109
104
103
97
97
102
112
118
121
126
132
133
128
116
112
116
121
120
116
108
104
104
106
110
111
112
112
117
125
127
123
115
113
116
119
116
111
115
121
118
117
118
119
118
117
111
110
118
123
126
121
117
105
96
88
91
105
119
127
126
118
113
112
115
118
118
115
115
116
121
120
117
118
117
120
121
124
124
123
114
106
104
112
118
118
119
124
129
124
109
115
117
117
116
115
110
111
118
125
131
134
131
123
110
100
98
104
111
111
108
103
104
111
115
117
113
107
109
120
133
137
131
123
117
115
115
117
117
113
107
101
103
110
119
121
125
127
123
115
94
104
114
114
110
105
108
108
108
108
116
128
136
126
109
95
96
108
119
123
122
115
112
113
114
116
116
115
118
124
129
126
121
116
112
111
109
109
111
118
121
122
116
111
115
117
120
116
114
112
100
103
107
111
110
110
109
106
95
88
93
109
119
119
110
101
102
113
123
129
125
118
114
116
121
125
129
129
130
129
126
116
110
108
110
108
106
109
118
131
136
129
121
114
114
115
111
111
113
115
116
105
106
112
119
124
121
113
102
94
93
98
107
115
121
123
120
114
115
122
123
117
113
116
124
130
131
128
127
126
126
124
119
110
105
105
109
115
120
118
116
114
112
110
109
111
114
116
116
112
116
106
108
113
119
120
121
121
121
117
113
112
115
122
124
119
111
105
109
121
128
130
123
118
121
124
124
120
116
114
116
122
118
110
106
109
116
119
115
105
103
109
111
107
105
111
117
118
115
109
103
108
111
112
109
113
122
130
130
123
120
125
135
137
127
115
106
105
111
120
127
132
130
127
127
126
128
125
117
111
111
118
119
118
113
112
115
116
112
106
107
112
114
117
117
115
112
110
112
114
110
115
114
112
115
123
128
126
120
113
115
126
136
139
135
129
124
122
122
121
121
121
122
122
126
133
137
132
118
110
113
127
135
127
120
112
110
107
107
109
110
112
113
114
113
103
98
102
111
123
102
98
100
109
121
132
134
123
109
104
113
124
124
115
102
98
103
114
119
115
107
105
115
128
131
127
122
118
112
105
102
111
129
147
147
134
121
117
119
119
113
104
106
112
121
122
115
110
108
113
110
109
111
115
122
129
123
108
96
100
119
131
128
122
124
130
130
124
119
119
118
117
112
106
104
107
115
121
120
110
105
113
128
139
139
134
128
124
115
111
112
119
121
119
115
118
118
115
109
104
116
120
124
124
118
112
108
108
112
121
131
131
124
123
126
132
129
123
119
122
132
136
127
113
108
115
124
129
124
115
112
117
119
111
104
108
113
114
111
108
114
120
122
122
116
115
119
123
120
111
119
121
120
114
104
98
103
120
138
140
130
116
113
114
111
106
105
112
123
130
135
136
131
131
132
134
132
126
124
124
125
119
111
98
90
91
102
112
120
122
119
115
117
120
122
119
118
126
135
134
126
123
117
112
110
110
113
118
123
120
116
114
116
118
115
113
114
121
130
130
126
119
114
116
116
116
115
120
129
132
128
119
111
109
110
113
120
128
131
126
119
116
115
121
123
117
115
124
134
136
117
122
121
122
123
126
121
106
93
98
117
133
136
133
130
132
130
124
119
124
129
123
112
100
94
94
101
116
124
126
120
112
111
113
119
123
129
132
128
118
116
119
126
120
114
104
104
112
121
120
106
125
132
123
108
101
103
104
106
114
129
135
133
129
127
126
116
102
102
119
134
133
123
116
116
115
110
106
109
116
114
108
99
95
99
106
114
122
125
126
128
129
125
114
105
102
107
121
128
123
118
130
131
115
96
80
82
100
118
131
129
119
110
111
114
114
100
88
91
110
127
129
124
129
134
128
110
99
103
112
119
110
102
103
109
108
108
109
118
128
131
125
114
108
111
123
132
132
123
115
120
109
104
109
110
107
100
99
107
115
120
116
109
109
116
123
118
112
108
117
126
126
119
118
120
116
109
101
107
115
122
122
119
119
119
117
115
113
116
121
123
121
117
116
124
130
132
118
105
100
113
102
103
113
127
132
127
113
107
107
113
116
118
122
128
133
137
137
136
135
133
123
114
111
115
122
123
115
113
117
122
122
121
119
118
118
115
113
116
123
123
120
114
115
117
117
117
116
115
112
125
130
135
132
126
120
115
112
113
113
112
116
120
126
125
120
121
127
133
132
122
111
109
110
121
130
127
116
112
116
120
119
116
121
125
118
104
96
108
124
126
112
97
100
110
119
126
131
133
125
128
131
130
124
112
100
94
100
112
123
127
120
115
112
115
115
116
115
114
114
111
105
103
107
113
114
107
101
106
117
122
115
112
116
119
113
100
97
113
133
134
119
110
113
122
124
122
119
115
110
119
113
107
104
102
101
99
103
117
133
140
125
105
92
97
110
115
112
109
111
112
106
100
99
102
103
103
109
123
131
127
118
110
109
114
113
113
115
124
132
133
127
123
124
122
118
106
96
94
102
129
121
116
113
113
110
106
107
116
128
133
123
111
100
99
101
102
105
108
108
106
102
104
111
114
112
110
116
129
134
129
115
106
106
117
122
118
108
104
108
110
106
102
104
109
111
112
107
108
108
127
122
124
125
124
118
109
107
111
115
117
120
126
132
126
113
105
107
108
106
101
100
110
123
124
113
98
95
108
119
116
104
96
103
116
121
117
101
98
98
100
100
100
105
111
109
112
116
120
111
108
102
102
109
117
119
117
116
115
115
115
119
124
128
127
122
118
117
115
108
103
99
103
109
112
104
93
89
97
107
110
104
102
107
114
119
117
117
122
127
123
119
118
121
117
108
103
106
109
108
109
101
97
102
114
119
117
110
110
113
121
120
114
110
116
126
132
126
114
107
105
106
109
111
114
113
108
101
104
116
127
123
114
107
107
111
116
123
129
128
124
118
114
116
117
115
110
107
104
108
122
116
111
112
116
119
109
97
97
110
126
130
122
114
116
125
126
118
106
99
105
118
130
133
129
121
111
103
109
125
138
137
118
103
101
108
116
114
104
99
104
109
112
112
116
117
116
109
104
108
117
114
112
115
119
119
112
104
107
114
124
128
124
123
122
124
120
116
112
110
113
120
129
131
124
117
114
111
120
128
134
129
115
102
98
103
107
106
102
101
111
124
128
125
120
113
104
95
97
109
117
111
112
115
117
116
112
113
115
113
110
110
113
119
125
127
127
127
123
118
113
113
113
112
112
117
123
127
126
121
118
120
114
103
97
96
101
107
110
115
123
132
139
135
127
115
107
102
104
113
119
118
115
111
107
110
113
113
115
115
112
110
110
115
124
131
130
120
108
101
105
115
118
114
110
115
122
124
115
106
112
122
126
113
103
106
115
120
115
106
110
121
133
134
128
120
118
122
122
117
111
111
109
104
109
117
125
123
121
122
127
128
128
128
132
135
128
114
102
98
108
121
123
116
109
112
121
126
120
112
114
121
123
123
121
124
132
129
118
106
98
103
110
115
117
113
109
109
109
107
113
110
109
113
117
121
122
117
114
112
115
122
131
138
138
133
125
122
117
112
110
109
109
109
107
111
122
130
132
126
117
112
110
113
117
117
116
114
113
110
105
99
103
109
112
110
105
106
106
106
125
121
121
121
117
111
104
101
100
96
98
107
119
129
128
121
119
122
121
115
108
106
111
113
111
108
107
113
116
120
120
119
114
109
102
102
105
108
113
114
111
106
106
105
107
112
120
127
126
121
118
120
121
118
115
113
112
109
109
110
114
118
119
119
118
113
112
113
117
119
120
123
129
128
120
107
101
103
107
114
121
128
129
120
112
113
119
121
121
115
112
106
104
100
105
116
127
130
123
120
115
117
119
119
118
119
116
115
117
122
123
117
109
105
108
110
111
113
119
123
121
120
120
124
124
117
112
114
118
118
118
119
123
126
125
125
126
123
117
106
100
103
111
118
122
120
119
111
106
108
124
125
125
122
121
118
113
116
120
122
110
97
90
94
102
108
110
117
125
121
108
100
107
120
126
121
115
118
123
125
121
113
111
120
125
129
125
116
107
99
96
102
115
131
135
124
116
112
113
111
118
122
126
126
124
121
117
125
129
118
98
85
90
108
116
112
108
110
116
117
109
107
111
119
121
119
117
119
123
124
121
113
110
112
116
117
116
111
111
110
108
104
111
120
129
127
123
122
122
117
105
108
117
127
129
124
120
122
119
112
100
95
106
123
132
124
110
104
110
117
123
122
114
109
107
112
117
119
119
114
112
108
106
103
103
102
102
104
108
111
110
107
109
111
117
117
112
108
112
118
103
97
103
118
124
121
113
112
115
115
115
113
115
121
128
125
117
113
114
117
121
123
121
112
104
98
104
112
114
112
109
108
109
106
102
97
95
97
101
103
106
108
113
115
114
106
99
102
113
121
110
108
112
121
123
117
111
111
118
124
122
113
109
113
117
117
113
114
116
117
118
120
123
116
107
100
104
115
122
119
112
110
110
109
105
102
102
104
106
105
104
108
111
115
114
110
111
113
122
123
130
131
127
122
119
113
109
104
112
119
119
112
108
111
116
116
108
105
111
117
118
115
111
108
109
112
114
116
118
114
107
101
96
98
106
116
122
118
109
102
101
108
112
115
114
113
114
115
119
120
142
139
127
114
108
110
110
107
107
116
125
127
118
114
116
120
118
113
110
113
113
110
105
106
110
113
110
114
116
121
119
107
96
95
105
120
129
125
113
100
101
114
125
123
115
104
97
97
105
113
130
132
128
118
113
115
119
122
123
127
130
129
122
117
121
125
125
117
104
101
109
117
120
117
110
107
108
117
128
137
136
128
117
110
110
117
125
123
116
109
110
117
122
122
118
108
99
98
106
119
120
128
128
122
115
114
119
126
127
121
114
113
120
132
137
129
112
94
90
102
120
130
126
115
109
113
118
118
114
118
125
128
126
124
127
128
124
113
105
104
106
107
109
117
122
124
121
119
123
125
123
120
117
115
115
116
118
117
117
111
106
108
121
139
147
131
104
88
95
121
134
127
110
103
110
123
123
111
104
108
118
121
118
123
133
140
127
110
98
98
101
104
110
118
125
123
121
121
123
123
119
115
115
121
127
120
109
102
107
114
115
109
109
116
124
123
112
104
108
120
125
117
108
108
116
118
112
108
116
129
137
129
117
111
113
110
110
108
112
116
116
117
122
127
128
121
108
102
105
116
113
116
128
136
131
113
96
90
97
106
114
110
107
102
101
100
99
101
105
111
116
119
120
116
114
110
110
118
127
136
137
129
119
110
99
90
93
104
113
117
118
119
120
122
124
120
113
102
105
117
115
118
125
124
116
108
105
103
98
95
102
114
127
124
111
97
92
95
104
111
117
120
119
112
104
105
113
120
124
120
117
116
115
112
109
110
113
112
111
108
110
113
115
115
113
113
115
114
113
118
109
111
112
106
102
107
115
119
110
99
96
106
119
125
123
120
119
119
115
109
110
115
118
113
103
98
99
106
110
112
114
115
115
112
110
114
123
128
128
121
111
109
111
112
111
108
107
108
108
108
104
101
101
103
106
111
116
119
120
113
103
99
97
100
104
114
127
132
126
118
114
124
132
129
117
106
106
109
112
111
116
121
119
109
96
97
108
119
125
121
111
105
100
98
98
102
104
107
111
114
105
101
100
107
116
118
119
120
120
117
112
106
102
98
95
94
103
115
121
123
125
127
132
130
125
121
123
121
112
105
103
107
109
109
104
106
111
112
109
109
108
103
99
97
99
104
111
116
119
118
103
104
107
116
119
121
120
119
118
117
116
115
118
118
116
108
102
102
107
110
113
111
113
122
127
127
120
113
105
102
102
103
106
111
118
121
119
111
109
108
108
106
111
118
121
116
111
109
112
109
98
107
115
118
115
113
112
111
111
114
116
119
120
120
119
120
118
114
109
107
102
103
108
119
129
128
118
110
108
116
120
117
112
109
109
105
101
103
104
109
109
113
120
125
124
115
103
104
110
116
113
123
124
116
111
113
118
119
109
104
108
116
118
109
101
103
111
116
115
110
108
106
110
114
115
116
115
116
119
124
124
121
117
114
110
100
94
96
104
114
120
120
121
123
121
113
105
106
114
122
123
125
122
116
113
121
126
120
107
96
99
111
118
115
106
104
108
111
108
103
99
104
111
113
109
105
105
111
114
116
115
121
126
127
117
106
100
104
114
120
124
122
119
118
119
120
117
113
113
112
117
117
116
116
118
119
116
110
105
103
106
110
113
115
115
116
120
121
115
105
99
101
111
122
124
117
109
103
103
104
108
120
127
128
117
105
103
111
118
116
113
111
112
111
115
118
121
119
113
108
117
115
118
119
119
117
113
115
119
123
123
119
110
107
107
113
117
122
126
125
122
116
120
133
144
142
132
122
113
106
105
110
113
108
100
103
112
118
116
107
106
109
110
111
113
118
120
118
116
115
106
106
111
116
119
119
119
122
125
124
125
123
119
118
117
115
111
109
112
121
126
130
133
140
147
151
150
139
125
109
106
111
114
105
99
103
114
120
116
108
107
113
124
129
129
121
117
114
116
121
97
97
104
111
118
121
118
111
107
108
110
116
118
118
123
125
125
122
119
121
125
128
126
123
126
136
140
130
115
106
114
130
136
126
114
110
114
115
109
105
108
115
123
129
126
119
111
110
114
122
93
99
107
113
120
122
126
126
124
129
137
142
137
121
104
96
96
100
103
103
103
108
117
126
128
122
111
104
100
102
107
121
135
141
131
111
101
105
117
125
127
121
119
121
126
127
123
119
116
116
118
115
111
112
115
120
120
116
113
122
133
134
121
109
105
108
108
102
98
96
100
105
104
106
111
118
122
119
109
102
108
122
133
136
129
119
111
108
111
117
128
133
122
107
107
120
134
134
127
118
128
120
116
120
122
124
116
107
99
104
119
123
117
109
106
116
125
122
115
110
114
119
112
98
94
110
125
131
124
119
125
131
126
108
99
112
126
125
112
107
114
123
118
105
96
102
114
119
113
107
128
122
122
124
125
123
116
109
106
109
121
133
133
122
107
101
111
123
131
131
127
123
121
115
112
117
124
127
127
127
130
125
112
99
97
108
116
117
109
103
102
111
118
125
124
118
112
110
113
109
127
125
123
121
120
121
121
118
115
116
124
132
131
122
108
98
97
102
113
122
125
122
114
112
113
110
109
115
126
133
127
114
110
114
120
113
102
97
105
114
118
117
119
122
127
129
129
131
130
119
117
116
117
116
111
112
118
116
112
110
116
117
116
112
113
116
112
104
101
111
122
122
113
109
109
110
109
113
122
125
119
115
113
119
121
113
101
98
107
118
128
127
122
115
112
117
127
136
136
120
114
115
119
115
105
91
92
103
112
120
122
116
112
112
118
125
124
118
114
116
119
115
115
127
143
147
135
118
108
106
107
108
108
108
106
105
103
107
111
114
116
123
122
115
108
110
122
133
134
123
117
119
120
116
107
90
83
92
111
121
123
116
110
109
111
114
115
115
117
120
120
114
117
131
144
142
127
114
108
109
107
106
106
111
115
111
105
101
103
111
114
112
110
106
111
121
126
129
122
115
120
118
119
124
126
124
112
100
99
106
113
112
105
104
111
122
125
122
120
122
125
125
120
118
113
107
109
113
118
118
110
104
106
114
119
116
112
109
114
125
127
123
112
108
110
118
123
117
111
109
124
123
128
136
142
140
129
113
108
112
119
118
113
112
122
134
140
138
133
132
130
125
121
118
114
114
116
112
110
105
100
102
105
113
119
119
119
122
126
131
133
129
126
123
117
114
112
116
119
122
129
127
129
130
128
123
117
114
119
124
125
123
121
119
121
121
122
125
132
134
132
123
118
117
121
121
110
93
86
90
98
105
112
122
128
121
109
105
110
124
124
116
111
115
119
123
124
127
128
124
128
117
113
113
116
113
111
113
120
125
123
115
111
112
119
123
122
118
118
124
127
118
104
100
105
112
106
94
92
102
109
109
107
105
103
98
95
96
111
123
120
101
93
99
114
122
120
112
107
106
128
116
111
118
120
115
112
116
127
138
135
118
106
106
117
130
129
117
111
111
112
104
92
87
96
111
122
127
128
127
119
109
100
97
104
115
122
125
130
133
124
109
101
101
107
110
107
99
98
100
128
120
122
130
128
118
107
109
124
140
138
123
110
104
108
109
105
101
102
106
108
107
104
99
100
111
121
133
139
136
124
112
104
109
122
130
131
126
123
121
114
106
100
101
100
104
108
118
123
122
113
110
115
124
127
120
110
103
107
115
122
122
120
116
110
102
94
91
97
111
125
127
120
110
103
105
105
108
114
118
118
112
107
107
101
96
93
93
102
109
110
105
104
104
105
106
112
125
136
134
103
104
104
107
115
118
118
115
113
116
121
122
123
124
127
124
115
105
108
124
135
128
109
96
95
101
102
100
100
103
107
107
109
109
100
93
91
100
118
127
126
124
125
127
126
116
109
108
115
120
107
111
109
106
108
109
112
116
119
122
120
112
106
108
121
131
130
125
125
127
127
113
100
88
89
93
98
100
105
113
118
115
112
115
121
125
125
124
125
125
121
116
116
119
122
119
113
109
111
115
108
112
108
103
103
106
110
113
116
120
118
112
106
104
107
113
122
129
131
125
115
111
112
113
109
105
102
102
111
125
132
128
117
114
119
130
130
117
99
90
98
109
115
117
118
122
126
123
115
111
105
98
93
93
98
104
112
119
122
120
117
118
121
120
112
104
108
121
129
122
111
107
113
122
124
122
118
116
115
117
121
120
114
112
116
120
119
105
91
89
107
122
127
120
117
118
120
110
96
93
116
99
94
97
100
102
107
113
117
111
103
103
112
120
116
108
107
113
118
116
106
102
100
106
113
120
120
113
109
106
110
113
113
112
114
116
113
114
114
122
127
128
121
109
107
108
107
100
93
90
126
113
108
112
116
114
112
110
112
113
111
108
105
108
115
119
119
112
102
96
96
104
111
117
118
117
110
100
95
101
114
120
117
109
102
105
111
119
125
129
126
121
117
113
112
111
110
112
114
118
121
116
110
113
124
133
127
117
114
122
130
127
115
110
115
126
128
116
103
100
109
124
132
129
122
115
109
107
108
112
119
121
118
111
108
110
114
119
121
119
113
111
111
116
117
110
105
106
111
122
121
115
109
110
117
120
118
112
111
114
119
121
115
114
115
119
122
124
125
127
129
126
122
112
107
108
117
126
130
127
119
110
108
109
112
113
113
117
119
115
108
102
106
112
112
109
105
106
106
105
119
117
119
122
115
105
100
107
116
115
109
107
111
117
115
108
112
123
132
134
129
122
113
107
103
108
116
124
125
122
119
116
109
104
101
104
114
117
114
111
107
106
108
108
107
110
122
135
124
106
105
109
118
125
121
116
114
122
130
131
125
119
117
118
115
111
111
114
119
125
127
129
130
127
119
117
116
114
107
106
112
120
123
117
112
115
120
118
110
106
106
111
112
108
103
107
117
126
122
116
105
107
111
113
117
121
121
122
121
122
123
117
111
107
107
109
111
116
123
126
126
125
127
130
126
119
115
113
108
100
94
98
107
115
117
119
115
109
101
92
93
97
113
118
117
106
99
96
105
114
126
119
110
104
106
111
111
111
111
111
109
105
99
98
95
94
101
116
127
126
112
106
111
119
118
104
96
101
109
109
104
101
107
115
119
119
113
109
100
87
81
92
113
130
133
117
104
98
108
118
122
115
110
108
109
111
111
118
125
126
119
108
104
107
106
104
104
109
114
113
109
109
115
117
110
100
92
96
106
116
126
126
124
119
120
122
124
122
113
104
98
101
111
120
122
116
108
108
109
114
104
102
109
117
117
113
113
121
133
136
127
112
108
116
128
131
125
113
107
112
121
128
127
123
117
112
108
107
108
113
120
119
118
117
120
124
125
123
121
118
112
106
106
106
108
105
103
103
105
111
112
114
117
116
111
107
111
122
131
129
120
113
111
119
129
132
128
122
116
116
121
128
133
131
124
115
111
110
110
108
103
103
107
114
120
120
114
112
114
116
115
111
109
112
110
104
100
101
115
120
122
128
128
121
114
109
113
123
130
127
118
111
114
119
119
114
111
115
121
119
113
114
122
126
121
112
108
109
113
115
108
108
106
106
108
109
107
104
107
113
118
120
119
114
111
104
101
111
120
122
109
112
116
120
121
121
117
113
109
108
108
110
111
111
106
97
95
106
120
127
122
117
115
120
118
111
105
105
111
119
121
115
104
98
106
115
119
113
109
111
118
121
121
114
108
102
101
106
111
112
109
106
105
109
114
119
116
104
90
90
101
110
112
106
98
95
99
106
116
125
127
122
117
117
114
111
103
102
110
123
131
123
111
108
113
122
128
125
118
113
118
120
120
115
109
103
97
93
97
108
124
125
117
108
102
108
115
114
111
109
113
117
115
112
113
117
120
114
111
108
111
116
116
116
116
115
113
110
109
114
120
128
126
120
114
110
112
120
121
119
120
123
121
115
109
104
100
97
104
114
124
127
120
110
104
102
106
112
122
124
121
113
107
112
123
131
130
121
112
108
110
113
112
116
125
133
129
116
98
91
100
114
122
122
113
107
107
109
111
115
117
119
117
113
107
103
104
111
119
123
117
114
109
110
111
110
107
107
114
122
120
110
101
103
113
118
115
112
114
121
126
117
108
102
110
120
123
114
104
103
109
117
119
126
128
125
116
110
108
104
105
107
112
112
107
104
104
109
117
121
118
114
107
103
106
111
111
109
114
120
122
118
110
108
111
110
109
108
111
118
122
116
110
104
106
108
110
114
118
125
126
120
119
120
116
110
108
111
113
111
105
105
110
116
118
111
106
106
109
112
112
114
113
110
108
111
116
119
113
112
116
122
126
124
119
114
112
108
106
103
105
112
117
120
119
115
113
114
115
114
113
116
117
112
100
88
90
103
114
116
112
109
114
120
124
121
115
111
112
113
100
107
115
122
125
125
127
124
113
102
103
114
127
128
120
110
105
105
105
104
105
111
115
112
109
110
111
113
112
105
103
107
110
109
104
102
102
106
114
116
113
111
116
124
128
122
118
115
117
117
103
104
107
113
120
124
124
122
121
117
115
114
116
116
117
113
111
111
110
111
111
110
111
104
97
99
105
112
115
114
113
110
107
105
102
104
115
125
126
119
107
106
115
126
130
121
113
115
121
122
120
116
107
108
112
113
112
114
121
127
127
118
109
106
108
112
117
119
120
115
109
107
111
116
118
115
109
104
100
106
114
123
122
112
101
102
112
121
122
111
102
104
114
121
117
107
107
116
126
129
128
120
112
112
119
121
119
115
111
112
113
115
119
119
115
111
110
116
120
115
105
105
114
126
129
124
111
101
94
97
110
121
126
125
119
116
116
116
109
105
106
114
117
117
108
102
101
110
122
127
117
110
103
108
116
122
125
118
108
97
96
106
120
130
132
126
118
114
116
115
116
115
119
125
126
117
111
109
114
117
115
111
109
115
122
125
119
110
105
105
110
113
116
118
116
108
101
104
113
120
107
103
101
102
102
110
119
120
113
103
99
101
106
113
125
131
131
121
115
115
119
120
121
123
126
120
115
116
125
130
125
115
108
109
114
111
100
93
95
100
103
109
116
122
123
114
104
101
106
113
115
115
113
110
111
120
132
136
130
119
113
107
99
95
103
116
124
121
113
108
112
118
118
115
113
116
119
120
121
120
117
117
119
120
117
106
94
90
94
101
108
114
119
124
125
120
109
101
101
101
125
128
124
117
116
123
131
131
128
127
127
125
117
107
103
111
120
121
115
110
113
121
126
116
105
101
109
118
117
106
102
113
124
127
118
104
100
105
110
112
111
116
117
121
123
121
116
105
98
97
121
127
123
116
109
104
100
101
108
122
131
131
124
116
111
114
122
126
126
121
116
121
126
125
114
105
102
107
107
103
103
111
120
117
106
103
108
119
122
117
109
109
111
114
118
120
121
116
113
111
117
119
121
116
109
102
99
102
111
120
125
119
109
106
111
116
117
119
118
114
109
106
112
123
129
121
108
105
110
116
116
113
109
100
96
105
117
127
128
122
114
110
105
102
107
117
122
121
121
121
118
119
120
117
111
110
112
117
121
121
120
114
106
105
112
118
115
108
103
104
108
112
116
123
127
124
122
123
129
132
126
115
101
92
94
110
124
132
129
124
119
115
110
106
106
114
117
117
116
118
121
123
120
114
108
108
112
117
115
113
112
110
105
102
106
115
121
120
115
112
117
122
125
121
119
120
124
125
123
120
118
120
116
108
110
116
124
124
114
110
115
120
122
118
117
114
115
114
117
116
126
129
132
133
128
116
107
106
116
128
133
132
129
123
121
121
119
117
118
119
119
122
121
122
117
113
108
104
106
109
118
124
127
118
106
97
99
110
121
123
119
123
126
128
127
122
119
123
125
126
121
116
112
112
112
109
107
109
118
125
127
123
117
112
111
113
111
110
106
99
97
102
107
112
114
117
120
119
116
115
116
121
119
109
101
100
106
110
114
118
128
132
122
101
90
98
116
126
129
131
111
99
100
110
119
121
118
112
108
109
113
114
111
104
98
103
110
111
105
94
92
104
113
112
110
115
121
124
120
124
130
136
128
111
110
124
135
128
114
108
119
127
120
99
88
95
110
109
104
100
110
102
110
126
134
135
125
112
101
102
111
124
128
119
109
105
110
117
117
110
107
113
122
126
120
114
110
109
113
121
131
131
125
119
119
126
128
122
110
104
104
111
115
122
121
118
112
104
93
90
111
113
120
127
126
126
124
124
118
116
116
119
116
114
110
106
108
107
111
111
112
114
114
115
115
113
109
110
120
126
123
112
110
114
117
111
98
95
104
113
116
109
108
117
128
134
131
125
120
112
120
113
115
116
110
106
115
126
127
117
103
93
88
90
97
106
110
107
105
109
114
116
114
112
118
122
123
121
121
120
116
110
112
122
123
113
98
89
95
112
119
112
107
110
120
131
133
129
124
118
121
105
105
111
111
111
114
122
120
110
103
104
109
113
111
112
117
119
117
113
107
105
112
126
139
139
129
115
106
105
109
117
127
132
133
124
112
95
88
90
98
109
112
114
110
111
111
109
111
113
114
106
105
112
122
129
129
124
120
117
122
133
139
138
128
119
117
122
124
117
110
105
112
123
127
123
115
112
111
110
111
116
122
124
124
121
115
113
109
108
109
111
112
109
102
99
100
107
113
115
123
123
119
115
120
129
133
131
130
130
130
126
116
110
110
112
113
114
114
116
112
116
112
107
102
104
114
123
128
121
111
103
105
107
107
111
116
125
130
130
126
121
114
106
99
99
101
110
120
122
127
124
120
114
113
118
122
125
130
130
123
111
95
91
99
109
115
110
105
107
113
115
114
114
112
115
122
123
118
106
97
99
103
110
114
116
116
118
119
118
123
124
124
121
113
105
104
110
117
119
110
105
103
108
115
119
118
116
114
117
120
114
109
108
114
121
121
113
109
111
116
120
119
118
122
124
119
105
95
94
97
103
112
121
127
122
111
105
108
118
124
124
121
118
119
120
118
109
104
103
110
104
104
115
124
129
125
116
110
111
113
113
109
111
123
134
135
124
113
114
120
121
111
104
106
114
118
112
103
99
100
107
112
113
113
109
106
107
113
123
122
113
106
109
118
125
119
105
93
93
123
115
118
127
126
119
114
116
123
126
120
111
107
111
126
135
135
124
115
115
119
114
103
94
96
112
126
127
116
103
100
106
111
112
116
118
121
122
121
123
120
117
121
127
125
118
107
101
100
103
111
109
119
130
129
115
105
109
123
127
122
117
117
124
128
127
121
115
114
118
122
118
107
97
98
112
126
129
124
115
113
115
117
119
121
125
128
126
124
120
116
119
129
132
122
103
102
107
117
121
101
108
119
128
132
126
114
107
105
113
119
121
122
123
124
124
114
107
109
122
135
132
114
99
98
110
122
124
120
120
126
131
126
114
97
88
91
103
117
118
114
111
109
111
109
104
105
111
123
131
116
124
124
121
116
114
112
107
107
115
125
127
123
123
127
129
120
109
109
122
136
134
117
102
97
102
105
104
101
101
105
115
120
114
98
81
75
85
104
117
119
112
109
115
120
117
114
114
120
124
114
120
121
116
110
104
109
114
118
118
112
106
108
119
128
130
121
117
121
131
136
132
120
106
98
92
96
100
104
100
92
94
106
119
126
119
106
101
104
111
114
112
115
119
123
121
118
117
121
122
110
116
117
114
114
116
124
130
128
117
101
94
103
118
126
124
121
124
131
133
133
127
119
110
105
106
114
119
115
104
95
95
105
120
130
132
127
115
103
95
100
112
119
120
122
125
131
140
139
126
122
118
115
109
108
112
120
126
125
117
111
111
117
117
114
111
113
117
120
118
115
111
106
107
115
126
134
127
112
103
102
107
117
125
132
130
123
111
100
100
106
119
120
116
115
119
134
143
139
124
119
110
105
105
104
101
102
103
106
108
108
110
113
108
100
100
106
112
113
108
102
99
99
110
121
125
120
112
105
109
114
121
123
131
137
131
119
109
112
121
126
120
108
98
99
106
116
122
121
117
118
110
107
112
122
123
119
112
110
112
112
111
109
104
103
110
124
129
125
116
104
102
112
127
135
130
114
100
102
113
123
123
117
115
117
115
112
112
119
128
126
115
101
94
99
105
114
120
122
123
132
130
122
123
131
135
125
112
107
114
122
122
108
96
101
115
127
129
122
112
107
113
124
134
135
125
109
98
101
111
121
121
112
106
103
103
106
113
122
129
129
122
114
112
112
111
115
118
121
127
131
130
128
127
128
117
102
92
99
115
125
122
107
95
92
99
108
115
117
115
113
114
114
116
109
102
97
98
105
113
116
112
111
112
110
106
108
117
124
128
125
119
119
120
119
114
115
116
115
113
109
107
119
132
131
113
99
103
119
132
128
121
115
111
104
100
104
113
119
120
115
109
103
96
89
91
98
103
107
110
111
113
116
117
116
116
117
120
122
119
114
115
119
119
115
110
115
122
117
107
96
96
111
129
131
123
115
120
132
136
130
121
119
123
124
122
118
114
110
105
101
105
105
103
103
107
113
109
105
100
105
116
119
115
112
116
119
119
117
117
117
119
120
116
107
98
101
110
117
118
103
107
110
117
121
122
119
116
114
114
117
119
116
119
124
127
124
116
109
104
99
104
115
118
119
118
118
116
108
102
97
98
102
99
99
106
112
115
114
114
115
117
119
116
107
97
88
94
109
124
108
108
105
103
106
109
108
100
99
107
116
119
117
114
109
108
110
115
120
119
113
114
118
117
111
103
101
110
113
107
100
99
102
102
102
108
111
111
111
108
110
114
117
116
108
100
98
98
107
113
111
102
98
101
105
105
100
100
106
120
129
128
120
112
108
106
104
108
113
119
122
124
121
114
101
92
88
92
100
110
119
125
121
111
107
112
119
122
115
109
114
120
123
119
106
102
103
106
105
102
124
116
112
112
112
112
110
110
115
122
123
118
110
110
117
122
118
109
104
111
124
131
128
121
115
110
101
92
96
113
134
142
130
116
112
118
125
125
119
116
114
114
119
117
114
107
104
101
101
103
135
138
130
122
116
115
117
121
120
115
110
110
112
115
120
122
119
113
113
114
121
127
129
130
127
122
113
106
107
115
125
126
120
118
124
127
125
118
115
115
110
106
108
114
120
116
103
95
97
104
118
123
125
121
118
117
121
129
130
124
120
123
131
133
125
112
108
113
119
115
108
105
112
120
120
116
112
109
114
117
122
120
115
111
114
116
111
105
108
118
123
120
114
111
108
104
100
95
97
102
93
96
106
117
123
122
121
125
125
121
121
123
128
127
116
105
104
113
120
116
106
104
111
121
124
120
112
107
108
118
130
134
126
112
106
106
107
110
117
129
138
133
119
110
104
101
101
102
104
106
98
103
109
109
111
114
117
116
109
102
98
102
105
105
103
101
101
107
116
123
124
122
120
120
122
119
113
105
107
116
127
132
129
121
116
110
108
113
116
125
125
120
115
110
111
114
115
114
111
109
113
121
114
104
95
102
115
116
108
97
94
94
98
100
105
111
110
107
113
119
123
117
108
107
112
118
116
114
107
103
101
110
116
119
116
112
111
112
112
111
112
114
114
110
109
112
116
113
108
108
115
112
107
106
109
114
115
109
107
109
111
106
99
96
103
119
132
135
129
117
106
99
103
114
128
140
136
118
99
85
83
95
107
110
110
110
115
124
122
114
113
117
116
108
99
98
103
110
112
118
120
113
109
110
122
124
115
105
103
108
112
108
95
85
89
107
128
138
133
118
107
101
105
113
124
129
126
117
104
98
97
106
113
111
110
109
117
127
124
117
116
117
115
108
99
96
100
108
112
122
122
121
113
108
106
112
116
114
107
102
101
106
109
107
105
106
110
116
118
117
117
115
112
110
108
109
112
116
118
113
108
109
113
113
107
107
115
125
123
115
105
105
109
110
103
98
101
108
113
116
106
111
111
107
105
112
126
131
120
103
97
107
123
133
131
122
116
115
116
115
114
114
117
119
118
114
110
111
105
102
103
109
115
115
109
106
112
122
125
117
108
105
109
112
109
102
102
108
111
107
101
103
111
119
123
124
124
122
118
107
103
108
118
124
123
118
116
116
117
113
111
112
117
120
119
114
109
105
104
104
106
110
113
113
111
107
109
112
119
119
114
109
112
118
119
114
107
107
109
106
112
107
107
116
122
116
103
97
103
116
125
124
121
116
113
110
107
105
107
112
112
113
114
112
111
113
116
120
124
125
118
108
100
100
103
106
106
106
110
112
109
110
117
128
127
120
111
110
113
112
123
118
115
116
119
114
102
95
104
119
129
129
123
125
124
117
108
104
108
111
108
103
106
115
120
117
110
101
104
111
117
118
115
110
105
109
112
114
111
108
106
116
129
135
129
119
111
111
117
119
128
127
124
123
125
125
122
116
114
112
112
114
119
125
126
120
117
117
119
111
99
95
106
120
126
115
97
88
94
105
116
120
120
113
112
116
119
117
110
105
110
118
130
133
122
109
102
109
120
126
133
124
114
108
110
116
120
116
106
98
97
102
107
113
118
120
120
119
119
117
114
115
120
121
116
105
99
105
120
129
125
115
106
104
115
127
128
118
105
99
99
106
112
116
117
112
104
109
115
125
121
111
104
98
97
99
105
105
99
92
92
97
101
106
115
119
119
116
114
122
132
135
128
120
112
103
101
107
119
126
124
117
116
121
132
140
131
117
108
101
98
95
97
104
114
119
118
112
108
106
98
100
105
111
112
116
120
120
115
109
107
109
110
112
116
119
117
112
110
115
124
127
121
113
106
105
110
114
117
115
114
116
123
129
131
128
116
111
110
112
114
110
101
101
110
117
119
111
105
101
102
106
108
114
119
122
123
123
121
123
124
123
117
113
114
116
117
120
123
127
131
129
122
111
105
111
129
145
140
122
105
105
110
112
110
107
105
109
115
118
121
119
116
112
111
112
108
105
107
112
120
117
109
105
108
110
108
102
108
117
124
120
111
109
112
115
118
121
124
130
133
130
122
111
107
115
129
141
137
121
108
106
108
107
106
109
116
123
122
116
112
112
115
117
115
111
108
103
109
117
116
115
111
106
106
106
103
100
102
108
111
110
107
111
121
124
116
105
105
111
115
109
102
101
105
106
103
106
114
122
123
117
111
108
112
122
124
124
122
117
116
111
102
99
105
109
112
111
112
115
111
115
118
114
107
105
107
110
109
108
110
113
115
116
123
124
118
112
110
113
113
108
99
98
101
100
101
106
122
133
129
114
102
102
112
121
120
112
112
122
134
125
105
87
90
107
117
117
115
113
121
129
127
115
106
108
119
124
118
109
110
116
119
116
116
120
123
124
117
112
109
109
113
112
108
109
113
117
121
118
109
103
102
106
115
119
116
111
111
119
130
130
116
103
98
106
115
119
120
116
129
125
120
117
116
110
104
105
114
115
107
102
111
125
136
137
131
125
119
116
115
121
124
122
116
110
111
117
122
122
118
116
117
110
108
110
122
138
143
133
121
120
127
125
114
104
101
105
104
97
108
106
109
111
107
103
108
124
132
125
110
104
116
128
133
130
129
131
127
116
105
112
121
124
117
111
113
122
128
126
120
120
115
108
103
106
118
126
125
117
117
125
128
122
101
87
90
103
109
110
106
107
111
116
114
116
120
132
136
132
126
122
121
116
106
101
104
110
109
102
101
114
134
144
141
130
118
110
108
116
128
135
130
121
116
119
119
113
102
100
113
126
124
116
108
114
118
116
107
101
111
115
122
127
128
125
123
118
115
113
116
121
124
124
120
114
108
105
103
101
99
110
123
138
140
130
112
102
100
116
132
141
138
125
117
114
116
122
118
117
116
111
107
103
110
120
120
113
105
105
110
114
123
128
126
116
109
111
108
108
106
108
113
126
137
139
133
122
112
102
98
94
98
105
114
116
114
117
120
124
124
122
115
110
106
108
115
130
141
136
118
96
86
96
106
110
104
105
114
125
122
115
116
118
110
103
108
124
128
119
106
98
100
106
109
116
122
121
112
102
100
104
105
103
103
108
115
118
119
117
114
110
109
111
119
121
117
115
116
118
117
105
96
100
107
110
104
99
104
116
126
117
112
110
111
119
131
135
127
107
94
97
107
111
109
109
113
114
106
101
102
113
120
116
106
99
101
101
104
105
110
117
124
128
131
126
114
92
84
90
107
115
112
107
102
100
98
96
97
109
120
120
114
110
118
132
139
134
113
99
98
111
123
129
130
128
123
116
107
103
105
115
122
123
115
108
106
108
110
107
112
120
124
123
118
117
116
112
106
103
106
111
118
118
109
101
101
110
118
125
124
123
113
101
101
117
129
134
129
122
118
114
110
109
112
114
116
114
112
110
109
115
119
121
125
128
133
133
127
120
117
120
119
110
106
111
119
126
119
104
95
102
116
127
127
120
113
113
123
131
124
112
99
90
93
110
126
135
133
127
117
107
100
96
97
101
108
112
111
109
102
102
106
115
125
136
139
135
127
122
118
117
115
113
114
115
113
105
96
88
93
105
117
125
125
119
113
110
109
110
109
107
109
109
114
121
124
117
110
110
114
119
117
111
113
118
123
118
110
102
99
100
107
114
124
128
130
127
123
121
115
112
111
115
122
119
112
105
104
110
121
125
121
112
109
115
117
110
96
89
108
121
130
133
129
127
122
115
109
111
119
124
117
108
109
119
126
122
111
104
107
111
112
109
106
111
117
124
124
119
114
112
111
108
111
115
117
120
123
128
131
126
117
108
110
119
118
112
102
96
115
122
131
132
118
108
106
114
118
117
113
112
111
106
104
107
116
121
120
116
115
115
115
110
103
101
103
106
106
102
104
113
117
115
113
114
117
119
117
118
120
125
131
130
124
109
103
102
107
112
97
105
114
117
107
94
94
105
114
111
105
109
120
130
129
121
116
120
122
123
122
119
116
112
114
114
112
104
97
98
105
118
127
125
119
117
116
117
117
117
116
124
135
137
121
99
86
92
103
112
93
107
112
113
107
107
105
110
115
116
118
118
124
128
128
127
122
118
117
120
121
119
113
111
117
125
126
115
106
107
120
129
128
119
113
111
116
121
120
116
112
108
108
108
106
102
99
97
100
106
125
130
127
120
114
111
114
119
121
124
124
120
112
108
107
110
113
112
113
108
105
110
116
123
122
118
107
102
102
104
109
114
113
110
107
105
105
106
109
112
111
100
91
92
103
112
112
103
104
110
126
126
124
120
114
110
110
114
118
115
110
106
111
117
114
107
102
99
100
99
102
114
130
135
126
109
98
99
102
101
93
95
99
100
99
96
96
102
109
113
110
107
105
113
119
117
110
107
113
118
111
112
114
111
109
106
106
111
114
110
101
100
112
127
133
128
113
100
98
103
116
124
122
115
113
119
123
118
104
92
90
93
102
105
101
100
105
115
120
113
105
104
112
120
122
115
112
120
129
126
113
119
117
110
101
98
100
103
107
109
111
108
107
112
123
133
129
112
99
104
120
125
116
106
112
126
133
120
103
92
93
100
108
111
114
108
106
107
105
101
102
105
113
122
119
113
115
129
138
130
114
118
114
107
103
102
103
101
100
107
116
120
113
105
105
116
125
123
112
107
113
124
130
136
133
125
116
109
110
114
115
111
112
115
117
112
102
90
91
101
110
119
125
124
115
105
110
118
125
124
122
118
106
102
107
122
128
122
114
110
113
120
121
114
106
110
124
136
135
127
117
121
130
140
140
129
120
118
125
135
134
124
114
113
115
110
102
95
100
109
123
124
122
113
103
101
108
114
118
116
133
131
120
113
115
120
123
120
117
116
118
119
119
114
111
114
123
129
126
118
109
106
112
123
130
129
122
118
122
127
131
123
111
102
97
97
98
100
105
110
116
121
118
111
108
108
111
112
109
107
120
127
133
136
132
117
103
98
109
123
128
124
119
115
116
119
120
115
106
100
97
103
113
121
121
113
104
102
108
113
114
110
110
111
107
102
98
105
109
109
108
106
111
116
116
110
105
103
103
108
108
107
121
138
143
128
110
105
114
126
127
123
119
119
118
117
115
112
108
103
104
111
122
123
114
103
101
103
110
110
105
108
118
131
132
119
111
113
121
123
112
106
109
118
118
111
105
105
111
113
112
104
108
125
133
127
116
108
111
115
115
114
112
110
107
105
104
106
106
103
102
107
112
111
108
110
113
114
112
113
114
117
120
123
123
119
117
119
124
133
131
124
120
119
120
111
107
107
116
119
112
111
114
122
127
124
114
102
100
107
114
116
114
110
110
111
112
110
105
96
90
91
99
101
107
111
117
117
115
117
121
119
110
98
98
108
121
125
129
131
132
128
120
117
110
107
106
107
114
123
103
109
116
120
120
118
110
102
102
111
121
127
124
122
124
124
122
121
117
109
100
101
106
109
109
111
113
118
119
115
109
106
101
95
96
106
118
122
120
122
126
126
116
102
92
97
110
112
113
108
109
106
110
115
114
111
107
103
104
109
113
117
119
121
121
117
111
109
114
119
123
120
115
111
110
112
110
107
107
108
113
119
116
109
102
103
106
106
100
104
112
120
116
103
90
99
115
126
115
102
128
121
115
114
114
112
109
103
100
103
106
107
107
109
113
112
104
99
102
114
125
125
112
107
110
114
109
96
94
110
133
143
131
113
103
102
105
104
98
97
101
109
115
114
108
108
112
115
114
107
131
130
122
113
113
114
112
111
110
114
119
119
113
108
109
112
112
110
109
111
116
114
107
104
108
116
114
107
105
114
131
132
119
109
108
114
111
105
102
104
108
108
108
111
113
110
105
100
102
111
117
113
111
111
114
114
113
116
119
123
126
127
125
116
108
108
112
118
120
115
109
106
105
101
101
108
117
119
116
116
119
118
115
110
110
113
109
103
104
114
123
117
109
104
103
108
107
103
104
113
108
103
106
114
115
112
112
116
118
119
117
117
117
115
112
110
113
118
118
113
108
107
109
109
111
116
120
118
108
103
107
115
118
117
112
107
107
108
113
122
125
116
108
105
105
110
116
119
119
116
108
115
119
116
112
108
112
117
120
116
110
103
103
112
121
123
117
108
105
111
117
120
117
114
115
118
119
117
109
104
105
111
117
120
118
111
109
112
119
120
115
111
109
109
112
115
118
119
116
109
110
120
122
116
113
116
123
124
121
115
110
105
102
110
119
120
109
97
101
113
125
123
116
106
101
103
109
115
122
123
115
108
106
110
114
117
121
122
117
108
106
108
112
112
115
116
118
112
105
102
112
110
110
115
126
136
138
130
121
115
110
109
110
112
116
115
110
107
109
114
120
119
116
112
111
111
110
111
112
112
111
111
107
105
109
121
136
141
127
110
104
109
111
107
105
111
116
111
103
103
120
112
111
116
125
130
129
123
114
108
109
110
113
113
115
118
121
121
117
113
113
116
121
125
123
117
112
107
103
103
108
113
114
107
108
119
132
138
124
111
108
112
111
103
100
104
110
110
106
107
119
122
123
118
112
110
114
117
113
105
98
99
109
114
116
115
115
118
121
118
116
114
113
112
112
112
114
117
119
118
113
111
108
106
108
117
124
122
110
101
105
114
117
111
101
99
104
110
114
119
106
113
119
119
113
110
110
116
118
110
98
96
103
114
117
113
108
111
117
119
115
110
103
100
102
103
107
114
121
122
118
114
110
109
113
120
125
121
112
104
104
108
112
111
106
102
105
111
121
122
110
109
113
118
116
108
101
103
110
111
108
105
107
115
120
115
109
107
106
109
110
113
115
114
106
98
90
95
106
117
120
117
115
122
129
130
124
116
113
116
115
110
109
109
106
104
104
107
110
108
114
110
111
115
114
107
97
91
96
104
110
114
120
125
123
116
108
101
104
110
117
121
124
119
111
101
95
100
111
121
119
113
112
123
132
130
113
102
101
113
122
121
114
110
105
102
100
95
95
100
105
108
110
112
114
113
112
109
108
107
106
111
118
125
124
117
110
111
119
122
121
117
115
115
113
108
105
107
114
121
117
111
107
112
118
117
112
109
111
113
113
115
113
113
116
115
113
108
100
101
105
107
108
109
112
115
119
121
122
120
112
107
107
112
118
118
116
118
121
119
109
105
108
113
115
114
110
112
115
115
115
113
107
100
100
106
117
119
113
108
98
95
100
111
119
124
123
118
115
108
121
116
110
109
109
111
108
105
105
110
112
110
106
108
113
117
116
112
111
109
110
113
115
116
116
117
116
117
118
113
111
112
109
104
107
116
123
117
106
96
95
98
105
113
118
119
118
114
112
110
120
118
115
114
110
106
102
97
93
93
98
102
108
111
115
116
113
110
110
113
119
125
121
118
113
111
109
107
108
107
110
115
119
121
128
131
129
119
110
106
112
116
115
114
115
114
113
111
109
107
101
107
113
116
110
104
103
102
100
95
97
106
116
123
122
117
112
109
109
111
116
116
110
107
104
101
100
106
111
114
118
117
120
123
125
124
117
115
116
124
124
114
102
96
98
107
112
119
124
121
101
99
101
104
107
107
107
107
107
107
106
109
116
120
122
117
111
109
108
107
103
100
98
102
102
105
113
123
126
124
118
113
109
111
112
110
110
110
116
123
125
116
104
98
95
100
107
118
130
132
118
112
101
102
111
119
119
112
108
111
111
107
102
108
118
122
117
107
106
106
105
102
101
102
110
118
124
130
127
122
113
110
110
112
116
121
124
122
119
116
116
118
121
120
111
100
94
101
113
120
125
119
111
110
117
122
118
111
108
111
113
111
105
107
117
122
117
110
110
116
121
115
103
99
107
116
120
119
117
112
111
109
111
120
130
135
128
113
110
110
116
117
118
118
115
106
96
96
103
111
109
111
113
112
111
109
110
109
108
110
113
115
113
110
109
112
114
117
124
130
128
114
97
89
96
109
114
113
108
106
105
107
112
120
126
122
106
90
92
109
121
119
104
98
104
110
112
110
107
110
100
108
114
112
108
109
115
120
117
110
110
112
111
112
113
116
118
120
119
116
112
106
104
106
108
109
111
110
106
100
100
106
116
123
122
111
101
101
108
117
121
116
106
100
104
112
116
113
108
106
102
102
97
100
105
108
108
109
115
112
100
99
113
127
125
115
108
106
105
99
93
97
109
117
120
120
127
135
138
130
116
110
114
123
127
123
125
132
138
133
124
123
124
120
115
113
115
112
98
79
103
107
111
106
101
103
112
127
128
112
94
92
113
127
126
118
117
122
121
114
104
109
120
129
126
123
129
137
138
129
118
114
118
125
126
123
122
127
124
113
102
109
129
141
134
116
108
106
104
96
122
132
129
115
107
110
121
135
132
122
114
112
115
117
113
107
106
113
118
120
118
118
122
127
129
124
116
110
110
116
124
127
120
110
104
110
115
114
103
95
98
111
128
131
131
125
120
111
106
103
123
135
134
125
119
120
123
123
118
115
117
116
118
120
122
118
108
103
105
112
117
113
104
105
115
119
114
108
108
117
128
133
124
108
97
99
109
115
118
117
118
122
121
112
107
109
106
104
105
109
110
118
125
126
124
116
108
106
106
108
108
111
121
131
135
129
118
113
112
110
105
99
98
103
112
119
120
118
116
119
120
122
122
118
115
111
115
126
134
135
130
123
113
107
101
94
90
97
110
122
116
116
117
117
110
104
105
109
115
116
113
116
124
128
122
114
116
116
115
109
106
109
117
119
118
118
117
114
108
109
113
118
120
122
127
125
120
117
117
119
120
118
109
104
101
99
95
98
108
116
123
128
124
116
113
117
121
121
116
110
106
106
108
112
118
125
124
116
104
100
110
125
131
123
114
113
114
110
105
105
112
121
122
122
123
124
119
107
98
101
109
112
104
97
98
102
108
110
111
111
130
136
129
119
118
124
124
114
102
99
100
98
97
106
123
135
131
115
101
99
112
126
131
126
122
121
122
117
108
103
109
123
125
117
110
113
119
114
105
98
99
104
107
115
120
123
128
131
131
126
126
121
111
104
106
115
118
109
100
98
102
113
115
119
119
119
119
118
116
119
120
123
122
126
126
127
124
118
111
111
120
127
124
112
106
110
116
116
106
97
91
100
116
138
147
142
130
120
120
125
111
106
99
98
104
115
120
119
110
102
105
119
132
133
118
107
109
122
132
132
123
116
114
115
120
123
122
119
120
126
130
127
120
114
110
112
111
106
100
100
104
112
121
128
130
127
115
102
95
101
111
121
123
118
111
109
114
119
120
116
118
124
131
124
112
102
102
111
116
117
113
111
113
116
119
119
120
122
127
129
128
124
114
110
112
112
112
107
105
106
116
120
112
104
103
109
114
111
105
101
112
132
138
127
108
103
111
121
126
128
131
133
129
120
107
100
99
106
113
112
110
110
115
120
117
108
107
111
123
128
127
124
113
101
96
105
115
117
110
108
112
113
112
102
98
106
114
119
123
117
108
119
124
119
107
104
112
127
127
119
116
120
125
119
108
101
105
118
123
119
108
109
116
124
121
111
102
105
116
122
124
123
112
101
92
95
104
110
111
108
108
110
114
113
108
100
102
112
123
126
99
104
111
112
105
102
107
117
118
108
100
103
114
121
118
113
114
118
120
114
106
108
116
124
124
116
105
102
103
107
111
114
115
119
115
108
102
106
110
111
111
111
117
118
113
100
97
106
113
117
104
110
112
110
101
97
100
112
119
117
111
109
112
117
117
114
112
113
112
109
108
108
111
114
114
111
105
99
97
98
101
106
110
120
129
130
122
112
106
107
111
112
109
107
105
104
104
104
102
101
132
130
120
110
105
107
114
123
129
125
116
110
111
109
103
99
103
112
119
115
103
99
108
115
116
110
104
102
104
105
105
97
93
97
109
123
126
115
104
104
109
111
104
92
98
105
108
101
97
101
138
129
115
109
110
116
120
123
124
119
111
108
114
117
110
100
101
111
117
111
96
93
105
115
116
112
107
108
111
116
117
112
100
87
85
96
114
126
128
119
111
106
105
109
114
116
110
104
106
115
111
109
106
108
110
111
108
106
106
107
104
105
112
119
128
132
127
120
117
116
117
108
96
89
98
114
120
116
110
113
121
126
120
106
95
97
113
133
140
129
110
105
113
123
125
118
108
107
115
121
93
106
113
112
113
113
109
104
100
103
106
106
103
109
131
151
151
133
119
123
132
130
111
102
107
117
119
111
104
104
107
109
106
105
105
106
110
114
115
109
106
111
122
128
121
108
101
108
118
119
102
115
117
116
117
125
128
119
110
110
118
121
115
110
115
128
133
124
111
107
116
130
139
139
129
115
107
106
108
110
105
94
88
88
93
100
104
102
104
105
109
119
129
126
115
100
100
109
118
116
122
119
110
106
110
125
133
126
117
112
115
121
122
115
102
100
106
112
110
105
109
121
133
135
123
111
107
110
119
123
119
111
104
99
97
101
108
115
119
122
122
125
125
118
108
101
104
109
112
108
115
112
108
103
106
110
111
113
112
110
109
113
117
113
105
100
103
107
111
114
116
117
115
115
116
118
120
120
120
121
124
120
115
113
110
108
112
115
114
110
110
110
112
111
111
113
110
107
101
101
98
105
109
112
114
110
108
108
113
115
111
112
116
122
129
128
120
110
108
107
112
114
117
123
127
126
123
123
120
114
109
105
110
120
125
119
113
111
110
101
92
90
96
105
114
113
108
103
101
108
112
108
105
109
115
121
124
123
119
115
109
108
115
123
130
128
119
110
108
107
111
116
126
132
129
126
124
127
127
116
99
93
107
127
131
119
103
104
114
120
111
99
96
104
112
111
105
104
112
117
131
116
102
101
110
117
119
116
113
109
107
105
104
99
93
90
94
104
114
120
119
123
125
126
125
124
125
126
124
117
111
105
110
121
122
114
101
100
111
122
122
116
115
119
123
126
123
120
116
116
123
115
111
112
114
115
109
103
104
111
118
117
108
100
94
94
102
112
119
120
116
112
110
111
114
121
119
112
106
110
117
118
113
107
111
117
124
122
117
113
115
118
120
122
123
127
127
126
117
109
108
114
120
125
123
118
115
111
113
117
119
119
120
122
125
125
125
123
119
112
102
98
106
113
119
123
121
114
105
102
102
107
106
104
107
114
124
125
119
112
113
118
115
107
102
108
125
128
118
107
106
114
124
126
119
115
116
120
118
111
100
99
107
118
121
115
110
110
115
116
113
108
109
116
124
130
127
122
113
106
103
106
111
115
112
108
106
103
102
102
106
108
105
96
95
108
127
134
123
107
107
112
115
116
111
103
103
108
116
114
106
100
102
106
107
105
100
101
111
119
123
117
109
108
116
124
122
112
109
110
114
117
117
117
117
117
110
105
103
103
105
103
101
99
102
110
126
133
125
111
111
110
103
100
99
97
98
102
117
130
133
123
110
105
110
120
124
118
112
110
111
112
108
107
107
114
112
106
104
110
114
113
110
109
114
118
119
117
118
124
127
122
110
100
97
99
109
120
123
117
114
108
105
107
111
111
107
104
108
114
118
116
105
95
97
109
120
119
114
110
111
118
118
110
107
110
115
116
113
110
113
111
113
113
115
116
110
104
105
116
127
129
121
106
99
103
111
121
123
123
113
109
114
122
125
120
110
104
99
100
101
101
100
95
95
99
104
105
106
110
120
123
120
112
108
114
128
130
119
107
101
105
114
120
121
118
111
108
107
106
107
108
109
108
109
111
117
123
122
117
112
115
119
120
121
115
110
104
106
112
114
112
109
112
118
118
111
100
99
108
117
122
119
114
115
121
128
129
121
107
97
96
103
114
120
122
123
124
120
111
105
105
108
112
114
112
111
109
108
107
118
122
119
116
116
118
116
113
118
123
120
113
110
115
124
121
108
97
98
109
117
121
119
117
115
113
109
111
115
118
114
107
101
102
108
113
119
123
119
112
109
114
119
122
119
115
109
102
101
105
109
109
112
113
115
119
128
134
136
127
113
104
108
115
120
112
99
92
98
111
121
121
117
109
103
98
95
100
110
119
124
121
108
98
97
106
119
121
115
108
107
110
111
110
112
118
119
111
101
101
95
98
108
112
108
105
115
132
139
130
118
108
111
116
119
115
108
103
106
112
118
119
113
107
102
101
101
105
111
120
124
123
118
112
111
118
120
119
109
103
105
106
104
100
104
113
118
112
104
101
98
102
111
117
111
102
101
113
126
132
128
118
113
112
111
112
110
110
112
114
113
108
103
105
109
112
112
116
122
124
123
119
114
113
117
121
118
105
94
96
108
120
122
113
108
111
110
111
110
118
110
108
111
118
119
112
103
106
121
133
134
121
109
103
103
103
103
105
110
112
109
101
98
100
105
108
110
117
123
127
122
114
108
105
110
119
118
106
96
97
109
119
122
118
113
114
112
111
114
122
111
107
105
109
111
110
109
111
121
128
126
117
106
103
108
112
110
106
108
112
115
118
113
103
95
88
89
99
111
119
119
112
109
115
124
130
122
112
109
113
114
111
105
102
109
115
115
111
108
106
112
113
115
114
111
107
115
124
122
116
106
102
102
105
110
115
119
119
119
121
126
131
126
114
95
84
85
95
109
117
114
106
107
124
138
136
117
106
108
116
122
116
104
98
105
111
114
108
102
103
112
117
120
114
108
105
114
127
130
118
103
97
101
106
105
106
113
120
122
121
122
123
122
114
103
101
110
121
127
124
111
101
99
109
117
117
112
110
113
115
111
104
96
98
107
116
119
115
106
103
106
107
108
106
104
102
104
112
122
125
122
114
111
109
106
105
105
107
110
110
108
112
111
109
110
117
130
133
124
113
108
112
112
109
102
104
115
123
124
115
103
93
90
96
107
117
122
121
114
108
108
105
107
113
118
117
110
106
111
122
127
124
117
113
115
115
107
102
101
105
108
111
110
111
115
124
128
121
104
92
99
115
128
121
107
101
108
113
112
110
113
116
118
114
108
108
113
118
119
117
114
113
112
116
121
125
126
125
124
120
116
111
107
110
115
119
119
114
112
109
110
113
116
117
118
122
124
121
114
106
106
113
118
117
107
99
96
95
99
108
121
131
134
128
117
107
106
112
121
125
116
115
111
105
101
103
112
122
124
117
106
102
104
108
112
117
119
118
113
106
102
105
111
117
119
117
115
118
119
121
120
116
115
113
114
112
108
104
105
109
111
109
108
116
115
109
105
110
124
128
112
110
107
103
98
96
100
105
108
109
108
110
116
120
121
117
110
105
99
92
87
88
101
115
121
112
99
92
98
108
116
117
115
115
115
114
108
108
113
115
112
104
103
104
109
107
109
120
130
127
118
113
112
115
117
115
110
106
106
109
109
110
113
119
121
119
113
106
98
93
90
95
110
120
122
113
98
93
99
108
113
115
115
116
111
108
107
109
114
118
118
120
121
119
112
106
106
117
126
123
134
123
114
113
117
117
113
108
108
111
115
112
107
104
104
112
119
119
114
108
111
114
114
115
112
111
112
114
117
116
114
112
115
116
115
111
108
109
113
116
117
119
122
123
118
109
103
103
110
113
119
108
100
100
103
107
112
113
116
118
121
120
114
108
106
110
115
115
114
113
115
114
109
101
102
110
117
115
107
101
101
109
115
116
116
111
106
102
109
113
110
101
98
102
109
111
104
97
97
103
97
95
103
110
108
102
101
111
122
125
122
112
110
113
121
122
115
107
105
108
114
115
114
115
116
118
117
116
108
102
103
110
118
116
101
91
94
105
115
114
105
97
93
98
104
109
106
96
93
93
115
114
111
117
122
123
117
114
116
121
125
133
137
128
105
89
93
108
122
121
109
102
106
112
117
123
127
129
125
120
112
108
113
122
125
114
100
96
107
121
125
121
114
109
110
119
125
123
111
99
121
126
122
116
110
112
117
120
120
111
107
110
121
122
114
103
101
106
114
120
118
117
118
123
129
132
134
132
123
110
97
92
99
115
125
121
116
119
125
124
113
103
109
121
132
132
127
121
114
106
129
133
121
103
95
106
118
123
116
106
99
98
103
112
122
125
119
114
115
124
131
123
110
102
103
109
114
114
115
118
117
112
104
98
103
116
129
136
128
114
102
104
112
117
118
115
114
113
112
108
119
122
114
104
107
119
126
128
119
113
107
100
98
101
112
122
121
116
118
127
134
127
108
93
94
104
113
117
118
118
123
124
116
108
106
113
121
122
118
116
120
130
134
125
111
102
101
102
103
105
106
113
112
114
120
122
122
121
117
111
105
101
104
103
99
95
99
110
121
124
119
113
113
115
120
125
125
118
111
108
108
114
120
129
129
123
113
108
112
123
133
146
148
140
125
111
104
103
103
107
112
117
117
114
112
114
108
103
103
103
107
114
123
125
114
102
98
106
116
119
111
104
106
115
123
126
118
105
98
103
112
119
121
124
125
123
117
109
111
117
120
121
123
122
116
110
110
110
110
109
112
118
117
113
117
117
108
101
103
117
127
126
124
128
138
137
122
105
105
117
127
124
113
108
113
123
123
117
109
113
122
125
120
109
108
118
126
125
113
101
94
88
80
78
83
95
109
116
114
110
113
112
106
107
117
123
116
107
111
126
133
125
108
108
116
122
112
98
100
117
131
132
119
110
113
121
125
124
118
117
121
125
119
106
102
113
126
127
115
99
86
75
66
68
82
101
118
128
126
117
113
107
100
102
111
115
112
106
100
103
113
121
125
119
108
100
100
104
112
119
125
124
116
110
107
106
110
113
115
120
122
124
118
111
110
113
116
115
114
112
110
103
94
92
98
109
121
123
116
109
104
106
109
111
111
108
109
106
104
101
103
120
138
143
130
113
108
114
118
121
123
121
115
107
100
102
108
115
119
122
124
125
121
120
119
116
113
110
115
124
126
121
111
99
99
104
109
106
99
100
106
112
119
115
103
98
106
123
133
125
111
106
117
129
124
109
96
98
109
119
122
119
115
112
108
109
111
117
119
120
124
128
129
123
116
113
111
110
110
111
112
110
105
101
102
108
111
110
111
116
113
118
114
102
89
89
108
130
137
129
117
114
124
133
127
108
91
94
112
125
125
118
116
120
121
117
110
110
113
119
124
131
125
109
96
96
103
106
104
102
108
113
116
116
113
112
110
109
114
124
111
109
103
97
93
104
121
133
133
122
115
121
127
134
128
114
107
113
123
122
114
107
113
127
134
130
121
120
124
127
125
122
114
101
90
92
100
108
112
115
113
114
116
116
114
112
105
100
105
114
107
105
108
112
118
123
129
133
132
123
114
109
109
108
108
113
119
121
115
104
92
94
109
119
123
120
119
121
124
122
111
103
105
110
114
112
112
114
120
121
114
109
105
107
112
113
110
109
110
111
112
113
120
124
122
117
110
114
116
115
108
106
110
112
113
114
119
117
112
103
96
103
110
109
100
94
99
106
111
107
97
86
89
102
118
120
112
98
94
102
112
122
121
111
106
107
110
113
111
109
122
120
115
108
103
102
101
108
113
109
103
107
117
127
125
115
111
115
121
120
112
108
110
109
105
103
104
107
109
103
94
86
84
89
100
106
103
88
77
84
106
123
123
108
96
99
102
106
105
106
123
114
101
95
100
105
110
115
118
116
111
110
117
123
120
114
115
123
133
130
116
103
95
98
104
114
120
120
116
111
110
112
112
106
106
108
115
111
100
96
99
106
111
108
109
115
119
116
112
112
113
108
101
108
122
132
129
120
112
111
110
113
114
118
124
130
134
135
134
136
129
111
93
87
95
112
120
120
117
118
123
129
130
129
125
122
121
124
122
114
112
114
119
121
124
121
119
118
116
115
108
108
111
119
133
144
139
125
110
104
105
107
107
114
128
139
139
134
132
132
129
119
107
102
106
112
113
113
117
121
122
117
112
111
115
120
120
121
120
117
119
130
134
130
121
113
115
118
118
117
110
115
115
118
126
135
135
125
116
113
114
110
107
108
113
119
122
122
116
110
103
104
112
121
117
111
107
109
115
119
114
108
99
92
95
104
118
130
128
120
117
120
124
122
118
117
124
130
128
119
109
109
113
119
125
126
119
111
110
114
119
120
115
106
100
102
111
115
111
101
97
104
112
114
108
103
105
108
110
109
110
112
113
109
102
104
117
132
139
130
118
112
112
111
113
116
121
121
114
108
101
99
106
113
114
111
105
101
106
111
115
119
117
109
99
94
98
104
110
113
118
119
111
105
103
106
107
108
106
103
107
113
124
130
125
118
117
120
121
118
113
109
107
108
111
114
115
108
104
103
110
110
107
102
102
106
111
118
117
116
113
114
117
117
112
104
96
97
109
122
129
121
109
106
112
117
117
118
116
113
111
115
123
135
140
133
121
118
117
114
110
110
111
116
122
128
125
118
110
108
119
121
109
99
100
115
128
133
125
113
107
107
115
122
125
119
109
105
111
119
119
114
110
110
114
117
120
121
120
117
109
105
112
125
129
125
118
117
120
118
119
117
117
123
126
128
124
121
116
115
120
118
108
97
98
109
118
121
113
104
98
101
107
111
113
111
110
111
115
118
117
115
114
115
114
113
112
108
106
102
98
100
105
116
122
119
109
106
111
115
113
113
117
123
123
118
114
116
114
111
121
117
111
105
100
101
104
105
105
107
104
103
103
104
106
108
110
113
116
121
125
124
121
117
117
120
115
103
92
90
98
112
119
125
127
125
123
117
109
100
95
101
116
123
124
119
119
122
114
103
119
118
120
120
114
110
107
110
114
116
110
105
106
109
114
116
113
112
113
113
117
118
119
117
119
123
125
116
102
92
93
108
119
123
123
120
124
125
118
106
102
106
115
119
116
113
119
125
121
113
104
110
123
129
120
110
110
119
121
113
102
101
106
114
114
110
108
109
111
112
112
111
115
117
119
121
122
121
112
98
90
94
108
119
120
115
111
115
119
116
110
105
106
104
102
108
119
127
124
116
97
105
116
122
111
99
98
111
120
118
107
99
103
109
110
107
108
115
120
120
114
110
115
120
120
118
115
112
113
110
103
99
109
117
121
117
113
116
122
125
116
101
89
93
100
111
120
126
119
106
103
104
104
105
99
95
94
103
118
125
119
108
102
105
108
112
115
117
116
113
109
113
120
125
124
115
105
101
107
112
111
111
110
112
115
115
113
117
122
127
125
115
105
97
97
102
112
118
115
106
104
103
104
108
112
111
108
106
107
111
112
109
103
102
101
101
101
98
94
99
109
119
125
127
119
110
101
98
103
108
111
113
115
116
117
114
109
104
103
109
122
130
130
119
104
98
101
111
113
113
104
105
110
117
121
121
115
106
104
110
117
118
114
109
106
102
98
93
95
103
117
124
122
115
108
109
115
119
119
116
111
110
113
117
118
117
112
109
105
99
104
113
121
122
114
108
107
109
111
113
114
113
104
103
107
112
109
105
108
117
121
119
115
115
122
120
114
110
111
115
116
115
113
114
115
120
124
128
123
117
111
107
107
112
114
117
119
120
117
108
103
103
109
113
115
115
114
113
109
109
117
113
102
94
97
104
106
107
109
109
104
98
102
113
121
118
110
110
112
111
102
99
107
118
126
123
114
106
99
99
102
105
107
110
112
112
110
107
108
110
113
115
112
110
110
110
107
105
104
109
99
109
113
109
100
96
100
108
117
111
103
98
103
109
112
107
103
104
110
109
106
100
102
107
113
111
106
100
97
96
100
101
102
105
105
101
95
93
99
111
118
116
110
105
108
107
104
100
103
111
83
95
112
117
104
88
88
105
118
122
117
111
108
106
102
104
105
107
111
115
118
109
100
96
101
109
110
112
110
107
103
100
99
105
107
104
97
97
102
110
110
108
106
107
113
115
113
110
111
115
103
98
108
114
112
102
96
99
111
122
127
123
116
108
107
107
107
108
110
113
115
113
110
112
114
115
110
109
110
108
106
104
108
110
110
111
111
105
108
112
112
111
108
109
113
115
113
110
110
113
131
117
107
107
115
123
119
112
113
125
134
130
120
110
107
109
109
107
109
110
114
117
121
122
120
116
115
114
113
112
108
109
107
106
108
113
117
117
116
116
114
113
109
107
112
114
111
98
94
102
115
110
102
102
107
122
128
126
124
127
129
121
108
95
98
109
117
120
118
122
127
129
121
108
105
110
117
125
124
118
108
99
94
100
106
115
119
122
121
118
112
103
99
104
113
118
114
107
100
103
100
107
113
112
106
105
113
123
124
119
110
102
94
92
98
112
124
124
118
117
121
126
120
107
98
102
114
123
125
121
106
93
92
102
109
114
110
110
116
118
111
101
95
101
112
121
129
129
125
119
119
125
128
125
111
98
100
113
123
118
105
98
98
103
107
113
119
115
104
96
101
114
122
114
103
101
115
131
137
129
114
103
97
103
105
106
108
110
112
113
108
102
100
104
111
115
121
125
125
121
127
126
125
122
117
108
104
107
115
118
116
111
111
109
108
106
105
105
102
100
104
112
116
112
105
106
116
123
121
115
113
114
116
111
105
106
117
123
121
114
108
110
116
117
109
103
101
108
116
119
113
111
112
115
118
117
115
113
115
118
121
119
115
111
109
106
104
107
114
116
116
111
109
110
110
109
109
102
94
90
99
113
122
118
106
101
111
117
117
114
114
118
123
123
112
101
100
109
120
124
111
110
108
106
105
109
118
126
132
130
124
117
109
108
110
115
118
116
114
108
104
106
111
114
114
112
112
113
113
107
105
110
112
113
103
95
95
98
103
107
107
109
116
120
118
109
105
109
120
127
119
116
111
103
100
105
115
125
130
128
122
113
105
101
104
112
118
117
112
104
101
107
112
114
114
114
115
120
121
119
117
114
114
115
118
118
114
109
107
109
105
104
109
120
122
114
106
107
118
123
112
114
115
115
116
115
114
114
115
118
121
121
118
114
111
110
108
110
114
115
115
113
113
114
118
116
112
103
100
105
110
115
118
119
120
116
113
110
110
111
108
104
108
117
121
113
109
111
117
119
111
112
117
122
119
113
109
109
114
117
119
121
123
123
118
111
110
112
114
112
108
110
115
121
122
116
108
101
100
103
109
114
117
115
105
90
85
93
104
109
108
106
109
112
111
110
110
115
116
113
122
114
111
111
105
99
98
103
104
105
106
111
115
113
110
111
117
115
106
92
91
103
116
118
112
108
107
111
115
116
115
114
114
111
99
89
88
98
107
110
111
109
108
108
109
109
110
113
112
104
117
109
101
99
100
101
104
105
102
102
107
114
118
118
114
114
113
108
102
96
101
113
119
113
102
102
107
113
117
115
113
111
112
109
107
109
112
117
118
118
115
110
107
106
108
110
110
109
109
109
102
101
104
109
112
109
104
106
115
122
123
119
120
122
126
120
109
101
104
110
119
124
123
116
107
105
112
120
123
116
110
108
108
105
104
106
111
115
115
114
110
111
111
108
104
103
103
104
109
110
127
122
120
119
120
119
116
116
118
124
131
138
134
119
102
95
105
117
123
125
120
113
109
107
107
109
106
100
99
104
110
109
110
111
112
106
95
93
105
121
124
117
109
100
98
99
100
106
108
110
125
128
122
114
110
112
116
117
120
123
126
129
126
119
110
102
97
97
104
116
127
123
113
109
114
120
121
116
110
105
95
92
97
111
117
112
108
111
125
128
118
100
90
95
108
116
115
112
111
115
121
121
114
108
107
114
119
118
114
110
107
104
105
111
120
124
118
108
105
118
131
132
121
110
108
113
115
116
116
112
108
105
106
112
118
122
127
131
130
125
115
101
94
93
103
112
118
123
129
130
107
100
97
105
115
124
126
123
116
113
108
103
99
105
116
129
133
129
121
122
134
142
141
127
116
113
116
118
118
118
118
116
115
115
117
118
123
123
124
120
120
122
119
113
109
108
115
116
114
109
99
99
98
105
116
122
124
123
118
113
110
107
110
110
110
113
117
122
123
121
119
122
126
125
122
122
119
115
111
113
115
112
110
110
113
114
115
119
124
126
130
130
136
142
141
130
119
105
88
79
109
116
111
103
108
115
116
111
108
105
103
109
116
123
124
116
109
107
114
120
117
103
93
92
101
109
110
103
101
112
120
117
109
105
107
113
117
121
120
117
117
113
118
127
130
123
114
104
99
93
111
108
100
100
108
116
112
104
108
117
120
113
112
125
139
135
110
94
103
122
134
120
97
84
92
105
110
110
112
116
121
119
108
100
100
114
123
125
115
99
88
76
72
69
71
78
88
100
108
110
96
84
77
86
104
114
113
113
116
126
125
115
103
104
113
109
95
85
98
120
133
124
108
98
100
107
110
116
118
119
117
112
104
98
100
115
125
125
114
101
88
75
58
47
52
69
90
102
109
108
95
92
91
96
102
108
112
114
117
118
118
118
114
107
99
95
95
98
102
107
111
115
115
114
112
110
109
111
115
116
113
107
103
109
117
121
119
113
110
111
113
110
95
78
72
85
109
122
118
106
109
115
121
123
115
104
103
108
117
118
116
119
121
123
123
122
120
115
104
99
107
116
124
122
115
114
117
117
114
113
111
110
118
126
131
126
118
110
106
108
115
120
112
95
85
90
109
124
126
115
113
113
117
119
113
104
106
116
122
117
101
91
97
113
126
126
118
109
106
107
110
116
118
114
111
113
119
120
117
112
111
120
129
129
125
121
115
111
108
109
107
106
103
103
108
111
110
107
110
114
119
116
109
102
100
103
111
119
121
110
97
94
103
121
130
119
102
97
108
119
122
117
113
112
110
114
119
121
123
115
111
115
118
118
112
103
101
103
106
115
121
122
118
121
134
131
114
94
86
98
126
118
108
100
99
104
111
117
119
122
122
119
119
121
119
111
102
101
109
114
112
108
108
114
119
120
121
124
125
116
111
107
106
107
101
98
100
106
117
127
130
126
121
121
128
125
111
91
83
96
119
109
105
108
116
120
120
122
126
132
131
121
110
100
98
104
112
116
110
100
93
97
105
114
117
119
122
124
126
121
111
101
99
102
107
111
115
123
125
126
121
119
111
109
114
117
117
112
106
110
117
111
109
115
122
125
126
125
123
117
109
108
112
113
112
115
121
122
110
97
91
100
112
116
116
113
115
120
123
118
108
96
90
95
104
112
113
108
102
104
111
118
116
111
105
109
114
115
115
112
111
115
112
109
106
103
105
108
108
104
101
104
116
123
125
122
120
115
108
96
95
105
117
123
119
115
115
115
113
108
102
98
99
106
104
104
98
89
81
82
94
110
115
108
99
94
97
100
103
103
111
114
111
109
104
102
99
100
103
108
111
113
116
113
109
109
112
113
111
110
109
109
113
112
113
116
119
120
114
103
102
109
122
126
121
111
104
94
86
82
94
107
114
107
104
102
107
111
110
106
112
110
109
112
121
122
117
111
111
116
119
119
115
110
107
105
106
110
112
115
120
119
114
110
108
112
118
123
120
112
108
115
128
136
132
122
113
103
96
94
103
114
118
115
109
111
117
118
116
110
120
110
100
100
107
116
119
120
119
118
115
110
110
111
111
108
103
104
109
111
108
111
114
118
116
111
109
115
119
117
114
116
120
121
121
121
118
114
103
98
104
115
120
116
114
113
116
118
115
112
122
113
100
94
96
103
107
110
115
117
116
110
107
107
109
108
110
119
123
112
95
88
99
110
113
111
110
112
114
112
114
119
121
119
114
118
129
130
119
107
106
111
118
119
121
128
132
128
117
114
111
112
116
122
124
119
106
98
101
110
116
121
120
117
113
117
125
131
126
114
100
95
98
104
108
112
117
118
115
111
111
116
122
122
117
113
116
122
123
119
114
111
113
117
122
129
129
124
116
112
112
114
121
127
124
117
109
109
107
110
114
120
127
129
122
116
115
115
117
120
119
112
103
103
105
106
107
110
112
111
109
110
117
124
123
114
106
109
115
120
119
116
113
112
111
112
110
110
110
109
129
127
121
110
101
103
111
123
128
127
124
120
119
118
112
103
97
103
118
135
138
126
111
107
112
114
109
106
112
117
120
119
119
122
125
121
118
114
113
113
115
120
122
118
115
117
120
116
111
106
119
126
123
113
107
107
113
117
118
120
123
122
116
111
110
108
108
109
117
125
129
126
122
120
119
117
110
105
106
110
117
120
118
117
114
121
128
127
120
113
112
121
127
127
121
120
122
121
114
109
98
111
117
116
111
110
112
107
97
91
94
103
114
121
125
123
118
109
102
100
103
111
117
116
113
108
103
99
94
92
95
100
104
106
110
114
117
121
119
114
112
115
123
126
119
106
101
104
111
113
108
110
110
110
109
109
109
104
99
93
91
98
106
117
122
119
109
102
100
103
111
113
112
110
110
114
119
115
106
99
98
105
115
122
119
110
101
104
110
109
106
107
116
124
120
109
102
104
108
110
120
112
112
113
113
109
106
109
114
117
114
107
104
103
104
106
107
106
110
118
128
130
121
110
105
112
126
129
122
109
102
112
122
127
122
112
111
113
115
113
106
107
114
122
117
109
106
113
116
114
110
110
116
122
118
110
108
115
122
122
118
113
111
111
109
112
116
115
111
109
115
123
121
113
101
100
111
117
113
107
100
104
115
122
120
115
116
124
129
128
117
111
110
109
99
93
98
110
119
115
105
113
124
126
116
108
108
116
121
115
106
105
111
114
116
113
115
116
114
106
100
105
114
118
115
108
106
109
111
111
109
108
112
114
111
106
107
115
127
129
119
107
102
99
99
97
101
108
106
104
106
118
123
121
114
106
100
105
108
107
97
96
101
108
105
98
96
105
115
116
110
108
114
124
127
118
110
108
113
115
113
109
109
110
105
102
104
106
108
106
101
103
105
111
115
116
114
107
104
105
101
102
104
111
112
109
100
97
99
103
103
103
107
112
109
96
86
90
102
114
116
115
113
116
116
108
101
102
106
109
107
106
109
113
114
113
108
105
100
93
98
108
118
119
114
107
102
103
105
112
109
105
102
104
108
113
113
110
111
118
123
125
126
125
123
119
111
108
108
113
117
118
114
109
104
98
99
100
103
106
105
107
108
111
112
111
110
110
106
101
99
108
114
115
111
104
103
105
109
113
118
116
105
96
103
115
123
122
120
120
119
117
117
117
122
125
127
127
125
120
115
110
108
104
103
105
108
110
111
112
112
111
110
103
98
101
110
116
118
113
106
105
106
107
111
116
120
118
111
111
107
111
103
97
103
116
123
117
108
101
97
99
108
115
115
110
111
117
122
114
102
94
98
105
108
109
111
115
115
115
115
113
112
111
111
110
109
111
113
118
117
111
102
100
105
114
120
115
108
109
106
114
117
116
111
107
104
102
99
99
105
115
124
121
114
106
107
112
113
107
102
101
107
114
114
111
107
109
112
112
107
104
110
119
125
117
104
95
103
116
119
111
101
101
105
107
103
98
104
110
113
119
128
129
114
104
98
98
96
98
108
119
123
120
113
114
117
118
115
116
117
117
117
117
117
111
104
99
96
92
87
88
99
112
116
110
102
100
108
114
109
102
102
107
114
111
101
98
108
117
128
120
113
110
110
107
107
104
95
90
94
106
117
120
119
118
116
114
113
117
122
124
125
120
117
110
103
98
93
89
89
99
109
113
113
111
115
122
125
115
100
88
90
101
111
114
112
109
109
107
139
125
105
94
100
112
118
115
103
97
102
112
120
123
121
118
114
109
106
109
116
128
131
122
110
107
107
113
112
109
108
109
111
113
113
118
127
134
130
117
101
90
91
99
108
111
109
108
107
107
119
118
109
100
102
111
117
113
105
105
113
118
117
111
110
113
113
106
102
106
119
127
122
112
107
111
119
124
121
113
107
105
102
104
107
112
117
127
129
120
109
102
104
110
111
110
109
110
113
119
91
98
106
111
108
104
100
99
101
103
108
111
111
111
113
116
111
99
91
95
104
109
106
102
105
113
120
121
120
112
109
107
106
106
104
100
102
112
124
124
114
106
104
107
110
109
112
122
124
119
104
98
105
113
115
107
102
102
104
103
98
99
107
117
125
124
118
106
93
86
89
100
107
108
106
106
111
120
122
121
116
112
109
108
105
102
104
110
112
114
110
106
108
106
107
103
105
112
116
115
120
109
106
110
117
119
120
117
110
102
96
97
108
114
117
117
118
118
114
109
106
111
115
113
107
101
103
111
119
124
116
108
100
99
105
110
117
118
110
103
104
111
119
120
109
93
90
98
110
118
104
108
109
107
107
113
118
115
108
100
100
109
113
113
109
106
108
117
126
127
119
112
111
113
112
106
101
102
109
112
111
108
104
103
106
110
117
120
113
105
100
105
117
123
114
102
92
96
107
114
103
110
114
109
101
97
101
106
106
108
115
120
118
114
109
108
109
112
113
110
106
104
108
112
113
107
104
107
114
116
114
110
113
115
115
111
112
112
112
110
102
100
105
111
115
112
107
104
106
109
111
114
116
114
112
109
107
104
105
109
118
121
115
107
104
109
115
115
109
105
106
108
110
108
104
105
110
116
117
114
111
110
113
116
120
118
113
109
109
112
115
110
107
106
106
107
109
109
109
110
110
112
114
115
120
122
117
110
105
108
112
112
109
104
104
107
109
114
121
128
130
124
112
105
106
119
129
124
115
107
109
113
116
117
119
115
111
108
108
112
115
114
110
109
109
110
111
109
108
108
109
110
112
115
113
112
112
115
118
115
109
108
113
117
116
113
111
116
119
121
121
114
108
106
115
129
138
131
116
106
106
112
116
114
107
99
94
99
104
104
102
103
107
108
110
111
109
103
98
99
113
113
117
116
109
102
107
116
120
113
105
108
116
122
121
117
115
115
107
99
100
103
106
107
108
115
122
121
113
107
105
106
107
104
104
101
98
99
100
101
103
104
105
105
106
109
111
110
106
104
107
110
112
110
108
107
109
106
101
95
97
108
114
114
110
108
111
113
111
111
115
117
115
109
103
102
105
109
111
111
111
110
108
109
118
124
119
108
97
100
111
117
113
105
104
108
115
121
124
122
103
102
98
101
110
117
113
104
98
100
105
110
111
110
104
104
108
115
124
121
118
116
114
111
103
101
106
113
116
112
108
109
114
122
132
135
125
105
92
94
108
117
119
112
106
105
109
119
121
120
110
109
110
105
99
99
105
115
118
116
113
107
102
102
104
111
116
109
96
93
98
109
114
114
111
107
99
93
96
106
112
112
109
110
113
114
114
116
122
122
119
112
112
112
109
101
93
95
104
110
112
115
114
111
108
108
108
111
110
111
115
121
118
112
109
107
106
100
96
98
110
113
108
100
100
106
111
112
108
107
106
110
115
121
118
108
101
104
111
115
109
100
100
110
122
119
107
96
98
108
112
115
120
128
129
124
114
107
105
107
112
120
123
118
110
105
108
110
111
113
114
117
113
108
109
112
116
118
116
110
104
102
108
116
119
111
104
102
110
114
114
113
109
110
114
113
112
113
118
127
104
93
102
123
132
126
111
104
108
116
119
122
124
121
118
117
120
123
118
113
114
121
130
127
117
110
109
115
117
118
114
106
103
102
108
110
110
113
114
118
117
116
117
111
108
106
112
121
126
123
90
84
92
107
118
117
110
104
109
117
124
126
128
132
134
135
131
122
112
111
119
130
131
121
107
105
106
106
109
117
123
114
104
99
101
106
114
118
123
121
114
111
114
120
126
123
118
113
103
91
102
107
104
101
105
114
118
115
112
110
111
112
114
121
131
135
127
114
109
119
131
133
122
106
102
106
109
109
108
115
121
116
111
111
113
116
116
117
119
116
116
109
115
119
126
125
120
115
107
102
125
121
111
103
106
113
116
118
113
107
100
93
94
104
118
122
115
107
109
117
122
117
108
103
107
112
114
117
114
114
112
112
111
112
116
118
117
109
102
98
97
92
87
88
90
92
94
98
105
112
113
104
101
105
110
112
113
112
110
104
96
90
93
105
115
118
115
109
108
107
102
97
96
105
111
111
108
108
110
110
106
103
102
108
115
121
122
117
108
101
97
91
84
76
75
77
80
80
85
94
101
102
104
110
112
109
111
113
113
111
108
109
112
114
115
118
122
118
110
104
101
105
115
123
122
111
102
96
99
105
104
99
99
107
119
125
125
116
108
104
110
117
121
110
96
93
102
109
111
108
119
120
122
121
115
108
107
106
111
118
122
123
117
110
105
112
123
125
114
106
108
121
135
141
135
121
107
99
98
100
103
101
103
109
118
126
124
115
98
91
101
120
135
129
110
101
109
129
141
137
129
127
124
121
118
114
108
100
98
102
107
106
96
93
97
109
120
122
116
107
108
116
126
131
127
119
111
106
103
102
101
100
104
109
115
125
124
118
106
99
100
106
108
113
112
106
100
100
108
117
120
119
117
119
122
123
118
107
100
102
103
99
92
94
107
115
112
107
104
106
111
117
121
117
111
108
110
119
121
110
101
96
104
116
126
123
115
106
106
113
114
108
103
108
120
119
108
91
89
98
119
117
117
119
119
114
104
96
101
114
121
117
107
104
108
112
108
101
100
102
111
117
118
113
102
98
108
121
128
120
106
98
104
114
117
111
104
105
108
116
120
122
117
119
125
127
117
106
103
110
125
116
110
110
109
105
96
94
102
113
119
119
115
109
102
103
106
112
111
108
108
113
116
114
112
111
113
113
112
110
111
112
109
102
98
99
105
109
112
116
122
126
123
116
115
118
119
115
119
121
123
114
106
101
103
109
116
119
116
111
107
113
118
114
108
105
109
113
112
105
104
108
116
121
127
128
121
112
103
106
112
118
115
108
102
104
108
107
102
105
109
113
111
105
103
108
113
113
111
109
120
122
118
111
109
111
117
118
112
109
112
119
121
118
110
110
116
114
106
94
92
103
116
124
125
119
115
113
113
113
115
118
120
120
113
108
108
110
105
96
91
90
95
101
101
104
101
97
92
96
121
124
125
120
117
111
106
100
99
104
113
119
118
109
100
101
109
113
109
107
105
112
116
116
111
106
109
119
124
121
112
110
112
115
110
108
113
119
114
103
98
100
106
104
103
103
102
97
97
101
119
119
117
115
109
105
102
105
109
110
110
107
108
103
97
96
96
102
109
111
115
116
114
109
104
103
111
124
128
119
109
109
113
113
108
108
113
115
111
102
102
110
113
111
106
105
105
103
107
108
112
114
107
99
92
91
99
113
126
129
120
109
105
104
103
98
95
97
105
109
106
107
108
109
105
108
113
119
116
108
103
110
117
116
111
111
114
110
96
86
91
103
113
113
112
110
107
102
99
105
119
116
106
98
95
97
99
107
114
124
126
123
119
115
106
100
99
110
118
115
102
97
105
111
113
112
113
112
103
95
98
109
116
117
112
113
115
111
98
89
95
109
117
117
117
117
112
103
96
101
123
123
120
121
122
118
111
99
93
96
106
120
129
129
118
111
110
117
119
115
106
104
109
115
116
113
111
110
110
105
104
108
114
114
110
109
109
109
108
111
114
120
121
120
122
122
114
107
110
111
120
124
127
125
121
116
113
112
106
94
89
99
118
134
137
129
116
110
110
116
120
119
117
117
114
107
98
103
111
117
111
103
97
100
106
110
112
118
124
124
122
122
121
120
118
114
107
107
113
116
111
112
112
107
97
93
100
113
120
117
110
101
102
111
120
122
114
109
111
122
131
127
122
118
117
113
106
103
108
112
110
104
97
98
103
110
119
123
119
113
111
110
111
107
99
96
101
105
110
107
103
107
108
106
99
93
90
95
106
119
125
118
101
92
94
105
113
115
113
113
117
125
127
127
125
125
124
116
108
103
107
109
106
99
97
106
114
117
109
99
98
105
107
97
89
91
103
112
113
106
103
106
114
117
114
111
106
101
96
98
106
115
115
111
109
109
113
112
105
99
102
112
122
125
122
123
124
121
113
103
101
102
100
98
95
100
104
109
110
109
107
108
111
112
105
102
105
113
115
114
101
101
108
113
119
122
122
118
112
107
108
115
118
120
118
110
105
104
108
112
112
112
109
108
112
117
124
127
124
115
105
97
98
102
106
102
95
98
107
115
117
113
113
117
119
114
105
106
109
114
108
99
99
106
112
112
113
116
122
125
126
118
108
102
102
103
105
110
115
125
129
124
112
103
99
107
116
126
124
120
111
107
110
113
113
106
101
104
110
115
113
109
109
112
114
110
103
105
104
104
121
113
113
109
109
109
114
124
128
128
124
117
110
103
104
112
117
114
106
106
116
127
121
108
96
96
107
113
114
115
117
120
118
112
107
105
106
110
113
116
115
112
113
109
99
92
98
107
111
101
121
126
128
119
112
115
126
134
132
121
114
109
111
114
117
119
117
107
96
92
101
113
118
114
105
103
109
110
112
114
116
121
115
108
104
103
106
110
110
113
118
126
127
117
103
96
99
110
116
111
113
119
121
118
113
110
106
106
107
106
101
99
101
113
116
112
104
102
106
109
111
111
115
119
118
115
114
119
121
117
111
107
108
107
109
116
120
115
106
99
103
115
120
119
115
114
113
114
117
118
112
102
99
104
111
107
98
90
96
102
99
98
103
115
122
115
106
108
118
127
124
117
114
115
115
113
113
119
122
113
103
100
106
114
121
125
120
114
105
94
96
101
103
102
102
108
115
115
116
117
118
106
103
108
116
118
116
113
111
109
106
105
112
118
122
123
121
120
121
118
116
114
110
109
108
108
110
107
103
99
101
107
111
115
115
114
116
113
108
104
102
103
103
98
96
98
104
112
114
116
117
119
119
118
123
131
131
121
111
107
110
114
113
107
104
108
115
119
118
114
111
110
107
104
102
104
109
107
102
99
105
113
112
104
97
102
116
126
127
120
111
106
104
100
101
102
106
110
111
114
111
116
113
113
120
130
129
113
100
99
110
122
124
111
102
97
101
108
111
111
109
109
108
103
98
100
107
120
127
128
124
118
112
106
105
111
117
127
130
127
116
104
97
98
108
118
122
115
110
111
120
117
113
113
118
127
128
121
109
106
117
125
127
119
112
109
113
111
107
102
102
108
117
117
110
99
97
109
125
135
132
122
120
124
128
125
116
110
112
117
114
102
94
102
115
125
122
112
107
109
133
131
124
117
114
120
127
127
116
105
105
109
114
118
119
125
124
118
109
106
113
119
124
125
119
105
93
89
97
108
113
116
118
122
124
120
113
109
109
112
109
104
105
109
113
111
104
101
105
105
129
124
110
100
98
103
113
117
106
91
86
94
110
119
119
118
115
114
112
114
118
119
118
111
107
102
98
98
97
99
102
109
113
113
113
115
120
123
119
111
105
105
108
111
108
105
102
106
110
112
117
112
99
89
89
98
105
106
98
92
93
104
118
121
120
116
109
105
103
103
108
118
119
108
95
92
98
108
110
108
106
108
111
114
116
120
124
124
118
111
105
107
112
112
107
102
105
118
129
132
110
112
110
104
105
108
106
101
96
95
104
111
118
122
122
117
109
96
92
99
111
123
122
112
103
95
98
101
105
108
111
112
115
117
113
111
111
113
116
113
111
112
115
114
107
99
103
117
128
132
97
100
107
111
116
115
110
101
97
100
108
113
118
122
124
117
102
93
95
108
111
106
100
100
107
109
105
102
102
107
116
126
127
118
106
96
98
110
117
118
114
112
112
112
107
101
102
108
113
111
98
87
87
100
114
117
112
107
107
107
109
113
118
122
116
107
102
104
111
111
101
89
86
96
108
114
112
105
101
100
101
109
112
114
107
103
104
110
115
115
109
106
106
107
104
102
103
105
106
108
102
91
88
97
107
116
121
117
108
104
105
111
117
117
111
105
104
108
111
111
105
101
103
108
113
115
114
113
111
106
98
92
91
101
109
113
111
106
104
107
109
111
110
107
102
99
103
110
115
117
93
97
100
100
106
115
125
121
107
96
96
108
115
115
110
106
100
100
109
114
117
112
107
109
115
116
116
121
126
126
118
109
104
105
110
110
105
104
106
109
114
115
114
110
108
107
108
109
111
109
96
104
111
111
109
114
121
119
106
99
104
115
118
114
110
109
108
109
112
113
110
106
105
107
111
112
112
116
122
122
119
118
119
120
117
111
105
104
108
113
118
117
111
110
112
117
117
111
101
99
105
106
111
111
113
115
115
109
102
102
112
122
122
117
116
121
127
125
117
110
105
105
107
109
110
108
105
107
106
106
108
109
110
114
117
115
111
106
107
114
121
120
111
102
99
107
116
117
109
98
107
107
102
101
103
105
103
97
94
96
99
102
104
107
114
120
120
116
111
109
109
113
116
118
118
121
119
111
105
105
109
111
110
107
107
110
109
106
106
112
118
118
111
102
98
106
114
116
108
97
111
110
108
104
102
102
103
106
106
99
92
88
98
107
114
114
109
108
109
114
118
115
110
110
115
127
130
121
112
108
111
112
110
105
105
104
106
108
108
112
115
115
111
111
113
113
109
101
96
98
110
113
117
117
114
115
122
129
128
115
106
104
111
116
117
112
112
111
111
117
120
115
104
100
105
116
121
117
109
109
110
106
101
101
108
117
117
114
111
113
114
115
111
108
110
112
110
103
102
110
106
109
107
106
108
115
123
126
120
113
109
108
107
104
100
102
106
111
113
118
120
114
105
104
107
116
115
105
97
101
109
110
106
105
118
130
127
113
101
103
110
115
110
103
103
108
113
115
115
116
110
103
91
88
96
108
110
103
95
95
102
108
106
100
98
102
115
124
124
116
106
104
107
114
120
125
121
109
97
96
104
111
117
120
124
127
118
101
88
93
107
114
115
112
110
110
109
106
104
107
110
119
124
125
120
117
119
124
125
117
107
99
94
96
103
115
121
117
105
99
101
107
115
120
118
115
112
113
110
106
100
100
110
117
118
114
111
117
121
120
112
106
114
123
128
121
112
109
114
116
118
117
116
116
115
114
110
105
97
95
103
114
119
114
108
111
118
117
109
104
106
113
113
106
98
101
108
109
101
92
90
100
116
123
117
104
98
105
115
115
111
105
111
122
132
129
115
104
103
107
115
112
115
119
117
108
101
96
95
97
107
125
138
130
107
95
105
119
122
113
103
99
99
96
95
100
107
115
118
113
107
102
100
106
107
105
105
105
109
111
113
117
125
124
120
110
100
97
101
106
108
99
104
119
121
110
93
95
107
118
123
124
125
117
99
92
99
111
117
110
94
87
91
95
96
101
108
117
126
130
122
106
95
100
110
123
126
118
108
105
106
113
120
119
109
95
96
109
122
126
98
89
96
111
117
113
101
97
107
119
124
120
110
106
106
112
114
108
103
103
109
115
113
103
98
102
106
104
107
110
113
108
106
112
124
129
126
113
105
107
111
112
114
114
109
105
112
125
132
129
102
106
111
109
112
114
116
115
110
108
111
115
110
106
106
113
115
110
107
114
130
142
139
124
113
113
115
109
102
99
102
106
114
126
129
125
113
101
100
112
119
124
122
120
115
117
127
130
126
118
117
124
127
122
115
115
116
120
113
108
110
116
119
110
98
97
109
120
122
118
116
116
121
126
127
124
121
117
112
109
108
112
116
125
125
122
112
106
102
101
103
109
112
112
113
115
117
112
109
105
128
127
133
135
129
117
113
112
113
109
112
116
119
119
116
118
129
134
124
108
92
88
97
112
122
119
110
107
109
115
118
114
112
112
119
123
125
122
113
102
95
90
91
95
100
101
97
90
87
93
124
123
122
121
118
116
114
113
110
107
107
112
115
119
121
124
130
127
118
108
102
101
104
110
112
107
99
99
106
114
114
108
103
107
117
124
131
133
127
115
106
103
108
106
108
103
99
98
97
100
121
120
110
98
94
105
115
113
106
104
109
115
113
102
91
93
104
114
117
115
114
116
119
123
119
109
101
98
103
105
105
100
99
102
109
119
128
132
126
114
106
116
131
134
124
108
100
103
112
119
122
125
115
101
100
109
115
111
103
107
118
121
107
89
84
94
108
115
114
109
107
112
123
130
127
118
104
96
92
95
96
98
99
98
106
117
125
123
113
104
103
109
122
122
114
95
84
91
108
124
105
109
111
115
119
126
123
112
106
110
115
108
94
89
100
116
119
112
103
102
107
117
123
119
111
106
104
106
106
104
99
100
104
115
124
125
119
109
106
105
106
105
107
105
102
93
91
101
125
138
97
99
107
118
124
118
107
101
103
109
108
103
104
108
119
123
118
110
106
107
113
124
125
115
98
94
103
116
124
119
112
112
117
125
128
120
111
109
109
109
107
106
109
112
115
113
110
113
127
133
116
114
112
114
110
100
87
85
92
100
103
108
119
124
121
116
112
110
111
114
121
125
123
116
107
105
109
112
108
107
111
117
119
114
106
103
108
110
111
110
108
107
108
113
114
117
113
109
108
110
119
118
116
109
104
100
99
99
101
100
105
114
120
118
113
108
107
109
113
120
124
123
118
114
115
120
116
101
88
90
103
120
121
110
102
97
98
99
100
104
107
107
102
97
99
104
107
106
104
102
113
117
118
116
114
112
113
108
103
108
121
132
131
120
112
109
114
118
122
126
126
120
114
112
116
116
113
108
107
109
115
122
123
116
107
100
103
108
109
106
101
95
87
88
96
103
104
98
95
96
120
114
107
102
104
108
109
106
102
106
116
128
132
123
114
109
112
119
126
130
128
121
117
115
112
108
112
120
127
124
115
110
109
108
106
111
123
133
129
111
97
87
89
96
103
106
102
95
93
99
122
115
106
101
100
104
112
116
114
106
102
106
114
120
116
111
110
116
121
124
119
112
107
103
102
109
119
126
121
108
101
100
99
99
101
111
125
132
126
113
106
106
109
109
110
110
105
101
107
114
114
123
127
125
119
117
119
124
126
121
110
107
109
115
115
112
109
113
121
122
116
107
97
96
102
113
123
121
111
97
99
104
107
101
95
100
106
109
109
109
113
122
126
120
114
109
107
103
109
117
114
119
122
125
125
122
115
109
111
114
119
119
116
112
103
99
102
111
121
123
117
113
110
112
115
118
119
117
108
101
101
106
107
101
95
94
97
96
98
104
112
119
118
115
113
113
108
101
99
106
114
109
106
109
114
115
110
101
93
93
101
109
115
110
104
101
105
113
115
114
113
115
119
122
116
110
104
105
104
104
103
104
103
103
106
106
106
105
107
110
112
113
110
112
116
117
109
102
102
107
107
108
107
108
106
106
110
113
108
100
95
97
101
111
117
114
106
97
94
101
111
119
122
119
111
95
84
87
100
106
106
101
99
102
107
117
121
124
125
122
117
111
113
119
124
117
108
101
106
112
99
99
106
107
105
103
108
112
115
115
108
98
94
99
112
115
104
89
83
92
107
112
111
107
102
99
96
96
100
104
105
102
101
101
102
109
117
125
124
121
111
108
110
113
112
110
106
106
110
116
104
98
98
103
105
105
100
99
104
109
111
106
99
95
101
109
113
110
101
94
96
100
100
97
98
109
119
119
109
102
103
106
107
101
97
97
104
111
110
107
103
101
99
96
98
105
112
119
117
113
117
110
108
108
112
111
111
110
108
110
114
117
115
110
107
110
115
122
120
112
106
109
109
107
105
111
119
122
119
114
112
107
105
102
103
106
109
108
104
103
104
103
101
101
103
109
116
117
116
109
111
108
106
109
116
122
124
124
122
122
120
119
118
114
108
104
105
111
118
120
117
111
112
116
117
111
107
108
118
123
116
104
95
102
116
125
121
110
104
109
110
109
103
102
108
114
116
110
107
103
102
99
98
105
110
114
115
114
113
117
120
118
111
105
103
103
103
102
106
113
114
113
113
115
120
116
106
102
104
114
115
106
101
103
114
121
117
110
107
112
112
107
98
98
109
116
117
110
100
94
114
114
110
104
103
108
113
117
113
107
108
110
111
108
111
113
114
106
98
102
114
121
118
110
108
111
110
107
103
108
117
119
110
103
100
102
102
98
96
103
111
113
112
111
111
113
116
117
111
99
120
120
113
104
103
111
125
130
125
113
107
106
107
109
117
122
116
104
93
98
114
126
122
110
100
101
112
115
116
119
126
125
115
104
99
104
107
100
94
100
117
132
135
124
108
101
106
119
124
116
116
103
93
94
105
112
113
114
118
121
116
103
99
107
117
123
114
100
90
94
109
124
129
120
109
103
108
117
123
128
126
121
112
110
113
122
124
119
110
111
119
129
125
113
100
100
108
117
121
121
115
96
83
91
108
109
102
102
113
122
115
100
97
108
122
123
115
106
102
104
108
117
124
123
118
114
113
118
121
118
114
111
109
112
115
117
118
116
110
110
110
112
107
98
98
105
113
118
118
115
112
103
101
109
118
119
115
113
114
115
109
103
102
107
111
114
115
113
112
105
103
104
107
109
114
120
123
118
107
103
105
113
116
116
114
114
115
112
108
108
108
108
106
98
96
98
107
115
119
117
107
110
115
116
118
119
116
108
102
104
112
117
114
103
95
97
106
111
108
104
101
102
104
106
112
119
123
115
106
101
108
118
121
118
114
114
118
124
124
118
110
105
101
98
96
97
100
110
116
120
119
120
112
103
104
110
109
101
95
103
118
124
115
99
92
96
102
107
106
105
108
111
111
112
112
114
112
110
109
110
113
115
117
119
117
115
117
124
124
116
106
99
94
99
109
114
111
108
111
119
123
119
104
99
106
119
126
123
115
115
115
110
100
94
98
108
114
111
106
103
102
103
106
110
111
108
101
101
107
112
112
113
114
120
121
116
111
106
108
111
110
105
105
109
117
124
122
113
110
114
119
114
104
101
106
117
124
125
120
113
104
96
91
94
103
112
114
110
106
105
106
106
104
106
106
106
103
103
110
115
118
114
110
109
111
113
112
106
107
111
118
124
119
113
111
111
114
112
110
111
116
109
102
102
101
101
102
106
105
103
99
98
100
102
102
105
106
108
109
109
109
106
103
101
102
104
105
110
112
115
116
113
104
98
100
112
120
117
110
113
124
131
127
116
105
99
100
109
116
124
111
107
101
101
102
102
104
104
104
102
101
102
102
99
100
103
109
115
113
110
104
104
104
104
102
101
102
100
100
101
103
105
106
108
111
116
114
109
106
111
124
135
130
117
103
96
99
115
125
134
111
109
107
107
109
113
113
108
104
104
103
102
97
97
102
112
114
116
115
114
115
118
118
116
110
105
100
98
100
103
108
111
112
112
110
109
105
96
96
105
115
124
126
114
104
98
105
116
119
117
109
107
105
109
115
116
111
106
104
107
111
106
103
107
113
113
111
113
125
131
125
115
112
112
115
115
112
110
111
114
117
116
116
109
102
98
102
103
101
101
100
106
110
112
110
109
108
108
108
110
109
107
105
111
116
115
109
101
104
114
124
128
124
116
108
98
97
109
124
127
113
97
92
101
114
117
113
107
97
92
96
107
113
116
110
106
106
110
110
106
103
101
108
113
115
113
110
108
113
121
111
112
112
114
115
114
111
105
105
112
123
128
122
111
99
96
96
98
100
103
105
102
101
104
110
114
112
106
99
93
94
100
110
115
116
113
106
104
106
110
114
113
112
112
111
112
116
123
124
118
113
112
111
104
104
112
118
117
110
108
107
106
100
97
103
108
105
92
86
96
108
114
110
105
107
113
117
119
121
116
112
109
109
109
110
106
100
97
101
109
118
119
114
109
107
112
119
120
113
104
111
108
103
100
103
112
121
124
116
107
106
107
103
105
113
121
115
106
100
104
108
107
103
102
108
115
118
118
114
109
107
108
110
112
112
108
102
100
104
112
120
120
113
109
110
117
120
114
100
99
103
104
104
104
107
112
119
116
108
105
111
121
127
129
129
129
127
122
115
107
105
104
107
112
112
109
105
104
105
108
110
111
111
110
112
112
111
109
111
117
123
122
115
109
108
112
119
118
112
103
104
106
105
104
105
107
106
102
99
100
104
112
117
118
120
117
114
112
108
105
106
113
117
121
115
106
102
99
102
108
115
115
110
107
105
107
108
108
110
114
118
117
113
109
105
108
112
117
114
106
104
107
106
104
103
103
104
105
105
104
102
100
101
102
99
96
97
103
109
112
112
110
109
109
109
109
106
102
102
107
110
109
107
106
107
104
103
104
108
112
116
115
112
113
115
113
108
101
101
107
103
107
107
107
108
110
113
115
115
111
108
108
108
102
99
96
101
108
110
113
111
104
97
99
106
113
110
107
103
108
111
103
100
106
116
117
113
111
113
117
119
117
113
112
116
115
108
100
101
110
109
108
105
104
107
111
116
117
113
112
111
111
108
100
96
100
104
102
97
99
102
103
102
104
116
125
122
111
102
105
110
108
102
100
109
119
123
119
116
119
121
118
112
106
106
110
111
110
108
110
113
110
107
105
107
110
109
103
99
104
112
114
110
102
99
106
114
114
110
106
110
113
114
113
118
127
130
116
101
94
103
111
107
99
95
102
109
111
112
116
120
117
114
111
112
114
113
111
107
108
125
122
123
129
143
149
142
126
113
108
109
111
113
111
112
115
119
122
123
120
113
107
104
102
104
107
115
120
113
97
87
96
116
126
119
102
97
107
120
121
111
102
105
112
115
118
117
117
115
112
125
117
108
105
104
105
106
104
102
99
103
108
110
107
102
107
117
119
111
104
105
110
113
110
105
105
109
109
102
94
94
105
119
123
114
104
106
119
130
131
126
115
107
100
101
108
114
117
117
112
117
109
106
103
93
85
87
97
108
109
106
111
118
116
101
93
99
108
111
105
104
109
113
109
103
101
106
114
120
123
122
118
113
110
109
112
120
122
120
113
114
115
111
107
105
106
110
109
105
102
117
111
114
119
117
108
100
104
113
118
117
116
115
109
94
86
93
106
114
109
99
97
100
101
102
105
111
118
129
133
128
116
105
106
119
134
139
129
117
110
103
107
111
111
109
107
109
112
111
109
125
116
114
113
115
113
110
107
110
117
121
117
107
100
97
101
106
107
103
96
91
94
100
104
110
118
119
115
111
112
110
105
106
113
130
139
134
119
113
113
116
114
117
113
109
104
107
116
119
121
114
115
117
111
107
109
115
120
116
111
111
115
116
111
101
97
97
99
103
104
108
113
115
116
117
117
114
108
99
96
99
102
107
113
118
116
109
102
106
113
121
128
129
124
112
103
106
112
112
108
97
100
110
113
109
105
114
123
124
118
116
123
126
119
102
89
96
109
121
124
126
125
123
121
120
114
106
97
95
102
114
118
116
110
105
104
106
107
110
107
107
112
117
117
114
114
114
118
116
110
113
107
110
114
111
103
103
111
122
127
129
125
121
112
104
107
118
125
124
120
118
115
116
116
116
115
108
102
105
117
127
121
110
104
107
117
123
123
115
103
95
90
94
102
112
118
119
122
120
120
133
128
116
102
96
101
110
118
121
119
115
112
110
105
106
109
113
115
112
110
108
105
104
105
108
110
112
115
118
122
118
109
103
104
111
118
124
129
129
119
107
98
97
107
115
117
114
108
102
103
122
130
114
88
79
97
118
129
121
110
106
108
110
107
100
95
96
103
109
110
109
103
102
105
109
112
116
119
116
110
105
108
115
117
112
108
113
126
136
135
122
115
116
120
118
112
102
92
82
81
107
117
112
96
91
101
116
121
116
113
117
116
108
105
108
113
112
108
106
107
108
106
105
107
112
118
122
120
112
105
104
111
117
116
111
108
111
117
122
121
119
118
121
119
109
98
95
94
101
104
100
100
102
105
107
113
115
114
112
110
108
103
98
105
115
122
114
103
100
102
105
106
104
98
98
107
117
116
109
105
109
115
118
114
110
108
109
111
110
111
112
113
114
107
93
82
87
109
133
144
105
102
105
111
118
118
117
119
118
112
101
99
108
120
124
116
104
100
104
106
108
109
107
102
97
97
105
111
113
112
113
117
120
118
113
107
108
113
120
113
101
88
87
98
99
95
96
106
123
129
118
117
117
118
117
112
106
110
117
116
110
107
115
124
126
120
111
108
106
109
112
119
120
114
103
101
107
115
116
114
112
116
118
115
112
111
114
118
120
109
89
74
79
96
113
116
109
102
101
98
110
113
117
117
114
110
104
102
106
111
111
108
104
106
115
119
117
109
106
114
127
127
117
106
102
106
114
117
114
111
112
114
110
106
107
111
116
115
111
107
103
99
96
94
99
101
102
102
103
101
100
101
107
112
113
111
107
106
108
113
120
116
112
111
115
117
114
111
116
127
131
122
109
108
113
118
116
114
111
111
114
118
120
113
109
109
111
111
112
113
119
116
100
87
79
84
92
96
100
106
105
100
97
97
100
104
106
109
115
120
123
124
122
119
116
111
111
112
118
125
124
117
112
116
120
121
119
115
109
108
112
117
123
123
119
112
110
112
114
112
106
99
93
93
100
106
101
94
93
100
112
103
97
97
100
105
111
115
114
111
112
117
120
122
116
112
112
113
117
117
114
113
111
113
117
119
119
109
100
95
99
112
119
122
121
117
115
113
113
112
108
104
103
111
115
114
105
102
107
117
109
105
107
110
115
121
124
120
109
102
100
107
118
123
123
116
113
116
118
121
117
112
108
111
116
121
116
106
96
98
107
114
114
108
105
107
110
111
114
120
124
121
113
109
103
103
104
105
116
128
105
100
103
109
113
113
108
105
100
100
101
103
108
111
112
112
114
118
124
126
123
116
111
112
118
122
120
115
112
114
117
115
108
101
98
100
103
105
110
116
119
115
105
101
102
106
108
106
109
112
102
95
93
95
96
97
100
104
110
113
112
107
100
95
100
109
117
120
116
114
115
113
109
108
109
114
116
115
113
110
104
101
103
110
119
122
113
103
100
106
112
109
103
102
109
116
115
109
106
108
107
103
100
98
99
101
109
120
127
128
126
114
100
93
96
105
105
97
92
94
103
109
106
105
105
104
105
107
110
109
102
100
108
122
133
131
118
102
96
103
109
109
107
109
118
120
116
102
101
107
111
109
108
111
116
120
120
119
118
118
118
112
105
105
108
109
102
90
88
94
105
109
107
104
103
106
106
106
108
111
117
117
116
116
114
111
107
105
106
110
110
108
110
117
126
128
120
108
105
111
111
106
107
115
125
126
120
110
103
102
105
111
113
118
118
117
114
111
108
107
107
109
107
101
99
105
109
108
106
111
118
120
115
104
99
99
106
112
117
116
113
109
112
119
129
133
131
124
120
116
110
106
105
109
115
119
118
116
114
112
113
113
117
117
115
113
113
114
113
108
108
110
110
104
96
94
95
100
107
113
119
118
109
104
106
115
119
113
107
106
108
111
112
115
119
120
118
116
115
108
115
109
105
105
113
118
117
115
112
110
111
115
115
115
116
112
106
102
99
99
103
107
114
119
114
100
89
91
108
125
129
117
105
105
117
131
127
111
100
98
107
112
111
108
108
109
107
104
98
92
113
110
105
106
112
117
112
99
92
95
107
118
121
122
120
114
107
99
97
98
104
112
118
128
132
120
104
94
103
115
122
116
105
107
116
128
127
113
104
104
110
112
106
104
110
120
124
114
101
94
103
110
108
106
108
110
106
96
89
92
105
115
120
117
112
111
109
108
109
112
116
118
117
117
120
121
116
109
104
106
114
116
112
109
116
124
123
115
108
110
112
113
105
107
114
123
126
121
114
109
104
105
103
103
105
109
109
109
105
100
102
104
104
104
106
111
111
112
112
116
118
120
116
106
104
110
117
120
117
118
124
124
120
114
115
121
121
115
111
114
118
118
115
109
104
104
106
113
118
116
112
95
85
91
105
113
115
115
117
119
113
103
98
103
112
114
109
100
97
103
109
115
115
111
108
109
114
116
118
122
128
130
124
115
110
110
113
113
113
115
118
121
118
110
103
100
102
106
108
109
113
96
87
96
111
110
104
104
116
124
116
101
94
101
109
108
101
93
92
101
106
110
111
111
110
111
110
105
106
113
119
118
110
99
93
93
99
105
108
108
110
110
115
120
124
120
111
106
103
106
105
99
103
113
116
110
102
101
109
114
110
102
97
100
101
104
105
109
110
109
104
99
98
99
105
111
112
109
107
107
110
109
103
97
96
97
99
101
108
110
110
107
106
112
113
108
106
110
113
113
106
107
109
109
109
110
108
110
111
112
112
109
105
101
105
110
117
120
116
112
104
100
101
104
110
116
117
114
110
110
110
112
113
116
117
116
113
111
112
114
108
104
99
97
99
102
109
115
121
120
116
121
110
98
90
95
104
111
116
119
117
108
101
99
104
112
117
115
116
118
118
112
110
115
123
124
119
111
108
108
109
112
117
121
120
116
112
111
109
107
103
102
104
107
113
114
114
112
115
120
120
119
109
96
92
96
102
108
113
116
114
102
92
90
98
105
109
112
118
123
118
108
100
106
117
123
118
112
107
101
98
100
108
113
111
105
99
100
103
105
107
114
116
115
112
110
107
105
110
117
114
111
108
107
109
108
103
99
100
104
107
105
102
99
99
99
103
110
117
120
116
106
98
97
103
109
114
114
110
103
99
102
108
110
112
110
109
105
104
106
110
113
109
104
106
107
109
110
111
116
113
109
108
113
116
111
103
98
101
106
109
108
104
100
99
103
108
113
117
115
112
106
99
99
101
106
110
109
109
111
117
117
114
110
114
121
121
113
104
107
111
113
104
101
103
109
114
115
117
120
114
111
107
107
105
104
106
111
116
117
113
104
91
85
88
101
114
122
119
112
104
99
97
102
108
114
110
104
102
107
120
120
114
107
109
115
113
105
98
105
115
119
115
105
104
109
115
117
119
119
117
112
104
98
99
104
110
113
117
117
113
102
89
84
89
101
111
118
117
111
102
99
104
112
115
115
111
106
103
105
111
110
109
108
108
112
108
101
94
101
113
120
117
109
105
109
115
115
110
107
113
109
101
100
106
112
110
106
108
114
113
104
100
104
111
116
114
113
114
112
109
111
116
120
118
115
112
111
112
108
105
108
109
109
108
110
112
107
100
97
101
109
115
112
109
109
109
107
106
107
104
108
110
112
115
115
110
106
106
108
108
105
104
113
120
120
116
112
114
117
116
115
115
114
112
112
111
108
103
100
104
113
120
118
110
105
105
107
107
108
108
109
115
116
114
109
106
108
114
117
110
121
123
118
113
110
108
105
104
102
102
101
97
102
111
120
123
118
109
105
110
116
115
109
101
98
99
101
100
104
110
117
123
119
111
103
104
109
110
110
105
105
113
117
116
110
106
111
117
115
127
127
120
109
103
100
101
103
103
105
105
101
94
97
111
127
130
116
97
95
106
114
115
110
104
99
100
104
107
109
109
112
112
111
109
108
112
111
107
98
91
95
106
113
115
112
106
100
99
102
117
116
112
108
104
103
103
104
105
108
109
105
102
107
115
120
112
99
94
98
106
113
114
114
118
121
120
116
111
107
104
107
109
109
108
109
109
107
102
99
103
107
111
112
113
113
107
98
95
101
105
113
117
115
111
109
107
106
103
103
106
108
111
110
110
103
96
93
99
107
112
117
118
117
118
119
122
126
127
123
119
113
111
110
109
108
107
107
110
115
120
120
115
114
113
111
110
114
114
112
108
114
117
114
111
111
111
109
105
103
106
109
108
105
100
95
96
101
108
112
115
118
117
109
100
100
109
124
127
124
118
113
112
114
111
108
106
109
113
114
110
107
112
117
115
109
107
111
115
114
109
112
114
112
111
113
112
110
111
114
116
114
109
99
91
90
97
111
119
118
110
103
96
95
93
96
103
113
112
106
98
98
107
119
121
114
105
106
110
112
107
104
110
118
120
114
106
102
104
110
108
113
116
116
113
108
103
103
107
111
115
114
111
101
93
92
103
115
119
111
98
89
90
99
108
112
113
115
113
106
93
87
98
114
123
118
109
103
105
107
108
109
112
115
117
114
107
100
103
110
113
116
118
116
112
106
103
101
101
103
108
112
110
104
101
105
115
115
107
98
98
102
107
109
112
117
123
125
121
113
103
97
98
101
107
112
110
107
103
105
109
112
112
109
106
105
106
110
113
110
113
117
119
118
116
115
115
110
107
106
112
114
109
98
94
101
109
108
105
107
117
124
117
99
90
98
115
121
116
113
113
114
107
99
96
105
112
115
115
114
113
113
110
107
108
113
123
128
125
114
126
114
97
97
120
138
133
111
95
98
108
120
127
128
126
120
112
107
108
113
116
116
111
108
105
107
110
110
107
99
97
106
118
120
109
97
101
118
129
124
112
98
92
92
92
99
108
116
113
108
118
115
104
98
97
98
102
107
115
118
112
106
104
105
112
117
117
108
98
95
98
103
109
115
118
122
120
118
118
119
122
123
123
119
111
106
110
120
125
125
119
114
105
97
93
99
107
113
114
112
107
114
119
120
107
94
93
110
122
121
105
94
95
103
110
111
109
107
100
99
105
112
118
117
115
112
116
119
122
121
120
120
118
115
109
104
106
108
111
112
116
116
115
111
116
123
124
115
107
104
112
116
126
133
130
122
115
113
111
109
107
111
116
118
111
107
106
107
108
109
113
121
122
117
110
107
112
116
118
114
111
112
112
112
107
101
100
104
111
119
119
111
106
108
115
129
133
121
106
98
126
124
118
113
110
112
113
112
110
111
117
125
131
126
120
112
109
107
103
101
98
104
113
117
116
115
114
117
124
126
124
116
109
111
112
109
105
108
117
122
120
109
105
107
109
104
103
104
106
104
121
119
116
108
102
103
113
128
131
121
111
111
118
126
126
115
104
101
102
105
105
102
105
113
115
113
108
108
115
125
126
119
110
108
103
104
103
111
114
115
108
109
117
123
111
92
80
90
105
112
103
99
106
114
114
110
115
130
133
121
102
93
102
119
128
123
111
105
108
118
124
120
111
110
115
114
106
96
95
105
116
120
116
108
99
93
97
104
111
111
107
107
114
117
111
100
103
114
123
122
104
93
95
104
109
107
104
108
116
120
109
99
97
103
115
123
120
114
110
116
125
125
117
112
112
114
113
102
98
101
111
111
110
106
108
110
113
112
108
104
103
105
108
114
116
117
123
127
126
125
120
123
112
99
94
95
99
105
114
120
120
115
109
103
103
106
110
112
111
110
109
111
114
111
113
113
115
112
109
110
110
106
101
104
111
114
111
108
109
106
108
111
118
129
131
124
118
111
112
116
125
142
132
109
94
95
104
110
115
118
119
120
119
116
112
107
105
109
111
111
107
104
105
109
111
115
117
120
119
113
111
113
118
117
111
103
96
105
113
121
120
115
115
121
122
120
118
112
106
100
107
119
117
108
98
96
98
100
102
106
110
111
109
114
125
128
120
111
107
108
109
107
102
96
98
109
124
134
129
120
116
121
130
127
114
107
104
108
114
118
115
110
105
105
106
112
118
115
104
90
100
99
101
101
99
100
100
100
100
99
99
100
106
114
121
117
106
97
101
105
107
105
100
97
96
107
119
120
115
110
113
118
118
115
110
108
109
111
114
113
109
106
102
100
99
97
98
102
101
94
115
113
111
110
113
116
122
128
130
121
109
108
111
118
110
96
88
94
102
106
105
104
107
112
112
109
105
100
97
99
102
105
104
101
100
100
106
111
115
114
105
94
91
96
98
96
94
99
104
107
119
117
118
120
120
121
124
130
139
138
128
113
107
106
107
106
108
108
106
106
111
117
121
116
106
100
103
107
110
109
104
101
103
104
109
114
111
113
113
110
102
92
90
98
107
106
102
101
106
106
108
105
107
112
114
109
107
113
122
128
123
111
100
103
115
123
119
106
96
101
113
120
116
108
101
102
109
120
126
123
114
110
108
111
123
130
128
115
107
106
108
114
115
110
104
98
95
96
99
99
109
103
103
103
106
108
108
114
124
128
123
111
106
113
126
126
113
98
93
98
98
97
100
108
117
120
118
117
115
115
114
114
114
116
120
122
116
110
103
109
120
127
119
109
99
91
88
86
88
93
109
110
111
112
112
110
109
115
125
132
129
118
110
109
111
115
112
110
107
101
96
93
98
110
117
119
113
105
104
106
112
117
119
118
115
105
93
92
101
111
117
118
115
113
114
110
101
94
95
101
103
108
110
110
110
108
107
103
106
110
117
116
110
101
97
103
111
116
109
106
105
112
117
116
112
107
100
97
100
105
114
122
124
123
118
109
98
97
107
113
113
105
104
112
118
115
107
100
106
115
103
97
94
96
99
105
107
104
97
93
97
106
113
116
113
109
109
107
107
108
111
116
123
124
119
114
103
98
102
115
126
129
123
118
115
113
113
113
114
114
111
101
95
95
100
99
98
100
105
115
104
95
92
95
96
100
106
111
111
104
99
100
109
120
124
117
107
100
103
110
116
113
109
110
114
118
113
109
114
122
125
118
111
107
110
111
108
107
109
116
115
111
101
95
97
101
104
106
111
115
105
104
105
103
98
98
108
121
129
126
116
105
103
105
109
109
103
95
97
107
115
111
102
98
104
115
120
119
116
111
104
98
98
108
118
119
107
97
99
116
128
127
114
104
105
114
120
122
120
119
108
108
106
100
96
100
111
122
128
127
122
109
102
96
99
103
100
93
94
104
112
111
107
108
117
129
134
130
122
111
101
97
102
115
129
128
111
95
94
105
115
114
105
100
107
116
117
111
104
107
109
109
107
104
106
112
115
113
110
106
107
107
108
111
115
115
113
111
110
112
112
112
116
123
131
136
133
129
126
126
122
115
111
114
120
118
109
99
95
104
111
111
106
106
111
117
116
107
101
99
107
107
109
115
121
122
116
110
104
102
101
107
112
115
115
114
115
117
116
113
111
114
117
120
119
118
114
111
114
123
129
122
114
108
105
106
107
106
109
114
117
119
117
119
122
122
121
120
115
111
105
103
103
110
114
115
114
116
117
116
112
108
107
105
102
102
104
105
103
102
106
111
114
109
102
103
104
109
112
117
122
120
113
107
106
111
114
113
111
109
112
114
116
118
121
122
118
115
116
117
111
106
100
103
112
115
114
114
109
106
105
108
112
115
117
114
107
101
96
93
100
109
112
110
106
103
104
109
114
118
119
115
109
106
111
116
116
108
98
98
104
113
116
114
113
110
103
102
103
112
115
109
103
105
114
122
116
103
91
92
104
117
123
123
120
116
111
104
99
99
103
110
112
112
112
108
107
109
111
112
115
112
107
106
112
118
114
102
92
93
107
115
116
111
111
114
114
108
105
106
109
107
106
109
114
114
106
94
91
102
115
119
113
102
94
97
105
111
116
116
113
112
110
110
109
111
115
112
108
109
111
114
112
110
116
120
122
115
109
109
111
110
105
107
113
123
123
115
109
108
106
110
113
114
114
109
105
102
106
111
114
110
106
101
96
97
104
119
130
129
119
111
105
103
106
112
120
120
114
107
109
118
123
121
117
117
120
124
127
125
115
107
101
104
109
111
110
110
109
107
112
114
114
115
116
116
116
119
119
117
111
109
117
124
121
110
102
107
120
129
122
109
100
99
107
119
124
118
106
100
107
117
123
120
113
100
97
104
112
115
115
110
112
113
111
106
105
106
106
106
111
114
114
117
120
118
114
113
116
116
110
106
107
113
114
103
92
91
104
123
125
117
106
101
107
115
112
107
103
109
118
121
115
106
98
93
90
94
105
113
112
108
112
122
127
121
107
101
103
107
107
110
115
120
124
121
112
105
108
111
107
100
97
98
100
102
101
106
115
124
125
117
108
104
106
107
108
108
112
119
120
112
105
101
100
97
96
101
110
115
112
105
101
107
111
108
102
101
104
112
107
108
112
121
127
125
121
116
114
112
107
102
101
109
115
120
123
124
125
124
118
108
105
105
106
106
107
111
115
113
106
99
101
110
116
112
109
108
113
112
108
105
103
105
107
108
112
115
116
114
107
109
109
110
110
109
111
117
122
121
111
102
102
112
124
124
116
111
115
122
120
112
107
107
111
116
117
116
117
112
105
100
104
110
113
111
112
113
110
104
103
108
117
120
120
123
126
124
119
116
108
111
108
101
93
92
97
106
116
119
115
110
110
112
111
104
98
104
116
129
129
119
112
113
119
126
128
128
122
115
109
105
109
108
107
107
112
114
111
105
105
112
116
118
112
110
109
109
112
114
114
119
117
108
105
103
105
106
105
107
112
118
117
111
106
99
103
114
124
126
123
116
115
114
114
114
114
115
110
102
100
107
117
122
120
118
118
114
112
106
103
99
99
104
110
111
110
107
106
109
118
119
118
116
114
112
111
109
107
109
114
115
112
108
106
110
115
119
115
112
110
112
112
110
105
105
105
104
100
101
108
115
122
123
122
119
115
106
103
105
103
98
97
104
115
124
121
112
106
106
112
114
111
107
103
100
102
109
117
121
119
111
103
101
104
109
111
112
109
108
107
108
106
106
112
117
119
114
115
120
124
122
114
107
106
107
107
101
100
107
111
110
105
106
112
118
117
114
109
107
110
112
106
102
99
98
101
109
117
121
119
110
106
106
107
105
105
102
105
103
100
99
106
112
115
114
111
112
115
119
116
112
109
106
108
115
116
114
110
110
111
112
109
107
107
110
111
109
107
106
114
112
108
108
110
112
112
113
117
115
109
107
107
116
121
118
107
99
97
100
105
109
114
113
109
99
95
96
100
102
104
110
115
119
122
124
123
117
110
109
110
112
110
106
103
106
107
109
107
105
111
112
110
106
107
112
118
123
119
108
97
91
98
114
127
126
114
101
100
108
116
119
115
111
105
108
108
106
101
99
105
113
119
119
111
107
103
104
108
112
120
120
111
103
97
98
106
113
116
110
108
113
111
103
97
103
116
124
117
101
89
90
99
112
120
125
124
117
108
103
104
110
113
111
109
112
117
117
111
104
107
111
114
108
100
96
99
106
111
111
108
106
106
106
105
104
104
109
113
110
108
114
114
110
106
108
111
112
105
98
97
102
109
112
115
118
122
120
109
99
98
105
112
112
104
97
98
103
105
104
106
110
114
111
107
108
112
118
112
101
87
88
104
116
121
112
103
95
99
108
105
111
116
120
120
112
106
102
103
105
105
103
106
108
107
100
98
101
107
115
118
116
113
107
103
101
102
105
108
107
110
114
117
116
112
111
111
107
101
96
93
100
109
117
117
111
104
100
106
111
106
113
118
118
111
106
103
105
111
114
109
101
92
92
95
96
95
98
105
113
117
120
122
120
117
117
120
123
121
116
110
110
110
112
114
112
109
104
101
104
104
106
113
117
115
110
108
114
115
111
109
113
112
107
103
103
106
108
111
112
110
103
94
93
99
107
112
111
104
101
106
116
124
120
109
110
119
127
122
110
99
97
105
113
117
114
113
117
116
113
104
103
112
121
120
111
106
106
106
105
116
114
111
110
114
116
113
108
104
105
107
106
102
98
101
105
108
109
106
104
110
115
114
102
94
97
109
123
121
105
93
92
105
118
120
115
113
119
120
114
104
102
110
120
122
113
108
107
109
111
121
116
117
120
122
119
112
106
106
106
106
105
104
100
100
101
105
111
116
113
114
113
113
109
105
106
114
127
131
117
102
93
101
113
116
113
112
109
108
105
103
105
111
114
113
109
108
113
118
115
112
114
114
110
103
101
102
107
109
107
106
107
109
108
109
115
125
129
121
111
106
113
118
116
109
107
117
130
133
124
112
102
101
104
106
110
113
110
104
99
102
108
113
113
108
99
98
101
106
105
109
108
107
103
99
100
105
109
109
107
107
112
109
105
101
107
114
113
107
101
106
113
112
101
91
93
104
113
117
118
117
116
108
99
98
108
114
120
114
108
104
108
111
112
111
113
111
112
109
104
122
119
103
90
95
106
111
105
103
111
120
121
115
110
110
110
103
94
94
103
117
128
129
127
120
109
99
96
101
114
122
123
115
108
103
103
107
119
122
115
109
106
105
99
93
97
107
114
111
107
110
115
116
115
116
114
112
111
119
124
123
118
115
117
125
128
120
107
97
98
105
111
116
127
132
128
119
114
114
121
124
119
114
111
109
107
106
107
106
101
98
102
110
119
119
117
113
113
113
114
109
116
126
133
130
120
113
115
118
117
107
102
105
116
125
129
127
120
112
107
106
109
114
119
124
125
123
118
114
106
101
106
115
115
107
91
85
91
101
106
112
115
117
122
125
125
118
112
109
111
107
116
123
129
123
116
113
114
112
109
105
106
112
116
116
116
113
111
108
105
107
113
116
113
107
108
114
116
106
94
92
102
115
115
103
80
72
84
105
120
127
123
116
109
110
112
116
115
110
110
103
107
111
110
104
102
107
114
115
114
114
119
119
118
115
110
105
101
100
99
104
113
120
116
109
104
105
111
116
118
115
113
109
112
111
105
98
103
114
120
118
110
105
108
108
100
98
105
114
115
113
112
113
111
109
108
111
115
121
120
115
112
116
122
127
122
111
105
106
109
111
113
116
117
115
108
104
108
122
132
128
116
108
110
113
111
109
113
119
119
107
98
103
111
111
95
84
96
117
129
124
119
123
131
134
126
112
106
108
111
109
108
115
124
135
133
118
106
106
115
115
111
107
108
115
118
115
107
105
108
113
114
116
119
113
98
92
97
112
114
110
103
104
110
108
98
98
108
117
121
109
106
113
127
133
126
106
93
91
98
101
105
107
114
123
126
122
113
109
112
111
108
102
104
110
115
113
99
88
87
97
106
113
118
113
105
96
96
99
109
111
111
113
113
112
106
104
104
103
100
105
109
112
117
120
115
102
93
96
105
109
105
101
99
102
107
116
121
119
111
107
106
111
112
111
111
105
97
94
97
100
101
96
98
109
116
111
100
99
105
113
114
117
123
121
110
102
100
106
115
128
128
126
120
119
114
107
102
106
117
118
115
106
101
101
105
114
123
122
115
107
106
110
111
108
106
107
115
120
122
117
103
92
93
104
112
111
101
99
102
106
106
106
107
111
111
115
119
130
133
124
122
117
112
111
111
107
106
105
108
112
111
108
110
117
122
124
123
120
115
110
107
104
98
93
96
105
119
125
123
119
117
113
110
110
111
111
106
102
99
97
97
99
100
104
110
117
119
114
103
110
112
112
107
102
99
103
107
108
107
108
110
109
112
114
114
112
111
113
108
108
108
112
111
108
103
103
103
103
106
109
115
115
111
107
106
111
110
106
109
111
114
115
114
110
108
104
96
83
74
109
112
113
111
111
109
111
115
121
121
118
114
109
106
101
97
100
107
111
109
108
113
122
127
124
115
106
100
97
98
98
94
92
96
101
110
111
107
104
110
121
127
124
117
113
108
101
96
93
94
103
103
107
112
117
117
114
114
119
123
121
115
106
101
101
106
113
115
114
113
114
117
119
116
112
109
108
108
105
100
96
91
95
104
117
122
112
102
100
108
121
127
121
111
101
96
98
99
106
110
102
102
103
106
107
107
104
105
111
118
119
114
107
110
117
123
118
110
105
105
107
108
110
110
111
109
107
107
105
101
100
105
114
120
124
123
114
104
99
108
118
124
115
106
96
91
88
86
86
90
116
114
114
111
109
106
106
112
121
127
121
115
115
123
125
118
106
97
96
95
90
87
97
111
121
119
110
104
103
102
103
102
104
109
116
118
112
103
98
100
105
107
110
108
106
103
94
86
80
78
113
117
119
119
119
118
116
116
119
119
117
112
115
115
111
107
106
106
104
99
91
91
100
112
115
109
103
104
111
115
109
100
95
102
115
118
111
103
97
98
102
106
110
112
114
110
102
99
99
99
105
112
113
112
111
111
108
102
97
97
104
112
109
103
98
100
108
114
107
103
104
111
118
115
105
96
95
101
113
118
117
106
102
106
114
115
112
109
110
115
117
111
108
111
114
112
108
104
106
106
112
111
107
99
99
100
105
105
106
103
106
108
109
106
104
103
102
102
103
105
110
117
121
117
109
104
104
109
117
122
120
116
114
112
112
110
110
112
116
119
113
106
103
100
103
109
110
108
106
105
111
110
109
106
104
109
117
126
129
122
110
103
106
114
114
105
94
87
96
107
114
115
112
112
114
116
114
117
120
121
117
115
113
112
111
108
106
105
106
108
111
111
109
104
102
101
104
111
117
117
104
109
115
114
110
112
119
127
126
114
104
101
105
114
114
104
91
84
93
110
119
116
109
108
113
118
116
112
110
111
112
112
108
106
104
102
102
102
110
121
129
126
116
108
104
105
106
111
116
115
107
110
109
107
102
103
109
111
110
104
101
103
108
114
116
111
104
102
111
119
120
113
107
109
118
125
124
117
112
113
114
111
109
107
107
107
108
109
117
123
121
110
100
98
102
109
111
108
103
104
107
110
107
102
98
103
109
111
106
103
101
102
108
115
116
114
114
116
119
119
112
104
104
108
115
121
121
117
120
122
115
108
108
116
124
122
111
106
107
111
114
110
102
97
97
103
109
108
104
102
107
111
110
105
102
105
111
115
112
104
99
100
105
105
102
101
105
113
115
113
108
105
104
106
109
110
109
113
114
114
111
104
103
113
122
119
107
96
95
105
115
119
113
106
105
109
117
117
112
105
112
110
110
109
106
105
109
116
119
115
105
100
97
96
96
100
106
114
115
115
113
110
104
101
104
110
121
123
115
109
106
107
110
110
106
104
105
106
106
104
100
97
100
108
119
123
120
115
114
115
107
106
107
108
108
107
110
115
119
117
112
107
103
102
103
104
107
111
110
111
113
110
103
96
96
108
121
128
119
107
102
107
113
110
108
109
115
119
115
103
98
96
101
108
115
113
106
104
114
129
106
103
102
105
108
110
112
110
106
106
111
115
113
107
103
103
105
102
97
96
102
105
103
98
96
107
119
121
112
102
98
103
107
108
109
108
110
102
96
98
107
115
114
108
104
106
105
105
109
118
113
108
104
106
111
112
109
103
102
107
113
111
108
101
98
101
103
103
102
102
103
108
106
102
104
111
120
118
109
101
101
110
113
108
105
104
103
99
96
100
110
113
111
109
114
120
118
111
106
106
113
118
119
118
114
111
107
106
113
117
113
108
104
103
102
100
102
113
123
125
117
110
106
102
102
110
117
118
110
101
104
116
123
117
107
101
103
112
114
111
108
106
106
110
116
119
116
112
108
104
116
126
127
120
113
111
110
113
116
114
112
111
119
122
118
106
99
107
120
124
120
111
104
99
99
102
109
109
107
102
103
114
120
119
113
99
94
97
105
111
112
109
106
106
103
104
108
111
112
107
117
123
116
110
111
116
120
120
117
114
112
114
120
123
119
108
96
92
100
113
123
122
116
109
107
109
109
108
108
111
114
114
117
119
114
100
86
83
98
112
115
109
101
96
100
103
106
108
113
118
111
113
109
107
112
120
122
120
117
118
119
116
111
108
105
103
97
96
103
113
123
123
120
117
117
115
112
112
112
114
110
110
114
119
117
107
98
101
111
115
112
104
100
101
104
104
103
103
108
115
109
110
109
115
121
122
118
110
109
113
116
114
112
111
112
112
111
110
113
111
110
105
106
107
106
103
106
110
109
100
93
97
109
117
116
109
110
113
115
110
104
104
109
112
107
104
101
101
102
101
107
103
108
120
126
122
113
106
106
107
109
110
113
123
126
122
114
108
105
109
108
103
99
96
96
101
106
108
105
99
94
99
106
109
106
107
113
116
113
105
106
112
120
116
109
106
111
112
105
101
96
99
108
112
112
109
110
113
117
116
113
111
113
114
110
102
98
99
105
110
114
115
111
109
110
111
115
116
115
113
109
107
106
104
104
109
121
126
122
114
111
116
120
116
110
110
117
122
120
110
98
108
110
103
97
100
111
120
122
119
115
114
109
101
95
97
103
108
106
108
110
116
123
122
114
108
105
112
115
114
109
109
107
107
107
114
123
127
125
115
111
111
114
117
116
113
112
113
111
106
118
118
111
103
97
100
107
112
113
111
113
112
107
105
105
110
113
111
104
100
105
113
116
110
101
96
100
108
113
112
110
111
112
110
107
105
103
103
108
111
110
108
111
118
124
121
113
103
100
102
119
113
107
106
103
99
101
103
106
110
112
112
113
118
118
111
106
100
99
103
108
111
111
106
102
106
112
117
119
120
118
115
112
110
105
101
94
95
101
111
109
104
103
111
118
117
110
103
104
106
98
97
103
111
113
109
102
103
107
110
110
109
115
120
119
109
102
99
105
110
111
111
113
115
114
109
108
112
118
121
115
109
106
107
108
106
104
106
112
112
107
101
101
107
112
106
102
102
109
118
104
107
111
112
114
112
111
115
115
110
104
102
108
114
117
108
100
101
111
119
117
112
108
106
104
97
93
96
103
107
105
105
105
107
111
111
111
112
110
110
107
104
102
106
108
107
108
111
115
115
130
126
114
103
97
101
109
118
116
110
106
107
111
115
111
102
99
101
112
124
129
121
107
96
100
106
109
106
102
101
104
107
107
108
110
111
112
108
106
107
108
106
100
94
98
108
122
126
119
107
121
117
110
99
92
99
112
119
114
108
109
120
124
117
106
100
101
108
110
111
113
113
112
111
116
124
129
121
110
102
99
102
107
108
110
111
109
108
106
107
109
107
100
95
97
108
117
119
112
106
100
104
105
102
105
111
120
119
111
101
101
112
120
115
107
100
102
110
112
107
102
103
104
107
103
103
110
113
109
102
96
100
110
116
116
112
109
108
108
105
104
102
104
108
108
108
105
105
108
110
106
104
103
103
105
109
111
111
110
108
103
103
107
110
109
103
102
108
116
122
119
110
101
89
82
82
92
104
109
107
107
111
117
119
117
114
113
113
111
103
97
97
105
112
111
107
105
114
119
114
112
105
103
103
104
105
104
108
117
125
121
112
104
106
110
115
117
118
116
114
113
112
119
118
114
107
104
103
102
105
108
110
108
107
112
114
117
119
116
107
100
99
108
117
118
111
111
116
117
105
104
105
104
106
109
107
106
106
114
121
122
115
104
102
111
123
128
121
106
92
94
111
127
134
127
118
112
106
100
97
97
101
104
106
108
111
116
120
121
113
105
104
113
122
123
115
111
109
104
100
113
106
104
108
114
119
113
106
101
103
106
104
100
98
105
111
110
99
90
92
107
120
125
114
104
102
110
114
113
107
105
106
112
110
108
109
113
117
114
109
104
106
112
116
112
110
113
120
120
116
118
106
98
103
114
122
121
113
108
106
105
101
99
100
102
103
99
92
92
102
117
127
124
112
102
103
112
124
129
125
119
118
116
111
108
110
116
118
112
104
104
106
110
110
103
105
112
122
128
120
103
105
107
106
104
105
110
117
120
117
110
108
108
110
111
111
112
112
107
104
106
115
122
119
112
106
108
116
119
119
118
117
113
105
102
110
122
130
125
116
107
107
111
113
112
108
102
97
99
101
101
108
114
110
103
97
98
105
111
112
111
112
117
119
115
112
114
115
110
104
104
105
112
113
110
106
103
100
100
104
107
104
96
87
86
98
111
121
121
114
108
108
113
119
122
115
104
91
90
100
121
137
131
111
95
94
102
109
114
120
121
118
106
96
95
104
110
108
107
111
116
116
112
112
111
105
93
90
103
119
129
124
115
113
116
115
113
109
106
109
115
124
126
120
111
109
112
117
114
106
113
117
119
116
115
117
114
111
113
117
120
120
117
111
106
106
112
114
114
113
109
108
111
116
121
116
106
99
102
109
110
108
111
116
117
113
103
97
98
98
100
102
112
122
131
128
120
117
120
118
120
112
105
109
116
121
119
116
115
113
109
105
106
107
103
106
113
122
124
116
109
106
112
120
122
117
110
104
102
104
105
112
119
119
111
100
97
103
110
110
103
101
102
106
106
103
103
109
118
124
117
118
115
109
99
98
104
115
122
117
106
100
97
98
103
108
110
111
109
108
107
112
114
115
113
113
111
107
103
102
104
113
118
117
110
106
112
118
116
109
105
111
114
109
97
86
90
105
115
119
93
107
117
111
101
99
105
116
120
118
111
107
104
104
107
111
110
103
94
93
102
112
117
115
113
112
111
108
106
104
104
101
105
107
112
116
117
115
112
106
103
106
113
118
116
112
108
110
113
114
97
101
106
111
115
117
114
105
101
106
115
123
120
114
110
112
113
108
105
104
107
115
121
121
117
111
106
106
108
109
107
101
105
114
118
114
106
102
109
114
111
101
100
107
114
116
111
109
114
117
121
115
109
112
119
123
109
87
79
96
125
143
139
117
102
98
101
111
117
117
114
108
105
109
112
107
98
96
101
106
108
110
116
124
124
109
94
93
105
115
115
109
105
108
110
105
100
105
112
118
112
114
112
114
119
118
105
90
85
98
113
124
124
112
102
99
105
114
120
114
106
96
96
102
110
109
99
87
84
92
102
109
113
116
113
104
92
89
98
111
117
117
114
111
106
101
98
100
104
104
100
100
105
115
120
118
107
102
105
107
101
94
91
96
102
112
121
125
122
111
103
100
107
111
113
113
110
99
94
97
102
96
92
94
108
113
103
91
96
111
121
116
105
101
102
102
100
99
102
104
115
106
103
113
125
131
124
118
119
118
111
100
90
93
102
114
123
125
120
113
109
109
112
110
106
107
112
116
119
118
106
93
84
93
111
125
119
101
96
104
110
105
98
98
101
102
102
105
115
125
127
119
112
112
121
132
138
136
127
119
114
111
108
108
111
112
113
114
117
113
110
107
105
101
97
99
104
108
112
110
107
102
100
102
107
112
115
105
98
94
93
99
105
110
106
101
103
115
127
128
125
126
121
109
101
104
114
123
124
119
115
112
109
109
108
105
103
105
107
107
107
107
109
110
110
107
105
104
102
102
108
110
109
102
95
99
106
107
103
104
111
121
127
122
111
103
105
108
111
109
110
112
113
109
103
98
94
97
106
115
119
115
109
104
103
107
109
109
107
107
109
114
113
111
109
110
116
118
115
111
107
103
99
99
101
107
108
104
99
105
120
131
129
119
115
115
110
104
96
96
97
93
96
104
112
114
107
97
94
102
111
114
109
106
110
116
119
119
118
115
113
112
107
103
105
112
118
119
115
109
102
102
104
105
110
112
107
100
94
101
111
118
112
107
110
114
112
104
95
96
100
100
99
102
108
110
109
108
104
105
107
105
105
107
113
117
118
123
126
123
113
103
100
108
114
115
110
101
94
91
98
103
110
108
102
101
102
104
109
110
110
105
97
96
99
104
112
108
102
99
105
111
115
118
113
106
105
111
118
118
111
103
102
104
104
104
106
114
124
123
112
104
103
110
113
107
98
91
92
95
98
99
98
101
105
111
116
119
115
107
99
92
93
94
98
104
110
112
108
101
104
109
118
121
119
116
114
114
113
107
101
101
103
105
99
94
95
100
105
108
108
108
114
114
113
106
99
100
109
114
106
96
94
106
128
140
131
113
98
94
95
97
98
99
99
101
108
113
110
106
107
109
107
104
106
112
116
115
109
99
100
106
111
110
106
100
97
100
102
103
103
106
114
114
112
107
103
107
113
114
104
96
94
108
124
128
116
106
104
114
123
122
112
103
102
108
112
115
112
110
113
109
101
97
97
102
107
114
118
120
118
113
106
105
105
106
107
109
110
109
107
106
106
105
106
106
109
112
112
107
103
103
107
109
109
106
106
110
117
123
128
124
112
103
103
112
124
127
120
115
103
105
103
107
110
112
114
118
123
123
116
103
95
95
99
105
106
108
112
113
111
109
109
111
114
116
115
117
114
105
103
107
113
116
113
111
111
111
108
105
106
109
110
107
104
104
109
117
122
121
102
107
111
113
114
113
113
112
109
105
101
101
103
106
106
105
106
109
116
119
117
112
111
117
124
126
120
111
103
102
104
110
114
116
113
112
111
114
113
110
108
106
110
110
106
100
92
93
100
111
111
110
111
110
110
108
105
102
101
102
103
105
111
119
123
119
115
116
119
122
117
106
97
97
103
108
107
103
102
106
114
123
125
121
111
106
108
116
127
125
115
105
99
104
108
106
102
97
98
101
112
111
108
103
101
102
107
114
117
118
114
109
110
111
110
105
103
109
116
120
114
101
89
84
85
90
97
106
114
117
113
112
119
125
125
118
112
115
123
121
115
106
101
99
102
110
119
119
113
110
108
113
110
100
94
101
116
129
128
117
107
107
109
106
97
88
90
102
116
123
121
111
100
97
99
101
106
110
112
108
97
90
98
111
121
117
108
103
105
108
113
111
105
101
102
110
117
116
111
106
112
114
114
109
104
102
110
117
116
108
102
103
109
112
111
106
106
112
119
126
121
110
100
99
108
114
119
114
109
99
97
103
106
106
102
95
98
103
105
105
100
99
102
106
110
111
108
101
99
102
106
108
115
120
110
99
94
102
112
119
117
112
106
102
102
106
112
111
110
109
108
106
100
97
99
109
123
126
115
104
104
114
122
116
107
104
111
119
119
109
102
99
103
109
114
112
105
101
106
115
98
105
112
115
106
96
95
102
109
115
117
116
113
106
103
106
109
104
96
96
105
114
115
106
104
114
127
128
114
102
102
112
118
114
111
114
116
115
113
113
116
118
111
105
102
107
107
107
111
117
103
108
110
109
108
109
110
108
104
98
99
108
117
125
125
117
107
101
101
109
119
124
118
114
118
130
136
126
109
97
101
112
117
110
102
102
104
101
99
104
113
118
113
106
102
107
112
113
111
112
111
112
109
108
112
115
113
108
105
102
96
95
100
106
112
108
101
103
110
118
117
114
116
114
115
118
121
120
111
106
109
117
119
112
104
103
106
103
100
97
99
106
109
109
108
110
114
112
107
107
112
112
107
103
104
105
102
100
103
105
103
96
91
90
95
102
107
109
108
101
99
106
116
115
107
97
97
106
113
117
117
114
114
114
113
111
106
100
99
102
107
107
104
98
98
105
109
104
100
103
114
111
101
95
96
102
104
102
104
106
111
113
111
107
107
109
110
109
100
96
97
103
112
112
108
105
105
108
112
114
111
109
110
116
117
112
103
95
97
106
113
108
100
92
94
102
109
110
111
114
114
110
101
94
95
102
106
108
109
115
121
124
121
114
109
105
101
97
97
96
99
103
102
105
108
114
117
117
110
100
93
99
110
119
119
111
106
109
109
105
99
99
102
108
108
109
111
115
121
121
113
111
104
100
99
102
103
102
106
115
121
122
115
110
106
103
101
99
98
97
101
106
111
112
107
104
107
112
109
100
94
102
111
113
108
104
109
118
115
106
95
99
106
112
109
103
101
102
102
104
113
109
109
115
120
117
109
103
103
108
112
115
112
110
106
108
112
112
106
100
102
108
110
105
97
95
100
100
102
102
108
112
112
103
97
98
102
108
110
107
109
110
107
98
93
96
100
102
101
95
102
104
115
122
122
117
110
108
110
111
113
113
109
100
95
98
105
109
105
100
103
102
96
93
93
95
97
98
98
101
110
111
110
101
97
101
107
111
111
112
117
120
116
103
96
98
111
123
122
111
93
98
105
107
104
99
102
107
112
117
119
115
104
94
93
100
106
106
103
99
103
109
110
107
99
94
96
101
111
115
112
108
102
95
95
99
110
118
120
115
113
117
119
115
105
97
106
118
126
118
114
103
98
97
97
97
101
105
110
114
116
115
112
110
113
115
114
108
101
101
107
112
115
107
97
94
100
112
120
117
113
110
107
105
98
97
104
113
117
113
108
104
109
116
118
112
110
112
111
105
129
108
100
105
111
108
104
105
107
107
108
110
114
119
116
109
103
101
103
105
107
108
104
97
96
100
109
113
111
110
109
111
113
113
108
102
103
107
113
112
104
93
98
108
118
122
118
110
108
104
106
92
96
109
116
112
105
103
107
107
106
103
103
104
102
98
96
99
104
105
102
101
104
107
108
105
104
103
110
111
108
106
107
109
109
102
100
104
112
113
105
98
98
105
112
105
101
104
109
116
99
93
95
103
107
108
106
107
107
107
102
99
101
101
101
99
103
110
116
117
110
100
97
101
104
105
105
106
110
110
106
99
100
105
108
106
101
102
107
108
105
103
108
110
110
103
97
101
108
114
119
114
106
100
98
100
105
103
99
102
110
116
116
106
100
100
105
114
122
130
130
116
103
95
99
105
109
109
107
107
106
103
100
101
109
115
119
113
107
103
101
104
106
107
111
117
119
114
107
102
120
116
109
103
101
106
108
101
96
102
121
132
124
104
93
96
105
109
112
121
130
128
118
107
104
106
109
109
106
106
109
106
105
104
110
117
119
113
105
102
105
107
105
100
101
113
121
118
107
99
114
113
106
101
102
110
113
109
105
108
119
121
111
102
101
110
113
110
107
108
115
119
115
107
103
104
109
110
109
105
104
106
110
117
119
115
108
101
101
102
105
109
106
101
99
103
109
113
109
105
125
114
103
93
94
103
108
108
107
111
112
110
108
112
121
126
122
111
106
106
111
110
103
100
99
103
109
113
111
105
103
108
112
116
115
113
111
111
106
101
99
99
104
107
104
103
104
111
114
112
122
111
102
101
105
110
108
102
101
107
113
117
119
123
124
121
115
109
107
105
105
109
115
116
115
110
107
105
108
112
118
116
110
102
98
101
110
115
116
108
99
96
104
113
116
111
107
109
111
109
105
108
113
120
122
118
111
105
103
107
112
115
116
111
109
106
109
113
112
107
105
109
117
123
123
114
106
99
100
110
118
119
111
101
95
97
105
113
116
114
110
108
112
118
120
117
111
110
105
103
111
108
110
111
113
113
107
105
106
111
115
113
107
101
98
102
109
112
113
110
108
107
106
106
107
110
111
109
105
106
112
115
112
105
99
99
101
103
100
102
107
112
116
115
109
107
110
114
116
114
113
105
94
97
105
112
110
106
107
112
117
114
108
102
101
103
102
100
99
101
107
108
106
103
104
107
112
115
113
112
114
114
111
104
100
104
111
107
104
103
105
111
112
109
106
105
111
115
120
117
101
107
114
119
125
124
121
116
112
112
111
109
106
107
105
103
100
97
95
96
103
108
113
114
113
109
105
102
102
106
111
112
108
100
100
108
115
120
120
117
115
109
105
105
110
117
116
109
101
101
99
111
127
134
130
119
109
108
111
112
111
110
113
117
116
114
112
111
109
106
108
110
114
113
112
107
103
97
97
102
106
103
97
95
98
102
106
107
109
111
113
107
103
103
107
113
106
101
95
101
113
129
136
126
112
100
97
100
99
100
107
112
114
114
112
116
122
125
126
121
115
105
98
97
100
104
101
102
110
116
119
116
114
118
126
127
121
115
113
112
115
115
116
112
113
113
112
115
116
114
114
113
114
108
100
99
103
109
111
110
106
106
107
102
94
96
110
123
128
121
108
94
91
96
101
103
100
100
102
111
116
117
118
119
119
112
106
104
112
116
113
106
103
108
116
117
110
107
111
111
117
106
95
93
97
104
112
120
124
121
112
103
93
85
81
85
98
112
124
121
111
105
100
98
99
97
92
91
100
111
119
122
120
117
113
111
112
115
115
110
103
102
102
104
106
106
106
108
113
111
116
115
109
101
97
99
112
118
121
118
112
105
101
99
101
107
108
108
110
119
124
127
122
115
108
102
95
93
101
114
124
121
113
106
108
120
133
134
117
95
87
99
114
118
110
101
103
111
115
108
100
117
119
109
100
105
116
119
109
99
98
104
114
119
122
124
120
114
109
110
117
123
126
122
120
119
114
108
103
107
113
113
106
101
97
103
111
110
99
89
87
98
111
117
116
117
117
114
111
103
96
102
102
99
103
116
123
114
95
88
95
108
115
108
105
108
116
119
115
107
107
111
116
118
117
116
114
110
103
104
105
112
116
117
113
103
91
81
86
99
110
110
106
105
112
117
117
108
101
102
112
105
94
93
105
122
125
112
96
98
114
126
121
100
88
93
109
122
125
117
105
100
100
104
106
101
96
96
101
104
104
107
113
122
127
122
108
95
101
113
121
121
117
115
113
113
107
103
108
119
111
113
107
102
104
113
116
110
104
106
112
118
116
106
102
102
112
123
123
116
106
96
95
103
111
113
107
100
104
115
118
110
102
107
116
121
114
105
103
112
118
118
117
116
111
108
109
116
124
126
97
103
106
106
101
95
94
101
110
110
104
98
100
109
119
123
123
119
118
113
112
109
110
109
116
125
127
119
116
120
123
119
111
109
116
116
102
89
94
112
122
114
104
99
101
106
111
116
114
109
97
96
105
110
109
103
98
103
112
118
111
104
105
111
120
122
115
110
110
110
114
119
116
111
107
110
115
111
107
106
109
115
118
125
127
117
99
86
94
113
123
115
107
104
106
105
106
104
103
106
105
103
107
111
116
119
118
115
112
109
110
110
111
114
112
103
91
89
97
106
108
110
110
111
110
109
106
103
98
93
94
100
107
114
110
103
99
97
98
102
104
107
112
117
110
103
104
111
123
128
113
111
106
101
99
103
110
115
113
111
111
111
111
111
108
99
89
87
95
106
110
109
107
108
114
120
123
118
109
99
96
100
103
99
95
95
101
104
102
97
97
102
108
108
102
102
109
120
129
128
111
105
103
101
102
102
103
102
105
111
116
114
109
106
106
109
109
104
104
108
115
115
109
99
101
112
124
127
122
116
113
111
106
100
96
97
101
103
101
96
97
99
96
95
101
113
116
110
100
100
110
102
100
109
121
126
121
108
101
107
115
118
111
107
108
115
117
115
113
111
112
109
103
99
101
106
112
117
118
118
115
111
105
98
91
92
98
99
99
97
97
96
95
105
119
130
129
112
99
98
114
105
100
102
110
119
120
117
112
111
112
113
111
108
109
114
116
121
125
122
113
107
105
107
111
110
109
106
106
108
109
109
105
97
90
93
104
112
114
111
103
102
108
118
122
130
132
132
126
120
106
104
107
108
105
104
105
111
114
111
108
103
103
103
104
108
116
125
129
126
122
117
115
112
109
104
100
102
105
109
114
113
112
107
107
113
119
124
121
113
110
110
113
115
110
109
119
131
129
121
105
108
117
119
113
107
109
114
117
111
100
98
98
99
97
100
108
114
118
116
113
113
113
113
109
104
102
105
110
116
116
112
109
109
118
120
111
98
98
105
114
116
111
105
102
105
113
115
115
117
113
110
109
106
109
114
122
129
130
121
109
99
96
101
106
107
107
109
111
110
104
98
101
106
112
114
112
112
113
112
105
99
99
108
113
108
96
91
100
113
124
120
108
97
101
108
114
116
112
115
105
97
93
98
109
114
116
119
123
123
116
102
95
101
115
121
121
119
114
110
101
93
92
100
109
110
109
107
108
106
104
107
110
110
112
108
108
112
117
122
126
120
111
102
104
111
119
121
119
117
96
94
99
108
113
114
109
100
99
104
107
104
97
97
102
112
120
121
116
108
97
91
96
107
114
112
108
104
103
102
104
109
114
114
113
116
121
118
113
105
106
114
119
118
110
109
113
118
121
121
108
108
109
110
115
113
106
98
97
102
108
109
108
104
102
103
107
113
115
110
107
104
109
117
122
121
117
110
102
94
90
93
98
107
113
116
114
111
105
101
104
110
114
114
108
102
97
103
111
116
112
107
104
108
112
110
103
98
100
106
107
105
106
110
114
110
104
100
102
108
110
108
108
108
105
107
109
109
103
97
94
98
110
117
116
111
108
111
118
121
114
108
107
107
107
105
102
102
108
111
105
105
103
103
103
103
104
106
111
114
111
105
99
100
102
103
100
98
99
105
110
108
100
94
94
98
106
117
121
118
113
111
113
119
116
111
111
120
126
121
114
109
106
107
110
115
118
117
112
110
106
112
110
100
94
97
107
118
121
116
115
112
110
103
97
92
92
98
107
116
115
107
101
104
112
117
116
121
126
126
117
106
100
101
103
106
110
118
120
118
116
116
111
101
95
98
106
113
112
109
112
112
110
106
105
104
105
105
106
107
108
112
114
118
117
108
100
100
105
112
110
105
104
113
122
120
113
109
111
111
107
105
105
103
100
100
101
107
112
115
119
121
116
103
88
84
90
98
100
103
111
108
111
120
123
112
100
95
100
110
116
114
111
111
115
119
120
111
103
98
101
106
108
109
108
108
114
113
111
105
105
109
112
111
108
106
103
99
99
104
113
119
118
113
109
105
103
99
98
99
99
108
119
124
118
107
101
108
114
120
119
117
113
111
113
120
127
122
112
108
115
124
120
110
105
110
119
118
112
111
114
115
112
106
107
110
113
107
100
105
114
119
116
111
109
109
109
107
106
104
100
111
116
112
107
110
116
118
113
104
99
106
118
126
123
114
108
107
116
127
134
130
120
111
111
122
124
119
109
109
116
120
111
101
98
106
117
116
109
108
113
118
114
106
99
100
110
115
118
115
113
109
100
99
110
122
123
116
105
97
94
98
106
115
116
108
100
98
107
115
119
117
119
117
120
123
123
120
114
112
113
114
109
102
100
108
121
120
109
100
99
106
109
107
106
112
114
116
115
114
106
100
97
100
111
116
112
105
105
110
110
103
95
95
104
115
121
121
110
99
94
104
119
130
128
120
118
117
117
116
113
109
107
106
113
124
126
120
109
102
104
106
106
106
111
117
116
106
97
101
95
98
105
112
111
106
102
101
103
107
110
110
110
106
105
114
124
130
122
107
93
89
96
104
112
118
120
119
116
112
110
109
108
110
115
122
124
121
115
112
112
111
111
111
113
116
114
110
106
108
103
109
114
116
110
104
101
98
95
95
98
107
114
117
113
108
109
111
113
106
95
89
85
89
97
109
118
122
118
110
105
104
108
110
110
110
118
119
117
110
105
109
116
117
115
115
114
115
120
122
112
110
111
108
105
101
100
99
101
104
106
108
107
105
103
103
103
102
99
97
105
116
124
119
111
105
108
120
129
126
116
107
100
98
97
104
111
115
113
108
104
101
102
106
113
116
116
113
113
118
110
109
107
102
100
101
103
106
109
115
119
118
110
98
91
95
104
110
108
105
109
122
128
124
113
104
103
108
119
127
129
119
105
97
97
105
107
105
103
105
107
100
92
91
97
111
114
109
102
106
109
111
114
111
106
104
104
106
107
110
117
120
113
103
96
101
111
115
115
109
104
100
96
96
98
101
99
93
98
107
120
124
121
113
107
106
103
101
99
102
104
104
102
97
97
98
106
113
116
110
104
103
109
112
114
107
102
100
102
109
116
118
117
115
115
118
117
112
106
103
103
103
106
106
106
102
97
93
96
103
113
121
123
113
100
92
97
105
110
109
104
106
113
113
103
97
102
116
129
123
103
94
97
110
113
109
103
101
105
109
112
114
119
124
127
123
116
110
107
106
108
112
116
118
117
117
114
112
104
101
104
110
114
109
98
93
102
118
125
116
106
102
107
112
114
108
108
118
125
117
113
101
102
110
115
111
105
107
110
109
108
106
110
111
110
105
104
107
111
112
110
108
108
110
113
119
119
112
99
93
97
107
111
109
106
111
123
131
131
123
113
104
102
103
106
110
116
117
115
103
118
108
108
113
112
108
105
106
110
114
111
103
96
91
92
95
100
105
106
103
102
105
109
109
111
109
105
102
97
96
103
107
111
111
115
119
125
127
125
121
118
115
108
99
95
98
104
111
109
101
108
100
101
104
104
101
101
103
106
109
110
107
102
100
103
110
115
113
107
101
98
98
100
103
107
110
113
110
108
106
105
107
114
120
120
116
110
108
108
109
111
111
111
107
99
99
100
105
105
102
99
98
98
101
107
112
113
107
99
99
105
110
106
103
108
117
120
114
105
100
102
100
97
98
104
113
118
113
105
98
99
103
103
107
109
109
110
109
108
104
106
109
112
112
110
107
108
109
106
101
101
105
102
102
110
125
125
111
101
103
118
119
105
92
95
110
112
100
90
98
111
117
108
101
100
102
100
99
102
106
109
106
101
96
96
100
105
108
109
106
108
111
112
107
103
107
115
117
109
100
118
112
104
101
111
122
121
110
104
117
132
127
105
90
98
117
115
101
90
99
118
126
118
108
103
103
101
99
102
108
112
109
107
107
106
99
95
96
101
105
110
113
109
103
102
105
111
113
105
98
128
121
109
106
112
121
118
107
105
113
121
119
107
103
114
128
127
113
103
105
114
119
115
111
115
119
117
107
100
98
102
108
111
112
109
103
96
93
93
99
106
110
107
106
105
105
105
99
100
107
119
115
107
105
112
118
117
108
96
92
96
104
110
115
118
115
110
105
103
105
107
108
110
109
107
106
105
102
102
109
116
119
112
105
102
101
99
95
92
95
102
107
108
107
106
106
103
102
104
113
110
113
113
111
111
113
112
109
102
91
90
100
113
119
112
103
101
110
116
116
111
106
107
111
109
104
99
98
101
109
115
116
110
102
97
97
100
102
107
110
113
113
113
114
114
111
108
107
108
108
113
114
117
112
102
96
95
101
105
108
109
111
114
115
109
108
119
131
135
127
113
107
107
114
119
117
113
107
103
101
98
97
97
96
95
95
99
104
113
116
116
118
118
117
112
106
98
99
105
109
112
107
103
100
100
97
95
94
100
109
115
114
110
106
107
112
120
125
123
116
109
106
107
110
113
112
111
110
111
109
100
95
92
91
93
95
99
100
103
110
117
121
118
113
108
105
100
98
103
110
103
103
104
110
120
125
121
110
103
101
103
102
102
105
109
113
113
109
105
105
109
110
110
111
109
106
105
108
113
116
112
100
94
96
104
107
102
96
97
110
120
122
113
108
110
117
119
113
105
103
100
100
106
115
121
120
112
106
105
105
104
102
104
109
114
116
114
109
102
102
109
113
115
112
109
108
107
109
112
115
112
106
104
113
122
122
110
99
96
107
116
115
106
97
100
108
116
116
109
102
97
104
118
130
128
116
105
101
99
98
99
107
111
114
111
110
114
121
126
124
120
117
118
115
112
110
110
112
112
112
111
113
114
112
107
108
115
122
126
116
103
89
87
99
113
117
112
110
118
128
103
104
112
118
114
107
106
114
119
113
104
103
108
114
113
111
112
117
125
124
119
109
104
103
104
105
102
97
96
104
113
118
117
109
104
104
109
116
125
127
116
103
94
97
109
113
106
97
99
108
109
107
109
108
104
98
100
110
121
125
122
114
110
112
113
111
108
107
114
122
120
108
93
87
92
101
105
105
102
107
112
111
107
104
106
113
114
112
107
107
112
112
112
111
114
119
120
112
99
89
112
113
111
106
106
113
114
110
105
108
115
117
115
113
114
115
115
115
117
124
124
119
105
96
95
102
107
108
112
116
115
110
103
101
104
111
112
109
100
95
98
108
117
122
121
122
124
123
113
102
111
120
115
106
104
116
125
115
95
82
87
101
112
115
115
117
122
125
125
123
120
117
112
106
104
106
110
110
110
110
112
112
111
103
98
98
99
100
100
101
106
110
114
114
109
107
108
112
113
115
113
117
115
106
102
105
113
114
102
89
85
91
101
103
103
105
111
121
123
117
106
101
99
98
103
110
116
116
109
103
101
108
112
111
109
107
103
98
98
107
119
121
114
103
96
97
98
96
99
110
119
115
115
118
118
118
119
120
115
108
103
101
102
102
105
111
119
124
118
107
97
92
92
97
106
116
123
121
112
105
100
97
97
103
112
120
119
112
111
113
120
121
116
111
112
112
107
101
101
110
111
112
115
118
119
120
117
110
104
100
100
100
102
104
111
122
127
124
117
114
112
108
102
106
113
122
127
124
123
124
119
105
95
97
112
123
128
121
115
113
115
112
114
115
115
114
117
121
124
122
97
105
113
111
101
95
92
94
96
97
98
100
102
107
110
113
110
110
111
124
133
131
116
108
108
119
125
123
125
134
139
132
119
114
116
120
117
113
111
113
110
103
102
106
109
112
116
127
128
121
95
104
112
112
99
83
80
91
103
108
108
109
109
111
109
101
93
96
104
112
118
120
117
113
110
109
109
107
109
117
128
135
135
129
117
103
93
93
103
112
111
108
106
110
112
110
110
109
106
104
97
99
109
112
108
96
89
91
98
106
108
109
111
112
111
105
99
100
106
108
105
106
113
121
121
112
103
97
95
96
100
107
115
116
109
93
82
88
100
107
111
113
118
121
115
110
107
104
99
98
104
102
106
108
110
114
113
109
105
105
108
109
109
113
118
118
116
117
121
124
120
117
114
115
118
115
110
105
100
95
91
91
97
102
102
101
101
102
102
99
98
102
107
110
111
113
116
116
111
105
110
107
106
111
120
127
125
117
109
106
108
109
106
105
107
113
116
114
113
118
119
119
112
110
109
110
110
109
109
110
112
112
107
102
99
100
105
108
105
99
95
93
92
95
105
115
118
113
107
105
115
113
113
115
122
122
118
109
101
104
109
113
110
107
106
107
106
100
96
96
105
108
110
110
110
108
108
108
112
117
117
114
107
101
96
98
103
110
113
110
107
103
106
109
113
117
115
110
105
109
121
116
112
108
108
109
111
108
103
103
111
122
127
124
120
116
111
101
97
97
105
111
114
115
114
113
114
118
119
114
110
103
103
106
112
112
114
113
113
114
114
119
125
127
122
115
110
107
107
109
108
107
108
107
102
102
107
107
103
102
110
122
129
124
116
115
117
115
108
101
104
114
123
126
123
122
123
122
120
118
118
117
117
117
117
115
112
106
106
111
116
120
123
120
115
107
104
102
103
106
105
106
109
109
107
104
104
105
105
103
108
114
114
107
102
105
116
124
120
108
102
104
113
118
120
122
122
120
117
116
121
120
114
107
99
93
90
92
99
110
115
111
106
103
105
107
107
104
105
111
111
106
104
106
109
109
110
115
120
121
111
101
97
105
112
117
118
120
119
114
106
102
103
108
114
117
122
123
122
116
108
102
97
96
97
95
95
95
103
111
111
102
93
94
102
108
110
109
113
117
105
102
99
104
110
113
115
116
119
119
108
99
96
109
125
129
120
110
107
108
105
100
102
108
112
112
112
115
118
115
108
103
101
102
105
108
110
113
116
115
111
110
112
113
112
110
109
109
109
106
105
105
105
107
110
111
105
96
94
101
107
111
111
114
116
117
113
108
105
102
96
97
101
108
112
106
98
96
104
114
117
115
106
100
100
105
110
115
112
110
114
123
129
124
118
113
113
112
109
105
112
109
107
104
110
110
102
91
88
97
108
114
118
116
114
106
104
105
106
108
106
104
108
114
117
116
111
109
113
114
114
105
94
91
98
105
111
110
106
105
111
113
112
108
105
107
111
114
114
114
107
105
103
107
114
114
105
97
94
96
99
103
109
114
114
109
100
96
101
106
111
111
112
111
108
110
112
116
116
111
99
93
92
97
101
106
107
109
114
117
113
109
104
104
107
106
106
106
110
111
100
106
114
115
113
108
103
98
95
99
102
101
98
102
110
115
109
97
92
95
104
110
109
105
104
103
107
112
115
112
106
103
104
104
102
102
101
107
112
113
112
111
112
110
110
107
103
100
102
109
106
116
120
113
101
95
91
91
97
105
112
110
101
99
107
114
115
106
97
93
96
102
106
115
118
117
109
110
118
123
120
115
109
108
105
108
111
111
108
107
114
120
119
105
95
94
100
108
113
113
110
110
107
107
109
108
100
93
94
103
111
112
111
110
113
114
110
106
104
101
99
99
104
118
126
118
105
105
111
114
109
104
103
108
114
117
115
111
108
110
118
124
119
102
86
86
102
114
118
113
113
106
105
119
134
139
128
114
107
106
107
109
111
115
118
118
113
109
107
107
108
106
107
105
101
99
101
104
108
104
95
88
89
99
109
112
103
96
94
100
109
112
110
105
104
105
108
108
105
104
108
110
114
116
117
120
126
133
134
127
114
106
106
110
114
119
120
115
108
107
113
114
108
97
92
94
98
101
106
110
111
103
92
96
103
110
103
94
90
96
106
110
112
114
115
113
109
107
104
107
104
108
107
99
92
96
111
127
133
123
112
106
107
112
111
108
106
106
106
108
108
105
100
97
94
95
96
99
108
120
126
119
104
95
98
108
118
120
115
112
111
113
121
121
119
115
113
115
118
114
104
102
97
100
108
118
118
115
110
109
111
111
115
116
119
112
103
101
103
106
106
105
105
101
99
100
106
113
118
118
115
110
103
97
98
107
119
128
124
114
109
110
115
117
119
119
119
121
122
115
100
99
103
113
118
121
117
114
115
117
120
118
114
117
122
126
121
115
108
107
109
111
115
116
117
118
121
121
116
112
106
105
102
99
103
109
116
116
113
111
109
107
107
108
117
122
125
123
122
121
88
99
113
120
117
109
109
114
117
113
107
109
114
117
114
109
110
115
122
123
116
106
99
102
111
119
119
111
106
108
110
111
105
99
100
106
112
115
115
114
113
112
114
117
118
120
121
119
118
118
89
101
118
127
121
112
109
111
105
93
87
94
110
117
111
102
102
109
118
119
112
101
94
95
98
106
106
109
114
119
121
114
106
97
97
102
109
113
115
121
127
129
124
119
115
115
109
104
102
105
97
100
112
121
120
113
105
103
104
103
103
103
103
105
106
110
113
111
106
101
102
111
116
115
109
105
106
116
127
129
123
109
98
96
105
112
110
103
100
113
122
120
109
104
111
118
113
102
95
105
100
99
103
101
100
99
102
106
112
116
121
120
112
105
101
104
111
112
109
106
107
114
119
121
120
115
111
112
119
124
120
110
99
101
116
127
122
107
96
100
105
101
96
97
113
120
117
104
98
107
109
110
105
97
96
103
113
114
106
102
108
119
124
121
112
107
109
111
111
111
108
107
108
114
120
117
111
107
106
110
114
115
117
117
119
122
118
112
105
101
97
97
102
112
115
113
106
102
100
102
115
114
111
111
113
114
115
111
104
96
99
110
119
122
120
114
109
107
107
104
104
103
108
115
120
116
107
101
100
102
108
117
125
124
113
104
100
111
114
107
101
101
111
116
116
109
105
112
116
109
99
95
100
111
116
113
108
107
105
101
99
104
113
118
117
112
108
107
107
104
102
104
110
117
121
118
114
104
96
94
100
111
117
111
102
94
102
112
117
111
101
101
105
108
107
103
103
110
123
123
92
93
100
108
109
108
106
105
106
103
100
102
110
116
114
110
106
111
114
113
111
111
116
120
122
120
116
105
93
89
95
106
110
108
107
113
124
126
119
112
110
111
106
99
90
90
97
106
114
114
108
113
119
114
105
96
96
101
106
109
110
108
109
108
110
111
110
110
110
112
118
125
128
125
119
116
114
106
94
91
96
105
111
111
119
130
135
125
115
111
118
122
110
97
87
100
119
126
115
101
108
115
119
115
103
94
91
94
104
111
117
117
110
106
109
114
117
111
102
101
107
114
113
112
109
114
119
115
105
97
100
108
114
114
115
115
113
109
105
105
109
110
108
99
99
112
128
133
119
103
93
99
102
104
109
114
114
109
105
105
108
108
107
105
113
122
122
112
99
89
91
95
100
106
115
123
121
112
97
91
98
108
114
115
108
102
103
106
110
107
107
109
110
111
106
103
110
119
119
114
97
101
97
93
106
123
133
122
108
103
104
105
100
102
113
122
119
104
92
88
94
98
100
107
111
111
105
100
99
102
106
108
110
110
105
97
96
103
111
113
111
110
113
111
104
102
105
114
118
113
111
110
101
93
101
114
119
110
105
110
119
121
109
100
103
113
112
103
97
103
110
113
105
100
101
103
103
104
108
111
110
106
106
106
103
92
89
98
109
115
115
112
109
107
107
110
110
104
101
96
106
107
108
108
113
116
115
107
106
115
127
126
111
102
101
111
113
114
115
117
119
114
104
98
102
107
109
103
97
98
102
105
107
105
103
100
97
98
104
112
117
116
108
103
103
108
106
92
83
91
109
108
106
106
111
116
116
116
112
110
109
108
108
106
108
111
114
115
116
115
111
105
103
99
99
98
96
93
95
102
110
113
108
102
103
110
109
101
94
99
113
119
112
104
97
103
106
105
103
110
112
109
105
102
100
104
109
112
108
101
96
104
111
119
118
116
116
116
113
107
102
103
106
106
103
97
96
97
104
107
108
108
106
105
108
111
112
110
108
107
112
117
116
113
110
108
108
115
120
118
105
105
107
107
101
96
97
102
105
102
101
107
117
123
124
122
123
120
113
105
102
107
117
122
119
111
107
109
108
101
94
94
102
109
111
111
111
115
122
119
113
108
112
115
114
109
103
101
109
113
105
103
104
103
101
98
97
102
107
111
113
111
114
117
120
121
121
116
111
107
105
110
118
122
117
110
106
109
112
108
99
95
98
107
111
110
107
109
112
114
116
112
110
110
110
108
101
98
101
108
110
103
97
97
101
104
104
104
107
113
116
114
112
112
114
114
113
111
110
112
112
112
112
109
106
104
106
110
121
123
112
99
98
105
114
114
105
96
98
111
122
127
122
113
109
112
115
114
111
113
108
100
95
96
100
103
104
103
106
110
115
113
108
104
104
108
110
108
104
105
109
111
108
105
105
107
109
111
112
113
109
101
101
113
126
127
116
105
102
109
120
127
125
115
111
109
113
118
122
117
90
90
103
120
126
119
112
113
118
120
114
107
106
105
103
103
109
114
116
113
114
117
122
117
107
99
102
110
112
109
110
116
118
111
101
94
98
107
116
114
103
91
90
99
116
128
125
118
118
122
92
94
110
128
129
121
116
118
120
115
109
104
111
124
127
120
111
104
103
112
117
120
121
117
116
114
108
101
95
96
101
109
109
106
100
103
110
118
123
121
115
106
103
102
110
116
116
114
115
119
109
110
117
118
113
103
97
99
105
110
112
112
114
121
124
122
113
104
106
114
119
113
102
99
106
120
127
119
105
99
98
98
101
103
110
115
116
114
108
109
114
113
110
103
100
106
115
117
109
104
115
119
116
113
113
115
111
100
94
97
106
109
102
97
102
111
119
122
122
117
111
101
93
88
97
112
124
126
122
115
111
107
107
112
114
113
108
102
103
107
113
116
113
109
105
109
112
113
110
107
106
110
111
114
120
125
119
110
102
100
106
108
103
98
98
105
117
127
127
117
105
99
98
99
99
102
107
113
115
114
109
106
106
110
113
114
109
111
117
123
126
123
119
116
115
112
106
106
111
121
108
107
114
122
118
105
99
107
117
120
116
110
112
113
106
98
98
106
115
112
104
99
101
104
105
107
111
114
113
104
97
93
95
99
106
117
122
123
121
119
118
115
109
108
111
112
109
105
108
114
116
113
123
130
117
96
88
96
109
113
109
107
111
114
111
103
98
99
100
102
101
103
103
107
115
122
128
122
112
103
99
98
96
95
97
106
114
116
110
105
103
103
103
105
110
114
111
104
96
96
111
111
119
122
117
105
96
93
94
97
102
104
103
100
102
111
116
110
102
103
112
118
115
109
112
120
121
111
99
96
99
100
96
93
95
100
103
110
110
112
111
111
115
119
119
115
109
104
103
101
102
105
109
112
113
113
112
110
107
108
112
111
106
96
95
101
105
104
101
105
117
125
119
110
106
106
106
102
99
100
102
98
93
93
96
100
104
112
119
116
108
106
112
121
122
116
113
119
122
118
102
105
110
112
108
108
113
123
125
121
115
112
111
107
97
91
91
99
104
104
103
106
111
114
114
112
111
111
115
120
118
111
103
101
97
96
100
110
116
112
100
94
102
114
120
117
114
115
110
107
107
107
110
111
106
100
100
111
120
121
115
108
103
103
106
109
116
123
123
114
100
97
107
119
124
119
114
113
116
118
117
116
116
116
112
101
97
101
105
105
104
109
116
121
121
115
110
102
91
87
116
115
117
117
119
117
114
111
113
115
113
104
94
97
108
122
132
135
132
124
115
109
110
111
109
103
98
98
106
115
116
112
112
113
114
113
109
106
106
103
108
112
121
124
122
118
114
108
104
100
114
118
117
115
120
124
120
109
101
100
100
100
97
98
103
108
111
110
108
108
109
108
109
108
105
98
90
89
100
116
124
120
112
104
102
104
109
112
113
110
107
109
111
114
119
119
116
114
114
112
108
111
109
104
102
103
102
97
90
88
93
100
106
107
106
106
100
91
88
95
104
108
107
106
107
105
97
94
100
110
117
116
112
110
108
106
107
111
114
114
113
113
110
110
108
107
106
110
110
111
110
112
110
105
99
97
102
105
99
99
103
111
113
113
114
116
112
101
93
95
106
110
107
105
107
109
112
113
113
108
103
100
105
115
125
123
113
105
104
110
114
115
111
108
104
103
100
96
95
96
106
112
117
108
102
102
107
107
102
101
111
119
115
106
101
110
119
116
103
92
89
97
108
118
122
129
130
126
119
113
109
107
107
112
117
118
112
102
100
106
109
104
97
99
103
105
100
92
87
92
102
108
110
108
105
104
102
93
88
93
106
117
117
109
100
103
115
123
118
104
96
100
115
125
130
130
123
113
102
103
109
113
112
106
103
105
106
106
107
110
109
99
92
93
105
109
107
104
106
114
109
106
104
107
111
107
100
92
89
93
98
104
113
116
115
111
112
118
120
117
112
113
115
118
114
114
113
115
112
106
105
106
109
108
106
103
99
99
104
107
108
105
103
104
105
107
108
113
123
123
114
114
112
109
109
106
101
103
108
109
107
102
109
115
118
112
103
98
105
110
113
113
113
109
105
102
106
116
121
115
105
102
104
107
105
101
94
94
100
104
107
112
117
117
112
107
106
109
113
110
113
115
112
105
100
98
99
100
107
117
119
115
114
115
116
111
104
99
101
107
112
113
112
109
108
101
96
97
105
112
113
107
104
100
100
101
108
115
117
116
111
110
109
108
108
109
107
106
103
102
110
105
97
98
105
110
106
97
94
98
107
113
117
118
116
116
116
117
117
116
111
106
104
108
112
114
112
109
113
121
125
119
106
97
99
110
123
129
128
119
108
95
90
92
103
111
111
107
106
104
104
103
102
106
116
123
119
106
94
87
92
104
113
116
112
108
110
116
123
123
113
104
99
102
108
115
117
115
114
115
114
112
107
101
100
105
112
118
119
116
108
98
97
104
111
115
108
101
99
104
109
115
119
116
114
112
112
106
95
92
94
100
103
105
108
109
108
105
105
108
111
112
112
109
105
101
99
98
96
95
98
104
108
108
105
101
100
102
105
109
109
105
103
106
109
107
100
89
93
105
113
119
119
113
106
99
96
94
96
102
104
101
97
98
107
120
124
113
101
93
98
109
117
117
111
99
92
92
95
96
98
104
109
112
112
111
109
102
97
97
104
108
110
104
99
102
103
104
106
110
103
105
106
110
111
112
106
98
99
104
108
109
107
108
111
118
120
118
115
106
98
96
100
107
110
106
100
100
104
104
101
101
104
109
111
113
111
105
96
97
101
108
113
112
108
109
115
121
118
110
104
102
103
110
126
134
131
120
107
100
98
105
115
124
118
106
96
100
111
118
115
105
98
97
100
104
100
102
105
108
103
96
92
100
108
109
103
100
104
111
110
103
97
102
110
115
117
117
110
109
115
111
104
102
106
112
120
128
129
118
104
98
105
115
116
107
96
95
100
109
116
117
112
110
108
104
99
95
102
109
110
103
97
105
113
111
102
96
109
117
115
105
97
103
116
119
116
113
112
115
107
107
103
95
89
92
100
116
130
131
121
107
103
103
108
111
113
108
104
99
102
104
111
112
108
100
97
98
107
116
114
110
106
111
113
108
100
103
111
114
111
108
116
125
129
121
114
110
114
115
96
102
106
111
113
113
108
107
109
115
118
114
106
106
112
118
118
111
103
99
100
102
101
97
90
89
97
108
117
116
109
109
111
112
107
99
100
109
115
113
108
107
118
126
124
117
110
108
115
112
100
105
113
119
118
113
108
107
107
107
107
105
105
110
118
120
113
102
100
107
115
116
108
99
95
98
102
109
111
109
107
108
109
110
106
103
103
109
113
114
111
108
106
110
116
116
115
117
119
121
104
104
112
113
108
101
106
113
110
101
93
96
106
116
114
104
96
96
108
124
134
128
114
108
111
111
105
100
103
112
119
113
105
100
103
105
106
104
105
110
113
108
105
106
113
115
116
115
112
109
94
99
109
117
114
108
109
113
108
101
90
96
107
117
112
103
99
103
111
118
120
116
113
111
113
109
104
100
103
113
120
112
102
97
102
107
105
98
96
105
111
112
104
100
100
105
104
97
89
84
93
97
111
123
124
114
107
108
114
115
112
104
105
103
107
115
119
119
112
104
101
99
101
104
107
109
108
106
103
102
103
105
103
106
111
113
107
94
89
101
112
112
100
93
97
106
106
97
86
89
104
99
104
110
113
111
109
111
114
117
120
118
110
103
103
109
116
117
111
108
103
100
99
103
110
114
117
114
108
102
99
97
99
103
111
114
109
102
100
102
107
107
104
106
113
114
107
100
101
110
107
100
96
94
96
106
115
114
104
94
98
109
114
115
107
102
100
103
108
110
112
112
111
113
114
116
116
121
119
113
99
93
93
100
108
112
112
113
111
108
105
107
112
116
115
111
105
103
103
107
104
102
99
97
98
105
113
114
106
96
91
95
102
103
99
96
97
102
107
108
110
110
110
105
102
100
104
109
114
108
98
94
99
109
114
114
112
111
111
104
101
106
112
114
112
110
112
112
110
104
97
93
95
100
105
110
112
114
117
111
103
98
98
97
98
98
102
107
107
104
102
100
101
102
99
96
95
99
102
105
106
108
111
111
111
110
106
105
102
98
96
98
103
103
105
108
108
111
112
114
95
92
92
98
103
110
112
113
109
105
102
107
114
120
117
108
102
102
104
103
103
108
113
115
112
106
103
103
103
104
107
109
111
109
107
108
104
100
96
95
99
101
103
101
102
105
103
104
108
113
101
113
116
106
98
95
98
101
99
98
102
111
122
123
119
109
100
97
101
104
110
120
121
120
112
108
112
113
107
102
97
102
106
108
109
111
108
97
90
93
105
112
108
102
102
112
123
124
116
106
100
114
120
112
102
96
96
99
102
106
110
112
110
104
101
101
102
102
100
102
107
113
117
112
104
106
111
115
110
107
102
103
100
98
101
104
106
106
101
103
108
110
109
102
103
113
129
133
123
108
97
98
100
101
106
112
111
107
105
106
110
111
110
106
107
109
113
112
108
103
99
102
110
114
113
107
104
102
109
112
115
114
112
108
105
103
104
109
115
117
112
111
114
115
110
104
105
112
112
110
108
103
98
93
97
107
115
111
104
100
99
105
115
123
125
123
122
122
119
108
99
96
103
114
115
108
101
101
109
115
114
111
114
117
114
103
100
109
118
119
113
112
120
126
119
105
98
102
107
110
110
116
111
98
90
92
101
108
105
100
100
108
118
121
115
110
112
117
118
113
103
97
97
98
100
101
103
113
118
114
109
103
103
107
106
101
100
109
112
114
110
109
112
115
115
112
109
107
104
104
94
102
108
107
101
94
98
105
108
110
116
121
122
114
101
93
97
106
117
114
108
99
96
96
100
105
110
112
110
109
106
104
103
99
100
103
109
114
113
111
109
108
107
104
110
116
118
109
96
89
98
95
100
108
109
106
103
108
115
122
126
127
122
116
110
109
113
115
117
114
106
101
99
105
113
115
113
111
107
104
106
108
105
97
100
109
120
121
114
108
108
113
111
105
106
113
118
116
105
98
107
101
102
105
107
105
101
103
106
112
118
122
119
119
118
123
127
123
114
104
99
100
102
103
103
105
110
112
110
105
104
108
108
109
110
113
115
116
110
105
104
109
110
108
107
106
112
116
119
119
102
100
102
105
109
112
111
107
104
103
104
110
114
114
112
113
115
110
99
93
98
106
107
103
95
95
102
110
110
105
104
112
124
132
129
118
111
109
106
104
100
100
106
110
112
114
114
113
115
117
109
106
106
107
111
115
118
118
118
116
113
111
111
111
107
102
101
99
98
100
103
109
112
115
113
108
104
105
106
107
110
116
126
133
129
119
113
112
112
109
103
102
105
108
113
119
120
114
106
105
116
114
108
104
99
95
97
103
114
125
128
123
116
108
103
97
98
101
108
110
105
100
101
108
115
113
106
106
108
110
112
112
114
115
114
114
111
112
113
113
113
111
109
105
102
105
110
113
113
114
113
113
108
103
97
94
97
102
107
113
117
114
108
98
93
94
98
105
110
110
105
97
93
93
102
107
109
108
107
107
107
105
107
110
111
110
108
108
109
110
111
112
114
110
98
92
96
110
124
130
99
97
102
110
110
103
98
103
116
122
120
116
115
119
123
119
111
102
96
93
95
105
112
113
107
103
106
111
111
104
96
101
109
113
110
100
95
94
99
106
110
108
101
97
102
113
120
119
112
103
95
100
111
118
115
107
102
106
111
113
108
103
106
112
115
115
110
102
98
100
104
107
112
114
115
117
116
116
113
104
100
102
107
112
112
106
103
98
96
97
101
104
106
104
104
108
115
120
120
118
111
111
112
110
112
110
108
108
108
107
101
96
93
94
96
103
109
110
112
113
117
117
114
106
102
106
108
106
105
102
105
108
111
114
115
115
114
111
106
103
104
106
107
104
101
104
110
116
118
122
118
119
116
112
112
115
112
109
107
106
102
96
91
88
93
101
113
121
121
118
116
117
117
107
98
95
100
103
104
111
113
114
116
116
118
121
122
121
120
119
115
108
104
102
100
101
101
102
109
118
102
107
116
127
130
118
106
104
113
122
120
113
109
111
112
113
116
118
114
110
105
108
120
125
118
108
103
109
116
118
115
110
109
112
115
118
119
117
121
122
117
108
104
107
113
112
105
103
110
118
98
93
106
125
127
110
100
105
121
129
127
123
125
129
123
111
100
101
104
104
101
106
120
130
126
114
104
106
113
113
107
100
97
100
102
104
106
110
110
107
105
103
103
111
122
128
125
117
110
111
113
109
112
114
107
96
96
105
111
108
105
109
118
119
107
91
85
91
101
107
112
115
121
118
115
110
104
101
100
103
108
113
113
103
99
99
102
103
97
92
91
97
102
109
116
119
117
108
97
92
110
115
121
116
104
94
97
104
106
107
108
111
109
103
96
97
103
102
97
99
112
123
123
115
106
107
107
101
90
89
98
111
116
114
107
100
99
96
96
99
107
112
113
115
111
103
96
94
98
101
101
105
114
117
114
108
107
106
110
119
125
124
116
108
108
117
122
112
92
84
94
111
120
114
108
108
108
104
98
91
88
89
95
103
106
97
87
92
106
117
120
114
111
112
113
107
102
105
114
119
98
101
108
112
115
117
116
115
115
118
117
120
119
120
119
119
119
114
105
96
94
100
110
113
113
111
110
113
113
107
97
91
95
103
105
99
96
101
109
113
106
99
100
108
117
120
119
115
110
112
100
103
106
110
111
114
116
121
123
120
115
107
106
107
109
111
114
118
118
114
111
111
111
111
111
114
118
119
115
112
107
110
116
120
121
119
118
116
111
103
100
103
114
119
118
115
109
106
104
104
112
110
105
105
107
109
109
109
115
119
114
101
87
85
93
104
109
109
109
111
113
116
111
107
100
100
107
113
115
116
121
119
116
116
118
122
127
124
113
105
103
107
117
120
114
103
96
100
104
105
115
113
105
98
99
103
102
99
100
104
107
103
97
98
101
105
102
99
98
103
108
109
106
103
101
100
97
97
105
116
123
119
111
103
102
104
113
120
119
113
106
103
106
109
108
105
99
101
104
103
108
105
99
95
99
105
108
105
101
102
106
111
113
112
110
107
102
100
104
113
117
110
102
99
103
103
98
92
94
104
113
115
111
107
104
101
102
108
112
112
109
107
106
106
106
107
110
109
107
101
106
103
100
100
101
106
112
115
112
112
113
108
95
88
92
105
110
108
107
113
117
109
94
89
96
104
106
104
108
111
115
114
111
110
108
110
103
101
97
100
105
107
107
107
107
109
114
115
113
107
105
111
110
103
99
102
107
111
113
115
112
98
74
66
80
104
116
115
108
101
95
91
89
94
106
116
117
114
113
115
117
112
107
101
107
115
113
106
98
97
97
95
96
102
112
117
116
113
109
110
103
110
109
104
100
100
103
100
102
105
106
101
97
97
101
108
115
118
116
106
101
103
110
119
123
117
110
98
91
93
99
103
102
100
105
114
117
113
109
110
109
102
100
103
110
115
111
108
106
110
110
110
108
108
109
108
102
98
96
96
101
112
124
125
116
105
102
109
116
115
112
114
118
119
110
101
97
96
96
96
102
107
113
112
108
103
100
100
104
108
112
111
110
103
102
103
107
112
111
111
114
116
119
120
116
108
99
97
99
107
108
112
116
116
109
98
96
102
110
112
111
110
109
107
102
95
96
107
114
116
114
114
117
119
112
101
92
93
97
103
105
106
107
105
101
102
106
112
116
118
103
111
118
121
116
106
96
96
110
121
121
111
104
103
106
109
111
111
116
117
117
115
110
108
109
108
108
108
107
108
106
108
109
112
111
112
112
116
120
113
103
94
94
103
109
110
106
107
112
116
102
96
95
100
106
110
110
109
110
115
114
111
106
105
109
116
123
121
117
114
116
112
106
105
109
116
117
112
107
106
108
110
110
108
109
114
123
129
130
118
105
95
94
104
113
111
105
100
99
104
111
102
93
92
101
110
117
115
104
97
100
110
117
115
109
107
111
117
116
113
111
105
101
101
109
117
121
112
106
107
115
119
120
113
109
109
115
120
119
116
107
101
102
108
113
111
105
102
100
104
113
111
106
102
103
110
120
119
107
95
93
103
113
114
107
101
101
108
113
111
112
111
113
113
111
112
110
109
104
101
104
110
117
114
110
109
112
117
117
117
113
104
99
94
99
107
107
105
104
107
109
105
104
105
107
113
122
127
121
110
101
99
101
102
105
107
112
116
112
106
102
108
111
108
103
99
104
110
108
103
99
104
110
109
105
105
110
112
114
112
108
104
96
94
100
108
111
107
104
106
98
100
102
106
107
111
120
125
121
113
106
105
107
108
105
105
109
114
114
107
101
96
95
96
101
107
113
113
110
108
108
112
110
107
102
100
103
104
103
101
101
105
111
115
117
114
111
106
105
107
100
100
99
103
106
108
109
108
103
99
99
104
117
123
113
99
89
93
104
112
111
105
101
108
118
124
115
108
106
111
117
116
111
110
108
107
103
102
111
117
116
109
108
114
117
117
113
108
107
106
109
102
100
102
108
107
100
96
102
107
110
111
115
116
109
99
94
98
108
116
119
118
120
126
131
125
113
102
103
112
113
107
108
116
122
112
100
98
114
132
131
110
97
99
112
118
117
111
105
104
107
104
101
102
103
105
99
97
107
119
126
120
110
102
100
108
114
117
113
110
111
114
118
121
120
115
110
111
116
117
111
104
111
123
124
109
92
93
108
116
113
103
100
107
117
116
113
107
106
108
104
106
108
101
100
104
108
108
108
110
111
109
104
103
107
117
118
111
101
98
101
106
108
106
103
101
106
112
117
113
108
108
117
124
119
106
97
103
110
109
98
97
104
116
118
113
103
101
103
109
110
112
116
114
110
108
112
116
109
102
96
98
101
106
111
112
105
97
98
104
111
111
107
103
100
101
98
100
105
108
108
110
111
114
115
112
112
114
115
113
110
105
104
109
112
111
102
96
98
105
109
108
114
119
114
106
105
107
108
102
99
100
104
111
111
104
96
95
104
118
125
120
110
108
114
116
110
104
104
116
121
112
103
103
114
122
119
112
110
114
115
108
103
100
103
106
102
98
98
100
106
103
108
115
111
103
98
102
106
105
101
98
105
116
121
118
113
109
108
114
119
117
113
112
116
120
115
108
104
110
112
109
103
104
112
120
116
108
105
106
109
105
95
91
97
107
113
115
109
102
105
104
114
117
114
107
105
110
117
117
108
102
104
111
117
120
120
116
108
104
103
103
102
101
103
107
111
106
97
91
95
104
106
105
107
109
110
109
107
106
105
101
96
92
100
112
120
115
107
100
105
103
107
113
114
112
112
116
119
119
118
114
107
97
94
96
100
104
106
104
104
103
98
94
98
106
115
118
111
101
99
101
103
99
94
96
106
113
116
113
111
110
109
109
111
109
106
105
105
110
104
91
89
94
99
104
107
108
107
107
109
109
102
92
87
91
97
101
104
107
114
117
113
104
100
105
116
126
127
116
101
92
90
92
95
99
107
111
112
109
107
111
112
112
106
104
104
110
117
120
97
92
95
98
97
94
99
106
111
112
106
98
90
88
94
104
111
111
108
109
114
116
112
104
100
101
108
114
114
106
96
93
97
106
112
113
108
102
97
97
103
108
110
105
102
107
117
122
119
112
96
99
104
107
106
103
103
114
125
128
117
103
91
89
96
104
111
112
108
105
106
109
108
106
107
107
108
109
109
107
106
106
104
110
114
113
107
99
97
102
109
113
107
104
104
111
116
114
111
110
104
102
102
103
105
110
113
114
116
116
115
110
107
102
98
96
97
99
102
103
104
108
112
113
112
111
112
117
121
119
114
108
106
104
103
102
101
103
108
115
114
111
106
106
111
112
108
105
105
109
108
112
107
102
103
111
116
114
105
99
101
106
108
105
100
95
93
97
103
105
107
109
111
109
105
103
112
119
123
119
109
106
105
104
102
104
103
105
106
104
101
101
104
107
109
110
108
105
106
106
110
112
107
102
105
116
123
121
114
106
102
101
99
96
95
96
99
104
107
107
106
110
113
110
102
99
102
112
119
121
112
104
101
103
106
108
109
105
104
103
102
103
106
107
108
104
104
108
114
109
110
100
94
97
107
116
114
109
106
107
110
113
112
108
102
97
99
105
110
109
106
110
116
119
112
98
92
100
115
123
117
104
97
100
104
104
101
104
110
114
111
107
109
113
112
104
99
102
109
109
111
105
102
103
105
103
100
101
104
105
106
113
124
127
114
98
100
112
120
113
104
103
111
118
115
106
97
100
111
118
113
101
97
99
100
102
103
113
121
119
111
111
117
121
116
105
98
98
105
108
111
117
121
114
102
92
98
112
115
104
96
102
114
118
107
96
101
114
120
112
101
101
107
114
108
102
101
106
112
114
112
107
104
102
101
103
107
112
109
101
102
111
123
123
116
108
106
109
111
111
107
111
115
112
102
92
96
107
109
103
99
105
114
114
102
94
97
106
111
108
102
101
107
112
110
106
107
112
115
113
113
117
119
114
105
103
107
103
96
90
96
108
118
120
116
115
119
120
116
108
96
93
100
108
106
100
98
100
104
110
114
117
116
116
117
114
113
111
112
109
103
101
105
113
124
129
128
123
114
107
106
114
121
119
112
109
112
115
110
102
101
105
112
114
114
116
118
117
115
106
97
95
99
104
106
104
101
102
106
110
116
116
113
113
115
121
124
121
114
109
105
103
103
103
110
114
119
118
112
104
102
108
117
118
113
109
113
114
112
107
104
105
106
103
102
103
102
104
108
114
111
108
102
101
105
110
115
111
106
106
108
112
109
101
94
98
109
114
113
111
112
111
104
94
91
95
103
107
107
105
107
117
120
119
111
104
98
100
102
105
106
108
107
104
105
110
110
108
107
110
120
115
105
103
107
117
121
119
112
109
109
110
108
100
89
87
95
105
112
113
112
108
103
105
109
112
109
105
103
106
114
122
122
114
104
101
102
108
108
108
109
110
109
105
109
118
121
115
107
100
113
114
110
106
103
102
104
106
109
111
111
110
108
102
99
97
98
104
109
108
101
94
98
108
117
115
105
100
100
106
112
112
107
99
95
101
113
119
118
113
110
111
109
104
99
100
106
112
113
107
111
113
113
108
102
99
101
105
106
103
101
102
104
103
102
100
101
104
107
105
100
95
97
103
106
104
101
101
104
106
107
106
106
102
99
101
105
112
115
113
111
109
108
101
94
90
99
113
120
116
113
113
117
116
111
101
95
100
109
116
118
114
116
126
132
126
112
98
94
95
99
98
101
109
117
119
116
112
105
97
88
89
95
104
108
105
102
99
99
101
103
107
105
99
89
90
94
102
103
99
101
109
112
108
100
92
92
99
108
109
104
100
102
104
104
105
105
107
108
108
105
101
103
110
112
112
113
115
119
115
105
102
106
112
112
106
100
94
88
84
87
97
105
105
103
102
103
108
108
105
105
107
101
99
103
111
113
115
111
108
103
99
98
97
95
97
104
109
113
110
109
114
117
109
98
90
93
100
109
112
113
109
109
112
115
114
111
108
106
104
100
98
103
111
120
122
117
113
111
119
113
109
109
108
113
114
115
120
125
122
114
110
113
113
111
106
104
106
109
108
112
116
120
111
97
91
91
95
98
102
106
107
107
110
114
118
117
117
119
119
110
99
99
107
119
121
115
111
112
119
108
111
121
126
113
98
91
105
120
121
110
102
110
121
123
115
106
102
100
100
104
115
122
126
119
111
108
111
113
113
113
111
111
112
112
106
101
100
103
106
103
98
97
103
106
105
102
103
109
117
108
108
112
114
107
96
97
106
111
106
98
100
108
120
121
113
106
103
100
99
99
107
121
125
117
107
104
109
114
115
111
111
113
109
102
93
86
87
94
103
108
113
113
109
108
106
103
102
104
106
114
115
108
99
96
102
117
124
117
102
98
105
115
118
109
102
99
107
113
114
112
111
111
106
95
90
91
98
102
104
105
108
105
102
99
100
102
103
103
106
111
116
117
113
112
113
113
106
98
93
104
118
121
114
104
103
113
120
118
108
105
108
114
116
109
104
103
107
107
107
114
120
118
109
102
101
111
117
114
111
110
112
112
113
117
118
117
111
106
110
111
112
107
104
107
113
113
107
104
103
94
105
119
121
114
100
89
87
92
99
104
106
111
117
123
127
124
111
99
93
101
112
118
114
110
108
115
121
124
123
122
121
124
126
122
110
97
94
105
119
120
110
98
94
102
107
103
103
108
121
94
99
107
115
116
108
91
78
81
90
98
105
110
117
128
133
130
121
108
105
106
111
114
109
102
99
100
103
106
107
110
117
122
122
110
96
86
90
104
115
116
110
101
101
105
106
104
103
107
114
93
94
102
113
120
122
114
107
105
105
105
105
107
112
117
118
117
114
113
114
121
126
120
110
100
102
104
104
98
93
98
107
115
116
111
106
104
107
107
103
103
108
114
116
110
105
102
105
106
107
101
93
90
95
106
112
111
107
107
112
113
108
106
105
108
115
110
103
97
100
112
123
121
108
102
106
115
118
111
104
104
108
110
107
106
111
123
124
118
108
103
105
112
115
109
101
96
99
104
105
112
102
91
89
96
102
104
103
104
113
117
115
111
111
113
114
112
105
100
106
110
113
110
106
107
112
117
116
112
110
109
108
106
103
104
108
115
122
117
111
101
95
93
99
104
105
100
99
102
101
106
104
106
110
115
119
118
114
115
119
123
123
120
117
115
113
108
107
113
120
120
113
107
107
117
121
118
111
108
108
111
109
106
104
103
103
104
106
111
109
105
102
102
104
109
112
114
112
106
102
104
104
106
113
122
126
120
111
108
113
121
119
108
102
103
107
104
102
105
113
115
108
98
102
112
118
114
106
106
118
125
122
112
102
99
100
103
104
108
109
108
109
116
120
117
114
114
116
122
121
108
103
96
99
109
116
113
102
97
103
108
101
86
85
99
109
108
99
99
104
106
101
95
98
109
112
107
102
106
117
126
123
110
100
95
99
106
109
110
110
106
102
106
114
117
115
112
115
122
123
104
102
95
93
98
104
110
110
110
112
110
102
95
99
110
114
108
102
104
106
107
108
108
111
112
112
106
101
101
102
102
102
100
97
97
100
102
105
109
110
107
104
104
109
113
112
110
109
105
98
108
105
99
96
96
101
108
117
122
119
115
113
114
120
116
111
106
105
107
105
103
106
110
109
106
99
97
99
101
106
106
106
104
102
102
103
103
104
108
109
107
104
101
98
99
102
106
104
94
89
111
111
111
111
111
107
104
106
109
110
109
109
113
116
111
106
107
115
119
116
109
101
103
108
108
103
97
98
107
116
123
120
114
110
110
113
116
117
114
105
99
93
94
97
101
104
107
110
111
113
98
102
112
122
123
111
99
95
101
106
105
102
103
105
107
108
114
121
128
130
122
115
114
117
123
124
120
113
112
111
111
110
108
108
110
116
119
119
113
104
100
97
104
113
115
112
106
107
113
117
102
95
95
101
102
100
100
108
115
118
112
108
106
105
109
112
114
111
106
108
115
120
116
113
112
119
125
121
113
109
108
108
104
103
104
106
106
105
107
107
108
113
118
118
112
106
101
101
104
104
121
105
95
90
90
95
104
112
115
111
111
113
119
118
116
114
110
99
90
92
107
118
117
110
108
110
114
112
109
110
116
117
111
101
99
104
109
107
108
112
116
122
122
115
106
101
104
115
120
116
113
108
105
105
105
108
109
111
106
101
102
112
120
122
114
106
105
109
107
104
104
109
114
117
114
113
113
112
110
111
110
110
106
98
96
103
111
116
116
116
118
123
120
108
100
104
118
130
130
121
98
100
104
110
112
113
120
121
115
104
102
108
114
113
103
96
101
112
116
107
100
96
101
107
109
112
121
128
125
116
107
102
98
95
93
100
107
114
114
112
109
108
105
102
103
108
115
117
108
102
103
104
108
107
104
107
120
129
125
111
100
102
108
109
102
96
98
103
104
105
105
105
103
100
102
112
122
127
124
118
114
110
106
100
99
103
106
111
110
105
100
102
105
111
112
110
106
103
102
103
107
104
104
102
100
101
107
113
115
111
104
100
102
101
100
99
101
101
100
103
109
113
113
111
114
114
114
110
108
114
116
112
107
105
107
109
107
108
111
116
117
117
115
117
114
111
101
100
103
114
99
94
97
105
115
113
102
89
94
113
125
125
114
100
91
95
106
115
112
107
101
100
104
110
113
110
104
103
110
117
114
105
102
107
113
110
103
99
105
116
120
115
109
108
112
115
113
105
99
96
104
100
97
99
108
115
106
92
92
109
128
134
122
104
94
100
113
117
112
105
99
96
97
99
102
105
107
114
124
125
113
103
101
110
116
109
99
99
107
115
112
106
102
102
111
115
116
111
104
101
117
115
100
79
79
96
114
117
110
105
107
112
113
111
110
111
111
104
100
100
104
106
107
108
110
109
109
112
117
118
111
104
103
110
114
111
111
115
118
115
109
103
103
108
111
111
107
108
109
114
110
114
106
93
88
100
120
128
121
108
104
109
115
116
113
105
98
95
99
105
108
105
105
108
114
114
107
103
104
108
109
105
102
103
110
115
117
116
115
114
108
103
101
102
103
103
98
92
92
97
98
101
109
115
112
110
108
114
119
120
121
119
116
114
111
103
97
95
100
106
107
102
96
101
114
121
115
106
103
107
108
106
102
104
112
117
117
111
114
117
119
115
105
99
99
102
100
97
98
100
111
108
113
116
109
100
100
107
119
123
115
106
105
112
122
123
115
106
100
103
105
105
104
102
106
111
113
108
105
105
106
107
106
110
114
114
115
113
119
129
130
122
113
108
109
116
119
120
123
122
119
120
118
109
95
92
102
116
121
113
102
99
108
117
125
121
114
107
99
98
102
107
107
104
100
101
103
105
103
102
103
109
109
109
107
109
118
128
133
130
126
120
116
116
119
122
125
118
111
106
103
106
109
110
102
102
107
114
112
108
106
110
113
108
100
96
97
99
99
100
104
108
109
102
98
102
107
108
105
103
105
110
109
104
100
106
120
131
131
124
115
114
115
117
117
118
117
111
103
97
102
92
96
110
115
112
109
105
106
110
113
109
99
90
90
100
110
110
105
106
113
118
113
104
101
105
112
113
108
107
108
110
109
104
100
102
108
113
113
105
103
104
108
110
112
115
117
118
116
115
103
100
106
114
116
109
105
105
109
113
111
105
95
94
104
117
124
116
108
108
115
119
112
106
106
111
116
113
107
105
108
112
112
113
112
111
107
101
96
97
101
105
107
106
108
114
118
119
117
116
102
111
123
121
113
102
100
105
111
115
114
108
102
100
105
110
113
110
106
105
108
110
108
106
110
120
120
115
107
105
109
112
111
112
115
114
108
100
98
107
121
125
118
108
104
104
107
107
107
110
102
111
117
116
109
103
102
106
111
113
115
110
100
91
91
98
106
109
105
103
105
108
109
107
110
116
120
118
116
111
111
110
105
102
102
106
110
113
117
120
120
115
113
108
103
102
100
102
105
106
108
106
103
103
106
115
122
122
117
112
106
101
97
91
94
104
110
117
117
115
113
111
110
109
105
109
114
118
117
116
113
110
106
102
101
105
115
127
126
115
101
97
103
112
114
107
101
100
101
102
119
109
102
101
108
120
127
127
121
112
104
99
97
100
104
107
110
117
121
121
118
113
113
113
113
111
108
109
113
115
112
108
107
112
115
116
115
115
113
107
99
96
105
116
119
110
103
101
105
106
116
110
104
106
111
116
110
105
107
110
109
109
109
108
104
98
98
106
114
119
117
113
114
115
115
109
102
98
101
107
105
98
95
104
111
106
100
98
104
108
103
95
93
99
105
108
107
112
116
111
102
105
105
110
108
104
100
101
106
108
107
109
112
113
102
90
91
100
113
115
114
112
113
114
110
107
103
101
103
104
102
96
92
95
100
103
105
108
110
111
105
98
96
97
101
105
108
110
109
108
105
105
110
109
103
97
102
115
118
109
99
99
108
111
105
98
101
110
113
110
108
111
114
113
107
101
102
107
109
108
107
107
110
108
106
105
109
111
107
103
106
116
124
120
109
103
106
109
108
106
119
113
112
109
102
95
99
108
111
105
97
97
98
105
110
112
112
113
109
105
104
107
112
111
104
98
102
110
115
113
114
120
126
122
112
102
95
93
92
96
104
119
128
121
106
98
102
114
119
116
105
106
107
106
102
97
97
98
101
102
99
97
97
104
115
121
115
106
106
107
107
105
109
110
110
112
115
120
118
114
111
118
125
124
113
101
95
97
101
104
106
111
114
111
104
97
99
107
118
119
98
104
102
100
98
102
105
108
107
106
103
100
100
103
110
111
110
108
110
111
114
113
112
112
114
112
111
112
113
108
105
104
107
110
109
105
105
110
115
118
118
116
114
112
110
106
102
102
104
108
119
114
101
97
97
108
118
120
115
109
106
109
109
100
93
95
105
112
112
112
114
113
112
111
111
110
107
105
104
104
104
102
101
99
97
97
101
106
114
120
121
117
111
109
109
112
112
104
98
97
116
112
102
97
99
109
118
117
110
103
104
106
107
102
96
98
105
112
111
109
107
104
105
106
109
112
113
109
106
106
108
106
99
94
92
95
102
105
106
108
111
113
109
103
104
106
109
108
105
102
105
108
104
101
102
106
109
106
100
97
98
102
104
109
113
115
114
111
107
105
104
105
106
105
105
102
102
107
111
114
113
108
97
90
93
108
117
116
106
103
107
113
112
107
103
103
107
111
111
107
110
107
107
107
106
106
106
106
102
100
100
105
113
117
118
115
109
104
104
103
103
108
114
113
106
100
97
104
109
113
109
106
103
101
104
112
117
117
113
112
112
112
111
112
111
113
119
118
116
105
113
113
116
116
108
102
99
108
118
121
118
112
111
112
112
108
107
110
117
122
115
101
89
95
109
116
114
107
101
100
103
106
106
103
98
94
101
111
111
104
96
99
108
116
113
104
100
100
104
107
100
106
109
108
106
98
99
102
107
105
100
99
105
109
104
96
94
104
116
121
113
102
100
104
107
107
106
108
111
112
108
106
104
104
104
106
111
116
116
107
98
99
104
109
111
106
100
97
100
105
94
96
98
101
106
109
102
100
97
97
97
100
109
114
112
104
101
101
99
96
93
94
100
105
107
109
114
118
118
119
115
108
104
104
110
114
114
116
119
119
112
100
94
99
113
121
116
106
103
106
104
99
94
97
101
100
100
106
115
118
114
113
117
118
113
106
103
101
98
93
89
87
89
96
105
117
124
120
112
108
104
100
100
103
108
107
102
100
105
112
106
98
97
108
126
132
127
114
107
105
108
106
108
102
89
80
88
109
123
121
110
104
108
110
106
99
96
96
96
93
94
97
99
98
102
109
119
117
110
103
100
105
111
113
110
101
94
94
97
101
101
105
113
121
121
114
106
105
106
104
106
112
112
101
86
83
95
109
108
101
96
98
105
108
108
104
102
102
99
98
101
105
106
98
90
92
103
113
112
104
102
109
118
120
113
105
105
107
109
112
119
126
126
117
105
93
92
96
101
105
107
114
106
92
85
95
107
111
107
101
103
109
113
113
111
112
113
115
113
110
104
101
94
86
82
87
100
108
108
99
92
94
96
98
100
102
107
110
113
118
127
130
121
107
102
106
109
108
105
104
106
110
107
102
102
103
107
108
106
106
105
108
113
116
116
112
108
110
112
110
104
100
97
96
96
100
106
112
112
107
101
94
88
87
94
101
106
108
111
115
118
113
104
103
117
131
132
120
105
100
105
104
104
106
112
112
107
105
104
101
97
95
105
116
121
114
104
99
101
107
106
110
112
113
110
104
103
103
109
118
123
123
115
108
101
103
107
112
122
121
117
108
101
109
122
130
119
104
99
102
114
104
103
106
113
116
110
106
104
104
97
94
99
111
119
119
112
107
107
110
110
112
116
114
111
104
98
96
98
107
120
128
128
117
104
99
102
111
117
116
110
109
111
113
111
106
98
93
96
105
113
111
114
115
120
118
112
108
106
107
104
103
104
109
116
121
124
122
114
109
108
111
114
112
109
105
105
105
102
103
108
111
113
110
100
94
91
95
97
98
103
110
115
115
109
103
102
104
107
104
109
103
102
107
112
113
109
107
105
108
113
117
118
117
118
123
128
123
109
96
92
98
105
106
102
105
111
116
115
112
110
110
110
105
98
93
95
100
105
108
109
112
112
111
112
117
123
122
115
106
102
95
92
99
108
111
110
106
107
110
113
114
114
112
111
110
110
105
98
92
93
98
104
103
103
110
116
118
115
111
111
110
113
113
111
106
105
105
109
112
109
107
104
102
111
122
129
125
115
110
94
100
106
114
114
110
104
105
111
112
109
104
104
111
113
109
100
96
98
103
107
107
107
112
118
121
120
116
109
107
107
106
111
117
120
115
106
103
99
101
103
102
101
103
111
119
124
117
108
105
104
104
107
112
114
111
101
94
94
101
108
113
121
129
131
125
114
105
106
111
111
109
108
114
120
117
106
99
101
108
111
109
107
106
109
107
103
105
109
112
108
104
102
107
113
114
109
106
107
107
115
101
91
96
115
126
118
93
80
88
110
124
125
124
126
123
114
107
107
113
114
110
104
107
108
102
92
89
97
109
115
115
108
103
97
94
99
109
122
125
113
102
99
104
105
102
103
110
120
119
103
98
94
104
116
126
119
105
98
104
117
119
108
104
108
113
113
107
106
107
108
108
106
108
108
106
106
106
109
111
110
109
109
107
103
98
100
104
107
108
107
104
105
109
107
106
110
115
121
116
97
102
105
105
105
105
112
120
125
121
113
100
92
98
110
118
121
116
108
104
101
100
104
108
110
112
109
108
109
110
111
110
108
107
109
110
110
106
105
104
103
105
109
116
121
119
116
114
108
102
110
106
99
96
98
105
114
123
121
109
96
89
95
105
113
114
115
119
123
119
112
104
100
106
111
110
100
92
97
109
117
114
106
103
109
116
121
117
109
105
103
104
109
114
118
117
112
109
106
104
110
106
100
99
102
105
111
113
106
96
90
96
108
113
108
98
97
108
123
130
124
114
110
114
118
115
103
98
102
111
117
112
103
100
108
117
118
113
103
101
105
110
111
109
104
104
104
106
107
103
107
105
105
102
96
92
99
110
111
105
99
101
110
113
111
106
102
99
99
105
112
118
118
117
118
117
115
114
112
113
116
112
104
99
103
110
108
102
98
101
110
117
116
111
106
102
103
104
103
100
110
106
105
107
105
102
105
112
120
117
110
105
104
108
114
118
113
100
89
92
105
118
119
112
109
111
114
110
109
111
117
114
102
93
94
103
108
105
101
106
115
120
122
116
108
104
103
109
112
110
110
107
107
114
117
110
101
95
100
107
111
110
108
104
101
100
103
103
102
102
106
112
117
117
112
109
105
100
102
108
112
107
96
86
86
98
107
105
101
104
114
123
127
120
108
104
107
116
119
114
106
108
112
114
109
98
87
81
82
89
101
112
118
112
98
88
92
102
108
106
103
106
114
120
119
111
108
107
108
110
108
100
94
93
94
99
104
102
97
94
96
107
117
116
108
108
113
119
112
100
108
111
116
114
109
102
104
106
104
98
96
101
108
111
108
103
102
101
103
105
110
114
111
105
102
106
110
114
117
116
112
105
98
98
101
104
106
106
104
100
97
97
100
104
107
108
110
108
104
100
109
108
107
107
107
110
118
126
124
116
104
96
90
90
96
106
116
115
107
105
109
114
111
98
88
87
98
109
117
120
116
108
99
100
103
107
110
113
115
115
112
108
107
108
109
106
98
93
98
111
101
101
99
103
109
111
110
109
110
114
115
111
99
89
88
100
116
122
111
97
92
96
101
99
90
85
90
103
115
120
116
108
100
100
104
106
107
106
104
101
102
107
110
111
113
114
109
101
99
109
104
108
107
108
113
116
111
102
100
106
115
116
111
103
99
104
114
116
107
99
95
96
99
101
97
97
99
105
114
116
111
103
97
100
105
106
103
101
101
101
104
109
111
110
110
111
116
114
112
112
120
125
116
105
101
108
114
112
106
105
106
108
108
102
100
106
111
112
109
110
111
109
106
105
107
109
109
109
110
111
107
100
94
96
104
108
110
111
112
115
119
119
111
104
99
96
98
102
107
112
117
118
105
89
85
95
105
105
104
103
107
111
110
104
101
103
105
107
109
110
106
104
104
106
109
112
110
107
106
105
105
101
100
102
106
111
114
114
111
112
112
109
103
97
96
99
99
95
93
96
104
105
101
99
100
104
[truncated: 192,778 more chars]
