# Supplementary material for: Evaluating flow modulating treatment response in intracranial aneurysms using black-blood MRI in vitro
Source: Commun Med (Lond). 2026 Mar 27;6:170. doi: 10.1038/s43856-026-01413-z (PMC13031954; doi:10.1038/s43856-026-01413-z)
Supplement: Supplementary file 8 — Supplementary Data 5 [file 43856_2026_1413_MOESM8_ESM.zip › Data_Figure_8ab_Sup_Figure_6ab/BB2/with backbone (FD2)/1_BB2_aneurysm_array.txt]

21
0
2
16
29
24
20
27
3
9
10
6
7
18
2
9
20
4
18
24
22
12
5
14
0
14
5
4
16
37
14
8
48
21
54
10
7
2
1
2
9
13
5
14
27
16
3
14
7
26
1
4
8
3
8
17
26
16
1
3
4
3
26
4
2
15
3
9
12
2
19
24
2
4
36
45
7
30
21
23
68
85
14
10
43
8
13
14
21
5
2
8
10
10
9
12
3
10
22
2
18
16
3
14
12
4
15
25
4
2
4
6
19
20
11
16
12
1
2
19
20
2
6
16
13
1
13
19
1
9
4
4
19
12
2
11
6
1
3
19
31
25
20
6
10
30
16
20
64
98
91
57
21
15
8
50
85
84
57
6
3
5
3
10
23
14
1
3
8
5
3
21
18
7
7
8
14
24
11
5
5
9
17
7
7
9
5
3
5
17
14
3
11
19
8
8
3
4
8
9
15
16
6
0
11
6
4
2
7
18
14
3
12
19
20
12
7
17
8
4
11
5
6
4
5
9
10
12
15
11
6
3
3
3
9
9
11
9
5
14
4
9
23
15
10
39
77
81
43
14
16
15
33
17
1
36
87
96
67
35
17
27
0
2
5
15
6
3
9
4
13
7
4
6
4
8
2
3
3
4
3
12
16
1
15
15
7
5
2
11
8
5
7
20
12
1
5
10
11
4
1
7
21
2
1
11
19
17
8
1
4
14
12
8
1
2
13
17
2
1
9
17
15
7
2
10
18
5
10
6
10
13
9
12
20
5
2
18
19
2
8
15
3
4
3
2
3
2
2
3
2
20
14
10
8
6
3
5
7
2
3
7
7
7
8
24
7
1
6
15
15
4
7
36
54
30
9
16
24
9
24
39
20
2
10
54
74
59
42
27
23
31
11
1
12
22
29
37
21
5
3
3
2
1
3
3
2
1
13
14
5
3
5
16
2
15
35
15
4
14
13
11
9
3
13
5
4
11
7
5
3
5
12
5
2
9
12
16
4
2
2
3
13
4
5
9
12
6
2
1
2
6
12
2
6
28
19
2
1
2
2
1
9
5
11
2
3
9
8
2
0
8
19
14
5
3
6
10
14
11
6
9
17
14
12
15
15
4
3
9
25
19
23
10
3
11
13
1
1
1
6
13
5
7
16
6
30
18
3
2
14
16
17
4
2
18
19
7
9
7
3
19
3
5
19
20
6
1
1
12
28
16
9
21
23
22
5
8
14
26
20
4
4
18
33
32
33
34
32
32
19
37
33
8
9
18
7
22
27
8
12
41
21
2
27
23
12
4
10
4
3
15
4
1
2
13
13
15
8
5
8
11
10
9
14
15
3
19
28
14
9
20
18
8
6
15
16
15
1
3
16
7
4
3
16
14
5
2
3
15
18
14
4
3
2
2
15
15
1
10
13
8
1
2
1
2
2
3
16
11
2
13
4
2
4
14
4
3
3
2
2
14
3
2
3
9
5
3
7
12
5
3
3
4
12
6
9
6
4
9
21
14
12
14
10
4
2
2
16
7
23
14
9
5
9
5
0
1
6
14
13
9
11
20
11
2
35
12
2
10
29
24
14
4
5
20
12
6
10
10
7
3
15
20
14
2
12
22
20
16
2
5
10
9
0
7
25
25
25
28
10
13
12
3
3
3
18
7
9
11
1
19
38
37
31
14
23
5
17
29
16
16
12
1
9
25
25
28
20
32
35
46
16
1
19
18
18
21
19
21
5
3
14
10
2
13
14
20
10
19
9
9
22
19
7
25
9
1
14
18
6
5
6
7
11
9
16
16
14
14
6
14
12
5
14
17
10
8
3
3
2
2
3
2
17
11
3
15
17
7
2
10
18
14
3
1
10
6
2
2
5
21
27
14
14
15
6
3
2
3
2
1
1
1
4
26
27
11
12
8
1
1
2
3
2
2
1
2
3
11
6
5
5
3
6
9
3
2
4
4
2
1
2
3
4
7
14
20
0
0
0
0
6
20
19
13
9
8
9
6
5
3
6
24
26
21
2
0
2
4
1
5
12
12
12
13
9
6
12
3
1
8
6
41
23
1
2
17
34
18
9
5
6
14
4
2
2
7
6
4
18
15
30
11
3
15
9
12
29
11
5
2
1
1
9
27
18
16
32
29
20
22
20
14
10
6
3
1
18
10
1
13
38
34
23
19
31
27
6
6
14
9
3
13
6
14
26
32
35
13
9
20
17
19
27
3
11
34
18
8
39
34
13
15
12
23
4
4
18
22
9
10
14
4
2
14
18
9
7
7
21
13
7
13
19
18
8
3
28
15
4
24
21
18
4
5
27
13
1
5
2
3
12
10
9
9
9
18
23
11
2
9
25
15
4
3
9
19
9
1
2
9
6
3
8
11
14
7
2
12
9
18
14
5
2
10
10
2
3
1
10
7
12
10
3
16
1
19
27
22
20
16
3
3
8
10
7
2
2
1
4
11
12
39
28
12
10
7
2
2
3
2
14
15
2
1
2
5
11
1
8
5
2
10
6
2
3
5
5
3
1
1
2
3
8
20
19
9
1
0
0
0
2
9
20
6
4
3
17
11
7
4
2
13
15
4
38
10
1
7
7
1
2
6
10
3
3
11
6
2
12
12
0
16
12
2
34
6
0
0
12
19
8
1
1
7
6
3
6
4
7
5
2
12
10
27
28
6
4
15
4
8
28
12
1
3
2
1
5
23
9
0
36
36
24
25
21
22
4
5
21
10
6
6
8
5
7
28
28
16
26
41
35
11
2
2
11
18
8
5
9
13
14
27
38
15
6
14
18
18
2
8
11
11
34
33
7
7
12
18
18
46
48
30
37
37
21
12
5
4
14
27
6
8
7
8
12
4
10
16
8
8
8
9
13
4
2
19
13
5
6
20
22
4
2
4
2
1
25
10
11
7
8
27
14
12
27
8
2
2
14
2
6
24
12
2
2
4
2
8
3
2
2
2
4
5
4
18
26
16
4
7
22
28
16
5
5
10
6
15
2
2
7
10
2
2
6
12
18
14
1
10
7
5
10
17
4
1
11
10
1
2
3
4
5
7
22
21
2
9
10
3
2
13
16
14
15
11
4
4
10
13
4
12
9
4
1
3
4
2
14
32
12
1
2
1
2
3
7
7
20
22
5
2
11
15
14
15
1
2
9
4
4
12
9
4
2
6
11
4
1
3
5
17
21
19
6
3
30
8
2
4
9
8
6
4
3
16
20
3
11
26
6
2
4
4
6
6
3
38
11
2
17
9
3
12
4
4
22
11
1
1
2
17
14
1
22
17
3
5
38
24
2
1
2
3
6
5
3
1
10
6
4
6
5
6
6
4
11
11
11
29
15
0
1
15
7
10
10
3
8
12
15
14
3
22
10
6
32
45
18
32
26
12
14
13
9
22
21
2
1
17
16
7
16
17
16
30
50
40
27
0
13
13
8
18
19
12
12
5
2
19
42
27
9
12
24
16
1
12
15
17
38
24
6
15
22
45
18
15
48
55
40
41
38
21
54
36
25
6
7
9
8
10
11
5
3
2
3
5
20
23
8
2
15
10
10
9
6
5
7
5
4
8
8
9
13
7
4
3
13
7
4
11
7
27
25
8
1
6
13
17
9
8
9
1
1
2
30
25
3
8
9
9
20
20
24
26
6
3
2
4
5
6
0
7
21
5
3
6
18
15
1
2
2
3
4
6
3
3
4
9
22
14
4
4
7
17
19
10
5
4
3
7
7
2
3
7
7
2
2
5
9
11
22
12
0
3
4
6
10
9
2
10
17
6
2
2
3
7
8
16
25
23
6
3
9
9
10
3
6
7
6
7
10
7
3
9
6
9
22
21
4
3
10
24
13
1
8
20
4
6
8
5
2
3
2
4
14
20
5
1
7
8
9
11
12
1
2
8
3
6
9
9
3
2
12
16
5
2
3
11
20
15
4
2
5
8
24
14
3
6
12
3
6
17
6
5
19
6
7
24
11
4
6
5
8
6
5
9
33
40
15
5
18
5
3
19
17
14
23
9
2
2
4
7
4
5
23
16
0
5
2
41
14
0
4
12
13
15
5
3
2
12
9
4
2
3
5
17
13
10
13
14
13
30
23
4
1
4
12
11
8
4
5
21
18
18
27
9
13
6
3
23
47
25
33
30
22
3
6
19
22
17
5
3
3
12
21
16
5
13
24
29
41
49
23
2
9
22
12
10
11
12
14
4
2
14
47
34
6
9
10
21
12
10
11
5
7
22
12
9
28
38
17
44
23
14
46
50
28
24
21
16
14
21
45
57
44
33
39
38
26
26
21
18
7
4
20
27
18
13
5
1
7
6
4
4
3
3
5
3
3
16
14
4
2
2
16
7
7
3
2
33
16
12
9
3
3
10
6
2
2
6
23
17
14
14
6
4
3
10
6
4
6
18
15
4
21
16
2
5
7
4
10
16
20
22
4
2
2
1
21
30
19
1
9
13
4
13
23
23
19
4
1
2
2
1
13
13
9
1
13
17
3
1
17
18
4
1
2
1
2
2
2
29
18
8
2
2
3
11
5
2
1
2
2
5
7
10
7
5
6
22
10
5
3
3
2
5
5
1
8
17
9
11
11
1
5
11
22
24
6
6
5
4
13
9
2
4
3
5
12
17
15
13
11
16
5
11
16
5
12
14
4
7
4
2
10
18
4
3
6
4
8
22
11
3
3
21
21
4
2
31
5
2
10
4
19
18
2
3
8
8
4
6
8
5
4
3
5
5
3
9
14
3
3
2
1
5
6
11
7
0
14
17
4
1
2
13
17
4
2
4
8
23
12
8
19
13
6
3
5
2
3
13
18
15
12
9
8
10
7
3
2
3
2
5
13
9
2
39
38
16
4
6
2
8
19
17
10
8
5
2
3
4
4
4
18
22
10
4
6
4
39
38
5
2
6
15
6
16
6
2
2
6
9
8
5
5
15
27
21
9
10
19
16
35
12
1
3
11
4
11
7
2
5
16
13
15
26
16
3
4
6
14
33
29
34
21
16
4
1
13
23
5
4
8
9
9
16
9
2
14
28
19
21
11
34
49
27
4
3
13
14
3
2
4
12
10
2
8
38
28
1
1
35
14
3
7
4
10
8
1
0
8
7
4
23
36
22
3
12
33
18
12
40
42
13
2
4
16
24
15
31
32
44
51
43
32
36
40
27
11
7
3
38
34
22
11
3
1
6
18
25
26
18
10
5
3
3
4
7
17
19
17
12
4
6
5
12
13
2
1
2
14
18
2
5
5
9
7
24
7
2
2
3
2
19
21
4
3
41
22
17
10
1
5
12
5
2
4
5
23
22
18
27
22
16
2
1
5
5
4
5
14
13
20
5
3
12
9
5
3
21
12
5
7
18
33
22
4
2
1
1
4
21
31
14
2
10
15
4
7
15
7
7
5
3
1
2
2
3
19
23
7
2
12
20
5
3
14
17
2
2
3
1
2
6
17
9
17
35
30
16
4
3
4
3
1
2
4
10
10
2
2
3
1
9
9
3
25
33
20
6
5
4
4
9
14
5
4
14
18
1
2
4
12
21
21
11
4
15
0
2
8
13
7
1
5
27
10
3
7
19
4
3
6
13
10
5
10
11
6
5
11
7
10
17
5
2
15
15
1
4
4
2
9
6
4
1
6
19
12
2
4
3
12
23
5
6
6
4
14
12
3
2
7
11
4
3
4
6
4
2
16
15
5
5
11
21
9
4
2
9
7
5
11
0
9
9
5
9
10
2
5
4
7
17
13
2
3
16
32
8
3
25
12
7
8
12
12
14
11
2
6
23
28
9
3
3
5
7
3
2
3
19
23
5
3
22
38
25
10
0
8
13
14
11
8
8
27
24
6
4
4
3
7
18
10
4
5
6
3
6
43
17
2
1
18
8
4
4
9
5
4
5
5
7
7
10
19
22
17
6
3
18
22
22
2
1
9
7
3
2
11
7
4
4
3
6
14
15
5
7
12
6
13
22
14
29
15
5
2
3
8
10
2
3
8
9
5
4
3
2
17
21
5
9
6
30
36
23
3
0
2
4
1
0
1
6
11
4
2
17
10
3
4
58
19
2
1
0
14
4
3
2
9
8
8
19
14
7
6
25
15
20
8
8
25
24
4
4
2
11
12
3
9
34
38
38
37
35
31
26
24
34
33
20
20
35
54
38
20
15
20
13
8
17
11
21
17
10
10
13
13
13
41
34
19
5
4
2
4
3
5
22
26
19
5
3
4
4
3
6
12
5
3
4
5
7
9
8
11
19
8
3
21
10
6
6
5
9
12
2
6
6
16
28
5
4
14
8
3
2
1
3
10
18
9
6
10
42
35
22
17
8
2
3
2
2
5
11
10
20
12
1
7
22
23
23
16
3
3
2
2
4
16
15
5
20
9
1
3
16
4
5
2
9
23
8
3
13
25
29
5
4
2
2
2
4
8
12
15
16
18
9
9
9
8
3
7
5
4
5
11
7
3
4
4
3
3
19
10
25
20
2
2
8
10
8
8
9
21
5
3
7
3
2
17
20
13
15
20
3
12
26
23
10
3
7
12
7
7
5
4
6
8
4
4
13
16
9
6
12
15
13
26
26
11
1
1
0
2
18
22
5
2
5
8
6
6
12
19
11
2
4
16
28
8
2
11
13
12
3
1
15
36
21
4
3
6
7
7
6
8
16
9
2
2
14
29
23
7
3
7
17
15
10
2
19
9
3
4
3
3
3
3
7
6
4
12
10
2
1
11
22
8
12
4
3
2
12
8
10
16
5
2
5
7
5
4
6
5
3
8
10
10
3
3
13
6
1
5
2
5
3
3
11
2
3
3
3
7
6
2
6
7
4
9
12
3
2
17
21
4
2
14
13
6
4
3
13
23
15
4
3
4
9
17
8
2
9
6
10
15
2
4
18
17
1
3
10
25
9
3
3
14
14
4
3
3
6
20
30
13
2
4
3
6
10
5
1
1
2
2
7
29
3
4
16
17
3
2
2
2
3
5
16
14
4
5
6
13
12
17
9
4
4
12
12
7
3
9
7
3
1
2
4
12
16
13
4
3
3
4
2
2
11
6
3
7
11
29
28
19
4
1
2
2
3
3
1
8
4
2
5
12
15
14
7
3
7
17
22
32
22
7
3
3
4
8
8
5
3
3
9
14
0
0
3
6
9
6
60
64
11
4
2
8
17
12
2
2
5
4
7
27
22
4
3
6
45
14
10
1
11
9
6
6
9
7
2
11
6
4
9
44
42
37
20
16
13
12
14
19
30
23
15
47
27
38
49
37
25
22
24
31
38
28
10
11
9
14
16
4
5
22
35
9
10
14
11
10
25
27
13
1
10
6
17
36
26
13
12
1
1
4
6
12
3
3
21
23
4
2
2
6
10
6
2
21
14
4
5
6
4
3
4
3
2
3
5
12
25
15
14
5
19
9
0
21
10
3
4
2
3
8
9
1
5
18
16
6
5
4
4
14
13
3
3
2
7
8
8
7
7
6
13
26
19
10
9
4
2
2
3
2
11
16
12
11
4
5
4
8
8
12
9
19
20
7
3
2
2
9
18
7
2
16
18
4
3
4
5
17
7
7
6
9
11
6
3
22
26
11
1
2
5
11
2
2
4
5
16
21
13
7
5
10
7
6
5
9
5
3
3
2
3
3
19
21
1
6
18
13
6
15
4
6
3
4
5
6
11
9
12
7
5
6
2
9
24
12
4
7
22
19
6
1
11
19
13
3
3
7
9
10
10
12
11
4
3
6
12
15
12
9
11
16
19
4
4
17
18
5
2
2
4
6
10
19
3
2
17
10
3
7
9
6
1
0
1
14
33
4
13
21
7
4
3
4
9
26
21
4
2
10
23
8
3
2
17
22
4
1
6
22
24
17
5
3
16
21
6
13
13
19
0
2
1
2
9
4
4
14
5
4
8
4
3
5
12
12
9
6
12
6
4
2
3
17
8
3
17
27
16
14
14
3
3
9
5
4
7
6
3
3
7
9
2
4
8
15
5
1
5
11
9
4
10
9
9
12
12
3
4
11
3
4
16
8
5
6
4
3
4
4
3
17
5
17
7
3
11
12
1
3
4
4
8
6
6
3
3
5
15
5
4
4
3
16
8
3
5
39
18
2
5
3
9
7
3
2
2
3
7
19
12
5
3
2
2
8
12
4
5
17
11
1
24
2
2
8
14
4
2
1
2
4
11
18
5
2
3
4
3
4
11
7
4
3
20
14
27
5
1
2
3
2
3
3
3
5
17
20
5
2
3
2
5
7
6
4
1
0
11
18
21
20
3
2
21
10
2
4
4
3
5
4
7
15
20
8
2
3
11
15
5
28
31
9
2
7
17
18
14
9
8
7
3
4
12
4
0
1
6
33
22
61
41
4
4
12
14
6
16
13
2
4
4
2
16
20
3
1
16
68
41
7
6
4
13
17
11
7
3
1
4
17
7
3
12
56
51
39
25
8
4
3
3
3
4
22
30
26
55
44
31
31
30
29
29
32
48
48
49
51
39
51
59
50
59
36
31
24
28
32
25
13
9
24
22
21
18
4
5
6
23
24
7
29
20
15
10
4
1
17
23
6
1
2
21
13
7
17
27
10
7
9
1
0
2
9
4
10
23
7
4
6
23
17
6
4
2
4
8
5
2
10
17
29
24
22
10
1
4
5
4
4
3
4
3
4
4
18
4
4
9
10
21
8
8
11
4
6
4
4
5
5
6
5
2
2
5
18
9
5
6
5
4
4
6
14
12
8
7
9
11
7
3
2
12
12
14
4
13
14
9
5
3
3
3
6
6
2
13
16
7
4
3
9
9
11
12
3
3
2
3
6
14
7
1
2
2
4
8
3
2
14
16
13
9
3
1
2
6
14
16
6
5
4
6
8
7
21
12
2
2
9
14
14
3
17
11
2
13
13
7
14
14
5
6
2
4
10
8
6
4
2
3
12
10
6
17
17
1
5
15
9
5
7
3
2
17
23
3
3
3
8
15
4
10
7
1
6
6
8
18
16
9
3
12
16
1
27
18
3
1
15
11
2
2
5
6
7
4
7
19
4
5
6
8
18
18
4
7
21
18
6
11
4
4
2
18
18
1
2
29
22
3
7
3
4
25
12
2
2
3
14
6
2
2
10
22
23
14
6
15
15
4
2
2
2
8
20
9
0
2
14
29
12
3
1
8
22
5
3
3
6
2
5
5
5
1
11
10
3
5
3
1
16
13
0
3
14
10
2
19
9
4
1
5
6
7
7
12
28
12
13
9
4
6
4
3
19
11
4
16
29
19
12
14
4
1
10
6
2
27
30
5
4
13
12
9
5
3
13
19
12
6
19
21
3
2
6
18
19
16
14
5
1
10
5
3
21
15
2
3
8
12
6
2
1
19
7
15
25
6
1
1
13
14
0
3
14
7
2
11
14
2
2
3
4
4
8
16
9
4
9
37
19
7
7
1
8
8
3
5
6
10
17
9
4
6
3
2
2
2
2
2
6
22
16
2
8
36
35
7
2
3
6
8
4
2
6
7
7
9
3
3
4
5
13
8
2
2
2
3
21
27
44
8
3
8
6
6
10
3
3
4
9
13
2
7
9
4
10
11
6
2
3
7
22
29
19
16
9
0
17
22
7
5
4
6
6
3
6
17
18
20
9
0
7
17
3
0
12
23
19
5
1
8
20
29
19
6
4
4
2
0
1
2
11
9
14
34
19
1
40
18
0
4
16
20
2
9
16
4
4
15
15
6
2
2
10
29
29
49
20
0
9
8
17
18
15
12
2
1
0
2
2
1
13
19
44
40
22
17
7
8
11
3
2
4
20
39
34
32
51
34
30
26
8
15
28
35
58
56
29
36
40
42
56
87
94
69
24
11
53
75
46
28
35
36
33
27
26
24
22
18
8
7
18
6
10
19
27
15
0
2
9
18
6
3
3
5
19
25
20
13
15
6
3
2
14
13
3
7
8
6
8
21
12
12
14
5
7
6
8
7
3
5
6
8
10
6
2
2
1
11
23
15
17
12
3
3
2
3
2
10
27
10
26
22
17
16
11
2
7
9
14
22
10
3
2
2
2
3
7
11
7
23
15
12
19
11
6
10
7
4
10
9
5
4
3
2
2
6
7
5
6
12
10
9
8
6
2
5
9
10
7
7
5
7
12
11
2
2
9
7
8
20
3
5
10
11
5
7
11
9
3
7
15
2
11
7
6
4
5
8
7
6
2
16
2
4
12
9
3
3
3
2
5
9
8
3
4
6
5
6
8
15
6
3
2
3
6
4
3
27
29
7
3
5
5
7
6
13
6
1
2
3
5
8
1
22
22
3
2
17
8
26
11
4
16
32
11
3
6
12
5
6
11
8
4
7
7
5
10
7
0
2
17
17
1
2
27
16
6
7
25
17
1
4
4
14
16
1
12
6
7
20
9
1
15
18
12
1
17
19
4
3
5
2
14
8
12
17
4
8
6
0
15
11
4
7
19
14
4
9
29
9
6
12
22
9
4
3
2
15
13
2
8
12
4
10
27
31
27
20
4
6
19
14
4
3
6
27
18
3
5
13
8
4
3
3
2
5
9
10
8
2
2
4
9
4
10
5
6
21
33
5
2
6
8
5
4
3
4
24
25
3
2
13
16
5
2
4
5
4
2
9
24
13
3
3
8
17
11
18
3
2
5
15
13
6
7
18
35
11
4
6
3
4
3
3
9
4
3
12
25
16
7
3
3
1
1
1
1
19
34
9
5
17
13
10
3
4
7
8
12
15
17
15
4
2
0
14
28
17
12
9
2
3
3
2
17
17
3
4
16
16
6
2
3
25
20
10
19
20
9
4
2
7
16
1
4
14
4
4
22
20
4
1
4
13
15
12
9
4
2
4
29
16
11
5
1
15
10
5
12
4
4
20
12
2
4
8
9
8
6
4
3
3
13
13
3
2
22
26
11
1
0
2
7
4
4
7
4
2
11
8
2
2
11
14
6
3
2
4
2
7
22
8
36
9
4
9
4
13
11
4
7
5
8
8
5
15
23
10
6
9
8
2
11
10
14
24
39
22
14
6
11
27
13
3
14
4
9
12
4
4
21
23
18
6
2
14
15
1
14
13
12
5
8
13
9
16
31
16
2
5
11
4
0
11
4
13
15
19
24
7
3
38
26
7
0
2
10
20
4
6
17
5
5
17
27
16
1
1
6
31
38
49
32
5
2
16
17
16
20
8
5
1
1
3
7
8
1
5
26
34
27
27
14
10
26
14
4
5
3
1
3
15
41
35
31
23
53
35
27
27
10
4
10
15
21
52
52
25
29
35
27
23
31
64
90
97
84
44
51
38
34
30
26
5
8
46
58
38
30
27
26
24
16
15
16
10
8
6
2
6
4
4
4
14
12
16
6
3
12
14
2
3
3
6
8
7
10
14
11
9
9
7
5
3
19
17
4
6
5
4
6
5
2
18
9
8
12
6
7
5
6
17
4
3
3
7
9
2
9
6
10
14
4
7
16
13
18
17
6
4
2
2
3
14
22
12
15
21
18
7
7
3
3
6
9
12
20
19
5
2
2
2
1
15
26
17
14
1
19
21
13
9
6
4
7
13
14
9
5
2
3
5
5
4
8
12
15
8
12
14
9
21
17
8
5
5
7
8
2
6
9
7
2
10
10
2
4
5
3
5
8
10
7
3
11
16
11
5
3
10
11
7
9
14
4
2
3
4
2
3
3
2
4
6
11
22
9
3
11
34
14
3
6
4
5
9
11
7
2
2
11
15
4
2
10
6
4
1
2
1
4
2
6
10
43
27
3
5
5
11
12
2
9
16
5
2
1
3
4
3
12
18
1
9
10
7
4
31
23
5
4
16
18
2
10
11
4
6
21
22
3
2
4
5
3
4
1
1
21
15
0
2
5
20
21
15
4
1
16
18
4
22
11
7
13
8
8
3
3
20
10
3
12
10
2
4
24
13
3
4
16
16
11
15
2
12
16
15
19
24
17
4
2
16
19
0
4
16
11
1
6
20
6
8
12
10
4
4
3
3
11
7
9
11
13
11
8
5
8
14
20
33
34
6
3
1
0
1
4
3
17
27
8
2
2
6
14
5
2
3
17
9
15
6
5
19
6
5
10
7
1
5
3
3
13
31
10
3
4
3
3
5
2
5
18
27
7
3
4
6
13
15
2
2
17
5
3
12
21
10
2
2
4
12
8
2
1
4
10
15
7
11
14
9
15
6
3
5
10
2
3
14
10
4
3
3
2
5
18
21
9
2
5
3
1
1
3
11
22
5
3
17
13
5
4
4
17
4
2
15
19
4
3
2
2
2
7
21
17
5
4
11
12
3
2
8
18
5
4
15
9
2
3
6
5
21
15
9
14
10
6
5
6
6
2
6
20
14
1
5
21
12
2
4
14
20
18
11
3
2
7
12
17
5
6
5
9
18
4
6
9
2
7
26
12
3
3
2
3
5
17
15
9
4
3
6
7
9
21
13
4
5
4
19
13
3
6
7
4
4
10
7
4
2
7
7
2
1
4
6
5
4
6
11
20
21
1
4
4
0
12
4
3
12
4
6
7
5
15
23
7
2
6
7
4
15
15
5
6
44
24
17
2
4
18
8
6
13
2
8
17
5
2
13
20
13
3
4
12
12
4
19
15
17
2
1
6
19
12
16
24
8
2
10
23
6
2
20
13
3
5
16
12
4
18
33
19
3
1
2
16
15
0
5
15
9
7
14
22
6
2
4
2
27
39
19
46
18
1
5
13
10
12
12
3
2
1
1
4
9
11
2
0
24
46
22
14
8
0
16
32
12
4
1
1
2
2
3
30
23
20
25
27
31
24
29
17
2
1
0
0
2
34
36
13
31
40
46
24
11
23
51
65
76
84
53
28
63
88
87
78
25
43
48
51
41
24
26
4
15
29
17
17
30
29
16
17
25
17
1
4
3
4
13
12
8
18
15
2
5
8
24
14
3
3
3
6
10
2
7
8
11
4
7
8
6
26
5
8
6
6
9
9
2
5
19
16
10
5
5
4
2
3
39
24
2
7
3
10
11
2
6
8
1
13
9
10
15
17
6
2
2
5
18
17
12
14
2
7
13
6
11
6
9
5
5
2
6
13
3
3
4
5
3
15
15
11
12
3
7
9
5
5
6
10
7
6
11
10
7
13
20
11
2
8
4
8
16
8
4
6
10
13
13
16
3
2
3
7
18
14
4
4
9
14
16
20
5
7
8
29
30
7
3
4
5
4
2
4
12
13
3
4
4
2
6
5
1
9
2
4
7
20
3
6
19
21
10
2
3
5
6
4
5
14
3
2
5
8
11
12
6
7
4
14
12
1
23
35
13
7
5
32
12
2
4
3
2
9
4
3
2
3
8
16
7
2
8
20
6
4
1
4
13
14
13
2
5
20
36
10
2
9
6
15
12
3
6
17
15
5
2
4
3
1
2
7
20
20
4
1
1
9
14
16
22
32
23
4
1
3
2
6
8
3
6
17
20
5
2
12
6
9
18
4
2
22
17
3
1
21
23
1
12
9
5
1
2
4
15
16
18
7
2
4
16
10
2
2
14
9
2
5
3
3
12
24
6
2
9
19
12
1
7
17
5
4
16
14
16
20
6
2
1
16
19
3
4
3
8
6
3
7
12
9
5
3
2
5
5
7
16
15
12
9
4
3
13
21
12
1
4
3
8
25
28
5
3
3
5
12
14
12
3
11
9
2
2
5
20
13
2
2
28
10
14
6
11
14
1
7
13
4
1
3
2
2
5
21
12
4
7
4
6
5
3
2
4
5
3
3
7
13
9
3
4
4
25
10
4
4
8
12
4
2
2
3
2
3
4
7
3
4
3
14
16
5
4
3
6
5
4
2
13
35
25
7
1
2
2
3
4
14
13
5
2
3
4
5
13
11
10
3
1
14
15
3
5
5
5
7
3
2
26
11
5
9
4
3
7
5
10
7
4
1
16
21
8
1
2
12
9
4
5
3
3
2
1
5
21
8
2
4
5
2
2
11
16
5
7
17
5
1
6
18
7
3
5
11
12
12
8
5
3
6
17
10
24
5
4
5
4
7
6
2
6
5
4
20
24
2
2
5
4
3
5
13
14
14
16
11
2
5
21
22
30
15
7
12
21
7
4
6
12
3
2
1
11
11
5
5
4
1
1
12
8
5
5
3
1
5
24
13
1
4
5
4
4
7
12
5
10
7
3
7
6
4
3
6
2
2
9
10
3
3
2
35
14
12
6
2
2
3
5
4
4
8
13
13
6
5
13
14
4
1
13
15
12
18
6
28
11
1
1
1
12
13
11
6
3
3
1
17
7
6
17
15
4
4
5
7
16
23
12
10
21
15
4
2
13
16
4
4
4
14
9
3
5
10
12
15
20
20
32
40
24
7
42
7
3
17
10
6
7
9
4
3
2
2
4
13
13
1
1
24
49
38
9
4
2
3
16
21
4
2
2
7
13
2
5
23
7
4
16
16
14
9
22
23
2
2
11
12
15
7
18
14
7
35
20
43
52
33
14
20
31
32
51
76
63
49
36
67
75
70
80
83
22
27
33
48
59
49
28
26
34
17
18
29
12
13
0
33
32
9
9
22
19
20
3
4
6
8
22
24
12
16
17
6
3
3
8
36
25
5
2
3
3
3
3
3
13
19
14
7
4
6
6
26
5
5
7
5
10
12
1
1
10
16
23
15
3
4
4
4
6
37
37
5
3
3
15
9
5
14
12
4
8
6
14
23
19
4
2
3
8
4
21
24
14
7
3
10
11
7
6
3
4
18
11
2
4
5
4
3
10
13
11
11
3
9
11
12
11
2
10
11
4
6
4
3
10
10
15
15
3
4
14
6
2
4
6
3
3
2
3
4
12
13
13
1
3
11
9
4
8
16
22
8
3
6
19
9
9
9
3
6
15
3
8
25
25
5
1
2
12
12
3
2
9
20
9
5
4
3
2
1
1
9
10
3
3
18
10
4
11
19
17
7
1
11
15
11
5
3
10
8
5
5
6
11
14
13
11
5
7
3
2
24
30
7
13
7
5
7
16
10
8
12
8
4
3
2
2
8
6
6
4
4
17
29
10
4
3
4
16
19
20
19
3
5
14
5
8
7
8
6
7
4
6
8
11
12
10
2
2
3
0
1
2
6
10
3
1
0
4
7
4
20
15
10
6
7
10
6
3
5
4
11
10
10
16
12
3
13
12
15
28
13
3
12
20
7
0
25
13
4
2
2
3
6
12
3
2
3
8
8
2
2
1
18
11
1
11
12
2
4
1
1
2
12
25
18
3
5
7
5
2
4
5
8
6
1
1
6
20
14
4
2
1
19
13
1
3
9
7
5
17
14
5
5
5
3
3
2
2
7
17
9
15
4
5
2
6
14
4
4
4
6
6
16
14
2
1
6
12
12
7
5
4
3
1
2
2
3
7
7
4
2
25
17
13
10
26
30
6
2
13
11
2
1
2
2
2
16
19
12
9
6
4
5
5
2
3
9
8
5
7
12
2
7
18
17
19
28
27
4
2
1
2
4
10
13
9
2
1
1
7
7
16
6
2
1
14
23
7
4
5
6
1
0
18
39
34
22
3
1
1
2
2
3
7
8
2
3
3
5
6
15
4
3
2
13
10
4
5
7
4
7
1
9
21
6
4
14
8
1
5
7
5
3
3
3
15
20
7
1
1
1
10
12
12
13
3
3
4
3
23
11
1
10
11
3
2
12
10
5
8
5
2
2
14
12
1
1
11
16
7
3
10
11
2
6
12
4
17
16
4
4
11
7
2
3
3
4
20
15
2
4
8
11
3
2
9
18
6
5
14
23
3
6
16
12
15
22
13
13
16
16
5
3
8
15
6
2
6
9
8
5
16
7
1
2
7
8
1
8
8
1
2
20
31
9
5
5
4
3
7
16
13
12
10
4
6
5
15
13
3
3
3
7
11
8
5
1
27
2
1
13
13
5
2
1
2
6
9
9
21
13
2
7
18
5
4
14
21
12
15
6
1
9
2
2
1
0
10
6
1
2
3
3
1
2
1
10
14
7
4
7
11
20
26
18
5
1
16
17
9
8
15
6
4
17
8
4
3
2
2
2
10
19
17
14
24
41
30
7
81
36
3
5
20
11
5
5
11
5
3
2
2
5
11
17
6
5
20
47
50
3
2
4
9
17
6
3
2
2
1
2
2
14
18
4
8
14
27
34
15
14
2
17
15
13
13
13
11
11
10
10
1
11
41
29
4
27
39
27
24
23
18
13
33
60
67
69
62
30
44
51
55
57
79
94
25
26
28
40
48
42
26
24
24
20
23
34
35
8
9
3
27
24
2
2
13
13
14
26
2
8
8
7
16
20
11
12
13
11
11
10
15
12
3
36
34
10
4
2
2
3
6
8
7
19
20
5
2
11
8
4
10
24
12
7
10
5
4
5
3
5
3
2
24
18
3
3
17
10
1
2
5
3
32
39
10
2
5
12
7
4
15
15
4
5
5
20
19
16
6
1
7
17
21
11
9
19
18
9
1
3
13
12
6
5
3
6
16
8
11
13
10
7
5
17
22
8
4
3
2
6
9
19
16
3
2
5
8
4
3
1
3
11
22
18
12
6
8
15
7
6
7
5
3
2
4
7
9
9
16
13
4
6
8
5
3
1
2
8
18
16
6
5
9
20
5
3
4
5
12
9
2
2
9
31
19
1
3
2
5
11
6
2
9
19
18
10
6
4
5
7
6
4
14
28
9
1
11
9
5
3
7
11
1
17
14
1
10
20
14
6
8
9
5
2
1
2
4
7
6
11
21
23
5
2
21
25
10
6
3
5
18
13
3
4
2
13
24
11
7
4
1
1
9
6
3
3
4
14
26
9
2
2
2
12
23
20
13
8
14
13
2
1
19
34
11
2
2
1
4
8
3
3
6
9
2
7
19
4
1
5
5
3
1
1
1
0
2
6
5
15
0
0
3
18
18
3
2
5
18
18
3
3
14
17
5
12
18
12
25
26
9
6
14
9
4
14
14
4
1
2
1
1
1
1
2
1
3
3
3
7
5
14
6
3
16
3
3
7
2
2
8
6
20
24
7
3
2
4
7
8
0
2
4
3
2
3
17
32
18
5
6
16
11
1
5
11
2
3
28
24
3
2
6
9
8
4
2
3
9
8
41
18
1
11
6
5
4
5
19
4
3
4
9
11
1
6
15
15
6
3
1
4
7
4
5
5
5
3
4
8
6
28
5
3
4
14
20
10
9
13
11
4
8
7
1
11
26
16
5
6
6
3
1
7
5
3
6
10
5
5
6
3
3
16
14
12
14
14
7
2
1
1
4
6
10
18
10
2
2
4
5
21
8
4
3
10
9
2
5
3
4
2
4
12
26
27
18
15
4
2
1
1
1
3
6
7
2
2
2
2
4
20
10
3
5
10
8
10
6
4
3
11
3
13
10
1
10
28
16
1
2
10
6
3
6
7
3
9
4
1
2
1
8
13
12
7
5
7
6
2
7
22
21
7
2
2
19
15
1
4
11
9
5
3
6
5
2
2
4
14
16
10
4
2
4
3
7
6
3
7
8
9
24
24
8
2
0
2
16
20
4
3
10
7
22
5
3
10
11
6
4
16
19
1
9
9
3
9
17
8
1
19
17
10
8
2
7
16
7
8
12
4
2
3
15
6
0
3
4
3
3
1
13
6
2
4
4
19
16
6
8
5
2
4
11
14
10
9
10
18
5
7
20
8
3
7
17
10
1
4
7
22
24
2
1
7
6
4
5
4
2
7
7
8
21
17
4
4
14
7
3
18
16
3
13
14
6
1
0
0
5
19
14
2
3
9
15
3
6
10
2
6
11
10
6
2
2
14
23
15
2
6
1
13
14
5
2
11
8
5
19
6
3
3
3
5
3
1
12
10
2
6
31
36
20
76
34
4
4
21
12
2
2
7
12
1
7
5
2
1
10
14
5
9
37
51
21
29
2
5
11
22
35
12
2
4
4
4
20
11
2
6
11
14
11
36
40
33
19
2
18
20
11
5
4
8
9
3
0
3
10
37
33
20
3
16
17
6
17
20
7
10
24
34
58
81
78
21
35
38
30
37
61
78
87
101
8
4
18
24
26
30
30
21
17
17
18
17
17
13
23
30
17
1
4
14
4
4
3
2
9
15
8
4
20
3
10
14
4
4
6
9
11
12
14
13
12
8
6
4
4
15
31
23
6
2
3
3
4
6
10
4
8
13
4
10
18
6
3
7
5
1
19
24
10
6
4
2
3
3
10
12
4
12
13
7
14
21
3
5
4
5
5
8
25
33
11
1
4
5
6
4
5
12
19
11
3
17
11
5
4
1
9
20
20
6
2
16
14
11
6
2
6
14
8
6
4
7
12
13
14
19
12
3
1
1
18
26
4
3
2
3
3
7
23
29
11
2
5
3
5
8
5
4
4
10
30
26
16
5
1
3
3
3
5
4
3
6
5
8
6
5
6
12
11
9
10
11
5
2
3
7
11
16
25
21
10
3
2
1
1
2
2
3
3
2
3
3
9
19
14
2
4
3
2
2
3
3
27
32
12
2
2
2
3
4
3
3
5
19
15
7
5
4
4
8
2
1
7
6
9
19
6
4
9
5
2
13
11
3
3
4
10
3
4
5
3
7
18
12
4
17
26
8
1
2
3
8
17
22
16
7
1
8
20
9
5
3
5
5
9
9
8
7
4
4
5
3
1
1
1
14
30
16
1
7
23
13
1
10
33
29
4
6
3
2
6
3
5
14
8
10
8
18
15
2
9
12
11
8
4
2
12
9
5
10
16
21
10
2
2
24
17
3
4
4
14
24
5
4
6
11
13
4
7
18
3
14
23
10
10
3
11
9
4
8
13
10
6
4
2
2
7
13
6
3
3
12
4
3
15
9
0
8
3
9
10
3
1
7
9
12
23
9
3
3
8
12
5
12
2
4
21
18
12
4
12
23
10
2
5
18
20
8
11
7
4
8
31
25
3
0
8
11
11
6
2
1
4
7
31
9
6
20
7
13
6
7
22
10
8
5
4
9
9
17
8
4
9
11
1
3
7
4
10
11
10
8
4
5
8
1
21
18
3
4
5
4
6
8
12
5
4
10
18
7
10
18
4
4
4
8
11
7
6
9
8
12
11
4
8
15
2
2
3
14
21
3
3
4
5
3
3
5
7
3
7
16
3
2
4
4
3
3
4
8
7
4
13
12
4
6
4
11
27
12
3
4
1
2
1
1
3
5
4
3
4
2
2
2
2
4
6
11
4
1
5
3
14
11
4
4
4
7
14
6
5
14
33
10
2
4
13
6
3
6
24
11
2
2
3
2
7
12
6
3
3
15
13
2
4
15
19
14
9
4
5
28
14
4
18
18
4
2
3
9
8
2
9
27
15
2
3
4
2
4
5
3
1
12
6
4
13
35
16
1
2
3
14
15
3
3
12
8
5
19
17
4
4
4
3
4
10
6
6
10
12
1
9
25
21
4
10
5
6
9
6
4
5
8
16
7
2
7
5
7
13
3
3
6
5
3
3
1
2
6
6
2
7
6
8
13
14
9
3
7
11
7
0
14
17
4
5
18
14
3
10
15
2
2
10
19
11
23
12
1
5
8
12
12
13
10
3
2
3
9
15
13
6
2
1
0
11
18
4
1
11
17
12
1
0
1
8
26
13
1
2
7
9
4
3
14
10
7
10
15
16
7
2
0
6
15
8
11
6
7
8
6
1
8
12
7
13
6
2
2
5
10
3
3
14
6
3
2
12
31
21
16
57
29
3
3
16
23
5
1
6
6
3
5
18
8
1
13
14
5
3
28
41
17
22
16
16
17
20
36
17
2
10
14
13
25
25
4
5
10
1
5
36
45
10
44
19
2
29
18
5
16
17
17
16
1
1
2
7
24
29
33
3
9
17
6
11
23
9
3
10
10
8
37
72
83
69
29
40
27
14
40
70
68
68
88
21
16
5
8
20
2
10
23
32
27
16
8
4
8
13
19
25
5
6
8
13
16
10
3
6
2
4
4
9
20
15
3
22
9
4
16
9
8
7
3
8
13
8
9
7
1
6
16
9
4
5
20
32
10
3
15
19
17
10
5
10
10
5
3
12
18
8
5
5
5
4
3
5
20
33
12
3
1
4
15
7
3
10
8
3
4
13
15
4
4
6
3
1
1
1
7
18
23
15
4
1
2
2
2
2
7
22
11
4
7
9
1
2
4
8
11
8
2
2
10
16
27
20
10
3
8
9
2
2
5
11
11
6
7
9
3
1
2
5
16
18
2
3
2
9
9
3
12
30
29
7
1
5
5
10
13
14
13
8
6
23
27
6
1
2
8
6
2
3
6
12
8
4
3
10
5
11
11
5
6
12
12
8
1
2
7
8
11
17
26
16
2
3
3
2
1
2
6
15
7
3
3
15
3
6
9
10
10
2
3
3
4
4
11
35
25
4
0
2
10
3
2
3
2
2
2
7
13
8
4
3
5
4
8
9
7
4
6
13
12
7
5
10
8
2
2
1
8
13
3
9
20
6
3
2
6
4
13
24
6
3
3
4
18
22
22
21
12
1
8
11
7
1
4
20
19
5
9
11
5
7
18
19
5
3
2
6
27
30
9
3
6
8
15
15
12
18
24
9
2
6
7
6
4
2
17
17
3
10
8
9
6
6
17
18
7
7
5
7
9
8
5
11
23
14
8
2
7
26
7
4
6
7
21
18
1
6
15
7
13
6
4
8
4
6
11
6
15
15
7
8
5
3
15
21
16
20
2
6
9
25
15
3
3
4
2
2
4
19
14
3
2
3
10
27
9
2
2
6
17
13
5
3
4
12
15
17
8
2
8
26
23
8
2
4
4
3
2
3
9
25
23
20
5
2
6
31
20
1
2
3
12
8
3
1
3
6
7
19
3
9
22
5
13
9
6
17
11
5
4
6
5
12
23
8
2
4
15
10
5
3
1
10
12
7
8
9
8
7
4
3
17
19
14
17
7
5
7
9
5
3
6
24
11
3
3
2
1
4
14
20
14
5
4
10
14
15
16
18
17
4
15
7
12
38
8
5
3
9
6
4
4
12
5
2
10
3
1
3
17
21
14
9
4
3
2
3
20
20
18
8
17
21
7
0
21
11
4
2
4
4
3
3
8
14
4
1
2
4
15
4
4
9
8
5
3
14
12
3
4
13
5
11
9
5
5
8
15
4
2
7
6
2
2
13
29
18
2
1
2
3
7
20
15
4
4
22
9
4
15
22
8
6
12
7
6
27
8
1
18
7
3
4
19
25
16
10
11
15
4
2
12
10
3
5
9
7
6
19
6
6
20
21
3
10
5
4
19
7
4
18
12
1
3
8
17
12
5
2
4
4
3
3
8
14
6
3
4
13
23
8
3
13
7
7
7
8
2
3
10
6
6
10
12
6
2
3
4
4
4
8
9
5
4
10
5
18
11
1
5
19
24
24
13
7
13
7
4
11
13
2
2
5
9
8
7
4
4
7
8
18
22
14
21
9
0
1
18
30
14
11
13
6
4
9
11
3
12
9
1
5
11
8
1
2
7
11
15
17
18
10
2
1
14
11
2
15
16
7
5
4
6
11
12
11
11
14
5
1
1
2
6
4
4
11
7
6
5
3
5
14
4
6
8
2
2
4
3
3
15
14
4
2
2
14
20
10
16
31
21
10
1
11
15
5
5
6
5
5
9
14
10
4
4
6
7
8
21
27
16
16
30
21
4
8
20
12
4
9
14
6
17
30
18
8
1
0
1
27
50
20
19
39
13
2
28
20
4
18
27
17
5
4
8
14
8
12
25
41
46
18
21
27
7
17
26
7
4
3
3
3
20
55
79
88
18
24
35
17
10
42
59
52
56
75
76
12
15
7
7
16
13
9
8
20
34
28
18
12
3
3
12
20
32
4
9
5
4
3
13
15
2
8
5
4
4
15
24
21
3
11
2
9
15
3
15
12
4
10
12
6
4
4
3
6
7
2
2
3
34
31
5
1
25
25
8
10
3
8
22
10
5
8
11
6
3
2
2
14
5
6
23
31
7
2
2
6
10
5
3
7
10
1
3
17
18
9
5
2
1
2
2
1
14
9
20
16
6
4
5
2
2
1
2
5
16
9
2
4
6
7
7
4
3
1
1
2
20
4
19
20
18
13
3
3
8
13
1
3
5
7
4
2
4
3
3
2
8
13
4
2
1
3
11
5
3
13
27
26
12
2
2
6
15
14
14
22
22
3
12
20
4
2
6
9
5
3
2
15
20
6
2
10
17
9
16
22
14
9
3
6
7
4
4
3
20
17
9
18
8
3
11
12
2
3
4
7
10
1
2
6
17
16
12
13
12
14
11
3
6
16
18
19
10
2
2
2
10
12
2
1
2
2
5
8
4
8
11
3
2
5
4
3
16
13
7
15
9
3
10
15
3
5
4
3
1
2
6
14
2
1
23
16
1
2
3
2
6
17
4
4
4
4
20
31
21
14
7
1
2
4
5
4
11
27
10
5
14
17
1
3
24
17
4
12
5
6
26
20
3
2
7
7
3
7
17
20
8
4
11
10
8
7
3
8
26
11
6
15
15
1
2
12
18
7
3
4
12
20
2
2
3
9
20
5
9
7
8
18
8
5
9
7
16
11
1
8
10
2
5
15
2
14
14
5
5
3
15
28
6
3
3
4
10
14
16
18
34
14
11
7
4
16
13
5
4
2
2
5
17
17
3
1
2
14
30
7
3
2
5
29
11
7
4
5
9
12
19
8
3
15
22
12
9
2
5
7
18
15
4
4
15
25
14
2
2
7
22
14
7
3
1
5
10
6
5
17
25
20
21
5
14
23
2
3
6
17
9
4
3
16
7
4
16
30
12
2
5
8
1
0
2
2
5
9
4
5
15
19
17
18
4
9
6
17
25
10
9
5
1
2
2
7
22
9
1
3
3
14
18
19
22
9
2
4
9
11
5
14
13
12
5
4
16
4
7
32
6
4
2
12
12
1
3
17
9
1
7
3
3
2
24
33
12
2
3
6
7
5
13
10
15
8
3
15
11
0
16
12
3
1
3
2
1
2
6
25
19
3
3
7
25
8
2
9
13
3
4
16
5
5
5
11
4
10
10
6
2
8
11
6
2
2
2
2
4
11
13
5
3
2
4
4
16
24
12
3
4
17
9
8
15
13
3
4
8
9
5
14
6
3
3
2
3
11
14
14
15
12
2
2
3
6
15
4
3
7
13
9
7
13
29
6
4
12
9
4
13
8
2
21
6
1
13
5
4
16
20
7
16
17
3
4
3
4
7
7
11
10
3
5
4
15
11
4
12
5
1
10
9
4
2
2
6
17
18
16
4
5
2
2
3
5
7
10
15
13
9
4
17
14
1
8
28
29
24
12
6
8
5
4
7
9
3
2
2
10
24
9
5
6
7
3
15
25
12
34
16
1
4
22
34
9
6
14
8
5
15
9
5
14
11
2
2
2
10
5
3
2
0
15
28
15
29
5
2
5
5
5
23
25
9
1
2
8
15
21
19
12
3
1
1
3
5
2
2
6
11
6
6
4
3
3
7
13
9
2
2
2
2
2
1
12
27
24
19
7
8
11
2
4
14
9
17
16
4
7
15
13
10
2
11
15
14
16
11
4
2
3
7
17
15
13
19
24
16
35
6
2
20
26
3
2
8
4
3
12
26
20
4
1
1
2
17
46
41
23
27
5
3
20
16
4
10
20
4
2
3
13
19
10
14
29
44
47
25
28
30
35
11
7
17
11
1
1
1
2
20
46
76
96
28
18
19
13
20
39
37
37
66
76
61
18
23
21
6
3
12
19
19
16
18
30
29
23
18
6
3
13
22
32
5
19
12
1
9
3
16
9
10
7
3
11
24
21
17
6
8
4
5
7
8
23
11
3
9
6
4
4
13
12
1
1
1
2
6
35
33
12
4
17
16
3
4
5
9
22
16
4
4
7
6
3
1
2
9
5
13
25
21
4
4
3
6
5
4
6
8
11
12
15
17
16
10
4
1
1
1
2
3
10
8
11
4
5
5
4
10
9
6
6
2
6
13
10
3
3
12
7
3
2
1
1
2
16
11
15
13
16
14
4
3
18
15
3
6
8
10
3
6
21
6
2
4
5
11
6
2
2
4
5
4
8
9
19
21
13
4
3
11
17
11
6
18
28
5
3
16
7
6
5
3
8
5
1
12
19
5
2
14
11
5
9
23
23
8
3
2
10
11
1
14
35
16
1
12
10
3
13
8
3
2
1
2
2
3
5
10
8
19
6
8
14
15
16
5
4
10
9
5
2
3
5
9
12
4
2
13
7
4
5
9
10
12
13
6
3
3
9
2
9
9
10
22
24
6
4
13
13
0
10
8
1
9
9
7
6
3
7
16
5
3
2
2
3
4
4
6
5
3
10
21
17
8
1
3
2
6
22
11
11
24
12
3
6
20
9
5
10
4
7
23
6
0
12
13
3
4
15
12
3
1
13
27
10
3
11
17
12
8
3
6
18
11
3
10
21
9
1
4
6
6
6
1
4
17
6
3
3
7
10
3
14
15
14
12
3
3
9
7
8
4
3
8
15
5
3
13
6
11
11
4
5
4
13
22
6
3
3
5
6
9
8
13
33
25
15
5
3
15
11
5
6
13
4
4
20
10
4
1
1
15
18
2
2
3
16
33
11
10
22
10
10
21
5
8
10
16
7
4
15
9
7
7
16
8
4
2
4
18
9
1
2
13
12
7
12
9
2
5
15
11
10
21
24
10
18
7
15
25
5
4
6
7
4
4
17
28
5
7
27
19
3
1
1
2
3
8
7
3
3
3
2
2
13
16
16
13
16
6
4
16
24
5
6
2
1
3
14
16
13
8
3
2
2
6
12
12
10
3
4
3
7
4
3
6
6
5
7
8
5
2
7
18
14
2
4
2
13
11
1
3
20
18
6
9
5
3
1
17
15
2
4
3
2
1
8
6
3
3
16
6
4
12
19
9
3
5
4
5
10
4
3
5
0
17
32
12
3
10
19
3
3
5
3
2
14
12
2
10
8
7
9
3
6
4
2
6
17
8
2
3
7
11
3
2
6
16
10
10
20
21
16
26
5
2
2
4
7
5
8
7
4
12
2
3
3
2
4
5
4
3
2
5
6
2
1
2
5
14
8
8
9
2
4
3
3
6
3
1
3
10
12
24
8
2
2
3
3
2
3
1
18
21
3
1
1
4
17
22
10
16
24
6
1
5
4
2
4
12
10
1
2
21
8
4
1
2
4
5
7
20
16
3
1
2
6
14
17
8
15
26
6
4
5
7
5
14
23
12
1
5
3
11
11
1
10
30
19
1
3
3
3
3
3
1
3
5
5
3
11
27
16
6
5
9
12
17
21
12
29
14
0
3
21
12
7
6
3
2
2
17
8
3
18
14
4
5
15
14
4
5
4
4
10
27
25
7
18
21
7
6
6
13
19
11
2
2
6
17
20
18
10
2
1
2
6
8
4
3
8
14
0
3
2
2
10
15
10
10
7
2
2
2
2
3
11
27
28
27
13
3
1
2
7
14
29
3
13
11
8
12
20
15
3
4
21
19
12
15
13
9
10
8
4
12
6
2
21
31
2
15
21
4
10
25
20
3
5
18
8
11
22
13
4
3
1
1
1
13
34
51
27
12
1
2
12
6
7
6
4
2
1
4
6
6
7
15
31
41
43
29
27
23
23
8
7
6
4
2
1
3
14
34
42
74
91
28
32
16
8
14
33
35
10
25
83
91
63
22
26
21
7
3
5
18
24
17
16
27
29
19
9
5
8
16
21
25
20
8
19
16
4
6
7
12
7
6
3
4
21
25
11
13
7
4
14
11
11
15
17
6
3
3
4
3
4
15
7
4
5
8
3
4
25
24
20
6
4
4
5
7
7
10
14
15
5
2
3
6
8
5
2
3
4
15
17
17
3
4
6
8
2
6
14
13
5
7
11
8
4
3
2
2
2
6
5
5
7
5
6
6
7
6
4
9
8
10
15
7
3
9
11
4
2
6
10
6
3
4
1
3
6
7
9
10
11
9
2
8
19
9
6
12
16
12
2
6
24
11
2
17
7
22
4
2
8
11
3
2
3
5
10
15
9
7
4
4
16
12
3
4
7
16
2
4
12
10
5
2
5
15
5
2
10
21
5
1
11
22
5
3
1
14
18
6
2
2
5
8
7
23
32
9
3
6
8
4
4
8
5
2
2
1
1
3
10
6
1
16
5
4
18
19
10
6
1
2
2
11
20
9
2
4
9
6
2
12
7
4
4
5
15
17
5
5
4
1
14
3
3
6
9
20
30
10
4
21
29
7
10
11
2
11
6
6
8
5
3
4
4
3
5
12
3
2
4
17
11
2
3
10
17
16
4
2
6
24
35
11
7
11
25
8
5
8
7
4
4
4
19
18
1
2
5
3
3
9
23
8
3
2
13
27
21
5
2
9
21
22
9
4
12
21
10
3
18
8
5
7
14
9
0
1
4
6
4
3
7
13
6
18
15
12
16
20
5
2
2
3
8
9
4
14
17
4
4
10
8
6
5
3
7
8
9
13
5
3
7
10
0
21
8
13
17
23
19
6
1
3
3
4
18
9
5
14
23
4
3
7
7
7
6
3
1
6
23
24
4
5
21
12
2
20
11
7
6
18
19
7
1
4
21
24
14
13
6
2
7
18
19
8
4
10
10
4
2
7
5
1
4
13
12
11
9
10
3
4
2
10
26
10
1
5
6
3
5
13
9
27
35
11
5
4
5
4
2
2
15
17
3
9
7
3
3
6
7
9
7
4
6
21
25
16
5
2
2
2
5
15
13
4
2
8
8
2
2
4
3
2
6
18
16
12
3
2
1
8
5
3
6
9
7
9
23
25
11
1
1
1
11
9
4
6
24
19
1
3
10
5
3
10
6
9
22
11
4
7
15
5
5
9
1
4
7
13
21
22
9
2
2
19
13
4
6
9
8
10
25
19
2
5
7
4
11
12
2
12
21
11
6
14
12
4
13
10
16
5
4
6
3
3
3
3
4
4
1
1
5
20
9
2
18
14
6
4
1
2
3
13
12
4
3
11
13
12
9
5
13
23
5
3
4
5
4
4
7
5
1
0
2
3
3
9
17
4
3
14
13
1
7
17
7
3
13
13
5
3
14
13
2
2
2
2
4
21
26
6
2
3
3
3
12
23
9
13
17
3
4
2
4
17
10
3
4
3
11
6
2
2
1
1
3
10
23
17
3
1
1
2
4
10
3
3
10
7
5
9
4
6
30
25
4
1
2
3
2
2
5
1
13
26
7
0
6
2
4
15
5
2
2
5
15
10
3
14
14
6
6
14
24
21
15
7
9
10
2
4
14
4
8
12
2
4
7
6
4
8
13
11
3
3
17
13
3
10
10
0
15
21
11
2
12
5
3
12
7
3
4
6
5
3
8
13
4
7
16
5
1
9
12
12
12
2
2
4
8
12
6
2
3
11
15
6
4
6
6
5
16
10
5
7
18
20
23
16
2
2
5
7
4
38
9
3
5
12
13
19
6
5
5
19
15
4
10
13
9
7
5
2
1
1
3
19
32
3
6
8
5
5
7
6
4
5
9
5
2
3
3
16
10
2
3
7
14
28
51
23
21
1
3
4
15
7
5
13
8
4
3
1
5
1
2
6
24
36
38
23
13
4
6
10
7
3
1
8
7
5
23
38
43
72
80
8
27
17
2
17
44
34
1
15
83
99
74
12
12
13
7
3
6
15
18
15
8
22
24
7
2
4
17
25
19
16
9
8
8
5
3
2
10
9
4
2
3
12
28
14
6
11
6
4
18
12
5
5
3
2
2
2
5
2
5
8
3
4
8
18
5
3
17
18
16
5
4
3
2
2
2
10
13
6
4
7
7
2
11
17
6
4
4
9
19
22
3
4
4
14
5
3
7
11
9
5
6
7
9
11
9
0
4
6
4
3
2
3
5
8
3
5
3
10
10
6
8
7
2
5
7
4
2
5
10
12
15
17
6
1
2
5
6
4
3
3
4
12
20
8
3
6
10
13
8
3
9
26
5
3
15
7
3
2
10
31
21
2
2
5
5
9
7
5
7
11
15
13
4
3
8
5
6
3
8
14
2
3
3
10
12
4
0
15
22
6
1
5
16
13
7
6
9
7
7
7
6
5
6
10
18
17
3
2
3
3
4
3
8
11
3
2
6
7
9
11
3
1
13
23
16
28
14
8
5
2
3
11
23
20
4
2
3
5
4
3
12
10
1
7
6
18
10
8
13
3
4
20
2
3
3
4
16
28
14
2
14
27
10
4
3
2
6
8
5
3
1
3
1
9
5
5
20
7
2
4
13
9
5
3
6
2
7
22
15
2
4
23
32
13
1
4
21
12
3
4
3
8
19
14
12
4
3
10
23
11
4
10
21
12
12
10
12
25
34
12
3
5
8
22
10
1
8
16
11
3
14
11
4
9
16
4
4
5
2
1
2
4
11
13
4
10
1
2
10
18
9
5
3
3
8
9
9
18
5
1
6
14
8
4
3
6
15
8
6
11
13
4
11
14
4
21
16
10
1
10
13
6
5
7
5
13
18
8
5
14
9
6
8
13
5
3
5
13
7
5
9
12
5
2
19
23
2
10
19
6
2
22
29
9
2
5
15
26
21
10
6
3
11
16
12
6
7
10
9
5
5
3
2
2
4
11
18
9
2
2
6
6
3
18
20
3
3
9
20
8
5
6
4
21
21
7
3
6
9
6
3
5
10
4
2
14
14
5
5
3
6
12
3
9
0
16
18
5
2
3
3
2
10
9
2
9
6
4
9
3
1
3
2
3
6
15
13
11
7
3
5
16
5
3
3
11
10
13
22
25
18
3
2
1
11
9
4
25
27
0
7
7
6
13
4
5
6
6
18
16
13
9
11
14
6
5
4
7
5
8
15
19
18
8
1
12
22
6
4
9
14
9
7
12
12
2
4
5
1
6
5
3
18
25
9
3
10
9
3
14
9
16
5
4
2
4
17
15
4
4
3
4
1
5
20
11
5
7
7
18
19
4
3
5
25
21
3
2
7
10
8
5
2
2
18
21
4
3
5
4
6
9
12
7
2
4
12
8
8
8
2
14
24
5
3
13
22
3
3
19
10
3
4
5
16
16
3
3
2
6
21
15
3
2
3
12
9
8
9
2
9
21
9
3
2
9
11
0
8
14
2
3
4
3
4
11
5
2
2
12
21
7
3
1
4
9
10
8
11
10
2
1
2
5
4
9
28
17
0
0
6
28
10
3
5
1
17
20
4
4
7
2
9
6
4
7
6
3
24
27
3
3
7
8
6
12
23
21
11
10
8
2
2
2
27
8
6
14
11
2
11
3
2
14
17
4
8
8
3
5
16
12
15
4
3
19
21
8
6
2
0
10
30
15
2
3
2
10
8
2
4
2
9
24
7
5
9
12
12
14
8
1
4
27
25
3
1
1
5
13
22
6
3
2
5
20
11
5
12
21
15
14
7
3
5
10
19
5
4
45
19
2
1
4
4
13
7
4
3
3
22
10
3
12
14
10
4
2
6
9
9
16
30
10
2
1
4
17
16
12
24
15
1
9
9
6
8
9
2
4
9
28
26
26
43
28
9
2
9
4
2
11
20
15
12
7
5
3
6
10
2
5
9
27
28
10
6
2
11
22
13
0
1
16
29
5
20
24
36
70
75
2
28
22
2
18
44
36
6
14
66
83
78
4
4
14
10
1
12
26
16
11
12
5
12
18
6
3
8
22
26
21
16
5
6
2
5
5
14
12
4
3
5
9
15
16
14
13
15
5
3
11
12
3
2
6
11
7
2
3
10
4
2
2
3
2
9
12
5
5
19
16
2
2
4
10
8
3
2
5
16
10
6
8
6
4
3
9
11
6
3
2
19
32
8
3
6
20
8
3
3
5
19
11
8
7
4
2
5
9
7
9
9
2
4
2
3
11
9
10
10
7
7
3
3
5
9
2
5
7
3
7
15
18
25
20
8
0
2
2
6
3
3
3
8
14
27
12
6
3
5
5
7
4
4
14
9
4
13
9
1
4
26
43
20
1
1
4
9
3
3
7
4
17
17
11
3
4
7
5
6
4
5
8
6
9
15
10
7
2
3
22
17
1
2
3
10
24
5
3
4
3
4
6
7
3
9
8
3
5
2
4
10
11
10
10
10
5
1
1
5
8
14
8
3
4
12
5
9
25
22
6
4
11
15
13
23
13
2
2
3
14
7
4
7
7
7
14
8
12
10
15
14
6
10
26
3
4
2
2
7
24
17
4
3
12
13
2
2
2
2
2
3
4
6
7
5
13
10
11
14
2
5
8
8
7
3
2
20
9
1
17
30
5
5
18
15
17
5
3
5
5
12
8
6
19
18
2
9
11
1
16
17
5
6
6
15
12
8
14
6
18
38
11
6
14
8
11
16
4
7
8
4
4
4
15
12
3
11
8
4
10
3
2
3
3
7
10
8
1
4
2
3
6
9
1
9
13
4
4
8
18
13
1
9
19
14
8
2
2
3
19
11
6
9
11
4
11
10
5
13
16
15
2
1
1
2
5
16
10
4
15
9
4
7
3
13
20
8
8
5
2
13
16
4
2
6
7
6
26
24
3
3
17
3
2
21
28
5
2
2
3
13
22
23
13
8
12
5
5
7
7
8
7
7
14
5
2
3
4
11
24
21
1
2
4
2
8
21
26
6
3
2
14
24
12
7
4
5
15
15
3
3
5
6
14
5
5
9
2
2
10
12
12
8
2
10
12
2
19
8
6
4
4
13
15
5
3
3
3
2
16
11
3
7
12
5
2
2
2
2
4
2
5
3
2
3
17
7
2
2
8
4
4
15
20
18
9
3
6
16
5
3
26
26
3
11
22
7
6
4
9
17
6
5
14
12
4
1
17
15
2
2
4
2
4
9
12
5
2
6
22
18
3
3
13
16
4
1
13
17
3
2
10
16
8
3
10
19
17
4
3
4
4
3
2
3
3
7
11
10
13
20
6
3
4
7
4
3
2
14
16
4
2
6
16
7
2
2
9
23
5
4
5
4
5
12
12
8
5
8
22
16
7
4
3
2
4
7
13
4
6
8
8
6
4
6
22
19
5
3
9
5
5
15
19
1
3
10
14
13
18
10
3
1
9
15
2
3
3
2
9
7
3
1
7
23
26
15
4
1
1
2
1
13
17
6
10
7
4
1
3
6
3
4
15
15
3
10
12
11
14
14
8
12
21
11
1
4
7
8
10
13
4
1
1
10
28
11
2
2
2
14
14
3
3
6
8
5
2
0
14
18
5
25
36
5
3
4
8
7
4
9
14
12
11
15
2
2
8
22
4
11
12
3
10
16
2
9
30
27
5
4
15
6
2
4
10
7
1
0
18
32
22
17
3
1
17
39
13
3
4
6
14
13
2
1
3
14
21
7
2
7
7
3
5
1
4
16
38
19
0
2
8
29
28
17
24
11
3
12
23
8
5
16
21
8
9
5
2
2
12
17
3
8
44
19
2
2
3
5
11
15
4
2
2
23
16
3
7
13
12
4
2
2
3
6
19
25
19
5
0
2
15
17
13
25
16
3
13
16
13
12
4
4
4
14
28
20
16
25
25
5
2
17
10
4
11
19
4
2
13
8
4
5
19
16
2
1
23
27
21
5
10
8
5
23
24
4
1
21
30
6
9
3
20
64
76
10
6
35
26
2
17
32
26
18
22
46
61
71
4
2
13
19
7
11
25
23
12
11
4
4
20
7
5
4
12
22
25
24
11
6
2
8
11
18
13
2
6
13
11
4
7
15
23
19
5
4
13
2
2
16
15
8
7
3
3
11
13
5
2
2
6
8
6
9
11
31
12
4
4
17
12
7
5
2
3
7
6
3
2
4
13
11
4
7
8
1
1
22
29
6
2
5
10
8
4
4
6
17
7
4
8
12
12
13
12
13
19
14
5
8
3
3
2
11
9
13
20
4
8
5
8
5
14
5
5
19
11
9
13
19
24
15
10
11
8
4
1
4
5
2
2
12
26
19
6
8
11
16
15
4
5
9
4
6
8
2
6
27
39
19
2
2
3
7
7
10
34
9
4
8
9
0
11
12
6
11
14
14
7
3
18
21
2
6
6
0
14
11
2
3
5
19
10
14
9
6
6
1
3
11
12
20
17
4
4
2
3
7
18
20
14
5
3
3
2
2
4
5
3
3
7
12
4
4
2
17
30
10
12
26
26
17
9
4
2
2
6
22
15
1
1
2
8
15
7
6
4
14
13
4
8
23
4
6
5
3
4
14
24
17
7
9
6
2
3
3
5
1
2
3
11
12
8
14
11
11
7
5
11
19
8
3
0
18
30
22
6
4
19
12
8
19
4
6
11
9
3
8
31
15
7
16
21
3
7
18
16
15
13
1
13
9
9
7
16
14
2
16
35
8
2
31
14
3
10
11
7
2
12
32
13
5
9
7
9
9
3
14
6
2
5
3
2
7
9
4
10
6
3
19
9
7
15
17
5
3
9
24
10
2
21
21
3
12
11
3
2
7
22
12
2
3
5
6
4
4
9
9
4
3
5
6
3
2
15
16
3
7
11
7
5
2
23
24
2
12
14
4
10
9
8
4
10
14
20
25
18
1
6
12
2
4
15
10
3
4
5
1
3
12
28
17
7
14
20
16
11
12
11
5
8
20
9
2
2
5
6
20
20
3
2
13
4
4
17
22
4
2
9
19
15
14
13
5
4
26
26
3
6
21
11
5
5
7
8
1
2
3
5
11
7
4
8
5
7
8
14
4
4
4
15
13
5
4
9
6
4
14
23
4
2
12
10
2
4
10
6
3
10
5
3
2
3
6
8
4
4
8
4
3
4
11
21
10
4
11
22
7
5
14
19
1
7
22
12
3
3
16
26
13
4
5
5
4
5
6
16
2
1
3
3
4
6
9
1
3
6
33
19
5
7
11
14
15
4
12
23
5
2
10
25
25
8
3
4
3
4
6
9
3
2
16
2
8
7
3
14
18
4
23
9
4
6
6
4
5
4
2
10
5
1
12
6
0
1
6
6
3
3
11
13
0
6
0
6
14
14
12
15
13
12
8
4
5
2
5
8
6
5
4
2
2
6
21
21
13
7
4
2
5
18
21
4
0
19
0
10
22
13
6
9
10
8
13
7
3
2
6
6
7
11
4
4
17
25
23
16
4
3
1
1
2
4
14
22
20
10
7
4
4
2
3
5
6
5
3
12
20
13
14
16
10
11
18
10
0
1
12
14
5
1
2
2
7
21
21
5
3
5
8
18
17
7
6
7
13
4
2
0
16
22
9
30
32
4
2
10
20
6
1
3
4
12
10
15
0
2
19
23
2
12
8
7
14
22
4
4
28
32
7
6
19
6
4
1
5
4
1
3
15
41
11
12
19
7
1
7
25
10
5
10
9
7
12
4
2
4
15
15
3
4
13
8
1
2
4
13
39
22
6
2
4
18
29
7
4
11
8
5
12
19
4
3
16
12
3
6
13
10
2
6
10
7
26
36
13
4
19
11
6
18
15
5
6
11
21
7
3
3
3
9
9
9
9
9
9
15
25
24
8
3
2
1
2
6
10
3
3
10
16
12
4
5
6
3
2
4
12
14
11
26
6
4
17
14
5
9
12
8
13
16
6
3
9
22
14
1
6
32
34
23
3
16
20
2
16
34
13
7
24
24
3
2
4
11
54
75
13
14
38
23
2
15
17
10
15
27
37
49
61
26
5
2
12
23
12
8
17
23
22
10
4
2
15
8
6
4
5
16
28
35
21
9
11
7
1
12
19
9
12
20
10
3
4
13
32
23
5
6
18
3
7
17
7
6
14
8
6
9
13
5
3
4
14
6
3
10
12
39
15
5
13
16
4
6
4
4
4
4
3
3
4
6
5
6
6
3
10
0
2
11
30
14
2
3
6
7
5
6
17
6
3
1
11
22
18
11
10
10
15
19
6
4
20
2
5
12
8
1
4
10
7
3
15
25
8
4
2
15
31
9
3
6
10
14
16
9
28
10
3
0
4
4
2
2
8
20
15
8
12
13
14
8
4
2
4
5
2
2
4
2
13
26
19
2
1
2
10
9
9
22
11
3
1
4
6
12
11
2
11
21
19
6
3
19
18
3
10
11
4
4
4
8
7
7
16
2
18
13
3
11
4
2
11
25
29
14
3
3
13
11
7
6
25
16
2
5
8
8
7
5
3
4
6
9
5
8
7
1
11
34
18
21
36
31
15
4
3
3
3
9
19
11
3
2
2
5
16
11
4
4
6
9
7
3
12
6
5
4
14
9
1
23
21
10
9
3
3
6
8
12
6
2
1
15
16
2
9
8
5
5
5
13
22
5
2
3
10
21
18
15
2
7
5
13
11
1
3
8
17
4
7
29
19
3
14
15
3
9
23
19
8
7
13
16
7
6
5
22
5
3
30
21
9
18
41
21
3
4
10
9
4
20
32
19
8
4
3
13
11
13
14
2
4
5
7
4
4
6
3
3
3
6
26
12
6
15
17
9
4
4
24
18
6
16
13
3
25
29
6
2
5
19
17
4
3
1
1
3
4
7
2
10
13
4
7
5
3
13
15
4
6
6
8
8
4
22
13
6
20
29
6
4
3
16
15
4
6
24
20
9
3
6
4
4
4
7
2
3
4
11
6
4
6
18
9
5
22
29
14
4
15
13
4
11
19
13
6
4
5
1
9
15
1
4
11
17
5
5
14
12
4
11
9
7
6
11
5
2
24
27
1
8
22
10
2
2
8
9
2
3
4
4
2
5
8
4
14
18
3
3
6
14
4
3
15
20
5
4
11
10
1
3
29
21
3
1
3
3
8
19
9
3
9
17
6
2
2
2
4
3
4
3
15
18
4
14
18
6
3
13
21
8
1
1
18
15
2
5
7
4
5
17
19
4
5
16
14
13
16
12
2
2
4
2
3
3
3
14
5
4
4
28
18
5
12
10
6
20
11
6
19
8
2
7
19
18
5
1
5
15
18
20
12
2
2
15
2
9
7
4
7
18
13
8
5
3
10
6
3
15
11
4
7
5
8
11
1
5
6
2
3
3
5
13
8
4
5
3
5
8
12
11
9
9
12
14
11
12
8
1
4
6
6
7
5
4
12
23
8
3
3
4
5
7
10
7
2
5
17
3
6
19
7
4
4
20
21
12
9
4
2
7
12
14
22
8
2
13
20
11
5
3
2
2
4
4
1
6
25
16
16
20
25
24
8
3
3
1
4
4
9
18
16
15
17
11
5
10
5
0
2
8
12
8
2
2
2
12
25
16
3
6
10
9
20
27
15
6
8
12
10
11
5
11
16
7
29
24
3
4
15
30
7
1
11
23
19
6
4
1
3
24
29
5
2
4
3
6
10
12
5
16
24
4
12
22
6
15
13
0
7
2
2
14
43
12
5
8
17
10
0
13
12
2
5
8
2
2
2
4
7
10
8
4
5
18
20
4
1
3
13
47
2
4
3
7
25
11
7
13
12
2
7
15
4
4
7
16
4
3
3
15
21
3
1
6
12
32
27
11
7
32
22
10
23
26
4
13
19
5
2
5
4
1
2
9
14
19
10
4
10
21
29
10
17
9
0
15
18
4
0
10
19
12
1
1
1
10
15
2
1
12
22
12
26
5
4
13
8
6
10
17
23
33
14
2
3
5
4
1
4
19
43
35
24
7
18
21
6
18
34
15
8
17
10
1
1
4
16
47
73
20
21
26
15
3
19
22
2
9
24
33
56
63
21
4
2
9
24
20
9
12
18
13
24
29
7
4
5
12
7
6
8
9
13
24
34
19
3
24
23
3
7
13
7
20
30
10
2
5
5
34
26
2
9
19
3
2
7
4
4
6
11
2
5
6
3
1
6
20
10
0
10
13
27
22
3
3
3
4
23
16
3
11
14
2
3
3
1
5
2
1
6
7
2
3
24
26
7
3
5
5
3
6
26
17
2
2
7
22
24
12
2
3
5
9
9
1
10
26
2
18
13
2
2
8
11
3
6
11
20
2
1
10
31
22
2
2
5
7
9
7
12
27
9
3
2
9
6
2
1
6
10
7
8
7
7
4
2
2
6
4
2
5
12
10
1
2
13
19
6
1
1
14
1
2
0
1
11
12
3
10
13
5
4
11
20
10
4
2
15
16
4
9
10
4
2
3
11
17
15
9
16
2
1
1
18
22
8
11
29
16
4
2
7
19
12
4
3
17
14
2
2
8
17
15
5
3
3
5
11
10
3
2
3
4
24
32
42
37
17
6
2
1
2
2
5
9
3
5
9
5
4
20
18
1
2
3
22
22
5
3
3
3
8
18
7
2
19
17
4
11
5
2
3
2
11
10
5
6
22
9
5
14
19
2
1
3
12
19
6
4
9
3
3
3
17
12
0
15
17
3
7
4
14
22
4
4
14
10
5
11
11
3
15
29
11
1
2
11
15
4
6
10
5
3
13
23
10
4
14
32
22
7
4
16
13
4
18
21
8
15
9
3
16
14
8
2
3
8
6
7
4
5
10
1
3
2
16
29
8
1
4
8
11
7
5
19
17
5
11
12
4
31
36
6
2
5
22
25
9
4
2
2
10
16
5
3
10
16
9
6
3
2
11
15
7
3
2
4
12
7
8
4
2
22
27
6
1
3
24
24
2
3
13
20
13
8
3
2
14
6
3
3
3
2
8
12
7
4
2
1
2
21
22
3
3
20
16
5
11
16
17
10
2
4
2
5
13
5
2
3
16
10
3
7
9
2
8
13
6
1
8
5
2
16
9
4
11
18
3
2
7
6
4
2
2
3
4
4
6
13
2
12
20
5
8
6
7
14
6
11
26
8
4
16
8
3
4
11
23
8
0
2
3
8
20
18
3
3
18
19
4
2
1
2
5
8
4
6
14
6
12
16
5
4
8
14
5
2
3
5
19
10
1
2
2
1
17
19
3
3
14
21
9
11
13
5
6
12
2
7
4
8
14
3
2
9
19
5
3
17
16
5
17
12
4
8
6
4
2
3
3
2
5
15
17
16
13
11
2
1
4
1
2
2
4
5
16
20
6
1
7
15
4
4
12
11
2
9
5
7
5
4
4
4
2
10
6
3
3
13
16
6
3
2
2
3
4
6
9
12
13
15
15
22
5
2
8
9
2
2
7
18
13
2
6
8
6
6
10
8
2
2
6
15
3
3
6
18
5
3
19
18
5
3
3
3
11
19
12
17
5
5
15
15
1
6
11
3
4
23
23
4
4
26
3
5
4
2
22
40
11
0
4
17
6
4
20
29
15
14
5
2
1
2
2
3
1
4
20
19
5
1
15
17
14
6
4
10
9
15
27
10
8
7
1
4
19
19
11
7
0
15
23
4
3
5
23
18
0
3
20
24
6
3
5
10
28
15
1
0
8
6
3
1
8
15
10
7
2
17
22
2
5
8
3
6
5
1
19
38
3
2
3
13
12
1
4
7
4
2
2
2
10
10
7
5
5
3
2
2
10
17
6
3
3
8
36
0
6
8
11
16
4
2
8
8
1
10
17
11
7
13
19
6
3
3
20
22
3
5
9
7
17
16
3
16
12
3
14
27
13
12
14
3
3
9
9
4
4
7
13
13
5
7
12
17
39
15
2
2
1
16
22
11
8
8
12
4
2
2
1
4
19
12
2
10
20
12
19
4
2
4
4
3
6
11
21
34
18
1
1
0
0
5
11
23
44
20
8
10
12
4
14
24
8
4
4
5
2
4
19
26
40
60
26
18
16
9
9
30
40
14
10
20
31
70
15
2
2
9
25
24
15
17
16
12
21
33
8
2
8
9
6
9
12
19
18
18
22
12
2
19
26
9
12
7
5
15
28
7
4
4
4
22
24
2
10
16
6
4
7
10
8
5
6
4
2
2
2
3
4
15
18
2
20
23
15
30
9
3
4
3
19
11
5
6
6
4
5
4
3
8
11
3
6
8
3
5
32
22
1
4
3
23
19
0
14
15
3
12
13
12
19
9
3
2
2
3
3
6
19
19
13
26
6
5
3
7
10
10
9
4
6
3
5
22
25
11
2
4
13
16
12
3
9
30
8
3
12
15
5
3
2
3
6
5
13
6
3
7
3
5
4
2
2
10
12
13
5
4
4
15
10
4
3
2
3
5
11
15
14
3
5
8
4
2
12
13
2
2
3
11
8
2
1
1
2
3
2
14
18
14
11
14
3
2
3
16
27
30
31
20
3
3
4
13
10
5
5
4
9
9
1
1
11
20
12
4
1
2
0
14
27
3
4
2
3
5
22
43
29
5
3
5
4
3
2
3
4
4
15
21
5
3
20
11
4
4
13
25
12
0
2
7
3
5
10
4
4
17
11
3
4
14
8
2
3
5
6
3
13
24
9
5
17
42
17
9
4
5
11
2
2
16
24
25
5
2
9
4
12
15
5
4
3
11
12
3
5
5
1
11
22
10
3
13
26
9
1
3
14
15
1
5
12
5
5
3
4
6
2
6
12
19
8
4
12
12
3
20
9
5
9
6
1
16
9
6
3
19
15
1
3
3
12
22
2
14
12
12
11
10
3
4
4
5
5
2
13
11
5
16
13
6
20
31
5
2
3
8
14
16
13
6
2
12
34
15
3
7
9
10
7
2
4
17
19
8
5
9
17
6
2
2
3
9
16
14
7
3
5
10
11
2
3
7
24
25
15
1
1
18
10
9
8
4
6
18
16
10
3
1
9
6
16
4
4
11
24
11
4
9
14
12
6
2
2
2
5
26
18
1
1
10
7
8
8
5
4
16
13
2
3
12
9
4
3
3
6
12
9
4
4
4
2
4
7
5
4
3
3
5
10
3
6
12
1
12
27
6
6
10
8
21
10
2
26
11
1
12
7
6
11
3
3
2
2
9
15
7
5
17
21
9
1
1
5
12
11
9
10
5
1
6
7
7
5
2
9
12
9
20
10
3
9
6
3
2
2
8
23
10
2
7
18
7
2
7
8
10
14
6
12
3
14
20
4
4
5
5
3
5
18
14
8
10
6
4
4
2
3
11
10
4
11
15
9
4
1
10
10
2
5
5
15
4
4
8
7
7
16
11
7
17
20
8
4
7
4
3
6
5
6
16
14
3
1
8
7
3
2
3
5
8
5
3
18
26
8
4
11
15
9
9
22
24
21
9
3
12
16
10
7
10
15
6
4
12
11
8
13
19
6
3
1
2
15
15
7
5
11
7
9
17
6
2
3
4
2
15
18
5
7
10
21
19
4
3
12
11
1
6
31
33
7
3
17
2
15
15
1
9
33
20
3
13
17
4
2
24
27
14
10
11
6
3
2
5
12
4
1
20
23
7
1
11
5
27
9
3
12
15
12
12
6
15
13
3
2
15
23
14
6
2
1
8
15
6
5
17
18
4
4
20
21
6
11
14
14
14
20
9
3
5
17
9
7
4
3
6
8
0
2
18
16
4
2
2
3
4
4
8
24
29
6
15
16
12
5
3
2
9
7
8
7
4
5
17
10
2
2
2
3
2
1
4
6
6
6
10
20
1
3
12
13
8
3
3
6
3
1
3
14
26
24
19
17
8
2
4
20
22
16
18
16
3
4
11
6
2
15
9
8
18
19
15
13
4
4
9
11
10
5
4
5
5
8
19
19
38
18
2
4
2
6
10
11
11
3
1
0
7
6
2
2
14
18
1
2
16
21
13
9
8
1
1
0
2
4
17
19
4
2
0
0
4
13
18
31
18
5
2
7
4
6
11
4
2
2
2
2
4
25
31
34
28
18
9
12
18
33
35
25
27
23
27
70
12
16
6
11
10
8
12
24
16
14
24
23
12
12
21
12
15
11
5
5
4
15
28
18
7
11
10
3
11
14
5
15
10
7
6
12
4
9
14
5
9
13
5
15
16
13
3
5
7
14
8
3
2
3
2
11
12
3
8
13
3
19
24
1
8
25
15
3
5
18
10
12
23
8
1
6
7
6
8
5
5
5
8
11
2
3
27
16
6
2
2
15
26
1
4
12
3
10
14
2
13
23
15
17
14
10
11
17
21
10
29
13
4
25
22
5
5
6
13
10
2
2
8
22
23
6
3
4
6
18
13
2
14
32
10
5
7
11
2
3
21
10
6
6
4
12
10
2
5
6
9
8
3
3
12
9
5
4
3
3
9
9
7
8
4
12
10
4
2
5
10
6
6
5
3
3
13
16
4
1
2
2
4
3
3
4
5
4
1
10
16
12
5
3
5
2
3
8
20
34
13
2
3
8
10
3
2
4
8
12
17
6
5
8
9
8
6
9
10
3
6
29
4
21
11
4
2
10
32
30
13
4
17
24
8
2
2
6
13
14
17
6
3
13
6
8
7
20
14
3
0
9
20
7
3
3
3
6
7
5
3
3
15
21
9
3
3
2
1
13
28
11
4
12
49
33
5
4
5
14
2
6
15
18
29
6
2
2
1
3
5
3
5
14
13
1
5
5
4
3
16
31
13
2
9
19
11
6
4
18
16
2
5
11
2
2
3
3
5
4
2
1
2
3
9
18
7
7
22
20
17
16
0
1
13
9
8
17
33
13
0
1
4
19
31
5
3
4
3
6
7
9
13
5
4
2
3
9
7
4
22
13
1
9
19
7
3
1
3
14
17
19
7
1
9
35
28
2
5
9
7
5
2
9
18
11
13
9
4
10
7
1
1
13
17
11
6
3
6
12
12
11
5
2
8
28
31
14
3
1
6
11
18
9
1
13
20
12
9
4
3
4
5
5
2
2
10
20
8
3
4
13
9
2
2
2
4
9
28
12
2
2
3
2
6
12
15
15
17
8
5
7
10
12
11
2
6
17
11
3
5
12
10
5
3
3
3
4
9
10
5
4
11
8
2
3
3
27
15
5
4
4
13
15
8
21
17
1
8
21
14
5
5
4
4
11
6
3
3
2
5
9
6
5
8
11
12
10
4
15
17
4
3
4
3
4
4
7
10
7
23
18
2
12
12
2
3
3
2
5
7
5
8
20
10
2
4
7
6
14
6
13
0
13
22
9
15
12
3
4
5
11
13
9
3
1
2
5
3
2
10
6
3
7
17
18
7
2
3
2
4
8
6
23
12
3
14
14
2
6
11
7
13
18
11
4
9
4
3
2
2
11
17
6
3
5
9
10
8
4
1
11
12
5
12
27
6
4
6
19
17
3
5
30
32
8
2
4
3
19
20
10
10
13
5
2
7
8
7
14
23
10
0
0
2
14
23
5
5
13
7
4
3
2
13
24
9
2
2
7
19
11
11
17
11
2
1
11
9
1
4
23
27
4
4
8
14
9
24
13
2
14
15
2
8
26
12
3
2
10
14
8
18
17
6
2
9
24
9
2
17
13
1
6
7
4
20
7
3
12
22
10
2
3
13
15
5
2
4
10
12
12
10
5
4
9
23
18
12
9
3
6
22
21
16
11
7
2
5
7
3
1
20
13
3
11
7
3
1
2
4
6
5
6
5
3
2
1
4
20
31
23
20
31
18
4
8
7
3
7
19
10
22
24
3
2
1
1
2
2
5
4
3
4
8
9
11
12
11
5
1
5
21
22
7
3
2
2
2
2
4
25
28
13
10
6
4
6
22
25
27
32
24
7
1
2
2
3
14
6
2
10
20
17
15
15
13
11
11
10
6
3
1
1
13
26
25
35
18
2
2
10
7
5
7
12
7
0
4
6
4
6
5
12
27
11
4
7
28
10
5
6
3
2
2
5
3
1
13
12
4
2
1
2
19
21
19
21
7
2
8
5
3
11
14
7
8
9
8
9
24
31
37
28
20
18
19
16
14
21
32
38
29
28
57
14
15
8
2
6
22
20
13
16
9
5
21
27
10
9
10
5
8
21
10
6
5
1
8
25
15
0
13
29
24
5
13
4
2
9
9
5
2
3
5
7
15
11
5
13
18
17
14
15
11
7
3
6
6
3
2
4
12
19
29
13
2
4
1
16
14
1
9
11
13
2
7
20
6
3
25
20
2
3
4
31
28
6
2
4
13
13
1
1
29
6
3
4
4
10
17
3
5
22
12
8
7
2
8
29
23
21
24
16
14
15
15
10
2
10
3
4
3
6
8
5
2
3
2
3
6
11
19
8
4
2
15
25
17
4
13
27
13
6
11
4
7
4
20
5
5
6
5
5
4
3
7
8
10
14
6
3
2
2
3
4
4
3
4
4
5
9
2
28
16
3
5
8
13
9
7
3
1
2
8
12
6
3
1
2
14
13
1
3
15
7
5
6
14
9
4
2
3
3
6
6
9
28
15
2
2
10
15
6
6
17
16
12
14
7
3
5
8
15
10
13
16
7
5
14
21
3
2
3
2
9
25
19
3
14
36
17
3
5
22
22
4
2
2
1
16
23
20
12
4
2
5
6
17
29
24
5
2
7
9
4
5
4
5
13
19
10
1
1
2
2
2
20
16
2
5
35
30
3
0
7
22
8
8
12
3
13
6
2
6
6
8
9
4
7
19
17
5
12
9
2
3
18
37
20
2
3
8
15
2
0
13
19
4
4
7
12
4
3
2
5
6
5
4
3
3
14
15
12
19
20
7
7
19
12
4
6
9
9
17
25
17
4
2
2
22
29
3
5
17
16
2
5
10
8
6
6
3
1
1
11
15
18
11
1
4
10
6
2
2
7
21
19
20
12
2
3
27
26
4
3
8
20
11
4
10
10
6
17
7
5
4
5
2
2
10
18
13
7
2
2
13
21
19
6
3
9
31
21
1
2
2
3
2
2
1
4
13
12
3
3
6
6
8
10
8
2
4
8
14
9
1
2
13
21
4
0
1
2
21
11
6
12
13
3
3
4
17
23
24
19
6
10
10
3
12
21
3
1
13
18
4
5
17
13
2
1
3
4
3
6
11
14
19
21
8
2
47
9
8
20
26
3
2
12
18
15
13
14
5
1
17
12
3
4
2
6
12
16
14
8
10
11
6
5
12
17
13
5
1
5
2
11
10
2
4
5
7
5
11
9
6
10
17
5
7
6
3
3
4
9
13
1
1
5
15
7
3
7
15
3
4
10
8
3
2
4
14
23
10
2
3
10
6
1
13
15
9
4
9
5
2
2
5
14
27
30
16
1
2
2
4
11
10
7
19
10
3
13
17
4
0
9
11
11
11
4
12
23
11
1
5
4
4
4
3
6
11
15
15
3
1
0
13
10
2
17
12
1
13
28
20
14
1
4
28
28
8
1
1
2
6
16
8
7
15
6
3
2
2
5
9
20
19
7
6
4
17
20
3
14
31
16
1
2
12
34
26
4
0
2
12
26
10
4
5
4
3
3
5
16
7
4
8
10
0
3
3
22
6
15
20
13
1
4
4
1
19
24
9
3
10
14
1
3
8
4
2
12
23
4
3
10
5
6
21
15
11
2
2
1
13
20
4
2
2
2
4
18
20
13
4
1
5
12
12
2
9
22
15
3
1
2
8
24
19
3
1
1
11
11
1
10
13
16
16
2
9
6
2
11
10
8
5
2
10
12
2
0
2
4
26
34
16
15
20
9
2
11
16
6
2
17
15
13
33
11
2
1
2
4
2
18
13
1
2
7
7
8
14
6
6
2
2
18
30
13
2
3
6
18
7
2
11
26
10
5
4
7
11
19
18
22
27
20
9
1
1
1
0
1
2
5
14
14
11
13
21
19
8
4
8
13
7
7
4
6
20
26
29
17
2
1
2
3
4
2
2
2
2
12
7
4
6
8
12
28
12
3
4
24
3
1
6
4
3
2
14
13
0
4
11
10
1
2
4
27
29
20
14
12
8
5
6
21
27
13
11
13
16
17
19
31
46
32
25
23
20
4
3
20
35
37
35
33
16
8
14
12
2
3
18
21
6
10
12
2
9
23
6
2
18
2
3
14
3
6
8
3
3
14
16
1
18
44
42
20
22
2
3
2
4
15
7
4
3
4
7
18
28
37
34
17
7
17
20
8
3
2
3
4
8
13
13
15
22
22
16
17
16
16
9
8
17
5
6
6
8
11
4
3
19
15
1
2
11
26
34
12
3
11
21
12
5
0
32
8
5
7
11
6
4
3
15
23
24
15
3
1
6
26
16
6
13
20
7
4
7
12
8
8
5
2
10
11
3
5
10
9
8
12
14
6
9
14
2
3
24
28
16
2
2
17
15
1
6
26
9
7
14
9
4
4
4
3
3
5
6
4
4
10
11
4
4
4
18
14
2
3
3
1
3
9
15
31
19
15
15
12
9
11
8
4
2
2
2
3
5
6
3
4
15
14
2
11
14
3
3
5
7
6
1
19
10
3
10
13
14
23
16
0
2
4
7
5
7
26
17
2
11
8
4
12
14
12
8
11
16
17
6
1
8
3
8
6
3
3
12
22
7
9
24
14
3
8
32
16
3
1
2
10
13
13
3
2
3
2
11
10
12
21
7
4
7
8
4
4
8
20
15
9
5
1
2
2
2
1
9
23
10
4
15
14
3
4
8
23
13
6
8
5
11
10
7
8
9
9
8
1
9
20
13
10
12
12
2
1
6
30
26
7
3
3
19
10
4
5
20
16
2
3
19
13
12
16
11
7
6
7
6
10
10
8
8
20
10
3
2
9
21
13
5
3
4
7
10
12
7
2
1
16
24
5
10
23
11
2
13
13
10
18
8
4
4
6
5
11
9
6
1
3
9
10
3
3
8
12
13
17
13
5
1
25
29
5
1
7
24
13
3
1
2
15
10
6
21
27
5
6
2
5
9
9
9
6
3
7
11
4
4
4
8
26
7
0
10
6
5
2
12
8
7
21
14
1
2
8
13
10
8
6
3
7
11
6
7
5
4
5
15
20
18
4
3
10
7
0
12
12
9
2
3
19
36
18
4
20
12
7
13
19
4
2
4
13
6
4
15
4
2
4
16
16
2
1
2
8
25
25
9
1
22
3
8
20
15
3
8
21
19
5
6
8
5
4
3
10
9
3
5
5
10
16
13
15
14
8
9
15
15
21
5
1
20
1
3
3
4
3
3
2
6
15
27
18
3
3
5
6
2
3
4
3
7
15
2
2
3
6
6
2
8
18
5
3
4
19
9
3
2
12
21
5
2
2
23
10
4
5
15
13
9
7
3
2
3
21
40
35
15
4
1
5
6
4
5
6
7
11
8
3
9
11
2
3
4
15
12
7
4
8
23
12
1
5
5
4
3
10
16
17
15
8
2
3
4
4
5
3
12
6
3
24
29
12
5
4
6
19
16
7
6
6
2
12
7
4
6
7
7
4
2
2
8
12
18
17
9
8
6
14
10
3
15
31
11
4
3
17
22
15
7
1
4
20
23
4
3
6
5
4
3
3
17
12
3
4
2
3
3
1
19
6
13
18
20
9
2
2
2
8
16
11
6
17
7
3
4
10
7
6
11
15
5
3
2
3
15
26
12
16
9
10
16
17
8
1
3
3
2
2
7
23
19
4
2
2
9
13
4
5
11
6
2
2
2
3
16
21
4
6
9
16
11
2
8
13
5
3
6
22
7
2
12
14
17
16
4
8
10
6
2
2
2
23
32
9
1
1
1
1
5
30
17
5
11
6
0
18
8
4
1
1
3
2
11
19
7
3
13
3
3
12
2
1
1
7
23
18
3
4
4
21
19
2
2
12
16
14
16
15
10
5
2
17
19
5
7
3
3
11
13
15
16
13
15
12
2
4
17
15
4
3
15
19
4
4
8
5
10
15
17
5
11
11
7
5
3
2
3
5
8
11
10
7
5
3
10
21
12
0
21
3
4
13
3
1
1
13
14
1
3
11
3
1
3
14
37
28
15
26
26
5
3
14
32
30
13
6
8
20
21
17
34
38
27
25
13
1
1
15
25
24
35
43
4
3
7
17
13
2
10
15
3
5
22
9
5
20
9
1
6
2
6
2
5
2
5
4
8
16
1
13
35
33
33
28
1
2
3
11
16
2
3
3
11
13
20
28
38
36
15
6
18
18
6
2
1
4
13
15
2
5
4
12
13
15
17
22
27
14
13
28
3
2
10
18
11
3
2
2
4
4
3
4
9
20
17
3
6
26
23
5
4
31
14
1
2
8
6
4
5
12
13
23
22
5
2
4
13
12
4
2
16
11
4
3
12
10
8
5
5
5
3
1
4
11
9
6
14
24
10
2
14
5
4
22
13
2
9
13
5
10
5
2
31
9
7
22
15
2
2
9
10
6
6
8
1
1
2
6
7
3
8
17
7
4
4
10
6
2
4
14
32
24
17
14
4
2
11
19
12
3
1
1
1
2
10
10
4
10
12
9
13
8
2
3
3
3
2
2
18
25
7
2
6
11
14
12
3
3
2
2
2
5
25
12
5
7
15
10
11
10
7
6
6
7
17
9
2
4
5
16
14
8
4
5
14
15
13
9
2
2
6
24
10
4
6
7
4
5
2
11
10
1
1
11
7
3
11
2
2
2
3
3
5
8
34
31
11
4
1
1
5
5
3
9
27
22
4
2
1
8
17
20
16
9
0
1
4
7
15
4
3
11
6
11
12
6
14
12
8
10
2
3
5
1
13
26
7
3
7
26
11
3
2
20
23
5
1
14
7
17
23
13
9
6
7
10
13
14
5
2
14
11
2
7
10
16
12
2
2
5
4
2
1
1
0
2
12
23
17
12
23
10
4
13
16
19
28
19
4
4
3
2
2
4
7
5
2
8
10
3
2
5
22
23
15
6
0
1
26
43
9
1
23
14
4
3
3
18
15
5
4
19
27
2
4
6
5
2
4
8
8
3
1
5
15
14
4
7
20
1
8
21
3
1
22
18
3
10
27
10
1
9
17
15
3
3
5
6
13
12
2
4
5
3
3
8
17
18
6
2
5
2
5
6
0
21
5
2
10
30
11
1
31
15
6
21
15
5
5
2
10
10
3
2
3
5
10
14
8
5
4
3
2
18
26
4
28
8
0
2
12
9
2
23
16
2
2
1
7
8
5
18
9
4
10
4
4
9
12
10
4
4
4
3
8
22
10
1
15
15
13
2
4
5
3
2
10
14
18
15
2
1
8
15
9
6
4
3
3
8
15
5
2
3
4
3
8
16
6
1
1
12
15
3
2
7
11
5
2
2
16
11
4
7
15
15
8
4
7
4
2
25
38
21
5
2
2
0
8
9
4
2
11
9
3
3
10
7
3
8
11
7
19
8
2
3
7
13
11
6
7
4
1
9
13
11
8
3
4
8
10
4
4
5
8
1
1
15
15
2
4
8
10
13
6
2
2
5
16
17
3
3
6
3
1
1
2
4
12
13
16
5
2
2
2
3
1
0
7
18
7
4
11
11
3
1
8
5
5
20
13
2
2
5
8
5
4
8
14
13
12
6
2
3
3
4
1
8
19
16
9
4
2
1
2
5
7
6
3
2
3
15
6
3
6
10
9
8
3
3
2
3
6
6
9
2
2
9
12
7
5
4
2
3
2
2
5
16
5
2
4
13
13
7
3
4
2
2
2
3
4
7
19
1
2
4
3
3
7
10
3
10
8
10
23
13
7
9
7
21
24
10
3
5
8
4
1
7
28
29
14
1
1
2
3
7
28
17
1
6
3
12
10
2
10
6
0
0
0
2
11
24
16
7
4
12
16
2
2
6
15
5
3
8
8
2
15
25
4
3
5
8
12
16
4
1
10
16
22
18
3
13
3
6
8
18
24
7
13
15
3
2
3
3
3
5
21
8
4
7
19
16
8
18
4
3
7
9
7
4
4
12
6
3
3
6
11
4
2
6
22
26
13
19
0
8
15
3
2
3
8
10
1
6
9
2
3
7
28
34
36
21
2
11
15
18
23
11
7
6
15
20
23
42
45
24
16
17
12
1
10
19
18
32
9
1
9
16
11
8
5
14
29
10
5
18
6
4
10
10
4
4
2
17
23
1
8
17
7
6
20
39
26
1
2
3
7
11
3
4
7
18
16
14
15
19
22
12
13
18
6
0
2
3
7
9
3
18
28
15
9
5
2
5
20
38
28
13
31
5
3
3
12
17
11
9
11
11
10
3
4
4
3
9
6
6
28
34
9
6
22
23
5
2
1
9
7
4
1
5
9
14
2
3
10
5
7
9
4
3
13
1
3
12
11
16
20
9
0
2
12
25
16
2
5
14
6
3
6
4
5
19
8
4
7
16
5
5
6
2
20
7
10
29
18
1
2
17
25
11
6
6
1
2
2
3
2
3
14
10
1
2
3
12
13
5
5
25
22
19
15
4
2
4
19
25
11
0
2
1
2
11
13
3
2
10
12
11
8
6
4
3
3
6
7
18
18
8
4
2
4
4
4
6
21
19
1
1
1
14
13
3
6
17
9
7
17
7
5
5
3
5
14
2
8
3
10
14
8
5
3
3
6
9
22
6
2
6
12
5
4
8
2
5
10
21
20
13
3
3
3
2
2
14
6
10
6
5
3
3
11
32
31
6
2
3
3
3
2
3
18
33
22
9
6
7
11
12
7
1
2
2
5
14
13
5
2
10
12
17
31
19
4
2
2
3
3
3
17
6
3
17
10
2
13
27
10
2
1
10
28
14
4
9
0
7
5
3
10
8
2
3
3
23
13
3
15
10
3
19
9
7
8
3
7
11
4
3
2
1
0
9
11
15
7
9
3
3
2
15
23
26
26
14
4
2
2
1
1
3
3
3
5
5
3
4
8
28
24
9
2
1
3
23
38
19
8
32
11
3
2
7
16
15
7
7
11
15
2
5
10
6
2
2
9
6
5
5
4
17
11
6
11
15
1
4
17
5
32
11
3
15
17
3
10
27
9
3
2
2
5
9
11
11
3
2
5
13
16
14
14
11
3
2
3
3
1
2
2
11
3
3
7
15
2
12
34
11
2
18
11
2
8
4
15
15
3
3
13
18
5
1
2
3
7
3
1
15
17
2
4
6
14
7
9
9
3
16
10
4
1
2
8
11
2
15
7
3
5
12
21
19
5
3
3
12
20
1
2
14
17
3
10
21
6
3
13
5
3
5
4
2
2
2
8
20
18
9
10
6
3
9
22
22
7
3
7
20
10
1
5
6
6
5
3
2
2
2
2
4
8
14
6
1
5
15
12
4
3
3
19
13
4
8
18
7
2
1
4
7
8
7
6
14
2
1
4
19
19
3
4
6
10
20
15
3
1
4
17
19
17
8
4
4
7
8
2
3
4
3
8
9
5
4
12
10
12
14
3
6
5
3
13
33
19
3
1
1
6
15
5
2
3
4
8
9
11
8
8
8
6
1
1
1
2
1
2
4
17
20
5
5
13
30
5
3
2
4
6
7
1
2
2
5
11
5
5
9
11
20
11
5
14
14
1
2
2
2
4
21
22
3
3
5
14
5
2
2
3
2
2
2
3
12
11
3
2
3
14
7
2
1
1
9
7
2
2
4
8
5
4
17
14
6
10
14
6
4
5
18
18
5
5
4
2
2
2
1
1
2
11
5
2
5
17
21
18
14
14
8
2
15
19
4
16
9
3
21
22
18
14
4
9
10
4
12
32
25
6
3
4
8
12
26
17
4
10
10
5
10
21
22
6
2
5
9
6
3
21
15
3
8
25
23
2
5
16
31
7
4
10
8
6
22
34
5
5
5
2
3
2
1
2
12
12
9
10
5
11
3
15
7
8
18
3
5
25
20
12
14
13
7
3
10
7
3
13
31
27
15
21
16
6
3
3
3
3
11
15
1
6
10
3
8
6
3
0
20
42
8
4
6
8
4
10
8
5
15
8
12
16
5
7
21
34
27
36
10
7
21
13
3
11
12
7
10
16
23
36
18
8
25
38
24
17
23
24
11
4
4
13
6
4
21
24
2
4
18
5
20
12
6
4
11
29
24
4
8
16
7
2
6
44
29
3
1
2
8
13
4
5
8
16
12
4
3
5
6
5
27
28
5
2
3
3
3
3
15
37
36
14
2
2
2
3
9
40
38
14
16
16
1
0
3
10
12
17
15
18
15
10
5
3
2
2
3
5
29
38
11
3
8
24
13
0
5
12
8
6
5
17
4
2
2
4
4
2
5
9
5
3
7
1
9
10
7
23
26
10
2
2
6
27
18
3
4
11
9
1
2
2
7
18
6
5
3
5
2
8
7
9
6
10
16
6
2
3
10
25
16
3
2
4
6
7
3
3
6
21
11
1
2
2
4
13
11
5
24
15
5
6
4
4
5
14
20
13
3
2
4
5
5
5
4
5
9
10
8
10
9
8
4
0
8
13
18
7
3
3
7
8
6
4
5
27
16
2
3
4
8
11
7
5
11
7
5
14
7
2
4
2
6
15
7
6
3
2
10
17
7
15
8
6
3
2
2
10
17
2
3
14
19
9
4
13
20
11
3
2
2
1
1
2
19
19
19
19
5
5
1
9
26
14
1
2
6
3
2
1
8
25
28
13
3
5
4
4
2
2
1
3
3
21
12
16
20
12
14
8
13
24
20
7
2
1
7
10
3
15
12
1
11
15
8
21
23
13
2
2
2
18
22
3
8
12
14
8
5
9
13
8
6
9
13
0
18
14
3
19
16
5
10
16
14
9
3
8
7
3
2
8
14
14
6
15
9
3
6
20
16
17
18
8
3
1
7
5
2
2
2
9
8
0
13
11
19
29
11
1
3
8
16
16
14
23
23
4
2
2
1
8
17
4
2
3
2
6
16
7
3
1
0
1
10
24
10
2
2
2
15
15
2
2
5
13
20
4
1
5
10
14
23
17
2
1
3
2
9
20
9
11
6
1
6
24
21
7
6
5
3
2
3
5
4
3
4
2
1
8
10
8
1
21
23
1
8
17
2
3
6
7
14
10
3
2
7
10
4
4
3
3
1
1
1
10
10
6
3
0
3
3
7
9
1
4
5
8
7
1
16
11
4
4
10
6
2
2
11
26
15
6
3
8
19
3
0
6
15
2
8
16
4
5
13
6
5
4
2
4
4
8
22
27
14
3
6
6
3
11
24
26
8
4
6
22
11
3
6
8
10
1
3
2
3
5
4
2
1
11
14
9
21
25
6
3
3
4
22
26
10
1
8
8
3
3
5
12
4
4
4
4
4
2
4
19
23
4
2
2
6
19
18
5
3
11
20
18
16
17
20
19
4
2
2
6
8
5
5
7
5
2
6
3
18
16
8
6
2
2
18
36
20
2
3
7
7
6
5
2
1
3
10
6
3
3
5
3
2
1
2
2
3
2
6
13
27
15
2
3
19
32
4
2
5
9
7
4
5
5
4
7
7
5
5
6
11
16
15
6
6
7
4
9
6
2
5
21
22
2
2
6
5
2
6
16
4
2
3
2
11
14
9
9
4
3
13
17
3
0
1
17
9
3
1
3
5
4
4
5
3
7
26
16
7
2
3
22
21
4
6
4
7
23
8
2
0
7
11
15
24
26
18
16
21
5
2
35
22
9
23
17
3
20
16
12
23
11
18
17
4
9
26
26
4
6
10
8
21
19
5
15
18
3
0
24
34
6
2
1
12
22
6
2
1
0
22
38
2
13
41
12
4
7
4
5
28
41
11
14
10
6
11
13
11
1
0
1
19
30
4
22
12
5
8
3
8
43
27
2
4
23
21
7
3
1
2
3
22
34
14
5
2
10
8
8
5
3
2
2
21
10
1
9
11
1
17
46
2
10
9
5
9
6
4
16
9
15
22
15
15
30
40
30
24
7
5
20
21
2
2
4
15
20
27
34
44
17
5
29
52
33
13
28
2
16
14
17
18
4
4
12
20
5
23
13
6
11
25
23
14
3
11
18
5
3
4
53
40
10
2
2
8
13
2
3
5
10
3
3
4
6
3
5
40
43
10
2
3
3
0
6
17
30
15
2
3
3
2
1
12
34
31
3
12
3
1
6
14
6
1
4
16
6
2
2
3
2
2
4
15
33
32
11
4
6
16
11
2
7
18
12
4
10
9
4
2
3
5
3
2
2
6
10
13
12
8
14
11
12
17
12
3
8
9
5
2
5
2
13
22
2
9
3
2
4
9
10
11
6
6
6
13
9
7
6
3
3
16
13
3
5
15
14
2
3
3
10
13
2
2
3
18
12
3
7
11
2
13
19
18
27
15
3
3
13
13
13
14
14
11
3
3
13
8
3
2
2
2
10
10
4
3
12
17
9
6
16
15
22
18
5
3
11
11
6
10
14
23
9
3
4
7
6
3
2
0
11
9
4
9
25
17
4
5
14
16
2
10
6
9
22
7
9
6
4
4
1
4
19
17
2
3
12
17
14
7
2
3
5
4
2
7
13
9
6
6
11
13
24
11
6
6
4
18
11
1
7
5
3
4
4
15
20
21
11
5
5
4
2
2
3
1
3
7
4
2
10
12
2
3
3
4
17
8
1
4
5
19
5
12
14
1
13
23
12
22
21
17
6
3
3
9
19
5
19
12
17
10
5
16
14
6
4
7
9
1
14
22
3
15
15
4
11
25
13
7
4
7
8
3
3
3
21
18
4
9
18
6
3
13
9
8
18
6
2
2
11
11
1
3
4
10
12
10
6
3
13
34
15
2
5
13
13
10
1
12
29
21
4
4
3
4
16
14
5
3
4
8
14
11
3
1
2
4
27
17
2
1
1
1
10
17
7
4
3
3
6
4
1
4
19
20
8
4
2
2
1
3
22
31
13
12
8
3
12
28
5
2
2
8
9
2
5
9
6
2
1
2
6
12
7
9
6
7
14
3
7
7
2
4
6
3
1
10
16
2
2
4
4
2
3
10
2
2
2
4
11
9
9
1
2
3
10
8
0
2
4
6
3
2
16
19
8
1
5
16
6
3
12
13
14
12
1
3
6
4
5
9
7
2
4
3
1
12
9
3
3
3
5
11
3
6
23
24
6
2
5
12
12
12
10
12
8
2
2
11
6
2
17
16
18
5
2
2
3
8
7
2
2
7
12
7
21
32
9
4
2
7
20
20
6
1
3
5
2
9
14
3
3
11
14
6
2
3
8
16
11
2
2
2
9
7
0
2
12
17
12
7
9
13
15
4
3
2
9
9
3
2
6
12
10
5
3
13
15
10
2
3
8
23
22
5
2
3
16
12
5
4
2
1
1
3
2
2
9
22
5
2
9
6
2
5
11
13
17
8
3
6
25
14
2
4
5
8
14
7
2
2
5
5
2
4
13
18
3
3
16
22
14
11
10
12
7
4
2
13
14
4
3
1
2
3
11
25
11
2
2
8
10
3
6
17
5
3
6
12
8
1
5
16
5
3
4
6
4
4
4
2
3
21
26
12
17
7
4
22
23
3
7
5
4
28
14
3
1
24
18
19
16
15
14
16
8
2
16
47
19
10
24
17
5
14
10
3
20
8
16
18
3
2
17
29
13
10
11
7
16
13
2
8
26
10
5
15
31
8
2
2
2
11
13
5
1
11
28
30
3
4
29
18
1
2
2
6
22
36
9
17
14
4
14
15
4
2
2
1
26
41
4
17
16
4
2
3
7
42
33
1
6
18
17
16
5
12
10
2
12
32
4
3
3
16
7
7
7
3
4
7
21
8
5
9
13
13
24
45
3
14
22
7
8
5
5
16
8
12
17
20
20
35
46
10
3
10
22
5
1
14
22
25
31
43
42
30
45
21
13
16
18
6
3
3
18
15
22
7
4
15
24
8
4
6
16
15
3
5
9
55
46
18
4
3
8
10
4
4
8
5
4
4
11
8
5
4
41
53
25
4
4
2
5
4
3
6
8
2
17
16
4
11
20
22
19
0
8
9
7
18
13
2
3
5
4
5
6
14
11
3
4
27
32
29
23
9
3
12
5
0
2
6
25
27
9
3
3
2
13
10
3
3
2
5
18
17
16
16
13
11
11
9
9
3
6
9
14
24
14
5
4
2
3
10
34
22
2
2
2
8
12
13
13
15
15
13
1
4
20
37
18
3
4
10
14
6
5
2
6
19
20
8
1
2
2
2
6
10
9
12
15
21
26
15
19
28
16
13
14
18
10
4
6
9
16
8
2
2
1
2
2
2
2
4
7
8
6
12
17
18
20
13
1
9
21
8
5
20
17
9
4
3
5
10
6
3
2
3
11
9
7
16
20
9
6
14
25
16
5
5
2
16
18
3
7
5
8
11
3
3
13
14
6
3
3
9
19
13
5
8
11
7
7
14
14
11
10
4
5
3
13
14
2
8
5
2
9
6
3
2
4
12
8
10
17
26
20
10
4
2
3
7
9
2
1
2
12
5
2
3
2
11
7
3
3
5
5
2
4
21
16
8
9
20
29
25
12
12
15
14
11
8
3
2
6
11
17
17
10
13
12
11
5
1
2
11
6
3
4
22
7
8
10
1
12
27
12
5
2
3
2
2
1
2
19
22
2
13
8
4
4
10
7
12
24
13
4
4
6
9
3
2
2
3
11
13
1
4
14
30
21
12
8
9
13
18
9
25
23
11
6
3
5
10
24
6
4
13
5
13
15
3
2
6
14
20
7
5
2
0
2
4
17
12
4
1
1
3
6
7
7
18
17
3
3
6
6
2
3
22
22
13
11
3
1
16
18
5
5
8
15
21
3
2
11
15
9
2
17
3
2
3
9
7
2
2
3
2
2
3
7
5
4
6
12
9
1
4
6
4
4
4
10
2
2
2
8
18
7
4
2
2
6
14
7
3
2
5
21
10
5
9
16
17
5
2
6
7
14
15
2
4
5
4
3
3
2
7
18
9
4
6
2
9
12
4
3
3
3
7
18
6
4
15
16
4
4
10
22
14
4
3
7
9
2
4
13
5
2
7
11
10
2
6
3
6
7
3
2
4
5
4
4
26
11
5
10
19
7
4
2
3
21
18
1
9
18
5
3
4
12
2
3
11
3
6
16
4
2
2
4
6
4
2
9
13
9
4
3
4
4
3
9
14
6
5
2
4
18
27
12
2
6
15
17
13
4
3
9
24
9
8
7
3
10
13
5
1
2
3
4
9
11
5
15
17
3
2
6
20
11
10
6
4
6
4
4
12
19
1
2
16
7
1
12
6
2
5
11
4
4
10
12
2
2
2
2
21
18
2
16
9
2
8
5
5
9
3
10
5
3
2
4
23
14
3
4
12
9
2
2
12
12
2
1
3
9
3
10
12
7
4
5
6
3
10
11
13
16
14
10
24
13
4
14
13
3
4
7
5
17
11
3
9
37
18
15
4
3
14
7
2
4
32
32
7
5
23
24
3
10
9
2
14
3
6
8
2
2
9
8
5
13
12
10
10
6
5
19
14
3
1
9
9
6
4
2
1
2
3
2
15
21
12
5
2
4
14
13
13
15
3
8
22
3
5
12
3
5
6
4
3
3
3
10
27
3
4
18
12
0
4
3
24
24
2
9
22
8
5
7
8
7
6
14
2
1
10
25
13
2
2
2
2
12
21
13
10
9
8
17
29
16
38
21
4
2
6
10
5
5
15
29
30
31
39
13
7
6
7
7
10
27
27
13
27
46
2
3
5
6
4
7
9
21
5
3
19
15
4
8
13
14
9
2
4
44
37
19
5
5
18
14
3
8
12
7
3
6
15
5
3
30
40
37
17
4
4
3
4
2
9
16
9
11
10
9
20
10
8
7
2
5
5
21
34
17
2
4
1
8
19
24
19
9
2
12
36
28
21
21
9
8
4
0
1
5
20
27
8
3
5
15
24
5
6
7
6
18
20
15
17
21
12
9
7
5
7
11
17
11
9
17
13
12
7
3
8
31
28
8
3
3
6
15
15
17
19
17
16
2
4
13
23
23
9
4
3
13
21
18
5
8
20
16
7
6
3
4
5
5
5
7
10
4
12
2
0
16
19
14
10
12
18
6
2
13
16
14
4
4
3
5
9
7
4
2
2
2
2
2
4
13
5
2
1
24
28
2
9
28
17
2
1
2
2
4
5
3
3
6
9
9
13
21
12
2
4
22
33
16
8
2
8
27
14
3
15
19
9
6
4
2
3
7
18
12
4
2
13
12
13
14
6
4
6
14
17
14
15
10
10
5
5
5
3
4
2
2
9
6
1
3
11
10
6
3
14
29
24
6
2
1
4
8
6
4
6
10
12
14
13
6
5
7
12
4
3
5
6
2
3
18
23
9
10
25
30
18
6
1
2
9
10
8
3
3
17
16
0
14
20
17
19
9
4
8
13
20
7
2
2
17
20
0
1
3
20
30
19
8
5
5
8
9
2
3
17
18
4
13
15
8
4
3
5
17
32
25
6
1
2
4
2
1
1
3
17
18
13
16
20
24
27
25
10
3
13
20
12
16
15
11
7
2
4
6
25
9
2
1
3
20
14
3
1
4
13
4
2
13
17
4
2
4
17
15
12
8
13
15
8
1
6
16
13
2
4
7
9
2
3
1
8
8
1
1
6
6
5
13
15
18
19
5
3
15
26
17
1
28
14
3
3
4
13
8
3
5
4
3
3
2
1
4
10
11
3
3
5
5
2
2
6
9
6
2
1
11
16
3
12
4
3
9
12
8
4
3
3
20
24
3
2
3
11
4
4
2
13
8
2
3
12
18
5
5
10
2
5
18
6
3
8
11
5
3
9
5
2
12
8
15
3
3
11
14
19
20
16
2
0
3
27
19
2
3
8
16
4
3
4
11
6
3
3
6
9
5
2
1
9
16
3
2
12
12
10
6
3
1
1
5
29
17
3
3
12
12
6
5
6
7
9
13
6
9
13
5
2
2
7
12
3
1
8
9
1
1
3
5
5
3
8
16
6
2
0
10
22
24
8
9
13
16
13
4
4
5
14
3
10
12
1
4
11
10
7
4
7
24
28
10
2
14
11
1
1
11
22
7
15
5
3
5
7
6
4
7
7
5
13
13
2
7
7
5
5
14
15
14
4
1
4
7
4
2
12
10
7
6
14
10
5
3
7
16
7
2
0
2
4
19
9
3
2
2
2
2
6
17
6
2
2
5
5
8
17
9
4
4
4
4
19
22
12
11
5
2
17
15
2
4
4
2
2
3
7
7
6
7
16
19
18
7
3
4
14
6
0
11
29
22
4
1
27
19
2
10
12
3
9
2
6
8
9
13
7
10
10
13
13
3
8
14
12
11
3
0
2
2
6
13
10
1
2
11
10
3
11
21
11
1
1
1
13
19
27
12
3
10
15
4
8
11
0
1
10
16
13
10
13
1
0
13
18
4
3
1
5
16
5
1
21
19
0
0
1
2
19
33
3
22
28
13
1
2
2
3
12
20
24
18
1
1
7
31
21
41
17
1
4
10
2
3
5
19
35
34
27
15
12
8
0
10
31
25
4
1
8
15
3
10
16
17
2
1
16
16
6
4
2
19
18
14
17
17
11
2
2
8
10
6
11
23
7
3
16
21
20
3
3
2
13
13
5
3
5
5
5
13
9
0
6
11
8
0
19
41
16
1
2
3
29
40
13
3
3
5
14
19
15
17
20
6
14
8
1
3
14
15
2
4
1
19
24
5
3
7
17
18
8
5
17
23
10
3
8
6
16
7
9
16
7
4
17
22
10
1
6
24
34
17
3
1
4
6
12
16
20
20
2
2
10
11
11
19
11
2
11
28
24
7
7
11
8
7
9
9
4
2
3
6
9
10
4
3
1
2
7
16
9
6
12
8
4
12
13
4
4
7
9
2
12
12
4
2
2
5
11
5
6
3
3
2
4
21
19
1
8
20
8
4
5
7
4
4
4
8
9
7
4
6
16
17
5
3
10
28
28
9
15
4
6
18
7
2
17
18
8
7
17
15
3
5
20
21
12
6
4
5
8
9
6
6
5
9
13
20
12
14
5
3
4
4
3
4
6
15
9
4
3
4
5
3
7
16
24
15
3
1
1
4
4
2
2
14
13
3
7
16
11
5
5
11
5
1
7
8
2
4
19
25
17
14
19
17
8
4
3
2
9
13
4
5
1
12
1
12
15
14
16
4
3
8
19
20
10
3
8
38
21
4
2
13
31
29
25
19
13
9
8
18
7
1
11
21
10
2
14
14
3
2
3
17
28
18
2
2
4
4
1
2
1
7
26
21
20
22
21
21
28
34
19
7
11
23
15
5
13
17
6
2
2
5
11
6
3
10
26
34
12
1
0
1
2
5
8
17
11
2
1
10
21
12
13
19
18
16
6
7
9
4
11
17
6
3
12
14
14
19
18
8
3
1
2
1
3
12
15
16
10
1
6
17
28
16
17
18
7
5
3
3
5
7
8
10
8
9
4
2
4
15
15
6
3
5
5
0
6
19
21
15
11
9
12
3
4
5
10
5
5
7
6
4
3
13
26
4
1
10
7
14
11
8
6
5
7
14
23
10
0
11
8
0
8
7
7
8
8
5
8
15
6
3
5
5
8
5
2
7
10
12
10
6
2
1
4
27
27
7
1
1
1
3
5
5
2
1
1
2
6
17
8
4
4
12
26
8
3
5
4
4
3
2
3
1
1
16
10
5
1
3
7
7
10
21
12
6
9
2
3
5
3
5
4
3
6
2
3
2
2
2
1
1
2
2
2
2
9
13
8
8
12
11
9
6
10
9
14
5
4
5
13
11
6
12
21
11
3
5
9
8
6
9
27
20
2
2
13
12
1
11
14
4
13
2
13
11
2
13
9
0
16
7
3
11
9
3
11
8
3
11
22
9
2
2
11
9
1
1
2
2
3
2
17
10
3
1
9
18
8
4
5
9
4
14
10
4
7
6
3
2
2
10
11
5
2
3
2
14
3
7
12
3
0
17
24
14
16
8
4
6
14
5
0
1
1
1
1
5
15
16
14
11
6
2
4
16
8
2
8
19
17
9
4
20
17
2
9
18
16
11
1
4
7
13
20
12
12
11
0
4
16
18
8
2
3
10
5
2
7
23
13
1
4
14
5
5
16
1
1
0
6
16
21
16
3
5
25
14
3
11
2
1
4
12
21
29
23
2
9
21
10
0
3
2
9
11
4
11
16
2
0
1
4
28
49
9
31
31
7
1
1
2
4
14
10
10
11
1
1
5
31
8
2
19
16
1
4
7
15
27
30
21
26
14
12
29
21
28
16
1
5
17
15
7
1
2
13
28
26
13
4
3
1
10
19
8
7
27
15
8
1
9
11
7
2
5
19
12
6
10
14
19
10
2
3
10
13
2
7
24
9
2
3
8
31
24
4
1
4
11
8
2
1
12
14
23
15
3
5
9
5
3
7
7
22
22
5
3
4
13
23
3
1
15
23
8
12
22
6
3
21
20
7
26
19
3
4
2
14
28
25
10
3
2
2
9
14
20
20
1
7
23
18
6
12
16
6
6
22
22
5
3
5
4
7
11
8
3
2
2
10
18
14
9
0
2
8
14
13
2
3
5
5
5
5
7
6
6
11
14
14
6
3
4
4
4
4
8
9
6
9
3
0
2
12
8
5
12
3
2
4
5
6
4
4
11
15
7
7
10
12
5
4
5
21
33
21
29
21
4
1
2
6
8
8
7
13
24
17
3
7
21
13
2
3
3
8
5
3
5
6
5
6
11
24
21
22
4
1
18
9
6
6
5
14
14
4
10
15
5
7
24
22
9
5
2
1
1
3
4
4
7
26
14
1
2
2
9
19
9
4
3
3
5
8
2
4
20
28
24
8
6
5
3
16
19
4
3
14
7
21
8
3
7
7
2
9
9
2
4
9
5
4
7
5
18
43
12
3
4
27
33
20
24
23
21
16
1
13
16
7
4
20
19
1
4
9
3
3
5
10
8
7
6
1
1
3
0
1
1
11
25
19
21
20
19
16
16
34
32
16
12
19
18
3
6
21
7
3
5
1
1
2
6
13
23
26
10
0
1
3
4
11
10
9
6
5
6
15
22
13
8
14
10
8
3
9
9
4
5
21
13
6
6
9
8
12
17
16
15
13
4
2
2
4
7
4
2
0
10
17
18
13
5
2
7
11
18
9
2
5
11
7
5
5
3
3
6
18
13
3
2
6
7
5
16
15
12
9
6
6
7
3
1
3
12
12
2
10
19
2
5
19
14
4
8
5
14
7
2
4
11
2
4
17
9
1
7
5
4
4
8
2
7
10
13
13
5
2
3
5
4
5
7
10
1
2
3
2
2
2
2
14
20
6
2
1
1
1
2
1
1
1
1
1
10
9
4
4
9
26
7
4
2
9
18
8
2
6
12
1
4
20
18
2
4
8
2
4
2
2
3
11
5
2
3
7
10
14
19
10
3
8
4
2
3
10
8
2
2
1
6
9
12
11
2
3
5
6
21
13
2
5
21
24
17
14
9
3
1
1
1
1
6
12
24
14
3
2
12
9
6
9
4
1
8
0
26
16
3
10
21
10
8
5
4
6
7
4
9
14
8
16
20
6
2
2
5
3
2
3
15
14
2
14
16
5
3
1
10
8
4
5
13
15
2
7
18
9
12
8
3
2
2
2
7
13
8
16
5
2
17
22
6
3
12
17
8
19
14
2
6
15
9
0
1
2
2
2
2
9
20
20
13
6
1
4
11
6
3
6
13
16
11
2
9
18
6
9
13
15
12
3
2
2
10
19
9
13
15
5
5
10
8
12
6
2
1
1
3
10
10
18
8
7
12
10
6
2
5
4
7
12
7
13
5
2
25
14
3
12
4
1
12
22
27
30
2
4
17
15
3
2
10
15
5
4
4
4
2
1
0
5
30
24
26
4
2
3
5
5
4
4
14
12
2
11
13
2
8
25
19
13
13
11
7
6
28
11
6
12
11
7
5
6
23
19
6
3
4
5
20
20
5
3
22
17
7
4
2
2
3
5
27
26
17
8
9
22
19
2
2
9
5
3
8
8
4
3
9
25
20
5
1
9
13
6
2
8
2
5
23
9
2
9
10
10
24
23
11
3
1
1
3
11
32
16
1
12
18
3
17
26
10
4
17
18
10
34
15
6
4
1
1
5
26
34
12
2
10
9
6
18
1
12
25
23
9
5
7
5
7
10
19
13
6
4
5
7
7
9
5
2
2
12
23
16
7
10
11
12
11
7
3
4
21
11
4
6
10
5
4
7
9
6
5
5
4
4
3
8
16
13
9
7
8
9
2
6
2
3
3
5
4
4
5
17
19
11
8
6
4
3
3
8
27
32
24
34
26
14
7
2
2
3
3
15
24
12
3
10
24
7
7
3
9
16
12
2
6
15
19
10
16
20
26
2
3
24
9
4
5
4
11
16
2
12
13
7
9
34
29
6
2
2
4
3
5
5
3
13
23
3
2
2
20
12
4
4
4
1
1
1
7
19
31
19
4
4
5
5
8
22
5
3
8
0
27
31
7
4
13
7
2
2
3
6
23
21
5
1
19
32
8
3
4
29
28
9
18
16
17
28
2
1
16
23
8
11
10
10
3
2
4
2
7
26
18
3
1
0
1
1
4
5
17
9
15
13
14
11
1
17
35
24
9
9
9
10
22
5
7
13
3
2
12
17
4
3
13
5
3
3
4
3
11
9
9
6
3
2
16
33
20
1
1
9
1
1
4
3
2
11
13
2
3
6
16
10
12
14
15
13
2
3
6
8
9
13
3
3
17
17
5
10
2
4
10
9
20
12
3
17
17
2
3
6
15
16
3
7
17
5
3
17
15
5
3
5
2
3
4
2
8
6
4
8
13
15
2
2
20
12
3
11
12
3
7
8
4
6
14
4
1
13
12
2
3
3
4
6
6
1
0
1
6
12
12
3
1
2
4
6
4
2
11
9
5
13
15
10
7
8
9
3
3
6
7
6
6
4
0
6
2
4
9
10
3
1
1
2
5
28
24
5
3
9
25
11
4
7
10
2
2
6
20
6
5
19
5
1
2
4
7
14
5
1
3
12
17
21
23
11
5
12
8
4
6
10
1
1
3
5
5
4
5
17
6
2
2
6
24
23
8
1
14
29
23
7
3
2
9
13
2
1
3
11
14
16
8
13
3
4
3
2
9
4
6
27
21
1
1
12
21
6
1
1
1
0
1
5
17
15
15
14
3
1
2
4
4
2
3
22
7
16
5
1
3
3
2
1
9
7
13
14
6
13
34
21
7
3
2
10
8
4
8
8
9
23
2
3
24
21
2
2
9
8
4
16
18
2
10
19
8
2
2
2
9
8
3
8
11
14
5
1
1
1
6
10
7
13
17
9
2
5
15
8
11
8
4
8
5
8
13
10
11
18
9
10
10
12
8
4
13
15
1
2
3
6
12
8
3
1
9
16
17
10
2
13
24
11
3
9
4
7
10
3
6
20
8
2
10
19
24
21
4
13
13
5
2
8
14
2
5
9
2
8
7
2
6
23
12
12
4
4
9
19
18
3
4
18
9
1
24
6
14
17
27
31
14
16
17
1
8
14
9
6
12
5
8
24
14
2
4
10
22
4
3
2
13
26
25
17
8
4
17
25
13
8
10
4
13
13
4
2
7
22
18
6
2
3
17
23
12
4
7
27
22
3
4
12
11
24
25
5
3
2
2
4
15
30
20
5
14
10
11
27
22
3
10
8
3
30
24
3
3
0
7
21
29
29
9
7
19
9
0
14
18
25
23
15
7
6
4
7
6
9
20
18
9
9
11
8
7
6
3
2
13
20
20
12
19
8
16
16
5
4
5
25
13
5
12
23
2
4
5
3
1
7
6
4
11
10
9
15
20
19
2
5
5
2
3
4
4
4
3
7
11
15
20
16
9
4
3
3
4
0
11
22
23
18
29
20
8
4
2
3
3
3
7
18
11
4
7
25
10
7
7
20
22
14
3
6
27
34
19
12
18
3
4
18
5
3
3
4
10
15
7
8
7
5
5
28
37
18
5
2
4
4
17
16
8
14
15
8
3
1
3
3
2
3
8
13
6
5
12
17
18
6
1
6
6
5
4
19
8
6
7
5
15
33
11
6
21
6
2
3
2
6
29
31
15
14
16
17
4
2
2
19
18
7
5
3
17
27
5
3
14
30
12
10
19
10
2
6
8
4
14
23
5
2
3
5
5
13
14
6
10
12
3
9
6
10
3
3
23
28
4
10
17
16
3
12
16
2
2
10
12
3
5
4
2
8
10
8
13
17
9
8
6
2
3
12
41
28
2
1
4
1
1
2
4
2
2
2
2
3
20
23
21
14
14
10
7
12
18
2
4
7
11
4
4
24
28
5
3
4
3
4
6
12
6
7
16
4
3
6
5
17
26
10
2
6
9
16
19
4
1
10
19
6
3
14
10
7
9
4
4
2
3
7
7
8
12
2
7
9
3
7
20
8
3
10
7
9
26
15
2
5
6
4
11
12
8
7
3
6
17
16
4
5
4
2
11
6
2
1
2
7
24
19
6
4
7
18
16
12
7
3
3
10
9
5
3
7
16
17
13
5
3
15
21
27
20
3
1
13
33
12
5
5
5
6
3
2
10
4
7
18
4
2
1
7
10
11
2
3
9
20
21
12
13
3
2
9
10
2
4
4
3
9
3
5
9
2
12
11
2
3
1
4
12
23
17
3
1
10
23
8
3
3
3
15
8
4
3
2
2
5
14
13
9
11
10
0
15
19
3
11
11
8
4
2
6
19
14
4
4
2
2
4
15
12
4
2
2
1
1
3
10
7
1
18
7
3
2
6
5
5
15
14
3
7
5
2
26
45
12
2
1
3
18
10
6
9
2
4
6
18
7
5
11
4
2
2
15
11
4
22
25
9
0
2
4
16
7
3
5
2
5
5
6
2
8
19
12
15
19
10
1
2
9
6
11
7
2
8
6
5
19
7
3
10
18
4
2
2
16
15
0
1
2
2
2
10
13
5
3
7
17
9
28
21
4
2
5
3
1
0
1
11
17
9
5
6
9
14
7
6
3
2
1
4
4
3
17
18
6
3
5
9
18
10
1
1
3
15
21
19
13
14
4
12
2
13
18
2
2
21
24
4
27
15
2
2
3
5
12
19
18
11
18
32
24
8
17
23
12
2
5
16
16
10
1
2
11
35
34
19
7
30
19
14
19
16
15
24
11
4
11
10
7
11
28
22
15
14
2
15
24
24
19
15
1
8
20
5
3
6
21
23
25
17
0
7
26
13
0
20
20
19
15
9
4
4
2
1
4
15
15
7
8
16
12
1
8
18
13
8
9
22
8
13
15
5
3
13
13
2
3
28
30
2
3
9
6
2
1
2
4
10
6
7
24
4
7
27
11
2
10
10
3
5
18
22
19
15
4
3
2
1
1
2
7
14
14
9
8
9
8
10
7
3
7
12
12
14
3
7
28
14
4
5
15
16
9
1
11
33
40
25
11
2
15
10
7
5
3
3
1
12
28
6
3
6
5
9
29
18
4
1
2
6
31
32
22
10
7
8
3
2
1
4
4
5
3
11
24
25
11
2
2
2
5
16
11
3
1
12
30
17
0
1
16
19
9
24
11
1
25
15
5
17
24
16
18
15
4
3
2
2
4
5
4
2
1
22
21
3
2
12
18
12
12
25
11
1
5
5
3
7
1
2
4
3
5
13
19
22
1
12
18
2
4
9
3
10
3
10
11
2
12
22
11
3
17
13
6
10
12
10
2
4
4
1
6
11
13
18
16
2
4
12
8
5
3
27
36
6
4
5
4
7
15
1
6
8
1
8
24
14
7
8
11
8
7
26
16
3
2
1
3
3
3
24
40
16
1
25
14
3
3
4
15
7
3
18
15
3
4
18
23
10
7
14
17
5
3
1
11
22
5
3
16
17
14
14
23
17
4
3
14
5
3
3
4
5
2
3
22
11
2
6
1
4
23
16
4
3
4
2
8
17
16
4
12
23
17
5
2
2
3
14
11
3
1
1
9
21
18
5
3
2
7
24
12
2
2
11
17
17
17
3
10
14
14
16
15
5
16
22
11
4
3
3
17
32
9
7
5
2
14
6
3
2
9
21
10
2
5
4
17
21
6
4
5
12
17
13
2
2
3
3
4
9
7
6
5
8
12
2
4
4
7
11
5
1
10
3
2
2
16
27
5
2
1
2
8
11
3
16
20
6
4
3
6
13
9
7
7
8
8
2
16
5
3
1
7
27
12
3
10
16
9
8
4
0
2
8
5
3
3
5
8
7
8
9
6
3
14
9
3
3
13
9
6
13
12
3
12
1
10
35
28
6
2
2
9
22
8
9
6
3
3
7
3
11
23
10
2
1
5
11
9
11
22
18
10
3
3
17
19
6
4
4
3
5
14
10
9
22
17
15
18
16
4
5
6
5
12
14
1
2
2
5
11
4
2
24
16
3
4
6
15
10
1
3
7
19
11
1
4
15
12
4
8
28
14
11
8
6
5
4
4
4
4
3
3
6
16
17
12
1
3
8
4
3
2
3
17
22
10
3
6
19
21
6
2
4
14
18
15
17
33
11
5
9
21
3
7
8
6
7
19
27
22
21
32
22
27
21
5
2
9
17
12
7
2
3
30
43
28
29
29
26
29
30
14
10
14
6
8
10
3
3
15
23
21
14
7
17
32
31
20
14
10
10
4
4
17
19
14
13
5
6
6
27
13
2
17
13
10
8
6
5
6
2
2
7
6
3
3
15
13
4
8
29
24
4
0
12
12
15
19
8
2
19
16
3
4
19
23
6
2
3
8
7
4
6
10
7
0
15
17
15
27
32
11
4
10
13
4
5
16
20
14
6
3
4
4
1
1
12
26
17
3
2
18
19
23
12
3
3
11
18
19
10
2
6
19
8
4
3
3
2
0
0
20
45
39
20
8
12
4
8
11
2
1
9
34
24
1
3
14
11
6
11
5
2
1
2
6
32
49
43
16
8
3
13
20
9
3
1
10
23
20
3
1
2
15
21
10
8
7
3
5
30
32
15
11
9
6
25
20
16
22
13
4
8
9
8
23
22
4
1
1
3
3
3
5
3
5
24
17
2
1
12
6
23
15
4
4
3
8
8
4
1
15
21
19
16
17
14
4
14
22
2
7
9
1
9
5
3
3
2
20
12
1
19
10
6
10
11
1
1
2
3
6
9
10
11
14
6
2
17
28
15
5
3
7
20
8
16
3
6
19
6
3
14
4
5
23
9
4
5
2
5
10
13
5
9
26
10
6
2
4
22
30
15
38
18
3
3
4
9
5
6
13
23
23
3
5
14
2
5
12
6
2
5
7
10
12
5
3
4
13
13
24
26
17
3
3
12
12
1
1
3
5
2
8
13
2
7
18
8
3
5
22
14
3
1
1
1
9
12
3
13
21
8
4
1
1
11
19
5
4
3
1
4
10
12
16
7
3
3
13
12
5
11
23
18
17
15
3
8
3
7
20
10
1
11
14
4
2
2
2
17
8
4
9
8
6
6
5
9
13
26
22
4
7
16
28
18
3
7
15
14
10
2
2
4
15
23
9
6
5
13
13
16
7
4
9
9
7
4
2
4
7
7
4
6
26
18
2
1
6
24
19
10
13
9
9
14
8
16
18
6
5
4
2
1
3
16
9
6
7
24
17
2
2
7
4
3
6
8
7
9
7
5
8
8
7
6
5
5
2
2
15
7
6
11
4
2
4
8
9
13
5
13
23
10
9
6
5
12
13
4
4
3
3
2
11
5
16
17
4
1
2
3
6
8
15
14
5
15
15
4
11
14
10
10
6
3
17
23
7
15
20
6
17
18
11
8
5
2
11
22
17
13
12
11
6
22
9
3
11
6
14
13
5
3
10
30
30
6
2
4
16
22
16
14
15
14
10
9
10
5
2
3
3
2
4
19
32
15
19
9
5
10
6
6
9
9
8
9
18
11
20
23
1
13
14
5
8
21
31
20
12
21
25
14
1
13
19
8
7
5
3
17
30
33
21
20
29
13
1
13
14
3
4
5
2
5
20
22
12
5
28
29
16
13
11
6
1
4
16
14
4
3
3
5
8
21
6
11
9
9
8
7
7
19
10
2
4
7
5
4
10
16
4
9
30
19
5
8
18
25
11
1
7
22
16
4
3
7
11
5
8
9
4
7
13
14
10
5
8
30
43
15
3
3
4
2
5
6
8
7
4
4
10
9
2
1
17
35
12
0
10
25
11
4
5
15
23
18
5
3
13
17
4
7
7
9
4
2
0
20
47
31
10
4
3
5
11
13
4
3
17
34
17
4
2
10
18
6
1
3
5
3
1
5
29
57
62
25
15
14
20
16
3
1
4
5
9
6
2
2
4
20
30
7
7
13
3
2
16
38
40
29
2
17
20
21
18
4
1
2
3
3
12
27
8
3
4
18
9
2
23
16
5
17
22
7
3
3
4
16
17
11
4
1
19
29
13
5
12
26
17
7
2
2
2
15
16
5
11
7
1
3
8
14
16
12
3
2
3
13
20
8
5
6
7
4
12
15
9
2
6
11
2
1
23
31
10
3
6
8
5
6
14
5
4
10
4
4
16
7
5
7
17
7
4
6
8
11
4
4
8
23
18
6
3
13
27
9
3
26
8
3
3
2
2
4
5
3
10
30
13
7
7
5
10
24
7
7
17
8
3
4
3
2
3
4
13
8
4
5
7
7
12
3
2
1
2
4
4
3
9
27
22
8
9
14
12
4
3
4
5
4
13
18
7
3
4
2
9
3
1
13
14
1
2
2
6
10
11
6
4
8
10
2
15
17
7
18
7
1
20
16
6
9
9
1
2
9
15
18
13
2
3
5
5
3
2
12
13
14
27
14
1
17
22
5
3
17
11
7
8
4
13
24
23
22
15
2
7
11
8
17
15
12
14
10
4
0
1
2
6
7
9
17
6
2
6
24
27
13
7
5
3
10
15
5
17
15
6
7
3
2
6
15
15
15
17
8
5
2
1
4
14
14
4
4
10
11
12
5
1
7
11
4
3
2
1
2
3
7
5
4
1
6
22
36
14
1
4
17
12
2
14
13
4
7
7
6
7
10
6
3
9
13
7
12
10
0
1
4
15
9
3
18
18
1
4
10
16
16
10
4
9
25
10
11
12
2
11
20
14
4
2
4
14
17
21
29
31
19
8
5
9
11
8
17
14
4
2
4
22
25
3
1
1
20
30
5
9
12
15
14
5
4
8
17
6
2
9
28
37
20
12
4
8
16
14
5
2
5
9
27
18
4
19
19
2
2
7
3
4
4
4
16
6
3
19
21
4
8
11
3
5
17
18
28
17
2
1
6
7
4
2
8
15
12
4
2
5
13
8
13
17
17
8
3
19
26
11
3
2
2
2
8
9
3
13
22
5
13
30
27
9
2
10
21
18
7
5
4
6
18
9
5
11
13
17
16
2
19
48
28
6
2
2
3
4
15
17
15
13
6
8
8
4
3
16
28
5
3
15
14
7
11
17
20
12
3
3
23
25
8
15
10
3
3
2
1
12
35
19
11
11
8
9
7
9
21
28
12
3
1
4
5
3
4
8
9
6
1
5
21
58
73
0
9
8
7
10
12
5
1
1
4
7
6
14
29
15
4
12
15
3
9
28
58
51
8
10
13
13
16
13
10
5
2
3
21
14
6
9
27
10
4
27
16
7
8
32
12
1
0
25
14
5
1
23
41
24
15
11
18
12
3
2
1
10
14
12
9
11
19
8
0
2
3
9
6
3
3
12
28
11
2
15
13
9
17
20
6
3
3
14
11
5
9
25
6
7
14
22
4
4
5
12
11
6
14
11
6
1
3
15
11
4
3
11
7
2
2
12
17
6
3
20
33
3
3
4
4
9
11
3
4
8
8
18
22
5
4
4
2
13
19
9
12
9
1
5
29
22
2
0
2
11
1
11
11
5
8
17
5
1
2
3
4
2
2
11
31
27
18
10
7
3
3
2
1
1
1
10
16
8
2
2
9
5
3
15
19
16
4
1
2
12
28
14
13
1
7
7
5
6
9
1
21
2
14
32
13
3
12
16
2
4
7
11
15
16
8
1
1
1
3
7
13
10
10
12
7
2
24
4
18
25
6
3
4
4
10
19
16
16
16
13
11
7
5
8
17
8
9
2
2
3
1
6
3
7
13
15
3
2
15
19
12
2
1
1
2
5
4
4
15
5
5
9
1
2
6
13
19
7
11
14
2
3
5
16
15
11
9
8
5
3
4
8
12
15
19
9
2
3
5
2
5
19
38
39
27
3
2
3
5
7
3
17
13
3
2
3
12
12
9
5
8
25
29
28
10
3
3
3
12
12
5
13
13
1
0
3
15
17
10
17
8
6
4
3
6
19
10
2
2
5
11
9
10
23
35
22
1
12
14
16
23
16
3
0
1
9
8
1
0
7
22
3
20
30
11
1
1
4
14
12
10
18
29
8
23
25
13
4
25
14
4
6
10
12
3
4
26
17
3
9
21
11
8
15
8
2
7
14
14
6
1
11
18
10
8
7
11
8
23
21
8
2
15
27
20
8
7
6
5
8
3
3
15
12
4
3
24
35
18
5
2
12
22
11
3
5
17
22
3
4
13
10
12
12
9
32
29
14
13
7
3
4
18
21
30
21
4
2
6
8
7
10
12
5
9
13
11
13
13
11
7
4
5
27
25
5
13
10
6
5
3
1
5
17
4
8
7
7
9
15
21
22
8
4
3
2
2
3
8
5
19
15
5
3
14
49
6
1
2
2
7
23
13
0
2
5
14
16
10
12
12
3
8
15
4
11
22
55
53
9
4
2
4
19
22
7
1
4
22
21
2
11
23
10
8
23
14
6
10
38
23
4
28
3
1
5
20
35
16
13
5
8
3
1
1
6
12
12
9
2
14
35
23
9
7
2
14
2
2
9
31
14
4
7
15
12
18
21
5
2
2
15
19
2
2
12
21
21
36
30
2
1
4
16
19
13
6
4
2
6
12
28
15
3
3
3
8
6
4
8
20
10
2
20
35
4
1
3
13
17
3
3
4
12
17
15
17
10
2
4
8
7
7
2
2
2
12
32
27
10
2
5
17
19
20
4
2
5
7
7
8
2
2
3
16
27
8
2
1
3
11
21
23
7
3
0
6
9
1
4
9
8
16
25
17
12
3
3
4
13
21
2
5
7
3
9
7
5
6
3
17
21
36
11
1
9
6
2
1
4
3
10
6
2
3
11
13
7
4
4
13
8
4
2
2
29
21
28
27
7
2
5
7
9
5
3
3
4
7
8
26
16
0
1
4
8
6
2
2
4
4
5
3
14
17
3
3
5
4
2
3
7
0
10
27
11
2
4
6
5
2
3
6
2
5
18
24
8
3
2
10
18
3
6
8
7
12
16
10
6
12
21
19
7
4
1
1
17
42
24
2
2
2
3
6
3
7
14
4
0
5
9
10
8
8
9
25
39
33
10
1
2
2
11
18
5
11
10
0
1
4
7
8
7
20
13
4
1
5
15
14
8
3
1
0
0
2
4
8
17
11
26
30
17
2
2
1
1
1
4
15
8
41
9
4
5
2
9
21
23
12
22
8
2
9
26
17
12
18
15
4
1
10
13
6
9
11
6
19
9
4
13
19
16
8
6
3
4
6
2
4
12
11
22
12
2
4
3
12
9
3
11
27
11
3
4
12
10
8
4
3
10
10
12
9
9
7
7
14
33
6
4
5
8
2
4
9
6
10
14
13
4
2
2
6
9
23
12
2
9
7
8
12
4
3
7
11
17
4
1
2
4
15
15
15
8
8
3
15
11
6
9
26
16
6
3
8
11
18
3
2
9
19
6
0
4
5
19
16
1
5
8
7
12
6
14
21
38
12
3
1
8
15
6
3
8
27
26
5
2
9
8
10
17
9
6
11
36
22
7
2
3
3
15
27
5
2
8
7
3
4
3
6
10
9
5
4
16
31
22
12
21
3
2
4
21
28
7
1
5
9
19
18
4
2
2
13
18
3
6
18
11
6
29
40
22
14
6
8
8
1
1
7
13
28
19
2
2
3
4
2
3
15
23
13
1
15
28
14
12
9
25
17
4
1
1
4
19
20
3
4
8
17
17
4
2
3
16
23
20
7
1
26
16
13
28
14
4
16
9
4
14
10
3
3
16
17
3
3
2
3
11
16
20
14
5
3
2
9
8
2
5
17
26
15
8
9
4
2
1
1
7
6
2
6
6
0
8
5
1
16
25
16
11
8
5
2
1
1
2
9
11
3
3
12
25
7
2
6
10
4
3
1
3
23
28
15
5
5
5
11
7
3
3
2
2
2
13
26
5
2
5
15
9
1
7
11
11
11
2
7
7
3
3
3
3
3
2
3
3
10
29
12
2
3
4
8
7
9
1
5
11
2
1
3
14
16
4
8
12
6
19
22
8
1
3
7
19
19
8
1
2
17
19
1
5
5
2
10
6
6
7
2
10
11
3
4
5
16
24
30
10
4
2
8
26
20
15
14
5
1
2
4
11
2
15
2
4
7
17
20
17
13
4
1
2
12
10
10
27
26
9
6
5
3
2
3
13
22
15
11
2
2
2
3
4
17
3
7
8
1
2
2
3
4
6
4
3
8
5
3
6
12
11
2
1
17
18
3
2
3
7
5
5
5
5
13
10
2
3
26
33
2
2
5
6
4
5
1
13
15
3
2
3
5
16
16
1
7
16
4
4
9
9
11
15
1
3
11
21
15
5
2
9
11
4
22
16
4
12
25
10
6
3
6
16
6
4
2
9
18
9
1
4
5
20
11
3
3
4
7
4
11
14
3
4
3
4
3
14
27
25
19
5
1
4
4
4
17
18
6
9
26
12
4
4
14
16
5
13
33
15
2
3
4
11
4
4
5
19
15
3
7
3
13
2
2
1
21
20
1
2
6
20
8
3
2
3
5
7
5
21
16
3
1
11
13
4
9
9
2
3
5
3
12
18
6
3
3
7
6
9
16
15
16
8
8
10
5
9
29
21
15
10
4
5
9
21
8
4
6
11
13
11
1
2
24
21
10
7
14
12
27
11
9
21
11
2
7
18
8
3
5
12
5
7
4
17
20
10
8
17
2
1
3
4
1
16
22
12
7
8
10
2
7
13
7
5
13
18
4
7
17
12
5
2
3
17
25
13
3
2
3
4
6
14
7
6
14
21
3
9
12
3
15
16
9
4
25
23
16
12
6
3
2
2
1
2
3
3
1
8
15
12
10
10
5
7
12
19
9
9
14
8
3
3
3
9
5
5
6
4
11
29
9
1
1
3
14
14
12
9
1
2
7
13
3
3
6
7
2
18
14
0
2
2
1
21
29
17
12
4
3
2
7
7
0
3
8
12
14
6
0
0
8
16
13
5
1
18
32
15
15
14
3
0
1
15
26
9
9
11
21
27
18
19
14
3
2
10
23
2
13
11
7
9
14
2
7
11
7
3
3
3
3
1
5
22
29
10
2
3
5
4
6
4
3
6
10
19
9
4
3
21
22
9
8
16
3
4
18
15
3
6
16
30
18
3
10
15
2
4
10
12
15
5
26
21
2
4
8
16
12
1
12
12
4
13
14
7
7
6
5
9
3
1
19
11
6
7
11
8
10
4
2
2
1
0
10
3
9
11
2
25
40
18
7
3
3
20
17
3
2
2
4
6
21
5
12
13
6
13
48
32
5
3
5
18
5
2
2
12
14
5
4
3
1
4
8
5
2
4
19
17
3
3
3
3
3
3
12
27
9
1
2
2
9
7
4
7
11
1
5
16
14
5
6
5
3
3
2
3
13
19
14
21
21
9
12
20
17
2
2
8
18
18
8
5
9
10
2
3
25
20
5
12
16
5
14
20
6
2
2
5
14
9
5
3
5
13
10
25
25
7
2
10
3
8
20
21
15
10
6
3
2
7
5
7
5
2
5
24
17
5
12
25
20
24
25
7
2
5
7
12
5
9
9
7
7
3
8
23
7
7
28
27
18
28
18
12
10
7
4
2
3
3
10
18
6
3
8
20
15
20
17
14
15
4
13
17
13
3
3
4
6
10
16
4
1
11
23
11
1
3
15
2
2
4
6
3
2
2
3
6
15
8
3
14
14
6
14
31
4
1
8
10
2
2
3
7
14
13
3
1
5
10
16
2
3
25
29
4
6
12
4
1
3
21
34
22
30
13
16
19
8
3
6
20
20
6
2
2
4
11
14
7
9
4
7
2
3
3
10
22
4
12
3
6
18
32
24
2
2
9
8
4
10
15
1
1
4
16
17
18
9
2
2
9
10
3
6
1
1
2
17
10
6
12
18
2
6
8
8
4
4
2
14
14
2
25
30
5
5
2
9
28
8
0
3
2
6
10
10
23
14
20
40
38
10
4
9
14
5
9
6
2
11
19
13
3
5
18
8
6
17
13
3
9
8
8
8
5
4
20
14
3
1
3
4
10
15
1
1
15
12
6
9
6
3
2
5
10
12
14
4
2
4
6
23
10
1
2
10
23
8
6
7
3
5
8
22
5
6
2
19
13
4
13
23
3
2
7
17
3
11
17
7
21
16
2
3
10
7
2
1
3
3
2
2
8
6
3
2
5
12
21
10
1
18
23
14
13
16
3
16
20
5
5
14
10
5
2
15
24
12
16
31
21
7
7
9
8
6
4
2
6
23
13
2
5
17
27
35
25
12
15
17
4
5
13
11
12
11
4
1
1
12
17
4
4
4
6
9
5
3
3
14
11
1
0
11
11
7
11
8
7
5
7
14
12
17
11
1
8
17
21
24
12
3
2
2
3
3
7
25
6
8
12
3
2
1
3
13
18
25
12
2
4
3
3
9
13
17
24
20
3
5
11
4
3
8
18
2
3
19
18
2
5
7
8
8
5
13
3
19
8
2
3
1
13
19
3
5
6
4
18
29
27
25
25
26
7
2
3
4
3
16
16
3
6
18
11
26
15
11
17
6
2
3
4
5
13
16
3
12
23
9
9
9
9
8
7
11
3
6
9
7
3
3
8
5
4
5
4
11
11
4
3
3
16
12
4
6
13
4
7
27
12
5
11
10
4
15
31
12
4
8
23
5
5
7
3
20
13
3
13
15
2
1
3
4
6
9
5
3
4
9
11
3
2
22
30
1
14
26
4
5
14
3
2
4
18
21
17
22
25
4
2
9
7
3
4
3
17
17
3
4
9
24
39
21
7
1
6
13
9
6
1
1
12
12
4
8
9
8
9
25
11
3
3
15
12
3
3
12
9
5
11
22
11
2
12
13
6
16
20
7
12
21
18
7
2
10
15
5
4
4
6
8
0
8
4
2
12
9
4
3
7
19
14
13
7
3
2
2
3
19
14
2
15
16
17
4
2
2
2
3
17
23
8
24
1
3
2
11
8
2
3
6
6
4
3
5
9
12
7
3
2
9
11
3
4
7
23
4
15
27
8
16
20
23
10
3
6
24
14
1
2
12
20
5
10
10
2
1
4
12
11
1
3
11
8
9
2
8
18
10
11
5
2
3
2
13
17
14
22
5
5
2
2
2
4
17
10
2
2
11
31
3
2
4
6
4
1
9
14
6
5
2
2
5
17
2
4
14
9
2
2
2
11
7
3
2
2
2
11
18
5
12
5
3
2
2
5
9
2
7
14
4
4
6
21
9
11
2
1
3
16
16
3
7
12
4
1
1
16
17
2
5
7
13
23
1
5
9
2
5
11
3
2
7
10
8
18
5
2
