# Supplementary material for: Evaluating flow modulating treatment response in intracranial aneurysms using black-blood MRI in vitro
Source: Commun Med (Lond). 2026 Mar 27;6:170. doi: 10.1038/s43856-026-01413-z (PMC13031954; doi:10.1038/s43856-026-01413-z)
Supplement: Supplementary file 8 — Supplementary Data 5 [file 43856_2026_1413_MOESM8_ESM.zip › Data_Figure_8ab_Sup_Figure_6ab/BB2/with backbone (FD2)/2_BB2_vessel_array.txt]

33
24
13
19
16
21
0
3
42
30
37
70
72
64
78
58
49
46
14
14
27
3
4
30
19
24
30
46
27
31
24
23
23
27
31
25
19
33
33
23
22
43
46
25
19
22
14
21
23
30
42
32
21
22
22
25
32
23
7
20
22
18
39
58
35
18
22
34
41
36
27
9
3
14
13
33
47
32
25
48
66
58
38
23
13
10
22
33
45
71
87
60
50
56
52
42
21
12
11
23
26
71
79
88
100
86
79
57
23
16
19
16
11
6
11
6
64
68
51
23
19
45
60
45
42
52
49
45
38
16
6
14
22
28
11
8
12
34
36
51
58
49
46
52
25
4
7
32
47
47
51
30
8
32
45
29
37
27
1
31
27
23
15
15
40
39
24
43
42
17
13
8
10
45
18
3
11
39
45
46
54
40
24
14
5
24
47
69
54
35
35
22
7
17
21
17
42
30
18
20
19
8
8
26
8
22
20
20
33
31
16
24
30
22
21
38
49
30
11
17
13
15
29
41
49
31
26
28
26
26
25
17
8
29
29
12
37
63
35
17
31
41
48
43
19
6
7
24
23
14
20
32
35
51
65
56
39
32
19
5
16
31
42
60
63
62
61
59
50
38
19
15
10
8
15
63
83
92
96
91
86
58
25
21
21
20
14
7
3
5
61
79
58
28
27
52
62
45
44
61
59
42
24
7
3
16
32
32
7
3
20
39
38
53
72
64
45
41
19
1
4
11
32
45
44
49
33
12
35
52
32
42
36
4
30
20
19
17
14
38
36
21
40
39
15
21
20
3
29
11
2
14
40
37
33
43
34
27
19
9
22
47
64
49
28
27
26
12
24
20
4
39
22
10
22
29
20
7
16
25
18
16
28
26
8
15
28
29
29
37
45
31
9
4
7
14
31
45
52
36
28
30
28
38
32
5
7
32
26
5
29
64
39
17
34
48
62
61
24
0
4
19
20
0
3
35
47
50
55
50
45
46
25
4
16
20
30
46
50
54
68
59
39
29
19
23
13
3
17
9
51
77
88
91
88
83
52
20
19
21
22
19
7
2
4
53
80
62
35
35
54
50
38
44
63
60
38
16
4
3
20
39
29
8
6
25
41
36
56
87
74
38
30
18
4
5
13
31
47
44
43
35
16
32
56
44
39
35
8
19
13
22
29
14
31
34
17
28
28
14
23
28
8
11
14
9
11
32
30
25
34
27
21
17
11
27
43
50
40
24
31
37
20
24
18
2
34
19
8
22
41
33
11
8
27
23
14
21
17
3
24
34
32
34
36
38
34
18
2
3
13
30
42
48
37
29
29
33
55
49
11
2
22
17
6
22
62
48
22
30
44
65
76
37
3
5
19
3
4
9
39
55
50
46
44
47
46
26
4
14
11
22
46
48
50
66
53
33
27
26
23
6
5
29
11
46
70
86
86
82
73
40
14
15
13
23
19
5
10
7
49
67
58
45
46
49
38
33
44
50
45
32
17
7
5
25
37
25
16
14
21
33
39
59
90
71
31
23
20
5
8
18
33
53
40
34
33
21
28
59
58
39
24
9
8
3
28
45
15
22
33
20
19
20
17
29
26
6
5
26
16
2
25
36
31
33
17
11
14
9
35
36
37
37
30
41
41
21
19
16
5
31
24
16
23
44
43
17
10
9
25
29
20
18
15
8
5
42
41
29
31
34
37
39
27
1
5
14
27
35
36
26
25
30
38
57
52
22
2
15
5
7
25
55
53
30
27
30
55
74
48
8
4
24
6
11
31
41
57
52
43
40
42
37
19
11
16
14
28
56
58
47
58
50
41
37
35
17
3
17
37
10
47
68
84
86
82
69
37
23
19
12
16
29
6
21
13
44
51
55
56
53
43
27
30
41
36
28
35
33
16
12
22
27
24
27
21
11
26
42
63
84
62
24
19
21
8
7
14
30
59
42
28
39
31
32
60
68
46
30
15
3
2
31
54
19
23
44
32
21
23
26
34
26
16
11
33
21
4
21
46
41
33
12
10
19
16
11
40
28
25
39
42
44
35
13
19
20
7
26
29
27
29
40
38
15
16
17
24
39
31
20
21
18
4
41
33
19
20
34
41
43
28
2
1
17
23
27
21
11
21
37
43
47
40
27
5
4
16
28
44
49
34
25
28
43
62
52
12
2
5
1
29
39
33
51
49
44
44
41
24
19
20
16
16
39
63
60
47
54
52
50
56
45
12
6
17
41
16
51
68
80
88
87
75
46
33
29
20
17
31
22
15
13
36
44
54
62
57
39
29
35
46
33
21
30
42
24
24
14
14
21
38
27
5
19
45
66
79
55
20
21
26
7
5
2
22
60
51
38
51
42
37
58
68
49
32
17
5
1
28
54
26
36
57
40
25
28
31
39
30
29
22
44
26
4
17
52
44
35
18
15
16
12
8
46
19
13
38
46
38
29
10
19
23
15
19
28
34
28
30
27
12
15
22
23
44
43
27
27
27
10
17
16
17
20
34
45
41
19
2
1
19
24
27
23
10
15
40
48
39
33
24
9
14
31
33
34
45
33
27
40
46
55
48
12
1
2
1
29
31
19
39
40
40
53
44
18
13
13
16
25
38
50
56
50
50
49
50
63
46
13
6
7
29
29
56
68
79
90
94
84
56
40
37
29
21
26
21
12
11
35
42
58
65
55
38
34
41
54
44
26
23
30
21
24
3
5
21
42
29
1
12
40
67
79
52
18
22
30
10
2
2
17
58
57
53
54
39
34
55
61
49
26
9
5
1
26
47
30
45
62
41
22
28
33
40
32
28
23
38
23
2
17
47
41
36
27
20
18
6
5
36
13
10
40
47
34
27
14
13
20
16
11
24
35
29
23
22
9
3
13
27
46
38
26
24
23
10
1
8
28
29
33
42
34
12
9
7
22
27
33
37
22
13
35
47
42
38
27
7
27
47
37
37
49
31
31
55
66
60
44
12
1
5
3
11
17
12
30
32
34
55
45
24
15
10
13
30
25
32
50
51
48
37
36
50
40
14
6
4
9
30
63
70
78
91
96
88
63
41
36
31
24
18
7
5
11
39
49
60
65
50
38
37
46
53
51
27
19
16
2
17
4
11
29
37
21
1
5
32
63
81
52
20
19
30
18
1
3
23
50
54
55
52
29
27
51
59
46
23
4
8
2
29
45
30
38
53
36
17
22
29
33
26
22
17
30
27
8
14
35
39
37
32
24
17
9
5
18
12
26
47
50
36
31
25
13
10
11
16
35
35
23
24
15
5
6
32
38
26
22
20
15
8
4
12
34
34
30
30
25
16
24
15
29
34
38
46
39
21
26
43
49
57
27
3
39
55
40
43
60
41
35
60
73
69
44
8
6
9
14
7
14
18
29
29
34
53
38
28
26
19
9
28
32
20
24
45
47
44
30
27
41
28
14
8
4
4
7
65
72
79
88
92
84
65
39
32
27
23
17
7
3
11
39
52
61
65
51
36
37
43
46
45
26
18
15
4
15
7
20
29
28
15
2
1
24
55
76
56
29
15
16
10
1
9
24
30
41
53
45
22
25
52
60
41
16
2
5
2
30
38
21
25
41
33
17
20
26
26
15
18
12
32
38
17
7
27
40
37
30
22
18
10
3
18
27
41
55
58
44
38
35
17
12
12
12
34
42
27
29
27
5
2
30
25
19
22
25
15
10
15
27
30
27
23
27
30
31
30
19
35
43
32
35
43
29
26
30
50
64
28
7
43
52
37
44
64
53
46
50
57
68
45
11
9
7
14
6
22
27
31
31
43
53
32
25
32
24
6
17
33
21
26
43
43
38
31
35
45
27
8
13
9
3
5
61
69
77
86
86
80
64
42
33
26
20
15
9
3
7
37
51
60
66
57
38
35
38
39
35
25
26
17
10
26
4
21
24
22
15
6
3
23
53
69
59
42
21
6
2
18
22
14
31
51
45
28
33
55
65
44
18
3
4
2
20
34
19
20
36
31
15
21
30
28
16
19
9
33
48
21
5
27
40
30
28
27
23
13
3
27
38
45
57
61
46
36
41
31
18
14
13
28
41
28
27
37
17
0
26
23
23
16
19
25
26
11
8
38
23
16
19
30
36
30
23
13
32
43
20
17
37
37
25
26
38
57
26
8
44
47
24
37
58
61
52
37
39
61
44
13
8
8
4
21
27
30
34
55
55
31
25
33
23
4
7
29
18
27
41
39
36
34
47
60
36
13
12
9
3
15
52
61
70
80
85
82
63
42
37
28
20
15
9
5
5
34
44
54
63
62
43
31
33
34
31
24
31
28
23
32
6
16
20
20
17
4
3
30
57
63
59
48
36
12
5
28
11
12
36
50
43
36
42
59
64
51
22
7
3
1
6
30
30
26
36
28
14
25
36
35
20
26
8
27
45
24
8
31
31
20
31
36
31
15
5
35
35
37
49
60
39
26
48
44
25
10
16
19
31
22
21
33
20
1
27
24
20
18
22
30
25
9
2
30
19
19
20
27
39
20
14
12
5
28
13
15
34
36
26
27
33
48
28
3
10
48
39
13
25
50
57
50
33
39
56
38
13
8
11
6
9
16
22
36
62
59
35
30
28
15
9
12
13
26
35
38
37
36
53
64
42
20
13
3
6
29
42
51
61
74
91
91
65
38
31
28
22
16
8
5
14
26
36
47
56
57
50
34
28
33
32
25
26
25
19
32
19
23
24
11
4
3
35
65
69
55
39
26
10
7
23
7
19
45
46
38
40
46
58
62
52
20
9
8
1
3
33
42
32
32
18
8
24
40
39
23
27
23
23
36
18
10
31
26
15
37
49
33
14
6
28
23
24
40
56
36
20
46
48
20
5
15
17
19
19
15
22
13
2
23
22
17
18
21
27
33
27
11
4
11
25
24
20
22
36
16
8
19
8
13
13
26
35
28
14
27
39
44
35
11
3
51
31
10
23
42
45
39
39
55
60
38
12
5
17
17
1
5
14
30
57
57
41
36
26
9
13
25
13
28
34
38
39
36
53
54
35
28
19
5
7
29
43
59
70
88
98
72
34
20
16
21
24
8
4
13
32
40
46
48
50
42
24
29
35
24
14
13
6
24
30
34
25
7
4
2
32
65
76
53
20
9
7
7
23
12
31
42
36
33
36
41
57
62
46
16
4
6
1
4
32
31
22
27
14
5
20
35
37
29
20
16
18
31
10
7
31
27
17
36
41
27
12
5
23
19
19
41
62
45
24
37
39
15
5
24
24
24
23
14
13
9
4
19
22
20
14
21
31
33
20
11
6
2
26
26
14
18
30
20
17
25
17
10
21
32
31
14
7
32
50
49
37
11
2
43
25
14
28
41
34
31
42
67
66
44
13
6
18
22
5
5
16
20
43
49
40
39
31
10
7
16
19
39
37
36
36
33
47
42
22
30
22
3
4
19
43
63
68
73
94
81
36
14
7
25
27
1
2
10
28
36
36
34
49
47
21
22
32
19
9
7
2
20
34
38
28
6
3
2
22
51
80
56
10
1
3
8
25
22
33
33
31
35
34
33
57
67
42
8
3
4
1
5
25
9
15
30
21
9
15
25
32
31
14
6
26
24
3
1
27
33
31
30
22
14
12
6
22
23
44
66
58
31
27
25
19
12
30
35
34
32
19
16
16
17
18
28
32
9
25
36
36
17
14
14
2
19
17
14
21
29
30
29
21
8
19
24
21
17
15
15
35
54
52
31
1
7
30
21
20
32
43
35
34
41
61
65
55
17
5
10
14
5
15
28
13
31
37
29
38
40
19
6
6
23
48
41
40
32
28
45
39
13
21
18
2
4
8
44
68
65
58
83
83
47
21
3
26
36
3
3
17
27
39
31
27
49
45
18
21
26
18
19
14
2
27
26
35
36
11
3
6
11
38
77
62
14
2
1
3
19
21
32
25
37
56
38
24
56
76
42
8
1
2
7
7
7
2
17
40
35
19
17
18
29
33
12
3
27
15
6
3
18
38
40
32
7
3
8
3
27
27
38
59
57
32
23
27
23
17
5
24
38
42
35
21
19
24
23
17
26
32
27
42
37
16
14
15
3
3
7
19
28
28
35
32
10
2
33
30
5
2
24
32
38
46
49
24
3
7
23
24
23
26
39
42
43
43
45
64
60
20
7
25
2
7
3
28
35
9
28
33
24
35
42
21
13
15
27
43
43
47
35
20
43
47
21
14
9
3
9
13
49
66
57
56
76
77
55
39
11
17
32
6
5
26
32
39
29
29
49
37
16
28
26
18
27
16
4
39
10
31
38
15
8
9
7
37
70
62
17
2
1
5
10
16
28
24
47
70
42
20
55
81
51
17
9
6
7
12
0
4
29
49
40
26
21
18
32
34
8
3
12
11
0
3
12
33
42
32
8
3
6
3
32
24
30
51
47
30
28
37
23
5
1
12
35
45
29
17
14
18
15
9
19
22
21
25
40
39
18
16
10
6
2
3
20
34
22
30
27
7
0
42
38
5
3
25
42
29
35
48
27
3
1
23
28
22
19
33
49
51
39
35
64
57
11
4
22
5
8
2
26
38
8
29
40
28
38
34
10
6
7
30
35
38
56
39
14
37
53
38
16
5
3
14
19
54
57
57
69
80
67
53
47
19
11
24
9
3
23
15
36
39
28
39
53
32
18
36
23
11
28
18
7
39
25
6
32
34
9
7
9
10
42
66
52
17
8
13
3
9
13
14
29
25
42
64
43
28
54
75
54
30
20
11
3
14
2
12
41
42
31
28
24
19
35
31
8
5
5
7
11
9
12
27
39
35
14
6
4
14
33
19
26
50
47
28
35
44
18
3
3
4
33
43
26
14
10
7
6
7
18
26
31
22
35
38
27
19
7
7
12
7
22
36
16
21
27
8
0
33
38
13
2
26
37
15
31
50
32
4
4
31
29
13
22
43
44
35
32
64
49
5
7
24
13
18
6
11
29
10
32
50
33
34
24
2
6
15
30
27
36
59
40
15
38
53
39
14
2
1
15
19
55
52
61
89
86
59
47
45
18
7
18
14
2
13
4
43
35
23
41
59
34
20
36
23
3
15
16
9
29
23
16
40
24
1
4
7
17
48
63
45
13
10
17
4
13
22
20
32
22
27
48
48
40
54
70
51
34
27
12
11
2
3
27
35
28
29
31
21
17
31
27
6
10
5
12
19
11
13
27
31
31
15
7
3
11
35
15
22
59
51
25
33
43
17
3
1
3
30
39
30
21
9
1
4
7
8
28
34
21
30
37
35
24
5
7
17
16
28
33
16
17
25
16
7
18
31
18
4
24
22
7
31
49
34
7
7
28
30
10
14
30
35
37
37
56
43
5
8
26
14
26
6
3
12
11
30
53
34
27
18
4
5
22
28
27
35
49
38
25
38
44
31
10
3
2
15
21
21
50
58
64
91
89
66
50
35
3
8
17
2
3
8
3
45
40
20
34
57
38
24
36
23
3
3
2
4
22
36
31
39
5
3
3
6
17
47
64
49
10
1
14
4
21
31
27
28
15
20
47
54
47
58
69
50
27
23
11
0
10
28
18
22
41
36
22
17
28
22
5
0
6
28
18
2
17
34
27
23
16
8
3
2
1
43
7
13
64
58
25
27
39
21
2
1
7
20
36
36
32
19
16
18
10
4
34
26
4
24
26
30
37
27
9
10
15
19
32
32
18
24
32
17
4
12
30
14
8
30
21
12
37
48
30
8
5
21
20
2
11
24
33
39
43
44
43
11
2
11
0
13
20
3
2
7
22
45
32
19
20
9
0
2
21
32
32
31
31
32
31
29
20
5
0
9
13
13
19
45
73
67
71
82
78
58
25
2
8
20
0
3
1
8
35
51
24
27
51
41
30
32
20
6
1
3
1
16
44
18
35
6
4
3
4
10
39
64
60
21
3
4
5
29
27
21
19
17
23
51
55
45
61
79
49
19
15
13
7
3
18
17
7
34
55
39
27
25
29
21
9
0
5
40
15
6
13
44
31
23
16
5
1
2
0
47
4
7
55
62
25
24
33
22
13
7
10
7
33
39
38
37
35
32
22
12
39
36
11
26
24
22
33
32
13
13
6
17
38
28
17
32
37
13
4
30
8
12
39
27
16
42
48
31
10
5
7
10
8
20
29
38
45
46
38
48
30
8
6
3
6
22
10
1
4
11
38
33
20
27
31
12
5
14
47
35
18
23
33
21
18
15
9
3
14
12
6
10
44
87
66
55
78
89
62
19
4
8
22
3
4
2
7
37
53
28
29
47
43
35
33
18
6
4
8
0
7
37
4
15
11
10
9
6
4
29
64
65
24
5
3
11
27
21
12
14
19
34
51
46
33
60
88
56
21
16
14
5
10
14
8
7
45
58
36
34
41
36
27
16
0
18
15
24
7
9
45
35
34
24
6
2
0
0
45
20
3
39
59
32
31
36
20
15
13
9
2
33
38
35
47
43
31
25
20
34
38
23
25
26
19
30
32
20
6
11
1
18
45
31
19
41
42
11
4
31
7
18
46
28
14
44
51
35
8
2
11
16
20
27
35
41
47
49
39
48
38
8
11
9
13
3
3
1
12
41
37
21
29
43
22
3
15
49
33
19
31
31
13
11
24
20
7
21
22
5
6
51
84
58
51
84
96
57
15
6
4
8
9
5
2
5
37
47
36
40
44
41
35
37
19
5
9
17
1
3
16
4
4
23
38
18
7
2
31
63
60
16
9
7
19
16
12
16
34
42
47
37
30
60
87
60
27
20
12
7
3
4
5
19
45
45
32
42
51
43
34
22
1
38
7
25
4
9
36
36
42
29
11
6
2
2
39
43
10
33
55
40
41
38
17
6
8
13
13
42
40
31
46
43
18
10
19
20
33
28
27
30
31
35
35
27
14
1
25
46
34
32
43
42
14
2
27
13
24
41
21
10
45
59
35
6
2
12
19
25
29
32
37
42
48
44
45
32
6
8
1
2
1
2
1
23
50
38
20
23
39
25
7
11
37
29
31
38
30
14
21
31
25
9
23
31
7
4
50
69
55
62
97
95
49
18
15
10
4
16
15
1
2
30
44
50
51
44
36
34
37
25
3
3
1
3
6
7
2
10
52
52
8
8
2
37
61
47
12
7
12
24
3
25
38
48
40
38
36
36
63
83
58
31
24
14
2
4
2
18
34
37
33
28
44
53
46
39
22
2
13
28
34
12
10
24
36
42
28
16
11
5
3
33
56
30
33
56
52
47
40
23
8
4
22
46
43
33
46
41
15
6
11
11
28
25
24
31
40
44
30
25
19
12
21
38
44
44
43
36
22
6
25
26
25
25
13
14
43
60
35
4
4
18
20
22
22
23
29
36
40
41
35
15
6
15
16
2
1
1
3
34
53
35
13
15
33
23
8
10
23
33
41
40
28
24
33
33
19
10
26
32
10
9
56
64
77
97
90
47
23
20
15
9
16
11
2
5
42
57
56
43
33
34
36
31
12
3
3
1
6
3
15
66
47
4
6
7
43
49
41
12
5
8
18
11
40
54
49
34
37
41
47
64
78
58
31
23
14
1
5
4
26
42
37
34
34
43
48
45
39
26
2
1
26
47
23
10
26
40
31
16
13
17
8
3
29
52
30
30
59
63
48
39
33
12
6
16
41
43
44
48
42
27
6
9
11
25
20
18
22
42
44
25
18
14
23
13
16
45
53
37
29
29
18
25
35
16
8
18
24
35
53
36
5
4
26
21
10
7
13
25
27
33
40
35
8
4
15
33
24
12
3
2
26
47
33
15
16
35
22
8
6
15
37
42
31
26
26
35
28
15
10
26
29
16
21
56
74
80
86
81
56
31
21
15
11
10
9
9
18
38
53
51
43
38
38
36
28
17
8
3
1
12
7
7
52
35
6
3
15
37
38
33
15
3
5
7
6
42
55
46
35
42
48
48
58
74
59
30
17
9
2
17
3
22
45
49
48
40
41
48
45
40
22
1
0
6
33
25
16
38
47
23
4
11
18
7
0
23
31
17
21
56
71
44
30
35
15
1
8
28
42
49
47
43
37
9
12
15
16
15
13
15
30
36
19
14
10
34
16
2
29
52
29
22
30
21
28
33
14
4
26
32
24
44
43
12
2
7
8
9
9
9
16
22
24
31
44
48
20
6
9
30
40
27
3
3
5
27
40
24
29
48
28
7
6
19
35
33
25
19
18
32
27
12
11
25
23
16
29
55
73
75
77
77
65
42
16
13
12
8
10
14
19
37
43
45
46
46
45
40
17
8
3
4
4
17
18
1
29
28
1
1
11
29
28
24
14
3
2
3
7
36
46
44
36
43
49
41
49
67
58
25
9
2
2
34
7
15
41
59
60
45
42
51
50
41
18
1
1
4
7
19
21
43
52
28
7
12
15
5
0
16
9
11
19
51
68
40
21
29
15
3
0
4
23
41
46
33
31
39
17
0
21
8
6
4
17
18
22
22
18
10
24
20
7
20
40
25
18
28
17
4
20
33
24
15
30
31
21
39
49
14
3
4
7
6
10
25
26
17
20
36
56
59
34
8
5
18
40
18
0
10
1
9
46
34
37
56
28
7
11
19
29
29
26
21
14
28
35
12
10
25
21
12
28
46
59
64
79
79
66
47
18
16
17
5
4
15
10
35
34
40
56
53
49
35
16
9
7
4
0
9
16
3
22
28
10
2
2
24
33
26
9
4
5
16
14
28
40
42
29
34
41
44
47
61
52
21
2
7
11
36
9
7
28
55
62
47
44
55
51
40
17
6
7
13
1
14
26
37
46
39
21
15
11
4
2
13
7
17
22
34
52
35
17
22
18
5
2
9
28
37
36
18
16
29
23
4
27
10
2
2
22
11
14
25
20
19
5
20
25
20
24
24
19
29
16
2
7
24
33
29
27
27
22
41
47
15
1
14
8
13
33
33
20
22
39
57
56
36
14
2
7
6
4
5
19
3
9
44
32
34
56
30
9
20
13
21
26
33
26
9
26
37
14
13
27
24
13
23
35
46
55
81
80
60
44
21
19
23
15
13
22
12
34
32
41
62
50
33
27
21
16
12
6
4
8
11
18
35
34
12
2
1
28
47
35
10
6
8
28
9
27
42
44
20
19
38
55
61
61
52
21
3
10
23
27
6
5
16
41
53
47
47
57
53
35
14
7
12
1
0
13
29
26
30
43
35
17
10
7
5
16
31
29
24
35
30
18
23
16
8
6
19
37
39
31
10
9
28
26
13
26
20
14
1
36
15
9
22
19
20
2
25
39
20
17
25
25
32
21
4
4
12
29
35
26
24
28
42
39
16
9
20
8
13
27
31
32
37
42
43
38
34
27
10
5
5
1
3
7
5
3
30
37
22
23
46
39
7
13
3
18
30
35
18
11
30
31
18
20
28
28
23
24
33
48
55
79
78
55
40
24
21
25
17
20
24
12
13
41
38
44
60
43
20
22
27
25
15
6
6
13
9
5
26
50
42
9
1
4
42
58
50
24
3
0
3
4
6
25
41
48
18
7
38
68
71
66
60
27
2
6
19
15
2
9
15
32
49
46
48
57
52
37
18
6
11
3
1
20
29
15
17
42
40
18
8
5
5
27
39
32
22
28
31
25
30
20
4
4
17
40
43
33
16
24
38
33
16
25
34
28
3
38
18
10
22
20
17
2
14
35
21
12
24
28
34
18
1
11
15
25
25
18
25
31
36
34
20
13
17
12
14
15
16
34
57
41
26
23
31
26
9
2
10
13
4
2
3
23
40
28
17
20
35
33
20
8
2
30
39
31
14
16
28
24
23
30
26
23
30
28
24
40
65
61
72
74
57
44
28
21
19
16
20
20
16
30
41
44
38
56
52
26
24
33
31
14
3
9
24
16
6
7
45
45
12
2
6
45
58
50
32
7
2
5
21
18
17
37
53
26
6
39
65
62
62
66
38
5
3
2
4
9
21
34
47
45
42
51
52
42
31
20
4
5
17
28
29
14
18
39
40
16
6
14
18
16
33
37
26
25
41
47
34
30
23
3
2
8
31
44
45
33
37
41
34
14
22
34
33
8
28
20
16
24
24
10
5
12
19
15
15
24
29
28
11
0
18
21
21
8
10
27
32
32
34
24
6
2
8
14
7
5
32
64
45
27
27
32
19
3
14
19
18
4
2
2
23
45
29
23
34
35
29
16
1
6
41
49
28
11
17
28
22
26
38
26
17
29
28
26
46
80
70
70
70
65
55
34
13
10
17
18
18
17
36
36
46
28
51
67
46
36
37
14
3
2
13
30
13
11
3
19
38
16
1
3
28
48
41
21
3
1
12
38
20
15
28
52
31
14
39
54
46
52
62
40
12
4
10
6
11
13
27
42
51
43
32
43
50
45
49
33
2
3
18
36
31
17
25
43
41
14
4
19
31
23
28
32
25
27
50
60
39
26
16
6
3
0
18
42
53
42
37
33
29
11
26
21
19
13
16
16
20
26
26
7
19
16
4
17
23
20
25
21
8
2
17
22
17
2
10
28
33
39
39
24
6
2
6
19
3
0
23
50
43
40
45
40
14
8
26
8
12
16
5
3
9
35
28
29
46
46
30
10
10
11
45
58
39
14
16
31
26
24
38
34
20
24
26
27
39
76
77
75
76
77
70
40
8
11
22
18
15
14
29
28
44
28
46
74
64
49
33
7
2
9
30
29
9
6
5
7
25
17
10
3
13
34
33
16
3
3
27
40
15
15
28
47
33
22
45
48
40
42
50
32
14
11
12
6
22
15
22
39
58
48
31
40
47
40
53
31
6
2
3
27
31
16
22
41
44
18
3
22
37
18
18
29
27
19
40
61
46
20
8
3
3
1
15
35
54
47
29
25
31
18
38
21
10
11
5
15
24
24
24
8
28
19
7
23
26
17
18
15
8
6
14
24
23
7
13
25
36
47
42
18
5
4
6
20
8
6
12
30
40
54
57
38
6
4
11
17
19
13
6
8
21
22
28
46
58
40
11
6
14
39
58
50
23
19
35
30
21
35
47
32
20
18
27
19
63
82
79
76
82
80
45
8
19
35
17
11
15
24
22
39
33
45
65
66
54
35
7
4
22
27
23
10
3
4
12
19
20
12
4
8
31
38
23
8
2
19
33
9
32
42
32
27
49
52
48
46
44
23
3
0
6
4
31
15
13
31
62
55
33
40
45
35
38
19
5
8
3
5
27
18
10
28
43
23
3
18
27
7
6
32
38
12
16
50
48
18
3
0
5
12
19
28
44
50
31
22
35
29
45
27
12
12
5
22
25
23
19
8
19
13
32
32
21
17
18
17
22
24
29
20
19
21
37
47
38
22
15
3
4
16
6
9
12
19
36
55
48
27
7
4
6
10
8
4
4
4
13
18
19
36
60
56
20
8
5
32
53
51
23
18
33
31
16
34
57
40
22
14
25
12
54
85
80
68
81
81
47
14
32
42
12
6
18
24
21
36
44
47
52
55
53
37
16
17
22
9
12
21
14
14
35
27
5
3
5
32
47
41
16
2
5
26
16
29
39
31
26
45
52
55
55
51
23
0
2
1
1
27
11
7
27
60
55
34
38
44
35
23
6
2
1
2
3
20
21
9
18
39
27
3
10
11
9
3
32
50
15
7
43
51
20
4
2
10
21
28
17
31
51
36
24
44
40
43
35
19
18
17
30
27
22
17
10
5
17
18
33
35
25
22
21
37
37
24
29
28
25
23
35
39
32
38
31
4
2
4
5
7
18
23
30
38
32
29
25
4
5
8
5
6
19
16
10
14
13
30
55
57
31
4
4
31
50
36
11
9
25
24
19
35
52
37
25
20
18
56
84
74
65
81
78
43
18
36
35
4
7
25
27
38
56
55
51
52
51
37
23
23
18
1
6
34
29
9
41
37
4
2
3
31
51
60
30
2
3
23
28
26
36
33
27
34
41
51
60
62
33
1
2
1
2
24
8
5
29
54
48
32
37
44
42
24
4
7
17
3
14
23
23
18
14
25
39
26
1
7
4
8
5
38
48
13
13
51
57
25
6
2
3
32
9
22
50
35
23
46
42
34
23
12
32
38
24
22
20
17
12
14
18
31
33
29
19
25
42
41
26
31
25
26
26
28
27
26
43
41
4
2
4
6
8
21
26
26
28
27
36
33
4
6
14
3
8
36
25
9
18
18
30
46
46
32
10
4
27
42
26
4
5
16
20
21
33
31
19
28
31
20
62
80
69
73
92
74
36
15
26
21
2
14
30
28
47
64
63
58
62
54
32
25
19
11
2
8
41
33
5
36
43
14
1
2
28
47
58
28
3
4
38
38
23
30
34
32
30
30
47
57
63
37
0
2
4
2
28
7
7
30
44
40
42
40
40
43
33
8
4
10
18
31
30
20
26
45
48
21
2
12
10
4
10
47
41
15
25
59
61
30
7
7
5
2
32
7
19
43
35
26
45
43
22
22
9
39
22
19
23
25
16
10
15
28
35
23
10
26
44
33
25
27
19
25
27
22
17
17
39
37
4
3
6
7
11
5
16
28
28
28
27
40
30
6
6
16
1
14
37
9
8
20
27
38
40
34
27
13
4
16
38
24
9
12
12
14
21
29
15
10
34
44
23
62
73
73
87
101
71
30
13
15
13
12
26
36
22
60
66
62
70
81
56
28
16
10
8
9
22
40
25
12
30
43
30
9
6
24
41
34
7
3
8
51
40
29
30
34
37
35
34
47
53
56
34
2
2
16
14
40
15
7
25
31
41
58
46
32
38
33
13
3
3
8
21
23
13
27
60
55
15
3
12
24
7
13
46
37
25
32
54
53
30
10
11
14
2
20
11
24
35
31
30
46
44
15
16
18
14
36
23
19
20
36
21
9
14
30
40
20
3
30
46
22
2
17
18
17
22
30
22
17
19
33
30
5
3
10
13
16
4
10
23
29
32
26
35
27
6
4
14
3
25
26
1
5
17
31
39
43
32
23
12
5
6
34
39
24
17
10
14
24
33
21
20
43
47
28
53
73
78
94
101
68
30
16
18
23
26
34
40
23
72
58
52
79
93
56
23
12
7
11
23
29
35
24
20
30
37
39
19
10
20
33
18
2
2
10
52
41
27
35
39
40
39
42
53
51
47
28
2
1
18
16
48
30
11
13
25
47
72
54
29
32
27
13
2
2
2
7
15
11
15
49
50
14
3
9
26
9
33
36
39
29
30
37
30
17
16
14
0
7
25
38
29
25
34
47
44
16
25
23
22
20
35
21
12
14
25
41
22
7
39
47
15
3
9
24
21
20
23
22
23
26
27
23
14
2
14
6
11
3
3
15
29
29
22
30
27
4
2
7
12
18
23
20
1
4
18
23
30
47
42
24
8
3
5
38
54
33
10
6
21
33
38
36
33
40
40
27
46
65
75
90
93
64
38
31
30
32
30
28
37
31
19
72
51
41
78
96
61
28
18
12
12
21
26
39
35
18
24
30
34
36
18
12
20
33
25
5
4
8
47
45
26
18
51
54
35
32
45
58
53
46
28
0
4
17
5
39
42
16
6
23
51
69
50
32
34
25
10
5
3
4
1
7
18
19
24
35
21
5
14
24
14
4
9
33
53
30
6
22
28
20
15
9
1
12
45
44
28
29
38
43
34
9
18
23
26
27
24
16
17
21
21
33
26
25
45
41
17
7
5
40
38
12
15
23
36
37
25
21
19
3
2
4
5
2
16
26
26
23
31
29
10
1
2
24
8
5
3
0
6
25
15
19
47
53
28
4
2
16
34
54
33
2
4
29
33
38
42
39
33
29
23
41
62
77
87
84
61
44
41
39
36
25
20
35
41
21
67
44
37
73
93
68
40
34
25
12
9
22
47
47
26
25
32
36
23
8
12
30
48
44
15
2
7
39
44
29
7
60
63
26
15
36
57
53
47
31
6
1
2
2
3
32
47
20
4
27
54
55
35
33
44
31
10
7
4
6
3
0
28
38
26
22
23
23
22
24
21
15
4
33
62
38
7
12
20
16
13
8
4
25
48
39
25
28
31
29
20
1
20
17
28
35
18
3
24
29
18
18
29
39
42
26
20
21
7
59
44
2
5
29
46
44
26
12
13
3
1
6
5
2
18
24
24
33
43
26
6
2
2
22
1
5
23
23
10
27
15
21
48
52
25
3
2
24
32
49
27
8
3
32
33
33
35
36
29
26
21
14
37
61
86
97
82
57
44
43
38
30
18
22
39
42
22
55
47
54
74
82
68
46
46
37
10
6
28
49
49
29
27
37
34
16
6
11
35
56
59
24
4
7
34
39
33
5
60
58
16
8
31
53
50
42
30
11
2
3
5
6
51
23
4
28
54
47
24
33
54
32
10
9
5
4
2
0
26
45
31
18
24
32
26
24
28
20
0
27
55
43
24
16
11
8
14
10
7
22
38
33
22
24
23
21
16
3
32
7
16
32
13
3
23
34
17
8
29
47
36
16
21
26
6
57
39
3
8
33
45
42
27
10
4
2
2
7
6
3
22
16
22
43
46
20
5
4
16
10
0
14
34
28
8
20
19
28
45
45
29
7
5
21
31
43
24
4
1
31
33
26
29
36
41
34
26
27
31
66
104
109
81
57
45
40
33
26
27
33
42
38
17
47
61
81
79
68
55
45
49
35
6
11
42
49
40
23
31
39
36
16
3
12
31
55
58
19
4
9
34
32
33
17
51
39
16
18
37
54
46
36
27
9
1
5
16
15
48
20
7
29
50
47
30
38
51
22
4
13
15
9
7
1
2
9
31
38
25
26
33
20
17
29
23
3
19
36
40
33
20
5
14
21
14
11
27
31
23
16
17
28
22
1
40
7
5
21
10
11
14
30
22
9
27
42
28
23
26
23
34
29
4
14
32
35
37
31
16
5
11
0
3
5
8
19
13
18
41
42
20
4
5
30
3
2
16
33
31
17
14
19
33
43
45
41
14
6
18
29
41
26
3
1
25
30
26
36
44
49
42
32
33
27
71
115
110
79
62
56
35
22
28
39
39
38
40
21
43
74
96
81
54
46
44
43
26
0
16
52
40
31
18
37
45
44
24
4
4
18
44
43
7
4
11
35
29
33
29
39
29
28
36
47
55
43
30
28
13
3
9
25
21
41
20
12
31
48
58
40
37
49
23
0
14
25
20
18
17
7
1
13
34
32
32
30
8
4
26
23
18
22
26
30
31
15
8
27
24
7
11
4
25
37
23
8
16
46
42
6
33
15
9
9
10
28
20
22
12
27
32
34
38
32
15
13
22
12
17
25
28
33
39
29
8
11
10
0
4
5
15
14
16
35
40
33
10
4
30
3
6
24
31
24
17
21
37
39
45
49
20
7
12
31
41
23
3
1
16
16
26
39
47
44
36
31
36
22
67
102
97
79
74
67
30
10
28
42
23
28
45
23
38
73
94
79
57
51
48
41
16
2
19
48
41
31
12
39
52
54
36
10
3
1
30
29
5
1
18
43
34
29
42
34
42
45
45
48
37
29
36
24
2
13
23
16
38
17
23
40
48
65
46
36
56
35
0
10
20
13
13
9
8
12
30
32
33
30
7
3
26
21
11
24
27
29
25
11
15
36
20
3
9
2
26
35
18
7
24
60
53
5
25
31
20
7
14
36
12
18
19
28
35
43
49
29
9
7
25
17
10
15
31
38
41
37
16
2
11
2
3
6
11
15
18
33
40
38
18
6
22
4
3
8
35
25
15
20
38
42
43
41
20
7
13
30
36
16
5
8
7
4
18
43
45
28
23
33
36
18
54
74
74
74
87
78
30
5
31
41
7
15
41
17
34
65
77
73
63
67
66
48
18
1
14
38
46
40
12
37
52
55
43
14
5
1
18
26
6
2
18
49
48
24
48
45
50
43
38
38
34
29
46
30
4
15
21
7
41
24
28
44
49
63
49
37
59
49
11
12
9
4
0
6
17
25
31
30
30
32
8
8
33
17
1
9
25
30
29
22
9
19
34
10
3
10
2
27
24
14
13
30
60
52
6
27
49
31
14
27
36
16
17
18
21
35
44
52
45
21
7
15
30
11
3
14
39
45
39
35
19
3
8
4
4
5
11
18
22
41
41
33
10
7
19
24
7
7
32
23
13
21
43
49
35
24
13
6
24
27
13
3
7
8
2
13
41
37
13
15
33
36
43
51
56
77
90
83
35
8
32
40
7
8
38
15
36
59
62
66
70
75
75
57
29
12
12
22
42
44
13
43
50
42
19
4
4
18
31
10
5
8
45
62
28
42
51
48
33
30
32
32
30
42
21
3
17
22
5
46
32
30
45
50
56
47
37
57
47
17
16
8
5
1
5
22
30
33
31
30
29
6
20
41
17
1
25
27
28
22
14
21
28
4
6
21
1
22
14
14
20
31
54
47
8
21
39
26
26
43
29
6
32
16
17
30
49
58
37
14
9
19
36
9
2
21
43
47
39
32
14
5
8
3
4
4
12
21
28
50
50
21
4
6
24
16
1
17
31
18
10
17
48
53
26
9
13
7
6
14
20
15
5
8
18
13
17
34
29
15
16
33
33
37
49
60
81
83
81
45
14
31
44
18
15
30
16
59
57
67
71
69
64
56
36
30
23
17
37
42
5
32
40
39
19
2
3
15
37
31
5
1
19
57
34
24
48
48
28
26
30
32
30
32
16
4
18
23
4
47
38
33
43
48
52
47
39
45
39
16
17
23
10
0
2
7
20
35
32
29
23
5
20
41
22
3
14
12
16
21
18
17
20
5
13
28
5
17
10
16
19
24
45
47
16
15
11
34
52
27
2
48
24
7
15
42
54
36
20
15
12
38
14
8
27
45
50
42
27
6
7
19
5
5
5
10
17
24
48
46
6
4
12
21
3
2
17
28
25
16
20
46
51
20
9
16
5
9
6
16
22
9
7
23
24
24
29
25
21
24
28
29
33
56
78
82
80
76
50
19
27
45
31
18
22
17
58
65
74
74
53
48
44
31
31
30
22
33
32
4
22
35
40
17
0
0
12
34
36
19
3
10
33
26
4
50
50
28
27
31
35
31
35
21
6
9
23
4
36
45
41
39
44
51
47
38
38
39
14
4
27
22
6
3
2
5
29
36
31
23
5
8
31
27
5
5
3
5
24
19
15
18
7
9
28
8
19
14
17
14
16
37
50
23
5
2
27
39
21
14
47
36
11
8
28
45
30
23
16
4
25
23
14
30
39
43
46
27
4
9
17
6
6
9
13
16
37
46
8
4
14
16
7
10
14
35
35
22
6
33
46
23
18
17
2
14
5
24
33
7
5
19
23
29
31
25
26
25
23
22
23
63
90
88
82
75
52
21
26
38
30
16
24
22
50
60
76
75
48
41
38
22
19
22
23
33
29
9
19
28
39
16
1
3
5
35
36
14
2
8
18
10
8
2
45
49
26
29
34
37
35
34
30
24
10
18
4
29
49
43
31
37
53
52
36
33
47
31
4
11
29
14
2
1
2
20
39
36
31
12
4
19
22
8
2
1
13
28
19
17
26
8
4
20
9
20
19
19
11
15
38
46
23
9
8
21
16
11
21
32
26
10
8
22
29
21
24
12
3
0
9
23
11
16
21
35
45
24
2
4
16
26
10
12
14
12
10
26
40
20
4
5
8
6
10
14
47
50
21
4
13
39
29
26
22
8
10
5
37
39
4
6
12
12
27
39
26
24
23
18
18
9
63
92
90
88
79
47
30
29
30
19
14
22
21
37
48
65
73
56
51
48
27
9
8
24
37
32
16
19
24
23
28
15
1
3
5
37
32
5
1
11
16
6
4
3
40
43
23
27
36
38
34
31
31
29
38
36
5
2
19
49
44
17
25
54
58
34
24
57
43
11
10
20
18
10
2
1
21
42
32
28
20
4
17
18
6
1
10
29
30
20
25
29
4
2
10
3
23
19
18
29
38
31
16
8
23
29
3
4
19
19
16
4
7
22
23
19
19
3
3
2
8
20
2
4
10
29
44
22
3
2
5
24
11
19
30
18
8
20
33
26
5
4
7
7
4
10
53
59
22
2
14
37
31
28
22
8
6
5
42
38
4
6
4
1
29
50
30
15
16
11
11
5
59
86
87
94
79
46
41
37
24
11
16
18
6
5
29
38
55
67
65
61
59
45
18
4
19
42
34
11
5
25
15
17
18
4
4
5
36
33
3
2
14
24
16
6
7
34
34
22
28
36
39
27
25
20
2
25
38
2
4
51
43
4
10
52
69
36
20
50
35
8
19
18
21
14
4
4
21
45
26
21
19
16
14
13
7
10
20
36
26
18
30
29
2
3
12
4
24
20
24
35
29
15
12
3
24
34
9
3
7
17
14
1
6
24
26
24
16
2
3
2
7
19
2
5
7
27
41
17
3
3
10
17
8
22
33
21
11
15
26
17
5
3
2
7
2
7
48
60
28
9
21
33
25
21
18
3
9
3
31
33
6
6
2
1
35
50
25
11
17
9
2
5
56
76
79
94
81
53
53
52
24
14
20
15
5
9
31
40
49
60
66
62
59
57
36
4
17
47
28
11
8
24
9
13
27
15
4
5
22
38
14
0
12
30
26
22
22
30
32
29
32
36
38
23
16
12
8
39
27
8
4
57
38
2
9
51
77
42
21
40
29
14
28
15
20
12
3
5
15
49
28
12
24
19
14
10
5
6
19
28
15
17
29
24
5
11
11
1
19
14
20
33
19
7
11
3
6
31
25
20
12
15
23
8
6
18
30
37
27
2
3
14
18
14
13
10
22
41
20
3
5
13
6
4
24
32
19
13
17
25
11
7
10
8
15
2
10
41
58
41
20
15
22
17
14
17
5
4
0
17
27
16
9
3
8
32
39
21
14
19
14
2
5
2
50
69
73
92
86
63
61
55
26
28
31
14
10
24
33
47
50
56
68
61
48
55
49
10
17
49
31
14
22
28
8
11
34
25
4
5
6
34
35
3
9
18
28
25
22
29
35
37
35
36
38
26
12
7
6
41
20
8
6
59
43
3
7
46
75
40
25
45
23
9
10
18
12
8
2
3
6
41
31
6
24
27
12
9
8
0
13
20
8
16
28
13
7
16
13
7
17
6
8
28
15
6
18
1
2
16
34
37
21
29
16
7
18
27
41
35
10
3
8
18
23
33
18
17
42
30
0
4
16
0
6
26
30
16
11
22
33
13
7
7
6
17
2
13
35
57
53
32
14
9
18
19
23
12
5
3
10
19
24
14
0
12
28
25
22
22
25
20
10
11
4
41
64
73
94
91
70
63
48
32
40
39
18
6
12
33
49
44
52
71
63
38
46
46
14
14
47
33
11
12
34
15
5
29
28
4
3
3
24
47
20
6
7
18
19
23
37
38
35
36
38
25
20
9
4
29
23
4
4
49
49
16
6
33
61
31
27
56
27
8
2
3
3
4
3
4
2
20
33
4
24
34
6
9
19
1
14
19
4
14
30
12
3
15
6
7
19
6
7
27
24
12
15
2
3
21
32
30
16
9
24
14
15
21
24
34
34
12
2
5
16
21
37
24
9
37
36
1
2
8
6
11
27
30
15
13
25
37
21
5
1
10
36
9
21
34
57
68
42
15
7
25
30
29
12
8
10
18
29
15
12
8
25
23
24
23
20
15
18
25
33
59
74
94
90
68
57
38
34
34
30
20
6
3
39
36
49
74
59
31
33
35
12
11
38
41
14
3
12
0
22
23
3
3
2
18
48
24
3
7
9
14
15
30
32
32
36
41
24
18
13
5
14
32
20
0
31
36
20
6
24
49
24
19
54
30
5
5
4
10
2
5
16
3
9
21
2
25
31
3
8
22
18
14
2
11
23
13
10
5
4
9
15
2
7
22
30
8
5
12
17
30
30
14
6
5
17
12
19
28
21
19
23
8
2
7
13
7
27
26
3
21
33
7
3
5
24
15
24
33
21
16
23
31
23
6
5
11
53
15
25
29
53
77
48
11
9
30
30
20
1
9
8
16
29
16
17
0
31
31
28
19
6
3
16
27
28
54
75
84
77
61
45
37
29
25
19
17
15
20
28
29
51
66
46
21
21
25
12
9
31
42
24
2
1
1
21
21
3
3
0
15
43
27
3
6
5
6
13
25
27
28
38
49
31
15
10
5
18
29
31
6
19
19
9
6
25
51
32
13
33
20
5
4
14
17
2
10
23
16
5
4
2
19
17
2
8
17
18
6
4
15
20
21
16
2
6
14
3
7
19
30
11
14
23
38
27
7
2
4
7
9
20
32
21
14
20
9
1
4
19
3
9
33
7
12
28
6
1
3
36
18
8
31
37
19
13
18
14
3
2
5
56
18
25
26
44
78
53
10
20
27
15
2
2
11
10
6
21
30
16
16
4
34
45
28
5
1
2
7
23
24
55
69
63
61
55
42
38
28
23
12
6
6
7
18
29
54
51
29
16
16
19
16
13
31
31
10
5
0
5
32
24
4
4
2
23
39
36
13
7
2
5
19
24
28
30
40
46
40
22
15
11
29
21
20
6
15
15
5
10
37
55
46
22
17
9
3
1
15
18
3
2
14
34
20
4
4
3
2
2
5
14
7
2
9
14
19
21
14
4
12
13
4
6
22
25
13
6
16
35
26
13
7
2
7
4
8
26
17
15
27
14
1
4
8
25
3
7
29
14
8
26
2
2
8
16
14
3
25
40
12
4
2
2
1
1
19
53
14
18
24
39
71
53
9
5
4
1
1
6
26
8
2
26
30
11
4
0
37
51
17
3
1
1
5
7
17
53
64
48
56
56
44
41
31
23
13
1
14
15
13
33
56
42
20
15
16
17
18
17
28
14
4
13
0
2
37
36
1
2
0
17
37
38
15
6
2
1
20
26
32
38
37
37
35
31
22
14
33
16
10
3
20
18
26
44
55
48
29
17
7
4
3
5
19
2
2
7
34
43
19
3
1
2
2
4
5
0
2
11
19
17
17
2
2
17
8
7
5
14
23
2
3
7
25
22
17
14
5
2
7
7
8
21
15
16
34
14
2
8
6
21
12
3
24
19
10
26
4
1
15
13
10
9
29
39
8
4
1
1
2
1
20
47
2
9
26
40
65
48
6
3
0
10
12
5
8
12
3
30
32
6
6
6
37
48
7
0
8
2
7
6
6
49
61
42
63
64
47
46
29
28
23
4
20
23
7
31
54
40
19
18
16
14
14
22
30
9
3
8
7
6
36
37
3
1
0
0
22
38
17
4
4
2
4
26
35
41
36
27
25
29
31
8
33
25
18
12
24
29
37
42
40
39
32
20
12
7
7
9
19
2
3
10
27
40
35
11
6
1
3
4
3
1
2
11
23
27
14
3
3
24
8
13
26
17
6
7
23
37
19
6
8
2
3
5
11
14
27
15
12
30
10
1
10
4
7
11
4
21
19
7
27
11
1
11
16
7
20
30
36
9
4
5
4
3
2
10
39
0
8
33
48
58
41
9
4
1
16
26
13
3
15
2
24
33
1
11
12
33
48
9
2
15
4
13
4
2
43
54
42
67
65
43
49
27
24
30
4
9
13
8
25
43
36
22
19
12
7
10
27
32
26
11
2
8
6
25
24
4
1
0
3
14
29
28
7
3
3
22
28
38
34
25
15
22
22
23
34
37
28
15
21
28
46
45
28
23
23
16
10
7
6
18
19
5
19
21
23
32
17
2
2
4
4
4
3
14
22
32
20
6
5
29
25
20
1
3
10
28
45
21
2
3
3
2
14
13
14
31
21
9
21
6
3
2
9
4
3
3
15
16
11
27
18
1
6
19
4
22
30
30
11
6
18
30
26
4
7
31
40
11
37
49
51
35
14
11
16
29
23
6
4
13
3
16
37
5
10
13
28
50
23
5
11
5
8
4
2
40
46
39
57
52
35
46
27
12
26
9
4
4
8
22
29
30
24
15
7
3
5
23
27
32
20
5
3
2
8
11
7
3
5
9
11
16
29
24
7
2
10
14
28
31
27
20
18
17
15
28
42
34
9
14
20
41
45
25
20
20
10
9
8
4
18
17
4
24
17
13
24
15
4
10
13
2
3
8
15
14
28
21
5
6
29
25
23
1
2
7
23
44
25
4
2
8
17
15
10
9
30
25
11
14
2
2
1
17
13
3
2
12
17
16
30
17
2
3
23
3
10
30
33
16
11
19
31
20
3
2
23
40
12
32
49
48
32
19
18
22
22
13
1
3
7
15
35
14
10
11
25
49
37
11
4
1
2
4
11
36
41
40
41
38
34
43
26
8
16
8
2
6
14
22
25
25
21
14
7
4
5
12
18
24
13
5
9
5
8
9
9
10
11
8
8
23
36
17
3
2
5
21
27
26
23
20
13
8
14
32
30
10
8
10
29
34
23
25
26
8
11
13
1
12
21
4
15
15
11
22
14
4
14
17
12
8
9
11
10
22
15
4
9
20
19
29
1
1
27
8
3
35
30
2
1
8
18
12
13
2
19
29
18
13
3
4
2
3
22
13
5
5
11
19
23
25
9
4
4
26
7
6
31
38
22
16
14
8
4
2
3
20
37
8
22
46
48
31
23
17
10
4
3
4
4
4
12
30
27
10
14
27
37
32
10
5
3
2
5
25
42
44
31
37
41
39
22
5
11
2
5
16
17
24
26
20
12
8
5
2
3
20
18
5
4
3
4
10
12
11
9
6
2
4
25
34
13
4
5
3
15
21
20
18
15
8
4
4
22
28
13
6
8
17
16
12
21
27
7
10
15
2
6
21
2
4
9
13
22
12
6
15
16
19
18
2
8
12
16
10
5
8
14
17
34
21
21
20
12
1
21
34
9
4
4
9
16
7
17
3
6
30
26
20
2
7
15
3
19
6
5
2
4
10
18
19
2
4
4
25
7
6
35
40
27
21
7
3
2
2
3
13
43
2
15
45
47
37
28
6
2
3
2
5
4
5
12
23
30
9
22
31
18
14
6
2
6
5
7
13
37
49
24
38
51
29
11
6
12
5
4
14
11
27
33
16
11
8
8
9
5
26
17
2
8
6
16
11
17
14
2
1
3
3
31
28
2
3
12
7
8
19
13
10
8
5
2
4
17
25
21
7
10
3
0
11
21
9
10
12
2
5
1
1
3
12
15
9
7
15
10
16
2
15
9
0
4
6
7
3
15
16
13
15
12
12
4
12
23
8
3
4
6
20
7
13
2
3
21
33
21
4
6
20
3
9
5
3
2
2
4
5
4
7
16
23
34
8
12
34
33
30
24
5
2
2
2
5
12
39
7
17
39
35
33
29
5
2
1
2
2
4
8
15
22
28
5
24
33
4
4
7
3
3
3
6
13
26
45
17
34
47
14
4
10
12
10
4
7
8
10
26
32
16
5
3
11
13
1
19
14
3
14
16
7
24
8
17
14
1
2
2
2
31
23
5
2
15
16
2
11
13
3
3
3
1
7
22
24
20
8
9
1
2
3
14
9
5
5
3
8
4
4
4
6
7
6
9
13
3
4
2
9
6
3
4
6
8
6
3
8
13
5
10
11
7
8
6
5
3
13
19
5
11
13
11
11
19
24
15
14
11
5
7
7
7
6
4
4
8
10
13
25
26
24
6
9
14
28
28
30
24
4
3
3
5
5
13
36
10
19
25
17
25
28
2
3
2
1
2
3
5
16
22
24
4
24
31
2
4
15
2
2
3
4
13
8
18
39
17
21
31
1
5
13
13
15
3
5
7
12
16
17
9
2
1
17
15
2
13
34
19
26
21
6
24
3
8
12
2
4
4
3
26
16
8
10
6
19
5
5
14
9
6
5
6
20
26
15
11
14
7
3
4
8
9
6
2
5
8
7
6
4
8
12
9
11
13
6
2
2
4
2
6
4
3
8
5
10
15
20
15
10
3
11
18
3
3
12
6
2
11
10
3
13
23
18
6
11
18
15
1
3
2
6
5
5
6
3
3
8
14
18
16
4
5
24
7
11
21
32
41
23
2
3
15
5
3
5
24
8
18
19
11
22
24
4
27
16
3
4
6
8
5
11
24
22
8
26
25
3
14
28
4
2
6
6
5
3
10
31
26
24
21
1
3
14
13
15
3
4
18
21
9
5
4
24
29
6
2
1
16
36
18
7
22
1
3
4
3
2
3
2
1
1
20
9
5
11
1
7
11
7
14
11
5
9
13
20
20
5
8
12
7
5
10
7
3
5
1
14
16
6
8
6
9
9
6
8
21
16
2
7
8
8
7
3
14
16
11
12
8
10
15
11
1
15
20
1
5
11
4
6
9
8
6
3
1
11
26
25
8
10
17
5
3
5
15
9
2
1
6
8
5
9
22
19
0
3
13
34
31
11
6
17
48
58
27
5
2
6
1
2
11
23
4
2
12
19
23
27
16
1
21
21
2
3
12
4
6
3
13
27
19
17
27
24
1
20
31
4
2
8
15
17
2
9
27
36
27
12
1
2
7
10
4
4
13
20
21
10
4
7
28
19
1
1
3
22
25
6
3
5
3
3
13
15
11
3
11
13
6
12
9
4
5
5
9
8
9
6
7
11
10
15
15
3
9
6
3
7
7
5
6
3
1
24
19
7
8
5
6
6
4
3
19
26
8
2
5
4
5
13
2
2
18
25
21
14
4
2
10
6
9
23
27
11
0
5
8
2
7
12
11
3
2
9
28
29
13
12
16
3
2
15
29
20
9
3
1
12
14
2
12
26
21
2
2
18
37
32
15
5
18
59
62
30
10
5
17
2
2
15
39
3
3
7
24
40
30
8
5
2
19
3
3
15
9
0
2
17
27
23
21
25
24
9
10
21
1
2
4
21
20
4
4
6
24
36
23
9
4
6
1
12
2
4
11
15
12
7
1
12
19
7
3
2
3
23
17
7
6
5
12
14
19
20
13
7
4
1
2
7
16
10
3
7
4
6
9
4
2
1
4
7
15
9
5
3
2
7
7
3
1
2
8
28
19
9
3
4
5
16
11
2
13
22
8
19
13
2
5
20
16
32
23
12
12
9
5
2
5
7
26
24
15
9
15
21
9
3
16
16
2
4
10
21
19
11
16
14
1
2
21
29
17
3
5
11
18
12
1
8
23
23
2
1
8
24
21
19
8
19
52
50
21
17
8
33
4
1
7
34
25
6
4
6
22
44
23
4
4
1
3
1
2
10
3
10
8
20
26
23
19
14
18
17
3
3
1
1
2
23
20
16
17
14
19
30
17
11
10
6
2
17
6
3
4
3
5
3
2
13
10
4
1
3
5
21
22
16
7
5
21
23
20
8
3
1
1
5
6
7
22
18
3
13
4
3
14
16
11
7
8
7
16
13
2
4
3
8
10
3
2
3
10
22
16
9
4
5
21
15
3
7
7
2
15
12
10
10
5
14
13
28
14
2
2
2
3
2
1
10
25
18
13
11
14
16
11
4
17
13
1
3
11
13
9
7
11
14
12
2
17
16
5
4
3
4
12
23
11
4
1
9
24
6
2
2
2
9
15
10
16
36
25
6
9
7
29
4
2
3
15
12
12
12
9
9
26
21
5
4
5
4
3
13
1
1
14
23
25
26
25
21
5
7
19
1
1
2
2
2
17
17
17
17
17
21
25
12
6
8
9
4
17
15
2
3
2
1
1
4
7
5
6
6
3
5
16
25
21
5
5
19
28
22
2
3
4
22
17
4
7
30
23
3
16
3
2
15
28
24
13
6
11
18
9
2
3
3
19
14
2
2
5
12
14
8
7
14
25
17
3
2
3
8
5
11
19
7
8
11
8
17
1
3
7
9
9
12
13
18
17
27
8
2
7
11
9
9
8
16
7
3
6
16
4
3
5
7
6
12
14
5
3
3
20
3
3
12
19
2
3
3
3
20
10
2
2
2
2
17
14
11
11
21
12
6
7
15
18
4
1
2
2
2
12
16
16
12
10
13
11
9
16
15
1
3
4
5
17
26
29
29
25
20
5
0
7
3
3
7
4
5
12
17
14
12
12
26
26
16
9
9
9
8
14
13
5
3
3
11
12
4
7
11
4
10
17
12
5
6
19
19
2
7
8
22
25
4
3
11
33
12
3
3
28
21
4
16
5
3
7
32
28
8
2
19
22
1
4
4
7
19
17
3
3
2
5
10
8
18
17
22
15
2
3
4
2
2
1
15
8
3
4
30
6
10
1
0
11
10
4
6
14
27
28
31
14
2
14
20
11
7
8
10
6
28
2
13
21
4
3
13
11
3
4
3
4
3
2
30
6
1
14
16
1
12
6
5
22
7
3
2
1
1
32
24
9
6
14
13
11
15
16
19
8
2
3
2
2
11
11
20
14
6
5
9
10
20
28
10
2
5
3
15
19
24
25
19
11
3
1
1
1
4
14
8
6
8
11
15
10
5
18
20
15
12
12
15
9
11
12
8
6
4
11
22
7
7
13
2
13
19
12
5
6
11
10
2
7
4
6
23
5
1
12
24
16
2
2
21
23
2
18
12
3
2
17
14
2
2
26
23
2
2
8
9
13
15
3
2
2
5
17
12
9
14
19
7
3
4
6
3
6
5
2
8
9
4
35
10
6
2
3
10
6
7
2
5
8
15
23
34
19
5
20
22
7
6
9
5
4
4
18
4
10
20
2
4
16
9
4
3
5
8
8
12
30
17
2
6
17
3
17
11
6
20
3
2
4
5
3
25
43
32
7
5
21
20
22
27
13
10
4
1
6
9
2
11
7
13
9
4
6
7
6
16
31
12
1
9
11
3
5
18
22
13
5
2
2
2
4
15
16
12
2
3
5
16
15
6
10
12
11
11
9
14
14
5
21
16
5
4
3
29
9
6
8
2
12
18
11
7
11
6
5
6
5
4
19
6
2
2
21
19
1
6
14
19
8
23
18
6
4
5
3
2
2
20
22
4
13
6
7
15
3
1
2
4
11
4
4
25
12
2
5
16
9
6
6
3
3
7
8
20
18
10
7
3
7
5
2
6
3
4
7
31
1
4
30
16
9
23
15
1
5
15
2
4
9
14
3
2
12
2
3
11
2
11
2
11
10
8
20
41
25
23
10
5
16
2
13
14
6
12
1
2
6
5
4
32
41
33
8
4
27
21
18
32
19
4
0
1
10
21
8
29
17
5
5
6
11
12
1
4
20
18
0
2
17
24
7
15
2
5
23
15
9
3
2
2
6
20
3
16
8
3
2
2
16
12
10
7
10
13
4
3
16
20
28
17
3
3
3
29
14
5
6
1
14
24
6
12
25
11
8
16
6
3
10
10
9
21
26
5
3
13
14
14
18
15
13
14
19
9
2
2
5
8
6
2
7
2
9
14
2
3
4
5
2
5
21
5
2
9
7
4
12
33
22
14
7
5
4
7
12
12
10
0
6
15
10
5
9
7
3
4
12
12
9
34
2
4
25
8
8
19
12
2
3
15
5
3
6
56
19
1
2
4
3
3
8
3
12
3
8
10
7
19
41
19
23
11
2
16
3
4
8
3
3
3
3
9
7
2
35
30
27
8
4
26
13
2
13
14
5
2
3
26
27
11
37
21
7
4
5
16
9
3
3
14
12
3
4
35
28
3
34
7
2
26
17
13
12
2
3
8
13
3
4
17
8
2
0
3
13
11
5
16
17
4
4
9
22
22
13
5
0
2
14
11
8
8
3
17
17
3
8
29
22
22
24
14
11
6
6
11
19
14
2
11
29
17
13
23
14
13
2
12
28
15
1
4
14
14
3
4
3
3
24
12
1
3
14
16
1
23
15
13
14
20
20
27
25
19
14
12
14
19
17
8
5
21
2
5
18
10
8
8
8
11
13
16
17
10
48
20
1
4
19
6
9
12
7
3
2
12
10
5
5
50
21
6
3
7
12
4
6
3
2
2
6
13
5
9
36
20
20
7
2
13
1
3
6
9
2
2
6
17
10
3
34
24
24
9
2
2
2
3
20
4
4
1
8
36
21
5
39
26
13
10
11
13
12
2
2
3
8
3
10
38
19
3
44
22
11
30
14
12
25
9
1
3
9
7
2
15
16
4
20
10
3
16
11
8
25
23
2
2
6
13
20
12
4
5
4
3
9
21
9
9
2
1
6
23
23
22
16
11
18
19
14
10
10
10
2
2
18
33
21
13
10
20
10
3
14
32
12
0
4
15
17
3
18
4
4
26
1
13
3
14
14
31
26
22
20
20
20
16
24
21
18
15
13
13
12
22
20
8
9
10
4
13
12
8
6
3
2
12
13
14
18
14
34
13
10
12
9
6
6
5
3
1
1
2
14
9
2
38
36
19
17
9
12
11
2
9
5
2
2
3
14
1
3
31
25
21
20
10
4
18
3
3
6
18
2
2
3
16
13
4
43
25
25
23
9
3
4
2
12
30
29
7
2
7
31
13
2
44
36
24
11
11
16
14
18
21
13
2
4
0
8
28
13
2
46
22
7
24
11
12
26
10
4
3
5
8
5
6
13
33
8
2
20
9
11
32
25
5
7
8
7
8
3
3
16
3
4
10
25
3
3
5
12
15
14
14
13
5
15
16
18
19
15
4
3
2
4
22
29
18
6
11
7
3
15
26
13
1
2
6
15
5
3
1
4
9
14
7
5
2
34
34
26
18
15
11
8
9
32
25
13
8
4
3
2
1
14
19
8
6
16
9
16
14
8
1
1
11
2
7
6
3
18
16
37
19
7
25
21
6
3
2
5
6
4
3
2
19
10
3
27
28
18
19
10
14
14
1
3
6
5
2
7
18
7
4
32
20
15
24
20
4
3
20
2
3
2
13
1
2
2
8
8
8
46
29
15
24
24
3
2
3
2
2
21
41
16
1
3
14
12
6
41
26
19
3
6
20
15
14
25
23
6
3
2
6
19
15
5
44
40
15
2
18
11
15
17
4
4
3
4
11
7
2
4
34
14
2
17
11
13
29
24
12
7
5
4
2
5
16
30
16
2
3
15
20
3
6
23
21
7
3
3
5
19
14
12
12
16
5
2
4
8
12
16
13
2
2
8
6
6
11
14
5
2
4
25
24
2
11
9
10
11
4
2
36
36
34
27
10
5
3
1
2
30
20
4
2
1
3
4
2
2
18
13
3
12
7
16
14
9
2
1
11
8
6
7
3
13
13
28
4
2
21
19
3
2
7
13
13
5
4
3
27
3
4
8
19
19
10
10
5
11
20
3
3
2
13
12
17
21
5
4
19
7
14
25
16
3
6
21
7
7
4
3
3
3
5
3
3
41
17
7
25
20
3
4
10
10
5
21
39
12
3
2
4
11
48
40
19
11
0
5
26
20
14
27
25
6
2
2
5
16
17
62
44
14
0
5
21
10
9
4
3
4
5
8
4
11
0
57
44
17
0
4
12
12
25
21
6
3
2
3
5
26
16
32
16
2
7
12
12
3
3
16
21
11
2
1
2
21
15
9
8
11
10
5
7
18
8
5
6
5
5
2
5
1
10
11
1
1
17
23
12
1
7
5
14
10
13
38
28
28
16
2
9
7
4
2
1
30
25
13
0
6
5
6
9
6
2
12
16
11
31
16
8
9
7
7
2
1
10
11
11
8
4
13
18
31
17
1
3
18
16
3
4
21
16
2
7
2
10
30
5
4
12
11
12
9
8
1
5
24
16
3
2
12
14
18
21
7
15
8
6
24
25
7
1
8
21
8
5
3
2
3
5
7
4
4
32
11
8
22
16
4
6
5
5
15
22
17
3
2
3
6
14
55
41
16
7
1
5
27
23
18
17
12
3
2
2
5
15
5
70
73
48
15
1
5
29
17
12
4
2
4
10
1
5
21
8
73
54
19
0
4
15
12
27
24
5
3
5
2
13
33
41
18
1
2
12
11
3
4
17
16
7
2
2
4
15
13
19
9
11
13
11
13
17
7
2
3
9
7
9
11
4
3
7
7
6
3
26
23
8
16
29
11
38
39
17
13
7
3
16
13
3
6
6
30
18
11
3
2
6
7
8
7
3
8
8
10
30
14
9
10
7
4
3
4
5
7
7
4
7
18
11
31
4
1
13
19
14
4
6
18
15
6
8
3
9
24
8
35
14
3
15
22
14
1
3
23
25
1
2
7
4
10
14
7
15
20
3
12
30
26
11
3
7
19
2
2
3
3
3
9
13
3
4
20
20
14
9
13
15
7
1
4
4
6
3
2
2
5
14
19
17
30
42
36
12
5
6
10
18
15
12
5
3
2
3
3
11
14
2
64
61
39
8
3
24
28
16
16
7
2
7
6
2
10
26
11
71
71
44
11
3
36
16
6
26
21
4
2
4
3
15
27
50
53
19
1
5
6
7
3
9
13
5
2
2
4
32
14
10
21
10
10
11
12
10
5
2
2
5
13
19
17
13
9
5
3
2
15
22
21
20
9
23
37
16
34
32
10
7
3
2
20
20
6
2
2
37
24
13
12
7
3
7
11
13
10
6
5
7
13
14
23
12
11
16
20
12
4
5
5
4
5
5
23
13
3
29
1
1
25
19
9
7
7
14
16
15
5
2
12
11
8
42
13
1
19
29
18
3
3
17
18
5
7
15
2
1
6
9
12
22
2
14
27
19
14
1
6
16
3
3
5
3
2
5
20
11
5
11
14
14
8
5
12
13
3
5
3
2
2
3
5
16
21
14
9
16
16
22
6
6
15
18
6
2
8
7
4
4
4
3
8
11
2
51
37
34
24
4
9
32
21
15
21
15
3
2
1
2
1
9
70
55
26
4
20
48
17
4
24
19
2
1
4
9
5
15
64
44
7
4
3
1
1
2
2
2
2
2
2
8
37
8
5
17
12
10
10
8
4
2
0
2
17
19
16
15
14
5
2
1
14
26
26
19
28
32
15
13
25
22
12
13
2
5
18
15
6
3
3
29
17
10
16
12
2
5
13
16
16
14
12
13
13
6
13
12
15
18
19
13
3
3
11
15
13
26
30
6
4
26
23
2
9
38
20
2
7
12
14
18
17
2
5
17
2
11
40
8
3
25
25
12
4
2
23
14
3
14
19
8
2
2
14
15
22
26
5
15
18
3
7
6
13
11
2
1
4
10
6
2
8
20
20
10
7
9
11
5
2
4
14
12
3
3
2
6
10
9
9
6
4
6
5
2
7
3
3
18
25
19
13
4
7
16
22
11
6
5
4
43
10
18
23
10
13
22
23
20
19
16
3
16
9
2
5
5
91
63
33
16
4
34
45
26
10
18
17
12
10
4
2
2
81
67
27
2
0
1
3
1
2
4
8
13
1
1
7
31
5
14
23
17
12
4
1
1
2
2
2
18
13
9
15
14
3
2
3
6
12
32
31
25
21
16
8
9
19
15
17
21
7
7
10
5
4
4
5
25
13
8
11
7
3
5
9
16
16
13
9
7
5
2
11
17
19
11
7
12
11
9
15
19
15
26
39
14
17
11
1
27
41
16
1
10
21
14
15
15
6
16
30
12
11
20
30
4
15
35
15
2
0
12
26
8
3
14
9
2
2
1
13
25
22
4
13
9
5
25
25
23
7
3
1
11
16
3
1
1
6
2
6
10
9
8
6
11
20
12
3
2
1
6
18
10
1
1
4
19
0
8
5
2
12
26
24
17
4
2
1
14
36
27
10
2
2
65
41
8
10
22
14
8
12
19
16
9
8
9
28
17
5
7
104
65
18
5
7
24
29
31
16
1
5
9
2
1
1
9
111
63
12
2
7
9
9
2
1
2
6
2
1
4
24
5
26
34
24
15
1
0
2
9
10
21
13
11
19
16
1
1
4
12
33
32
20
8
7
11
13
17
6
11
26
9
6
8
6
9
22
18
10
27
19
8
2
3
6
9
11
13
11
7
4
3
7
1
1
19
26
13
2
2
12
17
15
18
24
16
18
35
26
7
15
6
19
34
27
6
1
8
22
15
12
12
11
21
31
12
2
28
19
0
27
30
2
3
10
24
19
0
4
12
8
5
6
6
2
29
11
1
22
3
4
26
38
35
11
1
2
19
8
4
1
0
2
6
17
16
1
6
2
14
34
15
1
2
1
3
17
14
5
1
2
9
9
31
12
0
13
21
13
4
7
6
2
7
31
34
20
3
2
55
31
21
17
10
11
10
6
11
13
6
4
10
19
16
7
1
85
98
61
14
1
0
11
12
26
19
2
1
2
7
7
4
17
123
125
58
4
1
9
6
9
3
2
11
5
7
7
5
68
17
1
24
30
20
12
5
3
5
23
19
25
25
17
20
22
6
1
9
15
28
26
13
7
7
16
10
17
7
3
17
7
2
7
11
16
20
14
26
33
24
19
18
17
13
10
11
15
17
13
1
1
9
7
8
28
23
5
4
4
6
13
14
18
26
16
6
17
19
22
18
8
26
20
7
14
10
8
10
8
9
15
15
17
16
7
7
15
30
13
6
28
17
2
11
20
14
8
1
1
13
15
12
7
10
15
27
30
5
4
29
14
2
10
35
36
11
1
10
25
6
4
7
5
4
13
12
13
9
5
10
2
7
36
22
2
1
5
6
5
7
7
9
5
23
2
10
33
11
2
4
10
4
3
20
12
3
4
12
24
27
5
54
34
11
27
29
7
0
12
11
2
11
15
7
6
14
16
6
1
78
68
40
22
11
1
15
4
10
16
6
4
7
15
14
6
133
113
46
4
1
0
3
8
4
3
12
13
14
4
2
120
75
16
0
11
20
12
2
17
15
15
32
11
27
21
20
22
19
15
17
18
15
12
8
8
12
14
4
13
9
3
4
3
3
8
12
13
10
28
28
17
13
13
11
5
3
10
10
14
9
1
0
29
19
5
26
19
2
4
8
2
2
11
14
20
11
1
1
2
32
17
5
13
3
2
15
18
15
2
1
3
12
14
12
2
4
24
25
9
4
15
4
2
24
17
3
2
3
5
13
16
15
2
5
29
27
2
2
26
21
2
5
16
19
5
2
14
24
14
5
2
3
15
18
1
3
16
7
2
7
28
10
3
3
9
15
13
13
2
2
29
5
0
9
14
12
2
8
15
2
20
8
6
5
4
16
20
2
67
19
2
24
28
5
0
13
17
2
6
17
10
3
6
18
8
66
40
25
33
25
2
25
5
4
16
12
7
7
15
20
17
87
121
80
33
12
1
3
5
6
7
8
4
16
11
1
112
124
78
19
2
2
4
2
3
14
16
20
29
2
1
17
13
15
20
21
16
15
15
11
5
12
13
6
2
14
2
3
7
6
8
14
6
4
5
3
3
11
16
19
6
2
3
3
4
5
5
5
7
7
6
5
39
20
3
22
9
3
4
2
3
4
9
9
11
8
4
4
6
28
29
14
2
4
3
4
4
2
3
17
2
3
8
7
6
3
13
29
16
3
4
8
6
3
23
6
2
3
10
8
6
16
20
3
3
15
26
25
1
1
19
10
2
7
3
4
5
8
16
23
16
5
2
2
5
11
21
1
26
20
7
1
9
24
7
5
5
6
10
14
22
12
2
44
33
9
1
5
13
9
1
8
14
4
7
8
20
19
4
9
12
72
20
1
15
26
13
0
12
18
1
0
12
18
6
3
11
12
85
62
25
11
31
32
1
26
9
3
12
13
9
6
9
17
22
97
96
44
21
16
2
11
6
3
6
9
6
17
7
2
118
111
74
23
2
0
3
1
3
17
12
18
18
0
0
5
1
1
3
12
11
11
1
2
13
12
3
3
10
15
3
3
8
11
16
14
7
3
5
6
15
11
7
11
2
4
22
6
3
2
2
3
8
28
12
2
33
14
3
20
6
7
17
3
2
6
12
8
10
14
6
3
10
20
23
13
2
2
5
6
12
5
2
4
12
9
4
3
4
7
7
32
15
1
4
10
7
2
18
20
1
2
9
9
2
5
16
25
12
23
24
23
2
2
14
5
6
11
1
1
12
14
19
19
16
6
4
1
6
2
18
1
26
13
10
9
10
17
16
8
4
2
3
3
15
14
51
21
1
0
4
5
1
1
6
12
6
3
2
27
38
17
10
9
59
22
7
16
17
21
9
3
15
9
3
3
21
25
21
14
7
83
62
28
3
12
30
21
21
10
7
6
6
6
6
5
5
88
95
64
17
8
19
9
17
10
4
2
2
9
15
6
89
107
90
65
29
1
4
11
8
22
22
14
18
41
3
2
13
2
3
3
13
5
3
2
4
16
1
3
6
18
10
5
10
15
15
5
4
8
9
7
10
17
14
6
7
2
3
28
14
5
3
3
4
7
30
12
1
4
20
16
1
12
13
14
17
5
4
9
13
7
4
13
9
2
5
6
17
13
9
10
4
5
11
13
18
23
14
2
2
1
1
26
4
3
8
9
12
3
14
26
6
2
4
6
5
10
12
15
28
23
3
3
20
7
7
18
4
2
5
14
15
2
16
24
8
3
12
4
13
8
5
7
12
13
13
6
3
2
5
4
2
8
3
1
0
2
1
1
9
19
11
6
4
2
26
33
24
20
18
38
18
18
18
16
21
27
17
16
22
9
2
14
33
42
27
66
46
30
8
7
18
22
18
11
12
12
5
3
18
13
2
107
74
36
9
10
15
16
18
8
2
11
11
16
11
3
101
89
75
61
31
11
16
24
26
29
20
21
20
99
89
34
1
15
29
13
13
15
6
2
3
2
13
13
1
3
16
18
8
6
8
9
6
3
5
5
4
3
5
19
14
10
7
3
2
21
16
15
10
4
3
2
19
8
4
2
9
17
5
8
12
13
15
5
3
4
11
5
2
2
4
2
4
5
33
21
8
17
13
6
7
11
17
27
22
2
3
2
1
11
2
12
17
17
19
4
6
17
5
2
4
7
11
17
15
15
31
14
2
13
32
20
5
16
19
1
2
2
2
1
16
20
17
9
14
12
10
14
12
2
4
21
17
5
4
8
5
2
4
8
0
2
4
14
16
13
21
19
4
4
6
4
14
15
15
18
23
10
9
11
16
20
27
27
22
21
19
5
2
30
46
27
42
24
13
11
11
16
18
9
8
19
27
8
2
30
27
105
44
17
16
17
10
15
25
9
19
19
16
14
9
5
108
77
63
45
18
5
13
29
32
26
13
23
119
95
74
25
3
29
36
11
10
7
4
3
4
17
8
5
14
13
7
4
6
5
7
6
4
5
3
6
9
18
16
12
9
5
4
7
1
5
16
6
4
4
4
4
7
13
11
11
15
14
13
10
2
2
13
2
5
10
3
7
19
40
17
5
21
17
10
7
2
2
19
21
4
2
1
16
20
20
12
23
28
3
5
7
3
1
3
6
15
19
16
19
9
4
19
44
31
2
4
28
5
3
1
2
1
14
14
1
15
10
5
15
26
1
1
21
33
21
6
2
3
3
1
1
1
9
12
4
13
14
2
4
8
8
4
3
2
10
8
0
0
12
15
15
26
20
9
11
6
2
20
34
21
10
3
19
30
1
0
6
7
21
24
5
2
30
30
19
7
23
21
2
24
32
20
27
23
8
5
7
107
67
49
20
2
3
0
26
34
18
8
20
130
86
53
20
4
30
28
3
4
10
7
3
8
20
6
8
25
7
2
2
5
8
9
3
2
4
24
2
16
15
6
4
2
2
2
5
17
8
2
5
3
3
12
8
10
15
10
17
17
2
2
13
4
2
11
13
31
6
4
21
15
10
9
2
2
16
15
5
7
8
14
2
23
25
2
7
15
6
4
2
5
9
13
10
4
18
39
33
3
4
32
2
10
12
2
6
12
12
5
5
23
26
1
2
17
34
25
10
3
26
27
5
2
3
7
6
2
5
4
4
3
12
14
5
3
2
2
1
5
8
2
12
25
9
4
7
4
16
26
2
28
34
1
1
9
3
20
19
3
2
17
22
3
15
2
6
27
30
17
26
23
5
1
13
47
26
2
1
3
3
16
37
18
6
15
123
71
35
20
18
23
6
4
10
8
2
12
17
3
13
29
12
2
6
8
6
9
5
1
14
15
2
16
6
4
5
4
3
4
12
11
3
3
13
19
4
6
6
5
21
14
2
3
11
8
3
16
38
4
3
20
7
8
10
1
6
15
11
7
14
15
1
14
18
2
4
15
9
5
4
2
5
8
9
13
18
21
2
3
27
16
2
9
4
8
15
19
9
13
16
1
2
22
29
15
3
6
16
17
6
6
10
11
3
2
5
1
2
6
18
18
4
3
8
8
1
2
19
17
2
5
18
23
28
20
40
5
0
5
5
17
15
6
1
11
18
2
2
20
21
8
14
27
12
1
13
4
0
0
2
4
19
35
23
10
53
27
33
31
16
5
1
18
4
1
11
12
1
6
16
11
11
6
1
9
11
0
9
5
10
12
12
2
1
3
10
15
2
2
17
3
7
16
13
2
2
1
11
7
7
28
42
2
19
5
4
6
4
10
15
15
20
18
8
14
16
3
3
6
16
19
8
5
8
9
10
9
12
4
2
16
21
9
2
2
2
10
20
2
1
2
2
17
17
5
4
4
4
3
5
5
3
3
3
2
3
3
10
10
8
2
8
9
6
4
2
2
1
3
18
19
20
5
38
25
3
2
0
1
9
18
8
6
21
2
4
10
17
0
3
27
24
0
5
2
1
0
7
9
23
24
10
40
28
43
35
8
7
4
21
6
1
6
10
5
19
7
8
6
4
11
17
7
5
5
17
20
14
2
2
1
13
23
6
3
16
16
17
9
1
4
4
1
7
8
10
27
10
15
10
9
7
4
9
12
18
29
6
12
14
11
7
7
18
22
8
8
11
7
3
5
9
12
12
12
9
4
3
3
6
13
11
2
3
6
7
7
10
19
15
3
1
2
4
1
1
6
18
15
3
2
2
15
10
3
3
1
1
3
2
15
5
25
29
10
3
2
1
3
18
13
1
3
5
22
4
4
6
22
20
8
7
4
3
2
8
21
21
27
40
25
3
9
11
14
11
4
5
8
7
2
12
15
13
16
18
13
13
11
18
22
14
1
2
2
19
23
10
3
14
11
1
1
19
19
2
4
9
11
14
18
13
11
14
8
3
5
4
20
30
7
8
9
13
12
8
18
22
3
3
15
9
9
11
15
13
8
7
9
5
1
11
14
10
14
4
4
5
4
6
10
21
22
1
6
24
3
3
15
24
10
6
5
21
9
3
2
2
2
13
9
13
12
7
22
11
4
7
3
2
15
9
4
22
16
6
11
13
15
15
4
5
9
6
13
27
16
28
21
14
13
20
13
15
11
7
2
15
15
10
12
12
12
16
17
7
4
3
3
12
12
9
2
4
2
4
16
15
2
2
8
12
12
9
10
6
2
3
1
14
32
3
15
6
4
18
17
2
1
17
14
3
1
12
8
12
8
1
15
17
12
6
11
10
9
10
14
24
4
29
19
2
13
14
11
10
5
2
5
5
6
13
15
6
5
13
8
4
3
4
7
11
1
8
11
4
5
9
11
14
19
1
10
16
28
16
9
16
28
24
15
17
7
4
13
9
4
6
3
4
17
4
4
8
6
4
3
2
2
3
4
7
9
5
3
4
5
6
4
5
6
6
3
13
25
5
4
3
21
12
2
8
24
3
9
7
2
13
12
5
21
10
0
7
14
14
3
8
18
33
16
1
4
2
13
20
19
21
6
10
7
4
3
3
3
7
24
24
3
6
13
4
6
11
1
14
16
26
29
8
11
2
3
3
4
6
11
5
6
6
3
1
4
12
12
4
2
1
12
11
9
8
11
2
2
15
12
6
16
8
1
2
14
10
12
1
3
20
9
5
10
1
1
21
2
3
3
14
2
5
5
5
1
13
41
16
3
8
27
26
14
19
15
22
1
8
5
3
12
6
3
2
2
10
16
20
6
2
19
15
13
11
5
5
8
11
14
10
1
3
5
10
11
4
2
12
21
7
13
25
4
4
34
10
2
5
9
6
13
13
15
2
3
37
13
1
2
19
16
21
19
19
2
18
16
7
4
7
2
6
7
20
15
1
22
20
21
19
1
14
3
6
20
2
3
5
17
5
19
11
21
6
30
6
8
9
9
9
12
2
17
16
6
15
16
18
1
9
8
2
12
25
22
30
32
3
16
29
2
1
15
14
17
23
25
12
20
3
2
4
13
0
25
33
42
