# Supplementary material for: Evaluating flow modulating treatment response in intracranial aneurysms using black-blood MRI in vitro
Source: Commun Med (Lond). 2026 Mar 27;6:170. doi: 10.1038/s43856-026-01413-z (PMC13031954; doi:10.1038/s43856-026-01413-z)
Supplement: Supplementary file 8 — Supplementary Data 5 [file 43856_2026_1413_MOESM8_ESM.zip › Data_Figure_8ab_Sup_Figure_6ab/BB2/with backbone (FD2)/3_BB2_agar_left_array.txt]

87
82
78
77
83
91
101
109
111
110
107
101
95
90
83
84
94
101
100
91
81
88
102
113
111
100
87
78
83
92
103
99
87
82
88
97
100
92
85
85
91
93
95
95
97
99
102
105
108
109
92
93
99
101
98
90
89
91
98
102
97
96
93
79
68
72
93
115
115
98
85
94
110
113
99
86
83
84
86
89
90
94
92
89
89
93
95
95
93
93
94
90
86
92
100
102
105
108
109
106
97
109
119
119
103
89
80
79
81
85
90
101
105
100
87
80
91
96
98
93
96
105
112
111
107
103
101
99
90
87
88
92
95
98
95
91
90
96
108
117
111
95
85
86
92
98
101
106
100
84
93
95
98
97
89
80
75
76
82
90
101
105
109
108
98
86
78
70
72
82
92
96
97
108
118
121
114
102
90
83
77
79
89
99
98
91
85
93
108
119
114
99
89
92
98
97
89
87
92
92
94
91
87
86
81
74
71
75
87
97
98
88
84
89
92
89
81
80
91
104
107
96
86
87
97
107
111
106
94
83
75
75
83
90
96
94
95
100
101
97
87
83
85
91
98
94
88
85
93
106
96
97
99
100
92
79
72
77
89
93
86
80
82
90
97
98
97
106
118
126
118
97
79
75
83
100
110
109
104
97
93
89
83
81
81
90
98
102
96
84
82
87
93
89
87
88
93
98
94
90
85
81
86
95
94
90
82
79
86
94
100
100
101
99
97
96
98
97
98
101
96
86
81
84
95
103
105
98
93
92
94
92
89
89
92
95
97
98
94
94
101
107
104
97
91
95
101
101
92
78
85
70
65
75
88
94
87
81
85
98
115
117
103
88
87
92
94
82
73
80
93
97
88
83
92
106
111
102
86
79
82
89
92
98
100
98
96
97
100
103
100
94
90
92
102
111
116
108
96
89
98
80
71
79
90
96
92
84
88
99
106
102
93
85
82
83
82
75
78
87
99
99
86
74
79
99
114
109
96
87
93
97
97
92
90
91
95
98
99
100
94
83
77
82
92
105
113
110
97
89
82
78
87
100
99
91
88
96
103
101
92
88
92
97
96
85
79
87
101
106
98
87
79
79
89
98
97
92
88
92
99
104
100
90
85
90
91
85
77
79
88
98
98
90
82
85
99
104
98
90
70
77
98
108
98
86
86
98
102
98
88
85
91
97
98
95
95
106
115
116
103
91
87
96
101
99
92
85
82
86
92
100
100
98
94
89
85
77
64
63
79
100
111
106
97
93
96
97
98
100
91
92
93
92
95
98
101
93
80
75
83
97
99
90
83
86
95
101
99
98
97
96
96
97
98
97
97
100
104
107
100
95
94
95
92
85
80
82
81
80
80
84
97
107
109
102
92
85
86
90
87
79
81
89
97
108
107
93
76
74
89
106
109
96
87
84
89
96
94
87
83
85
92
95
91
87
86
95
106
109
100
90
91
99
96
83
75
86
104
107
90
77
82
97
103
90
80
81
87
90
78
75
80
88
96
106
111
109
102
101
101
104
103
100
100
101
101
98
95
93
90
91
95
101
100
96
90
91
89
84
75
74
89
103
101
86
77
89
111
117
96
75
75
95
107
103
92
88
93
96
110
104
95
87
84
93
99
100
99
99
97
93
88
85
90
94
94
88
87
92
102
104
96
93
96
100
103
95
84
73
70
77
88
100
103
97
92
89
101
109
99
81
76
93
117
125
111
88
82
90
113
105
93
82
77
79
80
80
81
89
95
95
90
83
85
88
85
77
74
81
98
102
89
78
80
88
93
90
83
84
91
101
105
102
102
102
100
90
89
94
99
93
91
97
111
116
105
85
75
77
80
84
89
81
74
77
91
107
111
109
104
99
96
97
102
110
108
95
82
80
90
98
98
97
101
102
101
94
95
101
107
112
108
101
96
91
88
87
89
92
95
96
96
100
102
104
96
80
64
60
84
97
101
92
78
78
93
113
121
113
102
93
88
87
89
92
96
95
90
84
85
90
100
111
116
112
102
101
105
107
102
95
92
94
96
90
86
87
89
88
88
85
90
99
107
111
106
89
69
64
99
95
87
87
88
87
87
87
91
92
90
87
86
81
73
68
73
85
92
88
79
78
85
95
103
102
96
89
86
88
93
92
93
94
99
104
102
97
84
77
76
78
82
86
93
96
101
99
95
92
89
69
59
71
93
103
97
83
79
79
85
98
109
112
101
88
79
85
91
91
83
75
79
91
104
108
98
83
71
76
93
103
95
84
84
100
107
97
78
68
75
88
90
85
76
78
84
95
99
92
91
82
80
86
95
98
96
90
89
88
89
101
119
126
114
91
77
78
86
94
96
93
96
104
107
106
97
88
88
92
95
85
69
63
74
91
97
88
73
75
90
109
110
101
95
96
99
98
89
81
97
100
108
109
96
82
82
95
108
108
98
96
101
106
98
86
79
81
88
93
100
112
114
107
97
90
94
98
104
103
91
77
74
86
96
95
83
74
78
96
107
108
102
99
103
111
112
104
94
88
87
88
94
101
101
90
85
91
103
119
118
106
92
82
81
91
102
102
93
86
93
105
114
106
94
90
94
95
89
83
85
94
108
120
111
90
76
76
92
105
100
84
81
84
90
93
94
98
101
96
86
80
81
90
102
104
94
82
84
103
120
119
98
74
68
80
98
100
89
82
83
89
93
91
93
94
92
78
61
63
80
99
109
106
89
77
80
89
99
98
89
81
87
93
95
94
95
97
94
89
96
85
82
88
99
101
96
86
84
89
98
97
86
73
66
68
73
76
84
85
86
81
72
73
81
90
87
70
59
66
87
102
100
88
81
85
93
102
101
96
94
96
101
104
106
107
113
109
97
88
85
78
72
73
81
93
97
96
92
87
80
76
74
76
78
77
73
76
89
102
104
92
78
74
82
91
91
83
80
89
102
106
101
97
102
109
111
107
101
98
99
101
96
88
84
83
93
99
101
101
72
66
61
58
66
78
85
84
83
86
92
93
87
77
76
77
82
92
101
109
108
101
95
95
100
100
94
89
90
96
102
98
96
98
104
106
101
96
92
99
104
109
101
91
77
70
76
89
105
117
75
67
64
67
72
78
82
81
82
87
92
92
85
75
68
73
85
95
98
95
88
87
94
100
102
98
91
89
89
91
90
87
92
99
106
105
99
91
94
103
113
121
115
102
92
91
98
107
113
115
76
74
76
83
89
92
94
98
97
91
83
77
76
74
70
69
77
93
100
92
81
77
87
101
103
98
97
101
109
104
92
90
97
111
116
110
103
105
110
107
102
94
93
96
105
110
114
115
107
97
74
72
77
83
88
91
92
93
94
92
89
91
90
87
77
70
73
88
101
103
90
78
86
106
118
111
99
101
113
115
108
99
94
100
101
102
101
103
102
90
79
75
78
91
108
114
107
97
90
92
76
63
65
74
86
90
90
81
73
77
86
91
92
93
91
92
87
86
86
89
87
79
86
108
123
113
88
75
82
96
103
97
86
88
94
105
98
83
74
79
91
93
90
89
100
113
112
93
83
87
78
66
66
76
90
100
104
96
84
79
79
81
86
92
106
112
106
92
84
82
81
79
84
98
113
110
88
71
75
85
91
84
72
75
92
107
100
81
70
83
102
109
101
89
97
111
111
98
89
91
85
84
86
88
93
99
106
111
106
97
85
82
91
102
111
112
111
107
103
90
72
62
74
97
113
110
92
78
78
80
78
71
66
73
87
98
97
90
87
91
100
104
108
113
117
109
90
78
85
99
90
92
97
98
95
90
91
96
96
89
81
84
99
112
112
103
101
107
106
95
71
59
71
96
108
101
84
80
83
81
75
77
82
93
98
99
96
95
95
97
103
109
115
123
120
108
95
86
91
99
85
82
86
95
94
88
88
88
83
76
69
74
86
101
101
94
91
94
101
104
98
89
82
81
83
88
93
99
98
93
86
89
98
103
106
103
102
98
93
95
103
109
104
97
95
106
119
122
113
99
85
77
75
77
79
84
88
95
95
90
81
72
73
78
87
94
97
93
93
100
111
114
101
87
86
101
115
111
94
81
83
93
99
101
102
102
103
97
89
90
94
96
94
86
78
82
95
102
96
88
94
90
83
78
76
73
78
85
96
102
95
81
71
75
87
101
102
88
75
78
91
107
109
102
98
96
92
81
71
70
81
94
99
100
97
90
83
78
77
78
80
85
93
98
92
79
66
62
69
83
95
104
106
102
82
66
60
71
93
103
95
79
70
73
87
100
99
87
78
81
89
97
100
97
89
78
73
79
88
97
96
92
90
99
101
91
77
70
74
78
81
84
92
107
116
109
91
77
75
77
95
106
111
100
77
58
62
80
97
98
87
73
67
71
81
89
99
107
111
111
108
96
89
88
90
93
102
111
116
110
94
80
81
97
104
99
81
68
75
89
97
96
93
96
109
116
111
94
79
72
98
107
109
95
77
74
87
98
94
85
75
76
81
82
80
83
96
109
121
120
109
95
86
85
90
100
105
109
104
91
80
79
89
99
99
87
68
59
66
85
103
103
93
79
77
88
97
93
82
75
98
105
108
107
104
104
104
100
92
87
88
89
86
83
78
75
81
91
100
100
91
79
76
79
84
85
87
92
94
93
89
92
99
101
94
78
68
63
66
73
86
100
99
88
76
78
91
101
99
91
89
85
85
96
106
105
95
86
88
93
93
83
68
63
65
70
76
80
83
81
78
77
82
89
88
82
81
87
97
98
96
93
96
94
88
76
72
75
84
90
96
106
113
114
103
90
86
90
96
96
81
64
59
68
81
87
84
83
88
93
92
83
73
69
72
75
78
78
79
76
82
92
98
97
91
90
88
85
81
78
80
89
95
94
90
82
75
77
89
110
114
106
97
101
105
95
74
67
76
92
81
76
76
79
82
89
93
96
97
100
104
109
107
101
94
92
89
89
87
83
86
93
96
94
92
92
97
95
84
79
77
86
95
105
111
108
97
86
86
93
87
73
62
67
83
92
89
82
86
90
93
95
102
104
96
93
95
101
104
111
116
115
108
99
94
97
108
109
97
82
74
81
94
100
94
87
89
99
107
105
93
88
93
103
112
114
102
87
77
73
72
74
79
80
82
86
92
101
102
89
93
88
89
94
95
93
89
90
95
102
108
105
93
85
89
98
108
109
95
78
71
81
95
102
94
82
79
90
102
105
97
91
92
93
93
87
76
68
67
72
83
89
97
100
95
86
76
76
81
87
83
79
77
80
88
94
96
89
82
78
79
82
85
86
90
98
104
105
98
96
96
94
91
86
90
96
97
88
72
69
82
99
106
99
87
80
72
68
71
81
83
78
75
84
93
95
81
69
72
86
88
92
87
82
88
102
110
107
93
80
73
77
84
89
93
96
95
96
103
111
117
107
88
77
86
105
111
95
68
64
84
104
107
95
82
81
86
90
90
90
87
79
73
77
90
100
103
98
95
94
96
100
98
90
87
91
96
96
91
88
89
95
99
96
93
86
81
78
85
97
111
112
102
85
76
84
94
97
94
95
100
98
84
65
58
71
87
95
94
94
98
100
102
97
93
97
103
105
103
96
90
88
85
83
77
72
68
68
68
74
88
99
101
93
84
82
85
90
90
96
107
114
109
89
75
75
85
99
109
109
104
93
78
67
68
77
91
96
97
93
97
100
105
103
97
94
89
91
90
89
87
85
80
78
81
88
95
100
102
101
98
95
94
94
89
80
76
81
90
94
92
94
100
100
100
96
87
86
90
100
104
99
89
88
99
108
108
98
89
88
97
104
105
102
96
92
85
82
80
85
108
105
98
92
89
88
84
78
74
72
78
89
95
96
90
87
86
92
90
85
87
96
103
96
80
73
83
98
104
103
107
108
109
103
97
95
94
95
91
92
97
100
105
106
103
96
91
83
77
74
115
121
118
109
100
93
87
79
75
78
85
92
97
97
95
94
96
96
91
88
88
93
94
85
80
83
91
97
101
104
110
114
113
108
99
94
94
97
100
102
98
95
102
108
106
98
93
94
94
84
113
112
104
96
91
90
88
90
99
107
107
100
93
93
96
100
98
90
87
90
91
84
76
79
92
105
106
96
89
95
109
115
115
109
98
91
94
105
119
115
97
78
81
92
97
89
76
78
93
101
109
101
86
78
77
84
87
93
102
107
99
86
81
87
95
99
98
91
90
96
96
88
78
77
91
105
114
107
96
90
90
97
107
106
96
88
93
107
121
114
93
76
80
91
98
90
72
66
77
93
89
90
87
84
80
81
85
92
99
91
79
70
80
91
96
95
93
97
105
105
99
96
96
98
100
103
103
101
96
91
87
85
87
86
82
77
87
98
103
95
88
92
107
115
114
103
92
87
83
79
73
81
92
98
95
87
84
89
94
90
79
76
84
94
95
92
88
91
97
99
98
95
98
109
113
103
85
75
79
89
92
89
82
76
74
74
80
91
91
85
86
93
105
112
111
103
99
96
95
91
95
95
93
95
94
88
84
85
92
102
103
95
87
86
90
92
83
73
70
80
95
96
90
89
98
104
101
90
79
75
79
85
94
101
98
87
78
79
84
87
87
84
85
87
90
92
95
98
98
107
116
98
81
77
83
88
84
82
87
97
99
93
86
85
91
91
83
70
64
69
80
87
83
79
87
104
115
109
94
80
81
92
106
111
105
93
82
80
81
85
88
90
89
90
90
93
99
99
95
96
87
73
70
79
88
87
83
80
83
79
72
71
83
94
96
89
84
92
97
91
80
76
86
98
103
98
98
99
100
100
99
100
96
86
83
88
96
97
91
85
85
90
95
94
90
92
99
102
96
90
74
76
89
100
93
84
84
93
99
90
77
73
83
95
92
87
87
102
117
114
98
93
100
110
105
93
87
92
105
103
92
83
76
75
80
90
102
107
99
88
82
82
84
83
85
88
95
98
97
94
90
97
101
98
90
84
88
98
103
100
96
97
96
92
90
90
94
99
97
97
96
97
96
97
92
86
86
92
106
107
98
85
81
85
94
98
100
98
96
90
92
96
96
93
88
87
91
97
96
90
74
74
79
89
93
93
87
74
66
68
78
89
95
93
92
98
104
103
94
85
81
81
80
86
90
87
83
82
90
105
107
99
90
85
87
88
89
95
96
96
96
101
109
106
97
86
89
97
99
89
68
69
80
92
99
92
79
71
66
69
77
86
90
96
97
93
95
102
106
103
94
88
90
97
102
99
90
85
85
91
90
87
83
84
83
85
88
98
109
107
98
89
90
97
98
93
92
99
103
96
108
105
105
101
93
82
80
84
92
97
93
88
88
87
85
80
78
84
95
104
108
105
104
101
99
96
93
88
85
82
80
80
84
89
97
98
96
101
110
118
111
93
81
89
100
106
106
108
107
105
114
110
102
92
83
82
87
92
91
90
90
89
86
81
82
86
91
89
84
83
91
97
93
87
85
86
85
82
82
85
91
96
99
101
101
101
98
100
108
117
114
101
93
96
99
103
105
109
116
117
92
97
94
84
74
84
104
114
104
91
86
91
96
98
104
117
121
106
88
83
88
96
95
94
94
97
98
96
94
97
104
103
101
99
95
93
96
100
106
104
94
85
85
93
97
99
99
96
92
92
90
101
103
89
76
79
94
107
98
88
84
87
97
102
104
103
102
93
88
91
100
108
107
104
101
98
101
107
108
107
102
93
92
96
95
91
91
97
100
93
78
66
67
82
97
106
100
87
69
65
97
100
98
89
87
85
84
83
80
75
76
83
90
96
93
82
75
77
88
92
96
100
101
100
99
97
92
90
89
90
94
95
96
97
98
96
95
94
96
95
93
87
84
86
91
96
97
100
103
101
91
84
78
82
92
98
98
93
90
87
86
94
105
110
105
93
84
87
93
91
82
77
80
89
99
100
90
79
72
81
97
105
98
84
85
98
105
99
93
96
105
112
109
96
85
83
95
110
126
125
93
87
90
92
93
93
96
102
109
106
97
98
108
112
102
89
80
88
94
92
81
76
84
93
96
90
80
80
93
109
112
97
71
61
78
104
109
93
72
73
88
100
99
93
95
103
109
103
91
83
96
101
109
109
95
79
77
91
110
113
101
89
85
85
82
83
82
89
91
92
95
105
116
111
93
75
72
86
104
111
97
75
69
79
98
103
84
66
66
79
94
93
87
88
101
113
113
102
85
78
100
105
104
100
92
84
80
87
101
111
107
92
79
76
86
105
115
106
93
86
97
119
127
110
88
80
87
91
80
70
65
81
109
125
116
90
72
79
101
114
108
94
91
102
112
112
108
102
104
104
91
93
87
89
96
101
95
88
90
101
110
108
97
88
92
108
114
103
86
76
86
101
106
96
89
93
99
94
76
60
70
99
123
124
101
84
85
103
117
110
90
81
91
110
114
104
94
90
93
94
82
78
80
86
100
103
99
92
87
89
93
98
99
95
88
79
71
70
69
73
76
82
86
90
91
97
98
93
89
90
96
96
88
80
82
89
100
100
87
73
69
78
90
96
91
82
77
78
81
86
86
83
80
80
85
92
97
95
91
86
85
85
88
93
89
82
71
64
66
75
88
92
83
77
81
94
99
94
94
100
103
93
77
73
88
104
103
92
77
72
79
88
92
91
82
74
77
87
96
97
97
96
86
74
70
77
84
84
84
86
93
95
90
87
87
96
99
96
92
99
108
108
93
77
80
92
100
92
82
81
91
97
93
88
89
94
99
97
96
98
100
101
100
97
92
87
88
98
106
104
97
95
89
82
73
72
73
73
70
70
80
93
101
99
86
79
83
94
101
99
99
101
102
94
85
83
85
87
86
84
90
94
95
89
82
79
86
96
97
98
100
105
104
97
88
83
91
100
108
106
94
92
93
91
83
74
73
77
74
64
60
75
97
104
85
61
54
71
86
85
78
86
102
112
99
79
79
95
112
111
96
88
88
90
86
83
86
85
80
74
76
88
93
93
89
86
90
93
92
97
80
90
97
99
92
79
77
84
92
91
83
80
85
90
88
78
76
87
96
91
82
80
97
112
107
90
80
95
116
119
103
91
89
94
98
97
90
80
71
66
71
78
86
92
99
105
99
82
66
67
74
76
87
100
103
97
90
86
90
98
99
87
81
86
98
110
107
103
99
93
86
79
83
98
107
97
78
74
85
98
103
98
91
92
97
103
96
80
70
81
100
109
100
88
86
97
100
86
70
68
83
79
87
101
107
104
95
91
90
88
85
80
85
98
109
108
95
85
87
94
92
83
82
93
103
101
91
81
81
87
90
85
74
74
89
106
110
93
80
83
102
114
103
86
71
75
80
83
86
92
95
101
106
102
93
86
92
103
110
100
85
81
95
113
116
108
97
95
100
100
96
88
86
92
98
102
103
102
96
82
70
65
70
81
92
102
105
102
92
87
85
88
87
89
90
90
86
81
88
99
93
106
113
100
78
66
77
102
112
103
84
78
90
108
117
114
111
110
105
97
83
74
78
87
93
91
90
99
105
97
83
77
84
95
100
98
88
83
85
90
100
103
101
98
98
105
109
103
93
93
81
88
98
98
83
70
72
83
92
88
74
69
73
84
91
93
89
85
84
83
77
69
67
75
85
89
90
97
113
122
116
101
84
84
97
104
100
83
74
80
102
122
117
95
80
87
106
113
102
87
79
80
86
89
89
86
82
82
83
85
87
88
83
80
76
81
88
89
86
84
85
86
84
84
91
99
101
94
91
97
101
95
83
81
98
121
126
112
95
90
100
108
105
92
79
79
88
97
97
90
93
88
79
78
84
88
93
89
87
88
94
101
100
96
97
103
110
106
93
81
82
88
96
102
101
98
92
80
72
70
78
84
84
90
100
110
113
108
106
104
99
88
84
84
88
92
90
91
98
109
95
97
93
88
87
87
84
85
87
90
92
88
90
95
100
98
96
88
83
76
70
68
77
92
96
92
89
94
106
112
100
86
79
91
100
102
90
81
84
92
99
91
90
89
91
93
88
88
98
108
96
99
98
97
88
72
64
74
88
96
91
85
85
88
84
79
74
83
96
98
87
68
70
87
96
92
90
104
124
131
114
90
83
96
116
120
106
89
85
90
100
104
101
92
82
76
77
84
91
93
99
102
103
94
80
73
76
85
89
88
88
93
97
96
90
85
93
105
114
110
98
86
89
100
106
94
77
72
77
87
94
101
108
117
120
119
113
105
101
102
108
110
100
85
73
75
89
104
105
95
84
100
108
106
102
103
104
100
93
90
90
94
98
98
93
90
95
99
99
92
86
88
98
108
111
104
89
78
76
80
88
97
102
97
92
87
86
84
82
85
95
107
113
105
97
91
98
103
100
97
84
90
98
106
110
110
105
98
98
102
96
84
73
76
84
86
81
81
83
82
84
85
89
95
102
108
112
114
110
101
92
90
91
93
87
79
75
73
75
75
82
94
104
112
112
100
85
71
72
82
100
89
87
93
96
96
90
87
93
101
99
83
75
77
83
82
77
78
82
87
89
85
81
78
84
98
109
108
97
86
87
99
108
110
103
95
92
96
102
104
95
80
75
83
94
94
86
79
80
88
98
88
85
92
96
96
90
85
86
93
101
107
104
95
84
81
81
86
86
83
81
80
80
82
93
100
97
86
75
74
89
100
105
101
100
103
102
102
104
108
105
95
85
79
81
87
97
104
106
102
94
85
83
90
93
90
81
73
78
94
109
112
100
85
81
93
106
108
96
78
66
74
91
106
112
104
90
75
76
81
89
89
88
95
104
113
107
91
85
94
107
116
112
102
91
87
96
107
112
105
93
85
82
85
89
81
70
69
81
101
111
105
89
82
87
101
112
106
92
76
72
81
95
106
104
94
79
74
78
87
96
99
98
99
102
101
96
90
89
97
102
96
96
100
105
103
99
99
103
105
82
82
78
81
88
92
90
83
81
87
92
96
93
89
86
84
88
91
92
93
96
97
91
88
85
86
87
83
77
81
93
106
109
99
80
71
78
92
106
105
89
70
68
84
103
111
105
96
93
90
77
80
77
78
87
102
109
100
85
75
81
88
88
81
73
67
77
91
107
117
115
101
88
78
77
86
89
84
71
67
77
92
96
85
71
67
75
87
91
90
87
79
77
82
91
97
95
89
82
77
87
90
88
86
88
94
98
94
86
86
89
91
86
81
78
78
84
92
97
100
102
100
90
76
70
70
72
72
71
78
86
93
87
80
75
81
81
76
72
79
90
101
102
95
92
91
86
83
81
80
89
92
92
87
83
79
82
84
87
90
92
93
93
90
89
89
88
80
73
73
80
89
91
83
77
79
83
87
94
99
102
97
89
82
86
90
90
86
85
93
103
104
102
97
93
90
87
83
83
84
82
88
93
96
91
79
69
66
71
84
92
91
95
98
99
92
87
87
95
99
97
92
85
83
83
86
86
90
96
97
96
94
91
91
95
91
89
91
92
96
96
94
91
91
90
89
87
84
82
84
86
90
92
96
100
103
96
79
69
66
74
88
103
113
113
104
92
85
85
87
94
95
96
94
94
98
110
119
120
117
115
114
106
93
86
86
93
97
94
88
83
86
92
95
92
89
83
81
76
75
101
96
90
86
96
109
116
112
100
89
83
84
89
98
102
102
92
85
86
86
91
93
92
90
94
102
108
107
102
103
106
105
98
89
87
94
99
99
85
75
73
80
100
112
108
92
79
77
85
94
103
98
89
87
93
107
116
122
121
111
94
79
75
81
94
102
103
93
85
82
84
82
78
75
81
90
93
89
86
93
105
107
100
93
91
94
99
103
100
89
76
73
84
95
101
91
76
75
86
102
96
92
88
89
100
108
110
107
105
97
87
76
78
86
96
105
104
95
85
75
75
80
81
78
76
76
82
89
94
97
103
106
110
103
94
83
86
98
110
107
94
82
84
91
100
93
86
80
84
92
80
81
81
87
96
102
103
104
99
86
75
73
81
94
95
92
91
92
90
84
77
83
96
98
88
73
64
71
83
90
91
86
90
92
88
79
80
92
104
103
97
96
106
113
113
104
97
94
92
91
82
83
87
86
82
83
95
105
110
91
72
66
74
88
91
86
83
91
99
98
89
85
92
100
97
79
64
64
80
89
87
74
72
75
77
78
82
91
97
95
87
93
103
111
112
105
98
97
96
94
93
98
97
89
78
77
87
104
112
103
88
74
74
83
89
95
96
95
96
97
97
96
92
96
103
107
107
100
92
82
76
75
82
92
96
91
85
83
84
84
83
85
88
93
97
95
92
90
90
97
97
95
86
79
76
75
79
83
91
98
95
88
87
93
107
115
109
97
86
84
90
98
103
108
113
121
126
118
100
83
80
89
105
111
107
97
91
89
88
86
84
88
93
101
105
102
101
99
96
99
86
77
73
76
80
75
68
66
72
79
79
80
88
96
106
104
98
97
94
86
81
89
103
112
109
100
99
106
111
110
106
101
96
89
86
93
105
115
116
104
93
90
98
106
107
106
105
104
100
97
77
79
85
91
86
75
67
72
87
92
83
75
78
85
89
88
90
97
105
103
94
91
98
100
95
87
87
98
112
114
101
84
73
71
82
97
113
120
117
104
91
82
83
83
84
87
94
100
98
92
80
93
103
100
85
69
66
83
103
112
101
88
79
84
95
105
108
103
98
96
96
98
99
99
95
92
88
88
91
93
89
80
76
82
98
111
115
106
94
85
84
86
86
80
79
84
98
110
112
99
93
99
104
100
85
68
63
73
84
89
86
84
83
89
96
99
98
93
84
81
82
84
90
99
105
102
90
79
77
90
101
99
89
84
93
105
112
105
92
82
87
104
110
100
86
86
101
119
117
101
96
101
106
106
96
81
73
78
85
85
81
81
87
89
81
70
65
74
84
90
87
84
89
98
105
102
90
85
85
94
101
99
90
84
83
91
100
101
92
88
98
113
114
99
83
76
92
106
108
93
81
83
97
105
101
94
89
97
101
95
88
85
90
93
86
76
70
78
88
94
97
99
102
105
104
98
93
90
92
92
88
84
83
88
93
93
87
85
88
92
94
96
92
87
77
76
85
104
113
109
78
75
83
91
92
93
96
96
85
77
75
86
94
98
96
94
95
93
89
86
85
87
94
100
101
95
89
85
86
88
89
82
83
90
97
98
96
96
99
96
86
75
75
82
82
80
87
106
127
130
95
96
95
89
80
85
97
99
84
71
69
82
92
91
86
88
92
90
91
91
87
85
79
81
83
82
78
77
81
90
94
91
88
90
93
96
98
105
112
104
88
70
70
83
89
94
97
106
112
111
95
98
95
87
77
83
95
100
85
73
68
75
85
94
96
93
89
86
90
94
96
86
75
68
68
72
76
81
88
96
100
95
92
90
88
86
86
93
101
99
87
78
77
92
102
104
96
88
86
89
86
87
86
84
84
84
83
82
79
75
72
79
89
106
118
114
98
88
88
92
95
88
82
78
80
82
86
93
99
103
101
96
92
89
84
80
79
84
92
96
94
97
103
111
109
96
82
83
98
114
89
93
91
89
89
86
83
82
85
89
89
91
93
101
105
100
89
86
86
87
87
89
91
90
92
89
91
94
98
100
104
106
103
94
92
93
93
92
93
98
107
114
115
111
100
87
84
98
118
127
86
92
94
92
90
87
89
97
103
103
98
95
91
87
80
76
80
86
89
85
79
78
86
92
91
85
79
83
96
111
120
116
105
91
95
105
108
100
93
94
95
96
91
87
86
92
99
101
99
91
77
82
89
93
89
83
80
89
100
101
93
84
84
82
85
87
93
100
99
92
89
91
99
101
94
84
74
79
94
112
115
105
86
74
79
93
98
95
93
89
87
83
82
87
90
92
91
88
86
89
96
99
95
92
87
81
80
86
94
94
87
79
78
86
97
108
107
101
93
93
97
104
100
88
83
84
92
98
100
100
94
89
83
81
78
78
81
91
98
96
92
97
107
118
117
103
87
80
87
104
101
101
92
88
92
92
92
93
95
95
85
79
83
94
102
103
95
86
83
85
91
98
93
81
77
88
109
124
120
103
89
88
98
106
99
86
79
87
94
94
90
93
103
116
114
100
87
79
81
91
87
84
82
88
97
98
96
93
89
85
76
80
98
115
113
100
88
88
88
86
86
93
105
106
100
100
108
116
117
107
91
79
80
89
97
94
86
82
79
81
80
79
81
86
86
85
85
89
92
95
91
91
91
89
90
91
91
90
86
77
73
81
97
114
117
114
103
93
81
77
86
100
108
108
105
107
106
97
89
88
88
74
63
63
76
85
86
81
78
83
89
88
88
93
98
100
102
105
106
101
95
102
97
83
75
76
82
85
85
82
83
85
88
95
102
108
104
87
71
74
92
108
106
95
97
113
119
100
80
73
88
96
92
78
72
75
84
88
91
92
88
85
88
94
101
101
101
100
98
90
95
97
93
81
72
69
70
78
83
81
84
95
106
107
97
83
82
84
88
95
104
110
105
95
91
102
115
110
95
85
95
108
107
88
70
73
87
100
95
82
74
76
81
82
77
75
80
87
93
92
94
93
92
90
79
69
69
78
81
77
74
88
108
116
97
74
72
91
108
107
99
98
103
101
88
76
82
96
107
100
94
92
87
74
68
75
93
102
94
79
75
84
91
90
84
82
80
77
78
89
84
90
94
93
81
71
72
83
94
91
81
78
84
91
91
86
87
96
103
95
85
85
98
102
89
74
73
89
101
100
91
88
85
84
83
86
95
99
94
91
91
92
92
94
97
100
90
72
58
64
86
85
84
83
79
74
76
85
100
112
105
91
82
87
98
102
96
90
90
92
89
84
86
87
87
84
86
91
97
93
90
90
95
99
99
99
98
94
89
91
97
97
91
86
83
92
98
97
86
79
89
84
82
84
85
84
80
85
93
101
99
93
96
102
107
101
86
80
88
99
101
95
88
85
82
83
89
97
96
88
82
82
85
90
96
101
101
93
84
81
91
100
98
91
82
82
90
100
102
97
90
92
97
96
90
83
81
86
92
91
90
91
95
99
95
87
79
76
83
97
111
120
114
95
76
71
85
99
99
85
71
75
88
97
95
91
87
87
90
94
97
102
99
94
92
92
90
84
81
85
90
98
101
92
77
74
82
98
109
109
99
89
83
84
90
95
91
81
80
87
101
108
102
90
75
71
80
93
97
90
82
88
101
108
99
78
66
70
88
107
117
112
95
83
80
92
99
95
88
86
90
92
88
81
76
77
87
100
109
109
99
87
80
84
97
107
104
94
85
83
77
67
62
70
82
84
80
82
95
110
114
101
85
80
83
88
85
78
78
91
109
119
109
86
74
77
91
103
102
94
82
81
84
88
91
93
91
87
87
90
99
107
106
101
98
102
105
103
97
86
77
70
73
83
95
97
91
89
97
115
117
98
70
63
85
109
117
106
92
90
101
109
105
90
78
78
87
99
105
105
86
86
86
89
93
97
95
88
82
82
95
114
123
114
100
94
96
104
105
99
96
100
106
106
104
102
100
99
98
95
91
84
79
85
98
110
113
109
105
106
107
98
87
82
84
92
94
99
106
116
87
79
71
77
91
98
97
90
87
88
92
103
109
109
97
80
75
87
101
104
97
90
92
97
99
93
91
97
103
94
78
70
76
88
95
94
90
88
94
97
99
93
89
88
87
91
92
95
103
108
79
62
57
75
91
96
88
84
87
92
94
91
92
91
85
76
70
80
94
93
78
63
64
77
85
80
77
89
105
108
92
75
73
83
90
93
93
97
100
93
89
90
95
95
89
81
82
88
94
97
86
79
75
78
83
87
89
90
90
88
86
85
85
89
89
90
95
102
97
85
74
67
73
84
89
83
80
88
103
108
104
97
89
85
87
94
110
123
125
113
104
102
102
101
92
86
86
94
102
105
85
93
95
90
83
88
100
100
96
89
88
87
92
93
95
96
99
101
97
91
87
93
100
105
104
101
98
102
105
106
104
101
92
84
82
87
97
104
109
113
116
119
117
110
102
94
88
89
97
105
87
95
97
91
86
86
87
86
87
89
88
85
89
96
102
97
87
84
87
92
96
99
100
100
100
105
116
120
116
102
89
83
86
92
99
95
87
78
76
85
95
99
95
90
94
99
90
81
82
95
97
94
94
93
90
86
80
79
82
86
85
83
87
98
106
99
90
83
86
93
95
95
92
89
90
104
115
117
105
88
80
84
93
100
102
103
100
89
77
72
73
76
75
75
82
93
97
95
93
95
94
89
90
91
91
88
84
86
90
96
97
94
90
91
93
97
99
100
99
96
94
94
93
96
101
104
101
90
84
84
92
97
90
78
76
88
101
97
90
81
84
97
106
102
90
84
87
98
102
96
92
85
78
79
80
80
76
78
87
98
104
95
80
73
77
87
99
101
96
93
89
88
89
93
102
103
92
76
73
83
96
95
80
70
75
91
105
102
94
98
105
114
114
105
93
83
84
93
104
108
93
85
78
80
85
81
71
68
76
90
97
91
81
79
81
83
82
78
78
84
88
88
84
86
94
101
92
81
76
82
93
94
86
78
81
95
108
113
115
112
106
97
88
88
92
96
98
105
112
111
88
83
78
80
89
94
90
78
70
75
89
103
104
96
83
69
68
73
82
90
89
89
93
98
101
100
100
99
99
94
91
90
86
78
73
77
95
111
114
104
93
87
85
89
91
96
104
111
111
100
77
81
78
76
85
90
93
80
68
72
86
101
98
83
66
64
82
102
108
98
81
76
90
103
102
94
89
96
102
97
86
79
84
85
83
81
85
86
85
83
90
98
101
96
89
87
93
98
102
99
77
87
90
90
88
86
85
79
80
85
91
89
78
67
66
76
97
112
111
95
79
73
76
86
88
81
70
70
76
84
88
94
99
104
105
102
90
78
72
80
93
103
104
104
98
89
76
74
87
105
88
95
99
97
93
87
88
95
103
105
95
89
84
86
90
91
88
82
84
84
82
78
75
76
79
82
83
81
83
95
103
106
103
102
101
98
91
81
77
84
90
94
95
97
98
93
79
70
77
94
72
83
97
102
95
81
71
69
79
89
93
89
84
88
97
104
104
100
97
91
85
76
71
74
82
92
101
106
103
95
84
76
78
83
89
89
92
97
102
106
104
100
91
87
86
92
96
99
98
99
72
79
88
93
95
94
91
89
85
81
76
75
79
92
99
101
94
88
93
97
96
89
79
81
95
105
110
106
98
96
101
100
89
83
81
89
102
110
114
111
102
92
91
91
91
92
93
94
98
105
80
74
71
74
84
93
102
108
103
90
79
76
84
98
99
97
88
84
87
91
96
96
94
91
94
103
106
98
86
82
84
86
89
90
95
100
102
99
94
94
90
89
89
97
99
91
80
77
86
98
74
69
71
77
86
92
98
106
107
101
93
83
82
88
96
98
99
92
84
79
83
94
99
94
89
88
94
98
92
85
82
84
88
95
99
96
87
79
73
79
88
90
90
92
95
94
89
82
76
73
68
66
79
95
105
104
97
90
92
92
87
80
78
81
86
94
97
91
83
79
85
99
105
96
82
74
79
91
100
102
99
96
95
96
93
85
76
71
71
77
87
91
89
86
86
94
99
95
86
76
82
73
76
89
105
108
98
89
82
79
75
79
84
90
93
88
80
78
80
86
93
101
105
97
81
67
65
75
88
90
86
82
89
98
99
95
87
86
83
86
87
90
87
85
83
86
91
94
97
99
95
86
81
82
85
93
97
98
95
86
79
83
90
95
90
82
81
86
88
85
79
81
87
92
88
80
78
85
92
88
76
70
75
90
101
103
102
99
98
99
99
102
102
99
98
96
91
89
88
95
80
84
90
88
83
81
86
98
101
96
90
89
89
84
82
86
98
108
100
86
75
76
87
97
103
103
105
108
104
92
82
78
83
93
98
102
100
96
91
90
95
102
104
103
99
102
104
101
94
89
71
77
91
95
92
81
80
86
96
101
97
91
86
85
92
104
112
111
102
93
92
96
102
107
104
104
106
105
99
90
82
87
92
94
95
95
98
98
93
88
83
84
89
89
88
93
106
118
116
105
81
80
86
93
96
94
86
87
95
99
96
90
88
93
101
103
97
93
91
94
95
98
98
94
88
88
93
97
101
101
101
99
94
95
95
96
98
102
105
102
92
86
88
92
92
91
101
113
114
105
81
80
80
91
100
103
96
92
95
94
86
80
82
90
98
93
82
77
79
88
92
89
84
80
82
87
96
101
105
108
109
103
99
96
100
105
99
90
87
87
88
88
96
102
107
106
105
109
103
95
79
84
89
92
91
89
90
94
98
95
83
76
80
95
106
101
92
78
76
81
90
95
95
94
99
106
109
103
95
89
88
88
90
93
100
103
100
89
74
67
70
77
88
99
107
113
113
110
104
97
102
106
108
98
81
69
75
94
111
109
96
88
90
98
101
96
86
76
74
80
87
94
99
102
101
101
99
99
92
86
84
83
86
90
91
98
102
103
95
88
84
89
94
95
93
97
100
102
96
92
104
105
110
102
89
80
87
107
120
116
104
92
88
86
80
72
71
73
75
80
83
86
88
87
83
81
87
96
101
99
96
93
92
91
88
87
90
93
94
93
99
109
105
90
79
85
97
102
94
84
64
69
85
100
100
99
104
110
109
99
92
92
93
91
87
86
84
80
76
74
74
77
82
85
86
87
88
95
96
95
89
87
89
92
91
86
82
78
78
79
81
88
88
85
82
87
96
106
108
103
59
65
83
98
100
96
95
92
83
77
80
92
104
110
104
95
88
84
80
76
73
73
80
96
104
100
90
85
87
90
87
80
77
87
93
97
96
93
91
83
69
67
77
89
96
89
83
89
103
110
93
98
103
103
92
84
84
86
82
78
79
85
91
90
84
76
74
83
92
94
86
78
82
93
100
92
77
74
83
97
104
94
86
89
99
99
95
91
91
94
90
82
84
95
101
94
87
90
95
93
92
90
90
87
82
82
85
91
93
86
79
73
74
81
86
86
85
87
92
91
83
73
74
82
86
80
71
73
86
108
115
105
90
86
86
85
80
77
87
97
102
97
96
101
105
105
102
102
98
94
84
76
74
77
83
85
81
79
82
86
86
82
88
102
115
114
103
93
89
89
82
75
75
79
83
83
80
86
100
111
108
93
80
77
81
83
83
86
91
97
98
97
101
105
105
97
90
87
97
104
92
89
85
86
92
92
80
66
68
82
97
103
103
103
106
103
95
86
86
89
96
95
89
85
88
93
101
110
116
110
99
91
85
88
89
92
92
96
96
96
95
97
104
109
101
87
79
81
89
94
89
89
88
91
93
94
91
84
82
87
94
98
97
94
90
87
85
83
85
85
88
89
90
94
102
109
115
112
105
100
101
104
100
90
78
81
90
100
101
96
92
94
102
104
97
87
82
90
98
92
77
80
86
91
92
92
92
96
97
98
96
96
99
99
93
88
85
86
89
88
84
81
84
94
106
112
104
85
77
85
102
109
96
72
58
70
88
102
100
92
85
87
92
92
85
76
76
85
98
101
88
90
93
95
97
93
92
97
101
102
95
93
94
95
94
87
81
83
92
96
92
83
72
76
85
95
93
85
85
93
101
95
81
69
68
77
88
89
86
83
87
93
95
92
89
86
84
83
85
92
100
94
92
97
103
101
97
95
97
88
74
69
80
92
95
86
77
82
92
97
93
85
76
76
80
87
99
109
116
113
99
86
85
94
99
89
77
72
79
87
95
96
98
96
98
103
105
100
88
87
98
89
82
87
94
91
85
86
85
78
65
66
85
106
111
102
95
98
105
102
95
96
101
100
95
89
95
106
113
107
92
84
89
102
101
89
76
77
92
108
106
96
92
94
95
97
101
105
105
98
89
87
81
77
75
72
72
77
82
80
78
79
91
104
106
103
99
99
98
92
90
99
106
103
95
89
85
83
82
88
90
85
78
77
77
76
76
81
94
111
115
105
99
98
99
98
95
96
100
101
80
84
82
78
76
75
83
87
86
83
77
76
77
81
86
89
87
78
69
68
84
103
107
102
94
98
97
86
80
87
98
103
93
78
72
76
80
83
87
93
98
100
101
101
102
100
93
88
87
87
81
86
92
92
91
89
87
92
96
95
88
81
83
81
82
83
85
86
87
91
100
106
104
92
89
98
107
104
92
87
97
108
105
89
81
91
103
105
95
83
77
78
85
87
89
89
92
96
98
95
84
86
90
92
93
88
86
91
98
100
97
96
98
96
90
85
96
116
127
120
105
94
88
81
78
83
92
97
94
88
91
98
93
83
80
94
116
125
114
98
89
87
88
87
83
85
90
96
100
104
83
76
73
74
74
77
83
88
88
85
79
81
89
95
96
93
98
106
107
97
83
83
89
91
89
86
89
95
93
89
92
98
97
89
81
86
101
113
111
104
100
97
98
97
97
92
86
82
86
99
92
86
78
72
70
73
79
83
85
82
78
80
87
98
101
94
84
81
84
89
92
91
91
89
89
91
98
101
96
86
79
88
95
94
87
83
89
97
100
91
80
73
80
93
98
98
97
98
102
97
90
86
78
80
85
89
88
83
85
91
93
91
93
96
96
89
83
85
97
106
107
100
89
82
77
78
86
93
95
83
76
80
89
98
97
89
85
91
93
88
80
75
81
91
99
102
108
111
106
93
71
66
71
83
99
103
94
85
84
91
98
97
90
80
74
76
79
81
84
90
97
103
103
93
76
69
77
91
98
92
86
90
104
115
110
93
78
77
86
99
107
108
105
101
99
100
99
96
92
89
83
79
76
82
89
100
97
90
86
91
100
100
86
77
73
78
77
73
69
78
95
107
107
100
84
78
82
93
102
102
96
97
108
113
105
87
74
73
87
101
108
109
103
96
95
92
89
88
93
98
103
93
78
74
81
97
101
98
89
91
100
103
98
93
95
101
101
97
99
103
104
98
91
92
93
90
86
88
95
103
105
101
92
86
85
86
86
91
96
100
98
92
85
85
89
90
86
87
91
95
87
82
78
78
87
97
97
91
84
84
92
102
108
106
104
101
99
101
102
104
103
99
95
96
96
93
90
95
107
118
115
100
88
82
86
94
95
94
93
97
98
96
87
82
80
83
86
87
88
92
86
86
90
90
89
85
84
85
83
80
82
91
103
104
92
76
69
70
77
87
98
110
114
110
101
92
97
105
108
101
89
84
89
97
99
98
92
86
83
86
96
101
100
91
83
83
87
90
87
88
96
90
86
85
86
87
89
91
91
91
91
91
91
89
82
70
64
74
91
101
102
105
108
109
101
91
89
89
84
68
58
69
87
99
98
89
85
87
86
85
85
91
101
104
101
99
97
95
88
78
85
72
64
74
90
104
109
103
99
102
103
92
83
73
71
78
89
104
113
108
98
86
86
89
89
82
80
86
86
78
69
71
83
88
84
75
81
92
99
95
86
84
91
101
105
105
103
100
94
89
82
75
73
80
90
97
101
102
100
96
95
88
79
70
69
81
95
104
101
92
84
78
75
73
74
77
90
106
112
106
92
80
77
75
76
75
84
96
105
98
90
86
89
94
94
93
91
93
98
107
88
92
92
89
82
78
82
88
89
85
82
85
89
87
84
84
89
93
94
93
96
98
94
85
80
82
92
105
109
105
99
90
83
84
90
95
95
92
90
96
102
102
96
89
86
86
88
92
101
109
87
91
93
91
85
80
79
80
81
78
81
85
91
97
99
95
91
91
91
93
96
102
107
104
94
88
93
97
98
92
88
88
87
96
102
105
98
86
80
91
103
104
92
86
91
104
110
106
104
106
74
77
82
87
87
85
84
84
82
82
83
86
91
97
99
97
94
91
87
84
86
97
106
107
99
92
94
100
100
91
82
81
84
83
90
98
100
94
81
77
81
91
95
94
98
108
112
105
96
94
75
77
77
72
70
72
78
86
93
96
97
98
97
96
97
97
96
98
96
92
92
99
105
106
101
95
92
91
90
92
94
92
84
73
73
85
97
96
80
67
69
87
103
103
92
86
86
88
88
85
90
86
79
71
68
70
76
89
100
106
101
94
90
90
94
97
97
94
91
90
89
87
87
89
97
100
92
85
83
93
104
101
87
71
70
84
95
92
81
76
80
86
89
85
78
78
83
93
100
97
91
85
80
87
93
96
88
86
88
92
88
83
80
83
92
92
84
78
79
84
86
84
80
86
101
114
110
95
82
79
85
88
81
72
75
90
101
101
89
85
89
94
91
79
74
78
91
102
108
105
90
83
79
84
95
99
94
82
73
74
82
90
94
94
91
90
88
91
93
90
88
86
94
106
111
110
107
103
99
87
79
74
78
83
92
102
109
102
89
78
86
100
107
91
76
77
90
101
106
100
91
85
78
74
76
87
92
82
73
73
88
103
105
97
91
90
104
112
108
89
74
76
93
110
108
92
88
100
117
115
96
82
85
98
109
110
104
97
89
83
90
100
102
93
86
87
95
104
110
109
90
86
83
82
88
90
87
80
79
88
95
99
92
83
82
87
95
101
97
84
71
67
76
89
93
86
82
90
103
106
100
90
87
92
97
97
94
95
101
106
104
97
91
93
97
97
95
96
112
129
97
91
91
97
101
98
85
78
84
92
94
90
88
93
96
88
78
76
86
99
99
88
78
77
81
86
84
81
81
86
91
88
85
78
76
80
88
93
93
95
91
89
88
91
94
94
87
86
98
118
98
103
103
97
94
96
102
105
106
99
91
79
73
78
92
103
104
95
85
78
77
82
87
93
99
100
98
92
86
85
85
80
79
82
91
100
104
104
99
101
104
103
94
87
88
96
106
104
92
87
99
101
102
95
85
82
89
103
115
112
98
80
70
73
82
95
94
91
91
95
94
85
74
71
81
87
81
67
60
70
81
84
78
78
87
96
101
102
105
108
104
94
93
104
114
115
108
101
104
111
87
92
98
98
90
81
83
95
101
97
89
85
94
99
97
93
88
86
87
88
91
90
83
74
76
82
93
94
86
82
82
83
85
91
94
92
87
86
97
109
106
93
88
100
105
102
92
90
98
106
70
77
93
100
97
88
83
88
95
95
93
95
98
99
94
93
96
93
85
82
85
96
101
96
88
91
105
114
110
97
84
80
83
89
86
76
71
70
84
107
122
122
107
91
79
78
82
84
82
74
69
73
84
96
100
93
86
88
95
102
101
94
88
87
89
92
92
87
84
90
102
109
107
101
94
92
95
97
98
94
93
89
86
86
84
85
86
87
88
97
115
125
113
92
76
82
90
93
83
74
86
77
78
88
100
100
89
79
74
78
84
87
90
95
100
96
80
67
69
87
103
110
105
96
96
101
100
92
82
76
81
86
92
99
106
110
108
102
91
90
92
98
93
87
89
95
95
91
89
97
93
83
82
90
100
99
87
69
59
63
78
91
97
96
91
89
85
83
77
76
81
92
102
105
103
103
103
98
85
69
67
75
92
104
111
110
102
92
85
90
98
102
98
93
93
96
93
87
89
98
77
79
92
103
102
94
85
76
73
78
90
99
99
85
79
83
99
106
97
77
68
81
100
108
101
85
82
85
87
89
86
90
94
94
95
94
93
87
85
90
105
119
116
99
86
86
100
105
99
87
68
77
95
103
97
89
88
94
101
97
93
87
81
77
78
85
95
98
93
86
83
87
96
95
86
73
69
76
88
97
97
96
92
92
92
94
95
90
88
89
94
100
97
85
69
70
90
109
106
85
86
88
94
94
92
92
100
111
115
108
95
82
76
78
84
87
83
78
81
86
91
89
83
75
74
77
82
80
84
88
91
90
90
95
103
104
94
88
87
90
89
81
76
77
77
75
82
93
97
90
102
93
87
85
89
99
111
114
112
103
93
91
94
98
99
89
76
67
70
75
83
86
79
71
72
82
88
84
80
84
94
100
97
99
103
101
89
75
74
82
86
84
85
98
109
107
102
99
96
95
93
87
83
80
84
92
100
105
104
93
82
82
97
110
108
92
73
63
67
75
86
92
94
89
89
93
98
98
89
80
82
85
91
92
87
81
76
76
79
84
84
82
89
99
113
113
103
96
93
95
82
88
92
91
81
79
85
96
103
97
82
78
85
97
101
96
86
80
82
88
93
97
98
94
89
90
97
109
105
83
64
62
77
89
85
76
76
89
102
105
98
91
91
93
95
93
85
80
82
91
81
90
97
94
86
82
85
93
97
97
93
91
85
81
83
93
99
98
93
89
91
91
85
76
68
71
86
105
114
102
85
81
90
97
92
82
79
90
100
102
97
92
89
88
90
97
101
99
90
87
82
91
98
98
92
89
92
92
87
83
89
96
96
88
85
89
98
100
94
87
83
77
73
72
73
76
79
86
94
97
101
103
104
102
93
86
85
90
92
88
81
82
82
90
99
112
118
114
102
95
78
91
100
102
100
96
95
90
85
81
87
92
99
99
97
93
93
97
98
95
86
76
80
93
101
96
85
75
76
82
86
86
85
87
89
93
95
98
100
96
91
94
101
112
114
102
90
87
93
105
79
84
93
105
108
98
89
86
89
91
89
83
81
87
90
94
91
94
96
98
94
94
99
108
109
99
91
92
102
111
103
84
70
69
84
92
92
84
86
95
103
109
110
111
106
95
85
82
86
93
83
76
78
88
93
88
86
85
89
93
90
78
76
82
88
91
89
91
89
88
90
97
108
111
103
89
81
93
118
137
128
98
70
67
81
90
86
79
81
95
101
99
88
84
92
101
108
106
97
85
86
82
77
75
84
87
86
82
88
93
97
95
97
98
92
86
81
83
86
88
86
84
89
91
88
81
72
77
98
116
111
92
74
75
87
94
94
90
95
100
95
82
69
69
82
98
108
108
97
89
88
83
77
82
92
96
90
79
79
91
103
105
104
101
96
90
83
84
91
98
95
83
72
74
79
83
83
87
94
101
96
86
78
77
84
90
93
96
97
93
85
81
82
85
87
87
90
94
96
91
92
86
84
90
97
98
90
78
72
79
86
87
90
93
99
100
96
93
91
92
91
85
79
79
87
97
104
107
102
96
92
89
85
74
66
71
88
99
96
84
79
88
109
119
106
86
78
87
99
103
93
92
97
101
99
94
89
84
82
82
84
85
87
88
89
88
88
89
88
86
82
78
77
80
87
99
106
101
88
81
87
95
99
89
78
78
89
95
91
83
83
93
107
112
98
87
84
91
98
98
90
90
92
95
94
91
89
91
92
95
97
98
96
89
79
72
75
86
95
96
87
76
68
71
82
91
87
78
70
73
83
91
95
97
100
100
97
88
87
93
99
93
81
67
71
91
110
112
97
80
93
85
81
86
94
98
94
91
87
83
79
81
91
95
96
89
84
89
97
99
91
84
85
93
99
91
79
67
72
84
92
90
90
95
103
103
93
87
92
103
107
94
76
66
77
98
119
121
104
86
96
90
82
87
94
93
82
76
80
80
79
76
82
91
94
89
82
83
89
90
88
88
98
104
104
91
79
76
83
97
103
103
103
106
103
95
91
93
102
110
105
94
91
95
95
91
88
94
99
96
91
88
82
80
80
74
65
65
80
95
101
95
85
75
64
60
64
76
90
90
87
86
85
79
72
72
77
85
96
106
107
103
100
97
96
95
95
98
105
110
105
99
98
97
93
84
77
79
85
89
88
85
86
89
90
88
80
78
81
87
91
90
84
77
72
74
81
88
89
84
82
86
86
77
66
61
64
81
96
106
108
99
88
80
88
94
97
96
90
91
100
108
112
111
110
109
102
92
84
84
90
97
104
109
108
103
92
84
82
83
81
82
84
87
91
97
96
94
89
85
88
94
95
87
74
63
62
71
83
89
91
85
79
77
86
96
97
92
86
83
87
95
104
110
117
118
114
104
91
85
87
89
89
92
95
97
93
86
86
92
97
100
97
92
86
86
93
99
100
94
88
85
87
82
75
76
80
81
80
80
79
83
86
91
98
101
99
95
90
92
91
90
88
86
87
91
97
99
99
95
84
74
69
74
87
97
98
92
88
89
92
98
99
93
87
86
95
105
102
89
79
81
90
95
96
97
100
96
90
84
91
102
106
105
100
96
95
93
90
94
97
98
97
95
89
81
80
87
101
112
89
87
91
97
100
99
93
85
80
79
79
85
92
96
92
88
86
92
97
97
95
95
96
100
101
103
102
97
90
84
88
94
94
86
77
73
81
91
100
96
84
79
91
106
106
95
83
85
98
107
88
92
96
99
101
95
85
79
80
84
85
85
88
92
89
84
74
79
94
113
116
102
85
79
82
89
85
83
82
86
88
84
85
90
92
85
85
94
110
107
85
67
72
88
98
95
89
91
96
90
86
79
73
75
86
94
91
85
82
87
89
85
84
82
85
84
81
81
91
101
97
83
71
74
82
86
87
92
102
108
99
89
92
111
122
115
99
88
88
90
88
84
87
87
87
85
86
99
106
102
95
83
74
75
85
95
94
87
81
86
90
88
83
77
79
84
89
90
89
89
88
86
91
100
104
101
102
111
123
124
110
95
89
95
107
112
104
90
78
71
71
81
91
100
101
89
83
89
109
117
99
94
91
90
95
100
97
87
81
84
93
100
94
79
72
74
84
96
104
109
112
112
113
113
107
100
95
98
104
107
105
99
93
87
87
93
98
99
97
88
74
68
76
95
105
98
79
67
75
94
88
91
93
95
99
101
99
90
84
82
85
91
94
88
81
75
80
92
103
108
110
110
106
99
89
81
83
90
97
94
95
100
108
105
95
83
78
84
94
99
95
90
85
90
94
94
82
66
61
73
89
92
97
97
90
85
84
87
87
81
73
72
80
87
83
77
71
72
77
81
87
94
100
98
90
89
95
103
103
89
79
84
97
104
97
85
77
78
80
85
91
94
97
92
85
87
87
86
76
71
102
107
100
87
77
75
82
88
92
93
92
85
79
76
77
79
81
83
84
81
84
93
103
109
107
101
100
100
93
78
69
75
90
97
97
93
95
97
91
82
78
83
94
95
93
92
96
99
90
75
104
103
92
82
79
92
101
102
99
103
109
105
87
69
66
81
102
116
112
100
93
93
98
103
101
92
86
86
86
82
83
88
99
100
97
91
93
96
99
96
93
92
96
99
102
104
106
104
97
92
85
85
85
88
89
93
97
92
89
88
93
95
90
75
67
75
94
106
104
99
95
96
92
87
82
80
83
87
88
87
86
87
92
98
96
92
85
82
86
90
93
96
97
98
99
100
100
98
95
93
76
74
87
91
84
76
75
77
76
70
69
80
89
88
81
76
80
86
89
89
94
98
94
83
74
78
82
84
78
75
78
87
94
100
105
102
92
75
62
63
72
82
85
88
90
97
100
98
94
92
76
81
91
93
89
82
82
86
86
80
79
86
91
91
87
88
93
97
91
82
80
87
93
93
85
80
83
81
76
78
87
100
104
100
95
100
97
92
84
84
86
86
86
93
107
118
114
100
93
94
76
86
93
96
96
100
99
98
96
97
101
103
94
81
71
77
91
100
94
79
71
76
87
91
87
81
84
91
96
96
97
100
97
85
76
82
95
113
123
125
116
105
99
104
116
122
109
93
90
96
77
84
87
87
87
86
85
85
83
87
96
102
100
87
70
62
67
77
82
79
75
79
85
90
87
83
85
91
95
95
96
96
91
85
81
84
92
101
108
110
110
103
92
86
85
88
85
85
87
88
83
84
85
87
85
82
78
80
78
80
83
92
101
102
95
84
77
75
75
75
76
81
89
96
100
97
89
89
88
91
92
90
88
84
87
92
92
82
76
77
87
93
89
79
74
81
92
95
90
77
84
86
96
105
106
97
84
79
79
81
80
77
80
88
95
102
100
95
90
87
86
86
92
100
105
106
99
94
87
84
83
85
87
86
91
100
99
86
68
63
82
106
112
104
94
98
109
107
93
78
86
86
91
98
98
97
87
82
79
79
80
73
69
73
87
102
110
110
106
103
99
96
94
94
91
88
87
90
88
85
81
86
93
102
110
114
108
95
76
69
84
106
117
109
99
99
103
97
83
77
103
87
73
66
75
90
103
99
90
84
87
89
87
87
93
103
112
108
96
90
89
92
92
91
81
74
77
89
103
104
98
90
96
106
115
111
102
96
93
94
92
92
87
84
88
96
94
85
76
73
112
87
66
66
87
104
109
100
92
92
97
98
96
93
96
98
94
89
81
76
78
84
89
93
94
91
92
100
108
108
100
87
79
80
85
89
93
96
110
118
111
94
81
77
86
95
97
95
98
99
105
86
77
88
103
102
84
71
73
86
91
89
90
98
101
92
77
71
79
89
98
97
98
101
105
103
95
90
88
88
85
75
65
61
63
76
87
93
97
98
101
102
100
94
89
91
94
103
117
126
122
123
111
94
88
92
99
99
95
92
90
86
83
83
89
94
95
96
91
92
96
107
115
115
108
97
82
69
71
85
100
105
100
94
92
95
97
96
93
89
88
88
92
95
100
108
111
100
88
77
106
106
111
108
98
90
87
93
104
113
117
111
97
89
88
93
101
102
97
96
94
93
92
88
86
85
75
66
68
80
88
87
81
84
89
95
91
85
84
85
77
71
80
102
119
116
101
92
94
95
88
100
117
121
106
91
86
92
96
94
92
97
103
100
91
87
89
90
88
87
90
88
86
81
83
91
99
101
98
97
94
89
86
90
95
92
85
82
88
91
84
78
88
108
114
102
88
87
97
102
88
97
110
110
101
90
86
90
87
81
77
84
94
94
90
85
86
86
84
85
94
99
99
96
95
99
107
107
101
95
92
87
83
81
75
72
76
91
106
113
112
110
110
105
91
74
70
83
97
103
92
97
97
92
93
89
89
93
97
97
99
98
96
94
93
92
91
82
81
88
98
98
91
88
93
96
89
76
71
76
85
87
76
64
63
76
100
123
128
124
117
117
114
101
89
86
90
93
95
101
94
97
95
92
94
94
90
89
88
94
96
96
94
94
99
99
89
75
72
77
86
84
77
78
91
104
96
75
60
68
84
94
92
85
90
107
118
122
116
108
102
98
96
98
109
119
114
99
93
96
93
93
90
91
95
94
88
78
75
78
81
82
79
80
89
96
98
89
80
79
84
93
99
99
97
99
96
84
71
69
79
94
100
102
104
103
94
81
76
82
91
94
91
90
96
104
104
100
97
102
81
82
85
91
94
93
89
84
82
85
90
90
85
80
82
88
96
96
93
93
99
107
111
101
85
73
71
75
83
87
93
97
96
91
86
81
79
75
74
78
94
109
109
97
81
79
94
106
104
92
76
82
92
90
85
85
92
101
99
94
91
87
85
83
81
79
79
78
83
93
101
104
101
92
83
74
69
75
88
107
115
108
95
89
87
89
89
87
86
88
97
104
108
99
84
78
88
101
94
76
88
96
103
94
81
77
89
102
104
95
81
76
75
77
81
83
80
80
78
78
81
86
88
89
87
87
81
78
86
99
105
97
88
90
97
97
87
83
88
93
95
85
81
88
91
82
76
79
83
91
101
102
104
93
78
72
82
98
102
102
96
94
94
94
91
87
93
91
83
72
68
80
88
87
81
78
80
79
78
81
86
83
77
77
82
84
82
85
94
103
98
85
80
91
99
92
78
75
85
97
94
94
93
87
77
71
74
86
97
101
99
97
100
100
93
85
82
82
85
84
85
92
97
94
85
79
80
83
83
79
78
81
86
87
85
82
83
89
101
107
102
92
93
97
101
95
84
82
86
93
75
83
91
94
91
82
75
76
83
86
82
75
73
79
85
89
86
85
91
97
96
93
87
86
89
91
95
100
95
78
61
65
86
102
103
92
86
92
102
106
104
101
99
99
95
89
85
91
98
104
82
86
92
91
89
84
80
76
70
69
74
76
79
81
87
97
104
101
99
101
101
91
75
70
76
82
91
99
97
85
72
68
79
93
95
91
89
95
99
97
92
93
95
98
96
95
95
98
103
104
105
108
101
90
79
81
90
86
72
65
79
99
111
102
89
89
96
106
110
110
104
95
86
81
79
78
76
76
84
93
99
99
94
88
85
86
91
97
98
90
84
86
92
101
108
109
105
100
94
90
92
98
97
91
92
95
97
94
89
83
86
91
94
88
81
82
94
108
116
113
105
99
101
104
101
93
84
78
77
80
86
90
94
90
87
90
95
100
100
97
96
100
109
113
108
98
89
89
96
101
69
63
65
87
107
111
99
91
93
100
92
78
66
67
84
98
105
101
95
91
94
99
100
96
91
94
104
110
105
94
80
71
66
71
82
93
99
100
96
95
99
104
108
102
93
89
91
98
101
105
80
66
61
73
91
99
94
90
94
99
95
85
80
83
97
106
106
95
87
86
93
103
103
92
80
82
95
110
118
117
102
79
62
62
79
95
100
96
89
91
94
91
85
81
86
97
105
103
92
83
86
86
77
71
74
85
94
99
97
95
93
95
97
95
88
79
76
79
83
89
90
92
90
90
88
87
83
79
87
102
109
101
88
89
97
99
95
90
87
93
92
82
71
73
84
99
102
95
85
79
81
85
81
81
82
88
94
99
100
95
90
88
87
86
79
66
60
63
75
86
86
78
73
81
88
86
73
62
67
87
104
107
101
97
96
96
95
93
90
85
84
82
81
81
83
87
92
93
94
93
89
86
86
91
96
95
87
83
87
91
85
76
74
82
91
93
87
83
84
86
89
89
89
85
79
69
64
71
85
97
97
92
88
86
84
89
97
98
91
80
78
88
102
104
93
83
77
83
90
98
93
92
93
100
100
94
85
79
76
78
80
76
75
81
90
99
105
105
95
86
82
86
90
86
78
73
85
104
108
97
85
82
93
101
100
96
91
89
85
82
83
91
105
111
106
95
86
83
85
85
96
95
90
83
78
77
77
75
74
76
81
87
88
82
78
83
90
98
97
89
86
87
87
84
81
86
94
100
96
87
83
86
96
109
113
108
95
84
87
96
101
96
86
79
84
97
109
107
93
77
95
93
82
75
75
80
82
81
80
81
87
92
92
90
88
85
83
84
85
90
91
91
95
97
96
88
72
58
64
79
97
98
93
93
104
109
104
93
96
106
107
96
75
63
68
86
101
107
97
86
90
88
81
85
96
103
93
82
83
94
102
97
88
86
86
87
83
79
80
83
88
90
95
102
104
92
73
59
64
82
98
99
96
96
104
109
104
99
97
95
92
86
86
85
88
87
86
91
95
92
91
88
81
87
99
100
83
70
79
100
113
107
87
72
69
72
81
90
97
99
95
90
89
89
86
85
88
93
96
99
98
97
99
106
110
111
111
110
100
93
86
82
86
95
95
97
100
104
100
89
101
99
99
98
98
90
78
72
78
92
100
101
94
88
85
84
90
100
105
99
87
83
87
86
79
71
73
90
109
116
107
96
90
94
100
104
105
102
98
90
88
91
95
94
95
101
106
105
95
84
92
98
102
97
88
80
76
75
80
83
82
86
94
107
111
105
95
88
85
78
75
80
86
91
86
71
59
69
92
106
100
84
79
84
89
83
74
73
83
88
90
91
93
98
103
103
101
90
79
74
90
91
87
78
77
78
79
76
78
82
85
89
95
95
95
90
84
75
73
73
77
84
90
89
79
72
71
76
86
86
81
79
83
97
104
90
73
65
76
89
91
86
79
84
94
103
103
96
82
72
94
87
79
81
92
101
96
88
85
93
100
103
94
80
69
73
86
92
90
82
80
87
92
91
86
85
88
88
88
86
89
95
98
105
110
105
94
84
83
90
93
91
90
93
92
92
94
96
96
95
87
84
90
99
105
99
91
85
92
103
108
103
93
81
78
84
90
93
90
88
85
87
93
99
103
104
95
87
88
97
108
107
93
86
83
86
90
93
100
102
97
95
105
114
109
92
77
80
97
118
87
92
99
97
86
73
67
74
84
90
90
88
91
101
106
97
77
62
75
99
114
106
91
87
95
99
92
88
94
107
114
104
89
86
86
83
84
93
110
112
98
86
93
110
109
92
77
80
95
107
106
107
99
82
68
66
73
84
87
86
77
72
83
104
116
100
79
68
81
105
115
101
83
78
86
94
95
99
109
114
102
86
77
87
101
101
91
87
89
89
84
84
91
95
93
84
79
92
97
94
102
103
99
89
84
84
92
101
105
99
82
70
70
82
92
97
95
95
99
97
91
86
87
97
101
103
99
101
106
106
95
79
70
74
87
102
102
91
76
69
72
85
99
108
97
84
78
85
98
96
83
92
101
106
100
95
93
95
102
101
94
85
76
70
70
77
89
98
102
97
89
90
97
100
98
93
91
88
87
88
92
96
95
90
87
93
97
98
90
86
85
86
99
112
115
98
77
69
81
95
87
93
102
105
98
91
88
89
89
89
90
92
91
84
73
72
84
101
108
102
86
78
80
82
81
81
84
87
85
80
83
98
111
108
94
78
70
74
85
90
88
87
95
110
116
106
84
68
77
94
90
96
98
91
86
85
86
88
87
86
85
85
86
83
78
81
93
107
111
101
85
81
85
90
90
90
95
99
98
88
84
86
90
88
77
67
66
73
83
89
88
86
88
93
97
96
87
78
79
91
88
98
97
86
78
79
85
87
86
88
93
92
83
74
78
88
98
99
88
80
81
89
100
107
106
101
100
100
100
97
93
86
78
71
73
80
90
96
94
92
88
83
77
79
85
94
94
89
86
91
90
101
97
84
76
78
86
87
84
87
94
99
91
79
79
89
99
97
85
72
71
80
92
99
99
94
90
90
94
98
102
100
92
86
90
95
102
98
95
92
89
91
91
93
95
98
104
103
97
94
81
77
79
79
75
78
85
88
80
69
67
76
85
83
79
81
95
104
102
94
88
89
91
89
86
84
86
88
88
95
100
101
99
97
93
94
95
96
95
96
99
102
107
106
100
99
101
101
96
85
71
63
74
81
78
76
82
88
79
58
48
59
76
84
81
80
84
88
87
86
91
95
93
86
79
85
90
89
83
80
86
99
105
100
93
88
84
80
80
80
85
88
93
97
97
97
93
87
82
75
87
88
93
87
79
76
83
91
91
83
80
88
93
88
82
79
84
82
76
73
76
84
87
81
76
85
93
92
82
78
87
102
109
101
87
80
78
79
83
87
85
86
91
100
106
99
78
65
71
85
98
106
104
98
93
94
96
102
103
105
109
108
99
83
71
77
87
97
94
84
77
77
78
77
78
86
95
97
95
94
97
101
99
89
82
75
77
90
112
124
118
103
96
102
108
101
76
61
75
97
83
87
93
102
109
113
108
101
97
95
98
99
90
78
70
74
84
93
95
89
83
79
77
76
82
89
96
101
100
96
89
84
82
87
91
90
85
88
106
122
122
105
85
78
84
91
87
81
79
92
82
84
94
107
108
105
95
87
82
81
83
90
97
99
92
85
81
78
78
80
83
88
92
93
90
90
92
94
93
85
77
74
78
88
98
101
95
86
82
88
99
106
104
96
94
97
99
92
75
65
91
98
108
111
106
91
81
79
82
87
86
88
92
95
95
92
89
88
88
89
93
97
100
98
90
82
83
92
97
95
91
88
92
94
98
100
99
96
82
75
85
109
128
130
120
112
107
96
75
61
91
96
98
98
96
90
85
86
89
97
95
89
79
75
79
89
97
99
101
104
106
100
92
83
79
78
83
91
98
99
99
102
104
103
95
89
89
92
94
89
89
100
112
113
112
112
106
94
75
63
93
90
80
77
85
95
104
97
88
84
86
86
78
69
72
87
95
94
92
93
98
98
90
81
80
83
89
90
86
85
88
93
98
103
96
86
76
78
90
100
99
91
81
80
89
97
91
76
63
58
108
94
81
82
95
106
107
96
84
76
77
79
79
76
78
85
93
91
84
80
85
97
101
103
102
101
97
92
91
92
91
91
90
92
95
95
87
78
80
92
98
94
89
85
89
93
90
83
79
76
98
87
85
90
99
102
94
91
91
94
88
79
78
84
93
95
92
89
85
82
85
96
108
116
116
107
97
92
98
102
100
92
85
80
86
94
97
89
76
75
88
104
112
108
96
91
89
92
100
106
103
106
99
89
85
82
80
79
82
89
92
93
88
87
88
90
93
99
107
110
111
113
112
104
95
87
85
90
95
96
97
99
102
100
92
88
89
91
92
87
79
75
93
111
121
115
98
87
90
93
75
82
97
107
105
88
68
53
54
71
96
117
117
104
92
91
100
107
107
99
94
95
101
100
92
86
86
91
98
102
97
90
85
85
90
93
92
93
97
92
82
72
81
98
102
93
81
83
88
87
79
87
104
110
101
84
73
69
67
71
83
100
107
96
80
77
90
101
99
88
86
86
90
96
97
97
93
85
85
95
99
98
95
100
106
107
99
95
96
92
85
79
90
106
106
91
80
82
85
79
99
96
95
92
82
79
81
83
78
73
74
84
92
89
80
78
83
86
84
87
96
98
94
90
94
99
96
85
77
82
89
93
94
97
95
92
90
95
99
90
74
80
102
123
119
99
83
87
94
98
98
99
94
90
86
87
89
88
80
79
84
94
93
87
80
81
83
78
76
84
98
99
93
87
90
95
92
83
75
76
81
74
68
61
63
73
90
109
109
95
76
74
85
98
102
98
92
98
106
112
97
101
104
97
94
92
94
93
92
93
91
93
86
81
77
82
85
84
84
86
89
87
84
84
88
86
77
69
74
85
90
85
73
66
75
93
102
104
101
100
94
85
77
79
93
107
109
99
93
91
97
100
94
88
85
88
93
98
103
100
91
80
70
77
89
97
96
89
87
91
90
89
85
79
76
74
73
72
83
95
101
100
93
96
103
106
97
81
77
85
94
95
89
89
94
99
100
97
93
92
92
86
80
76
81
89
95
101
105
107
101
89
76
77
87
93
88
77
83
97
109
103
85
69
69
78
91
95
96
100
101
101
92
90
87
89
90
83
78
78
85
93
101
102
97
91
96
104
106
98
84
81
83
85
88
92
96
97
96
95
96
94
88
83
82
80
74
70
79
96
109
105
91
84
89
98
98
94
94
102
111
106
92
81
77
79
84
86
88
87
88
92
98
100
95
92
97
106
106
95
77
83
100
107
103
92
88
90
83
78
76
79
86
91
91
93
90
87
84
83
87
94
102
106
105
100
92
87
92
103
109
105
95
93
91
84
74
74
89
99
103
96
92
94
94
85
78
84
93
102
67
81
105
118
107
90
82
84
83
80
77
81
90
93
94
96
104
107
97
82
77
90
104
105
95
91
93
100
102
102
97
93
91
93
92
85
79
82
95
104
100
90
93
104
108
93
76
71
83
95
70
81
97
104
98
88
78
78
82
90
93
93
88
84
80
84
88
96
95
92
90
93
96
94
90
90
93
100
102
102
100
98
97
93
91
93
98
100
99
97
89
89
95
108
117
112
100
88
84
81
81
82
87
96
96
86
79
78
82
88
92
85
76
77
81
84
81
79
87
101
104
94
84
81
86
93
95
91
90
88
87
89
95
100
106
108
104
103
102
101
100
98
97
97
99
100
103
103
100
94
92
85
81
79
79
83
92
96
92
83
77
77
87
97
101
99
92
85
88
102
106
92
71
66
76
93
98
94
83
77
73
72
78
86
97
100
101
101
101
106
106
103
97
93
89
90
92
98
102
101
98
98
86
70
62
76
94
103
93
76
71
87
107
110
100
91
91
96
100
101
102
96
87
80
79
82
87
89
87
89
89
85
80
76
77
85
91
94
93
89
88
91
97
102
106
98
89
85
88
89
94
93
89
86
85
88
93
94
91
82
82
89
91
86
75
71
82
96
100
96
96
105
111
105
92
81
83
90
93
91
90
92
97
92
85
86
93
97
93
85
82
88
96
101
98
89
85
88
95
96
83
71
72
85
101
103
96
90
93
104
100
87
69
68
80
94
100
98
88
81
84
91
91
84
80
88
103
108
94
80
80
91
99
101
97
99
110
113
105
94
86
89
89
83
77
78
90
105
109
100
82
72
65
67
81
93
92
91
94
104
103
93
83
85
101
116
118
100
84
80
87
90
82
70
72
89
104
98
83
80
87
96
97
92
91
96
107
110
101
94
89
87
85
80
79
82
92
97
95
92
87
89
79
68
69
77
86
90
93
91
91
92
94
95
98
97
93
83
77
83
92
101
99
95
95
99
92
74
67
80
104
110
104
96
95
95
94
88
83
84
87
91
91
91
90
85
83
78
79
86
89
95
95
87
80
79
85
94
97
94
86
81
84
86
83
73
61
55
57
72
88
101
107
109
109
101
85
69
68
87
105
109
103
98
97
98
97
93
85
77
81
90
94
93
89
85
85
87
88
85
92
94
94
92
91
89
92
100
108
109
100
91
89
93
91
79
66
61
64
74
85
98
107
112
102
87
74
76
85
94
91
83
79
81
87
90
95
96
89
82
80
86
90
89
84
85
89
92
91
90
93
90
89
90
96
97
97
102
107
108
103
99
100
103
101
97
92
93
92
84
81
90
106
111
102
90
87
99
102
89
71
65
77
88
91
84
78
79
85
86
85
85
88
94
94
88
79
79
82
88
100
108
105
101
95
92
89
87
86
87
87
89
91
94
94
94
94
96
96
88
88
93
105
106
101
95
100
104
104
95
87
88
96
105
103
94
81
74
80
88
92
91
90
97
96
89
80
76
77
80
95
105
104
98
92
88
87
86
85
87
90
90
89
86
83
83
81
81
82
88
91
92
89
84
85
87
85
83
86
95
102
100
92
92
101
110
104
90
83
91
100
97
89
83
82
87
90
87
82
78
77
72
67
73
87
100
98
94
96
103
110
105
93
88
93
97
98
95
93
92
90
84
75
75
82
88
84
76
73
78
80
77
73
81
100
112
108
95
86
89
96
95
87
83
85
96
105
107
100
91
86
71
60
68
87
101
94
84
86
101
111
108
93
89
96
107
114
116
116
111
104
98
98
101
101
96
91
88
85
83
81
81
87
95
100
102
98
93
88
88
88
93
96
97
99
105
114
120
113
95
87
90
90
90
88
87
83
86
93
100
98
86
79
82
83
88
91
101
108
104
94
91
100
116
119
106
90
90
100
106
102
99
101
106
100
89
85
85
89
90
92
96
100
94
83
77
82
92
98
97
73
80
89
83
72
65
77
98
114
108
83
63
66
85
96
94
88
85
87
84
73
64
76
99
116
110
90
83
94
106
104
100
102
110
108
88
72
71
88
97
97
94
87
80
72
66
67
73
83
97
77
78
77
76
73
73
78
89
100
98
84
72
78
95
109
108
94
80
75
78
78
75
75
78
84
89
91
89
93
99
100
96
100
108
110
93
78
77
90
98
96
82
78
83
91
99
102
100
92
86
96
87
79
79
90
94
87
79
81
89
95
93
90
91
89
87
81
70
69
77
89
95
89
76
69
75
85
91
96
102
104
99
89
86
90
95
96
93
95
96
93
90
91
96
98
101
101
98
93
88
97
81
72
75
84
87
83
84
88
97
99
94
86
82
85
93
89
78
72
76
85
90
91
91
91
94
90
85
87
106
116
108
89
78
79
88
94
93
94
98
99
104
110
114
106
89
76
78
95
117
95
91
92
90
83
76
78
82
87
90
92
87
89
98
109
109
98
80
77
89
103
106
101
97
100
101
95
88
97
110
117
110
97
89
84
79
74
81
95
105
106
104
109
115
113
100
89
91
101
116
97
106
108
98
87
79
83
85
85
85
84
86
94
107
113
102
87
74
78
95
112
115
109
100
97
91
91
97
102
105
103
99
94
88
82
75
74
80
92
99
101
101
107
112
107
102
100
100
91
78
91
95
98
97
92
90
93
102
104
96
82
75
78
92
100
97
89
79
79
82
90
98
105
104
97
92
88
84
81
80
86
88
89
82
79
83
89
94
94
96
101
111
117
115
102
89
83
80
74
65
87
93
100
103
98
90
90
97
104
97
83
72
75
85
93
95
92
89
83
78
77
82
92
95
96
95
92
85
75
72
81
93
97
91
88
93
99
104
108
110
111
113
118
119
111
96
84
84
89
90
91
94
99
95
84
76
79
87
92
89
87
89
96
93
82
78
88
102
103
92
75
69
75
83
92
99
101
98
91
86
87
94
98
99
94
94
93
95
97
99
95
93
99
112
113
100
89
91
109
119
91
91
84
74
70
76
85
91
91
89
92
100
100
92
80
79
89
106
111
99
84
80
85
90
91
87
84
87
91
97
99
96
89
82
81
84
83
84
87
93
95
93
91
97
100
97
80
73
87
112
85
95
94
88
87
89
95
92
90
89
92
90
85
81
82
88
88
85
82
83
89
99
100
97
88
83
80
80
85
92
97
93
82
74
77
82
84
86
89
98
103
98
87
87
94
97
87
71
70
91
79
93
101
101
89
83
83
89
88
87
83
82
84
83
85
84
77
76
74
79
85
87
88
88
91
97
100
99
90
86
87
87
82
84
85
89
94
93
90
86
85
83
82
86
92
98
99
94
87
87
74
75
79
79
72
71
82
97
98
85
73
76
87
97
96
93
97
106
105
96
86
79
81
85
91
97
101
101
98
94
91
89
88
85
84
86
92
98
101
96
88
84
87
90
89
87
93
101
98
92
80
75
77
80
78
83
97
107
103
86
70
75
90
103
104
107
108
106
95
84
80
82
85
84
83
87
97
100
102
98
97
95
92
86
79
79
83
96
108
111
106
97
89
88
83
81
83
88
95
93
100
102
97
90
83
91
98
103
101
89
84
91
100
104
101
94
85
72
65
71
85
96
94
84
79
86
95
96
90
83
84
87
91
88
85
79
73
72
80
91
98
99
98
97
93
79
63
61
78
99
104
102
92
82
81
87
95
100
102
101
104
105
102
100
98
94
88
82
80
86
97
101
98
89
89
95
98
94
86
82
80
80
81
89
93
90
71
56
59
74
87
93
98
103
103
85
63
56
74
99
88
85
82
84
92
97
98
101
105
110
106
96
88
87
99
117
125
115
98
92
93
92
89
86
90
98
102
101
97
95
86
76
76
87
101
102
88
73
73
85
93
92
86
91
96
100
94
88
87
94
83
84
88
95
93
92
92
96
102
104
100
91
86
90
100
113
115
103
89
84
84
92
91
85
83
86
93
96
93
82
74
73
81
94
102
103
97
92
87
89
96
102
103
103
99
97
95
95
90
93
91
85
82
82
82
86
87
96
99
102
100
102
103
102
97
89
83
81
83
87
92
97
99
95
87
83
88
96
96
87
82
85
93
98
96
93
99
99
95
88
85
97
108
111
98
83
76
81
90
93
90
86
77
76
83
94
98
98
97
100
110
116
112
101
87
81
83
85
93
101
103
101
95
95
96
96
98
98
101
100
98
95
91
84
79
79
90
101
107
100
86
77
77
81
84
86
88
91
93
92
87
97
97
95
95
97
95
82
70
73
86
97
95
83
72
73
80
89
93
102
107
103
94
91
95
101
102
93
83
82
87
91
86
79
76
76
79
85
94
101
95
79
69
72
87
99
104
101
96
93
85
102
107
102
95
88
79
72
62
55
60
73
79
75
69
71
81
90
92
92
96
100
99
93
92
93
93
88
80
83
90
96
96
94
92
88
81
73
69
76
85
87
89
93
99
102
100
95
95
97
83
89
95
97
97
91
89
95
99
94
81
75
77
80
79
82
94
103
98
86
79
81
88
91
88
86
86
91
95
100
100
98
92
90
93
98
99
90
77
69
71
81
91
98
100
100
94
90
91
97
85
80
78
80
86
94
96
100
99
93
84
77
82
89
95
94
92
99
107
109
102
96
94
88
82
84
98
117
117
96
73
72
88
104
102
90
79
78
84
84
74
74
91
112
114
93
74
75
92
104
76
80
89
97
98
88
72
57
52
58
74
93
106
106
96
87
89
96
98
89
83
87
102
105
94
80
81
95
105
99
82
73
79
88
91
89
89
93
100
98
93
93
100
106
95
80
77
85
96
97
85
91
102
104
95
80
71
71
74
81
93
101
105
93
81
81
93
100
91
76
66
73
88
99
96
81
67
64
76
91
97
93
88
91
95
95
92
91
95
97
97
97
102
109
108
102
101
99
91
79
95
90
91
91
85
80
85
92
96
96
96
98
98
90
82
87
95
91
83
78
80
80
74
75
82
90
90
85
83
88
92
90
93
98
102
96
90
92
88
82
78
84
103
119
122
111
101
95
90
83
86
80
86
87
91
88
92
90
80
78
84
94
95
87
76
80
85
83
76
80
93
100
95
88
89
100
112
120
114
99
82
71
71
83
92
96
90
90
89
84
78
82
90
96
91
84
83
90
97
101
78
80
86
94
94
91
87
82
78
80
87
94
91
79
71
72
83
89
89
91
98
105
110
106
95
84
88
100
113
108
89
69
64
76
94
101
92
80
81
93
100
96
85
76
75
79
86
89
91
90
82
85
87
90
86
82
77
76
79
85
89
84
81
85
91
98
94
93
97
102
100
94
84
79
72
71
73
83
99
105
97
84
77
90
107
112
98
81
79
96
108
107
97
90
93
95
93
89
88
85
90
87
83
84
89
92
91
88
89
95
94
85
74
79
92
99
95
86
83
91
91
81
66
65
83
103
113
106
99
95
96
92
88
90
98
104
104
97
91
88
86
89
96
104
107
103
96
95
90
86
90
82
78
85
94
96
93
88
91
98
100
88
75
71
82
96
95
86
80
84
87
85
85
91
109
121
118
102
90
92
97
96
89
82
80
85
91
93
92
89
87
87
92
98
98
93
94
95
91
85
73
67
77
95
103
97
85
81
83
87
89
86
91
95
99
98
91
88
92
96
100
103
104
104
101
97
90
86
87
91
95
96
99
101
100
89
78
77
90
102
107
104
99
96
92
87
85
86
89
86
52
58
76
97
107
106
99
89
83
79
77
83
95
103
98
87
84
90
99
106
107
104
103
97
90
93
101
103
98
90
85
95
111
123
119
103
87
84
94
99
97
92
92
97
104
102
95
89
87
87
61
67
76
88
99
107
104
96
84
75
75
80
84
83
80
81
88
94
98
100
101
97
92
89
95
105
106
103
95
91
99
103
102
95
90
89
91
93
92
85
78
74
79
90
104
114
112
99
88
83
82
75
79
84
88
94
100
97
92
88
90
89
90
88
89
88
85
81
84
95
103
98
86
83
91
101
95
84
81
91
104
103
91
78
78
84
90
90
94
100
102
94
80
74
86
102
110
101
88
80
96
91
86
83
82
89
99
110
110
100
90
85
90
99
101
99
91
82
82
92
100
94
78
68
81
101
111
103
92
88
92
95
98
99
102
100
92
88
95
107
114
103
86
75
83
98
102
96
87
81
97
99
93
84
76
79
95
108
106
87
71
67
77
87
90
95
101
99
96
88
84
86
82
78
80
93
108
112
104
92
88
91
98
99
97
95
90
88
87
88
92
93
92
92
97
99
96
88
86
85
95
95
96
89
84
85
88
92
89
81
72
74
83
88
90
93
97
97
90
81
82
94
103
94
79
68
73
85
94
95
96
99
95
83
73
70
79
89
94
92
91
92
94
92
91
87
85
88
95
96
90
93
97
100
100
101
96
93
92
89
89
90
92
97
101
100
99
92
84
78
82
90
91
88
84
80
81
83
86
96
109
117
112
93
75
70
83
99
107
106
96
92
84
78
71
72
81
91
97
95
87
92
95
96
96
94
88
82
83
88
92
87
80
81
91
103
102
91
80
80
86
87
82
82
87
99
97
86
81
93
115
124
116
102
89
86
90
96
97
94
86
81
73
67
69
73
83
92
96
96
87
90
87
86
84
79
72
69
79
89
91
82
72
71
85
97
99
86
74
79
93
105
103
91
84
82
78
72
76
90
103
106
94
86
89
95
99
93
82
78
79
81
81
81
82
84
87
92
97
100
91
94
93
89
83
77
77
83
91
96
95
92
89
88
91
95
93
79
69
76
90
106
106
92
79
79
84
84
88
92
93
85
77
73
80
96
103
97
84
73
76
86
92
92
87
87
96
105
109
102
93
100
99
91
81
77
83
92
100
97
95
96
103
104
94
84
78
77
79
82
84
87
92
94
94
96
98
97
94
92
90
84
77
75
78
87
92
92
87
83
81
85
89
89
87
90
100
109
113
108
94
96
91
88
87
87
93
102
112
109
100
96
103
104
94
79
70
81
94
97
87
83
92
106
108
100
88
81
84
85
85
85
86
87
85
82
80
85
92
95
89
85
86
92
96
92
90
94
104
108
97
96
103
106
106
100
96
103
110
109
100
93
91
101
101
93
85
92
98
102
94
90
96
106
103
92
85
82
89
93
94
98
101
100
94
90
83
85
90
93
90
87
92
101
102
95
85
83
88
91
82
87
101
107
104
95
92
97
99
97
89
85
87
96
100
98
96
94
96
98
94
88
83
82
84
94
101
104
102
99
95
94
89
90
97
103
101
90
86
89
94
91
91
89
89
91
95
94
91
85
77
72
72
76
82
86
92
95
97
98
98
99
95
95
97
97
99
96
93
95
92
85
76
75
84
98
105
103
94
86
78
72
71
81
95
107
105
94
87
89
95
95
88
85
87
94
104
108
106
95
91
83
73
72
83
94
96
98
98
101
107
105
95
90
91
96
101
104
100
93
90
89
95
104
107
103
90
85
85
89
94
91
89
91
91
89
84
79
79
86
94
103
109
110
104
102
102
103
102
94
80
85
91
93
93
93
95
101
106
103
93
82
74
73
79
84
89
102
109
104
90
82
94
116
126
114
90
78
87
101
104
101
96
94
92
86
75
73
78
88
101
115
126
123
109
93
83
82
86
92
69
77
90
96
91
81
86
104
116
106
81
57
59
76
92
93
93
97
105
106
90
76
75
96
118
117
100
81
81
88
91
90
94
104
111
105
89
81
82
92
103
110
110
102
90
80
77
78
88
101
82
82
87
93
93
88
88
98
111
104
86
73
81
101
116
112
94
79
80
92
95
87
77
79
93
105
104
91
85
87
92
95
97
103
109
105
98
94
91
96
98
98
94
90
84
82
86
93
95
99
99
92
83
87
95
97
92
91
92
91
89
86
93
104
110
101
77
56
60
83
105
107
93
80
82
99
107
105
102
104
107
101
86
76
78
87
96
99
99
99
98
99
102
98
91
85
86
86
84
85
99
90
78
76
83
92
90
87
83
88
84
82
84
94
101
100
88
78
79
93
108
108
97
87
88
96
98
89
85
92
100
95
80
70
74
86
93
90
87
87
94
100
105
104
96
88
82
77
77
85
93
91
90
93
94
96
91
85
81
86
96
101
96
89
89
99
104
107
102
99
100
100
100
94
90
89
82
74
72
78
86
90
87
85
87
88
91
82
79
83
91
94
96
96
95
97
103
102
99
92
81
78
85
93
100
100
93
84
75
82
96
111
107
90
77
79
90
99
95
89
89
98
104
101
91
81
78
81
82
85
88
93
93
86
84
89
96
101
97
92
91
92
95
94
95
102
114
117
103
87
86
76
69
73
84
90
91
88
82
83
86
93
95
92
87
82
80
74
70
73
87
103
111
105
95
84
83
84
86
88
93
94
91
84
82
91
106
116
111
102
95
97
99
99
98
100
100
96
82
75
103
98
92
88
86
88
89
91
91
88
86
87
93
95
96
90
82
70
66
72
86
99
106
103
97
98
94
91
88
88
89
88
85
83
85
94
105
116
119
116
109
102
103
105
99
94
92
93
91
86
94
96
97
96
91
89
91
96
93
89
88
94
100
94
83
77
84
89
94
87
83
83
88
92
98
103
102
97
92
92
91
92
92
94
103
114
120
117
114
109
105
101
99
95
89
83
86
100
112
106
90
86
82
80
84
92
103
107
102
92
91
96
102
103
98
88
86
89
91
89
85
84
85
87
86
85
84
84
89
96
102
105
106
106
117
124
119
103
89
91
101
104
101
96
89
84
80
85
101
111
97
95
92
89
88
91
99
106
104
97
89
85
90
103
110
100
84
70
76
90
104
104
97
85
81
81
83
83
81
83
88
96
102
107
114
112
102
86
83
92
104
107
101
96
95
96
90
83
87
98
90
92
102
102
89
77
80
91
99
97
87
82
86
92
92
81
75
78
94
106
109
103
93
88
94
106
112
102
85
65
59
69
86
97
102
97
91
90
91
93
94
89
87
88
90
94
95
93
87
87
79
79
86
90
82
76
80
91
101
101
95
94
99
102
96
92
98
107
111
100
85
79
84
96
106
110
110
104
94
81
69
69
79
86
89
85
79
82
88
89
85
80
80
82
82
82
85
88
85
79
94
92
92
95
96
95
97
103
105
106
102
100
106
114
117
119
115
106
92
73
65
69
84
97
103
98
98
101
105
105
95
84
80
82
84
85
86
88
94
99
97
91
82
78
80
85
92
94
93
90
102
101
93
89
90
99
105
104
103
97
92
88
92
103
111
108
99
85
75
73
80
84
88
88
90
93
94
93
93
93
88
80
75
79
89
93
89
85
87
93
100
100
94
88
87
88
90
95
102
109
95
95
84
76
73
81
90
93
91
89
90
87
87
91
97
104
97
83
79
86
97
98
96
89
87
90
90
83
80
80
79
75
77
88
100
101
87
68
63
70
82
94
99
105
99
92
85
87
96
105
93
95
90
81
73
74
74
78
84
90
95
93
88
89
96
108
110
94
82
80
88
95
94
87
87
89
90
88
88
94
94
89
88
95
105
104
91
78
76
81
86
90
94
96
97
93
93
95
98
95
84
82
82
80
74
75
75
79
84
87
90
89
85
87
94
104
108
98
83
78
82
90
88
84
84
88
92
92
87
82
85
89
95
98
100
99
95
90
90
92
94
96
89
83
74
69
75
89
104
109
63
54
50
57
68
78
89
91
85
83
89
95
102
103
101
99
97
90
85
83
87
95
98
96
93
93
93
92
86
74
73
79
88
92
96
99
102
100
92
89
87
88
89
81
72
66
67
83
108
122
64
59
55
62
75
88
88
82
75
79
91
105
109
104
97
93
91
88
87
90
96
98
99
102
105
102
97
93
90
91
88
84
78
74
82
97
109
108
99
91
83
77
73
74
85
95
101
105
110
116
79
89
90
85
83
82
80
77
73
75
80
85
84
79
75
77
80
86
90
98
102
99
93
92
95
103
102
93
92
98
104
100
84
71
74
85
97
100
98
94
90
80
74
77
90
103
111
111
108
103
79
93
96
86
74
62
66
78
84
77
71
74
79
74
63
58
65
75
84
90
96
101
98
88
83
89
94
93
88
91
98
102
101
92
83
81
84
86
91
92
90
87
86
91
95
95
90
88
92
98
75
81
87
87
80
71
69
80
83
78
75
79
85
74
56
51
62
81
84
81
77
86
88
84
75
77
86
92
91
86
84
87
91
88
82
78
83
90
92
91
82
77
78
89
97
104
101
97
100
102
95
83
75
76
87
98
102
99
93
85
79
77
84
89
91
87
88
95
102
96
84
79
84
88
85
83
95
110
113
97
76
75
92
109
109
93
78
71
72
76
74
74
80
85
80
71
69
81
96
102
100
90
85
85
93
100
102
103
94
80
71
72
83
91
91
81
77
80
85
80
74
82
100
105
92
76
76
93
103
95
78
73
88
103
102
91
82
75
81
84
84
87
94
96
88
81
81
90
101
108
88
89
90
88
83
81
91
105
114
110
96
83
83
89
95
96
93
87
77
69
71
83
99
104
94
77
65
75
90
99
93
84
82
87
89
87
81
81
85
87
92
95
103
103
104
106
110
111
106
106
73
74
80
81
75
71
84
102
112
107
96
88
88
92
96
99
97
91
83
80
82
82
83
85
89
90
88
93
99
102
97
87
77
80
89
96
97
94
90
87
90
97
102
99
92
88
94
97
95
93
77
72
76
80
81
85
91
94
88
84
87
96
97
89
81
82
88
87
81
78
81
83
83
84
87
96
105
112
110
102
88
77
76
87
103
113
114
107
98
93
99
108
106
95
77
70
78
88
94
89
78
75
82
91
94
93
90
84
81
88
100
109
103
84
73
82
94
98
90
78
78
83
87
88
83
82
88
102
106
97
82
67
71
87
105
109
98
88
88
100
111
112
104
93
86
86
93
98
98
90
74
79
87
94
96
90
80
75
77
85
94
97
90
88
91
100
106
108
106
99
90
84
80
80
83
84
87
92
93
91
81
71
72
87
97
98
87
77
82
99
109
104
92
90
94
97
93
91
91
92
83
83
87
90
92
90
86
82
81
85
84
83
81
86
96
105
105
104
100
94
88
84
85
95
109
119
116
101
91
87
84
86
87
89
96
101
97
94
90
88
85
77
80
92
100
100
91
85
85
85
98
90
84
89
89
85
81
84
91
99
100
91
83
83
92
103
108
105
97
90
85
87
95
103
111
113
108
97
91
89
92
91
88
85
88
96
100
99
95
89
84
83
92
101
106
104
100
95
90
86
85
75
72
77
83
82
73
76
93
110
113
104
98
97
96
91
88
95
105
110
104
96
89
83
78
77
78
83
89
88
83
78
81
86
90
90
89
91
97
104
108
105
102
101
105
104
103
101
94
89
74
67
59
64
78
88
95
93
96
98
97
97
98
98
86
72
63
75
95
108
107
95
84
77
76
80
83
84
78
72
69
79
95
106
105
94
85
86
100
109
109
97
83
74
80
93
102
99
92
88
92
87
77
76
86
104
117
114
99
86
81
83
83
79
77
76
78
82
84
86
87
83
82
88
98
109
105
88
73
72
83
97
105
104
97
90
86
85
91
96
97
85
70
58
63
80
92
94
90
87
98
96
95
92
95
99
103
100
89
85
87
89
89
88
90
99
101
93
83
82
87
89
86
88
96
104
96
79
69
79
98
109
104
92
87
84
79
75
80
92
101
98
86
73
74
81
89
92
90
90
94
100
104
104
99
92
86
84
86
84
88
86
83
84
89
100
105
101
92
84
87
88
81
78
85
99
104
93
79
77
86
99
103
102
101
93
82
74
77
88
100
98
92
85
87
93
96
92
90
91
95
104
111
108
98
89
82
84
87
85
76
66
61
64
74
91
105
108
94
81
74
75
77
78
82
97
109
108
92
78
76
84
98
103
102
98
91
89
85
86
90
93
92
85
86
90
95
96
93
90
96
100
106
99
92
86
89
95
92
85
76
75
82
89
96
102
102
96
86
77
76
85
91
93
85
79
76
81
85
88
92
90
88
83
83
85
89
95
102
105
104
97
92
85
84
88
91
95
97
98
94
102
105
99
95
100
107
106
93
82
83
91
103
110
112
109
101
89
80
78
84
93
100
107
103
88
74
72
86
108
117
110
91
80
76
70
68
77
97
107
103
90
78
78
86
89
88
83
85
91
92
101
106
107
103
102
96
87
80
77
81
82
80
82
92
99
98
90
82
82
87
88
94
100
104
99
91
89
102
118
121
110
99
93
92
81
71
72
77
85
85
80
76
80
92
98
90
80
74
81
88
89
96
105
106
96
79
71
81
92
93
82
68
69
82
93
94
87
82
81
85
88
84
76
70
75
87
103
113
108
94
85
81
89
100
103
98
88
80
78
82
84
89
94
99
100
98
94
89
87
83
83
87
92
96
90
82
82
93
100
103
95
87
83
87
95
99
95
83
81
83
85
75
55
49
66
89
106
103
89
77
76
77
84
91
95
98
94
88
84
84
87
89
92
92
93
97
98
98
95
88
92
91
88
82
78
83
89
90
85
83
85
89
88
87
89
94
99
94
91
87
83
75
69
73
86
93
87
79
78
88
100
103
98
92
89
88
89
86
86
85
85
87
89
85
82
82
87
96
102
93
91
87
84
80
79
85
93
99
94
84
82
87
91
89
81
77
84
94
100
94
89
90
97
97
86
73
66
75
94
111
114
105
97
93
93
94
93
92
93
89
86
90
98
102
100
96
97
106
114
96
83
82
88
92
91
92
100
112
112
99
85
87
94
95
83
74
79
93
100
94
88
88
96
94
82
72
79
95
106
107
99
90
83
82
87
92
93
95
96
93
90
93
102
107
109
110
113
115
112
83
77
84
91
92
89
89
96
100
97
89
87
93
104
105
96
85
86
93
97
94
87
83
81
82
83
91
102
107
101
92
87
86
84
85
87
90
91
92
91
91
89
92
93
92
91
93
103
109
107
82
86
89
88
82
74
79
86
88
84
83
94
105
110
103
95
87
86
88
91
96
99
98
94
88
88
93
95
94
92
91
93
97
98
99
100
99
95
93
93
91
89
88
88
89
85
82
84
95
102
96
99
96
89
81
76
82
89
93
95
95
100
96
92
86
84
90
93
91
89
88
93
102
114
117
109
91
78
74
85
97
104
101
98
97
95
91
90
93
96
98
95
93
95
101
100
97
90
86
89
83
89
93
94
94
92
94
98
98
97
91
84
77
77
78
83
94
104
110
104
91
79
85
103
116
112
92
73
73
85
94
89
82
82
88
92
90
88
92
99
107
108
107
109
114
119
116
104
90
81
78
80
90
98
98
92
92
96
97
89
82
82
91
93
91
83
83
89
104
110
107
95
89
90
96
96
86
75
78
88
88
78
67
71
89
102
102
95
89
90
99
108
110
110
111
108
104
95
86
83
98
93
95
96
96
91
91
93
97
92
89
96
107
108
100
87
78
74
82
94
105
108
104
101
98
96
90
82
80
84
88
86
81
82
91
99
99
92
85
86
96
103
105
95
86
81
79
79
82
84
102
102
97
94
94
93
92
94
98
95
88
85
90
101
106
101
90
80
82
92
103
102
102
101
106
114
113
96
84
82
88
95
93
93
93
94
95
93
92
97
98
98
89
84
81
85
88
86
82
83
90
96
96
93
92
93
88
92
94
92
85
82
86
99
107
105
96
93
98
104
107
101
91
88
97
110
112
104
89
83
87
93
93
92
96
103
105
95
87
82
82
82
86
87
90
99
105
99
83
71
83
86
88
89
89
86
83
80
79
86
95
107
107
95
84
82
87
97
101
99
92
89
87
85
84
86
88
85
79
78
82
85
82
82
93
106
110
96
76
67
72
83
88
88
88
92
99
99
91
77
84
72
72
82
88
91
88
81
77
83
95
109
107
90
71
70
83
97
98
86
74
75
82
84
78
70
69
70
72
75
79
78
71
67
79
101
112
109
93
82
82
86
89
87
87
91
99
103
101
94
93
75
70
77
86
94
93
89
89
91
93
96
93
91
87
86
86
88
87
86
84
88
88
88
86
79
74
79
88
98
95
81
68
66
75
92
109
112
104
92
82
78
80
85
93
101
106
103
97
93
105
97
83
76
84
93
94
91
92
96
103
107
103
93
89
88
88
86
84
88
95
98
97
95
93
89
87
91
103
111
103
86
73
76
82
90
94
98
96
91
85
82
86
92
91
93
96
100
94
87
96
93
87
86
90
95
95
91
85
88
98
104
101
91
81
82
89
93
92
89
87
86
87
86
84
88
93
96
98
101
99
94
91
91
97
98
99
98
95
94
98
103
107
102
91
85
89
98
97
90
92
88
86
87
91
95
97
99
97
90
87
84
87
93
99
95
88
82
80
83
84
84
83
81
82
87
94
96
90
89
97
106
112
109
102
101
99
90
79
81
90
102
108
102
95
93
94
100
105
101
99
95
89
86
79
81
92
105
111
103
90
83
90
107
117
104
86
72
76
87
95
94
87
85
89
97
101
98
91
87
91
97
101
101
100
99
95
83
73
74
82
92
99
97
96
96
98
104
110
108
90
89
86
85
80
77
81
93
101
98
89
89
93
104
102
94
92
96
97
98
92
90
88
88
94
99
103
100
93
83
77
76
81
89
97
97
95
93
92
92
92
93
96
96
94
93
96
99
98
97
80
76
81
91
98
93
87
83
85
87
87
86
89
91
92
94
100
104
99
86
77
80
92
104
104
99
91
87
87
81
78
78
87
94
98
97
90
84
83
87
89
89
87
86
87
90
93
89
76
67
97
88
88
97
106
101
91
82
87
97
96
84
77
79
89
93
93
87
83
74
68
77
94
110
112
99
87
82
84
87
88
85
85
92
96
96
89
79
79
85
94
92
83
78
79
87
91
88
77
70
104
97
85
80
83
87
89
92
96
101
94
81
71
75
85
93
92
88
87
82
78
75
80
91
99
99
93
90
91
93
92
84
82
82
89
94
91
91
94
95
100
98
93
84
79
83
90
92
93
93
92
96
87
70
63
71
81
89
86
86
82
81
75
76
82
95
103
95
87
86
86
86
80
77
84
88
94
97
96
96
93
88
88
92
98
96
93
94
96
95
92
92
94
93
87
84
86
95
95
92
92
103
98
80
65
68
72
73
69
66
75
88
89
85
80
83
88
89
83
85
93
99
95
86
83
87
90
91
91
94
94
92
96
99
105
99
93
89
93
91
82
78
82
90
90
85
86
92
96
92
88
85
78
68
65
72
80
77
66
60
67
82
90
87
79
77
82
87
86
89
92
94
94
89
88
91
91
88
81
84
88
93
94
96
100
102
95
87
84
88
86
81
76
72
70
71
73
84
99
103
58
54
56
60
65
74
80
76
63
58
60
76
88
95
93
95
91
90
83
81
85
93
95
93
91
92
93
85
77
73
77
84
85
87
97
111
114
100
86
85
95
99
90
74
72
83
92
96
102
107
43
53
61
70
68
67
61
55
56
59
65
70
74
81
92
96
95
84
72
73
83
91
94
90
91
93
89
86
79
80
86
88
82
77
89
108
119
108
87
83
95
105
103
92
95
109
118
113
101
92
61
64
63
61
53
49
51
62
75
84
79
62
52
55
68
80
85
83
85
87
89
87
86
86
93
96
94
88
89
97
105
103
95
85
88
96
100
97
85
80
85
91
95
93
93
97
99
97
89
85
75
68
62
51
39
35
46
71
91
95
80
66
61
59
60
65
70
77
82
86
93
97
98
97
94
91
89
86
89
96
102
105
107
104
99
93
89
88
91
88
81
80
86
92
90
78
68
71
87
99
75
72
70
67
57
43
36
44
53
54
55
64
71
64
48
42
49
59
63
65
75
94
107
104
87
79
81
85
88
88
88
91
97
97
87
76
73
78
89
91
89
88
90
92
90
82
78
85
97
102
98
92
85
85
88
88
82
75
71
78
87
96
93
82
74
76
86
96
98
88
76
76
85
94
96
93
91
97
99
96
89
89
97
106
109
107
99
91
89
89
95
94
90
86
83
85
90
92
95
94
102
90
83
84
92
101
109
109
106
95
85
76
74
77
80
80
82
90
97
94
85
82
87
89
88
82
85
95
101
96
86
87
97
107
103
92
82
86
95
105
105
95
83
77
79
84
86
86
92
106
87
85
83
82
83
86
93
105
110
104
84
70
72
90
106
102
93
86
92
98
102
102
101
96
84
76
77
92
105
101
92
86
92
97
96
92
90
92
97
104
103
97
91
80
77
80
85
87
91
103
77
83
84
79
68
64
74
89
98
93
84
75
82
93
100
92
81
79
94
101
103
99
98
101
98
91
86
91
102
109
103
93
85
80
86
95
100
96
87
84
94
108
105
94
75
72
80
86
82
80
95
90
85
77
74
76
89
94
94
87
86
90
91
86
77
75
81
93
102
101
88
79
81
91
97
93
81
76
82
95
100
96
83
74
81
95
105
101
87
83
94
113
117
103
87
87
96
97
83
68
107
100
91
90
93
102
106
102
94
95
100
104
93
82
77
89
106
114
106
90
77
71
73
80
84
81
78
72
70
80
87
86
84
86
92
104
112
110
101
95
95
99
101
99
100
105
113
112
101
89
93
99
102
99
98
99
103
104
104
104
103
97
91
86
92
102
110
110
100
89
80
74
75
80
87
92
90
84
83
86
85
84
84
88
93
95
93
93
95
94
91
89
87
92
101
101
98
94
101
107
82
90
94
92
84
75
80
88
90
86
83
86
95
103
99
94
92
90
90
87
85
89
91
93
91
92
92
91
87
86
83
85
85
85
83
80
78
78
82
88
86
86
90
99
103
96
86
82
88
97
87
89
89
89
85
75
67
69
78
82
85
95
106
108
96
87
85
91
93
91
90
94
96
91
80
76
82
91
91
85
78
76
80
82
84
83
87
90
92
89
85
87
95
105
106
98
91
88
92
95
87
82
81
85
87
84
76
74
83
97
102
104
101
98
90
85
88
95
102
99
91
89
88
85
83
84
86
95
95
91
81
74
73
76
81
87
93
97
101
100
96
91
92
95
98
98
99
99
99
103
91
84
75
72
78
85
89
90
93
97
96
93
88
85
83
78
78
83
85
86
82
83
87
92
97
97
95
95
95
95
92
88
88
89
89
85
82
85
95
105
109
103
89
83
88
97
102
100
96
99
113
108
94
83
80
86
93
95
92
90
86
88
86
80
78
79
80
78
76
76
80
84
85
89
95
99
99
95
92
92
98
106
113
117
115
102
88
82
85
98
108
107
99
91
86
85
89
92
93
92
114
109
101
95
90
88
84
80
78
83
88
90
86
83
88
98
104
98
87
84
86
85
83
80
85
94
94
86
81
87
100
113
118
116
113
107
99
88
85
86
91
97
105
105
92
78
71
82
96
102
91
91
93
94
88
80
69
64
67
80
89
87
80
79
89
105
114
108
95
85
84
83
84
81
87
92
90
82
79
82
96
105
101
90
84
83
88
93
88
85
85
94
103
105
91
76
72
86
100
107
92
99
99
94
85
72
69
72
82
90
91
91
86
84
83
86
94
96
91
81
74
74
78
83
87
93
93
89
83
80
81
84
86
86
88
94
99
100
94
89
89
93
96
92
80
75
81
92
97
94
99
104
101
93
83
83
88
94
95
95
95
95
95
86
81
79
82
85
83
80
79
82
89
94
97
95
91
89
88
85
80
78
84
101
119
128
123
111
99
94
91
87
83
82
81
85
90
91
85
83
98
95
85
78
82
97
106
102
86
78
82
86
84
79
82
92
98
91
84
83
89
98
108
113
108
96
81
83
92
100
95
82
85
105
123
119
99
90
92
100
96
84
77
84
97
105
102
91
84
84
96
92
86
81
85
96
99
91
81
76
81
84
85
91
99
106
107
100
91
82
82
88
97
104
101
88
81
87
96
99
90
83
91
107
108
92
73
70
82
94
98
96
97
104
107
106
99
90
83
85
90
89
90
98
102
99
88
86
91
93
92
88
91
96
99
96
95
98
97
93
82
78
79
81
84
90
98
105
102
86
74
78
95
108
105
92
83
81
81
89
94
96
103
107
107
96
88
81
80
84
77
78
88
101
108
102
91
86
88
94
90
84
78
74
75
79
90
96
101
102
95
92
85
79
86
98
109
106
91
76
73
90
105
111
104
91
83
82
88
95
94
87
88
91
102
101
90
81
78
83
79
79
89
97
103
101
95
92
91
84
80
79
74
71
74
85
92
91
87
87
93
98
96
89
90
95
95
83
72
72
88
108
117
114
104
89
80
81
89
99
95
88
89
99
109
106
93
78
78
92
91
89
90
91
92
91
93
95
95
91
82
82
87
96
102
100
91
80
72
78
92
100
101
98
93
86
79
74
78
92
105
105
99
93
90
90
90
90
91
92
93
90
92
101
107
106
97
88
91
101
101
97
91
89
90
88
88
89
94
98
95
87
86
90
92
87
81
75
80
87
91
92
94
96
93
83
79
85
96
100
93
88
85
82
86
90
91
89
87
91
93
93
91
89
90
97
107
111
109
105
98
94
90
89
88
89
91
95
96
95
91
90
89
90
88
81
80
82
86
85
86
89
91
87
77
64
68
83
96
97
92
93
98
102
101
95
90
88
89
90
92
92
93
96
95
94
97
106
110
105
88
89
90
89
85
88
95
99
94
84
81
92
106
111
105
98
95
90
84
85
88
93
97
88
73
63
65
80
93
101
105
107
109
104
98
92
91
92
93
92
90
87
88
99
104
98
84
80
83
91
90
95
98
93
82
77
82
87
85
78
79
86
94
98
99
96
101
104
103
99
96
90
90
93
102
105
98
83
77
80
88
98
98
95
90
88
86
90
100
112
108
91
76
74
84
96
96
88
76
80
88
91
91
86
80
76
80
87
91
87
84
85
83
84
82
82
92
104
114
115
105
90
83
90
105
115
107
83
64
63
75
84
89
91
91
89
91
96
106
115
111
88
69
65
80
102
121
118
99
82
81
79
79
84
83
88
94
95
91
85
84
93
99
94
77
68
76
87
95
102
106
102
99
91
87
89
90
85
83
88
92
90
87
79
81
90
102
108
106
97
91
84
78
79
85
96
107
112
104
91
88
86
89
87
85
86
90
92
81
73
80
95
108
99
81
73
81
89
87
80
83
97
107
105
94
86
87
88
93
97
101
99
90
81
79
82
88
93
90
90
91
93
90
81
83
82
80
85
91
95
90
99
100
94
83
72
73
82
90
89
84
87
92
97
96
99
107
107
96
77
67
77
95
104
102
92
85
81
79
82
90
100
110
108
99
84
77
77
86
92
95
91
80
77
87
99
103
98
92
96
78
89
96
95
85
76
76
91
104
104
94
86
91
99
105
101
95
95
93
89
83
80
85
90
89
87
87
93
94
95
95
100
105
107
104
100
95
92
93
89
81
71
65
72
89
110
119
113
102
94
77
79
83
84
81
79
85
99
105
97
85
86
95
100
96
83
75
81
89
89
84
81
85
86
86
89
97
103
106
99
92
87
86
87
95
100
96
87
77
76
78
81
79
83
88
90
89
86
89
93
85
81
87
88
84
79
87
98
104
96
86
83
92
98
96
87
83
85
90
88
81
80
80
85
87
86
85
81
75
74
79
84
89
88
87
87
83
78
74
80
91
96
94
89
88
86
77
72
79
88
87
87
97
104
100
93
89
94
103
100
90
83
88
96
106
105
100
98
101
102
93
80
73
78
87
86
73
63
66
79
93
94
93
89
88
86
82
83
91
92
88
81
81
84
91
97
97
90
87
86
94
88
82
84
94
96
92
86
86
89
92
94
93
92
98
102
104
107
110
111
98
85
76
81
86
87
86
90
101
113
105
90
82
86
90
84
79
85
86
84
80
81
87
93
91
92
92
91
88
88
98
89
72
66
73
83
83
77
77
86
95
102
97
89
86
86
92
94
91
92
93
94
90
83
82
86
95
104
111
109
100
91
85
84
77
70
73
85
91
90
89
92
102
106
102
94
88
84
80
84
99
91
81
74
71
70
74
79
89
95
94
86
77
79
86
87
84
74
69
71
83
91
95
93
88
88
92
93
87
87
94
106
107
86
63
55
69
88
97
94
86
82
88
97
101
98
93
88
83
82
93
94
89
85
78
79
86
93
100
99
91
80
75
79
88
91
90
86
79
80
80
81
87
93
95
95
90
87
87
94
106
108
98
78
63
61
70
78
80
79
78
83
91
97
98
95
93
94
97
94
81
89
87
85
86
93
97
99
97
91
88
86
86
87
89
94
100
100
95
85
81
80
82
80
80
79
80
86
98
111
114
101
85
80
84
91
89
83
76
76
87
100
112
113
107
102
101
101
100
100
80
80
84
91
97
98
87
83
84
86
81
73
71
77
88
94
94
86
78
76
83
89
86
77
68
67
76
81
85
88
96
99
100
101
107
112
110
101
91
88
91
95
96
93
92
93
103
102
96
89
87
83
86
97
102
93
78
73
82
91
87
71
60
69
79
86
84
83
85
86
88
91
92
91
85
80
78
74
70
68
72
81
90
95
96
95
93
90
91
95
97
95
87
80
78
81
87
89
92
91
82
84
82
81
85
85
78
76
83
92
94
85
73
71
74
80
86
92
96
90
87
88
92
98
98
91
87
88
91
89
80
76
79
81
81
77
76
80
88
90
93
94
93
89
80
76
78
86
90
88
75
79
76
68
66
71
81
88
85
85
86
89
85
83
83
89
94
88
82
79
87
93
94
86
82
88
98
108
110
103
92
84
85
89
90
87
87
90
91
83
71
72
80
88
84
79
84
89
89
77
75
77
72
58
53
62
80
91
87
79
79
85
88
86
82
87
90
88
84
89
97
103
98
85
81
87
98
101
95
87
80
78
83
94
98
93
87
85
83
78
65
60
70
88
96
91
89
92
92
89
83
75
63
52
51
63
78
87
82
71
68
76
86
86
78
75
83
93
99
100
96
95
94
95
100
102
97
87
76
75
82
86
90
92
97
96
90
77
73
76
75
74
77
87
97
100
96
96
104
108
65
64
62
58
55
59
67
73
72
63
58
65
74
77
77
77
84
87
85
82
82
82
84
86
92
101
100
89
76
77
89
98
94
90
92
104
110
95
79
79
92
102
95
84
84
97
107
108
102
97
41
51
60
57
50
46
48
54
62
59
55
57
62
73
81
85
81
74
69
74
82
85
82
75
81
94
104
98
82
77
86
96
96
88
88
99
113
108
88
81
95
110
105
84
74
87
105
106
88
68
36
35
35
33
30
27
28
35
47
57
59
56
53
61
77
80
80
79
85
95
97
92
85
87
93
96
92
86
81
82
89
97
101
97
92
93
96
94
85
78
78
86
97
96
93
92
94
95
93
88
43
34
25
21
19
15
10
12
28
40
46
44
42
52
67
73
77
81
87
94
92
91
97
106
101
87
66
65
79
93
95
95
100
109
111
99
89
84
80
73
65
73
92
110
112
95
80
89
109
124
57
50
42
35
31
21
11
11
14
22
27
36
45
47
47
44
44
49
53
57
68
84
101
106
94
75
61
66
81
94
93
93
96
100
103
96
85
80
80
79
78
86
95
102
93
74
66
79
97
105
92
98
101
97
89
84
80
77
77
84
96
97
88
72
70
80
95
98
88
79
81
89
95
97
98
101
101
97
87
83
87
93
97
96
97
98
101
103
108
109
111
109
104
102
105
110
109
105
100
103
94
95
94
98
102
101
95
93
94
100
100
93
84
79
82
90
96
100
98
96
90
86
82
82
87
93
98
99
98
100
102
105
104
96
84
77
83
100
120
134
132
113
92
81
86
95
95
89
90
99
94
96
97
100
102
100
85
73
76
85
88
88
84
91
105
100
91
86
92
97
94
87
82
82
79
79
85
97
109
104
99
96
101
101
96
94
94
104
115
120
115
101
82
68
68
74
77
76
77
85
99
107
108
102
97
90
79
73
77
85
88
89
90
95
98
84
73
76
89
95
84
75
79
86
87
83
82
93
103
105
98
94
92
94
92
93
90
88
85
92
100
103
93
80
77
86
93
88
74
68
103
101
94
92
90
91
92
94
92
90
88
89
90
91
90
82
81
93
105
105
88
76
78
90
98
90
77
73
80
93
100
97
90
79
74
76
81
81
81
85
97
107
108
97
96
103
112
102
81
67
101
98
87
81
87
97
99
93
87
85
86
87
86
85
93
101
105
108
109
108
104
96
94
101
105
97
77
60
63
84
101
104
96
89
91
102
114
116
102
90
87
94
101
102
100
100
102
98
92
90
93
98
103
97
88
84
86
89
88
89
91
93
89
86
89
93
95
92
90
92
93
90
87
92
96
93
80
69
72
90
100
99
90
90
98
111
118
113
100
90
86
90
98
103
102
96
90
88
92
98
78
92
104
101
82
69
69
80
85
81
79
87
95
99
91
83
81
79
77
76
79
84
83
74
64
66
76
86
91
88
83
79
79
81
82
80
79
80
86
91
94
100
103
105
101
93
84
83
87
93
73
78
87
89
83
70
65
64
65
65
69
84
99
102
92
83
80
80
78
75
81
92
95
78
60
64
84
98
93
76
65
71
85
88
85
80
78
81
89
92
93
92
92
91
85
77
72
76
84
88
79
80
79
84
88
86
81
75
73
77
80
85
89
88
87
90
93
90
83
78
81
92
98
99
98
102
109
110
99
91
90
96
101
102
101
100
99
97
92
87
82
80
78
80
80
78
77
79
81
85
86
85
85
83
83
84
83
85
87
87
85
86
85
87
91
95
98
94
87
81
83
91
99
103
105
106
105
106
109
116
119
115
106
100
101
99
93
86
83
84
82
84
89
98
106
105
99
89
85
90
90
88
83
79
74
70
69
71
75
79
83
89
91
94
94
95
97
95
90
93
98
102
96
85
75
75
85
97
105
105
101
98
99
99
100
95
87
84
83
85
83
90
104
121
123
111
99
94
99
104
91
82
73
74
78
80
77
72
75
82
88
87
81
79
84
93
100
97
94
97
102
101
92
81
73
78
86
97
102
100
93
90
92
93
94
95
100
102
98
88
79
82
100
114
110
91
79
86
100
103
90
80
78
79
80
79
77
82
87
94
93
88
83
82
91
99
96
94
91
89
89
88
91
95
99
96
92
94
100
107
111
105
91
79
72
79
97
113
113
100
87
85
97
101
93
79
76
88
95
92
95
97
95
82
71
67
70
84
92
95
95
101
111
111
102
86
79
82
87
82
78
79
90
102
103
95
87
86
92
101
106
103
93
81
76
82
93
102
102
99
91
94
98
97
91
80
84
91
91
86
99
102
96
81
76
81
85
88
87
84
89
100
105
95
78
65
72
85
93
88
82
82
89
95
93
89
84
87
94
98
92
85
85
99
110
115
110
100
87
81
78
82
87
93
92
93
90
89
85
82
94
89
80
78
90
102
101
84
69
68
81
85
77
66
64
75
92
99
95
93
93
99
103
102
86
75
76
90
102
104
90
77
83
105
124
126
115
104
96
95
90
88
88
91
92
92
95
97
97
92
95
88
78
77
83
94
94
87
78
76
82
87
87
87
90
93
98
97
91
82
82
88
95
93
80
68
66
78
84
82
77
80
95
108
107
99
97
102
110
112
109
107
102
95
83
79
90
109
118
114
91
89
88
87
87
86
87
89
93
94
92
90
95
97
95
88
89
99
106
98
84
79
86
95
101
96
85
73
63
59
72
91
104
100
87
82
88
97
100
100
95
94
93
89
82
78
85
96
110
116
73
76
88
103
106
103
92
87
87
90
87
82
79
77
76
79
89
104
116
116
108
100
101
110
120
119
106
88
75
81
95
107
106
97
86
83
84
86
90
91
87
81
80
91
103
106
98
90
93
103
74
76
89
106
118
116
102
92
85
80
78
80
83
86
88
89
89
84
86
92
98
100
95
91
92
97
99
96
94
101
105
107
104
94
86
80
80
84
96
104
99
89
92
109
129
132
116
96
89
96
90
100
105
106
107
106
99
94
85
81
78
82
88
98
102
96
82
72
69
80
93
96
86
76
72
82
96
97
94
91
90
90
92
91
87
84
84
90
99
105
100
93
90
94
104
111
106
95
87
89
103
115
112
103
92
87
83
77
79
87
93
90
82
80
86
93
100
99
93
93
95
94
95
92
93
94
90
86
79
73
75
85
97
103
105
101
91
85
83
90
97
96
88
77
77
90
104
104
94
87
98
101
93
88
84
86
90
90
92
93
98
93
81
73
80
98
113
110
93
81
81
92
103
104
95
80
69
73
80
85
91
99
111
115
112
102
89
81
78
86
94
97
96
94
94
102
109
108
98
87
85
83
84
88
94
107
117
116
106
89
80
81
87
89
96
102
104
94
78
67
66
73
79
78
73
66
73
87
102
106
105
100
96
88
83
83
85
89
91
91
88
86
89
96
102
100
94
87
81
81
79
84
93
100
103
108
112
105
91
75
68
76
90
96
96
91
93
95
99
93
79
61
50
54
73
95
107
106
98
89
82
78
76
75
76
78
77
81
90
97
99
89
81
78
84
92
93
87
76
77
87
89
91
88
82
80
84
89
89
84
84
90
97
99
92
81
83
97
113
116
103
82
67
71
88
108
110
95
75
65
67
83
99
105
101
89
78
78
87
95
96
87
78
77
82
97
112
117
105
90
84
81
83
84
83
86
94
98
97
89
88
95
100
94
81
76
87
100
105
101
99
94
89
86
86
92
99
95
85
78
81
97
114
114
102
92
95
101
102
92
78
71
76
79
82
87
98
114
122
111
77
81
90
97
98
97
99
95
86
74
73
84
91
85
73
77
93
103
95
80
71
78
87
86
83
88
99
107
104
98
95
101
104
96
84
82
93
101
102
94
87
86
86
82
79
74
78
86
104
115
77
88
99
98
85
72
72
84
89
87
84
87
92
92
83
80
90
95
90
76
69
79
92
93
81
71
74
87
96
101
104
108
108
98
83
72
73
79
89
97
104
105
99
94
94
97
92
88
95
105
71
80
93
95
84
72
75
95
113
114
100
90
94
99
97
85
80
81
87
87
88
96
107
103
79
53
50
70
92
100
99
101
100
100
91
79
76
86
98
106
102
91
80
80
92
103
104
101
103
104
70
77
86
94
93
93
102
116
118
103
82
71
82
95
97
88
83
85
90
90
89
94
99
98
87
77
80
93
98
91
79
77
88
101
104
91
75
73
83
97
98
86
69
69
79
86
85
83
92
103
77
87
95
94
87
84
92
106
108
93
76
70
81
96
102
98
91
90
91
91
89
91
93
96
100
108
108
102
83
72
78
95
117
125
112
88
62
56
68
88
96
89
79
81
89
94
86
78
81
92
80
90
102
102
88
74
70
82
93
92
83
73
82
101
114
109
97
89
91
98
97
90
80
84
95
103
98
81
69
75
97
120
131
124
104
83
74
81
92
96
94
91
91
95
103
107
99
89
84
85
84
88
96
100
96
84
75
73
80
85
79
74
79
90
100
102
94
90
92
98
95
81
70
74
86
95
96
95
96
96
94
92
93
95
91
81
81
93
98
97
92
93
98
101
97
91
88
84
83
89
94
92
85
82
83
80
81
84
91
96
92
88
86
87
87
85
80
76
79
90
96
97
93
92
93
96
103
107
105
92
80
76
84
90
87
78
79
94
104
100
85
79
82
90
92
89
79
76
81
90
92
91
84
75
73
75
83
90
96
99
95
90
84
83
85
85
81
74
69
73
86
98
104
103
96
94
91
87
83
81
90
104
109
96
76
66
79
106
120
111
87
67
63
75
89
93
87
79
80
85
80
86
90
90
90
93
96
93
86
86
87
83
74
66
71
87
100
102
91
79
80
84
89
91
91
82
75
73
79
92
109
115
103
83
66
66
77
89
99
102
99
95
94
94
93
93
89
82
82
81
83
91
98
100
100
100
95
87
83
88
91
90
77
62
64
79
97
101
95
95
98
96
87
78
74
77
81
86
94
104
110
104
89
82
81
82
79
74
71
80
100
119
126
115
101
93
92
92
89
88
91
96
99
98
92
82
73
79
89
100
100
90
81
74
78
83
81
74
75
86
100
99
81
57
56
74
96
100
93
91
96
100
96
93
95
101
106
104
95
89
89
97
100
96
91
90
94
100
100
98
77
82
92
96
89
77
68
74
87
92
92
88
86
95
100
100
96
90
88
89
88
87
79
67
62
75
93
97
90
78
75
80
87
91
89
93
98
105
105
99
92
87
88
90
91
92
94
98
104
104
49
58
76
87
92
85
76
71
70
75
85
91
94
96
91
91
95
103
99
91
86
90
96
97
85
75
78
87
92
91
81
76
77
80
80
79
77
80
84
87
86
84
91
95
100
97
96
99
103
99
37
38
51
66
77
81
80
72
69
73
84
91
89
85
79
75
73
73
72
79
90
102
102
93
80
74
78
87
95
96
91
83
81
84
86
86
86
85
83
76
74
81
89
95
94
91
93
98
95
86
38
34
41
49
54
63
74
82
85
83
79
80
81
82
79
75
72
65
67
79
93
99
95
80
75
80
92
91
87
81
79
77
82
89
89
91
89
87
85
87
85
86
91
98
99
92
87
86
87
88
38
35
35
38
40
46
57
72
77
74
70
69
78
82
79
76
81
87
89
92
92
91
88
90
96
100
98
88
77
75
81
89
92
91
90
85
80
79
83
90
88
85
88
100
112
111
98
92
97
104
43
41
38
33
31
32
38
53
64
64
60
65
68
71
66
72
82
97
100
95
87
81
78
78
87
97
102
93
84
83
93
102
103
94
88
87
88
88
81
78
78
83
92
94
97
97
96
95
98
94
55
56
52
42
36
34
37
45
47
49
53
63
71
68
66
66
71
81
88
94
89
82
73
67
73
91
105
108
96
86
87
98
101
96
88
89
104
108
97
80
76
82
88
83
74
75
87
95
92
80
47
54
55
53
56
59
50
29
14
10
24
49
68
76
75
69
65
74
84
98
99
91
85
86
90
91
93
96
94
91
89
93
98
94
88
83
91
103
104
92
79
79
88
96
95
93
92
93
97
97
25
25
30
43
63
72
58
27
6
1
12
24
38
53
62
63
60
68
83
96
92
86
85
94
99
87
72
75
91
98
96
91
91
95
94
83
79
81
85
81
76
82
98
119
124
109
93
92
102
117
37
21
11
21
44
64
70
65
60
65
69
60
40
29
24
16
18
33
53
68
73
75
81
91
96
84
72
77
92
100
91
81
79
90
98
100
94
90
88
84
81
87
95
106
110
103
95
99
104
104
91
102
109
100
84
81
89
94
93
86
86
86
84
77
78
87
92
86
74
76
91
102
102
92
92
99
105
100
84
76
84
94
99
93
83
76
81
93
103
106
102
96
88
85
91
97
96
97
99
102
92
94
95
97
96
97
93
95
98
101
101
93
85
83
86
92
94
85
73
75
81
88
89
92
96
102
103
96
88
90
101
104
99
92
84
82
86
95
102
104
103
99
92
90
93
98
98
98
98
99
95
98
98
101
110
107
93
77
75
86
92
89
79
81
91
96
93
82
72
64
62
68
80
91
96
93
90
93
96
91
90
90
94
98
100
97
94
95
99
100
97
93
87
89
96
103
103
100
98
97
95
100
100
104
110
108
92
76
73
86
92
91
86
89
95
94
88
80
75
68
63
67
78
87
87
83
86
97
103
92
75
74
87
99
101
96
92
92
98
103
98
79
63
68
86
106
112
107
98
96
86
86
87
92
101
101
94
87
88
95
98
98
99
106
112
105
91
82
80
83
79
78
81
86
86
84
86
95
103
94
83
82
91
97
99
94
91
93
97
103
98
89
74
71
84
97
102
95
88
92
76
78
78
81
85
85
79
73
72
81
88
94
97
103
111
107
92
82
82
89
96
94
94
99
102
94
78
73
83
96
106
107
102
99
97
101
102
98
95
90
97
105
108
101
91
86
81
79
82
91
71
82
90
88
81
70
64
63
67
78
89
95
91
86
86
85
84
84
89
100
102
96
90
94
98
93
74
61
70
92
102
99
91
87
93
99
103
99
93
90
94
102
106
101
92
87
88
89
88
88
73
88
99
100
88
77
77
84
92
95
95
95
86
80
77
81
89
94
95
93
92
90
84
81
77
80
83
86
87
89
85
80
80
84
90
95
95
95
95
92
91
88
84
85
83
86
87
85
82
80
78
81
86
88
84
78
81
86
91
91
88
83
81
78
83
91
97
94
83
76
81
94
96
89
77
81
96
105
98
87
83
92
101
104
102
98
94
89
88
90
91
86
81
79
78
80
80
82
80
80
84
84
80
75
70
68
74
84
87
87
85
84
81
80
86
92
96
90
83
78
86
95
98
92
87
91
97
95
88
91
104
117
119
111
103
100
92
81
76
80
85
85
81
79
80
87
91
88
82
81
83
86
86
82
74
70
77
85
92
90
87
90
93
95
96
95
98
99
98
97
95
91
85
82
83
86
84
80
86
99
115
114
100
89
86
90
90
85
78
72
70
71
79
85
93
95
90
85
83
87
71
70
75
80
81
81
81
85
81
79
80
88
95
99
99
101
101
100
95
94
95
99
94
84
73
69
73
81
89
94
94
88
79
74
75
81
88
95
95
87
73
71
81
98
103
94
84
86
102
114
74
69
72
80
88
97
96
89
83
84
87
87
82
78
78
85
93
92
88
86
90
98
102
97
83
76
76
86
92
91
78
67
65
71
78
86
96
105
104
93
77
73
83
99
104
97
90
95
105
114
87
89
96
101
100
98
95
93
96
97
98
92
86
84
80
82
83
84
86
83
84
88
99
107
103
95
86
88
93
95
86
74
70
74
80
90
94
100
102
98
91
85
84
89
94
98
98
92
89
82
97
103
106
103
95
84
82
88
89
83
80
89
104
113
102
83
74
80
88
86
80
82
96
110
109
97
84
83
93
102
105
102
94
86
77
73
73
82
96
102
102
94
89
91
94
97
99
96
90
84
98
99
95
87
85
83
84
86
80
72
71
89
105
111
92
73
72
87
97
94
83
81
91
102
97
82
71
80
94
113
118
108
96
82
75
69
72
79
87
87
87
88
92
100
102
98
96
97
101
106
86
87
91
97
102
101
92
85
80
79
84
90
99
98
89
83
86
96
102
98
91
89
92
90
77
63
65
83
104
113
107
90
80
76
80
91
101
101
93
81
78
89
98
97
85
73
73
85
99
105
89
88
92
95
99
93
84
84
87
92
92
89
89
90
88
84
85
90
95
92
86
87
87
82
72
63
66
81
89
89
84
80
81
84
91
102
115
118
109
96
89
92
95
89
75
69
80
95
103
103
92
91
91
91
87
84
82
86
96
100
95
88
77
73
70
70
74
86
93
87
81
73
77
85
94
94
87
78
73
77
88
93
89
83
85
101
114
116
105
95
92
94
94
90
87
94
104
113
116
113
78
79
80
88
97
98
91
88
89
93
95
92
90
86
86
85
85
90
94
94
85
74
74
87
102
106
98
90
93
106
117
108
87
72
80
101
110
103
91
85
90
97
98
100
99
97
96
96
100
106
78
74
74
85
97
102
97
91
85
80
80
85
100
113
114
104
93
88
91
95
91
82
73
69
73
80
87
96
112
122
119
103
86
77
81
91
97
99
93
87
87
86
91
97
101
98
92
83
79
77
92
94
90
87
92
97
100
96
87
81
77
78
84
90
88
82
81
84
90
99
100
90
76
65
68
81
91
97
97
95
93
94
95
96
93
90
92
97
103
98
89
83
81
87
95
102
102
93
81
74
93
98
96
90
85
86
87
85
85
88
93
94
84
71
71
84
101
105
101
98
95
93
86
87
94
102
101
94
82
79
85
93
96
98
93
90
87
85
85
89
99
100
94
90
94
103
110
103
90
84
89
89
91
87
81
78
78
79
82
89
95
94
87
80
89
106
119
109
91
79
82
94
104
106
106
100
93
93
90
93
97
99
97
89
79
75
73
75
77
87
97
102
98
92
89
90
95
96
94
89
83
85
86
88
89
93
99
99
92
84
80
78
77
74
83
88
90
80
73
70
79
88
93
93
92
91
94
98
100
98
95
92
86
78
76
78
86
93
93
87
82
83
82
80
77
75
78
86
91
91
72
74
81
88
98
110
115
108
93
81
80
87
89
85
74
68
70
79
87
88
79
65
59
63
77
92
98
98
92
88
81
74
71
78
92
103
106
100
89
78
73
77
84
88
88
88
90
93
94
89
79
81
85
90
97
100
101
96
92
87
93
103
111
104
89
70
68
81
98
96
81
64
63
73
79
88
89
89
89
88
82
82
90
100
106
103
92
82
78
79
85
94
102
106
106
105
107
109
105
93
89
87
96
102
102
97
94
94
97
97
96
99
105
104
94
82
79
85
95
95
92
85
83
81
78
79
83
91
92
85
82
90
102
111
106
95
88
90
94
93
91
92
99
105
102
95
94
101
105
100
84
83
96
110
115
105
98
96
99
100
96
91
89
84
79
76
82
88
95
100
102
92
76
63
66
83
100
106
95
81
73
79
89
91
93
95
104
109
103
95
91
92
97
97
92
85
79
82
88
98
77
82
95
102
97
86
86
94
101
102
94
88
88
81
72
67
71
81
92
101
104
99
87
76
75
84
97
103
98
90
90
93
92
90
85
92
101
105
100
95
99
107
109
104
100
94
86
81
82
92
75
85
97
99
85
72
74
90
101
102
88
83
87
92
90
86
83
85
88
91
100
112
119
110
87
67
64
78
91
98
98
102
107
106
94
91
95
103
107
106
105
106
104
98
94
88
84
84
93
97
79
86
95
98
95
90
89
90
92
89
81
80
85
91
96
99
101
99
93
89
90
99
108
102
85
67
67
81
90
87
78
79
91
109
114
103
89
89
96
104
101
91
85
82
81
80
81
84
95
100
91
90
88
88
92
96
97
90
83
78
78
81
87
91
95
97
97
95
91
88
89
93
91
88
87
96
106
108
98
84
77
80
91
101
103
93
84
77
84
96
98
89
79
79
88
96
95
92
93
96
93
95
92
86
85
82
85
85
85
82
80
81
86
89
93
93
87
76
68
71
84
92
92
88
88
103
116
114
102
95
99
107
106
94
79
76
85
95
97
95
94
92
94
97
101
108
106
100
93
91
85
95
103
100
87
77
73
84
98
102
92
81
73
77
85
88
84
73
67
68
73
79
79
79
84
90
98
99
94
87
89
94
96
94
88
84
85
93
93
85
86
91
98
99
97
90
87
86
90
95
84
93
100
97
86
79
78
90
102
102
94
81
74
77
81
81
79
80
85
90
89
82
77
82
92
98
97
93
83
73
68
77
95
109
109
95
83
79
82
81
80
79
83
84
84
78
77
84
100
116
80
86
88
87
86
89
99
102
94
81
74
80
88
92
91
87
83
83
85
89
90
87
86
88
92
98
99
94
87
82
85
96
105
108
102
92
88
90
95
93
88
87
87
87
89
90
88
90
99
108
74
82
89
92
97
102
107
96
80
70
74
84
90
89
88
94
99
95
83
76
79
87
88
86
83
87
93
95
91
90
92
96
93
86
81
85
91
96
98
98
101
104
103
97
94
95
97
90
82
80
80
83
92
98
102
98
92
79
77
85
99
104
93
72
68
82
96
100
93
89
92
90
86
83
86
98
104
99
91
87
83
79
75
68
67
70
80
88
91
93
99
106
105
94
86
83
88
88
85
81
82
82
92
97
95
84
76
72
81
95
110
113
106
88
73
74
80
86
90
97
98
93
81
73
83
100
114
111
99
95
93
90
79
67
63
68
82
97
102
93
87
90
96
96
86
78
75
84
92
89
67
74
83
81
74
75
78
85
87
87
90
101
108
102
90
82
86
92
91
88
86
88
84
77
75
83
94
99
99
100
104
103
95
89
88
90
96
97
95
90
86
86
89
94
98
92
88
87
91
89
43
54
62
64
64
70
78
82
82
77
78
85
94
92
83
78
82
90
90
84
85
92
101
96
84
75
74
81
92
102
107
104
97
97
99
98
95
84
84
90
94
94
90
93
98
102
101
97
94
91
14
26
44
60
73
75
71
64
65
71
75
81
82
76
69
62
61
65
72
83
94
100
98
93
84
78
77
81
87
98
105
103
93
84
86
94
97
95
94
103
111
117
109
97
91
91
91
92
90
94
4
1
21
47
68
73
71
64
59
60
64
70
80
82
77
67
57
56
66
84
98
97
88
75
74
80
86
85
80
82
89
94
92
87
88
94
100
100
105
113
120
120
113
100
96
91
84
79
76
85
17
6
8
19
33
43
50
53
52
47
46
58
75
85
84
81
79
82
88
95
96
92
84
78
78
82
87
89
85
86
90
98
97
92
85
81
83
94
105
112
102
87
83
96
106
106
93
76
73
80
82
60
41
24
15
8
5
19
36
49
57
66
70
71
73
76
89
99
105
101
95
89
85
80
77
78
84
92
96
99
98
100
101
97
89
81
79
87
95
92
79
69
78
96
104
97
82
75
74
81
145
142
125
97
66
39
17
9
14
30
50
67
68
57
51
54
71
85
93
93
86
83
80
77
75
73
81
93
97
92
84
89
96
101
98
93
92
97
95
89
77
79
89
101
103
90
79
77
83
90
134
167
180
177
168
151
116
68
25
8
15
31
46
50
50
52
61
73
82
83
80
78
78
79
79
80
90
101
107
99
88
86
91
93
87
82
85
96
97
88
84
83
90
102
104
96
88
78
80
89
61
93
127
164
203
226
215
170
113
74
50
28
22
30
39
47
58
69
84
96
92
82
75
80
85
88
97
110
122
121
107
95
87
81
75
71
74
80
88
86
86
87
93
99
99
92
80
69
65
74
26
20
34
74
138
200
234
236
223
210
184
135
72
30
11
8
18
33
54
77
83
81
81
90
97
96
95
103
114
114
101
88
77
77
82
86
90
91
91
89
89
90
90
93
99
106
107
101
90
85
93
104
104
94
83
79
91
98
94
85
80
83
91
88
84
81
84
85
84
87
91
90
85
82
85
92
95
91
82
77
80
83
86
88
85
84
82
86
86
86
84
82
82
80
79
75
74
76
74
73
86
80
79
79
80
81
88
94
93
86
80
80
84
87
85
85
84
81
74
73
80
85
87
90
94
94
90
80
74
76
82
81
83
89
99
107
104
93
80
68
70
79
89
91
90
91
96
100
96
89
87
80
80
87
99
104
100
94
89
88
85
79
74
76
87
94
95
86
74
67
67
79
89
98
98
93
85
77
74
77
74
75
83
93
102
102
90
78
75
77
84
91
98
107
112
112
111
109
109
107
89
89
87
92
98
104
99
93
88
88
87
79
71
75
89
98
97
90
87
87
96
103
107
103
94
90
92
97
97
82
72
73
87
100
103
95
83
78
88
95
93
79
70
82
99
108
104
99
104
110
88
86
81
81
89
92
91
88
87
89
88
84
84
88
97
98
89
80
79
87
96
101
100
94
88
88
101
119
123
107
89
84
91
101
105
105
101
97
93
91
83
72
68
74
86
90
85
77
79
88
87
85
80
83
88
89
86
82
80
87
92
94
93
90
93
91
87
77
70
69
70
73
77
85
90
89
86
97
107
109
107
101
96
98
92
85
80
81
82
80
84
91
95
93
87
86
82
77
79
88
86
89
90
89
85
82
80
80
84
90
98
97
92
84
80
80
87
89
92
91
87
78
79
88
96
92
81
75
85
96
101
96
93
89
81
69
62
70
83
93
96
98
94
87
82
84
93
103
104
101
84
88
92
88
85
83
87
98
108
111
106
96
85
80
78
85
92
98
105
104
99
89
84
89
95
94
87
82
86
94
96
90
85
87
92
95
96
97
99
99
94
87
82
82
81
83
89
92
91
84
82
85
86
84
85
88
96
103
108
107
101
91
81
78
81
87
91
92
91
91
89
90
93
93
94
91
89
85
89
93
100
97
93
91
98
104
104
97
89
90
93
93
93
95
94
94
89
84
78
75
85
89
90
85
79
80
88
92
91
88
88
91
90
84
83
81
83
88
90
92
92
94
97
94
93
88
77
67
72
88
103
106
96
88
83
81
74
66
66
81
94
97
94
90
92
100
107
106
101
100
88
91
91
89
84
85
92
95
90
85
83
90
96
100
97
91
87
89
94
97
95
89
85
87
92
89
78
65
70
88
105
105
88
76
77
78
76
74
77
86
94
95
92
84
82
85
91
98
103
106
81
80
83
90
97
102
104
98
88
78
76
86
95
100
100
99
97
90
78
73
76
85
94
98
96
91
86
83
88
101
109
103
87
78
79
91
104
110
110
103
94
93
95
98
90
81
76
84
97
109
77
80
86
91
96
100
103
96
90
90
96
103
97
84
77
80
89
88
74
64
67
85
105
111
101
87
77
79
85
92
95
90
85
87
95
105
111
109
102
94
92
91
94
97
98
94
89
89
96
109
83
87
98
103
99
97
93
90
91
97
103
105
100
86
78
77
85
87
85
79
76
84
95
98
91
79
74
76
81
81
80
78
84
92
102
103
91
81
78
86
92
91
81
78
85
97
100
95
91
93
94
93
98
103
98
86
82
84
84
81
78
79
89
97
98
90
84
88
89
87
84
83
91
95
91
84
83
86
92
97
96
99
100
101
98
84
73
72
84
102
107
96
81
72
78
92
101
101
98
94
98
95
93
88
79
73
73
84
88
82
70
75
91
103
96
79
72
85
97
94
83
81
90
104
105
93
83
83
92
106
115
116
107
96
85
79
81
88
95
99
96
91
87
85
85
85
89
93
101
106
80
84
89
88
79
69
71
88
104
103
88
89
102
110
98
78
69
85
101
101
87
78
86
94
100
92
83
83
90
99
103
96
82
72
74
86
103
105
96
82
78
89
97
98
86
70
62
66
79
95
76
77
84
88
84
73
72
87
106
108
94
84
88
98
100
90
80
86
98
98
94
85
81
81
82
81
84
87
91
94
91
84
76
71
79
92
105
102
87
77
75
81
91
94
93
86
79
69
64
67
94
90
82
84
89
90
84
84
93
98
91
80
73
75
82
82
78
73
78
84
84
80
75
72
77
84
90
91
94
97
102
97
89
85
93
103
104
93
80
76
86
92
93
95
101
106
106
98
83
73
99
87
76
78
90
98
93
85
85
89
90
86
82
83
85
81
74
69
72
73
72
69
70
74
80
86
90
92
99
105
103
93
81
83
100
116
115
97
78
74
95
113
114
102
88
83
90
95
97
89
93
74
58
58
74
86
88
89
87
89
85
86
93
102
105
100
92
87
91
90
86
88
91
91
88
83
82
90
98
99
89
79
78
86
102
114
110
93
77
69
78
98
104
98
82
74
75
79
78
70
92
74
61
58
67
81
88
95
96
94
91
91
92
92
91
95
100
101
95
90
89
92
96
99
99
97
88
89
84
83
86
89
94
98
98
97
93
86
80
72
74
79
86
93
94
93
85
73
61
55
77
69
69
76
84
98
106
102
93
87
89
96
97
90
85
87
92
90
83
79
80
82
85
88
94
98
99
93
88
91
97
99
93
83
76
78
83
87
90
87
89
93
98
102
102
94
85
75
71
75
77
78
91
98
101
102
100
94
83
74
75
89
97
95
90
88
84
82
79
84
93
93
91
87
89
96
100
103
104
101
97
94
87
79
72
73
79
89
92
88
87
91
98
97
89
80
79
87
93
99
99
103
104
98
90
84
78
77
77
81
84
88
87
77
72
72
77
82
91
100
111
112
105
98
96
95
100
101
98
90
87
92
94
98
95
96
96
97
92
76
66
65
74
78
78
77
82
92
102
105
96
91
80
72
73
81
82
78
74
79
96
102
90
72
62
65
74
88
96
98
98
97
94
94
92
89
88
87
89
91
93
94
94
99
107
119
124
116
97
76
67
72
82
87
85
83
84
92
97
96
83
84
81
83
88
99
100
88
73
69
81
96
98
88
76
65
67
76
82
76
70
74
84
91
85
74
67
75
94
106
105
94
85
85
92
102
103
99
94
96
102
105
102
92
85
81
82
88
92
90
89
93
98
104
107
101
95
89
86
81
80
83
91
98
93
76
66
64
72
79
82
85
88
89
84
73
68
80
95
103
95
84
76
82
88
84
77
77
89
106
116
112
100
93
89
91
90
87
86
88
87
83
85
95
97
88
83
85
98
112
110
96
88
92
97
93
82
77
88
103
112
97
75
66
78
91
96
93
86
82
75
70
73
83
95
103
101
93
90
93
95
96
95
97
104
108
100
84
73
74
78
77
80
84
82
74
76
85
97
105
107
98
89
87
92
97
98
93
95
102
101
86
64
61
81
103
112
101
84
73
77
86
86
86
94
108
120
114
97
83
81
89
96
99
100
96
91
81
73
72
91
96
101
97
81
72
73
80
85
83
81
82
86
88
92
98
103
99
90
83
84
88
92
95
96
97
96
93
88
88
94
104
104
95
88
93
107
114
100
82
76
86
99
101
88
78
78
85
95
94
102
100
99
97
94
86
77
78
80
88
94
94
92
90
93
96
99
97
92
91
94
98
99
96
87
79
80
85
93
95
91
84
84
87
93
99
104
100
91
82
76
83
95
98
86
76
75
84
98
104
94
86
79
83
93
98
93
82
82
91
100
106
99
89
87
91
93
93
92
91
93
92
86
79
77
84
93
97
98
96
87
72
63
71
90
105
105
98
91
93
97
93
91
84
77
76
75
80
87
96
88
91
82
80
87
101
105
97
86
83
88
91
85
76
72
80
89
87
74
65
73
90
98
94
90
97
106
110
102
98
98
96
86
74
77
91
104
105
97
94
94
93
83
73
71
77
85
89
89
90
92
95
89
80
83
91
98
101
100
98
94
89
77
66
64
77
89
88
77
66
71
88
101
98
86
81
87
91
91
89
94
97
99
92
87
87
95
94
83
69
65
66
70
72
75
83
88
89
90
92
92
83
78
76
79
79
82
89
95
95
93
89
82
79
80
86
94
101
101
94
85
76
75
76
80
78
73
73
79
84
85
84
85
90
91
84
79
71
69
68
71
78
84
88
86
83
78
81
90
104
83
81
81
80
81
82
89
90
83
73
72
82
95
102
98
96
94
91
90
92
87
79
74
76
83
91
93
90
90
90
86
84
83
85
88
89
87
82
81
86
98
111
114
107
95
89
85
84
87
94
90
90
85
79
79
87
102
104
92
72
71
83
98
104
103
101
98
87
73
73
79
86
89
87
89
98
108
108
98
87
83
84
86
88
94
101
109
108
101
93
93
100
103
100
101
103
104
93
80
70
102
93
82
75
78
83
92
91
82
80
87
98
101
95
90
97
105
102
93
81
74
74
79
83
92
98
101
97
87
79
75
76
80
80
80
84
97
107
108
95
83
78
84
89
95
98
98
97
93
87
84
79
77
78
83
85
82
72
66
72
89
109
114
99
80
78
90
102
106
99
87
79
79
84
90
89
83
77
82
90
92
85
76
65
60
59
69
83
97
95
87
86
93
98
95
82
78
88
107
114
59
62
67
69
74
87
98
97
86
76
86
104
113
95
72
62
72
89
93
95
96
102
105
101
93
85
74
69
76
93
106
107
98
91
87
85
78
72
73
82
91
93
91
89
83
79
78
86
97
99
58
67
64
51
50
70
96
111
107
94
86
86
89
82
73
67
67
73
76
82
94
107
114
110
102
97
90
84
87
100
110
112
103
100
104
106
98
85
76
83
94
96
88
78
80
86
90
88
85
84
28
52
63
64
64
70
75
81
86
87
85
79
76
74
74
67
59
60
67
82
95
98
96
96
99
101
101
96
96
100
105
101
88
79
81
91
99
97
96
99
104
107
101
95
91
92
89
83
83
96
8
14
28
47
67
79
80
72
63
60
64
72
82
83
78
70
65
69
82
94
96
90
80
78
83
90
93
90
84
84
91
96
90
84
83
85
90
91
92
97
99
100
98
96
98
98
90
81
81
96
91
48
17
6
25
49
70
78
64
45
38
51
74
89
94
94
95
102
107
103
93
81
77
80
86
92
93
91
93
96
98
100
100
94
88
84
80
84
92
97
94
81
78
86
101
108
101
86
81
88
218
169
109
52
22
11
17
34
45
47
51
57
69
81
89
96
100
99
96
92
87
87
93
99
100
93
92
95
105
107
100
92
92
96
94
85
77
82
95
109
104
86
80
89
100
99
91
84
83
90
281
282
251
196
129
70
27
5
7
23
45
55
54
53
57
64
71
72
71
74
82
88
97
100
96
85
82
88
94
89
78
72
81
96
101
92
79
79
89
102
105
101
102
105
107
99
90
84
85
95
230
290
321
317
286
233
169
103
53
29
17
14
15
17
29
46
65
75
73
73
77
82
88
83
78
73
82
92
99
90
76
74
82
94
97
90
84
80
81
84
90
96
98
102
106
106
99
85
78
84
102
172
241
298
335
347
327
280
214
146
82
25
3
5
11
40
66
81
85
88
89
90
89
82
78
78
95
114
122
115
103
93
84
80
79
85
88
88
83
83
88
91
88
83
83
84
86
79
66
67
16
38
88
153
233
306
347
352
330
289
227
149
76
33
21
23
32
43
52
61
70
83
95
101
98
96
96
99
107
109
102
91
76
62
61
71
86
88
85
82
91
91
85
72
70
80
87
85
77
77
92
94
91
88
83
84
93
100
98
89
83
87
94
97
93
88
90
95
97
95
86
76
74
79
85
86
83
81
83
86
82
73
66
72
82
87
81
74
69
72
82
92
98
97
94
95
95
92
82
76
80
79
87
89
81
75
76
81
83
76
69
76
88
93
86
80
82
87
90
90
85
80
80
85
88
86
82
79
87
96
96
87
79
83
94
98
91
80
73
71
78
85
88
90
93
99
109
109
94
78
73
77
87
95
94
88
80
78
78
81
88
94
96
93
86
82
83
84
80
80
81
83
85
88
90
93
93
90
92
95
95
88
85
91
98
90
78
69
70
80
88
89
88
93
95
97
95
92
87
87
88
92
89
87
87
87
90
94
93
89
87
82
79
80
85
89
88
87
88
93
99
103
98
92
90
93
100
103
98
94
89
86
88
93
94
86
72
62
68
82
98
101
98
98
96
88
77
75
82
90
101
97
85
70
69
81
94
101
97
88
73
63
64
70
80
86
88
91
95
98
99
100
96
92
90
90
97
106
109
102
94
88
89
88
92
94
94
88
79
80
88
97
103
102
98
90
82
73
73
78
91
88
81
77
82
91
99
99
90
87
88
89
87
76
70
76
88
96
96
85
74
71
79
89
91
91
97
104
109
103
94
89
93
91
88
83
86
92
92
85
80
83
96
101
101
101
97
88
79
76
87
87
88
89
87
88
93
95
91
88
90
94
92
82
76
75
82
87
88
84
77
79
84
92
94
91
91
100
108
103
94
90
97
105
96
77
67
79
95
98
90
85
83
87
87
86
91
96
101
100
84
82
82
82
80
79
83
92
95
89
79
76
83
92
97
89
83
81
86
90
89
83
83
92
96
91
83
87
96
103
98
91
90
96
98
96
91
94
100
103
99
94
94
93
83
75
79
92
103
101
83
77
76
78
83
92
97
96
92
87
82
80
86
96
102
97
90
92
98
97
86
75
80
92
99
94
83
78
88
101
100
89
75
74
86
96
101
98
92
93
97
98
104
106
98
91
85
88
91
88
86
90
89
89
100
110
113
100
84
76
82
92
98
96
89
82
83
91
100
100
94
91
97
108
112
99
83
74
81
91
92
86
76
79
87
93
85
79
80
91
99
99
98
96
94
92
88
92
91
91
90
91
90
90
99
108
110
97
79
65
66
76
85
89
86
82
78
76
78
89
100
107
108
106
104
96
85
75
77
87
91
87
84
91
102
104
95
87
90
102
110
110
103
95
90
86
86
90
90
90
85
80
80
83
92
99
99
95
85
76
72
74
82
86
91
94
93
82
75
76
87
96
94
91
91
97
99
95
93
100
106
100
88
88
92
102
108
108
105
107
110
111
108
102
97
91
89
87
82
78
80
79
81
84
87
89
94
96
95
98
105
106
99
91
85
89
95
96
87
80
79
84
92
94
100
101
101
95
92
97
106
109
102
94
91
97
99
98
92
89
90
94
94
96
95
96
96
90
83
80
84
82
82
83
84
88
91
96
98
102
105
102
94
84
81
84
90
89
85
81
84
91
93
94
89
87
87
87
84
86
95
107
112
106
100
92
85
78
78
85
91
94
91
86
87
92
96
98
99
97
91
83
81
80
80
82
88
94
102
101
89
76
71
80
91
97
95
88
85
84
85
92
91
81
73
75
85
92
92
88
92
101
111
112
101
90
80
75
81
94
102
100
90
82
77
85
93
103
104
101
88
83
84
81
76
69
75
93
107
107
92
78
82
91
95
93
89
95
103
102
93
88
87
92
96
99
99
94
90
85
86
93
99
101
100
95
91
89
90
92
93
90
84
79
75
77
81
85
88
92
74
76
84
82
75
65
71
90
104
103
87
79
84
95
86
70
64
81
101
109
95
82
81
91
109
117
112
95
86
83
88
91
86
74
74
85
97
105
101
95
91
92
96
95
89
78
70
70
76
85
74
69
72
78
78
76
80
89
99
96
78
71
83
99
98
83
66
67
83
99
101
94
81
79
86
97
101
94
91
98
111
110
95
73
63
72
87
101
103
98
92
90
94
100
101
93
82
70
67
72
92
82
73
79
91
92
86
82
84
86
80
73
82
96
107
106
89
76
75
83
91
94
88
78
76
80
84
88
91
100
113
119
111
95
83
78
76
79
82
84
85
78
76
79
84
89
89
86
79
75
93
83
79
86
95
98
87
78
81
86
86
82
78
81
88
91
89
83
81
80
83
93
101
97
90
83
82
86
88
85
83
85
92
96
99
97
88
77
71
77
88
94
92
78
69
73
88
101
109
103
84
76
75
83
93
94
84
77
82
94
100
95
85
79
77
81
86
89
89
86
90
106
120
121
106
93
85
87
87
76
61
59
72
93
106
111
97
83
70
72
88
102
108
101
93
92
96
99
98
97
87
76
72
76
82
84
81
76
80
90
101
106
102
95
89
97
103
100
87
77
81
93
107
111
105
96
90
85
80
75
78
86
95
100
100
92
80
70
68
70
79
88
94
100
102
95
83
69
65
70
81
73
75
81
92
103
108
101
85
72
72
86
97
100
97
97
101
93
83
75
78
84
90
89
88
88
88
85
83
85
95
104
108
100
91
81
79
81
83
80
80
83
90
95
90
78
69
69
74
82
72
72
83
95
102
109
117
115
97
77
69
79
91
93
87
83
84
90
89
92
94
92
89
86
79
79
87
93
94
85
83
82
90
96
95
94
94
98
94
85
79
84
96
103
101
95
94
98
99
97
89
90
93
95
90
85
82
84
85
91
99
103
96
83
76
81
95
105
101
96
92
89
87
85
85
89
98
102
96
84
75
79
90
101
102
96
93
93
90
79
75
79
88
100
112
117
115
104
93
86
99
97
90
84
84
83
76
63
61
77
96
102
86
68
67
83
102
106
96
87
89
91
91
84
83
89
98
101
97
98
102
101
97
92
86
87
91
94
93
89
88
91
92
92
98
103
103
96
93
87
85
91
86
82
85
96
96
83
68
64
74
84
85
77
76
80
88
89
85
82
86
94
95
88
80
76
79
83
92
99
105
98
82
69
70
81
87
87
86
94
106
109
99
87
78
79
84
91
94
93
89
96
90
83
86
95
99
97
88
81
79
80
83
89
95
92
85
77
77
79
81
85
92
100
101
92
77
74
82
91
93
83
74
75
85
86
78
66
65
83
101
103
95
86
85
91
92
88
87
92
89
85
80
74
79
84
87
87
95
101
103
93
87
92
110
117
105
88
81
81
80
76
78
95
114
115
95
80
79
89
93
89
85
91
102
103
89
69
67
83
96
96
92
92
101
107
98
83
80
81
77
74
73
72
70
72
75
77
82
88
94
94
89
91
103
118
120
107
94
86
82
74
68
77
98
110
104
90
81
85
92
94
86
81
85
94
95
92
86
85
91
93
96
96
95
91
87
84
85
82
91
92
92
83
78
76
77
79
74
68
70
78
84
84
83
90
100
100
92
87
86
84
82
83
89
95
95
92
88
86
91
91
83
68
63
72
93
99
92
78
72
82
94
98
93
90
95
102
109
103
99
96
95
97
97
99
97
94
93
90
88
87
85
84
81
79
79
79
83
91
96
95
88
87
91
98
98
95
97
98
97
89
81
79
87
97
102
99
86
71
63
73
91
103
105
100
97
100
104
106
78
82
86
92
95
95
87
90
100
110
110
98
88
85
88
91
90
85
87
92
92
86
79
83
98
106
102
88
85
95
98
93
86
94
110
120
113
97
85
83
90
93
97
100
96
89
83
82
88
94
77
89
85
80
77
79
84
85
87
92
96
96
90
82
78
87
100
106
100
89
82
86
93
96
101
101
92
79
70
75
88
96
96
94
94
101
100
97
90
95
98
95
87
77
74
77
83
89
92
91
100
95
79
72
82
100
107
99
82
75
84
95
96
83
72
77
93
104
103
92
85
96
107
103
91
78
74
76
79
83
91
96
95
85
78
84
96
103
101
87
72
65
63
67
75
87
90
91
88
84
96
74
64
76
92
103
98
85
76
74
83
93
97
94
89
91
94
98
95
90
84
85
85
80
76
65
60
73
93
110
112
95
77
69
74
82
96
104
102
88
73
69
76
86
93
89
84
80
75
78
78
70
79
90
91
81
74
74
81
85
87
83
85
91
96
101
97
86
78
77
81
77
73
73
75
73
70
72
88
102
104
91
76
72
79
89
98
105
104
100
95
95
97
95
90
87
87
90
86
84
94
90
83
78
75
79
93
106
105
92
82
80
85
89
92
99
96
86
75
75
83
86
85
83
83
87
88
84
81
77
83
91
96
100
101
104
109
114
111
100
95
91
87
82
82
92
103
105
98
91
121
107
82
58
59
81
105
112
98
79
70
79
89
95
93
97
97
99
94
91
86
82
79
82
85
85
84
84
82
82
88
96
106
112
112
106
100
102
101
95
88
82
83
86
93
96
96
94
95
101
102
97
88
78
74
80
83
84
74
64
68
82
92
93
87
84
92
100
103
97
89
79
78
83
84
76
69
68
82
94
98
94
93
97
98
87
73
74
85
94
95
92
92
97
97
92
83
88
101
112
57
67
80
87
90
90
94
92
86
82
82
87
89
81
75
80
86
91
85
81
83
85
87
85
84
84
76
69
70
79
84
84
84
86
87
80
68
68
78
94
100
98
90
84
80
81
87
94
99
98
52
67
70
68
72
87
103
109
102
96
90
86
83
78
78
80
80
74
66
70
84
90
87
81
81
87
94
89
83
81
82
82
80
82
86
88
88
88
88
93
96
92
87
82
83
91
97
96
93
90
42
64
68
62
60
68
76
83
87
89
90
88
82
79
79
79
74
68
69
80
88
91
82
76
80
89
96
101
104
102
99
87
80
74
78
82
88
91
91
88
83
81
86
96
107
109
101
93
94
107
47
36
34
38
47
59
69
76
81
86
86
87
85
82
79
79
84
91
95
94
85
77
70
77
89
96
100
99
99
97
96
89
88
83
82
81
78
79
77
77
78
79
82
89
98
97
88
82
91
108
147
79
29
5
8
37
68
83
82
68
60
64
75
88
95
101
109
117
111
97
76
64
70
89
106
111
103
93
86
83
82
85
88
94
99
100
89
80
75
80
87
86
80
76
79
84
85
87
93
107
285
223
142
68
26
18
34
48
48
45
44
52
67
84
98
106
103
95
87
85
85
85
94
107
118
116
103
94
89
83
77
69
72
86
99
103
92
82
89
99
105
100
89
83
80
88
95
101
106
108
330
327
286
218
142
81
46
18
5
15
29
45
54
66
80
84
76
69
70
86
103
108
107
103
102
99
97
94
89
82
74
67
71
79
86
85
79
81
90
98
103
98
93
87
90
96
101
103
99
97
247
300
325
317
277
219
158
96
47
19
7
12
24
33
45
57
68
79
84
93
102
104
101
89
80
78
82
87
88
82
77
79
88
92
90
88
86
84
84
89
94
97
94
90
90
96
101
102
95
94
103
174
242
291
312
306
279
232
171
104
43
10
2
3
7
29
57
81
84
80
81
92
98
90
80
78
82
89
90
87
87
91
90
92
97
104
100
93
84
87
97
101
98
92
88
93
99
102
102
104
9
41
92
151
209
253
277
279
256
210
149
90
44
15
4
7
26
44
51
60
65
77
90
94
96
94
94
91
89
92
98
95
86
77
77
87
90
84
72
75
89
95
89
80
74
82
90
93
92
97
86
90
92
88
84
80
84
92
98
93
84
77
80
93
101
101
96
92
90
92
90
86
86
91
93
91
91
91
95
98
92
81
72
70
73
77
75
73
77
85
95
97
91
86
89
98
109
115
114
108
77
94
107
106
89
74
70
80
90
89
82
77
84
91
88
83
82
87
93
94
88
82
85
92
98
98
93
90
98
108
110
102
89
82
81
80
75
73
79
86
94
93
87
84
90
100
110
109
99
90
68
80
93
95
87
76
68
70
74
82
92
105
109
98
85
79
83
86
82
74
72
75
81
86
93
96
99
100
104
110
109
99
89
88
94
97
94
89
90
88
85
77
72
80
87
94
92
82
71
72
79
82
85
83
80
78
81
87
87
86
86
87
92
94
92
91
89
86
81
75
73
78
82
85
86
86
88
92
102
105
100
90
83
89
100
106
98
87
81
83
90
96
93
85
82
76
72
69
69
72
95
96
90
81
77
80
91
105
105
91
75
64
69
81
90
89
89
93
99
98
92
87
87
91
91
86
76
75
81
87
92
90
91
94
99
103
101
91
83
87
102
115
115
101
86
86
88
93
94
87
86
90
89
85
82
83
90
97
96
91
87
86
87
81
75
77
89
103
110
103
94
88
88
92
90
88
91
91
89
83
80
86
95
100
99
96
101
107
106
99
94
93
98
104
109
113
113
107
98
87
70
73
84
88
87
85
84
87
83
80
87
94
95
88
77
73
80
88
91
90
93
100
104
98
88
85
95
112
112
99
82
83
97
113
112
96
88
95
102
100
87
78
80
92
101
100
91
87
86
87
75
73
79
85
84
81
81
84
84
78
74
78
87
96
98
88
82
78
81
89
94
103
107
102
90
76
79
90
106
101
92
87
96
111
112
98
86
83
88
93
91
89
85
84
80
71
73
87
98
99
88
84
77
75
80
87
94
96
95
93
85
79
85
94
102
102
101
101
100
91
82
73
80
91
95
86
79
81
93
100
94
90
89
94
98
98
92
89
91
93
92
91
90
90
83
81
85
96
101
95
96
89
78
76
87
102
107
97
90
90
95
94
89
83
85
93
102
104
101
91
84
77
82
92
99
96
95
94
99
99
92
82
85
96
104
107
100
98
96
96
92
87
89
95
97
89
80
77
76
73
92
89
85
87
94
101
97
84
75
74
83
91
87
82
82
83
83
79
77
88
106
116
108
93
86
90
96
98
95
89
81
79
83
98
112
112
106
98
97
97
95
90
89
92
88
84
74
69
67
69
83
80
84
89
93
90
85
83
85
87
83
79
82
83
88
92
90
83
80
91
104
105
87
66
68
89
108
105
91
83
81
79
80
86
91
94
89
88
90
95
94
89
81
79
83
89
97
97
82
71
79
72
78
87
91
91
92
95
100
101
94
86
87
95
104
105
105
102
101
99
92
80
65
65
81
102
113
103
88
83
85
91
91
90
87
81
78
79
85
88
90
87
82
82
88
97
107
109
97
79
88
80
78
82
87
90
94
96
98
96
88
82
83
93
98
98
89
85
85
85
85
84
81
85
94
103
102
96
87
84
89
95
100
96
86
82
85
87
88
89
91
99
106
109
98
88
87
97
103
98
91
86
83
81
84
88
92
95
99
101
95
83
76
79
87
91
84
72
68
73
82
90
89
83
82
86
96
96
91
82
84
92
96
89
79
78
85
92
91
89
92
103
115
111
98
82
81
88
95
96
80
85
88
92
92
90
92
94
100
105
103
94
84
82
91
95
95
93
89
88
87
84
84
81
81
85
93
93
88
82
82
92
97
87
78
74
79
88
88
86
85
89
90
89
90
93
92
89
82
83
81
82
86
93
100
103
97
89
80
77
78
81
85
87
88
85
85
91
99
106
105
96
86
79
83
89
94
88
84
86
95
96
91
76
67
71
79
92
98
93
88
85
84
90
93
96
93
93
92
92
88
85
86
93
101
106
102
92
78
71
67
72
83
90
90
82
70
68
81
100
112
107
89
77
78
90
94
88
84
90
110
114
100
78
66
73
91
116
122
112
97
89
94
97
97
92
89
92
96
100
86
88
89
92
92
89
83
84
85
87
85
84
91
100
108
105
93
84
83
91
97
97
92
86
89
94
93
88
85
88
103
117
117
99
83
78
88
104
114
110
98
88
82
82
85
87
88
93
98
100
76
82
89
94
92
80
67
70
85
98
99
93
92
96
106
110
108
103
94
84
83
93
104
109
104
94
88
88
87
85
83
93
98
97
89
81
76
79
87
94
98
92
85
76
75
82
90
96
105
106
74
79
88
96
102
95
83
75
82
96
104
100
91
80
79
84
90
91
86
79
81
91
104
105
92
78
77
85
92
88
81
76
77
83
89
94
87
86
87
92
101
100
95
92
90
92
93
93
97
102
85
80
84
93
101
103
90
76
68
77
91
100
92
80
71
77
87
90
84
78
78
87
92
89
81
78
81
85
85
86
89
90
95
97
95
91
83
80
84
90
94
93
92
91
97
98
97
91
91
98
93
88
88
91
93
93
89
81
73
69
71
81
84
84
83
90
99
99
93
85
87
94
101
99
92
87
87
87
84
82
86
99
107
108
100
91
79
75
76
80
87
89
89
87
86
90
98
107
107
105
82
79
82
82
79
75
81
90
91
86
81
82
88
92
93
95
102
102
93
87
86
92
102
105
94
83
81
86
87
82
76
79
90
99
101
96
90
89
91
93
99
104
103
101
95
93
101
107
102
89
69
70
75
81
81
78
75
79
85
91
98
103
99
92
88
96
106
105
87
72
65
70
82
86
82
81
83
86
89
85
78
79
89
94
96
91
87
91
98
106
109
109
105
104
110
112
107
96
75
64
78
86
92
98
101
98
90
79
71
77
86
90
85
77
79
96
110
104
87
75
77
84
85
81
80
90
99
101
94
89
94
96
91
86
77
73
71
78
89
99
106
102
91
88
98
115
118
107
90
82
88
97
98
95
92
92
94
93
88
86
88
85
80
72
80
92
100
99
93
93
102
107
98
87
85
94
102
101
91
88
91
88
77
68
69
78
84
79
71
73
84
96
95
90
95
101
105
107
102
95
94
97
87
76
74
83
94
98
99
100
100
95
86
83
90
94
97
96
93
91
89
91
94
97
100
98
89
78
78
86
94
93
84
79
88
100
99
82
69
70
83
101
104
105
99
95
86
84
87
92
89
86
82
78
87
101
108
102
93
88
93
92
89
90
99
106
107
97
85
76
74
77
90
110
120
110
90
76
78
94
107
107
102
100
102
99
86
72
73
88
102
106
99
94
93
88
79
78
89
106
76
80
85
88
92
100
105
99
84
73
74
80
86
90
94
102
105
100
92
90
90
93
96
104
109
107
97
93
93
95
95
90
84
81
82
79
75
72
81
96
107
106
95
89
88
89
89
93
105
111
88
90
92
86
80
82
88
89
79
67
63
72
81
84
80
86
95
103
104
102
99
93
85
79
78
81
89
95
99
96
86
77
71
70
73
75
79
86
88
90
90
91
94
99
101
103
103
103
106
105
90
90
88
89
96
101
102
97
88
76
65
69
77
85
89
89
92
87
83
87
86
83
82
81
86
89
91
90
94
97
99
95
89
92
96
96
96
92
89
82
79
84
95
111
119
115
103
98
95
94
79
81
89
93
95
91
90
94
98
95
81
69
73
87
99
100
92
81
77
81
84
83
86
96
109
112
101
84
80
90
100
100
99
101
105
106
95
84
81
83
86
90
99
112
117
113
100
93
91
94
87
95
94
81
68
62
70
85
95
94
85
81
85
89
91
90
91
98
103
104
97
90
89
93
100
104
94
81
69
73
82
89
93
91
88
84
81
83
91
96
101
97
98
101
100
97
96
100
103
98
100
100
90
80
80
85
91
93
82
74
76
89
101
102
92
82
82
94
106
108
101
98
96
95
96
92
86
82
80
80
83
89
92
89
82
81
91
108
117
114
104
95
99
101
96
90
87
92
100
97
86
78
82
94
102
99
87
77
69
71
73
80
89
97
97
94
85
82
84
89
93
97
96
94
91
87
83
89
99
107
105
97
92
93
96
97
105
111
114
103
92
92
104
111
105
89
83
85
89
88
66
70
92
111
105
83
62
62
78
90
89
77
69
74
89
102
100
85
78
80
89
84
76
73
74
77
73
73
84
98
103
98
94
96
98
98
93
95
95
92
90
90
94
91
88
89
98
109
105
92
74
81
91
97
93
86
87
91
97
97
93
85
79
75
80
88
90
85
80
87
88
77
68
61
65
69
68
65
67
79
93
100
100
98
96
90
87
90
92
92
95
92
81
61
61
76
97
110
113
109
92
93
86
75
77
90
109
114
105
86
77
81
88
92
87
82
77
80
83
90
89
85
81
79
82
81
78
80
87
98
104
103
99
100
104
103
98
89
83
91
96
94
83
72
71
78
83
86
91
104
85
96
100
92
81
77
87
100
102
90
76
69
69
79
87
95
100
98
88
84
81
82
88
96
99
97
93
93
102
108
102
93
91
100
107
106
95
86
86
94
97
94
89
88
93
96
93
86
83
84
56
72
96
107
98
81
75
83
97
103
94
75
64
69
85
104
109
95
80
66
61
63
64
68
78
88
95
94
87
80
70
68
76
89
90
83
81
91
108
118
114
100
89
83
86
94
99
95
84
71
43
59
75
84
87
88
85
82
83
89
94
91
82
79
85
90
88
75
65
60
64
60
48
42
47
61
78
85
84
76
64
62
73
85
89
80
78
92
110
118
111
99
89
85
86
90
94
94
87
86
35
50
56
58
61
71
76
77
76
82
89
94
92
87
83
87
87
86
86
88
84
76
63
57
57
64
78
91
98
99
90
82
84
91
92
82
77
81
92
95
90
84
86
92
102
99
92
91
96
107
28
20
28
40
45
48
56
67
84
93
94
89
85
80
80
85
95
104
105
101
91
77
75
81
93
96
98
100
101
98
95
85
83
81
80
81
79
81
86
88
86
85
83
85
89
87
82
82
93
106
87
36
15
13
14
25
39
52
67
77
81
80
77
77
78
84
85
92
88
83
76
73
80
94
104
102
95
87
85
82
80
74
71
76
86
102
104
95
84
82
86
88
86
78
72
74
75
77
83
92
194
148
92
44
17
11
21
26
29
39
55
70
77
83
90
89
81
74
73
82
90
93
94
94
96
93
86
85
84
80
75
70
71
80
95
114
118
108
92
81
81
85
90
88
88
91
96
98
97
95
220
221
186
129
76
42
32
20
5
11
35
57
71
82
92
94
87
83
90
105
115
107
93
83
88
94
97
95
89
85
85
87
87
84
82
87
96
102
94
81
73
74
82
86
87
93
102
110
109
101
149
180
187
170
140
112
87
55
19
0
8
36
58
73
77
78
75
85
96
102
100
92
84
82
89
96
95
86
77
76
88
98
98
87
78
77
83
87
85
80
76
75
78
74
71
73
85
103
111
111
63
96
127
149
155
147
130
102
62
23
7
24
47
51
43
43
55
75
83
79
75
77
84
83
91
95
93
84
73
72
85
93
97
94
96
100
94
87
80
88
94
92
87
83
81
84
92
104
119
128
10
25
45
72
95
108
115
115
105
82
58
47
41
21
6
10
34
59
77
81
82
84
80
75
80
91
102
99
92
89
96
100
103
105
107
105
92
79
69
77
90
96
93
90
94
104
104
102
99
101
82
90
91
84
81
76
74
80
87
96
96
82
76
83
92
97
88
82
84
91
97
94
91
91
94
102
109
110
102
95
91
93
98
96
91
89
91
94
99
98
95
87
83
81
85
88
85
89
106
115
81
93
99
95
86
76
78
92
108
113
101
86
83
86
86
83
81
86
93
96
93
89
87
95
106
111
108
98
86
83
83
85
89
88
83
80
78
80
85
91
95
94
93
90
91
93
96
100
106
113
88
90
86
84
84
87
93
97
100
95
91
86
85
82
81
89
99
106
98
85
76
80
88
95
95
87
84
83
85
87
87
82
79
83
87
93
96
102
102
94
87
82
84
87
90
95
101
104
101
96
82
74
73
80
85
91
96
94
89
83
76
79
84
89
92
92
94
98
91
79
73
75
88
93
87
71
61
72
93
106
103
89
81
88
106
120
120
114
105
95
88
85
82
82
83
87
92
96
90
84
83
88
93
99
94
88
86
91
98
93
80
77
83
95
98
90
77
73
81
89
90
91
93
98
94
83
70
70
83
96
97
92
93
103
116
119
109
98
93
95
99
101
93
85
83
86
92
98
100
93
95
99
105
100
89
79
79
92
101
101
93
85
85
89
92
88
84
83
89
94
95
94
92
87
85
87
88
86
79
73
75
85
97
104
105
103
98
93
93
95
94
89
86
88
98
106
106
105
103
101
89
86
87
89
87
85
86
91
95
96
99
101
99
91
83
86
96
102
101
97
99
99
92
79
70
78
94
102
92
78
72
82
95
104
102
92
85
85
90
90
84
76
78
87
102
105
101
89
81
82
92
89
90
90
91
93
92
95
95
97
101
107
105
95
85
84
87
92
96
99
108
118
116
102
82
74
79
89
89
82
82
87
98
107
102
87
75
71
78
87
90
89
85
84
82
82
87
87
80
74
101
103
97
91
89
89
90
93
96
100
101
93
83
77
77
82
86
87
83
84
91
101
105
103
89
74
65
66
73
80
87
97
106
107
101
91
84
81
88
95
100
95
91
87
83
86
92
96
92
82
96
87
78
77
80
85
85
82
87
98
106
99
83
70
75
92
102
99
81
74
72
75
76
76
79
81
82
81
82
81
88
95
102
103
98
93
95
97
98
94
87
82
86
93
98
99
93
88
85
84
87
81
81
85
91
90
83
77
78
93
114
121
107
89
83
95
103
99
85
82
87
92
81
69
75
93
110
108
93
83
86
90
91
90
87
86
88
86
85
83
80
77
75
80
85
85
83
82
84
86
88
93
103
109
106
94
82
79
85
92
99
102
103
93
85
86
84
82
80
84
93
98
87
72
74
90
106
101
85
80
85
87
89
90
89
84
78
75
79
85
88
82
74
68
70
81
95
101
100
91
87
83
94
106
107
96
89
88
92
89
77
73
85
104
106
91
80
75
79
83
83
77
74
74
79
86
83
81
83
89
88
86
90
103
110
105
90
86
87
90
91
88
83
83
84
89
97
109
110
101
90
82
81
89
96
93
89
84
81
78
75
80
95
115
118
102
81
76
81
88
82
71
72
86
99
98
89
85
90
96
90
87
87
95
103
107
103
97
92
85
85
94
103
105
93
80
78
89
101
98
95
98
96
93
92
91
84
81
77
80
87
98
97
95
91
85
75
73
77
79
79
78
82
89
102
105
104
101
94
92
90
91
85
76
71
80
96
103
98
88
86
100
107
102
89
79
77
81
84
81
97
98
96
93
93
95
91
83
77
84
94
102
93
83
82
84
85
84
77
72
75
85
88
89
83
81
82
88
90
91
94
99
96
85
71
69
81
90
96
96
94
92
89
85
91
101
103
96
84
81
99
97
85
85
95
108
105
87
73
72
85
95
89
86
94
103
109
100
88
87
94
101
100
90
77
64
60
66
80
91
95
95
93
91
87
80
76
80
83
84
80
75
78
86
97
107
109
105
99
95
97
99
94
91
98
109
111
98
83
76
82
86
85
83
88
97
104
103
100
108
112
105
91
81
77
79
78
75
77
80
86
87
86
87
91
89
90
96
94
89
84
85
88
92
93
90
92
98
100
97
87
97
102
95
87
80
85
91
96
96
92
86
83
83
86
84
84
88
97
107
110
97
84
83
90
99
100
90
80
75
81
90
96
97
93
88
91
99
106
107
107
107
105
97
95
91
92
90
88
89
87
88
91
84
71
55
57
73
93
100
93
84
86
97
101
97
89
86
90
93
91
91
90
96
100
94
86
81
81
84
89
97
100
98
90
82
78
78
88
96
107
107
103
97
98
100
96
89
86
91
92
86
80
76
76
78
82
85
85
85
81
82
85
89
94
96
93
92
86
80
75
76
81
85
81
74
69
75
88
101
102
96
87
84
86
85
81
83
87
94
97
93
87
80
86
88
92
90
91
96
83
77
75
79
93
104
104
94
82
74
76
82
85
79
78
83
89
89
84
76
75
80
84
84
81
75
76
84
93
99
93
84
81
85
92
95
95
93
95
94
97
90
82
76
83
93
104
109
105
100
83
80
85
94
101
95
86
80
78
84
86
91
92
90
88
88
89
86
82
78
81
93
102
103
97
89
88
91
94
89
79
77
82
91
98
101
97
91
89
95
99
95
86
76
77
89
108
118
115
104
89
88
94
98
91
73
60
63
76
88
92
92
93
94
91
89
87
86
83
81
84
92
100
100
93
86
85
91
96
94
86
82
83
89
93
98
96
92
95
100
110
108
98
78
66
67
83
98
103
94
86
86
92
88
80
70
67
72
76
79
84
92
94
92
86
85
87
89
88
87
86
90
90
85
79
75
76
83
94
100
97
95
92
93
95
95
93
93
101
110
112
108
96
80
73
71
78
84
84
79
88
93
97
91
81
79
87
94
92
86
85
89
97
97
92
91
94
91
90
93
97
103
103
97
87
81
79
81
85
89
90
90
89
94
97
96
92
91
96
102
99
88
75
72
78
92
100
95
86
82
93
99
99
93
83
79
87
96
102
100
94
87
83
84
86
90
91
90
82
85
93
104
111
108
101
97
95
90
87
86
84
78
75
78
88
99
106
101
95
90
86
82
75
72
81
93
101
99
91
89
94
95
90
82
78
78
77
79
84
90
96
92
81
72
72
79
89
92
92
90
90
93
96
94
92
88
89
89
90
96
100
93
81
76
83
98
108
105
98
100
99
98
93
87
84
86
82
83
90
97
80
85
88
92
94
100
98
90
79
76
83
92
94
88
81
81
88
95
95
97
96
96
96
94
90
85
83
83
89
94
100
101
96
89
84
85
88
90
97
105
107
102
92
85
86
86
82
83
95
113
74
84
97
106
108
111
114
112
97
80
76
84
97
103
94
86
81
85
92
99
100
99
97
96
94
93
95
97
97
89
79
78
86
95
97
90
85
88
97
104
100
87
75
74
88
99
102
97
100
108
95
97
92
87
82
83
92
97
96
84
78
80
91
96
96
96
99
104
105
99
89
81
77
75
75
80
90
99
100
88
76
74
84
98
107
103
93
91
97
99
94
87
83
88
95
99
97
92
91
93
98
88
74
69
75
83
85
85
84
80
75
79
88
94
100
109
115
111
97
86
78
78
80
76
71
69
73
77
81
86
87
87
89
95
95
93
88
88
88
88
91
97
104
109
102
88
73
71
81
91
87
76
70
74
86
93
96
93
86
79
72
76
86
95
99
97
91
83
76
78
86
94
98
94
85
82
80
79
79
86
86
85
81
77
74
73
73
76
81
85
88
92
99
104
99
88
75
75
88
97
89
92
88
82
83
87
94
100
97
82
70
71
85
97
96
86
76
75
82
95
102
101
95
91
89
94
99
99
96
90
84
83
82
84
82
78
75
84
93
95
90
86
87
90
89
86
85
94
101
101
97
104
103
93
80
80
89
99
97
82
68
69
87
104
104
91
78
79
95
105
105
100
91
90
95
100
102
100
94
88
84
87
98
106
100
91
88
94
99
97
94
96
104
106
90
73
72
92
110
111
84
94
103
101
86
75
73
83
87
85
74
71
82
95
100
93
77
75
84
97
105
102
97
96
98
102
102
95
86
79
77
82
95
106
108
97
86
78
79
85
94
111
130
126
100
74
69
89
108
106
73
83
102
107
95
77
67
70
81
88
88
84
83
89
96
99
91
79
81
94
105
100
88
84
90
97
93
85
79
79
81
85
93
102
104
91
77
64
64
73
91
107
112
103
88
80
90
102
102
90
72
85
100
106
99
88
76
71
77
88
98
99
97
95
94
97
93
85
84
89
93
83
70
66
74
78
73
68
76
90
103
102
95
90
88
90
84
75
67
73
86
92
80
70
69
82
95
99
94
89
71
83
93
96
93
88
88
89
92
94
97
96
92
87
85
87
86
82
79
75
73
71
71
76
81
80
72
69
81
100
111
103
84
73
81
97
101
90
74
73
83
89
81
74
76
88
92
88
86
90
67
79
88
88
83
77
82
98
114
115
102
86
74
73
83
100
106
99
82
69
68
75
88
98
101
97
88
84
89
98
99
90
83
81
88
96
99
96
91
84
84
88
83
82
90
99
104
98
91
87
69
77
89
97
89
78
71
81
100
111
106
91
79
78
90
100
105
95
83
76
80
84
87
87
90
92
91
91
89
86
78
76
82
91
90
82
82
90
95
97
94
92
87
83
86
93
98
98
86
79
64
74
84
90
93
89
84
81
86
93
99
103
99
95
89
83
77
73
74
80
81
73
66
64
69
74
80
85
90
88
76
70
80
93
93
82
75
82
94
98
97
96
93
86
79
74
76
78
74
71
35
51
64
71
77
81
88
93
87
81
79
88
95
95
88
83
78
82
87
90
86
72
68
73
79
81
79
84
88
89
80
72
80
95
100
92
80
82
91
95
93
90
86
83
79
75
77
81
83
83
5
16
42
62
67
65
70
77
85
81
72
71
76
82
84
85
86
90
97
101
96
90
88
93
97
97
91
85
85
86
85
81
79
78
81
83
84
86
89
89
86
84
79
81
85
89
91
94
97
100
26
15
25
41
51
53
53
58
69
81
89
88
84
79
73
64
60
61
69
80
85
89
93
94
92
85
79
83
89
98
105
100
83
67
60
73
88
94
86
81
80
84
92
97
102
103
96
87
81
81
72
57
38
26
22
28
38
40
46
63
85
95
93
84
80
73
66
65
69
77
80
82
85
81
77
73
76
84
94
103
107
103
97
82
73
84
102
109
102
83
76
80
95
110
115
111
100
89
78
74
63
74
61
32
11
9
23
27
28
42
66
78
80
86
95
100
98
95
91
89
85
78
76
79
86
89
88
86
87
86
90
98
100
96
88
86
98
102
97
84
75
78
89
96
93
89
91
98
105
101
18
41
47
35
20
16
22
23
21
23
44
64
79
89
94
93
89
84
84
80
76
73
75
87
103
110
101
85
74
74
85
93
93
86
81
79
80
77
75
76
78
79
83
78
69
64
73
97
117
115
1
14
24
31
31
28
26
21
13
9
23
52
81
92
85
78
74
74
73
75
78
81
87
90
101
110
106
92
79
80
89
93
91
86
84
86
88
87
86
90
86
78
72
75
79
82
83
91
101
103
12
9
10
17
21
22
21
20
16
13
21
40
57
60
57
68
83
93
91
87
90
94
91
82
79
90
100
101
98
96
94
92
92
91
91
89
90
90
98
101
92
84
82
88
97
103
98
90
82
79
76
79
79
76
83
89
86
82
85
94
106
104
93
85
82
81
82
85
90
88
83
80
77
79
87
95
101
97
83
75
81
97
113
115
109
108
111
111
106
91
81
84
95
106
109
101
82
74
87
104
93
86
81
80
86
91
94
101
110
116
111
101
93
90
89
85
84
90
98
100
92
81
79
80
84
90
97
96
91
82
79
84
96
99
91
84
81
87
92
91
92
97
105
107
101
93
90
96
109
115
114
98
84
80
86
95
107
117
119
109
92
79
76
77
83
92
100
111
113
103
90
83
82
83
80
74
73
76
80
82
81
83
84
86
77
68
68
81
93
98
100
102
103
96
88
88
102
121
127
114
93
84
82
82
90
97
104
101
95
86
79
81
86
89
90
90
93
98
98
90
78
73
81
88
87
75
63
64
77
89
91
86
82
85
88
90
92
98
102
99
91
85
84
87
90
95
106
117
116
105
79
75
83
93
96
93
88
86
84
84
81
83
93
102
101
90
76
70
76
82
86
84
85
90
92
85
76
78
90
101
98
85
81
89
99
104
94
89
91
92
87
80
78
85
93
96
90
88
91
96
96
90
85
86
83
83
86
93
100
100
92
83
82
87
93
89
82
74
77
86
93
94
89
84
82
87
88
87
86
85
87
90
94
91
95
92
84
76
79
84
85
79
75
82
87
88
81
75
81
96
109
96
84
77
80
91
103
109
110
104
99
94
87
82
82
90
100
104
100
96
94
85
73
66
72
89
98
93
76
70
80
93
94
88
82
83
84
86
85
86
86
84
80
82
86
93
93
87
78
80
111
108
97
91
96
105
108
105
95
91
93
97
95
86
80
84
95
102
99
97
97
96
90
81
80
90
93
88
73
68
75
86
90
87
82
81
87
90
91
95
100
102
98
88
86
90
97
91
75
61
109
111
106
100
97
94
89
82
74
74
78
86
88
85
80
78
76
76
78
87
105
117
116
105
86
75
70
67
65
69
79
89
94
88
83
83
88
93
96
101
109
110
105
96
91
92
99
94
85
79
81
79
81
86
86
85
84
79
77
79
91
97
94
88
81
85
87
82
78
82
90
98
95
87
82
78
73
67
64
72
90
101
101
87
76
79
90
97
99
95
92
89
87
91
97
101
103
100
100
103
68
64
71
83
90
94
94
90
84
89
107
117
108
90
76
86
100
104
95
83
80
75
71
72
82
96
99
85
72
77
94
104
99
84
73
80
89
89
86
82
82
83
78
81
85
94
101
103
103
100
93
93
93
97
98
96
92
88
84
80
89
102
104
90
70
68
79
94
92
83
82
90
96
92
90
89
88
80
75
83
97
101
97
94
96
98
94
87
78
79
87
93
95
92
86
87
95
101
101
94
103
98
95
100
99
94
88
87
86
79
70
75
93
104
94
73
61
63
72
80
86
96
108
109
95
77
65
75
96
112
109
99
94
106
120
120
107
91
83
81
83
92
100
101
94
86
86
91
99
102
92
91
93
97
98
91
87
89
88
83
76
76
89
105
107
90
73
71
86
94
90
82
86
100
107
95
78
84
102
119
113
100
93
98
111
112
104
98
91
84
79
80
80
81
80
82
87
91
95
93
97
97
93
89
85
88
89
91
87
81
78
81
87
91
90
84
81
89
100
101
92
82
83
98
107
104
92
85
87
94
97
100
96
90
86
88
93
95
96
96
97
93
77
57
58
79
97
99
87
77
113
101
84
71
74
88
94
93
88
83
86
91
91
89
87
87
88
88
84
81
84
92
101
102
97
86
81
84
87
89
89
94
95
94
88
88
82
83
93
105
114
107
88
67
69
88
102
97
87
85
112
102
80
69
76
92
100
95
91
98
110
110
97
91
94
102
106
96
80
73
79
91
103
107
95
81
76
83
98
100
89
78
83
98
110
102
83
73
78
87
95
92
87
87
94
100
102
97
91
92
96
99
87
75
78
91
101
97
95
97
104
101
84
77
85
99
108
106
99
97
94
87
84
87
91
88
84
91
98
98
84
71
77
96
107
94
77
71
76
82
83
83
83
83
84
89
95
97
92
81
88
94
89
81
77
78
92
103
102
93
83
71
65
69
75
78
76
79
95
113
116
102
84
79
80
82
80
76
79
81
82
83
82
86
86
77
72
73
80
89
94
95
89
81
81
83
86
86
84
82
90
92
92
85
76
67
78
95
102
90
72
61
68
82
83
75
64
65
80
101
112
107
100
95
90
80
68
59
66
81
93
98
92
87
85
78
74
72
77
85
90
93
93
94
98
99
93
86
86
94
94
92
92
86
81
78
83
90
87
76
66
67
79
91
96
95
94
95
93
91
87
88
91
95
96
90
81
80
87
97
101
100
96
95
93
84
74
72
76
83
87
83
83
86
95
102
107
107
102
95
81
81
81
87
94
100
100
92
84
77
76
81
91
100
108
110
107
100
94
87
82
82
83
86
90
89
92
97
101
98
88
83
86
96
100
96
84
83
90
94
95
90
80
72
75
88
103
109
104
94
74
74
83
94
105
104
96
89
87
90
90
89
92
102
105
100
89
83
82
85
87
90
90
87
82
80
84
92
99
94
80
78
83
94
101
103
104
100
102
105
105
97
83
70
68
73
83
93
99
104
88
87
94
104
109
99
88
84
89
90
89
88
83
81
77
77
75
81
87
93
92
90
83
78
79
82
87
96
101
101
95
89
82
83
91
102
106
101
96
93
96
93
82
69
65
68
77
95
107
108
101
102
104
98
89
85
91
96
94
89
85
90
92
86
73
66
73
88
103
110
102
90
75
70
70
77
89
101
111
112
102
89
80
79
87
97
98
92
82
77
76
80
81
79
75
75
84
96
103
96
93
97
96
81
67
69
88
103
105
94
88
97
113
118
102
86
78
85
94
102
97
90
88
86
80
71
72
81
97
101
92
81
80
91
101
106
103
98
96
87
79
75
74
80
85
89
87
84
84
83
77
77
77
75
78
82
88
95
95
91
85
86
97
108
108
99
88
83
76
73
75
88
101
108
101
87
75
76
83
89
87
81
83
93
101
106
106
108
111
109
98
80
62
60
75
92
98
95
90
92
82
83
84
82
85
83
76
72
73
77
81
81
78
75
79
83
87
85
78
74
76
89
96
98
95
94
94
93
92
89
85
81
77
81
85
90
92
97
106
115
112
97
71
61
72
91
101
106
106
106
84
94
101
95
84
75
69
71
75
78
82
91
92
86
73
69
77
88
93
96
95
91
90
81
76
79
89
94
93
88
83
82
82
82
83
84
88
93
102
106
105
98
82
77
86
96
99
96
96
104
73
85
97
99
91
86
87
92
95
87
86
91
104
105
92
77
68
78
90
98
96
92
86
82
79
78
79
81
80
78
80
85
97
103
99
94
97
104
107
102
87
76
70
77
90
100
101
95
89
95
81
82
78
79
87
90
97
98
98
96
89
88
92
95
94
87
83
84
90
90
88
84
81
78
80
80
85
83
76
68
68
79
94
104
104
102
102
105
104
96
86
82
79
84
90
97
102
101
95
91
93
79
63
62
74
86
89
88
92
99
105
102
91
80
76
85
97
100
95
89
87
88
83
75
69
74
84
85
76
69
67
77
87
94
94
93
91
90
86
86
89
99
105
102
90
80
79
84
91
89
84
70
64
70
86
96
94
87
84
91
102
108
102
85
78
82
89
90
83
81
90
99
93
82
73
77
85
88
83
76
71
79
87
94
92
90
87
87
86
87
92
96
97
90
82
77
75
81
89
95
88
81
80
86
97
106
104
95
84
78
77
91
102
104
102
96
88
81
78
83
93
98
94
89
82
82
89
97
97
89
83
83
90
97
97
93
86
89
92
88
83
75
73
70
76
84
91
98
101
100
95
104
102
95
88
92
100
104
96
80
69
75
91
107
107
98
86
81
87
94
96
93
87
84
84
86
89
92
90
90
86
88
93
93
91
85
82
80
77
69
66
70
77
83
77
72
82
98
103
99
92
105
110
102
89
89
98
106
100
86
73
78
90
100
95
82
72
70
82
92
96
92
84
80
81
86
88
86
82
78
79
81
81
79
78
76
74
72
68
66
73
87
99
99
79
67
71
89
102
97
89
93
102
99
93
91
96
96
89
82
84
93
103
103
96
85
74
67
70
84
95
101
97
96
96
98
94
88
84
87
85
83
81
81
82
81
82
76
69
72
80
89
89
85
77
80
91
98
104
98
86
87
90
91
88
87
82
79
79
86
97
101
103
103
99
98
92
82
82
89
95
96
95
96
99
96
85
78
82
92
101
99
89
82
85
94
98
92
80
74
77
79
73
71
78
93
101
99
91
88
84
83
87
87
85
79
73
76
91
101
103
94
86
82
89
99
103
97
88
82
75
71
70
74
78
78
69
64
67
81
93
97
89
81
84
93
101
98
86
79
79
82
79
77
85
94
95
86
77
76
92
91
87
84
82
79
79
82
95
98
97
90
78
72
77
93
105
100
85
69
67
71
74
74
73
73
69
67
71
80
91
96
94
90
84
81
84
84
81
78
78
80
79
79
87
96
99
96
92
93
103
97
88
87
87
88
85
80
78
79
85
93
91
81
77
78
84
89
86
88
92
96
96
94
89
85
83
82
86
94
97
95
92
90
85
80
74
70
60
53
58
76
86
89
92
95
100
101
100
98
89
88
90
94
93
95
93
88
83
79
83
92
100
94
77
61
59
70
83
96
97
93
88
93
97
95
86
82
88
97
96
84
78
78
80
83
86
84
74
64
69
89
103
105
94
88
86
87
78
71
58
71
85
91
89
87
91
96
89
77
65
70
82
89
82
69
64
69
79
88
86
81
85
92
95
89
77
74
80
91
94
83
78
81
89
96
100
102
102
97
94
96
97
94
88
86
88
90
82
71
35
53
70
78
77
79
83
90
86
70
57
62
77
88
86
82
76
77
84
89
92
92
96
97
94
86
77
73
78
87
95
98
97
95
97
97
98
98
92
89
85
85
82
82
85
89
95
98
98
96
31
40
51
61
72
81
89
92
89
84
83
87
94
91
83
73
68
75
82
83
76
77
84
92
95
90
81
78
80
86
97
107
104
93
78
74
82
87
84
84
84
90
96
100
101
97
91
85
86
92
18
24
27
30
42
57
70
77
81
88
92
93
94
93
83
75
74
81
86
78
61
56
66
79
86
84
81
79
83
86
94
99
96
79
61
57
73
91
102
99
94
92
98
107
112
103
91
79
77
81
6
11
9
7
10
23
37
48
63
77
88
87
86
91
100
103
100
94
90
82
75
73
81
89
87
80
76
79
84
84
81
77
77
79
79
77
80
87
96
99
97
94
95
95
93
88
86
93
100
97
7
6
6
5
7
17
29
42
57
74
82
81
78
87
98
100
93
79
76
82
92
97
101
102
101
93
87
84
87
89
86
77
76
85
97
98
87
76
77
90
103
108
104
92
80
69
72
86
100
100
14
12
14
18
20
19
26
35
42
52
59
63
65
70
78
87
83
75
73
80
92
99
100
98
100
102
100
95
93
97
100
96
89
86
86
87
88
91
98
103
97
94
92
93
92
84
76
73
77
78
25
23
26
28
26
23
17
14
11
15
28
44
54
59
67
86
100
102
89
78
84
94
99
95
92
93
98
99
96
96
88
84
81
78
73
70
86
107
121
113
92
78
81
93
98
96
89
85
78
77
85
86
81
83
86
92
90
84
83
86
95
101
95
88
82
80
81
88
91
82
72
69
75
87
90
86
77
71
69
74
84
94
105
102
96
95
101
103
101
91
87
86
94
100
102
102
99
94
97
100
97
87
81
79
87
93
93
94
93
92
87
83
84
88
94
99
100
101
96
83
72
68
73
72
67
63
69
86
99
104
103
102
107
108
99
92
90
100
103
100
94
93
99
103
102
95
90
92
97
97
98
94
83
75
69
74
83
97
106
104
90
82
81
87
92
95
99
102
100
94
85
77
75
75
76
79
82
89
95
96
94
97
102
101
93
82
77
83
91
95
94
97
101
97
91
90
93
100
100
94
83
88
84
76
72
76
84
87
89
86
90
94
100
101
98
93
93
96
97
92
83
77
78
91
103
104
90
75
68
72
78
83
83
85
84
80
77
78
82
86
83
82
81
84
89
94
98
103
100
97
76
75
73
74
83
93
97
86
69
65
77
91
100
103
102
99
100
98
95
91
86
80
81
89
92
90
80
75
77
86
88
83
78
83
85
81
75
72
79
85
82
72
72
84
93
95
88
86
94
99
82
76
71
72
82
92
100
96
84
80
82
87
85
83
83
87
93
95
95
94
97
95
91
85
81
80
81
87
95
103
106
99
92
85
83
81
79
75
83
89
88
82
80
85
89
86
74
69
80
94
88
85
81
80
84
93
103
105
101
93
86
85
82
79
76
77
84
91
96
94
91
87
83
82
90
94
95
92
92
99
107
107
94
80
75
82
88
93
95
96
96
91
87
85
83
80
78
81
83
85
95
89
86
88
90
96
102
101
90
78
72
74
79
82
80
83
91
97
95
92
83
76
71
75
89
102
105
98
88
84
85
85
83
77
78
92
106
110
101
95
91
90
87
87
84
86
90
93
88
82
101
93
85
81
79
83
88
92
84
75
73
79
90
93
94
91
90
89
89
92
94
96
89
83
78
81
93
100
98
89
83
82
81
79
83
93
103
102
96
89
85
85
87
89
89
91
92
90
87
87
83
82
83
80
76
82
92
97
93
83
84
93
102
102
97
86
78
77
82
95
105
108
100
89
83
80
80
89
97
103
106
101
91
77
73
82
95
102
97
90
84
85
84
86
91
97
99
95
94
98
68
74
82
85
88
98
109
110
94
81
80
89
93
87
77
73
79
89
96
97
94
91
90
91
96
98
92
83
79
89
100
103
91
76
74
87
107
111
102
93
88
87
83
82
86
95
105
109
103
93
91
86
81
82
87
96
104
106
94
79
77
87
92
86
73
76
101
118
113
95
84
88
94
95
91
90
89
82
76
77
85
93
92
93
99
108
111
104
88
80
83
92
98
94
88
90
103
109
100
86
98
88
79
76
78
83
89
97
100
95
87
89
95
97
92
93
102
109
105
96
87
93
100
95
85
79
87
97
101
99
94
89
88
94
102
103
98
88
73
68
75
91
101
103
98
93
94
92
89
86
84
87
88
85
80
80
85
97
104
100
86
73
71
82
90
88
83
86
95
100
96
90
89
93
92
89
86
93
102
103
97
90
85
82
81
80
81
84
89
90
89
87
80
79
87
98
108
99
88
83
89
89
88
82
78
82
92
103
102
84
67
55
57
70
78
81
76
77
87
98
95
90
85
90
93
88
77
69
71
78
85
91
93
89
84
78
79
84
96
109
113
96
69
49
65
97
117
112
95
82
102
92
77
67
71
84
98
106
100
86
76
76
83
91
88
85
80
76
75
81
89
92
92
90
89
84
79
80
83
85
87
93
96
100
101
93
82
75
80
96
109
106
86
64
68
86
96
92
88
89
100
99
89
80
81
86
90
93
100
110
114
113
104
96
91
87
83
77
71
70
75
83
93
99
98
93
91
97
105
104
96
86
90
100
111
107
91
79
79
89
96
93
92
89
90
91
88
86
89
93
95
98
93
83
82
83
85
84
91
104
111
106
95
83
84
84
81
76
74
78
78
79
83
90
96
93
92
96
102
101
88
76
80
96
109
103
92
90
93
92
87
82
82
88
91
89
91
98
101
95
91
90
87
81
80
84
97
101
98
94
87
83
82
85
91
87
78
69
75
86
94
90
83
80
81
78
70
75
83
90
87
82
81
84
88
88
91
95
95
87
74
74
79
85
83
76
75
84
95
97
82
89
95
96
93
92
100
110
109
95
85
81
85
93
93
89
81
75
77
85
92
97
99
96
89
78
68
68
81
96
106
102
92
83
79
77
86
96
97
87
75
73
83
96
96
81
68
67
78
90
76
91
106
107
100
93
89
95
95
93
88
91
96
97
92
90
94
96
94
87
85
88
97
101
101
101
98
96
96
98
100
104
106
101
91
79
75
86
96
99
93
86
87
96
101
96
91
84
82
79
78
86
93
92
90
87
84
87
92
93
92
91
93
99
98
97
93
96
98
100
94
85
79
78
90
103
113
109
95
82
76
83
99
106
95
79
72
77
92
100
96
90
91
94
90
88
91
96
99
95
94
92
85
81
82
80
79
82
92
93
85
73
70
78
92
93
85
82
94
106
108
94
79
71
77
85
88
90
85
82
79
86
95
95
89
84
81
87
94
98
97
94
95
95
88
79
75
84
99
120
102
101
92
86
86
86
89
90
95
93
82
70
63
64
73
79
84
90
97
102
103
98
88
81
80
82
84
86
86
92
95
99
96
91
87
89
89
88
89
93
95
97
98
97
98
91
84
90
102
113
94
98
98
94
89
90
100
110
109
100
91
91
93
89
76
73
78
90
96
94
85
80
81
82
82
89
96
102
102
96
89
84
85
88
88
92
91
84
74
69
72
77
87
96
100
101
101
100
99
93
80
85
87
84
84
88
99
106
104
96
88
95
109
114
100
82
73
80
89
86
74
65
69
81
86
89
90
96
101
96
89
83
87
92
95
95
97
95
84
70
61
69
81
94
102
103
99
92
84
84
67
62
60
71
87
101
104
98
90
82
77
83
93
107
109
100
87
80
85
85
78
72
77
85
93
93
91
87
90
94
95
99
104
104
99
94
94
98
96
93
85
80
79
82
93
102
102
96
91
92
84
75
69
78
89
100
98
95
91
88
84
80
78
83
86
84
82
76
72
72
76
79
84
87
94
103
109
100
91
85
84
85
92
95
98
92
87
86
93
106
110
101
89
84
91
99
106
110
105
100
95
95
96
90
79
71
73
87
100
105
102
91
82
70
64
61
64
71
73
73
73
78
83
85
92
95
97
93
88
83
81
78
82
88
95
96
92
90
94
101
103
100
99
96
95
95
92
93
97
104
77
86
90
88
83
76
77
86
95
100
97
89
84
79
74
72
75
84
90
89
83
81
85
92
89
78
66
62
70
80
92
97
97
91
84
82
88
92
94
90
84
86
90
93
93
93
90
92
97
102
71
79
81
91
102
108
104
95
89
83
80
75
75
79
80
80
77
77
82
88
94
96
91
88
82
79
76
74
74
77
81
90
90
81
71
72
83
87
83
74
77
83
91
92
89
97
110
114
108
91
82
82
86
91
104
111
107
96
90
93
94
86
75
65
64
72
77
77
81
89
98
99
89
78
79
94
109
110
94
76
72
79
87
90
90
93
96
95
87
82
86
96
98
94
90
98
108
112
98
81
85
81
83
92
101
100
90
81
82
94
105
99
79
66
66
86
97
98
94
93
95
97
89
84
88
100
111
110
97
86
85
93
106
117
121
117
110
105
100
97
97
94
86
81
85
96
105
100
90
85
90
83
80
84
94
97
89
78
72
79
93
100
93
84
81
93
100
99
90
88
90
92
90
92
92
90
89
89
89
90
90
93
98
105
107
104
96
93
90
90
88
85
76
72
82
97
112
110
99
94
90
88
83
81
84
93
97
93
82
80
86
97
97
91
83
78
78
84
89
86
88
87
87
90
91
88
84
82
87
92
94
89
78
66
65
71
82
88
86
79
80
83
85
85
85
94
104
106
93
81
79
87
89
93
93
99
104
99
86
77
77
86
93
92
85
84
90
95
92
91
85
84
85
88
91
90
90
90
92
98
103
97
81
62
56
66
86
99
98
89
81
80
84
90
89
94
96
94
86
81
88
88
91
93
94
98
100
94
83
77
76
84
89
91
90
90
94
95
92
88
89
91
95
93
90
87
86
89
93
101
103
99
89
78
75
83
95
100
95
86
75
68
68
75
88
98
103
98
100
104
90
86
82
81
82
84
86
90
92
95
93
89
86
87
89
87
85
83
88
91
96
97
95
90
85
83
83
87
90
89
89
90
88
84
80
85
92
94
91
84
76
70
64
67
77
89
96
96
97
102
84
79
74
78
82
80
81
83
90
96
93
87
82
84
93
97
94
89
85
84
88
85
80
74
76
83
91
95
88
78
77
83
90
89
81
69
73
89
101
106
98
85
70
65
68
77
82
81
78
80
104
92
82
80
85
90
85
79
70
65
69
77
81
81
86
95
101
91
75
68
67
73
74
71
70
80
89
94
87
79
79
85
92
92
82
69
71
84
98
103
96
84
76
75
84
93
95
89
80
79
111
101
89
85
88
97
96
83
65
58
65
79
86
80
70
70
76
79
76
70
70
73
76
76
81
84
85
78
74
78
85
87
89
90
93
96
97
92
83
71
69
76
84
94
101
106
105
100
90
85
87
85
87
87
88
90
90
88
78
73
73
82
85
79
61
53
60
70
79
85
82
78
79
86
95
92
82
66
65
77
94
97
90
86
89
100
111
109
95
80
79
91
102
104
101
99
99
92
82
79
75
81
90
96
93
85
85
87
85
81
77
80
83
84
75
70
69
74
81
84
84
84
82
84
83
75
68
66
77
95
110
110
99
86
82
86
97
108
108
103
99
101
105
103
99
96
97
93
84
83
66
79
88
91
93
92
93
95
90
83
78
80
86
86
83
81
83
87
85
85
81
82
83
83
76
71
70
76
87
95
98
101
99
100
102
101
100
96
90
90
94
98
99
96
91
90
92
96
97
96
41
57
67
72
80
85
96
98
90
82
77
79
86
86
79
76
80
90
95
87
73
67
76
89
99
101
97
90
79
67
63
73
88
102
111
113
106
97
88
88
92
96
96
88
79
71
74
83
95
105
36
40
44
56
66
71
74
75
78
76
75
76
84
87
81
72
72
80
91
83
67
63
74
90
99
100
91
83
76
65
61
69
77
83
84
86
88
95
98
99
94
92
89
89
89
85
83
87
97
102
73
49
37
44
60
67
65
63
70
78
83
85
92
97
100
94
83
83
91
94
91
91
93
90
84
76
73
81
92
92
83
72
72
79
86
88
86
88
94
97
92
86
85
92
98
99
98
98
99
95
109
64
33
31
47
62
71
76
86
96
96
94
90
95
102
106
102
96
101
111
116
111
100
91
82
77
79
91
105
109
97
78
75
90
109
114
100
87
85
90
92
89
88
91
89
87
81
82
85
90
104
72
47
35
36
43
56
71
83
92
92
83
74
71
79
91
95
94
98
103
102
93
82
79
82
81
83
87
95
102
98
93
88
90
91
88
84
85
90
93
92
91
90
96
93
83
73
69
73
84
78
73
74
70
58
43
36
36
44
59
74
83
74
64
55
64
82
92
94
90
87
80
81
81
83
83
83
80
79
81
81
82
87
88
80
72
76
92
101
95
80
79
87
95
95
88
87
93
93
93
98
99
94
85
76
73
76
83
84
83
84
84
86
89
91
89
86
87
89
89
85
83
90
96
98
89
80
77
81
88
90
89
88
84
83
82
79
80
85
94
98
95
87
81
81
92
101
99
90
82
96
95
91
83
76
76
78
82
82
76
69
69
76
88
99
104
102
94
85
77
76
83
90
92
86
77
77
81
91
94
92
87
88
92
93
90
90
97
100
97
91
88
90
98
100
94
85
79
76
83
85
94
91
82
74
70
73
83
89
91
83
79
80
87
96
101
100
94
83
78
79
84
91
91
95
97
96
96
93
88
86
83
85
90
95
101
104
102
96
84
79
81
88
98
101
97
89
79
73
76
81
93
90
82
77
81
84
85
82
83
85
90
91
89
90
98
101
101
95
89
91
97
102
110
117
118
107
91
81
80
82
84
82
84
91
95
91
82
79
81
91
100
102
99
97
94
90
84
75
76
89
91
86
74
79
93
100
87
67
60
75
91
96
87
84
96
111
113
98
87
86
92
99
101
102
99
91
87
86
89
87
85
85
88
91
89
80
76
83
92
101
103
102
102
100
93
83
79
85
91
84
89
87
78
77
85
91
85
71
66
80
93
95
84
76
81
93
98
94
84
79
81
86
89
85
78
79
87
99
104
102
94
90
90
90
87
82
86
96
101
97
88
85
91
98
94
86
82
87
93
64
76
91
96
88
81
78
81
80
79
81
91
96
93
79
65
64
75
84
86
83
85
92
100
96
81
73
80
97
107
106
98
90
87
86
84
84
84
89
95
94
88
84
84
87
90
87
87
92
97
64
67
80
91
88
78
74
78
83
83
82
89
93
91
83
73
72
81
90
89
85
81
82
90
93
94
95
102
108
109
96
86
83
86
89
92
91
89
85
78
73
74
83
92
96
90
81
81
89
100
89
79
75
71
70
75
84
95
101
100
97
92
92
88
85
84
90
93
91
85
76
72
71
71
76
86
108
126
127
111
92
83
90
98
102
99
95
91
82
70
60
64
81
92
98
91
78
74
80
88
93
94
86
77
73
83
96
106
105
101
95
91
92
97
99
89
78
75
81
86
87
86
88
88
85
85
93
105
112
111
102
98
95
95
94
94
96
93
84
78
78
83
84
85
88
90
89
87
84
84
89
96
97
91
84
85
92
96
93
83
76
77
87
100
104
94
81
78
82
89
95
95
97
101
103
99
92
87
89
94
98
95
86
75
75
87
101
107
96
89
87
86
83
79
83
93
102
105
99
91
95
92
84
78
75
80
89
98
97
92
86
85
87
89
92
104
117
119
105
90
84
88
90
85
83
90
101
101
90
80
78
83
81
76
76
85
96
102
92
83
83
86
83
78
77
87
101
109
102
89
91
81
66
58
61
75
92
103
109
104
99
98
95
87
86
99
119
127
113
92
85
86
82
67
56
69
98
110
101
80
74
82
89
89
82
82
88
89
81
78
84
91
96
89
85
87
97
95
88
77
80
80
74
68
68
75
83
91
95
92
88
87
89
89
89
88
89
91
95
93
90
87
83
74
65
69
83
92
94
86
82
84
84
82
79
79
85
90
92
95
100
100
98
95
97
101
99
91
80
79
81
84
86
84
79
78
80
85
86
81
71
70
76
85
87
83
74
68
73
84
89
89
83
78
83
84
82
85
88
88
86
85
82
79
77
78
82
91
98
104
106
98
88
83
94
103
104
91
86
89
84
86
87
83
81
81
88
92
88
84
77
75
79
83
84
85
78
71
70
81
92
93
85
78
83
90
93
91
88
87
92
95
95
92
90
85
79
78
78
83
87
87
86
84
95
97
92
86
86
91
84
92
93
89
84
79
76
80
85
93
95
94
88
85
85
86
84
83
78
80
90
95
94
87
83
83
84
80
80
86
95
102
100
95
93
92
91
89
84
81
83
89
96
103
101
97
86
82
87
94
95
97
96
92
86
79
72
73
83
92
97
97
91
83
81
82
83
82
80
80
85
91
94
89
85
80
73
70
70
74
78
81
84
88
97
104
111
111
102
88
78
85
98
109
103
89
80
87
101
107
97
95
91
87
86
89
90
90
89
93
96
101
101
98
94
86
81
79
78
79
77
78
80
82
83
81
80
81
83
81
79
80
85
92
98
102
109
112
99
77
59
69
96
111
100
76
67
82
101
106
92
91
87
84
86
94
103
106
101
95
94
102
105
105
101
99
96
91
79
67
65
74
80
84
86
86
87
94
96
99
104
106
108
98
83
75
83
95
97
82
66
72
95
110
100
76
64
70
80
86
88
89
85
81
83
90
101
108
104
95
89
86
86
85
83
88
93
94
84
70
66
73
83
86
88
91
97
95
88
87
94
104
105
92
72
62
70
91
101
98
89
88
96
106
99
84
77
76
79
79
88
85
81
77
73
78
85
97
105
103
94
83
75
71
70
72
77
83
87
89
82
75
73
77
90
103
105
89
70
64
71
79
79
69
62
65
75
88
87
78
69
74
93
103
99
88
86
94
98
95
105
103
89
77
70
66
70
81
95
103
96
81
69
70
76
81
81
82
88
95
97
85
75
72
84
91
88
73
62
64
76
84
80
70
64
69
77
82
76
68
66
74
95
108
101
84
77
86
98
102
111
112
97
83
73
69
70
77
86
91
88
79
74
78
87
91
91
86
86
92
96
98
94
85
80
76
73
70
67
74
89
101
110
103
92
84
77
78
82
88
90
92
98
106
104
94
81
78
86
94
91
94
93
87
83
84
87
92
94
92
88
88
92
91
89
83
78
82
82
80
83
92
101
100
93
87
88
89
82
76
81
98
114
117
103
88
81
81
84
86
86
82
81
88
96
104
99
91
83
83
81
80
81
84
92
101
105
105
101
94
89
89
93
95
87
79
74
79
82
80
74
73
84
97
103
104
98
90
82
77
80
87
96
90
81
82
87
88
78
66
66
73
82
88
93
96
94
88
80
83
90
74
65
73
92
107
111
104
98
93
86
84
89
90
92
90
87
86
87
88
83
75
72
81
93
104
100
87
80
79
89
98
96
85
80
87
96
97
85
73
79
95
105
103
91
81
74
75
78
84
96
77
68
79
93
105
101
98
98
96
89
84
81
83
86
81
72
69
73
83
89
83
77
78
91
105
107
94
82
83
90
97
96
94
97
102
105
101
97
95
98
102
106
103
93
82
75
76
82
89
88
79
81
88
92
93
90
95
105
109
102
87
72
61
60
63
65
69
71
74
77
82
87
94
101
102
97
85
83
86
88
88
86
93
99
100
97
99
102
102
100
94
95
99
96
85
76
78
86
94
81
83
82
87
87
86
84
88
100
107
103
86
67
55
58
73
90
100
94
80
72
77
89
101
101
88
75
76
84
96
98
92
87
88
89
90
90
91
93
92
94
96
96
95
89
81
76
79
85
88
83
88
89
87
87
86
84
83
85
86
82
72
66
67
74
81
86
85
83
80
80
85
88
89
83
78
79
89
98
103
100
97
89
82
80
83
87
86
77
71
79
93
95
85
77
80
85
87
81
71
84
92
93
91
90
90
88
86
84
84
79
70
66
69
76
82
77
70
75
87
98
98
89
81
81
89
96
100
96
93
94
94
87
81
78
87
97
100
92
81
78
79
79
78
77
83
89
86
78
69
86
86
87
91
93
90
86
81
81
86
84
72
60
57
70
88
95
92
93
98
103
100
89
87
93
98
95
89
86
90
101
99
89
84
85
93
97
103
100
92
81
76
74
76
81
89
92
84
76
77
91
85
81
78
82
86
82
76
80
88
93
84
65
55
56
78
89
94
94
93
91
90
86
89
93
89
80
77
85
100
105
100
88
84
86
90
92
89
81
79
81
85
84
80
85
90
96
92
84
87
87
81
70
67
73
83
84
83
82
91
102
99
82
68
59
64
74
82
85
86
83
79
81
88
93
90
85
84
90
98
104
94
81
76
77
84
94
97
92
89
93
100
101
92
86
92
101
101
94
89
64
60
62
72
81
83
82
79
80
82
87
86
81
79
82
96
106
111
104
93
82
76
80
89
102
108
105
95
93
94
100
99
91
79
74
79
90
105
110
109
103
96
88
89
98
105
102
97
84
79
76
75
82
89
90
83
79
78
81
80
79
74
72
79
92
104
114
119
117
106
95
85
80
83
85
90
91
92
88
85
88
92
91
85
83
85
91
94
97
98
91
85
82
89
102
106
97
79
71
75
91
96
93
92
86
82
81
87
92
94
89
85
82
85
87
85
87
91
96
99
94
86
78
70
67
74
88
98
100
88
81
82
89
94
95
95
92
89
86
86
88
88
89
92
94
90
84
77
74
85
86
83
80
78
80
81
81
83
82
82
82
85
90
94
95
91
82
77
72
73
78
80
79
79
80
92
111
126
123
105
91
87
93
97
91
79
77
88
100
101
96
90
85
81
83
86
87
88
85
87
83
77
78
80
84
86
83
76
67
64
69
78
86
92
94
93
86
76
56
53
63
77
87
92
92
98
107
111
106
93
82
83
84
85
80
68
73
91
108
110
98
83
74
79
88
98
97
88
79
77
83
83
89
89
88
88
86
83
76
72
74
80
84
81
74
71
71
69
60
54
55
65
77
86
91
91
88
79
68
62
65
72
80
87
91
92
96
101
104
105
100
94
85
87
94
99
97
85
74
72
77
86
92
91
85
81
79
80
75
72
73
81
85
83
75
72
78
80
78
74
71
71
75
84
91
93
89
76
68
65
76
88
96
98
97
96
98
100
100
100
98
94
84
75
78
85
88
83
75
78
85
90
93
92
88
86
81
79
78
79
86
92
92
88
88
91
93
88
83
82
85
85
84
85
89
91
90
88
87
92
96
100
97
89
83
76
76
77
82
86
86
85
79
72
73
81
86
85
84
85
72
76
84
95
103
103
99
94
94
101
107
104
95
85
83
88
92
91
88
85
84
85
83
82
82
85
90
92
91
90
84
79
78
83
86
89
81
74
69
75
86
96
97
89
81
80
87
93
95
94
46
51
70
90
98
97
90
87
89
92
93
86
83
79
76
80
85
90
92
91
88
86
86
85
86
90
97
98
92
80
69
67
75
88
105
114
104
85
71
76
88
101
99
90
79
77
86
99
109
106
85
69
71
84
91
85
72
69
71
74
75
75
77
81
79
73
74
78
83
84
83
90
96
92
84
82
88
92
94
89
81
81
86
92
97
99
91
84
75
77
83
87
88
87
84
84
86
101
113
116
156
107
74
73
87
92
82
72
71
75
79
80
83
86
84
78
78
79
81
80
78
82
88
89
84
80
83
91
99
102
97
93
94
97
98
98
92
89
84
80
69
66
79
95
107
101
92
91
98
103
178
112
58
46
68
87
89
79
78
83
90
91
93
93
93
95
98
99
103
100
89
74
70
77
86
95
96
95
98
100
96
91
93
101
109
111
106
103
99
86
69
61
74
95
112
106
92
81
79
81
155
104
62
45
52
63
68
73
79
91
101
104
103
97
95
94
95
98
103
106
96
78
68
76
85
86
82
80
85
90
89
88
88
90
92
88
86
88
92
92
86
80
78
88
96
99
92
81
71
79
120
100
91
82
75
65
64
69
80
93
101
105
101
91
78
70
71
78
87
95
94
82
78
80
85
84
76
71
74
79
81
82
86
89
86
77
73
76
82
86
88
91
87
85
84
86
92
96
94
94
93
90
87
84
77
72
75
83
86
85
84
81
79
84
89
89
85
83
88
94
100
98
89
82
83
86
87
88
93
96
93
89
85
86
92
92
82
74
75
86
96
100
97
93
96
104
108
102
91
82
93
95
92
85
76
71
74
80
83
82
82
82
89
92
92
88
79
73
77
92
105
105
93
85
87
94
97
90
85
87
86
83
79
79
83
83
77
72
73
81
88
96
100
101
98
90
79
70
69
83
89
97
97
93
88
82
78
79
83
83
82
81
85
88
92
95
95
88
79
79
86
95
95
94
96
105
106
95
86
84
85
83
78
77
82
86
90
88
81
76
79
81
86
91
90
88
84
80
80
89
86
91
88
89
94
99
98
92
85
83
84
85
82
76
74
84
96
97
85
77
83
98
109
109
103
99
99
97
95
94
92
90
83
81
86
97
99
95
87
88
93
104
105
97
90
89
92
97
96
94
95
94
84
75
78
88
99
95
84
81
88
97
96
81
73
81
94
96
86
75
79
94
104
100
89
82
87
99
106
103
94
83
81
84
92
97
98
95
94
96
103
113
117
115
102
90
80
77
79
82
94
100
94
80
73
75
81
82
79
81
90
102
102
92
81
82
89
94
87
74
69
74
82
85
85
77
78
88
98
94
84
76
81
89
95
93
86
89
96
101
96
90
89
95
102
99
89
77
70
71
74
87
97
98
91
80
75
75
77
83
89
100
103
97
83
72
72
81
89
89
82
81
89
96
94
79
68
70
82
87
82
76
83
91
96
91
80
77
83
93
95
85
74
75
87
98
97
89
84
85
72
79
92
97
93
84
73
71
78
86
93
103
111
107
92
78
73
82
93
93
89
86
86
90
86
79
78
89
100
97
83
77
81
91
96
93
89
86
83
81
77
80
85
93
99
94
87
81
88
101
84
84
87
88
91
87
82
79
80
90
100
105
101
93
87
86
91
95
92
84
75
72
73
74
78
85
100
115
116
99
84
81
90
99
99
94
94
93
90
83
77
82
98
108
107
94
83
83
93
101
90
91
89
88
95
99
92
80
78
87
92
90
83
83
89
92
87
85
86
83
75
71
78
90
98
98
94
92
90
85
85
95
105
109
102
91
85
81
79
84
93
98
98
95
92
92
96
100
99
93
95
94
89
88
89
84
75
69
74
83
87
81
81
94
109
107
92
76
77
79
83
86
94
104
105
96
82
75
77
82
88
94
94
88
81
81
82
79
73
75
86
93
94
92
90
95
100
101
92
90
98
93
83
74
66
64
68
75
87
93
89
85
83
86
95
101
97
87
75
68
78
90
98
92
84
85
94
100
98
91
89
84
78
66
61
67
80
84
80
77
83
90
93
94
95
95
93
91
89
88
94
91
78
65
64
77
92
98
91
82
83
90
96
86
72
69
79
89
88
80
84
91
95
85
70
72
90
100
98
94
93
95
92
86
80
83
92
93
90
87
89
92
94
91
88
85
84
88
88
88
92
88
80
70
72
82
93
93
83
75
82
98
112
106
89
75
76
87
94
94
90
88
90
85
77
69
70
80
92
98
102
103
102
99
98
100
102
96
91
86
90
95
97
93
87
82
77
77
85
92
88
84
86
84
81
80
82
83
86
88
93
98
100
100
99
95
88
81
77
85
89
89
86
86
90
88
86
91
100
99
93
85
83
87
90
95
97
95
90
84
86
95
99
99
96
85
80
81
90
104
78
84
90
90
89
85
84
89
89
94
96
91
82
78
82
89
90
79
68
78
91
98
90
85
89
102
108
102
93
82
79
82
85
89
89
91
89
89
86
84
84
88
95
98
99
98
94
92
95
101
80
86
91
89
82
78
77
79
83
89
92
92
85
76
78
88
100
96
83
79
91
101
96
85
79
85
88
83
75
79
92
98
98
92
88
91
93
93
88
85
84
89
95
100
103
106
99
91
88
86
89
94
93
87
79
75
73
77
84
88
86
88
86
80
77
83
97
106
104
96
94
101
98
87
70
70
72
71
72
77
87
91
87
84
87
101
105
103
92
81
79
87
98
105
105
99
93
90
91
94
95
98
94
85
83
85
87
88
84
83
84
91
95
90
84
81
86
95
105
103
97
95
90
83
81
83
88
86
81
77
79
85
91
94
94
92
93
95
88
77
74
86
104
110
98
87
89
100
104
102
103
96
81
71
75
89
97
95
85
81
84
95
103
101
95
88
88
89
87
86
80
81
84
85
86
90
96
96
89
76
80
96
106
104
84
67
66
77
85
84
86
98
111
112
99
87
95
104
104
90
106
89
71
62
71
86
98
101
93
82
77
78
84
82
80
81
84
85
82
73
71
79
86
89
85
85
88
86
80
74
76
81
83
75
65
65
75
87
88
85
86
97
108
107
95
87
96
109
107
93
90
81
77
75
75
80
86
93
92
85
80
77
76
74
72
74
77
82
81
76
74
78
84
89
90
93
87
75
68
72
79
77
62
50
61
87
107
106
85
65
62
74
88
90
82
79
95
112
110
89
82
87
90
92
89
84
85
89
93
97
98
97
90
88
84
81
79
78
78
79
77
76
77
86
96
102
89
72
62
69
84
86
76
66
72
92
105
100
80
64
60
70
81
87
81
74
80
92
93
76
88
94
94
90
87
83
81
82
85
89
92
89
90
90
91
86
80
77
78
82
86
84
80
78
80
86
88
82
70
69
75
88
98
97
89
83
82
86
91
91
83
73
75
83
88
85
79
76
81
83
82
83
81
80
83
84
84
81
78
75
71
70
76
86
90
86
80
80
87
91
92
91
84
75
68
71
85
91
85
74
75
87
100
99
87
77
77
87
99
100
87
73
66
73
86
95
96
90
87
90
81
75
69
72
82
95
105
103
96
92
84
80
77
82
85
90
92
93
86
78
75
84
88
89
82
76
79
79
82
78
85
85
80
69
66
69
82
83
81
79
85
90
93
87
83
85
89
89
86
87
101
82
70
73
82
95
105
107
104
99
95
93
89
87
86
87
91
89
82
76
74
77
85
91
91
90
80
74
72
78
88
84
71
61
70
89
103
96
75
67
79
99
108
99
84
74
69
72
78
85
97
82
80
85
90
88
82
85
90
92
91
90
94
94
88
80
74
72
79
89
93
91
85
82
91
93
89
79
72
79
90
92
89
83
90
101
108
104
91
78
73
75
80
84
86
82
76
73
81
85
78
76
83
96
105
98
85
80
85
90
91
87
84
80
80
80
77
77
82
89
96
97
93
92
91
91
87
80
84
88
90
91
92
95
97
91
89
92
99
96
83
68
67
80
89
91
87
85
84
83
81
79
80
87
92
94
87
83
86
90
89
82
67
57
61
77
92
100
91
80
79
86
95
98
95
89
89
96
99
96
88
81
84
96
104
102
94
92
100
104
100
95
92
88
86
85
84
84
82
78
87
85
78
71
67
67
71
80
87
90
83
73
64
57
62
72
86
93
89
80
76
82
90
90
86
81
89
101
105
99
91
89
88
95
100
104
104
101
98
94
95
96
93
83
77
75
73
72
76
74
87
89
79
71
66
70
80
89
92
91
87
78
75
75
75
75
73
78
86
94
95
91
85
80
80
79
74
71
74
84
97
103
97
85
77
84
99
105
101
88
77
76
78
81
79
76
73
71
74
80
85
85
77
71
76
84
90
90
88
89
92
86
82
81
80
83
83
82
87
95
97
89
82
83
87
82
68
55
62
83
103
103
85
66
56
66
84
95
95
85
79
80
88
95
94
85
76
70
74
82
89
84
77
73
76
81
81
80
86
91
94
89
79
73
73
83
87
85
85
86
86
81
81
87
91
85
75
73
86
102
107
96
79
72
73
79
85
86
83
82
82
91
99
98
93
86
79
78
77
85
93
85
78
74
79
81
80
81
89
96
94
82
66
66
73
82
83
84
85
89
86
80
76
79
83
85
84
91
95
98
95
89
90
100
102
100
95
94
88
83
83
87
91
88
82
85
87
90
92
97
91
77
72
74
83
84
81
80
86
91
88
75
65
72
87
96
94
92
95
95
90
77
65
67
79
93
100
100
93
85
83
86
92
100
100
90
85
85
87
91
89
82
78
77
81
84
89
93
94
93
81
75
76
84
87
85
82
82
84
89
86
80
78
87
95
96
90
90
96
102
95
84
78
76
84
93
100
100
92
83
78
77
81
86
92
93
89
82
88
99
106
100
88
79
80
82
80
78
73
74
90
95
94
90
84
80
82
84
87
84
84
85
92
96
93
83
75
81
90
93
87
82
80
80
84
90
98
102
98
87
77
74
79
91
106
116
112
99
87
92
104
114
113
102
92
83
80
76
72
73
101
100
91
80
77
78
81
83
79
74
75
82
90
92
86
78
76
77
73
69
65
64
70
76
81
90
98
105
106
100
92
86
87
92
102
111
110
101
83
71
78
97
113
115
105
96
95
93
87
79
83
79
81
84
84
80
78
81
83
82
80
83
85
84
79
71
69
67
58
54
59
72
85
89
88
87
87
88
92
94
93
89
87
87
82
80
78
78
74
69
73
85
94
96
92
87
86
88
87
89
67
79
90
101
92
83
77
80
87
90
84
82
84
86
79
73
66
66
64
62
66
77
93
98
93
84
80
80
81
81
80
81
86
85
78
66
60
64
74
87
97
99
92
82
75
72
70
71
76
90
80
96
106
101
86
76
74
74
70
67
69
77
86
95
96
93
88
85
77
75
74
80
85
92
91
90
93
98
100
90
78
74
77
84
83
76
70
71
77
90
96
94
82
72
73
81
83
80
77
78
92
98
92
80
73
72
70
67
64
66
76
87
93
96
101
102
95
85
76
79
85
92
94
95
100
106
111
110
102
93
81
74
75
81
86
87
83
79
78
80
79
73
65
60
69
82
92
94
89
80
76
75
74
78
83
81
75
72
80
98
111
110
100
92
89
87
84
75
74
82
95
102
97
98
104
111
108
96
85
81
84
83
82
83
86
89
85
78
73
78
87
94
87
76
70
78
90
99
99
92
58
59
74
94
105
99
86
81
92
105
113
108
98
93
93
92
87
85
84
89
96
100
96
86
84
87
92
93
90
90
94
94
90
84
85
88
82
71
65
76
92
107
108
99
90
89
95
102
107
101
102
81
79
92
101
98
90
88
90
91
90
83
83
83
86
87
89
88
85
83
88
97
97
86
69
64
74
91
99
102
100
97
93
88
86
86
77
66
59
66
78
90
93
95
92
87
83
87
98
106
164
110
72
65
78
86
87
89
89
88
84
77
70
65
64
70
76
77
72
62
63
76
89
94
90
84
82
83
85
92
95
101
106
105
96
89
85
84
85
80
75
74
83
96
98
84
69
71
89
104
177
115
66
56
74
87
82
70
72
77
84
84
79
72
70
71
74
74
71
63
58
61
72
91
105
108
96
81
72
75
86
97
108
107
98
92
96
107
116
104
87
76
85
106
116
108
93
83
79
82
149
99
63
64
82
89
81
67
63
72
83
87
89
90
91
88
80
77
79
87
88
80
79
89
100
100
89
79
73
75
80
83
87
88
89
90
95
103
108
106
98
86
80
83
98
110
106
92
69
62
113
80
63
64
78
89
97
97
96
96
90
84
83
88
96
100
92
81
78
86
93
92
93
96
101
103
95
89
89
87
84
78
74
76
85
91
93
88
88
94
101
94
80
69
73
85
91
84
77
81
83
83
87
90
92
91
85
81
78
80
81
82
82
83
85
88
88
84
85
90
97
92
79
72
74
82
88
88
88
90
91
86
81
83
88
94
96
96
92
93
92
91
92
92
96
103
104
103
99
98
87
90
89
86
79
80
83
83
84
85
93
96
93
90
84
79
76
76
87
104
113
99
76
62
72
89
98
93
90
96
103
98
89
85
88
87
79
67
62
73
88
96
97
92
89
85
80
75
76
83
88
86
86
86
86
84
79
81
83
85
87
92
91
88
82
83
90
91
89
91
90
91
85
79
84
95
98
97
96
100
107
109
103
93
85
77
74
73
74
78
83
91
96
92
88
83
77
81
82
89
84
78
77
84
87
87
84
84
85
84
83
84
85
84
77
79
90
95
88
78
77
90
102
100
89
82
87
94
101
100
98
95
92
83
75
76
87
100
103
93
81
75
77
79
80
84
91
102
107
103
86
83
78
76
78
84
89
94
93
92
91
94
96
89
80
79
86
92
89
81
85
95
102
95
79
66
72
88
100
99
90
81
77
74
73
78
89
99
97
88
79
77
84
88
88
86
87
93
99
96
93
95
87
80
78
86
95
95
90
90
93
98
96
89
81
82
88
93
93
92
89
84
79
75
75
73
76
86
96
98
93
85
82
81
84
87
81
80
79
85
93
95
96
96
100
98
91
86
83
84
97
97
91
89
93
97
95
89
85
88
89
88
84
77
73
79
85
95
100
97
89
79
73
78
85
88
85
83
86
91
90
88
84
81
84
91
89
84
84
91
99
97
84
76
84
97
101
89
81
81
97
99
95
95
95
94
88
81
81
83
86
89
88
90
93
95
96
99
97
95
91
89
85
83
82
83
80
79
76
74
77
81
79
77
82
93
106
108
98
90
86
87
84
79
82
90
94
90
89
91
93
98
93
92
94
91
83
72
68
78
88
91
90
90
95
101
106
102
96
95
92
92
87
85
82
86
91
92
85
76
75
80
84
83
84
91
106
110
102
92
90
94
99
98
91
86
87
97
104
104
91
90
88
90
102
104
91
73
65
76
89
90
81
74
77
82
90
94
99
96
89
85
89
98
101
99
94
91
87
84
86
93
96
93
87
84
84
85
87
92
98
100
98
94
87
87
93
100
102
93
94
90
81
85
99
101
89
74
75
84
87
84
79
81
82
83
79
79
80
82
83
87
100
108
104
89
79
75
79
85
89
94
94
90
86
83
80
72
67
73
83
91
96
95
94
94
89
83
79
80
91
90
82
76
78
81
82
81
80
84
83
83
82
87
90
87
79
71
65
66
77
90
103
103
94
86
85
88
93
92
91
85
80
77
82
94
97
87
78
74
81
89
100
114
116
105
85
76
83
97
89
98
91
79
75
81
92
91
81
69
71
88
97
93
82
70
71
77
88
89
86
87
92
99
101
97
92
90
94
103
107
98
86
81
85
98
104
97
90
87
86
88
94
99
103
94
82
83
97
109
97
100
94
83
76
84
94
95
85
76
80
92
102
96
84
70
73
88
104
105
91
84
86
99
107
95
79
71
83
101
108
103
92
86
88
90
89
83
79
77
82
85
83
79
76
75
78
88
98
105
95
93
91
87
81
79
87
93
99
102
99
94
85
83
89
92
90
85
83
88
90
89
92
100
102
90
80
79
85
86
83
81
82
87
91
90
86
80
74
74
79
88
91
84
77
74
81
93
102
105
84
84
90
91
92
89
89
90
94
99
105
100
87
78
84
92
93
81
67
70
86
94
96
90
91
98
99
98
89
82
75
77
84
93
100
102
99
94
91
88
91
90
90
85
81
84
89
97
102
102
82
84
89
90
93
91
86
82
83
89
98
107
103
89
81
85
92
90
76
70
80
91
90
82
76
87
97
100
97
97
96
93
88
91
98
105
108
105
102
101
94
86
76
75
83
97
100
98
89
85
80
87
90
88
83
82
83
88
91
87
87
90
94
88
80
82
89
99
101
95
95
98
92
77
67
73
91
100
100
100
100
91
86
83
89
98
100
95
92
92
94
86
77
75
86
107
120
111
94
88
82
95
93
87
82
82
86
90
88
80
72
74
84
89
87
83
85
97
106
114
111
106
95
84
80
84
97
100
94
88
87
89
89
93
93
91
89
85
85
91
97
100
92
87
91
108
122
121
106
97
95
102
94
87
86
89
89
86
80
78
82
93
98
97
90
82
80
84
94
102
99
98
100
100
97
92
90
87
87
86
81
84
89
90
88
85
80
88
94
101
107
111
109
101
94
95
104
107
103
91
98
94
91
90
91
90
86
81
80
88
102
110
108
96
81
72
73
81
89
90
91
97
105
106
92
81
79
83
89
88
77
68
64
69
79
89
95
98
97
98
101
106
107
99
88
84
95
105
103
88
81
82
88
92
91
82
75
70
68
72
82
93
98
93
84
79
82
90
92
93
94
100
103
95
87
86
88
91
90
89
90
84
77
81
93
109
116
105
90
85
90
97
94
85
72
76
95
112
105
84
66
75
86
90
85
82
84
89
84
74
74
77
87
88
88
85
85
89
93
94
91
88
87
89
96
106
107
97
87
84
93
99
99
98
99
106
104
95
87
85
88
87
81
78
75
81
94
101
95
81
73
79
85
83
84
86
97
103
99
86
74
71
77
87
88
82
78
85
94
96
86
74
71
76
91
102
107
99
87
76
73
75
79
80
78
81
83
93
99
98
87
73
68
79
88
91
89
89
90
92
79
78
78
77
84
90
95
92
85
76
65
62
72
85
93
91
88
88
95
96
87
76
67
62
65
74
86
93
90
83
75
69
66
65
66
70
82
96
107
106
94
78
76
83
88
88
85
90
95
98
80
76
71
72
81
92
101
98
88
80
77
74
74
78
85
99
106
98
83
69
69
76
79
75
67
67
70
82
92
101
102
94
79
74
77
84
87
84
83
89
99
101
99
94
88
84
89
95
101
100
87
80
77
75
79
85
97
100
93
88
89
92
90
81
77
82
92
91
80
66
65
75
84
86
78
73
73
80
91
102
103
94
80
76
86
96
94
79
64
67
82
92
94
89
89
97
105
106
102
98
81
83
86
86
79
73
77
85
92
91
92
93
96
94
84
76
74
77
84
87
85
82
82
79
76
73
72
78
87
93
95
88
82
81
88
90
86
77
73
70
69
69
68
73
86
101
109
107
99
88
77
81
87
90
88
82
81
82
87
88
87
87
89
91
87
81
77
76
81
87
91
88
85
82
77
76
78
80
85
88
88
88
92
97
95
83
73
72
81
84
83
76
75
79
84
90
95
99
96
88
84
83
83
88
92
95
92
85
78
72
72
78
81
77
75
79
87
88
82
77
80
89
95
93
90
90
95
96
93
79
70
74
83
93
93
83
77
79
88
94
95
93
94
91
88
87
92
100
107
107
89
84
83
86
90
93
92
90
84
77
74
75
75
67
63
73
88
101
97
86
82
87
93
92
89
93
101
101
89
75
70
76
85
85
79
79
85
98
102
99
94
91
91
92
96
100
100
101
106
106
92
93
89
85
89
95
102
101
95
87
85
82
79
72
69
71
81
92
97
97
90
82
79
76
79
84
83
76
66
70
86
101
105
94
79
79
89
103
105
97
89
87
93
105
109
105
100
94
92
90
85
87
84
83
87
96
100
93
84
83
89
100
101
95
82
79
84
90
91
89
84
77
71
77
83
86
80
71
69
81
97
107
103
94
84
85
90
94
97
97
97
101
109
112
110
102
95
92
91
87
78
80
80
83
88
84
79
75
74
81
89
99
99
97
89
89
88
90
87
85
82
81
86
95
99
97
93
93
95
99
95
89
87
88
89
86
85
89
96
100
101
98
99
98
96
93
91
92
92
90
99
99
96
96
92
84
75
74
83
90
86
76
69
77
87
91
83
81
84
90
94
92
88
88
90
89
90
99
102
94
82
76
86
101
102
91
82
86
92
90
81
75
78
85
91
89
86
80
80
87
114
102
90
87
92
92
85
78
80
82
80
72
66
75
88
91
81
76
84
94
99
90
71
62
63
72
87
99
101
93
78
75
85
101
105
96
87
83
84
80
76
77
82
87
87
83
77
78
89
97
86
76
72
74
81
86
84
81
81
83
85
88
88
90
91
80
70
72
81
89
91
86
80
77
73
80
90
103
110
106
94
83
83
89
98
103
101
96
95
101
106
102
93
78
70
69
77
95
108
110
82
77
74
72
70
76
82
88
87
81
80
83
92
93
83
66
58
67
80
80
80
81
90
96
95
91
89
91
94
92
87
79
72
76
91
106
112
104
101
103
109
111
97
77
65
68
82
100
107
95
97
90
82
77
78
86
96
98
91
76
68
73
79
81
76
65
64
70
78
79
73
70
71
78
86
88
84
76
70
70
72
71
69
72
83
99
106
93
73
67
79
99
107
98
80
72
85
97
95
78
83
78
81
86
94
96
97
98
96
90
81
77
77
76
77
71
74
79
79
78
74
74
73
77
84
88
89
85
82
85
90
90
85
82
83
87
83
71
55
54
73
98
108
101
82
72
79
93
96
93
78
77
85
92
93
87
84
91
96
94
87
80
78
80
81
81
84
87
86
81
78
86
95
95
89
81
80
86
93
95
95
92
88
83
79
74
70
66
66
75
88
98
99
89
75
69
70
79
93
104
82
91
95
90
81
77
80
85
85
81
76
79
85
90
94
88
85
86
87
83
82
86
90
91
81
70
70
84
94
93
83
76
76
81
85
85
83
86
87
88
90
91
93
93
95
95
92
89
90
93
86
92
89
79
74
72
74
74
72
72
78
86
94
97
94
86
79
71
71
77
85
85
84
85
83
84
85
90
95
93
87
82
86
93
99
100
101
103
100
94
90
88
92
95
98
106
111
110
99
88
89
84
79
76
73
69
63
61
70
82
96
102
99
95
91
81
72
62
64
79
91
95
92
91
98
104
101
92
85
90
98
103
102
94
88
91
99
103
102
97
100
102
96
85
79
80
93
102
102
92
81
85
89
87
84
79
73
74
80
88
96
101
101
97
93
83
76
77
82
85
88
87
85
88
95
104
104
97
87
87
90
95
90
80
79
87
96
97
92
95
101
108
104
95
87
81
84
87
88
91
84
82
89
92
89
89
89
94
94
88
84
86
92
91
83
74
75
84
92
92
87
85
85
88
91
88
90
92
91
87
86
83
82
83
88
92
96
92
86
86
92
95
94
95
95
91
82
75
78
88
120
83
70
72
81
86
89
94
98
96
92
87
83
77
73
70
71
75
77
80
85
94
99
100
94
84
78
76
78
84
87
94
96
93
88
88
86
90
98
100
96
89
83
86
88
87
84
82
89
97
149
95
66
66
79
84
74
73
79
90
92
86
79
76
80
80
74
66
61
69
83
91
95
94
94
87
78
69
65
70
80
90
95
89
80
75
81
90
102
104
101
94
89
83
85
93
98
96
92
93
133
92
68
72
85
87
76
67
68
78
82
74
68
74
88
96
92
81
78
82
88
87
82
81
84
91
91
84
78
70
71
76
77
81
83
87
89
89
90
91
93
91
81
71
77
88
94
91
78
77
100
74
64
70
82
91
94
92
91
90
89
77
68
74
95
113
117
106
93
90
89
87
79
79
83
94
99
97
91
85
83
78
76
78
92
108
111
101
92
90
92
89
80
72
74
80
75
66
69
82
86
91
92
91
93
94
94
89
82
80
82
85
87
88
91
95
96
94
92
92
90
84
78
76
78
84
90
90
88
85
81
80
79
78
79
84
92
100
103
98
88
81
76
75
79
83
81
81
81
87
85
86
83
79
80
89
96
98
93
91
93
96
91
82
78
83
92
96
96
93
89
82
77
79
88
95
94
92
95
99
100
94
87
89
93
97
95
89
87
88
89
93
87
85
88
95
102
101
95
90
84
80
79
84
89
92
95
92
87
87
89
93
90
82
75
78
89
95
94
92
90
93
95
92
83
79
85
96
105
111
110
106
103
104
101
95
92
93
95
91
87
91
99
106
109
106
98
89
81
80
84
80
83
89
90
81
73
74
78
77
72
74
84
88
83
80
87
95
98
92
87
90
100
97
82
69
75
92
104
102
93
91
92
92
80
72
82
102
115
107
86
75
78
89
95
93
88
84
80
80
87
91
92
91
84
79
75
79
85
84
76
74
82
89
89
83
85
92
99
96
91
91
97
100
95
82
77
79
85
85
83
81
81
76
69
69
78
90
99
96
87
78
76
74
75
78
86
97
104
102
95
97
93
92
96
102
103
98
98
94
89
84
82
83
81
83
85
85
89
95
97
93
87
86
87
87
85
81
84
94
101
98
85
73
73
84
86
80
75
80
91
99
95
87
82
83
88
96
109
116
100
95
87
87
94
98
95
90
89
90
87
81
71
65
70
80
93
94
90
91
89
84
73
69
74
85
92
91
93
103
113
109
87
66
67
86
105
101
87
82
90
96
91
85
87
98
102
92
87
92
100
96
85
80
80
79
74
74
81
88
83
71
59
60
74
97
112
108
98
91
87
87
85
86
92
97
92
80
68
74
90
100
88
67
63
83
107
111
96
81
80
83
83
80
87
99
105
92
79
78
99
99
95
88
82
80
79
77
84
90
89
77
65
65
79
100
107
103
94
92
95
100
102
100
100
100
95
83
70
69
80
90
87
78
77
88
99
97
86
75
76
81
85
84
79
77
83
87
87
84
95
96
91
88
89
95
96
95
93
92
94
95
90
80
76
71
76
82
88
92
94
97
97
95
90
89
93
98
100
99
94
90
85
85
89
94
96
88
80
74
77
81
85
84
75
68
68
79
86
81
91
89
80
77
86
96
100
96
91
88
88
94
97
90
78
67
66
76
84
86
84
87
91
93
85
80
85
94
99
98
93
91
88
88
91
97
97
89
81
78
79
82
87
93
94
90
80
75
81
86
86
90
85
81
84
86
87
84
82
84
83
85
88
91
91
89
86
85
81
81
80
83
87
88
85
82
84
86
87
87
88
84
81
84
94
107
109
99
92
92
88
85
86
98
105
100
84
77
86
108
82
94
96
88
81
82
84
86
86
87
91
92
92
93
92
89
89
89
93
95
88
80
72
79
91
96
90
80
80
90
94
85
70
70
85
102
105
97
94
94
90
85
82
90
99
94
83
83
96
111
90
98
98
88
78
75
81
86
88
91
92
92
87
84
82
79
81
90
103
104
92
78
71
86
105
107
92
74
76
87
92
86
76
70
74
75
79
81
84
87
86
83
81
83
87
91
94
96
96
92
94
97
93
87
80
76
76
80
86
90
91
82
76
76
82
86
88
87
92
94
92
86
85
94
102
99
90
85
82
84
86
89
91
86
77
70
72
78
82
85
82
81
81
82
86
93
97
97
92
84
85
85
88
90
89
87
83
81
83
88
93
93
90
88
86
87
90
93
95
94
93
90
86
83
82
83
84
88
91
92
93
93
92
90
87
86
93
96
93
87
80
80
79
82
86
85
82
85
87
91
81
82
85
90
92
91
88
86
83
85
88
94
102
96
86
81
85
91
93
91
92
90
86
77
71
75
81
87
92
93
92
85
80
82
90
99
106
108
106
100
90
82
76
77
78
77
81
86
90
92
75
82
85
88
87
89
90
93
92
86
80
84
90
90
86
81
82
81
82
82
87
91
86
77
71
84
98
105
99
94
87
78
78
83
91
95
94
94
95
100
100
96
86
79
82
97
112
109
95
86
79
89
90
87
86
85
87
89
87
84
80
78
84
90
90
88
82
79
80
83
87
88
86
82
80
92
106
111
106
97
88
86
87
92
93
93
85
78
82
92
102
104
95
90
97
113
119
106
91
87
96
104
103
97
91
91
86
81
83
86
94
96
94
91
85
77
76
80
90
92
86
86
88
93
89
79
76
85
98
106
97
86
83
89
92
94
91
88
91
95
99
94
88
90
94
96
88
77
80
94
97
103
104
103
102
96
85
77
81
95
108
114
102
86
68
62
69
83
92
92
86
89
101
105
89
66
57
71
96
107
94
77
70
76
86
91
94
95
101
102
98
93
87
88
89
82
74
72
80
94
84
87
92
96
92
83
74
69
72
78
87
92
90
85
81
82
91
96
98
95
96
100
100
96
84
80
84
92
94
92
89
88
88
90
89
88
83
80
86
92
97
94
89
90
88
88
89
87
89
93
77
82
86
78
66
65
75
87
85
75
62
62
72
86
92
99
104
108
105
99
93
88
80
77
80
96
109
106
91
78
83
95
104
104
96
87
80
74
76
83
88
86
84
87
95
104
105
99
95
92
83
91
91
80
74
81
96
109
99
78
63
62
77
91
97
92
91
99
106
101
87
73
68
75
84
92
93
91
88
83
83
84
84
88
89
89
86
85
87
87
84
79
82
91
96
96
94
92
91
91
94
102
102
97
93
95
100
97
89
78
74
78
87
92
95
88
86
86
93
92
83
76
79
88
97
96
88
83
85
90
91
83
79
79
88
94
95
91
91
91
93
96
100
96
86
72
70
81
88
88
96
100
100
95
89
87
86
80
76
79
89
93
95
88
81
82
85
81
73
69
73
80
90
93
100
101
95
85
85
92
98
97
95
96
102
106
102
88
82
89
97
103
102
95
86
78
79
88
98
98
80
85
91
90
85
82
81
81
78
79
89
99
100
89
76
77
87
88
80
70
71
76
80
77
74
75
80
84
90
95
98
97
93
95
98
94
88
76
74
80
85
88
87
86
87
95
102
110
110
104
69
78
84
85
78
78
83
90
88
80
77
75
77
78
75
76
81
89
89
84
74
72
72
69
60
58
69
86
101
104
94
84
80
84
85
79
73
70
73
80
86
88
87
83
81
87
99
107
107
99
80
84
81
75
71
74
84
89
90
80
71
65
66
72
79
79
79
81
80
77
71
70
72
75
76
78
83
92
98
96
87
78
80
87
92
83
75
73
76
86
94
100
98
90
79
71
75
87
96
101
92
89
83
79
78
85
92
89
82
78
78
90
98
95
86
80
84
83
78
71
68
69
75
83
92
101
102
97
84
74
71
74
82
86
85
83
85
87
87
85
82
88
93
91
85
79
79
88
102
111
93
94
95
94
92
94
94
91
84
81
90
105
108
99
85
82
86
86
81
76
74
79
78
81
88
98
104
98
82
69
70
78
85
81
69
72
86
103
104
90
80
76
84
92
95
98
101
100
100
102
94
105
107
100
93
91
91
89
84
82
84
85
81
75
73
78
84
86
81
80
82
83
79
72
75
87
97
97
84
76
81
91
91
83
75
74
87
100
102
94
91
87
89
94
105
113
111
99
88
78
74
86
94
100
97
94
89
81
72
67
67
72
74
66
59
64
80
89
94
88
85
83
80
75
77
85
96
97
94
87
89
90
93
95
95
93
91
87
87
93
95
97
91
91
92
94
99
97
91
81
73
76
90
102
106
98
87
77
70
66
66
73
79
76
65
64
78
92
99
94
86
82
88
94
95
94
96
104
105
96
86
80
87
96
100
92
82
79
87
95
93
85
78
75
75
80
87
94
98
94
98
100
103
102
99
87
78
74
77
79
79
74
77
83
88
87
79
78
83
88
91
93
98
99
94
90
87
94
97
91
79
76
86
96
92
77
71
80
95
99
91
79
79
88
96
93
84
78
77
84
89
91
87
83
85
83
78
73
71
78
84
85
83
85
92
91
82
76
81
91
96
96
88
82
75
71
74
81
83
81
74
75
85
93
93
88
89
97
103
100
91
92
102
110
107
90
75
69
72
83
71
73
74
73
75
76
77
77
78
83
90
91
86
81
80
77
78
83
83
84
79
81
82
78
73
71
79
91
98
96
89
88
88
91
93
100
106
111
112
106
100
98
102
105
97
86
79
84
93
96
84
80
78
74
69
72
80
92
96
91
82
78
78
80
75
65
63
71
81
82
77
79
86
91
88
84
83
90
96
101
100
97
91
85
80
83
89
93
99
101
96
87
77
74
80
86
94
103
107
97
83
79
77
77
81
90
100
105
98
82
70
68
73
81
78
70
62
69
83
95
93
86
86
91
97
99
91
82
78
83
92
95
89
80
76
78
78
76
79
85
89
85
76
67
64
74
91
106
109
95
80
75
77
83
94
102
100
94
90
85
78
75
73
75
79
83
87
92
96
99
95
86
82
88
101
115
116
103
91
89
91
90
84
81
86
91
92
85
82
88
101
103
96
86
76
80
97
106
101
85
94
87
81
83
85
85
83
84
89
93
89
80
75
74
79
89
100
106
102
99
95
93
95
93
93
96
98
97
92
88
85
81
79
77
80
88
98
101
99
97
95
94
93
89
93
99
102
103
98
88
90
86
85
85
82
83
82
87
88
86
83
82
85
85
80
79
83
96
102
100
96
92
92
89
78
70
67
68
72
70
72
81
88
92
88
87
92
99
97
87
77
77
81
91
98
102
101
101
100
102
77
78
88
99
100
97
94
90
87
79
78
84
93
97
90
81
76
83
92
96
86
72
66
70
73
70
68
72
76
79
84
93
107
110
99
87
84
90
90
83
75
78
90
96
96
96
97
102
102
96
101
97
97
96
95
90
84
82
84
82
79
84
92
96
92
88
81
80
82
79
73
67
65
70
78
80
83
87
92
94
99
99
98
90
78
75
83
93
96
90
83
86
93
93
87
83
85
89
86
78
106
114
102
82
69
65
69
74
77
77
76
82
89
89
81
74
73
82
87
85
76
69
74
84
94
100
101
100
95
90
86
84
82
77
76
83
96
103
101
95
92
94
96
94
84
79
75
77
79
81
78
94
103
94
82
74
72
77
74
70
72
81
92
95
84
70
69
81
97
98
86
71
71
84
99
107
111
107
99
89
83
81
85
88
89
95
98
103
102
101
99
96
91
90
95
100
98
90
87
87
67
61
76
94
99
91
84
80
77
74
74
82
93
104
104
93
85
85
93
102
101
91
84
83
87
87
90
93
94
92
88
82
80
81
78
79
83
87
96
100
97
90
78
77
91
112
116
102
88
83
85
58
57
72
81
79
74
75
81
87
87
84
89
99
108
108
93
81
80
92
105
107
99
91
83
80
78
82
87
90
86
79
74
66
66
69
72
73
77
85
92
90
80
68
69
86
98
96
88
88
90
77
72
71
70
66
64
67
79
89
92
88
82
86
96
98
91
80
75
78
87
87
84
81
81
87
93
97
95
90
89
86
82
80
81
84
82
75
71
76
89
101
101
83
71
68
76
87
94
95
90
91
92
92
88
85
79
72
72
81
90
93
87
84
87
92
94
89
81
80
82
83
76
68
65
74
87
95
92
88
91
97
97
92
91
96
97
91
85
80
86
92
101
100
93
78
67
73
84
96
88
87
81
77
81
94
104
107
103
95
90
87
88
90
86
84
86
90
91
89
79
76
76
81
80
78
80
88
95
96
87
85
89
95
95
88
87
86
88
88
87
87
89
88
89
87
82
77
79
86
84
84
80
76
84
99
107
103
95
92
93
95
89
80
77
81
85
89
83
76
73
80
93
104
104
95
88
90
96
96
89
83
83
91
96
96
95
95
99
102
99
94
89
87
92
104
116
117
108
95
81
80
82
91
100
104
101
94
83
83
91
100
99
88
79
75
79
79
76
79
88
101
106
96
82
76
84
97
105
98
85
74
79
87
92
93
94
100
102
99
87
84
85
88
96
107
117
117
105
93
84
83
88
94
92
86
79
77
80
81
80
83
88
91
85
79
80
89
96
95
90
86
82
77
69
63
73
91
103
96
82
76
81
92
95
94
93
95
100
99
93
93
95
95
95
93
93
93
87
86
86
92
94
95
89
80
74
80
96
99
89
78
78
87
90
89
90
94
99
97
83
72
75
89
98
96
86
79
80
80
83
84
88
92
96
97
94
89
93
100
107
104
95
83
73
72
76
84
90
92
85
94
101
104
99
92
88
95
106
109
100
89
87
91
97
98
93
84
80
85
91
93
93
100
108
107
95
80
70
74
82
84
78
72
79
95
103
96
89
90
93
93
83
72
68
69
70
75
87
97
84
84
91
96
93
85
82
89
95
96
92
89
91
92
95
96
99
93
85
84
90
93
91
86
83
87
91
86
78
79
84
83
72
62
69
90
111
114
102
89
84
84
85
85
89
97
92
79
74
80
89
80
78
83
85
81
77
78
86
93
91
84
74
67
72
85
106
109
100
84
73
73
81
86
94
98
94
82
74
78
87
94
88
77
73
81
95
101
94
87
82
83
84
89
100
111
109
94
77
70
92
91
89
90
92
90
88
86
89
94
92
86
74
65
70
83
97
99
91
79
74
77
88
98
103
102
92
81
73
79
89
95
90
85
81
81
81
81
79
76
79
80
83
84
84
83
86
90
88
88
89
89
87
81
78
84
96
104
104
95
93
97
102
101
91
82
79
83
87
87
88
90
88
83
75
76
83
91
95
93
90
85
82
84
92
96
95
88
79
75
77
83
93
96
87
71
65
76
93
105
82
77
71
65
63
71
84
94
96
90
88
98
110
107
92
78
80
89
94
90
84
78
74
66
61
68
84
96
98
94
91
89
87
87
91
97
98
93
90
88
89
93
100
105
103
93
83
80
92
102
88
90
89
87
83
78
75
73
77
85
89
90
85
80
79
85
92
94
91
84
80
78
73
70
68
76
82
84
84
89
93
94
86
76
77
85
90
95
99
109
106
90
80
80
92
98
92
82
84
91
90
94
99
98
92
85
82
82
88
98
103
95
87
79
83
90
92
88
84
85
91
90
81
74
75
77
75
70
74
85
91
85
73
70
77
88
90
91
95
100
96
85
71
73
83
89
86
81
84
90
86
85
85
84
83
85
87
89
89
93
97
96
95
89
86
88
88
88
91
98
96
90
78
79
90
96
92
82
76
82
87
89
89
87
91
91
93
94
95
92
88
84
82
87
95
98
97
92
84
83
85
83
81
82
84
87
88
84
83
83
86
89
88
87
83
83
89
99
107
105
96
82
76
81
94
101
102
94
85
84
94
105
108
96
83
75
86
97
105
103
96
86
88
96
107
110
100
89
82
80
85
84
84
85
86
87
90
94
96
93
86
87
89
89
85
81
85
102
116
113
97
85
76
74
73
79
82
84
83
84
93
98
94
81
70
71
83
92
95
91
86
86
94
106
109
101
86
82
86
93
82
84
85
86
83
84
93
99
99
88
77
79
90
97
90
81
82
92
104
106
100
93
89
80
72
73
73
75
77
78
80
82
81
81
79
84
91
94
91
80
75
82
98
107
101
86
79
87
97
100
84
84
83
86
89
94
96
94
91
84
80
81
87
90
86
84
81
78
75
75
80
87
93
94
90
89
94
96
89
80
76
78
86
92
91
86
88
93
93
88
88
99
107
107
100
93
90
92
86
73
94
86
81
84
90
96
92
87
84
90
98
98
92
87
85
84
81
73
65
62
68
78
85
86
88
92
101
107
102
92
82
82
87
91
89
83
75
76
81
89
99
106
107
105
102
100
90
79
70
70
98
86
79
75
79
84
84
81
83
89
95
96
92
90
88
84
80
79
82
82
79
78
77
79
75
70
73
85
98
102
92
86
85
90
90
84
77
73
79
87
86
82
81
85
92
92
81
68
77
101
93
87
81
79
84
89
89
86
84
85
85
84
82
80
78
83
83
87
88
83
79
80
87
89
79
62
56
70
93
106
103
93
88
89
91
87
83
85
90
87
82
71
72
82
91
88
77
71
84
105
89
90
93
95
97
96
95
89
88
89
90
82
73
68
73
86
93
89
79
69
72
82
95
96
89
81
78
81
87
92
98
96
90
82
75
75
81
80
82
83
83
86
88
98
99
95
87
82
91
103
84
91
96
95
91
87
88
88
87
87
86
85
84
86
88
93
93
87
76
70
74
82
82
79
78
85
91
91
84
78
85
91
91
84
78
80
82
80
78
80
83
85
86
95
100
102
97
92
95
101
83
91
97
94
88
85
91
91
82
73
74
85
97
101
97
88
84
87
91
87
78
72
69
71
76
79
84
87
88
85
86
91
95
100
102
99
93
84
79
77
81
83
87
91
88
88
88
90
90
87
86
93
97
95
91
90
89
84
75
71
77
92
102
96
83
72
76
89
99
95
81
73
76
88
98
96
89
86
88
91
92
93
95
100
105
105
94
78
69
74
85
102
106
97
82
73
76
87
87
77
80
85
91
93
90
83
74
70
72
79
91
103
106
94
78
67
70
78
84
88
89
89
90
92
99
103
96
86
77
75
79
84
86
89
99
106
105
94
85
86
92
100
102
92
82
77
83
94
98
93
66
74
84
88
86
84
77
72
76
79
92
100
102
97
87
80
76
76
79
84
88
91
91
85
79
78
79
83
77
75
76
83
86
88
87
91
96
97
96
89
84
85
89
88
80
74
77
92
104
105
76
82
85
85
84
85
88
87
81
77
72
69
71
80
89
93
93
89
83
81
84
88
91
86
75
68
70
85
95
95
90
84
88
89
84
77
76
79
81
81
80
84
91
90
79
66
66
82
96
104
95
95
88
81
75
80
86
88
85
78
70
64
65
75
88
94
96
89
81
78
81
85
88
87
87
86
87
93
98
96
89
80
80
89
93
90
85
82
81
82
81
84
88
88
86
80
77
82
92
102
92
90
83
75
73
79
84
85
84
86
92
100
103
98
88
81
79
78
76
74
70
71
73
84
93
102
102
96
88
83
81
77
80
90
101
111
117
113
101
86
78
76
81
88
92
92
86
83
87
94
85
92
92
83
79
80
82
80
81
87
101
113
111
95
78
70
69
66
67
69
72
73
73
80
91
101
104
99
88
85
86
88
90
93
100
110
121
123
107
87
78
78
83
83
81
81
81
80
77
80
85
103
110
98
80
66
66
71
79
88
93
92
81
71
71
74
71
62
57
68
84
92
87
80
82
92
102
102
99
95
95
91
87
82
84
90
98
98
92
88
89
90
84
79
81
88
93
88
79
71
71
87
106
109
97
78
73
80
87
87
79
73
64
59
58
61
69
73
77
79
85
89
84
75
75
84
95
100
99
92
86
79
73
72
79
87
86
81
76
83
88
87
83
79
80
86
89
88
84
81
73
75
90
105
107
100
96
97
91
77
61
57
65
66
62
61
75
90
98
90
77
73
77
80
80
81
88
96
97
90
82
75
77
83
89
90
83
76
75
83
88
90
89
89
84
79
78
84
93
99
87
85
87
87
87
87
92
95
88
75
63
62
71
83
88
87
88
90
92
90
88
91
94
96
92
84
82
84
87
88
89
91
96
97
89
77
75
80
95
104
104
99
98
100
97
95
94
95
100
103
70
81
87
83
79
83
84
85
80
77
79
81
83
85
91
90
83
79
83
92
102
108
105
101
93
88
80
74
71
73
83
94
99
100
86
74
74
92
110
112
103
94
91
88
88
86
86
90
88
82
74
85
92
90
84
81
81
82
77
76
79
82
83
79
77
75
76
81
84
85
82
83
85
91
93
92
94
90
82
75
75
85
97
94
83
73
75
86
96
92
81
75
80
90
90
85
77
71
67
62
95
96
94
91
83
77
78
84
86
85
77
74
77
83
83
79
75
78
81
75
67
69
80
91
96
96
97
97
96
96
92
95
96
90
80
71
69
71
78
80
75
70
76
93
107
105
93
80
72
74
91
91
89
86
81
80
80
85
91
93
87
82
80
85
87
82
76
77
85
91
87
84
87
94
99
96
87
81
87
100
112
111
102
91
84
80
76
81
90
98
93
80
71
73
85
94
97
94
95
99
85
88
87
83
84
82
75
70
78
90
95
87
75
73
79
86
88
92
98
103
101
91
81
79
89
93
91
86
87
92
101
99
92
89
91
94
93
93
102
111
107
93
74
71
81
95
101
99
93
87
89
90
87
85
86
83
73
67
73
83
90
87
79
73
78
88
94
96
95
95
97
92
81
72
76
86
95
96
90
88
89
88
84
82
82
84
86
92
97
98
94
83
78
84
98
111
113
102
88
76
87
83
86
89
91
85
81
76
74
73
76
83
88
86
79
76
78
91
97
97
94
89
83
78
74
79
85
88
86
84
86
92
94
91
82
74
77
83
88
83
76
74
76
82
89
97
100
101
100
96
82
81
90
100
97
87
83
85
87
81
76
80
92
98
92
80
78
91
105
104
89
72
71
77
81
83
82
82
84
83
83
90
97
97
89
79
79
87
90
82
69
67
76
81
84
83
85
91
98
98
94
93
95
99
93
84
84
92
101
98
86
81
89
98
100
95
92
92
98
92
80
70
72
81
84
83
81
83
87
86
87
88
86
81
74
70
78
90
91
81
67
68
83
96
99
94
86
82
82
80
96
96
91
81
76
76
82
90
93
91
84
80
82
83
81
78
82
89
92
86
81
80
86
87
84
81
83
85
85
82
81
82
86
81
73
69
75
83
87
82
83
86
93
97
97
88
84
86
87
90
79
85
87
82
77
74
76
73
67
63
64
70
78
83
83
82
84
86
90
85
78
72
71
75
81
86
98
101
95
81
74
76
84
88
84
78
78
88
95
97
95
91
88
84
84
87
89
88
89
91
56
62
78
87
85
79
75
72
67
63
62
63
73
88
101
102
97
93
96
95
89
75
68
73
82
90
96
101
100
92
78
72
73
79
82
81
83
88
94
95
89
78
68
69
82
101
100
85
71
69
52
55
69
79
83
83
86
88
89
87
83
82
84
94
101
101
95
91
93
94
96
90
87
91
91
85
81
83
94
97
95
84
78
78
84
85
84
79
76
80
86
88
83
76
77
85
88
80
71
71
67
74
81
88
85
85
85
82
81
86
92
102
107
108
99
87
76
69
67
68
74
80
87
91
86
83
83
88
96
97
97
100
98
94
87
86
82
76
75
80
93
109
114
99
79
62
64
78
94
97
84
89
92
89
88
87
83
72
61
60
75
96
103
103
92
81
68
61
60
63
73
84
88
85
78
82
91
98
98
95
95
101
108
100
86
74
70
74
77
78
79
89
103
108
94
71
63
77
96
99
90
86
85
87
94
100
100
99
94
92
88
89
91
90
87
83
82
82
80
74
70
76
92
104
98
81
71
82
99
105
95
82
85
98
107
101
89
85
87
88
88
91
93
92
94
97
99
98
97
100
82
83
84
90
98
102
100
89
81
82
85
89
89
88
88
86
84
79
78
78
85
92
97
95
87
82
81
86
88
84
79
73
84
94
97
90
83
85
95
101
99
96
92
84
81
84
94
97
93
86
77
78
85
92
99
100
96
88
82
86
101
111
111
101
90
81
74
69
74
89
102
104
95
74
66
76
89
96
89
71
62
62
67
69
69
71
79
88
92
91
88
87
83
70
64
72
91
108
109
100
84
86
89
93
97
97
98
97
96
98
104
111
106
97
86
77
79
87
96
100
98
86
77
70
71
80
87
91
92
85
82
81
79
82
87
92
91
84
71
69
78
92
96
84
74
74
89
104
107
103
81
83
90
95
98
94
88
89
99
104
100
89
82
84
88
90
93
97
100
96
84
70
71
83
96
96
86
80
83
95
106
105
99
99
109
117
108
90
73
72
85
94
92
85
85
88
88
88
86
86
70
79
92
102
97
84
73
78
93
95
90
81
84
94
105
107
97
88
83
84
87
90
90
93
98
101
92
84
80
80
85
86
81
78
83
97
103
101
95
90
86
79
74
80
92
101
94
80
77
82
77
81
93
98
93
83
82
95
96
90
81
87
104
115
111
101
100
96
93
88
87
90
90
89
88
93
93
91
83
70
61
60
67
74
79
82
93
99
103
98
89
83
82
84
93
99
93
82
78
81
88
79
80
84
93
102
107
106
98
89
91
99
107
101
82
76
90
102
104
89
75
67
72
84
87
88
89
89
87
84
77
75
85
96
98
90
84
85
96
101
96
89
84
85
87
93
98
96
88
74
89
78
72
80
95
105
105
94
84
84
90
98
99
86
74
72
81
91
91
84
74
69
76
86
88
85
80
79
84
91
91
90
89
93
94
87
82
87
99
105
100
89
84
87
89
93
98
101
101
93
86
76
69
70
77
82
86
86
83
80
83
92
100
101
93
88
86
88
87
86
84
81
78
78
77
83
85
86
83
83
86
84
79
76
75
77
82
92
101
105
101
96
100
101
101
91
82
85
101
118
85
76
72
75
76
78
81
87
93
92
91
93
98
95
90
87
92
94
93
87
83
79
74
71
74
84
96
95
87
85
89
94
91
80
74
75
83
91
92
97
100
100
103
104
100
95
85
82
88
99
86
87
92
95
94
91
86
86
88
93
93
91
83
75
75
85
94
94
83
75
79
85
88
86
83
85
87
82
79
86
102
110
104
88
78
77
82
85
91
97
102
97
88
86
90
96
98
92
83
77
88
87
86
85
84
86
88
88
88
88
89
91
88
84
85
91
96
94
84
79
83
91
93
91
85
81
79
74
76
84
94
98
93
89
86
82
83
85
89
94
92
88
83
84
88
92
92
89
84
84
84
76
70
70
79
88
95
94
87
78
78
88
97
99
90
87
89
97
101
97
93
92
92
92
91
94
95
89
84
80
80
84
90
94
94
94
92
92
90
91
88
86
82
86
90
93
89
84
84
89
84
78
74
80
90
101
104
99
90
81
76
80
87
88
81
77
84
97
102
98
93
91
90
90
93
98
102
98
83
76
78
86
92
93
93
94
96
97
100
100
99
91
83
85
92
95
89
81
82
91
88
87
84
83
86
88
95
101
105
96
83
75
79
85
83
80
81
89
95
94
93
91
88
75
70
79
85
87
83
78
82
90
92
87
86
91
94
90
88
90
98
102
101
104
102
96
88
86
90
94
82
87
87
84
80
81
87
97
98
91
80
82
93
99
94
84
82
84
91
92
94
93
90
80
72
76
85
90
86
82
87
90
93
91
88
87
86
84
76
73
77
89
104
107
103
97
98
105
100
88
85
88
88
86
91
95
97
92
85
83
90
98
101
95
87
84
86
91
89
82
77
84
93
98
93
89
90
90
87
78
74
78
89
95
91
86
87
89
86
76
71
80
91
95
97
96
101
103
91
74
97
86
78
82
93
101
99
89
85
89
99
102
94
85
81
83
86
86
82
73
73
80
93
97
90
78
75
80
82
74
67
70
83
90
87
84
84
88
88
85
83
85
88
89
89
89
86
82
81
81
86
69
65
71
79
83
82
81
84
87
89
86
89
95
99
97
82
77
81
92
99
98
91
81
75
71
75
84
89
89
90
90
93
92
87
84
81
82
85
82
80
77
75
81
87
88
83
81
86
96
71
68
70
77
81
82
80
79
81
80
78
80
86
98
107
104
94
87
91
96
102
98
89
81
80
82
88
93
95
100
109
113
111
106
99
95
95
91
87
78
68
69
76
87
96
97
92
90
87
89
80
82
87
94
103
106
102
91
83
83
88
91
88
85
87
94
93
86
77
71
79
87
92
92
89
87
82
77
74
84
101
109
102
94
94
98
98
90
80
78
85
94
101
101
101
95
90
89
91
92
82
85
92
100
104
105
96
84
78
86
98
107
101
88
84
78
71
61
55
61
77
92
97
91
83
78
74
69
66
75
87
91
86
84
89
97
99
89
86
91
101
104
99
94
88
83
82
86
92
101
78
82
91
96
90
85
81
77
75
81
94
107
109
97
82
72
68
70
71
74
77
85
87
83
79
81
84
88
86
81
84
90
95
95
92
92
89
86
84
87
90
89
85
83
81
81
86
90
87
87
76
73
79
84
88
87
86
82
78
79
89
102
107
95
80
76
88
99
98
84
72
69
72
75
78
81
91
100
100
92
90
91
95
93
89
87
82
76
69
71
82
93
95
84
79
84
97
105
97
86
64
57
65
80
89
91
89
85
82
80
80
88
96
96
92
86
88
93
93
88
82
77
76
70
65
68
80
96
103
100
93
91
87
85
88
97
104
100
93
85
88
95
95
82
75
82
99
112
110
100
65
64
68
78
86
91
89
87
87
84
78
75
83
92
96
89
78
75
79
82
85
88
87
82
74
68
75
86
96
97
94
95
94
92
89
95
108
119
116
99
84
86
92
91
79
67
72
85
95
98
94
92
87
83
86
91
92
91
89
87
81
76
77
84
93
94
85
76
74
78
86
93
95
90
78
71
71
77
80
83
91
101
109
106
91
79
79
91
98
91
81
83
95
99
88
68
59
68
82
92
101
104
95
86
85
88
89
88
89
90
91
87
84
87
93
95
88
74
71
76
94
106
103
89
77
71
73
76
77
80
87
95
103
102
93
83
80
81
86
89
82
78
78
87
95
97
93
87
89
93
85
91
88
88
89
89
88
86
87
93
94
90
84
80
79
76
71
69
69
78
87
93
92
88
88
89
91
92
92
89
84
80
83
89
97
101
101
97
93
87
82
73
70
78
95
109
109
98
89
90
76
86
92
97
104
105
99
88
81
83
84
78
67
59
60
65
70
73
80
85
85
77
75
83
94
102
101
98
95
92
86
78
79
88
98
104
100
92
84
83
86
93
94
87
81
81
83
83
82
81
74
88
100
104
95
88
82
81
84
88
90
78
64
56
62
70
70
71
78
89
97
93
85
84
92
100
96
85
81
87
90
90
87
90
97
97
92
81
74
83
97
108
105
90
76
72
78
87
92
88
77
84
97
100
85
67
70
88
105
107
96
82
75
72
72
68
68
67
75
86
97
97
91
86
87
89
86
75
69
75
85
89
85
82
84
92
95
91
87
91
96
97
96
91
83
83
83
88
93
99
77
68
77
83
78
75
86
105
112
100
79
70
72
80
76
71
75
81
86
83
79
81
82
81
81
82
85
83
80
80
83
85
82
75
78
88
96
100
94
92
94
97
100
101
95
86
78
83
89
102
68
63
66
70
74
82
96
105
101
80
62
57
65
77
80
82
83
86
88
87
88
87
86
85
84
86
88
89
87
88
91
97
96
90
86
86
90
95
96
94
95
97
98
97
94
92
97
105
107
106
77
81
87
87
86
92
97
101
89
78
73
70
70
71
73
72
72
78
92
105
112
108
100
94
97
100
96
90
84
82
87
100
109
104
92
79
74
81
92
98
97
88
78
72
73
84
100
111
107
92
91
92
92
93
92
93
91
84
76
74
76
83
86
83
78
69
71
79
93
102
102
95
88
92
99
104
105
97
89
80
79
89
101
101
92
76
61
61
72
83
88
83
76
71
70
74
82
84
74
66
87
85
84
85
84
84
85
79
72
73
78
86
92
95
91
82
78
82
85
81
72
72
81
91
98
99
96
92
93
94
93
90
89
91
87
79
65
58
62
74
86
91
93
96
94
89
82
72
65
69
85
87
85
81
77
74
73
77
86
90
93
90
86
86
89
87
85
87
86
84
79
80
85
85
81
75
68
72
84
96
102
98
87
79
81
86
88
85
89
99
102
95
92
96
103
102
92
82
81
91
88
91
85
80
72
68
67
73
88
101
102
91
76
74
82
90
93
93
96
103
102
92
76
60
55
58
63
67
75
87
93
91
88
89
92
93
91
93
103
110
102
86
77
82
97
100
96
87
87
95
71
77
83
84
88
87
82
76
78
86
90
89
83
82
83
90
91
88
87
93
97
90
78
65
65
76
85
87
87
90
91
89
91
100
105
97
81
70
74
83
84
80
78
86
94
97
94
90
88
87
72
75
83
88
94
95
89
79
77
74
77
86
91
89
82
73
72
75
77
76
76
79
85
85
85
90
92
98
105
108
105
97
92
95
96
91
80
72
72
80
84
88
92
94
92
85
86
87
87
84
89
86
85
86
77
69
67
74
83
84
81
83
90
93
84
71
64
72
85
88
84
80
85
89
88
86
86
91
100
102
98
91
82
79
81
85
94
102
104
99
91
88
91
96
93
86
78
77
83
92
76
77
83
86
79
68
66
78
92
99
93
86
88
94
89
81
73
73
87
98
101
98
94
90
89
87
84
82
79
78
81
80
76
70
71
82
96
109
105
91
79
79
88
95
100
95
84
79
85
96
63
62
71
82
92
94
95
96
97
96
92
90
90
87
83
80
78
76
78
85
93
101
99
91
79
76
77
78
76
72
74
76
76
74
71
73
81
91
90
82
79
83
89
96
94
86
83
87
91
96
76
69
66
68
75
83
90
91
86
84
86
85
81
78
79
82
82
78
72
70
75
83
86
82
78
77
86
95
90
77
68
68
74
78
76
73
78
88
91
91
89
85
86
85
80
76
76
80
87
92
85
86
81
73
65
68
75
86
89
94
88
80
68
69
74
81
82
84
84
82
78
72
74
89
99
102
100
99
94
86
72
70
77
88
93
88
86
87
92
93
91
84
78
79
83
87
83
74
73
77
78
83
91
91
87
86
92
96
99
97
90
83
78
72
70
72
81
90
95
90
78
70
76
93
106
98
85
80
85
90
90
87
90
97
100
94
84
77
79
84
90
92
91
93
96
98
91
82
77
77
80
74
81
91
98
103
102
91
80
72
76
88
96
96
86
83
82
85
83
75
70
71
79
83
79
74
72
77
83
81
79
81
92
100
99
87
81
76
77
81
85
92
100
103
97
86
81
89
100
101
84
78
74
72
78
90
90
79
63
58
69
85
98
99
94
85
83
81
79
81
84
88
91
90
86
90
96
100
94
77
66
73
93
101
95
84
80
80
84
81
76
74
83
92
86
75
72
82
99
103
96
99
104
105
100
92
88
83
82
85
89
91
90
88
87
91
91
87
79
71
71
83
99
116
116
103
88
85
93
93
83
71
71
83
95
93
86
82
85
87
87
89
89
91
94
100
104
100
93
95
82
86
92
96
97
92
90
89
86
85
82
78
79
85
94
99
92
83
79
87
95
95
86
77
78
84
89
86
78
71
68
74
89
98
100
92
83
82
87
94
98
94
92
91
88
85
82
79
77
83
78
82
87
88
87
89
94
94
93
93
93
90
88
86
89
89
85
81
86
98
109
103
81
60
60
78
89
90
76
69
77
90
91
85
75
76
86
93
92
92
97
106
108
94
79
69
70
78
84
86
86
91
90
91
92
96
101
100
96
95
97
103
101
88
79
75
80
92
96
97
94
87
84
81
88
95
92
87
82
87
99
101
88
71
66
77
91
92
77
68
78
99
107
96
81
73
74
80
83
84
82
84
89
94
96
95
86
81
81
84
87
89
87
87
88
87
91
94
96
92
87
84
88
94
102
101
93
83
86
100
115
114
99
86
87
98
104
93
75
64
71
81
91
94
100
106
104
93
81
80
78
74
80
90
94
85
75
73
75
76
71
66
72
86
96
98
94
89
86
87
89
90
91
91
94
94
92
89
91
99
106
106
99
93
93
98
101
97
91
83
79
75
78
92
117
133
129
110
94
92
90
86
84
85
87
92
97
98
92
78
66
70
83
91
92
88
90
95
97
95
91
88
89
89
90
88
90
93
96
91
81
77
81
86
84
79
76
84
91
91
84
80
79
85
94
101
102
98
96
96
92
86
82
81
89
102
115
113
97
81
84
96
105
100
85
77
82
94
103
104
95
89
89
91
91
88
89
93
100
95
80
69
78
93
97
87
74
75
84
92
91
85
82
80
75
76
84
92
92
82
87
83
74
76
89
99
96
85
76
79
87
98
100
94
84
78
80
86
89
92
94
92
90
93
94
91
87
88
91
94
90
86
87
97
101
93
83
88
96
102
95
86
85
91
98
101
102
99
90
80
94
82
72
77
88
90
78
68
69
77
85
85
82
81
81
86
89
88
84
80
81
82
86
89
94
96
95
88
82
83
86
89
85
76
70
71
80
95
104
104
96
87
87
96
106
108
100
87
82
86
96
85
83
88
95
94
89
87
88
91
91
84
79
76
80
88
92
87
82
80
82
84
85
85
94
104
109
99
84
77
85
92
90
78
67
67
81
94
99
94
88
85
85
85
87
92
88
82
79
86
84
85
88
91
92
97
105
106
99
91
87
86
88
86
88
91
93
88
83
85
94
99
97
93
95
101
99
91
79
76
88
104
110
103
92
84
84
88
84
78
78
84
94
98
94
91
94
99
100
98
84
83
73
68
69
80
94
100
90
79
74
83
97
100
96
93
101
105
100
93
85
83
88
90
88
85
85
80
78
78
88
99
103
98
90
85
84
86
85
81
83
94
105
107
100
90
89
93
97
93
82
79
76
76
76
80
85
89
85
72
66
78
93
96
86
78
85
100
101
90
77
80
91
96
92
89
89
91
87
78
70
67
69
71
74
79
83
85
85
91
95
95
91
87
84
86
85
82
80
82
85
87
92
97
95
90
86
87
86
76
62
63
73
76
71
68
71
77
80
79
87
98
109
104
94
94
99
100
92
78
68
61
63
73
87
98
96
85
81
88
95
92
78
70
77
85
88
85
85
88
94
91
87
86
85
84
81
83
86
83
74
68
68
75
81
83
83
77
72
76
91
97
94
77
70
79
99
103
97
94
92
91
87
87
96
107
102
87
80
87
97
97
89
82
79
84
87
92
94
93
78
79
84
87
84
81
77
79
85
91
93
95
94
96
93
92
92
91
88
88
89
85
78
68
69
82
97
104
101
98
101
100
95
88
86
89
88
85
81
86
94
97
91
83
80
87
97
103
97
84
68
77
84
90
94
95
93
90
85
87
99
108
112
102
90
87
92
102
103
91
79
74
80
88
92
90
92
92
92
83
76
76
86
91
92
90
89
86
83
79
81
80
73
68
73
89
101
104
94
85
79
79
82
87
95
105
106
99
88
86
88
91
92
88
86
85
87
94
95
88
75
76
90
98
95
81
71
72
76
72
64
67
80
91
100
103
100
95
87
81
78
77
73
72
75
82
85
84
86
92
75
78
84
96
98
93
86
85
87
86
84
82
81
84
86
85
79
78
85
92
97
97
93
89
84
80
79
78
78
81
89
93
92
88
83
86
97
102
95
84
76
79
88
95
95
91
85
81
83
83
70
79
95
105
101
83
73
72
77
81
84
86
89
95
95
92
85
88
94
104
112
107
92
81
83
93
101
94
81
81
96
111
108
95
85
88
95
94
89
78
73
80
91
102
108
105
98
90
82
76
83
83
80
81
84
87
90
83
75
72
79
88
92
95
97
103
102
99
94
96
101
98
89
78
81
90
91
78
62
62
79
97
106
106
106
102
93
76
72
79
91
97
96
96
98
97
94
86
79
75
87
82
71
68
72
81
87
83
76
74
81
89
92
86
86
88
85
80
78
84
91
95
90
78
75
71
67
62
58
63
76
86
92
98
102
100
89
77
80
95
108
106
96
90
86
88
84
81
82
83
86
79
82
84
75
73
75
81
88
90
93
95
93
85
79
76
79
77
72
70
79
91
93
86
75
66
68
74
76
76
79
84
86
83
81
83
87
90
91
92
92
91
83
79
81
86
93
92
88
86
89
76
80
88
89
86
86
92
93
91
89
91
94
93
91
96
101
96
80
67
68
80
91
86
75
69
79
91
92
85
80
84
86
81
75
76
82
86
81
75
80
84
81
71
70
83
96
101
91
82
87
76
77
88
97
101
99
95
92
81
72
73
84
96
104
100
96
91
82
75
73
81
87
85
74
70
78
95
105
103
97
94
91
84
82
85
93
96
87
80
83
89
88
77
71
79
93
97
91
83
85
83
84
88
93
96
95
95
94
87
76
70
78
89
94
89
80
77
79
78
73
76
84
86
81
73
75
89
100
105
100
99
98
92
86
86
97
109
112
103
93
94
96
96
92
83
82
86
89
92
94
91
84
83
88
95
98
98
94
88
82
82
83
87
89
83
79
77
75
73
74
77
76
73
71
73
78
81
80
77
83
97
109
103
86
77
81
98
112
110
102
99
106
105
98
82
76
82
91
93
91
89
83
79
84
92
96
95
91
87
87
87
88
85
85
82
74
67
66
76
89
96
86
68
62
72
84
83
73
68
81
102
113
103
83
68
68
80
95
106
103
96
91
88
89
90
89
88
86
88
90
93
92
91
92
91
91
91
95
100
94
80
71
68
69
69
69
68
73
83
92
96
93
85
83
84
90
92
89
86
89
96
100
91
79
70
69
75
84
92
91
86
74
77
86
100
100
88
80
80
91
95
95
103
109
104
95
90
94
98
88
71
54
51
61
71
81
89
95
94
88
79
75
84
90
90
88
87
92
90
85
79
78
78
79
73
68
67
72
81
90
95
94
88
84
84
81
82
80
82
75
73
80
86
91
91
88
84
85
87
80
66
53
51
60
69
76
87
98
104
98
81
72
75
87
89
81
72
68
72
77
80
86
91
94
91
82
74
74
82
96
107
107
95
79
66
67
79
92
96
76
74
78
77
68
64
74
89
98
92
81
71
68
67
63
62
60
65
83
102
113
108
95
86
86
88
82
68
57
62
81
95
101
100
96
97
96
95
94
93
93
94
90
82
75
69
72
82
92
99
83
81
79
75
66
62
73
96
106
101
90
83
81
81
77
66
60
61
72
89
106
110
101
88
82
83
85
80
74
75
84
94
93
83
79
85
94
101
94
84
78
79
79
78
75
76
79
83
84
87
69
71
75
76
76
79
84
90
93
90
89
85
81
78
74
68
63
64
70
78
86
87
84
78
80
84
89
92
89
87
88
84
81
75
74
84
93
94
80
67
66
77
85
87
84
85
90
92
87
83
78
76
82
91
95
97
92
86
80
82
87
87
79
67
60
62
68
75
80
82
82
77
75
77
81
87
92
94
91
86
82
83
82
84
88
89
85
81
77
78
86
91
96
98
97
99
101
97
88
79
90
80
81
87
95
98
93
84
77
81
91
93
88
75
66
66
78
86
95
97
92
83
77
78
82
86
89
90
89
90
86
87
91
100
104
99
82
71
74
91
106
105
94
84
82
88
95
95
86
81
74
74
73
74
83
88
92
87
79
76
82
89
92
90
84
82
85
89
93
93
91
89
88
84
80
77
75
76
85
93
99
95
93
96
103
102
87
71
68
83
102
106
96
83
76
79
90
95
93
88
73
77
74
69
70
76
86
90
85
77
69
70
76
85
91
91
90
88
89
87
90
93
89
80
71
70
72
78
86
92
96
94
86
78
79
86
91
89
87
87
93
98
99
101
101
100
98
96
91
88
85
79
73
67
68
71
80
87
89
87
80
73
75
79
86
94
91
90
93
98
98
92
76
60
58
70
85
90
89
89
88
82
80
79
80
88
95
103
105
102
91
85
88
96
102
100
94
86
89
93
82
77
73
76
84
86
86
88
89
90
89
86
81
82
85
89
91
92
93
97
95
86
79
77
82
89
90
90
90
87
81
75
80
99
115
113
96
84
81
83
83
79
79
83
86
81
78
83
90
93
90
86
83
84
92
97
94
90
89
86
87
88
90
89
87
86
86
88
82
75
73
79
93
103
104
95
89
88
91
97
93
83
83
99
116
110
84
63
59
70
83
88
94
95
90
79
75
76
79
76
91
84
77
80
86
86
80
74
77
82
87
89
90
90
87
84
80
74
74
74
79
84
87
87
84
82
84
89
92
96
94
90
83
80
85
87
83
76
75
83
93
100
103
100
95
87
74
70
69
79
68
67
72
83
90
87
77
71
73
82
91
92
88
86
84
82
77
70
73
86
101
101
86
72
68
78
87
85
79
78
79
79
71
64
70
87
101
102
92
85
88
96
95
91
83
77
72
73
82
99
63
71
85
93
96
97
96
93
85
83
89
95
97
90
83
80
77
74
74
83
97
107
100
85
76
80
85
85
83
83
85
79
66
58
69
88
104
106
93
84
82
86
90
84
76
67
69
78
88
96
84
87
85
80
76
79
89
95
96
94
92
98
98
92
82
77
77
79
83
84
84
87
90
90
92
91
93
95
94
93
88
81
74
71
74
85
90
94
91
87
87
90
91
91
84
77
78
84
93
98
96
98
95
85
75
73
77
87
97
106
106
101
95
87
79
72
74
84
96
94
81
68
74
92
113
115
104
94
89
86
84
81
84
89
90
85
79
78
82
89
93
93
91
92
94
95
95
93
97
99
82
86
93
93
88
84
84
87
92
94
92
88
80
72
66
71
79
90
97
91
79
66
73
92
109
109
98
90
89
88
81
77
79
91
96
88
78
72
79
87
88
89
88
96
106
109
104
94
90
87
75
66
70
76
81
87
89
87
79
73
72
75
75
71
67
75
89
95
95
88
81
82
84
84
80
78
84
91
94
89
77
67
70
86
97
93
88
84
85
83
78
75
84
101
111
109
99
92
95
100
85
80
78
78
85
94
94
87
78
79
87
93
92
85
81
84
92
99
102
101
99
96
92
87
85
83
86
87
81
73
66
70
81
97
105
104
101
97
94
87
78
75
78
87
91
90
87
90
95
104
93
97
95
89
79
78
84
94
99
97
95
88
76
71
73
80
86
85
83
87
90
86
79
81
93
102
106
100
93
90
83
81
83
90
94
91
82
78
80
84
87
90
97
103
107
104
97
86
78
81
87
94
94
88
79
80
93
101
102
95
83
75
72
76
91
97
91
83
80
85
93
90
78
72
83
100
110
105
94
86
86
93
100
105
104
94
86
82
89
96
99
101
101
105
107
102
91
80
75
83
87
88
86
83
76
79
90
97
93
82
71
64
64
72
85
92
92
88
83
83
85
86
82
80
77
82
90
95
96
96
100
109
111
108
103
102
105
105
101
97
99
104
106
105
101
91
84
75
73
78
85
89
87
81
75
78
85
89
85
79
76
83
89
84
75
75
79
87
85
80
75
80
88
91
87
83
80
83
84
88
94
96
93
84
80
91
105
112
101
90
90
100
106
103
89
76
72
72
71
74
85
88
86
83
81
78
82
82
84
84
87
93
99
97
89
83
81
85
84
82
84
87
90
92
95
97
93
84
76
79
87
94
88
77
78
86
97
97
89
81
85
93
95
92
87
88
88
85
80
79
97
90
84
81
87
88
87
85
90
89
85
75
73
82
90
95
93
89
89
92
94
94
92
89
88
90
93
90
89
94
101
103
99
96
96
99
99
91
82
79
82
84
82
85
96
110
115
106
95
88
96
89
80
77
84
94
99
95
92
89
85
74
69
69
76
84
87
91
96
96
96
94
92
88
83
79
79
90
101
104
100
94
91
91
91
91
94
93
92
87
80
75
75
79
89
101
109
107
101
96
82
85
80
77
80
86
89
84
82
87
97
96
92
85
82
82
83
86
90
94
96
95
94
92
94
90
89
91
98
96
86
78
75
77
79
79
82
90
95
89
80
77
80
83
86
89
92
92
91
92
85
87
89
91
89
84
73
67
72
87
100
98
90
85
85
90
90
85
86
87
94
97
96
95
96
97
94
90
88
85
85
85
84
83
83
80
81
82
80
76
76
77
84
92
99
103
100
89
77
77
92
92
93
100
102
93
72
65
73
88
96
87
77
74
81
90
93
89
85
83
86
89
90
91
92
92
88
83
74
75
82
90
91
87
82
82
84
86
80
74
72
74
82
90
102
112
108
90
74
69
86
85
86
91
92
90
84
81
84
87
87
85
84
86
89
90
88
83
83
87
91
87
79
77
84
94
99
95
83
72
70
80
88
88
83
84
93
101
97
83
70
72
80
87
94
97
93
88
81
83
85
84
80
75
74
82
89
93
85
79
77
84
93
99
99
90
82
78
81
94
102
94
77
68
78
94
107
106
93
76
70
79
90
92
89
84
88
94
92
78
69
75
90
100
93
82
81
91
101
106
89
87
83
77
75
83
90
91
84
74
70
82
94
98
92
85
82
87
93
94
91
86
80
75
76
82
88
92
90
84
84
89
92
87
80
78
85
89
87
80
76
86
98
102
88
77
78
91
97
93
80
86
95
99
95
85
82
86
87
82
73
78
88
88
81
75
79
88
87
76
72
81
94
94
81
70
72
80
88
91
91
88
81
75
75
81
89
89
87
85
90
92
93
88
84
82
86
86
80
70
85
88
97
101
96
85
80
83
87
83
72
72
77
79
76
73
74
77
73
69
74
87
96
95
84
79
84
91
94
95
94
90
84
83
87
95
94
85
80
83
89
91
89
87
87
92
94
93
89
86
95
90
84
84
85
86
83
83
82
79
76
75
78
80
82
84
85
81
78
80
87
86
81
77
80
93
101
99
93
95
102
102
94
87
85
85
85
83
82
87
90
90
87
85
84
83
85
91
101
106
74
76
83
90
92
91
84
84
87
96
98
94
87
83
85
88
90
91
92
91
91
83
73
70
78
93
101
95
91
92
98
98
89
77
73
80
83
84
84
87
92
92
87
81
79
80
79
80
84
91
63
73
87
96
96
85
78
84
91
101
101
98
94
90
87
86
87
89
91
90
85
80
80
85
90
92
91
92
93
90
87
84
84
88
94
98
94
84
78
81
90
93
86
78
76
84
87
81
78
82
77
82
88
96
98
95
92
89
89
88
87
89
92
91
88
82
82
89
96
89
75
71
82
95
100
95
91
89
91
85
78
78
87
97
105
105
96
86
80
83
88
89
87
83
85
90
89
83
82
86
79
84
95
106
107
105
100
95
91
86
83
84
85
81
72
69
79
94
98
86
70
67
78
87
91
93
90
84
76
73
77
81
81
74
75
84
92
95
94
91
87
85
94
102
106
100
89
83
83
87
80
88
99
105
99
92
89
92
88
85
81
80
78
70
62
69
82
92
91
84
77
77
78
76
75
83
89
84
74
71
76
83
80
73
67
72
82
88
91
93
90
85
90
96
99
100
95
86
83
90
93
86
79
74
71
77
88
91
85
76
74
74
77
80
85
93
98
95
90
85
84
84
79
77
78
85
89
84
74
71
73
82
88
94
95
89
79
72
78
92
95
87
78
78
89
98
94
84
77
78
97
86
77
68
66
76
88
93
89
80
74
72
74
80
88
96
99
99
95
85
80
75
75
76
77
77
77
77
77
75
78
82
87
93
96
93
83
77
83
92
95
90
85
90
96
97
92
83
78
76
84
77
78
83
80
79
84
92
94
87
76
67
70
77
84
90
94
93
84
75
71
75
76
72
63
58
64
75
79
78
78
79
79
79
81
87
94
95
94
92
90
90
91
94
96
96
94
92
92
90
83
69
74
84
85
82
83
87
87
78
67
61
69
84
93
96
92
80
73
74
81
90
93
83
73
70
76
83
82
75
69
76
79
80
79
83
91
94
90
83
83
87
86
80
77
81
90
92
84
78
90
81
83
90
93
89
86
88
89
84
74
68
76
89
91
84
76
73
78
86
92
94
96
102
104
100
91
86
83
79
78
78
79
79
76
78
80
80
76
75
81
88
89
82
78
79
82
77
67
61
89
91
95
97
94
91
89
93
98
99
96
93
93
91
85
78
73
76
78
78
77
83
96
106
108
99
89
82
81
82
77
76
77
76
76
75
80
86
88
84
85
89
94
99
98
96
91
84
80
81
78
82
83
84
90
93
94
92
86
80
81
89
96
94
86
84
85
85
77
69
71
79
84
80
76
86
93
96
84
71
66
74
84
87
78
75
83
97
102
99
91
92
96
101
100
97
99
103
105
104
77
78
75
78
85
93
94
87
76
66
67
78
92
90
83
79
80
81
82
80
81
82
73
62
68
89
111
107
84
68
74
94
104
97
80
74
80
92
97
97
95
94
91
89
84
84
89
95
96
92
91
90
85
81
79
73
72
81
93
97
95
90
88
84
76
70
70
76
84
86
84
84
82
82
86
92
95
87
77
75
90
106
110
93
80
74
82
89
92
93
94
93
86
81
80
84
83
75
69
71
100
93
84
77
65
56
54
69
93
112
110
94
82
76
75
73
74
78
84
86
84
82
89
92
88
80
75
77
83
89
92
96
95
89
83
83
86
91
92
86
85
85
83
82
81
82
79
70
65
71
86
82
73
65
60
61
67
77
84
88
82
75
68
67
68
69
74
77
82
86
85
80
74
74
72
76
82
90
93
91
87
84
86
89
89
86
89
92
93
93
89
84
81
79
74
71
69
71
77
82
83
89
90
80
73
78
87
91
88
81
76
71
68
67
65
65
65
68
78
89
96
90
76
68
72
85
96
97
88
76
74
79
87
91
89
85
82
86
91
90
88
80
77
74
73
73
77
78
81
81
100
110
109
96
85
79
80
88
91
91
92
89
83
82
80
76
68
65
74
91
105
104
93
81
81
87
93
92
85
73
72
77
84
87
84
84
86
83
73
64
66
77
83
83
80
83
91
92
82
77
97
103
102
95
87
79
74
72
79
87
93
97
92
91
89
82
75
71
75
81
86
88
86
81
78
79
81
88
91
90
87
81
74
70
73
81
89
85
70
59
66
88
102
100
88
82
88
90
82
75
78
78
89
100
106
98
84
70
70
77
89
90
85
81
81
82
83
84
76
64
58
64
73
78
76
73
75
84
91
90
85
76
67
64
70
79
83
81
77
76
84
92
97
100
100
98
91
81
73
70
75
76
88
101
108
102
89
81
79
82
87
84
74
66
68
79
89
90
80
71
69
75
79
81
75
72
74
78
81
82
82
78
78
84
92
98
90
78
78
89
96
88
81
84
94
101
99
90
84
81
90
93
91
87
84
86
91
92
88
80
74
70
74
76
83
89
89
88
83
87
95
102
96
85
74
74
76
79
78
82
88
92
92
94
101
105
98
84
78
81
88
85
81
82
83
89
98
105
104
95
92
97
91
84
79
82
89
91
82
68
60
66
79
94
97
93
86
78
78
83
92
98
95
80
74
79
91
93
88
85
90
93
90
83
78
85
93
92
86
77
75
83
94
99
97
95
95
100
95
86
91
90
87
85
86
84
79
74
69
67
70
77
80
85
83
77
72
72
74
79
78
77
74
69
72
88
103
105
99
90
87
84
82
76
73
81
96
105
101
86
77
81
91
96
95
91
85
80
75
76
108
101
89
86
85
83
77
74
76
82
85
82
77
69
66
67
74
83
90
87
78
67
65
69
79
88
92
93
91
89
85
77
78
82
89
90
90
91
92
93
86
83
79
78
74
75
78
83
86
86
113
105
90
84
87
87
85
85
86
87
89
87
88
88
88
90
97
102
97
88
77
76
79
82
82
83
86
87
88
86
80
78
80
90
96
88
71
64
71
84
89
86
79
75
75
78
87
92
93
81
89
77
69
76
88
93
84
73
71
81
94
102
100
101
104
109
112
101
88
81
80
87
87
78
74
84
100
103
93
82
78
82
87
90
89
83
72
61
60
71
87
94
92
89
85
88
91
91
83
75
71
70
71
79
89
93
86
72
68
79
96
105
98
89
91
105
111
98
81
78
86
93
85
69
68
86
104
102
89
81
83
85
82
77
82
90
90
75
61
67
85
99
101
89
79
78
84
87
84
86
83
94
101
93
85
87
91
92
83
77
83
91
96
88
86
92
100
97
86
86
93
99
94
83
79
82
86
83
83
91
98
89
73
64
72
88
90
80
70
70
84
95
95
88
78
70
72
78
83
86
91
99
101
91
77
71
77
85
82
75
71
81
95
99
88
78
81
97
109
105
91
82
81
87
91
88
80
74
82
95
104
96
81
72
75
86
86
81
76
80
86
92
93
93
88
80
80
86
92
94
83
85
91
91
88
81
77
77
76
74
74
84
94
100
92
79
78
96
116
112
90
69
65
81
98
100
88
79
78
87
92
92
87
86
87
87
85
81
81
82
84
87
89
90
91
94
96
99
100
101
75
84
90
92
89
88
89
90
87
85
85
87
90
90
90
90
92
93
98
99
93
86
84
89
97
99
95
90
90
92
89
80
76
80
89
89
88
89
89
87
80
76
76
84
94
96
95
88
84
86
76
79
80
76
72
77
89
95
93
89
88
89
84
78
77
82
89
89
87
88
95
105
106
99
93
90
94
99
107
111
103
84
70
72
88
94
98
99
98
91
85
77
81
93
98
94
82
74
73
85
81
78
80
85
94
97
96
94
90
90
93
93
91
87
80
82
84
90
90
89
91
92
97
96
92
86
82
84
91
100
101
94
85
84
91
94
93
89
89
88
90
90
92
94
92
91
82
77
80
87
82
79
77
71
62
64
81
95
99
97
94
89
81
78
78
81
83
84
84
92
99
90
73
60
66
83
95
96
91
90
95
98
99
101
102
98
95
93
91
93
92
94
95
97
97
93
87
85
88
91
91
95
92
86
78
80
90
95
93
84
81
78
79
86
95
100
94
87
82
85
88
87
79
79
87
97
106
103
97
95
96
98
97
94
93
90
88
87
91
97
99
95
92
93
96
95
87
82
82
89
93
92
89
83
76
78
83
88
87
81
74
70
74
84
89
94
91
86
81
76
74
82
93
97
94
89
95
106
110
103
91
87
93
102
105
103
100
97
94
92
86
81
80
84
90
92
87
82
79
79
83
78
78
75
68
70
78
86
87
81
77
82
91
95
87
78
76
82
85
82
84
91
100
97
83
74
74
84
87
81
74
78
89
98
102
101
100
100
98
90
84
82
84
83
79
76
80
86
93
90
85
83
82
80
78
81
85
92
97
96
93
93
97
95
88
81
80
84
88
89
90
90
87
82
80
82
82
74
62
60
68
80
87
86
81
80
84
87
88
88
88
91
85
79
70
69
75
88
94
98
99
101
93
84
87
89
87
88
94
99
98
84
75
78
87
92
92
87
89
90
91
85
77
73
75
84
88
86
80
80
85
89
89
87
87
90
90
86
82
85
90
91
81
78
78
87
93
91
86
85
89
91
83
78
84
90
84
79
83
95
99
90
81
78
84
86
87
85
86
88
88
86
84
77
72
72
78
90
103
105
100
96
91
91
95
98
100
99
94
91
91
89
84
82
88
98
104
102
94
90
78
76
73
69
73
79
76
73
83
98
111
106
94
86
86
87
86
84
84
80
79
79
80
80
80
78
80
88
95
95
94
93
90
85
80
83
95
107
107
99
91
88
86
88
92
97
99
91
87
91
85
81
79
79
77
73
67
67
83
100
112
101
85
76
79
88
95
93
90
85
81
80
79
80
82
83
82
76
73
77
85
91
87
80
72
75
90
98
100
93
89
87
87
86
87
91
92
86
80
84
84
89
94
101
97
88
75
71
77
91
99
91
85
82
83
87
90
93
97
100
98
94
88
83
80
78
75
70
70
74
79
86
87
84
82
88
94
96
87
78
78
85
86
82
82
85
93
93
90
87
73
80
89
96
97
93
86
86
86
90
93
94
99
103
98
87
78
80
88
95
94
86
77
73
76
77
81
86
83
76
72
74
85
89
93
94
97
95
87
72
66
75
87
88
84
80
79
85
85
87
80
80
79
80
82
84
84
83
83
81
84
87
90
93
94
87
78
75
77
81
81
74
67
64
73
85
96
106
102
85
72
71
81
88
89
87
88
92
89
81
73
78
89
93
84
72
66
76
85
90
87
89
89
90
93
90
84
71
65
68
77
84
84
83
81
83
79
78
76
74
76
84
87
88
88
95
104
107
104
96
89
86
85
84
85
87
89
92
89
87
86
85
86
83
78
74
81
94
98
94
86
89
93
96
96
93
87
81
77
78
80
87
93
89
84
83
83
82
77
70
72
85
95
93
87
84
87
89
93
97
107
113
107
97
92
96
101
94
86
78
78
84
86
85
85
91
97
98
90
81
90
85
81
80
83
88
91
94
91
87
85
90
98
99
92
87
84
81
78
74
71
75
81
82
80
77
76
78
83
94
108
117
112
100
91
90
91
91
85
78
76
81
88
96
97
94
91
88
85
81
95
88
81
78
86
94
98
94
83
75
76
87
100
102
96
86
80
77
79
83
85
79
82
91
99
101
91
78
73
77
87
96
97
91
81
69
68
79
88
90
82
80
86
94
96
89
83
86
99
107
84
88
93
96
95
93
91
88
85
83
83
80
83
83
85
83
78
77
80
89
94
95
92
93
97
94
89
79
74
76
82
85
86
85
81
80
82
87
88
84
80
80
86
93
95
88
78
74
83
95
81
86
94
97
85
66
57
67
88
102
98
82
71
68
72
75
73
71
75
88
97
98
93
84
78
74
77
81
91
92
91
86
84
82
86
91
94
88
79
74
79
85
91
94
94
91
85
79
79
80
90
86
91
96
88
73
60
64
79
91
95
91
90
87
82
74
76
84
92
90
87
84
87
89
89
87
89
92
91
88
84
83
80
77
81
86
86
84
78
78
83
87
91
94
95
96
98
96
95
90
87
86
89
96
101
101
96
91
83
77
81
92
102
96
84
79
93
107
109
88
70
65
77
85
89
94
98
94
86
77
74
76
79
78
78
82
83
86
87
89
88
85
84
88
93
95
90
87
86
89
78
80
81
81
83
91
102
107
96
86
78
81
82
77
69
75
91
101
93
73
60
66
77
79
73
75
83
92
95
89
83
79
77
81
87
87
86
85
90
101
102
89
79
74
77
85
88
85
84
90
77
78
79
77
77
81
90
97
95
89
87
85
82
78
70
72
77
78
74
66
62
67
83
90
83
76
77
87
99
103
93
80
76
82
93
97
91
85
86
93
96
91
81
74
75
85
93
96
95
92
81
87
94
101
103
99
94
92
91
88
90
89
90
85
86
84
85
92
92
81
66
64
76
91
94
86
80
86
98
104
94
83
76
81
90
95
95
90
85
83
83
88
91
93
89
85
82
85
92
92
78
78
87
101
104
99
92
87
86
84
79
76
76
83
88
92
95
99
98
88
75
68
71
76
74
75
78
87
95
93
90
85
83
83
87
89
95
96
94
89
84
90
101
108
103
89
79
81
92
101
68
60
68
79
83
82
82
84
83
79
70
63
70
83
90
87
79
77
84
92
95
84
71
68
74
83
89
91
90
88
87
88
90
92
89
88
89
93
94
90
88
90
98
100
99
96
96
101
104
103
77
69
75
83
83
81
83
87
93
91
85
78
79
83
82
74
69
71
84
99
98
83
71
78
96
109
104
94
89
89
88
89
88
89
88
86
83
81
81
80
83
88
89
86
83
84
88
93
90
83
79
81
85
86
82
79
81
89
97
101
101
100
95
88
79
71
70
73
74
76
79
82
86
91
97
100
97
92
90
85
80
75
75
78
86
87
84
82
78
77
80
85
87
83
83
86
86
80
74
71
76
77
80
81
79
78
79
83
83
82
87
92
97
87
74
68
71
70
64
65
77
94
100
89
76
78
91
97
88
74
67
71
79
88
88
89
92
94
87
78
76
80
87
93
96
99
99
94
87
83
74
75
79
82
85
87
84
79
76
70
72
83
95
89
76
66
69
76
81
81
82
86
84
78
73
83
94
95
81
70
74
90
97
94
89
88
94
94
87
76
71
79
88
91
91
91
96
100
99
96
76
75
80
85
85
75
69
73
80
85
86
91
98
99
88
74
73
77
83
83
77
75
81
90
95
95
90
82
74
75
88
97
97
85
81
85
92
91
87
79
80
82
85
83
82
84
90
94
97
95
80
78
77
75
67
57
54
65
81
88
90
90
93
94
88
80
76
75
73
74
80
91
101
103
96
87
83
86
88
90
91
91
88
84
81
86
92
93
90
86
83
83
81
80
83
88
92
90
90
91
91
95
86
76
68
70
77
82
82
79
77
76
76
77
74
79
82
83
83
84
90
93
90
78
73
76
92
103
106
97
87
81
82
81
78
75
79
88
94
96
91
83
75
74
81
90
93
89
86
85
92
103
104
92
85
95
98
94
86
80
79
80
78
75
75
82
87
88
86
86
82
76
67
64
72
85
97
104
97
80
66
62
72
80
81
76
76
82
89
90
89
87
83
83
86
94
96
93
85
83
95
106
104
94
87
90
89
84
79
78
81
81
79
79
83
86
87
83
80
78
76
72
74
82
94
98
95
92
85
72
62
63
75
90
97
100
98
94
83
72
76
90
105
109
102
98
103
104
92
83
97
100
97
91
86
83
80
77
72
73
67
63
68
80
91
94
89
88
96
95
89
84
86
89
92
89
85
90
94
94
91
90
89
88
92
96
101
100
90
80
83
96
106
102
88
83
91
100
95
84
75
77
90
99
101
93
84
80
76
72
66
65
72
84
95
100
101
103
101
96
89
91
91
88
75
72
76
87
94
93
90
86
81
78
76
79
82
84
88
93
98
93
83
76
76
81
87
87
87
84
73
73
87
96
99
88
81
81
83
83
78
74
75
85
93
99
100
93
83
82
88
100
102
95
82
78
80
84
81
78
78
79
80
82
82
83
80
73
75
87
94
86
80
80
88
91
88
85
85
87
98
93
90
91
84
80
79
81
87
87
84
81
82
87
93
94
87
80
78
84
98
108
99
88
81
90
99
96
87
83
88
93
94
89
83
85
87
83
78
78
80
81
85
93
91
85
80
84
92
90
101
98
95
91
92
88
80
75
73
78
84
94
100
98
92
83
76
74
74
82
90
95
87
77
75
89
103
102
91
82
85
93
93
85
77
80
87
92
85
76
70
80
92
97
91
79
76
81
85
83
88
97
98
101
102
92
79
64
60
71
86
97
101
94
81
73
74
73
69
66
67
77
85
86
87
88
95
89
78
69
72
82
90
85
79
82
88
91
83
74
75
90
98
97
91
86
82
80
75
74
93
97
96
94
90
84
76
69
71
76
88
95
92
86
78
75
76
78
80
77
73
72
75
78
80
84
85
82
78
79
84
91
89
82
76
73
78
84
91
90
96
97
93
81
76
82
89
91
90
90
92
86
80
82
87
87
83
84
86
88
91
94
91
88
82
78
82
90
93
91
87
83
76
68
66
75
91
100
100
95
92
92
88
77
68
66
73
88
101
110
106
94
82
72
70
79
92
105
109
102
76
74
73
79
87
88
86
84
86
88
93
97
94
85
80
80
87
92
87
82
85
93
92
82
77
88
110
117
103
87
79
84
87
82
80
83
86
90
91
91
92
93
92
89
87
91
101
106
100
85
78
85
86
81
79
83
86
85
84
86
92
98
96
86
81
86
98
94
82
76
83
93
93
86
90
103
114
105
91
82
84
89
87
90
89
86
81
68
63
70
84
94
100
100
99
101
103
100
84
72
82
93
98
88
81
83
90
95
92
86
89
96
96
90
84
90
99
96
89
84
84
86
83
83
83
89
90
87
86
93
97
92
85
80
76
68
56
47
54
69
83
89
93
98
101
102
100
88
78
70
81
83
90
89
91
87
89
87
84
75
72
81
92
94
87
79
80
91
95
90
81
77
79
81
83
79
78
79
83
94
97
91
84
80
79
77
69
67
70
75
80
83
91
98
101
97
91
86
86
83
80
77
80
85
93
98
93
86
76
66
62
70
86
93
90
80
78
86
91
88
80
83
87
87
86
84
85
82
82
86
92
89
87
85
87
94
100
97
87
75
72
78
89
96
95
92
92
92
95
95
82
86
83
79
84
94
101
96
86
76
74
81
84
90
92
97
95
90
88
88
95
102
103
92
88
88
90
87
85
90
93
89
80
78
83
91
98
98
89
77
69
73
78
84
85
88
91
93
91
89
83
82
81
77
73
78
88
94
88
80
78
80
84
87
90
97
99
92
87
88
97
103
100
93
92
92
91
86
90
101
104
92
74
71
78
81
83
86
87
86
82
79
81
87
88
84
81
82
80
82
79
66
70
80
82
83
84
88
83
77
73
77
83
86
86
84
86
90
86
80
75
78
86
93
94
95
92
87
90
97
93
83
72
72
77
77
76
79
85
90
91
93
95
95
93
84
79
79
77
73
75
71
75
76
70
68
74
84
84
81
83
91
102
107
110
109
106
95
83
78
84
91
96
92
84
78
72
70
75
87
94
96
88
80
83
89
94
95
96
99
98
93
84
80
77
79
87
96
103
106
91
87
90
91
88
83
81
84
86
83
85
86
91
101
109
107
98
88
82
83
87
92
97
95
88
80
73
69
72
78
85
88
87
82
83
89
93
91
90
91
89
85
84
86
93
96
96
95
101
103
91
92
95
95
87
81
76
84
90
95
89
83
86
91
93
85
75
73
79
85
89
93
96
92
84
79
85
92
93
84
74
73
80
87
89
91
89
84
80
80
78
79
84
89
94
93
89
90
89
86
80
75
77
83
83
82
79
83
88
85
79
80
89
98
94
83
73
76
86
97
104
107
105
93
81
77
84
93
89
81
73
77
86
91
88
79
76
81
85
88
87
86
85
87
85
81
83
91
100
99
81
71
69
73
83
86
86
84
83
83
82
82
86
92
90
85
83
87
93
95
93
91
93
95
95
92
84
73
62
63
77
91
95
87
74
65
72
86
101
106
97
85
81
84
89
95
95
95
100
107
81
83
78
76
82
88
84
75
76
81
87
84
78
78
84
83
80
80
81
77
72
74
84
96
99
96
85
76
71
76
81
87
89
86
83
83
88
94
100
103
97
89
83
87
96
100
94
85
82
89
84
88
82
79
82
88
83
75
73
76
80
84
87
92
91
85
75
72
74
76
77
88
96
95
84
72
76
91
102
98
87
83
87
92
97
96
89
85
79
84
95
103
104
97
94
90
82
79
77
83
94
88
78
75
77
82
87
89
88
88
84
87
90
91
89
86
85
88
90
86
81
84
88
89
78
69
74
87
94
91
88
93
99
101
94
89
88
86
83
85
92
98
96
94
91
93
89
80
76
81
89
83
79
77
75
75
77
82
87
93
96
90
83
77
78
84
93
102
102
94
83
75
72
76
81
83
81
78
78
82
93
98
98
88
82
85
96
107
112
110
105
97
85
80
82
88
91
90
85
80
77
77
79
83
85
85
80
77
76
77
81
87
87
86
81
77
77
82
92
98
94
84
76
79
84
86
84
79
82
89
93
92
85
81
81
86
96
104
104
104
104
100
90
77
67
65
76
88
97
96
79
76
77
82
89
93
92
92
88
82
80
85
90
91
83
71
66
71
81
89
91
88
89
88
84
75
71
77
85
89
89
86
86
87
84
85
83
80
74
68
72
83
90
84
69
59
63
75
88
94
83
79
78
82
91
94
92
91
94
97
96
88
80
73
73
79
87
92
89
78
76
83
96
99
86
69
63
73
87
96
90
87
88
89
89
89
87
83
79
78
79
84
89
88
80
74
75
82
90
95
88
89
84
83
94
101
97
84
75
78
83
89
81
75
76
85
96
97
88
76
74
82
97
104
103
99
93
92
88
89
87
87
85
87
93
100
99
92
89
93
99
99
97
93
95
96
101
108
108
105
104
99
86
79
87
99
100
86
71
67
79
90
97
91
84
83
84
80
78
76
79
84
86
89
97
109
110
100
82
76
80
85
87
88
92
98
100
94
87
82
84
85
87
88
97
105
107
99
88
81
102
92
79
73
76
84
89
87
79
81
90
100
104
99
90
79
74
76
78
80
84
85
84
85
85
88
87
83
77
72
73
81
86
85
82
83
90
93
90
79
73
71
76
82
91
94
91
77
62
55
87
87
85
87
89
91
88
80
74
71
78
91
103
106
100
89
81
78
80
83
88
90
100
106
103
89
77
79
80
74
69
67
78
84
85
82
86
91
95
90
84
81
85
91
92
90
84
84
82
81
91
97
98
97
95
92
88
82
72
65
66
77
85
91
95
94
91
84
81
81
87
93
99
99
93
80
76
83
91
89
77
71
80
90
91
84
86
93
102
96
86
83
90
94
97
92
86
87
94
97
93
87
88
88
80
74
75
80
87
87
81
78
69
67
71
79
84
81
80
85
93
96
91
79
69
65
74
84
93
94
89
82
76
72
65
64
77
93
101
92
82
82
89
92
88
83
83
92
97
94
81
76
79
87
84
77
71
75
84
90
90
87
88
85
77
73
72
73
80
89
98
100
96
85
77
76
78
83
81
79
80
76
68
57
52
61
75
84
82
76
78
83
90
90
84
79
82
95
100
94
80
80
87
94
96
90
83
79
79
77
79
90
102
109
101
89
85
85
88
87
92
99
101
95
84
79
83
84
77
72
74
80
82
81
81
83
85
83
74
73
79
84
86
86
82
79
81
78
75
74
81
85
85
83
82
83
85
91
92
87
81
85
88
92
92
93
98
101
96
87
85
95
104
97
82
73
77
86
89
91
89
92
93
95
96
96
90
86
87
90
94
91
85
80
76
78
85
84
75
72
80
83
85
84
82
82
86
89
92
89
89
88
87
83
76
74
78
89
93
86
79
81
93
97
90
79
77
87
97
102
94
83
79
84
93
98
95
89
83
82
89
93
94
84
75
78
95
106
102
90
80
80
86
94
100
98
88
80
79
86
93
99
100
95
86
78
80
91
102
93
76
69
75
86
84
77
74
85
99
103
95
84
79
84
91
98
94
85
72
66
74
87
92
88
77
75
80
89
95
92
81
80
82
88
94
90
79
71
76
87
97
99
96
91
89
89
92
97
99
90
77
71
72
77
73
67
70
81
94
101
98
95
94
92
90
86
86
83
81
77
74
77
86
91
87
76
65
69
81
91
88
82
79
80
82
79
79
80
86
95
101
96
90
87
86
88
86
82
83
84
81
73
70
75
80
82
80
79
86
91
96
98
96
93
88
81
82
91
97
92
80
76
85
98
101
91
84
89
100
105
86
82
84
85
83
81
83
91
93
94
93
91
89
89
92
91
85
79
78
81
78
64
55
64
82
93
92
86
87
90
93
92
92
93
93
90
84
90
95
94
88
85
84
85
86
87
91
99
104
105
83
78
82
82
73
69
72
79
82
86
86
89
87
83
80
81
80
76
71
71
76
73
67
66
73
82
92
96
92
87
79
80
86
97
102
97
86
82
85
92
96
91
83
70
67
77
85
89
89
86
85
78
74
71
69
68
73
80
87
91
94
92
87
73
60
58
63
67
65
68
80
93
95
84
73
75
84
94
89
78
72
75
88
99
103
100
92
88
84
80
84
88
86
84
80
83
84
79
73
73
89
83
81
81
83
86
87
92
97
96
89
85
79
72
65
61
65
73
80
80
84
90
96
94
86
80
80
84
87
87
88
88
92
91
94
96
98
95
83
72
69
79
90
93
94
88
85
83
80
84
78
80
85
90
91
85
81
80
83
80
71
67
73
81
85
81
77
78
81
78
77
79
89
95
95
86
83
88
96
100
94
87
80
81
86
90
91
88
83
81
80
80
83
86
90
93
100
108
117
115
71
75
81
86
86
80
76
75
74
71
66
66
72
79
86
85
81
74
71
74
80
90
96
97
94
90
92
95
96
91
83
79
77
82
84
84
82
78
83
91
92
88
81
82
88
97
104
112
119
116
79
82
82
81
81
83
84
84
78
74
70
73
72
72
72
76
85
90
93
99
103
101
93
82
79
87
93
94
87
83
79
80
85
86
83
75
71
73
82
90
92
88
80
79
87
98
103
103
97
95
79
79
82
79
84
87
85
81
75
74
79
82
77
66
62
73
88
100
103
101
98
89
82
77
79
83
83
83
84
82
80
83
88
90
85
77
75
79
85
90
91
90
87
88
91
97
100
95
87
85
75
76
80
89
95
94
86
78
73
73
75
78
71
69
70
73
80
85
85
79
75
76
85
96
98
89
81
80
84
86
83
85
91
95
95
92
93
97
95
85
80
87
94
99
95
88
89
89
86
81
70
73
84
97
101
95
88
85
79
70
58
52
61
70
74
76
81
89
95
92
85
83
90
99
96
90
90
93
96
95
92
94
97
96
93
93
97
100
97
85
73
70
77
83
83
83
85
88
87
78
65
69
80
88
87
81
78
83
81
72
60
58
68
73
76
79
85
101
111
105
96
93
93
89
80
81
94
101
99
91
83
83
85
90
91
93
93
89
93
99
101
92
81
75
77
82
88
92
95
91
72
68
73
76
76
72
76
82
88
93
92
92
89
88
85
83
86
93
94
90
89
91
95
93
91
94
99
100
91
81
80
79
80
81
87
89
85
79
84
100
116
117
106
94
85
81
86
90
96
99
88
72
71
75
83
82
78
79
89
106
115
113
100
90
84
83
83
82
84
88
90
89
83
83
90
104
109
103
94
94
99
103
97
86
78
80
83
80
79
81
86
91
94
92
84
77
75
83
92
90
85
72
68
72
86
89
82
76
80
94
106
103
88
76
72
74
82
90
91
92
94
89
80
71
76
89
104
105
97
93
97
106
106
98
85
81
81
81
76
68
66
70
77
82
80
74
75
83
90
91
71
70
69
71
80
87
84
79
78
82
88
90
86
79
76
87
95
93
86
80
85
98
103
98
90
87
88
84
75
68
73
91
106
107
98
89
80
74
66
64
73
85
93
92
87
86
88
90
92
93
69
70
75
79
83
83
80
78
76
76
83
87
93
98
104
106
100
91
83
82
90
99
104
101
97
89
86
79
71
69
81
98
106
99
88
83
80
81
78
76
83
92
94
86
84
88
92
91
94
95
70
68
75
83
86
82
75
73
75
76
79
82
85
88
90
90
88
88
88
90
93
97
91
79
77
85
92
96
89
87
92
99
97
83
75
80
93
100
96
88
82
83
82
84
84
81
83
88
95
100
76
80
83
86
86
85
86
87
86
74
66
68
73
70
62
57
66
81
86
87
91
98
96
86
78
83
92
94
85
76
79
87
89
83
79
86
99
106
100
90
82
85
92
100
95
83
79
88
94
99
85
97
98
88
81
84
92
98
89
72
63
70
84
82
66
55
60
71
80
86
93
98
96
90
88
89
91
84
75
73
81
90
94
94
84
77
76
83
90
92
87
85
94
100
101
97
94
91
89
83
81
84
85
85
78
81
85
89
88
83
82
85
87
84
79
72
72
76
83
88
92
90
81
77
76
85
92
95
96
94
93
92
96
96
85
63
50
61
85
94
89
80
78
87
100
106
103
89
79
71
79
77
79
87
94
92
87
83
85
87
88
87
85
82
79
80
82
85
83
81
83
92
93
85
77
76
85
94
95
91
87
88
92
94
89
77
69
74
86
90
85
79
80
88
96
99
91
84
80
81
86
87
82
84
94
97
94
86
81
79
79
81
83
78
75
77
79
80
70
62
73
93
106
102
87
82
84
83
76
70
76
86
89
86
86
90
96
96
89
82
80
86
96
97
89
80
81
86
91
92
87
87
81
76
83
95
96
89
79
73
74
78
78
74
72
78
84
81
73
68
76
87
90
87
85
92
96
87
76
74
79
84
82
80
77
80
84
85
81
75
78
88
98
95
83
77
83
96
96
91
86
82
81
80
82
83
85
83
78
73
71
73
74
76
79
91
96
93
87
85
86
82
75
74
83
92
92
85
79
80
86
83
77
79
78
72
68
67
71
75
78
84
90
94
90
89
94
100
95
83
84
82
85
85
80
71
71
79
81
77
71
73
81
84
81
79
81
83
83
79
76
75
75
77
84
87
85
81
81
80
78
74
76
78
83
79
77
80
86
88
85
82
88
95
94
87
90
96
93
79
78
78
85
90
91
90
91
95
88
78
75
82
95
99
104
101
97
91
83
76
80
93
108
110
97
77
65
63
70
84
89
88
81
71
73
82
90
94
96
105
107
99
88
81
85
95
104
105
105
101
80
77
87
95
98
89
87
87
93
97
95
89
91
99
104
99
82
72
67
73
84
91
95
91
82
75
67
65
71
81
95
102
98
85
81
87
91
92
94
101
104
100
98
96
102
110
113
112
106
102
79
78
92
101
98
84
74
78
89
98
98
89
90
96
96
85
72
65
70
82
90
91
85
75
72
74
79
82
83
85
89
93
93
87
86
89
87
81
76
78
87
96
103
106
100
95
91
94
103
103
79
73
77
84
84
80
75
81
89
90
84
79
87
97
98
89
82
81
87
95
93
91
85
76
72
78
90
94
90
82
77
82
85
86
78
79
82
83
86
90
88
89
91
95
97
93
89
89
94
102
78
70
65
67
80
85
86
86
90
89
85
81
84
92
93
89
86
92
97
96
88
84
87
94
97
94
91
89
82
80
86
93
96
87
72
67
79
97
113
116
98
82
79
92
107
114
107
93
87
92
77
75
70
72
81
92
94
85
79
80
84
88
89
90
89
84
81
84
86
81
75
80
99
117
115
96
80
76
82
90
94
96
97
91
84
81
87
96
104
104
94
86
86
95
104
104
92
79
76
86
87
83
77
74
81
89
94
89
78
66
65
76
89
96
94
85
81
83
83
78
78
89
110
116
96
73
67
80
93
91
79
74
82
91
95
97
89
83
79
82
92
100
102
99
91
80
70
66
72
85
96
90
84
84
83
86
91
94
88
74
63
68
81
91
90
86
85
89
91
86
83
91
102
99
84
70
75
88
93
83
69
67
78
88
93
91
86
80
76
80
85
88
86
85
87
91
89
84
79
78
80
89
98
101
93
86
83
86
88
87
84
83
85
83
82
84
88
93
96
92
85
81
79
83
87
92
94
92
93
94
94
93
89
87
84
85
82
79
79
82
81
72
68
74
88
99
100
94
86
77
76
78
80
83
84
86
89
85
76
71
74
82
87
87
83
81
80
84
88
90
84
74
68
75
86
96
97
97
101
108
109
100
90
84
83
83
79
77
79
83
88
88
88
85
86
82
79
85
90
90
96
78
63
60
69
83
89
87
75
66
65
75
84
83
74
67
68
80
89
91
89
87
89
89
84
78
82
90
96
99
98
95
92
87
81
80
78
81
82
85
92
97
102
99
89
81
81
87
97
103
101
92
79
76
80
82
83
84
88
90
91
93
89
79
68
66
77
93
101
97
96
105
114
107
82
61
55
66
78
90
96
100
97
89
82
83
90
93
94
93
93
95
97
98
95
95
96
100
105
107
92
90
80
78
83
97
105
104
100
94
94
93
91
84
79
83
93
98
99
91
87
90
96
93
82
71
64
61
62
72
81
83
79
77
83
94
95
90
83
84
89
92
98
104
110
108
103
100
101
101
98
90
77
70
81
99
112
105
93
85
85
91
92
87
84
84
85
83
80
77
79
80
77
76
83
90
92
79
64
58
59
63
65
73
81
89
91
87
83
83
86
89
91
96
106
112
108
97
85
80
98
92
86
84
84
83
80
77
80
90
100
100
92
83
76
75
74
77
82
86
90
89
88
86
86
90
91
88
78
66
59
62
68
73
79
85
91
95
92
88
87
87
82
78
83
95
101
89
68
55
81
84
89
94
91
80
67
67
79
92
97
95
87
83
84
84
84
89
93
94
88
85
88
92
90
79
76
84
88
79
64
61
69
79
88
95
100
97
92
82
86
95
96
89
81
81
84
83
73
67
84
84
87
90
92
91
90
85
81
77
78
83
84
84
91
97
103
101
90
78
70
69
75
79
78
69
75
87
100
90
74
63
71
84
89
86
86
92
97
92
86
87
94
94
87
80
78
86
94
96
88
82
82
85
92
103
113
108
91
76
74
80
86
83
83
91
102
100
88
80
78
79
78
75
73
69
77
85
94
92
84
76
76
76
69
61
68
87
105
104
90
81
82
86
84
78
81
93
102
99
78
76
80
86
89
96
103
102
90
78
75
82
93
95
90
83
78
75
78
86
95
100
95
87
82
81
80
78
74
74
80
83
82
77
66
64
73
83
87
88
89
92
93
91
82
77
82
87
86
79
71
77
85
90
85
75
70
74
78
77
76
81
96
109
106
91
72
61
67
85
97
103
99
90
82
81
80
72
63
64
76
91
94
88
81
81
86
84
76
73
82
95
103
96
88
83
84
82
77
73
82
88
94
92
82
69
59
66
81
87
79
76
79
93
100
100
94
87
86
89
93
97
97
89
80
79
79
74
71
76
87
96
97
87
76
78
88
92
91
83
82
89
95
94
85
81
84
87
83
76
100
100
90
86
82
80
80
82
86
82
75
72
73
81
86
87
92
96
99
93
89
89
90
88
89
91
93
91
86
80
79
86
86
82
76
80
91
95
94
87
87
92
97
94
85
82
91
93
84
71
95
87
73
65
72
84
88
83
80
78
74
76
81
85
85
81
80
85
89
87
80
79
82
83
82
83
91
96
94
83
76
77
83
86
88
88
88
82
75
79
86
89
89
84
84
93
100
96
81
71
91
83
68
62
68
73
75
76
81
87
90
87
80
78
80
82
84
85
84
77
75
75
76
78
70
69
75
84
91
92
92
92
92
89
86
83
81
78
78
80
80
76
71
71
77
80
82
85
86
87
97
95
86
83
80
76
75
78
83
91
93
87
79
74
78
85
88
82
76
72
72
78
84
90
87
82
73
74
81
90
98
97
91
81
75
74
81
91
97
95
84
78
81
87
83
72
61
66
81
94
93
97
98
97
89
83
82
80
78
78
82
86
88
88
92
94
91
80
69
71
77
83
86
90
89
83
73
69
71
76
84
87
90
84
79
75
81
91
102
103
95
90
94
99
98
91
81
78
80
88
87
86
88
91
86
81
79
78
76
76
81
86
88
87
90
91
89
81
74
79
87
91
86
79
74
75
79
81
79
76
76
82
96
104
100
88
75
79
86
92
93
87
81
78
80
92
102
103
97
94
88
77
74
78
83
83
81
86
93
97
95
88
81
76
71
75
79
85
86
83
84
82
82
81
83
88
94
96
93
85
81
84
92
102
102
96
86
84
83
82
84
85
82
72
64
71
83
93
96
94
93
84
77
78
83
86
91
97
105
106
95
82
73
68
69
72
77
85
87
84
76
74
79
85
89
87
88
94
102
103
92
83
82
86
99
104
101
96
89
84
84
89
91
90
84
80
78
80
83
88
92
94
88
81
79
83
85
89
92
91
79
68
62
70
82
85
83
81
83
83
81
78
78
77
75
70
73
87
104
108
93
77
74
88
100
105
97
90
90
93
91
87
85
89
99
102
101
97
100
101
85
89
89
83
76
73
77
76
78
77
78
74
71
76
84
89
84
76
73
78
83
80
74
72
75
78
81
85
89
88
80
74
79
89
96
90
82
77
86
95
95
88
82
84
92
99
97
96
104
104
76
75
79
79
73
68
67
67
68
75
83
88
85
77
74
76
78
75
75
82
86
81
73
75
84
93
89
78
70
74
81
83
84
86
85
83
77
73
74
79
82
84
82
86
93
97
95
92
89
88
75
64
66
74
78
78
72
70
69
75
85
91
82
70
60
61
71
81
89
95
99
97
91
87
86
84
82
79
84
92
99
99
98
92
88
83
79
78
79
81
82
86
89
94
95
95
92
87
81
82
75
69
77
91
101
95
82
74
74
78
82
80
76
72
67
70
78
86
90
93
99
106
110
101
85
72
75
87
97
100
98
98
100
96
84
73
71
81
93
95
91
89
91
95
93
82
72
68
73
81
71
73
91
106
106
93
78
74
76
73
68
69
76
77
73
75
84
92
91
79
79
91
102
100
82
71
77
86
91
87
84
85
90
88
78
70
70
76
84
85
76
72
79
92
99
91
77
68
70
78
67
72
77
81
78
70
67
71
72
71
68
72
77
68
55
57
73
94
95
76
64
72
86
90
82
80
90
96
96
90
84
83
85
87
90
94
94
90
87
89
93
92
95
98
101
99
93
88
87
87
79
75
77
74
70
71
75
81
87
90
94
93
84
70
57
58
74
90
92
78
65
65
77
90
96
97
95
96
95
92
84
77
74
77
88
99
104
101
100
105
115
115
106
96
88
88
94
98
94
89
89
80
78
81
86
86
84
82
90
104
110
104
86
75
74
81
88
93
92
83
76
70
76
89
100
101
94
87
83
85
85
82
80
78
80
85
91
92
94
93
91
88
82
79
81
86
95
101
95
85
86
69
60
62
75
82
83
81
85
96
99
90
73
65
71
81
91
95
94
94
91
90
85
82
82
86
89
90
87
88
93
101
105
101
90
82
80
82
79
75
70
69
72
76
80
85
94
100
100
95
78
66
53
52
67
83
91
92
91
88
82
74
68
65
72
82
94
93
90
91
95
101
97
86
79
77
85
93
94
90
92
97
103
99
87
77
74
77
77
76
76
79
84
85
84
81
80
85
93
96
79
75
77
81
84
85
86
83
82
79
74
69
70
81
95
105
100
90
85
88
96
100
93
85
84
86
88
89
89
87
89
93
90
81
75
76
79
84
82
74
73
76
81
85
88
88
83
78
79
84
84
80
81
87
84
77
67
65
68
70
69
70
74
86
100
109
103
92
85
86
92
92
84
74
75
83
90
85
77
78
85
90
90
81
82
89
96
92
83
71
66
69
78
86
93
93
85
78
77
83
89
84
79
76
77
77
77
77
74
64
62
69
85
90
86
84
86
90
87
85
87
92
90
78
71
80
85
81
70
67
77
89
95
97
94
92
94
92
86
80
74
75
86
95
89
78
73
81
92
98
87
86
79
76
81
88
94
94
79
61
50
65
89
95
83
68
65
75
86
93
97
100
95
89
80
79
81
80
71
71
80
93
108
112
99
86
83
95
102
100
88
81
88
94
86
75
75
89
105
104
84
82
77
75
77
78
80
80
77
69
61
61
70
80
81
74
71
76
86
97
106
104
94
83
76
76
78
82
84
83
85
96
113
119
108
89
84
95
111
111
94
83
79
84
83
85
88
91
91
90
85
81
78
75
74
68
64
68
78
85
82
74
66
70
78
92
98
97
94
92
98
104
101
89
77
73
76
76
72
69
75
89
102
109
104
92
88
93
100
101
92
84
78
75
77
82
87
85
78
77
87
86
79
75
72
71
72
76
82
84
84
81
77
72
73
79
88
92
83
74
77
88
94
90
82
83
84
75
62
60
73
87
93
90
83
83
87
88
88
88
84
87
84
81
70
65
73
82
85
89
89
89
83
79
82
87
87
87
83
81
82
86
84
77
70
69
73
78
74
70
71
74
76
78
83
94
99
91
80
76
80
85
85
84
77
73
79
84
87
87
88
92
97
93
74
62
67
82
92
94
90
91
94
96
94
92
86
82
82
86
91
92
89
80
77
79
84
86
83
81
83
83
80
80
84
88
91
86
80
82
79
78
80
84
81
74
74
81
88
90
92
95
98
98
86
76
76
87
93
87
87
90
94
95
87
81
79
78
80
84
89
92
90
82
78
79
81
80
81
84
89
92
87
81
76
69
66
66
78
88
96
96
93
91
90
85
83
85
85
85
80
82
92
98
94
87
90
97
96
88
90
91
90
91
93
92
97
99
95
88
81
81
88
88
81
71
69
78
89
93
90
86
86
83
80
77
78
83
85
87
90
89
85
83
86
94
96
96
98
103
106
101
93
87
92
101
105
101
90
85
77
78
86
97
97
89
81
82
88
93
89
87
88
89
88
81
70
66
70
76
82
83
76
69
68
79
88
93
92
92
98
104
101
91
85
86
91
93
97
104
106
101
93
88
90
94
97
96
90
84
76
72
82
97
101
90
79
71
71
76
83
87
92
100
101
98
88
80
72
72
79
83
84
80
78
81
86
85
82
84
89
93
93
90
90
92
91
84
76
78
85
93
97
94
91
86
87
94
105
108
88
82
82
84
85
80
81
88
92
93
84
81
86
96
101
99
96
94
90
82
76
74
78
79
77
78
82
85
82
78
73
75
81
89
94
102
102
95
85
76
72
76
81
89
93
96
93
92
93
97
86
88
84
80
81
82
93
104
115
110
93
80
79
84
89
87
84
91
98
95
84
73
67
67
69
75
83
95
98
91
85
85
90
91
90
93
97
99
98
89
77
77
80
90
98
100
96
85
76
74
83
86
84
78
81
92
97
97
96
93
91
90
89
91
90
89
86
92
99
97
88
80
79
82
79
76
78
89
96
99
96
95
96
94
87
80
81
89
91
90
90
95
102
100
94
84
81
82
82
86
87
83
75
75
79
87
88
86
81
80
85
91
93
93
92
95
98
99
93
84
81
84
93
98
89
78
79
88
94
91
80
75
82
89
90
88
86
88
92
93
94
98
96
90
79
72
76
84
89
94
85
84
85
88
87
84
81
83
84
81
81
81
83
85
84
85
87
86
81
75
75
82
92
93
86
82
85
90
90
85
70
64
67
76
85
88
87
87
91
95
93
84
71
69
74
81
89
93
91
93
80
95
106
106
93
81
79
82
88
89
88
88
86
85
83
78
74
75
79
84
86
87
87
87
85
83
81
81
87
91
92
87
78
78
83
83
75
68
70
77
81
74
69
77
88
92
91
90
92
99
84
91
89
84
77
82
91
94
92
89
90
94
97
91
86
83
84
88
91
91
91
87
83
84
88
88
86
84
90
95
99
95
87
84
85
83
76
69
69
74
79
84
92
100
105
98
87
85
92
100
93
82
70
63
72
84
95
95
85
78
82
96
103
95
77
70
76
89
95
95
89
85
83
79
82
89
99
103
97
92
88
87
90
86
83
82
85
93
97
98
96
96
99
101
102
99
96
95
95
95
96
91
82
76
73
73
73
71
73
76
86
99
106
94
71
53
54
74
92
105
102
95
87
75
70
78
92
98
91
85
88
95
96
87
76
74
83
94
102
104
94
84
78
82
88
94
98
98
96
89
87
82
77
67
66
68
74
84
90
89
84
86
89
88
79
72
75
82
89
91
90
90
84
72
66
66
71
70
70
77
84
90
84
77
77
82
86
86
84
83
79
75
76
84
90
89
84
83
88
90
84
75
66
67
73
85
97
102
101
94
83
79
80
83
88
93
98
94
83
73
73
80
87
85
78
72
69
64
66
72
79
78
74
74
77
82
85
83
80
80
82
88
93
94
92
90
90
94
98
97
83
81
81
87
94
94
90
89
94
100
102
93
84
82
85
87
87
88
87
86
82
79
82
84
85
83
78
73
68
71
78
89
92
84
77
78
80
83
82
87
94
103
99
89
80
88
102
109
101
88
81
81
84
89
89
84
78
83
97
110
110
95
83
78
81
79
78
87
96
100
86
65
57
64
78
84
82
74
67
66
74
85
88
81
76
81
87
86
80
78
88
102
100
87
76
76
82
86
82
74
81
76
78
85
88
90
91
94
97
97
94
89
80
78
79
84
90
92
92
87
76
64
61
66
76
81
83
85
82
75
68
61
63
71
79
84
85
87
82
78
76
84
90
90
82
72
68
77
81
84
87
86
88
89
93
102
104
98
88
78
81
87
87
81
81
89
102
101
88
80
78
80
81
82
82
80
83
86
92
89
77
67
69
83
91
87
82
83
86
87
79
77
83
92
97
90
83
81
80
79
93
94
91
85
83
85
90
88
79
74
77
83
90
90
91
92
91
87
84
85
89
85
82
84
89
93
87
81
78
80
83
90
95
98
96
89
85
86
88
88
90
90
89
91
98
102
99
84
68
63
81
85
85
78
69
63
69
78
81
81
77
78
87
100
102
92
76
71
79
89
91
79
65
70
84
97
96
83
69
68
82
96
99
92
83
82
87
91
88
85
86
90
89
85
84
92
101
101
92
90
68
76
86
88
81
71
72
83
91
89
78
74
82
96
102
93
87
82
83
87
86
76
64
60
71
86
93
88
81
79
88
98
96
82
72
75
87
96
93
84
80
84
89
89
83
82
88
96
102
102
81
87
87
87
89
89
88
88
87
79
69
68
77
89
92
93
90
88
83
78
80
83
81
75
74
87
103
106
98
87
86
90
91
83
77
79
89
98
97
91
88
91
96
98
92
84
78
74
75
78
97
93
81
73
78
89
92
89
83
75
68
67
74
80
84
84
82
78
69
63
71
84
90
86
84
89
102
100
87
72
70
80
87
85
81
81
85
85
83
85
86
86
82
83
90
99
99
87
75
71
88
87
81
79
81
88
92
95
94
84
69
62
64
70
78
80
81
79
75
71
74
80
86
83
84
86
91
87
79
73
79
88
89
84
78
77
79
76
76
79
83
78
75
71
79
90
99
104
104
98
76
76
84
91
91
88
88
92
90
79
67
57
56
63
72
76
77
79
81
83
82
84
83
83
84
85
85
84
87
91
99
99
93
81
74
74
80
87
91
96
99
99
98
91
82
73
71
81
99
111
76
76
83
88
89
84
82
79
74
71
71
73
75
76
77
76
72
67
66
75
88
97
101
95
85
74
70
73
80
87
96
97
94
86
77
77
82
91
99
101
97
97
100
100
99
93
86
84
86
94
75
78
85
91
93
93
90
89
89
89
90
91
89
88
88
87
83
77
73
77
88
101
103
95
82
74
75
77
79
81
86
94
99
98
86
75
76
82
84
78
74
73
80
83
89
96
105
108
99
86
69
72
84
96
103
98
89
88
91
90
87
84
82
81
81
79
84
85
87
83
80
81
82
84
84
88
91
94
92
88
84
86
89
88
84
80
80
82
81
79
82
84
83
75
67
72
89
105
109
99
74
72
76
82
90
86
77
74
77
82
82
79
77
75
76
74
77
82
86
82
77
73
78
82
86
87
87
92
93
88
77
71
72
77
88
95
95
93
89
93
100
102
95
86
81
84
92
94
93
94
91
86
75
68
75
84
84
83
83
90
94
88
79
79
82
84
82
80
83
86
85
82
77
78
79
77
75
82
88
87
78
69
73
87
102
105
98
89
86
90
91
90
88
89
95
99
95
81
72
72
90
91
87
80
78
86
90
85
83
87
95
91
81
74
82
90
87
79
79
85
85
79
67
72
82
90
86
83
85
86
83
80
81
89
96
96
89
83
83
83
84
86
86
85
85
78
73
71
72
75
80
87
91
93
88
85
83
73
68
73
82
90
86
81
85
86
80
68
61
68
76
75
70
80
98
105
93
79
71
77
85
84
80
77
83
91
92
91
86
82
83
87
92
93
90
81
75
74
77
81
86
77
77
79
80
82
84
84
78
78
84
91
88
83
78
77
72
66
63
70
84
90
90
91
94
94
90
86
85
89
89
86
83
81
86
91
92
92
89
86
85
87
94
99
102
96
89
83
82
84
95
79
66
72
77
80
84
89
92
90
84
82
78
74
73
76
85
88
89
84
88
95
99
92
79
74
84
100
105
99
88
84
85
89
84
76
71
77
90
98
100
95
93
94
93
86
76
74
84
98
93
83
76
74
77
75
74
75
78
76
70
69
74
77
77
90
105
109
96
73
67
81
95
92
78
69
75
83
86
84
81
82
83
81
72
69
69
75
85
95
97
93
92
93
95
89
78
74
84
102
90
86
79
72
69
69
71
73
70
69
68
72
80
79
74
77
91
97
88
69
64
77
93
93
83
74
76
83
87
91
96
96
90
80
81
89
92
90
84
81
81
84
93
101
105
99
90
88
87
92
91
93
86
76
74
78
84
85
84
83
81
80
79
71
69
71
82
89
84
75
75
82
94
95
86
76
74
84
98
105
96
84
75
75
83
93
98
97
95
88
83
82
84
92
96
97
98
94
87
77
93
96
97
90
85
84
84
83
81
78
77
74
71
74
81
84
82
81
80
78
80
86
97
104
97
80
73
75
83
85
73
62
62
71
79
82
86
91
94
95
90
84
79
78
84
95
103
103
91
78
96
94
91
87
85
85
83
81
77
75
75
78
84
86
87
83
78
75
77
81
84
94
99
102
96
84
76
75
78
77
74
75
79
82
80
77
79
86
91
90
87
85
88
86
87
92
96
99
95
88
96
89
85
86
87
91
93
91
85
84
85
87
88
87
83
75
71
72
78
86
89
87
83
79
77
76
79
85
90
90
88
82
77
68
60
61
74
88
93
91
83
82
88
93
92
84
75
75
84
88
86
85
85
89
94
93
88
84
82
84
85
78
76
77
80
82
78
76
79
89
91
81
66
63
72
78
84
88
95
98
91
79
61
52
50
60
75
87
92
88
77
74
79
89
98
95
83
77
80
86
94
89
86
86
87
84
82
78
81
88
90
89
85
85
92
96
92
80
75
81
86
82
69
63
69
80
88
90
91
91
86
80
73
71
74
79
79
84
89
91
84
76
77
83
96
105
102
94
88
83
99
88
77
74
78
82
81
82
84
92
100
104
104
99
92
95
96
88
78
72
79
84
83
75
72
82
94
95
89
81
79
82
90
96
96
87
81
83
92
98
97
84
81
80
79
77
81
88
91
83
88
75
67
69
76
81
81
80
81
78
78
82
88
89
87
88
94
94
89
81
80
87
93
91
87
91
98
97
87
78
78
85
103
111
103
90
84
89
96
97
91
86
87
85
73
59
61
77
96
96
85
78
69
67
70
74
75
77
80
75
66
62
67
79
87
91
93
96
94
95
94
95
95
92
86
84
82
81
74
72
77
95
111
117
108
97
95
99
99
92
87
87
91
90
81
73
79
91
100
94
87
81
71
65
64
64
71
80
85
86
78
71
72
81
89
96
100
97
96
95
93
93
90
84
81
84
82
74
64
63
75
89
101
103
98
94
92
93
93
89
87
87
88
82
79
82
93
98
87
72
89
82
73
65
62
69
83
96
98
87
76
71
78
83
86
83
86
88
87
86
83
79
76
75
80
92
98
92
83
83
90
93
93
91
88
85
84
85
86
87
84
81
77
77
76
78
83
84
82
77
92
90
85
80
76
81
90
101
99
83
74
81
88
93
84
75
72
78
81
82
80
83
85
85
84
90
96
97
98
96
93
92
92
93
90
84
81
86
93
92
82
75
74
78
75
67
65
72
87
102
90
91
88
86
84
84
81
79
78
84
90
105
106
96
85
81
86
93
89
86
87
96
106
107
94
83
76
75
75
75
72
74
82
92
90
82
84
91
100
96
86
83
83
83
76
66
65
74
88
98
81
75
73
77
85
89
85
73
64
75
91
98
89
78
76
90
102
106
99
93
93
95
96
95
90
80
69
64
70
83
93
95
92
92
90
91
90
87
80
74
75
85
94
95
87
81
83
89
87
86
91
93
91
88
86
82
82
83
89
92
95
93
94
91
84
78
74
79
90
90
82
74
72
74
79
88
95
97
93
91
91
89
86
82
85
87
89
87
81
78
82
88
91
89
87
87
88
84
80
76
81
89
94
97
92
82
71
68
74
83
86
88
90
89
86
82
84
90
94
94
92
87
81
74
77
89
105
104
87
71
66
74
86
90
89
89
89
90
85
78
77
80
83
88
86
84
78
80
79
80
80
79
85
97
102
101
97
84
70
62
67
80
91
97
97
97
98
99
96
91
92
99
103
98
90
84
80
79
72
68
69
76
84
89
88
88
88
88
85
81
78
79
86
89
87
86
87
91
97
97
92
91
96
98
98
95
96
97
90
79
72
75
82
91
96
96
97
98
96
84
77
80
91
95
89
78
72
75
82
83
85
86
88
90
92
96
97
92
83
72
70
77
83
87
88
91
94
91
86
76
93
101
104
97
85
78
79
92
102
100
88
76
75
83
88
87
83
83
86
84
77
69
64
65
67
74
82
92
96
91
87
88
94
96
94
97
98
91
79
65
65
78
90
91
91
88
87
83
72
62
86
88
87
82
79
75
75
78
88
93
92
88
83
82
88
88
84
81
82
85
86
79
67
62
66
75
86
91
86
76
73
82
93
94
87
79
79
85
86
79
78
90
102
104
95
86
85
91
91
87
87
86
83
80
79
77
75
75
82
90
95
92
83
76
82
90
98
97
90
86
84
83
77
78
84
93
95
91
85
77
73
78
87
91
88
78
76
83
92
91
84
84
89
93
90
84
89
97
102
93
90
90
93
93
91
87
83
82
84
88
93
89
79
74
78
86
92
91
88
86
84
81
77
77
80
85
89
87
87
88
89
86
85
88
89
86
83
85
95
103
99
88
81
80
79
75
76
85
94
96
97
99
96
87
78
76
77
79
79
81
85
89
94
90
87
81
75
74
79
86
92
91
88
80
76
73
66
63
71
85
93
92
85
83
84
85
84
87
98
111
114
104
95
91
86
78
74
80
94
113
99
96
89
73
67
70
80
88
88
88
90
99
104
100
90
78
76
79
81
85
90
94
101
101
96
85
70
59
63
76
85
87
82
80
82
84
87
92
99
100
99
99
98
99
97
89
83
84
92
108
80
83
82
81
84
93
102
104
102
99
98
102
101
93
78
71
75
84
90
91
86
83
86
90
94
95
92
89
81
79
79
82
83
81
81
81
85
91
90
89
85
82
82
83
86
89
90
90
89
84
68
73
79
84
87
85
82
83
86
87
88
89
91
84
72
59
62
77
92
99
91
80
66
60
71
92
109
109
97
86
85
89
92
87
81
76
72
76
85
92
91
77
62
61
74
90
100
97
87
78
80
77
77
77
70
59
57
63
73
74
72
70
75
79
77
73
78
84
89
90
87
83
77
70
70
85
100
102
95
92
95
96
95
88
83
80
84
84
87
89
88
80
73
71
75
80
83
82
80
78
92
82
77
78
76
76
76
81
82
76
67
66
74
82
85
91
96
94
89
78
79
89
100
98
88
79
78
81
83
90
94
97
93
85
82
83
88
94
90
83
81
87
94
92
78
67
69
81
91
90
88
83
80
82
91
97
97
93
90
82
81
81
87
93
95
90
85
87
89
87
84
82
85
87
88
83
76
66
65
72
87
97
95
84
72
70
76
80
81
84
89
97
98
90
79
79
91
110
114
100
88
85
81
79
84
88
94
95
94
93
89
82
86
93
98
91
78
75
86
93
85
67
54
60
80
93
89
69
56
61
76
87
83
71
65
70
77
82
82
85
93
93
89
80
77
85
97
104
100
87
93
89
85
82
82
86
90
93
92
90
85
78
73
76
84
91
90
88
88
91
86
75
66
69
83
94
93
83
73
71
72
69
64
63
70
79
85
87
86
89
89
84
80
77
76
78
78
80
79
76
93
91
88
89
91
88
80
77
80
89
92
84
71
67
76
91
99
98
87
81
81
86
89
93
95
95
95
94
94
89
77
65
63
74
90
94
88
83
83
81
80
81
83
89
93
91
81
73
67
67
92
92
89
86
82
76
70
72
79
92
96
84
73
68
81
93
93
87
82
83
84
78
77
87
97
104
100
97
93
89
81
76
76
80
90
95
94
90
84
80
78
78
82
85
92
98
95
80
63
64
94
95
90
81
70
71
82
92
95
92
85
79
78
87
93
92
86
83
87
93
91
78
65
74
92
103
100
84
76
77
82
86
82
78
78
87
97
103
97
87
81
78
74
73
79
92
98
92
81
82
78
84
89
84
78
81
97
110
104
85
75
82
95
101
94
86
80
85
93
99
96
86
79
77
84
87
89
86
84
87
89
89
86
84
88
93
94
91
87
84
84
86
90
91
94
93
92
92
92
92
67
77
85
85
88
90
95
96
89
80
76
84
95
95
87
81
84
87
88
82
83
86
86
78
70
74
89
104
106
101
94
89
88
92
97
96
89
82
80
82
87
90
93
98
98
89
75
71
78
90
76
78
80
82
87
87
82
78
79
78
77
83
91
89
83
82
85
83
76
67
72
85
89
80
72
75
88
90
82
73
82
90
91
85
80
81
84
83
81
80
78
75
76
80
81
79
75
72
78
88
76
78
84
93
93
89
87
87
89
83
76
77
85
91
89
83
83
81
79
78
81
89
92
89
86
87
85
70
56
56
76
92
92
82
73
74
79
78
76
73
73
74
78
83
87
89
92
94
96
95
71
72
84
96
97
92
91
96
97
86
73
64
69
79
81
74
68
72
83
93
91
88
83
79
83
85
83
83
83
86
93
95
94
88
84
84
82
77
77
83
91
96
98
95
96
94
95
101
107
108
71
69
72
77
78
78
81
87
88
85
77
66
63
64
67
63
58
59
66
76
81
84
82
76
71
72
79
88
98
101
99
96
95
94
93
95
93
89
89
91
95
93
84
80
79
86
96
104
110
111
66
71
75
78
80
81
84
88
91
88
83
81
78
76
76
75
72
67
62
59
65
79
84
84
76
75
81
87
88
83
86
91
93
87
79
78
85
87
82
76
74
80
84
80
73
76
90
102
102
92
59
75
88
100
101
93
85
81
78
77
76
81
85
87
84
77
73
72
73
74
78
86
93
89
82
82
87
91
81
73
74
79
80
73
66
67
76
79
77
75
83
94
97
91
82
83
92
97
92
74
76
76
85
91
90
82
68
60
59
63
67
76
85
89
84
76
69
72
78
84
90
95
98
97
90
86
85
82
78
72
73
74
75
73
76
79
81
83
85
91
100
101
91
83
86
100
103
92
73
68
93
76
64
64
71
82
78
71
68
75
81
78
75
74
79
80
79
75
77
78
82
86
94
102
105
99
87
82
81
82
81
80
82
85
87
92
93
87
82
79
81
85
83
81
85
91
91
76
62
62
85
76
72
77
90
109
111
96
81
80
85
78
61
52
60
74
79
75
74
80
82
80
80
92
103
105
99
95
94
93
91
87
85
87
91
94
95
90
79
69
71
82
90
85
74
64
66
72
74
74
78
87
91
97
102
111
112
97
81
74
77
77
70
67
73
82
80
72
71
82
93
91
82
84
95
102
97
88
85
86
88
86
79
80
87
96
103
101
92
88
92
100
103
94
78
65
67
79
87
88
86
86
81
76
75
82
92
96
84
77
78
80
81
82
82
83
81
69
68
73
86
88
84
83
84
86
83
79
79
82
82
79
77
79
86
92
95
92
90
90
93
96
96
93
91
85
82
83
88
90
92
76
56
50
56
72
89
97
94
86
78
75
70
65
65
72
83
86
80
71
68
70
76
83
80
78
80
84
89
89
85
82
79
79
81
79
80
77
80
85
84
83
78
77
80
84
84
87
93
100
98
80
63
61
74
86
94
96
91
81
71
68
70
72
76
87
100
105
94
77
65
68
78
85
88
87
87
84
82
83
85
85
81
76
75
81
89
92
92
90
88
84
77
68
70
80
88
91
96
105
103
98
82
74
77
86
91
91
84
78
70
71
83
96
106
107
105
94
86
79
82
85
89
87
86
87
87
83
82
85
89
88
80
74
77
86
91
92
86
80
75
77
80
85
86
84
87
91
93
92
101
99
89
76
74
80
88
90
86
83
78
78
83
90
96
94
86
75
70
73
86
97
100
91
75
63
67
82
100
107
97
85
77
80
82
83
79
77
76
75
71
71
82
93
97
87
83
82
86
86
86
96
95
88
86
87
92
92
85
76
71
69
73
76
75
73
67
66
67
72
79
94
105
102
85
61
60
79
100
103
88
74
75
80
83
81
75
77
82
85
88
89
89
88
86
86
86
86
87
86
86
97
100
100
99
99
98
94
82
68
63
69
83
90
85
73
64
66
74
78
79
86
100
107
99
84
75
78
82
79
73
72
78
80
78
76
77
84
85
84
86
89
92
89
85
86
90
94
91
88
87
90
91
92
91
91
90
87
83
80
78
84
93
96
87
72
66
70
80
85
83
77
83
91
94
88
79
77
77
77
78
79
80
78
75
75
79
87
87
81
73
74
85
92
98
95
89
88
93
99
76
77
78
79
79
76
72
70
74
83
89
93
90
84
77
73
69
75
84
92
88
77
69
77
87
89
86
85
86
89
83
74
69
73
77
81
82
86
89
86
79
75
80
91
99
97
89
89
96
103
88
90
87
80
81
86
85
81
82
87
100
101
94
84
79
80
81
80
82
87
86
81
76
77
84
86
86
90
96
99
84
70
66
74
83
82
80
83
90
97
94
85
80
79
85
91
96
99
97
93
101
96
88
82
89
97
99
98
98
103
107
100
88
79
81
91
96
91
78
71
76
85
92
91
85
82
84
88
92
90
80
68
67
77
84
80
76
79
92
101
102
89
81
76
72
75
78
83
80
76
90
84
81
81
87
87
83
85
97
104
100
85
72
66
73
89
104
101
87
69
65
75
91
98
94
91
90
87
79
75
71
66
69
72
74
76
80
86
91
95
95
89
86
81
72
60
53
58
65
73
83
82
79
78
77
75
73
80
89
92
87
79
78
79
83
88
93
95
89
78
68
71
78
86
92
98
100
92
79
74
78
84
84
77
71
73
82
89
91
85
84
88
89
86
75
68
68
75
80
80
84
81
78
76
76
78
84
90
92
91
87
84
87
89
91
88
86
83
82
81
79
74
76
79
87
99
105
102
92
86
90
97
96
87
75
71
75
84
88
89
87
90
91
88
84
85
91
94
91
76
90
85
80
79
83
93
101
108
103
90
79
75
79
87
88
85
82
79
79
85
84
85
83
79
81
94
105
107
104
95
89
87
92
99
96
87
79
81
89
95
98
92
91
93
93
89
89
88
85
78
92
90
87
84
83
87
92
101
98
82
69
72
82
89
85
78
75
81
85
87
85
92
99
96
84
83
93
102
105
92
73
70
85
105
112
101
87
83
84
89
83
78
78
85
93
91
87
80
85
91
78
77
77
83
82
79
75
73
73
76
82
87
90
88
79
79
85
93
92
85
81
89
105
111
101
85
81
84
86
77
67
69
81
97
101
94
89
87
83
75
68
67
69
75
81
88
89
88
86
93
76
69
67
78
93
101
94
75
66
75
88
95
86
74
74
88
101
105
96
89
85
86
91
98
104
102
92
79
76
76
77
79
80
83
87
93
94
90
80
72
71
81
83
81
80
85
91
90
87
85
84
91
93
97
98
94
87
84
87
92
92
88
87
88
88
87
81
80
78
76
75
77
86
94
100
103
99
98
95
95
95
92
86
78
70
66
67
72
70
66
68
81
93
99
93
86
79
78
73
71
87
95
99
98
97
90
82
81
84
85
89
89
92
92
90
90
95
101
101
96
91
89
92
95
98
104
106
103
88
70
62
65
81
91
90
84
77
76
75
70
70
83
98
104
97
86
80
82
88
88
86
88
90
96
98
102
101
95
85
79
79
86
90
89
84
83
92
101
110
107
101
99
99
97
96
89
86
85
80
74
74
80
88
93
87
79
78
85
91
88
83
83
88
90
90
87
87
92
91
86
82
86
91
96
98
97
94
90
84
77
75
78
82
85
85
84
86
93
98
95
91
88
89
95
93
85
80
81
89
99
105
107
104
95
83
79
81
85
84
83
84
85
88
85
84
89
93
91
81
71
85
84
88
90
86
75
70
73
81
85
85
85
86
89
93
92
87
83
83
80
76
75
81
88
92
93
92
89
89
89
92
99
104
99
92
88
84
82
75
73
76
85
89
85
84
87
94
90
78
71
88
84
83
83
82
75
72
75
83
89
89
88
86
86
86
89
88
81
76
74
77
81
82
83
89
93
92
83
72
66
69
82
92
97
90
81
79
80
85
83
74
69
73
84
93
99
98
94
90
83
87
86
89
90
90
90
88
89
87
89
85
77
69
69
75
85
90
86
85
88
90
87
80
77
80
84
83
77
69
68
73
81
90
95
91
81
79
84
95
91
74
66
75
95
108
103
96
92
93
93
88
90
90
88
90
91
96
99
96
89
82
76
72
75
84
95
97
94
96
99
97
86
73
67
73
79
78
78
81
86
91
92
92
94
91
87
83
87
98
102
94
88
93
106
105
88
78
82
91
96
98
92
83
75
75
79
84
82
78
76
81
87
97
102
103
96
92
88
90
90
89
82
75
72
75
77
76
75
78
86
92
93
91
89
86
83
82
87
96
103
104
101
95
96
91
85
80
82
87
88
102
95
88
82
81
77
73
68
67
70
79
87
94
95
95
92
87
81
79
79
79
81
85
89
89
82
74
70
77
84
91
91
87
82
80
81
84
89
91
90
89
88
86
84
84
86
89
88
83
78
80
86
92
97
95
88
84
83
85
88
84
78
70
71
80
88
90
90
85
82
79
81
87
92
94
88
81
80
84
92
95
91
82
79
81
84
86
88
87
89
90
89
85
79
79
84
87
90
89
90
66
79
93
99
97
91
88
94
98
98
88
75
68
71
81
88
92
94
94
91
88
82
78
80
81
83
87
90
93
95
92
86
80
80
82
85
82
78
83
94
104
100
88
80
88
98
102
95
89
90
81
88
94
100
98
91
87
87
89
85
77
75
79
86
88
87
90
90
91
90
90
87
81
73
71
77
90
98
96
91
88
88
90
88
85
85
85
84
84
87
89
90
91
89
92
96
92
80
72
71
96
90
90
93
94
92
88
86
78
70
68
75
88
91
82
75
81
89
93
95
93
94
91
83
75
79
89
94
92
88
89
94
96
91
86
85
89
96
94
83
77
85
94
94
82
72
69
74
75
71
88
86
81
79
84
89
94
91
81
72
73
78
88
92
85
80
83
87
94
97
96
94
90
87
89
88
90
84
80
78
78
80
81
84
83
85
87
91
91
91
89
90
91
88
82
79
84
98
102
92
90
92
86
77
77
85
91
90
81
76
74
77
80
89
100
102
95
83
77
79
82
80
79
78
86
93
92
82
72
69
68
67
66
69
78
85
86
87
89
95
94
89
82
79
84
96
103
103
99
93
102
103
93
79
74
78
84
81
78
74
69
63
64
76
94
103
99
86
77
76
75
76
74
76
84
92
94
83
74
72
81
85
82
76
75
80
83
87
95
101
99
86
72
71
79
89
92
84
79
86
92
93
91
90
91
90
82
75
78
85
84
76
68
70
82
92
93
87
82
80
81
86
90
97
100
102
99
93
86
82
81
87
89
88
82
76
73
77
84
92
96
90
81
73
71
76
82
82
83
83
81
82
88
98
107
103
92
85
91
103
103
87
73
73
83
92
88
82
81
85
88
88
91
95
103
105
101
97
91
82
76
76
78
80
79
79
79
79
80
79
83
90
88
79
71
74
84
90
87
80
90
92
94
92
85
84
88
93
93
90
86
80
79
83
88
91
88
85
85
89
91
90
88
93
96
94
86
81
76
79
81
79
76
71
77
90
99
98
89
81
79
86
91
90
85
83
83
81
76
75
91
99
98
81
64
65
83
94
86
72
73
85
92
88
78
75
83
90
92
90
91
94
103
109
103
88
75
69
73
81
83
77
72
79
90
104
102
94
85
84
85
90
93
99
102
98
90
79
75
73
77
83
85
81
75
77
86
93
88
82
83
94
95
81
59
55
72
87
90
85
87
95
103
98
87
82
84
90
90
87
81
73
72
81
93
96
90
83
84
93
99
93
89
88
94
91
84
80
79
80
68
63
69
76
75
74
74
77
82
81
85
92
95
85
69
60
71
80
79
79
87
98
99
84
73
75
87
92
86
82
84
87
87
81
77
79
85
93
103
108
104
92
86
82
80
74
73
81
92
94
67
62
68
76
75
65
59
61
70
78
81
89
100
100
90
77
72
73
76
82
93
102
106
98
88
84
86
81
73
72
80
87
87
81
75
77
85
93
98
97
92
86
89
93
93
88
85
86
92
92
80
77
82
87
85
79
76
76
82
85
84
83
86
89
87
80
72
71
78
89
92
95
97
95
92
88
88
91
91
86
77
74
79
86
92
94
86
78
77
78
79
78
80
89
99
101
95
89
85
83
94
87
86
86
85
84
87
89
86
83
73
64
58
62
66
70
72
72
75
80
81
81
81
78
80
85
94
103
106
99
88
84
89
94
97
95
87
83
84
85
84
76
70
70
78
86
92
92
94
90
81
85
86
85
82
80
80
77
71
67
63
64
63
62
64
68
73
75
71
65
66
74
81
79
77
85
99
104
93
83
78
83
89
86
79
80
84
85
83
80
82
85
86
83
78
80
86
91
90
89
78
87
87
88
87
83
77
72
67
66
74
88
96
92
82
72
74
79
84
81
83
88
92
86
80
85
96
98
83
71
71
79
82
74
68
75
81
78
71
70
81
89
91
90
91
96
95
86
73
65
99
93
83
76
74
77
78
79
78
76
76
84
96
101
95
84
79
82
90
95
92
92
92
89
87
85
84
83
79
81
88
96
93
82
78
82
88
87
84
86
87
81
73
73
88
103
102
82
64
61
109
93
76
66
61
65
73
77
78
74
68
62
62
71
79
85
84
81
76
69
69
77
89
96
95
84
76
72
77
83
92
98
97
91
85
86
93
96
94
84
79
77
79
83
88
94
93
86
80
85
87
83
79
78
78
84
88
81
76
73
73
67
58
51
56
68
77
79
74
69
70
78
84
88
83
74
76
83
93
91
88
87
88
88
88
87
85
84
73
63
63
79
93
95
85
82
87
97
100
97
76
85
88
88
90
93
93
86
78
81
88
90
83
72
73
78
80
82
89
95
95
88
75
67
66
71
79
89
97
94
87
84
82
86
91
90
83
72
65
68
81
94
97
87
75
74
86
99
103
95
77
85
85
79
75
79
83
80
75
75
82
89
86
86
84
86
84
86
88
94
95
85
72
69
72
75
73
74
78
82
85
82
79
83
89
91
82
72
69
78
89
94
88
77
76
79
85
91
94
91
77
80
78
75
77
83
86
82
74
72
73
77
79
76
76
77
81
83
85
81
81
82
85
90
89
79
66
63
73
84
89
87
84
81
81
80
80
76
75
77
79
83
82
80
82
86
91
94
92
88
81
79
80
89
102
108
103
94
84
76
73
73
79
85
88
87
86
87
90
88
87
83
85
90
92
88
78
74
77
85
92
95
90
80
76
80
88
92
89
86
87
92
91
85
80
85
94
97
92
82
92
90
88
95
105
105
91
81
75
73
69
69
80
96
112
111
97
86
84
87
87
81
75
77
84
89
88
80
78
76
74
73
74
77
81
88
89
89
85
86
88
93
92
90
82
76
80
87
87
82
93
88
84
80
82
80
71
69
71
74
74
73
80
89
100
100
93
81
73
74
75
80
83
85
80
76
73
74
79
84
83
77
78
85
92
94
86
78
79
84
86
86
88
89
81
72
65
74
88
96
83
79
74
76
80
81
85
83
82
84
85
83
81
80
78
80
83
85
79
70
66
75
91
96
85
69
64
73
82
91
94
95
96
92
87
83
84
86
86
86
88
90
89
85
79
73
73
78
87
95
78
75
74
75
82
89
89
88
84
79
72
71
77
82
83
81
84
93
96
82
68
71
83
94
88
80
76
77
80
77
79
86
95
90
79
76
83
88
87
85
85
90
90
82
78
81
86
89
88
91
76
74
75
75
70
70
71
79
82
76
66
63
73
81
86
80
83
92
98
94
81
74
79
90
95
90
85
85
81
76
77
83
94
99
95
89
86
87
86
83
80
76
74
75
78
84
92
96
100
102
84
89
88
77
68
64
68
77
84
85
83
85
86
82
76
71
74
88
97
96
88
81
80
90
95
91
90
88
85
83
78
79
89
103
114
111
103
99
96
94
87
80
77
73
76
80
86
90
96
96
96
103
91
77
71
78
86
86
81
83
88
94
92
83
79
79
85
91
93
90
84
83
88
94
98
89
85
85
89
88
77
67
73
94
108
109
101
97
95
94
90
87
82
75
73
76
80
86
85
81
98
97
81
72
77
88
95
93
85
83
86
82
77
78
84
94
100
94
82
73
74
83
96
106
100
83
68
68
84
90
80
66
63
75
89
88
83
81
81
82
82
85
83
82
82
81
81
82
82
85
97
92
85
85
90
93
89
91
96
98
94
85
76
75
82
89
92
85
74
63
64
76
92
104
98
84
69
63
69
79
81
69
60
57
69
84
91
88
84
83
86
88
87
90
93
91
79
68
69
82
91
93
97
98
94
90
86
86
93
95
90
86
87
85
81
78
76
74
72
66
64
69
77
87
95
99
93
82
75
76
82
83
71
61
65
80
94
99
96
94
90
87
84
83
83
80
72
61
60
70
85
88
92
94
94
91
86
82
82
84
87
84
81
79
77
76
72
72
71
69
69
73
78
85
93
99
102
96
91
85
88
93
92
84
73
71
74
86
99
100
96
88
80
77
74
77
76
78
76
75
85
84
80
84
92
93
87
81
82
87
90
86
80
75
74
78
80
81
81
77
78
83
88
87
81
80
86
95
93
81
71
76
90
99
96
83
76
84
97
105
102
91
88
85
84
84
89
93
94
91
87
79
75
78
82
84
79
81
88
93
92
87
81
75
74
78
87
97
101
92
84
86
89
85
75
72
81
95
94
75
56
56
77
99
110
108
97
92
91
92
93
92
89
88
93
95
93
91
89
89
73
72
79
86
90
86
82
82
92
94
88
78
71
71
74
79
86
94
95
89
83
83
88
88
84
83
89
101
104
92
76
71
78
89
97
99
95
87
81
76
79
84
87
87
92
95
92
88
83
84
72
79
91
101
106
104
97
90
86
84
86
86
87
87
89
88
82
75
71
76
83
89
90
90
86
88
91
97
98
95
89
82
77
74
72
77
84
87
85
86
87
87
88
85
83
85
87
89
88
94
87
90
90
89
94
98
97
92
87
84
82
80
81
85
86
84
82
82
87
91
93
93
94
95
97
96
92
93
95
97
99
99
99
92
84
78
77
84
84
78
73
79
89
93
94
94
89
82
76
76
93
96
92
87
90
94
90
86
84
84
84
89
92
94
92
91
92
98
97
89
78
73
76
84
95
98
104
110
106
96
86
79
82
91
89
80
73
74
77
83
92
102
106
100
87
79
78
82
84
84
96
92
86
84
86
91
88
87
86
90
93
91
86
78
73
77
85
93
98
91
79
72
75
86
97
105
106
107
103
95
87
83
87
91
87
79
73
77
86
91
92
92
90
87
82
84
83
84
81
74
83
81
79
82
88
95
91
87
85
87
89
87
80
73
72
73
76
82
89
95
93
88
86
89
96
99
100
97
94
92
91
95
100
101
97
90
83
77
79
84
89
89
87
83
82
88
92
89
81
76
80
73
74
80
86
91
90
87
84
81
84
86
87
87
87
88
89
91
92
90
86
85
88
91
94
94
94
93
92
89
84
84
93
103
104
99
84
74
72
82
96
95
87
78
79
85
95
94
93
96
82
76
77
81
88
92
94
94
89
85
84
88
90
89
83
83
89
95
94
87
79
81
86
92
93
90
86
89
93
97
90
83
85
92
96
90
80
75
83
98
97
81
67
66
82
97
101
93
92
95
72
75
82
87
91
94
95
96
90
84
79
79
86
87
83
78
77
80
84
88
90
89
85
85
83
78
76
79
89
97
101
96
93
92
92
86
82
85
98
102
95
79
72
84
100
102
96
89
89
95
72
72
72
73
73
76
85
94
96
90
81
76
79
91
98
96
88
81
82
87
91
87
84
85
86
84
82
82
88
93
94
96
94
93
89
83
83
89
97
100
92
88
94
106
105
96
84
84
88
90
93
83
79
77
79
80
85
87
90
89
85
81
82
92
101
103
98
91
89
88
86
84
81
85
88
87
84
86
88
89
85
87
90
91
86
78
76
76
80
78
77
83
92
100
101
98
96
91
83
64
96
91
95
103
106
99
84
72
69
78
83
81
75
75
85
96
98
90
86
87
86
81
77
74
75
78
82
90
99
100
93
88
86
85
86
82
79
73
68
68
72
79
81
82
86
98
106
101
81
61
78
88
98
105
101
88
75
70
72
81
83
76
65
68
85
99
100
90
80
77
77
79
76
73
75
78
83
95
106
112
106
91
81
79
84
90
90
90
90
93
94
93
83
73
75
82
85
86
84
91
81
94
101
99
90
84
86
92
97
96
87
77
75
85
98
105
102
91
81
77
78
83
88
86
82
78
79
86
93
94
88
81
72
72
78
85
89
92
98
104
106
98
89
81
82
81
74
68
77
95
91
99
103
103
102
98
101
107
106
97
86
83
93
103
104
98
89
86
86
87
90
91
91
85
77
76
80
84
79
73
70
75
78
79
78
82
84
86
83
78
80
89
93
97
94
93
84
76
75
87
86
87
93
100
101
99
95
93
90
84
86
93
101
99
87
76
77
85
93
96
93
89
82
75
74
81
90
91
85
80
80
85
91
91
87
83
82
83
79
70
73
85
96
97
92
87
86
86
89
90
80
81
84
82
86
89
91
86
76
77
88
98
96
84
73
76
85
94
97
94
90
90
87
86
88
91
92
90
86
83
81
78
82
88
88
84
79
79
86
91
89
85
86
88
89
83
79
84
89
91
84
91
87
76
75
82
90
86
78
77
86
88
82
77
81
95
100
96
86
80
86
91
94
91
90
92
93
89
83
76
71
69
72
79
84
85
80
79
85
92
91
84
80
85
92
91
83
76
78
84
85
97
94
77
68
70
78
80
78
77
75
74
75
78
90
93
91
83
81
79
83
87
84
79
83
89
94
89
78
73
82
94
100
93
86
82
80
80
84
91
94
91
83
84
90
93
91
80
75
85
83
95
95
89
85
84
79
76
77
78
77
76
77
82
86
84
77
79
83
87
88
90
92
90
85
85
86
82
75
70
81
105
120
110
90
73
66
73
83
98
108
106
92
77
74
84
95
99
92
93
80
84
85
90
99
101
92
84
82
83
84
79
80
81
83
82
79
84
93
97
96
96
97
94
86
79
78
80
80
76
79
96
109
106
88
71
64
70
80
89
97
99
93
79
70
73
91
107
109
94
82
81
82
82
79
81
83
85
83
82
82
83
81
78
80
81
87
90
93
87
84
82
83
80
76
75
77
84
89
90
92
95
95
90
83
80
79
76
70
68
70
81
89
86
77
71
78
91
101
96
88
94
95
86
74
68
69
73
76
83
92
96
87
72
66
75
87
92
82
70
67
73
84
89
88
86
85
88
89
87
84
81
78
82
88
92
87
78
66
63
68
75
78
78
76
75
78
85
91
95
86
89
92
89
85
84
84
83
82
84
96
99
89
69
57
64
81
88
81
72
76
91
106
106
102
95
94
93
88
77
70
68
75
82
88
91
88
86
86
88
86
82
82
84
84
85
87
88
87
80
76
70
75
78
81
83
85
85
82
75
74
80
87
82
71
67
74
79
83
89
97
106
109
98
87
84
87
92
88
82
78
81
84
82
78
80
86
98
110
112
104
94
93
97
95
90
88
95
99
92
73
67
68
72
70
68
69
70
71
70
69
76
86
87
82
71
69
72
78
85
92
95
92
82
74
74
85
93
91
87
82
81
83
82
79
79
83
92
105
109
105
95
90
89
86
84
87
95
105
109
85
78
71
73
77
79
73
68
68
73
84
86
83
83
86
83
78
74
75
76
78
78
80
81
83
82
88
96
101
89
76
68
74
85
89
83
76
77
87
94
89
81
75
76
82
87
84
81
83
88
95
83
77
78
88
94
90
76
66
68
75
79
79
81
91
97
94
88
82
84
88
88
89
90
90
90
94
99
99
95
85
84
86
91
84
75
72
80
88
90
80
73
72
86
100
102
91
79
75
77
92
85
84
87
89
88
81
71
62
61
69
78
80
78
77
82
88
88
88
86
91
97
98
91
85
87
97
101
93
83
83
90
92
87
78
76
85
90
92
88
81
79
84
96
106
103
90
79
73
79
85
85
84
85
85
82
77
70
65
68
76
87
91
82
71
68
73
86
93
94
91
88
86
78
76
83
98
101
91
83
83
88
87
75
71
79
87
89
85
84
82
83
85
88
94
97
88
77
66
74
95
90
80
71
75
85
93
93
88
81
75
78
83
86
84
80
80
90
100
100
90
78
71
71
77
84
86
86
82
86
93
98
89
77
69
76
86
87
86
87
84
77
73
76
85
91
86
81
77
83
94
97
89
77
69
72
85
94
95
82
69
65
71
80
85
90
91
92
91
86
81
80
85
87
84
76
68
69
76
82
85
89
89
87
81
80
85
91
96
92
82
76
80
87
91
91
87
88
95
105
84
93
98
91
71
58
60
69
77
78
76
77
80
81
81
82
85
88
88
81
81
89
98
95
78
58
61
79
93
88
73
70
78
88
91
84
78
77
81
79
78
82
93
99
99
94
89
92
98
103
80
87
89
86
74
62
61
64
72
77
82
88
87
86
79
80
83
90
97
95
92
88
85
79
67
58
69
87
100
93
81
77
82
92
96
89
74
61
60
69
81
88
85
81
77
82
89
95
98
92
81
86
87
83
78
78
76
72
69
71
74
80
85
85
85
83
84
88
93
92
88
82
81
83
86
81
80
78
80
79
77
79
84
93
98
94
84
76
73
81
87
83
73
63
64
75
89
99
100
92
86
94
95
89
85
83
80
75
70
69
73
79
84
88
88
86
80
78
79
81
85
89
95
102
101
93
83
78
75
73
74
77
83
86
81
81
85
91
92
90
88
88
87
83
81
86
96
100
97
86
81
83
85
87
91
91
83
78
74
76
79
81
86
91
97
92
81
76
80
85
88
91
91
90
85
77
76
80
87
87
85
87
92
88
79
71
75
84
88
89
93
104
109
103
92
88
93
95
88
78
63
65
74
87
98
95
87
76
74
75
74
73
76
87
99
98
88
84
85
87
83
76
73
74
76
75
77
78
83
78
72
72
78
89
94
90
85
80
83
89
97
105
104
94
81
74
76
81
86
81
67
65
71
84
89
80
66
59
63
68
70
69
70
78
87
90
91
89
85
79
73
73
77
88
94
90
81
73
68
70
74
74
75
81
92
99
95
87
82
88
93
92
87
84
80
74
70
75
86
92
90
74
67
73
79
74
63
59
69
83
91
89
84
82
83
90
93
95
91
79
70
73
85
93
93
88
82
73
69
77
91
101
97
81
74
83
91
93
88
87
92
93
89
84
81
80
78
77
86
92
86
73
64
70
76
74
64
63
74
88
95
92
91
94
98
103
104
108
102
84
70
70
77
79
79
80
85
88
83
75
78
89
94
82
73
75
88
93
94
94
97
97
90
79
71
75
82
84
84
84
79
78
80
79
76
68
66
69
75
76
72
76
86
96
99
99
102
110
109
95
79
71
77
82
85
90
95
100
94
82
74
73
78
81
81
82
88
95
98
100
99
95
85
72
67
74
86
93
89
81
96
103
106
97
85
83
92
100
96
82
74
80
88
88
80
78
85
96
101
95
87
83
86
89
90
88
89
93
91
89
81
77
79
84
90
96
99
102
103
101
97
92
82
73
70
76
89
91
84
76
96
101
91
78
73
82
96
99
93
85
83
83
88
86
82
81
87
93
89
82
81
84
92
97
94
89
85
87
87
84
78
75
79
92
101
100
99
100
99
96
92
88
83
78
75
81
88
88
79
73
81
77
64
58
63
73
75
74
73
78
82
82
81
85
89
94
91
85
79
76
74
81
92
102
104
93
83
83
89
89
81
75
80
91
99
98
88
82
77
76
74
80
84
88
93
98
97
93
87
83
86
78
72
72
79
85
78
75
78
81
87
90
87
87
87
84
78
73
74
78
85
88
91
96
95
85
73
72
84
94
97
90
82
84
93
97
90
77
62
61
69
80
90
101
113
115
105
92
84
86
96
89
87
90
94
94
88
84
82
82
85
89
92
91
87
82
73
69
70
75
84
89
89
89
89
85
77
71
73
83
90
87
80
79
89
103
101
89
77
75
82
82
85
87
96
100
90
77
69
77
84
85
86
94
96
93
84
77
75
79
83
86
87
86
83
80
78
74
72
74
76
79
82
86
86
86
80
80
81
83
83
80
77
77
83
91
92
93
92
90
83
77
68
67
76
85
87
79
74
79
81
74
73
82
92
88
74
63
65
79
92
91
84
79
77
78
81
86
87
80
73
73
78
81
77
75
76
82
88
85
81
79
80
77
73
76
87
96
99
91
80
71
68
71
78
86
94
95
95
95
84
72
62
67
79
83
75
70
80
90
97
90
78
73
77
86
97
107
107
96
84
80
78
75
70
67
74
81
80
74
71
77
83
80
75
81
97
108
104
89
81
78
81
81
78
82
85
89
91
93
83
78
76
83
86
84
82
89
98
99
89
74
69
74
85
96
101
102
100
100
97
87
79
72
70
77
87
93
91
86
85
87
87
81
79
84
89
93
91
88
86
87
87
83
77
73
72
74
79
85
76
86
95
101
94
87
85
88
90
83
74
78
89
100
103
93
83
73
72
81
90
92
85
75
70
74
89
100
107
103
97
89
85
78
73
69
73
78
83
87
89
91
92
90
84
81
79
82
87
94
86
85
78
69
72
80
84
84
84
86
89
89
89
84
81
82
85
95
98
101
98
92
87
83
84
79
78
76
78
81
88
94
102
108
109
101
91
87
84
78
74
75
78
81
88
95
98
91
84
85
95
96
80
67
70
80
86
87
86
85
87
88
86
86
86
86
92
98
99
98
89
79
74
71
73
76
80
91
96
96
89
85
83
90
97
97
88
80
77
78
89
96
96
87
81
80
82
84
82
82
99
94
79
67
70
80
86
86
87
91
93
88
80
73
72
78
87
91
90
84
78
75
76
83
92
96
95
94
96
93
83
73
69
77
85
89
84
81
85
95
101
101
94
88
86
88
84
76
70
73
91
84
82
81
87
92
91
87
85
87
89
86
79
73
71
76
77
77
76
79
83
86
89
93
95
97
96
92
86
78
75
74
81
92
97
91
81
71
75
87
99
98
91
83
86
87
84
75
71
77
81
83
82
81
85
92
95
92
85
78
73
75
79
81
80
78
84
87
89
87
84
84
88
90
86
82
82
89
91
88
77
73
80
95
106
100
83
68
67
82
96
97
90
81
78
79
82
84
92
99
78
82
80
77
81
89
93
93
85
78
74
78
87
86
79
75
85
96
100
91
83
82
90
94
90
80
78
89
103
108
95
77
70
80
97
100
87
74
75
92
104
98
84
76
80
92
94
93
95
104
75
78
82
88
93
93
89
84
83
80
82
91
101
98
85
72
70
77
84
88
88
88
92
98
95
88
86
90
101
109
107
95
83
80
86
88
83
77
80
93
104
98
84
75
80
91
97
92
87
89
75
76
80
83
82
79
79
81
86
90
88
89
89
92
95
91
84
79
79
79
80
87
94
99
98
94
91
91
91
94
95
96
93
88
83
78
78
82
86
90
94
94
92
86
82
81
83
88
83
79
90
82
80
79
82
81
84
84
88
89
86
77
66
70
84
98
100
93
87
85
83
88
95
100
97
88
82
83
87
84
81
82
86
87
82
79
82
89
91
85
85
90
100
102
95
90
90
92
88
80
88
84
83
88
97
101
98
86
77
79
85
81
69
66
79
92
94
85
82
90
100
101
93
86
83
83
82
85
93
96
90
82
77
78
81
81
82
84
82
82
84
89
92
93
95
99
103
104
96
89
75
82
86
87
92
93
94
89
83
82
89
93
90
86
89
91
86
75
76
83
93
93
83
71
70
76
84
94
103
103
97
87
80
78
80
78
78
80
85
94
92
81
71
72
79
85
86
85
88
95
85
90
89
85
81
82
88
94
97
94
91
91
93
97
94
91
86
83
83
83
85
89
88
82
74
73
80
88
89
84
82
83
85
83
78
73
77
86
98
100
89
76
67
68
74
73
67
67
76
92
92
91
90
88
85
86
91
96
102
97
88
86
94
102
100
91
87
87
89
90
90
91
95
96
91
87
85
84
77
70
72
80
87
85
77
74
77
84
85
81
81
88
90
86
81
82
83
87
91
100
83
88
91
90
92
88
88
89
90
90
91
98
102
103
97
89
85
82
80
83
84
86
88
94
95
91
86
79
79
84
87
89
90
88
85
77
74
71
69
70
80
91
96
93
87
86
93
101
103
103
77
84
85
82
85
86
88
80
72
78
94
109
104
87
74
74
80
84
81
75
74
78
84
89
90
84
75
73
81
96
103
100
95
90
87
74
66
70
81
88
83
78
80
87
93
87
81
79
84
89
75
82
79
74
74
85
91
85
73
74
90
102
97
82
71
73
85
92
94
90
87
86
82
84
89
86
84
80
81
85
93
96
95
88
77
70
69
79
89
91
84
79
79
89
97
91
80
75
78
87
72
84
82
75
70
79
89
95
92
88
86
90
93
94
92
88
83
86
94
98
98
89
82
77
77
84
92
91
82
75
80
89
94
87
80
82
82
81
78
80
91
101
101
93
90
89
89
88
91
97
75
92
91
84
74
74
78
84
88
84
80
78
81
88
90
85
80
81
85
86
85
87
87
79
68
66
75
81
79
75
77
89
96
95
89
86
83
79
81
92
107
113
102
84
78
86
95
96
89
92
86
87
78
66
65
71
75
79
78
77
74
74
76
76
75
75
81
90
93
82
76
83
94
91
72
61
64
75
82
82
83
92
97
93
84
76
80
88
103
109
107
96
86
81
87
90
92
87
83
78
86
77
67
60
64
74
82
86
88
90
89
87
85
79
76
76
87
92
93
83
76
79
84
80
69
66
77
90
96
95
93
94
96
91
78
74
77
85
90
90
84
77
79
81
84
80
78
82
91
94
85
83
85
89
90
88
84
83
90
105
114
106
89
76
75
85
89
85
78
71
73
75
76
69
66
72
91
105
104
92
85
89
94
95
88
79
73
65
62
62
69
77
80
73
66
67
77
91
104
106
87
90
91
96
98
93
82
70
71
86
99
97
83
70
71
82
93
89
80
73
77
86
93
90
86
86
92
96
90
80
76
84
94
100
96
87
78
71
64
60
63
76
86
90
86
84
86
90
93
91
89
89
91
88
87
90
89
81
70
63
67
77
83
83
82
87
95
102
102
98
94
92
93
95
90
86
80
77
75
74
80
85
90
87
84
82
83
85
81
76
70
77
90
102
105
97
87
84
87
93
90
90
91
85
86
89
91
93
85
75
71
74
80
82
83
83
84
88
94
93
85
74
65
63
65
70
74
75
78
85
86
86
86
80
77
79
82
87
91
94
93
87
80
77
75
75
78
81
86
95
90
85
79
79
88
93
89
79
77
84
91
86
79
77
81
83
80
75
75
74
71
63
59
59
65
72
76
82
89
88
85
83
85
85
81
74
73
80
92
101
97
85
74
68
66
72
78
80
82
82
81
70
63
74
89
94
86
69
60
73
90
98
96
97
101
103
93
85
78
82
88
89
87
88
87
82
77
79
81
84
84
84
89
91
83
73
72
82
93
94
82
75
82
96
104
99
86
78
80
88
81
74
73
77
83
84
79
73
72
76
86
90
93
96
99
100
93
84
80
85
94
101
101
97
86
80
76
77
78
83
84
88
90
89
89
86
88
96
102
95
82
76
86
103
113
101
81
72
75
87
86
84
84
85
83
81
76
75
73
77
75
74
72
74
77
77
77
76
77
78
80
81
81
79
77
82
88
91
85
82
84
85
82
76
75
83
91
98
100
96
90
84
85
90
94
87
77
67
73
82
83
85
84
83
87
88
84
75
70
65
63
64
68
72
74
76
76
81
90
90
83
75
69
71
82
91
94
90
83
83
81
81
74
63
60
66
74
78
81
83
84
82
84
87
88
84
78
81
90
97
70
83
88
87
87
88
90
88
82
74
72
76
84
89
87
84
81
86
95
101
97
91
87
90
93
90
83
80
81
82
78
72
71
74
78
80
76
75
79
84
82
80
85
88
88
84
79
85
93
99
70
82
94
98
88
75
77
84
87
82
77
79
85
92
88
84
82
88
92
94
95
104
112
111
95
79
77
88
96
89
71
57
63
85
97
96
89
87
90
95
96
92
91
92
93
89
80
74
77
85
80
79
86
89
81
70
67
74
78
75
65
63
71
79
82
81
84
89
91
86
87
99
115
113
95
76
79
92
101
91
75
71
81
92
97
91
86
82
88
92
93
88
86
80
77
73
71
73
79
87
89
83
78
73
70
68
75
79
78
71
62
63
69
76
77
77
82
85
81
72
68
79
96
103
98
93
91
92
85
77
75
83
92
92
89
85
86
93
93
89
82
80
76
69
62
62
74
89
98
95
99
94
83
69
62
66
77
81
80
75
72
75
76
78
77
75
73
70
67
63
64
71
81
94
100
102
101
95
81
68
65
75
85
88
81
83
96
115
114
98
84
80
83
83
81
84
94
102
97
84
94
89
76
63
60
66
78
85
83
80
79
80
80
82
82
79
77
76
77
79
81
81
83
83
83
82
88
97
96
82
71
74
86
89
83
83
89
102
102
95
87
85
87
90
87
89
91
90
86
80
64
61
60
61
68
79
89
96
96
95
92
90
88
88
87
82
80
85
87
87
84
81
84
85
80
79
87
98
104
93
77
73
81
90
96
91
86
83
85
89
89
90
88
84
78
77
78
80
83
81
62
61
70
82
89
87
84
82
84
84
83
80
81
87
87
83
77
75
81
82
81
81
86
91
94
94
96
97
93
87
79
72
71
70
80
90
93
88
81
81
87
90
89
86
84
81
80
80
84
82
94
85
83
93
99
88
71
64
72
80
80
76
76
84
86
84
75
73
78
82
86
90
88
84
83
91
98
98
89
80
81
83
75
66
68
82
94
95
85
79
85
92
89
86
84
84
84
81
85
86
101
87
84
87
92
85
70
63
74
89
94
90
88
91
95
96
91
85
82
83
84
86
81
73
70
81
98
100
89
74
70
75
81
80
83
90
94
95
92
92
95
95
89
77
71
74
79
82
85
87
79
83
87
88
88
82
77
75
75
78
83
94
102
104
102
98
95
98
94
84
74
72
75
80
84
91
96
94
86
77
72
74
76
77
79
81
82
83
84
86
92
96
97
86
75
76
84
89
83
71
74
77
86
91
93
98
102
98
83
70
74
94
107
102
85
80
87
98
98
88
80
82
88
92
90
86
85
83
86
91
97
95
86
74
68
72
76
76
69
69
79
92
98
94
86
85
90
90
80
71
74
74
80
85
90
93
95
94
87
83
84
94
99
93
83
79
83
89
87
82
83
86
92
90
84
82
84
86
87
88
90
93
87
84
84
83
83
80
76
76
80
86
83
80
79
85
90
87
81
83
73
74
79
82
80
75
68
68
76
87
91
90
86
86
87
83
78
72
76
80
82
84
81
81
84
88
91
89
87
82
77
79
88
95
97
87
81
76
77
80
85
86
83
79
82
89
91
88
83
78
80
75
74
77
81
80
72
70
74
80
84
83
75
73
74
73
70
70
77
90
93
87
82
80
84
86
86
88
91
94
94
97
99
99
97
85
72
63
62
71
83
89
97
97
97
94
91
87
83
81
83
72
67
72
81
88
86
83
80
82
83
83
83
82
81
83
83
83
83
89
91
90
87
84
84
85
85
84
88
92
91
89
86
90
97
96
84
68
64
70
82
88
92
90
88
88
88
86
92
99
83
80
82
88
91
90
84
83
81
83
85
90
97
101
101
98
94
91
90
90
86
84
85
88
89
87
81
82
85
90
89
80
73
75
91
100
97
83
69
68
77
82
80
78
82
87
88
86
92
100
80
83
91
99
99
91
81
76
77
78
77
80
88
96
95
86
81
86
94
91
81
72
76
84
86
78
74
76
84
90
89
86
76
67
63
74
88
91
82
66
61
74
86
95
97
96
89
81
82
93
82
81
78
86
90
89
80
76
76
77
75
71
76
79
83
84
81
84
87
84
78
72
72
75
75
75
77
78
77
76
85
94
92
71
53
54
79
94
94
75
63
70
82
92
94
86
78
76
84
95
92
84
75
76
76
76
77
78
82
86
84
81
83
86
92
95
96
89
82
80
84
82
76
69
73
87
95
87
73
72
82
97
102
92
80
76
83
90
90
86
78
72
68
70
73
74
77
79
85
92
91
86
82
80
74
72
76
84
90
87
86
90
97
97
91
91
90
90
88
87
88
85
78
76
80
90
99
98
88
82
80
86
97
101
101
94
86
86
85
85
81
79
77
77
75
77
80
81
82
80
81
81
83
81
80
78
79
81
83
90
91
91
84
75
74
80
94
99
90
78
74
80
87
88
83
76
71
69
71
77
78
79
82
91
101
96
82
70
67
70
79
84
83
83
83
89
96
95
89
89
95
97
85
71
68
78
88
92
91
89
86
81
80
77
82
87
92
95
93
93
98
102
99
89
76
66
61
62
69
79
89
89
81
79
88
96
97
89
81
79
87
95
96
89
85
85
89
90
88
90
95
96
86
73
68
78
84
89
90
89
87
86
88
89
89
90
90
88
88
95
101
100
90
78
71
66
61
62
69
78
86
83
74
72
80
91
97
100
101
99
101
101
94
90
88
89
87
82
84
90
82
82
82
82
84
82
81
78
77
80
85
88
89
86
82
78
80
78
77
78
81
83
84
82
84
80
76
75
74
79
82
82
77
76
78
76
75
79
89
96
96
85
77
80
86
85
81
73
77
82
80
83
81
79
77
81
83
83
82
79
76
77
78
76
74
74
80
84
83
78
77
82
90
93
87
81
77
80
88
90
85
81
78
78
79
77
76
76
78
83
78
73
75
82
85
80
74
75
81
87
94
99
89
79
76
79
83
82
82
79
76
76
78
78
79
82
88
94
93
88
86
91
94
92
82
71
69
77
87
90
85
74
67
70
81
95
94
87
76
72
76
81
85
86
88
86
81
80
82
90
98
102
99
97
97
93
85
77
76
80
86
90
90
86
81
80
84
88
88
88
87
88
87
85
84
82
84
85
84
85
82
76
69
69
79
90
90
80
69
71
84
92
86
76
75
85
92
90
80
75
88
84
86
94
98
93
83
80
78
87
94
94
88
80
78
79
85
94
95
90
85
83
85
87
86
89
90
88
85
81
77
76
77
75
75
77
79
81
80
81
86
88
84
73
68
77
89
90
82
75
80
73
72
78
84
89
86
81
76
80
87
87
79
73
80
94
101
100
95
92
89
87
86
86
87
85
84
84
85
85
84
84
85
81
77
79
90
103
103
95
86
84
84
84
79
77
79
84
89
92
84
83
79
75
81
91
99
86
69
65
75
86
83
83
91
102
97
81
77
86
98
98
87
83
86
90
85
80
83
93
97
95
85
80
79
83
94
102
103
98
91
87
87
90
91
88
81
82
87
99
87
90
83
76
79
92
105
102
85
79
85
95
95
91
89
86
81
77
79
89
98
97
88
81
83
85
81
79
81
86
88
87
81
79
81
79
78
81
90
97
93
87
84
89
97
101
92
84
86
91
83
81
79
76
80
87
96
99
97
91
92
96
98
94
83
72
76
89
102
103
95
92
90
86
78
75
73
79
79
81
82
84
90
89
81
73
73
81
91
97
91
86
84
88
97
102
100
94
88
88
83
79
78
79
82
86
86
87
88
83
77
77
82
87
84
79
82
91
98
97
90
90
93
97
94
85
80
79
80
84
87
88
92
87
79
73
75
81
87
88
88
90
90
85
86
93
99
97
89
84
90
91
86
79
77
81
86
88
88
80
76
76
79
86
88
88
83
78
75
76
82
89
97
105
103
91
77
73
81
92
96
89
83
83
86
84
80
81
81
83
82
88
85
81
78
85
89
90
84
82
93
97
87
76
71
76
87
87
83
79
79
88
90
84
75
74
73
71
71
72
74
78
85
92
92
82
65
64
79
98
107
103
96
92
92
86
83
87
92
87
81
73
74
80
87
89
86
83
81
84
89
86
79
76
80
88
90
84
71
65
75
87
92
86
75
69
71
82
91
90
80
70
70
82
90
85
75
69
78
91
105
108
100
89
79
75
78
85
91
89
83
80
83
89
95
96
95
97
97
93
76
77
77
78
83
94
99
97
83
73
74
81
90
99
100
95
90
90
95
97
89
82
80
77
78
77
73
74
78
81
83
82
75
71
74
78
81
76
72
75
89
102
103
90
79
79
90
101
107
106
76
81
85
81
82
86
90
93
93
86
78
77
84
92
101
101
94
88
83
77
77
82
81
75
65
60
70
82
87
84
78
72
70
70
78
87
89
81
78
81
93
98
89
73
67
74
83
85
84
88
90
87
83
80
78
78
78
79
82
83
79
79
83
85
86
90
92
89
78
60
56
70
86
90
82
77
83
89
90
88
86
84
77
71
75
85
97
105
106
104
91
77
70
78
90
95
84
63
53
63
92
83
68
65
76
83
84
83
83
84
84
85
88
92
94
92
91
87
79
70
72
88
107
111
100
86
82
83
83
82
84
84
78
71
70
81
96
108
110
103
87
81
85
98
108
102
85
69
64
71
88
76
67
71
84
92
88
85
88
94
95
90
84
85
91
93
87
81
78
85
96
106
107
95
78
68
71
82
85
81
82
86
90
88
82
76
75
78
80
83
87
92
94
90
85
83
86
89
88
86
90
84
77
81
83
86
80
72
75
88
96
92
78
69
69
78
82
84
87
88
90
87
84
79
75
72
75
82
87
84
82
89
98
99
91
76
67
63
64
71
78
87
89
88
83
81
82
83
86
90
92
94
91
84
81
78
76
70
69
74
88
95
92
82
77
80
91
98
99
88
76
69
75
87
96
91
83
77
78
85
88
92
90
83
80
81
81
77
71
72
76
83
90
96
95
86
73
64
66
82
92
96
97
90
83
81
79
81
82
82
90
91
87
83
83
88
91
98
94
87
80
76
77
87
91
89
80
73
74
86
98
102
91
77
74
84
96
96
87
79
78
84
84
81
82
83
80
67
55
57
88
91
93
94
94
87
81
80
86
95
97
86
70
64
70
80
86
86
83
85
86
86
81
80
78
78
76
75
80
86
94
98
94
88
84
87
96
101
95
86
77
74
72
70
76
85
89
81
65
56
76
80
84
90
91
86
77
72
78
90
96
91
81
78
80
83
81
77
78
83
88
89
84
83
79
75
73
75
83
86
83
81
87
94
97
90
85
88
92
88
79
77
84
93
95
89
80
78
84
90
77
84
83
78
73
71
75
78
84
87
85
78
77
83
94
92
82
71
68
72
77
81
82
83
82
74
69
74
83
89
86
83
85
91
94
91
88
87
92
88
87
86
89
99
98
83
68
71
85
98
86
88
87
81
71
69
75
85
89
85
72
63
65
77
90
92
81
71
65
67
71
74
79
81
83
83
82
83
82
79
78
79
79
78
78
88
96
99
94
83
73
70
73
81
84
80
73
71
78
83
87
86
85
84
84
79
73
73
73
76
76
76
80
85
86
80
76
75
80
86
82
78
73
78
86
95
96
91
83
74
70
71
71
71
74
84
92
91
81
70
63
65
73
79
81
80
81
85
89
89
82
80
81
87
93
90
79
70
70
76
87
92
92
89
86
78
72
75
87
98
95
82
72
74
83
87
86
85
86
88
85
78
77
83
91
94
89
78
71
75
82
89
90
88
83
82
82
86
90
91
73
71
81
93
101
98
92
85
83
80
83
81
82
87
87
85
80
75
79
84
89
93
92
89
83
77
78
85
94
94
87
79
81
92
102
104
95
88
85
91
97
94
91
87
89
89
86
79
73
74
70
71
84
97
94
85
82
86
86
81
72
70
75
84
87
87
88
85
77
69
75
93
106
101
84
77
82
95
95
86
80
80
87
90
87
85
89
93
93
90
84
83
84
85
80
76
77
73
73
77
78
76
81
80
71
66
74
83
85
83
78
83
88
86
80
77
83
87
80
64
60
74
87
89
84
85
95
99
92
79
82
93
97
87
73
72
86
98
95
79
72
82
96
98
82
64
67
80
87
87
89
83
79
71
67
71
79
85
82
78
75
83
87
82
72
66
74
85
85
77
69
70
72
78
84
86
91
87
80
76
84
96
99
89
80
84
99
107
98
82
73
84
100
104
94
82
79
84
87
83
95
89
80
70
68
76
88
90
82
75
73
77
78
74
66
66
76
87
95
97
94
90
89
88
86
83
79
80
81
81
85
92
92
86
84
89
98
100
94
84
78
76
79
84
88
90
86
82
81
81
88
82
75
67
66
77
91
102
99
95
95
96
93
90
83
76
78
86
90
89
89
92
99
103
99
90
91
99
104
98
86
83
85
86
85
87
85
83
83
83
81
79
75
75
79
81
82
82
86
87
85
86
89
93
93
93
92
93
94
92
90
90
93
100
96
88
78
74
76
78
78
81
89
93
92
89
94
101
103
92
81
73
76
79
82
87
92
91
83
79
79
84
89
87
82
81
83
86
86
82
95
96
99
106
110
104
90
83
83
81
73
66
72
84
91
89
78
72
76
83
89
91
85
75
68
77
88
94
89
79
72
72
75
78
84
97
108
109
98
86
82
83
88
85
81
80
82
82
83
80
102
99
89
85
86
86
89
88
93
91
81
69
67
75
82
86
77
70
71
81
89
92
83
71
67
78
89
93
87
77
74
75
83
92
97
100
98
94
89
89
87
83
78
76
76
76
77
82
85
88
79
84
84
77
75
80
90
93
88
84
85
89
89
86
81
80
78
74
70
71
73
77
79
80
86
93
89
79
69
70
79
89
93
93
92
86
76
63
57
63
75
84
90
87
82
78
81
86
85
80
53
58
70
82
89
95
96
86
71
67
81
100
111
98
76
71
81
94
93
85
79
80
84
88
88
86
80
71
70
82
98
105
97
89
82
83
74
58
44
46
64
87
99
97
83
78
81
88
84
82
70
69
81
93
97
94
85
78
74
79
90
106
111
98
79
74
82
93
95
90
87
86
86
80
74
76
81
85
85
92
99
102
94
86
82
84
83
73
59
59
73
87
86
81
74
75
80
85
85
93
95
97
105
106
94
77
66
68
80
89
94
95
97
96
88
79
71
70
76
83
84
82
76
73
76
82
87
89
86
84
85
89
92
88
85
82
79
74
74
78
88
91
86
77
73
73
79
80
82
83
88
88
93
95
89
80
71
71
79
81
80
80
81
84
82
79
70
71
79
84
81
75
72
76
84
89
88
87
86
84
85
92
93
94
88
78
77
77
84
90
98
102
100
88
74
68
69
77
82
84
80
72
69
75
81
87
87
86
86
82
79
72
70
73
79
87
93
95
92
86
79
76
82
86
93
93
93
90
85
81
80
85
92
94
95
87
83
82
87
91
95
96
96
89
75
65
66
78
98
108
82
85
84
87
84
84
85
92
96
92
81
74
75
85
94
102
108
108
101
91
82
84
93
105
108
99
86
79
75
77
80
87
91
96
99
96
86
74
66
69
80
92
97
93
85
76
70
78
97
113
80
95
106
104
87
75
77
86
93
86
74
69
76
88
93
90
89
94
100
94
84
77
84
97
102
91
75
70
71
75
81
90
98
97
90
83
78
74
67
59
70
90
108
115
108
90
76
69
76
93
79
87
97
100
89
80
79
83
83
80
75
76
79
83
77
71
69
72
77
77
71
67
67
71
76
78
79
82
82
77
80
88
92
87
72
64
73
82
86
80
75
85
96
108
109
96
82
72
76
85
89
87
88
90
88
84
84
85
87
87
90
92
91
83
76
76
77
70
61
59
68
74
73
71
75
87
95
93
85
79
80
85
87
85
83
81
80
81
85
91
88
81
76
79
88
92
92
89
86
82
92
87
83
80
77
78
82
89
94
96
94
93
88
79
75
79
88
86
81
77
79
79
79
83
90
96
98
93
83
76
76
78
85
98
103
104
98
91
88
87
85
79
76
77
85
92
95
91
83
73
91
90
93
96
94
88
85
84
81
76
75
79
80
75
71
78
92
97
86
73
71
79
87
86
78
76
81
87
91
90
81
69
62
68
80
86
82
75
72
81
88
90
87
85
82
81
84
86
85
82
94
98
95
88
81
85
89
91
90
80
72
74
78
80
82
81
82
79
74
76
85
96
97
89
79
75
72
67
69
80
91
92
81
71
71
80
88
94
97
97
101
100
96
87
85
85
90
95
97
93
83
97
99
90
78
72
77
88
91
88
83
81
88
93
92
86
81
79
83
93
100
96
84
73
73
75
74
69
68
79
94
105
103
90
82
83
92
99
104
97
90
83
83
84
84
83
87
93
100
97
74
78
84
88
87
82
78
76
81
84
86
89
92
92
88
82
83
87
92
94
90
81
72
69
75
83
84
82
80
83
88
92
91
88
84
84
89
96
100
90
75
64
66
79
84
86
86
91
98
95
76
68
69
79
88
95
94
87
84
83
87
89
87
82
76
77
84
91
94
91
87
83
78
77
78
82
84
86
89
90
88
83
78
74
73
77
82
93
94
86
69
58
66
82
92
89
86
87
92
90
93
91
87
81
85
92
94
89
84
85
89
89
82
77
77
85
92
90
84
85
89
94
89
75
69
71
78
85
89
89
88
84
78
73
76
84
91
91
85
75
65
63
74
83
90
86
77
75
80
89
103
105
101
95
88
88
83
80
81
86
91
90
82
76
77
84
88
86
79
84
88
90
82
73
69
76
81
83
80
79
79
77
75
74
80
92
94
90
82
77
77
79
78
79
81
84
86
80
76
76
87
83
82
86
90
88
82
79
79
84
91
89
83
77
75
77
83
87
87
87
85
82
76
72
79
85
87
86
83
80
77
76
75
75
79
81
83
87
85
82
82
82
76
75
75
82
88
90
82
75
67
64
71
79
85
88
84
79
75
82
90
94
91
86
87
91
92
89
87
89
88
81
70
67
72
82
89
89
88
91
94
95
97
90
81
78
80
86
88
83
76
69
72
76
77
79
77
76
79
82
81
86
92
88
84
86
87
82
71
74
87
94
88
84
91
102
100
89
79
85
88
81
68
63
74
87
91
86
85
89
95
98
97
93
92
95
97
98
96
91
82
75
74
82
93
90
74
60
63
80
91
100
96
87
84
91
99
98
85
78
81
84
81
80
85
92
95
93
91
91
90
82
80
83
94
99
92
81
79
80
81
79
74
78
89
97
97
96
95
100
102
100
96
97
101
102
90
74
67
77
83
82
78
77
82
91
99
100
95
85
81
84
91
93
86
77
78
91
103
102
92
85
85
92
96
88
80
76
79
83
85
82
78
80
81
80
76
77
80
92
103
109
107
100
100
102
102
96
88
83
83
80
76
75
80
86
90
90
88
81
75
76
79
83
77
70
72
83
95
94
86
79
85
89
88
82
73
71
78
87
90
86
83
82
80
77
74
76
79
83
86
90
89
87
89
94
94
86
79
79
98
95
84
75
69
77
89
97
95
82
70
60
62
69
76
78
80
79
79
81
84
86
87
91
89
81
72
72
81
88
82
72
71
80
89
93
92
92
91
86
82
77
76
78
83
86
82
71
63
71
105
99
89
78
75
77
89
103
103
88
70
63
66
79
82
83
80
79
84
89
92
88
85
89
90
83
73
75
85
90
85
76
77
89
99
98
90
90
90
88
85
85
81
79
79
83
85
82
76
73
104
95
88
88
89
89
87
84
81
74
69
69
79
87
88
81
73
77
88
94
87
76
73
82
89
83
73
67
77
89
98
97
93
90
89
84
77
72
73
79
88
95
92
84
79
83
92
99
94
83
92
82
78
79
89
94
90
81
67
62
65
72
82
91
97
93
87
82
84
85
85
81
82
86
81
73
63
64
76
87
93
90
83
80
82
84
81
74
70
77
87
95
90
86
79
82
89
99
98
91
80
79
81
84
91
95
91
85
80
78
79
82
86
93
98
95
92
89
88
88
87
85
81
72
68
72
79
83
83
84
81
84
81
80
79
84
83
79
77
79
84
82
76
72
73
80
85
85
82
83
88
85
91
98
102
94
82
77
79
83
84
86
92
95
97
94
87
87
85
84
79
75
69
71
81
95
102
93
79
73
81
89
92
87
84
87
90
87
80
77
72
72
72
78
88
93
86
74
69
75
94
82
75
80
91
91
81
67
66
70
75
79
84
93
97
97
91
84
77
74
74
82
91
100
104
100
91
78
70
72
80
85
82
83
87
101
107
102
85
73
69
80
91
101
108
107
97
86
80
84
84
70
57
60
75
85
85
80
76
76
75
75
77
83
93
98
93
87
85
86
92
100
106
104
94
80
71
70
75
80
82
82
80
81
83
89
96
96
92
86
83
87
92
92
90
92
95
96
90
87
81
75
71
70
74
79
83
87
88
91
93
89
85
83
83
85
83
83
85
87
90
90
90
88
84
78
74
80
86
87
85
83
84
83
79
74
76
80
90
98
96
87
80
75
72
74
77
81
84
87
82
88
90
86
77
70
72
77
83
89
98
104
98
92
86
83
79
73
69
68
71
78
88
96
98
93
87
87
88
93
95
89
83
77
77
80
82
80
80
89
96
94
87
79
78
78
76
71
72
80
78
79
84
83
78
70
67
70
74
83
90
90
82
77
77
83
89
84
73
68
74
87
100
106
101
93
85
82
81
88
99
102
93
78
76
90
101
99
87
81
83
88
86
84
87
96
101
90
71
60
77
76
82
86
79
72
70
74
86
89
87
77
62
54
60
77
92
96
93
86
89
94
97
95
89
85
84
82
80
82
90
99
103
98
92
92
101
104
95
82
72
71
76
84
92
103
109
100
80
64
81
90
94
89
78
70
72
80
90
93
92
81
71
66
70
75
80
83
85
85
85
83
81
79
78
79
82
93
99
98
91
87
91
98
99
90
83
81
86
88
82
77
81
91
95
90
84
84
87
92
86
94
92
80
69
67
75
86
91
88
83
77
73
77
82
80
74
70
70
73
75
70
69
71
73
72
79
93
107
112
102
88
84
84
87
87
80
75
76
82
83
85
85
90
87
79
72
74
86
98
82
85
84
78
72
77
88
96
93
82
69
64
71
81
89
85
79
76
80
85
83
82
82
80
77
73
79
85
93
94
91
88
85
81
79
88
95
98
87
71
60
61
69
77
79
80
82
84
84
85
85
82
83
83
84
85
85
92
96
90
79
75
80
87
88
84
81
82
90
93
92
89
85
84
83
83
85
86
83
76
73
76
80
81
83
92
104
106
93
73
62
64
73
79
78
79
82
86
87
88
92
79
74
77
86
84
80
77
87
98
102
95
90
87
87
84
81
80
84
87
84
77
71
70
78
84
86
86
83
82
81
82
83
85
90
95
93
87
80
80
91
97
95
85
74
70
74
82
86
91
82
68
62
69
79
81
78
73
80
88
98
97
88
87
89
94
92
83
80
83
85
81
72
68
70
74
77
81
79
82
91
100
103
103
98
93
87
78
72
76
84
89
86
81
77
86
91
88
81
78
69
72
82
89
82
76
76
77
80
81
84
87
88
89
89
94
93
87
79
78
83
87
84
72
68
72
81
82
77
74
83
96
105
98
86
81
85
89
84
74
68
69
75
82
87
95
100
93
81
72
71
81
95
99
90
77
75
78
80
83
87
100
103
94
84
80
84
90
89
81
80
82
82
72
68
76
88
92
84
77
83
94
97
90
80
79
87
92
86
73
73
83
98
101
89
80
79
85
85
83
77
80
86
93
93
89
82
81
81
83
91
103
108
98
81
74
79
92
101
98
93
87
83
75
71
75
79
80
81
86
100
107
98
86
80
84
87
80
68
69
81
97
110
105
90
76
71
79
87
91
80
79
82
84
85
86
87
84
81
80
81
87
90
86
80
77
80
89
96
97
95
94
94
92
86
77
70
68
76
91
105
107
92
73
71
77
77
67
62
68
82
90
92
92
88
83
78
80
88
95
86
84
83
77
73
76
80
85
81
80
81
82
79
81
80
83
84
86
82
76
78
84
97
105
100
85
72
72
78
88
93
93
88
76
72
75
76
72
68
70
73
77
80
83
85
84
85
85
91
99
97
100
97
93
89
83
79
77
78
79
78
78
79
85
91
92
90
88
85
78
75
81
87
94
89
76
70
73
77
76
76
84
95
94
88
85
89
95
92
79
73
78
85
88
86
83
88
92
91
85
95
101
99
93
88
87
89
91
93
89
80
73
76
86
93
94
90
88
87
88
86
82
81
75
68
61
63
71
77
80
84
92
99
99
93
90
98
109
107
95
81
80
88
91
87
85
88
90
82
70
91
96
90
77
71
78
95
109
112
103
88
78
78
86
89
88
81
74
74
80
86
86
80
77
77
76
77
80
86
96
101
99
96
92
87
82
81
85
89
87
81
80
83
87
88
83
81
80
79
79
81
89
90
87
84
87
95
99
96
90
88
89
89
92
92
88
79
69
71
78
86
89
89
92
98
98
91
80
75
80
87
86
82
82
82
80
72
65
67
75
80
80
81
81
78
75
74
80
87
92
69
76
86
93
96
95
85
78
75
79
86
96
99
93
83
80
82
85
85
86
85
86
88
90
96
99
91
74
65
67
73
78
78
78
82
88
86
81
78
83
90
93
89
81
73
74
80
90
98
96
85
82
83
87
85
81
79
78
78
78
82
85
86
78
69
75
84
95
93
85
78
78
81
82
85
90
92
86
83
83
88
89
81
75
78
86
90
87
81
80
88
93
92
86
82
84
90
93
93
91
97
92
89
87
83
76
73
76
80
77
77
80
84
87
85
81
85
87
86
83
81
79
81
82
85
90
95
97
96
94
95
92
83
77
76
84
90
82
69
64
73
90
96
91
85
82
83
83
81
84
88
87
88
91
85
77
68
70
73
76
78
86
98
105
101
89
85
86
91
90
84
79
81
81
83
84
85
88
86
82
79
81
82
81
82
89
98
96
85
73
75
89
97
90
76
68
70
77
81
83
88
86
83
82
81
76
72
75
81
83
79
79
85
91
90
90
92
97
97
88
79
78
81
84
80
74
74
76
77
73
74
80
89
94
91
89
96
104
103
92
79
82
87
88
78
68
66
75
85
88
83
83
80
77
75
75
82
90
94
88
77
71
72
78
85
91
96
96
89
76
71
78
93
105
101
90
81
78
79
80
83
91
101
105
97
85
80
82
83
82
80
86
95
96
91
82
72
75
87
93
69
77
81
78
72
70
79
91
91
84
77
75
77
82
83
85
90
93
92
84
78
81
91
106
109
96
84
77
75
77
83
95
111
119
109
90
79
78
80
80
83
89
95
94
91
87
84
83
88
92
76
79
84
81
74
73
83
89
91
83
82
89
90
83
72
71
80
92
96
93
84
79
76
83
84
80
74
72
73
77
79
84
94
103
99
91
86
89
96
96
92
86
78
78
82
87
87
82
79
78
89
90
94
93
90
92
98
101
94
86
79
79
79
74
67
68
77
81
80
80
83
83
80
73
74
72
72
80
86
92
84
69
56
60
73
83
84
85
88
96
100
91
79
76
81
87
85
80
76
74
83
90
97
96
90
87
92
96
95
85
68
57
56
60
67
76
80
77
77
80
85
88
83
79
77
80
83
89
92
94
87
74
61
62
73
82
83
81
80
82
84
86
86
91
97
104
105
99
87
82
105
94
88
83
78
80
86
89
83
72
70
81
90
89
79
76
86
92
96
91
90
86
80
69
67
77
90
99
99
95
90
78
65
65
76
88
94
94
86
83
80
80
85
89
85
77
73
77
82
81
85
85
87
85
84
83
87
88
85
78
76
78
80
78
69
66
73
79
83
86
85
80
72
68
75
85
91
86
81
83
91
91
79
75
75
77
80
84
88
94
90
82
83
89
93
93
91
90
86
80
81
89
95
96
90
83
82
88
93
90
82
72
65
67
69
71
77
78
81
82
83
80
74
78
91
105
109
99
85
79
87
100
109
105
92
78
74
79
84
81
75
75
84
94
97
94
93
94
91
83
98
93
93
98
99
96
91
92
94
93
85
78
75
82
89
88
87
86
88
92
92
83
74
71
78
89
96
96
90
85
85
91
96
102
98
94
93
93
89
78
71
76
91
97
97
91
90
97
102
93
87
79
79
88
101
110
108
95
86
81
85
90
96
96
92
88
88
89
91
95
94
87
74
63
66
75
83
86
87
86
82
81
80
82
89
94
93
92
89
86
81
78
87
94
96
92
92
98
103
101
66
70
76
82
86
97
103
95
86
81
88
99
99
85
76
76
81
82
82
85
93
92
85
75
76
86
93
93
89
86
85
83
83
88
89
85
80
79
85
88
84
78
75
83
93
93
89
85
91
102
80
91
94
90
82
79
84
91
90
90
91
90
84
77
75
74
76
73
73
82
94
98
91
83
84
89
91
88
87
89
90
90
89
91
94
94
91
89
90
91
88
81
76
80
88
89
86
82
83
87
90
97
103
103
93
83
81
86
90
87
77
71
75
84
89
88
80
70
65
74
83
84
81
80
84
86
84
84
85
91
93
91
89
91
95
97
94
90
89
90
89
89
89
89
85
86
84
87
83
78
79
82
94
98
91
83
80
80
86
85
80
76
76
83
88
89
82
69
63
67
72
69
66
65
73
83
88
87
85
88
91
93
97
98
95
89
79
76
77
81
84
87
90
93
93
88
80
76
81
82
76
80
88
90
85
80
77
81
86
93
98
90
73
65
71
82
88
86
85
87
88
80
70
67
74
88
95
91
84
78
76
81
91
95
95
94
85
79
76
78
79
77
81
89
100
98
81
67
67
83
83
85
86
86
86
91
92
90
90
90
88
80
70
67
74
87
94
96
101
104
103
95
85
88
95
105
105
96
86
80
76
70
69
77
92
99
95
81
73
74
81
87
84
82
85
86
81
69
65
76
85
84
79
78
83
92
95
94
90
82
76
76
84
93
93
84
78
82
92
98
92
83
82
89
95
100
93
85
80
84
86
82
77
79
83
84
77
69
63
72
87
100
96
82
70
68
74
76
77
79
93
92
84
76
79
82
88
94
97
96
89
85
86
94
88
78
71
76
84
85
76
68
68
78
85
84
76
68
70
78
84
82
80
82
82
80
77
77
78
82
85
87
87
84
79
77
74
73
79
93
100
98
94
88
80
77
83
93
102
98
90
84
84
82
83
83
85
91
91
86
80
75
76
83
87
82
76
76
83
84
78
70
71
81
86
88
87
88
90
86
82
79
80
86
94
96
84
72
70
83
88
83
87
90
87
81
83
92
95
90
83
81
84
91
92
89
89
94
99
102
97
88
82
84
86
80
78
87
92
91
82
75
75
82
84
79
73
70
74
82
88
93
90
84
82
87
89
84
73
67
86
77
76
79
81
80
82
87
92
92
87
83
86
94
95
85
74
73
87
100
103
89
78
71
73
76
76
77
81
87
88
90
86
84
82
77
68
66
71
83
92
94
86
74
67
74
86
91
86
74
102
91
79
77
79
82
84
82
83
89
90
87
87
90
91
81
70
65
73
84
89
86
78
71
72
75
76
79
82
89
92
90
86
83
83
86
86
87
90
94
91
82
76
80
87
91
91
88
86
85
94
88
82
83
92
95
88
80
78
80
84
85
85
84
79
71
72
81
93
102
99
87
78
71
74
83
90
91
84
81
80
83
85
84
84
86
90
94
94
93
87
82
81
90
99
101
93
85
80
82
75
70
76
86
93
93
83
79
82
88
88
84
83
82
77
69
72
86
105
115
105
84
63
60
72
91
95
85
66
58
65
80
88
91
89
89
86
83
79
78
82
87
89
89
89
91
90
84
83
86
82
69
66
72
81
84
80
80
87
92
91
86
81
81
81
80
81
83
86
87
78
66
56
62
74
89
88
78
68
68
75
82
87
95
100
104
100
89
78
75
77
87
94
93
90
89
92
95
96
96
87
73
66
67
76
82
82
80
79
84
88
87
85
83
87
95
94
89
81
72
67
65
68
74
82
87
90
91
91
90
88
85
84
90
99
105
108
101
89
76
75
85
93
94
91
90
95
100
96
90
79
80
82
83
81
81
82
82
80
80
82
87
88
96
101
102
95
82
72
74
82
88
91
86
84
86
89
93
96
91
85
81
81
83
89
93
93
89
80
75
75
77
80
80
82
81
87
92
95
95
79
84
91
91
82
79
81
87
88
85
83
84
87
95
101
98
88
72
66
74
93
108
110
98
83
74
76
83
85
82
79
76
73
74
78
85
87
82
78
77
80
79
78
77
77
80
88
95
99
96
80
73
75
78
78
77
83
87
89
87
87
85
82
77
78
81
84
83
78
75
80
88
92
87
76
70
73
80
79
77
79
83
81
77
76
80
85
88
87
88
85
86
84
82
83
91
104
110
104
92
81
74
72
74
76
77
83
88
89
87
86
86
83
72
64
69
84
96
96
83
71
67
69
72
75
82
86
86
80
76
78
87
97
95
84
76
75
82
89
89
84
81
82
87
91
94
101
104
102
92
90
93
92
86
78
80
86
90
90
87
86
88
87
81
75
76
84
89
88
83
80
80
82
84
84
85
89
91
90
87
85
86
91
94
87
78
71
71
79
83
81
77
79
89
94
90
84
84
90
95
87
89
85
81
80
84
89
89
86
82
85
89
90
88
87
82
79
75
73
74
78
84
86
85
79
77
85
93
99
99
93
86
81
78
77
80
81
78
76
77
79
77
77
81
82
80
77
77
84
93
78
77
78
79
83
86
88
86
81
75
72
78
86
91
90
85
80
78
82
86
86
87
85
77
69
69
81
94
103
99
96
96
91
83
79
81
91
95
84
76
74
79
85
89
89
91
91
87
86
87
83
82
86
91
89
85
84
88
88
79
64
59
68
81
88
89
90
90
89
88
87
91
94
89
82
78
84
94
97
92
86
87
88
85
79
81
94
102
97
87
81
86
95
100
96
91
86
85
84
85
86
78
75
75
78
79
81
86
94
93
87
76
71
75
83
92
99
95
86
76
74
83
93
99
99
97
93
88
82
74
71
73
73
71
72
78
89
94
93
89
89
91
86
78
67
63
67
74
82
86
81
72
56
47
47
56
65
72
81
92
102
103
92
84
85
92
96
91
87
85
83
79
78
82
95
101
96
82
68
64
72
86
90
86
78
79
83
79
74
73
79
82
76
68
64
71
83
87
85
85
80
84
79
67
55
57
63
69
70
75
83
88
89
85
86
87
87
85
85
93
98
92
81
78
82
91
92
80
66
64
78
91
97
92
85
82
83
79
77
74
77
79
78
79
86
96
103
98
87
82
78
88
93
95
89
82
76
71
73
75
80
85
86
85
83
81
79
78
82
89
97
97
90
78
75
79
83
80
76
76
81
85
83
84
82
83
83
79
79
85
88
84
78
73
76
84
89
89
86
82
75
76
83
92
95
90
79
75
79
88
96
102
103
100
92
84
80
78
80
84
89
91
88
79
74
80
86
88
87
88
90
85
77
72
78
82
81
69
69
83
93
92
79
69
64
69
80
91
95
90
78
78
81
87
84
79
76
76
83
89
94
97
97
97
93
87
82
78
75
75
78
81
83
82
83
84
87
87
88
91
92
85
71
59
67
79
83
74
69
78
90
94
91
88
85
86
88
94
96
89
83
84
83
81
76
75
75
74
75
78
79
76
69
73
80
87
86
80
71
64
64
73
83
87
86
81
73
74
79
83
89
86
74
67
68
77
84
82
74
68
69
77
86
93
96
91
87
85
83
85
96
98
91
81
73
72
74
75
75
77
74
67
64
73
84
91
89
82
79
75
75
80
82
84
78
71
70
75
78
81
86
90
94
87
78
76
83
88
82
74
67
72
83
87
87
86
89
89
85
85
96
107
100
83
69
68
77
90
91
83
74
69
72
80
81
83
79
79
82
84
83
80
78
74
72
73
75
80
86
91
96
102
104
96
83
75
81
90
88
81
75
80
93
99
92
90
98
102
94
81
85
97
98
88
83
83
92
100
96
85
78
76
79
84
82
77
77
78
83
84
80
76
76
81
87
86
82
84
95
106
108
101
93
87
84
78
81
85
82
74
70
79
96
104
100
89
84
88
86
81
78
83
95
102
105
98
87
82
80
83
85
87
93
100
101
94
80
78
83
89
88
86
88
95
104
101
92
88
93
100
98
81
71
72
81
81
83
85
86
89
85
81
84
87
86
78
71
76
87
98
79
81
90
98
96
81
63
64
76
86
87
83
84
92
96
90
79
72
76
84
88
88
91
97
103
104
94
83
77
76
73
69
62
61
68
77
86
94
106
112
107
93
82
80
82
82
80
86
98
104
86
83
82
80
70
65
67
76
82
84
75
66
59
60
69
81
88
91
82
75
76
80
87
89
92
96
92
83
72
68
74
81
78
67
65
74
88
97
103
96
89
84
84
86
93
96
96
92
90
88
81
67
61
61
70
81
88
87
81
74
70
65
59
58
67
86
105
107
94
82
80
87
91
86
81
81
87
91
86
77
78
81
82
73
71
82
95
98
84
68
66
79
91
91
90
90
92
90
84
80
82
67
61
69
79
82
79
75
77
77
76
78
80
85
87
88
91
94
94
94
96
98
95
84
71
68
77
93
93
82
73
70
73
75
77
88
100
101
87
71
72
86
98
94
80
72
80
86
86
83
100
90
84
80
74
64
59
69
81
88
86
85
93
96
89
77
74
80
90
91
90
89
88
82
70
66
73
84
95
92
86
82
82
83
82
83
90
101
100
90
79
84
91
94
84
76
72
75
75
71
88
85
77
73
70
70
74
78
82
85
85
91
96
94
86
74
71
75
77
77
77
79
84
86
79
70
73
86
99
102
91
82
81
84
84
81
80
92
98
96
91
86
86
84
83
82
80
77
72
67
71
69
70
76
88
102
106
90
73
67
75
91
96
92
84
77
78
76
77
77
82
87
92
96
93
81
74
79
86
89
84
81
90
101
101
92
83
85
93
97
95
88
77
63
66
83
96
99
92
83
87
82
81
82
90
101
105
90
73
62
68
85
93
92
86
83
89
92
92
92
90
89
91
96
97
84
71
62
65
76
84
93
102
109
107
98
89
87
90
93
89
75
57
48
57
75
90
95
91
91
91
87
84
78
78
82
89
90
79
69
65
72
86
91
88
86
87
93
96
97
91
83
81
83
89
83
70
61
70
84
89
84
73
72
78
86
88
89
88
86
84
77
66
62
66
72
73
72
76
84
69
79
86
87
82
82
87
92
92
83
65
59
65
78
85
84
80
80
90
99
98
87
77
74
77
82
82
82
89
93
88
78
63
58
63
75
84
85
81
76
76
78
86
85
84
85
84
82
81
84
89
87
83
82
81
84
90
93
89
81
80
84
89
86
82
80
82
84
86
91
96
91
86
82
85
91
92
88
88
93
98
91
76
68
75
90
97
92
82
74
75
80
93
98
93
81
77
85
92
90
83
84
86
90
93
94
91
87
85
87
92
95
91
80
72
77
84
93
97
103
99
86
70
66
77
90
95
90
83
83
84
79
76
80
89
93
87
83
83
83
79
77
79
88
95
95
87
82
76
69
100
92
91
92
97
98
94
90
89
87
82
75
67
67
73
83
89
89
83
80
80
79
76
75
81
92
97
94
85
75
72
80
92
96
87
76
71
79
84
82
76
79
88
103
108
105
95
84
72
65
114
103
92
89
92
93
92
92
94
91
78
62
60
70
84
90
86
74
66
72
83
92
92
87
82
81
80
85
88
86
87
92
95
90
84
76
78
83
84
79
82
92
104
104
94
85
86
91
90
86
93
95
91
87
84
84
88
90
86
83
81
83
87
92
91
90
86
78
77
83
91
94
90
86
82
77
74
73
79
86
88
84
81
84
90
92
90
86
86
87
91
94
94
92
86
82
84
91
96
96
68
84
92
86
78
77
86
90
83
75
81
96
102
97
86
86
90
97
96
92
88
80
75
78
81
85
80
77
77
80
79
79
81
89
96
90
78
77
86
96
98
94
90
90
94
93
87
84
86
90
77
93
104
98
82
76
83
95
93
82
75
80
85
82
79
79
85
93
94
93
89
82
72
72
80
81
80
80
85
93
93
91
90
94
98
96
87
83
88
96
99
95
90
89
92
93
89
83
81
83
93
107
118
112
92
79
81
94
98
89
72
64
70
83
88
88
81
75
75
81
85
84
79
80
83
84
81
80
84
91
90
79
72
82
97
107
102
92
88
91
95
93
92
92
91
92
91
92
90
83
93
98
104
100
89
79
81
92
97
90
80
75
80
85
90
88
82
76
74
74
77
80
82
83
86
90
91
86
81
75
72
69
72
82
94
95
91
87
87
89
91
91
92
97
100
98
92
90
91
87
91
84
83
82
86
87
88
91
95
94
95
91
80
74
73
78
84
88
91
92
92
89
86
86
89
94
96
89
82
76
78
86
94
96
93
85
81
77
78
81
82
83
83
88
91
88
81
77
83
95
90
83
77
79
86
92
89
84
84
89
89
80
73
68
71
76
81
86
92
99
102
100
94
90
92
96
93
87
81
80
85
91
92
93
97
97
92
78
66
62
66
75
80
77
75
77
77
74
77
89
87
83
77
77
84
85
79
74
72
77
74
72
73
82
88
83
78
75
81
86
91
89
86
81
81
86
88
82
76
77
79
83
82
87
94
100
94
85
77
75
80
89
91
83
75
74
75
73
71
78
86
86
84
86
85
80
75
78
89
96
94
89
89
96
96
88
83
83
84
83
78
71
72
77
81
87
84
80
79
80
80
81
82
84
83
82
82
88
95
96
93
88
86
85
87
83
77
73
74
84
90
91
95
94
88
77
72
78
89
97
100
102
101
98
91
88
89
96
96
87
74
68
75
89
97
91
82
80
88
95
98
95
90
83
76
69
69
74
81
84
82
83
82
88
97
100
96
86
85
93
76
78
83
86
79
69
67
70
74
80
89
99
101
97
88
83
87
97
101
93
83
76
78
88
91
88
83
83
92
100
101
98
91
81
71
66
65
67
71
74
78
81
85
87
94
100
102
99
93
86
73
73
74
75
72
69
72
81
92
98
99
97
97
96
89
82
76
79
89
97
96
87
78
72
75
83
86
86
84
85
86
86
83
75
69
71
77
85
93
94
88
80
75
77
82
88
90
91
89
84
101
92
82
78
80
83
84
87
95
102
99
94
89
90
85
76
63
62
73
87
91
85
79
72
74
80
86
87
83
81
81
79
76
72
72
82
91
97
99
99
89
79
77
83
97
99
90
81
80
83
104
89
79
82
92
97
86
76
72
72
74
74
76
77
73
68
67
78
88
89
88
83
82
83
81
79
81
85
85
82
78
74
73
76
85
97
103
99
92
88
85
83
84
93
101
102
92
80
78
84
73
68
68
79
88
89
82
77
78
78
76
74
75
74
73
74
79
89
100
99
91
85
82
82
76
75
77
78
80
78
74
70
72
79
84
88
92
92
91
91
86
84
80
79
79
80
80
79
81
87
72
70
72
74
77
77
80
92
102
105
99
88
85
85
86
87
83
82
83
84
84
79
74
72
74
76
78
78
77
78
78
80
83
82
80
73
74
83
89
93
89
87
84
81
76
74
75
78
79
83
88
83
81
81
80
81
82
85
86
88
90
89
88
88
89
88
84
76
72
74
75
73
70
68
75
85
93
95
96
95
96
94
89
89
89
91
92
86
83
76
79
91
102
98
88
79
81
81
78
72
83
84
90
91
88
84
80
76
73
75
77
80
84
87
90
90
86
79
73
76
81
83
72
65
68
80
93
102
102
98
91
85
81
83
89
95
95
83
63
52
59
77
92
92
84
78
83
92
93
90
80
83
89
93
87
80
78
82
83
84
80
78
79
86
91
93
90
85
87
95
106
106
94
78
69
71
80
86
85
79
72
69
69
71
77
80
84
85
78
71
69
71
77
80
80
79
87
97
105
100
90
82
80
83
81
78
78
83
89
91
93
93
95
90
84
78
81
87
97
104
103
98
91
82
78
80
82
83
78
73
68
69
74
74
73
76
80
88
92
92
86
80
80
85
83
84
90
98
106
99
99
92
90
89
92
90
87
85
84
85
94
106
107
92
74
63
71
87
96
95
81
72
70
75
83
87
92
91
87
81
77
81
85
88
83
77
76
76
80
81
80
77
80
87
87
83
85
94
102
98
91
91
96
101
104
105
99
88
80
78
84
94
96
90
81
79
83
89
87
83
79
84
87
87
85
85
89
88
86
83
85
87
88
87
85
80
79
76
77
79
78
75
76
83
89
88
83
81
85
85
74
69
73
84
98
102
97
87
80
80
86
90
92
91
91
94
92
81
73
72
80
95
101
92
83
83
87
84
74
68
73
84
87
81
78
80
84
86
82
84
84
80
75
76
81
83
84
79
80
84
77
71
73
81
87
86
77
76
82
85
86
83
88
89
89
87
82
78
73
71
77
83
85
80
74
81
94
95
85
68
69
81
90
87
80
80
84
84
79
76
77
81
83
85
83
87
87
83
82
87
85
85
90
93
88
81
72
78
86
87
77
69
70
77
82
83
82
82
78
73
73
82
88
88
81
80
90
102
102
90
82
85
92
90
86
83
89
95
90
78
70
71
82
89
93
92
85
82
80
82
79
79
83
83
82
78
79
85
87
84
78
73
72
75
80
87
93
91
79
67
68
82
97
104
97
86
84
86
90
93
92
91
87
77
75
85
98
108
104
91
77
70
71
74
79
80
81
83
83
86
78
81
74
65
61
66
75
80
77
77
85
91
90
84
82
85
89
86
78
69
67
71
80
92
103
102
91
77
69
73
84
90
84
74
75
82
90
93
87
81
83
85
84
80
78
82
85
90
95
96
90
94
86
71
62
63
65
66
66
72
79
82
83
83
84
82
77
72
74
81
83
78
79
86
99
103
93
78
69
69
72
70
67
70
80
87
87
78
73
78
89
96
95
92
93
94
87
82
83
86
91
88
81
77
76
74
66
62
65
74
77
71
71
81
89
89
76
64
66
75
85
90
90
87
87
86
82
78
77
79
76
68
63
68
80
88
85
77
79
89
94
88
78
75
82
87
85
74
70
77
79
74
70
75
81
80
71
65
68
77
80
76
75
81
91
92
83
74
71
75
80
82
81
77
78
82
84
84
82
80
78
75
71
72
79
86
87
83
88
93
91
80
66
61
69
79
87
93
89
78
81
80
81
84
85
82
76
71
72
79
82
84
79
79
80
83
84
83
83
81
80
79
79
77
78
85
92
89
83
75
70
69
65
68
77
92
104
101
93
88
85
82
81
80
80
86
94
98
93
74
91
88
86
85
86
84
80
78
79
87
91
90
79
74
76
79
79
77
74
75
77
81
82
78
77
79
84
89
84
82
81
77
73
72
78
92
103
99
86
79
80
84
91
90
89
86
86
81
72
64
91
87
81
75
71
72
79
87
91
91
86
78
76
82
91
91
83
71
63
65
74
80
80
76
75
79
88
94
92
87
91
94
91
84
83
90
93
88
80
77
78
84
88
84
82
84
86
84
79
77
84
86
85
79
71
70
79
86
86
75
63
62
72
84
89
87
81
73
70
73
79
79
76
71
75
87
100
102
92
85
82
86
90
92
87
91
93
91
82
72
74
83
90
88
84
84
92
99
97
89
78
81
88
91
90
85
81
79
71
64
62
67
75
77
75
72
76
82
87
86
80
74
74
78
83
83
84
88
90
89
83
79
78
84
88
90
93
88
84
71
70
82
97
101
90
79
79
85
88
83
70
66
77
88
93
85
73
68
74
80
82
79
82
85
82
75
76
82
94
92
80
70
73
87
90
81
73
76
91
103
95
80
72
77
82
86
85
89
93
92
89
91
98
100
95
80
71
72
81
89
64
68
84
93
85
67
51
57
79
90
87
77
72
80
83
77
70
71
81
88
83
79
78
85
87
83
77
80
89
93
89
82
75
71
72
75
82
90
96
100
94
88
88
94
98
93
78
69
78
92
69
76
85
90
81
69
64
69
82
89
90
81
71
66
70
80
84
81
77
77
80
84
86
83
80
81
80
81
77
74
78
87
88
77
69
71
80
89
90
82
76
73
77
84
94
92
81
73
77
86
79
66
61
64
79
91
95
90
86
88
90
84
70
59
67
85
103
95
76
69
78
93
99
88
72
67
79
86
86
77
79
92
104
98
84
80
85
92
92
83
78
79
76
72
69
75
85
90
91
90
88
67
55
64
81
93
96
91
90
88
78
68
60
64
78
86
92
81
74
73
88
107
111
93
75
70
83
96
97
88
85
90
102
100
88
85
88
97
102
98
95
96
92
80
67
71
83
94
98
98
92
86
84
84
82
76
72
79
86
87
79
73
78
86
88
83
76
73
74
80
87
92
94
94
90
90
91
93
94
90
86
83
84
84
80
77
79
88
93
92
92
94
97
93
82
76
73
75
74
74
86
89
86
83
79
77
74
74
73
76
83
93
100
99
90
82
76
78
82
86
85
79
77
82
82
79
75
78
86
88
79
65
61
70
81
83
79
81
83
89
90
87
79
70
69
76
80
78
68
59
86
86
82
83
94
106
106
88
70
64
74
88
93
90
87
85
82
77
74
81
87
91
89
84
78
71
71
79
89
90
77
65
66
82
96
92
82
74
77
88
94
88
69
52
58
79
97
97
85
76
92
96
96
99
105
111
106
88
69
62
65
74
81
87
89
95
87
78
70
73
83
90
91
94
94
91
86
83
84
82
87
90
95
99
100
91
83
75
75
80
86
85
79
75
78
87
94
92
89
94
90
88
87
86
82
77
69
67
68
71
76
85
96
105
102
94
86
81
83
83
77
71
73
89
101
100
87
73
69
76
89
99
100
94
86
85
88
91
87
79
77
83
93
97
93
86
80
77
86
99
72
73
72
72
71
73
74
80
82
88
91
98
106
108
100
87
80
81
93
98
92
80
76
82
89
93
85
78
77
77
85
92
92
82
74
78
86
93
90
81
83
90
98
98
90
83
76
73
74
82
76
83
90
99
98
95
92
90
90
88
88
82
80
81
88
92
87
79
73
83
94
95
95
95
96
93
86
77
80
89
94
90
76
73
82
93
95
84
70
72
86
100
102
93
82
83
94
105
104
96
97
96
92
91
94
96
92
85
81
84
94
99
94
88
85
90
89
84
81
87
96
95
86
77
78
85
89
85
83
83
83
78
75
83
97
106
103
98
93
94
93
88
84
81
78
79
81
87
89
85
105
99
90
86
88
92
88
79
71
73
80
89
92
88
87
91
91
88
83
83
86
87
81
73
69
73
79
80
77
72
72
78
84
83
81
78
89
98
101
96
90
87
88
89
90
88
83
82
77
80
85
83
82
83
82
79
74
77
80
79
74
67
67
73
81
89
90
83
80
80
83
90
92
92
90
86
81
77
76
79
87
94
96
87
76
74
85
96
97
88
82
86
88
86
81
79
82
83
83
84
76
79
80
84
76
66
66
77
87
92
87
78
75
79
88
92
93
88
80
78
80
87
95
101
100
92
81
80
90
96
93
88
86
89
93
91
93
95
96
94
87
85
84
81
77
74
78
83
86
85
88
96
97
90
76
66
71
81
84
85
88
95
100
98
97
101
107
106
98
83
75
69
73
80
81
76
76
81
93
98
89
78
79
90
97
92
83
83
90
98
101
99
96
94
91
86
83
81
80
75
87
98
101
90
78
73
83
88
82
72
70
80
88
87
86
87
95
103
101
91
77
66
61
67
75
78
77
80
89
96
97
92
90
90
91
90
82
79
83
91
101
102
98
93
90
87
85
82
79
76
86
90
88
77
69
72
84
93
93
81
73
74
78
77
74
76
83
89
94
93
90
86
83
87
90
90
87
79
76
77
78
75
71
78
85
88
82
79
77
81
87
90
88
91
93
96
99
95
92
87
97
94
87
75
70
75
84
92
94
91
92
97
103
97
88
86
93
101
105
103
101
100
97
90
89
91
93
88
82
74
66
62
64
72
79
81
81
83
87
88
84
84
86
93
100
102
101
97
95
90
102
99
94
87
87
89
89
87
82
83
91
100
103
97
90
87
95
103
104
99
95
90
88
89
90
93
91
87
83
87
94
99
97
88
78
78
88
98
102
98
90
88
89
91
89
83
82
86
89
88
98
93
84
83
89
93
88
76
68
68
72
73
76
74
75
78
85
89
86
79
73
75
85
90
94
85
74
63
65
83
103
111
105
94
91
97
101
101
96
89
87
90
93
90
87
84
84
86
85
86
92
83
76
80
88
87
75
65
64
68
69
65
65
72
79
82
85
85
83
76
74
79
87
86
77
68
64
67
75
83
88
86
84
90
96
103
103
96
93
90
89
90
93
96
99
100
96
88
79
80
78
75
78
89
92
87
76
70
77
82
81
77
78
84
89
90
91
93
94
92
90
90
87
84
76
72
81
90
98
96
88
83
83
86
84
83
84
88
94
97
92
86
81
82
88
93
88
77
73
75
74
75
79
83
81
79
79
81
79
79
78
79
82
85
85
82
82
88
92
90
82
77
81
89
95
91
82
80
85
92
98
101
96
86
73
67
68
76
81
85
85
83
79
75
79
83
85
83
82
88
79
81
81
76
72
72
78
79
77
74
75
82
83
81
77
78
83
91
93
82
72
69
78
91
97
94
83
72
74
83
94
97
93
83
75
74
79
83
82
78
78
81
88
93
95
94
92
95
100
103
87
92
94
92
89
85
81
79
80
84
86
85
84
80
79
84
95
103
103
94
83
80
86
93
97
96
94
90
86
85
87
87
83
78
75
81
93
99
99
91
80
78
84
96
104
97
89
85
88
91
97
90
87
92
95
94
86
81
82
85
84
80
79
80
79
75
80
92
99
96
84
82
87
94
94
93
90
87
84
85
88
90
86
79
78
83
89
88
84
84
83
81
82
89
99
96
83
72
72
78
87
74
67
73
89
96
86
72
67
69
71
75
79
83
79
75
75
80
82
74
68
72
86
92
87
79
77
82
90
97
97
92
86
82
87
95
93
81
67
70
81
85
85
83
81
81
78
72
77
88
76
75
78
83
88
86
78
67
65
69
77
84
89
90
90
89
89
84
75
67
67
79
90
91
80
73
78
90
101
104
94
85
80
79
80
79
76
77
81
83
84
83
78
75
73
74
76
75
83
92
76
86
95
93
83
78
76
77
80
82
80
83
91
97
100
94
86
78
77
85
95
104
104
97
88
80
77
80
85
89
90
88
83
77
64
53
55
72
84
93
92
86
84
84
84
79
74
73
73
74
81
84
88
88
84
82
85
89
89
85
77
78
84
92
90
78
67
66
78
99
108
105
98
90
86
81
76
75
80
87
93
92
86
79
73
71
75
78
79
80
86
93
102
97
84
70
64
65
66
67
82
81
85
88
88
87
88
89
89
89
87
82
81
79
76
73
71
78
89
95
90
78
65
58
65
75
84
92
94
91
86
82
79
79
79
82
83
79
73
69
75
88
92
85
72
62
66
77
80
77
78
81
88
90
85
73
65
67
77
85
91
89
86
83
80
80
83
87
93
96
89
75
64
61
69
82
95
97
92
79
70
68
72
80
81
81
80
79
81
85
83
85
87
84
81
78
79
82
84
79
81
87
92
93
87
72
60
58
67
79
88
91
91
92
89
82
76
78
87
97
104
101
97
93
94
93
92
84
78
73
72
74
80
85
91
95
92
89
85
85
82
83
87
91
91
82
79
80
85
84
89
94
97
102
101
89
75
65
67
81
91
94
91
86
84
79
78
76
83
91
96
98
98
97
94
90
87
85
85
83
83
82
83
86
94
99
101
94
82
73
69
67
68
76
81
82
83
87
95
99
83
85
86
97
100
92
80
70
73
82
90
91
87
82
85
91
91
88
78
75
78
82
85
84
82
82
86
88
90
90
89
88
86
84
88
96
100
100
96
91
80
68
61
70
87
102
104
95
91
85
70
66
70
82
90
90
83
82
84
87
87
85
82
84
93
99
95
85
72
69
78
88
90
85
81
85
89
86
75
72
80
91
91
85
81
82
87
92
97
102
97
82
69
68
85
102
104
91
82
79
74
70
73
82
90
90
85
88
96
99
91
81
79
81
84
85
84
81
77
77
80
87
90
87
88
95
100
88
66
52
59
76
91
88
81
77
77
80
79
80
81
77
70
67
68
75
80
80
79
79
81
81
80
83
87
84
79
81
94
102
99
91
82
76
71
69
74
82
84
80
77
78
82
83
84
85
91
90
83
71
68
77
90
89
86
85
85
88
80
70
63
62
69
70
72
75
79
79
78
77
80
83
87
88
85
82
81
83
85
88
92
93
91
85
79
75
76
77
74
71
74
79
82
82
76
69
69
79
91
103
110
108
102
89
83
87
93
96
90
79
70
68
73
84
92
94
92
86
84
88
83
96
104
101
94
91
90
89
82
74
75
79
85
82
80
79
76
75
68
67
71
77
83
83
79
73
67
68
81
100
113
111
97
83
77
81
83
79
75
76
76
81
86
92
95
91
85
83
88
97
80
91
98
100
95
90
84
80
77
74
74
71
73
80
83
81
73
68
67
67
70
73
78
82
87
86
80
78
82
88
85
78
72
77
88
97
92
76
65
67
77
82
86
90
92
89
79
72
75
85
78
76
74
74
78
75
68
66
74
80
79
68
68
78
87
84
74
70
73
76
73
72
77
81
84
83
82
84
88
88
84
76
72
77
92
104
104
90
77
78
81
85
88
92
98
95
84
70
66
75
79
70
63
65
75
79
72
69
71
77
75
65
59
65
79
86
84
81
84
84
80
80
79
81
86
85
84
82
81
85
90
90
85
78
80
89
96
95
90
83
83
85
89
91
90
87
84
83
81
81
84
76
71
78
89
96
89
78
72
74
77
73
65
63
69
78
86
88
87
85
83
82
86
88
89
89
87
83
78
71
69
71
73
76
79
85
94
96
88
80
80
86
88
83
72
68
76
88
91
83
87
81
81
86
93
97
92
86
83
89
96
97
89
80
76
77
81
81
81
82
82
83
87
88
88
89
90
87
81
72
69
70
72
77
85
92
93
84
76
79
92
103
101
88
75
72
78
84
81
72
74
69
75
82
85
84
85
89
93
95
92
91
87
88
90
89
83
81
75
71
74
75
78
80
86
96
103
98
81
74
77
86
90
92
98
105
101
86
74
81
96
105
100
90
84
84
86
81
75
70
63
56
65
80
86
83
81
84
86
84
80
79
85
92
95
96
93
83
74
70
80
86
84
80
82
93
103
95
80
67
69
80
89
93
98
100
99
93
84
84
86
85
80
75
76
81
81
79
79
78
71
58
62
75
86
85
77
74
78
83
85
90
94
94
91
88
85
82
78
78
85
95
98
90
80
74
77
80
81
75
71
73
76
80
80
78
77
85
88
89
86
81
78
73
69
68
72
78
83
84
79
68
64
69
74
72
72
72
81
87
88
86
85
84
80
74
74
81
86
85
78
75
82
89
83
69
63
71
82
90
84
78
76
80
77
75
74
79
86
89
89
87
88
89
83
79
75
79
80
79
66
72
79
86
83
78
71
74
82
88
85
77
76
78
79
75
73
81
90
91
80
69
69
71
74
74
72
78
83
85
84
83
86
90
93
92
87
86
83
79
77
79
87
93
98
93
79
71
69
76
63
73
84
93
99
93
89
85
84
91
101
100
92
83
80
80
81
82
81
82
81
80
76
74
73
77
83
86
84
80
76
82
90
94
92
87
81
76
73
74
77
83
84
86
89
85
78
69
71
80
79
76
79
81
87
95
96
91
88
95
104
104
92
80
77
80
83
78
68
66
77
92
99
92
80
71
75
82
86
86
87
95
105
105
94
78
68
66
72
83
93
95
87
73
70
76
83
85
88
91
85
79
81
82
85
88
88
88
86
86
81
74
71
74
81
86
86
75
68
69
85
103
110
99
84
73
73
79
83
85
91
100
111
111
98
83
77
79
85
91
93
90
86
79
79
82
86
91
90
91
72
75
88
97
101
95
88
82
78
75
71
69
75
85
97
100
94
80
72
77
85
92
90
91
94
99
92
78
68
68
75
83
87
91
89
84
79
80
83
78
76
77
84
90
88
81
77
77
76
79
75
83
85
87
92
94
88
81
74
73
76
77
79
87
93
98
96
89
84
83
83
77
74
82
93
98
87
74
68
72
76
73
72
81
87
86
79
71
72
74
77
77
74
72
76
79
80
78
71
70
91
88
77
66
68
78
86
87
87
87
82
76
70
74
86
97
94
86
81
84
90
90
86
82
81
81
83
87
95
99
91
81
76
83
94
91
82
74
75
84
90
86
76
71
78
89
92
82
73
73
91
92
87
79
73
76
82
88
98
97
88
74
65
69
84
96
91
78
67
73
87
94
92
83
77
82
92
103
107
99
88
83
83
85
90
89
85
86
85
85
87
97
103
107
107
98
87
73
72
79
89
91
98
98
88
76
70
74
84
93
90
83
76
78
85
91
87
78
70
69
73
74
77
81
84
82
82
83
80
77
78
85
94
96
90
87
89
91
86
83
85
100
118
122
110
93
79
74
78
84
92
88
85
83
80
75
68
67
69
76
88
95
96
94
90
84
81
80
82
82
80
80
84
88
89
81
74
71
72
74
79
90
98
96
87
83
86
90
88
84
88
99
108
105
97
91
88
82
77
71
87
87
89
93
88
84
82
84
88
88
86
81
77
80
92
95
89
81
78
85
92
92
89
86
83
81
79
78
82
86
89
87
88
93
103
109
103
86
72
78
95
107
101
83
75
84
102
107
95
80
98
95
89
86
88
93
93
88
80
74
80
84
85
88
89
92
89
78
67
67
81
92
94
86
81
79
81
85
84
84
85
87
88
90
90
92
94
89
82
83
88
91
86
79
73
75
84
90
93
93
86
92
88
79
71
73
76
76
71
73
84
99
103
97
88
87
87
83
82
82
89
90
87
84
83
88
92
88
82
76
82
87
85
78
71
76
88
93
88
83
81
84
85
81
81
84
85
86
91
96
62
74
87
91
83
69
62
64
72
79
84
87
89
91
87
87
90
97
101
99
91
82
77
83
95
104
101
89
78
78
85
93
94
86
78
82
90
95
91
85
82
86
85
81
80
82
84
83
82
84
72
69
80
98
101
86
72
73
81
87
84
77
74
79
89
97
100
99
93
86
79
76
78
85
91
93
94
95
97
93
86
85
91
101
102
89
76
76
85
90
86
83
79
76
76
76
76
78
79
79
91
82
80
89
95
88
82
76
80
86
93
94
88
84
88
92
96
89
83
75
75
77
81
83
80
77
85
100
111
104
86
76
83
99
104
89
73
70
79
88
89
85
82
80
84
87
89
90
89
83
86
83
79
74
79
84
86
80
73
73
84
94
94
90
86
87
87
88
81
75
74
78
82
87
90
91
90
93
94
95
93
94
96
96
93
85
76
74
76
79
86
89
89
87
87
88
92
92
89
87
82
75
65
60
68
81
87
84
76
71
75
85
91
88
85
86
92
92
85
78
77
82
87
92
97
96
90
82
73
74
81
94
101
96
86
73
65
65
71
76
83
87
89
91
91
91
86
81
85
91
92
82
70
64
68
75
81
82
77
79
87
96
95
84
76
82
95
102
97
88
85
90
90
86
81
81
87
87
84
77
72
73
78
78
75
67
64
71
83
86
84
84
91
95
97
92
89
90
93
92
92
94
93
88
82
77
75
72
72
79
89
94
89
77
71
77
92
101
95
86
81
80
82
83
79
82
83
85
87
92
92
83
72
62
61
70
86
99
104
101
93
94
97
96
91
85
90
97
93
84
92
97
92
88
88
89
85
79
75
76
79
80
80
78
78
82
92
95
90
71
60
60
74
88
93
85
69
64
72
95
110
102
85
73
74
80
86
91
94
94
97
99
98
94
88
87
90
93
87
75
103
91
81
84
89
94
88
82
83
83
82
80
82
84
83
82
88
95
92
77
64
69
85
91
83
67
60
67
85
99
100
91
87
92
97
94
82
70
71
80
91
89
83
82
86
91
92
89
85
85
87
79
79
86
91
88
84
82
82
83
82
79
78
78
76
75
82
89
93
91
91
95
96
88
74
62
69
85
96
94
85
81
87
91
94
91
84
77
78
85
89
82
68
63
69
82
87
83
79
82
67
70
74
75
80
81
88
87
80
71
68
69
75
81
83
79
71
70
80
90
95
94
86
80
77
76
74
76
75
77
82
89
92
90
83
78
81
87
94
97
94
89
79
70
67
69
74
78
79
83
74
75
75
77
83
90
94
90
79
70
66
69
77
84
92
91
81
73
77
81
83
81
77
77
81
82
80
74
73
76
82
89
93
91
88
85
84
88
91
92
90
92
96
94
86
73
71
77
88
96
87
90
94
102
109
106
92
79
73
73
74
75
76
76
78
85
94
102
100
91
80
77
85
93
93
90
90
90
90
87
83
81
85
92
97
100
97
89
86
80
79
82
88
95
95
84
75
76
83
88
86
89
90
95
99
98
89
78
75
76
78
79
81
81
74
72
83
104
112
96
76
70
83
94
96
93
89
86
86
86
88
93
97
92
90
94
89
80
72
76
80
82
80
81
85
86
80
76
72
76
81
77
71
71
78
88
89
86
85
87
88
92
95
93
83
73
73
78
81
72
62
63
72
77
82
84
88
84
83
87
98
106
100
90
78
78
75
70
65
72
85
96
92
83
78
79
80
77
82
90
81
85
78
74
77
82
83
83
84
88
92
95
95
94
90
87
84
77
70
66
71
79
79
75
73
80
90
94
92
90
94
97
98
90
81
74
72
71
74
82
89
99
98
92
87
85
87
89
91
95
82
89
93
89
82
79
77
75
75
74
76
80
83
89
88
86
83
81
90
98
104
104
95
87
82
80
79
78
76
78
88
92
95
90
85
78
75
79
83
85
87
89
91
93
93
93
90
91
92
92
82
82
84
85
85
85
87
90
89
84
78
78
81
86
82
74
67
78
94
114
111
102
93
88
84
78
66
60
66
77
84
86
87
84
81
80
79
78
79
80
84
87
87
87
83
76
73
78
90
93
84
83
84
87
88
88
91
95
102
101
95
88
83
83
81
74
76
81
92
97
88
79
77
79
82
80
77
78
82
78
71
69
76
81
82
81
76
75
82
90
94
93
88
81
74
70
72
79
81
80
85
87
91
90
85
76
72
74
82
85
87
85
84
84
85
84
80
80
80
77
73
71
73
77
81
85
90
92
89
78
66
60
73
85
91
85
78
73
79
90
97
95
91
84
80
81
82
82
80
72
76
85
90
89
87
82
76
71
65
66
67
67
69
79
88
88
79
66
60
69
81
87
87
84
83
86
87
84
79
74
71
72
79
86
91
94
86
74
68
70
80
90
92
87
82
79
80
81
86
91
73
78
80
86
90
89
81
73
74
81
82
70
59
66
85
94
87
72
60
65
79
92
94
87
85
85
83
78
73
71
74
80
83
84
87
93
96
90
79
71
71
75
76
76
79
82
83
88
93
99
81
79
79
77
73
68
64
71
83
96
98
86
73
70
85
97
97
87
70
67
67
73
80
83
84
84
82
79
77
75
80
83
86
84
85
90
97
99
96
89
80
72
65
74
91
105
107
98
90
88
85
86
84
79
74
72
75
84
93
95
88
79
76
81
89
94
95
89
78
71
73
76
81
83
85
85
85
83
84
91
95
94
89
84
83
85
82
83
87
94
90
75
67
73
92
104
100
87
81
83
81
76
74
81
91
98
96
93
91
87
81
78
79
84
86
87
93
95
92
87
86
89
91
91
91
92
88
82
81
84
93
96
93
85
79
75
70
75
84
93
97
89
78
72
70
75
80
82
81
78
80
73
67
74
86
87
83
79
80
87
95
95
91
85
80
80
88
97
102
93
87
83
84
87
87
88
88
80
73
71
78
88
93
87
79
74
77
84
84
86
89
91
90
81
71
72
80
87
82
75
88
85
81
77
74
72
73
75
81
87
93
95
90
82
78
77
81
84
88
90
89
83
80
76
74
72
77
78
82
86
90
92
91
84
80
78
78
78
70
66
68
78
91
97
92
83
79
78
81
80
91
99
101
96
88
84
90
96
95
83
76
75
77
80
78
77
76
77
80
86
95
96
86
76
67
66
70
80
89
103
107
99
89
80
79
78
74
66
65
64
65
68
74
86
89
82
73
73
82
90
74
79
91
97
98
95
98
102
99
87
75
71
78
82
81
74
70
72
78
84
83
86
86
83
76
72
77
85
93
102
103
96
90
91
93
94
84
70
68
70
71
66
62
69
79
84
81
83
86
90
61
62
70
80
84
85
85
90
94
92
85
79
78
81
76
64
61
73
84
86
80
77
83
89
87
81
82
88
98
99
97
93
92
92
96
102
98
85
73
72
75
79
77
80
86
92
91
87
83
81
77
68
63
71
82
88
87
88
88
90
89
82
76
69
67
66
70
79
84
83
79
78
86
95
96
90
87
89
94
94
91
88
85
80
81
87
90
86
77
74
79
89
94
89
83
79
85
87
84
83
86
76
71
77
90
99
97
88
84
87
90
86
77
73
80
87
88
80
70
63
63
73
84
93
96
93
91
90
90
85
74
72
75
78
80
81
79
77
75
76
82
92
95
86
72
66
75
88
94
95
84
81
80
86
90
90
89
86
82
84
87
87
87
89
93
95
92
86
80
73
68
69
75
84
93
96
96
92
86
75
66
67
71
77
82
83
77
70
68
77
86
95
95
87
82
79
78
82
84
89
78
81
86
90
90
85
83
81
80
81
81
84
84
79
73
72
81
93
99
93
80
71
73
80
92
103
103
91
76
67
69
73
78
82
86
89
84
72
64
72
87
95
94
89
86
83
79
73
72
76
75
64
71
85
93
91
84
85
88
92
91
88
86
81
75
74
80
85
83
81
85
90
92
91
89
94
94
84
72
67
73
86
89
88
84
85
85
85
84
86
88
81
75
74
79
82
78
75
80
87
75
58
59
73
86
89
84
85
90
96
96
93
94
96
97
97
89
76
67
70
86
109
114
100
85
74
75
75
77
80
84
89
89
82
74
68
73
86
99
98
88
72
65
71
78
83
86
86
88
89
84
76
71
73
78
81
82
80
79
81
81
82
83
85
88
87
83
78
73
76
85
96
101
94
84
75
73
75
74
79
83
88
89
87
79
75
74
80
85
80
76
68
68
75
79
83
85
84
80
71
91
85
80
79
83
92
92
85
79
75
77
81
83
82
79
78
79
82
87
88
85
81
80
80
83
85
85
77
70
63
72
84
98
106
103
96
88
86
77
75
71
69
73
78
78
79
80
79
72
65
84
81
78
82
90
100
101
94
84
78
79
83
88
89
89
85
83
85
89
93
92
83
75
78
84
87
85
79
68
63
60
70
85
98
99
91
80
78
76
81
85
87
85
79
75
78
80
80
82
82
79
85
88
85
85
85
86
85
82
80
80
82
85
86
83
78
76
79
86
91
90
87
84
88
82
73
65
62
66
67
65
67
72
81
82
74
60
54
60
77
92
96
90
85
82
85
82
78
79
87
72
86
95
92
81
72
70
74
77
78
81
82
83
82
78
76
75
77
81
85
87
89
88
87
76
63
54
55
63
72
77
79
80
82
82
79
66
57
61
72
80
85
83
89
94
93
84
73
70
78
69
75
86
91
94
90
84
78
76
78
84
85
83
82
82
84
86
80
77
81
87
88
80
76
78
86
87
78
72
76
82
85
84
81
84
85
82
82
79
74
71
72
81
91
96
92
84
81
86
90
82
80
82
89
98
101
96
88
84
85
88
84
79
77
81
85
85
81
79
81
82
77
70
77
88
101
99
87
84
90
95
93
86
83
86
87
87
88
90
88
83
80
85
92
95
85
79
79
83
86
91
84
77
70
71
75
80
85
89
92
90
82
76
76
80
84
83
81
80
82
84
81
78
79
81
82
83
85
90
100
103
96
88
82
83
83
83
87
94
94
90
85
88
96
100
90
77
66
62
71
88
83
74
64
57
59
72
87
98
100
92
82
74
75
81
86
86
78
75
80
89
96
91
79
70
69
77
85
92
94
92
87
86
86
86
85
85
89
93
91
84
81
85
97
104
93
78
66
65
74
87
88
89
84
77
74
77
86
95
96
89
78
71
73
81
88
86
78
72
73
81
88
88
83
74
71
74
79
81
79
79
83
92
98
101
100
92
89
83
80
80
82
84
85
85
82
80
81
82
77
90
93
94
93
88
81
77
74
73
74
74
73
72
75
83
86
85
81
76
75
74
78
86
91
87
76
70
70
76
77
77
80
88
99
103
102
94
88
84
82
84
82
74
66
68
79
90
93
85
69
91
88
82
75
67
63
69
78
85
89
86
80
76
77
80
85
84
80
78
79
82
85
88
86
83
79
78
84
88
88
89
95
100
101
100
102
100
92
83
84
92
99
97
86
83
93
102
99
85
77
90
88
84
84
86
91
92
89
79
70
68
73
82
88
92
94
95
87
76
67
70
86
97
98
85
78
78
84
87
86
86
92
96
90
78
77
75
75
71
71
74
82
85
86
91
94
92
82
73
78
80
84
83
78
76
78
86
89
85
82
86
95
101
98
91
87
86
85
80
77
79
85
91
95
96
95
95
95
92
87
85
85
85
80
73
73
75
75
73
75
80
85
85
85
92
101
100
88
83
89
77
87
92
90
82
72
70
77
86
93
99
103
107
102
90
80
74
77
84
89
88
79
73
81
96
101
99
90
84
87
87
88
87
82
76
73
74
74
75
86
95
100
95
88
91
96
97
90
85
84
92
88
91
100
103
95
84
78
81
84
87
86
88
88
87
80
77
82
90
95
92
83
80
84
89
92
84
80
80
79
81
84
90
95
88
71
56
59
74
91
94
89
80
78
80
83
82
79
75
74
90
81
76
85
98
99
91
79
78
82
85
84
78
72
72
76
81
85
93
96
95
94
91
86
79
77
79
82
81
77
71
74
86
98
101
85
69
71
79
87
85
74
64
65
77
89
93
91
86
83
73
73
73
77
87
90
84
75
74
85
95
99
93
86
84
86
83
84
80
84
86
87
82
78
75
76
81
83
81
75
78
83
94
95
90
84
82
79
77
74
74
77
80
83
86
93
97
96
94
92
77
72
72
80
89
90
82
73
72
81
93
99
97
96
97
97
93
87
78
70
68
73
77
81
84
84
84
83
78
75
85
96
107
104
92
80
74
76
78
79
81
86
91
93
88
81
74
79
87
93
89
75
72
80
88
87
81
74
72
77
83
82
75
70
70
79
90
92
80
67
64
72
82
86
85
81
81
83
83
82
81
81
88
92
90
81
78
80
86
87
83
81
87
90
88
81
76
81
88
91
88
82
81
81
78
77
78
80
82
82
86
82
72
58
54
67
86
91
81
67
66
75
82
82
76
71
75
82
87
91
85
72
62
63
73
79
83
86
88
88
85
83
86
91
92
90
93
97
93
85
87
91
89
86
79
77
82
89
97
102
106
103
96
87
82
84
90
95
87
77
74
77
83
83
79
77
81
83
92
98
97
84
74
71
73
71
66
66
75
88
94
90
86
83
84
83
83
86
87
84
92
92
89
87
86
82
85
92
99
106
107
106
106
98
86
81
85
91
92
86
77
78
87
90
88
84
85
92
97
98
91
85
86
92
95
83
65
54
60
79
91
89
78
71
73
79
82
84
88
91
85
87
89
89
87
82
80
81
83
86
91
91
89
81
74
67
71
78
87
86
84
89
92
92
87
76
75
82
81
78
72
76
84
90
94
92
82
75
75
82
91
91
82
75
80
89
94
91
85
83
71
75
81
85
82
80
76
70
69
74
81
86
87
87
90
84
73
65
72
82
92
92
86
83
79
76
74
74
75
77
81
87
91
91
84
82
83
91
97
98
97
92
91
87
86
87
89
86
80
77
72
68
72
81
89
90
78
71
71
77
83
85
90
100
105
94
72
59
65
81
90
87
76
74
76
79
84
89
91
92
91
92
97
100
98
90
82
86
91
93
93
89
86
84
81
76
72
78
83
85
84
76
76
85
95
94
87
80
76
80
82
82
85
87
83
73
67
70
82
88
84
76
74
74
75
77
83
88
89
83
76
74
81
96
107
102
91
77
73
78
83
86
85
80
76
73
74
79
83
86
90
91
89
85
84
86
87
83
82
79
78
82
88
87
75
64
67
81
95
93
78
71
71
74
75
74
76
77
74
71
74
78
81
80
81
84
86
85
82
82
85
86
84
82
85
90
95
92
84
76
96
101
91
80
75
81
90
92
90
90
86
88
91
90
80
74
72
77
82
81
77
75
75
75
78
86
88
79
69
69
84
98
97
78
60
59
71
85
89
87
85
88
89
93
98
102
104
94
83
76
88
89
80
74
76
86
91
92
95
94
92
87
83
78
80
84
84
81
76
80
89
94
89
79
79
87
89
80
65
66
80
98
100
92
79
74
79
87
88
86
84
88
92
92
93
97
98
94
86
81
81
80
78
78
82
86
89
88
86
86
84
81
74
74
78
87
90
94
93
94
93
93
86
79
76
77
75
69
63
66
77
88
94
93
93
91
89
89
86
86
84
79
76
77
83
92
96
95
92
93
84
82
84
88
89
87
85
85
86
86
87
81
74
73
80
86
89
90
91
93
84
78
77
79
82
80
77
75
77
80
86
87
86
82
80
77
72
71
75
83
83
76
71
75
88
97
96
95
98
102
88
86
87
88
88
86
85
83
89
94
92
84
74
75
82
86
87
84
79
78
76
79
84
91
92
88
88
89
89
87
83
83
85
83
80
76
70
69
80
91
96
90
86
86
92
96
95
95
92
86
90
90
87
84
81
84
88
92
89
85
81
78
74
78
83
85
83
78
72
70
74
81
90
93
89
84
85
88
87
78
68
69
77
86
86
80
74
75
81
88
94
95
92
85
78
80
90
97
98
92
87
83
77
71
79
91
102
96
86
75
66
66
64
70
79
82
78
73
68
67
74
79
82
82
82
84
89
93
90
79
71
68
72
74
72
72
74
75
71
71
78
91
93
83
72
71
80
93
99
101
80
76
70
69
82
97
104
96
87
82
79
71
63
64
75
84
79
72
66
71
78
86
83
83
85
90
95
92
84
77
74
80
83
77
68
71
77
77
71
67
72
88
96
94
87
82
81
77
74
74
85
88
86
84
83
88
91
91
88
88
86
81
73
74
82
88
88
84
79
78
80
81
82
84
86
85
79
73
69
67
72
80
82
79
80
79
80
75
67
64
73
87
96
101
100
91
80
73
74
84
94
97
94
86
85
85
86
89
86
80
76
73
72
75
79
86
92
95
90
83
73
70
72
80
83
81
74
73
81
88
88
80
75
77
82
79
68
60
64
74
84
86
91
96
95
85
71
71
85
102
88
79
71
72
82
87
85
77
73
79
84
87
84
79
78
83
92
98
95
85
79
78
81
82
82
80
77
81
93
104
106
94
80
77
80
75
69
73
86
100
104
97
88
84
83
83
84
85
87
88
85
75
66
70
79
84
76
68
70
82
94
97
92
85
82
87
92
97
93
91
89
92
95
91
86
80
78
80
82
85
90
94
91
85
81
79
82
93
97
96
93
94
91
87
81
79
87
91
87
76
88
83
78
73
75
73
74
75
75
77
80
80
80
81
85
89
94
96
96
92
92
85
82
78
78
80
84
83
83
77
77
75
80
82
84
90
94
92
82
68
66
76
92
100
90
75
69
78
87
88
86
79
72
68
66
70
81
90
88
78
73
75
82
90
89
87
88
88
88
88
85
78
69
69
69
76
81
84
86
89
83
74
67
72
83
92
94
89
86
82
78
76
84
92
90
78
73
81
96
103
78
75
75
71
69
74
87
102
104
91
80
82
98
104
95
80
70
73
77
84
82
82
84
84
81
78
78
83
88
93
93
86
81
80
83
82
77
78
89
102
101
87
77
78
84
86
87
91
96
95
71
73
81
84
84
81
90
99
100
92
86
92
98
97
80
63
61
74
82
82
80
86
100
107
96
82
78
84
91
91
86
81
80
80
81
74
67
65
70
86
92
85
75
71
76
84
88
87
82
72
75
69
72
81
88
96
93
88
83
85
91
99
98
88
73
66
73
85
87
77
70
77
92
101
95
82
76
84
94
89
76
65
67
77
83
85
78
69
66
73
79
84
78
72
72
78
86
89
82
69
85
79
76
78
86
90
91
85
81
83
89
93
94
90
95
97
93
87
79
72
67
70
76
82
80
74
74
82
91
91
82
73
77
89
99
101
92
84
80
78
79
83
82
83
83
84
88
91
91
89
90
99
96
84
73
69
74
81
80
79
78
77
81
89
97
97
92
85
84
83
79
76
73
73
76
76
76
80
84
84
83
84
84
86
88
87
86
85
84
81
76
71
73
84
95
96
87
80
81
92
95
103
97
85
75
70
74
77
77
74
76
79
84
81
74
69
72
86
100
101
91
81
76
79
84
87
86
81
79
77
80
78
74
72
73
77
81
77
74
72
73
70
71
77
85
85
82
77
82
93
88
82
77
78
79
82
84
84
84
80
75
79
84
82
74
71
76
85
91
90
84
79
78
80
85
86
82
78
76
78
82
81
77
75
77
85
92
90
86
79
76
76
80
81
83
82
82
88
97
103
71
69
71
78
82
83
83
84
86
82
73
68
71
82
93
95
93
87
83
80
81
81
82
78
76
76
75
69
69
77
86
91
88
81
79
84
93
101
102
91
78
70
76
91
98
95
87
84
84
84
72
74
77
83
90
90
87
82
76
72
71
71
72
74
79
85
88
89
87
87
90
93
89
80
78
80
78
70
64
65
79
90
93
88
80
79
84
88
87
79
71
65
72
81
88
85
79
73
69
66
91
83
75
78
86
94
93
85
76
71
70
76
75
70
64
67
71
77
83
90
95
98
95
90
88
90
86
74
61
61
71
87
96
94
84
77
76
78
79
79
74
73
75
78
74
71
71
76
77
76
105
90
76
73
78
86
91
86
81
72
66
65
71
78
78
72
64
66
82
100
109
101
91
86
88
88
84
73
68
69
73
81
84
85
82
76
74
82
85
85
82
80
77
75
74
75
80
88
94
93
96
95
87
82
79
76
77
78
77
72
63
65
75
89
90
81
69
71
86
102
102
89
78
76
79
78
71
69
69
73
75
78
75
73
73
73
69
68
75
85
89
84
75
70
72
77
81
81
83
88
82
91
94
88
76
69
70
74
77
77
80
84
89
90
84
79
77
80
80
79
75
74
77
77
77
74
71
70
71
75
80
82
78
77
74
74
67
64
71
86
95
88
77
71
74
79
77
70
71
83
81
84
86
80
71
67
70
77
84
90
97
97
89
81
75
77
84
83
77
70
70
77
80
79
79
82
86
86
84
87
88
84
79
75
76
83
84
85
85
88
91
85
82
85
91
89
87
86
91
101
83
81
82
86
83
78
74
79
87
97
103
99
93
83
77
75
82
82
80
78
70
71
71
77
84
87
86
85
84
88
89
81
73
73
79
85
90
94
95
92
87
88
93
98
95
86
81
84
91
94
83
82
88
94
95
86
75
70
71
78
89
97
98
90
77
69
70
78
82
79
69
62
67
75
81
80
74
70
71
79
82
77
75
79
80
79
79
84
95
98
91
84
83
89
86
74
67
68
72
75
79
80
83
86
86
80
75
69
66
65
75
87
97
92
81
70
70
74
76
78
78
76
76
75
76
77
77
75
73
79
86
89
90
90
88
82
74
76
89
94
85
73
67
75
85
87
84
88
90
92
75
77
76
74
75
80
80
80
77
76
77
83
88
89
86
83
81
78
78
82
87
85
77
75
79
85
86
82
81
89
95
99
100
102
103
100
89
80
78
80
78
73
67
71
82
92
99
104
105
102
75
83
82
80
81
82
81
82
82
82
82
81
78
79
82
86
84
84
82
80
77
74
76
84
86
85
78
77
80
88
87
83
83
91
99
100
90
83
80
79
79
76
63
60
66
79
89
95
94
87
82
82
80
76
72
66
64
69
82
91
95
90
79
74
75
80
81
81
80
77
79
85
91
91
85
83
86
87
87
85
84
86
81
76
73
82
93
94
89
87
85
88
86
84
84
94
101
97
91
92
83
79
78
78
80
77
70
66
68
70
73
79
85
90
90
89
85
84
82
78
79
85
95
96
86
77
77
83
88
86
82
82
82
80
80
85
92
95
95
96
91
90
86
86
96
107
102
82
69
73
87
83
79
78
80
87
91
90
88
82
79
78
85
96
97
92
84
76
75
75
76
81
85
90
87
80
78
83
89
87
83
81
87
96
98
92
86
85
92
101
106
99
88
85
93
104
102
83
70
72
90
89
84
78
78
84
92
96
97
96
97
99
104
103
94
76
63
57
63
73
78
79
83
91
97
96
86
79
81
84
86
89
91
94
88
79
75
75
82
95
103
99
91
84
88
98
101
100
94
87
96
95
86
74
71
76
82
84
83
83
93
104
110
105
88
74
64
68
80
89
91
90
92
97
100
94
79
64
61
72
88
93
92
83
77
76
77
84
91
96
94
87
81
82
88
94
96
93
88
86
89
91
82
70
67
75
82
83
81
79
81
86
87
86
80
76
80
89
99
101
98
94
88
83
79
77
69
61
59
69
80
85
84
80
79
82
88
94
99
99
90
78
70
74
84
88
85
78
75
77
73
80
82
82
80
79
79
81
87
94
98
90
79
75
75
75
76
80
89
94
93
84
71
59
57
62
68
70
71
73
78
82
82
78
77
82
87
89
86
83
83
83
85
87
86
86
88
94
95
93
78
76
83
96
95
84
67
65
78
99
109
104
93
84
78
75
73
78
85
90
84
74
69
74
80
81
78
77
81
84
90
95
96
94
87
82
85
84
87
86
85
88
89
90
85
80
87
103
109
99
87
75
80
93
95
87
77
71
74
76
83
90
92
88
82
79
84
92
92
88
80
74
77
90
97
92
80
76
81
90
99
101
103
103
100
93
86
86
88
89
82
76
72
80
87
88
87
90
87
82
88
76
76
82
83
86
90
93
85
75
73
82
90
88
83
83
89
92
89
80
79
82
84
82
76
72
74
75
80
84
86
86
89
94
96
93
87
83
86
90
83
71
66
78
91
94
87
77
71
74
74
76
80
79
78
78
85
93
98
97
95
95
92
87
84
85
89
89
84
81
89
96
90
77
66
69
81
89
87
79
72
71
76
86
89
79
72
76
93
107
106
92
78
77
83
83
79
77
81
88
59
73
86
90
84
79
75
81
89
103
106
99
90
82
81
84
88
91
89
89
89
93
90
84
83
92
101
103
94
82
75
79
82
84
82
76
71
75
88
101
103
96
91
89
91
92
94
95
97
95
70
84
91
95
90
81
75
71
73
85
92
94
88
81
78
80
83
86
87
84
82
82
84
89
93
95
94
88
82
81
81
86
87
82
79
76
76
75
75
79
87
94
103
109
111
107
103
99
91
87
88
86
90
94
92
81
69
63
66
78
88
89
82
78
78
79
79
78
75
70
71
77
86
95
99
94
85
81
81
83
82
85
88
87
81
78
79
82
86
85
85
88
91
101
103
101
93
87
81
78
90
87
84
86
89
78
64
60
73
91
96
90
80
77
78
75
74
74
79
81
77
78
85
96
101
96
90
89
91
87
80
76
81
92
94
87
80
81
88
90
85
77
73
75
82
88
86
82
79
81
94
88
78
75
74
76
79
84
93
96
94
91
92
92
82
70
64
73
89
95
90
82
79
79
79
80
79
83
86
85
77
72
76
84
91
90
80
76
74
80
83
85
85
82
81
83
84
83
84
85
92
86
79
71
67
73
85
97
97
85
75
77
88
93
87
75
68
75
86
93
94
87
81
76
71
71
75
79
85
89
92
90
82
77
74
79
85
87
87
82
80
83
89
96
98
97
95
93
86
82
87
87
87
82
74
72
72
75
74
74
68
67
72
77
80
82
83
84
86
91
91
94
93
92
91
92
87
82
78
86
95
99
94
81
70
68
79
93
99
87
72
68
77
93
105
108
104
96
84
71
81
86
90
88
82
76
69
65
69
78
87
86
81
76
78
84
90
88
83
81
87
92
97
98
99
93
86
72
64
67
78
89
92
90
78
71
75
87
92
87
76
70
73
78
84
91
93
87
77
71
75
82
88
91
91
92
88
83
85
91
99
98
89
82
84
91
96
90
78
70
72
80
86
86
81
80
77
73
72
76
77
80
79
78
74
71
73
78
85
89
88
80
71
68
72
79
85
84
79
79
74
79
85
92
96
95
92
87
86
89
90
83
70
67
82
100
104
94
79
71
72
74
79
81
84
90
93
92
91
91
91
88
77
65
58
60
63
68
75
84
86
79
72
78
89
101
101
90
81
78
77
78
81
84
87
87
82
78
76
82
84
76
63
62
79
95
102
93
85
80
80
81
79
80
86
96
99
95
90
92
100
102
93
77
62
63
67
71
78
81
83
83
85
88
96
104
102
97
87
79
82
82
81
84
87
89
88
81
79
79
81
81
77
80
83
91
89
87
83
79
78
79
79
80
83
84
87
85
83
78
81
93
97
90
81
77
80
88
90
86
82
86
90
88
81
78
83
98
105
98
90
84
78
78
83
91
94
90
81
76
79
85
87
83
80
78
82
85
86
82
77
77
81
84
83
79
81
88
88
82
74
78
87
89
83
79
85
94
94
85
78
85
91
88
75
70
76
89
95
91
96
88
76
65
73
88
95
89
77
69
76
84
86
83
76
74
75
79
87
90
92
90
91
90
87
79
78
88
95
96
90
87
82
78
76
80
89
95
89
75
73
88
96
93
86
81
80
80
71
60
94
90
80
74
79
91
98
88
73
64
70
82
87
90
88
84
80
78
86
89
94
92
89
84
79
76
78
83
88
92
86
81
76
72
72
79
84
81
75
73
80
95
100
96
86
78
76
80
86
83
84
80
77
77
84
89
88
78
71
70
76
82
81
75
75
81
84
90
90
89
85
78
71
73
75
78
78
78
80
79
74
65
62
71
79
77
70
66
75
93
102
100
99
93
87
77
72
81
100
113
83
78
71
73
81
84
77
72
75
90
99
92
77
61
57
67
82
87
90
88
87
80
78
79
81
81
77
74
77
79
77
65
61
73
85
85
77
77
92
107
107
94
86
89
91
90
86
85
90
96
86
85
82
82
84
86
81
78
82
91
95
89
78
68
70
77
81
82
82
89
94
99
98
93
87
83
82
82
87
89
85
78
73
78
84
89
91
94
93
87
79
74
78
87
90
89
88
88
89
85
77
79
82
87
94
96
94
89
80
73
71
75
80
84
85
85
82
81
82
81
83
83
86
87
87
89
93
95
95
91
84
79
77
80
84
91
94
96
90
78
70
74
84
93
90
77
73
81
92
99
73
65
66
72
80
88
91
90
81
74
71
78
90
94
90
83
75
75
75
69
62
58
64
76
84
86
83
81
82
83
81
78
71
77
84
94
99
105
107
105
99
93
95
99
96
87
82
85
95
99
82
78
78
73
67
66
76
89
96
89
81
80
85
90
91
85
80
76
73
68
64
67
74
84
87
83
78
73
75
81
82
79
79
79
83
86
90
96
109
115
109
97
95
103
106
97
85
83
84
83
81
85
88
82
72
69
76
86
87
84
80
80
82
84
83
84
87
88
82
71
66
71
88
96
89
80
75
80
86
86
80
77
75
78
78
70
64
69
81
94
95
87
82
90
96
89
78
71
69
69
71
70
73
78
81
90
91
84
74
70
79
92
97
90
77
78
92
102
96
80
68
70
85
92
86
72
64
75
86
86
75
63
61
73
80
82
75
67
70
78
84
83
77
73
76
81
81
78
72
70
74
79
79
77
77
85
90
89
83
80
85
91
95
90
85
83
90
96
99
98
91
87
87
90
86
71
60
61
75
84
85
75
72
80
92
101
101
91
83
78
78
79
75
77
81
86
88
84
84
90
85
97
96
82
72
71
79
88
90
91
88
83
77
77
77
75
74
75
84
97
103
103
98
93
87
75
63
59
70
82
93
95
92
83
86
88
95
97
95
86
77
69
71
81
95
101
95
85
85
90
88
93
84
75
74
80
87
88
85
81
83
83
82
80
76
72
71
74
85
94
101
100
94
89
84
79
73
71
74
79
83
86
85
82
80
83
90
91
89
86
78
73
72
79
91
102
103
97
91
87
77
79
75
69
73
78
86
88
85
78
72
75
83
90
91
88
86
86
89
91
87
79
73
74
80
84
79
75
76
80
82
76
71
70
78
86
92
94
86
80
76
81
87
89
88
85
88
88
86
82
70
80
88
86
79
73
75
82
85
81
73
71
75
84
90
92
93
92
92
88
76
61
58
67
82
90
84
76
74
80
85
81
74
67
69
77
86
91
86
78
73
76
86
93
88
77
66
65
67
66
71
80
94
99
95
90
84
81
79
80
85
89
87
83
78
78
88
97
101
91
80
71
71
78
89
95
92
80
71
73
77
81
78
74
70
71
72
77
79
77
75
75
76
82
81
74
72
74
75
76
76
75
80
90
96
95
91
86
84
83
86
88
86
77
72
70
76
88
93
91
87
87
86
89
90
90
87
82
79
79
80
80
78
75
72
72
71
71
76
79
81
81
85
89
89
83
83
88
91
94
88
77
73
77
82
84
81
82
85
85
79
72
69
75
79
78
72
67
75
88
97
96
89
83
80
80
79
83
90
101
101
90
77
71
71
73
75
78
84
87
84
85
88
92
93
89
86
88
93
96
103
87
79
78
80
82
80
78
79
83
81
76
76
83
86
83
73
66
69
81
92
89
80
74
78
86
89
86
90
96
102
101
90
78
71
76
81
87
91
94
94
88
77
71
72
80
87
88
88
84
99
97
93
88
88
84
84
84
82
82
83
84
86
84
81
82
85
83
78
68
72
79
82
82
80
86
91
87
75
74
85
99
99
90
81
81
86
89
90
93
96
89
73
58
61
75
85
85
81
81
82
91
95
90
77
67
69
77
87
88
84
80
77
77
77
83
95
99
89
72
66
78
92
91
80
72
73
73
73
74
80
83
81
76
76
82
85
81
75
78
80
78
71
71
76
84
84
78
74
79
72
77
79
75
68
57
58
68
81
86
83
80
79
82
82
88
95
101
94
82
75
79
92
94
83
70
62
64
72
77
76
67
64
69
78
84
80
73
70
68
71
72
72
76
80
83
83
84
82
79
73
77
82
88
88
80
71
66
66
71
81
88
94
89
79
74
80
86
87
80
74
77
87
94
92
83
74
70
72
73
66
59
64
79
89
86
78
74
84
93
91
82
73
69
69
72
81
95
96
85
72
77
90
103
108
100
85
69
60
61
72
85
92
88
78
70
70
75
78
79
74
69
66
70
77
82
84
78
75
76
77
75
77
85
92
83
77
76
91
107
106
89
76
70
70
76
87
103
105
97
70
73
73
84
92
95
86
77
72
75
77
84
86
84
80
78
80
84
88
91
84
71
55
51
63
78
84
80
79
87
96
93
86
84
86
87
84
79
80
85
85
81
79
85
90
91
92
96
99
100
78
77
72
71
77
85
86
83
85
92
94
91
82
74
72
75
81
86
93
93
86
73
67
70
79
84
81
78
80
88
93
87
78
74
74
80
84
80
77
75
74
76
82
88
93
89
83
81
83
88
77
74
79
89
95
89
77
72
82
94
98
93
87
86
84
82
82
83
86
90
90
89
84
82
85
93
101
98
85
78
71
67
62
63
72
84
91
92
86
82
81
83
77
77
83
92
97
94
91
93
77
70
74
82
84
73
60
63
79
94
97
94
93
93
90
78
70
77
90
103
103
93
85
80
76
77
77
81
84
86
82
75
72
78
87
95
100
97
99
101
101
93
88
88
94
104
104
96
88
87
84
82
83
84
87
86
84
88
93
95
85
77
77
90
99
97
85
76
79
85
85
82
85
88
88
79
70
72
81
84
82
84
93
103
102
95
86
87
96
106
107
99
90
84
82
83
83
80
75
75
87
89
85
83
86
92
95
91
84
79
80
83
91
100
104
99
88
80
78
79
79
81
87
98
105
101
91
83
78
75
78
86
101
109
103
95
91
90
92
94
92
85
80
77
78
84
89
91
91
92
87
89
83
72
70
76
81
75
65
62
76
96
113
114
100
89
85
82
80
80
81
85
89
94
97
96
89
80
72
75
87
93
92
87
86
93
97
96
89
83
79
78
81
88
94
99
97
96
99
100
89
94
86
72
64
71
81
86
81
72
74
85
97
101
92
85
79
71
67
67
74
82
85
83
80
82
81
72
72
83
98
99
87
73
72
83
88
84
76
77
82
84
87
89
91
86
79
77
86
90
90
92
89
84
81
84
91
96
96
91
85
80
77
78
78
74
67
62
66
70
74
78
79
79
81
85
83
79
76
84
89
91
86
80
81
85
89
87
85
87
89
89
87
88
86
84
87
98
107
102
87
80
85
92
95
87
80
79
83
90
88
82
76
76
77
74
70
78
90
96
88
77
73
81
90
90
81
77
79
85
91
95
95
92
90
88
89
94
99
103
100
91
84
80
85
94
109
125
128
113
76
76
84
91
92
85
74
72
73
73
73
82
91
97
93
84
83
94
106
107
95
78
70
79
88
85
79
66
73
87
104
110
107
99
88
79
75
79
87
91
88
76
68
75
87
100
106
103
97
88
75
74
81
84
83
82
87
87
79
63
62
80
99
107
95
84
82
88
90
91
91
83
77
70
70
77
80
78
74
75
82
89
92
93
88
81
73
74
81
90
87
73
68
76
89
94
86
73
66
70
71
73
80
85
87
89
89
91
84
75
72
78
81
84
82
84
86
84
81
82
91
94
87
72
63
69
79
85
76
66
60
63
72
82
85
83
82
87
98
109
108
95
85
85
87
85
81
77
79
80
67
74
86
93
94
89
81
78
80
89
90
80
70
67
80
90
98
96
90
90
98
99
92
81
74
73
78
76
76
79
81
82
79
72
72
75
81
91
97
99
92
92
93
98
100
97
94
96
96
90
80
83
90
95
91
85
76
68
74
85
89
88
82
77
81
88
94
93
90
86
84
82
81
80
81
84
81
78
79
84
94
98
89
81
74
75
81
86
84
77
71
76
88
102
104
98
92
92
94
91
88
83
82
91
91
89
78
74
76
80
81
79
76
72
70
76
82
85
80
68
60
65
79
88
88
85
83
87
89
86
80
76
81
86
88
86
82
84
85
81
76
74
75
83
85
84
82
85
86
89
91
87
85
87
88
82
75
71
77
83
84
81
76
70
69
72
85
97
96
82
73
75
88
100
98
85
80
85
88
84
72
65
72
81
84
82
77
81
87
89
84
76
74
76
83
89
90
84
79
81
102
102
91
76
66
63
70
79
85
87
86
91
97
99
93
87
88
100
108
105
94
86
85
88
88
85
78
80
83
86
87
84
83
82
81
77
77
81
86
86
81
77
77
86
93
93
85
75
75
81
87
86
79
71
61
63
80
100
102
87
73
72
83
97
99
92
86
83
85
88
91
86
83
82
85
87
87
88
96
103
104
98
93
93
91
90
85
85
85
78
68
66
75
84
85
77
69
71
80
89
65
67
77
84
78
72
74
81
87
79
71
66
71
80
88
89
87
85
86
84
83
80
86
97
104
98
86
81
84
92
93
89
90
95
98
90
81
81
85
78
69
64
72
81
83
80
76
81
84
86
74
83
91
93
83
66
51
47
58
77
89
100
100
93
84
84
88
93
99
93
79
73
77
94
102
96
78
69
69
78
80
79
83
92
92
83
71
77
85
88
86
81
82
81
83
83
86
86
85
83
74
84
90
88
81
70
67
68
74
87
100
111
108
95
86
84
88
87
81
77
71
70
73
77
83
83
82
84
87
91
88
82
79
81
85
83
81
82
85
87
88
91
88
83
79
81
84
85
84
80
63
69
76
80
81
84
93
98
96
89
89
84
75
70
80
89
91
83
74
74
80
80
76
75
78
88
93
94
90
91
91
88
78
69
71
81
86
86
80
76
77
82
88
91
84
82
83
84
78
70
76
78
80
83
85
86
82
78
78
81
81
74
64
65
78
89
89
83
83
92
98
92
77
72
78
88
90
78
67
69
82
89
82
66
60
72
85
89
80
73
73
80
85
90
86
83
80
81
82
80
81
83
90
99
102
92
80
65
65
75
82
82
81
86
91
89
86
81
83
87
89
84
77
72
75
80
85
79
69
66
73
85
91
88
81
78
86
95
97
89
83
81
84
89
85
78
74
80
87
94
82
84
90
97
100
94
84
78
73
73
78
83
90
93
92
89
86
85
85
81
75
75
81
81
75
64
66
75
85
82
74
76
89
100
99
91
88
98
106
98
88
82
83
87
83
78
76
81
89
88
100
91
81
71
69
76
84
84
75
68
74
83
89
91
87
86
87
90
88
84
78
80
86
88
77
59
53
70
91
100
91
81
76
79
80
83
89
98
102
95
84
81
79
75
73
79
88
97
95
85
98
88
71
59
63
77
86
84
74
68
73
84
89
88
86
85
83
79
78
81
84
86
85
83
80
77
80
90
99
103
97
87
75
67
67
76
87
97
102
101
91
84
74
67
72
83
99
105
98
82
80
77
76
78
85
89
85
78
74
77
82
85
85
82
81
79
75
72
74
83
93
88
81
76
81
89
94
91
83
80
76
75
74
79
84
85
85
90
101
109
105
90
75
71
77
86
91
91
88
81
87
90
89
91
93
90
85
82
84
89
88
77
67
64
70
77
78
77
82
92
99
90
80
77
83
88
82
71
63
65
68
65
66
80
97
101
92
84
87
97
102
94
88
87
90
86
82
80
87
88
90
90
85
81
80
84
88
91
92
88
80
70
65
66
75
81
84
82
82
84
84
80
77
79
87
92
87
77
74
80
82
74
66
73
85
94
90
82
78
81
88
91
93
100
94
88
82
83
90
97
69
69
72
76
82
88
91
89
82
75
74
79
85
88
85
81
77
72
71
68
64
64
68
79
88
93
92
90
86
82
82
84
82
79
75
69
66
72
79
87
88
87
89
92
93
90
86
82
81
80
74
75
83
90
93
92
88
81
75
75
81
87
92
91
81
71
65
65
67
67
67
70
77
81
83
83
80
80
79
80
81
86
90
86
77
68
68
81
92
94
90
81
78
82
91
93
86
78
66
62
84
88
92
91
83
76
74
77
85
87
82
71
65
68
76
83
85
81
76
72
74
77
79
79
77
75
75
78
79
80
82
87
91
88
81
81
88
103
106
93
75
68
77
94
102
95
83
77
74
78
70
74
77
75
71
66
71
75
80
80
73
65
59
62
73
85
94
92
83
75
70
69
73
76
77
75
74
77
81
83
85
87
90
88
83
78
84
93
98
92
78
73
82
96
98
89
77
81
93
100
65
70
72
73
74
80
87
86
80
72
73
78
82
79
73
74
81
88
87
83
78
76
77
79
79
77
70
71
76
84
87
86
81
79
80
80
76
72
74
81
86
88
83
79
77
80
83
87
94
94
74
79
83
81
79
86
95
101
96
88
83
86
87
81
74
72
77
85
90
95
94
92
91
91
88
80
68
63
69
80
85
75
64
62
72
86
88
79
69
69
80
85
82
73
75
83
92
92
89
85
77
80
81
79
83
90
95
95
94
93
94
88
79
71
68
72
80
83
87
89
88
89
89
91
86
77
67
62
65
76
81
76
68
62
69
84
90
88
81
77
80
84
82
78
85
93
97
92
86
79
76
72
66
71
86
99
98
91
83
83
87
85
80
75
76
81
87
85
85
89
89
89
86
82
80
78
77
75
76
78
81
84
85
85
83
84
85
84
84
86
87
87
83
82
85
94
96
88
75
66
78
77
76
75
78
82
90
93
93
87
85
81
82
85
90
92
89
84
85
90
97
96
86
82
83
87
86
85
83
82
84
86
88
87
83
78
77
79
81
82
86
89
90
84
81
81
85
80
66
57
80
90
98
90
79
73
75
82
89
89
86
84
86
86
86
81
82
82
81
81
78
75
78
87
97
97
93
86
83
84
86
83
78
73
67
67
71
74
77
78
83
89
91
86
77
71
75
78
76
73
82
91
100
101
92
87
81
78
75
78
87
98
102
95
81
70
73
85
88
78
63
59
70
87
99
104
99
91
85
84
81
79
78
79
79
77
72
71
72
76
81
87
88
85
81
78
85
92
93
91
77
77
83
93
97
92
87
86
87
88
92
96
101
98
89
83
85
94
95
85
70
68
73
86
90
90
90
91
94
95
86
80
77
84
95
94
82
72
72
77
83
86
87
89
93
92
90
90
88
87
75
70
75
85
90
85
79
80
86
96
96
87
78
77
86
96
97
89
80
75
74
81
84
86
85
83
79
82
93
105
103
88
75
70
78
84
83
80
84
91
96
93
89
92
94
90
84
77
75
81
85
75
72
76
84
86
80
75
77
87
95
89
75
59
66
81
90
84
68
64
73
86
87
85
86
88
89
84
81
88
95
91
76
68
69
80
89
93
92
91
93
93
92
86
84
85
91
92
88
82
89
86
82
84
88
93
92
88
84
86
88
87
80
67
59
69
81
88
79
70
74
83
89
83
80
84
92
89
77
69
73
84
85
78
75
87
100
97
83
69
69
78
84
82
81
87
94
94
86
73
80
86
91
93
94
89
86
87
90
85
76
68
74
78
77
80
86
96
94
84
77
83
92
84
72
66
70
79
79
75
77
81
82
76
75
82
85
78
66
60
62
69
73
77
79
80
77
69
61
58
76
75
74
76
78
75
73
74
80
75
66
62
68
78
86
88
93
95
92
87
87
95
102
93
76
64
66
75
82
88
87
81
80
81
84
84
78
69
63
68
73
75
73
75
80
83
81
76
69
68
86
77
69
70
76
79
75
73
75
76
74
72
70
74
76
80
81
80
79
79
87
95
98
91
80
73
75
79
83
87
83
77
79
86
92
87
78
72
74
84
90
90
87
85
82
89
94
103
99
88
84
77
76
84
94
94
88
83
82
78
76
73
72
76
78
80
79
78
80
82
86
82
77
71
69
71
74
75
78
83
81
75
70
75
82
82
79
76
84
89
92
90
87
85
80
77
81
91
94
86
74
67
67
80
92
98
96
89
86
81
75
72
71
75
80
84
88
90
93
95
88
78
63
57
61
71
75
77
78
82
84
79
70
67
74
83
88
89
87
84
78
75
76
77
77
73
70
73
78
81
88
77
69
70
79
87
88
86
87
91
91
82
73
64
64
69
79
89
94
94
89
78
69
66
75
83
84
82
80
80
85
83
74
68
69
79
91
95
90
82
76
78
83
91
92
84
72
69
74
83
74
72
81
94
100
96
92
90
87
84
78
77
85
93
91
86
80
79
84
93
92
83
75
73
78
88
94
91
83
83
86
85
82
85
89
88
86
79
76
74
78
86
89
91
92
93
96
92
94
96
75
74
89
100
98
83
72
72
85
95
96
91
89
95
96
91
84
81
88
95
92
81
75
74
79
81
79
77
82
90
91
83
77
78
85
88
82
77
70
67
71
79
88
93
90
85
92
98
105
100
86
91
94
97
92
82
72
76
88
98
96
86
78
83
97
98
89
81
83
86
84
79
78
85
89
82
73
71
78
84
82
82
82
82
82
81
81
81
82
81
80
86
90
91
82
71
71
80
90
91
86
87
87
88
86
86
83
77
76
78
78
77
74
78
88
96
94
91
91
90
88
84
84
85
89
89
90
87
80
72
68
77
88
92
87
83
83
86
90
93
90
87
85
87
86
84
80
77
81
90
74
75
83
86
86
86
83
76
70
69
75
80
81
79
80
87
94
93
90
88
89
90
88
81
79
85
97
98
87
76
74
79
88
88
86
85
83
78
76
81
87
88
86
86
90
94
93
89
90
96
86
87
88
86
84
82
84
90
88
86
86
88
90
90
89
91
88
76
66
64
74
87
91
86
83
87
95
92
85
86
90
91
88
85
85
88
85
72
64
71
85
94
97
92
87
81
81
87
91
93
103
95
87
83
84
87
94
94
92
87
84
87
95
99
102
96
87
74
66
65
73
84
92
97
98
98
97
88
82
82
86
88
88
90
93
99
101
93
87
86
88
88
87
86
89
89
90
92
94
94
90
82
83
88
96
100
97
90
82
74
67
66
73
85
97
96
88
83
81
82
83
83
86
91
94
94
90
83
78
77
81
84
86
87
89
96
103
108
107
103
92
79
71
76
88
102
106
104
101
96
74
81
87
92
92
87
84
82
81
75
67
65
70
76
84
84
82
79
81
86
87
82
74
71
77
84
88
79
73
74
83
93
93
88
83
85
90
94
95
93
85
75
69
75
83
93
97
97
94
89
76
83
89
88
79
72
76
83
82
78
80
84
88
89
81
74
71
72
78
84
86
81
70
62
69
87
96
90
77
73
78
86
89
88
86
87
88
81
79
79
85
85
84
82
84
84
85
89
92
87
85
84
83
87
89
88
88
88
85
84
84
88
89
88
83
80
77
74
78
81
86
85
83
77
79
84
87
89
89
84
81
72
66
71
83
92
92
81
74
77
85
91
93
92
89
87
89
89
88
84
95
87
85
89
93
93
87
87
89
92
89
78
72
76
83
88
88
86
84
88
90
95
93
89
81
75
68
71
81
95
98
87
70
68
77
92
96
90
82
74
71
72
78
88
92
92
90
86
78
77
94
90
85
82
79
77
75
82
86
87
83
75
76
77
84
89
96
97
92
88
87
84
84
81
78
74
72
75
81
91
97
92
85
82
86
92
100
100
96
85
73
68
71
83
90
86
80
81
82
86
84
78
80
83
85
84
84
84
85
82
79
79
89
91
88
86
89
93
88
77
70
74
82
81
74
71
80
92
99
93
86
79
80
84
88
88
90
94
95
96
89
85
81
82
80
80
81
86
94
95
75
75
80
85
88
91
89
87
87
82
85
94
103
102
93
83
82
86
85
78
74
78
85
84
75
70
77
86
92
89
83
84
86
84
75
69
74
82
92
90
85
83
83
86
87
92
92
91
87
85
84
88
86
77
69
68
74
81
84
82
84
93
101
105
96
84
81
83
87
88
87
83
77
76
78
81
82
78
73
73
78
91
98
97
84
72
73
83
93
92
81
73
80
89
97
96
88
80
79
82
87
90
91
83
68
65
77
94
99
87
72
70
80
92
97
91
84
80
78
80
81
78
75
79
86
93
89
85
80
75
74
76
88
102
106
93
80
82
90
94
86
77
79
83
83
74
68
70
80
93
77
82
90
87
83
81
89
101
103
92
78
75
83
95
98
93
86
83
80
79
76
70
72
86
99
97
87
80
83
84
76
70
77
96
108
98
82
77
83
92
92
89
86
82
76
72
74
81
89
92
74
79
86
84
78
72
71
77
80
81
88
98
102
100
92
84
84
91
103
102
85
69
69
85
104
98
81
70
75
86
85
77
75
84
93
94
84
81
86
86
86
86
89
86
86
89
90
90
89
85
66
73
74
69
61
61
68
75
77
76
82
90
92
87
79
76
81
91
98
96
85
71
69
77
91
92
84
82
87
93
91
86
79
81
87
91
92
92
85
75
73
80
90
94
85
81
83
88
86
79
64
69
72
67
63
70
84
95
91
85
79
81
83
84
82
81
77
76
75
77
79
77
73
73
78
85
87
85
86
87
88
88
87
86
86
87
91
92
82
73
73
85
100
99
81
64
69
84
87
79
87
88
89
86
83
79
77
77
78
82
86
90
93
96
94
85
72
60
66
80
90
86
78
74
76
82
81
74
66
67
77
85
83
79
77
83
90
94
91
85
82
85
90
89
80
67
68
76
86
89
89
87
89
100
103
90
73
63
70
82
85
86
85
91
93
86
73
66
74
85
92
89
84
77
76
78
83
83
80
78
76
76
77
82
84
84
86
94
100
101
89
75
68
76
84
81
73
67
73
85
77
78
82
95
101
94
85
80
83
82
79
72
71
77
85
87
85
82
83
83
82
85
86
80
71
62
71
87
97
94
77
68
74
87
93
87
80
80
90
94
85
72
68
75
84
84
81
80
83
87
84
83
80
77
80
88
94
94
88
82
77
77
76
78
81
84
86
89
88
82
79
80
83
80
71
62
62
73
84
84
76
73
77
82
84
80
77
78
81
80
78
73
71
77
82
86
91
98
98
95
88
86
79
73
72
79
86
91
86
82
80
81
79
78
76
78
80
79
79
78
79
82
82
83
86
87
82
77
78
82
90
93
92
85
80
76
81
87
90
88
79
73
71
78
90
98
99
93
79
70
84
86
89
91
87
85
80
80
82
78
75
73
76
84
87
81
73
67
66
75
84
87
84
84
87
94
96
90
83
83
88
93
93
89
88
87
83
81
84
88
82
74
70
76
89
93
88
77
62
52
94
96
96
95
91
87
84
85
83
76
66
69
77
92
97
91
78
72
77
89
96
91
82
76
81
90
90
83
80
81
86
81
78
81
92
99
91
76
63
70
81
81
76
75
72
70
70
73
78
81
92
83
73
66
67
76
89
94
92
85
77
75
78
85
91
91
89
87
87
85
81
72
66
74
85
92
85
74
72
78
84
84
76
78
88
99
92
76
66
72
88
96
96
88
78
71
71
78
88
96
73
70
63
57
59
67
75
82
83
85
85
83
78
74
79
83
86
85
78
70
63
61
66
77
88
88
82
74
70
74
81
88
93
93
86
77
69
72
73
84
92
98
96
94
90
91
87
80
77
76
80
88
87
89
83
75
69
65
70
77
82
84
82
80
82
83
83
81
77
77
83
90
92
80
72
69
76
86
85
77
78
90
108
105
84
67
62
71
77
82
80
78
75
76
79
90
94
85
71
60
85
89
92
93
90
82
77
74
76
82
84
86
89
90
88
84
82
82
83
88
94
99
96
81
69
65
76
88
88
79
78
88
99
94
81
75
84
98
96
81
65
64
72
76
77
79
83
87
85
81
70
71
74
82
87
83
82
78
79
81
82
84
86
85
82
79
79
81
82
84
86
84
82
80
81
81
80
77
73
72
78
88
95
88
79
79
88
102
101
87
77
78
90
93
81
74
74
89
109
115
71
76
84
90
89
85
84
85
83
81
76
76
80
81
79
75
70
69
74
84
91
88
81
75
80
85
83
78
71
77
88
97
101
95
88
82
78
75
75
79
87
95
94
83
75
73
83
101
112
107
87
90
92
90
85
85
90
95
93
85
76
76
78
77
78
78
80
77
76
82
88
89
80
69
67
76
81
80
79
82
88
91
86
85
88
88
83
68
60
68
85
91
84
68
69
83
101
104
90
74
86
77
70
72
80
87
88
82
79
80
81
82
78
73
72
80
92
98
90
79
66
64
65
66
65
67
73
78
79
80
79
73
64
63
71
82
86
82
75
77
84
88
81
71
71
82
90
86
75
67
85
73
62
65
78
87
85
77
73
77
84
85
81
74
72
80
92
96
90
78
67
64
67
68
71
76
80
88
86
81
78
74
73
74
74
77
77
76
76
79
84
86
80
72
71
70
71
67
64
71
86
81
75
73
75
76
79
82
85
87
86
85
83
78
76
81
86
84
82
83
90
95
92
86
83
85
91
97
95
87
88
90
98
98
89
79
72
72
75
80
85
87
79
71
64
67
74
75
69
68
79
81
86
85
78
73
74
77
78
76
75
79
80
77
73
73
78
81
82
84
93
95
97
97
94
87
84
81
83
84
88
91
94
92
87
82
80
82
84
88
93
98
93
79
70
75
88
93
87
78
78
81
85
87
85
83
79
75
69
62
63
74
81
78
70
62
65
78
85
83
74
70
73
82
86
85
82
79
79
81
80
82
84
88
90
90
84
79
74
77
86
98
100
96
90
88
91
92
91
88
86
80
80
86
87
86
84
86
87
85
81
78
82
83
77
72
70
79
87
84
74
67
69
73
76
82
86
86
86
84
83
84
87
95
99
95
83
73
69
74
79
83
87
90
94
93
84
75
73
76
84
81
83
87
89
82
77
77
83
91
95
89
76
67
69
78
88
89
84
81
81
84
85
88
88
87
81
73
73
83
92
90
84
83
84
83
81
79
85
93
92
80
70
69
77
81
78
73
70
73
83
82
79
77
78
79
76
66
65
77
91
92
76
56
53
72
89
88
78
69
76
87
95
93
88
84
77
70
69
78
87
86
75
69
70
77
84
90
93
91
87
80
75
73
76
78
80
84
85
87
84
78
69
62
68
77
80
79
78
79
82
88
86
75
69
73
80
83
75
69
72
83
86
78
70
72
87
94
92
84
76
77
75
75
73
78
87
85
77
67
66
73
85
89
84
78
76
85
89
85
83
74
71
76
86
90
87
85
85
83
78
81
88
95
92
83
79
80
81
79
75
78
81
76
71
77
91
103
97
85
78
78
81
80
79
80
78
74
72
70
73
81
86
85
79
72
68
73
78
80
91
83
82
91
98
97
89
84
84
84
80
77
77
85
89
85
80
78
78
79
78
80
78
75
74
80
90
92
85
80
83
88
91
89
86
81
77
76
78
84
91
92
89
85
82
83
81
78
77
80
101
92
82
82
87
88
83
82
85
85
79
70
63
67
76
83
82
77
73
75
79
80
73
65
66
74
79
79
79
81
88
94
93
89
81
78
75
72
65
67
77
89
99
99
95
93
90
88
86
84
96
82
72
72
77
79
82
87
90
84
74
65
64
75
84
86
85
84
85
88
89
85
81
77
75
74
74
76
78
85
90
87
80
75
73
78
77
73
62
58
64
76
87
91
89
81
78
77
77
79
81
72
67
70
78
84
90
93
91
82
72
69
75
88
90
86
84
88
90
92
91
91
93
96
96
91
84
79
81
86
86
83
76
75
82
92
94
92
87
83
76
71
67
74
80
81
75
70
70
75
81
77
78
80
81
83
85
85
87
83
79
78
78
77
77
74
76
78
78
78
77
81
80
84
87
89
92
89
85
83
86
90
88
84
83
88
95
100
100
94
86
81
80
83
86
82
77
74
79
87
76
77
84
86
83
81
88
96
93
80
66
66
80
92
94
89
80
76
80
87
92
92
87
82
80
77
73
74
81
91
103
103
101
96
92
86
81
79
78
73
74
82
93
99
93
83
78
85
97
101
80
86
96
100
95
84
83
85
86
83
80
81
83
86
90
91
90
84
78
75
75
81
86
92
93
88
83
84
90
97
100
94
88
91
95
91
85
79
73
62
61
75
91
97
81
64
68
85
100
100
98
95
93
94
90
83
76
75
80
89
94
91
81
75
76
75
74
73
76
78
82
82
84
84
86
85
86
85
88
88
83
77
72
73
80
89
92
93
88
81
80
88
97
101
92
82
81
91
99
97
88
83
78
78
84
85
85
86
89
91
90
77
63
57
64
70
70
72
84
93
97
92
85
78
75
77
80
83
81
75
71
74
76
74
72
77
81
85
90
95
97
94
92
95
101
101
94
87
85
93
70
71
77
82
82
82
84
92
100
104
93
77
60
57
66
81
89
93
95
94
94
91
87
83
80
85
93
98
93
83
76
80
88
91
87
80
79
80
86
90
92
86
78
78
82
90
93
90
88
88
80
82
82
82
73
67
70
82
99
107
106
95
85
82
88
99
106
106
99
95
93
91
90
86
85
88
98
102
98
93
90
88
91
92
93
91
93
90
87
84
87
88
89
83
78
79
93
101
93
78
91
82
79
79
76
72
72
77
82
89
93
96
97
100
102
103
102
101
97
96
95
92
90
85
83
87
91
92
89
86
89
88
86
79
80
88
97
95
86
78
76
80
86
89
90
89
85
79
71
68
84
79
81
90
98
96
84
77
75
77
79
79
79
85
94
94
84
75
71
77
85
90
89
85
82
89
93
93
89
83
84
85
78
72
72
86
98
101
92
82
74
70
71
80
91
92
82
65
58
67
95
95
92
92
91
87
82
79
82
88
89
83
74
73
79
82
76
65
60
69
85
89
87
81
82
93
103
96
86
76
80
87
93
89
85
89
97
102
96
87
77
73
74
78
81
79
78
77
80
86
104
103
93
84
75
74
78
80
82
88
93
93
85
76
74
76
80
78
80
86
91
93
87
83
90
101
102
92
78
74
83
93
98
95
93
94
98
88
82
78
81
85
90
88
80
74
76
89
101
104
92
87
81
78
81
85
87
85
86
91
90
87
84
80
79
78
76
77
84
88
88
86
87
92
101
102
96
89
88
93
95
87
76
75
84
99
100
83
72
72
80
88
90
88
85
83
85
90
94
95
92
81
75
75
80
83
87
92
100
97
88
76
74
81
85
85
78
76
78
78
80
83
85
91
91
88
85
88
95
105
101
86
70
71
88
103
105
92
80
73
72
71
73
79
87
89
88
82
75
75
94
90
79
73
70
71
77
89
97
90
78
65
70
82
87
88
91
95
91
85
79
80
86
90
87
84
83
86
90
94
91
85
80
84
90
94
94
90
85
85
80
75
77
84
93
90
81
74
73
76
91
93
92
85
80
80
84
89
94
87
78
78
89
96
92
91
94
98
93
85
78
83
91
91
86
83
83
88
89
89
91
88
86
83
78
77
78
80
85
87
91
94
97
97
95
89
80
74
79
84
77
78
82
83
86
88
93
98
98
96
95
102
107
104
93
81
73
70
72
75
79
82
86
87
84
84
85
85
82
81
87
96
97
85
74
67
72
82
85
82
82
87
95
97
96
93
91
91
89
85
67
69
73
76
76
80
87
97
99
97
96
96
95
90
79
71
63
66
71
79
87
86
80
78
83
89
87
78
65
61
70
88
101
98
87
73
73
82
88
85
78
75
85
93
98
100
101
104
105
96
84
89
92
88
80
73
77
89
98
96
91
83
80
77
79
81
85
85
85
89
93
92
85
82
83
87
88
83
73
64
60
65
79
96
94
85
76
81
89
98
96
89
86
86
85
88
95
101
103
99
94
97
92
84
76
74
85
96
100
95
88
85
82
87
92
92
88
84
80
81
84
84
82
84
86
89
88
89
91
87
79
68
68
81
90
88
82
84
89
97
101
97
90
80
77
82
93
96
94
88
78
80
81
78
75
80
90
98
95
84
81
81
85
89
91
87
83
78
79
81
83
79
79
86
98
98
89
83
88
95
92
81
68
66
72
80
86
89
87
84
78
80
85
89
89
92
94
91
83
73
67
76
85
89
86
85
88
89
82
76
71
73
76
79
80
80
82
89
90
90
86
84
89
100
104
97
82
75
80
90
88
80
68
63
65
69
77
85
84
72
64
71
91
102
98
87
83
83
79
70
78
86
90
89
84
84
84
83
84
81
80
85
92
96
92
87
82
78
79
79
78
81
84
88
91
87
82
81
84
87
85
83
83
82
76
68
66
75
82
77
76
86
102
102
86
68
70
86
92
84
84
85
85
82
79
77
74
74
77
83
92
101
109
112
106
91
77
65
64
70
73
71
70
72
78
84
89
89
88
90
90
90
93
92
88
80
76
82
92
97
96
91
91
86
79
72
77
87
91
88
79
75
75
82
88
82
72
65
72
86
93
91
88
83
84
83
78
79
80
81
79
80
83
82
81
80
84
89
94
95
92
86
85
85
87
83
79
81
90
96
93
78
67
73
83
85
82
77
76
83
79
76
77
85
93
90
82
79
84
89
89
82
71
65
67
74
82
90
92
90
88
89
95
93
84
81
84
90
95
91
80
75
76
79
85
84
79
73
72
76
74
74
74
82
88
90
88
86
86
88
80
78
78
79
82
91
94
93
86
84
81
81
80
76
72
73
72
77
85
91
91
90
85
82
84
86
88
86
78
75
73
78
81
86
87
88
84
76
67
60
63
73
87
96
94
92
91
95
97
93
79
81
76
73
73
79
83
86
82
79
77
78
80
80
75
73
71
75
81
87
88
84
80
81
84
87
83
75
69
71
83
96
99
96
89
87
85
79
72
64
63
71
84
96
98
93
84
79
76
75
86
85
87
82
72
67
67
74
80
78
72
74
80
87
86
80
78
81
82
80
76
76
82
84
87
88
90
91
88
89
93
97
94
89
84
82
78
75
70
71
71
73
81
94
100
95
81
72
67
69
81
80
83
87
87
81
80
82
83
77
74
83
98
108
103
88
78
75
78
82
82
84
83
81
80
87
95
101
98
92
88
85
82
81
82
81
76
71
68
73
75
76
73
76
80
82
81
81
81
81
72
68
71
78
87
93
93
92
87
83
82
87
92
94
92
85
75
70
74
82
90
93
86
81
79
82
81
79
78
80
83
82
82
83
84
83
82
78
72
75
76
75
70
64
63
69
76
81
83
85
82
80
76
72
76
82
87
84
82
84
82
75
64
60
70
82
84
80
75
76
83
91
91
92
89
83
77
75
78
81
83
87
91
93
86
83
86
90
84
77
76
84
88
83
74
75
79
85
87
89
91
87
82
77
77
79
80
76
74
77
81
79
75
75
81
88
91
90
82
79
84
91
94
88
81
80
89
100
100
90
85
89
97
96
85
80
86
94
88
80
86
100
107
94
77
78
92
102
99
88
84
79
79
84
90
91
88
81
75
76
82
98
112
111
99
85
82
89
92
88
84
89
92
90
81
78
86
97
93
81
77
86
97
94
83
81
89
95
89
80
86
100
105
91
74
70
80
89
87
79
86
80
84
95
101
96
87
79
78
79
83
95
106
107
92
82
81
86
91
86
85
81
87
92
91
83
78
77
75
74
76
83
88
83
78
80
85
89
85
81
85
94
102
95
81
71
69
75
85
88
88
88
89
95
93
86
79
79
81
82
79
77
79
85
88
90
86
81
75
80
89
88
83
75
78
84
92
88
81
78
79
84
89
86
83
81
78
77
78
80
86
90
90
84
80
73
79
85
93
95
87
86
83
79
77
76
78
80
81
80
77
74
76
80
86
91
89
80
74
79
91
95
85
71
67
81
95
99
88
79
79
86
96
99
96
88
81
79
81
86
89
87
74
64
62
72
80
81
75
73
89
85
76
68
69
74
78
79
74
72
71
73
77
73
74
80
92
95
88
78
78
84
89
85
76
75
81
85
83
79
78
81
86
89
88
84
83
84
89
92
91
86
78
69
70
74
73
71
64
64
88
85
73
67
69
74
80
78
77
76
82
84
82
75
70
78
91
97
88
68
61
66
81
84
78
73
77
85
87
82
76
72
74
78
79
81
82
83
85
86
87
83
79
77
78
76
77
76
76
79
76
72
70
70
72
72
76
78
79
79
83
85
85
79
73
76
86
89
83
77
74
78
81
81
80
81
86
95
97
90
83
81
84
88
88
88
86
84
80
76
78
81
75
64
63
73
81
82
79
78
66
67
74
78
78
75
76
73
69
66
73
81
84
80
74
74
78
89
97
100
101
95
89
88
87
87
82
81
83
87
91
92
90
88
87
88
88
84
81
79
82
86
80
69
61
68
79
80
75
72
72
76
81
83
81
81
81
78
71
65
65
72
79
78
74
72
74
84
97
102
97
84
74
72
74
79
80
76
75
76
82
85
82
78
78
80
80
78
76
79
86
90
93
89
86
81
78
78
81
90
76
79
79
79
81
81
82
87
87
81
68
62
66
71
75
72
74
79
86
87
83
73
66
59
62
76
86
87
77
74
78
83
87
84
82
78
77
74
70
72
75
80
85
95
102
97
88
84
85
94
78
79
80
82
80
80
78
80
83
86
81
76
71
64
63
70
75
79
84
89
93
88
82
79
83
86
83
76
72
77
88
93
91
86
80
75
75
80
84
82
74
67
71
80
92
95
89
84
82
85
88
86
82
77
76
78
78
78
77
80
85
88
80
71
64
70
76
77
78
85
94
96
94
90
86
83
76
71
72
80
88
90
86
81
74
70
71
80
94
95
85
74
69
76
78
77
74
75
82
86
98
87
74
63
63
71
75
75
71
70
73
79
86
88
87
86
81
75
70
69
76
84
82
74
67
68
76
90
94
89
84
80
86
91
87
76
70
77
90
96
94
84
83
80
76
68
65
73
86
98
89
82
74
73
75
74
69
66
66
68
72
78
87
97
101
93
82
76
77
75
73
74
77
76
75
78
87
93
93
85
79
79
86
91
86
78
73
79
90
95
92
89
86
84
79
74
75
83
92
94
85
84
86
91
96
93
86
83
86
90
90
86
84
87
90
85
80
79
82
80
75
72
75
83
93
96
90
81
70
68
75
80
83
77
71
70
74
80
86
84
82
84
84
83
82
84
88
89
86
82
85
87
90
94
94
90
86
88
92
93
84
72
67
75
84
91
93
89
85
82
76
73
75
82
92
94
89
78
66
68
76
85
85
77
69
72
75
76
69
61
66
77
84
81
75
79
85
86
80
80
84
86
88
86
79
72
73
81
90
87
76
68
67
76
85
94
94
92
89
85
78
75
79
86
92
91
85
78
79
83
90
93
88
85
84
87
85
77
67
65
74
85
85
78
74
78
79
77
75
76
82
85
88
86
79
72
77
85
91
89
85
85
86
88
84
79
77
79
80
81
76
79
90
100
102
90
80
76
80
87
92
91
87
86
89
93
91
87
85
92
94
88
84
86
93
95
86
73
65
74
83
87
89
89
85
81
79
80
84
84
84
86
89
88
84
78
75
74
72
70
74
80
92
96
92
82
77
77
81
85
87
89
89
90
89
86
81
82
86
92
88
84
84
91
99
99
87
75
74
82
80
81
86
83
76
77
87
97
96
87
80
80
81
86
88
89
88
86
86
93
103
105
99
92
86
82
78
79
85
89
89
87
88
91
90
85
84
92
95
84
74
76
85
90
84
74
71
79
86
90
86
84
83
80
77
79
86
92
89
83
82
83
82
77
76
80
85
85
83
84
92
101
101
96
91
86
87
91
94
93
87
83
90
99
106
104
97
96
96
90
86
87
90
90
79
68
69
81
85
81
98
87
79
75
78
82
82
79
79
84
90
94
88
78
69
65
67
71
79
91
100
105
101
92
87
86
90
96
96
93
87
78
76
80
88
93
94
92
91
93
96
97
93
91
89
89
95
99
94
85
94
87
76
74
80
88
94
94
92
89
86
81
79
78
81
79
74
72
80
91
98
95
90
88
85
82
80
82
86
89
87
84
80
79
83
89
93
93
89
86
84
84
85
91
97
98
93
89
90
94
89
91
86
80
79
80
86
91
95
90
83
73
74
81
92
98
93
90
88
89
82
77
82
90
93
88
84
86
89
90
87
89
96
96
94
90
92
96
95
85
70
65
73
81
84
80
79
86
88
89
87
92
88
79
68
59
61
72
83
87
83
78
82
87
93
96
98
102
102
98
86
80
81
86
91
91
93
100
102
100
95
95
96
92
81
73
79
92
93
82
68
67
76
81
77
78
93
107
102
81
81
80
80
80
76
69
69
75
86
88
82
77
76
82
87
90
91
98
104
103
97
85
79
76
79
83
90
95
99
104
107
104
94
76
61
63
77
84
81
71
69
73
82
82
79
77
80
82
78
71
79
77
83
94
98
92
77
74
84
92
91
82
77
79
81
81
77
79
84
89
89
82
76
75
80
86
91
93
94
98
102
100
92
75
68
71
78
85
83
79
80
83
87
87
85
78
68
61
63
74
100
93
85
85
87
82
73
66
72
87
99
101
92
84
83
83
79
76
79
88
92
91
86
84
86
91
93
93
87
81
85
95
98
95
84
74
75
82
87
89
85
86
89
90
89
84
78
80
86
94
111
98
83
71
72
79
83
79
71
72
83
91
86
79
75
79
86
90
93
95
98
98
97
96
97
96
93
85
77
77
86
98
103
96
85
76
73
78
84
88
86
83
82
85
85
80
77
80
90
101
93
90
82
78
83
88
90
84
76
69
69
69
69
69
75
77
83
88
89
87
82
83
86
93
98
98
93
84
78
84
91
96
91
82
81
82
86
86
87
89
89
86
78
76
75
71
68
72
82
93
83
81
78
78
82
82
76
76
81
82
78
74
81
86
90
85
78
76
75
72
68
71
75
79
84
87
92
89
83
82
82
84
84
84
88
94
96
91
88
89
91
88
81
77
76
76
81
85
86
81
84
83
80
79
80
80
77
83
89
88
81
75
79
87
88
84
84
85
81
74
70
75
86
89
86
86
89
86
81
78
79
84
86
87
87
84
81
77
74
79
81
85
87
90
89
88
83
85
85
83
90
93
90
83
80
83
88
93
93
89
80
70
72
73
75
80
88
93
92
86
79
82
92
99
100
98
89
80
75
77
87
93
90
84
78
73
73
70
70
74
78
86
93
96
95
89
78
71
74
83
90
92
83
78
75
82
92
96
93
90
83
82
78
74
75
81
84
87
89
89
85
82
83
90
99
100
88
75
69
75
85
90
85
79
77
77
79
81
78
77
84
94
99
97
93
91
88
86
86
84
80
81
81
81
81
82
85
87
90
94
94
91
82
72
71
75
82
89
90
90
89
87
88
91
97
96
85
77
73
76
82
81
79
78
79
80
82
83
81
79
81
87
94
94
89
90
98
108
110
98
82
87
94
93
87
79
74
74
88
101
105
98
81
68
66
75
88
94
91
87
92
98
103
101
94
87
84
86
88
88
83
78
77
79
80
80
81
81
80
76
72
74
76
80
79
83
94
105
108
100
92
90
82
72
66
68
76
84
93
104
107
94
76
67
73
88
90
84
75
71
81
92
95
88
81
81
84
88
89
87
84
81
78
77
77
77
79
82
82
79
80
78
77
78
76
80
84
87
89
91
84
85
80
76
75
80
88
92
89
84
81
77
72
73
84
91
87
73
61
61
74
85
86
83
81
82
83
86
87
86
85
82
75
68
67
73
80
85
84
84
87
91
95
92
90
88
84
85
85
87
82
93
106
114
110
98
86
80
79
77
75
80
82
86
85
82
81
77
74
76
83
86
92
94
92
84
80
80
86
90
85
73
67
65
73
80
82
86
84
79
77
88
100
107
101
91
85
88
91
87
91
96
101
104
99
90
84
80
82
88
95
98
96
90
83
77
79
81
85
89
88
85
86
89
89
85
79
76
81
83
77
70
70
80
87
85
79
79
81
79
78
85
93
98
90
83
83
90
94
89
81
79
74
72
78
86
87
85
84
87
93
93
88
82
82
85
86
84
87
88
86
81
75
77
80
87
91
87
82
80
78
80
83
88
88
82
73
73
79
87
94
96
93
89
83
84
86
90
87
80
75
77
77
81
86
87
83
75
71
76
83
86
77
70
70
78
86
91
91
84
78
80
88
94
88
88
85
85
80
79
80
84
84
86
83
78
73
71
77
87
96
97
91
86
83
85
89
92
89
83
91
92
92
93
91
88
79
72
72
78
85
87
83
77
70
72
81
91
92
81
72
75
93
108
105
92
82
76
76
77
80
82
80
80
79
82
83
81
76
78
86
97
99
92
82
81
87
97
102
98
94
89
81
80
80
80
79
80
79
80
83
85
86
87
83
76
75
77
82
82
77
72
75
83
93
95
88
82
75
76
82
83
83
81
82
87
89
84
74
72
81
94
98
91
79
76
83
96
101
98
94
81
73
67
66
70
76
80
80
79
79
82
85
87
84
79
75
75
80
85
83
75
68
68
74
83
87
81
78
79
83
86
85
83
83
88
91
86
78
72
72
76
75
73
70
74
82
89
90
88
93
80
71
69
68
69
73
80
84
85
82
84
87
88
83
82
86
94
95
84
75
75
80
82
82
82
90
95
92
87
83
86
90
86
79
79
84
89
89
85
76
73
76
88
96
97
93
90
87
84
70
65
72
84
88
88
86
86
89
88
86
89
95
96
90
86
85
87
86
79
75
80
84
83
80
83
94
104
100
85
79
84
92
89
75
61
62
75
91
99
96
93
93
101
110
112
107
99
89
86
55
62
76
93
102
99
91
85
78
75
74
75
81
88
91
82
70
61
63
76
90
95
90
82
75
72
78
85
85
79
75
78
84
86
71
56
53
70
93
99
95
87
80
78
80
90
96
97
91
84
80
84
80
79
84
88
90
84
76
72
73
73
71
75
80
79
70
62
65
77
90
94
92
91
88
81
76
76
81
82
79
76
75
73
67
64
77
95
97
85
72
72
75
70
63
68
81
95
93
86
91
86
78
72
74
86
90
86
77
75
82
89
90
83
76
73
75
81
85
85
79
77
76
83
92
96
96
95
91
84
81
81
78
73
69
77
92
105
94
76
74
91
103
94
76
72
84
97
94
83
85
81
80
82
86
85
86
79
74
70
75
87
95
89
74
70
78
94
102
93
75
67
72
79
83
86
92
95
90
86
81
82
80
75
74
82
90
88
75
70
83
103
110
100
82
75
75
76
76
75
96
86
84
88
88
82
74
76
78
76
71
72
78
81
77
78
84
95
95
84
74
73
83
86
81
71
69
76
86
89
89
84
80
77
77
80
79
71
65
67
74
81
83
83
84
80
72
67
67
79
98
84
74
70
74
74
74
76
83
85
80
76
75
79
87
91
89
84
74
72
78
85
88
87
82
80
83
87
88
86
81
78
77
76
75
72
72
75
80
80
75
68
68
71
81
84
81
74
75
83
84
82
73
67
69
76
79
78
75
75
80
84
86
86
87
90
90
79
74
76
87
94
92
88
87
94
101
99
85
72
61
61
68
75
74
72
77
89
98
95
86
77
74
76
77
70
63
59
62
72
86
96
95
87
82
84
85
81
77
75
77
84
86
83
84
88
93
93
86
77
80
93
102
101
93
86
85
85
83
76
73
76
83
88
85
80
83
90
100
97
88
81
82
87
86
73
63
60
63
67
86
96
97
91
84
85
90
93
92
88
85
84
83
79
80
87
99
100
88
75
71
83
97
97
86
75
74
80
83
81
78
83
90
91
88
85
85
87
92
92
86
78
79
84
89
95
94
90
83
78
76
74
78
81
81
80
83
86
87
84
82
82
82
79
78
81
89
93
89
82
77
77
79
80
79
77
82
84
86
85
76
74
75
80
86
89
89
86
80
75
74
75
76
80
87
99
105
98
86
77
76
71
74
78
79
78
78
76
72
73
78
87
89
85
78
75
75
82
88
93
90
79
73
74
82
87
84
82
83
88
87
80
73
72
79
88
87
79
70
66
69
75
77
79
83
86
84
80
78
80
77
83
84
81
78
78
81
81
80
79
84
91
98
96
88
79
77
80
87
90
88
80
72
72
80
85
87
82
80
83
88
89
86
82
80
80
77
76
76
85
88
81
76
73
76
75
75
76
86
96
73
84
87
83
79
78
80
85
85
78
74
75
80
87
90
92
93
91
87
81
75
74
71
69
69
80
87
88
81
78
80
90
96
94
87
83
81
84
86
90
89
83
82
84
88
88
87
88
96
104
70
76
80
82
80
80
82
85
85
82
77
74
76
82
88
90
90
88
86
84
82
78
76
78
79
81
81
79
79
80
85
90
92
90
85
82
83
84
85
76
73
75
88
96
100
96
89
87
92
91
79
76
79
80
79
79
87
93
95
90
83
76
73
77
77
78
74
73
76
84
93
92
85
83
85
83
76
71
73
79
82
81
79
79
77
74
72
77
84
83
80
82
87
92
90
80
73
74
82
88
88
88
86
83
78
79
85
87
85
81
74
68
66
69
76
80
78
71
68
73
82
87
84
80
76
74
74
74
76
77
75
77
81
88
86
78
76
81
96
103
100
94
90
89
85
76
71
73
83
88
83
83
85
85
84
83
77
72
73
76
78
77
74
75
82
83
82
81
79
78
79
81
82
85
83
76
74
75
81
86
89
89
91
91
86
79
79
92
102
102
95
88
90
93
96
93
91
89
86
82
68
71
74
76
81
85
86
86
87
87
87
85
83
82
80
78
78
85
93
92
86
85
92
105
104
89
75
75
84
95
94
86
74
67
65
65
76
91
96
86
75
73
80
88
93
94
94
92
83
71
64
70
77
80
78
81
86
90
90
84
75
75
74
79
81
81
81
85
85
84
85
89
102
109
106
92
79
75
77
79
79
73
67
65
69
76
86
89
84
76
73
76
78
74
71
77
84
85
78
73
63
74
88
90
81
72
71
78
83
84
79
74
72
75
80
85
86
82
75
67
66
74
83
90
90
85
79
73
72
74
79
83
82
84
88
91
90
82
77
81
91
95
87
74
69
77
81
79
75
74
73
79
86
88
81
71
69
75
85
98
99
90
77
72
74
80
85
81
75
67
64
65
72
79
79
73
68
70
75
84
87
82
77
76
78
77
71
67
76
93
101
98
88
85
89
92
84
75
70
74
87
82
81
80
81
79
73
73
77
85
89
88
85
85
86
89
91
90
86
83
82
87
93
95
86
71
65
69
77
76
69
61
61
69
77
77
71
73
83
90
89
80
79
87
99
98
87
74
71
73
78
80
84
88
90
90
89
86
85
87
90
86
80
74
77
87
91
88
85
88
93
91
82
75
79
91
97
100
98
91
85
82
85
89
91
87
85
91
95
88
77
75
80
87
95
95
91
85
79
74
86
82
81
82
80
78
78
79
80
84
85
86
83
83
85
89
91
90
88
91
95
92
86
85
84
88
89
89
87
83
77
73
75
87
95
92
80
74
82
91
95
87
78
74
83
93
98
93
80
71
88
83
76
70
68
70
74
75
78
81
86
93
96
96
94
93
90
90
91
94
96
99
98
95
91
86
82
83
89
95
93
87
79
79
84
82
74
67
72
84
94
89
77
72
76
88
96
96
82
75
90
88
79
74
77
85
90
90
86
80
81
85
93
101
104
98
90
85
83
82
79
78
82
89
89
83
78
81
90
101
104
96
90
84
83
89
92
93
88
78
72
74
86
96
95
85
76
76
81
82
102
106
100
90
86
87
88
84
74
65
63
70
81
91
93
88
78
76
81
80
75
73
80
89
91
84
79
81
88
87
83
83
90
94
91
87
90
98
99
82
66
67
86
104
97
77
59
64
79
88
103
108
103
89
78
75
75
75
71
63
61
67
78
85
80
75
73
78
87
89
86
86
91
95
93
87
83
89
92
87
83
85
94
92
79
65
65
81
94
86
74
68
77
83
82
78
78
86
92
92
91
93
91
87
78
79
89
98
102
91
73
65
71
82
89
91
89
93
95
90
84
78
82
87
89
85
84
90
96
99
100
101
97
87
72
64
68
82
89
89
83
81
79
78
78
81
88
92
94
91
80
81
88
94
97
92
90
95
103
101
86
70
70
82
96
102
100
102
104
100
87
76
74
81
86
86
81
80
86
88
88
89
90
89
82
78
76
82
89
93
94
94
93
91
86
82
82
89
97
98
79
76
75
82
86
82
77
74
76
86
89
89
87
86
88
90
90
96
103
109
102
91
84
82
81
78
78
77
77
74
71
77
90
97
93
80
74
79
88
94
94
91
90
92
91
87
85
91
97
100
88
78
69
66
72
80
85
80
73
72
83
93
90
84
76
73
76
83
86
89
89
87
84
81
78
76
80
87
87
85
84
89
93
95
88
80
76
81
86
91
85
80
79
84
92
92
87
80
77
84
91
91
83
79
84
89
89
84
72
68
73
82
86
83
77
74
74
75
74
72
70
73
77
79
79
84
92
94
92
90
90
93
90
85
81
81
82
83
85
88
88
86
82
83
83
80
73
71
73
81
86
95
96
91
87
82
72
62
62
68
80
92
98
98
90
79
72
73
75
73
73
80
83
82
82
86
94
92
83
76
77
82
88
86
84
83
84
80
80
83
88
91
91
85
77
71
72
84
92
87
82
85
85
86
87
81
74
69
74
85
91
95
95
89
79
72
72
75
77
75
77
83
90
90
86
89
95
94
83
76
75
81
84
84
83
85
89
90
84
80
82
87
89
87
79
79
87
95
101
90
87
81
71
70
78
86
90
86
82
86
83
79
75
73
76
81
85
89
89
88
85
83
82
87
91
97
96
95
89
89
88
84
82
79
83
88
91
91
89
89
88
88
88
87
86
89
93
94
95
94
97
93
79
68
74
85
92
89
79
75
75
75
73
76
83
93
95
95
95
94
87
80
74
82
94
96
92
84
85
88
84
77
72
76
83
90
90
86
86
90
98
101
97
91
86
87
90
91
93
94
94
100
97
92
85
84
83
80
74
78
83
85
85
77
78
77
81
83
83
80
73
71
79
90
96
91
79
76
84
90
85
72
60
65
80
90
90
85
81
83
91
100
101
93
84
80
82
87
88
82
84
89
97
101
96
85
76
66
72
84
95
96
88
75
66
70
74
79
77
69
69
78
93
99
95
85
76
79
87
94
93
86
78
76
78
81
83
81
78
75
77
82
87
84
81
79
76
79
79
81
87
86
79
80
81
83
79
74
74
85
97
95
83
74
75
86
89
84
75
72
81
95
101
96
88
79
76
75
74
76
83
91
96
90
80
74
72
75
80
82
83
83
81
82
80
78
71
67
76
91
85
85
78
75
76
80
84
80
76
77
79
77
73
74
85
95
93
83
71
72
85
94
95
82
76
76
79
83
78
76
77
81
85
84
81
80
81
82
81
82
88
93
94
88
78
75
70
75
87
101
82
85
87
87
80
76
72
72
73
72
74
74
74
76
77
76
72
72
71
74
80
80
79
77
75
78
80
88
94
94
88
79
75
82
94
103
102
90
80
74
77
84
90
87
79
76
80
90
98
99
88
85
81
78
79
77
75
74
77
82
86
85
82
75
68
64
67
73
82
89
88
81
77
78
83
81
78
71
75
82
82
75
72
82
103
113
105
92
79
79
78
84
88
91
91
91
89
87
87
86
84
84
75
72
81
93
97
90
82
83
88
85
76
68
72
81
86
86
87
93
100
98
90
81
81
81
78
70
64
65
72
75
75
80
86
90
85
79
77
83
92
99
101
99
98
95
89
85
77
74
81
88
87
83
87
95
97
87
72
65
70
80
81
79
78
81
84
84
83
81
86
95
101
96
84
80
80
83
78
75
74
78
81
79
76
76
81
80
77
82
90
100
99
89
74
76
86
94
92
83
90
93
93
91
86
83
82
82
74
68
71
80
87
89
82
76
76
84
87
79
69
71
87
101
96
83
76
76
78
79
79
81
83
83
83
82
85
84
84
86
92
93
84
68
53
58
76
95
96
87
97
95
91
84
80
75
77
80
84
85
85
84
85
85
85
80
79
87
89
82
70
60
67
82
91
84
74
69
74
80
85
83
83
82
85
86
82
78
79
88
98
98
85
71
63
67
77
81
78
77
96
83
77
76
76
74
75
77
81
87
87
85
85
86
87
85
82
77
78
79
75
73
68
68
72
77
77
78
73
76
80
83
82
79
78
78
77
76
78
85
91
93
83
77
77
79
87
84
79
76
83
65
59
66
76
83
87
91
94
94
89
87
85
85
87
89
90
91
81
75
75
80
84
80
75
76
79
83
78
70
71
82
85
80
70
68
75
86
88
85
76
77
79
85
90
92
94
95
91
83
75
68
69
74
84
88
92
97
103
99
89
77
72
71
76
83
89
97
96
91
88
86
85
82
79
81
88
96
91
84
81
86
93
88
70
56
57
74
88
89
87
92
98
102
102
95
93
96
95
91
80
86
91
89
88
84
86
86
88
85
78
71
69
72
75
76
72
79
92
99
100
91
81
80
79
82
88
96
97
94
85
82
87
86
73
57
55
69
91
103
103
104
104
100
91
89
89
95
95
94
86
88
84
79
77
81
85
83
78
73
76
82
88
89
85
73
65
67
85
98
97
85
76
79
88
85
77
72
73
79
78
77
78
82
75
72
78
98
114
107
90
81
79
78
76
79
85
91
86
80
86
85
79
70
73
80
86
83
76
72
77
87
92
87
77
68
67
76
93
99
92
79
70
76
84
86
75
64
60
67
78
86
88
84
78
78
89
101
100
82
64
58
65
76
79
83
85
85
76
66
89
89
84
81
76
76
76
78
77
74
75
75
76
70
62
60
71
88
101
102
91
80
70
68
69
72
74
73
75
80
82
82
74
71
73
80
85
81
75
66
65
65
73
84
89
84
76
69
71
75
92
84
79
77
74
74
75
80
88
86
77
71
72
74
73
73
74
83
86
85
81
86
86
82
73
67
67
71
79
85
85
83
76
75
77
79
74
68
64
71
71
67
66
73
83
84
77
72
76
86
91
78
65
62
69
77
79
80
83
85
82
79
84
88
87
82
75
70
70
71
75
85
91
92
86
80
77
79
82
84
84
88
95
97
90
77
64
58
65
72
76
72
67
71
80
86
86
80
79
83
87
82
71
65
72
83
85
78
72
73
79
89
94
90
86
82
77
75
75
78
76
76
75
77
79
81
85
92
95
88
80
73
76
83
82
77
73
73
80
78
77
81
92
101
100
87
79
77
78
80
77
84
85
81
83
87
89
85
79
83
92
101
98
89
86
88
94
91
86
79
76
72
74
74
71
71
74
86
98
97
88
78
75
78
80
78
84
90
89
78
66
67
86
104
101
85
73
74
81
83
77
86
91
90
85
82
82
83
87
91
93
91
87
82
84
90
95
94
85
80
81
86
90
85
79
76
77
83
84
84
86
89
91
88
81
74
74
82
82
75
63
57
64
76
84
85
84
87
89
88
91
87
88
88
83
78
74
78
84
86
81
74
69
69
76
79
80
80
79
82
85
84
79
77
79
80
85
84
78
70
65
69
75
79
77
72
69
68
71
70
69
69
75
85
96
102
98
95
91
91
94
85
80
81
81
81
80
79
80
79
79
74
72
72
77
77
72
67
70
74
75
71
62
63
72
75
78
81
81
77
69
61
64
73
81
84
79
74
74
76
76
73
84
102
115
112
98
88
88
94
85
86
83
78
78
79
83
79
75
76
82
89
90
83
77
76
77
76
71
73
75
77
75
77
76
77
79
80
82
84
86
87
89
92
95
91
84
79
86
92
89
77
69
74
84
83
75
76
84
91
78
89
90
84
80
79
77
75
74
78
85
96
95
87
77
77
86
89
85
76
75
82
93
93
86
81
85
87
83
81
83
92
101
104
97
88
82
82
88
94
92
83
70
62
63
67
71
76
83
89
76
79
85
89
88
82
76
75
77
79
81
85
90
91
91
89
89
90
87
82
75
75
79
83
80
71
67
73
79
81
83
85
91
92
88
80
75
75
78
81
83
85
86
81
76
77
79
84
84
88
70
73
81
85
81
77
75
79
83
81
72
70
76
86
94
93
85
79
78
81
81
77
74
76
75
69
61
62
75
83
85
82
79
78
79
78
77
77
76
72
77
89
90
84
75
74
75
82
85
86
69
80
88
85
78
72
75
82
86
84
79
73
67
70
78
86
86
79
72
74
80
89
88
87
88
86
80
75
75
77
83
83
79
75
78
86
93
90
81
75
79
91
92
86
75
71
76
83
85
85
71
79
81
83
84
86
86
85
84
88
92
88
79
72
75
80
85
84
80
78
79
84
91
96
95
89
83
79
78
79
84
88
90
88
85
86
91
91
85
77
77
85
92
95
93
92
94
95
91
86
71
67
63
66
77
87
89
86
78
76
82
88
88
83
78
75
77
84
90
89
82
82
88
93
88
74
71
80
94
100
92
78
74
78
82
84
83
90
92
86
78
77
82
90
93
94
94
92
84
76
69
69
68
70
75
82
87
86
75
70
73
81
85
81
76
66
65
70
76
79
82
83
87
87
79
70
69
79
92
95
82
67
60
69
83
86
93
99
97
90
80
76
77
80
83
83
81
78
75
73
71
72
78
85
86
84
83
82
80
80
82
80
76
72
69
69
68
67
64
65
72
78
80
78
77
79
78
77
74
72
75
74
73
78
83
85
85
83
81
79
76
77
79
82
83
80
79
77
76
81
79
75
74
78
83
82
77
74
78
85
86
80
74
73
79
86
88
82
77
76
76
77
74
75
77
80
84
85
83
81
77
72
70
70
70
68
63
60
66
76
78
76
74
75
79
79
81
80
84
85
87
80
72
73
77
78
76
70
71
76
82
82
83
88
98
102
100
94
89
88
87
88
90
91
85
79
82
89
98
93
76
59
55
61
69
69
66
69
82
90
87
75
68
71
80
86
90
85
84
78
71
76
84
92
94
87
76
69
76
87
98
92
80
71
75
84
87
80
71
71
77
81
79
75
77
87
96
98
94
90
89
88
89
91
92
90
85
80
79
81
81
82
83
91
100
108
105
94
87
82
90
87
87
91
91
85
76
72
80
87
91
85
82
82
84
85
81
77
75
76
77
76
78
85
92
96
93
87
87
91
88
74
64
72
86
90
75
56
58
77
89
85
70
71
89
109
111
95
79
78
89
86
87
85
82
80
81
84
85
86
84
85
86
91
93
91
90
90
90
86
79
76
81
91
96
88
80
77
88
101
103
89
77
75
83
84
75
66
70
80
87
84
76
75
84
92
92
85
81
76
79
78
78
77
79
83
87
89
86
84
82
84
89
90
92
91
90
88
83
73
67
67
77
88
88
82
76
81
92
103
105
99
92
87
82
80
86
93
98
90
79
76
88
100
98
87
79
82
83
77
83
83
80
78
81
87
89
88
84
80
79
77
78
76
72
70
72
72
73
71
74
76
82
86
84
79
79
88
93
88
80
76
82
89
87
82
83
95
102
96
82
78
88
105
102
89
74
72
81
91
95
99
93
83
78
80
87
90
91
88
88
89
85
75
60
55
62
73
84
86
88
91
94
93
86
79
79
88
91
84
72
72
82
90
90
85
82
87
99
100
93
86
83
89
94
90
78
67
78
96
98
101
94
85
78
79
88
96
104
101
97
93
94
90
83
82
84
90
93
87
81
82
92
97
90
81
78
83
88
86
81
78
82
88
88
85
83
89
96
97
94
88
83
86
95
102
102
93
92
100
92
93
91
91
91
88
87
91
96
94
85
75
77
90
104
112
109
102
94
86
85
88
94
101
94
81
78
80
84
80
69
66
75
86
90
85
80
83
89
90
86
82
84
89
95
99
99
103
106
102
74
77
85
89
86
79
75
76
82
85
81
76
72
80
91
96
92
85
80
83
87
93
91
86
82
78
78
84
85
77
67
66
81
93
96
88
79
80
85
84
79
76
80
88
86
82
80
82
89
88
71
72
73
77
75
77
76
80
85
89
94
92
86
80
76
74
73
71
69
72
75
78
75
71
68
70
77
87
90
87
82
82
85
90
91
92
92
88
85
83
83
83
85
91
95
96
93
83
75
72
86
84
82
81
82
85
86
84
87
91
94
94
90
83
78
73
72
74
76
79
80
83
85
82
78
78
81
87
92
90
86
84
81
80
83
89
90
84
78
80
86
91
96
101
109
110
104
92
85
82
85
98
98
91
84
81
80
80
83
88
94
96
91
86
78
72
73
79
88
92
93
99
101
98
90
88
90
94
95
94
93
88
86
84
83
85
80
75
70
72
77
82
86
92
92
87
83
82
85
88
81
89
91
85
80
77
74
74
80
88
96
100
98
89
80
77
84
89
89
86
85
89
91
88
84
85
94
100
99
94
88
79
77
76
81
87
93
91
83
80
78
81
84
82
76
75
78
84
87
81
84
78
70
71
78
85
81
72
71
78
85
89
89
90
94
98
96
93
88
84
83
83
79
74
74
83
95
104
102
92
79
70
70
76
82
90
94
96
93
91
91
91
87
82
76
80
92
98
96
86
87
80
71
71
81
90
92
84
74
74
79
80
82
90
97
94
84
77
77
82
86
84
80
79
87
92
95
102
102
91
79
70
77
87
93
93
90
86
86
88
90
90
88
84
82
86
93
94
94
89
75
81
80
79
80
87
95
98
94
86
82
83
88
89
83
75
63
64
71
73
72
70
75
83
91
93
90
88
89
89
81
75
76
83
92
95
91
84
81
83
87
89
91
90
92
91
89
82
77
76
70
71
75
81
84
88
89
84
81
81
80
89
98
97
83
70
68
77
83
81
72
70
74
82
85
86
84
83
86
87
86
84
80
81
83
82
79
74
78
86
96
98
96
91
89
85
78
73
73
77
79
73
74
80
93
97
89
76
68
72
82
95
101
98
89
84
83
87
92
91
89
89
90
90
88
86
86
84
84
85
88
90
93
89
83
79
76
76
81
91
98
95
89
83
84
83
77
74
76
87
85
84
79
73
80
89
91
86
81
81
90
94
91
85
84
87
92
89
86
88
90
94
92
90
87
87
87
86
84
80
81
82
83
83
80
84
89
86
82
78
76
80
79
80
80
79
78
75
76
83
83
84
77
67
64
71
80
86
82
80
76
75
76
76
79
81
85
82
79
79
81
80
78
78
82
84
83
84
82
84
84
79
74
72
76
85
88
81
73
69
74
79
82
76
75
75
75
74
74
77
83
81
74
66
67
73
77
76
70
66
66
70
75
78
80
79
72
70
73
77
79
78
76
79
83
86
79
72
75
85
93
92
84
82
86
88
87
80
78
83
90
91
86
85
88
90
86
77
74
76
83
82
75
70
78
90
92
85
73
71
77
82
83
82
84
83
75
68
68
73
82
85
85
80
78
77
76
75
78
84
88
89
85
80
80
85
87
88
87
85
89
88
89
95
100
101
95
85
81
79
80
80
75
73
77
86
91
90
83
79
80
86
92
94
94
86
76
67
64
64
70
81
83
75
65
62
71
86
89
84
77
75
79
79
76
76
83
87
81
74
69
73
79
76
73
77
86
93
90
81
76
77
77
76
75
77
86
91
94
88
83
84
89
94
89
80
75
76
81
80
73
72
81
83
77
65
67
75
85
83
76
75
81
88
87
82
78
76
78
78
74
69
60
52
51
66
81
89
79
69
78
79
81
85
82
81
84
86
89
91
88
86
84
83
79
78
78
87
98
99
93
86
89
92
92
81
70
70
77
84
81
80
84
93
96
87
74
71
79
92
95
86
74
74
83
90
89
76
62
59
79
76
80
87
90
88
81
78
74
78
83
86
85
84
84
83
82
77
77
82
90
93
90
86
83
80
76
75
77
82
84
87
86
85
82
77
73
73
78
89
98
104
108
109
107
99
88
77
74
78
74
65
65
72
79
82
81
81
82
83
82
78
77
82
89
91
88
76
68
70
78
87
87
80
75
71
71
69
70
74
83
88
85
75
67
68
74
80
81
80
85
97
103
99
83
71
71
80
90
95
82
81
70
63
59
66
74
83
90
92
89
79
74
75
75
80
86
88
93
93
92
86
80
80
79
80
78
78
78
85
92
93
92
86
82
80
79
77
76
73
76
83
85
76
61
53
61
79
92
96
101
102
90
74
67
69
76
79
81
86
88
91
90
82
73
67
73
90
112
119
107
86
75
79
89
97
97
97
99
103
101
95
93
96
95
93
83
78
78
79
82
87
88
85
75
68
68
77
86
93
92
92
89
87
86
82
81
78
74
74
79
87
94
95
83
71
69
76
96
106
99
83
74
79
89
95
89
88
91
95
96
91
91
93
92
81
79
84
98
101
92
84
84
88
90
86
77
73
79
85
82
84
81
78
75
77
81
82
81
78
76
75
73
77
79
73
69
68
78
87
90
82
78
78
81
75
65
60
69
80
89
92
95
95
88
79
70
78
92
93
80
64
65
78
89
85
72
66
67
72
83
87
82
75
69
74
85
95
96
91
80
74
69
69
70
72
72
74
81
87
90
88
81
76
70
68
65
63
68
75
84
85
87
87
85
81
74
73
79
82
73
62
66
82
90
85
72
69
73
79
82
79
76
78
84
91
95
96
93
88
82
83
88
88
82
76
75
78
82
86
89
88
85
80
79
81
82
78
74
71
76
82
81
83
82
82
77
75
78
81
80
74
73
80
87
85
81
81
86
91
83
77
76
80
92
96
91
83
79
75
73
78
88
96
95
85
75
69
72
75
77
80
81
81
82
81
82
83
81
77
75
83
92
96
96
86
73
66
69
79
89
89
83
79
79
83
88
89
89
92
91
86
77
75
78
84
87
82
77
75
74
73
77
82
87
82
76
70
74
78
73
65
62
66
68
67
71
84
98
99
88
83
89
100
100
90
75
68
69
76
85
92
95
94
90
91
95
95
92
89
79
72
67
65
72
81
85
83
80
83
86
86
80
76
75
79
81
83
84
80
76
68
68
69
70
69
72
83
98
103
95
83
78
83
84
83
83
86
82
72
61
65
78
94
99
94
92
92
91
88
73
69
71
74
74
73
68
64
68
75
83
87
82
73
72
76
80
80
76
77
81
83
82
82
84
87
86
83
77
76
75
77
77
76
73
71
74
82
81
69
53
50
63
79
86
81
76
81
90
97
86
84
85
84
79
70
62
61
68
77
80
76
73
72
74
75
71
65
66
74
82
85
81
78
81
90
96
89
74
61
56
64
75
81
76
65
59
67
78
82
74
66
68
80
85
81
74
78
90
104
94
85
81
80
81
84
83
79
75
77
78
73
71
72
78
79
76
67
67
75
80
79
76
73
76
78
84
85
81
73
65
67
79
89
87
78
69
76
89
95
85
67
66
81
98
96
82
76
86
96
89
82
76
76
82
88
88
80
72
69
74
76
75
73
75
79
80
77
77
77
83
92
91
84
75
75
77
81
82
82
81
81
88
91
92
89
84
83
88
91
78
67
65
76
88
89
79
73
80
84
80
80
79
81
83
84
81
76
73
78
85
91
88
76
66
69
79
84
81
80
84
95
98
89
81
78
83
86
84
80
76
77
80
81
81
81
82
81
80
82
82
79
73
69
70
75
76
74
75
78
76
76
83
87
87
81
74
73
74
78
80
86
88
84
76
70
73
79
83
84
85
84
85
86
82
78
78
77
77
75
72
74
79
80
74
69
65
71
78
87
93
93
86
72
69
79
87
84
78
75
73
78
85
87
80
74
71
74
73
70
71
74
86
92
91
86
79
79
80
84
86
85
84
83
78
74
69
73
78
84
88
92
96
92
84
78
76
75
76
81
90
95
88
73
65
76
89
92
83
74
75
84
88
82
69
64
73
80
84
84
83
85
86
85
87
86
87
81
76
75
83
94
96
85
77
78
86
93
91
88
91
98
98
91
87
89
93
83
71
67
76
89
88
75
61
64
78
92
92
82
78
79
78
74
72
74
76
76
76
83
90
91
86
77
76
83
86
82
75
71
75
86
91
87
84
88
96
94
82
71
70
81
88
90
87
86
83
76
68
65
73
85
88
79
72
72
83
92
94
89
81
73
68
71
81
87
83
70
60
67
80
86
86
82
80
81
81
80
77
73
68
68
71
74
76
79
82
83
79
72
67
68
79
89
89
83
72
71
77
85
86
85
80
77
77
82
87
90
86
81
77
77
78
82
91
94
91
81
74
75
83
85
83
78
71
69
70
73
75
76
70
66
61
60
62
70
79
86
91
91
84
78
81
88
87
82
75
79
87
93
87
79
75
77
81
83
80
78
77
77
83
77
78
88
96
99
95
91
88
87
85
82
77
72
67
65
66
72
77
83
85
80
71
66
69
81
88
90
90
88
86
84
82
85
83
83
81
82
84
81
73
69
76
86
93
86
78
78
84
92
92
80
76
80
86
89
86
79
74
71
72
77
84
93
95
87
80
79
84
90
94
88
80
77
79
85
90
92
89
87
82
79
80
82
83
83
81
80
83
80
78
74
77
81
81
76
78
85
94
98
88
91
87
79
75
79
80
75
71
66
73
81
90
99
102
96
84
80
81
82
83
82
78
76
76
77
84
94
106
108
99
87
81
80
80
78
73
75
82
92
96
87
76
70
67
71
78
84
88
86
72
77
84
88
85
76
66
69
85
102
109
97
87
83
83
86
89
85
81
79
85
93
97
89
79
80
87
89
83
75
73
77
85
92
95
97
92
83
77
80
87
89
87
83
84
87
89
90
91
92
103
95
87
86
88
89
89
90
96
98
96
88
85
83
80
75
76
82
88
91
90
90
89
86
85
86
86
86
88
91
88
74
65
72
91
100
89
74
70
84
92
87
80
84
97
106
98
83
78
82
99
94
90
88
87
91
95
96
96
91
85
85
85
83
79
71
70
79
91
98
94
90
88
90
93
88
83
82
88
95
93
82
76
79
85
88
80
75
81
88
87
82
80
90
97
93
81
76
80
87
82
77
79
78
79
79
78
81
86
87
85
84
81
80
83
86
87
85
84
87
91
91
95
96
95
89
83
83
87
91
91
89
90
87
81
68
67
77
92
94
87
78
75
79
81
82
83
93
101
98
77
73
70
74
78
79
81
87
91
92
90
83
77
79
84
90
90
85
77
73
77
86
91
91
89
85
84
89
93
92
89
84
81
82
81
78
77
84
96
101
93
79
71
76
83
91
91
88
91
96
78
77
75
74
76
81
89
94
96
96
96
95
90
80
68
64
72
82
83
79
74
74
78
79
79
80
83
90
95
94
88
79
73
76
85
98
100
95
94
95
94
90
85
88
95
97
83
69
74
95
86
83
78
75
77
78
74
71
73
82
97
107
102
83
63
57
71
87
92
85
78
79
84
89
87
80
79
81
85
86
82
75
72
75
83
93
99
95
89
85
87
90
91
90
93
97
94
87
89
95
90
84
80
82
80
78
71
62
59
68
81
87
84
79
79
83
87
86
76
71
77
92
102
106
97
90
88
94
96
89
79
72
74
80
82
82
83
87
87
83
78
76
80
83
89
95
98
96
93
91
86
93
99
94
85
75
71
71
74
76
76
73
66
72
82
93
89
71
53
52
65
82
89
87
87
89
96
102
101
93
81
81
85
88
85
81
82
82
84
80
73
71
77
83
86
86
87
84
81
82
83
92
98
95
88
79
76
80
88
94
89
78
70
73
85
94
86
74
64
66
69
73
71
71
73
76
78
78
76
77
81
86
87
87
87
88
87
83
78
78
82
87
89
88
87
88
88
89
87
86
82
81
81
86
94
94
85
82
89
97
93
82
72
75
84
91
91
90
91
93
92
87
87
88
85
78
68
62
65
73
82
85
89
87
89
91
91
86
84
87
90
91
91
97
100
99
95
89
86
87
81
85
83
81
81
81
81
84
89
93
90
81
74
72
76
77
87
92
99
99
96
93
96
101
100
93
86
80
84
92
93
90
87
88
91
92
90
89
89
92
88
80
79
91
100
97
81
66
66
76
78
89
92
83
73
70
74
80
85
84
85
92
93
87
80
82
89
93
91
86
82
84
88
89
89
85
85
85
85
84
80
74
76
81
88
91
90
88
85
83
82
81
79
82
85
83
77
69
67
72
72
78
88
90
90
85
79
73
71
75
82
93
97
99
99
98
94
86
75
73
78
84
88
81
73
68
73
78
74
65
58
59
72
81
86
84
82
80
77
78
81
87
86
80
72
73
81
88
83
74
69
71
80
91
98
96
88
81
78
81
82
84
85
90
95
93
83
72
69
74
83
90
90
86
80
76
80
89
87
76
70
77
91
96
88
80
77
83
84
78
72
72
76
78
76
80
85
89
82
75
68
67
72
77
83
89
96
103
102
93
82
79
81
86
85
79
77
81
88
92
90
86
84
85
87
88
91
91
89
83
80
84
91
93
89
86
88
86
82
78
72
69
72
82
91
96
94
90
80
78
65
62
66
73
79
85
91
98
95
82
75
77
88
96
87
80
80
93
103
102
92
82
78
80
86
89
92
89
85
79
76
75
76
82
88
93
91
82
78
82
90
93
90
87
87
89
91
92
92
90
67
64
67
74
83
86
88
83
81
78
77
86
98
95
86
80
80
87
93
92
84
73
72
79
85
89
92
88
87
89
89
87
85
87
94
99
94
85
79
82
88
92
86
82
83
86
91
94
91
87
84
83
78
72
78
87
91
87
82
83
94
102
98
89
83
84
91
92
90
82
75
74
75
77
81
84
84
86
86
89
92
92
90
86
89
94
98
94
85
78
73
71
72
77
84
93
95
84
73
69
88
93
84
75
78
88
93
88
82
81
90
96
93
87
88
96
101
99
89
85
83
82
81
78
78
78
79
78
76
76
77
76
76
72
72
74
78
81
83
83
84
85
82
79
86
89
81
67
62
72
80
85
86
81
81
88
88
83
75
73
79
83
86
86
90
85
81
81
83
89
94
91
86
82
84
87
91
90
87
85
80
78
78
75
73
69
67
73
81
91
93
88
81
77
77
78
73
69
73
86
81
81
74
71
77
84
87
88
85
83
81
79
80
81
80
74
67
69
78
82
82
81
80
80
83
87
93
100
99
91
84
83
87
87
79
71
74
84
89
84
71
62
64
74
76
77
77
79
83
83
81
75
72
70
74
77
81
88
94
92
85
79
80
84
85
81
77
79
81
75
66
61
68
75
76
73
76
85
89
82
76
78
85
88
82
75
75
84
84
73
58
55
66
74
78
80
82
85
84
78
71
72
75
80
79
75
74
83
93
97
94
88
88
92
93
86
79
80
83
79
74
71
77
85
86
76
72
73
79
80
77
75
81
86
86
77
72
72
77
79
76
73
74
82
86
92
93
88
80
77
71
73
78
83
83
84
83
85
88
89
91
89
88
86
85
81
79
78
82
87
92
95
97
96
93
85
81
81
83
84
81
78
83
90
91
82
70
69
79
90
92
84
81
88
102
105
101
90
84
83
81
80
81
87
90
93
92
86
74
67
67
73
74
77
79
81
81
76
73
81
91
98
94
85
81
80
83
90
95
97
93
89
86
88
86
82
77
76
79
84
86
93
99
101
97
86
78
78
88
95
80
85
91
90
85
83
79
76
71
69
69
74
75
78
82
85
82
76
70
73
81
84
80
78
77
79
80
79
88
98
99
91
78
73
76
82
84
83
81
82
89
101
108
96
76
58
59
73
88
98
80
87
80
68
64
68
74
75
74
77
85
94
98
96
90
84
83
83
82
79
78
77
76
81
91
91
81
67
66
76
84
81
74
73
84
95
95
89
84
87
92
94
88
71
57
55
63
74
83
87
86
83
71
65
68
77
79
74
64
64
76
95
112
111
95
84
82
87
93
91
86
81
78
83
91
99
94
80
70
69
74
80
82
86
95
97
91
81
76
77
81
79
71
66
68
74
81
84
87
86
81
77
78
87
90
86
75
67
62
66
73
82
94
99
95
83
75
76
83
88
86
81
80
83
88
95
96
98
99
99
91
82
80
82
82
76
67
60
66
76
78
80
77
82
90
93
87
81
83
89
75
74
80
86
82
75
72
79
92
95
89
76
71
76
84
81
72
64
63
67
73
77
82
87
90
84
81
87
99
105
96
81
72
77
79
72
61
58
71
86
88
82
83
87
89
78
61
56
65
83
77
82
83
77
70
75
89
104
109
102
89
79
71
74
77
79
76
73
72
72
73
76
81
87
89
85
77
74
77
82
83
86
89
95
93
83
73
70
79
88
85
75
73
78
79
69
59
60
72
82
78
82
86
89
89
93
95
94
86
78
73
76
79
79
77
77
80
85
87
86
85
85
83
86
88
92
91
82
75
71
76
84
91
91
87
82
84
86
87
87
80
74
73
79
84
86
85
85
85
84
78
79
86
96
101
96
85
79
78
75
72
66
70
78
85
87
85
82
79
78
79
81
84
85
86
83
87
87
85
78
72
68
64
63
66
79
87
91
90
89
89
89
82
80
82
89
94
92
84
83
89
87
84
83
81
79
78
82
86
86
73
59
56
73
90
98
86
75
69
70
70
69
80
86
86
80
74
80
88
87
75
67
66
72
78
78
75
78
84
91
94
89
76
69
72
82
93
92
84
80
93
86
80
77
75
77
77
79
80
76
71
61
58
65
75
81
83
79
77
77
74
74
82
97
101
92
82
77
79
81
77
75
79
83
80
75
71
76
83
80
74
68
67
72
76
82
86
86
85
80
81
76
77
79
84
85
80
75
70
67
70
75
74
73
70
73
81
81
77
76
77
82
84
87
90
91
86
77
67
62
65
68
73
76
76
74
77
83
85
77
66
66
74
88
89
79
72
78
87
91
77
81
81
81
83
85
83
78
74
77
81
88
93
90
84
82
81
78
76
74
79
83
84
81
80
84
88
84
70
58
60
69
82
87
83
74
74
81
88
90
79
73
77
84
83
74
66
72
86
97
86
85
82
79
81
85
86
81
76
77
82
89
93
92
89
83
80
77
77
82
87
93
94
94
93
93
92
88
80
72
73
85
99
102
91
75
66
76
86
93
86
72
64
69
75
75
67
70
79
87
90
81
74
76
83
93
92
84
76
75
78
79
80
80
83
85
82
77
78
83
91
97
95
88
83
82
85
86
82
80
83
86
89
87
85
85
83
81
81
79
76
71
69
74
78
77
72
70
75
83
82
76
74
78
83
89
90
87
85
80
76
72
71
74
80
88
89
83
78
82
91
91
82
69
66
77
86
90
85
82
78
73
67
63
69
83
92
90
82
78
78
83
82
78
77
79
80
79
78
78
72
74
79
83
78
74
77
86
87
81
75
70
71
75
75
74
75
76
78
84
90
90
85
85
90
99
101
94
82
72
69
72
73
70
69
74
82
87
88
89
92
93
86
79
79
90
96
92
79
71
78
82
87
85
78
74
81
90
90
82
75
77
84
80
71
64
64
69
76
83
90
97
100
98
97
98
100
97
82
70
70
81
97
99
89
80
78
82
85
88
93
94
87
79
79
90
98
92
81
71
90
89
87
80
73
78
91
98
93
85
83
87
88
80
70
67
74
80
78
80
89
102
97
79
59
65
86
101
97
82
73
85
99
102
96
88
85
77
74
79
85
89
85
77
70
73
79
82
81
79
83
81
79
73
69
72
76
78
77
81
83
85
82
74
71
73
79
82
77
76
83
88
85
65
54
62
83
94
87
77
73
80
86
84
78
74
73
71
72
80
82
82
79
73
71
69
69
74
78
81
80
78
79
81
80
79
74
70
70
77
80
76
69
72
75
82
81
76
71
68
68
70
73
73
76
81
83
78
69
67
73
82
87
83
70
60
55
59
72
85
88
82
74
71
74
79
81
78
78
81
79
78
81
90
97
94
83
77
78
83
82
74
68
69
73
79
81
79
75
72
71
70
71
73
76
83
83
80
80
85
92
99
100
95
79
61
50
57
72
85
89
82
76
75
78
82
82
80
77
78
78
78
81
92
98
94
81
76
77
84
83
78
77
76
77
77
79
82
85
88
85
82
74
71
72
76
83
90
94
98
97
97
94
91
85
74
68
72
82
88
88
81
80
84
85
82
79
78
78
77
85
81
82
84
86
82
78
75
73
75
77
82
89
98
97
87
80
81
84
87
84
78
71
69
70
73
73
75
82
89
89
85
81
85
89
88
86
85
85
91
95
93
91
86
79
73
76
82
83
84
81
86
85
78
75
81
88
89
84
77
79
84
90
93
88
80
77
78
78
77
72
68
68
67
70
70
69
71
79
87
89
88
90
92
95
92
84
78
82
92
103
101
89
77
64
61
66
72
82
86
82
82
85
88
88
84
81
87
98
103
99
88
85
87
88
86
90
96
100
97
93
91
90
80
69
76
89
91
81
66
67
75
84
86
87
92
93
90
84
87
90
93
89
80
71
75
84
93
96
89
95
90
82
80
86
90
92
90
87
83
83
85
88
90
88
85
90
97
102
99
96
95
90
81
72
74
85
87
83
79
83
89
93
94
94
94
92
86
88
96
95
89
81
83
93
94
90
84
84
86
97
91
79
74
77
84
89
88
84
80
83
88
93
95
93
87
82
83
88
97
101
100
93
86
84
85
87
87
86
83
84
86
90
95
94
86
78
75
83
90
88
82
82
92
99
94
82
81
96
109
100
92
82
76
76
74
73
77
85
93
97
93
90
93
96
92
86
81
83
96
108
109
97
91
91
90
87
86
84
84
81
82
85
86
83
73
64
66
80
91
90
82
77
75
76
80
86
94
105
110
96
91
86
80
78
80
83
90
94
93
89
85
88
95
99
100
93
84
80
84
91
93
94
92
93
91
86
81
80
86
92
90
83
80
80
79
76
79
86
95
92
81
67
64
75
89
93
89
82
83
83
83
81
79
78
83
90
95
87
76
74
81
91
98
93
87
84
83
81
76
72
73
79
89
93
91
84
77
77
86
94
92
82
75
78
90
94
89
83
82
86
85
83
83
87
91
86
80
81
87
77
70
70
72
80
84
79
68
60
66
79
92
94
82
68
67
77
87
89
83
76
76
80
88
93
93
86
80
76
80
88
90
83
75
73
81
88
86
71
67
80
89
92
84
74
73
80
91
101
104
76
69
69
74
81
88
80
63
57
67
84
94
88
74
63
70
85
89
86
81
77
82
87
93
97
97
96
95
93
89
87
88
85
79
77
80
85
88
85
78
80
85
82
78
71
77
90
97
92
84
91
96
97
88
80
76
79
80
79
81
83
84
81
77
82
86
90
86
79
72
71
74
78
85
91
98
100
99
95
90
85
84
84
83
81
83
85
90
89
86
84
84
81
80
83
91
96
90
82
73
97
105
102
95
88
83
80
81
85
87
83
75
76
87
102
107
97
85
79
81
82
77
71
71
78
85
86
83
78
76
80
84
86
86
86
85
81
78
77
84
88
90
86
80
78
80
83
87
91
90
84
80
78
87
98
98
86
78
76
84
83
75
72
86
106
114
101
88
85
91
90
83
78
78
81
82
77
74
74
77
81
86
92
95
92
89
86
86
91
95
92
86
81
83
82
77
70
71
82
90
84
76
74
79
83
82
73
69
73
81
83
77
74
75
80
87
90
90
92
89
83
75
76
86
96
96
87
80
76
78
81
81
83
86
90
93
100
109
114
106
90
80
83
96
102
94
76
61
63
73
84
87
89
83
74
68
68
73
73
72
73
80
85
83
79
74
78
84
88
86
80
77
79
87
95
96
89
81
74
73
72
74
75
82
87
89
90
91
91
87
81
78
82
94
97
94
84
75
70
74
68
83
95
100
92
80
74
76
78
76
79
86
92
96
91
83
78
72
72
73
80
88
93
90
86
80
77
74
73
69
69
74
83
86
84
75
71
70
74
79
83
84
83
78
75
77
82
86
82
78
69
79
93
105
104
91
80
77
81
86
90
91
90
89
90
90
86
81
77
76
80
89
93
88
76
64
64
74
77
77
78
87
93
88
77
68
72
83
91
90
88
88
83
78
75
78
83
87
82
78
87
85
90
96
96
91
86
82
80
81
83
84
83
82
82
84
93
100
101
96
90
89
90
86
75
67
69
77
81
80
85
89
92
87
81
84
92
98
93
86
79
77
77
78
81
87
92
90
85
79
77
80
86
91
90
87
86
86
82
78
73
75
78
79
78
82
89
95
92
89
89
90
91
89
85
86
85
79
72
71
77
82
84
88
96
106
110
101
88
83
82
85
83
82
84
87
93
95
93
90
72
77
81
85
80
78
82
85
86
80
72
72
75
79
80
82
86
85
80
76
75
77
79
80
81
87
85
80
74
75
81
84
86
92
100
108
104
92
82
81
85
88
87
83
84
85
89
93
93
88
84
81
74
71
73
78
83
83
76
71
72
79
82
81
80
84
91
90
85
77
73
72
70
67
65
68
72
80
86
89
91
92
93
95
94
92
87
84
83
83
82
81
77
76
83
93
96
89
81
83
83
80
75
74
80
89
91
81
68
69
81
89
89
81
78
83
85
88
88
87
86
84
82
75
68
67
74
89
93
89
80
76
78
82
85
83
84
85
87
87
85
80
75
75
83
91
87
78
77
92
69
79
85
87
88
88
87
84
83
92
98
95
87
80
78
78
74
78
89
96
99
96
90
86
83
84
93
100
98
85
68
61
67
76
76
75
77
80
83
82
78
77
75
75
73
73
68
69
80
95
81
84
86
86
83
78
79
91
102
107
99
85
79
78
80
79
82
87
95
99
94
88
89
94
93
90
93
96
90
78
69
73
86
91
82
70
69
80
87
83
70
67
73
74
71
65
64
71
76
75
88
83
84
86
83
76
73
82
91
89
77
65
69
76
83
84
86
100
109
101
81
70
74
90
95
90
84
81
81
81
80
87
96
100
91
78
74
85
92
90
78
72
77
87
89
83
80
77
74
70
80
80
84
88
83
75
69
70
77
80
75
69
74
86
90
87
87
93
100
96
79
70
74
87
98
96
87
80
82
87
91
90
86
83
80
77
75
81
86
90
90
92
98
104
106
100
92
87
81
82
80
82
84
85
81
74
74
81
83
84
81
79
79
84
87
90
88
83
75
72
75
82
83
82
81
84
86
84
82
84
87
87
85
81
76
72
70
73
79
86
88
91
94
93
90
88
89
89
92
93
85
90
91
87
83
83
88
92
86
74
69
69
70
72
78
83
86
79
70
67
76
83
79
70
65
67
78
86
90
85
82
81
87
97
95
84
74
74
78
79
79
80
81
78
69
64
67
79
88
91
78
90
95
92
88
87
89
83
75
65
65
71
78
78
76
74
75
78
82
83
85
82
76
75
78
80
81
87
94
97
90
79
76
84
90
88
82
80
79
80
80
84
87
89
81
71
66
67
73
79
79
83
82
80
84
94
98
92
80
71
74
89
98
96
88
79
80
82
82
81
78
79
82
88
95
95
84
73
69
71
72
64
55
57
68
78
86
89
93
96
94
89
84
85
89
91
85
79
74
73
83
75
70
70
79
90
99
96
87
76
72
82
94
98
94
91
90
85
79
69
71
80
86
87
86
87
82
70
55
48
51
61
65
68
73
80
84
86
87
93
93
86
73
67
78
96
106
105
96
85
76
70
71
75
77
74
74
77
82
78
72
73
79
92
94
88
79
77
77
75
76
81
83
82
78
81
85
88
86
80
75
75
77
81
84
83
77
66
61
69
79
82
76
76
79
92
104
107
101
89
70
68
76
81
78
71
68
75
87
94
88
80
81
89
91
85
75
74
79
78
76
74
78
87
92
89
84
89
98
101
90
75
67
72
81
85
79
69
66
73
79
83
82
83
83
79
77
76
80
86
74
82
89
89
80
76
82
87
90
88
86
81
82
86
84
79
76
78
84
83
75
71
74
87
96
89
78
72
76
79
80
78
86
92
93
87
84
84
87
87
81
79
77
78
80
78
74
73
77
87
79
94
103
98
84
76
77
81
82
77
76
75
73
73
72
69
72
81
85
85
85
85
85
87
88
85
79
80
77
75
78
85
91
90
85
82
85
90
89
84
79
75
76
80
84
89
89
89
83
84
76
82
89
91
84
76
72
75
84
90
88
76
68
67
70
78
85
85
81
80
85
92
96
94
89
84
84
90
92
89
82
72
64
57
54
64
78
90
89
83
77
77
80
81
85
90
91
87
74
68
76
79
81
81
80
75
73
78
86
93
90
76
66
68
85
96
95
87
79
75
74
80
87
93
93
87
83
81
85
83
77
69
64
63
62
64
72
81
88
92
87
78
73
70
75
84
86
80
72
66
88
86
83
81
78
74
75
77
82
83
80
75
70
72
80
84
84
83
79
77
75
76
80
90
95
92
86
79
74
73
75
82
87
86
78
68
68
77
86
90
85
76
71
70
72
70
70
73
76
82
92
87
82
82
85
88
92
92
89
85
80
84
91
88
83
81
83
84
81
78
79
82
82
81
83
84
86
79
72
72
78
87
91
86
79
73
74
82
83
78
71
74
83
88
79
67
61
69
81
91
86
85
84
82
83
90
97
102
99
88
83
87
94
96
94
93
96
93
85
79
81
87
87
81
72
72
76
76
71
71
77
88
93
90
85
82
81
84
83
79
78
81
93
96
90
76
70
71
81
86
80
88
87
81
78
79
84
87
88
87
85
87
86
84
82
82
84
85
83
80
81
86
88
85
81
77
77
75
72
71
75
86
95
96
92
85
82
78
79
81
85
90
92
91
86
80
73
70
72
79
83
84
83
79
80
82
84
84
84
85
85
85
78
71
71
73
74
76
79
80
82
85
83
84
86
86
84
81
78
77
78
85
82
82
83
85
85
78
72
72
77
83
83
79
76
73
68
66
70
81
83
79
78
79
81
83
86
87
87
84
79
70
67
70
77
87
87
82
80
84
90
86
75
69
77
86
89
88
84
85
89
89
83
79
79
85
90
86
79
76
78
81
77
73
72
75
79
78
79
81
74
79
86
86
79
75
79
88
91
85
76
69
68
73
78
86
86
78
76
83
92
90
77
69
77
91
99
94
85
85
89
92
89
82
79
84
93
94
90
84
78
79
76
76
79
90
92
88
80
74
80
84
90
88
80
78
83
89
88
83
78
82
83
77
74
72
75
72
70
73
82
93
89
85
83
88
92
91
82
73
73
77
80
79
80
85
94
95
89
80
76
77
79
80
80
81
81
78
78
75
90
86
81
76
74
82
88
89
84
76
79
84
87
80
74
74
80
83
80
81
85
93
94
80
67
64
73
81
82
75
71
70
76
78
82
86
91
89
87
85
81
78
79
81
82
72
66
69
78
81
77
78
75
69
67
72
79
88
87
82
80
80
81
79
78
79
83
88
93
92
89
86
79
66
59
62
71
79
82
81
83
82
79
74
72
75
78
84
88
90
82
74
74
81
86
81
70
69
77
85
69
72
79
81
77
73
78
88
94
90
79
70
70
78
88
91
87
84
84
80
77
72
71
70
74
79
80
76
73
76
84
89
83
72
61
60
70
80
86
84
77
71
73
82
90
91
83
77
77
90
81
78
84
89
86
77
73
73
79
81
74
66
67
76
86
92
93
89
84
78
73
76
81
84
83
81
79
76
74
75
84
88
87
78
65
61
65
74
80
82
78
79
82
84
85
83
80
76
74
80
87
83
87
92
92
78
58
50
57
70
76
78
80
80
80
85
86
89
88
82
80
81
81
79
75
74
78
85
86
87
86
85
86
87
81
72
66
70
75
83
87
87
87
83
80
78
77
75
69
61
88
85
84
86
88
80
70
65
68
78
88
89
88
85
80
80
79
81
80
75
69
67
67
70
73
75
77
80
81
85
83
81
82
88
89
88
76
70
71
78
85
88
86
82
79
80
84
86
79
67
78
70
66
70
78
86
92
91
88
89
90
88
85
77
75
77
78
77
76
71
67
66
67
71
76
77
74
70
69
72
79
79
83
91
96
94
83
73
70
73
81
86
83
83
80
81
80
82
82
86
83
82
83
86
90
92
91
91
92
91
84
78
79
84
84
81
81
86
91
89
80
74
72
73
75
81
88
89
86
83
89
96
92
82
73
78
90
91
86
81
87
93
94
84
74
74
88
97
93
82
73
76
78
82
88
89
81
73
67
69
75
80
82
84
84
86
87
84
77
71
71
76
81
81
79
84
88
86
78
80
92
111
116
103
86
78
79
84
87
89
91
89
84
81
76
76
79
84
89
86
82
76
74
75
82
86
82
74
72
78
83
85
84
87
97
104
100
85
75
70
72
78
79
81
82
88
89
87
85
84
90
98
102
100
92
81
78
82
87
91
88
82
79
88
93
91
85
88
98
109
102
92
78
78
81
87
90
89
94
102
102
93
85
87
93
96
90
81
79
85
89
86
78
77
85
91
90
89
88
86
85
83
84
91
95
91
85
83
88
92
89
85
81
85
90
93
93
92
94
93
103
99
89
80
78
83
92
101
104
98
92
89
89
91
90
84
76
72
80
89
95
93
88
86
92
92
87
79
76
84
87
87
87
92
95
92
86
84
88
95
94
87
82
80
89
96
96
89
72
61
90
92
88
81
76
78
88
97
95
85
78
83
92
101
99
92
83
81
78
78
80
88
90
93
93
92
84
75
73
78
85
91
91
91
92
89
83
76
77
83
88
87
84
85
89
91
94
91
82
74
79
77
77
80
85
87
86
84
85
87
89
88
89
87
88
92
97
95
85
80
76
82
86
89
93
93
91
83
74
75
82
92
95
90
83
78
77
73
67
73
83
89
88
83
75
76
87
98
102
94
77
73
73
80
90
93
90
83
83
90
99
100
94
85
81
87
94
98
96
91
85
81
82
87
92
94
92
83
77
76
82
91
93
89
83
80
81
83
79
77
83
91
91
81
76
84
99
103
94
78
81
84
83
79
78
78
82
83
84
88
95
103
107
104
96
91
92
98
107
104
93
84
81
87
91
90
83
79
80
83
83
81
82
86
90
92
91
87
83
84
89
95
93
88
86
94
99
97
85
72
84
87
82
77
75
76
79
78
77
79
82
86
95
104
107
104
91
86
94
103
103
97
89
84
82
86
87
91
95
92
84
81
81
86
90
87
78
75
80
92
97
96
91
87
87
86
84
87
92
89
83
81
76
77
84
87
84
80
80
83
83
76
74
85
99
102
88
74
76
89
101
98
88
78
77
83
91
99
99
92
84
82
82
83
77
72
75
81
91
95
90
83
82
86
90
88
80
79
84
91
90
85
79
81
85
85
84
82
84
89
90
83
77
77
83
86
82
81
82
89
88
81
73
70
74
81
85
83
82
83
84
82
77
72
72
82
96
107
104
87
73
78
93
106
103
89
76
77
79
83
94
90
85
80
77
74
77
82
84
77
73
74
79
83
80
79
80
85
89
89
86
79
72
73
83
91
89
86
85
91
95
92
85
80
81
86
93
95
90
78
70
77
91
100
95
84
75
73
77
81
84
87
89
84
75
67
70
80
84
81
75
73
77
84
87
82
79
76
74
80
81
82
81
84
90
95
97
97
96
98
96
94
91
88
85
80
76
78
85
91
91
87
81
78
79
80
81
80
81
88
83
85
90
89
83
75
74
80
86
88
89
86
86
85
85
84
85
83
79
75
78
80
84
86
83
79
81
87
88
85
81
80
83
84
81
82
83
86
93
103
109
106
93
79
79
88
92
89
88
92
85
85
88
89
89
87
84
81
78
80
86
92
90
81
79
82
89
92
88
81
78
81
86
85
77
70
73
79
81
81
81
86
88
86
84
88
95
96
94
91
94
97
95
88
84
89
93
91
88
82
80
83
86
88
89
88
85
83
80
79
86
92
88
81
77
82
88
85
76
72
77
88
90
87
85
87
89
84
81
81
90
96
98
96
95
98
101
102
95
85
77
72
75
81
85
86
82
78
75
75
84
84
87
89
89
88
91
93
93
88
82
80
83
82
84
85
88
82
73
75
86
93
89
80
79
90
98
94
84
79
81
81
79
80
84
87
88
86
85
86
86
82
77
81
85
88
84
82
79
84
95
89
85
82
84
89
96
95
89
76
70
72
78
83
85
83
80
79
81
88
94
92
84
71
67
73
84
91
92
84
74
68
68
70
72
70
66
65
74
87
97
96
86
79
84
93
101
97
93
93
82
77
73
73
79
88
90
84
77
72
71
74
75
76
77
74
74
74
80
86
86
85
84
84
78
68
68
81
95
97
90
80
76
76
74
74
74
76
80
83
87
87
82
75
82
91
97
94
92
95
64
68
76
84
84
84
81
82
84
92
94
83
75
77
80
88
89
87
80
76
76
80
89
98
95
78
67
70
82
89
91
86
83
79
79
82
86
89
84
78
75
83
87
89
85
84
80
78
80
84
71
81
89
93
84
76
71
80
93
105
102
90
84
88
98
108
110
101
84
75
69
74
87
96
94
82
70
66
68
76
81
86
92
95
93
87
84
87
88
84
82
85
89
91
89
86
80
75
73
72
86
84
86
84
82
77
74
81
88
87
78
75
84
93
99
98
96
99
101
93
77
66
70
80
86
84
76
75
78
82
88
89
93
98
97
91
85
86
92
95
92
88
88
91
94
94
92
85
75
69
82
80
80
80
79
78
79
83
80
68
58
57
74
88
90
84
82
93
105
106
89
72
67
75
83
89
88
85
86
93
99
94
87
78
76
79
83
86
88
87
89
91
94
93
92
89
90
88
80
74
80
83
84
83
78
75
79
84
85
78
70
68
73
81
86
87
90
88
84
85
85
86
85
79
78
82
85
83
80
81
85
90
88
80
73
72
75
80
82
81
84
90
95
89
79
75
80
86
83
74
77
82
87
84
78
76
79
84
85
84
82
80
80
82
82
86
89
80
69
70
80
91
90
81
72
69
75
80
78
70
68
77
92
104
101
85
73
74
81
84
84
86
84
80
74
72
75
82
81
77
71
75
78
79
80
81
84
83
77
69
69
77
83
86
79
71
71
78
85
91
91
88
82
80
79
78
81
83
84
81
75
77
88
102
100
85
71
70
79
83
80
76
80
85
89
87
83
78
78
77
81
77
77
80
84
87
87
86
83
74
69
76
83
84
73
63
66
81
92
93
87
80
81
84
85
83
83
83
85
87
84
80
77
74
72
70
74
83
89
87
80
72
72
83
95
100
96
86
79
77
84
86
86
83
80
73
82
97
109
105
89
79
77
74
72
69
76
82
80
74
72
78
85
82
75
73
81
85
84
82
80
80
77
73
75
82
90
94
95
92
89
83
73
69
78
90
100
100
92
85
85
85
83
74
67
66
76
97
109
104
89
75
71
75
77
75
77
81
81
79
79
82
85
80
74
74
80
88
88
84
80
84
87
88
93
95
92
87
80
82
88
93
88
76
68
74
87
97
96
89
87
83
76
71
72
77
84
88
87
80
74
74
79
84
84
80
78
83
91
94
86
78
81
87
91
84
77
78
84
89
89
88
87
86
85
86
88
86
80
75
78
84
86
83
78
77
84
89
91
91
82
82
81
80
76
79
84
85
78
74
73
76
82
87
86
79
75
80
89
92
84
74
75
85
94
86
71
68
72
78
82
85
88
90
88
87
89
90
90
84
80
83
89
94
101
103
101
93
88
91
75
85
94
88
75
65
68
79
84
88
88
86
86
86
84
80
75
75
78
80
81
77
75
74
74
74
75
77
80
80
81
84
90
90
89
87
89
88
84
80
79
86
94
98
97
92
90
87
87
91
77
84
89
85
75
71
72
81
88
97
103
99
87
74
73
79
88
88
83
79
82
82
80
73
72
76
86
92
94
89
84
83
81
80
77
76
78
77
76
72
72
75
83
90
84
75
70
77
83
86
74
74
74
77
80
84
87
87
87
95
105
102
88
70
64
73
87
97
96
91
87
84
78
74
74
81
88
92
88
81
78
80
84
85
81
75
73
79
85
85
80
76
77
89
93
87
78
75
78
79
71
68
70
76
81
83
82
81
86
94
102
102
93
81
70
69
75
84
89
92
90
84
77
72
74
81
88
86
79
74
78
88
96
93
84
75
73
80
86
89
85
80
84
89
90
82
73
71
77
83
81
77
76
81
82
79
78
80
87
92
90
91
94
93
84
78
73
75
78
82
86
84
77
74
79
91
98
94
86
82
90
102
103
91
78
72
78
85
84
79
75
79
88
91
80
68
63
70
78
87
84
86
85
82
76
73
78
88
95
91
80
75
78
81
81
82
85
86
83
81
83
85
82
79
78
84
89
88
86
87
95
103
98
89
81
81
85
89
84
78
76
83
95
99
90
77
72
73
75
78
69
85
92
86
75
70
76
86
90
89
85
77
69
64
67
75
87
91
88
82
80
80
79
75
69
67
68
72
74
78
82
84
79
76
78
85
89
88
82
78
82
89
96
98
95
90
82
76
71
72
71
84
88
86
79
77
75
74
77
85
92
90
80
68
63
68
78
86
84
79
71
69
74
81
86
86
82
77
75
75
76
73
69
68
73
83
84
79
73
72
77
80
82
82
86
92
92
87
83
84
82
82
83
82
80
82
81
80
79
83
87
88
83
75
74
76
78
80
81
82
83
79
77
83
96
101
97
88
82
82
85
91
92
95
92
84
80
76
74
77
77
78
76
76
83
94
96
90
83
79
79
82
90
93
94
91
89
85
82
81
80
84
85
86
89
90
87
78
74
85
98
92
73
61
66
77
87
89
86
89
95
101
101
98
92
84
81
81
82
80
78
76
77
78
84
88
88
75
65
62
80
83
91
97
96
91
85
76
71
72
78
83
86
87
90
95
90
80
71
75
85
88
73
59
57
63
69
71
74
82
90
85
72
60
63
76
91
93
87
76
70
73
77
81
78
74
70
70
72
74
91
83
76
71
71
74
77
74
71
73
78
80
82
84
86
87
86
82
77
72
72
78
83
88
90
83
68
58
63
79
89
82
62
53
61
79
93
96
93
85
79
77
80
82
78
69
67
82
94
92
81
77
73
66
65
67
76
88
90
85
80
78
82
85
85
84
82
85
88
85
79
75
82
94
99
94
81
75
78
86
89
85
80
78
82
87
91
95
97
98
89
82
85
93
94
84
80
86
96
90
69
73
83
86
77
70
75
90
99
91
79
75
79
90
94
93
89
90
93
91
81
75
74
77
79
82
84
84
83
81
80
78
79
78
79
84
91
98
98
90
81
81
88
95
98
91
85
85
88
90
82
83
89
89
77
68
66
78
89
83
76
74
79
85
89
91
95
95
90
82
77
75
73
72
74
77
82
83
77
71
69
69
68
63
64
75
90
100
95
83
76
80
88
91
86
81
79
82
87
92
98
94
88
82
76
72
66
65
69
76
81
87
87
82
75
76
85
87
83
79
76
75
74
72
75
80
88
87
79
74
75
81
86
86
81
82
87
88
87
79
77
81
87
87
83
80
81
84
86
83
96
89
82
84
88
88
78
64
62
75
86
90
88
77
72
71
76
78
79
78
78
77
73
71
75
84
90
89
83
77
78
84
99
107
105
96
86
84
79
73
69
68
77
86
93
95
95
93
86
79
89
78
70
74
83
87
82
72
71
78
85
83
76
72
73
77
76
75
77
80
83
82
77
73
77
83
88
88
85
83
79
80
83
88
91
88
85
83
80
70
61
64
75
89
96
97
90
84
82
85
80
78
79
83
86
89
88
85
87
90
92
92
88
88
87
85
82
81
81
79
72
70
78
90
100
96
86
81
84
96
102
101
93
81
78
79
87
89
86
79
84
93
96
90
79
75
81
87
86
78
79
77
78
81
87
89
84
80
82
91
95
91
82
75
78
81
80
76
77
78
81
80
78
84
91
94
90
84
84
89
94
98
91
83
79
79
80
81
83
86
92
98
95
85
72
67
74
82
83
81
87
77
76
83
91
93
85
77
78
88
93
87
75
68
75
88
91
86
78
76
73
73
77
82
90
91
86
84
89
92
91
87
87
83
82
81
83
87
92
92
86
80
75
74
77
81
83
84
83
83
85
77
75
80
92
99
94
83
80
84
87
82
70
64
72
86
93
90
86
79
75
78
79
89
97
95
90
87
91
92
87
85
86
92
93
90
88
91
97
95
85
74
69
74
81
87
88
88
82
77
84
82
80
80
81
86
91
91
88
84
84
85
81
77
76
79
81
84
85
88
86
80
77
80
86
89
89
88
89
89
84
82
87
96
103
93
82
82
89
94
94
90
87
86
89
90
91
89
82
73
84
88
86
82
77
81
86
94
97
92
88
86
86
88
88
88
88
86
82
80
78
78
75
69
68
73
80
86
88
87
82
79
84
96
101
94
82
76
79
88
90
91
91
92
92
91
92
91
83
73
83
84
84
87
88
84
82
82
88
94
92
84
78
79
87
96
99
93
80
74
74
80
80
79
77
84
91
94
87
79
79
82
91
96
98
92
86
85
86
87
85
83
82
83
89
93
95
93
82
72
83
82
84
86
88
81
73
69
76
87
88
83
79
83
89
93
89
85
82
82
84
85
84
85
87
88
90
85
80
75
75
82
91
97
95
88
82
84
85
85
82
81
81
83
89
95
100
99
86
72
79
81
80
80
79
78
73
72
74
79
83
86
96
102
101
93
87
86
93
97
96
93
91
90
86
74
65
68
81
89
87
84
86
91
92
87
77
75
77
82
85
92
95
94
92
95
100
102
101
94
68
72
76
76
77
79
79
79
80
81
83
80
85
87
91
92
91
90
92
94
96
96
96
94
85
74
72
78
90
96
96
90
88
89
85
78
71
72
81
91
94
94
93
94
94
94
91
91
97
101
81
86
89
85
83
83
84
88
92
93
87
79
68
68
77
84
84
78
78
84
94
95
88
79
76
80
87
88
86
85
89
94
90
81
69
65
67
77
88
92
88
81
79
82
88
90
85
82
85
85
104
108
103
93
87
86
89
95
100
99
93
85
81
80
83
84
80
75
78
87
96
94
84
70
61
63
67
71
76
84
91
97
91
78
69
70
81
88
86
76
73
82
94
95
86
78
76
80
83
83
104
98
88
81
82
86
92
98
96
90
84
84
87
92
92
88
83
80
84
89
97
94
85
76
72
68
67
71
81
93
102
100
92
90
89
90
93
92
86
78
81
94
106
104
88
71
67
75
84
87
86
79
73
70
70
72
80
89
90
84
78
76
79
85
90
90
88
85
84
85
84
79
75
78
89
93
91
88
87
90
94
90
87
92
100
102
96
90
88
91
91
86
81
81
81
82
76
75
81
93
85
84
82
78
73
73
77
86
87
84
77
74
73
76
82
86
87
86
84
82
80
75
73
80
89
94
95
91
85
78
73
71
74
82
91
97
94
87
85
90
92
87
77
75
82
91
92
85
86
95
88
87
83
77
79
82
86
87
83
81
82
80
79
78
80
84
86
85
81
79
79
81
82
87
91
95
97
94
88
80
75
79
83
83
81
79
79
81
80
84
91
96
96
92
93
95
95
88
84
83
86
79
73
72
76
85
89
89
85
86
88
94
93
88
88
87
89
84
75
70
75
79
80
85
90
102
108
104
96
92
93
94
91
82
77
75
75
77
79
78
71
65
68
78
87
91
84
75
68
70
84
80
77
80
86
92
99
99
96
91
91
95
96
93
89
84
82
79
74
77
87
87
78
71
80
97
110
106
95
87
84
79
72
69
71
73
73
74
76
80
74
62
58
67
85
95
97
88
78
75
93
91
90
91
95
97
101
104
98
89
83
82
88
92
91
84
76
73
80
91
99
93
80
71
72
81
88
89
84
78
70
65
63
67
71
74
73
69
74
88
100
100
89
84
88
103
113
110
96
88
92
88
87
87
88
87
89
90
92
85
78
75
80
91
99
102
97
91
89
86
84
81
82
86
83
75
61
59
70
83
91
90
86
80
75
75
77
79
85
91
102
108
103
93
89
93
97
95
91
87
73
73
78
82
81
78
81
83
83
82
78
77
77
81
96
109
116
110
90
75
67
71
84
97
96
77
51
42
58
86
106
109
99
88
83
86
88
91
88
86
88
93
94
92
89
90
85
79
77
81
65
73
78
79
76
78
82
85
89
88
87
81
79
78
87
98
105
100
80
67
63
71
85
90
87
78
63
56
61
78
89
91
88
90
96
99
92
86
78
78
83
86
81
81
87
92
91
77
73
77
77
78
79
78
78
83
92
96
94
89
83
79
84
90
91
90
84
84
78
71
65
65
71
78
82
81
81
80
81
81
81
77
77
84
93
95
86
77
72
77
82
82
78
76
83
93
96
88
80
82
85
82
77
75
77
84
91
95
89
79
68
71
85
95
94
86
77
78
83
84
80
75
75
79
84
84
83
83
83
83
84
84
80
74
73
76
81
82
78
77
79
84
82
80
80
83
90
92
87
82
84
83
79
78
78
81
86
88
83
75
67
70
81
89
88
85
78
75
75
83
93
102
102
96
87
82
82
80
77
76
81
86
83
77
69
71
79
88
86
79
77
85
93
92
82
76
80
86
83
75
79
80
78
80
80
80
82
84
83
80
78
79
83
86
84
79
74
71
69
74
86
97
101
96
88
84
84
84
81
77
77
80
85
87
82
73
73
78
85
87
85
88
92
92
86
81
82
87
87
84
81
73
73
76
79
82
81
83
82
78
75
79
87
88
81
71
70
79
87
89
83
77
79
84
85
84
85
87
89
85
82
85
96
105
96
75
63
66
77
86
89
86
83
82
80
83
91
97
99
97
84
77
76
79
77
69
67
73
82
83
76
76
83
85
78
67
69
82
94
92
81
71
73
81
82
81
83
88
93
95
96
101
105
103
91
78
71
74
82
85
85
80
72
67
70
81
92
98
96
93
81
85
92
92
79
63
56
70
90
100
92
84
78
80
77
71
71
80
83
82
76
73
77
78
76
77
83
90
93
94
92
90
89
85
84
85
89
90
90
88
87
84
77
69
65
70
79
82
80
80
84
91
94
87
80
78
78
88
94
100
94
86
81
81
81
81
83
84
84
83
80
80
81
78
74
74
82
91
91
85
78
75
79
80
81
84
89
90
88
85
87
92
92
83
68
61
64
71
77
84
101
94
78
70
74
90
101
98
89
77
76
76
79
82
86
89
90
89
87
86
84
84
89
91
87
79
77
79
85
86
85
87
88
84
77
71
76
86
85
82
81
86
91
84
75
71
76
84
91
94
96
89
79
65
66
76
86
85
78
72
73
74
75
78
85
93
93
86
82
81
83
84
89
96
96
89
81
81
85
89
90
88
86
82
76
76
79
83
79
75
77
85
90
90
87
87
90
91
91
93
79
84
85
77
66
63
69
78
86
90
90
87
84
85
93
102
99
87
78
76
80
81
77
77
82
85
84
84
85
85
84
85
83
84
89
93
94
89
79
73
75
86
92
92
85
78
76
83
90
95
80
84
85
80
76
77
85
90
90
94
100
105
100
89
88
96
102
96
82
76
78
80
75
67
69
78
85
86
82
80
83
87
93
97
100
98
95
92
87
82
74
72
80
91
87
76
73
82
97
106
80
78
79
78
81
90
95
91
83
84
96
106
103
85
71
73
[truncated: 70,354 more chars]
