# Supplementary material for: Evaluating flow modulating treatment response in intracranial aneurysms using black-blood MRI in vitro
Source: Commun Med (Lond). 2026 Mar 27;6:170. doi: 10.1038/s43856-026-01413-z (PMC13031954; doi:10.1038/s43856-026-01413-z)
Supplement: Supplementary file 8 — Supplementary Data 5 [file 43856_2026_1413_MOESM8_ESM.zip › Data_Figure_8ab_Sup_Figure_6ab/BB2/with backbone (FD2)/4_BB2_agar_right_array.txt]

85
77
73
77
86
92
85
75
77
91
111
118
114
110
102
97
89
87
97
112
110
97
88
94
106
103
85
68
66
73
79
81
82
82
86
87
86
85
92
109
122
123
109
93
84
83
81
79
82
91
73
72
76
84
94
99
97
89
86
90
99
103
102
101
99
98
95
105
118
128
120
98
91
102
114
105
82
68
76
88
101
104
104
105
102
96
88
85
91
101
119
130
129
111
93
84
87
90
89
89
88
83
85
88
91
97
109
108
95
78
70
73
77
83
92
99
104
109
118
117
107
96
94
105
121
121
104
87
80
80
86
95
104
106
97
87
80
77
76
76
86
101
114
112
99
87
84
81
76
76
89
99
102
92
80
79
93
101
97
80
70
71
81
90
97
104
105
99
93
96
104
106
104
103
108
113
110
97
82
79
77
77
78
84
84
85
81
77
75
76
81
85
89
90
89
87
85
81
80
85
88
103
106
94
83
82
91
101
100
92
85
85
99
109
110
106
98
89
86
90
100
100
96
99
108
108
94
79
80
94
107
99
85
85
97
104
99
91
86
88
93
89
85
76
78
86
97
99
97
99
105
104
93
89
90
101
105
108
103
95
89
88
91
98
101
97
93
92
96
94
86
71
71
93
111
108
85
67
69
90
106
110
107
105
103
97
92
92
90
88
85
83
79
73
74
81
93
100
103
99
103
87
80
86
100
105
101
91
92
96
99
92
82
83
91
97
98
98
99
92
81
68
70
84
91
86
81
84
86
87
88
95
100
94
82
76
84
95
96
85
78
81
85
86
82
83
95
105
108
101
81
71
74
86
103
106
99
86
86
94
106
108
101
97
96
95
95
97
96
94
95
100
104
100
84
70
78
96
108
104
94
94
90
83
75
83
104
113
102
83
79
92
99
92
87
95
105
104
90
80
82
77
78
81
88
95
101
101
94
89
90
98
103
102
95
88
86
94
98
98
99
108
117
117
105
91
93
100
105
97
86
82
83
84
87
98
114
114
96
78
78
95
104
97
90
96
105
100
84
78
92
91
86
80
77
83
91
94
89
83
80
82
86
87
93
97
102
102
95
85
77
80
94
108
111
104
95
99
99
88
74
63
66
77
87
96
100
97
84
73
76
93
114
118
110
99
90
89
97
107
96
98
91
87
89
96
92
80
70
76
94
104
102
98
103
111
108
95
82
75
75
83
96
108
108
93
80
81
95
107
103
89
78
78
87
96
96
92
84
79
83
97
118
133
128
105
78
65
70
90
94
95
91
87
90
98
101
92
82
86
101
114
108
99
98
100
98
90
85
90
105
118
124
121
108
93
78
74
82
94
101
100
96
96
99
98
96
89
84
83
88
98
111
118
113
99
81
69
63
68
80
83
89
90
89
86
91
98
102
102
97
92
86
83
80
81
87
91
94
100
105
108
107
102
99
101
99
92
84
80
80
84
92
98
99
97
94
91
88
87
85
87
93
96
93
91
91
94
96
95
75
80
90
98
98
87
80
84
94
103
102
95
87
85
82
78
79
86
89
88
82
75
74
84
96
102
102
96
94
98
100
96
91
86
90
94
98
99
96
92
85
78
77
82
88
91
92
94
97
102
84
85
91
97
95
86
82
80
85
91
97
97
98
95
86
77
74
72
77
78
78
80
89
99
103
99
90
86
91
99
102
99
94
93
94
91
89
88
90
92
88
79
73
72
81
88
89
86
82
79
80
85
94
94
85
82
84
89
86
81
80
87
96
95
87
77
74
72
70
75
87
101
105
100
85
74
81
94
99
91
81
84
98
109
104
87
77
81
87
88
85
80
78
77
79
89
100
103
98
88
79
87
98
102
93
83
82
84
86
87
95
106
111
108
100
92
93
97
94
94
94
97
99
92
83
78
87
96
94
85
81
87
101
107
99
91
92
96
98
91
86
82
80
82
88
97
101
98
92
91
94
87
91
100
103
97
84
81
90
106
115
114
110
108
105
103
105
111
111
101
84
77
87
99
100
97
92
87
84
84
95
103
103
95
87
90
98
101
95
88
84
82
82
83
88
90
89
87
88
93
85
80
83
97
99
94
88
90
99
105
99
90
85
89
96
100
100
101
98
85
71
68
80
89
89
91
95
100
99
92
91
94
98
92
83
83
88
90
81
72
73
88
98
97
85
74
78
96
109
108
77
82
97
101
94
82
82
87
93
90
88
92
104
107
102
96
95
97
95
88
85
86
82
80
81
88
102
108
102
88
78
78
84
89
88
86
93
94
87
77
77
93
111
110
94
76
77
87
93
91
89
91
93
89
82
82
88
94
92
89
94
108
114
107
94
85
89
94
101
101
99
97
92
86
88
95
100
94
84
80
79
81
82
83
86
88
93
98
99
99
94
90
91
93
92
88
82
75
66
63
88
77
69
68
78
92
98
98
94
90
93
94
90
81
76
75
78
78
80
84
90
92
86
82
80
83
86
84
80
82
87
94
96
96
93
87
84
88
95
98
92
86
81
81
78
75
77
83
85
80
71
73
74
78
90
98
98
88
80
85
94
97
92
86
88
87
80
66
62
72
85
88
79
73
79
92
99
100
94
86
85
86
92
97
97
97
96
99
95
81
69
70
85
98
92
76
73
90
108
110
70
90
101
104
102
98
91
84
82
95
108
112
106
101
107
110
102
83
77
78
87
86
85
88
102
114
113
104
93
84
79
74
75
80
89
101
113
117
104
82
59
58
82
106
112
96
81
82
94
102
73
98
114
112
101
88
80
80
89
103
106
96
85
82
95
105
106
94
80
72
75
87
98
99
95
86
82
79
78
82
88
90
89
85
83
88
96
102
101
92
83
81
85
88
89
85
81
84
85
84
78
93
103
102
91
80
71
75
87
91
86
76
70
70
69
79
92
94
85
80
86
101
105
92
73
63
67
74
82
89
97
100
95
87
81
78
80
85
91
95
100
97
89
76
64
66
81
95
98
88
81
88
92
92
89
82
81
83
85
88
87
88
83
70
62
67
84
95
96
97
103
108
100
82
73
75
87
96
97
95
91
85
82
85
89
89
82
81
85
93
96
90
86
81
77
77
81
87
94
90
80
76
81
89
90
90
90
91
92
95
97
94
82
68
61
73
86
90
84
84
92
99
94
82
79
86
91
96
93
88
83
79
84
92
102
97
84
76
78
85
89
89
87
92
97
93
81
76
81
89
77
71
74
84
91
94
96
91
89
92
95
91
81
71
69
80
89
88
77
69
74
84
92
91
92
90
91
85
80
78
82
84
88
91
93
88
83
78
78
85
88
88
88
90
89
85
81
79
82
91
75
69
71
77
85
90
87
82
83
92
103
109
104
91
81
80
87
94
96
84
74
75
84
96
103
96
90
86
87
87
85
81
77
78
80
82
82
84
88
85
83
82
84
78
74
74
77
81
86
89
73
69
71
75
80
80
77
73
77
86
95
102
100
93
85
80
84
92
99
97
87
79
86
97
101
90
80
80
90
95
88
82
78
76
80
83
85
88
85
73
68
75
86
93
87
77
72
78
86
91
69
70
75
79
81
81
77
73
72
72
72
72
76
85
94
94
84
76
75
81
89
99
106
101
89
72
67
75
86
87
85
83
81
83
82
83
89
91
81
68
61
71
85
94
90
83
78
81
88
91
81
80
80
79
81
82
81
80
81
83
85
84
86
91
96
95
88
76
69
72
79
93
103
99
84
69
72
84
92
86
76
73
81
86
84
83
87
92
90
84
76
76
81
81
80
82
83
88
90
89
99
92
81
72
72
78
77
79
87
101
110
107
95
83
81
88
94
98
91
75
66
66
75
83
85
83
86
92
92
85
77
75
83
89
85
84
87
92
91
86
83
87
93
93
87
84
85
86
82
79
98
97
84
73
74
80
85
88
92
96
94
83
69
63
73
89
100
99
86
76
67
65
66
72
82
93
93
89
81
76
79
89
92
90
85
86
90
91
83
76
76
84
95
99
101
93
87
78
72
70
87
98
94
87
80
88
98
106
98
84
72
68
72
79
92
101
101
88
76
77
89
93
84
76
78
88
92
87
75
71
80
87
92
93
93
89
83
79
79
83
84
82
80
89
94
94
89
80
75
73
84
85
83
80
83
95
109
109
95
78
73
84
101
107
101
91
85
83
88
93
102
100
91
82
84
88
89
85
79
81
84
85
81
89
93
89
83
85
91
97
94
84
83
90
94
88
79
80
84
85
84
73
66
68
83
101
108
103
86
73
74
84
93
95
86
75
73
80
92
105
104
90
80
80
88
94
90
86
89
97
98
89
80
76
79
87
93
100
102
96
85
83
93
101
96
82
73
79
84
91
88
86
81
86
89
93
92
89
85
82
77
74
77
84
87
83
82
81
93
105
104
89
74
70
80
95
102
103
101
101
101
94
89
87
85
85
84
86
89
86
83
82
84
87
87
84
84
83
79
76
81
93
100
97
84
79
83
93
99
93
81
82
91
99
96
87
81
81
81
81
80
77
80
86
90
90
90
93
100
103
100
92
89
94
97
84
68
64
74
86
87
82
79
76
83
93
97
85
66
55
70
78
83
81
72
74
89
106
106
90
79
82
94
99
90
80
77
81
76
61
53
62
87
105
105
85
68
66
80
94
98
93
87
91
97
90
77
74
81
87
87
80
76
73
76
79
82
82
79
75
79
74
74
74
74
82
94
102
99
85
72
70
74
76
77
78
81
83
82
76
73
80
91
95
92
81
71
67
72
82
93
96
96
92
91
91
90
88
84
84
82
80
75
71
68
71
79
92
101
100
89
83
82
83
83
83
85
86
86
84
82
76
72
72
73
76
78
81
89
98
102
102
91
80
77
83
91
94
87
84
90
97
99
88
81
83
89
89
82
81
86
89
86
79
77
82
91
96
91
84
79
80
81
83
82
80
77
80
84
84
84
83
82
82
82
80
75
76
81
92
98
99
87
79
80
85
94
99
96
90
87
85
82
78
77
83
92
91
87
87
93
98
98
91
85
80
77
74
72
71
72
78
83
85
81
75
74
80
86
86
81
74
71
80
85
91
86
77
69
73
82
88
83
76
72
74
79
88
88
83
70
63
71
85
98
102
95
88
86
89
94
97
97
95
92
83
67
60
68
83
81
79
86
90
87
77
74
82
91
89
82
71
66
69
81
88
86
79
71
73
83
91
86
74
66
69
79
87
84
72
59
60
71
89
101
101
93
81
75
77
83
86
87
89
92
89
84
77
82
92
84
81
78
80
80
81
84
85
88
89
89
84
74
67
68
76
82
82
82
86
94
99
93
83
77
85
93
91
83
73
68
69
71
71
74
79
84
84
78
73
73
78
79
77
76
80
85
87
88
88
83
84
76
71
71
73
79
82
86
92
96
92
79
68
67
72
80
85
89
92
89
89
86
83
84
86
87
88
83
78
74
74
73
73
75
82
86
87
83
79
74
77
76
72
66
68
76
86
88
86
84
86
83
81
75
71
70
77
84
93
99
102
94
82
70
67
71
82
88
88
86
79
83
83
82
78
78
86
90
92
83
79
81
90
98
101
95
87
81
83
86
84
81
80
78
80
82
84
86
86
87
82
79
80
82
86
87
86
82
78
85
99
103
90
72
68
76
91
102
98
89
87
86
82
80
83
91
91
87
79
77
82
89
93
93
93
92
87
85
90
97
94
88
82
86
90
85
77
75
78
106
113
108
93
82
77
83
89
96
103
114
120
116
106
99
103
117
123
118
111
103
96
94
95
92
89
89
95
94
87
82
87
101
107
103
98
92
88
83
79
85
94
99
102
97
94
88
84
87
90
93
93
88
84
83
86
93
98
101
104
111
116
114
107
101
97
100
107
114
113
103
85
80
89
99
94
84
82
86
83
80
83
97
107
102
88
76
73
75
75
76
80
93
104
106
100
95
93
88
86
101
97
99
94
85
82
86
97
103
104
99
95
93
94
96
94
89
95
104
108
96
73
66
85
104
111
102
93
91
94
95
99
105
105
95
82
78
85
91
88
78
78
89
101
103
96
87
81
81
85
86
93
106
109
95
81
84
97
104
103
92
86
87
92
97
95
92
87
89
100
103
99
89
86
92
99
104
105
110
112
112
102
92
84
80
81
87
97
104
101
94
91
92
93
89
81
75
75
83
96
62
73
92
104
106
100
97
98
104
106
102
95
98
100
100
100
94
82
73
84
101
108
97
84
75
78
86
93
99
109
107
95
82
81
83
83
88
94
101
102
102
102
96
91
84
81
85
92
95
95
73
78
88
96
102
101
97
95
100
106
103
92
86
86
98
109
105
91
84
89
97
90
73
64
63
69
75
80
82
85
86
90
95
99
90
77
75
85
97
99
93
88
88
92
97
104
109
105
95
85
77
74
75
84
88
86
81
77
85
98
101
88
72
77
98
115
113
104
100
100
96
82
68
63
63
66
73
86
95
94
92
94
99
95
81
79
83
93
94
84
77
84
98
111
113
112
108
101
90
80
80
67
63
69
81
85
82
76
83
96
103
100
92
94
97
97
94
94
98
101
98
92
90
91
92
85
84
90
99
99
95
95
92
83
75
81
92
93
76
60
68
94
115
114
100
90
87
85
83
81
100
91
83
82
83
85
86
91
98
97
91
90
95
102
98
87
81
89
100
103
95
88
94
109
115
105
95
96
100
99
90
87
86
85
86
84
83
79
66
57
67
92
102
90
75
70
74
82
89
97
104
106
107
104
93
86
90
102
107
94
76
66
75
89
94
90
85
91
96
91
76
68
84
107
116
105
96
102
120
122
105
86
78
86
92
94
89
84
79
71
73
80
86
87
79
72
75
86
100
112
97
97
95
93
90
95
103
104
95
87
84
83
82
79
77
76
76
77
76
73
69
69
86
104
116
104
92
94
109
122
118
98
85
88
103
113
112
101
87
83
84
90
102
111
103
88
79
78
86
95
96
83
72
67
76
95
105
103
91
86
97
103
93
82
80
88
93
92
87
88
92
91
88
96
103
102
90
81
84
94
103
106
105
108
115
118
117
109
99
96
98
108
118
117
106
95
94
95
90
86
86
79
70
69
74
83
90
92
91
89
91
89
83
86
98
111
114
107
102
102
105
99
86
84
95
100
94
84
81
86
97
99
100
102
104
107
109
114
109
101
96
95
103
103
105
107
112
109
99
89
83
79
81
88
89
88
85
85
92
96
91
81
79
86
97
97
89
86
87
93
86
72
63
75
96
108
100
88
88
99
104
96
88
88
93
103
104
104
101
94
86
81
85
96
107
108
99
84
73
76
84
79
82
89
94
91
92
96
101
102
94
87
88
95
97
91
85
83
84
81
74
60
59
75
93
103
100
97
95
96
95
93
94
104
110
100
86
78
82
89
87
87
89
95
96
90
74
64
64
74
84
77
82
87
87
87
93
102
103
96
92
95
104
106
101
102
105
99
85
76
76
87
93
96
89
87
96
107
103
86
65
66
88
110
112
94
76
74
82
87
86
90
95
95
90
79
75
85
98
102
85
87
93
95
89
83
82
82
82
83
94
108
114
107
94
90
96
95
89
82
84
94
102
105
97
93
95
97
92
72
60
64
79
91
91
89
93
99
99
90
83
87
93
91
88
88
90
97
102
103
86
89
95
97
93
81
67
64
71
85
96
100
100
95
87
77
74
82
92
91
79
68
69
82
91
95
90
84
82
81
84
89
90
84
81
89
100
103
97
88
85
84
83
85
92
100
101
92
88
88
72
70
78
85
86
79
69
71
81
87
83
76
78
91
99
97
86
82
89
87
75
62
64
75
80
80
82
91
101
102
97
94
89
83
79
79
85
88
85
79
74
76
79
84
94
101
102
93
88
87
74
70
77
83
84
83
88
94
94
85
77
75
82
93
102
100
95
90
86
83
79
81
84
86
85
87
93
105
113
109
95
81
77
75
76
77
83
88
87
80
74
77
86
94
95
96
92
89
82
81
91
90
90
85
83
88
105
115
109
95
89
96
98
92
85
83
88
92
89
83
81
81
83
83
86
93
99
103
102
100
92
82
77
81
91
96
96
92
87
85
87
93
97
98
95
91
87
81
77
78
99
101
94
84
83
89
99
101
97
94
99
105
101
87
74
72
77
80
81
81
82
84
83
84
87
92
93
93
89
92
90
87
85
91
100
103
97
84
77
82
93
97
97
94
90
87
85
83
79
74
97
103
96
86
86
91
88
78
70
83
102
110
100
83
77
77
77
77
80
90
94
89
85
87
94
98
93
88
84
87
89
89
90
88
88
90
91
91
90
88
90
94
98
102
103
98
94
88
85
85
86
99
94
87
87
89
87
83
84
96
106
102
86
78
80
88
88
91
92
99
94
80
72
80
98
106
101
89
79
81
86
93
93
88
81
81
89
100
107
102
93
88
99
115
121
118
107
99
94
93
84
86
85
88
88
87
82
88
104
114
106
86
72
77
90
99
101
96
88
77
70
69
79
90
96
95
91
82
74
77
84
91
93
90
84
82
84
88
87
83
79
81
89
101
102
102
102
97
94
88
85
74
78
87
94
88
82
87
102
109
102
89
84
89
92
92
100
98
88
69
65
83
103
110
97
77
65
64
72
86
99
106
100
92
88
92
95
87
72
61
59
67
79
81
79
80
87
94
94
89
86
76
75
85
89
88
88
88
89
88
87
88
87
77
66
68
84
96
94
83
83
98
107
102
85
69
62
68
81
93
103
104
97
92
94
98
97
91
79
65
61
66
72
80
92
100
105
100
96
91
87
82
80
82
84
87
92
93
86
75
69
68
65
58
56
66
82
87
84
83
90
98
90
74
66
69
83
91
93
91
89
88
89
93
95
92
87
83
79
79
77
75
76
89
106
114
110
99
86
79
85
83
84
84
84
85
86
85
86
85
82
73
67
65
75
89
95
89
76
71
79
83
78
68
67
79
89
96
92
88
85
88
93
94
93
84
75
72
74
82
92
98
97
93
90
87
88
86
79
70
82
80
77
75
75
67
61
61
75
93
105
102
91
82
80
87
91
91
82
70
61
65
77
88
89
84
82
82
84
83
82
85
91
91
85
75
71
77
83
88
97
107
109
95
78
74
85
94
96
89
84
81
76
71
67
66
63
65
73
84
96
101
100
93
83
73
75
81
87
82
68
69
88
106
103
84
74
80
90
90
83
83
89
89
82
76
82
95
97
86
74
77
90
95
89
85
88
96
99
99
88
88
85
79
81
87
94
93
88
81
75
78
87
96
99
95
88
86
86
81
78
85
100
103
92
79
82
98
107
98
84
80
80
79
71
72
87
98
95
76
60
64
84
95
97
92
87
86
87
88
80
84
85
82
85
91
94
94
93
89
86
82
83
87
99
110
112
103
87
78
74
86
96
90
80
74
85
100
105
93
81
76
72
70
65
69
80
85
82
77
78
87
96
96
92
86
84
85
86
88
78
83
85
88
87
81
74
71
78
89
98
97
89
84
84
92
100
99
89
77
74
82
90
93
88
84
84
86
85
84
79
77
75
73
76
87
96
95
88
82
89
104
108
97
87
81
85
89
90
91
79
88
94
94
88
81
78
80
85
92
95
96
93
87
87
91
98
99
88
77
74
80
88
95
97
94
89
82
76
74
75
75
78
81
88
101
112
113
104
96
96
100
99
93
84
85
90
94
92
83
83
93
99
95
88
84
91
100
101
96
91
90
88
89
92
100
108
106
88
74
71
77
85
82
82
87
91
89
79
70
66
72
84
97
100
93
84
81
92
104
106
96
82
77
81
88
93
96
95
86
87
86
83
82
85
90
95
97
92
84
84
86
89
84
80
85
93
90
82
72
76
87
85
80
77
83
87
84
76
71
69
73
82
92
96
82
64
61
77
94
96
86
80
81
88
92
94
95
98
97
92
81
68
69
82
96
97
82
69
68
76
81
82
80
80
80
77
68
62
71
88
94
88
83
85
85
83
69
65
74
83
81
75
74
79
82
84
87
90
85
79
80
87
99
102
96
91
92
96
94
96
86
75
79
89
96
88
69
61
69
78
80
78
80
91
96
88
72
60
70
83
87
78
72
72
80
82
77
74
77
84
84
82
76
76
80
86
96
101
98
91
87
89
91
92
90
88
86
82
78
82
82
82
83
85
85
83
78
75
78
83
90
96
96
93
88
85
82
79
75
75
74
73
70
68
73
80
89
94
94
89
84
85
88
84
74
70
78
100
111
109
97
86
83
87
89
86
82
69
70
66
72
80
81
75
78
89
93
87
76
75
88
101
98
79
63
66
80
91
86
76
74
82
88
87
84
81
86
96
101
93
80
70
74
83
81
76
76
85
91
90
83
80
84
87
87
81
81
82
85
79
80
83
85
84
87
92
91
83
74
72
79
86
83
74
68
70
80
85
87
87
88
91
92
90
87
87
88
92
94
91
78
69
72
84
93
92
86
80
75
74
74
76
80
80
78
78
84
93
99
91
89
89
92
96
96
89
79
72
74
83
91
90
86
86
88
88
81
81
87
97
102
94
84
77
83
89
94
94
94
92
91
89
85
84
86
89
86
82
84
89
88
84
80
79
81
81
80
79
84
83
87
88
89
91
89
84
79
73
75
84
91
92
93
97
101
93
79
67
69
81
95
95
88
82
77
79
83
92
94
94
92
88
84
79
77
79
82
84
87
89
89
89
89
87
86
81
76
71
72
83
87
89
88
79
73
74
81
87
87
83
83
82
83
93
102
96
79
67
62
70
81
87
86
82
75
74
80
90
91
82
72
71
78
84
85
82
82
81
80
78
76
78
82
86
86
81
77
75
78
99
89
87
82
77
78
85
95
100
95
86
76
75
80
86
91
89
83
83
84
88
89
84
79
77
79
83
91
92
88
78
70
73
83
95
98
92
83
79
81
87
89
84
80
82
85
88
88
87
89
103
87
75
71
79
94
102
101
90
79
71
69
72
79
81
80
79
80
84
91
94
90
87
84
86
90
95
95
89
78
76
80
86
92
92
90
86
81
75
78
90
107
108
98
84
82
84
87
88
89
89
86
83
84
88
90
88
81
76
70
70
73
77
78
78
77
80
83
84
80
74
75
84
86
88
87
90
91
87
76
69
74
85
91
92
84
78
72
72
75
82
94
99
94
82
68
66
74
84
87
74
83
98
106
96
79
70
68
72
76
81
89
92
87
75
72
78
86
88
78
72
74
84
88
81
73
73
84
94
93
84
77
79
86
89
87
80
75
75
81
80
73
74
77
80
79
72
72
78
84
70
75
87
94
90
81
76
75
72
68
75
89
98
89
74
66
73
84
89
86
81
85
93
92
86
79
74
77
86
92
93
87
82
83
84
85
82
77
77
80
83
80
78
84
93
96
85
74
72
77
87
93
95
95
86
87
95
101
102
94
88
87
89
90
95
106
120
119
100
86
86
100
109
97
71
62
79
106
118
111
100
104
114
112
98
88
87
93
94
91
86
87
83
80
83
90
94
93
94
96
94
91
90
87
85
85
92
98
102
99
96
94
90
89
93
96
100
98
92
87
86
87
95
99
93
85
84
93
98
91
84
91
108
115
103
82
70
78
93
92
81
72
74
85
96
99
99
101
104
101
79
85
91
93
87
83
82
85
91
99
108
111
109
105
99
90
81
78
85
89
86
74
73
83
90
87
83
87
99
103
99
94
98
104
105
96
93
102
111
104
88
74
76
92
106
110
104
101
100
101
73
78
94
104
101
90
85
87
92
98
99
101
103
101
96
87
80
80
85
90
92
88
86
83
80
79
84
96
112
121
116
99
88
85
87
94
105
116
117
106
92
87
91
97
100
98
91
90
87
95
82
73
78
97
104
101
91
88
90
98
98
87
76
68
72
82
92
89
85
88
96
107
106
96
87
88
94
99
102
101
97
87
83
79
74
74
85
99
108
104
100
101
105
102
95
87
88
92
94
92
81
73
77
87
95
93
85
79
85
97
101
90
69
60
74
98
107
103
90
90
99
109
105
94
86
85
93
100
103
95
86
82
83
85
80
72
77
91
100
102
99
100
102
103
103
105
106
103
91
87
74
86
90
87
83
89
88
89
87
95
99
94
84
83
97
110
110
99
87
86
88
93
94
91
87
81
83
100
112
107
91
79
77
83
92
99
103
104
100
98
96
100
102
103
102
98
93
87
80
79
90
91
89
83
85
90
95
92
90
91
93
93
90
93
97
92
80
73
77
85
83
78
80
91
102
100
89
86
85
82
75
72
75
84
92
99
101
98
95
93
99
105
103
95
83
76
75
83
94
100
100
93
88
94
95
90
83
83
86
87
81
80
90
100
100
88
70
72
87
97
90
78
78
91
105
105
92
80
78
79
81
84
92
98
95
85
78
77
84
91
98
97
90
80
73
69
73
83
97
113
93
97
106
110
100
88
84
88
95
90
81
78
89
104
109
99
90
92
98
100
91
80
81
90
93
86
82
91
108
118
115
106
104
106
103
93
82
81
85
84
79
68
61
60
63
67
70
76
85
95
87
94
99
99
93
91
96
100
98
94
95
97
92
85
80
82
89
93
96
95
89
80
74
79
89
96
96
98
103
103
101
95
94
98
105
106
103
96
88
78
66
53
48
51
56
70
83
98
101
94
92
81
73
75
86
96
100
90
81
84
97
104
95
83
79
85
92
95
95
99
94
73
53
53
78
99
106
97
85
82
84
85
83
85
95
105
109
102
91
80
77
77
80
79
74
78
94
107
110
104
110
87
70
68
79
91
94
86
78
78
85
87
87
89
100
108
104
95
92
97
99
87
69
68
80
94
92
89
92
99
100
89
82
82
93
105
112
110
97
86
85
94
105
107
102
94
85
78
74
79
113
100
83
74
79
90
95
97
96
95
89
82
80
85
95
96
93
85
88
96
100
93
88
87
93
95
88
86
91
100
100
94
86
90
101
106
106
104
99
92
85
83
88
96
102
97
86
74
67
71
97
88
85
93
101
106
104
100
100
98
92
82
79
82
88
93
97
101
105
106
99
90
78
77
86
97
100
98
94
91
93
93
98
103
102
95
84
85
91
93
84
76
72
80
92
95
92
94
96
100
83
70
75
90
100
102
96
91
87
83
76
70
68
75
87
107
122
119
104
92
91
92
93
94
95
101
104
107
100
88
81
85
98
107
103
91
82
86
91
90
81
77
82
92
94
89
82
85
97
106
84
82
85
85
81
80
83
89
86
80
72
68
66
65
74
89
98
94
82
77
82
86
93
96
97
98
100
95
84
70
64
72
84
91
89
89
95
106
101
88
81
86
97
103
97
90
84
82
83
81
84
96
104
94
81
78
82
87
86
84
83
84
85
83
79
73
67
68
79
88
86
78
72
79
88
93
89
81
71
64
68
79
89
89
87
90
96
101
96
88
87
94
98
96
96
100
100
94
82
77
86
92
94
94
92
90
86
85
84
86
85
85
88
101
104
95
84
78
87
95
91
84
86
96
100
94
83
80
86
90
95
95
95
93
92
91
92
88
85
84
85
84
81
85
95
105
103
90
77
77
91
80
78
84
92
96
100
101
95
92
86
76
74
82
93
96
92
84
85
90
93
93
96
100
98
89
79
80
90
102
99
89
77
76
82
89
91
92
90
84
76
72
75
84
96
100
90
78
74
79
81
79
82
86
91
96
109
117
113
98
88
83
80
80
76
74
76
78
82
90
94
93
85
79
81
82
81
80
82
91
90
82
74
77
88
100
102
95
87
83
86
91
98
101
99
97
93
93
93
95
83
87
93
93
92
95
99
101
91
83
88
97
105
101
90
82
78
80
82
92
94
92
88
89
95
100
99
96
90
90
88
85
84
89
101
111
104
88
76
80
95
107
105
101
100
108
113
107
94
83
105
102
91
88
89
91
87
77
69
73
88
97
95
89
88
90
91
90
92
92
90
86
86
91
96
97
95
93
97
98
98
95
92
92
91
90
83
75
76
86
98
100
92
90
99
111
114
94
75
69
103
96
82
74
80
84
83
82
87
95
94
85
74
75
79
83
82
89
97
105
97
80
64
63
66
65
64
69
81
92
98
97
96
96
90
79
69
69
79
89
96
93
91
93
99
104
97
88
78
80
87
71
62
69
80
83
82
88
99
99
87
73
79
96
104
96
84
81
89
100
95
82
75
79
82
81
78
72
72
80
82
80
84
92
101
101
95
86
81
79
80
84
91
96
97
93
92
90
92
91
98
72
58
67
80
85
83
86
92
87
75
68
79
104
120
115
102
86
77
73
71
80
98
112
114
106
95
84
83
85
87
92
90
91
98
111
119
113
94
77
70
79
94
98
95
91
88
87
90
90
109
90
74
72
79
83
88
91
94
88
77
69
69
77
91
104
107
98
80
65
61
74
92
103
106
96
86
83
85
88
92
97
97
90
84
88
97
105
96
81
73
76
85
92
94
92
88
83
81
88
101
95
87
82
79
84
92
95
91
84
78
74
71
70
77
88
97
95
85
81
83
87
84
79
80
82
86
88
87
88
89
92
93
88
83
79
81
87
89
88
86
79
74
71
77
88
96
99
93
85
94
93
86
82
79
83
87
84
79
76
79
78
75
78
86
97
99
91
85
90
99
97
85
71
69
79
85
90
89
92
97
95
91
88
87
87
86
86
87
90
96
99
95
79
70
75
90
103
101
84
89
88
81
74
70
72
70
69
74
85
90
87
77
77
88
101
102
92
83
81
85
87
84
79
76
79
78
81
82
84
85
89
89
88
82
74
74
83
87
88
95
107
113
108
90
81
83
91
91
83
83
83
80
76
76
75
74
75
78
89
98
99
91
86
85
81
81
81
84
81
74
76
86
89
86
78
81
91
95
88
75
78
87
88
79
68
73
88
93
85
74
77
90
96
93
88
85
81
76
74
77
77
76
75
81
90
95
93
90
89
92
92
89
83
74
72
75
83
87
81
73
76
87
90
83
79
87
100
101
91
81
83
90
89
80
80
92
105
102
89
70
63
65
72
81
91
90
81
74
73
75
72
68
66
75
86
93
94
93
89
87
80
72
66
70
88
104
107
96
80
72
80
86
87
82
81
83
83
78
72
79
88
93
91
90
94
99
100
91
84
83
84
83
77
77
82
83
79
76
85
73
69
74
84
89
88
88
84
81
81
85
89
89
84
83
90
100
102
92
85
87
94
98
97
92
87
80
70
62
66
78
87
91
91
92
98
96
85
74
73
82
92
88
81
74
73
73
76
80
90
68
72
82
94
99
96
92
90
84
82
89
100
108
102
85
71
69
76
83
89
96
101
103
105
98
90
79
75
79
85
85
84
81
76
77
85
90
95
92
85
85
85
85
84
81
81
81
87
94
95
84
81
83
86
86
84
88
94
98
96
94
95
92
85
75
69
72
78
81
76
76
83
87
83
73
67
75
86
92
89
81
79
81
84
81
75
78
92
101
102
89
84
84
87
89
85
83
90
96
97
93
86
83
81
82
78
80
84
89
95
90
81
72
71
79
91
101
94
78
63
67
79
86
80
68
65
74
85
89
89
80
76
82
92
94
81
66
66
80
93
91
85
83
85
85
83
81
82
84
87
81
77
73
81
92
95
91
79
77
82
83
78
69
70
83
101
101
85
63
57
70
89
97
96
94
88
82
81
83
91
93
84
77
77
82
80
71
69
74
85
90
85
82
79
81
84
84
83
78
74
79
77
73
83
97
105
96
82
77
84
90
83
74
71
83
94
94
73
52
53
69
85
93
89
84
80
77
73
71
80
90
90
84
78
78
79
83
89
93
95
93
87
87
86
87
83
83
84
83
78
94
91
84
82
86
88
85
79
76
82
90
87
81
76
82
90
95
93
84
81
83
88
85
75
66
66
72
74
75
75
77
83
88
91
91
86
90
98
107
107
97
90
89
96
93
85
80
82
87
91
92
95
92
86
82
82
83
78
75
74
80
86
88
86
82
85
92
98
104
104
100
92
87
82
81
81
85
89
93
93
86
77
74
82
91
94
92
90
94
93
89
85
91
103
104
91
81
82
88
95
90
94
95
96
98
98
94
87
78
81
89
93
94
88
85
82
82
82
84
85
86
87
87
86
87
87
89
90
93
94
88
78
68
71
84
92
91
86
83
84
85
85
89
94
95
90
82
80
81
86
88
91
92
98
106
105
91
79
72
81
94
104
104
97
95
96
95
87
76
73
83
91
91
85
76
68
66
69
74
80
81
80
83
83
85
85
83
85
88
92
96
93
87
81
79
83
81
79
79
84
84
81
85
91
93
90
79
70
65
72
86
95
95
92
95
102
101
92
83
83
89
94
93
85
74
60
53
56
70
82
88
89
89
88
84
79
78
81
88
91
91
89
90
91
91
91
91
92
91
90
82
82
87
89
83
74
75
79
85
89
93
91
86
78
77
80
79
79
80
83
84
84
82
83
84
79
76
76
85
94
95
89
84
81
81
80
80
83
84
83
77
76
81
86
93
96
96
96
93
89
91
91
89
82
74
72
79
91
98
96
89
83
82
84
80
76
70
72
79
82
77
71
75
85
97
101
98
96
95
96
95
92
87
86
84
83
81
80
82
86
91
90
81
79
83
91
98
95
90
83
89
87
82
77
77
83
86
85
78
67
60
64
79
98
102
95
84
81
85
82
73
67
77
97
107
103
96
95
96
97
96
94
97
97
93
88
81
78
81
92
108
115
107
97
89
86
87
88
85
80
73
75
82
89
93
92
85
78
72
68
67
70
81
92
99
94
91
90
89
82
71
70
78
90
96
92
92
95
97
95
89
86
89
93
90
86
81
79
82
88
94
98
102
101
93
83
78
82
88
88
70
73
86
99
93
81
74
77
86
88
84
82
83
84
85
90
93
93
87
80
72
74
77
77
79
83
89
93
92
89
88
84
79
75
73
71
76
80
83
83
78
72
72
78
82
81
85
93
99
96
76
79
85
87
80
73
74
81
84
75
70
73
82
90
92
86
82
75
71
69
73
76
78
77
80
85
84
80
82
88
91
89
81
74
74
79
82
81
79
80
82
80
78
81
80
82
87
93
94
91
78
75
85
95
100
98
97
95
90
80
69
72
82
94
98
102
103
99
89
83
87
97
103
97
85
82
92
104
104
99
96
102
108
107
97
90
95
106
117
121
114
99
78
65
71
87
100
101
98
101
90
90
91
92
93
92
94
94
94
90
81
76
75
79
87
94
99
101
98
93
95
99
106
107
104
101
103
108
108
101
95
98
106
111
105
90
81
89
107
122
124
114
99
87
82
83
84
89
100
109
87
100
105
103
97
95
93
92
92
97
101
104
103
101
97
92
85
86
89
94
96
100
105
105
101
92
88
96
107
105
94
84
87
99
110
108
95
82
84
91
95
94
91
93
102
103
100
91
86
90
87
98
99
96
93
90
90
89
88
88
94
99
101
102
96
92
89
90
90
92
94
99
108
110
103
93
87
89
95
99
92
83
80
88
103
109
107
97
85
75
73
75
82
93
106
116
118
105
88
80
104
85
69
67
75
83
86
85
85
85
84
83
78
77
80
89
100
106
104
94
92
95
107
113
116
114
109
102
95
93
92
92
86
83
82
87
95
100
95
84
84
87
92
92
92
100
109
109
99
90
106
84
68
67
77
90
95
91
85
87
96
97
89
79
81
91
101
102
95
90
88
95
103
109
113
111
108
111
115
112
103
94
85
79
79
85
92
91
85
80
86
96
99
92
89
92
101
105
95
90
105
107
100
90
89
99
111
111
99
94
98
105
100
91
92
94
94
88
82
80
83
88
97
103
98
88
84
96
110
108
93
80
77
94
110
115
107
91
82
84
93
98
94
89
87
90
92
92
89
86
95
97
100
96
99
103
108
106
98
91
91
91
89
89
92
90
83
80
79
81
84
80
81
90
97
96
89
87
86
78
69
66
81
106
123
117
98
91
102
120
123
105
84
73
76
84
90
96
102
101
80
72
79
94
103
102
92
84
85
88
91
92
92
95
95
92
86
81
85
87
91
82
80
85
95
101
98
87
78
76
78
82
92
104
105
90
77
83
107
130
132
112
94
84
85
85
82
84
94
104
81
82
90
98
97
90
85
84
86
92
100
105
105
102
98
99
100
98
95
94
94
93
90
85
83
83
82
84
80
85
91
98
105
106
98
86
80
85
96
105
105
99
96
100
103
99
86
78
78
84
85
93
104
107
97
86
83
86
88
93
106
111
106
97
93
99
104
103
97
98
102
102
92
83
81
88
93
87
76
68
75
92
104
106
98
89
84
87
95
95
89
78
72
78
90
104
108
101
93
83
87
80
90
106
111
99
86
79
77
84
95
102
105
104
102
100
92
86
89
101
105
99
81
71
80
92
100
92
83
79
84
90
91
87
84
82
86
87
88
88
87
81
77
77
87
93
97
94
89
85
103
83
81
95
105
105
96
88
85
87
89
89
92
97
100
97
91
81
78
84
94
96
91
86
84
83
84
88
94
99
97
88
83
82
88
96
100
96
87
81
85
94
103
103
97
89
76
68
72
82
108
102
89
83
82
88
95
100
100
100
99
94
88
81
83
93
98
93
81
76
86
102
110
103
90
82
82
87
91
87
84
84
86
91
95
97
102
100
95
88
85
87
92
94
91
87
85
90
93
96
94
96
92
90
85
83
81
85
88
92
91
94
89
84
86
93
100
100
92
86
92
102
105
97
93
91
90
86
80
78
85
95
97
87
79
74
80
86
92
89
83
81
79
79
80
85
89
99
107
106
81
83
90
94
92
82
78
80
84
82
74
69
67
76
86
94
100
96
88
87
92
96
97
98
100
98
88
78
76
83
94
104
105
94
79
73
78
85
89
84
76
77
84
92
93
86
75
76
85
93
80
85
90
89
80
81
89
101
102
91
77
66
62
67
81
91
96
90
84
87
97
104
101
98
92
88
86
85
87
86
86
94
103
103
93
87
90
93
90
77
67
72
85
97
96
89
81
80
82
86
83
94
93
83
74
84
106
114
104
94
91
92
88
84
83
88
89
86
86
95
108
115
110
99
90
89
91
96
94
89
87
94
100
102
95
90
89
86
77
72
72
81
88
91
90
89
96
98
97
90
96
100
91
83
85
98
108
104
92
87
88
91
87
85
84
88
89
86
85
88
91
98
106
109
108
102
93
91
93
100
102
102
100
98
99
99
94
82
75
79
87
89
90
86
88
89
93
89
87
86
98
90
86
87
93
99
96
93
94
93
91
79
67
69
82
91
90
85
81
84
87
88
87
91
94
90
81
78
89
99
100
92
85
87
95
100
97
94
92
91
88
82
79
83
88
89
81
77
82
88
80
77
84
91
90
85
83
90
97
99
92
83
79
83
89
90
79
72
78
96
110
104
86
71
66
69
71
74
77
84
86
83
79
77
80
87
94
98
98
97
93
89
89
90
90
88
83
87
93
98
66
71
86
95
100
99
99
101
96
88
85
84
91
99
100
90
79
69
74
89
97
95
86
78
79
84
87
85
79
75
78
82
84
83
84
96
100
99
97
96
100
99
93
86
82
88
99
102
96
94
85
78
82
94
107
111
108
105
102
95
88
77
72
77
85
85
84
81
79
79
76
75
80
87
93
96
96
92
89
83
81
83
91
93
96
97
99
97
90
83
83
82
77
75
79
88
97
90
81
80
98
84
81
90
93
89
82
88
100
106
95
76
68
71
78
77
77
83
94
100
99
90
83
79
78
78
80
84
89
91
87
84
88
95
100
95
84
76
72
68
66
66
71
77
81
82
81
76
77
84
83
74
77
85
88
80
74
79
89
90
82
76
81
93
95
86
73
72
90
107
113
102
88
81
80
82
81
84
90
92
84
74
74
91
109
109
95
81
78
78
81
80
82
80
82
82
82
87
88
90
84
78
74
72
76
78
80
83
85
83
75
68
72
87
102
99
82
67
72
86
89
84
78
80
88
97
96
95
92
90
84
76
78
87
97
103
103
104
102
101
101
101
99
94
84
81
83
86
87
87
103
93
78
68
66
71
80
89
96
98
94
80
70
76
93
101
94
82
81
84
85
79
78
88
102
109
103
96
92
87
85
89
91
87
77
73
83
98
107
105
101
99
101
99
93
82
75
73
75
80
94
90
84
78
78
83
89
91
91
94
98
99
94
91
92
94
96
98
102
100
95
88
85
97
108
109
96
85
83
87
95
99
95
86
78
76
81
93
101
105
102
96
88
81
79
79
83
86
87
88
85
84
83
82
88
94
97
88
78
75
85
95
98
94
92
93
96
96
94
95
95
87
83
83
89
90
81
75
82
97
108
102
88
84
85
93
98
100
102
98
95
89
81
76
68
70
83
100
106
99
83
79
75
75
81
92
96
91
85
85
91
90
85
84
93
106
107
94
85
88
95
96
85
76
74
77
78
79
85
93
98
95
88
85
83
86
94
99
94
80
69
76
92
99
90
74
71
82
93
93
74
74
73
77
86
91
88
82
83
93
102
98
88
85
92
103
102
92
87
92
96
97
87
78
70
71
78
87
94
92
90
93
92
88
80
76
84
93
90
77
67
75
91
104
101
90
79
72
70
74
75
76
77
85
91
91
86
77
79
90
99
95
88
81
75
77
80
82
86
90
89
86
87
86
80
78
77
77
80
85
89
97
97
92
87
87
97
101
100
93
89
88
87
89
92
96
91
81
68
71
88
80
77
78
82
84
87
92
93
96
93
89
80
71
69
74
83
90
84
78
76
82
88
92
94
88
80
65
56
65
84
99
105
104
101
103
105
100
93
94
98
95
84
77
80
92
91
81
73
80
83
71
69
76
81
87
94
97
94
88
85
90
90
86
82
86
93
91
81
76
76
79
85
87
90
90
82
70
60
66
83
99
104
106
104
97
86
77
74
77
82
80
73
72
77
87
87
81
79
86
75
74
79
86
90
91
92
91
83
77
79
91
98
93
81
69
66
69
78
85
90
90
88
90
90
87
80
77
79
87
94
99
99
90
78
70
68
74
79
74
67
65
72
83
89
88
83
80
83
90
86
90
93
89
86
81
79
82
87
90
87
85
84
83
77
68
63
67
79
89
97
99
95
91
84
76
77
83
91
92
93
94
95
86
72
70
80
97
101
85
68
73
91
104
99
80
71
77
88
95
87
84
87
88
85
76
69
76
87
96
90
81
77
84
95
98
95
90
89
89
90
91
91
83
74
73
80
93
102
99
90
81
83
93
96
96
94
97
97
89
84
85
88
87
79
71
70
79
87
95
70
70
79
89
94
89
77
81
89
94
88
79
78
88
99
101
97
89
82
77
81
84
87
83
82
83
89
101
111
111
100
82
74
82
95
99
91
82
82
88
89
85
72
64
66
73
82
87
83
82
72
80
87
91
91
90
90
97
100
96
86
77
77
80
83
84
79
73
69
75
83
95
97
92
85
83
86
87
89
92
93
89
84
80
81
86
89
88
90
88
86
83
83
87
88
85
81
83
84
80
94
96
94
82
77
80
86
92
91
85
79
70
70
73
81
87
88
78
75
78
91
104
107
96
84
79
77
74
70
69
76
84
90
94
95
93
91
90
89
84
82
82
91
103
98
85
78
83
93
92
95
92
81
74
76
82
86
81
77
80
86
86
84
84
92
100
99
91
82
80
83
89
90
88
83
78
74
74
78
81
82
81
84
93
102
103
93
86
80
79
79
82
87
94
91
87
84
90
93
93
84
82
74
72
80
93
95
91
91
97
105
105
99
92
90
89
86
80
75
72
71
72
76
80
80
79
77
76
80
84
84
81
80
80
84
88
90
86
85
84
81
80
79
80
84
88
92
93
92
92
87
83
75
75
80
86
89
89
90
91
93
93
88
83
77
74
76
79
82
83
81
81
84
81
80
79
75
72
70
69
74
79
82
81
78
76
79
83
86
85
83
80
77
73
75
83
93
98
95
94
83
80
79
81
81
77
76
72
68
68
74
82
85
82
77
74
81
92
102
106
102
92
82
78
78
78
75
72
71
74
76
80
86
89
87
80
73
73
77
82
84
83
83
80
79
84
93
101
105
96
76
76
83
91
89
85
81
77
77
82
92
99
97
88
77
70
71
82
93
100
95
81
72
74
83
93
94
86
80
80
83
88
88
90
92
91
90
89
89
89
88
89
91
93
92
88
89
95
99
94
79
84
88
90
84
81
80
89
94
97
98
95
92
85
75
69
67
72
80
80
72
63
65
80
95
101
96
85
79
76
81
85
88
89
89
90
91
92
91
91
92
90
90
91
90
88
85
83
83
84
75
83
86
81
77
76
77
79
81
84
80
77
80
86
90
88
81
82
87
83
69
58
68
86
93
85
74
73
80
88
83
75
73
80
87
90
87
82
83
90
91
88
82
82
85
86
82
79
79
85
60
65
73
83
87
87
82
80
81
86
89
91
93
98
100
94
86
82
88
87
84
79
79
85
83
78
75
83
97
101
95
79
70
70
75
85
92
96
97
92
89
83
82
83
83
82
82
83
90
93
69
66
75
87
88
86
84
89
95
100
99
93
90
89
93
97
95
88
82
85
93
96
87
76
78
87
99
96
90
89
96
99
90
72
62
69
82
97
99
95
89
87
88
88
82
79
86
100
103
94
81
82
85
86
83
79
83
89
93
88
79
69
66
72
87
97
100
90
78
78
83
85
77
70
77
89
100
93
84
82
91
101
102
94
86
82
83
84
82
82
84
89
91
85
79
78
88
99
101
92
97
104
109
107
105
97
89
85
84
81
77
77
79
86
94
97
97
95
95
96
95
89
86
94
102
106
100
89
74
66
65
69
76
85
95
104
106
104
104
106
102
94
82
77
84
97
106
103
100
103
93
101
100
94
88
88
90
91
87
85
83
88
95
95
96
95
99
102
106
102
96
90
84
78
81
93
105
111
105
90
80
79
87
99
106
106
101
92
95
108
122
124
110
94
85
88
92
89
90
101
111
121
117
104
93
89
93
96
99
100
100
103
103
101
98
94
89
86
88
91
97
106
108
102
93
92
97
104
109
104
97
90
89
95
101
100
90
80
79
93
109
114
101
88
82
85
88
87
81
82
109
122
117
102
89
85
89
95
97
96
94
97
97
93
92
88
87
86
89
91
99
113
121
117
107
94
88
85
82
81
84
87
87
91
96
99
94
89
88
92
99
97
88
82
84
93
103
102
94
85
86
91
87
78
77
84
94
100
97
87
81
82
86
88
88
89
96
102
104
99
94
89
88
87
90
95
100
100
94
91
89
89
87
90
95
102
106
102
102
100
98
94
87
83
85
99
113
116
109
101
98
88
84
83
91
105
115
116
102
87
82
85
90
93
94
92
96
100
100
96
87
73
68
70
80
92
106
114
119
119
108
97
85
82
92
106
112
105
91
84
84
89
88
85
89
102
112
111
100
94
108
97
92
88
90
95
102
102
92
86
82
85
87
88
90
93
96
99
97
93
87
79
78
83
90
89
87
95
104
104
96
88
89
98
108
106
93
79
73
75
79
80
82
86
99
109
112
107
97
95
87
81
81
82
81
81
82
84
83
84
83
84
83
84
90
96
102
99
95
89
83
81
82
86
95
97
95
91
87
86
83
87
102
121
125
102
70
61
78
99
103
92
80
83
93
101
102
101
96
90
86
83
83
88
91
92
90
90
91
94
100
104
99
93
91
95
98
95
86
79
80
81
80
83
92
105
111
104
91
84
89
97
109
116
111
91
72
73
92
110
113
103
96
95
95
90
83
82
82
83
99
106
104
92
83
82
86
91
92
95
108
117
108
92
81
87
95
96
93
89
93
94
90
83
82
94
98
94
81
76
85
100
109
105
96
86
83
88
98
106
104
105
109
116
116
108
91
82
83
91
86
92
95
87
72
65
74
86
91
91
96
98
95
91
88
90
91
91
94
97
105
107
102
93
87
90
94
92
84
75
82
95
110
111
96
84
82
88
100
113
111
101
96
100
110
115
110
99
92
90
78
66
76
93
95
81
82
90
95
92
82
78
89
101
104
96
87
81
84
95
102
103
103
98
92
88
90
90
87
87
91
103
112
110
98
85
82
87
98
108
109
98
86
81
90
96
94
86
77
77
77
71
91
116
120
105
95
93
96
91
84
80
85
92
94
94
96
96
92
86
86
88
95
93
85
85
85
89
88
82
87
97
106
104
95
86
88
92
96
95
94
91
88
85
91
95
94
91
89
91
74
89
107
111
102
90
87
86
85
85
88
93
91
79
76
91
109
111
93
75
76
87
95
91
82
85
98
104
93
78
73
83
91
92
84
83
88
94
95
91
89
88
90
94
98
104
108
109
105
98
83
97
103
87
65
58
70
84
86
84
86
98
105
99
90
87
88
84
76
70
77
89
97
95
90
92
99
101
94
87
87
90
88
76
68
74
87
93
93
87
87
98
108
107
98
88
85
88
86
84
95
102
101
87
68
65
83
102
103
88
75
79
93
101
97
86
74
72
74
76
81
88
97
100
97
88
79
79
82
88
95
99
96
83
71
71
85
96
95
87
83
96
111
113
96
78
65
71
85
96
95
92
90
85
81
85
96
105
99
86
75
73
78
84
86
88
93
89
87
89
95
103
108
102
88
78
74
82
95
98
96
100
110
106
92
78
79
92
94
86
71
73
86
96
93
80
74
83
103
117
98
93
79
66
62
73
87
94
87
83
86
89
81
74
74
86
97
99
91
92
100
113
114
98
83
78
89
104
114
110
99
96
99
98
90
80
75
74
74
74
71
73
80
84
84
80
81
91
101
103
98
101
88
67
57
63
82
91
90
88
89
89
78
71
70
82
92
95
87
81
79
84
86
82
82
90
96
103
101
97
91
82
75
76
81
89
89
81
77
84
90
93
89
85
82
83
90
93
92
89
83
86
90
87
83
80
81
86
90
92
89
79
73
74
83
93
96
94
84
78
74
69
67
69
78
91
99
102
99
91
88
83
85
87
92
98
102
105
107
107
99
86
81
83
91
95
92
94
96
95
83
81
84
86
85
83
77
76
80
83
81
70
69
79
95
98
91
80
77
85
96
95
85
74
74
83
95
103
102
97
91
92
96
95
89
84
87
97
103
101
89
77
77
80
86
81
75
75
81
90
82
81
83
83
85
84
85
90
93
90
79
67
66
77
91
94
82
69
69
80
92
94
88
80
77
80
85
88
85
79
81
89
95
90
81
83
87
93
92
88
85
84
85
76
60
54
60
71
82
89
79
78
80
84
86
89
91
100
111
108
92
73
68
78
87
88
83
78
79
80
79
78
79
83
89
95
96
90
74
63
69
85
91
85
81
85
101
113
106
89
78
81
87
85
69
57
62
78
93
96
91
76
77
84
85
77
74
85
100
104
94
86
85
86
85
83
84
89
93
97
96
93
92
95
104
114
117
107
92
82
84
87
91
87
83
87
97
103
99
85
74
77
86
95
92
83
76
80
89
93
87
84
88
92
89
82
76
79
84
86
91
90
88
85
84
87
87
91
92
93
96
93
92
96
104
108
104
98
93
94
92
86
87
94
99
91
80
74
79
87
90
87
82
79
80
84
88
88
89
90
77
90
97
94
90
89
85
79
79
83
93
95
85
79
84
88
84
75
82
91
92
80
70
73
83
85
79
80
89
93
85
77
79
89
96
91
79
76
83
94
98
91
78
65
63
74
89
101
100
92
81
86
84
78
77
80
79
77
78
88
97
98
90
84
88
82
70
68
90
112
110
92
75
76
87
87
87
88
95
97
91
85
83
84
80
80
81
89
96
97
92
86
81
79
79
77
79
88
98
102
83
82
78
77
77
83
88
88
87
88
90
93
96
97
94
84
78
85
102
112
106
92
88
97
110
105
90
85
91
99
106
101
92
87
83
81
82
86
94
99
93
85
86
92
95
88
80
76
83
91
78
81
85
86
90
95
99
101
94
88
85
86
89
95
96
100
102
100
92
82
71
69
80
96
107
101
79
70
79
95
103
98
88
90
95
94
86
83
88
93
95
93
94
95
93
87
82
84
84
85
76
76
77
84
89
96
97
93
88
89
93
90
86
85
96
108
111
99
85
79
82
86
86
88
89
89
82
78
83
89
88
87
86
90
95
92
88
89
90
85
82
86
94
101
96
87
84
90
99
96
78
73
73
82
91
96
88
76
73
83
93
92
87
87
96
108
110
98
89
93
102
101
87
79
73
75
78
79
80
84
82
87
88
89
87
87
93
99
93
81
72
78
90
102
103
101
100
99
99
95
90
89
91
97
102
98
87
78
79
85
93
90
88
90
95
101
99
93
89
90
87
81
78
81
83
79
72
62
66
76
87
90
88
83
83
83
88
92
87
80
79
86
95
104
109
110
104
93
82
80
90
90
94
97
94
87
86
92
98
102
94
87
85
90
90
82
81
83
86
81
78
72
77
90
100
99
84
71
68
80
90
93
90
83
84
83
83
80
82
88
96
95
94
93
96
100
97
88
75
75
73
67
73
81
83
82
87
95
94
87
82
83
86
84
78
77
79
84
85
82
79
76
76
78
86
91
91
86
82
87
92
96
94
93
88
82
78
80
90
97
99
91
77
74
80
95
98
94
86
82
75
79
89
94
91
89
91
88
78
70
71
81
87
89
90
92
92
89
86
85
87
87
82
80
83
84
83
77
79
82
90
98
103
94
81
71
73
81
89
85
80
78
76
81
85
90
93
91
86
82
87
101
110
108
99
91
86
79
76
76
76
81
84
89
95
96
89
80
82
91
97
93
91
92
98
97
87
81
79
80
88
99
103
95
80
74
84
95
90
75
68
83
97
100
88
77
78
81
82
80
86
90
95
95
88
79
69
69
80
91
90
84
81
87
91
86
78
76
88
95
95
86
80
82
88
96
99
100
99
93
88
90
93
96
96
96
97
97
85
76
78
91
99
89
77
73
79
90
92
89
85
88
92
94
85
71
61
70
87
94
87
83
92
102
100
86
78
83
93
96
91
79
71
67
70
78
91
101
104
93
86
79
79
87
95
99
92
82
77
77
83
87
87
83
77
75
78
87
95
96
84
95
100
97
81
72
78
94
97
82
65
68
94
116
112
93
76
77
86
95
96
94
88
80
75
79
90
94
89
82
82
80
75
71
71
72
74
77
82
83
84
85
91
100
96
81
68
70
82
91
81
87
86
79
74
80
96
104
95
76
62
66
85
99
95
81
67
64
74
83
93
99
100
93
84
83
84
87
86
83
85
84
79
75
73
73
73
75
75
78
81
85
95
104
99
86
78
77
82
81
80
73
64
61
68
81
90
84
79
76
83
91
95
95
91
82
79
76
77
81
80
84
87
85
81
76
75
78
84
89
86
85
88
93
97
92
80
67
63
66
75
82
86
86
87
88
91
92
88
80
80
74
62
60
66
74
80
78
79
85
93
96
98
95
92
89
82
80
82
86
84
82
81
82
82
79
77
77
82
84
88
88
91
92
92
88
83
81
77
76
76
79
80
79
81
86
93
95
92
88
80
77
70
63
63
71
81
94
95
88
77
74
79
80
75
66
64
73
85
93
94
90
89
92
97
97
92
84
79
79
80
84
84
82
80
79
84
90
91
86
79
79
80
81
83
86
94
96
93
89
74
79
80
75
70
74
86
93
91
78
70
73
80
80
73
64
69
82
94
97
93
87
85
90
95
97
93
86
78
72
69
72
75
81
86
87
83
77
74
74
74
78
79
77
76
82
88
93
93
89
77
80
82
83
84
89
92
90
81
78
82
92
95
93
87
84
88
91
87
81
77
76
78
79
83
88
89
83
71
65
66
73
79
83
89
90
88
82
76
74
76
78
79
79
74
70
70
82
91
92
87
83
81
80
86
93
95
90
88
92
97
97
90
81
79
84
88
88
85
77
72
71
72
77
77
79
79
74
70
69
71
75
78
75
79
87
96
97
91
82
76
79
83
87
83
72
66
72
84
91
87
85
83
80
85
89
89
88
87
95
100
96
85
72
70
73
77
85
93
95
89
78
76
75
74
68
64
70
80
87
84
74
67
72
80
90
93
92
85
80
75
72
76
85
88
85
76
72
78
88
84
86
85
85
86
89
88
84
81
85
91
94
93
87
83
79
75
78
83
92
96
95
88
84
77
70
67
71
84
94
96
85
77
79
83
87
87
86
84
79
75
74
77
82
84
82
77
72
76
86
84
86
89
89
90
91
87
81
76
76
82
85
85
85
89
92
91
81
77
80
94
103
99
89
86
87
85
77
73
74
89
100
94
82
71
73
83
88
85
79
78
87
93
92
84
69
66
70
72
70
76
83
86
89
91
88
82
76
76
83
90
88
76
68
73
87
94
91
83
82
88
91
86
80
80
87
88
81
71
69
76
88
94
91
85
81
82
86
82
74
71
78
89
91
86
81
77
72
71
69
102
108
99
84
76
82
89
91
93
95
94
87
81
79
86
93
92
86
86
90
94
98
103
100
97
88
80
73
71
71
71
71
73
80
91
99
98
89
81
78
81
91
102
110
111
108
103
97
87
87
89
94
91
78
75
86
97
101
93
87
89
97
99
95
90
91
96
97
95
92
93
92
82
66
58
67
84
95
95
86
82
89
98
105
111
114
111
102
86
81
86
95
94
92
96
106
112
103
89
81
97
97
95
91
89
89
95
101
103
100
98
100
100
99
98
98
98
95
90
88
90
95
95
87
79
85
92
99
97
93
97
100
100
93
91
95
102
105
105
103
104
100
90
79
74
83
94
103
101
90
90
98
104
103
93
86
81
87
94
97
98
97
92
90
87
87
89
90
91
93
95
102
103
96
90
88
89
86
81
79
86
96
98
91
81
81
88
98
108
117
118
113
102
88
74
66
73
89
104
103
70
88
101
100
92
87
91
94
93
87
82
78
76
75
76
81
87
94
97
97
95
91
79
65
60
72
88
97
91
83
86
95
105
113
108
102
97
100
108
115
115
107
98
92
88
82
81
86
95
104
75
83
93
99
102
105
114
118
108
89
69
59
61
73
86
91
94
95
97
96
90
82
69
65
72
88
103
112
108
98
91
91
97
103
108
112
112
107
105
99
88
80
80
86
98
102
99
87
80
86
86
78
82
88
92
93
93
95
92
81
66
58
63
76
88
94
95
95
97
95
91
88
88
97
107
111
105
100
98
97
95
90
83
81
84
85
87
87
86
83
76
72
79
90
102
104
100
91
89
91
90
86
84
82
76
69
71
77
82
78
70
68
76
85
89
91
93
93
92
89
86
87
91
97
99
99
97
88
85
87
88
88
91
96
93
81
66
67
77
87
92
93
97
101
99
90
90
93
94
93
105
113
107
92
75
74
86
97
102
95
89
91
94
94
92
92
92
91
87
83
84
89
88
81
78
89
101
101
88
84
90
103
116
120
112
98
86
86
91
93
93
98
100
102
96
88
82
82
80
74
103
111
107
91
73
72
86
96
100
97
101
107
105
99
93
89
90
91
94
99
102
101
92
83
84
96
109
109
99
92
97
112
119
111
101
96
102
106
102
93
78
76
84
96
97
93
89
83
81
81
81
81
77
68
60
62
73
87
92
90
86
86
92
100
99
91
84
88
96
107
107
102
95
93
91
92
95
101
103
102
98
100
98
91
84
87
94
97
99
96
89
81
83
85
92
94
95
96
97
100
83
71
73
77
76
77
86
105
111
95
72
63
75
90
95
88
83
89
100
100
93
85
89
94
91
88
82
87
91
93
93
94
94
93
90
88
91
93
97
98
98
94
87
82
80
83
90
91
92
90
80
87
104
116
111
102
99
106
105
93
78
73
74
74
73
78
93
109
112
99
82
73
75
82
89
97
99
91
80
75
80
94
106
107
96
87
88
93
98
97
90
82
77
80
87
90
91
89
86
83
66
90
113
119
105
95
91
85
76
71
78
93
92
80
72
77
93
105
102
93
82
74
66
66
80
99
117
112
92
80
82
94
104
101
92
85
87
93
98
94
85
76
73
80
94
104
103
95
86
80
82
95
98
85
69
74
92
98
84
69
74
96
113
109
96
82
78
81
82
87
90
89
81
76
78
88
104
114
111
101
93
90
90
86
87
96
107
107
98
86
79
81
88
90
95
96
98
93
86
77
99
99
94
81
72
84
107
117
102
77
70
85
107
113
99
84
81
88
93
95
97
100
103
98
89
82
90
104
109
98
89
85
93
92
87
88
103
115
110
88
73
78
93
102
97
86
84
92
105
106
100
89
85
89
93
99
103
98
87
75
70
77
82
83
81
84
92
100
99
92
87
90
99
99
92
85
87
94
98
94
88
99
114
112
90
70
74
96
111
100
80
75
90
105
102
87
76
86
108
122
99
90
80
78
77
78
79
78
78
79
81
82
82
80
78
82
89
93
89
82
77
79
81
82
83
87
91
95
94
91
89
94
103
103
90
75
68
75
88
92
91
88
89
87
82
69
66
74
91
105
95
104
99
88
74
59
63
79
92
95
96
100
104
102
92
82
79
85
90
92
86
78
69
69
79
89
98
97
90
78
72
71
72
76
81
87
90
88
87
92
98
98
92
83
70
67
75
84
86
89
79
87
95
99
92
83
80
84
92
93
94
99
104
103
94
84
81
86
91
90
85
78
73
72
78
89
99
96
86
75
73
80
87
88
86
93
101
108
109
105
93
88
89
92
94
94
89
87
81
80
89
83
74
73
85
97
99
92
85
82
84
81
76
77
80
84
84
83
80
79
81
82
83
82
80
84
92
95
91
85
85
94
107
104
93
85
87
94
95
88
78
75
82
92
98
96
88
79
75
76
104
98
78
57
60
73
83
86
84
86
84
78
71
72
85
93
92
84
80
81
85
91
90
86
83
80
83
89
89
83
82
90
100
98
89
80
78
77
77
75
75
79
84
85
79
72
73
82
83
81
92
91
84
72
61
59
63
74
85
86
85
86
92
100
106
102
96
91
90
91
93
92
84
81
79
86
93
95
89
80
79
88
93
84
71
68
76
89
92
88
85
90
95
94
82
74
75
85
96
93
89
77
77
79
76
73
74
83
83
82
82
90
107
115
108
97
93
90
89
90
90
86
81
79
85
101
109
102
91
82
86
95
92
80
65
62
75
91
100
98
93
93
97
98
93
88
84
85
87
90
90
86
84
82
80
87
92
90
81
78
85
97
103
99
97
98
103
98
91
84
81
82
84
92
100
104
99
89
86
88
91
94
93
89
83
77
75
76
84
90
97
94
89
84
84
87
89
89
87
89
88
95
100
94
91
90
85
73
63
68
86
95
89
81
86
98
101
96
93
87
83
80
82
93
99
91
80
79
90
96
92
84
84
91
95
90
79
74
78
87
93
92
85
82
82
85
90
98
98
94
79
82
90
95
94
89
77
67
61
67
80
85
82
81
83
83
76
75
85
96
97
92
88
86
86
79
78
90
105
106
94
82
76
80
82
84
83
83
87
91
89
83
81
86
86
82
77
83
97
105
80
82
80
79
79
81
89
97
98
92
83
79
83
88
89
82
73
70
77
84
89
92
92
94
88
79
76
83
91
94
91
85
80
81
81
81
80
81
85
88
84
80
84
90
92
83
71
71
81
94
91
94
89
80
76
78
94
109
116
108
89
76
75
85
94
101
98
89
80
71
68
72
83
95
98
88
76
71
77
84
87
85
86
96
100
96
85
78
81
88
93
96
98
99
97
94
86
84
81
80
90
86
85
85
88
84
82
83
88
91
87
78
74
79
91
102
108
101
89
80
80
81
84
90
96
97
96
97
98
95
87
79
83
96
110
108
95
86
88
97
107
112
107
98
94
97
103
104
97
89
90
77
74
84
94
96
87
74
66
70
79
84
84
82
87
98
104
99
91
84
87
87
86
86
90
92
96
99
99
90
79
72
76
86
95
94
90
90
94
92
88
85
85
83
89
97
105
108
102
94
91
86
81
85
92
98
97
91
80
76
79
81
87
92
96
96
99
99
93
84
77
72
76
86
92
88
77
72
74
73
70
71
77
85
86
80
76
78
82
74
62
58
69
82
90
93
96
94
95
86
82
85
89
87
83
79
84
93
96
89
79
76
81
92
95
93
92
98
104
97
81
72
76
86
96
92
82
73
75
79
80
77
78
82
79
71
67
70
80
81
74
69
74
81
88
88
87
90
85
81
76
79
87
90
85
79
76
82
83
79
73
77
82
87
84
81
86
97
103
104
96
87
80
82
85
90
91
89
87
88
85
84
79
75
73
71
73
81
93
102
101
93
80
77
78
84
90
89
85
79
77
84
91
93
96
96
94
86
73
66
73
88
95
91
87
91
94
95
93
92
92
90
86
85
86
90
89
86
83
82
86
89
90
86
80
81
86
93
92
93
97
99
96
82
76
81
89
88
82
75
84
88
91
91
96
102
104
91
76
73
81
94
95
88
85
86
85
79
81
82
85
86
84
88
93
92
90
86
83
83
87
93
97
90
82
79
87
92
87
79
83
98
99
85
74
79
89
87
78
68
93
91
84
83
84
88
86
84
83
87
88
86
79
74
70
68
70
74
80
83
84
82
80
81
83
88
91
96
97
93
89
91
93
88
82
81
83
83
79
77
84
95
95
84
76
80
89
89
80
72
98
98
97
91
82
76
75
82
92
90
79
71
79
87
86
79
81
88
97
93
85
80
78
78
76
80
90
98
93
88
86
89
92
95
93
87
79
76
72
77
83
90
94
95
86
77
72
74
81
86
85
94
100
97
87
84
88
94
93
78
61
65
93
116
113
94
83
88
97
94
85
78
77
79
80
84
92
94
87
81
83
89
90
87
80
75
74
76
79
80
82
84
91
98
92
74
60
63
79
89
77
84
85
85
84
91
99
102
94
77
68
79
101
111
98
79
73
83
94
94
86
80
81
81
81
87
95
99
95
91
87
84
78
71
68
75
87
91
89
83
83
84
88
91
94
89
85
79
78
82
91
86
84
79
76
79
82
83
79
77
80
88
93
89
79
73
73
81
92
97
97
92
88
84
81
79
85
93
95
94
90
88
86
84
84
87
88
90
87
85
86
88
89
86
88
91
92
83
79
77
92
94
92
88
79
71
67
66
68
71
72
74
82
89
89
83
75
78
91
101
101
95
90
88
86
81
76
79
84
91
95
99
103
105
100
90
84
79
82
82
86
89
90
92
86
81
79
81
82
81
72
79
87
89
83
82
85
88
88
82
73
73
81
90
87
79
75
79
92
99
97
91
89
93
96
93
83
81
84
91
91
88
87
90
97
95
89
83
80
78
79
83
88
90
88
85
85
83
83
82
64
78
84
80
76
80
91
99
95
87
81
83
89
85
79
78
89
96
94
86
81
82
91
94
96
93
89
86
82
75
71
69
69
79
90
98
97
87
80
77
77
80
83
84
86
85
84
79
81
84
80
88
83
69
67
79
91
92
83
77
74
77
78
79
84
94
104
99
84
66
65
76
89
89
81
81
84
82
72
62
64
72
78
78
78
81
84
83
77
77
77
79
81
81
76
71
68
73
81
87
92
87
72
64
72
93
101
93
82
76
77
78
76
73
81
92
97
92
80
72
71
77
80
80
78
82
89
89
82
76
77
85
84
76
71
72
82
86
85
78
75
78
83
87
80
71
71
77
89
87
100
88
76
76
87
99
101
91
81
83
93
98
88
74
70
75
84
88
86
88
89
89
86
84
88
91
97
98
97
96
95
92
88
84
83
80
84
87
85
78
74
76
82
91
92
89
88
90
90
86
102
101
94
88
86
88
87
82
74
73
82
88
87
78
72
74
79
81
79
78
87
94
96
93
92
88
81
76
81
88
95
99
100
99
93
82
70
69
73
76
73
76
80
88
91
92
89
85
81
83
93
99
94
88
87
88
85
80
66
60
65
73
79
80
83
83
82
78
77
74
78
83
86
89
91
88
77
65
64
69
75
80
81
83
85
85
82
78
74
72
71
77
85
90
90
83
72
65
63
68
78
78
79
84
88
90
83
72
66
73
89
101
102
93
85
79
75
78
82
83
82
77
74
81
89
92
89
80
72
68
67
66
62
66
74
83
91
96
92
81
71
71
81
90
92
88
77
68
66
70
104
95
74
60
63
79
93
95
94
93
98
104
106
102
95
91
80
73
72
78
89
98
103
101
93
88
89
96
100
100
99
95
90
90
89
91
90
89
85
84
86
99
112
118
111
100
93
85
78
77
102
97
85
79
81
94
104
104
98
94
95
99
96
86
78
76
81
83
83
85
93
101
102
93
84
83
89
92
93
95
100
108
111
105
98
96
99
100
95
86
85
89
93
96
101
108
112
104
90
77
79
74
83
94
102
105
106
106
103
98
94
86
82
77
79
89
100
105
104
101
98
97
94
90
91
95
95
90
84
85
94
99
104
100
96
98
107
107
100
87
83
86
90
95
94
98
102
103
100
87
64
61
75
89
94
91
88
90
89
89
89
89
87
88
90
96
102
106
105
99
94
89
85
83
90
98
102
101
92
84
88
95
102
100
94
91
95
96
93
86
81
85
98
98
92
75
69
76
91
98
79
83
88
86
82
80
83
89
87
82
81
83
87
89
89
87
85
85
86
87
89
89
85
80
78
86
97
98
91
82
87
101
116
117
105
92
85
87
92
93
86
84
92
98
95
79
65
63
79
94
87
91
92
91
89
92
102
111
108
96
82
76
75
82
86
87
85
82
83
87
91
91
90
91
94
99
102
96
88
83
90
100
111
111
104
94
88
91
95
94
82
74
80
96
102
92
74
63
70
85
89
85
84
90
96
103
108
110
108
97
79
65
68
76
86
88
85
85
89
95
95
94
95
99
105
109
106
97
93
95
97
94
85
79
80
84
88
88
84
80
75
79
93
105
103
88
71
66
76
86
100
94
88
86
85
90
96
104
106
91
73
65
69
79
86
86
83
84
90
92
95
98
97
85
75
72
77
84
86
90
92
88
77
73
77
83
87
87
85
86
93
104
109
107
93
86
87
93
95
93
92
96
96
90
78
74
86
101
108
99
86
78
80
86
88
88
88
88
87
87
93
101
99
81
62
59
72
86
88
83
85
91
96
97
92
93
98
105
105
100
97
99
100
95
88
89
101
107
99
84
73
80
90
93
90
85
87
93
101
98
96
91
92
99
100
97
92
90
93
97
100
101
101
96
91
97
102
108
102
96
96
104
108
99
89
93
107
117
108
86
69
73
84
95
97
91
90
92
91
86
88
86
86
91
95
97
92
90
91
90
86
83
90
102
108
100
90
89
98
107
105
96
93
98
103
99
94
92
97
100
99
95
83
71
73
89
106
105
93
76
71
82
94
98
94
88
87
93
99
99
98
99
96
93
91
92
97
103
103
93
80
74
78
89
93
91
87
91
100
101
92
86
90
97
98
88
77
76
87
96
96
84
67
61
68
86
95
95
89
84
90
96
101
97
89
84
87
93
95
94
83
92
103
101
94
92
98
105
105
97
88
85
79
75
73
75
84
94
99
97
84
75
80
93
104
105
98
88
87
92
95
94
91
89
88
88
91
93
95
92
89
86
91
94
89
82
74
71
73
81
84
91
93
93
93
98
101
95
89
84
90
96
93
83
77
75
80
84
94
100
93
78
68
78
99
111
106
87
77
80
94
103
107
106
100
98
93
93
94
92
89
83
78
80
84
81
73
68
73
86
96
93
82
80
84
97
103
96
84
80
89
100
108
103
98
91
85
85
89
98
101
96
84
79
82
89
90
86
80
80
83
90
94
95
95
98
99
96
93
87
86
82
75
67
71
83
95
97
95
92
89
88
88
89
91
98
101
96
86
82
91
106
110
106
99
95
95
96
94
95
101
108
107
93
79
78
88
103
104
89
78
80
89
95
90
87
92
97
95
84
72
68
75
80
87
95
100
107
102
95
76
81
94
107
108
103
98
94
90
91
92
97
95
88
84
85
93
99
98
93
85
83
87
89
89
87
90
94
89
78
77
94
111
112
93
75
76
92
103
93
76
68
78
93
99
100
95
94
100
103
77
78
89
105
112
106
101
96
96
94
88
88
95
99
92
83
83
92
101
99
84
70
70
79
94
99
92
82
72
68
76
95
113
116
100
86
80
87
94
92
89
90
92
91
86
85
90
94
105
112
81
77
86
104
114
105
91
89
95
93
90
100
118
128
113
84
67
75
95
105
100
89
82
86
93
99
99
95
87
79
77
85
93
98
96
94
93
89
80
77
87
102
107
95
76
70
80
89
90
91
87
79
86
103
112
103
87
83
89
93
96
102
113
113
97
77
64
70
81
90
92
91
89
87
86
84
86
86
85
81
87
95
96
88
81
84
90
91
84
78
79
90
101
96
82
71
71
70
65
63
93
91
85
84
94
104
105
97
91
96
101
101
93
81
76
79
85
88
83
74
68
72
80
85
79
74
72
71
71
74
85
100
105
91
78
73
81
93
93
86
80
84
85
87
87
87
86
81
72
67
98
100
83
66
73
92
102
97
90
94
102
105
95
82
80
87
97
101
96
86
81
82
86
85
78
73
80
87
87
77
71
79
94
97
86
73
72
79
88
89
82
80
81
89
97
106
106
98
85
78
96
92
85
79
76
78
81
80
80
80
85
94
98
96
89
87
89
89
90
93
102
104
95
81
70
73
88
99
99
83
67
69
85
98
91
73
58
60
74
85
84
81
80
88
101
111
108
96
81
75
82
84
90
95
89
84
83
86
83
77
74
80
93
99
95
88
84
79
79
88
99
100
85
73
68
76
84
87
87
81
77
79
80
83
82
74
66
66
76
88
96
92
80
75
84
97
101
90
79
74
89
92
89
81
73
75
83
88
85
85
89
92
95
97
94
89
86
81
82
85
87
84
82
78
78
80
80
80
85
88
90
82
76
71
76
85
89
90
90
91
98
97
91
85
84
87
89
85
78
77
88
89
85
79
73
73
70
70
73
81
90
89
82
80
81
87
86
80
79
77
77
83
88
91
87
81
82
89
97
98
92
85
80
81
85
89
92
90
90
91
97
98
101
102
100
91
83
79
77
79
77
74
82
92
87
78
74
74
78
81
82
76
67
66
77
87
92
84
70
63
74
93
105
98
85
76
80
92
95
89
84
85
88
86
81
77
78
82
90
98
99
97
97
101
100
91
80
74
78
81
84
82
83
84
83
84
89
98
100
94
85
79
75
76
83
87
90
84
74
72
85
101
105
93
76
67
69
76
74
70
73
86
89
81
71
68
78
91
98
100
94
86
85
89
90
87
82
80
82
83
100
96
84
81
83
89
93
92
94
92
86
86
87
89
88
82
77
81
88
93
94
89
84
80
75
70
67
70
74
82
87
88
89
86
87
92
96
97
93
87
82
83
85
86
86
86
89
88
84
84
97
82
75
81
93
93
83
73
74
81
84
84
85
84
86
83
85
90
95
98
93
84
74
77
85
91
94
97
107
114
108
96
87
93
105
110
102
89
79
83
94
99
93
81
80
84
91
90
86
88
88
71
66
77
91
93
85
73
69
71
75
82
87
85
82
83
93
98
93
85
83
84
85
90
92
93
97
105
113
111
97
85
84
91
96
92
80
77
84
92
98
99
91
80
77
79
81
83
83
88
85
78
72
71
76
84
93
92
81
71
72
79
87
87
81
80
87
96
95
86
83
87
93
94
89
81
82
90
95
84
70
70
86
96
90
72
65
76
92
91
79
74
78
82
81
75
79
84
88
85
84
89
84
76
72
77
87
95
95
85
74
77
85
88
86
82
86
96
101
98
91
90
93
91
86
79
79
82
83
77
70
73
86
94
86
68
64
77
90
83
64
57
63
81
86
83
84
90
94
86
98
102
98
89
82
81
84
86
86
81
79
81
88
93
95
95
95
95
94
88
87
88
90
89
86
83
82
80
77
80
87
88
85
80
75
75
78
82
86
84
79
74
77
83
89
91
90
87
83
80
92
87
78
73
74
84
91
85
75
70
80
95
98
90
86
83
87
90
87
85
84
83
84
87
92
95
89
83
80
84
89
90
89
86
86
94
100
96
89
87
94
101
100
91
86
88
92
85
79
74
75
68
59
58
67
82
91
87
77
76
89
102
96
84
69
66
73
80
84
85
85
87
88
88
87
84
84
85
88
88
87
89
90
88
86
89
91
93
87
88
93
99
94
80
76
88
94
91
83
81
83
80
74
75
83
89
93
88
85
83
85
88
84
76
69
70
78
84
82
78
80
90
98
93
79
70
74
87
94
93
90
90
87
82
77
75
78
81
86
90
92
91
79
71
78
89
94
87
83
87
90
92
90
91
93
96
98
94
88
80
70
69
74
76
76
77
87
92
91
79
74
79
90
91
83
79
84
93
92
89
90
94
99
98
93
89
87
86
87
91
89
83
80
81
87
88
86
81
83
86
86
86
86
87
90
95
96
91
88
81
73
73
81
85
81
80
87
95
99
87
73
67
75
83
91
96
100
97
87
80
82
92
100
107
105
104
101
97
89
81
72
69
71
80
88
90
89
91
88
86
86
86
86
84
85
85
86
86
91
90
85
83
82
83
81
84
89
95
94
82
74
69
77
84
93
100
107
104
87
80
78
82
84
82
85
98
111
112
99
82
72
69
69
73
82
93
101
96
86
84
94
96
95
87
79
81
85
90
91
87
82
75
69
68
74
82
88
86
82
78
77
83
90
93
91
91
92
91
86
86
89
91
84
74
71
83
102
112
109
98
92
89
87
83
80
83
85
79
81
83
89
94
96
96
87
83
86
88
88
84
74
70
68
70
74
76
74
77
84
88
86
82
83
86
88
80
72
70
82
93
97
95
90
88
87
86
84
85
90
91
91
91
94
95
86
76
67
71
82
84
74
81
93
99
98
93
88
86
87
85
85
87
88
87
83
81
84
92
99
96
83
71
69
78
83
79
73
75
84
93
89
75
73
85
99
99
84
72
67
71
75
81
86
92
88
81
75
78
85
86
79
84
88
88
86
85
84
82
81
84
88
92
91
86
82
88
101
107
100
89
81
79
81
81
81
81
86
88
85
78
73
71
72
78
86
89
86
83
81
82
84
83
84
86
88
85
83
81
84
86
90
91
83
71
69
76
83
82
80
79
78
78
78
80
82
89
95
94
90
86
89
93
91
83
79
81
89
89
76
67
72
85
92
86
73
70
71
81
90
97
98
96
94
93
92
89
83
76
75
76
89
86
72
65
70
85
95
89
79
74
72
73
75
77
83
89
88
83
85
85
86
85
81
81
82
94
103
99
83
70
70
81
92
92
83
75
73
77
81
85
92
98
102
103
96
88
84
80
77
72
86
76
69
69
83
93
94
89
78
73
76
78
75
71
75
85
95
90
78
69
71
77
81
83
90
98
104
100
86
76
75
78
89
93
92
83
77
79
83
84
85
87
92
92
86
84
89
94
92
84
82
77
77
81
86
88
90
88
81
75
78
81
78
73
73
83
94
89
73
61
68
80
87
86
84
82
77
75
76
81
85
88
91
91
89
80
72
78
88
91
84
76
76
77
82
89
93
95
92
88
77
76
76
80
81
83
86
87
81
76
76
82
90
93
87
79
78
77
80
80
80
76
72
72
80
83
81
79
84
87
82
72
66
75
88
96
93
91
91
89
82
77
79
86
93
98
95
88
83
84
83
79
77
80
83
84
84
80
76
75
81
91
101
100
88
74
65
74
84
95
86
70
58
64
83
100
105
101
96
91
81
67
60
68
84
95
99
97
93
89
83
82
82
88
91
94
92
92
88
89
114
104
90
87
91
94
89
84
79
83
92
104
118
118
106
91
83
83
93
96
93
83
76
75
86
105
118
119
108
98
86
79
79
83
82
81
83
90
95
97
94
93
92
91
87
88
92
96
93
89
117
112
106
104
104
96
86
77
78
89
98
106
103
97
88
80
73
71
77
87
94
98
97
102
108
105
99
95
95
101
103
95
88
78
72
70
78
90
100
105
105
104
100
94
87
92
97
100
95
85
84
86
95
107
108
100
88
85
88
95
96
94
84
78
77
77
79
83
92
104
109
108
103
104
107
101
96
89
91
101
105
100
95
93
93
93
94
92
95
94
95
100
103
103
100
96
93
89
85
81
67
67
76
85
91
94
99
103
100
90
84
82
84
88
90
87
83
86
94
105
106
97
86
82
89
99
101
101
97
93
90
89
92
94
97
96
94
91
83
72
66
71
87
99
99
95
89
83
80
78
94
91
88
82
82
91
104
110
104
88
82
86
96
103
100
88
76
73
77
85
88
86
82
83
91
98
99
98
95
92
89
90
91
88
85
84
86
89
88
78
66
66
79
95
99
94
88
89
91
95
108
110
105
97
93
92
96
101
101
99
98
98
102
102
95
87
79
82
87
94
90
85
84
91
101
101
97
90
91
96
103
101
92
89
88
89
91
95
96
92
85
84
94
104
101
88
82
89
104
113
97
94
92
94
100
101
96
95
98
100
98
93
89
88
88
90
93
98
105
107
97
85
74
71
77
85
89
93
99
105
105
99
88
87
94
101
99
92
82
77
78
88
106
113
103
84
71
76
86
96
87
75
67
75
88
98
102
100
98
97
89
81
75
76
81
88
92
94
94
93
93
90
80
65
51
52
67
85
96
98
96
88
82
79
84
92
93
87
81
79
83
91
95
94
88
85
91
92
86
80
68
66
71
84
87
84
87
91
97
96
88
79
72
73
77
84
89
89
85
78
81
94
102
94
74
61
68
83
91
90
90
90
89
81
72
74
86
98
101
96
93
92
85
80
83
96
114
117
106
95
66
72
91
110
110
94
77
77
87
93
88
79
74
76
83
89
92
95
94
85
82
91
101
107
103
98
96
93
91
87
89
94
94
81
75
81
94
101
96
82
75
83
94
98
95
95
94
99
107
112
99
97
99
108
113
109
93
85
88
93
91
82
77
80
88
91
90
91
98
101
95
87
88
92
101
101
95
91
87
85
88
88
84
77
82
94
99
92
78
68
75
88
99
101
95
87
79
85
96
105
89
91
90
88
91
92
91
87
89
93
95
92
88
85
90
94
88
83
82
86
90
90
93
102
106
100
88
84
90
101
99
88
71
67
76
88
92
88
85
89
96
100
99
94
89
86
89
92
92
90
65
76
85
86
84
84
85
86
89
95
100
98
92
93
98
98
91
84
78
79
84
88
95
108
115
107
91
87
98
112
110
93
79
79
90
95
94
93
95
96
97
98
100
97
90
81
80
81
87
92
96
95
90
88
95
98
96
90
91
100
105
99
90
90
97
98
92
88
95
104
102
90
83
92
104
103
88
74
77
90
95
93
91
93
97
100
95
90
86
87
91
98
102
96
86
74
70
77
91
105
114
102
85
79
86
94
92
86
91
102
108
100
86
80
87
96
92
90
91
99
102
96
86
82
88
91
86
73
66
70
82
90
87
83
83
83
81
78
76
85
99
107
104
94
85
82
88
95
100
102
77
79
82
84
85
83
80
77
86
101
109
101
86
77
84
96
98
84
70
66
76
85
86
80
77
78
84
87
88
85
81
82
82
82
83
86
82
77
77
86
100
105
103
95
91
91
94
92
85
81
60
80
100
104
98
85
82
86
92
98
99
97
86
82
85
94
95
86
75
69
72
75
77
78
78
79
83
85
86
80
79
83
87
92
94
96
95
90
85
83
87
87
85
83
87
95
98
92
83
81
75
83
98
108
108
102
97
94
93
89
81
82
88
91
88
84
86
96
103
101
90
80
80
87
93
91
88
82
77
74
77
87
98
95
90
88
96
99
91
77
74
85
96
99
100
105
113
111
102
91
77
59
65
95
115
116
99
86
83
80
75
80
92
103
96
84
82
91
99
99
89
83
89
94
94
88
89
94
96
88
80
84
93
92
86
84
90
93
80
66
68
91
112
117
105
97
102
107
102
88
79
62
71
96
113
103
85
78
84
92
87
80
84
98
103
100
88
77
73
70
72
80
89
93
87
81
83
92
96
94
89
87
86
85
80
84
89
88
78
69
76
88
92
83
70
70
81
91
89
78
82
94
105
107
101
93
82
79
88
94
91
84
84
89
99
110
109
98
84
71
66
74
87
92
90
88
89
91
89
92
98
102
96
87
77
82
90
95
93
90
91
89
83
70
66
74
87
93
87
80
83
93
95
94
93
93
93
87
83
85
92
97
94
85
77
83
95
105
102
90
82
82
87
85
78
80
88
98
98
91
87
94
105
102
94
83
86
93
96
91
82
83
88
96
102
100
93
84
78
80
82
74
74
83
89
91
91
87
85
86
91
96
91
77
62
61
70
81
88
93
99
100
91
79
68
70
82
96
96
82
65
67
93
115
117
95
73
69
78
85
82
79
80
91
105
105
99
85
78
79
84
86
91
95
89
78
72
76
87
96
94
84
77
73
72
76
79
80
82
91
101
101
95
86
85
87
86
86
85
79
72
69
79
96
107
96
80
71
81
98
104
93
78
73
85
102
109
101
88
77
91
98
94
88
77
69
66
74
91
102
97
87
79
80
81
78
77
79
85
95
94
86
85
85
86
89
87
84
85
87
89
83
74
71
82
94
101
101
101
102
105
96
88
82
83
87
88
83
78
75
80
77
75
75
73
72
73
83
96
102
96
88
83
83
82
81
76
73
72
74
79
85
87
80
71
69
79
85
84
84
84
86
87
82
82
90
94
94
92
91
90
87
85
82
81
76
78
77
79
78
78
75
81
88
82
75
79
91
98
99
92
84
77
74
83
99
107
94
70
57
71
92
101
89
72
69
79
82
75
68
78
97
109
101
85
76
78
83
91
92
89
79
72
72
79
89
95
100
96
89
96
95
95
91
89
86
87
87
81
78
80
87
80
74
80
98
115
117
103
89
86
92
96
92
85
84
82
82
74
72
83
103
111
93
72
65
79
97
107
104
91
80
80
85
88
94
99
98
92
80
89
86
83
90
103
108
99
76
60
60
75
91
101
99
90
82
85
103
121
125
110
91
82
82
88
88
81
77
76
83
88
98
95
83
71
74
86
95
95
88
81
82
86
89
87
85
85
83
76
72
75
65
71
90
107
108
91
72
68
73
86
96
104
105
95
82
79
89
104
112
103
88
78
78
87
85
77
69
72
87
99
97
90
84
85
86
82
73
69
72
79
81
80
81
82
83
81
83
85
89
78
73
78
90
91
82
73
70
71
78
84
89
93
94
89
88
90
89
89
88
89
88
83
80
80
79
76
75
80
88
95
95
92
93
90
78
68
65
72
85
94
97
92
87
83
82
81
82
87
93
79
78
77
76
74
75
78
79
75
71
72
83
91
88
77
70
74
82
86
85
89
93
90
81
72
74
87
102
100
85
76
81
97
102
89
69
66
80
92
95
92
95
102
102
92
83
83
88
88
83
78
79
75
71
76
90
102
106
98
88
84
84
88
85
74
62
62
67
73
79
87
95
97
86
72
74
91
106
98
80
75
84
97
100
86
75
78
90
93
81
67
67
83
99
101
94
91
92
90
81
90
92
86
80
84
96
107
111
105
97
89
86
84
85
86
88
84
76
67
63
73
85
92
89
82
82
82
84
81
83
90
99
96
88
85
88
92
91
86
77
69
67
77
93
102
97
93
87
85
86
91
87
77
69
70
78
86
86
83
78
78
80
82
85
90
96
96
90
82
78
75
73
74
77
82
81
78
71
76
85
92
94
88
85
91
100
101
94
87
87
93
97
92
89
90
93
94
93
90
89
71
68
67
68
67
63
65
69
72
75
80
84
84
83
83
86
89
90
92
89
81
76
76
76
80
78
75
74
77
80
85
86
88
88
90
90
89
84
85
86
90
92
88
84
87
94
94
93
93
94
68
74
86
92
88
80
74
77
76
81
85
89
92
88
83
83
88
89
81
69
65
76
90
95
86
80
76
75
77
78
88
94
99
91
84
76
78
81
85
86
85
79
76
80
90
94
91
79
83
95
80
86
91
94
98
100
94
81
73
71
78
87
92
90
84
83
88
92
84
68
63
72
88
94
91
83
83
85
85
85
89
94
96
92
89
87
88
90
93
94
89
79
73
77
87
92
91
86
86
90
83
82
80
84
91
96
87
75
72
79
86
86
84
81
82
81
86
89
92
88
80
77
79
81
86
88
93
91
87
81
78
80
85
89
92
97
98
95
90
84
80
76
72
72
79
89
103
109
102
88
84
81
79
83
85
83
79
76
84
92
93
81
68
68
80
89
93
85
76
74
79
80
83
86
90
99
102
95
85
79
76
81
83
83
85
93
96
91
80
75
75
81
79
72
71
85
105
111
98
85
81
80
78
78
79
88
98
102
98
90
80
68
59
61
75
90
92
84
67
58
61
71
85
94
100
100
93
85
81
83
90
92
88
78
72
76
82
82
78
77
83
91
89
80
74
80
86
91
88
85
71
71
69
67
73
88
107
112
102
90
81
76
69
65
70
79
88
89
87
78
69
67
73
84
91
86
72
71
81
90
91
79
71
71
74
76
75
77
81
86
86
88
92
95
87
78
69
74
83
87
77
79
81
83
82
83
87
91
92
91
89
87
84
82
80
84
87
92
93
88
77
70
72
80
80
75
68
72
82
86
77
62
59
71
83
85
81
81
85
89
87
86
92
100
95
82
70
73
83
88
101
93
90
91
92
87
87
87
90
90
87
81
79
82
84
87
86
85
82
80
81
83
83
79
76
74
76
77
76
73
76
78
79
78
74
72
79
86
91
89
86
83
86
89
90
85
81
84
88
89
98
91
86
87
90
89
89
87
88
89
86
83
83
84
84
77
71
74
85
98
103
100
90
80
76
76
77
77
76
76
85
94
94
83
70
61
67
77
85
88
86
81
81
85
90
90
87
83
81
81
80
79
80
82
84
81
76
73
76
82
84
84
86
89
85
80
75
80
95
110
109
96
85
78
76
77
78
80
83
79
77
75
80
85
85
80
69
69
78
87
96
98
93
93
93
91
85
76
71
74
74
72
74
79
82
80
76
74
74
72
70
66
65
68
78
94
106
105
91
79
75
80
79
75
70
69
75
76
74
67
61
63
74
86
94
91
83
77
83
89
100
103
95
87
78
74
76
77
77
77
73
66
71
79
86
88
89
90
87
79
70
64
61
62
74
95
114
112
88
69
69
79
80
72
65
65
67
71
73
74
75
74
75
82
87
89
87
90
93
92
88
82
76
73
72
75
79
83
82
83
76
68
71
78
79
80
82
89
89
80
74
77
80
84
82
79
81
84
85
89
92
83
68
59
63
76
84
90
95
95
89
75
68
75
87
95
96
94
93
89
79
71
74
83
91
94
93
87
83
84
88
85
84
81
78
73
73
79
82
78
72
72
73
75
73
68
67
75
84
95
95
82
63
54
61
76
92
94
94
92
84
76
71
76
87
95
93
88
82
79
79
82
87
89
91
91
89
86
85
84
108
101
96
104
105
96
82
79
86
97
99
100
101
103
98
93
88
95
104
108
104
92
78
73
79
88
95
93
84
75
72
78
85
89
85
77
76
82
92
98
94
88
83
85
89
97
106
108
104
90
99
90
88
96
104
97
78
63
66
83
94
96
97
97
97
91
81
72
80
91
98
96
92
93
97
91
83
86
97
106
105
91
79
77
77
75
74
81
93
99
98
93
85
79
76
75
81
86
85
83
91
87
90
92
92
84
76
70
75
84
92
93
92
90
91
87
79
74
79
91
102
101
98
102
105
99
91
94
108
122
117
94
76
69
76
78
82
89
97
104
108
109
102
89
77
76
79
84
81
79
91
99
99
94
86
86
90
98
101
100
95
88
84
85
89
86
80
81
94
109
115
104
88
82
86
93
94
97
97
98
90
81
75
77
83
83
82
86
91
93
92
90
90
91
96
104
108
105
90
79
89
98
98
95
94
100
105
109
106
101
93
85
82
82
85
85
81
87
99
109
106
88
79
82
90
97
98
96
96
94
85
80
78
84
89
87
84
87
87
88
83
84
88
91
97
105
110
110
103
96
85
93
101
101
99
92
81
78
82
88
91
89
88
88
86
83
82
91
103
106
94
82
80
94
108
107
97
90
91
94
93
83
78
84
97
106
108
103
96
92
91
94
95
92
83
83
91
110
120
119
80
84
93
102
102
90
67
56
66
87
98
101
95
91
89
93
95
97
102
101
93
83
80
85
91
91
86
83
86
86
85
80
74
82
97
114
116
107
95
86
82
85
90
88
81
74
78
95
107
106
79
74
74
86
100
104
94
78
76
87
99
98
90
82
85
93
96
94
92
92
92
91
87
84
80
79
82
88
89
88
85
83
83
85
88
94
96
95
92
85
79
78
79
81
80
82
78
80
80
83
81
76
78
87
96
96
92
86
79
80
82
83
78
77
77
85
90
92
89
83
82
90
101
105
101
95
92
93
91
90
94
98
96
87
79
78
85
93
95
93
93
93
90
87
86
91
91
82
76
84
80
88
100
107
95
76
66
73
83
87
84
78
76
79
80
83
90
95
95
86
80
84
90
99
100
99
93
90
84
83
87
91
91
86
85
87
93
91
87
86
92
98
98
93
93
96
93
86
84
90
90
94
96
97
94
87
81
84
93
100
102
96
90
85
83
82
86
90
97
97
91
82
75
71
78
92
95
93
89
85
84
83
83
85
92
98
94
82
75
80
89
89
83
81
92
97
95
88
85
89
88
83
77
76
84
95
96
92
89
94
103
104
100
97
95
96
91
86
84
88
92
93
92
93
96
96
95
92
91
92
88
84
79
83
90
90
87
82
85
94
96
89
81
79
87
97
96
93
88
88
80
82
83
84
91
97
94
86
83
86
94
95
94
100
108
112
99
87
78
79
84
92
98
105
106
96
84
83
91
97
91
82
78
84
92
94
92
94
96
97
98
97
96
89
82
80
89
98
98
97
100
104
101
97
98
96
92
87
91
97
96
92
91
96
103
101
92
88
90
93
93
88
81
77
77
81
85
92
97
97
91
82
79
83
94
100
101
95
87
84
86
94
97
92
84
81
90
100
106
102
105
101
89
81
78
80
84
87
95
102
98
88
78
78
84
92
91
92
93
95
95
86
76
67
67
77
89
94
97
95
94
91
86
83
87
95
94
87
79
81
83
86
90
95
98
98
96
97
99
96
74
71
68
67
70
77
83
86
88
95
96
84
64
62
82
102
110
99
85
76
77
77
76
76
80
85
85
85
90
96
96
89
81
82
93
105
99
86
78
87
102
107
106
97
96
91
83
80
80
87
69
80
86
81
75
77
84
87
87
88
92
85
72
68
84
101
105
91
76
72
80
86
85
86
90
91
86
86
93
99
95
83
67
69
87
104
104
89
76
82
102
118
111
95
83
83
85
80
73
74
93
105
105
95
81
77
77
81
82
80
81
83
82
81
78
83
87
87
83
79
84
90
95
97
94
90
90
94
102
104
103
97
86
72
67
74
90
96
86
76
81
102
113
107
96
91
87
79
70
66
92
84
85
89
88
80
77
77
80
78
73
74
79
83
84
85
91
95
89
74
67
74
88
98
93
83
82
90
95
92
88
94
99
91
75
67
78
94
96
79
72
84
99
106
101
90
79
78
81
81
75
68
74
89
93
89
80
83
93
93
85
74
77
92
108
113
107
95
83
70
65
72
87
95
92
82
80
82
81
74
64
61
71
85
94
94
90
87
86
88
86
84
81
80
83
90
98
107
112
109
77
87
98
100
90
76
72
80
91
93
85
77
85
97
114
115
109
99
91
86
82
84
90
92
90
91
90
91
90
89
84
77
72
76
90
101
102
93
85
88
95
102
100
97
99
106
115
117
111
101
79
89
97
96
85
73
70
74
74
71
72
80
91
94
89
87
91
96
97
91
86
84
85
83
81
80
86
91
97
104
108
107
105
98
96
98
104
102
89
75
74
89
110
118
108
92
81
83
89
93
77
74
82
92
91
85
81
78
78
79
86
91
91
85
77
77
83
84
80
74
74
77
79
78
76
74
78
88
93
92
90
93
104
111
107
98
94
95
93
82
75
80
92
100
89
71
66
81
100
109
86
86
91
96
94
84
73
74
86
100
105
97
85
79
81
87
92
88
81
76
76
77
81
86
93
97
96
92
88
84
82
85
90
96
96
91
85
84
91
97
98
92
89
84
84
84
87
99
108
108
94
90
90
91
92
83
74
78
90
99
90
80
76
82
85
84
86
91
99
98
90
84
85
89
97
103
102
93
84
83
90
95
93
91
92
92
89
85
84
86
90
91
89
88
88
86
84
85
87
85
78
74
76
84
90
92
93
94
96
88
74
71
80
95
99
96
95
97
100
97
93
92
90
84
79
81
85
84
78
75
82
90
93
91
91
90
88
82
79
82
86
87
86
85
79
76
80
87
91
87
81
91
94
91
86
84
88
90
87
83
89
90
88
87
94
103
115
109
91
76
74
79
81
79
77
81
86
86
80
76
80
88
94
92
88
84
83
83
84
85
83
81
77
74
75
80
92
104
110
104
103
115
111
92
78
72
74
73
67
76
92
99
87
71
74
92
112
116
103
79
65
60
68
84
98
105
103
98
92
88
90
95
98
93
85
80
83
86
88
85
79
79
81
86
86
84
90
95
95
96
81
90
92
86
81
83
83
76
70
71
79
86
89
87
90
94
105
114
113
100
79
67
76
95
107
107
99
89
87
86
83
85
91
91
89
85
84
84
87
89
89
87
90
89
89
84
82
83
83
80
66
77
86
91
89
86
87
89
89
85
80
79
88
95
99
94
91
91
92
96
92
83
79
82
88
89
79
67
62
66
74
78
78
81
85
84
83
85
91
96
91
80
75
82
91
91
91
91
95
88
78
89
99
98
87
74
72
76
82
85
88
90
91
93
89
87
83
81
81
91
97
92
80
73
76
82
78
70
65
68
78
85
86
87
84
82
80
82
87
89
84
75
76
83
92
97
95
93
93
93
78
78
79
80
83
82
78
71
71
74
85
93
97
92
83
75
74
75
81
91
95
94
86
76
71
77
89
91
84
80
83
94
101
100
89
81
83
87
84
79
78
84
92
93
91
91
93
96
90
85
79
66
59
67
84
98
101
94
86
83
87
91
92
87
76
66
65
70
76
81
88
93
90
79
68
74
89
96
86
77
82
99
108
101
88
88
96
100
91
79
77
85
95
94
89
86
89
95
89
80
82
79
78
79
86
91
95
97
99
97
90
85
82
81
79
77
73
72
72
77
83
89
91
83
78
81
90
91
86
82
87
93
90
86
85
93
101
95
89
87
88
87
89
91
90
83
78
78
82
83
81
90
95
95
88
81
80
84
90
90
84
77
75
80
89
93
88
79
75
77
79
78
74
74
81
84
86
87
94
96
91
78
66
70
82
92
88
80
83
94
102
97
90
88
86
79
73
75
90
100
76
83
91
94
87
77
73
79
86
89
85
79
79
81
89
93
91
90
89
85
75
67
64
72
82
85
85
81
82
89
89
84
75
73
77
80
81
82
83
86
89
87
87
90
89
80
72
74
89
97
76
81
87
87
79
73
72
80
88
91
87
85
86
87
87
88
90
93
92
81
71
70
78
88
94
96
89
76
68
75
90
103
99
85
75
76
88
95
91
79
69
67
77
89
96
88
74
66
69
80
75
80
85
87
88
87
86
83
82
83
85
85
88
88
87
88
90
91
85
78
73
77
88
93
96
95
91
83
78
81
91
98
94
85
77
81
89
91
87
82
80
79
82
84
85
84
77
72
74
81
72
71
80
93
101
101
91
78
75
82
87
85
78
79
83
85
84
81
81
88
94
92
85
80
77
78
82
85
96
100
96
90
82
77
78
80
78
75
76
83
95
102
96
82
70
72
80
92
97
90
70
71
79
91
98
93
83
75
77
85
92
87
79
78
83
85
79
72
75
88
99
96
84
77
76
80
83
84
91
99
98
92
85
80
81
81
76
69
68
79
95
109
101
83
70
75
94
106
100
87
76
77
76
74
76
84
93
93
88
84
85
83
79
77
81
86
85
79
81
85
86
84
82
80
85
88
83
74
79
83
88
87
83
83
85
81
72
62
60
71
86
97
92
80
75
86
98
99
90
83
74
74
65
56
61
81
102
105
94
82
74
74
70
68
75
83
88
89
89
84
83
80
80
81
81
80
75
77
82
84
79
72
73
82
86
78
68
65
71
79
81
81
81
81
84
82
81
77
80
84
74
76
76
72
71
75
86
91
91
80
69
64
71
79
84
87
84
78
78
80
84
90
94
92
81
73
73
83
92
88
79
74
76
82
79
76
77
84
92
90
81
80
85
93
90
80
70
72
81
88
91
83
83
87
87
85
85
90
90
82
67
61
70
85
94
89
74
66
63
67
75
89
97
95
87
78
71
76
79
82
85
89
89
83
77
79
92
99
95
81
71
75
85
94
90
81
77
84
90
91
91
81
81
91
96
95
92
88
88
84
75
71
78
86
87
80
69
69
76
83
83
86
88
94
89
77
68
69
80
95
102
98
90
85
87
92
96
93
85
74
65
66
71
75
76
76
78
84
92
93
74
79
88
94
94
85
75
74
79
84
84
84
86
87
85
80
78
83
92
97
95
89
89
93
88
76
64
69
88
105
105
92
79
78
85
88
84
78
80
84
84
81
70
66
71
77
82
85
83
87
73
81
87
92
89
80
75
76
80
83
81
81
79
79
84
94
104
104
93
81
77
82
87
88
83
77
77
79
82
82
81
78
76
74
77
79
78
73
76
84
94
98
87
77
75
86
91
86
80
78
80
81
84
88
87
86
86
85
83
79
75
70
68
66
75
93
113
111
92
72
70
75
76
73
76
87
96
92
84
77
74
75
76
81
84
87
85
80
77
77
79
83
84
81
84
86
87
84
80
80
94
84
82
80
78
77
78
82
80
71
67
66
66
68
72
79
84
84
80
83
89
86
75
68
72
86
92
90
84
78
77
75
72
78
81
82
84
90
92
80
69
66
76
87
92
85
80
79
79
81
87
84
86
83
77
69
71
78
82
78
69
66
67
69
73
77
82
79
75
80
91
96
86
73
61
64
71
74
73
75
77
78
76
75
74
75
80
88
90
83
78
80
89
100
97
88
77
74
73
79
104
94
89
95
102
95
81
79
89
100
101
89
79
81
90
94
90
83
80
86
97
104
104
95
87
79
74
72
73
76
85
99
115
121
111
97
88
89
92
89
78
74
81
92
102
104
103
103
95
86
82
64
55
67
90
106
103
91
82
79
80
80
79
86
95
104
104
95
89
87
89
89
90
90
88
78
72
74
85
92
94
92
95
102
103
95
89
89
92
87
80
77
81
88
88
87
85
86
86
84
94
75
61
59
68
82
91
93
86
78
71
69
75
83
93
103
104
99
93
85
77
72
73
83
91
91
86
85
94
103
98
82
71
74
84
93
91
89
85
79
82
89
91
85
76
74
80
88
89
85
107
103
97
90
83
76
74
81
93
101
99
83
72
70
82
92
100
100
100
100
96
89
81
82
86
90
88
85
87
88
86
81
81
89
98
94
90
88
90
92
93
92
87
80
78
86
98
105
100
87
82
88
96
103
107
100
83
75
85
103
112
103
87
78
81
87
95
101
106
109
104
97
91
89
87
90
91
94
89
83
76
83
98
112
110
94
79
75
87
98
102
96
89
82
80
92
99
102
97
94
67
69
79
90
100
94
79
68
71
83
92
93
93
93
89
84
83
85
87
86
81
83
93
103
104
94
89
87
87
84
84
87
97
103
101
92
83
78
79
82
90
96
94
85
79
79
89
95
95
93
76
79
89
100
102
92
76
67
72
86
95
96
92
93
93
93
87
81
78
75
75
80
92
106
109
98
84
73
73
81
84
86
86
85
90
96
101
100
94
86
85
86
87
85
77
76
82
94
96
93
93
94
96
102
110
109
95
80
74
87
103
108
100
92
93
95
95
92
92
93
92
90
88
97
103
104
95
88
84
83
83
84
87
92
94
94
96
96
93
86
83
85
90
93
89
81
77
82
92
97
98
94
90
88
92
97
96
86
75
72
81
92
99
100
96
93
92
93
98
97
92
83
80
88
98
103
103
98
91
85
84
84
93
97
95
89
83
80
79
83
91
98
103
102
94
87
79
78
79
86
83
86
92
91
80
72
76
89
91
83
72
74
89
101
98
90
88
88
90
86
83
81
79
81
83
90
93
89
86
85
86
86
86
87
93
97
94
91
93
104
114
113
98
83
85
93
99
91
80
74
81
86
91
92
87
83
86
98
102
96
86
87
96
102
97
88
85
87
87
89
91
92
87
79
75
81
91
93
93
93
93
90
84
86
90
97
100
100
105
114
115
100
82
75
90
108
112
94
81
77
106
98
86
85
93
106
110
101
90
82
85
91
99
103
99
98
94
89
87
90
96
97
95
89
84
82
82
83
82
83
81
82
82
84
81
81
85
91
95
95
91
87
84
87
96
101
98
90
83
84
112
100
83
74
83
99
107
101
85
76
74
81
89
94
96
95
93
89
83
77
81
84
87
88
86
82
79
76
72
69
69
74
81
84
81
81
87
90
93
87
88
94
96
88
79
76
84
93
93
88
91
90
81
73
73
84
98
104
100
90
83
87
94
96
85
76
76
81
81
78
79
83
81
75
68
74
87
96
97
89
82
81
84
91
96
101
102
98
97
97
96
94
87
79
75
81
92
100
96
85
76
81
80
74
73
85
98
105
99
89
86
95
104
103
94
85
87
91
95
93
94
97
93
81
71
71
85
98
103
101
93
89
90
95
102
105
102
97
98
98
88
75
72
83
98
101
94
87
83
82
74
73
71
68
73
83
93
91
85
84
88
91
86
85
93
107
114
111
105
100
96
95
94
95
98
94
87
85
87
89
90
85
81
85
92
94
93
93
97
97
88
78
78
89
98
92
80
75
80
90
81
81
76
69
70
78
84
84
79
82
92
98
85
76
86
101
107
97
91
95
99
99
93
93
100
103
95
88
92
100
100
86
69
66
76
88
92
88
81
84
95
107
107
95
83
82
87
90
93
92
93
101
98
83
70
72
83
90
84
81
87
97
95
88
84
86
88
84
79
81
97
104
97
91
88
88
91
97
108
118
117
105
84
67
63
68
79
82
79
79
94
113
114
100
88
85
86
85
81
85
94
103
103
87
73
71
85
101
97
84
74
78
86
89
87
89
94
95
87
78
78
89
100
107
100
86
80
84
93
98
100
99
96
85
68
56
60
73
88
91
93
94
96
99
97
88
73
66
73
88
81
84
86
84
80
84
97
104
102
89
77
76
84
89
88
87
93
98
97
90
79
83
94
106
105
93
79
75
76
74
71
72
77
85
90
81
70
70
79
89
95
91
91
98
100
100
91
85
92
103
86
81
79
82
84
89
99
104
101
93
88
87
90
88
77
70
75
88
100
102
94
85
80
82
83
81
76
73
75
82
83
75
66
71
90
101
92
80
74
85
98
105
105
101
100
98
98
98
99
101
94
91
90
85
82
82
86
89
88
83
80
85
88
87
80
76
79
85
85
81
79
80
82
87
88
82
74
69
76
89
97
92
81
75
82
95
101
96
87
80
79
91
103
103
91
78
78
89
100
99
86
91
94
95
92
86
82
79
77
77
79
81
84
86
94
102
101
87
68
55
60
77
91
100
100
87
76
75
82
87
90
89
90
85
82
85
95
101
93
76
70
81
100
103
90
73
69
85
101
99
81
82
88
95
99
94
85
79
82
86
88
84
83
84
92
100
101
92
77
69
72
81
86
88
80
79
84
89
87
82
81
88
92
92
89
87
89
87
79
72
75
89
101
104
94
83
75
82
93
95
83
77
80
89
92
88
83
83
88
86
79
77
86
96
96
91
93
99
101
98
90
85
82
77
77
88
98
92
80
72
77
90
97
99
100
102
93
77
64
62
72
84
94
101
97
92
86
84
85
85
80
77
79
85
87
85
87
91
89
81
72
72
85
100
103
101
102
105
109
102
90
79
78
82
88
95
98
90
83
81
83
80
79
85
96
101
95
83
78
80
86
91
96
100
99
93
91
92
89
85
81
94
96
88
82
85
90
89
83
81
90
95
87
77
79
91
101
102
99
90
79
72
72
80
87
90
85
87
92
93
85
75
69
75
85
92
92
92
92
90
92
100
105
108
99
86
82
86
94
95
89
109
109
91
71
71
76
75
75
87
107
112
91
70
65
78
91
92
85
76
71
73
77
86
89
85
80
84
90
88
81
73
78
90
93
94
90
84
78
76
81
89
99
99
90
79
73
78
89
101
88
104
104
85
66
60
69
80
90
95
94
92
87
84
88
92
91
88
80
71
70
78
91
96
91
84
80
86
89
85
77
71
78
89
97
96
90
81
79
84
86
82
79
80
81
81
81
86
93
98
89
98
89
72
62
64
84
103
107
94
79
69
72
82
89
90
86
79
73
71
75
81
82
82
82
86
89
89
86
83
77
68
66
71
79
86
90
96
105
108
95
75
63
73
84
86
83
83
89
87
91
96
84
70
65
79
94
100
94
86
83
82
82
81
79
79
79
77
75
79
85
84
80
79
87
92
92
87
83
83
82
77
70
69
76
84
92
98
103
97
84
66
63
79
92
94
84
71
69
77
92
87
78
74
85
94
91
78
75
84
95
102
97
90
87
87
88
90
91
91
88
88
93
94
91
83
72
68
73
83
95
97
94
87
86
90
94
89
81
79
82
85
81
80
83
87
89
85
82
86
100
82
72
76
88
90
78
67
70
83
92
93
92
90
89
87
89
93
96
95
90
90
92
91
78
66
61
63
69
80
95
109
109
98
88
93
100
97
89
89
100
103
93
78
67
74
88
96
93
88
91
86
85
84
80
67
58
63
77
87
90
83
83
86
87
83
79
80
88
93
92
90
89
87
80
82
90
93
89
83
84
84
83
83
87
96
102
96
92
95
104
99
89
82
80
80
80
79
81
80
77
87
97
95
85
76
72
77
87
93
92
87
79
77
77
79
76
77
80
85
87
85
85
88
95
102
107
109
107
97
79
58
49
62
81
93
88
77
78
90
94
90
87
88
89
81
68
68
82
97
89
92
89
86
89
96
96
92
89
92
94
90
80
76
76
82
88
91
90
89
85
82
83
90
96
97
96
97
99
101
97
84
69
66
71
77
80
83
87
91
91
89
90
95
91
77
65
69
86
105
107
95
79
71
75
83
89
91
91
91
86
84
84
87
89
89
91
93
95
93
90
87
86
89
90
93
92
83
80
84
94
102
95
76
67
74
90
101
97
85
77
81
89
95
89
82
78
75
80
85
88
82
77
71
69
75
85
94
97
93
85
74
76
85
89
89
87
85
88
92
94
92
89
88
88
88
83
76
75
77
83
84
79
74
77
83
90
88
75
69
73
84
91
91
86
87
85
82
76
75
68
70
79
87
91
93
94
97
99
94
86
76
69
69
78
84
84
82
84
90
94
92
86
83
80
74
65
69
86
100
99
86
73
73
80
88
85
74
68
79
91
102
103
89
83
80
82
81
84
85
74
80
87
92
96
95
93
89
85
83
86
84
81
78
80
82
79
80
85
95
98
91
81
76
75
72
63
67
87
106
111
97
81
74
81
86
82
79
82
91
100
101
93
84
81
83
90
90
88
87
82
87
88
86
81
81
83
83
83
80
83
87
88
87
84
82
78
77
84
97
100
94
81
75
76
78
78
75
83
87
88
82
77
78
83
84
78
76
82
89
92
87
78
77
84
95
99
91
77
75
79
84
85
78
74
79
84
89
89
83
80
76
76
78
83
84
80
73
76
87
97
96
88
80
77
81
88
89
86
80
75
74
82
92
90
81
70
69
78
86
86
80
73
72
77
83
85
77
70
75
76
79
82
80
77
75
79
85
86
76
66
63
70
82
93
88
79
69
65
74
84
94
93
88
83
84
90
96
91
82
78
86
95
93
82
73
75
82
83
79
73
73
74
76
73
71
73
76
80
85
76
73
75
78
81
79
78
80
78
74
66
68
79
96
100
89
81
73
69
70
70
80
89
92
89
83
83
88
89
84
80
89
92
90
83
84
94
97
87
71
62
70
82
87
80
76
77
84
92
93
75
70
71
79
86
89
87
85
79
77
76
78
84
88
87
83
85
85
81
72
68
71
81
90
86
76
73
79
93
103
102
92
89
93
101
108
107
99
87
78
75
82
85
88
79
71
70
81
92
94
73
73
79
83
89
94
96
96
91
86
84
86
85
82
78
78
81
85
78
71
67
74
85
93
92
83
73
77
89
105
110
101
89
84
87
92
94
93
88
86
85
85
83
78
74
73
76
83
86
88
74
81
86
85
87
90
95
97
93
92
93
98
98
91
85
83
86
84
76
68
67
75
88
100
106
106
99
90
85
86
87
87
79
70
65
70
78
80
76
74
75
81
80
79
84
97
106
100
84
79
76
82
85
85
85
83
84
83
82
85
91
97
98
93
86
89
88
83
74
67
68
74
78
83
91
102
109
108
97
83
77
76
75
75
75
78
82
80
75
72
70
77
81
83
90
104
109
100
84
81
81
82
83
84
79
77
78
82
80
76
76
78
82
83
84
82
82
75
67
68
80
87
83
75
75
82
89
88
83
79
79
81
80
81
77
75
80
90
94
90
79
77
85
88
86
80
78
82
84
85
80
78
83
84
78
71
73
82
86
80
74
74
79
83
86
89
84
76
69
67
76
88
90
85
80
79
80
76
74
77
89
94
89
77
68
64
73
89
98
94
84
81
87
88
86
77
73
77
84
88
100
94
94
98
104
102
91
82
82
88
88
81
74
79
90
98
93
85
79
84
86
88
90
89
87
86
88
87
83
80
85
95
107
112
105
98
98
106
107
97
84
80
85
92
93
89
87
92
93
94
80
78
77
83
95
110
114
104
86
78
79
86
90
93
96
103
107
105
96
86
83
82
84
86
88
91
92
88
83
77
78
85
91
94
91
88
95
107
113
106
97
95
98
102
102
101
105
106
102
95
88
77
69
63
66
79
94
102
94
81
74
76
86
90
90
90
93
95
92
86
82
78
78
84
92
96
94
89
88
91
93
89
86
84
88
92
94
91
88
78
76
84
98
102
97
90
93
98
99
94
89
80
76
79
80
75
72
77
89
94
87
75
73
75
82
86
90
87
83
83
84
86
88
87
87
90
91
91
90
93
95
94
93
95
98
97
94
88
83
79
80
84
84
76
72
74
84
95
97
89
84
81
92
107
118
110
89
72
73
84
92
96
99
100
99
99
96
90
84
81
86
97
103
93
79
76
87
94
94
86
80
86
96
103
99
87
79
80
88
94
97
94
85
75
73
85
97
103
97
90
84
80
85
93
102
103
91
78
71
73
81
97
113
116
109
98
92
84
75
68
73
89
100
96
80
74
85
97
99
96
93
100
105
100
82
68
66
72
76
75
85
97
105
105
101
98
99
93
83
81
88
82
80
79
81
83
84
87
89
89
90
93
97
98
96
96
93
89
85
77
76
80
90
94
95
90
85
86
90
97
104
108
104
91
81
77
84
88
88
83
90
102
110
109
103
96
89
83
79
80
92
88
88
89
95
99
96
91
92
100
109
109
100
95
92
93
95
98
102
99
90
78
75
86
98
100
94
86
85
87
85
85
91
100
108
106
100
94
90
88
90
96
102
104
100
95
92
93
95
94
90
92
92
96
101
105
103
96
88
88
100
108
111
106
100
95
94
95
98
96
88
76
65
70
83
94
97
99
93
86
74
68
81
101
112
105
86
73
70
75
82
88
92
89
89
93
101
110
108
98
83
86
92
92
90
90
97
102
97
87
77
81
93
103
103
99
98
95
92
90
91
87
81
71
75
86
95
99
95
87
83
82
83
90
94
91
82
78
82
97
105
101
86
72
69
84
105
113
107
90
93
88
88
88
88
89
98
104
100
86
72
71
79
89
92
95
95
90
86
91
100
107
101
87
79
81
83
83
82
85
93
93
92
90
90
90
93
96
102
109
111
104
93
80
77
85
98
98
92
88
111
100
92
92
97
103
101
91
80
72
71
75
82
87
87
91
91
86
77
79
87
95
93
85
77
76
77
77
78
80
90
94
92
89
85
85
92
96
93
86
86
93
100
101
91
84
82
84
89
91
104
95
85
81
82
87
93
90
81
76
75
83
90
88
81
80
91
93
85
75
71
73
77
77
77
84
92
92
82
76
77
82
88
86
80
79
85
89
85
78
79
90
97
90
79
74
81
93
96
94
79
73
69
65
67
79
95
106
100
89
86
97
107
97
77
70
87
103
103
90
84
88
93
92
89
91
96
97
89
79
74
78
84
90
94
93
89
89
94
101
105
100
85
78
74
81
92
94
90
90
72
75
79
81
84
95
105
107
96
84
86
99
112
104
86
77
85
96
99
93
94
103
112
108
97
84
81
84
89
89
86
81
85
93
97
92
87
90
106
119
114
96
83
85
96
97
90
78
77
84
85
92
93
91
88
89
90
88
84
83
89
96
95
93
90
91
90
88
86
83
82
84
93
102
102
96
86
86
89
91
89
85
87
89
83
73
74
91
112
112
96
77
78
90
97
92
83
80
88
94
90
92
90
82
76
78
82
85
84
84
89
94
91
88
91
99
93
85
83
86
89
81
73
75
88
93
91
89
92
94
94
90
90
90
88
82
84
90
92
86
80
79
81
81
81
83
91
103
105
101
88
86
82
75
71
79
97
104
94
82
84
91
90
88
89
96
98
93
91
97
106
103
82
68
67
72
79
85
91
95
92
85
79
83
92
96
93
83
77
80
91
97
91
80
78
87
101
105
102
97
80
87
86
77
70
78
98
113
103
83
75
81
87
85
82
85
95
98
96
95
100
103
98
93
86
80
78
83
90
93
87
74
66
69
77
81
82
79
82
92
102
100
92
88
91
99
99
93
87
84
79
86
88
79
76
83
98
104
91
76
74
84
91
83
68
62
75
92
97
91
84
86
94
103
104
96
89
85
90
95
95
86
76
75
80
81
76
76
80
88
95
97
93
92
92
88
80
74
75
81
87
84
79
80
89
104
111
103
89
80
81
86
83
67
50
47
66
89
99
93
82
75
75
81
92
95
89
82
85
93
99
93
83
83
92
96
85
77
79
89
97
96
91
81
71
63
58
63
75
84
100
91
81
78
84
95
100
97
95
93
93
87
75
65
64
74
86
90
88
83
78
77
79
88
102
100
89
78
76
82
86
81
77
80
89
92
86
83
88
96
97
91
83
78
73
73
76
86
89
89
91
93
90
82
78
78
79
79
86
93
93
87
81
80
88
99
97
85
73
69
76
90
103
112
111
98
86
80
81
82
78
79
84
85
87
85
85
88
88
82
77
81
86
90
92
94
93
89
84
74
79
82
87
90
93
90
86
82
81
82
77
75
81
87
91
87
84
82
77
80
88
100
103
92
77
69
75
88
87
81
77
83
92
96
93
95
96
90
73
63
68
86
98
102
94
92
83
73
63
62
83
78
81
87
90
86
84
85
84
80
68
68
81
90
90
83
83
85
87
85
85
83
80
70
65
75
88
88
76
63
62
72
79
85
91
97
96
84
68
65
76
88
92
91
92
94
95
90
81
76
93
90
86
82
74
67
69
76
84
89
87
84
85
88
90
90
90
87
87
80
71
65
66
74
86
93
90
83
76
75
75
69
64
70
81
88
88
84
81
81
80
76
74
80
89
95
103
103
98
89
83
93
93
84
76
80
85
84
80
88
99
99
88
77
78
85
90
86
87
91
86
83
82
88
88
81
68
69
83
93
89
81
78
80
82
85
85
91
97
93
83
80
84
90
88
85
83
84
86
84
74
90
97
93
93
100
100
89
77
79
91
97
90
81
79
81
82
82
84
92
101
104
99
89
75
61
54
65
80
84
82
81
86
93
91
88
89
91
92
90
88
91
94
92
89
88
84
81
81
84
87
92
97
96
92
89
85
81
78
81
89
93
94
91
86
80
74
71
70
76
86
96
95
81
67
62
67
80
82
80
80
83
86
87
91
91
92
85
78
80
85
86
82
82
88
93
94
91
91
93
101
90
74
68
69
78
85
89
88
85
89
91
90
81
77
75
77
76
70
70
74
82
85
80
76
80
87
91
91
90
90
88
88
85
83
87
88
86
84
84
83
75
74
81
86
83
77
71
80
90
102
91
67
55
65
87
99
100
91
86
88
91
88
81
78
84
88
88
82
73
72
79
88
95
97
90
83
81
86
94
93
90
82
77
79
85
88
89
92
92
87
82
82
91
94
88
73
61
66
78
98
93
80
72
79
89
90
84
86
90
95
91
85
81
88
95
98
97
90
78
71
75
93
109
107
89
68
63
75
86
88
82
74
72
78
84
88
83
84
92
101
98
88
85
88
95
95
88
85
89
93
86
81
81
81
76
67
65
80
95
97
85
75
78
86
92
95
95
90
82
71
72
87
96
92
77
66
68
77
83
86
85
84
80
83
89
90
84
82
92
108
110
91
74
71
83
96
99
95
93
79
80
81
82
79
70
63
64
75
85
83
78
76
78
85
88
86
84
87
85
81
83
86
87
82
78
79
83
87
83
83
83
84
86
90
97
100
94
84
86
96
96
88
75
74
80
89
89
86
85
70
76
78
78
82
87
87
81
75
74
80
80
78
75
81
87
91
93
93
90
92
95
99
100
96
94
94
94
93
87
79
71
69
77
85
93
89
81
76
74
72
69
68
76
85
92
90
89
86
87
89
86
75
74
89
106
106
88
72
73
81
88
81
77
78
88
96
98
94
89
90
95
101
101
98
94
95
96
95
93
91
87
84
83
83
77
73
71
78
88
90
85
82
85
85
89
86
88
90
94
115
98
78
75
89
95
89
76
70
73
80
83
84
88
89
88
87
87
84
88
90
93
91
87
81
79
85
89
88
85
89
92
93
91
84
79
74
73
78
86
99
108
105
96
83
78
85
91
94
88
103
89
80
77
75
75
74
80
86
84
78
72
77
87
91
86
79
80
84
91
93
91
87
83
78
77
75
76
76
73
68
67
70
78
88
93
88
74
66
71
87
103
104
97
90
94
102
103
95
85
91
86
79
69
65
72
90
105
106
94
80
72
73
77
81
83
82
84
85
91
91
88
84
86
89
81
66
61
71
78
76
67
64
76
89
100
94
84
78
82
88
91
91
89
97
105
104
94
86
84
91
90
83
74
71
82
100
109
99
81
73
68
72
76
81
83
85
83
81
78
76
77
79
83
84
77
64
62
74
87
92
84
76
77
86
90
90
87
89
89
82
70
66
74
86
95
90
79
77
84
83
86
88
90
87
83
84
86
84
79
74
76
85
87
90
89
84
79
75
74
77
81
83
83
82
80
82
85
86
91
89
85
79
78
79
79
77
77
81
82
76
66
60
67
84
92
91
78
71
72
80
81
90
97
91
79
75
76
85
90
92
93
96
95
95
91
84
74
68
75
85
90
88
86
88
94
98
93
87
82
84
86
89
85
82
79
77
78
80
84
87
86
81
77
82
90
96
86
75
71
83
83
86
82
77
74
73
78
86
88
87
81
81
86
92
88
84
73
69
73
80
84
81
83
89
96
93
83
68
64
74
92
103
96
85
82
90
95
92
87
87
89
83
76
74
77
84
83
81
79
84
81
74
69
69
74
76
80
82
85
85
81
80
84
85
87
88
89
86
82
81
81
82
82
82
83
87
83
70
60
62
78
95
96
86
83
88
93
89
84
79
80
82
78
78
79
80
82
83
84
74
74
72
74
81
85
87
84
81
85
94
98
95
85
78
80
85
92
89
82
78
81
81
73
66
67
79
93
93
84
75
74
82
92
92
87
84
83
86
87
87
87
87
89
88
84
79
81
88
91
74
78
78
79
85
90
91
87
81
83
91
98
96
86
76
72
78
78
75
73
75
79
78
73
68
71
76
86
89
88
85
79
79
82
84
88
89
94
90
86
80
82
92
97
89
76
70
78
85
89
77
81
77
73
74
81
88
86
78
72
78
89
95
88
80
75
78
79
78
78
76
81
87
90
90
87
82
82
78
76
76
76
75
71
67
73
88
95
88
72
58
63
78
88
87
81
77
79
82
80
68
72
76
74
75
79
85
85
81
78
83
89
95
95
89
82
79
78
79
82
87
94
95
89
81
76
80
87
92
88
80
80
80
78
74
75
81
89
86
77
70
72
76
78
85
94
96
90
84
84
66
72
79
82
79
78
84
94
97
93
88
86
91
95
96
94
83
71
64
68
82
92
90
80
70
67
72
78
85
91
95
96
91
88
84
85
87
91
94
92
88
86
84
77
74
77
81
88
87
87
78
81
86
86
79
71
73
83
90
86
77
72
75
83
93
92
85
75
67
65
71
75
76
80
85
89
87
80
78
87
98
103
96
87
80
79
85
87
89
87
85
83
79
71
63
65
75
87
89
87
72
83
94
96
96
95
94
93
91
90
87
83
84
90
98
97
89
90
96
102
101
92
81
79
83
90
96
99
99
96
94
91
84
78
71
75
86
99
108
108
109
106
100
92
87
84
89
91
93
95
83
104
116
112
102
95
92
90
85
83
86
93
97
98
94
89
86
89
94
98
101
97
90
86
89
94
101
101
98
92
89
89
85
77
70
72
86
102
110
110
107
104
99
92
91
98
108
111
101
88
86
99
111
109
95
85
82
83
87
91
98
110
114
105
87
73
69
72
80
92
101
102
100
94
94
99
101
99
94
95
100
101
90
77
70
71
84
95
101
97
91
91
100
104
102
96
96
101
104
99
73
73
81
89
90
87
88
92
98
95
90
92
99
104
94
85
75
72
76
83
91
95
92
84
83
91
96
97
97
103
112
106
93
81
77
82
86
89
86
88
90
93
96
97
93
85
85
92
96
95
87
81
85
97
106
107
104
100
97
83
66
64
83
103
111
107
99
89
79
72
79
92
95
83
67
74
92
105
104
99
95
92
87
87
91
98
101
95
85
83
88
96
95
90
86
88
96
101
96
86
90
93
97
98
98
96
94
94
90
79
67
71
89
100
101
101
103
99
84
74
79
96
100
87
67
71
94
113
108
98
92
92
93
85
80
86
94
89
76
68
76
96
107
106
102
100
104
102
96
90
79
78
83
83
79
75
80
91
91
87
84
89
93
94
89
91
97
101
97
92
90
94
94
91
84
88
95
103
103
101
104
102
94
83
77
79
86
84
76
73
85
99
105
102
99
99
103
98
92
91
81
79
82
86
87
87
88
93
97
100
99
95
93
89
85
86
89
94
97
96
90
83
83
90
97
100
91
83
84
89
93
88
85
91
101
108
104
97
92
94
100
97
89
85
88
98
103
99
91
91
91
96
100
102
103
103
99
96
98
101
107
104
94
86
83
86
92
94
94
91
86
81
82
85
92
91
89
87
88
87
77
74
82
99
113
115
105
97
96
96
94
89
82
76
83
92
102
103
100
93
95
97
96
91
91
95
96
95
93
99
103
103
94
84
83
94
102
102
94
91
95
97
91
79
75
82
95
102
97
86
80
79
83
93
95
86
79
76
81
84
87
89
86
79
72
74
93
103
103
94
99
89
79
77
78
84
92
94
95
96
97
96
88
81
80
89
94
89
82
90
102
106
91
76
74
85
95
95
86
82
84
86
92
94
95
88
81
77
75
78
86
96
98
87
73
69
82
100
105
97
93
88
85
87
90
86
80
75
76
81
88
90
84
77
76
79
87
83
72
72
83
88
85
79
80
89
96
95
90
93
99
106
107
107
106
105
100
93
84
80
84
96
102
97
82
70
80
98
108
102
83
88
103
116
111
92
80
73
75
79
88
95
95
87
79
82
91
93
86
78
81
84
86
83
84
91
101
107
102
96
95
100
104
105
98
90
90
90
85
78
76
84
91
91
86
85
90
100
107
104
82
85
100
114
110
97
90
89
88
86
90
96
98
91
84
83
95
104
104
98
96
94
89
88
89
93
96
94
89
82
77
78
84
88
90
86
82
82
85
85
84
81
81
81
87
91
93
95
95
98
82
84
92
97
93
86
84
84
82
80
81
82
82
78
74
76
86
95
95
91
84
81
85
87
92
89
83
83
88
92
88
81
79
85
91
91
87
91
99
103
100
91
84
83
86
88
90
93
94
97
86
95
102
98
89
79
79
86
93
91
83
76
75
75
78
79
78
79
78
71
65
63
71
80
86
87
86
94
102
104
96
92
94
98
93
84
81
92
105
108
98
91
90
91
93
91
93
99
102
98
91
95
102
100
89
84
93
107
111
101
83
73
75
87
97
99
95
87
83
80
77
74
72
76
77
79
83
91
95
90
84
87
103
114
105
85
75
84
90
87
81
80
89
93
96
91
88
87
86
87
91
85
84
81
79
80
93
102
100
85
76
71
76
84
94
107
111
104
96
92
94
91
80
74
73
74
78
82
83
78
71
72
83
99
112
110
99
89
83
79
80
83
82
79
80
86
87
86
82
80
81
86
85
77
67
67
74
78
75
73
78
84
82
75
72
84
95
100
94
88
87
85
79
74
73
76
80
85
90
91
83
72
67
75
96
112
114
103
92
89
91
87
78
64
64
79
96
103
96
82
80
90
95
90
81
77
75
73
70
75
92
106
106
88
71
65
75
87
88
82
78
76
75
74
77
81
86
90
93
97
96
87
79
78
89
101
104
100
92
87
88
87
80
73
71
75
83
91
91
85
84
91
91
87
86
90
91
84
78
80
91
98
96
87
81
82
90
95
92
87
83
78
75
76
82
88
92
92
91
93
92
89
90
96
105
102
93
85
82
84
85
87
88
91
91
85
80
77
81
83
89
91
81
69
69
78
82
81
85
91
94
90
80
77
85
99
108
106
101
97
91
82
78
82
91
98
96
91
90
88
86
85
91
101
108
99
83
77
85
96
96
92
87
90
96
102
98
91
83
81
89
94
83
73
69
70
71
75
87
99
106
102
95
91
89
88
86
91
98
98
94
87
83
90
99
97
91
90
94
98
97
96
96
97
95
87
83
85
92
96
93
87
80
79
84
94
96
88
74
69
83
87
88
92
92
91
85
83
84
83
80
85
95
99
90
76
67
73
84
90
88
88
91
93
90
86
86
90
97
99
98
98
94
84
78
82
92
96
92
86
85
87
87
80
81
85
85
77
65
68
86
79
79
84
92
95
92
84
75
64
54
57
72
86
90
85
78
75
74
71
73
80
85
87
87
88
89
88
81
78
81
87
83
76
73
77
87
89
84
85
91
94
90
81
81
88
98
95
89
86
92
86
81
78
76
74
70
68
70
75
78
77
76
81
89
93
89
79
76
77
80
82
84
84
87
89
84
76
72
76
82
86
88
83
78
74
71
74
77
80
79
75
69
63
68
80
94
101
100
98
89
95
96
92
84
78
71
71
73
87
98
100
93
89
88
91
84
80
87
95
98
93
87
86
84
77
69
73
82
92
91
91
94
91
81
68
64
72
82
86
79
69
64
60
64
74
81
86
84
80
77
87
95
95
99
102
100
91
81
75
75
80
86
89
88
86
80
80
87
95
96
90
85
81
80
75
71
76
82
85
84
85
91
89
82
74
75
83
92
99
100
93
84
76
78
89
98
93
81
68
81
73
75
85
97
103
100
91
81
73
72
74
79
83
81
79
77
79
84
86
83
80
76
76
76
82
87
82
78
73
79
89
96
96
94
98
94
88
81
81
90
91
87
85
90
102
107
98
87
80
89
71
66
79
94
95
83
72
73
85
96
98
89
76
68
74
82
86
84
79
83
86
85
79
76
82
90
89
81
77
87
104
113
112
105
105
101
85
67
60
64
76
84
88
91
94
91
86
89
92
91
86
84
90
94
93
86
79
78
85
94
96
89
78
76
83
90
89
85
79
80
88
95
94
85
79
76
78
82
86
92
101
108
102
90
86
85
81
75
73
78
83
87
87
84
81
82
86
92
92
79
86
90
89
85
82
85
88
90
86
79
72
73
80
89
90
87
85
82
79
78
76
87
96
98
91
84
82
83
84
77
76
73
75
78
78
75
76
83
94
102
99
85
73
71
79
93
98
95
89
62
65
69
73
75
74
76
80
88
88
82
71
65
71
81
83
78
76
79
81
78
73
75
81
91
94
96
94
89
78
65
60
66
76
88
91
85
77
75
88
101
102
87
71
64
72
84
91
93
97
70
68
67
73
83
93
91
82
77
80
83
79
74
71
78
84
88
86
85
81
79
79
79
79
76
73
75
74
76
77
79
85
93
93
89
90
90
83
73
75
87
95
90
73
62
63
74
86
92
98
75
79
79
84
97
112
109
91
71
64
70
77
78
78
86
95
100
98
91
82
82
87
92
89
83
78
75
73
71
75
88
103
105
93
76
74
81
82
76
73
73
73
70
71
72
82
93
92
86
82
78
76
76
82
96
105
98
82
69
67
73
78
79
82
89
92
93
87
83
82
85
89
91
87
83
83
89
89
82
78
83
91
95
94
86
81
79
76
78
85
88
82
73
74
83
93
95
89
80
70
88
73
71
83
95
92
77
68
72
81
84
81
80
83
86
86
83
81
82
81
83
85
82
77
74
76
86
94
91
80
73
73
84
96
104
97
79
65
67
83
100
105
99
86
81
80
82
86
82
79
91
81
80
87
91
81
71
70
78
82
79
73
76
82
84
81
78
80
80
82
80
75
77
79
84
85
89
91
88
80
71
70
79
94
101
95
78
66
67
80
95
103
101
92
82
83
87
95
96
88
91
85
81
77
73
76
84
91
90
78
70
68
74
84
85
81
74
72
77
82
86
85
80
83
88
90
87
85
79
73
70
72
80
92
98
92
85
80
85
91
92
86
83
86
94
102
101
95
88
87
92
88
77
65
64
77
90
95
91
78
72
71
77
83
85
85
83
79
76
76
84
88
86
82
79
79
81
81
74
67
66
73
81
90
96
93
87
83
82
84
83
78
77
85
94
94
87
77
77
87
91
85
80
77
78
77
74
75
77
78
81
86
89
92
90
90
91
88
77
66
65
75
87
87
82
81
85
88
86
80
75
77
81
87
93
94
86
76
69
70
73
75
77
77
84
87
89
87
88
87
87
83
84
90
87
74
65
66
73
83
91
97
100
99
94
89
88
84
74
65
63
71
84
90
92
92
88
87
89
94
97
95
88
86
90
94
94
84
77
75
79
83
79
77
82
97
111
113
102
87
88
85
82
81
77
73
75
80
85
86
86
83
78
79
84
89
89
83
79
83
85
85
81
80
87
91
84
74
69
78
91
99
97
89
87
93
98
96
91
87
89
88
83
79
83
92
100
98
88
82
89
88
79
72
73
77
80
81
83
84
83
75
67
66
76
89
95
95
90
90
95
96
89
81
77
84
91
86
73
63
67
78
92
91
85
82
84
88
89
88
89
86
82
79
81
86
79
73
71
79
90
92
89
85
84
84
79
72
75
83
92
91
84
80
82
90
93
87
81
81
90
97
93
81
70
75
89
100
91
72
57
59
72
83
85
83
79
80
87
89
87
81
77
83
88
88
82
79
81
87
91
96
97
93
86
78
68
64
70
80
87
93
89
85
86
86
84
78
74
78
88
92
86
75
66
66
76
86
89
84
71
63
65
73
80
85
89
92
89
78
66
64
75
87
91
84
79
81
89
91
89
87
82
76
73
68
67
63
60
61
67
76
79
78
76
76
82
88
93
95
92
91
86
83
75
67
64
72
81
84
76
73
75
75
76
76
84
93
89
76
59
61
79
93
90
72
62
72
85
90
78
73
68
66
70
76
84
84
77
69
66
72
77
77
75
76
80
88
96
98
98
98
99
93
83
69
66
75
82
85
84
85
89
87
78
72
74
82
86
85
82
84
86
88
84
77
75
76
86
91
76
78
81
78
75
77
86
96
98
90
77
70
74
82
90
92
85
79
77
80
84
89
88
83
78
73
76
78
83
87
96
100
96
88
85
85
83
81
79
82
87
89
82
72
70
80
88
90
87
87
82
89
90
86
78
71
74
83
91
90
78
67
68
79
93
99
93
82
76
73
73
73
73
77
79
82
81
79
79
84
90
91
86
79
82
88
89
84
80
80
84
87
80
69
62
72
86
89
84
76
62
76
91
92
88
82
84
92
100
104
99
93
92
100
102
95
82
76
80
91
96
98
96
95
93
93
99
106
113
117
113
102
89
78
78
83
85
80
83
93
108
111
104
93
90
94
94
87
80
87
86
101
111
107
89
72
68
79
94
104
100
89
84
87
93
89
83
80
84
93
98
98
95
90
87
85
91
98
104
106
103
99
95
91
89
89
85
79
77
80
91
97
98
90
87
86
89
90
85
80
89
105
119
121
111
97
86
82
85
94
102
107
98
87
83
87
95
98
94
90
88
88
87
86
84
82
82
83
81
86
95
98
92
89
83
80
85
92
95
90
85
89
93
95
91
83
85
94
105
103
82
84
93
103
108
108
105
104
103
103
102
107
105
99
92
89
96
96
91
85
84
88
86
81
78
84
87
83
81
89
100
102
95
88
87
91
96
96
98
93
89
90
95
104
102
94
87
89
96
103
88
79
77
82
84
85
94
111
124
116
94
75
78
91
99
102
101
91
82
78
82
91
88
77
73
85
96
98
92
92
102
102
95
95
106
116
113
96
84
83
92
97
98
99
95
91
89
89
88
89
83
85
94
98
90
79
83
101
117
115
93
75
73
81
89
97
100
95
83
77
85
94
95
84
77
88
100
102
92
90
92
90
86
86
97
107
103
86
70
72
90
100
97
84
75
78
93
104
103
97
70
85
104
113
105
93
91
98
102
95
89
87
91
90
86
84
85
82
79
79
90
98
97
88
83
88
93
93
89
90
95
92
82
79
80
87
83
71
65
72
89
95
86
70
71
87
107
116
109
99
86
91
99
98
87
79
81
95
99
95
83
76
81
88
86
84
77
74
75
81
92
97
99
93
92
90
84
76
79
91
105
103
91
79
78
86
90
89
90
95
102
95
80
71
77
92
104
102
94
94
103
101
90
78
69
65
69
79
93
97
92
81
72
71
78
86
92
91
83
81
87
95
100
102
94
86
77
73
77
87
98
101
95
84
80
87
100
109
112
109
104
96
90
83
82
81
80
78
78
89
95
94
86
80
80
82
79
77
82
95
106
104
87
73
74
82
92
90
80
75
82
95
98
89
79
81
85
91
90
87
86
86
90
89
87
87
91
98
98
91
85
91
96
97
88
79
79
79
80
82
91
90
85
85
85
85
90
90
92
99
106
108
97
83
76
80
80
71
61
68
82
91
85
80
80
93
105
105
99
95
90
84
84
92
100
105
98
91
85
82
84
89
94
94
89
88
94
105
102
90
86
86
82
81
84
86
88
89
90
94
100
99
94
84
79
82
83
79
71
76
83
91
88
88
92
99
103
101
97
100
101
98
95
98
108
112
103
93
90
93
94
88
84
83
87
86
95
108
113
103
84
86
96
107
112
106
97
88
80
79
80
84
85
82
80
81
82
81
80
90
98
103
101
95
89
86
84
86
89
92
95
100
106
107
104
93
87
88
92
91
84
80
82
88
88
86
84
86
92
94
83
92
111
126
127
113
98
87
82
78
75
74
72
77
82
82
79
73
77
95
102
100
88
82
83
84
81
83
86
87
84
88
96
101
97
86
80
83
85
78
68
68
79
92
95
90
82
76
80
84
80
83
94
99
91
75
69
73
82
87
86
77
69
72
81
87
83
78
80
87
84
75
66
68
79
86
86
87
91
95
92
86
87
92
98
96
93
91
86
80
75
76
77
78
79
85
92
98
98
97
74
79
85
84
74
63
64
78
95
100
91
79
72
74
82
90
91
88
88
86
84
77
77
76
76
80
86
96
99
94
86
85
94
102
101
95
89
86
86
92
97
96
89
79
78
88
97
102
101
98
78
83
92
96
88
82
87
104
117
111
89
71
69
78
92
100
98
101
99
97
95
97
97
92
80
75
84
93
93
77
66
74
97
109
98
79
69
76
85
88
89
93
101
106
108
100
87
73
70
81
88
89
96
96
88
79
81
91
99
95
83
72
71
80
93
104
108
103
96
91
90
90
95
95
92
87
84
85
86
78
76
84
98
101
95
82
76
82
84
77
72
78
92
104
104
94
82
70
70
81
94
101
101
95
84
71
64
62
66
72
82
86
83
79
78
88
94
94
83
77
74
75
77
80
87
88
85
84
88
93
104
106
100
95
93
93
94
93
87
79
76
80
79
75
67
73
84
92
95
92
97
101
101
95
86
82
77
71
72
83
93
98
93
87
84
85
86
87
83
83
83
78
71
65
64
69
76
82
87
93
97
99
97
94
94
97
96
94
89
85
84
83
81
75
72
77
88
95
96
94
93
100
97
87
82
82
81
83
85
92
101
105
106
105
105
102
95
90
89
94
96
92
80
69
61
65
73
79
84
83
80
80
86
94
100
99
97
94
89
80
76
81
90
98
106
109
107
98
92
89
85
99
95
81
69
74
83
85
85
88
93
101
104
105
104
102
99
94
94
98
98
91
83
79
80
78
76
76
81
83
86
85
87
93
95
91
93
94
90
86
83
85
92
99
104
108
107
100
88
74
88
98
93
82
75
78
84
87
89
88
86
86
86
86
83
79
81
93
102
104
95
80
78
87
92
90
80
77
83
93
99
96
88
80
74
78
87
97
101
96
89
89
89
87
83
82
85
85
76
69
90
91
87
81
80
82
83
82
85
85
80
78
83
87
87
80
78
88
97
95
85
74
79
91
99
93
85
83
89
98
101
95
80
68
64
73
91
104
105
95
88
86
88
88
87
85
84
82
79
81
79
73
64
63
71
81
83
78
73
70
72
76
87
95
100
97
90
82
78
74
71
77
87
96
101
95
90
89
91
98
102
105
96
82
74
77
88
98
95
90
87
90
90
88
91
94
97
94
94
96
70
65
63
66
75
83
83
76
71
72
79
86
89
91
94
95
89
79
75
79
87
91
89
86
88
89
90
92
93
97
101
108
109
99
88
83
84
85
82
79
81
89
90
83
77
79
80
82
84
88
74
81
92
92
86
76
71
73
80
90
96
98
92
87
82
77
72
76
85
96
97
90
78
73
75
79
84
90
96
96
93
88
86
87
87
82
80
79
78
84
87
91
89
79
73
76
77
79
79
77
85
90
91
87
77
71
74
88
97
96
91
87
87
89
84
74
69
77
89
95
88
77
76
84
90
87
81
79
84
86
79
66
63
74
84
84
76
71
78
95
105
103
89
75
71
77
85
91
89
81
92
76
66
66
76
85
94
103
105
96
82
70
73
82
86
85
83
87
92
96
92
88
91
99
103
101
89
78
71
71
71
70
71
79
90
97
92
77
72
78
88
88
78
71
69
79
89
93
90
87
80
67
71
86
99
98
89
84
84
87
87
77
70
66
73
82
87
86
85
88
96
100
93
81
75
84
93
92
83
73
74
85
90
87
88
97
103
92
73
60
62
68
75
75
82
94
99
96
90
86
74
79
98
112
111
97
86
83
82
83
84
79
74
70
74
78
79
76
75
79
89
92
84
69
60
69
82
89
84
80
85
98
101
90
78
77
83
84
77
73
77
82
82
77
77
85
91
96
91
85
72
83
99
104
96
88
91
98
94
79
65
65
77
89
90
80
68
67
79
91
99
93
85
74
74
78
86
86
84
88
93
96
93
87
81
75
71
75
79
93
99
96
83
68
59
59
70
82
90
88
73
73
78
81
81
82
83
82
80
74
71
74
84
95
94
82
68
70
87
110
120
109
88
76
78
89
96
95
90
89
84
81
83
88
90
89
82
77
77
84
91
93
82
68
57
56
66
80
91
93
86
78
71
74
83
93
88
74
70
79
92
96
91
81
82
84
86
85
88
94
95
92
85
78
79
83
86
83
74
71
78
93
102
91
81
78
82
83
77
79
86
95
94
80
66
65
78
90
98
99
92
93
89
88
96
103
95
80
72
80
86
87
80
75
78
84
88
86
79
72
65
65
72
79
87
87
84
73
59
64
85
110
114
90
66
65
81
93
93
91
92
98
97
90
80
80
81
84
82
82
83
82
88
92
94
90
79
78
79
81
77
74
78
86
90
86
77
72
76
79
80
80
75
74
76
83
85
78
70
68
81
92
90
85
82
89
96
97
93
92
88
83
81
85
91
93
80
68
63
69
75
61
63
78
85
79
72
80
90
95
89
81
82
89
93
90
87
82
83
85
86
83
80
76
74
80
87
88
85
82
78
71
70
84
99
107
97
82
75
81
85
80
74
79
84
84
76
69
72
83
71
61
69
82
92
85
77
79
89
95
90
80
77
81
85
88
90
86
79
72
68
70
76
82
87
91
95
95
91
86
83
80
81
87
90
90
82
76
76
80
82
79
76
74
76
74
74
74
82
88
71
74
84
93
95
85
72
66
71
75
75
70
72
77
84
85
77
70
65
72
84
85
81
74
75
86
96
99
91
83
80
86
93
91
84
77
78
79
85
85
82
79
77
79
81
84
81
77
76
76
86
86
83
83
83
81
70
63
67
77
83
83
81
84
86
85
83
78
77
92
106
109
94
74
63
75
91
95
83
68
64
74
86
92
90
85
82
80
80
83
92
99
104
104
97
88
83
79
82
86
97
89
79
72
70
71
68
67
75
87
96
99
91
84
78
82
88
93
88
79
75
82
91
89
82
79
83
89
84
74
66
72
80
90
98
102
98
87
79
83
94
106
109
103
91
87
86
95
103
101
90
86
80
75
70
69
72
78
81
82
84
87
86
81
75
72
81
86
80
66
60
68
83
92
89
81
78
86
92
94
86
76
74
82
95
103
100
90
83
81
82
81
77
74
79
88
101
106
104
96
81
82
81
82
83
85
86
88
84
77
74
74
76
74
79
82
85
87
87
86
87
86
79
77
77
82
86
89
96
97
93
80
71
71
78
82
80
74
74
77
78
70
64
66
76
89
99
99
92
85
90
88
86
88
93
94
87
79
73
72
77
78
77
76
84
94
97
89
85
86
90
88
77
69
70
82
97
103
100
93
85
81
80
79
79
79
76
73
74
79
88
88
84
81
80
78
76
77
81
86
102
101
95
90
87
81
74
70
74
80
81
77
76
83
98
107
100
84
73
71
79
89
90
85
83
86
91
93
90
78
67
69
75
80
83
86
88
85
84
84
87
88
88
88
85
77
72
71
77
83
98
95
92
86
76
70
71
78
89
91
82
74
68
80
98
109
100
83
76
80
85
91
94
95
92
87
80
77
79
78
70
65
67
75
80
83
84
83
82
77
69
72
79
89
93
89
84
83
83
80
83
81
79
79
78
76
75
78
80
82
82
81
76
75
81
88
90
87
84
81
79
76
79
87
92
88
79
76
82
86
83
76
77
80
80
75
72
77
80
80
77
77
88
96
95
89
88
93
98
94
79
75
76
80
85
87
86
82
76
71
75
82
85
81
76
76
80
84
82
81
74
71
75
82
88
87
82
81
82
85
85
88
90
88
83
77
74
78
87
94
98
96
95
91
88
85
85
88
95
99
79
83
86
85
83
84
85
81
76
71
69
74
77
81
81
79
77
77
78
82
83
79
76
76
79
84
90
89
84
83
89
93
92
86
81
77
75
74
75
82
92
89
81
73
77
83
87
85
81
83
78
82
84
81
82
84
82
80
79
81
80
75
75
78
83
85
82
79
78
82
82
80
79
78
78
78
82
85
81
80
77
76
76
77
76
76
75
75
77
81
88
86
81
77
74
81
85
84
80
78
72
72
82
98
101
92
79
80
97
111
113
102
93
94
97
96
93
87
78
70
67
67
80
89
93
92
93
97
101
98
91
82
78
82
94
102
97
83
73
76
90
101
104
99
92
87
81
74
76
90
75
72
76
83
81
70
66
77
102
119
118
102
89
89
95
99
94
87
83
78
69
68
73
84
90
89
90
97
106
106
95
91
88
92
100
103
98
86
79
82
94
107
113
106
92
78
69
74
85
98
80
83
85
86
90
95
94
88
85
88
94
94
83
76
80
94
108
109
97
79
72
74
84
92
89
84
83
85
90
91
92
94
102
106
106
102
99
97
95
89
87
89
94
95
89
79
77
88
101
105
84
87
90
98
108
113
108
96
85
85
92
96
91
80
79
92
105
105
91
78
78
93
104
96
87
75
72
71
72
77
89
95
96
97
96
92
93
93
97
95
83
76
77
91
98
96
92
92
96
103
86
80
84
94
94
85
76
82
100
114
109
96
87
89
96
100
98
87
77
77
88
98
100
94
88
89
86
80
77
90
101
96
86
81
89
95
92
86
90
99
102
96
89
90
95
95
93
95
96
101
84
83
91
97
92
76
66
76
98
113
107
94
88
91
95
94
88
79
78
82
91
91
89
89
101
112
106
90
82
93
101
90
77
76
94
106
100
87
90
110
125
115
94
77
70
76
90
99
99
96
77
86
101
104
100
93
90
94
96
91
86
88
91
92
88
83
80
75
76
82
92
92
88
83
86
95
92
78
72
78
84
82
78
83
96
102
92
82
88
106
115
105
86
75
74
82
93
99
96
87
79
81
85
85
82
81
93
106
111
98
80
71
76
87
88
87
83
76
75
82
94
100
92
80
72
75
78
76
76
85
97
104
97
84
76
74
75
77
83
90
93
91
87
86
88
89
90
90
90
91
88
76
65
63
66
69
77
92
106
104
88
73
69
77
86
93
93
90
85
82
88
99
103
97
88
82
82
83
87
98
116
127
115
85
61
62
81
94
94
84
80
86
91
93
92
83
80
80
85
92
83
76
76
83
87
84
79
78
81
85
88
87
84
82
84
89
94
93
85
78
80
92
106
108
104
92
85
82
85
93
102
109
107
96
87
89
104
112
103
82
69
75
87
95
98
95
92
86
82
79
81
93
102
106
103
95
93
92
89
85
82
85
85
85
85
86
88
85
78
76
79
89
95
100
100
93
86
79
82
89
88
84
82
90
104
113
109
97
87
83
76
74
75
89
101
107
102
94
85
82
92
97
97
94
91
97
107
113
108
98
88
84
85
84
83
84
85
83
79
82
86
90
88
86
84
80
76
76
78
84
83
74
71
81
98
104
94
82
83
91
90
78
72
76
86
94
91
81
86
90
95
90
80
72
82
98
111
109
97
88
83
83
81
77
76
76
78
83
89
97
101
99
97
93
88
81
74
74
78
82
80
81
87
95
97
92
86
89
97
98
92
81
75
76
79
78
69
65
73
85
87
89
84
83
86
93
96
90
84
81
79
74
68
70
73
76
77
82
93
108
112
102
96
96
100
94
84
85
91
92
87
85
93
103
99
89
83
89
92
87
82
82
86
87
81
75
70
71
77
83
85
89
92
91
87
83
79
83
89
96
98
91
77
74
82
87
88
84
84
94
100
97
90
85
85
84
86
92
99
98
90
87
88
91
87
82
79
77
77
79
86
90
85
76
71
79
91
95
93
91
81
78
80
86
83
77
72
71
82
94
99
92
79
74
82
93
97
90
81
81
88
96
95
84
74
77
92
100
97
87
80
85
93
94
90
83
79
79
83
93
100
96
79
64
66
85
97
98
92
93
71
68
70
76
80
75
70
72
83
93
92
81
66
62
72
85
97
99
96
92
91
93
92
87
81
85
95
103
94
78
70
82
96
101
93
84
83
90
92
89
87
83
81
81
88
94
86
76
74
86
82
85
89
90
83
77
73
82
93
102
99
86
74
72
77
81
87
91
94
95
90
89
87
91
94
94
92
92
89
87
88
93
97
93
81
74
78
90
92
81
71
77
89
100
99
90
82
78
81
89
101
106
107
103
97
93
91
93
96
96
93
85
82
86
94
91
82
76
78
87
92
93
94
95
100
96
88
81
83
93
102
105
103
92
77
71
76
90
95
87
80
86
93
96
88
84
85
94
94
89
99
92
90
89
90
93
95
97
94
90
78
67
65
80
98
100
87
76
77
89
95
95
90
90
89
90
84
81
82
88
94
97
99
91
86
81
85
95
100
99
95
94
93
92
88
89
90
90
83
79
89
92
89
87
85
85
83
83
84
86
85
81
81
88
93
92
85
79
84
91
96
90
87
85
84
84
80
81
81
84
82
83
86
87
85
88
97
106
104
96
90
90
89
84
80
86
90
92
87
84
91
104
104
93
85
90
95
91
83
79
83
93
99
96
86
79
78
81
82
82
84
88
91
95
93
83
75
72
76
82
88
92
87
78
69
75
94
108
104
88
75
77
83
77
69
70
87
98
99
88
95
101
94
80
79
91
104
107
94
80
67
65
69
71
72
75
81
83
85
83
84
87
93
94
91
79
71
69
73
81
86
87
83
76
72
78
92
105
99
77
63
69
87
88
79
71
80
89
93
85
97
95
78
63
58
69
80
87
89
90
81
71
64
66
75
82
89
94
95
92
84
80
83
88
84
75
68
72
77
80
74
68
69
78
89
91
92
92
86
75
69
76
91
99
98
89
83
85
88
85
87
91
76
61
54
60
68
74
84
94
105
106
98
89
88
93
93
91
84
75
67
68
80
90
93
89
80
78
80
83
83
80
79
78
82
85
87
88
84
83
86
88
90
93
99
103
100
94
88
88
73
76
76
71
70
74
82
86
85
86
92
99
97
90
89
91
90
82
73
66
66
73
80
87
91
94
92
91
92
98
98
96
87
76
75
82
93
98
92
84
84
89
89
92
95
99
98
90
83
79
72
72
77
84
81
76
79
86
90
86
81
81
79
80
79
77
76
78
80
84
93
88
80
74
78
87
92
96
103
101
95
83
75
75
87
97
101
97
90
84
84
89
91
93
94
93
87
84
82
79
85
82
79
80
77
72
74
85
96
97
91
86
85
89
84
77
73
80
88
93
91
87
85
88
94
90
82
79
85
89
82
64
58
73
93
99
89
77
76
84
91
87
83
80
78
73
73
80
91
100
95
81
71
71
79
86
91
96
99
96
85
79
83
91
93
89
85
84
90
94
92
89
93
101
103
91
75
67
72
78
77
61
52
60
75
82
79
73
74
82
88
85
75
66
62
61
65
78
88
99
83
77
81
88
94
94
92
91
87
85
78
74
76
81
86
88
82
79
83
94
101
99
88
74
70
75
84
87
85
82
78
76
69
60
59
71
84
90
88
88
91
90
84
77
76
85
91
90
83
75
72
75
86
93
93
89
91
98
97
91
84
81
82
83
80
79
76
75
78
89
98
95
79
62
60
72
86
91
87
86
91
95
88
78
71
77
85
88
87
90
94
92
85
85
93
105
108
95
81
71
81
78
80
80
76
76
90
105
105
90
77
79
90
97
91
79
70
71
78
88
98
96
85
75
71
74
77
77
82
94
105
106
96
85
83
82
82
78
79
85
87
83
82
86
94
94
88
83
82
82
89
81
77
75
71
69
74
82
82
75
69
75
90
101
98
83
70
69
82
99
114
111
95
79
71
76
82
84
91
95
102
95
86
81
80
79
81
82
82
82
79
79
80
85
91
90
84
83
84
85
91
85
77
76
78
79
74
71
75
85
92
89
84
80
83
81
80
82
87
98
103
98
92
87
91
100
103
97
87
77
78
84
85
78
72
75
85
94
93
86
81
81
85
85
85
87
96
97
90
87
90
87
87
86
87
83
74
76
84
99
103
94
80
72
71
74
79
84
92
92
84
77
79
91
103
109
103
87
73
69
78
90
86
70
62
75
89
100
96
91
90
94
95
88
83
83
84
84
80
84
89
85
86
88
85
76
71
75
85
86
82
78
82
89
90
85
76
73
79
86
83
77
76
79
87
89
86
76
73
80
91
93
83
70
67
79
87
87
82
83
85
81
78
80
85
81
71
63
68
80
86
74
73
78
81
78
81
87
90
84
77
78
87
103
107
102
89
80
75
75
77
78
77
78
81
86
85
79
77
85
93
92
81
73
78
88
85
77
76
82
83
78
69
75
84
83
73
66
74
88
74
73
75
81
85
85
87
90
92
91
86
79
79
81
88
96
95
89
77
71
69
75
81
86
88
88
88
85
83
85
91
91
85
77
76
85
88
90
89
91
89
81
77
76
77
77
73
70
78
87
73
83
91
95
94
83
68
63
70
79
82
72
65
68
77
84
81
73
70
76
84
92
90
83
78
86
94
95
88
85
89
93
89
79
72
74
83
90
90
84
81
79
79
77
75
72
72
71
70
71
85
85
88
92
92
83
68
58
66
81
88
83
72
73
79
83
82
76
73
81
94
98
89
77
73
84
97
98
87
83
88
96
96
88
77
73
75
77
74
74
80
87
92
91
85
84
82
84
86
82
88
85
77
74
78
83
85
85
89
98
102
98
91
82
78
81
86
92
86
80
76
81
88
86
83
83
88
89
87
83
85
91
91
86
76
74
77
79
78
82
86
96
101
100
93
85
82
85
89
90
79
82
77
71
69
75
87
96
96
90
85
85
87
85
80
78
83
90
87
78
72
78
89
94
88
82
82
87
88
80
69
65
68
73
74
75
78
82
86
86
86
83
82
84
84
76
71
70
71
74
79
81
82
81
81
83
89
93
84
75
70
74
79
84
81
80
81
83
84
84
85
85
83
81
81
83
88
90
88
80
67
62
67
75
80
77
71
68
77
87
88
81
73
72
76
75
73
73
76
75
92
87
84
86
91
92
89
84
76
73
77
85
85
82
81
81
83
84
84
84
86
82
74
70
73
79
85
89
91
93
90
89
88
85
84
81
76
74
79
89
96
93
87
82
77
73
74
84
93
94
98
91
80
74
76
81
87
86
82
77
77
79
81
81
86
90
90
85
81
80
80
81
81
82
84
84
84
83
83
82
85
89
89
83
80
83
88
93
91
89
91
95
99
93
82
73
69
74
79
83
87
84
76
68
68
77
88
94
91
81
74
67
68
79
91
101
97
85
80
79
79
78
82
91
98
101
93
80
74
71
71
73
78
81
80
78
79
80
78
80
86
92
97
98
93
88
87
82
77
72
76
80
81
84
87
89
88
87
84
84
84
81
79
81
90
97
94
85
77
75
72
67
71
84
99
102
92
81
79
84
84
80
79
82
84
80
72
69
74
82
87
90
91
91
94
100
107
103
95
85
80
84
91
96
97
91
85
78
73
75
84
89
86
82
83
86
87
83
73
69
69
72
76
78
84
87
88
87
87
88
89
87
82
82
85
89
88
86
87
91
91
87
81
80
86
92
93
92
91
87
80
84
87
87
85
85
82
77
73
73
82
88
87
80
76
75
75
77
75
79
83
88
83
74
69
76
86
90
86
80
78
82
84
86
88
91
90
86
83
87
87
83
80
83
87
88
83
77
75
80
75
75
76
78
83
88
90
85
81
83
88
90
90
82
72
69
67
71
77
83
85
88
89
85
79
78
81
84
78
68
59
62
72
83
86
84
78
77
77
78
77
79
80
82
83
83
82
80
81
85
82
66
68
91
106
101
82
75
90
104
104
89
73
70
79
91
101
107
103
88
71
61
69
80
85
81
76
78
85
85
80
72
71
82
94
105
106
97
83
75
80
92
104
100
86
72
68
78
89
94
68
60
67
85
98
92
81
77
86
102
109
105
93
90
86
85
82
86
88
86
76
70
78
91
98
92
84
88
97
101
87
73
64
68
81
98
109
109
103
95
93
98
101
97
89
80
79
83
95
102
71
80
81
81
86
93
97
92
85
83
89
96
97
94
89
82
76
74
78
83
86
96
103
109
101
88
85
94
101
97
89
86
88
91
96
99
101
101
100
97
97
97
95
92
91
96
96
97
97
97
85
91
91
89
95
105
105
91
73
68
74
86
93
94
94
93
95
89
83
81
87
102
114
109
91
73
72
79
83
85
87
89
93
92
87
81
80
85
93
99
95
88
86
87
92
96
98
99
95
93
84
84
85
91
99
95
79
70
73
84
87
86
85
91
98
104
99
90
85
85
89
91
97
98
95
92
83
74
77
93
101
91
71
63
67
76
81
87
99
109
105
91
82
82
84
86
94
99
96
90
86
87
85
89
93
86
70
63
73
87
90
87
86
90
91
88
81
77
85
97
101
90
85
94
113
119
103
79
78
98
107
90
65
65
84
102
102
103
112
121
114
92
81
79
81
83
89
92
88
77
83
80
77
77
83
85
82
76
74
76
81
85
89
89
86
83
80
84
96
105
109
96
86
84
93
103
98
83
78
85
89
83
79
91
104
105
98
95
105
113
104
88
83
91
97
89
81
78
78
76
66
59
64
79
93
99
97
98
95
88
80
77
78
81
84
87
93
96
96
100
103
100
87
70
65
75
91
96
92
86
86
92
97
97
91
80
73
73
77
79
80
84
97
109
106
92
77
78
85
87
74
59
66
89
106
107
103
104
106
103
91
81
80
82
83
87
89
88
86
83
86
93
93
88
81
83
91
99
97
97
104
117
116
98
77
73
83
92
84
70
66
76
96
105
106
98
97
96
95
90
86
73
77
88
92
88
84
85
91
91
90
94
99
100
92
85
85
91
90
85
78
87
102
115
114
100
87
81
80
86
101
112
111
96
85
88
105
116
108
88
73
71
81
94
108
110
109
103
95
92
84
85
97
98
87
72
70
80
86
82
78
83
94
97
91
86
90
101
105
99
88
87
95
104
103
95
80
70
71
78
84
84
83
85
89
95
94
88
87
88
89
89
93
103
108
105
90
80
83
95
85
96
106
105
94
82
83
91
98
95
89
85
84
81
75
75
82
92
96
96
93
90
84
75
70
70
75
79
84
87
84
79
81
90
103
102
85
67
64
78
94
102
104
106
108
99
79
62
66
85
92
99
94
83
77
81
85
91
95
100
102
98
86
74
70
74
85
93
96
97
94
90
88
88
85
79
77
81
89
91
88
85
90
102
113
113
103
91
85
87
95
96
93
89
92
95
92
82
77
83
89
92
83
69
66
72
79
81
86
92
99
96
84
75
73
83
94
107
111
106
93
89
96
108
108
94
82
86
95
96
88
76
75
85
95
102
102
99
95
95
102
104
95
83
73
79
92
98
96
91
91
90
90
91
92
95
93
87
85
90
97
96
81
72
74
84
94
95
94
89
88
89
94
94
87
79
79
90
99
97
90
77
68
67
68
74
79
79
81
93
109
116
104
80
67
73
82
89
85
83
94
89
85
91
102
109
99
82
76
86
97
96
79
68
76
95
99
91
74
65
75
89
92
82
71
75
90
98
96
93
92
95
91
78
70
72
80
84
87
93
99
96
82
67
69
84
93
88
77
74
86
75
66
70
82
90
83
70
69
83
96
91
76
69
81
101
109
97
81
72
71
74
75
76
82
92
104
103
94
93
93
96
95
90
91
96
99
97
88
84
82
80
76
72
79
91
96
94
91
89
89
86
79
78
83
88
84
81
86
95
97
88
76
74
84
91
89
89
90
90
86
76
73
80
97
102
101
96
93
95
93
86
83
88
94
98
98
97
90
84
85
90
91
87
77
74
81
94
102
101
94
94
94
93
96
98
98
100
103
101
89
78
75
87
98
92
76
65
74
91
103
101
97
99
103
104
98
93
93
96
94
88
86
88
88
86
91
102
110
104
92
89
91
89
75
70
82
98
100
91
73
73
79
88
89
87
85
91
94
89
76
62
68
90
111
107
85
66
72
90
101
100
96
97
100
103
99
96
95
97
94
89
89
90
88
86
93
106
113
106
93
85
85
87
84
86
92
95
86
77
75
77
84
88
88
81
72
71
73
77
74
66
69
80
93
95
88
83
86
87
83
77
79
86
95
100
98
95
92
87
85
86
87
82
78
80
87
93
97
96
93
91
86
78
71
75
84
86
84
81
93
95
96
96
97
98
93
88
80
74
73
77
80
78
75
78
85
85
78
71
69
76
83
88
91
89
89
92
88
83
88
94
93
81
67
64
77
94
95
82
74
74
74
66
60
66
83
100
107
104
92
90
81
79
82
94
105
103
90
77
71
74
81
83
83
83
86
83
76
74
84
97
98
89
78
75
83
93
96
92
89
94
101
103
93
83
88
96
92
73
55
58
75
82
76
71
84
103
116
112
92
92
78
65
62
72
85
90
86
81
79
78
80
78
82
83
87
90
91
92
95
98
96
86
74
70
79
93
97
91
82
81
93
113
120
110
93
79
73
73
77
86
95
100
91
77
75
83
92
95
95
107
98
80
69
72
83
87
87
89
93
94
83
75
73
82
92
96
89
79
73
77
85
90
88
83
79
77
80
81
80
80
81
89
95
92
79
68
72
86
103
106
97
92
89
90
88
86
86
84
97
102
98
85
76
79
92
99
95
87
87
87
82
75
77
88
98
93
76
64
64
74
86
90
93
91
84
78
78
83
84
85
79
71
67
69
72
78
89
99
102
92
84
85
98
109
114
105
94
83
98
91
88
87
81
83
91
99
97
85
78
78
80
83
88
95
97
91
79
81
92
97
90
85
90
96
98
93
89
88
89
89
88
83
77
73
73
78
84
83
77
73
79
93
108
112
108
99
88
77
97
90
88
91
91
89
87
87
85
84
81
79
81
85
88
91
92
90
89
92
94
90
85
83
90
97
97
93
87
88
91
89
87
87
86
83
80
79
79
76
71
71
80
94
99
91
86
84
83
82
87
86
86
87
90
88
81
74
71
71
74
78
80
81
83
82
85
87
91
89
79
71
70
75
80
83
80
78
83
88
92
88
83
83
83
82
83
89
94
97
93
91
88
84
78
73
71
79
84
92
82
84
88
89
87
79
77
73
72
73
75
78
83
87
87
81
78
83
91
99
96
84
72
71
76
79
76
77
85
90
93
90
84
83
83
82
83
84
90
98
106
105
95
81
74
74
75
76
78
79
83
82
85
83
78
75
78
90
95
96
95
96
95
94
88
81
77
79
82
93
97
93
83
80
84
88
87
83
85
93
97
92
81
81
90
94
86
75
73
84
91
86
78
78
91
104
101
87
76
70
83
71
63
62
60
64
78
95
102
98
91
91
94
94
87
81
78
75
69
64
70
77
80
79
80
84
86
87
90
99
103
92
77
72
82
94
94
87
83
87
83
73
71
87
110
119
108
91
79
76
82
69
60
61
61
60
68
82
86
79
68
65
76
86
87
83
78
72
64
62
67
73
75
70
70
79
88
94
93
94
91
84
77
76
79
85
87
94
94
91
84
75
79
89
104
106
98
87
77
74
78
74
75
80
83
80
78
79
82
81
73
65
65
77
84
85
82
81
84
89
90
84
77
77
83
92
98
96
88
80
76
74
77
79
84
87
87
86
82
76
75
78
80
78
81
89
92
87
76
69
77
75
79
85
89
87
79
78
88
99
99
87
78
74
75
74
74
83
95
108
104
94
90
93
100
102
97
92
92
92
89
81
69
64
74
88
91
85
76
71
76
82
81
77
76
80
87
86
81
79
80
75
72
76
79
74
70
74
82
92
93
91
89
88
84
76
70
70
77
85
86
86
86
89
92
94
93
91
96
104
104
90
71
59
65
80
84
81
78
81
86
83
78
76
78
80
83
85
87
86
91
88
83
79
76
76
80
83
82
75
73
77
82
87
88
88
83
77
72
70
69
72
74
78
82
88
90
90
88
88
91
90
85
79
78
81
81
79
82
91
95
86
73
73
76
80
84
86
91
91
92
101
95
82
76
79
88
90
84
78
74
76
78
77
75
78
84
90
91
84
77
74
77
82
84
85
86
82
77
77
82
90
95
90
86
88
88
90
91
94
98
95
88
79
77
78
82
87
93
95
87
92
89
80
75
75
78
81
83
85
85
83
81
78
74
71
69
73
75
77
78
77
81
85
87
91
89
84
80
82
93
100
97
89
84
85
90
92
90
90
89
91
89
82
76
73
80
88
92
89
79
78
78
77
81
82
82
81
83
87
89
85
82
78
78
72
67
61
57
60
67
72
74
77
85
95
93
89
83
86
96
103
99
88
81
80
81
81
82
82
82
79
78
76
74
78
83
89
92
86
74
73
73
74
82
91
96
96
95
94
92
93
90
89
85
83
81
81
82
81
79
77
78
80
83
86
90
88
85
84
89
93
89
77
63
59
67
78
83
85
84
80
78
79
82
82
85
85
82
82
77
76
73
71
72
77
87
92
94
90
88
91
99
104
98
90
86
89
90
90
88
91
94
91
86
84
88
90
87
76
72
80
86
79
64
57
65
79
85
86
84
83
86
89
88
82
73
70
71
75
92
91
85
81
74
72
76
82
79
74
71
78
89
93
89
80
72
71
70
75
82
91
96
97
92
87
87
85
76
68
69
83
100
104
96
82
75
78
83
86
85
81
82
86
89
84
73
72
79
84
98
95
87
83
78
79
86
88
82
74
75
82
85
82
75
69
68
72
74
79
86
91
93
92
88
84
78
72
75
81
89
99
104
102
95
84
79
82
89
93
87
81
79
83
87
84
81
82
83
87
88
83
73
67
70
82
94
94
83
73
76
85
90
82
72
68
76
83
84
81
80
82
84
85
84
85
83
83
83
82
87
92
94
86
77
74
82
92
98
92
86
84
84
83
79
77
81
80
80
79
85
86
78
74
79
87
91
85
70
62
69
83
88
85
82
85
89
89
84
78
71
66
68
74
82
91
97
95
87
78
75
78
83
84
81
81
86
92
89
87
86
87
87
87
83
84
88
87
81
77
91
101
102
98
96
92
87
76
68
71
78
83
83
81
84
93
95
93
87
83
79
70
72
76
83
91
93
90
89
86
83
78
78
81
87
87
85
83
85
86
87
85
83
81
85
92
94
89
81
74
87
93
95
91
85
81
79
78
80
85
87
83
72
67
72
82
88
84
78
75
81
88
93
90
85
84
85
87
87
86
81
76
70
72
78
85
84
83
83
85
84
79
75
77
82
81
78
73
70
70
83
83
82
75
70
71
79
88
92
93
92
86
77
70
72
78
84
79
70
67
80
93
98
88
75
72
80
83
81
74
72
75
76
80
87
93
94
86
79
74
73
76
79
83
83
77
71
72
74
78
84
88
86
81
78
80
87
91
93
93
93
92
91
84
83
82
82
80
76
77
82
89
91
87
82
80
78
74
72
70
71
74
78
86
95
100
95
85
77
74
73
78
82
84
84
84
86
89
88
86
94
75
68
78
88
89
79
82
91
98
86
74
64
71
83
89
91
99
106
108
103
97
98
102
96
81
68
73
89
102
105
97
90
91
92
96
99
99
92
81
77
84
91
89
79
74
80
95
98
86
82
75
75
86
96
99
89
78
73
77
81
81
78
80
83
84
84
89
96
103
101
98
101
107
100
81
60
62
80
98
93
83
72
73
83
98
105
103
92
78
74
74
74
72
78
94
111
114
103
89
86
95
94
88
87
94
100
98
91
81
80
85
93
98
94
81
69
69
77
88
90
94
98
102
96
88
79
83
90
91
83
76
76
82
93
104
106
96
86
82
90
96
90
82
85
101
117
116
100
92
93
103
94
80
75
86
98
102
93
83
79
83
94
101
97
86
79
86
92
91
85
82
84
90
93
94
97
101
100
94
89
89
90
91
91
91
92
87
82
84
94
105
107
95
82
85
95
102
96
89
86
90
83
81
84
92
91
86
83
84
81
79
78
82
88
91
96
101
105
101
86
74
70
81
92
97
91
83
82
90
97
92
81
73
74
77
83
87
86
86
85
88
90
87
79
82
92
104
95
75
90
84
77
82
96
102
91
81
79
83
85
78
73
75
81
81
80
80
87
96
98
90
84
85
92
92
78
65
73
96
106
92
72
66
78
88
91
93
95
89
76
64
71
86
94
98
102
104
94
79
88
79
75
81
94
99
89
79
74
80
88
90
89
87
84
78
75
72
78
91
101
106
100
95
91
87
84
84
96
111
112
97
86
90
101
102
97
92
94
88
72
60
71
94
101
93
84
88
95
95
73
68
77
92
103
100
88
80
73
78
87
92
92
86
83
85
89
91
91
92
98
100
97
91
87
87
95
107
112
107
92
85
87
94
99
96
90
86
85
82
81
86
97
105
98
80
74
83
99
102
74
69
82
102
110
104
91
83
85
90
92
94
90
83
83
84
88
89
87
83
80
87
91
90
86
88
93
98
95
84
76
83
90
93
89
87
93
100
98
89
85
93
100
102
97
95
94
100
103
105
89
79
83
89
87
80
78
81
92
98
99
102
104
98
84
73
69
76
80
78
72
79
90
99
98
96
93
94
90
84
89
98
98
89
78
83
100
116
119
108
90
78
79
87
96
100
101
102
104
109
79
73
80
83
76
67
64
76
88
92
96
99
104
98
82
72
71
81
89
87
80
81
89
93
99
99
100
100
97
98
100
95
85
73
70
80
91
101
106
108
105
102
101
100
96
86
75
78
95
117
71
79
93
97
88
71
63
67
83
93
97
95
89
80
76
78
86
91
91
89
90
90
89
82
80
87
94
97
97
100
99
94
88
83
85
88
82
76
74
85
103
119
120
114
102
89
79
71
79
93
80
94
103
100
90
77
66
70
87
101
104
93
85
81
86
97
100
92
81
76
83
92
96
89
80
74
76
84
97
105
107
103
99
98
99
96
87
75
69
74
87
98
94
90
96
105
109
100
87
84
81
96
102
99
90
86
82
84
90
96
95
92
85
86
94
100
101
94
84
76
70
79
93
98
87
75
72
82
98
109
109
100
86
80
83
92
93
87
80
84
96
100
94
81
79
91
104
106
98
91
79
86
92
96
101
102
96
88
85
88
92
91
84
77
79
86
93
93
88
76
71
76
86
91
86
78
80
89
96
99
95
87
74
65
69
86
96
92
82
85
98
111
112
94
77
73
76
80
80
78
88
88
89
88
98
105
101
90
85
92
101
100
87
78
81
90
95
90
77
71
77
90
95
93
86
85
90
93
91
91
93
92
84
73
70
82
94
91
81
74
80
85
87
82
80
81
81
77
72
69
100
100
89
80
81
91
95
89
86
93
100
97
90
87
99
110
107
91
76
74
83
91
94
94
95
96
91
87
88
94
101
97
85
76
83
92
92
82
73
76
80
81
80
81
85
93
96
96
95
91
98
97
87
80
82
88
90
88
87
93
89
83
77
83
96
107
102
91
87
89
90
87
83
88
99
97
90
82
86
97
97
85
75
79
90
94
85
75
73
79
86
93
96
93
85
78
84
98
111
106
75
73
79
83
86
87
85
87
90
90
85
76
76
85
96
97
87
78
82
89
92
87
81
83
89
93
92
92
98
100
94
84
77
85
88
83
81
86
91
84
76
78
89
92
77
63
72
95
106
95
63
66
80
90
89
78
70
70
77
79
74
76
86
103
111
102
83
73
79
91
92
88
80
79
81
87
93
103
107
104
96
83
84
90
90
85
83
88
93
89
79
76
84
89
83
76
80
93
94
88
84
85
92
97
93
81
68
65
70
72
70
72
79
95
105
102
93
88
91
92
90
84
80
79
79
84
91
95
93
86
81
79
82
88
90
85
77
71
76
85
93
91
86
85
88
94
92
88
79
77
93
90
92
94
98
97
90
84
81
80
80
78
81
84
88
93
99
96
90
84
82
83
84
81
80
83
92
95
90
80
74
76
84
89
87
78
72
72
76
80
81
80
79
82
90
95
97
93
85
84
76
73
77
80
87
94
96
94
88
85
86
92
99
98
91
86
87
87
87
85
86
88
87
83
80
85
94
103
100
92
86
90
99
102
90
80
80
89
93
85
73
72
81
92
93
90
90
96
100
98
72
74
74
69
73
80
89
89
82
76
77
89
100
100
91
82
81
85
91
93
89
88
88
85
82
84
89
94
96
93
93
95
102
104
105
100
95
91
90
85
85
91
100
107
99
82
71
76
87
96
81
87
81
72
72
84
97
95
83
70
68
77
85
85
83
85
93
96
91
84
83
88
89
89
84
83
84
85
87
90
90
93
97
103
108
106
95
80
78
85
94
96
95
94
88
78
67
65
77
92
92
91
86
77
73
84
101
107
99
85
81
84
85
85
85
97
108
102
87
77
81
89
92
88
85
86
86
83
81
82
85
89
98
102
99
86
69
66
82
101
104
91
77
74
83
88
86
85
85
86
100
97
93
84
77
81
91
102
100
96
93
96
93
86
85
92
103
99
87
83
90
91
84
79
81
89
92
83
75
72
80
93
101
100
87
70
58
64
81
90
88
82
78
84
92
97
99
91
81
69
97
100
99
92
84
82
85
87
88
89
90
94
88
77
71
76
87
93
90
88
92
90
81
72
75
84
91
91
82
78
88
97
103
98
84
79
84
87
81
74
72
81
95
102
100
96
94
89
75
62
84
91
96
89
82
77
78
78
78
79
81
82
84
78
72
72
78
88
93
94
92
89
86
80
80
81
88
94
97
92
94
100
103
103
96
94
99
103
97
88
83
92
100
99
92
88
87
88
83
81
82
88
91
86
75
68
68
74
77
76
73
79
85
93
91
84
79
85
93
99
95
92
88
94
100
94
85
81
85
91
93
92
95
100
102
96
90
85
82
81
81
86
87
83
79
78
76
76
85
93
87
87
89
85
77
68
69
77
83
84
81
79
85
95
99
97
92
86
82
79
79
78
82
91
99
97
87
79
83
91
91
80
69
73
89
97
90
75
70
75
76
74
71
77
84
84
74
71
77
88
90
82
77
80
76
72
73
81
87
87
82
79
78
83
87
90
93
86
75
62
64
72
77
77
79
86
92
98
99
100
92
77
59
60
80
97
105
98
96
100
98
84
75
77
88
88
85
76
77
80
88
77
73
76
80
79
78
82
84
81
73
68
72
76
81
79
82
79
74
69
67
70
73
74
75
86
97
103
97
92
86
80
79
81
88
95
98
99
101
105
105
97
84
76
79
84
89
89
77
72
76
73
75
83
91
90
85
80
80
76
68
63
68
75
84
83
80
80
80
80
74
69
66
72
82
90
89
86
80
80
85
90
93
97
95
91
78
70
67
72
83
90
88
77
72
78
87
88
79
67
85
80
79
84
88
86
81
78
80
83
79
73
71
75
78
78
73
74
79
86
85
79
76
79
87
85
78
76
82
94
98
90
80
80
88
93
82
70
61
64
77
88
91
88
86
86
88
90
87
80
89
81
76
76
77
74
73
77
81
87
88
83
78
74
73
69
66
67
74
84
87
85
81
81
82
84
88
94
102
104
93
77
67
70
86
95
97
90
85
87
90
87
83
85
88
91
95
95
95
91
88
90
84
78
73
73
77
80
81
80
81
79
77
74
71
70
71
77
83
84
80
74
72
72
75
79
94
106
103
89
74
72
79
90
93
94
92
87
85
87
88
85
75
72
75
82
91
96
97
90
98
106
97
81
70
72
78
81
81
80
82
85
86
81
72
71
76
89
95
87
75
65
68
71
71
73
78
86
86
78
72
80
95
105
101
92
80
74
74
78
85
87
86
82
75
78
83
94
99
94
88
90
82
72
67
72
79
81
81
80
85
95
99
94
83
73
75
83
85
78
69
66
69
75
78
74
73
71
73
77
82
83
93
98
98
95
87
83
82
82
87
90
93
93
85
78
81
94
104
98
73
75
78
76
75
77
82
82
78
73
74
84
90
89
81
72
69
70
72
73
76
75
73
74
78
80
79
75
75
79
82
81
78
84
94
97
93
90
91
93
93
89
84
77
73
77
83
94
98
97
70
75
77
78
78
81
85
87
82
75
73
80
89
89
81
71
67
71
78
85
88
87
78
76
77
81
85
88
87
82
80
80
78
81
84
86
87
87
91
97
98
90
79
63
64
77
88
93
87
88
78
76
73
74
75
76
79
84
85
85
84
90
99
99
92
81
77
76
82
86
86
89
88
84
79
79
86
93
91
82
76
83
95
94
83
76
78
82
85
88
87
86
79
77
79
88
95
93
91
90
93
92
88
84
78
74
75
76
76
75
76
81
90
93
90
85
78
76
74
75
82
91
96
93
84
80
85
90
90
83
79
87
98
101
89
79
77
81
82
78
70
68
74
86
96
100
95
91
90
91
92
97
96
89
81
73
77
81
80
74
71
74
82
86
83
79
76
75
73
76
83
93
97
96
91
85
85
86
87
85
85
87
90
91
87
80
78
82
87
83
73
66
69
83
92
95
89
79
76
77
75
78
77
78
75
74
80
87
84
74
76
82
88
85
78
73
76
79
78
75
76
80
89
92
88
84
82
85
87
86
85
85
86
85
79
74
75
81
86
83
79
75
73
74
77
82
87
86
81
78
83
81
79
82
84
84
81
78
70
72
78
89
90
82
74
76
87
93
88
77
67
67
78
81
79
77
82
90
92
89
84
83
84
83
82
83
85
92
88
81
74
72
71
74
78
84
90
91
91
86
98
103
99
95
95
90
81
71
69
76
85
86
82
74
72
77
88
96
95
85
78
74
78
80
78
80
87
93
97
89
80
76
75
79
85
88
90
94
93
88
77
72
71
78
84
84
81
77
78
82
84
84
80
77
73
75
76
80
87
92
90
82
72
67
69
75
79
81
79
77
77
83
87
89
85
87
91
91
82
73
68
68
74
78
77
76
76
80
81
80
76
74
78
82
81
72
66
69
75
79
82
80
77
70
63
64
75
85
92
91
85
77
73
70
77
85
85
78
68
64
73
83
89
89
86
85
82
76
66
67
77
87
87
80
77
75
75
72
64
60
62
73
80
82
77
70
72
84
90
86
92
97
94
83
76
73
76
80
83
84
85
84
82
82
88
96
96
87
74
72
74
78
77
80
85
85
79
69
68
84
104
105
92
79
79
84
82
74
68
71
79
84
85
84
82
85
90
98
95
86
89
89
89
89
88
87
85
89
92
95
89
80
81
92
97
92
84
81
88
101
105
102
100
99
92
84
79
87
97
100
94
96
97
100
91
85
89
100
103
95
89
89
91
91
89
91
94
95
88
78
88
89
85
82
86
93
95
89
82
80
79
80
80
85
95
105
105
99
93
90
92
94
100
103
95
74
60
70
90
100
104
98
98
99
99
97
94
89
83
83
91
95
88
77
78
99
117
117
99
80
106
101
83
63
58
73
92
101
98
87
80
78
79
81
87
90
96
99
95
87
75
69
77
93
98
92
84
86
94
102
99
94
87
88
96
107
103
87
72
77
95
107
101
80
74
85
104
112
103
89
109
105
84
65
57
68
89
107
113
107
96
90
85
80
74
67
73
90
103
101
81
65
65
80
100
111
113
109
103
96
95
92
88
85
89
98
99
89
71
66
82
100
105
91
75
73
84
95
94
83
95
92
88
89
91
93
89
85
88
96
98
93
87
83
79
80
88
98
106
102
92
80
71
75
84
95
100
97
87
85
88
91
89
83
78
79
81
77
70
66
71
83
93
89
81
84
98
105
95
80
95
82
79
92
109
108
90
69
65
74
83
85
86
87
93
94
94
86
82
79
85
94
95
85
74
69
72
74
78
86
91
89
80
76
76
76
75
73
73
73
74
80
88
95
98
101
109
114
110
98
96
89
85
89
97
100
91
82
80
85
90
93
96
97
95
88
77
62
54
58
76
97
105
100
87
74
71
80
96
109
106
91
79
80
93
100
98
91
87
85
81
80
88
94
92
84
83
91
102
102
85
87
89
91
89
88
90
91
93
98
101
104
100
95
89
85
81
78
74
75
81
90
99
102
97
86
77
84
98
109
103
87
74
80
94
103
106
104
101
97
93
92
91
86
77
70
74
87
102
107
75
83
90
90
86
83
81
81
85
91
95
94
87
82
85
91
99
103
100
93
83
83
88
95
94
89
86
89
98
97
86
75
74
77
78
78
81
90
96
97
93
91
87
83
78
80
89
101
110
109
77
82
90
94
91
83
79
82
88
91
92
89
84
80
83
86
89
89
84
78
71
78
86
90
91
92
99
108
106
101
93
88
84
78
75
76
80
90
93
88
80
75
75
79
78
80
83
88
96
106
75
75
88
96
101
96
90
89
91
93
90
86
83
80
80
81
80
76
71
68
71
80
86
87
85
91
96
99
100
102
103
97
85
74
74
87
100
106
102
95
88
81
77
78
77
74
70
78
91
102
76
73
77
84
92
94
88
85
87
89
85
81
77
81
88
100
104
91
78
73
82
90
89
86
86
88
83
77
75
85
91
88
76
66
68
79
87
90
91
92
94
95
88
80
76
77
81
85
88
92
86
81
81
81
84
87
87
85
89
88
80
70
72
84
101
116
109
90
70
67
81
92
92
85
79
79
81
80
83
88
93
90
78
67
60
58
58
63
71
82
88
89
80
73
73
79
83
86
83
83
86
93
98
100
99
100
97
96
93
89
79
71
74
85
99
101
93
79
71
70
80
91
91
80
70
74
84
91
98
103
107
105
95
79
66
64
67
73
78
84
87
88
82
80
80
81
82
80
81
81
76
90
99
102
102
102
97
92
91
91
92
87
82
81
83
86
88
88
90
89
88
91
89
85
80
83
90
90
90
86
90
97
96
87
82
88
95
93
81
75
78
87
100
107
102
94
89
84
82
80
80
94
99
88
77
74
77
81
87
91
97
96
89
86
84
84
81
78
77
78
84
91
100
103
98
96
93
93
91
83
78
81
82
84
88
95
95
89
74
67
72
83
93
97
94
88
85
86
86
85
96
113
108
83
61
55
65
80
86
89
85
83
83
84
86
83
75
68
68
76
91
102
104
106
102
95
88
85
89
95
93
85
80
81
84
85
80
77
83
91
91
83
82
83
83
83
82
83
90
91
92
100
97
83
69
66
74
88
95
93
88
82
79
80
83
84
84
83
85
92
99
101
94
88
86
80
71
66
73
86
95
90
79
74
74
70
67
73
84
91
87
82
85
94
97
90
87
91
98
93
73
69
75
80
78
77
80
89
96
98
97
94
89
86
85
85
90
91
86
82
80
79
77
72
70
70
72
69
74
82
85
81
78
75
72
66
64
72
75
69
63
73
93
109
100
85
82
93
101
91
76
74
80
86
84
79
74
77
77
72
72
75
88
92
90
85
80
78
79
78
75
74
77
75
73
72
76
83
86
86
82
79
80
88
91
84
76
74
78
81
79
83
94
106
100
82
75
82
90
91
96
99
99
98
90
82
78
73
70
63
58
65
80
94
96
89
84
86
89
89
90
92
94
95
90
85
85
85
83
81
78
76
81
93
104
100
87
77
84
97
105
98
91
92
101
102
92
78
72
77
93
96
97
95
94
93
86
82
82
83
83
84
87
93
96
97
96
97
95
93
91
93
97
100
100
97
92
86
81
79
77
74
76
86
95
92
85
78
81
91
99
95
91
92
102
107
97
79
62
62
74
75
80
85
87
88
85
86
93
98
99
99
96
92
85
84
89
93
94
87
76
71
74
83
92
92
87
78
77
79
80
77
74
73
76
82
87
89
90
85
82
85
93
103
105
102
91
80
72
65
71
69
69
72
75
78
83
88
89
88
87
90
96
92
81
72
71
82
88
83
72
61
63
75
83
85
75
67
66
75
84
83
76
70
75
90
106
111
100
80
68
72
91
111
114
98
81
76
74
81
78
70
66
62
65
75
85
91
84
75
74
84
97
100
92
85
83
82
82
78
74
75
78
79
81
84
87
89
87
87
87
82
78
77
88
102
108
99
86
73
66
69
82
97
100
85
66
61
71
82
77
73
66
62
63
72
87
92
89
82
82
94
97
98
94
97
104
101
88
80
77
80
80
78
78
83
91
96
97
91
85
80
84
94
97
88
76
74
82
89
87
74
68
71
78
75
68
64
69
76
74
76
76
69
64
70
81
90
90
87
90
95
94
83
75
78
93
98
89
78
74
74
72
70
70
71
72
76
80
84
86
88
92
95
95
87
83
86
95
100
95
83
76
72
73
76
84
82
76
71
76
85
85
76
68
72
83
91
91
87
86
92
91
77
65
59
69
80
79
75
74
80
86
81
70
65
70
79
85
87
87
89
91
94
94
101
106
101
88
79
83
96
99
88
77
77
87
90
80
69
82
91
94
84
76
79
91
101
101
93
85
90
98
95
84
71
67
75
81
86
91
104
111
105
89
80
86
96
102
95
84
82
87
91
91
92
92
87
73
64
69
87
94
88
81
88
95
92
82
78
85
89
89
84
76
74
81
89
90
82
74
80
97
110
107
91
77
77
83
88
92
95
102
109
109
98
87
83
85
87
85
82
79
77
72
75
82
87
84
71
60
64
74
84
94
97
96
88
89
98
90
88
85
83
75
71
75
78
76
67
61
64
78
94
106
105
101
92
82
76
73
75
80
91
101
100
87
74
74
85
89
84
71
64
68
84
100
101
97
89
80
80
86
96
100
88
73
71
88
110
99
97
90
84
81
81
80
79
78
73
70
68
70
73
82
99
108
104
93
83
79
83
86
87
85
88
91
91
87
87
82
72
63
64
82
101
109
100
90
91
96
97
94
91
85
77
69
70
79
88
98
95
87
84
85
87
82
78
79
86
91
86
79
73
71
75
85
91
93
92
92
94
96
95
92
91
94
98
95
89
83
75
70
73
83
95
97
88
80
85
95
95
86
74
72
81
88
87
78
71
86
84
83
84
84
82
78
74
75
80
83
82
79
77
75
72
72
76
76
74
74
77
84
95
104
101
91
82
84
90
98
98
90
85
82
81
79
78
79
86
95
99
97
85
79
80
86
90
84
77
101
94
88
86
84
81
78
76
71
64
57
57
63
71
79
83
83
79
75
67
65
66
74
83
91
87
75
65
68
80
91
93
94
95
95
90
78
74
79
87
94
98
100
98
91
85
83
84
91
90
104
93
84
82
85
88
86
80
73
63
58
58
64
73
82
85
86
85
87
86
83
77
75
75
78
79
78
79
77
72
69
70
83
94
98
92
84
77
78
84
86
85
84
85
89
90
92
95
96
94
85
81
77
80
86
88
86
81
78
79
83
83
85
85
85
82
77
78
87
88
84
77
78
79
78
79
87
96
97
83
66
69
83
93
92
86
80
75
71
72
76
78
76
75
79
86
93
95
91
86
85
85
82
84
86
86
82
79
80
87
93
96
95
89
86
83
79
80
81
75
68
69
81
82
76
66
68
81
91
86
73
71
81
90
91
85
78
72
68
64
71
80
88
86
84
80
81
82
83
82
86
86
84
85
84
83
79
73
70
72
77
82
85
87
89
94
98
98
90
80
77
80
84
76
65
53
54
63
75
79
74
64
63
75
89
90
85
75
71
69
73
82
91
95
90
80
79
85
95
95
82
85
87
85
80
75
77
74
68
60
57
63
72
80
83
90
94
93
90
91
96
96
85
71
64
64
69
74
79
82
77
65
60
70
87
93
87
78
76
80
84
86
86
82
78
78
84
91
96
95
80
87
92
87
79
73
78
85
81
70
63
69
80
84
79
71
68
71
75
78
83
86
80
76
75
76
81
89
90
86
80
77
84
94
102
101
89
77
77
86
95
95
83
69
66
78
89
92
88
83
78
80
83
84
82
84
85
86
85
83
84
90
98
92
81
75
72
75
77
73
67
70
78
81
78
73
76
85
90
85
76
75
89
99
99
91
80
78
80
89
94
90
81
73
77
91
99
93
85
81
77
80
81
83
83
83
81
77
77
83
86
92
91
84
81
86
94
98
94
85
79
80
83
83
79
72
74
86
92
87
76
70
72
76
74
70
73
80
87
90
84
78
76
83
91
98
98
90
80
80
71
78
87
86
79
67
66
73
80
83
82
77
78
79
83
87
92
95
95
89
84
81
84
85
86
85
85
87
92
89
83
73
74
76
78
78
78
82
88
89
86
83
83
85
89
89
86
79
78
79
68
67
78
85
78
64
65
81
93
90
80
71
75
82
82
78
75
78
83
81
77
75
83
88
89
85
82
85
89
89
83
76
78
83
87
85
78
76
75
81
86
90
86
83
82
83
86
87
86
87
72
68
72
81
85
80
73
77
83
85
78
74
75
79
74
71
72
79
85
81
76
75
86
91
85
71
64
70
81
87
86
83
76
76
77
79
81
81
78
75
70
68
68
74
81
85
86
86
86
86
77
78
79
83
87
81
73
65
67
75
77
75
76
77
75
73
76
83
87
83
78
77
86
87
77
69
68
73
82
86
88
85
84
80
77
79
85
91
88
78
65
57
62
77
83
82
81
82
85
86
77
77
76
76
77
76
72
73
78
84
83
79
78
84
87
85
81
79
79
79
78
76
74
75
76
79
85
86
80
74
76
85
95
95
90
82
84
90
86
74
65
72
82
90
84
75
78
92
99
96
84
78
74
71
74
76
76
80
81
83
83
79
73
79
86
89
84
76
71
76
80
80
76
74
79
85
85
74
64
66
78
96
100
92
81
75
76
80
78
71
70
79
90
93
88
81
83
92
94
86
87
84
82
81
80
83
83
78
76
80
85
84
81
77
81
86
84
78
72
77
81
82
73
73
81
87
81
65
58
74
101
109
97
79
68
66
67
67
71
78
84
83
82
85
87
88
88
84
81
76
75
94
102
108
106
102
98
92
88
85
93
96
96
95
94
89
80
77
79
85
91
93
90
88
87
88
95
101
94
76
65
74
90
95
87
82
91
109
113
105
98
99
107
108
108
102
93
81
71
68
86
96
99
93
90
97
103
100
91
90
95
100
95
89
89
91
92
88
80
75
79
88
94
98
89
84
91
112
121
110
90
86
92
96
90
81
83
90
99
103
108
112
111
103
92
88
82
79
76
74
116
106
81
58
52
68
89
99
97
93
95
96
88
79
76
85
98
105
98
84
74
72
84
96
98
94
91
98
109
113
106
97
89
84
81
79
76
73
78
87
102
109
107
92
80
75
81
87
92
86
108
94
76
63
62
73
88
100
108
108
106
100
91
83
80
82
90
96
100
94
89
83
85
93
97
96
90
88
88
92
94
92
87
82
83
88
92
88
82
82
87
93
95
89
81
80
83
90
90
79
86
78
77
90
101
101
87
77
80
95
104
107
100
97
97
100
99
94
88
89
95
101
97
86
80
83
95
97
90
83
81
86
90
90
92
95
95
88
81
79
84
90
90
86
81
84
91
92
90
90
98
82
76
86
99
95
75
55
51
65
82
90
97
98
104
111
110
99
86
76
78
93
101
90
74
76
92
99
93
80
75
77
83
87
91
88
80
71
68
79
94
104
102
92
82
81
85
91
98
101
109
100
91
87
87
87
82
80
78
80
80
82
91
95
97
96
94
88
81
72
69
77
88
91
86
85
81
78
78
78
75
75
78
84
92
96
93
84
82
92
104
112
108
97
85
79
77
79
84
85
88
98
99
94
91
96
100
104
105
102
99
93
90
90
87
85
83
85
90
94
87
84
84
83
85
79
69
64
75
88
95
91
85
84
91
93
93
96
102
104
100
93
86
84
85
85
85
84
81
81
75
84
88
88
88
95
99
96
94
94
97
93
85
81
85
90
97
102
105
103
95
85
85
86
86
80
73
78
94
107
107
94
85
82
81
76
69
73
82
86
83
79
78
79
84
84
87
88
86
83
79
85
90
90
89
88
88
88
89
91
89
84
79
79
88
99
104
103
95
81
73
79
89
96
91
85
84
88
95
97
90
83
77
80
82
80
74
66
64
69
77
85
91
89
85
81
76
79
83
82
86
90
100
104
102
96
90
89
88
92
89
84
81
81
90
99
100
90
80
75
77
84
87
83
78
75
71
70
73
80
86
84
83
86
92
97
96
85
78
79
82
82
81
83
85
88
87
83
82
82
93
85
85
91
99
103
100
92
86
83
83
82
80
80
91
101
103
92
82
86
97
94
81
72
75
77
71
61
63
75
85
85
83
85
92
95
90
84
83
84
85
83
77
80
83
88
90
88
84
83
102
86
71
69
79
88
91
88
79
72
69
69
73
76
85
96
99
90
86
91
97
91
77
71
80
92
92
80
71
70
76
73
71
74
78
78
74
76
85
90
90
87
85
83
80
71
67
75
82
83
100
92
82
79
83
86
87
82
77
76
76
77
76
76
79
83
85
88
90
94
98
92
81
69
71
85
94
88
73
65
67
73
77
76
76
78
86
97
104
104
94
86
84
86
84
79
77
77
79
78
90
95
95
91
94
95
92
84
80
85
91
90
85
80
81
85
90
93
100
102
101
97
85
77
68
75
84
88
78
67
70
83
94
93
89
87
93
99
102
96
88
83
84
92
99
103
101
94
86
78
87
96
96
84
72
68
73
78
82
83
85
87
88
86
83
83
86
88
88
83
78
77
82
86
85
84
87
96
97
89
80
81
87
92
89
86
79
80
85
89
90
91
95
98
98
94
90
89
88
88
83
92
94
78
55
47
58
78
85
79
72
74
82
85
79
71
69
73
77
73
72
74
81
88
90
89
90
97
99
95
85
79
79
84
86
80
75
82
98
107
101
93
89
87
87
83
77
79
83
90
81
86
91
85
70
60
67
82
92
91
87
86
89
84
75
73
77
80
77
78
85
88
89
85
82
84
86
81
81
83
86
88
86
83
79
77
83
96
111
110
97
83
80
82
86
85
86
90
86
80
86
86
89
87
78
69
71
82
93
98
100
99
92
80
72
72
83
84
76
69
74
84
87
82
78
81
82
77
71
74
82
88
88
84
82
81
85
93
97
95
88
81
86
92
91
87
89
93
93
84
87
88
87
81
71
69
76
87
90
82
75
78
80
75
66
62
70
77
73
64
62
71
82
87
86
84
81
79
73
77
82
88
90
92
92
90
86
90
94
94
87
80
81
91
96
94
87
86
88
92
87
96
93
84
76
75
82
88
86
75
69
71
83
90
82
74
73
77
78
75
72
76
89
100
104
100
90
81
79
86
92
90
90
88
91
93
93
91
94
94
90
80
77
88
98
103
92
82
80
89
89
98
93
88
84
82
79
75
77
82
87
91
94
93
91
89
90
91
88
83
77
77
87
99
107
103
90
79
76
85
91
87
76
70
78
86
92
90
90
91
97
98
93
88
88
93
91
83
77
77
89
93
91
90
87
81
72
70
77
87
95
95
87
82
80
85
92
95
91
85
77
73
75
83
92
88
81
69
73
83
91
83
71
67
79
90
95
91
85
84
88
93
93
90
87
87
88
85
79
74
89
88
90
90
86
79
76
78
80
87
88
87
87
83
79
76
78
82
84
84
75
72
76
82
88
84
77
72
80
91
97
87
72
67
80
97
105
98
85
76
70
73
84
95
95
87
83
82
80
76
89
83
79
81
80
78
78
80
80
77
75
83
88
90
81
72
71
76
80
79
73
72
78
84
88
88
88
89
93
96
94
81
66
59
66
80
86
80
74
72
76
85
96
100
95
86
76
79
80
78
80
77
76
76
76
75
77
81
81
79
78
81
84
82
77
76
83
90
87
77
70
70
75
80
82
84
87
90
94
95
88
77
68
65
67
70
74
76
79
84
84
83
85
89
90
88
87
84
81
78
79
82
82
78
74
71
74
81
83
81
78
77
80
79
76
79
85
87
82
73
67
71
79
81
80
75
74
81
95
103
99
89
80
77
74
79
84
95
101
98
90
81
76
76
83
89
92
91
85
79
86
86
83
77
73
74
80
87
86
77
69
74
84
90
84
75
70
72
69
63
65
75
92
98
88
78
78
88
101
106
98
87
80
82
85
86
86
87
87
89
95
97
90
76
69
78
90
95
88
79
85
84
79
75
74
79
89
94
89
79
72
77
89
97
90
75
70
73
77
71
66
76
91
100
93
82
82
92
98
91
80
73
78
84
87
83
75
68
66
70
80
87
80
69
69
82
97
96
84
75
85
81
81
82
82
82
82
82
82
77
75
81
94
98
89
75
70
78
85
87
83
79
81
88
90
86
84
82
83
82
82
82
78
72
69
71
80
89
86
77
69
68
70
73
82
93
95
87
79
83
89
89
87
85
82
84
86
83
76
67
69
76
85
85
80
77
77
80
85
89
88
84
80
84
91
95
88
81
76
81
91
96
87
73
71
83
102
109
99
87
82
89
95
100
99
91
79
73
85
98
89
94
85
77
79
87
92
87
75
70
74
80
80
73
71
79
89
92
88
85
81
81
84
88
93
95
90
82
76
77
79
80
82
84
91
100
104
90
75
74
83
91
95
95
92
88
84
82
85
93
86
87
82
73
75
81
79
73
73
84
97
99
90
78
76
79
86
90
90
84
82
86
94
100
94
85
78
78
78
77
72
66
66
71
83
94
95
81
72
71
74
75
73
74
80
87
88
85
78
77
84
84
83
86
84
75
66
65
69
80
92
95
91
85
82
81
77
79
80
81
85
96
105
104
96
86
77
79
86
90
84
74
68
70
78
91
95
96
94
94
92
91
87
85
80
78
73
73
77
82
85
84
87
89
91
87
80
76
67
59
57
65
75
82
83
82
84
83
80
79
82
87
92
91
93
89
86
82
83
83
82
81
89
97
99
92
83
84
94
103
101
93
89
87
83
76
70
73
86
96
84
77
73
78
86
92
91
81
68
55
55
64
76
84
88
92
92
92
90
87
81
76
74
80
90
93
89
82
75
67
69
80
98
106
97
82
68
69
81
91
93
88
81
80
82
85
84
90
98
102
80
64
61
71
85
92
89
80
76
80
86
93
93
91
90
88
82
82
87
89
83
81
88
96
98
91
82
80
79
78
74
79
87
86
78
74
77
81
83
85
85
85
86
85
84
84
89
91
93
94
80
65
66
81
99
102
91
80
79
88
94
93
86
82
81
79
75
73
74
76
81
92
105
106
94
74
67
76
90
94
85
75
70
72
78
87
93
89
81
74
76
84
90
88
84
79
80
81
84
89
82
75
75
84
99
101
91
83
79
80
77
69
64
68
79
90
89
80
71
70
81
95
96
83
70
70
73
83
91
92
84
71
58
61
77
88
88
79
72
68
74
83
91
87
83
78
81
88
94
97
83
80
80
82
80
79
80
85
88
86
79
69
66
70
81
94
99
86
74
73
84
92
84
69
63
72
86
92
91
90
85
80
67
63
69
77
78
75
72
71
76
85
90
88
85
81
87
92
95
92
81
85
88
84
78
72
78
87
92
91
90
89
88
84
80
80
84
84
77
74
77
80
77
74
75
73
77
83
88
90
86
83
85
89
87
83
75
72
74
77
81
86
89
88
87
87
89
88
84
77
81
84
86
85
83
82
82
80
82
84
91
99
99
89
79
76
77
83
83
74
66
65
75
81
81
72
62
68
84
89
84
82
89
99
98
83
71
70
78
85
84
80
82
84
88
89
88
84
79
73
80
79
76
72
70
70
68
69
76
87
98
98
90
81
77
82
90
94
90
83
76
73
77
82
83
73
65
69
83
88
85
84
85
86
77
69
69
79
90
95
92
81
78
81
86
87
86
82
80
78
72
74
77
76
67
55
55
68
82
97
96
89
80
77
78
84
89
94
94
91
84
79
79
83
85
84
80
82
85
86
85
84
85
84
81
77
76
81
88
96
100
98
90
86
83
81
78
77
80
87
74
70
76
85
82
71
68
79
95
96
82
73
75
85
90
83
76
82
91
91
79
71
73
82
88
87
86
86
86
83
75
70
74
83
93
95
88
80
80
89
101
104
95
87
84
82
78
75
77
86
76
71
72
84
90
86
79
79
84
84
72
65
77
91
96
85
74
78
85
87
78
72
75
85
86
80
72
72
74
80
77
74
72
73
78
86
86
84
79
79
82
81
77
80
86
89
86
81
74
71
75
75
80
86
87
80
68
63
65
70
69
68
76
90
97
90
80
78
80
84
82
81
84
84
79
69
63
63
70
81
92
97
93
80
74
75
82
85
79
72
64
65
73
80
85
84
84
90
86
74
75
78
80
82
81
76
72
71
76
81
79
72
73
84
93
93
84
78
78
83
83
79
74
71
71
74
78
79
81
84
91
97
97
92
84
80
83
87
87
76
75
84
92
94
84
74
78
91
98
90
84
76
67
70
78
88
88
85
88
94
93
81
70
70
80
87
84
76
73
81
85
80
73
69
75
84
86
82
76
71
73
79
84
84
83
79
85
94
101
96
89
90
94
97
92
80
73
76
78
75
78
66
62
72
85
100
98
91
87
92
97
93
80
74
75
79
83
77
74
81
88
88
84
79
80
88
82
73
64
65
76
83
85
82
81
78
77
82
93
94
85
75
77
87
96
93
86
73
66
66
86
90
91
94
96
102
105
102
91
83
88
97
101
97
94
89
83
76
71
74
83
95
103
102
98
91
90
94
88
75
71
82
92
94
83
78
91
107
107
92
84
92
101
104
98
93
89
87
79
73
84
89
90
88
86
90
95
95
88
85
90
98
92
83
76
76
80
82
78
74
77
87
95
97
90
89
103
122
122
96
69
66
77
84
76
66
76
93
100
92
80
81
95
103
99
85
72
68
78
86
94
89
81
81
84
87
91
87
81
83
92
97
90
79
73
80
88
94
92
83
81
85
93
96
92
83
84
92
96
90
79
80
87
90
81
66
63
71
85
89
82
79
89
100
99
87
77
82
94
96
83
73
72
79
92
99
98
92
89
92
97
99
96
93
94
97
93
86
80
84
93
100
102
97
93
81
71
66
70
80
89
94
98
101
101
94
89
87
95
100
100
98
96
98
99
96
93
91
94
94
69
60
62
76
91
96
96
93
91
95
99
98
95
94
97
100
97
85
76
77
91
104
104
92
79
78
86
94
91
87
83
86
91
98
103
106
106
99
96
101
103
103
97
91
89
91
90
90
93
99
90
80
73
76
80
82
80
80
84
91
93
90
85
84
86
94
101
104
95
80
72
77
84
80
73
75
89
98
94
85
79
84
90
94
91
90
86
78
79
88
98
104
97
87
80
80
81
83
92
97
98
96
97
96
93
87
80
80
89
90
86
77
80
83
87
92
101
109
111
99
82
73
74
78
83
87
90
86
78
75
79
91
97
95
84
78
75
77
84
93
100
103
97
88
84
83
82
82
83
81
78
87
99
110
112
106
94
85
88
92
95
89
85
85
86
87
88
88
99
109
108
96
81
75
79
91
93
86
78
76
82
92
96
97
91
79
75
78
93
99
96
85
81
86
94
97
93
85
79
77
67
76
84
91
96
100
95
89
89
94
97
97
93
87
86
86
83
85
89
97
98
94
86
80
78
77
76
76
78
80
85
89
93
98
101
91
78
75
81
86
85
82
82
87
90
87
83
83
81
81
77
77
78
72
70
75
85
96
102
102
95
88
85
86
88
90
92
93
90
80
74
79
90
98
92
79
65
61
69
81
86
86
88
94
97
96
89
82
80
83
90
94
97
91
87
79
78
83
87
86
90
89
87
82
77
75
81
87
96
103
105
100
93
90
91
91
89
83
81
81
84
88
90
90
88
83
78
76
81
86
87
87
88
89
92
92
86
83
83
90
94
94
88
88
89
95
98
96
91
90
92
89
90
92
92
87
81
77
82
93
108
116
111
100
92
87
80
77
80
94
105
98
80
67
74
85
90
91
96
100
97
90
88
96
102
94
83
76
78
82
84
82
84
88
94
96
93
90
89
92
85
86
86
88
87
79
74
71
73
82
94
103
100
86
73
72
78
86
91
102
102
89
69
65
76
88
86
77
74
82
87
87
86
94
101
102
94
87
84
83
81
86
96
103
95
79
73
80
97
105
84
84
82
81
79
78
72
70
71
79
89
91
84
73
66
73
86
94
100
100
96
89
81
80
88
90
84
69
58
60
70
77
79
87
98
104
109
110
104
98
92
90
92
93
86
79
80
88
96
95
85
84
79
79
85
92
89
79
73
79
89
92
87
81
83
92
101
104
102
95
93
94
96
95
92
89
85
86
82
81
81
86
89
89
89
90
95
102
106
105
100
90
77
70
73
82
88
84
76
68
88
82
78
77
81
89
92
88
82
79
84
91
93
89
86
90
99
106
103
90
78
76
82
88
88
83
83
91
99
99
95
94
91
86
77
67
66
79
93
101
97
88
80
76
77
80
77
74
73
78
81
67
68
73
78
82
89
95
94
88
86
91
98
93
81
80
89
96
91
77
66
61
68
74
77
80
82
88
93
90
86
84
85
86
79
73
72
83
94
91
83
84
88
94
91
83
80
81
87
91
81
67
70
83
86
81
78
81
88
91
93
95
92
85
80
81
91
90
77
69
68
75
79
76
78
87
99
101
93
85
85
84
88
90
91
91
94
96
95
88
82
83
86
86
84
80
86
91
87
78
97
93
94
95
87
72
66
69
77
85
89
86
78
70
69
79
90
87
79
71
75
85
90
88
90
101
110
105
91
87
92
97
96
91
89
90
89
91
93
95
96
92
83
71
67
76
90
94
84
75
95
96
93
83
72
69
76
88
93
90
84
80
78
73
69
70
76
82
77
72
72
81
85
87
91
96
97
91
86
87
94
98
94
84
78
77
81
87
92
93
87
77
69
73
85
97
94
90
86
88
82
86
78
69
64
71
83
92
98
94
93
93
95
91
84
76
74
75
73
70
70
75
81
84
89
91
91
87
84
88
94
96
90
79
75
76
84
88
83
72
61
59
69
84
94
96
91
85
87
92
80
82
76
69
72
77
77
73
74
85
95
98
95
89
84
83
83
80
76
73
74
77
79
82
87
90
88
80
75
80
86
86
80
72
71
77
87
88
83
75
74
82
89
84
77
75
84
90
91
89
87
83
77
78
81
79
71
60
62
74
87
89
83
76
78
85
90
87
82
84
91
94
92
87
88
88
83
77
75
82
87
83
76
74
83
90
91
88
87
92
97
97
87
75
71
74
84
90
91
82
88
89
87
86
84
80
74
69
69
74
80
84
84
84
85
90
91
89
86
86
94
103
106
101
96
85
81
85
94
106
104
90
77
79
92
98
90
77
72
81
93
95
88
82
78
79
84
88
83
81
87
86
85
86
88
87
83
79
75
74
75
80
84
85
83
80
81
87
91
88
83
85
91
95
92
84
75
76
87
97
98
88
79
78
82
84
76
63
59
72
93
109
108
93
81
77
83
91
96
93
88
85
87
91
92
88
82
78
79
77
74
73
74
75
74
72
76
85
89
85
78
72
76
80
83
84
81
77
76
79
82
86
87
87
84
85
83
81
80
82
90
97
97
90
84
86
94
104
103
97
101
101
106
107
95
79
70
75
82
86
80
73
73
80
86
84
74
71
73
82
87
88
83
80
80
86
92
90
86
82
82
85
87
86
82
79
79
85
91
91
86
81
78
80
82
87
92
96
96
95
104
104
102
99
88
77
71
75
84
86
80
75
79
93
94
87
75
71
75
84
89
93
93
96
92
88
87
87
86
83
80
77
76
74
71
65
61
69
84
94
93
85
78
74
76
82
88
96
98
93
86
79
75
79
85
81
76
76
82
85
81
76
76
79
79
76
77
87
92
89
83
81
90
100
98
85
77
74
77
82
78
75
81
89
90
82
74
77
87
95
96
90
78
70
72
83
96
99
92
82
76
68
71
80
87
85
77
76
85
91
93
86
77
69
65
69
78
90
96
92
87
82
82
84
83
82
83
86
86
85
83
85
92
97
100
97
90
87
86
88
94
94
86
76
75
81
84
77
66
66
76
82
87
90
91
91
90
88
87
88
93
95
91
76
68
68
72
77
81
89
91
89
79
71
71
80
87
91
89
87
88
91
91
89
90
92
90
79
68
70
87
98
99
91
84
80
77
71
67
75
72
83
86
86
92
98
101
92
79
74
82
93
91
80
74
72
74
77
78
80
78
76
73
76
79
81
80
79
78
79
83
88
92
91
88
89
87
79
74
81
91
94
90
86
87
86
85
85
89
96
68
72
77
85
94
96
91
76
68
72
83
91
89
83
82
84
85
87
84
80
77
75
80
84
78
69
62
66
71
73
73
79
90
95
96
95
95
97
102
103
95
83
73
73
79
82
83
86
92
97
69
67
75
89
96
91
78
69
69
77
86
90
91
88
86
84
82
84
86
90
95
99
96
84
70
58
59
69
76
72
63
62
73
86
96
96
95
94
93
93
87
79
74
76
77
76
70
72
81
95
68
65
73
86
92
88
81
77
73
72
78
87
93
90
79
72
71
76
84
92
99
100
91
79
73
81
87
94
91
83
72
70
74
83
86
82
77
73
75
80
80
77
76
79
81
79
77
76
84
95
68
69
72
74
72
72
74
77
76
76
82
88
86
81
76
72
73
79
87
87
82
76
72
76
88
95
97
96
92
89
90
90
90
85
78
72
74
82
89
93
90
87
84
85
84
83
78
77
83
93
82
76
70
69
68
69
68
71
76
87
96
96
87
77
73
74
78
83
88
88
80
73
76
86
88
80
73
76
86
93
94
91
91
85
82
84
90
99
102
99
93
89
89
90
85
79
72
72
80
92
84
72
68
77
86
90
82
73
73
79
90
90
84
76
72
70
70
74
80
89
91
92
91
89
85
78
75
81
92
98
94
89
84
83
94
98
100
93
86
83
86
91
93
87
81
76
78
83
87
92
76
68
69
81
94
98
90
82
77
80
81
77
75
76
75
73
72
66
65
74
88
96
91
82
80
92
103
103
96
93
92
90
80
73
79
90
96
91
84
81
88
96
94
84
75
76
84
92
94
94
73
72
75
81
83
80
80
84
90
97
100
90
82
76
76
81
87
78
67
67
79
89
85
76
77
92
104
101
90
88
91
91
81
64
62
74
91
98
94
84
85
91
92
86
79
78
85
90
92
90
75
76
81
82
80
76
74
76
83
96
104
104
94
80
75
79
86
87
81
75
77
80
80
78
78
79
77
80
86
90
90
87
82
76
71
72
76
81
80
72
72
81
90
94
89
79
77
83
86
85
80
81
83
81
80
75
70
66
70
82
96
102
95
83
77
76
80
81
82
80
78
75
74
77
83
78
71
74
87
93
88
85
89
96
93
80
72
73
77
76
72
76
84
89
86
77
74
78
80
81
89
86
82
78
73
67
64
65
74
85
95
96
88
80
81
84
81
73
71
76
78
77
75
74
78
77
71
73
79
84
85
88
93
95
86
79
79
88
95
94
86
80
78
77
77
75
75
78
80
81
90
85
82
80
77
70
66
69
76
85
87
85
81
80
82
82
75
71
71
77
82
81
77
75
73
72
69
67
69
71
75
80
81
79
72
72
74
80
87
94
97
96
86
78
77
76
76
76
80
87
88
76
73
79
86
86
82
79
78
78
73
70
77
84
86
79
75
83
88
85
79
72
75
78
80
76
75
76
74
69
64
66
74
80
84
83
75
66
67
81
97
99
90
83
82
83
81
73
74
83
88
76
71
77
86
88
85
81
82
81
75
72
79
88
93
88
83
86
90
85
78
70
74
83
86
87
88
86
78
70
65
66
74
81
87
87
84
76
70
76
87
91
88
87
88
90
88
84
78
77
89
86
86
86
86
78
72
74
81
82
80
74
78
86
94
90
84
79
79
83
83
81
80
82
82
86
85
81
76
73
77
80
77
72
72
77
82
78
77
75
82
89
90
91
88
86
87
89
86
79
82
86
83
79
75
72
71
74
79
81
78
73
68
73
81
86
83
80
82
87
86
81
74
73
77
81
80
79
78
80
80
80
77
73
73
74
75
77
80
88
92
92
91
84
74
70
70
76
82
84
72
69
62
59
66
75
80
80
82
84
85
75
63
59
70
81
87
85
84
86
83
78
73
75
83
87
88
87
87
81
71
65
68
75
79
77
75
78
90
98
97
91
80
74
71
67
69
73
80
84
68
61
61
71
81
89
84
78
78
84
88
80
69
64
67
75
85
85
82
80
81
83
86
88
89
93
94
89
83
78
71
68
71
78
82
82
84
86
90
86
80
73
74
82
90
89
86
86
86
85
86
85
83
81
79
86
102
113
107
92
83
87
96
99
100
98
93
85
78
76
79
84
89
94
94
89
84
82
86
89
95
101
102
96
87
79
82
87
87
83
85
92
96
87
75
72
82
95
102
96
74
72
79
83
84
83
88
93
88
83
83
87
91
90
91
93
96
96
91
83
79
83
91
98
98
93
95
100
95
82
73
79
88
86
76
70
78
95
100
88
75
74
82
90
89
84
83
93
101
98
72
70
80
98
106
98
85
73
71
78
87
91
89
83
78
81
87
92
94
93
90
89
93
94
92
84
82
85
89
85
77
81
93
98
89
76
75
88
102
96
81
74
81
93
94
88
84
91
99
94
73
73
83
96
105
106
97
85
78
81
85
86
82
80
80
79
75
75
79
90
98
101
96
93
91
86
81
80
87
90
92
95
101
104
102
89
77
77
87
95
94
93
93
96
95
92
90
92
94
92
82
87
87
87
86
88
92
96
92
89
85
81
79
76
75
75
75
71
74
78
86
93
96
92
89
90
94
96
93
89
85
84
85
85
85
85
86
88
92
96
99
98
96
94
95
95
95
93
94
98
82
94
99
99
88
79
77
85
94
98
91
81
78
78
75
75
80
88
89
81
73
75
81
79
72
72
80
89
91
87
86
88
92
87
80
82
89
101
108
108
100
91
83
83
89
93
92
91
93
94
70
77
89
101
100
87
76
78
93
101
93
79
75
78
87
90
94
98
100
98
89
84
81
78
72
70
76
83
87
88
95
104
105
95
81
76
81
94
99
98
88
81
79
78
82
84
87
89
90
87
71
74
83
94
98
90
78
78
88
99
93
81
73
80
88
95
94
87
85
92
100
101
91
80
80
91
102
100
86
74
73
83
90
95
90
84
80
83
87
88
85
82
80
82
83
85
89
94
95
96
78
86
90
91
87
79
78
82
89
93
90
82
80
83
86
89
89
83
75
76
83
91
90
81
82
92
97
89
74
61
61
71
86
99
104
98
91
89
92
94
91
84
83
86
87
88
88
98
107
108
68
75
80
78
75
76
82
97
108
103
87
73
71
75
83
84
85
83
84
81
78
82
88
92
89
82
74
68
68
77
87
93
97
100
97
93
91
94
94
91
81
75
79
84
84
83
86
96
101
101
74
73
71
72
72
77
87
100
112
114
103
86
76
75
82
83
80
78
82
85
88
90
92
96
93
90
88
91
95
98
97
95
93
90
84
80
81
86
91
85
78
72
74
79
85
89
92
89
88
87
80
86
85
82
79
78
78
81
90
100
106
106
103
100
94
86
79
71
76
87
98
98
92
88
86
89
95
104
107
103
94
86
84
86
85
83
82
87
92
92
87
83
85
90
94
89
84
84
86
93
70
86
97
98
89
78
75
78
83
90
94
103
106
103
92
84
80
82
87
93
99
94
89
84
82
81
80
79
85
95
98
96
89
87
86
86
90
92
97
96
94
94
99
98
90
80
76
84
100
114
68
77
86
89
83
78
82
88
92
91
89
85
81
77
78
79
81
84
88
91
92
89
91
99
101
94
82
72
78
92
99
96
89
84
84
87
92
93
93
90
91
95
94
88
77
75
78
86
97
109
81
80
76
74
77
80
85
88
87
85
82
77
73
75
82
89
85
86
87
87
86
89
99
113
117
105
87
79
86
93
97
93
85
80
82
87
90
90
88
88
88
87
78
69
68
75
80
79
79
86
88
81
77
85
93
96
92
87
81
79
80
82
86
89
87
91
97
100
97
88
84
86
92
99
100
90
80
75
83
89
94
96
94
87
80
77
79
82
85
81
75
71
67
67
73
79
79
76
77
85
82
68
73
89
101
103
98
95
89
88
89
93
94
89
82
86
97
101
94
82
79
82
82
80
78
79
78
79
82
85
88
94
95
96
89
81
79
86
87
79
71
72
83
91
90
82
81
87
93
96
82
67
69
82
94
95
89
85
84
89
91
89
80
72
72
81
92
92
82
76
79
84
83
77
74
80
93
98
95
90
89
92
94
95
93
89
83
81
75
69
72
83
95
96
84
79
82
90
91
87
92
84
81
86
93
94
87
79
78
81
83
77
70
68
73
81
88
89
86
86
87
88
89
82
80
86
96
98
93
92
98
99
93
84
81
84
82
73
66
68
76
86
86
78
76
78
86
89
81
73
95
87
80
79
86
93
94
91
89
89
88
87
85
84
85
85
88
87
85
83
84
86
88
83
81
82
86
86
83
84
87
91
90
83
81
84
85
82
79
79
85
89
88
83
82
90
92
86
76
72
86
81
72
68
71
82
88
90
88
88
92
97
96
90
86
83
83
80
74
73
77
84
84
80
76
80
86
86
81
72
71
80
90
96
91
84
83
81
78
75
77
90
102
99
91
83
81
81
76
77
82
78
71
68
73
80
81
75
70
75
86
91
91
84
80
80
78
73
72
78
87
92
86
80
81
89
89
84
75
69
72
84
94
97
90
80
78
78
76
76
79
89
96
91
79
72
77
82
85
81
77
74
68
69
76
81
78
73
69
73
81
84
82
78
80
84
80
75
74
82
94
99
96
92
91
92
87
80
77
78
84
86
87
84
88
85
82
80
83
88
87
83
74
69
76
82
87
85
81
79
74
71
65
63
66
72
76
75
74
77
82
83
81
80
84
88
88
84
79
81
88
94
95
92
85
82
80
81
82
85
82
73
72
78
89
92
88
78
75
79
84
79
68
67
77
89
91
85
78
79
76
73
67
64
69
77
81
79
79
81
83
83
83
83
85
87
86
88
87
86
86
82
81
80
76
72
71
74
75
74
69
68
76
84
91
91
82
73
69
73
83
89
84
77
77
81
89
95
96
94
83
77
76
82
87
90
84
79
79
81
81
81
82
85
89
89
83
82
88
90
90
85
79
78
78
81
82
78
71
61
62
73
91
101
101
95
90
86
83
84
85
90
90
84
81
81
89
98
102
102
84
82
90
98
94
84
75
77
82
85
84
82
82
88
94
92
83
76
79
93
103
99
87
76
77
85
95
89
72
61
59
70
89
102
109
107
94
84
80
83
85
87
89
88
84
80
78
83
90
96
83
86
94
100
94
82
73
76
87
94
92
85
83
88
93
92
86
82
89
96
104
101
89
79
78
81
81
76
70
64
63
67
74
84
95
97
88
80
80
81
83
84
86
88
84
77
75
82
90
92
82
76
80
87
93
84
75
75
83
91
91
82
74
75
80
83
87
90
92
92
89
90
93
95
90
80
71
68
70
76
79
78
79
85
88
88
89
96
100
97
88
82
85
84
80
79
81
87
90
86
76
68
69
78
82
78
74
76
88
99
95
81
66
62
69
81
87
86
78
75
82
90
95
95
89
81
83
89
93
89
83
83
92
100
101
95
90
87
93
94
96
96
92
83
77
79
80
79
74
73
73
75
77
79
78
76
76
88
100
109
106
95
83
75
80
87
87
82
77
77
86
93
90
81
75
78
85
90
92
88
83
82
83
89
97
94
79
64
57
68
86
98
93
83
78
78
80
76
73
78
74
83
88
90
90
90
90
89
87
86
89
89
86
84
84
86
85
79
78
81
86
84
81
77
76
77
77
80
84
87
88
87
84
78
77
77
75
68
69
77
87
91
87
83
84
84
84
85
86
89
73
74
83
93
102
104
97
79
67
62
65
69
69
69
76
82
81
78
78
78
78
78
79
79
77
76
78
84
86
85
84
89
101
99
87
76
73
83
97
104
102
92
83
79
77
79
81
87
92
94
70
59
69
85
98
100
90
79
72
75
77
77
73
72
75
79
80
79
78
80
80
83
79
72
65
66
75
82
81
75
73
87
101
103
92
77
72
77
83
90
91
85
80
75
73
75
82
87
95
99
76
69
74
84
87
83
78
78
84
90
94
96
93
87
77
74
74
78
86
92
92
85
73
68
69
78
83
83
81
80
86
87
82
72
67
68
70
71
68
69
71
73
71
75
79
87
89
85
82
87
84
94
94
84
71
64
65
75
83
87
87
87
85
79
73
70
72
80
88
92
88
79
72
72
80
85
83
83
87
93
94
86
74
64
64
72
81
84
84
81
76
73
74
79
82
83
76
67
64
70
83
97
94
77
64
59
68
76
80
79
79
79
75
70
70
71
73
79
81
79
75
71
72
75
77
76
75
81
89
95
90
84
85
89
94
90
86
84
85
83
82
82
86
88
83
75
64
63
73
83
80
84
81
75
71
71
73
74
74
74
80
86
84
80
73
72
73
76
80
82
79
76
71
73
75
77
80
85
90
90
86
88
93
99
98
91
81
74
71
74
81
90
94
89
81
76
80
85
88
87
74
74
76
79
81
79
74
67
67
72
80
88
91
91
82
75
73
77
81
90
95
93
85
76
76
82
89
84
73
73
84
91
90
82
78
79
86
87
85
84
91
96
95
81
71
74
85
92
86
75
69
71
76
80
80
77
73
68
66
72
81
89
91
83
76
75
78
80
79
80
86
93
92
86
81
85
87
80
69
71
85
93
88
75
69
79
94
100
97
91
93
96
91
79
69
72
81
85
81
75
71
74
77
79
79
78
75
71
69
72
81
88
87
75
73
77
83
80
70
66
68
77
83
87
90
90
85
80
80
83
85
84
81
80
81
81
82
82
79
76
79
85
90
88
79
73
77
85
92
92
72
77
80
82
81
80
79
73
71
74
81
83
79
73
76
86
88
81
71
71
73
74
74
78
89
96
94
92
91
85
75
73
80
90
90
81
75
74
74
72
71
79
86
87
78
73
76
83
90
88
80
78
82
86
91
90
84
77
75
77
81
79
74
71
78
88
85
75
71
76
85
82
74
67
75
88
94
94
88
75
70
71
79
85
84
82
83
89
92
89
82
81
79
75
70
70
74
78
78
77
92
84
80
85
94
98
94
82
74
69
70
73
73
71
74
73
69
62
62
71
81
83
77
64
61
67
74
75
73
73
70
70
68
66
70
76
83
86
85
89
88
88
80
72
73
80
84
80
78
82
93
82
73
75
84
94
92
81
71
67
70
75
77
73
67
64
68
71
73
75
79
81
80
75
69
67
71
75
75
77
78
79
78
77
79
79
74
63
59
68
83
89
83
79
84
91
91
84
81
86
80
72
67
69
73
78
78
77
75
80
82
84
81
77
74
77
81
85
84
81
79
82
84
84
83
87
94
97
91
81
77
80
87
90
88
85
78
68
66
75
88
92
88
85
85
85
84
84
86
94
80
73
71
73
73
75
76
80
84
84
85
84
80
78
79
82
84
82
81
81
81
81
81
80
81
87
94
95
88
76
68
67
70
74
79
80
82
82
85
90
97
95
90
86
81
78
76
79
88
100
82
86
85
75
73
75
80
85
83
79
77
77
77
75
77
79
81
83
87
92
87
80
73
72
74
77
77
74
73
72
69
68
71
75
79
79
75
72
80
92
96
87
77
73
77
83
83
80
83
89
71
81
80
72
70
72
77
76
72
72
75
76
74
71
70
72
78
86
93
96
90
79
75
79
86
90
89
86
84
80
79
79
83
88
91
87
77
71
75
85
93
87
75
68
72
80
87
86
82
82
69
71
73
73
74
72
68
65
68
72
78
77
72
69
66
64
74
84
86
82
79
75
77
85
93
99
97
93
85
81
79
77
76
79
84
91
93
86
78
76
80
84
82
77
73
76
82
86
86
85
70
80
96
101
93
85
94
101
104
90
75
68
73
77
83
88
93
93
91
89
83
71
63
67
80
88
86
80
82
85
89
92
92
97
101
99
92
84
78
80
87
93
94
87
76
73
83
97
106
104
75
80
91
100
100
95
94
96
96
90
83
87
98
104
101
94
89
91
90
89
86
86
89
93
96
92
84
79
72
73
79
85
90
83
79
83
92
101
100
95
91
90
92
90
88
89
97
110
110
100
80
80
88
96
98
95
85
80
82
89
97
103
107
104
93
82
79
87
97
104
98
92
91
93
92
87
81
81
86
86
86
86
91
90
86
83
91
103
110
104
92
84
86
90
92
89
94
100
98
83
90
91
91
93
90
89
84
83
84
88
92
87
84
80
77
76
76
83
94
100
97
88
82
82
88
88
89
94
100
100
95
93
93
96
94
84
75
74
79
82
81
82
83
87
83
83
87
89
86
81
97
106
109
99
84
76
79
87
91
86
80
79
81
81
79
79
80
81
81
80
85
92
94
91
88
90
97
98
93
87
83
83
84
82
80
74
74
76
79
82
82
81
81
85
91
93
92
89
87
89
81
98
111
109
95
81
75
77
81
81
79
81
91
94
90
83
82
84
85
82
89
99
103
92
82
79
90
95
90
78
74
79
83
84
78
78
87
100
109
106
94
82
80
86
94
96
93
91
92
94
61
65
74
83
87
83
76
78
83
90
84
79
78
83
88
88
86
90
92
94
95
97
94
89
76
73
78
86
89
87
84
87
89
90
85
85
91
96
94
87
82
81
81
82
85
87
90
92
94
92
82
73
65
63
67
74
79
88
96
94
82
65
63
68
79
88
95
90
80
73
74
84
91
90
90
88
88
86
84
83
85
88
92
93
96
96
93
87
76
72
77
80
82
81
79
82
89
98
100
95
101
100
99
94
87
78
78
85
87
79
66
61
63
71
79
85
93
89
77
66
72
83
90
90
90
98
104
97
80
73
77
86
91
95
93
91
92
94
95
92
84
79
80
85
89
93
99
106
108
100
76
86
102
113
109
92
81
80
83
80
69
62
64
75
82
84
85
85
88
95
99
93
83
75
79
91
102
97
87
79
82
86
90
91
86
80
80
89
97
94
81
72
79
92
100
100
95
92
90
87
66
72
81
91
93
89
85
90
100
100
88
68
63
73
85
92
88
84
87
95
98
92
84
80
82
87
90
93
93
91
86
84
86
87
86
80
79
82
83
79
74
77
84
93
96
91
80
72
69
72
86
85
80
71
74
82
89
95
97
90
77
68
69
81
93
97
93
86
85
85
86
91
96
98
93
86
86
89
92
90
84
82
79
79
80
78
80
84
85
84
83
83
86
88
89
86
80
79
82
88
90
89
85
80
80
88
97
99
88
73
62
70
82
93
93
87
83
82
84
87
91
94
98
98
91
85
84
89
93
93
86
84
86
84
79
75
77
85
93
96
94
90
84
83
83
84
87
84
85
92
85
85
83
80
79
84
97
104
100
87
77
73
79
83
83
77
66
64
72
84
89
89
89
95
96
88
83
85
93
95
96
90
89
87
80
74
74
83
92
97
96
94
90
82
78
80
82
82
80
91
87
86
84
78
73
75
84
96
101
97
86
76
73
77
82
78
67
63
69
81
87
86
86
96
100
91
75
70
79
94
96
92
84
78
77
77
81
87
89
89
89
91
89
87
90
89
85
81
82
91
87
85
88
92
93
86
83
84
88
87
84
80
77
81
86
87
84
81
79
82
88
88
85
84
88
88
80
74
76
83
89
90
82
79
81
86
91
91
84
76
74
79
89
94
101
102
97
89
86
88
80
82
91
102
104
99
92
85
81
78
80
80
79
78
79
87
93
89
79
80
88
94
93
85
82
87
92
92
86
82
79
78
81
86
90
91
91
91
89
85
82
87
94
98
91
84
84
90
92
88
81
85
89
89
95
99
96
87
78
76
75
74
72
71
73
77
79
78
78
80
88
93
94
93
85
78
79
81
83
81
79
77
80
85
86
84
83
89
94
96
93
90
92
91
81
74
77
88
93
95
87
85
79
80
93
104
100
88
78
76
74
73
74
78
81
78
71
74
82
86
87
90
92
89
79
67
62
66
74
82
87
91
90
85
82
85
88
91
88
84
84
84
85
83
81
80
83
85
85
86
85
78
70
75
90
103
100
85
77
78
84
87
88
89
89
87
86
84
82
82
82
87
90
88
76
68
70
78
82
82
84
90
97
97
97
98
100
93
82
76
85
100
104
92
79
76
79
80
76
71
84
80
77
77
85
93
91
80
73
75
84
89
86
80
78
83
87
86
81
82
83
86
85
80
75
75
81
85
82
73
71
82
102
113
107
93
80
79
78
83
94
112
119
103
80
70
73
78
75
70
92
94
90
84
83
86
86
79
71
71
77
81
82
78
76
76
75
75
78
84
91
88
82
81
87
90
89
85
81
83
87
95
106
109
96
76
63
66
79
89
94
99
98
91
82
79
77
79
78
80
94
94
89
81
79
80
82
84
80
78
79
83
88
92
91
84
77
72
75
81
83
77
77
82
91
95
90
82
80
87
93
95
93
88
85
79
73
73
76
80
77
74
68
71
81
89
88
81
79
82
82
80
78
78
76
75
79
85
88
90
87
84
86
89
87
83
78
76
74
75
71
65
64
67
70
78
82
80
78
71
70
71
78
83
85
85
83
82
78
76
73
68
61
65
77
88
90
84
81
83
76
75
74
74
80
83
85
86
90
91
89
84
77
74
75
74
72
69
71
76
83
81
75
70
69
76
84
86
79
68
59
63
73
82
84
80
83
87
93
92
84
78
73
72
78
85
88
86
83
85
78
68
64
70
81
91
90
85
82
84
88
84
79
76
84
90
85
78
76
80
89
95
91
86
83
83
85
87
81
71
61
60
66
72
78
81
85
92
96
93
84
81
83
89
94
96
89
84
81
83
70
57
55
63
74
85
89
87
84
84
87
85
81
80
86
99
104
99
91
88
91
93
90
87
82
82
83
84
81
76
66
61
68
80
97
106
99
83
73
74
83
89
97
104
105
98
89
83
78
78
71
67
67
70
74
82
89
94
90
84
82
82
79
78
82
93
102
103
93
85
80
79
81
78
78
78
78
78
81
80
80
76
79
90
106
112
100
79
62
65
80
96
108
107
101
91
85
83
81
77
84
82
83
82
81
81
82
80
77
73
71
72
75
77
81
88
93
88
76
64
60
64
71
78
78
76
73
73
77
79
81
78
75
76
80
84
88
90
83
76
74
83
97
101
89
76
74
83
87
82
85
84
82
84
82
76
71
72
75
78
76
73
73
76
80
83
80
71
65
62
64
73
81
82
80
80
83
85
81
77
70
70
74
75
73
74
83
92
95
87
77
77
78
80
76
72
76
83
88
86
80
77
78
76
74
69
69
76
86
94
92
84
77
77
82
84
82
80
76
78
81
82
83
86
89
91
88
87
83
82
82
80
78
78
84
89
85
82
76
77
78
77
74
72
76
79
84
86
87
87
88
85
80
76
74
75
76
77
80
84
86
84
79
77
82
85
86
82
80
81
80
79
81
85
90
94
92
87
86
90
92
89
82
77
80
86
82
68
58
62
69
76
77
79
81
83
85
86
83
76
88
83
78
76
81
86
86
77
69
66
71
75
71
70
75
80
78
73
70
73
77
81
84
85
87
91
95
98
93
87
84
85
88
82
76
69
66
64
66
72
80
85
82
76
73
73
76
81
80
74
73
70
73
75
82
86
86
79
74
75
78
78
72
70
73
80
79
74
70
72
76
84
89
85
81
81
87
91
90
86
86
94
98
91
78
68
69
73
79
84
92
93
87
73
66
70
77
83
82
82
84
83
85
83
82
77
74
76
78
86
91
92
88
84
82
83
86
87
85
82
79
72
70
71
77
81
79
75
78
86
96
97
89
78
75
79
84
85
83
81
83
83
80
74
78
85
88
85
79
77
95
100
98
91
81
73
72
75
76
74
79
88
96
95
86
81
80
84
89
92
88
78
72
75
83
88
83
75
75
77
78
74
71
77
85
90
86
81
78
77
76
72
71
73
80
84
86
81
73
70
77
88
89
79
70
72
84
90
84
72
67
75
85
88
83
78
77
77
79
80
84
88
91
93
94
92
90
89
86
78
67
65
76
92
97
90
77
71
73
78
79
82
84
83
80
77
79
80
83
85
67
79
82
74
65
70
83
93
93
85
77
77
78
81
82
81
81
80
79
74
75
77
82
85
84
80
82
85
87
80
78
80
86
90
87
80
76
75
76
74
75
83
90
89
83
79
83
90
91
87
77
80
80
76
70
71
71
72
75
75
75
77
81
84
82
82
82
81
83
82
82
80
79
75
66
61
65
70
72
75
79
82
85
81
77
76
76
82
80
75
75
79
82
77
70
76
88
96
88
68
77
76
75
73
71
76
75
71
64
63
67
77
85
86
79
73
75
80
82
82
81
86
85
83
76
69
69
70
68
71
78
82
85
85
82
78
75
74
80
89
96
95
87
78
71
78
89
93
84
70
75
76
75
69
69
79
88
88
78
66
67
75
82
81
79
79
83
82
75
66
66
73
79
88
94
95
87
76
69
72
76
78
82
83
84
80
76
76
82
90
98
98
89
81
79
82
90
92
88
88
73
78
81
78
76
82
91
91
80
69
68
72
72
73
81
94
99
93
80
70
69
70
75
83
92
99
93
81
77
73
74
77
79
84
81
79
75
75
76
77
78
81
83
79
78
82
89
89
88
86
74
69
70
79
86
95
94
84
72
68
70
74
70
62
64
76
87
90
84
81
81
80
77
77
84
94
96
94
89
84
81
81
84
87
84
79
74
74
75
77
78
80
80
78
77
82
89
86
77
72
82
73
67
72
86
98
96
84
73
69
71
77
72
63
58
61
66
70
68
71
79
84
81
76
76
87
94
95
92
91
89
84
80
77
81
87
90
88
83
79
79
81
79
78
82
89
91
86
77
71
88
88
85
84
86
89
91
83
75
70
75
80
80
75
72
69
66
64
65
73
81
84
81
72
73
83
91
94
94
95
97
92
82
73
76
85
89
84
74
70
73
78
78
79
84
87
88
84
80
81
74
76
84
88
86
82
79
75
73
71
76
84
84
85
79
78
78
76
76
76
81
83
83
79
78
83
91
96
96
97
96
93
89
81
77
77
77
74
75
81
87
89
81
77
76
74
73
74
82
90
67
63
70
76
82
78
79
78
74
72
75
80
83
80
81
83
85
83
80
78
76
79
81
80
78
75
77
84
90
87
81
78
79
82
80
78
77
81
90
99
101
91
81
75
73
70
69
75
86
96
80
85
88
85
80
82
86
86
82
75
75
77
82
82
84
83
84
83
81
82
82
80
80
76
72
67
66
72
77
78
77
77
80
84
84
85
84
87
91
91
88
79
73
75
81
88
89
87
86
86
84
96
98
93
87
83
83
83
81
79
83
88
94
92
86
78
73
74
80
85
89
89
83
82
84
85
87
85
78
77
81
88
93
92
93
95
95
88
82
80
85
86
83
80
85
95
98
87
75
69
80
81
78
75
76
78
82
83
83
84
87
92
94
90
82
71
68
72
78
82
82
79
79
80
86
93
95
83
75
77
82
87
85
83
88
95
95
87
76
75
89
98
96
84
76
78
82
77
69
64
81
82
94
106
99
85
80
83
90
88
78
68
70
74
81
87
91
91
89
88
92
87
80
81
91
96
94
87
84
83
87
87
82
82
90
97
101
101
96
90
90
94
104
104
97
88
86
92
99
102
85
86
91
96
96
94
94
98
95
85
77
82
94
103
97
83
69
64
70
84
92
98
94
84
79
78
81
77
75
76
83
87
83
75
80
91
100
103
95
88
86
88
93
98
98
97
96
95
98
99
87
90
87
82
84
92
99
98
92
86
86
99
111
110
96
80
73
78
87
90
88
82
79
79
78
77
79
77
77
78
81
84
84
82
83
89
95
96
93
83
75
72
79
89
96
98
98
99
99
96
88
88
84
81
80
83
83
86
88
89
90
94
95
91
90
88
93
98
98
90
78
71
72
80
86
84
84
85
87
87
86
86
90
95
95
90
84
83
83
84
82
80
79
84
86
88
90
90
88
88
83
80
82
78
73
71
79
87
95
93
87
85
87
90
91
96
98
96
89
84
87
95
97
89
76
72
78
85
88
87
88
90
91
94
94
90
85
79
79
81
82
81
80
84
88
90
88
85
82
84
80
81
80
77
74
82
92
97
93
85
82
90
97
96
89
85
86
89
86
91
101
113
110
90
72
74
92
100
94
86
81
82
83
82
83
86
85
81
77
78
80
80
84
91
95
95
92
89
92
94
84
80
75
70
72
81
87
82
74
70
78
89
95
88
78
72
79
87
92
94
95
95
95
91
91
95
103
105
100
90
80
74
72
76
84
92
93
82
75
77
86
94
96
92
90
90
93
96
97
95
87
81
74
69
70
73
77
79
76
71
70
75
79
77
71
69
77
87
84
78
71
75
90
102
105
97
86
81
83
87
90
89
88
89
95
98
94
85
78
82
90
96
93
83
79
81
91
95
94
86
90
88
91
95
92
85
84
86
79
71
71
75
79
78
70
68
78
89
88
85
84
85
88
88
85
85
85
80
79
78
89
95
100
97
93
85
84
88
94
92
84
78
77
81
88
93
93
91
84
79
78
84
99
116
115
98
81
70
67
69
74
83
88
87
81
81
85
92
98
106
110
101
81
62
64
84
101
104
93
83
82
82
86
87
84
79
78
84
95
98
91
81
81
94
106
109
100
87
80
75
69
72
90
102
99
89
73
68
71
80
82
79
76
84
95
100
92
88
86
95
96
88
78
71
79
90
96
96
93
92
86
80
73
75
85
90
87
83
84
94
102
104
100
97
99
96
91
87
83
84
90
86
81
78
82
88
89
91
90
84
74
65
65
77
87
88
86
84
84
84
84
83
86
92
95
94
91
88
89
91
89
82
78
75
77
81
79
77
75
80
87
91
89
85
84
83
81
83
91
94
109
93
74
64
77
94
107
104
88
71
65
67
76
81
78
73
73
79
84
87
89
93
94
90
85
84
89
96
97
91
81
83
90
94
89
80
76
75
76
78
77
77
79
84
89
95
92
83
79
78
96
88
78
71
76
88
97
93
83
73
76
82
89
93
90
85
79
77
80
85
89
91
90
87
78
71
73
85
95
94
87
87
97
106
102
89
79
84
91
97
93
89
88
90
97
100
96
82
69
67
83
84
84
85
83
82
83
90
94
96
98
96
90
92
95
96
88
79
80
86
90
87
84
86
85
78
72
72
83
95
99
94
89
84
80
78
83
93
103
104
98
93
93
96
92
87
81
78
77
75
81
79
83
86
84
82
83
88
95
102
105
101
90
80
76
79
80
79
81
88
96
93
82
76
83
90
92
91
90
93
93
86
73
65
66
78
91
94
91
85
84
92
99
102
97
88
85
84
81
73
80
86
87
86
85
88
90
86
79
77
85
93
88
78
72
73
78
81
83
87
94
94
90
84
83
86
93
98
95
88
76
65
60
66
81
93
97
92
81
77
82
91
97
95
87
86
91
93
91
77
83
97
96
87
85
91
92
84
69
62
67
77
83
86
84
83
80
83
86
88
87
90
95
99
90
77
68
69
76
77
69
60
62
72
83
88
92
96
102
102
96
88
77
74
76
82
85
91
93
94
87
94
85
80
84
90
89
81
74
72
69
72
77
86
90
83
76
78
86
88
84
84
92
99
91
78
67
68
73
74
74
76
82
83
79
76
82
95
105
108
98
88
76
71
72
77
79
82
85
91
84
84
84
81
85
88
83
77
75
76
76
74
77
83
86
81
77
78
84
87
83
87
90
90
84
79
83
89
90
88
87
97
107
103
91
81
80
79
78
75
80
92
99
89
75
69
75
83
85
82
79
84
86
88
91
90
88
79
74
75
79
82
79
78
76
78
81
86
90
90
90
86
84
78
74
74
83
87
91
91
92
100
107
105
92
79
74
77
77
74
76
84
92
89
82
78
85
90
87
82
84
87
87
84
82
86
88
89
84
82
81
81
78
76
74
77
80
85
91
92
89
81
72
77
82
85
84
83
85
90
90
86
82
81
76
69
70
79
95
97
86
77
73
76
85
90
88
87
86
87
99
97
92
84
76
74
81
90
94
91
82
80
86
92
90
84
81
85
89
88
77
65
67
76
89
93
88
84
83
87
82
75
71
70
71
70
73
78
83
85
85
83
79
78
82
83
83
83
85
91
97
95
99
98
90
82
79
89
92
87
77
79
90
101
95
87
82
85
88
83
75
67
67
74
80
86
84
81
78
74
78
86
90
90
83
80
81
78
77
76
84
93
95
88
82
81
84
84
85
91
79
82
88
95
96
95
94
90
86
83
76
77
78
82
82
79
74
72
71
75
82
89
89
89
88
86
84
84
83
83
85
89
92
94
91
89
86
90
93
92
93
93
91
89
90
89
88
85
82
86
78
74
73
78
91
99
98
89
85
85
88
82
70
66
74
86
85
77
69
70
78
87
92
94
90
84
78
79
85
92
85
74
65
68
75
81
86
93
96
93
83
77
75
88
99
103
93
84
77
75
84
75
65
64
73
85
88
86
83
86
91
86
74
65
69
88
99
99
88
73
69
75
84
88
85
79
76
80
87
91
86
72
64
61
65
73
75
75
75
79
81
83
81
91
97
104
100
87
78
72
89
81
69
57
54
66
82
88
83
76
77
78
75
66
64
76
92
98
90
74
66
70
81
86
83
81
82
88
90
91
88
88
85
80
78
75
72
65
62
69
86
100
102
97
93
95
98
98
89
79
88
94
86
73
67
75
88
91
84
74
69
76
79
77
74
77
83
86
82
72
65
68
70
77
78
78
79
80
82
83
87
88
85
80
81
83
86
80
70
63
72
88
102
98
85
76
82
94
96
88
84
88
91
92
94
95
92
89
83
77
76
81
88
91
86
79
76
80
88
91
82
68
65
66
69
75
77
78
75
72
72
71
72
71
75
84
93
92
82
70
67
75
82
83
79
70
74
85
92
89
75
77
79
85
91
90
81
70
68
69
72
75
80
87
85
77
75
80
91
93
81
65
63
70
81
88
86
80
78
80
82
80
76
74
79
89
93
89
84
81
81
79
79
79
80
80
82
86
89
88
81
80
76
72
73
77
73
65
59
65
72
76
78
76
75
76
77
80
82
79
68
61
63
75
88
92
87
81
79
83
92
93
90
85
87
92
91
83
77
80
85
84
80
76
75
78
83
88
86
84
86
85
77
71
71
81
85
84
78
79
89
94
90
82
76
78
78
75
79
80
82
82
81
79
78
80
83
84
82
80
80
83
85
83
83
83
84
80
76
78
84
87
82
67
57
59
71
79
80
75
76
83
80
73
70
76
83
86
84
85
88
91
87
83
81
81
77
73
70
76
86
93
94
88
81
79
82
90
93
86
79
70
67
70
77
83
86
84
79
81
90
94
88
76
64
65
72
78
76
76
71
75
76
75
73
72
72
69
70
74
81
86
85
81
81
80
79
78
73
70
69
68
71
77
83
86
87
86
88
87
82
71
68
78
93
103
102
92
82
81
86
92
93
90
88
86
88
87
82
79
78
75
76
80
83
78
74
68
63
69
80
96
101
96
85
80
80
83
84
80
76
73
71
76
86
93
93
85
78
75
72
74
83
100
111
106
92
79
72
75
80
83
83
84
81
85
91
93
87
81
78
78
78
79
78
78
83
87
82
78
81
91
100
97
86
81
82
86
87
89
92
95
95
93
90
90
88
87
82
75
71
76
85
95
94
85
78
77
78
80
84
87
85
80
77
78
83
85
84
83
74
81
80
73
65
69
82
93
95
88
80
74
78
80
84
85
87
87
82
78
72
78
86
89
83
76
78
86
90
91
86
80
79
78
78
80
87
94
93
86
81
83
86
84
82
81
84
84
81
80
84
83
81
76
70
71
74
78
80
75
69
64
70
81
84
85
83
80
76
67
59
58
68
74
70
66
75
88
99
98
88
80
80
88
93
90
85
80
81
77
73
72
77
79
79
82
88
94
89
77
86
82
79
76
76
80
84
79
77
72
70
74
81
85
81
75
74
77
80
77
70
70
73
78
78
77
82
89
94
88
79
77
79
87
89
80
67
64
74
86
91
88
82
80
82
87
90
93
88
79
78
81
78
73
71
80
90
95
91
82
79
81
83
82
77
76
79
86
91
88
83
81
79
81
84
84
83
78
73
76
79
80
79
77
73
74
74
77
89
98
101
95
84
79
84
89
88
80
75
78
78
79
79
72
66
74
87
94
87
79
75
79
82
79
79
82
91
96
93
87
81
78
78
81
82
81
72
65
70
78
89
92
88
81
75
77
78
83
86
87
84
81
77
78
84
89
87
78
74
75
76
75
71
70
71
77
84
81
71
66
73
81
82
75
67
72
86
96
91
78
73
78
84
89
89
82
75
77
82
89
91
93
90
88
84
77
72
71
74
75
72
74
78
84
91
91
90
86
79
73
79
76
70
71
74
80
81
78
72
70
76
83
82
73
68
73
84
87
81
75
77
83
86
88
89
92
94
94
92
91
89
85
82
82
84
83
82
82
80
77
72
74
78
82
86
86
87
83
79
70
81
87
90
91
89
81
77
75
75
73
75
77
81
85
91
91
83
75
74
77
84
83
75
68
74
88
95
94
91
89
87
82
78
75
77
83
87
88
83
79
76
75
77
77
75
75
76
80
81
80
79
87
99
108
104
89
81
76
75
74
74
77
83
93
96
90
80
71
72
76
82
78
71
69
76
80
80
82
86
87
85
81
76
74
74
75
76
78
79
81
79
77
77
75
73
74
77
79
82
82
80
80
87
94
95
90
83
77
76
75
76
79
80
78
77
77
79
78
75
73
72
76
84
91
90
82
75
76
83
86
84
80
79
78
76
77
80
85
85
83
78
76
76
75
74
72
76
80
84
79
84
83
83
82
80
76
73
70
73
76
78
77
72
72
78
85
87
83
76
72
74
79
88
90
86
79
80
83
86
85
84
84
84
81
78
82
95
101
93
79
70
73
78
80
79
75
77
84
85
81
83
82
81
81
80
75
70
67
71
76
83
87
90
92
97
94
84
73
68
73
83
89
86
78
72
78
85
88
85
82
82
86
84
76
72
80
93
93
85
76
72
75
80
83
83
86
87
85
80
78
81
81
77
77
80
82
84
83
82
83
86
90
93
94
95
89
80
69
67
73
82
86
82
76
73
79
84
84
81
81
84
85
83
81
78
79
79
75
74
77
83
84
81
81
81
84
84
81
77
75
95
78
68
73
78
80
79
82
92
96
94
89
89
91
94
93
90
86
83
86
93
100
100
97
94
93
92
91
91
94
100
99
89
75
67
73
87
104
109
105
104
106
113
112
96
83
79
85
91
96
86
79
75
79
82
85
84
89
89
83
72
71
83
94
95
90
82
76
77
83
94
99
92
79
68
75
87
94
94
93
99
107
106
94
88
88
91
94
92
90
88
88
91
91
86
80
75
76
83
92
79
83
81
80
81
89
99
98
86
73
68
79
93
95
92
91
92
91
85
78
77
81
83
79
73
76
82
87
84
83
86
92
93
85
81
80
83
82
80
78
73
70
72
79
85
89
90
89
93
100
77
76
80
82
83
83
86
87
83
75
75
81
86
88
89
92
100
101
92
83
78
80
86
91
88
81
77
77
79
82
82
77
70
68
69
75
79
82
84
88
88
84
80
85
88
92
94
92
90
88
79
72
74
81
84
83
84
85
85
82
76
73
77
79
83
86
92
93
89
87
91
98
99
90
80
75
75
78
84
90
94
89
78
73
79
88
93
91
88
89
91
89
84
86
89
92
91
88
85
81
88
84
77
70
74
84
97
98
90
81
82
89
92
83
72
70
79
83
84
83
89
97
93
78
69
76
90
97
96
103
105
99
83
73
78
92
96
89
77
74
77
80
82
86
90
92
90
89
90
93
98
101
96
81
76
81
87
80
69
67
80
101
111
99
82
71
72
76
80
81
84
88
89
86
90
96
103
104
102
104
98
84
67
64
75
91
97
87
77
77
87
93
91
86
84
87
87
88
90
93
81
91
100
97
88
76
65
62
65
68
78
91
101
100
90
72
67
72
82
89
90
89
87
93
95
90
83
81
84
89
83
73
67
74
86
93
93
88
90
98
107
107
95
83
79
77
82
86
88
88
64
71
83
89
82
74
75
82
88
92
96
98
99
87
74
70
75
88
97
98
94
88
83
77
73
72
74
77
79
81
80
83
89
94
94
88
83
86
93
97
93
86
80
78
79
80
80
82
86
87
68
68
72
79
81
84
90
91
87
89
98
108
100
83
69
75
92
106
102
96
91
88
84
74
74
79
87
91
92
92
92
92
89
86
86
81
78
77
80
84
82
74
66
73
83
94
95
90
86
84
70
70
74
82
89
90
86
81
73
72
81
85
82
78
81
88
92
90
83
80
82
85
85
87
91
90
84
77
82
96
103
92
72
67
77
91
90
80
78
88
96
93
80
77
85
97
104
103
96
87
85
83
82
84
91
93
89
84
83
82
82
78
74
77
83
83
75
71
73
83
90
86
80
82
91
95
89
78
79
89
98
92
78
74
81
93
97
92
89
93
100
101
95
89
83
82
82
87
95
97
100
95
84
77
79
86
88
87
88
92
94
92
92
92
88
83
79
81
87
96
99
93
86
78
79
87
92
94
92
89
86
90
98
102
99
93
90
91
91
93
92
91
93
95
94
90
80
78
82
92
97
90
84
81
77
76
79
76
77
79
86
92
95
96
100
105
107
105
101
96
96
96
95
89
80
73
76
85
91
89
86
86
94
103
102
93
82
81
86
89
88
86
89
96
104
102
95
84
78
73
84
81
83
85
85
81
80
77
75
79
87
91
88
85
92
106
113
107
98
94
95
92
90
87
84
82
74
74
80
88
90
86
79
81
81
82
82
83
87
87
86
85
88
92
89
80
76
76
77
70
83
81
77
74
74
81
88
87
83
87
99
104
91
76
71
76
84
86
89
92
96
89
80
79
86
93
93
88
84
88
90
89
84
79
81
86
91
90
86
83
82
83
88
87
76
67
67
75
79
79
91
91
81
72
72
82
89
83
71
72
88
102
98
80
63
57
65
81
93
101
99
91
87
84
84
82
80
82
86
89
90
88
86
86
92
96
97
88
77
70
72
80
84
83
81
85
89
93
93
91
93
96
83
72
71
79
81
76
67
68
77
91
92
86
76
70
74
92
106
107
94
88
89
91
84
75
68
72
84
87
84
78
77
82
87
89
91
87
79
75
71
71
68
71
77
87
95
94
92
87
88
89
81
71
69
72
78
84
93
95
88
84
84
87
86
81
76
86
99
100
89
79
77
89
91
91
88
89
84
76
73
75
81
81
74
68
70
77
79
81
79
75
72
69
70
75
80
82
81
78
84
85
86
83
77
73
79
93
101
99
87
75
74
81
83
76
71
75
85
91
86
82
83
86
88
92
93
89
81
76
76
87
95
90
76
66
64
66
67
70
77
89
95
89
80
77
83
90
91
85
71
76
85
87
85
79
78
81
86
85
79
75
75
76
79
79
80
83
88
92
93
91
85
79
76
77
77
79
80
82
88
89
87
84
79
80
84
88
87
77
73
74
81
90
93
94
96
97
94
88
66
63
65
68
71
73
76
82
89
92
90
83
78
76
82
88
94
97
98
95
93
88
83
79
77
78
78
81
84
82
74
60
55
60
69
78
88
98
104
95
78
64
63
77
88
93
93
93
92
91
77
67
66
68
68
70
78
91
102
100
90
81
79
83
86
88
91
96
97
90
80
78
83
88
88
86
86
89
88
81
68
57
53
57
63
73
83
90
92
86
81
82
84
87
84
80
81
86
90
91
79
78
85
87
79
71
76
85
88
79
68
71
84
94
91
86
88
93
92
84
75
77
85
92
94
88
84
84
84
88
88
85
82
79
79
89
96
92
79
69
75
92
103
102
92
88
88
89
90
89
75
79
85
84
77
76
81
84
74
62
60
73
88
95
91
89
90
91
88
80
78
83
89
94
96
86
75
68
77
92
100
93
86
87
96
103
100
89
77
71
74
81
90
93
99
103
105
99
91
87
83
87
85
81
84
88
93
87
79
76
77
80
78
79
84
88
88
85
78
75
74
77
81
85
85
76
64
61
73
89
97
90
84
85
89
88
82
76
76
79
79
76
74
79
86
93
96
96
91
86
92
90
87
86
87
85
81
74
75
80
86
80
71
68
76
83
84
81
78
74
69
69
74
75
73
72
75
79
84
84
85
90
88
82
69
61
65
76
87
92
88
81
73
69
70
78
82
85
87
86
86
87
81
72
65
65
64
64
68
75
82
83
79
72
71
72
76
80
82
79
80
81
82
77
75
81
91
99
95
85
84
90
92
80
67
64
74
88
93
91
88
83
77
71
69
75
81
87
87
88
86
87
82
71
67
77
86
89
87
87
89
92
91
86
75
70
73
79
88
97
100
96
90
84
82
83
86
91
92
93
95
94
91
87
88
93
98
93
81
71
73
80
83
81
75
75
81
89
94
90
82
82
80
84
93
104
107
102
98
94
89
89
90
92
88
83
80
87
99
106
101
91
84
82
81
77
74
74
82
93
99
96
89
88
93
102
100
83
68
64
73
82
88
87
81
79
79
84
88
89
72
74
77
83
91
95
89
79
75
76
76
75
79
88
89
88
86
90
96
93
81
74
78
83
84
74
67
64
74
84
90
89
84
83
86
93
90
77
71
79
91
98
93
90
89
85
82
81
84
91
71
77
77
73
73
77
76
72
71
75
78
79
78
77
77
79
82
86
92
85
77
73
74
81
81
74
67
65
69
78
85
88
87
84
86
88
88
87
90
96
101
99
92
84
78
77
81
86
93
94
80
88
85
75
70
75
83
86
90
91
94
94
86
75
72
74
79
86
92
90
85
76
72
68
67
72
79
82
82
79
78
82
84
84
83
84
87
89
90
90
90
90
88
77
68
69
80
92
95
90
84
89
86
77
70
72
80
85
87
88
87
87
86
82
77
75
75
75
77
78
77
73
72
73
75
83
93
101
98
88
75
62
59
67
76
84
86
82
79
80
86
92
93
90
83
82
86
89
89
84
71
72
75
77
79
77
74
70
70
75
79
78
75
73
73
73
71
69
67
64
65
68
75
84
92
95
96
95
96
92
83
71
63
74
87
93
89
81
80
80
87
95
103
100
92
85
80
83
86
83
68
63
67
79
89
88
79
71
69
75
81
82
76
71
71
75
77
77
74
73
76
77
76
80
88
90
86
81
79
84
88
93
94
98
96
88
78
71
68
71
79
88
91
89
81
74
75
80
82
82
84
81
80
82
82
81
81
77
76
77
80
84
82
78
74
78
84
86
84
79
80
80
80
75
71
71
75
77
79
80
87
94
96
91
80
74
70
70
68
70
77
83
81
76
75
78
83
80
76
78
88
92
89
80
73
70
70
71
72
72
75
77
79
78
77
80
85
87
81
70
64
69
77
79
74
69
71
79
88
91
89
85
82
78
80
81
82
83
86
88
89
87
83
79
80
84
84
78
74
77
85
84
80
76
73
74
73
68
65
67
70
74
81
87
86
81
80
80
78
72
62
58
69
82
88
82
79
82
89
93
90
82
80
89
95
92
82
77
81
85
84
81
83
86
86
83
76
75
77
82
75
79
81
82
87
89
86
81
78
76
78
83
88
92
86
76
72
75
82
85
77
70
71
80
86
87
84
85
87
89
83
78
75
79
87
85
75
70
70
73
74
73
78
84
88
85
77
75
78
82
71
78
82
86
86
85
86
85
87
87
87
84
85
83
78
74
75
78
84
88
86
84
80
80
77
76
81
85
87
88
87
82
77
72
74
78
79
75
73
77
80
81
80
82
90
88
82
74
70
77
76
77
80
77
70
70
75
81
83
83
80
80
81
80
79
81
83
84
83
77
80
84
87
85
76
71
72
80
86
88
89
86
82
81
82
84
82
80
77
79
82
83
84
92
94
89
81
74
73
79
77
82
81
73
66
68
78
84
83
77
74
77
81
83
83
88
94
94
82
70
72
83
91
91
81
72
72
78
83
81
75
72
73
80
84
80
76
76
78
76
69
69
79
93
95
86
76
76
81
82
79
87
89
86
80
79
81
87
82
79
78
80
80
82
87
95
105
104
91
80
81
85
85
81
77
74
76
81
83
77
71
70
74
82
83
78
74
77
80
77
67
64
69
79
80
78
76
80
81
77
78
79
85
92
91
80
73
73
76
80
79
77
80
85
94
100
100
93
88
88
86
81
70
64
66
75
78
80
79
74
70
72
84
91
88
81
76
78
82
84
81
79
78
75
74
77
83
91
86
79
75
75
82
92
92
80
68
67
74
80
81
78
82
90
96
92
80
74
76
81
83
79
72
71
77
78
78
76
76
74
70
72
77
84
86
85
81
81
81
79
78
78
77
76
77
84
92
95
91
81
79
78
83
89
90
84
74
72
79
90
92
89
81
79
81
81
80
76
75
74
77
79
87
94
99
95
88
83
84
83
81
77
75
76
77
86
92
92
82
67
58
62
74
78
80
81
87
91
87
78
84
75
70
71
76
78
74
71
76
83
88
80
70
65
71
79
84
82
75
72
71
74
79
82
88
91
90
90
87
86
89
89
85
78
72
78
91
97
85
68
57
64
79
85
83
78
81
87
85
79
84
71
62
64
71
75
71
64
66
74
78
77
74
73
77
86
85
81
76
75
76
72
65
60
61
72
84
89
86
82
82
86
83
75
67
68
77
82
80
72
66
67
77
84
84
85
85
86
87
85
80
77
75
79
81
77
71
65
67
74
78
79
78
81
87
88
84
76
75
76
82
81
76
69
68
72
81
85
84
80
73
72
78
83
85
80
74
75
76
75
67
61
61
70
81
83
80
81
89
95
91
81
67
65
74
82
84
89
94
92
81
74
77
84
82
73
66
69
80
89
90
87
83
82
82
82
82
83
84
84
89
96
101
96
83
78
78
87
91
90
88
89
91
86
78
75
80
86
85
80
89
80
80
88
95
92
82
79
85
86
83
78
81
87
92
93
90
90
91
92
92
91
87
83
84
92
98
96
88
85
93
111
121
114
97
83
77
78
82
88
90
89
88
83
75
69
72
79
83
77
87
81
80
84
83
86
86
89
89
87
87
89
90
87
88
96
106
102
87
81
88
99
103
95
81
78
83
85
84
87
94
100
101
92
83
77
77
78
82
87
89
90
87
86
83
82
84
86
87
78
86
84
82
80
77
78
86
95
94
86
79
81
83
84
87
92
95
92
85
85
91
99
100
92
80
74
71
74
80
85
85
77
64
60
64
77
85
89
86
86
87
88
91
92
93
94
94
93
90
81
83
88
94
97
95
87
84
83
79
75
70
69
74
81
87
88
87
86
88
89
91
89
86
86
93
100
97
85
79
81
83
78
66
61
72
87
98
98
92
88
84
81
81
85
91
94
94
92
91
89
91
101
102
100
95
89
87
84
79
77
80
86
89
88
85
87
88
88
83
76
75
77
80
81
89
98
98
87
81
87
93
93
80
70
75
89
99
98
93
87
82
74
69
79
88
92
90
88
90
95
99
106
107
101
94
88
89
91
90
89
91
100
109
108
100
89
84
78
74
73
77
80
80
76
75
77
79
81
91
102
108
98
83
73
78
89
94
88
83
84
84
82
80
82
85
86
84
82
85
91
83
90
100
102
92
80
75
81
89
93
90
87
94
106
110
99
80
69
74
87
94
91
82
72
68
67
74
80
95
104
103
93
84
84
91
93
92
87
81
80
86
90
91
84
81
81
84
90
93
89
64
72
81
80
71
60
59
72
87
94
93
88
85
83
87
86
85
83
82
85
90
90
84
80
76
78
85
92
95
95
91
88
88
92
93
93
92
87
86
82
83
85
84
82
78
76
81
90
96
91
71
68
65
61
60
68
81
89
87
88
96
106
96
79
62
71
88
99
86
73
67
80
94
99
95
90
88
86
88
92
92
90
84
79
77
79
80
77
77
78
81
78
77
75
76
78
80
81
83
84
77
68
64
68
79
96
107
104
88
80
85
95
93
80
72
78
88
90
83
75
75
83
91
97
97
89
75
63
69
88
103
97
78
67
73
82
79
74
75
82
87
82
73
69
77
87
92
89
84
82
76
78
76
80
88
94
94
87
84
82
83
83
83
87
94
94
86
74
77
87
96
91
75
67
77
84
79
68
65
80
94
95
88
89
97
103
100
94
92
95
94
92
87
87
86
85
84
87
89
97
80
91
94
91
80
71
68
74
84
92
95
91
92
94
98
94
87
82
81
89
94
89
75
69
78
92
94
87
76
73
78
85
94
100
103
101
99
98
100
99
94
88
88
88
90
82
72
73
87
106
81
84
93
93
81
71
70
77
84
87
87
88
88
86
84
83
86
89
90
89
91
90
89
89
91
92
94
86
77
70
72
74
78
80
80
81
78
80
84
86
84
79
81
89
93
87
81
81
86
90
80
76
79
80
78
78
81
80
75
70
74
77
75
72
71
79
86
85
85
87
91
90
87
82
85
88
87
77
68
69
74
76
74
76
80
82
79
75
74
74
77
81
90
100
105
98
92
86
80
74
81
84
79
71
70
78
85
80
70
67
77
85
83
79
78
84
86
78
74
75
80
81
78
80
87
93
89
78
68
70
79
90
103
107
105
94
81
77
81
84
86
87
93
99
99
91
82
77
77
83
89
91
85
79
81
87
86
80
70
69
78
85
88
84
75
69
64
67
79
88
91
88
87
87
87
84
78
72
70
73
83
94
107
110
103
88
80
76
81
88
91
89
85
86
84
84
80
81
89
96
93
90
82
80
84
89
87
82
77
77
79
83
85
80
69
56
53
68
87
103
101
95
88
86
84
79
77
79
82
84
86
91
94
92
87
85
82
79
75
71
74
79
82
78
78
80
85
92
93
88
86
84
78
71
70
75
86
94
97
98
96
93
92
87
81
73
69
75
88
92
86
76
71
74
82
89
94
92
88
86
85
87
89
88
84
84
85
81
72
64
66
78
88
88
81
79
87
93
89
80
75
78
78
73
68
73
86
104
113
110
101
94
92
90
86
81
80
82
86
84
73
65
64
71
80
85
83
80
79
76
78
78
77
78
79
81
79
79
77
79
85
90
92
90
85
83
85
89
89
86
66
65
75
80
78
72
75
89
100
101
90
78
74
75
79
84
86
87
85
82
79
78
80
80
79
75
71
68
71
79
82
78
69
69
76
84
88
88
89
91
89
89
88
90
87
82
80
84
89
91
67
60
62
68
71
71
71
77
87
92
89
80
74
77
83
91
94
92
86
81
83
90
93
90
85
80
79
79
82
84
83
78
75
77
81
85
87
87
84
80
75
77
85
92
88
82
79
84
89
89
70
64
65
68
70
72
76
83
91
92
89
86
88
91
92
91
90
88
83
78
76
86
95
94
87
82
85
93
100
94
87
79
75
77
78
81
85
85
81
75
74
80
89
93
88
83
83
87
90
84
69
73
84
86
79
73
75
83
85
82
84
89
94
92
83
77
82
85
83
77
75
78
85
88
84
81
82
89
101
105
101
84
69
66
76
92
101
101
90
78
74
82
89
92
89
90
90
94
94
87
71
80
84
75
63
66
77
83
76
66
72
88
99
94
83
79
86
94
95
90
84
79
76
78
83
85
80
75
79
92
96
83
67
67
85
102
102
92
78
72
71
74
77
83
90
95
100
103
103
98
85
84
76
59
57
68
84
87
79
69
69
78
88
90
87
85
86
90
91
91
86
82
79
79
84
84
80
75
73
80
84
84
81
84
87
86
79
72
72
79
80
78
76
74
76
78
86
94
96
94
86
84
77
72
75
82
83
84
82
84
81
75
74
79
89
92
91
83
86
84
84
85
83
77
73
75
84
91
87
81
81
87
94
92
82
75
76
82
90
94
92
85
79
78
75
73
75
78
80
80
75
75
77
81
86
83
77
72
78
87
91
86
81
83
91
97
94
89
89
95
98
94
84
74
66
73
90
103
99
90
84
90
92
85
81
83
95
104
106
97
87
80
79
81
82
79
78
75
76
79
82
78
76
77
80
82
77
71
73
81
88
87
86
88
88
81
74
72
82
99
113
111
99
89
88
89
90
93
94
95
97
92
84
79
79
84
91
92
92
86
80
78
76
78
79
79
77
75
74
80
94
88
77
76
79
83
77
71
73
82
86
79
76
77
79
76
70
67
69
77
86
96
107
113
114
99
83
74
80
92
98
93
85
80
81
83
79
74
72
77
84
82
75
73
78
83
81
73
69
77
87
91
86
78
77
77
75
74
84
96
98
89
79
78
80
86
83
79
72
66
67
79
98
109
100
78
64
64
76
90
93
89
84
83
87
89
82
72
68
76
85
84
75
71
79
84
82
73
66
75
77
88
86
77
70
71
76
85
96
104
104
96
86
81
81
86
88
91
90
85
84
87
94
91
79
69
66
72
81
86
87
83
83
84
87
91
89
85
80
81
83
84
81
75
76
78
83
83
83
86
81
85
84
77
69
68
73
85
92
94
92
87
83
78
76
79
87
94
100
96
91
87
83
82
80
82
88
90
85
78
76
79
84
86
86
85
87
87
81
78
77
83
91
89
83
80
85
95
98
91
97
90
86
85
81
72
69
69
75
81
85
85
84
79
74
73
77
86
89
86
79
76
77
81
87
92
100
99
90
79
74
75
83
86
86
83
79
79
77
77
79
86
95
96
88
83
84
90
91
88
88
84
84
90
95
89
75
67
72
81
86
83
76
71
71
71
72
73
75
77
78
79
82
88
90
88
82
79
85
91
97
95
88
83
81
78
75
78
82
87
90
93
95
91
80
69
64
70
80
85
74
70
71
82
92
95
89
84
86
90
86
76
64
64
71
75
76
75
72
76
79
81
82
83
86
82
73
70
77
89
99
98
89
80
75
71
69
70
71
73
82
93
98
93
83
73
70
70
78
82
80
79
79
79
79
82
84
88
87
86
84
81
77
76
74
79
83
83
75
71
71
77
79
78
77
80
80
81
82
82
82
84
85
84
82
81
79
71
66
68
76
84
84
79
80
86
91
85
79
79
83
87
86
79
74
73
72
71
69
75
84
93
92
81
72
72
80
84
80
73
70
78
89
94
90
84
79
79
80
81
83
85
85
87
89
88
82
82
84
87
87
82
75
69
75
85
89
90
86
88
74
74
69
66
73
78
75
69
65
71
85
94
91
79
69
66
71
82
89
89
84
81
87
97
103
91
73
58
60
77
90
91
84
80
78
78
75
74
81
84
85
81
80
82
86
85
80
82
90
101
67
67
68
71
78
83
84
80
76
76
78
83
87
90
84
73
71
76
85
90
87
80
80
85
90
87
73
61
63
76
86
84
76
71
75
81
78
71
65
66
71
75
79
84
89
87
80
78
83
88
71
74
81
87
90
87
79
77
76
78
79
82
87
92
89
83
75
75
72
73
77
81
85
85
78
73
76
85
87
86
79
74
72
76
86
93
87
72
61
64
75
83
83
84
87
90
90
86
81
76
78
77
79
81
84
80
75
70
74
80
81
80
75
75
79
85
84
79
68
59
68
85
97
88
73
65
74
90
92
85
75
70
72
82
88
88
82
72
69
75
85
92
97
101
96
89
85
89
93
90
78
81
81
76
70
71
76
82
87
82
77
73
70
72
79
87
92
83
70
64
74
88
94
81
64
61
71
84
87
82
73
68
72
82
85
80
75
72
73
75
73
79
92
102
96
81
73
79
92
94
77
86
90
86
78
78
83
91
92
84
80
78
80
79
81
88
92
91
85
85
86
87
82
73
66
67
73
81
83
80
74
75
83
89
86
80
73
73
76
74
69
69
75
81
82
83
81
80
79
76
76
73
76
83
85
81
77
75
80
82
82
83
81
78
79
78
79
80
84
87
87
77
70
68
69
73
75
79
80
76
72
75
85
91
85
78
74
75
78
78
79
80
77
76
79
87
96
93
81
69
72
65
65
74
77
73
64
64
72
79
80
76
73
76
79
82
80
77
78
80
80
76
71
70
72
74
76
79
80
76
71
74
81
86
82
79
77
80
80
76
76
81
86
85
83
87
96
97
86
76
70
70
72
74
78
75
71
69
75
81
81
77
75
80
89
95
94
88
81
79
80
81
78
74
75
81
85
86
86
85
84
84
82
80
80
82
84
86
81
75
73
79
85
87
84
85
90
92
85
77
76
73
70
71
80
87
88
85
80
82
84
82
77
75
76
80
83
83
80
77
75
70
66
66
72
80
84
82
82
83
89
89
83
77
72
73
80
83
85
84
80
80
84
87
85
85
88
88
82
76
86
78
69
66
73
84
91
89
82
81
81
80
76
67
61
61
69
77
81
80
72
61
55
60
67
73
75
72
71
71
75
80
82
81
76
71
73
80
84
86
82
79
79
83
86
84
82
81
82
81
83
82
82
78
79
82
79
77
77
78
80
79
77
74
71
68
67
74
81
83
78
70
65
69
72
76
80
81
76
70
66
68
79
90
93
86
81
79
80
78
71
68
73
85
89
84
77
77
86
94
94
99
94
88
85
85
84
85
85
78
65
58
67
81
81
68
58
64
83
94
90
79
75
76
80
82
82
82
75
68
66
72
87
98
99
93
86
82
75
71
70
71
73
77
80
89
95
94
82
73
91
80
79
88
97
94
83
76
82
83
82
78
80
85
88
83
76
71
79
84
86
82
80
84
93
100
96
83
71
66
70
84
96
99
92
81
72
67
67
70
76
85
94
97
93
86
82
82
83
74
90
78
70
73
83
85
85
88
92
97
97
91
84
81
83
88
92
89
84
83
91
101
102
95
89
84
83
81
80
83
86
90
97
99
101
99
93
87
84
86
88
91
99
101
94
84
82
84
84
76
96
87
76
65
63
74
86
97
97
93
87
84
84
84
86
86
86
80
79
83
90
95
90
84
79
80
80
81
82
84
84
82
86
95
107
114
114
106
95
88
86
91
96
99
93
88
90
93
91
83
81
86
87
83
79
78
81
83
83
81
74
75
81
90
100
97
86
77
78
84
88
81
74
76
89
102
101
90
75
66
69
80
90
95
98
102
103
100
90
82
76
79
84
88
92
95
95
95
91
91
78
85
89
95
94
87
85
86
91
91
84
79
82
93
104
106
100
95
92
91
88
83
81
83
91
94
90
79
68
65
71
81
93
99
99
93
91
94
99
98
86
73
67
78
90
99
95
89
86
91
89
86
88
88
87
85
90
101
109
105
93
87
90
94
95
93
94
94
93
90
87
83
79
77
73
67
64
67
77
87
91
94
99
102
101
93
87
88
98
104
97
87
79
82
89
91
92
90
90
93
87
86
85
85
85
84
90
97
102
102
92
85
85
91
94
91
83
79
78
85
91
88
79
72
66
68
72
78
88
99
104
102
98
98
96
93
87
84
77
70
71
74
80
82
81
85
95
107
107
95
76
77
81
83
84
82
77
73
74
78
78
78
77
86
93
97
89
79
73
80
90
94
93
86
81
83
85
81
81
85
90
91
89
87
90
94
93
84
72
59
60
72
83
83
84
83
94
102
98
86
72
71
78
82
84
83
81
77
70
68
75
85
89
85
80
80
83
83
82
78
77
83
93
96
94
87
80
74
72
74
78
76
77
79
85
91
93
92
93
95
99
98
96
94
88
82
78
76
77
81
83
82
85
90
95
101
103
101
91
84
86
96
99
93
81
74
77
84
86
85
82
81
81
88
90
86
77
70
68
75
78
75
72
76
83
84
79
85
102
116
114
95
78
73
77
83
80
80
84
92
83
89
90
91
89
91
93
93
89
85
84
85
88
91
95
95
90
85
82
85
87
81
69
66
74
82
77
69
67
73
78
76
77
85
90
84
76
74
86
96
92
75
62
66
76
86
92
91
89
95
70
78
84
85
76
68
68
74
79
77
74
75
79
84
86
88
90
87
80
76
72
70
65
65
73
81
82
77
70
70
72
74
79
85
88
83
76
75
84
91
84
76
71
77
87
86
76
71
75
89
65
71
81
87
82
77
79
86
87
79
78
82
87
82
68
62
67
75
77
74
72
73
79
81
83
89
89
85
74
70
71
71
70
69
70
76
80
89
94
94
88
78
75
86
92
86
72
64
74
86
74
82
87
88
83
85
91
94
87
78
79
86
87
82
73
67
64
61
64
71
81
89
90
86
86
90
90
82
74
71
76
80
82
78
78
81
83
87
88
88
83
77
77
90
102
104
96
86
79
78
76
86
87
83
80
83
84
81
76
74
77
77
79
84
92
92
81
65
58
66
77
81
83
85
88
91
89
82
74
74
80
91
102
108
103
89
74
70
83
92
90
82
80
91
104
105
94
79
73
75
75
76
84
90
90
86
82
83
85
83
79
73
81
92
100
89
70
57
62
77
86
86
85
84
84
86
91
91
88
84
81
81
89
98
95
81
67
67
83
98
99
89
81
82
84
81
75
67
74
84
82
80
85
93
97
95
90
91
89
86
81
81
86
92
88
72
55
52
67
86
96
95
89
79
78
81
89
93
90
86
85
83
84
83
80
80
78
78
78
80
85
92
94
91
82
77
81
92
95
89
89
90
83
79
78
86
89
84
74
72
79
88
88
84
79
76
77
77
77
78
77
76
74
73
80
85
87
86
86
86
88
90
88
84
83
85
86
81
76
71
76
90
102
102
94
89
94
102
99
87
83
82
77
69
67
76
85
87
82
82
89
95
93
88
84
87
94
95
89
75
63
58
62
75
83
87
83
81
85
89
87
78
71
74
81
84
81
80
84
90
89
87
84
86
88
85
83
85
88
90
71
67
70
75
77
78
84
90
97
96
89
82
80
78
80
81
85
85
80
71
62
61
68
82
87
85
79
73
80
89
96
88
75
73
79
84
83
79
81
87
91
90
87
86
81
73
70
75
87
96
73
67
69
79
82
85
84
87
89
82
75
71
73
77
80
78
77
77
76
71
66
72
81
89
88
86
81
76
79
91
102
110
106
96
93
94
89
79
68
66
74
88
99
102
89
78
72
76
84
86
83
83
82
84
85
85
82
80
81
77
77
82
86
89
84
76
74
76
80
77
75
78
82
86
84
81
82
90
97
102
101
99
96
91
90
92
91
86
80
80
83
88
92
93
88
80
77
78
80
74
79
89
98
96
87
83
79
80
82
89
98
105
102
89
77
70
71
77
84
89
85
81
75
73
71
71
78
88
100
106
97
82
70
66
75
86
91
91
91
97
98
93
88
83
80
79
78
82
92
89
76
86
90
84
77
80
85
89
85
87
94
105
104
88
73
63
71
79
87
92
90
86
75
71
74
82
83
80
79
86
89
84
76
74
83
91
90
81
75
76
81
86
86
85
81
76
76
82
96
99
85
85
74
59
58
71
85
90
82
75
76
85
91
86
77
71
74
79
81
81
86
89
92
89
91
97
99
93
79
75
78
80
80
83
85
86
80
71
65
66
72
76
82
82
80
75
73
77
81
82
95
88
72
58
61
75
86
92
91
90
87
83
79
80
83
89
93
89
80
75
78
89
98
94
86
86
96
101
94
84
79
76
76
77
78
77
76
77
80
83
87
85
87
91
91
85
80
80
78
72
87
82
78
78
83
88
90
91
96
100
98
87
80
81
89
100
98
92
84
83
85
86
82
76
73
74
83
91
96
93
90
86
83
83
84
84
86
85
90
90
89
88
92
102
100
90
84
79
78
77
80
76
80
89
92
86
75
68
71
76
78
77
78
84
90
87
76
67
69
81
89
86
82
80
88
90
86
80
81
87
89
88
86
86
83
81
78
79
87
92
89
86
83
88
87
84
77
74
73
78
96
90
83
81
82
75
60
49
53
67
80
82
79
77
76
75
68
64
61
64
70
80
87
99
107
102
88
76
70
72
76
78
77
76
72
69
69
76
87
97
96
87
78
76
82
88
82
72
68
74
101
105
94
82
78
78
71
65
69
85
99
96
87
76
74
77
81
81
77
73
74
77
86
86
86
83
82
83
85
87
83
79
77
77
79
83
82
82
83
86
84
75
66
68
80
91
93
82
70
70
86
90
90
84
81
82
84
84
84
85
90
90
86
83
81
81
80
83
87
91
91
92
88
83
74
71
76
87
95
98
94
86
81
82
88
95
94
87
79
74
74
76
72
70
76
87
94
92
79
73
84
72
75
84
87
86
85
86
82
76
74
77
82
83
80
77
76
80
85
91
97
103
106
101
91
82
78
78
77
76
75
78
83
86
90
90
88
86
82
80
87
97
98
91
83
81
89
92
87
82
97
78
76
89
97
91
84
77
78
82
85
85
85
81
75
72
76
85
91
91
94
99
103
98
89
80
75
72
65
59
61
74
86
96
92
87
82
84
88
91
92
97
96
91
84
79
78
82
85
85
94
83
79
86
95
88
73
65
73
89
99
96
86
78
73
71
73
81
85
86
83
82
81
78
74
71
67
69
73
78
81
81
84
84
83
80
77
81
84
85
81
77
77
76
76
72
68
72
81
90
76
71
70
72
78
75
72
72
79
88
90
85
81
78
75
73
73
77
80
80
74
70
70
74
77
77
74
78
85
92
90
80
71
71
77
82
80
75
71
72
79
86
90
90
86
85
79
78
80
91
68
71
72
68
65
71
83
92
91
84
78
83
89
90
85
79
79
82
83
79
74
76
81
87
89
86
84
86
89
87
80
73
73
79
90
95
94
84
77
76
84
94
97
93
90
88
88
85
81
82
72
82
81
72
69
75
85
89
82
78
85
95
98
90
80
76
80
83
83
81
83
87
93
94
92
88
83
82
80
82
83
84
84
84
89
94
96
97
94
88
82
79
77
78
80
83
89
95
99
92
75
76
71
70
76
83
86
80
75
76
88
93
83
69
64
69
78
84
86
88
88
86
85
84
89
87
78
70
70
81
90
91
84
74
71
78
84
87
83
82
78
76
76
79
84
90
93
100
108
106
71
71
73
75
80
82
81
81
79
78
76
76
73
70
70
70
73
79
82
85
82
78
77
81
86
83
77
72
74
81
88
88
80
75
78
87
86
76
65
67
78
85
81
80
84
88
87
84
84
88
77
75
81
86
85
80
76
74
76
76
76
77
79
80
76
72
71
74
75
71
71
78
84
89
85
78
74
77
80
81
78
76
77
83
93
102
95
76
64
65
78
84
82
78
74
77
81
82
79
75
84
78
75
81
88
90
80
70
67
75
83
83
77
69
68
74
82
80
73
64
68
81
91
87
72
62
68
79
84
81
75
74
77
82
85
85
80
74
71
75
82
86
85
82
78
79
84
93
95
87
80
78
76
78
85
91
87
80
75
73
77
76
71
68
70
76
86
84
76
73
77
86
89
76
59
57
66
80
84
83
84
86
89
88
81
71
68
70
76
85
89
91
94
91
87
84
85
90
92
89
73
73
76
78
78
79
81
82
79
75
73
76
80
79
72
72
70
75
83
90
96
96
93
87
81
79
77
80
83
83
84
85
86
87
84
82
80
77
77
83
89
91
91
88
85
85
84
78
75
71
75
68
69
71
74
75
76
77
79
80
83
85
81
76
69
62
61
66
76
87
91
93
90
90
89
84
79
81
82
81
76
73
72
71
74
82
90
87
77
74
78
87
88
85
82
86
90
85
75
69
83
76
70
69
73
76
78
79
81
82
81
76
71
64
67
74
79
78
74
74
78
84
85
79
73
74
78
81
83
79
77
78
78
73
68
70
75
79
78
74
77
84
90
89
86
84
87
86
80
77
82
84
83
78
74
76
79
81
78
74
71
68
69
72
76
87
95
94
85
79
81
85
83
77
73
73
77
80
81
79
81
85
86
86
80
72
67
71
78
87
92
95
92
90
85
79
76
78
80
79
76
84
83
78
76
78
80
79
75
74
76
80
83
79
73
73
80
84
85
84
84
85
81
79
76
76
75
74
74
75
77
78
80
83
86
82
77
77
86
99
103
97
87
80
74
75
75
76
77
78
86
88
83
74
73
79
90
91
85
82
83
87
86
78
68
64
69
75
79
80
75
73
78
80
81
78
72
69
69
71
72
76
80
80
80
81
84
88
93
97
91
84
76
71
72
76
77
76
78
80
85
88
82
73
73
81
92
95
89
81
80
84
85
80
70
61
62
70
80
82
75
69
69
75
82
81
82
83
81
80
81
83
82
79
74
73
77
82
84
86
88
87
87
86
85
82
83
82
83
83
96
98
97
93
90
90
86
85
82
80
79
85
92
97
98
90
85
84
91
93
88
82
80
83
87
91
93
90
85
80
76
74
74
78
85
93
94
88
82
78
83
89
92
93
94
95
98
93
89
87
90
82
76
81
90
94
90
84
81
78
72
71
76
86
91
89
76
67
69
77
84
82
80
81
86
90
91
89
85
83
78
74
75
78
84
84
80
78
73
72
76
86
97
106
106
94
80
73
79
89
84
77
73
79
89
94
91
89
89
85
80
75
76
84
89
90
91
85
85
87
91
92
90
90
91
92
90
89
90
87
79
74
78
89
96
92
84
82
85
89
88
89
94
100
97
85
75
73
83
92
81
80
72
70
71
78
83
86
85
84
85
87
87
87
87
86
86
86
86
87
89
83
80
84
88
89
88
86
83
77
73
74
82
91
98
99
98
99
97
97
96
95
96
91
81
79
86
93
95
93
75
71
69
70
73
76
79
80
81
83
83
82
83
87
86
81
71
67
74
85
90
86
81
74
75
81
85
83
74
65
69
79
95
102
100
98
94
91
87
81
81
85
88
86
84
87
93
96
94
90
69
64
69
76
83
83
87
96
101
94
80
72
75
89
96
90
80
78
88
100
108
104
96
86
76
71
76
80
84
80
75
82
103
120
118
100
85
81
87
87
81
75
76
80
90
98
97
90
81
75
84
80
77
76
71
72
84
97
102
94
83
80
84
83
78
74
80
94
100
100
93
88
86
85
76
66
65
77
87
89
78
79
95
115
116
97
78
79
95
104
99
87
81
84
88
87
87
88
83
76
100
97
87
79
72
72
80
86
88
90
95
98
93
78
63
61
72
82
87
85
84
84
80
76
75
73
75
76
77
78
78
76
79
88
88
81
77
78
87
91
89
86
87
90
87
82
85
90
91
84
90
84
82
87
91
91
87
83
82
85
88
88
83
83
86
88
85
80
79
85
93
91
81
76
83
87
86
75
67
69
76
76
74
74
78
83
82
78
74
75
76
82
89
96
99
93
93
90
87
82
70
66
75
87
91
89
83
81
81
78
72
67
70
84
94
94
86
80
87
93
92
84
78
78
84
84
78
72
70
75
73
70
69
77
91
95
87
82
88
98
100
94
92
97
101
98
92
86
86
85
75
81
90
95
88
77
73
79
87
87
81
76
80
85
79
70
64
69
84
91
88
83
80
83
87
83
77
71
71
73
70
57
61
76
90
92
84
85
103
119
114
94
76
73
81
88
92
96
98
97
86
92
97
95
86
76
75
80
86
85
82
82
87
86
80
75
75
76
80
82
83
81
84
91
96
92
80
71
67
70
68
62
63
69
72
67
60
66
86
103
97
77
59
58
72
88
95
93
86
82
75
70
72
75
75
76
79
83
81
74
70
74
80
80
79
85
97
103
95
80
73
77
86
93
93
85
78
74
77
82
81
73
66
66
66
62
60
67
82
94
91
80
73
81
93
95
86
70
64
72
74
70
70
73
74
78
84
86
84
81
81
87
87
78
68
77
93
103
96
80
75
81
91
94
80
71
76
83
96
97
88
79
69
67
71
78
87
91
96
98
94
84
84
91
97
93
73
61
65
83
89
101
99
91
84
83
86
86
87
88
94
98
95
86
79
83
83
81
74
73
77
90
102
96
85
78
80
83
85
86
85
86
82
78
79
88
93
92
92
92
87
80
73
74
78
81
80
76
80
84
86
92
93
91
88
87
84
84
87
86
81
76
79
87
96
94
86
77
73
74
78
80
87
92
91
90
87
81
78
78
82
84
85
88
91
92
87
79
77
82
82
76
72
72
76
80
81
80
81
76
74
70
79
86
84
76
71
80
91
91
80
69
79
97
108
97
82
76
81
87
83
75
74
76
84
91
98
103
105
101
88
74
67
76
89
97
92
81
81
81
80
75
75
82
84
82
78
77
77
79
77
77
85
86
80
71
66
69
80
86
89
89
93
96
95
89
81
79
84
88
90
84
75
70
72
83
96
102
103
100
90
78
66
64
71
79
82
80
78
79
83
91
98
100
93
86
88
91
92
83
85
89
83
78
78
83
80
70
61
70
85
92
86
74
72
82
94
95
90
87
86
83
78
75
78
80
80
76
75
78
83
86
81
75
68
64
64
66
74
81
88
96
102
101
93
89
92
97
92
85
94
87
74
70
77
89
92
83
70
71
82
88
84
77
75
80
89
94
93
86
80
75
78
86
95
91
83
79
82
85
84
83
86
92
92
85
74
74
81
89
88
79
74
78
82
84
81
81
85
88
91
84
74
77
79
86
89
85
79
73
75
82
92
96
89
78
72
74
77
74
67
62
69
86
98
100
94
88
85
88
90
88
90
94
98
97
90
82
80
83
83
79
75
76
80
82
82
83
86
88
82
82
82
80
81
82
83
82
79
73
70
74
85
90
84
73
69
72
76
75
67
63
68
80
89
93
90
83
79
85
97
99
93
87
89
99
103
95
80
74
77
85
91
91
87
83
81
79
81
84
80
81
80
79
78
78
77
76
76
77
77
78
76
76
74
71
71
82
93
95
85
74
70
76
80
82
80
80
84
91
95
90
81
74
80
93
103
101
93
88
84
82
80
82
87
84
78
69
69
79
79
78
76
73
72
73
73
73
78
86
90
87
83
77
75
72
74
84
96
100
89
75
70
75
79
79
77
75
81
87
89
82
72
68
75
84
90
90
91
92
90
84
80
81
84
85
78
69
67
73
73
70
73
75
80
82
81
80
83
90
96
91
88
80
77
75
79
82
85
84
80
79
75
78
82
83
79
72
67
70
78
84
85
81
82
85
87
79
71
71
77
86
94
96
93
87
79
72
70
69
78
81
84
89
94
91
84
78
77
82
89
89
86
79
76
78
81
79
67
62
71
88
95
89
80
81
84
83
75
71
79
87
89
89
87
85
83
76
68
66
72
78
87
94
93
89
85
83
81
77
91
97
92
86
85
85
82
78
72
77
84
87
86
80
78
79
79
70
58
58
74
94
103
93
83
80
85
88
88
85
82
81
79
79
78
77
73
72
79
85
89
88
90
94
91
83
76
82
91
93
88
91
87
80
75
76
80
80
80
78
81
84
82
81
81
79
76
69
65
67
73
78
80
85
88
86
84
80
81
86
86
81
79
80
82
82
79
76
81
85
87
88
92
97
91
81
72
78
88
90
70
77
84
88
87
80
79
78
78
76
79
80
83
86
85
83
81
82
79
73
68
61
60
71
84
92
85
78
77
82
84
83
83
89
95
92
85
81
81
79
77
80
86
89
87
84
82
86
89
83
71
73
76
82
88
92
86
76
68
72
81
92
91
88
86
90
97
98
94
84
79
75
67
62
68
79
85
84
80
76
77
79
83
85
82
77
76
82
94
99
99
95
89
88
83
87
89
91
90
85
83
87
81
79
85
92
93
80
67
68
81
89
87
82
82
89
96
99
98
102
103
94
79
62
61
72
86
90
87
83
80
78
79
77
77
79
82
90
96
97
97
92
87
83
84
89
92
91
88
84
84
88
89
86
88
91
90
82
70
66
68
74
76
74
76
75
75
77
83
92
97
95
84
78
77
81
83
85
88
92
94
85
78
75
77
87
91
88
82
74
76
80
83
83
87
93
94
89
78
75
81
72
76
85
92
94
94
89
82
69
67
72
78
77
74
66
62
64
68
72
78
88
93
96
92
80
72
71
77
85
91
86
79
78
77
78
79
78
79
83
93
98
98
91
86
87
89
85
77
73
78
66
69
82
94
97
98
98
95
88
81
79
84
84
77
73
72
76
79
78
79
85
90
87
76
67
67
70
73
72
71
73
78
80
80
77
76
82
92
100
103
100
92
85
80
81
82
80
78
75
75
66
67
76
81
78
74
72
77
86
90
93
94
92
83
75
72
78
80
79
75
73
72
73
70
69
74
80
81
78
70
66
69
77
82
84
82
84
87
85
77
69
67
72
80
87
84
81
82
87
68
68
68
71
71
67
64
61
64
70
77
85
91
90
79
71
70
77
81
79
73
70
73
82
88
86
81
84
90
92
87
77
71
76
83
88
86
82
75
72
69
68
70
74
84
89
87
83
82
89
68
72
77
73
72
76
87
89
77
63
57
68
80
80
72
64
70
79
84
83
82
80
83
90
90
85
77
76
83
90
91
86
80
79
82
87
87
83
80
79
81
84
86
87
83
79
76
77
80
81
78
82
81
75
73
81
94
95
79
62
57
69
80
82
79
77
78
81
83
84
86
84
77
72
71
73
75
77
81
84
85
85
83
81
82
85
86
86
86
80
79
80
86
88
83
76
76
81
86
82
76
79
80
78
80
83
84
80
73
72
75
78
75
78
83
93
94
86
78
74
77
77
71
62
62
71
84
94
98
94
88
86
86
85
87
87
87
85
83
82
80
83
86
86
87
87
89
92
92
88
67
71
85
93
91
83
78
80
81
82
80
76
69
69
77
86
87
82
73
68
68
73
75
76
75
80
87
96
101
96
88
85
83
88
92
95
90
82
76
78
86
88
86
81
79
79
78
78
80
84
74
77
86
90
87
83
79
82
86
85
82
77
75
70
66
65
66
72
75
72
71
73
78
86
90
85
80
77
79
83
85
83
79
80
85
93
91
80
71
70
75
79
79
76
71
66
62
66
74
80
90
83
77
79
84
88
87
81
76
77
85
87
83
74
68
69
74
79
82
79
77
75
79
83
86
85
81
75
74
80
86
90
86
80
76
75
78
77
75
74
70
69
70
72
73
76
79
83
84
81
83
79
77
83
94
102
96
83
75
73
77
80
81
78
80
83
87
88
85
81
78
77
81
82
83
85
84
83
84
83
85
93
96
88
77
69
69
75
83
89
89
83
73
70
74
85
91
87
79
73
71
70
75
85
92
90
86
82
77
71
67
69
73
77
79
79
78
81
85
90
90
88
91
92
91
88
85
83
83
82
80
78
82
83
83
83
83
80
79
86
93
95
86
78
77
83
80
73
69
71
76
72
73
74
76
76
78
79
80
79
78
77
76
75
76
76
75
75
79
87
94
96
95
94
89
85
83
83
84
83
79
74
70
73
84
97
101
89
77
72
78
85
86
83
83
83
78
72
74
80
87
85
80
72
70
75
81
85
85
86
88
88
82
73
72
76
78
78
73
72
78
90
95
93
86
83
82
83
84
83
81
79
77
73
77
87
93
89
80
73
72
74
78
84
87
83
76
72
79
85
84
87
83
78
71
74
83
85
83
80
80
82
81
71
62
64
77
82
80
73
75
87
94
93
87
83
81
80
76
74
75
78
82
85
84
79
75
73
77
81
80
78
79
85
84
78
71
69
79
87
83
88
84
78
71
69
71
75
78
81
82
83
83
74
65
64
74
84
87
84
83
87
92
92
86
81
80
80
79
77
75
77
82
93
98
92
78
72
75
79
81
82
81
81
79
76
70
71
81
92
87
90
84
75
68
65
69
74
76
81
83
86
87
84
80
79
81
83
81
81
82
87
90
90
83
80
80
83
85
85
84
82
81
80
80
83
87
89
86
79
76
74
73
72
73
76
80
79
79
80
83
81
76
71
68
72
77
78
74
71
77
85
91
88
81
77
79
83
83
81
78
79
85
85
81
77
79
83
85
87
90
89
80
65
57
64
80
90
90
90
87
83
74
68
69
77
85
87
80
71
77
77
81
86
92
95
95
88
81
83
92
101
102
95
90
90
94
96
95
92
88
86
83
83
85
90
94
93
87
86
92
91
85
80
85
94
100
93
82
79
89
101
104
103
95
93
92
92
90
95
89
93
94
94
94
93
89
87
85
83
83
83
87
89
90
91
90
84
83
87
93
96
93
90
86
87
90
94
99
98
91
85
82
85
93
94
92
92
91
90
88
86
89
97
97
89
78
72
79
92
86
98
102
101
96
92
87
87
86
84
81
83
89
97
102
100
93
91
89
92
94
92
88
87
90
88
90
94
99
96
81
68
66
76
82
75
70
77
92
99
96
88
89
95
101
94
82
74
80
91
74
77
83
87
86
81
77
75
78
83
87
89
90
94
92
91
91
93
98
97
93
87
82
80
79
78
79
84
86
84
76
70
70
70
68
66
69
79
88
95
98
97
93
86
81
82
89
94
95
92
70
66
71
79
82
79
77
77
80
83
84
83
84
87
83
78
73
73
81
87
93
97
96
87
74
73
78
85
87
82
78
80
85
83
77
75
77
81
81
80
86
94
91
78
68
74
90
99
97
92
69
71
82
90
90
89
91
96
93
82
70
71
84
92
93
78
72
69
72
85
93
100
98
90
85
81
88
98
101
97
82
77
86
96
97
87
75
69
73
76
82
88
89
85
81
83
88
92
89
81
82
92
97
91
82
81
88
93
86
73
68
74
84
86
79
73
75
82
85
86
89
87
86
84
80
75
77
86
99
99
84
73
77
93
99
91
74
69
78
83
85
87
89
90
89
82
81
83
79
68
99
105
99
83
69
65
73
79
77
76
84
92
91
79
65
68
76
83
83
84
85
85
81
76
71
72
75
81
85
88
84
73
75
85
91
88
80
80
89
95
96
93
95
102
102
88
76
70
68
68
97
89
84
81
72
67
70
80
91
97
96
88
80
79
84
90
88
82
79
82
83
80
76
78
88
96
95
90
86
87
87
79
73
73
75
75
68
73
89
100
98
89
89
101
110
100
83
69
70
81
79
69
66
71
73
68
68
81
99
106
92
68
59
74
92
98
92
84
87
88
84
73
70
79
96
101
96
88
92
99
96
76
63
64
72
73
65
63
73
85
83
74
74
85
98
96
88
87
92
99
73
65
65
69
66
58
56
66
83
89
82
69
64
70
76
74
70
71
81
87
88
83
78
78
82
81
81
83
90
95
88
73
62
67
82
86
78
71
71
72
74
76
80
85
83
86
90
97
102
98
73
69
76
81
76
68
64
67
73
77
81
83
85
84
77
69
66
69
78
84
86
88
93
96
98
93
85
76
77
80
81
75
69
69
73
78
79
81
85
88
89
87
86
85
88
89
91
92
84
77
71
67
75
83
85
84
81
83
85
85
84
85
86
82
80
81
89
96
97
90
85
88
99
114
117
105
88
77
78
83
87
82
76
70
70
71
74
82
91
95
91
84
79
86
95
97
90
83
77
79
86
81
75
74
72
74
78
80
85
89
92
88
77
66
68
83
104
113
107
90
84
90
101
106
96
84
77
83
92
96
92
87
82
81
85
89
90
82
81
84
88
82
80
81
89
89
83
78
82
94
107
106
91
75
67
67
69
71
77
87
93
93
83
75
78
90
102
105
97
88
82
85
90
88
78
73
78
83
85
86
87
86
84
85
92
101
101
84
70
74
89
98
96
83
72
66
68
73
81
89
96
94
86
79
77
80
83
86
90
90
84
77
81
88
95
93
89
89
93
88
80
76
78
87
88
88
83
77
71
71
75
76
74
75
86
99
101
87
71
69
81
94
100
93
78
67
68
79
88
88
78
80
83
84
82
79
78
83
88
87
73
65
75
90
96
86
80
86
92
88
78
69
76
90
101
102
94
82
79
80
81
74
67
72
86
100
104
98
84
76
71
76
86
96
91
82
81
87
94
89
78
86
89
86
79
69
60
61
66
75
81
84
85
86
81
82
86
92
94
90
82
74
72
75
88
100
99
87
77
79
84
84
78
73
74
82
88
88
85
84
85
87
93
97
91
86
84
86
86
84
82
84
81
79
80
82
74
64
65
81
98
102
91
75
73
81
92
98
98
100
97
87
78
73
77
83
84
74
64
67
81
88
87
79
70
68
71
76
79
84
92
96
96
91
83
81
83
82
81
81
88
82
74
73
81
91
91
84
80
87
93
91
83
78
77
79
80
85
94
100
100
92
85
85
82
78
76
78
80
82
83
87
92
97
94
86
82
79
80
82
82
80
76
75
77
80
80
83
84
82
100
96
85
80
80
81
81
78
72
72
75
82
90
94
89
78
74
76
84
87
82
79
82
88
94
91
92
94
96
92
85
85
91
99
101
96
89
82
81
84
86
83
76
72
77
86
91
89
83
77
98
97
89
80
71
68
68
71
72
75
84
93
99
98
92
86
84
84
85
81
79
80
82
85
89
93
94
93
91
88
83
79
75
74
78
90
99
96
92
91
93
92
87
83
88
93
94
86
76
77
84
80
71
64
61
60
65
72
82
91
93
93
89
89
86
85
84
84
87
89
85
82
82
84
84
81
79
78
81
88
91
87
74
65
72
89
100
100
92
85
79
77
74
80
89
93
85
72
73
87
70
63
60
61
65
64
66
70
80
87
83
76
76
80
84
83
77
84
90
86
72
62
68
83
90
86
79
75
77
81
87
89
84
76
76
81
91
91
83
72
66
64
68
76
85
90
85
71
65
71
58
53
61
76
85
81
71
68
77
88
86
76
71
73
80
87
91
94
91
78
63
57
68
80
86
86
83
79
74
70
74
79
79
75
73
80
92
98
93
81
75
74
79
83
89
94
99
87
69
56
58
63
79
98
104
94
78
68
73
86
90
83
76
73
78
88
95
92
78
70
74
85
90
77
64
62
73
81
80
79
80
86
86
81
79
80
86
93
96
95
91
87
84
86
89
96
102
101
94
85
67
77
88
96
97
89
79
68
60
62
70
80
84
82
79
79
76
69
64
72
89
104
99
81
64
62
71
79
83
86
93
97
95
91
82
78
73
77
85
97
100
93
89
91
87
76
72
80
94
103
73
82
85
79
75
77
80
72
61
55
62
79
87
86
80
75
71
72
76
82
88
89
88
90
91
93
87
79
77
81
85
83
79
78
79
80
82
83
84
82
78
80
88
94
86
70
59
66
80
90
76
80
77
74
71
77
83
84
76
72
78
89
91
85
79
79
92
103
100
88
79
72
74
83
93
96
91
82
79
81
80
75
68
69
77
85
92
94
86
73
64
67
78
86
83
79
83
91
94
87
64
65
64
65
71
83
93
90
80
76
81
92
91
82
80
91
110
114
103
90
86
84
77
67
64
73
83
87
87
86
84
84
83
83
79
76
75
80
86
90
90
90
87
78
69
69
84
100
104
89
62
70
73
73
74
82
94
94
87
80
80
82
81
77
81
92
98
91
85
89
99
102
88
69
62
71
83
86
83
79
80
83
86
86
80
78
78
81
87
92
96
95
89
81
71
67
70
79
86
87
80
87
87
83
76
79
86
93
94
93
91
84
77
73
77
82
79
75
73
79
86
88
88
86
89
88
84
80
78
81
83
81
78
75
78
85
87
83
75
71
72
79
88
90
88
83
75
73
75
83
79
85
84
78
70
70
77
84
89
89
91
90
85
78
74
72
74
74
72
66
60
62
71
84
91
89
82
81
87
95
96
89
80
76
77
77
76
71
65
64
70
79
85
86
87
85
83
80
77
79
61
71
81
80
74
70
76
84
84
76
69
73
85
89
86
78
73
73
70
67
64
63
67
71
75
78
81
84
91
94
92
86
81
78
76
76
74
75
78
81
81
80
77
75
76
78
81
80
77
76
62
67
78
82
79
77
79
83
80
74
68
78
94
105
101
87
73
70
72
77
82
85
82
78
76
78
81
81
81
80
81
80
79
77
76
76
79
85
89
90
82
73
70
73
81
86
84
80
77
77
75
74
76
83
87
90
88
82
74
73
78
89
96
95
85
77
73
73
75
79
86
94
98
99
96
89
82
77
77
80
86
86
81
78
76
76
78
84
89
89
82
72
66
70
83
90
90
85
80
78
79
81
82
86
93
99
99
88
71
63
65
75
79
72
61
60
68
76
80
82
86
89
92
93
90
86
79
74
74
80
88
89
85
79
76
75
76
81
84
86
80
73
66
68
72
78
81
85
83
79
80
80
79
79
83
86
90
87
70
59
61
70
74
71
65
65
69
77
83
87
89
83
75
67
65
70
73
74
76
80
83
86
86
84
80
76
72
71
76
78
79
78
77
77
73
71
71
76
80
80
73
69
67
65
66
69
73
77
74
74
76
78
79
79
84
88
88
85
81
83
81
79
77
71
66
67
76
89
98
95
86
84
92
100
94
80
69
67
74
86
90
91
86
81
76
75
75
76
78
80
57
62
73
78
77
73
76
82
85
85
80
78
77
81
89
96
94
85
77
69
69
73
80
80
79
77
85
96
106
98
83
76
81
89
91
82
76
73
79
86
89
86
82
80
74
75
73
75
80
87
73
80
87
89
86
85
90
95
92
85
79
75
76
83
89
90
84
78
79
81
76
73
71
78
88
91
89
83
82
81
81
75
72
71
74
77
79
79
77
77
77
79
82
85
85
78
72
74
85
92
96
98
90
80
75
79
86
88
87
86
84
84
84
86
90
88
79
78
84
93
89
75
71
79
97
106
96
80
73
77
83
89
85
78
74
74
78
80
79
75
73
75
79
85
88
85
84
84
85
86
92
92
85
80
77
77
79
83
86
88
87
84
83
86
88
87
82
78
77
77
75
73
72
83
97
103
101
94
85
83
83
89
90
88
81
74
75
79
84
82
77
72
66
67
76
86
90
85
78
74
73
72
80
86
93
88
83
82
80
79
75
71
72
77
84
84
81
78
75
72
68
68
71
73
78
84
88
93
90
84
81
79
83
84
81
79
75
72
74
78
79
73
68
67
78
86
84
74
71
77
74
74
81
87
90
87
84
80
78
75
73
72
74
79
82
84
82
80
82
84
81
75
71
73
74
77
83
84
86
85
83
81
83
86
90
90
82
70
65
70
76
73
70
78
87
86
75
63
70
84
78
81
82
79
76
78
84
85
78
73
73
80
83
80
78
77
78
77
77
74
76
75
78
82
83
85
85
85
85
85
84
83
83
84
88
92
91
86
81
76
73
69
69
79
88
86
76
65
71
84
70
71
69
70
73
79
87
88
81
72
73
79
83
78
66
62
70
78
75
67
61
66
75
82
83
84
85
86
85
83
82
81
79
79
80
82
84
85
81
74
63
61
67
80
89
87
78
71
77
88
78
74
70
72
74
79
84
87
87
83
81
80
80
76
72
72
79
83
83
76
70
68
74
80
80
81
82
85
86
86
85
84
84
83
80
77
75
71
66
60
59
64
76
88
92
87
81
78
83
93
85
84
80
75
73
69
68
74
77
81
82
83
84
85
84
83
84
84
82
80
80
80
83
82
80
80
81
84
85
86
86
86
83
78
73
73
77
79
76
71
71
77
84
91
91
86
80
75
77
79
82
79
77
74
71
66
63
64
67
70
78
86
89
88
84
86
89
89
84
80
80
83
87
85
81
79
78
76
73
76
82
84
81
74
72
75
86
90
88
83
81
79
77
78
79
82
83
82
76
70
72
74
82
85
83
82
85
86
82
77
79
85
87
84
82
82
83
87
86
86
88
91
93
88
86
85
87
82
81
83
93
94
90
85
86
94
96
93
85
83
88
98
97
93
94
96
97
92
89
89
78
82
91
89
81
73
75
83
90
95
99
103
102
94
86
85
91
91
89
87
91
100
102
99
90
86
89
91
90
88
85
84
87
94
97
94
90
92
93
96
90
85
85
90
93
93
93
89
89
90
88
96
100
92
84
75
75
78
82
88
91
95
97
93
86
83
82
83
87
88
90
88
83
79
77
77
80
83
85
82
76
73
85
95
98
91
82
84
91
95
89
85
85
90
100
100
93
84
81
81
83
85
89
90
87
79
72
72
78
80
77
74
77
84
87
86
82
81
84
88
89
88
82
75
69
69
76
82
87
87
85
86
92
97
98
92
84
83
82
83
88
92
90
85
83
86
90
89
80
78
76
77
82
87
86
82
78
85
91
88
80
74
79
91
97
98
93
85
79
77
81
90
97
91
83
83
94
105
106
99
95
94
98
95
88
83
82
80
80
81
88
96
95
84
71
73
84
91
88
83
72
80
90
94
90
89
92
96
91
81
78
80
88
96
95
94
93
87
80
73
71
76
80
86
91
100
106
105
98
90
86
79
76
76
73
72
71
77
83
90
95
100
97
90
80
79
84
92
96
94
68
81
94
93
88
89
91
87
73
58
61
73
85
89
89
89
93
88
85
86
86
80
76
75
82
89
89
82
82
87
87
77
68
69
79
87
89
89
91
93
96
97
94
91
85
85
92
101
102
96
68
78
86
80
73
73
79
81
70
58
59
69
79
86
93
98
97
90
83
84
92
97
94
84
77
73
74
79
86
95
98
92
87
88
93
97
91
88
87
86
84
84
87
96
100
99
96
98
99
94
71
75
82
81
76
73
76
83
91
88
82
76
74
83
91
99
97
90
83
79
79
84
92
97
92
87
81
82
90
96
98
91
88
87
84
77
70
73
82
86
78
68
73
93
107
99
83
77
86
95
84
78
79
85
92
89
81
84
95
103
96
77
65
71
82
92
94
89
87
85
78
71
74
84
97
101
94
86
86
94
96
88
74
72
70
68
69
73
81
81
71
61
66
81
85
76
69
75
91
101
88
78
76
82
91
91
81
74
76
81
81
71
66
73
86
96
95
87
84
86
88
84
72
66
69
83
93
96
95
95
96
89
77
72
75
81
86
80
69
60
60
71
83
87
77
69
78
95
104
101
79
78
80
84
87
85
80
73
74
77
81
81
81
82
87
90
88
85
83
87
88
85
73
65
65
73
86
93
94
95
95
91
84
76
79
88
94
91
80
71
74
84
98
98
91
85
88
93
94
91
68
77
83
87
84
79
77
83
94
100
99
90
84
80
78
77
78
82
89
89
83
74
73
82
92
92
80
74
73
79
87
92
91
87
88
90
91
91
89
89
85
80
81
88
91
91
89
87
87
87
79
80
82
79
73
69
69
76
86
92
92
84
76
74
80
87
91
95
94
91
84
75
74
84
96
97
86
70
65
74
86
98
103
103
103
100
90
78
73
78
84
80
73
71
73
80
81
82
86
89
97
93
85
77
72
70
69
68
67
70
74
75
77
78
87
92
97
97
96
91
85
78
73
71
79
88
91
85
76
76
86
96
98
94
95
102
98
81
66
70
87
99
96
81
73
71
72
75
81
88
95
92
85
78
78
83
85
86
89
91
86
81
81
86
85
78
70
72
81
88
85
81
79
82
83
87
88
85
80
79
84
84
80
76
80
88
93
88
78
74
83
97
102
99
87
78
73
77
87
93
78
84
84
80
81
88
95
99
104
103
94
84
82
83
80
67
59
63
75
84
82
85
95
104
104
98
87
77
69
75
81
83
81
79
76
76
75
80
83
82
79
78
84
93
93
85
78
85
94
97
74
84
85
84
85
88
89
86
85
82
81
81
83
83
78
74
75
79
85
87
88
85
86
90
100
106
98
81
66
65
80
92
97
95
90
88
84
80
80
80
82
83
82
84
85
82
80
82
83
87
82
85
85
83
84
82
74
68
70
76
80
83
83
84
85
83
80
81
86
90
91
83
75
74
79
94
96
86
72
68
78
87
88
85
91
101
104
94
80
77
83
92
91
82
78
79
80
80
78
81
84
85
82
78
74
69
63
64
74
85
88
82
73
74
80
81
79
79
84
91
93
91
90
84
77
71
76
84
90
90
84
79
74
71
74
83
88
86
79
78
83
90
90
83
78
79
82
83
83
83
85
86
83
80
79
79
78
75
78
84
87
83
75
69
73
77
84
90
95
96
94
94
93
90
81
72
74
86
101
103
94
85
83
81
76
69
67
70
77
84
90
93
90
85
83
86
87
85
81
81
89
85
80
78
80
84
88
85
80
81
88
94
90
83
82
88
95
94
86
83
85
92
95
90
84
81
83
89
92
89
88
86
84
83
84
86
83
80
81
85
91
91
89
86
89
92
91
86
79
78
92
85
77
72
69
69
76
84
89
93
94
97
97
95
91
89
87
79
68
67
76
90
96
93
86
80
78
77
78
79
84
85
84
80
81
87
89
83
78
78
85
89
88
86
88
93
92
88
84
89
89
85
90
90
86
78
75
79
86
91
90
86
86
86
80
71
66
69
70
70
68
74
84
93
90
83
78
77
78
80
86
92
93
86
79
76
76
75
72
71
78
86
87
84
81
83
89
93
93
92
77
81
91
101
103
91
77
75
79
84
82
78
76
77
75
68
68
74
80
76
66
62
69
80
84
86
91
96
95
85
78
79
82
81
75
76
84
94
92
83
75
75
75
74
74
78
87
92
89
83
66
66
71
77
81
82
77
76
80
88
85
79
73
71
74
80
88
89
85
77
69
70
72
69
65
70
86
97
96
87
79
76
74
72
73
76
85
96
102
98
87
76
70
70
73
79
86
88
84
73
65
65
65
67
71
71
78
77
76
76
78
80
77
73
74
79
91
95
91
84
81
83
82
74
64
64
75
81
84
86
90
92
87
82
75
74
73
78
82
87
88
84
81
81
81
80
80
82
80
75
78
77
75
75
80
85
88
79
71
66
74
87
88
81
73
74
83
92
97
92
90
89
89
88
87
81
79
79
78
82
87
84
78
76
75
78
82
83
82
79
78
82
84
87
84
80
75
79
81
84
95
87
75
68
74
85
91
85
79
79
88
97
90
74
63
70
84
93
94
90
92
94
97
96
93
87
81
78
76
81
81
75
66
65
71
81
93
97
93
83
76
75
80
83
79
75
78
88
93
90
84
81
70
59
58
66
78
82
80
82
89
92
82
67
60
71
86
89
81
76
79
85
86
81
78
80
82
79
75
76
82
86
86
85
82
78
77
80
83
81
79
78
81
79
74
70
74
87
92
88
68
76
81
78
69
66
71
79
81
84
86
84
77
69
73
84
88
84
72
70
74
76
75
73
79
83
84
82
76
75
80
87
93
93
86
78
70
67
72
74
80
83
83
80
76
71
71
74
80
85
74
81
87
85
80
76
79
84
91
97
97
90
77
75
82
88
88
84
81
79
76
78
78
82
87
86
84
83
82
80
79
77
80
86
90
88
83
77
71
72
76
81
83
84
81
76
73
73
79
87
80
87
84
77
71
72
78
81
81
83
87
88
85
81
81
78
76
77
81
80
76
74
76
81
87
86
85
82
85
83
83
82
81
87
93
98
94
84
72
69
72
78
81
80
79
78
78
83
92
95
71
87
94
84
72
68
70
71
67
60
63
73
85
87
84
76
69
68
70
76
79
76
72
70
76
84
85
81
77
78
84
88
87
84
86
90
93
86
77
71
71
76
77
76
77
77
80
82
87
91
73
85
94
95
87
81
79
80
78
72
73
80
88
91
87
84
78
76
78
86
95
94
83
73
72
77
79
69
62
65
74
81
80
76
75
76
79
83
86
84
83
80
77
79
82
86
82
76
74
79
86
81
82
83
88
90
86
78
80
86
96
100
92
83
80
86
92
91
85
85
93
97
92
79
72
75
76
73
67
65
71
75
78
77
76
75
72
75
87
94
93
82
76
78
84
88
86
81
77
77
85
77
74
78
87
90
82
67
63
74
93
98
89
76
74
82
89
86
79
77
83
85
80
71
68
75
81
82
78
76
77
82
83
80
77
77
80
84
90
93
89
80
73
72
73
79
85
89
89
83
76
68
72
80
88
87
80
70
66
71
83
89
88
79
72
70
72
78
83
85
87
83
77
70
67
70
76
77
79
81
84
87
86
81
75
75
81
88
91
92
88
80
71
67
68
72
79
86
90
88
77
73
71
72
72
71
73
76
80
81
83
84
79
74
67
64
70
82
92
91
83
79
81
85
80
73
70
73
82
85
82
81
86
87
77
71
67
73
84
91
88
79
69
65
69
73
77
80
81
84
79
81
76
70
67
72
81
89
85
78
71
67
66
66
68
72
79
85
87
82
71
73
80
86
85
79
77
83
86
85
76
72
76
82
78
70
64
70
79
86
81
75
66
67
73
75
76
78
80
83
78
84
82
77
76
84
96
97
83
67
59
60
67
77
89
93
88
82
84
87
85
78
72
74
83
88
87
85
84
79
76
74
77
80
80
76
74
76
81
84
82
78
79
84
87
87
85
86
89
92
85
89
83
73
69
75
84
87
83
76
73
75
79
86
93
94
84
77
83
93
96
85
74
76
87
98
92
82
74
75
78
79
84
88
89
86
83
86
87
87
85
85
91
93
91
87
88
88
90
88
88
90
82
72
60
60
64
74
83
85
85
82
78
78
79
76
72
68
72
78
83
82
75
78
83
86
87
84
83
81
78
75
74
78
84
86
89
91
88
82
76
74
78
83
83
84
83
83
82
78
75
76
78
79
79
76
74
73
77
78
78
79
78
78
78
75
72
72
72
74
75
77
73
69
65
71
79
87
88
84
78
71
65
64
68
72
73
74
77
78
75
71
69
78
87
89
86
77
76
83
72
72
78
87
93
90
86
81
77
71
72
78
83
85
81
76
74
78
83
85
81
75
70
68
67
70
75
77
77
81
80
80
77
76
70
64
59
58
67
80
84
78
73
80
91
94
84
72
74
86
75
78
82
84
86
87
89
87
79
71
70
75
81
83
79
74
75
78
81
81
76
70
70
73
79
81
79
74
73
78
81
83
88
87
83
76
69
69
75
81
85
79
77
79
86
86
81
73
75
82
74
72
73
75
81
86
92
90
79
69
63
67
77
81
79
77
79
79
77
72
67
68
70
73
78
80
83
84
84
82
82
82
81
79
77
78
81
83
81
77
75
76
77
78
81
83
84
83
79
79
70
64
66
73
80
87
85
81
76
68
65
68
79
89
89
85
82
81
81
78
74
71
72
75
77
79
81
83
84
84
84
83
79
70
64
68
75
79
79
76
75
76
81
82
83
82
82
81
80
79
72
70
71
74
75
72
68
72
74
74
75
77
80
86
84
79
76
80
81
80
79
75
75
76
78
78
75
72
72
76
82
83
81
77
75
74
75
77
82
83
85
86
87
90
88
79
69
67
73
81
78
79
79
78
74
68
69
73
80
82
81
81
80
75
75
80
86
84
78
71
69
72
73
76
79
81
80
75
71
74
81
86
90
94
96
91
84
78
77
81
83
83
86
91
92
86
79
76
77
84
87
91
95
90
75
60
63
75
85
81
75
72
77
81
86
85
85
81
76
74
77
87
95
95
88
82
79
82
90
94
93
88
80
78
81
85
84
86
91
98
101
101
95
91
91
94
95
93
87
88
66
66
76
80
75
70
77
92
101
100
98
96
98
95
89
86
89
91
88
83
85
89
91
84
76
78
87
94
93
90
87
86
83
83
79
75
75
78
83
90
95
95
93
90
88
89
93
96
98
94
76
73
76
79
78
78
82
88
90
91
91
97
99
91
82
80
84
87
87
85
85
87
79
70
66
72
80
80
75
72
77
86
96
99
97
87
79
78
82
85
85
82
80
81
83
83
87
88
88
89
88
87
89
89
85
81
76
78
81
81
77
74
79
85
86
83
80
77
76
76
80
80
78
76
78
80
80
78
73
71
76
85
98
108
111
105
94
86
82
83
86
89
89
85
82
80
81
79
77
78
86
83
84
87
87
85
87
94
100
97
86
74
76
84
90
93
91
81
76
72
74
77
83
85
81
85
95
101
97
89
89
93
101
107
106
98
90
86
83
84
90
92
95
93
86
81
80
77
77
76
84
80
80
82
85
90
93
96
96
94
94
91
88
86
87
92
94
93
88
83
79
77
75
74
76
85
92
92
88
89
92
94
94
91
90
87
86
88
94
98
96
91
84
86
83
82
81
80
85
90
79
80
77
79
83
87
91
85
78
74
81
90
93
92
91
93
96
93
91
94
93
85
75
72
81
87
87
76
70
80
92
90
79
72
76
85
94
99
104
105
99
92
81
77
79
86
96
105
108
104
67
75
79
78
75
81
87
86
78
65
62
68
78
88
94
103
101
95
87
83
89
93
98
97
91
86
82
82
85
91
94
89
78
68
66
75
81
85
85
86
88
91
90
88
88
96
108
117
119
104
68
78
87
89
90
91
93
92
85
73
67
64
68
72
75
83
95
99
91
80
77
88
105
102
84
68
67
80
88
87
82
79
79
78
76
76
80
82
79
74
72
80
90
98
99
94
93
100
106
101
83
89
98
106
113
112
100
89
84
80
80
75
72
70
71
74
81
89
91
87
85
86
87
82
74
73
74
74
69
64
65
75
82
88
88
88
91
96
93
82
72
72
79
86
82
74
76
84
91
86
99
102
99
103
109
103
91
79
74
74
74
71
68
77
89
101
99
88
82
87
94
94
83
70
72
88
95
85
69
64
75
91
94
89
82
82
86
87
82
78
75
77
80
74
65
67
83
96
93
85
96
101
96
88
85
85
82
78
77
78
78
71
66
71
86
102
107
101
91
89
90
87
80
67
65
71
81
79
77
81
89
96
95
89
84
84
87
85
78
77
81
86
88
83
78
81
88
94
95
94
92
98
91
81
72
71
80
87
94
96
92
85
80
76
82
87
89
92
95
91
82
71
65
67
68
65
61
63
73
84
89
90
90
91
95
97
90
84
85
90
94
92
90
89
88
82
78
77
85
88
87
88
87
82
73
68
74
88
92
88
81
80
86
94
99
91
81
77
83
88
83
72
65
71
82
86
77
66
64
74
86
92
91
91
94
93
87
80
82
91
96
92
83
77
76
77
73
70
73
74
78
80
87
93
88
81
73
70
66
65
62
65
77
91
100
94
81
71
70
76
83
81
74
75
83
90
86
76
66
71
84
91
89
82
83
89
91
86
81
83
86
84
74
69
72
80
81
78
81
84
82
86
87
91
95
93
82
69
68
76
82
82
81
84
84
81
69
61
64
72
75
79
79
79
80
81
82
83
84
86
86
86
82
79
78
79
80
83
84
85
83
78
75
78
83
87
87
86
89
95
77
84
79
72
77
86
90
88
93
103
108
103
92
84
81
80
76
76
80
86
89
90
93
90
82
80
82
87
93
95
91
83
78
76
72
63
57
61
74
85
85
81
80
87
93
97
91
87
86
86
70
73
71
68
74
87
97
101
100
95
91
86
86
88
87
84
84
88
94
100
102
99
95
86
81
81
84
87
87
90
90
85
80
81
88
90
82
70
66
73
84
88
86
86
88
91
88
82
79
81
81
82
83
84
86
87
89
88
87
80
70
66
73
84
89
85
81
76
76
78
82
82
81
78
78
81
85
87
83
79
77
74
74
84
106
124
122
99
80
75
84
92
90
83
79
81
80
78
79
85
89
89
85
83
80
74
69
71
81
88
86
77
67
69
78
83
82
77
72
67
70
78
86
87
82
79
84
88
89
81
71
68
68
77
87
95
97
92
87
88
92
95
90
84
81
80
78
77
80
86
75
74
72
75
80
84
83
80
83
88
95
88
70
57
60
74
86
91
92
90
91
92
91
86
78
72
74
82
86
87
84
84
83
80
74
67
66
71
78
84
86
86
87
86
84
79
74
74
79
87
72
71
72
78
87
94
97
88
77
71
76
82
77
68
65
72
82
83
81
84
89
89
83
74
72
74
78
81
79
82
87
92
94
93
91
86
80
71
66
65
67
70
74
78
78
78
75
79
84
90
90
87
88
88
83
79
82
85
78
71
71
79
83
81
74
74
74
72
67
66
76
88
86
78
77
81
88
85
77
74
76
81
83
86
90
89
85
73
66
65
75
84
87
83
83
84
92
98
100
93
91
93
96
94
87
77
81
88
87
80
75
78
82
79
72
65
67
71
75
78
84
92
96
91
86
80
78
77
78
76
75
76
78
76
77
74
71
69
69
75
90
105
111
105
97
94
95
102
103
96
91
91
93
92
92
92
94
90
85
78
73
76
80
83
74
63
57
64
74
79
79
78
82
87
85
78
75
77
80
82
80
81
85
85
82
77
73
72
72
71
75
86
97
100
94
86
81
83
84
82
91
87
78
69
72
84
95
95
92
86
83
81
83
80
76
75
76
81
81
76
64
63
69
80
81
80
79
78
78
77
77
80
85
85
82
78
80
82
75
69
63
66
74
78
76
75
75
74
69
61
92
84
70
58
58
68
82
91
90
88
87
86
81
71
67
76
93
106
100
83
67
65
73
81
80
76
77
79
77
73
74
80
85
85
80
78
80
79
77
71
72
76
79
78
78
84
94
93
82
70
92
85
77
72
73
75
76
77
78
81
87
88
80
70
66
73
86
96
95
83
75
75
81
83
80
75
78
83
87
82
78
76
78
85
89
89
86
82
78
79
85
85
83
81
81
88
95
94
91
88
94
88
82
81
85
87
85
79
80
85
91
92
81
70
66
72
74
72
73
77
80
84
83
80
78
79
81
84
86
83
80
75
75
82
90
95
94
88
84
82
80
81
80
81
80
77
76
78
84
90
96
89
82
79
78
80
80
80
81
85
87
86
79
69
65
69
68
66
69
72
76
79
75
73
76
83
83
77
73
75
82
88
88
89
89
88
86
81
74
70
66
70
80
90
90
80
76
78
83
88
82
79
79
80
77
72
66
62
63
69
76
81
76
69
66
71
79
79
76
74
72
65
65
74
82
85
84
76
71
73
80
90
92
87
81
75
70
69
71
69
70
75
80
89
92
90
85
81
81
84
68
71
77
85
88
82
70
60
58
63
69
72
73
79
83
84
83
80
84
83
77
73
72
78
82
83
82
81
83
79
75
75
78
83
83
78
73
68
70
78
86
83
78
72
76
83
84
80
78
83
76
75
77
81
87
90
88
80
71
61
59
61
72
83
88
82
74
68
77
85
88
85
79
76
78
80
82
83
80
77
74
75
79
83
89
91
88
80
75
79
85
84
77
69
70
75
82
83
87
90
87
85
79
78
80
86
89
85
72
63
64
70
75
79
77
77
74
73
74
79
84
80
75
71
75
86
90
82
69
65
73
86
89
84
86
89
95
94
87
82
82
83
82
81
80
84
85
84
87
89
84
84
86
85
82
82
78
73
70
76
90
96
88
72
64
76
92
100
91
83
80
76
69
63
66
80
84
81
69
65
70
77
80
84
86
88
88
86
87
88
85
81
79
83
90
92
86
79
76
83
80
78
74
72
70
65
58
52
60
78
97
97
78
62
64
85
105
106
90
76
69
72
70
64
63
68
76
80
79
74
71
71
78
88
96
91
80
73
75
84
85
80
76
77
81
82
79
75
76
79
76
63
52
52
58
62
58
51
56
69
80
78
65
63
74
89
96
84
70
63
68
74
75
69
66
71
79
84
89
88
85
85
85
85
84
83
82
84
86
89
89
86
80
74
71
69
74
80
86
85
72
63
61
69
79
83
77
69
67
72
79
79
81
80
83
84
82
77
71
73
78
83
80
76
73
75
82
85
87
85
86
88
84
73
66
75
89
101
101
92
86
82
78
69
67
70
81
89
94
94
75
87
95
99
97
86
79
72
74
79
86
93
89
81
73
69
72
79
82
76
75
74
79
83
84
78
74
72
70
71
75
77
74
71
68
76
85
90
85
77
70
66
65
69
72
79
84
86
90
92
92
103
104
94
83
74
75
75
73
70
73
77
75
64
57
60
70
78
80
75
66
69
78
84
84
80
73
68
67
68
71
72
74
74
74
75
76
74
76
75
73
73
74
78
84
85
85
82
78
77
90
88
80
70
69
79
87
86
75
64
61
65
68
67
71
74
74
74
72
75
77
79
80
82
83
84
84
83
80
74
74
73
81
84
80
76
76
79
83
87
87
84
81
83
87
89
90
88
85
77
74
73
67
61
65
81
94
96
82
70
68
72
76
76
76
79
77
73
73
78
82
85
82
80
82
84
85
84
86
83
75
71
75
85
93
93
88
90
92
90
85
81
77
78
80
82
85
85
84
79
76
80
75
68
65
72
82
87
82
75
72
73
74
71
68
71
75
77
80
80
82
84
83
79
79
76
78
80
84
83
78
67
61
68
86
98
101
97
90
79
74
74
77
81
78
73
68
72
75
74
78
78
75
74
72
73
76
80
80
77
74
74
75
75
72
73
75
78
81
80
81
85
83
76
68
67
73
77
82
82
76
67
55
56
69
84
90
88
78
74
75
77
82
87
88
80
72
73
77
84
75
71
73
79
83
84
82
80
79
78
77
82
88
87
82
76
75
78
79
78
76
78
79
73
69
66
69
73
75
75
73
69
65
65
68
71
73
74
77
82
88
86
85
87
89
91
88
86
86
89
79
78
80
82
87
88
88
88
88
88
88
91
91
89
81
77
76
78
79
76
76
77
79
78
76
73
71
70
71
72
72
75
81
86
83
77
72
72
78
84
90
90
85
79
76
82
88
91
89
82
83
86
84
84
84
85
88
88
89
88
89
92
93
92
90
87
83
78
77
77
81
85
83
81
80
82
82
82
82
79
78
80
83
87
84
82
82
80
80
84
90
91
86
78
69
72
83
91
87
78
70
68
72
75
80
83
79
77
75
72
74
80
92
103
102
88
79
77
80
85
87
84
80
77
77
79
81
81
81
81
82
81
79
76
76
77
81
83
84
87
92
91
84
76
72
72
78
81
82
78
61
64
69
73
75
74
75
77
76
73
73
76
83
87
83
77
75
79
87
90
89
82
77
73
74
73
71
72
75
78
81
82
79
81
83
81
74
74
77
85
84
77
70
71
74
72
68
70
76
82
76
77
79
77
76
79
83
88
87
81
76
76
70
66
69
77
85
86
85
82
80
78
75
74
76
77
78
78
81
81
78
75
79
90
100
94
80
70
70
73
74
72
71
74
75
73
70
71
78
83
82
87
94
93
81
66
63
73
86
93
89
81
78
77
81
81
80
82
81
79
72
70
82
91
90
83
81
84
92
93
88
81
79
80
83
83
75
71
69
75
83
87
86
85
81
77
78
82
85
91
59
62
74
83
84
82
83
91
96
92
83
76
77
82
83
80
76
77
78
81
86
87
81
68
61
69
85
99
102
97
92
87
81
75
74
71
71
70
71
77
86
89
89
83
79
77
79
87
90
92
62
64
74
80
82
84
89
93
94
88
85
89
94
94
93
92
88
85
80
80
85
89
85
78
78
89
96
96
91
91
93
94
89
82
81
77
74
75
82
88
92
90
88
85
82
79
80
90
97
99
80
86
89
87
80
79
81
85
85
84
85
91
97
97
89
83
85
85
85
81
76
75
79
87
96
97
88
74
68
72
77
81
84
90
95
89
80
76
81
87
90
89
87
86
85
81
80
85
93
98
87
85
84
83
82
82
82
81
82
84
85
82
83
83
77
70
72
79
86
85
80
77
79
79
79
75
74
73
73
74
76
81
89
98
100
94
83
76
78
81
81
80
82
86
88
84
80
79
88
94
91
81
72
77
83
88
84
78
80
88
94
91
84
83
82
80
73
73
80
88
93
96
91
81
67
62
69
78
85
88
90
93
98
103
102
95
83
80
83
87
81
71
69
80
87
86
82
80
84
91
92
82
76
77
84
91
93
93
92
95
99
101
98
92
89
82
74
70
74
84
94
96
94
89
81
76
77
78
83
89
93
93
91
89
86
84
83
86
91
93
86
75
70
76
81
84
82
78
78
79
90
93
89
80
76
79
93
104
103
94
86
89
87
82
74
70
77
78
82
81
79
85
97
101
92
84
81
86
89
89
88
85
76
66
60
69
82
89
89
87
90
94
93
86
80
80
80
77
75
74
89
97
97
86
74
74
80
88
87
77
73
74
76
71
67
68
80
95
93
80
73
84
100
99
79
61
70
89
98
87
76
71
74
71
71
82
95
97
88
83
89
101
104
94
84
80
87
91
88
75
86
93
94
90
83
76
78
79
77
74
73
78
84
86
81
77
80
87
89
84
85
91
95
82
65
59
70
86
87
74
62
69
81
95
99
100
98
96
91
87
85
85
87
85
81
84
96
102
90
75
83
89
88
80
73
67
74
82
88
86
81
76
78
85
88
89
80
74
78
85
93
92
84
75
78
86
91
83
70
65
69
81
91
95
93
85
80
80
85
87
86
82
77
70
71
81
95
99
88
73
84
88
83
72
66
67
75
81
87
87
80
73
70
76
88
96
95
89
84
83
84
84
83
84
86
87
80
69
65
68
79
86
88
86
82
83
79
77
78
83
91
91
85
77
74
80
89
93
89
85
96
95
89
82
83
86
90
89
84
80
80
83
85
88
90
90
91
91
85
81
76
73
79
84
83
75
66
69
80
90
92
86
83
85
91
93
84
76
75
83
93
93
88
84
84
82
80
79
83
88
92
90
89
90
86
84
89
93
89
81
76
81
89
98
92
82
70
66
71
77
80
80
83
87
85
80
78
80
93
101
99
86
80
82
88
90
82
75
78
88
94
89
83
82
88
87
79
71
73
77
66
68
78
84
81
73
67
69
72
71
70
70
80
89
93
85
70
61
63
72
82
85
88
91
92
87
79
77
82
87
85
81
77
76
81
83
82
79
81
84
85
81
75
80
88
89
83
76
80
86
79
81
81
84
87
83
67
51
49
62
77
82
82
84
90
96
91
80
75
71
68
71
78
88
89
83
78
78
80
83
81
74
74
77
84
83
79
76
78
80
81
78
75
78
79
85
87
89
92
93
92
92
83
73
76
84
81
67
60
69
86
95
90
83
86
96
99
97
91
80
73
71
76
79
79
80
78
82
90
93
88
77
69
72
81
83
78
73
71
77
84
88
85
82
83
90
95
95
89
80
73
78
74
66
69
81
90
91
85
81
79
83
86
88
86
86
87
87
88
89
93
92
88
79
68
63
63
68
80
91
93
80
62
62
75
89
91
81
74
79
93
99
95
87
86
89
90
85
77
75
69
71
76
81
86
94
96
99
96
87
78
74
81
88
88
85
82
78
78
79
82
85
86
79
67
61
63
68
78
82
82
74
71
80
94
102
98
87
81
86
93
95
90
83
82
83
77
73
76
85
83
79
79
87
97
98
92
89
90
93
92
85
75
76
81
86
91
89
81
71
67
72
76
76
75
77
86
89
88
75
65
68
81
98
104
96
82
76
81
89
90
83
76
79
83
82
76
74
79
88
85
78
74
75
82
86
85
81
80
86
88
86
76
68
72
82
89
90
87
84
83
80
76
70
69
75
84
85
79
70
66
70
80
83
84
78
73
73
82
86
84
75
72
76
78
76
74
76
82
85
84
82
78
75
74
76
79
78
74
71
75
82
83
78
76
73
72
72
76
84
93
92
77
64
66
76
82
81
77
76
80
85
84
85
87
87
81
77
74
74
75
77
78
79
75
70
72
80
85
86
80
82
85
83
73
71
77
80
77
71
70
80
88
88
80
78
74
72
71
79
90
89
75
62
65
79
91
90
81
76
76
78
82
88
95
96
91
81
74
71
71
76
82
88
86
83
83
85
87
86
62
62
67
69
69
71
86
97
90
75
66
69
78
83
82
82
85
83
81
81
86
84
77
70
72
78
79
78
73
72
71
69
69
73
81
85
85
81
76
71
71
72
79
88
96
97
93
87
86
84
65
63
64
64
69
81
99
103
93
77
68
68
75
82
84
81
76
77
79
79
78
77
79
86
86
81
65
57
63
80
91
93
88
84
82
79
76
73
71
69
69
72
79
85
90
89
88
85
82
79
89
84
76
74
82
93
101
95
82
74
74
80
86
89
84
81
77
77
80
81
76
73
78
87
93
85
73
62
63
78
92
102
102
93
84
81
82
80
71
61
63
73
83
84
79
75
80
84
83
79
100
89
77
71
74
82
88
84
80
74
76
81
85
85
82
81
85
90
90
85
78
75
77
78
78
80
81
81
76
70
73
81
87
86
83
84
88
89
81
68
67
77
86
84
77
75
82
92
94
91
87
81
74
70
70
68
72
79
83
85
80
75
72
76
81
82
87
90
91
83
78
74
72
70
66
73
85
96
89
78
69
68
79
86
90
89
87
85
83
84
83
80
80
80
80
82
87
90
91
92
76
79
85
88
86
76
71
74
83
87
87
81
79
84
92
91
84
76
75
76
77
74
69
65
66
75
86
92
90
83
80
76
80
87
92
90
84
76
77
81
84
79
77
79
81
82
81
80
80
80
93
89
86
90
90
88
82
79
78
79
83
83
84
90
93
88
74
60
63
72
79
76
71
68
70
79
82
81
78
80
84
90
89
81
78
78
81
79
76
71
69
75
81
87
84
80
76
79
83
85
91
80
73
76
81
85
85
79
72
71
72
76
78
81
83
79
74
65
68
74
78
77
76
77
80
80
75
70
69
76
87
95
91
78
69
73
81
87
83
78
73
77
83
89
88
85
83
81
83
84
66
66
74
80
81
76
71
67
68
65
63
65
73
83
89
85
75
77
85
85
80
75
75
78
78
73
68
64
67
73
78
80
78
73
70
74
81
80
77
82
87
85
79
80
87
90
89
81
73
72
65
69
76
81
78
72
67
69
68
63
55
53
70
89
98
86
75
73
85
92
86
80
74
74
75
73
74
72
69
70
73
73
72
69
67
70
74
74
74
81
88
84
75
69
75
87
89
82
73
71
74
68
64
61
64
71
75
78
76
69
63
64
68
74
76
74
79
83
87
85
80
76
75
75
81
88
92
86
77
70
74
81
80
72
65
66
74
83
88
86
81
77
74
73
76
84
86
82
76
73
69
67
64
66
71
73
76
71
66
67
75
81
78
64
59
70
85
96
89
77
67
70
74
78
81
84
94
97
92
83
76
77
80
83
82
78
77
83
86
85
80
73
72
78
85
86
83
80
77
76
67
68
72
75
74
72
64
57
54
59
68
72
69
65
64
75
88
91
83
71
65
69
78
84
82
77
79
85
91
88
82
77
82
89
95
88
80
74
75
78
80
76
70
71
74
78
78
79
78
78
70
64
60
57
58
61
63
64
64
64
60
53
51
59
71
79
84
78
71
68
69
80
90
96
93
85
80
81
85
86
85
85
86
84
82
83
83
84
84
85
89
90
81
71
63
62
72
77
76
74
70
66
60
57
58
70
77
79
80
77
72
64
63
65
75
82
82
76
69
70
75
83
90
94
90
88
87
87
83
76
75
79
80
75
72
80
87
92
87
84
86
92
89
76
67
63
70
77
78
75
67
80
89
90
87
81
75
70
73
78
88
94
93
88
82
82
81
76
73
71
75
84
86
85
82
81
82
80
74
71
72
76
76
75
75
84
87
82
70
64
68
81
89
84
77
74
75
82
89
92
74
84
96
99
90
74
64
60
65
74
86
95
97
89
82
79
78
74
72
72
75
82
84
84
82
81
76
69
63
67
75
84
83
76
73
76
80
76
67
66
74
87
94
96
91
82
80
83
90
92
88
82
78
76
76
75
77
77
76
72
74
78
79
76
73
75
75
71
68
68
72
77
82
81
80
82
81
79
72
67
68
71
73
73
71
75
79
84
84
86
86
87
89
85
83
83
82
81
79
78
87
82
76
69
73
85
100
101
86
71
64
69
72
72
71
74
78
77
69
65
69
76
80
80
77
77
81
86
88
82
70
61
59
68
77
84
89
91
90
87
84
78
73
72
76
80
82
78
73
69
78
79
76
71
69
79
94
99
89
73
66
69
73
71
70
75
87
93
85
77
72
80
87
87
81
76
75
77
86
94
93
83
70
70
81
92
94
89
82
78
77
78
81
83
81
77
70
72
74
73
77
76
74
71
66
69
76
86
89
84
75
71
72
72
75
80
89
96
87
78
71
74
81
83
80
77
71
71
75
83
89
86
81
80
88
96
99
87
77
74
76
85
90
93
86
76
68
72
83
85
78
73
72
75
78
78
74
77
78
77
73
70
71
74
78
81
85
83
73
64
61
65
68
70
70
72
73
78
78
75
72
69
73
82
90
96
95
87
78
76
78
85
87
88
85
85
87
90
89
82
77
72
73
78
84
84
78
75
70
70
74
79
78
75
76
80
83
80
71
67
71
77
79
78
76
75
80
84
87
82
72
67
68
77
85
87
88
83
79
76
78
82
83
80
78
82
90
94
90
79
79
77
76
76
76
78
79
79
79
84
89
93
92
88
86
84
82
81
79
82
87
86
84
81
84
85
83
84
85
86
82
76
76
79
81
80
81
78
77
77
79
83
83
81
76
75
77
82
88
87
78
75
75
76
79
82
85
87
86
85
85
85
91
95
91
83
77
76
82
88
87
80
71
70
74
80
81
80
80
81
83
82
83
82
81
75
72
71
75
79
81
81
82
83
86
82
78
82
86
87
81
75
73
74
79
85
90
90
86
76
71
72
75
78
75
72
70
74
83
86
86
81
78
72
72
68
71
75
77
78
77
75
79
81
81
75
68
66
71
77
74
70
71
79
86
85
83
84
85
83
82
77
72
69
73
82
87
86
77
68
69
72
69
68
69
74
80
84
85
86
88
91
89
85
76
69
66
71
76
76
66
56
57
71
82
83
76
69
66
70
73
74
74
74
73
72
75
80
81
81
63
73
83
91
90
86
82
81
80
84
85
83
83
81
77
72
74
84
97
97
85
74
79
89
90
83
80
77
77
75
78
84
93
91
86
81
78
73
68
63
63
69
75
78
73
72
69
70
75
82
62
64
71
82
87
88
85
81
80
76
69
64
67
74
76
72
64
67
74
85
88
87
81
69
64
71
80
89
90
87
82
80
77
75
79
82
82
76
72
72
75
77
80
83
84
81
74
71
75
84
69
75
79
81
79
78
79
81
82
79
77
74
77
81
84
85
79
71
69
74
86
89
85
81
83
92
96
98
98
97
92
80
67
66
74
84
85
87
91
95
92
90
91
96
96
91
86
88
98
103
77
90
93
84
79
77
81
82
79
77
80
88
93
88
80
73
77
83
87
89
87
84
83
89
99
98
87
80
83
92
94
84
76
79
86
90
88
87
91
92
87
78
77
82
87
84
82
88
99
105
82
86
84
80
77
78
81
76
69
66
73
80
85
85
80
71
68
76
88
94
91
85
81
82
79
73
65
62
69
74
80
82
84
89
94
93
84
78
78
79
75
68
63
69
78
84
82
85
90
93
84
83
80
79
80
78
72
70
71
76
79
76
75
84
93
86
70
63
70
79
85
90
94
88
79
67
68
76
80
77
71
71
80
88
88
83
76
74
81
87
86
76
71
76
85
90
93
94
93
89
80
83
86
88
87
86
87
87
88
88
84
82
84
89
89
75
60
56
66
74
79
88
98
99
89
75
70
77
83
84
79
78
84
90
86
81
79
83
92
93
88
78
76
83
87
86
81
79
81
83
76
88
93
88
81
82
93
104
104
96
92
93
97
87
72
57
59
71
83
83
78
79
87
91
84
73
70
76
84
87
88
94
97
92
86
89
94
97
92
83
79
80
80
79
74
74
68
64
66
72
82
93
96
82
65
59
74
88
96
93
89
93
97
93
86
82
86
93
92
81
75
80
90
91
80
71
72
82
87
85
86
95
103
100
93
93
94
90
83
82
87
90
80
69
69
75
82
79
71
71
79
84
85
75
60
56
68
80
84
80
77
81
90
96
98
95
92
87
83
77
77
85
95
94
81
72
79
90
97
92
82
83
92
103
104
96
86
79
83
91
92
87
77
69
70
83
94
95
87
80
67
68
70
67
61
64
80
94
99
92
79
75
80
86
86
78
71
69
74
79
78
77
73
74
79
84
90
94
97
93
82
73
74
88
99
97
90
87
90
92
91
84
78
77
80
83
90
95
90
84
69
68
71
73
72
70
80
93
100
96
83
77
77
84
87
85
78
73
74
77
75
70
66
69
80
90
90
87
83
84
82
75
73
79
90
95
93
89
86
87
90
93
92
87
84
84
90
91
86
82
71
73
82
91
95
89
80
78
78
80
80
81
83
85
88
89
89
80
73
68
68
73
81
89
94
93
89
85
83
84
85
82
84
87
92
92
85
78
74
77
86
91
89
84
84
88
91
90
85
83
69
69
78
90
98
95
89
76
69
67
75
81
86
85
77
71
69
71
75
71
71
77
86
97
99
94
91
93
98
97
86
79
79
85
91
90
81
75
75
81
85
83
80
83
90
92
90
82
83
88
72
67
65
70
75
77
76
75
74
75
77
80
84
86
82
75
72
77
85
88
85
83
86
93
95
91
89
91
97
95
82
69
66
75
83
83
80
78
81
87
87
83
84
89
96
93
80
71
77
89
92
83
71
66
68
72
71
70
69
75
79
80
79
83
87
94
94
97
95
95
87
81
82
88
88
84
79
79
85
83
79
72
72
77
84
85
81
79
80
79
81
83
85
87
84
81
76
75
79
82
90
90
82
75
75
82
82
72
61
62
73
81
81
78
81
89
90
87
78
75
72
73
77
78
81
83
79
73
69
73
82
88
88
86
89
94
96
92
82
78
83
92
94
86
79
80
86
93
91
82
82
87
83
77
75
84
88
82
70
62
70
82
91
88
84
82
77
70
65
67
75
80
81
79
79
80
76
66
61
72
90
95
87
76
74
81
93
96
93
89
89
93
92
84
79
81
87
90
89
83
81
82
80
79
81
87
86
84
83
78
77
84
93
98
94
87
81
81
82
85
86
86
83
79
75
74
73
68
73
82
92
93
87
80
76
70
70
77
84
88
86
81
78
80
84
84
82
73
75
80
79
78
80
88
94
90
83
80
81
83
81
83
84
88
87
88
92
96
95
88
79
73
71
68
66
69
79
87
88
84
82
82
88
93
88
76
62
61
71
81
81
74
73
81
89
91
85
82
84
86
85
85
85
89
89
86
80
79
77
74
74
74
76
79
87
89
90
88
85
80
75
76
75
71
68
74
81
87
87
82
77
77
77
78
76
74
67
67
76
84
86
80
76
79
86
86
87
93
95
86
91
92
84
75
68
69
75
83
87
85
83
80
82
86
89
89
83
75
75
81
91
95
94
86
81
79
80
78
79
79
80
80
79
79
80
80
78
78
82
89
95
95
92
89
88
85
86
86
81
66
77
78
73
68
64
69
78
88
91
93
93
92
93
95
95
94
86
76
73
80
92
91
82
70
71
78
81
79
75
73
72
76
81
91
97
93
89
87
86
85
79
79
83
89
93
88
84
79
73
67
54
59
67
73
74
80
87
93
92
84
79
81
89
97
100
100
93
83
78
78
81
76
63
56
64
77
83
83
76
72
69
74
79
84
86
86
87
90
88
82
65
52
50
58
71
81
82
83
83
86
56
60
69
73
75
79
86
91
88
83
77
79
80
86
88
86
83
81
87
91
87
78
72
73
82
86
83
79
77
84
94
97
93
84
79
77
79
83
86
83
77
66
52
48
56
73
85
92
91
88
72
68
66
69
75
78
74
64
61
67
76
80
84
88
90
85
79
76
84
91
93
86
79
78
84
87
82
75
78
89
101
103
93
81
74
75
78
80
76
75
79
83
82
75
69
72
84
92
92
88
88
74
65
68
76
81
79
70
67
70
74
77
87
100
103
95
81
73
76
86
91
83
71
64
69
85
94
93
85
81
82
82
76
67
68
73
79
81
76
67
68
76
85
86
78
73
73
86
94
96
84
78
70
71
74
77
83
94
102
97
85
75
79
90
98
91
84
83
86
88
88
81
68
63
64
81
95
98
89
79
78
80
80
78
72
73
76
79
80
78
76
75
76
79
79
78
81
86
92
90
70
70
75
76
72
65
67
73
85
87
86
81
80
86
87
87
85
85
85
85
83
82
76
67
62
68
78
85
82
79
82
90
96
91
81
71
69
72
78
88
92
89
85
81
80
81
84
85
81
76
83
79
77
76
72
68
64
62
64
69
73
80
87
92
97
92
81
69
63
71
79
84
80
74
65
67
75
78
79
81
86
95
92
81
72
69
70
75
78
81
85
89
88
86
75
69
73
79
81
82
90
87
83
77
76
78
86
90
84
77
74
74
79
89
95
91
77
63
59
72
80
85
84
78
75
76
76
77
80
87
96
100
91
78
69
71
83
88
84
77
74
77
85
87
83
75
75
81
85
85
71
77
85
84
78
74
80
91
92
85
75
71
76
82
82
80
75
77
87
93
88
84
84
82
78
74
67
64
71
83
92
95
88
75
71
81
93
93
90
87
89
87
85
86
87
86
87
83
84
81
58
72
83
82
67
52
49
60
68
70
69
70
78
83
78
68
72
90
106
106
95
80
79
79
77
73
66
63
63
70
77
80
75
65
61
70
82
89
91
94
99
93
82
77
77
81
84
83
79
75
58
67
68
66
55
47
47
55
65
63
59
61
68
74
66
56
61
78
90
91
84
76
77
81
81
79
78
78
75
72
72
74
74
69
61
58
66
78
84
85
79
73
70
71
72
74
79
82
79
73
57
60
63
63
61
62
68
73
73
61
51
52
61
66
62
53
53
61
71
77
79
81
86
87
83
80
82
88
91
84
75
73
77
81
78
67
64
69
75
73
65
60
64
72
75
75
77
80
81
76
58
64
76
85
85
80
77
75
69
59
51
55
67
75
71
62
56
63
80
88
87
88
88
90
87
80
81
85
88
87
78
77
79
82
82
81
79
78
78
81
80
79
75
74
73
75
79
83
86
85
72
78
85
88
85
78
70
65
63
62
62
60
64
69
69
67
70
80
88
89
84
80
84
90
91
88
81
79
76
76
74
77
79
81
82
86
88
86
82
84
92
97
91
79
72
73
81
82
80
78
76
78
71
60
57
62
69
69
68
68
69
65
62
60
62
71
77
81
76
68
65
70
80
87
88
83
79
77
71
65
61
65
76
82
87
89
86
81
75
78
88
99
99
87
73
67
69
74
73
70
68
66
60
54
55
62
72
75
76
72
73
77
78
77
76
79
79
75
68
67
72
82
84
85
83
80
78
79
78
77
74
76
78
80
82
82
78
74
73
79
86
95
96
88
73
63
65
76
85
83
64
58
64
73
77
74
71
70
73
75
76
82
89
91
88
84
80
76
78
83
88
86
82
79
79
83
87
83
78
81
89
94
90
77
71
68
71
75
76
79
84
89
92
87
76
66
67
77
89
93
72
69
77
89
92
80
73
71
75
74
72
71
73
76
76
76
79
82
82
84
80
74
68
67
74
85
90
84
74
65
67
73
76
72
69
73
82
87
84
79
78
84
86
81
75
70
70
73
77
80
82
83
87
89
86
83
81
82
77
69
63
65
69
72
72
76
82
85
77
72
74
77
77
73
69
73
80
82
76
67
65
62
62
63
70
79
91
93
86
82
81
84
84
80
76
77
76
73
70
73
73
76
78
76
74
76
81
83
76
69
65
73
80
82
81
85
92
92
85
77
78
90
93
88
77
68
70
73
77
83
92
93
84
75
74
76
80
80
80
85
87
88
84
84
84
85
83
83
83
84
72
73
74
72
68
66
67
71
77
77
76
74
74
73
78
83
91
98
94
85
74
74
78
84
85
79
73
67
70
78
91
99
101
96
89
83
78
73
76
81
84
84
85
86
85
81
79
84
92
96
79
73
72
74
76
71
66
65
69
71
69
63
61
64
74
80
86
86
83
76
70
66
67
73
82
82
80
77
73
73
74
80
86
91
91
89
88
82
79
77
77
80
83
85
84
80
78
80
84
84
73
69
69
74
75
73
70
63
58
54
56
60
61
63
71
79
82
79
73
75
80
82
80
79
81
83
83
82
87
86
81
75
69
70
76
83
86
84
77
73
72
78
81
83
82
79
75
77
78
79
74
70
71
72
72
72
73
68
62
60
59
62
62
65
71
78
82
83
85
87
89
82
76
77
81
84
81
79
85
88
85
76
69
68
73
76
76
70
67
66
65
69
74
83
85
78
72
68
76
86
87
84
83
84
87
86
87
85
81
76
69
64
64
68
74
78
81
82
83
83
80
71
70
73
80
80
78
75
75
76
75
74
77
79
78
70
62
61
66
68
66
66
71
84
90
83
72
70
77
84
93
86
79
79
83
89
91
88
82
76
70
66
68
71
73
70
66
64
63
62
65
72
81
86
84
79
75
74
74
70
68
70
75
78
71
61
59
64
73
78
78
77
83
88
90
84
80
82
84
81
82
75
68
64
69
77
80
75
72
69
71
75
77
77
76
72
68
67
66
68
71
78
86
90
88
78
71
70
74
75
72
67
65
65
67
69
72
72
72
77
83
87
92
88
79
73
74
78
81
80
70
79
88
90
89
91
91
88
79
69
68
77
89
98
95
85
80
88
101
98
87
83
88
92
90
81
77
76
77
79
83
91
93
86
76
74
83
93
95
88
85
82
84
82
80
80
80
78
77
80
81
78
73
75
86
95
92
81
72
69
71
73
75
82
89
87
83
83
87
88
86
80
80
80
79
75
75
77
79
80
77
78
76
77
76
80
82
87
90
89
86
84
84
86
91
89
79
70
76
92
95
93
86
83
86
86
79
73
74
79
81
75
70
71
77
85
82
82
85
89
91
87
80
79
80
84
83
83
84
84
80
71
69
75
79
81
81
86
94
94
84
75
78
87
94
88
77
73
85
100
91
99
97
91
87
87
82
77
76
77
82
84
80
76
75
76
77
80
86
93
97
96
89
86
85
85
84
81
85
93
94
86
79
77
82
86
89
94
99
95
84
72
75
84
90
87
81
78
83
89
80
83
82
78
79
87
92
92
83
75
72
74
77
81
84
80
75
68
74
82
87
90
87
84
80
77
76
77
79
84
87
85
78
73
77
89
96
94
88
86
85
83
79
80
85
90
91
85
80
76
82
87
85
79
72
74
83
92
90
85
73
64
67
80
92
90
76
71
70
75
74
73
79
84
84
81
79
79
78
73
71
73
75
72
73
78
80
79
81
86
93
89
81
75
76
88
95
95
87
77
77
91
98
90
78
69
70
75
77
76
71
72
82
89
91
85
77
83
88
85
73
66
75
86
89
82
76
78
81
82
79
80
85
85
80
76
74
78
82
86
89
84
81
80
78
82
88
95
100
97
66
82
95
91
80
74
73
76
77
76
82
93
100
97
87
74
74
87
96
94
78
63
62
70
79
80
74
76
79
83
88
95
101
102
95
87
82
79
78
76
76
77
77
78
79
84
88
95
100
103
71
81
87
81
74
74
84
94
97
96
95
98
95
91
88
89
86
83
85
84
79
73
66
69
80
84
83
79
77
77
84
96
108
110
99
86
71
68
71
81
87
85
75
67
74
84
88
85
81
85
76
80
83
77
73
78
90
98
97
89
80
74
72
73
86
93
90
82
72
72
76
85
92
95
96
90
84
81
78
79
81
86
93
98
93
80
69
69
83
97
101
89
76
69
72
73
72
73
74
83
78
79
84
85
84
84
90
95
89
77
66
61
63
70
74
76
77
76
74
74
76
81
86
90
88
82
80
81
87
91
85
75
71
82
92
92
86
87
92
96
91
82
78
79
76
70
69
77
87
95
80
80
85
88
83
77
79
90
97
93
80
69
70
74
82
83
80
76
75
78
82
80
71
70
74
79
81
81
86
88
86
77
74
84
93
97
96
91
90
90
88
89
90
88
87
85
87
89
85
83
69
70
80
85
81
72
67
76
89
95
88
78
69
73
82
88
91
86
78
78
81
81
81
79
79
83
84
82
76
70
71
75
81
87
92
90
88
88
86
85
86
92
92
90
89
91
93
89
77
67
69
67
70
78
89
88
77
69
67
70
76
80
78
73
70
72
81
89
88
80
73
73
80
86
91
89
89
86
78
68
59
57
64
73
79
81
82
84
85
84
85
85
88
88
88
84
81
80
78
84
97
83
70
69
80
90
92
84
75
71
74
79
83
83
79
75
77
85
96
94
83
72
68
75
83
89
92
91
86
77
62
57
58
64
72
76
78
79
85
87
87
85
83
85
86
82
76
69
75
90
91
82
69
65
70
81
91
96
95
89
81
77
77
81
87
91
86
88
95
100
98
89
78
73
70
74
81
82
79
74
71
75
81
84
83
78
79
83
88
90
87
83
81
84
85
84
79
72
70
77
61
61
67
71
76
80
81
81
81
80
80
79
76
76
81
85
85
79
75
77
87
91
87
77
73
80
83
80
70
65
74
91
104
99
87
80
87
96
98
91
87
87
89
88
85
84
86
87
86
84
81
77
71
72
76
79
78
73
65
65
77
86
92
89
85
84
80
73
66
64
70
76
78
79
91
104
107
93
74
70
82
96
101
89
75
70
79
94
98
87
79
76
77
80
81
84
89
91
91
85
105
97
79
71
69
75
76
76
75
74
77
85
94
99
93
84
81
83
82
81
79
75
75
79
90
101
102
89
77
80
89
95
90
79
70
67
72
82
86
82
74
69
70
77
83
86
88
86
80
75
88
82
80
76
76
74
77
80
80
79
75
79
92
97
89
78
76
84
91
88
80
76
78
78
77
75
74
72
74
81
88
92
89
82
76
75
75
79
81
82
83
82
87
89
88
88
87
86
85
82
74
77
83
87
86
80
79
84
83
74
68
72
83
90
84
75
72
78
86
81
74
75
84
88
80
74
76
80
83
85
87
89
87
79
75
77
79
79
81
83
86
87
91
91
90
89
89
88
92
90
78
85
84
78
74
74
78
86
88
85
79
73
72
74
80
78
80
80
81
78
74
79
89
97
91
81
76
75
77
82
84
85
82
80
78
79
79
80
82
85
84
81
79
85
90
92
93
88
80
70
81
84
74
68
69
71
75
75
82
90
92
83
74
73
80
92
93
89
78
72
73
80
86
89
87
79
71
69
70
73
74
75
80
82
82
82
83
87
91
88
82
74
74
77
82
87
91
88
77
68
81
79
76
79
82
81
75
71
73
81
90
92
91
89
92
94
94
88
80
74
75
80
79
75
73
80
89
95
89
78
70
73
79
79
75
74
85
96
99
91
80
73
70
68
66
71
80
85
86
83
76
79
84
84
81
75
69
68
73
80
87
88
88
87
85
83
79
82
91
99
101
94
81
70
67
78
94
102
94
82
73
76
81
81
75
74
82
93
98
94
86
79
73
68
67
70
81
87
87
80
73
74
69
68
68
66
59
58
66
80
85
83
79
84
87
84
80
79
87
103
108
97
81
69
68
75
80
80
80
81
84
81
77
76
76
76
77
79
89
97
98
91
79
72
72
80
88
91
87
78
83
76
67
70
76
78
68
67
77
89
92
87
88
95
98
91
79
73
75
83
86
77
70
68
81
89
89
78
75
81
88
85
75
69
75
76
74
71
77
85
91
90
82
77
75
77
82
88
88
82
83
76
77
82
84
78
75
81
94
97
91
84
83
84
78
70
70
72
76
81
81
76
71
73
81
93
98
95
85
81
87
90
88
80
76
77
75
72
68
71
80
86
85
82
77
75
80
87
89
84
66
63
65
67
67
64
61
68
73
73
72
71
66
59
53
58
71
82
84
82
82
88
89
77
66
69
81
91
87
82
86
95
99
93
84
76
75
73
69
71
81
93
95
87
78
75
82
88
86
80
62
64
64
62
57
56
58
58
56
56
60
68
68
62
63
70
79
81
78
76
82
89
88
77
65
65
77
85
88
87
92
98
98
90
79
73
72
72
74
76
84
91
93
88
82
77
78
80
80
80
76
82
84
79
70
69
70
74
69
65
62
69
75
75
76
73
69
64
66
73
84
87
83
79
77
80
84
87
88
91
94
96
89
80
73
70
72
76
79
79
81
81
82
85
83
80
78
79
80
83
73
80
85
84
75
71
76
78
76
67
69
74
77
72
61
54
59
73
85
92
95
92
88
85
86
85
85
85
86
90
94
94
88
79
73
74
79
82
85
89
90
86
81
76
73
72
75
83
90
88
64
71
78
80
74
68
66
65
65
66
70
81
81
70
52
50
61
86
102
99
87
80
83
84
84
83
82
83
84
86
92
94
88
80
75
75
82
85
88
95
99
93
83
73
67
64
72
82
90
90
67
72
78
82
76
67
62
64
67
66
66
70
76
75
62
53
57
69
75
72
67
67
73
79
80
79
79
79
80
82
84
86
84
82
77
73
74
81
84
83
79
75
75
76
75
73
75
82
87
85
64
68
74
75
64
56
59
74
84
78
63
56
63
70
69
52
41
43
51
60
65
68
72
76
78
77
78
79
79
76
73
74
81
83
83
75
72
74
77
74
67
65
72
77
78
74
76
80
84
82
61
63
72
77
73
62
59
65
75
75
62
56
59
64
60
49
39
46
64
80
83
78
72
74
75
79
84
86
83
80
80
81
82
82
81
81
81
77
77
77
81
83
86
82
79
74
73
77
82
84
72
76
84
92
94
82
64
51
51
57
61
64
62
61
58
52
53
63
76
81
81
75
70
71
72
76
81
83
82
80
80
82
83
81
80
83
82
76
70
74
84
95
97
89
84
83
84
82
82
86
76
77
75
74
75
75
67
55
48
53
60
66
69
69
68
69
70
69
65
61
61
64
70
74
73
70
69
71
72
70
67
67
75
83
87
85
78
73
69
71
77
86
92
93
88
84
85
84
85
83
66
62
53
48
52
62
71
73
66
57
58
64
73
75
76
74
73
67
61
56
59
65
70
79
80
77
76
75
80
78
72
67
71
80
84
79
76
81
89
90
85
80
79
83
79
73
73
79
83
79
59
57
59
66
72
72
75
78
75
67
61
62
65
71
73
75
77
75
75
73
70
66
65
71
79
85
88
88
89
90
89
86
82
78
72
69
72
84
94
94
85
76
75
77
73
69
69
74
77
75
66
70
81
92
91
77
67
69
75
75
71
67
63
64
67
74
79
86
88
87
84
75
69
69
76
85
89
86
81
79
80
82
80
72
69
75
84
89
88
79
75
76
78
77
72
68
67
71
77
80
68
74
79
86
81
70
62
63
70
74
75
78
79
76
76
75
80
84
83
86
91
95
91
78
70
71
79
80
72
65
65
71
71
67
70
80
92
95
83
77
78
82
82
81
76
74
72
73
78
84
70
73
73
73
76
75
76
70
66
69
73
79
84
86
86
86
84
81
76
82
89
96
93
78
65
65
73
78
72
66
68
77
81
77
73
74
77
78
77
82
85
84
80
78
81
86
85
82
80
85
84
85
80
77
77
79
77
69
68
69
73
72
69
70
75
80
82
83
87
86
84
76
76
77
80
80
78
75
72
70
73
81
85
86
79
72
65
68
74
83
84
76
67
72
80
85
82
79
80
87
83
85
83
79
74
68
64
67
72
78
81
80
73
72
76
79
78
78
86
89
88
81
80
85
92
91
80
71
71
76
84
88
85
78
73
73
77
83
83
82
77
76
78
84
84
76
65
64
76
87
65
72
74
73
65
59
62
68
75
77
79
80
82
85
85
80
74
70
74
86
92
90
85
84
86
84
72
64
68
79
90
91
83
72
70
74
83
84
83
79
78
79
85
90
87
78
65
65
74
83
68
70
75
75
73
70
71
73
76
73
67
61
61
65
73
78
76
77
79
83
84
77
75
76
82
76
69
64
67
76
82
79
80
82
86
83
74
69
70
78
79
75
73
76
82
81
73
68
71
78
86
85
87
92
91
85
75
72
75
77
70
63
57
63
72
79
83
83
82
76
71
69
74
83
85
79
75
75
77
76
72
71
79
87
90
81
67
66
73
82
83
73
65
68
70
69
66
66
70
72
84
83
81
83
85
82
75
72
74
78
82
79
80
86
87
83
77
71
65
62
61
70
81
92
90
83
82
82
79
74
70
72
79
78
70
63
62
74
85
90
88
84
78
70
64
57
60
69
74
73
71
73
70
71
76
79
75
72
72
78
83
85
88
90
89
84
77
72
74
73
72
75
82
89
93
94
90
84
78
77
80
84
81
75
66
66
73
80
81
83
83
83
79
74
68
68
72
79
81
77
87
96
98
93
87
87
89
87
79
72
74
82
92
97
93
85
82
86
89
84
74
76
85
91
88
79
80
90
98
96
88
85
84
84
84
83
85
90
92
91
91
90
87
84
83
86
90
92
89
88
97
97
89
85
90
94
86
71
62
68
82
92
91
93
94
98
97
91
86
78
75
78
84
90
89
84
82
85
89
86
80
82
90
93
87
78
79
88
97
96
90
86
85
84
83
82
77
72
82
94
110
101
91
89
95
96
83
71
70
84
94
92
87
86
93
98
96
89
87
89
90
86
84
82
83
83
83
82
79
74
74
82
96
104
92
72
63
74
91
93
81
71
76
87
94
85
75
67
76
87
95
91
88
90
95
93
84
79
83
90
93
86
81
82
89
94
91
82
78
84
88
90
87
84
83
83
83
81
79
80
84
87
88
81
72
69
73
82
91
89
83
83
92
102
103
94
83
77
77
83
77
74
71
74
78
86
90
90
87
83
79
72
67
71
83
91
87
77
69
71
77
86
89
84
82
82
83
81
80
85
93
92
76
56
54
73
93
95
86
83
93
108
112
103
94
91
90
83
78
77
78
77
72
67
65
75
86
95
93
86
78
71
71
77
84
88
86
81
82
82
78
78
79
83
83
85
85
81
79
82
88
90
82
69
70
85
93
82
68
68
86
101
99
83
75
79
85
83
77
72
86
90
88
78
66
64
70
78
83
86
86
90
97
97
91
88
88
94
97
87
70
59
61
73
83
87
87
88
88
86
87
89
86
86
85
85
77
64
54
57
73
85
85
82
77
79
85
84
81
79
84
91
93
82
71
63
61
62
66
75
86
95
96
90
87
86
88
90
89
86
72
58
55
63
78
88
90
92
94
92
86
78
78
86
85
80
70
63
66
70
75
78
83
85
87
86
86
87
90
93
86
91
89
79
72
73
80
83
82
84
90
88
78
70
76
83
78
69
72
84
93
82
65
61
76
89
93
93
91
84
78
67
68
74
78
76
71
77
87
94
93
87
86
90
89
87
83
82
85
89
89
90
82
77
75
84
92
97
94
92
90
83
70
67
76
86
83
73
68
77
90
95
86
79
84
90
90
83
78
82
80
75
70
70
69
69
72
82
93
99
102
100
101
96
88
74
65
67
77
85
90
87
83
84
82
82
80
76
75
74
77
75
72
70
76
86
93
90
78
75
78
87
94
94
88
80
72
68
74
85
93
90
81
72
70
71
72
75
80
86
90
90
89
83
74
65
62
67
79
86
90
85
81
80
81
80
79
79
80
76
74
72
75
78
80
85
89
86
79
78
82
88
89
85
81
74
69
68
73
83
91
89
84
84
83
78
73
74
80
86
85
76
68
69
76
84
86
84
81
84
90
86
79
75
73
79
89
97
98
95
86
79
80
80
83
84
81
77
77
81
87
90
83
76
71
69
68
68
72
73
75
77
80
85
84
79
81
86
89
87
81
76
76
82
89
93
94
89
80
71
93
88
78
70
72
79
85
87
87
84
84
83
82
79
74
74
80
86
88
83
81
79
78
74
69
69
72
75
74
72
69
72
74
74
75
76
84
87
85
77
77
85
92
96
88
82
80
84
82
79
96
88
73
64
69
78
81
75
73
71
75
79
82
79
76
77
83
89
93
86
81
76
75
72
71
78
86
87
83
72
68
72
74
76
80
81
81
78
71
73
79
86
90
85
81
78
76
78
84
92
72
70
69
72
78
80
81
82
85
87
84
80
79
82
87
89
87
84
81
80
80
79
77
74
74
79
85
82
75
67
67
78
89
93
90
84
78
73
74
82
87
84
79
78
81
85
83
77
76
85
60
58
68
81
88
80
77
78
86
91
88
81
77
77
82
86
85
81
73
67
69
79
87
89
88
86
86
82
71
62
66
79
91
93
85
74
75
82
90
91
86
77
74
76
81
87
87
83
75
76
82
68
67
76
79
74
69
66
69
75
78
75
72
67
69
75
83
86
76
64
61
71
84
91
96
99
101
97
86
75
71
72
79
80
75
71
74
87
94
88
75
69
72
76
83
87
89
89
83
81
92
81
67
64
68
72
73
72
73
72
74
75
77
77
73
73
79
84
81
72
65
69
76
84
93
99
99
93
84
79
77
77
78
78
76
79
82
88
86
78
74
75
82
82
80
79
85
86
85
79
85
77
66
63
65
70
76
82
81
77
74
81
96
99
88
71
66
73
82
82
75
72
77
84
87
85
81
74
67
67
76
86
88
80
77
83
92
91
84
79
83
91
95
84
72
66
71
78
79
77
72
68
67
67
65
67
73
83
84
81
75
81
93
96
80
61
56
74
88
90
76
72
75
79
79
75
77
76
72
73
80
88
90
80
76
85
96
98
88
81
82
87
91
86
84
81
79
76
78
81
75
80
83
79
72
67
71
75
80
82
81
78
75
72
67
64
68
81
91
88
76
69
71
77
80
80
80
81
83
85
87
88
84
78
77
87
96
97
90
82
77
74
76
82
90
92
90
84
81
84
93
95
86
79
80
80
73
66
68
79
89
85
72
63
67
79
91
99
91
77
65
67
80
90
91
83
77
76
81
87
90
89
83
77
75
83
90
94
90
83
83
81
78
77
75
76
81
85
85
84
100
85
69
64
73
80
73
63
66
79
89
90
81
71
70
80
95
101
89
69
58
68
83
92
87
81
79
84
86
84
85
89
84
76
67
71
85
94
91
84
80
88
92
85
74
67
70
78
83
80
83
74
66
64
66
70
70
69
74
81
86
84
80
74
72
76
77
77
77
75
77
84
84
77
69
73
85
97
91
76
68
72
80
79
75
73
83
93
94
86
79
80
88
94
90
82
77
80
82
76
80
82
78
72
70
72
76
79
85
87
84
79
73
74
72
72
73
75
82
89
98
94
83
74
67
72
80
85
83
78
73
73
79
90
97
92
85
88
100
111
104
87
77
76
86
88
92
91
85
78
82
86
83
84
85
82
74
74
82
90
90
83
76
70
67
65
70
81
87
87
82
73
72
77
84
81
74
65
67
79
87
88
86
92
99
95
85
81
96
114
120
105
83
72
72
79
81
80
75
76
68
72
80
88
87
75
60
59
69
76
80
78
72
62
47
46
59
75
82
79
69
66
71
79
84
83
81
76
72
75
80
83
82
81
85
89
87
81
77
82
93
99
93
81
74
71
71
72
72
74
57
62
72
77
73
65
61
64
64
59
60
62
56
45
40
44
63
79
81
79
81
86
89
81
75
78
89
96
91
82
79
79
79
77
78
85
87
80
67
59
66
81
88
84
77
76
79
85
83
80
56
63
73
74
68
68
71
75
69
62
61
65
60
48
43
53
71
81
79
79
82
89
92
85
80
82
87
92
89
85
86
88
85
81
77
75
76
74
72
73
78
81
82
81
82
87
89
87
80
77
60
64
72
72
67
61
59
61
58
56
60
70
76
68
57
51
55
62
66
70
76
81
83
84
84
84
83
79
74
72
75
79
81
78
74
69
66
72
82
92
95
87
79
77
82
86
84
78
68
67
65
66
70
70
62
59
57
59
56
56
64
77
78
68
53
47
50
59
67
73
78
81
82
83
85
86
85
83
78
74
73
76
80
83
80
74
68
69
75
85
89
81
74
72
73
71
72
74
76
78
69
69
69
70
74
80
81
76
68
69
76
83
77
60
50
57
71
81
79
72
69
72
79
83
85
87
88
86
88
92
96
96
91
88
87
81
77
71
72
75
78
77
74
70
70
69
71
79
86
90
73
71
70
78
84
91
89
79
72
70
76
79
75
69
67
75
80
76
61
47
46
59
73
80
82
82
80
81
84
93
100
99
88
80
77
80
80
82
82
80
80
79
78
79
78
79
80
82
83
84
74
73
74
77
73
68
67
72
79
83
80
76
76
75
77
74
67
59
46
39
40
52
68
79
82
82
80
80
80
82
88
88
84
80
79
78
79
79
82
81
81
81
81
82
87
85
83
82
78
75
67
67
68
68
62
55
53
62
78
85
82
73
64
62
60
57
53
51
47
49
53
58
66
77
83
89
91
87
83
84
87
89
84
80
77
77
77
76
74
77
80
82
82
87
90
88
81
74
72
73
68
63
62
66
72
72
66
63
66
73
73
68
62
60
63
59
56
49
49
54
66
76
78
77
81
88
92
90
87
86
87
89
85
76
70
72
75
75
73
74
77
80
79
84
88
88
83
74
71
75
75
74
72
73
78
81
76
70
67
70
74
78
79
80
78
73
62
54
53
59
74
88
91
86
80
78
83
89
90
86
81
81
84
84
80
74
74
76
75
74
73
73
76
83
88
89
87
87
84
80
62
68
75
72
69
69
71
71
70
68
73
79
83
80
74
69
64
60
60
65
73
78
78
75
75
76
81
88
89
83
71
70
81
90
91
82
77
81
86
82
72
67
72
85
90
90
89
93
91
82
53
63
73
76
72
66
69
74
74
69
64
63
62
62
66
73
78
75
73
69
68
71
71
71
75
75
76
83
88
86
79
76
80
84
84
80
80
87
92
86
74
66
69
77
85
87
86
87
86
84
67
72
77
79
75
68
69
75
78
77
72
67
63
62
69
76
88
89
85
79
84
91
89
87
79
74
74
79
86
90
87
79
74
72
72
79
85
89
85
78
75
73
73
75
74
74
74
74
80
86
84
80
72
69
67
66
67
66
71
78
85
86
80
75
72
74
79
84
86
89
94
97
94
85
75
72
76
81
84
80
77
73
71
68
72
79
87
82
75
73
77
83
83
78
75
75
75
74
78
84
93
88
78
69
73
81
80
69
68
72
80
81
77
75
76
77
77
73
75
79
84
80
78
69
64
69
80
88
83
68
61
63
71
76
75
78
77
75
72
77
84
86
81
78
81
88
88
78
68
69
95
98
90
81
82
90
90
83
78
79
80
78
72
73
78
82
79
73
72
74
74
72
74
77
79
80
82
85
83
76
68
68
74
77
78
78
76
74
74
79
84
80
75
72
82
87
84
67
59
61
84
93
93
85
80
79
80
80
80
82
85
84
83
82
84
81
76
71
75
82
88
84
84
88
92
89
82
80
84
89
91
87
79
74
71
77
84
85
81
78
74
74
76
84
87
83
69
62
63
75
68
79
82
81
76
70
71
75
78
78
77
78
83
88
88
82
74
70
74
83
88
86
82
80
80
81
76
69
72
81
89
91
86
77
71
76
82
85
83
82
80
78
81
90
95
92
80
74
78
84
62
63
71
72
72
70
72
75
78
75
68
65
71
78
84
80
75
73
74
75
74
73
73
74
76
73
70
69
72
76
78
81
85
90
89
83
74
72
83
98
103
90
73
72
82
93
92
84
78
76
67
63
65
72
74
69
62
61
72
79
82
78
75
77
80
80
79
80
79
75
71
72
77
82
82
77
75
82
85
84
79
78
83
89
88
81
73
77
94
108
108
88
70
59
62
69
73
73
69
65
75
74
74
77
76
69
60
57
65
77
84
86
87
88
89
87
84
84
84
82
78
77
77
79
79
81
84
85
83
77
75
81
83
79
68
65
73
89
98
99
93
83
75
64
58
58
64
72
73
72
78
80
80
81
83
78
72
68
69
71
72
76
81
85
84
82
80
83
84
86
85
82
78
75
78
84
91
87
77
70
73
82
85
80
74
75
79
84
85
84
81
79
74
73
76
81
86
88
83
76
85
89
93
93
91
90
90
87
78
76
78
83
81
78
75
77
82
83
82
81
81
81
83
87
87
88
88
94
98
93
87
84
86
92
97
94
84
77
74
77
80
83
84
83
83
82
81
81
82
87
89
91
92
88
88
88
76
65
60
73
90
97
92
87
89
95
93
82
73
73
80
86
87
88
86
87
87
88
85
80
76
83
96
105
95
80
76
85
96
95
86
83
81
81
81
81
79
77
81
84
94
89
81
79
88
89
84
74
74
85
93
93
90
93
95
95
85
70
63
66
75
83
84
83
81
82
84
85
81
69
62
72
91
104
97
79
72
84
98
97
85
81
84
94
99
95
90
85
83
83
86
79
71
73
80
87
84
85
88
92
86
79
76
83
90
92
80
69
63
64
70
76
82
82
82
82
85
84
80
75
76
82
86
85
80
76
76
79
81
81
81
84
91
93
89
84
81
81
83
86
78
76
72
74
79
82
83
79
78
80
80
73
69
73
83
90
92
86
78
75
73
82
89
92
92
91
86
81
76
82
96
100
86
67
63
74
89
88
81
77
87
98
97
85
71
65
70
79
81
87
78
73
69
72
78
84
86
82
78
79
85
88
89
86
86
88
89
86
83
82
84
89
91
90
87
87
84
78
78
81
88
88
78
71
74
92
101
96
82
77
87
100
100
91
82
83
86
81
78
76
82
74
70
70
74
76
78
78
84
90
97
101
100
96
89
87
85
83
80
76
72
72
73
73
77
82
85
92
92
85
79
71
70
80
91
96
91
78
69
73
84
89
91
90
91
93
88
79
68
68
85
88
87
78
70
66
69
72
77
81
86
84
80
79
82
86
85
81
79
80
84
85
81
78
77
77
81
90
96
96
84
69
65
72
83
80
73
70
76
81
81
78
77
80
83
83
76
70
68
74
82
91
90
78
71
75
82
83
77
71
74
75
72
71
79
89
86
75
74
91
114
115
97
82
78
74
70
78
89
98
92
72
56
58
69
79
85
95
100
95
82
76
82
93
96
88
79
79
85
86
82
79
75
76
79
85
92
88
80
80
88
93
91
86
88
93
91
82
78
86
102
101
83
69
69
76
82
85
90
96
93
76
61
57
68
84
97
100
93
84
83
91
105
111
105
92
87
87
89
88
85
74
68
74
83
88
81
73
71
76
86
92
90
83
84
88
97
97
90
81
77
74
71
70
75
86
94
95
90
92
94
90
79
67
68
75
81
78
74
75
86
95
97
89
85
83
85
84
83
84
87
72
64
70
82
91
90
79
70
65
68
74
78
79
78
80
81
84
83
81
79
75
79
84
89
89
86
81
81
87
93
93
85
77
71
71
70
77
81
90
87
79
68
66
77
87
91
86
83
86
92
85
75
70
76
91
105
102
88
74
70
78
87
90
82
74
66
67
75
81
83
82
80
82
88
87
76
70
72
83
91
95
90
83
75
72
70
81
92
95
86
77
73
79
88
93
96
97
94
87
94
96
88
73
71
81
95
98
90
84
84
89
96
90
80
75
78
85
88
84
82
81
79
75
75
78
81
80
78
83
89
93
96
89
83
79
79
83
85
87
84
87
92
91
85
83
89
98
98
89
77
81
77
73
70
74
75
76
75
81
85
88
84
77
73
76
89
96
93
84
80
83
86
81
77
78
84
87
84
82
86
90
89
90
95
100
96
86
76
75
80
86
88
81
79
79
82
89
96
94
74
77
76
77
80
76
68
65
71
79
86
84
79
74
73
76
82
82
77
68
66
74
85
92
93
89
84
77
74
82
87
89
86
86
92
97
91
77
67
68
76
80
76
73
76
81
82
79
80
85
91
88
89
87
81
72
68
77
86
90
85
79
77
74
75
75
80
79
75
67
62
69
86
100
103
95
82
75
74
84
88
87
81
75
78
79
74
69
67
70
79
80
76
72
74
81
86
84
77
70
89
84
87
87
80
69
69
77
85
86
81
74
69
62
62
69
82
90
90
81
77
84
94
99
91
81
78
80
86
87
86
77
71
75
82
82
82
82
83
80
81
83
88
86
84
82
84
88
86
81
77
73
73
78
81
76
70
65
67
73
75
77
72
65
59
63
76
86
88
85
82
86
91
92
86
82
81
85
88
87
80
74
71
78
84
85
86
87
85
79
77
84
95
97
90
78
76
83
87
92
83
76
69
67
72
74
68
64
65
70
75
80
87
87
81
74
69
71
75
76
74
76
79
82
83
83
87
87
83
76
76
79
81
77
74
73
79
79
72
68
74
85
92
85
76
73
74
76
75
75
80
72
68
66
64
63
66
72
80
82
79
80
84
91
89
79
72
70
72
75
73
73
75
72
69
72
78
81
78
73
76
83
86
81
78
85
93
89
74
69
75
87
91
83
80
80
79
73
67
67
72
74
80
80
76
70
70
73
79
82
86
84
82
79
78
77
78
80
87
91
91
85
76
72
72
77
83
86
86
85
83
84
81
77
79
96
105
97
79
72
78
88
94
94
93
89
79
73
71
81
90
91
84
78
82
84
81
74
71
79
89
87
81
72
68
75
88
98
103
98
91
83
80
84
87
88
89
88
86
89
93
93
85
77
77
86
92
85
75
73
84
94
96
92
85
77
75
74
79
86
101
90
71
62
70
79
82
77
76
81
84
80
72
64
67
74
90
99
91
76
62
65
79
88
87
80
75
73
75
82
96
103
101
88
79
78
79
76
72
75
82
92
92
90
80
74
72
75
84
88
76
74
68
63
61
66
72
79
83
83
80
76
74
73
71
69
71
70
63
56
57
66
81
85
83
79
76
78
79
83
90
96
96
90
79
74
73
74
73
70
71
76
86
91
91
80
73
75
84
89
68
73
79
78
74
74
82
89
88
83
76
74
75
74
67
59
56
62
67
71
73
78
81
81
82
83
89
93
92
87
85
82
87
92
94
84
75
74
79
85
80
76
79
89
94
86
76
74
78
85
68
72
78
81
83
83
81
79
73
69
67
67
70
66
56
52
64
80
87
80
71
68
73
78
79
80
79
81
81
81
80
80
84
93
100
92
82
78
88
98
97
89
80
77
80
81
77
71
68
74
62
62
70
76
75
70
62
56
55
55
57
59
65
64
56
54
66
82
87
78
67
62
68
74
74
68
66
65
70
75
78
79
78
81
87
89
88
90
91
94
93
88
79
76
77
78
77
69
66
72
63
66
73
72
66
62
62
66
66
61
61
66
69
65
58
58
66
73
79
79
81
81
79
76
75
74
76
77
75
77
80
79
73
73
76
83
89
90
85
81
79
79
76
73
77
81
82
77
74
75
68
73
75
72
65
65
72
78
78
74
77
82
80
69
61
61
67
71
75
76
81
86
90
91
90
87
86
79
74
74
78
79
77
72
72
75
78
78
76
76
79
78
73
71
74
83
87
84
77
76
64
60
61
62
59
58
60
65
69
70
74
81
85
77
69
63
64
65
63
62
69
78
88
94
92
87
83
77
71
66
67
73
79
80
76
74
76
75
76
80
82
79
74
73
78
86
87
81
74
73
61
61
63
65
62
57
59
64
68
70
73
76
77
72
68
65
63
61
60
61
66
73
80
83
85
85
80
76
73
70
69
72
82
90
91
87
79
76
76
77
77
75
74
81
88
88
81
74
70
72
71
72
72
69
75
79
81
77
72
72
74
72
61
52
56
69
78
77
68
60
63
69
76
82
84
84
78
74
76
86
89
85
79
80
89
91
88
81
77
75
75
75
77
82
89
85
78
74
74
81
72
63
56
57
69
85
86
76
64
62
67
70
62
54
58
73
88
81
62
51
55
70
84
86
83
80
77
74
79
94
102
95
77
66
72
84
90
86
81
80
83
84
83
79
77
82
82
82
82
82
73
71
68
67
71
80
81
74
65
67
74
83
82
74
68
72
74
67
54
46
53
70
87
88
83
78
80
82
83
92
100
96
85
78
79
85
89
86
81
80
82
84
82
81
81
86
92
89
83
74
69
73
72
68
69
72
76
77
78
81
81
82
79
76
72
72
70
63
53
48
55
67
78
82
82
85
85
85
81
82
87
90
86
81
81
85
88
86
83
82
81
77
76
84
97
103
98
86
78
73
66
63
57
54
59
67
75
80
82
82
78
68
65
71
79
85
80
65
55
53
60
69
77
77
81
90
95
89
83
80
82
84
77
72
70
79
88
94
97
95
84
74
66
73
86
94
89
76
72
73
74
76
72
63
64
66
73
80
82
81
79
78
78
79
78
76
71
61
58
62
70
78
78
74
74
85
96
102
96
87
82
81
83
83
81
81
85
91
94
93
85
76
66
64
68
74
78
77
73
70
70
75
77
70
63
57
61
69
72
79
87
92
87
76
64
57
59
60
63
71
82
85
78
64
58
67
83
93
88
77
70
78
94
100
94
82
80
81
82
83
82
79
79
78
79
79
87
90
90
81
50
59
64
66
63
63
67
71
72
69
70
71
68
63
65
73
78
76
74
79
88
94
83
69
60
63
70
77
76
70
67
74
81
84
79
79
80
83
82
81
79
78
81
85
89
90
89
91
93
94
59
59
62
67
75
83
88
85
76
66
62
62
64
68
78
89
92
88
77
74
79
90
91
86
77
70
70
77
85
86
81
75
72
72
77
81
84
82
76
75
77
78
78
78
81
83
80
74
78
89
93
83
73
77
85
91
90
79
68
66
69
72
73
75
77
77
79
84
84
78
75
74
80
84
82
77
77
83
93
96
86
77
75
80
85
85
82
72
64
70
77
81
77
75
76
82
80
73
71
74
103
98
86
83
85
89
80
66
61
67
75
77
77
76
77
77
76
80
87
85
77
70
75
81
81
78
77
82
87
84
76
74
75
77
78
77
78
74
71
75
87
89
85
78
79
87
90
82
70
69
82
86
83
78
78
81
81
79
78
82
86
89
90
89
89
83
76
73
72
75
77
79
83
85
81
76
76
79
83
81
77
74
75
75
75
77
82
80
73
74
85
92
91
83
83
88
88
80
71
68
76
82
82
78
78
84
91
89
83
81
80
84
88
87
84
80
74
71
67
71
78
81
81
79
78
77
80
82
84
81
79
76
76
76
78
83
85
77
71
66
73
75
76
81
86
92
89
79
73
72
88
90
88
85
87
88
87
77
67
61
59
61
67
74
79
80
77
76
74
75
75
74
71
70
72
80
88
91
87
83
79
79
81
81
81
83
82
78
78
78
77
72
68
74
88
95
90
81
78
82
81
78
75
76
78
77
72
67
65
65
67
68
75
85
87
82
77
73
70
70
70
71
74
76
75
76
79
86
88
84
82
82
82
82
79
75
74
76
82
94
96
85
72
73
84
91
87
80
79
82
61
57
55
62
68
70
70
69
73
81
86
88
88
88
84
78
75
74
76
75
74
76
78
80
77
74
72
75
78
80
78
80
79
72
66
65
69
76
84
87
87
83
76
74
81
85
84
78
76
75
68
64
61
65
72
76
76
73
72
73
74
75
78
78
79
79
81
85
90
91
86
79
75
74
75
79
81
80
74
74
77
81
79
68
59
63
76
84
87
79
73
75
80
84
84
84
82
78
72
70
85
80
77
74
73
75
77
76
73
67
60
65
71
77
72
73
79
82
81
76
73
74
74
69
67
73
81
84
80
76
79
85
86
80
77
78
84
89
90
86
83
80
84
85
84
83
79
73
70
69
74
77
79
82
86
90
91
88
79
73
75
78
76
76
80
86
86
82
79
84
91
89
83
80
89
103
101
84
70
71
78
84
84
81
79
79
81
82
87
89
83
79
76
80
83
82
78
79
83
87
77
79
88
89
89
90
88
84
82
87
93
95
88
83
87
92
89
78
71
74
82
84
78
74
82
89
90
83
71
68
71
80
86
86
78
70
73
86
99
101
90
83
78
77
80
85
95
99
91
84
88
80
76
74
78
85
86
86
89
93
93
91
85
86
85
80
69
59
54
60
73
81
83
77
69
65
69
78
82
78
73
71
77
86
91
88
91
98
104
98
89
83
80
79
79
86
98
108
100
85
83
78
66
62
68
77
85
89
92
92
86
80
82
83
81
73
63
59
63
68
73
79
83
81
79
79
83
86
83
77
71
72
78
91
98
101
96
88
82
80
81
81
79
75
71
74
81
89
94
88
82
83
80
78
79
84
86
88
89
86
85
85
85
86
83
81
80
82
80
78
75
77
81
89
95
99
96
86
78
76
80
87
87
87
83
81
81
83
83
80
78
77
77
74
71
74
80
88
92
91
82
79
82
90
97
95
88
83
83
86
89
91
90
87
84
83
84
83
81
78
79
83
85
85
83
85
85
83
82
82
81
79
78
77
76
77
83
94
99
95
85
77
77
83
91
97
102
100
93
87
83
76
76
81
88
85
77
76
82
89
90
88
86
84
83
82
82
81
80
82
84
87
85
77
72
74
82
93
97
92
82
72
72
77
84
84
84
87
96
98
96
85
78
81
90
97
99
91
81
76
84
86
85
80
76
76
81
86
90
89
85
81
81
81
80
80
80
78
79
86
97
101
97
90
81
75
74
80
90
97
95
85
80
83
86
81
75
76
88
96
96
85
77
75
80
85
85
79
73
70
69
80
84
78
72
80
93
98
87
73
71
76
81
81
76
80
81
79
77
83
98
105
102
96
89
75
58
55
70
91
98
90
78
75
79
78
76
80
85
83
79
74
79
85
92
91
87
82
79
75
60
62
69
76
83
92
92
85
73
65
70
83
90
86
83
82
83
82
80
81
83
84
80
77
79
77
73
74
78
86
86
78
70
69
76
82
82
79
75
73
73
76
83
88
95
94
91
86
80
81
78
65
65
76
92
95
89
80
77
83
86
91
91
90
87
84
80
81
80
80
79
78
75
73
77
88
98
101
92
80
73
72
75
75
74
78
78
76
73
76
84
90
87
83
84
90
90
87
83
83
82
72
66
72
80
85
87
87
87
87
86
80
79
85
87
84
73
70
75
80
81
79
81
86
92
98
95
88
79
73
75
83
88
83
74
72
74
75
76
78
81
82
85
83
83
86
86
84
86
92
79
79
74
71
69
71
80
83
79
74
70
71
74
76
80
79
77
78
79
82
77
72
72
84
98
103
92
72
60
69
85
96
95
80
68
62
63
72
79
85
83
81
81
81
79
75
73
82
88
91
77
88
92
89
82
80
83
84
78
73
73
78
82
78
76
79
90
97
97
85
77
70
70
74
87
99
96
82
72
73
84
92
88
78
70
66
65
71
82
97
98
88
80
71
66
67
74
82
89
88
77
82
91
94
98
96
92
88
83
81
82
85
85
82
77
79
92
101
99
86
81
81
84
86
87
88
88
86
83
83
83
81
74
73
76
81
86
88
93
98
94
84
75
70
72
76
77
80
85
87
88
84
80
79
83
84
80
76
73
74
74
75
78
80
78
77
78
82
85
83
77
79
89
103
105
94
80
71
71
85
89
83
67
56
61
76
87
90
86
82
82
81
79
79
80
77
77
77
81
82
99
102
92
75
59
58
67
82
88
85
78
74
78
81
80
77
76
78
87
90
85
81
82
88
93
90
80
73
74
88
96
85
67
55
61
73
79
73
64
64
78
89
90
84
74
75
80
86
83
75
85
100
101
85
66
61
74
92
98
96
92
91
87
81
78
77
82
89
92
96
96
91
81
72
67
72
78
81
86
89
92
84
74
75
86
91
85
76
65
65
76
89
98
96
83
74
77
87
90
85
76
80
86
86
83
78
75
74
69
74
85
90
85
72
68
70
79
83
88
90
92
89
81
73
70
72
76
81
86
86
81
76
74
77
82
81
83
83
82
78
76
82
95
106
100
87
76
79
85
92
82
80
78
78
81
77
69
61
61
70
75
76
70
70
75
76
76
72
73
78
81
82
81
82
80
80
81
85
88
85
80
77
76
73
69
65
70
78
80
78
77
83
88
92
94
93
87
76
71
77
81
84
85
87
83
77
71
73
79
83
80
74
69
76
90
97
89
71
58
60
72
86
90
85
79
74
77
82
86
83
80
81
86
86
88
90
90
80
68
65
75
86
89
82
77
78
78
72
67
69
69
74
84
90
93
87
84
80
80
86
88
86
78
76
84
95
91
77
66
67
82
91
89
81
76
79
82
83
83
80
78
78
77
79
86
95
94
80
64
61
74
88
97
90
81
73
70
70
75
80
73
72
72
76
83
86
85
79
74
80
86
85
76
69
71
80
84
83
84
89
96
91
78
70
74
89
98
93
84
80
78
75
70
67
69
74
72
65
61
69
80
86
84
88
89
90
86
82
82
85
85
87
78
68
69
76
81
82
83
82
81
76
73
73
82
79
80
80
84
91
92
85
78
72
75
82
89
88
83
85
90
92
87
81
78
78
70
61
60
70
82
83
79
79
89
96
95
89
87
89
77
88
92
82
70
70
78
88
92
85
79
80
85
87
83
76
68
67
72
76
78
81
84
86
85
79
75
75
80
90
101
101
90
81
77
75
71
67
65
72
78
83
85
90
89
83
78
80
87
94
58
70
79
80
74
76
86
91
89
80
75
79
86
85
71
57
56
63
69
70
70
74
80
87
89
88
83
79
80
85
88
85
79
70
68
65
65
68
71
75
74
75
83
92
90
80
70
71
79
85
60
55
58
64
73
79
82
79
72
64
58
62
72
78
69
61
65
74
75
69
64
67
75
86
89
88
90
89
82
80
75
75
77
83
85
78
71
71
74
74
71
71
72
76
81
81
81
81
80
81
72
64
56
56
59
66
66
66
58
52
48
54
68
79
79
74
74
76
79
73
67
69
77
85
87
84
80
83
82
82
79
76
83
94
100
95
85
80
81
83
79
75
72
74
80
87
89
85
80
82
72
72
65
56
50
55
64
69
70
64
63
68
78
80
77
71
66
68
74
78
79
77
76
81
84
82
76
72
78
82
80
75
73
80
89
91
87
85
87
91
91
85
79
80
86
90
86
82
79
82
71
66
60
57
60
62
69
70
73
78
85
89
87
80
74
69
66
66
70
76
78
78
80
81
82
82
80
80
78
78
78
71
71
68
73
83
87
83
79
77
79
80
76
74
76
81
83
81
78
81
70
62
56
57
65
70
71
69
72
79
87
90
88
83
82
81
80
77
72
69
68
73
79
81
82
83
87
92
91
86
81
81
81
77
76
84
89
84
75
64
65
68
71
71
75
81
84
82
79
80
71
70
70
71
73
73
74
74
74
73
74
75
77
80
83
82
80
74
69
67
65
65
74
79
84
88
87
88
87
85
83
80
82
82
86
89
90
85
78
73
68
71
75
80
87
85
79
72
70
78
76
74
73
73
79
83
81
74
70
68
70
68
62
61
67
73
75
71
67
66
67
68
70
79
86
90
82
73
72
77
80
77
71
75
84
90
91
86
81
80
82
82
85
89
91
87
78
70
70
80
72
65
57
57
68
80
80
71
62
63
69
70
63
56
59
68
75
73
66
64
69
78
82
81
79
79
79
76
77
82
85
83
76
76
84
91
94
88
79
77
81
86
87
82
78
79
83
83
85
86
67
66
63
61
66
75
78
74
64
62
69
78
81
74
66
65
72
69
65
63
68
81
90
82
70
70
79
85
85
81
82
86
89
91
96
100
100
91
78
73
76
82
80
71
66
74
86
92
90
83
68
73
74
71
70
72
76
76
73
69
70
77
82
80
77
73
73
71
66
63
69
79
79
71
63
65
72
74
73
71
77
84
86
89
93
97
97
93
90
84
78
76
70
73
75
84
90
93
89
83
67
74
71
67
66
68
73
74
72
69
67
66
70
75
79
85
85
78
69
62
65
65
61
56
59
67
72
71
69
71
79
79
76
75
78
85
90
91
93
93
86
78
70
72
79
86
88
87
86
85
70
77
74
64
60
62
69
71
67
60
62
64
69
71
70
71
71
67
62
58
56
50
50
51
58
71
83
83
76
74
77
77
77
77
80
85
89
89
88
90
91
84
73
69
66
71
75
75
75
75
74
70
59
49
48
54
63
68
63
60
63
72
74
66
56
51
56
63
67
69
64
61
56
53
57
68
80
83
75
68
68
77
87
85
81
84
88
90
87
89
92
90
83
70
67
72
76
75
73
71
67
58
50
52
60
67
70
69
63
59
60
67
68
62
61
61
66
70
78
81
87
87
79
68
62
67
76
80
72
63
64
73
79
73
65
71
84
92
90
86
89
90
89
84
81
84
83
78
72
73
61
59
63
76
87
91
88
78
68
60
60
63
66
70
77
80
79
73
71
72
75
80
79
77
77
76
76
78
80
75
70
72
73
73
74
75
81
83
81
81
81
82
82
81
84
83
79
71
68
76
73
72
77
91
102
103
93
82
73
69
66
67
71
79
85
81
77
73
69
64
61
61
71
80
85
79
76
79
85
89
81
76
79
88
92
87
79
75
74
73
70
65
65
68
77
82
80
71
69
77
77
77
80
86
92
90
80
71
70
70
70
72
78
86
88
79
73
76
83
85
76
71
79
89
89
77
67
70
81
87
84
82
83
85
83
78
78
80
77
71
69
67
71
74
76
80
83
85
84
83
68
68
69
68
67
66
68
71
71
71
71
77
89
95
88
79
72
76
84
87
83
79
82
82
78
71
65
66
69
74
77
80
80
77
74
77
83
82
76
70
75
85
91
82
75
76
82
86
89
89
73
69
66
64
64
69
81
86
80
73
73
79
85
82
76
72
72
77
78
76
76
77
72
67
66
72
77
76
68
61
63
71
77
79
82
83
82
76
69
70
75
77
73
67
71
77
82
84
83
86
96
88
78
74
78
83
87
84
79
77
78
79
79
76
75
78
79
77
72
71
73
74
74
71
73
80
90
92
86
77
75
77
80
81
82
84
81
76
73
74
73
67
55
58
71
78
79
73
75
83
101
97
87
81
82
82
77
72
77
84
87
85
82
83
86
85
80
72
66
66
68
74
78
79
80
79
80
83
87
87
90
87
82
74
70
75
81
79
74
70
68
71
73
75
76
75
66
69
79
89
75
75
72
77
81
87
88
84
83
85
89
85
80
75
76
76
73
71
69
71
73
75
75
75
72
69
67
67
69
72
78
81
78
69
66
70
76
73
64
60
65
79
89
91
86
77
73
79
84
91
64
64
63
67
76
85
92
90
82
73
71
69
71
73
73
75
79
82
84
81
81
78
76
74
77
79
79
76
73
73
76
75
71
69
69
78
83
82
74
64
66
77
91
97
94
88
83
80
77
78
77
77
75
70
65
65
72
79
80
74
69
69
73
76
71
74
80
84
80
70
64
71
77
83
83
79
76
79
84
92
92
86
77
71
72
81
89
95
94
86
79
77
81
84
83
80
74
69
67
69
75
81
87
82
75
73
77
84
87
88
90
93
92
87
84
88
91
87
81
80
86
88
83
78
87
103
106
88
67
63
73
77
74
69
72
75
82
89
96
101
97
92
88
93
93
86
81
81
90
92
76
81
91
97
95
91
90
89
90
90
92
92
90
86
85
86
88
86
80
79
82
78
73
74
84
91
90
82
75
78
84
85
81
78
74
69
71
79
89
95
93
88
83
79
80
86
97
104
101
87
90
83
79
82
85
88
88
89
89
91
91
91
90
85
84
81
79
78
78
79
81
86
88
86
80
74
69
72
81
93
99
96
88
83
84
84
84
82
80
79
79
83
82
77
72
77
92
105
101
84
97
88
75
65
66
76
85
90
91
92
92
93
93
90
84
81
78
78
80
81
83
88
89
86
82
81
84
86
82
78
76
80
85
91
92
94
90
83
77
75
77
83
90
92
91
88
87
89
88
82
91
91
85
78
74
79
86
91
93
91
90
92
96
94
85
77
75
78
82
81
81
77
72
70
76
86
94
91
81
70
66
73
86
94
93
81
74
76
82
80
75
72
80
92
98
96
90
88
85
82
87
88
91
93
88
81
78
84
90
93
90
89
90
87
80
74
73
78
81
84
84
80
74
69
67
71
79
84
86
85
80
78
80
88
81
70
69
78
90
86
73
62
64
74
83
84
86
89
91
91
87
81
82
90
92
81
74
75
88
94
91
86
83
81
79
73
74
79
82
89
96
98
94
86
77
73
77
86
92
95
89
80
78
81
80
77
77
84
93
94
88
79
74
73
74
73
81
89
92
90
95
89
86
83
81
82
83
87
90
91
87
85
86
84
78
73
74
75
74
76
82
88
89
90
91
91
90
90
86
84
79
74
77
86
92
93
86
83
85
92
97
97
93
86
84
85
88
89
86
77
85
90
88
78
69
70
81
89
87
80
81
87
91
82
70
62
70
74
69
62
60
65
73
86
94
98
90
78
73
71
71
71
74
85
92
90
77
68
68
76
81
80
79
83
87
88
87
83
75
70
69
77
80
75
65
65
69
74
76
77
80
86
87
76
61
56
69
78
80
73
69
72
81
87
89
86
78
72
67
70
73
79
83
86
83
72
60
57
67
78
81
74
66
64
71
76
72
66
65
72
77
76
77
76
77
73
70
76
84
89
88
87
89
91
87
79
70
68
70
77
86
97
100
93
79
69
69
73
73
68
70
83
97
99
83
68
62
69
78
88
90
85
83
77
75
75
71
69
75
84
79
77
75
76
75
70
69
79
95
104
99
91
90
101
109
102
79
64
63
75
85
95
94
86
74
70
75
77
73
63
63
80
99
99
83
73
71
73
74
70
69
80
89
95
90
79
71
73
86
92
74
80
83
78
67
58
58
69
82
94
92
81
74
75
87
95
90
80
74
75
74
73
71
73
75
84
87
79
64
61
70
84
90
82
71
70
72
73
70
67
69
79
82
82
76
67
68
72
77
82
79
85
92
90
82
72
69
71
76
76
76
70
62
59
67
82
91
93
85
77
71
67
67
70
78
87
88
80
71
73
81
83
77
71
69
71
72
72
77
87
95
90
80
69
68
66
69
72
75
75
80
76
81
90
93
94
90
85
79
71
66
70
77
83
83
84
85
87
86
81
75
73
73
82
88
89
87
81
79
78
77
68
62
63
65
66
64
71
83
98
100
90
83
79
83
82
76
75
80
88
79
73
73
77
84
87
85
82
75
65
61
71
85
100
99
87
79
80
85
86
82
79
84
93
100
96
82
68
65
65
66
62
56
52
52
51
60
74
89
95
93
89
88
88
83
76
73
76
85
93
80
88
86
75
65
63
69
78
80
80
75
77
82
89
89
85
78
78
83
89
89
84
78
73
75
81
81
70
67
65
68
64
59
54
58
65
74
77
78
79
82
87
88
82
72
70
75
86
89
89
78
91
89
74
63
66
78
87
87
87
90
91
89
85
84
84
82
76
73
78
89
87
69
56
55
69
81
82
76
76
77
76
72
72
77
79
75
68
63
64
73
81
88
89
83
77
78
86
87
84
68
74
75
75
79
87
92
87
77
73
82
89
86
82
83
85
84
78
74
77
83
80
68
65
70
79
80
73
73
76
78
79
79
79
74
65
61
64
71
75
74
78
84
93
96
90
80
76
76
79
70
70
71
76
81
84
82
77
73
71
73
72
70
72
76
83
85
85
87
90
87
82
77
78
79
77
73
72
73
79
80
80
82
81
73
65
66
76
85
86
79
78
81
86
92
92
87
78
75
80
82
85
86
86
83
78
77
77
80
81
81
77
73
74
80
86
89
86
78
76
77
80
83
84
84
80
77
81
85
83
82
80
85
90
89
86
84
84
81
76
75
77
78
76
75
77
77
80
81
85
82
88
89
88
87
90
88
84
80
81
84
87
80
74
80
89
86
72
54
48
58
69
72
78
83
90
91
87
84
82
81
79
79
82
82
81
77
75
76
75
75
73
73
68
66
66
73
85
95
96
68
70
71
75
85
91
86
76
69
74
81
80
73
70
77
86
79
60
50
53
68
74
69
65
74
91
96
91
83
79
79
78
75
70
68
66
66
67
73
78
78
68
61
65
73
84
86
87
93
93
60
63
64
69
72
77
77
73
74
77
80
78
76
80
86
83
71
65
69
83
97
96
86
72
72
81
91
93
91
88
85
82
76
74
77
79
79
74
71
73
71
65
63
72
88
95
90
82
78
80
73
77
73
68
67
76
88
95
94
84
78
81
88
87
79
73
68
71
81
90
96
98
93
83
76
74
77
84
91
93
90
85
74
67
73
80
88
90
84
78
75
74
79
86
89
90
88
84
83
82
74
72
69
67
70
77
91
99
92
78
71
76
83
82
71
62
63
70
74
73
73
75
78
79
78
75
77
74
78
84
87
85
72
59
56
60
73
86
96
98
93
86
79
79
83
84
88
91
90
84
68
55
50
55
67
73
78
76
71
67
65
68
74
78
71
63
63
66
67
65
63
66
71
77
81
85
85
83
81
81
81
79
78
80
82
76
72
73
80
85
87
85
77
72
72
78
87
94
93
84
71
66
59
58
63
67
71
70
69
67
66
70
75
77
74
70
68
67
69
71
68
69
76
85
91
89
89
91
93
88
79
70
73
90
105
101
84
69
64
65
73
76
78
76
76
77
84
92
96
94
71
78
78
71
65
66
68
72
73
70
67
68
70
74
74
70
66
66
71
75
76
72
75
84
91
89
85
88
92
90
79
62
59
71
85
89
83
73
70
74
75
78
80
83
85
86
84
87
94
95
69
66
67
69
73
75
70
68
70
72
74
70
68
68
68
67
65
65
70
74
72
71
70
70
69
73
80
87
91
88
78
65
59
62
68
79
83
82
79
76
78
79
79
80
85
87
85
82
79
81
71
63
58
68
83
90
82
70
66
71
77
77
74
71
73
79
81
79
78
73
65
59
57
56
53
62
77
87
91
86
80
77
75
70
71
79
91
90
81
76
76
77
76
76
78
83
85
82
80
81
81
73
69
71
84
91
86
74
65
62
68
74
79
81
84
85
85
83
79
73
66
55
53
55
67
78
82
84
82
80
79
76
75
73
72
77
81
82
79
77
77
78
76
77
78
78
79
78
80
85
82
75
73
72
79
81
78
69
65
65
68
73
75
77
76
75
71
67
68
73
73
65
59
62
77
87
85
82
75
74
73
73
74
77
77
75
69
69
76
78
80
82
84
86
87
84
78
72
72
80
73
70
69
70
71
73
72
70
73
80
83
81
75
74
72
72
71
69
70
73
73
68
61
61
65
73
83
84
78
71
69
74
84
92
91
86
79
78
76
75
77
82
88
91
90
89
83
77
73
78
61
62
65
67
66
64
66
71
73
72
70
71
74
76
78
79
85
87
82
71
59
58
61
62
65
74
84
86
71
56
54
66
81
89
90
88
90
87
77
72
74
80
84
78
71
74
79
82
82
82
64
64
70
71
66
60
59
61
63
63
64
67
73
73
73
76
83
85
78
65
56
57
62
63
64
69
71
67
61
55
59
68
77
78
75
74
77
76
74
73
74
80
80
72
64
67
77
87
92
87
74
79
83
79
72
61
56
54
56
63
72
78
75
70
67
68
69
66
62
63
68
69
66
64
61
60
58
54
57
67
76
82
78
72
70
70
66
65
67
71
77
83
85
85
80
77
85
95
103
95
64
72
74
68
67
68
69
65
58
56
63
72
75
72
66
61
59
59
60
63
67
67
63
65
70
74
69
60
60
67
76
75
69
64
66
70
74
68
66
68
77
86
89
89
85
84
85
89
93
90
58
53
48
48
59
68
80
78
68
59
56
58
60
58
54
52
58
68
73
70
60
56
61
69
76
78
77
71
63
63
65
69
66
61
59
70
82
82
71
68
73
79
82
81
82
84
81
72
65
67
77
62
55
61
70
76
75
71
69
68
64
61
57
53
51
51
61
71
79
78
72
67
76
82
80
77
74
74
69
64
64
71
75
68
62
69
82
87
80
71
73
79
81
80
78
78
78
71
60
58
89
85
82
83
82
73
66
64
70
74
76
70
69
71
75
71
67
68
69
74
77
78
80
83
80
76
74
76
76
72
69
71
77
78
72
73
81
89
89
83
77
79
83
83
82
81
78
73
72
74
76
73
75
78
75
73
70
75
85
86
80
74
74
80
86
85
75
66
66
72
77
77
77
75
74
72
72
77
81
76
70
69
76
80
77
72
72
83
92
84
68
59
69
82
90
89
79
74
74
80
70
64
64
68
71
74
80
87
93
87
74
66
68
78
84
78
70
68
73
77
76
75
78
78
76
71
69
72
77
75
72
74
80
83
80
73
71
78
80
71
55
54
67
81
85
80
75
72
74
77
75
72
72
70
64
61
66
76
80
72
61
58
68
77
74
65
63
71
77
78
74
71
74
77
76
73
72
72
69
71
73
79
82
82
81
82
82
79
73
65
66
73
80
79
71
65
64
69
75
81
74
76
71
67
61
59
66
77
76
70
66
70
76
75
70
65
69
75
76
74
75
75
71
67
68
73
76
73
68
69
74
81
81
80
78
78
80
76
75
76
80
80
76
70
69
69
70
72
77
85
74
72
68
65
66
72
77
79
82
82
85
82
77
72
74
76
79
74
69
68
73
77
79
77
76
77
77
74
72
76
82
85
81
73
68
69
72
75
75
74
72
69
68
69
72
73
73
75
78
85
80
80
77
75
76
76
78
79
84
91
88
79
67
68
76
84
79
69
62
64
69
74
78
80
80
79
76
72
73
77
81
84
80
74
71
77
83
84
77
67
64
70
77
81
75
70
70
79
89
90
83
82
79
79
81
83
79
80
83
83
80
69
60
58
66
72
72
66
66
69
74
75
71
62
61
67
71
73
72
73
77
77
79
83
86
89
91
87
81
80
81
83
88
84
75
67
71
83
94
93
75
79
79
77
74
74
74
72
70
71
70
70
71
67
68
71
74
71
70
76
77
78
74
69
66
69
73
77
81
80
77
70
73
81
88
89
84
78
78
81
86
90
91
85
78
76
77
84
88
88
74
79
83
79
66
57
53
62
71
80
80
76
73
76
77
78
79
83
80
75
74
76
84
90
91
80
72
70
77
82
80
74
69
71
77
77
76
76
77
77
74
76
79
83
83
81
81
82
82
80
82
87
90
84
71
63
67
80
87
93
99
102
97
81
70
73
83
90
85
77
83
95
100
91
81
80
86
92
89
88
86
85
84
86
89
88
83
79
81
88
93
93
95
98
92
81
74
79
86
89
76
79
88
91
88
81
79
80
77
75
77
81
84
79
73
75
85
92
93
92
91
93
95
91
85
81
82
85
90
97
99
89
86
88
89
83
74
71
73
80
83
86
87
89
88
82
81
84
88
87
77
77
81
82
84
84
86
82
77
72
72
79
84
85
86
86
87
91
91
91
89
91
93
97
99
98
93
86
85
89
94
90
84
78
76
77
77
74
69
67
72
84
91
94
90
84
85
91
92
90
96
88
78
69
67
76
85
91
89
84
84
84
85
85
85
89
94
92
88
84
88
91
92
88
85
88
93
90
81
75
78
84
85
82
75
75
80
83
82
79
79
84
95
97
94
87
83
82
80
80
99
101
91
77
69
73
80
86
84
81
78
83
87
89
86
85
83
83
85
88
92
93
81
65
53
61
75
83
79
71
69
80
90
98
92
82
79
82
85
86
80
81
85
91
93
84
73
67
64
66
86
95
95
86
74
66
66
72
80
80
80
88
97
98
88
75
68
72
79
88
96
96
84
73
64
63
70
75
77
76
75
79
83
91
93
86
81
79
79
77
78
80
83
86
77
68
68
69
73
76
70
74
82
89
87
78
73
76
80
87
89
91
92
88
79
74
70
72
73
79
91
98
98
96
91
83
76
72
75
73
72
67
67
74
82
88
88
84
81
78
81
88
92
87
76
67
67
78
87
89
79
78
85
91
91
87
83
79
77
78
80
83
81
78
76
74
79
74
69
63
69
79
85
87
87
89
89
86
77
68
56
52
60
77
93
104
100
92
83
80
81
87
94
98
92
81
74
78
86
86
96
106
106
90
76
69
70
76
78
77
80
86
90
83
76
75
81
83
80
72
67
69
72
73
78
89
99
95
80
64
55
56
72
91
105
105
96
83
79
79
78
76
77
84
88
85
81
78
80
77
94
109
108
86
63
50
59
72
85
89
91
93
90
81
69
69
82
94
95
89
82
83
87
88
85
83
82
76
73
71
76
84
95
97
93
83
74
71
76
82
81
76
69
68
71
74
72
72
75
83
83
89
90
83
72
62
60
68
73
76
77
78
78
78
76
76
81
86
86
81
81
86
91
89
80
69
68
75
78
81
87
96
103
98
85
73
72
79
85
84
85
86
86
82
76
69
63
63
73
86
74
74
77
81
80
74
68
67
69
75
79
81
85
88
91
90
82
72
71
75
83
88
85
71
55
58
78
93
91
76
66
75
90
94
83
75
80
88
86
80
76
82
89
94
90
82
76
76
79
81
77
79
82
83
81
75
69
70
77
89
97
95
88
85
91
94
87
77
70
73
82
91
89
73
59
63
81
96
89
74
66
75
89
91
84
84
87
87
83
76
76
82
81
79
76
81
89
94
88
78
86
78
73
73
73
74
72
72
75
84
88
85
76
73
80
91
89
81
70
67
72
82
87
84
79
75
78
81
82
83
85
86
83
84
89
95
94
85
75
77
83
88
83
74
72
80
88
94
90
84
76
61
55
58
64
72
74
74
77
74
72
74
78
84
89
87
82
77
74
73
72
69
69
74
81
85
83
77
77
78
77
71
70
77
84
85
78
73
73
78
83
88
88
90
90
87
84
84
90
96
68
66
68
74
77
76
74
76
77
79
79
82
86
91
89
82
78
77
77
77
75
71
70
72
78
82
82
76
72
67
64
65
70
79
77
65
56
61
75
81
81
84
88
94
90
83
81
84
90
96
78
83
87
90
88
80
71
69
72
82
87
87
82
77
74
75
78
78
76
75
77
81
85
80
72
68
66
65
64
64
64
64
70
73
72
65
65
70
77
80
79
80
85
87
86
84
85
89
89
90
79
77
75
75
77
81
84
76
68
68
75
80
78
74
75
82
82
78
73
75
84
88
85
78
69
65
65
64
64
70
74
71
68
65
65
64
65
68
71
75
75
76
76
82
87
89
90
87
83
83
69
67
64
67
77
89
98
91
77
66
66
74
79
85
88
90
84
77
76
84
92
89
81
73
72
74
68
63
62
68
75
80
80
74
67
54
49
55
66
75
77
75
73
74
81
86
85
81
77
81
74
74
79
81
81
82
82
81
76
71
72
77
83
84
80
76
81
86
91
92
86
75
66
67
71
72
67
63
62
66
73
78
84
84
74
62
58
64
73
76
76
75
75
76
76
77
79
82
83
84
85
86
84
77
70
69
70
71
69
67
72
81
85
81
71
72
80
94
94
84
70
59
59
66
75
77
77
79
80
76
74
76
83
84
75
65
62
70
76
73
67
66
73
78
80
78
79
86
94
89
84
85
75
66
67
78
86
83
70
65
70
79
83
82
79
81
78
71
62
53
53
52
57
69
83
92
89
83
82
84
87
86
84
83
76
66
61
68
79
77
69
61
62
65
69
73
79
90
98
94
69
72
73
74
83
90
89
77
68
66
72
78
79
81
87
87
72
54
41
47
59
66
70
77
86
87
77
64
65
77
88
95
92
85
80
74
74
78
83
84
76
67
63
64
68
70
73
81
91
95
56
53
58
70
81
84
76
63
61
68
79
81
79
76
78
75
68
66
66
73
79
85
87
82
78
70
63
63
65
70
80
87
89
85
82
84
89
95
88
77
69
67
74
83
84
77
69
66
75
86
64
52
45
51
64
74
83
80
75
69
73
76
76
68
61
62
66
73
76
71
73
82
83
76
67
63
71
83
84
80
78
83
87
82
76
76
85
93
87
76
66
66
75
85
87
83
77
75
77
80
77
63
49
47
56
70
83
86
76
64
56
61
68
69
68
65
66
65
61
58
62
66
67
58
55
63
78
91
93
89
88
87
85
80
74
69
72
74
81
84
88
83
77
74
77
86
95
96
88
80
74
61
53
53
61
68
74
73
68
64
64
67
70
67
64
62
62
61
62
66
69
67
59
53
54
64
75
82
83
85
86
80
80
82
83
78
71
66
70
82
92
90
81
75
74
82
88
93
88
79
67
69
71
71
74
74
74
70
71
78
84
85
77
66
60
60
64
68
71
72
70
67
62
62
65
67
71
76
81
80
76
68
66
75
81
82
73
71
69
71
73
76
80
81
77
74
77
86
91
89
70
85
97
94
78
71
68
70
73
74
76
77
77
75
72
71
69
68
70
69
65
64
64
69
72
69
70
74
81
84
78
68
61
59
63
67
70
73
76
74
73
74
78
80
78
74
75
84
95
94
70
77
87
87
81
67
61
67
71
71
66
60
61
67
70
69
66
64
68
69
65
62
62
65
66
65
68
72
78
80
77
70
64
59
61
65
68
71
75
82
88
87
82
79
83
84
85
83
82
81
73
68
67
72
83
88
80
73
69
69
66
61
58
61
67
72
72
73
73
72
67
61
57
58
60
64
68
70
66
62
63
68
68
66
65
64
68
71
76
82
89
89
85
81
87
94
95
91
81
79
77
73
69
73
85
94
91
76
65
62
65
65
67
70
77
83
81
79
76
74
70
60
52
51
58
69
74
72
68
65
66
68
70
68
64
63
65
70
76
81
85
86
85
85
84
86
91
94
93
89
75
75
75
74
75
73
70
66
64
66
67
68
68
70
73
74
69
67
71
75
74
63
52
49
55
65
72
72
76
74
74
72
73
74
69
63
62
64
74
79
81
82
85
83
80
79
78
80
82
82
73
73
73
72
68
63
61
64
72
78
76
68
65
67
68
66
63
67
74
78
74
63
51
48
52
60
66
69
69
65
63
67
73
77
74
70
67
71
74
74
73
75
78
79
84
86
83
75
69
73
69
65
64
65
65
62
63
70
73
71
62
58
62
67
73
75
81
87
90
79
61
49
49
59
66
72
71
66
57
48
50
59
65
67
62
61
66
71
72
70
70
76
79
79
82
85
84
77
73
77
64
59
63
66
64
60
56
59
63
64
60
61
63
65
66
70
81
90
89
76
57
46
51
66
76
80
72
60
52
49
56
65
68
64
56
51
54
57
61
67
73
82
89
85
78
73
75
80
82
82
65
70
76
74
65
57
49
48
56
66
76
79
74
62
56
59
65
70
69
65
64
66
68
74
79
79
69
61
61
67
72
76
71
67
63
58
56
57
62
67
76
85
93
92
80
67
72
84
95
89
61
66
69
67
67
68
67
63
60
66
75
79
75
68
63
63
61
60
61
64
72
78
80
82
83
81
75
64
66
71
75
72
61
56
58
62
66
67
64
65
71
80
92
96
91
82
82
91
101
95
51
52
51
60
72
83
84
82
79
77
73
65
59
58
62
66
67
70
74
73
70
70
78
83
81
73
67
64
62
64
63
62
58
49
49
55
63
61
53
48
53
67
81
88
89
86
84
85
86
86
65
63
65
73
80
81
76
79
85
90
81
67
57
57
64
68
70
77
81
76
66
64
76
83
78
67
61
67
69
68
66
70
73
68
59
57
61
62
56
52
56
67
78
78
76
75
77
80
80
81
92
87
83
80
73
64
61
68
81
89
81
71
69
74
79
79
79
81
82
79
74
73
76
78
75
69
70
78
84
84
78
75
79
81
72
68
71
79
83
79
74
78
85
87
80
76
78
83
89
87
91
83
74
65
57
58
63
71
76
77
75
72
74
79
85
88
87
82
82
83
87
85
77
69
68
71
76
83
87
85
78
75
75
76
74
69
71
86
96
89
77
75
87
97
95
87
78
79
80
78
75
65
63
62
63
65
70
77
81
79
73
70
69
73
77
78
79
78
77
78
83
86
81
77
73
75
78
80
77
74
72
73
76
78
78
72
69
73
79
77
71
73
78
84
85
77
68
65
63
65
75
74
80
83
76
65
65
74
83
82
73
69
70
74
71
62
60
61
65
70
75
81
82
79
77
76
79
78
76
76
77
79
79
78
78
75
69
65
65
69
73
76
76
76
74
70
65
67
67
69
83
83
84
83
76
66
63
65
71
72
71
71
76
76
72
63
60
61
63
69
74
79
79
76
73
73
72
71
72
81
92
93
83
71
63
64
70
72
74
77
82
83
80
83
84
81
76
72
74
79
75
74
72
71
71
71
67
65
63
63
68
70
70
66
71
71
71
67
63
65
69
73
77
77
76
73
71
67
68
73
82
86
83
72
62
62
70
75
76
74
73
82
90
93
87
82
79
79
79
77
71
72
75
77
75
73
69
70
73
71
66
59
54
61
71
74
70
64
62
65
68
70
74
77
79
76
74
70
68
64
62
67
78
84
82
79
80
83
82
77
72
73
81
85
83
80
81
87
85
76
83
81
80
81
78
73
69
72
75
73
67
61
63
71
74
71
65
62
65
77
86
82
73
63
62
68
74
76
75
68
64
65
77
85
89
85
82
89
100
100
88
74
68
71
76
80
84
88
87
78
82
81
80
81
78
73
67
65
66
69
70
74
76
73
73
67
63
61
65
73
82
80
73
63
61
69
76
80
81
77
72
70
76
85
87
77
67
70
81
91
89
82
77
75
74
75
79
83
86
82
71
73
79
82
80
73
65
66
73
82
82
75
68
69
73
77
76
72
71
72
74
77
74
72
74
75
75
78
79
79
74
73
78
85
84
71
57
53
60
69
78
84
86
83
76
73
73
79
84
85
81
70
68
71
74
75
77
80
82
82
82
78
74
64
59
65
79
87
84
74
74
87
101
96
77
66
69
82
95
102
101
98
95
95
91
85
78
75
76
74
75
74
73
76
78
80
83
87
87
85
82
76
75
75
76
78
80
82
81
77
73
72
72
70
69
72
80
87
88
89
91
95
97
87
77
70
76
84
91
94
92
85
84
85
85
81
76
77
81
84
81
73
73
81
81
75
72
77
83
88
79
80
82
77
72
74
80
88
86
79
74
77
83
84
83
78
80
85
91
97
98
95
88
82
84
92
97
95
83
75
69
66
68
70
73
80
86
90
92
90
88
86
87
86
83
77
76
81
87
95
73
75
77
74
70
76
87
93
92
86
79
77
76
77
76
76
79
83
86
88
92
94
88
79
74
82
91
92
82
70
67
72
79
79
76
80
87
94
95
97
97
91
85
77
73
75
77
81
89
91
73
80
80
77
75
78
81
83
83
79
72
72
74
79
81
81
80
80
82
86
94
98
93
77
62
61
71
80
80
75
78
84
90
92
87
83
82
86
93
98
97
91
84
77
75
77
79
79
73
73
83
97
95
83
73
73
74
73
73
70
72
79
87
94
93
88
80
72
73
82
94
101
96
88
80
78
79
78
77
77
80
82
83
82
84
86
84
82
78
79
88
91
92
88
86
89
90
81
68
62
73
88
94
90
86
83
86
79
76
76
84
91
94
89
84
83
82
76
72
76
84
91
92
92
92
87
80
76
75
75
78
79
78
76
81
86
85
75
67
67
75
85
89
88
86
87
85
79
72
73
65
75
85
90
87
88
90
84
77
75
82
88
83
75
73
78
85
87
84
79
82
87
88
83
79
75
76
80
82
80
78
79
83
88
89
89
85
84
84
82
76
72
77
89
92
84
68
65
75
84
84
95
96
90
78
73
81
85
79
73
72
75
81
80
78
79
86
92
96
93
96
95
88
78
71
71
76
78
77
77
77
84
94
96
96
91
91
96
103
101
85
75
78
89
96
87
76
74
82
86
96
109
108
91
79
75
78
84
80
73
69
74
81
83
79
79
88
96
96
88
86
87
88
86
81
81
80
78
73
71
76
85
90
88
85
87
90
90
87
83
82
83
84
85
84
85
87
89
86
84
87
92
92
88
80
76
76
76
73
71
71
74
74
68
67
74
87
96
90
74
64
65
74
80
84
89
95
93
86
80
77
77
74
72
73
81
86
83
74
69
78
88
88
83
79
82
85
83
75
74
74
72
75
78
79
77
77
72
68
69
72
76
73
66
63
68
76
80
79
74
73
77
77
74
71
80
96
103
96
78
67
68
72
73
73
76
85
90
89
88
89
91
87
83
82
83
86
86
78
71
71
68
72
79
83
85
81
74
68
71
79
85
83
77
76
79
77
75
72
74
85
99
103
94
80
78
85
93
86
72
65
72
83
85
80
75
77
82
83
86
89
88
82
75
73
80
92
103
100
86
73
65
62
68
80
87
83
75
70
73
81
86
85
86
90
95
91
85
78
74
79
88
97
97
91
84
82
81
79
74
71
75
78
80
81
85
87
82
73
70
75
81
77
67
64
72
85
95
98
93
77
65
55
55
64
73
78
79
78
81
84
86
86
87
90
93
90
86
82
81
81
75
69
70
75
80
82
78
76
75
75
74
72
75
83
95
98
95
85
76
73
77
77
78
80
80
81
78
78
82
81
78
74
72
72
73
78
83
92
96
94
86
80
76
74
77
79
80
80
80
81
79
72
69
67
70
71
74
76
82
83
81
82
85
85
81
76
78
78
74
72
78
87
98
99
94
89
85
82
77
81
84
85
91
93
91
86
80
78
82
85
85
79
68
62
68
80
89
87
78
74
79
87
90
82
67
59
60
70
76
77
75
73
76
75
73
71
70
70
70
73
84
96
103
102
96
94
92
89
81
76
74
73
76
87
93
92
79
66
62
66
73
78
75
73
76
82
92
98
94
87
85
85
81
71
60
53
55
62
66
65
62
59
59
62
67
74
79
80
78
76
79
81
83
87
94
95
91
86
90
76
75
72
70
70
75
82
80
77
72
68
73
79
85
86
80
75
74
81
89
92
88
74
61
52
50
52
56
58
55
55
60
63
63
63
65
69
77
83
86
82
77
69
67
76
87
93
88
84
91
87
87
86
84
78
69
68
73
77
78
81
85
87
85
79
71
69
68
66
65
67
69
68
61
54
55
61
64
60
55
54
61
69
72
68
62
64
66
72
79
84
86
86
81
78
79
82
81
81
83
90
87
84
81
78
73
73
70
67
65
72
81
84
78
66
66
73
79
74
61
54
57
65
68
69
69
68
69
68
68
67
68
73
75
70
63
56
55
59
66
73
83
88
89
84
78
75
77
79
80
80
81
74
66
65
71
82
83
75
65
65
75
80
81
78
74
70
71
68
65
61
61
63
70
74
73
65
61
66
73
76
77
77
76
74
66
60
54
54
56
63
72
81
85
80
74
74
76
77
76
67
74
74
71
68
69
73
77
77
75
76
77
83
90
89
75
65
58
63
69
72
68
68
73
74
67
52
47
53
70
79
79
77
75
74
75
73
70
66
62
66
75
84
85
83
78
76
77
79
81
63
63
69
79
81
75
65
61
67
73
80
81
78
74
70
63
65
71
78
77
72
69
71
74
68
59
52
53
56
63
70
77
78
73
66
65
71
78
78
75
72
77
87
95
92
84
75
76
83
95
63
52
53
64
74
74
71
68
68
67
68
66
61
56
56
62
70
76
71
61
55
60
67
65
63
61
69
73
68
60
60
77
89
86
73
62
61
66
68
69
68
74
83
87
85
78
72
73
80
90
64
56
51
52
57
63
71
77
68
54
47
46
53
62
71
79
79
71
59
51
55
64
63
60
59
64
79
85
78
69
69
78
90
95
91
82
72
62
54
56
67
76
80
75
72
75
81
84
84
83
70
67
61
56
54
60
68
72
66
59
53
54
58
62
68
75
76
72
66
68
78
82
78
66
60
65
77
79
72
68
70
76
82
86
84
77
68
60
57
64
73
80
82
80
79
83
84
85
83
77
73
78
76
68
62
61
66
67
67
70
75
78
71
63
61
64
70
70
70
71
76
81
76
66
59
61
66
68
65
65
69
74
78
80
67
56
54
66
78
82
81
80
85
91
92
84
74
72
76
76
72
80
86
77
63
55
59
66
69
74
78
85
85
83
76
74
70
69
67
64
61
59
58
58
59
61
63
60
61
63
69
75
77
72
64
58
59
68
79
86
89
88
86
85
81
75
73
77
82
85
70
74
80
76
63
53
58
68
76
74
69
71
77
80
78
71
67
66
66
66
62
60
64
74
80
79
69
61
56
60
69
75
73
65
62
61
58
57
62
77
90
92
84
78
75
81
84
85
85
84
70
69
67
67
67
67
71
74
78
75
67
58
57
62
69
70
66
62
62
67
73
78
81
89
93
91
80
67
58
55
59
66
70
64
60
54
53
56
64
76
82
83
84
84
89
90
89
83
75
73
67
71
70
68
70
73
73
73
73
71
68
62
62
67
76
79
74
62
59
67
74
77
76
72
73
75
75
73
74
66
63
65
66
66
60
53
55
63
74
79
79
82
88
92
89
83
80
80
78
77
63
73
78
75
68
63
63
64
65
66
67
67
71
74
78
77
75
72
70
69
65
62
60
60
60
61
61
68
74
76
70
63
57
59
61
62
62
63
66
71
73
79
81
80
72
68
74
83
90
90
70
73
72
70
65
62
62
60
60
57
57
58
64
67
65
61
62
68
73
71
62
58
62
69
69
65
57
52
59
64
63
58
55
57
62
64
63
61
60
61
64
68
62
57
59
70
83
87
86
84
82
74
66
61
63
64
69
69
66
59
54
54
60
65
62
54
52
60
75
80
75
67
63
70
71
63
53
47
49
61
69
72
68
61
57
55
59
61
63
67
70
70
65
61
69
81
87
86
79
76
67
65
63
62
62
61
66
73
79
74
67
64
65
66
64
57
60
72
86
90
81
67
61
63
64
62
54
49
52
62
71
77
74
67
58
52
54
60
66
71
77
81
83
82
79
77
75
71
70
76
53
52
56
60
63
68
70
75
80
79
73
68
63
63
62
64
72
83
86
77
65
60
62
69
78
79
73
71
70
70
71
71
74
76
72
63
61
62
68
72
76
82
88
85
75
62
55
58
68
76
66
56
51
53
67
83
88
79
69
66
66
64
62
59
59
64
69
71
66
62
56
60
72
82
83
80
75
77
82
81
74
71
71
75
76
76
74
73
72
71
73
78
82
83
73
63
61
69
80
80
73
66
62
64
78
88
87
73
65
64
67
68
67
67
68
70
67
62
61
61
65
69
73
76
69
62
58
62
69
71
74
72
70
65
63
65
69
69
66
61
63
71
79
84
83
80
83
89
97
97
71
73
80
82
85
80
71
68
73
79
80
74
72
76
85
87
84
77
78
74
70
69
70
69
66
64
66
72
75
73
74
73
72
63
52
51
55
61
63
62
62
68
78
85
85
82
84
91
99
100
78
80
82
79
75
72
71
75
81
82
78
75
77
80
84
84
84
83
82
79
76
73
72
71
71
74
78
86
91
87
84
78
73
68
60
60
62
71
78
77
75
79
84
84
78
71
69
76
85
90
75
76
75
70
69
72
75
74
67
62
69
77
81
79
75
75
79
82
80
79
77
77
77
75
76
80
77
79
81
87
88
82
76
72
75
79
83
87
88
87
83
84
85
82
73
66
65
70
73
77
58
62
68
73
74
72
65
59
54
58
71
80
84
80
75
77
80
81
77
77
80
84
82
78
79
83
82
80
77
78
82
81
77
75
80
86
85
79
77
80
84
83
80
77
77
75
76
81
82
82
61
61
71
82
81
73
64
63
69
73
76
81
84
82
76
70
69
69
74
79
86
90
84
79
77
79
82
79
76
77
83
82
78
73
76
75
73
66
66
76
82
79
76
75
80
84
84
86
93
95
83
77
76
80
80
73
67
67
71
74
76
79
82
82
75
66
61
64
69
76
82
84
82
78
76
74
70
67
68
76
89
92
82
71
65
72
76
77
76
76
80
80
79
79
80
82
82
83
85
85
93
88
82
82
81
75
69
62
62
67
73
77
78
75
70
66
62
63
65
67
65
67
73
78
78
73
67
67
68
73
78
85
87
83
77
77
83
85
80
75
76
85
88
84
77
72
74
78
75
70
84
87
91
91
84
75
71
70
72
69
67
71
78
79
75
67
61
60
62
64
63
66
72
74
72
71
70
76
77
72
64
66
79
88
88
79
72
74
78
77
75
81
86
87
84
77
77
77
75
69
71
75
80
85
78
73
74
82
80
69
62
66
85
99
95
81
67
61
61
67
73
76
74
74
73
72
72
73
75
71
65
64
70
79
81
74
66
68
79
81
75
68
69
81
87
87
80
76
74
71
68
69
73
79
80
77
78
81
78
70
65
66
76
84
82
79
73
69
66
70
73
76
75
72
75
78
79
78
74
74
73
73
76
79
80
73
68
71
78
80
76
71
71
75
77
77
76
75
74
74
71
72
78
86
95
94
85
79
77
79
78
72
64
61
66
69
72
70
68
69
73
76
74
70
67
74
82
88
86
79
75
74
81
85
81
72
68
71
76
80
80
81
81
78
74
71
71
77
84
87
84
65
56
68
84
92
89
86
88
91
84
72
65
68
81
87
89
88
81
73
63
57
65
73
85
90
90
86
86
88
89
86
81
80
82
87
90
88
82
74
72
70
71
73
79
88
101
102
91
81
89
79
73
73
73
76
79
87
93
94
91
83
80
83
85
85
80
75
71
71
74
72
73
72
74
75
78
80
81
80
85
84
81
81
81
83
86
86
88
89
82
76
72
74
76
76
76
81
86
91
97
99
95
79
64
59
66
79
85
84
80
79
84
90
87
82
78
76
80
87
91
90
81
70
64
69
79
84
81
75
73
78
84
84
83
83
85
85
89
97
100
94
85
76
74
72
71
75
82
91
69
73
82
85
82
79
78
79
82
80
76
74
82
88
84
78
74
79
87
90
90
87
85
80
75
80
88
93
88
77
73
76
85
88
89
87
84
80
81
91
99
97
87
79
76
78
80
85
87
91
52
54
66
78
87
87
80
77
82
87
88
82
80
79
78
75
71
73
77
79
78
79
83
87
87
86
88
91
88
84
78
76
78
80
84
83
81
80
85
91
94
88
83
80
85
91
93
94
90
88
84
88
81
74
71
75
77
74
75
75
77
75
73
76
81
85
80
73
70
72
79
82
82
83
84
85
84
82
84
83
82
83
81
77
76
79
80
83
83
87
88
85
77
75
82
95
101
90
74
72
96
105
94
76
71
81
91
88
76
70
76
82
82
80
86
91
96
90
82
81
82
82
80
80
80
82
82
83
84
84
85
90
95
89
84
78
76
71
69
76
84
81
71
65
75
92
95
83
68
69
76
81
77
68
68
81
97
98
87
82
90
98
95
83
77
80
87
95
98
96
90
83
80
81
84
82
79
81
86
87
88
92
98
95
86
74
67
73
85
94
90
76
69
69
80
87
83
77
76
83
73
74
69
65
64
75
89
92
82
75
76
84
85
81
72
64
66
76
88
92
91
86
85
85
85
78
76
75
78
83
88
90
91
85
77
71
76
93
110
111
93
77
73
81
83
81
75
77
85
86
74
77
79
75
77
82
88
89
78
66
63
73
84
84
76
65
65
68
71
73
75
82
85
81
75
73
77
79
74
72
74
79
81
75
73
77
88
96
95
95
93
87
85
80
79
83
88
91
82
72
72
76
78
76
78
82
89
90
89
85
87
90
94
85
79
76
80
80
72
62
63
73
80
76
70
74
86
91
87
75
71
75
77
77
80
85
87
83
78
83
96
99
87
76
75
87
102
94
75
68
70
72
75
73
68
72
81
87
86
83
83
86
85
81
79
82
84
81
72
65
68
77
84
84
82
86
90
93
88
79
78
79
80
79
82
83
84
81
82
91
99
98
85
73
73
82
92
92
81
76
68
71
77
80
75
73
78
74
69
63
62
64
66
68
76
84
85
80
71
66
68
73
82
87
89
87
84
84
79
75
78
83
81
77
70
69
72
75
79
86
90
92
86
81
77
78
80
87
88
86
68
72
79
83
87
85
80
73
68
66
68
68
67
68
75
81
86
84
81
75
70
69
70
73
76
77
80
79
73
72
72
77
74
67
62
67
77
79
77
82
87
92
90
86
81
78
75
73
72
76
84
85
80
80
81
86
85
80
77
74
77
78
78
79
79
80
81
81
84
89
91
89
80
72
69
72
76
76
72
74
77
78
74
70
74
85
94
96
89
87
85
89
86
82
79
78
73
64
63
72
85
85
79
73
76
83
90
86
80
72
69
74
79
82
83
83
79
76
74
80
92
96
91
85
80
72
69
67
70
81
87
86
80
77
81
86
86
84
78
72
73
80
84
86
79
76
78
83
84
85
74
71
68
73
82
93
94
87
73
64
67
75
81
80
74
75
80
86
84
79
73
73
76
83
85
82
72
66
70
76
80
80
74
70
73
76
80
74
68
63
72
88
95
88
78
72
79
89
92
89
75
72
70
72
80
88
87
79
73
70
69
75
80
81
74
72
78
88
94
87
73
62
61
67
74
79
80
78
71
67
61
62
62
63
65
71
79
83
78
74
79
88
91
85
76
78
86
90
87
87
79
79
74
73
71
70
71
76
80
80
74
72
77
84
87
83
77
73
73
74
73
73
70
64
57
60
70
75
66
53
45
50
58
61
62
66
78
87
87
84
78
80
81
84
90
96
97
89
78
76
75
73
73
74
77
75
74
78
83
83
79
77
78
84
88
85
78
67
56
51
59
72
79
71
58
55
61
63
61
52
48
51
58
61
62
64
71
76
83
84
86
84
84
84
91
97
93
83
75
70
74
72
73
79
83
86
86
86
84
82
79
80
79
79
77
78
77
77
67
55
58
65
73
74
70
66
63
63
64
68
67
64
61
63
67
71
71
66
69
79
92
95
89
83
75
77
80
81
80
79
75
82
86
82
72
67
74
82
83
80
76
76
79
78
75
70
71
71
75
71
66
64
65
67
69
67
64
64
64
69
68
64
62
65
72
77
77
66
61
67
82
96
95
86
72
65
68
73
72
75
64
75
85
81
66
52
53
66
82
86
80
78
78
78
72
61
56
64
76
82
77
66
60
58
57
59
65
69
75
75
69
61
54
54
63
67
69
64
55
55
67
82
93
89
85
78
77
75
70
72
61
62
69
77
75
64
62
71
83
89
87
79
73
67
59
52
53
67
82
88
77
67
62
60
59
62
70
82
88
84
72
61
54
52
51
52
51
51
52
59
66
72
78
85
89
89
85
78
80
86
70
64
67
74
76
75
78
86
88
84
75
66
58
60
59
61
65
68
66
63
58
59
64
70
74
76
75
75
68
62
60
63
67
65
62
59
56
53
57
70
78
79
76
75
75
76
75
77
82
90
69
71
75
70
60
60
70
83
82
66
52
47
51
59
70
79
82
72
59
50
53
60
67
72
78
81
81
73
59
53
59
64
68
69
73
78
78
73
68
73
85
91
86
73
62
63
74
81
84
86
69
78
80
71
57
56
65
72
71
63
54
52
52
60
70
81
84
75
63
58
63
76
83
83
79
78
78
78
70
64
61
65
68
68
63
60
61
65
69
76
85
90
88
82
74
73
75
83
86
87
71
78
79
66
57
56
65
72
73
73
73
70
64
61
67
71
72
67
63
68
76
81
81
73
63
62
70
75
71
63
59
65
73
77
64
44
36
44
61
77
82
83
83
83
81
75
71
66
67
77
71
72
70
60
50
54
62
71
74
76
81
84
81
74
70
67
66
66
69
74
75
71
63
59
58
61
67
64
58
53
58
64
71
77
74
64
50
45
51
65
77
82
81
77
75
73
69
65
64
71
70
70
68
65
57
54
61
71
73
73
75
79
80
77
69
66
67
71
76
75
73
71
75
84
92
91
76
59
47
50
59
65
64
61
64
67
63
54
49
57
72
79
81
80
78
81
85
89
86
81
69
70
69
67
64
62
63
70
73
68
62
58
58
63
69
68
66
63
63
65
73
80
88
93
94
88
74
63
56
58
61
65
65
60
55
50
51
56
63
68
71
74
80
88
90
86
85
83
80
72
65
70
70
66
61
59
61
67
68
65
61
59
60
65
71
73
62
53
53
64
71
77
75
68
59
54
59
66
73
72
64
59
61
61
56
49
50
59
71
75
70
72
78
84
84
77
69
67
68
71
62
70
71
67
60
58
60
63
62
62
67
73
82
84
82
77
73
72
70
67
64
61
63
67
65
59
58
64
73
72
63
54
50
55
59
63
62
59
58
60
66
72
77
79
78
77
78
81
81
81
65
70
68
69
70
69
66
62
57
55
60
70
81
85
82
77
77
81
77
67
54
54
65
82
89
82
68
60
60
63
63
60
54
56
61
65
64
59
53
55
64
72
77
75
75
80
86
88
82
76
71
74
76
78
75
70
66
64
66
61
61
62
68
72
68
58
53
59
69
74
72
69
68
72
73
71
63
57
59
65
71
72
69
61
56
53
56
61
68
74
78
79
75
71
72
78
80
76
74
72
66
71
78
81
76
70
67
75
82
78
71
63
66
72
70
61
51
54
67
78
82
75
68
63
60
58
54
55
61
69
73
77
74
69
57
51
55
62
75
81
81
80
78
74
75
78
78
76
73
75
63
58
56
64
73
81
88
94
94
84
71
64
67
72
75
71
70
72
75
72
65
64
67
71
69
62
58
64
71
71
70
70
77
83
78
66
58
59
65
72
76
81
83
79
77
77
75
74
74
74
77
65
51
51
67
88
100
94
79
68
65
69
71
70
60
53
61
70
71
63
54
56
65
73
71
64
61
66
77
78
73
71
77
86
87
77
66
59
60
68
76
81
83
78
71
65
64
65
67
71
88
85
74
67
72
85
87
73
54
48
63
76
81
75
61
55
53
57
60
57
55
54
58
66
68
64
60
59
64
70
74
75
73
69
67
71
72
70
68
67
68
73
77
77
76
77
77
74
72
74
86
90
85
80
75
74
71
61
55
57
68
76
80
80
83
81
76
70
64
69
72
73
72
71
73
76
76
71
67
69
76
74
68
56
51
60
74
80
77
67
61
65
75
85
92
93
88
85
83
83
78
79
79
76
72
71
72
74
76
76
76
76
76
75
75
76
76
73
73
79
89
95
94
87
83
81
79
75
70
72
80
78
70
61
61
70
78
79
78
75
73
76
79
84
85
80
74
70
71
79
62
70
75
74
72
74
79
82
79
76
75
77
76
69
61
57
58
61
64
70
79
92
97
94
90
85
75
65
65
72
81
83
76
71
78
87
92
85
78
77
83
84
80
75
73
74
73
70
70
76
56
63
75
80
79
77
77
74
70
68
72
78
77
71
66
68
70
70
68
69
73
78
81
82
86
90
86
76
68
70
79
82
78
74
78
88
93
86
77
76
81
84
80
78
81
86
89
90
88
92
65
64
71
77
78
77
78
75
70
68
71
78
81
80
76
72
77
82
83
82
80
77
70
69
76
85
86
80
72
71
78
81
79
75
77
84
90
86
80
82
83
83
82
83
84
84
84
88
96
102
72
66
68
68
71
75
79
83
83
79
76
80
83
81
76
70
73
78
83
80
72
68
69
77
81
80
76
69
67
70
79
83
82
79
82
93
101
97
87
81
84
85
81
74
69
71
76
84
88
91
77
74
74
76
75
76
79
81
83
87
87
87
86
82
75
70
69
72
75
72
64
63
71
79
81
75
68
69
73
74
80
86
86
81
79
86
95
95
85
78
82
86
85
71
63
67
78
83
83
80
80
79
80
85
85
84
82
82
82
78
80
85
88
86
77
69
66
70
69
66
63
64
72
74
70
64
65
75
87
87
84
81
80
77
73
69
70
72
75
77
83
88
88
85
78
76
77
79
82
82
70
70
76
77
75
75
83
91
84
72
62
68
84
89
85
80
77
73
63
54
53
64
73
78
77
70
63
65
75
85
83
78
73
75
78
76
69
65
67
77
83
85
85
86
83
77
74
74
78
84
67
72
77
77
68
65
73
85
89
76
65
64
73
79
82
83
87
82
71
60
58
66
75
80
81
76
69
67
72
77
79
76
73
74
81
86
83
79
76
77
78
79
75
73
73
74
74
75
78
75
80
84
89
91
86
80
75
76
76
76
79
78
80
76
70
70
76
80
79
76
75
76
76
76
72
72
76
81
82
77
75
73
74
72
71
73
81
87
86
82
77
71
69
71
73
77
82
84
84
84
87
74
68
79
94
96
84
79
82
94
94
80
75
84
102
104
94
86
84
85
79
63
55
65
89
108
107
91
80
77
76
76
76
80
90
100
101
88
71
64
72
82
87
86
84
85
83
79
72
69
87
83
77
77
77
77
76
78
83
88
91
88
88
96
103
105
94
80
69
68
70
73
77
82
88
90
85
79
79
80
87
87
85
83
91
100
99
84
72
74
82
87
88
86
86
85
83
79
80
82
93
97
93
84
74
66
68
71
70
66
64
66
76
89
99
100
92
80
71
68
74
87
93
86
75
71
73
79
83
84
87
90
85
81
80
86
83
74
71
81
92
95
87
85
87
87
87
83
89
94
84
79
83
89
91
83
75
69
66
62
58
63
80
91
92
81
72
73
79
80
76
79
85
88
88
82
83
86
88
86
82
78
75
74
74
80
79
73
71
74
81
85
88
95
96
89
81
80
86
90
71
61
66
82
93
89
76
68
73
85
89
89
87
86
80
69
58
65
75
81
76
68
74
85
92
93
89
88
88
87
80
73
71
76
84
87
88
88
85
81
76
73
81
93
93
84
77
80
87
89
83
79
74
75
78
81
78
76
79
88
93
84
73
68
75
80
79
75
78
81
80
76
75
77
78
76
76
81
85
85
80
76
80
86
87
88
86
86
88
87
85
79
73
72
77
83
84
82
82
82
93
91
78
66
68
81
90
87
76
71
76
80
77
75
83
93
97
94
89
85
81
77
78
80
80
79
79
81
82
75
70
75
83
87
83
77
76
74
77
86
94
94
80
70
75
87
92
84
74
74
88
84
73
65
68
81
90
87
75
69
79
95
96
91
85
87
87
92
92
89
80
72
70
79
87
87
83
81
80
74
71
75
82
84
79
74
71
72
80
87
91
89
80
71
76
86
89
88
82
83
80
77
71
67
70
77
82
81
77
76
85
94
95
89
78
70
68
73
80
81
77
70
67
75
84
87
85
82
83
81
78
78
79
79
76
75
76
83
88
88
83
76
73
72
74
76
79
84
89
88
71
67
70
71
74
79
81
82
79
78
81
86
91
87
77
67
64
67
71
74
77
84
84
79
73
74
80
89
89
81
76
76
78
77
76
76
80
88
92
93
89
84
78
75
77
81
82
79
72
74
66
64
67
73
78
83
88
86
81
79
80
86
91
86
77
71
74
76
73
72
79
94
101
87
67
60
73
89
91
83
78
81
88
91
85
81
79
83
91
102
105
96
81
75
80
92
95
81
70
77
75
76
75
74
77
84
91
89
79
65
63
72
82
85
83
81
81
78
73
72
78
91
95
89
78
74
79
88
91
95
95
94
94
93
93
86
78
75
80
90
91
82
70
66
71
80
85
83
83
92
82
87
86
81
74
73
81
84
75
64
60
63
69
77
86
90
86
78
72
72
74
70
69
71
76
82
84
82
81
87
92
90
81
76
79
82
82
79
78
80
79
77
74
76
80
83
83
81
85
89
77
83
83
81
74
69
69
75
78
82
81
77
72
70
73
76
76
75
73
74
73
69
62
59
64
71
78
80
80
85
89
87
79
70
67
73
83
84
85
90
98
100
97
95
96
95
85
74
71
75
73
77
78
77
77
79
76
73
75
78
82
85
84
79
74
68
65
68
72
80
86
88
85
76
72
70
74
77
84
92
96
95
85
77
74
77
77
75
77
85
98
103
96
86
82
83
77
72
75
85
69
71
73
75
79
81
80
72
60
57
63
76
86
89
85
78
72
70
72
79
88
90
88
86
83
79
72
71
77
87
91
86
80
78
80
82
74
65
63
66
77
84
80
71
65
66
74
82
90
97
71
66
67
71
76
78
78
72
64
59
66
79
85
84
78
77
77
74
73
74
74
73
70
72
80
85
82
75
74
81
84
83
75
72
72
73
72
71
70
72
77
86
83
73
63
63
77
87
92
87
84
76
69
71
73
70
73
74
77
81
83
85
85
81
76
74
75
73
70
68
71
71
72
73
83
90
99
97
86
80
78
81
78
69
59
58
66
74
76
76
81
89
91
83
76
74
81
85
82
72
90
85
78
75
76
75
73
75
82
85
80
73
77
85
89
88
82
74
69
68
73
81
89
87
83
84
88
88
80
67
65
71
74
67
55
52
64
74
76
72
69
73
81
85
87
88
86
80
71
64
77
73
70
74
78
85
85
83
84
85
79
71
73
84
92
95
89
82
79
76
73
76
81
83
76
67
61
56
58
61
66
69
62
57
55
63
74
79
82
83
79
72
69
76
86
92
88
79
73
74
71
70
70
73
77
83
88
92
92
87
80
78
79
82
84
80
78
77
79
76
70
64
63
70
76
73
64
60
66
75
80
70
56
49
56
72
81
82
88
96
93
83
69
67
73
84
89
93
96
95
74
83
87
82
73
68
72
80
84
80
75
75
79
81
79
74
71
71
74
72
65
64
65
70
78
86
87
86
81
79
73
66
60
60
66
75
81
85
89
93
94
87
82
72
70
74
83
92
96
95
65
76
87
84
74
63
59
63
71
76
74
72
71
70
71
68
69
72
75
74
71
68
71
69
70
74
85
90
83
72
57
53
59
62
67
70
74
73
70
71
77
84
87
83
77
77
78
77
75
78
60
60
68
73
76
76
79
79
83
84
81
77
70
65
62
62
61
66
73
77
74
71
71
71
68
68
72
76
77
70
59
52
48
50
57
63
59
52
50
58
69
75
76
77
77
78
79
77
75
77
71
65
62
62
69
81
98
105
97
83
76
73
71
70
66
62
59
60
62
67
70
70
70
72
79
81
74
66
65
68
68
60
49
48
55
63
58
51
57
74
86
85
73
65
66
74
77
79
80
79
81
81
78
68
61
63
72
84
82
71
68
68
69
68
66
65
63
60
62
66
68
65
65
70
77
83
82
74
70
71
70
63
56
50
53
59
62
64
72
92
107
103
87
73
65
68
75
78
79
76
65
72
80
76
68
58
53
59
67
70
69
65
59
59
63
65
62
57
54
53
54
56
64
68
71
69
73
76
78
73
68
62
56
52
51
55
59
63
70
81
95
100
94
83
75
75
77
81
83
85
51
59
68
74
73
71
68
70
74
76
73
64
57
55
61
62
57
52
53
58
62
63
66
63
58
55
57
65
73
71
65
59
57
58
59
54
49
45
50
65
75
79
76
73
72
74
75
76
76
82
61
66
67
66
63
67
68
71
72
73
73
69
65
59
59
59
58
65
78
90
90
80
69
60
58
56
56
59
62
67
67
62
57
57
60
60
52
44
47
60
69
70
66
65
69
71
70
66
64
68
71
75
76
73
62
56
55
60
65
69
71
72
69
63
63
62
68
78
84
85
81
77
73
78
79
76
64
58
57
61
67
64
57
54
57
62
65
60
59
62
68
75
83
86
87
81
82
80
76
76
71
71
70
69
60
55
57
66
71
69
65
60
62
64
65
71
72
74
69
64
63
65
71
73
70
65
61
57
55
54
53
55
58
61
59
60
57
60
62
66
70
77
86
91
92
86
85
85
87
82
67
68
63
55
50
54
63
72
74
68
64
62
62
63
63
60
60
63
67
68
67
64
60
53
47
46
51
62
68
62
52
51
59
65
67
61
57
58
66
74
76
74
70
71
77
80
83
82
81
78
68
68
64
56
55
59
66
71
70
69
69
72
74
69
63
58
59
63
71
73
68
62
58
55
54
55
60
67
73
71
64
61
64
68
69
70
72
74
73
73
72
69
69
75
81
87
87
79
70
66
67
65
65
68
72
71
69
69
71
74
76
76
75
75
74
72
75
76
72
65
59
58
58
61
66
69
71
72
66
64
65
71
72
70
69
69
76
79
80
72
68
75
89
100
102
97
84
72
62
62
54
60
74
88
87
74
63
64
72
78
79
76
74
73
71
66
66
70
72
68
62
58
58
61
69
75
79
76
71
67
66
70
71
67
60
56
60
73
81
81
79
81
91
98
97
82
72
62
59
64
58
68
86
97
91
77
66
64
72
75
74
72
73
76
72
67
61
60
63
65
64
62
63
70
74
75
76
75
74
73
73
71
68
65
58
56
61
71
81
83
81
81
81
79
79
80
80
77
76
77
76
77
77
82
82
81
76
76
75
72
70
68
72
80
79
73
70
66
63
61
62
65
74
78
73
65
61
66
73
74
70
67
67
67
68
68
68
67
69
72
76
81
82
79
77
84
94
96
88
78
82
84
75
68
69
75
80
79
75
72
76
83
87
80
69
59
62
69
73
68
62
62
66
70
71
63
61
65
66
67
62
60
63
67
69
67
61
52
51
60
75
83
83
78
78
81
87
82
75
74
85
93
86
71
64
72
80
80
73
71
81
95
95
80
64
53
54
60
65
65
59
55
56
66
75
76
65
56
52
58
63
63
61
58
59
59
58
56
58
59
67
74
76
76
76
79
77
69
62
64
81
85
79
68
64
71
79
77
73
73
79
84
79
73
71
72
70
63
62
65
72
72
71
74
79
78
68
55
50
59
71
73
65
56
59
69
80
81
77
66
59
64
71
79
85
87
83
74
65
65
74
70
65
61
64
70
74
77
76
74
72
68
67
70
73
77
76
71
69
74
86
94
94
87
81
78
78
72
68
71
79
79
75
71
77
87
94
89
80
72
70
71
73
80
88
95
92
80
70
67
75
74
73
72
68
68
71
81
87
84
74
68
67
70
71
70
68
68
68
73
80
92
95
93
87
84
78
74
69
69
76
84
85
83
83
85
86
78
71
71
74
74
72
76
85
94
93
82
71
68
82
85
85
80
75
72
77
86
94
91
80
72
68
71
71
69
68
66
68
72
76
82
83
83
81
82
78
72
61
61
73
85
91
84
74
70
74
78
74
71
70
75
73
75
76
78
79
77
70
68
79
82
80
77
72
76
85
88
83
76
72
75
78
75
72
69
70
74
78
79
76
72
70
72
75
80
81
78
72
72
79
88
90
82
74
74
83
90
85
79
76
79
83
82
75
68
66
72
76
75
65
72
75
70
64
70
81
86
82
74
71
75
79
77
71
68
71
75
75
65
53
52
66
78
82
81
81
80
77
77
78
81
79
77
79
90
98
93
82
77
84
93
95
86
78
78
81
83
82
80
64
70
69
65
64
68
76
82
82
82
79
79
80
78
77
75
74
74
71
65
56
57
70
80
82
77
73
73
74
78
80
81
75
67
65
75
86
84
73
70
77
86
85
76
75
83
94
92
84
80
78
70
64
66
74
83
84
81
76
76
77
80
79
76
75
75
77
77
78
77
72
69
72
74
72
69
66
69
74
81
88
89
84
70
62
63
71
73
74
74
79
81
77
73
74
83
92
92
87
84
84
77
70
69
73
77
82
86
84
78
74
73
68
61
60
67
78
80
74
62
59
66
71
75
75
73
67
66
72
82
88
86
82
78
77
77
73
72
75
83
90
87
79
73
76
82
90
91
90
87
79
81
83
72
62
55
64
83
90
89
81
78
74
70
69
74
78
78
68
57
59
67
74
79
80
75
72
69
75
82
84
80
74
74
77
79
74
71
73
77
83
84
75
68
69
78
86
87
79
74
71
78
78
74
63
57
61
70
76
76
79
83
88
87
84
80
80
82
82
77
71
69
72
76
76
77
78
79
81
82
79
76
74
72
68
69
72
73
73
75
74
72
67
66
70
76
82
78
73
72
88
79
71
74
83
84
78
69
66
71
78
78
79
88
95
92
78
68
74
85
96
93
88
83
88
92
89
82
78
76
81
85
85
83
87
88
85
75
69
67
76
81
81
83
84
86
81
70
64
69
90
85
78
79
86
92
89
79
69
68
73
79
82
89
95
101
97
87
78
79
82
91
95
94
91
87
81
79
80
84
86
86
82
80
87
99
96
83
72
75
83
84
80
80
86
94
91
77
70
71
74
82
85
90
95
98
99
94
80
69
67
69
75
81
91
97
94
85
76
69
74
84
93
92
81
73
71
78
85
86
84
75
69
68
76
88
91
81
75
80
88
86
82
82
90
95
94
92
97
102
75
75
75
79
83
84
85
84
74
63
59
66
80
90
85
75
62
61
69
73
74
78
81
85
82
79
76
80
84
86
82
76
70
66
69
79
87
88
87
81
75
72
81
93
93
82
72
76
88
96
84
74
75
79
84
82
73
69
70
70
70
74
83
90
85
67
55
57
72
83
85
80
78
81
82
81
79
82
86
87
84
84
83
85
86
90
94
98
97
85
71
68
82
96
93
77
64
71
82
81
77
74
78
91
97
93
83
77
81
88
91
83
73
69
76
81
81
83
89
91
90
86
86
84
80
75
76
82
88
87
80
75
80
87
94
94
91
88
88
86
85
86
90
93
90
85
82
85
87
82
74
71
69
75
81
88
86
80
77
78
84
85
76
68
73
82
93
96
93
87
80
81
86
92
90
85
81
82
81
74
67
69
72
77
78
79
81
79
74
76
84
95
100
93
88
86
88
85
79
73
84
80
75
74
77
80
79
72
64
66
75
85
85
78
75
76
80
81
79
74
71
68
69
77
84
85
82
81
78
75
76
82
84
79
75
73
75
75
67
62
67
84
93
89
83
82
86
87
84
76
88
94
94
93
89
82
78
74
74
77
82
84
81
79
82
90
89
83
75
74
75
72
62
60
63
70
76
80
82
79
81
85
87
88
85
79
75
75
68
63
66
75
82
85
81
80
82
87
88
89
88
90
92
91
87
81
77
75
78
81
81
76
75
77
83
92
96
95
92
86
83
82
80
77
71
73
79
87
89
81
74
74
77
82
79
75
73
75
78
80
81
82
81
84
91
91
82
71
72
83
90
82
79
82
83
82
79
74
70
67
66
70
72
68
61
61
73
87
92
86
81
88
101
100
88
77
81
89
94
91
83
78
78
76
69
62
64
75
88
94
91
82
77
80
90
91
79
61
62
78
92
84
78
79
86
92
92
85
71
63
64
71
77
70
57
50
58
73
81
85
84
89
95
94
86
78
79
84
92
94
88
82
79
82
80
76
72
75
80
84
78
70
72
77
79
75
68
65
73
89
92
87
78
75
76
84
91
88
81
73
74
81
86
86
82
78
75
74
78
86
92
88
81
76
76
81
84
82
82
83
78
74
79
90
98
101
92
81
77
78
75
72
71
74
79
80
80
82
86
89
81
75
68
67
66
70
76
82
83
85
89
94
96
95
92
85
79
76
77
83
87
86
80
75
75
79
81
84
84
86
87
84
81
83
86
89
85
82
81
88
91
85
74
71
79
87
91
86
84
86
70
62
62
67
74
73
72
76
82
90
97
98
98
91
80
72
71
77
79
80
72
71
76
79
76
72
72
84
97
106
103
94
82
72
68
67
65
68
77
91
98
92
77
71
75
83
83
77
79
87
69
68
72
81
81
72
64
65
72
81
85
85
83
79
78
78
81
90
89
82
72
66
65
70
73
71
72
81
98
104
94
80
71
73
77
75
70
67
74
87
93
89
80
78
81
86
85
81
78
82
77
78
86
86
79
66
62
67
74
81
82
82
74
71
77
85
92
91
88
85
88
85
79
75
75
75
75
80
89
93
91
82
80
79
82
81
77
78
83
89
89
85
81
81
84
91
90
84
79
75
89
83
84
83
76
71
71
79
85
86
85
84
83
81
78
76
73
70
70
77
89
98
97
89
83
79
78
80
83
86
91
94
87
76
65
61
66
76
81
77
71
71
75
80
81
78
77
76
77
73
95
88
83
78
75
74
72
77
84
86
85
84
88
90
87
78
69
66
72
78
86
86
90
91
86
80
76
75
78
80
83
85
82
73
61
56
63
73
73
70
65
66
68
68
65
63
65
68
73
75
98
94
86
78
75
74
72
74
79
84
83
79
78
82
84
79
73
81
94
97
85
73
71
81
84
77
63
58
67
80
88
86
78
71
70
76
82
85
86
85
80
74
67
68
69
69
67
69
74
83
89
91
88
82
80
80
77
76
77
79
76
74
74
76
76
73
67
74
89
94
82
66
62
70
79
76
64
59
70
87
94
85
68
62
67
79
86
88
94
96
89
76
71
80
92
91
81
74
80
87
74
76
77
80
79
80
79
77
75
74
73
74
77
82
83
74
66
65
71
76
71
68
66
70
75
75
74
75
77
79
76
70
67
64
66
68
73
80
86
85
78
71
72
82
92
93
85
83
83
85
67
68
72
74
76
78
76
73
71
73
74
76
79
83
84
85
81
73
67
62
63
69
76
78
75
71
72
75
67
56
49
55
67
76
77
75
78
77
74
71
71
77
83
82
80
80
82
82
79
74
65
70
72
74
77
82
82
79
73
71
74
78
80
81
81
82
83
75
65
56
58
69
75
76
71
66
62
58
53
51
51
55
60
66
73
79
79
74
69
70
76
83
86
81
76
77
82
83
82
78
67
64
59
60
68
82
92
88
77
68
68
76
84
81
78
76
73
71
66
68
71
71
68
65
65
65
63
58
61
68
72
67
59
57
61
64
59
56
64
78
86
84
76
76
77
81
82
87
91
91
68
62
56
54
60
67
72
72
67
68
75
82
82
77
72
69
65
67
76
86
89
77
64
55
61
66
71
72
75
75
73
65
59
59
60
53
44
44
58
79
90
83
76
79
85
86
79
73
74
81
56
53
58
68
73
68
54
51
58
71
78
72
69
64
67
65
59
54
60
71
72
69
65
66
65
64
66
69
73
71
64
58
58
60
64
68
66
60
59
68
78
81
83
84
88
86
76
68
67
76
44
44
56
72
82
76
63
57
60
67
66
59
58
63
67
63
56
51
57
60
58
59
63
68
68
61
55
55
62
70
69
63
58
56
60
69
73
71
68
71
77
82
83
84
85
84
83
80
79
81
53
58
64
69
74
73
66
63
62
59
58
59
62
65
67
64
60
65
75
80
73
61
58
60
62
60
58
57
62
74
82
77
68
56
51
54
59
71
81
89
90
86
83
84
83
78
77
77
77
78
67
72
75
76
68
60
55
60
64
69
69
67
67
69
69
66
68
72
77
76
66
59
57
61
62
62
62
67
70
74
77
76
70
64
59
60
68
74
81
85
82
84
85
87
83
76
70
68
72
77
71
71
69
64
53
48
54
65
78
82
78
75
76
77
79
78
77
76
74
66
59
59
61
64
64
63
63
67
64
62
54
54
61
67
68
71
68
63
63
68
78
86
86
82
79
80
82
83
82
82
71
66
56
46
41
47
64
78
83
80
77
78
78
75
68
65
70
76
79
75
68
62
62
64
71
75
75
71
64
54
49
51
62
71
76
74
70
63
65
75
86
90
85
75
77
82
90
90
84
82
73
68
60
57
58
65
78
82
81
77
76
72
65
59
52
51
56
64
67
68
66
63
63
66
70
74
75
70
66
63
62
69
75
75
74
75
81
86
89
87
84
81
79
77
80
81
79
75
75
78
71
65
62
66
75
76
79
80
82
83
82
72
65
61
63
62
63
60
54
54
62
67
72
67
62
58
63
68
69
66
69
76
79
75
66
69
79
95
96
83
71
70
77
86
86
79
73
71
73
77
55
53
62
73
78
75
70
72
77
84
90
90
85
77
67
61
60
63
66
68
65
66
68
67
67
67
68
72
72
70
70
73
76
75
69
66
70
81
88
84
79
78
85
92
90
80
74
71
75
78
59
60
68
76
77
73
70
71
72
73
79
88
89
83
70
62
64
70
76
73
67
63
60
67
75
78
76
75
75
75
74
72
71
68
65
71
76
81
83
82
79
80
83
83
77
71
70
72
75
78
76
76
77
77
76
75
72
69
65
60
61
67
72
76
79
82
81
74
68
63
63
63
67
69
73
73
73
73
74
76
72
67
56
52
57
70
82
82
74
71
73
77
79
76
73
72
75
77
75
75
75
79
79
78
76
75
70
64
63
64
69
70
71
74
78
81
80
73
66
61
61
63
66
69
72
72
72
67
67
66
60
54
49
49
54
62
66
65
63
66
75
80
80
79
82
90
93
85
75
72
78
83
81
77
74
73
75
74
78
86
92
90
83
78
79
80
78
73
69
67
65
59
56
64
73
74
67
57
56
59
60
60
59
60
59
58
58
59
64
70
76
79
81
79
81
84
84
79
71
70
74
79
79
76
77
80
81
84
87
88
88
84
81
80
83
82
77
71
71
73
73
66
60
61
65
66
67
62
65
71
74
73
69
67
67
68
74
78
76
70
67
70
75
75
68
65
67
70
67
67
66
64
66
74
79
83
81
81
79
73
68
67
72
83
87
85
84
81
76
74
71
68
68
68
69
74
80
88
88
87
82
81
78
75
77
83
88
87
78
69
62
62
65
70
71
78
83
84
78
71
76
71
70
75
75
71
68
69
75
75
72
70
78
86
88
83
82
82
81
75
66
66
71
77
82
82
88
89
85
77
77
85
93
91
83
80
79
79
77
76
74
69
66
70
80
89
93
91
82
73
88
87
84
79
73
63
62
68
79
86
84
82
85
89
88
79
70
68
73
78
77
79
79
79
73
69
68
68
64
65
76
94
107
97
76
65
70
80
84
80
75
72
71
71
69
70
77
81
79
71
76
84
85
80
73
74
80
82
79
76
73
76
82
82
78
73
68
68
72
79
79
81
81
78
72
66
66
71
75
75
78
90
95
86
71
65
73
84
81
69
62
66
73
72
66
64
70
81
81
71
71
82
83
74
68
71
80
79
69
62
62
70
74
72
69
70
69
70
70
67
65
71
79
80
79
77
80
83
84
79
75
73
71
68
69
74
77
75
65
60
65
77
84
85
82
83
85
82
79
70
82
87
81
66
62
64
68
68
64
65
70
74
77
76
74
74
73
72
68
66
66
75
81
83
80
77
76
78
77
77
78
77
72
67
67
73
77
73
62
59
67
79
85
86
86
86
85
78
69
68
86
78
65
58
64
73
75
72
72
74
79
81
78
78
78
78
78
75
75
80
82
79
77
75
74
76
73
71
69
73
84
90
88
78
69
71
77
77
74
69
68
71
73
75
78
84
85
80
74
72
84
76
66
65
72
75
78
82
84
87
87
82
72
67
71
78
81
78
76
79
81
78
71
66
73
80
83
75
68
67
71
79
83
80
71
70
73
76
77
78
77
75
73
74
77
84
87
89
84
77
79
76
76
75
73
74
77
83
87
90
89
83
76
70
72
78
77
72
68
70
77
76
73
73
78
85
88
83
76
71
69
74
78
77
72
68
69
72
74
77
77
76
73
73
78
84
87
80
73
70
69
67
67
67
71
75
76
74
72
73
75
80
79
81
83
82
79
76
75
77
73
69
71
79
86
89
88
84
84
85
81
79
80
77
73
71
72
72
73
74
74
73
70
68
74
81
85
77
69
68
86
82
75
70
71
74
79
77
73
72
74
79
81
78
71
70
69
70
73
79
85
92
97
94
86
80
80
80
78
76
81
86
87
83
74
70
73
78
86
90
86
77
68
70
86
99
100
89
78
78
91
85
82
87
96
99
93
80
69
68
74
81
81
72
67
68
72
77
81
83
84
86
84
82
78
77
76
78
78
75
74
73
72
71
74
80
84
85
86
88
86
75
64
64
80
97
99
84
72
69
76
78
85
92
100
104
106
98
90
83
85
89
86
78
71
72
75
79
81
82
82
82
81
80
77
71
72
77
84
82
76
72
72
78
86
86
80
75
75
84
87
85
78
76
82
86
88
81
82
87
67
73
76
75
72
72
84
94
92
81
76
82
89
92
87
78
74
77
80
81
80
81
78
80
79
79
77
78
80
79
79
83
89
92
89
81
75
73
79
84
85
84
86
92
87
82
75
78
84
91
75
74
76
76
71
66
67
73
78
73
67
72
83
95
95
88
78
71
74
77
81
84
82
81
78
79
80
80
79
78
80
83
86
86
82
79
77
81
87
85
81
81
90
96
90
80
75
82
85
79
74
71
76
88
93
86
78
76
77
79
79
78
77
78
80
82
80
79
76
78
81
87
90
89
84
80
81
82
82
76
70
69
73
77
80
82
83
81
79
77
81
88
97
97
88
82
82
87
91
83
76
68
69
76
81
84
84
79
77
78
82
83
76
66
61
67
78
86
87
80
75
75
83
91
91
87
84
84
84
80
75
77
77
77
77
82
84
80
71
65
76
92
100
97
87
81
83
88
90
82
79
76
76
77
77
77
77
78
77
78
81
81
75
65
60
64
74
77
73
69
71
69
70
75
81
85
84
83
82
85
90
92
85
76
69
72
81
86
77
64
60
77
92
95
85
77
80
85
86
81
82
87
91
91
85
79
75
76
81
85
82
74
68
68
81
88
89
77
65
66
74
77
72
67
69
72
75
77
78
79
80
83
83
84
79
76
80
87
80
73
64
72
87
93
87
80
81
82
83
83
91
93
94
88
80
70
70
74
81
83
80
70
68
75
89
97
97
89
83
78
78
76
76
76
76
75
78
78
79
75
74
75
82
86
84
79
75
75
79
79
80
82
84
86
88
90
86
78
75
80
93
93
90
82
75
69
69
75
82
83
81
81
82
80
75
69
74
85
91
83
72
70
80
90
90
85
79
81
86
88
85
79
75
70
66
67
71
76
81
84
88
83
81
79
80
77
74
67
69
75
93
89
82
78
75
73
75
81
85
89
90
93
89
79
63
51
56
71
80
82
77
76
83
91
89
84
80
80
80
78
73
68
67
70
76
81
85
87
88
81
77
80
89
92
82
70
60
63
69
74
84
77
71
72
74
79
81
83
83
85
86
85
85
80
78
73
71
73
77
84
89
86
82
80
82
83
86
86
81
75
60
58
74
93
107
103
89
78
73
71
74
77
86
89
83
76
72
73
75
75
80
73
65
69
76
83
85
86
82
73
73
76
84
91
91
85
80
78
80
84
87
84
81
81
80
82
84
87
86
78
70
69
82
94
99
90
77
69
70
77
77
73
67
67
73
78
78
77
77
77
84
74
73
81
86
85
82
84
85
82
75
74
83
88
85
76
78
84
89
84
73
69
76
80
79
73
71
76
85
81
71
67
69
72
71
69
73
83
93
97
87
75
67
68
76
82
78
71
72
77
84
79
84
91
86
72
67
77
89
94
83
70
64
70
80
85
92
96
95
86
72
63
63
72
74
72
72
83
94
92
76
65
62
71
76
74
76
83
95
100
96
86
81
84
91
96
87
73
68
75
75
81
90
93
84
72
73
83
90
87
75
62
56
65
78
90
96
95
92
88
88
85
80
78
80
77
74
80
87
91
85
79
80
85
88
84
77
78
83
89
87
82
79
83
90
91
80
74
76
84
72
78
89
91
83
78
81
86
85
78
73
72
79
80
79
73
68
71
80
89
91
90
90
90
89
79
67
61
63
71
74
79
81
86
85
80
79
81
83
79
70
67
71
77
78
69
62
63
75
86
74
79
84
80
73
68
70
78
79
78
75
82
91
93
83
67
58
65
81
89
81
72
73
84
87
78
67
63
68
71
72
72
78
84
86
80
80
80
76
72
66
67
72
75
70
66
64
72
77
81
77
82
83
79
73
67
67
68
74
76
76
76
79
82
83
76
72
78
89
90
82
69
68
76
81
80
75
77
88
96
95
90
88
91
94
92
86
79
73
74
77
79
76
77
75
77
78
77
78
81
83
85
85
86
88
83
74
65
63
68
73
73
71
74
76
74
67
69
79
88
86
74
67
68
71
68
64
65
78
93
97
89
80
79
84
88
87
82
82
85
86
83
88
97
98
87
70
59
60
69
71
71
74
80
88
87
80
74
71
73
75
76
79
81
78
69
60
60
71
84
85
75
69
66
62
56
49
56
67
76
73
65
60
62
64
68
69
71
74
77
78
83
88
100
100
88
72
61
59
63
57
65
71
72
74
75
79
84
87
86
82
79
80
81
80
76
71
73
70
70
70
72
76
76
67
60
60
69
76
75
67
61
63
69
73
74
74
71
66
65
71
81
84
81
78
77
81
80
73
66
59
73
79
75
71
69
73
77
82
83
79
79
79
78
78
80
85
81
71
61
63
70
76
75
69
68
74
79
79
77
76
74
75
78
83
90
93
91
81
75
75
84
86
78
74
75
81
85
83
77
61
67
68
70
69
68
67
66
67
70
75
79
78
75
76
81
87
83
74
69
71
71
66
58
59
65
72
74
75
73
76
74
73
72
74
73
74
78
82
82
77
76
78
87
92
90
85
85
85
89
62
56
53
56
64
68
66
61
62
69
76
77
74
68
75
81
84
80
76
79
82
76
64
56
57
65
69
70
69
67
63
59
62
70
72
64
56
58
69
77
69
59
62
84
105
104
85
74
79
91
68
63
62
67
74
75
67
62
63
71
75
72
69
68
77
82
81
78
79
84
83
77
75
72
71
68
67
69
68
67
63
59
62
68
72
79
81
75
71
70
66
62
70
83
94
93
76
65
70
88
67
64
68
75
82
79
72
66
67
70
72
72
75
80
81
82
79
77
80
76
73
72
73
76
75
77
75
72
72
69
70
71
70
67
68
77
84
88
87
86
85
89
90
88
86
79
71
71
76
84
59
56
60
67
74
78
74
76
75
72
71
72
77
80
79
69
65
66
69
66
58
53
57
65
74
78
82
82
77
70
72
78
82
76
65
58
64
80
93
102
100
97
95
91
81
75
73
76
79
78
60
60
63
71
76
78
74
74
73
73
72
73
77
80
76
69
61
62
65
62
53
49
56
63
65
66
69
78
80
79
77
79
82
77
68
62
65
76
85
87
84
84
83
78
75
74
73
73
75
76
72
71
73
75
77
75
70
67
69
71
72
74
79
83
85
81
76
77
76
71
65
66
71
72
66
62
63
70
80
81
80
77
74
70
70
74
77
74
69
69
77
82
82
72
68
74
79
80
80
83
74
74
75
74
69
64
67
69
71
71
71
75
79
83
84
81
80
81
80
76
73
70
72
74
78
79
75
69
63
65
68
74
75
72
72
76
80
75
71
76
87
94
91
81
75
75
79
82
85
87
74
74
75
73
71
70
73
76
74
72
73
77
80
77
75
78
77
72
69
68
71
73
77
84
89
87
78
67
58
56
62
70
73
70
68
70
79
83
83
84
87
91
89
83
76
73
74
80
85
88
72
72
71
73
77
78
80
77
75
75
79
83
84
83
85
84
79
69
61
59
71
86
99
98
86
71
65
64
68
69
66
65
62
59
60
63
72
80
85
84
82
80
75
69
66
70
77
85
88
86
65
62
61
65
74
77
81
79
76
75
80
89
95
94
86
78
70
68
66
70
75
84
88
85
74
64
57
61
68
72
69
64
62
67
70
70
70
76
82
87
85
79
73
69
67
72
79
88
91
83
70
65
62
60
63
73
85
91
84
74
72
80
87
87
80
71
67
72
75
80
79
72
65
62
65
67
62
61
65
67
68
69
71
73
74
73
72
76
78
81
77
76
75
74
71
70
72
78
82
81
77
75
72
67
66
74
86
89
79
70
63
65
69
75
82
87
83
76
70
68
72
70
66
62
66
70
70
68
66
68
69
70
66
64
65
71
77
78
74
72
70
74
76
77
76
75
75
75
77
76
76
70
70
74
79
79
76
68
66
66
68
67
66
72
82
92
90
78
67
59
62
69
68
71
70
71
68
67
67
67
64
61
58
57
59
65
72
75
78
80
80
79
79
81
85
93
92
85
74
71
75
69
69
76
84
83
73
64
66
74
77
71
69
70
81
87
87
79
76
75
73
70
65
66
68
66
62
59
63
66
62
59
59
61
60
60
63
70
78
81
81
83
84
85
84
83
84
81
73
67
73
76
81
89
94
87
78
72
71
73
70
69
73
80
85
82
77
77
81
88
85
74
65
60
63
67
68
76
81
82
79
75
72
69
65
65
69
73
68
61
60
75
85
84
67
57
59
69
74
71
70
72
81
90
92
85
81
77
74
71
67
68
78
86
85
77
74
77
83
81
73
70
70
74
75
76
81
87
89
88
85
85
82
77
74
73
79
79
72
60
56
63
73
75
67
58
63
73
84
85
72
69
70
74
75
73
72
71
73
72
75
81
84
85
78
72
73
82
88
83
69
66
70
79
81
81
80
80
77
74
77
84
88
84
77
76
81
87
89
88
82
79
76
77
81
80
83
88
90
87
76
78
77
76
73
72
67
64
64
70
77
84
88
87
83
76
73
78
86
86
79
67
67
71
74
74
74
75
75
74
75
83
90
85
74
72
78
89
92
90
86
84
87
85
83
85
90
95
94
87
74
83
84
82
79
81
85
83
77
71
70
73
78
86
88
86
78
75
81
82
80
74
70
71
74
74
77
78
77
75
74
77
83
80
73
72
77
80
74
62
57
64
74
81
80
83
90
96
95
87
74
82
83
78
75
80
89
91
83
73
71
70
72
73
76
81
79
80
80
81
82
83
81
78
76
77
80
81
76
70
68
71
73
74
74
76
78
74
65
59
57
63
70
75
78
78
78
78
77
71
78
82
78
70
68
74
79
77
72
71
74
77
77
75
74
75
74
76
76
80
86
91
93
86
80
78
80
80
78
77
78
79
78
76
75
78
81
79
76
73
75
80
84
85
80
73
65
65
67
70
75
73
67
65
68
74
78
77
74
72
74
75
79
85
87
83
74
69
71
79
87
91
91
89
82
78
76
76
79
81
82
82
77
74
73
77
82
83
78
73
74
82
89
87
78
68
64
68
77
81
67
66
63
63
70
75
80
85
83
79
73
71
74
83
92
93
83
74
74
81
89
88
76
71
73
80
80
75
67
62
62
69
74
76
73
75
83
85
80
74
72
79
88
88
75
66
63
69
78
78
80
75
71
73
83
89
90
84
79
75
74
74
71
73
82
88
85
78
76
82
90
84
72
65
70
82
86
78
63
50
50
66
80
87
84
82
84
87
84
79
77
79
87
88
80
74
66
67
70
72
90
85
81
84
93
97
90
75
67
67
76
78
74
69
71
74
77
74
73
74
74
73
76
83
88
89
85
80
76
69
65
68
76
79
81
80
82
84
82
80
76
74
73
76
81
89
88
79
73
77
78
88
97
90
80
71
74
77
82
83
82
80
76
68
63
68
78
90
92
85
79
75
80
82
79
77
78
80
80
75
72
74
82
86
87
85
83
81
83
86
87
85
79
79
83
92
95
90
89
86
70
72
83
90
90
86
79
73
71
77
83
84
77
65
57
53
57
68
81
89
85
74
69
72
78
81
79
79
78
73
67
69
72
74
77
82
83
84
85
85
85
84
79
77
82
90
94
86
83
81
74
72
74
76
77
80
83
84
81
79
85
87
85
74
67
62
64
71
83
93
95
87
80
83
89
91
86
84
84
84
80
81
85
87
87
81
74
71
75
81
86
87
86
83
83
88
87
81
75
73
76
75
78
76
66
60
69
83
91
89
86
87
86
84
83
87
95
100
100
95
92
88
83
81
83
84
84
81
80
79
80
84
89
93
89
77
63
58
65
77
85
90
89
89
86
85
84
82
80
75
75
73
76
77
71
60
63
76
90
92
88
86
87
88
86
89
98
97
87
79
77
82
82
79
76
76
77
74
67
64
65
67
69
73
74
71
67
67
70
76
81
85
88
87
82
79
79
83
81
78
82
73
73
75
75
75
75
78
79
79
80
84
89
89
81
75
76
75
69
63
67
77
85
87
84
81
79
75
65
58
58
64
67
71
74
80
80
78
76
75
80
85
88
84
76
73
76
81
86
88
88
81
78
77
78
83
84
84
78
70
69
77
81
80
74
69
72
75
73
73
76
76
80
78
80
81
81
79
75
70
72
78
80
81
79
82
82
77
73
76
85
91
94
86
79
75
78
86
97
100
76
79
80
81
81
82
84
84
79
76
73
75
78
79
79
80
79
80
79
81
82
78
73
66
70
76
80
80
82
85
85
80
71
70
71
76
86
94
95
89
82
83
87
87
82
76
78
86
94
96
72
70
74
78
77
73
72
77
83
84
81
76
79
81
86
83
77
71
66
69
76
77
76
78
84
86
82
80
83
84
81
72
69
74
82
88
95
105
104
90
73
68
74
82
81
79
79
82
84
80
73
75
77
74
69
65
70
77
84
84
80
77
82
87
91
86
73
66
64
66
69
75
82
88
90
86
81
80
81
79
74
74
79
89
97
95
92
86
81
79
78
79
77
77
78
81
87
89
86
80
72
78
80
76
71
67
73
82
85
83
80
81
91
98
97
88
78
73
75
79
81
79
78
78
74
73
75
77
76
77
73
74
77
83
87
93
91
86
79
81
87
92
87
75
68
75
84
91
89
78
75
79
80
78
74
68
67
75
82
83
79
77
81
87
89
85
77
74
77
83
90
85
79
74
73
75
79
78
75
71
71
71
76
79
88
94
101
100
89
80
77
81
88
83
76
70
73
80
81
72
83
81
79
77
72
65
64
72
84
86
78
67
63
71
82
84
78
74
75
80
85
84
80
79
82
85
89
92
90
80
70
68
77
91
95
90
78
72
69
65
65
72
79
83
79
74
73
75
72
69
80
76
78
78
76
71
73
82
88
85
72
59
64
75
86
85
79
75
76
78
80
80
82
83
83
80
82
89
88
75
58
58
76
94
95
76
63
61
66
68
67
70
76
79
76
76
75
76
76
74
80
75
80
86
86
81
80
87
87
74
57
54
65
83
87
81
75
75
80
84
83
82
83
83
80
73
71
75
73
58
46
51
74
89
89
82
83
90
92
81
67
67
77
85
86
81
79
77
79
79
78
78
87
93
89
81
81
89
93
85
66
53
62
76
83
77
70
70
75
84
87
84
80
77
77
77
78
83
85
76
68
68
75
80
75
73
78
84
82
73
67
68
76
82
85
86
83
78
78
81
68
73
79
84
82
80
79
85
89
87
75
65
64
71
77
74
68
66
71
76
76
72
71
76
82
83
79
79
78
77
78
78
77
77
68
60
54
56
61
71
75
77
75
71
71
74
77
76
77
81
67
71
76
77
75
73
73
73
73
73
73
74
76
78
77
71
69
77
87
89
76
64
68
86
98
93
76
61
56
56
58
65
74
81
82
77
71
72
76
81
83
85
86
80
75
69
69
73
77
77
65
71
79
80
74
69
73
77
76
70
68
73
81
86
82
76
78
86
95
94
80
70
72
86
94
86
74
68
69
71
67
68
75
87
92
90
83
79
74
71
71
80
89
93
92
86
84
85
81
76
54
63
72
78
76
80
84
88
79
70
65
70
77
83
84
84
81
76
76
75
80
79
78
73
70
70
75
85
96
98
94
87
81
81
79
76
70
61
55
56
63
72
80
85
89
93
96
93
84
76
67
65
65
69
76
82
81
75
70
69
73
77
79
82
83
78
70
61
61
70
82
82
74
67
64
70
75
83
86
90
87
82
74
68
66
70
73
74
73
74
78
82
85
85
81
76
77
76
75
72
72
77
76
77
77
77
77
74
75
77
80
80
80
82
79
71
61
59
70
83
86
81
74
75
78
75
72
70
74
77
75
69
60
59
61
66
73
77
81
86
92
98
95
84
75
72
74
78
78
72
58
77
85
81
74
71
78
85
89
84
75
70
71
73
73
68
66
75
89
93
88
82
77
80
81
78
72
76
87
92
86
73
64
63
65
72
74
75
74
80
89
95
88
76
69
75
85
90
88
82
60
76
82
80
72
67
64
75
81
82
76
70
67
68
68
70
79
90
94
93
88
85
81
78
78
78
83
89
91
91
82
75
69
70
77
85
88
90
86
82
85
88
87
79
76
75
76
73
68
69
70
74
79
83
78
67
59
60
68
81
83
80
75
68
69
74
83
84
79
79
84
84
81
77
76
79
84
85
78
72
65
61
63
70
76
81
86
91
92
85
76
74
78
88
90
83
73
64
57
57
73
75
78
76
73
69
68
66
69
74
79
80
74
69
71
77
81
76
68
63
66
70
72
74
74
77
77
76
77
74
71
70
73
77
78
78
77
80
83
76
63
53
58
75
89
92
85
80
78
83
87
88
80
73
71
75
78
77
70
70
77
80
81
76
73
79
86
90
85
79
72
69
71
72
72
75
74
77
81
87
86
81
75
73
77
84
89
90
85
77
66
58
62
74
86
87
80
79
87
102
86
89
87
81
80
82
83
82
77
76
80
87
88
81
74
76
85
93
97
91
82
77
74
73
69
73
83
93
94
86
83
78
76
74
77
84
91
93
90
84
78
77
76
75
71
66
66
71
83
93
68
67
71
75
81
84
86
85
84
84
84
83
79
73
68
70
74
79
81
76
73
75
79
76
71
72
85
97
96
84
72
73
78
83
76
71
70
77
82
84
80
79
75
68
65
64
72
79
80
75
63
57
59
68
82
92
87
79
74
75
77
77
76
75
71
71
75
79
77
69
65
71
81
86
79
69
74
83
88
84
75
74
79
75
70
66
68
71
72
74
77
82
82
79
77
80
85
81
76
69
72
66
68
83
97
101
88
74
67
68
71
74
74
77
82
83
83
82
78
72
67
71
81
85
80
67
60
64
77
86
91
89
80
73
71
79
83
82
72
69
75
84
86
82
75
76
77
77
80
85
72
76
85
92
93
85
75
71
71
71
72
72
72
78
84
86
82
75
72
73
77
78
80
74
70
65
59
61
72
84
92
93
87
78
74
78
83
82
79
77
76
77
78
72
71
65
70
80
88
96
69
77
86
83
76
67
66
67
73
73
75
78
80
81
84
84
78
72
74
82
90
92
87
76
69
67
70
72
74
81
78
79
75
71
67
70
74
79
82
82
80
77
75
71
71
79
86
88
88
85
71
78
81
80
76
77
76
75
72
72
76
86
92
93
88
81
78
79
81
84
89
95
94
88
77
70
72
79
84
82
73
63
62
65
71
74
74
76
79
84
89
86
75
68
69
83
92
90
78
72
75
77
78
76
76
78
81
84
82
79
77
81
89
92
93
91
85
80
78
75
77
80
81
79
74
67
70
75
76
73
64
60
64
77
81
76
70
68
78
87
89
81
70
61
65
74
82
84
77
70
76
78
78
73
71
74
84
94
94
83
74
69
73
83
91
92
85
75
72
72
76
78
73
69
69
69
68
65
64
59
58
63
75
83
81
67
61
67
79
82
79
74
71
72
75
78
83
89
89
80
79
81
79
73
69
74
83
88
85
76
73
72
75
80
82
80
76
71
71
71
76
79
80
76
75
75
74
71
67
67
66
71
79
82
80
75
75
78
77
75
74
76
80
83
86
88
92
94
92
85
80
81
78
72
71
73
75
73
74
74
76
79
83
82
79
76
72
72
72
73
77
82
84
84
79
73
66
65
66
68
67
67
68
72
75
78
79
81
85
85
84
83
81
79
81
84
89
86
81
75
74
69
66
70
74
76
76
70
69
72
74
75
78
80
79
75
74
76
83
86
87
87
86
85
78
65
52
47
50
57
57
54
50
50
54
58
65
76
79
81
82
83
83
81
79
79
82
83
78
69
74
70
69
74
77
78
75
69
66
64
64
67
73
76
75
72
70
73
80
86
87
87
84
83
79
70
65
61
61
65
68
66
60
56
57
61
66
65
57
53
59
80
96
96
82
73
71
79
82
80
77
76
78
75
73
71
72
71
69
67
68
70
73
71
68
64
65
70
72
73
71
74
80
81
80
78
76
69
67
70
82
87
84
78
75
79
81
75
62
54
60
81
98
98
84
68
61
71
83
89
77
75
68
59
60
70
80
82
78
76
78
80
74
68
64
67
77
85
87
79
72
70
72
76
78
78
76
71
68
70
77
83
82
76
74
77
82
84
81
80
81
82
87
88
83
74
68
70
72
77
76
75
66
55
61
78
89
85
74
70
75
79
75
71
71
82
88
95
99
96
82
69
62
65
74
82
87
85
82
77
73
68
65
62
63
68
73
73
73
76
79
82
85
85
83
84
83
78
71
69
77
79
72
64
65
77
87
90
80
73
70
71
74
76
81
85
84
83
84
85
79
69
63
67
76
87
91
89
84
80
79
77
74
70
71
74
75
71
65
63
69
79
85
85
83
84
84
81
80
79
76
81
81
74
70
73
82
89
91
86
77
73
74
78
81
82
79
76
73
73
75
70
67
68
75
83
87
81
73
72
82
90
88
82
79
80
83
83
80
75
73
74
72
75
78
78
77
78
79
81
73
77
80
79
77
78
81
82
78
77
77
77
81
81
79
75
73
73
72
73
76
81
81
78
77
81
82
79
74
72
79
81
80
79
79
81
83
85
87
87
85
81
77
73
70
67
69
76
81
82
66
70
75
78
79
79
81
81
74
70
68
73
80
85
80
71
63
65
69
72
78
84
93
97
90
80
76
78
81
81
77
70
68
74
79
83
83
79
73
70
75
83
88
83
71
65
67
77
86
82
64
65
65
67
70
77
82
86
81
73
64
64
74
81
81
76
70
70
72
75
80
83
87
88
84
77
72
73
79
79
75
73
75
80
88
91
91
84
74
67
69
80
90
87
75
66
65
76
81
79
76
68
63
63
70
78
82
79
71
63
61
62
66
70
75
80
84
82
78
77
80
80
74
68
71
76
76
75
68
62
62
71
83
91
93
92
92
91
86
83
81
84
89
86
79
70
66
68
71
75
79
75
72
72
75
81
79
71
64
65
70
74
70
63
63
70
78
79
74
67
66
71
76
80
80
79
78
77
70
64
62
69
75
81
82
80
80
81
82
82
80
79
80
77
78
77
73
67
66
72
76
89
98
91
77
64
58
62
70
79
81
83
86
88
85
79
77
83
87
89
80
73
70
71
72
71
76
79
79
73
64
60
70
85
96
93
81
65
60
67
80
88
88
83
81
80
84
88
92
96
61
67
76
73
69
65
70
73
80
81
82
82
83
83
83
76
67
70
81
92
95
85
80
83
89
83
78
75
80
83
79
74
73
80
86
88
85
81
78
80
82
86
90
88
83
82
79
84
92
101
69
69
69
64
62
67
79
86
86
82
80
80
79
78
78
75
72
73
81
96
100
91
83
82
92
96
90
85
85
90
100
97
86
78
75
83
95
100
95
85
81
82
83
82
82
83
84
80
80
83
75
71
74
76
71
67
70
80
88
90
91
87
82
74
70
72
83
92
99
101
100
89
78
71
74
83
86
85
85
87
92
88
80
73
74
80
87
88
83
78
79
81
82
80
79
83
86
85
78
73
77
72
73
78
77
70
68
73
83
91
89
88
83
74
65
67
80
98
103
98
91
83
78
72
70
71
74
76
77
78
77
72
70
74
82
85
85
79
75
76
80
83
85
80
78
82
86
85
81
77
85
77
69
66
68
72
78
81
79
73
72
79
85
84
72
68
77
85
86
79
72
74
79
81
81
77
77
74
70
67
72
76
80
81
83
85
83
79
79
80
82
83
81
79
81
85
84
81
79
80
80
81
76
73
72
79
84
85
80
70
68
75
84
87
84
79
76
76
78
79
85
86
81
76
72
73
74
73
68
69
74
83
87
84
81
76
71
70
76
85
89
86
79
77
80
85
82
77
76
81
75
75
79
83
83
78
76
77
79
78
77
77
83
88
89
85
80
77
83
92
102
94
78
64
58
61
66
71
78
86
89
84
79
82
81
78
75
76
84
89
90
83
77
76
80
82
81
78
78
84
77
75
74
75
74
70
69
75
82
82
77
76
82
87
85
77
74
74
81
86
81
75
70
71
75
73
70
74
84
97
96
83
75
79
86
90
88
91
92
88
76
65
63
73
80
82
85
86
88
85
74
75
77
76
71
72
77
85
86
80
72
73
80
85
81
73
69
72
73
70
66
66
74
81
81
76
72
75
80
80
74
69
74
84
91
91
86
81
77
71
63
59
64
74
81
85
88
89
90
87
70
73
75
79
81
84
86
85
79
72
70
73
81
86
90
89
83
77
75
76
82
87
79
72
64
64
71
75
70
59
54
62
75
85
90
90
86
82
75
70
71
76
82
83
80
80
83
87
89
88
76
74
75
80
84
84
82
74
73
72
73
74
79
86
93
94
88
78
76
82
94
92
80
68
65
73
78
77
72
67
70
77
84
86
88
91
93
92
87
80
77
79
77
73
65
68
79
88
89
84
86
84
84
83
80
71
68
72
82
86
80
70
65
72
85
93
88
78
75
76
81
85
84
83
81
77
77
78
84
85
85
85
86
87
85
78
76
75
79
79
79
74
67
59
57
65
79
87
86
79
77
79
83
82
75
68
67
78
87
89
78
66
63
71
86
91
89
84
79
77
77
84
88
88
80
70
69
79
86
77
66
68
82
89
85
71
63
66
73
76
76
76
80
77
72
73
81
88
86
79
65
67
77
81
76
71
76
86
90
80
69
66
75
85
88
86
79
79
80
80
86
86
85
80
76
72
78
87
86
73
63
68
84
91
85
76
81
89
84
68
60
72
88
92
84
80
84
90
87
79
69
76
83
84
78
73
79
89
93
85
75
73
82
90
86
75
64
62
68
78
88
89
84
78
78
81
85
84
83
78
81
87
90
81
70
69
80
88
80
68
59
64
74
77
78
83
87
91
83
73
79
81
79
77
73
70
68
73
82
90
90
84
82
82
80
75
67
65
69
72
72
69
70
75
82
88
84
78
73
75
79
84
81
73
64
60
63
65
65
70
76
79
75
67
70
83
96
95
81
68
81
73
62
60
69
70
68
65
72
83
88
82
75
74
77
79
83
89
91
84
69
56
59
75
90
89
81
80
80
76
75
73
76
78
79
76
72
69
69
77
84
87
83
75
73
80
91
95
85
71
80
70
66
69
75
80
84
84
79
73
71
72
74
77
80
80
83
85
87
86
80
77
76
78
80
77
76
84
96
98
91
81
75
74
75
76
78
77
77
77
78
83
85
87
84
82
84
88
85
80
73
74
78
78
77
80
88
92
83
71
68
76
83
85
83
80
77
66
62
67
82
93
87
72
61
64
73
84
92
93
91
82
72
59
52
55
65
71
74
76
78
82
85
87
85
81
79
81
82
80
72
75
74
70
68
70
78
85
86
84
84
85
83
81
79
78
73
66
65
69
83
90
81
70
66
75
87
84
78
75
76
81
76
64
57
60
71
78
78
78
80
85
84
77
70
71
75
81
83
83
73
79
82
77
72
75
80
87
92
91
87
83
80
79
77
75
70
69
74
77
81
79
78
80
90
95
90
82
76
75
81
86
84
76
68
71
82
87
86
88
91
92
87
74
66
73
85
93
92
85
75
87
88
83
80
82
85
87
82
77
72
75
79
81
78
71
65
70
79
84
82
78
78
82
88
85
76
72
75
84
90
89
81
69
64
67
75
80
85
89
94
94
87
78
79
87
91
92
89
88
84
82
74
74
78
80
76
70
65
64
68
74
80
82
78
71
69
77
82
91
91
87
79
78
77
77
73
70
75
79
79
72
62
60
64
72
76
81
84
86
86
86
84
83
87
88
81
75
73
79
76
74
72
76
79
80
73
67
65
67
74
79
82
81
77
76
78
79
79
81
86
87
86
83
82
81
83
82
78
75
67
62
62
70
80
87
85
82
82
77
74
74
76
77
75
74
77
78
74
69
72
77
83
84
79
79
81
80
73
69
74
82
85
82
75
76
81
82
78
69
69
75
85
88
86
83
82
83
87
88
88
85
85
87
90
90
85
82
76
73
72
71
66
60
61
68
81
90
88
80
75
79
79
75
74
80
90
91
80
73
77
90
94
83
70
64
71
82
83
78
72
73
80
87
88
83
79
81
87
96
100
93
83
75
76
81
86
83
79
76
72
70
69
69
65
66
69
77
84
84
77
77
74
73
75
82
90
88
82
78
82
91
92
82
67
60
67
79
84
82
79
77
79
83
79
75
75
81
87
91
89
79
70
66
73
81
88
94
88
82
72
70
70
73
69
65
69
77
84
81
75
79
76
76
76
80
76
72
70
71
74
77
75
73
72
74
83
86
83
77
75
80
87
82
70
62
72
82
87
81
73
69
72
80
85
87
88
87
83
77
74
70
69
67
68
76
86
92
88
82
71
72
70
69
75
77
73
68
68
71
72
73
73
73
76
86
94
98
91
78
69
77
89
94
83
76
77
81
84
76
64
61
66
75
81
85
84
75
71
72
78
83
83
81
80
80
83
80
77
74
69
64
62
69
75
82
82
78
81
84
84
79
74
72
74
77
81
81
78
74
68
71
80
94
98
92
80
76
73
74
73
69
67
71
81
87
88
78
71
72
78
90
96
94
83
76
68
67
70
75
69
69
71
74
75
73
71
75
85
91
89
81
72
71
74
76
72
65
65
71
78
77
77
73
74
77
76
75
80
87
86
83
79
80
80
79
77
76
76
80
79
78
81
82
79
74
72
74
79
78
69
73
77
78
73
62
60
67
75
81
79
76
73
72
73
73
69
69
76
85
92
89
79
68
59
62
73
85
91
89
85
80
80
80
79
74
71
75
81
83
80
74
69
69
74
81
86
84
81
79
71
75
80
81
78
76
76
77
77
73
69
71
75
74
70
63
65
75
86
88
90
86
80
72
66
68
76
85
88
83
75
77
82
89
93
90
87
84
80
81
82
79
72
69
73
81
86
80
74
74
75
81
83
82
75
74
78
86
91
84
71
68
75
81
84
83
83
87
87
83
78
76
73
70
68
68
76
82
78
71
70
77
97
103
93
79
74
80
85
87
83
80
75
72
75
78
78
78
71
70
74
81
82
79
71
67
69
79
87
88
80
74
76
81
92
98
99
93
84
75
73
76
79
79
74
72
73
79
76
70
68
74
85
86
74
61
63
79
92
91
83
76
80
85
83
79
79
81
82
74
71
75
78
76
75
74
74
76
78
78
78
79
78
78
72
69
72
76
77
73
72
77
86
92
91
85
80
80
82
80
75
73
73
74
73
76
79
81
79
76
75
84
93
93
84
79
78
81
81
78
76
79
77
74
71
74
78
84
81
77
74
77
83
80
67
53
50
60
70
71
72
75
85
90
86
78
77
78
82
83
80
77
76
75
80
83
84
82
76
77
84
87
89
83
76
72
75
78
79
78
79
79
75
71
67
72
79
86
88
80
76
78
85
89
80
70
65
68
70
71
76
84
88
88
76
65
59
57
61
69
70
70
62
59
61
69
76
83
89
96
91
86
79
72
72
75
83
87
86
80
77
74
72
67
66
71
78
83
80
78
78
80
82
76
69
68
74
74
72
71
78
86
91
87
78
72
60
49
47
54
62
66
59
56
61
71
79
80
80
80
83
85
82
79
78
78
85
87
86
81
73
73
69
63
63
70
74
72
69
71
78
81
73
61
56
65
76
80
72
62
65
72
79
84
82
85
77
65
58
61
75
84
81
75
77
80
83
76
69
67
77
85
90
87
79
71
67
69
71
76
73
72
64
58
60
72
82
78
71
73
79
80
72
61
67
82
91
85
73
62
61
63
68
72
77
83
85
75
69
72
80
85
81
72
68
69
72
72
70
74
77
78
78
78
75
70
64
64
66
67
78
73
61
50
56
78
94
91
79
74
80
81
76
66
70
84
89
87
83
84
82
74
69
68
72
78
83
81
78
77
78
71
64
57
56
62
68
69
69
73
78
79
75
71
70
71
71
69
66
66
79
75
65
53
50
62
76
80
77
74
77
80
77
72
69
72
72
75
83
88
91
86
77
72
73
78
81
80
80
81
82
79
70
63
65
73
77
72
70
75
85
91
86
73
67
67
68
69
69
71
79
82
81
74
66
60
60
67
72
73
75
79
79
81
79
76
76
73
71
73
74
75
74
70
74
79
81
77
70
73
86
94
87
77
76
81
86
86
83
81
81
77
73
69
67
69
75
79
82
80
79
85
89
87
83
79
72
68
68
71
77
82
85
86
82
76
76
75
73
70
71
67
66
67
71
76
80
77
70
68
73
79
80
80
80
82
81
81
80
78
73
69
65
65
69
76
84
90
87
79
74
76
78
79
81
81
77
71
70
73
79
85
88
81
70
62
60
68
77
77
72
69
69
70
71
73
74
80
83
78
73
70
75
85
91
91
81
73
67
68
70
73
74
73
74
78
83
85
80
69
71
65
65
67
71
73
73
72
75
77
79
81
79
73
67
61
65
72
76
73
70
71
75
82
80
75
76
83
92
94
88
83
83
88
93
94
89
82
76
73
71
72
70
74
78
83
84
81
74
66
67
64
62
64
67
68
69
70
68
67
67
70
73
70
70
74
81
82
76
69
69
77
84
84
82
78
78
83
85
86
86
82
81
80
79
79
79
83
87
87
81
72
67
73
80
86
86
80
73
68
61
64
65
64
63
66
70
71
70
67
69
73
73
69
68
73
79
81
76
70
73
79
82
79
73
68
70
73
75
75
79
81
80
79
77
77
78
81
84
85
83
82
79
77
80
82
76
69
64
68
88
85
78
72
68
70
67
65
73
82
90
99
107
107
99
82
74
74
85
92
88
75
70
71
74
76
78
80
82
80
73
67
72
83
85
79
70
66
74
83
89
86
78
72
75
80
87
88
82
77
83
85
76
67
60
63
70
80
83
83
86
90
95
101
100
91
79
75
80
91
93
91
89
89
86
81
70
69
78
83
85
78
74
77
77
76
74
72
77
82
82
82
81
85
83
78
74
73
80
91
78
85
83
73
63
67
83
93
89
83
75
72
74
78
85
88
83
78
79
84
87
83
76
77
82
83
77
70
74
87
101
100
83
64
59
76
91
97
89
79
76
77
80
78
76
76
73
75
79
86
68
71
75
77
78
82
85
88
87
86
83
80
76
73
70
70
70
75
83
89
85
73
61
60
72
86
90
86
83
88
95
93
82
72
73
85
98
97
86
75
77
81
81
77
74
77
83
86
82
78
74
70
73
79
89
88
84
81
81
84
82
80
80
79
72
69
70
81
97
102
98
83
72
67
72
80
86
85
84
83
79
77
82
92
99
99
94
85
78
77
79
84
89
90
89
89
88
87
83
80
85
79
74
76
78
80
83
83
81
73
65
67
76
78
73
71
81
94
100
98
92
84
79
73
71
69
73
77
79
79
76
78
83
92
94
90
86
81
80
81
81
80
79
81
89
93
91
82
74
72
78
74
70
71
74
76
80
82
82
78
75
76
79
78
72
71
78
86
88
88
85
83
79
75
69
66
70
76
77
79
83
88
92
89
82
78
75
76
78
80
80
76
66
64
76
89
89
78
67
63
80
74
70
71
72
71
69
70
78
85
87
83
81
78
73
69
70
75
83
89
92
91
82
77
73
75
78
77
81
86
92
92
90
88
84
80
74
69
69
73
78
75
72
70
75
85
87
79
72
73
87
87
80
73
70
70
72
78
83
82
79
74
77
77
73
70
70
75
84
88
85
79
78
79
83
84
78
76
80
90
93
88
82
80
83
81
75
73
72
75
75
71
67
71
80
88
88
89
84
85
84
88
86
76
71
73
83
88
88
81
73
72
75
76
71
68
74
84
85
78
68
65
70
77
79
76
77
76
75
75
74
77
82
85
81
76
75
78
82
77
63
52
54
71
89
94
87
80
80
84
82
83
81
81
79
77
78
77
75
74
77
81
81
75
71
71
80
83
81
73
68
69
73
74
74
73
78
78
73
63
60
72
82
88
85
78
79
84
86
76
61
56
65
82
93
87
72
62
67
82
82
73
71
76
79
80
76
71
71
80
89
94
90
83
79
83
86
84
77
71
72
76
79
78
78
78
79
77
72
70
73
77
81
77
76
77
81
82
82
83
82
82
81
78
71
68
71
77
84
90
78
71
70
75
79
83
81
76
75
78
83
85
82
74
75
81
86
84
77
72
73
81
88
87
82
72
66
65
71
81
87
89
85
79
75
76
76
76
82
89
97
92
82
65
59
68
87
99
100
92
72
72
75
78
83
86
84
80
72
72
74
75
72
63
61
70
82
85
83
75
74
80
87
83
74
65
68
77
84
83
85
89
90
89
82
75
78
83
86
86
87
88
87
79
75
80
92
99
90
80
69
75
80
79
79
79
84
87
85
82
83
87
85
79
75
77
81
82
78
76
73
76
76
75
75
77
85
91
95
88
85
88
89
81
70
69
80
92
93
84
78
83
87
84
79
81
87
89
82
74
80
86
85
79
68
65
75
89
93
91
87
87
90
89
86
85
83
81
74
69
70
75
82
88
91
92
87
80
74
76
86
90
88
74
61
64
79
91
94
87
81
80
75
70
72
82
91
89
80
71
89
91
86
76
69
67
73
82
90
91
86
81
79
82
84
87
91
92
84
75
70
74
83
89
89
89
83
76
70
71
77
85
86
82
75
75
77
79
83
88
92
88
78
70
74
88
100
98
83
72
84
73
64
67
80
87
86
82
83
85
78
69
65
71
79
84
87
87
86
82
79
76
74
71
70
75
80
88
94
93
88
82
79
80
82
82
75
70
70
76
83
86
82
73
74
82
92
95
85
79
81
63
55
64
81
90
88
82
76
72
70
70
73
78
80
76
68
65
66
76
84
86
77
68
63
67
75
88
99
105
98
83
74
68
70
75
78
78
79
80
83
83
82
77
75
74
74
77
80
81
83
80
79
80
79
72
73
73
72
70
74
82
90
88
83
78
72
66
65
74
86
92
82
72
65
67
74
77
77
76
77
77
72
67
64
66
75
86
94
98
96
90
87
86
84
76
70
71
77
83
81
90
97
95
80
67
64
73
80
82
80
78
76
73
76
82
87
89
87
86
88
92
82
74
67
72
76
76
67
62
65
77
83
83
73
68
72
75
80
82
84
87
87
86
81
75
73
72
80
87
74
80
86
85
80
76
78
82
87
88
81
74
68
68
74
81
85
84
81
76
77
78
79
77
76
79
79
79
75
74
78
87
92
87
76
72
75
75
72
68
73
82
84
78
76
75
75
73
70
76
90
79
69
69
80
90
92
84
78
75
79
83
87
86
79
72
65
58
56
62
72
76
76
76
76
78
76
73
76
81
87
89
84
71
63
65
70
74
73
74
75
76
76
77
81
85
79
71
65
70
98
77
57
60
79
95
94
80
66
66
74
83
89
87
79
69
57
52
56
65
74
75
71
66
69
72
71
69
73
82
89
87
75
65
63
62
62
66
71
74
74
72
73
79
86
90
86
85
88
89
75
65
56
59
71
83
86
79
67
63
68
73
78
80
79
78
80
80
77
74
74
74
70
66
66
69
73
78
80
83
87
85
84
84
85
85
79
73
69
72
75
81
82
80
80
82
88
97
103
99
62
68
74
75
75
79
84
83
73
63
64
73
80
80
78
83
95
98
91
76
72
76
81
78
68
67
72
81
84
81
81
82
86
89
93
92
84
76
71
75
87
94
91
79
68
67
75
84
84
81
61
67
74
78
79
84
90
91
85
76
75
82
86
84
77
70
72
76
78
75
75
81
91
93
85
76
69
67
73
76
76
72
67
66
69
73
75
76
77
79
85
88
86
79
67
61
65
71
72
71
67
59
55
61
70
80
86
88
87
83
82
83
85
86
81
71
61
58
64
72
74
75
80
89
90
79
70
62
65
72
75
71
64
61
64
70
76
83
86
84
83
82
84
83
79
72
71
77
81
78
85
77
66
61
65
67
68
69
70
70
70
71
75
85
90
89
86
81
78
72
64
64
66
74
80
78
73
69
68
71
71
72
77
81
87
88
87
86
84
83
81
81
84
85
82
81
83
82
85
86
86
85
82
74
65
60
61
65
69
71
68
67
72
76
80
87
92
93
87
77
69
68
74
83
84
84
82
81
78
73
70
68
73
82
91
93
87
77
73
74
80
80
80
80
81
81
81
80
83
87
70
75
76
72
65
62
67
76
85
88
85
81
78
78
77
73
71
72
76
77
75
71
74
83
95
97
92
84
80
78
74
67
62
69
80
85
82
74
71
76
84
89
89
84
82
78
78
80
79
76
72
71
67
66
64
64
65
71
79
85
88
84
83
82
81
76
70
68
74
80
81
73
67
70
81
92
91
84
81
81
77
71
66
69
73
73
66
65
74
83
90
92
91
88
83
77
72
71
69
64
73
72
72
76
75
71
62
63
67
71
73
74
74
79
81
79
79
80
82
78
76
72
73
75
77
77
77
79
78
77
72
73
76
83
81
75
67
65
73
82
88
90
89
85
78
70
64
63
67
74
72
72
77
83
82
78
75
75
75
70
62
62
71
77
78
76
77
81
83
74
70
72
77
83
78
68
65
67
68
71
73
77
85
88
87
83
83
84
82
80
83
89
90
86
77
70
67
71
78
84
72
76
78
76
71
70
77
84
82
72
60
60
71
80
80
77
78
82
85
81
77
75
78
75
66
59
66
72
78
76
80
87
93
88
76
72
82
96
95
82
75
80
90
90
82
75
75
79
82
82
74
79
78
74
71
70
75
78
79
74
70
68
72
77
76
78
85
90
88
78
74
76
80
79
72
67
71
82
89
86
81
80
78
71
63
64
81
97
96
79
68
72
87
93
84
74
72
79
84
82
76
71
70
76
82
84
82
80
80
80
79
77
74
71
65
64
73
85
85
73
61
66
79
90
89
83
78
82
89
89
86
80
73
67
69
77
82
83
76
66
70
83
94
94
81
71
68
71
76
77
73
67
66
72
77
83
83
85
87
82
77
75
76
76
67
61
64
71
72
66
61
63
69
77
77
78
84
87
91
93
94
89
82
76
77
81
79
74
70
74
82
89
95
87
77
72
70
69
69
66
77
77
75
73
71
73
78
85
86
79
75
76
77
80
81
79
78
73
67
62
64
68
69
62
59
66
78
84
85
87
86
85
79
76
73
78
84
94
99
99
91
80
70
68
73
76
80
79
76
71
76
84
86
79
71
74
81
83
82
78
79
80
79
74
72
79
85
84
74
65
70
79
84
79
75
77
78
71
67
70
75
76
70
66
71
76
85
95
102
100
89
71
59
60
70
79
83
82
77
74
64
72
79
78
79
82
83
80
78
82
88
89
80
69
64
71
83
84
75
69
75
84
89
90
91
92
86
70
59
65
78
82
73
66
66
68
72
75
83
89
86
75
67
64
68
71
73
73
70
65
57
63
73
77
80
82
83
77
76
80
87
86
78
69
72
80
81
73
62
62
69
75
81
85
86
89
84
69
64
71
83
89
83
71
66
66
69
75
80
83
81
75
70
69
72
73
75
77
74
66
70
75
80
77
72
76
79
78
76
76
78
80
76
69
70
75
70
62
59
64
71
75
79
80
79
77
75
70
68
72
81
87
84
76
73
78
86
88
85
80
78
75
74
73
76
81
86
88
85
75
82
87
86
76
64
62
69
74
73
72
74
81
79
75
69
63
62
64
71
76
80
82
80
78
74
73
73
72
69
70
72
72
70
70
73
80
86
85
78
77
80
83
83
74
68
66
71
77
77
74
82
84
82
76
71
69
67
68
67
69
75
82
81
78
72
73
78
80
76
75
72
77
77
75
72
72
72
72
69
70
71
72
70
69
75
80
78
74
70
69
72
78
77
73
67
65
70
76
77
73
77
74
71
74
80
80
73
64
63
70
78
84
80
73
69
74
81
86
81
75
72
72
72
65
61
61
70
74
73
72
71
72
75
77
80
81
79
76
75
70
70
70
70
74
77
77
84
88
84
78
71
64
60
65
71
74
69
61
64
74
84
87
80
71
65
67
72
76
81
82
81
71
63
53
50
56
69
79
82
77
71
69
72
77
81
83
85
86
87
85
80
72
68
73
79
82
83
81
77
74
73
65
63
68
73
73
65
60
68
78
83
83
79
77
76
75
75
73
75
74
70
68
66
63
63
67
76
82
85
79
72
68
69
74
79
83
84
86
90
91
83
71
61
66
77
85
82
75
71
70
75
74
75
80
81
75
69
68
73
79
81
80
80
80
80
79
79
76
72
67
70
81
87
83
78
72
76
81
85
85
86
79
72
70
70
73
73
77
82
85
77
67
58
66
80
89
89
82
76
72
73
82
85
83
78
74
75
78
79
80
82
82
81
79
77
77
78
77
74
75
86
92
91
81
74
72
72
74
81
86
91
91
81
75
74
76
77
80
82
81
78
73
74
79
86
89
86
79
75
77
88
81
74
73
79
82
84
83
84
87
94
97
91
83
77
76
79
87
93
91
80
74
70
72
77
82
82
82
81
85
90
94
91
87
82
78
79
89
95
94
85
74
68
64
66
75
85
87
77
65
84
88
87
81
75
72
70
71
75
79
83
85
84
81
79
80
81
82
80
79
78
74
73
75
80
84
83
79
76
77
80
84
83
80
79
78
79
78
78
75
72
71
72
75
77
76
74
73
74
74
81
90
89
81
73
70
73
77
76
69
64
62
62
70
80
84
82
81
79
78
78
75
74
76
80
82
77
71
73
80
87
87
76
66
68
79
83
76
68
72
80
85
84
78
76
75
73
74
79
85
76
81
81
77
78
85
89
87
84
81
73
69
67
73
80
85
82
78
77
77
69
64
67
75
85
90
86
78
77
84
90
89
81
75
79
86
86
76
69
72
84
89
87
80
75
76
79
84
83
80
76
78
80
85
92
96
93
89
87
86
82
77
78
88
94
94
84
78
80
85
84
79
76
78
89
96
94
86
81
77
76
77
83
95
101
97
85
76
69
68
73
81
90
92
88
79
75
74
75
76
82
79
81
85
91
88
85
87
86
83
74
71
77
85
91
91
88
88
91
96
99
94
84
76
72
77
83
85
82
79
73
74
83
93
96
92
82
73
68
69
74
80
86
84
80
76
72
72
73
78
87
77
73
80
85
85
83
84
84
82
78
79
82
81
72
69
77
87
90
84
78
77
78
73
68
68
74
83
83
83
82
82
83
82
81
80
82
80
74
71
76
80
72
62
63
75
86
87
82
75
91
79
71
71
78
83
84
81
78
79
82
84
84
80
70
65
68
76
78
73
69
73
80
86
86
86
87
87
82
78
74
75
77
76
76
83
89
83
73
67
73
81
80
70
69
79
89
89
78
68
83
85
75
67
68
79
85
84
81
80
81
82
82
83
82
78
77
77
79
80
82
85
90
91
94
98
98
89
78
66
65
71
74
76
79
83
83
75
70
71
79
84
82
77
77
84
88
81
73
68
74
82
81
72
68
73
80
86
86
85
85
85
87
86
80
74
74
78
80
79
79
80
81
83
85
92
94
88
77
71
77
85
91
88
83
79
77
78
85
89
86
76
68
74
84
92
87
78
72
75
80
85
85
82
75
68
65
68
72
73
74
79
83
78
68
62
66
76
78
74
68
69
78
84
86
88
88
86
85
85
89
93
94
91
86
84
85
89
93
88
76
68
68
80
90
95
86
76
73
79
78
78
79
78
75
70
69
68
67
63
66
74
78
77
71
71
77
81
80
73
69
73
81
87
84
81
80
81
84
88
88
85
79
76
76
81
83
80
77
77
80
85
87
86
87
84
85
83
83
83
75
66
62
64
73
80
86
80
72
64
70
82
85
75
62
62
75
83
80
73
69
76
85
84
80
74
76
76
75
77
83
86
82
78
74
77
77
74
69
73
81
90
91
90
87
86
91
95
92
85
78
70
65
66
76
86
89
84
72
71
80
90
89
72
52
49
62
74
74
69
67
72
77
77
75
76
82
85
81
79
83
88
92
86
79
77
80
84
82
79
78
84
88
92
92
96
96
94
86
80
82
82
77
75
77
82
88
86
82
80
82
87
80
72
67
67
74
76
74
67
65
66
71
77
86
90
90
87
85
85
86
88
84
76
69
70
79
85
84
80
81
84
82
80
83
91
96
91
83
78
83
88
85
78
73
78
88
93
88
77
72
72
72
70
71
76
83
82
76
69
66
71
79
92
100
97
87
77
74
78
86
87
84
75
65
62
64
69
77
81
84
83
73
67
72
86
94
93
84
82
83
88
83
79
75
80
89
94
92
80
69
69
75
78
75
73
79
82
79
73
72
79
88
92
90
85
82
79
74
73
75
81
84
84
78
69
64
67
79
90
94
87
77
72
76
82
87
84
84
85
75
75
76
79
84
86
85
85
84
79
68
66
72
79
80
74
69
67
71
77
85
90
88
82
75
75
80
79
73
71
73
77
79
84
84
82
74
72
78
85
87
86
81
79
80
79
76
75
71
78
66
62
65
75
83
81
73
71
69
69
67
67
72
79
81
76
67
61
67
79
87
89
82
77
77
78
77
70
66
70
74
77
77
82
85
86
81
75
71
73
78
81
80
80
81
78
73
70
67
71
70
65
70
78
80
74
70
69
70
69
67
72
80
86
85
79
75
73
76
79
82
79
74
75
76
77
74
72
70
71
73
77
82
86
85
81
77
75
78
80
79
79
80
82
83
78
71
71
75
79
75
78
90
95
88
76
66
68
70
68
61
57
66
76
85
88
86
83
84
83
83
83
82
77
72
68
70
75
79
78
75
76
85
89
82
71
64
68
74
78
77
81
86
88
85
78
72
71
79
89
79
76
79
84
83
77
71
68
69
68
62
56
58
68
79
83
84
79
76
76
79
82
82
78
70
67
70
78
87
85
77
74
76
78
78
75
74
71
68
66
72
81
87
88
84
78
74
70
71
76
82
66
56
61
72
80
80
78
75
75
76
74
74
74
74
73
71
68
65
66
70
76
78
78
78
77
79
81
78
79
77
74
73
73
77
80
77
71
63
63
69
76
76
75
72
74
76
73
70
71
79
65
60
69
82
91
92
87
83
80
78
76
73
74
71
71
70
69
67
67
70
73
74
75
78
79
75
69
68
76
82
86
83
80
80
76
69
62
61
65
72
72
71
71
73
77
83
89
92
87
73
72
72
74
81
88
91
87
83
79
75
69
66
66
69
76
81
82
76
69
68
68
66
63
61
64
68
67
69
75
85
90
90
88
86
81
76
73
70
73
80
85
88
90
87
81
78
79
85
86
76
77
76
74
74
76
78
77
76
72
70
69
70
70
72
80
86
88
79
71
68
69
68
60
51
55
68
77
79
72
70
73
79
80
81
82
82
77
75
77
82
88
95
96
92
81
66
56
57
69
71
73
77
79
76
74
73
74
75
74
71
70
71
78
81
81
77
74
70
71
73
78
81
77
67
61
68
73
76
69
61
60
65
72
78
80
77
77
79
80
81
80
82
84
84
81
76
75
76
81
66
65
68
72
74
74
72
76
81
82
77
69
71
80
87
86
76
68
67
72
76
78
81
82
83
79
70
67
70
70
70
70
70
74
77
77
75
77
82
84
83
80
80
82
80
75
76
83
89
89
82
74
65
63
65
68
72
79
82
82
76
70
71
79
85
86
83
77
77
76
74
72
71
75
82
84
81
75
72
75
81
83
82
80
77
76
75
79
82
82
81
80
81
81
79
72
67
66
71
77
84
84
83
79
70
64
67
75
81
80
76
74
75
77
77
73
73
76
78
79
77
74
73
77
80
81
80
80
83
89
94
88
83
81
82
81
77
76
76
77
77
77
76
78
79
81
81
81
80
81
80
85
89
86
77
72
72
78
80
80
79
81
83
84
80
73
71
72
77
79
78
73
71
71
77
78
73
73
82
94
97
85
73
69
75
80
78
73
73
80
87
88
85
80
77
78
86
93
93
86
80
79
74
73
75
78
82
82
77
73
75
81
87
89
84
78
76
78
81
80
77
72
70
71
77
79
76
72
74
82
86
77
68
68
75
80
77
74
75
82
91
91
87
80
73
70
69
72
76
77
80
76
73
74
75
76
72
71
69
69
70
74
80
82
81
78
79
83
82
76
68
69
73
80
81
79
75
71
68
71
70
71
73
79
84
82
78
78
80
86
91
91
87
82
75
71
69
69
72
75
77
76
77
78
72
66
63
65
72
75
71
73
77
80
79
78
80
80
79
71
65
67
75
79
75
65
62
65
73
74
72
68
67
69
72
75
79
84
85
84
84
92
96
95
86
81
79
80
82
79
74
78
75
70
63
67
74
78
76
72
65
68
72
77
77
75
72
76
77
77
78
79
79
74
65
60
64
75
87
86
78
68
59
54
59
70
87
93
82
64
59
73
93
97
87
78
76
78
81
80
83
85
78
74
73
80
85
83
76
67
62
60
66
69
70
68
72
76
77
75
76
78
79
78
73
71
77
83
88
85
78
71
65
62
67
78
91
94
80
61
51
65
82
89
83
76
75
79
84
85
92
89
85
86
88
86
79
76
79
81
78
70
68
70
73
77
79
83
80
72
67
69
75
78
79
77
78
78
74
74
78
81
80
79
81
81
83
80
75
71
76
82
84
86
78
76
77
83
85
81
80
76
73
78
84
82
76
75
82
91
91
83
77
77
78
80
84
86
84
80
77
72
68
65
67
75
80
81
75
74
78
81
80
79
78
77
75
72
72
77
81
83
81
79
76
76
78
75
70
65
63
62
63
66
73
79
78
75
73
76
77
79
77
75
77
82
87
87
82
78
74
73
68
62
67
79
90
91
87
81
79
80
79
77
74
73
74
82
84
76
68
64
67
75
78
78
76
71
66
61
64
67
68
68
71
80
83
78
70
65
65
68
73
75
80
85
86
84
73
67
71
75
79
80
84
90
91
88
84
83
88
89
86
79
72
67
72
81
91
88
73
64
67
73
79
81
81
79
76
73
68
75
81
81
82
82
86
87
87
85
83
82
80
82
84
86
82
74
72
75
86
89
88
81
81
79
75
70
68
75
88
88
76
68
65
64
68
80
92
98
89
79
70
72
74
76
79
82
82
75
65
73
88
91
83
77
77
84
94
100
95
84
77
78
80
79
73
71
74
85
94
94
88
80
75
71
66
58
58
66
78
83
78
73
72
75
76
79
82
86
81
75
72
74
75
76
80
85
82
72
62
82
95
91
75
63
65
74
78
76
69
66
67
70
76
74
69
69
72
77
79
76
79
83
83
80
75
63
57
64
75
91
100
96
87
82
80
82
78
70
65
66
73
78
83
85
88
88
82
71
73
89
99
92
76
71
76
81
77
67
61
67
76
80
77
73
69
68
70
65
60
58
64
72
78
79
77
75
68
67
72
81
87
84
76
70
71
76
72
68
64
69
77
81
81
81
84
84
79
72
76
78
81
82
82
84
85
84
78
75
75
80
81
78
73
72
79
79
73
63
55
58
65
68
69
69
74
75
75
72
69
65
66
70
70
68
64
66
68
70
73
83
87
86
79
72
73
79
76
70
67
60
58
63
72
76
74
69
68
74
80
78
69
59
58
69
78
81
78
71
69
72
79
78
70
65
65
70
75
76
71
67
66
70
72
70
71
73
77
80
81
81
85
85
78
73
73
78
78
74
67
67
66
64
65
67
63
61
66
73
78
74
66
65
68
72
73
73
74
78
82
84
82
78
69
64
63
66
64
64
66
66
64
66
64
64
71
84
93
93
86
74
67
70
76
74
71
71
73
78
75
77
78
81
82
78
69
64
68
76
78
75
75
80
86
82
75
70
71
74
78
79
76
69
65
65
69
68
62
54
53
56
60
63
65
67
71
74
82
86
84
75
68
69
77
75
71
70
73
78
83
78
73
77
83
82
77
75
77
79
79
77
78
82
83
79
74
71
67
67
70
75
74
69
68
70
74
77
77
76
73
71
70
74
80
83
74
67
65
67
73
75
77
80
79
75
73
77
82
80
79
79
75
73
75
76
78
76
76
77
78
77
76
75
77
76
76
73
70
68
71
73
73
74
78
83
83
81
82
85
84
80
77
78
82
81
75
68
67
67
69
71
74
77
78
76
74
74
77
80
78
81
85
86
83
78
73
76
82
84
83
75
63
52
56
69
80
84
79
73
74
80
82
77
75
75
77
75
76
83
96
101
98
91
87
85
87
90
82
74
70
75
80
78
74
74
82
87
83
75
66
78
91
99
93
79
69
69
76
79
74
65
60
59
60
68
78
81
77
73
71
69
68
69
77
89
100
93
79
77
84
98
105
102
100
101
102
92
81
72
69
74
80
79
78
80
89
91
86
77
64
70
82
90
91
82
73
71
76
79
74
68
67
72
78
79
78
81
88
89
82
76
72
74
78
84
89
85
80
79
80
79
78
81
91
100
96
81
69
73
83
88
83
81
82
85
86
84
83
86
80
83
81
80
81
83
79
76
79
81
82
77
70
73
80
83
81
82
88
86
79
75
78
87
86
78
67
67
77
83
80
72
64
67
78
86
81
73
70
73
83
83
81
79
77
76
72
72
75
80
83
83
81
77
79
82
82
79
79
81
79
76
72
77
84
88
84
78
73
73
73
77
84
92
96
90
81
75
78
81
79
79
82
85
91
89
85
78
72
70
70
73
79
81
76
72
68
70
73
76
70
67
71
77
81
82
80
80
81
80
76
73
76
82
87
92
88
81
75
75
83
91
92
90
92
99
99
96
87
81
81
83
90
95
96
93
85
77
72
71
76
84
87
82
74
70
70
74
82
83
83
78
76
79
85
86
88
89
87
83
81
82
89
89
85
81
82
83
78
76
78
85
89
87
86
87
91
93
87
82
82
84
85
80
74
73
73
76
75
73
83
87
84
71
66
73
85
88
85
82
92
89
81
76
82
96
101
96
85
81
83
88
92
88
83
78
78
81
79
75
73
79
84
82
74
70
77
85
83
77
74
78
82
80
73
72
78
81
76
74
77
83
81
75
70
78
88
90
76
62
78
80
73
67
77
93
99
91
80
80
84
86
83
85
85
89
87
80
76
76
80
82
82
74
65
70
82
86
79
68
64
73
81
87
88
86
84
77
72
74
84
94
92
81
74
80
85
81
72
63
75
79
77
72
76
80
80
80
81
87
89
85
82
83
84
84
79
75
72
73
79
83
83
80
78
86
88
85
77
73
78
82
80
80
83
84
79
71
71
84
99
105
95
82
78
80
83
82
82
84
81
84
84
85
82
78
75
72
73
74
71
73
81
84
77
68
64
64
70
74
79
86
92
93
90
88
87
85
85
91
98
92
81
75
78
83
82
74
71
79
89
92
86
81
82
92
99
97
93
88
79
82
86
87
85
84
84
81
67
52
45
56
75
85
80
69
70
77
83
86
87
87
86
83
76
76
84
86
90
93
92
89
81
78
78
84
83
76
69
69
74
79
81
82
87
92
98
95
86
77
79
79
83
83
78
80
84
83
72
59
58
75
94
96
81
69
73
81
83
79
77
76
77
72
66
72
84
86
80
70
69
76
81
80
75
76
77
76
72
71
72
80
89
94
93
90
83
78
76
74
86
79
75
72
69
69
72
78
82
84
87
95
97
95
82
73
73
75
70
64
61
67
74
79
80
84
87
83
73
64
66
75
80
78
71
70
74
80
81
75
74
77
84
92
95
92
85
80
80
83
83
78
74
72
73
71
74
78
83
85
81
74
66
68
75
79
81
76
74
72
72
70
71
76
85
92
87
80
76
79
84
83
80
77
76
76
73
71
67
65
70
74
73
76
85
99
103
95
83
83
72
77
83
84
85
86
84
78
72
66
62
61
57
57
61
65
70
74
78
87
86
80
71
70
73
79
79
79
84
87
87
83
80
80
82
77
68
58
56
62
71
75
74
72
83
95
97
92
84
82
72
75
79
79
79
79
80
76
72
66
67
74
83
81
72
64
62
67
72
77
82
82
75
70
69
73
78
83
83
82
78
78
79
82
79
69
65
64
74
79
79
74
75
79
83
82
78
75
73
81
73
75
77
76
69
62
62
71
81
84
81
81
87
91
87
78
72
69
70
76
79
84
84
83
84
85
83
76
63
60
66
73
75
78
78
74
73
77
85
85
79
75
77
84
86
82
73
66
67
71
72
73
75
76
71
62
61
71
83
87
81
72
71
76
79
78
76
79
80
79
76
75
78
86
94
95
81
66
55
59
69
74
76
77
81
84
82
77
73
71
74
77
79
82
84
80
75
72
68
68
70
65
63
68
71
73
75
78
81
77
69
63
69
75
80
79
75
78
81
78
70
63
73
82
89
83
77
76
80
81
82
81
83
85
82
82
79
74
68
66
69
76
79
79
75
72
70
70
72
77
72
64
64
73
79
80
78
76
77
74
66
61
68
83
91
83
72
65
70
76
77
77
81
86
84
75
72
79
91
92
85
83
85
87
81
75
74
77
80
77
74
77
83
86
85
77
70
68
73
78
71
64
69
75
79
79
77
77
80
77
70
64
69
78
84
79
71
67
72
78
78
78
81
82
79
70
67
76
86
89
81
72
72
75
79
82
85
88
85
78
75
81
86
88
84
81
81
81
80
78
67
63
64
72
75
74
75
80
83
79
73
68
71
76
79
80
84
91
90
78
68
65
73
79
80
74
70
69
76
77
73
68
69
74
87
93
89
78
66
66
74
84
84
76
72
73
83
92
91
82
63
64
74
83
84
77
76
77
81
78
71
67
70
76
82
88
95
97
90
77
69
69
77
87
89
81
69
61
56
59
66
69
72
80
89
92
81
69
61
67
78
85
82
74
70
71
79
90
89
82
76
81
88
93
92
85
79
77
79
78
74
69
70
73
74
76
78
74
70
71
76
82
83
79
76
75
70
65
58
61
69
71
72
71
73
79
78
75
74
78
82
84
81
80
77
78
75
72
71
71
86
82
76
74
78
82
81
80
79
79
77
73
71
73
71
67
65
64
64
68
71
75
74
69
69
78
89
91
82
73
71
74
75
73
70
70
76
77
78
79
76
71
72
79
85
84
73
60
56
65
76
71
68
70
74
76
73
71
70
70
67
67
70
78
82
82
82
78
78
71
67
66
71
76
78
80
88
93
89
80
74
78
86
92
89
85
78
75
75
78
75
68
68
75
85
90
84
78
75
79
68
70
78
81
78
72
69
67
68
67
64
64
68
73
80
84
86
84
80
75
74
76
82
85
83
76
70
72
78
82
80
78
81
85
90
88
79
75
76
80
79
75
70
71
76
79
80
83
88
90
71
76
82
80
76
71
71
76
80
80
77
74
71
70
68
70
70
71
71
76
81
85
83
79
79
81
79
77
81
86
87
82
75
73
74
75
77
78
79
79
79
76
73
70
68
69
69
71
74
78
80
84
84
82
78
74
74
77
81
82
84
83
81
78
75
71
70
71
74
76
81
79
72
69
72
76
78
81
85
90
93
87
81
76
76
77
78
79
79
77
73
74
76
76
74
72
76
78
76
73
86
83
79
77
80
84
87
86
82
81
79
80
82
81
81
82
83
81
76
72
68
68
69
69
68
64
63
65
72
83
91
83
76
75
78
81
79
75
73
74
78
83
85
81
77
73
74
79
79
80
87
80
71
66
71
81
93
96
93
84
79
78
75
71
69
72
77
79
72
64
63
70
79
82
77
71
65
63
67
72
77
74
70
74
83
91
89
81
76
77
83
84
82
75
71
72
75
79
80
81
80
80
75
68
62
66
78
87
93
89
84
80
77
70
65
62
66
69
69
67
71
79
80
80
77
74
81
83
81
77
70
68
68
76
83
87
89
90
91
88
84
74
66
66
71
84
94
95
87
77
78
80
77
68
58
58
65
74
83
86
84
82
79
79
77
74
71
68
70
77
82
79
71
60
61
71
84
92
96
85
73
64
61
65
69
71
76
83
88
86
75
69
65
70
82
89
94
91
83
77
87
81
72
61
58
64
71
73
74
78
82
80
76
75
76
76
71
67
69
78
86
83
76
71
75
80
84
89
90
85
77
67
63
66
73
78
78
76
71
64
59
64
75
83
87
86
78
70
72
78
86
83
75
73
74
75
70
70
72
78
79
73
68
69
75
77
74
68
68
72
78
83
82
81
84
83
83
80
77
77
75
77
77
80
84
85
80
76
70
66
67
75
78
84
85
83
78
76
76
77
81
85
88
90
89
79
67
62
72
81
82
71
68
74
85
91
85
77
70
70
79
84
79
71
69
72
75
72
63
62
70
79
82
82
83
81
78
76
80
86
86
82
76
75
77
81
81
83
81
77
77
84
86
88
88
81
75
71
74
81
83
80
76
77
81
80
80
76
76
83
92
88
78
67
67
74
80
75
63
58
64
71
76
78
79
78
74
75
77
80
79
75
72
73
76
81
84
84
82
77
67
66
65
70
80
88
85
78
73
73
77
79
78
74
67
63
68
75
85
93
92
86
77
75
83
89
91
85
77
71
70
73
78
83
79
72
65
66
68
67
66
74
83
88
87
84
85
86
83
77
60
48
44
54
72
84
85
76
70
68
67
68
71
75
77
75
71
73
76
80
82
77
71
75
82
87
87
81
80
82
89
93
93
88
75
65
61
66
72
74
76
87
96
98
88
80
79
83
85
77
75
67
62
65
70
72
73
75
80
83
79
70
72
82
95
92
83
72
69
75
83
81
71
59
59
66
71
72
73
81
90
91
82
73
71
72
73
81
87
88
89
89
93
89
79
73
73
82
88
87
88
90
89
81
68
61
62
73
82
90
85
73
70
79
88
88
84
80
78
87
92
86
75
60
57
62
69
69
68
70
75
77
73
72
71
72
72
74
78
81
81
80
79
79
75
71
73
81
88
86
72
83
82
73
60
59
66
74
76
72
67
63
67
73
79
83
84
87
91
90
87
81
77
77
75
74
73
68
65
65
71
83
91
86
72
58
54
62
70
70
67
70
75
76
72
70
72
78
78
73
59
74
80
74
70
75
83
85
77
63
58
63
76
84
87
84
82
83
83
80
71
66
67
72
72
71
73
73
72
72
77
89
97
88
70
58
61
78
86
82
73
71
75
77
73
71
74
79
78
72
61
69
80
85
85
83
83
82
79
75
74
76
80
81
80
77
78
79
79
75
68
64
66
68
70
69
72
74
77
76
78
79
78
75
69
65
70
81
89
90
85
84
86
83
78
75
76
81
77
70
66
71
80
83
76
71
70
72
78
82
80
77
73
69
67
67
71
76
78
75
70
69
77
84
90
85
75
68
67
72
75
77
76
72
68
64
62
67
76
83
87
84
81
76
71
68
67
73
71
64
71
84
89
84
74
70
71
74
76
78
77
74
72
72
70
69
69
72
76
77
75
73
79
91
93
85
74
65
57
60
69
75
77
73
65
55
53
57
70
79
81
75
68
68
68
64
60
59
59
61
75
84
87
84
82
80
78
75
74
75
77
77
80
81
77
71
69
70
74
76
75
74
76
77
77
76
75
72
67
64
67
74
75
75
71
65
60
59
64
69
76
76
78
81
79
73
65
61
61
63
81
70
60
61
69
77
76
73
72
73
76
78
78
77
74
72
72
72
73
71
69
64
63
65
73
77
77
79
78
78
75
74
75
79
86
88
79
68
60
59
68
81
93
91
81
72
68
71
70
66
78
68
59
60
66
71
74
72
70
69
70
71
70
71
73
74
75
72
71
68
62
55
54
63
73
80
79
76
74
72
66
64
71
80
88
86
75
67
65
63
67
72
77
76
72
71
72
74
72
66
78
82
85
82
75
69
70
75
81
82
78
75
72
73
76
80
78
72
63
67
85
99
99
86
76
78
82
78
75
75
82
89
93
92
87
78
74
70
69
75
83
94
98
96
89
86
88
87
80
76
70
76
88
95
91
81
76
80
89
90
82
74
72
72
72
71
74
75
74
76
85
90
86
78
77
83
92
87
78
76
85
100
106
101
94
91
91
88
82
79
85
92
95
93
92
98
105
103
90
77
65
68
82
95
98
89
77
77
85
92
89
82
81
83
82
76
73
77
85
90
85
77
73
75
80
87
90
84
78
77
77
81
81
82
84
90
89
81
75
73
75
80
83
89
95
99
95
87
81
80
79
81
82
81
82
80
75
72
74
79
81
80
80
82
81
76
72
80
89
93
85
77
76
80
81
74
66
69
78
81
77
68
64
66
72
76
73
73
73
74
72
71
72
81
91
90
83
73
72
79
81
81
74
64
64
71
74
72
70
70
75
78
75
68
63
64
70
77
79
76
76
78
82
86
82
73
66
71
78
83
82
81
81
81
81
84
86
90
91
87
81
73
67
67
75
83
86
86
82
79
69
65
62
63
67
72
74
73
73
75
77
77
74
67
64
68
74
71
64
62
72
82
89
91
94
95
93
86
79
78
81
87
93
94
93
93
96
97
94
88
86
82
77
69
71
80
88
90
86
79
79
79
77
75
75
75
77
80
82
82
80
78
79
79
80
81
81
75
69
71
77
85
86
91
94
98
97
86
76
73
82
89
98
92
80
70
70
76
81
85
84
84
82
78
80
80
85
82
78
80
82
88
81
76
76
84
91
90
88
86
84
83
79
75
78
81
83
84
83
85
85
84
82
76
73
73
78
82
84
83
84
94
103
100
82
62
55
64
77
82
81
76
74
79
80
82
83
82
80
81
76
77
73
72
79
88
92
86
80
82
85
81
66
60
69
78
82
82
82
85
84
81
75
67
63
66
74
79
86
84
81
85
91
94
90
80
72
73
76
80
82
80
80
77
75
76
80
83
85
87
83
82
76
76
79
83
81
76
77
83
85
77
66
64
71
78
79
74
71
71
74
77
79
78
78
78
77
77
76
78
79
73
65
66
77
86
85
74
68
74
87
99
97
86
72
65
66
76
85
93
92
86
79
76
81
83
81
80
85
90
91
85
84
83
80
78
78
76
72
72
76
85
90
87
80
79
80
78
78
80
83
74
62
58
68
82
82
73
64
72
87
98
94
79
69
67
75
80
84
88
83
83
80
78
81
83
84
81
77
75
78
85
95
97
85
79
77
79
81
84
87
88
80
70
62
68
81
86
80
75
73
72
72
70
75
80
78
74
71
75
82
82
74
68
71
78
86
83
76
74
75
82
91
89
79
73
69
70
66
60
63
80
98
104
94
82
77
79
81
81
77
77
75
69
63
68
79
83
81
74
68
70
74
74
73
75
77
83
86
86
86
80
80
78
76
76
74
73
73
74
75
82
93
91
78
67
64
72
80
81
74
72
79
89
91
85
83
81
78
72
69
72
79
82
82
78
77
79
80
78
77
74
76
75
70
70
75
81
86
85
81
79
81
84
79
73
71
72
76
83
70
75
85
90
83
74
68
75
87
92
81
63
55
61
75
85
82
78
77
80
84
82
79
76
75
74
74
77
76
77
77
75
77
80
80
80
77
81
79
77
72
72
71
73
80
87
88
83
77
78
60
70
84
93
91
79
66
61
67
74
76
73
67
68
76
77
75
73
77
90
99
86
70
57
54
59
65
68
73
75
73
72
78
85
93
92
88
82
80
79
79
79
78
80
85
88
88
77
73
73
62
65
72
75
74
68
60
57
60
66
72
77
81
86
90
86
79
74
76
83
89
82
70
60
58
65
71
74
77
80
83
81
83
84
85
83
81
80
79
79
78
81
90
96
93
84
73
66
73
82
72
67
65
60
60
59
63
74
84
88
82
75
77
84
90
93
91
87
82
79
76
75
71
71
77
81
82
80
79
83
86
81
73
67
68
72
75
81
82
82
78
77
84
93
90
80
71
71
76
82
80
78
75
73
69
68
72
82
95
98
89
77
74
76
78
80
88
91
89
81
72
67
71
77
82
82
80
79
80
82
80
70
61
57
63
74
83
83
82
80
80
80
80
81
78
79
80
83
80
78
78
78
76
75
76
71
72
74
80
82
82
77
75
75
77
79
79
84
88
81
70
65
72
84
85
81
78
79
82
79
73
70
72
73
75
80
84
83
74
72
76
84
89
85
78
76
74
74
77
78
74
74
74
74
74
70
65
66
73
79
81
78
80
85
85
81
77
78
83
81
73
66
72
82
84
83
78
80
81
75
72
74
81
82
78
79
84
84
80
73
73
83
93
94
87
79
71
63
64
70
64
69
74
75
73
69
69
76
82
85
87
87
88
86
82
78
76
80
87
85
76
68
71
78
80
73
71
78
84
86
81
75
71
70
70
77
84
91
86
78
73
76
82
86
83
78
74
72
70
70
61
65
73
79
75
73
78
83
83
78
73
77
85
86
82
77
80
89
95
86
74
68
73
80
80
71
66
68
77
84
82
75
71
70
74
80
82
80
76
74
77
79
79
76
73
73
74
78
76
75
68
66
72
78
79
74
71
72
70
65
60
65
75
85
86
85
83
85
84
81
77
75
76
82
80
75
68
62
62
70
71
71
71
74
83
82
77
69
66
75
86
89
82
74
72
73
75
77
76
75
76
71
71
73
72
68
62
61
66
68
68
69
74
80
78
75
69
66
69
78
87
91
88
83
81
81
81
76
70
70
72
69
65
66
71
74
71
69
73
83
90
88
78
71
72
80
92
94
89
76
77
70
62
61
67
70
74
76
77
79
76
72
74
75
71
67
64
65
67
73
80
87
89
92
97
101
101
94
82
76
81
83
83
76
69
67
68
71
77
82
86
81
73
71
76
87
98
101
93
81
73
68
64
66
75
81
84
80
76
70
68
70
76
81
81
78
78
81
79
70
59
62
72
89
97
96
89
83
80
81
85
89
90
85
78
76
75
73
78
84
86
81
75
73
80
83
82
77
74
76
70
72
79
80
77
73
73
74
69
62
62
71
78
81
80
77
79
82
79
67
53
46
55
69
79
75
69
68
77
82
83
76
71
70
76
79
78
72
75
83
93
89
80
75
77
78
74
68
70
76
81
85
85
80
71
67
70
76
77
74
75
77
76
70
64
63
66
68
68
68
67
60
59
64
74
77
79
76
75
77
76
74
74
77
81
80
76
71
73
78
84
87
80
73
70
74
79
82
83
85
82
83
81
79
76
78
77
74
74
76
79
80
80
77
74
73
72
70
71
71
74
72
67
66
71
76
81
79
73
68
72
80
91
97
93
86
82
80
76
70
67
70
76
74
69
70
75
82
85
83
75
69
66
68
77
82
80
75
71
73
76
77
80
82
84
86
86
83
75
70
69
71
72
69
66
67
72
74
70
64
69
74
80
83
81
81
78
77
74
68
63
66
75
77
77
74
75
76
77
78
74
70
69
69
68
67
71
77
83
86
84
78
70
66
67
74
83
85
75
67
63
72
81
81
76
70
69
71
68
65
67
66
67
69
71
75
75
73
72
72
75
77
79
78
80
86
92
92
81
74
74
79
82
76
70
65
70
80
90
94
92
81
74
67
66
72
77
76
70
67
72
82
84
80
76
76
82
83
82
75
70
68
68
70
68
69
72
76
79
77
74
72
69
67
71
81
92
94
83
74
75
75
72
71
71
80
85
83
79
76
78
79
79
80
83
82
74
66
65
76
86
87
75
66
66
78
88
93
89
80
74
72
76
77
73
67
68
74
85
84
72
63
58
62
71
76
78
76
77
79
76
74
69
66
72
81
78
71
68
67
74
77
75
74
77
77
70
61
64
74
82
80
72
70
80
89
91
86
83
80
77
80
87
93
92
79
68
69
83
93
90
77
68
71
84
89
82
72
73
84
74
71
70
75
78
75
64
59
66
79
89
83
69
62
65
74
76
70
65
69
72
73
74
75
83
87
83
78
78
80
85
86
87
91
90
79
70
66
76
89
91
83
72
72
82
89
87
80
76
76
61
63
67
77
83
80
71
66
69
81
86
80
71
70
76
82
83
72
65
65
76
83
80
72
67
69
73
73
73
78
86
90
86
80
78
76
74
75
78
79
77
75
73
74
81
80
80
80
77
72
68
74
74
74
76
79
81
74
71
69
67
69
72
76
80
80
77
69
64
70
82
92
85
73
71
73
79
76
73
74
78
85
87
88
85
80
77
78
81
83
86
87
85
85
84
84
83
83
81
81
77
81
80
77
75
72
72
71
72
71
69
71
72
74
69
64
63
68
78
87
91
86
76
72
79
84
85
85
81
75
70
70
79
88
87
77
68
66
73
83
93
98
96
89
84
86
92
94
92
86
77
67
66
74
76
71
65
68
76
87
85
75
69
66
66
64
66
73
84
94
92
79
65
62
70
76
80
77
76
72
69
68
70
76
77
73
66
64
65
70
80
92
95
88
79
74
78
81
80
75
81
70
64
67
72
67
60
60
73
84
85
75
68
66
76
82
83
79
73
74
76
74
66
63
68
77
80
77
69
67
74
77
75
74
75
74
73
73
73
72
77
87
92
87
74
68
67
73
77
73
93
86
72
63
64
65
65
59
58
67
74
75
70
70
76
84
87
81
68
61
65
74
73
72
75
84
91
87
78
74
77
81
79
72
70
68
69
74
78
82
83
86
88
83
74
69
71
80
84
83
84
77
64
60
66
78
82
72
61
60
67
74
74
73
76
80
83
83
76
74
74
77
77
75
73
75
81
85
83
79
76
80
79
73
66
60
66
77
86
85
82
79
82
79
71
67
68
76
81
83
72
69
63
62
68
78
81
74
67
62
65
72
79
82
80
79
79
81
86
87
84
80
78
74
71
69
71
76
79
77
76
81
85
81
76
75
82
95
100
91
80
76
78
78
71
65
65
70
76
78
69
72
77
76
71
66
65
72
75
76
74
73
78
81
82
77
74
77
82
87
83
79
76
74
73
71
72
70
69
73
80
85
84
78
74
76
82
89
92
90
84
79
77
77
73
72
73
76
75
73
69
78
86
87
81
74
73
79
83
83
78
73
73
74
72
67
68
73
82
85
78
69
68
74
82
83
77
67
61
70
81
91
84
75
71
69
69
70
75
82
87
83
74
70
70
70
72
75
70
66
68
77
87
88
86
86
86
82
80
75
72
74
76
76
73
67
68
74
83
84
75
66
65
73
82
86
82
76
70
71
77
81
82
76
70
68
67
67
75
83
89
83
75
71
69
69
64
61
62
62
71
76
78
78
76
76
77
74
72
72
74
79
81
80
75
70
73
78
81
78
71
65
65
69
73
76
82
85
82
78
73
72
73
76
74
72
73
76
78
81
79
79
79
81
79
73
67
60
58
60
80
76
70
65
65
65
68
73
80
84
87
85
78
70
68
70
74
77
76
71
68
64
61
65
70
73
74
78
80
78
76
74
76
78
77
78
81
84
79
72
66
70
79
85
80
76
71
66
59
59
77
75
73
71
68
68
72
75
80
82
84
84
79
73
70
70
71
72
73
73
70
62
55
57
64
70
69
71
74
72
71
70
73
75
75
71
74
73
73
67
65
68
75
75
75
77
77
76
70
66
74
63
61
69
78
83
82
76
71
67
70
78
92
99
98
94
89
81
73
70
79
88
88
81
77
80
89
87
76
65
63
72
85
92
85
71
62
62
72
85
93
93
86
83
88
92
93
86
76
74
70
64
65
73
79
80
80
79
78
75
79
85
92
89
82
78
79
79
75
76
83
93
97
88
79
77
82
81
77
72
72
75
79
75
68
65
67
72
78
84
92
94
94
91
92
95
94
87
78
73
76
77
79
79
78
77
77
80
80
76
74
75
81
85
81
75
73
75
80
85
83
85
87
89
92
91
88
82
79
79
82
83
82
72
63
64
70
83
85
83
77
76
79
87
93
94
91
86
80
75
79
82
82
74
69
71
74
76
72
65
59
63
74
84
86
79
77
81
87
88
83
75
75
77
83
84
82
84
85
84
81
81
80
78
71
65
68
75
83
83
75
71
71
80
95
103
101
90
84
83
79
80
74
65
63
69
73
74
73
74
75
77
77
73
70
70
74
79
82
83
82
80
80
75
67
62
65
74
83
83
81
80
81
80
75
74
75
80
86
89
86
81
72
72
83
98
102
95
84
81
80
78
75
71
70
72
74
75
80
85
89
85
78
68
60
60
63
67
69
74
78
83
82
75
70
68
69
71
71
72
78
85
88
84
84
83
89
94
94
89
84
79
72
67
69
78
85
83
75
69
80
82
79
74
68
66
68
73
78
79
76
71
67
66
69
72
75
74
72
73
75
70
65
67
74
80
81
74
70
69
73
80
87
90
89
83
79
81
84
83
82
80
81
82
81
78
73
72
73
79
77
80
80
76
69
68
69
70
73
76
77
71
64
60
69
81
86
89
89
87
80
70
63
67
77
83
79
72
71
72
70
72
79
90
91
78
64
67
77
85
82
77
80
87
86
81
73
76
83
97
77
78
80
79
78
76
71
68
68
75
82
80
67
59
65
74
77
79
83
86
83
77
77
84
89
86
76
69
72
76
74
70
72
79
82
77
71
73
79
80
72
68
73
82
84
76
72
78
89
98
81
79
75
76
77
75
71
66
67
73
75
75
72
72
75
75
75
75
75
74
73
74
78
85
90
88
80
78
80
82
81
72
66
68
78
83
84
82
75
71
69
79
89
93
81
68
62
69
82
92
79
73
65
64
70
74
73
73
78
87
88
84
79
76
77
83
91
92
84
72
69
72
75
73
72
77
83
85
81
78
73
68
66
70
81
87
88
81
76
75
85
97
99
90
76
63
59
65
74
85
77
75
69
69
73
76
73
73
82
93
102
99
87
74
67
73
80
80
75
70
75
81
78
69
60
63
72
75
73
67
64
65
69
77
85
87
83
78
80
86
90
89
77
71
68
68
74
74
74
75
73
76
81
80
77
74
71
71
71
77
83
86
83
75
69
65
63
63
67
70
75
78
81
81
74
70
69
72
78
84
85
82
81
82
85
84
78
72
71
75
78
77
70
62
64
68
76
77
77
77
68
74
81
82
77
73
70
71
71
67
62
60
67
71
73
70
68
70
73
74
72
74
81
83
81
72
69
79
93
100
96
88
84
82
79
78
76
72
70
68
69
76
77
72
66
67
71
78
81
81
67
76
84
86
81
75
69
69
73
74
70
64
63
68
77
82
80
74
72
73
78
83
84
80
67
60
66
76
84
80
73
72
76
82
78
73
75
83
89
87
79
75
77
75
73
71
74
79
80
78
65
75
87
89
83
73
66
66
75
84
87
85
83
84
90
89
80
72
71
78
86
89
86
78
69
63
66
71
70
64
63
71
82
89
87
78
78
87
97
97
89
82
80
80
79
76
76
76
78
79
68
68
71
72
72
72
72
75
81
84
83
79
78
82
88
86
77
72
74
82
88
81
78
79
83
85
82
78
75
79
84
92
96
97
94
86
82
81
83
84
87
90
91
91
84
74
68
68
81
95
76
69
61
59
65
74
81
84
85
80
71
63
62
67
75
76
75
74
76
80
79
74
67
68
72
78
82
82
88
95
99
93
83
79
81
84
84
81
79
77
80
85
86
83
75
69
69
74
87
93
76
77
77
75
79
82
80
81
81
82
79
74
76
78
79
76
75
77
79
80
80
77
77
74
70
65
70
80
88
92
83
73
64
62
67
75
82
81
77
75
75
74
70
69
72
78
84
89
90
84
72
79
88
91
90
83
77
72
77
81
86
83
82
82
80
77
77
79
83
82
80
78
81
84
81
80
80
83
84
75
65
65
66
69
73
77
80
75
70
69
74
81
85
84
86
88
87
81
81
82
75
81
86
84
76
70
65
65
68
72
77
77
73
71
72
76
80
82
84
79
70
65
64
65
74
82
89
87
81
71
65
70
74
75
75
79
83
79
71
68
79
94
105
104
96
86
76
68
67
77
74
81
79
71
61
58
63
68
68
68
73
79
82
74
71
75
81
87
87
80
73
68
67
65
67
70
76
81
84
84
79
75
72
69
68
74
81
84
81
79
81
88
90
86
83
80
77
74
71
71
72
71
75
72
71
70
75
76
71
67
70
81
86
83
78
74
73
78
85
83
84
84
84
80
73
69
68
73
81
82
80
76
75
75
74
76
76
82
86
89
85
79
73
74
77
77
77
77
75
75
72
68
66
72
78
78
75
71
70
70
73
77
78
79
76
72
64
64
70
82
86
79
73
69
72
76
78
77
75
74
75
76
79
84
85
81
72
74
80
89
90
82
76
73
74
74
72
69
70
75
74
67
61
60
65
67
64
68
74
80
81
76
72
69
70
72
71
69
72
80
86
81
73
69
75
84
86
81
74
75
80
82
83
84
84
77
70
65
68
76
83
83
79
72
71
75
85
90
87
79
77
71
63
61
61
61
63
69
77
83
81
73
69
66
69
72
74
78
76
73
78
85
89
95
95
89
81
71
68
75
86
90
88
83
76
75
72
69
68
71
76
82
80
78
77
83
98
105
103
93
71
72
76
75
70
64
66
71
76
76
73
73
76
79
79
73
70
68
69
68
63
66
77
90
93
86
70
63
66
79
84
84
74
67
65
77
86
88
87
84
85
85
82
81
81
82
81
82
83
86
68
72
81
78
71
66
72
78
82
77
73
76
82
87
81
73
69
70
76
74
62
47
46
60
76
82
76
73
76
82
80
72
63
60
67
76
81
85
87
91
93
88
83
80
79
80
75
69
69
72
80
82
80
76
70
71
79
88
89
84
76
74
74
72
71
72
74
82
88
84
73
57
50
58
75
84
82
77
74
68
66
72
82
88
85
76
67
65
71
76
82
85
83
79
78
80
82
81
80
77
76
76
75
76
79
82
81
76
71
71
72
72
72
72
71
72
76
79
80
81
81
84
82
78
72
73
73
72
64
56
63
79
95
100
91
76
72
77
78
72
67
69
75
76
74
74
78
83
83
81
56
63
71
77
78
73
65
59
60
64
69
75
80
83
82
76
74
75
78
82
85
91
88
78
65
64
73
83
80
70
69
74
83
82
78
75
80
88
90
81
69
66
68
72
75
76
82
86
83
76
55
64
81
87
78
60
51
57
70
81
82
79
80
79
76
77
86
91
93
84
77
71
70
68
67
68
75
81
80
73
71
72
75
72
67
66
70
76
81
81
80
80
80
79
78
84
89
91
81
74
66
68
80
88
89
79
70
68
72
82
86
81
75
68
70
78
91
96
91
81
72
72
75
76
75
68
63
61
65
71
76
81
83
77
68
64
66
69
68
63
68
79
88
85
80
77
77
82
79
77
65
62
67
79
91
97
92
78
69
68
75
78
78
77
74
77
74
70
67
72
78
86
87
84
76
68
61
61
67
75
78
82
85
85
79
74
73
72
71
68
66
75
76
79
75
72
72
73
77
80
65
71
76
82
86
88
82
71
65
63
70
77
76
72
70
68
70
71
73
74
72
71
70
69
71
70
71
75
77
77
71
69
75
84
86
79
73
73
83
92
92
83
72
66
72
79
81
74
71
75
67
76
82
85
83
80
74
69
70
79
86
86
76
64
61
70
81
88
87
77
67
58
58
61
65
69
73
79
81
81
76
70
68
71
77
76
71
71
75
84
86
77
64
59
68
77
84
82
74
68
68
67
66
68
75
82
83
80
78
82
90
88
77
68
65
73
83
84
73
66
69
76
80
75
71
70
73
76
78
82
87
88
84
80
80
83
78
73
71
67
69
74
78
76
76
74
76
79
77
72
73
69
65
60
63
70
77
78
75
71
73
75
77
76
76
78
77
70
61
60
71
86
91
88
85
82
80
78
75
77
81
88
93
95
93
86
79
76
78
82
87
94
93
88
79
75
75
77
76
76
78
85
85
78
63
52
51
62
71
71
70
73
76
82
84
83
79
72
70
71
75
82
83
80
81
79
80
83
84
78
71
67
71
80
82
80
74
73
77
86
93
93
83
71
67
75
78
74
70
75
83
90
96
91
74
56
51
65
81
90
84
76
73
74
79
82
83
82
82
81
77
75
71
71
72
73
77
79
82
78
68
60
57
66
76
82
81
75
69
68
70
72
68
61
60
71
78
73
68
71
90
86
82
76
72
66
66
68
78
82
83
78
71
63
63
74
86
87
78
67
64
68
72
75
79
82
80
75
65
63
65
69
73
77
81
81
80
77
75
73
73
72
68
62
59
67
76
76
70
59
86
76
62
61
70
80
79
68
58
61
74
81
73
62
60
70
84
86
73
60
60
69
74
78
79
83
82
77
67
63
71
80
87
87
81
77
75
78
85
85
83
80
79
74
69
69
75
79
71
59
81
67
56
62
79
92
87
69
59
63
77
85
81
71
65
71
78
78
72
66
67
70
70
67
67
71
79
82
84
83
84
82
81
78
79
79
82
85
85
74
68
71
79
87
84
77
72
71
71
75
80
72
66
67
77
80
75
69
68
72
78
82
80
74
72
72
75
76
77
76
71
68
65
65
69
73
78
83
85
81
76
73
72
77
80
85
84
80
75
66
60
65
75
81
83
75
69
67
71
78
87
78
69
67
64
63
63
70
77
80
76
71
70
72
74
74
75
76
78
78
75
71
67
66
68
72
74
76
74
72
69
69
70
73
79
83
76
68
65
65
66
64
65
69
71
71
69
70
71
70
78
68
63
67
73
78
78
77
78
77
74
70
66
69
73
75
73
72
73
74
76
74
70
67
66
64
69
70
73
76
83
84
74
71
75
84
87
79
73
75
78
76
71
70
72
74
77
77
74
70
64
56
62
73
84
88
82
73
67
64
65
69
73
77
77
79
74
71
71
72
73
71
69
69
70
74
80
82
78
75
78
78
73
70
73
83
90
92
92
93
94
85
76
74
78
78
78
76
76
79
63
64
70
74
73
69
68
71
69
69
69
71
72
77
82
84
83
77
71
70
70
70
69
69
73
82
90
94
82
68
58
57
63
69
71
71
77
89
97
97
90
79
74
74
75
75
74
71
71
76
79
85
84
76
66
58
61
71
82
86
84
76
68
66
72
83
85
78
71
68
69
68
67
66
67
73
78
84
79
73
68
71
76
76
74
71
77
86
92
83
71
68
70
74
75
75
73
67
67
75
75
78
81
76
68
65
67
71
76
81
83
83
77
72
72
72
72
72
70
69
68
63
62
63
69
75
78
77
79
84
85
85
81
76
69
67
75
80
81
76
71
70
73
74
76
76
75
74
73
80
64
49
49
66
81
90
84
69
54
46
52
67
81
84
87
90
99
103
91
74
63
68
77
81
77
76
79
84
78
71
66
73
85
89
83
75
71
72
75
80
80
80
78
79
81
87
90
88
86
90
67
58
58
65
73
81
82
71
59
57
69
87
90
82
75
80
93
97
85
74
73
83
91
89
80
75
76
78
77
72
68
71
77
77
76
76
80
85
85
83
81
82
83
82
79
75
71
71
77
86
74
75
68
64
61
70
82
88
83
75
77
82
85
80
74
75
82
86
83
80
82
86
88
86
80
72
73
78
83
84
83
81
79
73
66
68
80
94
98
89
80
76
76
78
78
74
71
71
75
78
76
82
77
67
61
65
74
83
83
76
67
65
71
81
85
85
84
85
84
83
81
79
76
73
68
66
70
83
91
89
84
80
79
77
72
68
69
78
85
85
78
76
76
79
83
86
84
82
84
87
80
86
85
80
73
69
66
66
72
77
78
75
76
84
90
89
84
79
77
80
80
81
83
76
69
65
67
76
84
84
81
79
80
78
72
71
71
73
74
75
77
84
87
87
84
84
82
77
80
85
82
86
86
79
73
69
69
75
83
90
90
84
81
83
82
76
70
68
72
77
79
79
78
75
68
65
68
76
83
84
81
83
83
79
75
75
80
85
84
76
72
77
82
83
80
75
73
71
73
74
72
76
77
72
66
66
68
77
83
80
74
69
69
72
75
74
75
79
86
82
74
60
55
56
64
68
73
82
86
85
78
70
70
78
87
92
92
91
88
84
80
79
80
85
84
80
76
76
76
76
74
80
82
78
71
67
68
65
65
66
70
71
70
70
76
82
89
92
90
83
74
62
57
67
75
77
74
70
72
73
66
54
56
75
96
99
90
81
82
86
87
88
90
91
90
82
78
79
83
86
87
92
94
90
80
70
68
65
63
70
82
89
88
82
81
81
80
80
82
82
81
77
78
87
91
85
75
66
69
74
73
70
69
79
88
82
75
74
77
78
75
73
83
93
92
84
79
83
87
85
77
80
84
83
76
72
69
69
71
73
75
82
90
92
85
78
74
78
85
88
84
77
77
84
89
85
80
80
84
86
86
84
84
86
84
76
73
75
76
68
60
67
82
96
93
84
82
87
91
85
62
64
70
76
79
78
74
72
74
75
73
71
77
81
81
82
89
95
95
86
78
74
75
77
79
82
83
84
84
81
78
75
75
83
86
86
84
81
77
74
78
88
100
103
91
76
75
83
88
85
74
73
77
81
87
89
85
79
84
90
91
80
68
63
66
79
89
86
76
70
72
76
81
81
77
76
72
71
74
78
78
77
80
91
98
97
85
79
80
86
90
92
90
86
78
73
72
78
83
83
76
75
75
78
83
89
88
88
88
91
91
84
72
65
67
71
69
64
63
68
73
78
81
84
84
77
69
66
71
81
91
93
96
103
106
98
82
69
66
71
75
75
72
68
72
75
79
80
83
81
67
62
60
63
70
78
83
77
71
67
68
70
74
76
77
72
67
66
69
72
73
76
81
84
83
75
67
68
74
81
86
88
90
96
97
91
80
71
63
60
65
74
76
74
72
75
83
93
90
84
68
65
63
63
68
75
73
68
63
61
64
69
72
77
79
82
82
76
70
65
66
75
84
83
71
60
63
73
81
79
74
73
79
82
79
73
74
78
79
75
71
75
80
80
74
73
80
96
98
87
71
74
73
72
72
76
81
82
81
82
83
84
82
81
82
85
84
78
72
68
68
76
84
83
75
68
70
81
87
83
78
75
80
82
77
67
65
74
81
79
72
73
75
77
73
71
74
81
89
87
75
77
75
72
72
77
85
90
91
92
94
93
88
79
72
68
66
70
75
80
82
78
78
83
89
91
90
87
86
81
79
79
84
90
90
85
79
74
73
72
72
71
67
64
63
63
65
69
76
84
79
81
77
71
70
78
81
80
78
79
81
84
81
75
68
59
54
60
70
81
84
81
79
83
88
89
84
81
75
77
80
84
88
90
94
94
89
80
71
68
70
71
67
64
63
66
71
73
77
82
75
79
80
78
79
81
83
81
76
71
70
69
73
77
77
71
63
64
70
79
83
85
89
86
84
77
71
69
71
75
81
85
86
85
82
79
76
71
70
69
71
70
67
67
76
83
86
86
86
87
64
70
77
85
89
90
89
87
82
76
71
69
73
79
79
74
69
67
71
80
82
85
88
84
80
75
73
72
75
77
80
81
78
75
73
75
74
71
71
77
82
78
71
70
82
90
89
83
84
92
73
72
72
72
77
82
86
85
77
69
68
68
66
67
70
75
75
68
68
71
79
83
78
67
65
71
76
77
79
82
85
84
76
69
72
82
89
86
77
78
86
91
90
83
82
83
83
80
79
83
83
74
69
62
63
71
82
83
76
68
66
66
64
61
67
77
84
79
70
68
72
80
77
69
65
67
74
78
81
84
88
87
79
71
73
81
86
83
78
78
84
88
87
81
80
79
84
85
82
78
74
74
74
72
70
74
78
80
75
72
73
76
75
69
74
77
79
77
71
69
72
76
75
72
68
71
76
82
82
80
73
74
78
81
82
78
79
82
88
91
84
75
72
74
82
85
87
87
85
80
65
72
79
83
83
79
76
70
72
79
86
87
83
79
76
76
70
66
69
75
79
75
68
64
71
82
85
82
76
67
62
66
77
87
90
82
81
83
91
91
81
69
70
75
81
85
85
83
82
80
72
75
79
80
81
80
75
76
80
90
94
88
77
70
72
78
83
80
78
79
82
77
70
70
80
86
80
69
64
68
74
78
80
85
87
83
81
81
77
70
63
65
71
76
76
73
73
77
79
78
86
84
82
79
77
71
72
75
82
91
90
79
71
66
70
80
88
85
76
69
66
71
77
83
87
82
72
62
66
75
81
79
72
69
73
78
82
81
76
69
63
65
71
77
75
71
69
72
77
81
83
84
82
79
73
62
60
67
79
85
82
76
71
74
77
78
73
70
68
70
74
81
82
87
86
80
73
70
77
80
82
72
61
56
61
74
84
91
89
83
74
68
72
77
78
78
78
79
81
83
66
72
78
76
71
63
65
76
85
85
81
73
72
77
81
79
70
69
77
88
89
83
78
81
88
88
84
80
81
86
86
82
77
72
71
75
83
90
88
79
70
62
63
67
75
78
79
83
83
81
67
71
75
76
77
76
78
83
85
80
74
69
71
73
78
78
80
84
88
88
81
74
73
79
83
84
82
79
79
79
78
83
87
88
80
74
74
80
80
71
60
56
63
71
75
77
75
76
78
78
68
73
76
79
81
82
80
73
66
62
61
67
70
70
69
73
79
83
83
80
82
89
96
90
75
69
70
77
77
69
64
68
76
77
71
67
73
82
87
79
73
75
82
87
85
78
76
75
75
74
66
74
82
81
74
64
64
68
69
70
68
72
78
77
70
62
63
72
79
82
90
96
101
88
69
62
72
87
90
81
71
70
73
77
76
77
82
90
96
92
87
86
87
84
77
76
76
78
77
73
63
70
81
82
72
59
59
69
80
83
81
80
83
81
70
62
66
78
87
83
75
71
70
70
67
64
72
80
85
81
78
80
84
85
82
78
80
86
88
86
85
84
84
82
77
73
75
76
76
76
63
61
67
79
83
77
69
69
72
77
78
78
75
69
63
63
75
84
86
77
66
62
67
72
73
63
56
60
71
78
79
81
84
84
77
77
74
74
72
68
69
77
86
92
88
83
78
77
78
79
65
61
66
77
84
81
73
71
70
72
75
76
71
63
61
65
71
76
75
73
70
79
86
88
76
62
54
62
76
83
79
74
73
76
79
80
80
75
66
61
65
76
83
86
83
83
84
83
78
75
75
81
87
86
79
71
72
75
78
81
81
84
81
76
70
69
80
88
87
78
70
71
76
79
72
64
64
73
78
76
67
62
62
67
76
81
83
79
73
71
75
81
80
72
67
71
76
74
68
60
79
92
92
83
72
71
75
79
78
78
80
84
85
78
72
79
93
104
99
83
71
70
73
69
64
63
68
78
77
70
64
60
64
68
74
79
82
79
76
75
81
85
83
77
71
71
75
75
65
56
79
82
76
70
67
72
79
80
77
75
79
83
78
72
71
76
84
88
81
74
71
78
82
80
74
75
77
79
79
78
75
73
76
81
88
88
81
74
69
69
74
82
87
84
74
71
74
76
75
71
77
74
73
72
70
70
73
76
77
78
81
82
79
76
72
71
71
68
64
65
70
75
83
86
90
86
79
73
73
73
73
72
75
84
91
88
79
70
67
67
71
76
80
78
72
70
69
72
74
76
76
78
78
78
72
68
68
74
78
78
79
84
87
87
85
81
76
72
66
64
68
76
86
90
86
75
67
64
70
71
70
65
65
69
74
75
77
74
71
69
72
77
76
72
69
76
77
69
64
71
79
83
86
78
70
67
73
84
83
76
70
75
84
91
93
92
87
80
70
62
64
75
85
86
77
66
63
69
81
84
80
74
72
73
75
84
88
87
78
74
73
74
72
65
64
75
81
77
68
70
82
87
84
75
69
69
79
86
82
71
66
69
74
75
73
75
82
84
75
64
62
72
77
77
71
67
66
70
73
73
74
79
86
91
91
89
87
88
92
92
85
74
61
54
58
70
80
85
79
68
82
77
73
70
72
74
77
75
72
68
73
78
75
64
57
64
78
87
87
80
76
75
76
72
66
65
66
66
63
63
69
80
89
90
88
77
75
84
93
95
85
73
66
63
66
71
76
78
74
65
66
62
64
71
78
79
75
74
73
79
85
87
79
70
68
72
78
85
84
83
80
77
73
68
66
66
67
70
73
78
82
83
80
79
76
73
73
77
79
75
71
71
77
83
84
78
73
68
65
69
62
60
69
81
86
82
77
76
81
84
83
77
73
72
71
73
75
76
77
76
71
65
62
67
69
75
78
79
80
78
73
66
64
72
80
78
71
63
64
70
70
69
72
76
81
77
71
67
68
73
77
69
69
75
83
82
78
77
77
77
73
67
64
65
70
73
75
75
75
75
74
72
70
69
70
75
82
88
89
78
65
50
50
68
84
88
74
62
62
68
71
67
61
64
70
72
69
70
71
72
82
68
59
64
74
78
73
66
65
71
76
74
71
69
73
79
78
73
65
65
73
79
81
73
68
64
71
84
91
91
85
73
63
69
82
93
89
78
67
66
69
72
72
74
75
74
71
73
77
73
67
60
59
65
74
73
69
66
66
73
79
79
75
76
80
83
80
69
59
58
63
70
73
73
72
71
71
74
76
81
87
89
84
78
76
80
82
80
76
75
76
74
72
74
77
78
78
79
79
78
66
67
72
75
72
68
69
73
79
79
75
68
66
70
80
85
83
76
69
70
72
72
69
71
76
84
89
83
70
60
62
72
80
78
72
69
69
75
79
81
79
71
64
64
70
78
80
76
77
80
77
78
77
77
74
69
66
69
72
72
71
69
66
70
79
86
86
79
72
71
74
76
76
73
72
81
85
83
75
69
64
70
75
77
74
76
78
79
80
79
76
73
71
73
74
78
77
72
72
81
72
74
74
74
73
70
65
59
58
60
68
73
75
76
78
82
82
76
71
65
65
66
71
76
82
84
80
72
71
73
77
78
78
78
78
79
81
82
81
82
80
81
80
77
77
76
74
73
74
81
64
64
67
72
76
78
72
68
65
66
69
72
71
68
67
72
87
101
97
81
69
72
83
85
79
74
76
82
84
83
82
85
88
84
79
79
83
82
77
75
76
81
80
77
73
75
80
84
87
89
69
74
76
74
77
80
80
71
63
66
80
92
87
73
67
72
84
90
83
73
70
73
80
82
79
75
74
79
79
79
81
88
97
96
88
84
85
88
86
78
75
77
78
75
70
65
62
64
74
88
73
70
68
67
70
78
83
86
85
88
96
100
89
75
68
72
81
84
76
71
68
72
71
70
67
64
69
77
82
82
78
77
83
87
83
80
80
84
82
76
72
75
83
86
83
75
64
62
70
81
72
72
70
72
77
80
79
81
85
91
89
82
72
72
71
74
78
81
80
81
78
76
76
73
69
63
67
77
85
84
75
66
67
76
82
83
83
82
79
73
72
79
88
91
85
72
62
63
76
88
77
80
83
86
87
81
70
64
69
77
78
74
73
79
83
81
73
70
74
79
79
81
87
93
91
79
69
71
76
81
79
76
73
75
77
84
87
86
77
70
68
77
89
91
82
67
58
63
80
97
70
75
79
76
75
74
71
72
77
79
76
74
77
85
90
84
76
72
74
76
72
74
83
93
93
82
73
74
79
84
83
83
81
77
73
72
77
83
80
69
61
65
75
86
87
82
76
75
78
86
59
64
71
74
74
74
77
83
84
80
72
68
73
81
81
80
80
84
87
80
71
71
78
82
79
75
77
85
95
96
87
81
77
77
76
77
79
83
86
85
77
71
70
77
85
92
88
79
73
73
74
79
84
81
78
76
76
76
72
69
71
76
81
83
82
80
81
83
80
74
71
73
74
76
74
75
82
88
92
93
84
80
76
81
88
85
80
81
87
95
99
91
85
79
81
82
79
75
70
73
87
92
90
81
71
68
76
78
75
75
82
89
91
89
83
82
80
79
78
76
74
75
71
70
71
74
83
86
86
83
80
82
86
90
87
77
70
74
85
95
94
87
81
81
81
81
84
86
85
77
73
82
88
82
73
71
79
90
93
88
82
83
85
83
78
70
69
76
86
92
87
78
74
73
73
73
72
75
79
81
78
78
84
89
86
77
72
77
84
84
73
66
68
80
82
84
92
99
94
79
69
76
86
92
89
84
80
83
88
86
78
74
79
83
77
69
68
75
83
84
79
77
79
88
90
86
73
68
73
79
80
76
73
76
79
82
82
82
81
72
63
68
80
87
81
75
79
87
88
78
78
78
81
87
90
90
85
81
79
76
74
74
77
82
88
91
91
86
77
69
69
71
76
85
92
95
88
84
83
86
86
80
74
74
75
75
76
80
81
75
69
73
79
87
80
71
68
75
84
87
72
69
70
76
84
90
88
84
78
73
71
73
76
84
91
96
93
83
74
71
73
75
75
77
82
86
84
78
73
74
75
77
81
88
89
82
76
77
84
88
83
75
73
77
80
77
75
77
83
87
60
63
69
77
84
87
84
77
73
72
73
73
74
77
81
81
79
75
74
76
83
86
87
86
82
77
70
60
54
55
63
72
80
90
96
95
89
84
82
83
81
76
74
72
71
76
83
90
87
84
70
68
68
75
79
82
81
75
76
79
79
74
65
64
71
81
85
84
79
76
76
83
88
88
84
77
73
72
72
72
75
75
78
78
80
85
88
85
79
70
71
76
79
76
71
73
81
94
95
85
76
70
62
60
68
76
83
83
78
79
79
77
70
66
71
83
93
93
82
72
66
70
74
76
73
72
75
82
90
91
82
75
67
67
74
79
82
79
74
69
69
75
81
80
74
73
76
81
87
82
76
79
76
71
70
74
76
74
71
73
83
88
88
81
75
77
81
82
81
79
76
76
73
72
69
67
69
78
84
80
67
56
55
64
75
84
85
78
72
67
68
72
71
71
73
75
76
71
70
68
79
89
92
84
77
76
76
75
74
78
86
91
89
81
75
71
69
74
81
83
85
82
80
83
87
86
81
73
67
65
63
64
69
71
74
79
79
77
70
66
68
71
74
75
78
81
76
72
67
67
76
78
77
74
74
79
89
91
84
76
70
69
71
74
73
70
71
78
85
88
83
79
79
84
91
91
81
70
63
67
79
89
91
83
73
67
70
74
78
80
83
84
79
79
83
86
81
72
71
80
65
60
61
65
72
80
88
88
79
67
59
63
71
77
77
75
78
82
86
87
84
81
79
77
76
71
62
56
62
77
88
92
87
80
73
73
73
77
84
95
100
90
72
63
71
83
86
79
77
84
70
63
62
69
75
79
81
79
75
70
73
78
79
81
86
89
83
75
69
76
90
97
91
82
75
69
61
56
65
80
91
90
76
65
70
81
88
85
80
79
85
82
72
64
66
78
85
87
82
80
72
64
67
73
78
80
82
85
85
85
82
73
62
61
77
92
93
79
67
66
75
85
88
86
85
83
78
71
75
82
91
88
74
62
63
76
86
83
70
63
64
70
75
75
76
75
80
82
81
78
65
72
79
83
80
80
81
85
84
82
75
67
58
57
71
81
89
84
72
64
60
63
68
73
77
81
83
83
81
78
77
75
71
70
72
77
82
83
76
72
65
63
68
76
81
83
80
77
80
79
73
83
90
85
79
76
79
78
74
73
78
81
80
78
76
77
76
77
76
74
74
72
71
71
75
81
80
79
76
71
68
67
70
76
79
79
80
84
86
79
69
64
71
78
85
86
84
84
83
80
79
84
81
76
73
77
81
81
78
78
81
86
86
82
79
80
81
80
78
77
80
80
81
82
86
83
73
66
64
70
71
70
70
73
76
77
79
85
89
80
71
65
74
80
80
77
78
81
82
80
82
82
79
77
79
81
83
82
81
81
83
84
79
75
77
84
90
85
75
67
65
71
75
82
83
80
73
69
70
74
74
67
62
66
74
79
81
86
91
87
73
63
59
65
71
69
68
71
74
77
91
83
79
77
80
81
82
79
79
81
81
78
74
74
78
85
88
83
74
72
75
79
82
81
76
73
72
73
77
77
72
69
65
70
75
77
74
77
83
86
77
65
60
63
69
72
78
81
77
72
89
79
69
67
74
78
78
77
76
78
78
74
72
74
79
83
80
72
73
77
84
89
92
89
83
75
68
69
75
80
83
86
86
82
75
71
74
78
80
75
68
64
65
67
66
70
78
85
85
79
76
71
68
68
75
77
75
67
64
63
67
71
73
74
77
77
76
69
64
61
61
68
78
85
83
77
72
76
83
86
88
87
84
76
72
73
80
86
80
69
60
62
71
78
74
68
67
72
80
82
78
79
76
75
75
76
74
66
57
54
59
69
73
72
70
69
74
78
74
64
61
67
75
77
73
72
81
94
97
88
75
66
65
70
73
74
76
80
79
74
73
82
91
95
88
76
70
69
74
74
82
84
82
75
66
62
70
77
79
73
69
71
75
74
67
62
69
77
79
79
80
85
89
82
69
64
71
86
95
86
72
64
70
81
88
82
76
76
76
78
82
87
91
90
79
74
71
70
73
71
72
71
72
70
63
61
70
82
87
82
76
79
84
80
67
56
57
63
67
69
73
81
87
84
73
62
60
70
82
83
77
74
80
86
89
83
78
77
81
82
79
76
76
78
76
73
68
67
71
77
65
63
68
75
76
76
73
73
71
67
67
72
75
72
66
60
64
66
65
60
59
68
77
82
76
67
66
74
84
85
77
69
68
71
74
75
76
76
80
83
82
76
78
86
91
87
80
75
75
76
71
71
78
83
81
70
67
71
75
74
67
60
59
64
70
78
81
83
78
71
67
70
79
82
79
75
76
82
88
86
77
66
61
63
68
73
75
74
75
79
83
85
86
85
86
87
87
84
78
70
78
79
79
74
65
60
67
78
88
86
78
72
73
79
83
85
86
83
76
69
68
73
84
92
87
81
78
79
76
75
76
80
82
77
71
73
80
86
83
79
82
87
88
82
72
71
75
75
72
67
80
79
73
62
57
63
74
80
79
73
69
73
77
80
80
80
81
80
73
68
71
83
95
93
82
78
78
78
73
67
72
83
90
85
75
74
81
88
87
81
80
85
90
92
88
82
76
74
71
70
76
75
73
69
67
69
72
73
69
63
60
63
69
75
80
80
80
79
74
72
74
79
83
80
74
75
78
81
82
81
76
73
72
75
76
74
72
74
76
74
71
73
81
89
91
86
78
75
74
76
73
71
75
79
78
73
70
71
75
76
73
72
78
85
85
80
75
78
83
85
76
63
62
71
81
77
68
68
77
85
81
68
62
66
74
74
71
72
73
72
64
62
68
77
79
77
74
74
75
80
74
73
74
79
81
80
81
84
81
77
76
78
81
84
79
71
71
74
84
83
75
70
74
83
86
74
57
50
60
69
71
70
68
69
72
74
78
84
84
77
74
75
83
84
82
81
78
75
73
73
70
71
70
70
72
79
86
87
80
72
68
75
80
79
75
72
71
69
67
65
71
78
86
88
81
72
68
71
77
76
73
75
78
77
73
74
79
85
86
82
83
88
90
85
82
82
83
81
73
70
67
72
76
74
70
71
77
81
74
63
59
67
76
79
76
72
71
70
67
65
72
80
84
80
76
72
76
84
84
82
82
86
90
90
83
75
76
84
88
90
84
74
68
67
71
78
79
81
83
85
72
78
81
76
71
70
74
80
75
68
63
67
72
74
72
71
73
75
77
80
82
85
85
82
76
72
71
70
71
74
80
83
85
81
76
71
73
87
100
101
85
67
59
62
70
74
74
77
82
86
70
69
71
74
72
72
75
82
86
82
75
68
67
68
70
73
76
77
78
80
82
85
85
83
78
73
69
68
69
73
74
72
68
65
66
69
74
84
95
98
92
81
72
70
73
75
74
72
72
73
57
61
72
82
84
81
81
86
88
83
72
65
64
69
73
76
76
75
75
78
81
84
84
80
74
72
72
73
75
74
70
61
58
69
81
87
80
76
81
92
97
90
81
74
76
77
75
72
72
74
67
72
81
86
87
84
81
79
76
73
70
69
69
70
72
74
76
76
77
78
84
87
87
83
76
76
81
87
88
78
66
53
60
77
92
93
83
75
79
87
87
81
76
76
78
77
74
75
79
81
71
75
77
76
77
74
71
68
67
74
83
85
81
74
70
73
76
77
77
76
75
80
85
87
85
79
81
85
90
90
85
75
74
78
80
80
74
71
72
73
72
71
74
78
78
72
68
73
82
82
69
73
74
72
68
67
68
70
76
83
90
88
81
73
70
71
76
76
78
75
69
67
68
73
76
72
67
66
73
86
96
97
91
81
76
71
69
65
63
65
67
70
71
75
77
72
67
70
76
79
79
78
80
77
73
70
75
81
83
82
79
75
70
67
69
72
75
77
80
82
78
72
68
65
67
70
68
63
63
73
83
89
87
80
74
77
79
74
69
70
74
72
70
71
78
83
80
73
71
77
81
77
73
75
77
79
77
71
70
72
77
83
82
78
77
75
76
76
76
76
78
84
87
81
77
72
71
70
69
70
73
73
69
67
72
79
83
79
75
77
82
84
83
85
89
90
83
76
75
78
72
71
70
74
79
79
75
67
63
67
75
81
83
79
77
76
77
76
73
73
77
81
86
86
82
74
66
62
64
67
69
70
67
70
77
85
85
80
77
77
77
80
84
89
90
85
78
74
75
77
65
75
78
77
74
69
69
75
88
97
98
91
84
77
72
68
70
79
85
83
78
73
74
76
78
79
82
81
79
78
79
81
80
80
79
79
80
77
76
81
84
81
72
64
65
72
77
77
74
72
67
73
78
79
80
80
79
77
78
83
90
92
88
78
74
69
67
65
69
71
70
69
69
72
76
79
81
81
81
80
80
89
94
88
72
62
64
71
78
80
77
76
72
73
77
81
77
73
71
76
75
69
69
77
85
84
79
68
65
72
82
87
83
76
71
68
65
61
59
57
56
58
66
76
86
87
83
80
81
79
77
83
93
95
87
73
66
69
71
66
64
72
84
94
93
84
74
72
78
86
80
71
66
74
88
95
86
72
70
75
78
76
70
67
67
67
68
72
78
79
75
72
77
89
96
89
82
75
76
77
74
73
79
90
95
93
87
83
78
75
74
78
88
92
88
75
71
73
87
96
77
72
67
72
85
94
90
81
76
76
77
75
72
72
71
72
73
82
92
95
87
79
82
90
95
85
71
67
72
78
79
76
76
79
84
84
84
83
84
83
78
76
75
75
76
71
69
74
84
93
61
61
67
70
75
81
81
80
78
78
78
76
76
78
81
83
84
85
85
78
73
74
83
93
93
80
67
62
69
77
79
77
76
76
76
68
63
68
76
77
72
66
65
72
79
79
71
69
75
82
61
62
70
78
83
81
80
81
82
81
77
77
80
82
82
80
78
78
75
70
71
79
93
96
91
79
71
69
67
74
77
78
79
77
74
68
67
72
77
79
74
71
70
73
81
80
73
66
68
78
76
74
73
76
80
80
79
80
76
75
76
80
90
90
84
74
66
62
62
64
69
78
81
80
75
77
84
88
82
76
79
86
89
83
75
67
70
77
85
89
92
89
82
74
75
77
77
71
70
79
77
74
66
59
60
68
77
80
78
74
76
82
84
80
76
71
69
70
69
69
68
69
66
62
65
76
91
99
90
77
71
77
87
87
74
61
59
70
87
99
98
85
72
68
73
80
87
87
85
82
70
71
68
63
64
69
78
87
88
85
78
73
67
63
64
68
72
76
82
80
71
70
70
71
72
74
75
77
74
68
63
64
74
86
85
78
74
78
86
92
85
70
65
66
71
77
80
84
83
79
70
72
77
82
82
75
76
78
83
82
76
70
67
69
67
64
64
66
69
72
70
69
72
78
83
77
71
64
65
73
80
77
72
74
80
90
93
93
84
71
64
65
68
72
68
64
65
70
69
69
73
71
74
75
76
72
68
65
63
64
66
72
76
77
73
69
68
68
67
69
69
70
73
78
85
91
90
84
80
81
83
79
69
59
54
59
72
82
83
73
62
62
69
77
76
69
69
73
79
80
72
65
61
64
69
73
73
68
60
57
62
73
78
79
76
75
77
78
74
74
75
78
79
79
81
87
91
90
85
77
70
65
65
64
60
56
57
73
85
89
81
70
69
74
78
77
74
77
83
90
70
69
74
82
85
84
77
74
74
75
75
73
74
74
76
80
80
79
77
77
81
85
86
82
77
76
78
78
73
68
66
66
68
74
79
79
77
78
85
91
89
79
72
68
70
72
73
75
76
79
77
79
85
90
89
81
73
71
80
91
91
79
69
66
73
82
86
82
79
81
85
86
85
82
84
89
89
80
71
70
76
80
77
72
75
82
88
87
84
83
88
83
79
72
68
72
75
77
76
78
77
76
71
71
73
74
71
70
73
79
84
80
72
68
72
81
84
79
74
74
77
78
80
82
86
90
88
80
76
78
80
80
74
69
72
82
88
88
83
84
88
90
90
85
83
82
81
79
79
81
74
79
80
75
72
72
72
69
61
58
62
68
70
70
75
80
82
77
72
69
73
76
77
75
71
63
62
67
76
80
77
69
63
64
72
82
85
84
82
83
88
93
93
91
88
85
81
78
78
79
77
88
94
90
80
72
73
75
72
65
64
66
66
70
73
75
76
77
80
80
78
74
70
67
67
66
66
71
79
81
79
72
64
60
59
66
75
80
81
81
86
88
91
92
88
83
76
73
72
76
75
76
76
73
69
70
75
79
80
74
72
74
75
74
73
73
78
91
98
97
83
71
60
63
75
86
86
82
80
82
84
84
76
67
59
60
68
77
84
87
87
87
85
83
83
81
76
68
66
70
63
59
58
60
59
62
63
64
64
64
71
80
85
83
77
79
87
95
99
93
84
73
64
66
76
83
82
77
76
80
86
87
84
81
75
71
70
74
81
91
98
91
81
71
73
80
83
73
67
66
65
64
69
74
72
67
64
63
63
70
77
80
80
81
86
91
89
80
71
71
78
79
79
80
85
84
80
74
72
77
82
85
82
77
72
69
69
71
71
77
86
88
82
77
75
78
85
88
81
75
66
71
80
87
84
73
67
68
76
83
82
74
61
61
75
89
89
79
68
68
75
80
84
87
91
92
87
76
71
73
78
76
68
60
59
68
76
73
61
58
63
71
79
80
79
75
75
78
82
78
75
81
81
83
77
73
72
74
78
78
74
66
59
57
69
77
87
88
82
77
74
77
83
86
87
82
76
73
73
77
79
76
67
61
67
79
85
75
65
58
59
67
74
78
80
79
73
71
72
77
95
93
81
69
64
73
85
88
78
67
63
68
72
73
72
73
76
79
79
76
74
75
80
81
77
73
70
69
74
80
87
89
83
78
75
76
73
71
73
77
80
83
82
79
77
76
74
74
74
79
86
82
69
58
60
75
88
89
76
65
63
72
80
80
75
72
72
74
75
73
75
77
79
79
77
73
73
73
75
79
84
88
84
80
75
63
57
68
81
90
92
86
84
80
75
70
73
79
84
84
62
64
67
66
70
79
86
79
72
67
72
81
85
80
75
74
76
78
76
73
75
80
82
81
77
70
66
69
74
78
78
73
74
81
87
78
68
70
82
88
81
67
65
68
74
78
83
89
88
84
76
72
68
72
80
85
87
79
71
69
77
82
83
78
75
76
79
81
77
75
76
81
82
77
66
56
55
61
69
72
70
69
77
92
102
93
79
72
76
81
80
71
66
67
74
79
85
88
82
73
96
81
66
67
77
88
88
80
73
71
76
79
79
75
74
75
76
73
69
68
69
73
76
72
65
59
59
64
67
69
71
73
78
83
84
82
77
75
77
83
89
93
91
84
79
78
81
80
76
68
84
73
62
61
73
84
87
79
69
69
76
80
78
73
70
71
70
69
64
59
58
61
66
71
75
76
74
76
77
81
83
80
74
66
67
71
75
76
76
80
89
95
95
91
85
80
79
79
80
78
74
71
64
60
68
78
82
77
68
67
73
78
75
71
69
70
71
73
73
73
68
65
64
68
72
75
81
87
92
93
88
80
77
78
79
77
70
62
62
70
76
83
87
86
83
78
77
81
84
83
75
74
74
72
71
75
77
79
79
75
72
71
73
74
74
74
74
75
77
80
81
81
76
71
67
65
66
77
88
90
80
74
78
89
89
80
66
58
60
66
68
74
77
78
75
74
74
78
80
79
70
70
74
80
79
77
79
81
79
74
72
77
85
83
77
69
68
67
65
68
74
84
91
90
78
65
59
68
81
86
79
72
73
79
81
75
70
68
73
77
76
73
72
73
75
75
74
74
76
78
65
67
76
84
88
88
85
82
73
67
70
80
84
80
73
68
70
70
67
65
70
79
90
90
81
74
67
71
77
82
78
70
61
63
72
76
77
72
76
82
85
82
77
80
86
85
79
76
78
79
66
71
83
90
86
79
77
79
80
76
68
60
61
66
75
82
83
80
76
73
72
73
74
74
75
77
77
77
74
75
77
73
65
63
67
74
77
77
76
82
86
87
85
87
86
85
82
81
79
78
67
68
72
74
71
68
69
77
81
77
67
58
59
70
80
84
77
67
65
69
72
74
73
74
75
81
82
78
73
72
79
90
92
84
72
69
73
81
87
84
82
81
80
78
77
75
77
79
80
81
73
66
62
60
64
72
76
78
74
70
66
67
72
77
81
76
68
60
58
64
74
80
82
77
74
75
78
79
75
70
72
85
90
84
71
62
69
83
90
83
71
64
67
77
78
80
76
75
78
83
72
66
64
68
74
76
80
77
73
68
65
65
74
82
84
81
79
78
79
79
76
76
73
71
69
67
70
77
80
79
74
67
63
63
62
60
62
72
83
80
68
59
64
78
88
86
80
76
78
84
68
66
72
78
78
75
73
75
79
75
65
61
72
87
96
92
88
91
99
96
79
64
62
74
82
75
65
66
78
89
86
72
65
65
64
61
63
75
90
90
79
69
73
81
88
84
77
76
78
83
75
79
81
82
79
73
70
74
80
77
67
60
65
75
82
82
80
85
91
91
80
71
71
83
87
81
71
67
75
82
80
77
77
78
74
67
73
89
104
100
86
77
78
83
85
81
75
73
75
77
75
78
82
82
77
71
68
70
75
76
75
73
68
66
67
70
70
68
68
69
71
72
72
76
80
85
90
89
85
77
71
70
73
73
68
67
72
82
87
85
76
69
69
77
83
82
76
72
74
74
65
71
76
76
74
70
68
69
69
68
71
75
78
77
76
74
71
67
65
67
73
75
74
75
79
87
94
92
84
78
78
78
77
74
69
68
70
71
71
72
66
61
62
71
81
80
74
72
78
87
68
72
73
73
74
81
83
82
74
64
58
62
71
78
80
79
75
72
72
71
76
77
82
86
88
88
81
72
65
67
76
82
81
74
70
71
75
79
83
82
74
63
59
65
75
78
75
75
79
86
71
71
71
70
72
81
87
89
81
70
60
59
62
69
74
76
76
73
69
66
68
75
81
82
80
75
74
69
64
65
70
70
68
65
68
73
81
85
85
83
76
71
68
69
74
77
77
76
74
72
70
70
72
68
63
64
72
77
77
70
65
67
71
72
76
79
80
77
73
71
74
79
82
78
68
67
71
72
73
72
72
70
68
72
80
86
87
81
75
74
76
82
84
83
83
81
79
77
75
76
74
86
87
76
62
60
69
77
76
72
72
76
80
78
79
80
84
84
82
80
80
82
83
81
76
74
73
73
72
70
70
75
80
82
82
80
79
77
76
75
74
78
85
88
88
83
80
84
91
92
73
87
88
76
64
67
76
79
77
76
80
80
78
73
69
72
78
81
83
80
75
75
82
86
88
85
79
73
71
69
70
76
79
79
72
66
65
74
79
78
72
70
75
79
80
72
68
74
84
86
64
76
80
72
63
65
71
74
75
79
79
80
78
70
68
66
68
74
81
83
77
71
71
74
76
73
69
69
71
77
80
78
75
73
73
74
75
75
75
74
72
71
73
80
81
74
67
62
71
77
78
84
82
72
64
64
68
72
73
74
77
81
79
76
71
72
73
75
80
82
79
75
72
70
66
61
56
59
67
77
82
78
71
65
72
81
87
81
74
75
81
82
83
84
90
90
80
73
72
75
82
82
75
70
67
73
76
75
72
74
78
82
81
78
73
72
75
74
72
69
75
82
89
85
75
65
65
69
72
77
80
79
70
63
63
71
77
78
75
78
88
91
88
87
88
86
81
78
79
79
72
70
69
68
71
75
77
77
78
77
77
79
79
77
72
69
68
70
71
71
76
84
88
82
73
67
68
73
76
79
81
80
75
71
70
72
77
79
77
73
70
75
81
86
85
78
73
75
78
79
66
72
75
77
78
75
70
72
83
94
94
88
82
82
84
82
75
74
76
79
76
67
65
70
79
83
81
75
71
72
71
66
61
66
76
80
77
71
74
84
91
83
74
74
81
89
89
83
74
73
64
68
76
78
80
79
80
88
97
94
84
80
83
92
95
86
74
71
76
81
76
69
70
75
83
83
79
78
77
77
74
71
70
66
62
61
66
75
85
86
84
79
79
83
91
98
98
89
79
75
76
70
71
77
84
84
80
74
75
75
74
73
83
91
91
79
63
59
67
75
77
73
80
90
95
87
76
74
77
80
82
84
83
79
72
70
73
82
86
83
75
74
76
79
79
76
78
84
90
94
91
85
72
70
77
86
83
73
66
67
73
78
85
88
85
78
74
78
84
88
83
75
77
85
92
88
79
73
74
79
83
87
93
90
83
75
70
73
78
83
82
76
73
71
71
73
76
83
90
94
89
86
73
66
67
76
84
81
78
77
81
85
86
84
83
86
92
98
100
95
85
73
67
68
74
77
78
78
82
84
86
88
92
95
86
68
54
57
77
95
99
88
73
69
73
81
83
81
79
77
75
72
70
67
67
71
73
78
79
85
89
89
86
81
81
84
88
87
79
76
73
72
69
69
72
73
73
75
80
83
82
78
79
86
89
77
64
64
78
96
101
90
77
71
73
71
67
66
70
77
79
70
65
65
68
70
72
77
82
86
86
87
88
89
85
80
72
64
61
66
73
79
80
78
79
80
74
64
58
60
65
66
66
70
82
89
91
85
78
76
80
85
88
84
76
67
61
67
81
91
83
71
61
61
67
72
74
79
83
84
82
83
87
92
84
71
55
53
63
73
80
83
82
78
77
79
80
72
60
59
66
76
77
73
75
85
93
89
77
67
69
78
86
84
80
79
82
88
94
91
80
71
62
60
68
73
74
70
71
77
81
82
74
69
66
64
63
66
73
78
77
78
80
78
76
75
81
85
82
77
74
79
89
86
75
68
67
69
74
75
75
75
74
75
82
89
92
92
90
89
76
70
63
63
72
79
76
68
67
72
77
73
65
57
64
78
88
89
84
79
74
73
76
77
78
77
78
80
82
79
78
79
82
84
83
78
68
62
64
69
73
70
70
76
81
82
79
73
78
87
71
69
66
68
75
78
75
70
69
69
69
65
63
65
76
86
91
89
83
78
76
74
74
74
75
75
71
66
69
76
81
83
80
78
81
90
90
79
66
64
69
79
83
79
76
74
69
68
68
76
70
70
71
71
70
68
66
67
69
69
73
74
71
66
63
62
64
67
70
75
79
81
78
76
75
75
72
68
66
72
81
85
83
73
68
69
73
79
77
79
84
89
87
79
75
79
85
86
78
72
78
71
61
55
60
68
74
75
72
73
76
79
77
66
55
52
59
69
75
75
75
81
84
85
81
80
85
87
85
80
82
84
83
78
69
59
57
65
75
82
84
79
76
76
75
79
85
87
84
79
81
72
58
54
62
75
82
84
80
75
74
76
79
81
80
82
84
85
80
73
68
71
76
78
76
80
87
91
88
84
81
83
83
79
75
73
68
69
74
81
84
80
76
77
78
79
76
74
73
77
79
77
77
79
78
74
69
68
73
79
82
81
82
86
92
93
88
76
65
61
64
67
66
66
73
81
88
80
72
70
77
82
81
76
71
73
77
81
84
90
94
88
81
79
82
83
81
75
71
76
73
77
82
87
82
74
67
67
73
79
85
86
82
76
74
73
66
58
55
59
66
67
68
75
86
93
88
80
73
75
83
92
90
81
73
72
74
80
83
89
90
85
79
77
82
85
83
77
79
84
72
77
81
77
71
70
75
80
75
70
70
73
72
70
69
66
66
67
70
69
71
74
76
83
87
87
85
82
85
90
94
93
93
89
83
80
77
79
82
87
87
81
78
79
82
81
74
74
78
83
74
83
86
78
68
62
67
73
72
65
60
63
68
72
75
76
76
75
77
77
78
75
72
70
71
73
75
79
85
89
90
89
83
81
82
81
81
80
84
86
85
81
79
81
81
79
76
75
78
81
74
78
84
80
68
58
54
59
68
72
75
78
78
76
77
77
77
74
74
77
79
72
62
60
70
78
85
87
87
87
80
73
68
70
75
76
76
78
77
77
78
81
80
80
78
80
79
77
76
76
65
66
73
73
66
58
57
64
72
77
79
82
84
80
76
77
77
74
72
70
70
67
62
64
74
89
98
99
93
86
77
74
76
79
78
73
68
70
73
75
79
84
84
83
80
81
78
72
67
69
60
68
73
71
66
68
75
80
77
70
68
70
73
73
73
74
73
70
63
59
62
64
65
67
73
84
92
94
88
75
75
84
96
96
82
68
62
71
81
87
88
87
88
88
83
77
73
72
71
72
72
80
79
74
70
73
80
81
77
72
70
70
69
68
71
72
71
68
67
68
71
72
71
69
69
71
76
76
74
71
71
82
91
93
84
78
75
71
71
75
81
85
84
81
76
71
70
74
79
76
93
90
80
72
71
74
74
77
77
80
81
79
74
71
73
72
75
78
79
77
77
80
81
81
76
71
67
66
70
76
84
85
79
77
81
88
84
69
57
62
77
84
82
77
78
81
84
83
81
78
100
93
78
69
70
76
81
79
75
75
74
75
74
74
73
75
78
80
79
74
73
75
78
78
76
73
74
71
71
77
92
98
92
81
79
78
73
67
68
78
91
93
86
80
78
80
84
83
84
84
80
79
72
71
74
81
86
80
71
64
63
67
72
75
74
75
78
79
78
74
72
71
67
65
66
71
78
79
75
76
81
93
96
90
77
66
60
65
80
88
90
88
83
79
73
67
69
79
86
87
62
65
73
76
79
81
79
73
68
65
69
75
81
78
74
71
74
79
81
81
78
79
82
80
74
67
67
75
79
80
78
76
78
81
77
67
60
63
69
71
70
70
79
83
83
76
73
78
84
83
59
64
74
83
83
82
78
74
75
75
78
82
85
80
71
62
64
74
78
78
78
81
86
84
75
68
68
77
84
86
81
73
74
83
91
87
77
69
66
69
70
74
82
87
87
82
77
76
79
82
65
67
74
82
85
88
85
81
79
76
78
82
81
75
67
61
65
70
74
76
77
73
69
69
71
78
85
90
86
78
72
72
77
85
91
90
81
75
78
83
89
89
86
87
87
88
81
75
74
78
71
67
63
66
71
80
83
79
77
78
82
82
76
68
67
68
70
72
76
81
81
78
72
70
73
78
79
79
75
74
72
72
72
74
77
78
74
73
77
85
90
87
79
79
85
92
92
88
80
77
71
64
57
57
67
77
80
78
76
79
81
76
68
69
74
78
75
71
74
84
91
90
85
80
77
74
64
62
73
[truncated: 63,080 more chars]
