# Supplementary material for: Evaluating flow modulating treatment response in intracranial aneurysms using black-blood MRI in vitro
Source: Commun Med (Lond). 2026 Mar 27;6:170. doi: 10.1038/s43856-026-01413-z (PMC13031954; doi:10.1038/s43856-026-01413-z)
Supplement: Supplementary file 8 — Supplementary Data 5 [file 43856_2026_1413_MOESM8_ESM.zip › Data_Figure_8ab_Sup_Figure_6ab/BB2/with derivo (FD1)/1_BB2_aneurysm_array.txt]

215
285
202
280
319
168
252
301
316
206
256
296
333
169
223
257
271
130
175
248
327
175
295
348
349
182
294
342
347
369
177
269
335
364
368
158
248
333
369
360
367
214
297
329
347
366
359
126
195
248
301
329
332
332
150
206
229
269
303
286
149
180
170
176
254
311
207
294
352
370
244
349
383
371
367
256
350
374
363
375
374
245
317
361
379
379
370
227
311
369
391
378
369
359
195
293
346
359
366
373
355
326
129
208
266
312
354
368
357
346
346
107
162
249
304
314
335
358
346
333
133
177
199
228
258
264
242
149
227
199
289
311
235
298
325
345
168
262
315
347
372
368
194
293
367
386
380
375
371
219
310
377
389
371
374
375
376
209
300
346
370
377
374
370
366
376
178
297
349
372
385
377
367
354
340
160
282
347
361
365
369
370
349
326
333
203
282
324
354
374
376
363
348
350
377
100
177
257
334
366
361
368
377
373
377
405
135
214
264
287
302
325
344
337
326
305
107
156
174
178
193
190
157
138
142
213
181
276
305
126
239
328
335
322
191
292
334
342
352
349
224
307
330
346
377
380
366
243
324
369
381
387
384
373
390
271
341
387
400
382
370
373
391
417
273
339
365
382
379
366
372
387
405
419
251
351
372
375
380
377
373
369
363
383
222
344
379
375
378
379
373
360
346
361
394
154
266
336
366
380
380
371
370
365
366
390
418
138
247
329
374
380
372
377
382
386
395
421
422
131
216
288
324
345
354
366
389
393
388
374
316
138
186
243
272
276
276
267
239
220
181
188
241
185
267
305
118
225
316
325
314
167
273
349
350
335
328
246
332
360
360
360
356
346
164
276
343
353
359
383
386
376
379
190
280
345
373
384
395
389
374
390
406
204
307
355
390
409
391
364
365
396
432
427
211
328
363
380
400
383
362
376
403
426
435
429
189
311
376
385
392
389
381
388
391
388
402
411
411
132
268
370
391
397
405
392
383
382
374
385
411
426
200
310
370
392
401
387
374
382
387
392
409
432
428
101
202
308
366
381
378
375
381
387
395
408
429
425
392
98
191
288
334
354
374
380
381
400
409
409
403
367
327
146
219
258
312
346
345
338
323
304
286
248
191
102
163
224
216
177
156
143
123
84
144
179
149
233
283
291
238
308
323
309
293
178
281
341
332
324
330
216
303
355
353
347
347
325
193
289
352
373
371
363
359
359
342
216
316
370
378
379
384
387
389
381
362
232
311
361
385
393
399
390
384
392
404
392
250
334
363
392
412
394
364
365
398
438
438
427
267
366
373
394
414
389
365
385
411
432
441
437
437
252
350
377
392
411
398
388
406
410
397
408
426
428
448
191
300
368
391
416
423
402
393
396
390
394
417
432
445
450
141
247
345
386
404
416
403
387
394
402
408
423
445
441
421
171
278
359
386
388
389
391
392
397
408
423
439
430
398
386
154
259
343
362
368
392
394
387
401
413
414
407
382
362
301
107
217
289
314
356
385
381
372
366
353
334
300
252
163
132
168
232
289
291
261
247
230
189
138
99
207
243
262
199
281
320
312
274
206
293
333
331
313
300
265
160
248
330
350
333
332
340
312
238
212
272
327
351
353
354
357
337
297
246
316
356
372
371
360
362
369
351
319
170
262
339
385
394
386
375
384
400
383
350
347
191
276
338
377
394
395
392
390
392
396
401
397
393
187
297
357
368
395
407
388
370
373
402
436
434
420
415
183
313
381
373
399
416
386
368
393
411
421
432
439
438
433
183
303
366
369
394
416
395
388
418
415
391
409
437
435
443
444
156
251
327
363
385
415
420
401
399
400
390
397
419
430
436
441
418
190
295
371
388
401
423
418
397
397
407
413
426
445
445
429
416
120
241
339
391
400
404
413
411
403
410
421
431
443
436
405
393
374
120
221
322
385
386
385
406
409
399
407
417
417
410
384
372
333
228
75
166
280
333
348
384
401
392
391
400
390
369
340
303
214
109
136
194
241
296
335
339
334
335
311
254
200
154
75
83
131
182
217
216
192
152
94
183
201
205
196
272
300
287
266
198
260
322
343
324
287
227
178
274
336
345
338
323
305
278
210
227
315
360
352
343
341
331
312
259
188
193
274
319
342
351
359
364
359
340
304
265
213
292
334
356
368
372
361
369
376
353
320
308
232
298
352
390
397
382
365
384
407
383
350
360
368
247
322
367
394
398
389
381
391
400
398
400
404
400
371
247
342
378
378
398
398
382
378
387
402
425
422
411
412
383
238
347
383
372
402
414
380
372
399
405
408
420
432
433
430
424
236
340
374
368
397
414
387
388
417
409
389
416
447
438
436
451
414
204
304
356
372
383
404
410
402
406
401
392
410
431
434
429
434
425
407
142
238
338
388
387
395
419
422
405
402
406
413
427
443
445
432
419
396
335
170
294
369
400
406
416
424
420
412
422
426
426
441
443
418
399
375
302
78
180
274
362
407
403
401
414
419
419
423
423
419
417
394
379
352
259
132
129
233
330
363
375
402
411
397
411
426
410
388
373
348
265
150
64
101
191
254
305
352
369
366
381
396
366
309
267
220
117
32
109
150
212
265
298
292
268
227
160
100
66
116
141
140
117
190
202
207
251
274
262
251
201
232
264
320
326
293
273
229
224
270
317
348
346
324
302
259
192
186
252
328
359
350
347
334
312
291
245
176
228
297
358
369
354
360
349
321
313
285
223
161
164
261
328
351
353
361
373
367
351
341
315
276
237
191
188
273
326
348
361
371
372
366
372
379
351
322
319
300
208
286
326
361
391
392
377
362
379
402
379
362
382
383
321
202
307
359
385
401
398
383
374
391
402
389
398
416
413
385
319
191
301
376
392
386
401
392
379
392
399
399
407
414
416
417
397
351
185
287
370
386
376
405
408
379
380
401
403
401
413
427
430
431
443
384
157
281
365
384
377
395
407
388
390
406
402
399
428
449
435
435
462
443
372
131
253
340
378
387
387
400
408
410
413
403
401
424
444
443
434
434
427
418
364
187
284
366
395
391
398
409
415
414
409
407
406
425
449
450
433
414
386
335
254
109
229
325
369
395
405
410
413
413
418
426
418
413
436
451
430
402
367
301
207
139
237
307
375
410
410
406
412
420
429
435
419
413
420
406
388
365
282
162
110
202
297
365
387
396
413
412
404
427
436
408
392
394
380
308
190
88
76
160
249
307
350
388
394
382
400
418
388
350
329
282
167
61
112
159
223
288
340
363
346
321
295
239
174
111
73
125
189
224
208
178
152
99
194
210
232
233
244
270
290
277
246
282
281
308
324
311
291
245
192
279
308
326
351
335
300
297
272
202
231
291
328
359
366
345
327
324
297
232
176
193
260
314
360
367
356
363
353
327
311
274
215
150
231
298
342
375
367
363
378
357
323
329
315
260
204
149
249
320
358
368
370
375
384
362
346
354
338
300
267
224
162
169
257
318
351
369
376
383
376
365
371
382
360
338
336
320
258
161
270
327
346
376
393
390
380
371
381
393
379
380
402
397
345
257
154
270
349
374
388
399
397
385
380
397
400
383
398
430
430
405
353
270
142
249
343
393
396
390
403
395
386
406
414
394
396
415
433
439
417
381
305
226
324
387
395
388
407
404
389
394
413
405
402
413
433
440
436
453
409
286
208
319
383
400
389
393
403
405
401
399
401
415
435
440
432
437
463
449
387
302
180
295
362
392
396
388
401
419
420
412
405
409
424
443
449
445
438
426
413
367
274
145
239
324
376
396
401
409
407
408
422
421
406
398
424
460
461
438
412
379
332
265
191
170
282
343
364
397
413
400
397
409
422
422
407
407
436
455
439
404
362
306
230
145
74
198
281
331
381
409
412
411
407
411
431
437
417
406
417
412
394
373
305
193
88
171
274
344
389
411
411
414
412
412
436
435
400
391
402
392
337
227
116
44
134
224
309
351
374
399
408
397
407
415
393
379
373
326
217
99
33
90
158
231
288
337
385
405
380
355
345
314
251
169
85
84
138
188
248
294
281
248
226
167
91
87
106
228
213
211
227
210
213
233
273
267
251
270
283
279
210
274
308
312
311
324
348
329
266
233
318
344
343
349
350
347
331
281
222
189
270
337
360
370
368
338
318
329
315
247
187
228
300
337
362
381
375
348
340
350
330
267
218
162
166
256
317
348
372
370
370
383
373
349
327
288
246
200
134
193
296
335
356
377
373
378
395
367
337
344
327
287
254
197
121
227
315
345
360
379
387
392
383
353
349
372
360
329
306
263
196
136
229
308
341
363
383
392
391
380
364
373
387
375
358
358
343
299
217
123
217
317
351
366
385
392
391
387
383
387
390
384
392
410
405
372
306
211
216
321
370
380
387
389
393
392
392
402
399
382
400
433
436
419
386
323
237
192
294
366
397
391
390
404
399
394
414
423
397
393
421
449
452
433
409
346
228
151
267
354
397
405
397
407
406
398
409
423
413
407
417
439
452
441
445
416
323
224
130
254
347
394
411
397
386
399
416
409
397
407
427
426
425
433
438
444
435
393
320
232
227
327
380
399
392
380
405
431
421
405
412
416
410
423
447
449
438
425
403
351
269
200
174
282
353
383
400
413
423
409
400
425
436
411
389
420
460
458
443
418
377
324
262
197
137
104
215
319
357
376
415
423
398
392
412
426
417
407
413
435
448
436
406
365
314
246
171
92
111
236
312
354
394
411
415
417
408
408
423
436
424
413
418
409
392
372
317
214
121
49
105
229
324
368
398
420
419
415
417
418
432
431
407
400
399
387
348
255
140
64
86
188
275
355
388
384
398
413
409
406
403
392
394
389
346
260
148
55
129
225
306
337
358
399
421
399
372
364
354
306
230
140
87
141
203
240
292
342
337
311
292
233
153
95
86
122
147
171
165
139
98
184
220
238
235
217
216
232
258
258
272
266
242
253
211
274
316
297
291
301
282
280
283
199
258
308
347
342
321
325
328
320
303
241
215
289
333
350
363
359
354
367
353
301
255
179
229
309
355
365
376
377
367
364
354
310
259
209
213
273
332
364
375
389
380
350
341
353
337
282
234
180
230
307
347
359
375
389
381
360
357
365
348
298
263
218
136
163
237
316
350
363
379
377
386
403
390
368
339
295
273
258
200
115
167
260
335
342
355
382
387
396
406
378
355
353
324
306
306
256
166
98
170
283
344
344
350
385
404
402
381
353
360
382
370
357
350
308
241
178
96
171
280
340
351
369
393
401
394
383
373
382
395
382
373
378
372
346
271
170
72
154
275
352
371
385
396
389
385
398
401
401
398
388
388
402
407
398
355
274
180
111
139
270
354
385
392
385
383
390
398
403
408
405
395
407
428
425
419
413
378
298
193
121
236
332
384
397
387
386
407
408
396
415
424
407
404
426
446
449
440
430
381
279
180
192
313
376
401
408
398
405
407
409
415
428
416
406
412
440
454
437
427
415
360
278
197
169
295
365
401
414
391
379
400
424
414
403
419
426
409
414
439
432
419
421
404
339
243
176
139
257
347
394
404
387
376
405
431
412
400
422
422
398
410
442
443
433
428
400
336
256
197
168
198
313
374
395
409
419
423
410
398
418
437
419
399
421
445
442
441
428
382
318
255
204
153
81
132
255
342
374
403
437
432
403
400
420
425
423
423
424
427
433
430
410
377
321
250
184
113
55
156
267
338
377
408
415
419
424
417
415
425
439
436
431
428
411
391
374
319
222
136
71
149
273
351
374
397
419
420
423
426
426
426
436
433
420
396
380
351
272
157
81
134
234
311
384
410
388
398
422
419
405
399
396
401
385
351
294
194
84
89
181
293
363
368
372
404
422
404
375
368
370
340
278
194
97
130
199
254
295
338
369
366
353
341
293
224
155
74
146
191
211
230
235
217
165
87
226
280
288
275
275
264
242
275
304
314
319
319
306
288
237
279
309
324
321
332
337
323
315
303
197
256
294
335
363
351
342
351
340
331
326
271
217
279
327
353
379
384
363
355
353
347
340
300
221
192
231
296
356
362
358
384
386
368
370
365
340
310
252
156
208
253
309
361
366
357
385
396
382
374
366
331
295
261
198
200
282
337
364
366
373
392
391
371
362
360
339
306
282
232
145
209
295
358
369
366
379
387
386
376
371
370
350
321
303
265
191
122
240
303
357
367
371
385
379
394
411
397
374
347
307
301
307
265
180
98
241
314
352
344
360
392
400
400
407
385
367
352
323
329
353
309
218
144
85
231
317
353
342
352
390
407
400
381
365
372
376
364
378
385
342
287
233
147
56
227
316
359
365
379
393
391
393
390
386
396
394
376
377
393
400
381
329
234
123
57
215
322
372
389
401
398
379
381
400
411
414
405
385
379
395
414
414
390
337
245
155
103
188
308
369
395
403
388
384
395
400
404
412
414
413
416
420
411
411
427
417
354
253
163
155
270
358
396
399
386
391
415
413
398
406
417
418
421
427
430
434
441
440
404
323
231
173
115
237
351
389
396
402
393
405
420
412
413
420
414
403
411
437
450
431
417
416
387
313
222
164
209
323
376
403
405
384
382
410
425
414
413
428
421
403
417
441
424
405
421
417
351
248
170
158
166
275
359
400
405
388
381
402
423
406
400
429
429
402
414
439
430
427
430
399
331
255
201
174
142
112
223
333
384
406
417
412
410
408
401
407
427
424
418
424
429
428
437
430
386
319
256
212
171
95
175
292
359
389
419
436
426
410
409
415
419
430
442
432
417
422
427
412
385
327
246
186
131
67
104
209
302
359
393
417
418
419
422
420
420
436
444
443
440
434
414
396
374
312
220
142
85
93
195
305
361
375
394
412
414
420
433
431
421
438
453
433
396
382
358
276
168
92
48
89
182
270
337
398
413
393
406
428
420
406
403
406
404
378
355
321
227
111
45
142
240
345
387
380
389
415
418
401
378
369
380
363
311
234
132
112
174
244
294
343
385
389
376
377
371
341
294
221
134
68
126
211
263
273
281
302
291
234
151
82
90
103
122
123
113
90
197
225
232
154
249
303
309
297
293
288
167
248
310
344
348
345
355
339
313
180
260
312
336
352
355
367
388
368
329
327
177
251
312
339
352
359
357
362
377
374
354
340
319
223
285
332
352
362
375
375
369
371
374
366
351
315
263
194
244
292
342
370
371
380
397
384
372
370
370
370
347
286
208
229
269
301
351
389
375
361
389
396
380
380
382
376
358
310
234
164
219
275
324
360
387
371
357
387
403
394
385
378
354
331
317
275
191
186
257
334
371
371
368
378
393
403
393
382
363
340
330
326
289
201
113
196
266
338
380
375
372
383
385
389
393
384
368
354
344
335
298
244
186
126
228
306
348
381
377
377
391
382
389
410
396
373
359
334
330
334
308
246
163
94
213
308
350
365
357
375
408
401
388
398
390
372
357
342
361
383
341
271
207
138
87
185
283
339
362
361
376
401
402
389
385
383
380
366
363
397
410
367
325
295
220
121
73
177
278
342
377
391
396
388
377
392
398
399
399
383
364
380
405
407
397
370
308
201
108
88
154
278
356
380
400
410
394
375
383
399
408
417
411
386
379
398
420
419
408
385
313
214
146
108
118
236
330
373
402
407
394
399
403
394
397
411
418
424
428
420
409
413
433
431
388
309
217
146
118
188
299
376
400
394
389
404
423
412
398
399
405
420
434
427
419
431
445
439
410
353
271
199
168
149
279
374
391
392
394
391
410
427
416
405
407
407
407
415
437
444
432
423
421
395
324
234
183
176
110
243
339
382
404
399
385
398
421
427
413
416
429
419
414
431
439
419
416
430
418
354
257
180
161
172
193
297
372
400
400
399
395
404
419
410
405
431
435
420
426
433
425
432
430
396
339
269
211
181
149
87
146
260
351
385
407
418
403
397
411
409
403
413
427
426
426
425
428
435
421
386
332
264
220
183
110
50
218
327
373
400
422
419
413
415
415
405
409
432
446
429
418
430
429
409
387
335
248
190
147
81
148
260
335
380
405
417
417
417
415
405
414
441
444
433
435
435
417
402
374
306
222
153
101
57
132
239
333
374
387
400
409
405
413
428
433
421
433
449
426
394
393
367
276
179
113
65
132
229
304
362
406
406
397
419
429
418
414
415
419
410
380
365
339
249
136
60
132
205
301
376
392
387
412
429
415
401
392
383
396
386
335
259
168
71
160
229
294
330
381
427
411
382
389
389
374
352
284
169
79
141
205
274
331
333
330
353
344
287
223
156
88
114
140
164
187
188
170
134
75
218
264
284
306
320
309
159
252
330
362
365
355
354
362
357
170
254
326
358
361
363
372
393
383
359
361
195
260
316
350
360
365
368
382
414
398
358
362
376
174
272
323
351
363
369
376
377
375
387
394
380
365
356
329
218
297
347
374
380
374
375
386
380
378
390
387
367
339
319
275
195
267
311
343
374
387
376
381
395
392
386
390
389
381
367
333
278
214
223
302
337
346
367
391
383
377
393
397
391
393
397
397
384
346
300
247
181
217
284
337
365
371
382
384
377
390
401
397
392
392
382
361
353
337
266
169
110
207
257
311
367
378
368
375
391
397
402
400
389
373
358
356
356
335
269
191
138
191
269
310
356
385
374
376
390
386
388
400
390
368
362
366
355
321
293
266
205
118
163
278
340
368
390
381
382
392
380
382
402
392
371
369
367
353
342
331
303
237
149
94
144
256
344
369
377
373
390
416
398
377
389
392
376
373
373
386
390
359
319
275
208
141
101
236
321
353
378
389
400
409
395
384
390
394
381
366
377
412
418
381
359
344
292
206
135
104
225
320
355
387
412
409
383
370
395
407
398
391
375
367
394
417
403
392
387
366
285
183
136
122
205
325
368
380
407
410
387
379
394
398
397
410
412
395
393
408
416
411
410
409
360
270
191
150
135
163
276
346
377
403
398
393
413
413
395
391
405
421
428
429
416
410
424
434
425
397
345
258
179
148
170
127
221
325
389
397
387
394
417
425
414
399
395
398
417
430
415
417
439
448
427
403
368
294
213
184
195
190
310
377
387
389
398
397
412
428
416
405
399
402
408
422
438
442
435
429
417
387
321
241
200
196
185
148
271
352
386
403
398
395
410
425
424
413
411
420
425
436
442
429
418
434
436
405
346
267
200
175
172
131
224
327
387
394
395
410
411
406
415
415
409
425
437
432
427
421
422
440
432
391
343
276
217
186
154
95
181
300
367
377
397
416
401
397
418
419
408
410
423
422
420
423
439
437
409
384
345
269
214
186
130
67
119
256
347
375
401
416
402
402
419
420
403
402
422
430
417
426
447
429
396
381
339
252
192
159
101
180
290
353
395
414
414
412
414
406
391
400
432
430
414
427
432
416
400
372
302
230
176
121
64
82
167
275
357
391
404
413
410
401
400
413
427
417
416
428
411
391
403
373
277
191
139
84
70
179
271
332
386
412
400
405
425
424
413
419
425
426
416
391
377
352
264
160
84
185
261
345
394
395
397
428
432
411
411
410
405
414
404
353
278
196
107
172
211
289
353
368
397
440
425
393
401
397
385
382
335
211
115
113
228
283
320
378
385
370
383
370
319
289
240
142
137
176
206
236
261
260
229
187
139
87
101
82
59
186
236
255
243
213
204
296
335
348
363
378
379
355
317
137
244
335
377
382
384
377
379
398
398
371
150
252
331
377
371
355
365
379
397
400
384
376
370
163
280
333
355
369
368
369
378
391
416
407
380
389
394
369
254
347
368
367
379
387
388
390
385
387
396
394
386
377
359
332
198
282
345
376
385
391
387
384
388
387
384
398
398
375
352
354
332
276
149
254
320
349
365
381
388
381
383
395
398
404
410
399
378
370
359
331
284
232
168
282
356
377
365
363
383
397
398
398
396
401
408
404
399
385
363
344
308
244
180
179
276
341
381
385
364
375
401
403
396
394
390
393
407
401
375
362
363
321
240
183
139
178
271
322
354
387
378
370
392
403
396
397
395
389
390
390
377
365
355
328
281
234
165
154
256
324
344
372
390
375
381
400
391
389
400
393
372
376
388
368
340
332
335
294
196
110
137
216
309
355
375
393
381
381
399
389
381
396
389
370
379
391
372
351
346
342
306
226
151
105
195
294
359
375
386
382
390
416
403
377
387
393
383
393
401
392
384
373
359
335
282
214
151
110
171
289
348
362
390
402
408
412
398
384
394
394
382
380
396
412
411
392
384
375
349
287
206
149
117
123
275
349
364
395
420
413
386
377
403
411
391
380
379
389
412
420
398
386
391
392
345
257
191
156
142
243
352
375
383
408
409
386
390
408
401
390
398
412
412
410
414
409
404
413
417
386
312
235
191
178
176
198
309
366
389
404
394
391
417
414
393
392
403
417
426
416
403
414
435
437
419
401
361
281
210
184
192
195
156
261
353
398
400
383
396
420
419
409
407
398
397
412
416
403
420
447
442
413
397
374
307
229
199
205
195
145
124
232
334
381
386
392
406
408
411
418
418
404
398
404
412
424
437
440
430
422
405
377
327
254
213
206
185
137
187
297
363
394
405
405
408
413
411
412
408
401
408
424
445
442
419
419
443
433
393
342
274
216
191
169
127
124
258
358
401
396
396
417
415
403
409
412
405
418
436
434
417
409
423
450
434
391
345
271
211
189
159
104
218
337
379
373
391
417
410
405
424
426
416
420
424
413
404
417
442
436
406
387
350
264
197
184
152
88
149
283
353
369
401
419
404
405
424
425
413
407
410
408
407
435
457
425
388
379
341
255
194
167
125
69
74
204
307
359
405
427
418
411
414
411
392
393
419
414
402
430
438
413
397
369
303
238
196
144
83
108
208
310
378
404
419
422
417
407
402
405
425
416
403
415
408
399
408
376
283
207
162
104
111
230
311
357
399
414
406
417
432
417
412
422
425
426
423
403
388
357
278
180
111
54
158
238
307
369
402
402
416
435
422
405
417
427
422
423
408
365
301
224
144
67
159
205
258
339
402
401
397
427
427
402
409
406
385
386
363
259
153
87
81
174
303
343
348
396
415
394
396
383
342
332
306
197
90
117
198
244
276
309
328
321
286
249
214
150
80
121
157
181
162
121
95
66
214
254
294
314
309
287
243
152
263
343
375
386
395
404
411
402
379
356
187
313
386
393
382
390
380
375
399
404
377
365
203
317
380
400
376
359
378
385
390
396
391
378
368
370
212
337
381
380
386
383
382
395
405
412
402
393
403
398
373
366
200
311
385
390
381
392
402
399
396
395
391
389
393
395
385
371
364
342
167
260
331
373
390
388
395
401
392
389
393
393
399
397
381
365
371
363
334
298
201
301
349
366
375
382
385
390
393
391
396
419
423
398
372
370
374
365
337
300
244
227
328
376
384
372
365
380
401
411
403
394
407
417
402
385
377
375
368
344
294
242
201
233
321
370
397
390
369
381
411
414
401
391
381
390
412
407
379
359
366
353
302
260
223
149
226
315
361
384
400
387
382
406
408
391
390
386
382
403
409
387
362
356
360
347
315
250
154
95
211
303
355
369
388
397
378
386
406
393
387
397
387
376
391
402
379
357
359
371
357
281
185
124
192
269
336
368
385
396
378
376
406
404
386
394
386
370
389
401
383
368
362
366
360
307
231
166
119
167
254
328
366
379
392
383
383
410
410
387
393
393
388
403
402
378
375
386
385
376
347
284
207
156
145
111
235
338
361
366
392
402
399
408
398
391
399
397
388
403
408
397
396
407
404
389
378
340
261
199
160
136
175
316
364
367
394
410
405
390
387
408
412
387
376
394
413
423
418
402
393
388
392
371
310
237
188
170
180
138
269
360
381
392
411
407
392
402
414
404
389
395
415
425
419
410
403
404
416
415
393
337
265
220
205
193
185
122
226
337
387
400
407
396
394
407
405
395
397
404
417
422
407
395
415
435
434
420
408
365
290
233
209
202
192
164
193
306
382
405
400
392
399
410
406
409
414
406
403
412
411
402
425
443
425
404
398
375
312
242
210
208
196
149
85
159
275
357
390
395
396
407
416
413
415
419
411
405
414
418
423
438
436
420
408
394
376
338
266
219
209
186
139
77
113
226
321
375
404
408
407
417
410
398
403
406
404
413
420
434
436
422
420
434
421
395
354
279
221
198
174
129
70
161
290
378
408
404
408
420
412
396
402
406
403
416
430
427
411
406
425
444
430
399
348
264
206
192
169
118
62
108
251
360
385
381
404
422
416
415
420
420
418
426
427
408
396
408
432
429
410
394
349
253
184
183
169
106
177
308
357
368
408
431
417
412
422
423
420
414
409
399
403
435
449
422
392
384
340
254
189
171
142
87
106
234
327
365
410
438
425
414
415
415
408
400
409
408
405
437
444
415
399
374
310
241
199
158
101
144
252
339
391
409
419
423
420
418
415
413
425
415
403
418
416
408
409
378
296
220
172
122
56
159
278
348
374
396
409
415
433
436
414
410
415
415
419
425
413
395
363
289
199
134
79
195
291
346
378
396
409
431
433
409
398
413
419
422
422
401
371
324
246
171
109
175
237
299
368
418
414
396
410
417
405
407
412
389
376
367
299
192
121
63
132
234
344
375
366
400
419
399
397
397
367
355
337
243
123
64
166
260
305
335
363
370
356
332
312
280
206
114
145
191
236
266
244
199
170
121
50
199
271
316
347
357
355
341
305
238
209
309
364
392
409
412
411
414
419
409
386
356
110
237
360
411
399
386
396
381
366
389
402
379
368
385
385
124
253
356
397
409
394
383
399
397
385
396
397
382
374
373
377
133
250
362
400
394
403
406
403
407
413
409
398
394
404
399
379
375
367
151
252
346
395
402
397
406
416
403
393
399
396
381
386
394
391
378
376
368
346
215
310
367
398
409
393
394
410
403
387
396
402
398
393
386
386
385
375
365
357
315
140
252
336
365
383
395
389
379
393
398
389
395
425
426
396
377
380
390
384
366
351
302
238
158
280
356
376
377
379
380
382
395
408
405
400
414
419
399
378
377
387
388
369
334
295
271
220
166
282
350
378
393
388
385
398
411
409
406
402
385
389
410
397
377
369
372
371
345
314
291
227
150
168
273
338
374
396
405
402
406
410
399
390
391
380
379
401
409
391
366
360
370
375
359
313
225
155
140
165
264
334
371
386
402
405
388
392
408
396
390
393
383
381
404
410
383
368
375
384
381
339
265
191
142
138
133
241
318
363
384
399
403
379
375
408
413
394
394
387
378
395
401
386
385
384
379
387
363
301
230
166
155
204
313
366
376
383
399
394
385
408
413
395
393
395
395
407
392
368
381
396
394
397
382
331
257
206
189
172
154
295
372
366
366
396
400
395
403
396
393
405
402
397
410
403
380
389
414
407
393
392
362
294
236
200
174
182
105
235
343
367
369
397
405
398
394
392
407
414
398
388
406
417
414
415
418
410
392
387
377
332
264
210
191
200
199
179
295
365
388
401
412
410
404
408
413
408
396
396
413
421
410
409
413
414
416
414
394
351
283
233
206
192
185
165
151
264
363
402
404
403
408
405
401
395
397
403
405
415
418
400
399
419
425
424
424
417
367
296
241
210
192
187
173
124
115
238
347
401
404
397
398
403
400
396
411
424
409
406
419
419
419
435
432
412
410
410
376
313
248
212
208
199
165
103
199
317
376
401
408
401
404
417
417
420
425
413
410
423
424
423
438
434
414
407
395
382
349
274
218
208
192
152
91
150
267
346
389
416
415
409
422
414
396
407
411
411
423
417
413
431
433
421
414
411
403
369
282
216
194
175
142
84
204
315
380
405
417
423
420
404
391
402
407
407
420
422
415
414
421
423
423
420
406
354
266
208
192
177
132
68
140
279
370
385
396
423
425
413
411
413
409
408
424
434
416
402
408
423
423
416
400
347
258
190
186
178
118
88
209
336
375
381
421
441
425
418
417
417
420
420
415
410
409
426
436
420
408
394
341
254
192
175
153
99
132
273
359
381
413
440
432
418
416
422
425
415
411
413
422
442
438
415
403
386
323
245
194
161
116
61
67
180
294
363
396
407
410
416
420
425
432
427
424
418
415
421
418
413
410
380
310
230
174
136
79
90
196
312
378
385
383
395
418
439
438
416
408
406
404
413
423
419
400
364
293
212
152
108
112
233
335
376
383
389
409
435
433
407
398
398
399
412
424
400
371
335
259
190
146
86
199
275
344
384
403
410
405
410
413
402
399
415
405
371
359
320
225
144
87
118
201
285
356
388
387
404
415
398
394
409
393
366
342
271
160
78
113
222
318
354
374
392
387
373
363
355
323
252
151
71
147
201
260
310
328
304
273
250
191
98
149
239
316
362
381
388
383
371
349
288
224
144
262
344
376
399
418
420
410
408
416
415
392
373
345
159
282
382
418
400
390
400
387
369
385
400
390
379
386
382
359
171
299
377
395
408
409
403
408
404
399
401
403
396
388
382
373
370
362
173
283
369
398
394
410
423
411
404
407
409
399
394
397
395
387
383
371
352
177
295
368
391
404
405
407
417
403
384
397
402
384
381
392
397
389
382
375
363
351
151
258
346
389
416
431
404
389
411
409
391
400
410
399
396
401
410
403
379
375
384
348
278
186
297
356
376
402
420
401
375
390
404
392
397
421
418
396
389
394
403
389
377
371
335
287
250
196
317
372
379
378
385
392
387
387
403
406
406
414
415
400
383
387
400
400
386
359
329
321
291
214
207
321
369
382
390
384
393
409
405
400
411
416
393
391
404
393
389
396
393
387
375
350
331
281
212
179
214
317
356
380
395
396
406
423
415
394
394
403
386
377
395
397
392
383
376
380
383
372
345
282
219
196
192
198
308
358
378
390
400
409
404
403
406
398
400
398
384
387
406
407
383
380
385
386
383
364
322
254
193
180
194
154
278
354
387
398
404
406
387
383
407
412
399
394
384
386
403
400
386
399
398
388
394
378
337
282
210
190
202
97
243
356
395
387
390
410
405
393
406
411
395
390
390
392
401
387
379
401
404
392
401
391
350
290
240
218
196
184
206
339
385
365
365
399
409
398
398
393
392
407
405
396
403
394
384
405
414
401
395
400
366
308
254
218
199
194
197
161
283
362
370
370
390
400
397
393
391
404
417
410
395
403
402
400
419
434
418
402
393
380
338
272
218
201
212
207
166
117
229
329
378
397
405
413
415
411
410
411
408
401
400
409
408
396
410
426
418
411
412
395
356
294
238
200
188
190
171
115
194
308
381
409
403
399
416
419
402
393
399
402
403
415
417
403
412
428
418
412
424
420
370
302
244
202
180
186
177
131
145
281
374
405
396
387
402
407
395
396
417
421
406
405
424
428
432
436
422
412
427
424
377
312
248
210
206
201
175
117
103
238
351
389
403
411
401
398
410
421
426
426
412
409
431
431
421
436
435
415
417
406
383
346
270
215
206
195
165
109
188
308
364
393
421
416
406
421
421
406
411
417
422
434
414
398
428
439
417
400
406
404
369
283
214
184
173
157
103
121
245
334
375
397
418
426
418
402
399
410
415
415
418
417
411
422
436
422
406
412
404
356
278
213
183
177
148
82
174
302
372
381
402
428
420
405
410
415
408
401
414
433
430
416
417
422
422
416
398
345
270
208
188
180
130
56
104
238
360
394
395
421
435
424
422
418
408
413
419
422
423
420
420
422
417
411
393
340
261
201
179
155
108
156
308
387
393
410
434
431
421
417
416
430
428
416
420
434
433
419
411
404
385
329
250
193
170
131
77
77
204
318
372
396
405
401
407
412
423
435
433
424
424
427
418
405
411
409
374
313
237
180
153
111
104
219
331
395
394
378
387
415
432
429
420
410
405
404
410
418
422
401
359
293
223
174
135
72
140
260
361
394
395
395
406
426
429
412
404
393
383
405
429
403
370
336
264
204
173
111
146
230
315
385
397
382
399
418
419
417
405
390
413
422
379
348
323
248
169
103
47
162
267
326
358
392
407
411
413
401
396
410
405
370
337
284
191
102
19
167
273
360
387
394
401
389
376
375
369
339
278
184
92
33
128
199
253
315
360
367
346
328
309
249
157
77
185
213
218
203
187
182
192
208
212
201
168
198
283
352
385
399
409
400
391
377
323
265
213
172
296
369
390
404
418
417
409
403
406
409
394
389
371
301
204
315
388
410
394
386
397
397
388
389
399
401
396
392
381
364
338
208
336
391
389
400
409
401
403
410
415
413
409
407
404
394
379
374
378
354
208
314
370
391
389
402
422
407
387
396
414
409
394
392
394
395
396
378
362
365
200
330
383
381
400
402
400
414
405
382
393
404
397
392
392
398
400
388
377
374
364
323
178
291
367
394
418
437
407
384
411
417
401
410
417
407
402
408
423
419
388
378
394
365
306
273
230
331
367
382
415
435
406
376
393
411
400
404
415
409
400
397
405
410
394
379
378
355
327
309
262
234
339
379
389
389
391
395
388
388
402
408
406
405
405
403
397
399
407
401
391
378
351
345
335
271
199
244
342
380
402
395
375
388
409
401
399
418
420
396
396
405
396
400
416
405
395
392
370
350
313
259
224
205
254
353
376
388
395
380
401
428
414
394
404
414
394
383
394
394
397
402
396
390
391
378
360
321
265
233
220
191
224
344
375
382
384
387
406
415
412
404
401
407
404
389
394
411
402
385
385
393
394
386
371
354
299
226
208
207
188
176
304
371
395
401
405
406
396
394
407
409
400
392
385
392
409
400
391
402
406
402
395
366
345
313
240
212
213
200
166
131
275
374
406
398
400
415
409
399
408
411
395
384
381
388
397
394
405
420
406
390
403
384
350
313
260
227
208
188
176
106
254
360
391
371
368
402
415
404
399
396
399
401
395
387
392
389
405
426
413
392
400
407
377
326
266
222
211
202
191
162
209
314
373
380
373
387
406
402
393
391
405
415
407
396
390
383
392
426
438
419
405
405
390
345
278
219
205
217
211
169
92
150
278
361
397
408
409
416
419
410
408
409
408
404
405
404
395
385
413
437
420
407
412
401
361
307
244
191
186
202
174
112
88
243
346
393
413
407
400
419
422
406
403
404
399
400
412
414
407
417
425
410
407
421
416
374
315
252
196
179
191
177
126
182
316
382
402
390
381
403
411
400
404
422
411
394
401
422
429
430
427
417
422
439
427
379
315
251
214
208
200
177
126
120
273
376
394
395
406
402
401
407
422
425
416
402
407
429
427
416
427
432
424
434
418
380
333
264
215
204
192
171
125
222
344
377
390
418
411
403
418
425
412
411
417
425
435
415
398
426
437
412
403
408
392
351
283
216
175
167
166
120
151
279
349
374
392
407
416
416
412
408
418
421
418
416
415
416
427
437
421
408
413
396
348
286
220
175
173
161
96
205
321
376
383
398
414
412
407
419
424
414
403
407
426
432
424
422
427
427
414
390
343
282
219
186
178
146
68
128
264
378
406
397
406
421
424
429
424
408
412
419
423
427
425
420
419
417
405
384
338
270
213
183
161
117
60
66
177
326
399
392
401
428
431
429
415
412
429
432
417
423
441
423
400
402
399
375
327
256
205
188
151
97
88
219
330
372
395
407
401
403
408
413
428
432
420
424
438
413
393
412
408
364
311
245
195
179
145
79
117
242
343
397
398
385
394
412
417
418
421
416
412
413
410
414
419
400
353
291
230
194
162
104
167
283
371
399
409
408
411
417
422
416
410
403
391
406
430
408
373
337
268
214
190
130
55
174
262
344
411
411
385
399
420
420
419
417
395
404
427
395
351
320
257
187
125
66
118
210
313
357
366
393
415
415
414
409
397
400
401
375
337
287
210
128
43
154
223
313
383
400
402
404
393
380
375
362
339
296
212
117
53
171
242
299
353
389
390
379
368
345
289
211
126
52
192
239
267
278
272
254
191
189
214
228
243
241
231
211
155
137
240
325
380
393
402
420
415
403
395
352
300
244
154
189
312
386
406
411
413
408
407
402
400
405
403
409
391
321
241
231
335
387
400
387
380
397
408
407
396
394
407
408
401
388
373
357
313
230
353
397
389
387
393
392
396
417
434
421
406
410
414
404
393
383
385
380
305
106
236
339
374
389
392
393
408
406
386
392
413
411
397
391
395
406
406
388
374
378
338
244
219
352
392
375
393
396
389
410
413
390
391
403
408
404
394
396
405
392
382
384
375
334
288
188
310
376
386
403
423
404
387
414
424
408
413
420
416
409
402
417
422
395
383
397
378
338
305
258
251
349
372
383
413
430
406
384
400
414
403
407
411
405
401
398
404
412
395
382
388
377
355
339
283
210
264
348
378
403
406
395
393
393
400
409
405
400
397
398
404
407
406
402
387
384
393
371
357
353
306
226
185
273
351
384
417
407
374
384
403
405
408
415
411
392
396
411
407
409
414
399
396
402
377
350
334
295
249
210
184
281
373
390
401
395
375
392
417
408
397
405
409
393
393
404
401
398
409
408
397
393
383
370
344
294
247
224
193
161
251
370
387
381
380
380
398
417
412
398
397
406
404
392
402
412
401
389
392
398
397
387
375
371
324
241
218
208
182
141
202
323
374
391
404
406
399
396
402
410
403
395
388
388
398
406
400
392
394
403
418
400
356
353
336
256
216
214
193
162
108
167
298
372
406
410
409
412
405
402
412
411
396
381
381
390
396
404
420
425
404
401
406
374
351
336
273
225
215
194
170
140
142
284
366
397
387
379
403
421
406
399
405
407
396
387
386
391
394
418
435
409
388
404
405
383
347
281
221
218
209
184
156
81
106
241
334
384
396
382
390
416
407
390
396
408
406
400
396
389
376
384
419
431
413
409
410
395
359
291
223
203
215
210
169
92
186
310
382
413
419
409
415
417
405
404
409
407
405
407
405
390
380
405
431
421
410
413
402
367
317
250
193
192
211
176
115
125
285
373
397
417
413
403
415
417
408
413
414
398
394
410
414
408
413
417
413
413
417
411
379
329
270
209
192
197
173
120
77
223
342
381
395
393
385
406
417
410
416
420
398
380
398
417
424
418
413
418
429
436
419
384
331
264
223
212
196
172
122
148
300
388
394
387
396
409
413
414
420
419
403
396
406
423
416
407
417
425
429
437
418
376
329
266
221
200
184
169
132
97
246
366
386
390
411
412
406
417
425
410
406
416
421
427
418
407
425
429
409
411
416
380
332
278
220
175
167
167
127
174
299
360
381
398
398
404
417
423
414
419
424
415
415
422
426
427
428
423
424
424
390
336
283
222
174
174
173
109
107
231
336
387
391
391
400
413
420
425
425
418
411
409
422
428
419
420
433
436
417
383
339
283
223
186
178
160
87
156
291
386
409
391
393
413
426
432
423
409
418
426
415
416
421
420
418
411
393
376
335
276
221
188
165
128
78
83
201
337
398
385
390
423
430
425
417
410
424
430
413
416
437
423
400
406
398
367
324
259
214
198
165
113
64
105
240
344
370
390
412
408
404
412
410
420
426
415
418
434
412
395
419
409
358
309
253
205
194
169
98
141
271
355
389
396
397
406
413
407
409
421
417
416
418
412
407
415
399
352
296
241
201
179
132
66
200
307
373
392
409
420
417
414
412
410
413
416
408
407
417
405
384
347
272
216
192
147
79
204
293
355
404
416
406
411
414
406
413
429
410
398
418
409
373
326
256
193
145
99
63
151
247
336
377
384
396
407
410
413
413
396
386
394
383
346
288
218
150
80
49
195
270
342
391
401
402
402
394
382
373
359
343
306
230
142
84
43
118
211
284
339
375
402
409
406
395
367
315
249
169
91
162
236
283
315
328
319
292
227
144
139
205
241
268
286
270
247
228
173
155
262
350
400
401
408
430
425
413
408
374
327
267
173
205
321
395
419
419
410
402
405
404
402
409
411
421
407
343
268
183
243
345
389
397
389
388
401
415
415
400
395
409
408
399
398
390
369
330
237
100
236
350
394
398
388
385
393
403
426
438
416
399
412
416
408
402
392
380
382
333
187
115
253
354
377
390
398
391
397
408
403
404
409
406
397
393
400
415
412
392
378
379
349
268
154
114
236
361
396
380
394
396
390
410
421
405
396
399
408
411
394
393
401
393
388
394
381
352
308
228
187
318
382
380
387
405
400
394
417
422
404
407
418
419
413
395
401
413
397
389
398
391
367
322
251
192
249
352
378
386
404
415
404
396
410
412
400
403
411
408
403
393
400
411
394
384
399
399
378
346
282
216
177
282
355
378
410
412
398
400
411
414
413
398
397
394
398
409
413
404
393
373
382
408
390
361
358
323
240
185
173
291
356
383
416
412
385
394
409
414
413
404
396
391
402
421
417
404
392
385
396
407
378
350
349
325
259
201
177
153
291
378
395
401
397
386
392
404
403
399
398
396
394
402
418
414
395
400
411
399
390
381
372
359
316
254
214
193
171
127
274
387
396
386
390
389
389
402
406
399
392
396
396
399
412
415
403
400
401
398
395
390
380
382
339
248
216
207
188
155
91
234
349
379
392
416
415
394
389
407
415
401
392
389
395
402
402
400
398
392
398
425
409
364
369
350
259
213
213
196
171
120
197
315
369
407
422
415
406
401
405
414
411
398
388
390
399
397
398
411
411
401
415
414
373
367
360
282
224
219
203
170
136
72
161
297
368
404
402
388
408
427
407
394
408
412
393
387
401
401
394
409
423
405
396
407
397
386
369
302
229
221
208
180
153
84
123
262
349
396
410
395
404
425
411
390
404
412
394
390
407
402
381
382
404
417
413
412
403
393
375
312
231
200
208
201
171
106
218
329
392
425
429
410
412
411
402
404
412
400
401
412
407
395
384
393
418
428
417
410
401
372
322
255
202
198
209
181
125
168
315
385
399
420
415
408
412
407
404
418
418
398
394
405
412
411
411
416
420
419
414
407
383
335
276
223
204
199
172
123
63
118
264
360
381
395
402
401
418
427
419
422
421
395
382
401
416
419
415
409
419
423
419
410
391
343
275
228
208
193
170
123
57
188
319
392
400
394
400
421
433
424
420
411
404
399
408
416
410
401
412
423
423
421
414
382
332
272
225
202
184
171
138
63
122
266
375
394
395
412
415
409
418
422
414
415
417
417
418
417
414
426
427
411
419
420
384
328
272
223
186
178
174
132
54
196
315
368
391
411
406
405
426
434
418
418
422
416
419
435
436
425
423
426
437
433
387
328
273
223
185
180
177
122
124
255
348
394
407
399
402
424
432
424
415
414
416
418
423
424
412
411
428
437
415
382
339
282
224
189
180
168
104
184
315
391
412
393
395
420
431
426
412
400
418
426
408
403
413
420
421
413
394
376
336
278
223
192
172
139
92
100
228
349
399
383
389
423
427
419
414
409
418
428
410
406
427
428
414
414
408
374
326
259
215
199
170
125
75
122
262
364
377
384
411
413
408
418
418
415
421
416
412
422
415
411
428
409
362
315
253
205
194
175
111
175
307
368
380
392
409
415
416
406
407
421
420
416
418
410
405
408
397
359
306
240
195
183
151
76
105
236
336
378
385
400
416
419
414
405
397
406
419
419
405
401
400
397
360
277
212
187
166
115
54
123
237
328
363
382
406
424
424
403
388
406
430
420
401
409
416
398
339
253
190
158
133
96
181
277
344
384
400
402
398
402
408
409
399
392
399
393
358
296
226
168
115
76
130
231
310
367
396
404
404
399
393
387
382
373
356
312
239
171
119
63
157
255
333
373
393
411
427
425
412
387
341
271
195
130
140
210
273
324
357
360
341
307
251
181
149
218
269
306
321
290
253
234
185
114
169
271
362
413
416
423
438
430
418
415
387
345
287
194
229
331
399
425
422
410
397
398
405
410
415
410
418
414
365
288
194
106
250
352
393
401
402
401
406
408
407
401
400
411
397
386
402
408
380
335
251
111
118
242
337
385
409
400
393
405
420
427
428
407
400
414
413
402
409
399
374
373
345
221
129
263
361
380
395
416
403
398
415
425
416
404
398
396
396
401
415
414
395
379
369
352
295
176
129
247
361
399
392
401
402
397
410
421
413
402
398
403
407
395
394
397
392
395
399
378
356
325
238
129
67
186
320
386
385
383
397
399
401
417
414
397
399
410
414
410
395
397
405
394
395
400
393
379
329
249
196
155
100
239
349
387
394
395
404
407
408
409
409
396
399
408
415
412
395
398
407
392
385
405
414
392
342
274
224
198
154
142
288
364
385
407
407
399
411
424
423
412
394
393
396
403
415
413
399
388
374
387
421
406
370
363
328
244
193
180
136
151
297
365
385
404
404
396
408
415
418
414
393
388
396
406
419
416
389
372
379
403
408
375
351
364
345
266
195
180
162
95
153
287
372
392
390
398
406
403
390
392
399
391
387
396
409
421
416
387
385
406
406
386
373
371
369
332
261
210
196
184
136
143
290
391
400
394
406
410
390
385
400
403
389
388
393
405
421
419
410
412
410
395
393
398
393
387
343
255
213
206
198
173
106
263
374
391
405
432
426
391
384
407
417
403
393
392
401
405
394
398
410
395
396
421
416
381
380
355
266
218
213
204
183
129
217
327
372
405
427
411
398
400
406
407
404
401
397
402
405
392
389
396
395
398
419
414
386
384
368
288
228
219
204
176
143
80
174
303
371
406
402
385
407
428
410
391
401
406
396
399
418
413
391
391
402
402
403
407
391
390
378
312
237
220
205
181
158
97
137
282
369
406
415
407
413
425
409
396
409
411
386
390
417
413
391
386
393
405
418
413
392
386
382
323
240
203
198
190
175
123
113
244
349
398
430
439
413
403
403
399
409
414
399
400
415
409
400
394
391
413
431
419
403
399
377
321
255
210
201
197
181
142
72
203
331
388
405
418
412
409
411
401
400
416
417
404
404
407
410
414
417
421
428
417
405
403
385
328
269
224
205
195
170
126
62
161
297
372
384
398
410
416
428
432
419
417
416
403
398
409
415
421
423
421
418
412
403
404
392
342
270
223
205
192
168
125
61
122
229
334
389
411
410
408
421
434
429
419
415
412
408
411
415
408
405
416
420
411
405
407
393
342
270
223
203
191
180
143
73
154
282
376
404
407
411
410
405
414
423
425
426
424
411
416
415
410
425
431
415
412
421
393
330
267
223
200
190
183
141
61
89
224
336
370
394
419
417
413
432
436
420
418
419
421
427
441
436
424
423
426
430
422
389
329
264
222
198
188
180
132
56
147
282
354
391
414
416
421
436
434
416
405
406
416
423
426
424
409
407
423
428
406
379
339
279
224
195
184
170
121
209
334
394
413
404
401
423
429
416
399
390
410
419
407
402
408
417
417
412
401
382
336
277
224
194
178
146
95
120
253
360
406
390
389
418
424
413
412
409
411
422
417
404
416
431
424
413
409
383
328
252
204
190
171
133
78
137
280
379
383
383
410
416
411
428
429
417
420
420
411
411
417
422
422
400
368
319
243
191
181
172
121
60
204
335
378
379
395
409
413
412
413
411
418
418
415
412
407
402
400
390
364
310
231
180
180
163
92
127
269
360
389
387
396
407
413
410
398
392
400
415
417
407
394
393
401
368
279
205
179
179
147
70
144
268
356
377
374
392
424
425
392
381
400
417
422
419
413
413
408
351
254
194
170
152
115
120
215
311
357
381
407
408
397
402
403
402
405
413
412
400
368
308
238
184
137
87
56
155
262
339
383
401
406
404
395
393
396
397
391
369
316
249
198
152
88
23
198
306
376
402
403
417
437
433
418
401
364
285
208
158
105
192
250
304
357
383
377
351
318
271
210
148
170
241
296
337
344
307
266
248
202
131
183
281
368
423
434
437
439
431
424
420
391
357
305
216
123
250
344
403
424
415
406
395
393
404
417
415
403
407
416
381
297
195
126
262
360
396
405
411
407
402
398
397
398
410
413
388
372
402
419
390
339
259
131
145
261
335
380
415
413
405
419
423
419
414
407
406
418
405
396
411
406
376
367
349
253
112
140
269
365
382
395
426
416
402
415
429
418
404
401
400
398
399
410
410
400
381
360
352
318
202
67
138
251
357
401
405
409
409
403
409
413
412
407
402
402
401
398
399
395
387
401
404
371
353
336
251
137
70
190
320
388
395
393
401
403
405
410
407
399
401
403
407
406
403
411
405
390
397
397
384
380
333
255
205
164
91
108
238
347
394
400
395
406
416
412
404
405
404
401
402
415
420
404
403
405
392
386
402
412
395
342
270
227
213
165
83
141
286
374
397
405
399
399
414
426
422
413
399
396
398
406
420
410
395
392
386
397
423
411
380
369
327
243
203
198
146
147
290
375
393
391
391
397
412
414
417
415
395
394
406
404
408
409
384
370
388
409
410
377
358
374
352
266
202
195
176
104
151
276
362
388
382
393
416
412
385
389
405
395
393
410
414
412
409
385
379
403
409
386
374
376
371
337
269
214
200
196
147
62
149
288
379
398
399
418
426
400
386
400
407
392
389
396
411
421
417
415
418
416
395
395
409
406
386
340
265
221
206
205
184
113
107
272
374
397
413
439
427
393
388
408
411
401
397
393
400
402
389
402
423
407
396
414
418
393
383
347
276
229
211
200
190
137
226
329
365
400
420
404
393
403
409
399
396
401
405
407
402
386
384
393
396
400
410
404
396
391
356
288
235
212
198
182
153
91
189
311
370
396
393
382
405
424
412
394
390
400
401
410
427
415
390
386
397
404
406
405
400
397
372
300
233
211
197
184
168
108
158
305
392
409
408
411
418
416
407
402
409
407
388
399
426
416
395
395
397
404
422
411
387
385
377
318
242
212
198
185
175
135
128
266
367
402
430
443
418
400
402
400
411
415
402
403
416
407
400
404
400
409
431
418
392
392
379
313
250
216
200
188
177
145
70
223
338
390
413
418
408
411
415
400
398
413
414
410
419
413
405
414
424
428
427
410
399
407
384
315
254
218
201
191
167
128
63
188
316
378
388
397
410
419
428
427
415
410
410
412
416
418
417
421
434
432
420
402
393
401
391
334
259
210
203
195
169
126
65
149
258
341
385
417
425
412
410
420
421
415
419
420
409
407
416
412
408
420
423
406
396
406
398
342
264
218
206
197
187
147
77
183
299
381
414
419
415
401
393
406
423
434
437
420
404
418
415
402
420
433
420
409
412
397
334
263
227
208
196
192
149
66
108
257
359
374
391
421
423
420
429
429
421
422
422
420
434
439
428
423
430
426
414
401
379
330
258
222
205
189
179
145
65
174
307
359
380
411
427
435
437
421
406
406
408
414
422
428
428
415
411
418
414
396
374
338
275
220
197
183
167
134
63
83
230
342
394
411
413
409
419
417
413
402
392
398
410
412
411
413
417
413
409
404
388
338
272
215
192
179
153
100
141
267
364
410
402
392
413
421
415
413
409
404
420
426
413
413
430
421
403
401
387
325
245
202
187
175
140
81
152
290
383
387
386
411
417
408
427
432
417
421
428
419
412
418
418
400
385
370
317
234
186
178
168
130
74
82
223
344
381
386
406
411
404
408
415
416
418
420
421
414
408
403
395
382
367
309
221
171
177
173
114
60
147
289
371
393
396
407
409
406
402
394
393
401
407
410
413
403
389
393
365
282
207
172
181
165
84
165
291
367
393
393
396
414
419
392
390
405
404
414
435
424
403
397
350
261
204
178
151
111
55
142
249
345
375
381
401
411
403
408
408
400
414
434
419
396
373
319
248
199
154
92
42
97
203
296
356
390
403
407
403
394
396
409
408
393
372
325
265
218
178
115
47
133
240
345
403
416
408
417
433
433
422
407
374
296
218
185
140
240
288
330
377
396
384
362
335
293
230
165
196
274
324
354
353
320
288
273
226
148
199
297
375
423
441
441
433
427
432
429
398
360
315
230
118
135
261
354
407
415
398
398
396
392
402
417
411
396
401
413
385
299
197
149
277
367
395
402
409
399
396
398
399
400
411
412
385
374
399
417
394
343
260
141
170
283
347
384
412
414
411
417
415
412
411
409
410
420
403
396
413
412
384
367
349
271
142
145
273
367
386
395
423
424
407
411
413
410
409
410
403
395
396
402
409
409
386
359
354
334
224
78
138
251
352
399
411
408
407
407
406
406
408
409
409
409
398
396
405
397
383
404
408
369
352
343
267
152
74
194
321
387
400
406
408
410
407
402
401
410
410
404
399
399
410
424
409
391
399
394
377
376
344
271
215
160
85
116
239
348
392
396
399
417
430
414
393
399
416
412
397
409
421
408
405
407
396
389
393
398
391
353
280
226
212
171
89
144
278
374
400
400
400
403
412
418
415
411
404
394
391
403
417
411
394
397
399
401
414
406
385
374
324
240
212
214
158
66
140
277
374
401
395
390
391
397
404
416
416
398
397
408
397
396
408
396
388
401
413
405
384
372
376
345
263
209
207
184
113
148
265
353
388
385
387
409
411
391
392
403
401
407
423
413
400
402
396
389
402
403
387
386
390
377
330
270
220
203
200
153
66
143
270
347
382
398
411
419
410
395
399
404
399
396
400
415
416
408
411
416
411
398
400
415
413
381
330
274
236
208
201
182
113
106
243
332
370
401
428
418
399
399
406
405
402
399
394
397
398
389
404
423
409
397
406
414
397
370
334
289
253
211
188
188
143
64
211
302
339
380
411
402
396
407
409
396
393
405
404
399
394
388
391
400
403
402
397
395
400
386
341
288
242
202
187
189
162
98
200
317
363
380
389
391
403
413
413
400
386
395
406
413
418
406
392
393
406
409
401
398
407
405
359
288
227
203
194
191
172
113
188
331
405
404
397
409
415
406
403
407
404
400
396
409
422
407
395
407
407
407
419
413
390
390
373
308
244
220
200
181
172
133
60
151
285
378
404
423
436
418
405
403
399
409
415
402
407
421
407
396
409
410
405
423
416
391
394
377
311
253
226
200
182
169
140
66
116
236
340
396
421
418
406
416
417
399
400
413
405
411
434
419
396
411
425
423
421
406
394
398
379
311
245
209
199
186
166
128
69
202
325
383
397
400
408
417
418
416
415
407
402
412
424
422
414
419
429
429
420
406
397
401
384
324
247
200
201
201
169
128
72
162
278
348
385
419
426
411
398
403
415
413
413
415
403
401
419
417
404
415
422
410
402
404
391
337
262
217
207
205
190
148
76
104
206
316
389
417
420
415
398
390
404
418
429
430
407
397
417
415
400
415
428
425
411
405
387
328
261
231
212
196
194
152
63
130
285
379
380
387
416
425
422
423
418
414
422
417
411
428
434
424
423
431
428
407
385
370
326
255
224
210
181
174
150
63
67
202
324
366
377
405
424
433
429
409
405
414
413
407
416
431
428
420
416
416
406
384
368
337
266
210
192
176
166
141
69
106
241
345
392
408
414
407
408
411
416
412
398
395
405
421
425
420
419
414
404
403
386
335
265
208
188
186
159
110
55
152
269
363
411
412
397
407
419
418
413
407
401
416
433
427
420
433
414
389
392
384
319
244
206
195
179
150
87
166
298
379
391
395
415
413
402
416
422
412
417
435
432
421
415
410
385
373
367
312
233
196
185
168
140
88
102
238
343
378
392
417
414
399
400
413
414
417
424
433
424
410
407
391
382
369
307
222
171
174
174
129
77
164
302
372
384
400
425
418
401
400
398
398
408
405
401
417
412
386
379
361
291
213
172
171
162
98
191
305
360
395
420
411
410
413
399
403
419
399
398
434
426
388
375
339
264
216
186
146
96
50
166
279
369
391
384
396
410
411
415
417
408
421
434
410
388
374
320
242
202
172
107
44
148
259
334
375
395
399
400
396
392
400
420
409
380
368
341
280
224
188
142
80
181
277
367
415
420
409
411
423
431
426
406
372
304
234
200
165
186
275
322
350
385
395
392
380
353
307
241
170
120
218
295
340
364
363
337
314
296
249
168
211
315
379
413
433
435
427
427
439
438
410
368
320
237
126
135
264
364
414
402
379
393
401
390
400
412
406
396
404
409
380
303
206
169
289
369
391
395
399
388
394
412
412
403
405
405
391
385
394
403
393
349
255
135
186
297
364
393
399
400
410
412
405
410
417
411
409
415
408
404
414
410
389
373
345
270
151
149
275
362
386
398
417
420
413
408
398
393
413
420
402
396
398
400
409
413
391
363
360
339
233
87
131
252
349
391
404
405
406
411
408
405
408
405
417
419
398
396
406
395
385
406
406
374
357
348
279
168
80
194
325
385
395
404
412
414
409
395
396
423
421
402
395
395
406
424
416
398
402
393
377
376
357
295
220
152
87
115
241
350
383
385
404
426
433
413
384
389
421
419
394
397
409
403
405
409
402
394
390
387
384
365
300
231
200
174
107
145
272
363
384
392
409
408
406
410
409
405
402
391
389
400
411
408
398
399
400
399
405
396
383
373
325
241
211
215
164
78
141
268
361
392
400
399
382
385
402
418
416
399
396
405
394
394
413
411
401
403
402
397
393
389
378
334
257
210
203
183
120
147
259
343
385
396
385
390
405
407
398
400
402
413
422
410
396
404
409
403
401
398
389
397
406
380
323
266
220
199
195
157
74
133
241
305
355
389
394
401
414
406
397
400
402
397
399
415
411
397
404
411
404
400
402
411
410
380
325
277
246
212
195
176
114
89
187
247
305
371
406
406
403
404
401
405
406
395
385
397
400
397
401
412
406
400
402
407
395
367
329
295
265
213
179
182
147
69
72
170
243
286
353
407
407
404
407
409
404
401
403
397
392
396
398
400
403
406
402
390
391
401
382
335
294
246
197
179
188
165
102
207
311
348
366
396
406
407
406
409
405
392
398
406
408
408
399
396
401
409
412
401
395
409
403
354
288
230
201
196
192
170
115
211
346
404
393
390
407
410
402
407
408
397
397
403
413
418
400
392
407
412
410
414
412
396
394
371
306
250
226
200
181
169
127
65
174
298
379
399
413
417
412
415
414
398
400
411
401
406
429
412
391
409
413
399
414
416
398
395
377
314
258
228
198
180
171
135
72
133
247
344
401
427
415
405
420
419
397
405
416
400
407
437
418
391
407
416
407
414
414
401
397
377
317
249
208
198
191
172
137
77
215
334
392
408
408
405
414
409
406
422
416
398
403
418
414
414
417
414
411
415
415
403
398
377
324
250
199
201
206
176
140
80
178
299
360
391
416
415
409
398
404
424
414
402
401
397
402
425
417
402
408
415
420
415
401
379
329
260
213
204
206
191
146
77
121
229
332
394
409
408
414
408
402
415
413
414
416
402
395
414
414
406
415
419
425
421
402
375
323
257
227
207
186
190
150
60
158
302
384
385
389
410
420
422
421
412
411
418
413
400
416
431
426
421
425
428
410
384
370
326
253
221
207
178
167
148
61
84
217
330
379
391
403
413
424
418
410
413
422
413
402
413
432
430
420
414
417
407
383
369
337
259
200
191
175
160
142
74
120
245
347
395
410
412
407
404
415
427
422
411
403
409
424
431
425
425
415
405
401
380
331
256
199
189
192
161
119
63
152
264
363
413
419
404
406
420
422
415
411
407
418
435
433
430
438
417
389
389
378
314
249
216
203
188
157
100
37
82
184
312
381
396
407
413
407
399
408
410
407
417
436
440
428
416
407
385
380
369
309
240
209
185
165
148
94
131
260
349
376
395
413
410
398
398
408
415
418
425
440
432
410
404
395
387
373
312
230
180
171
164
134
84
186
315
370
377
397
435
429
403
404
409
407
411
407
397
416
415
383
375
364
298
221
172
162
149
103
213
315
347
383
431
421
408
418
415
415
431
405
388
422
421
379
364
332
261
217
189
147
95
52
189
301
375
398
389
393
411
413
419
425
423
422
419
393
384
379
313
225
195
185
131
66
186
298
360
389
401
396
388
389
389
402
422
402
365
366
358
287
211
184
165
117
135
222
310
378
416
419
409
407
416
429
428
403
370
313
247
207
177
213
302
347
369
386
398
403
395
363
308
236
175
129
229
302
342
372
383
367
339
309
260
189
110
224
328
379
400
420
429
427
431
439
441
422
379
324
243
141
136
266
376
425
395
368
395
408
390
392
405
400
403
412
405
375
313
220
177
294
372
391
394
397
388
403
423
419
402
400
400
398
396
387
385
393
359
253
124
193
298
373
402
391
385
407
408
398
409
423
414
408
411
411
410
409
399
390
382
344
260
144
154
279
355
383
401
410
409
411
408
388
385
412
418
400
397
398
396
409
412
389
369
366
334
233
94
124
256
350
383
394
402
410
412
411
414
412
402
411
419
398
396
399
390
390
408
400
379
366
349
286
181
87
189
332
386
389
401
410
413
413
397
396
422
421
400
395
393
397
415
419
410
406
398
387
382
364
309
224
154
100
104
239
353
376
376
407
425
421
415
390
376
406
417
396
393
395
392
405
418
407
396
397
390
382
367
316
236
195
172
123
144
268
349
361
385
421
415
397
407
408
396
393
393
395
397
397
402
403
400
397
398
405
394
375
364
326
252
208
201
165
90
150
271
344
368
400
412
385
388
409
419
410
397
396
400
398
398
420
420
404
399
398
394
396
396
381
333
258
205
189
177
125
156
266
335
372
398
385
376
406
424
404
397
405
406
408
407
406
409
413
408
403
398
390
398
413
388
326
265
215
195
189
155
83
128
218
269
326
375
376
379
408
410
391
401
410
388
388
413
412
391
397
407
405
405
402
399
404
387
330
274
246
212
190
170
115
69
129
168
240
337
385
391
398
395
391
412
414
386
376
401
411
402
403
404
403
402
399
397
398
380
337
292
256
213
180
176
146
73
56
123
178
235
329
401
411
404
402
404
409
411
404
389
389
408
417
414
402
400
399
394
397
403
388
346
297
243
198
182
183
162
104
196
294
331
362
402
415
409
405
406
406
402
406
405
402
407
403
401
398
404
412
405
400
404
392
357
302
244
204
194
189
167
118
223
352
397
388
391
399
406
405
407
404
395
398
404
405
412
401
391
404
411
408
409
406
398
395
370
309
252
220
196
183
172
129
75
195
311
377
395
404
397
398
421
423
399
396
405
395
402
430
419
394
410
412
392
406
421
405
398
380
319
257
219
187
179
178
141
82
157
261
349
407
430
409
400
422
420
400
413
423
397
401
430
414
393
411
412
393
408
421
408
397
378
325
258
209
192
186
180
148
87
106
235
346
401
420
414
407
410
405
407
432
427
398
399
405
401
412
421
403
396
409
420
410
396
376
329
257
206
203
205
183
150
87
203
320
373
401
411
404
408
409
416
433
415
396
398
398
406
426
420
403
400
406
420
421
398
375
328
256
205
197
203
188
148
81
138
257
349
397
401
391
408
418
421
427
412
401
411
409
405
412
412
417
416
406
419
421
398
375
325
252
205
193
184
185
147
66
183
308
379
390
400
408
416
422
421
410
411
418
412
403
414
426
423
414
411
421
418
393
376
336
246
202
201
182
170
147
69
103
222
332
394
413
408
409
415
411
412
422
424
414
403
412
426
424
407
406
417
414
390
372
339
256
198
197
181
158
143
85
128
252
356
405
417
413
407
407
422
428
425
420
414
409
415
426
428
424
414
409
397
372
326
256
199
195
193
155
123
74
153
267
368
416
420
409
410
423
424
421
419
416
418
426
431
433
439
417
395
393
373
310
250
216
202
191
165
111
44
87
201
329
389
402
414
412
404
407
411
411
412
422
432
434
422
411
409
396
389
369
307
245
212
182
167
158
102
157
285
361
381
402
411
399
400
403
409
420
424
422
434
430
407
402
397
391
374
313
236
188
169
156
133
80
211
325
370
376
393
429
425
403
411
420
411
411
408
401
415
412
385
381
369
300
224
178
170
150
100
53
226
322
346
376
428
419
403
422
423
419
434
412
387
415
418
384
372
338
259
208
188
163
116
68
207
316
373
398
392
396
414
412
415
432
429
416
404
388
390
384
306
214
187
188
155
96
207
317
371
398
407
396
384
387
389
400
412
391
361
372
366
283
195
176
182
144
156
252
334
390
419
419
410
408
417
424
422
403
374
320
249
199
176
235
314
357
379
391
406
413
396
360
306
232
172
164
181
167
139
237
304
341
376
409
402
362
318
268
212
138
119
238
337
378
395
414
428
435
438
434
433
425
389
331
252
155
144
275
390
434
397
371
403
412
386
383
394
393
403
416
405
376
324
231
175
294
376
396
400
407
404
416
423
410
403
400
396
403
403
382
376
395
368
256
126
195
293
371
408
391
381
408
413
397
403
420
415
409
408
409
409
400
383
387
391
351
257
140
155
285
352
378
404
412
405
409
408
391
388
408
409
399
399
394
388
407
407
384
372
373
328
231
106
118
256
354
380
385
404
413
409
409
419
419
404
406
410
402
400
396
385
396
409
395
384
373
346
286
192
99
182
335
389
388
400
408
406
411
407
401
413
408
397
400
399
396
410
421
417
405
403
404
391
363
312
228
160
118
95
230
352
376
380
416
414
397
414
408
379
391
408
405
400
394
393
414
428
407
395
407
406
384
365
320
245
194
171
128
138
261
335
349
386
432
414
392
408
411
395
393
402
408
403
390
400
413
403
392
402
412
393
369
358
331
266
207
186
162
98
159
279
331
347
395
421
397
402
421
414
407
401
400
405
402
403
419
416
398
398
404
398
391
392
381
338
271
203
180
175
127
166
281
337
358
394
392
382
414
434
410
402
407
397
393
409
415
413
407
403
403
404
393
392
412
400
340
263
212
193
187
156
90
119
210
264
316
371
379
377
404
405
389
413
420
380
377
414
417
394
396
405
406
413
402
391
399
395
343
271
234
213
193
169
116
52
99
138
221
328
377
386
394
381
382
422
421
379
377
411
418
410
410
407
404
406
397
392
400
398
352
280
238
213
190
175
141
75
47
96
145
217
326
394
402
402
399
396
412
417
402
384
394
416
428
423
403
396
398
396
404
411
400
359
302
241
205
189
177
155
107
83
180
275
323
368
405
409
414
409
402
401
408
416
403
396
407
409
403
395
398
411
410
406
401
384
362
310
248
208
189
182
168
124
217
349
394
394
398
397
404
413
410
402
398
406
405
400
409
406
392
399
412
411
409
406
393
388
368
314
251
207
188
187
182
138
78
204
325
382
399
404
386
386
418
429
406
399
405
395
401
427
424
403
416
416
393
402
417
408
403
386
321
253
206
172
177
188
149
85
180
282
357
409
428
406
393
415
418
406
420
426
399
403
427
409
400
421
415
393
404
418
411
400
384
327
255
209
187
178
180
156
88
135
261
356
403
425
423
410
410
405
412
437
430
404
407
408
395
410
426
412
394
403
418
413
397
375
329
254
209
208
197
180
156
88
75
231
340
385
410
413
400
411
424
429
436
413
398
411
411
411
422
423
413
404
400
413
415
397
377
331
248
192
191
196
181
151
86
156
285
367
402
395
383
407
427
431
432
413
401
415
421
418
414
410
422
420
398
406
414
397
383
335
243
182
175
186
181
147
82
86
204
318
374
395
408
404
410
424
420
415
418
421
416
416
419
422
419
403
397
415
417
395
387
345
241
185
196
189
179
147
80
117
230
336
409
432
414
407
411
407
414
426
422
411
412
415
417
414
398
395
414
421
393
367
340
259
199
200
189
156
144
93
139
271
370
413
421
416
408
412
419
422
422
423
419
403
404
423
426
419
409
407
392
361
324
261
203
195
188
147
126
85
73
167
279
372
412
416
413
423
425
424
424
425
421
417
420
424
427
429
411
393
392
370
308
247
203
189
186
166
117
55
90
214
342
392
403
416
417
407
420
427
419
414
426
427
419
408
404
406
401
391
365
301
242
203
182
175
168
107
171
305
369
386
410
411
392
401
413
416
430
430
418
422
424
406
402
399
389
362
306
238
196
177
164
130
71
230
334
370
389
407
417
408
399
412
426
413
408
408
408
419
410
388
386
370
295
218
186
185
165
103
48
104
229
322
362
391
423
413
400
417
419
417
431
414
397
421
425
399
387
345
262
204
179
174
147
88
88
219
324
374
396
392
399
416
412
413
432
428
411
404
395
401
381
301
221
189
186
170
125
95
225
322
370
399
410
402
389
391
395
399
400
381
367
379
358
273
193
179
190
158
173
269
352
400
420
423
411
410
420
418
412
406
382
323
247
187
168
175
256
313
354
382
393
411
414
386
351
304
233
167
144
189
210
197
146
243
318
351
383
425
427
385
334
282
232
154
133
252
343
380
401
415
421
433
438
426
420
417
394
343
260
160
157
284
394
434
401
381
409
410
381
378
379
377
393
414
410
385
329
229
167
295
383
400
403
414
417
420
412
399
402
403
388
402
411
381
372
395
368
266
144
192
288
363
411
400
386
412
424
403
395
408
420
416
403
404
405
390
375
384
395
361
266
146
150
291
359
374
402
417
407
407
409
401
397
407
404
400
400
385
378
403
402
375
375
380
328
232
119
113
245
356
388
384
406
416
407
405
415
419
409
406
405
405
413
396
380
397
405
390
389
381
343
284
200
110
170
321
387
391
404
409
403
406
413
409
404
395
397
407
409
410
416
418
413
400
403
417
401
361
307
228
170
129
212
338
380
392
422
405
376
408
428
403
394
402
407
409
404
403
426
431
405
391
409
418
396
367
316
246
199
174
126
127
240
322
357
398
433
406
386
408
415
405
407
412
417
406
391
405
421
408
392
408
419
394
371
362
333
275
216
183
160
98
156
277
330
347
395
423
410
416
420
407
408
411
406
406
405
401
414
411
393
399
414
405
383
383
386
348
282
207
182
180
131
58
164
295
354
358
389
407
404
422
425
406
410
412
393
389
408
416
410
397
395
404
409
392
388
408
405
352
268
211
197
196
158
94
109
220
297
335
376
395
397
408
397
390
422
424
382
385
420
418
399
400
403
408
411
402
393
400
400
353
271
223
215
202
173
117
42
105
173
256
345
380
391
404
383
379
422
423
383
390
420
416
412
418
412
407
408
397
391
400
404
360
276
226
215
204
180
137
75
43
101
162
244
344
383
387
405
402
390
407
419
407
395
397
410
422
423
410
400
399
395
406
413
403
363
296
235
213
192
171
155
108
78
171
267
330
382
402
395
409
417
398
397
415
424
403
392
403
403
399
397
401
411
411
417
410
383
355
310
252
212
188
177
170
127
203
341
399
407
409
403
408
418
411
402
403
413
410
408
408
405
396
402
415
415
411
406
395
387
369
312
241
199
182
189
191
142
69
206
338
396
408
413
393
389
415
428
415
404
407
405
412
428
423
414
424
420
400
400
406
400
406
392
319
242
191
165
177
193
151
76
199
307
371
408
423
409
396
406
417
416
421
421
406
416
434
412
404
427
423
401
400
406
405
402
382
322
246
206
184
171
178
155
80
161
285
364
397
422
430
416
407
406
419
430
420
409
427
425
398
405
425
422
403
400
407
409
398
370
322
243
210
212
186
168
157
84
95
253
352
390
417
422
406
413
427
430
426
406
407
425
424
410
411
420
420
413
402
405
408
396
382
326
240
189
193
188
167
146
95
172
306
384
409
400
387
405
427
432
423
411
409
419
423
422
412
408
420
422
402
401
395
392
390
346
240
168
168
185
176
144
94
96
227
334
378
399
409
399
405
419
415
416
424
415
413
423
426
420
415
399
389
403
408
389
384
346
238
172
187
194
181
148
92
136
249
348
411
429
410
407
414
404
411
428
419
411
416
419
416
415
399
384
405
422
387
358
332
255
198
203
189
162
149
99
160
294
376
405
418
417
416
418
413
412
419
424
415
400
405
427
431
410
400
402
385
353
323
263
200
187
182
147
128
89
79
187
296
373
408
411
419
438
427
414
426
427
413
407
416
419
420
418
401
387
386
364
302
239
188
176
189
168
115
56
98
231
346
386
396
417
423
414
425
433
421
410
422
421
407
400
403
401
397
385
355
291
231
196
186
188
172
105
44
175
310
366
384
418
414
391
398
415
419
431
431
417
418
423
409
401
394
380
347
292
235
204
199
183
133
68
88
235
333
371
408
424
408
394
395
411
420
415
407
407
413
422
406
383
380
357
284
215
186
195
185
118
52
115
232
324
379
410
421
405
399
411
412
415
426
408
401
431
430
405
387
342
266
202
174
180
172
113
104
232
329
379
400
394
402
417
409
413
428
420
411
412
408
404
369
293
232
203
184
176
146
115
238
326
373
397
408
406
395
395
398
399
393
379
375
378
339
261
202
189
190
161
192
282
363
401
417
430
415
409
420
413
405
410
380
313
240
182
156
194
268
312
357
383
388
401
403
375
347
300
229
167
171
222
240
220
188
152
252
341
373
392
421
431
403
360
304
249
171
143
266
350
387
414
419
411
420
429
417
408
407
397
357
272
159
165
290
390
424
404
390
408
406
385
377
369
361
381
411
416
392
328
223
129
166
299
388
399
395
409
420
422
403
394
407
401
382
405
418
386
372
389
363
278
164
186
286
356
409
407
393
411
429
411
385
396
422
417
399
401
409
392
373
381
394
366
280
163
143
296
375
375
394
420
414
407
409
410
406
407
404
404
398
379
378
404
401
373
378
384
331
237
135
106
225
356
405
391
403
416
409
405
409
412
412
412
406
408
421
401
380
393
400
385
390
386
342
280
204
121
58
149
292
382
397
405
415
403
398
413
417
403
390
400
412
418
426
423
413
401
391
397
413
403
362
299
224
172
134
74
182
314
385
402
420
399
374
398
430
423
410
404
407
412
413
417
428
426
404
393
405
416
406
372
308
236
204
181
125
209
314
377
410
423
400
390
403
415
419
421
418
412
406
400
415
426
408
394
410
420
396
382
375
326
271
223
187
159
94
257
336
368
400
420
417
421
411
402
415
414
405
408
406
401
414
414
397
397
412
406
379
383
392
352
281
211
186
185
135
54
147
293
376
375
392
420
424
422
409
401
416
411
392
405
417
409
402
395
395
407
407
390
393
406
400
354
272
208
202
204
160
93
101
239
346
369
386
410
419
419
399
395
419
414
390
405
423
406
397
399
400
404
406
404
409
407
390
352
274
221
213
208
174
116
60
45
142
242
315
367
384
400
419
401
389
415
416
394
410
423
402
405
423
412
402
404
403
399
394
390
354
278
222
215
208
185
141
78
51
136
216
293
365
382
381
413
415
392
400
419
419
407
399
398
404
415
412
407
401
394
403
412
393
355
288
234
214
193
174
159
105
81
184
282
346
394
403
392
410
416
395
396
421
432
406
391
397
394
391
399
413
412
408
420
417
386
347
297
248
215
189
174
173
126
199
336
402
410
414
410
415
414
407
405
410
413
416
418
413
398
397
408
414
415
414
414
399
389
368
303
236
204
188
186
186
137
56
209
347
406
411
417
413
405
413
421
420
407
405
416
434
431
415
417
429
420
402
402
399
397
403
389
319
238
193
174
183
192
146
62
212
328
384
404
418
418
409
406
418
424
419
410
414
436
446
415
405
425
427
407
393
395
401
397
372
319
242
201
186
171
177
149
69
174
302
369
389
412
433
425
407
408
424
419
405
413
439
441
411
404
418
424
413
399
400
405
394
364
311
233
207
215
181
155
149
86
110
264
356
388
416
428
418
411
423
426
414
399
412
433
422
407
409
413
417
418
413
406
402
395
384
326
235
197
204
182
151
143
102
187
321
396
416
410
399
407
424
426
412
410
413
412
409
411
409
407
414
419
413
404
390
385
385
339
245
179
174
184
166
140
102
104
248
356
387
401
408
399
407
421
409
412
425
406
402
423
429
418
416
403
387
400
405
382
365
330
241
180
185
188
176
143
92
159
279
359
400
412
401
406
421
407
411
428
418
407
418
424
424
431
408
378
396
417
382
352
323
248
198
200
186
166
151
97
72
187
309
368
393
411
415
420
427
411
405
419
422
410
405
418
437
432
405
394
396
383
353
318
255
193
177
180
160
135
87
89
207
309
372
401
406
420
443
423
402
420
422
406
405
419
417
418
417
397
384
384
362
302
234
178
164
189
172
110
54
114
253
344
373
389
415
426
419
421
425
416
403
415
420
411
405
414
400
390
384
351
285
225
196
195
195
167
98
43
172
304
356
380
417
416
397
401
413
415
420
426
423
426
430
417
398
383
372
343
281
227
208
212
194
140
79
83
235
334
368
416
436
407
390
401
408
413
414
412
406
412
421
399
378
368
338
275
217
185
192
190
135
73
123
245
329
385
422
421
404
410
414
406
413
423
399
399
432
427
401
378
326
261
209
172
174
181
132
131
248
330
378
400
398
408
418
405
410
425
413
410
420
414
403
359
283
238
213
186
180
159
133
244
330
381
399
403
404
397
396
397
397
391
380
382
377
323
252
211
198
184
154
210
296
375
397
408
435
423
408
416
411
406
412
369
293
236
187
148
203
273
316
370
394
382
384
384
371
349
288
211
132
201
256
264
234
210
168
156
260
354
394
400
409
414
409
390
333
267
193
146
272
357
395
422
420
398
402
413
407
407
410
404
369
286
170
174
296
382
410
402
395
403
402
395
387
365
355
376
408
415
388
327
230
140
168
305
387
391
383
401
418
418
404
400
409
396
383
411
422
387
369
380
363
293
181
182
286
349
396
406
396
406
428
414
383
389
416
413
398
408
416
399
375
379
390
368
288
176
139
295
387
373
381
414
419
408
406
407
403
404
410
407
394
383
392
411
400
375
380
382
330
242
150
65
96
207
355
420
397
400
417
411
405
405
405
412
418
409
410
421
407
387
392
394
380
385
383
342
277
205
131
61
124
261
378
402
402
417
413
397
408
420
406
396
403
408
413
429
422
403
396
392
385
393
393
362
294
218
175
135
72
160
292
391
404
404
402
390
389
411
430
427
409
405
409
415
419
417
409
401
397
400
401
404
373
296
226
206
185
124
188
312
394
412
406
398
399
399
410
427
426
411
406
406
411
420
423
407
391
403
420
402
392
382
318
259
221
189
156
93
232
341
389
402
409
415
420
405
407
420
402
394
410
413
407
420
423
407
395
403
406
386
390
393
347
272
207
186
184
137
57
275
385
393
395
420
428
418
401
403
418
397
393
425
428
403
397
397
400
414
401
386
397
405
391
347
277
210
200
204
158
88
99
253
377
391
390
412
426
419
399
398
414
400
391
422
424
389
387
395
396
399
400
404
422
406
367
340
280
224
207
199
166
116
66
60
187
303
354
376
385
405
429
416
396
404
401
394
417
419
392
399
418
399
385
398
410
413
389
365
340
281
226
208
199
181
147
84
69
185
278
330
376
386
392
423
426
398
398
415
424
414
401
397
400
406
407
405
402
396
403
404
382
342
283
231
209
190
183
167
102
94
215
314
363
393
405
400
415
417
398
399
422
431
412
401
405
390
386
405
420
413
401
414
414
384
343
290
245
218
189
171
170
117
212
343
401
401
409
418
418
407
401
411
412
406
416
428
416
390
393
409
408
407
418
417
397
385
364
299
238
216
199
181
173
130
53
215
349
402
401
411
424
422
409
414
423
410
396
419
443
425
396
408
426
410
396
405
406
397
394
377
314
240
199
189
188
190
141
59
215
333
385
400
415
428
424
409
418
431
416
407
417
437
438
413
403
416
421
405
388
398
409
389
355
314
243
198
189
183
181
147
67
177
308
373
386
404
429
424
406
410
425
414
402
415
431
432
417
411
412
416
415
402
404
406
386
356
315
235
205
213
180
149
146
89
123
270
361
384
405
424
419
405
412
422
408
397
414
422
408
407
416
410
405
415
428
417
395
386
380
319
235
204
211
179
146
142
103
202
331
400
416
413
411
414
423
424
407
406
415
406
400
405
410
408
407
414
426
419
399
384
366
321
249
200
185
179
161
138
100
116
265
372
391
398
414
409
417
425
407
408
419
403
400
418
423
422
423
410
394
407
414
381
341
309
245
199
187
182
165
135
87
175
301
361
386
401
400
409
422
413
416
425
416
404
413
425
432
440
419
379
389
412
385
350
309
242
201
204
185
169
145
86
88
203
311
362
383
408
408
415
430
417
404
415
415
408
415
429
436
426
405
394
395
390
367
310
241
187
175
184
179
141
79
93
221
323
378
406
404
412
433
415
391
411
419
408
414
424
413
415
425
408
388
389
366
301
235
182
159
182
176
112
50
134
268
342
371
394
410
418
414
412
412
408
405
414
423
416
417
424
402
383
387
360
289
227
202
195
184
158
103
43
174
295
353
382
412
416
411
409
410
408
407
417
432
435
435
422
390
377
377
349
279
220
204
210
183
143
101
78
234
338
366
404
435
412
397
409
410
405
413
416
404
405
415
392
373
365
327
266
213
185
179
175
146
105
132
262
333
380
420
411
401
425
426
404
412
419
395
398
426
416
397
374
309
250
213
176
166
172
139
150
266
329
372
395
397
417
424
401
404
418
408
410
421
411
406
364
274
224
208
191
184
163
147
244
331
387
405
401
398
392
391
390
388
385
382
388
381
322
245
209
199
176
139
214
311
390
397
397
435
434
413
411
407
407
412
355
275
233
195
144
212
271
319
385
409
385
378
373
368
347
267
189
136
218
275
279
240
222
182
160
267
355
400
408
403
398
403
404
354
277
207
147
275
361
397
419
415
396
398
405
401
411
422
411
371
296
189
183
305
375
398
395
397
402
403
402
396
370
362
381
406
405
378
333
254
156
185
312
380
384
379
399
418
417
409
409
405
395
393
415
415
382
363
376
369
306
187
181
288
341
377
398
400
406
420
410
387
392
409
403
400
414
418
398
377
378
387
365
287
180
138
284
382
370
371
403
417
407
400
400
395
400
413
409
389
388
405
415
403
385
383
377
323
238
158
83
197
351
423
403
401
416
412
410
405
403
407
412
412
412
412
410
402
399
394
384
378
376
343
271
205
142
76
106
246
377
403
394
419
429
405
404
417
410
406
407
402
402
417
413
396
396
394
377
368
377
360
293
217
177
136
67
148
288
394
398
390
405
413
391
392
417
423
415
410
407
409
412
400
397
402
403
399
391
391
367
289
225
204
182
121
50
186
314
399
404
394
403
405
397
403
418
410
401
404
410
415
416
414
403
388
398
424
408
394
378
310
251
215
186
152
98
214
340
395
397
399
408
413
408
417
422
390
388
416
421
413
419
423
412
392
394
410
397
393
392
342
270
206
184
180
140
62
250
373
397
395
410
417
414
404
411
419
391
395
443
437
398
393
395
407
420
399
384
400
399
376
342
280
214
196
195
153
85
251
378
394
391
407
416
416
404
402
408
391
390
429
424
380
377
390
395
401
399
399
423
399
349
330
286
229
199
182
154
116
73
81
221
336
364
374
390
410
419
417
402
404
396
390
411
412
390
396
407
388
375
396
420
425
389
353
335
279
221
195
184
175
153
89
83
231
326
347
375
399
409
420
421
405
401
408
419
416
415
412
404
398
396
398
402
401
406
400
380
342
279
225
201
188
185
173
99
243
347
376
389
411
412
413
413
405
403
414
427
418
420
423
396
385
402
415
408
399
405
402
381
347
292
240
217
190
170
163
111
227
353
400
390
397
418
419
405
403
411
409
398
412
437
421
387
396
411
398
400
420
415
385
372
360
301
240
217
200
176
160
123
60
223
341
388
388
400
426
430
409
407
425
411
392
413
438
416
384
400
419
399
388
410
416
403
385
360
308
243
202
196
193
184
137
65
212
318
370
398
422
431
426
412
423
435
418
409
415
421
414
400
402
412
414
392
384
414
427
386
339
311
245
199
190
190
185
146
72
177
300
371
393
404
419
420
401
410
427
414
408
416
407
401
415
425
412
407
406
403
415
408
374
350
314
242
203
206
178
155
146
93
131
275
368
386
395
413
415
396
404
420
408
406
419
406
388
412
430
415
398
411
437
423
389
379
373
317
239
207
207
179
153
144
97
87
211
334
396
406
413
419
416
422
425
408
407
417
409
401
412
418
416
409
411
429
429
410
383
351
308
251
207
188
179
165
140
94
123
270
375
389
397
422
425
428
427
408
404
413
411
412
419
421
423
425
417
402
414
424
385
328
294
250
209
191
177
165
135
80
178
307
358
379
403
412
411
421
422
423
423
414
404
408
423
429
433
424
393
391
404
392
357
299
233
211
210
186
167
136
75
86
206
312
362
390
412
404
405
428
428
413
410
407
407
424
428
422
418
413
403
399
399
378
304
232
198
185
187
185
137
68
97
230
333
390
413
406
402
416
408
393
408
420
419
424
427
404
409
433
421
396
395
371
300
240
193
161
172
178
119
50
154
276
349
384
407
409
406
410
410
411
413
411
419
427
417
420
430
403
379
390
369
291
226
204
187
167
154
117
181
293
366
397
406
411
419
417
411
409
403
413
430
431
429
422
390
375
384
359
277
209
198
198
164
146
131
85
234
347
366
387
426
424
408
415
414
402
406
416
403
399
409
390
377
372
327
262
211
187
172
158
142
138
265
332
374
413
405
396
430
434
407
414
421
403
404
422
405
397
378
302
236
211
186
167
158
130
155
277
332
369
386
390
419
426
397
399
413
408
415
421
405
411
378
271
201
198
193
178
154
152
243
328
387
409
406
396
385
387
385
380
376
381
391
389
330
240
197
194
167
209
318
402
402
392
430
444
431
419
399
400
409
350
266
224
194
223
278
319
381
412
403
386
368
358
338
249
136
221
277
281
245
221
186
163
271
345
389
411
407
394
393
397
355
277
206
122
151
268
353
392
407
406
400
405
404
399
410
424
411
362
294
201
188
309
373
387
384
394
400
403
402
398
381
375
385
401
393
370
342
279
166
201
314
368
380
384
401
418
411
410
410
403
397
408
410
399
378
364
374
374
314
189
169
278
331
360
393
406
407
409
399
393
403
405
395
404
412
407
388
376
374
382
361
280
175
92
130
255
353
363
371
403
411
399
392
394
393
400
414
406
387
393
411
408
402
396
389
372
313
226
156
98
193
336
405
400
406
414
409
409
408
407
406
406
409
408
404
408
413
407
403
394
382
375
343
262
201
156
89
104
247
373
395
387
419
439
415
404
413
413
416
414
396
393
407
405
399
402
401
378
361
370
359
292
219
180
139
72
148
286
390
387
382
409
427
402
389
403
410
417
420
410
406
405
393
390
398
401
400
390
380
356
297
236
200
170
118
54
187
310
390
392
395
405
405
399
405
407
391
394
408
413
413
410
407
403
385
396
430
412
384
365
314
257
209
179
150
103
205
328
385
393
399
405
409
410
423
422
390
392
419
418
409
411
414
411
393
396
418
401
384
382
341
273
212
185
176
139
68
230
352
390
396
404
407
412
411
414
417
398
405
441
432
398
393
396
408
422
402
389
403
394
364
334
284
222
193
186
148
87
238
362
392
398
408
410
408
409
408
410
396
391
421
420
383
381
392
399
410
399
394
416
392
344
330
289
227
190
171
149
122
78
241
353
369
379
406
412
407
406
406
408
399
388
400
407
395
395
404
392
381
399
420
421
390
363
342
273
210
189
176
167
152
93
255
351
356
375
415
417
406
407
408
405
405
411
414
417
419
410
395
391
394
400
406
406
400
391
351
274
215
197
184
180
165
94
249
357
381
390
418
420
406
408
412
403
402
415
421
433
438
408
392
402
406
400
395
398
393
381
355
294
233
209
190
173
161
105
225
355
399
387
395
420
420
409
408
409
403
398
413
438
428
394
401
415
396
396
419
413
375
366
357
301
235
208
195
177
157
117
64
225
331
374
382
398
422
431
412
408
422
416
400
408
426
409
382
401
416
399
390
416
419
402
383
354
303
238
198
195
193
176
130
67
214
298
349
398
429
425
419
417
422
430
422
417
414
403
397
400
406
414
404
387
387
421
436
389
335
305
247
199
184
185
179
140
71
175
285
363
401
414
414
410
403
416
422
409
412
417
391
381
415
431
415
403
400
402
418
409
372
346
308
242
201
195
173
162
143
86
131
274
372
388
390
409
414
393
397
414
403
412
425
397
380
411
433
418
401
405
428
418
382
371
366
311
235
200
199
183
164
143
86
83
210
330
385
396
410
426
415
415
418
410
414
422
413
409
416
421
421
411
404
415
420
409
385
348
307
246
197
183
184
175
140
83
119
262
366
388
401
428
438
432
426
409
403
409
420
422
422
422
424
424
414
405
411
422
391
332
289
245
206
185
177
168
135
77
48
173
303
363
386
410
424
419
418
419
421
421
416
405
406
421
421
419
425
413
397
397
397
361
290
228
215
206
178
164
132
68
77
204
318
375
398
413
405
401
424
432
423
410
406
408
422
419
402
412
425
412
395
400
379
294
227
210
192
179
177
130
61
106
245
344
394
414
409
401
409
410
407
415
424
425
430
422
399
400
428
425
396
393
366
291
237
206
170
166
175
128
59
171
280
358
398
419
409
403
406
411
419
423
420
421
422
403
405
426
406
380
386
363
281
217
202
184
159
160
141
185
299
386
410
400
408
424
417
416
419
407
408
420
414
410
423
401
377
382
355
268
197
197
192
153
149
157
93
233
351
371
376
415
430
412
414
418
405
402
414
406
400
407
398
385
375
327
256
208
192
178
152
132
136
252
330
375
411
408
397
421
427
406
412
428
421
421
422
397
394
379
300
226
207
195
176
152
141
273
345
379
384
384
412
418
393
398
416
415
425
421
395
403
379
267
185
190
192
166
147
246
331
382
405
410
395
380
385
389
380
375
377
384
385
329
231
185
188
157
196
309
401
410
393
416
443
451
433
397
387
398
349
263
214
174
231
287
314
354
392
412
398
357
339
319
238
135
214
262
270
243
213
181
122
159
267
335
371
403
415
402
388
377
340
271
196
115
154
252
337
386
395
394
403
412
413
407
407
416
407
354
283
196
183
305
372
383
376
389
396
397
395
396
395
388
383
395
390
368
348
283
162
74
203
298
351
380
393
403
414
404
404
407
403
403
415
400
385
380
376
375
368
309
190
141
252
319
353
395
416
407
401
395
399
415
409
394
406
409
394
383
378
368
373
355
275
167
87
110
212
306
351
377
405
409
394
385
395
399
404
412
405
388
397
405
401
398
401
392
371
307
215
150
102
187
312
374
392
407
411
402
400
407
414
414
403
403
405
401
407
417
412
410
407
392
382
343
255
198
163
98
110
253
365
382
387
418
436
415
404
407
413
425
419
393
389
403
406
408
407
401
382
369
374
361
293
227
186
142
73
150
286
377
381
389
412
424
414
404
396
393
415
426
412
407
406
401
398
395
392
400
399
378
351
308
251
197
162
118
59
175
302
376
390
405
404
399
409
418
400
379
395
412
411
410
403
404
403
384
395
429
406
369
359
323
266
208
173
148
101
204
315
377
396
406
400
405
412
422
420
401
402
412
407
396
399
406
408
397
406
425
397
372
369
337
276
217
187
172
129
66
218
338
386
402
410
404
412
413
411
421
420
416
424
417
397
398
402
407
415
404
396
404
391
359
331
283
224
195
182
148
89
226
352
394
408
418
410
410
413
412
411
408
401
413
416
395
394
402
408
411
399
394
408
391
358
333
281
221
193
177
155
126
76
242
362
384
392
420
417
404
408
409
410
407
396
400
406
396
395
405
406
398
402
413
408
389
380
352
263
200
193
179
163
144
90
256
360
371
388
424
422
398
397
409
408
406
407
406
408
415
406
398
399
400
403
403
399
398
403
359
268
208
199
184
173
155
88
231
352
382
396
425
422
398
407
421
403
397
409
415
426
437
414
403
408
401
395
393
400
398
390
359
290
230
205
187
179
163
98
208
343
393
392
404
419
420
419
418
411
405
407
420
436
431
405
411
422
401
397
417
406
379
372
360
301
230
194
188
182
165
115
60
219
323
367
387
404
417
426
419
412
419
423
414
411
416
411
398
409
419
403
401
420
411
394
387
360
301
232
193
187
186
166
123
64
210
290
340
395
428
415
407
417
419
420
420
417
410
398
403
415
412
409
404
393
394
413
425
397
344
292
243
203
184
175
167
131
71
163
273
356
401
421
414
408
408
420
420
400
409
416
394
388
415
421
411
406
400
398
411
408
383
346
292
234
206
186
165
167
143
77
117
260
365
386
394
418
421
398
402
414
402
414
425
399
387
408
420
415
409
406
414
408
383
373
365
308
224
195
190
177
172
141
75
72
197
318
375
393
413
425
409
402
412
413
419
422
413
411
414
421
425
415
400
401
404
400
382
356
311
237
181
176
187
177
137
73
108
250
357
392
401
422
431
421
415
409
403
409
420
418
416
424
429
421
411
402
399
405
392
340
291
238
192
173
174
173
136
72
51
169
294
370
398
411
422
424
417
412
414
418
417
406
405
418
411
404
424
427
398
389
394
357
278
224
211
189
165
168
135
70
72
203
327
387
397
403
413
412
416
429
427
417
409
409
417
408
395
412
428
412
390
393
369
286
225
212
189
168
168
132
67
116
260
351
390
403
409
411
414
416
419
423
423
420
423
422
399
391
413
415
393
385
353
282
226
206
184
169
168
130
180
286
370
405
414
410
410
410
413
421
426
416
416
419
394
389
417
414
385
376
345
264
202
202
190
164
163
147
184
309
397
411
398
409
423
413
415
428
415
407
411
396
394
422
415
385
372
338
258
193
199
197
155
150
161
88
220
343
376
376
408
431
413
410
422
411
402
414
411
402
410
402
387
368
321
255
211
199
188
158
131
123
232
331
381
407
409
405
410
416
405
412
436
439
433
423
394
385
371
294
225
207
199
183
154
120
258
355
391
391
387
404
405
388
395
419
425
431
419
384
382
359
257
184
190
188
152
134
247
338
377
397
411
399
378
384
396
394
386
374
370
366
314
224
181
183
186
288
382
413
397
402
429
455
445
402
382
385
343
258
192
151
222
288
308
323
360
397
388
342
319
297
132
198
236
253
239
198
161
115
145
261
326
353
387
412
407
384
356
315
260
189
109
149
237
323
382
388
382
399
410
417
418
404
400
401
356
273
182
164
284
368
384
376
384
388
388
383
392
408
395
380
391
393
370
340
265
149
62
175
256
324
379
396
396
408
401
398
401
405
411
417
394
378
392
389
375
354
294
187
100
207
297
350
396
415
407
398
395
403
421
413
400
407
405
395
393
380
361
362
347
273
164
80
87
167
261
337
384
410
410
397
387
400
412
411
409
403
397
403
405
396
392
392
386
369
305
214
146
93
169
284
347
380
402
407
398
396
402
417
428
410
392
397
403
409
410
406
408
409
394
385
341
249
198
162
87
111
252
353
376
394
415
416
402
400
405
412
430
422
388
386
408
414
415
413
398
387
379
380
361
292
234
193
141
71
137
286
364
375
402
414
406
411
418
403
394
415
422
410
410
411
408
408
396
384
398
400
380
354
315
254
194
162
122
56
156
288
364
388
411
398
392
422
434
404
384
400
410
409
407
397
403
405
389
398
420
399
365
358
326
262
196
170
147
90
191
306
376
404
413
398
402
417
420
416
413
410
405
396
384
392
407
409
405
415
420
383
364
361
330
271
209
180
161
114
58
218
335
387
410
417
406
411
411
404
421
435
420
407
402
396
406
411
410
406
404
400
403
391
363
325
276
219
192
185
147
87
220
350
396
410
422
414
416
421
416
412
417
411
409
414
406
405
412
413
403
392
398
409
399
370
332
263
209
201
201
168
121
64
226
360
398
405
421
420
421
425
415
410
410
408
406
410
401
397
409
414
407
405
407
396
388
393
352
253
194
201
193
165
135
76
236
356
390
400
424
423
407
409
412
409
407
405
394
394
407
405
405
407
406
405
399
392
394
402
358
262
208
199
182
170
147
83
209
335
383
398
422
421
397
410
427
411
398
408
409
413
427
414
408
409
404
392
391
403
411
396
351
283
229
202
182
178
171
96
190
325
376
394
415
418
416
423
428
416
414
423
428
432
428
405
413
424
405
400
410
406
395
389
358
296
229
190
182
181
172
116
55
202
316
364
390
411
413
417
419
412
414
427
429
418
415
416
412
411
411
407
414
424
398
381
394
371
298
229
190
183
180
158
121
69
193
295
349
390
417
399
401
420
416
409
413
418
409
403
417
429
412
401
406
407
405
400
400
397
356
281
230
210
182
166
159
126
71
137
269
353
388
411
413
414
420
429
421
402
405
410
407
412
419
405
404
413
408
401
402
403
393
353
278
229
213
182
157
165
140
72
94
241
350
376
394
430
433
406
411
425
410
411
416
405
405
406
404
411
417
411
406
401
392
386
366
299
217
191
182
168
170
140
69
63
183
305
370
397
415
417
401
395
407
412
420
418
408
404
409
419
426
417
401
395
398
391
383
360
312
228
177
177
179
171
130
67
105
242
351
399
402
407
412
408
407
406
406
415
415
403
401
423
433
420
411
400
386
387
386
341
288
236
189
166
170
172
133
71
57
163
283
371
406
403
406
423
420
407
408
418
417
402
400
419
412
400
421
425
390
384
390
352
270
221
201
172
159
172
149
76
76
196
328
389
384
390
420
424
412
418
422
417
413
412
417
407
394
408
420
404
387
388
360
280
219
202
182
165
170
146
128
276
351
377
389
407
419
414
414
418
419
415
408
416
424
408
391
398
405
392
379
344
275
216
200
190
178
163
127
182
292
379
402
399
410
420
412
412
416
414
403
411
422
401
385
406
415
392
370
333
256
197
200
201
173
154
130
177
311
391
397
396
416
421
408
411
426
414
408
411
395
389
419
425
390
361
322
251
195
200
201
164
148
201
322
382
385
400
420
414
411
426
418
404
416
415
404
411
404
383
355
309
255
215
196
187
167
136
103
218
336
382
388
405
415
412
413
408
410
433
442
431
417
392
376
353
281
221
204
193
177
155
110
244
348
385
393
398
404
401
388
392
415
426
426
408
376
363
329
246
191
191
177
110
234
337
370
388
409
400
374
378
393
406
398
373
356
341
289
215
183
172
173
261
353
402
399
393
405
433
439
410
386
374
324
237
167
194
275
297
305
330
360
354
320
299
273
120
167
199
232
224
174
130
93
127
243
311
337
367
394
398
378
335
284
236
180
105
136
223
316
384
389
378
392
401
411
426
407
387
392
355
263
164
133
248
357
390
384
384
382
377
374
386
410
400
385
392
395
367
321
240
136
51
125
199
286
371
391
382
399
402
393
397
405
416
415
391
383
396
393
375
343
276
175
66
161
267
345
393
408
401
402
403
405
413
415
409
410
408
408
411
386
361
358
339
268
167
81
71
139
236
330
384
410
418
404
392
406
416
413
404
404
407
406
408
402
385
375
373
363
307
221
148
74
142
266
339
376
394
402
399
396
398
409
431
416
386
392
409
411
399
395
397
398
388
381
333
246
198
148
66
98
237
344
379
402
410
400
388
399
407
406
425
415
382
386
410
414
413
407
396
390
382
380
353
283
231
198
135
58
126
285
357
372
411
414
392
401
421
411
403
411
409
403
411
410
409
413
403
387
394
396
381
359
308
240
194
174
124
137
287
363
385
410
395
394
433
438
402
394
406
405
404
402
393
401
410
400
401
407
389
370
361
315
241
184
173
152
77
177
304
381
410
413
395
405
431
420
408
410
409
403
392
377
388
413
414
409
420
406
372
368
361
316
258
195
161
146
100
49
218
337
390
411
416
406
410
412
408
419
429
410
403
397
393
407
425
415
405
404
401
397
390
364
319
262
203
178
182
147
81
213
345
392
401
414
410
416
432
423
410
416
412
409
415
412
407
414
412
392
387
403
415
406
380
324
243
200
212
222
176
103
202
339
397
405
410
415
431
446
422
400
410
412
411
413
410
405
410
411
405
404
408
399
391
390
344
248
201
207
202
172
120
62
207
336
397
406
413
420
427
428
418
403
405
405
392
391
408
414
412
410
410
410
399
389
392
393
350
270
215
196
175
168
147
73
199
326
378
393
413
417
408
416
427
415
409
408
406
405
415
414
414
413
407
399
393
405
414
394
342
280
230
199
176
175
171
98
189
314
366
388
411
413
408
416
423
421
424
431
430
427
419
403
409
419
411
406
408
406
408
396
351
287
228
192
180
178
167
114
180
305
358
385
408
408
405
410
409
408
425
432
422
416
414
413
408
405
407
421
427
391
377
397
372
290
223
192
183
177
151
119
76
165
303
361
380
400
390
400
424
416
402
407
419
412
407
423
434
408
393
405
418
416
390
377
395
359
276
231
215
183
164
151
122
76
107
266
354
371
392
407
419
427
432
426
412
406
405
408
426
421
396
401
421
416
402
394
396
395
356
276
232
218
181
154
164
135
67
73
218
334
367
391
431
431
409
418
437
422
411
403
404
419
410
398
411
422
412
403
404
397
391
366
295
217
193
180
159
164
139
67
171
296
369
402
416
409
393
396
410
413
416
412
404
403
409
419
420
412
405
407
401
393
381
351
294
219
188
179
163
164
132
70
106
239
343
403
405
390
391
403
409
409
411
418
414
393
392
419
431
419
413
399
384
389
384
335
278
237
203
174
164
168
134
74
157
267
365
408
395
392
421
424
409
411
420
416
399
395
418
418
405
413
409
386
386
391
348
266
220
199
172
165
181
156
78
78
191
322
385
381
391
423
421
404
409
415
414
414
415
420
414
394
399
408
397
387
384
349
275
207
184
177
177
178
154
141
289
349
368
383
404
411
406
408
413
412
408
406
418
428
417
398
394
399
393
377
342
274
207
190
193
181
160
123
183
294
374
395
390
406
420
417
414
411
399
392
411
429
419
398
400
412
397
371
331
262
203
196
199
174
144
109
172
306
379
390
402
418
422
413
411
413
409
409
419
412
398
413
420
390
356
317
256
202
196
195
169
142
188
304
387
391
390
415
421
413
428
420
406
414
416
403
410
401
377
348
299
247
212
184
175
169
209
339
377
370
400
423
419
423
417
406
425
432
418
409
391
374
340
268
214
200
179
159
225
327
368
390
404
409
404
393
390
406
419
411
393
376
358
308
233
193
185
159
209
322
367
389
408
397
376
375
385
406
403
374
354
325
263
208
183
153
237
328
386
396
388
393
408
421
412
391
363
297
208
146
161
246
277
291
313
320
315
296
276
91
124
162
199
189
137
97
116
212
284
319
349
371
371
357
308
241
190
152
119
210
305
381
391
382
391
389
395
421
407
378
369
332
239
142
92
198
326
385
386
382
377
371
364
373
399
403
395
395
387
355
297
217
128
41
82
140
244
349
377
366
385
399
388
388
404
412
409
390
383
389
389
378
341
259
153
52
135
247
335
384
398
394
407
411
399
398
414
419
410
399
411
414
386
366
364
328
252
162
84
66
125
240
338
382
408
418
411
404
406
407
402
397
406
410
406
408
405
380
362
363
353
305
230
150
59
117
253
346
376
383
400
405
403
400
398
419
416
387
389
412
408
384
380
390
384
376
371
320
239
189
128
44
77
208
333
385
401
404
395
387
402
413
400
409
410
384
389
409
408
400
396
396
390
380
373
338
263
222
196
124
39
115
280
355
369
409
414
390
396
416
419
410
408
398
401
411
403
400
410
406
397
393
386
377
354
290
219
196
183
119
133
294
367
380
406
398
398
433
429
398
404
412
406
406
399
386
396
410
408
405
396
381
379
360
299
222
181
181
152
65
162
304
385
404
407
396
410
437
427
400
398
404
410
402
376
385
414
416
415
420
395
368
381
363
306
251
186
147
138
94
205
330
386
402
405
400
410
422
426
417
402
395
406
406
388
399
424
419
409
410
399
389
390
368
312
255
190
162
173
141
70
203
328
382
391
400
400
411
436
435
413
404
405
405
415
412
405
409
404
390
393
410
418
409
377
315
237
197
205
217
171
86
178
307
387
404
397
400
424
444
423
396
402
411
409
416
424
416
403
398
395
403
414
409
398
382
332
253
214
205
197
173
110
49
180
310
393
404
399
413
430
431
417
399
403
407
405
404
415
426
420
405
404
411
404
395
388
382
342
277
223
189
168
168
143
62
197
321
379
385
397
412
420
415
416
409
409
414
414
407
405
415
420
416
412
411
401
400
403
382
336
279
229
191
173
171
156
90
188
304
359
382
403
408
404
405
408
410
422
429
426
420
410
399
408
420
420
416
407
404
405
389
342
279
223
192
183
175
153
104
163
294
355
383
410
405
399
405
406
405
416
424
422
414
410
410
407
406
409
422
427
394
380
394
360
278
215
193
187
179
143
106
136
297
364
372
389
392
405
430
423
403
406
421
419
409
413
428
409
393
404
420
423
391
375
385
349
275
234
216
186
170
145
110
71
89
255
348
361
381
400
416
425
431
427
424
415
401
406
422
416
401
406
422
418
403
391
389
384
347
284
244
219
178
155
161
125
58
57
195
324
370
391
419
417
400
414
436
430
410
391
402
420
412
405
417
420
413
403
402
394
383
355
287
216
195
178
154
162
138
63
158
288
370
405
415
401
391
407
420
415
411
410
408
408
413
418
415
403
408
410
407
397
382
342
273
212
196
183
156
162
140
79
107
228
328
398
409
387
385
408
422
416
413
421
414
398
397
412
417
414
410
403
395
397
384
327
266
233
219
184
161
166
141
79
149
253
356
407
401
395
417
423
416
420
424
419
406
397
410
419
411
403
400
393
392
387
339
263
213
196
183
178
180
151
81
196
317
379
392
405
418
401
394
410
412
411
415
416
426
420
392
390
399
393
384
375
339
264
193
173
184
182
179
150
150
296
347
366
395
405
395
398
405
409
408
408
412
427
425
413
403
398
398
391
371
335
273
211
187
187
177
159
127
185
287
356
384
388
407
417
422
427
414
396
396
414
429
430
413
400
406
400
371
330
269
213
196
189
168
146
172
294
364
393
409
411
422
423
413
405
401
408
424
425
408
406
407
386
356
317
259
207
188
184
172
138
184
298
387
394
383
411
422
413
424
417
406
415
415
404
408
396
373
346
294
240
202
174
166
166
195
329
372
368
401
417
413
424
420
409
416
419
406
402
391
376
336
256
205
189
163
143
194
304
359
388
401
404
399
396
395
401
407
395
379
377
360
295
222
193
172
135
175
291
358
391
405
388
380
381
383
397
396
374
360
319
246
201
177
123
214
310
366
381
386
393
396
402
400
381
343
267
179
203
242
270
294
293
283
56
86
126
154
138
96
66
108
178
250
296
330
340
330
317
271
194
137
105
93
184
278
358
388
392
394
381
380
406
400
364
333
285
200
113
59
144
269
351
371
377
377
373
360
361
381
400
409
397
375
339
269
188
119
32
56
106
203
315
359
352
367
394
389
380
394
401
399
387
378
380
385
379
335
240
122
48
125
238
325
373
393
391
405
417
398
384
405
423
403
382
396
404
380
374
371
315
223
143
82
56
122
245
343
384
399
410
411
413
406
398
388
390
405
407
397
404
402
373
358
361
346
297
224
140
44
93
235
345
369
374
398
405
404
408
389
398
407
388
392
412
403
377
374
382
378
372
363
310
231
175
107
31
62
172
310
378
388
393
403
400
410
420
395
391
398
392
396
410
401
387
387
395
389
377
365
324
248
209
186
108
26
109
261
347
367
401
412
399
399
414
420
415
404
396
400
409
397
396
409
411
402
393
379
373
346
276
210
195
173
99
131
296
370
377
404
403
399
421
421
403
409
415
407
407
396
383
396
412
414
409
386
380
384
355
286
219
185
182
143
57
149
298
382
395
399
395
405
429
432
405
387
397
417
410
381
385
411
414
418
417
386
375
390
362
298
248
190
149
137
90
181
306
375
390
394
397
406
430
441
419
385
384
413
410
385
392
415
417
416
417
397
384
395
369
309
252
185
151
164
135
61
181
304
373
393
393
392
403
431
443
417
400
401
402
412
412
402
400
402
398
402
412
410
404
373
309
241
197
187
195
158
79
160
282
383
408
393
388
402
424
421
401
399
406
406
419
435
422
400
391
389
401
415
412
398
371
319
262
221
194
184
169
105
43
162
291
384
398
391
405
421
417
409
399
395
408
422
426
421
428
421
400
396
410
413
397
382
368
336
280
226
185
171
167
128
52
184
309
376
381
388
407
425
415
404
397
400
415
430
421
400
409
424
419
414
415
404
395
385
367
336
278
217
186
178
168
133
78
175
294
366
390
399
404
405
406
396
398
411
421
422
418
405
395
408
427
427
419
406
398
390
377
337
271
205
185
187
175
134
84
142
278
358
387
407
402
400
410
409
401
408
421
422
415
408
407
406
412
416
419
421
401
388
387
340
259
204
187
192
183
134
79
119
271
348
369
393
399
407
431
430
409
406
421
424
409
406
420
415
401
401
415
419
397
385
377
328
264
234
210
184
172
138
89
84
229
330
363
386
396
405
413
416
419
423
418
406
402
408
410
411
415
418
414
401
393
385
368
327
284
249
211
176
162
158
114
173
310
381
395
402
402
392
399
422
426
410
397
408
412
405
411
423
417
410
402
394
387
372
340
280
215
191
179
161
165
138
138
275
361
400
410
400
394
411
424
417
411
413
413
414
415
418
408
396
405
411
408
392
375
338
263
203
199
184
154
166
149
93
203
297
384
411
396
390
416
432
423
417
417
414
411
409
403
402
409
405
401
406
403
376
327
260
226
220
188
157
166
146
138
254
353
400
405
404
411
413
420
426
421
418
415
402
400
415
414
401
398
401
392
374
330
258
205
197
193
178
168
142
82
212
324
373
405
432
414
380
394
420
417
415
416
412
423
418
392
393
403
397
375
363
327
256
188
179
192
179
163
138
152
288
343
369
408
410
386
395
415
415
412
412
420
430
415
398
404
402
398
387
360
321
266
215
194
185
163
156
131
186
276
332
370
396
412
410
421
433
420
406
409
414
414
423
415
397
400
397
362
321
267
220
195
177
160
155
169
283
353
401
409
393
410
430
416
404
404
404
416
423
408
399
397
381
356
317
255
202
183
175
168
183
294
381
390
378
412
422
406
415
413
408
414
410
404
411
393
371
349
290
224
189
172
165
153
165
297
366
389
414
406
392
410
416
417
418
409
401
396
388
375
331
247
197
179
154
160
284
363
390
393
385
385
396
405
405
399
385
370
374
357
285
215
190
159
143
255
338
383
397
379
386
398
394
392
390
377
366
315
234
189
186
285
340
361
379
394
394
386
375
354
318
241
160
60
84
99
79
60
99
147
215
266
295
295
275
262
226
153
90
64
69
147
226
305
363
388
389
375
367
381
376
339
287
227
154
78
44
90
194
286
334
357
375
375
363
356
366
397
414
390
357
319
236
147
28
48
91
164
269
338
340
350
388
390
374
379
386
385
378
371
377
385
366
308
208
92
36
119
229
308
360
389
390
395
416
404
379
393
413
387
359
378
392
374
373
366
295
192
112
44
102
223
325
376
393
395
403
415
406
389
382
388
398
395
385
398
395
365
357
364
343
285
200
110
31
74
199
310
346
365
393
393
398
412
393
385
393
391
397
410
402
384
380
379
377
373
360
304
218
155
94
34
53
133
267
353
367
379
407
408
409
418
400
389
393
395
407
415
405
389
390
394
389
377
359
310
240
202
170
94
96
224
321
359
389
404
405
403
411
417
406
399
398
399
403
399
401
410
410
401
393
380
365
332
270
215
190
145
69
121
279
363
376
400
402
388
405
422
418
408
405
403
405
398
393
403
411
412
404
383
384
387
344
279
224
191
172
124
47
134
278
371
388
394
393
391
413
437
420
389
390
414
412
395
394
406
410
414
409
381
384
397
355
288
244
196
162
139
81
151
273
360
385
389
395
404
421
440
420
385
387
414
413
392
394
407
412
418
413
390
385
399
367
303
247
190
157
158
119
49
155
276
369
400
394
395
401
422
438
419
406
405
403
404
404
399
399
408
406
403
405
401
397
368
306
248
199
170
171
147
78
149
274
384
414
394
386
390
406
418
411
407
409
406
416
427
419
400
396
394
397
409
403
386
358
312
260
217
178
168
160
102
149
275
376
389
389
403
412
405
408
402
389
403
436
438
419
415
414
399
392
403
413
398
374
358
327
262
209
183
175
161
109
46
154
275
363
382
387
407
428
419
403
391
388
409
441
434
397
398
422
420
410
408
406
393
374
359
331
265
198
184
185
162
114
63
139
267
368
402
399
396
410
419
399
384
400
415
422
421
405
396
410
429
426
409
396
392
385
370
335
267
197
177
191
178
118
63
116
255
359
394
400
396
404
421
417
398
401
416
422
418
416
410
407
413
414
408
411
401
391
378
328
249
197
183
194
185
124
54
103
239
329
368
398
402
403
426
431
410
402
415
423
412
405
421
422
406
400
409
412
399
391
374
309
250
223
199
179
172
133
81
84
192
302
374
401
397
398
407
407
408
412
413
410
406
400
404
419
420
416
411
400
390
389
364
308
268
235
196
178
174
161
115
146
287
385
398
394
397
395
392
410
417
412
410
417
411
393
410
422
416
409
402
392
386
367
329
268
205
184
181
176
171
132
115
245
335
380
404
404
399
411
421
415
413
417
418
414
414
414
404
400
404
406
403
384
366
341
266
200
197
183
155
168
143
73
170
263
357
397
401
397
415
428
423
416
411
404
415
417
398
395
410
405
399
403
384
362
331
264
214
210
184
151
161
143
125
257
345
381
399
411
405
403
421
430
417
412
413
401
395
411
419
405
402
402
380
358
329
258
194
194
197
169
157
137
223
323
360
400
443
417
381
407
433
420
417
414
402
413
414
395
401
409
399
373
353
322
251
187
191
199
164
141
127
134
261
331
369
412
415
397
410
425
419
415
417
421
421
399
389
402
403
398
386
348
303
251
211
201
183
147
144
167
259
314
356
396
411
402
411
425
418
416
423
409
396
407
404
390
397
389
349
304
254
213
192
168
153
153
153
259
336
397
399
370
392
423
416
413
410
398
406
411
400
393
392
376
353
308
242
192
175
167
154
159
277
363
379
373
405
411
400
413
413
410
416
407
401
409
391
369
345
282
214
179
168
160
130
252
346
401
423
396
373
390
413
428
424
401
392
390
378
364
316
240
195
173
144
122
257
358
388
386
369
364
389
421
413
392
380
365
362
340
272
210
186
144
208
294
358
383
375
388
412
408
393
389
379
359
301
219
171
235
302
336
361
377
378
361
338
314
281
215
46
46
34
81
112
177
224
238
232
214
200
175
118
59
49
103
159
229
305
353
367
359
350
349
337
299
238
172
111
37
51
121
215
280
322
359
373
369
365
365
394
407
367
324
283
194
101
47
86
127
223
316
335
338
381
390
369
370
374
377
375
371
379
379
335
258
163
69
25
99
201
274
340
389
387
381
407
411
386
387
398
372
348
375
393
371
360
342
269
168
83
36
74
170
279
356
386
386
392
406
401
392
391
394
397
385
381
401
396
360
357
364
339
270
167
76
65
152
251
315
361
390
380
387
416
401
382
388
392
400
408
407
402
394
383
378
373
357
298
202
131
79
100
218
319
353
370
400
403
398
407
403
395
390
391
409
418
408
401
397
395
389
377
352
297
231
191
150
78
83
180
286
347
378
391
398
405
406
400
394
395
396
395
400
404
406
407
399
390
391
386
360
315
263
221
181
117
49
105
245
345
371
388
395
381
394
428
429
400
393
400
402
402
405
407
405
400
389
385
394
385
331
272
226
190
156
101
117
247
356
387
392
390
381
398
435
436
400
392
405
409
407
407
404
402
403
394
378
391
398
346
278
231
194
171
139
66
128
240
343
387
392
395
398
404
425
419
397
396
411
408
395
392
403
409
407
399
384
392
401
359
289
237
196
175
160
104
134
260
363
402
395
397
405
408
422
418
416
415
408
401
396
394
405
418
405
392
398
396
391
358
298
242
203
173
163
138
74
132
262
382
408
392
395
400
405
415
415
416
415
407
409
412
404
404
407
396
390
401
396
373
355
308
246
206
179
166
155
98
126
251
362
382
387
405
415
405
410
408
393
398
429
435
413
402
406
404
394
396
411
398
372
356
313
236
190
186
183
158
101
118
240
340
380
390
407
420
422
409
397
387
400
434
437
400
390
412
421
407
401
406
396
377
361
318
242
191
188
189
162
107
60
96
229
354
404
394
388
406
425
409
386
398
417
422
422
405
394
410
428
419
397
386
388
382
368
331
261
194
179
189
171
113
53
86
227
354
395
388
387
403
425
418
391
398
418
422
420
420
412
406
410
407
401
401
391
385
373
323
242
193
183
188
176
119
51
86
211
316
371
394
399
403
420
420
405
400
412
418
415
411
419
418
406
402
410
406
390
390
374
305
238
206
186
177
171
132
86
160
278
379
407
396
401
407
402
405
411
410
413
414
405
400
416
417
413
415
404
387
395
374
302
249
210
177
177
179
161
116
121
258
374
396
393
403
402
392
406
414
412
416
427
410
389
403
416
410
409
403
395
393
372
323
255
197
177
180
181
168
121
95
209
304
357
392
402
400
405
413
415
415
419
416
413
412
406
401
403
406
402
395
369
360
341
266
199
195
181
151
158
128
141
236
326
374
393
397
405
413
416
417
405
395
409
419
398
397
417
411
399
392
362
346
336
267
202
198
179
145
154
134
112
248
329
357
385
409
400
395
418
429
411
402
403
400
394
407
419
414
408
394
362
349
330
259
186
189
191
159
152
135
209
306
346
388
431
418
397
422
436
417
413
411
395
397
402
398
405
409
397
374
350
320
243
182
192
198
151
129
220
313
369
407
415
408
423
426
409
409
419
416
402
391
392
397
393
396
384
339
293
241
201
198
185
139
125
235
311
353
385
404
399
404
408
407
418
424
403
395
402
394
384
393
380
336
291
240
199
186
166
146
224
315
382
390
363
381
409
412
417
412
394
403
404
391
391
389
371
346
294
227
185
171
159
135
118
239
335
366
372
395
401
403
422
415
409
415
407
399
403
390
369
334
264
204
178
163
144
207
310
385
414
392
375
385
407
428
419
393
386
382
371
350
296
229
193
162
211
317
368
383
371
358
386
427
413
384
377
365
348
320
256
204
177
152
238
318
366
374
385
409
408
393
389
375
338
273
199
166
245
302
326
334
336
318
289
262
231
74
128
168
171
159
151
139
122
84
64
96
147
218
284
318
324
318
308
285
243
183
123
77
25
32
76
156
221
269
320
352
362
364
366
385
384
329
270
225
144
64
49
68
90
178
287
321
329
369
381
363
363
365
372
376
373
373
355
287
199
114
24
70
148
218
307
380
384
368
394
407
393
390
386
359
348
382
401
372
343
306
234
145
65
52
105
217
322
376
382
387
395
389
391
402
402
397
380
381
407
401
364
358
357
322
248
136
50
67
113
195
288
365
389
372
380
411
408
390
385
386
402
408
412
416
407
389
377
368
347
286
182
104
66
80
174
286
349
370
386
389
385
390
404
407
388
381
408
417
406
405
402
392
384
373
343
285
218
173
124
61
77
142
248
328
362
373
384
399
402
382
375
398
402
392
400
407
404
401
387
376
387
393
354
294
250
217
168
99
42
91
204
315
356
370
383
382
395
430
428
394
390
402
401
407
413
407
395
383
376
386
400
374
314
264
221
179
137
84
98
209
330
382
387
391
388
394
429
438
411
396
403
407
413
410
398
393
392
381
379
393
386
334
267
215
185
168
126
51
107
211
321
384
392
396
395
397
410
416
404
403
408
408
402
390
394
404
394
381
385
398
393
343
272
220
195
185
157
82
124
237
343
388
386
395
402
400
407
415
417
414
408
401
394
389
408
418
394
381
398
403
388
348
279
226
203
188
166
122
58
110
240
363
391
378
393
408
405
405
408
418
418
404
398
399
398
407
417
395
382
401
398
371
353
303
232
199
186
171
143
87
94
224
343
373
377
406
421
411
409
407
403
402
412
420
413
398
401
407
395
390
411
403
374
359
306
217
184
191
181
153
101
89
206
319
371
389
403
408
413
412
408
399
398
418
434
412
396
407
420
407
400
408
403
389
363
301
222
190
193
186
161
113
71
197
330
390
388
380
390
416
413
394
402
416
419
420
410
396
410
425
414
394
387
386
387
366
314
247
207
192
183
163
118
62
60
200
336
382
374
381
401
420
412
391
402
421
420
418
413
407
404
406
402
396
392
383
376
369
318
242
194
186
180
161
122
68
188
309
368
381
394
404
410
407
404
406
413
415
414
413
411
406
402
401
413
407
376
377
382
317
229
187
177
176
167
134
93
143
265
372
394
392
406
407
401
415
421
408
406
413
408
398
407
411
411
423
406
381
394
383
306
233
186
163
172
183
159
109
106
234
354
385
390
408
404
398
412
421
409
409
417
412
397
403
408
406
404
402
399
396
370
313
242
193
170
174
173
159
112
82
182
286
349
378
392
396
398
405
410
413
412
412
416
417
403
399
403
402
401
395
367
351
334
260
199
198
177
147
146
117
126
228
309
350
377
396
398
399
407
419
409
393
403
417
402
401
420
422
403
380
348
343
332
258
199
198
180
146
147
123
102
221
305
341
375
402
399
393
411
421
406
394
396
400
401
402
412
420
410
384
357
349
327
250
181
181
180
158
154
127
174
272
341
381
410
414
408
422
421
403
405
411
399
393
390
393
401
401
395
379
349
312
241
177
181
189
151
128
180
294
370
399
404
407
422
417
398
403
423
413
390
389
401
394
382
391
381
333
287
236
188
185
183
141
105
201
309
359
374
386
397
402
397
400
416
415
402
408
411
394
382
387
368
326
282
232
192
176
163
135
186
288
360
388
375
387
403
409
418
409
399
412
406
388
391
384
358
331
275
217
183
166
140
187
305
359
373
383
390
409
428
412
398
408
405
396
396
389
362
314
242
196
176
153
164
263
348
385
387
388
396
401
407
398
386
387
377
366
342
276
214
189
152
150
243
326
374
381
367
386
415
396
372
380
366
341
301
238
188
176
271
334
359
370
388
387
374
371
348
298
237
174
177
248
266
268
269
256
83
117
116
98
94
86
73
37
57
82
129
196
249
265
262
254
227
181
126
78
23
59
112
162
203
262
305
330
344
348
357
345
282
208
151
94
43
59
139
245
288
308
348
362
357
358
355
364
377
371
352
310
232
144
76
47
89
152
260
354
372
361
378
399
399
394
375
354
354
389
403
370
328
271
191
116
49
60
162
281
356
379
389
387
377
386
406
405
392
377
381
407
401
369
363
346
292
211
107
90
155
267
367
388
370
380
405
406
398
383
378
396
405
410
416
407
388
373
356
329
264
158
77
44
71
140
256
342
371
374
381
381
379
396
415
389
376
407
414
399
400
403
391
378
365
337
277
202
141
93
49
114
210
302
345
358
373
398
401
369
360
397
407
396
405
408
395
392
384
371
385
392
346
282
238
201
144
87
80
164
272
333
353
373
390
401
421
413
388
395
405
403
406
410
402
395
380
373
386
395
353
296
255
213
168
124
71
79
172
290
364
380
397
405
404
416
427
417
407
405
404
409
404
396
397
387
377
386
386
362
317
262
209
175
155
107
40
93
183
286
366
385
398
402
400
409
415
405
398
404
414
407
385
392
404
388
375
389
397
379
327
256
204
189
185
146
65
108
206
307
368
376
384
389
391
403
417
411
399
402
411
401
388
404
416
389
374
401
408
383
335
262
208
196
198
163
100
82
201
325
373
369
382
400
399
395
403
416
418
401
391
398
398
404
413
390
377
404
403
370
348
295
219
199
193
164
122
68
64
192
316
363
370
400
421
414
399
399
413
416
403
404
417
404
397
404
392
384
410
407
378
360
302
219
191
193
172
142
91
71
188
300
359
382
399
400
405
411
411
410
404
405
421
423
406
405
409
404
402
408
406
396
363
284
212
198
197
177
160
117
182
306
370
382
383
379
401
409
402
407
409
409
412
406
400
411
418
407
401
393
386
390
362
288
231
215
201
174
155
124
174
309
365
372
388
401
407
403
393
406
421
416
411
405
399
401
405
396
392
394
381
369
364
313
235
200
191
175
149
125
165
293
356
370
394
408
404
396
404
412
414
410
410
410
402
398
398
398
409
405
369
364
378
326
233
182
173
175
170
136
91
136
257
353
372
389
408
401
397
424
430
409
395
402
404
401
403
406
408
419
404
374
381
377
308
229
181
161
170
183
158
97
99
219
336
370
384
404
402
400
420
426
408
395
403
408
405
404
402
397
396
401
400
386
354
302
233
191
174
164
163
160
112
167
287
354
369
379
395
400
400
404
410
405
402
418
420
402
392
397
397
401
397
368
348
316
244
201
200
175
144
147
121
114
232
315
340
365
395
398
390
403
420
414
399
403
415
405
401
416
421
404
377
362
356
317
239
195
197
177
151
146
192
284
343
377
394
400
399
407
415
408
395
394
412
417
401
400
416
406
376
361
354
310
233
179
169
169
161
152
138
238
340
380
389
405
409
412
406
392
397
414
413
397
383
385
393
388
391
377
338
300
238
176
166
173
155
128
143
268
361
388
390
393
409
408
389
399
425
410
382
390
407
393
375
389
378
326
281
236
187
174
181
146
152
288
355
368
374
393
405
400
399
414
408
404
419
418
399
390
384
358
319
271
226
191
171
156
126
150
256
343
385
385
394
404
410
415
404
406
422
410
394
400
379
345
314
255
206
188
162
120
142
270
348
372
377
381
407
426
403
386
402
404
397
393
382
349
290
224
186
173
140
123
221
307
353
374
395
406
397
384
377
386
394
374
364
333
257
198
174
172
274
349
375
374
385
394
376
369
382
363
330
282
214
162
224
277
314
335
351
347
336
330
301
246
194
76
61
50
36
47
62
114
172
186
188
190
170
122
77
13
44
75
99
134
190
235
268
292
299
302
288
231
151
85
21
40
105
179
228
266
312
331
341
344
331
340
357
347
313
255
176
100
32
50
102
206
306
346
353
369
387
398
391
364
350
356
378
383
353
310
239
144
79
48
43
119
238
321
365
388
387
373
383
400
394
377
373
377
394
387
364
363
332
253
163
77
73
125
241
348
373
366
385
397
398
398
382
367
382
397
400
402
395
381
365
340
305
236
131
56
55
111
217
317
363
366
379
391
379
387
412
393
378
405
411
392
392
401
391
369
352
331
273
186
110
57
85
163
261
325
348
370
402
408
370
356
393
407
402
410
406
391
397
394
372
378
382
338
279
231
178
119
75
121
216
301
342
371
397
406
408
400
388
402
409
400
401
401
400
401
392
375
386
379
327
280
254
210
159
105
50
135
237
332
371
402
420
411
402
413
417
418
406
399
400
397
399
403
392
386
390
371
333
297
260
216
175
138
79
149
242
335
373
398
409
408
412
414
401
393
401
417
411
387
396
409
392
382
394
393
364
313
252
205
184
167
122
57
162
265
346
372
374
378
387
409
420
403
385
396
418
413
388
396
411
392
378
399
402
373
324
250
193
188
187
147
81
155
280
364
372
369
382
390
393
399
416
418
399
393
404
400
396
407
391
378
402
403
365
335
282
215
195
193
150
100
54
156
279
352
371
392
411
413
394
394
418
430
402
396
415
409
396
398
392
379
402
400
372
348
292
224
200
187
159
132
78
172
279
340
374
399
402
404
406
406
414
411
400
409
422
412
404
402
399
400
400
395
391
354
271
212
205
192
171
160
110
167
279
352
383
396
384
393
403
406
409
409
404
406
403
400
413
412
399
403
399
390
390
354
272
217
209
197
170
153
124
144
273
348
379
399
403
396
399
402
407
410
412
410
398
395
409
409
388
388
401
390
373
354
302
234
201
189
171
147
126
134
257
335
368
402
407
394
395
404
406
404
404
405
408
399
397
398
394
398
399
373
361
363
317
235
187
174
174
173
134
119
236
325
355
387
406
395
393
417
420
402
388
391
402
404
402
401
401
406
399
372
366
358
298
226
187
171
171
180
158
205
318
358
376
398
403
401
415
418
402
388
391
403
409
405
399
394
390
398
399
372
335
286
228
201
186
159
156
166
149
290
363
362
371
399
404
396
400
405
400
397
413
413
397
394
394
391
398
399
375
343
297
229
202
203
168
145
152
100
233
328
347
361
393
401
391
403
418
413
400
402
412
409
405
407
411
399
376
378
369
295
219
195
186
167
156
141
169
275
352
376
385
399
404
406
411
410
398
399
424
431
403
396
412
399
371
374
356
288
216
182
160
152
158
134
208
328
371
372
392
403
405
399
395
398
418
424
404
386
393
393
383
385
370
325
280
234
184
161
161
152
111
227
329
369
374
382
402
405
396
405
422
404
375
390
406
391
378
391
376
316
268
233
193
175
174
141
241
329
358
370
388
404
408
412
416
401
400
415
408
398
399
385
359
315
253
213
195
170
142
215
316
369
381
390
401
410
412
405
411
423
404
401
411
377
334
297
233
193
186
154
225
316
356
371
373
394
411
396
383
396
400
393
387
372
331
269
210
175
159
185
274
326
353
381
403
395
370
368
393
395
367
355
316
233
178
151
126
223
304
337
360
373
372
362
373
377
345
306
253
178
195
237
281
294
291
281
273
246
38
27
60
101
109
111
126
118
76
28
43
49
77
123
158
188
218
225
222
210
175
108
45
28
69
108
155
209
259
285
305
306
288
294
308
293
255
198
127
68
36
74
150
242
302
334
354
372
383
371
348
346
346
348
342
313
274
202
104
35
88
188
274
333
372
384
375
383
389
375
363
364
371
380
368
345
343
307
212
115
53
96
195
300
339
351
381
392
389
391
380
364
368
385
389
388
383
373
353
321
280
205
108
45
81
169
270
338
354
377
402
385
380
399
393
379
399
406
390
385
394
390
363
341
320
260
167
87
35
57
113
209
298
343
374
408
415
381
362
387
401
401
404
404
394
406
400
371
369
369
328
275
224
159
90
56
83
156
262
330
366
394
403
396
395
394
400
401
397
396
395
399
410
397
375
378
362
310
274
256
211
145
84
100
181
295
359
393
411
403
393
405
420
418
401
393
396
397
403
402
393
395
394
365
319
285
260
224
177
113
51
111
195
297
359
396
407
407
410
410
404
396
397
409
409
395
402
406
396
394
397
385
358
308
247
208
179
143
96
51
116
217
322
368
373
375
387
410
417
402
385
395
416
414
392
391
405
402
390
397
392
366
317
244
188
178
170
126
72
118
229
350
382
363
369
391
399
401
413
413
399
398
412
403
389
398
396
382
396
394
356
323
270
208
190
182
140
90
124
235
333
371
382
399
412
405
397
411
429
408
396
410
410
396
395
392
379
393
391
360
330
277
224
197
180
158
126
64
144
241
316
363
399
403
407
407
400
408
417
406
403
409
409
404
394
390
394
391
380
375
337
262
212
197
178
170
158
88
137
243
334
380
400
393
394
399
403
409
407
405
404
399
399
415
403
386
398
396
383
378
341
265
212
194
179
169
158
116
109
228
332
388
404
399
392
399
404
401
400
404
407
400
398
415
409
386
384
400
398
374
341
286
227
194
178
167
154
125
98
213
307
373
402
399
388
397
398
381
380
391
397
405
407
402
398
391
388
392
382
369
342
289
228
194
176
167
169
131
89
198
293
347
386
397
389
394
395
384
383
384
384
400
409
402
395
394
393
393
379
366
339
277
219
197
178
164
173
154
177
296
347
368
392
406
405
397
394
390
388
389
398
404
403
399
396
392
397
398
367
322
276
221
203
197
161
155
169
122
274
357
359
371
406
407
395
394
397
396
400
404
399
394
401
399
392
395
397
372
338
278
219
204
197
160
150
154
214
328
357
363
391
398
392
404
416
407
401
403
406
409
406
402
399
389
373
388
364
270
208
198
174
154
159
126
150
263
351
367
374
394
404
408
411
407
399
401
425
431
406
397
407
388
368
375
349
267
208
192
160
147
153
182
298
347
357
380
396
398
404
400
401
410
415
402
395
400
401
383
378
361
315
262
223
190
169
159
140
180
282
342
367
377
396
406
404
410
419
394
373
390
399
387
378
385
367
308
249
215
194
176
159
178
279
343
372
389
396
404
416
422
398
396
404
394
393
400
381
357
306
226
195
198
167
121
166
274
341
367
380
387
401
412
406
408
411
395
401
411
372
326
281
212
180
180
134
171
262
329
366
369
378
392
389
386
389
389
382
378
359
311
249
200
164
138
148
237
299
331
354
384
389
372
375
392
380
348
336
292
213
161
174
242
277
320
342
340
347
364
351
309
269
214
141
211
230
225
29
53
52
54
77
72
22
19
39
71
92
109
137
148
142
133
118
74
39
56
96
150
190
220
241
242
227
237
237
212
184
146
89
40
58
100
172
243
291
320
339
348
334
320
329
321
302
288
256
214
156
77
31
60
132
218
279
331
363
374
379
380
364
359
360
366
371
352
311
294
258
169
81
70
135
234
290
321
362
385
384
385
381
365
363
369
380
382
379
368
336
294
246
170
85
52
124
209
298
333
363
397
392
377
385
383
378
381
395
392
379
385
392
364
328
294
225
137
72
73
153
257
332
373
402
407
384
369
380
390
391
395
399
402
406
390
364
360
357
314
257
205
137
66
101
210
302
348
385
399
389
391
397
395
392
395
396
395
397
406
391
366
365
353
309
273
251
199
124
59
133
253
335
369
385
387
387
400
419
412
392
387
399
401
400
392
386
396
390
363
325
284
253
224
172
92
29
152
255
339
382
391
391
399
404
406
405
395
392
398
400
403
398
395
403
400
384
358
299
236
210
180
123
73
79
166
278
355
373
379
392
402
406
406
402
399
403
407
395
389
402
405
400
394
384
361
309
240
191
175
150
106
64
85
177
314
379
366
369
397
407
408
406
404
399
400
413
407
390
400
405
389
390
384
351
314
261
205
179
164
131
88
101
185
303
364
375
385
410
421
406
398
410
404
398
409
412
398
397
399
385
387
382
356
316
261
212
183
168
158
124
107
195
286
347
381
390
404
409
398
399
416
415
401
398
402
405
393
388
394
387
373
360
318
250
209
182
160
169
148
65
92
192
304
364
383
390
396
396
400
411
409
405
403
398
401
411
396
380
396
396
379
364
321
263
214
178
160
163
154
102
75
174
303
379
392
390
392
397
402
391
380
387
402
403
403
413
408
390
386
395
395
371
325
268
219
184
165
162
153
117
162
276
368
392
388
388
396
383
350
355
376
386
402
414
404
399
397
389
382
392
382
329
260
213
192
171
159
160
128
150
260
340
381
386
388
395
367
340
357
376
377
397
414
402
388
395
393
385
390
380
327
257
213
198
178
158
160
145
133
258
332
358
384
406
400
376
361
364
380
392
398
400
399
401
402
397
401
397
364
321
268
213
200
193
160
152
157
90
234
331
353
374
405
403
388
383
385
391
408
408
392
393
410
410
397
397
386
362
328
267
209
201
188
155
155
145
170
299
352
364
384
388
386
402
412
406
407
408
404
403
403
398
394
382
370
379
342
246
203
201
168
147
161
118
230
325
353
366
384
391
404
411
403
400
403
415
414
398
396
403
384
365
373
337
250
208
199
167
155
148
148
255
320
347
372
385
393
399
397
400
402
398
396
398
402
400
382
371
354
313
257
205
182
174
160
138
234
305
356
378
388
393
399
410
412
384
380
400
398
383
377
370
352
303
229
188
180
170
139
119
223
319
376
388
385
384
409
422
397
394
401
393
391
389
365
346
291
200
179
193
149
116
222
305
356
373
375
394
414
397
393
395
393
398
397
359
315
262
196
176
167
196
294
360
369
369
383
381
381
385
378
368
365
344
290
233
188
149
181
256
302
326
356
372
373
378
376
350
322
307
264
195
143
172
208
263
289
298
314
324
295
254
222
171
15
20
36
48
57
73
85
81
76
69
21
35
61
97
119
148
164
161
160
172
162
128
112
102
41
62
114
172
224
261
282
290
283
284
294
271
240
225
191
143
104
36
81
158
215
261
316
353
364
366
364
359
354
349
354
329
263
221
187
122
50
82
169
238
275
327
368
380
382
380
374
363
364
373
379
377
353
303
249
198
127
81
150
247
304
335
377
389
377
375
374
368
364
382
387
369
373
390
363
309
252
171
94
56
48
102
204
300
359
385
384
377
372
374
380
384
385
392
400
393
370
355
358
349
295
224
165
107
51
67
154
256
315
368
390
377
379
394
391
384
399
405
397
391
388
377
353
349
349
315
266
227
171
93
90
201
296
337
359
376
382
395
414
405
383
385
402
409
394
375
379
391
375
361
336
279
235
208
150
70
111
211
308
360
369
373
385
394
405
412
396
376
386
404
400
384
389
407
399
384
357
284
219
206
180
111
50
124
225
322
364
376
385
389
393
404
412
403
391
392
392
391
394
401
402
398
384
352
297
230
196
174
135
80
123
252
348
363
371
394
409
410
401
393
390
394
410
407
391
400
408
392
383
374
346
305
254
199
167
148
121
82
135
258
345
362
371
397
423
414
389
389
396
397
406
411
399
398
405
390
379
372
354
307
245
198
169
157
158
115
146
253
324
358
372
393
408
399
396
413
417
402
394
401
402
390
387
398
390
373
353
298
235
199
170
153
166
130
130
257
333
355
376
392
390
393
408
406
398
401
402
403
404
390
384
400
397
377
345
298
252
214
172
153
159
138
82
121
259
350
368
380
391
388
388
376
361
367
390
406
407
403
398
400
396
387
383
363
308
257
215
178
161
161
145
108
120
242
343
375
377
386
385
359
326
338
362
373
395
411
401
395
405
394
370
389
392
324
242
204
187
169
155
151
120
105
219
319
367
375
384
381
335
308
334
361
367
391
412
401
386
399
397
380
393
391
322
243
207
194
176
155
148
126
79
206
303
353
377
398
385
353
334
334
356
387
401
403
400
402
406
402
397
388
359
319
262
210
193
182
157
148
132
180
290
340
370
395
389
380
377
369
379
411
416
396
394
410
411
402
391
371
346
318
257
200
188
174
153
158
117
246
324
356
379
379
382
399
406
404
413
418
400
386
391
396
396
384
369
364
318
228
198
200
160
147
159
173
275
338
364
374
376
393
402
395
397
405
404
390
378
391
400
389
368
362
316
240
204
196
170
159
139
210
298
341
363
369
378
380
380
394
400
392
391
394
394
395
385
365
342
310
254
190
165
171
153
195
271
338
377
379
372
379
401
407
387
399
416
396
381
378
358
335
294
221
172
162
151
167
282
359
381
373
371
399
410
387
391
411
403
392
376
347
328
271
188
177
179
162
258
338
368
368
391
407
377
364
384
398
395
375
342
298
236
181
171
141
134
245
331
354
365
380
372
369
378
375
365
355
324
263
209
165
192
255
285
320
349
363
365
347
318
295
267
222
171
226
237
257
256
28
33
37
41
41
28
48
61
64
79
89
94
95
112
100
63
59
65
39
78
107
145
186
206
216
224
235
233
197
163
158
129
84
49
109
146
181
245
308
327
333
348
349
329
308
306
281
205
144
114
73
49
119
189
221
276
330
364
371
374
375
369
363
363
365
355
315
250
187
132
79
48
100
195
262
295
342
372
373
364
369
367
355
367
380
362
361
375
343
274
199
116
53
63
145
245
322
354
356
361
368
369
380
386
378
379
389
376
358
358
359
335
267
182
118
74
102
198
272
343
380
363
362
386
396
391
403
407
396
384
375
370
354
345
344
311
242
187
129
64
54
142
243
303
341
373
379
385
403
405
384
379
401
411
388
366
378
388
359
350
331
258
205
175
117
50
80
161
264
330
351
364
381
387
399
408
391
371
382
405
402
377
384
402
392
377
342
261
200
189
161
93
93
173
276
340
362
371
380
388
399
407
401
387
386
393
392
392
390
395
400
384
338
272
217
193
173
121
58
80
185
299
347
365
378
394
404
395
385
385
391
404
401
390
395
405
392
377
366
338
291
240
199
167
137
107
86
204
305
348
361
381
407
410
388
384
393
396
401
405
395
391
403
393
368
362
348
297
230
189
165
150
144
93
101
209
296
334
357
381
399
396
396
408
413
403
393
403
399
387
390
400
387
372
350
289
221
190
168
156
152
106
84
209
296
332
367
391
386
385
396
394
388
398
407
405
395
387
395
408
400
377
342
280
237
208
174
160
155
114
79
206
304
341
379
394
379
370
360
344
351
382
408
409
392
388
409
407
381
377
355
294
244
210
178
168
163
128
89
198
303
353
369
375
364
333
313
324
347
361
384
405
395
388
405
395
360
377
386
314
233
198
183
171
165
142
166
285
353
365
370
350
306
290
311
335
355
381
406
400
388
400
396
373
383
384
311
234
204
187
171
156
142
148
263
343
373
385
360
330
315
308
326
375
403
406
404
400
399
398
387
373
347
306
253
208
183
168
155
142
125
244
316
358
382
379
376
372
356
365
405
419
401
392
399
399
400
387
354
331
305
249
192
177
163
151
154
189
276
333
370
380
383
397
400
398
412
421
398
373
375
393
401
389
368
350
299
216
189
189
158
147
148
104
215
312
362
366
368
384
388
383
393
407
399
377
368
386
403
397
375
349
293
226
195
184
162
151
158
269
328
348
360
370
363
360
387
403
402
399
391
381
388
393
368
330
293
242
185
154
153
133
158
229
309
362
370
360
363
391
402
395
418
424
390
380
382
355
321
278
216
173
155
126
118
224
311
355
362
369
391
391
368
389
418
408
390
368
339
307
248
184
181
158
191
295
343
360
388
394
354
342
379
404
392
360
325
277
210
169
156
183
268
311
346
369
360
352
368
379
374
348
294
226
176
135
186
222
270
314
335
328
308
292
267
213
167
33
28
38
46
47
49
60
52
32
59
60
84
122
137
139
158
168
157
118
91
92
79
25
71
95
109
169
244
267
268
289
300
279
243
227
205
143
86
58
84
133
158
206
267
320
340
343
351
355
348
338
326
302
249
180
119
73
62
144
203
239
289
336
352
351
363
371
355
356
369
359
346
335
290
217
139
71
34
93
177
262
311
328
345
362
367
385
394
372
366
376
369
358
357
344
302
225
137
80
58
141
217
303
357
352
346
377
395
395
394
395
390
373
364
371
366
344
329
284
201
137
91
86
184
262
324
366
372
368
391
401
383
371
392
403
381
361
384
389
348
331
306
225
166
133
82
113
208
291
334
360
379
385
390
392
385
374
381
398
399
380
381
392
379
358
311
234
181
156
117
67
126
225
307
345
360
377
389
389
387
392
393
388
388
396
394
380
381
395
379
318
249
200
175
147
98
131
240
318
352
365
379
390
387
382
386
395
400
395
382
389
395
385
373
361
324
263
213
189
163
127
82
144
252
324
357
374
383
388
388
390
396
397
397
401
389
381
395
388
358
342
328
271
210
183
167
144
115
160
255
318
359
381
384
384
390
404
409
400
392
401
395
381
387
394
376
364
343
276
208
180
171
154
130
78
158
251
310
363
395
382
379
379
377
380
393
405
404
388
382
400
404
390
383
349
273
217
196
177
165
141
83
153
244
310
371
393
372
359
345
331
342
376
404
407
389
382
402
404
375
370
350
277
223
201
182
181
166
105
145
249
323
357
357
336
314
302
307
330
354
376
397
393
382
396
389
358
364
364
294
225
194
181
182
178
136
111
239
334
354
347
317
283
276
283
306
344
374
398
400
392
391
388
367
370
362
291
224
199
180
168
168
140
88
214
319
366
369
340
309
301
289
303
357
394
403
405
393
388
390
382
361
329
285
239
202
177
162
153
134
189
275
334
366
374
368
363
348
352
387
407
401
392
385
382
393
385
348
317
290
237
189
172
158
145
137
138
218
289
346
377
389
392
388
385
399
410
395
371
372
390
400
392
363
335
280
210
181
179
157
137
155
263
332
352
370
381
375
371
383
400
401
382
371
390
403
397
373
332
270
206
184
170
148
130
219
288
324
352
370
358
352
377
401
410
408
387
374
386
396
366
314
263
219
181
155
136
178
264
324
355
356
359
380
393
396
418
414
376
374
385
354
302
251
199
181
155
152
239
304
343
366
381
369
352
383
411
393
376
361
330
285
221
178
175
121
220
288
328
368
366
336
342
377
395
382
347
305
249
189
155
181
237
294
330
336
335
344
362
371
331
255
186
143
203
260
276
258
252
258
28
28
24
32
49
86
87
80
93
93
87
62
45
47
62
67
105
169
192
186
195
212
206
169
140
121
87
51
81
98
134
185
245
275
278
292
309
308
286
261
228
172
112
68
98
136
167
217
272
307
318
338
361
348
339
348
344
314
268
211
148
84
41
54
118
187
253
291
323
349
362
379
389
361
353
365
366
350
330
299
245
172
99
57
92
160
240
317
337
339
369
393
386
377
379
380
366
356
367
365
332
296
242
156
92
63
50
130
207
284
343
358
354
378
390
374
362
383
396
372
357
385
389
341
306
266
185
127
93
74
152
239
311
351
371
380
385
379
376
379
379
387
390
385
378
380
365
335
277
206
158
117
68
91
168
262
327
355
376
390
380
373
385
399
390
380
393
394
368
360
381
368
296
223
179
144
107
70
87
182
279
339
360
371
377
373
376
388
398
398
389
377
378
383
375
368
353
307
235
184
168
147
99
92
195
287
353
377
369
365
378
395
401
396
394
396
385
376
385
386
355
327
299
241
187
176
163
125
79
108
203
289
358
385
372
368
383
400
405
398
387
393
392
381
386
380
360
348
324
259
195
175
163
140
100
109
192
274
354
393
385
376
369
367
376
392
397
393
384
382
391
386
367
377
355
267
200
183
173
156
120
60
102
175
261
346
383
373
357
331
318
341
374
393
401
392
381
391
389
368
367
344
261
202
187
183
180
155
84
89
186
277
325
334
319
303
284
277
308
352
373
392
401
384
381
385
367
356
339
267
206
187
181
188
181
122
61
189
295
326
320
295
268
256
252
281
339
370
388
399
393
382
382
368
362
337
268
210
186
172
172
173
132
160
271
331
347
327
291
284
279
296
347
382
393
399
390
378
384
384
359
318
265
215
187
168
155
146
120
132
215
289
342
359
348
345
341
346
369
389
393
395
380
372
387
386
349
305
264
217
184
172
156
133
108
161
231
301
355
381
377
368
373
384
393
391
380
378
387
394
385
351
317
261
199
178
178
156
125
104
198
265
321
364
374
364
370
377
385
397
390
382
392
396
383
357
313
250
192
172
167
143
147
217
281
330
361
363
359
368
385
403
402
383
373
386
387
355
299
235
187
176
160
121
202
267
321
350
357
369
380
385
396
389
362
367
373
339
279
216
174
175
153
159
239
298
338
360
348
341
377
394
368
357
349
310
250
196
161
158
142
206
270
319
322
324
353
371
368
359
329
277
214
167
140
162
220
261
290
300
296
311
331
294
213
146
57
45
44
40
36
33
52
61
95
115
105
105
118
128
105
71
59
49
60
83
111
156
181
186
208
233
234
209
182
153
107
64
80
101
139
191
238
258
278
310
310
293
296
296
255
182
129
91
48
76
115
180
233
277
316
338
351
355
336
331
345
342
306
260
220
174
114
65
53
108
166
256
306
323
349
375
367
357
361
371
361
343
340
329
285
237
185
114
61
81
145
220
297
330
341
365
376
362
362
379
382
360
351
373
374
321
269
222
149
92
58
95
176
270
325
343
363
379
372
374
379
375
369
377
379
372
365
350
311
241
175
128
77
109
209
302
343
363
375
372
368
379
391
378
371
388
392
359
342
361
348
273
196
150
104
63
123
227
312
353
367
364
363
373
383
388
388
383
376
371
370
362
353
338
287
212
155
139
113
64
142
233
323
363
354
345
369
391
395
388
384
389
384
373
378
380
351
316
273
212
168
157
136
84
145
235
327
366
357
355
376
387
397
393
377
379
387
384
383
369
349
333
297
231
183
166
144
105
63
130
221
314
367
381
378
360
357
377
391
384
377
377
381
386
371
353
360
340
252
184
172
158
128
89
113
200
299
356
372
355
318
306
342
376
380
390
397
383
375
374
359
360
334
241
175
177
178
157
125
124
213
278
307
312
290
257
246
293
352
369
386
407
388
367
376
370
349
314
243
187
177
181
180
157
135
233
270
283
282
254
228
228
275
342
370
381
395
391
377
378
371
353
314
255
196
170
168
171
156
111
204
263
301
306
276
266
280
307
348
373
382
394
391
378
382
384
355
308
243
196
174
165
153
133
150
222
291
326
321
323
333
344
362
376
383
394
389
374
382
387
350
290
236
196
182
179
155
119
114
170
241
309
348
348
347
361
376
381
384
389
384
379
380
367
336
289
240
188
174
179
157
108
129
184
266
330
342
349
373
373
369
385
388
377
383
380
360
334
295
233
178
162
165
143
136
217
280
320
354
366
359
368
384
381
368
374
378
365
330
278
215
165
157
153
196
261
314
331
348
366
365
364
364
358
359
347
303
249
193
147
150
172
226
275
317
327
330
363
370
346
340
324
266
209
168
142
195
249
261
294
342
340
321
320
292
229
169
136
220
239
224
232
252
227
40
55
58
49
52
71
65
37
56
58
78
93
102
126
149
150
126
110
92
67
61
79
114
159
178
193
227
237
221
214
214
178
109
72
57
67
108
159
203
251
284
292
293
291
293
300
284
230
170
135
106
67
69
100
176
244
279
310
336
336
332
340
349
342
316
289
257
208
159
122
83
88
150
228
276
310
344
354
349
363
372
359
343
336
342
332
275
215
173
118
65
111
211
272
292
323
359
365
370
379
366
349
358
364
353
344
327
279
202
133
91
49
145
251
304
324
344
357
365
376
374
362
362
380
380
348
329
339
316
237
159
114
72
163
257
315
339
347
358
371
371
367
369
378
376
368
359
349
334
308
261
193
134
105
74
166
256
316
327
333
366
383
379
373
371
376
381
379
377
367
342
304
253
193
155
138
96
41
166
255
314
328
345
363
374
385
388
370
363
376
386
382
368
348
322
264
203
172
157
118
69
161
249
316
357
368
352
348
376
391
376
364
363
371
380
368
344
335
305
223
170
165
139
89
55
145
234
312
352
341
307
301
344
380
376
378
389
377
364
368
351
339
311
227
162
168
162
115
79
141
214
273
296
267
228
230
295
357
371
380
404
385
362
371
363
334
294
231
178
169
174
154
111
154
195
234
258
230
197
219
290
352
371
378
389
388
375
374
365
332
293
243
185
160
166
165
123
136
174
225
266
256
252
287
330
360
372
376
388
394
386
378
369
341
289
231
185
165
166
152
112
150
221
273
290
308
329
349
370
376
377
393
398
378
372
372
336
271
214
186
183
177
146
101
125
179
246
294
306
320
352
375
381
379
382
378
367
361
349
315
266
221
183
172
170
142
114
198
264
281
319
368
369
364
377
373
360
363
361
340
308
270
225
174
146
147
206
250
314
350
345
357
368
357
356
370
365
338
299
255
207
158
137
127
187
244
276
311
349
344
334
348
360
351
315
261
219
179
137
118
144
189
256
291
302
327
334
323
320
287
214
166
145
116
176
193
236
284
276
260
266
237
168
114
34
36
49
74
81
77
62
53
42
59
90
102
112
141
156
142
130
126
108
61
56
90
123
169
204
214
219
228
233
227
205
153
99
72
54
57
99
162
207
246
273
282
290
295
293
291
269
224
180
129
79
63
94
152
200
248
298
315
319
341
343
315
305
302
292
266
204
143
116
87
56
142
196
223
261
314
338
350
360
349
331
335
332
315
303
281
229
153
88
55
76
176
226
260
291
322
346
360
352
342
354
366
356
331
314
306
266
185
112
73
99
180
238
280
313
343
359
355
345
351
366
366
360
356
338
304
264
218
162
108
74
101
172
240
279
314
356
368
361
363
362
362
375
381
372
351
322
282
231
174
138
112
63
102
174
244
288
323
345
353
368
381
368
355
366
378
374
358
342
303
233
172
155
140
89
109
175
248
309
338
335
339
366
385
375
356
344
350
367
364
336
305
260
194
154
146
112
53
100
168
246
301
306
297
306
342
377
378
369
367
357
355
362
337
307
279
212
156
157
136
71
148
221
254
231
210
236
304
361
372
373
387
376
357
360
343
306
267
222
175
164
157
118
122
168
209
193
174
223
306
355
368
372
376
376
373
367
345
302
264
229
181
152
161
152
97
139
198
220
237
289
341
365
370
370
378
387
381
363
340
307
259
215
178
164
164
146
142
203
244
285
318
345
375
378
364
382
395
372
347
335
304
252
199
184
184
166
126
177
225
255
287
332
367
377
369
366
364
354
344
328
289
243
210
185
165
142
110
180
203
266
332
346
359
370
355
342
348
346
323
278
239
214
180
133
109
168
242
296
309
339
352
339
344
358
341
311
266
226
196
162
115
163
199
254
310
311
305
328
342
326
284
226
190
167
132
187
233
244
264
276
277
280
239
165
130
120
46
53
65
85
90
86
71
65
46
68
93
118
135
149
158
157
147
131
99
66
85
130
168
189
205
224
224
205
205
199
161
119
73
90
120
166
225
250
260
281
279
249
243
245
223
189
132
77
66
81
119
148
189
245
284
302
311
309
301
298
284
257
240
215
161
97
48
99
136
184
228
264
299
324
320
319
332
336
320
298
278
255
203
127
66
40
111
150
201
256
301
324
332
333
336
341
341
342
344
317
266
214
168
122
77
106
164
217
269
321
336
339
353
354
350
360
371
357
324
292
249
193
145
109
88
109
173
236
280
308
325
344
364
364
354
359
363
349
333
316
273
202
144
125
106
63
109
174
243
282
303
324
344
364
373
357
332
329
346
349
315
266
219
168
130
113
78
103
169
227
254
283
310
334
364
378
364
346
336
344
348
315
269
237
193
146
135
104
38
149
189
192
206
248
308
354
373
367
365
361
351
347
322
277
238
204
173
154
132
82
102
142
156
162
225
307
345
359
367
364
361
365
356
325
273
231
211
178
147
144
126
125
170
215
275
330
355
358
359
365
371
364
337
305
270
231
201
170
155
149
123
127
182
246
291
326
361
361
347
364
381
355
314
289
265
227
189
177
173
142
152
196
244
294
335
355
351
347
350
347
331
298
258
219
197
185
154
109
133
201
264
294
334
352
331
325
337
329
297
244
202
200
182
119
166
215
247
300
320
309
323
326
300
274
234
187
180
160
186
243
253
261
285
285
269
243
196
159
144
171
187
198
202
212
185
126
50
73
92
93
86
80
74
68
93
103
120
149
145
116
113
122
103
79
55
88
140
169
177
193
196
170
164
168
146
123
77
85
118
164
208
227
231
240
242
237
216
185
164
142
100
111
163
189
225
263
271
272
282
279
262
237
210
183
141
83
127
182
222
255
289
306
303
295
291
296
302
267
212
163
120
81
101
146
197
248
277
300
325
330
322
325
330
315
281
250
206
148
101
69
106
167
209
245
279
304
327
340
342
344
337
310
289
274
231
165
109
81
62
105
166
203
246
291
307
323
349
351
331
319
320
315
277
222
182
139
92
66
149
187
245
287
299
327
361
361
341
326
325
322
285
234
197
157
118
102
76
119
154
193
238
282
321
355
360
351
343
335
327
302
251
200
171
156
131
99
77
124
153
207
277
313
336
352
347
342
347
337
305
249
202
186
162
129
104
117
175
231
287
317
328
338
347
349
338
306
273
239
204
179
154
129
107
180
236
279
316
318
315
343
358
328
282
251
234
205
168
154
143
104
131
188
235
274
301
311
317
328
327
303
262
226
198
177
165
129
138
180
217
276
303
286
292
309
292
252
202
171
176
164
170
230
253
252
273
270
237
217
187
145
143
173
195
214
198
185
187
159
117
98
101
111
119
104
93
94
88
95
135
146
143
157
164
159
141
111
93
106
116
146
186
200
202
205
203
189
160
123
106
91
109
135
169
219
247
241
228
222
229
228
188
146
112
82
120
159
199
235
263
271
269
269
264
246
221
197
155
102
62
133
170
216
245
263
285
300
306
291
256
235
221
180
123
75
123
171
231
252
261
293
315
316
305
289
268
227
179
142
100
51
122
176
226
240
264
310
334
331
314
299
283
246
196
155
115
78
118
156
195
229
265
308
336
333
318
305
294
273
225
166
132
120
97
136
171
224
259
294
323
323
314
314
301
275
224
171
155
138
95
124
170
221
259
279
301
319
319
303
274
245
207
172
151
123
92
159
208
247
255
270
308
319
289
249
223
206
180
141
116
99
165
198
225
248
267
280
281
256
219
196
175
150
123
196
224
215
227
247
232
192
159
141
140
171
193
193
162
148
133
103
111
119
119
119
119
117
91
96
135
160
155
147
150
157
148
107
82
121
155
173
184
189
195
190
172
151
132
98
140
167
180
204
223
232
223
194
171
155
123
78
148
175
187
212
240
259
259
234
204
166
128
98
61
137
165
191
228
266
284
273
248
225
190
149
114
76
130
162
191
232
279
289
269
252
237
218
180
130
95
79
125
163
193
228
269
277
269
261
244
221
177
131
117
101
151
188
215
244
269
271
252
228
205
165
127
115
92
170
187
208
246
253
229
203
184
169
145
107
81
146
173
194
203
203
187
163
158
147
110
161
155
129
114
109
102
107
119
129
115
122
135
143
144
132
112
95
116
133
145
167
177
159
134
104
80
126
146
171
200
197
175
153
125
97
126
151
198
215
198
184
169
144
117
93
123
149
195
212
203
193
173
149
114
87
146
172
196
199
182
165
147
112
79
164
169
153
141
135
122
102
