# Supplementary material for: Evaluating flow modulating treatment response in intracranial aneurysms using black-blood MRI in vitro
Source: Commun Med (Lond). 2026 Mar 27;6:170. doi: 10.1038/s43856-026-01413-z (PMC13031954; doi:10.1038/s43856-026-01413-z)
Supplement: Supplementary file 8 — Supplementary Data 5 [file 43856_2026_1413_MOESM8_ESM.zip › Data_Figure_8ab_Sup_Figure_6ab/BB2/with derivo (FD1)/2_BB2_vessel_array.txt]

12
10
10
9
4
8
9
32
32
15
31
33
7
3
23
49
37
41
58
55
36
37
36
15
5
32
51
47
49
37
25
42
42
31
32
26
15
51
53
30
24
24
24
43
44
32
37
33
11
47
43
14
13
31
28
13
14
23
32
33
7
28
31
29
40
41
15
7
2
23
28
34
7
35
53
51
54
53
36
34
38
29
28
38
7
31
53
42
27
38
42
54
55
38
33
6
5
33
37
12
8
14
33
35
34
42
5
14
28
37
33
21
21
35
35
34
50
5
39
37
30
34
44
43
40
41
44
50
13
53
36
18
41
46
29
28
48
52
7
22
53
23
33
49
41
24
41
34
27
8
43
49
15
27
4
23
30
6
15
0
2
2
3
3
5
6
28
30
13
29
33
11
2
11
30
32
46
59
49
31
40
55
26
8
5
28
33
39
66
48
16
27
47
46
39
20
5
4
20
50
38
20
36
36
22
36
39
29
37
35
12
1
17
40
39
15
13
32
31
21
20
23
25
23
19
6
5
19
44
48
32
22
13
7
17
30
28
23
31
21
3
10
28
49
62
54
41
34
36
46
43
34
37
39
18
8
14
28
46
41
34
44
46
51
53
38
33
32
18
7
15
4
11
43
39
14
15
17
32
37
35
34
22
15
21
17
9
23
35
35
32
32
23
27
34
40
47
33
18
22
28
25
45
26
14
36
60
47
26
30
45
52
42
15
0
20
47
29
21
45
45
23
25
46
47
28
12
0
10
23
58
25
27
49
47
34
41
40
10
12
34
34
10
44
51
18
26
31
5
4
18
25
3
14
12
2
3
3
5
10
13
29
30
17
28
40
14
2
9
21
26
43
56
46
33
40
67
34
7
5
27
22
27
56
45
14
17
37
53
48
14
7
9
30
53
24
8
36
36
16
31
37
27
29
29
12
7
40
44
34
18
10
21
27
31
29
23
19
20
26
21
16
15
17
46
54
17
2
20
26
30
41
37
22
26
28
11
22
21
45
58
38
30
42
48
49
49
44
39
35
13
6
28
25
35
40
37
47
48
52
55
44
30
35
28
11
16
4
23
46
38
22
24
21
26
46
42
26
21
27
26
19
17
30
38
30
28
41
27
21
37
42
37
28
26
24
14
43
34
8
7
43
72
51
28
31
41
37
31
17
1
13
25
18
27
56
54
32
29
40
34
25
17
2
6
22
51
28
35
59
58
44
44
33
15
17
36
36
20
46
52
29
27
24
1
3
9
16
3
7
7
4
4
8
17
20
27
33
34
25
32
40
19
0
18
25
26
42
54
49
34
39
63
34
4
2
33
25
22
39
32
22
24
29
46
48
12
4
5
39
53
23
10
30
29
15
33
40
27
21
18
13
9
55
47
35
22
12
15
20
30
35
30
16
16
28
36
22
31
23
49
44
0
5
34
33
29
43
44
27
22
20
7
35
23
42
48
19
32
67
58
41
43
41
37
29
11
3
36
34
31
35
36
46
53
55
59
47
24
33
40
23
23
7
31
48
33
27
34
19
23
51
46
24
26
37
33
25
21
37
39
23
30
48
32
23
40
42
25
26
35
27
17
33
20
7
14
49
76
58
37
37
32
21
24
31
20
2
6
10
35
63
63
42
38
33
26
20
24
11
20
36
32
44
59
55
48
50
40
19
15
39
41
32
40
43
39
34
25
4
8
11
13
10
5
5
8
11
14
15
23
31
40
39
35
34
29
15
4
24
31
30
47
58
54
37
36
45
24
3
3
34
29
25
29
32
37
39
28
36
39
14
7
14
36
44
35
25
25
24
21
37
38
27
23
17
14
2
47
43
41
27
17
20
17
18
35
36
24
17
26
34
12
24
25
45
29
2
25
43
18
15
43
46
29
15
13
9
29
24
41
34
12
47
84
54
31
42
40
33
29
11
9
33
36
38
36
32
46
55
54
56
47
18
24
47
37
31
9
34
40
26
30
34
17
21
51
46
18
20
37
36
27
18
33
38
26
32
50
31
27
46
42
28
36
38
24
10
25
16
14
22
44
69
59
45
44
38
23
35
47
25
5
4
9
37
62
60
39
36
37
23
20
24
12
22
26
34
47
48
41
39
52
45
22
17
34
42
34
32
34
46
45
26
16
16
18
17
14
8
7
12
24
21
4
15
24
44
46
36
35
23
7
16
23
25
22
47
62
50
43
38
30
11
8
11
23
26
30
32
31
43
51
30
24
30
18
6
6
23
31
46
37
24
25
29
39
32
25
31
27
17
5
28
36
52
29
21
35
16
3
19
33
31
26
25
21
7
11
26
42
13
13
43
30
4
8
42
42
25
18
16
22
15
29
42
32
20
57
74
38
35
52
41
32
33
17
19
31
33
39
39
35
49
56
49
51
50
24
21
46
41
32
12
28
34
27
32
33
16
20
44
46
24
13
22
33
27
10
19
33
29
34
47
34
29
46
49
38
34
28
10
4
23
25
27
29
40
59
55
44
48
47
37
48
49
13
19
12
11
30
51
49
30
27
39
31
28
24
9
17
22
38
44
39
28
28
43
37
22
17
24
36
32
26
31
46
44
24
22
20
20
20
16
9
7
9
22
17
8
1
12
43
47
39
35
16
10
19
17
21
18
44
59
46
46
48
22
5
20
26
11
21
37
40
29
33
56
41
21
19
21
18
7
21
23
52
43
20
22
37
39
26
22
38
33
20
8
14
30
58
26
19
36
13
6
19
28
26
30
26
21
11
7
29
36
6
20
41
13
6
23
49
35
25
25
15
19
16
32
39
26
30
58
56
28
43
67
46
30
38
18
15
31
37
41
40
38
50
54
38
43
57
43
25
39
40
19
22
23
27
28
31
29
17
18
31
47
42
11
5
28
30
7
21
28
30
32
37
32
28
42
54
47
25
9
9
10
21
38
38
29
29
43
48
37
44
57
51
42
36
10
32
22
13
22
34
39
24
24
41
43
30
20
8
9
24
38
39
39
32
22
34
30
18
18
21
30
23
25
40
42
28
14
17
14
14
16
16
10
4
9
24
12
7
1
5
39
45
35
32
20
22
20
13
29
23
40
53
40
46
59
31
14
26
23
7
27
40
40
22
23
55
56
29
13
17
24
12
14
26
54
42
15
18
33
39
29
23
31
25
14
13
14
31
56
29
12
25
10
9
31
30
23
32
27
17
8
13
31
35
11
16
32
4
0
39
48
23
24
33
19
7
19
34
37
24
34
58
49
29
45
63
43
32
36
16
6
32
35
37
36
38
51
50
31
32
55
58
34
32
32
10
34
26
25
27
26
22
18
15
20
48
56
22
4
24
25
24
38
30
27
27
29
29
29
35
53
55
23
6
18
21
21
47
42
26
23
31
40
37
39
51
50
33
22
15
24
25
19
19
24
30
32
29
41
44
27
14
8
3
27
40
36
42
46
34
27
26
17
15
22
29
14
30
52
36
13
11
14
5
4
23
19
11
8
15
21
9
7
7
11
41
41
31
30
25
23
16
9
39
33
37
42
30
43
59
42
25
22
11
19
42
42
34
18
17
49
60
37
13
5
19
20
19
35
54
41
18
16
25
40
38
31
19
8
9
24
20
35
51
38
18
16
10
11
36
32
22
28
23
16
10
21
33
36
23
21
23
10
13
41
35
16
30
35
17
4
22
35
36
26
38
56
51
43
41
38
30
31
30
16
4
24
27
30
32
40
54
52
33
28
46
58
37
25
27
7
35
27
25
26
24
23
24
21
19
47
59
31
19
25
16
35
48
30
25
25
27
33
35
33
45
51
28
18
26
17
20
42
35
27
25
28
40
46
41
40
38
27
16
17
7
17
28
26
18
28
43
41
37
36
27
12
4
3
29
42
27
37
57
45
34
31
25
9
24
34
9
34
60
32
13
24
13
6
11
35
12
6
14
15
17
14
3
13
23
41
23
25
33
24
19
11
9
41
33
34
36
19
33
54
50
31
12
6
30
49
40
29
19
22
45
55
39
20
4
9
21
19
39
53
44
30
21
24
39
42
35
18
3
11
34
23
31
42
43
30
21
18
20
36
36
27
29
18
18
13
27
33
37
31
24
19
20
30
31
18
20
42
32
13
4
21
34
38
35
42
52
55
53
29
13
29
34
22
15
7
14
16
29
34
48
56
56
43
31
41
52
39
25
20
8
21
21
21
24
26
30
37
30
26
47
52
40
39
25
6
39
44
24
25
29
32
48
48
35
37
37
34
32
26
6
23
26
32
40
37
47
60
49
32
28
25
18
11
2
10
31
35
23
30
51
49
31
32
31
14
4
2
26
36
20
30
58
51
37
42
30
10
24
36
13
37
63
35
25
42
18
4
20
37
10
3
13
10
1
16
26
7
15
30
30
2
22
44
23
7
5
28
25
34
35
12
29
52
47
28
6
5
35
43
33
29
23
28
44
43
44
28
5
8
9
15
37
48
43
32
23
28
37
38
38
24
4
5
25
19
21
34
41
30
22
25
27
28
33
34
32
19
20
11
33
29
29
35
25
21
31
35
18
6
33
54
28
10
11
12
32
36
37
44
48
54
55
23
9
39
42
16
15
12
3
13
34
39
49
57
58
49
36
38
46
44
35
20
8
19
22
19
25
32
39
51
40
37
44
46
53
62
25
2
31
29
13
26
40
43
55
58
43
38
37
42
46
21
0
11
15
36
54
50
52
64
52
29
30
40
20
6
4
18
29
32
28
35
53
47
23
29
38
19
3
7
18
23
26
41
59
47
35
42
33
15
14
32
25
40
61
42
35
51
26
10
20
29
12
5
13
6
5
10
31
4
16
30
20
5
21
58
22
1
3
19
20
41
38
18
39
59
44
20
2
4
40
31
30
32
31
34
42
34
44
42
9
3
10
10
32
44
38
20
17
32
33
30
41
37
9
3
13
15
15
30
31
18
20
33
27
23
30
37
30
26
22
11
31
21
19
23
24
25
34
34
14
15
45
60
32
19
11
8
34
33
32
38
45
49
49
25
19
51
53
16
12
11
3
28
42
36
43
53
61
54
37
39
43
49
43
19
7
5
28
22
27
32
39
54
49
43
43
41
52
69
32
2
15
20
4
27
49
44
51
54
47
39
37
48
45
25
9
5
14
36
56
53
47
54
47
25
33
48
22
4
8
25
24
22
30
39
48
34
19
32
48
19
3
9
8
16
35
56
60
39
29
39
28
13
4
25
40
52
59
45
38
37
23
15
19
20
17
13
11
10
7
9
18
2
16
21
15
3
38
65
21
3
6
17
18
44
42
40
63
65
38
14
4
19
34
25
32
37
34
41
45
27
39
49
16
10
16
30
47
36
8
6
27
27
23
40
42
19
12
17
17
25
39
26
3
16
32
29
29
34
30
29
36
32
8
19
24
18
17
22
33
33
31
28
32
50
59
43
23
7
19
36
29
23
33
46
48
41
31
36
61
56
17
1
5
14
47
48
31
31
46
63
54
40
42
47
45
38
14
7
10
42
30
29
27
29
51
50
46
42
34
39
57
34
15
10
14
5
33
50
40
42
47
46
37
30
35
35
28
21
6
14
29
45
46
34
40
40
23
28
45
19
5
16
30
20
11
23
29
35
26
15
36
45
14
5
17
11
15
37
61
57
30
24
33
18
6
3
19
45
55
55
46
31
12
8
10
10
12
36
15
3
18
4
4
7
6
10
13
14
14
50
58
22
2
5
23
21
40
44
61
85
64
34
21
9
18
21
23
39
42
29
46
48
22
33
48
24
17
15
32
49
43
16
4
18
20
20
35
37
20
22
17
19
38
57
35
8
17
28
30
34
33
28
33
47
35
7
10
36
31
24
32
40
33
33
37
40
44
55
46
24
5
21
37
31
25
38
50
49
39
37
44
58
44
13
1
2
30
49
44
34
26
40
61
53
41
46
45
32
20
11
13
21
44
35
32
21
16
44
49
44
41
31
24
35
29
27
12
18
12
30
39
33
34
41
44
31
19
20
23
26
25
11
16
23
33
40
28
29
38
24
20
32
15
1
15
26
22
15
17
19
23
23
19
39
32
9
11
17
18
22
30
50
49
25
25
34
13
3
11
15
39
57
54
42
24
3
9
8
6
25
45
11
1
13
3
4
2
10
9
15
21
29
53
46
23
12
1
24
25
32
35
71
91
55
32
27
12
4
6
14
39
42
24
41
48
23
30
41
26
13
9
22
44
49
28
14
14
16
20
31
30
17
30
19
23
52
68
45
24
28
25
27
32
32
27
36
50
34
5
10
47
42
31
41
43
29
28
37
36
39
51
44
19
1
12
36
38
32
44
47
42
36
39
44
43
29
10
4
4
27
33
37
43
33
35
51
49
44
47
40
24
11
11
23
23
29
32
40
26
13
36
42
37
38
30
24
26
25
26
18
21
20
25
31
36
38
38
39
32
17
14
22
22
21
14
16
15
33
47
32
32
43
30
19
23
15
2
13
12
14
24
23
7
14
31
28
38
27
7
7
9
21
23
25
38
37
19
34
38
11
5
19
9
28
60
52
34
25
0
6
8
13
26
38
9
4
13
1
2
5
9
9
18
26
36
45
33
19
15
6
13
25
32
31
63
78
45
28
38
15
4
2
8
34
37
20
37
45
31
30
37
21
10
4
14
35
43
35
26
21
22
26
28
24
18
33
19
51
60
43
35
35
28
25
27
30
30
39
48
29
5
11
50
39
30
40
36
25
25
30
32
33
43
39
18
5
8
32
34
34
42
37
30
34
43
39
27
25
23
17
15
15
22
33
52
46
36
37
44
46
45
39
30
24
25
24
17
17
28
44
32
24
36
35
32
41
42
36
31
29
20
23
21
15
23
45
51
37
35
37
28
26
26
25
14
34
7
7
39
61
41
38
49
40
27
30
24
7
5
4
2
5
38
29
6
21
38
37
40
29
11
4
1
11
21
22
36
36
25
45
43
11
10
20
8
23
65
53
30
35
20
2
10
25
21
18
10
2
10
2
5
14
10
4
19
22
26
29
24
16
10
3
4
23
34
30
48
52
31
27
37
14
4
3
9
34
38
25
35
44
29
27
34
24
13
7
9
35
43
33
31
30
28
25
24
24
26
38
16
4
39
49
45
34
31
28
25
24
31
37
38
40
22
5
15
43
31
27
32
27
23
26
30
33
35
37
37
27
13
6
30
25
30
41
33
27
39
45
32
19
29
39
33
19
7
24
37
51
55
43
35
43
45
40
39
43
41
33
20
11
13
30
43
36
32
41
35
29
42
53
46
35
31
18
28
22
13
17
48
58
35
33
47
43
34
33
27
11
36
4
6
41
69
47
32
43
47
38
35
32
15
6
4
2
5
39
36
10
20
36
37
38
33
19
6
9
2
13
19
40
42
36
52
47
11
11
15
8
23
67
56
29
45
42
11
17
40
27
6
6
8
3
3
16
18
5
1
10
18
19
20
20
18
3
3
3
18
40
38
38
36
24
27
29
14
1
7
14
39
47
37
41
46
24
18
39
34
18
21
8
41
52
38
32
40
39
19
18
31
38
36
10
5
27
48
56
37
26
28
24
21
35
39
32
35
17
3
37
31
33
32
20
24
30
34
42
39
30
36
33
16
27
17
22
42
39
35
47
48
30
19
34
44
39
19
31
33
38
55
57
52
49
45
33
37
53
47
36
17
25
35
37
28
36
49
41
33
41
56
48
31
30
16
26
27
18
16
38
51
37
34
50
46
34
30
25
12
28
9
10
36
61
45
20
31
44
40
33
36
18
4
14
1
5
28
33
16
13
26
37
39
28
20
5
13
3
8
14
35
46
44
52
49
11
6
12
16
26
56
54
34
52
51
13
19
37
25
4
8
22
4
16
23
13
1
1
7
24
28
15
20
19
2
3
3
16
35
43
40
33
24
32
29
15
7
6
18
42
54
42
43
50
19
17
51
38
13
18
6
47
63
48
31
39
38
12
16
36
41
29
8
3
27
54
72
49
25
27
23
18
37
37
25
38
21
5
41
36
47
43
20
27
34
36
44
38
25
37
31
12
32
16
23
44
46
47
49
48
31
26
36
40
36
17
31
20
22
46
64
65
57
38
31
41
51
40
34
17
30
34
29
21
33
54
51
34
38
53
43
24
25
16
19
28
30
14
27
49
43
36
40
38
29
27
24
15
12
17
24
33
42
44
25
22
37
31
27
33
19
9
12
11
15
20
24
20
18
21
34
38
22
12
9
13
11
13
12
23
42
41
46
48
15
2
16
28
27
34
40
41
48
44
13
16
15
12
18
22
15
25
21
6
1
2
10
29
35
24
24
20
2
1
3
16
33
35
45
40
38
36
29
15
3
4
14
39
52
31
36
50
24
25
56
32
0
3
9
39
62
55
33
30
32
10
13
36
29
25
10
3
30
53
74
60
33
27
20
15
29
25
24
53
28
4
42
37
54
48
25
29
31
30
38
32
27
39
29
3
30
19
29
39
45
50
49
35
31
31
31
33
29
16
24
21
18
32
58
73
58
35
33
48
44
30
31
20
28
30
24
15
28
56
55
32
32
50
43
25
26
17
15
32
34
14
18
46
49
30
26
29
30
33
25
14
3
18
32
24
28
41
35
28
27
24
25
33
17
12
2
12
20
18
20
24
30
30
33
33
24
12
11
4
15
24
16
19
37
39
38
44
19
3
16
38
28
18
31
38
41
36
12
3
7
14
24
24
14
20
19
15
3
2
3
11
9
30
38
30
27
20
5
2
4
25
24
24
49
53
48
41
29
8
1
9
8
32
46
21
27
46
30
31
55
24
6
0
14
29
48
54
32
24
25
14
14
32
22
23
13
2
30
41
59
58
40
29
21
18
25
25
31
58
33
3
39
33
51
50
30
30
27
23
33
32
32
47
22
5
20
25
31
32
36
48
44
30
27
29
26
28
22
6
23
30
31
27
45
73
59
31
35
49
37
31
35
22
27
32
30
18
27
53
53
31
36
56
45
35
37
19
9
25
30
19
22
41
48
31
25
30
35
39
26
3
1
16
29
21
21
42
46
34
21
17
30
37
20
3
11
22
20
19
28
42
37
22
23
30
29
19
3
13
33
27
19
35
38
29
36
27
9
21
39
33
23
31
35
38
34
13
5
11
19
28
24
12
15
13
8
3
2
4
12
14
24
31
34
32
14
5
3
5
24
25
22
45
59
52
41
24
5
4
13
7
29
41
23
24
35
32
34
45
20
3
1
15
25
34
41
28
21
21
18
19
35
24
20
12
0
28
34
40
44
38
30
24
22
30
36
44
53
29
0
32
26
40
44
34
30
24
22
37
40
41
49
26
2
16
31
36
26
32
43
39
28
30
29
23
35
29
4
23
49
47
27
36
66
58
34
41
47
35
40
44
19
25
33
34
27
34
51
45
35
48
62
46
43
45
21
4
10
17
24
29
42
41
36
35
39
35
40
31
10
2
11
18
21
25
42
52
40
21
15
33
42
27
6
17
27
25
19
27
47
40
9
14
40
42
29
1
8
33
32
18
33
37
25
32
31
16
23
30
35
31
37
41
41
39
16
5
25
24
22
20
17
10
10
11
7
5
5
6
15
21
26
36
33
9
7
9
4
19
30
30
34
53
49
38
22
13
15
10
6
30
45
31
20
24
26
35
38
21
5
3
10
30
34
32
26
22
21
20
23
37
35
24
5
2
29
44
36
33
35
37
30
25
38
52
54
42
19
2
39
33
34
38
37
29
22
29
46
51
47
47
32
8
24
35
32
27
32
36
36
35
37
34
27
45
43
10
33
59
50
32
40
56
53
42
48
49
37
48
47
13
29
37
35
35
41
45
42
41
60
60
40
41
43
20
4
3
5
24
37
43
42
43
51
45
27
26
34
22
10
13
15
17
28
43
54
47
33
24
32
39
30
18
27
30
23
16
17
38
43
13
15
42
40
25
6
13
30
24
8
32
42
27
29
29
14
11
17
27
31
40
43
43
40
17
7
32
23
15
19
19
7
10
12
11
8
4
4
20
22
22
37
32
8
10
16
2
24
47
41
31
45
46
35
20
15
13
4
9
37
49
35
16
18
33
39
35
21
15
5
6
40
41
27
29
31
26
21
24
40
42
25
7
3
36
58
44
30
39
47
34
27
43
58
54
35
17
4
50
44
33
41
43
28
24
35
49
56
45
38
35
19
34
38
29
32
34
30
34
44
48
40
31
45
51
18
32
47
42
43
49
49
47
46
51
46
37
51
48
11
31
35
34
40
45
42
43
49
56
49
32
34
37
18
14
12
8
24
36
46
48
51
52
43
24
19
28
27
8
18
16
12
28
48
53
51
45
36
31
26
27
21
30
31
18
11
10
30
46
37
29
33
23
13
13
20
23
9
3
28
52
34
27
25
8
2
12
16
22
40
47
41
34
20
4
27
19
15
24
21
6
6
14
11
6
4
11
27
24
23
36
30
10
9
9
6
33
52
40
28
45
49
40
25
13
7
3
13
45
51
35
17
21
41
44
40
25
15
5
8
45
46
29
32
37
29
20
24
36
40
27
13
5
40
59
46
37
48
51
35
26
43
54
47
36
24
9
54
46
36
50
48
24
27
44
52
52
39
31
29
23
33
35
26
37
40
24
35
49
45
37
31
37
42
19
24
28
32
53
60
46
46
49
47
42
38
49
45
15
21
24
34
51
43
34
47
51
48
43
35
35
35
14
14
17
21
23
23
38
52
50
46
41
32
25
27
23
1
14
16
13
28
50
48
45
47
44
31
18
23
17
18
23
14
15
18
26
45
55
45
28
8
7
15
22
20
8
1
27
60
46
31
28
9
3
19
11
13
35
50
39
31
26
14
14
12
17
33
30
5
3
10
7
4
5
15
20
20
21
35
31
15
12
5
3
13
36
39
30
33
51
55
52
43
20
4
2
14
45
48
35
27
33
45
46
43
30
9
2
12
40
45
35
36
39
34
18
20
29
30
31
24
5
38
45
39
47
51
47
35
31
43
45
37
45
39
10
43
36
37
55
46
22
37
55
50
44
37
30
23
14
28
35
27
34
35
27
47
50
30
27
29
28
28
16
17
25
30
53
64
51
46
43
41
38
35
43
43
16
12
19
43
60
41
30
48
57
51
46
45
45
36
16
7
10
33
34
10
19
48
48
35
41
47
37
25
16
2
5
11
13
27
44
38
26
39
52
36
20
20
13
4
11
13
26
32
19
36
61
56
30
4
7
22
26
11
3
35
60
46
35
38
15
2
25
13
12
35
49
34
29
35
25
14
3
17
40
35
4
5
7
8
6
6
5
3
4
21
37
32
25
20
11
7
9
20
16
21
41
51
50
53
56
30
6
1
10
36
40
39
38
40
37
36
46
36
6
3
13
24
38
39
37
40
36
15
13
20
21
34
34
9
33
31
36
55
46
36
36
35
42
40
36
56
54
13
32
29
37
55
36
24
50
62
47
43
41
36
21
11
5
23
37
29
27
29
43
60
44
16
19
34
32
22
11
3
19
41
37
41
61
63
49
39
41
39
35
42
43
14
2
5
22
50
59
41
30
47
62
62
57
49
46
37
15
1
4
3
35
44
12
10
39
45
35
41
52
37
21
11
2
2
5
20
34
39
21
10
32
52
39
16
14
12
5
8
12
35
39
16
18
48
56
34
9
7
24
30
16
12
35
51
38
34
45
21
3
26
16
18
39
44
28
25
39
26
17
1
16
39
27
7
3
7
8
5
4
4
4
2
17
40
27
24
21
12
10
9
10
2
19
48
48
31
43
62
40
7
4
7
25
31
38
45
38
22
26
52
36
2
7
7
11
22
35
42
31
33
35
17
11
17
19
31
40
15
34
36
42
57
35
27
42
42
41
41
33
55
54
12
31
28
42
56
32
30
62
62
48
49
49
44
25
9
14
20
37
33
20
30
57
63
37
15
27
45
41
26
10
3
22
51
43
28
55
71
48
37
52
51
37
39
42
13
3
5
33
50
43
41
39
42
59
71
62
42
35
36
16
2
5
3
30
45
23
13
32
48
40
39
41
28
16
15
12
3
5
26
42
34
12
15
36
48
37
13
7
11
11
4
10
36
39
13
13
39
48
37
10
3
6
17
25
11
14
35
42
28
26
45
22
2
15
16
22
37
38
24
20
38
20
19
3
17
33
14
4
2
5
6
4
1
24
3
1
17
41
23
16
17
14
12
26
8
1
24
50
48
26
31
56
42
11
3
9
16
27
36
36
31
27
29
44
34
5
8
16
8
26
34
36
18
21
37
26
15
17
18
21
30
16
37
46
52
54
29
30
51
41
41
43
32
41
41
8
29
32
49
58
36
37
61
57
52
59
52
41
30
13
21
13
28
36
26
32
55
56
38
32
44
53
45
33
14
7
14
48
43
26
48
66
43
36
60
63
44
40
36
12
4
9
43
40
28
42
46
38
47
65
60
37
30
32
23
3
5
13
16
28
35
24
31
45
43
32
31
22
17
20
10
2
1
25
47
32
20
37
43
43
34
15
6
9
5
0
15
37
27
14
28
42
44
37
13
2
2
13
15
3
11
31
38
26
25
43
23
3
9
7
26
33
32
24
22
33
23
22
5
17
30
13
3
1
4
5
5
5
4
7
24
39
21
10
13
13
11
21
2
15
38
44
43
31
33
45
30
10
3
16
14
30
33
19
23
38
39
37
28
1
3
4
13
35
35
27
11
12
37
37
26
25
20
11
17
14
32
54
58
52
33
37
55
40
42
58
31
23
32
12
7
29
36
59
68
48
44
52
52
58
69
43
28
34
28
22
2
19
43
43
39
44
45
44
45
50
48
36
24
19
21
3
31
40
33
46
60
42
36
57
65
48
36
27
8
12
11
40
28
26
46
52
37
35
54
58
42
36
30
22
14
8
32
8
18
42
36
37
46
36
27
31
30
24
17
11
17
3
24
51
33
32
52
52
37
32
20
8
3
1
2
21
34
22
22
46
52
43
40
18
3
3
11
10
2
11
29
37
27
32
48
25
4
11
0
23
29
22
28
35
39
21
19
8
12
28
24
2
2
4
5
8
9
14
20
25
32
22
13
15
12
3
2
3
31
47
36
35
41
45
37
22
6
1
19
13
36
34
6
14
46
46
34
29
9
2
1
20
39
33
25
13
13
30
37
31
36
34
17
7
7
19
51
57
57
43
44
47
38
53
76
40
13
30
21
11
23
38
64
80
61
43
45
52
67
69
33
14
35
40
22
1
15
43
53
47
44
44
47
44
35
33
22
17
26
22
0
17
37
43
47
59
50
41
45
56
51
32
17
10
16
19
24
27
37
46
46
42
39
46
60
57
45
25
11
13
14
31
2
19
42
38
37
40
34
36
43
40
26
7
6
28
0
17
44
34
30
50
50
39
38
25
11
1
6
9
21
30
18
21
50
57
44
37
21
4
2
9
15
8
12
28
33
32
41
51
22
4
11
1
30
33
16
26
48
48
17
20
13
4
23
28
13
5
4
4
4
3
5
10
20
23
26
26
17
16
11
6
4
36
47
30
33
51
50
39
21
7
2
9
13
45
41
7
15
46
41
30
34
17
1
2
14
30
27
32
25
19
25
27
28
38
44
31
8
3
13
41
54
60
51
43
41
39
63
85
52
19
26
18
7
15
35
58
81
67
40
43
61
67
62
34
16
35
41
20
12
19
35
47
51
44
46
49
26
10
24
23
18
26
16
11
14
32
40
41
53
57
41
36
42
47
33
14
8
9
22
11
28
52
42
35
45
47
53
73
68
47
25
4
7
21
11
2
35
41
25
31
39
42
53
54
46
22
3
3
22
10
15
36
30
21
36
44
47
36
25
12
3
11
19
21
28
14
8
38
57
45
33
19
9
4
7
20
13
19
27
30
33
43
49
19
4
9
9
44
43
8
15
50
49
16
20
2
12
28
12
8
9
4
14
2
0
1
17
24
27
30
18
13
9
7
1
27
45
30
35
53
49
40
31
10
3
1
14
50
48
17
21
40
34
31
45
26
5
5
18
28
39
34
25
20
18
22
35
49
43
14
4
19
41
50
58
57
46
41
43
65
78
60
32
23
9
4
23
35
47
71
69
42
44
63
57
51
48
36
36
33
22
23
27
24
32
46
44
44
40
9
2
24
38
33
29
16
32
26
30
31
28
45
55
40
30
35
41
38
27
9
3
31
7
27
60
35
21
45
53
59
74
60
39
30
10
2
16
7
10
51
35
14
26
35
47
64
51
37
30
10
1
13
10
20
29
26
17
25
45
55
35
21
18
6
6
19
21
21
12
5
32
57
47
28
13
10
4
7
17
18
25
26
26
31
39
44
18
2
6
15
51
49
7
8
40
42
14
20
0
13
23
6
9
6
6
13
2
1
2
9
26
30
34
20
8
10
11
1
18
39
34
37
51
45
39
38
15
1
1
20
46
43
23
23
34
32
36
51
28
5
3
21
33
38
36
31
21
15
18
31
42
41
19
2
35
46
52
56
58
51
43
47
55
62
59
43
23
4
4
33
41
47
68
71
46
46
62
48
47
61
52
34
27
18
18
24
21
29
43
38
35
34
13
8
33
51
44
33
19
32
25
25
26
26
42
52
39
34
33
31
39
41
15
3
39
8
21
55
29
20
48
52
55
59
37
30
42
30
5
4
15
52
30
14
29
30
42
56
35
24
41
31
5
4
13
18
26
29
24
27
45
54
31
21
22
9
2
13
15
11
19
17
32
57
46
28
18
9
4
5
11
13
25
24
22
28
36
38
21
7
5
12
45
43
14
17
37
29
17
14
10
25
21
1
14
5
20
8
3
1
2
8
27
36
41
25
8
12
16
9
20
30
32
34
50
45
31
37
19
4
13
27
33
32
29
26
28
30
35
46
27
7
6
31
36
27
31
36
21
15
21
30
36
34
21
8
59
52
57
60
54
43
42
48
53
58
49
25
7
3
40
47
55
74
74
47
41
55
53
52
67
57
29
21
22
7
18
27
39
49
38
30
31
33
34
41
50
43
24
17
14
16
22
30
38
51
54
43
40
39
26
32
46
21
2
33
11
21
47
29
35
56
49
42
39
19
23
51
44
12
2
17
41
25
23
36
29
30
35
15
20
53
46
10
2
18
14
21
42
43
35
41
41
19
25
30
12
5
15
3
14
33
31
39
53
42
34
32
15
6
8
7
10
19
19
20
34
37
42
35
16
8
12
30
31
21
34
42
21
16
12
19
40
22
3
2
13
19
13
1
4
7
18
39
51
35
10
11
14
17
21
28
36
35
46
41
26
33
21
2
28
40
22
27
30
28
27
28
30
40
24
5
7
43
41
20
24
38
24
14
21
35
33
25
20
18
9
60
56
62
63
55
38
38
45
49
51
43
25
17
12
38
51
67
82
72
47
37
49
59
62
63
54
27
20
25
4
17
34
43
49
43
35
32
47
52
41
40
37
19
12
5
5
25
37
50
63
64
45
44
42
22
28
44
21
3
8
25
43
39
47
61
47
35
31
20
25
49
39
7
5
14
24
19
31
43
29
22
19
12
22
49
35
4
11
16
8
17
50
55
38
31
26
12
25
28
7
10
18
5
15
41
36
38
44
34
35
47
23
3
12
7
8
13
9
19
35
37
47
46
22
8
11
22
31
45
39
19
19
9
23
36
19
6
2
2
16
18
8
13
6
19
39
44
34
11
9
7
23
18
26
44
44
40
35
27
32
27
7
26
45
18
22
42
30
25
28
33
41
22
2
5
37
40
22
27
39
26
13
24
37
36
16
17
17
8
48
58
68
67
50
34
36
48
53
46
40
33
25
15
49
70
79
64
46
38
47
69
70
60
53
32
24
19
23
37
36
38
45
42
30
47
59
36
33
38
23
7
12
31
39
48
60
65
44
40
47
23
23
42
26
5
9
32
43
41
44
55
48
37
42
33
29
37
26
5
9
12
14
19
34
43
35
28
29
28
23
27
19
4
12
14
3
12
43
52
35
28
22
19
18
17
8
1
30
12
8
32
27
29
33
29
30
43
23
1
17
9
5
9
4
17
34
31
34
44
16
1
7
23
38
40
27
20
25
15
20
14
4
3
2
10
8
2
10
5
23
36
30
24
17
9
5
23
12
24
57
54
37
36
34
35
23
5
4
36
22
28
43
27
26
33
38
45
21
3
5
14
30
31
34
33
25
19
24
37
36
13
17
15
5
29
52
70
67
49
42
43
53
56
47
37
37
24
6
43
65
69
54
50
47
49
69
75
59
53
41
26
17
32
40
25
24
43
43
29
44
51
29
34
47
34
15
22
40
36
37
52
56
38
37
39
18
19
42
37
14
12
36
44
47
37
43
47
46
53
47
24
23
24
15
6
9
15
26
31
34
36
34
47
50
16
4
18
17
7
17
10
12
34
39
31
29
34
33
15
4
8
4
42
30
8
17
18
18
36
32
29
29
13
4
21
12
7
10
8
22
41
28
26
33
12
3
11
30
39
40
24
25
30
14
9
8
3
5
5
5
7
6
1
2
27
32
18
18
19
11
6
18
4
25
56
48
35
39
38
31
19
7
1
22
25
30
33
20
25
40
40
43
21
4
6
4
26
35
32
23
25
27
30
31
32
16
19
16
4
21
45
66
63
52
51
52
57
59
52
39
36
22
3
40
61
66
55
54
53
52
70
76
63
57
46
30
17
39
46
23
19
40
39
27
43
44
24
38
54
44
19
33
45
30
26
41
47
37
37
36
16
21
43
44
17
17
36
38
40
39
41
46
45
47
49
27
16
24
16
4
8
14
32
32
32
35
35
50
64
22
2
18
16
7
18
20
21
27
28
25
32
47
50
19
1
14
13
48
33
10
17
15
19
38
42
33
20
6
7
10
14
23
14
24
42
36
28
29
11
4
10
28
29
33
40
34
32
40
2
0
1
3
4
5
17
1
2
20
23
21
19
21
11
7
12
5
27
40
31
34
47
35
20
17
21
4
0
21
33
33
20
9
31
44
34
31
25
15
2
6
33
40
23
13
26
38
34
30
26
21
27
19
7
24
45
60
56
55
57
58
58
57
53
46
41
24
14
40
66
74
61
56
51
50
66
69
67
62
49
32
15
38
55
35
19
33
34
32
43
41
28
45
54
44
12
32
46
22
19
44
49
40
37
32
19
32
46
39
6
22
32
25
38
44
49
51
35
30
41
37
24
19
3
10
14
17
31
31
33
40
33
37
57
29
7
21
2
15
26
20
21
24
26
28
35
51
56
22
4
21
12
46
19
7
22
23
23
39
46
39
22
10
11
4
24
36
17
19
41
40
35
31
15
1
31
41
17
17
39
45
40
3
5
6
1
1
14
19
2
6
11
17
27
25
20
4
8
4
6
13
33
21
17
43
53
26
6
15
22
2
5
23
39
37
12
6
32
45
31
27
24
14
6
19
40
39
19
8
26
43
39
30
25
23
28
13
18
37
49
61
55
50
54
57
54
50
49
46
44
22
15
36
68
82
69
55
46
49
59
61
63
65
48
32
12
33
59
42
19
32
35
36
44
38
36
56
51
39
8
26
36
14
20
52
55
41
36
29
27
49
48
29
4
21
25
22
41
54
60
57
32
18
34
47
35
15
3
19
21
21
25
25
37
53
34
24
39
28
14
19
0
16
31
18
15
22
29
35
38
46
44
23
11
20
15
32
12
17
40
35
26
34
41
40
27
19
15
4
5
36
44
14
10
32
37
39
32
24
4
38
41
6
4
33
47
46
4
4
2
6
11
13
13
2
12
9
17
38
34
19
0
9
9
0
13
35
19
21
47
52
25
6
9
10
3
11
37
40
18
13
33
45
39
29
19
6
23
30
40
42
24
11
25
42
47
35
26
25
20
8
30
43
52
65
61
45
49
62
56
39
36
45
39
16
19
27
55
77
73
58
50
56
59
50
55
64
47
31
15
26
46
34
14
36
43
43
45
36
43
59
50
37
9
16
25
16
21
52
56
39
34
29
37
55
45
23
6
13
23
35
46
53
61
58
34
22
33
49
35
10
6
19
29
26
16
16
42
63
47
26
30
28
17
9
6
13
32
16
5
16
33
43
43
40
35
24
17
14
11
22
11
27
44
33
21
26
35
35
29
24
21
2
6
36
42
20
13
23
29
35
29
20
1
20
28
13
9
22
36
46
36
11
1
1
3
13
11
4
4
17
18
24
36
30
17
4
13
24
3
5
31
33
39
52
46
31
18
9
1
5
4
35
40
27
25
34
44
50
38
14
9
26
18
29
48
32
15
26
40
43
37
28
21
11
14
31
38
46
69
69
45
47
66
61
36
31
40
30
15
35
28
38
66
70
62
55
69
69
48
49
61
42
30
19
22
29
19
10
35
48
47
47
39
43
57
49
40
26
5
6
23
24
23
44
49
32
31
37
41
45
37
26
10
8
3
30
52
50
43
51
50
42
40
39
38
28
12
4
15
19
34
36
13
11
42
67
54
35
33
33
19
4
5
32
27
4
12
26
42
45
34
30
31
19
7
1
10
19
32
39
26
18
23
31
31
29
21
22
2
5
31
30
24
29
28
26
31
27
11
3
3
9
26
33
25
27
41
37
8
3
2
3
6
10
2
4
11
23
31
28
22
19
13
14
18
4
7
21
35
55
55
39
35
31
14
2
3
6
38
32
28
35
36
33
45
39
15
5
4
5
21
50
36
17
31
34
33
35
36
23
9
15
23
28
39
71
71
47
48
66
63
46
43
41
20
13
42
29
35
62
68
57
56
72
78
59
53
56
36
27
31
27
18
23
18
12
30
39
47
55
48
41
48
43
38
30
6
2
21
35
29
37
42
28
36
51
38
25
24
31
16
18
0
29
60
47
39
44
37
41
60
49
24
19
21
5
20
17
31
36
12
14
40
55
48
42
37
38
25
4
3
23
26
7
16
26
35
39
29
27
38
22
2
8
11
23
34
29
21
22
28
32
31
32
21
15
4
16
27
9
18
47
45
29
31
29
8
14
1
1
33
55
35
23
41
34
2
2
5
4
2
12
2
1
2
23
38
21
18
26
19
9
5
13
18
10
31
54
48
35
35
32
14
5
1
7
39
25
23
43
35
18
30
37
18
3
4
2
16
42
30
20
39
37
18
26
41
28
13
11
20
25
38
70
66
49
54
65
56
56
57
47
20
13
42
31
41
70
70
50
48
66
75
70
62
52
33
30
30
28
22
30
33
21
23
26
43
60
54
42
38
34
37
29
15
4
22
40
35
38
38
27
42
60
38
14
16
34
22
26
5
20
51
44
46
49
31
36
66
50
14
24
32
13
15
13
20
23
11
27
44
39
31
32
38
39
29
13
0
6
16
11
11
24
32
33
26
20
25
40
24
3
4
11
21
27
21
21
27
32
32
31
33
19
4
5
20
20
1
20
54
45
31
33
31
14
10
6
33
53
36
30
36
30
4
3
14
0
0
13
3
3
1
20
34
20
24
29
17
9
3
19
23
16
30
45
38
35
34
29
17
3
2
12
31
22
25
42
32
10
19
33
26
16
17
6
11
19
29
20
23
48
38
10
18
39
37
22
14
29
29
42
69
61
50
64
63
48
53
64
45
22
17
37
29
53
85
70
48
50
61
63
63
62
47
29
31
22
19
26
39
46
29
19
24
43
46
42
39
36
27
29
23
8
12
25
40
38
40
40
34
41
50
33
17
20
31
20
17
6
12
36
41
55
56
31
35
58
42
17
32
31
8
4
6
3
12
18
39
52
32
19
27
37
38
32
15
1
4
4
3
14
30
39
37
22
13
31
39
15
4
2
3
10
17
18
27
37
36
33
31
29
15
3
2
16
19
4
23
45
35
32
33
33
18
18
16
25
30
31
32
32
28
14
1
6
5
1
14
11
13
6
21
26
26
33
30
10
8
8
12
20
29
37
37
40
41
38
27
24
14
5
8
13
23
33
37
33
21
24
34
28
25
19
20
25
16
20
21
25
45
39
17
18
35
34
29
17
36
29
41
72
64
55
61
59
43
52
56
39
23
20
28
21
49
85
69
49
62
63
52
52
60
41
26
23
15
11
24
41
46
23
15
37
48
27
21
38
40
21
24
18
3
20
28
31
30
36
42
38
30
26
25
28
27
24
19
2
2
5
30
48
57
55
38
40
42
27
24
33
25
3
1
2
1
18
31
44
47
37
26
29
40
35
26
16
4
3
1
6
19
28
38
40
23
19
39
30
2
4
5
5
6
1
14
19
30
38
35
31
26
16
4
3
4
8
16
20
30
28
28
29
24
22
18
18
27
23
18
21
28
25
24
24
2
3
5
12
13
11
10
9
19
21
27
46
31
3
6
17
2
7
41
44
32
39
54
46
25
23
19
14
3
2
24
32
32
34
37
37
35
21
22
20
23
24
12
22
27
23
29
34
26
24
33
29
26
20
34
20
32
73
73
50
51
51
49
49
49
37
21
11
23
16
36
76
65
48
63
66
52
52
61
44
19
12
10
9
30
41
35
11
13
49
57
18
11
41
50
18
17
19
7
25
30
23
17
28
47
44
18
5
17
33
22
15
16
2
0
8
33
44
52
46
44
48
30
15
23
23
13
5
4
3
2
32
43
38
39
44
43
38
37
30
12
12
9
15
4
17
33
24
32
40
26
29
49
28
4
7
12
23
10
10
28
21
26
37
32
32
29
10
5
1
2
9
24
30
30
28
29
31
18
12
13
16
35
32
21
24
26
17
19
29
14
4
2
13
10
10
6
10
19
15
25
43
31
9
9
2
6
37
42
28
41
58
47
25
13
15
21
5
1
23
30
22
38
46
43
32
13
17
24
6
8
34
41
20
17
31
31
28
33
27
16
19
24
8
23
77
82
49
36
48
51
51
50
45
20
2
8
24
20
29
65
64
43
49
63
62
64
68
52
19
3
8
13
32
38
28
5
7
45
56
27
23
48
52
19
6
18
6
23
29
17
1
17
45
49
19
0
12
29
14
8
15
1
3
11
26
30
40
42
46
52
25
6
15
11
9
15
30
4
6
37
41
33
28
40
50
44
38
28
6
10
18
7
4
37
41
21
28
34
23
32
56
34
3
6
18
5
29
39
22
29
35
27
30
36
14
2
1
3
20
34
34
31
33
38
37
18
9
9
16
32
34
32
33
30
16
16
18
19
5
3
6
8
5
2
5
10
12
16
27
25
16
10
1
3
27
37
32
39
47
39
24
13
9
2
2
6
27
21
23
40
43
38
27
11
13
16
0
14
47
51
25
21
34
32
26
36
31
19
15
18
10
25
76
81
53
46
54
55
45
49
52
24
3
11
26
30
27
56
65
46
43
56
69
70
68
60
28
5
12
17
28
32
28
13
10
33
42
37
41
55
50
23
8
13
2
14
30
19
2
14
45
48
26
12
17
25
11
4
10
2
14
23
16
8
32
44
45
49
29
14
12
3
10
22
5
10
20
22
31
26
29
45
45
38
29
4
10
22
3
10
40
34
23
29
28
17
27
49
39
3
7
22
10
40
41
25
30
32
22
26
37
21
1
2
26
30
28
29
33
39
36
21
21
11
13
20
26
28
38
25
17
20
3
8
10
1
6
10
5
0
1
8
13
15
19
25
22
6
0
2
11
35
41
39
31
30
26
13
5
0
5
23
26
19
26
40
37
32
30
20
14
10
2
26
52
41
27
33
43
31
26
40
42
23
11
15
20
34
62
61
59
69
71
54
38
42
51
28
11
15
28
31
23
46
61
50
52
58
62
60
52
49
36
20
18
18
20
21
27
28
20
26
30
34
49
49
42
31
22
16
11
9
29
30
2
13
43
44
31
30
31
28
16
3
8
4
16
26
12
2
33
50
44
45
37
27
19
6
8
22
17
11
1
4
30
33
26
38
41
32
24
2
9
20
3
9
17
19
25
34
28
21
24
33
27
14
12
15
13
32
29
27
32
29
17
22
29
24
11
2
18
20
22
26
29
29
25
24
33
11
9
12
16
18
29
19
20
2
8
8
0
13
15
3
7
1
8
17
20
22
32
23
4
1
2
11
34
51
41
25
25
27
8
1
1
11
26
23
18
31
38
34
33
32
28
23
7
4
31
46
25
21
41
48
39
38
48
43
29
9
28
38
43
35
56
87
82
54
39
40
44
27
19
13
25
26
13
34
49
55
64
66
56
45
38
38
35
30
22
16
16
11
19
35
27
29
31
30
39
40
39
36
29
16
20
15
25
31
14
20
37
37
34
37
41
39
23
10
3
3
7
21
11
7
33
48
43
45
42
38
26
1
0
4
11
10
4
4
29
36
26
37
39
27
19
2
7
13
5
8
7
9
26
36
25
23
28
23
18
17
8
5
13
20
19
23
34
26
18
20
21
22
18
6
10
10
13
28
25
24
18
18
28
15
2
8
15
15
19
12
19
5
12
0
0
16
11
3
0
1
8
22
26
29
31
19
5
2
5
16
41
50
40
27
32
28
7
4
4
5
23
27
24
29
32
38
39
30
23
23
4
5
26
41
22
23
38
42
44
51
46
36
30
11
24
32
37
23
46
83
73
52
51
47
37
23
17
14
14
12
33
40
46
70
71
49
44
41
36
29
25
16
16
9
18
32
28
34
37
34
30
37
39
34
28
9
19
18
23
22
25
31
35
36
34
41
39
28
10
5
5
8
17
23
29
35
41
46
43
38
26
9
2
2
7
8
5
13
29
29
24
41
40
23
12
5
6
13
16
17
7
11
27
27
13
23
32
20
16
12
4
6
15
17
13
23
28
17
20
24
17
21
18
5
13
3
11
28
27
27
19
11
16
13
3
8
25
17
20
8
12
7
13
3
2
13
5
5
2
10
16
21
25
28
30
24
9
2
6
24
44
44
30
31
40
29
9
6
9
3
15
29
32
25
25
37
44
24
10
19
7
4
12
34
29
29
30
30
42
52
36
21
22
7
7
21
50
36
40
60
50
48
66
56
31
18
10
8
6
19
48
48
33
57
61
49
59
59
37
21
13
8
20
17
25
30
17
31
50
39
30
43
39
23
12
7
19
16
14
17
18
22
40
40
29
26
32
22
7
5
17
4
15
32
29
21
32
46
41
21
17
9
1
2
5
1
10
28
28
19
23
40
42
23
7
1
3
5
16
11
6
14
22
15
9
24
30
22
18
8
2
5
14
15
13
16
14
12
24
27
18
27
13
1
14
10
16
24
27
33
29
15
9
3
16
24
23
24
18
8
9
1
2
2
3
3
5
4
15
25
27
18
15
22
21
12
4
3
25
46
36
20
28
41
30
14
7
8
7
6
25
33
23
22
32
43
24
4
9
7
11
6
26
34
34
29
24
34
47
31
10
15
5
6
3
14
59
56
43
46
35
40
70
57
26
16
9
4
3
26
65
62
36
42
48
48
69
72
44
18
8
3
18
24
30
27
8
23
50
45
35
47
40
17
6
4
4
15
7
11
10
13
40
43
25
16
19
13
6
5
19
14
10
32
33
25
31
39
37
16
11
15
8
2
17
5
6
22
27
28
27
26
36
31
12
2
3
0
8
4
3
10
14
15
18
21
20
27
28
6
1
1
8
13
15
13
5
13
25
14
20
30
6
2
19
22
20
16
21
36
33
23
10
5
19
19
21
26
25
2
8
12
0
2
7
11
1
11
39
34
13
7
17
18
18
8
17
0
17
44
37
20
27
35
30
17
9
7
11
1
21
28
22
23
34
41
34
15
7
5
12
19
27
34
30
25
24
29
44
37
14
12
9
4
3
20
60
60
47
46
34
37
63
50
16
16
12
2
6
27
59
58
42
44
43
43
63
65
39
23
11
3
8
19
28
20
9
17
39
39
34
44
37
14
5
3
3
7
8
13
6
13
38
40
20
12
8
6
6
3
32
22
3
21
31
37
33
32
32
15
9
23
17
1
25
19
3
4
28
47
30
13
32
41
24
9
3
1
2
1
5
8
26
29
15
10
28
33
9
3
2
2
10
20
11
5
22
23
4
22
28
3
3
19
34
24
6
17
33
31
31
20
9
9
8
16
28
24
1
10
16
3
3
14
17
0
6
39
37
10
5
16
20
15
5
24
1
11
41
41
29
28
27
28
17
7
2
4
6
2
19
25
20
29
38
36
34
19
10
3
7
18
27
33
23
22
24
31
43
40
19
14
15
2
4
24
49
50
47
48
40
42
59
46
14
9
15
4
5
25
39
43
47
51
44
43
55
53
27
12
14
4
2
12
19
20
21
24
29
29
29
40
28
14
11
3
12
2
16
22
13
20
35
33
18
15
11
9
9
1
37
15
3
15
35
51
35
26
30
20
13
22
15
6
25
26
3
2
30
58
33
5
31
44
28
14
5
5
5
2
2
4
31
33
12
6
23
24
7
6
4
1
3
23
21
12
29
20
0
15
18
4
4
4
26
29
8
15
27
22
30
24
12
2
19
26
20
4
4
9
1
6
10
2
5
14
13
0
4
26
29
11
9
17
18
14
1
12
2
15
33
34
32
30
24
20
13
4
3
2
10
31
24
16
28
39
32
24
15
12
6
7
19
31
37
26
18
24
32
40
35
18
18
9
3
6
27
42
44
42
43
43
46
58
45
17
4
8
3
4
21
29
35
46
48
47
46
55
50
18
2
9
4
12
6
21
24
32
32
28
25
27
42
21
15
15
3
25
2
20
24
21
31
34
24
17
18
16
14
9
2
25
4
7
17
30
49
34
27
29
23
15
16
15
18
14
16
3
2
24
51
30
8
30
39
19
11
5
21
17
2
1
10
31
34
9
12
21
9
6
14
11
13
1
14
25
18
28
19
1
10
7
3
11
7
24
16
22
25
16
24
22
2
3
4
3
6
4
5
8
8
6
5
0
7
18
14
14
18
20
17
17
3
1
8
23
23
19
23
27
23
17
11
5
3
8
19
36
29
14
20
35
29
19
4
7
4
6
20
33
43
35
21
23
30
34
28
23
21
5
7
5
21
37
45
42
39
41
47
52
44
25
9
6
8
2
19
31
37
43
44
45
48
56
53
21
0
7
6
13
12
25
23
36
42
32
26
25
42
24
13
12
3
26
3
21
21
22
40
35
19
13
20
21
12
1
4
14
1
17
19
22
38
31
25
25
22
16
12
17
16
3
3
9
21
36
28
13
27
26
11
9
5
24
16
2
6
19
31
26
11
12
11
5
8
9
18
2
5
18
19
25
15
7
6
3
4
9
1
14
21
28
26
13
21
17
2
16
17
5
6
8
9
23
24
12
7
8
7
22
19
11
17
25
21
13
8
6
4
15
33
30
17
15
23
28
21
9
4
3
12
23
41
41
30
25
27
27
24
26
19
2
5
11
29
50
47
43
45
47
43
37
35
17
2
13
1
10
34
44
45
43
47
51
48
46
31
4
1
3
24
29
26
21
32
40
37
29
22
33
30
12
3
3
8
10
16
10
21
38
36
25
14
17
21
8
2
8
7
2
17
21
21
32
30
23
23
18
12
6
16
15
3
1
6
17
20
27
24
18
16
11
8
3
5
21
19
2
4
10
19
19
11
5
6
10
12
4
17
17
1
1
9
11
14
7
5
5
3
4
7
7
17
2
12
25
26
19
11
21
15
1
6
18
3
9
21
23
13
13
7
2
14
23
17
1
2
2
6
19
39
22
2
3
3
1
10
16
19
26
25
18
10
5
4
6
0
15
24
25
19
16
26
29
15
3
2
7
9
25
35
35
30
27
26
26
28
17
1
12
2
20
49
53
53
54
51
34
25
34
21
2
10
1
0
27
47
47
45
53
52
33
30
36
20
2
6
25
25
17
15
24
31
34
32
20
20
36
29
9
6
5
7
8
3
15
31
32
32
20
19
15
9
3
7
11
3
9
17
22
29
29
28
29
16
8
6
12
15
3
3
8
15
24
26
22
13
7
11
6
3
16
17
15
4
3
6
21
18
4
3
6
5
2
15
11
2
3
2
4
5
3
3
2
2
2
10
16
17
4
17
21
20
15
10
21
11
2
5
11
4
14
15
14
12
13
8
5
19
18
9
7
4
1
6
32
40
18
4
1
1
2
0
7
33
46
28
10
5
2
1
26
12
3
11
28
33
17
15
30
14
1
1
12
6
15
26
34
33
22
26
33
23
7
2
12
2
17
45
51
55
56
50
33
26
26
13
2
10
7
1
19
41
46
49
52
46
25
24
34
16
1
4
12
12
6
12
18
23
25
25
19
12
31
33
6
1
2
1
2
2
17
21
20
32
31
12
7
5
6
2
15
1
1
8
21
26
28
33
34
19
5
9
13
10
1
2
2
8
22
29
27
18
10
12
6
8
14
4
6
5
4
8
21
20
13
9
5
2
3
12
3
6
5
3
6
7
7
6
3
3
3
11
13
4
10
15
15
16
13
11
7
4
2
3
9
10
13
13
10
7
9
8
6
16
17
6
3
13
32
25
8
3
2
4
5
7
1
5
41
55
24
6
1
4
3
7
30
10
9
3
15
44
23
11
27
12
1
3
20
13
16
12
20
30
22
23
33
16
2
4
9
4
21
37
42
49
47
42
36
30
16
2
9
17
0
17
38
42
44
40
33
32
33
27
3
1
18
1
5
10
18
23
16
17
16
12
27
23
1
6
7
4
6
22
14
9
26
26
5
2
5
4
3
3
2
8
17
21
22
35
37
26
13
9
5
5
1
0
2
2
14
27
30
31
29
21
8
6
8
0
1
1
2
15
22
15
14
13
8
9
8
12
4
3
5
12
11
8
7
4
4
8
9
3
2
4
7
7
14
13
6
7
9
2
4
5
14
12
3
11
1
1
12
14
3
13
8
23
24
7
3
2
5
10
3
18
8
9
39
41
13
3
8
11
9
17
13
3
11
3
7
42
23
14
27
15
3
4
9
8
8
1
9
34
32
25
22
8
3
5
8
3
17
25
31
38
37
34
35
25
12
3
21
20
2
17
34
38
39
20
17
42
52
17
5
12
38
2
5
10
17
23
8
3
17
20
20
11
1
17
15
17
13
19
15
9
13
14
3
1
3
5
5
10
3
8
11
13
15
28
29
23
16
10
5
3
1
2
4
3
5
17
22
32
36
24
7
6
3
1
1
2
5
16
16
6
10
11
6
18
9
9
1
1
8
19
14
7
7
4
6
12
2
0
1
3
7
7
17
20
5
5
12
2
2
3
15
14
3
20
13
4
6
9
2
16
18
27
18
2
2
4
5
8
5
19
7
7
23
18
4
7
11
15
16
18
6
7
10
3
6
29
20
19
27
18
2
5
7
6
3
2
11
39
39
20
10
1
2
3
8
12
8
6
11
28
31
29
34
35
18
4
1
14
22
10
4
9
23
36
34
5
4
39
52
18
2
13
27
6
2
7
9
13
19
4
1
11
30
19
8
3
14
11
5
7
10
15
13
11
10
8
4
3
12
13
13
5
4
7
10
15
19
15
10
10
9
13
10
3
4
12
5
6
13
11
15
20
15
10
18
6
1
2
2
6
10
6
3
3
3
8
20
7
7
1
4
8
16
11
4
3
2
5
7
3
1
6
13
13
14
9
9
15
11
4
3
1
13
15
4
13
19
14
9
11
10
4
2
12
19
24
8
4
7
17
7
3
4
12
15
7
6
5
4
4
12
14
15
13
8
14
12
11
5
5
9
11
17
22
14
3
4
15
11
9
9
9
13
31
36
20
4
0
4
2
19
6
5
3
5
29
28
24
37
36
12
0
3
6
22
9
5
1
7
32
33
6
5
32
40
24
9
1
9
4
2
8
5
9
17
7
4
6
32
29
7
3
2
4
11
8
2
2
14
16
8
6
6
3
12
17
14
23
12
1
2
5
16
18
6
3
4
2
13
34
7
3
5
5
5
17
16
2
2
3
4
15
17
2
2
9
11
3
15
13
2
3
16
14
5
6
1
16
22
14
4
2
2
2
3
3
2
1
13
16
13
4
2
14
20
3
11
2
5
15
6
10
6
4
5
3
4
5
5
12
17
5
3
7
27
17
2
3
2
14
15
12
5
2
3
22
22
11
4
3
16
12
15
18
11
1
1
11
14
6
3
4
10
18
8
7
20
23
15
18
23
17
6
3
5
9
21
1
14
2
4
30
24
19
35
34
9
8
11
14
26
13
13
3
3
26
31
11
10
25
22
20
20
6
4
6
3
7
4
8
13
10
1
9
32
26
4
3
4
4
17
10
1
4
10
10
8
18
19
1
12
24
14
21
12
2
1
2
11
11
5
2
2
3
17
31
12
12
7
6
1
15
30
5
1
1
7
15
21
2
1
8
14
2
7
19
2
2
13
11
2
3
4
13
19
13
8
6
4
3
1
2
2
5
11
11
7
3
5
23
8
2
8
6
9
3
5
4
2
4
9
14
17
7
7
8
6
1
2
13
9
1
6
6
20
27
20
4
1
1
16
20
9
7
3
25
16
8
8
23
16
2
1
9
8
5
11
8
3
16
2
14
30
28
9
7
19
15
11
8
5
14
15
5
13
7
13
27
14
13
27
21
10
11
11
14
25
17
14
3
2
19
24
13
13
12
8
16
19
7
5
10
8
6
4
9
13
7
6
14
26
19
1
3
1
4
3
4
4
8
9
4
5
33
23
2
5
26
13
12
17
3
1
3
4
3
5
6
8
4
15
24
12
14
12
15
1
3
22
6
4
8
16
22
26
1
2
12
13
2
10
6
4
4
7
4
4
9
13
9
11
15
18
12
2
2
3
2
4
5
5
5
6
14
15
2
17
7
4
6
6
5
2
2
4
1
5
18
18
7
9
15
14
11
10
2
2
15
12
1
13
18
14
19
29
29
11
1
2
3
5
7
19
20
22
9
4
6
14
12
1
4
15
9
5
7
17
8
18
3
14
30
15
1
8
24
20
17
9
3
12
13
8
5
10
16
14
2
15
22
6
15
12
2
9
14
11
18
7
4
13
15
11
12
0
3
12
6
11
12
11
9
3
3
6
7
5
10
15
17
14
2
3
11
15
17
11
7
6
4
3
5
27
13
1
5
17
14
14
9
4
4
7
3
1
3
10
15
11
10
17
14
8
8
18
6
3
7
3
3
14
15
15
28
1
3
11
17
3
8
13
2
5
8
6
2
5
5
7
11
21
17
1
5
10
2
6
8
8
8
4
3
1
26
21
4
2
1
3
5
4
6
5
14
1
2
22
11
2
9
21
19
15
13
3
3
29
13
3
5
11
14
12
12
17
29
15
2
1
3
3
3
5
16
13
1
3
2
6
11
5
13
22
15
7
3
16
15
22
8
3
17
3
1
18
29
21
19
9
2
12
15
21
14
3
13
6
1
21
15
1
15
6
4
9
5
9
14
12
3
7
8
11
7
1
9
8
4
8
8
9
10
2
2
4
3
3
11
11
11
12
3
3
14
21
27
12
4
5
3
2
3
9
1
4
7
6
16
12
2
2
6
8
4
1
2
2
15
12
6
17
7
1
5
15
11
1
2
2
1
11
13
5
22
2
6
13
10
3
7
14
4
10
13
2
1
3
7
7
4
10
14
2
5
13
6
4
3
2
7
9
1
25
13
4
2
2
9
14
12
10
9
9
3
3
22
11
4
2
10
16
14
9
8
3
7
22
5
3
2
2
10
8
3
2
16
17
4
0
1
2
2
3
4
15
2
2
6
2
3
13
8
12
22
18
6
4
13
16
16
12
2
4
2
3
18
18
15
14
4
8
17
12
16
19
5
3
5
5
17
8
3
6
3
11
9
1
11
7
4
2
6
5
6
7
4
5
6
5
6
3
11
19
2
1
4
3
3
5
4
5
9
2
3
12
15
20
3
0
8
8
5
3
2
4
10
2
5
21
13
4
2
1
10
13
3
2
1
3
15
12
7
18
5
2
5
14
11
1
1
6
4
10
12
3
14
2
14
12
3
4
10
10
5
6
9
5
7
9
6
2
6
10
1
2
6
2
8
10
2
6
9
1
11
11
5
2
2
12
24
15
13
9
10
6
2
2
24
27
12
6
7
12
10
8
4
3
19
7
5
7
5
5
19
13
2
5
8
7
6
4
9
6
5
7
5
3
4
2
4
4
3
6
5
3
12
14
6
10
11
8
5
5
5
5
7
9
11
8
4
3
8
15
30
24
9
8
7
9
10
12
12
11
8
5
4
3
5
14
11
8
5
11
12
7
1
12
7
4
6
6
4
7
8
7
3
15
22
3
1
3
7
7
3
3
6
8
2
3
10
4
7
2
1
9
12
8
5
1
2
5
2
7
22
8
8
3
5
15
18
9
3
2
1
12
13
12
11
13
10
18
19
11
5
3
8
10
13
12
9
6
1
17
8
4
13
14
10
4
1
5
10
18
22
10
7
11
10
4
2
2
22
14
0
5
3
9
7
8
12
2
1
9
29
18
8
6
3
13
14
1
2
25
30
18
7
5
5
9
16
19
4
2
8
13
5
6
9
12
15
8
6
12
23
4
3
4
8
2
7
17
10
3
8
10
5
4
9
5
6
7
2
3
7
9
14
13
3
7
8
2
2
7
9
9
11
4
2
2
11
28
23
9
21
11
2
4
16
10
5
3
2
2
1
8
11
10
19
6
11
12
7
3
21
14
2
2
6
2
8
8
5
7
3
3
15
4
2
6
12
5
2
3
11
9
2
3
5
2
5
4
5
16
13
7
6
3
2
2
2
5
15
2
13
15
16
15
12
11
5
2
2
5
17
14
1
8
15
28
16
7
8
4
8
13
16
19
16
1
1
17
10
3
15
14
9
4
3
2
15
12
19
20
15
15
15
2
2
2
23
8
4
8
3
3
5
4
15
12
5
7
4
2
3
19
30
13
10
3
6
9
3
1
16
28
20
10
7
5
7
20
28
10
2
3
15
13
5
6
9
11
8
9
20
25
21
2
2
6
5
5
12
14
8
2
5
11
10
7
6
10
11
10
7
5
5
9
13
13
5
9
14
5
1
6
6
3
10
8
4
3
8
11
14
8
18
14
3
5
12
3
4
12
2
1
2
9
9
3
15
15
12
4
2
4
24
17
2
1
1
1
12
6
2
15
10
2
3
1
2
16
12
1
1
2
10
11
1
1
4
1
15
19
16
14
9
5
2
2
9
8
3
2
9
3
22
27
16
3
7
10
3
2
2
4
14
16
4
9
14
16
4
4
9
3
4
8
13
19
16
2
6
16
12
8
10
7
5
7
11
10
8
6
13
16
15
14
9
2
4
3
9
4
3
5
2
16
8
10
6
3
3
4
6
2
25
21
23
4
1
2
2
2
3
10
20
25
15
15
12
7
2
16
30
5
2
6
17
15
12
10
8
15
1
11
27
29
22
3
3
11
11
6
6
9
10
6
13
11
15
19
3
5
5
5
9
8
7
12
12
12
9
9
17
13
4
6
7
4
2
7
6
6
8
16
8
6
8
10
8
10
13
8
7
7
4
3
4
7
7
3
3
17
7
2
2
9
17
8
4
1
3
3
7
6
3
19
7
4
3
2
13
19
5
2
1
2
7
14
5
2
8
2
4
23
24
15
8
6
1
2
7
23
22
6
3
3
12
24
21
3
2
12
8
2
7
6
3
5
7
6
7
7
4
7
9
4
1
2
3
5
11
11
9
12
11
11
7
2
1
6
23
15
3
16
14
10
7
6
2
3
13
8
16
2
1
11
1
3
18
2
3
4
3
3
11
24
2
6
27
19
2
3
4
3
2
3
10
9
28
30
3
22
18
6
2
16
25
1
2
12
17
12
9
6
2
24
23
2
6
16
28
27
3
4
15
7
3
5
7
18
14
22
23
12
14
18
9
5
3
6
10
7
3
14
14
17
18
10
8
17
19
9
6
7
2
4
12
6
2
7
14
5
3
6
3
6
13
16
11
6
3
3
4
5
3
3
7
5
13
10
16
4
3
5
7
7
2
3
4
7
3
2
6
5
11
3
4
7
9
19
17
2
1
1
3
5
10
12
5
7
11
19
24
20
6
3
3
1
1
12
29
22
4
1
2
14
17
13
3
6
21
1
1
16
19
8
2
1
2
1
2
3
3
12
7
2
0
2
4
10
6
2
9
9
12
13
2
1
2
2
22
18
14
10
3
3
3
1
10
17
22
14
9
3
3
7
1
4
15
14
2
2
3
4
3
4
19
2
1
8
21
22
7
1
18
18
8
4
3
3
1
20
33
4
16
24
19
7
2
23
25
1
3
7
9
12
14
11
1
27
22
7
8
5
10
25
12
7
10
4
4
4
10
18
17
25
20
9
8
8
8
9
7
6
6
4
3
6
19
23
21
20
7
12
20
18
11
8
5
4
4
3
3
18
9
5
8
18
3
1
9
20
5
2
5
7
4
3
4
5
4
4
13
12
12
6
4
5
3
4
5
11
13
4
2
3
7
9
11
6
8
9
8
8
10
12
3
4
4
5
3
5
15
7
3
13
17
18
14
1
4
7
3
7
15
13
9
6
3
2
7
13
14
2
6
20
2
3
11
18
12
4
1
1
2
7
12
1
10
21
4
2
6
15
17
6
1
12
10
14
9
2
1
2
3
13
10
5
11
14
4
1
12
29
27
8
5
4
3
8
3
3
10
10
10
5
2
1
9
8
4
2
2
2
5
20
24
11
5
2
21
19
20
18
3
2
1
14
15
3
18
17
13
15
2
22
23
6
5
4
7
12
17
16
2
6
19
10
6
17
2
1
11
10
5
10
9
7
6
8
14
14
22
20
8
8
4
2
5
3
3
15
19
10
4
4
18
19
12
28
22
11
9
8
22
22
6
9
13
8
3
2
11
15
15
11
23
20
14
2
5
19
4
5
10
10
6
3
4
6
9
13
20
11
12
7
4
6
7
7
9
12
13
3
3
4
10
11
16
3
5
11
8
5
4
6
7
8
7
2
2
15
18
6
2
3
7
10
14
4
3
9
2
4
14
6
6
7
7
6
4
3
13
26
2
2
20
5
2
2
7
9
8
6
3
17
20
4
6
19
7
1
10
17
23
6
3
13
6
9
13
8
2
1
6
10
4
10
9
7
2
3
7
6
22
24
5
3
8
4
4
6
4
18
7
6
4
3
4
9
11
7
5
4
2
3
34
23
2
2
5
14
11
14
14
9
4
3
2
3
5
0
13
5
11
21
3
8
13
12
10
7
10
12
9
6
6
12
18
3
4
18
2
4
8
6
9
9
11
13
14
9
6
6
34
16
3
4
4
5
9
3
6
22
25
11
1
4
16
11
2
29
19
17
11
2
14
21
4
4
13
8
2
2
6
17
19
7
9
14
19
7
2
10
8
3
7
5
2
4
17
12
9
19
24
8
10
14
7
3
5
9
12
11
10
9
6
12
12
8
7
17
8
12
11
5
6
6
5
9
8
5
4
9
15
13
7
4
18
11
10
2
18
22
4
10
2
2
11
12
9
4
17
6
2
13
24
4
2
11
6
1
2
5
5
9
13
9
20
14
2
2
14
13
2
4
8
21
11
5
2
4
18
17
0
3
10
15
14
17
6
4
8
8
4
18
20
21
23
9
6
7
5
3
6
9
5
22
26
19
4
5
8
7
7
5
3
7
11
3
2
26
31
15
2
2
7
5
3
6
7
6
8
8
2
2
11
3
8
3
16
16
2
2
11
16
15
12
12
9
2
1
10
11
16
8
4
3
2
2
12
17
19
13
10
12
12
3
2
5
38
13
4
3
5
3
4
2
4
19
19
4
2
8
12
6
5
26
13
14
17
3
4
18
5
3
2
3
1
3
9
14
16
8
4
5
13
8
4
6
12
4
7
11
3
2
23
16
6
16
17
5
9
12
4
7
6
3
6
7
12
5
6
20
18
4
4
14
12
12
16
6
4
9
10
3
5
3
5
11
16
15
10
9
12
19
13
7
1
14
23
7
8
1
2
16
17
11
11
12
3
5
13
14
9
1
2
6
2
2
6
7
10
8
12
8
2
2
8
17
18
8
2
3
14
19
2
2
4
24
22
3
2
4
24
25
14
10
12
10
7
9
31
35
30
24
16
11
10
12
8
6
9
9
15
28
28
9
6
14
8
6
5
5
6
7
7
4
26
17
5
4
4
6
3
6
14
15
12
7
6
3
3
6
10
7
7
4
20
3
2
5
9
16
14
12
13
8
3
3
7
5
2
6
11
10
4
1
4
6
13
21
14
6
5
6
6
5
13
26
26
9
6
2
11
12
14
5
4
14
8
2
3
10
11
1
11
24
24
7
6
11
9
11
14
8
2
2
2
3
13
14
14
15
12
13
10
5
5
5
5
8
13
7
5
11
2
3
16
13
6
12
12
9
10
9
2
9
15
4
3
3
8
5
6
13
13
3
6
9
12
10
12
3
9
36
8
2
2
3
4
17
24
16
9
7
13
2
4
7
9
11
5
4
1
1
20
28
11
5
5
2
5
6
5
7
3
4
8
1
1
5
8
8
13
3
2
1
12
24
20
7
1
2
4
1
1
8
33
25
4
2
2
18
30
29
16
15
19
20
15
10
15
34
37
31
17
14
12
15
19
17
5
6
9
19
8
20
29
10
5
10
6
2
1
12
18
15
9
2
25
6
2
3
5
4
2
5
16
14
14
13
20
12
3
3
18
12
9
7
7
5
3
3
4
7
6
12
18
16
10
7
5
1
2
11
6
5
4
4
6
8
9
12
15
3
1
6
9
6
10
12
9
6
3
7
13
15
13
11
11
11
6
3
1
8
13
4
3
15
15
7
2
11
18
18
10
4
6
8
6
9
15
14
14
15
8
12
16
10
4
2
4
7
9
4
3
6
10
7
7
9
10
11
12
23
15
11
7
2
4
19
13
4
2
2
11
14
1
1
9
8
16
9
1
2
31
25
3
1
1
2
1
17
19
13
9
7
29
12
1
13
27
18
2
3
4
2
1
13
23
8
5
16
3
2
2
4
13
8
9
7
1
1
7
9
6
22
6
2
11
12
17
16
2
1
3
7
2
2
7
19
16
5
2
13
26
24
15
18
30
30
26
14
23
25
25
20
4
4
13
14
15
12
2
2
6
16
10
11
23
10
6
5
6
6
3
6
14
12
13
5
22
22
4
3
6
8
7
4
5
6
4
3
1
15
22
12
2
18
13
10
5
4
4
4
4
6
3
3
7
15
15
16
13
2
13
1
1
15
9
3
2
2
3
10
6
6
6
5
3
5
10
2
4
16
1
3
8
8
13
14
8
5
7
8
7
5
4
3
1
9
8
12
12
9
6
3
14
21
12
10
11
13
13
9
9
9
10
11
11
11
8
12
16
4
3
5
8
9
7
4
10
20
9
2
7
14
11
20
17
12
4
2
7
8
7
6
4
2
10
21
3
2
16
11
42
34
9
1
4
19
5
3
2
3
2
3
17
8
3
10
8
43
31
2
8
16
10
3
5
8
6
3
6
7
3
8
25
14
4
1
13
24
5
9
13
2
1
12
21
16
2
9
29
4
3
12
6
1
10
7
7
3
2
13
14
10
19
17
9
20
29
27
27
23
30
16
13
11
2
9
25
10
5
4
3
3
2
13
15
12
15
7
10
13
11
8
6
5
4
3
9
10
16
15
7
6
8
7
5
10
10
3
3
2
1
5
16
11
3
16
10
7
6
6
6
4
9
12
2
2
5
9
9
10
8
2
12
5
1
6
12
11
4
2
9
2
2
17
20
5
2
5
7
3
19
1
2
11
16
19
9
4
5
12
8
10
9
3
2
2
4
6
23
9
2
9
4
8
9
6
9
11
8
7
7
5
3
5
5
3
21
3
4
13
4
5
4
5
8
7
3
4
9
8
2
5
15
4
13
13
11
5
1
5
9
6
3
3
12
1
4
24
0
1
16
11
40
41
16
1
1
6
5
3
3
3
2
2
13
1
1
11
34
46
32
10
4
3
5
5
7
11
8
3
1
0
4
10
31
26
4
2
18
22
0
11
14
1
1
16
19
20
2
2
15
33
1
0
11
10
3
16
14
10
7
6
17
15
17
16
11
19
21
16
18
20
20
36
20
15
13
3
12
20
9
5
3
4
5
3
2
15
19
14
12
2
6
15
10
4
4
4
5
5
4
7
6
12
11
7
7
5
3
6
20
17
5
3
2
2
3
5
5
1
15
9
3
1
9
8
2
7
11
3
4
14
11
4
4
3
2
12
12
5
1
4
16
24
12
2
9
11
2
7
16
7
2
4
6
3
17
20
2
2
18
20
20
6
3
8
10
5
10
9
3
3
5
7
4
22
26
5
0
5
4
3
3
4
7
5
3
7
5
2
2
6
7
2
28
26
3
1
8
3
4
4
5
4
3
15
6
2
10
3
4
6
3
18
4
4
1
4
19
7
4
3
3
13
3
2
20
7
1
6
22
32
25
6
4
7
10
7
4
5
3
2
3
4
2
2
6
48
33
17
17
16
8
6
8
6
6
5
6
4
2
3
25
26
27
7
3
16
13
2
6
6
3
4
14
7
3
2
16
25
2
1
4
4
2
20
20
16
16
12
7
18
23
26
23
12
19
18
7
9
11
23
32
27
22
19
6
6
18
19
10
4
8
9
5
3
14
18
9
5
2
4
9
5
4
6
3
12
7
5
9
11
6
3
4
2
1
3
21
23
12
7
4
3
2
3
3
2
4
15
4
3
6
19
1
1
16
23
9
5
8
6
3
5
4
2
15
12
1
7
14
21
32
19
3
12
19
8
5
2
5
3
4
7
19
14
1
12
26
15
17
15
3
6
7
7
9
12
8
3
9
9
30
18
6
3
3
8
7
5
9
7
5
5
15
15
9
7
9
5
39
22
3
6
15
4
2
2
10
7
6
16
10
3
6
8
5
4
25
23
1
4
3
7
12
9
8
8
12
13
6
2
11
13
5
5
27
19
2
2
13
14
10
9
10
9
2
3
13
12
2
2
43
52
18
8
19
19
12
7
9
9
3
4
9
5
5
20
24
14
14
8
9
12
6
3
4
3
6
7
8
3
2
1
11
14
7
5
4
4
16
12
9
18
16
4
5
18
31
34
22
9
18
16
5
7
6
23
27
27
22
15
9
6
7
10
10
7
7
5
5
12
2
13
14
2
2
5
9
6
5
6
6
5
7
1
18
3
6
9
5
4
7
6
3
2
12
15
8
6
3
3
1
4
8
6
10
14
5
5
11
19
2
3
11
21
11
4
1
3
14
16
7
14
19
13
2
18
20
22
30
22
9
10
18
17
10
3
5
10
4
7
23
12
6
2
30
22
6
21
23
9
7
8
10
13
11
9
8
16
9
49
21
3
1
3
8
12
8
5
6
7
8
10
20
23
11
7
10
6
37
37
15
1
8
20
5
3
2
4
5
9
12
1
2
7
10
7
3
28
27
0
4
6
3
3
7
15
23
21
14
6
5
8
10
12
21
26
2
0
19
21
7
3
11
14
9
3
4
13
13
1
1
40
46
19
11
15
18
19
4
8
11
5
3
3
4
21
65
43
13
3
4
26
7
3
6
8
8
6
4
9
1
4
9
6
8
7
8
12
8
17
14
1
4
16
12
0
10
23
34
33
15
4
15
12
9
10
6
12
25
26
23
16
9
4
2
3
6
7
6
4
2
10
2
13
7
2
4
12
12
4
2
2
3
3
2
1
19
6
5
8
9
7
6
4
2
3
6
6
3
2
3
2
1
3
10
17
16
12
9
6
4
12
20
2
3
4
14
13
11
2
4
19
15
6
6
19
17
3
19
19
19
21
12
11
12
14
13
10
0
7
21
5
2
17
3
5
2
22
15
3
15
17
12
10
10
11
13
13
11
9
11
11
39
2
2
3
5
16
11
3
8
13
11
9
14
19
20
10
5
7
21
36
29
10
0
3
13
6
4
4
14
16
9
4
2
4
17
15
2
12
33
32
2
2
17
6
2
3
12
20
19
11
7
7
6
5
3
26
15
2
10
24
12
3
2
5
7
5
3
5
7
8
7
18
25
35
30
14
2
17
18
1
5
16
11
8
9
10
22
40
61
52
28
2
4
28
7
2
6
12
13
11
6
26
10
10
14
10
7
2
4
15
17
10
3
4
11
8
1
8
21
25
33
30
6
4
14
12
10
9
5
10
26
24
18
15
9
5
5
10
13
12
6
2
3
17
13
8
16
7
6
8
8
6
8
7
5
4
4
2
3
10
21
15
9
9
12
2
2
4
3
7
11
3
3
5
6
4
3
1
25
28
12
5
5
2
13
12
2
3
2
8
18
18
3
3
16
10
7
11
8
23
25
3
7
13
17
13
3
6
16
13
6
2
1
14
29
5
24
10
4
9
4
10
11
6
8
4
6
11
7
7
9
10
11
9
4
33
22
3
3
12
12
14
8
3
3
16
10
5
7
8
8
7
5
4
30
26
18
8
1
3
24
7
3
6
19
13
4
4
4
8
18
7
3
16
24
27
2
1
13
5
3
5
8
5
8
7
6
7
5
6
5
38
25
3
1
19
15
3
2
2
10
8
4
6
6
6
6
7
26
10
22
30
7
5
20
5
2
14
15
13
13
13
12
43
49
44
34
4
2
18
5
2
5
10
14
14
44
45
28
15
14
13
15
5
4
7
10
11
3
3
14
14
1
11
23
22
30
28
3
4
17
14
6
6
4
20
8
26
23
13
22
15
1
5
11
11
8
5
3
6
25
19
17
19
7
3
16
8
1
10
8
5
4
4
5
8
8
20
19
12
14
15
2
2
14
2
12
15
2
2
5
5
7
13
7
22
26
11
2
10
3
13
3
2
7
6
3
17
17
3
4
16
3
17
8
22
18
2
5
5
14
6
2
7
23
14
2
1
1
20
28
4
23
2
4
15
10
5
5
8
11
2
2
12
3
1
2
2
16
17
4
26
7
0
5
15
4
5
7
2
1
12
2
6
12
2
3
15
9
2
31
14
3
12
3
6
23
17
3
11
15
4
8
14
2
6
12
3
3
23
14
12
16
3
4
17
17
16
6
2
11
20
16
4
5
4
7
28
37
17
1
4
15
1
14
2
2
19
16
0
9
6
4
5
9
65
39
13
12
16
4
18
9
2
10
25
14
12
7
6
7
55
51
43
36
31
9
4
13
1
5
8
10
7
6
45
53
33
12
14
13
17
17
5
2
3
7
6
6
18
16
0
9
19
17
26
26
4
3
22
15
4
4
4
14
10
21
19
10
30
27
2
2
7
10
10
7
2
7
14
29
22
18
16
3
0
23
15
5
5
5
5
4
7
14
13
5
8
13
19
11
8
4
8
22
3
2
12
2
6
6
5
18
29
16
8
11
6
3
18
2
8
6
2
19
16
2
7
10
3
11
20
5
14
7
18
9
6
15
2
14
6
3
20
16
5
3
0
2
18
23
14
12
2
10
12
8
5
5
15
9
2
5
6
4
3
0
2
15
18
7
12
3
2
7
12
5
10
13
4
7
5
3
8
9
2
2
12
12
26
5
1
17
5
3
10
15
13
11
7
1
9
18
2
0
15
14
25
7
2
16
8
3
9
19
28
8
3
10
20
20
5
1
3
8
19
27
6
2
3
2
5
16
4
2
9
12
3
6
6
2
4
62
44
24
14
6
13
11
1
2
13
28
8
7
3
1
3
68
77
66
42
32
22
6
1
4
1
14
11
10
3
1
37
43
48
19
4
16
16
13
14
3
1
3
5
5
8
18
14
1
5
11
14
16
20
18
2
6
19
12
2
2
4
15
7
11
15
11
11
29
23
1
2
6
9
9
10
6
6
18
20
16
9
5
4
2
14
0
14
2
2
9
10
11
13
12
1
12
16
2
10
9
10
21
3
1
12
5
14
10
13
27
36
15
1
5
6
5
15
6
5
8
8
21
15
2
4
3
6
17
21
3
15
13
14
10
3
17
14
11
21
3
3
6
2
4
15
19
3
15
10
4
6
12
29
22
4
6
2
13
7
3
4
15
14
2
3
2
4
6
9
16
15
11
8
2
2
3
6
3
6
3
2
2
18
7
3
6
4
11
9
6
2
3
13
7
2
11
25
1
1
19
7
2
4
10
24
10
3
5
6
12
7
2
2
10
2
1
0
5
14
9
3
1
5
11
4
2
11
2
5
46
35
29
17
3
6
5
3
3
3
15
8
2
2
1
78
85
72
43
30
17
1
4
4
1
10
14
4
1
68
45
44
40
6
2
25
19
4
5
1
10
11
5
5
10
13
5
12
12
13
13
7
4
8
13
6
1
1
2
3
17
15
11
15
18
5
4
4
2
5
5
10
10
6
4
2
4
6
9
8
3
10
5
2
13
16
12
7
6
14
3
3
24
10
6
21
4
2
18
9
14
15
18
23
28
10
12
4
11
12
8
7
9
17
14
5
4
1
10
20
18
9
15
7
1
9
15
13
12
7
1
9
21
1
4
12
15
11
3
4
14
17
25
31
10
5
5
12
17
4
2
9
12
10
3
3
6
1
8
17
13
8
2
2
5
6
3
3
7
10
8
4
3
3
10
13
10
12
3
2
5
6
3
3
8
7
6
3
2
13
12
4
4
4
5
3
4
7
0
5
5
2
4
4
3
3
5
16
15
3
1
2
7
22
20
11
3
2
3
7
15
3
1
6
1
1
2
78
60
40
30
21
3
13
26
1
2
11
0
1
92
69
48
45
37
6
4
29
19
1
1
6
6
6
10
4
7
13
16
12
11
6
4
7
6
5
6
5
3
1
16
13
12
19
5
2
10
17
6
4
3
4
3
2
2
10
0
1
10
5
11
5
1
12
20
15
1
4
4
3
24
12
7
17
2
3
14
2
10
15
16
16
17
13
2
2
17
16
3
4
7
9
5
5
6
12
18
13
6
3
3
9
7
4
6
3
1
9
10
2
3
9
9
3
5
18
12
8
23
4
3
19
8
12
18
2
3
8
3
2
18
6
3
11
12
8
3
1
13
16
1
2
12
3
11
17
2
4
14
25
22
2
2
6
0
2
2
4
0
20
12
1
10
16
8
4
2
12
6
5
11
10
8
2
2
16
4
2
6
25
23
6
2
2
11
11
16
10
4
16
6
1
24
17
3
3
1
1
66
44
35
30
26
6
2
34
8
3
2
2
92
70
53
45
37
17
5
25
28
3
5
7
14
25
13
20
16
15
12
5
5
6
2
1
10
10
4
10
10
9
13
5
3
7
11
14
13
10
6
3
3
4
1
1
1
3
3
5
3
7
15
14
7
2
17
5
10
12
12
12
4
2
3
3
9
13
9
7
7
15
1
1
19
17
4
2
2
3
5
10
17
20
11
4
4
3
2
2
3
4
1
2
11
11
8
8
10
9
18
11
7
5
8
4
1
24
1
0
26
10
7
1
6
20
19
5
4
8
9
3
1
8
11
1
3
1
22
28
1
2
10
25
23
2
3
7
6
7
5
24
14
1
1
15
12
3
4
7
5
4
7
13
5
3
25
19
1
2
21
21
8
5
5
9
15
16
4
14
18
3
6
19
5
4
5
3
34
33
29
22
14
3
12
18
2
3
6
69
58
43
31
24
10
18
28
6
11
9
17
16
11
10
9
9
7
10
14
2
2
7
15
6
10
4
6
8
10
8
2
15
22
12
6
5
3
3
2
3
3
3
2
16
21
8
4
6
4
2
7
10
10
7
3
3
11
13
8
3
3
2
4
19
9
7
4
2
2
6
14
23
19
5
6
7
3
2
3
5
1
7
18
15
11
13
14
11
9
13
1
12
9
2
25
6
3
20
8
8
18
20
15
14
11
9
6
3
3
4
5
3
21
17
0
1
8
11
12
3
6
12
17
6
11
4
2
1
10
10
2
5
16
8
2
6
14
0
17
27
6
7
15
8
4
6
10
14
7
3
14
8
5
2
3
16
20
33
28
12
7
5
8
15
1
9
57
39
21
15
11
21
23
12
13
6
2
6
20
9
2
2
10
13
4
2
3
24
27
3
7
20
7
5
2
9
5
1
1
1
4
18
16
6
6
10
1
9
6
3
2
6
13
12
10
10
3
7
10
8
6
3
4
4
3
10
19
13
23
9
3
6
3
1
13
11
7
5
17
10
6
7
23
5
1
16
12
4
6
2
8
4
6
9
4
2
3
11
15
7
2
4
4
5
6
4
5
3
8
18
18
3
5
10
3
8
18
5
2
13
7
3
21
7
2
15
12
8
6
3
3
3
7
0
25
11
3
13
14
3
2
15
30
23
19
11
6
2
16
15
1
12
44
38
23
6
4
20
18
14
3
10
6
8
8
4
8
3
1
2
15
26
8
10
12
3
3
16
3
3
2
2
6
10
9
6
6
13
1
2
8
6
12
2
4
7
5
12
22
17
4
5
4
2
2
3
8
4
16
7
4
6
3
4
8
5
2
1
18
1
2
22
25
2
3
6
8
7
2
3
16
6
5
4
3
7
6
6
9
8
5
7
8
4
4
8
8
7
17
19
9
7
3
6
21
10
3
3
3
3
15
6
3
5
4
7
10
0
1
21
19
1
3
16
6
1
5
6
9
11
3
19
6
1
34
30
4
4
15
4
13
29
17
4
2
7
12
3
2
5
10
12
10
12
8
4
15
2
3
1
7
8
4
3
3
1
14
2
2
28
12
4
9
3
2
25
11
1
14
12
4
10
4
2
6
2
2
13
14
6
7
4
2
3
19
12
3
1
5
22
6
2
5
15
2
6
23
5
8
4
4
3
5
4
2
4
9
12
14
16
16
2
2
19
21
10
9
12
22
3
2
1
6
12
2
4
9
2
2
4
2
3
2
16
5
7
14
2
2
44
13
3
10
5
17
16
4
2
9
7
3
3
11
7
8
7
4
6
4
8
2
10
11
2
2
3
5
7
15
9
11
7
2
5
2
2
12
13
9
11
4
2
13
14
15
10
6
9
4
1
7
4
5
5
21
26
2
2
21
2
6
22
4
21
3
9
1
3
6
9
9
7
6
2
12
18
13
16
18
8
4
4
21
18
8
3
3
6
8
4
40
21
1
4
4
51
18
3
7
10
3
2
2
6
20
8
2
2
3
9
5
13
9
2
4
10
1
10
13
1
5
4
10
8
7
10
2
12
6
7
8
13
2
15
8
4
9
26
17
1
11
5
1
11
20
16
1
9
3
2
12
9
2
3
14
3
4
10
7
10
16
6
8
19
22
17
18
3
7
14
10
21
2
3
3
12
3
20
0
1
2
12
19
12
2
1
2
12
8
12
3
2
15
9
4
14
7
4
18
12
8
2
4
5
4
13
5
2
10
9
2
6
2
13
26
12
0
9
5
9
22
6
2
3
5
3
1
0
7
5
4
4
8
6
11
14
6
4
7
1
2
13
3
2
21
6
1
2
7
4
2
10
3
13
9
10
4
5
2
5
6
3
6
3
2
11
22
12
9
18
20
6
9
6
4
3
11
7
3
5
7
5
4
5
2
3
1
3
7
11
12
11
8
15
2
3
2
3
0
6
19
19
17
8
8
9
7
3
4
3
9
13
12
3
10
1
8
18
13
14
