# Supplementary material for: Evaluating flow modulating treatment response in intracranial aneurysms using black-blood MRI in vitro
Source: Commun Med (Lond). 2026 Mar 27;6:170. doi: 10.1038/s43856-026-01413-z (PMC13031954; doi:10.1038/s43856-026-01413-z)
Supplement: Supplementary file 8 — Supplementary Data 5 [file 43856_2026_1413_MOESM8_ESM.zip › Data_Figure_8ab_Sup_Figure_6ab/BB2/with derivo (FD1)/3_BB2_agar_left_array.txt]

87
85
82
84
90
95
90
89
88
89
90
84
75
76
87
99
100
92
87
93
102
106
104
100
96
95
94
89
84
82
81
83
84
91
96
98
99
99
95
86
82
87
98
107
97
81
77
90
108
112
98
90
82
79
79
78
77
79
85
91
93
89
87
86
84
82
82
85
87
94
102
108
111
103
95
90
89
87
85
84
90
96
95
90
90
93
97
99
92
86
88
94
97
98
95
95
102
106
106
102
81
84
86
94
92
83
75
79
88
96
98
103
105
105
92
78
74
78
83
90
96
104
106
98
86
76
74
78
86
93
99
99
92
85
85
89
94
89
83
84
93
108
111
102
98
99
103
103
93
82
74
80
85
89
90
85
85
92
99
100
94
91
95
99
93
85
78
77
81
85
89
86
82
76
77
82
86
90
93
94
90
78
69
72
84
98
102
94
83
84
93
103
110
111
111
109
103
90
78
77
88
86
83
76
73
78
87
95
100
98
92
85
80
82
85
81
75
75
82
90
94
91
85
84
92
104
106
99
87
74
69
68
71
75
82
89
95
98
92
88
83
87
95
105
112
113
108
91
72
70
87
87
88
90
92
92
92
95
97
95
90
87
86
86
86
81
85
92
99
104
101
99
99
104
106
104
97
84
76
70
75
87
95
92
82
75
83
96
98
92
83
85
90
94
96
99
104
101
86
78
78
83
94
106
111
106
97
93
89
87
84
84
86
89
93
99
107
109
104
96
86
86
90
91
90
87
86
88
95
97
96
94
95
91
85
87
94
105
107
100
89
81
77
75
76
78
87
101
108
107
82
82
81
89
95
96
95
90
87
85
85
84
85
85
90
95
96
88
77
72
79
89
91
89
88
91
95
99
101
103
101
93
90
89
87
88
93
101
109
106
96
83
74
72
69
65
67
84
106
114
92
84
76
73
77
86
95
101
98
94
88
87
86
87
91
93
94
79
65
65
78
94
107
107
100
95
94
89
89
96
107
109
102
92
88
86
85
84
89
90
86
83
82
89
90
86
80
81
91
101
88
88
88
86
84
86
90
99
102
97
92
89
89
89
92
93
97
99
90
83
83
93
106
108
102
92
81
79
86
99
112
111
100
88
86
94
96
91
84
82
80
79
79
82
89
93
95
99
102
103
80
92
96
98
93
88
86
87
88
91
91
90
89
85
85
87
98
106
107
101
94
96
99
101
100
96
92
86
85
92
99
99
89
81
85
100
109
106
100
94
90
82
70
62
66
77
89
101
113
114
83
85
87
91
93
91
92
90
86
85
85
86
86
83
82
87
96
103
101
98
95
96
97
96
97
101
100
92
84
83
95
97
93
88
93
109
116
113
103
95
91
86
86
89
99
101
96
92
94
103
81
78
82
86
84
79
79
86
91
92
88
88
90
91
89
88
92
96
99
96
96
97
93
84
79
82
92
98
102
101
97
91
85
83
90
104
110
109
104
96
90
87
94
110
124
123
107
88
79
91
78
79
89
95
87
72
65
74
86
90
92
91
94
96
94
89
87
89
87
90
94
98
99
88
79
80
87
97
106
101
91
85
83
87
91
88
86
92
102
106
101
90
91
97
103
105
101
96
91
91
75
78
90
98
97
89
82
81
84
84
83
81
78
82
89
94
97
93
83
80
87
99
108
105
97
90
89
95
95
91
86
88
103
115
112
92
80
80
93
101
101
95
91
93
95
97
101
104
103
97
78
78
81
86
92
93
95
93
87
81
76
73
71
75
83
93
98
97
85
81
83
94
105
104
94
87
90
98
106
101
91
88
99
107
107
100
96
95
96
95
92
90
87
89
87
93
101
108
111
109
90
88
83
79
80
88
93
94
88
79
73
74
83
91
86
75
71
73
81
83
84
87
90
90
89
86
90
97
101
100
95
85
72
69
79
91
101
104
100
100
101
97
84
65
58
70
93
111
115
109
85
88
88
85
82
80
77
75
74
74
72
81
93
101
92
77
62
66
79
81
79
73
75
87
94
96
95
96
95
97
96
83
70
65
75
88
90
88
90
98
110
113
95
73
65
78
103
121
116
100
82
87
93
97
95
85
77
74
76
85
88
87
91
100
104
98
92
90
86
82
77
76
87
94
94
92
92
95
96
92
85
81
85
89
92
89
85
78
82
95
106
113
111
104
103
107
112
113
102
92
96
95
95
98
96
89
82
84
91
96
94
90
89
94
102
108
100
92
84
83
89
100
109
102
87
74
77
90
95
89
81
82
91
96
92
87
86
89
92
95
101
107
106
104
98
90
83
82
83
89
93
90
90
89
83
78
78
83
88
90
90
90
87
85
85
88
88
84
81
79
84
95
96
92
79
71
76
87
91
93
95
100
105
101
91
86
89
93
96
95
95
95
92
86
77
73
70
73
78
86
72
77
86
94
95
90
84
86
88
88
88
87
84
78
70
68
78
88
89
80
72
76
82
82
77
72
79
85
84
80
85
99
114
112
98
86
85
91
95
92
89
84
83
84
87
89
88
84
85
91
67
73
86
99
105
103
97
93
91
88
86
83
85
81
74
73
86
104
106
96
83
84
89
93
89
87
88
90
83
73
75
88
100
101
91
84
85
88
86
80
77
80
86
93
98
98
97
92
93
94
73
78
88
97
99
100
95
91
90
90
87
83
85
87
85
83
83
89
97
99
100
100
101
101
101
103
104
105
104
105
103
92
80
68
72
85
92
88
80
76
82
95
101
93
85
86
90
93
91
89
82
89
96
94
89
84
83
84
90
93
93
87
84
88
91
89
81
73
74
89
103
107
102
96
92
96
104
110
118
122
118
100
79
63
70
86
96
90
82
87
106
117
109
92
79
82
89
92
90
87
95
100
96
90
83
76
75
77
84
87
80
73
74
86
98
99
89
80
81
90
102
108
104
96
88
83
88
95
95
93
93
97
98
93
87
85
87
92
97
101
105
106
99
93
91
90
87
85
86
96
99
95
90
88
87
89
85
78
75
71
65
58
57
65
77
81
83
86
92
95
100
102
103
98
94
87
87
90
92
91
93
105
117
114
99
85
88
104
110
99
81
75
83
96
105
95
85
74
72
80
92
91
88
92
97
103
101
93
80
74
69
67
63
57
59
65
80
91
99
99
99
98
99
98
96
96
96
101
109
115
111
106
101
94
85
84
93
107
111
101
85
75
83
98
105
99
89
76
68
67
105
107
105
97
92
94
99
99
95
85
78
78
82
82
78
76
83
99
110
109
102
97
94
92
93
95
97
99
103
103
98
86
74
68
70
74
81
88
97
101
99
93
88
92
100
99
94
84
79
86
108
111
109
97
88
82
89
98
97
88
81
80
89
91
85
78
80
90
101
104
98
91
82
79
82
85
86
89
85
84
84
82
83
88
94
91
82
73
72
76
83
83
81
85
93
98
96
87
88
97
81
83
90
94
92
95
96
98
98
98
100
102
99
93
84
78
81
86
84
76
71
73
79
77
72
70
79
92
100
100
96
92
93
99
109
112
103
88
76
73
78
80
80
80
87
95
99
100
99
95
73
81
89
91
91
95
97
98
96
98
106
116
113
103
97
100
105
103
86
69
63
77
88
89
80
74
85
97
110
111
103
92
86
88
97
106
108
103
97
94
92
89
82
78
86
99
109
109
102
96
96
99
97
87
77
76
81
87
91
90
88
91
91
92
97
105
109
102
93
89
91
95
94
92
87
91
96
97
97
101
103
98
88
78
78
89
98
101
99
97
94
85
77
77
88
99
100
94
92
99
89
81
80
84
77
71
66
70
79
84
83
71
61
62
72
84
87
81
81
90
99
99
91
84
86
93
98
98
98
101
107
101
89
79
77
88
100
101
95
90
83
83
85
86
88
82
74
77
88
101
64
63
75
87
93
88
74
66
68
77
83
81
74
68
74
84
90
84
79
80
81
85
92
93
91
91
92
97
97
97
88
80
84
93
98
104
106
101
93
84
84
94
102
101
92
80
74
80
90
98
78
84
97
102
102
100
96
89
78
77
86
93
98
97
97
102
101
93
84
82
82
81
89
96
100
102
100
97
91
79
66
66
83
93
95
88
86
91
97
101
105
108
101
94
89
88
88
85
82
85
97
101
102
99
96
98
102
101
95
90
91
94
99
97
95
91
85
80
84
88
91
86
86
87
97
105
107
101
90
79
78
87
94
90
78
71
79
93
105
112
109
103
93
87
87
89
89
84
82
86
88
82
84
86
89
87
87
90
91
91
91
91
88
84
80
78
80
81
85
85
90
90
90
85
82
83
89
95
94
92
94
101
105
101
94
92
101
107
106
96
87
87
92
101
104
99
91
87
91
96
82
71
73
81
82
79
76
78
82
87
87
86
84
84
84
89
93
94
88
86
87
93
95
89
77
73
81
91
95
92
90
96
106
111
109
104
100
98
93
85
79
83
93
104
106
101
93
92
96
97
82
73
71
71
75
77
80
82
84
87
87
86
88
92
96
97
93
88
84
85
87
92
94
99
103
104
100
95
90
93
99
102
106
105
103
96
89
83
88
93
97
102
105
97
87
82
85
93
101
97
81
74
77
84
91
92
87
86
86
86
87
88
91
93
96
95
88
80
80
85
83
79
80
89
106
113
106
94
90
97
104
105
104
100
98
96
94
97
96
99
102
108
111
102
82
69
72
88
99
97
74
74
84
104
113
109
97
89
87
85
85
85
82
80
83
90
95
98
94
89
82
77
73
75
83
93
95
91
89
94
100
106
108
108
102
96
99
102
102
95
86
88
99
98
89
77
77
87
95
95
79
82
86
96
103
105
102
101
101
97
93
87
78
71
72
87
102
109
102
89
82
75
75
78
83
86
91
90
88
91
99
110
119
113
100
89
83
80
79
78
79
80
79
77
80
88
97
102
102
96
92
97
96
92
88
88
91
99
104
103
97
91
84
82
89
96
97
89
79
71
67
70
79
83
84
85
90
98
101
101
101
108
109
101
91
84
77
72
69
78
88
90
78
71
80
97
104
104
99
94
92
105
110
101
84
71
64
73
83
84
81
80
90
101
109
102
90
75
64
66
76
88
99
100
92
90
104
115
115
104
100
104
104
95
85
82
86
95
101
104
101
96
91
92
100
104
100
89
82
84
74
86
93
88
78
68
65
69
68
66
68
77
93
105
108
97
86
78
79
89
103
112
112
106
102
103
105
108
103
101
100
104
102
93
86
87
99
111
117
112
100
92
90
98
102
103
100
92
85
81
65
70
72
70
76
87
90
82
73
78
85
91
94
89
86
84
82
87
94
98
97
91
87
87
94
94
91
89
94
103
109
101
89
86
89
97
104
103
101
94
88
85
85
84
85
90
101
106
99
83
87
87
86
85
92
96
93
78
73
88
103
100
88
77
75
81
84
90
95
93
83
74
74
86
98
96
91
92
104
114
108
94
83
86
93
96
97
95
96
96
94
91
87
87
89
90
91
90
87
88
107
109
98
87
84
84
81
75
74
83
90
90
88
87
85
82
83
88
92
89
82
80
91
107
115
106
97
97
104
110
105
97
94
98
97
90
85
89
103
112
106
94
92
104
117
119
104
85
77
88
111
110
94
80
72
74
83
87
86
83
75
74
81
90
92
81
80
85
92
95
88
86
91
97
96
89
81
80
89
97
97
96
96
98
95
85
76
82
92
103
98
88
88
102
117
119
110
98
93
101
84
83
84
89
92
95
91
89
89
92
94
89
84
80
89
96
97
91
85
92
100
97
89
83
87
94
99
90
83
76
80
93
97
95
93
93
96
95
92
84
84
90
104
113
108
98
90
91
98
105
78
77
79
83
84
83
82
85
90
94
94
90
86
87
93
97
96
88
82
78
83
92
93
90
90
92
97
93
84
77
83
94
100
95
90
93
98
103
100
92
87
89
93
97
98
96
89
84
86
96
68
75
81
84
80
71
72
86
102
108
105
102
102
103
97
91
86
86
85
88
100
111
114
102
90
87
92
99
99
94
97
103
108
107
102
97
93
87
83
89
100
109
107
96
81
77
84
91
97
98
78
81
85
88
80
71
72
87
101
107
103
99
100
100
94
84
78
84
92
100
105
108
104
93
88
84
84
89
90
89
87
83
81
87
94
96
89
76
79
93
113
122
116
99
89
89
97
104
105
99
90
93
90
86
76
69
68
73
84
94
98
95
92
94
90
80
72
68
80
94
98
92
86
88
92
89
82
74
72
71
71
69
74
83
95
97
93
89
90
97
100
98
93
95
99
113
123
118
103
88
86
96
104
101
91
81
75
76
82
92
95
94
91
94
94
87
74
64
68
77
85
87
91
98
101
92
82
76
80
83
84
89
98
110
113
106
104
101
95
84
80
79
89
92
99
108
117
114
104
94
82
92
104
110
111
109
104
96
89
88
89
90
90
93
94
97
93
82
72
71
70
74
84
89
90
87
84
90
99
103
100
95
97
101
102
104
106
109
106
95
87
90
96
99
96
92
94
101
107
112
89
89
89
87
94
102
107
101
91
82
83
85
86
85
87
96
99
92
78
71
71
76
80
84
86
91
96
96
95
90
85
81
81
83
86
89
95
104
113
115
109
99
92
86
83
79
81
94
106
112
89
86
84
79
79
83
92
97
91
81
78
82
84
87
89
97
101
95
86
77
82
92
95
87
87
92
94
88
81
79
86
94
98
102
106
106
100
94
93
92
89
83
83
84
85
83
86
97
106
104
76
82
89
91
89
85
85
83
83
80
81
88
96
99
99
99
100
97
92
85
89
95
100
100
94
86
80
78
84
95
108
112
107
103
105
107
101
87
77
73
76
81
88
89
88
89
97
105
115
107
71
72
82
89
92
88
85
82
77
80
83
91
95
96
91
92
92
93
92
88
90
93
96
99
98
97
91
83
82
92
106
108
98
84
80
83
85
86
89
96
101
100
92
85
85
91
98
105
112
110
75
71
71
76
84
88
90
91
90
87
84
82
83
83
84
86
92
91
86
86
91
93
92
88
95
101
103
93
81
79
92
101
98
90
86
86
91
98
106
112
113
104
92
86
88
92
93
92
97
103
77
73
75
80
82
83
85
92
94
93
89
88
92
93
93
91
93
94
90
88
90
95
98
91
84
86
93
96
91
88
90
94
92
87
84
86
93
102
111
112
105
95
92
92
95
96
94
94
99
107
75
75
86
94
92
84
83
86
89
88
87
89
96
102
99
95
96
99
95
88
89
95
102
96
84
80
86
93
95
93
90
89
89
89
85
83
82
90
99
104
104
99
94
92
91
96
105
113
113
108
79
85
95
99
95
90
85
86
84
81
75
73
76
81
85
94
102
105
98
89
89
95
98
92
83
81
86
92
90
79
76
87
105
119
119
106
92
82
79
87
101
113
113
104
99
100
108
110
99
87
95
95
93
89
91
90
90
88
85
82
79
75
72
71
80
90
100
103
93
88
92
100
102
91
78
77
87
93
88
76
70
84
102
117
118
110
97
86
80
84
96
109
112
105
97
97
99
98
96
92
96
91
82
75
76
81
88
86
84
81
83
89
92
91
85
80
76
80
87
89
94
102
103
99
91
87
87
88
87
89
93
96
96
91
89
88
87
86
87
90
95
94
93
88
86
88
99
110
109
103
87
87
86
82
77
75
74
74
76
80
85
89
95
98
91
79
75
81
91
90
82
78
85
99
107
100
89
81
87
100
117
117
104
91
86
87
87
88
93
95
95
89
83
83
89
97
109
112
104
90
85
89
92
92
86
79
77
80
87
93
90
88
87
88
90
92
94
96
94
83
76
73
85
98
99
93
89
86
93
97
99
101
101
96
91
89
95
101
106
104
99
94
93
91
92
94
93
89
85
86
85
91
96
94
91
92
95
98
101
97
92
88
84
82
86
93
98
96
83
77
80
97
111
109
92
79
83
95
97
87
72
71
81
89
90
88
93
105
112
110
111
110
106
97
84
75
70
75
86
100
96
102
101
98
94
94
96
95
87
82
84
88
85
79
76
85
95
98
89
82
87
100
109
104
89
79
82
89
91
85
75
74
82
90
89
87
89
94
100
106
109
108
105
98
92
88
84
85
87
95
102
102
99
98
95
91
83
77
73
77
87
93
92
82
72
77
91
103
106
97
90
88
90
87
83
80
83
93
95
93
90
90
89
90
87
83
81
81
85
91
95
96
91
90
90
98
102
104
97
90
89
84
83
83
86
88
86
80
76
80
91
106
111
100
86
80
91
105
108
100
91
87
91
93
91
92
99
100
97
91
89
90
83
72
71
80
87
90
90
91
97
100
93
81
74
83
101
116
119
112
72
81
81
79
76
84
91
90
83
79
81
90
101
99
89
84
90
100
100
97
93
91
95
98
103
109
109
101
88
83
88
92
80
65
67
82
99
99
94
92
104
113
106
87
73
78
87
102
107
111
79
93
99
92
82
79
84
88
86
79
72
70
72
77
84
85
86
86
88
95
97
97
94
89
88
93
98
94
87
85
90
91
81
69
69
78
86
87
88
98
107
107
98
88
80
79
82
73
69
75
84
99
103
101
96
92
85
84
83
77
68
65
71
81
87
82
78
79
87
99
100
97
93
90
83
76
76
79
84
84
84
83
83
80
75
75
83
95
111
113
105
92
83
83
85
88
84
81
76
78
84
89
95
99
102
96
84
71
68
68
67
69
77
85
83
75
75
85
99
103
97
91
92
96
94
85
75
75
79
83
87
95
104
103
95
90
102
126
138
125
97
76
78
90
94
90
86
93
102
103
87
88
92
95
91
84
75
65
62
68
73
80
81
80
77
76
81
91
96
92
91
88
91
96
96
93
91
89
92
96
103
107
114
109
97
91
100
116
126
115
91
80
87
100
104
92
83
83
93
99
93
91
93
91
84
80
77
76
77
78
82
92
90
87
81
81
84
90
90
89
96
101
102
95
88
88
93
95
97
94
95
93
94
91
87
81
79
82
88
92
93
94
98
102
104
94
82
77
84
93
89
89
93
95
90
83
78
77
83
90
95
96
95
91
88
81
81
91
98
101
101
98
96
90
85
86
88
89
83
77
78
80
86
92
96
98
88
77
72
75
83
84
83
84
89
91
88
87
94
101
76
85
95
101
99
86
76
75
86
101
104
97
91
88
86
82
83
87
88
82
77
76
80
82
82
83
87
94
94
88
83
82
87
96
108
110
101
85
74
74
80
80
71
68
76
89
99
104
103
104
86
90
96
103
103
100
94
87
86
92
94
96
94
90
90
91
94
89
83
75
75
84
90
88
83
83
88
99
105
103
101
95
93
94
95
94
87
79
76
85
95
94
81
71
77
93
101
98
90
83
93
95
93
92
95
99
98
88
80
79
89
96
96
88
84
91
100
101
97
97
106
114
110
96
84
84
89
92
92
98
106
110
103
94
84
82
78
78
85
98
104
97
83
79
86
95
92
79
72
77
72
78
86
90
85
82
78
75
81
93
101
98
87
72
71
82
90
94
92
96
104
106
96
83
80
83
86
85
82
85
95
101
100
94
91
90
94
95
92
90
90
89
86
87
90
90
88
83
86
98
59
68
88
103
105
92
80
79
87
98
101
91
79
72
75
84
86
79
77
80
84
83
81
82
87
88
90
87
82
80
81
85
91
94
97
103
107
104
89
80
85
98
108
105
93
84
83
86
95
101
84
84
93
105
111
107
99
93
89
92
92
90
84
78
79
84
84
79
78
86
92
93
89
89
94
97
98
95
88
82
85
92
97
95
85
85
92
94
89
86
98
116
123
109
91
80
80
86
87
85
100
96
91
88
90
95
97
93
86
86
91
95
89
82
79
82
82
79
83
94
107
107
97
85
82
90
101
102
100
96
98
105
108
98
81
73
78
88
94
97
104
111
111
104
93
87
87
90
91
86
86
86
86
81
79
83
88
90
87
87
90
92
90
83
79
77
77
75
73
81
92
100
98
85
75
77
90
100
99
93
89
93
103
104
100
90
87
88
89
87
86
94
106
110
108
101
97
99
101
96
83
84
85
84
83
84
88
94
96
95
93
92
90
88
82
77
77
76
71
68
75
88
98
103
97
88
85
87
84
79
77
84
98
105
107
99
90
84
77
76
83
95
105
108
102
97
94
94
95
90
98
93
84
78
77
79
84
93
101
107
107
104
99
94
96
97
99
99
89
79
73
80
97
111
118
109
94
79
75
84
97
105
106
102
97
97
93
86
83
88
98
107
104
92
83
83
90
94
92
86
95
87
80
75
77
81
85
90
96
103
105
103
97
96
99
105
110
103
98
91
82
78
79
90
105
110
100
89
87
98
109
112
104
97
93
92
90
86
86
90
98
101
97
89
82
84
91
99
94
85
73
72
79
87
93
87
85
86
88
86
85
81
79
81
88
99
104
100
93
90
85
82
80
81
85
91
93
93
93
96
96
94
98
96
90
83
79
83
90
89
82
79
85
95
99
101
101
97
90
81
67
73
83
94
90
80
77
80
81
78
74
73
75
76
86
95
102
98
86
77
78
85
97
103
93
84
82
87
96
98
95
89
87
87
87
91
97
100
97
87
76
70
75
91
107
114
106
96
90
91
84
83
83
84
86
85
83
80
77
78
86
94
95
95
92
90
90
83
73
61
60
69
85
99
94
87
86
93
100
102
97
86
76
74
86
103
115
109
91
76
76
79
78
81
92
102
102
99
102
109
92
95
96
97
102
103
91
78
73
80
97
106
106
100
93
84
69
59
56
57
62
68
77
86
90
90
93
96
95
91
88
84
79
75
82
93
101
99
89
86
93
97
89
79
83
95
103
102
98
97
89
98
105
102
97
92
82
75
72
79
89
94
90
90
90
87
81
73
72
77
84
86
88
90
93
93
93
91
92
95
98
101
99
96
93
95
101
106
107
108
105
99
88
81
83
97
107
108
92
78
79
83
84
75
76
78
83
79
76
80
84
87
83
80
83
89
94
94
95
93
90
86
84
88
96
97
97
98
105
111
110
102
96
102
107
110
110
110
109
104
95
87
83
81
81
88
99
106
103
93
78
70
70
74
86
97
98
87
81
86
92
96
86
79
78
84
92
97
98
93
85
78
77
84
92
96
98
99
103
102
93
83
79
85
91
94
98
97
97
96
89
84
83
85
87
87
84
87
94
102
90
84
84
92
103
106
97
88
85
88
94
95
90
85
81
84
90
95
95
89
84
83
91
93
92
86
80
83
92
100
104
101
96
88
84
82
87
94
99
99
93
82
81
96
109
111
96
74
63
74
105
102
98
96
95
89
87
89
90
89
85
80
81
85
87
87
92
100
99
93
86
86
92
94
90
80
74
77
89
98
107
110
109
105
99
90
85
84
90
96
96
89
84
88
99
109
107
93
73
69
74
79
89
92
86
81
82
89
92
92
88
85
80
76
78
91
99
94
89
86
89
88
86
80
82
84
86
86
89
95
106
109
103
95
92
94
94
89
87
87
91
90
85
84
92
104
107
96
84
81
80
87
89
93
90
88
93
100
104
102
94
89
84
82
81
83
86
86
82
78
80
83
87
86
88
89
88
84
80
78
87
98
102
95
88
84
87
92
96
96
93
89
86
93
107
114
108
93
83
85
78
77
77
82
79
76
77
88
98
103
99
92
87
84
81
81
85
87
86
83
82
90
97
98
99
103
105
100
85
71
73
84
93
96
93
92
92
91
94
93
93
93
95
92
89
89
92
97
101
101
80
71
67
75
80
79
74
74
79
85
88
86
82
81
81
85
97
103
99
88
81
86
94
96
100
101
99
96
90
84
81
77
78
86
93
95
90
81
84
93
102
106
100
91
79
77
87
103
112
104
87
83
82
85
90
84
75
71
73
81
85
81
78
81
86
92
98
99
97
91
82
79
82
88
86
80
75
78
91
98
94
83
80
87
96
97
89
83
88
96
103
100
97
95
91
90
99
110
113
106
86
94
100
95
85
79
76
76
84
91
90
83
80
86
92
90
80
74
82
96
100
92
86
85
81
69
65
74
89
100
97
92
97
107
109
108
104
99
92
82
81
87
97
100
94
89
93
99
104
108
86
90
94
86
79
79
82
86
86
90
93
93
92
89
89
83
74
68
79
97
105
102
92
88
86
84
81
80
83
88
90
93
100
106
108
110
111
108
95
82
84
95
108
106
97
85
82
84
88
94
85
87
86
81
79
81
87
85
82
83
90
97
96
87
83
82
86
88
92
96
96
92
89
86
89
96
98
93
83
77
79
84
90
98
107
111
112
108
107
104
107
108
106
97
94
93
98
100
99
94
80
86
92
92
85
80
78
79
79
81
87
95
97
88
83
79
82
90
96
99
99
95
88
82
86
93
101
99
87
77
76
82
90
100
110
115
113
105
98
95
94
96
97
95
92
93
100
113
114
96
76
82
92
96
91
83
79
79
80
82
88
96
101
99
92
83
80
86
94
104
105
97
83
74
72
80
90
95
91
87
88
93
95
97
98
98
96
91
83
79
82
92
105
107
101
95
97
105
105
92
80
80
87
91
90
87
85
85
84
84
89
97
105
106
102
96
93
87
85
87
89
85
75
66
69
81
91
96
93
91
95
100
98
90
79
71
70
77
87
96
101
101
104
103
103
104
107
105
100
86
95
92
88
83
83
83
84
86
88
89
89
93
94
96
97
97
93
84
69
67
75
84
81
77
79
91
102
101
93
89
92
101
100
91
81
71
69
76
89
100
102
97
89
85
86
93
98
101
100
96
100
95
89
84
84
84
87
93
94
94
91
91
90
87
82
83
88
90
81
72
76
88
98
99
98
100
104
99
90
84
90
102
102
90
76
69
69
78
87
92
92
86
83
82
76
76
79
89
99
100
87
88
84
79
79
83
92
98
95
90
87
90
93
86
78
77
88
105
108
96
87
91
99
103
101
96
92
90
83
80
87
99
101
91
80
75
79
82
83
87
94
101
99
92
83
77
81
91
98
99
87
96
93
83
77
77
83
87
85
85
84
88
93
86
80
81
91
104
108
103
96
95
95
89
82
81
86
89
85
79
81
87
89
94
97
103
101
91
80
81
95
116
119
105
92
92
96
97
97
99
102
109
106
98
90
83
77
74
81
90
99
98
89
82
81
87
96
100
93
89
94
100
97
84
73
77
88
94
89
81
79
84
85
88
94
98
99
93
84
85
93
106
113
112
105
101
98
96
95
95
90
93
95
95
94
94
91
87
90
94
100
97
87
81
83
86
97
100
94
89
92
99
101
95
90
88
88
91
88
87
86
89
93
94
94
89
85
83
84
85
83
84
92
103
109
104
98
92
87
84
71
77
85
91
91
91
91
89
89
89
88
87
89
91
89
89
94
103
109
103
91
83
85
96
101
95
87
80
83
89
94
97
101
106
106
100
90
85
85
85
77
67
70
85
99
99
94
85
82
83
68
75
85
88
86
84
82
82
83
83
84
86
89
93
91
89
91
93
97
95
86
82
85
94
95
92
91
96
97
94
90
93
98
101
102
99
98
97
95
85
77
69
68
73
79
80
78
78
85
96
74
79
82
85
86
90
95
94
86
82
85
88
88
84
82
89
93
92
85
78
82
92
99
95
85
84
93
111
114
99
86
83
89
93
91
90
92
95
94
85
85
90
94
90
83
76
79
84
97
103
89
88
84
83
86
93
101
97
87
78
83
90
90
82
82
95
109
108
92
80
82
90
95
92
87
84
85
88
90
90
88
87
90
92
92
90
88
82
82
83
89
100
113
118
116
110
105
101
101
101
101
89
82
81
83
88
87
81
80
80
88
97
99
95
93
97
106
107
97
85
84
86
86
87
86
86
83
76
81
91
99
100
90
81
79
82
84
79
78
86
94
102
109
114
117
117
117
112
102
91
90
86
83
86
87
90
84
81
80
86
97
107
113
107
100
94
94
94
90
85
84
88
92
92
90
90
93
93
93
93
100
100
91
78
73
80
86
89
94
100
108
111
104
91
87
96
107
113
107
92
85
94
99
101
98
96
92
92
89
87
89
95
98
94
87
88
94
99
93
86
83
88
94
97
94
94
95
91
84
80
87
97
101
99
97
98
100
96
96
102
107
106
97
87
87
96
104
102
96
96
97
106
104
94
84
86
93
94
90
83
75
71
70
69
70
78
89
93
92
88
84
84
86
86
87
89
89
84
79
79
88
98
103
104
102
98
91
87
88
93
92
85
80
84
96
107
102
87
77
80
97
96
88
79
77
83
89
92
90
86
75
69
70
75
76
77
75
79
85
90
86
84
84
86
87
89
90
90
91
92
90
87
84
82
80
80
81
85
93
97
93
83
78
79
82
89
97
95
91
84
81
82
84
88
91
86
82
78
82
83
78
75
78
85
85
81
78
85
94
93
85
80
84
94
103
103
95
91
89
87
86
84
84
84
83
84
87
92
97
98
92
86
87
83
83
86
97
112
118
113
76
79
87
92
90
83
78
75
74
73
74
79
82
83
80
79
84
88
88
79
72
71
81
93
99
98
91
81
77
82
92
102
106
109
106
103
98
91
87
84
81
85
91
92
90
87
87
94
109
115
78
76
80
80
76
79
79
78
78
74
78
88
94
88
82
77
78
78
75
71
76
85
91
85
81
82
89
93
93
92
96
104
109
107
105
103
99
90
82
81
89
97
102
100
89
75
68
75
90
98
75
75
81
86
86
83
79
76
80
82
85
91
91
93
95
97
99
100
99
97
98
97
95
88
83
86
100
108
105
92
88
89
91
93
93
97
101
104
100
101
104
106
102
98
90
86
79
87
97
101
91
92
98
102
98
83
68
70
81
93
87
72
71
85
104
110
107
106
106
102
96
91
91
95
96
97
96
96
91
84
80
82
89
95
98
99
101
102
101
101
104
101
97
97
99
98
92
91
99
106
107
103
98
96
96
93
86
79
80
80
75
69
71
83
90
90
85
85
84
86
88
92
98
103
100
91
84
82
85
85
86
88
94
99
104
95
86
78
80
88
95
96
93
93
96
94
85
77
78
89
94
91
84
81
87
99
101
90
78
77
86
97
98
89
82
80
84
86
85
87
96
105
105
98
87
81
82
84
84
85
88
91
95
98
97
87
76
72
79
95
100
93
81
81
93
98
98
84
75
77
84
89
90
88
85
87
91
93
94
98
105
110
109
101
96
99
98
95
90
92
98
100
90
80
73
79
85
86
80
75
79
87
94
97
94
88
78
76
82
100
109
105
91
88
96
110
118
105
89
86
91
92
93
93
91
91
94
99
103
99
90
88
90
100
108
103
91
76
75
85
95
94
83
77
79
85
90
88
81
79
87
96
104
100
96
92
88
80
74
82
107
126
128
116
107
105
103
96
90
90
89
79
75
82
92
97
96
90
84
80
78
77
81
85
94
100
89
76
75
90
106
111
105
97
92
92
93
92
94
99
108
114
113
105
105
107
106
86
65
60
83
114
131
125
107
95
90
92
91
87
86
79
74
77
82
85
81
70
64
69
80
87
85
83
90
102
109
105
97
98
110
117
112
100
91
86
89
93
98
103
106
105
100
101
106
116
118
107
86
69
71
85
99
103
102
96
99
104
105
96
85
92
90
84
82
84
82
75
70
72
80
88
88
87
89
98
103
102
96
94
92
94
94
90
90
88
91
96
96
92
86
81
83
88
95
101
107
108
105
99
94
93
95
94
90
92
99
108
113
107
90
95
93
88
86
87
90
93
90
86
84
87
91
91
84
75
76
84
92
92
83
79
89
104
114
110
104
97
91
85
81
83
86
87
86
88
92
95
98
103
110
109
96
86
82
90
99
99
97
95
104
108
99
89
80
82
88
93
96
94
91
90
93
92
87
80
83
97
103
96
83
77
86
105
115
111
95
83
76
84
96
101
93
83
82
89
93
95
95
96
99
90
81
75
83
101
104
97
81
76
108
109
99
89
80
82
85
88
91
94
95
92
91
92
95
98
104
103
105
100
92
81
77
80
90
95
93
85
81
87
95
93
84
79
79
84
88
87
89
87
83
78
71
76
90
105
110
101
87
77
77
86
96
97
93
85
83
83
85
86
87
85
84
87
93
101
103
97
91
91
95
95
87
83
83
87
93
100
105
100
88
76
73
78
80
80
75
74
81
85
85
84
86
92
100
107
109
100
90
81
61
76
94
104
95
85
81
82
81
77
72
74
80
89
93
97
95
88
79
76
80
95
108
109
96
82
79
89
101
101
88
72
71
77
86
93
95
97
98
91
87
92
99
110
115
104
91
79
80
87
78
82
87
89
93
97
98
92
81
74
77
84
92
95
94
91
87
83
77
72
66
71
84
98
101
91
82
75
78
85
91
84
78
74
81
99
114
112
95
80
83
97
109
111
103
88
75
74
87
104
92
86
82
87
101
116
111
93
86
94
104
104
94
90
91
90
86
80
82
81
75
63
60
74
89
93
82
72
70
81
96
98
85
71
74
87
98
91
76
75
89
103
98
82
69
70
76
85
93
103
95
92
85
85
95
99
95
89
91
104
111
99
84
77
85
91
90
82
83
88
87
81
75
79
86
85
78
75
83
95
104
99
92
87
87
89
87
80
78
90
104
104
91
75
70
83
92
92
87
89
94
94
86
75
73
79
91
96
96
94
91
87
80
78
82
90
91
83
79
83
88
90
92
91
91
92
90
90
94
95
89
85
90
100
107
101
90
84
89
99
102
103
99
98
97
97
97
99
99
97
80
79
79
77
87
95
107
109
101
94
92
93
96
95
93
91
93
90
88
90
97
100
97
89
88
96
102
97
89
77
75
82
89
93
93
90
89
91
93
94
91
88
93
96
98
92
90
96
108
113
74
67
80
95
111
113
109
102
99
99
99
101
103
102
100
103
106
104
102
100
103
104
97
87
83
86
93
95
89
89
96
104
102
91
84
90
100
104
101
93
86
80
76
78
85
89
86
76
77
89
86
82
87
95
99
96
90
87
89
92
90
86
85
89
96
101
108
111
107
97
94
92
91
88
85
89
94
97
92
91
94
98
98
97
98
101
101
94
90
90
91
95
91
86
84
88
88
77
62
61
59
70
88
92
81
72
77
87
94
94
89
86
84
84
88
100
104
97
88
86
89
93
94
90
87
86
87
89
94
97
98
93
89
92
95
98
93
86
84
90
93
85
68
63
72
91
101
99
95
93
88
93
96
97
92
87
90
93
96
92
88
87
86
85
80
78
81
86
88
90
91
95
98
97
92
88
84
84
83
83
87
94
95
96
91
84
79
81
88
95
95
90
88
94
104
112
110
102
97
98
91
90
92
98
105
103
93
83
78
79
83
85
86
83
75
71
76
87
95
90
87
89
92
92
92
92
90
85
77
69
71
77
75
70
71
81
96
103
100
93
85
88
98
108
113
112
110
108
107
102
89
75
72
82
101
107
97
75
66
69
81
87
83
79
74
78
94
103
99
86
75
76
84
89
93
97
103
100
91
84
81
82
77
71
74
83
95
99
96
91
85
86
96
103
101
95
95
98
99
94
90
77
66
69
89
104
102
92
82
82
87
87
83
79
78
86
100
109
103
88
77
78
86
95
98
96
95
100
106
105
99
92
90
88
86
81
77
82
91
93
89
86
93
100
98
89
84
86
93
95
88
83
77
72
75
82
88
93
93
93
89
85
83
84
90
89
89
94
102
108
104
99
96
97
93
86
83
88
98
102
98
93
89
90
86
82
85
93
95
91
84
83
93
97
93
84
80
85
92
99
81
81
81
77
74
77
81
86
91
94
93
88
85
88
90
87
85
83
97
112
121
113
99
91
88
85
83
80
82
86
96
104
106
102
92
89
97
97
90
82
84
95
99
94
88
82
82
82
81
82
76
80
88
91
91
95
96
95
95
97
98
95
89
83
80
84
88
93
97
101
101
93
89
87
90
93
91
85
83
87
101
114
118
114
107
104
102
95
86
83
91
101
100
95
93
95
98
95
83
76
83
90
96
96
89
82
80
84
91
98
100
96
92
85
78
74
73
83
91
98
99
94
93
100
106
105
105
101
99
97
98
100
100
98
97
101
106
105
94
84
84
94
102
101
99
96
98
102
100
93
90
93
98
94
84
76
75
80
88
96
98
98
96
96
87
76
67
71
85
98
103
99
94
93
94
99
104
105
99
92
89
90
91
87
81
87
105
114
108
92
82
91
104
114
109
99
94
92
92
89
87
93
98
96
89
86
87
89
93
95
96
100
101
102
100
99
95
92
88
92
92
89
77
69
69
78
89
91
89
88
89
94
95
91
86
89
97
107
108
101
87
88
97
107
109
106
98
92
81
71
88
96
102
101
92
82
76
83
89
94
95
96
97
96
100
107
106
94
82
74
79
88
91
84
81
83
87
89
88
88
88
88
86
89
91
95
92
85
83
81
78
78
80
83
85
88
93
99
99
89
98
98
103
99
89
80
74
82
93
97
97
93
88
83
82
89
96
98
84
73
75
88
101
105
103
103
104
103
93
87
89
92
97
94
92
93
91
82
75
70
74
81
86
85
80
75
76
87
97
93
98
95
84
77
77
80
91
98
98
96
97
94
92
83
73
75
89
104
105
92
81
82
90
97
98
98
101
103
94
85
87
96
100
95
89
91
93
90
80
78
88
100
106
102
93
85
78
78
85
92
91
88
77
65
64
74
86
93
91
93
100
105
104
94
84
80
87
98
104
100
93
90
88
86
84
84
87
86
82
79
84
86
80
72
76
89
96
93
85
82
91
101
102
94
90
89
89
92
99
110
93
95
91
84
78
77
76
76
84
94
103
106
98
91
84
85
89
92
85
86
92
96
95
90
87
89
92
91
87
83
86
87
79
69
71
85
95
95
95
92
93
91
90
91
91
93
95
97
101
106
86
92
96
99
96
95
93
91
94
96
97
89
84
80
82
86
91
92
84
77
75
80
90
91
90
92
94
99
95
89
86
85
85
88
93
95
95
96
102
108
100
89
88
91
100
101
95
84
78
79
66
71
80
86
90
94
98
101
95
90
84
83
83
87
87
87
87
91
93
89
76
73
79
89
92
92
91
95
95
89
83
79
87
100
112
108
96
92
99
103
97
85
80
87
97
97
85
72
73
82
70
68
68
72
76
82
83
82
79
77
81
85
95
101
99
90
85
82
87
91
86
82
84
90
94
94
94
96
94
90
86
86
93
97
102
96
92
85
85
85
84
84
81
86
88
86
83
82
88
99
89
84
82
82
81
83
80
78
73
75
83
92
100
103
99
93
88
85
83
81
85
88
92
91
91
94
96
102
99
93
92
95
94
94
88
83
80
79
73
70
76
89
100
103
95
87
88
95
101
101
96
91
87
87
85
86
91
91
85
82
87
95
101
96
93
95
100
95
87
81
83
88
90
88
90
94
92
84
79
87
95
99
96
92
88
89
88
82
74
68
76
94
110
116
106
96
92
93
98
100
91
88
82
80
77
81
87
98
100
94
91
89
88
89
88
91
95
92
86
80
79
84
85
87
91
96
87
72
63
73
95
108
106
95
90
94
98
97
94
93
93
95
102
106
107
102
95
87
83
88
87
83
83
82
80
74
75
84
96
100
97
89
84
87
85
84
82
76
70
65
69
79
86
89
88
89
88
88
81
84
95
105
106
102
96
93
89
92
99
104
104
100
98
100
103
101
96
87
78
77
78
85
97
104
103
95
86
84
90
94
99
97
91
86
81
83
89
92
83
67
64
74
85
90
84
76
79
88
96
98
95
94
98
103
106
99
89
83
87
96
95
92
91
95
103
103
98
89
86
86
97
103
103
103
105
107
105
96
88
84
86
89
86
79
79
87
100
110
102
84
77
79
88
90
88
79
73
78
92
106
110
104
99
102
106
105
99
96
99
99
94
84
80
90
101
106
104
99
97
105
126
114
97
78
76
87
97
95
87
78
71
67
69
73
82
87
90
84
81
80
84
92
91
88
88
88
90
94
102
111
114
108
99
93
96
96
96
91
94
100
101
98
91
85
84
90
100
103
102
102
99
88
80
77
77
85
90
90
88
80
72
62
64
74
82
84
77
64
61
68
76
84
86
87
97
104
105
102
98
95
92
87
85
89
95
95
84
73
71
84
98
103
98
85
77
86
101
107
105
100
70
71
79
89
95
103
106
101
90
79
71
71
76
81
82
79
74
73
71
75
77
84
90
96
102
98
90
80
74
75
84
86
85
93
103
109
102
88
80
85
96
97
88
80
80
91
103
105
101
98
73
77
88
90
95
103
110
105
88
74
72
78
84
84
82
80
85
88
87
83
88
97
103
97
88
80
78
80
82
86
93
99
94
92
97
106
114
111
104
102
100
100
93
85
84
88
91
93
91
90
76
81
90
94
96
99
97
93
87
84
86
84
80
79
82
95
105
106
100
89
90
94
97
89
81
80
93
107
106
96
90
90
89
81
78
85
101
112
109
104
103
108
109
104
96
88
86
89
94
95
91
88
92
94
97
95
91
92
95
99
92
75
69
77
92
103
108
108
105
101
94
91
90
93
91
86
89
95
94
89
86
87
90
89
90
94
102
112
112
107
104
109
116
120
111
91
76
76
92
102
103
91
80
79
88
96
98
93
90
84
78
71
76
88
96
93
88
89
96
99
94
92
93
94
88
75
65
69
81
90
89
88
93
102
110
111
107
107
110
110
101
96
98
109
110
96
79
79
93
111
98
90
76
71
81
93
97
92
83
79
83
91
96
97
94
88
85
83
80
76
79
87
89
87
84
80
82
89
99
97
90
87
90
100
107
104
94
88
90
97
96
85
80
85
97
104
108
107
109
113
99
94
91
86
81
81
84
89
95
99
105
104
100
97
96
99
95
86
79
75
79
86
87
85
94
106
115
114
104
94
90
90
94
98
95
91
80
74
75
87
98
99
94
88
99
106
112
104
95
94
101
95
90
86
83
79
82
86
90
91
88
85
88
97
107
104
98
91
91
99
105
99
92
89
92
100
103
99
91
88
94
102
102
97
94
91
87
79
74
82
101
114
113
106
104
106
99
85
79
83
87
77
71
73
79
81
80
79
78
78
77
80
84
94
107
116
110
102
95
99
106
106
97
89
86
86
88
92
94
97
96
95
94
96
103
109
101
85
73
74
81
87
90
95
104
109
102
95
93
98
79
79
78
81
82
82
79
76
79
87
95
92
86
88
102
116
118
108
95
90
95
95
94
92
92
94
97
98
100
99
89
77
70
82
101
112
110
95
81
72
66
62
64
76
89
98
102
102
106
107
90
93
93
91
89
87
83
77
79
89
96
93
89
89
91
100
100
104
107
102
97
87
88
95
100
102
99
95
95
92
86
76
68
71
84
99
107
104
99
95
94
89
84
78
78
83
91
100
102
104
92
85
78
81
85
86
82
75
75
75
78
82
88
92
89
82
82
98
113
114
97
84
83
92
97
95
91
92
91
92
93
93
91
86
86
88
93
98
103
113
121
116
96
79
81
91
101
100
97
96
93
88
80
77
81
87
89
87
78
68
63
67
79
91
91
81
80
89
100
102
97
87
84
87
85
82
84
89
94
96
98
102
103
96
91
89
89
92
102
109
106
86
65
64
86
107
111
99
86
85
95
101
99
93
90
93
92
89
85
79
76
75
81
89
93
93
88
86
92
98
100
94
88
80
80
86
93
98
100
99
95
94
92
91
91
89
86
86
92
96
87
67
58
67
88
108
111
103
93
87
79
88
101
107
107
99
92
86
85
94
102
103
98
92
93
96
94
89
89
97
102
97
88
79
79
85
93
101
107
104
90
79
79
86
90
89
84
84
91
99
103
100
94
88
87
95
106
113
109
96
65
82
102
109
106
98
96
96
98
101
104
104
99
94
91
89
89
86
83
82
83
89
89
91
85
79
81
89
99
98
87
83
83
87
87
86
90
97
102
112
118
120
115
102
87
79
82
95
98
94
84
97
104
99
94
95
98
101
96
92
91
89
90
92
92
89
85
80
78
77
73
74
83
94
101
96
87
84
79
84
92
101
99
89
82
84
94
101
98
95
97
108
113
108
91
77
72
76
85
90
94
91
86
87
92
95
93
87
89
97
99
94
85
89
93
96
88
78
82
91
89
82
80
93
109
116
105
88
82
92
108
109
97
78
76
83
91
87
81
79
86
94
94
89
88
85
84
81
87
94
83
73
70
80
91
95
91
83
90
103
110
96
82
79
89
96
91
79
83
99
109
103
93
92
97
99
95
91
99
107
107
95
80
74
80
85
85
83
84
96
104
101
88
78
84
94
92
81
80
92
86
89
87
85
86
89
92
96
96
94
93
87
81
79
84
92
89
82
79
84
99
108
102
91
85
82
84
88
91
91
88
83
83
88
92
90
86
86
91
101
106
104
99
97
98
98
95
88
85
88
93
104
106
98
87
86
92
98
95
86
83
86
93
96
97
97
94
86
80
83
95
104
98
87
85
93
95
84
71
68
83
98
103
100
94
90
86
80
79
79
82
85
89
94
95
95
95
101
107
101
81
80
85
93
91
88
87
85
84
82
83
91
99
103
104
101
98
92
88
88
94
97
91
82
82
93
98
91
79
76
90
106
112
104
98
100
97
85
77
75
79
82
82
81
86
90
90
93
99
110
75
68
70
76
80
82
83
81
83
85
87
88
89
91
94
96
96
97
96
95
94
91
84
77
82
93
103
102
93
81
84
91
97
98
101
102
100
91
83
84
90
97
98
95
91
89
88
83
84
94
70
73
80
79
75
72
79
86
87
83
82
84
89
98
110
112
103
88
83
89
100
105
99
94
94
101
107
107
102
97
91
84
88
97
104
103
94
89
92
95
97
95
92
94
93
89
84
88
98
107
83
83
84
91
92
89
85
88
84
83
82
82
85
89
88
86
90
98
105
103
101
99
100
96
91
86
88
99
102
94
84
80
89
101
111
104
93
83
85
94
99
103
103
100
91
79
75
82
96
104
90
88
96
111
121
115
103
87
83
83
82
82
86
89
85
78
83
99
109
107
100
95
91
84
74
71
76
86
91
91
91
87
80
73
78
89
96
95
86
80
84
98
107
105
99
92
90
96
106
105
95
92
88
94
104
112
103
88
78
79
87
93
96
94
85
79
81
86
86
85
90
97
93
85
76
76
87
91
90
89
99
105
98
84
74
78
91
96
91
83
80
85
96
104
100
96
95
98
104
103
95
87
71
67
78
94
103
99
90
85
95
106
105
97
84
78
87
96
91
81
75
84
96
100
96
94
94
94
91
88
93
102
109
105
90
77
75
85
94
93
82
74
81
91
97
96
96
95
95
93
87
76
67
66
74
82
87
91
90
91
96
104
107
100
91
85
88
98
99
86
76
77
91
103
104
96
89
88
87
88
88
88
91
89
82
75
79
93
105
102
90
80
78
87
93
97
101
104
101
96
79
73
71
78
84
81
77
74
78
90
95
97
97
96
94
90
86
86
86
87
85
86
89
92
92
90
88
86
84
84
89
95
95
91
84
82
90
93
96
98
101
100
97
92
94
99
101
101
97
96
75
77
83
92
98
99
96
93
94
96
96
91
83
78
80
84
87
87
87
86
86
84
84
86
87
85
85
81
80
84
94
107
109
100
87
83
84
80
77
81
93
106
105
98
96
98
97
91
83
88
82
84
90
93
92
92
94
97
101
102
98
90
85
85
88
86
83
82
82
79
74
77
85
100
106
100
93
86
83
84
87
93
89
85
78
80
89
95
90
82
83
93
104
103
99
98
96
95
95
99
88
87
90
89
83
79
78
82
88
88
86
86
88
98
102
96
87
80
78
78
76
80
94
111
119
114
106
99
91
89
88
88
89
85
83
90
110
125
119
102
92
94
105
115
111
100
95
95
100
105
84
86
91
91
88
84
81
84
83
82
80
82
85
88
91
95
97
96
99
98
96
93
94
97
101
98
91
86
88
93
101
105
102
101
101
107
115
119
116
104
95
96
105
110
110
102
93
92
94
95
73
83
93
96
91
82
78
83
87
91
91
89
84
82
83
92
99
101
102
98
97
98
98
95
86
80
71
71
82
90
93
88
82
86
96
104
103
92
86
85
91
93
93
91
88
85
88
95
99
96
75
82
91
96
90
79
75
82
92
95
94
91
87
85
87
92
95
94
87
78
77
86
98
100
93
86
87
93
94
89
81
74
77
85
96
101
97
85
77
75
80
87
88
84
79
79
87
97
103
97
88
83
81
85
91
93
94
94
91
90
90
91
93
94
90
91
90
89
83
75
71
77
87
94
95
96
101
104
100
90
84
84
89
93
95
96
95
93
87
82
81
82
83
89
93
95
91
86
89
93
96
88
78
71
78
93
101
99
93
88
88
92
98
98
92
86
85
86
86
88
91
89
87
87
89
91
91
85
81
83
90
96
92
83
83
90
95
94
92
87
85
80
78
81
92
96
90
82
83
91
93
94
87
74
67
74
86
94
92
88
88
91
96
97
91
85
82
83
86
91
95
94
89
87
89
94
92
82
72
75
89
101
97
87
82
88
92
92
93
94
93
85
77
78
82
84
87
83
83
86
85
92
92
85
78
77
83
89
89
87
87
89
93
94
91
85
82
81
81
79
77
82
86
88
89
94
101
101
95
89
90
93
94
90
92
91
93
96
104
115
115
104
90
86
89
95
100
94
86
82
81
82
81
82
84
92
96
92
90
88
87
86
89
90
89
86
82
81
81
80
75
75
80
88
89
92
95
99
100
99
95
92
89
88
91
92
95
99
111
121
117
103
93
91
100
104
100
93
88
87
89
85
78
76
80
87
95
94
92
90
84
79
79
87
90
90
84
83
87
92
86
79
82
90
94
93
83
77
78
88
96
99
96
96
90
90
91
95
99
102
98
96
95
100
104
101
96
91
92
92
99
95
92
91
85
80
79
82
88
89
85
82
83
92
94
89
83
81
86
88
87
85
86
91
96
95
84
76
77
83
92
96
96
95
91
90
87
86
84
86
93
102
113
113
105
98
95
100
102
100
92
92
94
96
88
80
77
84
89
92
89
93
97
95
88
80
74
75
80
86
88
90
90
92
95
100
101
96
90
88
87
84
81
82
88
94
96
87
79
81
93
107
114
108
94
88
91
94
98
100
86
90
91
83
77
76
86
99
102
98
88
83
84
84
81
79
81
86
91
88
93
94
94
95
102
112
107
94
78
75
82
87
88
86
88
94
101
103
102
97
97
94
97
98
95
90
86
79
77
85
86
91
86
79
66
61
68
82
92
91
81
69
67
73
79
79
84
90
90
83
76
76
84
91
100
107
104
92
79
73
78
89
94
97
93
92
92
97
104
101
90
85
88
96
97
92
84
77
75
84
82
82
86
89
85
75
65
64
73
84
88
85
85
82
79
81
88
93
87
71
57
58
73
88
95
90
89
91
96
95
89
80
79
84
92
92
89
89
95
96
90
86
89
95
91
77
75
80
96
108
91
92
97
101
106
104
97
82
73
75
84
92
89
84
82
90
105
111
100
79
70
74
87
95
94
86
78
79
92
105
108
96
81
80
87
94
99
105
112
112
106
97
93
92
87
76
75
82
101
114
110
110
101
94
96
104
103
85
68
55
56
65
71
77
83
91
95
88
80
77
85
98
100
94
89
86
85
84
90
104
112
109
100
95
97
99
99
103
109
112
108
102
97
92
89
86
83
82
84
93
93
85
78
82
90
100
100
86
71
61
62
65
72
79
86
89
78
63
57
67
86
96
90
81
83
91
93
92
90
91
91
88
87
91
100
104
98
87
86
98
108
104
94
83
78
85
92
92
86
86
75
70
73
84
97
106
103
98
89
84
78
76
79
89
94
94
86
83
82
88
92
94
90
88
89
90
89
86
83
81
81
74
70
77
91
104
101
93
92
103
110
104
85
72
75
94
108
104
90
84
86
88
90
93
97
101
101
96
88
83
81
77
75
80
88
97
106
108
102
94
93
99
105
100
88
78
77
81
85
88
90
89
88
85
87
92
94
98
99
105
108
101
88
81
91
108
115
104
87
77
88
89
91
90
93
98
99
94
88
89
90
84
72
66
77
93
108
106
87
73
77
91
103
100
84
76
81
92
92
88
89
96
99
91
83
80
83
90
89
86
86
92
93
94
93
92
94
92
90
89
87
80
76
76
83
92
97
94
94
97
98
91
84
79
81
91
96
94
89
84
87
93
101
102
95
89
88
94
93
92
92
92
92
84
80
85
97
103
99
89
86
91
93
93
84
74
73
83
95
99
83
76
68
69
77
86
86
84
80
81
83
89
95
101
102
98
94
93
98
99
99
98
99
99
92
82
76
82
94
105
105
96
88
84
86
93
104
116
122
117
102
88
84
90
88
86
83
89
100
105
82
78
78
83
88
85
78
72
73
79
84
90
95
99
103
101
98
91
82
74
75
82
88
87
84
81
81
89
102
108
106
100
96
97
95
91
90
99
109
108
97
84
81
85
89
91
93
98
106
114
82
81
92
102
105
94
78
74
84
101
106
98
86
79
84
97
102
96
84
74
74
82
89
98
104
108
110
106
101
100
103
106
107
101
97
93
93
91
84
74
73
77
80
82
83
79
85
90
96
104
81
78
85
97
103
94
80
75
82
96
104
98
83
75
80
92
104
114
117
114
106
100
96
98
101
101
96
87
83
86
94
98
96
91
89
94
98
96
86
75
71
72
72
78
88
95
94
87
81
83
84
80
79
84
82
80
77
77
81
86
89
87
83
79
82
91
100
107
109
106
103
90
79
70
68
70
75
77
81
82
80
75
75
78
81
77
74
78
92
100
91
70
59
72
101
116
110
93
85
89
93
95
94
90
85
82
86
97
107
106
98
90
84
84
87
91
86
82
80
83
84
78
64
58
68
82
92
96
95
90
81
75
75
81
83
74
59
58
74
89
87
69
58
66
89
102
101
93
91
102
93
95
96
99
98
92
92
99
111
119
111
95
88
91
95
93
85
84
93
98
98
90
80
81
88
94
94
91
90
93
95
97
91
92
89
87
78
65
61
65
74
78
80
78
82
87
89
85
81
86
87
78
76
84
93
91
81
76
87
98
100
92
88
94
101
102
97
97
98
95
92
90
95
95
87
75
70
74
81
88
95
102
102
97
93
89
81
71
69
79
95
104
101
92
93
95
95
88
82
82
88
74
68
76
88
93
87
79
75
75
74
72
77
87
97
98
94
84
76
72
77
88
95
90
77
69
77
92
99
97
91
91
100
104
99
88
74
74
91
110
118
108
91
87
94
103
100
99
99
103
86
79
75
77
85
94
95
90
85
79
78
76
80
86
93
96
89
79
71
72
83
90
93
92
88
89
97
108
112
107
98
96
102
109
110
96
82
80
93
109
108
92
82
84
91
96
101
105
109
108
83
81
79
80
82
84
88
89
91
100
104
103
97
92
93
95
92
89
86
86
87
89
88
92
93
95
93
94
94
98
98
97
99
103
105
96
88
88
91
101
105
102
98
88
83
82
94
107
112
104
86
89
90
88
87
85
87
90
93
101
106
105
102
94
93
92
91
88
88
86
84
81
83
86
86
84
87
90
88
85
82
86
93
94
91
87
88
95
103
109
115
117
110
89
68
64
81
103
112
103
87
97
102
97
92
88
87
85
84
89
95
100
98
94
93
92
86
82
80
80
80
79
82
88
87
90
95
100
94
85
82
84
91
93
90
89
95
101
103
106
105
105
101
89
79
78
83
94
101
97
83
87
88
90
92
87
77
72
78
90
96
94
88
90
94
94
80
66
64
76
85
85
88
95
106
110
108
103
97
90
89
85
85
88
87
91
93
95
94
93
90
85
85
93
106
111
100
85
84
93
81
73
71
80
87
87
79
72
80
94
98
89
82
83
92
94
81
63
62
78
91
95
92
93
98
105
107
102
98
94
93
83
75
73
76
83
85
89
96
100
98
83
72
79
98
108
98
79
76
92
91
90
85
85
84
84
84
86
87
90
89
86
82
83
90
96
92
84
76
79
90
93
86
78
82
90
95
95
92
93
95
90
82
78
84
89
90
93
98
101
96
83
72
69
75
83
85
84
82
83
100
108
107
96
83
76
79
85
84
81
77
80
80
81
84
92
94
89
82
75
74
78
80
81
89
95
93
81
74
83
98
103
98
90
94
98
96
88
79
81
85
85
85
84
87
92
97
100
95
83
83
87
92
91
82
76
72
73
73
71
72
76
79
80
78
76
77
78
77
76
76
77
80
84
95
98
94
80
74
81
96
102
99
93
97
97
87
75
72
82
95
99
97
96
101
104
100
96
98
100
70
71
76
78
79
82
81
79
76
79
83
87
91
88
81
76
77
83
91
96
96
91
81
75
80
88
95
95
93
91
93
94
96
93
90
85
81
80
87
96
99
97
95
93
93
93
88
84
93
108
98
91
81
73
74
83
90
90
83
77
72
71
79
86
95
95
86
77
79
88
96
94
87
85
84
85
86
92
98
97
94
93
95
101
104
101
100
105
110
107
99
99
104
110
106
92
79
82
92
96
82
75
78
84
90
90
86
89
92
93
87
82
82
81
79
78
88
100
108
104
95
87
86
83
78
75
83
97
103
97
82
77
87
106
117
114
98
86
85
92
98
101
103
98
86
73
69
75
84
90
83
83
86
93
95
87
82
85
92
95
85
76
78
84
85
83
88
102
108
105
97
93
91
85
79
79
90
102
106
101
98
98
98
96
97
100
90
76
64
70
85
101
100
87
75
70
73
85
93
98
83
90
93
89
79
75
80
85
87
79
73
70
80
94
103
101
91
82
74
78
90
103
106
94
84
84
94
99
100
100
107
115
107
89
81
86
88
83
75
75
84
94
94
87
80
82
85
92
98
108
80
80
85
84
78
80
85
91
88
82
79
86
95
98
94
90
88
87
78
69
72
84
92
87
82
82
86
90
87
86
91
99
100
91
82
78
82
88
91
89
84
80
82
86
90
94
99
99
98
99
82
73
71
82
89
86
83
81
84
86
92
103
108
100
84
76
84
96
99
82
65
62
70
82
86
84
81
83
84
81
77
83
86
86
86
80
82
90
96
96
89
83
80
85
89
95
101
104
104
99
91
79
75
82
87
83
68
57
60
74
88
100
102
98
86
79
81
87
91
87
81
81
88
93
96
94
93
93
88
84
84
85
89
91
94
95
97
93
95
98
104
104
96
89
88
89
87
89
97
106
87
80
80
84
88
84
78
71
71
77
85
86
85
82
81
82
82
81
84
87
91
93
92
91
87
87
89
93
91
86
90
97
101
97
93
92
94
89
84
86
101
111
107
95
90
90
85
78
82
94
72
76
82
88
91
94
95
95
96
95
90
84
82
84
90
93
88
83
81
77
71
72
77
79
79
75
80
81
79
76
75
79
84
83
78
76
82
88
89
92
99
103
101
96
92
93
95
92
86
84
74
75
82
88
91
92
92
93
93
87
80
76
79
89
103
104
97
95
88
78
66
59
72
88
99
97
92
86
78
70
66
71
79
84
84
81
83
91
101
104
104
101
98
94
92
93
96
104
110
108
90
81
80
85
88
87
83
81
78
75
73
73
75
79
84
90
95
102
107
99
88
77
80
93
105
110
104
97
92
91
92
94
98
100
99
95
89
88
94
102
107
103
97
94
96
97
97
104
118
125
90
82
77
79
83
85
86
85
84
85
89
92
86
80
71
73
84
97
104
101
93
85
85
86
86
83
85
91
97
105
103
95
88
86
92
93
90
87
88
97
106
102
96
91
93
99
100
102
105
103
79
77
76
78
84
91
95
94
89
89
89
92
93
91
85
83
86
86
86
81
79
81
86
88
83
80
82
91
97
94
85
78
75
76
78
77
77
80
83
90
93
91
83
80
83
94
100
101
96
85
84
82
80
89
95
100
103
98
90
87
85
89
95
103
100
92
85
79
78
78
78
81
87
93
96
96
96
97
98
93
90
85
86
89
86
82
79
84
89
89
82
72
70
79
90
96
97
94
93
89
99
98
93
88
89
94
100
101
94
86
82
87
97
103
99
88
78
78
84
93
95
93
89
90
93
97
95
89
87
91
100
104
99
92
91
95
99
99
97
91
80
70
71
87
105
107
95
83
82
89
97
98
91
79
70
75
89
100
95
84
79
83
91
95
90
86
80
81
87
96
102
102
94
86
84
87
90
81
73
76
89
99
99
90
85
89
91
90
89
86
85
85
87
88
94
96
92
87
84
86
86
92
92
86
81
81
88
88
85
83
83
87
91
93
92
91
86
83
81
84
97
104
102
91
85
88
94
96
86
80
84
90
90
83
80
83
88
89
90
94
99
98
93
89
89
97
106
112
107
93
92
96
96
96
99
101
96
88
85
88
93
94
90
90
92
94
88
81
77
84
93
100
99
89
84
86
92
97
95
94
96
95
88
79
78
86
100
110
114
110
103
96
94
96
100
107
112
116
112
99
97
101
98
95
96
95
94
89
90
92
87
77
70
79
89
94
89
89
91
92
89
82
81
86
88
86
79
75
80
88
100
107
101
90
87
91
100
112
114
103
93
87
92
102
111
109
100
95
96
96
89
90
93
92
85
78
77
84
95
96
84
68
65
76
83
87
86
89
94
90
80
71
81
91
94
87
79
74
83
91
98
99
97
98
100
96
97
93
91
91
92
95
100
104
107
103
94
90
92
97
85
86
88
89
82
76
74
86
100
99
90
84
82
82
77
72
70
77
84
84
84
85
90
92
90
85
85
95
104
103
92
84
82
92
102
106
100
91
84
86
99
108
109
102
94
88
90
92
92
95
85
89
86
83
79
78
87
95
94
89
84
84
87
87
80
75
78
88
95
97
95
95
95
94
89
86
88
92
94
89
84
82
83
86
89
93
94
94
92
92
97
102
105
100
90
86
89
92
87
85
83
88
86
84
80
77
80
80
78
70
63
68
77
85
84
82
88
98
104
101
95
91
91
94
100
100
91
79
73
72
79
87
93
93
89
84
88
93
96
93
85
85
90
97
100
97
97
98
95
91
93
88
88
91
86
74
68
69
74
73
71
70
74
79
81
83
89
95
98
91
82
78
82
90
99
102
95
84
79
79
85
90
92
94
93
92
88
90
94
93
88
86
90
94
91
89
96
104
110
110
95
91
92
90
85
79
78
74
75
77
78
82
82
81
82
84
91
97
96
86
81
81
86
93
99
99
94
87
87
88
91
94
92
91
91
88
82
82
88
91
92
96
98
97
89
80
83
93
104
101
77
86
89
89
90
90
86
74
60
56
65
82
91
90
86
83
86
89
85
84
86
95
100
102
100
97
90
84
85
89
93
95
95
92
91
84
76
75
82
87
85
87
96
103
100
92
84
80
80
84
69
68
77
87
100
104
94
78
64
62
76
86
92
94
93
98
98
90
88
90
93
96
96
92
94
95
90
83
85
91
93
90
85
86
91
94
89
82
80
85
86
87
89
92
92
90
86
83
84
93
80
73
76
87
99
97
85
79
88
93
94
86
78
81
95
109
111
111
109
107
98
87
78
75
78
84
89
93
98
99
93
85
79
83
92
95
89
79
77
84
90
92
84
74
73
77
87
93
95
94
93
87
86
85
83
75
68
78
88
99
93
79
68
75
86
95
105
105
104
97
90
85
82
79
72
73
85
98
103
97
90
90
101
108
106
91
72
64
67
81
92
93
82
72
73
85
95
97
87
80
93
90
82
74
76
78
82
83
85
88
89
82
76
79
88
94
101
93
83
73
75
87
97
97
90
84
89
95
92
86
88
100
116
119
108
91
78
71
72
81
88
92
86
79
79
86
93
93
90
90
92
90
80
69
71
80
88
86
80
81
86
89
91
89
96
100
101
91
78
73
80
91
100
105
112
112
105
94
88
88
94
98
95
87
83
88
94
94
89
88
91
93
86
80
80
87
94
99
99
102
79
82
81
76
70
66
66
69
76
81
88
91
91
88
92
99
102
96
88
81
86
95
101
107
109
109
100
92
90
95
97
89
75
62
63
73
85
96
102
105
102
93
85
80
84
93
99
97
93
93
68
71
83
91
86
73
61
65
78
92
96
91
80
77
84
96
103
98
84
73
73
83
96
98
92
84
80
84
89
90
90
84
79
73
68
69
80
98
114
115
103
92
86
85
85
84
84
86
90
93
68
64
78
97
110
102
84
80
88
104
105
93
78
73
79
93
101
98
85
73
73
81
91
96
88
81
79
78
80
85
89
93
94
91
85
87
98
111
111
101
89
87
87
85
77
73
81
90
95
97
70
63
74
93
106
104
89
80
86
101
109
103
88
73
73
78
88
96
101
100
99
99
100
101
97
88
79
74
76
83
92
101
102
98
95
95
102
102
98
89
82
80
78
77
78
86
97
101
97
87
83
79
84
88
86
82
79
79
83
90
96
95
86
71
61
62
72
82
92
97
98
96
96
96
93
86
78
70
69
79
85
92
97
95
88
77
69
71
81
94
98
88
78
80
89
96
99
95
92
90
88
94
97
94
88
84
88
96
96
90
80
77
79
78
77
74
72
74
76
82
84
81
72
72
75
83
84
75
73
75
82
89
94
95
90
77
66
67
78
94
98
91
86
85
90
90
85
83
88
99
85
92
97
100
102
96
94
97
100
96
89
83
86
96
102
96
84
77
78
85
88
86
79
72
76
83
86
83
80
85
96
104
108
106
101
97
91
82
79
76
78
82
85
88
92
92
88
81
75
82
86
87
89
95
99
91
79
75
88
103
108
98
88
93
99
96
90
82
75
72
84
93
101
100
91
82
82
86
90
92
99
105
104
97
92
92
89
82
75
74
81
92
97
99
97
96
88
82
73
74
92
86
84
88
93
90
81
71
78
93
103
97
85
77
80
93
94
85
69
58
65
82
98
100
91
83
83
90
92
84
78
76
80
84
87
84
80
81
86
95
102
108
107
104
98
91
84
90
101
107
96
88
84
82
88
89
89
85
86
91
95
92
85
81
85
95
97
90
79
65
64
75
86
92
92
89
86
85
85
82
72
69
77
91
104
102
95
92
95
97
96
93
95
96
90
81
79
89
109
116
100
98
88
80
74
78
87
92
92
94
90
86
86
91
94
97
97
90
81
72
68
73
84
95
103
99
91
82
81
82
82
86
96
105
109
101
95
92
91
85
77
77
88
95
91
79
80
89
98
101
95
97
91
84
80
82
87
89
89
84
79
78
81
89
93
95
95
91
85
79
74
74
77
82
87
93
98
100
91
83
79
87
96
100
95
87
86
90
90
86
86
92
97
96
90
88
96
108
114
112
79
81
85
88
95
93
89
83
82
83
84
83
83
87
90
94
96
96
95
89
85
80
76
70
66
72
90
105
102
86
74
76
88
99
99
97
95
96
96
97
100
102
95
85
79
80
87
96
105
109
75
77
80
86
89
85
83
81
84
91
91
86
83
85
90
94
93
89
81
79
81
85
89
87
82
75
79
86
88
82
79
80
90
97
101
101
98
97
99
99
98
88
82
85
95
98
90
78
82
94
95
90
84
80
80
80
81
86
94
95
91
86
83
87
96
97
89
75
64
66
78
85
93
96
97
92
86
79
75
79
87
92
91
88
87
86
86
89
93
94
88
76
73
86
104
113
103
92
92
103
103
94
83
75
77
81
89
92
93
91
90
88
88
94
97
96
91
82
78
78
81
82
81
79
88
93
92
89
86
92
95
91
84
82
87
92
89
86
85
91
93
84
74
72
79
87
97
105
108
104
89
87
80
75
76
81
88
91
90
85
82
83
85
83
80
77
81
89
96
93
82
74
73
79
91
97
93
86
88
94
96
86
74
79
96
107
101
91
89
98
105
102
91
84
81
86
94
102
99
87
81
88
93
90
85
82
85
88
86
82
79
80
79
73
65
67
76
91
102
100
89
81
80
88
99
100
91
82
84
92
92
84
73
77
88
92
92
89
91
100
102
96
88
87
92
95
96
95
93
90
84
91
97
94
87
84
90
90
86
82
85
91
96
93
85
79
82
88
96
103
102
99
92
85
85
88
87
87
91
96
96
92
83
77
79
79
81
88
94
98
89
80
75
79
85
89
86
83
87
95
95
92
85
83
90
97
100
95
92
89
87
83
78
76
73
74
77
80
82
83
75
73
83
93
97
91
83
83
91
95
96
92
89
88
87
84
87
95
101
94
83
76
80
85
87
85
86
91
94
92
89
86
84
89
93
91
90
92
95
101
102
97
90
82
72
70
80
95
97
89
78
77
88
97
96
90
85
87
94
95
93
94
99
105
104
98
88
85
88
91
85
82
85
89
95
97
100
100
95
90
86
84
82
81
73
66
68
79
89
93
87
83
86
86
83
81
85
91
94
89
86
90
94
98
96
94
97
99
96
90
89
100
108
111
111
105
94
83
81
91
99
99
89
80
81
89
92
92
85
84
73
80
88
84
69
62
68
82
86
77
63
62
77
93
104
103
94
85
76
76
86
97
101
97
95
98
102
102
99
98
101
101
92
82
86
97
100
92
85
90
98
101
93
83
82
88
91
82
73
76
65
73
91
104
95
84
82
85
88
82
69
69
79
92
98
98
91
85
80
79
85
89
88
84
84
90
94
95
99
102
103
96
81
68
71
83
94
95
90
90
94
96
98
97
95
98
98
93
83
81
83
78
89
106
107
95
83
81
86
84
80
80
86
88
83
80
84
91
101
99
90
84
79
80
86
93
95
93
90
90
87
84
82
77
77
81
86
91
94
91
91
94
97
97
92
87
89
95
99
98
103
95
90
93
92
86
80
75
70
69
69
79
91
98
92
85
86
96
104
103
96
90
90
93
97
98
96
96
93
91
88
86
83
83
87
94
95
91
87
86
88
91
93
88
82
75
73
79
96
102
92
93
87
86
84
83
81
76
72
71
72
81
94
97
95
93
92
95
97
100
97
95
91
85
79
79
88
97
107
110
113
110
102
94
94
97
98
92
83
84
92
99
97
89
88
90
84
77
81
88
75
79
83
84
85
84
85
88
90
87
85
81
81
81
87
94
94
96
97
98
96
92
80
69
59
61
77
92
102
107
107
110
109
103
95
86
83
84
89
95
105
103
96
87
86
92
93
91
86
81
84
85
84
86
87
88
90
94
94
92
84
71
68
76
85
91
94
96
97
95
91
81
77
73
70
74
83
91
88
80
73
76
89
98
95
79
66
68
87
102
107
98
83
75
74
80
88
101
108
102
103
91
86
87
89
90
90
90
92
90
86
84
81
82
82
85
87
93
95
93
88
82
79
78
81
88
97
98
94
78
67
71
83
94
96
86
76
72
84
97
100
89
79
78
86
93
95
101
113
118
102
87
74
76
86
94
93
88
80
82
90
96
95
87
80
80
86
92
93
90
88
84
84
83
82
86
95
102
101
94
90
90
94
97
95
93
93
96
100
103
100
88
80
89
105
118
113
101
94
99
96
86
74
73
84
97
104
93
80
76
84
91
93
89
83
86
90
93
91
84
82
82
86
88
87
84
90
94
97
96
94
97
100
97
90
81
79
91
102
107
107
100
91
93
105
116
114
101
91
88
95
92
88
83
82
90
94
94
91
89
90
91
93
92
90
90
89
91
92
91
85
81
84
91
96
96
93
93
95
95
95
94
97
97
92
82
76
79
88
95
94
92
91
99
105
105
100
98
101
104
94
93
91
86
79
74
77
84
91
93
93
92
94
96
93
89
88
92
96
98
97
90
88
91
95
99
99
97
96
94
94
92
89
86
89
92
91
91
92
90
85
83
89
102
109
104
92
86
100
107
84
86
88
83
77
77
81
84
82
79
76
78
81
84
89
92
96
96
95
92
96
102
102
94
88
88
93
97
93
89
88
86
79
68
68
77
88
92
94
92
89
92
96
102
104
99
93
95
104
107
79
82
87
86
88
93
93
89
83
82
81
81
77
77
88
98
101
93
82
84
99
114
113
95
82
83
91
95
90
82
82
85
81
72
69
77
87
90
86
81
81
90
96
99
95
94
99
112
118
108
94
93
90
89
93
95
93
88
87
92
96
91
86
87
97
104
100
88
81
90
107
115
104
84
73
80
89
93
91
84
85
88
86
81
81
90
100
101
91
79
78
86
95
99
96
96
100
112
117
108
94
92
91
88
84
80
79
78
81
83
84
83
84
97
105
105
97
89
85
88
89
86
84
83
84
85
91
91
86
85
87
90
88
82
80
89
101
110
105
93
87
85
91
99
101
101
95
95
98
101
80
86
90
91
86
79
77
81
82
82
79
71
78
90
95
97
96
95
93
80
67
67
80
99
107
101
90
88
87
89
90
89
90
90
89
91
97
101
101
97
87
80
79
87
98
101
91
78
80
94
90
90
90
92
89
86
86
90
95
94
89
82
76
77
80
83
89
98
100
93
83
84
93
104
101
89
84
91
99
101
93
89
92
100
104
101
97
93
88
84
83
82
82
85
85
84
81
79
83
91
99
90
85
84
88
86
85
83
82
84
85
84
88
87
81
74
79
88
99
101
97
95
95
94
84
73
73
87
101
102
92
88
93
100
102
96
90
86
82
81
83
91
97
93
81
79
87
99
101
95
76
75
82
88
91
85
80
76
77
75
73
79
88
92
91
81
78
83
91
96
95
94
93
91
85
78
75
79
83
88
90
95
98
104
100
93
90
88
88
84
82
85
92
94
94
98
112
120
114
101
72
75
88
95
93
80
78
80
86
82
72
70
78
90
94
94
89
90
94
98
99
98
92
88
87
90
87
82
82
88
94
103
107
108
107
101
93
87
84
82
80
82
85
89
94
105
119
122
113
99
89
90
93
91
81
74
73
80
84
82
75
77
85
90
90
87
89
94
97
97
98
96
90
88
87
91
96
98
94
90
90
94
102
106
104
96
81
71
69
72
78
83
89
90
91
95
106
115
108
93
84
90
91
86
83
81
79
79
76
75
81
95
103
99
89
80
80
90
91
89
90
92
96
99
97
92
88
86
88
88
86
86
92
94
92
84
76
70
72
76
77
81
90
98
102
98
100
103
101
94
76
79
83
90
100
101
92
82
82
87
94
97
91
87
90
96
99
98
94
92
92
92
96
102
104
97
85
81
85
96
102
99
95
92
91
89
86
83
85
80
80
84
95
105
108
99
89
87
92
100
79
77
83
93
99
89
77
80
90
103
105
94
80
78
87
98
101
101
102
103
98
90
84
85
90
93
94
96
101
109
108
103
97
95
95
94
87
79
73
79
84
94
100
94
78
71
71
83
92
98
83
85
87
91
80
65
58
70
90
102
101
93
96
97
88
78
77
86
101
107
99
89
84
82
84
85
94
105
107
97
86
84
96
107
107
92
76
66
69
77
87
91
82
69
58
59
74
94
102
96
93
94
88
79
74
72
77
83
88
89
86
87
97
107
99
83
77
86
97
102
95
88
90
95
96
95
96
98
95
87
85
89
99
107
109
101
89
80
81
89
98
94
85
75
76
83
92
97
99
96
93
100
91
80
78
85
94
92
89
85
83
82
79
84
94
98
99
90
89
83
80
77
76
85
101
111
102
89
84
87
97
100
99
98
104
110
105
93
85
93
105
109
101
92
94
98
95
84
78
83
88
100
102
91
81
80
82
90
95
96
94
85
68
60
72
92
104
101
89
78
75
77
79
86
99
108
104
90
84
87
95
97
93
90
97
102
96
85
82
93
107
113
104
92
90
91
90
83
77
80
83
85
90
87
77
69
74
90
102
109
101
84
68
59
66
86
103
104
93
82
80
90
99
98
94
91
95
95
93
87
80
78
77
78
78
80
82
89
100
108
113
115
108
95
85
83
84
85
88
90
83
72
67
68
76
79
84
92
102
102
92
80
72
76
82
85
87
89
88
88
92
98
101
95
80
75
81
93
94
87
74
70
74
75
74
76
88
104
121
124
123
120
113
98
82
71
75
83
87
87
83
75
74
78
84
89
91
90
89
90
91
91
90
88
87
83
79
74
75
80
91
96
99
96
88
84
86
88
91
90
88
91
96
98
95
92
92
95
99
107
114
115
103
82
69
69
82
95
96
90
80
87
97
95
89
86
85
86
86
88
95
98
95
88
80
81
82
83
78
78
81
89
99
107
110
104
91
83
81
90
98
103
102
100
98
94
89
80
71
72
85
98
100
86
71
71
85
101
107
107
69
76
85
91
90
86
84
81
80
82
85
92
95
91
84
84
87
88
81
74
74
81
90
102
107
102
87
72
67
78
86
88
83
78
82
92
98
93
78
73
78
94
103
98
82
73
75
88
101
108
71
68
74
85
91
90
81
73
67
69
75
85
94
96
91
83
80
80
79
76
76
83
85
90
91
89
85
81
79
82
86
86
83
80
84
93
102
108
106
98
92
92
93
89
83
78
79
85
92
95
87
88
87
89
89
87
77
72
73
76
85
89
91
88
81
75
76
78
78
81
89
93
96
94
91
90
97
101
100
99
102
104
100
91
86
91
101
106
106
100
93
88
84
81
84
88
93
100
98
91
92
100
101
93
86
82
80
81
85
97
105
103
91
81
77
80
83
85
84
84
89
93
94
93
91
89
89
85
84
87
93
92
85
75
76
89
102
104
95
81
74
81
88
93
89
86
90
102
109
109
92
101
106
98
91
86
88
88
89
95
105
106
101
91
84
84
89
91
92
87
83
83
86
91
92
84
72
61
63
70
72
70
71
75
89
100
107
106
96
81
71
75
88
95
89
75
69
77
96
107
97
108
113
108
103
100
96
92
89
85
86
91
98
96
93
88
88
90
92
86
77
74
79
86
90
89
83
77
78
79
77
81
90
101
105
100
97
94
93
82
70
71
81
93
91
81
75
77
87
93
96
102
103
102
101
101
100
98
91
83
75
72
76
86
91
90
91
89
88
82
74
72
70
71
78
87
96
99
93
85
85
93
103
104
94
82
78
78
80
76
71
73
83
94
101
104
105
105
102
95
84
82
80
81
83
86
90
96
97
91
80
72
72
75
83
88
94
98
94
87
82
81
79
72
69
72
85
94
90
81
77
90
99
95
88
81
80
80
80
78
81
83
84
85
87
91
91
92
89
90
86
83
85
82
78
78
85
95
98
94
87
86
85
85
85
87
95
100
99
91
90
94
102
101
84
71
71
77
77
76
83
94
102
102
95
90
91
94
95
93
88
83
78
82
85
83
73
66
70
83
93
98
99
92
87
86
91
97
98
94
90
90
96
99
99
99
96
93
89
89
95
105
114
114
100
84
72
68
72
84
97
105
103
98
92
90
90
90
92
92
89
83
86
95
102
104
97
92
93
98
91
93
89
86
86
92
97
96
93
88
85
88
95
101
100
93
85
84
91
96
101
104
101
97
94
87
79
78
85
96
97
88
79
81
91
93
84
73
79
92
100
103
102
99
102
103
107
116
117
107
88
85
79
77
81
85
89
91
90
84
80
84
94
96
84
73
70
87
106
114
104
91
80
79
81
85
88
91
100
102
94
79
71
81
93
91
78
70
80
100
114
114
107
98
90
85
91
98
98
89
92
95
93
86
78
79
83
91
91
88
85
90
94
94
83
77
81
97
114
115
102
84
78
78
87
94
94
94
94
91
89
83
81
81
87
82
80
77
79
82
85
83
82
80
80
82
86
90
88
85
105
105
96
83
74
80
89
95
91
85
84
92
99
99
98
96
93
89
91
93
97
96
96
94
92
89
81
76
80
89
94
92
82
79
79
80
82
83
80
73
64
63
67
75
86
93
97
95
90
90
75
77
82
89
93
98
96
91
86
86
88
89
84
81
79
81
88
94
96
86
76
70
82
98
111
110
104
96
92
91
89
91
92
88
80
71
71
82
91
94
88
84
87
93
93
92
93
95
92
89
88
87
90
94
99
100
98
94
90
88
89
92
92
85
82
81
88
95
95
87
80
83
91
102
109
102
90
84
84
91
101
111
111
102
88
78
76
89
101
100
89
80
86
96
108
110
110
109
106
105
87
83
81
82
85
89
91
91
87
86
90
97
97
90
83
81
85
90
89
85
86
91
95
97
92
88
85
79
76
76
87
99
107
108
103
99
93
95
100
108
104
93
89
93
98
103
104
101
98
94
80
77
79
81
83
86
86
85
83
81
86
94
97
93
87
84
86
88
91
91
90
92
92
89
90
93
93
90
84
82
86
87
84
83
92
104
106
98
98
103
105
102
98
95
99
103
103
93
79
68
83
81
92
105
104
92
83
80
84
86
88
89
90
90
92
90
88
87
92
98
101
96
87
85
92
100
100
94
91
97
101
95
82
75
83
95
104
104
100
99
100
103
101
100
101
104
105
98
83
71
95
94
102
110
106
92
85
87
96
91
84
77
83
91
96
95
88
85
89
98
100
93
88
89
98
104
101
94
92
94
96
95
90
82
83
91
103
111
108
100
94
95
99
101
96
91
95
100
102
96
96
97
97
94
87
86
92
102
101
84
69
71
88
102
107
99
92
91
98
97
90
86
87
93
98
98
95
92
93
94
93
85
74
66
72
85
98
103
98
88
81
84
94
101
100
94
92
98
104
102
85
85
85
88
84
84
89
94
90
78
74
84
100
109
104
95
94
99
106
101
90
80
78
79
83
85
88
90
95
102
105
96
81
73
75
83
87
89
85
85
89
94
97
100
107
108
103
97
96
101
86
82
82
82
80
80
78
78
79
79
81
85
90
91
89
91
96
105
110
110
103
93
81
76
74
77
83
89
95
100
106
111
112
106
96
87
80
75
85
95
102
100
93
88
89
95
98
102
107
107
101
100
86
78
76
77
81
84
88
87
86
82
79
83
86
86
86
88
94
98
104
104
97
82
72
71
81
91
97
94
91
94
104
107
100
87
76
74
86
97
98
93
86
83
80
81
83
97
112
109
103
99
88
84
85
87
87
88
90
91
89
90
89
87
85
81
74
68
72
86
100
110
104
89
74
71
84
95
97
88
77
75
82
90
91
85
80
80
88
93
87
81
82
91
98
94
82
80
90
97
92
86
87
89
95
95
87
76
73
77
85
91
90
83
81
82
85
83
80
85
100
112
110
98
88
85
90
95
91
82
79
86
93
93
88
87
91
96
101
97
88
77
76
89
103
108
95
77
77
92
92
90
88
89
90
91
84
73
69
73
82
86
82
78
80
92
104
98
90
81
83
91
99
98
93
88
89
91
91
88
90
98
104
103
93
86
89
97
107
112
107
97
91
91
101
106
100
92
94
102
89
91
88
87
84
76
70
68
74
89
92
89
80
78
86
94
104
99
91
78
74
77
83
89
90
91
89
89
92
90
87
89
95
104
104
92
80
77
86
96
105
104
99
102
101
96
92
93
97
107
81
79
83
86
82
72
63
63
75
89
92
90
84
84
90
95
104
104
96
87
83
81
84
90
93
96
99
102
99
92
84
82
84
95
95
91
80
73
74
82
90
92
94
101
99
92
83
85
97
105
77
79
86
86
83
81
78
74
76
78
81
85
86
86
90
98
107
109
103
92
85
85
90
94
91
97
108
117
115
104
94
87
83
76
74
77
84
94
98
99
96
96
98
101
98
90
86
91
100
104
74
81
86
83
78
81
88
89
87
87
86
86
85
84
90
101
105
102
98
92
93
91
88
84
83
88
93
98
97
94
92
90
87
82
75
80
86
94
94
88
87
91
99
102
97
86
81
88
102
103
81
79
73
69
69
77
85
91
92
92
90
88
87
96
103
107
102
95
93
99
107
104
91
78
75
81
86
88
82
80
84
88
89
85
82
83
85
78
68
65
73
88
98
100
93
87
84
89
96
100
91
83
78
75
75
80
86
90
89
87
85
91
99
107
107
101
95
90
88
89
91
91
90
86
83
85
91
92
88
82
83
84
78
71
71
82
91
94
89
87
91
98
98
90
88
94
97
101
101
97
92
91
93
93
95
94
94
88
81
78
83
91
98
101
94
86
88
87
88
81
72
73
86
102
109
104
95
90
89
88
86
84
76
72
75
85
99
112
116
110
102
90
80
75
82
87
91
92
95
96
92
91
91
93
97
97
90
81
77
78
87
88
90
89
88
87
90
96
104
103
97
88
94
107
115
109
99
92
95
93
89
85
86
89
89
88
94
98
98
90
82
76
74
74
75
76
77
81
87
95
99
86
83
88
93
88
79
75
80
87
86
83
85
86
87
86
84
92
104
108
103
96
93
94
97
95
100
107
111
104
89
83
85
91
92
90
90
89
86
76
71
76
82
84
78
75
83
95
102
100
87
79
84
92
92
84
77
82
91
91
86
82
86
91
91
81
77
82
87
91
90
90
89
86
82
82
86
98
106
104
91
83
82
86
92
95
98
98
93
85
79
80
85
88
86
87
96
107
108
103
68
74
89
94
90
80
79
84
92
88
78
80
86
95
96
94
86
87
87
88
89
90
88
85
83
82
83
86
97
104
103
94
84
84
92
100
102
97
88
81
81
85
89
90
90
91
96
97
96
97
78
87
94
93
85
78
79
84
84
79
78
82
90
96
95
91
91
95
95
92
89
89
89
85
81
81
86
97
101
106
101
92
84
85
93
100
103
96
86
82
86
90
91
89
87
90
95
96
94
94
97
97
96
94
92
92
91
89
88
83
81
82
87
88
85
82
86
93
96
90
86
88
91
87
80
72
77
86
92
93
85
80
82
88
92
96
103
106
106
100
90
84
79
80
85
92
96
100
97
92
98
95
90
93
96
95
90
88
90
93
92
85
79
79
85
86
85
86
87
90
91
93
94
94
92
86
83
83
89
94
95
95
94
91
92
95
98
102
106
102
93
88
90
96
100
99
94
88
86
87
81
82
88
91
84
79
75
79
89
98
103
103
100
97
90
84
78
78
83
93
99
99
99
102
107
108
104
96
94
98
103
101
97
92
91
92
94
98
96
93
94
99
103
100
95
86
84
84
86
89
80
91
99
97
80
70
72
83
93
97
101
111
126
125
100
76
64
77
95
104
102
99
101
106
106
99
97
95
94
91
84
78
76
75
79
88
92
96
98
96
93
88
83
78
76
81
90
103
110
108
94
103
105
98
88
84
85
93
97
92
86
91
105
113
98
77
67
86
106
112
102
95
96
98
95
84
78
84
92
95
86
72
66
73
83
92
91
92
96
98
94
87
79
80
89
98
100
101
103
99
92
100
95
93
92
95
95
93
93
91
87
79
75
76
81
81
83
89
98
104
97
84
75
79
82
83
78
79
87
96
99
92
85
92
107
115
105
89
83
92
99
97
91
85
93
95
89
77
73
75
89
97
95
92
95
95
93
92
94
95
94
86
73
64
70
83
89
93
92
87
83
75
70
75
84
93
93
86
84
92
103
111
112
112
116
115
104
87
83
92
105
110
98
83
77
79
83
80
81
83
98
99
96
91
84
80
83
93
98
102
97
89
83
82
82
87
93
98
97
95
93
93
93
90
87
94
99
102
97
95
97
108
114
111
99
89
82
82
85
97
109
111
103
89
80
80
85
92
96
96
101
100
87
77
71
71
81
95
100
99
87
78
82
91
95
93
94
98
101
105
109
111
104
91
82
83
96
109
109
97
87
85
91
93
88
77
74
80
90
100
107
107
102
90
81
76
74
73
76
86
99
102
97
91
87
92
98
101
94
81
70
72
82
95
101
106
104
97
89
81
83
89
93
88
80
82
93
104
107
96
84
78
85
90
93
88
83
83
87
94
100
101
92
80
71
71
73
75
79
90
84
103
112
108
101
98
100
96
87
81
80
87
92
95
99
104
105
97
84
67
62
67
76
84
84
87
91
95
96
95
93
91
86
83
83
89
92
88
75
67
73
85
91
84
74
79
91
101
103
103
73
77
85
89
91
86
81
77
81
91
102
107
102
93
86
86
89
88
82
74
71
78
87
90
91
88
85
85
87
93
96
93
85
76
72
80
91
88
74
59
61
81
92
94
87
82
89
99
103
100
80
63
60
73
87
87
81
76
78
83
94
102
102
92
82
75
78
84
84
81
82
88
97
102
96
88
82
81
84
88
88
84
84
81
82
80
81
88
87
89
89
88
89
87
84
83
84
93
100
99
87
89
88
87
87
90
96
96
87
76
74
83
90
89
84
81
82
87
89
92
89
89
89
88
88
90
89
87
86
89
92
98
98
92
84
81
83
92
104
105
98
87
79
77
81
87
98
106
108
99
85
105
108
91
74
77
93
110
106
95
86
85
89
92
89
85
83
83
89
100
104
96
88
87
91
94
94
85
82
92
111
118
109
90
76
83
96
105
102
91
81
79
83
86
87
88
99
107
108
99
79
92
97
89
77
79
86
93
93
93
94
101
103
99
92
85
81
82
92
107
108
100
95
94
96
95
86
77
83
96
113
117
108
93
86
89
98
100
99
91
83
84
88
88
84
82
83
92
99
98
85
83
86
98
108
105
93
78
69
77
87
99
104
102
93
86
85
91
102
108
101
88
81
83
84
85
82
81
87
94
100
101
105
104
101
92
87
90
93
94
92
87
82
77
75
78
82
89
88
88
94
89
88
98
106
105
95
88
84
85
88
93
91
90
89
86
87
91
92
88
85
80
76
73
76
81
84
86
85
81
84
96
101
98
90
83
83
85
84
79
73
72
73
77
79
87
92
91
83
74
98
95
90
86
83
84
89
95
99
95
91
92
92
89
84
80
80
83
81
79
77
84
91
94
89
86
85
83
74
71
79
93
100
94
83
80
85
90
84
73
70
74
83
90
95
95
94
90
81
76
86
94
96
89
80
78
87
93
95
91
90
98
106
98
84
73
79
89
94
89
87
91
101
105
97
87
84
86
86
82
85
93
98
93
86
81
85
90
92
87
86
87
92
95
97
92
81
73
73
79
76
90
97
97
91
89
90
86
80
79
85
97
104
99
89
85
89
95
97
96
94
97
102
102
97
89
84
86
92
96
96
90
86
86
90
92
89
88
89
91
89
87
86
91
90
87
80
76
78
80
78
89
92
92
91
92
89
81
74
73
79
85
91
95
93
89
87
92
98
100
102
104
102
102
99
90
83
81
92
101
97
83
74
81
94
103
94
83
84
92
92
90
92
95
97
95
95
96
93
83
89
93
92
89
87
85
83
82
85
85
84
89
94
96
89
80
81
89
98
102
99
93
87
83
84
87
88
91
95
98
95
91
87
89
91
84
71
68
78
93
100
104
107
107
102
97
94
94
91
83
92
93
90
87
80
75
76
84
91
95
96
96
98
96
90
82
80
86
89
91
87
84
80
78
84
92
97
97
93
92
96
105
108
99
84
71
67
71
76
79
87
97
104
98
95
95
93
90
81
81
94
90
82
74
70
71
76
85
88
87
86
87
91
95
97
96
89
81
75
77
84
90
96
100
97
92
83
75
78
87
98
104
99
89
80
78
82
87
86
82
84
85
89
90
93
99
102
100
94
92
76
80
87
91
88
86
85
85
80
73
71
74
82
86
90
92
91
92
97
101
103
95
86
77
79
86
90
86
83
80
87
95
102
100
92
84
83
94
105
105
99
96
104
109
105
95
88
84
84
86
82
84
89
90
86
90
96
93
84
72
68
73
79
84
86
93
96
97
94
96
99
96
89
81
80
83
81
73
69
79
95
108
107
95
80
73
77
91
106
105
94
87
91
103
105
96
85
81
87
89
85
82
83
84
87
94
94
90
80
78
87
95
96
88
85
88
94
93
89
85
86
91
92
87
85
83
82
79
75
78
88
97
100
96
89
85
83
86
95
100
95
92
96
104
103
94
87
90
99
102
88
79
76
80
90
92
87
78
74
82
92
102
98
89
83
85
90
92
90
89
87
86
87
88
91
98
98
95
89
84
80
79
82
88
98
102
102
98
95
96
95
99
106
107
104
99
98
99
102
99
95
87
79
80
85
87
84
79
81
89
98
98
89
82
85
90
91
87
88
91
89
85
83
86
92
101
99
94
87
88
86
82
83
88
99
107
112
111
105
98
95
97
102
105
103
102
101
103
102
95
97
97
88
81
78
83
90
95
101
100
96
90
82
88
93
97
90
82
76
82
85
82
82
86
91
90
83
78
81
90
94
94
93
95
99
106
112
116
109
101
94
93
97
101
96
94
97
102
104
98
81
86
87
85
81
83
93
108
109
98
88
84
89
97
97
93
88
86
89
87
84
78
82
90
94
92
88
89
92
94
92
85
83
82
88
95
103
109
107
99
92
95
105
114
111
98
95
100
104
102
73
74
85
95
96
90
89
92
92
87
86
92
101
101
88
75
76
89
102
99
85
76
81
94
105
106
99
93
91
85
76
70
67
72
79
82
85
90
95
97
98
99
103
108
114
113
108
105
108
112
84
80
84
96
102
97
89
81
80
80
85
92
97
95
86
75
79
94
104
98
83
74
78
89
99
100
92
84
74
69
70
74
81
84
84
81
77
78
85
95
98
97
89
86
91
98
107
112
114
112
98
91
85
82
88
95
91
85
81
80
85
89
95
98
94
85
80
84
88
86
81
75
79
85
87
84
83
85
85
86
86
88
91
92
93
91
92
93
96
96
93
91
90
89
85
83
84
93
101
95
92
90
84
77
80
84
86
80
75
78
84
90
93
93
90
83
73
66
71
83
95
98
96
93
90
87
89
95
101
104
101
96
93
91
91
92
95
98
100
95
87
83
91
104
102
90
71
66
77
87
84
88
89
86
83
81
73
68
67
74
82
88
84
75
73
77
76
72
73
84
98
110
108
100
94
91
90
90
91
93
96
99
98
90
81
76
79
86
90
88
82
75
78
91
99
92
77
68
76
95
86
93
96
95
88
78
71
70
77
86
88
85
79
72
78
87
94
88
79
77
83
92
93
89
84
82
85
86
89
92
93
92
87
80
74
73
79
87
92
95
90
83
79
81
84
87
81
82
92
103
80
79
90
97
97
86
72
70
80
91
92
87
82
81
88
99
100
92
79
68
76
86
89
87
84
80
83
85
88
89
87
85
87
90
92
90
86
87
91
99
102
97
92
90
88
85
81
81
89
98
76
74
82
94
99
90
78
71
80
89
94
93
90
91
91
96
95
91
81
76
79
86
95
95
93
92
94
95
94
87
83
87
96
105
106
96
86
79
82
88
92
95
94
94
94
94
93
90
91
92
91
98
96
89
83
85
86
87
87
90
95
104
108
102
92
85
88
92
99
94
86
79
79
85
92
95
104
113
111
101
92
89
94
97
95
88
87
92
96
94
90
87
89
92
95
97
103
107
104
95
90
104
104
89
79
84
92
95
92
90
90
96
102
101
94
85
85
92
110
115
100
77
63
70
83
90
91
94
94
91
89
88
89
89
88
86
89
97
101
97
88
82
84
90
94
94
89
90
96
98
80
84
89
88
87
89
96
97
92
89
83
85
92
100
102
96
88
90
95
102
101
89
81
81
88
87
82
75
71
77
84
91
90
88
87
87
90
89
84
82
84
88
94
97
95
95
89
86
86
94
87
86
89
88
89
93
97
96
94
92
97
102
104
97
88
85
86
86
86
85
90
97
98
94
84
79
77
81
89
96
99
96
86
78
79
87
96
94
84
81
91
101
101
91
87
92
105
109
105
95
97
100
94
86
85
92
94
88
81
91
107
117
110
95
75
69
72
80
88
94
93
89
87
83
80
77
78
88
102
113
112
97
83
72
75
87
98
104
103
103
105
106
100
87
73
77
93
109
114
99
82
82
79
81
87
92
85
76
71
77
89
95
96
95
93
89
81
78
88
101
99
85
74
78
89
94
94
91
95
102
100
94
86
84
84
87
92
98
101
102
102
100
96
88
81
76
80
90
97
97
80
74
79
89
93
90
86
86
89
88
83
77
82
91
96
93
84
81
90
96
94
86
82
87
95
97
98
94
95
93
88
85
86
84
82
85
92
99
99
90
83
83
86
90
90
86
84
84
90
95
88
85
89
94
95
91
94
102
107
94
77
72
77
81
79
76
76
84
92
90
87
85
87
91
92
88
84
85
88
93
90
83
75
66
66
78
94
107
106
96
85
83
88
92
92
85
81
81
86
97
79
86
93
92
89
85
89
92
91
82
77
78
85
83
79
76
81
88
93
89
83
78
81
86
90
86
81
78
84
93
98
90
74
63
67
84
97
104
98
93
93
100
107
105
96
85
73
69
79
96
79
86
91
89
83
79
81
81
82
79
82
87
90
90
88
92
98
100
96
88
79
75
78
84
85
84
83
83
88
93
98
90
75
72
82
98
107
101
88
84
92
103
108
104
96
91
85
78
80
96
92
90
89
87
83
81
81
84
83
83
81
81
81
82
87
95
107
110
100
90
86
87
90
86
80
79
83
89
91
89
83
75
73
77
86
98
107
106
101
94
93
94
93
91
89
91
90
87
83
85
88
85
82
81
79
76
76
78
80
80
80
80
81
82
87
92
96
97
99
100
99
97
92
88
85
83
86
88
87
86
79
78
80
82
87
91
97
102
100
97
93
91
92
95
97
95
91
85
77
72
79
84
84
80
74
74
77
81
82
84
87
97
103
99
88
83
78
85
93
101
101
93
87
89
92
98
93
88
85
87
92
92
86
83
82
88
95
99
98
91
88
87
89
96
102
107
101
91
84
85
90
98
102
95
83
85
97
106
103
92
88
96
105
101
87
77
76
85
93
95
90
88
89
91
93
93
89
83
85
90
93
90
84
76
78
87
95
101
99
95
89
81
77
84
99
109
110
101
95
97
97
104
107
102
94
93
97
102
102
94
85
81
85
87
88
86
84
88
92
91
88
93
95
92
83
74
71
78
88
93
87
77
75
79
87
89
86
88
97
98
94
85
81
86
101
108
104
96
87
85
89
90
89
92
95
90
82
78
84
92
93
88
82
81
86
86
83
85
90
91
95
94
94
90
82
74
74
84
92
93
86
72
69
78
87
89
84
83
89
96
95
86
80
83
90
94
92
90
88
87
86
82
83
90
97
95
84
76
75
85
95
100
99
91
85
76
67
69
78
88
93
90
88
88
88
88
87
85
87
88
90
90
85
77
73
77
83
91
94
96
93
84
73
68
74
88
97
104
105
104
95
96
96
100
100
95
86
79
82
89
95
98
100
98
93
79
68
69
77
86
89
90
88
86
87
90
87
83
79
84
96
112
113
100
81
73
78
88
94
94
87
79
73
74
88
104
107
104
97
92
94
98
99
103
100
95
91
92
97
100
98
95
95
97
98
94
94
94
92
87
89
92
91
86
82
85
90
91
86
86
93
107
118
118
106
89
78
75
77
76
71
66
75
88
104
107
100
89
81
84
85
97
97
92
95
100
105
108
98
89
83
84
91
96
100
107
111
108
92
79
76
84
90
85
80
81
91
101
103
93
87
88
92
98
97
89
81
77
78
76
72
74
81
92
101
102
96
89
90
96
81
94
95
89
90
92
99
96
88
80
80
84
89
93
93
93
96
94
87
77
75
78
79
77
69
74
86
97
95
87
83
87
89
88
83
80
84
89
88
80
73
75
84
93
99
100
98
98
96
92
83
88
93
97
95
87
80
78
86
93
95
90
86
88
85
82
80
83
85
88
91
91
87
80
73
74
81
89
90
86
86
98
113
116
103
90
86
89
84
78
72
76
83
92
99
103
102
98
89
81
83
82
85
96
104
99
91
88
93
95
94
91
90
93
93
93
90
88
88
89
92
95
99
98
91
83
79
84
88
91
92
97
112
120
114
96
82
79
86
87
85
80
83
91
102
106
103
96
89
87
83
88
90
87
84
90
102
113
104
90
80
85
94
98
98
96
95
93
89
87
85
85
88
90
90
89
85
84
83
87
92
96
99
96
88
80
77
83
95
97
91
82
84
95
106
106
100
91
87
82
84
104
101
81
59
66
90
113
111
93
79
78
83
89
92
93
87
84
85
90
90
85
84
86
93
100
96
84
81
86
102
112
107
92
75
72
83
100
107
105
94
86
88
91
91
90
91
90
86
77
85
89
86
77
70
73
79
88
92
90
82
78
78
85
93
96
91
86
88
96
99
93
88
90
97
102
97
89
86
95
112
119
115
101
86
82
86
96
103
109
108
102
90
76
74
83
95
105
102
92
85
64
59
74
89
92
78
65
67
78
86
83
82
86
95
101
100
94
92
98
99
90
84
81
83
87
90
87
88
94
99
99
95
90
86
86
87
89
92
98
105
102
87
72
69
83
104
108
100
88
89
69
64
75
88
90
80
74
77
87
94
96
87
84
83
83
85
85
86
89
89
87
81
78
81
86
88
87
85
85
87
89
84
81
85
95
103
101
91
85
84
86
83
75
72
79
90
94
84
74
86
89
90
90
88
88
91
90
91
91
94
100
101
91
81
73
75
77
79
76
76
80
85
93
93
90
90
86
84
82
84
90
95
96
97
101
106
106
97
88
88
98
103
99
88
83
86
91
93
91
81
87
93
92
90
90
91
92
89
86
92
101
104
95
81
75
80
87
91
83
75
74
79
88
90
89
91
96
97
93
85
83
87
92
89
86
88
91
94
94
100
108
112
111
101
93
88
88
95
103
81
83
80
79
82
86
86
79
76
80
91
99
96
85
79
77
85
92
96
95
91
82
80
83
88
91
94
100
105
101
91
78
72
80
89
93
87
86
86
86
87
86
86
87
88
85
82
80
84
86
86
83
78
75
80
87
86
78
71
77
90
97
95
88
83
84
90
98
96
93
92
91
96
103
109
105
94
84
91
95
96
90
87
94
108
114
106
93
88
83
74
68
69
75
82
85
88
93
89
87
86
86
86
86
86
85
83
79
83
86
93
97
95
90
88
94
102
102
94
86
83
90
95
101
102
99
92
81
76
78
89
95
94
90
92
98
104
105
101
92
83
84
89
96
99
100
101
103
98
96
76
77
84
89
88
80
74
77
88
99
102
98
93
84
84
86
90
89
82
78
82
90
93
89
89
93
93
89
80
81
91
100
97
85
76
84
104
119
118
107
101
103
107
105
100
99
99
93
86
88
75
73
76
80
81
77
72
77
86
91
92
90
86
82
85
86
85
82
77
82
87
91
93
94
95
95
95
95
92
95
99
103
99
94
90
94
105
120
122
117
113
107
101
95
92
91
90
86
82
87
88
97
98
87
74
71
81
87
86
83
76
76
83
88
94
93
88
82
84
98
111
107
90
74
70
75
80
82
83
86
94
97
98
96
93
99
105
109
108
95
81
74
81
93
92
81
70
76
90
107
88
97
94
79
64
68
81
90
85
79
76
80
85
87
90
94
92
86
84
88
100
100
89
75
71
77
79
74
70
78
90
95
95
89
86
88
89
88
89
91
90
88
92
93
93
84
73
71
77
89
96
98
94
91
84
79
78
75
75
80
86
93
94
90
91
95
99
94
86
83
84
86
89
91
93
95
94
86
82
80
85
88
91
91
89
87
82
80
82
89
94
103
111
106
97
89
86
87
89
91
92
87
87
91
91
90
83
75
78
86
92
92
89
88
91
98
98
92
85
80
81
84
88
92
96
101
108
111
107
94
81
77
83
91
98
101
103
103
100
91
89
94
105
106
99
89
87
93
103
109
92
86
73
60
64
80
89
88
86
90
92
86
78
76
85
94
94
83
75
77
83
85
87
87
87
88
94
99
103
99
90
81
83
88
96
101
106
109
103
93
85
86
93
103
99
92
88
92
100
106
95
91
72
53
54
77
91
93
90
90
89
86
78
76
84
91
90
84
76
79
82
83
84
87
89
85
81
81
86
92
95
93
93
93
95
94
89
91
89
92
91
95
102
106
103
93
86
85
90
95
74
80
85
86
88
90
91
91
90
90
92
91
89
88
86
86
87
88
90
88
83
78
81
90
96
96
94
90
92
92
88
87
95
103
103
94
87
89
93
93
91
97
107
114
107
94
81
81
90
97
69
73
88
108
114
102
88
85
88
91
91
94
97
96
88
81
81
88
96
95
86
78
84
94
100
98
98
103
103
94
84
79
86
101
102
93
87
92
97
95
88
83
90
100
105
99
95
93
94
100
84
81
89
107
114
104
91
85
85
86
84
85
92
94
89
82
82
90
96
85
73
72
83
96
100
95
88
86
88
88
86
83
85
88
90
92
94
97
98
96
92
85
84
86
92
99
105
105
96
88
88
89
89
94
100
101
94
85
79
78
78
81
91
95
95
89
87
94
98
83
62
55
69
90
102
98
87
83
84
87
92
94
90
91
93
102
112
114
112
106
99
95
92
91
88
86
87
88
82
76
86
88
82
77
84
93
90
80
73
75
83
90
94
96
95
90
89
91
94
87
74
60
63
82
99
104
95
88
89
97
105
105
104
105
105
107
111
114
114
108
96
87
88
94
97
89
81
73
76
87
96
90
79
72
77
81
84
78
78
82
89
93
91
87
85
88
87
85
83
83
79
71
66
73
84
90
88
86
91
100
108
110
109
107
100
93
89
90
92
91
84
77
81
92
99
100
96
91
92
99
97
93
83
79
79
80
84
92
95
93
90
87
86
85
85
85
84
84
86
89
88
83
74
72
72
77
82
84
92
104
108
103
93
85
84
84
84
86
88
88
85
82
87
94
99
98
97
97
102
101
75
75
79
87
95
96
99
101
102
94
86
81
83
89
88
84
81
86
90
96
101
98
91
88
84
84
82
81
86
95
100
94
87
79
82
88
97
104
104
100
97
98
103
108
103
95
85
84
92
99
71
71
77
86
94
98
98
96
92
90
87
87
88
91
89
81
75
75
81
89
96
99
101
101
100
95
88
81
79
81
85
86
89
89
90
91
98
103
101
98
96
100
109
111
105
98
96
95
98
101
100
105
98
87
79
80
86
91
88
86
88
94
103
102
93
79
70
72
83
94
95
91
92
97
97
95
90
91
90
86
79
76
83
90
92
90
90
91
91
85
83
86
91
95
95
101
114
119
112
103
107
117
112
101
91
94
102
98
90
81
76
84
95
102
97
81
74
82
99
108
99
80
73
78
89
89
87
89
92
90
81
77
83
91
95
91
91
94
96
93
87
79
80
87
92
98
105
108
106
104
82
88
96
106
112
114
109
99
88
80
74
74
81
84
86
82
80
81
87
87
83
79
80
89
97
93
85
79
82
87
90
93
90
92
97
102
106
106
101
95
89
87
93
97
99
98
95
92
97
105
86
89
91
89
92
94
92
87
82
86
93
95
86
76
72
78
86
84
79
75
83
95
102
101
94
85
79
82
91
101
105
97
88
83
92
102
109
102
84
72
75
88
99
99
92
89
94
104
108
105
104
111
96
81
73
80
85
81
77
89
104
112
99
87
80
86
90
92
92
95
101
101
94
83
72
67
75
88
105
115
110
95
82
80
88
90
91
86
77
71
76
89
99
96
82
74
83
106
116
104
98
98
89
83
86
94
95
89
83
86
93
93
89
90
94
94
86
77
80
92
94
85
71
66
74
79
81
85
94
101
103
97
93
90
90
89
88
86
90
98
103
107
107
103
93
85
85
95
101
99
81
81
85
87
90
92
96
101
98
91
81
76
80
85
90
82
75
74
75
82
87
86
84
86
89
90
83
73
71
80
93
102
101
94
90
88
90
96
100
100
107
107
105
104
105
104
97
88
85
95
81
86
91
91
88
91
99
106
102
86
75
75
82
83
76
71
73
82
88
87
86
88
95
98
95
90
80
71
67
75
92
104
104
92
79
79
90
100
101
97
97
95
93
93
96
97
89
81
77
88
86
98
100
93
91
95
100
99
87
77
75
82
87
87
83
78
81
89
91
89
83
77
79
87
93
93
85
76
69
75
92
103
102
90
82
80
88
92
92
92
92
96
94
93
92
89
82
76
76
89
95
104
104
90
81
79
84
83
83
83
84
86
86
86
91
99
103
100
93
88
86
81
81
84
90
92
89
78
70
75
85
92
88
86
86
91
89
80
72
75
90
102
106
101
98
96
94
89
87
97
95
94
91
83
75
71
75
82
87
88
88
86
79
79
87
101
109
106
96
88
91
96
93
86
83
88
90
88
81
75
74
73
73
78
87
96
96
89
77
79
92
108
119
117
108
102
97
97
97
98
75
78
80
77
74
75
78
80
79
79
84
91
93
89
86
91
96
101
99
95
89
86
84
84
84
85
87
87
83
80
77
77
79
81
85
90
92
91
91
90
96
106
115
115
109
103
99
96
92
86
75
83
83
76
74
79
86
83
76
73
80
92
98
92
85
80
84
91
97
96
86
71
67
76
86
86
84
82
81
84
90
92
91
89
88
88
89
85
82
86
91
94
95
97
106
112
113
99
87
84
95
97
91
78
73
78
88
89
82
79
81
80
81
78
80
83
88
89
91
88
85
81
77
81
87
91
89
81
81
86
95
102
106
106
105
100
91
84
80
83
90
93
93
94
102
111
110
95
82
82
95
91
88
82
78
76
75
78
81
85
85
81
78
76
87
101
103
91
79
74
84
94
95
88
85
90
93
88
81
77
82
96
114
123
117
101
88
83
89
95
95
94
95
100
100
96
90
78
70
71
83
84
90
94
91
81
72
70
80
89
96
94
89
89
94
101
99
86
76
73
85
96
97
90
85
89
96
103
94
80
70
74
88
100
97
85
79
83
94
98
95
90
95
100
97
91
82
80
85
89
92
91
91
97
101
97
88
81
83
89
94
95
95
98
93
85
76
72
76
84
89
95
96
94
90
88
92
101
98
86
74
68
67
64
65
70
81
94
100
97
91
85
85
89
94
96
96
98
100
104
94
88
88
95
103
98
89
83
85
92
93
95
94
94
94
87
78
74
75
81
86
89
91
92
91
89
88
83
80
81
86
89
87
80
74
76
86
96
101
95
85
80
84
91
104
110
108
99
88
86
79
81
83
92
95
92
86
81
88
97
101
99
96
94
95
96
93
85
75
71
74
83
88
85
85
88
89
83
80
83
91
100
106
104
99
89
85
84
85
82
73
75
87
110
122
118
108
98
91
89
72
77
78
79
84
87
87
86
90
91
99
106
108
101
93
90
91
87
80
78
86
92
90
80
72
75
88
95
98
97
95
92
92
90
88
86
83
84
87
85
82
85
101
119
122
111
97
101
111
112
77
78
75
75
78
81
80
87
92
95
97
97
94
91
86
82
83
89
92
96
99
96
89
78
69
71
82
89
88
83
82
87
95
95
88
83
85
88
90
89
85
86
98
100
100
92
90
96
105
104
80
86
93
99
98
89
80
81
91
99
94
77
71
79
88
90
91
93
97
101
98
95
89
86
86
88
93
90
80
65
65
86
115
128
121
100
88
87
86
87
83
80
80
81
88
95
100
97
91
85
80
84
99
112
114
105
92
87
89
86
79
73
79
93
104
103
94
89
90
90
94
95
94
95
96
99
100
99
94
84
79
88
105
118
114
100
89
88
89
87
79
73
71
82
100
113
112
101
89
86
79
81
84
85
84
88
91
94
89
78
78
88
102
111
112
104
93
83
79
80
86
89
89
89
89
90
91
89
94
94
94
91
92
91
85
83
89
97
98
85
69
62
76
96
112
112
101
92
87
86
81
85
84
77
70
74
84
96
96
89
82
85
91
91
90
91
90
86
80
78
76
79
80
81
81
84
80
80
79
81
81
83
88
90
86
83
88
99
104
95
81
76
86
94
97
90
87
90
87
87
85
86
91
88
85
83
84
92
100
101
89
78
69
73
87
98
100
91
84
81
83
83
85
85
83
84
82
79
75
68
67
73
81
89
87
83
85
92
98
103
104
103
97
90
84
88
97
102
97
87
87
84
81
84
83
80
77
82
93
104
96
79
69
77
95
105
102
91
86
91
98
96
89
84
83
84
85
86
80
80
78
76
75
70
72
83
91
91
92
93
103
107
101
92
88
99
110
107
96
85
88
82
78
75
73
72
72
76
85
93
92
84
76
76
80
86
87
85
86
91
95
91
84
80
81
86
91
89
91
93
92
89
78
72
74
87
98
100
93
87
91
104
104
95
86
89
99
105
94
82
81
83
83
87
86
88
88
84
83
79
81
85
82
82
81
84
88
88
85
81
78
77
80
86
91
97
100
97
94
90
87
86
87
90
89
88
90
93
92
91
100
109
110
98
81
75
88
101
103
97
80
84
86
88
95
102
98
92
85
83
84
84
82
82
86
95
95
88
82
76
77
81
86
92
98
100
100
97
93
87
74
62
67
77
85
88
91
93
94
94
96
100
101
96
90
88
91
100
106
105
91
84
81
81
86
94
97
93
90
94
97
93
85
83
86
89
86
82
81
85
92
94
92
93
95
96
92
87
89
88
81
71
68
75
85
91
93
90
90
89
86
83
84
88
90
91
91
93
94
94
89
81
73
70
80
91
97
93
87
88
95
104
100
95
87
84
85
86
86
90
92
93
94
97
98
96
89
81
80
89
96
101
99
97
95
89
82
78
82
87
88
87
84
81
81
85
89
93
94
95
83
78
72
73
79
89
93
89
82
82
90
98
98
93
90
97
104
102
90
79
81
90
94
96
95
92
92
83
79
81
88
96
92
81
78
87
98
106
103
93
86
86
88
87
86
87
96
102
106
106
85
86
89
90
90
90
89
86
84
86
91
94
91
85
85
92
102
101
89
82
85
92
92
85
81
85
93
95
92
86
86
81
70
61
71
99
127
137
122
96
85
84
91
93
89
87
89
94
99
100
84
84
85
87
88
91
91
88
86
88
92
92
89
86
82
81
82
86
90
94
96
94
88
85
87
96
104
110
107
97
88
84
83
88
93
102
115
118
110
97
88
86
90
93
92
87
79
77
80
87
96
99
90
77
67
67
74
76
81
86
91
91
89
90
92
93
90
84
83
86
91
90
88
86
90
93
95
99
101
101
99
93
89
85
90
95
101
101
99
89
81
77
81
89
90
84
79
84
100
119
99
101
93
81
75
79
86
90
86
82
83
88
90
89
90
91
89
85
80
80
83
86
88
86
88
91
93
90
87
86
88
88
88
89
95
103
103
90
84
87
93
100
95
91
93
99
101
101
99
104
100
100
96
97
94
91
91
93
93
89
85
86
89
91
91
89
89
91
89
90
85
84
88
91
95
97
95
91
85
80
76
78
84
90
93
95
93
85
82
87
102
114
113
103
95
100
107
107
99
95
84
85
88
91
90
90
91
96
99
97
90
87
88
92
93
89
82
77
81
92
99
96
93
92
92
87
90
96
99
95
86
80
84
89
88
87
93
98
97
90
84
85
91
90
87
88
95
102
100
97
86
84
74
60
62
80
91
96
95
93
90
87
82
85
89
90
82
75
76
90
101
104
97
89
77
71
77
89
101
104
100
94
90
87
82
80
84
92
97
92
82
72
71
78
85
86
84
83
88
95
97
95
79
60
60
78
91
88
80
80
87
87
82
78
84
88
92
89
87
89
93
97
92
91
90
87
87
87
89
93
96
95
95
90
83
74
68
73
84
93
96
93
90
93
97
94
85
77
81
92
88
91
90
89
91
94
91
85
80
83
89
92
90
86
86
86
87
88
90
90
86
79
82
89
94
97
92
88
85
84
85
92
97
101
95
84
78
81
85
89
87
86
93
102
104
100
90
83
87
94
81
86
89
99
105
96
87
85
89
91
88
86
87
92
97
94
86
85
89
90
85
80
74
74
74
74
79
88
98
100
95
95
97
101
99
94
93
97
98
88
71
66
78
95
104
98
93
89
88
90
89
91
90
91
90
84
82
84
89
88
81
75
82
93
101
103
98
92
87
81
79
82
88
85
76
69
74
86
100
108
105
99
98
99
101
103
104
102
97
90
82
84
90
101
103
99
94
90
87
87
94
99
94
85
84
84
87
84
81
81
79
80
85
92
96
97
99
102
96
83
76
79
91
101
98
89
83
83
85
89
96
100
101
103
104
105
103
99
93
91
93
99
103
104
103
102
100
91
84
86
96
93
82
75
80
94
96
88
80
81
88
94
92
91
88
91
94
99
100
92
74
62
68
86
97
93
86
83
84
87
95
101
105
106
100
92
87
88
92
95
92
89
88
92
98
103
103
93
88
89
102
88
73
70
81
93
95
89
83
84
92
94
91
89
90
93
94
90
89
84
73
63
65
73
86
90
87
87
94
104
106
101
97
94
88
82
79
83
90
94
92
86
86
91
96
102
106
108
104
98
102
90
77
74
82
89
93
93
86
79
77
82
92
96
95
89
82
84
90
96
95
90
86
87
90
89
84
87
98
109
111
101
92
90
90
88
89
88
90
88
86
93
101
106
101
99
106
112
112
101
88
84
77
73
78
87
95
98
89
77
70
76
88
95
89
78
72
85
107
119
112
98
88
91
98
94
83
76
80
92
101
99
91
85
84
88
95
98
95
90
90
99
113
120
110
95
90
93
100
100
80
80
76
73
75
84
94
97
90
79
75
80
85
87
87
80
77
84
95
99
95
87
87
95
103
98
86
74
74
84
93
90
81
75
74
80
90
94
93
88
93
102
115
114
100
85
77
81
91
102
91
99
97
89
81
83
84
84
81
80
80
83
91
96
96
93
84
81
78
78
81
87
98
107
106
99
90
87
91
94
89
84
81
84
87
89
90
92
89
86
88
93
100
94
86
83
83
86
89
94
96
100
98
96
90
90
90
87
84
80
78
81
90
99
99
96
90
86
85
83
80
81
91
100
103
95
87
87
92
91
84
83
89
100
102
94
90
90
90
90
92
94
94
90
89
88
86
88
88
89
82
81
83
88
94
96
96
91
86
81
78
76
75
79
84
91
93
92
90
82
76
74
81
92
101
97
89
82
84
87
88
86
88
91
93
93
89
90
89
93
95
98
104
105
99
89
83
87
95
104
85
86
82
85
90
96
95
88
79
77
77
79
74
74
83
94
102
94
82
77
79
89
100
101
101
98
95
93
94
98
93
83
75
77
86
94
99
93
86
77
75
83
97
103
94
82
79
91
108
115
109
110
98
89
94
106
107
92
77
74
78
83
83
86
98
110
109
93
79
79
90
98
100
99
94
94
96
99
105
102
89
78
78
84
91
92
94
92
86
73
64
71
86
95
87
79
81
94
106
105
113
110
100
95
103
112
113
104
96
92
92
86
79
80
88
93
88
78
75
82
89
87
83
80
86
92
96
96
93
91
90
89
91
95
92
87
82
83
85
91
93
97
99
99
97
91
92
94
96
100
91
94
90
86
84
86
93
103
103
101
95
89
80
75
74
76
77
76
78
84
91
93
87
80
83
89
92
86
80
80
91
100
104
99
94
90
86
80
82
96
109
114
107
101
104
111
111
101
91
92
86
94
93
82
71
72
83
94
94
90
91
97
101
96
88
85
87
84
83
86
92
96
96
89
85
86
90
88
81
77
86
101
110
110
107
103
97
89
79
81
92
96
92
89
96
110
114
103
87
78
94
108
102
91
82
82
88
93
89
83
85
91
101
105
104
99
94
87
83
86
88
91
91
89
90
94
94
90
83
78
86
101
113
114
107
97
90
86
82
81
86
85
82
80
87
95
98
91
82
77
99
112
108
91
78
78
86
92
91
86
79
72
72
82
92
97
91
80
79
87
99
101
93
88
91
97
95
89
83
81
87
95
96
94
92
88
84
83
86
94
100
98
92
84
88
94
96
91
89
90
97
97
93
82
76
76
87
92
90
87
82
75
72
74
83
91
90
82
76
84
96
100
90
80
79
87
92
89
84
82
84
80
78
79
86
90
91
91
91
96
98
98
96
99
101
103
107
111
110
103
86
81
79
78
80
90
93
91
83
82
86
92
92
86
87
91
94
90
88
83
79
78
78
79
84
88
92
88
85
83
82
81
83
89
90
90
88
86
88
88
88
88
95
97
101
110
118
122
116
100
87
89
84
78
80
86
89
82
76
76
84
91
94
91
88
88
93
92
93
88
78
71
79
98
107
102
92
85
84
84
86
90
96
104
101
94
86
80
81
88
97
101
98
95
96
106
115
113
100
88
94
95
85
74
66
65
63
61
63
73
84
88
84
82
84
91
94
91
89
88
90
90
94
101
105
104
93
83
81
83
89
94
103
111
113
104
95
86
85
91
104
112
110
97
91
93
97
95
87
82
78
77
75
73
68
63
56
55
63
77
89
91
85
78
81
95
103
94
87
88
97
103
96
86
85
95
98
89
82
80
87
101
115
117
111
100
94
92
90
89
89
92
100
101
90
82
82
86
86
86
78
82
87
87
84
79
79
81
81
82
81
87
86
84
89
97
102
96
89
90
97
102
98
86
82
91
103
107
96
82
78
90
105
110
104
96
91
93
92
87
81
84
98
106
102
86
77
81
89
96
91
91
92
90
91
94
101
102
95
86
79
77
83
90
97
100
100
97
94
94
99
102
103
95
89
89
98
107
102
87
72
71
86
97
101
97
92
91
90
89
93
104
112
114
106
91
79
80
88
95
90
82
78
76
82
87
88
86
89
89
88
82
82
88
97
107
108
100
97
97
98
97
97
94
91
89
94
100
100
94
85
82
85
96
100
97
90
90
89
94
99
107
112
110
99
88
80
83
90
93
80
79
75
72
70
70
69
71
79
88
91
88
83
84
89
94
95
96
93
96
97
93
85
80
81
91
96
98
101
103
101
95
88
85
88
89
88
93
96
96
95
93
98
101
95
84
78
86
100
103
83
88
87
86
81
76
74
74
78
82
89
93
94
87
82
76
74
78
89
101
109
105
89
74
68
74
86
93
96
103
104
94
79
70
74
85
92
95
96
95
96
96
101
101
90
74
71
85
105
108
95
89
87
94
96
88
79
80
89
94
97
94
90
87
85
81
81
86
95
101
102
99
90
83
79
77
81
82
82
84
88
88
85
83
87
93
93
92
86
91
99
109
110
98
80
70
73
89
105
106
92
86
85
93
97
91
82
82
94
105
101
87
77
82
90
94
96
99
97
91
82
79
85
95
105
105
97
86
77
64
65
80
90
98
98
94
89
84
83
90
97
104
96
85
81
87
99
109
107
101
81
81
82
91
97
93
88
84
86
92
87
85
83
90
96
93
86
82
81
82
85
85
88
95
105
111
107
95
81
68
65
74
84
88
86
85
86
90
93
92
93
86
79
76
84
103
116
117
107
98
75
69
79
88
96
95
89
82
74
74
81
88
97
103
101
93
80
68
66
76
87
93
91
90
90
89
89
86
84
83
82
83
87
87
84
84
92
100
101
92
82
78
81
86
89
90
96
100
105
106
72
67
79
90
98
97
91
88
85
86
88
91
92
93
90
91
89
84
76
74
77
81
86
84
77
73
77
84
91
91
82
80
86
95
93
87
89
94
99
89
81
80
91
98
94
86
86
93
101
103
74
80
85
91
92
96
101
108
111
109
98
91
84
78
80
86
88
91
82
78
78
84
89
88
82
78
82
91
96
88
72
68
79
92
92
86
80
79
83
84
84
91
98
104
100
96
93
90
88
83
81
96
101
94
85
83
95
107
113
108
95
84
80
79
83
86
84
79
79
82
95
101
101
92
84
82
85
89
87
85
81
84
88
90
89
87
86
87
85
84
90
101
106
108
103
96
91
87
79
80
87
99
107
96
84
78
77
81
83
82
78
79
82
87
92
93
86
80
81
87
94
96
91
87
85
84
84
85
85
85
91
99
101
97
87
86
89
96
95
92
91
100
109
105
98
93
91
92
90
85
90
93
94
92
86
84
82
77
72
71
76
80
83
91
97
104
100
92
85
88
90
91
86
88
90
97
96
93
88
86
87
90
97
97
86
78
75
81
89
91
91
94
97
95
91
93
104
109
99
89
89
88
89
93
98
102
96
86
81
81
81
80
79
87
102
111
102
84
69
75
89
97
98
98
103
108
104
95
88
82
78
75
75
78
82
84
89
93
93
84
75
71
73
79
85
95
108
113
105
92
86
88
93
99
102
103
98
92
88
88
83
80
80
91
104
109
92
70
61
72
91
98
98
96
98
98
92
84
77
78
79
80
79
78
82
88
96
102
100
93
84
76
74
76
82
88
94
98
97
95
85
85
85
84
82
88
98
101
95
88
82
85
94
100
102
97
85
77
74
79
89
92
90
84
82
85
87
83
82
83
91
99
104
100
89
79
72
78
88
99
105
102
93
86
82
84
86
88
87
88
84
84
79
72
73
84
101
107
97
84
79
86
96
99
95
92
88
84
81
78
84
91
91
82
76
81
91
101
105
104
102
101
101
95
89
83
81
81
84
86
88
93
96
95
90
88
91
97
96
93
100
105
98
90
89
99
111
109
93
79
76
84
93
92
87
89
89
90
85
81
86
91
89
78
71
78
91
105
110
107
100
89
79
77
84
97
104
97
82
71
69
81
95
105
99
90
91
99
109
105
102
105
97
89
92
105
112
104
86
76
77
86
92
90
84
79
84
89
89
93
92
91
86
81
78
87
98
106
102
92
86
85
86
89
92
95
95
88
80
73
74
83
92
101
102
96
93
97
107
111
99
93
84
81
84
85
80
75
76
84
92
91
88
89
91
93
95
97
96
94
91
92
97
100
95
94
93
97
98
96
89
88
91
94
93
88
88
91
95
96
97
93
90
90
94
103
110
111
107
99
90
82
80
85
97
101
97
89
84
82
82
86
89
90
91
89
89
94
98
96
91
88
90
89
91
92
93
95
90
85
81
85
92
93
95
102
107
108
103
98
101
102
95
91
93
105
115
108
93
87
73
73
79
88
97
100
102
104
100
92
82
79
85
91
90
83
79
85
95
103
98
88
85
87
91
91
94
96
95
90
88
88
92
92
93
97
104
101
92
90
99
109
110
102
95
99
100
96
87
87
65
76
80
83
81
84
92
99
100
94
86
82
87
92
91
78
67
71
86
104
109
102
96
94
92
88
86
90
97
101
101
98
95
93
90
90
92
95
91
82
80
85
91
93
93
94
99
100
96
89
79
85
81
75
74
85
93
96
94
91
92
92
94
92
89
83
75
76
83
97
105
104
100
95
90
87
84
88
93
100
103
100
98
95
91
88
88
93
98
95
85
73
68
74
87
93
95
94
93
93
101
100
88
75
75
88
97
97
94
96
101
102
94
85
83
86
90
92
89
91
93
97
97
92
89
88
87
89
89
91
94
99
97
93
87
85
81
84
97
109
107
93
76
73
84
94
89
83
90
100
110
107
92
77
72
81
90
93
95
93
92
90
86
82
81
81
84
89
92
93
94
91
88
89
89
86
83
76
77
84
96
101
95
87
82
82
82
87
94
100
99
92
85
86
93
99
100
99
100
101
91
87
83
78
74
75
80
85
86
83
74
71
77
85
86
82
77
78
88
98
96
90
75
72
77
82
80
76
81
94
102
100
90
83
81
89
95
102
103
99
92
92
92
97
98
97
95
98
100
97
89
85
82
77
76
77
76
79
81
81
80
79
83
91
100
102
93
80
74
79
92
94
90
83
76
81
86
91
95
97
96
89
85
84
91
97
97
89
83
81
85
94
106
110
104
96
89
90
95
99
101
99
85
74
75
83
90
86
82
87
96
99
95
93
95
97
93
86
77
78
91
105
113
103
93
86
88
90
88
85
83
89
97
101
100
93
83
67
57
60
74
91
103
105
103
99
98
93
93
101
102
97
82
72
78
92
99
95
85
86
93
95
92
86
83
82
87
91
95
93
92
97
99
99
94
89
87
86
85
84
86
91
96
95
85
74
71
70
75
81
87
92
91
91
92
96
98
96
91
90
89
83
79
83
88
90
85
81
82
83
81
81
82
86
90
92
90
88
87
88
85
87
93
96
91
87
87
93
104
106
95
80
68
63
63
67
76
87
93
96
95
95
95
91
89
92
97
99
96
90
90
85
84
88
87
82
71
69
71
76
77
82
89
96
95
89
80
78
78
83
86
92
97
100
97
89
83
89
99
104
95
81
73
73
79
87
94
99
93
87
84
93
102
103
99
95
99
102
101
94
112
106
90
78
71
71
72
72
72
76
82
91
100
99
94
86
78
81
92
94
90
85
88
95
98
90
76
68
74
84
91
94
96
98
97
92
90
89
86
84
83
90
100
101
99
95
96
103
104
97
104
105
94
78
73
76
81
82
79
80
90
100
101
96
92
93
92
93
94
91
78
70
71
84
95
93
79
70
77
90
101
99
94
89
84
79
75
75
81
88
91
92
88
85
84
88
91
93
96
97
80
90
96
92
87
85
87
88
88
93
98
103
101
96
95
98
96
90
82
77
76
77
84
95
99
96
89
87
97
107
109
101
91
83
77
80
84
88
89
91
91
87
81
76
79
86
89
86
80
83
79
86
96
95
86
78
79
88
95
99
99
99
98
96
94
92
91
89
85
81
80
86
98
108
103
95
87
84
87
90
91
91
92
94
88
86
88
91
92
93
93
92
92
91
91
90
87
84
79
77
80
82
85
87
82
77
83
92
99
101
96
92
92
92
89
90
89
92
95
91
85
82
87
96
99
93
84
76
78
83
89
91
90
90
87
82
77
78
88
95
97
98
103
104
99
89
84
86
91
91
84
86
83
85
92
98
100
98
94
85
83
85
88
89
90
89
89
90
89
88
87
87
88
92
95
94
92
89
95
104
105
93
85
80
82
87
89
93
99
101
99
98
99
100
94
86
82
89
99
94
95
90
83
88
104
118
116
100
87
79
81
85
86
87
89
88
88
82
78
84
91
95
97
99
97
97
98
102
105
103
96
88
87
88
91
96
106
116
120
115
105
100
98
95
87
84
90
92
90
84
94
88
82
86
97
111
110
101
98
98
96
89
83
80
83
87
85
79
75
83
91
93
91
88
87
92
96
97
91
84
82
85
90
94
90
87
92
101
108
112
109
105
98
91
85
89
95
93
82
79
87
91
89
85
83
85
90
97
98
98
95
89
82
78
81
85
82
78
77
83
95
100
88
75
70
80
93
98
94
88
88
87
88
87
91
91
89
86
85
92
97
96
88
85
90
101
109
99
87
75
90
93
94
85
78
76
82
86
87
85
86
89
91
92
94
94
90
84
78
83
92
97
91
78
68
76
89
97
97
92
88
85
85
86
93
100
99
85
72
69
76
83
86
87
97
109
115
108
95
75
94
95
92
87
79
81
88
90
89
85
82
86
90
95
97
94
89
85
82
85
90
93
91
88
83
82
88
93
97
91
86
88
94
94
92
95
92
86
78
73
77
88
94
95
97
99
99
99
94
89
92
95
92
83
76
80
89
98
99
88
77
72
74
81
84
83
78
77
81
88
93
93
90
86
86
85
90
94
101
102
100
97
95
93
89
87
88
93
102
106
100
89
83
80
86
91
93
92
94
97
90
89
83
78
75
81
88
88
83
78
72
69
69
73
83
91
88
79
76
82
92
92
84
75
77
82
89
91
98
102
100
92
83
84
86
87
81
89
103
111
99
74
60
65
83
99
108
110
105
97
89
82
77
78
85
93
92
85
75
75
78
79
75
78
91
107
106
96
89
87
92
90
84
82
86
95
94
90
90
88
86
85
87
95
96
89
78
77
83
89
83
69
63
70
88
110
127
129
116
97
96
93
86
82
86
95
94
86
82
83
84
83
80
83
94
108
108
101
97
95
91
87
93
103
109
105
95
89
87
85
82
87
97
108
108
97
89
82
83
86
87
89
88
86
89
102
115
116
105
91
94
95
88
85
86
86
84
81
80
83
86
86
80
78
84
93
94
95
93
91
86
87
95
102
101
89
79
84
88
90
87
85
89
96
97
96
95
98
98
96
101
104
102
94
85
84
86
92
90
87
76
78
79
83
86
89
86
81
80
80
85
90
85
75
69
74
89
96
96
95
98
96
95
89
83
81
78
87
98
103
100
94
88
84
83
86
93
97
98
96
93
95
99
95
87
83
87
100
103
102
77
80
78
80
82
89
102
104
91
79
74
82
87
84
78
78
91
98
101
103
104
102
99
90
87
89
94
93
98
100
97
97
94
92
92
95
93
94
92
88
86
90
97
98
96
90
92
104
110
110
76
76
72
65
68
82
98
108
96
83
76
83
89
92
94
95
96
97
98
97
97
97
95
94
90
90
93
95
95
88
85
88
96
102
105
99
90
81
81
88
95
100
100
102
98
90
87
90
99
100
74
72
68
65
68
73
78
81
85
90
93
88
86
88
92
97
98
97
98
102
98
91
79
77
79
87
92
96
99
96
89
84
88
98
101
93
82
81
87
98
102
100
98
95
88
86
84
90
99
100
90
92
88
80
75
71
69
73
82
91
92
87
80
76
79
81
86
96
108
118
113
94
75
69
76
91
97
100
103
109
104
91
83
80
88
98
100
103
107
108
101
92
83
77
72
74
83
98
107
104
98
100
97
93
90
84
81
86
90
90
88
83
80
78
77
77
76
83
96
109
109
100
86
80
87
95
95
92
89
100
107
98
84
80
90
104
109
103
94
97
102
99
91
76
65
63
72
85
93
98
101
90
89
94
99
96
87
82
84
86
85
83
84
84
84
83
80
83
82
84
86
89
91
91
94
94
86
80
80
90
100
98
85
83
93
104
103
91
82
89
106
119
112
92
70
63
69
79
89
96
102
87
81
88
95
92
85
78
79
89
92
91
88
88
89
90
89
86
83
79
73
73
81
90
97
96
92
83
81
83
84
83
80
80
85
91
96
93
93
99
108
113
103
91
81
82
89
97
101
97
90
83
80
80
85
87
84
81
89
100
104
98
90
88
90
90
84
80
79
81
82
81
83
90
96
97
91
81
71
67
70
77
80
81
84
85
90
95
99
105
106
99
85
80
83
94
103
107
101
97
77
74
80
90
95
90
84
81
90
101
103
93
82
80
84
86
78
67
68
78
91
97
98
95
92
90
85
76
71
72
78
86
94
94
90
81
81
90
98
109
115
112
103
93
84
82
89
94
97
97
77
72
81
94
102
95
86
81
87
95
97
92
87
81
83
86
85
83
80
82
89
94
94
92
88
86
87
90
97
101
99
95
97
96
86
76
75
84
98
107
108
106
104
97
89
80
82
90
95
96
83
77
79
81
88
95
100
100
92
85
85
90
89
84
81
81
86
94
93
85
77
78
83
87
85
89
97
109
114
111
99
91
92
95
90
79
75
82
86
87
82
79
87
98
96
91
88
91
94
98
73
82
85
83
86
96
108
105
88
70
66
76
85
85
80
78
81
81
77
72
73
78
88
89
85
85
88
95
96
89
84
88
100
107
104
93
87
85
86
85
81
81
92
103
103
93
84
85
91
100
71
89
107
108
100
95
92
86
75
69
71
79
88
92
95
92
83
76
72
73
84
93
96
92
85
80
79
81
80
76
77
87
101
108
102
91
90
101
106
101
94
92
100
111
107
96
88
84
89
99
87
92
97
97
93
87
80
75
76
81
90
95
92
94
97
98
95
89
90
97
104
103
96
88
83
82
84
87
86
87
90
95
101
99
90
83
88
96
102
97
89
86
90
99
104
104
105
100
91
89
88
83
80
80
82
83
80
79
79
86
93
93
88
84
94
100
97
92
89
95
101
98
84
76
79
86
91
91
89
96
101
104
102
97
87
86
88
91
90
84
77
73
74
80
88
99
106
105
97
91
81
83
87
86
83
80
79
78
79
80
78
76
79
86
97
103
97
83
72
72
78
82
80
77
79
86
89
86
80
80
88
101
105
100
92
90
96
100
100
93
87
80
77
76
79
86
90
95
97
98
84
91
95
89
77
75
81
93
93
85
77
75
82
94
103
103
91
80
68
68
72
80
84
82
83
84
87
87
81
76
78
90
106
111
103
95
93
97
100
98
92
89
89
86
83
83
83
83
84
87
85
94
95
86
75
80
99
116
113
97
80
80
88
94
94
85
80
78
77
80
85
89
91
87
83
80
86
96
102
99
93
92
100
106
107
96
88
82
83
83
84
90
92
94
94
87
86
84
81
76
88
97
96
89
89
96
109
115
103
85
78
81
88
87
84
82
83
86
85
87
92
94
93
87
81
82
88
97
102
101
96
92
91
94
95
92
85
79
78
81
86
90
96
99
98
96
101
102
101
94
101
106
98
88
86
94
99
95
85
82
85
90
91
87
85
86
91
91
87
83
89
91
90
84
79
84
92
93
88
83
85
92
96
94
90
88
84
84
91
97
99
96
89
88
91
98
105
111
116
118
98
98
96
93
95
99
95
94
94
95
92
87
85
88
92
92
93
94
94
95
96
100
103
99
90
82
86
95
96
86
80
85
97
100
94
84
85
90
93
91
90
90
87
85
90
106
119
116
101
85
74
72
75
84
90
87
84
83
88
93
93
90
94
100
96
88
83
89
97
105
102
99
96
93
90
88
92
94
86
74
77
92
101
93
83
85
101
113
107
93
86
88
93
97
100
105
102
89
76
73
59
65
75
84
86
81
79
82
89
95
95
91
94
100
99
88
77
78
91
105
107
98
92
90
92
94
97
95
90
86
90
101
102
95
91
93
104
109
100
87
83
93
106
112
106
99
82
71
69
78
69
86
95
92
86
80
78
81
84
85
84
87
90
96
95
91
83
80
85
94
96
94
92
94
98
99
96
91
91
94
100
103
102
98
97
97
102
99
94
85
83
89
100
107
101
95
92
92
89
85
78
90
93
90
88
88
90
83
82
84
90
95
96
92
90
89
88
87
84
79
79
85
93
100
104
102
98
93
91
92
93
93
92
93
94
96
94
93
95
94
89
83
83
89
98
102
103
102
96
91
92
91
80
75
77
88
93
96
97
101
107
107
99
87
82
84
90
93
87
77
79
91
102
100
100
98
97
95
93
94
94
92
87
85
88
90
84
81
88
98
102
92
79
80
90
96
90
85
93
101
105
97
83
71
64
72
87
99
105
102
96
91
86
81
80
81
89
94
96
96
99
101
102
98
95
92
88
83
89
99
107
104
88
79
82
87
84
80
83
99
109
104
87
72
70
76
79
84
95
99
89
85
85
81
71
73
81
94
97
88
78
74
78
83
85
83
84
86
92
99
99
96
88
88
96
100
92
82
85
97
107
102
86
76
81
91
93
88
91
103
113
108
93
79
72
78
88
98
102
97
78
77
82
84
87
87
84
80
80
84
86
86
87
87
93
92
82
69
65
77
91
96
90
86
94
103
106
97
89
92
95
88
78
75
82
91
93
85
77
80
86
93
96
95
95
93
93
94
97
98
97
94
85
84
88
95
94
83
79
86
98
102
93
89
90
91
82
67
60
74
93
103
100
91
91
99
105
97
88
81
82
87
87
85
82
85
88
85
75
69
74
87
96
100
97
91
86
86
92
98
100
98
90
88
90
93
94
88
82
84
90
90
89
88
88
86
86
88
92
93
94
96
95
92
91
92
93
91
85
80
82
86
90
88
84
85
94
100
97
96
95
94
95
93
87
84
86
87
90
89
78
83
89
93
91
83
75
78
84
85
79
77
82
90
94
93
91
95
97
93
89
88
90
91
88
83
85
90
98
94
86
82
78
77
81
92
102
103
96
87
84
90
92
92
97
97
94
86
81
82
79
81
87
88
83
74
68
77
87
92
88
83
87
93
94
90
83
79
79
79
79
82
87
89
85
76
79
87
96
96
87
84
84
86
90
95
100
99
84
68
65
76
91
100
101
102
98
88
79
81
107
103
91
83
74
75
78
83
89
95
99
98
95
93
91
89
86
79
75
73
73
76
85
91
90
85
79
81
83
85
84
86
97
107
105
95
90
88
90
89
89
89
88
86
90
98
102
102
95
92
104
107
95
84
81
86
91
91
91
94
99
102
98
93
93
97
98
92
87
82
78
77
82
86
88
87
81
80
85
93
93
91
93
101
99
91
80
83
96
113
114
97
75
66
77
97
109
110
102
95
78
88
94
92
88
87
90
92
93
94
99
103
99
92
90
90
92
90
89
93
94
88
83
82
85
85
82
80
87
98
105
100
90
82
79
80
85
91
99
106
99
82
66
64
81
99
105
100
92
92
79
86
97
99
90
79
78
87
96
98
96
96
96
92
85
76
73
76
84
92
99
102
101
96
88
83
81
79
85
92
98
97
89
80
73
81
92
100
98
91
83
80
82
89
94
99
99
98
94
91
89
91
98
95
85
75
76
89
100
100
93
91
93
91
84
70
66
72
80
89
93
99
101
100
91
82
78
78
88
97
102
96
91
87
84
89
95
98
100
93
88
85
93
100
99
94
94
98
97
87
93
87
80
80
81
82
86
93
101
103
99
95
92
87
71
62
61
74
90
94
92
88
88
90
89
85
80
82
94
106
112
104
93
89
91
95
98
100
104
107
104
100
97
95
92
89
89
89
84
72
90
75
69
76
86
93
89
90
95
103
107
100
88
76
65
62
71
87
98
101
98
92
93
93
92
89
82
83
91
97
102
100
94
93
94
98
105
112
115
117
122
120
109
92
84
84
88
89
77
70
84
79
77
83
93
94
87
84
87
96
97
92
84
82
84
87
88
89
92
96
99
105
104
98
89
82
81
83
86
83
83
85
88
92
92
98
103
110
110
110
111
107
99
87
81
83
93
96
85
77
86
92
93
88
84
85
83
82
80
76
75
77
84
90
92
89
81
74
70
81
95
101
96
87
82
80
82
85
90
91
89
85
81
82
88
96
99
95
92
88
82
83
81
85
89
97
102
101
95
82
82
88
91
88
85
84
85
81
74
66
64
71
80
88
84
75
69
65
71
79
87
90
88
84
83
83
84
86
91
96
100
98
84
74
75
81
88
86
79
73
74
81
89
96
102
105
103
102
98
87
78
75
81
89
93
95
93
91
84
76
71
74
85
88
82
74
75
86
95
94
86
80
81
84
82
78
82
88
92
97
96
98
94
83
75
74
79
83
78
70
73
86
99
104
100
95
95
101
105
103
85
85
86
89
91
93
94
93
88
83
81
89
95
94
84
77
84
97
106
96
81
75
79
81
77
72
78
92
104
100
93
90
94
98
93
84
79
80
81
79
77
79
82
88
89
87
92
103
112
115
87
90
90
88
88
86
81
76
78
82
90
91
89
85
86
92
94
92
85
77
75
78
84
85
81
78
81
90
99
98
90
84
86
98
101
90
77
73
82
94
96
84
78
78
85
90
95
103
108
106
83
84
87
88
90
92
85
76
75
84
89
83
72
77
90
102
101
89
77
82
91
93
89
87
89
91
88
88
89
91
90
89
90
96
97
92
81
76
83
95
102
101
96
94
96
101
102
100
96
94
91
91
89
88
91
96
95
89
85
85
83
76
69
77
92
105
101
95
92
94
95
91
82
79
76
80
85
90
93
93
90
91
95
96
95
90
87
86
85
85
87
95
100
100
98
98
96
92
90
93
97
93
86
87
93
98
99
95
88
84
79
75
74
77
83
89
95
98
97
91
83
82
83
82
73
64
70
89
103
102
91
87
90
94
90
84
82
85
87
84
84
88
95
96
92
86
82
81
85
90
84
80
80
88
97
109
109
102
90
82
81
86
87
83
76
72
83
94
96
90
83
86
97
100
90
77
75
91
109
113
102
90
86
87
86
84
82
84
92
99
106
106
99
94
87
87
91
95
93
90
78
82
86
90
96
103
111
110
97
88
88
95
99
91
80
77
83
89
91
89
84
85
92
100
102
95
85
84
95
108
108
98
88
86
91
94
90
90
97
111
117
111
98
88
86
92
101
108
107
96
75
76
77
77
77
79
87
98
96
94
95
99
96
90
84
83
84
85
85
79
71
68
70
82
93
95
87
81
84
96
103
98
90
85
89
89
86
85
94
102
103
89
78
79
89
96
102
109
111
109
73
70
73
76
77
76
73
77
85
95
101
100
95
89
86
83
77
78
81
85
84
76
72
75
81
86
87
84
88
94
96
88
81
80
79
81
82
86
92
95
88
77
77
84
91
100
105
109
111
107
87
89
90
92
89
83
75
77
87
99
104
99
93
91
90
82
75
78
90
105
105
93
83
84
90
94
93
91
91
94
94
86
78
79
89
102
107
102
95
94
96
96
93
89
90
98
108
110
106
97
88
88
88
89
84
81
81
90
100
107
104
97
90
88
90
91
86
85
89
90
87
82
82
90
106
113
103
92
85
91
98
99
95
98
108
117
113
97
87
93
107
113
105
91
87
94
105
104
98
94
75
72
72
78
82
84
87
90
92
90
89
88
87
85
84
88
91
86
84
83
82
79
82
86
93
98
98
92
94
97
100
100
95
97
102
103
98
87
86
95
106
111
106
95
89
88
89
87
86
91
78
79
84
91
90
91
89
81
76
72
78
87
89
89
88
88
87
85
85
91
91
86
81
76
78
82
92
96
100
96
90
82
77
79
88
95
96
94
96
97
95
93
95
97
95
89
77
75
82
90
82
91
96
94
90
87
82
77
78
87
95
95
90
90
90
90
87
82
81
83
86
86
84
82
84
87
90
87
87
86
82
81
81
86
94
95
94
92
93
97
94
89
87
95
99
94
85
75
81
92
84
86
88
91
89
83
75
77
91
113
118
101
86
78
84
87
87
82
81
84
93
95
93
92
89
87
83
79
81
88
94
96
97
100
98
91
80
80
89
103
109
104
94
93
97
97
92
86
86
92
88
81
84
92
96
89
80
77
89
106
111
101
90
84
83
86
89
89
92
95
96
93
87
85
84
86
84
80
85
96
103
102
97
93
85
80
77
83
96
104
103
98
92
91
93
95
96
100
98
95
90
80
81
87
92
93
88
79
70
71
81
91
92
89
85
87
94
99
99
93
81
73
70
74
83
90
90
85
85
89
90
89
84
84
83
82
88
93
97
90
79
74
80
90
92
91
92
100
103
108
77
76
78
80
87
92
91
81
63
54
61
76
87
88
86
89
94
100
95
85
73
73
79
82
82
81
85
85
85
78
71
68
76
84
90
90
91
96
100
95
82
76
82
95
98
93
88
89
96
109
74
76
81
86
90
89
88
83
77
78
77
81
85
87
89
90
91
92
92
89
91
95
96
91
81
69
73
86
92
86
72
64
70
79
85
85
91
101
113
111
97
89
90
100
105
98
90
84
86
94
75
78
82
84
83
82
81
84
92
99
100
96
87
80
79
82
89
93
97
100
101
99
96
90
81
79
84
92
99
97
82
69
68
75
80
85
91
100
104
99
91
88
90
99
96
89
86
83
86
92
71
70
73
75
77
76
78
87
93
98
99
95
88
78
70
76
86
95
102
100
96
88
82
75
76
81
93
94
97
95
90
86
85
86
89
88
89
88
87
86
87
89
91
90
87
84
83
84
90
95
73
73
78
80
78
76
78
81
86
85
88
90
84
78
73
76
85
91
90
85
79
78
75
70
69
73
84
90
90
90
93
103
108
105
96
90
88
89
89
89
90
92
92
91
90
93
93
94
96
99
87
91
94
90
82
79
81
83
83
84
83
82
81
78
76
78
81
82
78
70
66
69
80
85
82
77
73
79
83
84
87
94
102
104
98
92
92
93
95
91
90
89
91
91
93
95
93
92
93
97
80
88
93
91
91
90
88
91
90
85
82
81
81
81
80
78
79
81
82
80
75
74
86
97
97
84
72
71
78
82
80
78
82
87
88
90
89
92
95
96
94
91
89
87
84
83
83
83
80
81
70
72
82
91
94
92
87
87
90
86
87
84
86
85
86
87
93
96
99
101
98
95
95
94
93
90
87
85
83
82
79
78
80
83
86
87
85
90
96
100
99
88
78
73
82
94
101
99
89
79
90
95
95
88
80
70
69
82
92
104
106
100
90
85
85
92
95
94
87
86
93
101
99
90
87
92
102
101
91
83
84
87
86
82
85
88
89
92
97
101
98
85
71
68
81
95
102
97
89
90
95
102
98
88
80
80
90
96
97
94
85
80
81
90
93
91
87
85
83
81
80
82
85
86
82
83
92
103
105
98
94
97
98
92
82
78
84
92
91
87
90
99
101
97
90
89
86
79
76
81
91
92
88
79
75
77
80
86
94
96
91
85
87
93
93
88
80
79
81
85
88
87
90
90
91
91
94
94
89
85
94
106
107
93
77
75
87
98
94
84
82
93
108
114
112
103
90
81
83
93
87
90
90
89
86
81
80
84
92
101
103
95
90
93
94
88
81
77
78
84
96
98
93
90
89
95
97
89
75
70
78
93
99
94
89
90
98
102
96
84
80
88
103
113
112
103
91
92
98
107
90
99
102
99
93
88
83
82
87
91
94
92
92
93
96
98
92
82
78
78
82
85
81
79
86
96
100
92
79
73
77
86
93
93
91
88
89
93
100
101
98
92
94
95
93
91
93
101
103
98
93
94
92
91
91
87
82
78
78
80
87
92
93
92
93
94
96
92
85
75
72
75
82
86
91
100
101
95
85
81
81
85
86
87
80
74
71
80
93
100
95
83
82
90
97
97
97
99
94
87
86
82
78
78
81
79
75
73
78
86
93
95
91
85
83
86
95
94
88
77
77
87
99
103
103
101
101
99
98
94
91
86
78
76
78
77
73
67
72
78
80
78
80
91
99
96
89
84
85
90
85
81
84
84
82
75
75
83
92
98
98
93
89
82
83
93
101
98
87
76
80
95
103
102
98
98
101
102
105
103
101
89
75
71
79
89
83
68
65
78
94
95
86
75
76
77
77
81
86
90
80
82
93
96
89
85
93
102
106
102
94
89
88
86
89
100
103
97
82
74
78
84
87
86
92
96
97
96
94
98
97
91
80
81
88
96
89
76
74
85
98
98
86
75
78
88
96
101
99
92
81
85
91
94
91
93
96
98
95
94
92
90
87
86
89
94
90
81
75
78
85
85
81
80
87
95
95
89
87
90
96
96
86
83
89
99
104
98
91
85
84
85
86
92
95
95
94
95
96
96
93
93
93
93
92
91
83
77
77
88
94
92
87
87
89
88
81
72
75
85
91
85
76
76
88
97
97
89
86
88
96
94
85
73
71
87
106
116
109
93
85
88
97
99
92
81
75
81
93
98
93
96
97
98
94
85
76
75
80
87
88
84
85
89
92
87
80
80
82
86
83
81
74
79
89
94
92
88
84
83
87
89
83
78
75
83
97
105
106
100
97
95
96
95
95
93
90
91
93
97
86
87
94
97
90
80
78
85
91
89
81
77
82
89
90
84
84
90
94
91
85
83
86
87
87
83
85
86
82
78
83
93
102
106
104
98
94
89
84
83
80
77
77
86
99
109
103
93
89
92
83
84
88
86
80
80
88
100
101
92
83
77
81
87
85
84
86
93
99
96
87
83
85
87
86
87
88
89
86
80
85
99
114
115
105
94
87
83
80
76
79
78
79
86
98
103
97
84
78
89
81
87
88
87
86
94
105
108
103
92
82
76
78
84
89
91
91
93
90
86
83
78
81
86
88
92
100
104
99
88
84
84
93
100
91
81
78
82
89
97
102
100
91
87
91
97
97
91
86
92
85
87
89
88
90
99
108
109
99
88
81
77
78
85
93
99
96
90
86
87
90
90
86
87
87
90
97
104
104
98
86
76
80
87
94
91
87
89
100
108
109
100
87
84
89
95
97
91
89
96
86
88
91
88
86
86
91
95
94
85
80
78
79
85
90
93
90
84
87
97
104
104
93
84
81
83
85
88
92
99
101
98
90
88
90
94
97
101
102
104
100
92
86
86
89
88
82
79
86
98
79
80
94
99
92
82
77
81
81
80
77
76
78
82
85
83
79
76
78
86
98
102
95
81
74
75
80
85
90
100
107
102
89
77
74
84
96
99
95
86
82
86
95
98
92
83
80
82
93
99
83
77
83
94
91
81
73
73
78
78
77
75
78
80
80
77
76
74
76
81
88
95
95
86
78
76
82
89
100
105
97
84
73
67
73
86
95
97
94
87
80
82
94
99
94
84
83
92
97
95
95
75
66
74
80
82
78
80
90
93
93
88
79
77
73
73
77
86
91
90
86
86
88
94
91
89
87
89
93
94
90
83
77
79
87
91
93
91
91
90
86
87
93
94
92
89
85
87
85
83
88
74
68
77
86
88
84
84
95
102
98
86
72
63
66
71
82
91
94
92
86
87
92
99
102
93
85
79
79
80
84
86
93
98
100
97
92
88
80
78
85
91
93
91
86
85
85
85
80
82
83
80
85
91
93
91
84
82
84
87
83
75
66
68
77
84
85
87
88
91
97
103
104
102
93
83
81
84
86
86
83
84
91
98
103
103
100
90
81
74
75
81
88
87
81
78
84
92
95
95
89
94
93
88
82
85
86
85
81
76
77
81
87
92
88
82
79
79
88
94
96
99
96
97
95
93
90
88
91
91
86
82
84
92
99
100
94
87
80
73
73
82
96
103
101
94
94
101
108
108
85
89
90
83
74
77
86
89
85
79
81
88
97
97
86
74
74
84
97
99
90
82
84
95
112
116
104
89
81
82
93
102
104
97
87
80
77
80
79
79
82
89
100
106
107
103
101
102
101
101
75
75
83
87
88
82
82
84
81
76
75
80
91
93
84
73
75
92
106
103
90
81
83
91
99
99
97
91
85
82
91
107
114
101
82
70
72
79
82
78
78
84
92
95
90
91
93
100
100
93
78
77
83
91
94
89
81
77
74
74
79
87
96
94
82
72
79
96
104
96
81
77
83
86
77
72
80
95
101
87
73
77
92
102
96
87
79
78
76
72
76
85
96
99
89
83
86
101
110
105
84
88
88
90
91
88
82
78
83
96
106
107
99
88
81
75
79
87
85
74
66
74
84
88
82
76
83
92
98
89
72
70
83
99
110
105
93
81
74
75
86
98
109
105
94
82
81
94
104
106
82
91
90
88
87
87
83
80
84
97
104
101
90
84
86
86
78
71
65
69
75
81
85
86
87
88
87
89
91
93
94
94
92
94
96
98
96
87
82
83
97
111
113
107
96
84
77
74
82
89
86
87
85
84
85
86
84
81
79
81
81
78
76
82
89
92
85
77
78
81
86
86
83
75
72
78
87
93
95
98
96
95
93
89
86
87
89
89
85
86
93
103
109
108
100
88
76
70
78
92
84
77
75
79
84
88
87
84
82
82
81
80
80
84
87
88
91
95
95
87
82
84
86
84
77
77
86
104
110
103
89
85
89
93
93
88
87
87
85
82
83
88
93
96
97
91
85
85
93
103
78
71
74
81
89
92
88
84
84
86
91
97
104
102
92
86
84
91
92
87
81
85
95
101
96
84
83
96
111
111
101
91
89
94
96
91
86
85
87
90
96
95
92
88
87
91
95
95
92
88
73
76
86
98
98
91
82
81
85
92
96
101
102
101
96
90
86
88
90
88
82
81
83
90
94
90
80
80
93
109
110
99
86
83
88
90
86
86
97
112
117
108
94
85
87
94
97
93
87
79
75
80
92
99
94
81
75
79
87
93
94
90
85
84
87
91
93
90
86
79
74
70
75
83
94
92
82
76
83
97
104
94
83
79
89
95
95
93
100
107
104
91
81
85
91
94
94
92
95
98
77
81
88
94
92
86
81
81
88
91
89
84
83
87
90
93
88
81
79
79
84
91
98
102
99
93
85
81
85
94
97
92
86
86
93
101
105
95
84
75
77
81
90
94
95
93
89
87
95
102
76
78
85
93
95
90
85
83
88
92
90
89
93
101
104
97
83
73
76
88
100
105
105
103
97
93
88
83
84
87
93
94
93
91
95
104
103
87
71
68
83
106
120
115
106
96
90
85
86
90
72
78
85
88
85
79
77
77
86
93
97
92
89
90
96
98
94
88
87
90
91
87
81
85
90
93
92
88
84
85
88
93
93
92
93
95
90
82
80
87
102
112
116
112
106
107
105
96
90
90
69
81
88
85
78
79
83
89
89
89
91
91
88
84
85
91
95
97
97
99
97
87
81
77
82
91
97
100
98
95
85
80
81
88
91
89
82
81
87
91
89
86
88
96
106
107
106
101
94
90
70
91
103
96
86
85
91
92
85
81
79
86
90
87
84
83
83
83
88
96
104
101
93
81
81
87
96
105
106
98
83
74
75
83
90
87
81
80
84
83
76
78
91
109
112
102
89
84
82
82
83
97
106
100
90
86
85
80
79
79
84
89
91
89
88
86
82
77
76
79
85
89
89
84
83
86
88
91
91
93
89
84
84
88
92
91
83
80
84
89
89
89
98
110
113
99
78
70
79
91
93
95
92
91
90
88
81
77
83
96
104
104
95
89
88
90
90
86
82
79
78
79
79
80
80
82
80
81
86
95
99
96
93
95
100
100
89
82
84
94
91
80
71
79
92
99
92
86
94
108
90
88
87
92
96
93
83
78
82
93
101
101
93
88
87
88
88
88
87
89
86
78
70
69
77
84
83
80
83
89
94
92
91
92
102
106
99
87
81
77
74
70
67
74
87
99
109
111
110
108
79
82
87
93
93
89
80
75
76
78
82
87
89
87
85
84
84
84
84
89
87
79
72
71
81
89
88
80
72
75
81
84
84
87
94
102
102
94
83
76
74
80
88
92
93
99
103
106
100
95
82
82
81
80
79
76
77
77
79
82
83
85
86
86
87
86
87
87
88
89
91
90
86
82
83
85
86
84
82
81
81
79
78
80
83
86
90
95
98
97
94
88
87
89
89
88
88
85
79
83
93
81
77
71
74
77
85
87
93
96
91
84
81
82
86
90
92
91
92
94
94
91
88
86
83
79
85
94
101
98
86
73
70
73
77
79
81
90
97
100
96
85
80
79
82
84
82
77
75
80
79
79
79
83
86
87
85
89
93
96
90
81
76
76
81
86
89
94
91
81
76
75
82
89
89
90
93
100
105
97
77
60
61
73
88
93
94
89
88
85
83
85
89
92
90
83
77
77
85
93
64
75
91
102
98
89
88
90
94
89
84
83
86
86
83
83
88
93
95
85
77
75
83
90
93
96
100
104
104
90
73
64
69
82
92
93
91
88
86
85
86
88
92
98
93
85
76
75
84
95
69
77
91
101
97
90
87
87
88
85
85
90
92
92
85
80
84
92
97
94
88
83
83
82
80
83
97
106
105
99
89
85
88
89
87
82
79
78
82
86
90
90
92
91
93
96
93
88
86
89
76
80
85
89
93
90
83
77
75
82
88
92
87
78
71
70
77
84
87
78
73
73
80
86
81
75
77
89
100
103
99
95
88
86
86
87
84
82
80
86
94
101
96
92
93
100
105
101
95
94
77
76
81
90
96
91
82
73
75
83
89
89
84
77
74
76
81
85
86
82
74
72
83
95
96
84
73
75
87
94
94
88
80
79
82
86
92
95
96
100
103
103
96
90
88
92
98
98
94
95
77
72
82
93
100
92
79
73
81
85
87
83
82
87
92
96
97
100
100
99
94
90
89
92
95
94
91
90
90
90
90
87
84
80
80
80
82
87
92
91
88
84
80
81
87
93
98
96
92
90
83
86
91
88
79
69
68
78
90
99
102
96
89
85
87
94
97
95
91
92
97
100
96
90
92
97
105
103
95
89
87
86
82
79
82
86
85
79
78
81
82
82
81
86
90
93
88
82
78
86
92
95
89
79
70
75
86
93
91
84
81
84
86
84
83
84
86
88
88
86
84
81
80
81
83
85
91
97
97
98
98
101
98
90
81
78
84
90
96
102
110
115
108
98
86
76
66
62
72
89
95
96
87
77
75
86
97
97
91
84
79
78
74
79
83
90
94
92
86
80
78
81
84
88
93
94
95
94
94
97
103
111
109
102
91
83
85
89
94
101
107
110
107
101
94
90
85
86
92
102
97
92
83
75
80
92
98
97
93
88
83
77
73
74
81
89
89
83
75
73
79
84
84
83
83
91
98
97
94
91
92
94
94
90
86
86
87
90
92
93
93
92
88
90
93
94
103
116
122
119
99
90
81
79
85
92
98
98
96
93
89
87
87
87
88
90
87
80
75
74
82
85
77
67
73
93
113
116
105
91
83
84
86
85
82
76
75
88
104
115
107
89
82
82
85
91
97
111
120
118
96
87
84
87
94
93
93
92
91
89
85
83
84
85
86
87
89
92
91
88
83
78
72
71
80
97
114
115
103
91
81
83
92
96
90
78
74
86
109
118
103
83
81
92
98
93
87
89
98
99
86
83
87
98
99
91
77
74
79
86
88
81
73
71
74
81
88
91
90
86
80
79
80
84
89
95
97
99
99
93
87
84
85
90
89
84
83
84
90
86
73
66
77
95
102
95
88
87
93
97
73
78
89
102
100
83
72
71
79
92
95
89
80
76
79
86
92
84
73
67
75
88
92
90
87
91
98
103
102
99
95
84
76
73
76
83
84
81
79
76
77
81
89
99
106
107
105
104
101
95
71
77
88
93
87
82
81
82
79
78
80
87
86
83
88
100
107
97
81
70
73
84
87
84
80
87
98
103
100
94
87
84
81
83
85
87
85
80
79
82
88
97
108
119
125
123
114
104
98
92
84
87
89
83
79
81
85
86
80
76
79
87
87
86
86
92
98
101
99
94
89
85
79
79
82
88
94
92
93
92
92
91
91
93
95
100
103
101
93
85
85
90
103
110
107
91
81
83
95
101
93
95
91
89
84
81
80
79
84
91
91
89
88
89
88
83
78
77
88
97
95
85
77
82
90
94
93
88
90
101
104
95
84
76
78
91
102
107
99
87
85
91
96
94
79
65
66
82
97
106
84
86
91
93
90
82
74
77
86
91
88
83
85
91
95
84
69
63
69
81
84
84
83
88
93
95
90
87
88
94
94
88
79
74
74
75
75
76
80
86
89
91
94
93
94
93
94
98
103
104
84
82
81
81
79
80
82
87
92
89
83
79
82
87
86
79
73
75
78
81
85
89
93
92
93
92
89
87
81
74
77
85
95
101
99
86
72
70
83
99
102
90
79
82
97
103
101
98
104
106
94
93
86
78
75
80
93
99
95
86
81
79
84
87
83
79
85
93
100
99
95
91
93
94
93
94
97
92
82
73
78
92
105
106
96
84
77
84
101
117
120
105
86
81
88
94
91
89
96
106
77
87
90
92
89
95
102
102
95
84
78
79
85
91
91
89
90
95
101
102
96
89
84
84
89
92
99
103
99
92
87
89
89
86
79
75
77
83
89
98
107
104
99
96
93
97
94
88
86
95
71
75
85
92
94
96
98
97
92
84
78
78
82
91
94
95
90
84
84
89
92
91
87
84
84
86
95
106
107
99
90
81
77
81
87
90
87
83
76
72
76
84
94
102
105
101
91
85
84
94
81
77
81
83
82
82
83
90
91
89
83
80
80
86
90
92
88
80
79
81
88
92
91
86
84
86
90
94
97
98
91
85
83
86
90
94
95
94
87
81
82
92
101
108
105
92
80
76
85
96
79
76
83
90
89
85
83
85
93
94
91
85
78
79
83
89
91
86
82
81
84
86
85
80
80
83
86
89
92
96
98
87
78
72
73
81
88
91
87
81
85
96
102
100
88
74
73
78
88
96
79
76
82
96
103
99
85
76
79
90
94
89
81
77
81
91
95
96
93
90
87
85
79
70
70
77
85
89
94
98
94
84
69
62
64
74
83
88
85
82
81
87
94
95
82
70
71
82
92
100
84
75
78
91
101
100
86
75
74
79
88
88
83
84
90
93
93
91
90
87
86
87
84
81
81
85
88
91
90
90
85
82
78
80
84
86
84
84
85
85
79
80
91
101
101
93
85
85
95
105
82
75
78
88
95
95
87
81
80
80
75
68
68
78
89
92
84
71
68
74
82
89
92
93
91
89
88
86
84
80
79
83
93
100
100
92
85
79
82
77
70
69
81
94
104
102
92
87
86
86
82
80
84
88
89
90
89
87
86
82
75
65
64
71
84
88
83
72
69
79
94
101
99
92
85
83
85
93
95
89
83
83
93
103
105
100
93
89
82
76
68
70
80
86
82
73
69
76
82
79
90
93
90
83
81
87
93
98
91
85
85
86
86
82
83
84
90
94
98
98
97
96
93
90
90
96
103
102
100
91
83
82
91
103
105
102
94
86
81
77
81
88
100
102
91
77
72
80
90
95
90
97
90
77
66
72
89
101
101
96
93
97
99
94
84
83
93
102
104
96
86
79
83
89
104
113
111
101
87
78
81
90
101
103
99
92
82
80
78
79
85
91
95
96
95
97
101
102
98
96
84
88
86
78
65
62
71
84
94
92
84
84
89
93
88
82
80
85
89
86
81
79
83
87
91
95
96
92
84
74
79
91
103
100
87
79
81
84
87
88
88
87
83
80
83
93
104
102
93
80
76
75
78
79
80
78
76
79
81
81
79
78
85
91
86
77
75
81
87
89
87
86
86
84
75
72
83
95
94
85
77
81
91
96
92
90
94
100
98
90
89
93
101
103
96
88
86
90
88
78
78
77
76
78
82
86
88
88
84
85
84
87
91
89
81
74
77
87
98
95
89
84
84
81
77
78
88
100
99
89
81
84
91
96
98
102
106
106
96
78
73
84
101
105
98
89
83
85
84
81
89
88
86
80
81
83
83
80
79
79
81
85
89
88
85
78
81
88
90
89
82
80
81
81
83
84
90
97
93
88
91
98
100
96
92
91
93
89
81
69
70
76
82
81
79
78
80
79
77
79
81
78
80
83
85
86
84
78
75
76
78
79
81
86
89
89
89
91
85
79
80
83
87
90
88
89
90
95
92
85
83
89
91
91
92
91
90
87
82
81
84
87
86
82
80
80
78
75
77
86
64
64
73
83
90
92
90
83
82
84
85
84
83
83
86
87
92
93
86
79
76
86
98
103
98
94
97
99
98
90
81
76
76
84
95
109
115
110
98
88
85
87
88
92
95
93
93
92
99
106
77
76
82
87
89
82
74
72
79
86
90
91
88
88
88
84
82
85
88
86
85
88
94
97
95
88
87
93
100
105
103
93
80
73
80
96
110
109
99
87
82
84
85
88
91
94
95
98
105
110
76
78
84
88
85
72
61
63
76
86
90
89
89
92
93
89
82
85
96
105
102
91
82
76
77
77
77
80
93
110
112
100
82
73
73
76
80
82
87
91
92
88
87
88
93
94
91
87
87
89
72
76
85
92
89
82
73
76
83
82
80
79
82
88
93
96
96
95
97
100
100
93
86
79
75
76
78
84
93
100
98
89
82
84
91
93
86
79
84
91
92
91
90
93
94
90
81
74
74
77
76
81
89
95
93
92
93
94
88
79
69
67
78
88
96
99
96
90
82
78
83
94
101
96
88
82
84
90
93
91
91
91
92
96
106
113
111
97
85
81
87
95
96
93
85
75
70
70
74
79
79
80
83
86
89
92
96
96
90
82
74
72
79
91
100
100
94
87
80
82
88
93
95
91
86
87
86
83
76
73
84
94
98
94
91
94
100
95
84
80
92
106
112
103
91
78
70
69
74
79
80
81
82
82
81
81
79
76
77
82
85
88
87
92
99
100
97
91
90
94
96
91
80
73
71
75
78
77
71
69
72
77
82
79
74
71
71
76
79
82
89
97
104
104
96
93
83
79
78
79
83
99
103
93
84
81
82
79
77
83
90
94
92
88
89
94
94
91
92
97
101
95
85
81
81
81
86
88
93
92
79
71
73
80
85
78
70
71
76
72
67
67
79
92
96
94
94
97
95
88
87
102
105
92
81
83
93
96
91
84
87
88
89
84
81
78
78
75
79
86
96
100
98
97
94
93
92
94
96
96
91
88
90
91
88
82
77
80
80
77
68
69
82
92
95
92
95
98
95
84
84
91
88
81
79
83
89
94
90
81
78
81
84
83
78
76
76
76
77
78
85
93
96
94
90
86
84
82
81
85
93
99
97
89
80
74
74
82
93
98
97
93
92
91
93
88
85
84
85
78
94
94
89
87
85
86
82
81
79
75
74
79
84
86
88
87
87
87
81
79
78
81
83
85
88
90
87
84
82
85
89
88
84
84
87
90
87
85
91
99
99
91
80
78
80
83
80
80
90
101
97
97
92
92
90
85
81
77
77
75
73
78
81
85
87
85
83
80
81
84
86
81
75
75
85
97
104
101
92
83
79
73
75
88
102
111
102
86
77
78
85
86
78
73
76
84
92
98
101
106
91
97
95
92
87
81
82
86
91
90
83
79
79
83
84
79
71
69
77
89
97
94
82
73
80
92
97
92
83
77
79
83
90
96
103
105
101
90
81
84
91
93
87
77
76
87
102
106
97
87
93
97
93
84
79
81
89
99
103
96
88
84
83
85
85
80
73
70
76
89
94
92
84
81
84
90
92
85
80
83
93
100
99
95
87
86
86
88
91
95
96
92
84
74
74
81
95
100
95
91
96
94
87
79
80
87
90
93
94
94
90
85
82
83
85
84
79
76
76
80
80
77
81
85
93
99
100
99
96
95
92
94
91
89
87
82
80
76
77
81
83
81
74
71
73
81
90
95
99
103
86
90
89
96
98
91
83
80
83
90
90
85
81
81
84
86
86
83
78
70
66
70
80
89
94
98
99
100
100
95
87
82
88
98
106
104
95
87
81
80
78
80
84
90
94
93
90
91
97
98
85
92
106
113
104
91
84
85
89
88
80
74
78
85
90
89
88
90
89
81
75
76
83
90
96
99
99
98
95
88
83
84
92
100
103
97
94
98
99
96
88
83
88
99
106
100
86
79
82
87
86
94
103
108
99
90
84
88
90
85
74
71
79
90
94
90
85
89
95
96
89
83
82
88
95
102
110
107
97
87
81
80
83
84
87
83
83
85
89
92
92
88
89
88
91
88
84
80
81
85
78
83
87
91
93
89
83
78
83
87
90
91
90
89
88
86
81
84
90
94
93
90
89
90
91
94
99
108
107
99
84
73
69
77
91
102
99
87
79
84
92
98
92
85
82
89
96
96
93
88
81
85
86
89
89
84
79
77
84
93
100
96
87
84
83
84
84
85
84
87
92
92
94
91
89
81
86
96
101
100
93
83
78
80
91
102
107
101
93
88
90
93
91
90
91
94
98
97
96
101
90
89
88
89
86
81
78
80
86
89
85
78
74
77
86
92
93
88
82
78
77
77
84
88
89
87
85
84
85
90
94
97
93
82
74
70
73
78
81
79
79
81
85
92
91
90
85
85
94
103
87
86
86
84
83
86
88
87
88
85
82
79
76
79
84
90
92
93
87
80
78
78
81
88
90
91
86
77
73
79
89
95
95
87
78
75
69
68
70
76
82
90
94
93
87
79
79
85
95
100
91
91
88
82
81
89
96
95
87
86
95
107
104
87
77
77
84
88
90
95
97
93
90
89
89
89
88
85
88
88
87
88
93
98
96
88
84
85
94
103
104
96
86
80
82
84
88
95
106
114
82
80
79
80
88
99
101
92
83
82
89
100
100
89
89
95
105
106
102
96
91
87
83
84
88
93
98
97
93
87
82
87
96
106
110
100
86
87
95
104
103
92
79
69
72
82
92
95
95
91
88
79
66
63
73
85
90
90
81
77
78
81
85
87
89
92
93
87
83
78
82
86
85
83
83
88
96
99
98
95
92
88
89
88
87
81
83
90
99
105
99
86
78
73
76
87
97
103
99
88
92
83
72
67
69
74
82
90
93
89
80
76
77
82
83
83
83
82
80
79
82
85
85
80
78
85
92
99
102
99
94
85
78
77
80
81
83
92
104
106
96
83
81
86
91
90
93
97
105
107
89
83
79
80
81
79
81
88
93
91
83
76
73
76
79
82
85
92
95
94
84
77
67
64
71
79
89
99
103
98
84
76
81
98
109
107
101
101
106
106
93
77
84
100
103
92
84
88
107
119
86
83
85
92
96
95
90
89
94
99
96
87
79
77
78
80
82
87
89
88
82
75
68
69
74
77
86
97
101
98
85
81
87
103
110
107
103
102
103
92
77
74
86
104
105
92
86
92
106
115
79
82
87
95
99
97
93
89
91
95
100
98
92
84
81
82
81
76
76
77
85
89
94
93
92
91
95
97
99
96
93
97
96
94
86
83
87
96
95
87
80
84
98
107
105
102
102
105
103
96
67
77
83
83
82
82
79
70
61
64
77
89
92
87
83
87
94
96
91
90
87
88
88
88
91
97
103
105
100
90
86
90
96
94
87
83
83
85
87
87
88
98
108
117
116
105
98
92
93
93
77
78
78
74
78
81
79
69
57
58
74
89
92
87
80
77
82
88
90
88
83
82
79
79
82
86
95
102
101
96
86
82
86
94
96
93
89
89
90
88
92
100
108
108
99
84
78
82
93
104
89
84
81
86
89
93
89
85
84
83
85
90
93
92
87
76
69
70
76
83
87
87
89
89
87
84
81
86
94
101
99
91
85
85
90
94
96
92
89
86
89
93
96
90
77
72
80
87
93
100
80
77
81
88
91
91
89
89
88
86
84
85
92
97
98
94
85
81
85
91
93
93
92
91
92
93
86
83
86
92
96
91
88
91
95
94
87
79
80
85
87
92
92
93
92
91
91
94
92
84
80
74
70
75
79
85
86
86
82
83
83
86
90
92
90
89
88
86
89
87
88
89
90
91
93
97
99
96
92
88
83
85
88
96
98
92
80
74
82
95
98
94
92
98
101
98
92
95
101
97
94
89
81
74
74
81
88
87
83
85
89
91
90
87
84
82
85
84
81
81
85
91
95
97
96
94
96
98
97
92
87
83
84
84
90
90
90
90
98
107
109
107
108
107
104
96
90
93
103
108
88
89
91
89
86
85
86
85
82
85
92
96
94
91
88
84
84
83
84
88
92
94
96
98
94
89
87
87
90
94
95
91
83
80
81
90
98
101
99
95
96
102
108
106
99
92
87
87
88
91
67
72
80
87
87
84
80
76
77
80
91
97
97
94
87
83
83
85
91
92
93
91
89
91
88
84
82
84
85
84
88
89
87
85
85
90
94
93
86
81
79
86
97
101
95
89
85
85
85
87
75
74
76
83
85
83
81
80
83
89
94
96
94
91
85
84
87
92
95
90
81
78
82
85
86
83
83
87
87
82
75
72
74
82
87
89
90
90
85
82
87
96
100
101
102
100
98
96
94
90
91
94
94
91
92
95
95
98
101
104
103
99
93
89
86
88
92
100
100
94
83
74
73
81
88
93
92
89
91
93
86
74
68
69
78
86
89
90
85
80
82
87
88
85
85
91
97
97
89
90
95
101
100
100
101
101
98
94
95
105
108
102
94
90
88
88
91
96
101
103
98
86
75
74
82
89
90
86
90
95
100
97
86
79
79
82
86
88
84
76
69
68
73
78
80
79
82
82
82
89
89
98
99
94
95
91
84
78
79
87
98
99
96
94
92
89
83
77
83
92
99
97
88
77
75
75
78
80
85
90
98
100
97
95
93
88
86
87
88
85
74
67
76
91
99
95
85
84
87
92
83
91
94
89
83
81
83
80
80
84
88
94
96
97
97
91
80
66
67
81
96
95
88
79
74
74
78
83
86
88
87
87
91
96
96
91
89
93
101
99
88
76
76
87
97
99
96
94
92
84
82
85
86
86
82
86
89
91
89
86
89
92
93
95
96
93
83
73
72
82
96
97
90
80
75
76
83
87
90
89
88
88
91
92
87
83
89
99
105
102
92
87
88
86
81
75
76
81
84
77
87
87
85
80
83
89
93
91
84
81
85
91
91
85
84
91
94
87
74
76
83
94
93
83
78
80
88
94
97
92
90
92
96
95
92
90
93
99
102
92
85
87
95
95
82
71
68
76
84
85
88
93
90
81
79
83
90
89
82
75
75
81
83
77
81
89
95
87
73
63
66
80
85
81
77
81
90
99
99
93
90
90
95
96
98
99
97
96
90
87
81
76
73
74
77
81
89
93
94
95
87
90
90
82
78
79
85
92
94
87
80
83
90
94
93
89
83
78
74
70
74
78
80
77
75
79
85
90
88
90
90
87
84
85
89
96
99
96
87
84
82
75
64
59
69
85
98
94
87
88
80
79
78
79
81
87
94
95
95
90
83
88
101
110
107
91
81
78
82
89
92
89
87
85
85
86
86
84
85
88
93
98
92
86
87
94
101
101
98
88
83
81
86
92
94
95
89
82
75
73
74
76
76
79
85
91
93
91
83
80
78
81
89
93
90
87
88
92
99
100
97
91
87
83
80
84
90
95
92
88
91
100
103
94
85
88
100
112
110
98
85
83
88
96
99
97
93
85
79
77
82
82
87
89
89
85
82
79
78
76
73
71
76
80
83
83
93
100
101
95
86
80
81
77
70
72
86
94
94
85
82
91
101
96
90
83
88
99
105
101
89
84
77
73
78
87
95
98
93
83
77
74
82
89
95
94
86
81
79
79
80
81
83
87
89
90
93
97
94
83
76
80
86
86
80
76
85
93
93
85
78
78
86
92
91
89
85
83
86
88
89
87
80
75
78
88
94
94
89
84
74
72
77
89
101
104
96
86
80
81
83
84
85
86
88
89
93
93
89
81
80
87
95
100
96
92
92
93
93
87
82
75
72
74
84
97
104
98
90
86
87
88
89
91
94
94
91
85
86
92
94
97
96
93
91
89
83
78
76
79
79
74
72
75
78
78
80
85
88
89
90
91
94
97
98
95
87
81
82
89
94
92
80
70
77
94
106
108
101
95
92
89
88
89
93
92
83
82
88
104
97
95
88
81
79
77
79
82
84
83
80
78
79
82
80
76
75
84
99
103
99
91
86
90
94
93
87
86
87
96
101
99
92
86
85
86
88
89
90
93
90
87
82
84
85
86
82
85
91
98
74
74
72
77
83
89
92
91
88
82
80
83
93
94
89
79
80
90
100
103
99
92
86
78
74
77
90
104
110
107
99
91
91
91
89
80
72
69
74
82
86
86
81
79
82
86
91
95
93
86
75
78
84
88
90
93
95
93
86
81
77
79
81
85
87
83
84
88
86
84
85
87
84
76
70
76
92
104
99
91
86
87
85
81
78
78
79
82
87
94
98
95
82
73
74
86
98
105
99
91
93
90
86
84
85
88
94
93
89
85
84
80
77
82
86
89
90
87
82
81
82
82
79
78
85
95
97
88
71
60
68
82
87
81
75
78
89
98
103
106
105
96
83
69
68
78
93
105
103
95
91
86
76
72
76
85
89
87
85
87
94
99
97
96
98
100
97
92
88
91
93
87
81
78
82
85
83
77
69
68
71
79
85
87
84
82
81
84
83
82
82
86
89
88
82
82
89
96
93
80
87
86
80
75
80
86
88
84
80
85
91
98
99
97
98
103
100
92
89
91
92
90
86
84
85
83
79
82
89
93
93
87
86
89
91
92
91
87
80
72
72
84
100
105
98
91
93
99
95
89
87
86
79
75
78
86
94
97
90
86
86
84
83
82
85
94
99
95
89
89
90
94
95
93
89
88
86
89
92
96
100
101
99
93
88
91
96
102
99
93
84
82
85
85
82
86
96
108
109
103
82
79
76
74
77
85
93
99
95
84
71
68
74
79
83
91
97
98
99
98
100
103
97
93
88
84
86
84
81
84
90
100
101
93
84
79
85
93
98
96
87
80
72
68
71
81
96
105
97
82
83
84
87
87
81
78
80
84
81
68
55
55
71
84
88
89
91
93
95
96
97
96
91
90
93
97
97
89
79
78
80
84
85
83
82
84
84
85
83
85
92
99
99
94
89
90
96
97
89
76
97
97
94
89
80
69
71
78
79
73
67
68
77
86
89
85
79
78
81
89
93
91
83
84
94
106
111
104
91
78
76
71
73
79
85
90
93
89
87
93
103
111
107
95
87
87
91
92
88
86
109
108
99
89
83
84
87
91
90
85
82
86
89
91
88
83
76
76
81
89
95
93
86
79
83
93
102
102
88
81
82
87
92
94
92
91
91
92
96
99
100
92
79
69
65
74
81
84
84
86
100
108
101
93
92
100
107
103
91
81
80
85
88
90
87
83
78
78
81
87
91
88
83
82
84
91
92
89
84
85
92
99
103
100
97
92
90
90
90
88
84
79
72
68
68
77
85
90
95
100
87
92
90
89
89
93
94
91
82
81
83
85
86
84
83
81
77
77
76
78
80
80
82
85
92
95
95
96
94
89
88
87
87
90
93
95
93
89
86
83
85
84
83
82
85
90
100
108
113
112
86
88
87
87
86
81
76
75
81
91
96
96
89
82
80
80
80
79
74
75
80
83
85
89
91
92
94
94
93
91
89
87
86
88
92
95
96
97
96
96
91
86
85
90
97
102
106
108
106
95
102
92
87
83
79
72
69
78
89
95
92
83
78
76
78
83
85
85
84
82
79
80
82
86
88
88
80
70
68
80
91
101
100
93
87
86
91
98
104
100
90
82
84
95
107
104
97
92
94
90
102
94
87
79
76
74
79
89
100
99
87
68
64
72
82
86
84
86
91
93
88
80
78
82
88
91
84
70
64
73
83
92
87
80
78
80
83
87
89
91
88
83
84
88
92
88
84
88
96
103
87
91
90
91
89
87
83
86
93
98
94
85
81
86
92
92
86
87
94
100
105
97
89
84
83
90
93
96
92
86
80
74
68
70
81
93
96
91
86
86
88
86
84
78
75
76
84
90
97
100
86
93
100
96
87
79
75
80
88
94
90
88
84
86
90
92
90
85
87
91
100
101
96
84
77
78
86
96
96
87
82
78
80
82
93
105
112
109
99
89
84
84
83
88
90
90
86
85
85
86
88
92
88
81
71
68
74
82
88
90
86
76
68
70
77
83
85
79
70
68
76
82
88
85
80
79
79
79
79
81
88
96
96
92
87
89
95
98
96
88
80
80
87
92
94
91
85
82
84
89
87
88
83
79
84
90
94
90
87
88
85
79
70
68
73
81
85
81
75
73
76
78
84
86
85
82
74
66
67
76
89
98
101
96
85
78
79
81
87
88
89
93
94
90
82
79
88
99
106
102
88
89
88
89
88
89
87
81
78
85
101
114
110
93
82
83
87
87
89
92
93
92
89
90
94
95
96
93
94
91
84
76
84
96
101
95
87
83
83
84
81
76
77
82
89
94
97
104
111
114
83
80
85
93
97
95
83
73
72
81
99
115
115
108
100
94
88
85
91
102
106
94
80
69
74
88
98
99
93
77
64
64
80
101
109
101
88
88
88
83
76
69
69
75
84
92
98
101
99
95
84
82
81
81
83
81
75
75
80
85
90
98
107
108
103
92
84
83
85
89
91
92
90
89
88
90
91
89
80
75
76
85
92
96
90
84
86
92
100
95
82
77
81
83
86
88
92
96
88
77
87
86
83
81
76
68
70
79
91
90
85
79
81
86
86
84
84
87
88
85
85
86
95
102
100
87
69
63
69
83
91
87
82
80
84
86
86
88
86
85
81
77
84
89
89
86
84
87
89
88
87
86
83
78
73
65
66
75
87
91
86
79
79
83
85
87
86
90
92
87
82
76
75
78
75
67
60
69
87
96
86
70
67
86
105
108
97
84
80
81
79
77
84
91
90
85
84
90
102
109
86
86
80
72
74
82
89
88
88
94
99
103
103
103
99
93
86
82
78
77
77
77
80
83
80
76
81
95
105
99
85
77
84
101
110
107
99
97
95
89
86
90
98
99
90
82
83
95
104
105
89
89
84
77
85
100
108
103
93
95
106
114
112
105
98
90
86
82
81
84
87
90
97
109
111
106
102
97
91
89
88
95
104
106
100
92
97
102
100
92
92
99
105
95
79
72
79
88
92
92
84
90
87
86
92
99
95
82
76
84
98
107
103
91
84
83
85
91
95
98
94
90
87
91
95
100
100
95
88
81
80
86
100
109
106
94
84
83
89
96
98
98
86
74
67
70
78
84
90
99
76
79
83
92
103
106
96
79
70
77
88
93
94
88
81
81
81
79
77
77
78
76
76
75
77
77
86
96
99
95
85
83
92
105
106
93
81
77
88
99
106
99
85
75
75
80
89
94
97
101
79
77
79
87
100
108
104
92
84
78
82
87
92
91
94
94
90
83
74
73
78
84
86
84
82
78
81
86
93
97
97
95
95
93
95
94
95
99
100
98
91
88
84
84
87
88
92
89
83
81
84
81
80
82
86
94
97
92
84
78
80
87
97
97
96
96
102
108
108
104
97
94
89
87
89
94
88
83
82
88
98
102
97
94
94
96
101
102
98
86
73
65
71
84
92
92
88
80
72
70
83
83
83
84
87
91
91
88
80
80
88
99
102
96
87
88
97
107
108
101
88
83
84
87
94
100
101
98
96
98
96
95
93
94
96
94
85
79
76
74
72
74
87
99
103
99
95
98
95
84
79
79
82
85
87
89
88
82
78
86
95
101
97
89
85
86
91
89
81
72
70
78
89
98
98
94
93
99
103
102
91
82
79
83
92
95
92
83
74
73
79
98
117
121
109
96
94
99
101
87
82
75
73
75
82
86
83
77
74
81
91
95
88
82
78
79
81
84
81
82
87
91
96
100
96
86
84
83
85
86
88
88
87
83
85
93
101
101
96
86
84
97
110
106
91
79
76
85
89
87
79
73
67
72
83
88
86
78
72
71
76
85
87
81
75
71
79
91
103
106
102
97
97
95
90
84
81
80
79
80
91
103
104
91
79
74
84
96
100
100
97
96
96
88
76
72
75
84
91
88
84
85
82
85
88
94
94
88
78
74
75
83
91
93
87
85
90
105
113
108
97
89
90
91
88
82
80
82
88
90
91
90
89
88
83
84
85
91
93
99
107
110
102
90
83
87
93
96
93
91
96
103
99
93
90
89
91
91
85
81
81
89
98
103
99
91
90
98
106
102
92
81
81
85
89
89
88
90
95
95
89
77
75
82
93
99
100
92
86
84
92
98
95
90
91
103
106
96
83
87
98
106
97
86
79
81
84
89
87
85
86
88
94
97
95
89
82
82
88
96
95
92
86
84
89
92
88
84
86
93
96
93
89
89
92
93
89
87
82
77
76
79
87
95
105
108
104
87
73
75
101
109
99
81
74
77
85
91
90
89
90
91
91
90
87
85
82
77
80
91
96
94
91
86
87
86
83
79
83
89
97
99
98
96
94
90
86
84
85
85
80
80
86
95
101
97
92
88
82
76
99
110
108
91
79
81
88
93
92
93
100
105
104
92
83
79
80
80
88
94
95
88
82
83
86
87
83
82
84
88
92
88
84
84
85
91
92
93
95
97
97
92
87
83
79
80
89
98
101
92
84
90
91
88
85
85
86
88
87
90
99
107
106
92
82
77
78
80
89
96
97
91
86
84
87
89
85
81
81
86
90
89
80
67
65
75
90
100
102
100
100
103
104
98
92
89
96
106
111
109
78
74
72
73
79
82
82
76
75
83
92
103
96
86
83
88
87
82
69
69
81
93
94
90
85
84
85
84
85
87
92
94
93
82
73
76
90
101
106
98
86
85
95
104
105
98
94
95
103
108
82
78
79
83
88
89
87
77
70
66
75
87
92
86
83
89
91
82
67
63
74
87
88
79
72
77
89
98
99
97
93
92
94
93
93
94
95
100
100
96
86
76
70
76
86
86
81
77
87
99
86
89
92
98
98
98
95
89
75
69
71
85
95
100
92
88
84
85
88
91
93
91
85
81
84
90
94
94
97
101
102
95
87
85
91
99
98
90
88
92
95
87
74
68
76
83
80
73
76
95
86
85
85
85
88
93
95
91
86
84
87
99
105
105
97
92
88
90
94
99
99
97
98
103
109
107
95
83
83
91
103
101
90
83
87
96
98
89
84
86
93
94
90
89
90
91
86
78
78
92
70
74
80
85
89
91
90
88
90
95
100
97
90
87
91
99
102
97
84
77
78
87
93
95
93
91
90
87
83
79
84
92
92
91
92
94
98
101
102
103
102
99
93
90
88
89
89
87
91
94
60
73
89
95
91
84
82
85
94
100
98
87
80
80
84
89
93
90
80
72
72
79
82
78
70
66
77
89
90
81
72
75
83
91
93
94
97
105
116
122
117
104
92
83
82
89
97
105
107
100
80
84
86
88
88
83
81
82
83
86
86
84
87
88
81
71
70
80
90
92
83
82
84
82
76
72
78
88
94
92
81
74
76
83
87
84
82
88
100
104
101
93
90
89
91
94
100
106
106
100
94
85
80
83
90
92
86
76
69
72
79
87
91
88
82
74
77
89
101
102
96
92
91
90
92
93
93
91
93
92
89
89
82
79
75
71
70
73
84
88
88
88
87
89
92
94
91
87
85
87
87
85
83
86
92
93
89
80
76
78
81
84
83
83
84
88
95
100
100
98
93
91
93
95
98
97
95
88
82
79
83
91
91
87
81
76
74
80
89
101
103
96
86
85
90
94
90
80
75
76
91
90
85
82
85
90
94
96
90
84
82
80
82
84
82
83
88
97
100
92
80
79
86
96
103
100
96
92
83
78
80
86
93
99
99
96
92
91
96
101
100
91
82
78
84
91
99
101
97
91
89
80
75
78
83
92
98
97
89
85
85
91
92
90
78
69
75
91
99
96
84
82
88
93
93
92
95
100
98
90
84
85
89
92
91
90
87
84
87
89
87
84
79
76
84
101
116
123
117
104
80
78
78
83
88
90
86
82
82
86
90
92
86
80
76
72
75
84
90
95
97
97
93
88
87
90
94
95
94
89
88
88
86
80
75
71
72
74
82
91
96
89
79
74
83
103
117
123
118
109
92
92
89
86
87
88
83
80
83
89
92
85
74
70
76
79
79
77
79
88
97
97
90
87
91
98
97
90
83
84
89
93
89
83
81
82
82
80
86
92
94
87
75
62
66
82
97
111
118
113
95
90
86
84
86
89
92
88
85
88
92
95
91
85
86
88
85
80
82
89
95
92
85
83
88
90
87
85
87
90
93
94
91
92
96
99
102
98
91
85
84
86
82
74
69
75
92
105
105
96
84
80
72
70
79
86
90
88
83
83
87
91
93
94
96
102
101
98
93
91
90
87
85
85
85
85
82
83
87
91
91
86
82
81
88
102
112
114
104
96
93
100
104
101
90
89
93
99
92
85
88
82
73
74
78
84
86
85
85
86
79
75
73
82
95
108
114
106
99
94
91
90
90
88
85
86
88
91
90
88
85
82
80
78
83
93
104
110
105
101
103
104
101
94
87
88
91
95
96
101
87
87
88
94
94
89
89
91
93
91
81
71
71
79
93
104
108
105
99
99
102
103
94
83
78
80
88
96
96
88
85
85
87
89
89
93
95
93
87
85
86
87
86
83
84
89
97
102
98
95
74
80
92
100
95
86
83
92
95
90
79
72
77
86
94
95
93
91
94
96
97
92
83
78
78
82
80
75
75
77
83
87
86
86
90
97
99
95
84
73
75
86
98
99
99
105
114
112
93
74
83
82
84
85
79
73
76
84
89
85
80
79
89
94
94
90
83
79
79
81
81
81
81
85
93
93
84
73
68
76
87
91
89
84
83
89
97
99
89
80
83
94
102
99
97
98
101
99
89
78
96
88
81
80
82
84
84
81
79
80
83
93
97
99
93
88
80
78
79
78
82
87
88
91
95
96
97
96
90
92
96
100
100
93
85
86
88
91
89
81
79
78
85
89
84
78
72
75
83
91
84
87
84
83
86
95
94
85
79
77
83
90
95
93
91
88
85
85
87
88
91
91
89
85
84
90
97
104
105
99
92
89
91
94
96
96
92
90
87
78
70
71
82
93
93
83
71
72
83
93
80
86
86
83
82
86
93
91
85
81
81
85
87
88
88
90
90
88
86
88
90
90
89
85
81
84
91
98
98
90
77
70
71
82
97
105
106
100
95
90
86
87
91
96
97
97
94
96
97
93
81
82
84
80
74
77
85
89
84
80
80
85
90
91
91
92
89
83
75
76
83
89
90
87
85
86
89
87
85
81
79
75
72
72
78
89
94
98
98
100
100
95
88
88
92
99
103
107
103
93
84
79
73
65
65
70
74
79
81
79
81
87
93
94
93
89
85
80
74
73
79
82
84
84
85
83
72
58
56
71
90
96
87
73
69
76
81
86
88
90
86
82
83
89
96
100
101
103
106
103
87
79
67
61
63
71
77
80
85
93
94
89
86
82
84
85
84
84
86
87
85
81
79
80
82
79
64
53
59
76
94
99
85
70
65
70
78
83
87
87
84
79
78
84
94
100
102
104
107
112
86
83
78
76
81
83
81
83
87
97
98
89
82
79
84
90
93
95
98
99
96
90
87
81
79
78
80
84
91
94
97
97
84
71
64
68
76
84
90
94
93
84
77
74
82
95
101
106
104
98
83
85
88
88
85
83
82
82
84
84
85
85
83
87
93
97
98
98
93
88
86
88
86
82
77
80
86
91
89
85
92
98
101
93
87
91
95
97
100
96
93
88
87
86
90
93
99
95
87
77
82
85
85
82
81
81
85
86
86
87
85
87
85
86
89
91
88
83
75
73
84
93
94
85
78
80
83
84
80
81
89
100
105
108
107
111
113
109
101
91
86
89
92
97
102
102
99
96
87
80
84
84
81
79
84
90
92
89
87
91
97
92
81
75
80
85
83
76
74
84
99
105
99
87
78
78
83
87
88
86
86
89
95
97
97
98
99
99
97
91
90
93
95
93
90
92
98
105
105
100
81
80
79
81
86
86
81
73
76
83
88
91
88
85
85
90
93
89
89
92
93
91
90
93
101
103
97
91
89
90
87
86
87
94
98
95
93
94
93
90
88
85
91
91
94
94
97
98
95
92
83
83
88
96
98
90
76
68
69
77
83
88
91
95
97
92
77
67
75
93
105
96
84
73
74
84
90
92
91
87
82
78
81
87
92
92
94
96
91
81
76
83
92
102
101
97
97
100
98
96
83
85
91
99
98
86
75
70
72
79
84
89
97
104
102
91
80
79
84
92
93
89
85
79
80
86
88
92
90
86
86
88
92
94
90
90
95
99
96
84
78
84
99
104
98
87
88
93
96
92
81
84
89
95
95
89
84
83
86
88
87
89
94
97
96
89
85
90
92
91
87
82
91
99
103
97
87
82
81
88
90
88
85
92
98
96
91
86
82
85
89
96
102
102
91
84
85
89
89
89
81
88
90
92
91
89
88
88
88
91
89
91
90
94
93
90
84
81
83
86
87
84
91
97
100
93
85
82
87
95
87
78
76
87
97
93
78
70
75
87
93
96
92
89
85
85
94
99
94
88
84
93
90
78
76
88
95
90
82
79
85
89
92
93
94
93
89
83
79
80
84
87
90
90
88
87
86
89
91
87
82
80
86
92
93
86
82
83
87
90
95
99
95
85
78
81
95
101
95
86
90
94
84
67
69
88
96
89
77
76
86
94
94
90
89
89
89
87
85
84
86
89
92
94
92
89
87
86
79
74
76
82
91
96
94
92
95
97
92
90
98
106
104
87
73
74
81
86
84
86
97
95
88
83
84
92
90
80
77
88
102
107
95
89
85
85
85
87
92
100
101
92
86
87
90
89
88
86
81
78
72
76
89
105
108
96
84
79
89
102
114
108
90
74
69
75
80
81
81
88
87
90
93
103
112
110
99
84
84
91
96
93
89
88
95
100
96
89
92
98
98
88
79
77
83
90
92
93
92
89
84
84
96
109
109
93
75
75
92
115
117
99
77
68
72
86
92
93
90
89
83
85
82
88
98
104
100
93
86
82
81
80
81
87
97
103
102
95
91
94
95
89
82
80
86
94
98
94
88
89
95
98
100
96
92
89
91
98
100
100
90
78
73
77
85
88
90
89
85
84
93
88
78
68
67
77
89
91
85
81
83
91
95
88
81
81
87
95
95
96
95
94
89
85
90
98
99
93
86
89
97
99
95
83
79
86
95
100
98
84
66
56
62
79
90
93
91
84
80
81
87
90
87
79
70
79
87
89
84
83
93
109
111
96
80
75
85
96
97
91
86
85
87
89
93
95
96
95
93
93
95
92
90
85
82
80
81
84
89
87
81
73
76
86
92
98
104
104
95
81
65
77
88
88
84
84
85
83
79
83
95
109
111
100
88
87
92
97
96
85
75
76
84
90
90
86
86
87
88
85
81
82
88
92
92
86
82
84
86
86
93
100
104
96
85
81
92
103
98
83
77
72
69
73
80
86
85
78
74
72
80
90
93
87
80
77
80
92
99
98
91
87
83
81
79
80
85
89
84
75
72
85
95
97
90
81
79
83
85
82
82
90
94
88
80
75
83
91
92
87
93
80
65
64
80
93
100
93
78
66
60
68
78
81
76
72
77
87
98
104
102
98
94
84
81
81
91
99
100
95
97
109
113
96
75
58
63
80
90
91
85
83
80
80
83
90
97
99
96
95
93
87
78
75
84
95
101
97
83
70
62
70
85
94
95
91
89
88
89
90
94
100
102
96
86
80
80
90
103
113
119
120
110
92
77
72
80
90
97
99
102
105
97
85
86
90
93
94
93
95
91
85
80
78
77
78
80
81
81
77
81
89
98
106
101
95
90
87
87
87
90
94
98
95
88
81
75
74
82
93
98
95
90
89
91
93
96
95
92
93
102
107
101
93
89
92
93
85
80
89
85
82
78
76
78
78
79
76
77
76
79
85
91
94
94
93
91
85
83
84
87
92
94
92
88
85
81
79
79
80
76
75
80
87
92
92
88
87
85
87
92
100
105
107
106
107
104
94
83
86
88
89
85
86
89
95
99
92
81
74
74
78
82
87
88
93
95
88
82
80
82
86
90
89
90
89
90
90
87
88
86
83
82
84
84
82
82
82
85
89
94
103
109
110
105
99
100
102
99
90
89
94
98
93
90
95
95
92
81
75
78
84
86
84
81
80
85
87
90
91
86
82
80
87
96
102
95
87
86
89
94
93
84
77
77
82
87
87
86
89
95
103
104
96
87
86
91
104
109
100
82
85
87
88
85
82
80
77
78
78
84
90
88
76
68
65
74
85
93
96
92
87
87
95
106
105
95
83
81
87
93
92
83
74
75
83
89
90
88
89
93
95
96
96
98
103
107
103
103
104
81
75
72
74
79
77
77
78
81
91
94
95
90
81
74
76
82
86
91
93
93
92
92
93
96
96
96
91
85
84
85
87
87
84
82
82
87
93
100
98
92
83
83
96
110
116
108
94
87
89
81
74
74
78
83
87
88
85
84
85
91
97
94
87
81
81
85
87
92
94
97
92
85
76
78
90
99
98
91
82
81
86
89
90
91
86
84
88
100
106
97
81
72
82
100
107
93
80
77
84
85
88
89
90
89
88
89
82
70
68
75
90
92
84
74
74
81
88
95
105
106
98
90
86
90
98
98
92
84
85
90
91
89
86
88
88
84
83
89
103
111
103
91
87
94
98
88
79
82
99
94
94
93
89
87
86
84
78
69
71
83
90
86
71
68
78
94
101
98
97
96
96
100
105
107
104
94
85
84
91
97
95
87
83
86
92
93
85
84
96
111
111
104
93
92
93
88
83
89
104
82
82
84
86
87
90
88
83
84
94
100
96
83
72
79
101
118
113
94
77
75
82
89
91
89
88
90
90
89
88
86
83
82
85
95
103
98
89
82
88
96
96
91
85
85
91
93
94
94
98
59
72
82
86
85
82
82
84
91
96
94
88
84
85
94
102
102
95
85
79
81
83
87
81
77
79
82
87
88
83
74
72
76
85
96
101
95
92
91
94
97
93
88
86
91
94
99
99
99
97
77
87
87
81
73
69
75
80
80
75
73
75
82
84
77
66
64
75
91
102
99
95
95
97
97
89
81
79
84
87
84
77
78
83
84
85
88
97
105
109
101
94
93
97
96
94
95
98
101
101
94
89
81
78
80
85
84
78
72
74
78
85
83
75
60
54
64
88
105
111
101
93
90
95
101
98
90
85
85
91
95
94
92
86
79
71
73
87
102
110
101
91
84
87
90
93
96
99
98
91
72
69
74
84
93
93
86
83
85
91
96
95
85
81
82
91
98
104
102
96
90
86
82
80
83
90
97
102
96
91
92
94
94
87
79
67
66
75
89
101
100
89
77
74
86
106
116
113
97
78
73
73
80
89
89
88
84
85
90
91
88
84
83
85
92
96
101
97
94
84
79
77
80
79
79
82
91
100
97
87
75
76
81
84
83
82
81
80
88
93
95
92
85
85
94
107
118
118
107
94
90
86
86
89
88
88
85
84
85
89
88
87
86
86
80
77
84
88
91
87
82
83
91
95
94
88
84
80
78
76
73
74
78
86
93
100
101
98
96
92
89
86
85
89
96
102
104
102
99
97
86
83
84
89
90
88
81
78
84
99
106
99
87
80
78
80
79
81
87
93
96
97
96
99
100
93
83
73
74
86
96
96
90
91
96
101
99
93
88
90
87
83
83
87
93
97
90
80
81
84
76
79
84
88
89
86
79
76
83
94
98
87
72
71
79
82
77
71
76
91
101
98
89
84
85
89
84
82
92
107
119
114
100
93
93
93
88
81
81
88
93
90
86
86
86
83
78
77
84
97
77
81
86
86
86
85
83
82
82
81
79
79
76
79
81
82
76
71
76
88
94
94
85
82
81
82
83
84
92
101
104
99
93
91
89
92
96
97
97
99
97
92
85
78
71
72
78
83
93
102
89
89
85
83
80
82
86
86
83
79
77
82
91
95
94
86
81
80
80
84
84
83
85
89
92
90
86
82
76
71
70
70
73
77
84
94
102
109
106
103
101
94
84
74
69
73
80
82
83
84
101
94
87
81
81
80
75
76
80
84
83
79
77
87
94
95
88
81
77
79
83
85
87
89
92
93
92
92
87
78
72
69
69
71
80
91
94
94
93
98
105
110
101
91
83
79
77
79
81
85
87
84
87
94
93
86
76
74
84
95
97
84
73
75
83
91
89
79
75
80
85
88
87
83
80
81
90
97
102
104
97
89
83
80
84
89
91
91
91
95
103
108
105
101
97
91
85
84
92
97
71
75
85
96
96
88
85
88
99
110
110
101
89
82
83
88
87
84
79
80
82
83
81
82
82
79
69
68
77
90
97
94
88
86
88
97
106
108
103
93
84
80
83
84
89
94
98
96
91
85
81
79
80
84
84
85
85
90
96
97
96
94
91
87
86
88
87
86
84
82
79
81
85
93
95
83
66
53
59
79
93
98
94
91
92
99
106
104
92
78
74
75
81
81
82
87
96
97
87
76
81
73
72
81
83
84
81
81
85
86
84
80
79
84
88
87
82
82
87
90
92
92
91
91
90
86
82
79
85
92
96
99
96
93
89
87
87
85
78
76
79
89
103
105
98
86
84
90
96
98
71
68
72
81
82
82
78
77
83
88
86
84
81
85
91
89
83
84
90
98
101
95
89
81
79
83
92
104
106
99
90
81
80
83
86
87
86
88
89
86
82
88
105
115
113
95
84
85
96
103
82
88
88
85
79
76
81
84
86
88
84
82
85
89
95
97
95
89
88
90
91
93
90
86
83
85
94
101
101
92
77
68
71
80
92
98
96
93
89
84
80
82
92
99
104
97
89
88
95
92
84
93
95
87
79
79
89
94
87
76
73
81
90
97
99
99
97
87
76
76
83
91
92
90
90
96
96
93
84
81
82
84
86
83
86
88
88
83
79
77
82
84
86
88
94
95
94
96
98
95
77
84
89
84
80
86
93
92
80
70
72
89
101
103
99
91
85
76
71
75
81
86
84
85
92
99
94
83
72
78
92
98
92
83
81
80
81
82
85
91
93
89
87
87
93
94
96
99
101
103
83
84
83
80
82
89
92
82
73
72
85
96
99
93
86
85
84
81
82
84
83
82
84
90
97
97
91
83
85
90
92
90
83
81
83
86
88
92
98
104
103
90
81
80
92
104
106
101
90
85
87
82
76
76
83
91
92
83
78
84
93
94
87
80
82
86
94
99
95
87
79
82
89
100
102
97
93
96
99
95
90
85
83
85
86
84
84
84
89
97
99
91
77
73
84
102
113
105
89
77
84
79
74
77
85
93
96
89
85
86
88
89
90
90
94
98
104
104
96
82
75
82
90
99
101
97
93
90
86
83
89
99
103
98
87
80
77
80
85
93
96
94
90
82
80
86
101
108
102
92
85
82
81
84
89
97
98
93
87
85
86
91
97
102
101
102
100
94
83
78
82
95
99
94
86
84
85
85
81
81
89
99
104
97
95
94
96
99
97
93
94
96
98
95
86
83
87
98
101
97
83
82
78
79
86
93
93
92
89
90
91
91
90
92
96
96
89
80
81
87
100
102
97
85
82
85
92
97
94
86
82
83
87
90
93
99
103
105
99
94
92
93
95
91
86
85
83
85
89
95
76
70
69
74
83
85
85
87
90
91
86
75
69
72
84
95
94
84
76
79
86
90
91
94
98
99
92
77
71
77
89
96
97
96
94
95
96
100
105
107
106
97
88
79
79
88
99
104
92
84
82
82
81
86
94
92
89
88
88
86
81
75
70
78
89
96
93
81
76
83
88
91
87
88
90
88
86
85
86
89
93
91
84
82
81
87
96
101
102
101
101
100
100
96
86
85
90
93
88
78
94
92
91
94
95
91
86
75
68
67
73
79
86
91
93
93
94
95
94
91
86
78
72
67
68
75
87
95
104
101
93
85
80
81
84
92
101
102
94
85
86
98
111
114
103
87
85
85
86
83
85
82
83
86
93
93
86
76
72
71
76
84
91
96
94
90
87
89
91
93
90
83
79
78
78
82
88
92
98
95
91
82
83
90
102
110
109
101
97
96
97
105
114
116
106
94
90
88
87
85
74
81
86
90
94
97
95
89
84
81
81
81
84
89
92
89
84
83
88
97
102
99
96
99
101
101
93
84
81
84
87
85
86
89
93
93
87
86
97
105
107
105
101
103
104
104
104
95
87
83
78
91
97
92
90
97
99
92
82
76
71
69
69
71
77
87
92
97
100
102
104
100
93
87
86
87
85
78
71
69
79
90
97
91
78
72
73
80
86
90
93
96
91
89
91
100
105
99
88
81
86
91
82
72
70
84
95
92
80
76
80
81
74
68
71
84
92
98
98
99
101
96
86
72
63
64
71
76
74
75
81
90
96
93
88
88
89
87
84
84
93
103
101
90
84
85
92
94
86
79
92
88
75
63
65
77
81
82
84
91
101
101
93
88
87
88
89
86
89
95
101
96
88
86
87
90
92
92
92
91
86
87
90
97
100
94
88
87
93
102
107
108
103
98
95
89
84
79
75
77
95
90
84
79
82
81
81
79
85
92
95
91
87
88
92
92
86
84
92
104
103
92
83
91
104
109
99
91
88
88
87
89
94
98
94
82
74
78
94
105
101
91
88
91
98
98
91
84
80
80
95
89
85
85
86
83
83
81
82
81
81
78
78
81
81
78
74
79
89
100
99
91
83
83
90
95
91
79
72
75
85
96
98
98
93
86
81
78
83
87
89
88
88
87
86
88
93
98
98
91
92
86
77
70
70
77
84
85
84
81
83
90
92
88
82
77
72
70
73
82
92
95
91
83
84
91
95
94
89
87
86
88
92
94
98
98
93
88
87
90
95
96
93
90
86
87
94
99
96
90
88
88
84
74
66
73
85
90
87
82
83
91
97
96
94
92
90
86
80
81
84
91
89
82
80
85
93
96
93
90
87
86
86
86
85
86
89
98
107
110
102
92
87
87
92
95
96
96
92
87
85
92
94
87
77
76
84
88
86
79
78
86
95
95
88
85
89
92
94
92
90
84
82
75
71
72
79
82
84
82
83
92
96
92
83
80
83
96
105
105
99
92
89
86
85
87
88
93
91
91
91
92
89
84
80
83
88
92
88
82
79
85
92
90
80
73
77
88
101
103
97
88
82
73
68
73
82
92
88
75
70
84
100
105
94
79
77
81
87
89
87
88
86
82
83
90
96
96
92
91
93
88
82
78
81
87
94
94
89
84
81
82
87
88
85
81
81
86
89
89
89
92
91
82
75
79
95
110
107
91
80
86
100
101
88
75
76
84
91
91
85
81
74
79
94
111
118
108
93
86
88
82
77
77
81
83
85
86
86
87
84
88
89
93
96
95
87
77
65
65
78
92
97
90
82
79
84
91
97
103
113
117
109
90
75
71
87
100
103
96
88
83
78
81
92
101
103
98
91
90
85
68
64
73
80
80
78
78
84
89
96
101
100
97
96
95
93
84
80
78
86
93
95
92
88
82
77
70
70
83
100
111
107
91
79
80
93
102
100
94
88
85
79
74
75
81
86
85
83
92
80
67
64
78
90
92
84
78
80
86
92
96
94
90
91
95
101
102
97
87
83
86
90
91
90
87
87
81
75
73
74
75
84
90
92
91
90
92
94
91
88
85
83
79
76
81
88
93
92
92
76
71
78
90
103
107
98
90
78
73
75
78
79
82
86
94
101
98
88
80
80
82
89
90
88
86
87
89
88
85
76
71
72
79
80
81
84
89
94
93
90
93
97
96
89
85
92
105
109
101
73
73
80
89
93
95
93
88
80
74
76
81
84
86
89
92
91
84
79
78
82
90
94
92
87
86
84
82
84
88
93
93
88
80
74
77
83
89
94
95
93
92
91
91
88
90
93
103
106
101
78
73
77
85
86
82
80
83
85
87
82
82
86
90
90
89
88
86
83
81
82
86
95
98
95
90
88
86
86
90
96
99
97
93
91
89
87
87
89
93
92
81
71
71
85
95
95
84
75
75
92
86
89
94
90
82
80
89
98
95
87
83
86
87
87
86
87
89
94
89
85
83
82
83
86
90
94
96
95
90
87
86
86
90
90
87
86
88
92
103
101
87
71
70
85
99
95
77
61
60
85
85
91
93
90
87
87
94
99
95
92
90
89
85
80
80
83
87
94
105
104
94
81
76
78
88
92
88
83
77
79
83
85
83
81
82
85
89
98
106
102
85
71
73
88
102
103
94
83
77
86
91
94
88
84
85
88
85
82
84
92
93
90
79
74
78
85
88
90
95
99
96
93
89
89
89
87
80
72
71
78
86
88
86
86
87
87
90
93
92
88
78
72
76
89
101
104
106
105
101
106
109
103
89
85
87
87
81
70
70
81
87
83
71
70
81
95
97
88
80
77
81
89
90
88
86
85
87
88
91
90
90
86
84
85
87
86
85
82
85
88
88
86
85
91
98
98
96
99
102
97
94
88
85
88
93
91
83
71
70
75
79
80
74
79
89
100
103
100
92
86
81
77
73
75
82
89
92
93
97
99
96
88
83
82
85
83
76
73
78
87
89
88
88
94
102
102
96
89
88
73
79
86
86
85
86
87
86
79
73
72
77
85
91
99
102
100
99
102
105
104
95
83
77
82
90
93
90
89
93
97
97
91
86
84
84
83
79
80
83
88
90
92
95
102
105
101
93
83
83
76
90
91
83
73
74
81
87
84
77
75
77
86
94
97
97
94
93
95
97
98
94
94
97
98
92
85
82
85
92
96
93
89
86
83
81
83
93
104
110
107
102
101
103
100
92
81
76
78
83
92
91
84
79
77
82
89
91
91
90
90
89
86
82
80
83
89
94
95
92
87
84
90
96
97
85
75
71
82
92
96
92
86
85
80
78
84
99
114
119
111
101
93
90
88
87
86
89
87
86
82
76
79
85
91
89
86
89
96
103
105
97
87
85
84
89
92
94
93
89
86
83
80
81
82
84
81
81
82
87
89
91
89
86
83
83
88
90
93
97
97
93
83
78
86
95
108
112
105
92
74
76
86
94
89
74
64
73
88
99
95
85
83
86
95
95
91
83
79
82
84
86
84
80
81
88
93
97
97
92
89
88
90
87
86
87
87
86
86
90
94
95
93
90
88
90
95
98
98
94
81
88
96
96
87
71
63
70
83
89
87
81
81
85
93
95
88
81
76
79
84
89
93
95
94
91
88
89
94
98
97
95
91
88
89
90
90
90
94
94
92
90
89
90
91
86
78
73
78
87
86
88
93
93
90
83
74
75
88
103
108
98
90
89
95
97
90
84
85
90
91
86
86
91
98
94
82
69
73
90
104
101
91
84
86
89
91
95
103
100
91
81
81
90
94
90
80
75
79
86
76
75
77
83
84
81
75
78
89
105
109
100
91
93
98
100
93
86
87
92
92
78
70
74
86
91
85
75
78
92
105
100
88
78
76
78
83
93
103
110
108
99
93
98
97
94
85
78
81
90
69
70
74
78
78
78
79
83
85
84
82
82
87
94
98
98
90
82
80
85
83
80
82
82
86
90
87
87
93
96
99
98
98
97
92
83
78
84
95
108
110
101
89
87
92
92
88
81
84
95
90
91
93
88
82
80
83
87
85
80
78
83
95
98
95
84
74
71
74
76
77
80
86
94
98
93
89
87
82
82
83
89
97
105
104
97
92
88
91
94
97
92
84
78
83
88
87
84
89
95
101
96
90
86
83
84
81
79
82
85
92
93
96
92
85
77
69
69
72
77
80
81
84
89
94
95
92
88
82
81
85
88
89
87
90
95
96
91
90
91
96
98
96
92
88
85
81
83
93
102
80
71
69
74
83
86
78
68
72
86
104
105
90
77
76
77
80
77
78
82
86
86
84
84
88
91
92
95
100
105
109
104
92
81
81
83
85
89
92
95
96
95
88
87
88
84
78
80
95
109
77
74
74
80
85
87
83
75
79
91
104
104
92
78
74
80
89
94
91
89
88
89
93
97
99
94
90
92
102
108
112
105
95
88
84
84
85
90
95
97
90
76
67
70
81
86
85
83
88
93
90
90
86
84
85
83
83
86
90
93
93
88
83
75
73
79
88
93
95
95
91
93
99
103
102
94
86
85
90
94
89
83
82
89
92
93
94
92
95
94
89
84
80
81
84
88
94
91
81
73
77
73
80
90
89
85
81
83
90
93
88
79
75
75
76
77
79
83
93
102
102
95
86
82
84
81
80
79
84
84
81
79
80
85
89
88
87
90
96
102
107
108
106
100
95
94
98
100
94
84
62
64
83
102
102
88
75
76
85
90
86
79
78
85
89
86
80
80
89
97
97
85
74
71
74
77
77
81
87
90
93
92
88
85
81
79
83
91
102
109
108
103
99
97
98
98
95
95
100
101
78
83
96
103
96
78
71
74
84
89
86
81
83
87
93
97
94
85
80
79
80
82
88
91
90
85
84
85
88
94
94
96
90
85
83
85
88
89
88
83
81
79
80
88
95
96
86
81
87
94
83
91
97
94
82
75
76
81
88
91
92
92
88
85
87
96
97
91
83
79
84
90
91
91
94
98
93
88
82
83
89
96
95
89
85
86
86
84
80
75
71
74
79
86
91
93
89
86
89
95
82
90
95
92
86
88
97
97
92
91
96
100
93
84
82
87
92
91
89
92
93
86
78
78
91
101
105
96
86
81
88
93
95
94
88
85
85
93
101
104
98
92
89
88
88
87
87
92
97
95
85
94
95
93
91
100
103
95
84
78
82
89
88
84
83
87
91
93
91
89
80
75
74
84
95
99
102
100
98
91
81
78
85
97
107
102
94
95
104
112
114
105
94
86
85
83
84
81
77
78
86
87
85
83
86
95
98
91
83
79
81
83
82
83
84
87
96
97
91
77
67
74
89
106
104
95
88
93
96
88
73
65
79
98
112
108
96
84
81
89
97
97
91
82
79
81
84
80
73
78
82
76
70
73
83
93
96
94
90
87
86
86
86
88
85
86
91
93
88
78
74
85
103
111
105
93
88
88
91
86
79
80
85
94
95
93
89
86
86
91
94
94
88
81
76
75
83
93
99
101
86
80
75
75
84
93
96
94
89
85
84
86
90
92
91
92
95
94
86
79
77
90
102
105
100
92
87
86
87
89
94
97
93
88
83
85
94
104
109
110
107
101
96
88
78
68
71
80
91
92
89
85
80
77
81
87
91
91
89
86
86
87
90
93
95
97
97
95
89
85
81
83
91
94
97
97
92
89
87
88
92
94
90
85
83
87
99
105
108
107
104
100
94
89
82
77
74
73
73
76
92
90
87
83
83
82
83
89
93
96
94
85
79
81
97
106
102
85
72
73
81
88
82
73
66
71
76
80
82
87
92
93
93
92
89
85
84
86
93
103
103
95
81
72
75
85
96
100
94
87
94
90
83
76
83
91
96
94
95
100
100
91
80
70
78
95
105
102
90
77
75
74
79
86
92
94
89
84
83
85
87
87
83
81
84
85
87
89
95
100
103
98
93
84
82
83
83
84
83
82
97
93
84
75
79
90
95
91
79
78
85
91
86
79
78
89
102
107
100
90
78
74
75
80
82
87
89
89
87
84
83
81
78
83
87
95
100
98
93
88
88
93
102
110
109
99
90
82
82
84
96
91
82
73
69
77
88
85
78
75
80
86
87
89
85
86
86
88
91
93
97
94
90
84
78
72
71
74
81
90
92
87
82
85
90
97
101
99
96
89
84
87
93
105
108
101
90
83
82
86
84
84
83
79
76
78
83
82
81
80
81
81
84
88
92
90
86
83
87
94
100
99
97
99
98
89
75
68
72
83
92
93
85
82
83
89
92
95
98
99
89
86
90
100
107
101
89
76
79
85
78
85
85
87
88
91
94
87
82
79
80
81
79
77
79
86
90
98
102
104
103
97
91
87
89
91
88
79
68
70
83
98
100
93
82
81
82
85
89
90
88
89
94
101
108
103
90
81
80
88
84
87
82
74
74
89
101
101
89
80
81
83
78
71
69
80
92
102
105
105
105
100
88
75
72
81
90
88
80
79
91
104
115
110
99
88
86
85
84
86
89
94
98
97
89
85
89
97
96
90
87
85
73
57
55
72
91
101
99
95
93
91
87
84
85
91
94
95
92
91
93
92
88
85
89
94
96
93
93
94
96
103
106
110
106
98
97
97
94
91
90
94
99
96
90
85
86
94
98
91
86
83
70
59
61
71
85
90
92
93
93
88
86
84
84
83
82
86
89
87
78
72
77
89
97
92
80
77
82
93
98
101
101
98
95
91
92
92
91
83
77
80
93
103
108
105
96
93
90
88
84
77
74
81
90
93
86
81
78
80
83
84
83
80
72
66
67
75
84
86
82
77
81
84
80
69
60
64
77
90
98
99
101
100
96
88
80
76
72
75
85
94
95
91
86
89
96
100
95
85
82
79
82
94
101
98
87
80
76
77
78
80
83
91
95
92
84
78
81
85
92
95
94
87
81
79
82
86
90
88
86
87
90
96
101
97
87
78
79
92
107
114
107
89
71
69
84
99
101
90
87
85
86
88
84
83
84
87
86
78
71
67
79
93
109
114
107
93
87
90
96
96
89
82
81
91
99
98
93
88
83
81
81
82
87
91
92
93
97
98
97
97
96
97
95
89
85
86
91
96
93
92
90
84
80
80
87
97
95
83
67
61
67
79
89
94
90
87
87
93
97
92
84
75
77
83
89
91
89
91
94
94
91
85
79
82
90
95
95
90
84
84
92
101
109
104
93
83
87
97
93
93
92
86
83
84
90
98
99
91
81
73
72
77
75
76
78
85
89
92
92
89
87
82
77
74
81
88
88
84
83
87
96
98
95
94
93
95
96
94
97
95
94
92
95
100
98
95
87
88
87
90
90
86
84
83
83
87
92
98
101
96
89
84
79
80
87
92
89
86
84
89
92
89
82
76
81
89
88
78
72
77
88
97
100
98
98
102
101
100
97
93
87
83
87
96
100
97
88
80
87
84
86
84
83
83
80
79
81
88
98
103
97
87
81
80
82
79
79
78
85
92
93
86
80
79
85
89
86
84
91
98
98
88
78
83
99
107
101
89
80
80
81
82
86
89
90
88
87
87
89
76
75
82
89
92
90
82
77
75
77
88
92
89
83
81
83
81
82
88
88
87
79
78
84
93
94
86
77
82
96
106
101
88
74
76
93
102
100
90
82
80
82
84
84
84
86
85
83
82
87
74
69
76
86
92
96
96
95
87
76
74
77
81
81
84
91
98
99
90
78
66
67
81
91
98
92
82
77
77
77
81
86
91
91
88
89
93
96
91
86
84
86
86
85
85
86
82
74
71
82
75
74
79
83
87
93
96
99
97
87
77
68
70
77
87
93
96
90
82
73
70
80
90
91
85
79
78
83
84
78
74
80
89
94
92
87
90
93
91
87
85
88
89
87
84
85
86
87
89
79
75
77
87
89
91
90
90
95
93
88
83
81
82
86
90
91
86
78
76
81
94
104
100
88
80
77
80
86
90
92
90
86
85
88
92
96
98
96
93
87
80
76
77
77
81
84
92
100
104
79
75
79
88
91
85
82
86
95
92
87
84
88
93
95
95
93
87
82
77
81
95
103
100
91
85
87
89
89
91
93
97
92
87
89
92
93
93
94
93
88
79
70
67
75
80
80
78
83
89
79
82
93
103
96
84
78
87
95
90
80
75
82
90
93
92
88
86
83
80
80
81
84
83
82
84
90
93
89
86
86
88
86
82
79
79
78
79
85
93
101
101
92
81
80
82
78
75
79
88
75
84
97
105
98
86
85
92
97
95
89
83
83
83
85
87
85
83
83
85
90
89
84
80
79
84
86
83
77
76
83
87
86
81
75
79
85
88
89
91
96
99
96
90
85
86
91
93
96
99
86
92
93
88
84
87
92
94
96
96
97
99
92
87
86
88
89
87
85
86
90
90
91
90
89
86
85
84
83
83
87
87
87
86
87
94
100
102
92
77
68
70
78
85
87
89
96
104
103
96
107
105
91
78
78
86
93
92
82
80
84
89
91
91
89
88
87
86
84
80
79
78
78
84
85
86
88
93
96
95
92
87
87
87
88
87
86
83
78
73
70
74
79
85
87
88
90
94
96
91
94
89
82
77
82
91
96
92
81
71
70
78
91
95
91
80
71
75
88
97
94
83
75
72
80
86
91
92
92
91
95
94
88
84
78
75
71
68
70
80
89
93
92
90
90
93
93
91
87
90
79
84
88
90
91
91
94
93
87
79
77
83
94
101
96
87
78
81
94
108
104
93
79
71
74
84
89
90
88
91
99
101
98
88
82
83
83
84
84
88
92
94
93
96
101
102
98
88
83
86
87
94
98
93
84
81
88
94
93
90
86
87
91
98
105
108
108
98
91
91
92
91
84
74
69
71
80
91
100
104
101
99
97
92
87
82
83
91
99
98
97
96
98
99
100
91
83
77
74
81
91
89
86
81
78
83
89
96
96
95
90
88
88
95
106
113
110
94
82
79
85
89
90
83
75
69
71
79
89
93
92
87
87
91
87
81
80
87
96
99
100
98
98
95
88
82
78
76
77
83
84
81
82
86
89
92
93
96
96
96
93
91
90
92
93
93
87
82
82
86
88
87
90
96
100
92
77
65
62
69
77
85
88
92
95
99
99
94
92
91
92
96
95
92
88
85
83
82
85
90
78
82
89
94
90
80
76
80
88
92
89
83
82
85
89
88
84
81
81
84
86
86
91
98
105
105
92
81
76
82
90
95
96
97
98
100
101
96
95
97
97
97
94
90
86
85
82
80
81
83
78
85
92
93
83
75
70
76
85
90
84
77
75
82
91
97
94
83
77
79
86
90
93
96
101
99
92
90
93
103
110
111
107
99
90
83
78
85
96
103
101
94
89
89
89
88
89
92
95
97
85
86
86
84
82
80
82
86
91
96
95
90
88
87
92
97
93
86
82
86
88
87
89
93
102
99
88
74
72
82
93
97
91
86
79
75
76
86
98
104
97
85
85
89
97
101
107
119
124
121
85
80
78
79
82
83
85
88
93
100
99
96
93
92
95
96
93
91
89
89
82
73
74
92
106
106
91
74
65
66
72
75
76
77
80
82
87
94
106
113
110
100
89
88
93
100
107
110
110
105
78
74
79
83
83
82
84
88
89
87
82
81
84
90
95
98
96
93
87
81
77
78
86
97
101
96
90
89
93
94
93
95
99
105
108
102
91
86
92
103
109
101
90
85
93
104
108
97
89
87
83
86
90
89
84
82
84
87
87
87
85
87
87
89
88
90
88
82
80
85
89
95
98
96
93
90
89
93
100
107
108
110
113
115
114
106
95
86
81
82
85
87
87
96
110
116
109
94
88
94
84
84
82
81
83
86
86
83
84
91
104
112
105
91
78
71
72
75
84
96
100
96
88
84
91
94
93
89
83
81
87
91
91
89
89
93
94
94
87
82
80
84
91
99
104
102
91
86
92
106
75
73
69
74
84
90
89
77
68
76
99
111
105
89
77
74
80
88
97
100
98
92
84
83
91
96
98
92
83
78
80
85
87
81
81
82
83
82
84
86
89
85
81
81
83
84
77
79
91
103
82
80
78
78
84
88
86
77
67
68
76
87
88
84
79
81
91
99
102
98
94
93
95
97
96
97
99
103
104
101
96
94
94
92
93
85
76
71
77
86
92
87
79
79
83
88
88
87
93
97
83
79
77
79
80
80
82
84
84
81
77
79
80
82
79
80
88
92
94
91
90
95
98
102
98
98
103
112
113
103
89
78
80
87
91
89
85
87
93
96
96
90
89
93
99
103
102
98
91
82
69
69
76
84
87
84
81
85
88
92
92
93
92
87
82
79
78
79
82
84
82
81
82
85
92
95
95
92
88
82
72
70
75
84
86
84
88
92
100
102
96
90
88
92
97
101
104
99
87
77
67
71
89
107
108
95
79
77
83
89
90
90
89
88
87
85
82
81
81
80
77
74
77
84
89
83
75
72
77
83
92
95
95
91
89
88
90
91
88
88
86
82
78
78
89
100
101
92
81
78
72
76
93
106
103
85
75
75
83
87
83
77
76
79
88
95
97
95
87
82
81
85
92
97
91
78
68
69
83
98
112
112
101
91
91
98
103
95
85
80
84
81
77
72
84
96
94
76
67
79
78
77
79
83
84
81
77
79
86
94
94
87
80
78
85
98
104
100
92
88
86
87
89
88
84
80
74
72
78
86
95
98
94
91
89
91
98
99
99
94
89
86
82
80
81
81
80
74
75
84
83
79
77
81
83
89
88
85
88
94
101
99
83
77
80
95
103
101
95
94
92
82
73
70
78
83
86
86
83
77
78
82
93
97
93
89
89
98
105
101
91
87
95
96
87
75
73
84
96
95
86
90
89
82
83
87
92
89
88
88
89
83
79
79
84
96
102
100
94
87
80
73
72
77
79
80
84
91
95
93
84
84
96
103
103
94
88
93
94
92
91
96
107
107
91
73
70
84
100
103
86
88
87
81
78
80
86
93
94
86
76
73
77
87
94
97
99
98
87
75
63
68
82
89
82
68
67
82
97
99
92
86
90
97
102
100
93
90
89
92
97
102
104
95
87
76
74
85
95
104
78
74
70
74
78
84
91
95
96
89
83
82
84
89
87
81
83
88
88
80
74
81
92
95
85
70
70
84
100
103
92
81
79
88
98
103
106
104
103
102
98
95
92
91
90
91
90
88
89
93
75
67
62
69
79
87
91
92
89
87
85
85
86
87
84
79
82
88
90
85
81
89
98
99
91
84
82
90
103
106
97
88
83
85
93
100
106
110
109
103
97
91
91
92
95
93
88
87
83
78
91
87
81
78
80
82
80
80
83
85
86
86
86
88
87
93
99
103
97
86
81
83
94
103
97
90
83
83
88
96
100
97
87
81
81
85
89
93
93
97
98
98
95
90
87
86
87
88
85
80
103
104
100
93
84
82
81
79
80
84
88
92
94
96
100
103
99
91
89
89
99
102
94
79
65
61
70
84
97
101
95
86
79
79
80
80
74
74
81
88
93
92
94
94
98
92
85
84
90
93
96
93
94
86
85
86
84
78
77
86
97
100
94
81
79
92
100
101
94
86
80
78
81
88
90
90
86
83
83
84
84
82
81
86
89
88
85
83
87
96
101
98
97
100
104
95
81
78
94
117
86
90
83
72
68
84
96
94
86
87
99
109
103
86
76
81
89
93
89
86
81
77
77
82
94
97
95
86
82
80
82
83
85
89
90
90
88
87
90
92
93
90
95
106
112
105
91
83
96
117
90
93
85
69
60
76
92
98
93
89
93
99
98
91
82
82
82
83
86
91
95
92
90
91
95
96
91
85
84
90
96
94
82
74
70
69
73
77
83
85
84
83
88
95
96
88
81
84
96
103
93
91
83
78
76
81
87
88
86
88
92
95
96
92
92
89
85
82
81
81
84
90
96
102
106
103
93
85
83
87
95
91
81
74
74
82
87
89
88
87
83
81
89
95
90
76
68
74
94
102
89
83
81
81
89
95
94
86
81
83
92
99
98
93
89
87
88
84
79
77
80
85
91
97
102
104
100
89
83
80
82
89
91
93
94
97
96
95
97
92
83
80
93
107
110
90
74
75
91
101
88
88
86
85
86
95
99
95
86
81
80
86
85
81
77
83
88
91
90
88
87
87
83
77
82
94
97
92
84
81
84
95
106
108
99
84
74
76
85
88
84
86
93
99
95
84
80
89
100
101
93
98
93
81
77
87
99
105
97
84
76
72
74
78
80
86
93
96
92
88
84
77
69
66
72
83
88
83
77
78
84
94
105
111
106
96
87
84
83
83
83
90
95
92
80
78
87
103
110
101
83
82
75
70
77
90
101
101
95
89
86
84
81
81
84
90
96
98
92
82
70
66
70
74
77
79
83
89
91
92
89
95
104
110
115
114
112
103
91
81
82
91
97
93
87
88
93
97
97
97
69
65
71
82
97
107
100
87
79
82
86
87
85
84
88
90
94
97
92
82
74
77
91
97
90
79
79
95
108
107
100
98
100
99
95
89
90
91
88
82
84
90
93
87
78
78
83
87
90
87
75
79
86
101
109
103
88
81
78
79
78
74
76
86
92
92
91
93
93
89
87
93
99
103
95
83
77
83
90
91
87
86
81
77
73
73
76
83
86
87
88
89
86
77
67
67
80
93
98
97
85
85
89
91
90
82
82
83
88
88
82
73
75
81
91
95
95
95
98
102
100
97
91
91
95
97
93
86
84
84
84
79
71
71
78
87
91
90
87
90
91
93
93
89
86
86
90
93
95
98
84
78
78
80
80
81
86
90
96
95
92
83
77
83
93
102
103
97
95
97
101
97
89
86
92
101
102
97
94
96
95
89
81
81
90
99
99
93
89
91
95
96
94
95
96
97
95
94
92
90
81
77
78
82
85
86
84
86
87
85
81
75
76
81
92
97
96
89
88
89
92
92
90
87
86
84
81
78
83
87
90
89
84
85
92
98
101
98
95
96
97
95
90
90
91
94
97
98
95
86
87
86
83
83
84
85
84
85
81
81
81
78
76
79
76
74
76
81
83
87
91
91
91
87
80
72
61
60
63
71
80
86
88
91
92
99
105
105
98
91
84
84
85
89
90
91
94
96
93
89
90
89
86
81
82
90
96
93
84
80
85
93
92
84
70
61
66
75
82
89
95
95
93
87
81
79
80
82
80
82
89
93
90
86
82
88
100
100
87
72
70
80
92
95
90
85
83
85
90
92
89
89
85
83
84
93
101
100
87
72
68
77
88
84
75
68
68
75
84
89
92
83
77
78
85
92
98
91
87
84
84
82
76
70
69
75
85
90
87
83
83
93
100
104
99
92
86
85
84
84
89
88
83
81
80
85
97
107
103
85
65
55
62
73
77
73
71
78
87
92
81
65
62
75
87
88
80
77
79
84
82
76
75
76
76
74
74
81
88
94
95
96
101
108
112
107
94
80
68
65
88
85
81
79
77
83
90
104
108
98
81
65
61
70
81
83
84
85
89
86
79
72
78
88
91
81
73
75
85
93
91
86
89
96
98
94
85
80
83
86
89
92
99
105
109
104
90
77
71
76
83
80
81
87
91
91
89
87
87
86
83
79
79
83
87
93
94
90
87
82
85
94
101
104
97
90
86
88
91
93
90
85
82
86
97
109
107
96
84
78
82
90
100
101
97
93
91
94
97
99
81
79
83
91
92
88
83
82
83
78
76
78
83
84
83
83
84
84
83
83
89
100
108
105
100
97
94
91
87
85
90
89
80
74
83
99
110
103
88
79
82
91
102
102
98
91
90
93
98
98
76
78
85
88
83
75
73
79
87
87
80
75
76
78
80
82
84
82
81
82
87
92
93
93
94
99
100
93
81
78
89
103
103
93
83
86
90
90
85
80
86
98
106
106
98
88
80
82
94
104
65
74
85
89
85
81
79
85
94
95
93
86
80
81
85
90
89
86
81
81
85
86
86
86
91
96
101
95
84
79
85
100
106
96
83
81
85
85
82
79
85
99
108
107
97
84
78
81
92
103
82
82
81
79
80
86
91
95
97
95
94
89
84
86
87
89
89
89
92
92
88
84
84
87
89
89
88
92
93
91
86
83
82
79
80
85
94
98
90
77
74
87
103
106
96
84
81
83
83
80
101
90
74
62
68
80
89
94
96
93
84
77
81
91
93
89
82
84
95
99
94
83
80
84
87
87
87
93
99
96
87
80
79
85
94
99
100
98
91
84
84
92
98
94
85
80
80
87
90
84
90
84
75
73
78
82
87
92
95
93
87
80
89
102
101
87
71
72
87
97
97
88
82
83
88
89
91
93
90
83
77
77
85
96
106
109
100
90
83
86
93
96
94
92
85
83
85
90
97
98
80
80
86
90
90
89
89
93
94
91
88
89
98
104
98
81
71
74
86
93
94
90
84
78
76
77
84
90
91
87
81
82
88
96
102
106
101
95
87
84
82
83
87
94
101
103
101
99
96
95
85
86
89
90
86
84
88
91
90
87
83
87
91
93
95
92
91
86
86
91
93
91
85
73
63
63
73
87
93
94
93
96
100
101
98
93
97
99
98
90
84
83
90
98
102
103
103
100
95
92
81
83
87
87
86
85
88
88
88
85
82
77
78
86
96
105
97
84
81
87
97
102
94
86
80
79
83
88
93
93
93
96
103
103
97
87
88
92
95
93
89
94
100
102
98
92
88
90
95
94
77
82
87
89
92
100
102
97
89
85
83
82
81
84
84
86
83
79
80
86
91
92
94
98
102
100
94
90
90
93
92
88
87
87
88
89
91
93
91
86
83
85
91
101
103
99
90
83
84
92
81
85
88
90
94
100
102
96
86
81
82
84
84
82
80
82
89
95
95
90
85
81
84
93
101
97
86
77
81
89
93
87
81
75
77
80
88
94
100
101
94
88
88
89
96
99
96
86
77
78
87
82
78
83
88
97
101
96
84
81
81
85
86
84
90
98
105
100
93
87
86
89
87
89
90
87
79
72
76
85
92
96
95
94
90
85
83
88
99
105
104
97
90
86
85
91
101
102
93
83
92
82
71
71
83
95
103
100
91
82
81
86
87
85
88
94
94
87
79
80
85
89
91
94
96
94
88
80
77
81
83
85
90
99
106
105
97
88
85
84
84
85
86
85
86
92
105
113
110
100
95
86
81
80
83
92
100
100
93
82
77
75
76
74
74
77
83
87
85
76
69
72
86
99
107
100
90
82
78
74
69
69
76
89
105
111
104
91
83
81
85
87
84
81
80
90
103
111
109
100
86
89
91
92
90
89
92
94
92
88
82
72
68
71
77
87
93
92
88
80
74
75
87
95
92
82
75
75
79
82
86
90
96
103
109
111
105
93
85
89
96
100
92
85
83
91
102
104
98
89
77
81
86
88
86
84
82
83
87
92
96
92
86
82
85
91
91
83
81
88
102
101
93
80
70
67
74
85
97
103
107
109
106
103
100
99
97
92
85
79
80
85
88
94
100
104
102
96
90
90
71
76
79
77
80
83
84
84
84
90
101
111
102
89
81
78
78
75
80
96
108
108
88
72
70
82
94
100
99
94
91
90
84
79
78
81
86
90
88
83
76
72
77
86
97
102
98
87
83
86
71
80
84
86
84
87
89
87
83
82
89
96
96
88
78
74
78
83
87
92
94
92
87
84
87
94
98
97
85
76
70
72
75
77
81
83
84
86
87
93
96
91
82
77
79
86
88
82
79
81
77
81
86
89
86
84
85
89
85
76
67
70
79
84
82
84
86
89
90
86
83
88
95
96
89
84
84
89
86
80
75
77
82
89
96
101
95
86
80
87
97
101
92
81
81
87
89
89
93
97
78
76
76
79
82
83
88
91
89
81
72
75
84
92
93
90
90
90
88
84
84
89
94
89
85
82
87
94
95
91
87
87
91
90
91
92
93
95
96
97
96
92
91
94
98
99
98
98
104
107
80
76
76
80
81
86
91
92
91
90
92
94
92
89
87
92
97
93
84
79
79
83
84
85
91
97
100
94
86
80
80
86
92
90
86
84
90
96
99
92
84
81
85
92
99
100
97
95
95
96
86
86
88
84
83
83
78
80
88
93
97
93
84
75
75
85
97
98
94
86
84
87
94
97
96
95
91
85
80
77
78
84
89
91
95
103
106
96
75
64
67
80
87
88
93
100
102
93
82
80
88
83
82
82
82
80
77
81
87
92
86
80
78
79
83
87
95
100
103
104
105
105
106
101
92
79
71
78
88
94
96
96
90
89
98
114
115
99
81
76
87
99
91
81
86
101
104
88
72
76
88
77
72
76
84
93
99
95
87
78
73
74
80
92
101
101
94
90
92
93
92
89
88
89
86
79
72
76
84
90
96
97
92
90
89
92
95
96
97
103
109
105
93
79
74
80
82
74
69
74
87
79
74
78
87
100
97
82
71
72
74
77
77
84
94
97
93
83
77
82
84
80
77
79
82
80
77
78
79
80
81
87
93
93
86
76
76
85
91
89
87
90
100
102
91
72
62
67
75
76
89
89
86
82
82
80
76
72
76
83
87
82
76
76
83
94
93
84
79
82
88
90
88
85
80
76
77
85
91
90
90
93
96
93
81
72
76
86
86
74
71
86
107
117
103
83
73
83
96
93
88
91
91
83
74
68
74
90
97
95
88
84
87
92
97
95
95
94
87
83
77
79
85
85
78
71
72
80
92
97
101
102
96
87
77
74
80
89
96
95
96
96
97
94
89
88
92
98
105
101
79
78
81
81
81
84
90
97
101
93
86
85
93
103
99
95
94
100
98
90
77
76
77
78
74
69
70
78
92
96
90
83
80
82
86
91
93
93
96
98
98
94
87
85
88
93
97
95
88
84
75
65
63
75
88
94
91
90
88
88
86
86
88
92
91
90
89
93
97
95
92
90
91
85
81
75
77
87
97
96
84
73
74
84
96
100
96
92
86
82
80
81
85
90
95
96
97
92
83
79
89
85
80
80
86
85
80
78
78
83
87
87
85
83
84
90
95
97
95
91
90
95
99
99
90
81
79
88
94
95
89
83
81
84
85
84
84
82
84
83
81
82
86
88
86
86
89
93
94
88
82
85
87
88
86
85
87
83
77
75
76
83
93
97
93
88
84
89
95
95
91
88
94
103
102
89
78
76
81
81
77
73
74
78
83
83
87
90
95
97
99
101
106
108
106
96
82
80
87
93
81
86
92
93
88
84
84
78
74
74
81
89
97
98
96
96
90
89
91
96
97
94
93
95
97
89
82
80
83
88
87
81
78
85
90
91
88
86
90
98
104
101
100
101
106
99
87
83
96
111
81
88
88
77
73
80
92
93
86
87
96
105
104
98
92
92
87
83
84
90
96
90
78
77
82
90
93
91
94
94
89
82
79
81
87
90
86
83
86
94
100
100
98
102
106
103
95
92
102
113
84
90
87
80
76
85
95
93
84
84
91
100
103
95
88
84
82
79
80
83
82
77
72
78
91
105
110
104
95
90
85
81
79
77
75
75
76
78
82
87
94
103
108
106
97
84
81
93
109
113
87
86
82
82
91
97
96
91
82
81
88
93
91
89
86
86
85
82
80
80
80
81
84
91
99
106
105
100
94
88
85
84
84
88
88
88
90
91
92
91
89
95
105
107
93
75
73
90
113
113
88
81
79
83
93
99
96
89
84
85
88
90
88
86
88
90
89
83
77
75
80
86
92
91
89
87
88
91
93
96
90
86
85
92
97
98
96
99
103
96
84
78
92
109
111
92
80
87
103
109
91
91
97
100
99
95
89
85
84
85
85
87
86
84
88
89
88
82
77
79
82
81
80
76
77
83
88
88
87
89
84
80
82
88
86
79
73
80
89
90
80
76
90
104
107
94
84
84
91
94
96
97
100
105
102
93
85
82
83
83
76
76
79
81
85
86
83
82
84
87
86
75
62
57
69
85
94
92
79
70
67
72
81
88
91
85
84
82
82
79
80
88
93
92
87
85
90
94
91
90
95
87
80
82
88
92
86
79
77
80
82
84
84
84
87
91
93
93
91
94
90
88
80
75
81
96
111
112
94
76
70
77
92
100
101
101
103
103
98
90
92
99
101
94
83
82
88
92
92
92
83
82
77
80
89
94
90
81
77
82
88
90
89
92
97
103
104
98
91
86
86
93
102
103
99
98
107
115
107
92
82
86
96
96
87
84
88
97
102
95
91
90
97
98
92
83
78
81
91
100
82
84
87
90
93
92
88
82
81
84
83
82
81
85
88
89
88
89
90
82
77
84
95
103
96
81
76
81
84
84
83
84
82
79
77
78
87
93
91
86
78
75
81
87
93
93
89
88
92
97
86
88
88
87
82
79
77
77
82
87
89
86
83
79
73
70
74
86
92
93
87
87
92
91
85
74
68
71
82
88
86
79
72
76
92
105
107
95
85
86
90
91
84
77
78
92
102
103
94
86
88
88
86
83
82
80
77
78
81
90
99
104
99
92
87
86
90
90
92
93
95
96
94
91
87
86
86
89
97
103
97
82
72
81
97
108
102
87
85
92
103
100
87
75
70
82
97
105
99
81
86
85
84
88
89
87
83
79
76
76
79
84
94
102
106
102
94
84
82
88
95
95
93
88
87
89
85
84
85
92
91
84
79
85
93
95
90
87
91
94
92
84
78
80
85
89
95
104
103
87
89
89
84
84
87
91
91
83
74
67
65
71
81
90
94
87
74
70
76
87
93
92
88
84
82
79
74
67
66
72
82
86
86
88
91
93
98
100
95
89
79
72
78
90
100
102
100
100
99
93
90
94
86
79
82
93
104
102
88
83
86
90
92
85
78
72
73
74
80
86
89
90
88
85
82
81
79
78
78
81
85
89
88
85
82
87
91
90
85
78
76
83
91
96
97
96
96
96
94
94
85
94
90
82
80
88
99
103
100
95
97
97
92
86
82
83
87
86
87
87
86
85
84
88
87
86
84
86
89
88
85
76
71
73
76
79
80
81
80
80
84
93
97
97
96
94
95
97
101
102
88
94
92
86
81
83
86
89
88
86
83
83
86
88
84
82
78
82
91
98
97
88
84
85
85
79
74
80
92
96
89
77
71
74
75
75
74
82
89
91
85
81
84
95
99
97
93
93
96
101
88
88
85
85
87
86
85
82
78
78
77
78
85
91
91
86
78
81
91
101
100
96
89
84
80
77
77
87
96
99
93
87
86
89
88
84
83
85
89
90
86
84
87
95
103
100
89
80
82
90
76
77
82
89
92
91
86
80
77
76
76
79
85
93
99
98
95
89
85
84
90
94
93
89
88
91
95
98
95
89
86
84
81
85
93
99
100
92
81
78
87
101
112
114
108
103
99
92
86
80
78
79
84
91
92
89
83
81
80
80
80
84
85
90
90
88
84
79
78
80
86
94
97
99
101
103
102
92
86
87
93
92
82
74
81
98
109
100
83
75
80
97
114
118
117
112
108
100
89
77
90
85
82
81
78
75
74
79
87
95
96
90
83
79
80
81
78
75
77
83
88
92
91
94
100
105
103
94
87
87
101
115
112
98
89
92
102
102
96
85
79
83
94
104
106
103
97
96
99
93
89
88
84
83
80
76
73
77
88
97
98
92
82
80
84
87
90
89
90
89
88
85
84
87
92
101
104
100
91
84
88
102
108
106
93
86
89
99
100
91
84
84
90
93
92
88
86
87
90
93
83
85
86
87
84
82
83
85
91
92
83
78
80
87
91
89
88
89
94
94
87
82
82
86
89
87
88
91
92
85
81
78
79
81
80
85
93
100
100
91
86
89
93
93
85
84
86
84
77
72
84
84
86
89
88
84
84
90
97
96
83
72
73
89
98
91
81
81
90
95
93
88
87
89
87
82
82
86
91
88
81
74
77
85
93
102
109
107
98
91
90
94
96
93
84
82
85
86
85
81
91
87
89
94
93
84
78
82
94
98
89
77
74
87
100
95
86
84
89
95
98
99
97
94
88
82
84
89
90
82
75
73
86
99
114
118
109
100
92
90
92
95
95
93
95
93
91
92
98
99
88
86
86
88
88
83
82
83
89
91
89
86
89
94
94
86
81
84
88
91
92
93
95
96
92
84
84
91
94
91
85
81
85
94
100
101
98
94
88
87
84
83
86
92
97
103
103
99
97
96
77
78
82
84
84
84
86
86
86
85
87
92
101
100
92
81
77
81
84
86
85
83
89
95
95
87
82
82
87
92
98
101
97
91
85
85
95
101
99
89
84
83
88
92
96
95
98
101
101
95
75
80
88
90
90
88
87
84
83
84
86
91
94
93
91
89
85
81
82
85
90
87
87
92
95
92
85
84
87
93
100
106
105
100
89
88
96
105
104
93
87
92
99
102
99
93
92
98
110
111
88
92
92
89
89
90
92
89
85
84
86
88
83
82
86
89
90
86
85
87
91
88
86
87
90
91
95
104
113
115
109
97
89
87
88
89
94
95
96
91
85
83
89
99
103
100
96
97
104
109
92
94
89
82
81
88
94
91
85
80
86
92
93
87
86
90
96
96
94
91
90
85
82
82
84
87
89
94
100
102
94
86
76
72
73
75
79
86
90
91
90
86
86
87
90
95
98
97
90
90
96
87
82
82
90
102
104
92
78
73
83
98
107
101
96
97
98
95
91
88
88
86
82
80
82
83
81
79
82
87
90
87
84
81
83
84
84
87
86
90
94
97
93
85
80
81
88
86
76
67
98
86
81
84
96
108
107
93
77
68
80
94
104
99
92
93
94
87
78
78
84
86
85
82
82
83
85
95
106
111
106
91
87
89
100
106
102
89
77
72
75
82
86
84
81
84
89
85
74
67
98
92
89
85
88
90
93
93
90
85
81
84
85
83
88
91
95
93
84
76
70
73
82
84
84
83
86
96
104
103
96
88
85
87
92
97
92
82
66
61
65
76
82
82
82
86
94
98
99
96
91
90
90
88
84
82
84
90
94
101
96
87
81
82
90
98
101
98
90
81
72
71
75
83
85
82
79
72
66
63
73
86
92
89
82
82
87
84
79
76
83
96
97
90
81
77
83
97
106
106
81
80
84
88
89
90
88
88
89
94
97
96
93
94
100
103
99
89
82
87
89
85
77
70
68
71
76
79
74
73
84
98
102
97
86
82
86
93
91
91
93
99
98
91
78
72
77
87
93
88
73
81
88
88
85
88
91
89
90
88
90
94
95
94
96
99
92
79
76
88
98
99
86
67
63
71
89
100
104
105
105
102
98
91
81
78
81
88
94
96
94
87
81
75
74
79
89
87
82
71
71
84
93
91
83
75
79
89
95
95
89
85
83
84
85
91
88
82
81
82
89
94
95
91
87
86
92
97
99
96
93
87
79
76
77
82
83
88
90
95
96
88
79
73
75
84
91
91
81
69
78
84
92
94
87
80
79
89
97
94
86
81
80
83
85
87
87
86
85
81
82
93
101
100
91
84
80
84
84
83
78
75
72
74
83
99
103
96
89
87
90
89
81
76
78
86
90
87
85
84
87
88
91
94
93
92
93
97
96
91
86
85
91
94
94
92
89
88
90
92
96
97
95
83
74
72
78
84
85
83
88
91
92
90
91
95
97
97
96
96
96
91
83
81
86
93
92
88
89
94
89
92
93
89
85
87
92
96
94
94
91
84
78
76
85
96
103
103
98
97
100
98
88
81
79
85
90
88
82
80
89
101
105
95
88
87
92
100
102
103
99
94
88
88
87
88
90
90
92
93
89
92
88
78
72
71
74
79
90
98
102
92
77
63
68
85
98
105
103
100
101
101
97
93
92
94
94
89
79
74
78
84
90
86
88
100
112
111
96
85
87
96
102
97
89
84
87
92
96
96
88
82
77
73
71
73
78
83
90
95
101
104
102
91
79
70
72
84
96
103
105
103
100
97
90
87
89
91
89
83
79
80
81
84
87
98
106
99
85
80
87
99
102
97
97
102
104
103
100
99
86
79
75
73
81
91
100
101
91
79
75
83
99
107
96
76
60
62
75
83
86
87
92
99
100
96
90
89
94
97
95
94
90
87
83
81
79
79
83
91
97
94
83
79
93
107
110
102
91
87
88
89
85
83
85
95
98
91
83
74
69
67
73
81
92
83
74
64
65
72
76
77
82
90
100
99
90
84
85
87
94
95
94
88
76
69
72
81
87
87
88
90
87
90
94
97
92
81
72
69
89
88
85
82
81
82
78
78
81
87
88
83
74
74
79
83
78
75
76
84
93
92
86
81
82
88
87
82
73
69
79
91
94
86
73
71
79
88
87
83
85
91
101
102
98
94
88
81
75
72
82
82
82
80
78
78
82
90
92
90
88
87
87
84
81
81
83
89
92
95
96
94
88
83
82
85
84
76
67
65
74
84
90
84
78
77
80
82
84
85
87
89
87
82
85
89
95
98
97
92
76
81
85
88
87
86
87
93
89
81
75
76
82
85
87
91
96
101
100
96
86
80
81
82
84
84
81
71
66
69
74
79
81
84
83
81
78
76
77
81
84
84
77
72
75
82
89
93
91
94
78
77
79
86
93
93
87
82
81
82
82
82
82
85
87
89
93
96
97
94
91
88
87
86
86
85
85
85
84
79
77
78
81
85
85
79
77
78
80
80
80
81
85
87
84
81
82
83
82
84
87
76
68
75
83
87
84
80
80
82
86
86
84
85
87
87
90
91
92
90
89
94
98
95
87
84
89
99
102
96
87
86
91
91
88
76
75
83
92
92
82
77
82
88
88
85
82
81
83
81
76
81
83
84
86
88
91
93
89
82
78
81
90
96
95
85
79
86
91
83
63
51
64
92
111
104
89
81
74
71
71
79
86
91
89
85
90
97
100
98
98
97
93
89
88
88
85
81
84
85
76
81
82
79
74
80
89
94
91
86
82
82
92
97
97
90
83
84
90
100
98
88
81
82
90
89
86
88
91
92
89
80
81
88
94
96
92
88
88
94
98
97
90
80
84
89
93
92
90
82
85
84
82
74
73
81
92
97
95
89
84
79
75
81
92
99
98
88
84
94
99
93
82
75
76
80
88
94
100
99
90
79
77
87
100
105
96
85
79
83
93
98
96
94
93
100
108
110
101
84
90
87
84
87
95
98
94
86
80
82
87
89
86
82
87
95
96
87
79
76
77
75
77
79
84
84
91
95
90
83
75
77
87
101
104
100
95
89
87
88
90
95
100
100
96
94
97
107
107
96
85
79
78
85
95
98
90
80
76
82
87
89
86
81
84
86
86
83
80
79
81
83
86
87
83
82
83
87
88
87
85
88
98
103
95
87
85
93
103
97
88
85
95
104
103
95
92
96
103
97
84
81
78
78
81
82
84
81
86
87
86
78
73
76
84
89
89
82
81
89
99
100
96
89
77
72
75
88
101
109
103
92
88
88
88
85
86
95
104
97
86
79
91
106
113
108
99
95
97
96
84
84
91
93
89
79
73
76
84
89
87
81
77
81
89
95
91
82
77
80
91
93
86
83
84
87
92
97
101
100
89
76
74
84
94
99
100
100
100
93
83
80
90
100
105
102
97
93
92
94
82
76
83
97
95
80
62
62
78
90
92
88
84
85
89
93
89
83
82
85
89
86
77
76
88
101
108
101
85
77
72
72
74
79
83
93
101
103
98
86
80
83
89
91
90
91
92
89
87
89
97
85
79
81
79
74
63
62
75
88
95
93
89
85
88
88
85
83
90
99
105
98
84
76
84
97
105
96
83
76
78
82
80
68
62
71
87
101
100
90
82
84
93
98
98
94
89
86
85
86
101
98
87
80
78
82
83
80
80
85
91
92
91
91
96
92
88
81
81
87
93
94
90
85
83
86
87
85
82
80
83
90
91
83
74
75
84
94
100
96
90
87
96
110
112
100
86
81
87
95
87
87
86
85
87
91
93
88
82
81
82
85
89
95
95
93
87
83
79
73
73
81
91
90
84
76
73
78
81
79
83
88
96
103
104
103
96
89
87
87
90
90
93
102
110
107
96
84
86
91
87
88
86
84
83
82
81
77
68
67
74
84
90
85
76
70
74
83
83
77
77
86
94
91
79
68
69
80
88
89
84
83
82
91
101
109
104
87
80
84
91
93
87
81
83
94
100
99
90
81
97
101
99
93
87
84
80
74
69
68
74
86
90
83
70
64
68
72
73
75
80
90
98
91
78
68
69
80
91
96
88
80
76
82
92
95
89
83
82
88
92
90
81
75
75
85
95
102
97
84
92
95
95
95
91
90
87
84
80
78
78
86
94
95
90
84
77
71
69
74
83
92
95
91
87
83
83
85
93
96
89
83
86
98
102
96
84
82
88
92
87
78
76
84
89
88
90
97
101
96
89
89
86
84
88
91
90
83
79
81
86
94
100
104
103
96
89
81
81
86
91
92
90
88
86
93
96
96
95
90
85
84
90
99
102
96
87
84
91
91
82
76
77
87
93
91
89
91
98
99
90
99
91
85
85
89
86
79
78
87
98
100
94
89
92
95
95
93
89
87
89
88
85
83
83
87
89
90
85
86
86
90
93
92
90
88
84
83
88
93
95
90
87
88
90
93
92
91
88
91
86
95
92
85
84
87
83
76
79
92
103
101
82
75
84
99
108
103
94
88
87
88
88
88
88
86
84
82
87
92
96
95
96
100
101
99
89
83
84
91
97
98
94
88
87
89
92
94
96
96
84
83
80
82
83
86
79
69
69
82
101
105
97
86
85
89
96
100
98
102
100
98
96
95
92
85
83
85
94
99
97
92
94
98
98
96
93
92
88
83
82
81
83
85
86
87
89
97
110
115
85
79
75
79
84
85
81
72
70
79
94
105
104
94
87
84
82
87
93
98
97
94
87
82
79
83
91
98
96
88
83
87
91
88
81
81
90
100
100
90
80
77
81
85
90
90
88
90
99
106
73
78
86
91
90
86
83
84
88
90
91
86
86
91
94
95
90
84
82
82
82
81
76
73
76
89
101
104
96
84
82
87
90
87
81
82
90
97
97
97
95
96
96
95
94
93
88
82
79
80
68
76
88
94
93
89
84
84
93
97
94
88
85
89
94
93
84
78
75
80
85
86
86
87
90
97
100
97
95
95
93
87
80
74
79
86
91
88
85
86
91
95
99
98
95
94
94
94
90
83
84
79
76
80
87
88
83
81
89
101
112
108
98
90
85
81
75
72
77
87
92
89
86
88
91
91
89
90
94
98
96
88
78
75
79
86
93
97
96
89
85
86
89
94
92
89
92
102
112
111
99
90
84
82
83
78
71
67
77
93
102
101
94
90
86
85
83
84
89
93
90
83
82
85
88
87
87
89
93
92
89
88
88
89
89
89
96
107
113
105
94
86
84
81
80
82
89
97
102
102
83
88
98
102
91
79
68
68
77
83
80
78
87
94
97
92
85
84
85
84
82
82
86
91
90
87
90
95
96
93
89
89
91
92
91
93
97
103
103
102
96
90
83
74
74
81
90
92
83
77
65
77
92
102
98
88
83
87
93
91
81
76
85
100
101
92
79
68
69
71
78
88
96
98
90
84
85
91
97
90
85
85
89
90
90
91
91
90
88
90
93
94
93
85
83
84
88
87
84
83
79
81
87
91
91
84
81
83
93
95
89
81
77
87
94
90
84
82
84
89
94
105
107
101
89
81
81
86
86
83
82
87
92
93
89
86
84
85
87
92
97
100
97
93
88
87
84
84
87
94
92
92
87
83
79
77
76
82
88
93
90
84
78
81
87
88
88
90
93
94
93
96
101
104
104
93
88
88
91
94
100
100
95
84
75
73
77
82
88
94
99
97
92
82
77
78
82
85
88
90
90
88
85
84
84
84
86
86
86
89
92
96
96
93
85
79
77
80
84
83
77
74
85
101
111
107
97
93
93
100
106
104
91
75
66
68
76
84
87
86
85
86
86
81
77
77
82
89
93
94
91
89
88
88
93
100
99
92
84
84
91
105
108
101
90
83
81
81
84
83
75
70
75
87
95
93
85
82
84
90
94
95
92
90
86
86
88
90
88
86
84
85
89
91
88
85
84
90
105
111
102
102
92
83
79
87
91
91
85
82
87
93
100
103
104
104
100
95
91
88
86
83
81
82
80
80
82
83
89
92
93
94
97
102
103
100
96
90
88
90
92
94
93
90
85
83
86
93
104
109
100
103
93
77
62
61
73
85
88
91
90
91
95
98
103
101
95
89
88
90
95
93
85
84
90
96
100
99
93
91
89
88
89
96
99
100
96
87
81
81
88
96
97
90
81
81
89
96
98
93
89
90
89
85
85
87
86
85
82
83
88
92
95
94
90
82
74
68
74
85
91
88
84
86
95
103
102
98
94
93
92
88
86
84
85
86
88
85
79
76
84
96
100
96
88
86
92
95
88
81
86
89
93
104
110
110
101
86
76
73
79
93
99
97
91
85
76
71
74
81
87
87
84
83
83
85
89
96
107
117
119
110
95
82
74
75
77
81
80
84
90
96
96
93
92
94
96
94
89
87
81
88
94
99
94
85
77
79
85
91
97
99
101
100
101
100
96
89
83
85
88
90
86
85
81
82
91
97
106
111
112
108
96
80
69
67
73
78
80
81
82
85
86
89
91
93
93
95
99
108
73
72
77
83
80
70
67
75
90
102
107
101
97
97
101
102
100
94
89
85
83
80
85
88
95
96
95
93
79
69
76
88
90
77
62
59
71
83
87
80
79
81
87
90
88
82
79
87
99
106
75
70
74
84
89
92
91
92
92
93
91
90
92
94
100
103
100
95
92
89
87
85
87
94
97
98
93
84
74
66
73
87
96
92
77
71
79
92
98
96
96
99
100
92
77
68
71
84
91
89
78
82
89
90
88
88
91
93
91
88
80
80
84
92
99
104
102
94
90
91
94
96
96
95
94
88
86
84
86
89
91
96
100
100
93
83
80
83
91
96
100
102
99
90
76
70
78
90
90
81
80
82
86
86
82
72
69
75
88
92
90
85
83
86
92
102
102
92
87
86
91
98
100
98
93
88
87
86
88
92
92
91
89
84
82
81
79
78
80
83
84
85
86
89
88
86
91
91
89
81
88
80
78
82
85
84
80
78
88
96
101
99
90
85
85
86
88
87
85
87
94
102
105
99
92
90
94
97
95
93
91
89
83
80
82
86
89
88
88
86
84
81
82
87
92
99
93
85
81
81
84
79
79
82
85
90
92
90
90
93
96
98
96
90
86
85
85
84
85
92
99
104
95
83
79
87
99
103
100
93
92
91
93
94
97
98
91
86
84
92
96
90
81
79
90
101
98
86
71
70
73
82
85
85
78
74
77
83
86
89
86
81
79
80
88
91
90
86
85
91
96
93
86
81
81
86
88
87
86
90
93
100
98
95
94
93
92
89
90
95
97
94
84
80
87
97
100
91
77
68
72
81
86
87
83
75
74
75
80
86
87
82
76
71
77
85
89
88
84
77
76
79
84
90
90
87
84
74
74
79
90
96
95
84
76
82
95
107
105
98
90
91
91
91
90
87
86
92
96
93
68
71
81
88
89
88
82
85
86
89
95
101
99
86
72
64
67
74
77
71
69
74
83
86
87
86
86
87
86
81
82
91
93
85
83
83
91
97
96
87
81
81
88
98
103
99
94
98
112
119
66
75
84
87
80
76
80
90
93
91
88
87
93
84
74
61
60
65
70
70
70
74
83
90
91
91
90
91
90
90
93
94
94
96
97
98
93
88
86
83
79
72
69
82
105
125
126
117
113
115
85
90
94
86
77
69
73
85
91
91
83
74
72
76
78
82
79
76
77
78
74
73
74
83
91
96
89
80
73
78
91
96
93
86
90
98
104
99
90
85
84
77
72
78
99
122
126
115
99
97
84
84
83
81
80
82
85
87
88
91
89
84
75
72
77
83
87
88
89
91
88
80
73
75
86
92
86
70
52
51
71
85
90
83
84
96
104
101
90
85
88
94
90
85
88
99
103
100
95
95
66
68
70
78
84
92
94
92
86
83
84
83
77
68
64
70
80
89
93
99
100
94
88
82
84
87
83
70
53
50
64
82
91
97
101
103
100
88
80
82
88
91
85
82
86
94
97
96
94
95
74
82
87
87
85
83
82
82
79
73
70
69
66
64
64
72
83
90
93
94
94
91
85
82
84
83
80
71
68
72
81
90
92
98
100
97
89
83
80
81
81
79
81
85
92
93
89
87
88
93
82
83
83
83
80
77
77
80
81
84
82
80
75
75
78
84
87
91
92
91
87
86
84
82
83
83
82
83
86
89
92
95
92
85
74
67
72
83
93
90
87
90
99
103
97
87
83
83
85
91
76
67
65
70
77
85
90
91
91
89
89
89
90
91
89
87
87
91
92
90
86
89
94
91
83
74
77
87
98
98
92
94
94
90
79
69
71
85
99
100
93
90
96
102
101
95
88
89
92
91
82
86
86
85
84
86
88
91
94
94
93
90
89
95
95
89
84
87
92
95
85
74
69
77
85
88
92
94
96
93
94
101
107
102
91
83
87
91
87
81
81
84
81
76
79
90
92
86
81
84
85
84
79
73
70
76
85
89
89
90
94
95
91
88
85
78
76
78
85
93
91
82
74
75
80
87
91
94
94
91
92
94
96
98
97
100
102
94
84
75
77
81
81
77
79
89
95
93
88
82
86
77
72
69
73
80
87
91
91
88
81
72
65
67
81
92
94
85
77
77
85
89
89
82
80
81
84
90
94
96
95
93
98
107
111
112
106
94
79
73
76
82
88
88
91
99
111
114
99
82
85
72
71
84
93
94
88
85
86
92
90
82
76
76
85
98
104
95
83
77
79
89
98
97
86
80
78
85
92
91
89
91
102
112
109
98
94
96
100
95
87
81
83
87
90
98
107
111
103
84
83
73
76
87
95
91
84
81
86
95
99
94
88
82
85
88
90
89
87
85
88
92
98
100
93
85
82
89
93
95
88
89
95
97
88
74
76
93
107
105
89
79
78
86
95
100
98
92
85
82
83
82
80
78
72
72
71
77
84
89
87
82
78
80
83
84
76
72
76
84
93
93
94
95
96
97
95
102
108
109
100
88
83
85
85
83
84
89
94
93
86
81
88
95
107
112
108
93
80
79
79
81
81
78
70
61
61
70
82
87
86
81
78
80
86
92
89
79
73
76
84
90
93
98
98
100
102
103
103
98
89
83
85
93
102
106
104
102
100
96
96
93
90
90
92
102
108
102
93
93
68
66
76
88
89
74
65
69
83
96
98
89
79
78
87
100
107
100
91
83
85
87
88
88
91
91
93
93
86
82
80
83
85
91
93
95
101
103
100
96
95
94
90
88
89
93
96
92
91
95
83
77
78
85
91
88
80
77
85
93
95
88
81
80
85
91
93
94
95
97
94
85
76
75
81
85
85
82
85
96
102
96
83
70
67
79
94
101
97
86
79
79
88
97
100
94
90
85
86
87
97
95
84
80
84
93
95
90
84
83
83
84
85
86
85
80
73
73
80
87
87
82
76
80
82
83
80
78
86
104
112
101
86
74
78
91
97
98
94
88
82
77
83
93
98
96
88
84
87
90
90
91
85
83
87
94
100
96
87
80
80
84
89
90
90
86
82
79
76
74
79
86
94
93
86
84
83
84
86
87
91
95
97
97
100
98
92
83
84
92
95
90
83
82
92
94
88
81
84
91
86
88
87
88
90
90
90
87
81
76
75
81
88
90
90
87
87
90
86
80
83
96
103
98
89
87
97
98
88
76
77
88
96
94
87
81
77
75
81
93
96
95
88
83
86
92
88
84
84
91
81
85
88
89
88
86
81
79
77
74
75
85
91
88
80
76
83
86
83
78
79
87
94
92
84
84
86
85
78
69
73
84
92
90
82
77
79
86
93
96
93
89
87
89
92
92
88
84
86
89
77
78
81
86
88
88
88
88
87
84
87
92
94
85
75
75
82
84
80
73
73
83
93
92
87
79
74
78
82
83
82
82
91
98
99
92
87
86
92
91
87
85
92
98
96
89
84
84
91
100
76
74
78
82
87
91
91
89
86
89
97
101
98
87
81
84
90
96
94
91
89
91
93
92
85
81
84
94
103
102
92
85
89
96
101
98
87
84
82
81
82
89
94
97
94
87
81
85
97
106
86
87
82
83
85
87
81
72
73
82
94
99
92
89
90
92
93
95
98
98
99
93
87
81
81
85
90
92
93
95
95
95
97
98
102
97
89
84
89
97
100
98
93
93
93
91
87
83
85
91
91
89
84
84
88
89
81
67
69
82
93
87
75
72
81
91
94
92
90
93
93
89
85
82
87
90
88
81
80
86
98
106
109
111
117
111
95
84
85
102
115
116
108
97
91
88
83
78
76
77
88
79
71
71
82
90
87
77
75
86
95
91
77
68
75
89
98
98
94
92
91
89
92
94
95
92
88
84
81
84
88
95
101
107
108
105
95
84
75
82
97
111
110
99
89
85
84
90
96
98
86
81
73
68
73
79
85
84
87
94
106
109
99
84
80
86
96
98
95
91
85
83
86
89
90
89
90
89
84
80
81
94
101
95
84
82
92
98
92
82
80
89
94
98
101
99
95
95
99
103
85
91
93
92
83
74
72
83
92
101
106
104
98
90
83
83
86
87
89
85
82
79
79
80
84
88
93
94
90
83
87
96
102
93
79
76
88
102
107
100
91
86
88
94
100
95
87
82
84
89
78
83
92
96
90
80
73
81
92
101
105
99
89
86
83
81
80
81
88
93
94
88
84
84
86
92
94
97
98
95
85
74
74
79
85
88
90
90
93
93
91
88
86
83
76
73
75
89
103
111
74
69
71
78
87
89
85
83
89
98
104
99
94
91
88
83
77
79
88
97
96
87
84
86
87
85
83
89
98
98
82
61
57
73
90
100
99
94
90
88
88
91
92
85
71
61
72
95
115
124
79
73
72
80
86
85
78
71
75
85
93
93
93
93
96
88
82
82
85
87
84
81
84
89
89
83
77
84
97
102
94
83
77
83
90
95
99
96
93
89
88
90
94
90
78
69
77
89
101
102
82
87
95
99
93
79
65
64
71
76
76
76
83
91
96
91
86
83
82
80
80
83
90
93
90
89
93
102
111
109
101
95
90
88
88
84
84
83
84
89
95
98
95
87
82
84
91
89
86
84
78
80
87
87
83
80
83
86
87
83
80
81
89
94
92
86
83
81
79
76
78
86
91
91
86
86
98
110
111
101
92
90
93
92
89
87
83
79
80
90
102
106
97
86
82
87
92
88
86
87
76
71
66
64
68
80
91
98
93
89
87
86
91
92
87
84
82
82
83
82
84
90
92
91
86
82
83
87
86
86
91
98
98
94
91
89
87
82
83
90
100
104
96
83
71
71
78
86
88
91
78
82
81
78
76
79
83
84
87
91
91
89
81
81
84
87
87
88
87
87
89
90
89
93
94
91
84
78
77
84
94
101
95
87
82
85
86
85
84
89
97
104
99
86
71
70
78
89
92
89
94
92
93
92
88
85
83
84
86
90
93
91
81
77
77
80
85
86
86
87
85
81
83
92
100
105
104
98
93
88
89
89
88
84
82
85
85
83
84
87
93
97
95
89
88
90
93
93
91
88
103
94
84
82
90
99
101
95
85
83
87
94
98
90
81
79
82
85
87
86
85
83
84
90
97
100
103
99
90
81
79
84
89
93
94
88
81
81
83
89
92
87
84
83
87
91
90
88
88
91
98
93
86
79
83
93
98
94
85
79
79
89
101
108
105
99
93
88
86
84
84
87
87
91
91
87
84
81
77
78
81
84
89
91
92
88
83
78
80
87
95
96
87
77
74
77
83
86
87
89
88
93
92
87
81
75
73
81
88
94
92
84
81
89
96
94
85
77
79
84
87
88
87
90
94
99
101
96
92
87
84
84
83
87
92
99
99
92
81
79
87
96
98
89
78
80
88
95
94
88
84
87
89
90
85
79
75
84
94
99
92
76
66
70
78
77
69
67
77
84
87
82
81
90
100
110
106
98
92
87
85
86
86
90
95
100
100
95
85
82
85
93
96
91
88
92
99
104
98
91
78
84
90
94
93
92
89
88
86
79
76
74
78
85
88
84
76
72
79
86
89
88
87
94
100
97
85
74
70
74
84
88
92
93
91
87
86
86
91
101
107
104
95
88
87
91
93
94
92
94
69
80
92
97
90
79
71
72
78
78
82
88
93
97
97
88
80
75
78
87
97
105
101
92
85
82
85
84
83
82
86
89
86
82
82
84
90
99
106
112
112
108
97
89
89
90
83
80
81
91
63
62
73
82
84
74
67
71
85
94
96
94
90
90
84
82
78
79
80
86
90
93
90
87
78
81
90
102
104
98
92
89
85
77
71
77
90
105
109
100
88
82
83
88
91
93
89
82
82
87
67
64
71
82
84
81
82
90
95
93
85
78
78
79
79
78
78
84
90
90
88
85
89
94
94
87
89
94
99
96
90
90
93
91
80
75
80
92
97
89
79
78
79
85
89
91
93
95
93
90
78
79
87
88
84
77
77
85
89
83
74
71
78
83
82
82
83
87
90
90
88
86
93
100
100
92
83
81
82
85
81
84
92
99
97
87
79
78
79
82
83
89
94
93
89
88
91
97
97
93
86
77
76
81
84
81
71
66
69
78
81
85
83
82
84
84
86
88
88
86
85
86
91
96
95
91
85
84
85
89
91
93
94
98
94
86
79
76
78
82
84
91
97
104
102
97
91
89
90
90
89
72
59
66
84
94
90
78
72
81
92
94
84
77
75
82
86
88
85
86
91
96
97
95
93
93
97
98
98
95
99
102
103
99
91
85
82
86
92
97
98
96
98
104
104
100
91
81
82
86
76
67
59
62
72
83
90
84
82
84
89
91
85
78
79
82
84
82
81
83
92
96
93
86
86
97
104
106
98
92
88
90
97
102
104
101
92
82
83
91
99
100
96
95
98
101
95
85
81
82
71
70
71
71
69
70
75
81
81
82
82
83
85
91
92
92
87
81
78
79
80
81
82
82
84
85
87
89
93
93
88
86
85
93
101
103
93
81
75
84
94
96
91
88
93
104
109
101
86
75
72
75
83
86
87
88
86
84
80
78
75
75
79
88
92
94
94
92
85
76
73
78
87
95
90
81
71
75
89
99
98
93
86
81
79
80
83
86
90
92
88
82
82
87
93
96
97
98
95
90
68
77
90
95
97
93
92
89
86
80
75
76
77
77
80
90
97
96
86
74
72
83
95
96
85
77
82
86
90
89
85
87
86
86
85
83
84
90
95
96
88
79
81
88
95
89
82
86
99
110
68
79
94
96
83
72
73
86
94
94
90
82
78
77
80
87
95
93
86
77
78
83
83
76
68
72
81
85
82
81
78
82
84
93
105
112
109
98
94
97
99
93
89
93
101
103
95
90
101
112
81
85
89
87
76
65
65
80
91
96
93
86
80
78
80
86
86
85
83
82
82
80
74
69
67
72
77
72
68
72
82
85
81
78
91
110
112
100
85
82
88
92
92
93
99
106
106
101
102
111
78
79
83
87
88
88
86
84
84
87
89
86
80
76
78
84
86
85
82
80
80
83
81
83
85
83
78
66
57
62
76
83
79
70
78
97
108
97
79
68
74
87
91
89
91
95
94
97
101
107
71
74
83
91
99
99
95
88
83
85
88
87
80
74
75
83
91
90
87
87
88
90
88
85
84
82
77
73
71
73
79
80
82
87
97
105
103
93
87
86
89
89
87
86
89
94
91
86
83
82
87
88
86
87
85
84
83
84
85
87
88
87
84
80
80
84
84
87
88
93
98
92
84
76
70
70
75
79
87
97
97
92
90
92
95
91
89
88
96
102
100
91
85
89
96
96
89
82
77
76
88
88
83
74
69
72
79
87
87
84
84
85
89
94
94
86
82
83
85
85
86
85
82
78
72
70
72
79
91
99
102
98
92
82
74
72
77
86
95
95
92
91
95
98
96
89
87
92
96
101
72
73
77
78
81
87
94
98
93
85
79
80
85
90
88
83
81
83
85
81
82
88
96
94
84
73
70
77
84
87
89
87
87
88
89
93
97
96
96
94
91
91
95
97
96
92
93
99
105
106
83
85
84
81
81
81
78
78
82
89
94
92
85
83
87
93
92
92
90
95
99
98
89
79
79
85
94
97
95
89
93
101
103
97
88
91
102
104
97
89
91
97
94
86
87
95
99
91
84
89
85
87
88
92
94
88
76
64
65
78
94
98
91
81
79
84
90
89
84
78
84
88
86
81
81
85
91
91
85
87
93
101
99
89
88
97
106
101
84
70
70
80
87
87
87
92
96
92
87
87
84
82
85
93
96
91
82
76
77
85
94
96
92
84
83
86
88
85
78
77
87
96
100
95
85
81
80
84
87
92
98
103
98
93
90
97
105
102
87
74
70
78
91
97
99
100
100
100
95
85
79
73
76
82
85
87
85
91
98
98
94
91
88
87
87
91
93
93
94
98
101
104
103
96
88
80
78
85
91
91
90
90
95
95
89
87
93
102
111
106
98
93
93
97
100
100
103
106
101
93
80
77
82
84
83
84
86
94
97
93
84
80
80
85
87
90
93
97
101
102
95
89
85
86
89
89
91
93
95
89
76
73
83
92
92
88
89
97
104
104
99
94
92
89
90
97
101
98
95
94
82
87
86
83
81
77
79
81
81
79
79
80
84
87
88
88
88
84
78
79
76
76
80
87
91
95
101
104
105
99
89
85
85
91
95
98
96
94
88
86
87
94
92
89
92
99
101
93
79
79
81
82
83
81
72
71
71
77
82
88
95
98
97
92
90
92
90
82
71
64
69
78
88
91
90
91
94
101
102
99
96
95
94
93
90
87
88
92
94
98
101
100
91
87
88
99
101
90
76
74
72
75
81
87
89
88
87
88
91
95
96
93
86
84
88
93
99
95
87
83
83
84
89
88
84
80
82
88
88
86
85
91
98
105
100
90
79
78
85
93
97
93
87
85
89
96
96
91
85
85
77
71
74
88
103
108
99
89
83
82
83
83
84
86
88
87
88
89
93
93
91
82
78
81
83
85
83
84
93
100
98
92
93
101
111
112
99
84
76
77
83
86
85
85
89
91
93
96
97
99
82
76
69
75
82
92
90
84
80
80
86
94
97
96
89
83
77
81
87
88
84
79
79
85
92
89
85
85
99
114
115
101
88
87
101
114
112
100
90
89
88
85
81
80
83
88
93
99
99
99
87
86
83
78
75
76
84
89
94
98
99
96
92
90
88
87
89
91
89
85
84
87
87
86
84
83
82
83
86
90
95
99
92
89
89
92
93
93
93
95
92
77
63
64
78
90
91
88
89
93
87
88
89
90
89
85
83
90
96
95
85
80
81
86
92
97
97
97
92
85
88
93
88
78
75
84
98
97
85
71
78
94
102
92
83
79
81
89
93
95
87
73
66
74
86
92
86
77
82
92
73
74
80
87
89
86
81
80
82
81
86
89
95
96
94
93
96
100
98
91
87
88
86
80
86
101
112
105
87
73
78
95
103
91
76
71
79
89
96
97
93
89
90
95
99
96
86
75
74
86
70
71
76
84
88
88
87
87
87
87
93
101
100
89
80
82
94
102
102
91
85
85
89
93
91
91
89
85
81
77
80
87
90
83
75
73
81
89
90
90
98
110
116
114
105
97
89
79
75
81
71
71
76
83
88
93
99
98
91
86
83
84
84
81
78
83
92
100
101
96
89
87
89
88
82
73
67
71
77
82
83
81
81
81
84
90
93
92
85
82
89
108
118
115
106
97
93
90
86
84
73
72
75
80
84
87
87
83
77
80
81
83
86
92
93
90
89
89
96
97
92
84
73
70
78
80
78
74
74
81
86
85
83
85
94
102
102
97
92
95
94
96
98
100
104
100
96
92
88
87
86
80
77
78
81
81
76
70
73
83
86
87
89
92
95
94
87
83
87
90
88
81
71
76
86
94
91
81
75
78
85
85
84
89
104
110
98
86
85
98
107
107
101
96
94
90
85
83
87
90
96
92
83
77
79
84
85
83
83
86
87
80
72
76
92
103
103
97
90
87
87
90
92
96
99
98
94
88
83
79
74
71
77
90
103
105
93
76
71
83
101
114
104
90
79
77
79
83
87
91
89
94
89
78
76
80
86
87
85
83
87
85
82
83
88
97
100
100
93
88
85
91
100
105
99
91
88
90
92
91
86
87
90
89
85
82
87
86
83
81
82
90
92
90
91
94
90
86
84
84
87
95
97
92
78
69
67
72
75
82
88
101
102
94
81
72
75
83
89
88
83
84
90
95
95
87
85
90
95
101
108
109
104
92
77
71
83
97
103
89
75
71
80
99
109
107
96
89
90
95
89
91
93
92
81
73
69
72
77
83
84
87
88
86
81
77
77
81
87
88
87
84
85
89
92
94
95
96
98
97
94
90
91
94
90
90
91
93
96
91
78
72
76
83
83
77
84
97
112
113
80
78
73
75
79
81
86
90
91
85
78
72
77
89
98
100
94
85
86
87
86
83
85
88
89
88
88
92
96
95
83
73
80
96
110
110
101
93
87
83
79
77
81
78
68
63
73
90
100
95
77
70
71
78
84
87
84
88
87
81
73
72
78
91
99
100
91
84
83
83
83
83
88
91
88
78
72
80
95
99
93
86
84
95
100
99
94
84
79
73
72
81
88
93
87
81
81
85
83
76
91
87
91
93
95
88
81
75
73
75
75
76
79
80
81
84
84
85
83
84
85
87
89
90
85
83
83
89
96
99
94
88
85
84
85
83
81
78
75
76
82
89
91
94
94
95
94
91
89
87
101
95
88
87
83
81
84
83
82
81
82
84
83
79
77
79
87
94
95
88
87
85
81
76
78
84
97
107
104
98
92
88
84
86
86
87
84
81
82
91
99
97
90
84
87
96
98
97
91
89
80
77
71
66
67
78
89
93
90
84
86
87
87
84
80
83
89
95
94
84
75
72
73
74
75
79
85
90
95
95
94
95
93
94
97
102
100
87
81
83
90
96
92
83
84
88
97
101
98
91
62
72
81
84
81
82
84
82
81
85
90
90
90
87
84
87
89
88
84
79
73
74
75
77
82
81
78
77
76
77
81
85
89
92
99
104
103
92
81
78
88
101
104
98
87
87
95
102
101
91
80
87
91
92
88
83
76
73
77
84
89
88
80
76
80
87
89
87
84
82
84
83
83
85
89
95
97
94
82
75
71
75
85
92
97
101
99
96
98
100
104
107
107
101
95
90
92
90
83
78
98
90
82
80
80
82
79
78
80
82
83
84
78
72
73
79
86
88
85
82
85
91
94
92
95
101
103
100
94
87
84
85
87
89
88
86
88
95
101
106
102
95
87
83
84
86
83
77
71
69
86
82
81
84
93
95
90
84
83
83
84
86
81
75
74
77
81
83
80
78
82
91
100
97
91
85
83
82
83
86
84
81
73
66
66
72
80
85
84
85
87
85
77
72
74
81
86
86
85
84
77
81
90
107
109
97
79
74
84
96
98
88
78
76
77
79
81
82
79
80
79
87
91
93
89
86
86
89
89
87
82
75
66
62
67
79
87
88
82
81
85
89
87
80
77
82
90
96
101
100
84
84
89
96
94
80
68
71
84
100
97
85
75
77
83
86
84
84
89
85
78
72
77
90
96
98
96
96
95
88
79
73
76
85
93
97
92
88
84
87
90
92
86
80
77
81
87
91
93
91
86
87
87
80
75
75
72
77
79
79
76
79
82
89
91
87
84
83
88
88
82
78
84
94
100
94
85
76
70
63
61
64
76
93
107
109
98
88
85
92
97
96
86
77
75
80
81
78
77
78
84
85
86
82
81
82
82
83
79
74
71
79
87
91
86
81
79
81
85
89
92
96
96
93
88
81
79
76
72
67
65
66
72
84
101
110
113
106
103
104
108
105
96
87
86
86
82
76
71
75
83
82
83
84
85
83
81
86
86
85
83
82
83
78
75
72
74
83
89
91
90
92
89
80
75
74
79
90
98
99
96
91
87
88
91
94
101
106
107
103
99
95
87
85
88
93
94
86
77
74
84
85
88
85
81
73
76
85
93
89
80
77
77
75
70
67
73
83
90
90
87
83
81
78
73
70
76
86
96
100
97
94
94
94
92
83
83
86
89
85
80
76
75
81
87
95
102
98
91
85
84
88
91
91
82
73
73
80
86
79
74
74
80
84
78
71
73
81
87
86
82
81
84
84
79
73
72
80
91
93
86
83
87
95
98
92
86
81
79
80
81
81
86
90
92
96
101
98
94
89
81
78
79
84
86
84
80
77
73
75
78
81
83
85
79
76
81
87
88
84
78
80
89
95
94
89
84
88
98
103
98
93
91
94
96
95
90
85
86
91
92
93
89
89
89
93
90
84
80
83
81
76
72
77
86
93
90
81
74
76
80
82
79
71
74
80
86
90
89
87
88
90
93
95
96
93
92
91
93
92
95
96
93
92
85
83
83
85
90
96
97
96
91
86
82
78
75
72
74
82
86
86
83
81
86
90
90
84
79
80
83
80
75
72
77
84
85
83
81
84
87
92
90
87
86
87
86
82
73
68
73
79
88
94
94
90
86
82
82
87
95
97
95
90
83
79
79
82
84
91
89
86
85
85
86
87
86
83
82
84
89
93
93
92
91
87
84
83
84
85
85
83
83
82
83
85
87
90
91
86
78
76
82
93
103
103
95
85
83
86
94
98
96
91
84
81
83
89
93
95
88
85
81
84
84
88
88
86
83
81
84
88
94
96
92
89
85
89
95
96
99
99
101
98
92
84
87
102
111
108
95
81
78
87
93
93
91
88
93
96
95
89
84
84
81
80
80
81
87
89
87
91
92
87
82
81
82
86
85
77
70
70
79
89
96
96
94
91
88
93
103
119
121
107
90
79
83
90
92
87
76
69
72
80
88
91
89
88
95
103
101
92
87
83
84
81
78
79
85
89
87
93
95
89
82
75
75
84
91
89
82
81
84
92
99
108
106
97
89
92
101
105
97
79
68
72
79
78
73
71
70
69
69
75
87
95
90
85
90
104
119
119
110
99
91
83
78
79
89
94
85
82
86
88
82
81
81
84
89
92
93
90
91
92
94
90
88
86
87
91
94
93
83
70
65
70
77
78
82
89
93
89
76
67
72
82
88
84
82
92
104
113
113
104
95
85
76
75
86
97
75
77
84
91
94
92
87
84
82
82
83
85
84
84
87
86
82
72
67
71
83
92
93
86
77
71
76
82
87
93
97
93
76
65
65
77
86
85
80
72
75
87
95
99
95
86
74
71
76
83
77
83
92
101
102
96
86
84
83
86
88
85
82
84
96
104
98
86
72
70
78
86
87
81
74
71
76
81
88
87
80
78
75
75
81
87
92
92
90
86
87
88
89
90
93
92
87
83
80
77
93
89
87
87
88
89
86
88
92
97
94
89
89
95
100
102
97
89
88
89
90
85
79
73
71
71
75
84
92
95
87
80
80
89
91
86
83
85
92
101
98
88
75
75
84
94
97
95
90
86
89
87
81
79
82
87
93
92
88
82
80
84
93
102
100
89
79
77
80
83
84
88
93
90
83
75
70
75
86
98
101
99
95
96
92
89
81
78
79
82
80
74
67
68
79
89
94
95
92
89
81
86
88
87
84
88
93
94
85
71
64
69
80
89
89
86
81
80
79
76
79
90
99
99
95
86
78
77
79
84
90
94
92
93
100
109
108
96
82
76
77
78
76
75
82
90
92
86
76
74
84
83
81
82
83
81
76
72
74
77
82
83
81
76
76
84
90
86
77
72
75
80
79
77
79
91
97
96
85
75
76
83
85
82
84
93
105
109
105
101
105
112
106
93
86
89
92
90
84
86
86
83
84
92
92
85
72
65
68
76
81
83
79
77
79
89
98
94
83
76
76
87
92
87
82
86
88
85
81
84
92
94
83
67
68
85
94
92
82
81
91
103
103
95
89
92
94
91
85
82
83
87
93
102
103
90
77
73
80
89
95
97
94
86
82
82
85
90
88
86
90
93
100
97
90
87
81
80
80
87
96
96
84
71
73
90
99
94
85
77
80
91
99
100
100
99
94
95
92
86
85
95
96
88
82
80
83
91
96
95
91
91
93
92
87
84
79
81
87
94
94
91
85
88
91
91
90
84
81
77
81
84
86
89
89
92
94
94
92
90
93
97
102
103
103
97
98
99
99
96
88
98
94
82
70
74
85
94
92
78
65
66
76
86
91
92
92
88
90
93
92
85
77
73
77
89
95
94
86
75
69
72
87
100
104
98
91
89
88
89
98
109
106
96
87
92
100
109
109
104
79
85
87
84
81
79
86
90
82
72
67
74
82
87
93
99
105
101
91
83
81
82
81
74
70
74
88
100
98
89
84
85
92
97
100
103
104
97
89
87
99
109
108
92
81
87
98
106
100
93
73
74
81
85
87
87
91
93
91
90
92
99
102
101
97
96
100
98
86
77
73
77
79
79
72
74
83
93
97
100
102
102
100
92
86
87
90
91
91
91
97
97
94
89
88
90
91
84
78
79
76
75
76
81
86
91
97
94
89
86
88
93
98
102
97
86
76
77
84
88
85
83
84
87
86
86
85
84
87
86
87
90
95
100
97
87
75
69
74
80
82
76
74
84
91
96
88
77
78
85
79
70
68
75
87
92
90
80
75
76
78
83
94
102
100
85
69
69
83
92
94
92
93
94
97
90
84
83
86
85
78
77
84
100
111
104
87
70
68
78
87
89
83
84
91
96
99
96
92
96
79
72
70
75
80
80
75
75
79
91
101
108
108
104
97
88
85
84
87
87
86
90
95
97
94
87
82
82
87
92
92
88
86
90
95
99
95
89
89
97
105
104
93
83
84
98
108
107
94
90
81
81
83
80
73
68
70
78
91
101
106
108
102
95
94
97
104
105
99
89
87
90
87
83
82
81
82
84
86
86
91
94
89
87
89
94
102
104
103
99
91
79
69
69
79
97
105
101
91
88
85
86
86
86
83
77
74
78
83
83
82
77
78
86
95
103
103
95
87
88
91
94
84
67
64
76
92
97
90
84
84
90
88
85
91
104
113
113
102
89
75
66
66
77
89
94
92
92
93
96
87
87
85
88
88
84
80
79
80
81
78
78
81
86
90
90
87
84
83
86
89
92
84
73
73
89
103
108
102
95
94
96
90
81
76
87
97
99
90
86
85
90
95
96
95
92
87
86
88
95
84
87
88
88
88
87
87
88
89
90
90
93
92
86
80
81
88
98
100
96
90
86
87
89
91
96
100
95
87
87
92
98
95
82
69
68
79
86
85
86
97
111
114
103
92
92
94
89
80
80
77
83
88
90
89
88
91
93
90
86
80
77
82
90
94
98
99
103
102
99
91
84
80
85
88
89
82
72
64
64
76
85
89
84
76
79
83
87
84
84
93
103
100
91
88
94
98
94
83
71
74
81
90
93
89
85
81
81
82
80
75
74
82
96
106
102
92
85
85
85
80
70
65
71
85
89
81
68
61
67
75
78
73
71
79
88
89
86
84
82
81
82
82
86
89
94
93
91
89
86
79
88
95
94
86
74
69
70
77
82
88
89
92
95
98
96
88
82
82
81
79
73
71
78
88
97
95
85
81
80
83
77
71
72
88
101
100
90
82
83
84
83
85
90
94
90
86
86
95
102
86
93
95
92
86
82
78
74
74
81
86
85
84
88
98
105
104
95
84
81
83
88
92
95
94
96
102
106
102
89
75
69
75
90
101
103
93
82
79
82
89
90
86
82
81
80
83
84
88
93
86
91
93
89
86
85
85
78
72
67
67
71
76
84
93
100
99
90
83
81
85
93
102
104
94
86
89
104
111
102
85
76
81
89
87
72
66
71
79
82
81
79
76
77
81
84
87
88
85
84
84
90
92
88
82
80
79
76
72
67
67
73
80
81
79
73
75
79
82
83
84
88
93
95
92
82
82
92
105
112
109
103
92
84
68
59
66
81
91
87
76
69
76
89
98
99
97
98
101
102
84
89
90
87
80
80
81
82
77
72
66
72
78
84
82
81
82
82
82
82
84
85
86
90
91
95
95
93
93
94
98
103
102
94
86
81
84
93
97
95
86
79
78
84
89
93
96
100
110
108
82
88
91
86
79
78
86
94
93
80
64
59
72
88
99
100
94
84
81
82
86
88
88
89
88
92
93
91
88
84
85
91
95
95
89
81
76
81
88
93
88
82
78
76
79
84
89
89
88
80
82
84
87
82
75
76
84
92
92
84
75
73
81
91
96
93
86
81
82
85
89
90
89
86
82
78
76
80
87
88
89
86
90
92
87
80
76
79
84
89
87
82
81
86
90
93
90
86
81
71
87
83
82
86
88
89
84
80
78
82
88
95
94
86
78
74
76
81
84
87
90
87
83
80
80
81
81
83
86
88
90
89
90
94
96
96
94
91
92
93
91
86
84
85
91
95
96
95
92
91
85
81
86
92
98
95
87
80
79
83
88
92
88
80
74
76
82
88
91
90
88
82
77
75
80
86
92
89
87
89
93
94
93
93
93
91
89
86
91
96
97
91
83
85
95
102
98
96
93
93
77
80
87
89
86
80
78
80
82
85
86
83
81
80
82
86
93
100
100
93
83
73
69
72
78
84
88
89
90
90
94
98
97
93
89
84
82
81
85
88
92
94
94
99
107
110
103
97
95
92
75
82
87
88
82
75
74
76
80
85
88
87
85
83
85
86
90
91
90
81
75
69
68
74
78
78
80
82
80
78
82
86
91
96
96
97
96
94
90
88
92
97
102
101
98
93
94
94
94
88
84
86
87
88
86
81
74
72
76
82
87
86
83
80
80
82
84
84
79
76
74
76
80
83
84
82
79
80
83
86
85
81
82
86
93
99
102
100
98
98
97
96
93
85
77
72
74
77
76
72
90
85
82
84
86
80
73
72
80
85
88
87
78
67
67
75
85
89
86
80
81
84
89
89
87
83
82
84
94
103
101
90
79
74
78
86
94
96
96
91
90
90
87
84
81
79
79
76
71
67
82
77
78
85
89
83
75
74
83
94
99
92
79
66
65
74
89
97
92
85
84
90
94
91
86
80
81
83
86
88
90
87
81
75
78
86
93
92
83
77
76
82
89
94
96
95
94
95
95
91
75
75
82
90
94
90
78
73
84
96
100
92
78
69
73
86
96
99
92
83
82
91
97
93
88
82
80
84
83
79
79
81
82
85
87
89
89
87
82
79
82
88
91
93
93
91
93
96
102
104
85
87
89
91
92
86
78
69
73
84
95
94
88
87
88
89
94
94
91
85
80
85
92
96
92
85
87
93
97
95
83
77
78
84
90
92
87
81
81
87
91
92
91
92
90
86
83
82
83
88
91
94
90
85
82
82
80
78
76
80
89
97
103
100
90
84
82
89
91
91
85
81
85
91
90
87
84
94
101
98
86
75
74
80
91
95
89
81
77
83
88
90
89
90
92
95
93
84
80
82
88
91
89
87
86
90
95
94
91
84
83
87
91
89
85
82
84
93
97
96
91
85
86
90
89
89
88
89
88
88
87
86
85
86
91
93
90
84
80
83
88
91
89
88
90
96
97
95
90
90
90
94
92
91
91
91
91
89
84
80
81
84
84
82
81
85
96
99
98
91
86
85
90
95
99
99
92
86
80
82
86
92
95
92
90
88
87
85
83
87
95
100
95
85
79
80
87
91
89
88
100
98
93
87
83
80
79
79
77
77
80
84
87
85
82
85
94
97
91
82
82
88
95
96
94
88
82
82
79
81
82
83
89
91
89
85
86
84
82
82
90
98
102
96
87
83
88
92
91
86
93
94
91
84
78
75
80
84
87
82
80
83
89
89
85
85
91
94
91
85
84
91
97
95
84
75
75
81
85
85
82
78
78
85
90
91
90
85
78
77
83
93
99
100
92
93
93
93
91
87
79
81
90
90
85
80
83
88
91
86
82
82
89
93
89
86
89
95
100
95
86
87
94
97
92
87
84
86
92
91
85
79
77
82
89
96
93
86
79
79
86
89
81
72
67
72
75
77
78
84
72
81
91
93
88
84
85
86
86
84
83
85
90
91
88
84
85
90
98
97
89
85
89
93
95
91
87
83
81
80
79
81
80
81
85
91
91
87
83
83
88
86
74
55
48
54
63
70
73
82
85
95
103
104
100
94
89
85
84
86
90
91
92
88
84
82
81
82
85
90
91
90
86
84
84
84
83
77
71
71
76
84
85
88
87
86
84
83
81
83
85
84
77
68
63
68
76
81
85
84
97
98
101
101
100
95
87
81
78
86
97
102
97
90
81
80
79
79
83
88
91
91
85
83
86
94
96
95
91
85
84
87
94
96
93
90
89
89
87
86
82
83
84
84
77
74
77
84
89
91
93
86
85
87
89
89
80
74
74
83
92
97
95
89
78
70
66
68
78
87
95
96
95
94
94
98
106
106
101
91
85
84
90
95
95
94
98
103
102
95
86
85
89
91
86
79
78
82
87
91
88
84
80
83
85
83
78
78
81
81
83
82
83
89
86
75
65
62
69
84
98
107
107
103
94
89
84
81
78
76
75
79
85
92
93
92
94
94
94
92
92
95
97
102
103
99
95
89
89
89
91
88
83
84
83
82
80
81
83
81
81
84
91
100
101
95
88
85
90
93
98
101
99
96
92
90
80
73
69
74
85
88
86
88
88
87
82
79
80
90
96
97
98
98
101
100
99
100
99
96
95
95
91
87
85
84
85
86
84
79
80
88
97
101
98
93
90
91
92
95
96
96
92
88
89
90
87
84
86
94
102
103
94
85
84
84
85
84
89
96
97
95
93
91
91
87
84
84
89
87
86
90
95
92
89
87
87
86
84
78
76
79
85
90
93
89
82
77
75
79
87
94
91
83
75
75
82
88
91
96
100
99
93
84
81
82
88
95
97
95
92
91
93
95
93
87
80
70
67
68
82
82
86
88
85
82
80
81
84
82
77
71
73
82
91
99
98
86
77
75
81
83
83
80
73
73
78
80
81
78
81
81
84
85
82
84
87
90
89
82
82
87
93
100
103
100
97
90
86
87
83
81
79
82
86
86
83
81
85
89
84
78
72
77
87
96
98
96
90
83
81
80
81
85
85
82
78
80
81
79
78
80
86
93
95
93
87
84
80
77
75
76
81
95
106
116
116
110
104
100
84
83
81
85
94
99
96
93
91
92
87
86
84
81
82
80
83
85
87
84
83
86
93
94
90
84
78
78
83
91
93
97
99
102
105
99
91
83
80
79
79
76
78
84
100
112
107
89
68
62
82
84
81
80
81
85
91
93
89
86
84
88
89
91
92
92
89
88
87
86
89
91
89
85
83
87
89
84
82
86
100
108
104
96
91
93
91
87
84
87
90
88
81
81
90
99
89
65
39
34
90
84
81
86
90
90
88
84
81
76
75
81
85
80
74
72
74
77
75
73
76
81
83
76
77
81
90
94
93
93
92
90
85
83
85
90
92
84
80
81
89
100
101
95
92
94
96
92
82
77
88
76
69
71
72
70
73
83
92
87
77
71
76
78
78
74
76
81
80
76
77
86
89
84
81
80
83
84
86
94
102
99
85
75
78
90
90
80
76
84
101
113
113
105
102
105
102
98
91
92
81
78
79
83
80
71
68
72
84
90
85
78
76
74
72
72
73
80
84
80
73
71
78
85
88
90
85
80
80
83
90
88
81
75
82
92
95
87
80
87
98
103
102
99
95
95
91
92
97
101
85
98
95
85
78
74
74
75
78
83
86
88
86
85
85
84
82
80
73
70
69
70
76
88
97
102
95
85
78
78
84
91
97
98
97
91
82
74
76
85
95
100
94
84
79
82
86
92
96
93
94
104
101
84
74
75
83
92
88
82
81
86
89
90
93
95
90
83
76
79
90
95
97
93
95
99
100
94
84
78
84
94
108
111
101
87
77
71
74
86
103
113
104
85
76
81
97
103
98
85
80
89
95
93
86
85
90
97
93
86
79
81
85
88
88
93
100
98
92
89
94
100
100
90
82
87
95
97
87
77
78
90
100
102
99
95
92
87
81
88
101
115
110
92
77
81
94
106
102
89
71
72
83
90
89
91
94
96
91
85
79
85
88
90
90
91
98
100
94
87
78
78
80
84
84
88
90
88
84
84
89
91
95
93
95
96
92
84
78
80
86
95
96
93
88
84
86
93
98
98
79
72
69
75
83
88
90
91
89
83
78
80
91
101
101
88
76
80
90
91
82
72
75
87
99
99
88
82
82
89
93
86
81
77
82
88
89
83
86
89
86
84
85
94
98
94
80
76
83
101
85
76
73
79
83
82
82
85
91
94
84
80
84
95
97
84
71
71
86
96
96
88
88
94
99
91
84
80
83
83
81
75
70
74
79
84
86
87
93
99
100
93
90
95
99
98
89
76
72
83
86
83
88
91
88
84
81
85
93
101
96
86
80
77
77
79
80
82
83
84
87
94
98
98
91
85
82
80
79
78
80
82
83
79
77
79
84
88
94
98
100
98
89
82
83
96
105
96
78
73
83
86
87
87
82
81
82
84
87
89
90
88
82
79
78
86
92
91
85
81
88
97
103
100
97
95
93
89
82
82
87
95
87
78
73
77
91
99
95
92
93
95
88
79
79
93
108
108
95
87
82
82
81
78
75
75
77
78
79
82
81
80
80
83
95
102
101
92
85
91
105
111
103
91
88
92
96
95
91
91
95
92
84
76
80
94
105
102
88
81
87
98
106
103
92
87
92
100
102
97
93
89
84
80
74
73
74
79
84
87
82
78
76
79
87
91
88
83
81
87
96
98
92
79
71
70
75
80
88
93
94
88
81
78
84
97
103
95
83
76
85
102
112
102
82
68
72
87
97
100
92
90
86
82
76
74
76
83
91
92
88
82
78
77
74
76
82
87
91
88
84
81
80
80
75
73
76
80
86
86
88
90
91
89
85
86
89
90
86
86
89
93
86
71
62
67
77
86
93
98
82
82
84
84
85
81
77
79
86
90
88
82
80
82
89
91
89
90
93
93
90
85
83
86
91
93
92
87
80
75
79
88
94
93
85
80
80
85
87
91
91
82
69
59
66
82
92
91
90
94
84
88
94
96
93
86
78
76
81
86
86
80
79
84
95
95
87
77
78
84
93
93
88
88
91
93
91
82
74
71
79
86
87
85
85
86
86
82
79
81
83
81
78
77
80
83
84
87
90
94
87
99
108
105
95
84
80
80
84
86
88
86
82
80
77
77
75
73
73
79
87
91
89
86
87
92
94
89
83
84
88
89
87
85
87
95
98
95
88
81
79
80
88
95
92
85
82
84
91
96
73
83
93
100
96
90
86
81
79
84
88
92
88
82
79
81
86
86
77
75
77
82
87
86
85
85
93
100
101
93
89
91
99
103
97
86
85
92
97
92
82
80
85
95
99
95
89
89
93
92
76
77
82
87
94
96
93
84
77
79
83
82
81
83
91
98
98
88
78
73
76
84
91
94
84
76
77
92
104
100
87
84
96
102
92
71
63
74
92
94
85
77
80
89
94
96
97
101
103
98
87
88
86
84
84
89
93
88
83
83
83
80
76
79
86
93
95
90
82
82
87
90
92
91
81
76
79
91
101
99
87
79
80
85
86
81
78
83
93
97
94
89
83
87
88
93
100
106
110
104
84
88
89
86
85
85
89
89
88
87
87
88
87
85
83
86
89
92
95
97
97
92
85
75
76
81
88
92
88
85
86
88
89
86
87
88
91
93
95
101
106
105
94
89
91
99
101
99
93
94
80
87
99
98
90
82
83
89
90
84
79
84
89
90
84
79
76
82
91
98
99
94
85
76
78
88
93
90
83
80
89
101
99
87
74
67
70
79
89
99
102
97
91
88
90
95
93
88
84
88
80
88
93
86
74
69
75
87
89
84
79
86
94
93
83
73
71
79
88
95
96
91
83
78
81
92
97
95
91
88
91
94
93
85
75
72
74
84
92
98
98
94
88
86
87
90
90
89
90
89
72
71
71
69
70
73
76
80
81
85
96
106
104
91
79
74
78
83
88
90
89
83
77
76
84
96
99
97
92
87
87
87
91
97
104
107
104
98
96
99
99
94
88
86
88
90
92
93
91
91
66
63
67
76
88
93
87
80
79
84
94
98
94
88
80
81
82
87
89
87
84
78
77
82
93
97
94
84
76
76
83
90
96
106
110
105
95
88
92
98
99
93
88
86
92
94
88
86
89
94
84
84
85
88
89
86
82
81
84
85
82
78
81
86
89
85
82
86
92
95
88
79
78
84
93
96
92
84
75
73
80
95
106
105
94
82
78
81
91
96
98
95
94
98
101
97
85
80
84
94
101
96
89
86
80
75
74
83
91
93
84
73
75
82
85
82
80
86
92
94
88
77
76
80
83
88
91
91
87
87
93
102
105
102
93
86
89
96
95
93
93
93
97
98
97
90
82
79
81
85
93
86
83
86
89
89
86
87
92
94
90
85
80
78
75
75
78
84
89
91
85
80
80
83
82
78
75
81
95
106
107
99
90
90
93
97
98
98
94
89
88
87
87
84
80
78
81
82
80
72
83
79
79
86
93
95
92
87
87
87
92
96
95
87
79
77
85
94
99
94
87
82
84
85
85
80
76
81
91
100
97
84
77
81
90
96
93
88
86
89
91
90
88
86
87
92
95
92
85
75
83
79
75
71
73
77
81
84
85
84
89
94
96
89
84
90
100
109
105
95
85
80
76
81
88
97
99
94
84
78
78
84
90
95
99
99
96
91
86
83
86
91
99
104
106
105
102
96
91
86
88
84
74
67
69
81
93
95
88
85
83
79
76
78
86
95
106
104
90
82
83
87
87
85
89
94
95
89
80
76
79
90
100
104
102
100
98
95
87
80
79
88
100
109
107
101
94
92
89
89
94
96
88
81
85
98
105
98
90
84
84
84
85
86
89
91
91
87
84
84
91
97
100
95
87
79
74
76
81
88
88
88
83
83
86
92
96
97
95
89
86
89
97
107
106
97
89
87
87
88
92
96
92
86
86
91
97
97
93
90
92
99
103
98
90
83
83
87
95
101
100
96
92
88
83
79
78
82
95
103
102
91
83
78
77
82
90
95
98
99
93
89
92
101
104
100
99
98
97
95
73
83
91
92
87
87
89
94
95
92
86
86
89
89
87
86
91
96
99
97
91
85
84
84
83
85
89
93
98
102
103
102
99
94
87
80
77
81
83
87
88
86
88
91
92
94
97
102
106
106
76
83
90
97
99
93
87
81
80
79
81
83
84
86
91
98
102
95
83
73
73
81
87
93
95
94
92
90
86
84
83
85
91
94
92
88
84
81
78
75
79
89
97
93
81
73
77
90
102
104
96
91
86
84
90
93
89
80
73
74
84
97
99
91
89
95
100
92
70
58
66
85
103
109
105
98
93
85
80
75
73
73
74
77
85
89
94
92
82
76
84
101
114
108
90
77
79
91
99
101
88
86
82
79
79
86
94
95
93
87
86
92
93
90
87
92
97
93
79
71
79
93
108
107
99
92
89
83
78
75
76
77
75
75
78
86
91
88
80
77
86
98
106
103
94
87
87
92
95
98
69
79
92
95
89
82
85
94
99
91
81
80
88
92
93
91
91
93
94
90
86
89
92
90
87
86
85
80
76
71
76
82
84
87
88
92
91
84
71
74
84
89
85
79
73
70
73
76
86
97
72
81
94
99
90
80
80
84
88
89
85
88
101
106
98
88
84
89
100
100
89
80
75
79
86
90
87
80
75
74
81
89
96
101
104
106
99
88
80
82
88
91
79
64
58
64
75
83
90
99
83
84
84
82
81
83
87
87
89
90
96
102
102
97
90
86
82
87
95
96
91
85
81
81
88
95
96
93
93
97
103
106
104
102
99
95
90
87
88
94
99
93
81
69
69
81
91
93
90
89
91
85
83
82
86
92
88
84
79
86
92
92
84
80
81
88
92
86
81
83
89
90
88
86
89
95
98
95
93
96
102
104
101
94
84
80
81
85
88
89
87
87
87
86
89
95
98
97
92
85
93
83
83
94
100
95
82
70
73
83
90
90
78
71
75
82
85
82
76
75
78
82
84
86
90
95
94
87
81
80
86
93
98
95
87
85
91
97
92
80
74
83
95
102
101
98
98
100
99
93
90
78
78
88
98
93
81
79
89
101
103
95
84
78
77
77
79
82
82
82
78
79
83
90
95
94
88
81
80
83
88
97
105
106
98
94
97
101
93
79
73
83
97
107
105
98
92
91
94
99
87
78
78
80
86
88
84
85
90
99
99
97
95
95
91
84
83
86
93
94
89
84
88
100
108
104
89
76
76
86
95
102
106
106
106
102
100
98
93
84
75
74
81
94
101
97
89
89
93
99
88
94
93
90
86
86
88
88
86
81
84
91
96
96
91
85
84
87
90
92
90
88
90
97
102
99
84
71
67
74
84
90
94
98
102
106
104
102
98
94
83
74
75
85
94
94
93
90
90
87
87
96
97
94
86
84
89
89
85
78
78
84
89
85
78
75
79
82
83
85
86
87
87
83
82
82
81
76
72
75
81
88
85
85
86
95
101
103
100
97
92
88
86
86
89
91
91
86
83
80
84
82
83
83
81
79
77
76
74
75
76
84
84
81
79
80
86
90
91
89
85
83
84
82
85
86
84
84
80
79
85
89
90
84
82
82
86
88
85
81
83
88
95
97
95
94
93
91
90
92
83
80
77
79
81
78
68
62
65
76
86
88
84
80
81
90
100
106
101
89
82
81
87
95
92
87
83
82
82
81
82
88
94
96
95
94
91
87
79
68
71
86
104
117
119
115
105
98
95
93
86
83
80
82
87
87
83
82
86
96
100
94
85
78
80
87
97
100
94
87
84
87
90
92
89
86
87
86
85
87
84
89
90
94
96
98
99
97
94
89
89
96
106
118
121
115
100
85
70
69
82
81
77
76
81
86
90
95
97
98
98
93
88
85
83
87
87
85
88
89
93
92
82
72
78
89
94
88
82
84
91
95
92
86
84
86
88
96
101
108
109
106
103
97
92
85
78
68
61
59
85
75
75
85
92
96
93
90
85
75
71
78
88
92
84
72
70
76
80
86
95
104
106
93
79
76
82
92
99
104
104
100
97
96
96
96
92
81
71
68
73
81
89
95
103
111
114
100
80
69
85
78
79
84
86
84
90
99
102
91
77
77
86
90
79
67
65
72
76
76
79
87
94
91
84
81
81
86
92
98
102
101
101
102
106
105
101
92
87
87
87
86
90
99
107
108
99
89
85
90
83
81
83
86
85
80
76
81
88
91
89
85
83
80
76
73
75
76
80
77
73
73
75
80
83
83
85
84
86
83
81
81
83
87
93
95
93
91
97
104
108
101
96
94
93
87
84
86
93
104
81
81
80
83
83
81
76
73
74
79
85
88
87
83
83
89
93
91
87
84
83
84
88
87
87
84
81
85
90
96
97
92
91
89
87
88
82
81
87
103
115
116
102
85
77
82
92
101
106
103
79
87
93
90
89
90
94
94
90
86
90
93
93
89
86
87
88
91
92
94
94
97
102
102
100
92
90
89
90
93
99
106
107
101
91
85
80
80
85
99
114
118
108
87
79
86
95
96
88
81
85
101
113
115
106
95
95
97
94
94
94
98
96
87
80
79
86
94
94
92
94
96
97
98
102
107
106
94
80
68
72
86
97
100
96
89
83
79
81
88
97
102
103
96
88
87
86
83
77
71
94
101
108
109
101
91
88
87
86
86
91
93
91
87
84
86
94
97
91
83
80
80
88
94
101
108
106
96
84
77
76
80
82
89
95
95
89
79
75
79
84
90
97
97
98
94
95
98
100
96
97
89
85
84
83
84
87
95
99
98
93
86
88
91
93
91
88
88
90
85
78
71
78
91
104
105
91
84
87
97
96
83
70
69
79
91
91
91
94
97
97
94
95
100
102
97
96
97
103
104
89
87
83
83
86
84
84
95
109
113
98
80
73
79
86
84
79
86
94
97
90
78
75
85
93
91
86
82
87
95
96
88
78
76
79
88
92
96
99
99
93
88
88
95
99
96
89
84
84
89
91
90
88
85
83
82
84
89
93
95
86
76
66
64
67
73
77
81
85
87
87
85
82
80
82
87
87
85
82
80
85
91
90
85
80
85
89
90
82
76
74
78
81
82
82
88
95
96
92
90
91
90
84
75
71
79
88
90
89
83
85
80
76
67
67
74
77
76
73
77
85
92
94
94
91
89
89
84
80
82
90
99
92
76
64
70
83
87
80
75
82
95
99
89
79
84
97
106
103
97
82
84
80
75
71
77
86
87
90
96
98
92
81
78
82
92
95
91
89
97
108
111
104
98
90
86
79
79
80
87
98
104
95
85
79
78
85
83
77
74
89
113
121
111
94
87
91
96
92
86
81
79
80
79
77
76
75
80
86
93
94
89
82
81
89
95
100
97
95
97
102
101
96
87
76
68
63
66
77
90
96
96
94
95
97
96
90
81
75
75
87
103
108
100
83
76
80
88
92
88
90
85
84
83
82
77
77
80
86
90
90
88
83
80
80
81
83
86
87
81
78
77
80
83
76
70
68
77
88
95
93
83
82
85
91
91
90
90
89
88
85
81
73
68
65
67
76
86
96
103
91
83
81
86
89
87
80
79
85
92
95
92
84
80
78
77
81
83
84
86
84
85
87
90
90
87
86
89
94
93
88
85
84
86
88
89
91
96
99
98
90
80
74
77
83
86
82
84
94
106
89
83
81
83
88
87
81
80
81
90
96
93
85
80
79
85
84
81
85
97
108
111
105
94
90
87
87
83
77
74
79
89
94
96
99
100
100
97
96
95
96
97
98
97
96
91
88
88
95
104
85
84
85
84
82
82
86
89
91
90
91
91
88
82
79
79
82
83
86
96
108
110
102
90
85
86
88
86
81
74
78
89
97
95
88
88
93
97
94
89
86
91
94
94
90
88
88
92
95
95
77
80
83
84
84
85
91
94
92
90
94
95
93
85
77
77
83
89
86
86
86
87
90
88
85
80
78
84
88
93
95
100
102
93
78
66
78
98
107
95
78
75
85
97
100
96
92
92
93
90
87
81
81
82
88
96
98
94
88
88
93
94
88
84
88
94
97
90
82
76
77
83
90
94
88
78
70
75
91
100
99
95
97
98
93
86
89
101
110
100
88
81
88
99
103
97
97
101
107
98
98
92
84
81
87
95
98
90
84
87
92
90
82
80
89
102
102
91
81
80
83
88
91
92
87
81
84
90
99
96
83
72
76
88
107
114
108
99
95
96
101
102
93
89
88
93
102
110
108
95
89
90
88
87
86
86
83
84
86
93
102
102
99
88
87
87
89
92
95
94
92
86
77
71
71
80
88
95
97
91
86
82
81
85
93
100
97
88
84
92
103
106
97
90
91
101
108
100
83
71
79
81
87
89
85
81
80
84
87
88
91
101
107
104
87
74
72
80
94
100
95
83
71
66
71
82
87
85
84
88
100
109
106
93
85
83
86
88
88
90
99
104
99
91
91
97
94
88
82
83
77
78
84
85
78
73
78
84
84
78
74
83
96
98
85
76
74
77
91
95
95
89
80
76
84
98
102
95
87
86
95
102
100
92
90
95
101
97
88
84
87
96
97
91
87
86
88
88
90
93
77
77
77
72
69
71
76
80
81
81
84
86
87
80
81
83
90
92
91
88
86
85
83
87
95
104
107
101
92
85
81
78
78
89
98
107
106
95
84
79
83
92
93
89
87
89
92
90
87
83
84
79
68
66
72
81
84
82
82
84
91
92
89
86
86
85
90
92
89
83
77
77
84
94
101
100
92
84
78
73
70
70
77
89
100
102
97
89
85
88
92
91
88
84
86
87
87
85
85
91
100
91
76
72
79
85
86
86
86
81
76
76
85
99
97
84
72
73
86
90
87
83
86
93
97
94
89
81
73
66
68
79
92
98
99
96
93
91
88
89
91
90
86
83
84
84
79
79
83
93
108
96
84
80
81
79
77
87
93
91
79
71
76
86
89
80
68
72
86
94
93
88
85
86
87
89
93
93
92
90
94
101
105
99
95
94
98
97
89
79
78
87
92
95
93
87
83
81
81
84
91
83
79
82
85
84
82
89
96
101
94
87
83
83
82
81
81
86
95
97
91
84
81
81
82
83
87
93
98
107
108
104
102
96
92
92
93
95
93
89
88
93
96
99
98
96
94
92
89
84
79
78
79
81
85
90
94
95
90
86
89
95
101
102
94
89
89
96
98
98
89
80
77
82
86
88
88
85
86
86
86
84
85
90
91
90
89
92
100
111
111
102
89
84
88
95
100
95
88
81
85
90
85
78
77
90
102
103
88
73
75
89
102
105
99
95
94
93
90
83
76
69
72
82
98
104
101
89
79
73
74
79
83
85
89
89
93
99
104
109
103
92
82
79
82
90
92
86
79
74
98
97
90
80
82
99
111
109
94
85
81
85
92
94
95
94
90
79
69
69
71
73
74
82
92
97
97
89
82
79
82
84
82
80
78
86
94
100
100
90
84
85
90
95
94
89
87
87
87
82
98
96
88
81
86
101
112
109
98
92
90
93
91
92
91
91
84
77
74
83
90
91
86
80
79
81
77
72
72
77
83
83
79
73
74
83
93
100
99
89
81
85
96
105
99
88
84
92
101
98
90
92
87
80
72
78
88
96
97
94
88
87
90
91
92
88
86
89
93
100
100
95
89
83
79
77
73
67
69
76
83
84
82
79
80
86
94
103
109
102
92
85
91
95
90
82
80
89
98
99
74
84
88
84
73
67
72
86
94
91
82
73
72
78
85
87
91
92
94
93
91
90
88
82
76
73
76
81
86
88
85
84
89
95
94
91
89
94
99
98
90
85
88
91
85
78
76
84
94
96
76
82
86
91
92
89
87
85
84
82
80
76
75
75
82
86
90
84
79
78
83
85
84
80
71
70
79
87
91
86
74
73
83
94
97
92
87
85
82
76
73
82
93
99
94
82
78
86
95
96
92
86
84
88
96
103
101
93
82
80
85
94
96
89
85
86
89
84
74
70
73
79
84
83
85
87
89
86
84
80
78
79
85
87
88
88
90
89
83
77
78
87
95
97
91
84
84
89
94
93
80
82
87
89
91
90
94
96
92
86
85
91
95
93
91
91
90
86
73
64
68
79
86
86
87
91
88
82
78
82
91
97
95
86
83
85
89
93
96
99
99
96
95
92
88
85
83
83
85
84
61
75
91
98
93
87
83
87
89
85
78
78
84
90
94
92
89
85
78
74
79
85
88
86
84
82
79
76
75
81
93
101
100
95
90
87
90
87
90
97
98
95
94
95
95
91
84
84
89
96
78
82
89
93
92
85
81
80
85
85
83
84
87
91
90
89
87
90
92
92
86
83
85
89
97
92
85
78
78
85
95
103
106
106
104
99
92
83
76
82
92
95
96
92
94
96
98
100
105
108
91
85
76
70
70
78
83
88
90
90
90
88
87
86
86
91
94
95
97
94
86
83
83
91
102
105
98
91
94
103
107
104
98
97
96
94
86
79
81
96
108
109
98
90
90
97
102
99
94
90
81
79
73
69
72
80
86
89
89
90
89
86
77
75
84
96
100
94
81
79
82
87
88
87
88
85
83
87
92
100
101
93
87
83
83
84
84
86
89
99
108
109
99
92
89
96
100
98
89
80
80
75
79
89
93
91
85
84
85
89
91
88
81
77
81
93
100
95
82
76
77
83
85
85
83
79
80
84
88
91
90
89
89
92
90
91
93
95
89
79
78
88
93
90
86
87
95
103
99
92
82
77
81
90
97
90
85
85
94
103
103
99
92
86
82
88
94
98
99
90
79
73
76
84
89
93
96
101
105
103
92
88
90
95
96
96
99
102
92
79
72
80
87
87
78
71
72
82
91
95
78
78
81
86
88
88
87
88
95
100
100
95
93
93
92
89
89
91
95
94
89
81
81
86
93
94
93
90
93
91
87
83
86
93
98
101
105
107
105
95
87
85
88
90
84
72
65
69
79
88
69
79
86
88
88
88
90
90
89
84
86
88
84
84
85
85
86
86
85
89
92
86
85
86
88
87
80
69
65
68
72
71
72
78
87
96
103
106
105
99
91
89
90
97
97
92
87
83
81
83
73
80
88
92
90
89
89
88
83
80
83
89
88
81
79
79
83
86
87
86
86
82
83
82
83
85
83
77
75
76
77
72
69
67
73
82
87
91
90
90
92
91
90
91
93
94
95
93
93
97
75
78
81
86
90
88
82
76
73
78
90
103
105
94
83
77
83
90
92
88
84
81
82
82
83
86
86
91
92
90
86
83
79
81
80
82
84
84
82
83
89
92
90
82
76
76
84
93
100
108
77
76
77
82
85
85
78
71
70
79
93
105
105
95
86
84
91
98
97
89
84
84
89
93
91
88
87
87
87
85
84
86
94
98
95
94
94
92
85
81
84
92
95
89
78
75
80
89
94
92
88
85
81
81
83
83
80
77
74
80
88
93
90
85
84
88
95
97
93
89
89
92
96
96
95
92
91
88
86
85
84
86
92
94
93
95
96
97
92
85
85
92
96
95
88
78
80
87
92
87
91
90
86
83
83
85
86
83
80
78
77
79
80
80
80
84
83
81
82
89
95
95
93
88
90
93
91
84
80
80
80
77
80
85
87
87
91
93
95
95
93
92
94
93
86
75
76
89
101
96
84
77
78
83
86
84
84
85
85
82
77
79
84
84
82
77
78
76
74
69
73
84
92
89
81
78
83
91
95
89
87
88
89
91
96
102
105
102
93
84
83
82
85
88
91
100
102
94
81
74
83
86
91
97
97
95
94
97
99
92
85
81
82
79
75
73
74
74
71
60
61
71
89
90
88
85
89
95
94
85
75
78
92
105
109
106
102
102
104
99
87
74
71
77
84
86
83
79
74
73
83
87
94
100
101
98
94
90
90
92
94
93
88
83
81
82
84
82
81
79
85
89
91
88
82
84
89
93
92
82
75
78
92
105
104
93
87
92
100
102
95
88
86
90
93
87
83
83
88
90
80
74
79
83
90
95
94
89
78
76
80
84
89
87
84
83
83
85
90
98
101
100
97
91
81
72
76
85
95
102
96
90
82
83
87
92
96
97
96
99
107
115
109
101
95
96
102
107
109
106
66
71
79
85
90
95
97
97
89
83
78
80
84
85
81
76
78
88
95
98
90
82
85
95
96
86
76
79
88
97
97
88
78
73
79
90
99
101
99
99
106
110
104
96
91
91
94
95
96
97
77
90
104
110
106
95
88
86
86
89
95
96
89
81
78
80
86
92
94
89
84
80
83
91
97
96
93
87
82
74
72
75
79
83
86
88
89
90
94
91
89
87
92
98
100
91
78
68
72
82
101
105
109
108
99
86
76
70
74
86
95
97
91
82
80
87
93
93
84
80
84
93
95
91
87
90
94
96
93
84
77
75
80
88
94
94
91
85
81
79
78
83
94
102
105
98
92
87
86
85
104
103
93
83
75
74
79
86
92
96
95
92
88
85
87
92
96
94
86
80
82
86
93
91
89
87
85
85
92
96
92
86
86
92
95
94
88
80
77
78
83
88
93
97
93
94
101
110
111
97
95
93
87
79
77
79
81
86
90
96
95
92
88
87
89
94
95
92
90
91
88
84
82
88
92
93
87
81
84
89
93
91
92
96
96
92
84
78
76
78
78
78
85
89
91
94
101
114
117
107
100
98
87
79
78
80
76
71
68
77
88
94
93
90
88
87
83
85
87
90
93
87
79
74
78
87
90
89
90
94
96
95
90
86
85
89
89
82
74
67
69
78
91
96
98
96
96
106
113
107
108
107
90
74
68
75
80
82
81
81
87
93
91
87
82
80
81
82
85
87
86
82
78
73
70
72
79
86
94
100
101
97
90
82
81
85
90
88
79
70
75
92
102
101
90
82
84
90
96
103
87
93
89
83
81
86
91
91
92
96
98
95
87
79
78
85
91
90
90
91
91
89
90
87
81
73
72
80
90
94
94
96
97
101
102
96
91
89
86
85
86
91
90
86
85
90
93
94
91
92
66
70
80
89
95
99
92
83
79
83
92
95
91
84
84
89
89
84
80
84
91
95
97
95
92
86
80
82
91
97
97
94
95
100
103
97
89
86
87
92
91
86
76
79
89
106
117
114
100
88
82
78
83
88
93
94
88
83
79
81
86
95
97
97
95
92
86
81
73
73
77
86
92
93
91
89
89
93
102
109
107
93
83
83
87
89
88
85
86
85
83
78
76
85
92
99
102
103
98
90
99
95
89
86
87
87
85
84
89
94
99
101
99
96
90
86
86
86
85
81
78
80
87
92
91
87
87
88
93
95
92
90
85
83
85
88
91
90
87
80
76
76
85
95
97
91
83
85
93
95
85
84
81
80
83
84
81
77
80
91
101
106
99
92
84
84
89
96
98
92
89
87
90
93
92
87
84
81
76
73
77
86
92
89
86
87
89
91
90
88
90
96
100
102
99
95
97
100
102
102
75
76
77
74
72
75
79
78
77
77
83
92
95
90
84
83
88
95
101
99
97
92
91
92
91
90
88
86
82
75
77
83
90
89
83
80
83
88
89
88
91
96
98
95
93
95
100
104
102
97
91
90
82
74
68
73
85
94
91
81
77
77
81
83
79
79
82
90
97
99
96
89
87
88
87
86
84
85
89
94
96
92
90
85
82
83
89
97
95
84
73
76
88
98
100
94
91
90
91
88
99
93
83
77
78
89
99
100
91
81
77
76
75
75
78
81
83
85
84
86
87
87
85
89
89
87
83
83
92
102
101
93
86
86
92
99
104
100
93
82
76
80
91
101
102
94
89
90
94
94
93
91
82
82
88
98
99
90
80
77
77
76
73
75
84
91
92
85
81
80
83
88
93
97
101
100
101
101
100
97
90
81
78
86
97
105
99
84
77
81
88
93
92
88
84
86
91
98
104
98
85
88
86
86
87
86
83
83
82
82
79
78
81
85
88
88
86
86
87
88
89
88
93
95
96
95
96
99
99
96
87
82
82
84
90
89
84
79
77
81
90
90
82
76
80
87
97
100
94
84
79
79
83
84
83
81
80
84
88
87
82
84
97
105
102
89
77
75
80
83
84
84
81
81
80
81
80
83
85
87
90
91
89
83
80
82
85
90
90
89
94
100
96
89
84
86
90
89
84
85
80
80
85
90
88
86
82
82
80
75
72
79
93
101
102
92
80
73
69
77
84
88
86
86
87
88
85
79
76
77
82
89
88
85
90
97
103
98
89
83
91
104
107
96
85
83
85
86
84
88
90
96
100
97
90
83
79
78
79
78
78
76
78
82
88
93
92
87
80
78
83
91
99
100
101
97
91
90
86
88
87
84
82
82
88
98
103
95
81
73
80
92
97
90
85
85
88
88
85
85
95
94
88
83
80
82
81
82
85
90
90
85
84
85
90
92
95
96
91
85
80
82
89
97
95
87
85
90
98
101
97
87
75
68
71
78
86
90
85
86
90
93
92
85
84
86
88
86
85
90
90
80
66
64
75
83
83
84
86
84
79
79
83
93
93
90
86
89
93
91
87
87
91
93
87
81
83
88
92
90
87
86
81
77
81
88
93
92
87
86
90
92
87
82
83
87
87
83
81
87
89
79
70
69
75
78
77
83
88
87
80
75
79
87
90
85
79
83
89
92
93
95
95
92
87
85
89
91
88
83
85
91
92
88
91
98
102
97
86
75
77
87
90
89
89
90
88
82
77
79
88
85
82
81
78
72
70
83
91
99
94
88
84
86
86
86
83
82
83
86
90
88
84
81
82
88
93
96
95
88
88
93
91
85
80
85
92
96
89
82
82
90
97
100
97
95
92
88
86
85
81
87
88
84
80
81
87
89
89
88
89
90
88
89
91
91
87
84
81
82
84
80
80
80
85
90
93
91
89
90
91
92
88
83
81
83
89
97
100
99
94
91
90
91
93
95
95
91
89
85
82
91
94
92
91
97
106
101
88
78
76
84
87
90
89
89
87
82
79
78
77
77
83
97
100
92
80
73
79
91
98
93
85
81
82
91
97
101
102
100
92
83
76
76
80
85
86
84
81
80
84
92
95
95
97
102
101
96
91
90
95
98
96
91
87
84
78
72
71
74
75
76
81
92
96
92
84
78
81
86
87
83
78
78
79
81
84
90
98
98
93
86
84
84
82
79
76
81
88
93
84
82
84
88
92
93
90
91
93
98
106
104
97
92
92
89
82
76
77
86
90
87
77
73
80
88
92
86
81
78
74
72
73
79
80
79
76
77
82
86
87
89
95
100
93
81
79
91
108
112
84
83
84
83
79
79
84
91
95
93
86
83
84
92
96
99
97
93
92
94
94
92
90
87
87
86
84
77
76
76
73
71
75
83
92
95
91
84
81
78
77
84
93
99
92
81
77
87
95
99
88
86
84
82
74
73
80
90
91
86
78
74
75
81
84
88
90
93
92
89
88
89
93
99
94
85
80
78
78
77
72
69
75
85
93
94
91
90
92
89
87
85
89
95
90
82
77
75
73
74
92
84
81
78
77
83
89
90
89
83
78
74
71
69
66
66
70
81
92
99
97
90
88
84
83
83
82
81
79
77
69
73
82
92
89
82
78
85
93
92
87
85
91
99
99
97
92
88
83
77
89
82
80
82
85
89
97
98
96
85
78
77
80
84
80
73
73
83
95
103
97
83
76
79
85
89
86
81
78
79
88
98
105
103
92
79
70
74
83
89
90
86
88
90
94
96
94
90
83
76
78
84
90
92
87
84
85
92
93
87
81
83
93
100
96
91
89
87
89
83
76
74
74
82
89
93
86
79
78
91
105
111
109
101
92
85
80
84
96
105
106
96
89
87
89
86
81
74
71
72
76
84
89
93
88
82
78
76
75
77
79
82
86
88
89
90
91
85
77
71
75
81
86
87
87
85
81
78
84
95
103
99
91
85
88
87
92
98
107
111
108
99
100
106
107
99
87
83
86
87
90
88
86
86
89
87
82
74
68
72
78
77
71
71
75
86
90
89
81
77
80
86
98
102
98
88
78
75
85
95
96
87
80
79
82
84
84
84
85
89
94
99
101
107
109
105
103
101
100
94
93
90
89
88
86
85
83
84
85
88
85
81
76
74
80
86
89
88
83
80
81
84
93
102
102
87
74
71
79
90
93
83
75
73
78
80
75
71
74
84
94
99
98
97
96
97
97
91
85
80
75
82
88
87
80
76
81
90
94
93
89
86
87
86
83
84
85
83
81
80
81
83
87
90
90
83
73
71
79
86
85
80
75
80
87
91
89
84
82
85
92
95
91
86
83
86
90
86
82
79
59
72
82
87
83
81
85
90
88
78
75
84
93
92
85
83
84
86
85
81
80
81
84
86
84
81
84
88
91
88
84
79
84
92
99
101
101
96
83
76
76
82
85
81
81
83
90
95
95
93
65
75
82
87
85
84
87
88
82
73
73
85
97
99
95
89
88
88
89
86
82
81
82
82
80
81
87
95
100
97
86
81
80
83
86
87
89
89
83
77
77
87
91
89
85
81
84
89
89
90
71
80
84
85
82
82
83
85
83
84
84
86
91
92
95
95
93
89
86
91
92
90
85
81
80
77
80
83
88
87
82
72
69
75
81
87
90
91
92
93
97
103
107
103
92
84
83
86
84
81
72
78
81
82
82
83
85
88
90
89
86
77
69
72
85
97
97
89
87
92
98
95
87
83
84
87
85
84
83
83
82
77
78
79
84
90
95
99
103
102
103
102
101
98
95
91
95
95
90
84
73
75
79
83
85
85
86
88
89
91
84
77
72
76
86
93
95
88
86
89
92
92
86
82
84
86
88
88
87
85
84
81
82
84
85
83
87
90
95
98
95
93
89
90
94
98
100
97
95
99
72
74
79
85
86
86
84
87
91
94
91
90
89
88
88
85
80
80
83
85
85
85
83
81
79
80
83
87
86
82
74
73
79
85
88
85
86
86
91
92
92
93
90
85
84
89
92
94
99
103
69
73
80
83
87
89
93
96
96
96
97
94
89
82
75
71
74
79
85
88
86
83
82
85
87
86
87
86
82
75
72
75
84
89
91
90
94
99
97
93
92
92
86
75
64
66
82
92
98
90
75
83
84
84
85
88
92
85
79
79
87
92
88
79
73
71
75
81
87
90
92
90
90
90
90
90
90
86
82
78
77
79
86
90
87
84
86
92
90
85
82
82
82
75
71
75
85
94
94
82
91
93
90
85
83
85
84
80
73
72
76
81
83
78
78
84
86
82
85
90
94
94
90
87
85
82
79
80
81
86
82
79
82
89
91
83
73
71
75
76
78
80
84
94
99
94
92
89
90
83
88
90
90
86
83
77
78
81
87
90
93
89
84
81
79
76
77
72
65
59
60
63
67
66
61
66
78
86
87
83
79
79
80
83
88
96
104
100
92
84
87
95
96
87
79
75
83
88
88
93
85
87
87
83
81
82
86
91
93
94
92
87
76
67
71
76
83
78
66
53
53
59
68
71
73
73
84
91
92
84
70
70
80
91
94
91
88
88
92
97
101
104
99
88
79
78
88
98
97
90
84
85
85
84
83
86
89
88
86
89
93
93
89
84
85
89
88
80
69
66
74
83
89
90
87
86
88
92
91
86
82
90
104
115
106
89
76
74
79
82
85
92
97
99
95
90
89
92
90
88
86
89
92
86
84
86
90
87
78
73
78
91
103
103
92
82
72
68
72
76
83
85
89
93
95
91
89
87
88
88
92
93
95
96
92
90
89
86
82
81
86
97
101
99
94
87
82
80
82
85
84
88
89
82
80
81
86
87
84
81
78
81
87
94
91
84
78
78
82
84
77
74
80
92
98
92
82
81
86
88
85
76
68
68
76
86
95
101
100
97
89
87
84
83
83
79
76
82
92
100
80
72
71
76
77
76
74
74
84
92
93
79
69
75
86
95
98
91
87
88
87
87
87
89
87
81
78
84
88
88
81
73
69
73
80
87
91
96
98
91
74
64
68
83
93
91
83
84
97
112
85
76
72
75
76
74
70
68
75
84
90
81
69
69
82
92
93
87
82
85
96
104
98
87
73
70
78
88
92
89
83
81
84
89
91
94
91
88
79
70
66
73
91
102
102
94
83
80
86
95
91
92
86
77
75
74
76
78
79
83
86
88
86
83
87
95
98
94
86
85
91
96
97
89
78
77
80
83
83
81
80
86
96
105
103
95
86
77
72
72
82
99
111
104
89
75
81
93
102
94
94
97
88
79
79
83
85
79
74
77
88
95
96
93
94
99
101
94
87
86
93
101
100
95
93
90
85
78
70
71
77
84
92
97
100
92
82
79
83
92
97
101
106
101
88
79
90
108
120
110
105
102
90
79
79
86
83
75
67
73
87
97
100
97
93
88
83
74
74
85
98
107
104
97
93
91
88
87
89
94
93
84
78
80
87
91
90
90
92
97
98
99
103
108
108
99
94
93
99
94
109
107
93
80
77
80
79
79
77
78
87
92
94
93
87
82
79
82
87
89
89
87
92
94
90
86
87
99
115
118
103
87
82
85
91
92
88
88
90
91
93
96
100
101
102
92
80
72
78
90
91
94
91
87
87
90
90
85
77
78
85
90
89
84
83
87
93
97
94
85
77
75
84
95
94
88
89
100
111
103
87
79
85
99
103
93
84
86
94
101
99
89
77
69
73
79
82
84
95
106
68
73
78
86
92
100
97
85
76
77
88
96
93
85
82
88
88
80
71
71
79
89
95
97
96
93
89
89
91
91
87
79
77
84
91
91
87
89
100
112
105
87
65
60
74
92
107
109
104
102
75
72
72
72
74
82
84
84
82
82
90
97
99
98
98
95
91
82
74
79
91
99
97
93
91
91
89
84
84
89
93
89
78
77
82
90
96
92
89
87
83
77
77
82
94
102
107
105
93
78
84
85
82
74
69
70
78
84
88
90
91
93
98
99
100
99
99
99
96
91
89
89
90
90
89
86
85
84
82
84
91
94
92
85
82
85
90
87
74
62
60
70
83
93
94
94
97
100
94
81
73
83
86
86
84
80
81
82
80
81
86
92
94
93
85
84
88
95
92
80
70
71
84
93
94
88
85
86
85
86
91
98
98
87
76
72
75
82
81
76
79
86
91
90
89
92
100
109
105
96
74
79
85
83
81
77
76
72
70
70
74
81
87
86
84
81
86
88
87
80
72
71
82
91
97
93
90
91
92
91
90
90
92
91
86
83
86
92
96
94
99
101
101
95
89
92
97
103
101
97
93
93
86
81
77
76
77
74
72
67
68
72
76
80
80
81
81
83
88
95
92
86
81
82
87
92
91
89
90
91
87
85
88
93
103
107
103
96
88
81
81
87
93
98
99
95
92
92
94
92
95
93
84
80
79
86
89
86
79
76
75
78
79
78
79
79
78
82
87
96
99
91
81
78
82
91
93
88
89
91
90
89
88
91
97
101
94
79
70
68
73
80
89
94
98
96
90
89
92
94
80
82
80
76
76
81
85
88
88
84
81
81
83
85
87
85
81
82
87
94
97
95
92
92
94
94
96
96
94
90
88
89
91
94
94
89
80
73
72
81
86
89
89
87
83
82
79
84
95
104
75
76
77
76
73
74
79
87
93
92
82
75
80
89
95
88
79
76
83
92
97
100
102
100
96
90
92
96
96
87
78
79
88
95
94
87
80
81
87
86
83
77
78
80
81
78
77
84
100
111
76
76
77
81
86
85
82
83
89
88
83
80
83
96
99
93
79
70
71
80
86
90
91
89
84
81
83
88
93
87
75
71
74
78
77
75
79
87
91
89
84
81
83
86
83
82
82
85
91
99
84
81
83
88
91
89
81
75
73
77
84
90
93
99
102
100
90
79
76
76
84
89
91
90
86
80
75
79
82
85
83
76
75
76
79
84
90
92
90
85
90
94
96
89
83
82
85
86
83
86
88
93
96
93
90
81
76
74
76
81
86
86
88
95
101
99
93
87
84
86
89
95
102
100
91
80
74
77
86
95
96
90
86
83
88
96
104
101
91
83
83
93
96
90
84
82
84
85
84
88
83
82
85
89
87
83
79
79
87
94
92
83
80
83
90
95
92
87
87
88
90
92
92
90
87
82
81
92
105
114
114
105
87
73
68
75
88
94
93
93
95
97
97
93
89
89
87
84
83
93
78
68
66
70
80
82
80
80
87
95
93
82
76
80
89
96
100
100
97
91
89
88
90
90
88
89
93
97
98
99
104
103
92
76
66
71
81
89
91
95
103
105
97
89
89
95
94
85
78
82
81
77
71
72
77
77
77
81
86
89
84
80
78
82
89
94
99
99
94
91
90
91
93
95
90
93
95
92
84
81
85
91
91
81
81
88
94
92
90
89
94
96
92
86
88
97
98
89
73
63
85
88
89
87
83
82
81
82
86
88
88
85
81
82
85
87
83
79
77
82
89
91
89
82
82
89
95
99
95
87
84
83
84
81
83
91
99
99
91
83
81
86
93
93
94
97
98
89
77
62
81
84
90
91
92
92
88
83
83
87
92
89
82
81
84
87
84
77
75
79
86
89
87
83
83
87
92
96
100
101
99
93
86
84
86
96
101
97
87
79
78
87
96
105
107
104
102
95
89
83
77
78
79
82
86
89
87
80
81
85
90
86
80
78
82
87
91
90
90
89
88
90
100
105
102
86
74
73
83
97
101
97
90
89
96
100
98
89
82
77
78
85
94
104
108
105
98
93
93
90
72
75
76
75
74
72
74
77
82
88
93
89
80
77
79
79
83
88
90
90
89
91
98
106
103
91
80
77
81
83
78
74
78
88
96
94
87
84
89
94
92
86
81
86
89
84
77
77
85
92
76
76
80
83
82
77
77
80
90
93
92
84
78
78
80
85
84
83
83
87
91
93
96
93
91
94
97
98
94
83
71
68
76
90
99
96
88
84
90
96
96
91
89
89
86
80
74
78
90
101
80
78
83
94
98
95
95
94
91
88
80
74
76
83
94
101
99
94
85
84
87
92
96
99
97
98
94
95
93
89
85
81
82
93
100
99
91
83
78
79
87
97
104
105
102
96
93
93
93
97
82
78
79
84
90
94
94
91
87
80
77
79
89
94
95
91
90
91
89
83
75
77
89
103
109
104
93
83
80
81
81
81
82
86
88
89
89
85
83
84
88
94
99
102
100
100
98
92
81
75
85
78
72
66
71
81
90
91
87
84
81
85
88
88
82
71
69
81
92
99
89
80
82
93
103
101
90
80
76
74
77
82
85
87
86
87
90
97
103
100
92
90
89
92
96
97
97
93
87
79
82
78
76
74
73
78
85
94
96
89
79
74
78
86
84
77
73
82
95
103
99
89
85
92
101
98
88
80
77
81
89
92
94
95
92
89
89
95
101
103
100
94
91
92
95
94
95
97
103
104
80
83
87
87
79
79
82
90
95
90
80
76
81
88
90
90
90
93
96
94
84
76
80
90
100
98
87
80
80
85
89
90
90
90
90
88
85
84
90
95
96
93
92
96
97
93
90
94
102
107
91
88
84
79
81
82
81
78
77
82
84
86
82
77
77
87
95
98
93
83
75
70
72
77
84
85
85
82
82
87
83
77
75
80
87
89
91
92
96
90
85
84
92
97
98
94
89
89
92
91
96
91
81
78
83
90
84
74
66
70
83
85
80
73
76
84
91
89
80
79
81
84
83
80
77
73
76
82
95
102
97
81
74
78
82
86
91
96
94
89
88
88
94
96
98
95
94
92
88
81
87
86
90
91
90
86
80
77
79
86
87
89
88
86
83
79
74
71
73
78
83
86
92
92
83
69
62
69
86
100
102
93
86
80
81
83
83
86
88
88
90
91
92
93
97
98
96
90
83
80
76
83
93
95
84
75
76
87
94
93
88
86
90
90
84
74
72
79
91
91
83
80
82
88
89
84
75
73
79
83
85
89
90
89
85
85
86
86
82
76
77
80
84
88
94
97
94
87
85
90
68
75
83
85
81
79
86
92
91
76
67
73
88
94
89
84
85
91
96
92
83
79
80
84
87
88
87
83
78
79
81
84
89
89
85
86
89
87
80
75
75
84
87
88
90
94
96
92
92
95
71
76
82
82
79
82
89
89
81
70
68
82
98
102
98
95
89
83
74
73
80
85
85
83
78
73
71
71
76
80
84
85
82
79
78
80
83
85
82
83
90
102
106
104
103
103
100
94
86
83
83
82
83
80
75
73
77
81
84
89
94
97
93
91
93
96
94
84
75
79
88
92
90
84
78
76
73
74
78
82
84
81
78
78
81
86
87
85
80
80
87
101
108
108
106
104
103
98
88
79
86
82
82
78
74
76
82
87
93
98
95
85
75
76
90
98
97
91
89
95
99
95
89
85
88
92
95
92
87
84
85
86
88
93
95
95
93
90
86
85
85
85
85
82
82
90
101
106
100
92
86
82
81
81
78
78
84
92
99
96
82
71
70
80
92
96
91
86
88
96
100
96
89
86
88
90
91
88
84
82
85
93
103
106
100
92
88
90
96
96
92
83
74
75
84
96
100
94
85
80
88
86
85
85
80
75
79
92
105
103
88
73
71
80
91
88
83
82
88
96
97
90
84
82
82
81
79
77
77
78
84
95
103
99
90
84
88
94
95
94
90
88
91
97
103
104
95
79
68
64
86
87
86
85
82
80
85
95
108
108
98
85
74
76
77
79
77
80
88
93
91
82
76
78
83
85
87
84
80
75
77
84
88
83
74
71
84
95
95
89
83
88
95
97
92
90
86
88
86
80
72
80
82
81
82
85
90
92
93
100
102
97
87
75
70
70
74
79
85
90
90
83
75
74
79
85
89
88
82
75
71
74
80
78
72
67
75
89
96
91
86
86
86
88
88
95
98
98
95
90
73
77
78
77
80
84
88
90
89
94
100
98
88
76
69
71
78
82
86
89
88
83
78
77
79
81
84
89
94
97
91
85
87
92
92
81
70
72
81
88
92
87
86
93
106
111
99
81
70
71
83
88
92
88
82
79
82
85
89
91
93
94
92
90
81
75
67
66
72
81
86
85
78
71
71
74
79
82
86
92
95
93
88
84
84
91
90
87
81
81
89
102
103
96
90
86
88
88
88
92
84
86
86
78
72
74
80
84
87
90
92
92
85
80
74
74
77
76
76
77
78
72
71
73
76
78
80
83
88
91
92
89
84
84
83
80
80
77
77
81
96
114
119
108
94
86
92
97
98
94
85
84
80
70
66
71
78
82
83
85
90
92
88
84
85
85
82
73
65
66
74
76
76
82
88
87
85
86
88
91
93
93
96
95
88
79
71
68
70
76
87
99
109
109
98
88
87
89
92
91
100
102
95
82
70
73
79
80
79
78
88
98
103
100
91
83
74
70
68
71
77
78
79
85
94
94
93
89
88
88
91
97
101
101
91
79
72
75
82
85
89
90
93
99
96
84
70
67
73
84
103
102
97
85
76
73
75
74
78
84
97
102
101
96
92
86
80
85
88
87
85
79
77
83
87
87
90
90
89
90
88
92
94
95
91
85
86
92
100
99
88
79
76
82
87
82
75
80
92
100
88
76
66
64
67
69
68
70
83
96
99
86
73
78
91
98
95
88
88
94
95
89
84
83
84
83
81
86
90
94
92
88
86
86
84
86
90
96
98
92
79
68
68
81
93
95
98
106
115
118
86
69
60
61
68
71
72
77
87
97
91
75
65
72
87
93
88
80
81
90
95
95
93
91
89
84
80
82
85
86
86
82
76
74
77
85
92
93
89
81
81
88
94
98
97
98
100
101
102
105
83
82
82
83
86
85
83
83
83
85
87
88
86
84
85
89
90
90
91
91
93
96
94
92
89
84
81
81
81
81
80
79
79
81
87
96
102
100
91
82
89
105
115
107
92
84
86
93
100
102
82
83
84
81
85
91
97
90
81
76
83
90
94
88
83
88
93
93
89
89
97
103
100
93
87
85
83
81
81
81
80
80
85
96
105
107
103
98
94
91
93
98
105
104
91
78
77
88
96
98
86
83
71
67
75
85
93
93
87
83
86
86
84
82
80
79
73
70
69
77
92
106
109
108
100
95
90
85
85
85
82
79
83
95
103
98
89
87
92
98
99
95
94
100
105
98
86
76
76
80
90
85
74
73
78
85
85
84
88
90
89
87
84
83
83
79
75
73
76
77
78
85
100
109
108
100
92
93
94
90
82
78
82
86
84
76
70
76
89
102
104
99
93
95
104
104
93
78
76
80
87
85
84
84
88
90
88
83
78
79
86
87
87
85
87
92
98
102
98
88
77
73
80
89
92
88
89
91
93
89
82
80
82
83
76
66
64
73
89
102
105
102
91
83
79
79
80
82
92
97
77
78
77
76
78
86
91
86
81
79
88
93
87
81
84
93
100
97
89
85
86
85
81
78
78
80
78
74
74
78
83
82
79
79
82
85
86
90
93
101
100
90
83
79
77
76
78
84
90
93
76
74
72
65
62
71
80
86
86
88
91
91
85
78
80
91
96
94
84
83
91
94
92
86
82
82
79
71
71
75
82
81
77
78
88
102
109
105
98
91
82
77
79
90
95
94
93
90
89
81
70
73
74
70
68
72
81
86
85
77
74
73
74
78
81
86
93
96
94
91
91
95
96
92
84
82
84
87
86
84
82
82
82
81
83
93
101
99
86
75
71
76
86
92
93
95
97
100
93
83
64
72
78
80
80
83
91
95
88
75
62
60
69
78
81
83
88
89
88
86
88
92
95
92
84
80
86
94
97
93
90
91
88
82
74
76
87
90
83
74
75
85
91
90
84
84
92
97
95
87
73
77
79
80
79
80
83
86
88
87
84
78
79
84
91
96
91
87
81
81
85
86
87
88
88
88
91
92
90
87
86
88
88
85
78
82
88
95
95
89
86
89
93
93
85
83
86
92
94
96
90
88
82
83
87
85
76
68
70
84
97
102
97
91
94
96
90
84
80
81
84
82
79
82
91
97
94
88
79
77
80
83
87
88
90
90
88
87
88
89
90
89
88
86
86
85
85
86
89
92
87
84
85
87
91
88
75
66
67
80
97
106
106
97
89
82
82
81
82
84
86
85
81
79
83
89
91
86
82
82
85
91
90
89
91
89
84
77
79
87
93
92
85
78
81
84
83
78
76
77
75
75
78
75
69
67
71
77
87
92
97
105
107
101
92
83
78
78
82
86
88
87
84
79
79
79
85
90
90
85
84
88
92
93
94
91
89
89
93
97
96
93
89
89
91
87
76
71
77
84
72
67
65
65
62
62
68
78
91
95
93
90
95
100
97
87
76
70
75
83
85
82
80
79
82
89
94
97
92
83
72
76
88
98
100
92
85
91
96
93
84
80
91
104
106
92
76
72
85
103
74
65
63
72
85
87
81
74
75
85
89
84
81
82
87
89
85
79
81
86
85
81
77
79
84
89
96
100
96
89
77
75
86
94
91
82
77
84
88
82
70
68
78
90
96
92
85
86
90
95
79
71
67
75
87
89
80
69
69
82
92
93
86
82
84
91
95
96
94
91
85
82
81
81
82
76
78
87
96
99
92
85
84
87
89
87
92
95
91
82
71
71
76
80
84
90
95
98
93
86
79
74
70
72
71
73
74
72
75
83
90
89
85
83
86
90
90
89
90
89
87
87
87
86
81
71
68
79
92
101
97
88
84
85
90
100
107
106
94
84
80
85
95
98
100
98
98
98
93
88
78
73
70
74
78
80
78
77
83
89
88
79
73
78
86
90
86
81
82
88
91
92
90
88
85
84
85
88
95
100
99
94
86
81
84
93
99
97
91
90
95
100
102
104
105
105
99
91
84
87
83
78
80
88
91
86
79
78
84
92
92
85
76
78
91
97
96
90
85
88
90
90
86
85
90
98
98
91
84
88
97
101
92
80
78
83
89
91
89
95
107
106
96
86
87
96
100
96
91
86
88
90
91
91
90
84
79
78
82
86
86
83
81
86
93
98
97
92
86
87
89
86
82
81
88
96
98
90
83
85
91
93
89
80
78
85
91
92
91
93
97
93
84
81
85
96
104
101
92
80
79
84
87
89
88
85
82
78
78
80
82
82
81
83
86
87
82
79
80
86
90
88
84
80
83
90
97
102
98
95
87
81
81
82
86
91
92
92
90
90
86
81
79
81
90
101
105
99
81
62
79
78
77
85
92
93
83
72
73
84
93
93
83
80
81
83
82
81
85
90
93
93
90
85
84
86
92
98
100
97
86
80
83
93
98
95
88
85
86
90
93
87
83
84
90
97
101
97
86
76
84
78
75
78
85
86
78
73
76
86
94
91
83
82
85
90
92
92
94
91
90
92
97
99
90
82
75
77
83
85
80
77
82
90
97
96
88
81
84
89
93
89
89
89
94
97
97
97
96
94
80
77
73
67
64
67
74
79
83
85
82
82
81
85
90
92
94
93
92
88
86
91
100
103
96
87
80
80
82
80
74
73
77
84
94
97
92
89
90
91
84
79
77
86
94
94
87
79
79
82
85
89
87
78
68
64
73
82
89
87
80
76
78
80
83
89
90
88
85
82
86
95
102
102
96
91
93
95
91
84
82
85
90
96
99
99
98
99
98
96
92
86
83
82
84
82
76
72
74
75
89
90
92
93
87
79
76
83
87
84
79
77
77
80
82
87
87
84
81
80
85
95
102
101
97
94
91
90
87
88
91
98
104
104
101
97
95
91
90
95
102
106
101
92
86
86
90
92
90
88
73
72
75
83
89
91
90
88
85
81
79
81
88
91
92
87
83
85
86
83
77
77
86
95
98
95
89
85
82
81
87
93
97
94
90
87
87
87
83
86
91
99
98
92
90
96
100
96
90
88
73
73
73
77
82
87
92
93
92
91
89
91
98
101
101
95
86
83
85
84
77
77
82
90
96
94
87
84
82
83
87
88
87
89
93
99
108
107
97
88
85
86
88
90
88
87
88
88
88
92
82
88
93
91
87
83
83
87
88
89
86
87
88
95
101
98
90
83
80
81
85
90
96
97
95
89
87
85
87
89
86
82
79
84
94
108
114
112
107
98
93
91
91
90
88
82
83
92
106
115
83
86
91
95
92
85
81
82
84
87
82
76
76
80
86
90
93
90
86
83
84
89
96
96
90
87
85
84
81
78
74
73
76
82
88
88
92
95
96
91
84
84
90
91
90
92
95
106
120
123
86
83
77
78
86
93
95
94
91
90
92
87
80
74
77
87
96
101
99
95
89
86
77
76
79
81
86
83
79
74
74
81
88
92
86
83
87
93
91
77
67
68
80
88
91
93
99
105
104
101
88
85
76
73
81
91
95
92
85
89
95
97
91
87
85
87
91
90
90
96
98
89
79
70
70
77
88
96
98
95
94
92
96
96
94
91
96
103
100
87
79
79
83
86
88
93
98
95
87
81
81
80
79
80
80
78
75
74
77
87
91
94
95
91
87
84
77
74
77
84
87
86
81
78
73
75
83
93
102
103
96
97
100
100
96
93
95
102
103
99
95
89
86
87
95
101
100
94
89
93
76
74
77
82
79
72
67
75
89
92
89
83
83
87
88
85
86
93
95
90
81
79
79
82
81
79
81
86
88
87
90
98
103
97
87
81
84
92
95
96
93
91
88
89
96
100
98
95
99
108
78
73
74
78
78
74
78
89
100
98
92
85
86
90
93
96
101
104
102
94
84
82
84
86
84
81
81
82
81
79
81
86
88
85
76
76
83
91
93
96
103
104
98
87
85
89
97
95
95
95
77
76
78
79
76
75
80
87
93
96
97
98
99
96
92
94
92
86
79
77
81
89
91
87
80
77
77
78
78
75
73
72
70
73
74
80
86
94
101
105
108
106
98
88
87
94
99
96
87
81
86
85
85
83
78
75
77
82
86
94
98
97
93
87
88
91
91
86
81
80
84
90
89
85
80
79
83
84
80
76
72
70
72
76
79
85
91
94
88
83
80
82
86
88
92
98
99
93
89
88
86
84
86
86
83
84
87
89
87
87
86
87
91
91
93
92
90
87
89
94
95
91
87
87
88
90
91
88
83
78
75
78
81
81
82
85
89
86
76
68
72
80
81
80
82
86
88
90
93
98
78
83
87
87
85
86
92
93
90
82
78
85
94
103
98
91
83
85
92
98
97
92
86
86
89
90
87
85
82
82
85
90
93
90
87
86
87
85
84
89
95
95
86
78
83
93
96
88
79
78
87
87
89
87
84
81
79
87
93
94
87
85
89
95
96
90
87
94
101
104
95
84
79
81
86
89
86
83
82
86
97
106
107
97
88
83
85
91
96
97
95
91
90
95
102
108
99
83
66
58
99
90
85
84
83
81
77
81
92
98
95
85
83
89
96
99
95
94
94
96
90
80
75
79
88
93
92
86
82
84
96
106
106
93
77
70
80
90
92
86
81
85
93
98
98
93
85
81
83
84
84
83
79
78
79
81
80
81
88
95
96
90
84
86
92
95
90
83
83
86
86
82
80
84
91
96
93
87
84
81
86
91
90
86
75
73
82
93
95
89
84
86
92
93
91
88
85
88
98
105
67
73
78
77
79
81
83
84
88
92
96
94
87
83
80
80
82
83
84
85
84
83
84
90
97
100
99
101
100
98
91
87
84
89
92
93
95
96
98
99
96
90
88
88
92
98
95
86
83
88
76
84
89
87
79
76
80
89
92
89
86
84
85
86
80
75
71
73
80
88
90
85
83
91
103
106
92
81
82
93
103
101
91
86
83
81
78
78
84
95
100
101
99
99
100
101
97
88
83
85
76
84
90
87
78
74
75
76
81
86
87
88
89
84
79
74
74
80
92
96
92
82
78
90
103
107
93
82
80
83
91
91
88
84
83
82
82
79
78
81
84
95
100
103
103
98
92
83
82
84
86
84
81
77
73
77
86
88
87
85
86
85
82
82
80
79
79
80
82
85
82
76
77
82
89
92
89
84
84
85
82
75
73
75
79
80
79
81
81
81
81
87
95
102
104
96
86
84
87
88
88
83
73
69
71
79
89
91
88
84
87
85
79
73
71
72
76
82
85
84
86
81
81
83
85
85
84
85
86
86
82
80
84
87
85
79
76
80
92
97
92
84
89
100
105
95
82
81
90
98
85
83
80
80
78
80
78
71
72
83
98
102
94
79
72
70
77
87
98
100
96
86
80
79
82
85
87
86
86
87
90
97
100
99
94
87
87
93
103
104
92
83
84
98
103
96
85
85
95
101
83
82
83
84
85
82
76
68
74
92
101
102
94
91
89
86
81
86
95
101
95
80
72
77
85
90
88
83
82
87
96
100
99
90
83
86
91
99
100
97
93
88
91
94
97
97
97
99
100
94
84
78
78
82
86
85
83
82
88
98
96
88
83
85
90
88
82
82
89
94
91
81
83
93
104
99
85
77
77
85
93
94
87
76
75
84
94
98
96
93
97
100
95
90
95
100
105
103
93
90
81
76
75
80
85
86
86
84
85
86
87
86
86
83
79
75
79
84
90
92
92
94
98
103
97
86
78
79
89
96
91
81
70
72
83
99
111
110
96
81
77
80
84
88
93
100
101
97
89
90
73
72
72
76
80
84
87
83
79
72
76
85
89
85
81
80
84
88
88
88
89
92
91
87
83
80
81
86
95
100
93
85
84
93
105
108
104
94
81
65
56
60
78
91
95
91
83
75
74
82
77
71
69
70
76
84
87
89
90
88
87
85
85
85
89
94
91
87
80
73
73
79
80
86
89
91
92
88
80
75
76
87
101
111
106
88
74
68
71
73
73
74
82
93
100
96
84
74
74
86
77
70
68
73
82
87
86
87
96
108
109
100
88
86
91
94
94
87
80
75
69
69
78
88
93
94
91
84
67
58
62
76
87
85
77
69
70
79
89
96
100
97
94
92
97
102
101
95
91
92
73
69
73
80
87
88
85
84
87
97
104
100
91
86
88
94
96
95
93
88
83
79
77
75
76
77
76
73
68
70
81
88
83
68
61
69
84
93
93
94
97
101
101
96
92
91
93
96
94
88
72
72
77
81
82
85
87
87
88
89
86
82
79
76
81
89
93
91
90
90
90
89
77
71
72
76
77
74
75
86
96
97
92
81
81
87
95
94
88
81
78
82
92
101
99
90
84
84
89
88
82
84
85
85
83
86
89
89
87
84
78
74
70
67
72
84
91
91
86
82
82
85
87
89
89
87
87
87
89
91
93
92
91
96
101
101
99
97
94
88
76
76
85
97
99
92
85
86
91
98
81
83
87
86
84
86
88
87
77
72
69
72
73
73
74
81
90
92
88
81
80
86
94
98
95
88
90
96
98
93
84
78
80
85
92
95
99
99
96
90
88
90
91
93
90
84
83
85
90
96
77
77
78
76
78
81
90
92
86
76
69
70
75
79
86
91
91
91
89
92
99
104
100
92
83
84
91
95
93
81
72
69
70
72
74
80
89
92
82
72
74
89
98
97
91
85
83
84
87
87
77
76
77
77
80
84
89
96
101
101
96
88
80
83
93
102
101
91
87
95
106
108
96
84
78
84
92
92
84
77
76
79
81
76
71
70
76
82
72
62
61
72
89
97
95
88
83
85
87
88
79
77
77
83
90
89
84
77
84
99
111
109
97
86
89
95
97
89
82
78
81
80
80
82
90
97
95
89
80
78
86
93
92
82
73
67
71
76
79
78
77
82
87
87
85
80
77
75
75
76
75
74
77
86
94
90
80
72
74
85
100
106
97
84
79
83
85
85
78
68
66
71
82
88
94
94
91
85
84
84
90
93
90
79
76
78
87
91
91
91
91
92
86
78
74
73
69
61
57
58
75
77
82
89
93
86
78
73
75
82
83
84
82
80
79
82
81
80
75
69
71
80
91
89
86
80
80
86
92
95
92
88
80
74
78
90
100
104
101
93
88
83
81
84
89
92
83
74
69
72
83
82
85
89
90
87
78
73
72
69
72
74
79
81
85
87
85
78
74
72
73
77
78
84
89
93
96
94
92
91
89
85
83
84
84
86
87
90
93
92
87
86
93
103
109
106
95
91
91
90
88
80
75
80
89
94
86
75
72
75
78
81
80
79
86
91
93
92
90
89
83
77
77
83
94
103
103
98
92
89
84
85
91
97
96
88
82
83
87
86
83
87
94
98
96
92
92
98
97
91
83
77
72
76
84
87
82
75
77
88
96
92
81
72
70
77
86
91
93
92
84
79
81
83
84
85
86
92
94
96
92
89
91
97
99
98
96
95
92
83
79
80
85
87
84
82
91
103
111
104
80
78
74
75
77
77
77
74
76
85
92
89
78
67
65
68
75
80
79
74
72
77
82
85
83
77
80
87
96
101
97
89
84
85
88
95
97
96
90
83
83
87
97
101
100
97
98
105
111
107
81
81
78
77
80
81
81
78
77
80
82
82
78
78
82
85
86
83
81
77
79
82
84
86
85
88
89
89
91
95
97
92
83
79
86
94
90
80
74
82
94
101
101
101
103
105
103
98
90
84
82
86
90
92
89
85
82
79
82
84
87
88
90
92
96
97
92
85
84
88
92
91
84
81
81
84
83
81
80
88
97
97
86
82
91
103
101
87
77
84
98
103
92
83
84
92
101
101
98
93
81
88
93
95
90
84
81
79
81
86
86
86
84
89
93
93
86
80
82
87
90
86
79
75
76
76
75
74
81
90
95
93
83
81
88
98
100
94
84
86
90
90
86
84
86
92
99
105
113
111
78
80
81
82
82
84
82
79
80
83
84
84
81
83
85
85
83
82
83
87
89
86
81
80
83
87
90
89
92
91
86
80
80
82
87
83
75
72
82
90
91
84
79
85
95
99
97
96
95
92
83
80
76
79
87
89
82
76
78
88
95
94
85
81
83
84
85
87
89
90
90
89
87
86
88
92
96
99
97
89
80
74
81
91
94
82
68
68
83
101
103
88
73
66
72
83
89
89
82
76
98
96
92
94
96
94
85
76
78
87
92
88
82
83
88
92
90
89
86
85
83
86
86
86
85
84
88
93
93
89
82
81
82
84
85
83
84
88
95
101
98
87
74
67
69
77
84
86
88
86
83
87
90
89
88
87
89
89
84
83
80
78
82
89
97
101
99
93
88
79
78
84
88
89
86
82
81
84
85
88
92
94
88
81
79
85
91
93
92
90
88
88
91
96
98
96
90
90
88
89
81
88
90
83
71
68
78
88
90
91
92
95
98
95
95
93
95
94
91
84
85
89
92
91
89
88
87
83
78
82
90
99
100
95
90
88
88
84
82
85
89
94
97
96
95
93
91
92
87
78
90
97
96
86
75
65
66
79
90
99
105
106
101
89
78
71
76
88
94
96
95
95
95
92
89
90
89
89
83
80
83
91
98
98
93
87
86
87
86
86
92
93
86
74
68
73
85
93
89
82
85
85
84
84
84
84
83
86
89
92
89
86
84
85
79
72
76
85
93
95
94
94
96
94
90
86
86
92
95
90
87
91
95
93
83
78
84
90
91
90
88
88
84
75
78
84
89
89
89
90
78
78
79
82
87
88
89
90
88
88
85
79
80
89
95
95
89
84
80
75
75
79
89
93
91
88
88
94
96
94
93
96
96
91
83
80
85
90
92
88
87
88
87
89
92
98
92
87
86
88
82
89
94
96
93
88
83
80
82
85
87
90
91
95
100
101
95
85
74
64
71
81
92
92
90
87
89
93
93
89
85
86
86
87
90
94
94
92
83
78
80
83
86
85
85
85
87
87
86
84
79
84
90
96
96
90
82
78
80
84
88
91
91
92
90
91
93
88
79
78
87
102
109
101
87
81
84
88
88
82
81
83
88
92
92
94
97
98
93
84
78
80
82
80
78
79
88
98
97
90
77
74
73
75
84
90
94
93
93
94
92
91
87
85
86
87
87
86
88
95
105
112
109
98
89
83
85
85
81
76
81
96
107
101
90
84
96
111
111
98
87
84
83
80
79
88
98
102
98
95
81
77
72
69
73
82
92
96
97
98
96
95
91
88
87
86
83
82
85
95
104
103
92
84
85
89
100
97
85
73
69
82
93
94
88
86
95
109
107
97
92
91
87
82
80
89
97
94
85
81
78
75
74
76
75
73
72
73
78
85
91
92
87
87
90
93
92
85
78
79
87
88
87
82
83
88
99
100
89
73
63
68
79
90
92
90
92
95
95
96
95
94
89
83
86
91
96
93
90
94
80
76
78
85
85
76
62
60
75
85
87
81
76
80
92
102
103
92
79
73
77
83
91
92
87
85
87
89
86
74
72
81
95
97
93
90
91
96
100
100
99
99
92
88
90
92
93
94
100
108
85
80
81
86
87
79
70
72
84
95
96
88
81
81
89
95
96
93
88
80
81
88
95
94
87
83
83
88
84
74
72
80
88
92
89
88
92
99
104
106
109
107
96
85
78
83
92
94
91
89
79
77
82
85
85
81
79
81
85
90
92
92
89
87
82
82
86
91
96
95
93
92
91
86
82
80
86
90
86
73
60
58
65
73
78
82
87
95
103
108
109
104
88
77
76
87
95
96
91
84
80
81
87
89
86
84
86
86
84
77
73
76
81
85
85
84
88
94
101
101
96
91
88
85
80
77
82
86
82
73
63
64
68
73
76
80
86
94
99
96
92
87
84
81
87
90
94
93
93
97
84
86
90
89
86
86
90
89
80
71
70
80
92
97
91
83
82
88
95
97
93
90
90
90
86
79
77
76
79
77
77
81
82
78
78
82
87
87
84
83
90
99
97
92
86
86
80
75
81
95
82
86
87
84
82
84
89
85
78
73
80
95
107
103
88
79
75
82
90
92
90
86
88
90
89
87
86
85
82
81
78
79
80
80
82
86
85
81
78
88
103
113
104
91
87
93
93
86
80
84
80
81
81
82
83
83
81
79
78
81
88
91
93
91
86
80
84
90
94
90
83
79
79
85
89
92
94
92
85
81
76
77
79
84
88
88
84
84
90
100
104
96
86
84
95
108
113
103
94
91
88
80
77
81
85
84
78
74
77
82
87
85
86
89
91
92
88
88
92
92
86
82
83
88
94
96
91
83
79
80
84
90
92
93
92
93
93
94
97
99
94
86
83
85
91
95
90
87
88
91
88
84
81
80
82
83
80
77
78
79
79
78
80
88
96
96
90
86
84
84
84
82
87
98
101
96
87
83
85
96
104
106
100
94
92
96
101
102
97
91
90
89
92
89
82
74
72
76
83
83
70
82
88
89
84
82
82
82
82
78
76
74
79
86
93
96
93
88
85
81
80
82
87
93
97
94
89
87
91
97
95
92
86
87
90
97
104
101
95
92
90
93
96
92
88
86
90
93
94
87
78
83
87
86
78
75
79
88
96
97
89
85
78
73
76
80
85
85
81
79
73
68
71
86
99
102
92
80
80
92
95
90
87
88
88
83
75
75
83
93
99
96
87
88
95
97
96
93
91
92
73
76
82
84
81
76
78
83
86
88
88
87
87
86
86
88
89
90
86
83
76
72
72
82
97
102
91
80
77
79
84
86
87
93
99
93
79
70
77
90
94
87
83
88
99
106
102
95
93
94
74
69
71
78
85
91
93
90
88
86
85
83
85
86
86
85
83
83
86
81
76
76
80
88
95
95
89
83
77
74
72
75
85
95
100
95
87
82
85
89
82
74
77
88
98
100
89
82
84
85
70
64
64
74
83
90
93
91
86
84
83
79
75
72
70
72
78
84
88
78
75
80
91
100
98
89
79
72
71
69
70
78
87
96
97
92
87
89
93
92
83
74
83
90
96
89
80
80
87
88
69
73
75
75
79
85
84
80
80
82
82
82
81
79
76
74
80
89
96
94
89
85
88
98
99
95
85
72
67
70
79
86
90
85
82
83
88
93
95
94
87
88
94
99
96
87
82
87
97
99
70
82
86
88
90
87
85
80
78
83
86
87
88
87
89
88
87
92
97
100
92
81
75
81
96
102
96
81
72
79
91
101
96
84
80
85
93
98
94
89
89
98
106
104
97
89
85
87
92
88
67
72
80
88
95
96
90
86
84
88
93
91
85
83
81
85
87
93
93
91
83
76
77
85
93
89
83
76
77
85
98
109
112
107
99
94
92
88
83
84
90
95
98
95
94
92
86
79
75
76
77
73
74
79
86
88
87
86
86
87
86
88
88
87
80
76
78
82
84
81
80
87
99
101
90
73
67
75
88
95
94
90
93
98
100
94
90
85
83
82
85
83
81
85
91
90
84
77
71
77
83
83
85
88
86
84
83
83
83
79
76
83
90
97
96
94
87
83
74
70
70
80
91
92
86
79
78
85
93
95
88
84
84
88
87
83
80
84
85
80
71
67
75
86
92
89
83
78
80
90
79
81
86
92
91
85
82
82
85
89
89
87
85
90
100
110
111
100
81
68
62
65
71
73
79
84
91
90
83
78
81
93
100
95
82
72
74
84
87
79
68
66
76
89
95
94
88
85
90
102
67
68
72
77
82
82
82
84
90
103
109
103
89
84
89
100
108
104
94
83
77
78
78
79
81
88
93
90
81
76
82
94
95
85
77
82
95
99
94
87
84
87
88
90
91
93
93
94
95
95
66
66
69
72
73
76
79
85
91
102
107
103
93
85
85
87
89
87
82
82
85
91
96
94
94
92
92
88
83
87
95
97
86
72
77
94
108
107
96
86
91
97
98
94
90
91
94
99
97
89
72
72
78
82
81
78
79
87
91
94
85
77
74
77
81
84
81
77
76
79
88
93
96
94
93
93
92
90
88
90
95
93
87
79
81
89
96
95
86
81
78
84
98
104
101
95
94
99
104
103
85
89
95
98
94
87
81
84
85
84
78
74
74
77
82
84
87
89
92
100
100
96
93
94
92
91
91
93
94
92
88
86
90
95
92
83
81
83
85
81
77
78
91
98
97
92
89
93
104
111
87
94
95
92
87
82
76
69
68
73
83
95
102
101
97
92
92
95
101
101
96
88
89
96
99
95
92
92
94
91
83
80
83
90
92
87
84
86
90
88
87
87
90
89
88
87
84
88
93
97
82
82
84
81
79
78
74
70
69
77
91
102
106
103
98
95
91
88
82
81
81
83
85
90
97
98
93
91
83
79
77
77
78
77
78
81
83
85
84
83
86
90
93
93
94
93
93
91
92
94
81
83
85
86
85
87
87
84
83
85
91
93
86
80
82
86
88
83
78
79
87
92
85
81
78
85
93
91
84
82
87
93
95
86
77
71
70
72
70
68
73
82
90
95
94
92
93
93
91
91
80
82
85
88
90
90
86
82
80
81
82
81
76
73
75
81
89
93
93
88
84
82
82
82
84
92
95
92
87
85
93
105
106
97
83
76
81
80
74
72
74
85
96
97
93
86
83
83
87
86
77
78
80
87
90
88
84
81
81
81
81
79
75
74
77
85
92
98
97
90
84
85
92
96
99
96
92
88
84
84
87
91
93
88
85
91
100
102
92
80
78
85
91
93
89
86
81
76
75
79
79
79
82
92
100
97
88
84
86
89
85
75
69
69
77
87
92
94
92
89
96
106
113
108
92
79
75
75
83
89
91
91
88
85
85
91
102
102
92
83
77
77
78
81
88
91
93
90
87
89
88
94
93
97
102
99
91
86
86
84
82
78
75
74
82
90
92
91
88
89
95
102
101
95
89
79
74
74
83
93
102
99
90
86
86
87
88
88
86
88
90
89
87
84
86
93
104
111
108
99
96
96
90
80
80
85
89
93
91
85
81
82
89
93
93
90
93
92
95
96
95
92
90
89
93
98
97
94
90
90
90
88
89
90
92
92
88
87
89
96
104
108
106
96
87
86
92
103
106
97
87
91
88
77
71
71
77
86
94
92
91
88
89
91
89
82
82
88
95
98
98
95
94
94
96
101
104
100
94
86
81
81
88
94
96
96
95
92
91
95
100
104
103
97
86
76
75
90
108
111
82
88
90
88
82
74
67
68
77
86
93
93
88
80
74
72
76
83
85
86
85
91
95
95
95
95
96
91
90
89
88
88
88
89
91
93
88
81
80
85
90
94
93
90
84
78
79
90
110
124
80
88
91
89
84
82
82
78
74
76
83
93
97
93
88
86
88
87
85
79
76
78
82
84
89
94
93
90
88
92
94
92
87
85
86
91
84
74
70
82
94
96
91
84
84
89
93
92
95
96
76
86
90
86
82
86
95
96
87
80
81
88
95
96
94
92
91
89
87
85
86
85
82
80
80
84
87
88
90
95
97
94
89
89
97
102
96
83
76
84
97
100
94
85
86
93
96
90
84
81
76
84
87
84
82
84
91
95
95
92
88
85
80
77
78
82
87
86
87
86
88
88
88
85
79
72
67
72
82
92
96
94
92
95
101
100
92
80
78
86
95
101
104
107
103
99
93
89
95
101
78
79
79
80
82
85
86
89
92
93
93
91
88
83
84
86
88
88
87
86
86
89
92
93
86
79
71
70
77
85
89
88
89
95
99
93
77
67
71
85
95
99
105
111
112
101
91
88
94
101
83
80
77
79
86
88
87
86
84
89
93
96
100
101
101
97
92
90
89
85
84
86
88
88
92
97
98
93
90
89
88
86
82
87
90
89
83
76
79
86
92
92
91
92
93
91
87
84
78
76
91
93
90
89
90
89
85
82
81
85
84
83
80
84
93
96
92
89
84
78
78
80
81
85
92
103
110
108
98
93
92
90
81
73
72
80
92
95
93
86
81
84
88
92
90
84
83
83
82
80
81
83
88
89
90
90
85
79
77
79
82
77
71
73
84
94
96
91
85
80
81
84
86
86
88
90
91
88
86
90
94
94
85
78
75
80
86
89
88
87
90
97
104
107
100
92
87
93
103
105
76
81
86
86
86
87
87
87
84
83
86
88
84
78
78
83
92
95
94
92
92
87
86
86
87
89
89
85
80
80
81
83
83
84
87
87
84
79
79
87
98
105
106
100
96
94
99
108
109
105
87
88
85
81
80
83
88
94
92
91
91
91
89
82
74
71
80
94
102
97
91
84
83
85
88
91
99
104
97
87
75
70
75
84
88
86
86
90
89
89
87
88
84
80
83
89
96
100
96
88
86
84
78
75
80
83
89
87
87
86
80
80
81
83
83
79
81
90
96
89
80
83
94
96
90
85
94
110
117
103
89
87
91
89
79
74
82
93
101
96
85
78
77
79
87
92
92
89
87
88
80
76
72
76
83
86
84
79
78
79
73
70
73
82
89
89
86
85
79
69
69
79
92
96
90
86
92
103
103
95
97
103
105
93
76
65
71
85
94
94
90
85
84
85
93
101
102
97
92
91
79
75
72
75
80
83
80
79
80
83
85
87
87
84
84
86
87
88
79
68
63
67
75
81
85
87
91
95
88
81
84
89
91
87
80
80
79
76
72
73
80
89
91
87
85
89
97
100
91
76
77
75
73
72
75
78
82
84
84
84
87
93
94
92
87
85
89
90
82
75
71
80
88
88
85
81
83
89
92
87
81
80
82
88
94
98
101
94
82
76
82
91
93
85
77
77
87
90
81
70
81
79
74
71
71
76
81
86
85
83
83
86
90
91
89
86
83
80
77
77
86
96
105
104
93
84
84
87
89
86
81
83
90
92
93
98
108
115
110
100
98
99
92
79
71
76
84
83
76
75
86
82
77
74
73
75
78
81
83
86
90
91
91
89
89
85
80
74
74
79
88
94
93
91
91
88
87
84
76
67
68
78
86
89
85
87
95
102
99
98
103
105
94
76
67
73
82
80
75
79
83
80
79
81
84
85
80
79
81
87
94
96
92
91
92
98
96
85
79
83
91
97
94
91
89
88
88
83
75
69
66
68
72
76
81
87
87
82
79
84
98
106
100
86
77
78
84
88
88
92
85
91
93
97
100
94
83
75
77
84
86
82
78
81
90
100
100
87
75
70
80
96
104
103
95
90
88
84
79
72
74
77
80
84
88
90
91
91
90
85
86
90
93
93
93
91
86
88
91
94
94
102
104
106
104
99
89
78
78
78
78
73
67
68
76
83
88
82
75
66
67
78
91
95
93
90
89
88
82
73
75
86
96
96
89
89
93
97
93
86
76
78
86
93
95
90
83
76
77
85
83
85
87
91
96
99
96
92
84
77
74
75
77
79
77
77
83
94
96
91
77
74
78
83
83
81
84
87
83
78
77
87
95
93
86
81
84
88
93
90
92
95
96
94
91
87
83
76
77
86
79
77
77
79
83
87
93
93
87
79
72
77
86
90
87
81
83
94
106
104
93
84
84
86
79
70
67
73
81
83
86
90
94
92
87
80
82
87
95
102
107
106
100
94
91
90
89
88
91
95
86
85
81
76
71
72
78
84
83
81
84
89
94
95
88
80
79
87
94
95
89
85
88
90
84
74
68
73
81
82
87
91
94
93
91
90
88
86
86
93
103
105
97
89
87
90
91
88
85
85
91
91
85
73
65
67
70
76
78
82
90
95
94
89
83
79
81
83
82
78
78
80
85
88
88
88
88
87
83
78
76
80
86
92
92
91
83
77
73
80
89
94
90
86
87
93
91
85
77
78
86
86
82
75
68
69
70
71
75
80
86
85
82
80
79
78
78
80
79
80
82
83
85
87
88
93
93
85
73
66
61
66
73
82
91
89
82
78
80
88
89
84
80
86
99
105
97
86
82
92
85
78
76
78
81
80
75
71
73
77
81
82
83
82
77
73
73
82
93
101
99
94
89
89
88
82
76
71
74
78
75
72
71
82
94
103
99
94
95
101
101
88
82
86
95
100
91
83
84
92
87
84
82
83
84
84
82
82
79
79
80
81
83
81
75
72
74
86
97
96
87
82
86
91
90
85
80
85
98
110
107
94
86
89
97
103
100
93
94
101
103
99
92
87
87
88
89
87
81
71
81
84
87
85
83
82
83
84
84
83
81
78
76
75
75
79
85
87
83
79
75
77
80
82
86
86
87
88
94
97
96
90
88
91
95
95
92
87
92
94
97
97
99
99
91
87
90
91
85
73
73
71
79
88
97
97
93
89
89
92
91
88
80
77
85
95
101
92
78
76
80
87
88
85
84
86
88
91
95
96
92
81
82
93
105
105
94
84
80
82
85
88
84
81
79
85
96
106
107
99
70
67
66
73
81
88
93
93
92
92
89
85
83
83
87
91
90
82
75
73
75
78
75
71
72
75
78
81
89
98
97
90
87
96
108
103
83
65
68
85
97
91
84
79
81
88
96
98
99
100
59
54
60
75
84
91
89
87
87
89
89
88
88
88
85
81
80
79
76
71
72
78
88
93
93
89
84
79
82
85
92
96
104
108
107
99
88
84
87
99
100
92
87
86
86
86
80
80
83
90
67
69
82
97
102
96
85
80
84
87
91
94
96
94
84
78
79
83
82
74
69
77
91
100
99
91
81
73
67
68
80
96
108
107
100
94
92
93
94
94
92
93
95
94
88
81
79
83
91
92
90
96
96
93
89
86
87
90
93
86
80
77
83
94
95
91
86
89
90
88
84
83
87
96
99
95
87
74
66
65
79
94
95
89
83
84
87
85
80
80
86
96
105
99
88
82
85
100
110
104
87
91
89
81
75
83
89
95
96
88
78
66
64
74
88
99
102
96
92
88
87
83
83
87
96
102
99
88
80
79
87
96
94
88
83
85
90
88
80
75
81
94
106
106
97
89
87
94
98
100
69
74
82
86
87
86
88
88
88
90
91
88
79
70
72
84
96
97
88
79
70
70
74
77
79
85
87
88
88
85
92
99
103
104
99
92
88
84
82
79
80
87
94
103
101
93
85
81
83
89
84
83
87
88
87
84
85
88
92
95
96
99
100
93
84
81
84
86
85
77
75
80
82
82
76
70
74
87
93
87
81
85
99
105
99
82
68
69
82
95
100
99
96
93
92
89
84
83
88
95
93
91
90
89
86
83
81
86
94
95
92
90
94
99
101
97
89
85
78
73
75
81
90
89
85
83
86
91
91
85
81
83
90
90
81
71
72
82
93
98
97
94
89
86
84
85
89
98
105
110
73
78
83
86
85
83
81
84
87
91
92
87
81
80
87
97
100
95
82
74
74
80
82
81
80
81
89
92
91
90
96
98
95
84
75
80
96
111
106
86
73
73
80
88
91
93
93
99
102
102
67
77
80
77
75
80
85
87
85
84
88
87
82
73
70
81
95
100
96
92
89
91
92
86
81
80
83
93
100
104
106
101
94
86
83
92
104
106
96
85
75
76
84
91
97
96
93
89
86
83
85
89
83
75
71
76
84
91
88
80
76
77
79
80
80
83
90
93
90
83
82
92
101
105
99
93
94
97
101
105
99
93
87
86
91
94
92
87
84
87
88
89
88
88
91
93
94
92
89
85
83
83
82
79
76
73
76
86
91
93
83
78
77
82
84
85
84
82
78
77
77
87
95
98
96
95
95
97
94
90
82
82
81
80
81
84
84
84
85
87
91
96
100
99
97
93
96
102
105
102
80
82
85
86
83
75
70
74
87
96
99
95
90
87
82
79
79
85
96
105
106
97
86
80
81
86
92
91
85
79
76
78
80
80
77
78
83
85
83
82
87
101
113
115
109
100
95
96
103
104
84
87
90
89
86
80
72
72
77
86
96
103
102
96
90
86
83
90
104
116
111
93
80
81
90
93
91
86
83
82
82
82
82
82
81
82
84
86
84
83
86
89
92
96
99
101
97
90
92
92
81
82
82
84
82
81
75
74
74
80
92
96
101
99
95
92
91
89
86
84
77
73
77
89
102
104
95
86
82
83
88
89
84
83
82
82
85
89
94
99
96
85
73
69
77
91
96
97
96
94
78
82
84
84
82
82
80
78
75
77
83
92
95
93
90
88
89
88
82
77
75
80
85
88
90
95
96
92
86
84
88
95
97
90
85
81
83
85
92
99
100
95
86
75
72
78
89
97
102
106
78
85
90
88
86
85
84
82
78
73
68
73
80
87
87
83
86
92
96
92
87
88
91
87
83
83
91
93
89
84
87
95
100
95
89
89
94
95
91
88
89
94
94
90
88
88
92
100
105
112
80
82
84
87
88
88
88
92
91
79
70
68
74
84
88
85
87
93
98
98
93
91
93
93
86
81
85
89
87
81
78
85
90
94
94
99
108
111
102
90
88
88
90
93
93
95
97
100
105
110
85
80
78
81
88
91
91
92
97
101
97
89
81
86
89
90
89
90
95
101
106
105
99
92
84
76
75
79
84
79
76
82
92
99
101
102
101
100
94
92
91
92
93
91
88
89
91
94
97
98
87
82
76
76
81
85
86
89
99
104
106
100
92
91
92
92
89
88
92
98
106
106
96
85
77
72
72
78
83
88
91
95
100
104
102
97
90
84
83
86
93
97
98
92
87
88
93
98
96
91
84
84
77
67
64
69
83
97
102
92
83
83
91
98
95
89
84
87
92
96
97
94
90
82
78
83
90
95
94
90
90
90
90
90
91
92
89
88
90
93
96
95
91
90
89
92
94
93
89
86
83
86
83
74
63
62
76
94
99
88
76
78
91
101
98
85
82
90
99
103
99
94
90
86
90
102
111
109
96
85
78
78
80
84
89
92
92
89
91
95
97
93
88
90
95
95
86
78
82
88
82
87
88
84
77
69
69
78
83
85
85
91
97
104
100
91
89
93
101
102
98
93
89
89
93
103
105
98
87
79
80
85
89
95
99
101
93
85
80
85
89
89
85
88
94
95
87
81
91
105
78
88
90
85
79
79
84
87
83
79
79
92
102
104
98
91
90
91
88
84
83
85
85
86
88
94
95
86
79
79
85
91
94
96
95
97
92
88
89
92
93
89
84
82
88
95
96
94
95
102
87
93
91
81
77
84
97
100
93
80
77
84
92
93
91
90
91
92
89
83
83
85
87
84
82
89
95
96
91
85
86
91
95
95
92
86
84
88
93
100
100
96
87
85
89
98
100
92
80
76
93
94
88
79
77
81
86
93
92
90
89
91
90
84
81
85
92
96
93
87
87
90
91
88
81
84
90
95
94
89
89
92
97
101
97
87
78
75
82
92
97
98
99
99
100
99
95
87
77
73
81
81
82
82
83
83
83
82
81
85
92
102
105
97
87
87
92
95
93
87
86
90
93
91
85
77
74
75
82
90
94
95
96
102
104
100
87
74
72
80
90
96
99
99
97
91
91
88
87
86
77
78
79
84
88
90
89
85
83
79
81
91
100
102
95
90
88
89
88
86
86
89
90
91
90
88
83
76
77
87
95
96
90
88
90
98
97
88
80
78
83
92
98
98
94
89
89
87
82
80
82
79
76
75
80
87
88
84
81
78
81
80
78
77
82
86
87
86
85
87
88
87
85
86
94
105
103
88
77
78
84
87
80
72
72
84
93
96
90
82
81
88
100
107
102
91
86
87
86
83
83
79
74
73
82
89
85
75
69
74
83
83
75
70
74
84
89
86
85
89
95
92
88
87
89
91
89
85
81
80
81
77
76
76
80
82
85
85
86
85
85
87
91
93
85
77
79
92
107
109
87
83
79
81
89
98
98
88
76
70
71
71
67
64
70
80
91
92
90
92
94
92
89
88
87
84
85
85
90
90
85
77
76
82
89
91
88
86
88
93
93
92
88
85
81
79
87
97
107
108
89
88
80
74
79
89
99
97
89
71
59
54
57
64
72
82
91
94
92
83
76
75
85
89
87
83
86
96
100
97
84
79
83
88
90
87
87
93
99
96
94
91
95
101
103
101
98
94
89
90
80
75
68
68
74
81
84
85
84
74
68
68
77
88
90
87
87
91
87
71
63
70
86
91
85
79
85
97
101
91
79
83
94
100
90
82
83
91
94
88
81
81
86
93
98
94
87
89
92
98
77
70
68
76
84
84
79
78
79
84
84
85
87
93
92
85
82
86
86
79
77
83
90
91
84
81
86
92
87
80
80
93
101
95
87
84
87
91
90
83
80
82
83
78
75
75
83
92
100
101
80
74
72
74
78
78
78
78
81
85
87
89
89
86
81
79
84
93
100
94
88
85
87
86
84
82
86
87
83
79
81
85
82
77
79
86
91
88
81
81
92
102
101
88
75
74
86
97
97
89
83
79
76
70
66
71
79
82
81
76
78
84
89
89
84
83
90
97
99
88
74
73
82
87
87
80
78
86
95
95
81
68
63
71
82
89
91
85
77
80
92
105
110
101
89
86
90
92
85
77
84
82
82
82
78
80
81
84
79
72
70
79
84
90
90
90
94
92
84
74
68
77
92
100
95
85
81
89
99
98
86
73
74
82
90
92
90
85
80
79
83
89
90
86
87
86
86
81
77
77
87
85
85
86
88
86
83
80
78
75
78
84
90
91
90
88
88
84
85
82
85
90
94
100
98
90
83
83
86
92
91
92
91
89
86
87
87
84
79
79
85
92
88
77
71
74
78
79
79
84
92
91
87
87
91
93
91
86
83
86
92
101
102
96
89
83
79
82
88
100
105
101
95
93
87
79
69
65
79
94
102
95
84
78
81
85
86
82
78
80
93
101
99
87
78
78
86
92
93
94
91
96
91
87
91
96
102
100
94
89
90
91
90
87
85
83
81
82
83
88
93
95
92
89
84
77
74
78
87
98
100
88
72
65
68
79
84
85
81
77
76
77
86
93
97
92
89
90
92
91
87
92
91
90
92
98
102
100
92
86
80
74
69
71
81
93
97
92
79
69
68
75
83
88
89
90
92
92
88
87
91
91
87
75
67
71
82
88
84
74
61
61
76
94
99
91
77
68
74
86
84
86
85
87
92
98
97
94
90
85
83
79
78
79
85
91
95
93
86
75
66
72
83
91
91
88
84
81
79
83
92
102
102
92
82
82
89
90
86
79
79
87
95
96
94
85
73
66
74
90
86
82
79
76
77
80
84
90
90
88
87
85
89
91
85
77
75
78
89
88
81
77
83
90
91
79
69
71
78
84
91
93
92
91
89
90
90
89
88
90
93
97
97
95
92
89
87
85
90
92
83
81
79
75
75
74
73
78
84
88
88
86
86
87
84
78
77
83
90
89
83
76
79
86
85
79
75
80
87
89
88
83
82
88
90
89
84
83
85
89
88
84
81
80
84
91
97
101
98
89
80
82
85
84
79
74
71
72
80
88
90
83
79
81
86
94
94
90
86
81
77
73
77
82
86
91
92
90
87
84
85
86
92
92
90
86
81
81
85
88
86
82
82
84
87
88
89
88
85
81
84
86
87
85
80
75
72
75
80
88
86
81
77
82
89
93
89
84
83
85
86
82
80
81
89
97
97
89
75
71
78
88
94
94
90
88
87
90
91
88
85
84
89
101
103
93
76
66
69
81
84
82
80
80
80
79
79
77
78
78
80
83
91
93
88
79
77
85
97
103
102
93
84
79
77
79
78
76
78
80
83
83
81
84
91
93
92
86
82
85
85
87
92
99
103
98
85
77
81
93
84
78
73
73
79
83
85
82
80
80
84
94
96
88
75
71
77
89
98
96
90
86
84
79
73
69
75
85
99
106
96
81
78
84
94
91
76
68
73
90
100
97
92
92
98
104
104
98
94
91
84
80
73
71
74
79
79
79
81
86
94
94
86
72
64
68
76
81
80
78
77
79
81
81
87
91
94
92
95
95
87
78
81
94
99
92
79
81
92
102
100
88
81
85
91
90
90
87
85
83
73
66
70
83
100
110
104
91
82
78
78
78
76
73
82
91
95
87
79
81
94
104
100
86
79
87
99
103
100
97
88
83
83
90
98
103
100
93
84
79
80
90
92
88
79
80
92
104
102
91
74
76
73
75
81
87
91
92
91
90
88
84
80
78
80
80
78
74
76
80
90
91
93
87
86
87
87
87
94
99
97
86
80
82
95
102
94
82
72
78
86
94
93
88
78
76
81
85
84
81
60
65
70
77
80
82
81
82
87
91
92
89
85
83
82
81
81
80
79
76
78
84
92
95
93
88
85
84
89
93
95
88
80
72
74
82
89
90
86
93
98
100
99
95
88
81
79
82
88
100
71
74
81
90
92
90
82
81
86
88
91
93
95
95
91
87
84
85
84
77
74
79
83
81
80
80
86
91
87
81
81
84
83
76
73
80
92
100
96
94
97
101
105
101
97
96
99
104
112
117
97
94
89
88
87
87
89
92
93
86
80
78
86
94
94
90
82
83
85
85
85
85
85
80
80
89
92
93
85
72
71
80
85
89
88
91
92
88
78
75
84
100
107
103
96
97
104
110
112
104
95
96
94
85
76
79
88
96
99
92
85
74
71
75
83
88
90
87
85
83
87
90
91
93
97
100
98
93
88
83
84
81
82
81
84
86
87
82
76
73
79
88
95
95
93
92
92
93
92
90
82
92
98
88
75
69
75
90
98
101
99
92
84
74
75
84
94
92
85
78
75
77
81
85
88
91
94
98
96
94
90
82
72
65
66
72
81
89
92
84
76
72
77
88
95
98
95
94
94
93
85
87
94
88
77
68
74
86
96
97
95
93
94
89
85
82
84
88
89
87
81
78
75
71
73
83
96
104
102
93
83
83
84
84
79
72
71
79
87
85
79
74
77
84
93
99
104
108
106
101
87
80
79
79
83
82
82
86
89
89
83
79
80
84
86
83
85
88
92
93
88
83
79
77
81
90
101
106
100
92
87
92
98
100
92
83
80
79
76
74
79
85
87
88
87
90
99
108
106
96
75
76
72
74
82
87
90
87
85
84
86
85
81
76
74
77
82
88
93
93
90
87
85
82
82
87
89
92
94
94
97
97
91
84
83
89
98
99
90
78
81
93
102
103
95
91
94
98
96
86
84
89
86
82
84
92
99
95
84
76
75
80
83
79
70
70
79
91
95
94
92
89
89
87
82
77
78
83
92
96
93
84
79
79
83
88
92
96
96
95
92
93
98
104
105
97
93
92
90
86
97
101
98
92
94
98
104
100
84
62
53
59
75
86
86
86
92
99
97
91
84
86
91
93
86
81
85
95
100
93
81
74
78
86
90
86
80
83
93
98
89
79
78
88
97
97
93
91
89
84
87
86
81
80
82
87
89
90
85
78
74
79
89
93
95
94
94
96
92
83
79
81
85
84
82
85
92
97
97
86
78
77
81
84
85
88
89
92
92
90
88
85
88
93
96
99
97
95
90
83
78
78
78
77
78
78
76
79
85
95
103
105
99
91
81
75
76
81
87
88
88
83
76
74
78
89
93
91
84
81
82
87
86
83
82
89
98
95
85
84
92
107
116
113
109
104
99
92
89
90
79
82
84
87
87
87
89
91
94
96
98
93
80
70
66
73
79
85
91
95
93
85
78
82
91
97
93
86
82
83
88
93
91
86
86
90
89
85
81
83
94
101
98
95
92
93
89
86
89
98
79
80
84
86
86
90
93
100
98
93
86
77
76
75
81
89
96
100
101
96
89
85
86
93
100
100
95
88
85
85
87
90
87
88
88
89
88
87
89
92
92
84
73
66
70
77
80
86
90
97
76
80
81
81
81
82
89
96
97
92
85
86
93
98
95
90
91
96
98
94
90
92
95
94
93
96
97
94
88
80
78
81
85
86
87
91
92
91
89
90
92
89
83
76
74
81
86
88
88
94
78
85
84
84
84
85
90
99
102
95
85
83
89
96
91
83
81
90
94
91
88
94
99
94
81
75
81
91
93
89
87
91
90
88
88
94
97
94
89
87
90
91
85
80
85
96
99
95
91
98
85
84
82
82
84
90
93
102
104
95
80
74
77
85
87
80
80
87
92
88
78
79
90
93
83
71
74
88
101
101
93
86
81
80
84
89
97
97
92
89
91
89
83
78
83
93
103
108
106
104
90
82
76
77
83
85
87
86
85
87
85
84
85
91
91
86
82
87
92
90
81
75
75
84
87
91
96
102
102
91
79
72
76
80
82
84
86
88
90
92
94
100
102
98
93
89
93
100
103
96
86
78
76
78
80
79
73
72
79
85
88
90
90
96
97
94
89
87
89
88
85
80
77
78
83
92
99
103
98
89
80
83
94
99
96
87
82
82
84
86
91
99
106
108
99
90
86
84
80
79
73
73
76
79
79
74
75
85
90
85
77
76
84
94
95
90
86
84
84
83
84
85
86
81
78
82
90
96
94
89
90
94
98
97
93
88
89
88
89
90
87
80
77
79
88
95
93
84
76
80
74
75
79
81
79
78
83
92
93
83
71
73
85
97
93
82
77
81
85
86
83
81
80
79
85
93
100
100
93
88
87
87
82
80
80
85
87
87
91
94
89
79
72
77
93
106
100
83
73
78
82
84
82
80
79
81
87
94
93
83
75
78
91
100
97
88
83
85
89
91
86
80
77
78
89
99
105
103
94
88
84
85
85
84
85
84
83
82
89
96
99
93
88
92
104
109
99
80
73
81
83
86
83
76
70
76
87
97
93
82
75
76
87
96
98
95
92
89
87
85
85
89
90
87
84
83
86
89
90
89
90
93
97
98
91
86
87
92
103
110
104
96
87
85
90
98
100
96
92
99
94
90
83
76
72
74
81
89
89
82
77
77
84
90
93
95
95
92
85
82
86
94
92
84
76
75
84
90
91
87
87
91
95
96
91
88
92
100
106
106
100
91
84
81
86
97
109
110
102
94
97
90
83
78
75
75
74
75
76
82
88
95
97
91
85
88
92
93
93
89
90
92
90
79
78
85
100
103
96
86
78
78
82
87
89
89
90
91
93
89
88
83
81
79
85
93
100
99
86
76
85
84
82
81
81
78
76
73
75
80
88
98
99
91
83
80
85
91
92
88
88
90
89
87
85
90
96
97
93
85
82
80
81
85
87
88
87
84
83
84
82
77
71
69
75
87
95
94
85
76
83
82
83
85
86
84
82
84
85
81
82
83
81
77
72
72
77
83
86
86
87
93
96
95
91
89
82
76
76
83
92
93
90
86
87
88
89
88
86
86
85
83
80
79
79
87
93
96
93
85
84
81
82
86
91
94
93
85
83
80
84
83
77
71
70
74
76
79
82
88
98
98
93
89
91
90
84
75
71
78
87
90
89
87
89
89
89
89
91
93
92
91
92
93
92
90
90
95
96
92
88
80
72
77
96
111
103
81
68
72
86
95
91
84
82
82
82
78
80
86
95
94
89
84
86
89
85
80
84
86
86
83
81
81
85
85
84
84
87
90
88
83
81
81
79
78
83
94
100
95
93
83
72
69
85
103
106
91
76
72
82
88
87
87
88
94
93
89
82
81
88
92
94
93
88
82
80
83
91
96
96
92
86
82
80
80
81
84
85
84
82
83
86
85
80
78
81
84
88
87
95
98
87
72
70
76
86
93
91
83
77
68
69
81
91
97
102
95
89
83
81
90
100
100
90
76
72
79
85
87
88
93
98
100
91
82
81
87
87
82
81
90
104
111
103
90
81
77
78
86
84
93
92
87
75
69
71
83
87
90
82
78
82
88
91
90
90
92
89
82
78
85
92
90
81
71
71
76
76
69
68
80
94
103
99
91
86
86
82
78
77
83
94
100
99
87
80
85
96
103
80
83
88
91
93
85
79
81
89
95
94
92
91
92
89
83
82
87
90
88
88
89
94
89
79
75
83
86
81
75
74
84
89
92
92
95
97
90
82
77
78
84
88
89
80
75
78
85
95
97
82
83
85
88
87
83
77
77
80
85
88
89
91
92
90
83
83
90
100
104
107
109
109
102
90
83
84
87
91
91
94
96
93
89
85
87
93
90
85
88
92
99
97
87
77
74
79
82
84
82
83
85
87
88
84
80
76
74
68
70
74
82
90
93
93
91
89
94
97
96
94
98
103
100
89
77
73
84
95
100
94
90
90
91
88
82
76
77
82
89
90
89
87
84
83
87
92
95
96
95
71
77
83
89
92
93
91
85
77
71
71
75
80
86
90
95
99
95
85
73
69
73
88
95
87
74
69
83
97
101
92
83
85
88
87
80
76
75
79
78
74
73
78
86
94
98
98
100
102
102
69
72
78
84
88
92
92
90
86
78
72
74
75
78
84
88
93
92
89
82
81
81
90
97
96
87
80
84
93
99
95
86
84
86
85
81
80
78
80
81
83
88
90
92
91
87
88
93
98
99
87
89
83
80
79
82
90
91
83
77
75
81
87
87
80
69
69
80
91
103
101
91
89
91
91
81
74
74
86
99
97
86
82
84
90
91
86
81
81
86
93
96
94
88
82
82
88
94
98
96
87
88
81
72
70
80
91
97
91
84
82
87
91
89
83
76
75
80
86
90
90
82
78
74
75
76
75
81
93
101
97
83
71
73
84
89
85
83
84
87
85
78
80
85
90
91
93
97
98
90
70
73
70
68
68
77
84
90
90
90
88
87
82
82
85
96
99
95
84
73
72
82
85
85
83
84
90
94
96
98
95
82
72
64
68
79
85
86
85
86
84
79
80
83
88
91
91
89
87
85
81
84
84
81
81
78
75
74
77
86
87
82
77
76
83
92
94
90
82
79
84
93
100
99
95
91
86
82
80
80
84
83
78
77
81
91
94
89
84
82
86
91
91
85
83
85
89
87
88
90
93
96
93
91
86
83
83
87
90
88
84
79
75
79
82
76
71
72
81
88
90
87
85
92
94
93
87
80
79
81
82
81
79
85
90
93
94
91
85
80
75
79
88
98
103
98
93
88
92
93
82
82
87
92
91
89
86
87
90
89
83
76
76
81
84
78
76
78
85
89
85
75
71
78
83
85
83
84
89
90
86
79
74
76
79
81
82
88
89
82
73
69
82
96
103
96
92
93
96
94
72
76
86
98
102
95
87
83
86
91
88
80
75
80
86
89
88
87
87
88
83
76
73
76
79
81
84
87
89
90
87
83
79
78
76
76
82
90
96
95
89
83
89
92
85
79
84
94
98
95
79
84
88
98
101
96
92
92
94
94
88
81
78
81
87
87
84
85
86
88
83
76
74
77
88
98
101
95
87
81
83
90
95
93
87
87
91
102
103
98
92
94
99
99
89
79
80
87
92
90
85
83
82
82
84
91
94
94
90
84
81
82
85
90
89
86
84
86
86
84
79
77
75
78
87
98
102
95
85
77
78
85
90
90
88
87
91
93
90
85
83
88
95
99
96
90
85
84
85
85
81
75
69
69
79
86
91
90
85
78
81
87
92
91
88
86
85
83
80
78
80
86
84
79
74
74
79
82
82
82
78
73
76
79
81
78
74
78
81
87
86
84
83
88
92
92
87
81
84
89
82
80
74
73
77
83
86
84
82
80
85
90
91
89
86
85
82
79
75
80
84
87
88
88
89
90
85
82
82
90
87
77
77
81
84
81
76
82
91
100
90
79
75
78
85
84
79
82
87
95
85
80
72
72
76
84
87
90
89
85
79
75
71
71
75
79
79
82
85
87
87
85
81
82
87
97
101
98
88
84
87
93
96
92
84
82
88
91
88
82
80
88
100
106
97
89
86
88
83
76
88
95
92
87
80
80
80
85
88
88
87
84
83
86
88
86
82
80
85
86
90
89
92
98
105
107
99
88
86
84
85
83
79
80
85
93
97
93
83
74
75
86
102
107
98
91
91
94
87
77
77
87
89
85
82
78
74
77
83
88
90
86
83
85
89
93
95
93
88
84
84
86
88
91
91
87
85
87
92
97
96
81
69
64
73
88
97
92
83
74
74
82
90
96
95
94
95
98
98
99
68
66
65
66
74
79
83
84
85
83
78
77
82
87
92
97
98
95
87
80
80
83
86
76
71
75
86
98
96
92
83
79
74
69
72
85
96
96
88
77
77
85
90
92
95
97
97
95
96
99
71
63
60
68
82
90
93
93
88
80
77
79
87
91
90
86
82
82
83
81
82
86
90
87
84
89
94
99
91
78
71
76
82
87
91
94
95
91
80
74
81
91
95
93
92
92
90
84
81
84
81
83
87
86
86
86
92
95
94
91
89
90
91
90
82
77
78
81
83
85
89
92
96
102
103
99
92
86
87
91
90
85
79
84
89
94
91
82
77
78
86
91
90
85
83
87
88
87
84
87
85
96
99
86
72
65
75
91
98
97
93
90
90
87
83
83
84
85
86
89
93
93
93
95
97
96
89
85
92
101
102
88
74
66
72
80
87
89
89
88
89
88
85
82
84
90
97
96
92
89
77
86
93
85
75
67
74
85
87
82
73
71
77
83
86
86
88
87
88
90
91
89
87
87
89
94
98
96
92
91
92
91
86
82
76
80
85
91
90
85
80
83
86
89
90
92
94
92
84
78
80
79
83
87
92
91
90
84
80
72
62
63
67
76
80
83
85
87
90
90
89
85
83
82
84
93
98
99
93
90
88
93
96
97
92
88
84
79
74
72
78
90
102
103
94
87
83
83
81
76
91
84
82
89
96
98
93
86
81
77
79
81
81
81
78
79
80
85
89
89
87
84
82
81
82
83
86
88
91
95
95
91
87
85
88
89
87
80
74
77
91
103
113
107
96
88
85
89
93
90
88
81
80
90
96
98
93
85
81
80
83
88
92
91
87
81
78
82
89
91
86
84
85
88
86
84
80
83
87
90
85
78
77
80
86
90
90
92
93
95
94
97
99
99
93
87
85
90
97
100
77
69
75
89
101
101
95
85
79
72
74
81
90
96
96
92
88
92
95
94
90
87
88
91
92
87
89
89
86
78
72
74
80
88
88
89
90
96
102
98
88
81
85
90
91
86
81
86
90
92
83
77
74
77
89
96
95
88
80
74
77
85
97
104
102
97
94
99
99
96
91
87
86
84
81
84
89
90
88
84
85
90
91
87
86
90
95
96
91
88
84
84
85
88
91
93
91
88
84
80
87
84
77
75
79
86
92
90
85
86
90
95
99
98
97
95
94
90
86
81
80
83
81
81
81
87
89
87
85
86
95
99
94
87
86
93
97
94
86
87
94
99
92
86
90
99
100
90
87
91
80
83
83
80
82
88
94
98
97
91
90
88
81
76
80
91
98
94
84
74
76
83
89
92
92
92
89
87
86
86
91
95
95
92
93
97
94
89
83
88
99
102
94
84
83
88
89
88
94
110
79
83
85
87
88
91
95
100
98
92
85
84
77
74
77
86
98
101
94
85
85
94
100
96
86
82
86
91
91
88
86
83
86
93
96
97
92
84
78
83
89
94
95
91
87
86
85
86
91
100
83
84
86
92
95
95
95
97
97
91
86
85
89
86
79
76
80
93
97
95
94
99
104
95
79
74
82
93
98
91
84
82
84
86
91
97
94
84
73
73
82
92
96
100
102
104
100
87
77
75
89
91
91
92
95
93
91
95
99
100
91
86
87
84
77
70
76
87
96
91
89
95
103
98
83
71
76
90
101
102
96
92
89
87
91
95
94
83
73
75
85
93
91
85
93
104
105
92
74
71
94
96
88
84
82
83
84
91
99
98
89
84
82
81
78
73
78
91
96
89
77
81
96
105
97
83
78
88
101
107
106
97
91
87
87
90
88
85
79
81
88
92
88
80
81
91
104
111
104
93
89
84
80
78
77
78
75
75
77
80
82
82
83
85
83
79
79
89
94
89
78
72
84
95
102
97
94
97
99
101
92
84
78
77
77
81
85
86
84
84
88
96
100
97
89
88
100
113
118
105
80
79
79
85
86
78
71
71
74
80
79
78
82
88
91
90
86
86
87
87
84
81
82
86
89
94
95
97
95
88
83
81
80
81
80
82
84
86
84
84
89
97
101
97
89
86
89
94
96
94
77
81
89
94
88
77
72
79
87
85
79
75
81
90
93
93
90
86
83
83
87
95
94
87
83
85
89
92
89
86
87
91
94
92
89
85
86
86
85
88
89
88
81
78
78
87
89
90
89
92
80
82
86
88
85
80
80
85
87
84
81
82
88
91
89
81
74
76
80
83
87
91
93
90
88
88
87
88
87
87
88
90
90
86
83
84
85
87
91
93
92
89
85
84
89
91
93
89
86
85
82
82
82
81
83
85
88
88
87
82
79
83
89
89
83
73
69
73
82
87
86
85
87
88
90
90
85
88
89
88
84
81
85
84
79
69
69
77
91
99
101
100
97
97
92
90
86
80
73
71
81
79
77
77
75
81
87
89
88
82
75
72
77
85
92
93
91
87
82
83
84
88
90
88
83
78
78
85
91
90
85
82
86
93
88
75
69
76
89
100
103
98
93
85
78
80
86
90
89
88
79
74
74
77
75
74
73
79
86
85
82
77
78
85
97
103
98
87
79
75
83
92
91
83
71
68
72
81
86
89
88
85
83
88
91
95
94
92
91
91
92
93
90
86
82
86
95
103
103
101
79
75
77
81
85
82
77
77
82
87
89
83
78
78
85
88
86
82
79
85
90
94
91
81
77
82
86
84
82
80
78
76
75
78
87
97
102
100
94
91
89
89
90
89
90
90
90
87
82
79
82
81
80
79
80
79
80
82
85
87
85
81
75
75
73
77
80
80
80
86
88
93
95
93
96
101
103
96
86
76
74
74
75
75
78
84
88
92
95
93
89
85
84
87
88
89
83
77
73
73
84
83
81
78
71
68
74
84
91
93
87
81
77
77
83
84
82
77
73
75
84
92
97
100
101
101
100
94
91
88
87
84
84
85
86
87
88
91
94
94
89
82
79
83
87
88
89
91
89
87
85
84
88
91
91
88
84
84
89
97
96
91
83
83
85
88
82
71
66
73
85
92
92
89
88
90
89
89
90
94
97
94
91
96
101
99
92
90
93
95
91
82
77
77
82
84
89
93
95
93
87
82
82
89
102
110
101
83
72
76
90
95
93
89
88
88
81
71
66
72
84
89
88
83
86
91
90
88
87
91
92
91
87
87
89
90
87
87
89
92
90
84
78
77
76
80
87
92
93
90
87
77
68
68
83
99
101
89
75
75
85
96
102
103
99
95
87
78
71
72
79
87
93
95
95
92
89
86
84
84
87
90
88
80
71
71
81
87
86
80
79
86
96
96
88
83
85
90
90
90
84
86
84
79
75
77
83
89
95
98
99
98
101
103
102
98
93
91
86
85
89
95
100
102
97
87
82
79
79
78
82
89
91
86
78
78
86
94
88
76
75
87
103
109
102
93
88
90
95
96
84
100
108
105
90
79
78
86
97
103
101
96
90
89
86
86
90
94
99
97
94
95
99
97
91
82
77
77
78
78
79
84
87
86
89
93
96
97
90
83
79
83
90
98
103
103
99
99
98
97
88
95
96
94
92
90
90
90
91
90
88
83
81
79
79
83
87
89
86
82
82
90
98
95
88
85
84
85
86
86
88
88
86
82
83
90
95
93
89
86
82
82
85
93
101
102
97
87
85
85
84
80
77
80
87
89
88
81
78
75
77
81
87
92
93
89
85
84
81
81
85
94
100
97
90
90
96
96
93
89
91
98
101
94
86
88
90
91
91
90
89
83
82
83
84
86
83
79
80
86
72
75
79
84
89
89
81
68
63
67
76
84
91
98
99
94
85
80
80
84
89
93
96
93
86
81
82
88
90
89
88
94
102
106
100
90
88
91
97
95
89
79
71
69
74
82
87
90
93
100
69
75
78
86
90
91
85
77
72
72
78
83
86
86
88
91
88
83
78
71
69
71
77
79
72
66
65
76
89
90
85
82
86
91
89
89
90
98
99
94
85
77
77
82
89
91
92
94
95
91
73
72
75
73
71
79
87
90
87
79
76
74
74
77
82
88
93
88
81
71
67
70
78
80
79
73
77
86
94
91
81
74
77
82
87
87
88
92
95
92
93
94
96
97
92
90
88
90
94
90
78
84
79
71
66
70
78
85
83
78
74
75
79
83
84
84
82
84
86
85
83
79
80
86
91
93
94
96
96
89
78
73
81
96
104
93
78
73
79
89
96
98
98
98
92
84
85
90
95
94
74
80
81
79
78
77
81
84
82
80
78
81
86
87
87
87
87
86
85
83
77
77
80
84
90
93
92
88
87
84
77
73
81
97
106
100
86
79
82
92
95
91
91
94
96
94
98
101
99
90
81
77
81
79
79
79
79
79
79
81
83
83
81
80
82
88
95
93
84
74
69
77
86
89
87
84
80
80
80
80
77
72
73
81
95
103
99
92
91
96
98
93
87
82
85
95
106
107
100
82
94
89
84
80
77
76
74
74
76
81
84
81
76
69
70
78
82
86
83
82
86
91
94
93
91
87
85
84
82
83
80
79
76
83
94
100
95
85
80
86
96
96
88
77
72
82
94
103
98
92
79
84
83
80
79
80
87
97
102
99
88
79
75
76
81
80
76
78
83
91
95
90
84
82
90
94
92
88
87
90
92
91
92
95
94
90
87
88
88
87
85
92
99
106
105
97
91
90
94
97
73
77
82
83
83
85
90
103
109
105
94
86
86
87
89
88
82
80
83
87
87
84
76
74
80
86
89
88
88
87
88
86
85
84
84
85
91
98
101
90
81
81
99
120
122
103
90
86
89
93
87
86
84
86
88
89
89
93
93
93
91
88
88
85
82
74
71
76
82
85
86
85
84
78
73
71
73
81
85
83
79
74
74
76
81
86
88
89
89
86
84
84
95
96
92
83
87
95
97
89
90
85
83
84
89
94
99
98
94
89
83
82
79
77
69
62
64
73
81
83
82
83
86
85
85
79
80
85
87
83
80
79
86
90
87
86
86
87
87
85
88
93
96
92
81
79
90
99
98
87
85
83
80
81
85
90
98
102
95
89
82
79
77
75
74
74
81
84
80
77
70
73
82
89
94
100
101
98
89
81
75
78
87
89
87
85
93
103
104
96
89
91
93
92
88
87
91
94
88
82
81
87
87
84
83
84
88
92
91
84
80
75
75
78
83
87
84
79
73
71
73
79
81
84
90
97
97
89
81
75
73
72
71
70
74
82
92
105
106
97
86
82
82
83
81
81
78
80
83
85
81
89
92
88
86
87
91
92
87
78
72
74
80
89
94
91
83
76
72
80
84
82
79
81
85
87
85
81
82
88
91
84
79
79
80
80
80
85
87
87
84
86
88
92
88
81
77
82
93
99
92
94
91
82
75
70
79
88
92
88
82
80
91
98
99
91
84
87
93
94
87
82
83
93
101
105
100
93
87
86
88
92
94
90
83
80
82
88
88
82
81
83
92
100
97
89
89
89
85
80
85
88
89
90
89
86
83
83
87
88
85
82
86
95
100
94
90
86
90
90
87
87
91
97
98
92
83
83
84
85
87
86
83
81
81
86
91
90
85
75
68
73
86
95
96
92
94
100
98
87
88
91
93
91
87
81
76
75
80
86
89
84
85
85
89
91
88
88
90
89
87
87
88
86
81
73
72
77
88
98
99
93
88
91
96
103
102
92
81
72
70
74
81
89
92
93
94
91
91
91
78
80
78
80
80
82
85
87
84
83
81
83
86
88
91
94
97
97
91
86
82
85
89
87
81
77
82
87
93
97
101
105
107
103
96
92
87
81
77
73
77
87
90
88
88
89
81
71
66
76
70
68
73
82
89
97
102
103
95
86
82
86
90
91
94
96
100
97
88
80
77
83
91
99
95
89
90
91
92
96
99
103
107
101
94
88
84
81
79
78
83
92
92
87
83
83
79
72
70
80
81
83
84
84
87
93
99
103
97
90
84
86
89
91
92
92
90
87
86
83
81
83
89
96
97
92
87
85
91
100
101
98
94
97
102
105
99
88
83
87
94
97
90
83
82
86
93
97
99
105
92
94
90
83
77
83
89
92
88
79
71
72
80
87
92
93
90
87
87
92
96
95
91
92
93
93
86
81
81
90
96
94
92
97
104
107
98
82
74
85
102
115
107
89
82
85
95
100
103
105
89
94
92
86
87
90
88
86
80
73
70
71
75
81
89
95
94
89
87
88
93
97
97
96
95
94
89
79
71
72
82
91
96
98
95
92
88
83
81
88
102
116
117
101
83
75
74
79
83
88
84
90
91
91
90
90
87
83
83
82
81
78
78
77
81
89
90
87
83
82
87
95
99
96
91
89
88
85
81
80
83
88
91
90
86
83
85
89
94
95
97
103
109
106
92
78
71
74
84
95
87
81
87
91
91
81
75
78
83
85
85
83
84
85
87
85
85
82
79
79
83
88
93
93
86
83
84
88
94
97
94
89
85
87
89
90
87
86
90
93
92
89
92
94
90
89
88
91
96
103
79
65
70
87
93
83
71
67
79
87
90
85
86
92
95
91
83
78
78
79
79
80
85
92
99
97
89
84
87
92
95
93
90
90
93
97
98
94
90
85
82
81
80
82
86
89
93
95
95
92
74
62
66
79
90
85
75
69
79
91
96
94
88
89
90
87
81
80
82
83
84
83
85
92
98
100
91
83
74
76
86
95
95
90
88
93
98
98
92
85
82
84
87
88
88
88
91
93
90
90
80
74
71
77
85
88
83
83
88
95
99
96
92
92
90
88
87
90
95
92
88
85
85
86
87
87
86
80
79
84
91
96
96
87
86
90
90
85
82
85
94
100
96
87
83
83
87
90
92
95
84
81
77
80
86
90
96
96
96
93
90
89
91
99
103
101
93
88
85
85
85
86
87
88
85
84
83
85
90
97
99
95
88
83
87
94
95
86
81
85
95
99
91
80
81
89
93
92
94
98
83
84
81
79
81
87
96
98
96
88
84
84
88
92
95
98
94
86
74
72
81
92
97
94
86
84
85
91
96
97
92
85
79
79
86
97
97
95
88
85
87
86
89
91
99
107
105
99
95
97
85
85
82
79
77
81
88
88
85
82
84
87
90
84
78
82
93
95
87
74
78
95
104
95
81
73
82
93
99
95
85
80
82
89
96
98
94
83
78
83
87
95
99
101
106
107
103
96
87
84
87
82
81
87
93
91
82
75
75
79
87
90
90
84
78
76
89
97
92
78
76
89
100
95
77
67
78
92
100
96
88
83
83
89
95
98
91
81
75
85
96
102
99
95
95
101
101
90
80
79
92
93
92
98
101
93
76
66
71
80
88
89
88
85
77
73
75
87
91
84
80
85
94
95
90
83
82
88
93
94
91
88
84
80
81
87
88
85
85
89
94
96
91
90
92
98
98
90
84
83
98
103
101
96
92
81
72
67
73
83
87
88
86
83
76
69
72
84
91
88
81
82
87
93
95
95
89
84
83
83
89
94
94
92
89
87
87
87
88
89
91
90
93
94
91
92
96
101
99
90
85
86
84
84
82
79
77
81
87
89
87
84
82
83
81
76
76
81
87
87
86
83
87
88
88
85
80
78
78
81
87
94
98
102
103
101
96
88
86
87
92
96
96
93
85
85
95
107
106
94
76
75
78
78
75
78
80
89
94
92
83
76
77
83
87
86
79
75
80
87
95
97
91
84
79
77
78
79
78
80
82
81
81
83
88
94
94
88
83
84
91
97
94
82
77
83
93
103
103
96
88
92
89
79
68
66
75
85
88
86
78
75
78
85
89
88
85
79
82
91
99
99
92
85
81
82
81
80
80
80
79
80
80
83
85
89
87
85
82
86
92
95
92
84
80
83
89
95
100
101
95
96
89
77
66
66
73
81
82
84
84
87
87
87
86
85
85
86
89
94
98
96
95
92
90
86
79
78
80
81
80
81
90
98
97
91
87
91
92
89
87
89
96
97
90
83
87
94
99
96
81
80
80
81
84
86
85
82
82
84
89
90
90
85
84
81
81
85
89
95
96
96
97
103
99
88
76
74
80
80
76
75
84
95
95
87
84
90
92
88
83
87
97
99
90
81
84
92
93
84
71
71
77
87
95
93
88
84
83
83
86
88
91
91
91
89
85
85
85
86
88
89
92
94
94
92
85
83
82
79
71
68
76
87
90
81
73
75
78
80
83
88
93
93
88
81
84
88
88
85
74
71
79
89
92
89
85
85
88
89
88
88
94
98
103
99
87
77
68
70
78
86
88
84
82
82
82
80
80
81
83
79
78
84
89
90
85
80
81
85
86
88
90
92
93
92
87
86
83
86
81
84
86
92
90
85
82
87
94
101
95
84
77
80
89
92
84
76
66
69
80
91
93
87
81
80
78
77
80
84
91
92
89
87
89
92
90
90
93
97
97
96
98
102
104
96
84
76
74
82
83
85
85
83
82
81
77
77
80
86
83
78
73
76
85
89
85
78
76
80
86
93
96
95
94
95
91
87
86
86
89
92
91
90
89
88
89
91
94
97
98
101
106
109
105
93
80
70
71
78
80
80
77
74
73
71
72
73
77
79
77
76
79
91
101
100
88
76
71
77
84
87
87
88
94
98
96
92
91
89
88
83
82
83
86
89
90
92
95
94
90
89
94
99
97
87
78
78
84
86
80
80
82
84
86
84
83
86
93
96
90
83
81
89
101
102
89
73
67
74
81
81
78
78
84
89
91
90
90
92
89
84
79
79
87
90
91
90
93
93
88
80
76
79
81
80
78
83
92
94
82
82
84
89
91
91
88
85
87
90
89
88
87
87
88
91
90
84
78
76
81
84
83
80
83
88
89
88
85
83
83
86
86
89
91
91
91
90
91
92
89
84
80
79
79
81
81
84
89
93
82
80
80
81
82
83
83
80
74
74
81
89
96
92
87
84
84
85
81
76
77
82
88
93
92
92
93
87
79
73
77
86
89
88
85
88
95
97
91
83
81
87
94
92
89
88
86
88
90
94
68
72
78
82
84
81
81
81
80
80
84
89
93
92
85
80
77
75
75
75
74
79
89
96
100
92
84
78
79
81
86
89
85
76
74
83
96
102
96
85
81
86
94
97
97
99
101
102
99
95
69
79
83
90
91
88
86
84
83
85
86
87
82
79
79
81
81
80
82
80
79
83
92
99
99
90
77
74
79
91
98
93
83
75
76
85
96
100
100
96
90
87
89
94
100
102
104
101
96
90
87
87
83
79
81
86
88
86
81
79
81
83
81
78
80
86
90
91
84
79
80
86
95
95
91
87
83
80
79
82
88
90
83
77
78
87
94
95
93
90
87
86
85
90
95
96
89
83
83
87
85
80
70
68
75
81
83
82
79
75
79
82
85
89
91
91
90
89
84
77
77
80
82
80
81
88
94
92
81
68
68
76
80
80
83
89
92
87
81
82
88
90
87
86
85
85
82
80
86
98
73
73
71
72
78
79
72
67
66
72
80
84
87
90
91
88
85
85
87
87
83
77
76
77
84
93
98
93
84
72
67
71
76
80
85
92
94
91
85
84
88
93
93
90
88
86
86
82
86
93
81
76
76
74
79
77
71
62
60
69
82
87
88
85
82
84
83
85
87
88
87
87
86
88
87
87
87
89
89
85
82
81
77
79
86
94
105
107
98
86
81
83
88
92
93
95
90
82
73
70
91
90
80
69
67
71
74
77
77
79
86
91
89
86
84
87
91
89
86
84
84
86
91
88
84
80
83
91
95
94
87
85
87
88
90
94
99
99
96
88
84
82
81
84
89
91
88
85
79
79
83
87
84
76
71
72
75
79
84
91
95
93
89
89
95
101
98
92
87
83
80
79
79
82
86
90
93
97
98
92
85
85
91
97
93
83
75
74
79
86
90
92
93
94
89
85
83
87
90
94
73
79
85
90
90
83
79
80
80
85
89
86
84
86
93
99
98
94
86
80
73
74
79
86
90
89
87
84
81
79
79
82
89
95
92
83
78
80
85
88
87
87
95
104
101
94
87
90
92
89
84
80
85
95
98
98
92
87
81
78
77
81
82
82
82
86
91
90
83
73
66
74
87
93
90
86
77
72
74
75
76
78
86
94
101
99
96
93
93
90
87
83
86
90
94
96
102
104
98
85
90
83
81
82
83
85
89
90
85
82
80
81
80
81
81
83
86
85
81
78
76
82
90
94
93
89
85
85
86
86
85
82
87
96
103
101
90
83
80
88
93
95
87
76
71
81
95
105
103
94
72
70
69
68
67
70
75
85
88
88
84
80
78
80
85
91
90
84
81
82
88
90
88
85
87
90
91
92
93
94
94
91
89
89
86
85
83
84
86
91
95
99
98
90
79
74
79
88
94
96
72
75
75
74
70
71
76
86
90
90
86
83
83
86
89
93
94
85
81
83
89
94
89
80
79
84
92
91
89
87
86
86
84
82
80
84
91
99
100
95
92
95
99
104
98
90
85
86
87
86
93
91
86
77
74
80
85
89
87
77
74
82
86
87
82
77
75
78
81
83
87
97
99
93
88
86
88
85
83
82
83
83
85
87
90
91
91
88
84
84
89
94
97
101
99
99
100
96
84
73
91
84
77
73
76
85
93
90
81
72
72
80
84
81
70
61
63
74
82
86
84
89
96
95
89
80
75
79
84
86
89
90
90
91
90
86
81
76
75
79
87
92
96
98
97
100
100
94
82
73
77
79
78
76
79
85
89
89
89
87
84
83
85
81
77
75
78
86
93
92
86
81
81
85
81
78
79
85
91
93
90
87
87
86
83
82
85
94
97
91
87
88
89
90
89
90
91
91
85
84
77
87
92
88
78
74
77
84
88
88
85
82
80
83
87
87
85
89
93
95
87
80
75
80
86
94
96
92
90
87
83
82
81
82
83
89
95
101
100
94
89
90
86
80
76
76
82
91
98
101
78
84
87
83
76
75
77
81
84
83
83
81
81
83
85
85
83
81
79
82
79
75
68
68
81
91
96
92
87
82
82
83
89
97
100
97
91
84
80
80
84
90
93
94
90
89
89
91
97
101
84
86
90
90
91
88
83
84
80
78
79
85
97
107
105
97
92
94
96
95
91
91
96
100
102
98
98
99
101
98
89
79
79
85
91
91
87
87
90
98
100
95
90
86
85
85
91
100
101
94
73
68
74
87
91
90
85
83
83
84
83
83
84
89
91
87
84
86
93
95
93
91
93
93
85
79
79
84
95
99
97
90
84
80
80
86
89
88
86
85
84
81
81
83
81
82
85
89
89
86
88
83
84
88
85
81
82
85
95
99
95
89
83
82
77
75
74
82
90
92
88
86
87
86
81
73
71
76
88
98
103
102
92
87
87
91
92
87
82
80
86
90
91
89
89
90
83
74
74
85
92
94
96
91
83
82
87
95
99
99
97
94
93
86
80
79
86
94
93
88
81
82
87
90
90
84
84
86
90
97
102
105
106
99
90
83
78
74
73
75
92
104
106
96
90
90
92
86
81
89
82
87
91
87
84
87
95
102
99
91
87
88
89
87
88
93
102
102
95
85
81
82
87
89
87
85
89
94
98
99
100
104
105
98
89
80
78
79
82
82
86
92
95
89
87
91
96
97
96
94
81
83
80
81
81
86
94
99
94
85
76
73
77
85
94
101
104
97
89
86
85
86
85
80
79
83
87
94
97
99
97
91
89
91
93
96
95
92
90
90
90
90
84
84
86
92
96
98
101
102
92
87
80
81
89
96
96
92
85
80
76
74
78
84
97
105
103
94
87
87
91
91
87
84
84
86
84
84
83
81
80
83
87
95
99
99
91
79
72
78
91
102
96
86
83
85
91
96
102
111
100
92
81
80
91
105
100
89
84
84
93
91
82
79
84
93
100
94
87
86
90
93
91
88
87
88
85
80
73
68
75
85
94
99
100
96
89
80
74
78
91
104
104
90
81
80
85
93
100
107
95
92
82
78
76
82
87
87
91
96
100
96
84
77
76
84
90
92
89
88
91
97
96
91
85
87
89
88
86
83
82
83
89
95
96
92
89
94
99
96
92
88
89
88
85
87
89
93
96
98
77
77
82
82
78
71
72
80
89
92
90
85
83
85
88
88
89
92
91
90
86
89
95
96
97
93
90
91
95
95
89
82
81
89
92
92
89
91
94
98
92
84
79
79
84
90
94
93
92
89
80
76
85
92
93
84
75
77
85
89
87
81
82
88
95
96
91
88
87
80
75
75
83
96
103
98
89
84
86
91
91
87
83
85
89
95
95
93
89
88
88
85
81
79
83
95
106
99
86
73
101
96
90
89
88
84
80
82
92
102
102
91
82
80
85
85
80
77
77
77
76
78
82
88
94
95
89
84
84
87
90
90
85
81
84
91
99
98
93
89
89
87
84
85
95
110
118
104
87
74
88
88
87
87
86
84
82
89
99
110
107
93
82
77
76
78
77
77
78
80
80
82
85
89
92
92
89
88
90
90
91
89
84
83
87
94
94
90
87
90
98
102
97
87
83
88
94
94
94
94
68
68
78
89
96
91
89
91
98
100
90
82
81
87
90
85
74
71
76
82
87
89
91
93
92
89
84
87
95
99
95
88
82
82
89
96
96
90
84
85
93
103
103
92
82
79
82
89
96
98
81
81
82
85
85
88
90
96
94
90
82
80
85
89
90
80
70
64
70
82
92
96
96
93
90
86
85
91
100
104
100
92
81
79
84
92
96
95
84
78
74
83
95
105
111
108
101
91
83
77
90
86
80
74
72
78
86
96
96
91
87
89
88
82
76
76
83
90
87
81
80
88
94
93
91
96
102
105
101
93
87
84
84
90
93
90
87
80
81
81
85
85
88
94
101
109
103
88
70
65
82
75
70
74
81
84
82
85
90
93
91
90
88
82
79
88
98
100
88
69
63
75
89
94
94
93
98
95
91
82
78
79
83
91
98
97
88
81
84
97
103
98
84
76
77
86
87
82
77
82
79
76
76
84
92
89
76
69
72
80
86
88
87
87
84
82
77
73
73
71
75
80
84
84
84
86
86
85
80
80
81
82
79
74
74
81
89
99
103
100
91
84
83
87
93
90
82
78
84
98
85
89
90
94
96
91
78
71
70
75
82
86
88
87
83
73
67
69
77
85
88
85
78
70
74
83
88
85
78
76
79
83
82
78
72
70
75
87
95
93
82
76
85
99
106
92
81
76
82
89
82
83
86
92
94
94
94
92
92
90
83
80
81
84
88
88
84
84
83
84
83
81
75
68
72
81
88
86
79
75
76
80
91
99
100
91
79
72
80
93
97
95
89
88
88
88
87
85
83
77
76
77
79
80
85
91
100
107
103
92
79
72
73
83
90
90
81
71
71
77
82
82
75
71
73
79
84
85
81
78
78
81
87
89
92
93
90
86
85
94
101
97
92
85
87
94
97
96
88
84
89
94
89
77
70
75
88
90
82
74
71
74
77
81
85
84
76
70
75
86
90
84
76
72
77
83
85
83
81
79
80
82
85
86
87
88
91
94
94
93
92
92
94
96
97
93
87
88
91
95
96
99
89
76
68
71
80
81
75
72
75
81
79
81
84
87
89
88
89
89
87
80
79
85
92
88
81
80
81
80
78
80
86
96
96
89
87
91
95
89
83
84
92
100
95
86
82
90
101
99
83
82
80
80
82
85
84
82
81
84
86
85
83
84
87
92
93
90
89
87
83
81
87
97
99
90
82
79
85
90
86
78
81
89
89
84
85
93
94
86
73
76
88
97
95
91
95
105
104
96
75
76
82
91
96
93
87
85
84
83
83
88
90
91
88
81
77
79
84
91
93
92
90
92
96
97
94
89
87
90
89
84
79
80
78
78
83
92
96
88
81
82
91
101
103
97
93
90
84
83
83
86
89
92
92
90
88
87
87
84
84
91
99
98
89
79
69
71
75
85
93
95
91
88
87
96
99
91
83
82
84
86
86
84
83
82
84
89
96
98
92
83
83
92
102
99
90
80
75
82
85
89
88
86
83
83
84
88
94
99
99
97
95
92
89
85
82
76
72
71
79
88
93
89
83
83
89
90
90
87
85
87
88
88
88
86
85
85
93
98
95
84
80
88
97
100
98
93
89
87
84
84
80
77
80
81
79
75
79
89
98
97
91
89
90
89
88
87
86
82
82
87
89
86
82
78
81
86
92
94
94
91
90
88
87
86
84
82
83
86
90
92
93
92
95
97
97
94
91
84
79
77
75
76
80
83
79
71
65
70
75
81
86
90
94
88
86
86
91
96
93
82
76
81
86
86
82
81
84
90
93
92
83
79
80
83
84
83
83
85
88
91
94
96
95
91
84
83
84
84
73
74
76
80
84
86
85
85
79
74
73
70
75
80
85
86
84
85
92
93
88
79
73
76
83
88
86
85
87
91
91
85
79
75
74
77
81
84
88
90
89
89
92
96
97
91
82
81
86
89
73
74
79
83
84
85
87
89
91
88
82
82
84
81
81
83
92
100
99
94
87
85
82
78
78
83
86
89
89
86
85
86
89
89
88
87
86
89
89
90
88
89
93
97
97
93
83
80
82
89
73
74
80
84
83
80
81
83
87
86
83
86
89
82
75
77
91
104
105
95
87
84
88
89
84
83
83
83
82
81
84
89
97
99
96
97
95
93
88
87
84
83
83
87
92
91
85
80
78
80
71
71
75
82
85
84
79
76
76
75
74
74
74
72
71
74
80
89
88
81
73
73
83
91
95
85
77
72
78
89
94
91
85
83
85
89
91
90
88
89
84
82
80
82
85
87
86
83
85
84
74
70
72
78
85
88
82
73
66
68
72
74
76
77
79
82
80
76
74
72
72
72
76
84
89
82
73
72
79
92
101
94
85
78
76
81
85
87
88
93
96
100
98
91
79
69
72
80
86
88
84
82
77
71
74
78
79
76
73
75
83
91
93
90
87
86
86
80
78
78
79
78
76
75
75
78
79
77
77
80
87
91
87
80
78
82
86
86
86
85
94
102
102
89
74
65
70
80
86
88
80
81
79
71
65
63
68
76
83
89
92
94
92
87
84
85
89
92
91
86
82
79
73
70
72
84
90
87
77
72
73
79
78
78
79
86
86
77
66
68
85
98
101
88
82
82
89
92
91
93
77
72
69
69
65
63
64
71
81
90
88
82
77
75
76
81
87
95
97
92
85
81
80
82
86
92
94
91
86
83
83
82
76
70
73
83
85
74
59
59
78
95
102
103
101
100
98
92
91
93
80
70
64
65
66
68
69
69
75
81
84
83
78
75
75
79
83
91
94
94
95
96
99
99
97
95
91
88
84
85
90
94
90
82
77
82
88
86
77
72
78
84
88
92
96
102
99
90
83
90
83
77
73
71
69
73
74
73
73
78
86
89
87
84
82
82
84
88
91
92
95
97
96
94
88
83
80
75
72
75
85
93
95
93
89
90
91
92
92
89
87
81
71
66
79
95
102
94
88
91
83
86
83
80
77
78
76
74
77
86
95
93
87
85
86
87
90
90
90
89
85
80
79
80
82
80
76
73
73
77
84
90
88
82
78
81
89
96
97
91
88
81
76
73
77
82
86
89
92
94
80
82
86
86
84
81
76
74
78
85
90
88
79
73
78
85
90
89
88
85
83
80
80
83
83
79
79
83
89
93
93
91
88
79
69
69
83
99
102
88
74
75
87
95
87
77
71
78
86
89
68
70
80
87
89
88
88
86
82
81
83
84
83
84
85
85
87
86
82
79
82
87
92
93
86
81
82
90
97
97
93
92
93
95
90
83
85
95
98
89
80
81
88
97
96
94
91
91
92
87
66
66
76
85
88
87
87
86
83
80
79
83
91
97
99
95
90
84
79
78
82
91
95
94
89
86
86
89
92
89
83
80
87
94
98
95
85
80
80
86
89
90
91
87
89
100
107
108
101
92
80
80
85
87
84
76
70
66
66
69
72
74
75
79
83
89
88
82
79
80
90
97
96
90
83
83
86
88
88
86
81
73
68
71
80
86
85
78
72
74
81
87
83
72
65
69
80
92
94
89
88
89
89
89
85
81
76
72
69
69
66
65
67
71
76
79
82
81
79
82
91
100
94
85
74
77
83
87
84
83
84
81
75
72
75
84
89
85
79
79
83
87
82
70
61
62
71
81
84
84
82
83
83
82
81
84
88
88
81
71
67
71
78
82
80
77
76
80
81
82
83
87
87
89
92
94
92
83
78
82
89
97
95
90
88
89
87
84
81
88
95
98
95
89
90
96
98
93
84
79
80
81
78
76
79
81
83
81
74
71
72
79
83
86
82
78
76
78
85
85
81
75
77
88
99
102
92
81
79
83
88
92
90
87
84
83
82
81
82
86
87
90
93
98
106
111
106
94
82
75
78
79
79
78
80
83
79
77
71
72
78
85
89
93
90
82
77
81
89
95
90
78
68
69
75
76
77
83
89
91
86
79
75
75
78
78
82
89
90
87
83
83
85
88
90
90
89
86
82
83
77
79
78
77
78
79
81
79
76
78
84
88
93
94
90
84
80
83
91
99
97
85
73
69
71
74
79
89
93
95
90
85
84
88
91
91
87
85
87
90
92
93
90
82
76
74
75
77
82
91
76
71
69
73
73
74
73
73
77
83
90
92
85
78
75
75
79
81
84
83
84
81
79
81
88
93
95
92
88
78
76
80
91
102
106
101
88
79
76
78
86
90
91
88
90
90
86
82
83
90
81
80
80
85
89
90
89
82
75
75
82
92
95
88
80
80
89
94
91
86
85
87
89
87
84
84
91
98
100
97
88
81
81
87
93
92
86
85
93
107
115
111
102
94
87
86
90
95
99
92
79
78
79
85
87
86
85
81
76
77
82
90
98
101
97
89
84
84
89
90
90
88
83
83
82
87
94
97
99
101
101
99
91
87
87
88
88
86
88
97
105
105
99
93
91
91
90
90
88
86
90
86
87
85
81
81
85
94
103
102
94
90
95
100
100
92
86
82
86
86
84
83
83
85
86
87
88
90
93
99
105
102
89
75
75
85
90
87
81
82
90
96
94
89
89
92
95
88
85
88
87
88
87
83
79
79
88
100
108
108
102
97
93
84
79
79
87
93
90
83
77
79
86
89
89
87
85
88
86
83
82
82
79
76
78
85
92
88
80
74
79
90
92
87
84
90
99
106
106
97
80
83
81
77
75
79
88
94
93
89
91
92
86
78
71
75
86
93
91
87
85
87
89
87
82
84
89
93
87
77
71
72
79
80
82
85
91
90
86
82
79
82
87
88
86
88
95
101
104
98
77
77
76
77
77
80
84
87
85
82
80
78
81
81
84
88
89
90
86
87
94
98
93
86
81
81
86
90
91
88
84
81
81
81
81
81
82
87
89
91
84
82
83
87
91
89
80
78
82
90
77
74
72
80
88
92
88
84
84
87
91
89
82
82
85
93
97
92
85
84
87
92
93
90
84
81
81
84
88
89
86
86
87
85
81
79
82
83
89
87
85
83
81
85
90
93
87
79
82
96
86
76
67
71
89
98
97
86
85
93
101
97
84
76
76
87
97
95
88
86
85
85
83
82
80
78
78
78
80
80
82
85
90
94
94
95
95
95
92
87
84
84
81
82
87
97
100
91
83
86
90
78
67
67
78
95
99
94
90
91
96
91
83
79
79
85
93
93
92
90
88
83
78
73
74
77
82
85
85
85
84
83
89
101
107
106
100
95
92
88
88
85
82
81
84
90
94
91
81
73
81
79
77
82
90
95
97
93
91
90
86
81
82
86
91
91
93
96
98
93
83
77
77
85
90
88
86
88
93
94
87
80
82
91
101
97
88
80
79
86
93
96
90
82
75
76
86
90
83
73
80
82
89
93
94
95
92
91
91
92
88
85
83
87
90
91
93
100
101
94
79
73
79
90
96
90
84
84
90
90
87
77
73
78
86
89
85
81
81
88
98
100
94
82
78
82
93
95
83
71
96
99
94
89
83
82
86
92
94
96
94
91
86
85
85
88
90
93
94
91
89
88
88
87
83
81
86
89
94
94
88
80
76
80
87
92
94
95
99
103
100
92
84
84
93
103
109
97
82
71
95
96
90
88
84
84
85
91
94
93
90
88
84
83
80
82
83
85
87
89
92
92
92
93
92
91
92
100
102
97
88
81
79
82
87
91
92
95
98
100
96
90
84
86
91
95
96
95
93
92
80
81
87
92
94
89
85
83
85
87
82
80
81
85
85
80
75
75
84
91
94
92
93
99
101
92
86
86
91
88
86
82
80
81
84
87
92
94
96
91
91
94
95
90
81
78
83
92
99
99
79
85
89
91
88
85
81
82
85
87
83
81
83
87
88
79
73
72
84
93
98
93
88
87
89
89
82
74
75
82
89
93
92
90
85
86
91
96
97
94
91
95
96
93
91
88
86
88
82
78
84
87
90
86
82
79
83
90
93
92
87
84
82
80
76
76
79
87
88
92
90
81
74
78
88
99
99
89
78
80
90
97
97
93
86
85
88
92
96
97
98
93
90
90
92
94
90
82
71
69
84
82
79
78
80
81
86
95
98
96
87
81
78
78
77
81
82
87
87
84
82
80
80
82
89
100
101
93
83
82
88
91
88
83
81
84
87
90
93
94
91
87
83
83
87
93
95
86
80
82
86
78
72
74
80
86
91
93
93
88
81
79
82
87
89
87
80
71
70
80
91
97
93
84
81
83
85
85
84
87
91
91
84
75
76
84
94
98
93
85
75
71
79
89
99
95
85
81
82
93
86
85
81
81
85
90
91
87
82
78
78
80
87
90
89
88
85
80
81
84
95
98
92
81
76
81
84
85
87
92
92
88
83
81
81
84
85
86
88
86
77
73
82
99
105
93
75
68
79
92
85
87
88
91
92
91
88
84
80
78
75
75
78
80
85
87
88
94
91
85
80
79
79
81
85
90
96
99
97
95
90
83
83
89
90
82
71
71
82
96
97
92
86
90
95
92
85
79
80
87
85
89
89
90
91
92
92
88
84
78
73
66
68
73
79
83
84
83
85
82
77
75
78
82
88
94
98
100
97
94
91
92
93
94
90
86
84
89
96
101
101
94
89
91
100
100
96
89
83
90
86
91
90
89
89
94
96
88
78
74
78
79
79
78
82
84
84
83
84
86
87
84
80
85
91
93
93
93
92
91
91
94
96
94
89
87
91
97
99
96
88
87
93
102
104
97
83
74
81
94
85
88
86
81
82
88
89
84
78
78
84
86
82
77
81
86
88
87
84
83
81
74
77
85
92
90
87
86
88
89
89
86
90
91
88
80
77
82
89
89
85
84
92
101
100
90
79
76
82
87
86
85
81
77
76
77
81
83
85
85
83
78
70
73
77
81
81
81
79
73
65
62
66
75
81
85
81
82
88
93
91
85
82
79
75
70
72
80
88
87
83
81
84
91
96
94
94
90
83
78
84
87
86
85
79
77
82
85
87
84
77
72
75
75
73
71
73
77
82
86
82
78
75
74
78
83
83
83
82
87
89
86
76
68
64
69
83
95
98
94
86
84
87
92
96
96
91
81
74
73
82
87
89
87
79
78
82
84
81
75
73
80
85
78
70
65
70
82
89
96
97
96
91
86
86
92
94
87
73
67
68
69
71
72
77
82
86
91
95
97
94
90
88
92
93
88
83
80
79
84
84
81
75
74
77
80
84
84
79
80
85
91
89
81
72
73
79
87
90
89
92
97
97
90
83
84
90
91
87
74
63
58
65
73
83
86
87
86
88
92
90
86
84
86
88
89
94
99
97
91
87
81
70
71
80
92
95
91
88
92
99
98
92
86
84
82
86
91
93
87
81
83
86
87
80
75
78
86
92
92
84
73
68
69
75
84
86
83
82
81
83
83
84
84
90
95
102
103
95
83
81
81
80
81
85
91
91
87
83
87
90
92
88
87
86
83
85
91
96
89
78
73
74
87
92
85
75
74
82
92
97
92
84
77
80
86
88
84
80
80
85
89
89
92
95
99
98
89
81
72
72
77
79
82
82
82
79
74
69
71
76
81
84
84
82
81
84
90
95
90
80
77
82
92
94
88
79
79
87
94
95
92
89
90
93
98
97
93
90
86
87
89
92
96
100
101
97
87
79
74
72
71
75
77
79
81
85
84
77
73
76
83
86
84
79
78
85
91
92
89
88
90
93
93
88
82
82
87
93
94
90
86
86
88
90
89
91
92
91
89
88
89
93
97
99
101
96
90
84
79
73
70
75
79
82
84
90
95
92
87
85
86
88
82
75
76
87
98
102
98
89
85
84
87
85
84
86
88
90
93
89
86
84
85
87
87
85
83
87
91
91
86
84
87
93
98
95
91
90
88
75
71
74
80
84
84
83
83
88
89
86
84
79
78
74
78
91
102
105
98
86
75
73
77
82
85
82
84
88
93
92
86
82
86
91
90
83
81
87
95
94
85
79
83
88
86
85
86
90
93
80
72
70
76
83
85
82
78
76
79
83
83
81
82
84
86
89
89
89
88
85
78
71
69
71
73
77
81
85
90
89
87
87
88
86
83
81
84
88
92
95
95
93
86
76
67
70
79
87
88
73
72
73
74
76
80
83
81
80
81
83
87
90
88
86
86
86
84
83
84
84
77
69
67
72
79
81
81
81
81
85
91
91
86
81
78
82
88
90
89
91
97
96
86
71
66
79
91
88
84
70
73
78
74
68
63
69
81
86
88
86
85
85
84
82
83
87
90
90
87
84
80
77
79
85
90
91
86
81
83
88
92
88
82
81
88
91
90
83
78
82
87
89
87
82
90
99
102
93
84
70
70
70
66
61
57
67
83
97
96
85
76
70
70
74
80
88
93
92
86
82
83
85
86
87
90
89
87
81
85
91
94
89
82
81
87
89
86
79
76
81
85
87
91
93
97
96
93
92
93
70
59
55
58
63
68
76
86
98
95
81
72
65
68
73
80
87
90
87
79
74
81
84
83
80
79
77
72
65
68
82
96
99
92
82
77
75
76
81
91
100
96
85
77
78
89
93
91
91
98
71
60
60
67
74
77
78
80
79
81
76
77
79
81
81
80
81
85
85
81
79
79
80
78
77
76
71
62
54
56
71
86
96
92
84
78
74
75
88
104
111
98
74
60
71
93
105
100
91
89
76
73
73
78
80
80
78
75
71
69
72
78
82
83
82
76
76
84
88
93
91
83
81
83
81
79
75
69
67
68
75
83
86
82
81
85
91
95
97
97
94
87
78
73
80
92
97
96
91
87
79
84
83
81
78
77
76
75
75
77
80
79
75
70
70
71
74
82
88
94
97
95
93
88
83
80
83
88
92
90
88
90
90
84
79
80
96
111
109
92
78
79
90
94
85
76
73
81
91
93
74
77
81
79
77
76
77
76
77
81
87
86
78
73
72
77
81
82
83
87
93
94
91
83
77
79
87
97
99
92
85
86
93
93
85
78
84
98
102
93
83
84
90
94
87
81
81
89
94
96
72
76
80
83
84
84
82
79
79
82
85
84
80
82
87
90
89
84
82
83
87
86
77
70
70
76
84
86
85
82
79
77
81
90
92
87
81
80
82
86
87
83
84
85
89
98
104
105
99
93
90
92
94
93
89
83
79
78
79
82
80
78
76
79
83
85
84
82
84
92
93
90
77
68
67
72
77
79
80
80
80
75
74
79
93
98
92
77
65
69
77
80
79
74
74
84
92
96
95
90
90
91
91
91
87
84
81
84
85
86
79
78
78
78
77
74
72
78
83
93
92
89
77
69
65
69
74
78
78
80
82
83
82
83
89
98
95
83
72
72
82
89
88
76
67
67
73
80
85
89
78
77
80
82
83
81
83
87
90
90
88
84
83
83
81
77
75
76
79
80
77
72
70
72
80
85
86
81
79
81
87
91
91
86
86
88
87
84
81
86
91
95
92
83
81
82
82
81
83
87
79
82
86
86
82
78
73
72
78
87
87
85
81
84
84
81
76
74
75
76
71
62
63
75
94
103
96
82
79
84
89
88
84
82
84
87
86
84
83
86
86
85
82
83
89
95
96
92
86
84
92
89
89
88
84
81
75
69
65
70
75
76
78
83
86
83
74
67
73
83
87
77
68
69
80
90
92
88
86
84
79
75
74
80
88
92
91
90
89
86
84
81
81
84
88
91
90
88
86
83
93
84
76
76
82
89
91
84
76
76
79
83
85
85
87
78
69
66
74
86
92
88
79
72
70
72
79
87
91
91
87
82
84
87
93
93
89
86
86
88
90
92
92
91
89
83
73
66
70
79
90
80
75
76
83
88
87
81
78
81
86
86
84
79
76
75
73
72
75
81
86
90
95
94
92
87
79
83
86
89
89
88
87
88
91
89
83
77
77
83
90
92
92
94
96
91
81
71
73
82
82
85
84
81
78
83
87
84
77
77
88
98
93
74
62
69
85
92
88
82
80
84
83
79
74
77
84
86
84
83
86
88
90
89
86
82
80
80
83
91
95
94
95
93
91
87
89
90
87
80
90
90
87
82
79
82
85
82
73
72
81
92
100
103
97
89
84
82
83
85
89
88
85
83
83
88
93
96
95
92
91
93
90
85
85
86
85
85
88
99
103
97
90
81
82
87
90
90
89
87
84
85
85
84
82
82
84
86
84
81
81
90
103
111
111
103
88
84
83
82
84
85
85
84
82
85
88
92
95
95
93
92
86
79
82
89
93
91
87
91
91
87
76
70
78
90
98
100
97
92
71
71
75
80
84
88
88
87
85
84
87
91
91
85
80
78
84
89
86
81
78
82
87
87
81
78
82
82
80
76
76
80
82
85
90
99
104
98
87
79
74
70
72
72
80
89
96
100
104
99
78
80
77
78
80
87
89
86
83
83
87
91
88
80
70
69
73
81
86
84
84
88
90
91
88
89
87
81
71
67
69
76
83
88
93
97
94
90
86
82
79
82
84
91
88
83
77
82
95
99
85
86
81
78
79
84
86
83
81
82
87
93
96
91
85
76
73
70
76
83
89
92
94
95
94
90
88
84
85
87
88
88
88
89
86
83
81
82
87
95
94
95
95
98
94
83
75
76
87
96
82
83
81
82
84
85
84
81
81
83
89
93
90
85
80
79
78
82
85
86
85
85
88
91
91
83
78
82
91
100
100
96
91
89
86
85
87
94
101
98
92
86
83
86
93
98
97
89
84
88
80
80
79
83
87
88
85
81
81
83
90
88
82
77
78
84
92
96
98
92
86
81
81
85
83
76
70
71
81
88
86
83
85
88
91
92
94
98
101
96
92
86
82
85
94
105
104
91
80
77
85
81
79
82
88
93
91
85
82
83
81
79
80
85
96
101
99
93
88
88
87
83
82
82
80
74
69
71
80
86
86
81
83
91
97
96
89
85
86
92
96
98
94
87
87
90
92
87
80
80
85
81
79
84
93
98
95
88
83
83
82
79
79
87
94
93
90
87
84
83
83
82
86
88
85
82
78
85
94
104
100
91
86
92
98
97
89
83
83
88
97
100
94
85
74
74
83
96
99
94
73
75
78
85
90
92
91
85
84
87
90
88
83
82
78
76
83
90
99
96
87
86
91
94
96
90
85
87
96
98
95
89
86
92
99
100
93
87
85
87
89
90
88
82
74
73
86
99
101
92
62
68
75
77
77
77
78
81
82
88
92
93
90
84
77
77
87
100
105
99
93
92
93
90
88
85
85
86
89
84
82
80
86
100
108
103
93
88
88
89
88
87
86
85
82
80
86
91
93
90
80
79
77
75
77
79
83
83
79
77
81
90
92
86
78
77
85
95
99
96
92
89
87
84
81
80
85
91
94
91
84
82
85
88
89
88
87
90
94
93
86
83
83
88
93
97
97
98
104
104
96
95
89
84
82
87
88
85
79
77
81
86
90
87
83
80
82
84
91
95
94
89
84
83
84
88
90
95
95
90
86
84
86
82
74
73
82
94
103
96
89
83
81
81
89
96
104
107
107
105
85
91
91
88
87
88
85
81
78
79
84
85
85
86
88
90
86
85
90
96
97
91
82
81
87
89
86
82
75
73
75
82
90
91
86
84
91
103
110
109
102
95
85
77
72
77
84
89
92
91
78
88
91
89
85
82
79
79
79
80
84
84
82
80
79
82
85
88
93
97
99
89
78
72
77
84
84
74
72
80
90
95
89
81
81
87
99
107
110
107
102
97
93
87
76
73
77
85
91
91
89
91
91
86
80
80
80
85
85
83
83
82
82
80
76
76
81
88
96
105
107
100
87
77
78
83
86
89
91
106
117
112
91
69
60
71
88
94
91
85
85
88
92
93
92
96
101
104
102
94
94
92
86
78
78
85
95
100
93
82
78
81
87
89
88
86
85
91
94
99
102
101
96
89
82
83
85
88
93
104
111
110
97
86
80
85
88
85
77
75
77
86
89
88
90
94
97
101
100
98
88
86
82
78
81
88
94
96
89
81
78
82
88
89
89
90
92
94
92
85
82
85
93
96
93
87
84
83
88
94
94
90
88
92
98
100
95
87
82
82
85
88
87
88
87
79
77
81
88
96
89
88
85
85
85
78
72
71
76
80
81
81
80
75
71
73
83
93
94
86
79
80
93
101
103
93
85
85
91
96
93
86
84
89
91
88
86
88
92
92
88
86
87
93
92
90
84
82
83
88
93
90
88
87
85
78
71
69
73
81
84
79
73
65
64
69
81
91
94
88
84
85
95
100
97
91
87
88
92
93
91
92
94
95
92
87
86
93
96
92
85
82
87
93
96
93
91
84
86
92
86
87
86
86
90
91
90
84
81
84
90
88
81
75
77
84
90
92
90
85
85
89
94
95
90
88
89
91
92
89
88
88
91
90
88
86
91
95
95
90
84
84
89
94
96
91
83
83
88
98
84
84
81
81
85
88
88
83
82
85
89
88
80
78
82
89
89
88
82
82
83
87
88
87
85
88
92
95
95
93
92
93
93
90
86
83
81
83
86
89
88
90
94
99
100
93
86
84
86
88
88
85
81
77
75
73
76
80
83
82
76
70
71
77
80
82
77
77
79
80
81
81
79
79
81
89
96
95
93
92
92
95
94
92
87
83
80
78
79
82
85
91
96
100
102
103
96
86
77
74
84
86
85
82
74
72
76
81
83
79
72
71
75
76
76
77
81
86
87
86
80
77
75
74
81
91
95
89
80
73
72
76
78
79
84
86
87
82
76
76
83
90
93
95
96
99
95
87
77
75
75
84
86
81
74
72
75
78
79
77
80
84
84
76
73
79
93
102
99
93
86
80
78
77
80
85
87
78
67
61
59
62
68
76
87
96
92
83
76
78
86
94
94
90
87
87
89
92
93
91
86
84
77
74
75
79
78
73
68
74
81
86
86
79
79
82
91
98
98
93
89
84
83
82
79
78
80
81
81
78
72
67
69
76
89
97
93
86
80
80
83
86
92
92
88
82
84
94
101
94
100
86
75
75
85
93
94
88
83
80
79
80
84
86
88
87
86
86
84
81
78
78
85
91
89
83
80
84
90
92
87
78
71
72
79
88
92
90
84
80
79
82
89
96
95
89
85
87
92
90
83
85
85
86
88
91
92
94
95
91
84
79
81
87
91
90
86
86
81
70
61
67
81
96
95
85
75
76
83
89
90
86
79
77
84
96
100
94
88
84
87
90
92
92
96
93
94
87
83
84
72
81
85
83
80
77
75
77
81
81
80
82
84
87
87
89
88
87
81
76
73
79
88
97
92
78
70
75
85
92
91
88
87
92
102
110
111
103
92
86
86
89
87
83
85
91
97
99
89
83
86
84
81
78
77
77
79
78
75
74
78
84
87
86
83
81
79
77
78
82
89
95
100
99
89
81
77
86
93
94
89
82
80
85
90
91
93
91
85
80
81
85
88
87
85
89
98
103
101
90
88
84
78
79
80
84
88
88
84
81
82
87
91
89
83
78
74
73
75
82
84
81
78
80
85
91
93
92
93
93
88
82
77
75
79
79
78
79
83
87
92
96
96
94
90
91
97
105
107
101
77
73
73
76
80
82
82
83
85
86
87
86
89
87
84
82
81
84
86
86
81
73
65
63
73
87
96
95
92
90
86
83
83
87
89
87
80
83
92
103
103
94
87
90
94
97
98
101
102
100
71
61
61
69
74
80
81
80
82
84
84
84
82
81
82
84
85
89
90
91
92
88
83
77
75
82
87
92
89
83
81
84
92
95
89
81
80
86
97
100
88
76
75
85
96
99
97
90
85
86
67
62
64
70
74
82
88
90
88
83
80
80
78
79
82
84
86
89
91
91
90
86
83
84
88
89
86
85
85
84
86
90
93
94
89
80
80
91
96
94
83
78
79
88
96
99
95
88
81
82
73
75
74
71
68
74
81
86
86
80
75
74
76
82
83
85
88
91
92
93
88
82
78
84
90
95
91
86
86
92
93
91
90
92
92
92
93
92
94
93
85
81
82
90
97
100
95
86
82
84
76
77
77
69
64
68
73
82
85
81
74
71
70
73
77
82
87
89
87
86
84
83
83
84
86
89
90
87
84
82
85
86
87
89
91
93
92
91
93
95
89
83
83
88
92
89
83
84
86
91
74
72
74
73
74
75
79
85
89
85
75
69
66
67
72
80
85
84
77
70
68
75
81
80
80
82
83
81
74
71
75
86
90
90
86
83
82
85
92
105
107
97
82
76
75
77
81
84
89
95
74
66
70
77
82
83
82
85
85
76
69
67
72
77
81
82
85
83
81
76
74
78
81
81
80
80
82
82
80
80
84
90
93
92
87
83
77
78
91
110
118
105
82
69
72
88
96
93
87
84
75
68
72
78
81
82
81
80
76
69
64
71
78
87
84
78
75
79
85
93
94
95
95
90
84
81
83
86
88
88
87
89
93
93
90
85
85
85
92
98
100
96
89
86
88
94
96
87
82
76
75
81
84
82
80
79
80
78
76
76
79
80
82
82
78
73
73
77
85
94
100
98
94
91
85
84
87
89
88
80
76
84
91
91
86
82
89
99
97
89
80
85
92
94
88
82
77
81
86
89
90
92
86
80
77
79
81
79
78
83
91
89
77
67
68
77
83
83
83
83
85
83
77
76
79
85
89
87
81
71
72
77
86
87
81
77
83
96
98
87
75
75
81
83
79
76
80
86
94
99
95
93
83
78
78
85
85
84
84
87
88
82
71
66
73
85
91
89
85
81
80
72
63
62
72
81
86
82
77
75
77
80
84
86
85
80
80
82
86
85
77
70
69
73
81
86
88
90
93
96
87
88
84
80
79
81
83
87
91
93
90
85
82
84
89
90
90
90
91
91
86
77
69
66
72
81
83
82
81
84
89
91
92
93
96
95
89
82
83
87
85
80
77
77
85
91
93
94
94
95
81
80
78
76
77
75
76
81
88
92
92
91
94
96
94
89
85
89
95
95
88
79
75
74
78
84
88
87
85
83
84
87
88
91
94
97
93
87
85
88
92
96
95
91
90
88
90
92
94
97
81
78
74
74
76
78
76
78
85
91
92
92
90
88
83
79
79
80
83
80
76
75
77
80
85
87
87
86
86
83
78
75
77
83
87
89
89
85
84
86
89
93
92
90
86
83
82
81
81
88
78
81
86
86
83
78
76
80
86
91
90
86
82
80
80
79
76
73
73
75
74
74
76
82
88
88
84
78
81
86
88
81
79
83
89
92
87
82
78
82
85
85
84
83
84
83
84
80
79
80
83
87
91
89
83
75
72
76
83
88
85
75
69
72
81
82
78
75
78
86
87
81
79
80
85
87
85
82
84
87
89
85
83
88
94
95
89
82
78
82
85
89
90
90
93
92
90
90
90
92
92
88
84
79
74
75
76
80
82
84
83
78
73
78
85
84
81
77
80
87
89
85
82
80
81
81
83
85
88
89
86
84
82
84
88
89
87
84
84
86
89
92
96
104
106
94
84
78
82
90
89
84
79
76
75
78
81
83
83
84
84
84
87
92
93
86
78
75
76
80
83
84
84
83
81
75
71
74
82
89
90
88
83
84
83
84
81
79
82
88
92
91
94
99
102
93
81
75
77
83
81
88
91
85
78
80
86
88
83
82
83
85
78
67
61
69
85
93
93
89
90
95
96
91
82
81
82
81
79
80
85
92
94
91
85
84
88
90
92
92
90
84
80
77
76
80
89
98
99
90
88
88
83
75
74
78
81
80
76
78
85
86
79
69
66
71
80
84
88
91
101
105
106
98
89
88
90
94
97
94
87
78
75
78
84
87
90
93
96
102
97
86
74
64
63
69
80
88
90
88
74
71
69
74
81
84
82
73
67
72
82
89
90
84
78
76
82
87
91
91
94
96
93
90
87
84
87
93
98
93
79
74
73
78
85
89
91
91
95
101
98
87
74
70
79
88
91
88
88
89
72
70
74
83
93
94
86
75
65
67
75
85
87
83
76
74
79
87
90
86
80
82
88
89
84
82
84
87
87
86
85
87
90
88
87
87
84
87
93
102
98
85
77
86
100
104
96
86
91
99
86
86
84
83
85
89
87
82
78
77
79
83
87
87
84
80
76
80
85
85
86
86
88
92
95
96
92
85
82
87
93
98
94
90
89
86
83
84
91
101
100
93
90
96
100
95
80
78
90
99
98
100
91
83
83
86
86
84
80
79
83
92
100
105
100
87
76
74
81
88
90
87
85
92
99
101
94
85
84
90
94
93
90
90
93
93
89
86
91
98
98
96
92
91
85
82
81
87
92
88
96
97
92
86
84
87
89
82
76
76
82
92
97
98
90
78
73
75
85
94
91
84
84
91
98
96
88
85
89
93
90
84
85
92
99
99
95
94
94
95
91
88
82
79
79
88
99
105
96
82
90
94
94
90
85
82
80
78
77
78
80
81
81
80
80
79
80
87
95
100
94
88
88
95
97
91
84
84
92
94
87
79
80
90
95
94
89
89
92
95
94
91
88
88
93
102
108
104
97
92
89
96
98
94
86
76
69
72
77
82
81
76
69
74
85
96
95
90
89
88
89
92
95
96
94
88
85
87
94
95
88
78
78
83
86
84
84
86
93
99
100
98
93
91
93
93
92
96
99
106
89
98
97
91
87
80
72
73
78
85
86
82
76
77
83
90
88
82
78
80
86
93
97
94
90
88
88
89
93
94
90
89
85
85
83
85
90
101
109
110
101
90
84
83
84
87
91
99
109
109
77
83
85
88
87
87
83
80
81
86
92
93
87
80
75
72
75
82
85
86
87
90
95
96
96
92
89
86
84
85
89
92
97
100
100
101
102
104
104
98
89
85
86
86
83
82
88
100
106
105
61
68
79
88
89
85
81
79
81
84
87
91
90
83
73
70
78
86
89
84
77
77
85
90
91
89
85
82
78
79
81
87
97
110
116
112
99
89
80
77
78
85
90
91
79
68
69
82
91
95
71
69
74
77
78
80
80
80
81
83
87
94
93
88
77
74
81
85
85
81
72
70
73
75
75
79
83
90
91
89
84
84
86
90
92
92
94
91
90
83
82
85
89
90
86
80
79
84
91
94
85
83
76
72
76
84
90
87
82
83
90
97
95
88
82
81
82
81
83
86
90
84
74
69
71
84
96
108
108
98
89
88
89
86
77
75
86
99
106
99
92
86
85
85
91
99
99
94
91
94
80
79
75
74
83
93
97
88
79
81
87
91
88
84
85
86
85
78
79
86
96
93
84
79
82
91
102
106
100
91
83
85
92
95
91
85
87
91
92
90
89
89
88
84
79
80
82
84
90
97
77
75
74
76
83
91
91
82
78
79
85
86
83
81
82
86
87
81
78
82
90
94
93
93
91
91
89
87
87
88
87
81
75
78
89
97
97
88
78
73
75
87
94
92
78
64
68
84
102
107
85
89
89
81
79
80
84
84
82
83
86
94
92
84
77
78
84
92
95
95
94
96
95
94
93
92
90
90
94
103
107
99
82
71
74
85
91
85
75
69
76
88
95
92
83
81
87
100
105
104
81
90
89
81
77
82
93
96
87
82
83
92
95
87
75
71
82
93
96
93
86
81
83
84
88
89
90
93
97
102
107
108
99
88
80
82
82
79
75
78
90
99
93
85
77
82
91
99
102
100
66
70
76
79
81
87
94
95
88
82
82
87
88
83
75
73
82
92
93
82
68
65
72
83
89
90
87
87
86
83
84
87
89
89
86
83
83
85
86
86
89
93
90
84
77
74
80
89
97
99
72
70
73
84
88
88
82
82
89
95
96
89
83
79
79
82
85
91
91
86
81
80
87
96
98
92
83
78
75
76
77
76
78
80
77
79
84
91
94
85
78
78
86
90
89
86
87
89
87
84
90
87
85
87
89
89
84
83
86
95
97
91
84
78
79
83
86
88
86
84
85
92
97
97
89
78
76
76
75
76
76
82
88
88
85
81
83
88
87
81
78
82
89
93
90
86
87
89
86
82
88
86
83
81
79
82
83
81
80
80
84
85
78
75
75
82
89
88
79
70
73
84
92
84
73
72
77
84
86
80
77
82
86
85
82
82
86
88
89
89
89
88
87
84
83
87
88
95
98
96
85
83
80
78
79
78
78
78
75
70
66
67
73
80
87
92
91
88
80
76
78
86
89
82
76
77
84
91
92
88
86
87
87
82
81
85
89
93
93
91
87
84
80
84
87
92
97
102
108
104
88
84
82
85
83
78
76
76
75
67
60
65
77
95
102
96
87
83
83
86
95
99
99
95
95
99
103
102
95
92
93
97
99
96
93
92
89
83
75
76
81
87
92
95
96
97
98
99
100
100
84
83
83
82
78
76
76
77
80
75
75
81
88
92
88
85
86
87
92
90
90
93
94
92
97
104
109
105
94
89
89
93
94
92
95
97
91
80
69
70
82
95
100
97
95
98
100
98
94
93
81
83
82
78
75
74
76
77
81
88
99
100
92
86
81
88
96
99
98
91
85
76
70
68
73
81
87
88
90
89
90
91
89
91
97
104
102
91
82
81
81
82
83
87
90
97
102
103
99
97
95
87
80
76
76
75
74
75
78
87
95
95
87
87
92
96
96
92
86
86
81
72
63
60
67
75
79
85
92
99
101
93
87
91
100
104
102
97
94
87
76
68
75
88
93
90
90
98
105
102
99
88
78
76
77
76
74
75
80
81
79
76
79
88
96
92
84
77
75
78
78
75
76
83
85
86
85
88
94
100
101
93
85
84
88
94
96
95
93
91
86
86
97
105
100
86
81
86
98
104
80
76
76
77
77
76
78
85
89
83
73
65
72
84
90
88
82
78
78
79
79
82
88
90
90
84
79
81
84
86
87
86
83
77
79
85
89
89
88
92
100
106
105
99
92
84
83
88
95
105
72
75
77
80
82
83
87
89
87
82
77
71
71
75
83
86
84
82
81
83
85
87
87
87
81
75
76
81
83
81
80
81
81
80
78
80
83
82
81
80
84
87
86
80
75
79
88
99
106
108
87
89
86
82
80
85
88
86
79
76
78
79
77
78
82
83
83
81
81
84
88
91
87
84
85
81
83
90
93
93
85
81
82
84
82
78
79
80
76
65
65
74
85
87
80
77
85
97
104
103
92
91
85
78
75
79
82
81
78
77
81
83
87
88
88
85
79
71
69
75
79
79
75
79
84
87
88
89
90
91
89
86
87
89
89
88
89
89
87
77
79
90
101
102
92
82
85
94
93
86
76
75
74
74
70
69
71
76
80
79
79
81
83
86
88
85
81
75
72
72
73
73
71
73
80
90
96
91
84
80
85
88
92
92
89
88
89
94
95
93
92
89
86
88
91
95
96
95
89
82
71
73
78
75
70
67
71
77
80
77
75
74
77
78
79
82
83
80
76
75
77
85
87
88
89
94
100
101
93
81
79
85
92
93
86
78
78
83
90
91
79
66
64
80
96
103
94
83
82
83
83
86
80
77
71
77
83
86
84
82
80
79
80
81
81
81
81
80
79
77
82
83
88
90
94
94
94
95
95
96
90
88
91
95
94
85
79
81
89
92
84
75
78
92
110
108
90
70
70
84
96
87
72
67
66
75
82
83
82
84
87
90
88
84
84
83
82
82
84
88
84
78
75
80
86
85
79
81
91
100
99
92
90
96
98
90
78
80
92
106
102
90
85
94
108
106
91
77
75
84
92
88
80
73
74
76
77
74
73
76
81
84
84
79
78
79
80
81
86
88
86
82
80
81
84
86
86
85
90
94
90
87
86
90
88
82
76
78
86
96
90
79
79
88
99
100
92
86
87
91
84
87
90
93
87
86
80
76
71
71
71
72
71
70
72
75
78
78
74
72
78
87
94
96
95
95
97
96
94
94
89
87
84
81
83
85
84
82
81
78
75
77
82
90
93
88
84
85
90
95
78
73
77
83
86
86
84
84
82
71
66
63
66
70
75
79
81
78
74
69
76
90
99
100
95
92
92
95
97
96
97
90
86
83
83
84
86
87
84
89
90
89
88
90
89
86
83
82
86
93
77
71
74
80
82
82
83
85
83
73
64
63
70
73
76
76
76
75
76
78
85
94
98
96
90
87
87
91
92
92
87
87
87
86
82
81
82
83
88
93
95
92
90
91
90
89
85
81
81
88
79
81
87
89
84
82
84
84
81
76
73
73
76
80
80
76
75
77
77
80
85
86
88
88
87
87
88
89
89
87
83
84
86
85
81
76
79
86
88
83
80
82
86
90
89
89
86
82
82
86
85
90
87
82
82
87
90
88
84
80
81
79
78
78
82
86
86
81
77
77
80
81
83
85
88
90
90
89
86
87
90
88
87
84
79
77
80
90
89
81
74
71
77
80
84
85
84
83
82
84
87
87
81
77
81
90
94
92
88
85
83
79
73
73
84
92
93
86
79
78
81
84
87
88
91
94
92
89
85
86
89
90
88
86
82
79
82
90
97
93
84
72
72
79
88
89
84
79
80
85
78
82
82
85
89
90
89
86
88
87
85
81
76
81
88
93
95
91
86
82
84
86
89
92
96
97
94
93
89
89
89
89
88
87
84
79
81
89
99
101
91
76
73
79
90
95
93
90
89
89
79
79
77
80
83
82
77
74
76
82
84
84
84
85
88
90
91
92
91
85
83
83
89
94
98
98
98
99
100
94
87
84
85
86
84
78
77
85
93
95
90
82
80
81
85
91
94
95
93
91
81
77
69
69
74
78
81
81
79
78
80
83
87
86
84
82
81
83
85
81
78
81
89
95
94
90
89
90
89
83
76
75
81
88
88
84
81
84
88
88
86
86
86
85
84
85
84
82
80
78
73
77
75
73
73
77
86
93
92
87
80
79
84
82
79
77
78
79
80
79
78
78
85
89
89
84
78
74
74
74
74
73
78
87
90
91
88
85
83
82
82
85
88
88
87
84
84
80
76
75
73
81
88
84
72
66
70
81
88
89
83
75
74
76
79
79
83
89
92
89
84
79
79
84
86
83
74
72
81
91
92
85
78
78
84
88
84
76
72
77
84
89
92
92
90
88
87
89
91
92
77
86
88
84
71
62
62
71
82
87
84
78
75
78
86
90
88
89
90
87
84
82
83
85
86
80
73
74
83
93
92
85
79
79
83
84
83
79
81
87
92
95
98
98
96
89
82
82
89
96
69
74
77
74
71
73
78
82
85
85
83
83
88
97
100
93
85
82
81
84
84
81
82
81
76
74
71
73
79
79
80
80
81
84
85
86
83
84
90
96
94
91
91
93
93
88
80
79
87
89
80
89
94
93
84
82
87
92
89
84
79
77
77
75
72
75
85
92
93
90
91
95
96
93
90
91
92
92
88
84
84
84
83
79
78
80
83
93
102
106
101
93
86
83
84
84
91
98
101
93
87
88
87
84
82
79
78
77
81
86
89
86
77
70
70
75
82
85
87
89
89
89
89
93
93
92
91
94
100
98
86
72
65
69
80
82
84
83
84
87
89
88
88
85
83
83
87
94
95
90
84
75
73
77
82
82
78
71
74
82
87
85
78
70
70
77
83
91
91
88
81
81
87
93
96
91
88
91
97
97
86
73
68
74
82
82
74
69
68
76
85
87
89
96
102
102
96
90
87
87
86
82
79
82
84
84
81
79
78
79
78
80
83
86
84
83
83
91
93
88
79
80
89
95
97
93
88
89
92
93
90
86
79
73
68
65
66
73
88
101
99
88
85
98
114
116
99
90
92
99
85
84
85
86
85
82
80
79
82
80
80
79
84
92
97
90
84
87
94
95
91
88
90
95
100
100
96
91
91
95
96
91
79
72
67
70
78
85
98
106
101
88
82
90
100
101
94
90
94
101
83
85
87
89
88
85
79
75
72
77
80
84
87
95
97
93
84
82
91
97
96
88
87
93
101
103
95
88
87
87
88
81
77
77
85
89
89
87
88
91
92
88
85
83
83
84
89
94
94
86
86
85
85
87
88
88
83
76
70
74
81
87
92
96
95
91
80
76
80
92
94
88
86
95
100
98
90
83
86
84
78
74
79
93
99
94
85
82
85
90
92
92
88
83
78
85
96
105
98
84
86
85
82
83
84
84
84
81
79
80
82
81
83
83
84
80
76
74
79
89
95
95
94
95
96
95
92
94
100
96
86
77
81
93
99
92
84
83
88
92
93
93
91
90
89
91
96
100
100
101
88
99
100
94
84
78
77
78
79
82
84
80
75
74
78
80
82
80
79
84
90
93
92
88
88
93
100
107
107
97
87
79
81
84
86
84
85
88
93
96
95
90
90
91
92
89
87
87
92
99
87
99
101
92
83
76
73
75
81
89
98
94
85
77
81
85
88
85
80
80
82
86
83
79
82
91
96
91
79
69
69
75
80
78
77
80
86
93
102
106
100
92
86
89
93
92
86
84
87
89
85
92
91
86
81
80
83
86
87
92
96
96
93
91
88
88
89
85
83
81
83
84
83
80
83
89
88
81
70
66
69
75
82
82
82
85
90
94
99
102
101
96
97
97
95
91
85
83
85
88
86
87
91
94
91
88
89
89
87
84
81
83
90
94
93
89
85
84
82
79
77
78
83
88
88
86
86
90
93
93
89
85
85
88
94
96
94
94
89
85
88
95
99
98
87
72
65
68
73
86
84
81
84
86
85
83
83
86
88
87
85
86
91
94
93
89
85
82
80
74
71
78
85
91
89
85
86
93
100
99
91
86
85
85
86
88
93
96
93
90
91
97
97
89
77
68
65
68
73
77
80
76
74
75
76
78
80
84
90
98
100
96
89
85
85
86
84
81
82
88
89
85
79
76
77
86
93
96
96
89
86
87
88
85
79
78
86
95
100
98
100
98
97
89
84
85
84
82
77
78
77
75
73
74
80
85
85
81
78
85
93
93
86
80
80
83
81
78
81
90
95
89
80
73
79
89
96
98
96
89
87
89
93
93
87
81
81
80
80
81
86
94
100
102
97
90
84
83
89
97
78
76
73
76
83
87
85
79
74
76
85
90
88
86
85
85
79
71
66
69
77
83
90
97
104
103
98
92
86
85
80
79
84
92
101
99
88
73
63
64
73
89
101
106
97
82
76
83
99
114
80
84
85
81
79
80
81
82
81
80
84
89
91
88
85
82
76
70
65
64
66
75
89
102
113
111
101
91
81
73
68
68
76
88
102
108
100
86
75
74
81
89
92
90
86
83
82
86
95
98
75
87
90
83
76
74
79
84
85
82
85
89
91
85
74
71
72
74
75
73
69
75
80
85
89
90
93
94
93
87
85
86
87
87
89
91
91
87
84
84
88
89
89
86
85
86
86
87
86
89
72
75
81
83
79
76
76
77
81
82
85
87
85
80
70
68
74
81
86
85
81
78
78
80
77
80
88
93
95
96
95
95
93
88
78
74
78
86
87
86
85
85
87
89
89
89
89
90
96
99
77
74
80
87
92
86
79
77
83
88
90
86
83
80
81
85
86
84
88
87
89
89
86
85
86
89
87
84
77
74
75
79
85
84
77
72
79
89
94
88
82
81
85
89
90
90
92
99
98
95
82
85
84
89
93
93
92
89
89
92
92
87
84
86
92
95
88
82
74
76
86
93
92
85
80
80
83
81
76
71
75
82
87
82
75
70
74
83
87
86
87
90
93
92
89
89
89
90
87
82
81
84
81
77
76
80
87
87
85
79
78
80
82
82
80
84
88
86
76
69
72
84
88
81
69
70
81
90
92
90
89
92
88
81
74
70
74
79
85
88
92
92
94
94
90
90
88
89
85
83
84
81
79
77
75
75
76
82
82
75
68
70
80
86
87
88
89
90
87
78
74
76
80
79
74
75
81
88
88
86
84
81
81
80
78
81
85
88
91
89
84
77
74
79
87
91
90
92
96
95
88
83
82
86
82
78
79
84
85
79
71
71
85
98
98
92
85
85
88
89
84
80
81
81
83
83
81
77
76
79
82
85
84
80
80
82
87
90
89
87
82
77
73
75
78
80
87
94
100
100
86
84
83
81
79
79
82
84
83
80
78
82
85
86
83
78
77
80
84
89
89
87
82
78
78
81
85
88
92
96
101
102
96
84
79
83
90
94
91
89
91
93
90
83
79
79
85
91
94
99
84
80
79
80
81
83
83
82
80
85
89
86
77
71
74
77
80
78
82
87
90
85
75
65
67
76
88
93
95
98
102
99
93
85
87
94
100
103
101
93
83
78
77
84
90
91
89
88
92
97
89
84
79
78
81
80
80
82
87
92
94
84
74
74
82
89
83
75
73
83
91
84
72
63
70
83
90
90
94
97
94
86
81
83
90
96
101
105
104
99
82
66
71
87
94
94
92
98
102
100
94
87
79
75
72
70
71
79
89
91
83
76
74
80
90
89
83
74
75
85
93
89
79
74
75
83
85
87
91
100
104
95
84
78
80
84
88
93
98
102
98
94
96
99
95
90
89
101
108
103
94
85
77
75
75
75
77
80
84
84
79
75
75
81
85
83
80
79
81
87
92
94
88
80
78
79
83
85
87
91
96
96
88
76
71
69
74
78
83
91
100
106
102
93
83
80
80
86
95
102
85
80
79
80
86
90
90
86
82
80
80
80
78
79
81
82
82
81
81
84
87
88
83
81
84
92
99
95
84
75
73
80
88
82
71
63
62
71
77
78
80
81
81
79
76
74
75
78
89
102
77
84
84
80
81
87
90
84
76
73
77
80
80
82
87
90
91
84
81
82
85
82
79
81
85
94
100
99
91
84
78
82
92
97
85
72
71
83
90
80
66
62
75
88
90
80
76
80
90
99
75
82
81
76
70
73
76
77
76
76
79
81
81
82
87
90
91
87
82
80
81
85
87
86
84
80
80
85
90
93
92
92
95
97
90
88
93
102
99
83
65
67
79
92
92
86
85
88
88
82
72
77
80
76
71
68
71
80
85
85
83
80
80
79
81
87
90
90
85
78
75
81
88
89
84
80
80
83
86
88
87
90
90
86
85
89
98
99
90
77
71
75
79
82
80
82
88
91
88
81
75
87
94
90
75
71
75
84
86
81
75
75
76
80
82
86
91
91
83
73
70
74
80
89
88
92
98
100
96
88
83
86
88
86
86
87
87
83
79
76
77
78
79
81
84
84
80
80
84
91
96
102
98
88
77
77
82
83
81
79
78
81
83
85
86
84
81
74
67
67
68
73
78
85
89
94
96
97
97
94
88
86
85
87
89
87
84
83
87
96
92
82
77
85
95
92
78
68
75
88
98
89
76
72
77
82
83
81
81
88
95
96
92
86
83
79
70
66
64
66
69
70
74
82
86
84
76
74
84
96
96
89
84
85
87
84
80
87
105
119
109
85
74
79
95
100
91
79
77
86
84
78
73
77
85
84
79
72
73
83
91
92
85
79
79
78
77
76
77
77
75
76
76
83
86
82
74
75
84
92
93
86
82
82
82
78
76
83
95
106
96
83
77
87
100
105
102
97
90
90
77
77
84
89
90
86
76
68
65
70
75
72
72
73
80
87
84
75
73
75
80
86
92
92
90
89
86
85
85
88
86
83
81
80
81
82
81
79
73
69
68
76
88
100
106
99
94
89
89
90
76
75
78
83
84
83
79
76
73
73
70
66
65
69
77
83
80
69
59
62
76
87
96
97
96
95
90
84
81
79
83
84
82
80
80
82
82
79
72
68
68
77
87
94
91
85
81
80
86
92
78
75
77
81
81
80
81
85
82
75
66
63
64
69
72
74
74
70
63
66
74
82
87
94
95
96
91
86
81
81
81
83
82
82
81
80
80
78
76
77
82
87
90
90
88
84
83
84
90
98
79
81
86
84
81
80
85
89
86
76
65
64
72
77
80
81
80
77
75
72
78
80
85
90
92
92
90
89
93
93
91
85
83
83
83
81
80
79
77
76
79
86
90
90
90
92
95
96
93
91
75
80
80
79
79
82
89
93
88
78
71
72
81
90
95
93
86
76
71
72
79
85
89
89
87
86
88
91
95
100
97
89
84
83
81
80
81
83
87
89
87
86
86
87
90
92
92
88
79
76
72
76
76
77
82
87
89
87
84
79
78
75
79
85
87
89
80
74
68
74
83
94
95
88
83
83
90
94
93
90
87
86
84
82
80
79
82
92
104
107
103
94
89
90
91
90
86
79
75
78
74
78
83
89
96
93
88
83
83
85
82
75
67
64
69
77
80
78
79
81
85
91
92
89
85
87
92
98
95
90
85
80
80
81
80
79
86
96
105
104
94
89
88
91
94
94
91
89
84
79
78
78
78
85
91
92
87
85
87
90
86
79
71
69
72
77
80
80
80
81
83
84
87
88
87
85
87
91
96
94
85
80
81
84
83
78
77
83
87
85
81
78
79
83
85
87
90
86
81
74
78
75
73
72
75
81
86
88
86
83
80
81
86
89
88
83
80
80
80
80
79
80
85
87
87
83
81
82
86
84
80
82
90
92
88
78
76
82
87
86
80
78
80
83
83
82
80
76
68
64
77
79
79
75
73
76
85
90
87
76
67
74
86
93
90
84
83
88
88
83
77
76
80
85
87
86
83
82
80
78
78
82
88
90
91
91
91
92
89
84
80
81
83
85
84
84
83
80
78
76
75
80
84
80
73
72
79
86
84
77
71
73
82
83
79
75
76
82
84
81
75
70
75
83
87
84
79
78
84
95
93
85
77
78
85
93
92
88
80
79
82
86
85
80
76
80
87
92
95
93
76
80
85
84
83
79
80
77
77
79
79
80
81
81
79
72
66
68
75
80
80
79
84
88
87
77
66
72
86
97
95
84
78
77
84
87
85
84
84
89
93
91
87
80
77
78
79
84
88
93
76
78
80
84
87
87
82
79
76
78
79
81
83
85
85
81
76
75
81
85
87
90
95
93
89
82
79
82
84
81
78
77
81
85
84
82
81
83
91
97
98
93
93
92
88
83
80
82
86
91
86
89
94
93
89
85
88
91
88
83
79
83
92
98
94
87
85
87
90
90
85
82
84
88
90
95
97
97
91
85
82
77
74
68
65
66
72
82
93
95
89
82
85
95
101
99
89
80
77
76
88
91
98
99
96
87
82
82
87
86
84
84
92
104
110
100
85
79
81
84
78
68
67
79
92
96
86
73
74
81
84
75
67
64
68
71
68
64
64
68
76
84
91
96
99
97
95
97
93
86
85
86
87
88
87
84
81
82
85
87
84
79
81
91
95
89
80
74
77
78
75
69
74
90
99
90
73
66
70
82
87
85
78
75
77
75
67
57
52
56
72
87
101
105
107
103
100
97
94
90
85
81
83
85
85
82
81
83
89
89
82
79
80
87
91
87
83
86
87
83
81
86
95
101
100
85
72
66
72
81
86
85
81
75
73
75
79
81
83
80
80
83
91
97
105
104
99
95
94
96
79
79
82
88
89
84
79
79
82
83
80
79
81
89
92
91
88
89
90
88
86
92
101
100
98
86
79
79
81
85
86
82
74
67
70
83
91
96
95
91
84
81
81
84
88
92
94
95
96
99
73
76
84
91
93
87
78
73
75
79
81
81
79
85
93
94
89
86
81
82
80
83
88
97
97
89
82
82
86
89
87
80
79
83
88
91
85
79
78
81
88
92
92
86
82
84
90
96
96
95
77
80
83
88
90
88
81
76
79
86
92
88
82
85
94
96
92
83
77
76
77
77
81
87
88
84
80
82
86
86
81
78
84
98
100
89
72
67
74
84
91
96
94
90
86
85
91
98
100
99
85
87
84
85
86
88
86
82
82
86
92
93
90
88
92
92
88
81
77
80
83
85
81
75
70
74
82
89
94
91
84
80
86
91
89
83
81
83
89
92
91
91
91
88
84
86
87
93
98
101
87
93
91
87
86
89
89
83
76
74
84
95
101
99
94
89
83
79
77
83
90
95
87
75
70
77
86
93
94
93
91
90
87
84
81
82
82
84
84
86
90
91
92
90
87
85
83
81
82
85
78
84
86
84
82
84
85
84
81
83
86
94
98
97
96
94
90
83
77
81
88
93
86
78
75
79
84
81
78
77
83
87
86
84
83
84
80
66
64
77
92
100
96
92
91
90
84
75
69
69
81
81
81
78
74
76
81
87
88
89
88
84
85
89
96
97
94
87
81
83
89
91
86
77
74
79
84
84
81
79
77
73
69
70
79
85
83
77
75
83
92
97
95
94
95
95
87
78
71
75
93
92
89
84
82
82
84
87
85
81
79
80
88
95
99
95
89
86
85
87
89
92
91
89
86
84
88
98
103
99
89
76
67
66
72
77
85
94
94
93
91
89
92
93
95
94
88
83
84
90
86
82
81
81
82
83
85
87
87
82
80
80
89
96
99
91
86
85
86
86
85
90
103
109
104
89
85
91
98
99
94
88
88
86
77
71
72
81
88
88
91
94
94
91
86
86
90
98
98
93
80
78
78
80
79
75
78
85
95
98
89
77
71
75
81
83
82
84
88
88
84
79
82
89
91
86
82
80
80
81
82
86
90
88
80
73
72
78
83
88
94
97
96
90
86
89
97
103
100
89
90
92
92
87
80
72
71
76
86
94
93
82
71
68
74
78
80
84
92
98
92
81
70
70
76
84
86
84
83
82
84
84
82
76
72
75
83
93
98
97
96
96
97
98
99
98
96
91
88
88
92
95
94
90
85
78
73
69
72
78
87
89
89
88
84
80
76
77
83
91
91
83
80
84
91
93
89
85
85
85
87
88
86
84
83
82
85
95
104
107
104
96
95
101
104
100
94
87
86
92
81
83
87
87
83
76
73
74
77
79
80
80
85
89
89
82
73
63
65
71
75
77
82
88
95
92
87
82
80
76
72
74
83
93
101
98
89
87
93
102
101
91
86
87
94
98
97
96
94
92
80
84
87
85
77
72
70
77
83
82
80
77
80
85
89
84
77
72
70
74
79
83
86
86
81
76
74
78
82
84
77
75
78
87
97
99
91
85
81
85
87
87
84
86
91
94
95
92
91
91
92
93
92
86
78
70
66
66
71
76
78
80
81
80
78
79
81
79
82
86
90
93
94
88
82
74
75
82
93
99
100
93
90
90
94
94
90
85
84
86
88
87
86
87
89
88
85
82
89
90
94
94
92
87
80
74
65
61
62
68
73
78
81
79
79
77
79
77
77
81
87
90
88
86
84
87
88
88
88
90
93
95
99
101
101
94
90
90
92
93
91
89
86
85
87
87
90
90
92
96
83
90
86
83
82
82
82
81
77
72
72
75
82
87
91
93
86
78
73
75
84
88
86
81
80
84
88
87
81
80
83
88
88
85
82
81
84
87
88
87
88
90
89
88
89
92
94
92
88
86
81
82
84
82
85
89
92
96
94
88
85
85
86
90
88
89
89
89
84
80
83
85
87
81
80
83
88
91
93
92
91
88
84
81
78
79
79
77
74
75
81
87
93
97
99
94
88
78
75
77
84
82
88
92
88
87
90
97
100
99
93
90
90
88
80
76
81
88
91
88
81
78
79
82
87
88
91
92
95
95
90
83
82
83
86
83
79
75
79
85
83
80
81
90
99
96
87
74
71
73
88
91
92
88
82
80
86
95
99
96
89
85
86
85
82
77
79
85
93
94
87
77
72
77
84
84
77
75
76
80
80
81
82
82
82
83
87
95
105
103
91
79
77
83
89
93
88
86
81
76
87
89
86
81
77
80
85
87
83
78
75
74
73
76
78
80
81
82
85
88
87
81
74
71
69
71
73
74
75
79
81
86
86
82
78
82
93
105
106
98
89
85
84
84
80
81
86
88
90
93
78
75
78
82
88
90
86
81
74
75
76
74
71
70
75
81
82
75
69
72
82
84
78
72
73
80
89
91
88
82
82
84
84
82
80
81
85
89
87
84
82
84
87
87
81
76
75
81
90
97
74
71
77
80
84
82
83
85
87
88
84
79
73
76
83
87
83
73
70
81
97
101
92
83
87
97
100
91
84
81
82
80
80
80
81
81
81
82
87
90
88
86
87
89
89
86
87
96
102
101
84
86
84
79
74
74
80
86
89
87
80
76
74
79
87
91
87
79
80
91
104
106
93
83
83
86
86
83
82
88
95
92
81
74
73
78
83
86
89
93
95
91
86
87
87
90
98
105
108
100
97
96
89
85
87
88
81
78
78
79
79
77
77
81
86
92
89
83
79
81
87
91
87
79
72
76
82
87
86
89
93
92
83
75
71
78
82
84
81
82
86
86
81
78
76
77
81
81
82
84
95
92
87
84
89
91
86
77
75
78
84
88
84
84
89
93
91
83
78
78
82
85
82
79
82
92
99
93
81
69
68
79
92
97
89
80
79
85
93
95
90
80
77
79
77
70
62
62
69
81
84
91
90
83
77
78
79
77
73
74
79
84
85
85
91
94
92
86
81
82
86
85
81
81
85
96
101
94
82
72
75
92
112
117
99
78
74
91
108
106
87
72
77
90
91
83
76
78
88
93
77
89
93
87
76
73
75
77
74
72
77
80
83
80
79
83
90
90
86
84
85
90
92
89
83
78
81
86
89
91
91
94
99
97
85
75
76
87
91
80
66
61
72
84
91
90
89
91
93
94
72
84
92
90
85
83
83
86
87
88
87
88
84
78
70
71
87
93
92
83
77
84
93
94
84
69
67
76
87
89
85
81
77
75
76
80
83
82
72
61
64
76
83
81
77
77
82
88
91
95
75
85
90
88
82
83
87
94
93
92
88
87
85
82
80
83
90
94
89
75
66
72
83
89
85
76
69
73
75
76
81
84
85
82
80
84
88
84
78
78
89
99
99
89
80
76
79
86
94
95
84
89
89
84
80
82
85
85
81
76
74
75
79
84
87
90
88
82
75
72
73
81
86
88
88
86
80
74
74
77
84
87
86
82
81
85
86
87
92
97
97
90
85
85
85
83
81
80
84
90
82
83
82
84
89
88
85
77
74
73
74
76
78
83
83
81
79
77
75
75
77
84
90
93
93
87
80
75
76
81
88
87
83
80
81
86
88
91
94
97
89
77
72
77
85
86
82
76
78
86
74
75
77
85
90
86
79
71
71
76
78
74
72
76
79
82
81
82
80
77
76
77
85
90
90
83
78
76
79
85
85
83
81
80
83
85
86
90
93
93
90
89
91
92
94
90
88
86
84
86
76
78
82
84
82
75
69
66
70
76
77
68
62
70
83
95
94
85
77
77
78
80
80
84
86
82
80
79
77
74
73
78
83
88
86
84
82
85
89
90
89
92
94
98
99
102
98
95
90
80
78
80
84
83
80
76
72
69
71
77
76
70
64
69
81
89
84
73
71
76
82
83
80
83
89
92
87
80
74
73
80
87
93
95
92
88
84
82
81
82
83
81
77
77
83
90
95
95
89
85
79
79
80
80
78
77
78
78
78
74
71
70
73
72
75
76
75
72
74
78
83
82
79
85
91
94
88
82
83
90
96
95
93
91
92
90
82
74
68
70
79
84
81
76
74
80
83
89
94
94
77
78
78
76
75
76
84
91
87
77
67
68
75
79
80
82
84
85
80
78
78
81
84
88
90
89
85
83
86
91
89
83
81
85
88
87
80
72
68
73
82
90
96
93
85
80
81
87
91
90
77
76
77
76
75
75
82
88
87
78
70
72
81
89
91
91
89
87
79
73
75
80
83
84
83
82
83
82
77
73
70
70
73
81
82
82
81
80
84
88
92
93
95
93
91
87
85
86
82
82
80
79
78
79
78
74
70
70
73
77
78
77
82
84
81
77
78
77
79
77
80
80
78
68
65
75
84
87
81
74
72
72
74
75
77
79
83
83
86
89
94
97
97
92
89
89
90
89
85
85
77
79
82
83
81
76
74
77
83
86
84
76
72
68
65
65
70
75
80
86
89
88
81
71
68
76
85
92
91
87
83
79
78
80
85
91
91
86
78
74
83
98
100
94
85
83
87
90
89
86
67
74
78
80
79
79
84
89
93
91
84
77
74
75
76
73
68
71
75
82
85
87
87
85
81
78
81
86
89
86
81
77
80
85
91
93
90
86
82
77
80
88
97
95
86
81
80
84
82
75
78
79
79
81
79
82
87
89
86
79
73
74
82
89
89
83
78
76
76
78
78
80
82
84
80
77
80
85
90
87
82
79
84
89
86
78
78
86
91
91
83
81
88
95
96
86
78
72
71
74
84
89
90
83
77
78
85
87
82
71
67
73
84
89
87
86
93
95
91
83
76
75
78
79
80
81
86
94
98
97
92
89
88
87
84
78
78
86
89
87
84
86
92
96
94
88
81
78
81
89
74
78
80
78
75
78
84
85
81
76
75
82
89
87
81
78
81
86
87
82
77
75
77
82
84
83
83
87
93
97
92
84
78
81
84
87
87
86
81
80
87
92
92
84
78
80
87
94
98
94
82
76
73
78
85
91
86
79
78
79
81
84
83
80
74
64
58
63
74
81
84
83
82
83
84
81
79
83
87
91
87
81
75
77
81
83
82
81
81
82
84
84
82
74
74
82
91
94
92
86
97
89
84
86
93
94
85
77
74
76
77
72
68
69
72
68
68
72
79
84
85
86
86
86
87
87
86
84
83
81
85
86
88
86
77
72
72
76
80
83
86
86
86
86
88
90
90
87
85
85
85
84
85
86
87
87
84
78
72
69
73
79
88
89
89
85
84
88
91
96
97
94
90
87
88
89
87
81
75
78
85
89
89
82
76
76
83
90
94
92
81
70
72
83
95
95
88
77
74
76
80
83
88
92
92
86
84
87
87
82
76
78
89
108
114
104
89
85
93
101
99
92
88
93
100
98
82
63
56
69
84
88
81
72
72
75
81
84
83
81
79
76
76
79
82
87
92
93
87
81
77
81
87
89
89
87
86
89
92
89
81
79
88
103
102
89
74
70
80
92
93
90
89
99
105
102
81
64
59
69
81
85
78
71
72
76
82
83
81
82
89
97
102
98
90
94
98
96
88
79
76
77
83
89
94
93
89
89
89
86
81
77
79
83
85
83
78
79
79
79
85
94
102
103
97
85
75
67
63
67
73
81
84
82
81
83
91
94
90
84
86
96
103
100
95
97
99
96
88
81
80
78
82
89
95
93
89
85
83
80
79
76
75
78
85
90
91
87
80
74
81
93
102
98
81
66
66
70
78
81
85
86
90
89
93
96
98
97
88
82
86
93
97
89
84
86
93
96
91
84
83
82
81
85
88
89
90
89
85
86
85
82
80
85
90
92
90
89
85
78
78
79
84
86
79
70
69
79
90
97
95
90
94
101
103
100
89
80
75
80
87
96
95
86
79
81
89
93
91
86
81
84
85
85
88
90
92
95
99
101
98
92
90
88
90
90
90
95
95
88
80
75
76
79
79
76
79
84
89
87
82
87
95
104
101
90
81
76
78
82
84
84
81
77
77
82
87
92
95
98
87
91
90
87
88
91
89
84
83
88
96
97
98
91
87
89
92
97
97
91
85
83
79
75
75
79
85
87
87
85
85
88
91
87
82
81
85
90
92
87
82
76
72
72
76
83
88
93
97
98
91
91
87
83
82
84
80
72
65
67
81
95
106
102
97
93
93
92
91
90
96
99
98
89
81
80
83
81
85
90
98
99
90
81
78
84
87
86
80
80
82
88
86
82
82
87
94
96
91
84
78
78
78
79
78
79
80
79
76
69
69
77
87
98
101
97
92
84
83
88
97
102
99
90
84
79
77
77
83
95
104
101
93
92
96
100
89
72
61
68
82
91
90
85
86
90
94
91
84
78
75
76
80
82
80
79
80
82
83
82
76
70
71
78
86
90
86
80
78
86
91
93
86
78
74
75
79
83
91
97
100
94
87
84
92
98
93
84
74
75
81
81
79
82
89
95
95
88
83
85
83
85
85
83
82
80
79
75
77
82
89
90
87
80
77
77
81
85
89
88
89
92
93
91
87
84
84
91
96
93
85
77
71
68
68
74
85
94
93
89
81
78
79
86
96
106
108
103
100
99
82
82
83
84
83
83
83
82
81
80
83
89
90
88
82
79
83
90
92
89
83
88
101
110
107
92
84
88
92
87
80
77
84
86
79
73
71
77
82
81
77
78
84
89
94
102
109
117
117
108
79
83
91
90
84
79
80
86
88
81
71
65
72
80
82
80
82
86
90
85
79
76
82
92
93
86
84
86
89
85
80
82
92
97
95
87
80
74
71
69
73
80
87
89
88
92
100
109
109
98
92
98
101
95
84
75
74
80
87
86
77
73
73
77
78
77
78
83
89
91
87
78
75
74
80
84
86
87
88
86
83
84
82
78
81
86
94
97
96
90
86
83
85
87
92
97
97
91
85
77
95
100
100
94
86
80
78
80
87
90
92
90
84
80
76
77
78
87
94
98
95
87
83
82
85
84
84
85
89
92
94
92
86
75
69
73
85
99
110
111
99
87
82
85
94
101
99
90
81
75
80
81
88
90
90
86
83
83
88
91
88
83
77
74
77
79
82
90
95
95
90
84
82
83
79
72
69
80
91
97
95
91
88
87
82
72
67
74
88
96
95
89
83
85
92
99
101
100
95
90
78
74
77
83
83
81
80
83
87
88
83
77
75
78
85
90
95
95
95
92
88
86
86
86
81
72
64
66
77
88
88
80
79
86
93
88
75
67
72
82
90
91
92
91
91
88
87
91
94
94
87
83
81
82
79
77
78
80
80
80
80
81
82
82
83
86
92
93
90
87
86
88
89
93
93
86
74
66
72
83
89
82
79
87
99
102
92
83
82
88
93
93
90
86
81
77
72
73
81
89
86
87
87
83
79
78
80
79
74
71
73
79
86
86
84
81
82
79
78
76
77
78
83
86
90
90
88
84
83
86
89
87
88
95
101
103
95
91
90
92
93
90
82
76
77
81
81
80
82
86
84
85
83
77
76
79
83
85
79
70
69
76
88
98
99
92
86
82
83
81
80
78
79
80
85
89
90
89
86
83
82
82
81
83
87
93
93
89
85
84
82
84
83
83
87
94
98
94
87
84
88
86
85
85
87
91
91
92
91
86
80
80
89
92
92
87
84
83
87
85
81
77
77
80
85
89
89
87
84
82
80
77
77
81
89
94
91
83
75
72
77
84
84
82
85
86
90
92
89
88
86
91
101
102
98
92
90
92
92
93
90
89
88
84
80
77
75
77
80
86
86
83
83
86
91
91
89
88
89
91
87
81
82
89
92
92
83
79
80
86
86
83
81
81
87
88
88
86
83
86
85
95
103
97
82
79
84
87
84
81
81
80
83
82
83
82
79
78
84
93
102
101
93
88
90
88
90
90
88
85
83
82
86
90
88
83
85
94
102
100
88
80
81
93
104
109
102
89
80
75
85
89
86
81
78
79
82
80
76
75
78
79
79
80
80
83
84
84
85
88
92
97
93
87
82
83
89
90
85
74
72
80
86
87
83
85
94
102
98
88
79
80
86
94
102
104
105
100
89
86
77
73
75
79
81
82
82
80
75
78
86
91
92
83
79
83
84
82
72
70
77
87
93
89
85
86
91
91
87
83
82
83
86
85
81
77
76
76
73
79
84
91
91
88
81
82
89
97
96
97
69
69
74
77
75
77
82
84
83
80
84
92
96
92
86
87
85
79
76
78
88
97
98
94
98
100
97
88
83
82
91
91
88
84
80
74
69
68
74
83
95
96
91
83
74
75
84
94
99
99
71
80
82
77
72
73
80
84
81
76
76
78
85
88
88
91
88
84
81
88
98
102
99
96
98
104
100
89
79
78
83
89
85
82
82
85
89
86
85
84
86
87
84
79
80
89
95
93
91
92
78
84
86
88
88
87
83
80
76
75
74
76
77
82
86
92
91
84
80
79
84
89
91
86
86
89
96
93
86
77
76
77
79
80
89
98
100
94
86
82
81
78
77
80
84
93
90
81
77
81
84
85
85
85
87
91
88
82
79
79
81
80
79
82
88
92
90
82
79
80
83
86
82
76
72
78
81
81
77
72
72
78
84
94
97
97
95
93
98
99
93
84
81
84
84
80
76
79
82
84
89
98
95
83
77
79
83
85
83
82
83
85
85
82
81
85
85
83
81
85
90
88
81
74
77
84
85
78
69
68
78
92
102
99
88
79
77
87
95
100
91
90
92
93
90
83
80
87
94
92
84
104
111
99
84
77
82
86
82
79
81
87
87
80
72
72
81
85
86
86
88
91
89
87
86
91
93
86
75
70
77
87
92
89
81
75
73
75
75
76
79
87
92
93
90
88
86
84
88
88
83
93
100
99
93
88
88
87
82
78
82
88
89
81
72
69
79
86
85
75
68
76
88
97
92
84
80
81
78
70
66
70
78
82
83
83
83
79
72
67
77
89
93
86
79
77
78
76
78
84
85
88
84
80
81
84
86
84
80
78
82
86
84
80
77
75
79
81
76
68
62
71
87
94
89
78
69
67
68
69
74
82
88
86
81
80
81
83
87
89
95
96
95
87
77
75
77
81
83
83
81
87
85
78
72
71
75
76
75
73
73
73
75
80
83
83
82
80
77
78
84
89
89
88
84
79
75
69
70
74
88
99
99
87
81
77
79
82
88
94
99
99
95
92
91
86
86
84
83
82
77
83
87
82
77
72
72
72
71
68
68
71
76
83
83
82
83
88
95
98
99
96
89
85
82
81
80
80
77
80
87
89
86
85
85
90
88
77
66
67
76
88
94
95
92
84
75
74
78
83
81
78
80
81
82
80
79
77
75
74
72
70
73
76
78
78
80
87
95
93
83
77
80
84
83
82
81
83
84
84
85
84
83
85
89
90
87
78
67
65
73
87
94
93
82
70
68
75
84
85
84
81
80
79
80
78
79
79
80
81
76
65
58
64
75
80
82
84
86
83
77
74
75
81
84
83
82
84
85
86
85
88
94
96
92
86
84
88
90
93
92
92
92
89
87
87
92
97
96
90
80
84
84
82
80
76
73
70
74
77
76
67
61
65
76
83
86
87
91
96
90
80
74
78
84
83
80
81
86
89
91
91
94
96
96
96
93
90
91
92
88
85
79
79
89
102
109
107
100
94
79
82
84
82
79
76
74
72
72
75
77
76
74
73
74
78
81
85
92
98
97
89
81
82
82
80
75
78
87
100
101
90
81
80
86
92
90
87
83
83
84
83
78
74
74
82
86
88
89
88
78
78
80
79
78
78
81
86
86
82
77
78
77
76
75
79
83
84
82
78
81
87
88
86
84
78
76
79
85
91
90
82
77
76
78
80
81
82
85
87
90
91
92
88
78
67
62
68
78
83
78
75
77
80
81
78
80
84
87
83
78
74
74
77
78
86
89
88
82
74
73
77
81
83
84
85
85
81
73
69
73
79
83
85
84
83
84
83
83
82
81
86
97
102
94
85
73
73
80
85
85
81
80
80
78
73
68
70
74
79
81
79
81
80
78
80
84
89
90
85
81
77
76
75
82
88
88
83
76
78
86
92
87
84
85
90
89
78
60
53
63
80
91
93
91
91
91
89
85
87
80
84
83
80
72
63
64
75
80
84
84
87
88
84
77
72
78
85
92
89
89
87
86
85
83
85
87
86
86
89
94
93
85
81
84
90
88
72
51
48
66
92
100
91
80
77
84
90
90
89
66
76
80
78
75
74
80
86
82
75
68
72
79
83
80
76
77
79
81
83
84
87
87
86
84
82
83
86
87
83
80
79
82
84
86
84
86
84
78
75
82
92
97
93
82
76
78
87
95
99
80
80
79
78
82
88
92
89
76
62
55
59
66
74
78
81
80
80
76
73
74
76
79
78
75
76
81
88
90
87
81
78
80
85
84
79
81
88
94
93
87
84
86
93
96
90
81
81
90
102
92
92
85
78
76
82
87
85
78
71
72
77
80
75
77
83
95
96
88
77
71
73
77
78
74
74
80
90
101
98
89
79
79
82
79
72
69
76
84
88
89
93
96
100
99
90
83
77
80
92
78
81
81
76
73
72
74
80
80
84
90
94
94
86
81
87
99
103
99
91
87
86
85
85
84
81
84
87
87
87
80
76
76
75
73
67
66
72
77
80
88
97
99
94
87
86
87
85
81
80
79
74
73
79
84
81
78
78
81
86
89
85
80
79
78
82
85
88
92
94
94
87
80
78
82
88
91
88
82
78
79
77
78
77
73
69
72
76
78
75
76
80
80
75
77
86
94
93
83
77
84
74
72
81
88
89
82
79
80
83
79
71
65
69
75
78
81
83
83
83
81
71
63
65
77
88
93
88
78
75
83
91
94
89
82
77
77
76
74
70
70
74
75
74
79
86
91
89
83
83
79
75
76
82
88
87
82
75
72
75
80
82
81
78
75
76
79
86
91
96
99
98
97
93
94
95
91
85
79
82
86
90
88
85
82
82
87
93
95
97
95
92
88
86
84
86
91
92
90
88
75
74
76
82
84
82
80
79
80
78
78
77
82
88
93
92
91
92
95
100
99
96
96
98
101
101
94
86
84
87
88
87
80
76
76
81
90
94
95
93
94
93
90
86
84
87
93
95
92
87
78
79
84
85
85
85
89
93
93
86
82
80
83
87
89
89
90
93
97
96
93
91
91
98
102
108
104
97
88
89
86
83
74
66
66
73
83
94
95
94
95
97
98
94
93
97
101
98
87
77
81
82
87
92
97
102
103
99
94
88
82
78
78
78
81
86
91
87
80
75
81
92
101
100
94
92
96
94
86
78
74
77
79
78
78
80
84
89
89
90
94
97
97
90
88
93
102
100
90
81
82
81
84
90
94
98
98
94
87
83
82
80
76
77
84
90
91
82
71
71
82
94
98
87
75
66
71
80
85
83
83
85
93
97
99
97
88
82
78
82
90
96
95
84
77
81
91
96
92
85
81
83
79
72
72
81
88
91
88
86
86
87
87
88
88
86
84
87
95
99
98
89
80
70
65
65
71
81
87
90
92
93
98
103
101
97
90
85
83
84
88
95
90
82
76
81
85
90
89
84
83
84
79
71
74
84
90
93
91
86
85
90
96
95
88
78
79
94
114
117
102
85
76
76
78
85
88
84
81
77
81
93
98
95
87
87
93
101
100
93
84
79
74
71
75
84
89
89
87
87
88
89
84
83
88
89
87
83
79
77
81
90
95
91
82
78
85
100
108
100
92
88
92
92
92
92
88
81
75
75
86
95
94
83
77
81
95
100
95
85
83
82
77
72
73
82
88
88
84
85
92
88
82
80
79
79
75
71
72
76
83
89
87
79
76
82
95
102
102
94
86
89
96
101
100
96
87
80
80
87
96
96
89
85
88
96
97
91
80
77
79
85
83
77
77
85
92
92
86
79
86
81
82
81
80
78
77
77
78
81
82
80
81
81
82
85
92
97
98
93
86
79
81
90
102
99
90
83
85
93
101
99
99
101
104
104
98
93
85
78
76
74
75
79
83
90
97
100
95
91
74
78
85
92
91
85
82
81
83
87
87
85
83
82
81
80
81
84
91
90
85
79
77
85
90
88
83
80
84
92
104
110
107
101
94
94
95
94
93
85
78
75
75
82
87
92
93
93
98
102
79
83
86
88
85
84
84
81
84
91
100
100
87
75
66
72
80
86
88
86
84
83
89
91
88
83
80
77
83
85
90
92
88
82
78
78
86
93
90
86
85
85
85
85
90
91
88
82
85
92
91
95
93
87
83
81
82
83
84
89
95
95
88
80
78
83
93
97
92
84
79
80
86
90
89
84
85
90
91
84
75
68
70
77
84
90
95
95
90
84
80
79
83
86
90
87
84
81
82
87
82
92
99
96
86
78
77
78
78
74
72
82
90
95
95
90
88
87
85
82
79
80
81
81
79
83
88
96
98
88
79
74
81
93
101
105
105
98
86
74
67
71
82
86
88
86
82
84
87
90
77
86
92
92
85
77
76
78
79
75
74
83
92
97
89
79
73
75
79
81
83
85
88
88
83
82
87
92
90
85
82
86
92
95
98
101
97
86
74
71
73
80
84
87
88
90
92
93
95
95
78
86
89
89
83
81
88
93
93
92
90
88
85
78
75
78
86
91
90
83
81
85
91
92
86
81
83
88
87
82
82
85
88
88
86
87
84
78
74
75
80
87
89
88
89
92
93
94
94
94
75
81
87
88
92
94
95
96
94
94
89
84
73
65
71
83
100
108
102
88
81
83
87
88
80
75
76
84
94
96
92
87
85
85
80
75
74
74
77
79
83
89
94
92
89
85
84
84
83
85
75
70
73
81
89
93
93
93
93
93
90
86
79
75
75
85
96
100
98
87
81
82
85
88
88
83
78
79
88
94
94
90
85
85
83
79
76
76
81
84
86
92
98
101
95
86
77
77
78
83
78
74
75
78
81
83
87
92
95
96
94
93
88
84
82
84
88
91
86
83
80
79
82
88
96
95
85
73
68
74
83
85
83
85
86
88
87
87
88
92
93
95
96
98
96
91
85
82
86
91
76
81
87
86
81
80
83
91
96
92
87
88
92
96
91
89
87
88
89
85
81
78
78
82
85
87
85
77
73
75
79
81
81
81
83
86
87
89
91
93
93
93
90
87
90
93
95
92
89
89
78
81
82
84
80
78
80
85
84
78
73
79
92
104
98
89
83
86
91
90
82
76
75
77
80
85
87
91
92
89
84
81
79
80
81
83
85
86
84
84
86
89
86
84
85
94
100
98
91
85
86
83
77
73
74
75
78
81
79
75
73
75
80
86
84
79
77
81
86
86
79
67
63
72
80
85
86
83
81
80
81
79
79
84
92
95
92
86
80
80
85
87
83
73
71
82
92
100
99
93
85
89
87
78
72
73
76
78
75
74
76
75
72
71
78
82
80
75
74
79
83
81
76
76
81
85
84
78
75
75
79
82
88
93
93
93
89
90
90
88
87
85
81
73
71
76
84
93
95
93
84
90
89
80
74
74
77
76
73
73
78
78
80
80
86
88
82
72
69
79
95
104
98
87
81
85
89
91
89
83
82
86
92
92
87
83
84
90
95
89
83
80
83
92
99
99
97
91
84
86
84
84
78
76
75
78
81
80
77
79
86
90
89
83
79
74
72
72
73
82
94
106
103
90
81
80
90
95
92
85
82
86
89
88
84
82
87
91
89
84
77
78
84
94
103
109
110
100
88
83
81
77
75
75
76
79
83
83
83
85
92
100
98
87
74
68
72
77
78
81
90
98
102
93
83
77
77
83
89
90
91
90
89
86
84
84
87
89
91
93
94
93
87
80
80
85
96
95
87
84
76
74
74
73
71
76
83
85
81
78
81
93
98
92
82
77
79
83
82
80
81
86
89
89
85
81
79
83
86
91
94
94
89
83
80
78
80
83
87
95
102
101
91
77
67
71
79
82
82
83
70
76
80
76
71
74
80
83
80
77
81
89
95
88
83
76
80
84
84
84
83
84
84
86
90
96
98
94
85
77
78
84
86
84
81
84
87
84
82
79
84
89
88
83
82
87
86
80
77
81
68
76
84
87
84
79
80
82
84
86
88
89
88
83
76
74
76
82
86
88
86
87
88
89
92
96
96
91
83
74
70
72
81
86
95
102
101
92
84
79
76
75
78
85
94
101
95
82
79
82
75
79
78
80
82
90
92
92
86
83
82
82
82
80
78
75
76
80
81
84
85
86
84
85
85
82
78
76
77
82
83
79
78
84
92
100
99
93
87
82
79
76
81
85
88
89
88
89
92
91
83
83
77
69
72
83
94
93
84
80
81
85
84
79
72
74
78
79
81
84
89
89
84
81
84
85
77
66
65
80
93
92
81
72
73
81
82
82
78
78
81
87
90
89
87
84
88
94
96
92
82
89
91
80
73
77
86
90
86
82
85
91
92
82
72
72
78
82
83
85
91
92
88
85
87
90
86
74
64
67
79
88
84
81
81
83
86
84
80
82
92
98
96
91
89
91
92
91
86
83
85
91
91
83
81
80
86
87
83
80
80
87
91
87
80
76
77
81
80
77
76
78
83
87
90
91
92
88
78
67
64
71
83
91
96
98
97
96
92
92
95
96
89
84
81
82
82
80
82
84
88
89
85
80
80
82
81
78
74
72
73
76
80
83
83
79
76
76
75
74
72
74
80
84
88
87
91
92
90
81
75
79
85
89
87
87
88
92
92
91
88
83
79
75
73
73
78
83
85
86
81
87
84
76
68
66
70
73
74
77
78
80
78
83
83
81
73
72
75
80
87
88
82
78
77
81
86
89
91
93
96
98
95
88
85
83
85
84
87
91
96
94
90
82
80
81
87
86
84
82
78
82
81
72
64
61
70
77
83
83
82
84
88
87
85
79
72
73
79
86
88
82
76
70
71
77
82
84
81
83
87
88
85
86
89
93
88
79
76
83
92
93
91
87
85
86
87
87
83
81
84
76
70
70
75
81
86
88
85
83
81
83
87
86
81
73
71
77
87
87
79
73
69
72
77
82
84
85
85
84
84
84
83
86
92
95
91
82
79
83
86
83
82
79
78
79
84
90
94
91
81
74
71
76
83
89
90
87
84
80
77
76
77
77
76
74
78
85
91
88
77
71
73
78
83
83
84
86
90
95
96
94
95
96
95
94
93
92
90
86
88
90
93
92
88
85
88
97
102
101
74
75
81
83
81
76
74
73
75
76
72
69
66
69
76
79
84
87
92
90
80
75
74
78
76
74
75
81
89
93
89
85
81
83
89
93
93
91
88
84
87
93
102
104
102
98
92
91
93
95
81
84
86
85
82
76
73
70
73
76
79
77
74
70
75
79
84
85
88
86
85
85
84
81
77
70
69
80
91
95
90
77
72
74
77
82
89
91
93
92
89
85
82
83
84
89
86
82
80
84
82
83
85
88
86
82
78
78
84
87
89
84
78
74
75
79
82
78
73
75
82
87
89
84
79
76
78
83
93
96
94
88
83
80
77
78
84
93
102
102
93
85
80
75
78
80
78
80
82
84
74
73
78
86
88
84
81
81
87
88
84
77
74
76
80
85
83
74
69
74
82
86
85
82
82
86
87
84
85
93
101
105
97
88
83
85
89
91
90
85
81
82
85
90
92
88
85
87
88
94
74
70
73
80
82
78
73
74
78
82
80
77
77
80
82
84
84
79
79
83
85
87
87
86
93
97
92
85
84
93
107
108
98
85
82
88
94
91
77
67
68
76
85
86
86
88
89
87
85
86
78
79
79
77
75
72
75
78
81
80
82
86
87
82
75
77
87
94
93
86
83
83
86
88
91
93
90
86
85
87
92
91
86
77
73
80
87
88
78
75
82
89
91
84
77
75
74
73
74
79
78
81
81
79
78
85
91
91
85
77
77
82
85
78
73
76
88
97
95
85
80
79
81
78
77
80
85
86
83
78
80
88
88
82
76
74
81
87
90
89
87
90
94
94
91
85
79
80
87
96
87
84
78
75
82
97
103
92
78
67
67
73
75
76
78
82
85
83
79
76
76
76
75
73
70
74
81
85
85
84
84
88
91
92
88
85
85
89
91
91
87
82
83
89
93
92
90
90
95
100
100
95
83
73
74
83
88
82
73
68
73
81
82
80
79
82
85
81
73
66
65
71
76
78
78
77
78
83
88
86
80
77
80
89
92
86
80
78
82
85
87
84
81
78
81
85
85
82
82
80
93
97
94
83
74
70
73
77
78
79
85
87
87
84
82
85
92
93
86
74
69
71
81
89
90
85
79
79
77
77
76
75
77
77
75
70
67
72
77
78
80
82
81
81
84
88
87
80
71
68
75
76
84
87
85
77
77
79
84
88
88
84
83
83
86
93
98
95
89
88
89
86
81
78
80
86
88
82
76
76
82
89
91
82
75
74
82
87
82
75
72
76
82
85
89
93
92
81
70
70
65
62
66
74
82
86
83
82
83
88
89
86
84
84
87
93
91
89
87
85
84
74
64
61
74
88
95
88
77
73
79
86
90
90
93
95
94
88
77
71
72
79
83
83
85
88
86
80
80
84
77
71
73
83
91
93
89
86
90
95
98
97
90
86
83
80
83
85
89
89
84
81
83
86
90
96
99
101
99
92
83
74
68
72
77
81
86
84
83
86
99
111
110
97
82
81
89
92
82
70
78
74
77
85
89
89
86
83
80
81
82
83
84
86
89
91
92
90
83
78
79
82
85
85
85
86
94
100
102
97
85
75
68
71
77
79
81
82
84
88
92
97
99
99
93
91
93
97
96
89
87
88
88
89
88
89
89
88
86
83
78
79
80
81
84
91
103
105
97
84
80
83
85
84
83
89
95
101
101
98
89
80
71
63
64
71
81
85
89
90
86
84
85
89
94
95
95
97
96
97
92
94
94
92
92
90
90
93
94
92
89
86
83
81
82
90
97
92
83
75
80
86
89
86
83
87
97
100
96
87
82
77
72
73
76
80
84
87
91
94
95
92
83
80
81
85
91
93
98
103
80
85
92
94
92
90
88
86
87
88
92
90
87
85
85
87
82
73
65
72
84
91
91
83
82
84
89
88
85
79
74
75
80
90
98
97
89
83
82
87
95
97
89
81
74
72
78
87
94
100
77
81
82
80
78
80
82
79
74
78
83
86
88
88
86
82
76
74
81
93
100
92
84
80
84
88
91
86
82
77
78
82
86
88
85
85
88
89
87
85
85
86
89
85
81
79
81
84
83
82
88
87
80
73
72
76
78
78
76
74
75
81
88
91
88
80
78
88
99
107
101
88
80
80
86
94
95
86
77
73
81
91
91
80
64
68
85
97
99
90
83
84
85
86
91
95
93
88
85
86
91
90
85
85
86
84
82
83
83
81
80
83
87
88
85
83
88
94
95
89
84
86
89
89
88
89
86
80
75
75
87
93
91
81
73
78
87
89
83
82
89
102
102
89
81
86
91
91
88
95
86
85
86
88
91
88
84
83
85
90
95
91
85
75
73
82
92
95
88
75
71
73
83
91
95
92
87
81
80
86
90
89
88
90
94
95
92
85
76
77
86
101
104
91
81
78
84
88
85
84
83
81
84
89
90
85
82
79
84
94
102
98
87
78
75
80
88
96
97
87
75
67
74
91
103
104
95
85
83
85
87
86
89
91
92
92
91
97
97
89
83
81
87
90
90
89
90
92
90
86
77
79
84
89
92
89
85
82
85
92
97
95
90
82
76
80
84
95
98
97
85
80
85
95
105
100
86
76
75
77
86
93
94
88
77
76
88
99
106
98
87
80
83
85
88
88
86
88
94
100
81
83
85
85
85
86
89
93
90
90
91
88
80
73
74
80
90
93
92
87
84
85
89
91
90
86
81
77
75
76
83
90
91
86
83
87
90
95
93
92
89
88
84
83
81
77
74
70
76
86
95
99
91
81
69
72
84
89
92
90
89
86
79
76
80
91
95
91
82
79
81
82
77
71
73
81
89
91
87
85
84
85
81
82
90
102
107
104
95
91
88
83
82
84
87
85
76
63
61
72
86
88
88
84
74
74
74
79
82
84
85
87
89
92
92
94
94
89
81
81
85
88
83
73
69
78
88
93
90
88
87
86
84
84
88
97
104
105
99
94
86
81
80
85
90
92
86
76
74
85
74
73
83
87
83
80
79
84
87
85
84
86
91
90
84
81
85
92
90
85
86
94
97
92
82
78
82
86
86
84
82
86
90
91
89
88
84
81
76
81
86
93
91
88
85
86
87
91
97
104
78
84
87
85
78
76
84
91
92
87
82
83
85
81
76
79
89
97
94
84
80
86
93
93
86
80
84
88
87
80
77
82
88
91
92
90
82
72
63
68
84
97
101
94
85
81
84
95
103
108
78
88
87
82
77
82
87
90
84
77
76
79
80
81
83
89
98
99
90
80
79
84
88
83
75
77
84
91
91
88
88
89
92
89
87
89
94
95
86
82
84
92
98
92
83
78
79
82
82
82
76
78
80
80
87
94
98
94
86
80
79
82
82
81
81
86
90
83
75
72
79
86
87
83
78
78
87
93
93
92
92
93
95
92
86
85
93
103
102
94
86
88
90
89
86
84
84
80
75
70
75
76
79
83
86
88
92
96
99
96
91
86
82
80
80
85
87
85
79
78
81
84
84
82
81
85
86
87
87
83
83
90
95
93
85
79
83
90
93
92
90
91
94
96
97
97
94
91
87
83
76
84
90
88
79
69
68
78
88
93
87
84
87
92
91
88
87
89
91
90
86
85
84
82
79
75
78
81
82
85
88
91
95
93
86
80
79
84
88
89
91
94
98
99
98
99
99
96
90
86
81
83
85
84
76
68
62
65
74
75
74
78
89
97
92
82
76
81
89
91
88
87
85
79
74
73
79
84
91
92
93
95
94
95
92
86
84
83
82
84
89
93
93
90
92
96
98
95
88
86
82
79
71
69
68
71
79
81
77
73
71
72
72
75
75
75
76
81
87
88
84
76
69
68
75
80
83
83
80
79
80
83
90
92
92
91
90
87
81
80
85
88
88
86
84
86
90
89
87
87
83
77
67
58
61
71
80
81
76
74
76
74
67
61
65
77
85
87
84
83
81
75
67
68
75
84
87
85
77
75
78
84
90
89
88
88
89
93
92
88
86
86
89
91
88
84
82
85
87
91
86
82
71
65
67
75
79
77
73
74
81
86
83
77
76
78
81
78
77
80
82
83
81
76
76
84
90
94
92
89
91
95
93
90
82
80
84
87
85
81
80
84
92
96
97
94
91
86
85
89
87
81
75
76
80
81
83
83
83
83
85
88
91
86
78
74
72
75
78
84
89
92
90
83
78
79
86
88
89
86
86
91
92
90
82
82
84
81
75
74
74
79
82
86
92
95
94
85
82
84
82
78
77
79
81
84
87
88
87
86
83
85
87
84
78
75
75
83
87
90
93
98
94
86
78
74
73
76
75
78
81
87
91
95
97
98
94
92
88
88
87
82
77
74
77
82
82
80
78
80
78
76
78
80
84
86
87
85
82
79
80
86
89
87
84
79
85
87
85
83
82
81
81
80
76
71
75
84
91
92
92
90
91
91
93
90
91
91
90
90
91
94
91
83
74
73
79
80
79
81
76
79
84
88
86
81
81
81
81
82
85
92
93
87
81
78
81
84
85
81
78
76
75
75
72
71
75
85
92
91
90
89
89
83
78
76
79
82
77
72
75
85
91
91
93
92
90
84
79
81
78
86
93
89
81
75
78
84
89
95
98
98
94
83
68
64
70
82
86
85
81
81
85
86
84
76
72
74
77
77
78
81
83
83
85
87
88
88
82
75
74
74
80
88
97
100
91
80
75
80
81
84
85
79
76
78
86
87
85
82
84
87
86
77
68
66
73
81
83
82
81
82
88
99
104
96
82
75
79
88
89
82
78
81
92
97
96
89
85
84
85
84
85
87
89
89
87
86
86
88
84
80
69
59
67
79
88
84
69
61
68
80
82
75
72
77
83
82
80
79
81
85
91
99
101
97
83
75
78
89
96
91
79
79
83
87
85
79
77
82
90
92
88
85
86
89
97
98
96
93
86
80
70
61
63
75
85
84
74
70
76
85
87
81
77
78
80
80
80
83
93
94
91
83
79
76
75
72
77
89
94
92
87
82
80
81
81
80
84
91
96
92
84
80
85
95
100
96
89
87
86
85
82
76
74
77
82
85
85
81
80
86
90
90
85
80
78
78
82
91
97
94
82
73
71
74
79
85
90
89
89
88
85
88
89
89
90
94
102
107
103
94
84
78
82
86
89
88
90
94
83
85
86
82
83
80
78
77
77
78
79
83
89
93
92
85
80
80
87
94
96
89
79
73
75
83
90
96
93
90
85
79
80
85
91
96
98
95
94
94
94
94
90
82
80
80
85
89
97
101
76
81
84
83
81
80
76
75
76
80
83
86
90
93
92
86
80
77
81
89
92
88
81
79
80
84
86
87
89
91
90
86
82
83
87
92
94
90
86
87
91
95
91
84
80
81
88
92
93
91
79
81
80
78
79
82
87
87
86
85
87
87
90
90
89
83
71
63
64
70
76
80
81
83
86
87
86
85
84
84
87
85
81
81
85
88
87
88
93
100
98
88
76
75
83
95
98
95
91
88
82
76
76
80
83
86
85
85
80
80
82
86
89
90
88
83
76
73
74
74
75
73
73
80
87
94
92
88
85
82
80
75
76
81
89
92
92
91
97
103
95
81
73
77
93
105
107
100
97
91
77
74
81
85
85
78
72
70
74
76
76
80
87
91
86
83
84
88
91
88
76
72
73
76
79
81
86
88
89
88
83
78
78
82
92
96
95
90
88
87
90
91
94
95
93
95
96
100
101
94
72
75
83
86
81
72
68
73
78
79
75
73
75
81
81
82
85
87
84
77
74
74
78
77
70
69
77
86
92
92
86
83
82
78
78
79
82
87
85
85
89
97
103
95
79
69
71
81
90
91
81
82
84
83
80
77
75
75
78
78
77
78
77
80
81
83
84
83
78
75
77
81
82
76
71
71
80
90
96
92
87
87
92
90
82
77
82
88
95
97
92
86
79
73
68
68
74
78
81
84
83
82
84
84
83
80
77
75
76
81
84
85
84
85
84
84
83
82
82
84
83
82
76
71
73
76
80
87
90
89
88
89
94
95
93
87
85
88
94
96
91
82
74
71
80
89
95
93
86
84
76
76
81
86
87
80
73
75
78
83
83
82
85
89
94
90
82
75
73
80
84
81
74
73
78
82
78
75
77
87
92
93
86
78
77
81
84
87
88
87
88
88
85
84
90
99
106
105
99
94
75
73
78
86
89
84
77
75
77
78
77
73
76
85
95
96
86
75
73
78
82
82
77
78
85
88
83
78
78
86
94
92
80
67
61
67
80
94
98
99
95
91
83
79
80
87
96
101
97
93
78
77
77
80
85
86
85
81
78
75
75
75
76
75
74
82
88
92
88
83
79
78
77
75
77
81
84
82
79
77
79
80
79
74
69
68
79
94
107
107
97
86
76
74
74
74
77
79
81
84
87
83
77
73
74
83
89
91
88
86
89
91
88
78
70
75
84
93
93
91
86
82
78
73
72
79
85
82
77
74
80
89
93
90
82
77
83
91
96
94
87
86
88
93
93
88
79
78
81
85
88
86
77
69
70
80
87
87
84
83
87
92
91
94
91
83
77
75
81
91
98
92
80
75
78
85
84
80
78
82
90
99
98
93
89
88
90
89
85
84
87
91
95
93
90
89
89
88
88
84
86
89
81
75
75
79
82
78
73
68
73
77
86
92
90
82
67
64
69
77
79
76
76
79
84
82
79
78
80
85
87
88
88
90
94
97
93
86
81
82
88
86
80
71
67
71
79
84
85
80
87
92
89
85
76
75
75
78
78
74
72
76
82
82
76
70
68
70
68
62
59
66
79
87
88
82
76
74
76
81
87
89
91
92
93
93
92
87
82
79
74
71
71
75
80
83
83
80
79
83
78
79
78
73
74
73
76
79
81
83
84
87
91
88
84
85
88
84
76
72
76
84
85
86
83
83
78
72
73
79
89
98
93
88
84
89
95
94
88
78
72
75
82
95
103
101
89
77
72
80
75
70
68
69
75
82
84
81
81
84
90
98
98
94
90
95
95
88
81
82
86
87
81
77
78
85
82
77
74
77
81
80
76
75
81
90
95
92
82
81
88
96
97
95
92
88
81
73
70
79
78
72
74
82
88
92
90
87
89
93
93
87
82
82
82
88
92
95
95
90
80
76
76
81
81
83
85
91
96
96
87
84
84
86
92
93
92
89
83
80
84
93
95
89
84
81
85
85
78
66
79
76
80
87
91
92
89
84
86
89
90
87
86
84
84
85
86
85
84
82
83
87
91
86
79
71
73
77
84
86
83
84
84
91
93
90
87
86
85
84
84
81
84
87
87
87
87
91
91
88
83
84
87
88
88
82
79
80
83
86
88
89
89
86
83
83
84
87
86
85
85
85
83
81
80
82
82
81
83
83
85
85
81
77
78
80
84
89
94
96
87
79
73
81
85
84
81
80
88
97
81
83
88
87
78
66
62
69
80
89
93
94
92
87
82
79
80
81
88
90
88
84
79
77
84
94
100
96
86
84
88
87
81
75
76
79
84
89
94
98
97
90
84
83
84
81
76
77
87
102
79
85
93
96
92
82
73
73
77
85
90
91
89
87
85
84
78
73
76
79
85
85
83
81
88
97
99
93
86
82
78
79
83
91
96
98
92
87
86
92
96
97
92
86
83
77
79
84
94
101
86
89
93
97
97
96
90
79
73
76
79
79
78
80
85
87
82
74
69
74
81
88
90
97
101
99
96
89
84
78
75
79
86
91
97
99
97
93
91
87
85
87
89
87
81
79
78
82
83
84
92
92
90
87
85
85
84
83
82
83
80
77
71
72
79
83
88
87
81
79
83
90
94
96
97
98
96
92
86
82
85
89
89
84
77
79
86
93
90
86
84
89
94
95
94
93
89
84
84
89
87
91
92
92
88
80
82
88
97
100
93
85
82
80
84
89
91
89
80
76
77
86
87
83
80
85
92
93
89
86
86
89
89
85
79
78
84
85
83
84
93
107
109
99
92
94
101
102
103
105
69
80
90
97
96
90
86
86
91
97
99
93
85
83
88
92
89
76
66
65
73
81
81
75
76
83
88
89
86
85
85
84
84
87
89
89
83
80
76
82
95
110
111
98
89
91
101
111
104
95
70
77
84
91
93
91
84
81
82
92
96
92
81
76
78
84
83
74
70
76
83
85
84
85
87
85
84
79
81
83
84
82
79
77
79
79
82
85
89
93
95
100
99
95
90
90
94
96
93
84
83
81
83
87
91
90
85
80
80
85
88
79
72
70
76
83
85
90
88
85
84
88
95
96
91
86
81
75
75
76
80
82
80
75
72
73
85
96
105
101
91
85
84
84
86
86
85
85
88
86
86
85
85
84
85
87
87
83
80
78
74
72
69
71
77
85
87
90
86
82
82
84
85
87
87
89
91
86
76
69
73
83
91
89
86
88
90
93
95
91
87
81
80
81
83
86
86
84
83
83
86
87
85
78
72
77
85
87
82
78
75
74
74
76
79
84
84
75
72
79
87
90
81
75
79
89
95
92
84
80
88
99
102
97
93
93
91
88
86
88
88
86
87
90
97
101
96
84
76
80
85
83
81
79
76
78
84
88
87
82
78
76
78
80
85
88
88
81
77
84
96
101
94
82
77
81
85
87
84
89
99
106
102
92
84
81
81
85
93
103
106
99
90
89
95
100
96
83
77
88
80
73
81
84
84
81
82
88
91
85
78
79
81
84
84
88
95
100
93
87
89
95
98
92
82
76
77
82
85
86
88
88
87
80
78
79
80
84
92
103
107
101
91
85
81
82
84
87
90
94
83
83
85
82
73
71
79
88
90
85
76
79
87
88
84
80
82
88
89
83
81
86
89
89
83
79
83
85
86
86
87
87
86
80
78
81
83
84
84
84
87
93
93
89
82
78
86
96
100
91
94
96
86
77
67
72
80
87
83
74
71
76
85
88
87
86
81
77
73
77
84
89
87
75
72
78
87
89
85
83
91
102
102
91
82
82
91
95
89
83
84
91
92
87
81
83
90
96
90
82
87
91
87
83
83
87
90
88
81
74
71
72
74
81
85
89
93
86
78
79
86
92
89
76
65
67
81
89
88
80
83
95
105
97
86
80
86
94
95
93
93
93
90
77
72
80
88
89
83
78
70
78
84
87
87
89
89
86
82
78
73
71
69
74
82
89
98
101
95
88
85
86
86
79
69
70
77
89
93
86
80
83
95
101
92
79
77
82
87
88
89
93
91
82
75
79
86
89
84
77
75
77
77
77
77
72
74
75
78
77
73
74
80
84
87
86
86
88
88
86
85
86
89
90
83
77
79
87
95
96
93
94
104
107
101
90
83
82
83
84
85
91
93
90
87
85
88
89
80
73
90
81
75
73
73
73
75
76
76
77
76
78
85
91
90
82
78
76
76
79
86
96
102
95
85
80
80
84
85
86
91
97
104
107
106
101
92
86
81
82
87
92
93
91
93
94
93
85
75
71
82
79
74
76
81
89
93
91
86
82
81
82
82
81
83
84
86
83
81
81
87
95
93
86
82
84
87
84
76
71
75
83
85
88
89
90
92
93
91
89
89
90
91
94
97
97
91
80
76
81
79
76
71
72
79
87
92
85
76
73
79
86
85
78
75
80
84
87
86
83
86
85
83
80
81
85
89
89
87
85
88
87
81
74
72
78
88
95
94
90
84
85
90
96
100
98
92
87
89
94
87
76
70
71
78
82
79
73
68
70
78
86
91
89
79
75
77
85
87
82
81
81
85
89
86
85
87
88
92
100
103
101
89
79
75
79
85
86
81
76
78
82
89
91
92
88
86
86
87
90
88
78
75
78
81
82
81
82
84
85
83
82
88
92
92
90
89
90
92
87
81
80
83
89
90
90
85
79
75
77
84
88
88
86
85
86
85
77
67
64
70
80
87
88
81
76
72
71
71
76
80
75
76
81
84
84
85
88
91
88
82
76
78
86
94
96
95
95
96
93
89
82
78
81
88
93
95
85
73
64
63
74
89
97
99
95
89
80
70
67
70
79
86
89
87
82
78
76
80
82
69
70
77
86
90
88
85
84
83
81
77
76
79
85
92
95
93
89
86
89
87
83
79
81
83
89
93
96
93
86
82
85
93
97
97
96
94
93
86
75
72
80
90
94
95
91
91
93
94
92
77
80
86
92
94
89
84
81
81
81
81
83
86
89
91
91
89
85
82
78
79
82
84
82
78
71
76
86
93
97
96
99
96
87
82
84
94
101
94
81
72
78
87
94
97
97
93
89
83
83
84
87
91
89
83
78
80
83
83
84
86
88
87
84
81
84
87
86
83
80
80
82
86
86
80
72
69
72
80
88
93
94
91
86
81
82
88
95
93
87
84
83
86
88
93
93
89
80
76
80
82
88
87
81
74
76
80
81
78
78
82
85
81
75
73
80
86
85
82
79
80
83
88
93
98
94
86
82
84
88
89
83
82
86
89
88
84
81
84
92
97
96
90
86
87
91
89
87
89
88
86
88
85
79
77
80
83
78
70
67
72
77
76
73
76
83
87
84
78
75
75
79
84
91
98
98
93
88
87
87
79
76
80
91
100
94
83
75
80
89
95
92
88
84
85
89
94
97
97
95
89
89
82
79
81
86
85
79
71
67
71
78
79
78
80
84
86
84
80
79
79
78
79
79
79
81
80
84
88
92
89
87
89
92
89
80
70
71
82
91
96
91
84
81
84
89
92
92
91
92
82
80
78
80
85
86
82
78
75
74
77
81
84
85
84
82
82
81
86
91
95
91
83
79
79
76
78
80
89
97
100
93
88
85
81
75
71
75
88
104
107
99
86
81
84
88
89
85
82
82
75
76
80
85
87
83
77
75
76
78
81
83
87
88
87
85
83
84
88
94
98
94
88
84
84
85
81
78
77
82
85
80
78
79
84
86
86
85
88
93
98
100
94
88
87
89
88
83
80
81
75
80
86
89
91
86
77
73
73
77
83
86
88
87
86
86
85
86
89
91
91
89
88
86
86
86
83
78
76
79
81
80
79
79
81
85
84
81
77
75
81
92
100
100
95
92
88
84
84
90
82
86
87
88
89
90
88
80
72
74
80
82
82
83
85
86
84
81
81
81
81
83
86
88
90
91
89
86
87
88
88
87
82
78
77
75
74
78
81
83
82
84
90
97
101
100
92
88
88
92
81
84
85
86
85
84
81
74
71
71
74
76
78
82
85
87
83
78
76
76
77
76
76
80
84
88
92
89
88
87
82
75
72
76
78
77
76
78
83
88
83
77
76
91
105
110
100
91
90
91
75
77
85
89
83
69
61
65
74
77
77
79
79
80
81
83
86
87
84
79
75
75
74
72
68
72
81
86
88
85
78
69
66
74
77
79
77
78
78
79
80
78
78
83
88
92
93
93
92
91
71
71
81
87
84
73
73
80
85
84
79
77
78
77
77
82
87
89
83
76
76
83
84
76
69
70
81
88
91
87
85
83
82
78
73
72
77
81
84
83
84
84
80
72
60
63
76
95
103
99
70
67
71
79
82
85
87
84
81
78
76
78
81
83
85
84
85
85
83
83
83
83
80
77
73
76
82
88
89
85
87
95
98
92
82
76
82
88
95
97
92
86
78
69
64
66
76
89
100
100
72
70
71
76
78
80
83
79
74
71
75
82
86
87
87
84
81
84
92
94
84
74
63
66
75
80
79
78
77
79
83
90
94
93
92
88
86
88
91
90
90
86
84
86
89
87
83
80
83
88
83
81
81
79
76
76
74
74
75
76
81
83
84
84
83
80
82
84
87
85
79
68
61
70
82
83
76
70
71
76
83
85
82
80
81
83
84
83
82
87
91
96
99
100
101
101
96
85
77
79
85
82
84
88
88
85
76
73
74
77
79
77
79
82
87
90
85
80
76
76
76
72
74
76
83
81
72
69
72
77
81
80
80
75
71
67
71
79
84
88
92
93
91
89
93
101
107
103
91
84
76
77
80
86
90
88
77
71
69
68
69
71
75
80
85
87
83
77
76
80
82
82
78
76
73
67
68
70
77
82
82
84
85
84
76
66
61
70
82
85
78
68
65
68
76
85
96
103
104
100
84
81
78
72
71
70
73
73
73
71
71
74
80
84
83
77
72
73
82
88
96
86
79
75
74
74
72
73
76
84
89
92
94
92
88
79
72
72
79
80
74
69
69
74
76
75
81
91
101
103
84
83
75
68
61
62
70
75
77
79
77
78
84
93
94
82
70
69
85
98
100
87
76
76
84
91
84
75
75
83
91
93
88
82
83
86
85
84
80
82
89
95
97
91
83
77
79
87
89
88
64
67
71
74
76
75
72
76
80
82
80
76
80
89
91
83
72
74
89
100
97
83
75
78
83
83
79
75
78
84
90
91
84
79
81
88
92
88
82
83
91
102
99
88
76
73
78
83
87
84
70
66
70
74
77
76
75
79
85
87
83
77
77
74
72
70
73
82
86
86
83
86
88
85
82
78
76
77
80
85
89
89
90
89
91
96
98
92
86
83
83
83
82
82
83
80
78
81
88
97
90
83
72
70
73
72
75
77
77
78
80
81
80
75
72
79
84
84
79
75
79
88
92
92
92
89
88
81
78
82
86
83
78
78
83
92
93
91
87
85
82
77
79
83
87
86
81
79
85
93
88
86
78
71
74
80
80
77
71
73
79
81
81
78
80
88
89
83
75
76
82
86
91
92
94
87
75
67
70
81
86
79
65
64
68
75
78
79
81
86
94
94
88
82
81
80
79
75
72
73
81
82
83
85
86
84
79
78
82
84
83
77
71
73
78
87
93
96
92
88
86
90
96
98
91
85
79
76
79
80
88
100
110
113
108
96
90
91
93
92
86
81
84
90
97
99
98
96
96
97
81
78
80
85
87
83
78
78
84
93
96
94
89
84
79
78
81
87
90
89
87
90
94
95
90
83
79
77
78
79
85
95
104
111
108
99
91
89
91
91
87
82
83
91
101
104
100
97
96
96
82
74
77
83
82
76
72
75
84
90
95
97
98
93
82
71
68
75
86
90
87
81
77
81
90
101
99
85
77
73
81
92
100
97
93
90
88
90
94
95
90
82
82
86
90
91
89
86
86
83
72
71
77
83
77
68
64
70
82
89
91
91
92
88
81
69
67
78
95
104
101
85
75
76
89
107
107
95
80
78
89
100
100
93
79
75
76
82
90
93
90
84
82
86
88
90
86
84
82
80
80
84
91
92
89
81
77
78
81
83
82
80
81
84
84
84
83
88
94
99
96
85
77
77
87
94
98
94
85
85
91
96
99
96
91
84
81
81
85
91
91
87
84
85
87
91
94
97
97
96
90
92
94
95
94
95
93
86
81
78
79
76
74
78
86
92
92
89
82
78
78
78
79
84
87
88
85
84
84
83
82
87
95
101
105
103
99
96
95
95
94
91
86
81
80
83
88
93
97
98
90
91
91
91
89
89
86
83
82
84
86
81
71
65
70
83
90
88
80
75
79
87
93
95
90
83
81
83
86
87
86
88
90
93
94
95
99
101
102
99
97
95
96
94
92
90
84
81
85
92
86
89
91
91
84
76
75
79
85
90
91
87
81
77
78
87
90
86
77
75
85
96
99
93
84
81
85
89
88
89
88
87
87
86
81
80
86
95
98
96
93
94
97
100
102
103
101
96
89
86
68
77
86
88
83
76
77
82
86
90
88
85
84
89
95
98
89
73
66
75
88
93
84
74
74
82
89
90
85
82
84
85
86
85
84
82
82
83
85
87
91
91
86
86
90
100
110
110
99
82
70
74
80
86
89
88
84
83
85
88
86
78
74
79
92
94
83
68
67
77
92
92
80
72
73
83
89
88
84
83
86
88
87
86
86
84
82
79
79
86
91
90
82
76
79
88
97
96
89
83
89
88
86
89
94
92
85
79
80
84
82
74
71
76
88
91
84
76
72
77
83
85
81
77
81
85
92
91
87
86
88
90
89
85
81
82
84
87
89
90
90
87
84
84
84
85
84
84
86
84
87
87
86
89
91
90
84
77
75
77
78
76
75
81
87
89
84
77
74
73
70
74
80
80
84
88
96
93
86
79
79
85
91
87
81
77
84
92
93
91
88
84
89
94
91
87
86
86
86
82
74
81
86
87
86
87
85
82
79
76
77
78
79
79
79
76
69
67
72
83
90
88
83
80
80
87
92
91
85
81
87
93
93
88
80
77
77
81
85
89
90
92
92
93
92
90
88
86
86
86
87
90
90
89
83
82
84
84
84
77
75
78
82
82
80
72
69
69
74
86
97
100
93
84
81
84
87
86
86
89
93
94
91
88
88
85
81
79
80
89
96
94
87
83
84
87
86
84
85
93
91
89
91
90
85
77
74
79
80
75
72
78
90
98
94
86
78
71
70
72
80
86
90
89
85
82
81
81
84
86
88
88
86
88
92
95
93
88
88
89
90
84
81
78
81
80
83
86
92
95
78
77
81
86
84
79
78
79
78
73
71
77
90
101
98
89
78
70
65
67
76
86
88
88
84
82
81
78
78
83
89
92
89
83
81
83
88
93
91
86
82
82
84
85
83
82
86
96
98
89
86
85
85
84
83
82
85
84
82
77
73
78
87
91
91
88
82
72
68
72
83
91
91
88
85
86
83
79
74
78
88
98
97
83
72
70
76
83
85
82
85
89
92
89
85
88
92
93
87
80
85
91
93
90
82
74
72
76
79
81
84
85
87
88
88
89
91
96
92
86
85
88
90
88
83
77
78
79
78
76
81
91
95
89
78
72
73
76
79
81
91
102
98
89
82
86
89
86
82
85
73
85
90
89
83
75
72
73
78
79
82
88
87
86
85
87
93
98
98
91
82
82
85
87
83
74
74
82
89
88
84
86
95
97
91
84
80
81
84
84
89
97
95
85
77
78
86
90
90
91
79
81
77
77
82
90
93
91
82
78
79
78
81
79
81
83
82
84
81
80
80
83
87
91
88
86
84
87
90
92
89
92
96
99
98
93
91
91
90
85
83
85
86
83
78
80
88
91
88
80
87
79
71
70
78
91
99
99
93
90
86
83
77
76
79
84
85
82
77
75
82
91
100
96
91
91
92
87
79
77
82
90
94
92
89
92
94
96
94
92
88
87
88
86
85
86
88
83
73
71
79
77
74
74
79
88
93
92
93
90
93
91
88
84
86
87
90
84
77
77
86
98
104
97
90
90
92
86
80
79
85
88
83
74
71
79
90
97
97
98
99
96
89
88
90
94
91
88
83
84
79
78
76
80
84
87
84
80
75
73
78
87
94
95
92
86
82
76
74
79
89
102
106
98
86
84
85
84
86
94
101
94
79
67
69
78
87
92
90
92
89
86
85
86
91
96
98
99
101
100
85
77
75
80
84
84
78
73
68
68
73
79
85
90
89
82
77
76
75
78
85
99
107
99
85
67
63
67
78
91
96
91
81
76
82
89
96
93
87
80
79
78
79
78
78
77
80
85
89
90
83
74
73
79
82
81
78
78
84
88
85
79
80
85
90
93
94
93
89
82
79
82
92
97
90
76
67
67
68
72
75
77
80
81
85
92
97
96
87
76
73
78
85
81
73
63
62
67
72
73
77
72
75
81
83
81
79
83
91
94
86
80
77
84
93
98
97
94
89
87
82
78
78
85
92
98
97
90
78
68
65
73
81
83
83
84
85
85
78
72
70
80
96
102
97
88
82
82
85
85
68
68
77
86
85
81
81
83
84
82
76
70
73
80
87
87
85
83
84
88
90
86
80
80
85
97
102
98
91
82
78
81
84
84
83
87
95
98
91
77
71
77
89
102
105
99
93
93
94
89
74
74
83
89
91
91
85
83
83
81
77
76
77
79
83
86
87
86
84
84
85
85
82
80
81
86
90
88
87
84
88
92
94
88
85
92
107
117
111
97
82
80
84
87
85
82
81
80
83
86
84
78
82
87
91
94
88
82
77
79
82
86
84
84
88
94
96
89
84
83
85
85
83
81
80
85
86
86
84
85
92
100
99
89
82
81
90
99
101
97
93
91
89
84
81
79
82
83
85
87
75
76
78
83
86
85
80
75
70
73
81
83
81
81
86
90
85
78
76
82
91
93
85
78
78
82
85
87
87
89
92
92
88
88
83
83
86
84
82
82
84
87
83
82
83
91
95
96
95
92
75
83
88
91
88
85
81
77
74
77
81
80
78
79
84
87
85
79
76
78
77
73
68
73
78
83
83
85
85
86
83
81
85
94
99
98
95
88
83
80
72
71
75
81
85
87
88
93
101
103
80
87
90
92
90
88
84
79
77
80
84
83
81
81
84
89
95
97
94
81
67
57
60
76
85
88
81
79
80
82
85
89
95
101
100
93
84
84
83
85
85
87
90
91
87
82
78
84
95
103
76
75
74
79
85
86
81
77
77
80
82
80
78
77
79
84
92
94
90
84
76
75
82
91
94
89
81
76
77
82
88
92
93
91
83
74
69
73
83
91
100
99
93
87
84
87
89
84
79
78
72
69
71
76
80
79
76
76
79
82
81
76
72
67
72
79
81
75
67
71
78
88
93
96
95
91
86
80
78
77
79
78
77
77
75
73
73
77
83
87
86
82
74
74
82
91
91
79
64
58
82
81
83
83
79
75
73
72
76
81
81
78
73
69
71
78
83
82
78
75
79
83
86
87
89
90
92
92
85
79
76
74
74
76
76
75
78
81
80
74
72
76
84
90
93
91
84
77
68
70
87
90
86
81
78
80
79
73
71
72
79
82
80
75
74
78
84
93
96
91
82
78
77
80
81
84
86
87
88
89
89
87
84
78
76
75
78
82
82
80
80
88
103
108
104
90
81
77
80
84
80
84
83
79
78
81
83
81
76
75
79
83
84
83
79
78
80
83
85
84
78
75
74
75
71
73
77
81
86
88
90
88
84
79
76
73
76
82
89
88
82
80
84
93
94
87
77
72
77
88
73
74
81
83
81
80
82
85
86
84
82
83
83
81
78
79
82
82
76
72
75
77
76
71
66
69
79
83
85
84
80
78
76
79
78
75
76
80
84
82
77
70
72
80
84
79
73
68
75
91
69
62
74
84
88
87
87
86
85
84
82
81
79
74
73
81
87
89
82
77
79
83
83
76
73
78
83
85
83
82
81
81
80
82
83
85
86
81
76
75
79
84
86
84
83
81
86
90
91
95
64
59
67
81
87
90
89
84
78
77
78
79
80
80
83
83
84
83
82
80
79
79
79
81
84
84
82
76
76
82
88
93
89
82
80
81
85
82
77
75
79
85
90
94
94
95
98
103
102
97
68
71
78
80
81
84
86
84
78
74
76
79
81
84
86
84
81
78
79
79
78
74
76
85
88
84
79
74
77
85
93
97
92
82
77
77
84
87
90
86
81
82
91
103
106
98
86
80
85
93
83
85
83
77
75
80
84
84
79
78
80
83
82
77
74
77
81
80
80
78
77
77
80
87
88
83
80
83
83
85
85
88
90
91
88
87
88
92
92
88
84
88
95
100
100
90
75
62
63
77
84
81
77
74
75
79
79
78
76
79
83
87
83
80
75
76
78
78
78
78
78
79
82
86
84
79
75
80
84
83
80
77
81
88
90
90
88
85
81
77
77
82
85
87
90
91
87
78
68
68
72
76
79
82
79
75
74
74
76
75
73
73
78
83
87
79
73
72
76
79
81
79
82
82
78
67
61
70
84
95
92
83
80
82
84
81
74
74
75
74
73
69
68
75
87
97
101
97
92
85
78
79
81
82
80
76
76
77
77
70
59
56
68
80
84
79
71
70
76
79
77
73
72
76
76
71
67
74
86
97
94
84
80
84
85
82
71
70
76
82
81
75
71
72
74
79
86
94
99
99
84
83
80
82
81
79
78
79
80
74
68
66
69
77
82
80
76
76
80
81
73
61
60
73
82
86
80
76
80
83
83
80
78
82
86
87
82
79
81
84
90
92
87
77
72
74
81
91
90
85
69
67
74
82
85
80
77
80
87
91
86
77
69
72
80
82
84
87
92
89
82
76
76
79
84
84
80
76
76
79
80
79
77
77
79
84
85
83
81
83
89
95
94
88
85
87
91
90
88
78
70
63
69
82
87
83
78
82
92
97
87
72
64
62
70
80
88
93
90
87
83
88
87
80
76
78
82
85
84
82
79
77
73
74
76
82
85
82
81
84
87
89
87
86
86
84
82
85
91
94
88
85
84
86
89
85
80
80
85
85
78
69
63
61
70
80
87
86
82
77
80
79
76
74
76
82
88
87
83
82
80
73
67
73
83
89
88
79
78
86
90
90
82
79
74
72
76
85
96
99
83
86
85
86
87
83
78
76
78
81
79
73
68
73
81
89
85
78
75
77
81
79
78
84
86
81
71
66
71
81
83
77
71
75
82
83
75
69
73
85
92
95
87
84
85
86
87
87
89
84
82
82
86
87
89
87
82
83
85
85
84
83
85
83
84
90
94
93
86
81
84
92
96
95
90
91
92
86
74
67
71
87
99
100
89
79
80
87
94
98
94
88
89
99
109
110
101
97
99
105
84
78
79
84
88
87
80
77
79
84
87
93
94
91
85
82
87
93
97
94
86
82
82
83
89
95
99
97
87
73
69
73
81
87
88
82
85
86
90
93
94
95
98
103
110
112
111
107
106
107
85
76
76
83
91
91
90
90
88
88
87
89
94
94
88
82
81
88
93
95
88
83
79
84
91
102
106
97
81
71
69
77
89
95
89
88
89
88
87
88
89
92
97
97
99
100
105
108
102
87
83
77
81
87
93
94
94
95
93
88
81
78
82
87
86
82
84
91
97
100
97
91
87
88
91
97
95
85
77
75
87
99
104
97
88
84
86
88
88
86
80
80
83
90
93
92
91
95
88
75
85
89
93
89
81
76
79
84
87
81
75
74
77
82
85
84
87
93
100
101
96
89
86
88
88
89
86
83
80
83
92
99
99
89
80
78
81
84
88
89
84
80
79
83
88
90
91
90
87
84
86
89
91
86
78
70
70
75
76
79
80
80
82
86
88
88
89
88
89
84
79
73
69
73
81
84
83
82
80
80
84
87
87
83
78
78
82
85
90
92
92
86
81
77
80
87
92
91
92
99
84
80
82
84
83
82
79
75
74
78
87
91
89
88
87
88
89
86
82
78
78
73
71
73
77
79
79
79
80
80
86
88
86
79
75
76
83
94
96
93
90
85
82
84
87
91
91
89
90
93
88
84
82
82
81
79
79
77
75
76
82
87
88
87
86
87
89
88
85
84
88
97
101
96
88
79
75
80
86
90
92
90
84
76
72
74
83
96
98
91
78
72
79
91
100
96
89
83
81
78
82
80
81
81
77
74
79
81
80
77
74
77
85
91
94
94
92
89
88
92
96
100
97
93
85
85
87
85
84
84
88
91
91
85
80
78
82
88
92
89
78
69
67
77
85
91
84
78
77
79
75
75
79
85
90
88
84
83
83
82
77
76
83
95
106
105
93
86
86
93
94
87
75
68
79
98
109
98
84
77
82
90
95
92
87
86
84
82
82
86
86
78
70
69
74
80
80
76
75
83
85
84
81
87
93
91
85
81
83
88
87
81
85
97
106
102
88
82
84
88
88
83
76
74
84
103
114
108
91
82
79
85
85
83
81
84
86
85
85
86
87
87
87
88
87
81
78
79
84
86
82
83
80
83
87
87
81
79
83
89
89
84
86
95
102
96
86
81
84
84
81
81
83
85
86
88
94
97
94
89
83
82
76
70
67
73
87
99
102
93
88
87
94
95
89
77
75
83
90
90
71
74
77
83
84
85
81
82
86
88
86
82
81
82
83
79
78
79
85
87
84
79
80
80
78
73
76
84
90
91
88
84
77
71
71
79
92
103
106
98
89
86
84
82
77
72
75
85
92
93
83
86
89
87
82
75
77
84
89
88
83
80
81
78
71
62
62
72
83
90
88
81
79
80
84
88
90
90
90
90
87
81
78
80
90
99
99
92
82
74
72
71
72
77
79
82
84
86
92
95
90
90
92
90
82
72
72
80
83
81
76
80
86
88
81
72
65
68
75
85
87
85
81
84
89
99
99
93
86
87
88
86
85
89
97
100
94
82
68
58
57
61
72
81
85
83
81
87
93
96
76
76
82
90
93
90
85
80
77
74
73
78
87
95
97
92
83
72
69
76
86
88
87
85
84
84
81
79
80
84
89
91
91
91
89
84
81
82
83
80
73
71
75
80
80
75
76
83
89
88
73
77
85
91
95
92
87
81
79
75
73
78
86
95
97
98
90
79
72
73
82
89
92
91
88
85
80
78
76
80
85
88
89
87
83
79
78
84
88
90
88
85
83
83
82
80
80
82
82
84
77
86
93
91
81
72
69
77
81
80
81
89
97
97
94
86
83
82
81
77
78
83
90
97
99
93
82
79
82
85
89
89
88
84
84
87
91
88
82
80
82
89
92
90
91
91
89
87
87
94
77
87
93
89
81
71
69
74
81
82
87
92
100
100
92
83
77
78
80
80
79
80
85
91
95
89
78
78
83
90
97
97
91
84
81
85
92
90
82
77
79
86
93
92
93
91
92
93
97
98
85
91
91
87
86
90
91
90
87
88
89
90
87
86
86
85
82
79
79
79
82
84
84
84
83
85
81
78
78
82
89
94
91
83
77
81
90
94
90
86
82
84
89
88
85
87
91
95
95
92
83
87
83
79
81
89
92
92
91
92
93
90
80
73
76
84
89
89
84
81
83
84
84
80
81
85
88
83
75
77
87
94
91
78
71
80
93
102
98
88
81
82
86
85
82
82
88
92
95
93
76
76
74
72
75
77
82
82
82
86
86
85
82
80
80
84
88
86
84
80
83
86
87
84
85
92
94
87
80
88
102
108
95
79
70
76
85
86
79
74
74
80
84
85
82
84
89
95
97
95
82
78
76
75
75
75
76
77
78
77
75
76
81
89
93
94
89
80
74
78
88
100
101
89
83
85
89
86
83
91
98
93
82
78
81
88
83
71
65
70
78
83
84
85
87
86
87
88
90
90
88
82
78
79
82
79
75
76
82
84
78
74
75
79
88
92
92
85
77
78
89
103
105
91
73
64
65
73
80
80
76
70
71
80
94
103
100
94
89
89
87
84
81
78
78
77
76
80
87
89
77
74
75
82
87
84
77
75
80
87
85
78
74
72
76
84
93
91
86
80
84
92
98
93
78
64
64
73
81
84
80
81
81
81
83
88
99
109
109
98
82
74
73
71
71
72
79
90
94
90
72
72
78
86
88
85
78
76
79
82
83
79
77
80
83
86
85
82
79
77
79
85
90
92
90
88
88
90
91
92
93
95
91
80
70
67
78
89
92
84
76
74
79
83
84
86
87
91
92
91
73
78
85
88
81
74
75
78
81
83
78
76
74
75
79
79
79
75
74
79
84
86
86
83
84
89
94
94
89
87
85
84
84
81
79
82
83
87
85
80
75
77
83
93
96
88
81
80
90
95
75
77
83
86
82
79
79
80
82
83
83
80
74
68
65
71
81
84
85
84
85
85
81
77
80
87
92
89
80
73
75
79
84
83
85
89
94
95
87
80
77
81
86
89
83
76
72
78
91
101
78
74
79
86
93
95
86
75
71
77
85
89
84
79
77
83
85
86
86
85
86
84
82
78
81
88
91
87
79
73
80
90
88
81
72
73
80
84
83
79
82
90
97
93
83
78
81
87
93
95
78
71
77
86
92
91
82
73
70
76
85
87
86
85
89
87
84
76
77
85
94
95
84
78
73
76
80
83
83
86
93
95
87
73
68
75
85
92
85
80
83
92
97
95
94
92
94
94
95
92
75
76
80
87
88
85
80
80
84
89
88
85
82
84
87
85
82
79
83
90
93
89
82
79
80
80
74
75
82
93
101
97
87
76
74
79
90
93
87
80
75
77
86
93
94
91
84
84
94
104
80
82
81
84
84
82
80
80
83
89
91
87
84
81
81
81
85
93
97
92
80
74
79
92
100
95
83
76
76
80
89
94
96
90
81
78
80
84
84
80
76
82
89
93
89
79
72
76
90
101
83
80
78
78
80
82
80
78
81
87
87
83
78
73
76
81
87
91
87
80
75
76
83
88
90
87
84
81
77
72
76
88
95
96
85
77
77
82
83
83
87
96
98
92
81
76
77
84
86
85
84
80
78
77
74
74
77
87
96
96
85
73
66
67
75
81
84
75
65
65
71
78
81
75
70
75
86
94
94
87
80
83
89
90
85
80
79
85
88
87
86
85
83
79
78
82
88
86
82
75
86
82
76
73
69
67
72
82
94
95
84
75
69
71
76
79
80
77
69
69
72
76
76
76
81
86
92
98
99
92
87
84
84
85
87
85
89
92
91
87
82
77
77
77
82
85
89
82
72
65
85
80
70
68
72
78
79
79
77
79
82
81
83
79
77
74
76
82
86
82
73
71
74
81
83
80
79
78
82
85
89
93
95
92
89
90
92
94
93
85
82
82
85
87
84
83
83
78
73
66
80
81
77
75
75
82
87
87
83
81
84
92
95
88
79
75
77
81
84
79
74
72
75
79
78
70
68
67
72
81
88
95
98
93
86
80
84
92
95
90
83
79
82
86
83
77
73
73
73
82
76
81
84
81
77
80
88
92
92
90
90
94
96
94
89
84
82
78
72
73
76
78
77
75
78
81
85
86
84
82
80
79
81
85
82
77
79
87
94
93
88
83
86
90
86
77
63
60
71
88
79
76
78
80
82
84
87
85
82
84
86
85
84
82
84
85
82
75
71
74
79
80
74
72
77
89
97
96
90
87
82
79
80
85
89
91
86
79
77
83
93
101
101
96
91
80
74
70
70
77
77
77
79
82
86
86
85
81
78
79
81
79
76
77
81
83
79
72
71
73
76
77
75
79
85
87
84
81
86
90
94
93
88
82
85
88
83
69
60
66
77
88
95
97
95
93
94
91
84
74
73
84
92
92
86
82
81
80
79
79
79
77
76
80
87
88
82
72
66
68
74
81
88
91
88
84
83
82
84
87
88
88
82
77
71
71
74
77
76
72
69
71
81
96
102
101
96
91
88
84
79
85
90
88
84
82
83
79
76
76
78
81
82
81
87
87
81
73
63
66
77
87
92
89
83
80
86
96
95
86
75
73
76
78
79
81
87
92
92
86
79
75
79
87
89
87
80
79
82
84
82
81
78
73
77
83
84
82
76
75
79
84
85
81
77
73
74
74
77
79
80
84
86
87
81
77
79
90
92
86
78
71
72
76
83
95
99
97
91
86
83
82
78
75
74
80
84
81
80
80
76
78
76
72
71
73
81
89
93
89
80
77
80
82
78
74
72
78
81
82
80
80
84
88
85
76
70
72
80
84
79
73
68
71
81
92
95
96
91
87
86
86
85
86
92
101
100
91
78
75
74
75
77
80
80
82
87
95
99
92
80
73
75
78
80
79
80
81
80
78
73
73
79
84
82
79
77
80
85
84
79
76
78
86
91
89
87
84
85
86
86
84
83
86
92
95
91
85
77
72
79
80
84
90
98
101
99
95
89
88
83
76
72
72
78
81
84
83
77
70
66
69
75
80
81
83
84
89
89
85
78
78
91
103
104
95
81
75
76
78
79
78
73
71
73
77
86
88
83
73
84
85
87
94
97
93
87
85
85
85
82
74
65
62
68
79
84
82
74
64
64
72
84
86
86
83
85
88
86
81
77
76
79
86
88
84
81
79
77
79
80
78
76
77
81
87
94
96
87
78
82
82
84
88
88
86
83
85
89
87
77
66
60
56
64
74
84
83
72
63
64
74
83
82
80
80
84
86
83
81
79
78
76
75
77
80
82
79
80
85
89
92
91
89
86
84
83
84
86
84
75
81
85
89
89
85
81
87
95
92
80
69
67
71
79
81
83
80
79
76
75
71
64
58
60
69
74
76
78
80
82
80
76
81
87
91
86
75
71
78
89
94
94
88
78
72
74
84
95
99
76
83
88
89
87
78
73
77
89
97
93
86
84
90
101
94
82
75
78
85
85
76
65
62
67
70
68
68
73
80
80
77
74
81
86
86
79
71
67
72
79
85
85
89
90
90
90
91
96
96
83
79
80
85
88
92
95
97
90
85
84
87
93
95
94
93
93
90
82
78
82
81
75
66
64
76
87
87
76
68
70
85
90
84
76
77
85
93
96
90
83
78
82
85
84
83
83
86
94
94
81
76
79
85
88
88
88
85
84
82
80
87
94
96
91
85
87
93
99
96
88
84
80
73
73
80
91
95
85
72
67
69
74
74
73
78
89
98
101
101
93
89
88
88
86
86
93
99
103
103
86
80
82
88
97
99
97
95
89
83
78
78
82
89
92
91
91
91
94
97
99
101
102
94
83
84
92
93
85
75
68
71
76
78
77
85
93
101
98
91
88
90
96
95
92
92
97
101
97
87
87
84
84
89
96
99
100
96
90
81
74
73
79
85
90
96
99
95
89
83
88
97
104
98
87
78
79
82
84
85
86
89
89
88
88
94
101
103
95
86
79
81
93
101
101
95
88
86
80
73
86
91
92
87
79
75
77
78
78
77
75
78
82
85
83
84
86
93
89
83
79
86
95
100
92
83
80
83
87
93
96
92
86
79
81
91
99
100
94
86
80
81
89
95
96
90
78
71
70
74
83
85
91
89
81
72
67
68
75
79
82
88
91
94
91
86
81
79
84
85
83
78
82
87
91
96
94
87
83
81
88
92
87
77
71
75
83
84
82
81
87
87
86
85
86
89
88
79
73
80
77
71
78
86
87
89
87
83
81
82
86
91
97
105
104
99
88
82
81
86
83
77
71
73
84
94
95
86
78
78
87
96
98
89
80
77
81
80
76
75
76
81
81
80
81
84
89
87
85
85
80
75
76
78
83
89
95
97
89
82
84
88
93
95
90
88
89
91
94
92
87
86
89
93
92
90
87
85
89
92
94
95
92
88
87
90
94
91
85
77
71
71
77
82
82
78
73
81
97
103
88
86
84
84
85
87
89
86
84
79
77
81
88
94
90
89
90
96
100
96
89
88
96
97
93
88
86
93
95
95
94
94
92
86
82
86
92
98
99
95
84
75
77
84
85
78
70
77
93
108
83
82
85
89
93
91
84
82
81
77
76
79
86
95
99
93
90
92
98
97
91
86
81
78
80
88
94
94
86
80
82
91
94
88
77
73
79
86
95
96
91
84
82
87
88
86
81
78
84
93
74
72
71
77
84
85
81
82
84
89
85
82
84
91
95
92
87
89
96
98
94
88
84
80
81
88
94
93
86
78
77
82
83
78
74
73
77
81
83
83
83
83
89
94
91
87
83
82
83
84
78
74
67
67
71
75
76
79
87
93
91
84
84
88
92
90
87
90
96
95
91
88
90
91
87
80
77
84
88
89
85
83
79
75
75
79
87
96
96
88
82
82
87
90
89
85
81
84
86
86
77
72
69
75
84
87
85
83
86
89
86
83
84
86
87
84
86
91
95
91
79
74
80
88
87
76
71
78
85
90
90
87
86
82
82
87
98
107
106
96
84
80
82
85
87
86
89
87
90
88
73
69
70
77
83
87
92
98
98
91
80
72
71
77
77
78
82
90
96
95
87
77
78
84
91
94
90
83
82
86
88
89
87
86
89
96
98
94
87
78
74
77
85
95
97
94
92
90
93
93
74
74
76
78
78
80
89
98
101
93
80
69
65
66
74
78
83
88
95
101
100
89
78
80
90
100
97
88
83
86
89
90
87
85
86
89
86
81
74
69
70
77
88
97
97
90
82
83
90
93
86
87
87
87
88
88
88
86
86
88
87
81
77
75
80
85
87
86
90
96
95
87
73
67
72
76
80
83
84
88
90
89
88
90
88
81
78
81
86
88
84
77
74
78
78
74
70
73
77
85
88
90
90
89
87
85
84
87
85
82
80
83
87
89
87
85
85
83
85
89
90
85
76
72
73
76
81
84
86
85
83
81
87
98
100
91
81
84
91
95
90
81
72
69
72
74
79
84
86
85
83
85
87
86
78
75
84
92
90
79
67
69
82
89
88
82
76
75
75
79
83
82
81
85
91
97
97
87
83
85
87
88
87
88
95
96
95
89
85
80
80
82
83
84
83
86
88
94
100
99
76
79
83
86
82
82
86
93
89
79
67
67
78
89
92
85
78
74
74
76
78
80
80
82
89
93
91
81
77
86
97
96
86
75
76
85
92
90
80
75
78
82
89
89
89
87
88
91
95
95
75
83
87
87
86
87
86
83
82
84
87
87
87
92
96
99
94
87
82
81
83
82
80
77
76
75
73
71
73
81
92
94
85
74
74
81
91
89
86
83
86
90
90
90
86
83
85
88
89
86
79
87
88
85
85
85
81
79
77
83
92
93
90
88
92
96
93
89
86
85
86
84
80
77
78
79
76
72
74
81
92
96
90
82
77
83
94
99
91
79
75
84
92
92
84
81
83
91
99
100
79
80
81
84
86
86
81
77
74
74
75
78
80
82
86
88
88
87
84
83
83
80
77
76
82
94
95
87
79
83
97
106
100
87
82
84
87
85
73
59
59
74
89
95
90
83
83
92
99
100
84
79
78
78
79
76
73
75
78
80
76
75
78
83
89
93
95
90
85
82
83
82
78
72
77
88
96
91
82
81
86
89
89
91
94
91
84
69
60
64
70
79
86
87
87
82
77
73
75
84
91
84
78
75
73
72
71
74
83
89
90
87
83
84
88
94
98
92
87
85
89
90
82
73
72
77
85
90
85
82
78
72
77
87
98
102
95
85
83
89
90
86
82
79
80
77
72
67
74
87
79
78
77
80
84
85
80
74
74
76
82
84
84
82
82
83
84
83
82
83
89
94
93
87
79
80
83
89
90
90
88
86
83
83
79
80
85
95
102
101
91
78
72
73
78
85
88
93
96
95
68
71
78
85
90
86
79
70
67
68
75
80
81
82
83
83
82
76
74
76
83
88
93
91
87
86
88
89
88
89
92
97
96
88
73
64
68
79
89
93
88
78
73
75
81
87
89
92
93
92
74
79
82
83
78
72
66
67
75
82
84
82
80
81
83
88
87
80
72
71
79
86
89
87
84
87
90
88
81
77
78
84
92
94
92
85
79
78
81
87
87
83
84
88
86
77
71
76
88
101
78
85
84
80
75
68
67
69
75
83
87
85
77
74
77
82
84
80
72
70
77
84
87
87
85
88
92
90
82
75
72
73
79
85
88
88
87
80
77
74
77
85
93
97
91
78
72
76
88
98
81
85
84
82
79
80
77
72
72
77
84
86
81
76
74
78
84
81
75
70
73
82
86
87
84
87
91
90
85
79
76
77
79
75
70
71
78
79
74
70
73
87
99
102
96
89
83
85
86
83
86
87
86
85
84
83
81
82
84
86
89
89
87
83
78
81
85
88
83
76
75
81
86
86
80
76
79
82
82
81
81
85
83
75
71
74
83
87
86
85
88
96
99
98
95
90
86
84
85
86
79
80
84
86
84
80
80
87
95
94
90
87
86
83
78
77
80
85
89
91
90
90
90
92
90
84
81
78
79
79
81
82
80
75
74
76
80
83
87
93
98
96
94
93
95
92
84
76
79
86
81
79
82
85
84
81
80
83
84
82
78
77
78
79
77
73
70
75
81
87
88
89
96
103
105
102
94
87
78
70
67
70
74
74
73
73
78
83
89
88
86
87
88
91
92
89
82
77
76
79
89
91
90
89
88
88
83
82
80
79
77
77
78
80
81
82
82
79
78
77
79
82
84
84
83
86
91
92
81
68
63
71
85
88
85
84
91
97
92
86
84
90
98
94
83
72
78
88
95
95
87
96
100
95
89
83
80
85
93
94
88
83
81
86
91
94
95
92
88
85
84
81
74
62
56
63
79
91
90
84
80
84
92
95
94
91
94
95
89
86
87
99
104
96
80
73
79
93
104
99
83
85
84
79
75
70
71
83
95
98
88
82
85
90
92
86
78
79
86
90
86
79
75
73
75
80
81
83
85
88
86
86
88
90
91
92
91
90
89
86
86
86
81
78
79
86
90
93
88
77
84
71
64
67
74
79
79
82
83
84
79
76
81
86
85
78
73
76
82
79
73
73
76
84
86
83
78
74
77
80
85
87
90
92
93
94
93
92
90
87
83
76
70
71
78
85
90
91
85
78
82
76
72
74
77
84
88
88
85
83
80
78
78
79
82
81
81
82
81
77
71
74
80
86
84
78
72
72
76
80
81
85
91
93
93
92
91
92
90
87
84
82
85
88
83
82
83
89
95
96
78
86
87
79
69
68
80
89
93
91
89
86
81
82
87
87
83
76
74
78
82
81
78
80
84
88
88
87
90
86
80
75
77
82
83
80
77
82
89
91
92
95
98
100
94
84
79
80
84
88
84
89
85
76
65
68
77
82
83
86
88
85
80
83
87
86
76
65
67
80
86
81
70
66
75
89
97
99
98
94
89
79
80
85
87
82
75
75
84
97
107
107
100
90
83
78
77
78
78
79
88
89
86
80
80
81
80
79
78
80
82
82
77
79
84
83
78
73
79
83
85
81
75
71
73
81
85
88
92
91
89
89
90
95
96
94
86
76
77
88
98
102
95
86
77
76
82
86
86
80
77
84
88
92
88
81
76
76
77
80
80
77
75
79
86
86
82
80
83
84
86
83
83
79
75
80
87
92
87
75
69
70
77
81
88
91
88
80
75
75
77
79
82
86
88
86
86
89
87
83
70
76
85
90
90
81
73
72
74
77
76
72
72
80
88
89
81
76
76
82
85
83
75
72
73
79
90
94
87
75
64
61
64
70
78
87
88
81
77
75
78
79
80
82
86
86
87
90
90
86
81
80
83
88
91
89
86
82
77
75
71
68
72
79
83
81
78
77
80
82
83
80
74
74
77
78
79
78
80
82
80
76
73
74
79
88
92
88
81
84
91
98
90
78
74
83
93
102
103
97
84
84
83
84
83
83
87
91
91
83
79
80
84
83
80
78
80
85
85
84
85
85
90
91
87
82
75
69
64
65
68
74
73
73
79
88
92
92
85
83
87
95
92
85
84
90
95
96
93
92
75
71
71
72
76
79
86
94
98
99
96
92
91
87
82
80
83
84
81
83
87
94
95
92
86
86
91
87
75
64
64
76
82
86
85
86
87
86
80
75
75
80
82
85
88
89
85
77
75
75
74
72
72
79
83
86
87
89
92
95
94
87
80
81
82
83
85
81
78
80
86
92
92
84
79
84
92
96
91
80
75
80
92
96
90
84
78
72
74
75
76
75
76
78
79
79
76
76
79
83
88
89
88
88
87
86
85
85
83
82
80
76
71
68
68
78
83
81
76
74
77
86
90
87
83
80
80
85
85
83
81
80
83
86
87
82
82
84
88
89
87
82
84
84
83
78
77
80
88
92
90
92
84
75
70
74
80
84
84
79
77
78
78
71
62
67
74
80
75
70
71
83
94
93
87
77
74
73
76
82
90
91
90
88
87
91
96
99
100
95
91
91
95
96
91
83
77
80
80
81
78
82
77
72
68
69
75
81
88
89
82
83
86
90
84
77
73
73
75
76
79
83
88
87
82
78
74
70
72
78
87
93
93
90
89
91
90
88
84
81
82
86
93
93
91
87
85
86
87
86
81
85
87
87
84
75
72
75
83
88
86
85
92
100
106
93
78
70
75
82
85
82
76
76
80
82
78
75
74
75
77
78
78
75
76
77
80
78
78
72
68
66
71
78
87
92
93
95
95
94
87
86
87
87
84
85
89
90
88
84
84
89
95
95
92
90
89
85
80
78
82
83
78
69
66
72
82
83
76
72
82
96
99
93
82
84
87
93
90
81
75
76
80
79
74
69
76
90
100
97
78
84
87
87
82
80
84
90
92
86
83
86
92
94
90
84
85
89
87
84
83
86
89
88
79
74
75
78
79
81
91
98
100
90
81
82
88
95
93
84
75
72
75
78
77
75
78
84
90
92
76
84
90
89
81
74
72
76
82
83
81
79
80
83
86
87
86
86
86
87
97
104
105
94
80
76
80
86
88
87
90
94
92
86
77
81
90
97
93
85
80
81
86
94
100
101
98
88
78
76
83
83
81
80
76
73
73
76
79
80
81
83
84
86
88
89
88
83
75
77
85
98
104
92
80
79
88
98
98
94
93
91
90
87
86
91
98
100
91
81
76
82
96
110
115
107
95
87
80
78
84
83
81
81
83
86
89
85
82
80
83
89
92
90
86
87
89
93
86
75
73
81
89
93
86
84
88
98
102
100
96
92
88
87
89
96
101
96
87
79
75
80
92
100
101
95
87
85
81
79
80
80
86
93
99
98
93
87
83
81
83
89
93
92
89
88
92
97
96
90
83
83
87
94
91
90
87
87
87
90
95
96
96
91
88
89
88
86
82
81
86
92
92
87
90
92
94
89
80
75
74
74
82
90
94
94
94
92
87
86
86
88
91
94
96
94
91
88
92
94
96
93
91
91
92
95
94
86
82
81
92
104
109
105
100
93
86
79
71
77
90
97
95
91
86
89
93
92
92
89
71
73
78
81
85
89
91
95
93
90
88
86
87
89
87
86
86
89
95
95
91
87
87
87
89
95
100
100
96
93
92
93
96
101
103
104
95
80
69
69
78
85
92
90
84
75
77
92
112
121
89
89
86
85
86
87
86
84
89
90
86
83
82
83
83
81
84
94
98
95
85
83
84
85
82
83
90
99
101
95
86
83
83
86
87
93
94
94
88
84
83
85
91
93
88
82
81
93
110
116
95
88
82
81
83
83
82
83
88
90
86
82
81
80
79
78
83
91
96
93
86
86
89
85
79
69
71
80
85
83
83
86
91
89
84
82
88
96
100
98
93
90
92
96
99
99
97
97
97
96
81
75
71
69
71
76
79
85
93
95
90
83
78
76
75
75
80
88
92
91
90
91
91
89
78
68
66
73
80
82
85
91
95
94
91
86
84
85
87
87
87
86
88
92
95
97
97
95
91
90
83
78
76
79
82
80
78
82
88
93
89
83
80
77
77
76
81
87
91
91
88
88
90
89
83
76
71
78
85
87
84
86
92
95
93
88
80
79
82
86
87
85
85
87
90
95
94
86
77
76
92
80
79
86
98
100
91
81
81
80
84
85
91
93
90
86
84
88
90
87
80
80
89
93
94
90
85
81
83
82
83
86
92
94
92
84
78
80
84
88
91
90
89
89
92
95
94
88
76
69
88
78
70
75
90
102
101
94
83
78
79
81
90
95
97
97
94
90
90
90
91
90
89
93
95
97
90
80
72
77
86
95
96
93
85
79
79
81
89
93
95
98
99
98
94
90
89
89
91
89
80
79
75
75
79
86
93
91
84
81
79
75
75
79
91
96
95
89
88
92
95
90
83
82
89
92
87
78
73
81
89
94
91
85
80
79
82
90
95
97
96
97
97
97
94
88
85
87
92
99
87
91
90
84
79
78
76
76
82
87
91
88
80
76
77
81
82
83
86
88
82
72
65
69
76
79
80
81
85
86
83
78
80
85
88
85
86
92
98
98
92
83
83
89
94
96
93
89
85
85
95
95
91
87
80
75
74
78
84
93
97
97
90
80
75
74
77
83
87
95
92
79
67
69
76
83
84
86
87
86
80
78
85
100
104
89
79
82
91
94
88
79
73
74
81
90
94
95
90
85
87
84
85
82
78
77
85
93
96
92
82
77
79
76
74
76
80
81
81
88
95
94
83
80
87
99
102
90
80
81
86
92
94
95
95
87
78
73
77
82
83
85
83
81
77
76
83
94
100
97
75
79
83
84
82
82
88
94
92
85
75
70
73
75
79
82
85
79
75
76
82
84
82
81
86
94
94
83
73
77
87
92
85
78
83
90
93
84
77
77
84
89
91
86
80
74
76
85
91
88
74
79
84
85
87
87
87
85
82
81
80
81
86
89
94
95
91
89
87
85
83
79
77
79
82
80
77
76
77
84
89
88
82
79
86
95
95
89
81
80
85
85
85
83
79
77
76
78
78
77
78
82
84
85
88
91
88
82
77
78
80
82
85
91
96
96
90
87
89
91
88
83
79
82
88
90
86
85
86
89
91
88
84
83
85
85
87
86
81
77
77
83
87
85
82
80
79
82
87
90
79
79
83
87
91
89
82
79
78
79
79
79
81
87
92
90
85
79
79
82
84
83
82
84
89
96
98
91
84
80
81
84
84
84
82
83
86
88
84
79
79
84
91
94
90
83
81
85
91
94
81
78
79
86
88
79
73
75
83
87
86
85
84
87
89
87
85
84
84
82
79
74
69
71
77
84
86
82
79
80
82
84
87
88
90
89
88
86
85
86
85
84
84
86
87
82
78
76
79
88
90
83
78
76
77
77
77
81
83
89
90
91
94
93
89
87
83
84
86
84
82
75
67
71
77
82
82
80
82
91
98
96
91
88
85
85
83
81
81
87
87
83
82
83
85
83
74
68
71
85
89
84
77
74
77
85
91
87
80
76
78
88
92
92
87
83
77
73
73
80
86
87
81
78
81
85
87
84
84
88
91
87
81
78
77
78
79
78
80
86
91
92
93
94
96
91
85
78
77
82
75
72
71
73
78
82
80
76
76
75
79
85
87
85
82
80
78
76
75
81
87
90
84
79
78
84
88
85
78
69
71
75
80
82
82
81
80
78
80
86
92
92
93
92
91
87
85
82
84
88
74
66
66
72
79
79
74
71
76
86
89
87
83
81
84
87
88
86
82
79
81
83
82
79
81
85
86
81
70
63
66
76
88
94
92
86
80
79
85
90
91
88
87
85
82
76
74
79
89
96
91
88
80
74
77
79
77
74
78
84
86
84
80
83
90
92
89
82
74
72
76
81
86
89
86
87
90
90
84
78
74
75
82
85
86
84
82
86
92
94
93
89
93
94
89
83
79
79
82
80
103
108
95
79
76
78
82
83
81
77
77
79
81
82
87
89
87
84
74
69
70
83
87
89
85
85
93
103
104
92
77
75
80
82
82
84
86
91
95
91
84
86
91
96
95
90
85
82
75
68
88
96
91
81
73
73
81
89
88
80
78
85
87
85
78
78
86
92
86
71
64
71
84
88
84
85
92
96
91
79
72
78
92
98
96
89
85
87
88
86
79
72
72
75
82
86
85
83
84
86
66
77
82
81
72
67
78
87
87
80
78
87
92
88
80
75
80
86
85
74
69
72
81
88
86
84
85
86
80
71
66
68
84
98
100
92
80
77
85
97
97
86
73
72
81
88
87
85
81
82
69
76
82
81
77
75
79
84
82
76
72
76
82
86
85
80
75
75
76
75
77
79
82
83
82
86
90
88
82
71
63
64
74
84
89
90
87
89
94
98
98
90
86
85
89
95
98
92
81
70
85
85
85
85
83
85
84
83
79
76
75
78
81
87
86
83
82
80
81
79
81
81
83
83
84
88
94
93
83
70
65
71
79
83
86
91
104
111
105
91
82
84
90
92
88
85
89
97
101
93
85
91
93
90
87
82
77
76
78
80
84
88
93
93
88
81
80
90
97
96
88
83
83
84
85
88
91
86
78
71
69
73
78
81
84
90
97
102
95
87
85
87
94
93
85
80
85
98
106
103
84
88
88
87
86
78
71
71
78
82
82
82
88
92
91
81
75
84
100
104
96
83
77
79
83
83
81
79
76
74
73
73
74
77
80
83
81
79
78
82
85
86
81
79
80
89
96
99
97
90
86
77
67
72
81
83
80
80
83
84
76
70
70
81
87
84
77
80
87
90
85
78
74
73
75
80
82
84
83
81
75
72
73
78
84
86
83
78
78
81
83
80
74
72
77
84
91
97
98
95
81
72
67
72
81
88
89
90
88
85
79
71
70
76
82
82
80
80
82
82
80
76
76
79
83
82
84
87
91
90
81
73
73
80
89
94
92
88
85
85
87
90
91
89
83
80
80
91
100
103
71
75
81
82
81
84
84
86
88
88
85
80
73
77
83
83
77
74
76
83
83
77
76
82
89
89
84
83
89
91
82
74
72
79
89
91
87
85
86
86
88
92
95
98
95
93
90
91
91
90
77
87
84
77
73
72
71
73
75
83
87
84
76
79
85
84
77
71
76
84
84
75
65
66
76
83
84
84
83
82
78
76
80
88
92
89
84
85
88
90
90
90
88
91
93
95
95
92
90
87
87
89
82
76
75
75
71
64
62
68
82
87
91
90
87
86
84
88
91
88
83
77
69
67
64
71
81
86
82
75
73
78
90
99
103
103
100
96
95
99
100
100
97
94
90
84
83
87
90
95
79
77
77
80
82
79
75
73
73
75
79
83
90
92
88
83
83
95
106
102
93
83
77
74
73
77
84
86
81
76
74
79
85
90
99
105
105
95
88
90
95
96
94
94
90
84
79
78
85
93
70
64
73
81
84
78
75
83
94
92
77
66
66
78
88
88
82
84
96
102
97
83
75
75
80
88
88
81
78
78
83
81
78
78
87
100
97
83
73
77
86
90
90
88
88
86
84
79
82
84
76
76
79
85
86
78
76
80
88
87
76
65
62
76
89
94
87
82
83
86
83
80
74
78
86
87
78
69
69
78
85
85
77
76
82
91
88
78
71
76
91
101
99
86
82
83
87
89
87
83
83
90
93
88
86
80
81
81
79
78
78
84
87
85
83
81
85
84
79
76
77
81
84
87
88
85
79
72
72
74
82
84
77
75
78
84
85
78
72
72
83
95
93
84
74
75
82
91
91
87
79
86
88
86
80
78
82
88
88
87
86
88
90
85
80
76
74
75
77
78
85
88
84
80
77
85
93
91
82
71
68
74
76
74
75
82
89
87
80
74
75
80
81
81
79
79
78
76
84
91
76
78
83
85
81
77
79
87
95
96
87
77
76
82
83
81
78
75
78
88
93
90
82
71
73
81
93
91
82
71
67
70
73
73
75
82
86
89
89
89
87
82
81
83
86
82
73
69
81
98
78
79
83
86
83
79
81
85
87
86
85
82
81
84
82
82
82
85
89
90
89
88
85
85
82
78
73
70
73
78
81
80
78
75
75
78
82
91
96
92
87
83
85
90
88
81
72
74
85
98
82
82
80
72
68
72
78
82
80
78
83
97
104
95
81
72
77
81
84
80
80
88
98
102
92
79
69
66
72
83
92
94
93
88
81
78
82
92
97
88
76
75
86
97
94
84
80
82
85
82
81
84
81
75
70
71
74
76
77
77
81
89
99
99
89
78
73
69
69
71
80
89
99
101
96
88
82
78
75
78
82
89
92
90
84
79
80
87
93
86
81
77
82
92
95
95
93
93
86
75
77
83
84
88
89
84
76
74
74
74
71
72
79
88
92
85
76
71
72
78
84
87
88
87
88
88
88
84
78
73
74
79
84
83
81
80
83
88
93
94
87
78
76
82
92
99
100
96
90
84
90
94
95
89
80
76
79
84
87
87
89
92
96
92
87
84
85
85
82
80
84
86
86
83
85
85
88
83
78
75
81
91
97
95
88
86
85
83
87
87
92
94
96
96
92
88
86
91
96
96
84
91
94
89
82
80
84
90
90
87
87
88
92
92
87
86
87
88
85
77
74
79
87
92
90
84
79
78
79
83
93
97
97
90
86
87
81
70
64
66
75
81
86
90
94
94
93
92
90
92
79
89
94
92
80
70
68
72
79
83
84
81
81
82
85
85
84
85
83
81
83
88
86
79
77
81
83
81
79
85
96
101
97
87
80
80
84
80
75
74
77
83
88
92
97
104
101
93
88
91
84
88
91
83
73
66
67
76
83
91
94
93
90
87
88
86
78
73
74
83
93
95
85
73
76
86
103
104
92
83
83
94
97
91
84
83
88
92
86
78
79
85
92
96
95
91
91
92
95
98
83
83
81
82
81
83
88
90
89
91
91
93
96
93
88
84
84
88
90
88
82
79
81
79
81
88
101
104
98
86
81
85
93
98
95
93
91
90
85
77
74
77
82
85
85
85
87
95
95
93
79
81
85
86
86
87
91
91
87
83
82
85
87
82
78
82
98
114
112
93
79
75
84
90
86
76
75
86
90
89
86
88
92
96
96
91
88
86
86
86
84
80
80
85
88
98
105
103
93
80
82
84
87
87
83
79
78
80
85
86
88
87
84
79
78
85
96
103
99
92
87
91
94
94
87
79
76
84
89
92
91
93
91
90
87
88
87
83
86
91
95
96
94
93
97
102
104
99
95
91
85
83
83
85
88
84
79
78
85
89
90
84
79
78
82
86
84
82
84
92
95
97
92
85
81
85
95
101
101
95
92
91
89
86
88
88
86
79
74
78
85
91
94
94
93
88
86
93
102
107
86
80
78
81
87
87
83
82
86
91
87
74
68
74
81
83
83
87
92
95
94
92
88
82
80
84
95
102
101
92
83
79
83
87
90
92
90
84
75
70
73
82
90
93
93
87
87
92
94
94
87
78
71
65
68
77
86
93
98
96
90
83
78
77
82
83
87
93
95
92
88
88
90
91
87
80
75
80
84
85
82
81
84
89
92
97
99
97
91
83
79
81
88
93
95
97
97
94
89
81
87
80
75
72
73
80
91
99
103
97
93
88
89
88
86
85
86
88
89
88
88
90
91
92
86
81
75
77
81
85
85
90
91
98
102
101
99
98
96
92
90
85
84
86
91
96
99
95
89
88
87
84
88
93
94
93
93
96
95
91
83
79
82
85
85
83
81
82
85
88
91
93
91
87
82
87
95
100
97
86
80
79
87
98
104
101
88
82
84
90
95
90
85
81
86
93
98
94
86
85
89
85
84
87
89
86
82
80
82
79
79
83
89
92
88
82
80
82
84
87
90
93
92
87
85
90
96
101
96
84
74
72
81
93
98
91
78
75
80
91
99
96
89
82
80
88
96
93
82
72
102
91
80
73
76
82
79
73
69
75
85
97
101
98
92
89
86
85
85
88
91
92
88
84
85
89
89
85
79
80
84
90
92
89
81
72
72
77
90
95
97
92
85
79
74
76
88
95
95
88
100
94
80
71
72
77
77
72
71
78
91
97
96
91
89
90
88
83
84
88
91
89
83
84
91
94
93
86
79
81
89
95
94
87
76
70
73
85
94
95
91
84
81
81
85
88
91
97
105
107
84
87
84
77
72
71
71
73
77
88
97
97
89
83
80
79
79
80
81
83
81
78
84
95
103
98
92
87
88
87
83
78
80
84
84
83
87
91
94
91
85
81
84
95
107
112
107
97
93
93
81
83
87
88
83
74
67
67
79
93
100
95
85
74
73
77
82
84
84
83
82
81
83
90
94
89
80
80
84
86
84
80
84
88
88
83
80
86
91
92
86
81
80
86
94
100
101
93
86
85
78
81
86
90
87
78
71
71
83
96
100
93
80
72
73
85
94
90
83
83
92
97
92
86
86
89
87
80
78
83
94
95
93
90
86
80
76
76
80
84
85
82
80
80
77
77
82
91
95
91
77
81
84
82
79
77
79
84
91
93
95
91
87
80
77
79
84
83
78
79
88
95
95
88
87
92
91
85
77
81
87
88
82
80
88
95
95
86
79
76
77
79
84
87
85
79
81
87
93
89
84
82
83
80
77
79
84
87
86
82
81
84
88
88
83
74
72
79
88
88
84
78
75
82
88
92
90
86
85
85
84
80
81
84
91
97
97
91
85
80
75
71
75
84
88
89
84
82
83
85
82
81
82
81
81
81
83
82
81
79
80
79
80
85
87
84
77
80
91
96
88
77
69
80
90
94
95
93
90
90
87
87
89
90
87
81
76
78
83
83
81
76
75
75
82
86
85
82
83
86
71
75
80
82
82
77
78
80
84
86
82
78
77
83
87
85
79
77
78
83
83
80
81
83
87
86
85
84
84
83
80
77
76
81
83
80
78
79
85
87
90
88
82
74
73
80
85
84
84
86
78
76
79
85
87
80
77
82
88
87
78
72
77
84
87
83
78
76
78
78
75
74
79
84
85
80
71
71
78
82
80
77
74
78
81
86
86
89
89
88
88
87
86
86
87
85
86
83
83
86
88
83
81
86
91
91
92
91
88
81
74
69
79
86
88
84
80
78
82
81
76
69
70
80
87
90
82
77
81
91
99
97
89
82
81
81
84
85
86
83
84
87
94
102
104
97
87
81
81
87
89
87
83
80
81
87
93
92
87
81
80
85
86
88
86
84
79
76
75
78
81
81
77
78
84
88
88
84
83
89
94
91
84
79
82
88
87
83
76
75
84
96
104
104
100
89
82
78
80
85
90
87
81
76
77
80
82
83
84
86
90
91
91
84
79
76
76
76
77
81
85
88
81
76
72
77
83
84
83
83
82
78
75
77
87
98
96
83
73
72
82
93
95
87
79
72
76
80
87
89
89
76
70
75
85
87
85
81
84
89
91
91
87
81
70
67
71
81
89
89
84
79
77
76
77
81
81
81
78
79
80
82
83
80
77
76
76
79
80
79
78
77
78
75
73
75
81
90
94
93
90
80
71
77
87
96
89
85
84
87
88
85
83
81
78
76
76
85
94
95
86
77
73
77
80
82
84
83
80
78
77
82
83
83
74
66
69
83
94
96
89
81
80
81
84
85
88
91
89
82
89
90
83
78
82
85
85
87
83
78
74
75
80
86
89
88
88
89
94
96
91
88
84
78
76
81
89
96
93
81
73
73
82
87
88
87
88
95
102
100
92
85
83
86
88
86
84
80
79
77
76
79
79
74
69
73
84
88
80
66
60
71
85
90
88
83
86
89
89
84
86
88
89
88
85
84
91
94
87
80
76
83
94
98
94
89
86
87
91
93
83
72
70
78
86
87
83
82
83
86
66
72
77
74
66
69
80
87
79
68
69
85
98
95
86
78
82
87
84
77
74
78
85
87
84
80
78
80
81
83
87
93
98
101
93
81
72
76
86
92
88
77
70
77
85
89
91
92
94
88
68
76
79
73
67
69
79
86
84
81
81
88
92
91
88
83
84
86
85
81
79
80
81
80
76
73
76
82
85
92
96
96
98
98
93
87
82
82
84
87
86
82
81
83
86
88
93
95
91
84
81
80
75
69
65
68
76
82
84
83
84
85
87
87
80
77
76
80
84
84
82
82
83
85
89
93
92
85
83
87
93
96
95
91
88
92
99
102
95
83
75
77
85
89
91
89
91
90
86
82
88
85
77
70
71
73
74
76
77
78
81
87
93
89
75
61
60
69
81
82
79
81
85
93
102
101
94
83
75
74
79
81
80
78
79
84
95
104
104
98
88
84
86
91
95
97
93
90
86
84
88
87
86
87
89
86
78
73
73
75
73
77
85
88
87
81
77
81
84
85
80
81
82
82
81
80
81
80
79
79
82
82
81
78
77
77
79
81
88
92
94
92
86
86
89
96
97
94
87
83
84
82
78
79
86
88
82
76
76
77
74
71
70
78
87
90
88
85
87
89
89
83
76
70
68
76
85
89
89
86
85
82
81
79
79
80
77
73
73
78
85
89
88
83
81
83
89
91
87
84
82
75
71
74
81
86
82
76
75
78
78
80
81
80
82
78
75
76
84
86
85
77
71
75
83
90
90
90
91
91
87
82
79
79
83
85
83
78
78
82
87
92
92
86
80
78
79
85
87
87
75
74
76
85
92
89
83
74
71
76
79
84
87
87
84
78
70
72
77
80
70
61
63
76
92
97
90
85
87
90
86
80
77
83
93
97
94
88
85
84
87
86
85
85
87
90
88
85
85
87
78
75
74
81
86
86
76
68
68
77
84
82
78
81
84
84
81
77
76
76
67
62
63
73
86
92
89
85
80
72
68
71
78
87
96
101
99
96
88
81
70
65
70
81
90
92
90
85
83
84
85
79
70
69
75
79
72
65
65
73
86
90
90
83
82
81
84
91
89
81
78
76
78
77
76
79
84
85
79
70
69
75
79
82
86
93
97
96
89
82
75
76
83
89
91
89
82
81
82
84
90
82
73
72
75
79
82
80
76
75
80
89
97
95
84
77
80
91
97
92
83
80
82
83
81
78
80
77
77
82
89
91
86
80
81
91
94
91
87
89
91
88
86
89
90
87
83
80
82
87
83
79
75
75
76
77
82
91
97
90
77
69
79
90
96
89
79
78
84
89
85
83
82
86
90
90
84
75
73
82
90
88
79
76
85
93
96
88
85
90
92
87
80
79
83
87
84
79
79
85
78
78
78
78
74
73
73
79
90
90
80
72
74
81
91
92
82
75
72
76
83
84
85
88
94
96
89
81
77
83
83
75
67
71
82
91
91
84
83
87
90
90
87
83
84
84
83
77
76
77
83
89
91
83
77
77
80
79
77
75
80
86
85
78
73
75
79
78
74
74
78
83
84
86
90
90
88
84
84
87
88
83
76
74
78
81
81
78
78
78
87
93
96
95
89
87
84
83
79
76
80
92
95
89
83
81
86
88
83
76
74
[truncated: 68,842 more chars]
