# Supplementary material for: Evaluating flow modulating treatment response in intracranial aneurysms using black-blood MRI in vitro
Source: Commun Med (Lond). 2026 Mar 27;6:170. doi: 10.1038/s43856-026-01413-z (PMC13031954; doi:10.1038/s43856-026-01413-z)
Supplement: Supplementary file 8 — Supplementary Data 5 [file 43856_2026_1413_MOESM8_ESM.zip › Data_Figure_8ab_Sup_Figure_6ab/BB2/with mesh 1 (FD3)/1_BB2_aneurysm_array.txt]

1
6
23
14
6
49
24
20
31
46
48
65
12
0
0
3
9
16
5
44
33
27
20
6
87
73
38
11
18
33
108
82
65
79
76
72
108
125
124
130
138
122
83
121
136
118
17
3
1
1
2
3
18
3
1
1
0
15
13
11
7
11
5
63
48
30
29
30
3
16
94
106
84
45
10
13
42
76
125
155
109
76
90
93
88
117
57
114
152
163
164
160
166
156
161
105
137
144
186
207
180
153
166
61
106
115
106
102
97
13
27
5
5
19
5
21
2
4
13
9
11
14
5
1
1
10
19
26
16
6
16
17
6
24
70
37
12
24
22
0
23
86
123
109
75
35
9
17
54
107
159
115
173
173
102
68
90
94
105
160
212
118
166
160
155
161
156
166
180
193
234
79
142
159
175
212
238
220
190
202
233
70
91
124
170
183
173
167
152
129
64
64
57
2
16
13
13
30
9
0
3
11
3
25
16
7
8
10
10
3
20
16
13
22
18
1
2
23
23
16
23
29
25
19
31
22
9
27
59
67
68
24
10
30
10
1
35
96
126
108
125
92
52
21
8
22
55
123
191
198
84
145
175
147
65
44
77
79
112
205
256
252
85
159
179
132
108
125
123
138
191
227
255
271
69
134
157
149
162
194
216
216
203
223
260
246
66
114
130
165
213
232
226
212
197
189
168
131
59
105
135
146
146
138
111
80
58
42
35
3
3
3
17
21
3
20
21
20
12
1
28
23
10
5
13
23
12
5
40
33
19
3
12
27
18
7
36
33
19
1
12
33
24
13
52
34
36
26
24
34
21
17
30
64
101
74
51
15
22
32
8
5
38
94
137
132
108
91
54
30
9
6
21
44
117
203
207
173
100
130
133
91
22
18
58
59
110
232
285
260
234
53
105
151
145
82
60
90
93
114
200
262
279
273
229
31
101
157
149
116
127
153
175
190
205
238
275
265
225
35
109
147
143
165
212
244
248
228
224
244
234
182
136
55
94
145
194
233
245
219
178
147
121
82
46
95
114
118
107
73
39
8
3
29
1
3
12
4
16
13
2
24
14
14
7
11
3
20
12
14
15
12
15
21
8
12
21
28
52
39
15
13
22
26
18
15
40
67
63
43
17
2
15
28
21
18
55
114
57
46
34
19
16
23
16
18
33
71
121
117
63
65
27
3
15
23
10
13
39
88
147
146
108
87
96
50
21
13
1
1
15
35
106
199
210
170
151
69
96
94
77
34
1
0
37
51
111
242
295
264
230
183
75
103
111
81
33
27
64
81
117
220
298
307
284
238
183
61
102
134
117
81
86
119
149
182
222
268
297
286
253
218
58
131
154
126
127
175
223
243
234
245
286
289
243
191
128
55
91
124
159
212
274
308
287
242
215
193
151
98
42
55
106
152
191
207
205
161
90
60
58
1
21
45
19
9
27
17
1
4
14
24
26
7
14
3
4
28
13
9
9
10
14
4
15
17
15
25
15
11
11
19
21
8
19
29
29
57
61
35
11
8
22
22
22
24
38
81
93
75
39
8
3
18
20
14
18
58
112
120
78
47
21
5
3
13
9
15
33
74
130
124
72
77
53
8
1
2
14
11
19
41
88
153
155
108
84
94
83
28
5
3
1
0
15
40
106
197
217
178
136
103
84
88
69
33
0
2
2
28
60
128
242
293
265
222
164
105
51
83
94
66
23
1
12
50
88
144
244
326
337
307
255
195
171
181
73
80
81
84
80
55
53
97
152
206
269
323
332
307
272
234
195
167
35
71
121
133
96
80
120
185
228
251
283
315
318
302
261
182
91
38
84
120
140
153
190
253
311
321
295
270
263
241
182
84
4
54
118
166
210
250
277
296
253
169
130
117
67
70
101
118
120
129
108
49
10
26
29
46
13
10
35
17
51
8
1
4
23
21
2
29
6
0
1
2
21
10
15
41
17
7
12
20
10
9
22
19
23
44
21
9
9
20
21
7
25
36
35
71
77
56
20
1
2
9
19
27
30
40
84
122
92
102
65
23
0
2
21
17
6
16
50
108
128
102
108
88
39
8
0
1
4
1
6
26
69
123
122
74
45
75
82
51
7
0
1
13
5
20
45
91
150
158
112
79
86
69
46
88
75
28
6
1
1
0
20
61
125
202
227
189
133
86
54
46
84
81
57
4
5
8
2
30
81
154
240
285
268
223
151
91
115
145
61
74
77
28
1
2
6
40
95
167
250
327
353
328
265
191
167
194
204
84
85
59
45
54
45
34
82
161
232
317
377
361
316
279
239
217
211
140
59
68
82
100
102
68
43
78
151
219
287
337
336
323
336
317
239
140
63
71
104
126
134
133
148
196
270
328
333
314
317
317
256
135
21
41
97
169
213
245
270
305
349
324
252
220
190
105
23
82
131
182
206
211
219
194
120
75
8
13
33
42
17
27
14
3
84
41
4
12
32
21
32
50
4
3
12
30
17
11
56
49
18
0
1
0
10
11
7
27
49
38
11
0
3
19
22
7
20
23
33
70
77
44
16
4
8
19
22
10
23
36
42
79
125
141
89
75
39
5
5
4
4
12
27
32
39
91
143
135
82
107
88
41
2
1
2
17
22
9
6
39
108
146
119
65
25
116
79
25
2
0
3
11
6
1
14
56
108
125
90
51
38
33
82
72
41
8
0
7
26
7
14
51
97
136
155
121
80
75
60
24
46
71
65
27
2
10
7
1
20
77
145
207
232
197
135
83
47
43
57
64
73
64
33
3
19
29
2
26
92
166
229
271
269
226
144
79
107
149
141
71
70
60
57
6
7
9
4
29
89
160
217
290
341
327
254
176
163
201
217
172
65
85
81
48
26
36
35
26
74
154
223
320
393
366
307
273
245
238
244
167
67
88
93
81
64
45
32
64
132
216
321
385
358
326
342
333
277
197
98
55
103
112
108
107
106
108
139
221
321
362
355
353
347
280
168
64
9
46
73
124
183
216
234
244
291
359
363
320
296
244
135
38
69
121
183
245
274
287
308
287
206
142
102
56
99
131
146
133
111
75
21
16
60
43
36
46
36
83
58
27
23
6
0
18
88
83
21
2
12
24
28
56
106
72
33
1
1
13
24
17
32
76
117
127
71
46
3
1
3
4
21
8
9
39
64
75
90
61
29
1
10
5
6
23
8
16
29
50
72
93
118
73
34
10
5
10
19
18
14
11
39
53
80
114
134
107
94
87
53
16
3
24
30
6
4
24
33
43
97
149
142
91
37
104
95
58
16
0
1
1
2
33
29
3
35
116
170
136
72
27
7
114
101
55
6
0
1
2
15
30
9
12
49
105
144
119
62
35
33
37
82
76
51
24
1
2
10
33
8
6
52
103
129
162
140
86
64
55
37
43
35
48
53
49
8
6
20
22
2
13
78
154
211
239
203
136
87
45
36
58
53
64
57
43
4
12
47
49
6
17
84
159
212
252
266
226
140
75
97
139
138
128
72
69
49
28
5
33
45
10
18
71
131
157
224
306
305
228
167
170
202
212
184
136
86
85
65
41
17
16
19
24
71
130
181
274
358
347
300
276
256
261
263
194
96
50
70
87
88
61
35
38
46
71
123
208
327
400
382
350
343
320
293
255
149
44
10
71
115
102
77
72
81
81
102
190
312
384
396
380
334
257
187
120
52
64
104
139
158
175
179
183
247
338
375
364
335
255
148
66
27
48
117
153
210
261
285
321
369
366
293
213
150
72
56
121
173
204
231
242
227
161
89
60
57
33
13
3
1
67
69
51
46
66
47
4
4
72
90
47
9
8
13
1
16
66
88
83
93
60
5
3
10
13
21
66
109
131
137
103
59
9
2
2
20
19
13
46
88
121
137
128
84
31
0
2
3
6
20
8
20
47
80
99
96
101
79
60
20
1
27
20
4
10
5
21
36
66
82
83
94
99
94
61
19
14
20
18
20
12
10
10
48
69
76
93
119
107
54
97
60
27
15
2
23
37
13
2
20
38
52
96
140
138
96
43
13
100
59
28
4
1
4
4
4
36
44
15
42
131
185
145
79
31
6
8
106
58
20
4
11
2
4
23
34
22
20
63
124
180
157
84
39
40
50
54
72
50
21
5
17
8
5
35
17
3
48
111
144
194
171
95
58
53
47
49
33
38
48
40
26
1
16
36
32
3
9
66
150
217
255
210
131
80
39
28
54
48
38
48
52
44
14
3
31
69
57
13
15
66
142
190
235
257
215
125
75
96
123
124
123
115
54
59
33
11
19
48
61
38
19
64
110
115
169
261
269
201
169
188
200
199
195
172
117
50
95
70
41
28
4
6
18
33
73
113
142
213
289
309
302
291
274
275
274
225
154
93
69
63
67
67
36
20
46
65
76
113
192
300
371
389
389
361
308
302
300
209
90
22
76
105
82
48
49
62
64
84
174
298
388
425
400
307
224
205
184
109
42
80
121
139
120
114
112
118
194
304
371
386
339
234
149
110
68
5
82
152
179
210
238
251
302
379
406
355
270
195
120
53
53
120
194
240
267
301
340
341
259
169
127
72
96
137
146
119
68
98
88
62
21
4
2
117
87
74
68
35
18
9
4
34
91
73
56
41
58
78
54
8
11
44
74
87
79
29
7
20
35
8
13
62
75
63
95
78
28
1
3
7
3
7
67
115
113
106
100
123
102
29
1
4
2
20
11
9
57
101
121
131
117
121
96
75
17
2
0
3
6
10
20
36
59
90
120
104
86
98
73
39
14
0
20
18
4
8
19
35
52
83
100
92
90
85
71
99
87
35
2
22
23
21
22
7
3
16
66
91
83
91
117
106
61
45
109
81
33
11
27
9
23
34
12
2
19
49
66
96
124
123
89
50
30
22
117
77
21
11
2
18
13
10
12
23
43
29
54
136
181
139
81
38
16
14
14
96
80
16
3
29
52
11
7
27
20
28
33
83
152
207
182
101
47
47
57
53
36
50
17
6
28
38
13
3
34
13
7
46
120
177
242
206
106
55
50
48
51
40
41
43
43
33
5
5
23
40
28
2
12
56
142
229
279
226
125
63
29
28
56
47
43
58
59
42
37
5
18
45
72
63
22
19
63
135
186
229
249
197
105
76
104
114
112
118
115
84
51
31
46
20
12
33
52
71
63
33
74
121
122
155
233
242
188
177
200
195
188
203
191
126
47
76
49
26
13
1
24
34
38
74
119
145
188
233
274
309
309
284
278
280
258
210
122
43
73
46
40
44
19
18
50
67
72
103
178
261
312
368
418
383
317
320
329
259
152
33
44
71
81
57
35
39
57
61
84
169
278
365
427
410
302
227
244
245
162
70
68
88
124
119
81
68
68
81
158
267
353
391
332
218
163
167
124
51
33
100
160
176
192
201
201
252
340
399
386
314
236
175
115
21
84
172
248
290
307
335
387
409
348
263
213
126
37
98
143
185
225
247
222
151
109
121
112
85
177
162
111
81
70
27
2
164
159
123
81
46
16
1
13
46
127
135
92
72
60
40
41
23
31
64
55
111
101
64
39
47
68
75
46
0
51
62
76
94
86
83
55
30
46
51
37
15
27
72
72
63
64
109
84
49
1
12
14
19
6
10
75
126
106
77
73
96
103
116
74
6
11
39
10
5
4
13
69
121
127
114
89
98
144
99
77
45
5
3
17
6
5
3
24
56
81
107
130
100
69
90
131
92
39
11
11
5
12
13
10
3
29
55
78
106
126
118
100
81
61
47
105
59
8
3
38
22
21
27
2
13
32
86
123
112
116
133
108
64
53
42
104
64
18
3
38
24
26
30
5
10
23
60
93
113
126
118
90
63
60
36
3
109
52
3
3
14
36
22
10
17
8
38
42
70
141
168
131
85
50
35
26
4
3
95
55
1
9
38
58
17
5
28
12
30
46
102
168
214
187
113
57
48
54
46
26
34
42
28
1
8
29
33
7
3
49
36
18
50
128
206
272
227
112
55
50
46
49
47
52
78
42
35
24
2
8
22
35
23
8
23
57
141
245
303
241
123
52
28
40
64
62
61
76
73
64
35
32
4
34
54
62
62
25
28
72
144
203
239
247
191
101
83
117
119
109
117
114
91
54
62
24
37
9
23
38
44
65
63
30
85
152
167
186
237
242
198
187
198
184
182
206
195
124
54
45
41
21
20
5
4
38
41
18
65
133
178
206
223
263
319
315
276
268
279
285
249
142
54
63
21
20
33
13
12
29
42
58
97
170
232
262
336
424
400
339
341
345
290
205
102
64
70
60
52
38
35
39
58
67
93
164
249
327
406
417
331
272
293
290
206
101
75
86
93
101
78
47
43
55
77
143
234
327
388
345
237
194
219
192
99
45
63
107
141
142
150
155
153
195
275
359
395
354
275
222
181
112
37
111
194
262
302
312
325
375
424
410
353
287
193
91
83
160
226
275
307
330
325
265
203
159
72
41
76
107
127
111
63
40
189
214
199
166
150
140
180
207
223
190
144
124
97
69
174
202
210
177
111
74
82
52
17
48
166
191
171
117
58
22
17
6
28
69
75
128
146
132
85
59
45
42
40
8
44
87
80
73
117
119
86
38
34
63
78
68
29
38
77
82
103
84
117
107
80
51
34
58
83
80
45
23
57
98
77
64
50
42
113
97
57
12
32
51
43
37
32
33
92
134
104
48
39
81
118
114
92
30
3
62
64
16
6
1
17
82
139
137
92
56
82
153
203
114
94
46
12
1
24
28
10
3
2
12
66
114
135
132
88
62
104
153
154
97
70
2
3
6
2
8
32
34
5
29
71
109
136
149
136
108
81
63
51
41
92
91
31
5
30
34
19
30
26
14
35
51
106
154
154
148
144
103
65
62
45
27
89
94
56
9
0
38
43
33
19
10
22
32
71
126
147
146
124
91
78
87
53
4
8
96
96
42
3
8
36
53
33
15
19
2
30
53
95
154
165
130
93
62
48
38
8
3
23
89
42
3
8
33
49
22
3
24
6
28
57
117
171
200
176
116
60
44
49
41
21
25
52
42
35
5
7
14
4
3
7
47
36
14
56
132
207
260
222
116
60
53
47
56
61
67
89
76
47
44
31
13
4
5
9
27
19
12
31
64
143
250
306
249
134
60
38
54
85
93
95
99
92
69
59
27
26
5
48
54
47
48
13
36
81
156
230
264
262
208
121
96
127
130
125
126
117
103
81
59
25
29
10
33
40
29
43
31
17
79
166
208
236
269
271
226
197
185
172
179
210
197
132
73
55
46
8
6
16
5
2
35
38
10
49
134
200
246
252
282
327
305
253
256
282
300
274
154
53
56
35
0
16
31
10
4
7
12
44
98
165
220
245
317
411
403
357
355
350
307
234
123
86
88
55
30
24
34
44
56
72
99
150
214
288
380
422
376
332
329
312
238
134
97
102
91
71
42
27
36
52
82
136
205
299
383
378
291
235
252
253
173
66
71
99
112
113
94
86
97
109
143
216
313
395
393
313
253
234
185
93
34
78
140
185
225
263
272
275
327
406
444
414
339
252
167
88
51
123
213
289
335
357
384
404
372
299
215
118
39
47
99
149
195
211
208
161
109
71
213
220
219
215
217
221
201
225
246
233
236
235
206
172
154
143
227
236
220
227
213
158
125
102
82
102
197
216
217
195
164
111
74
80
72
49
74
121
189
182
180
179
146
95
40
19
30
31
55
100
108
88
166
150
140
110
67
43
36
40
29
6
47
111
105
92
84
141
138
113
53
15
34
76
93
68
13
51
99
108
117
88
40
130
129
111
68
21
34
52
90
99
54
30
80
114
93
59
32
22
42
120
117
73
23
19
54
59
59
56
38
49
100
132
96
29
19
73
117
114
126
114
51
1
43
67
55
34
8
3
20
86
149
143
83
51
98
179
209
206
118
81
16
8
27
31
20
15
4
2
8
71
146
166
138
87
81
144
192
185
166
94
45
5
31
14
7
4
31
33
8
25
81
133
165
167
138
105
89
89
81
64
61
86
73
20
16
24
22
14
31
20
21
47
69
124
180
187
162
133
94
73
74
48
28
54
91
81
53
17
11
49
54
36
12
43
39
33
88
157
190
168
130
94
88
99
66
19
34
67
103
79
33
15
23
58
61
42
16
10
1
21
64
132
185
180
141
101
63
49
47
25
18
28
35
71
74
31
3
11
28
35
25
20
28
7
18
66
133
173
182
168
118
55
33
43
42
26
28
51
67
41
44
21
5
3
3
3
16
28
10
5
63
132
178
215
197
122
70
59
52
65
85
98
103
84
54
52
43
30
13
3
4
3
18
24
2
23
63
140
235
289
252
158
82
52
66
104
131
131
112
97
83
67
58
44
21
7
22
51
47
27
21
2
36
77
152
253
298
294
244
156
114
133
138
138
139
129
126
109
62
47
28
25
8
37
40
14
16
2
12
62
147
223
279
314
312
261
213
183
173
185
220
215
161
99
67
43
0
7
22
9
4
14
18
6
37
115
194
263
293
311
336
300
249
261
300
318
290
168
64
63
8
6
31
29
9
4
16
20
50
103
154
213
255
321
398
400
368
362
353
319
247
134
51
95
84
42
12
16
39
38
45
71
101
133
186
268
366
428
419
378
339
314
269
174
83
65
104
109
88
42
17
21
29
48
88
132
186
276
377
414
358
279
265
293
251
128
19
80
119
117
97
54
26
44
78
116
183
281
385
424
356
276
266
250
163
59
119
162
157
167
200
206
211
275
373
448
447
375
303
243
144
83
155
246
319
355
369
401
440
439
372
278
192
114
39
103
167
237
288
305
302
266
192
116
43
28
57
72
78
68
42
194
243
259
240
230
230
212
232
265
257
244
236
233
226
193
159
197
286
300
253
232
243
228
193
162
145
162
196
222
267
267
217
211
217
171
133
115
106
120
141
221
217
220
206
170
150
123
84
76
81
87
112
138
148
225
216
182
157
139
110
76
43
31
38
40
76
136
145
112
106
196
181
145
110
73
38
28
36
44
35
6
47
131
138
119
107
107
164
143
133
90
24
18
40
87
100
67
13
55
127
139
130
94
51
56
156
121
99
57
34
59
52
84
99
52
20
84
128
116
68
24
7
36
52
150
104
41
0
39
61
58
59
56
31
54
104
130
91
36
25
73
110
100
91
119
133
98
15
40
51
47
44
37
10
12
35
99
155
141
93
80
137
202
210
197
208
109
110
53
7
38
52
32
16
8
7
16
28
91
167
188
153
109
128
195
232
226
206
161
75
77
22
3
33
30
7
3
16
7
5
39
102
146
188
179
141
116
122
133
127
100
80
78
74
60
19
16
9
9
10
30
8
21
54
92
136
193
208
164
116
96
94
89
59
52
77
88
87
68
46
32
14
45
52
42
10
35
37
41
104
184
219
176
121
95
95
99
76
59
70
81
61
92
51
24
21
19
58
63
51
16
3
1
13
75
170
221
198
152
109
58
42
58
56
39
37
38
42
66
47
22
9
13
31
30
26
29
22
4
13
81
162
187
182
170
126
53
27
48
54
45
48
65
75
59
28
40
40
21
3
1
1
1
20
41
7
10
73
137
150
176
178
131
80
61
55
75
113
136
127
98
64
41
53
33
20
9
2
2
3
15
40
8
16
57
128
205
261
248
175
92
52
64
109
151
154
125
106
101
81
50
21
8
15
23
35
21
6
9
7
34
58
137
257
329
331
274
176
121
131
139
139
146
147
155
137
75
21
34
33
31
9
23
25
3
3
4
16
42
115
217
305
351
339
284
234
206
198
205
234
243
197
124
53
66
40
0
12
40
15
5
2
3
2
30
94
165
253
309
325
336
309
274
293
333
339
297
182
75
64
60
6
4
32
30
10
3
13
20
54
102
138
202
265
323
383
397
377
365
357
328
255
144
67
70
93
65
26
3
24
35
18
22
55
95
121
171
257
355
424
439
402
338
308
294
222
128
83
107
107
76
21
7
17
18
42
92
127
170
253
356
427
410
323
273
306
307
200
34
90
123
109
82
33
0
27
73
107
168
253
359
432
397
307
282
289
228
116
16
75
139
163
126
116
144
145
160
234
331
419
453
406
353
299
200
89
52
108
174
259
317
333
347
378
425
449
413
344
284
196
91
76
157
234
313
363
375
372
347
274
188
103
35
30
77
126
160
171
150
104
48
234
264
263
241
230
219
214
266
287
280
257
239
217
193
182
227
274
278
261
247
240
238
216
166
137
166
218
247
295
296
247
229
242
241
212
171
149
159
160
212
242
248
273
266
214
200
208
178
152
132
136
146
130
123
263
240
211
204
195
166
152
137
101
80
86
121
164
164
142
135
235
268
221
158
122
102
91
76
57
46
42
43
93
176
196
150
121
122
209
210
176
120
71
33
11
29
44
50
34
7
58
159
177
155
132
127
107
207
164
124
109
58
19
45
70
103
103
61
14
65
150
166
145
107
71
67
67
217
164
93
69
37
47
80
66
88
94
41
18
88
148
141
90
35
3
25
53
58
188
165
85
15
15
48
62
54
57
47
17
60
123
142
99
56
43
67
90
84
79
94
147
139
76
13
48
44
19
32
34
7
22
64
134
167
138
107
110
161
206
202
192
196
185
119
87
26
4
39
47
17
8
3
9
39
69
122
181
195
162
141
177
233
257
258
234
171
113
86
55
6
0
16
25
10
5
37
15
21
80
124
157
199
196
160
154
168
174
166
137
108
98
98
60
71
52
20
4
0
2
10
31
11
16
68
119
148
199
219
163
115
119
121
104
81
91
99
83
71
60
70
82
57
34
23
4
22
48
49
9
22
33
62
122
199
227
162
99
98
107
99
92
95
87
69
53
24
16
68
75
23
14
26
7
42
56
50
11
12
11
16
88
195
231
188
141
107
59
45
75
77
46
35
46
45
40
41
53
20
16
23
9
35
27
23
23
5
1
13
96
187
210
195
181
135
57
33
58
66
62
70
89
97
73
32
43
41
31
7
5
13
4
1
22
39
8
21
89
150
160
177
179
139
85
64
59
80
132
166
156
122
84
50
49
51
17
3
2
1
1
2
21
56
12
17
56
116
183
242
244
180
89
40
51
95
145
161
141
130
117
87
45
6
10
29
23
4
2
3
34
22
32
48
124
244
336
352
289
179
119
127
133
132
146
168
187
156
79
25
23
36
35
15
7
7
8
14
26
28
39
104
209
315
367
350
296
263
250
237
235
250
260
227
134
51
22
54
34
0
17
38
31
5
7
9
4
30
81
144
235
298
316
329
332
323
338
363
349
289
190
86
73
57
1
6
28
24
15
6
3
2
42
89
124
192
254
307
360
392
387
373
362
326
251
160
89
37
83
73
38
14
8
36
15
6
7
36
81
119
171
249
338
407
437
413
344
308
306
262
180
40
105
112
92
53
11
8
17
15
45
97
122
155
230
324
412
433
362
288
305
331
258
138
27
73
108
109
76
51
17
3
46
86
106
156
226
317
413
424
341
292
307
278
166
33
88
127
132
87
81
105
106
130
202
284
373
437
429
386
331
253
159
72
27
73
129
187
248
282
282
300
332
377
424
428
393
353
261
141
65
47
132
213
291
357
399
405
408
402
351
274
186
86
30
33
81
147
214
258
266
241
188
111
36
230
212
182
189
256
288
295
295
261
225
233
268
228
289
317
300
270
258
248
205
163
176
232
233
293
294
269
256
251
253
252
217
153
126
164
195
226
284
282
278
259
240
246
250
241
221
181
157
157
139
113
212
259
266
260
260
250
219
208
197
177
161
142
161
176
127
104
119
272
285
234
200
192
192
180
168
143
119
94
87
144
213
203
150
133
115
202
288
278
207
138
100
87
92
87
72
62
52
50
110
214
253
200
142
117
97
236
246
207
154
94
41
2
14
44
59
52
12
15
85
187
211
190
152
129
104
85
216
220
148
96
68
19
36
80
110
122
100
48
3
86
172
177
151
119
90
79
76
78
184
223
149
59
29
2
60
96
97
108
93
27
24
100
174
162
103
49
12
22
57
66
75
179
209
155
54
0
43
73
65
65
67
46
8
60
155
178
119
68
52
51
64
65
64
67
97
156
165
118
48
9
46
42
11
29
34
8
24
86
175
191
138
106
111
149
184
180
175
167
150
143
130
111
122
57
6
4
21
19
1
1
1
10
53
104
154
198
201
168
155
199
239
253
258
228
165
129
128
123
89
98
34
0
7
4
14
2
6
41
25
39
119
152
176
214
217
196
204
209
197
183
156
135
127
114
113
117
84
67
44
20
2
1
1
12
33
11
16
91
148
163
206
233
187
149
159
155
124
108
124
117
72
59
59
48
74
75
52
25
5
1
5
38
46
8
22
52
96
144
205
223
144
87
113
130
118
113
115
83
50
43
30
15
33
65
57
7
8
26
7
25
46
36
8
43
40
34
108
203
222
158
117
105
74
63
88
83
40
33
60
66
54
47
29
55
48
4
12
24
9
28
21
15
11
10
8
22
105
199
235
215
187
137
73
58
78
76
71
88
113
121
101
56
28
55
45
19
2
20
14
1
5
26
32
7
32
106
171
210
223
200
143
92
78
75
83
135
179
176
152
117
68
41
59
54
8
1
2
1
0
1
29
56
12
23
69
118
183
237
239
173
79
31
41
75
122
155
165
166
140
87
47
38
35
4
22
43
31
7
6
17
39
16
21
60
116
214
303
340
283
174
116
125
131
131
149
189
219
172
79
22
14
37
36
22
26
38
43
44
39
33
51
110
204
299
360
349
302
292
290
274
268
270
266
236
142
49
24
40
19
0
27
54
47
40
43
44
31
38
75
139
222
281
298
318
353
363
366
377
348
270
182
95
44
75
33
5
19
36
25
23
30
26
26
32
57
112
182
233
273
330
378
391
381
360
307
232
171
111
58
84
47
13
6
18
34
9
15
20
29
59
118
173
234
306
381
416
411
362
319
304
279
223
133
57
123
113
63
24
7
21
26
24
54
94
113
144
204
284
378
423
378
306
306
332
295
197
65
117
125
83
33
15
9
27
70
91
96
138
198
270
371
421
361
291
308
313
217
99
14
69
101
99
74
44
47
70
78
109
175
244
326
403
428
391
333
294
238
127
58
102
148
185
219
221
213
241
277
327
392
420
405
375
297
196
120
24
103
189
268
326
370
397
401
416
431
407
344
257
148
66
50
80
151
228
298
338
339
319
276
196
103
43
9
43
104
113
90
64
242
282
255
222
258
296
225
305
312
302
305
270
217
232
309
362
272
322
328
292
256
259
259
204
154
190
279
322
289
328
294
260
259
269
272
268
234
172
150
192
221
199
282
322
302
266
234
246
273
257
235
219
190
175
168
138
127
137
273
282
267
268
257
232
222
219
196
174
159
141
178
201
139
111
136
106
214
301
273
219
201
200
192
184
177
152
139
118
96
153
246
241
176
153
128
97
257
308
261
183
132
100
91
97
94
80
76
72
66
125
245
304
249
166
119
97
85
174
288
267
192
128
69
19
3
32
67
66
53
12
30
113
207
238
213
159
124
106
97
97
103
175
249
211
129
70
24
5
54
113
139
133
94
41
15
107
184
175
140
120
107
100
100
105
117
134
149
208
197
116
32
10
45
88
117
132
126
90
14
27
113
202
168
95
51
31
37
68
76
82
90
103
149
212
194
106
22
38
87
99
81
80
88
53
10
59
180
214
137
65
39
36
49
53
45
46
75
115
131
138
196
153
68
14
7
53
52
19
38
46
12
24
97
198
212
145
96
84
112
148
148
137
121
120
142
142
114
148
118
28
3
2
2
2
4
12
4
11
51
118
176
220
214
170
145
185
221
221
215
183
146
147
157
147
141
120
109
25
1
2
0
4
5
36
56
34
51
136
181
205
233
227
221
236
231
202
175
145
134
142
133
130
139
108
104
97
58
39
23
3
0
3
17
22
18
33
116
174
183
212
242
216
193
195
186
154
125
131
115
64
54
65
52
34
76
64
55
29
4
0
1
30
33
5
29
76
129
165
209
220
143
96
132
156
145
133
118
69
32
44
44
29
31
14
64
56
16
11
5
1
20
39
16
13
53
63
68
128
201
200
129
96
105
93
87
101
81
37
33
77
92
77
58
33
62
53
11
8
23
0
17
9
11
17
41
44
44
112
195
243
222
181
132
88
86
98
85
79
100
129
144
129
83
41
43
62
51
24
0
1
0
3
9
37
12
10
43
112
182
268
277
220
143
99
99
96
86
125
173
182
175
150
90
47
59
53
12
2
4
2
2
4
31
43
10
29
82
130
203
246
235
164
78
36
43
63
98
140
177
203
172
96
48
44
25
8
37
53
42
38
39
39
24
1
22
74
120
180
253
303
266
175
125
129
138
143
161
206
244
191
88
33
11
11
39
42
37
61
81
69
40
28
35
65
124
193
269
338
342
310
310
313
294
294
296
272
231
145
52
21
32
7
5
46
79
83
62
57
64
52
35
71
146
221
277
294
312
357
375
368
372
339
249
164
91
45
23
74
16
12
31
55
51
43
53
54
52
22
27
101
179
217
251
305
355
378
378
351
280
201
160
117
67
71
74
17
4
2
22
46
18
30
32
22
45
110
169
203
270
356
391
389
370
330
284
261
236
156
72
132
103
33
1
16
39
34
34
59
84
104
134
174
240
338
393
366
310
300
317
304
237
133
97
151
128
57
3
3
22
51
67
76
79
120
176
231
317
392
356
276
291
326
263
154
45
106
116
69
21
1
11
29
48
85
145
217
292
359
397
373
314
312
299
188
72
38
93
123
147
166
171
151
148
186
227
291
365
393
380
354
308
252
179
81
67
152
237
297
335
355
371
383
409
440
432
378
304
211
123
68
75
141
224
301
361
387
384
373
348
281
180
91
15
54
109
153
149
125
104
71
225
282
317
292
271
323
378
357
262
321
317
301
301
272
221
242
340
414
411
184
286
316
309
281
256
263
260
207
169
222
333
380
343
201
319
332
284
256
272
289
281
267
242
200
193
245
278
253
222
227
313
328
308
274
241
264
288
251
217
207
190
192
192
172
177
181
131
215
310
289
254
270
263
226
218
230
204
177
158
139
185
215
159
144
175
133
80
103
151
259
303
254
208
215
213
187
178
176
169
161
141
111
158
255
264
206
189
165
123
111
113
177
292
299
237
168
129
110
98
91
89
82
89
94
84
131
257
335
279
181
135
123
113
102
106
207
313
267
179
105
49
1
16
47
72
68
58
15
44
119
215
256
223
152
116
122
133
118
104
126
218
275
198
117
49
6
58
97
138
156
125
87
36
19
113
187
169
125
111
118
129
136
125
123
138
156
199
231
167
82
12
58
109
125
142
152
128
81
13
24
122
215
169
78
45
56
69
91
93
92
97
109
118
191
222
150
43
4
62
116
118
98
99
107
59
10
53
176
230
150
58
25
30
52
57
43
43
69
99
108
109
180
211
114
11
8
32
68
60
37
49
66
21
25
89
192
219
160
100
63
76
117
115
89
78
100
138
132
101
102
124
170
99
11
3
1
1
2
2
16
5
18
49
114
188
239
232
177
131
154
187
179
151
116
120
161
168
146
142
123
137
107
29
2
1
9
18
29
47
60
51
62
138
207
240
248
225
218
235
224
192
156
108
105
141
146
146
151
116
69
121
96
46
38
33
16
16
28
32
26
31
55
125
191
201
217
238
232
221
213
203
178
135
109
96
67
65
84
75
48
35
76
81
51
54
39
8
0
2
27
9
23
35
89
147
174
211
223
164
124
149
173
170
150
115
61
27
42
68
64
49
18
36
71
62
36
21
6
8
28
35
7
20
52
72
96
147
200
193
127
93
104
108
108
112
95
51
38
83
115
97
63
31
66
61
34
27
19
6
9
8
10
17
47
58
71
119
189
236
215
166
127
101
106
113
96
88
111
139
153
139
87
44
43
59
50
32
7
1
1
3
10
35
11
28
61
102
181
295
305
226
144
103
110
110
88
114
165
181
187
172
110
55
19
57
47
12
3
13
3
3
5
27
20
4
30
82
138
228
265
237
163
87
54
60
70
93
128
178
225
205
121
57
52
16
5
36
54
50
57
58
39
7
3
25
83
125
162
221
276
258
189
150
148
156
168
186
223
258
212
110
48
22
5
15
45
56
63
88
99
64
24
15
34
70
124
175
236
315
341
317
317
315
295
310
324
287
226
148
63
29
21
26
9
27
70
103
109
84
63
62
47
29
69
147
220
284
306
310
340
358
351
357
329
236
142
72
35
11
66
20
13
42
78
81
79
78
66
48
17
18
90
173
216
253
299
333
350
364
342
256
169
130
98
66
76
66
5
5
5
32
58
61
42
34
32
42
101
153
173
243
342
368
352
351
324
257
216
213
168
85
43
92
129
80
8
3
32
50
34
31
50
73
101
133
148
198
298
355
333
288
275
281
281
255
172
33
121
158
108
29
1
4
40
48
41
61
72
114
167
203
267
352
339
254
254
312
294
211
113
70
124
117
45
1
5
4
2
29
68
117
204
274
318
362
351
290
298
319
240
126
61
119
125
116
118
112
93
108
147
186
262
340
360
344
327
311
294
228
112
31
51
106
180
250
293
316
323
338
358
391
428
428
384
329
273
197
110
39
49
125
207
284
349
394
412
411
408
394
343
252
152
79
17
56
116
166
197
185
165
148
119
78
207
258
305
332
322
317
368
422
408
342
186
286
319
315
299
287
266
235
263
357
430
428
384
301
206
293
298
285
275
270
266
247
208
192
254
366
414
375
329
240
226
331
322
274
263
289
301
275
249
234
214
225
292
341
315
263
206
126
247
320
311
298
287
267
285
285
234
198
190
183
196
212
220
240
216
135
86
88
236
327
288
237
264
273
229
220
238
219
188
162
144
191
222
187
193
219
164
98
105
123
205
289
297
244
210
222
220
185
164
182
191
174
148
128
165
249
272
237
228
217
166
122
114
143
226
299
273
224
170
132
123
103
79
82
87
92
102
98
131
252
342
284
190
169
175
152
119
116
139
234
307
247
167
90
25
3
25
60
65
64
52
34
54
114
212
267
222
142
122
158
176
139
98
112
152
251
289
187
103
35
60
117
130
161
161
119
86
23
28
103
187
176
127
103
125
152
172
149
116
121
163
157
237
247
144
48
31
111
163
159
166
167
123
73
13
22
115
215
179
81
46
74
102
129
129
112
110
123
131
123
219
217
102
15
59
105
125
137
112
113
110
58
8
40
150
218
163
71
29
36
63
78
69
66
86
99
95
102
103
199
198
70
5
44
58
69
72
50
63
75
21
27
76
168
207
176
123
66
56
93
90
56
55
97
131
113
85
99
99
148
169
77
6
1
11
14
3
11
19
3
27
55
111
192
245
243
192
126
118
144
134
91
59
96
156
156
128
128
116
81
91
138
87
29
11
3
15
34
37
37
63
71
71
138
225
269
258
219
203
204
190
169
131
67
67
120
146
149
143
111
75
125
85
33
39
45
46
48
49
34
37
56
68
127
200
224
226
231
233
223
210
198
177
120
77
74
75
84
103
106
77
44
94
84
46
44
44
33
14
9
14
10
32
48
90
149
175
208
221
187
154
157
173
172
144
105
65
33
45
92
109
81
36
54
81
65
45
35
21
7
36
35
6
25
51
73
111
153
193
192
143
105
105
119
125
119
106
72
45
72
120
115
69
36
41
65
59
57
55
27
5
16
16
5
13
49
69
94
132
184
222
196
148
124
112
115
113
97
96
114
134
148
133
83
43
37
52
52
44
21
1
2
2
5
18
12
45
76
95
171
286
291
214
144
102
97
99
82
104
155
177
189
183
123
60
23
64
36
1
12
28
11
1
5
26
9
10
36
74
142
244
286
249
170
100
72
80
91
108
135
182
235
227
146
73
59
16
2
31
53
58
64
58
30
3
3
28
86
131
172
230
285
272
219
190
182
186
205
223
248
266
227
136
62
22
10
29
49
78
91
107
98
44
2
4
29
71
120
164
220
307
348
328
321
311
288
310
339
300
221
142
71
32
7
28
25
22
60
99
121
123
94
60
45
30
27
72
140
206
277
311
305
315
330
327
333
310
221
119
42
14
35
14
49
13
8
57
97
102
117
110
68
36
31
39
84
158
215
259
297
313
319
340
329
242
140
93
64
55
71
53
2
0
20
52
80
87
52
39
47
52
88
136
158
225
329
348
310
305
295
227
165
167
164
106
67
104
109
52
5
8
44
55
34
27
38
62
103
137
134
165
257
317
297
245
226
232
241
248
197
89
42
128
144
75
10
1
18
24
23
33
56
81
121
168
185
226
312
324
237
205
267
306
261
143
32
91
120
91
22
5
18
11
1
36
64
102
200
262
290
334
335
265
256
301
276
181
68
16
85
133
108
70
55
52
56
93
126
156
233
309
328
320
307
303
305
257
151
61
90
139
186
238
265
272
281
298
323
358
395
400
375
342
320
265
159
64
98
185
267
323
362
395
418
424
424
414
378
307
219
131
54
115
164
208
232
229
212
196
166
125
206
237
257
255
232
289
321
334
336
344
384
430
425
362
267
155
207
300
322
319
298
272
255
245
277
356
416
413
375
298
161
230
308
297
278
276
282
268
238
211
210
264
364
416
389
339
243
103
246
335
314
273
274
304
308
268
235
220
212
230
303
363
342
270
195
126
74
120
254
315
296
286
290
288
299
277
219
193
182
169
187
220
243
264
217
117
83
104
98
129
252
332
283
228
256
272
242
235
247
230
197
162
148
192
222
217
241
245
174
113
106
122
127
238
306
291
247
228
224
217
195
174
200
213
169
137
142
173
237
280
268
259
257
204
124
103
145
147
264
291
243
223
179
127
129
112
78
91
98
85
100
114
136
236
325
275
198
210
229
177
114
111
138
133
256
285
218
155
85
9
8
29
66
60
59
34
42
68
116
205
268
216
141
144
194
201
142
86
93
131
121
272
290
176
81
14
94
148
148
175
171
130
87
19
36
100
183
200
148
105
122
160
186
166
114
100
138
151
107
261
251
122
23
65
161
193
181
186
181
125
76
16
28
109
207
206
114
60
81
119
159
166
139
121
126
134
127
77
226
196
61
2
87
141
133
148
129
123
103
55
8
35
122
198
186
108
50
44
74
102
104
100
113
111
98
102
95
61
199
174
40
3
55
87
67
80
65
73
66
16
35
77
144
192
190
151
81
45
70
73
47
54
102
127
102
81
104
100
58
160
154
49
1
2
34
35
15
34
35
5
38
71
124
196
240
240
201
125
84
94
93
54
31
78
134
130
106
115
108
75
109
124
46
22
29
8
9
13
19
22
61
79
77
143
234
280
264
222
187
161
140
133
102
43
40
89
125
130
119
97
75
44
70
116
64
33
43
47
56
63
50
37
55
75
77
124
202
243
242
231
222
205
185
169
143
91
46
53
79
97
112
123
98
47
105
83
44
38
45
66
52
17
0
25
57
67
95
141
168
189
207
192
169
162
162
144
108
82
66
47
56
115
149
104
49
80
82
60
49
51
44
12
26
34
7
43
63
85
113
145
173
182
156
121
114
136
134
110
97
81
52
61
120
131
76
39
56
63
56
75
78
23
1
25
28
11
29
63
87
116
145
187
216
185
138
127
127
118
104
86
87
106
122
140
134
87
42
20
39
51
51
48
34
8
3
1
3
9
32
72
98
102
168
265
260
191
143
100
75
75
71
94
148
177
195
194
137
67
18
63
23
9
33
48
30
9
6
23
9
27
52
76
146
248
296
261
180
115
94
102
121
140
161
202
247
241
164
82
16
51
17
2
31
58
69
72
56
24
3
3
32
95
147
199
274
329
305
257
239
228
229
242
261
279
273
228
148
68
15
18
36
51
87
111
122
102
30
1
2
20
69
122
169
227
317
364
347
330
311
280
290
322
297
211
126
66
31
14
33
24
34
88
120
131
130
95
52
23
12
32
83
131
181
247
290
288
292
300
297
291
264
190
95
16
3
26
28
28
1
15
78
114
120
141
133
67
25
50
69
83
140
202
240
274
289
291
310
305
220
113
60
39
50
53
19
68
40
2
15
51
76
106
119
76
45
57
61
76
123
160
211
296
323
277
249
243
195
127
123
152
121
75
102
79
36
14
26
52
67
54
30
24
46
95
133
136
148
218
283
268
199
162
174
202
232
208
106
45
117
115
40
1
5
30
35
23
34
59
87
126
168
175
197
274
305
226
160
204
289
294
168
39
48
101
88
41
2
17
19
4
24
61
69
101
193
252
269
311
315
240
211
257
287
222
77
34
103
132
80
24
9
11
32
87
117
136
206
277
301
305
288
273
285
269
197
95
10
45
123
159
181
216
227
222
236
257
282
317
348
362
358
346
346
314
214
104
36
77
145
241
312
344
361
383
407
425
424
418
392
343
282
198
95
43
115
170
212
243
264
268
261
246
206
154
91
176
222
256
282
266
228
209
164
256
315
332
331
337
345
371
412
417
358
258
150
218
310
331
324
298
268
256
247
268
335
390
391
354
276
144
37
251
328
316
290
280
287
273
242
217
214
253
340
401
385
320
213
91
30
117
262
339
314
281
287
314
312
272
233
212
200
218
282
336
314
235
153
107
83
45
132
258
309
289
278
280
294
311
276
218
194
170
147
170
205
226
235
177
89
74
113
112
72
130
260
328
284
242
262
270
258
263
258
236
198
154
141
178
214
243
273
249
174
119
105
125
134
78
247
314
286
258
245
219
215
218
200
216
219
159
131
154
172
216
284
296
274
268
222
125
91
137
134
79
292
288
222
228
184
110
122
123
86
101
111
78
99
138
147
210
289
255
199
234
264
192
99
91
121
118
81
158
276
273
195
134
66
5
12
36
74
58
46
17
46
83
118
195
248
198
139
165
218
206
132
77
82
112
104
55
145
275
283
167
59
35
117
155
154
184
179
140
87
20
42
98
177
217
166
111
122
158
179
167
123
91
104
117
95
64
157
260
239
99
5
101
190
199
189
202
195
135
85
20
40
102
191
228
156
82
85
125
171
186
154
122
115
121
117
74
34
151
226
165
33
52
120
154
142
148
153
134
97
59
12
40
101
172
199
145
73
49
81
124
131
122
124
119
109
113
90
49
200
151
21
2
58
95
64
84
87
80
54
8
41
81
129
176
190
160
89
41
52
67
56
67
111
131
109
101
120
105
58
178
137
22
5
20
42
24
30
62
55
3
48
87
138
196
229
227
193
123
63
53
60
44
35
77
122
113
103
123
115
72
138
112
18
22
43
12
1
11
31
14
52
80
86
148
229
274
267
233
180
122
87
90
77
39
38
72
100
115
106
96
81
38
91
110
50
46
59
45
47
54
37
39
72
86
89
119
190
244
257
243
208
170
148
127
97
61
36
39
74
109
123
130
100
39
64
105
74
49
36
45
83
69
24
14
48
81
88
102
129
154
167
184
177
158
156
142
102
62
48
58
61
82
143
164
103
41
97
74
52
50
62
58
9
3
3
27
65
84
102
116
135
146
162
158
131
123
145
129
83
71
82
66
73
134
150
87
41
74
72
57
80
75
15
5
19
21
15
42
78
105
130
155
193
223
191
136
123
132
118
91
70
76
102
125
153
157
113
52
26
55
56
48
41
35
27
23
7
7
17
48
98
113
116
178
257
236
162
127
101
67
60
60
82
141
188
210
212
157
72
10
53
16
0
55
64
44
31
24
10
12
50
76
93
156
240
287
250
176
136
123
127
149
167
187
227
259
248
175
86
9
33
20
8
44
66
78
84
60
8
3
2
38
110
167
222
310
363
330
288
279
270
267
271
280
295
274
216
144
67
15
27
34
48
87
117
133
113
30
3
1
11
68
132
185
244
327
373
359
340
316
273
253
274
270
194
105
51
27
16
35
16
33
96
122
136
137
90
33
3
1
29
87
128
159
206
252
271
277
273
255
229
192
141
72
7
4
24
36
16
11
33
93
129
128
139
133
63
18
54
85
90
130
181
200
230
256
261
271
261
178
79
36
35
56
54
45
60
36
2
35
85
102
127
142
97
45
50
59
69
122
169
197
248
286
256
202
182
155
96
90
142
132
53
73
98
61
25
35
56
69
89
77
38
12
30
78
120
141
154
192
247
247
159
99
121
166
213
216
122
53
99
71
8
5
21
55
55
33
35
55
79
117
159
171
181
236
270
210
131
148
246
298
195
51
61
96
39
3
9
33
20
2
31
65
68
105
186
237
252
281
272
214
179
214
269
237
93
46
106
114
51
4
9
3
11
71
111
131
194
249
277
290
260
231
252
273
238
132
22
55
139
169
177
197
190
176
197
221
245
283
309
323
335
336
345
336
263
162
72
101
176
272
334
356
362
367
389
411
416
412
392
361
328
258
136
79
168
223
257
275
289
295
295
284
231
173
119
195
234
270
297
276
235
217
169
275
329
335
335
337
336
348
389
401
341
237
136
52
227
318
339
324
299
283
268
242
244
301
365
373
324
239
123
41
32
145
264
342
336
305
286
290
283
256
221
203
229
311
381
364
275
162
73
41
27
136
274
340
319
291
299
319
309
273
237
206
184
199
249
283
254
173
98
73
79
56
12
136
268
319
301
279
270
293
316
277
220
195
154
122
148
180
182
169
126
71
67
112
124
73
12
124
258
326
288
267
278
268
270
281
261
231
199
147
123
152
198
247
273
240
178
129
104
128
135
69
24
244
321
288
266
252
209
206
233
217
217
217
164
138
160
159
188
275
306
274
262
226
132
90
127
117
60
35
168
310
300
220
217
168
86
101
121
87
98
120
92
115
157
148
177
238
225
193
237
277
209
102
76
97
93
71
38
175
293
276
187
120
34
12
14
52
80
56
26
4
55
92
112
169
209
165
134
185
237
205
126
82
84
98
90
54
38
156
269
272
155
36
69
138
152
162
185
173
127
78
13
45
89
160
209
168
120
142
169
163
155
138
105
89
89
71
56
48
164
247
210
77
53
132
184
189
184
210
195
134
86
24
50
98
163
225
185
112
104
139
173
184
157
121
104
106
103
72
41
162
223
131
19
56
121
147
135
140
165
145
96
59
12
47
89
141
185
154
91
64
98
144
147
121
113
115
122
131
104
54
30
116
213
126
11
23
66
92
58
80
113
96
48
3
46
82
119
159
174
143
89
50
53
72
75
81
112
130
121
132
147
114
58
198
128
9
2
23
36
12
50
95
65
5
59
102
145
189
222
218
181
123
63
34
42
46
56
99
132
125
124
148
137
84
160
107
10
29
56
11
9
42
49
12
50
85
100
154
211
257
269
245
180
98
52
57
58
53
63
79
100
123
126
121
94
34
116
115
48
63
76
41
26
25
17
41
84
93
98
120
164
220
259
258
200
135
112
92
63
55
47
40
78
133
150
144
101
35
88
111
64
59
53
42
70
60
26
31
68
96
104
101
120
139
151
174
164
139
139
121
71
35
35
58
88
127
176
165
87
30
70
103
65
50
54
57
50
9
5
6
41
79
98
112
122
132
132
155
166
139
123
134
112
63
60
94
107
122
171
170
99
39
91
88
62
72
52
5
2
5
7
18
50
91
111
134
158
202
241
212
142
116
126
118
95
75
81
122
163
192
194
147
61
49
72
54
40
31
26
30
35
35
18
21
67
108
114
124
190
264
234
139
108
114
96
83
75
82
147
216
239
234
179
81
9
16
38
14
24
67
66
55
52
30
2
20
73
93
113
164
229
267
221
161
162
168
161
177
191
203
241
263
246
181
90
14
23
20
27
57
70
88
100
63
7
1
12
50
126
181
228
311
355
320
293
296
295
299
289
269
278
260
200
135
71
22
30
27
46
83
114
139
121
36
2
1
6
67
140
193
249
313
352
353
341
316
268
219
213
223
172
87
38
26
11
29
10
26
90
112
141
144
75
10
1
4
19
81
123
143
171
214
257
271
247
205
158
118
91
54
7
2
38
38
18
10
46
105
144
131
118
105
48
7
39
80
95
128
157
157
182
214
218
214
194
122
41
19
41
68
55
63
61
41
18
58
111
129
136
144
102
41
36
55
76
124
172
182
198
232
223
164
126
109
65
61
130
141
60
74
109
56
15
52
89
98
103
88
42
8
29
67
101
138
164
179
211
213
122
49
77
130
185
217
143
40
73
89
28
1
5
43
78
66
34
24
38
56
94
143
169
174
195
213
172
108
108
191
269
218
82
72
74
9
8
54
48
16
10
20
40
60
107
180
214
233
241
217
181
167
183
229
231
126
26
63
98
89
15
26
41
20
4
53
108
140
196
225
251
265
226
195
226
267
264
176
64
65
150
170
166
175
163
147
176
201
218
257
279
288
305
313
326
335
296
215
114
54
129
199
288
339
360
369
364
367
386
403
399
379
359
350
293
168
18
102
203
260
292
306
312
306
310
301
246
190
146
162
209
249
287
307
284
250
226
173
283
328
334
343
343
328
335
372
385
318
205
115
45
235
321
339
319
302
296
280
235
219
267
332
337
275
189
104
48
38
144
268
343
342
314
292
290
287
255
211
181
198
272
341
319
212
107
56
43
28
156
286
340
320
298
309
318
295
262
230
191
162
170
206
225
190
113
49
43
69
59
12
139
282
337
314
286
270
294
312
269
217
195
141
96
119
146
126
100
86
72
74
114
135
77
10
111
252
327
292
280
286
264
269
282
257
231
200
141
104
124
173
224
239
224
199
153
114
128
124
61
28
235
329
297
257
230
181
189
223
206
201
215
180
152
154
137
160
249
290
268
264
238
151
96
111
98
46
21
162
307
313
230
193
132
56
73
101
68
80
121
120
139
155
127
134
187
189
185
242
289
232
123
77
80
71
59
50
180
293
275
181
102
10
21
34
72
84
50
13
19
71
88
95
132
158
125
130
213
265
214
132
97
94
95
84
55
36
163
259
247
127
25
89
152
152
173
177
147
96
63
12
43
77
131
180
162
146
191
206
155
136
155
140
107
83
52
34
36
155
226
175
48
63
129
163
168
176
202
173
111
74
22
52
90
133
200
205
164
161
177
177
168
156
136
124
113
101
71
49
155
219
103
14
60
112
126
125
124
159
148
99
51
5
53
83
115
155
151
119
109
134
168
161
118
98
113
142
163
134
81
49
139
223
107
10
32
73
86
61
78
128
112
53
9
52
85
114
146
154
124
97
84
79
91
99
96
105
126
152
181
186
138
76
112
208
118
7
1
21
31
18
78
116
64
11
67
114
148
181
218
222
183
140
90
45
42
59
83
123
154
158
167
186
168
106
35
164
112
17
27
51
11
25
70
50
6
54
90
114
157
188
240
274
264
197
107
55
50
54
73
103
119
134
159
169
160
114
38
137
128
51
65
81
35
5
4
3
40
84
86
105
115
137
188
250
277
213
128
102
86
58
69
79
67
106
175
192
164
104
33
117
128
58
67
70
39
39
35
15
35
76
97
102
96
111
134
157
197
186
142
131
109
66
48
60
91
140
186
207
164
79
27
79
111
64
56
64
48
28
4
2
5
45
85
95
107
127
148
148
179
193
161
127
120
98
76
89
137
174
192
213
182
108
42
101
93
61
64
36
2
4
1
7
17
57
92
108
123
159
212
260
234
157
119
128
133
129
112
112
162
223
246
227
168
70
4
78
77
36
32
35
21
21
38
37
14
24
79
103
99
118
193
272
245
138
105
145
155
144
120
108
171
254
269
246
187
85
23
33
36
23
12
44
66
54
56
63
28
2
37
88
99
117
157
215
253
202
154
193
215
200
213
221
222
243
252
232
180
93
30
26
29
18
38
67
72
95
106
55
5
6
32
68
128
173
211
284
312
280
278
289
293
318
303
248
237
223
176
126
79
27
18
29
28
23
56
90
115
135
110
30
1
2
8
66
138
190
230
268
302
320
324
305
264
204
165
168
139
71
35
37
33
12
29
11
32
87
106
146
142
54
1
0
1
14
69
122
135
143
179
236
259
225
161
106
70
56
37
4
15
33
45
19
3
57
115
158
141
95
61
22
2
17
64
103
130
136
124
141
163
162
148
125
70
12
2
38
69
53
64
66
52
40
80
130
141
131
119
82
27
20
56
93
124
153
160
155
167
168
123
80
65
35
32
110
142
71
79
124
55
7
63
121
118
100
86
39
7
35
69
87
126
166
168
169
165
87
18
44
91
141
200
159
54
103
79
6
1
42
69
79
67
29
12
23
43
74
128
168
165
153
151
123
83
87
144
220
222
113
48
81
72
14
38
69
45
22
13
6
21
55
111
168
193
207
200
164
149
158
163
191
218
165
63
46
82
95
54
31
64
57
51
8
53
104
155
188
201
216
233
191
169
210
255
272
222
124
21
87
163
169
145
147
135
128
166
191
201
226
244
253
272
279
293
317
303
245
152
98
171
224
288
332
355
375
369
346
357
382
378
358
348
349
297
187
35
127
219
278
317
333
326
315
315
303
250
206
169
101
172
221
270
310
313
284
267
244
179
285
321
333
351
350
332
333
365
375
299
179
102
50
116
240
322
337
316
304
300
274
230
210
243
290
285
216
141
91
57
35
143
265
338
337
315
304
292
272
233
192
165
168
218
275
254
150
67
46
34
16
180
301
340
316
299
315
316
279
239
209
171
138
133
152
164
139
69
21
32
66
59
15
142
299
355
314
283
277
294
300
251
213
195
132
77
84
99
75
45
54
78
96
134
151
83
13
105
250
332
291
264
263
243
251
265
253
236
202
139
93
100
141
176
187
197
218
196
151
137
103
47
36
220
331
301
232
178
139
158
186
174
186
217
192
156
135
112
136
212
253
262
286
269
179
102
86
79
50
17
137
273
309
235
158
88
25
45
69
42
64
119
145
154
131
89
99
144
159
196
277
319
255
137
77
73
67
54
50
167
265
253
163
72
11
49
68
76
78
31
11
34
89
83
70
88
112
101
149
265
309
231
141
114
108
98
90
67
38
167
248
211
81
38
107
155
155
174
155
107
64
47
13
48
69
96
143
163
191
263
260
155
114
166
181
144
103
52
22
25
149
220
136
26
67
121
139
154
164
179
137
77
53
14
51
83
109
169
215
227
242
232
183
148
156
173
172
150
110
73
62
138
206
86
11
55
98
107
120
112
141
138
89
33
7
60
84
106
129
147
162
176
186
193
173
122
103
138
186
204
169
114
72
145
217
95
9
32
76
89
80
82
125
114
54
15
64
93
114
135
139
120
127
136
121
122
133
116
97
126
192
241
230
169
103
130
192
104
7
0
21
41
53
107
117
54
19
72
115
140
164
206
229
203
178
138
83
70
91
116
142
167
194
219
224
191
125
48
149
104
21
19
30
3
47
88
38
5
57
98
117
150
168
227
278
287
235
151
96
82
76
99
141
161
175
199
201
178
118
38
152
134
47
51
66
24
5
4
6
42
76
77
102
117
130
171
241
297
253
164
129
109
80
95
113
113
158
220
222
174
101
32
142
147
57
64
74
30
12
8
1
23
68
84
89
90
109
135
176
243
238
177
147
122
84
89
117
151
213
252
233
163
83
32
91
117
67
65
73
40
9
8
5
6
38
86
89
94
125
160
180
222
234
194
156
130
111
122
154
197
238
254
246
191
115
52
3
50
106
79
48
62
39
8
22
15
2
16
67
95
103
114
154
218
272
251
184
152
158
167
184
173
152
196
266
280
237
167
78
9
96
67
11
28
57
28
14
34
24
10
38
87
96
82
105
185
271
264
175
144
193
218
211
180
153
209
288
282
230
176
86
19
66
69
18
3
52
66
42
49
52
16
1
56
98
95
100
133
200
259
221
179
229
252
234
250
268
258
250
226
198
165
88
19
61
38
4
37
72
76
95
95
33
3
18
57
90
122
145
181
251
266
245
263
274
272
317
322
242
192
171
143
116
85
34
25
38
22
34
77
109
124
126
77
10
0
8
30
74
125
171
192
204
232
275
297
282
256
205
142
118
94
51
38
59
46
27
37
16
47
95
115
148
133
37
2
1
8
16
61
120
125
118
140
195
231
205
138
83
52
34
17
0
17
36
25
23
49
16
9
74
127
164
148
83
26
3
0
6
57
110
127
117
100
102
112
109
91
63
26
2
3
26
62
51
50
70
54
55
94
135
142
123
82
44
9
5
58
109
118
124
132
120
105
95
71
40
25
12
12
82
131
80
86
129
55
10
78
142
121
87
71
28
0
40
81
81
103
151
150
126
108
49
1
20
56
95
163
155
68
35
115
73
2
21
75
77
66
64
28
8
26
45
63
110
150
147
119
109
79
52
67
109
171
203
126
46
88
74
21
45
61
38
23
13
10
29
59
110
150
165
171
162
127
116
129
142
170
211
197
96
56
98
89
38
75
80
70
45
3
56
108
154
169
160
179
199
159
141
183
232
266
257
176
41
120
180
162
121
116
111
114
156
185
178
182
196
213
237
241
255
290
294
255
173
151
216
245
290
321
339
369
368
328
327
351
347
336
336
335
288
194
103
72
159
238
288
328
351
341
327
324
300
251
220
185
108
70
89
180
231
291
328
316
285
281
262
189
188
289
322
340
361
358
339
331
358
367
296
182
110
70
118
247
328
342
324
311
299
266
230
214
229
253
238
175
112
80
59
34
153
268
335
329
317
316
300
257
206
179
163
150
162
195
179
92
34
33
23
0
195
313
336
303
293
314
316
272
219
183
150
122
99
93
105
88
32
3
29
58
48
19
150
314
352
291
261
267
283
279
238
210
186
122
61
47
50
39
13
20
69
120
166
168
86
16
109
252
329
284
225
208
202
213
232
247
239
198
135
89
79
105
133
133
155
215
237
208
160
88
31
34
199
316
290
195
121
92
114
132
137
180
222
196
151
119
96
117
173
210
258
318
308
208
104
60
61
64
19
98
221
282
219
121
44
4
22
35
27
66
120
154
154
108
62
79
115
145
232
342
360
263
131
64
69
78
60
38
135
222
217
131
36
31
67
83
72
54
10
5
46
100
85
50
53
79
102
195
331
355
241
137
117
116
106
97
75
43
168
241
167
44
66
125
144
155
153
121
69
46
27
16
62
66
59
108
167
235
319
297
154
97
169
207
171
121
63
27
26
154
223
97
0
75
120
126
147
151
153
103
51
28
8
57
78
91
137
204
260
295
262
171
119
152
205
222
182
114
70
65
127
189
69
22
58
86
107
124
110
125
117
61
7
26
69
92
103
110
139
195
232
219
197
165
119
115
180
240
237
184
130
90
137
192
82
2
38
71
96
108
98
113
89
34
27
67
94
108
113
120
130
169
187
158
156
168
135
89
127
238
303
266
193
127
128
168
80
7
10
31
68
103
121
96
36
32
75
99
121
135
173
215
230
228
189
135
124
145
157
151
157
208
258
247
196
133
56
83
130
85
15
7
5
32
83
97
23
5
59
102
111
138
159
218
276
310
285
214
160
140
122
134
165
175
186
206
198
161
101
33
156
127
37
32
39
18
30
12
7
39
75
75
107
128
143
178
239
314
301
226
186
159
121
122
138
152
202
244
222
156
85
27
161
145
52
53
54
14
3
3
1
16
56
72
78
93
114
139
189
282
292
230
196
166
125
134
166
211
281
301
246
160
83
35
4
106
116
65
64
68
23
0
27
27
10
33
84
87
86
115
154
200
262
267
228
205
182
156
177
215
242
273
284
256
187
114
60
13
67
108
60
27
58
37
3
29
43
31
31
83
105
103
105
144
218
279
266
227
215
216
217
235
218
174
199
270
279
221
150
81
19
107
56
2
27
68
38
8
24
25
25
57
94
97
78
95
175
266
293
247
225
251
267
262
222
192
240
300
265
194
147
82
18
82
99
22
6
48
68
38
35
32
9
9
62
95
83
81
108
184
273
269
238
269
284
258
274
307
300
257
191
152
132
75
7
52
94
39
4
32
78
84
87
64
8
5
23
73
108
113
111
143
213
230
230
269
272
248
294
325
247
162
116
96
99
83
28
42
40
24
46
88
117
132
114
39
0
3
30
68
85
110
140
144
136
172
236
263
246
232
199
131
79
47
25
40
70
52
40
36
19
60
109
131
149
117
24
5
2
7
21
63
111
106
87
93
137
185
185
130
76
44
16
1
1
11
40
32
28
33
2
21
87
132
153
147
77
8
1
0
6
56
106
115
100
74
60
61
74
46
16
4
11
10
12
48
50
36
64
47
60
102
133
136
110
55
13
2
4
44
109
113
103
103
87
50
33
19
3
14
9
7
55
103
79
88
116
51
27
89
143
110
64
48
9
6
34
87
87
92
126
117
81
59
18
3
11
32
68
126
134
74
33
101
66
2
35
94
80
56
60
26
5
33
55
66
102
134
111
84
88
48
17
46
87
136
181
131
44
36
81
69
41
44
47
37
17
5
19
43
68
106
136
139
132
122
107
84
78
107
157
211
219
121
59
107
53
51
87
105
75
40
7
60
111
142
139
118
134
151
120
101
146
203
256
272
202
59
139
187
151
94
84
89
100
144
178
155
134
138
164
195
201
219
265
287
252
175
74
179
243
264
293
317
323
349
353
310
296
315
314
312
323
319
279
202
110
58
111
193
262
297
330
354
349
339
331
300
255
225
185
105
66
88
102
186
240
302
335
319
292
293
276
204
200
301
338
356
370
364
344
331
348
365
317
220
146
98
119
253
341
354
335
324
308
274
237
219
219
233
222
168
106
75
63
40
170
273
333
322
314
319
309
259
199
175
172
150
126
129
105
45
10
24
15
4
195
311
321
283
275
296
309
274
212
160
131
119
85
52
50
41
6
3
29
46
35
14
163
315
328
249
222
238
252
252
232
201
161
102
48
16
11
21
9
3
49
136
189
171
82
19
123
252
308
254
175
146
152
164
192
229
232
184
124
81
54
69
102
96
105
186
262
259
186
84
24
30
177
287
260
157
80
55
67
80
106
175
216
189
149
113
82
93
136
174
245
329
329
227
107
43
41
67
21
14
61
180
249
180
74
8
10
3
3
30
79
127
158
151
101
56
67
94
147
274
392
376
244
107
44
57
81
63
16
1
99
186
187
107
37
61
83
84
71
21
2
26
66
98
87
44
36
64
126
247
373
364
228
123
108
111
103
93
70
46
151
233
147
39
80
125
135
141
124
85
42
29
8
33
78
60
35
81
165
248
322
286
142
87
164
204
162
109
65
43
46
159
216
91
80
116
111
130
135
141
132
86
30
5
38
77
81
79
106
164
232
276
234
130
83
139
213
231
182
107
70
73
63
127
166
65
85
100
78
117
125
124
117
86
22
31
52
74
93
96
93
121
193
237
208
164
132
97
118
211
278
253
184
137
100
122
162
75
48
67
64
105
131
118
100
49
6
51
67
78
88
78
98
140
198
209
181
180
188
135
76
133
278
345
281
204
145
120
151
62
3
22
44
92
140
125
71
20
53
94
85
97
102
127
182
242
261
221
178
182
198
189
148
132
197
267
240
182
131
58
96
126
67
9
2
13
74
120
85
13
22
80
116
111
125
152
205
259
317
323
266
216
198
174
169
175
158
155
174
161
120
75
30
152
105
25
19
22
40
43
10
5
43
92
93
114
133
160
192
237
318
333
280
249
225
175
145
141
162
212
234
193
118
59
22
159
120
40
42
28
3
4
5
5
19
57
63
78
96
117
137
194
297
316
266
254
239
187
163
181
238
316
320
242
145
73
29
4
120
109
52
49
47
4
26
47
47
20
28
74
84
83
99
128
198
281
287
255
262
257
218
218
240
254
273
279
245
174
104
54
18
89
118
51
15
47
19
15
40
52
41
41
89
106
111
100
126
205
283
292
281
291
287
272
271
233
168
175
239
249
191
126
78
27
56
112
49
0
25
55
30
5
13
20
23
50
89
105
85
89
160
258
321
329
314
308
309
293
234
200
243
277
222
148
117
78
17
82
99
21
3
39
65
46
16
9
5
13
55
83
71
70
92
160
264
307
296
313
317
282
273
308
313
246
150
102
95
62
4
64
94
30
4
29
76
85
71
33
1
2
24
74
109
108
80
96
158
192
225
285
287
235
253
293
237
137
68
48
72
74
25
44
43
31
49
80
112
131
103
18
6
3
40
90
94
91
98
91
76
122
199
226
206
193
168
108
47
12
3
27
62
49
24
52
28
20
66
115
137
139
92
14
5
2
7
31
67
94
76
44
45
74
127
154
117
57
24
5
17
9
9
30
32
17
9
3
33
91
125
134
131
67
6
1
0
11
55
91
96
81
44
17
30
49
10
11
28
51
48
39
34
48
32
38
61
38
51
104
125
119
93
30
0
2
3
28
86
107
99
85
55
12
20
28
38
55
50
30
37
73
71
35
92
91
49
52
102
124
81
41
21
3
3
21
75
92
99
106
78
42
19
8
26
28
28
54
102
115
78
35
81
55
2
33
91
72
46
46
15
3
29
54
71
103
114
70
43
68
26
4
18
61
120
173
155
72
36
64
46
29
47
42
38
10
6
19
44
70
104
127
117
87
74
80
50
23
64
137
208
235
151
65
96
29
53
103
114
83
33
16
62
109
128
114
87
87
90
67
58
103
177
247
267
199
69
149
173
128
72
61
75
96
136
163
129
95
94
118
147
162
190
252
286
247
162
78
183
250
273
300
325
317
322
325
288
269
283
282
298
310
300
272
206
107
80
141
221
290
309
326
346
345
336
328
302
262
216
165
96
90
106
102
190
249
301
328
328
319
310
286
220
212
312
357
371
375
367
348
334
345
367
347
269
185
120
124
261
349
360
336
325
321
296
250
213
209
226
220
171
104
70
64
48
180
278
330
312
294
298
302
268
208
175
173
153
112
85
53
12
3
19
19
1
185
291
293
255
237
251
281
277
218
142
109
116
88
33
13
7
1
2
28
34
24
14
166
293
289
204
179
198
206
218
221
189
131
77
37
3
8
27
16
6
38
139
183
151
74
27
127
241
274
208
123
98
109
123
150
199
212
163
110
68
31
38
77
67
59
149
261
275
187
79
22
34
31
169
262
215
114
55
29
34
45
86
161
198
181
150
113
68
65
99
138
214
304
315
224
104
36
24
53
27
7
45
165
221
145
36
12
13
8
9
30
103
143
161
149
103
60
55
78
157
294
387
338
197
78
29
38
67
60
21
7
73
166
168
102
91
98
89
93
61
17
35
59
75
95
77
53
36
69
156
279
363
322
193
106
93
89
79
75
73
58
117
209
155
88
107
116
128
119
99
61
26
8
15
53
82
61
35
68
148
225
277
238
124
84
146
172
124
78
63
72
74
141
200
108
88
124
108
132
120
128
117
71
15
42
85
96
81
71
82
108
160
202
169
84
50
112
188
204
158
100
87
95
71
129
150
74
96
116
86
119
128
135
115
41
11
66
85
74
82
78
79
96
156
192
162
119
88
65
105
213
282
253
190
153
116
112
145
82
84
89
65
102
134
129
87
21
76
98
64
65
61
48
78
143
194
193
175
189
182
107
53
135
293
348
272
205
160
74
116
140
55
42
49
52
112
154
121
49
6
87
129
87
86
86
90
142
229
259
217
196
220
218
181
124
105
174
240
204
156
122
56
114
134
47
0
2
38
115
135
63
11
45
114
138
123
114
149
180
222
294
325
284
248
237
206
184
165
124
109
125
112
73
52
32
97
146
79
14
15
31
62
44
7
2
61
131
124
118
126
155
181
223
301
332
305
296
285
229
163
126
140
190
206
158
81
36
24
147
93
20
25
9
6
7
17
9
36
69
64
78
94
110
127
191
291
312
284
308
317
244
170
163
230
312
305
219
121
56
22
4
136
99
39
28
21
13
44
60
51
24
26
54
80
83
87
107
187
282
296
281
316
328
271
227
230
241
249
246
216
153
84
38
16
113
126
44
10
22
7
44
63
45
34
22
66
94
113
98
99
178
278
318
333
353
347
321
290
221
147
145
196
204
154
100
68
24
68
116
44
8
20
23
11
4
3
2
10
21
60
109
98
73
128
236
327
374
369
348
348
317
227
177
215
233
176
113
92
69
20
87
77
21
2
27
60
43
4
2
3
8
43
73
67
63
76
123
218
294
313
334
349
306
252
265
277
203
103
64
68
54
12
62
71
21
3
32
67
80
59
24
5
6
30
66
104
104
62
48
90
137
193
271
288
232
214
231
187
101
34
14
35
44
21
46
40
34
40
64
106
122
87
15
4
3
36
96
96
69
58
39
23
70
147
179
169
153
120
67
18
2
2
4
34
39
41
54
25
18
63
105
125
118
66
9
3
0
6
35
68
77
38
4
6
29
82
94
68
19
11
44
62
38
18
28
27
25
8
4
34
85
106
113
105
46
3
0
5
18
48
71
72
56
19
9
36
27
14
25
64
81
79
50
35
52
43
53
71
31
37
102
122
99
62
7
3
8
2
16
57
92
99
68
26
16
52
57
65
91
80
47
29
48
67
49
103
74
41
73
107
89
39
14
10
9
3
15
52
81
100
91
45
13
23
56
85
78
47
41
89
119
91
46
72
43
4
26
68
48
29
18
4
2
16
44
62
91
89
36
5
33
9
20
6
31
108
189
194
108
55
41
1
44
62
40
35
9
3
2
29
70
103
113
91
48
25
44
22
5
30
111
200
248
184
74
85
24
58
117
119
91
40
21
68
107
119
93
63
43
30
16
26
72
155
237
256
188
81
145
147
95
57
50
74
107
136
143
98
67
72
80
97
128
173
246
287
239
141
75
174
245
272
309
337
317
296
287
258
245
255
262
282
293
283
256
194
100
160
239
312
319
318
335
334
324
313
303
267
201
135
74
104
125
102
191
259
297
312
341
353
333
296
242
213
308
361
373
368
360
353
344
352
372
366
304
212
133
128
266
344
347
314
299
314
308
258
204
202
226
218
167
105
73
72
57
170
271
315
281
247
246
268
265
217
165
154
146
109
62
21
2
0
20
32
18
163
261
262
221
180
182
226
260
220
129
82
98
86
31
4
2
5
23
33
24
28
27
148
261
252
164
136
152
150
172
201
175
107
51
23
6
17
17
10
1
46
134
153
117
65
32
19
111
222
236
157
77
62
77
93
113
158
175
139
95
47
11
17
52
37
27
118
240
255
162
66
26
37
38
164
247
181
74
26
9
12
31
77
143
182
176
145
97
43
34
62
100
167
250
272
200
94
34
18
36
52
19
50
164
201
116
44
38
52
18
6
36
115
155
170
143
92
50
34
64
160
275
321
261
146
60
29
27
43
66
64
40
70
150
149
107
127
115
102
92
47
10
41
83
94
87
57
53
44
72
169
267
297
243
149
92
80
67
55
71
95
90
60
87
177
147
106
110
116
123
99
79
53
18
6
41
68
71
64
48
61
115
178
208
177
103
77
120
133
92
68
83
115
107
107
172
115
120
111
113
125
109
117
106
44
19
77
112
106
76
60
57
56
89
124
106
51
28
85
159
173
138
110
126
135
88
117
147
37
137
109
102
116
130
130
96
14
84
115
96
79
53
50
61
76
109
130
112
90
60
40
92
197
257
243
208
185
142
104
144
54
120
93
83
101
135
118
77
65
130
128
84
66
49
31
68
135
168
148
145
178
155
63
27
124
268
311
247
201
166
76
112
139
59
76
70
73
128
154
101
37
52
132
148
116
99
98
82
116
195
223
184
183
215
191
127
79
79
144
187
150
121
107
50
130
134
32
18
16
66
137
133
52
4
64
146
166
135
116
144
158
179
247
289
268
252
246
208
164
126
83
73
83
68
39
36
35
106
135
63
8
5
44
78
55
9
18
91
162
152
126
118
134
154
190
265
303
300
316
324
263
169
99
99
155
178
127
56
26
32
100
138
75
13
11
6
24
21
24
12
59
87
73
78
94
99
116
182
270
292
289
338
358
271
161
134
200
274
264
182
95
42
17
3
144
92
23
8
7
31
56
65
44
10
9
29
74
82
81
100
185
271
296
303
350
362
287
214
207
221
217
198
171
122
61
27
8
133
120
36
7
9
32
61
60
44
31
13
23
68
101
91
78
149
256
320
353
376
374
349
296
208
129
118
152
157
113
72
51
23
93
110
35
24
13
6
21
19
26
21
11
6
18
98
110
51
87
193
292
347
355
350
369
339
222
148
176
183
133
87
69
56
22
56
90
57
26
14
26
47
19
2
3
2
2
28
71
74
57
54
80
150
226
263
304
349
311
228
209
209
138
63
44
48
41
24
59
49
10
6
29
59
73
51
24
17
20
31
60
91
88
41
10
31
73
131
207
248
221
186
169
121
49
10
0
8
6
40
30
43
34
26
31
59
103
104
61
15
2
3
28
85
82
47
29
5
6
20
77
124
125
114
71
21
0
2
1
5
21
38
50
59
30
16
56
90
105
90
34
3
0
1
10
36
65
67
12
9
18
22
64
31
8
8
53
76
72
45
26
32
37
46
35
20
33
64
87
99
79
21
0
1
5
13
46
54
48
27
2
39
83
69
43
50
80
104
97
62
46
55
57
74
86
34
28
96
113
75
21
4
32
48
14
13
34
75
90
48
4
47
79
69
72
97
95
56
33
35
77
56
112
67
33
76
103
50
2
32
54
47
17
17
31
60
85
69
19
22
56
87
100
89
61
21
82
131
115
58
75
36
6
15
41
20
9
4
2
4
12
33
45
58
51
14
20
16
39
69
32
8
83
201
223
139
71
40
13
68
74
36
29
18
6
1
28
81
102
85
50
11
14
8
7
2
8
83
194
251
199
91
71
14
63
122
123
100
52
44
88
113
109
67
36
7
15
7
13
60
144
224
241
170
98
145
122
63
44
49
81
127
146
123
65
45
56
54
64
109
166
228
265
221
121
74
172
246
278
317
342
315
278
256
233
223
241
252
268
277
267
234
165
120
173
253
326
324
310
330
338
310
299
295
264
181
107
79
115
133
104
186
264
289
303
344
373
348
302
256
200
285
339
350
338
335
341
349
360
373
372
325
233
148
127
263
314
304
265
243
269
289
253
203
203
227
214
166
119
97
94
68
143
252
282
227
181
177
208
234
208
151
129
131
107
55
14
4
16
31
50
49
140
237
238
182
121
109
162
223
212
120
55
66
63
22
1
5
26
44
32
29
51
51
120
230
225
133
95
105
100
123
170
157
89
29
9
15
27
5
6
14
66
123
126
92
60
28
9
86
199
218
127
45
35
52
74
93
121
141
117
74
23
0
8
21
11
12
99
205
218
134
55
28
37
40
145
236
167
39
8
7
1
34
78
127
165
167
126
61
15
10
28
64
123
193
220
169
84
38
22
33
70
49
59
145
171
115
93
80
75
27
10
53
119
162
182
130
63
23
10
46
144
223
235
186
108
53
36
29
39
82
113
90
79
142
114
103
116
119
103
76
21
14
47
89
116
84
37
38
40
67
152
217
213
163
109
78
69
58
57
90
139
137
87
77
150
103
108
105
116
112
82
61
45
15
23
65
75
61
58
52
45
80
127
139
112
71
57
91
113
98
97
124
160
146
78
134
79
124
103
111
116
100
106
79
8
54
101
115
97
58
36
26
32
46
53
51
26
12
68
147
170
146
138
172
180
110
107
112
54
121
109
101
119
121
105
59
48
125
126
109
78
30
14
39
61
74
75
73
73
45
30
92
179
220
225
225
213
163
106
114
44
118
108
100
121
126
84
48
76
140
138
110
82
51
29
65
115
125
96
98
142
111
26
14
101
205
246
215
186
156
79
110
128
34
97
83
100
134
139
77
26
79
133
152
132
120
113
99
112
158
167
134
138
163
128
60
29
48
99
123
98
83
75
34
133
123
39
34
38
85
139
118
48
28
100
155
174
145
129
146
148
148
197
233
230
228
220
172
117
66
36
43
53
39
18
20
27
105
122
59
10
15
61
86
62
16
29
108
176
162
142
136
130
128
155
219
259
277
308
320
260
153
62
52
115
144
95
36
24
39
86
123
75
16
8
21
40
33
42
11
65
92
82
92
105
98
107
168
238
260
276
327
340
255
152
120
167
218
205
139
70
35
20
7
139
82
16
1
8
34
59
70
38
3
3
21
67
80
70
105
183
242
267
299
345
343
267
192
185
199
177
142
119
85
44
24
11
139
102
20
0
7
36
53
53
52
49
17
4
37
82
71
74
129
217
273
316
346
352
335
288
203
124
97
111
108
77
53
44
23
115
100
25
20
17
26
31
22
46
43
30
9
9
74
112
38
55
142
219
259
279
302
348
331
221
141
147
139
92
59
53
42
15
80
94
48
22
19
34
30
5
18
17
2
4
30
78
85
53
35
50
91
131
161
217
290
290
219
181
157
83
28
29
31
23
20
66
43
2
5
34
59
62
37
13
13
14
28
60
80
74
34
1
5
25
52
111
173
177
151
126
69
6
3
2
0
2
33
34
44
28
13
23
66
105
79
29
5
3
1
24
72
69
42
16
1
8
28
12
46
67
68
28
14
16
13
3
3
33
42
52
65
33
14
47
78
85
61
10
3
1
3
21
40
62
57
11
36
88
98
74
28
1
29
66
81
78
39
17
38
52
56
62
32
26
46
72
88
46
3
0
2
5
18
46
46
31
4
23
65
107
107
73
63
87
110
107
62
32
56
73
86
93
36
22
80
94
46
5
21
64
60
20
13
25
59
74
30
25
74
108
90
78
98
98
67
34
44
93
50
106
65
28
61
83
16
18
61
96
66
23
18
27
39
55
35
23
65
95
112
111
97
76
12
74
137
131
59
82
31
4
14
6
2
12
30
34
12
27
40
35
22
11
33
64
82
88
89
71
27
70
192
223
141
80
43
32
83
81
35
28
32
10
13
51
100
97
45
10
34
64
57
39
14
5
67
189
237
179
104
35
11
59
126
116
112
53
79
116
126
94
38
4
34
56
27
4
50
135
212
228
149
51
109
153
118
55
43
49
84
139
155
112
43
18
31
33
47
109
170
207
228
195
109
82
183
256
290
322
330
298
262
241
218
213
232
246
257
265
254
208
129
51
136
185
265
329
318
305
335
344
309
286
284
247
162
90
89
119
132
108
177
253
283
297
331
360
344
301
260
179
251
293
302
289
289
308
333
353
365
373
347
267
177
122
241
265
240
203
179
204
243
240
211
212
236
231
197
168
149
130
89
121
229
236
161
119
124
151
188
186
143
116
122
114
78
43
36
47
54
73
77
125
223
221
142
71
63
118
185
188
106
36
38
28
10
10
30
48
48
32
35
69
66
13
97
211
215
116
62
63
64
91
140
136
65
9
0
31
37
6
12
39
71
107
106
80
49
18
3
66
179
211
111
22
12
33
59
82
102
112
93
50
7
0
3
0
0
21
86
166
182
114
43
23
31
40
104
206
155
27
12
5
2
48
86
114
148
149
96
24
2
1
4
42
104
156
178
141
74
41
31
44
84
85
100
136
116
94
69
56
17
26
74
112
158
176
110
30
2
1
31
115
168
172
143
89
46
38
40
60
118
157
120
76
118
79
93
97
105
94
44
6
31
55
85
128
86
32
22
28
53
113
154
146
110
74
57
57
62
87
133
185
180
110
75
111
45
99
105
114
101
67
42
26
12
39
80
82
53
38
28
24
55
84
82
59
30
28
74
118
135
146
173
203
180
73
55
63
103
111
93
103
88
88
32
37
85
106
101
75
29
9
6
28
23
13
9
6
3
60
149
185
177
173
207
211
126
94
41
62
103
102
93
119
99
61
3
85
134
123
104
76
16
6
10
32
44
33
44
58
31
27
98
166
191
206
224
216
164
99
42
57
100
116
114
140
104
32
53
102
122
127
120
97
55
34
58
82
77
50
57
92
64
8
18
74
131
176
177
153
123
71
105
95
57
96
103
113
135
112
48
56
112
123
137
139
128
117
111
113
123
111
83
78
84
61
16
1
16
44
60
62
50
34
15
115
116
44
67
56
98
120
100
41
52
126
153
162
155
148
152
144
134
156
183
189
188
165
116
60
15
2
16
26
19
10
6
12
92
103
56
27
36
73
86
59
16
39
111
159
161
173
176
150
121
131
179
217
242
274
276
216
118
31
12
73
105
59
19
21
36
70
103
71
19
13
36
53
46
44
7
61
85
87
119
134
106
99
146
196
216
240
280
282
215
141
117
135
158
148
98
44
26
21
12
120
73
11
2
14
40
59
75
46
7
13
34
74
74
55
97
167
198
209
251
289
277
223
175
173
171
129
89
75
56
32
25
18
127
85
10
1
7
31
41
52
68
65
20
3
38
65
53
76
120
165
194
238
278
287
273
247
190
121
82
77
66
43
45
51
26
115
89
16
3
18
23
18
20
56
60
39
22
5
62
94
48
48
105
140
154
171
205
259
276
217
149
129
103
53
28
43
35
7
80
101
44
4
20
29
11
7
42
23
6
4
30
82
90
57
39
49
60
58
60
113
192
225
198
170
137
61
10
8
12
9
3
76
49
5
0
38
62
38
12
0
2
1
23
56
68
72
52
19
9
2
5
27
80
97
91
86
41
1
3
1
1
18
36
42
58
28
2
19
73
100
52
2
2
1
6
31
62
66
56
22
4
34
90
76
29
15
12
20
56
52
40
12
30
49
48
55
69
31
1
36
70
72
33
2
1
1
24
39
44
59
40
4
68
114
102
92
70
41
39
62
77
79
26
13
52
63
61
74
29
17
39
63
64
11
5
4
2
4
28
53
41
19
15
44
78
118
127
90
70
84
97
102
42
10
66
89
20
85
82
33
20
52
62
18
4
22
67
58
18
21
25
45
41
6
50
105
127
107
97
109
99
75
26
64
105
38
91
63
21
41
47
12
13
65
98
69
24
26
34
28
22
3
47
99
133
137
118
101
84
28
74
131
126
54
78
22
2
1
2
4
34
51
43
23
48
57
32
18
37
66
102
134
136
101
86
34
74
174
193
72
24
32
80
85
45
48
49
14
39
86
110
88
33
61
77
97
109
87
50
17
72
188
211
135
100
35
12
62
119
118
101
25
107
147
133
81
18
54
76
74
63
22
38
120
202
210
126
42
111
163
138
69
51
56
89
145
160
109
35
1
7
15
49
113
168
195
196
173
91
195
261
302
329
312
277
256
246
223
205
220
240
250
259
248
184
101
49
135
196
279
327
310
306
340
344
306
281
273
225
145
84
100
120
123
106
162
224
264
282
295
314
319
289
249
208
162
210
235
238
232
236
253
286
320
343
371
372
306
205
114
207
212
177
144
127
150
195
220
214
217
247
263
252
236
208
176
114
118
207
188
106
85
102
121
154
161
134
116
121
129
130
101
82
88
96
104
92
117
220
203
98
34
54
110
160
152
78
15
14
2
5
40
66
66
54
42
44
71
69
16
87
198
202
99
41
39
48
82
122
108
34
0
7
48
34
5
23
62
68
87
87
66
34
3
3
159
194
91
5
5
28
53
79
100
93
70
34
7
4
3
2
7
44
84
130
153
98
29
13
30
44
54
149
136
26
7
5
10
56
95
111
132
128
72
8
3
0
5
40
105
134
144
119
63
34
35
59
106
105
49
91
104
74
45
14
4
36
83
102
149
158
93
14
1
3
23
90
134
145
127
76
29
25
45
89
158
183
123
59
56
81
85
80
80
19
15
51
65
91
128
90
37
13
19
42
74
92
95
76
45
32
38
69
119
174
219
203
119
24
39
81
113
98
86
57
26
16
45
66
90
90
39
5
4
14
31
51
37
27
3
11
64
124
161
185
209
235
201
43
25
44
100
109
84
80
75
57
4
84
120
103
85
45
4
9
42
35
5
3
2
2
1
51
141
188
202
199
223
222
129
47
29
54
103
90
89
110
68
8
71
122
137
112
85
59
10
4
26
28
2
4
15
33
12
18
91
150
171
185
202
193
143
57
26
56
104
107
123
137
70
49
118
129
113
108
113
89
51
38
41
42
37
19
25
42
23
4
26
52
73
113
131
106
77
52
75
38
57
98
110
118
122
87
39
102
142
125
127
137
116
95
103
100
86
70
47
28
19
12
1
1
6
8
12
26
20
2
2
95
95
69
84
87
102
97
80
18
78
137
152
158
171
161
147
132
122
125
142
153
139
95
54
15
13
15
9
6
7
5
4
1
78
92
58
54
65
83
82
51
4
48
99
125
152
201
215
172
121
118
153
183
205
226
210
151
76
15
7
40
58
20
7
15
26
66
90
65
31
33
56
67
52
36
2
48
64
87
142
161
114
90
127
165
170
183
211
212
171
130
108
96
101
100
64
23
13
12
11
114
72
13
9
32
53
64
83
67
18
14
43
80
76
47
81
141
155
149
180
208
202
179
162
156
132
84
58
49
32
19
22
22
114
73
9
1
19
36
39
63
81
72
21
15
50
57
46
82
114
119
122
159
194
197
183
181
162
106
61
47
30
16
41
54
20
97
90
14
4
15
21
11
22
54
65
41
21
9
49
76
68
64
87
91
80
89
107
142
189
192
144
106
76
26
1
33
35
6
56
102
41
5
12
4
5
14
44
29
24
10
16
60
87
69
62
62
57
21
3
38
96
136
144
134
109
51
5
2
1
4
4
81
65
10
6
33
51
11
6
3
10
5
10
41
65
79
78
46
24
6
11
28
37
18
11
34
25
11
6
2
2
21
24
51
77
35
4
17
67
83
23
3
5
3
8
37
60
66
66
27
5
35
85
85
71
64
50
36
48
54
29
12
31
54
47
67
75
22
9
35
69
54
7
4
3
8
38
52
52
55
14
18
68
114
107
106
94
65
43
48
66
58
9
42
76
67
27
72
72
18
15
39
50
18
3
10
20
5
15
48
52
32
6
45
79
101
122
120
93
83
89
82
86
24
48
94
27
81
68
33
16
30
28
12
0
20
54
40
29
31
30
34
4
36
83
123
125
113
122
128
98
71
22
77
116
36
80
61
12
20
14
6
11
54
67
48
31
43
43
21
6
36
87
131
153
153
131
112
89
53
75
118
106
56
67
15
12
12
9
26
56
62
26
40
65
66
20
44
80
109
136
158
159
116
90
36
90
162
154
51
20
21
69
87
72
83
69
20
76
117
106
73
45
107
118
132
139
121
83
21
86
191
189
101
37
12
57
108
135
41
41
114
173
115
67
51
102
113
96
81
40
36
118
193
194
98
163
156
90
64
76
105
148
156
97
28
2
3
2
50
113
159
184
180
154
90
194
257
309
333
309
272
260
253
227
201
210
236
246
249
233
165
34
117
200
288
322
306
307
330
324
291
275
262
203
131
105
111
110
144
184
232
256
248
257
283
271
236
208
144
173
178
177
182
187
200
229
271
312
355
378
329
221
107
177
172
131
101
96
120
165
201
208
208
245
287
296
287
265
219
143
132
196
148
75
79
103
115
136
136
120
111
118
150
183
160
127
140
156
141
97
118
220
181
64
19
69
122
144
116
43
5
2
6
21
83
107
92
77
69
56
63
65
29
84
187
180
83
32
37
54
84
112
65
8
11
11
42
21
11
47
91
74
72
63
45
18
6
15
131
163
69
5
20
42
51
83
99
78
45
20
7
17
9
4
21
72
84
104
126
74
10
10
37
52
32
104
105
23
5
15
26
58
96
111
118
103
55
6
3
3
7
42
109
117
117
99
48
19
33
73
127
112
4
44
89
58
13
7
7
50
88
108
140
133
76
14
3
5
25
81
115
125
109
57
9
11
45
108
184
196
113
4
34
82
76
62
52
15
24
67
89
111
113
81
35
8
19
37
49
57
62
50
20
11
25
70
135
190
227
205
117
1
22
85
110
88
64
44
16
41
94
98
94
81
24
14
24
51
26
6
3
19
15
17
59
116
154
188
217
247
200
3
27
95
107
81
60
54
15
68
140
140
100
66
16
23
65
72
37
14
5
4
2
3
44
114
167
199
198
217
215
121
4
5
52
108
89
91
98
35
81
128
164
138
95
58
27
6
17
39
31
8
5
2
5
0
11
69
124
148
155
161
161
118
8
8
56
115
102
118
124
52
119
157
156
116
97
86
61
36
35
20
15
11
4
9
11
3
6
32
41
41
57
71
60
43
34
30
14
49
109
113
116
98
64
34
126
156
143
137
131
93
66
79
75
52
43
21
4
22
35
12
16
30
37
29
9
2
3
7
73
60
68
96
109
100
86
59
12
82
141
156
171
185
161
129
115
105
103
117
129
94
35
4
16
42
53
33
25
8
1
0
5
72
82
64
76
81
86
81
48
7
57
92
105
146
207
223
175
121
116
140
157
167
174
148
94
36
8
5
19
12
4
4
12
15
70
95
70
52
52
67
74
59
32
3
31
50
85
153
174
124
89
120
153
139
123
144
158
140
110
82
58
57
66
45
15
5
6
8
117
77
26
28
51
66
66
82
77
28
9
40
87
97
66
75
119
128
111
114
131
142
143
135
115
80
51
43
39
21
11
18
22
112
78
16
14
35
45
48
70
83
71
34
10
48
61
63
88
99
88
86
105
121
110
101
120
125
79
33
23
12
5
32
50
19
74
94
19
7
12
25
22
30
44
60
50
14
11
34
70
83
75
74
71
54
50
43
51
105
140
99
59
53
19
6
27
58
17
31
100
50
4
1
3
4
12
29
35
44
12
7
35
80
86
81
72
63
21
4
22
46
59
64
62
53
41
13
2
5
29
24
76
85
15
5
20
10
1
4
11
47
35
6
22
68
90
93
49
34
12
36
78
60
60
66
27
10
25
10
5
7
21
27
55
97
43
4
12
54
54
10
7
27
21
3
35
65
74
71
20
11
28
69
96
100
105
94
50
38
51
14
23
40
56
51
82
76
18
10
40
58
18
4
3
11
12
37
61
66
51
14
23
64
100
109
108
96
69
41
34
47
15
28
76
102
70
45
84
71
15
14
42
19
8
4
42
50
14
34
69
56
24
15
69
111
121
112
92
82
91
88
67
52
13
86
123
42
82
63
30
11
12
9
18
20
34
41
14
52
43
28
15
28
77
109
123
110
109
137
136
89
58
27
89
118
44
79
48
9
24
21
18
35
48
45
18
35
50
46
10
33
80
127
151
150
150
138
115
94
57
81
110
91
68
62
11
26
33
27
57
81
61
19
47
72
53
8
56
109
140
154
158
166
132
89
46
97
154
128
46
20
10
51
88
99
118
96
29
106
116
81
30
51
119
148
151
152
136
96
21
102
190
172
98
39
9
41
124
126
44
53
141
158
85
27
61
111
137
121
95
58
43
132
179
167
86
150
156
102
80
107
137
162
154
83
17
3
3
1
48
107
147
180
171
125
80
178
239
303
338
320
291
276
253
218
196
206
237
247
234
206
141
91
189
271
308
305
306
307
291
267
261
251
186
117
143
152
140
124
149
194
222
204
206
246
252
225
200
123
139
139
139
145
148
163
186
222
273
322
353
318
217
106
158
149
108
76
79
103
144
178
186
186
224
277
293
297
295
255
161
147
187
127
67
83
97
103
122
111
99
96
99
151
209
191
160
193
221
177
97
117
206
160
48
19
77
121
122
82
14
11
5
6
40
114
138
120
116
102
74
60
63
47
76
169
156
71
33
43
58
83
92
21
9
21
28
31
21
25
78
114
95
68
51
27
13
25
27
107
139
55
3
35
53
53
82
90
53
19
2
8
26
9
2
28
88
81
87
99
45
4
17
55
58
31
89
82
16
6
23
44
60
95
109
104
81
42
5
2
1
3
49
102
95
96
83
31
2
26
83
141
109
0
23
71
34
2
3
24
64
100
123
139
112
58
11
1
4
30
75
95
94
81
40
3
4
42
115
196
204
109
3
16
76
77
44
11
10
42
90
123
132
91
51
20
3
11
23
29
34
32
26
7
1
23
71
139
191
230
205
111
2
14
78
113
64
41
16
7
63
137
118
88
49
16
33
72
53
30
14
2
12
8
22
60
95
136
174
210
240
183
2
16
78
107
76
44
5
21
108
181
147
97
41
12
54
86
60
54
33
11
2
2
4
41
85
132
177
182
204
202
111
7
51
107
89
101
72
40
117
188
195
147
84
36
5
6
17
30
37
11
5
1
3
3
12
51
95
125
116
114
133
104
5
6
59
121
112
116
100
47
144
181
172
131
94
65
27
12
18
8
5
4
2
2
2
4
15
28
24
15
16
18
29
31
18
6
6
44
118
129
113
85
37
59
117
152
155
151
120
73
45
56
51
34
26
7
1
34
47
30
36
44
49
45
20
0
6
11
56
33
50
98
116
102
83
48
12
79
134
162
182
179
145
115
102
94
89
102
113
69
8
22
34
50
56
50
41
20
7
8
13
72
65
81
78
81
84
56
7
58
93
110
143
186
199
164
126
120
135
141
138
134
107
52
9
3
24
17
3
1
1
10
7
102
71
71
62
66
74
69
41
4
31
51
94
154
176
141
104
123
150
120
83
104
132
113
71
40
24
29
46
40
18
5
6
10
128
79
40
42
53
55
55
75
72
31
5
39
92
125
111
96
108
116
98
79
78
99
107
93
63
31
19
27
30
19
13
15
20
116
86
20
20
36
38
45
63
73
68
55
16
30
71
96
98
79
68
77
80
71
57
56
77
82
42
7
8
5
0
16
40
24
58
99
30
28
25
30
46
31
30
62
73
36
4
26
76
88
66
57
63
51
35
17
16
52
78
44
8
26
26
0
17
66
29
15
95
71
3
12
23
22
9
9
31
46
9
12
34
83
96
81
62
60
33
15
31
52
45
18
12
7
27
26
3
21
54
37
71
92
20
3
6
4
2
1
4
39
24
3
23
79
94
84
33
35
19
36
74
80
86
96
59
15
8
1
18
26
29
32
50
97
39
8
14
46
19
10
4
30
88
36
45
67
84
66
16
20
22
56
102
111
107
91
43
29
31
11
26
57
61
59
77
75
17
7
38
25
7
4
16
61
39
47
69
82
60
16
24
56
87
111
108
85
56
35
38
13
0
36
105
114
48
89
79
24
11
25
4
8
20
52
42
10
54
87
56
15
26
87
127
122
96
69
71
90
78
45
7
35
109
131
50
89
64
20
3
4
12
30
50
56
20
34
69
53
15
8
61
109
124
115
98
103
128
116
74
35
32
93
115
53
86
33
8
34
47
43
63
56
24
19
44
57
37
9
63
111
148
158
142
144
133
103
88
48
82
104
76
63
14
37
59
52
81
102
48
16
47
66
40
23
76
118
153
157
153
168
146
86
43
96
140
109
52
20
5
40
95
116
138
97
34
114
96
51
4
52
115
153
158
155
142
95
31
118
173
145
65
33
6
48
130
62
14
60
157
129
56
13
54
112
150
140
103
57
77
149
155
123
72
131
144
103
107
153
178
182
154
73
10
1
2
2
51
106
147
180
153
68
150
220
283
336
334
313
298
249
202
193
212
243
250
220
169
104
76
166
230
277
301
305
284
254
239
242
232
167
94
70
125
135
124
101
125
166
186
175
176
209
223
209
181
99
112
122
131
117
118
141
163
192
236
280
305
283
200
110
150
141
103
71
67
85
115
146
156
159
192
235
251
272
299
268
163
150
189
134
76
79
76
80
93
89
77
69
74
129
196
185
173
230
261
191
94
102
182
157
61
24
63
94
90
51
5
10
6
7
37
123
150
145
148
134
91
66
67
56
69
149
141
68
38
46
53
77
54
9
11
38
39
38
15
35
93
132
115
72
46
23
21
47
45
92
129
60
7
37
55
56
78
68
19
2
12
25
28
10
7
43
88
76
71
75
26
8
27
64
57
101
87
15
5
27
47
61
89
99
85
64
30
6
6
7
13
53
80
72
75
67
16
5
23
86
143
106
18
68
45
3
3
15
45
86
115
134
134
91
35
2
2
7
20
50
61
57
54
34
5
6
44
119
203
218
123
1
12
57
63
9
5
43
89
119
146
126
61
14
6
10
18
24
13
2
13
12
11
2
21
77
139
194
238
207
98
1
8
75
105
45
7
18
35
100
144
116
63
16
13
52
75
45
38
27
10
19
13
21
45
76
123
166
204
228
160
2
10
64
95
62
13
7
50
148
193
147
84
24
25
63
74
43
54
37
7
2
2
7
44
71
110
159
164
188
186
100
8
43
93
87
86
27
63
148
216
220
155
78
22
5
25
34
20
34
13
3
0
2
1
24
50
73
100
79
80
118
102
7
47
120
119
118
32
77
150
192
179
141
89
57
14
1
1
2
3
2
1
4
7
14
26
31
18
6
14
13
8
28
14
5
32
122
149
112
75
18
70
107
136
154
148
108
66
47
43
41
37
23
7
5
33
48
57
63
62
55
50
36
9
6
11
31
34
83
110
102
93
41
19
71
123
162
170
151
129
116
106
97
81
85
93
51
17
45
50
60
61
53
41
27
22
26
24
68
49
71
61
74
90
63
11
50
93
121
141
156
173
168
139
126
122
119
114
108
86
27
0
23
41
20
1
1
3
11
7
101
54
74
58
52
59
71
51
13
30
64
106
152
179
170
134
123
136
107
66
85
115
81
28
5
2
10
27
34
22
10
10
133
68
33
43
35
28
47
67
69
27
12
43
97
141
157
135
109
100
90
61
53
68
72
52
30
7
2
12
24
24
23
24
22
117
87
14
6
12
20
33
47
61
66
70
23
21
75
125
111
71
57
75
65
40
35
41
39
34
12
12
3
1
2
3
29
27
54
108
33
7
10
38
50
28
16
60
91
63
18
33
89
84
53
43
55
39
23
20
17
26
25
13
14
6
27
12
5
56
37
12
90
74
5
10
42
34
6
4
23
50
10
20
55
102
97
69
49
51
35
18
27
43
41
23
29
28
6
31
21
36
65
43
67
83
16
8
35
22
10
7
8
28
17
5
43
102
93
65
20
36
19
32
73
85
80
80
50
19
3
4
26
49
47
48
38
82
26
11
28
24
11
3
4
44
104
96
58
81
75
62
13
21
22
48
102
112
85
61
29
24
6
6
25
72
73
54
69
19
4
17
12
6
23
40
92
49
62
76
86
63
25
26
54
75
99
102
71
40
32
37
6
3
34
105
120
33
86
90
29
0
3
10
20
29
53
12
25
64
92
50
10
28
88
120
107
83
69
70
76
61
17
3
32
107
122
47
92
60
10
23
16
13
46
73
66
20
38
77
50
8
22
76
119
121
107
99
101
101
80
50
10
40
93
106
57
80
26
32
61
63
66
80
68
15
13
46
63
33
36
90
118
152
155
142
139
122
83
71
33
81
101
64
81
28
52
85
75
92
106
24
18
51
69
48
38
90
116
147
149
152
172
151
78
37
91
116
92
61
26
6
50
108
117
140
72
38
106
93
47
7
59
112
142
152
157
141
85
49
128
142
106
22
46
58
95
75
9
15
77
151
118
55
18
62
113
151
132
98
58
120
152
130
57
117
142
122
140
196
213
192
158
79
13
8
10
21
72
121
162
173
121
53
128
201
269
329
333
323
314
251
197
204
232
252
251
208
135
75
135
177
234
283
294
264
230
214
217
206
144
56
105
112
98
81
113
140
154
157
158
168
178
175
148
82
99
126
133
102
92
123
150
166
197
236
257
244
180
108
146
138
107
80
63
64
76
101
113
124
160
194
210
244
285
254
147
130
195
156
89
65
52
45
61
61
42
29
42
101
164
161
171
239
262
184
92
82
160
165
91
35
39
53
53
11
9
11
14
12
31
118
153
159
163
141
101
73
64
52
55
126
134
80
44
40
40
62
18
12
17
37
50
35
18
43
102
136
120
70
45
28
32
60
53
85
135
83
27
30
37
48
74
35
1
3
23
39
40
22
29
61
84
67
53
53
22
1
33
61
56
101
91
20
10
29
36
58
83
78
63
48
23
28
37
20
25
38
53
44
52
49
11
3
18
75
131
110
22
83
55
7
3
24
60
97
119
122
106
62
19
5
8
24
29
24
26
31
37
31
4
8
54
122
205
228
136
7
52
45
8
4
27
85
124
135
128
91
26
1
2
27
44
31
8
4
11
32
19
5
15
81
141
204
254
206
84
3
18
70
69
14
22
61
87
122
124
86
32
6
31
65
64
50
35
27
13
37
20
10
21
66
124
174
211
221
137
3
20
63
71
11
6
28
94
155
186
135
68
15
25
65
62
37
44
25
2
1
2
12
51
71
112
155
162
185
174
89
7
41
74
77
26
6
67
162
208
229
153
71
15
7
29
43
24
30
20
3
1
2
17
52
59
63
77
56
68
114
96
4
28
105
125
84
19
73
157
189
186
136
81
62
31
7
5
10
4
2
0
11
16
20
19
27
34
11
36
30
9
24
2
18
112
156
106
60
14
81
113
129
143
132
103
80
58
45
48
49
38
11
14
27
52
77
85
81
58
49
31
8
21
23
32
25
70
105
101
96
30
29
66
111
156
148
128
129
132
121
103
67
53
55
16
25
49
64
68
63
47
30
23
36
43
29
64
32
55
51
79
93
49
10
31
81
120
133
136
171
189
158
114
89
86
91
86
66
15
12
40
40
23
7
2
3
14
12
84
59
54
49
40
50
60
52
20
19
60
107
145
179
197
158
103
97
90
62
76
94
44
3
1
3
3
10
21
19
11
16
118
61
19
18
12
10
41
62
67
27
13
52
92
133
179
164
108
82
77
56
45
49
37
22
18
9
6
3
16
25
24
30
109
79
12
1
3
7
26
37
50
60
63
21
16
70
134
129
86
59
66
52
34
32
28
8
20
43
44
10
1
5
3
19
56
105
37
5
7
30
33
12
10
53
92
64
21
49
104
81
57
48
49
18
20
39
14
8
6
42
45
3
16
21
5
44
22
89
62
4
10
37
22
3
0
25
58
16
29
80
122
98
64
52
41
19
15
32
37
41
30
31
33
11
15
24
40
67
65
62
6
5
35
24
6
8
0
43
31
7
62
118
93
59
23
29
16
34
72
82
65
55
33
15
12
8
20
61
70
26
61
20
4
37
36
9
17
11
69
121
101
49
91
68
55
12
17
24
45
90
110
64
35
22
21
6
1
19
73
90
32
63
32
3
2
8
14
36
70
101
35
70
85
78
56
23
33
56
59
83
102
70
32
35
43
10
4
30
92
112
79
93
22
9
3
15
32
45
56
13
29
74
87
44
11
22
79
97
86
85
89
77
64
49
12
9
38
91
103
47
82
42
21
45
28
23
64
90
71
19
37
77
48
6
25
75
107
105
102
114
109
80
55
31
17
48
89
43
62
22
40
68
70
74
89
74
17
5
43
67
13
63
91
113
142
151
139
129
107
77
54
44
83
93
43
91
37
64
110
99
96
97
21
23
67
77
41
35
84
107
130
141
149
161
135
69
37
90
96
83
35
9
61
122
116
136
36
52
113
110
68
20
60
113
128
134
153
130
64
61
129
106
18
64
92
81
14
14
13
91
149
121
68
6
63
118
136
104
72
61
137
146
104
47
116
160
153
174
233
232
192
161
102
39
39
44
53
101
152
177
154
35
108
190
264
318
316
305
312
262
213
224
252
253
236
186
110
69
104
133
186
242
266
247
209
189
182
167
113
51
87
84
61
70
106
119
128
142
142
131
128
128
109
73
98
132
135
95
79
105
133
145
165
199
223
214
158
99
140
136
115
95
72
51
41
50
64
88
134
170
193
233
263
218
119
101
189
175
96
51
34
20
33
30
7
4
11
77
136
147
174
230
234
163
91
57
136
172
121
52
17
22
12
18
3
21
39
21
33
107
151
160
158
126
97
72
50
33
115
141
92
53
36
25
28
9
29
30
18
41
17
22
67
122
135
105
59
40
29
36
58
48
86
127
102
56
30
14
27
48
18
14
13
21
45
26
25
36
72
87
62
34
36
18
7
34
55
49
92
94
44
28
30
23
49
73
51
32
27
42
66
42
9
6
27
40
36
33
34
11
3
23
71
119
107
24
88
68
6
8
31
56
88
102
89
64
30
17
37
41
20
11
4
4
17
31
23
1
15
65
126
203
223
127
44
99
42
6
3
35
99
123
121
84
42
4
1
25
43
41
42
14
6
15
35
18
4
10
78
143
217
266
191
63
29
82
34
9
5
36
96
121
122
86
48
12
8
29
61
65
53
27
13
17
40
45
15
11
63
137
192
234
217
117
4
45
73
14
3
8
66
115
151
155
117
50
11
24
57
56
39
28
13
2
1
3
14
48
77
127
163
174
197
165
76
8
40
80
46
14
14
91
149
188
208
143
53
7
6
21
40
36
38
22
10
9
15
35
66
65
56
64
51
80
118
82
3
20
88
110
27
19
81
149
178
180
121
72
70
55
18
8
10
2
4
6
20
20
21
11
22
47
33
43
35
12
16
3
7
94
145
87
46
14
84
125
133
131
117
112
97
66
54
60
52
33
7
15
24
58
77
82
83
60
39
23
8
23
18
24
21
65
98
100
93
26
31
59
98
141
134
125
141
144
131
107
44
17
5
5
29
57
66
70
56
38
19
17
43
46
30
59
34
50
63
88
81
23
2
7
54
102
122
139
185
206
166
95
44
42
58
57
28
5
19
44
33
27
13
8
7
19
18
66
76
49
46
42
44
39
43
17
1
36
98
135
176
207
161
74
51
63
60
66
65
17
7
6
18
14
7
6
8
6
23
88
79
31
10
3
17
50
56
59
48
4
50
81
116
174
175
103
56
60
53
45
38
11
7
7
21
11
3
10
17
14
28
86
75
10
3
0
13
25
28
40
56
49
14
14
67
134
149
114
64
46
33
41
41
12
5
25
26
41
21
0
12
16
21
50
87
27
5
7
26
18
4
10
41
88
25
8
56
118
87
81
65
43
6
33
36
8
21
32
22
41
13
14
21
26
47
27
81
51
4
4
15
7
2
12
39
72
26
23
83
133
104
81
70
39
8
21
41
38
46
34
18
28
17
2
9
46
75
57
48
6
1
11
9
3
21
24
59
82
34
63
125
114
74
40
18
15
32
63
78
57
40
30
9
47
25
10
47
91
24
53
31
5
21
32
20
22
26
87
131
75
44
97
74
52
9
12
31
40
72
101
57
31
27
24
8
2
12
70
99
26
74
54
13
18
15
11
43
88
94
30
62
89
64
43
15
32
57
46
70
108
77
29
33
50
12
11
33
85
98
77
86
18
31
21
18
46
63
59
13
26
77
84
43
11
18
61
75
75
92
107
82
54
46
17
19
51
84
79
44
69
21
29
51
39
38
73
99
67
16
36
84
53
8
19
58
87
90
102
121
110
72
51
26
31
59
83
25
46
17
32
63
74
81
93
72
16
19
58
52
2
49
77
91
129
140
124
102
90
81
42
66
86
83
33
80
32
60
123
119
101
81
20
42
95
84
40
10
58
93
113
134
136
121
96
56
41
94
85
105
41
7
60
140
124
124
36
65
143
130
88
48
44
116
112
114
132
97
25
80
116
78
25
76
97
70
19
9
30
113
155
130
83
21
37
98
108
61
41
76
131
137
32
115
178
188
207
257
246
196
176
138
91
88
88
91
135
178
178
129
93
174
250
306
293
278
298
274
237
243
255
238
205
154
76
105
142
187
222
212
176
153
140
117
63
55
26
64
86
92
105
124
126
105
90
84
72
70
104
132
129
94
72
85
114
128
141
164
190
183
128
79
121
126
117
104
74
43
27
18
26
61
113
158
191
231
236
174
87
68
164
168
96
47
31
20
1
6
8
13
2
52
115
146
188
216
197
138
85
48
117
158
126
60
12
0
13
26
17
11
38
23
31
96
143
155
144
108
90
70
33
13
107
142
98
59
34
5
8
29
50
28
7
21
11
19
77
136
130
88
49
34
26
27
45
35
77
117
112
75
32
1
0
2
11
30
16
7
31
15
9
35
77
87
58
27
22
9
5
34
45
30
88
83
43
41
34
10
34
54
23
5
9
36
64
39
12
6
11
42
37
23
21
6
7
32
77
104
86
33
98
77
12
8
32
45
60
75
51
20
20
44
56
30
16
14
4
4
18
19
14
7
19
65
126
194
196
96
57
106
55
1
4
40
86
91
77
41
8
5
10
35
39
40
40
15
3
8
16
12
1
14
76
144
227
262
160
48
70
17
5
15
48
103
123
100
51
16
6
8
31
55
69
57
21
2
12
23
39
17
17
76
158
213
255
210
97
6
64
35
9
5
24
87
136
141
125
93
32
9
24
40
46
44
20
4
4
0
2
20
53
92
144
166
187
210
157
8
43
74
20
1
24
101
140
162
174
122
36
2
7
4
20
33
34
22
13
14
25
46
66
67
62
59
58
100
124
67
3
18
89
56
0
18
84
125
162
157
105
64
70
61
30
18
6
3
1
11
27
24
16
5
12
34
34
38
37
16
3
2
4
71
113
62
34
8
75
121
130
115
106
121
107
71
67
71
41
16
2
5
20
55
64
66
68
54
30
24
12
15
25
20
66
93
88
80
25
23
45
84
122
129
137
155
146
132
105
25
11
1
16
40
56
61
50
40
26
12
13
39
41
23
58
60
61
70
87
61
10
0
9
24
80
113
149
195
205
161
84
18
5
26
11
2
1
20
30
20
16
10
13
25
32
20
52
82
68
56
45
36
29
31
34
16
17
81
132
170
199
152
59
24
44
52
51
42
9
3
1
2
17
8
14
10
16
31
61
84
53
19
10
33
49
42
50
62
21
42
80
116
164
174
104
43
42
45
43
28
14
3
1
1
10
8
9
8
12
34
61
71
15
5
5
20
23
16
31
60
50
14
20
75
139
165
134
65
15
14
36
25
6
27
30
8
19
12
8
20
32
39
37
68
22
0
13
27
13
6
7
39
76
27
11
69
126
105
98
76
26
8
29
22
10
56
54
13
21
13
16
36
61
64
65
53
6
4
9
10
12
18
29
67
25
16
73
136
120
101
87
38
8
20
41
43
55
45
19
14
14
0
10
58
86
43
56
23
1
3
9
29
42
24
62
64
21
51
133
139
102
57
16
19
32
64
76
57
42
40
10
47
26
8
41
94
23
58
71
20
8
14
24
25
36
85
123
44
58
102
89
54
8
13
38
44
64
97
60
33
33
25
8
3
13
70
91
40
103
75
16
22
18
12
49
84
85
15
68
88
60
31
13
27
54
43
72
109
79
30
32
43
11
18
48
88
81
71
80
31
49
32
30
51
63
55
18
24
78
92
57
23
6
38
63
77
94
102
74
50
49
18
31
66
82
59
24
21
50
55
56
78
96
64
17
44
100
70
17
9
38
75
84
97
105
94
69
58
27
46
65
70
55
24
28
61
83
84
87
60
17
33
78
55
15
22
41
64
107
122
97
64
72
76
33
81
84
29
97
40
56
115
134
109
71
18
54
117
101
58
22
25
74
97
128
114
69
40
27
49
88
93
37
6
46
131
127
96
27
75
166
143
101
49
36
104
99
94
97
56
57
105
90
27
76
101
93
52
14
57
140
174
143
102
39
9
36
67
43
58
91
130
119
103
187
210
225
271
270
228
209
182
148
144
137
136
163
182
160
98
63
137
213
278
269
258
279
268
242
238
228
202
161
116
82
99
130
165
157
126
105
63
71
83
95
97
83
69
58
43
61
106
126
113
89
74
76
98
120
127
134
147
135
84
97
116
120
105
74
50
31
1
6
50
100
145
183
216
197
126
55
39
126
143
101
57
47
22
8
7
27
27
9
37
100
150
201
202
160
110
71
47
99
130
116
67
20
1
22
46
31
6
19
14
21
80
132
150
135
100
83
64
26
6
96
136
97
66
38
10
24
56
56
21
3
2
3
12
75
132
122
80
53
35
22
17
28
18
64
101
111
83
40
4
6
14
31
37
19
3
9
5
5
28
77
78
52
29
15
0
6
33
34
15
92
77
42
42
37
6
15
14
14
34
40
38
46
32
21
8
2
27
35
13
9
0
9
48
84
87
61
49
110
82
12
4
27
29
27
39
33
32
24
36
43
22
17
22
6
4
11
7
4
3
16
61
126
183
156
59
48
105
64
5
4
37
62
50
37
16
3
3
9
38
45
40
43
12
2
1
0
2
3
18
77
149
236
243
122
39
73
29
2
17
50
89
94
67
28
5
1
15
35
51
67
65
23
3
0
8
5
0
29
111
178
232
261
197
79
12
50
20
10
6
31
100
135
130
102
68
22
24
32
20
34
43
17
2
14
6
13
38
71
119
157
164
191
209
140
17
50
43
13
5
31
104
135
143
139
100
29
1
5
1
1
19
22
17
17
16
32
52
62
72
75
61
64
118
131
65
10
36
73
24
10
25
77
109
136
127
87
66
67
49
29
36
23
3
1
17
35
33
14
3
6
10
15
23
40
57
25
14
16
55
74
47
29
15
57
99
106
95
95
120
107
79
88
88
24
3
11
8
10
37
44
46
46
35
25
29
19
15
58
48
62
70
70
69
33
11
31
63
93
121
148
164
147
136
108
22
9
11
23
32
48
40
25
18
12
9
10
31
32
13
59
76
62
65
67
45
13
12
13
12
57
107
153
189
187
150
89
18
2
3
10
6
6
7
7
4
4
19
31
46
41
15
40
79
69
52
42
33
33
36
45
17
10
68
134
165
183
143
68
23
24
36
34
22
5
2
0
0
2
8
25
25
41
46
51
82
59
23
17
36
39
24
38
65
28
32
87
132
161
169
111
44
28
36
29
25
18
4
1
0
2
2
3
6
31
61
51
64
29
2
3
12
10
1
21
73
53
11
26
94
148
166
136
61
0
5
17
20
10
35
20
1
2
2
5
32
52
57
29
57
34
5
14
20
16
11
5
37
74
29
8
71
136
123
101
63
11
11
10
12
25
70
60
14
3
4
18
55
81
73
55
66
16
6
15
29
33
14
4
49
19
18
64
135
139
118
89
30
12
12
30
47
61
49
32
10
5
3
23
75
87
40
69
60
14
2
14
46
44
12
49
26
2
46
144
160
126
68
16
18
30
67
77
53
38
44
15
28
20
10
58
83
72
111
53
3
2
22
33
40
77
107
41
68
118
103
60
8
18
44
55
74
90
52
31
33
19
3
2
29
77
69
55
126
93
16
12
17
31
55
67
75
20
82
89
68
34
12
19
47
59
80
92
60
26
30
21
8
24
73
90
63
62
79
44
28
46
46
53
53
47
19
28
84
106
77
41
17
27
68
75
77
67
55
46
39
17
48
84
82
43
58
22
56
72
65
70
81
62
19
55
112
94
43
16
21
67
83
79
69
62
58
44
30
59
67
65
76
36
28
62
90
78
70
49
17
41
92
86
35
5
7
39
80
98
71
34
48
46
47
82
71
91
34
41
93
125
102
59
11
58
132
125
81
38
1
44
78
109
95
31
1
11
56
78
26
6
34
86
100
29
9
75
175
152
106
47
17
77
80
75
56
48
91
105
64
70
109
119
91
74
107
171
198
165
117
77
24
3
25
59
96
119
128
99
83
167
199
226
277
296
270
248
219
194
181
180
177
174
167
132
89
160
227
235
241
255
242
218
209
184
156
122
54
77
106
92
39
50
63
65
64
56
49
38
43
95
107
93
85
76
71
84
112
114
100
99
81
71
105
120
106
75
51
34
5
10
55
100
133
161
177
146
79
19
85
118
109
81
61
29
9
13
22
21
7
35
91
148
198
184
130
79
51
42
77
98
106
84
45
16
14
44
26
5
15
13
14
61
120
147
137
105
82
60
20
84
123
97
79
55
12
31
57
53
17
1
1
0
10
67
120
111
83
64
42
26
14
12
8
51
86
107
91
55
13
24
39
36
33
28
12
1
2
4
35
72
61
41
28
13
0
15
37
28
11
91
88
57
46
36
11
5
2
14
47
53
37
25
20
21
11
5
11
15
4
1
3
15
60
85
66
39
44
111
94
26
4
26
25
9
7
23
41
26
26
31
22
22
37
16
1
5
1
1
1
10
56
128
169
119
36
103
88
22
3
32
47
34
25
20
11
2
18
47
50
49
55
19
5
0
1
0
0
24
80
164
244
216
93
34
91
60
14
15
40
61
51
32
17
8
13
38
49
48
58
62
21
3
3
2
1
10
61
142
202
243
253
175
67
48
70
22
5
9
43
88
110
107
86
49
24
28
31
9
26
37
16
5
13
7
15
52
93
150
174
164
190
196
119
72
57
12
4
3
44
106
126
132
112
81
40
7
1
0
2
10
9
6
5
14
40
60
68
83
86
63
67
120
129
51
72
23
7
5
24
75
96
110
95
74
70
63
32
21
48
37
8
5
22
39
44
26
1
3
5
0
4
33
77
53
40
64
52
40
31
29
24
49
73
73
70
81
108
107
95
114
94
20
9
26
19
6
10
29
29
27
16
17
20
22
31
51
65
45
42
47
62
45
16
18
42
59
99
145
165
157
147
112
26
4
15
32
28
30
16
6
6
17
19
8
28
30
49
69
46
37
39
35
33
41
18
6
39
95
141
173
173
147
103
30
5
24
42
16
7
2
2
3
13
35
48
61
49
8
35
79
57
23
24
22
37
45
40
11
4
56
130
162
173
145
90
32
6
16
27
15
2
0
0
0
1
15
35
42
68
56
45
80
54
14
9
20
23
10
23
43
13
30
94
146
160
163
119
43
9
17
15
29
19
2
1
0
0
0
0
15
67
82
51
66
52
13
2
2
3
5
13
75
34
4
21
106
150
161
124
51
4
5
19
29
31
30
18
5
1
0
5
34
61
62
64
63
13
1
1
18
8
2
29
76
27
8
67
152
136
99
46
9
36
32
14
35
60
54
25
2
2
20
53
69
63
66
93
39
1
14
42
41
11
7
32
15
15
60
143
156
127
85
20
19
15
27
49
58
42
41
14
2
3
35
75
71
44
88
99
29
2
13
46
32
9
34
21
6
56
146
171
139
78
17
19
30
71
82
50
30
42
25
2
2
30
78
66
75
130
72
7
3
23
47
48
71
93
28
82
127
116
70
15
20
51
80
93
83
38
25
37
12
4
8
56
84
47
57
125
99
25
13
31
52
61
58
58
28
84
104
83
45
15
18
49
77
78
57
24
19
25
7
9
43
90
90
60
77
61
35
59
62
46
48
45
19
46
98
116
91
56
23
23
63
67
46
29
33
37
14
26
63
93
79
25
68
32
68
80
67
53
59
55
18
65
117
112
65
28
18
55
77
60
38
28
36
23
50
68
66
80
38
26
57
88
75
59
37
9
47
104
116
74
23
8
18
55
69
58
29
27
19
68
77
49
68
27
22
60
91
67
41
2
67
139
152
102
44
15
18
49
76
81
25
9
32
66
61
37
55
77
46
8
1
26
100
169
167
117
51
15
29
51
42
46
93
115
87
57
103
124
119
132
167
209
224
200
157
114
78
63
72
94
127
148
126
113
156
212
274
300
294
277
246
221
202
203
198
174
141
101
104
156
180
208
218
194
177
160
131
109
88
17
27
47
50
37
26
23
72
84
78
75
70
66
77
98
92
70
57
38
56
93
110
102
75
49
37
23
32
71
110
125
132
124
91
43
57
101
119
107
72
35
6
1
10
17
10
47
95
140
179
165
110
60
33
60
80
104
110
72
32
9
18
8
4
31
19
12
57
112
150
146
115
81
49
10
68
108
102
91
78
22
5
25
36
10
4
1
1
17
68
107
99
81
67
48
36
18
2
34
76
113
104
70
20
12
28
36
14
22
18
5
1
13
50
69
50
29
21
13
13
30
37
25
78
94
78
59
42
14
13
21
18
31
36
20
6
7
10
8
8
12
18
8
2
2
18
62
76
48
98
115
57
18
28
24
20
27
30
35
22
15
18
20
33
46
36
14
9
4
2
1
9
58
132
149
86
25
103
115
49
11
25
32
30
32
23
19
22
45
56
48
52
59
18
6
2
3
3
11
38
91
188
242
183
73
41
107
86
29
11
27
30
10
6
5
11
38
64
55
38
42
46
12
3
4
1
4
22
87
162
226
253
236
148
45
92
53
11
20
50
61
69
81
71
40
29
28
25
11
26
32
19
10
7
3
16
59
114
175
192
180
200
181
96
59
77
33
3
15
55
89
108
117
93
68
56
19
8
21
23
17
8
6
11
27
49
67
85
97
91
76
85
122
120
50
73
32
1
8
32
67
83
88
78
69
69
59
24
16
43
51
36
30
37
40
44
40
15
0
1
2
5
43
94
64
35
70
39
3
3
12
24
41
47
46
51
61
89
106
116
127
94
31
4
16
10
7
2
16
23
18
6
3
12
46
44
34
60
51
18
32
50
51
14
8
18
34
70
123
155
170
153
105
22
3
20
44
22
19
5
4
16
30
28
17
41
41
36
76
57
15
18
18
39
50
21
3
19
68
121
159
173
152
108
42
14
37
59
17
2
1
4
16
22
41
49
66
58
38
95
61
12
4
10
26
46
31
2
2
38
117
161
175
152
110
26
4
28
54
23
10
2
1
2
6
24
36
53
89
40
82
63
14
1
5
13
1
3
4
2
18
89
145
155
155
119
34
4
12
33
49
39
10
1
2
0
0
1
29
90
87
77
77
34
2
0
1
2
4
48
27
3
21
100
144
148
117
48
7
15
43
56
53
34
24
21
4
10
11
32
52
58
90
101
40
0
1
6
7
2
20
61
22
6
69
157
142
99
41
12
39
51
26
39
40
45
35
1
24
29
36
42
40
86
125
77
8
4
22
28
0
5
32
13
16
67
149
162
127
84
15
21
22
27
45
51
31
38
17
5
16
41
66
53
108
130
42
2
4
25
21
21
50
26
16
68
144
166
143
90
20
16
29
71
79
51
25
40
26
4
11
51
84
62
123
74
8
4
25
55
57
73
69
27
84
133
121
86
27
11
53
100
98
69
26
21
32
11
5
23
76
89
105
91
43
23
44
58
59
59
53
27
86
123
99
59
13
9
51
89
63
27
5
20
19
3
11
54
96
84
61
74
76
51
71
62
37
46
50
13
56
112
123
96
60
17
19
46
53
24
10
32
21
15
38
77
91
13
72
38
66
67
57
47
62
37
25
64
116
119
82
28
12
33
67
46
28
17
12
30
64
76
64
63
36
11
34
70
65
44
15
13
53
117
140
100
41
9
11
31
42
44
34
20
44
79
70
48
28
11
12
48
15
5
23
86
145
170
119
52
9
11
20
36
48
36
44
62
66
25
58
85
52
11
30
81
136
180
191
144
77
19
6
10
17
58
105
111
68
83
112
124
173
224
247
250
242
216
166
128
131
126
121
146
154
102
60
118
191
244
269
277
277
258
225
204
204
195
153
112
87
112
152
163
139
124
109
11
34
42
18
5
35
56
66
61
58
58
68
73
62
41
34
45
74
86
83
73
55
41
42
49
81
112
117
100
72
49
42
82
116
108
75
39
17
23
26
12
19
67
106
130
149
144
102
50
45
70
103
117
92
50
16
3
5
18
18
8
18
67
117
156
152
117
72
32
49
91
106
102
87
52
10
3
3
4
2
4
10
31
75
102
92
75
62
46
41
22
1
63
119
122
78
30
9
23
22
2
8
9
6
9
31
60
68
46
23
14
12
23
39
36
20
50
83
95
81
52
12
15
23
19
13
10
6
5
1
2
4
6
14
14
6
1
0
18
57
63
32
71
118
81
40
35
27
25
41
27
26
15
9
12
19
36
44
36
21
18
7
2
4
18
69
126
117
59
21
100
129
73
20
18
21
24
34
23
22
42
67
53
32
42
49
18
4
1
3
3
17
54
112
202
221
140
49
108
93
38
16
25
11
1
3
6
14
52
73
46
18
24
23
4
0
6
7
6
30
96
170
245
260
210
115
36
90
70
28
32
54
38
34
57
55
30
28
27
24
21
30
30
24
19
8
8
27
69
121
175
200
211
217
164
75
35
84
74
30
30
55
64
83
99
78
56
52
38
23
44
39
25
19
26
43
52
58
74
98
101
92
100
127
140
106
36
83
65
15
13
34
48
62
69
67
58
55
47
27
15
34
64
79
73
59
42
35
39
32
9
1
6
19
76
102
56
29
79
59
11
3
6
6
23
27
36
36
36
60
96
122
122
91
59
36
7
10
5
4
15
19
19
3
1
36
79
49
21
79
73
19
13
28
37
12
0
1
18
44
88
130
166
144
83
26
8
26
44
20
17
11
12
26
30
22
32
71
62
35
96
84
20
2
1
22
36
24
8
4
39
95
145
173
147
98
39
15
37
66
16
0
0
9
26
30
36
37
68
74
114
95
27
2
1
9
25
17
2
3
17
93
160
180
157
111
20
2
36
74
39
17
2
2
5
15
25
30
52
93
93
94
50
6
0
3
2
2
2
2
6
68
139
154
155
115
25
4
14
52
72
61
26
9
3
2
4
15
40
91
95
110
61
8
1
1
2
5
10
8
2
21
94
141
143
116
48
8
17
53
76
73
41
30
26
6
20
25
27
43
116
141
76
15
2
1
2
2
11
30
8
7
75
153
142
103
52
14
34
59
45
45
34
40
36
8
40
36
27
28
92
151
111
26
4
2
1
2
22
51
18
21
80
148
154
124
83
13
20
24
28
32
39
25
35
11
15
20
39
60
115
141
54
1
4
5
19
41
70
29
31
83
139
155
142
99
27
13
21
61
63
52
25
37
21
4
18
56
82
44
102
72
13
7
20
45
54
74
43
37
81
135
129
108
45
16
46
100
79
55
20
20
24
8
6
26
72
87
75
87
53
28
48
52
43
66
29
23
72
136
118
84
14
8
41
82
40
17
3
28
16
6
17
57
91
74
66
78
53
68
51
33
59
65
19
53
121
130
105
60
11
23
23
32
18
26
42
24
27
59
87
86
53
41
40
44
46
53
63
20
31
73
119
130
92
34
12
11
41
37
27
16
15
54
81
81
59
26
6
30
46
35
9
25
70
123
156
119
59
12
3
8
14
17
24
43
67
82
71
44
49
50
24
0
13
57
108
154
183
142
74
18
9
23
15
16
45
72
70
62
36
89
105
74
96
150
185
210
222
188
122
67
50
53
60
90
118
99
47
56
100
130
192
250
272
275
284
273
216
178
180
167
139
146
132
75
148
192
213
229
245
243
213
182
181
167
114
78
89
100
84
29
63
54
41
49
49
42
32
24
53
50
54
65
59
46
44
57
78
98
101
73
39
33
62
94
92
61
38
31
42
45
24
34
85
118
121
119
117
89
35
62
91
103
87
61
33
18
20
39
19
4
40
88
136
158
142
99
57
18
69
101
103
83
57
28
18
16
12
7
8
14
39
77
103
95
79
63
45
42
25
52
110
126
82
39
20
3
9
8
6
6
3
10
32
58
63
51
34
22
24
29
36
31
22
56
97
99
61
13
1
6
7
2
4
19
16
4
4
14
20
18
8
2
9
13
24
53
48
52
97
90
59
46
16
10
13
13
16
10
4
13
23
28
29
26
19
15
6
8
18
42
88
108
75
91
125
85
35
21
18
19
25
19
22
48
67
38
15
28
36
24
6
6
6
4
25
80
147
205
180
95
90
84
44
29
34
18
4
5
7
16
44
61
27
2
6
8
5
7
23
23
7
39
102
187
265
257
171
76
68
68
40
43
57
38
29
44
39
18
18
18
16
15
26
28
26
25
18
25
49
80
119
168
219
244
219
136
69
95
62
40
41
44
64
83
64
39
34
34
32
37
35
25
26
37
57
68
67
77
96
95
98
141
177
153
89
88
92
46
27
27
29
37
52
54
49
36
33
27
17
31
76
106
99
74
48
30
33
39
19
7
34
76
115
98
93
79
26
18
7
2
5
8
27
29
19
29
70
106
110
95
86
67
22
4
2
10
8
20
11
4
13
78
101
45
101
85
25
3
2
17
15
8
2
7
25
50
97
148
131
70
36
15
16
26
19
28
15
14
17
15
10
59
106
77
111
95
30
2
4
0
20
25
30
18
19
67
131
166
142
91
44
16
33
54
14
0
3
9
28
26
24
36
76
85
119
117
59
10
2
2
3
4
3
1
2
67
155
177
155
106
25
3
37
81
45
18
2
2
9
22
30
34
55
86
107
126
85
18
2
1
1
1
1
5
8
49
138
161
156
108
25
14
35
64
80
64
31
9
1
1
16
31
48
79
109
145
92
26
4
0
2
1
1
2
5
25
103
154
145
113
46
6
26
63
83
81
46
29
16
4
22
24
31
46
120
169
111
39
7
1
4
3
5
4
3
17
93
148
140
105
51
11
29
58
52
53
40
40
30
19
43
31
31
37
151
131
49
4
1
0
7
32
47
20
27
90
141
142
116
74
12
24
24
28
31
36
33
34
3
16
22
44
71
102
134
72
10
2
3
16
45
68
27
43
91
139
148
140
98
32
17
21
49
48
46
30
32
12
11
21
50
76
86
87
37
5
14
25
33
59
29
32
80
133
145
126
66
18
29
66
58
44
29
20
12
1
14
33
58
72
50
83
70
27
37
31
27
47
18
10
46
122
136
107
31
4
24
46
25
23
20
27
11
12
34
61
77
48
65
59
52
44
36
62
45
10
38
117
136
121
69
18
24
16
14
21
46
36
11
41
81
86
71
27
71
34
18
34
53
43
12
46
99
132
150
112
60
39
25
8
15
15
8
30
79
94
87
48
65
33
6
6
3
11
53
91
128
164
142
91
49
24
31
26
7
25
68
90
84
27
54
80
70
37
55
104
133
160
183
168
115
59
36
53
53
42
70
94
76
15
81
132
131
155
205
235
248
255
236
180
129
115
113
112
122
120
89
89
126
179
239
277
292
307
303
248
210
214
189
148
131
95
91
123
151
173
191
200
176
146
142
123
67
60
49
20
22
22
13
14
17
27
52
51
36
37
53
62
73
75
53
42
67
64
41
26
26
40
41
36
54
94
119
113
90
76
58
48
74
80
72
60
43
24
21
32
26
27
61
109
150
150
114
72
35
45
81
94
72
47
33
25
25
16
13
14
16
36
76
110
113
98
78
56
39
29
39
83
110
80
48
33
14
0
12
26
22
11
12
29
48
59
69
62
51
44
32
28
26
34
89
110
70
26
15
17
19
14
13
27
28
15
16
24
32
34
9
2
21
30
36
52
39
39
75
93
81
56
19
1
7
17
19
5
4
19
26
19
19
17
14
1
6
19
40
72
106
86
38
72
108
91
51
30
15
6
12
16
19
31
44
28
19
23
28
32
18
23
22
2
34
110
179
191
132
63
63
71
55
41
40
28
18
19
20
10
26
44
20
2
3
6
9
11
18
17
0
49
123
214
279
238
126
43
60
51
45
50
42
44
46
27
10
12
12
6
4
15
20
22
24
17
40
67
90
116
175
249
264
193
97
48
98
78
38
20
30
53
67
55
33
29
27
23
23
20
11
20
25
46
75
81
80
87
92
119
183
207
145
67
80
104
68
37
17
18
26
34
39
42
40
30
18
11
33
82
113
99
75
58
38
36
40
25
20
71
132
137
78
103
93
46
33
18
4
2
1
9
14
21
14
40
79
102
106
106
84
47
15
3
4
3
10
12
8
46
104
103
110
95
45
18
12
3
14
14
13
0
11
24
68
127
129
81
51
28
9
3
11
26
15
5
3
0
14
84
125
71
100
90
51
23
25
13
13
18
21
4
3
44
114
151
144
105
62
20
15
24
8
1
8
6
23
18
20
54
93
82
101
107
80
29
5
9
1
0
11
3
5
41
134
161
150
111
47
12
33
73
47
13
2
1
6
20
37
48
67
78
102
134
106
37
5
6
1
1
1
3
6
37
133
169
154
103
30
25
57
76
81
59
27
5
2
5
28
42
57
72
112
160
119
48
18
7
1
0
2
3
5
32
121
168
154
110
40
13
49
72
80
83
53
21
2
9
20
25
45
60
166
134
66
20
0
2
1
6
5
4
28
111
155
141
109
41
9
25
55
56
67
50
40
19
26
32
25
50
59
125
132
69
9
0
4
4
15
11
3
27
101
141
141
113
57
12
22
24
36
47
41
42
27
2
16
25
54
82
73
120
93
29
6
6
17
24
44
16
28
93
142
157
137
89
38
20
23
51
41
39
33
21
2
20
33
50
73
77
108
74
17
9
9
14
31
14
16
66
133
163
135
80
17
8
23
55
36
35
11
3
15
41
56
51
31
78
82
47
14
12
16
26
7
2
26
103
147
118
51
7
6
5
26
31
33
8
13
34
59
72
60
32
52
76
48
37
31
34
7
6
32
103
141
140
92
43
29
20
7
15
32
9
31
73
92
80
25
74
78
57
44
16
5
12
76
123
155
179
153
105
85
59
29
17
10
16
60
101
97
82
32
59
96
79
21
0
36
94
114
139
175
170
140
107
75
61
57
49
62
99
100
79
53
105
109
94
119
152
159
168
189
192
165
120
89
93
98
91
106
115
78
63
135
166
193
236
266
279
284
275
231
189
172
162
151
137
112
78
63
100
139
194
251
282
300
296
246
211
216
188
140
104
99
122
128
137
123
104
12
35
33
15
19
40
49
45
48
37
48
45
24
14
17
25
30
44
66
83
106
102
63
32
54
60
56
50
35
18
14
31
41
52
72
118
155
134
80
50
23
56
78
66
45
34
25
18
15
17
23
23
37
76
121
134
118
99
68
35
50
79
73
57
47
16
0
17
25
17
8
13
29
47
68
88
85
75
64
35
24
29
76
106
76
41
38
40
33
17
7
13
22
23
30
35
39
41
13
8
42
48
49
52
62
97
97
63
25
12
37
37
8
4
9
22
27
17
9
10
7
2
9
35
59
93
110
68
85
97
70
41
20
4
6
12
10
6
14
26
36
32
22
33
21
26
33
14
49
130
185
164
90
38
59
71
58
45
32
27
25
20
2
9
31
20
12
10
6
12
11
24
23
13
67
147
230
266
198
87
26
60
67
50
39
35
43
41
23
10
18
18
5
3
16
19
18
12
9
40
77
103
131
197
271
254
151
59
44
102
87
33
3
20
42
45
40
38
37
34
18
14
12
4
12
17
32
73
102
97
92
111
156
209
203
123
73
107
86
44
10
8
16
17
19
24
37
42
17
4
33
82
99
85
70
72
70
50
48
37
44
111
169
136
52
87
92
72
53
22
6
3
3
4
9
12
16
15
53
96
116
114
88
58
44
24
7
9
10
3
35
86
114
88
82
91
78
45
10
18
17
12
12
3
1
9
51
106
133
110
75
48
28
13
3
11
8
2
8
10
35
95
119
70
73
83
51
23
18
15
11
7
3
4
25
89
125
147
130
86
29
4
2
2
0
11
8
19
15
32
81
103
64
71
80
92
59
31
42
17
5
5
3
2
20
95
136
146
129
79
18
17
47
45
8
1
1
2
14
44
73
86
72
119
107
61
37
43
19
4
6
3
4
24
107
166
151
116
41
13
41
91
66
52
19
4
3
12
36
49
66
74
147
132
77
49
24
3
6
4
4
5
30
124
176
163
116
37
14
57
82
66
70
47
12
7
23
27
32
61
67
140
138
88
38
6
2
8
28
21
8
36
124
157
152
116
35
3
21
51
58
71
51
31
9
29
27
38
71
67
97
124
89
23
6
23
19
6
5
4
24
106
152
153
119
46
19
6
28
55
65
42
34
14
12
20
33
71
87
105
115
56
9
24
20
1
3
2
11
82
153
166
136
81
42
19
27
60
40
26
21
7
16
43
56
63
74
64
116
104
31
3
3
6
11
3
2
50
131
166
133
75
41
16
24
45
31
22
6
16
38
75
91
61
69
90
72
28
6
13
15
12
5
22
90
143
113
56
31
18
2
15
22
22
16
44
64
86
88
50
45
88
80
30
6
4
15
24
44
97
145
152
119
83
59
38
17
10
7
20
71
106
96
68
69
94
100
61
13
2
33
99
142
182
214
202
165
137
98
61
54
57
68
106
122
92
42
109
128
65
38
88
134
142
166
200
201
186
170
137
102
89
97
117
128
105
40
107
129
151
185
199
191
198
212
215
207
183
161
143
137
127
123
111
35
103
159
200
236
271
295
306
298
259
223
205
187
167
129
84
66
91
136
198
239
261
258
214
183
182
156
111
24
13
2
4
25
35
26
33
16
4
14
17
18
41
55
55
81
88
42
33
46
48
40
19
9
18
30
45
57
70
108
146
115
57
38
34
57
60
53
36
20
14
20
23
29
39
49
81
129
143
122
100
61
18
31
49
63
68
62
20
4
25
26
4
4
21
41
64
87
102
92
75
66
35
22
66
89
73
58
53
44
35
27
8
4
16
27
45
54
54
46
16
13
48
60
50
46
49
96
100
68
36
30
53
43
8
2
14
31
22
11
1
1
2
4
20
45
67
90
93
51
57
100
85
51
25
16
20
9
2
2
2
18
46
42
17
23
13
33
41
37
67
129
156
120
59
46
86
80
56
33
27
24
10
1
3
18
17
16
17
1
6
5
26
23
32
91
162
216
217
138
56
63
86
63
36
25
26
27
24
23
28
26
8
5
16
17
5
1
4
29
80
123
160
221
265
214
109
104
101
46
4
6
19
23
28
36
43
47
26
12
10
5
13
23
32
77
122
124
125
160
201
218
177
91
100
102
64
14
1
3
1
4
10
21
52
21
6
27
69
78
78
71
90
100
81
73
77
93
146
175
113
82
99
80
29
4
4
4
9
11
19
18
7
34
86
116
114
93
70
59
42
27
30
30
33
76
117
106
64
78
114
75
4
8
11
5
3
4
3
7
37
81
124
134
102
62
36
19
6
1
2
8
26
45
68
99
99
60
113
79
10
19
22
18
4
2
1
11
56
95
137
152
104
44
9
1
1
0
15
13
19
28
49
95
101
61
101
86
58
53
30
26
21
2
2
5
51
109
143
144
100
24
1
18
36
6
1
0
1
10
48
88
92
95
108
92
78
69
33
34
29
3
2
1
67
153
163
136
70
21
41
81
54
38
12
2
0
17
46
56
72
77
112
128
101
72
43
13
31
20
4
3
22
99
171
178
139
56
18
46
91
52
51
29
9
13
39
43
49
67
66
104
124
107
65
26
8
30
40
13
9
42
121
153
164
125
54
13
18
47
58
62
38
16
12
36
41
59
82
57
75
111
108
64
23
18
40
33
8
6
31
110
159
164
124
58
35
17
27
67
68
35
17
3
25
34
54
82
77
82
120
92
24
2
3
1
1
0
1
73
159
168
137
84
50
20
30
60
32
11
5
4
31
66
79
82
41
108
114
62
13
3
3
3
6
5
51
129
158
127
77
54
20
17
29
8
8
13
31
58
103
117
74
54
88
97
68
28
1
16
48
52
51
97
136
107
65
61
51
17
8
11
10
32
67
89
107
97
37
85
98
70
35
31
51
62
73
111
155
163
140
122
98
63
49
47
33
54
109
130
97
53
45
84
128
114
58
34
63
113
161
210
244
238
212
179
133
95
89
107
132
152
136
80
25
98
138
110
104
143
169
180
210
237
233
224
214
185
142
126
151
171
147
100
76
116
171
224
232
226
243
251
247
240
231
211
187
166
149
120
86
52
113
168
208
246
283
304
298
261
229
208
179
155
107
80
130
169
196
199
161
130
123
99
5
1
20
23
6
24
32
25
49
69
32
45
30
6
9
29
29
32
48
58
84
118
89
42
33
50
55
38
13
14
31
31
33
51
65
81
122
128
101
75
32
29
44
66
67
30
17
39
31
1
6
34
57
83
103
108
85
61
49
28
52
61
63
69
61
44
49
47
12
0
9
26
51
78
81
60
31
22
43
53
41
75
82
69
51
42
55
55
24
6
16
24
11
6
22
26
10
17
31
48
59
65
58
85
91
62
32
23
24
14
6
5
6
13
35
28
7
7
2
26
46
56
80
104
101
72
36
87
94
70
42
30
21
4
1
2
5
3
6
9
3
4
11
19
20
55
120
160
168
141
73
59
89
77
51
31
19
18
21
25
31
26
7
2
5
5
3
9
7
25
88
152
190
220
220
154
74
87
102
69
24
3
0
8
19
33
38
49
34
9
0
4
13
32
43
89
143
161
178
214
228
201
135
79
107
92
36
1
0
1
2
4
9
42
20
7
21
51
63
83
93
119
132
116
122
148
153
164
150
75
63
114
109
48
4
0
1
2
5
15
13
10
22
66
101
114
105
90
71
50
41
57
71
77
107
128
84
60
139
103
20
3
23
7
3
2
0
4
20
55
103
142
123
81
47
14
3
2
7
14
44
80
98
93
65
58
130
98
25
17
32
27
12
3
1
1
24
67
122
159
114
53
17
2
1
5
20
13
21
53
63
92
80
56
102
104
77
64
36
40
61
18
2
3
23
90
139
149
100
34
2
5
16
11
2
1
3
19
57
89
80
75
107
112
101
78
47
47
57
23
4
9
37
143
181
154
91
23
28
51
46
21
5
2
1
18
58
69
72
74
116
123
95
58
35
47
40
6
0
9
65
157
197
158
90
25
34
72
52
23
11
2
11
37
63
69
72
107
126
100
59
31
42
37
9
0
45
104
144
169
135
83
38
8
42
57
40
17
3
9
41
68
84
86
85
120
112
73
40
35
36
14
0
46
115
158
165
129
85
59
25
22
54
48
20
4
11
43
68
83
91
55
106
123
81
36
20
30
21
5
14
83
156
164
141
103
65
23
16
28
3
11
6
21
57
91
101
94
91
122
103
63
36
26
28
30
34
73
128
148
129
95
72
37
10
8
31
44
42
57
83
121
121
78
83
113
108
79
51
47
72
94
100
120
140
123
93
91
77
45
44
51
41
53
91
113
117
86
63
99
115
109
91
88
103
118
140
178
185
165
152
132
102
97
91
64
76
127
139
92
52
128
149
125
105
110
134
183
236
263
251
234
206
168
141
131
147
170
172
133
68
110
134
165
191
199
224
260
268
260
256
244
215
182
168
192
199
146
37
82
151
217
239
251
276
281
271
262
253
233
206
180
156
105
54
113
155
196
238
267
266
231
205
183
142
118
75
99
120
128
105
29
30
2
5
16
5
32
16
3
12
43
23
10
35
42
50
77
60
25
40
28
7
16
41
30
26
57
69
68
90
91
67
42
19
39
53
36
24
46
45
19
23
48
69
85
103
101
76
50
34
32
46
62
61
51
60
57
26
5
9
24
57
101
105
80
55
41
39
37
20
40
52
68
64
43
49
63
47
20
10
15
7
20
55
48
30
34
40
42
42
35
61
81
74
48
28
23
21
20
17
15
15
20
5
10
10
7
29
42
64
81
71
52
71
90
81
60
38
18
3
2
3
2
1
8
8
12
18
22
20
27
80
139
138
108
73
70
74
68
55
30
19
25
32
32
22
5
2
1
4
13
23
17
39
108
179
201
184
149
92
76
80
62
30
8
10
26
31
35
42
26
2
3
0
13
35
57
110
169
200
222
238
217
162
88
84
109
76
17
4
2
2
3
2
15
13
9
27
34
53
88
119
154
170
154
179
217
197
155
108
109
129
82
20
1
1
2
1
2
5
9
18
42
81
110
126
126
104
72
59
92
127
122
112
108
51
137
126
60
37
23
7
1
3
2
3
12
31
74
135
138
109
74
27
0
2
15
30
62
92
93
63
123
113
62
52
24
28
32
5
4
4
10
48
111
157
129
71
33
5
1
9
10
3
34
73
67
68
48
96
112
99
81
44
35
66
44
6
2
19
85
142
152
104
44
11
6
4
10
0
3
16
43
71
82
56
96
115
108
90
64
51
50
32
9
8
35
139
199
166
104
25
3
10
35
6
3
1
1
21
71
82
64
95
131
112
77
50
51
41
13
3
4
52
155
213
169
114
33
9
29
57
3
5
16
17
26
74
78
70
86
140
135
92
48
36
38
18
16
51
91
143
170
136
103
69
23
23
43
18
2
0
8
50
92
96
77
60
112
138
117
70
38
27
24
33
68
117
152
156
133
111
80
32
8
20
9
8
3
18
68
105
106
84
79
130
132
90
47
34
44
46
54
107
155
160
152
130
86
41
19
27
42
43
37
48
87
117
108
86
71
121
139
118
86
70
73
77
80
107
135
148
146
128
101
71
46
51
68
76
80
93
118
131
103
72
113
131
129
125
110
105
129
146
147
161
161
139
124
108
86
89
90
76
88
120
136
115
64
38
82
136
163
150
135
150
163
178
214
223
193
174
160
148
155
135
96
96
132
134
82
94
141
168
177
170
170
210
263
273
253
243
226
209
196
182
170
171
155
112
61
132
195
211
218
257
289
277
274
283
266
238
220
202
202
182
121
51
113
173
209
242
268
268
268
264
248
227
198
170
135
80
92
130
168
192
196
177
162
141
97
74
3
14
39
14
0
24
29
25
41
16
18
6
21
48
26
18
54
63
47
50
51
38
0
4
25
38
32
42
52
38
40
61
70
76
88
83
68
50
25
27
39
46
59
62
54
37
25
25
38
68
108
115
90
70
55
38
17
24
59
67
46
46
63
56
29
13
15
23
49
83
73
49
50
49
35
29
15
62
77
63
40
27
25
28
20
7
16
25
29
40
29
24
36
46
62
71
46
24
50
72
84
76
52
29
12
8
4
1
3
17
29
27
27
30
38
48
98
136
102
58
41
37
56
82
77
48
32
33
31
29
17
4
4
13
17
19
30
45
72
133
188
181
127
86
40
69
86
64
32
24
26
25
25
28
8
5
7
13
16
40
73
133
195
226
234
217
165
109
52
102
107
52
8
5
3
2
2
5
5
12
30
32
51
88
135
190
212
196
219
247
199
120
64
81
128
116
58
12
7
8
8
6
6
9
10
25
66
104
139
168
157
117
98
138
180
148
94
72
104
130
107
81
38
11
11
9
14
12
16
18
54
119
147
141
115
67
23
18
40
68
85
78
60
31
98
116
107
92
49
8
50
49
4
0
8
42
99
155
157
107
58
22
2
2
2
19
64
79
58
38
82
108
119
110
66
34
50
59
20
5
16
79
146
170
137
78
38
22
8
2
5
21
40
67
83
71
73
102
112
108
83
55
38
33
19
1
40
139
207
188
126
64
15
2
6
1
7
15
16
35
83
86
49
68
114
122
104
71
50
38
24
15
19
69
170
223
178
122
68
22
30
35
4
4
17
26
33
70
77
57
129
148
120
72
43
41
44
45
61
102
160
178
138
108
97
40
5
2
2
9
7
21
60
98
85
63
93
133
134
97
57
44
59
78
95
124
158
160
143
134
110
59
24
20
35
46
27
30
86
123
101
64
50
111
146
128
87
68
85
101
101
125
155
166
173
163
121
78
64
73
80
79
71
78
116
134
95
94
138
140
126
128
135
131
124
135
147
158
173
164
140
113
102
99
91
99
118
131
145
133
74
87
118
142
171
174
155
167
180
176
187
199
181
156
142
130
125
118
114
128
142
143
105
57
113
167
185
179
196
206
216
251
263
226
194
181
183
199
179
136
121
125
116
49
94
164
207
207
198
231
279
281
264
260
249
238
245
225
182
147
117
104
175
187
206
257
277
256
269
298
276
245
237
209
174
130
107
151
198
216
208
225
235
217
192
167
131
92
93
105
112
113
109
13
27
41
20
12
42
48
29
28
25
7
31
31
32
48
43
46
64
64
60
67
61
52
44
12
19
53
58
35
37
44
50
59
75
99
105
80
60
48
33
45
54
38
43
57
50
34
29
29
38
68
100
87
62
58
51
31
24
45
70
69
51
33
31
35
26
12
17
30
53
75
62
48
54
56
57
55
29
60
80
80
67
46
34
21
10
1
8
24
43
51
49
55
64
74
101
105
56
26
44
86
87
62
51
42
32
24
16
3
6
37
44
27
58
81
108
142
168
134
74
52
59
94
81
51
33
19
10
15
15
3
3
35
46
35
64
95
155
208
226
209
159
96
88
118
87
46
25
3
0
7
7
2
14
34
43
62
91
144
214
246
228
226
222
150
70
102
128
100
54
35
22
12
26
19
4
3
23
63
100
141
195
211
181
155
179
201
146
68
101
121
114
71
33
44
30
3
8
16
18
42
107
152
171
162
121
77
65
87
116
104
54
32
99
124
125
81
30
41
58
23
1
14
39
88
154
188
158
94
54
30
13
22
56
79
67
40
96
129
132
92
46
46
67
45
7
10
67
146
197
194
138
78
36
8
5
20
49
57
78
82
58
72
112
131
101
63
49
50
42
25
44
130
212
223
174
117
58
12
2
5
31
54
48
59
86
76
75
112
129
99
61
45
45
46
50
95
183
228
192
137
104
49
11
15
18
20
42
57
58
70
67
98
128
131
105
67
58
74
86
90
125
185
192
146
121
120
91
45
19
24
33
37
46
74
91
69
66
100
125
121
99
88
109
127
125
142
172
176
164
160
141
106
73
57
70
86
63
51
93
112
73
70
117
135
136
133
141
150
143
142
161
178
194
192
163
126
107
112
112
111
106
110
133
129
67
93
120
140
165
186
182
170
163
166
176
194
191
174
152
141
131
113
121
148
155
152
121
75
104
163
206
203
208
218
211
217
225
208
183
170
161
151
138
150
159
143
126
86
61
124
174
193
222
237
248
277
288
256
220
204
206
219
206
177
143
113
95
117
171
195
199
230
276
284
275
275
265
254
263
240
179
121
81
112
127
161
215
230
214
242
280
262
229
217
180
123
76
91
136
145
131
152
177
168
143
116
81
25
16
9
23
27
20
17
33
35
39
52
48
49
55
38
0
30
40
15
30
50
56
63
69
78
81
52
28
29
36
19
35
46
35
42
53
46
46
72
100
89
62
52
42
21
56
56
46
38
37
41
39
34
30
35
67
105
98
75
69
59
44
34
59
63
69
64
53
38
25
17
20
35
60
83
86
84
84
88
89
66
19
61
69
66
68
59
42
27
17
3
28
64
59
71
94
113
126
137
132
85
38
52
85
77
61
43
23
15
19
18
1
29
63
63
83
103
124
164
202
204
169
101
69
106
102
80
46
15
3
18
27
19
34
48
71
91
114
156
221
257
237
206
161
81
59
102
119
99
70
45
13
24
38
12
14
39
80
109
150
211
245
236
208
196
183
117
43
60
94
119
105
74
56
43
28
27
19
16
47
109
164
200
208
188
159
137
136
146
110
40
71
106
128
109
66
52
56
45
29
23
35
76
149
217
211
151
107
82
63
71
95
83
48
24
121
141
112
70
62
80
68
34
19
58
142
216
244
202
125
62
19
8
48
75
64
68
64
98
137
111
75
79
86
76
58
59
122
217
257
223
167
101
43
16
16
37
67
80
78
74
51
87
129
114
80
72
78
91
97
123
186
236
217
166
134
92
57
53
43
21
50
97
86
69
54
85
119
121
93
78
110
144
139
155
199
207
171
146
145
134
100
68
55
51
58
80
91
83
53
56
95
130
132
127
156
180
170
169
188
191
185
179
174
157
123
95
100
111
96
83
98
91
50
68
110
152
178
183
189
186
176
178
192
208
209
196
170
143
141
141
134
132
137
138
113
73
111
160
198
213
214
204
199
205
212
211
204
183
162
159
144
143
162
159
138
99
41
106
189
219
233
247
249
247
243
232
212
195
183
173
165
182
175
128
94
63
130
162
203
238
257
283
290
273
249
230
223
225
212
194
151
95
91
137
171
200
245
267
267
266
259
246
243
214
156
97
107
149
169
167
190
220
214
187
165
126
78
14
17
25
30
27
41
23
8
23
36
41
46
42
49
52
23
2
29
40
31
43
57
48
41
61
81
75
53
39
28
34
32
33
40
48
55
55
49
47
72
114
115
88
71
49
24
38
59
69
58
51
48
44
46
50
74
105
122
103
82
76
73
39
30
34
60
84
72
51
44
41
32
49
74
92
117
124
113
114
118
97
49
56
55
64
60
45
40
43
37
30
46
76
99
131
146
144
152
169
162
120
60
69
94
95
70
44
33
25
33
45
56
79
103
128
151
172
208
229
206
162
100
54
104
121
101
71
45
35
46
47
45
73
108
134
172
220
252
252
222
180
134
76
54
95
116
106
79
59
63
61
36
31
69
127
182
227
246
241
231
198
161
134
90
71
102
117
96
73
70
68
62
44
46
84
155
237
262
217
180
160
130
113
107
68
27
85
119
116
91
88
101
93
74
60
81
146
224
272
251
180
107
62
50
81
92
59
45
69
122
105
93
112
122
113
110
108
144
227
274
251
198
136
75
48
47
58
81
90
73
48
105
103
98
102
114
141
159
156
194
249
246
197
157
121
92
93
83
49
67
116
100
59
82
114
107
92
135
198
196
179
203
223
201
177
169
158
135
107
95
80
84
108
103
70
108
124
132
177
218
211
199
202
203
200
196
195
190
164
133
128
128
121
117
105
76
67
118
167
182
197
219
223
208
207
216
216
220
203
173
170
167
147
145
147
126
92
65
114
161
199
237
245
234
234
232
231
231
204
177
184
182
168
163
145
110
38
134
187
217
241
260
266
259
256
245
217
200
194
196
197
168
105
104
143
193
228
256
266
266
259
245
230
216
197
178
131
72
123
148
188
221
218
214
219
217
199
159
116
107
120
127
131
141
131
104
14
16
18
20
14
20
36
25
30
41
38
33
43
56
55
38
19
35
48
54
56
56
60
71
94
102
82
58
48
55
47
54
67
65
65
70
77
98
120
97
60
51
56
16
59
90
71
50
60
76
69
62
77
106
137
123
85
76
86
68
36
66
74
66
60
57
65
61
63
95
130
157
158
135
117
120
107
73
68
93
81
70
70
54
49
65
82
105
131
154
176
179
175
171
145
103
73
110
103
88
77
72
73
75
86
110
133
156
188
217
227
217
185
132
83
61
93
108
94
86
99
99
74
74
112
154
194
238
257
261
256
214
146
93
62
92
98
97
98
100
98
83
89
125
179
255
293
270
244
231
189
130
83
41
75
96
97
110
121
114
121
128
138
175
235
288
288
233
169
130
107
107
89
46
81
89
102
132
138
139
167
178
193
245
281
261
222
173
118
91
83
90
96
81
50
74
110
128
133
173
208
198
217
272
269
217
179
149
124
120
115
88
92
114
86
81
102
99
142
219
227
198
216
247
237
207
190
172
153
137
128
111
107
124
100
83
97
159
213
221
219
221
219
217
211
205
201
186
169
153
135
135
135
100
111
138
165
222
252
233
218
220
220
229
217
193
197
188
155
147
141
98
91
142
218
250
243
243
243
243
244
217
188
206
211
175
142
117
121
159
193
226
244
250
257
253
221
201
207
209
183
131
80
76
119
157
190
207
224
232
224
206
186
163
139
93
111
147
143
136
156
166
139
99
25
17
36
37
37
43
49
51
54
62
31
29
52
69
58
59
68
60
62
82
71
35
80
59
43
58
89
90
68
66
91
114
93
47
34
74
69
60
61
89
88
67
94
132
142
130
98
73
68
77
68
68
82
75
78
86
93
115
140
156
164
151
130
107
79
79
79
77
83
92
100
107
117
130
143
159
181
187
177
152
114
75
52
79
94
98
114
125
116
126
154
172
191
219
231
231
218
173
104
49
75
102
124
124
125
127
146
181
214
263
296
277
256
251
201
115
43
64
74
100
127
129
154
184
195
216
258
305
310
262
211
181
144
107
68
91
120
129
143
196
229
238
262
282
267
242
210
164
127
103
104
100
67
107
136
131
171
219
219
241
291
278
224
199
183
155
133
124
113
111
102
96
125
193
213
201
234
272
257
224
205
185
166
155
147
122
112
114
58
115
168
189
211
230
232
229
219
206
195
191
188
168
134
129
124
81
107
180
232
223
213
220
218
220
211
200
201
191
157
136
111
72
160
208
205
214
223
224
225
212
191
205
210
162
109
79
123
155
183
197
209
213
193
183
193
190
139
79
107
125
149
169
167
149
132
117
96
55
32
30
44
40
28
34
39
68
77
56
47
61
70
52
49
45
48
89
91
53
70
108
105
80
54
43
66
75
89
87
76
101
129
131
116
96
77
50
63
85
103
114
117
122
130
138
139
133
120
90
75
88
100
118
130
148
163
161
166
175
178
171
144
98
90
122
121
122
141
171
205
226
254
262
231
206
200
155
77
70
108
126
156
194
209
227
267
309
301
244
198
177
133
82
82
100
127
181
220
234
254
268
261
245
220
179
130
90
88
85
108
137
181
196
235
280
257
210
200
198
169
127
101
104
104
90
133
163
177
224
263
241
215
204
186
166
156
138
110
93
101
129
165
199
215
218
212
195
176
176
181
159
119
100
107
159
168
179
198
191
184
184
181
175
167
143
108
135
136
153
172
168
168
178
172
170
171
128
70
106
117
126
140
142
139
146
136
80
66
25
71
63
42
63
94
90
60
52
78
83
81
87
98
99
86
76
57
79
102
115
125
122
123
118
116
113
87
88
109
142
165
189
211
198
154
128
114
103
124
148
168
189
236
273
246
181
137
121
88
100
132
159
183
208
229
228
206
182
150
100
56
113
139
184
225
207
175
172
174
148
100
63
102
131
173
203
190
182
183
161
137
128
107
100
133
155
170
178
164
142
141
146
127
90
120
149
138
123
137
142
127
120
89
121
131
114
99
120
138
115
100
120
162
190
158
102
110
133
162
165
139
115
112
141
139
127
121
114
119
122
135
139
106
104
124
115
