# Supplementary material for: Evaluating flow modulating treatment response in intracranial aneurysms using black-blood MRI in vitro
Source: Commun Med (Lond). 2026 Mar 27;6:170. doi: 10.1038/s43856-026-01413-z (PMC13031954; doi:10.1038/s43856-026-01413-z)
Supplement: Supplementary file 8 — Supplementary Data 5 [file 43856_2026_1413_MOESM8_ESM.zip › Data_Figure_8ab_Sup_Figure_6ab/BB2/with mesh 1 (FD3)/2_BB2_vessel_array.txt]

22
18
22
1
13
21
3
20
25
28
10
7
15
7
1
1
17
41
28
6
21
23
1
3
11
5
1
3
19
14
14
29
35
7
5
5
11
2
3
4
2
4
9
6
14
28
36
8
31
10
5
1
5
15
2
3
15
27
20
18
36
2
5
29
23
9
3
2
2
12
16
0
6
22
30
32
2
15
15
3
1
3
5
9
20
8
3
24
39
16
3
9
1
1
1
8
2
3
6
6
2
15
22
16
3
6
4
3
3
7
2
7
9
0
13
34
24
10
3
5
15
6
2
0
20
29
1
0
20
52
24
8
3
3
1
17
49
33
5
10
18
28
21
13
14
17
26
38
25
15
28
14
2
18
6
14
24
16
6
20
7
2
20
43
24
24
6
1
15
29
17
23
48
10
19
23
2
30
35
5
2
6
37
39
21
29
22
2
14
32
6
2
1
15
27
23
38
10
24
19
1
3
4
8
0
4
23
14
14
33
40
15
9
0
16
10
1
1
1
10
21
11
10
21
41
11
22
1
14
11
4
6
2
7
19
26
11
6
35
1
8
19
2
1
7
7
3
3
8
8
14
14
18
29
8
10
2
1
10
25
10
5
21
13
2
14
30
25
3
5
2
1
10
30
14
4
9
8
7
18
17
21
9
7
6
1
8
12
6
10
1
1
24
48
24
7
12
16
11
1
1
3
31
32
2
1
17
61
33
7
2
1
1
16
55
40
12
6
4
28
32
5
2
2
15
31
22
24
33
6
4
4
3
10
19
17
9
17
7
7
40
49
28
31
14
1
18
41
27
25
42
1
16
21
2
17
29
1
1
15
36
41
8
27
22
3
9
28
1
3
3
15
17
25
53
13
27
18
3
5
14
3
1
11
25
10
13
34
39
11
26
6
6
12
5
1
2
11
28
19
9
10
33
5
19
3
5
9
9
8
2
2
12
33
10
2
24
4
3
0
16
29
14
0
1
3
20
24
13
8
19
19
6
1
16
42
22
2
2
23
27
9
13
17
20
6
11
1
1
14
44
19
1
6
8
13
16
10
25
14
12
1
0
6
13
15
11
3
2
34
49
27
14
16
31
19
0
2
13
24
14
1
1
15
51
38
18
14
0
1
16
35
23
12
12
2
15
28
3
1
1
8
18
17
22
33
10
3
3
5
9
12
15
16
20
11
13
44
46
11
23
23
2
8
36
28
21
40
8
11
21
14
3
7
1
2
20
32
43
52
3
22
23
7
1
7
4
6
8
12
8
23
61
10
27
16
3
10
17
6
10
21
16
2
6
29
31
6
33
24
10
6
5
0
2
20
23
14
4
1
15
1
15
8
5
6
15
25
13
3
7
32
9
4
16
3
2
1
16
29
19
9
0
2
19
27
17
7
12
34
12
1
27
37
4
0
7
23
20
12
20
9
14
14
17
0
0
2
19
22
2
6
7
15
15
7
23
7
14
0
7
5
5
5
2
3
6
31
35
25
17
31
25
1
5
14
6
2
2
6
17
36
36
19
14
24
19
16
16
6
4
9
15
12
15
16
4
3
5
10
16
17
21
27
16
2
15
19
19
10
12
15
22
21
15
30
33
0
21
27
5
6
21
16
19
40
23
22
30
28
7
3
8
1
16
27
44
54
12
23
20
11
2
2
4
11
8
6
2
17
55
11
18
10
9
12
13
14
17
17
7
3
5
26
31
5
26
30
19
7
4
5
14
21
14
6
7
7
12
2
10
14
15
8
14
28
16
4
5
22
5
5
16
15
3
1
6
7
6
8
11
4
6
14
12
10
15
18
39
17
2
9
8
7
15
9
5
4
11
22
8
16
25
14
14
8
3
2
3
8
9
6
1
11
16
9
20
4
11
0
12
13
2
2
5
8
11
15
15
24
16
24
23
7
9
11
1
0
11
16
16
22
26
12
13
26
31
31
14
3
1
18
20
20
17
14
7
5
6
12
21
25
28
22
18
4
32
31
30
16
14
16
26
30
21
15
19
6
19
16
12
20
16
4
20
46
36
32
28
14
3
3
14
2
4
24
41
51
20
21
15
15
6
2
3
3
2
2
4
14
41
8
8
5
13
10
6
11
9
5
2
0
10
34
44
4
19
23
26
10
3
7
12
13
4
1
12
26
32
3
10
14
17
13
12
17
10
2
5
7
2
12
28
23
20
11
9
10
8
1
4
12
12
9
2
3
8
25
21
28
21
19
18
24
21
9
4
3
13
26
19
6
24
33
14
18
8
1
1
1
10
13
4
2
11
23
17
21
3
12
2
3
16
12
10
14
14
6
1
10
35
16
4
13
11
9
9
1
7
20
17
10
19
29
9
18
16
25
30
13
0
14
27
22
20
18
10
9
6
4
12
23
37
40
24
21
7
27
7
27
15
11
19
38
34
12
12
16
12
29
50
25
4
18
49
32
28
25
5
5
29
22
3
5
22
36
44
17
12
19
14
6
3
1
2
2
10
16
35
13
4
4
14
13
7
3
2
1
0
5
15
40
51
6
16
13
24
15
3
1
5
10
2
1
9
34
45
12
10
10
20
18
7
3
0
2
17
9
1
12
38
30
14
10
15
16
18
9
3
9
16
7
2
0
3
33
28
14
25
22
5
27
28
5
2
2
21
26
12
2
28
39
29
21
5
2
1
2
4
15
4
1
15
30
24
22
2
20
6
4
15
6
6
10
8
0
3
22
52
23
4
20
11
8
6
3
13
16
12
12
25
41
19
22
16
18
16
12
5
26
30
21
22
24
21
5
8
2
14
27
37
40
26
25
12
6
16
22
4
4
20
20
37
42
18
17
15
13
39
62
30
4
18
43
24
21
24
11
16
40
21
2
2
19
30
37
15
8
24
27
14
7
0
0
6
13
15
36
27
9
5
10
14
10
6
2
2
8
13
17
36
47
19
19
6
17
13
1
1
9
25
16
2
4
24
38
12
9
4
16
20
5
0
0
9
20
4
0
12
34
31
3
5
12
3
6
13
10
12
21
0
18
5
0
29
32
3
25
17
2
7
19
13
8
11
22
25
10
3
25
44
30
20
1
0
2
5
8
9
8
5
19
30
28
24
27
5
20
2
13
3
3
5
5
5
5
7
33
63
33
17
18
1
2
7
8
9
10
14
12
26
48
30
27
19
5
3
11
14
21
21
15
20
23
29
1
4
7
27
28
27
28
28
30
18
23
24
10
3
3
27
26
29
33
16
24
14
27
40
41
17
0
18
37
12
12
25
22
10
18
17
1
2
7
18
36
9
9
22
31
15
2
1
0
8
9
8
36
21
14
6
9
14
8
0
0
9
20
24
14
23
38
11
21
11
16
13
1
0
11
33
23
15
8
7
28
3
5
7
13
15
1
2
1
7
10
12
2
7
27
39
6
4
13
7
2
3
14
18
23
22
27
9
0
19
27
4
8
24
4
2
5
24
22
10
15
31
19
4
19
45
8
20
6
2
2
4
22
6
5
10
17
26
29
28
34
9
5
4
18
5
0
2
2
3
14
14
33
59
37
15
4
3
7
15
15
7
2
12
14
19
41
33
29
17
2
2
16
17
19
12
11
18
16
17
10
10
19
27
18
17
19
23
31
21
28
15
2
0
15
29
16
21
10
9
26
3
35
42
7
5
11
18
32
10
20
27
9
2
4
13
8
0
14
39
4
9
17
21
9
1
2
9
16
10
3
31
19
12
2
2
9
5
0
4
11
21
23
14
13
32
4
21
20
20
15
3
2
20
20
14
22
11
0
18
3
19
4
4
4
3
16
4
2
12
20
6
0
16
40
1
10
9
12
1
2
15
16
21
24
20
7
1
8
15
8
2
11
13
1
8
30
14
4
4
22
20
2
16
41
2
13
18
11
0
5
20
4
3
8
14
22
27
31
42
19
16
8
16
7
5
7
4
2
13
14
20
47
34
14
0
2
4
5
14
22
6
9
14
12
30
30
16
13
3
2
8
14
19
12
10
22
22
12
19
15
11
13
17
18
19
25
21
7
3
19
20
18
16
3
2
7
23
0
33
38
4
3
24
18
24
8
12
21
13
4
8
28
9
1
23
44
3
7
7
6
4
2
6
16
8
6
7
28
24
6
1
1
2
2
1
2
2
5
17
14
10
28
7
21
21
20
12
2
1
3
3
4
13
8
1
22
53
0
19
18
7
4
5
20
1
2
10
7
1
0
12
36
4
15
5
7
4
3
15
9
9
11
9
8
6
1
7
21
5
4
13
13
18
28
7
1
1
10
19
15
15
31
2
4
12
14
15
3
3
0
1
3
11
19
26
34
43
24
21
6
8
11
13
17
13
2
6
6
8
36
34
9
2
3
2
1
6
27
12
1
6
9
27
32
7
13
7
2
1
5
16
7
7
23
25
20
13
2
3
21
32
20
18
19
18
13
3
5
37
40
15
6
3
2
5
21
5
24
20
4
6
34
17
21
4
3
10
7
7
24
20
2
8
36
45
3
6
4
3
5
13
11
3
0
7
20
25
3
1
1
0
1
2
2
7
10
1
11
15
15
30
13
21
19
15
9
3
1
1
2
2
2
0
5
37
54
1
15
24
15
10
2
3
2
1
1
1
2
1
22
40
1
12
9
6
6
5
16
3
1
1
2
5
11
4
10
32
20
11
9
7
6
21
7
2
1
7
21
23
11
22
19
15
12
12
14
10
1
1
4
7
13
18
24
31
37
12
12
8
5
12
14
14
11
4
3
0
9
34
40
22
3
14
11
2
0
12
12
2
3
1
12
31
36
1
13
15
1
1
10
12
2
10
20
22
25
8
2
3
26
37
18
15
17
18
21
13
14
34
43
18
3
1
2
19
19
1
6
29
25
27
9
1
11
22
22
24
7
1
20
40
39
3
12
10
3
11
27
17
3
2
16
21
18
21
1
6
5
1
1
6
16
7
0
9
13
17
35
22
22
17
13
6
1
0
1
1
1
0
1
18
50
45
5
17
18
16
17
4
1
1
1
0
0
3
7
35
44
2
4
4
11
10
3
13
4
2
3
8
4
12
12
26
30
28
18
7
2
3
13
10
10
11
16
21
23
12
22
24
29
15
3
5
7
4
9
17
17
18
20
24
28
29
2
5
11
1
10
11
8
10
9
6
7
17
34
42
27
5
19
10
4
16
20
8
1
2
5
15
30
40
11
19
4
10
25
13
3
15
17
14
24
23
5
4
1
20
34
16
19
22
20
28
7
3
16
32
12
11
14
3
11
26
4
2
23
34
36
18
1
10
31
27
11
1
3
14
27
29
2
16
17
3
14
32
16
6
0
9
11
12
27
8
21
17
2
3
12
8
3
5
11
6
14
43
21
22
21
16
5
0
1
1
0
0
1
3
28
52
37
12
16
13
6
14
7
2
1
1
0
1
2
18
40
48
0
2
4
13
10
2
4
9
8
6
12
9
10
16
45
15
25
23
7
3
9
9
4
9
15
20
21
19
15
29
6
6
8
10
8
6
9
13
18
18
17
19
24
28
27
9
5
2
13
9
6
12
15
11
14
20
29
37
27
14
16
5
10
30
27
9
5
11
14
18
26
36
10
13
5
24
38
16
7
18
15
9
22
24
12
17
8
23
30
14
23
32
27
31
9
5
9
20
4
12
32
35
7
26
2
1
25
41
37
22
8
5
21
24
14
5
8
10
13
23
0
13
21
2
10
28
15
4
7
10
2
11
40
3
24
23
4
3
6
5
6
14
16
3
11
47
8
11
25
19
5
1
1
1
2
2
1
2
27
45
34
7
8
6
3
3
1
1
2
3
4
2
2
18
33
52
2
4
7
8
9
10
12
9
24
8
5
6
4
14
50
3
20
28
11
1
12
15
3
5
19
21
18
14
17
31
5
4
2
3
3
5
9
10
10
9
10
14
23
29
28
8
2
2
5
8
6
6
8
6
14
20
22
29
27
21
14
3
7
30
28
5
4
11
19
22
24
30
5
6
5
27
40
17
6
17
13
13
29
29
16
24
16
26
27
13
22
35
33
31
15
8
12
20
2
13
38
40
8
22
5
9
31
35
25
20
13
2
8
21
25
17
14
6
6
27
2
10
17
1
6
22
11
10
17
13
2
17
47
2
13
18
9
5
3
4
6
17
20
5
13
45
5
21
20
7
2
1
1
2
2
0
2
18
32
33
1
1
1
1
1
1
0
1
4
9
8
1
12
27
52
7
11
8
2
10
14
3
3
25
22
8
2
2
12
48
12
19
31
12
1
15
18
3
4
24
21
12
10
15
28
25
19
21
7
2
6
14
10
5
3
3
10
20
27
29
17
19
8
9
13
10
8
5
1
7
20
16
24
30
27
17
4
6
15
12
1
3
4
17
29
26
29
4
3
6
17
24
13
10
11
12
27
44
37
4
23
17
22
27
18
20
33
40
38
6
2
11
29
12
15
37
30
8
11
7
24
32
19
18
16
17
6
1
14
29
15
6
5
14
37
5
8
16
4
2
12
10
13
22
16
6
24
47
5
6
5
6
4
6
4
4
9
25
13
10
28
6
15
15
10
3
3
3
4
13
3
7
18
24
30
5
4
3
5
5
2
1
2
3
3
2
14
23
46
9
16
6
3
10
18
3
5
17
15
5
1
3
15
43
21
25
22
5
6
16
9
4
9
22
21
12
8
14
21
17
28
11
8
16
17
7
1
2
7
14
20
23
33
17
25
20
20
19
14
3
1
2
6
21
17
22
33
23
13
12
14
4
2
2
3
2
13
33
33
31
9
6
4
13
5
8
13
6
9
34
55
41
2
5
16
19
23
22
20
27
34
37
2
1
5
27
26
26
34
19
11
1
12
41
23
6
25
7
22
16
2
8
24
2
1
9
22
37
11
22
14
1
2
5
10
26
20
4
16
39
13
4
3
11
8
4
3
6
9
27
20
4
18
13
11
12
10
5
2
10
15
5
7
23
26
15
21
12
14
11
11
12
6
2
2
1
2
9
25
25
37
19
8
3
13
5
3
22
19
7
5
4
5
23
41
26
11
1
14
6
9
22
15
13
13
11
11
16
23
16
19
10
17
23
15
10
5
8
17
21
18
20
33
14
17
17
23
25
12
0
0
3
14
26
19
22
35
9
4
19
24
4
1
1
10
3
11
30
35
36
32
16
13
21
15
1
3
17
3
2
28
51
42
10
1
11
17
17
18
19
20
25
24
2
1
2
11
25
37
36
6
13
2
19
46
16
8
37
13
26
4
6
20
2
1
16
25
29
13
29
25
5
2
1
3
18
24
9
10
31
16
6
9
13
4
1
10
19
19
28
18
2
15
14
8
15
14
1
2
22
21
3
6
34
31
10
18
14
15
14
11
10
11
4
1
2
2
24
37
19
23
16
13
1
17
9
0
19
21
17
6
4
10
25
40
26
13
4
20
3
10
32
14
1
4
9
10
22
36
13
12
9
18
20
11
11
8
12
23
25
17
20
34
3
7
12
19
26
11
1
6
8
18
26
18
20
35
2
5
24
31
13
1
2
12
7
7
23
29
39
42
5
5
29
24
7
3
14
8
0
16
36
40
23
2
22
14
3
13
20
22
17
16
10
13
3
3
24
50
35
2
6
1
24
44
19
21
49
9
22
3
20
27
0
3
22
28
23
7
23
20
5
9
14
3
9
26
15
9
33
16
11
16
16
4
1
13
17
21
27
13
4
21
7
10
22
25
5
2
16
12
1
14
36
32
8
16
6
12
14
6
3
5
14
6
2
2
28
40
10
10
18
15
2
14
19
3
6
20
17
3
5
13
21
32
25
23
6
16
11
5
21
17
2
3
9
11
26
48
7
21
17
8
14
8
3
7
13
18
20
16
20
35
3
12
7
9
25
10
1
8
11
15
20
15
17
31
4
10
15
21
18
5
0
9
8
7
16
18
32
48
2
7
21
27
16
8
11
6
4
14
20
33
6
19
29
12
1
12
25
25
18
11
10
20
1
2
30
57
38
8
5
5
23
37
28
31
48
6
8
8
42
36
1
5
29
31
28
1
10
10
19
32
20
2
3
17
17
18
38
10
14
20
20
10
3
4
2
13
26
7
7
26
33
8
14
32
35
21
11
10
1
6
23
26
25
9
17
4
9
15
7
2
7
18
10
3
3
21
35
8
7
15
15
2
8
23
7
7
10
3
1
8
20
16
20
22
30
11
11
20
16
18
15
5
9
15
12
23
46
4
35
28
2
7
10
10
12
4
5
13
14
22
41
4
24
6
3
13
3
3
14
7
3
11
10
13
26
12
20
15
8
9
8
0
2
5
10
16
14
20
40
23
18
13
17
16
5
5
9
15
22
15
23
2
18
35
16
5
17
23
25
23
14
18
12
34
13
7
32
49
36
17
6
12
19
26
32
33
40
4
1
19
49
30
1
5
30
36
34
2
9
15
33
31
3
2
1
13
18
23
35
6
15
23
25
19
10
15
2
3
11
6
7
22
23
11
17
34
35
30
24
17
3
5
22
13
15
15
22
6
11
21
13
10
13
19
5
3
3
8
29
16
13
14
16
4
6
18
6
6
6
2
2
16
26
15
12
21
17
28
9
7
24
25
16
5
2
15
20
14
17
31
32
3
32
28
1
6
18
18
12
2
8
12
5
25
45
4
29
16
1
1
1
14
12
2
3
7
7
15
25
6
11
27
10
1
2
2
2
9
13
14
10
13
25
11
27
9
7
8
7
14
16
17
19
15
22
1
7
31
18
15
25
19
13
22
21
20
13
39
26
19
31
32
27
20
16
11
9
27
19
18
17
29
29
39
8
4
23
39
18
3
8
24
37
38
3
17
22
27
23
6
2
0
8
12
15
17
15
24
29
25
22
20
9
0
5
8
6
15
22
11
19
26
27
25
23
18
4
5
16
3
13
23
27
7
16
25
19
6
5
5
13
3
2
2
20
27
23
18
22
14
8
9
1
4
13
4
3
16
25
18
8
12
17
19
4
3
17
17
4
4
5
16
19
13
14
18
22
2
16
14
2
4
14
11
5
4
14
2
3
26
41
26
1
21
16
2
0
5
10
2
2
10
4
8
19
25
1
12
25
9
0
0
2
5
5
5
9
9
9
10
2
20
13
4
4
7
23
13
3
9
16
23
0
2
14
14
7
32
24
4
18
30
27
10
26
20
21
30
28
23
23
20
16
11
21
28
20
17
13
29
30
34
15
12
21
23
9
9
11
13
28
37
4
21
36
24
11
6
3
3
5
11
11
10
11
26
39
28
13
13
15
5
4
8
10
12
24
9
13
20
21
18
12
10
5
5
5
4
18
24
25
6
15
26
21
9
1
0
11
13
3
0
10
23
16
11
15
25
23
16
7
1
1
3
5
9
11
17
17
9
4
15
17
5
0
3
2
4
8
9
9
10
10
12
13
15
2
3
10
3
1
2
5
10
12
9
1
3
24
29
19
7
7
4
1
1
2
1
1
12
11
6
14
23
18
10
6
1
2
4
6
0
0
2
9
13
12
5
7
9
8
11
5
7
17
0
1
11
27
29
18
4
2
17
16
2
34
24
0
22
42
32
2
3
4
7
25
26
20
22
18
13
6
4
10
17
22
11
30
32
31
13
10
18
14
11
16
14
8
18
35
2
13
41
22
4
11
13
7
12
16
14
13
2
24
47
31
6
10
9
2
6
10
12
15
26
8
11
23
24
13
4
2
2
8
13
15
18
19
19
2
11
20
18
7
1
1
3
4
2
2
6
10
3
1
3
18
27
26
12
2
2
1
3
12
12
10
11
8
5
13
21
15
11
8
7
6
7
7
4
8
6
11
14
16
5
2
2
11
10
11
13
17
18
7
2
3
20
19
13
7
1
2
4
3
2
3
6
14
9
9
20
23
14
16
6
5
8
11
9
2
1
8
7
3
12
20
16
4
4
7
15
9
8
10
3
2
15
31
38
25
3
6
27
18
6
29
13
1
36
51
38
1
11
1
3
23
23
24
26
17
2
3
3
5
23
25
13
32
34
22
10
1
8
14
19
21
11
4
15
32
11
4
25
17
5
20
18
5
13
15
14
20
2
12
49
31
6
13
5
3
12
13
8
13
24
10
11
21
28
9
3
8
2
10
12
12
11
11
12
0
9
17
17
8
0
2
5
6
3
3
5
3
1
1
1
7
22
28
17
7
9
4
2
12
11
8
8
8
7
10
18
21
12
5
3
2
2
2
11
10
5
10
20
22
16
1
1
3
11
1
3
4
22
14
2
3
13
19
17
1
1
8
9
4
1
2
4
9
6
5
16
20
15
19
2
4
11
16
9
2
11
10
2
3
10
24
34
1
3
5
9
10
10
7
2
1
8
14
36
43
3
12
18
9
14
24
10
14
38
42
35
12
10
10
14
27
30
33
36
25
11
8
8
9
24
19
13
26
30
16
6
2
4
17
24
15
2
3
16
30
22
6
11
5
5
25
16
2
4
12
13
21
2
4
35
25
6
11
2
4
11
5
3
11
20
12
14
22
9
2
9
8
7
3
5
8
11
11
1
9
17
20
11
6
7
13
10
2
6
15
14
3
3
3
2
8
21
18
17
17
6
1
16
16
14
14
15
18
14
16
24
20
14
8
3
2
13
19
10
3
10
26
33
13
0
2
1
1
1
2
4
25
20
1
2
5
21
33
4
12
12
10
2
3
7
10
12
4
1
11
17
23
33
2
2
1
3
1
15
14
4
6
10
11
22
40
0
1
2
2
4
8
8
7
18
17
1
20
51
6
7
2
8
24
23
14
28
31
21
23
12
7
20
28
30
31
41
48
34
21
15
16
18
16
9
4
12
22
24
16
1
1
12
18
6
2
12
24
28
10
6
2
6
19
5
3
2
13
17
22
18
1
19
16
6
16
4
2
4
8
4
5
23
19
3
13
14
3
4
5
5
4
11
7
14
20
4
6
14
8
6
7
15
16
7
2
7
20
26
18
9
5
6
8
12
15
22
18
2
2
12
13
16
18
21
31
6
13
23
21
18
10
2
4
25
16
1
2
6
29
36
10
0
2
2
2
3
3
3
25
15
0
1
4
28
42
11
8
15
1
3
17
15
12
2
1
12
19
27
37
11
6
2
0
15
24
11
3
12
14
15
24
33
1
3
10
2
2
1
1
15
31
18
4
10
45
5
5
3
4
18
17
17
32
29
6
13
10
11
22
30
24
24
42
55
39
22
19
18
19
21
1
1
5
22
21
20
4
2
3
13
11
11
24
29
27
5
12
3
3
17
9
1
8
19
21
23
3
2
14
13
5
20
21
10
4
3
2
7
29
20
1
3
12
7
8
10
12
10
13
3
6
23
5
9
1
1
9
16
11
7
10
10
7
20
26
14
2
9
10
10
12
16
14
3
5
19
7
8
9
19
31
1
10
19
15
7
7
5
20
5
4
2
1
7
27
39
10
5
1
1
3
6
4
4
17
3
1
1
10
26
38
2
3
17
3
6
19
9
5
4
10
22
25
19
28
10
2
2
3
29
23
1
4
14
17
27
29
19
17
1
1
3
3
19
11
2
8
20
2
1
14
28
4
1
5
10
14
13
14
23
20
6
19
8
19
21
26
16
15
39
54
41
28
20
17
16
17
19
3
8
30
23
19
15
13
3
10
21
19
24
27
23
12
29
17
3
11
21
15
14
23
22
21
1
6
23
16
2
17
33
11
1
2
0
10
35
16
1
2
12
6
6
10
15
7
13
14
4
19
18
11
8
1
0
7
11
6
5
17
23
10
4
17
17
11
8
5
3
3
6
4
5
28
15
6
1
7
19
16
19
6
5
5
23
4
2
4
7
4
3
17
33
17
3
4
9
3
9
2
4
8
1
13
17
15
24
1
4
19
3
8
10
0
3
10
17
31
30
13
10
3
1
2
18
33
13
0
5
13
16
27
31
13
2
1
1
3
21
34
16
2
8
10
3
9
26
17
1
4
21
23
17
18
12
9
11
19
29
29
3
21
22
16
10
12
34
43
36
34
14
13
17
19
17
2
20
42
25
16
28
23
8
12
26
24
21
18
16
12
44
41
6
9
24
18
12
18
13
13
2
10
34
30
2
6
28
6
4
12
2
5
32
14
2
13
19
1
3
4
10
3
8
19
3
15
34
10
2
0
3
4
3
3
3
9
26
20
3
9
22
11
9
2
1
2
1
1
8
16
12
9
3
3
12
27
22
7
3
14
11
2
12
15
5
16
6
5
15
21
6
3
5
8
10
1
14
14
0
20
26
8
7
3
4
15
3
7
2
0
5
12
12
25
28
8
0
2
4
2
19
20
3
4
18
13
13
18
23
10
2
4
1
3
25
30
10
3
11
7
1
15
30
16
12
14
23
21
13
16
15
3
5
27
34
20
12
14
9
10
11
21
29
27
29
34
10
10
27
30
12
2
29
47
29
16
31
27
17
17
26
26
22
11
11
3
34
52
22
7
12
9
10
10
4
7
2
6
36
37
5
2
11
3
4
15
9
2
21
23
19
26
10
1
1
1
3
4
8
20
5
12
42
5
4
4
2
3
4
2
3
4
16
10
1
19
38
7
10
8
3
2
5
9
5
4
15
9
1
12
16
27
30
18
14
11
9
10
17
3
5
23
14
5
2
14
13
10
8
8
6
4
21
15
3
13
31
11
1
1
4
5
4
6
6
5
2
2
4
11
15
2
2
2
8
3
6
8
6
8
11
9
4
9
12
7
14
11
11
13
13
7
10
11
4
4
14
19
17
25
14
15
14
10
15
15
6
7
26
32
15
13
18
18
18
21
31
31
16
17
33
14
15
34
36
12
6
32
49
37
21
15
17
19
20
24
28
26
13
5
0
14
35
28
10
2
2
9
16
5
5
1
5
26
25
5
2
2
11
1
10
20
3
15
15
22
22
4
1
1
2
4
5
7
21
2
12
37
5
5
4
0
2
4
3
4
5
5
2
2
34
46
1
6
10
4
1
5
18
7
3
19
6
1
25
28
8
15
19
18
6
6
18
16
0
13
24
19
16
6
1
3
11
9
4
1
2
15
14
2
5
21
14
2
3
4
4
5
6
7
5
3
4
12
15
9
0
11
3
6
7
7
5
3
7
11
11
5
6
11
14
26
9
8
6
3
1
8
6
5
7
7
12
25
21
5
10
13
1
13
16
14
12
16
30
18
21
24
15
18
31
32
16
17
38
23
15
25
34
14
3
22
44
43
25
4
3
13
19
24
28
29
20
13
6
2
11
26
16
0
1
15
22
4
6
6
10
9
9
7
9
12
4
10
18
7
16
11
4
3
3
2
1
2
5
6
4
15
8
14
29
6
5
2
1
1
1
0
1
1
1
1
5
33
41
1
1
6
2
0
2
13
14
14
16
0
2
29
36
0
2
10
12
1
2
18
17
8
18
19
14
19
12
0
0
9
6
0
2
1
4
7
6
6
11
10
11
2
8
10
8
6
3
3
3
4
7
11
5
1
14
1
2
5
12
5
2
3
10
9
6
6
10
11
24
6
3
1
2
1
2
1
1
5
1
11
28
36
9
1
14
22
4
5
17
16
9
14
31
32
6
24
10
3
19
32
24
27
47
25
11
11
22
15
3
13
32
41
25
18
1
4
22
25
24
21
28
30
4
2
1
19
21
4
2
15
25
11
16
32
6
3
0
4
10
10
7
4
6
7
0
15
21
7
3
1
2
8
1
2
3
1
10
9
10
20
10
18
4
0
0
8
13
5
4
1
1
5
18
30
0
1
2
1
1
1
3
14
21
11
1
2
17
27
42
0
2
6
5
1
3
17
17
14
11
10
11
17
13
33
1
1
8
4
1
3
8
7
7
7
7
9
8
16
30
1
9
24
16
5
2
5
3
2
2
3
6
2
10
3
0
7
14
2
1
2
3
2
2
6
13
4
11
11
17
17
10
0
2
2
3
2
5
14
26
29
1
2
12
34
7
2
7
9
6
17
37
38
2
21
21
6
9
26
30
37
51
18
10
3
15
20
21
15
14
21
31
21
1
16
22
24
15
5
26
47
3
1
1
15
22
12
1
3
18
23
26
36
4
9
2
6
15
8
1
6
7
1
2
20
18
7
4
11
9
6
1
7
15
7
8
3
5
22
15
17
0
8
5
3
4
11
16
2
6
15
8
21
0
1
6
7
4
4
3
10
14
1
4
16
7
10
43
1
2
9
9
7
13
15
17
12
2
4
17
12
9
35
11
1
8
7
4
10
21
14
8
9
4
15
20
21
34
3
2
20
17
4
4
16
7
5
10
4
10
12
18
35
11
2
6
18
2
1
5
8
11
8
7
21
12
6
4
4
19
17
2
1
8
8
4
10
23
25
19
2
7
34
17
5
6
2
5
21
35
32
2
18
22
18
13
16
29
37
43
11
18
10
14
21
22
4
17
26
21
19
28
19
26
19
1
21
46
6
20
27
19
14
2
5
7
27
29
39
4
20
16
12
10
7
8
14
8
1
1
16
6
7
20
19
12
10
2
11
21
13
6
1
2
23
2
1
18
21
15
9
3
4
7
5
13
24
9
16
29
1
2
16
20
15
13
9
5
4
2
17
26
1
6
36
4
4
16
16
14
13
10
8
9
9
16
24
6
4
27
8
2
6
7
7
11
15
8
6
9
3
24
32
22
23
17
1
4
8
2
5
22
9
7
11
3
17
30
24
31
20
1
5
18
2
1
9
10
10
9
5
22
23
10
3
7
9
13
2
2
11
8
7
17
25
23
14
10
1
20
20
11
7
4
9
22
24
22
2
15
23
32
23
14
23
26
23
6
30
27
14
18
19
2
24
38
28
36
34
14
30
31
11
15
34
12
38
37
13
13
11
4
6
22
25
36
8
26
22
13
8
13
14
12
12
9
2
7
32
0
10
28
21
9
16
13
11
11
13
8
2
1
21
0
3
27
32
12
12
18
9
2
2
11
19
9
17
23
0
2
23
30
16
14
19
17
4
3
28
27
2
6
31
14
17
20
15
6
3
3
3
3
4
9
18
1
4
28
20
11
6
10
5
2
1
2
3
3
1
17
31
15
14
6
11
2
2
4
7
15
4
4
14
1
15
36
21
22
19
8
11
2
1
15
14
3
2
3
21
26
16
26
1
18
20
10
0
5
11
1
6
17
22
19
13
20
2
8
12
11
8
7
15
17
15
20
8
13
23
38
31
14
17
20
14
11
4
32
34
14
13
22
3
25
46
33
36
34
9
25
42
28
13
13
14
35
32
8
11
14
10
13
17
18
27
9
17
22
13
5
16
18
10
15
16
1
5
27
6
20
14
0
10
14
10
5
9
12
11
7
25
0
1
21
37
11
3
15
27
12
2
2
8
15
19
10
5
0
19
35
21
5
13
22
11
4
23
22
3
13
28
25
24
20
9
3
1
3
1
5
15
9
8
3
10
34
26
24
9
5
1
1
3
21
34
16
4
4
15
10
19
1
2
10
12
9
5
4
3
16
18
2
7
28
22
20
12
15
8
7
4
5
18
10
1
6
17
24
21
28
0
16
26
7
2
4
4
3
7
14
22
20
18
16
16
5
4
8
10
13
14
12
15
28
20
13
14
13
29
31
17
17
22
19
18
2
19
30
9
11
25
3
15
45
34
23
31
9
9
35
40
16
3
9
22
21
5
4
17
26
25
15
10
15
4
6
19
14
2
6
14
11
12
13
6
9
23
6
6
8
1
2
5
7
9
9
10
2
19
24
4
3
7
38
27
0
4
20
14
4
7
3
19
23
10
10
2
6
30
34
17
3
8
8
1
11
13
9
21
27
25
21
12
4
4
2
2
0
8
23
13
3
2
15
42
10
20
1
3
3
1
0
7
31
38
15
3
5
18
29
1
2
4
18
17
3
0
5
19
23
15
3
18
31
26
2
6
15
15
4
1
7
13
3
6
15
21
33
36
3
5
18
2
2
1
3
3
2
4
19
20
25
5
21
3
2
10
14
19
13
6
19
35
29
5
19
9
16
23
17
20
32
34
36
0
5
16
3
17
30
9
8
36
30
10
26
17
2
17
36
22
7
5
9
16
7
1
15
33
24
10
12
12
2
3
20
16
5
3
14
15
9
9
14
16
17
2
1
6
15
9
3
1
8
11
3
7
20
19
0
12
32
29
5
2
4
5
6
4
4
20
21
17
7
0
7
28
33
25
9
3
3
2
3
6
12
20
27
6
15
4
1
3
3
3
2
7
22
9
1
1
19
36
2
3
1
2
13
14
6
1
6
32
31
3
11
30
36
4
2
4
22
22
1
3
7
15
23
6
23
43
29
16
2
3
4
10
2
6
12
2
8
16
26
46
41
6
2
6
3
2
4
10
13
7
1
11
18
32
48
4
17
1
3
14
13
18
13
5
21
32
25
4
18
12
14
16
11
26
42
47
50
21
3
4
3
27
37
7
32
24
4
23
24
9
16
24
13
10
10
4
13
12
1
14
35
22
9
16
16
3
7
24
17
2
1
17
30
13
8
18
17
7
1
1
21
28
11
1
2
4
14
5
10
15
5
12
17
12
7
2
1
1
3
13
6
8
17
12
23
4
20
18
5
3
2
0
0
1
3
9
11
12
23
3
3
2
2
5
9
1
5
14
2
7
12
18
25
3
5
8
9
11
26
16
1
12
22
11
21
32
28
6
9
5
7
29
14
6
6
4
18
12
29
45
24
22
13
2
5
27
11
4
9
2
13
19
28
48
39
9
2
3
2
4
18
12
8
9
5
10
12
30
52
17
2
2
10
13
1
6
10
6
22
24
17
9
17
8
11
9
4
25
43
52
56
7
1
8
7
33
39
14
27
11
11
25
23
22
25
18
5
14
21
10
12
22
18
0
20
39
17
12
21
21
13
22
11
0
1
12
38
19
2
4
6
2
10
10
26
26
3
0
1
3
3
10
7
1
3
15
9
17
28
17
2
2
4
16
8
6
6
3
25
21
19
7
9
7
4
3
7
16
2
12
10
5
24
15
6
2
2
4
6
3
2
4
2
15
17
10
17
3
3
4
3
3
19
17
9
6
4
10
23
23
17
5
16
2
3
22
19
5
7
2
10
13
26
29
15
6
20
2
3
24
18
3
1
9
20
18
24
35
30
6
3
1
2
8
32
18
0
5
12
13
11
26
48
16
2
3
7
7
17
1
3
10
21
19
15
18
11
4
9
1
2
22
36
43
55
12
10
14
9
30
36
32
17
14
1
26
20
23
29
14
4
22
25
4
19
35
21
3
25
37
11
13
21
10
13
10
6
3
1
3
30
23
2
2
1
3
18
16
15
8
1
1
2
1
4
6
14
1
1
9
3
17
30
12
1
1
6
14
10
5
2
1
24
20
0
3
14
15
5
2
15
17
3
15
12
1
24
22
7
2
3
11
2
2
3
8
7
18
11
1
16
3
5
1
2
11
17
6
4
15
18
11
11
7
18
6
9
2
2
15
15
1
5
6
4
3
16
15
13
6
15
2
1
10
8
2
5
21
19
14
21
25
22
9
2
1
10
30
18
3
3
9
13
17
23
41
13
4
2
3
21
14
2
8
11
19
20
22
43
5
15
7
6
2
6
26
27
30
47
36
25
14
7
7
25
28
27
9
1
3
27
12
9
18
13
10
26
26
29
40
18
1
25
24
0
16
15
2
7
4
5
8
8
4
5
3
3
1
3
22
21
14
4
3
3
10
6
6
3
2
1
1
4
8
2
14
14
1
2
1
2
8
10
8
1
4
21
7
3
3
15
11
4
3
13
13
10
21
15
3
19
10
5
4
10
11
3
2
4
12
4
2
3
3
20
2
6
19
8
3
3
2
2
14
16
11
2
6
23
11
3
2
1
2
2
3
18
18
1
3
13
11
23
2
2
2
3
14
13
4
15
23
8
5
23
25
23
4
3
8
11
15
6
4
9
1
12
25
24
37
13
4
3
7
19
4
7
23
9
15
21
28
53
16
21
16
4
2
16
33
21
20
40
42
23
2
1
11
22
23
24
22
11
3
7
13
15
20
23
28
36
17
7
22
11
0
14
10
1
6
4
5
17
19
4
6
10
0
2
1
25
13
11
5
4
4
11
4
13
24
5
1
2
18
20
1
8
6
2
13
10
9
16
21
8
2
9
23
5
1
4
6
3
11
8
6
6
19
24
10
3
8
2
5
22
13
1
2
4
6
7
4
13
4
3
13
1
7
42
23
2
1
2
11
4
3
19
6
3
25
31
21
23
24
8
1
1
2
16
22
7
11
20
21
32
31
9
19
12
3
11
13
3
17
23
1
5
32
34
30
14
10
9
4
3
2
11
16
3
8
30
24
36
7
9
8
11
13
3
12
29
4
10
18
26
53
23
23
5
3
26
37
19
18
36
49
10
2
5
24
24
23
25
13
17
2
2
18
20
11
16
12
24
20
18
20
13
3
13
14
2
9
9
9
21
24
7
3
17
15
1
2
9
5
10
15
12
9
8
3
5
29
28
3
2
23
33
24
1
12
15
2
5
11
15
33
32
13
3
9
21
22
1
5
9
3
17
10
11
17
21
12
2
0
6
21
21
23
6
1
2
5
6
0
12
15
2
1
16
28
3
6
47
26
2
0
3
8
2
8
32
17
11
23
27
4
7
37
26
3
1
1
4
11
8
17
26
24
31
30
22
32
8
2
3
2
0
7
20
1
6
34
33
36
31
29
16
2
4
6
0
10
20
4
6
26
22
37
0
3
4
12
11
3
11
23
6
9
14
22
47
7
23
11
5
30
33
18
21
40
51
7
5
20
33
25
19
32
4
21
5
5
30
25
7
13
1
8
25
25
23
21
14
13
14
15
12
13
10
23
27
8
1
16
22
8
2
12
10
29
26
12
5
1
1
17
31
10
3
15
20
14
2
24
30
3
1
6
16
31
30
14
5
8
19
10
1
7
17
1
3
12
11
24
24
9
6
7
17
18
14
4
2
0
2
11
2
4
18
10
6
19
19
19
2
3
27
19
1
1
4
8
3
5
27
18
19
18
19
5
2
9
19
18
16
5
4
5
4
21
23
14
19
34
19
23
2
7
27
17
3
3
7
8
9
24
23
36
36
25
12
2
10
8
4
6
17
4
6
15
21
37
3
3
17
10
3
6
15
12
12
14
23
39
2
15
18
14
25
22
22
27
46
52
4
14
27
33
25
16
33
6
13
14
14
41
32
9
19
2
4
20
29
21
24
22
8
9
21
14
14
7
17
29
11
1
13
17
6
3
11
11
37
31
5
5
13
6
14
15
2
2
7
8
1
5
36
34
2
2
14
20
20
13
5
5
6
18
1
7
11
7
1
9
5
6
21
21
11
13
14
17
2
4
5
3
7
10
10
2
7
23
11
13
27
19
13
10
1
3
6
1
3
4
11
0
5
17
13
14
6
22
14
6
1
10
20
17
1
7
8
3
19
17
2
4
38
18
4
2
11
32
19
1
3
5
16
19
15
12
27
41
2
4
21
16
3
3
5
8
18
10
5
20
40
1
7
19
7
7
10
11
13
13
15
27
32
2
6
19
21
24
17
17
33
42
44
4
18
21
22
19
17
30
14
10
16
20
42
36
15
25
3
2
13
28
22
21
22
6
3
10
17
14
7
16
29
16
1
7
13
6
2
6
8
32
26
5
16
26
15
10
4
2
4
12
14
0
12
41
33
3
9
25
23
11
1
2
12
13
13
5
18
22
16
14
8
2
1
11
13
12
12
12
15
22
1
2
5
9
17
13
3
3
6
26
14
14
17
15
14
4
8
1
1
2
2
11
14
1
6
8
10
10
12
32
4
14
0
8
12
2
2
6
8
2
16
13
0
1
32
13
1
1
13
17
3
3
5
2
19
32
16
11
22
37
1
12
26
12
2
10
7
2
21
14
0
22
40
3
14
13
4
19
21
7
9
9
11
28
30
1
12
17
21
24
17
18
31
34
31
11
20
10
10
19
21
29
3
16
24
36
31
17
22
9
4
7
26
29
24
21
15
3
3
18
15
9
14
27
20
2
2
13
7
2
3
3
30
29
13
22
21
16
15
5
2
2
4
23
17
41
29
8
14
21
19
10
3
3
9
13
15
15
26
24
16
15
6
1
1
9
7
6
7
7
15
17
2
5
6
9
17
13
1
0
9
20
11
5
8
16
18
5
14
1
1
1
3
20
12
1
6
8
13
11
14
28
5
9
3
12
2
3
19
10
1
3
14
18
6
0
21
10
19
15
3
3
5
3
1
16
33
17
16
21
25
2
11
14
2
2
9
16
4
13
24
2
17
43
32
2
11
3
3
25
21
1
2
3
8
27
29
4
11
12
18
24
21
19
21
30
29
20
7
8
25
28
32
7
13
14
20
21
18
17
3
2
10
30
31
25
17
10
5
2
16
10
9
22
25
11
1
8
4
1
4
3
26
30
20
11
2
3
19
16
3
2
16
38
11
36
22
9
9
5
17
18
2
3
4
18
21
28
15
21
7
6
4
1
13
8
1
5
8
8
18
17
15
14
4
2
12
13
2
4
14
2
3
5
7
18
19
2
2
2
5
6
9
20
12
1
1
4
11
12
9
18
1
1
14
27
7
8
21
3
0
6
14
25
16
4
8
15
26
18
2
2
3
0
0
14
23
9
19
17
9
6
4
2
12
13
2
8
9
12
27
4
10
40
30
9
5
1
9
22
5
2
2
4
10
22
31
7
15
16
17
24
25
17
18
31
35
22
16
16
33
36
37
9
3
1
14
31
20
13
0
4
16
27
29
26
18
9
3
2
18
10
10
18
27
19
2
5
9
1
7
4
20
23
22
11
1
2
4
18
12
9
21
36
15
22
11
7
4
4
20
14
3
0
8
18
24
6
20
3
3
3
2
18
10
1
12
20
15
17
15
12
3
3
13
11
0
11
10
2
5
20
17
17
15
1
1
4
13
8
10
14
12
11
5
1
6
20
16
16
2
14
31
13
4
14
1
13
6
5
19
25
6
2
2
17
20
2
1
1
2
2
14
9
5
24
19
4
11
9
5
11
14
2
3
4
18
21
7
8
31
21
25
7
2
8
9
9
1
2
11
14
18
28
3
16
16
11
21
26
20
19
30
39
22
26
21
32
39
36
3
2
3
19
46
27
11
17
19
13
22
34
27
13
7
1
7
9
19
19
21
22
4
3
14
12
11
6
8
10
20
12
1
2
4
8
13
15
16
23
4
2
4
7
6
6
12
1
0
0
6
9
17
7
5
2
11
10
1
14
13
3
8
27
14
14
12
7
7
9
19
11
3
14
12
3
5
30
26
13
6
6
13
9
6
4
2
11
12
1
1
9
24
14
9
0
1
13
14
4
3
17
11
2
5
5
26
15
3
2
11
17
10
2
2
4
8
14
6
3
30
26
5
6
8
1
3
2
2
6
8
18
17
3
12
28
10
24
3
5
14
2
2
6
15
22
14
13
24
2
5
17
10
14
27
27
24
25
32
19
30
20
25
34
8
6
1
22
45
25
11
25
28
9
13
38
34
11
7
11
14
2
18
37
21
12
19
11
4
17
23
17
10
4
5
27
12
0
11
7
2
8
11
10
13
1
1
2
14
8
3
6
3
2
10
3
1
6
25
1
1
2
19
19
5
12
20
2
3
14
11
9
15
1
2
12
25
18
1
16
19
2
3
22
27
6
6
3
12
4
5
6
0
0
1
1
5
12
20
10
2
4
7
1
14
14
12
16
1
4
20
11
16
12
2
2
8
12
14
8
4
7
11
18
13
3
31
32
3
14
13
2
16
16
7
8
12
15
14
2
20
39
13
16
0
16
20
3
3
1
14
26
11
9
18
11
12
13
9
13
22
32
28
17
22
20
29
19
16
22
2
7
15
35
37
14
11
21
26
12
17
47
35
5
10
23
25
2
21
52
26
4
16
17
4
16
28
23
14
20
2
8
41
13
0
19
12
1
4
6
6
13
24
13
3
8
7
3
19
6
1
9
10
2
4
20
2
2
1
9
20
2
5
23
15
2
4
4
4
16
1
2
3
22
22
1
4
24
19
2
6
15
5
8
1
3
4
2
6
3
1
1
2
5
10
11
4
2
12
16
4
6
13
7
8
2
3
23
21
14
11
2
5
2
7
15
11
5
5
8
14
20
11
27
31
6
24
1
16
23
9
6
11
12
10
2
23
46
17
22
2
12
11
3
2
3
5
19
5
9
19
12
8
3
16
18
15
30
29
14
18
19
31
21
10
16
4
10
29
42
26
8
17
9
11
8
27
49
26
4
16
31
24
1
11
47
29
4
18
20
3
11
25
22
16
5
8
41
22
4
10
15
2
2
6
13
23
25
9
5
8
1
4
21
13
1
2
4
6
14
22
9
6
4
6
13
2
2
12
29
7
3
8
9
13
2
4
3
5
27
12
1
4
25
16
2
8
8
10
9
6
3
2
4
8
5
2
1
1
1
1
2
6
13
15
3
2
6
9
5
6
4
5
19
6
2
1
7
3
1
15
14
1
3
4
5
16
13
15
20
8
29
6
9
23
15
7
8
7
5
0
17
38
20
20
3
7
6
4
7
7
5
7
1
9
21
7
2
4
30
25
5
25
28
14
22
32
29
9
17
1
6
24
35
29
25
34
33
2
2
3
26
43
27
12
27
30
12
1
3
26
26
12
23
21
3
8
25
19
13
2
5
26
24
3
1
9
8
1
6
15
28
14
15
14
2
1
11
14
4
16
7
5
18
22
14
14
18
5
3
12
2
3
5
26
15
12
24
10
5
4
6
5
2
27
26
2
2
11
15
6
6
4
8
5
9
6
2
3
8
6
1
1
3
5
7
8
9
14
14
3
1
15
18
3
6
3
3
6
4
4
11
9
2
1
14
20
9
3
4
5
5
3
3
12
15
25
15
13
24
12
2
1
1
1
1
7
20
19
12
5
7
9
12
5
1
0
0
2
11
23
1
4
34
30
0
16
21
14
26
19
30
10
3
4
7
22
37
46
44
23
0
0
3
14
35
36
27
35
28
6
1
0
11
16
16
31
26
3
6
27
15
4
3
5
9
12
10
10
11
4
1
11
14
19
24
13
3
3
6
6
1
8
11
9
20
16
8
20
31
15
1
7
4
3
3
11
9
22
29
0
5
4
4
5
2
26
23
3
3
7
9
19
7
1
5
2
8
11
3
4
11
3
1
6
9
6
8
9
7
16
12
1
2
14
11
1
9
9
15
16
7
17
19
4
3
17
25
11
2
3
4
1
1
2
12
17
18
18
17
14
2
12
14
12
1
0
0
5
10
7
6
9
15
5
3
3
1
1
12
16
4
2
24
32
7
15
15
13
29
7
19
9
15
37
52
44
14
6
11
12
10
33
43
34
32
26
6
2
3
8
13
12
33
30
4
4
22
16
2
3
4
2
8
15
16
9
3
1
9
10
10
12
25
15
3
2
7
6
2
6
4
4
11
8
10
15
25
20
2
3
4
6
7
1
11
23
16
4
9
2
2
2
4
12
3
3
10
2
12
29
8
3
6
7
12
16
17
13
3
2
3
5
4
6
4
3
3
8
10
3
2
4
7
4
11
12
19
13
2
9
14
2
4
18
20
6
1
2
5
6
5
1
10
14
7
8
4
2
16
15
14
15
9
4
1
0
3
6
2
4
14
6
9
10
3
2
11
12
7
2
17
25
15
16
10
10
0
17
20
7
19
13
18
33
41
34
15
15
19
20
13
35
43
24
21
19
15
1
2
13
12
2
19
30
8
1
11
14
4
6
4
2
5
12
11
10
8
6
6
7
7
7
19
17
3
2
12
10
7
5
2
1
3
5
15
3
6
6
1
15
20
2
1
6
17
5
1
11
8
4
2
1
2
12
15
4
7
28
15
3
6
14
12
16
20
19
3
3
4
2
1
2
13
11
4
14
3
14
13
9
5
6
8
7
12
13
4
3
5
4
1
3
4
12
4
4
7
5
11
13
2
3
3
1
2
4
20
15
3
5
4
19
15
1
3
3
6
2
4
12
4
7
9
3
2
11
14
2
3
15
20
20
18
7
7
5
3
11
13
11
12
16
25
25
26
25
22
16
20
17
15
31
31
10
10
17
20
1
2
11
8
3
5
19
8
3
4
10
8
10
2
2
1
1
2
5
16
7
1
7
9
10
14
13
1
2
6
13
10
15
9
2
2
9
26
5
3
3
7
26
7
5
4
8
2
0
1
15
17
3
6
13
5
4
4
15
4
9
17
1
2
7
8
10
16
15
5
2
3
4
2
2
3
3
3
25
5
14
13
9
2
4
8
6
7
5
3
5
18
11
1
1
15
12
2
5
13
3
7
10
4
5
9
3
1
16
21
1
16
17
5
9
18
2
5
5
15
3
7
12
3
3
6
10
7
12
18
6
12
19
28
26
16
14
15
7
6
7
10
23
9
14
23
28
29
28
23
19
3
14
14
14
25
27
16
13
10
16
20
5
8
1
2
4
7
5
2
7
12
15
4
2
3
3
4
3
4
15
6
2
10
14
13
5
12
2
2
2
3
3
19
10
1
5
13
26
17
15
2
1
1
2
2
12
13
7
1
5
20
15
21
4
7
18
2
1
3
11
10
9
7
7
5
2
6
3
15
11
1
2
1
5
5
2
2
1
1
17
3
5
2
2
3
17
5
2
2
1
3
1
11
16
3
4
25
13
2
13
13
3
5
12
10
8
8
13
8
4
3
32
28
4
6
13
6
7
6
15
13
14
14
5
3
4
16
8
8
19
11
15
19
31
31
16
23
24
10
9
9
10
24
2
12
19
24
39
40
18
2
3
2
5
11
13
19
35
37
16
3
7
14
6
13
8
2
5
8
9
9
9
11
15
0
1
10
10
3
2
6
10
3
8
12
7
10
4
13
8
1
1
2
8
13
4
4
9
10
12
27
34
12
1
1
1
4
3
6
8
2
12
9
1
33
16
1
1
1
1
1
2
5
16
4
6
9
2
15
3
12
13
11
4
2
2
4
5
2
2
3
4
2
3
3
13
27
25
5
18
8
7
8
2
6
9
2
3
17
6
5
20
8
4
14
21
23
6
1
20
4
2
3
20
33
8
3
10
8
7
9
14
12
10
7
4
4
4
17
3
2
17
8
10
27
29
16
29
28
10
11
14
18
18
2
16
18
19
42
48
17
3
3
1
3
14
16
18
38
48
18
3
4
12
2
13
17
19
13
9
5
11
15
13
11
8
2
1
12
19
15
11
8
4
2
14
15
3
6
5
10
10
11
7
6
5
3
2
3
7
1
2
27
34
15
2
0
1
1
1
8
6
8
10
3
2
31
29
12
3
1
0
1
2
3
5
6
6
1
3
13
10
6
5
12
16
6
0
4
7
5
2
4
13
1
1
3
6
29
38
19
5
10
7
6
3
4
14
2
1
2
1
11
26
13
3
14
23
21
6
3
30
7
1
2
12
22
6
5
11
6
4
12
6
3
1
0
4
5
9
0
0
13
1
2
17
23
16
25
27
10
12
18
22
14
5
22
24
17
38
38
11
3
3
0
2
19
24
20
35
36
10
2
2
6
10
1
3
18
29
28
10
1
3
10
14
8
10
7
2
5
19
23
20
10
3
2
12
17
2
2
6
5
10
11
7
2
1
3
8
9
8
5
3
16
21
5
2
0
1
2
13
17
9
14
15
3
2
11
20
21
14
5
3
2
4
3
4
12
11
0
7
5
11
14
6
4
17
7
1
5
8
2
1
10
17
1
1
0
1
5
32
28
0
4
3
5
3
5
6
2
2
1
1
4
24
17
0
5
20
9
2
2
28
5
1
7
14
14
2
4
6
3
4
16
5
6
12
3
2
6
10
3
2
11
1
1
9
14
17
21
21
14
18
20
19
13
8
29
28
22
32
27
8
6
4
2
6
30
30
19
23
16
2
4
7
3
4
14
3
9
25
27
17
6
2
5
12
7
10
6
8
7
17
23
19
6
3
2
4
13
7
2
12
10
12
13
4
2
3
13
12
8
7
12
6
3
8
13
3
2
9
12
11
11
10
11
16
21
12
1
3
9
16
14
11
14
15
8
3
5
21
11
2
4
2
2
15
18
2
5
5
3
8
3
2
0
7
20
1
1
3
8
3
9
23
3
2
2
4
5
7
10
11
3
3
1
11
15
2
1
1
1
3
9
9
1
1
13
18
13
3
1
2
2
13
14
0
1
4
2
5
13
16
4
1
13
3
9
14
23
20
8
4
21
20
16
14
12
9
10
33
32
24
24
21
14
15
12
1
13
33
28
16
13
10
0
8
10
2
14
18
12
7
17
19
4
12
23
10
8
6
9
12
14
16
17
15
6
3
3
9
8
7
6
4
16
18
19
14
3
3
4
15
12
8
9
7
2
2
8
15
11
6
6
17
17
12
2
5
15
15
9
4
3
4
10
7
6
23
27
12
2
5
18
15
6
7
3
2
16
15
4
4
6
7
4
7
17
1
2
9
5
3
11
12
13
12
3
3
2
15
16
2
3
16
7
0
3
18
14
3
1
1
3
4
14
4
14
2
14
24
21
11
2
1
2
10
12
13
2
3
1
0
10
15
7
6
2
12
18
29
18
16
29
17
5
7
14
10
7
11
35
33
17
15
20
15
10
6
3
15
31
29
14
12
12
4
8
6
3
12
14
15
6
17
20
2
1
12
10
4
3
11
15
19
22
12
2
5
14
12
9
8
5
4
4
2
14
21
27
19
3
0
2
4
7
8
6
2
2
13
1
12
23
22
10
1
1
12
24
5
4
12
5
1
3
9
10
9
4
1
21
25
5
2
2
14
10
8
16
3
7
9
2
1
11
23
9
5
14
17
8
6
5
7
7
6
1
17
20
1
2
5
25
23
3
2
2
2
2
17
19
10
5
5
9
14
2
9
10
10
1
4
20
23
13
6
1
1
2
1
1
4
7
1
0
7
10
24
2
6
16
24
16
24
35
21
4
5
12
6
4
4
29
37
16
7
18
14
1
1
3
23
1
13
31
32
15
12
16
11
8
6
4
20
17
17
16
5
17
27
13
0
1
4
3
5
18
16
10
21
25
7
2
9
18
14
3
3
2
4
10
16
11
9
20
28
23
7
0
2
2
6
8
6
2
8
21
16
19
29
24
12
1
1
8
29
8
6
13
4
6
18
11
19
20
8
2
2
13
19
1
2
9
9
3
7
9
5
9
3
2
3
18
32
21
12
9
9
11
16
9
4
6
3
6
26
22
1
0
7
21
24
7
3
7
4
16
23
12
2
7
5
3
3
1
10
13
3
3
3
14
15
8
9
0
2
2
1
2
14
15
1
2
10
32
34
15
11
10
19
28
23
14
17
19
2
4
3
23
37
24
10
22
19
1
2
8
18
3
7
26
35
21
15
21
16
8
2
4
17
18
15
17
10
17
28
17
3
2
2
1
5
15
17
7
17
24
9
5
8
12
10
4
3
3
8
13
15
11
6
15
22
22
9
2
3
14
15
10
4
3
8
16
7
23
28
21
6
3
10
2
24
7
7
19
4
7
16
13
21
22
5
3
3
15
13
5
10
12
4
1
8
4
2
16
5
3
2
9
30
26
11
2
3
14
17
5
2
5
3
3
17
20
2
2
5
8
17
8
2
7
4
18
21
9
4
5
12
2
3
4
19
5
3
2
2
5
7
2
5
7
1
2
5
2
20
8
4
9
9
20
22
9
14
21
29
13
13
16
21
25
19
1
9
23
12
15
26
18
15
29
22
1
3
3
3
3
4
24
36
25
22
20
5
1
2
2
12
13
3
6
18
20
21
22
12
2
1
3
4
1
10
13
5
12
20
15
11
12
12
12
12
12
11
10
9
9
6
7
11
16
18
8
3
6
23
21
2
1
9
12
5
3
22
16
17
5
7
17
4
5
4
7
26
3
3
7
10
21
19
5
4
7
18
15
5
15
14
4
1
11
11
16
5
19
12
13
7
4
6
22
17
2
7
19
15
8
11
17
8
4
4
4
11
6
2
1
10
8
2
9
3
3
6
16
2
3
15
11
2
3
13
10
6
4
3
2
11
13
3
3
6
10
19
18
14
2
10
23
15
11
11
3
9
21
25
3
17
0
1
12
22
12
2
19
25
12
10
13
14
21
24
12
1
3
3
5
8
8
24
32
27
24
17
2
1
3
3
5
13
3
3
19
28
26
22
8
3
1
2
14
13
13
15
10
1
9
20
21
19
13
9
13
11
1
4
16
13
8
2
14
11
13
15
7
2
22
16
3
1
13
24
10
3
4
18
6
10
9
8
24
24
6
1
15
23
7
2
4
9
22
12
7
11
12
12
11
2
11
19
6
2
10
13
14
10
17
7
14
13
3
2
14
19
8
12
20
12
14
17
20
15
14
13
4
6
14
11
3
12
10
0
12
17
12
5
12
12
2
2
9
7
3
2
12
25
14
5
8
12
15
14
0
2
10
14
32
14
13
2
16
29
16
10
11
1
9
10
15
14
2
26
15
2
2
3
13
8
1
21
22
9
8
6
7
9
15
12
4
3
6
4
2
8
8
12
23
25
22
17
8
2
10
10
2
2
9
6
12
26
29
23
15
8
3
1
2
16
18
7
10
6
6
17
28
29
16
2
2
4
4
2
7
19
11
7
4
17
12
14
14
3
2
22
23
5
6
22
20
5
2
4
14
1
8
7
4
18
31
22
10
18
20
6
1
2
2
14
8
10
12
13
13
9
6
8
16
8
2
6
13
12
19
10
3
11
10
0
2
11
18
15
16
15
8
13
18
17
9
9
8
1
5
20
22
14
14
11
0
11
25
18
11
18
10
1
2
3
5
5
1
13
26
18
2
4
16
21
11
2
5
19
20
26
3
17
10
12
21
19
20
2
13
13
12
9
3
14
6
0
1
2
10
5
2
17
15
28
21
14
6
2
3
3
3
2
16
13
3
11
15
18
18
18
16
9
2
1
11
15
5
2
4
15
25
30
23
15
12
11
6
2
2
12
11
3
2
6
2
18
30
33
26
6
0
1
1
3
3
4
8
7
10
6
15
17
9
10
8
0
1
7
16
13
14
16
10
2
11
16
23
3
2
11
10
3
7
15
18
16
18
17
7
3
4
16
8
11
10
6
5
9
12
12
10
13
8
4
5
13
13
18
4
3
6
10
8
2
7
17
19
12
6
5
15
25
5
0
5
8
9
18
19
20
15
11
7
4
12
27
14
6
10
2
4
16
12
11
10
9
8
14
14
2
3
16
20
6
1
11
30
25
13
2
18
21
8
9
18
32
1
1
5
9
9
2
6
12
28
14
2
0
2
6
2
1
15
14
18
39
34
23
9
1
1
2
2
1
9
24
13
9
22
20
14
15
14
8
2
2
3
22
15
3
3
4
20
35
28
15
10
13
11
4
2
2
4
4
1
1
10
2
18
36
33
20
3
1
1
2
1
2
2
2
6
9
8
10
15
12
8
3
3
6
13
3
2
5
17
10
2
12
27
6
5
17
16
8
3
2
2
4
8
12
15
10
2
12
31
1
6
18
17
5
2
2
5
17
15
10
7
5
6
13
18
17
6
1
3
7
10
2
2
16
21
5
2
7
22
32
13
4
3
8
13
13
13
13
1
4
2
3
9
17
20
7
4
4
2
12
15
14
12
14
12
4
1
10
3
4
10
8
2
2
12
37
23
4
19
24
10
4
14
32
5
6
10
11
2
4
15
13
27
24
17
4
4
6
1
4
10
16
11
7
32
33
23
13
7
4
4
9
3
3
19
21
3
17
32
24
15
13
13
9
6
2
4
14
14
8
4
5
24
36
24
9
10
14
8
4
5
2
3
5
7
3
12
3
18
35
32
18
6
3
1
4
4
3
3
8
13
4
9
0
10
19
12
1
2
1
15
17
3
1
12
17
6
14
25
0
4
18
13
10
5
0
14
16
2
1
11
17
4
15
30
2
1
15
29
9
2
1
17
27
13
3
6
7
6
13
20
11
11
19
9
1
1
2
2
15
20
3
4
8
22
7
0
9
11
12
1
5
18
4
2
2
6
18
19
10
10
8
5
2
6
14
16
13
15
12
9
18
11
6
1
5
9
1
13
34
13
12
14
12
6
9
12
9
12
15
3
5
20
17
15
26
19
9
3
9
17
5
6
7
14
14
16
7
25
30
26
21
7
4
5
2
7
14
4
11
24
23
30
31
28
17
11
12
5
3
4
11
6
2
14
7
18
26
33
36
26
11
10
11
5
11
5
2
2
11
19
6
17
14
15
28
37
27
14
7
2
3
9
7
3
1
16
22
7
8
5
11
21
32
17
2
3
1
2
11
5
2
11
25
19
10
17
6
14
29
15
11
19
3
13
15
2
1
13
22
11
11
19
2
3
27
29
9
1
8
35
21
2
1
11
13
5
9
7
4
10
25
11
4
1
2
2
14
15
4
3
4
13
3
4
7
13
8
2
7
22
9
8
1
5
19
17
7
13
14
9
11
10
13
3
1
9
13
14
24
26
7
2
12
16
3
12
21
7
17
24
21
12
16
16
15
15
19
22
12
2
16
24
30
29
15
7
6
9
11
7
6
5
15
22
25
34
28
13
21
18
3
5
14
3
4
7
1
6
31
14
42
23
14
31
24
6
4
3
4
5
10
1
3
19
14
24
44
41
35
27
15
8
5
12
9
1
1
1
4
19
11
20
23
37
45
37
22
12
9
7
10
6
3
3
2
17
22
10
12
12
36
43
37
18
0
2
10
11
2
1
4
18
27
20
7
6
25
31
30
36
16
7
21
11
16
15
2
4
20
25
8
2
9
10
9
21
17
6
3
8
30
19
2
3
17
17
3
3
7
3
5
17
5
5
18
4
2
15
14
14
10
2
3
1
3
11
6
2
1
13
18
17
15
5
4
10
4
8
8
7
18
28
21
2
3
4
5
18
23
7
3
22
21
2
6
5
15
20
24
26
24
20
31
22
17
19
24
27
24
9
11
24
22
38
31
12
9
9
5
3
2
1
4
13
29
37
44
18
1
15
25
4
3
10
5
0
2
1
9
40
24
51
17
0
30
27
1
0
1
0
0
1
1
3
25
20
27
50
39
27
29
19
5
4
9
3
0
0
3
3
8
14
22
46
46
28
15
17
9
17
12
1
2
3
3
6
6
8
14
24
55
44
27
21
11
2
4
24
15
14
11
19
19
7
2
5
23
43
34
34
15
5
9
5
22
23
17
14
19
20
5
2
17
25
18
13
2
5
9
2
12
15
6
4
18
19
4
2
15
1
1
8
3
3
17
9
2
12
13
18
20
5
2
4
6
17
2
1
4
4
14
25
22
10
8
5
4
3
1
2
5
24
24
12
5
1
2
11
4
2
19
20
1
2
4
13
24
29
33
29
21
9
29
38
22
13
14
23
29
26
9
3
16
30
44
32
12
3
12
15
5
1
0
1
11
36
39
28
57
31
2
6
24
16
9
4
4
4
0
1
6
37
33
59
21
3
24
24
1
2
3
1
1
0
0
3
23
22
15
32
42
25
17
27
21
3
1
8
3
1
0
0
1
8
17
6
19
32
26
15
14
24
18
12
9
1
5
5
0
0
0
8
3
28
40
23
16
22
21
8
20
2
2
11
13
11
4
1
1
2
24
38
22
23
17
1
2
3
2
3
18
17
11
10
3
2
10
34
31
16
1
3
19
10
1
5
10
11
11
13
6
3
14
22
14
2
4
21
7
2
1
5
14
13
15
17
7
9
10
13
18
8
3
4
1
8
27
20
8
9
5
9
5
0
12
10
1
1
11
19
11
3
1
13
6
1
2
5
5
2
6
1
16
28
30
35
34
21
7
36
33
17
7
7
17
27
15
4
2
19
10
41
54
36
10
5
5
16
1
1
1
2
7
31
31
20
58
45
2
2
13
18
10
5
4
9
6
1
3
18
12
33
52
19
0
21
23
1
3
6
10
3
2
2
3
18
18
29
33
23
7
12
26
21
5
2
6
12
7
3
1
3
9
16
26
23
11
7
8
14
23
22
14
4
5
9
4
2
2
4
8
14
26
12
0
4
15
16
19
24
5
4
12
13
4
1
4
5
11
28
23
7
15
14
1
7
12
6
4
4
16
2
4
11
2
6
20
39
37
15
2
2
20
11
5
5
9
18
4
4
14
15
28
26
1
2
22
21
8
5
11
16
12
4
4
3
4
8
9
19
19
3
6
3
7
22
15
4
2
6
6
6
10
17
6
2
5
19
18
6
10
7
2
1
1
13
2
5
26
33
35
36
31
20
10
37
35
24
16
8
3
18
18
2
1
1
11
17
50
52
31
4
1
11
15
7
4
0
0
3
17
6
17
46
39
9
4
16
13
3
4
6
5
9
3
3
9
16
25
34
18
7
26
25
13
10
20
19
2
4
2
7
19
8
20
34
23
5
4
20
22
17
14
11
13
24
14
4
3
4
6
8
23
36
27
2
4
17
11
11
13
12
9
11
11
3
2
2
4
6
22
31
29
6
0
2
6
7
11
15
7
3
9
9
1
3
9
6
32
31
12
3
11
10
1
2
6
8
4
7
7
3
5
22
10
31
31
40
41
18
1
12
21
10
5
2
10
22
4
4
18
24
28
38
13
0
16
17
11
11
10
8
5
2
5
15
2
5
8
12
18
12
0
0
2
2
15
23
19
4
8
13
19
19
7
1
3
18
20
11
10
9
3
1
3
2
14
43
44
41
38
20
14
12
45
38
23
19
17
4
11
19
15
3
6
10
30
54
44
26
8
0
11
19
15
4
0
2
2
10
6
20
33
28
13
15
24
9
4
2
1
0
1
3
8
6
4
24
16
17
16
15
30
32
20
15
20
15
1
1
5
17
14
1
11
32
17
3
16
22
14
11
9
5
25
32
8
1
3
11
1
4
14
34
31
10
19
30
12
1
2
4
8
11
6
3
2
2
2
7
18
34
32
9
3
18
14
4
3
3
3
12
7
1
0
8
16
5
38
48
32
11
9
17
11
10
10
2
1
5
11
15
8
8
20
55
36
37
45
23
6
13
15
7
2
1
8
25
10
1
11
42
34
31
39
20
1
6
13
13
1
0
0
2
2
6
27
1
3
10
9
13
12
5
3
2
1
3
19
4
13
21
30
29
9
2
4
21
12
12
7
2
1
12
3
24
49
44
39
35
11
5
15
43
43
29
27
23
9
16
25
14
4
11
26
35
45
39
26
13
8
5
13
9
2
4
9
3
12
15
27
27
15
13
22
31
16
3
1
2
2
4
21
13
6
4
31
15
5
8
10
25
33
23
8
5
2
1
1
10
17
4
3
31
17
4
20
20
6
2
3
5
19
17
2
1
6
18
3
4
23
28
21
31
30
7
2
2
2
5
3
2
2
2
7
1
12
25
31
22
21
29
15
6
5
3
7
17
15
10
2
12
13
41
45
26
13
20
20
10
10
13
8
6
11
15
22
15
6
12
55
64
33
30
42
24
5
3
9
10
10
4
4
23
19
2
54
44
33
31
18
4
1
16
17
3
4
6
3
1
2
38
7
3
8
8
15
10
3
4
1
1
1
1
8
21
18
24
27
11
2
9
21
5
21
16
17
23
13
26
45
32
30
28
6
10
23
12
26
45
37
32
25
8
15
19
3
7
27
33
1
22
33
33
24
11
2
2
3
3
5
6
1
6
18
2
16
25
16
4
5
18
20
11
2
2
4
3
16
29
11
5
4
34
21
2
0
0
15
27
20
7
6
7
5
4
6
12
2
1
4
25
20
5
15
13
2
2
4
9
8
5
4
4
7
14
2
1
8
14
18
21
23
20
8
3
2
5
4
1
1
2
4
13
4
12
19
13
22
24
24
24
21
12
3
2
1
9
13
13
2
10
13
21
43
34
16
13
23
19
8
8
5
3
5
16
20
24
17
3
5
56
62
27
18
30
25
9
1
4
3
5
19
4
17
19
4
40
60
49
31
21
10
4
5
16
13
4
0
5
8
6
46
51
16
1
0
7
22
10
1
8
6
6
5
3
1
13
16
6
18
20
7
2
10
13
11
11
11
12
24
17
19
34
21
21
24
12
22
32
11
16
42
40
29
19
0
9
21
10
22
34
31
2
5
16
27
16
3
4
13
2
2
1
2
1
11
21
1
6
15
7
4
7
21
12
1
1
1
2
3
14
22
7
1
15
27
15
5
2
2
19
17
19
14
12
12
3
2
5
5
5
1
10
29
13
5
6
3
1
3
11
11
11
12
8
4
7
9
3
8
24
16
9
9
9
8
7
8
10
7
1
2
3
3
5
14
8
32
32
8
9
14
14
15
21
12
2
3
6
1
6
13
5
5
14
39
43
25
6
9
17
13
4
5
2
2
3
13
21
20
8
4
29
52
54
24
6
15
19
11
12
8
4
5
27
13
9
7
5
38
65
50
23
10
6
10
8
10
9
4
2
2
10
7
49
59
28
10
3
10
32
11
1
6
10
8
8
5
12
10
2
21
13
2
2
9
9
11
11
12
12
19
11
14
32
19
19
22
18
28
35
8
20
39
31
20
12
2
5
19
18
27
28
23
11
8
14
18
6
2
22
22
6
3
2
2
2
12
13
12
12
12
10
5
3
13
20
11
2
3
1
9
12
3
3
2
12
16
15
14
11
2
2
3
2
17
15
14
12
3
4
6
5
13
1
15
29
18
10
11
3
2
3
7
16
10
13
14
2
2
9
9
7
4
23
30
20
5
1
3
5
5
7
10
6
1
9
9
1
3
8
12
13
31
26
9
4
5
7
8
7
6
4
11
10
4
7
9
4
4
33
45
35
15
3
6
11
9
7
6
2
4
4
5
10
8
2
3
37
48
45
18
1
9
13
0
11
11
2
4
22
13
6
2
21
41
69
46
16
11
15
13
2
10
6
17
13
10
6
3
28
56
60
35
13
3
9
29
8
1
4
9
5
4
33
26
23
3
4
18
7
5
5
5
18
19
18
15
12
17
5
18
34
24
25
24
20
26
27
12
37
36
22
19
6
3
4
7
4
19
20
12
22
23
17
17
15
11
5
14
14
10
20
19
2
13
12
8
11
23
25
13
2
0
8
12
2
3
7
11
3
2
7
12
6
11
21
17
2
11
23
12
2
2
14
20
9
9
12
3
6
5
9
20
28
20
3
7
19
14
3
5
14
19
8
7
16
12
12
10
12
12
15
17
19
11
1
4
13
10
10
6
5
8
12
10
2
2
2
12
14
10
11
7
0
10
9
0
12
6
3
6
7
5
7
3
1
30
39
23
7
3
8
14
10
11
14
2
2
3
2
2
4
3
35
50
47
36
18
2
11
18
8
4
10
1
5
14
10
5
3
40
54
68
38
5
12
20
8
5
13
3
16
15
13
6
47
66
52
29
20
6
5
16
2
2
6
7
5
41
41
40
30
7
2
19
11
16
4
5
10
22
24
22
16
23
21
9
23
26
28
31
29
16
23
2
22
50
36
25
25
7
5
8
0
14
13
13
5
20
33
25
15
10
15
14
2
4
13
35
23
3
6
13
9
32
36
12
2
2
4
6
3
12
11
4
4
6
8
11
3
11
30
21
2
2
23
22
13
15
20
12
3
4
5
4
6
6
12
12
30
40
22
2
3
17
19
11
11
13
14
9
11
18
16
11
4
12
12
22
8
3
12
12
1
7
14
14
12
2
4
17
18
4
0
2
4
5
12
2
0
10
8
1
18
15
4
16
29
3
3
3
5
5
2
4
4
23
32
20
6
7
11
19
16
12
20
12
1
3
3
3
4
4
46
56
41
27
18
7
13
14
12
9
10
2
7
9
12
9
2
45
65
63
53
22
0
10
13
4
11
12
5
12
9
12
10
44
68
69
42
20
17
12
2
5
5
3
4
5
2
51
53
48
33
12
11
19
7
10
5
3
7
16
19
19
28
25
16
20
16
21
37
22
16
14
3
24
54
35
30
34
8
8
17
1
19
21
4
0
10
36
27
9
5
15
16
2
2
9
29
27
6
2
2
2
14
34
31
5
1
2
5
7
6
8
11
5
4
3
2
3
4
18
37
22
3
2
21
21
18
15
12
2
2
2
2
3
6
6
11
14
30
40
23
0
3
14
15
6
5
4
6
5
11
19
13
4
3
6
18
32
14
0
6
4
2
6
2
14
24
3
3
13
24
12
1
1
10
25
17
3
1
10
2
2
20
18
3
10
30
5
3
6
4
1
2
16
19
29
31
13
9
15
24
19
7
12
11
2
3
13
18
9
3
46
53
38
25
21
17
10
5
4
11
11
2
4
10
17
20
58
77
55
27
4
0
7
6
2
9
18
4
3
6
20
7
27
65
80
60
27
15
10
9
8
3
14
10
6
16
12
64
65
62
53
30
14
14
11
2
13
17
5
10
12
23
21
17
16
4
20
33
16
15
13
6
26
45
30
29
31
5
13
22
6
16
21
10
2
6
36
20
5
5
14
20
5
2
9
18
20
15
2
3
14
22
22
17
2
4
12
9
9
4
1
15
14
3
7
13
8
23
42
21
3
8
21
16
9
5
5
7
12
4
3
6
16
11
20
27
21
3
9
15
2
2
6
9
2
1
8
21
11
2
2
31
9
8
7
5
3
2
1
18
23
3
2
5
18
11
2
5
18
16
12
6
0
5
18
15
3
2
12
3
7
8
1
0
11
12
30
43
25
20
20
21
12
2
3
3
1
1
13
36
21
37
42
34
32
27
22
10
4
15
12
9
1
2
8
13
21
56
72
40
7
1
12
15
5
1
1
15
11
2
20
31
42
80
78
42
20
15
10
10
4
1
15
18
11
22
62
78
72
66
56
27
6
4
4
8
16
19
3
7
20
17
10
3
25
29
11
15
11
18
21
25
25
23
21
6
13
18
16
17
15
6
2
20
32
6
5
14
16
23
7
4
21
20
10
5
1
2
18
16
6
3
3
19
17
7
17
6
2
18
18
6
13
13
9
15
30
16
2
17
19
10
3
2
4
2
12
18
11
14
16
11
4
17
27
23
21
10
1
1
12
12
2
0
10
23
9
7
9
18
10
17
14
18
13
2
2
13
15
5
1
2
5
5
6
8
18
23
23
4
10
19
13
6
12
8
5
3
2
3
5
8
10
29
45
31
27
20
11
5
14
9
8
6
2
7
32
10
33
29
27
35
32
15
3
5
29
20
8
5
1
6
4
5
49
51
24
8
6
17
12
5
7
4
13
9
4
22
31
50
74
63
30
22
16
5
12
9
1
9
11
9
15
77
83
70
59
51
25
2
6
13
8
10
2
2
19
23
10
10
32
23
3
14
15
23
11
14
23
20
15
11
9
8
13
17
5
4
15
24
23
3
6
13
13
27
10
4
24
22
1
1
4
16
1
1
11
21
8
6
20
7
2
18
11
0
7
8
7
2
3
4
18
14
5
2
1
2
2
16
24
12
11
13
10
2
21
20
19
6
2
3
13
8
1
2
16
16
5
5
5
7
19
17
24
25
8
3
7
10
2
1
1
2
3
3
22
27
9
25
26
5
2
3
10
5
1
2
18
16
1
21
31
27
24
9
3
14
21
5
3
5
3
7
15
1
16
12
27
23
5
1
6
33
27
6
4
5
11
13
26
14
20
14
7
4
0
12
14
10
4
4
9
17
54
48
28
21
16
3
7
8
1
3
3
5
4
83
83
61
41
33
23
3
3
1
1
7
44
32
38
21
3
1
15
26
16
16
31
15
2
13
14
25
4
3
26
20
10
12
7
1
6
11
1
22
18
4
3
4
8
24
14
2
17
15
1
3
5
15
21
13
1
1
4
21
13
4
2
3
4
5
4
21
24
13
0
0
0
1
2
6
23
11
2
3
11
2
2
2
1
2
10
9
6
2
4
17
6
2
4
11
14
22
22
12
9
6
9
3
2
6
8
2
3
26
16
25
16
2
1
1
2
2
2
15
20
5
2
18
13
7
2
10
22
24
12
1
2
3
6
3
2
12
10
4
6
13
32
24
2
2
2
4
7
12
30
16
2
2
4
19
23
4
2
2
2
33
26
17
12
0
2
11
10
2
6
15
77
49
25
20
16
8
1
0
1
9
87
42
31
35
19
1
2
13
16
16
16
15
3
3
19
3
4
30
18
4
10
10
2
3
5
5
7
6
2
1
4
21
18
7
4
10
5
2
3
19
1
1
2
15
21
13
4
3
10
18
3
3
36
18
0
1
3
4
7
10
4
2
2
3
5
7
8
3
9
16
13
3
3
5
10
9
3
5
9
7
1
11
21
5
11
5
3
6
7
4
12
14
9
2
1
0
0
1
2
2
4
26
20
1
2
8
12
15
21
12
1
1
4
4
4
6
8
15
10
13
28
15
2
0
3
14
25
13
12
3
5
30
25
3
1
4
6
20
11
7
4
3
12
26
4
3
17
32
20
26
22
19
7
2
4
73
43
40
36
20
4
12
11
7
9
9
5
2
9
12
1
14
32
11
2
7
12
5
6
8
7
10
3
3
1
17
28
14
5
8
6
6
27
7
1
3
13
19
17
11
8
16
10
1
33
26
5
1
9
11
3
1
1
1
2
1
5
15
13
9
21
18
3
1
3
2
2
2
2
3
5
16
22
7
10
7
1
2
2
3
4
2
2
3
11
6
6
3
1
3
16
24
1
3
3
1
14
23
3
1
2
4
7
11
6
6
9
3
15
23
4
1
2
5
24
7
8
10
4
2
23
25
1
1
2
10
7
6
12
2
6
32
17
3
22
33
37
18
14
0
4
15
56
48
56
31
16
14
13
2
3
5
7
4
3
2
19
23
4
1
5
14
11
14
13
10
4
10
1
12
34
15
1
4
5
8
16
0
2
1
12
25
11
6
11
8
2
20
10
1
3
11
2
2
12
7
3
4
11
12
2
14
17
4
2
2
2
1
3
9
7
13
14
4
9
8
3
1
0
0
8
2
2
9
8
2
1
5
8
9
9
5
1
2
17
23
2
2
5
5
3
1
2
1
13
20
2
2
2
3
14
14
9
8
2
9
19
2
2
4
17
3
16
11
2
17
9
4
37
34
5
14
0
1
1
47
54
20
13
9
4
2
4
10
3
6
10
9
2
1
10
17
13
20
12
1
9
2
10
34
16
0
2
4
8
9
2
6
28
13
1
5
5
3
15
7
2
6
5
0
4
6
2
3
5
3
3
5
7
7
6
3
2
3
4
3
6
1
8
10
6
2
2
4
2
10
19
1
1
8
14
6
8
4
10
29
3
2
11
14
9
1
1
8
18
6
5
4
4
3
12
1
6
15
2
6
1
12
16
2
2
5
9
24
2
12
10
3
42
10
12
11
3
4
13
2
7
8
2
16
13
9
19
6
2
13
22
12
1
2
3
10
2
3
18
15
2
1
2
14
1
3
7
3
1
2
2
22
4
2
1
10
9
3
7
3
1
2
10
10
7
7
6
0
7
23
10
2
4
12
10
0
21
24
0
1
9
12
15
11
14
14
10
4
11
14
7
15
15
1
7
9
13
2
1
8
2
12
29
6
7
16
2
2
2
13
5
11
7
4
28
7
2
15
23
6
5
2
7
2
2
0
5
3
1
11
8
4
1
12
2
4
8
1
5
7
4
14
9
1
2
4
8
7
9
1
1
1
9
7
3
7
3
6
9
5
1
2
6
22
17
11
0
4
10
4
28
12
11
21
10
3
16
8
21
19
1
6
8
9
2
3
1
5
21
21
2
2
14
3
5
29
7
1
2
4
6
9
8
1
2
5
3
4
13
8
2
4
15
3
3
12
8
2
2
2
5
10
2
2
2
8
9
11
2
9
8
4
6
1
9
10
16
16
7
4
8
19
8
6
2
17
18
6
12
10
16
16
2
1
11
1
19
14
1
4
16
15
14
1
7
11
8
12
6
10
13
2
3
11
4
2
2
4
11
1
1
1
16
16
13
4
6
21
17
9
8
18
5
6
4
9
9
9
13
12
14
11
13
16
7
3
5
9
2
8
1
1
7
11
1
11
9
1
2
1
15
17
1
15
3
10
16
3
5
9
7
14
5
13
