# Supplementary material for: Evaluating flow modulating treatment response in intracranial aneurysms using black-blood MRI in vitro
Source: Commun Med (Lond). 2026 Mar 27;6:170. doi: 10.1038/s43856-026-01413-z (PMC13031954; doi:10.1038/s43856-026-01413-z)
Supplement: Supplementary file 8 — Supplementary Data 5 [file 43856_2026_1413_MOESM8_ESM.zip › Data_Figure_8ab_Sup_Figure_6ab/BB2/with mesh 1 (FD3)/3_BB2_agar_left_array.txt]

68
77
84
81
74
65
67
80
93
95
86
77
81
98
114
119
110
97
86
87
95
106
111
100
84
76
79
85
87
85
79
74
72
76
85
93
94
92
93
98
101
102
94
80
68
70
83
99
98
87
74
86
90
81
69
63
69
82
91
88
84
86
96
109
116
115
110
105
99
89
86
86
86
80
76
79
84
84
75
68
72
81
83
77
72
74
83
91
94
96
95
93
87
82
84
95
103
101
89
81
69
72
72
64
57
59
75
88
91
88
88
91
91
89
84
86
94
101
102
95
87
84
87
88
88
86
86
88
87
84
88
95
98
94
84
79
85
88
88
88
91
93
95
90
91
92
95
95
87
85
82
80
73
62
58
64
75
86
90
87
84
78
73
72
78
88
92
91
85
82
83
94
108
110
103
94
90
92
95
92
88
89
93
97
96
92
87
84
87
94
105
106
98
89
84
79
78
76
84
91
81
79
73
71
74
74
73
70
76
80
78
70
70
79
95
103
98
89
85
83
81
81
84
90
100
106
103
97
88
83
88
100
105
100
93
82
74
73
80
92
100
97
90
89
89
84
76
69
79
91
79
72
66
72
82
85
78
73
77
81
78
72
76
90
99
96
89
90
100
101
88
73
68
76
93
109
116
110
96
89
97
110
110
99
83
75
73
74
75
78
83
86
91
96
97
93
88
82
81
81
87
83
79
78
83
86
84
81
79
84
85
85
88
95
101
98
91
87
90
89
89
90
90
93
92
95
100
106
111
108
100
94
87
82
82
85
90
91
90
88
91
90
83
78
81
94
99
93
81
76
76
79
86
86
82
78
72
70
74
83
93
94
90
91
102
112
109
90
76
73
83
99
105
96
83
71
71
83
99
110
108
100
92
89
93
97
95
93
94
99
104
99
83
70
74
84
88
81
71
78
83
86
90
89
82
77
76
75
76
79
84
86
86
89
99
107
104
91
79
78
88
98
99
92
82
76
80
89
101
113
117
115
112
110
109
104
96
85
77
80
91
104
103
93
82
73
62
60
67
83
94
86
73
66
66
76
82
85
80
77
77
80
91
97
99
92
85
81
87
94
98
100
102
103
99
93
95
106
111
106
96
89
89
93
93
92
86
80
73
71
78
94
104
104
93
79
66
64
75
85
70
64
54
53
63
72
74
76
77
84
90
96
103
105
101
93
83
85
96
103
103
100
102
105
101
93
85
86
87
83
72
67
68
75
75
72
71
79
88
92
86
81
79
87
96
101
98
94
92
87
53
56
68
79
84
80
78
82
85
88
92
93
99
99
98
94
93
96
102
107
104
99
92
92
91
87
82
79
83
83
83
82
88
98
101
91
82
81
92
100
95
83
79
84
89
89
91
96
99
97
58
64
84
95
88
79
85
96
96
84
69
66
75
87
94
94
88
84
88
97
103
97
89
86
92
103
107
102
99
100
101
96
96
108
119
117
107
98
93
91
88
87
93
98
93
81
75
78
86
90
68
73
84
91
86
74
70
71
71
72
70
74
80
95
104
105
91
77
78
93
100
96
85
87
102
115
113
102
94
90
88
82
82
86
95
98
96
96
94
94
93
93
98
107
114
111
98
81
72
72
79
80
82
82
79
71
55
48
60
81
104
113
114
114
112
106
93
84
88
94
97
96
92
95
98
94
87
82
80
79
76
79
83
83
79
72
73
80
95
108
116
113
109
107
114
114
101
80
67
67
76
80
81
78
75
70
69
78
92
102
105
108
115
117
104
86
76
80
90
94
93
99
108
103
84
66
65
80
94
93
86
88
94
95
91
83
80
84
94
109
118
120
110
105
99
91
76
61
64
80
71
79
85
84
82
79
86
97
101
89
75
75
92
106
102
86
80
86
94
94
93
102
109
99
77
64
73
99
116
110
97
98
102
103
102
98
96
96
96
97
98
97
93
90
92
93
86
77
83
96
105
104
90
78
78
80
79
75
74
73
78
85
92
98
102
107
111
109
103
96
89
90
89
90
90
98
110
120
119
112
108
112
115
109
101
99
99
99
96
96
98
93
83
77
85
96
103
99
90
89
110
104
83
67
64
71
74
70
70
84
105
116
110
101
99
104
108
106
101
101
104
97
84
78
95
123
135
123
98
88
96
108
107
96
88
90
100
101
95
92
95
96
96
93
91
92
93
90
85
85
80
80
80
73
69
73
84
91
88
86
90
100
109
107
97
89
87
85
91
105
116
107
83
69
81
106
115
97
69
59
70
83
81
72
68
80
96
100
95
88
85
90
100
106
107
104
99
102
107
113
77
76
86
91
85
80
87
95
88
74
68
81
102
110
101
87
86
89
93
95
95
87
81
76
80
87
85
71
60
66
82
91
88
77
77
88
95
96
95
99
106
105
101
98
102
111
116
117
120
119
74
76
80
84
83
80
83
85
87
87
87
95
100
97
92
94
102
109
104
90
80
82
88
91
87
81
77
75
76
81
91
99
100
97
99
107
113
107
96
91
99
110
118
118
117
116
109
100
98
98
66
80
88
90
86
81
81
87
91
94
95
95
94
95
103
111
118
113
99
84
84
93
100
99
91
86
93
103
100
87
79
83
93
93
91
97
113
122
108
83
78
98
123
135
130
119
109
101
100
98
72
83
92
94
87
78
77
82
92
96
96
96
103
117
129
130
120
102
89
83
87
91
96
99
100
99
103
106
101
90
82
84
88
88
86
91
108
121
119
103
96
102
112
112
107
105
110
118
119
108
79
79
75
76
79
76
74
78
90
104
111
114
116
112
106
102
101
103
103
100
95
90
92
99
107
106
98
86
82
90
96
96
91
92
98
108
114
115
109
105
107
111
110
102
94
93
98
108
108
96
90
83
77
76
81
85
85
83
84
88
95
98
91
75
62
65
83
101
108
104
97
94
95
99
100
101
99
94
93
99
106
107
102
97
94
97
100
100
95
90
92
101
111
114
107
97
95
98
101
94
94
94
97
91
79
69
70
77
79
75
71
72
77
81
83
84
83
84
84
85
90
98
103
99
91
90
96
103
105
109
108
110
110
102
89
84
88
92
92
88
91
103
114
115
107
99
98
105
107
108
75
78
90
87
69
53
57
75
91
93
92
93
100
109
114
108
96
89
87
94
103
110
109
108
102
94
85
84
91
100
107
111
109
106
104
103
94
84
79
86
99
105
100
95
95
101
102
98
98
107
58
60
73
74
68
66
77
90
96
98
104
113
116
115
107
103
101
105
110
112
111
108
107
112
115
109
95
84
84
94
104
103
94
91
99
107
103
90
79
84
91
92
89
94
108
119
110
91
82
89
68
73
76
75
75
75
78
76
76
77
83
92
98
102
100
98
94
93
90
89
87
88
90
95
103
110
110
106
100
99
104
105
92
75
71
87
105
108
97
86
88
98
108
114
118
119
113
99
84
78
83
82
77
82
84
77
62
59
69
81
83
77
74
80
88
93
89
82
75
73
78
85
88
90
93
97
98
97
100
106
119
122
110
89
78
84
97
100
89
81
89
108
119
111
98
97
106
111
104
94
79
73
76
81
86
79
71
73
87
98
99
96
89
82
76
78
88
97
100
97
95
93
98
102
101
97
88
82
87
105
122
129
123
113
107
99
94
88
85
86
93
101
102
99
97
99
106
108
105
106
92
87
80
74
71
70
76
84
87
90
97
111
119
107
87
75
87
106
119
116
107
103
100
102
103
105
108
105
103
103
103
107
109
113
114
109
105
104
108
110
101
96
99
111
125
128
119
107
107
113
113
109
100
89
79
69
68
76
87
91
96
99
102
99
89
84
88
98
105
108
106
104
100
94
91
97
111
126
129
117
98
85
89
101
109
108
108
112
117
115
105
95
99
110
119
118
114
115
121
122
100
107
111
116
114
100
85
81
93
108
109
93
77
76
90
100
97
91
89
95
101
100
96
91
87
86
91
108
124
125
110
92
84
90
96
96
94
104
114
115
103
93
89
88
89
90
93
102
110
105
96
102
107
108
109
108
103
98
99
107
111
103
91
89
100
111
107
93
87
92
100
98
92
88
88
89
89
91
95
101
101
96
90
85
82
87
98
118
130
124
110
102
101
102
105
101
95
87
82
82
97
100
95
85
79
86
99
107
105
102
100
101
100
100
105
111
109
102
91
90
95
97
94
90
88
90
95
97
93
85
89
99
104
95
87
92
113
129
131
121
111
109
108
111
117
118
108
94
85
90
92
89
91
90
83
82
95
114
121
111
97
86
85
90
97
100
103
102
95
91
92
104
112
114
101
91
89
94
94
89
96
108
118
115
109
111
121
128
122
111
104
98
94
94
97
102
105
105
106
107
80
78
86
97
96
92
95
107
115
111
103
96
95
97
97
97
98
104
106
103
102
107
115
116
108
94
89
84
82
87
97
110
115
109
105
108
117
125
123
117
106
101
107
112
106
98
96
102
110
108
64
65
68
74
75
76
78
81
83
83
90
100
107
108
107
108
116
124
125
116
105
97
93
90
86
88
91
99
100
95
92
89
90
90
90
89
90
98
107
114
115
118
127
130
118
103
97
104
112
105
59
65
69
65
57
52
52
58
60
56
58
66
76
90
106
118
123
122
113
107
106
105
95
83
75
78
92
108
116
110
92
81
85
100
108
103
94
93
104
113
116
112
105
98
91
90
97
108
114
110
91
91
93
85
70
57
54
60
66
69
65
57
56
66
84
100
103
102
101
103
105
106
102
97
90
88
92
100
104
99
90
91
102
116
119
113
108
109
112
109
100
87
77
73
79
90
102
109
112
110
115
108
101
91
81
76
74
72
75
91
99
92
75
63
70
87
98
99
98
98
97
93
97
102
106
101
93
94
93
90
89
94
103
107
104
99
96
94
92
86
83
85
88
91
94
101
105
110
111
105
100
94
82
75
76
80
82
75
70
78
88
85
73
66
79
97
101
90
75
72
76
83
92
104
110
102
91
89
95
98
93
90
90
98
105
107
96
84
81
89
99
105
106
98
91
89
97
112
120
111
96
84
67
62
74
84
86
76
70
67
64
56
52
60
75
84
76
62
58
67
75
72
73
87
104
102
89
79
85
95
96
92
91
101
112
114
103
94
96
106
108
98
87
84
86
93
109
124
132
124
93
83
67
66
80
87
82
75
73
84
86
78
67
64
67
67
63
66
80
94
93
75
65
73
91
95
90
81
88
103
112
107
96
91
89
90
91
97
107
105
90
72
66
75
95
114
128
133
130
116
74
76
72
73
82
87
78
69
75
93
103
100
87
73
70
77
91
105
114
116
113
104
97
91
88
87
90
95
104
114
113
105
96
90
89
83
87
96
97
94
86
83
85
90
98
106
113
109
96
85
74
73
72
72
79
84
87
83
77
77
83
88
84
72
64
74
92
107
107
103
104
108
111
104
96
95
97
97
93
87
82
84
95
107
115
109
102
98
93
90
96
104
110
108
98
95
94
91
82
78
84
78
79
78
80
91
98
94
78
73
80
93
93
79
61
61
72
80
79
79
82
90
94
95
98
104
105
97
85
78
79
86
96
102
105
106
104
97
89
80
81
88
95
96
94
94
103
108
109
107
82
85
94
100
95
87
82
77
75
81
95
104
103
91
87
92
99
96
87
81
85
92
95
97
100
110
114
110
105
105
110
112
104
89
79
82
87
87
80
73
76
86
92
94
93
94
102
115
121
120
89
93
83
67
60
61
72
86
97
94
82
74
78
96
112
118
114
108
102
99
100
106
111
101
85
78
82
90
89
77
69
71
81
88
88
78
71
73
82
92
98
92
82
71
61
64
84
106
113
101
88
88
80
66
62
69
85
98
104
102
100
103
108
110
108
105
101
101
93
88
86
91
90
79
68
72
86
97
94
89
92
99
101
87
68
58
61
70
82
92
91
82
79
78
83
87
85
78
73
78
66
66
71
73
71
74
80
83
84
89
101
111
112
100
85
76
74
77
76
73
70
69
74
84
90
97
102
101
97
94
96
98
95
84
71
71
78
81
84
87
84
78
73
76
87
95
89
72
63
69
58
69
85
90
85
78
76
74
73
73
77
87
92
90
85
83
80
81
83
82
75
72
81
93
100
96
84
76
75
77
75
70
69
74
83
92
95
89
86
85
82
76
70
70
77
83
82
78
85
99
82
86
86
82
85
88
89
85
78
70
67
74
89
100
101
98
93
96
99
90
73
64
70
87
91
85
74
69
70
75
77
79
78
78
82
88
92
92
91
87
83
77
77
82
90
91
83
80
93
112
103
87
64
56
68
87
92
85
76
69
69
81
99
107
99
86
82
91
97
78
54
49
62
81
91
95
98
96
91
87
88
96
94
82
76
81
94
104
103
100
96
95
95
99
99
99
98
94
91
89
86
73
60
59
68
78
78
70
62
64
74
87
98
96
86
78
79
87
90
84
72
73
83
89
93
96
101
102
97
92
86
86
81
73
73
86
100
110
112
114
114
109
98
84
75
81
88
91
87
83
69
76
83
93
89
78
63
55
62
77
90
92
86
85
86
87
87
87
93
98
99
99
96
94
91
89
85
86
90
92
93
92
89
90
93
97
99
99
103
109
116
116
102
88
78
72
65
70
79
87
95
102
108
104
92
77
68
70
79
89
90
83
81
90
101
103
91
79
73
75
78
81
82
83
83
80
78
87
101
115
122
123
121
118
110
102
96
96
98
99
103
113
116
112
97
80
65
63
76
92
105
100
89
77
71
74
80
89
94
91
80
73
83
101
112
105
83
65
58
61
64
70
74
75
70
66
73
93
112
121
123
120
117
108
95
92
94
98
96
90
88
94
100
96
88
80
74
72
78
91
72
65
58
60
69
76
78
80
86
92
92
91
95
104
107
95
79
70
78
87
90
88
82
77
73
73
80
93
102
101
96
93
90
88
87
89
91
90
85
80
75
72
71
74
81
86
90
85
85
90
54
52
66
82
87
79
69
64
70
86
101
110
113
104
99
94
90
92
96
99
95
90
88
88
91
96
99
99
100
96
92
90
92
96
99
95
88
81
80
79
76
70
73
84
95
100
101
98
94
89
50
55
82
101
97
80
71
69
72
77
82
92
97
101
101
107
112
107
98
92
94
90
81
71
72
88
107
111
107
101
100
101
103
100
91
76
69
75
85
91
88
82
80
90
97
101
97
91
82
74
47
59
85
98
93
80
74
79
85
85
79
74
75
86
102
116
122
112
100
101
105
99
77
55
55
78
105
112
104
96
102
115
120
109
89
71
66
75
87
95
96
89
84
86
98
101
94
81
71
71
77
88
94
92
85
79
76
79
87
94
90
78
72
78
95
114
119
111
101
98
100
100
98
92
92
100
105
102
92
88
101
122
131
122
107
95
89
84
81
87
94
97
91
87
91
100
98
89
83
87
100
111
101
87
79
78
78
81
84
83
79
71
74
80
90
96
100
97
92
81
82
98
118
128
122
114
103
90
83
83
93
109
111
102
93
94
97
89
82
84
98
110
105
90
83
88
95
99
97
96
72
83
85
85
80
77
78
81
80
74
66
68
78
90
93
89
88
96
96
91
86
91
101
107
104
100
93
92
93
94
97
98
89
77
75
85
99
100
92
86
96
107
111
102
91
92
98
103
107
105
59
68
78
85
84
77
72
73
77
80
79
83
90
99
105
105
102
99
97
91
84
81
85
93
99
99
96
95
98
103
106
102
85
68
64
80
102
118
112
97
85
87
95
102
104
103
96
92
88
84
74
73
73
73
79
80
78
78
82
88
93
93
89
91
95
101
98
90
83
83
92
100
98
90
93
104
111
107
94
84
85
86
81
70
64
74
97
120
120
101
79
70
84
102
112
106
96
78
66
63
75
72
69
66
75
84
95
94
87
81
82
86
87
81
80
86
89
84
79
93
117
125
102
73
66
87
111
108
83
61
58
68
77
79
74
76
84
95
97
89
80
78
86
99
106
106
101
96
92
92
74
74
79
80
78
85
97
99
90
76
74
86
99
101
97
98
102
90
80
85
101
110
103
89
85
90
90
76
59
61
74
85
87
87
86
89
89
84
84
88
96
94
88
85
92
107
116
117
114
110
69
74
80
77
68
70
86
103
103
90
82
87
100
109
111
109
105
95
81
71
77
93
114
125
121
104
82
63
57
65
77
88
95
96
99
104
103
100
101
106
113
111
107
104
111
122
120
110
95
85
74
78
77
70
64
70
91
111
117
103
84
74
81
96
105
105
103
97
92
85
84
92
105
108
99
85
81
86
87
74
67
70
87
98
98
97
102
109
111
105
102
105
110
116
119
119
118
114
108
95
74
77
79
84
87
89
91
94
98
102
100
95
94
100
109
110
102
94
90
89
94
94
91
83
75
76
92
106
107
90
72
70
77
82
78
73
82
96
103
95
89
90
95
93
88
93
114
135
142
124
66
70
80
95
101
94
81
72
78
97
120
130
127
117
107
104
99
91
84
85
91
98
98
97
97
103
107
108
101
92
87
86
85
81
72
69
78
93
104
104
102
99
94
83
77
86
110
131
123
97
75
83
92
98
96
94
87
84
86
91
104
116
118
106
90
83
90
104
104
100
94
92
94
96
98
103
106
103
96
91
91
98
106
106
97
88
92
101
106
104
101
100
100
94
89
92
104
110
99
78
91
100
109
108
103
95
94
97
98
92
86
89
100
106
100
88
85
95
107
110
102
93
84
83
92
100
105
103
96
90
87
89
96
103
102
102
103
101
93
82
80
88
98
100
87
75
81
96
106
104
82
88
102
108
104
97
94
94
94
93
92
99
110
119
119
109
95
90
95
99
99
94
93
96
104
104
97
94
94
97
96
89
82
85
99
109
104
84
67
65
76
89
95
92
87
84
85
95
113
129
79
85
95
91
84
82
86
87
85
86
93
102
105
103
97
92
91
89
94
96
96
95
97
104
107
103
94
93
100
109
108
96
83
83
98
108
100
75
65
79
98
104
96
94
109
125
123
109
100
105
94
100
95
83
72
68
71
74
72
74
77
82
79
76
73
69
68
71
84
96
102
98
88
83
91
105
112
111
104
101
100
98
87
76
78
88
94
89
85
94
108
115
108
104
119
140
140
112
80
62
92
89
83
80
82
80
74
70
68
69
70
70
73
76
78
76
72
69
73
87
100
99
86
73
84
106
121
113
93
85
94
104
99
80
70
75
90
97
91
83
85
95
101
102
106
117
124
111
84
67
82
80
83
89
93
96
95
93
87
78
71
77
87
90
87
86
90
93
88
84
89
93
95
92
97
103
103
93
84
88
98
106
105
98
95
96
101
103
100
87
69
69
80
91
94
94
101
107
106
102
95
95
98
94
85
78
90
103
100
81
70
77
96
100
92
86
88
97
93
86
86
93
99
105
104
100
98
95
93
91
87
85
90
106
113
109
106
112
120
116
97
87
92
104
104
93
85
95
113
120
106
100
96
90
77
70
77
90
99
91
78
77
87
96
98
98
95
91
87
86
91
99
101
98
91
91
98
105
101
91
77
76
91
108
113
105
96
104
121
130
123
112
110
117
117
103
86
87
101
112
88
88
88
91
95
90
87
89
94
95
88
79
77
87
100
108
106
100
91
90
94
104
107
101
88
80
85
93
96
91
88
92
101
107
105
96
89
93
107
116
111
101
94
98
109
112
103
93
92
94
78
87
90
90
92
96
98
93
84
80
82
83
87
90
92
93
89
86
88
96
103
104
104
103
99
93
86
84
86
89
90
92
88
86
81
86
92
104
112
117
112
102
92
89
101
113
114
105
96
94
93
100
93
82
78
88
99
98
86
78
84
98
103
98
89
82
80
80
83
91
103
103
95
83
75
77
87
99
106
103
98
93
89
82
83
88
97
109
117
118
120
117
107
101
102
108
111
106
105
106
93
84
80
82
88
102
108
102
90
85
96
105
103
92
89
96
104
103
94
93
100
105
97
74
52
52
74
99
114
113
112
110
112
110
106
106
109
113
118
119
111
102
94
93
97
103
103
104
104
105
65
59
66
84
100
102
94
79
67
67
80
90
91
89
90
98
110
114
107
100
97
98
99
93
83
80
82
83
82
86
98
110
116
112
108
111
119
125
126
121
108
89
82
88
97
105
110
109
108
100
58
61
73
87
86
78
59
47
45
53
68
82
90
94
94
96
99
102
104
98
90
85
89
96
103
105
99
90
83
78
82
87
92
96
99
101
101
102
107
111
108
101
101
106
109
116
120
118
111
98
83
81
78
76
72
64
58
56
54
60
67
76
91
104
110
106
102
103
106
105
103
99
95
95
94
93
95
103
106
99
83
74
75
82
86
84
83
91
102
107
102
98
96
99
104
103
101
98
95
100
93
81
73
71
75
83
87
84
73
64
62
64
73
87
101
105
104
102
104
103
102
96
93
92
90
88
88
100
113
114
107
97
88
80
69
69
81
100
115
113
104
97
95
91
89
82
78
79
93
110
87
79
79
82
88
96
97
86
74
71
75
73
64
59
67
80
88
89
87
82
78
76
82
93
99
93
87
89
99
107
114
111
98
80
68
70
82
96
102
100
101
105
109
106
100
91
84
93
111
125
98
85
80
83
89
92
85
75
68
78
95
94
76
59
60
74
85
83
76
73
76
82
91
102
106
94
81
78
84
91
91
87
83
81
85
90
92
93
92
89
87
87
95
108
117
115
104
96
102
112
108
83
64
67
85
95
88
72
63
69
83
83
78
76
87
97
94
83
78
82
85
80
75
83
93
96
90
84
85
90
90
89
89
93
96
98
100
106
115
118
105
87
83
97
116
122
107
86
78
89
94
79
70
78
96
99
87
72
69
84
96
94
86
87
90
94
86
76
77
82
87
81
74
76
91
103
105
98
93
92
98
102
99
92
86
85
91
105
117
121
112
98
85
86
97
108
109
99
92
93
79
85
87
93
96
87
69
63
75
98
116
116
100
81
72
70
74
80
81
84
92
105
115
115
111
108
108
102
93
85
80
80
82
84
88
93
98
98
94
88
87
94
97
94
92
95
108
115
113
107
89
81
76
78
83
85
78
72
70
77
83
85
81
70
61
66
74
82
83
84
96
118
133
130
115
108
103
100
90
77
68
67
77
93
110
119
121
117
103
88
86
98
109
110
101
94
98
102
105
100
89
77
71
77
91
104
110
100
80
66
63
67
73
74
71
70
72
71
70
74
87
100
108
108
102
101
101
99
94
87
86
89
94
97
102
110
115
117
110
101
98
104
104
99
96
92
91
90
90
89
82
84
93
100
104
102
100
96
86
81
81
89
95
93
80
74
74
81
84
84
88
94
103
109
113
114
115
112
104
94
94
99
98
88
76
80
87
93
90
88
95
102
102
92
85
84
85
85
88
93
90
81
68
69
79
81
74
68
76
87
97
100
98
96
91
88
92
101
108
101
91
90
95
95
88
81
85
96
95
86
77
79
91
100
95
82
75
82
96
105
101
96
97
99
93
81
76
78
84
85
76
66
56
56
68
79
83
85
85
85
87
89
92
94
90
87
87
89
90
86
86
90
96
92
85
83
88
97
101
99
96
99
100
98
93
88
81
78
82
92
94
92
86
84
82
75
66
65
74
80
68
67
71
78
86
89
86
73
65
69
79
89
93
92
91
87
81
71
63
61
63
67
75
87
100
108
108
105
104
104
97
86
74
71
82
99
99
82
65
61
68
76
79
76
80
84
81
74
73
75
59
72
87
97
97
90
80
67
60
70
89
109
117
113
102
90
82
80
82
82
74
66
70
84
95
96
90
90
96
99
93
76
60
57
70
89
95
88
72
60
60
73
82
86
87
88
84
77
75
79
81
81
74
71
79
88
93
89
82
80
89
106
119
116
101
84
82
98
112
106
90
82
87
94
93
83
76
80
87
88
82
79
76
74
74
79
85
90
88
81
74
75
84
89
91
90
85
77
76
80
102
83
59
48
60
84
100
99
83
69
69
87
102
104
86
71
77
94
100
86
67
69
87
100
98
93
94
95
89
76
72
78
87
88
84
81
86
92
91
90
86
82
85
89
88
91
92
93
90
82
73
67
59
59
66
74
79
80
79
72
75
90
100
95
80
69
71
83
89
78
67
66
74
81
86
93
101
103
94
86
85
92
96
92
88
90
96
96
94
95
93
94
95
93
84
76
77
87
93
96
61
64
71
76
77
69
63
66
80
97
106
104
99
93
82
71
68
76
89
95
86
74
68
73
85
99
108
106
99
92
89
94
99
102
96
88
81
82
91
98
99
98
98
100
96
83
70
70
79
91
85
86
85
84
83
76
67
68
80
97
105
99
91
89
91
86
79
73
74
71
68
70
76
87
95
95
92
91
90
84
78
78
88
97
90
76
70
80
96
106
102
97
98
105
115
111
96
84
77
77
93
101
102
96
92
85
80
76
80
86
89
83
79
84
91
96
87
72
59
55
61
72
80
82
74
69
70
80
88
91
89
86
85
78
75
77
87
100
104
99
95
94
96
99
104
111
110
101
90
86
77
95
104
103
93
81
76
77
86
91
91
80
78
82
88
84
73
66
71
81
87
83
73
65
63
71
83
95
102
109
112
107
93
83
85
101
109
104
87
78
81
91
94
93
90
92
97
97
99
107
75
78
87
95
88
76
65
64
73
83
88
91
91
90
86
77
67
68
75
83
83
76
72
70
79
92
100
99
99
97
99
101
97
92
96
106
110
102
85
80
84
92
96
93
86
85
93
101
113
118
74
63
72
84
87
80
70
64
64
69
79
91
97
91
83
82
84
82
76
68
71
77
79
74
70
75
87
91
84
80
84
93
94
85
73
70
81
98
106
107
109
106
100
86
77
78
86
95
97
94
65
63
72
83
86
86
88
90
88
87
85
84
82
77
80
89
101
101
89
80
79
89
86
68
51
55
78
95
96
93
100
112
115
100
79
71
82
98
110
114
117
116
105
89
75
72
75
83
88
91
76
86
84
81
80
82
87
92
98
97
88
73
63
66
81
98
113
116
104
85
76
82
86
81
77
84
96
102
96
91
100
115
122
118
109
106
103
98
91
89
97
105
105
96
87
83
88
97
107
110
92
95
82
69
69
76
76
71
73
79
83
80
72
70
82
101
115
118
107
90
75
71
77
90
104
114
112
100
83
75
83
93
96
93
92
97
99
92
82
82
91
102
105
100
94
96
106
114
112
97
77
75
73
71
75
77
73
68
67
78
93
101
95
87
82
86
95
101
103
101
93
82
76
82
96
110
109
98
87
84
90
90
83
73
75
86
97
95
87
84
94
113
123
117
103
92
94
101
102
87
55
60
73
87
86
78
69
70
79
85
87
89
92
91
89
87
87
89
89
90
90
90
92
92
89
83
75
70
78
93
101
100
90
79
80
92
105
106
92
82
82
103
122
125
110
88
77
83
94
94
62
61
71
81
86
84
80
84
89
81
72
66
71
80
91
95
95
91
82
75
81
96
108
105
92
80
72
70
76
84
91
96
94
94
90
90
93
94
87
76
67
75
94
104
104
94
87
83
84
84
79
75
71
71
80
92
105
106
98
91
84
81
72
67
75
95
109
106
91
87
97
106
101
89
86
93
103
101
93
86
88
90
92
96
96
94
93
92
87
84
79
83
88
91
92
93
95
92
82
76
72
77
80
81
79
88
99
102
97
92
98
100
88
74
74
95
110
107
92
89
102
102
95
90
98
110
109
93
81
86
92
88
75
71
81
102
117
117
106
98
100
106
104
96
92
94
99
99
92
85
55
64
78
80
69
70
80
93
96
89
85
84
88
88
86
84
85
85
85
88
91
96
101
114
125
124
103
82
73
80
88
86
74
67
75
92
105
109
107
106
102
97
94
97
108
120
119
105
94
87
62
63
69
69
67
72
83
98
103
88
68
62
74
92
93
81
71
80
90
97
93
91
98
105
103
96
86
86
88
87
86
87
94
98
96
88
78
75
84
95
92
84
77
88
107
120
121
113
105
97
81
77
77
86
98
103
99
92
85
77
70
68
76
91
99
97
90
87
85
85
84
88
90
84
77
75
81
92
98
92
87
90
101
106
98
83
72
70
74
82
86
89
91
92
92
94
101
112
118
113
76
75
81
100
113
113
98
81
69
72
87
96
97
98
103
107
107
91
69
61
70
85
92
94
93
98
104
102
94
85
85
90
93
88
76
68
71
81
86
85
90
99
108
108
102
98
104
109
104
97
66
74
83
91
95
95
93
92
94
97
107
114
118
115
110
108
109
109
101
87
77
74
79
86
98
104
106
100
91
83
82
87
90
85
76
72
79
90
95
88
86
92
98
102
103
107
111
109
95
85
82
90
95
97
98
96
97
100
109
109
104
102
108
116
119
112
108
113
120
113
94
73
67
77
93
101
100
92
86
84
81
79
78
77
79
88
98
104
101
90
86
86
91
88
78
80
91
102
103
94
86
91
94
100
108
110
98
85
80
78
80
86
97
112
117
109
94
85
82
81
76
75
81
94
106
108
101
95
91
88
82
76
71
71
80
95
106
109
103
97
96
98
97
89
76
74
83
96
107
106
91
89
89
89
91
98
96
81
68
67
77
83
92
96
95
88
79
67
64
67
74
86
98
105
105
97
95
98
102
96
90
84
83
88
98
105
104
97
90
89
95
97
94
92
95
102
101
95
96
101
99
100
94
82
77
81
87
91
89
89
86
80
74
72
74
78
79
80
89
103
112
110
101
91
85
83
89
97
96
92
91
96
98
97
98
100
95
89
83
80
83
83
79
81
94
108
107
90
78
82
89
87
82
76
82
87
95
94
93
89
82
79
77
77
79
85
86
87
94
107
119
117
98
79
78
92
106
101
89
83
92
100
100
85
71
72
88
106
113
105
90
82
81
85
92
95
96
91
83
83
81
83
84
88
90
95
98
96
85
77
77
88
98
97
88
85
81
72
65
71
87
99
95
88
87
100
111
111
105
100
96
94
92
86
78
77
92
116
135
130
104
87
89
96
93
84
88
101
107
103
84
90
101
103
94
85
85
88
85
76
71
75
81
83
80
83
82
70
60
64
80
90
93
96
99
103
104
105
108
106
97
84
85
99
108
104
96
98
108
111
101
91
91
92
86
73
78
102
115
107
73
71
78
87
86
81
75
74
77
73
63
55
53
58
68
84
93
96
92
90
92
96
98
97
98
101
99
95
93
95
96
94
100
108
113
105
88
78
82
91
96
94
95
99
99
94
92
96
101
101
62
52
49
59
75
84
84
81
78
72
65
63
67
72
76
80
93
106
112
104
94
94
99
99
92
89
91
95
98
103
110
119
122
116
106
97
87
80
85
95
102
101
99
106
122
127
116
99
95
102
74
73
67
66
74
87
96
99
93
80
74
77
88
97
92
80
71
80
91
98
95
94
98
105
105
98
92
91
96
102
108
112
108
102
96
93
87
84
89
102
112
109
94
88
99
113
115
103
99
99
89
92
93
87
83
88
97
101
94
80
75
84
94
98
94
84
73
68
74
90
102
106
104
104
106
107
103
99
98
96
93
89
87
93
100
100
89
82
84
101
114
117
104
87
84
90
101
107
105
103
82
84
87
85
85
89
92
81
66
61
73
91
94
91
90
97
101
97
91
93
106
114
105
89
81
90
104
112
108
100
92
91
95
102
104
99
91
88
94
104
110
109
104
102
104
106
110
110
105
100
78
80
83
82
80
78
68
54
46
48
62
73
82
87
93
103
110
109
106
103
104
101
90
77
76
87
97
98
90
85
91
98
101
95
90
91
94
100
105
109
106
92
86
90
106
119
123
114
102
95
92
92
93
89
82
64
47
46
57
66
65
62
66
82
94
96
94
95
101
105
101
93
88
90
95
98
89
77
69
71
81
88
87
84
88
94
95
96
95
100
103
97
84
84
97
115
121
113
100
98
93
82
77
76
83
77
66
67
76
87
84
77
75
88
95
93
86
86
93
100
101
101
106
112
112
101
90
86
87
89
88
88
88
93
97
95
90
89
91
95
98
98
100
105
112
113
104
93
89
100
69
59
56
63
75
87
87
78
70
68
73
74
79
90
101
105
105
100
99
99
99
100
105
112
109
102
96
103
112
112
104
98
94
91
87
84
86
96
104
104
105
108
118
123
117
100
78
72
86
107
66
67
74
79
82
84
84
75
65
61
64
65
66
68
81
93
100
99
97
97
99
101
102
103
101
96
93
94
98
101
100
96
87
77
75
85
98
105
104
102
103
110
118
120
113
97
80
79
98
119
95
89
90
88
86
88
88
83
77
81
89
87
74
60
59
70
82
86
89
97
109
116
114
104
96
89
84
84
83
87
90
92
88
80
82
99
114
116
103
87
77
80
94
116
129
122
99
81
85
102
102
91
84
86
90
91
87
77
71
77
90
94
92
85
85
91
97
94
91
98
108
114
105
94
88
87
94
97
94
89
89
93
91
84
82
88
101
113
117
109
95
85
90
108
125
122
96
67
59
74
95
92
93
100
104
100
88
76
74
83
91
93
89
89
94
100
98
92
85
86
93
102
103
95
95
102
110
111
101
87
78
81
85
86
84
85
89
97
110
119
120
117
108
100
96
95
85
72
74
89
98
92
88
96
104
103
90
86
89
96
99
96
89
85
83
85
84
80
78
79
92
104
110
107
101
105
112
111
99
84
77
81
88
95
100
102
101
98
93
91
98
107
112
109
98
92
89
95
109
117
101
82
68
72
86
95
90
83
78
78
78
79
83
91
95
97
93
90
89
93
99
107
107
100
93
96
102
103
100
100
104
111
110
98
96
100
111
118
113
101
89
92
104
112
108
98
91
96
105
109
89
86
81
78
82
87
88
90
86
78
69
65
73
88
98
100
94
88
87
95
105
115
115
109
99
96
96
97
101
104
113
119
112
96
82
86
101
116
120
114
105
101
101
99
100
100
94
89
89
91
89
95
93
80
70
69
87
103
107
95
80
77
84
87
83
74
73
77
86
92
101
113
125
128
116
103
97
96
92
83
83
90
93
88
84
90
100
104
101
99
104
106
101
98
101
110
104
89
82
92
65
54
59
85
108
101
72
50
52
72
92
106
112
111
102
95
87
88
87
78
69
70
82
91
89
83
82
92
100
103
96
87
80
76
74
79
83
95
103
103
95
86
88
95
100
91
79
72
75
82
65
55
55
67
81
83
72
58
50
49
56
66
81
94
100
97
92
88
85
77
76
83
95
99
97
86
81
80
82
80
74
70
73
84
95
102
98
92
91
98
103
99
93
88
85
83
82
86
92
91
80
83
84
81
79
80
76
62
52
49
54
63
72
85
100
108
103
88
76
71
78
84
89
94
93
86
80
77
80
82
79
76
74
83
101
115
108
86
63
59
75
92
95
87
83
87
95
98
92
85
76
86
88
83
81
81
81
76
76
85
99
107
107
105
106
104
100
93
88
83
82
80
78
80
81
85
89
101
111
115
112
103
93
84
83
89
93
87
73
62
70
89
102
99
92
90
92
89
78
69
76
71
66
62
70
81
87
91
96
101
108
111
109
102
89
81
84
95
105
102
93
91
91
93
90
89
101
114
115
106
97
100
103
96
79
65
69
86
95
95
90
89
91
87
81
76
77
76
69
59
76
71
70
73
78
84
90
96
94
87
82
82
85
85
79
76
82
92
96
92
91
99
107
102
90
87
93
97
89
74
69
79
94
97
87
74
72
79
87
87
78
72
71
70
68
66
71
75
72
61
62
70
82
89
89
84
85
92
97
97
92
91
96
98
92
85
83
85
84
81
83
87
85
75
65
72
85
95
92
85
86
90
94
97
95
95
95
86
81
75
68
67
75
87
90
83
77
76
74
74
67
64
61
62
64
68
71
80
97
106
110
112
112
108
95
79
74
79
84
85
74
64
55
54
62
82
102
112
108
98
88
88
93
102
102
96
88
83
87
91
85
78
78
90
103
100
87
75
76
85
84
71
56
52
64
76
77
73
77
89
105
110
103
91
80
75
74
78
77
71
64
65
72
82
91
100
106
107
95
78
64
64
81
96
97
85
73
79
95
106
102
89
80
83
95
100
92
79
72
76
77
88
90
87
90
92
82
69
66
80
99
106
94
79
71
74
83
83
72
65
68
83
93
99
99
99
102
96
87
78
72
68
70
73
74
79
84
91
95
98
98
101
98
97
98
100
96
87
75
71
62
92
110
108
92
75
66
66
75
85
93
93
87
77
71
69
69
71
77
80
82
76
69
68
80
96
102
95
86
86
90
89
78
67
71
87
101
96
88
81
93
106
111
108
101
98
95
95
98
102
68
79
90
94
85
72
65
70
78
82
76
73
74
74
70
58
53
61
76
83
80
66
60
62
78
90
90
77
64
64
76
88
89
86
93
104
113
106
90
84
96
112
113
98
82
74
78
95
116
129
84
73
73
80
84
83
83
79
81
76
71
75
76
71
61
56
61
71
78
75
72
80
92
96
93
85
78
74
69
71
80
88
93
88
88
97
115
120
111
103
106
116
114
95
68
56
65
84
98
103
92
81
74
75
84
91
94
91
87
84
85
93
94
80
62
58
69
85
81
62
54
74
102
113
96
80
82
95
109
110
106
100
92
80
74
85
103
117
117
110
109
117
122
116
94
78
74
82
85
85
87
79
69
66
75
82
82
79
77
79
87
95
100
94
81
73
77
90
86
64
47
59
83
96
88
80
81
98
105
103
95
86
84
88
91
96
99
98
96
97
97
104
119
128
122
105
95
94
100
102
80
73
61
57
66
78
80
76
72
79
89
96
95
92
91
94
95
95
96
90
84
80
80
79
81
81
80
83
82
78
73
71
79
95
107
108
96
85
83
86
87
88
98
109
114
108
102
100
101
92
85
78
72
70
75
85
93
93
91
94
98
98
90
84
89
96
99
96
95
101
106
96
79
71
76
84
89
91
90
92
91
89
88
92
98
96
90
86
87
93
96
98
102
107
100
91
89
90
92
80
84
81
82
86
85
83
81
84
89
88
83
78
80
83
89
97
100
96
91
88
88
85
78
69
69
75
79
80
85
95
107
109
104
95
89
85
85
87
90
96
103
114
121
117
99
81
76
86
102
104
84
76
74
79
84
82
80
83
89
83
74
72
79
88
93
100
107
107
97
83
70
73
81
87
90
87
81
73
74
85
101
112
113
110
101
92
85
82
84
88
96
102
102
96
89
86
88
95
99
101
85
80
73
72
81
91
103
106
105
102
101
97
92
86
86
99
111
110
99
84
75
74
82
99
111
115
104
89
84
90
99
102
98
96
99
98
95
93
92
97
102
105
95
83
78
87
100
103
88
74
70
76
82
83
81
88
96
98
94
99
105
101
83
70
76
98
113
108
97
91
91
84
76
79
94
105
100
87
84
90
96
87
67
58
70
92
115
122
114
106
110
121
119
102
83
76
83
97
100
98
48
60
78
86
78
72
69
72
77
82
83
79
75
73
78
88
95
96
101
110
110
98
79
74
82
94
97
92
88
90
92
81
62
52
62
86
105
107
96
84
80
86
94
97
94
88
84
89
101
113
55
63
76
84
80
72
67
76
87
89
82
79
86
92
90
80
77
92
107
112
103
93
90
91
94
95
97
98
102
105
100
91
85
85
92
93
84
71
66
71
71
63
61
73
94
105
101
90
87
94
76
77
77
84
89
93
95
97
97
90
81
76
81
92
92
94
96
102
100
92
81
84
92
99
100
94
86
84
90
96
99
101
104
105
107
101
86
76
81
93
100
96
91
92
97
98
91
84
86
98
80
72
66
71
88
102
107
101
92
80
74
73
72
77
91
108
120
114
97
82
79
86
93
95
95
96
93
83
74
74
85
95
101
94
90
90
97
105
107
103
101
102
111
115
110
94
82
76
86
108
83
77
72
73
81
91
94
93
94
95
96
95
90
90
93
104
113
112
102
91
86
86
91
94
99
102
103
96
87
87
93
96
93
83
75
79
95
107
107
90
79
77
89
103
111
112
106
98
91
97
96
98
94
94
93
91
85
86
97
107
105
96
89
91
99
103
103
103
101
94
84
81
89
98
105
102
95
92
94
103
106
106
101
93
87
86
93
98
97
88
83
82
86
92
98
112
129
131
111
82
97
95
87
84
90
93
87
82
84
91
90
83
80
90
103
103
95
85
81
79
83
92
104
109
106
97
92
92
93
90
91
98
103
104
93
89
97
110
116
110
104
107
109
102
89
90
108
122
110
85
81
70
61
62
78
93
94
84
79
80
84
85
89
96
104
101
89
76
72
79
95
106
111
107
94
84
90
101
101
91
80
88
101
105
97
93
102
119
119
105
95
97
100
101
91
83
82
83
83
87
75
65
59
67
82
94
95
86
85
86
84
82
83
90
95
97
93
88
88
95
102
107
105
95
82
72
78
91
99
96
91
91
98
103
101
102
103
107
97
79
68
70
80
90
93
88
80
73
78
94
81
75
72
77
85
95
94
87
85
88
91
92
91
86
85
85
89
88
86
90
100
108
107
99
88
83
88
91
89
90
91
91
94
91
85
86
94
107
109
101
91
90
98
103
97
82
72
78
93
103
91
86
80
76
80
85
86
81
79
89
105
114
109
92
80
76
74
65
60
68
87
99
98
90
85
89
101
107
109
107
96
91
92
96
90
80
84
99
116
128
128
123
121
113
92
72
70
88
105
104
81
81
86
88
90
88
85
81
82
92
104
106
91
76
68
73
71
63
60
71
84
87
82
83
90
102
105
106
114
125
119
104
95
102
112
106
89
76
78
93
105
106
101
90
78
77
91
109
106
89
61
64
76
93
101
98
87
75
75
80
83
76
63
54
55
68
79
86
91
94
92
88
88
99
115
123
114
98
96
111
121
116
103
100
109
113
102
80
64
64
73
80
83
85
86
96
110
117
109
91
67
61
59
70
83
87
77
73
73
77
78
77
77
75
73
72
81
97
110
108
98
96
103
112
115
115
111
105
104
111
121
125
120
107
101
101
101
95
91
91
96
98
101
103
110
112
109
106
110
113
87
70
59
60
72
83
87
95
102
98
91
86
94
104
107
100
91
93
100
100
97
94
99
103
101
97
96
102
114
122
121
114
106
99
99
103
100
92
93
103
112
112
103
98
104
109
103
95
94
100
83
75
80
84
82
80
87
96
101
95
83
81
90
103
115
114
102
90
86
90
96
101
103
109
113
108
98
95
101
108
101
87
79
84
99
110
101
90
82
88
98
99
92
87
91
101
103
98
89
85
79
90
100
97
81
74
78
83
84
79
77
85
92
96
98
99
99
95
90
92
104
114
116
116
115
114
110
105
98
95
93
91
93
100
101
100
98
95
96
96
95
93
95
100
105
106
105
102
98
95
99
111
106
89
76
75
83
93
98
98
95
93
95
99
102
103
103
102
104
113
119
116
107
98
92
96
101
103
102
101
111
119
119
109
95
92
95
99
103
107
105
100
94
95
103
109
107
95
86
91
101
101
92
85
84
85
85
93
107
111
98
84
86
105
122
120
105
95
105
118
120
109
96
88
90
94
89
86
89
98
112
117
104
89
87
95
102
96
93
96
106
105
89
77
82
98
103
92
80
86
79
68
64
73
84
85
78
79
93
103
97
79
76
91
110
111
97
86
88
96
97
96
97
101
105
100
90
80
83
93
102
106
104
102
106
110
101
89
83
88
99
102
102
97
100
106
106
102
99
100
73
71
71
68
68
66
63
64
77
90
96
90
83
84
93
101
101
97
96
96
94
94
99
103
104
100
92
88
87
85
85
92
106
120
125
112
95
85
86
94
102
107
115
120
121
114
103
100
103
106
95
101
100
90
78
70
69
69
73
83
94
99
98
96
99
103
105
108
111
114
114
109
100
98
101
108
107
101
91
83
80
85
93
101
109
111
106
97
96
98
103
104
105
106
108
104
96
89
92
100
96
100
102
98
95
95
97
92
82
79
86
97
99
97
94
93
93
92
92
99
106
109
100
94
97
111
122
115
99
88
91
102
102
98
96
107
115
112
103
97
94
95
98
105
107
105
96
87
92
101
83
87
93
89
81
82
84
83
77
74
76
85
89
85
81
86
94
93
85
79
84
93
95
86
85
91
105
107
94
84
86
100
108
101
95
96
101
103
100
100
104
110
110
108
105
98
89
86
96
105
86
99
107
101
82
68
65
73
76
77
75
74
74
75
79
90
101
109
107
102
100
100
98
92
83
81
88
95
92
84
81
87
96
102
103
103
97
89
87
92
104
117
119
110
100
92
87
86
97
108
106
106
103
104
101
94
87
87
86
81
75
75
79
88
96
101
103
110
118
120
118
111
101
96
91
93
96
98
97
97
100
104
105
103
102
101
101
98
90
89
89
96
105
110
109
100
89
89
99
114
102
93
81
85
99
106
101
88
80
77
73
79
90
104
116
120
116
109
108
106
103
96
88
85
93
100
104
97
91
96
112
126
121
102
83
75
86
100
109
103
89
82
86
97
100
98
91
93
108
118
89
93
93
89
87
87
83
82
82
82
81
84
92
105
116
119
114
105
97
96
97
98
97
94
95
97
97
88
80
81
98
113
112
95
75
69
82
98
107
105
98
91
86
86
92
101
104
102
102
105
92
100
97
83
71
71
86
101
106
99
95
99
109
115
114
107
99
93
90
93
100
110
116
112
102
95
89
85
79
75
81
91
93
86
81
89
100
103
97
91
95
98
98
99
117
135
128
104
81
81
53
53
62
80
87
83
73
68
75
81
79
83
94
105
109
103
89
79
74
73
74
75
82
87
89
85
84
89
99
105
103
96
84
76
71
75
81
84
81
75
73
71
72
75
79
85
94
94
92
93
78
77
78
82
87
84
75
67
64
68
77
87
97
102
99
99
92
88
85
82
85
89
93
92
88
84
84
86
84
79
75
74
79
85
89
91
91
88
87
86
88
91
89
89
92
98
106
101
85
74
91
101
97
85
76
76
77
69
63
60
67
78
86
91
97
101
102
94
84
78
87
98
99
93
80
73
72
73
73
69
73
80
94
100
98
96
92
86
77
78
86
94
96
89
89
94
101
96
79
67
78
89
88
79
73
73
75
77
77
77
79
77
73
75
86
97
99
94
83
78
82
91
94
85
78
79
89
98
100
93
93
101
107
102
93
88
87
88
86
82
81
85
86
82
78
84
91
93
87
81
71
71
71
75
73
68
67
75
87
96
94
83
73
71
74
80
86
90
87
79
78
79
82
82
77
86
101
112
110
96
88
92
99
95
81
73
78
92
103
103
93
83
80
75
71
75
86
95
93
86
64
69
80
92
88
76
70
76
89
99
93
86
83
85
90
92
89
84
77
77
81
87
87
79
73
72
82
90
89
79
77
81
87
85
76
72
80
93
102
102
90
81
77
74
72
73
81
85
80
70
62
73
91
100
96
83
73
76
82
88
88
87
89
96
103
105
97
83
74
76
86
93
87
75
69
70
79
82
83
82
83
82
77
72
76
85
93
97
97
96
93
84
79
80
86
89
89
83
72
63
83
81
76
72
72
72
72
70
72
73
78
87
94
97
94
89
88
91
92
89
80
73
66
66
71
83
93
94
90
89
89
85
81
82
87
94
94
92
98
107
112
102
85
79
86
93
90
84
82
88
90
76
57
48
56
72
78
77
77
82
92
102
106
93
82
77
84
90
90
82
73
67
63
66
75
85
94
90
85
86
93
97
100
103
104
102
97
96
101
112
115
106
91
77
70
69
69
73
79
93
71
68
58
50
59
74
83
82
83
92
104
111
104
86
75
76
82
81
73
64
63
66
69
74
85
95
97
89
81
88
102
107
101
95
94
101
107
106
101
98
96
96
94
88
79
71
68
69
68
69
61
64
63
63
66
74
76
76
75
84
94
100
94
79
69
65
71
75
76
70
63
59
62
73
94
114
116
100
81
79
88
94
87
73
71
83
94
97
93
92
93
97
99
101
99
95
88
84
81
78
62
61
66
76
81
79
75
74
78
83
85
86
86
79
70
63
64
76
90
92
83
72
68
78
96
110
108
91
73
67
73
84
86
81
77
82
88
91
91
95
102
109
109
102
99
96
92
94
98
102
67
71
78
80
79
72
69
74
82
85
81
77
78
79
73
69
74
89
102
101
94
92
95
100
97
89
84
84
85
88
88
86
86
86
91
99
108
108
101
93
96
106
108
101
90
88
92
97
95
94
82
83
83
80
78
75
75
76
77
75
75
83
93
91
76
69
76
92
95
75
58
63
86
106
101
85
84
101
118
121
107
89
78
77
85
93
102
105
101
93
88
90
97
104
107
103
98
93
85
77
86
80
72
75
83
90
89
81
72
66
73
90
107
107
90
68
62
69
70
54
43
56
87
108
104
90
89
103
118
116
100
83
79
86
94
96
90
86
93
94
86
81
92
115
128
117
94
79
77
81
80
76
72
75
79
88
96
96
88
78
75
79
91
96
93
82
68
63
65
74
87
106
119
116
101
82
74
80
92
93
84
76
80
104
121
116
98
86
85
89
82
74
80
100
112
105
86
76
78
86
79
82
81
75
73
84
100
113
109
92
77
66
66
76
90
99
98
91
87
96
108
109
102
92
86
78
75
78
90
97
90
77
76
90
101
98
89
83
87
91
84
72
70
79
86
88
86
86
92
91
82
76
74
74
80
84
89
94
97
91
81
70
69
76
90
102
108
105
95
89
86
73
61
59
72
85
93
92
90
93
98
90
78
69
66
69
79
93
104
104
96
88
87
93
89
88
86
88
96
102
85
72
64
71
84
86
80
78
83
86
86
86
90
93
95
99
99
97
94
85
76
71
64
67
80
94
98
89
76
78
87
92
87
79
75
79
92
106
113
113
107
100
95
94
94
98
96
91
89
91
82
75
72
74
83
87
91
92
91
87
87
94
99
99
96
90
89
87
89
86
83
83
84
89
94
94
85
77
73
78
86
87
91
94
97
94
91
92
97
105
107
99
84
74
76
90
106
109
97
87
68
71
77
81
80
85
93
96
95
90
87
86
89
94
101
102
92
80
76
83
89
89
88
84
84
83
80
79
82
85
87
86
90
95
94
87
83
85
86
88
90
96
93
82
68
66
81
104
121
121
62
62
68
73
72
74
79
88
97
100
96
87
83
92
106
118
111
95
86
91
101
103
93
80
75
80
90
96
95
89
89
89
88
85
84
89
98
98
83
68
66
78
93
94
81
67
65
81
105
119
71
70
70
73
72
72
75
87
105
116
115
111
106
103
103
102
103
106
105
99
95
94
94
91
90
94
99
101
100
97
94
89
85
84
91
103
103
95
82
79
78
78
77
79
84
91
85
77
75
83
72
70
68
73
77
83
91
101
112
114
111
109
107
102
89
82
88
101
108
102
89
84
88
93
97
97
96
91
91
94
95
93
92
92
99
104
100
94
101
114
115
94
72
67
81
95
97
88
84
94
75
71
62
60
70
85
98
103
102
94
88
84
86
87
89
92
98
102
108
108
105
101
92
86
86
91
93
86
83
85
94
104
104
100
95
98
103
115
126
128
114
90
69
66
76
82
84
90
102
120
94
87
74
70
76
87
93
93
90
90
91
90
87
88
91
101
103
100
94
94
99
102
99
91
85
91
98
99
97
97
105
111
110
103
91
88
101
118
127
119
101
77
67
70
81
91
94
94
93
98
102
96
92
94
101
101
96
91
93
97
95
89
83
85
90
94
95
92
84
78
78
89
104
110
107
100
95
99
105
107
108
110
111
108
99
89
88
93
95
86
78
79
84
93
101
114
125
122
103
78
97
96
91
92
96
100
98
100
105
105
95
77
68
76
89
96
100
99
97
94
93
99
109
118
114
104
96
97
95
90
91
102
114
113
100
85
80
85
87
78
77
90
106
112
106
106
117
127
119
99
85
82
77
74
79
83
81
85
90
91
85
78
77
86
97
103
100
99
102
108
112
112
108
103
99
95
99
104
99
86
82
99
116
115
95
75
80
99
109
103
95
97
105
102
93
90
95
105
107
101
66
57
62
76
91
91
77
63
60
67
76
85
91
93
90
84
80
78
79
86
96
101
103
98
90
85
93
102
102
97
91
97
105
108
101
92
95
106
108
99
92
91
98
102
101
101
101
99
96
89
68
60
65
84
100
104
91
72
65
74
92
103
101
86
70
63
66
69
67
70
80
94
102
101
92
86
87
88
90
91
89
89
97
105
108
106
104
100
90
79
78
94
118
127
119
102
91
90
92
88
89
85
76
73
80
91
94
87
81
91
106
111
98
80
71
74
80
84
83
86
89
93
95
91
87
81
80
84
89
93
90
89
96
110
114
108
93
77
72
80
99
117
127
120
103
85
78
87
98
98
94
93
82
75
77
92
105
105
96
93
96
94
85
79
79
83
83
87
95
102
98
89
84
86
92
92
84
86
99
113
108
88
79
86
104
109
90
68
62
83
107
115
105
90
82
87
101
108
101
89
89
91
89
93
100
109
113
109
98
91
87
86
84
83
81
83
84
88
94
96
93
89
90
104
118
122
106
92
89
99
101
87
68
64
81
100
104
95
85
85
92
95
92
86
85
94
107
109
98
81
91
91
89
94
100
99
86
80
84
90
94
94
93
94
93
93
94
93
94
92
92
96
103
111
119
121
113
100
87
82
88
95
98
94
93
99
107
112
110
103
104
105
104
100
88
80
80
93
109
114
90
77
69
77
85
82
74
71
84
97
98
90
84
90
101
106
105
98
97
96
97
101
105
106
102
95
95
101
109
114
111
106
102
103
110
112
106
97
95
103
113
118
111
101
94
87
85
95
110
120
66
60
71
84
83
75
70
75
86
90
86
79
78
86
94
100
99
97
92
96
97
99
102
105
100
89
82
91
112
129
123
98
79
80
96
106
103
91
84
86
93
96
94
98
102
107
102
96
92
97
77
85
95
91
76
66
74
89
100
95
88
87
92
96
94
92
96
98
94
90
91
99
104
105
97
86
81
88
100
109
108
97
90
89
94
101
104
106
102
94
84
82
88
100
110
108
98
85
82
90
104
106
91
75
70
77
95
109
117
115
110
108
107
109
109
109
107
104
99
95
97
102
104
101
92
85
89
100
109
109
109
110
111
110
110
111
114
115
109
101
97
98
100
102
106
107
100
87
79
90
79
75
65
66
81
99
105
105
106
111
110
106
106
118
129
128
111
94
93
99
106
105
101
99
103
106
106
107
111
115
118
116
107
100
102
109
112
103
93
93
102
107
99
87
85
96
103
97
92
94
62
58
57
65
78
84
83
80
90
98
96
83
78
91
110
116
104
89
87
95
100
96
91
92
103
110
107
96
90
95
104
109
106
99
97
98
97
88
85
90
102
102
93
80
77
83
94
105
113
110
86
84
75
66
58
59
64
77
91
98
96
83
73
73
83
91
94
95
96
98
97
89
85
89
97
101
93
83
75
82
90
101
107
114
116
111
99
93
96
104
105
99
92
92
95
100
102
106
105
104
98
97
84
72
67
73
78
78
78
80
89
99
104
102
98
91
89
94
101
106
99
88
81
85
100
110
106
95
89
94
100
102
106
111
116
118
113
108
111
117
114
101
93
94
104
110
108
95
84
81
95
90
85
79
81
87
90
84
70
62
71
89
106
115
116
110
103
94
92
91
90
86
78
81
97
119
129
120
104
96
101
109
106
98
93
95
97
100
106
118
118
111
96
89
89
90
88
90
93
101
91
91
87
79
70
71
80
86
85
79
76
77
82
88
97
104
110
104
90
83
82
87
86
83
86
100
110
107
93
84
87
100
104
98
87
84
85
89
94
103
113
114
111
101
92
85
88
101
119
127
82
93
100
89
69
56
61
77
88
89
81
79
76
78
82
90
99
107
110
108
101
96
91
91
89
84
80
84
90
96
98
102
102
101
102
103
104
97
90
89
98
110
116
117
116
114
113
114
119
120
92
105
115
108
93
76
69
73
76
80
82
83
90
94
93
89
90
101
114
120
112
99
97
105
111
105
95
89
92
102
110
106
100
95
94
101
102
104
99
92
92
101
106
108
111
114
112
106
106
114
100
106
108
105
103
97
91
84
80
80
86
93
95
95
92
90
91
93
95
94
95
96
100
110
120
121
114
101
88
82
85
89
90
90
85
82
84
92
100
104
100
97
89
85
83
87
95
106
116
124
96
96
98
95
95
93
93
90
85
87
92
98
97
96
95
103
106
103
91
82
82
94
98
98
99
103
105
98
86
74
77
89
102
109
104
94
87
88
91
97
96
91
83
80
83
97
108
117
117
112
101
100
100
100
102
101
97
94
91
93
98
105
109
114
120
125
119
107
95
90
94
97
94
89
91
102
106
96
86
85
96
110
113
107
100
97
100
97
90
88
91
91
93
96
106
119
120
105
85
76
74
67
62
60
60
72
90
103
105
97
80
68
65
71
76
79
78
80
88
97
102
96
87
83
87
93
100
101
99
90
85
85
92
100
101
96
89
83
76
74
79
87
93
87
82
85
96
102
94
85
93
91
87
84
83
85
93
99
102
104
108
107
97
85
75
79
89
94
94
92
94
94
89
84
82
90
101
111
108
94
86
87
90
90
86
86
91
97
91
81
77
82
90
91
92
95
97
90
71
62
90
97
95
89
84
89
96
98
98
95
99
104
98
85
81
87
98
98
90
82
86
94
95
88
83
89
101
104
96
83
83
92
99
93
78
75
83
89
88
81
78
79
79
75
75
77
76
70
59
62
82
86
87
82
77
73
73
73
77
78
80
78
71
66
71
82
88
84
76
75
87
105
112
106
96
93
96
91
82
73
77
90
100
95
88
80
76
71
71
75
78
79
73
66
67
72
73
73
79
88
75
72
79
85
79
63
52
53
66
83
85
81
72
67
68
75
82
84
81
76
80
90
98
98
88
80
79
84
84
82
78
76
77
78
80
80
77
75
75
79
82
81
82
85
90
94
97
97
99
101
64
60
64
73
77
72
65
68
80
94
98
96
92
90
91
93
90
84
81
77
77
73
73
72
72
72
78
85
94
95
89
79
71
64
66
72
82
88
90
88
88
88
90
94
99
104
111
108
97
88
74
72
68
71
76
77
75
72
72
76
83
86
91
95
103
104
93
78
70
76
83
80
75
79
88
95
96
90
89
94
96
91
81
71
71
78
85
89
91
95
99
97
87
80
83
93
101
95
81
73
88
90
88
83
80
78
75
65
57
54
59
70
80
88
95
98
96
92
90
90
88
83
80
86
97
103
96
83
77
89
100
101
91
82
83
87
88
87
90
104
116
115
97
79
75
83
89
88
83
87
72
72
71
69
70
76
81
84
83
79
78
83
88
91
87
86
86
89
91
92
89
82
72
66
74
82
78
64
59
78
101
105
95
83
83
95
103
104
100
101
104
105
99
92
87
85
86
88
88
92
67
56
51
52
60
74
84
95
102
102
99
91
85
83
81
79
78
75
73
76
81
80
72
65
68
76
75
61
55
70
93
104
94
83
85
101
116
115
102
87
78
76
80
89
90
87
84
85
87
84
88
66
52
57
74
86
87
81
82
85
89
86
80
77
77
81
86
88
81
73
70
70
74
81
92
98
97
88
79
82
92
96
90
80
77
86
99
102
100
94
85
78
80
85
90
89
88
87
90
86
84
66
56
66
81
87
80
73
76
84
93
94
92
86
85
84
88
89
89
86
82
79
77
84
95
104
108
107
104
104
104
97
88
76
66
66
76
90
99
107
103
98
94
94
100
107
104
97
94
89
68
70
70
68
61
53
53
60
75
82
83
83
86
86
87
84
78
79
83
88
89
83
77
75
76
75
79
89
99
102
95
82
75
78
83
90
94
101
106
104
102
97
91
86
94
111
119
116
105
96
71
80
81
71
57
49
53
65
76
76
70
70
80
90
90
87
84
88
91
84
75
65
61
64
64
64
69
81
94
95
83
71
73
88
107
114
105
97
95
94
92
84
77
74
84
99
109
113
108
100
83
87
86
84
81
79
84
90
90
87
80
81
91
102
104
99
93
90
84
74
68
68
70
76
77
79
88
100
109
107
100
96
95
98
102
102
95
88
88
93
89
80
76
84
94
94
85
78
79
84
88
91
91
91
84
82
86
92
94
91
85
83
88
94
95
100
96
87
79
77
87
99
107
103
90
83
87
95
104
108
105
103
96
91
94
94
96
95
95
91
84
78
84
93
97
88
71
59
62
75
78
82
82
76
68
65
72
81
86
87
84
82
79
78
81
88
101
108
111
108
103
96
93
92
88
79
71
74
84
92
87
74
68
75
85
93
94
91
87
81
77
76
78
82
82
79
77
77
81
88
66
58
58
64
71
71
73
78
86
92
94
91
87
84
88
86
90
96
101
102
92
75
67
74
88
92
88
82
83
91
86
72
62
69
83
93
99
98
91
82
75
77
82
90
91
89
87
84
86
89
69
57
55
67
80
83
80
80
88
93
91
86
87
93
95
90
81
72
74
84
92
90
83
78
83
89
94
88
84
87
87
80
75
79
90
99
107
109
101
93
89
87
91
98
100
96
89
80
76
84
73
73
75
80
82
81
81
83
84
78
71
72
84
92
91
83
80
81
86
93
98
100
96
85
74
70
76
79
81
76
73
73
85
96
102
97
89
86
87
90
90
84
81
80
82
85
88
90
95
104
74
77
81
83
79
78
84
92
95
91
86
87
93
98
92
80
71
74
82
84
82
86
91
91
87
82
85
93
95
87
82
88
107
116
110
90
81
80
81
79
73
75
79
84
84
83
86
99
111
113
86
77
71
67
69
75
91
104
114
115
110
100
96
99
103
99
87
74
65
66
77
89
101
104
101
96
97
96
95
94
103
116
123
115
99
92
96
98
95
83
77
88
103
110
104
95
89
95
104
106
92
76
61
58
65
78
89
98
104
102
99
96
98
101
103
103
101
92
82
76
82
93
101
100
95
92
91
84
79
80
91
104
106
96
88
86
89
94
97
99
105
112
114
108
104
99
94
88
83
85
87
79
72
72
81
86
87
83
81
79
80
92
103
104
94
80
76
81
90
93
92
89
88
88
93
99
103
93
83
78
77
82
88
91
90
87
80
80
92
109
116
104
86
76
82
95
99
94
85
84
85
90
90
86
86
88
90
87
88
86
90
98
107
108
97
82
69
67
76
86
92
92
89
85
88
101
110
109
98
87
84
90
96
97
93
89
89
94
107
117
112
87
64
56
69
86
103
113
114
110
84
89
90
87
87
90
95
96
96
95
95
102
107
110
109
104
95
85
79
78
81
87
90
82
77
80
93
99
96
87
84
90
99
100
91
81
81
95
112
123
113
93
74
67
74
87
97
106
105
102
82
76
76
81
87
90
91
88
84
78
76
80
91
97
97
96
97
98
93
82
77
82
93
100
96
89
90
94
95
91
84
80
86
88
83
77
77
85
96
100
94
91
90
93
97
99
97
93
88
89
87
82
81
84
86
87
86
86
85
77
66
61
67
78
81
83
88
98
104
98
86
80
86
104
120
119
110
101
94
90
88
89
89
87
81
73
77
83
84
77
72
78
90
100
104
103
99
101
105
110
94
97
99
95
84
74
70
82
91
89
79
70
70
78
84
89
93
96
102
100
93
84
85
94
107
113
113
105
91
82
82
95
105
102
85
72
70
82
89
86
83
82
82
83
85
90
99
110
120
121
83
82
93
98
93
78
65
67
76
86
90
93
93
85
77
76
82
87
86
86
90
93
94
92
93
98
103
105
101
93
89
95
105
105
97
85
82
89
97
97
94
88
86
83
84
90
99
105
101
94
68
63
72
88
99
99
89
78
76
85
96
106
98
77
61
60
74
86
87
87
85
86
87
89
91
93
97
98
100
104
106
107
106
104
98
96
98
99
91
79
74
82
100
109
109
105
100
91
85
77
77
75
68
69
78
90
94
92
86
86
92
92
86
77
74
76
85
98
107
105
98
89
86
88
89
89
86
86
89
94
101
106
107
103
102
104
97
84
71
70
79
92
101
109
109
106
100
96
100
103
91
92
79
62
61
76
95
100
91
81
75
77
84
95
99
95
91
99
112
119
114
106
105
108
104
95
84
85
91
94
86
78
75
83
95
102
88
70
67
86
105
107
96
88
96
105
111
108
108
108
88
90
83
74
77
92
108
109
94
76
69
74
84
93
92
90
92
100
106
105
98
92
96
105
110
104
96
93
94
94
84
69
62
66
78
89
92
92
96
101
103
96
87
85
93
101
106
102
94
92
86
88
90
95
100
105
102
92
81
75
73
70
69
70
76
90
104
106
98
87
78
78
80
88
99
105
107
99
88
81
81
86
92
94
92
94
104
113
116
105
95
90
90
89
81
74
78
91
101
104
89
87
93
103
101
93
76
66
71
81
85
76
66
65
73
85
96
96
95
93
97
99
101
104
107
104
104
103
105
102
96
94
98
105
109
106
101
95
93
91
98
107
106
95
79
71
78
100
120
128
73
79
95
105
97
80
69
73
86
93
92
87
82
84
84
82
82
88
97
106
109
108
108
111
111
102
94
95
104
111
106
94
83
89
101
106
92
81
78
88
103
109
105
98
97
98
99
105
115
123
76
80
90
90
83
74
73
85
96
96
90
87
92
100
103
102
100
101
98
91
84
84
89
94
93
89
87
91
92
92
86
80
81
90
101
106
102
98
96
98
97
94
89
97
109
116
107
94
90
99
91
80
66
60
66
76
80
78
76
77
81
88
92
100
108
116
113
101
82
66
62
75
88
91
85
78
85
100
106
95
76
69
77
95
108
114
110
101
95
91
95
99
103
110
113
114
107
94
87
89
71
63
57
58
74
85
84
75
66
73
84
90
85
86
94
104
103
90
75
71
79
89
94
96
92
88
90
99
104
96
86
82
89
101
105
99
90
82
79
84
98
113
119
112
105
102
103
109
114
116
69
69
70
72
75
79
79
76
81
90
94
88
77
73
83
94
100
97
97
104
109
106
95
88
92
99
101
98
92
92
94
101
105
104
102
94
87
84
88
94
101
102
97
89
83
84
93
107
125
133
87
87
81
75
76
84
89
93
96
96
92
83
78
79
86
90
92
98
105
110
112
107
97
95
96
103
103
97
94
98
106
107
103
100
101
106
106
106
109
111
104
88
78
83
93
100
102
102
104
104
84
78
67
64
75
89
98
92
83
75
74
77
83
87
88
80
77
82
93
99
97
93
92
97
106
105
95
87
93
107
116
111
101
94
92
97
101
105
112
116
107
96
91
99
114
119
113
99
85
78
86
77
68
60
64
73
80
78
76
74
73
73
75
84
91
93
87
83
90
101
104
96
87
83
90
94
94
88
91
99
105
108
100
90
80
75
79
89
107
115
108
96
92
98
100
92
88
87
94
101
99
95
89
83
79
79
84
90
100
104
99
84
76
85
105
114
106
92
91
105
120
119
102
86
85
91
93
96
95
98
98
96
91
87
82
83
86
94
103
101
91
80
82
92
98
95
88
93
105
115
86
86
90
88
88
89
91
95
102
107
103
96
90
91
101
104
96
87
88
98
106
104
99
100
103
99
92
90
96
105
103
96
89
86
90
101
106
108
104
97
91
91
93
103
119
131
128
115
105
102
79
87
97
96
91
85
82
79
78
84
93
98
94
89
81
75
74
81
91
96
91
84
88
105
117
113
98
91
94
98
99
93
86
82
85
93
101
106
104
105
111
117
114
102
99
109
115
114
105
105
93
107
114
105
95
85
85
87
85
87
93
100
96
84
70
66
73
83
93
98
99
105
109
112
110
106
106
106
105
99
88
82
82
89
95
92
90
92
97
106
114
119
108
88
71
71
88
107
118
118
98
104
106
98
87
83
88
94
100
103
104
103
97
89
84
90
95
94
89
89
95
108
112
105
94
92
100
109
112
108
99
98
109
123
128
117
102
93
96
102
102
101
97
94
93
97
110
126
127
115
103
101
102
104
108
105
97
90
90
96
98
88
78
81
98
118
119
105
89
85
92
97
92
86
88
99
110
106
101
100
106
118
126
128
124
116
111
107
103
102
100
99
99
102
104
104
107
110
112
109
74
63
57
56
63
77
89
92
88
87
92
89
79
72
76
84
91
95
97
97
99
93
83
83
81
85
92
100
101
89
71
66
80
94
100
95
88
87
89
88
92
101
111
110
100
92
95
97
92
83
78
75
77
78
77
83
87
90
88
90
98
105
100
89
86
93
100
102
93
85
79
82
82
82
84
87
93
99
97
93
85
79
78
74
71
76
90
101
100
88
83
92
105
108
97
87
84
83
79
80
74
73
75
76
76
81
94
106
114
115
110
103
92
82
82
94
103
103
92
82
82
85
86
82
85
95
102
99
88
82
85
93
91
76
71
80
94
98
89
80
79
81
81
75
69
70
74
78
80
86
73
71
76
81
82
80
79
85
97
108
110
99
81
69
71
80
87
84
79
80
93
106
110
106
103
101
95
81
68
70
82
93
96
91
91
97
91
72
63
71
85
87
77
66
67
72
74
77
85
96
74
69
78
91
97
89
75
62
67
81
95
93
86
79
80
85
88
86
84
81
87
96
104
107
100
85
73
69
73
81
83
80
75
76
83
88
78
66
61
74
87
94
94
91
93
92
87
83
85
93
80
65
57
65
82
91
89
80
80
85
93
91
89
91
96
101
101
97
95
91
84
79
79
83
84
81
80
90
102
105
96
85
78
73
74
76
79
79
77
77
83
92
97
99
98
96
98
93
83
82
97
76
56
53
64
81
90
91
90
93
95
95
92
94
101
103
95
84
79
84
87
85
83
86
93
102
103
105
108
106
102
99
100
100
99
95
90
87
84
81
84
85
84
80
77
82
89
83
70
65
89
91
86
76
73
79
89
88
83
75
74
76
83
93
101
101
88
71
64
72
84
91
91
91
94
98
95
89
90
93
96
97
97
101
103
104
97
92
87
86
89
85
80
77
75
82
87
82
70
67
55
67
79
87
89
89
91
90
86
78
73
72
80
89
95
87
71
60
61
76
93
99
92
82
81
86
89
85
78
81
87
87
81
77
79
87
93
94
88
80
74
76
86
95
103
104
100
90
79
75
59
55
69
88
97
90
84
85
96
102
97
88
82
86
86
79
69
66
75
91
104
106
94
85
83
88
91
84
75
73
77
79
76
75
81
89
96
93
81
72
66
73
85
99
104
101
93
87
83
88
89
74
72
87
94
84
70
68
84
96
95
85
79
82
90
95
97
97
97
93
94
94
94
90
85
79
76
77
83
89
90
87
83
84
89
95
98
95
92
88
81
75
72
75
77
77
79
85
94
99
92
77
66
70
80
82
75
66
69
71
71
68
70
81
94
103
99
90
80
76
76
78
80
83
84
80
78
84
97
114
119
110
96
85
80
81
87
95
101
96
83
74
70
71
79
87
90
93
96
97
83
75
68
65
68
77
79
77
75
68
68
69
73
81
88
87
76
59
51
58
70
72
72
76
84
89
87
87
93
101
101
94
88
89
94
92
91
93
91
84
80
76
77
82
93
99
100
100
100
97
74
79
79
71
67
69
77
85
89
86
82
80
79
87
91
92
85
75
72
77
83
81
68
63
67
75
78
78
78
79
75
71
78
97
116
119
105
85
75
76
86
92
92
86
89
94
100
104
109
108
79
85
88
85
77
73
74
80
90
93
92
86
85
93
106
119
122
112
99
92
91
90
72
55
52
62
77
84
85
86
97
101
97
90
92
102
104
92
79
78
87
94
92
86
85
88
96
101
104
103
87
88
91
94
86
73
63
64
72
84
91
92
88
86
94
114
129
124
106
90
87
89
84
70
64
74
87
91
91
96
111
121
108
77
65
79
103
108
94
79
76
87
91
88
81
80
78
79
82
85
84
79
81
86
80
69
58
54
61
77
94
100
94
81
75
84
105
124
126
112
97
87
84
85
82
76
70
70
75
85
91
90
86
78
80
90
103
102
90
77
77
89
98
96
86
80
77
75
77
80
81
78
78
78
70
64
64
70
78
86
91
97
100
99
90
81
79
89
104
112
106
93
87
94
93
80
67
69
85
103
101
87
84
99
114
115
102
89
81
82
89
96
98
95
92
95
95
86
78
73
78
80
83
80
68
65
75
91
103
100
90
85
92
104
108
97
79
70
74
90
102
105
101
97
96
92
90
90
102
114
112
98
92
102
117
114
99
85
82
87
93
95
89
86
90
92
90
87
82
84
70
78
83
79
73
67
75
91
103
102
92
87
90
90
88
89
94
98
98
96
96
97
102
99
96
91
92
92
88
81
74
71
77
84
88
89
81
81
84
87
86
88
89
93
90
81
75
80
92
103
71
77
80
79
74
71
77
88
100
103
104
105
101
89
72
65
81
107
115
98
81
76
90
101
99
90
82
80
78
73
72
78
84
81
72
72
80
92
96
89
83
89
103
113
110
98
86
84
88
88
85
82
76
72
71
78
91
101
103
101
97
97
98
89
74
65
68
80
86
78
71
73
88
102
101
88
75
68
78
92
106
116
111
93
76
76
85
96
100
99
99
103
110
111
109
106
102
99
98
93
96
86
77
78
84
92
99
98
90
77
73
72
79
87
85
82
78
75
75
78
82
87
90
91
91
85
76
68
66
73
90
105
112
102
87
74
72
77
87
100
111
118
116
108
99
93
96
98
99
104
105
99
93
92
97
98
89
80
71
67
68
73
81
89
92
91
87
84
85
90
92
92
92
94
101
105
102
88
67
55
60
79
97
102
92
79
73
74
81
92
104
114
117
111
100
89
88
89
87
84
100
106
103
100
96
90
86
81
81
89
92
96
94
93
91
89
86
85
84
82
83
90
97
106
112
115
117
110
97
82
76
82
91
93
89
89
90
93
95
93
96
99
104
103
100
94
100
107
108
94
80
90
96
93
84
78
80
85
90
93
92
92
93
91
87
85
85
87
86
80
78
84
94
96
90
87
92
103
105
97
85
83
87
88
82
80
82
88
99
101
99
97
100
102
104
106
111
118
122
118
78
79
83
81
70
60
62
69
76
74
73
81
92
91
82
74
76
89
97
94
88
86
92
93
87
78
76
85
94
94
87
83
86
90
85
79
74
83
94
101
101
97
98
101
106
109
106
101
101
105
86
79
81
82
78
72
73
80
80
76
74
82
94
95
86
74
73
82
94
98
92
84
82
88
94
94
90
86
86
89
93
95
94
90
87
84
89
93
95
92
87
85
86
90
96
101
96
88
88
96
90
84
89
89
85
80
86
100
105
101
93
90
91
91
86
83
84
83
83
82
78
77
75
76
83
90
97
97
92
88
87
89
94
91
90
94
94
95
90
81
73
74
81
88
95
94
88
84
97
109
91
89
92
88
77
66
70
85
100
102
97
91
85
76
73
82
93
93
86
75
74
78
83
85
86
90
98
104
105
101
92
86
87
91
92
95
94
96
93
85
79
80
86
94
95
90
81
79
87
100
83
83
85
84
81
78
76
80
85
91
92
87
77
66
63
74
91
102
103
93
82
78
82
89
98
104
107
104
105
110
115
109
95
79
68
73
87
97
102
98
88
84
87
94
99
98
97
93
90
93
74
72
73
75
82
88
89
83
83
88
89
84
76
72
72
75
79
90
101
101
95
88
84
86
91
105
111
110
106
107
116
121
107
83
67
71
84
92
99
100
92
85
83
91
102
111
111
109
111
114
74
73
69
65
65
68
72
75
79
87
94
97
95
97
96
85
73
73
84
94
97
98
97
98
96
94
100
108
109
104
103
110
116
112
102
91
81
78
89
103
104
93
81
83
101
111
110
106
115
127
74
76
72
66
63
68
72
75
77
84
90
97
98
95
91
85
85
90
96
96
88
85
92
103
105
98
91
94
100
103
104
109
115
118
110
95
88
90
103
114
109
97
82
82
95
107
109
105
108
113
73
79
83
84
89
94
98
93
81
73
71
71
70
63
64
79
101
115
113
101
88
81
85
93
97
98
96
94
96
100
101
105
109
108
103
100
104
113
116
105
93
88
88
92
96
101
108
110
102
94
73
80
92
97
92
90
94
94
93
86
79
73
72
73
79
90
98
103
103
102
101
99
97
94
93
98
101
104
106
101
94
90
96
106
109
109
106
100
92
82
79
86
93
95
91
91
97
105
100
91
70
78
93
98
89
76
77
93
109
110
98
87
91
103
111
108
99
95
98
102
102
97
97
101
106
112
110
104
95
87
82
82
91
105
111
108
94
83
84
88
95
99
92
87
90
98
104
105
103
102
73
74
81
92
90
84
79
86
100
103
94
84
88
103
116
116
102
95
96
100
98
96
97
103
109
118
116
102
84
72
72
81
95
106
113
113
102
97
96
105
109
99
86
82
96
112
113
104
96
97
81
77
74
80
88
88
79
70
69
73
78
79
81
87
95
99
95
88
86
89
97
108
111
107
100
96
96
99
95
84
78
81
95
112
120
115
105
97
95
97
99
101
99
96
97
100
96
90
88
85
71
79
80
82
83
83
77
69
64
72
82
88
81
72
73
85
93
89
85
86
94
100
99
97
88
79
77
85
93
90
86
86
98
109
106
92
79
79
86
92
97
105
115
113
101
89
90
98
106
101
71
78
80
81
78
77
77
77
80
91
99
102
92
80
74
80
90
98
98
99
100
97
89
83
81
82
87
91
94
94
94
97
101
104
99
92
85
86
92
97
98
99
101
105
104
101
99
104
115
119
88
88
91
96
101
101
96
90
90
94
99
102
101
98
91
84
85
92
103
108
111
110
104
92
82
84
94
102
106
104
100
100
100
97
97
96
92
85
85
92
96
91
86
93
108
117
114
107
104
108
93
96
96
99
104
103
96
89
90
97
97
88
82
84
85
79
79
85
95
103
105
106
106
101
91
85
87
95
99
102
101
100
98
89
79
72
66
66
77
90
95
93
95
102
112
117
115
111
104
101
87
88
86
84
83
80
77
79
90
103
100
80
62
65
77
83
78
76
88
103
110
104
95
90
91
92
87
85
89
97
101
100
100
94
83
75
74
85
99
100
92
89
97
106
104
92
89
99
110
112
88
91
92
95
95
96
92
90
99
108
106
93
79
87
106
110
93
74
76
102
120
115
96
88
90
93
92
92
96
100
99
96
98
102
106
107
107
110
114
102
83
70
79
97
106
98
89
90
97
102
95
92
89
91
97
100
96
91
92
102
106
97
88
93
108
117
106
87
84
93
104
105
97
98
101
101
98
97
98
100
97
93
95
101
109
111
109
108
105
98
89
80
80
90
104
116
112
97
84
81
88
84
84
85
88
90
89
84
82
86
90
87
81
76
82
95
104
108
111
109
104
98
94
97
101
102
101
100
98
98
98
101
100
96
90
92
95
98
97
95
103
110
104
88
81
90
102
101
92
86
77
88
101
104
100
101
103
103
93
87
83
86
87
87
85
90
97
108
116
121
119
112
102
92
87
88
94
102
107
109
108
108
102
94
86
88
94
100
98
97
102
115
115
98
81
76
87
101
104
98
89
102
106
101
90
85
90
97
99
99
97
99
100
101
96
92
90
92
97
100
103
105
103
95
87
85
91
98
106
109
105
98
96
96
96
98
101
107
113
109
106
106
111
119
117
108
105
103
103
97
116
112
104
101
94
83
69
64
75
96
104
96
83
81
93
107
112
107
99
97
97
101
100
93
86
84
93
98
99
97
94
94
96
98
97
92
97
104
114
117
111
108
114
122
123
113
103
100
104
112
72
73
76
77
82
84
82
74
73
88
106
109
100
91
92
98
102
100
95
92
90
90
90
92
86
74
72
82
98
102
93
84
83
88
85
76
73
81
88
91
90
94
103
109
100
90
86
86
88
87
65
70
80
87
86
81
75
72
71
76
88
101
110
112
110
106
102
95
92
88
87
90
98
105
103
89
74
67
71
83
91
94
91
83
75
72
75
79
84
81
85
94
105
111
102
92
86
86
83
80
58
58
62
66
64
65
72
86
97
102
97
88
84
86
93
97
94
86
79
79
83
88
91
90
91
92
84
74
69
77
89
97
92
80
78
89
95
93
86
86
96
103
95
85
83
95
107
112
104
94
57
58
65
76
83
85
83
86
96
103
100
87
70
66
75
85
84
77
74
79
83
83
80
80
90
100
96
83
74
75
84
86
80
77
88
107
110
96
85
92
104
104
90
78
82
96
105
104
102
102
73
72
79
92
105
105
93
78
78
87
95
88
80
80
89
97
91
84
82
83
84
79
80
89
99
100
91
79
74
76
82
83
80
76
83
91
91
85
81
84
92
95
93
90
88
83
77
73
80
91
99
82
70
71
82
89
86
81
82
92
94
88
80
83
97
105
103
94
87
84
82
81
83
88
94
91
89
88
90
87
85
88
97
98
93
85
83
88
89
86
88
93
97
93
84
73
72
74
79
84
106
88
68
61
64
76
85
91
93
96
95
86
79
80
88
97
95
84
73
74
83
89
90
86
83
88
94
104
105
92
79
82
98
113
115
107
103
104
104
98
91
87
87
86
81
78
78
80
76
73
90
95
88
78
73
81
93
102
97
86
76
73
76
79
86
87
76
62
50
56
77
95
98
88
75
74
84
97
100
90
76
74
86
99
107
104
99
97
92
81
71
66
71
78
82
82
83
83
79
76
83
86
90
92
93
95
96
93
85
76
71
72
77
86
91
86
70
53
48
59
79
96
100
91
81
81
90
102
102
94
85
85
90
93
86
79
75
76
72
65
63
67
81
91
92
87
84
84
81
81
76
67
73
92
100
91
79
75
86
99
103
101
98
96
95
92
85
81
81
84
86
89
89
90
87
95
104
113
112
102
95
90
92
92
88
79
75
74
76
79
85
92
97
99
96
87
81
74
72
76
69
64
70
79
82
73
65
71
93
104
101
95
93
95
97
96
99
100
99
91
81
77
82
90
87
81
79
84
95
102
99
90
86
90
92
90
87
86
89
90
88
84
81
83
85
84
80
80
83
83
73
71
67
69
73
79
79
78
74
69
56
53
64
84
97
97
88
76
71
74
78
83
92
98
98
88
76
72
81
95
100
99
97
97
94
88
84
84
85
77
65
61
66
78
89
91
90
93
99
98
74
77
75
79
92
105
108
94
77
66
63
67
76
89
98
99
84
65
57
66
81
87
91
98
109
113
106
95
92
94
96
95
97
100
97
87
71
65
58
52
54
63
83
98
107
99
84
75
78
86
73
80
87
91
95
101
102
93
87
87
96
101
96
93
96
102
100
87
78
82
91
92
85
78
82
91
93
91
91
91
91
84
81
90
98
98
86
68
55
53
67
83
99
105
108
100
85
73
70
78
74
80
86
89
86
82
78
76
77
84
95
97
95
90
94
106
112
104
91
88
95
96
84
66
56
59
64
68
70
77
86
90
84
78
82
99
107
96
77
71
81
94
92
84
82
92
101
104
102
96
73
68
73
87
94
93
82
71
70
77
88
97
95
87
89
100
111
108
92
80
81
89
89
79
72
77
81
76
64
63
81
98
97
77
69
88
109
108
90
75
82
94
91
78
74
84
100
108
109
103
72
65
71
86
93
91
80
73
73
82
93
100
96
87
79
83
95
102
96
86
84
89
97
97
89
82
78
76
74
81
88
95
93
85
79
87
102
107
96
86
86
92
91
88
91
97
100
91
82
84
85
91
93
86
69
60
64
77
84
81
75
79
92
99
97
89
83
89
94
101
105
104
103
102
93
74
63
70
92
108
106
90
82
86
94
94
91
92
98
103
101
91
80
80
92
107
109
90
70
65
92
108
109
87
59
47
62
87
97
86
74
75
92
106
108
98
86
81
86
97
105
103
96
95
94
89
85
88
99
112
107
91
79
85
94
91
80
78
90
102
100
86
71
72
80
91
97
91
80
75
80
90
88
75
63
61
73
89
99
99
96
93
91
88
85
87
94
98
96
93
91
92
94
93
95
98
98
91
83
82
86
90
88
83
77
75
78
85
92
93
91
86
88
94
94
83
78
80
84
87
74
72
63
58
62
71
81
87
88
89
91
91
88
78
73
83
101
115
115
104
94
96
103
104
93
80
69
64
66
72
84
91
87
72
58
61
77
93
101
101
99
98
104
108
104
93
85
81
77
75
75
76
72
70
72
80
90
91
83
75
74
79
88
92
87
84
90
99
105
103
95
95
101
103
93
72
59
63
79
92
95
89
76
65
62
69
77
86
94
102
108
107
97
86
80
82
86
85
82
79
78
85
98
105
102
94
87
83
76
71
74
80
88
95
91
82
75
77
84
90
87
82
81
86
92
89
89
88
95
94
91
89
89
90
89
89
88
87
88
91
97
98
94
86
80
80
86
93
100
106
88
89
100
108
111
101
85
71
73
84
92
93
85
82
83
88
90
90
93
98
96
89
84
86
94
98
98
91
79
72
78
93
105
105
95
90
93
100
92
78
75
88
107
110
98
84
87
99
110
104
88
84
80
85
92
95
90
82
82
93
101
97
84
72
76
88
102
109
109
106
104
104
105
106
100
94
91
89
83
79
81
92
95
87
76
80
95
103
95
76
70
86
110
113
100
83
87
100
108
97
81
81
82
82
82
80
85
92
94
94
92
89
85
73
66
69
82
95
97
93
89
95
104
104
95
87
93
107
114
111
103
96
91
86
81
85
96
104
99
84
77
84
100
112
108
101
98
104
114
116
86
95
106
102
84
68
71
89
104
106
101
101
100
89
74
66
71
83
89
89
88
91
92
90
85
82
87
98
104
104
98
97
105
113
113
104
97
91
90
85
85
87
95
100
107
108
109
106
106
106
86
95
103
102
94
86
89
100
108
111
114
115
113
100
87
81
81
85
90
97
103
101
93
81
74
73
81
88
87
84
83
91
103
110
112
107
100
91
85
83
84
90
94
92
93
99
103
98
89
83
75
75
81
86
91
96
100
104
102
99
98
99
96
88
82
83
88
88
86
88
96
101
93
78
67
72
92
107
108
99
88
83
85
91
97
107
110
107
93
80
76
88
103
111
113
108
97
86
87
96
76
76
80
80
74
72
76
86
91
91
84
78
74
73
79
85
91
92
88
85
87
90
92
89
87
89
97
107
113
109
95
83
83
89
98
107
109
107
99
90
85
94
113
127
127
115
99
94
100
111
84
87
89
88
82
75
73
80
87
93
90
82
76
76
83
87
92
94
94
94
88
89
94
101
106
105
98
91
91
98
100
95
85
81
84
92
97
104
111
118
117
112
106
105
103
104
109
115
113
109
82
80
83
89
97
94
85
77
80
91
96
89
75
69
75
80
81
80
82
81
83
87
88
86
88
95
105
108
105
101
105
106
95
81
74
82
96
111
122
129
119
100
83
82
88
97
103
107
112
111
73
71
77
85
88
83
73
66
75
90
99
90
77
73
79
83
74
66
62
62
67
72
77
80
82
89
102
115
116
109
109
120
124
115
96
86
91
102
114
116
105
88
79
83
95
100
91
91
106
122
81
83
84
81
73
65
63
66
76
89
99
96
87
88
91
90
83
76
78
82
84
83
90
101
105
101
93
92
96
102
109
121
129
122
104
87
82
87
99
109
108
106
101
97
100
101
101
105
114
121
80
81
84
83
78
73
75
80
87
87
86
84
84
86
88
91
91
95
101
108
110
108
105
103
98
93
91
93
98
103
103
98
99
101
99
93
92
92
95
94
97
105
109
105
101
108
119
122
109
94
54
56
69
81
76
72
81
94
101
92
78
72
81
93
102
103
101
96
93
97
102
102
96
86
75
78
90
105
109
100
85
84
96
112
116
112
103
96
91
84
81
84
87
88
89
98
107
107
90
70
52
53
66
71
64
56
63
85
101
98
79
69
77
102
117
117
101
86
80
80
83
83
86
88
92
101
107
106
95
82
79
87
104
114
111
101
94
96
100
101
93
84
77
78
86
94
94
85
75
71
76
74
73
73
68
61
58
71
92
99
89
75
78
91
101
97
82
79
89
101
104
102
98
100
108
118
116
100
84
79
83
93
95
92
90
92
95
101
108
113
111
102
97
99
106
107
94
79
79
87
83
86
85
90
91
81
70
69
85
100
102
95
89
87
86
84
78
85
104
124
130
122
108
98
95
96
92
86
83
87
90
93
94
96
102
106
107
105
106
102
103
104
109
110
105
98
87
89
91
95
70
82
94
98
93
84
77
80
89
99
107
107
102
94
89
93
96
100
107
114
113
102
94
97
102
98
89
84
86
92
96
95
93
93
95
97
103
109
109
99
87
87
94
96
89
84
91
105
107
93
64
71
78
80
76
78
81
88
93
98
105
111
109
100
87
83
88
95
100
100
94
89
91
100
114
114
105
95
94
97
100
96
88
78
77
85
100
112
115
106
93
87
86
90
90
92
95
99
99
93
87
85
81
83
86
82
83
85
91
98
99
104
107
101
87
74
74
85
96
95
94
99
102
99
90
85
91
102
106
100
94
93
90
87
87
86
90
89
93
99
104
100
93
92
99
105
102
95
96
106
101
103
102
103
97
84
73
73
89
102
105
99
92
97
97
92
87
90
95
95
95
101
108
99
78
69
80
100
106
98
91
94
100
100
94
84
73
67
72
86
101
103
98
92
92
99
108
113
116
113
87
92
95
96
92
83
74
74
88
106
110
98
87
89
97
97
89
82
88
97
103
101
99
101
103
102
99
97
97
95
94
96
100
99
91
84
83
87
93
93
94
96
102
101
94
91
101
113
114
101
85
90
91
89
92
94
89
82
85
96
102
98
88
88
95
94
84
72
76
93
100
91
82
91
107
114
105
96
94
96
97
94
98
102
103
96
94
101
110
108
102
97
101
108
106
101
98
100
97
90
99
99
94
89
84
81
79
80
89
100
106
98
88
88
98
109
105
94
86
88
92
89
83
84
92
99
100
100
101
100
95
94
100
110
111
101
92
95
105
109
105
94
91
91
99
103
101
96
91
88
94
95
96
93
87
80
78
88
102
112
109
98
88
88
101
119
131
127
114
105
101
98
93
86
84
89
100
106
106
105
106
114
113
105
94
94
99
104
101
95
92
92
88
83
81
90
99
102
95
87
74
84
99
109
112
112
114
115
112
102
91
86
89
97
103
111
116
118
117
112
104
96
86
82
84
91
98
99
95
98
109
120
113
92
80
89
108
118
109
93
89
99
108
103
93
91
94
99
94
86
81
89
98
103
110
113
114
106
97
89
85
89
93
97
94
92
90
97
105
106
97
88
84
89
94
98
96
91
83
83
90
95
93
81
74
83
100
113
111
100
97
107
118
123
116
102
89
79
77
84
102
95
89
91
92
82
68
58
63
85
103
109
103
93
90
92
102
112
113
108
103
103
104
101
92
83
88
96
100
96
89
83
83
83
79
74
77
86
99
104
104
103
105
113
117
113
98
80
74
82
95
107
98
85
80
84
87
89
89
89
87
84
83
83
83
83
84
90
99
106
105
98
95
95
95
89
81
79
89
103
109
107
100
96
93
88
86
89
95
100
101
101
102
105
99
87
75
72
77
82
78
88
91
89
89
90
91
91
91
89
88
90
93
91
86
76
74
83
94
104
105
106
112
117
114
101
81
70
72
88
105
109
106
98
92
86
78
76
78
83
90
90
87
86
86
88
87
85
85
81
70
68
71
72
71
70
74
80
87
89
88
84
83
89
91
89
81
77
74
78
85
90
96
96
93
89
82
78
81
91
102
103
95
81
77
76
78
78
84
94
105
100
82
68
70
90
109
115
101
86
64
60
65
69
75
77
77
76
77
76
74
72
77
88
98
98
87
78
75
81
82
72
64
66
77
88
91
89
90
89
87
79
68
60
66
81
93
95
97
101
106
104
97
92
94
99
98
91
79
74
72
72
73
76
83
85
80
77
79
87
88
87
85
88
96
93
85
78
83
88
88
79
73
81
97
105
97
86
79
79
83
85
84
82
80
86
91
92
84
78
76
84
97
105
104
90
73
59
57
65
95
85
77
72
68
66
64
67
80
95
101
97
87
85
86
87
84
74
69
72
79
84
88
92
94
96
93
86
79
79
83
97
111
114
104
91
86
89
90
85
78
81
86
89
85
80
79
81
84
81
96
89
77
68
62
62
69
75
79
81
84
86
83
81
83
87
89
78
68
65
73
82
82
76
71
76
89
100
96
83
72
77
91
105
105
95
93
99
108
106
96
84
82
83
83
88
95
103
106
99
85
91
89
80
73
77
90
100
96
85
77
75
77
77
79
86
92
91
81
73
79
88
94
87
76
74
85
101
102
91
81
80
88
93
90
82
82
82
82
77
69
70
81
89
88
83
82
96
108
110
96
91
86
84
85
87
95
97
93
87
82
76
72
69
74
87
99
102
95
85
83
96
106
108
95
84
84
91
96
97
98
107
111
101
86
76
72
70
63
57
58
70
83
86
78
72
77
92
105
102
96
78
70
71
80
86
87
87
85
88
90
88
82
79
82
94
110
116
106
89
74
73
79
87
87
82
81
87
94
97
100
106
106
97
87
78
80
85
88
86
86
85
83
81
79
81
84
89
89
82
78
69
62
59
67
77
87
93
94
91
85
87
95
96
94
93
98
101
94
78
61
57
65
77
79
77
75
76
82
88
87
85
84
85
84
81
80
87
97
99
89
78
75
80
87
87
83
82
82
83
76
72
63
56
64
76
86
88
84
72
64
70
88
100
99
88
75
69
72
74
78
84
93
101
98
88
79
75
76
78
73
72
81
92
95
86
78
80
88
90
81
77
81
93
100
93
83
81
87
90
71
75
73
75
80
87
85
78
75
73
77
83
93
105
110
109
97
87
84
92
100
103
102
100
98
97
94
93
89
79
71
68
77
92
96
83
71
67
72
76
77
80
89
100
105
98
84
73
72
80
71
79
89
94
91
86
82
77
76
88
99
105
98
96
101
114
121
112
104
98
98
94
86
77
75
80
86
93
97
94
86
78
77
83
85
80
73
72
73
74
75
74
78
85
95
99
84
66
57
67
72
81
85
83
78
80
79
80
84
90
100
100
98
90
89
97
105
102
92
84
83
84
83
78
72
73
73
77
79
79
82
81
83
83
80
84
84
82
80
81
84
85
77
70
75
82
83
77
72
75
70
68
69
71
75
79
83
86
88
94
98
103
102
95
87
85
87
86
81
73
74
81
86
87
85
84
83
77
68
59
65
79
88
85
80
79
74
72
72
82
97
101
87
68
68
81
93
94
91
91
68
65
70
75
76
78
80
85
91
98
99
101
99
91
84
83
86
87
83
76
79
86
91
93
91
87
87
92
92
88
87
87
90
87
81
71
72
74
81
85
90
87
75
68
80
99
105
94
90
93
67
77
86
83
71
63
71
86
93
87
76
75
80
84
88
92
93
89
85
85
90
100
101
97
91
85
82
88
97
99
91
78
69
71
74
73
76
84
90
88
78
66
63
67
86
98
100
92
84
89
74
88
95
84
64
57
69
84
85
71
60
64
81
92
96
95
91
87
84
86
94
95
93
88
86
83
78
75
75
78
76
68
65
72
81
85
82
85
87
85
80
76
80
88
93
87
79
81
84
88
85
88
80
68
61
65
72
75
73
70
72
76
82
86
87
89
90
86
82
86
91
90
80
70
68
75
82
83
78
81
90
99
103
101
96
91
88
90
93
91
84
79
85
98
99
88
80
80
85
88
90
76
56
44
54
74
85
85
79
75
76
76
73
78
89
101
102
91
85
88
104
111
102
81
65
65
75
86
92
94
101
110
111
102
87
82
85
94
103
102
92
79
72
76
79
87
90
90
86
86
80
77
69
64
68
81
91
96
90
84
80
82
91
106
115
115
106
96
88
96
107
117
115
100
80
68
70
84
93
93
87
80
78
80
79
79
81
86
89
91
92
87
82
74
74
77
80
79
77
82
68
84
99
106
101
93
86
86
85
83
90
97
111
118
115
100
87
82
88
94
96
93
91
90
88
86
89
99
104
100
89
77
72
79
87
95
100
97
89
82
80
86
93
96
93
85
79
80
86
93
66
72
89
105
112
104
86
70
67
79
93
99
97
92
88
83
77
79
91
103
105
92
79
73
72
80
90
98
101
96
93
91
86
84
85
94
108
112
99
78
68
74
89
94
91
88
94
106
113
106
67
58
59
75
95
106
98
78
67
75
93
103
97
86
80
82
84
89
95
106
113
109
94
80
69
66
71
76
77
77
81
91
92
84
76
79
93
101
92
77
73
84
93
92
80
77
86
101
109
96
75
64
65
76
90
101
105
101
92
87
93
106
110
100
87
82
83
87
84
84
88
93
95
91
85
82
84
91
92
90
93
99
103
99
93
91
96
102
96
85
81
89
101
102
92
78
74
78
87
93
84
91
98
102
96
97
106
117
120
110
104
102
105
97
87
83
89
89
86
81
80
81
81
80
84
90
99
104
99
89
82
85
95
107
110
109
106
104
97
86
80
88
97
101
96
89
89
92
91
91
85
95
99
96
91
93
96
101
103
100
96
89
82
75
72
80
89
95
95
97
102
102
94
79
73
79
95
106
99
79
64
64
76
89
96
101
104
104
91
81
79
88
96
93
87
89
100
104
98
87
69
75
81
83
89
92
86
77
71
72
76
76
74
71
72
75
83
89
95
102
111
113
105
91
79
85
101
116
113
95
81
77
82
85
86
93
101
104
95
84
84
94
101
98
95
97
99
101
98
95
58
67
82
94
98
93
84
79
81
82
81
77
77
87
94
90
86
88
100
112
112
103
94
91
92
99
104
105
104
96
86
86
90
94
95
95
92
91
94
94
97
103
106
108
106
108
112
116
112
107
68
74
82
92
98
93
84
85
94
102
100
91
89
98
106
100
90
90
102
115
114
101
95
92
98
100
95
89
86
86
84
81
83
90
98
99
89
87
94
111
125
127
118
105
94
92
104
116
111
95
80
78
79
87
94
94
87
78
81
90
94
87
78
77
86
95
95
92
87
86
90
97
98
96
90
87
92
99
103
97
88
83
77
82
91
100
103
104
110
118
122
117
109
102
92
81
81
83
84
81
82
84
86
91
95
97
95
85
74
70
68
60
55
61
80
97
98
87
75
68
72
82
94
101
98
95
98
107
107
99
88
86
87
87
85
91
103
109
108
96
86
87
95
105
105
96
80
76
85
101
86
92
91
87
78
80
86
88
84
77
66
56
54
71
93
98
87
74
76
88
96
93
92
100
105
106
100
98
95
91
86
85
88
87
87
83
87
89
84
74
73
87
105
111
104
100
96
101
110
117
80
81
80
74
65
57
61
71
85
87
80
68
68
84
96
97
83
70
78
95
107
101
87
81
81
89
96
107
109
102
85
74
75
86
90
94
88
82
76
75
84
101
108
99
88
87
98
113
114
101
57
57
71
81
79
64
58
68
81
85
79
72
73
87
96
97
90
80
79
83
91
90
83
69
65
75
94
108
107
93
79
78
93
108
107
96
89
88
95
101
104
101
91
77
72
81
97
109
107
95
59
66
74
78
70
61
59
68
78
78
71
69
77
91
97
93
84
78
80
85
86
88
84
85
88
98
105
104
94
82
84
96
111
111
96
83
82
97
113
117
108
97
89
85
86
89
93
94
100
101
92
89
79
66
54
49
51
61
72
81
78
76
80
87
86
75
69
77
94
103
97
87
84
86
94
100
100
99
95
95
95
96
90
80
72
73
84
95
101
98
93
95
106
116
113
95
82
76
86
102
92
89
84
82
78
69
58
62
77
92
94
91
88
88
84
76
76
91
108
114
101
85
73
73
77
78
78
84
91
96
96
84
72
69
78
87
95
93
86
80
82
92
106
112
107
94
87
88
96
98
71
75
83
93
94
85
82
83
92
101
102
98
99
104
105
102
96
97
103
107
101
87
77
84
97
100
93
85
86
95
100
97
85
74
80
96
114
118
110
96
86
84
86
87
85
88
104
117
120
105
69
72
76
79
80
83
88
98
105
104
98
95
98
103
104
101
97
96
102
104
98
87
91
105
125
134
122
99
91
96
104
103
87
72
71
88
115
133
133
119
99
85
82
83
85
91
100
109
112
103
89
81
72
67
68
71
79
89
96
94
86
84
87
88
87
85
91
100
103
95
82
85
96
108
112
108
100
99
102
100
99
94
88
81
81
91
107
117
120
117
108
99
93
91
91
93
91
93
98
103
92
81
73
69
69
70
73
82
94
95
88
84
87
96
100
100
99
102
100
88
80
90
108
110
94
78
75
91
105
106
101
96
96
95
99
107
108
101
95
96
103
107
103
92
90
93
103
107
105
102
80
79
76
72
72
78
84
91
96
100
101
99
99
105
109
103
99
95
97
97
97
98
103
108
107
96
88
93
101
105
103
97
90
82
89
99
103
97
88
84
93
103
104
97
94
102
110
115
100
81
84
89
86
78
76
80
87
90
90
94
101
102
101
97
94
89
84
85
93
104
102
89
80
90
104
110
102
96
97
101
99
93
87
82
79
79
83
92
100
104
103
98
97
99
105
111
113
108
94
81
85
92
96
94
87
82
78
84
92
106
112
111
106
100
97
94
89
88
89
93
95
89
81
82
84
87
89
95
98
100
94
90
89
95
91
80
75
86
104
112
106
91
82
88
100
107
105
104
103
102
82
90
98
102
96
83
80
92
118
131
128
117
111
110
110
109
108
101
92
85
83
89
92
89
84
83
88
97
103
101
99
95
92
92
94
97
98
102
105
104
96
87
81
81
90
96
100
104
106
104
90
94
100
105
99
94
99
113
125
123
109
101
98
96
96
97
101
103
98
87
79
81
85
89
94
100
103
101
95
96
101
110
106
91
88
98
116
119
107
100
96
99
101
95
91
93
99
103
104
103
87
91
97
101
106
109
112
108
102
96
92
89
90
88
90
92
96
102
105
103
99
97
94
93
94
99
100
94
83
81
91
110
115
104
90
95
101
105
95
88
95
107
114
105
92
89
91
90
93
101
72
74
80
89
98
102
96
84
79
83
93
97
96
91
92
100
108
111
114
111
112
116
116
105
91
82
85
92
93
92
91
90
96
101
101
96
90
83
77
81
92
98
91
81
78
86
90
85
77
77
98
99
82
63
64
79
93
101
94
78
64
65
80
92
93
84
79
86
98
105
101
92
86
86
90
98
93
84
78
81
87
88
84
84
92
97
99
97
97
101
100
99
99
103
99
89
77
73
76
80
85
91
83
77
84
98
106
103
95
85
79
80
82
78
71
64
67
77
89
93
94
95
97
96
93
93
92
90
89
92
95
88
78
73
81
91
94
89
88
92
95
88
80
76
74
75
76
79
86
94
81
85
90
88
87
86
87
85
86
86
89
90
89
87
87
90
89
89
85
81
84
90
96
96
93
91
93
97
99
98
95
89
85
80
77
77
79
83
90
94
91
76
63
55
58
67
78
86
88
92
75
71
72
71
69
69
76
83
86
85
81
87
97
109
116
112
104
100
98
96
94
89
85
85
87
87
91
99
103
96
87
82
82
82
79
77
81
93
98
92
79
71
74
82
88
84
78
75
72
68
59
59
66
70
72
77
79
82
83
82
82
89
97
105
101
92
87
89
96
100
96
91
89
93
94
88
85
89
93
90
85
83
90
97
96
93
91
91
84
72
64
71
88
103
103
91
79
69
65
64
71
74
77
79
79
79
80
75
72
75
82
93
96
86
78
76
81
79
74
72
80
91
96
95
89
79
78
77
81
81
85
90
99
107
106
96
88
82
80
77
75
75
79
82
85
88
91
90
85
75
87
84
75
68
65
73
85
89
81
76
79
89
95
93
87
88
92
88
79
73
77
83
82
75
70
74
85
91
92
86
81
81
87
91
91
85
80
80
87
96
91
79
70
71
81
95
105
108
103
88
69
70
69
67
65
73
89
99
97
91
89
92
96
95
89
90
101
108
105
95
84
82
82
83
82
86
96
103
102
101
96
92
88
82
76
77
80
77
75
77
79
79
79
79
77
77
82
94
105
103
65
60
65
71
77
85
92
98
93
89
84
81
75
72
72
83
103
120
120
105
90
89
97
107
106
100
93
88
85
90
100
106
100
85
76
84
93
85
70
59
66
79
84
81
74
69
73
84
94
90
83
74
72
73
81
93
101
97
82
71
71
75
74
65
65
80
103
117
113
97
84
83
87
90
88
83
75
68
66
74
87
98
98
86
81
85
94
98
90
80
77
78
78
80
83
90
95
94
95
89
96
91
80
70
75
89
98
95
81
70
72
87
97
92
83
80
88
97
95
84
74
73
75
75
70
70
74
77
78
81
83
84
87
87
85
78
79
86
96
98
91
79
75
80
84
89
85
88
96
107
96
88
68
56
60
72
81
83
82
81
83
92
108
108
96
83
75
80
86
85
79
83
89
90
84
80
82
88
91
86
72
67
73
86
92
86
80
84
95
104
101
92
85
81
82
74
69
73
84
97
78
74
65
61
65
71
72
77
85
92
97
97
99
101
97
90
87
88
94
94
90
91
98
101
94
85
77
75
76
74
67
63
75
92
104
104
97
95
98
101
98
89
81
79
86
94
93
92
91
92
73
76
77
79
79
79
76
81
88
98
101
98
88
83
89
100
108
107
98
89
87
86
91
94
95
90
84
79
78
75
75
80
87
93
94
89
87
91
96
93
84
74
70
74
87
99
100
94
89
93
84
84
82
71
62
61
69
80
91
99
100
91
83
79
84
98
107
105
98
87
83
85
89
95
97
99
99
95
88
79
80
83
93
92
77
61
56
65
75
82
82
78
73
72
77
79
72
64
60
69
88
85
77
62
45
39
50
70
90
100
98
90
87
87
88
90
95
101
104
99
90
84
87
95
96
94
92
89
85
76
72
82
95
100
87
64
45
44
58
79
90
87
76
67
70
74
70
60
57
67
81
81
81
75
64
54
56
71
90
101
98
92
87
85
86
90
95
100
101
97
89
85
83
86
89
87
86
87
89
84
84
88
97
105
98
77
56
48
60
77
85
80
70
62
67
73
75
78
84
94
69
73
80
82
79
78
84
94
99
98
91
83
80
80
85
95
96
90
77
74
80
88
88
85
82
86
87
87
86
86
86
88
93
98
96
82
70
66
65
68
69
73
78
79
71
61
62
79
103
115
68
66
69
70
73
81
94
99
94
81
72
77
84
92
94
96
94
83
72
75
87
97
94
85
76
73
73
72
71
73
77
80
89
96
102
96
86
77
71
72
74
86
100
107
93
71
61
76
100
111
73
66
60
59
69
82
88
83
74
68
73
84
91
95
97
99
95
89
85
90
95
98
91
79
70
66
69
75
76
77
79
84
93
100
104
104
96
87
85
86
86
86
88
95
95
88
83
85
92
101
87
76
61
59
72
87
92
87
86
86
91
88
83
86
96
102
98
86
76
81
95
100
92
77
69
74
86
96
93
84
80
89
97
97
87
84
87
94
96
89
75
65
58
62
74
86
94
100
101
100
91
88
79
74
81
92
103
110
111
105
96
90
91
97
104
103
97
85
76
82
97
103
101
90
79
78
85
88
79
75
80
92
101
96
82
72
76
86
85
74
64
63
72
83
89
89
92
93
95
95
86
91
94
93
95
104
113
120
114
103
91
94
101
110
108
100
91
88
90
96
100
101
101
93
87
80
78
77
77
78
81
86
86
85
83
84
86
84
76
67
65
77
94
104
103
92
80
71
72
78
81
82
86
90
100
109
111
101
87
83
84
90
93
96
98
94
85
83
88
97
102
97
85
74
72
73
79
84
87
82
79
73
67
69
81
96
103
91
79
75
82
86
86
82
83
86
84
79
76
77
79
71
70
78
92
99
95
79
67
68
81
93
93
91
91
92
84
75
74
83
90
89
76
66
65
72
78
81
78
75
76
79
81
84
92
100
98
90
83
86
97
99
88
75
78
89
98
95
89
83
82
71
70
77
87
94
94
85
71
67
78
94
105
101
95
93
92
84
76
76
79
83
80
79
82
85
83
76
70
75
82
94
101
104
101
96
88
82
84
89
96
101
98
92
87
88
88
84
75
77
87
83
81
81
87
100
109
104
86
66
63
77
95
98
94
93
95
95
91
84
83
83
81
79
82
85
87
88
84
79
79
77
79
85
84
84
88
94
96
93
93
94
99
98
92
87
89
89
88
82
85
82
73
69
74
88
94
90
75
57
50
56
72
78
79
79
82
90
93
98
102
101
95
84
74
75
88
99
101
90
78
70
67
67
68
75
89
108
111
102
93
95
98
98
91
87
91
99
100
94
67
67
68
71
76
79
71
64
61
58
59
63
72
84
85
77
69
72
86
100
107
106
102
94
88
85
90
95
93
89
85
87
88
80
74
77
89
100
103
100
97
98
96
91
88
90
94
97
93
92
56
62
79
96
103
95
75
68
73
85
86
84
90
106
111
94
73
69
84
100
102
88
78
81
91
99
95
86
77
77
82
88
89
87
83
83
84
85
83
87
93
95
93
84
81
89
103
108
100
92
67
68
79
92
102
95
82
76
79
90
93
86
85
99
109
99
81
75
91
104
101
84
69
69
85
99
102
96
89
82
80
81
86
90
93
90
82
74
70
72
82
91
94
89
78
73
84
99
101
93
78
75
71
74
82
91
90
84
78
74
77
73
73
77
88
97
96
95
95
97
99
97
96
95
95
96
99
105
106
99
86
80
83
92
101
103
92
82
72
69
76
90
109
114
100
78
68
73
80
82
82
83
78
75
80
94
105
98
78
67
64
68
71
75
83
94
98
95
93
94
99
104
110
114
108
97
92
99
102
97
82
73
76
89
100
104
105
102
90
76
72
87
109
124
119
104
90
83
81
86
87
90
85
74
68
81
94
97
86
75
69
66
70
79
85
91
84
78
85
95
102
94
90
97
101
97
95
99
99
92
80
73
78
91
100
103
105
106
94
79
73
84
99
108
104
101
101
101
99
101
84
84
80
70
62
62
71
78
84
85
78
67
64
75
87
93
87
81
86
92
91
80
76
84
89
92
95
99
100
94
83
78
84
94
100
101
101
98
91
84
84
91
98
96
88
85
88
96
102
103
77
78
78
81
80
75
70
73
81
84
84
80
77
83
89
95
98
99
101
98
92
86
82
84
89
95
98
97
89
85
88
94
96
93
86
85
90
98
102
104
104
100
96
93
90
91
94
103
111
112
75
86
88
85
83
83
80
79
81
86
89
98
104
107
103
94
89
93
103
109
106
96
84
80
85
95
97
93
84
83
94
106
107
97
83
80
88
103
109
104
99
96
95
95
92
90
100
115
130
129
86
96
93
88
84
84
83
80
78
80
85
94
105
109
102
90
87
93
106
109
99
84
80
80
86
89
96
99
100
98
98
104
108
107
99
90
88
92
87
76
70
78
92
95
86
77
84
102
116
110
91
90
88
93
98
98
89
81
74
75
78
83
89
92
90
86
90
104
112
105
88
81
84
95
96
92
93
97
101
100
99
101
106
104
98
90
87
82
75
71
72
78
83
83
81
83
88
89
85
78
82
77
77
85
96
99
92
91
91
91
87
85
91
102
106
102
92
88
89
92
95
95
98
98
98
97
95
89
89
95
107
113
105
92
85
86
95
103
104
105
102
96
84
82
88
102
106
101
95
94
87
82
75
81
88
91
93
96
104
103
93
82
88
104
121
123
107
87
81
87
95
94
85
82
89
102
105
97
89
94
103
108
101
88
81
82
94
108
118
119
111
99
93
94
101
106
106
107
110
111
94
88
79
80
87
93
94
96
98
93
84
75
77
87
101
110
110
109
104
97
84
77
78
84
95
103
101
96
93
94
93
92
88
87
90
91
94
100
106
106
100
97
97
98
97
91
90
95
99
98
81
78
79
79
84
94
104
108
101
90
80
80
85
89
91
93
104
114
112
96
80
78
93
109
112
99
84
84
93
101
100
92
86
86
95
107
112
104
95
94
99
107
108
101
93
89
92
97
97
91
68
77
83
81
82
93
111
122
116
99
86
86
94
102
105
105
105
108
105
93
82
80
91
105
109
101
93
94
103
111
110
100
86
80
90
108
113
102
86
81
93
109
111
104
101
104
107
107
96
92
81
85
87
84
81
83
96
107
107
100
94
93
98
103
107
107
107
107
106
105
95
82
76
76
88
96
101
100
104
109
109
108
101
95
93
94
99
99
96
95
92
86
82
87
97
105
106
99
91
89
78
80
87
98
103
97
88
84
91
95
100
106
113
113
107
95
90
93
102
107
106
96
86
82
85
84
81
83
88
94
96
97
100
106
103
91
81
87
100
109
96
74
65
79
98
107
102
96
94
98
69
70
86
103
111
102
92
89
95
98
99
104
112
115
104
89
82
87
91
89
87
95
105
109
103
92
84
84
90
91
81
74
79
92
103
100
87
80
91
106
108
94
82
89
102
108
103
98
103
111
88
86
88
88
83
81
85
99
108
105
96
93
96
98
92
88
94
100
95
84
76
86
100
104
98
99
104
109
105
94
86
84
89
93
100
102
99
92
90
103
113
110
98
90
91
99
100
98
101
109
98
103
99
89
79
78
87
98
105
104
104
99
98
97
105
112
114
107
97
93
99
109
108
92
80
84
97
103
97
91
93
107
114
107
98
95
96
93
84
82
92
104
102
89
82
89
98
99
98
102
87
101
106
102
100
101
100
97
93
92
94
96
97
103
119
129
127
112
97
94
104
117
115
103
90
81
80
81
81
82
87
91
95
96
100
104
103
95
82
77
86
92
87
74
67
76
92
98
92
87
67
69
60
60
71
86
96
99
97
89
84
90
109
117
113
103
93
88
79
70
67
74
80
76
73
75
78
74
68
68
71
73
71
71
73
80
83
85
86
88
83
78
81
90
94
87
76
78
82
84
66
72
70
71
84
97
99
90
77
70
73
87
100
102
97
93
92
90
83
73
72
79
82
74
67
76
89
94
91
87
83
75
70
68
76
86
92
88
83
85
86
87
92
97
95
83
73
72
81
90
71
87
97
96
92
91
91
86
83
83
86
91
92
89
89
94
99
100
91
84
87
95
102
103
99
99
100
98
91
78
71
73
82
88
93
94
92
94
94
90
82
80
82
93
94
89
78
73
75
81
70
82
91
90
82
76
80
95
101
100
95
93
93
92
91
92
97
99
96
93
93
98
106
110
105
98
100
106
106
92
77
79
97
111
108
93
88
96
104
93
67
50
57
76
92
93
91
92
98
94
51
60
76
83
82
82
88
97
92
83
79
84
94
95
88
86
92
96
94
86
84
93
101
97
83
75
81
101
113
104
85
78
90
105
106
94
90
94
98
89
72
60
64
74
77
80
89
104
114
109
60
70
78
83
91
100
105
100
81
66
66
80
87
85
83
87
96
97
87
76
81
94
102
98
84
73
71
76
80
82
76
72
77
90
98
97
90
84
87
90
93
90
83
75
73
75
84
92
95
89
79
78
74
72
78
93
106
103
92
81
79
83
85
85
83
88
94
93
85
81
86
93
96
91
87
86
85
87
85
87
86
84
77
80
88
90
85
81
80
94
97
94
82
75
78
86
90
86
79
69
64
62
64
71
77
82
90
93
90
89
88
91
97
98
90
81
76
79
84
89
90
84
79
76
80
88
95
100
102
105
101
90
74
69
75
87
91
82
80
89
97
97
83
75
74
79
85
90
87
79
53
54
63
73
81
90
94
95
85
74
73
83
96
100
93
82
75
78
81
84
81
79
77
78
85
92
96
90
86
88
90
86
72
63
70
89
97
89
77
79
93
101
99
87
81
82
82
81
78
78
67
70
76
76
80
91
101
99
85
71
69
79
91
92
87
82
82
80
79
77
77
83
85
86
89
94
97
89
79
78
88
97
96
88
85
93
95
89
82
82
92
100
101
104
107
108
97
80
72
78
83
88
85
77
77
81
86
90
85
81
84
92
97
91
81
77
80
88
90
87
87
90
89
87
82
89
103
110
108
104
103
106
107
104
95
87
80
82
86
92
94
95
95
100
106
108
97
89
89
98
90
89
81
74
76
81
85
90
95
97
96
102
105
99
84
73
79
95
109
103
88
85
92
98
96
97
100
105
111
110
102
92
84
81
81
80
79
78
81
83
86
85
81
80
83
86
85
86
94
104
80
75
68
72
83
95
99
100
102
101
100
102
105
99
82
68
69
82
94
90
77
80
96
116
122
109
85
71
73
83
93
93
87
83
88
96
98
92
81
77
75
76
77
78
86
94
97
99
103
106
76
70
64
68
82
94
98
96
96
98
98
96
90
83
79
73
72
71
70
70
72
82
98
113
115
107
83
62
58
69
86
99
99
95
91
93
95
95
90
86
84
84
84
85
88
93
96
101
104
107
87
80
68
64
69
73
75
80
86
92
94
86
76
74
80
88
89
83
83
86
91
97
102
104
106
107
102
95
85
78
77
84
87
86
73
63
64
76
86
89
88
84
83
83
78
77
75
75
76
80
87
81
74
74
69
63
61
70
83
87
82
72
72
84
92
93
90
93
104
112
113
108
105
110
113
110
107
101
92
79
72
76
86
91
83
72
64
67
74
78
72
67
71
80
86
79
72
65
66
72
73
74
76
80
80
77
74
79
88
88
80
74
79
93
101
99
90
90
98
103
102
95
92
97
101
98
84
72
65
66
71
80
93
107
110
101
87
76
77
79
73
69
75
85
86
71
61
66
82
93
80
79
76
70
70
75
85
93
98
97
92
88
89
95
99
98
91
78
71
75
83
87
82
75
74
76
75
70
68
72
82
91
100
107
104
91
79
76
82
89
86
85
88
88
76
56
51
71
95
105
86
80
68
59
61
72
88
96
97
95
93
97
97
94
89
86
82
75
73
80
90
98
94
82
71
70
76
84
93
97
98
100
100
96
88
76
70
75
85
94
94
90
85
82
75
73
75
83
95
100
72
67
67
71
81
91
93
93
84
84
90
98
98
94
88
84
85
91
97
100
103
105
108
104
91
74
69
75
85
87
81
80
78
76
79
82
85
83
83
87
94
91
81
73
74
83
92
93
92
90
75
74
81
93
102
104
97
93
89
88
89
85
82
84
87
91
95
97
98
93
91
92
99
107
102
89
77
71
66
61
59
62
65
63
64
73
84
85
80
73
79
88
87
80
75
76
81
89
94
91
90
91
94
97
97
99
100
101
98
88
75
67
67
72
78
83
89
92
90
86
83
82
85
92
99
103
97
82
67
65
77
91
95
85
68
65
72
81
78
68
64
71
85
94
96
93
93
98
97
92
96
93
88
83
86
97
103
103
95
82
72
72
76
81
81
83
89
93
97
95
91
86
86
91
96
100
91
79
70
76
91
101
99
89
82
78
79
74
66
64
63
66
70
78
88
98
99
92
82
80
100
95
87
82
87
96
103
102
94
91
91
91
87
89
95
99
100
94
89
86
83
82
81
84
90
87
77
69
70
77
83
81
73
74
87
97
93
74
63
71
83
82
68
59
70
86
91
78
68
73
102
98
95
90
87
85
91
98
99
97
93
86
77
76
87
101
104
93
79
75
75
74
71
74
82
87
84
82
81
85
86
83
80
82
94
100
95
83
81
93
102
93
71
62
79
101
106
90
79
81
101
96
91
85
82
80
84
89
89
79
71
70
72
75
84
97
108
104
95
90
89
85
78
76
82
88
89
85
83
87
89
90
89
93
93
87
79
73
83
92
97
88
72
67
83
104
114
103
85
80
99
90
82
81
85
93
95
88
71
56
57
74
95
102
99
95
98
98
96
93
93
94
91
87
86
86
85
86
86
88
91
88
87
89
86
75
69
72
83
90
95
90
86
83
86
97
106
107
98
88
89
83
77
78
86
93
95
87
75
64
66
84
108
116
104
87
77
76
83
89
92
95
96
97
91
85
83
87
93
95
95
93
90
88
82
74
72
84
97
102
101
100
101
106
107
100
95
95
99
104
69
65
69
76
82
79
74
74
80
79
79
84
98
113
109
86
68
68
81
92
95
97
98
101
96
88
82
79
82
91
96
98
91
80
75
76
84
91
94
98
102
103
105
109
113
109
96
87
86
92
64
60
67
81
87
78
64
60
70
80
85
86
94
107
112
95
73
65
76
90
94
89
86
87
90
89
82
72
70
79
93
96
88
74
73
88
101
99
87
81
86
93
99
100
102
106
105
97
88
85
79
77
80
87
91
87
78
67
69
80
86
87
84
89
99
95
78
67
70
82
86
81
72
70
80
89
92
86
82
81
88
95
97
93
94
103
108
103
85
65
58
65
82
91
89
84
86
94
99
99
82
87
81
74
76
85
90
85
77
79
86
87
83
81
88
92
87
81
79
85
89
84
79
77
85
93
96
95
90
84
84
89
100
111
115
112
105
93
75
62
55
63
84
99
97
85
82
91
102
109
78
80
74
65
63
74
86
85
77
79
91
99
97
88
85
85
86
86
91
98
103
95
89
86
87
87
85
84
89
88
86
84
92
103
109
109
103
97
90
82
83
90
102
109
106
105
107
105
99
95
86
88
86
77
71
75
80
79
75
78
91
98
98
88
82
80
84
91
100
105
103
94
89
91
89
80
74
81
91
97
92
89
95
104
104
101
102
110
112
108
105
104
102
100
96
99
105
102
87
84
90
97
93
84
80
85
91
85
75
74
79
85
86
84
85
90
102
113
116
106
92
88
99
116
115
98
82
79
86
91
95
100
107
110
105
98
96
100
103
100
99
97
98
97
95
92
86
82
85
94
79
84
74
70
77
87
92
88
81
78
82
87
89
90
91
98
106
115
115
104
90
87
100
118
124
112
91
77
75
88
105
111
107
95
87
95
98
101
94
87
82
83
89
97
105
103
93
85
91
105
72
76
71
71
76
83
84
81
83
90
97
100
103
108
110
106
97
90
90
97
101
97
91
87
90
88
80
73
75
91
108
113
103
90
87
97
107
106
94
82
78
84
94
95
92
91
97
105
109
105
75
85
88
89
93
94
89
84
83
86
94
101
104
110
113
111
106
99
96
100
101
97
91
84
81
87
91
94
89
86
89
99
111
116
112
104
96
88
80
75
81
96
104
95
76
71
89
113
115
94
80
87
86
87
94
104
104
97
85
83
88
98
103
101
98
100
109
121
122
107
93
95
105
113
118
120
121
112
91
74
76
99
120
121
105
88
84
83
86
88
94
97
95
87
86
93
102
101
88
74
83
80
74
73
82
91
92
94
95
99
101
104
104
101
98
97
97
101
101
94
93
104
116
119
114
108
105
95
81
78
91
111
116
100
82
77
86
98
109
115
111
96
82
85
104
120
109
83
69
78
90
80
76
80
92
93
91
89
97
102
99
91
90
101
115
116
100
78
68
77
96
106
101
88
83
85
90
91
89
89
94
97
98
92
84
77
72
77
89
101
104
98
92
97
102
104
93
83
83
90
87
78
79
92
106
110
106
95
88
87
85
84
87
99
110
114
102
87
84
94
100
94
78
72
82
98
104
100
95
93
87
83
89
95
97
81
66
62
71
84
93
99
105
102
91
79
78
89
90
80
72
79
93
99
104
109
109
105
88
74
77
88
103
107
101
95
92
97
103
103
97
83
79
90
108
116
109
96
89
89
90
89
90
95
99
96
93
91
92
96
101
106
107
101
90
84
89
98
100
96
71
86
107
108
102
98
106
111
101
84
75
80
96
106
107
106
103
101
98
88
80
79
87
98
112
116
110
101
90
89
93
101
102
97
94
99
102
95
92
92
100
109
108
99
97
96
104
111
120
124
81
85
93
96
96
96
102
109
108
103
91
81
79
84
95
106
114
111
102
92
84
77
75
81
91
101
106
102
93
90
102
117
125
119
106
97
89
88
90
93
100
101
99
95
89
87
90
95
105
108
86
80
83
93
100
98
94
90
93
96
95
89
84
83
86
89
96
104
105
101
87
75
70
79
95
99
92
85
85
93
101
107
115
120
116
101
89
90
98
106
105
97
93
97
101
99
92
90
90
92
80
78
84
102
112
107
94
86
78
74
74
82
96
103
98
86
86
94
97
88
73
73
89
107
109
100
88
85
90
93
84
73
76
95
112
107
92
85
97
111
117
108
100
107
118
119
109
99
95
100
78
77
81
89
96
97
97
97
93
84
76
82
97
106
104
99
101
103
101
86
76
85
100
103
93
88
94
106
106
93
75
64
72
87
100
100
90
83
87
103
114
111
101
98
103
107
102
91
84
89
91
92
89
85
79
80
88
98
108
110
108
104
101
105
109
117
119
110
97
87
88
93
89
80
75
83
97
107
102
92
89
91
95
91
88
88
92
88
82
81
85
90
90
88
90
98
100
92
82
78
106
114
112
103
97
97
98
97
96
96
104
108
109
113
122
126
118
97
78
74
82
89
89
88
91
97
96
94
90
93
99
105
104
96
92
94
102
106
100
86
78
77
83
90
101
107
110
104
93
87
60
68
75
85
94
94
89
89
96
99
95
93
96
91
88
81
80
76
67
57
57
67
76
71
57
54
62
72
75
81
89
93
91
87
82
80
81
85
93
93
85
79
82
91
91
78
70
74
83
83
59
58
60
65
79
88
92
90
90
84
81
80
87
90
89
93
96
96
89
77
71
71
69
63
61
71
85
92
88
86
91
97
101
99
91
87
83
83
78
79
82
88
97
107
106
94
85
81
82
80
68
71
72
75
81
91
95
97
91
90
90
92
90
86
86
91
95
97
93
89
89
92
94
93
90
87
85
79
73
68
68
77
87
94
96
95
90
84
83
83
88
92
102
111
114
106
94
77
66
62
72
85
96
96
89
82
82
87
90
92
95
95
90
83
76
75
78
80
76
75
83
96
105
106
95
79
79
90
98
94
82
80
93
104
98
80
71
82
95
97
87
75
77
91
100
96
83
75
76
79
73
82
91
89
80
74
79
87
90
88
82
86
89
84
77
75
77
79
78
77
84
96
102
94
81
75
88
110
120
112
98
92
96
99
86
65
63
82
104
108
95
78
72
78
80
77
79
89
105
110
74
78
78
73
72
82
96
105
101
91
87
86
88
87
86
86
87
92
92
95
99
102
99
93
87
91
97
98
91
84
85
88
87
84
79
74
80
92
101
104
99
93
90
87
79
73
76
87
98
100
75
74
77
80
88
94
97
97
95
93
91
88
88
87
89
89
87
88
87
93
97
95
91
91
94
95
93
87
85
89
92
92
87
87
91
93
92
90
85
85
89
95
96
97
93
82
76
76
80
82
75
72
78
91
97
93
82
75
74
80
81
86
92
97
92
82
68
64
73
89
100
95
82
75
77
78
80
87
97
106
104
94
81
82
93
101
94
84
77
85
94
101
101
97
95
98
102
106
105
100
77
79
77
77
78
82
89
94
92
82
77
83
95
107
103
85
67
59
66
85
95
92
82
73
75
84
91
89
90
94
96
90
80
78
87
96
91
79
76
87
105
113
108
100
98
103
111
117
115
109
74
78
74
64
63
71
91
109
112
99
85
82
89
100
103
95
82
70
65
70
77
87
88
84
91
102
111
106
92
88
92
100
102
101
98
96
86
78
75
82
97
106
109
109
110
107
96
83
76
81
66
68
73
73
73
73
80
92
99
100
94
85
83
85
87
90
89
87
83
80
78
85
90
92
93
99
109
111
107
99
100
106
108
105
96
89
81
81
81
83
86
91
97
107
114
112
97
78
67
70
70
70
75
81
88
91
90
93
97
95
92
87
87
85
81
76
86
102
112
104
88
81
86
96
99
99
94
94
98
102
103
99
85
70
66
72
80
84
78
73
72
78
84
93
101
103
96
87
86
92
80
80
77
77
84
95
101
102
96
84
81
88
99
99
84
72
72
89
102
101
88
81
87
97
103
100
85
72
77
92
105
99
73
52
50
68
80
83
73
67
70
81
89
91
90
83
73
71
84
102
86
80
65
62
70
87
95
91
85
79
81
89
99
98
85
73
70
71
78
84
88
91
89
87
84
82
73
62
65
80
96
96
81
67
68
77
82
83
79
83
93
100
98
90
77
66
62
68
82
96
87
72
60
66
83
95
91
79
73
75
81
86
86
84
79
76
73
71
79
85
94
95
91
86
82
83
88
86
83
80
82
81
78
76
75
76
77
80
87
98
102
99
92
81
72
71
80
90
94
88
79
71
68
84
106
113
103
85
76
73
72
73
80
88
90
80
68
69
80
95
98
94
89
91
99
108
112
109
99
88
81
76
75
74
73
76
78
82
86
86
78
72
76
87
91
87
85
90
95
90
78
77
75
81
95
103
103
95
88
77
69
71
88
110
111
91
68
59
72
89
95
88
81
86
95
99
91
80
72
73
73
70
67
76
87
101
104
100
94
84
70
65
78
103
108
90
71
71
85
93
82
90
82
72
69
71
77
85
88
84
80
82
94
109
112
100
81
71
75
84
86
83
76
79
84
88
81
72
70
77
80
79
75
77
87
93
95
99
102
99
85
76
86
102
107
95
80
75
83
84
73
93
94
80
67
61
62
69
77
86
93
94
90
87
87
84
83
86
88
90
87
85
84
87
92
95
98
101
103
102
98
92
84
74
64
58
66
81
94
100
93
81
71
75
89
102
105
95
81
74
70
83
96
97
87
77
71
72
80
87
95
95
88
79
71
69
77
92
100
96
90
87
98
104
99
86
80
89
99
98
90
83
77
65
63
70
80
82
81
84
94
94
83
70
69
82
92
86
77
74
78
84
95
103
98
84
75
82
88
90
86
84
86
87
85
82
87
99
104
97
87
86
96
103
96
78
65
67
76
81
79
73
69
69
80
96
101
91
79
76
96
115
114
95
76
65
59
58
66
79
88
86
92
98
95
84
75
75
77
75
69
69
77
83
83
81
86
96
102
96
83
72
73
80
87
89
85
78
79
86
89
88
80
80
85
90
87
82
81
88
97
101
98
93
89
86
80
79
80
84
87
85
86
86
86
82
68
55
50
56
69
80
82
81
73
72
82
94
98
94
81
68
64
72
87
96
94
86
83
93
102
100
89
82
86
90
83
74
71
79
83
74
64
62
78
102
118
117
103
96
90
88
92
94
91
85
73
64
62
75
91
102
95
83
81
84
88
94
94
91
82
75
74
83
94
93
83
79
86
98
103
97
84
80
87
93
89
75
69
73
82
80
68
62
75
91
103
104
98
99
94
97
105
104
95
85
92
104
112
111
102
90
83
82
88
97
100
95
91
90
91
89
87
88
93
91
85
87
93
100
100
92
82
79
81
84
85
86
94
100
99
86
74
70
81
85
82
77
79
92
95
96
95
92
84
82
94
113
120
106
84
70
70
78
87
98
108
108
102
101
104
103
94
87
85
91
94
96
93
92
90
90
89
91
93
87
84
89
101
107
101
85
66
61
72
87
96
93
87
84
101
92
88
83
83
83
85
87
90
88
85
87
92
92
93
96
102
104
101
101
102
103
98
90
87
91
96
96
95
93
91
92
99
109
109
96
82
78
83
89
92
87
79
76
85
100
113
114
102
92
93
93
92
93
94
84
77
77
89
104
114
119
118
111
97
88
80
83
87
85
83
86
97
103
105
101
96
93
94
94
93
95
99
104
105
93
81
73
81
87
92
90
92
101
110
111
103
95
98
106
73
75
82
89
90
82
74
82
101
114
117
113
110
105
94
84
78
87
96
93
85
85
96
106
111
104
95
89
89
91
95
97
87
82
82
89
89
84
82
86
90
91
91
97
106
104
92
82
90
108
65
62
66
73
78
79
77
81
88
92
94
95
91
90
90
92
97
105
113
114
108
103
100
95
93
91
92
89
89
96
103
101
85
68
70
89
105
100
86
81
86
93
99
101
103
105
102
93
89
89
75
75
74
70
68
75
87
91
91
94
101
99
90
85
93
102
103
102
99
104
109
110
101
90
89
89
93
92
92
94
98
93
82
69
73
92
111
118
112
105
101
104
109
113
111
106
100
93
83
79
83
88
77
62
57
70
90
101
105
112
118
113
103
93
97
100
93
82
77
85
92
94
89
87
91
96
94
85
78
78
80
81
83
84
88
95
101
106
110
113
111
105
100
98
97
97
97
97
97
100
83
82
75
68
66
75
87
91
94
100
107
110
106
104
101
98
91
82
79
85
90
84
78
78
87
94
90
82
76
78
85
90
96
97
98
96
92
86
85
88
97
98
93
86
86
95
106
112
111
108
80
84
89
95
96
94
90
87
79
80
90
100
105
102
98
97
99
102
103
103
100
93
91
92
90
84
80
84
93
101
104
102
103
103
97
93
89
89
89
87
92
96
97
91
90
96
105
104
94
86
80
87
93
96
99
103
102
91
79
79
91
103
104
97
88
89
101
114
115
105
95
92
101
108
105
92
88
92
103
106
106
103
105
106
100
92
88
93
97
98
92
89
87
85
85
84
86
86
86
91
71
75
71
73
87
98
97
88
78
85
96
103
100
92
85
87
91
94
91
80
72
75
92
106
109
102
92
90
96
107
112
111
106
104
101
100
98
96
94
91
90
82
77
79
84
89
87
83
90
104
65
64
66
73
82
83
76
70
75
84
91
84
75
76
85
94
92
83
73
75
82
91
96
100
98
91
81
78
89
105
116
110
100
95
102
109
101
89
80
84
94
100
96
93
89
91
95
96
95
92
72
73
74
74
73
75
77
79
82
85
86
80
72
69
81
96
105
103
94
93
100
106
105
96
93
95
99
97
91
88
87
86
86
90
93
94
84
71
67
81
106
127
128
109
87
82
95
106
103
93
81
86
76
60
60
75
90
93
85
83
88
98
95
82
78
84
105
117
111
94
82
83
88
90
100
117
132
123
92
67
63
78
88
83
73
71
74
77
76
85
103
120
123
110
99
96
98
99
99
103
86
89
80
74
73
77
79
78
80
87
97
106
103
90
82
83
92
103
102
88
79
82
93
98
101
106
108
102
84
71
75
92
99
92
85
86
95
98
95
93
96
96
96
99
109
111
97
80
77
96
79
75
79
91
98
90
79
74
82
93
96
91
89
89
89
92
89
87
88
93
101
105
105
103
99
94
89
90
96
96
95
94
94
96
101
101
93
84
80
80
87
92
95
98
97
93
89
84
81
84
71
65
72
86
98
99
94
90
83
84
85
89
93
97
100
96
87
80
87
105
117
107
90
84
93
105
110
111
112
113
107
95
91
96
94
82
70
64
68
76
86
98
108
106
94
82
88
98
95
80
81
85
89
89
88
90
96
94
82
73
82
97
114
117
110
97
88
81
87
103
114
103
83
76
92
110
116
110
101
102
105
105
104
98
89
77
75
83
95
97
97
95
97
99
97
97
104
111
105
96
91
100
107
102
90
86
89
93
90
84
86
95
102
104
100
94
88
84
84
90
98
102
98
91
92
99
101
92
76
70
83
101
111
106
92
85
88
92
99
101
98
92
83
79
85
96
111
126
134
131
86
88
93
95
92
90
92
96
104
106
102
86
69
62
68
78
88
88
85
87
91
91
89
86
92
95
95
85
70
61
71
92
111
111
98
86
80
79
81
89
102
114
113
100
87
85
98
116
134
131
98
92
89
88
91
89
85
86
95
105
104
89
68
59
65
77
87
92
92
86
70
58
59
77
98
106
99
88
83
83
84
85
88
92
91
87
85
88
90
94
100
111
121
121
110
100
99
104
107
101
112
113
109
103
99
95
91
86
90
93
95
94
94
93
89
84
87
92
91
79
60
54
70
92
103
99
89
89
99
104
92
74
65
72
87
98
105
110
112
106
96
93
98
108
112
110
107
104
96
87
94
98
101
103
107
109
108
106
106
100
96
98
99
97
89
82
88
98
99
86
76
80
95
101
90
78
79
89
103
104
93
78
70
75
87
98
103
102
102
104
102
99
95
95
97
100
105
104
95
89
83
81
80
86
92
97
100
105
109
110
105
98
89
82
80
85
96
104
104
97
87
83
81
79
80
85
93
97
98
98
100
100
96
89
86
89
92
91
86
88
92
94
95
96
99
104
107
108
104
99
83
82
86
89
94
97
99
99
97
96
95
96
98
100
103
103
98
88
82
85
88
83
77
79
89
105
112
105
99
99
108
118
121
112
102
97
100
102
102
94
85
83
93
106
119
125
122
111
104
100
82
83
87
94
98
91
83
81
90
91
82
72
70
69
63
59
60
71
79
81
79
76
75
63
52
50
62
77
91
99
103
103
101
102
101
97
95
95
96
94
84
85
92
99
93
78
73
77
85
87
73
60
59
67
77
81
84
92
96
92
82
69
66
69
72
75
79
85
91
91
86
80
72
64
64
72
83
90
92
97
100
103
104
101
93
88
84
82
78
78
78
82
89
93
91
91
93
97
96
88
72
53
44
50
66
82
92
94
92
91
91
91
88
83
78
78
79
87
93
95
90
82
80
80
80
78
78
85
95
99
97
91
86
85
86
91
90
84
76
76
81
85
81
73
69
76
85
84
78
72
79
73
72
77
83
82
82
78
76
79
87
91
90
90
88
82
78
75
75
79
81
83
86
88
84
72
69
80
96
102
95
90
87
91
93
89
85
85
86
88
90
88
83
79
74
67
58
48
51
64
89
89
89
90
84
78
73
74
77
79
78
79
84
88
91
84
75
76
84
97
101
98
89
86
84
84
86
92
91
89
89
94
100
97
80
64
66
83
104
108
102
95
95
104
104
88
66
54
62
81
88
88
86
80
76
76
80
88
95
94
89
85
87
89
86
74
74
89
112
128
124
106
87
77
83
94
99
96
86
83
89
98
97
82
64
58
72
93
107
105
93
89
98
112
113
100
82
72
77
86
83
80
83
88
86
83
83
88
93
94
91
88
88
91
87
83
82
92
106
114
106
88
74
76
83
89
88
84
84
91
98
99
96
86
82
83
91
95
91
77
69
75
92
108
109
96
80
72
78
88
81
78
82
88
87
82
76
77
83
84
81
81
87
93
95
90
83
80
86
99
102
95
84
78
81
80
77
78
86
96
100
97
96
99
104
102
96
91
84
76
77
85
93
101
100
98
98
104
110
109
79
79
81
80
74
71
76
90
101
101
89
81
80
84
89
87
81
79
85
97
105
103
92
83
82
87
92
92
91
93
97
98
100
105
111
110
99
89
85
87
90
90
93
93
91
96
108
122
126
113
76
80
82
82
77
74
80
96
113
113
100
82
77
82
89
90
88
87
85
87
89
90
90
88
91
98
104
101
91
82
83
90
100
107
106
98
87
77
76
81
88
90
93
94
91
81
78
83
91
93
65
65
74
84
94
91
87
89
98
101
94
81
75
80
88
93
89
86
84
80
78
82
91
94
95
92
91
88
81
78
77
85
94
95
89
76
71
73
80
86
91
94
100
100
93
83
70
67
75
88
65
63
69
78
88
91
91
92
96
96
91
80
71
72
76
78
79
81
81
79
77
77
78
79
80
76
74
74
77
82
87
87
83
76
69
70
81
98
102
99
94
96
99
99
94
86
80
75
81
92
85
89
84
74
67
71
84
94
98
91
79
77
82
86
84
82
83
82
84
87
85
79
70
62
61
64
70
74
81
88
90
79
61
49
53
68
84
95
95
91
91
95
97
95
90
78
64
57
68
88
96
96
83
70
66
74
85
91
89
78
70
76
92
99
98
93
89
92
94
96
95
91
83
69
61
64
74
78
80
82
82
72
61
60
69
76
75
67
65
72
85
91
93
91
85
77
67
60
68
86
80
75
70
79
96
106
102
87
77
70
70
75
84
88
88
85
90
94
96
90
86
85
85
80
77
79
86
85
82
80
84
84
84
87
90
88
76
65
64
76
82
84
80
79
82
85
91
97
99
95
81
75
73
85
102
109
100
85
76
71
73
73
82
87
88
85
82
85
85
82
76
73
74
78
80
89
94
95
91
89
90
88
84
77
79
82
85
82
84
86
82
73
71
76
77
77
82
92
99
94
100
93
80
72
72
76
81
86
87
83
80
82
97
110
106
88
72
71
81
87
85
78
75
77
82
86
88
86
88
91
91
80
65
62
74
93
101
96
89
85
78
73
75
80
79
70
64
71
83
86
79
90
87
77
73
73
76
80
85
83
79
80
92
107
108
98
85
84
92
97
91
80
77
83
93
94
88
80
81
91
93
82
72
73
84
101
104
95
81
73
73
77
88
98
99
92
85
84
84
83
47
82
105
110
102
88
75
71
76
82
82
77
74
83
92
100
102
104
103
96
84
73
77
90
101
101
90
84
81
83
84
83
79
74
73
80
89
84
77
71
73
81
92
99
104
106
105
95
83
78
61
85
108
112
95
74
64
72
86
96
95
84
74
75
82
90
98
102
101
93
82
78
87
94
97
90
88
92
94
86
82
81
80
76
75
83
91
91
81
74
79
91
96
91
88
87
83
74
68
74
85
84
88
88
78
65
64
78
96
103
96
88
87
89
88
85
86
94
97
95
93
92
94
91
84
80
84
97
108
107
100
91
88
94
105
114
113
100
86
85
91
95
97
93
86
75
60
51
60
84
89
82
83
86
85
75
68
71
81
86
88
92
101
105
97
85
82
89
97
98
95
93
92
86
83
82
84
90
98
108
104
92
86
93
108
108
94
80
83
98
102
90
74
70
77
80
75
68
72
87
82
77
82
89
95
87
73
67
66
75
85
96
98
94
86
82
84
93
98
99
92
83
79
81
84
87
89
90
98
101
98
87
77
83
96
99
86
75
80
93
99
89
72
62
66
78
93
103
100
96
77
76
86
95
93
86
76
71
72
80
91
95
89
82
78
82
88
95
101
101
96
85
79
81
84
87
91
103
113
112
101
88
82
86
95
102
102
95
87
85
88
94
98
92
80
69
75
91
107
110
74
79
96
103
94
82
79
87
94
95
88
88
89
91
90
85
83
86
92
100
102
100
93
90
84
83
87
96
106
105
98
90
88
90
93
92
94
98
101
97
92
94
102
101
87
66
52
60
81
96
76
81
91
93
85
81
88
105
112
101
86
81
86
91
92
89
85
82
81
87
98
102
98
89
84
88
93
95
91
87
87
92
94
96
96
93
94
98
102
100
94
91
88
85
83
76
75
76
75
74
94
89
85
83
83
79
78
87
100
104
98
86
82
84
88
94
97
99
98
101
102
102
95
83
79
88
101
108
104
98
96
96
98
102
101
100
95
94
91
88
87
85
85
85
87
95
104
103
94
79
96
88
80
81
83
72
60
64
88
111
116
104
89
85
89
94
99
102
107
105
103
100
99
96
92
90
92
96
103
105
101
97
92
90
93
93
91
87
89
90
91
87
84
89
96
100
99
95
98
105
75
74
72
82
91
86
78
79
91
108
114
108
97
86
81
83
92
101
107
103
96
95
99
103
100
92
83
81
85
91
93
91
87
86
89
95
94
89
87
93
96
92
84
82
86
87
87
85
99
114
64
66
73
80
89
97
103
103
95
92
96
99
92
78
70
78
98
116
122
114
104
95
90
86
86
94
100
104
100
93
94
91
87
84
89
98
99
91
84
84
89
94
93
92
90
91
97
100
102
104
64
69
72
64
58
72
94
109
107
99
97
98
91
82
81
92
106
113
111
109
105
106
102
94
93
99
109
111
109
103
94
86
71
63
70
84
95
99
99
104
107
110
109
112
112
114
114
107
99
90
69
68
59
47
46
64
94
119
124
117
106
98
92
94
97
99
95
88
87
93
101
105
105
103
103
102
96
90
88
91
93
84
73
65
70
81
89
95
106
123
133
129
111
98
95
98
101
94
89
94
73
68
66
70
79
93
105
113
111
101
90
92
101
110
112
104
96
91
90
89
91
90
90
95
103
105
99
90
88
92
98
102
96
91
89
92
86
80
81
96
115
120
105
86
78
83
90
91
95
101
68
70
82
92
96
97
98
97
92
86
89
100
115
120
114
106
104
103
100
92
87
87
90
96
104
108
109
108
106
104
102
101
96
95
95
92
89
86
78
78
85
96
104
104
101
103
105
104
98
95
74
74
77
77
79
83
89
94
98
104
113
116
114
102
93
87
88
89
85
82
84
86
89
91
91
95
104
108
108
99
91
87
91
94
93
93
99
109
110
100
91
88
95
98
97
97
103
108
107
95
94
85
80
85
92
95
89
83
88
104
114
109
99
86
80
78
79
80
79
79
78
76
76
78
83
91
100
105
106
98
92
95
103
108
103
94
90
98
108
110
105
95
89
84
81
82
89
99
106
103
83
78
84
99
107
100
86
74
75
84
85
79
72
71
78
87
99
107
107
103
91
81
85
93
101
103
101
102
107
107
102
96
97
104
109
101
84
71
78
96
110
108
93
78
78
88
93
95
95
95
69
69
71
72
73
78
88
92
87
82
78
75
68
59
60
76
102
117
116
104
94
94
100
104
103
104
104
103
101
102
94
84
74
80
91
99
90
75
72
92
113
117
102
82
76
84
94
99
96
95
87
87
75
60
57
73
93
94
83
74
82
94
91
71
59
67
86
92
82
71
74
85
91
85
82
91
106
109
100
89
86
89
83
77
79
88
94
87
81
84
101
115
113
101
86
83
81
86
95
104
97
102
102
99
95
94
87
74
65
64
74
88
93
92
87
84
85
81
77
77
83
90
92
85
82
87
103
107
102
95
93
100
107
107
107
109
106
97
83
83
91
107
114
106
96
85
78
75
79
92
80
85
97
110
109
93
78
76
80
84
83
80
88
93
90
84
81
89
103
111
108
99
98
100
99
97
96
102
110
112
107
99
101
113
126
127
119
105
93
87
93
105
108
100
87
83
87
91
88
79
80
79
86
92
91
83
80
86
94
97
94
93
89
83
73
71
78
91
105
114
110
96
87
87
96
102
101
102
111
120
117
101
88
90
96
98
98
97
96
93
95
103
108
103
92
89
99
107
99
80
100
101
97
88
85
85
91
90
87
87
93
98
95
83
75
80
90
95
95
100
105
96
83
75
80
93
101
102
102
106
110
104
93
78
69
67
75
86
97
98
96
95
99
105
105
102
104
100
85
73
103
102
95
84
79
83
92
97
99
98
100
99
92
84
83
85
91
92
91
95
103
104
96
82
79
85
91
88
81
76
82
87
90
85
80
83
90
97
100
100
97
91
82
81
90
98
101
102
98
96
90
86
85
84
83
79
77
85
99
107
106
94
81
76
79
81
80
78
85
93
98
99
94
91
91
92
90
85
73
65
65
73
81
88
93
97
98
96
91
88
93
99
96
89
87
93
102
114
130
132
92
94
93
92
88
78
67
66
80
98
106
95
78
72
75
77
74
72
78
85
84
77
75
86
99
103
98
93
90
84
77
73
72
76
79
80
81
79
75
72
75
89
104
110
107
102
105
112
118
115
108
117
112
101
95
92
88
84
87
100
110
109
96
85
76
74
75
81
87
87
81
75
79
93
101
98
93
93
100
104
97
81
70
67
68
76
85
95
95
85
76
78
91
103
108
106
107
104
98
87
105
113
106
99
96
100
107
108
107
107
109
114
108
92
77
69
77
94
102
99
90
87
96
102
97
88
83
88
100
111
115
102
85
72
73
87
105
116
115
106
101
96
94
96
97
104
110
115
115
109
87
87
86
84
84
88
93
97
97
93
92
93
92
89
81
80
87
100
110
109
101
91
90
91
90
90
93
93
101
113
124
122
106
86
79
87
95
94
96
99
106
113
111
107
102
105
110
122
129
129
83
83
83
85
85
87
89
93
92
86
80
79
85
96
100
99
94
91
94
101
106
100
90
81
84
95
105
103
99
100
107
113
112
106
97
91
86
82
84
89
102
115
120
114
108
106
107
108
108
108
98
90
86
91
94
92
86
86
89
89
82
78
85
94
95
85
76
75
80
83
82
79
78
79
76
73
76
84
96
102
99
89
84
87
91
92
93
93
91
84
79
82
91
95
87
78
76
84
90
91
88
78
80
93
101
95
87
83
81
82
81
81
87
96
95
86
75
73
79
90
96
97
95
91
82
74
71
78
84
88
87
87
87
89
89
94
97
98
96
93
89
90
94
96
93
90
88
88
84
81
76
63
64
76
90
94
89
82
77
78
81
83
84
82
79
74
75
82
94
98
96
88
85
86
89
85
86
94
102
103
96
90
87
88
96
103
107
98
86
77
80
84
79
65
59
69
86
91
86
81
84
76
75
82
92
95
90
84
78
76
70
68
72
83
94
92
84
82
92
97
89
76
71
83
100
105
101
98
94
90
85
88
91
100
107
112
107
92
72
61
67
84
86
78
70
73
82
84
86
92
87
82
88
99
105
102
89
83
81
78
68
62
71
91
108
102
85
79
88
99
94
82
72
77
93
99
94
83
72
68
69
81
91
99
102
99
92
83
77
74
77
86
101
111
114
106
89
76
74
89
81
81
90
99
102
92
85
84
86
88
82
76
74
80
81
76
77
89
107
114
105
93
82
78
78
77
76
79
80
84
85
86
89
84
82
82
84
84
83
77
74
76
86
104
116
114
96
78
72
81
82
86
91
90
84
78
84
90
92
86
82
79
76
73
67
70
79
96
111
114
103
95
91
92
92
85
78
80
90
100
102
97
90
84
81
85
89
90
84
76
68
66
73
84
96
101
96
81
76
83
82
82
88
86
77
76
84
97
93
82
71
70
77
80
81
83
87
90
92
97
98
94
91
92
95
96
91
88
89
96
101
102
100
99
96
92
92
95
92
86
79
76
77
80
80
82
82
78
76
80
74
76
87
98
97
89
83
85
89
87
86
84
81
81
80
82
84
86
84
85
85
83
78
77
83
90
92
92
84
81
83
89
98
106
107
101
98
96
92
88
80
76
79
80
76
68
66
66
67
65
76
79
94
113
117
101
81
70
76
85
94
93
88
82
78
77
82
90
93
89
83
80
81
83
85
88
90
87
77
66
61
68
82
97
103
97
88
79
78
80
78
77
82
90
84
68
60
64
74
79
77
81
87
99
107
101
87
77
78
83
83
81
84
84
86
82
77
77
85
89
91
88
88
90
93
89
86
79
72
63
59
66
81
92
90
75
66
66
77
89
95
94
95
92
84
70
64
76
94
107
74
75
75
78
81
85
89
94
98
100
96
83
76
75
79
79
69
60
61
70
77
77
76
79
84
85
83
80
79
74
73
78
87
90
83
69
67
83
99
102
98
92
85
81
78
77
81
86
93
98
80
86
84
78
70
73
82
94
106
109
100
88
79
77
84
91
88
74
60
56
60
68
71
76
80
81
84
89
90
87
84
77
74
73
72
68
72
84
94
94
89
78
73
72
80
92
95
85
76
73
84
89
88
86
84
83
85
92
94
88
80
79
85
90
96
95
97
91
81
73
72
81
87
87
85
87
94
96
92
87
83
73
68
68
71
72
68
63
64
69
73
74
74
84
98
107
104
87
72
72
81
80
86
95
101
104
100
93
91
82
71
70
82
91
96
97
99
101
97
88
82
85
92
88
78
80
85
85
80
77
78
80
82
84
88
90
85
72
61
57
56
61
72
88
98
100
98
93
85
86
82
85
86
88
88
85
84
86
90
88
84
79
81
87
99
108
116
116
100
83
75
84
93
90
78
73
73
77
75
73
76
83
83
84
88
97
102
96
82
73
64
60
64
71
70
69
71
79
87
89
89
88
76
64
54
52
56
66
79
89
90
89
90
91
96
102
107
108
100
86
86
96
105
105
95
84
80
82
85
88
90
88
82
71
72
81
87
86
80
79
80
78
72
59
48
46
55
71
82
82
78
74
70
71
75
76
77
81
86
90
86
81
84
91
93
89
86
91
100
106
105
98
95
93
91
83
78
76
80
91
102
98
84
73
74
83
86
78
69
69
83
94
92
77
63
61
73
85
91
86
71
71
82
99
105
102
98
97
98
92
82
70
75
88
102
101
95
94
99
105
98
86
79
81
82
79
70
68
74
86
94
92
85
81
86
96
100
89
74
67
75
90
96
88
81
79
87
93
94
90
74
82
93
97
92
83
81
93
99
94
81
68
71
87
106
113
110
103
96
92
88
86
88
90
90
86
83
87
90
89
86
84
83
81
79
84
90
88
78
71
70
74
81
85
86
84
83
81
82
88
83
86
87
86
79
73
76
85
92
90
78
69
70
78
88
92
93
88
85
89
96
102
102
94
85
87
92
98
99
95
91
87
86
84
83
84
80
78
80
80
73
67
72
87
101
97
84
78
82
90
89
82
81
87
94
87
80
81
81
80
76
75
82
88
87
82
76
74
80
87
99
111
113
103
92
89
91
97
98
97
95
88
85
87
91
87
78
74
84
94
91
72
63
72
89
94
87
84
86
89
83
67
69
84
96
99
98
103
104
101
91
87
89
95
98
97
95
90
86
85
87
98
108
109
102
95
96
99
100
93
79
71
74
84
93
90
83
84
96
107
106
95
85
79
75
71
77
90
95
89
73
66
76
86
90
91
97
106
110
108
100
93
87
89
97
105
110
107
97
85
80
82
84
91
89
88
92
102
103
93
76
67
76
87
94
93
95
100
102
99
97
103
111
103
84
67
67
88
106
109
72
79
90
92
84
74
75
82
84
83
83
87
92
94
93
91
91
90
89
86
84
84
82
81
79
77
79
88
96
95
92
86
86
91
95
97
96
94
89
81
80
88
98
99
86
74
72
85
100
107
76
81
87
85
76
70
74
86
89
85
80
80
89
94
91
83
76
71
74
78
85
89
90
87
85
89
92
89
89
91
93
91
85
82
86
91
95
92
85
80
81
89
96
94
90
88
92
95
90
78
83
82
84
85
84
80
81
90
102
104
94
83
81
89
93
91
86
84
86
91
95
94
91
85
84
88
96
98
96
94
93
91
86
81
81
89
96
101
98
91
89
91
93
93
89
91
96
100
96
80
88
76
77
88
96
88
73
68
79
90
86
74
73
87
101
104
95
87
94
108
115
113
105
94
84
76
74
82
93
102
103
100
91
85
85
91
98
105
106
104
99
93
89
87
85
83
84
90
101
104
74
60
63
84
101
101
86
71
67
74
77
78
81
87
94
94
85
78
83
98
111
113
109
101
88
78
69
76
91
99
104
101
95
97
98
101
100
96
101
107
111
107
100
92
88
86
87
96
104
106
65
70
82
95
99
101
102
95
85
83
90
102
101
90
77
74
76
79
80
78
82
84
85
84
85
92
99
105
106
98
94
96
104
114
116
110
100
92
89
93
99
104
103
103
99
96
102
114
118
108
75
92
102
94
80
74
87
98
92
82
86
97
104
96
82
74
77
81
78
73
70
73
80
84
93
107
118
119
108
98
95
99
104
106
106
104
97
90
81
75
72
79
92
105
108
107
108
114
118
116
70
72
77
77
74
76
87
98
95
81
68
68
82
92
91
85
81
85
94
95
93
91
93
94
93
95
96
95
91
92
98
103
103
95
92
93
94
90
80
75
81
92
97
96
92
89
90
92
98
105
56
56
67
80
90
91
88
91
89
80
72
78
90
94
88
78
85
103
116
111
99
90
91
93
93
91
93
96
102
102
102
102
97
90
87
89
87
82
81
92
104
111
102
88
80
82
85
86
88
94
61
69
79
82
80
76
75
76
79
81
92
107
113
102
84
77
88
102
105
91
77
74
84
92
102
107
110
111
109
104
99
95
92
90
89
88
88
90
92
93
92
89
88
91
97
103
105
102
98
95
84
80
72
65
62
71
86
94
99
99
102
104
101
92
88
89
91
87
80
76
80
85
88
89
92
101
105
94
79
70
75
91
102
104
98
92
98
109
109
95
81
79
94
106
109
105
104
107
103
91
113
98
85
81
86
93
92
92
98
100
98
88
82
85
94
94
91
85
87
97
104
100
91
84
85
91
95
91
76
66
73
91
110
111
101
87
86
100
105
96
85
91
107
109
97
83
86
97
102
90
100
97
99
101
101
95
85
88
95
95
87
81
86
97
96
90
91
106
123
122
102
79
73
82
92
97
102
104
101
96
89
89
92
99
98
88
82
82
89
97
98
95
90
84
79
81
84
91
94
96
72
78
86
85
78
79
88
99
100
90
86
89
99
100
90
81
90
110
118
105
83
71
77
90
94
95
93
94
101
104
99
90
84
89
102
109
102
90
90
99
101
90
72
65
75
87
93
92
91
96
79
78
79
77
79
91
101
97
88
83
88
101
104
91
81
81
89
89
78
72
83
101
112
105
93
87
90
94
96
102
108
109
107
105
107
111
105
98
94
97
98
90
81
77
82
87
90
86
83
87
91
87
92
99
105
106
102
95
86
82
85
87
91
91
97
98
92
80
73
79
100
115
114
103
93
94
101
112
112
109
107
110
116
118
113
104
96
95
96
98
99
101
97
92
86
84
82
78
72
67
95
93
98
104
99
89
85
96
105
101
88
80
90
103
100
90
77
80
97
111
114
103
95
91
92
93
93
103
111
107
97
92
98
114
118
111
104
104
105
106
107
103
97
84
75
77
85
90
82
71
100
98
100
101
92
81
79
85
95
97
92
88
89
85
75
71
79
94
108
110
101
87
84
86
88
83
78
81
92
97
92
82
83
93
102
104
102
102
105
105
104
103
96
85
79
83
96
101
94
85
100
99
96
95
98
99
92
81
72
74
81
84
73
59
59
78
105
115
106
89
79
78
81
85
87
88
88
88
87
88
85
81
76
76
78
80
82
84
89
96
103
109
107
106
104
101
98
88
76
72
90
90
84
84
89
97
96
93
87
86
85
83
76
74
79
92
105
110
103
92
83
81
83
91
98
101
99
93
87
83
83
83
79
77
81
88
93
93
91
96
104
107
106
107
110
110
98
77
65
73
90
90
90
89
88
80
76
80
95
102
101
95
93
101
103
93
84
84
97
104
100
90
89
98
109
111
102
93
92
93
92
93
88
87
94
106
110
106
101
94
91
86
81
83
97
109
105
95
93
105
87
88
95
101
100
88
70
65
79
99
108
101
91
89
87
81
74
72
86
101
102
97
95
100
107
106
99
96
102
103
99
96
95
99
96
89
81
81
85
85
78
73
72
80
96
107
107
97
96
100
75
86
88
91
97
99
92
83
83
95
108
104
88
76
75
82
87
92
98
102
101
98
96
99
99
96
96
94
97
95
92
87
92
97
92
78
68
71
83
90
91
92
93
102
108
112
108
95
84
83
81
87
86
83
87
97
105
102
90
85
93
102
107
105
99
97
101
109
114
109
101
92
90
92
94
94
96
94
92
96
99
99
93
84
81
87
94
100
102
103
102
105
103
106
111
113
108
100
97
101
93
94
88
85
87
93
96
95
86
74
82
99
116
122
110
96
91
99
110
109
101
93
86
84
82
86
93
95
103
113
122
120
102
79
73
86
97
101
97
98
98
103
104
104
101
100
97
97
104
105
104
99
92
87
86
88
87
88
90
87
89
92
96
100
97
90
89
92
95
100
102
98
90
82
78
78
86
93
100
109
115
113
99
81
72
76
81
80
77
85
100
113
114
106
97
94
93
93
92
96
107
97
85
83
86
92
96
99
95
89
84
83
90
103
114
113
98
84
72
66
67
74
81
92
96
90
80
81
84
88
88
87
85
80
71
70
80
93
96
89
84
84
92
94
86
78
78
84
88
85
98
92
95
103
110
110
103
96
86
82
84
92
100
105
106
99
86
77
76
76
81
89
96
98
89
77
71
72
75
76
79
87
96
98
90
86
93
106
118
117
107
99
98
99
97
90
75
67
63
65
80
86
98
110
114
110
102
93
85
81
82
82
83
83
83
80
83
87
95
101
102
100
96
91
86
82
82
84
81
71
68
83
98
106
105
103
101
99
95
92
89
94
96
88
83
86
91
93
90
85
86
93
99
103
103
99
93
90
88
82
74
68
70
81
88
91
85
89
100
110
105
93
83
88
101
111
110
99
80
68
66
80
95
100
99
98
92
83
64
56
70
93
105
101
92
95
107
116
115
109
83
82
88
97
104
99
91
87
92
93
83
69
70
84
97
96
87
79
81
86
83
76
74
83
95
108
108
100
89
81
78
80
88
93
99
97
91
76
64
64
76
91
100
99
101
103
106
102
98
93
67
66
78
96
102
97
89
86
92
100
97
85
75
74
79
85
87
83
76
67
67
77
87
91
87
82
86
97
106
102
93
82
84
93
105
106
92
78
70
76
81
80
71
67
74
89
98
98
89
83
70
83
94
96
88
86
88
91
90
88
88
86
80
71
68
79
87
93
87
80
81
94
108
110
98
85
84
95
108
113
105
95
92
96
103
103
91
79
73
77
83
82
74
67
73
87
97
94
84
82
82
93
102
98
88
89
98
98
86
73
74
85
86
80
72
74
83
87
88
89
94
97
97
97
97
92
90
93
101
107
108
106
104
100
95
88
83
79
79
85
89
94
90
84
82
82
77
65
57
67
84
83
89
98
105
107
98
87
73
70
85
98
97
83
69
67
74
83
88
88
89
86
81
80
86
91
90
87
81
79
84
90
89
88
83
81
84
86
88
87
86
81
82
84
83
77
62
50
48
59
92
86
88
97
106
105
94
76
63
65
81
95
97
86
75
72
80
91
97
93
88
87
87
87
86
88
84
74
64
59
64
68
68
73
79
86
92
90
88
85
75
66
71
86
96
91
80
72
72
76
95
102
97
89
85
86
87
82
70
61
61
71
86
95
95
86
81
84
90
93
92
83
74
76
84
87
85
76
68
63
61
64
72
86
93
89
82
77
77
76
71
66
71
87
98
101
97
93
91
88
85
93
88
78
75
78
83
85
81
77
74
76
85
95
100
90
79
72
77
82
79
66
56
68
86
98
97
88
78
67
60
64
79
96
101
83
66
66
72
73
65
58
58
68
81
93
103
102
93
82
76
73
73
78
86
86
82
76
79
90
96
94
86
81
85
92
94
87
76
69
67
69
78
92
107
111
105
96
91
85
80
80
85
87
81
65
58
68
83
89
84
70
59
54
68
92
108
104
86
72
74
72
79
89
96
94
83
75
77
88
93
92
91
87
85
90
93
90
80
71
70
84
94
98
95
94
94
94
92
95
97
93
82
67
55
51
59
72
83
90
93
89
79
74
78
91
104
99
80
65
83
85
91
97
96
88
85
91
97
94
86
84
94
101
99
91
83
82
80
76
79
87
89
77
65
67
79
86
84
78
79
78
74
65
65
73
87
86
76
62
63
74
86
92
87
82
84
86
82
74
89
88
89
90
88
81
80
84
92
94
86
80
79
85
93
102
105
100
88
77
77
89
100
93
78
72
80
85
78
67
63
68
77
81
84
94
103
96
78
58
54
67
82
85
76
66
68
78
86
87
78
75
75
76
81
81
71
60
63
74
83
77
67
64
75
94
108
108
96
81
81
101
116
116
102
86
78
76
71
68
74
83
86
77
64
61
67
73
71
70
76
82
80
69
59
60
64
74
81
81
78
67
65
73
87
92
92
85
84
84
80
76
76
79
81
80
80
83
92
101
107
106
103
96
89
80
70
65
66
77
91
95
86
66
52
49
57
68
77
87
93
93
83
68
60
68
77
82
82
78
92
71
67
76
88
91
99
108
106
91
75
74
91
108
107
91
72
71
86
107
114
105
88
79
78
80
80
84
89
96
95
92
83
77
77
83
87
90
92
93
95
88
75
62
63
71
84
91
92
87
90
80
79
78
76
79
88
94
86
71
60
65
88
106
110
105
93
84
81
88
95
95
92
87
83
84
88
97
102
99
94
84
79
79
79
82
79
77
78
83
82
75
68
66
69
77
84
92
95
94
82
90
93
86
78
78
83
85
76
62
58
61
72
81
85
87
87
83
77
80
87
96
96
89
81
77
79
82
84
84
82
80
76
69
63
62
61
61
67
72
72
76
84
95
101
98
93
94
97
95
88
90
95
96
92
86
82
81
80
71
62
60
63
69
71
69
70
73
77
85
96
106
110
98
86
81
84
87
87
86
82
80
78
78
76
76
78
79
84
82
80
79
86
101
106
101
93
92
91
85
84
73
80
90
94
89
87
93
97
95
83
74
77
85
91
93
90
83
77
74
83
99
114
113
101
92
91
90
85
74
68
72
82
84
76
68
71
88
104
106
93
85
88
94
94
90
88
93
92
84
72
68
76
90
95
96
98
100
98
96
95
96
101
103
106
111
109
96
78
62
61
75
94
105
102
94
84
78
70
63
62
70
81
82
66
50
53
75
95
101
98
93
90
90
89
91
96
102
101
95
79
79
83
84
87
92
94
87
75
71
78
92
103
100
95
93
96
93
84
75
73
74
84
94
100
98
90
81
80
87
90
89
83
78
77
77
73
75
78
85
92
93
83
76
80
93
107
108
102
99
82
83
76
68
64
69
76
85
83
77
73
76
84
87
88
84
82
85
88
92
90
88
89
93
99
101
96
89
84
90
94
89
79
73
78
83
85
79
80
89
100
102
90
81
83
94
102
104
101
96
78
83
81
79
72
71
76
88
100
99
88
79
79
86
89
86
78
75
80
84
87
88
91
95
97
91
83
76
74
76
78
81
84
83
83
84
86
90
96
102
107
107
102
96
91
86
83
86
92
97
77
81
91
103
104
94
85
84
87
88
82
74
77
89
95
88
70
60
67
82
88
89
90
95
97
89
75
71
75
79
82
84
88
92
95
96
98
99
98
95
92
96
99
97
89
83
77
82
94
100
72
66
79
96
104
98
89
82
80
79
75
74
79
92
99
93
75
60
66
84
98
101
98
98
98
93
84
82
90
95
95
91
87
94
100
101
98
93
90
89
88
88
93
97
95
92
96
103
107
100
75
75
85
89
85
82
87
89
93
95
97
102
103
98
95
87
78
72
68
78
88
95
97
95
91
89
94
98
100
97
94
96
103
110
104
91
81
84
92
99
95
90
94
100
99
96
103
114
115
101
95
108
113
102
85
77
81
87
86
83
86
100
113
110
94
79
76
77
82
79
79
81
84
86
89
99
110
110
100
88
90
103
120
120
104
88
83
89
91
86
77
78
93
104
103
91
86
91
100
102
93
99
105
105
100
90
79
75
73
66
65
78
101
113
104
86
77
88
102
98
90
83
81
83
86
96
106
103
90
78
87
104
114
107
94
91
97
96
78
54
52
75
103
113
102
85
78
87
97
103
70
76
85
98
101
84
68
64
71
78
81
84
89
88
79
70
77
96
111
108
94
86
89
91
87
85
90
95
96
92
93
95
95
88
86
88
95
93
81
65
63
75
86
89
87
87
90
99
108
108
68
78
90
97
94
86
76
71
73
82
92
94
83
67
54
58
76
96
103
93
83
82
87
91
88
86
89
96
102
100
97
94
96
96
91
88
87
90
93
92
80
64
53
59
77
92
100
97
94
96
78
79
79
82
93
106
111
101
85
71
72
75
75
72
76
87
95
95
90
86
91
92
87
77
76
82
87
87
78
74
83
98
113
116
108
92
84
84
85
79
69
67
74
83
93
94
93
87
82
81
89
81
71
70
84
98
104
100
92
82
73
66
69
80
90
95
90
81
80
90
101
105
99
90
84
81
82
78
73
72
86
102
110
106
91
77
80
90
86
73
69
86
107
109
96
84
86
96
97
87
99
96
90
84
75
65
70
90
109
110
90
74
80
96
99
83
67
67
82
92
89
85
84
88
87
80
78
84
91
94
95
93
88
80
74
76
88
99
101
94
90
100
109
110
96
85
86
95
101
96
91
98
106
102
83
67
69
89
106
102
88
84
99
118
116
93
76
81
96
101
90
77
72
77
80
80
83
88
93
94
92
86
84
89
95
98
94
91
91
95
93
89
88
96
101
99
90
85
87
96
74
75
85
92
95
93
90
88
86
85
88
99
103
103
99
96
100
106
104
101
97
95
95
95
95
97
102
100
95
94
92
96
100
104
106
99
86
78
79
83
81
69
67
79
95
100
97
92
90
91
74
62
67
79
89
95
99
101
105
106
104
99
89
79
78
87
100
103
97
90
85
87
92
94
100
104
105
104
102
96
93
92
93
93
87
81
83
93
99
97
84
75
73
79
86
91
96
99
94
86
93
84
84
83
79
75
83
100
114
110
94
84
88
94
94
90
86
87
94
97
93
84
82
87
91
88
82
85
92
92
85
78
82
90
86
79
80
96
107
106
94
85
81
82
86
87
92
94
95
95
100
96
92
91
86
83
83
84
81
72
63
68
86
102
108
105
100
99
103
104
102
99
100
100
91
80
73
75
82
81
75
72
78
92
95
87
78
78
87
94
92
87
83
86
90
96
97
97
95
100
88
81
78
82
95
104
97
82
66
58
58
63
70
77
93
108
117
114
101
88
82
88
99
103
95
87
85
89
88
81
72
72
82
92
93
87
78
73
74
81
91
98
99
102
107
110
107
101
95
97
85
81
81
87
96
100
95
85
80
80
80
77
77
81
92
94
94
95
96
90
82
77
80
89
97
99
97
93
87
85
87
91
96
93
89
86
84
79
77
81
90
100
103
105
111
114
109
98
90
96
92
94
98
105
106
97
81
77
86
95
96
97
102
110
103
82
65
72
95
113
103
82
75
91
114
118
102
89
85
90
98
104
100
94
87
89
89
90
90
93
89
81
77
86
105
118
110
94
86
92
90
92
96
103
110
106
94
87
93
104
110
109
104
101
94
82
77
86
104
113
105
93
94
108
118
112
95
82
85
93
97
96
97
104
102
94
87
92
102
105
97
76
66
77
97
113
107
91
75
72
72
78
83
86
92
98
99
99
99
102
104
97
84
78
87
101
111
108
102
95
96
98
102
104
97
91
83
81
85
85
81
80
92
106
110
97
85
81
92
102
106
100
92
92
99
104
101
91
82
82
71
76
85
86
90
96
99
96
88
83
82
85
85
91
101
109
108
101
92
88
92
96
91
84
77
78
84
89
86
80
76
76
83
90
94
94
89
84
84
92
99
104
102
100
100
101
98
91
92
99
86
83
87
99
112
119
115
102
87
78
86
101
110
108
95
85
84
89
94
92
91
88
82
73
65
69
80
89
93
91
92
93
91
86
86
97
104
103
102
100
94
89
86
89
98
98
91
80
78
84
88
82
81
91
104
110
105
98
92
93
102
107
102
87
72
66
78
93
98
95
89
86
85
82
76
71
71
78
89
101
109
108
97
84
77
86
96
100
102
102
97
89
84
87
96
100
92
80
78
88
97
94
82
70
70
81
95
99
92
84
80
77
73
75
86
97
101
94
85
79
79
80
79
80
81
78
76
73
73
74
81
91
94
86
72
69
81
95
96
87
74
76
87
95
93
85
79
77
74
67
99
95
86
76
75
85
96
100
95
88
82
78
74
73
78
85
91
91
88
79
74
75
81
85
85
87
88
92
92
88
85
94
101
99
84
70
72
88
103
102
86
74
70
73
78
78
73
70
75
81
84
89
92
92
89
90
95
98
97
91
86
83
82
83
85
85
88
90
93
93
94
92
88
82
73
76
90
100
99
87
79
84
97
100
92
83
83
88
95
95
85
79
80
80
80
83
87
95
102
106
78
87
93
92
88
83
83
86
90
94
97
95
92
89
87
90
91
93
98
101
106
106
98
86
78
78
84
85
79
73
73
81
86
85
80
81
83
86
86
85
87
93
97
95
89
86
87
93
95
96
76
77
81
88
89
85
83
82
88
96
99
94
86
79
78
87
92
92
95
94
94
93
90
90
95
103
104
96
83
83
90
94
90
84
80
80
81
86
90
97
100
95
88
81
80
83
85
83
81
76
78
72
76
89
102
102
95
86
85
89
90
86
77
77
84
94
95
88
77
70
71
77
83
85
93
108
117
117
108
98
96
95
93
93
93
94
90
87
90
99
104
97
82
66
60
70
84
98
98
85
81
85
87
92
100
104
100
91
82
80
88
92
91
89
93
104
104
91
74
62
65
79
86
84
78
79
88
100
103
97
86
82
88
96
104
103
91
78
73
80
93
101
97
84
76
76
81
88
87
83
82
90
95
93
89
92
93
89
82
83
98
108
104
89
78
78
85
89
85
82
83
85
85
82
75
68
73
84
93
93
87
83
87
96
100
96
83
70
64
71
85
97
100
98
92
87
77
73
74
83
83
83
77
71
71
82
89
85
77
81
98
108
100
77
56
51
64
81
95
108
112
107
97
90
90
88
86
82
83
90
95
94
85
76
76
81
86
86
83
84
83
81
77
79
84
87
88
86
91
97
94
90
76
64
69
84
95
90
76
70
81
92
89
74
65
69
82
95
104
109
115
113
104
93
88
87
84
73
73
85
101
102
79
56
53
68
91
98
97
91
80
65
61
72
88
99
98
95
94
95
97
107
99
86
78
84
96
96
82
66
61
72
85
92
96
98
102
103
97
88
82
76
71
69
71
74
71
67
69
81
92
90
76
67
69
80
90
90
85
73
64
56
62
81
100
108
102
88
80
78
89
93
94
88
86
86
83
81
72
62
57
64
83
98
103
94
87
83
83
80
71
54
47
57
74
84
83
74
68
63
59
60
71
91
106
105
92
81
75
68
64
62
68
78
87
90
92
90
85
80
86
73
70
79
95
96
87
72
63
67
78
82
83
82
84
85
85
84
86
90
89
81
73
71
77
82
80
75
70
67
61
65
78
95
102
92
79
74
81
88
93
93
87
77
69
72
83
91
89
84
82
82
83
86
94
98
92
82
77
81
91
97
92
86
84
87
93
92
87
84
89
94
93
81
71
67
67
68
71
79
87
91
88
78
69
63
63
70
79
85
95
106
103
89
71
70
81
91
87
84
78
88
94
90
86
81
81
88
92
89
86
88
96
100
95
86
80
79
78
75
75
83
88
81
77
78
86
90
82
78
80
87
85
77
67
67
74
74
67
60
68
88
101
93
73
67
77
91
93
85
79
75
78
87
91
88
80
76
78
80
77
72
71
73
76
75
74
78
84
80
80
82
90
90
87
88
96
100
91
77
66
71
82
89
85
81
78
73
66
59
69
86
92
87
72
64
69
79
87
86
80
73
72
85
104
112
97
73
62
68
76
69
54
47
57
76
89
92
90
82
79
81
86
86
80
73
69
69
69
67
70
78
88
90
83
71
67
67
68
71
78
85
88
84
80
78
78
77
78
81
78
74
76
85
98
106
106
96
85
77
74
78
79
80
83
87
86
85
83
81
80
80
79
86
91
88
76
65
62
69
77
85
86
80
71
66
67
72
78
82
80
78
77
77
82
89
85
78
75
73
76
72
81
90
93
92
98
104
95
77
69
82
105
116
107
87
75
71
75
86
95
96
89
87
93
97
94
87
80
77
77
78
79
80
82
82
83
83
89
94
94
84
78
78
81
81
80
78
77
76
78
78
82
85
85
90
95
94
76
61
65
85
107
109
96
84
81
77
75
82
94
99
96
86
79
76
80
88
89
84
75
73
77
86
93
97
88
85
86
93
100
99
96
91
82
76
74
79
83
86
79
91
83
70
66
78
92
95
81
67
74
92
103
96
84
79
84
85
83
82
82
89
95
91
82
77
82
92
98
94
83
77
77
83
89
96
96
88
79
77
84
95
101
98
87
78
78
82
87
86
86
96
95
85
75
75
84
91
93
87
82
84
85
84
76
70
73
84
94
99
99
100
100
96
87
82
87
95
97
91
85
85
83
82
85
90
95
91
84
74
72
78
90
94
89
81
78
82
80
79
93
93
99
101
91
77
73
80
87
88
82
75
79
83
82
77
74
75
83
92
102
109
108
97
85
77
75
75
72
68
75
88
97
90
71
60
64
79
86
85
72
66
71
82
87
84
79
75
73
75
89
85
83
86
88
88
88
84
73
67
73
87
99
99
92
87
82
77
68
70
80
94
98
98
96
90
81
69
60
62
73
89
93
84
68
49
47
64
84
92
87
75
68
72
85
94
93
84
73
72
85
79
74
72
83
97
102
91
68
55
66
87
102
98
85
79
79
81
81
83
85
87
88
95
107
114
109
95
84
85
90
87
78
74
77
78
73
71
81
97
107
99
83
74
83
98
102
87
75
75
91
90
81
73
74
81
85
85
78
70
66
71
78
79
77
74
76
83
93
101
98
92
86
88
97
107
104
95
87
89
92
89
82
78
80
82
79
79
84
101
112
109
92
82
81
87
86
76
76
89
92
99
91
74
60
60
72
86
94
90
81
76
74
77
79
79
79
83
85
85
85
83
86
89
92
85
79
78
79
81
87
93
97
95
86
75
68
71
82
94
104
105
99
94
86
80
71
65
75
89
83
96
98
87
75
73
89
102
104
99
92
90
88
89
85
82
82
85
86
78
69
64
71
86
96
93
84
77
76
77
78
78
84
89
91
87
81
75
76
76
83
90
97
104
103
97
86
78
79
86
78
83
91
92
84
81
89
103
106
100
91
87
88
89
93
93
93
92
91
92
84
73
71
84
98
99
86
74
73
73
68
62
63
73
87
91
91
88
79
72
66
67
80
95
104
103
99
100
103
96
81
77
74
65
60
63
78
94
102
98
87
80
81
90
93
95
97
96
97
102
103
101
98
96
92
86
76
70
72
71
70
70
75
83
81
73
71
79
91
91
80
67
66
76
82
85
91
98
102
94
91
86
71
60
62
74
87
94
91
82
76
80
90
94
91
87
88
97
102
102
100
99
97
93
90
90
90
87
80
70
71
81
90
87
76
64
68
84
98
102
94
86
82
83
82
80
78
81
82
79
97
93
86
86
94
100
97
91
86
78
79
90
108
115
107
89
82
86
94
94
86
81
81
85
97
111
115
106
84
69
74
91
98
88
79
81
95
99
89
71
71
87
112
113
99
84
81
88
100
103
92
90
90
97
104
100
88
85
93
97
96
92
95
105
106
100
88
82
84
85
83
84
91
95
101
103
105
98
88
82
89
101
102
96
89
94
107
104
90
69
65
87
103
107
96
84
86
100
117
123
81
82
89
98
105
103
94
90
95
101
95
82
73
74
85
92
90
87
88
94
98
100
96
90
84
83
88
95
97
97
95
97
101
101
99
94
92
91
96
99
98
91
82
78
81
87
87
86
89
95
73
75
82
94
109
117
107
90
77
76
77
76
71
70
74
81
87
86
88
93
99
98
86
73
66
75
88
100
103
98
91
89
96
100
98
89
77
72
80
93
101
97
86
78
82
93
95
88
80
84
72
69
66
72
84
94
91
82
74
70
69
70
69
69
71
74
78
76
71
70
76
88
91
87
76
67
69
80
94
101
103
98
91
86
82
78
79
79
80
80
89
100
100
89
82
87
103
111
106
96
83
81
76
74
68
63
67
82
97
99
84
68
65
76
87
85
74
63
61
67
75
90
100
102
87
70
64
75
93
103
107
101
88
78
74
81
94
101
99
91
90
103
111
108
96
89
97
103
102
96
88
93
100
101
91
73
68
81
98
99
83
69
77
99
110
99
81
76
88
105
109
102
92
87
84
83
87
93
93
89
84
83
85
91
94
97
93
93
93
91
89
92
103
111
110
97
84
80
84
89
82
85
94
103
105
95
85
80
79
78
78
85
97
107
103
89
87
101
118
123
111
92
78
75
83
90
97
96
88
79
71
71
79
92
99
96
84
78
79
80
77
76
82
92
94
89
86
92
99
99
76
76
83
91
93
93
90
88
90
91
95
105
107
100
85
79
91
107
109
92
70
57
62
76
86
85
81
80
86
86
82
74
68
68
72
80
90
96
94
85
77
79
88
94
91
88
96
111
122
116
73
75
84
90
89
84
83
87
92
92
89
91
96
97
96
97
102
101
93
76
63
61
73
91
99
92
81
80
86
93
88
81
73
69
69
74
86
100
104
95
84
82
92
98
101
96
95
99
108
116
72
75
80
86
88
89
85
83
77
66
58
61
76
94
106
111
109
102
96
90
92
98
107
110
103
94
90
93
95
89
81
78
83
89
84
77
71
78
85
88
83
81
87
98
108
108
100
89
89
99
91
84
79
78
83
92
97
92
82
75
68
67
73
85
103
107
104
100
98
100
102
109
109
101
86
76
84
94
100
89
76
73
82
90
90
84
79
77
78
75
74
79
86
98
106
110
108
102
99
96
102
98
95
94
93
89
87
87
92
95
94
87
87
93
103
98
86
82
88
98
99
91
79
71
71
76
87
98
97
87
79
82
87
90
85
83
82
83
78
72
71
77
81
84
90
100
107
112
114
111
90
89
92
102
107
98
84
76
79
82
86
88
99
110
106
84
63
62
81
99
99
81
66
73
91
104
100
89
81
74
75
83
88
90
85
79
76
74
79
85
85
82
81
88
101
107
107
102
101
103
89
87
82
85
93
99
98
92
85
77
78
88
103
109
99
81
70
75
89
97
94
86
87
99
109
104
85
69
64
66
72
73
78
91
94
90
82
81
90
96
94
88
90
102
114
112
99
88
85
85
97
95
89
78
72
80
95
104
103
92
85
85
87
88
87
89
91
87
81
76
81
94
103
105
93
79
71
72
82
84
79
69
70
82
91
92
90
88
91
90
87
87
92
94
93
91
91
96
103
101
82
85
91
89
86
83
89
96
98
96
89
79
69
70
81
94
92
77
62
60
79
95
101
93
78
72
79
91
100
97
85
73
69
74
79
82
84
82
84
91
96
99
94
84
78
83
94
106
113
111
79
81
89
98
107
109
103
95
90
92
95
92
84
74
76
85
89
86
77
73
82
95
98
92
78
77
81
88
90
84
77
78
82
90
93
94
92
93
104
116
117
105
90
83
93
101
96
83
83
91
76
81
88
94
98
95
91
88
86
92
103
103
95
78
68
74
88
99
97
90
86
90
93
93
88
83
83
85
84
79
79
85
92
95
98
98
98
99
108
115
109
95
81
79
92
100
94
78
74
87
87
91
88
77
71
77
83
82
77
78
84
85
74
65
67
79
90
95
95
97
101
99
90
82
79
80
82
81
76
75
78
86
89
86
82
88
97
100
94
74
62
62
73
85
91
91
88
79
75
71
94
94
85
73
69
72
74
79
78
78
76
73
71
68
70
76
83
93
97
97
92
90
93
95
96
98
103
107
107
98
90
87
88
87
83
80
80
81
81
75
64
56
58
66
76
82
85
89
94
98
95
94
89
81
75
70
69
74
78
80
80
79
80
84
85
84
83
81
82
79
80
84
89
86
85
93
114
130
134
121
102
87
81
79
81
82
87
91
92
87
75
67
67
76
81
82
84
92
101
104
84
89
91
91
86
81
79
83
87
91
96
95
88
81
81
89
98
95
82
73
79
90
93
85
77
80
90
97
100
101
95
87
81
79
81
84
87
92
99
100
89
74
71
79
85
84
76
74
76
79
81
84
89
93
93
90
89
88
89
91
93
94
87
76
73
85
100
105
98
92
90
90
89
88
96
99
90
71
60
74
95
105
101
91
84
83
84
87
95
98
91
80
72
79
87
86
77
69
71
76
94
83
79
84
99
106
100
88
79
73
74
77
81
84
84
86
89
92
96
96
93
81
76
80
99
114
109
89
69
73
93
106
103
90
79
81
86
93
92
92
89
91
92
93
88
83
81
85
91
89
98
86
71
77
96
112
110
94
82
77
76
78
83
91
97
97
95
90
86
81
81
82
83
82
84
92
95
94
85
75
72
74
76
78
78
81
86
90
89
88
87
92
96
95
87
79
75
78
85
86
85
86
86
82
81
84
91
95
100
101
98
93
89
86
90
92
94
91
86
81
79
81
85
83
78
68
69
79
83
76
64
61
70
84
91
90
84
76
74
77
80
82
83
83
83
78
78
86
93
94
82
89
94
86
74
71
77
84
90
94
95
91
83
76
73
74
76
78
82
89
95
92
86
80
76
76
75
77
83
90
91
87
84
82
85
88
84
77
72
75
80
82
79
72
69
72
82
97
108
100
82
91
91
86
82
86
87
83
78
82
92
94
85
69
63
71
82
83
82
87
99
99
87
74
73
75
76
77
82
102
120
116
88
59
50
63
81
89
88
88
88
83
78
72
72
74
76
82
87
90
80
89
95
94
91
88
86
84
85
88
97
96
89
76
73
84
100
105
93
80
78
81
82
77
73
74
74
70
77
94
111
107
82
54
44
58
81
98
101
95
87
79
77
80
85
85
76
70
73
83
80
82
92
100
99
90
81
79
82
83
80
78
81
86
90
92
90
87
78
74
76
81
83
82
79
74
72
70
71
72
72
70
73
78
90
100
103
101
96
89
86
85
85
85
84
78
74
76
85
94
93
86
86
94
103
104
98
88
80
77
77
79
81
84
88
86
73
60
59
74
91
97
84
66
54
53
60
68
70
65
54
51
65
89
106
109
97
85
76
74
80
95
106
104
90
76
72
82
93
100
104
107
95
82
77
88
96
92
81
77
82
90
90
86
87
88
85
73
65
69
82
90
84
69
55
51
56
64
69
71
71
72
78
87
91
86
77
70
62
58
69
91
110
115
101
85
82
88
92
99
86
99
94
78
66
65
72
78
77
76
78
87
92
92
91
88
91
94
89
82
76
83
92
97
95
90
84
77
71
72
79
88
95
92
86
76
72
71
65
61
65
80
92
96
88
82
83
90
90
93
70
70
76
82
92
92
84
75
77
81
84
84
81
84
86
86
88
96
107
108
99
94
95
97
95
92
91
89
84
77
73
79
88
93
87
77
72
71
72
75
78
80
79
78
76
79
81
80
78
78
81
71
68
75
97
109
106
93
85
91
97
89
77
74
83
93
94
95
96
98
91
81
72
74
76
74
74
82
91
90
79
73
78
94
102
97
86
77
75
80
86
89
88
87
89
91
87
79
73
78
85
86
78
71
73
88
99
98
88
81
84
89
90
90
92
94
93
84
72
64
61
60
65
82
93
98
93
87
88
90
85
82
86
97
110
110
100
84
75
71
72
78
88
90
91
89
86
79
79
82
70
79
89
92
87
88
96
97
87
76
79
89
98
94
84
78
83
77
66
62
72
83
89
93
94
94
86
78
72
74
78
86
92
98
100
98
92
83
76
73
72
76
91
103
100
85
71
69
76
79
72
76
86
94
98
106
111
104
85
74
83
99
100
86
72
74
86
89
84
79
86
98
98
86
69
58
59
67
73
74
76
78
82
91
98
102
101
96
92
88
92
98
110
116
104
82
68
63
72
76
88
93
84
71
71
91
111
107
85
72
81
101
109
99
86
80
86
98
100
87
76
75
81
88
84
79
80
93
99
91
80
75
78
87
99
113
118
113
101
93
91
95
94
90
77
72
72
74
74
75
92
103
95
77
67
77
90
92
86
77
80
91
101
103
96
83
76
83
91
93
84
77
80
90
98
98
98
100
96
88
81
82
86
86
83
86
92
94
89
82
80
79
75
72
71
73
78
80
77
78
92
98
98
90
82
77
78
82
83
79
77
76
81
87
91
86
74
67
72
83
91
91
83
83
85
87
87
83
76
77
84
93
96
90
79
71
72
78
84
82
75
68
65
71
83
87
82
75
73
79
95
92
81
75
71
76
87
89
82
72
72
76
84
88
90
89
85
76
68
75
88
93
84
75
75
83
87
85
82
82
85
83
81
84
90
92
88
87
88
88
81
66
59
68
85
92
87
76
73
81
95
93
85
77
75
83
93
93
82
70
70
84
95
95
87
84
84
84
84
89
99
97
86
75
74
84
93
95
92
87
80
68
60
69
85
96
95
90
90
90
85
76
73
80
89
93
87
76
74
83
93
101
103
103
102
99
94
87
79
72
72
80
87
88
83
73
72
77
86
95
98
94
86
79
78
87
99
100
97
92
87
83
76
74
75
79
84
89
89
88
86
85
88
92
90
84
71
65
75
82
98
108
104
93
84
87
96
96
90
79
76
81
85
86
84
82
84
84
83
82
83
82
84
83
85
88
94
98
99
96
96
96
95
90
81
78
76
79
82
83
85
86
86
84
83
80
76
76
77
80
94
102
98
80
68
76
99
108
100
84
81
90
94
91
89
94
103
106
97
81
73
70
74
83
90
92
92
92
90
87
84
83
84
86
88
84
80
80
83
88
88
86
86
90
96
100
100
94
90
92
80
85
88
82
74
74
88
93
90
79
73
76
85
89
91
96
106
111
104
94
82
71
72
83
93
94
86
79
80
79
74
68
68
76
85
90
91
92
94
93
88
84
87
100
107
107
98
89
91
97
79
74
68
64
66
72
81
89
86
73
60
61
73
89
93
97
98
103
105
101
91
82
81
88
91
87
76
74
79
81
76
71
70
80
92
94
93
91
92
93
87
77
75
79
85
87
88
86
86
86
83
72
59
56
69
89
103
105
94
78
67
68
80
91
92
87
86
91
93
89
79
79
84
93
95
91
80
72
69
74
77
77
76
81
90
93
93
92
92
96
95
88
76
67
69
82
93
97
92
84
89
85
77
79
92
104
107
102
91
84
78
81
89
93
91
86
85
85
84
78
73
77
87
101
109
113
101
84
68
65
75
82
86
84
86
92
98
99
95
95
97
102
99
90
82
82
91
97
101
101
92
91
88
91
94
93
87
85
89
94
90
82
85
96
109
113
109
99
92
91
92
90
89
93
101
111
110
95
81
75
84
96
100
96
91
92
97
101
98
98
99
112
116
110
95
84
82
88
96
103
93
94
92
90
90
84
77
81
93
103
96
82
79
95
115
123
113
100
99
107
108
96
79
73
81
97
106
105
96
91
93
97
99
97
91
89
88
88
93
102
112
115
113
104
94
88
86
85
87
91
92
98
99
96
95
87
79
75
81
86
84
79
78
83
89
89
86
82
86
92
93
92
85
79
82
89
99
106
108
104
97
89
82
82
84
87
79
73
78
97
115
115
100
85
82
90
95
95
90
88
90
94
89
85
84
84
79
74
69
68
71
78
80
80
79
83
86
86
78
67
68
82
95
99
88
73
66
74
89
100
101
91
81
81
87
91
90
81
81
92
107
110
94
76
73
87
101
102
96
91
74
74
75
76
80
80
77
74
73
76
82
81
81
81
87
99
104
94
76
64
69
82
98
103
94
76
65
70
84
96
104
103
96
95
96
101
102
99
94
90
91
93
91
86
84
87
91
92
94
93
71
71
78
87
90
85
77
76
78
85
85
81
78
77
86
91
90
83
82
87
91
91
93
93
96
97
98
97
94
91
90
93
96
101
102
102
100
97
94
89
83
83
90
96
94
86
78
76
88
97
86
90
94
92
93
88
83
81
79
73
70
78
92
101
95
79
71
80
97
105
99
90
86
85
84
83
83
85
81
78
71
70
77
88
96
98
97
95
96
101
101
102
103
101
95
86
82
88
93
95
89
97
101
100
96
91
88
87
80
72
71
91
115
125
111
90
82
86
91
88
83
81
87
90
83
70
63
67
77
83
78
72
69
69
78
90
100
105
102
100
103
112
118
112
98
93
97
107
109
101
72
79
94
104
105
96
88
82
79
81
85
95
102
106
105
105
103
94
81
68
66
76
86
90
89
85
85
91
95
94
88
83
77
74
75
82
96
104
101
92
89
95
102
99
97
93
96
99
103
101
69
72
80
86
89
88
82
80
83
87
91
87
81
81
84
93
97
94
85
75
74
80
86
89
85
87
98
111
110
98
83
83
88
89
87
84
90
98
99
91
84
83
88
88
92
92
90
88
90
93
96
96
93
85
78
76
82
86
91
96
98
95
87
80
78
76
80
86
93
93
93
94
94
90
84
79
86
98
103
91
76
72
78
83
86
87
94
98
96
87
80
83
91
97
100
100
100
99
93
86
108
113
113
104
92
85
86
92
95
101
100
95
89
87
90
86
78
77
83
92
95
93
88
87
85
84
87
93
97
88
76
69
68
73
79
85
89
92
86
82
80
83
93
96
99
101
104
102
96
87
90
89
92
97
101
98
95
89
87
86
80
75
79
91
102
98
80
65
62
74
85
85
80
76
80
83
83
84
85
87
88
88
88
89
89
84
75
72
78
88
94
95
94
97
101
102
97
95
100
105
85
80
72
68
72
83
94
94
83
64
56
64
84
95
93
82
70
64
62
67
76
82
83
78
78
78
79
81
81
84
82
80
81
89
94
85
77
74
81
91
94
95
102
111
114
103
89
93
109
122
94
93
87
71
59
68
90
102
90
70
61
77
96
97
85
74
76
80
80
77
78
84
86
84
79
80
89
98
101
93
77
63
59
67
76
83
86
91
91
83
76
78
92
106
102
92
87
98
110
112
90
93
92
86
78
82
92
99
94
87
83
85
87
90
94
99
102
99
90
89
91
95
92
90
87
85
88
99
109
107
96
79
71
68
69
71
77
87
93
93
89
88
89
85
83
87
97
103
103
92
87
90
89
88
84
83
86
91
97
102
98
90
79
83
96
113
116
104
88
83
90
97
105
104
99
94
88
87
89
94
98
96
91
87
80
71
65
68
83
104
116
112
96
88
92
104
107
98
89
92
80
91
100
94
78
67
68
80
93
104
106
100
91
84
89
97
102
97
87
83
89
96
102
102
100
101
102
97
83
76
76
82
90
92
91
88
81
74
78
90
101
103
92
82
86
100
100
91
84
93
76
81
86
86
84
82
79
75
73
79
92
97
91
83
82
85
85
80
74
76
82
86
87
85
84
82
85
87
87
87
89
91
91
89
91
94
98
98
93
86
83
81
79
78
83
93
99
99
93
88
79
81
82
83
86
81
76
71
72
79
84
87
91
91
85
75
72
80
91
96
89
86
86
85
80
79
82
84
86
84
80
78
79
80
87
92
98
98
96
90
83
79
81
87
94
98
99
93
88
85
96
95
93
90
87
78
65
61
69
79
82
82
86
88
85
81
79
83
86
86
86
89
94
94
92
93
100
103
103
99
94
87
81
78
77
84
91
97
99
94
84
75
79
91
95
89
81
77
76
79
95
96
100
101
92
83
80
82
85
87
84
80
76
74
76
88
96
90
75
68
78
87
92
94
95
102
103
101
100
104
105
99
92
89
88
85
82
85
97
103
93
78
76
88
96
93
83
80
81
85
85
90
98
99
91
84
90
98
99
92
85
83
82
78
79
87
96
95
82
75
77
76
76
85
95
96
81
65
68
91
106
105
99
95
96
90
81
79
86
93
91
83
82
91
97
98
87
82
87
92
93
88
83
81
84
88
91
90
90
85
82
85
91
91
82
77
80
91
98
96
88
81
82
95
102
97
77
64
69
90
107
108
96
86
84
86
87
87
84
81
81
87
92
95
92
83
74
74
77
86
95
86
71
69
81
92
92
88
85
85
80
80
85
86
81
73
74
88
99
104
100
100
108
115
113
107
103
101
101
102
103
99
90
81
73
77
86
96
99
94
86
77
76
76
78
78
76
79
85
89
92
88
89
86
82
78
79
91
101
97
80
64
65
77
89
90
89
91
96
97
99
104
109
107
99
92
93
99
100
94
87
87
90
89
84
77
73
78
86
90
86
76
69
73
79
80
83
91
99
96
89
96
111
115
102
86
81
91
99
93
77
62
64
78
96
103
97
88
79
81
84
85
84
82
81
78
76
77
82
84
85
87
93
97
96
83
69
61
64
75
85
94
96
92
82
78
81
90
99
92
84
88
99
108
106
98
86
81
85
93
98
95
86
77
74
77
81
79
75
72
75
75
74
77
84
91
89
85
83
90
97
96
91
82
77
74
76
76
77
80
88
101
103
94
84
77
74
74
77
80
74
73
80
88
89
82
74
74
86
104
116
114
100
76
61
64
77
87
88
82
82
85
87
86
87
91
95
92
85
86
95
97
86
69
60
68
85
99
102
96
89
83
81
81
85
87
78
70
66
73
78
73
82
95
96
87
78
81
91
100
98
92
90
90
89
90
94
93
88
87
93
99
99
87
77
75
80
86
84
81
79
81
79
77
78
86
97
106
105
97
87
82
82
85
88
91
88
84
84
84
84
87
95
103
105
102
97
91
87
85
81
83
89
96
103
104
95
78
69
78
96
106
98
78
61
62
74
88
95
89
75
63
66
76
84
88
89
87
86
82
80
86
95
101
98
93
89
96
102
99
98
106
97
80
73
77
84
81
73
71
80
89
90
88
90
92
86
71
61
69
87
96
91
72
61
61
72
88
98
96
82
66
62
68
75
75
75
75
78
77
73
85
99
108
104
95
88
90
94
98
103
103
88
70
63
65
71
70
68
73
84
93
93
90
88
89
89
90
88
88
90
95
94
88
79
74
72
73
74
77
79
80
81
81
76
69
69
75
78
77
72
79
91
101
101
93
84
79
78
82
81
78
77
80
91
98
93
84
82
89
99
102
97
95
94
94
96
100
108
111
108
105
98
95
90
86
83
77
70
69
70
80
88
86
78
69
67
73
78
76
68
70
75
83
92
92
86
82
77
78
71
71
70
72
86
95
97
89
87
95
103
103
95
91
93
93
91
87
92
97
98
91
83
83
86
91
93
99
101
95
80
70
71
79
85
86
82
79
78
81
82
83
86
86
90
93
92
88
84
81
86
88
78
66
64
74
86
88
83
81
87
92
92
90
90
89
84
74
71
76
84
83
79
81
86
89
92
95
100
99
89
80
79
89
101
103
95
85
77
78
81
86
89
88
89
87
89
88
85
83
89
84
77
70
71
83
94
93
87
81
86
92
90
82
80
87
95
90
81
79
88
99
100
93
86
79
76
76
80
89
97
101
102
100
98
90
85
84
78
70
65
71
83
92
89
78
71
75
82
86
83
72
69
74
84
96
104
101
92
90
96
97
90
76
73
85
102
110
103
95
92
98
97
92
81
67
67
76
89
97
99
99
94
85
77
79
85
89
90
86
78
80
90
99
95
80
67
69
81
86
94
99
91
80
80
93
103
99
89
81
83
92
92
89
85
83
85
98
109
104
87
73
75
83
85
79
76
81
90
88
81
78
77
74
75
81
93
99
101
100
96
93
88
83
83
83
82
81
81
78
96
115
108
86
77
80
87
85
79
74
80
87
90
97
98
86
72
74
90
97
86
73
71
85
99
99
89
79
72
69
71
81
88
87
80
77
79
85
92
95
92
82
71
68
77
87
92
88
83
83
73
84
86
88
86
88
87
84
81
82
85
85
83
89
98
100
90
78
75
79
82
76
74
85
100
108
101
88
79
79
84
85
89
91
87
82
76
79
85
90
87
75
67
74
89
99
99
94
94
97
73
79
88
93
94
90
91
95
100
97
92
86
85
89
98
110
113
101
84
80
84
82
78
75
76
83
87
90
93
94
87
71
65
75
90
97
94
94
98
99
87
72
67
78
92
102
104
103
102
99
88
97
105
105
97
85
85
94
100
97
87
83
88
93
98
104
106
102
95
94
101
105
98
80
62
57
69
84
95
93
81
65
57
67
79
87
94
99
105
100
84
71
73
85
92
90
87
90
95
94
79
87
94
99
98
93
88
85
81
76
74
82
94
98
97
91
87
85
83
85
96
106
108
97
83
80
91
100
101
94
83
72
69
68
71
76
89
98
98
90
82
82
93
101
94
81
74
81
89
85
79
89
97
100
99
100
100
90
78
71
76
92
105
106
99
91
85
77
71
76
85
94
98
95
94
100
109
110
98
82
74
70
69
70
76
85
94
97
94
86
83
82
85
87
89
91
97
102
103
93
80
91
105
108
99
96
92
88
80
74
80
92
96
92
89
86
84
79
71
72
83
94
99
95
91
93
94
91
82
76
74
76
81
85
87
94
96
97
96
96
87
72
64
70
87
103
108
105
105
108
67
73
88
96
95
88
79
76
76
76
73
74
75
78
77
82
83
83
80
78
82
91
98
98
94
91
86
87
91
95
96
95
94
94
91
88
85
89
96
100
94
82
79
89
100
104
95
86
87
100
67
67
74
84
92
91
90
90
85
77
72
75
83
91
90
83
83
91
97
93
79
68
69
79
88
92
92
98
107
112
106
95
84
84
90
90
89
85
84
90
94
97
100
102
104
103
98
94
89
94
78
84
85
87
90
96
103
104
96
86
80
83
91
94
90
82
81
88
93
88
76
67
67
77
86
86
84
83
93
105
107
97
83
83
94
104
105
93
87
89
99
103
101
96
93
97
106
110
109
105
79
87
91
91
90
90
89
89
87
86
84
80
76
71
71
77
85
90
86
82
83
92
102
105
103
95
84
76
79
86
91
89
84
86
91
94
94
92
96
102
103
103
95
91
91
91
93
94
93
95
80
89
95
97
90
80
72
72
79
88
93
88
80
73
77
91
106
109
103
96
94
94
94
96
100
101
99
89
80
76
77
82
91
96
92
82
77
82
96
103
102
94
88
91
94
92
88
82
75
75
92
104
106
101
90
78
71
74
84
91
95
93
93
95
98
100
106
109
109
105
92
72
60
63
78
92
99
94
84
82
89
97
104
106
101
97
90
85
84
88
88
90
89
90
93
93
95
93
89
87
98
108
106
94
85
82
82
87
90
84
75
74
84
96
101
96
87
86
88
91
85
79
75
76
81
86
88
89
90
96
100
99
94
91
96
105
102
91
80
80
89
94
93
88
86
88
93
95
96
93
94
101
92
82
76
82
91
96
90
82
75
82
92
100
103
100
99
94
85
79
78
87
96
99
91
78
69
70
79
92
99
97
88
85
89
98
99
94
86
92
100
102
92
81
83
87
87
83
84
90
77
79
82
84
85
89
88
82
76
80
94
104
99
86
85
98
110
104
83
71
70
77
83
88
88
79
66
59
66
83
100
104
98
95
96
99
96
94
91
91
92
89
82
82
85
86
76
72
83
108
74
79
84
87
89
87
80
73
69
77
88
89
79
63
63
77
89
88
76
73
73
75
75
79
85
83
75
67
66
77
88
92
91
92
97
100
96
94
91
87
83
82
81
85
86
78
65
65
85
112
93
100
95
83
76
74
79
87
87
74
63
62
70
78
79
77
77
79
78
77
80
87
92
92
87
80
75
74
74
75
71
70
71
81
92
95
93
94
102
111
113
105
95
90
89
87
83
79
79
84
86
97
95
86
79
79
84
91
90
76
61
64
82
99
101
90
80
76
74
75
81
95
105
103
89
77
76
81
86
81
75
73
78
83
86
87
91
94
104
114
121
118
107
97
94
103
108
101
88
75
77
78
84
91
95
93
85
81
85
88
87
86
87
91
93
92
88
79
72
70
81
93
95
84
69
66
78
94
96
89
83
86
89
86
80
81
89
95
92
89
91
99
102
95
93
96
99
98
91
84
95
81
80
83
86
83
80
80
87
97
102
99
90
82
80
80
81
81
78
72
76
83
83
74
64
67
82
96
96
87
82
86
92
89
82
81
90
96
92
82
80
85
90
85
80
83
92
98
102
96
96
92
91
85
77
77
84
91
92
94
96
101
96
85
72
63
66
76
83
79
72
73
84
94
99
96
93
94
93
85
76
76
81
86
87
88
91
95
94
88
86
89
96
97
97
100
108
112
106
96
81
93
103
103
98
98
99
97
93
91
94
93
86
74
66
65
68
78
83
82
76
75
85
103
112
103
86
80
84
86
81
72
69
76
84
90
86
82
83
85
90
96
107
115
120
119
113
100
87
78
91
97
99
97
97
96
95
92
93
96
94
84
71
65
75
88
91
84
73
71
76
81
85
84
79
63
52
56
77
101
108
104
93
88
87
84
76
77
86
98
103
99
97
98
103
101
95
90
89
95
91
93
90
79
72
75
85
93
90
84
78
78
78
74
78
84
94
89
72
63
71
80
82
72
60
58
67
83
96
104
105
99
95
94
91
87
84
90
98
107
104
96
90
90
93
94
94
101
114
123
75
85
89
80
71
77
94
101
89
67
65
83
98
96
85
80
90
97
95
87
85
84
80
74
73
88
109
118
109
91
74
65
71
86
96
100
97
101
100
93
84
81
90
103
107
102
98
100
103
99
82
90
94
87
83
91
100
101
90
77
79
90
103
108
107
103
103
105
111
115
113
97
82
77
85
93
98
97
92
87
81
78
80
87
90
88
86
88
92
89
83
80
87
98
102
104
105
102
88
72
89
87
87
87
85
81
85
91
98
104
99
91
89
93
106
114
110
103
99
106
107
98
88
87
92
95
89
78
78
89
103
107
97
86
74
67
63
64
72
84
94
97
92
89
97
113
125
120
104
89
77
77
85
90
87
79
77
85
96
107
107
99
93
90
94
99
102
96
89
91
95
95
92
89
95
107
110
100
84
84
98
110
107
92
82
80
80
75
68
71
85
98
94
85
91
106
116
108
96
95
81
76
73
73
78
83
86
88
84
80
82
84
90
92
93
87
77
69
66
68
70
72
73
76
78
80
81
86
92
93
91
90
90
93
91
87
81
79
84
88
94
93
86
77
75
83
98
107
109
106
78
72
67
72
82
90
91
90
90
87
82
81
87
89
82
70
62
72
84
87
79
70
66
67
65
63
66
67
70
71
74
77
81
83
81
84
90
102
108
107
97
87
83
86
93
98
97
86
73
69
86
83
79
83
90
90
85
77
76
80
84
85
89
85
75
69
71
81
95
98
94
89
86
79
72
68
68
66
65
70
82
90
93
89
83
84
90
104
113
108
91
76
77
87
95
91
80
69
62
66
82
85
89
87
83
78
76
76
76
80
88
91
91
85
76
76
78
78
77
87
96
94
86
81
87
93
94
89
89
94
102
102
99
101
101
95
90
93
99
100
93
78
72
75
81
81
79
83
89
92
78
87
97
91
77
69
78
90
94
88
82
85
90
86
83
84
86
84
78
77
81
79
76
82
92
92
87
88
101
113
108
92
85
93
105
102
89
85
87
95
96
90
80
70
63
66
72
80
87
92
85
89
95
89
79
71
78
89
92
85
78
81
84
82
79
81
92
102
99
88
78
79
92
104
98
76
60
72
100
117
112
96
86
90
96
93
86
80
83
90
95
100
92
81
68
66
67
70
72
76
88
87
84
82
79
75
74
78
85
89
86
83
80
75
66
63
73
92
103
102
96
99
111
115
103
89
83
93
109
118
121
113
103
95
90
89
85
86
86
89
89
89
86
86
89
91
91
91
91
92
88
87
91
93
85
75
73
86
99
101
86
73
67
71
69
66
72
84
101
110
115
114
110
102
96
98
103
104
102
102
106
108
101
91
82
80
81
83
86
88
84
77
76
87
96
97
95
95
100
104
88
86
95
101
94
81
81
93
105
100
81
65
64
70
77
85
92
96
101
106
102
97
92
94
95
99
95
87
81
80
85
87
89
89
88
81
77
78
81
84
85
87
94
102
102
98
88
89
92
94
88
83
85
90
89
84
82
86
91
89
83
78
78
74
74
74
83
92
98
97
86
78
80
93
106
110
102
89
85
80
78
82
90
98
99
94
87
84
81
79
84
95
101
106
103
100
99
91
84
81
86
77
75
78
81
82
81
82
86
86
83
87
91
88
76
64
64
78
93
99
97
86
80
80
86
95
101
100
93
84
81
87
92
94
90
87
88
90
86
80
79
83
87
91
97
101
101
90
71
67
83
74
76
85
91
88
85
85
88
87
82
82
88
92
90
86
85
91
98
100
99
94
81
66
59
68
81
89
89
81
77
81
82
78
72
71
80
90
93
90
88
85
85
86
92
97
98
95
85
78
82
80
86
90
91
89
87
87
88
85
84
85
87
87
91
101
112
116
111
105
102
99
94
84
74
75
81
88
90
86
78
73
71
72
69
68
74
81
91
95
94
90
85
80
75
80
91
101
103
89
79
88
92
89
84
85
84
79
77
81
87
90
88
86
88
94
101
99
96
101
104
103
97
89
80
79
84
94
103
101
86
72
64
68
70
68
70
77
88
93
92
90
86
81
74
77
84
92
95
88
89
88
81
80
87
94
92
82
77
83
92
96
92
89
91
93
89
83
82
90
97
96
85
73
66
67
75
80
83
84
82
80
79
75
70
65
68
78
85
82
79
83
93
101
95
84
79
84
89
86
91
78
68
71
88
100
96
84
76
79
93
96
92
86
82
84
87
88
87
86
86
86
81
76
77
84
84
75
59
51
61
82
94
86
71
64
66
76
79
72
66
73
89
97
92
81
76
87
102
103
75
75
77
80
86
87
83
74
69
74
85
93
88
77
70
69
70
71
75
78
84
85
84
84
87
93
92
83
68
59
63
75
83
78
68
62
63
71
74
73
74
76
79
80
80
79
85
91
99
99
76
85
89
90
89
85
82
79
81
82
87
90
88
88
86
84
79
74
76
86
97
97
87
82
78
79
79
75
76
79
80
81
79
76
71
65
64
68
77
84
86
83
75
71
77
87
91
86
75
67
87
78
73
75
81
87
89
91
91
93
92
91
91
96
103
108
108
103
100
99
100
100
97
90
83
78
74
74
78
86
96
102
101
93
82
71
72
79
86
88
86
83
73
68
66
65
69
69
65
65
78
64
60
65
69
75
79
84
90
94
97
92
88
89
95
103
107
110
111
107
100
94
93
92
91
84
80
81
90
98
102
104
98
86
76
75
78
82
89
91
89
84
77
69
59
50
52
64
80
88
76
82
88
87
80
77
79
85
93
101
99
92
85
87
91
86
83
88
105
115
104
85
78
84
91
80
71
70
79
86
85
85
81
76
77
79
81
79
79
87
92
90
79
71
74
81
83
83
85
86
82
102
108
102
92
88
89
92
95
98
98
90
81
85
90
86
77
81
100
114
106
85
77
86
96
90
75
64
64
69
73
81
89
93
92
88
81
77
79
86
85
81
73
71
83
93
93
81
77
81
70
79
89
94
97
97
94
92
90
94
96
90
83
83
86
90
91
93
97
98
92
82
80
89
99
99
88
77
75
77
77
80
88
94
92
83
73
74
84
89
87
81
76
80
86
87
81
81
86
94
65
67
89
108
110
98
86
89
96
103
103
95
88
83
83
91
99
103
99
93
87
80
80
84
86
87
87
86
93
96
90
80
76
80
81
71
65
74
91
101
95
88
87
91
93
91
88
95
99
93
73
77
93
109
108
87
78
86
97
99
88
81
81
84
85
90
95
100
98
95
90
94
96
96
88
80
78
84
94
95
91
82
81
86
83
74
71
83
95
101
94
89
91
98
94
88
85
88
87
73
74
70
71
78
84
84
81
82
78
71
64
69
80
91
93
91
90
87
82
80
86
97
111
109
97
87
83
84
81
77
70
68
77
83
83
83
83
87
92
92
91
92
99
103
96
88
84
90
89
79
71
75
83
88
87
84
79
71
67
68
77
91
104
105
99
92
87
77
69
72
83
97
99
93
90
94
102
101
89
75
63
59
63
69
76
86
91
91
90
87
86
83
84
90
96
100
98
93
91
90
68
79
100
114
107
85
64
62
77
95
105
105
96
88
80
79
74
67
64
72
88
100
103
95
89
91
95
93
90
87
84
83
83
82
88
97
100
96
91
85
73
62
60
72
89
99
93
83
84
95
61
67
83
102
104
91
76
76
94
108
105
91
75
66
63
66
68
70
74
77
88
101
108
108
99
88
78
76
80
88
93
97
97
93
90
91
91
91
86
84
75
69
72
81
92
98
92
86
88
99
73
78
85
94
100
97
97
97
99
99
94
87
83
77
68
63
68
85
97
96
89
86
85
87
86
86
86
91
94
92
92
91
83
75
69
69
75
81
84
88
90
90
92
97
102
105
107
104
100
102
84
92
95
93
86
84
86
90
93
92
91
88
85
77
68
66
71
86
104
107
103
95
82
74
69
77
90
103
113
113
106
96
86
76
74
78
86
92
93
92
93
92
94
99
103
104
101
101
103
105
75
77
82
84
83
82
84
89
95
98
96
88
79
69
68
75
82
87
87
92
104
116
115
101
85
79
84
99
112
114
106
94
90
91
90
89
91
96
101
95
86
81
86
98
101
96
88
86
95
104
73
78
84
89
90
95
98
99
99
99
100
100
93
76
69
75
88
91
85
75
79
93
108
111
102
92
85
88
93
95
93
90
93
101
100
87
79
85
96
93
82
75
79
91
96
94
87
85
88
87
81
91
98
98
94
93
95
95
87
86
93
107
109
95
75
69
79
89
83
74
65
65
75
84
88
85
77
75
80
88
94
99
104
108
107
98
88
85
85
84
79
76
79
87
91
92
93
93
90
88
86
88
83
78
76
82
90
94
91
85
84
90
100
103
98
86
79
79
79
79
78
79
78
74
70
69
73
78
85
90
93
93
92
92
96
99
99
93
86
81
84
87
90
91
94
95
96
97
100
103
92
87
78
70
74
86
98
106
103
96
89
88
89
92
92
92
88
81
77
79
85
90
89
82
80
81
84
88
92
96
97
95
87
79
76
82
91
98
100
99
98
94
91
92
95
95
90
86
94
102
82
81
83
86
91
96
97
94
88
90
93
90
78
66
66
79
90
89
78
78
84
83
78
77
84
84
79
72
76
91
103
104
92
80
78
82
89
95
99
100
96
90
88
91
95
92
79
71
79
101
87
90
94
94
92
90
87
82
78
78
81
79
69
62
67
82
92
88
78
79
85
84
74
72
75
77
68
57
60
73
84
79
72
76
89
95
93
91
90
91
90
86
81
84
88
88
81
75
83
102
100
108
103
89
79
75
79
87
89
83
76
71
71
75
82
87
89
85
79
76
80
84
86
85
84
84
84
81
75
69
59
52
56
73
88
93
87
83
87
96
98
86
73
69
78
87
94
97
95
96
87
96
94
85
81
76
74
78
86
88
81
72
73
78
86
87
85
80
72
65
63
75
85
89
85
84
88
92
87
76
67
69
79
86
87
83
73
70
77
91
100
100
89
80
84
93
103
105
100
97
78
76
76
86
93
90
81
74
81
90
90
80
76
77
82
82
78
75
73
69
70
78
82
78
69
67
73
79
79
77
80
91
98
92
81
78
80
78
75
77
88
105
114
110
104
98
98
93
89
89
97
83
80
83
86
89
89
90
89
89
85
85
85
85
83
74
69
73
75
76
79
82
82
80
73
71
76
79
77
76
83
97
100
89
74
71
81
92
89
84
84
92
102
103
97
95
93
91
87
81
89
89
88
86
85
87
98
106
100
88
81
86
94
91
80
67
64
75
85
85
77
70
78
89
97
98
92
84
79
80
84
91
93
89
81
75
74
79
87
88
87
85
87
93
95
98
101
104
100
90
61
74
86
92
94
97
101
100
96
91
92
96
90
82
70
70
78
90
96
94
80
69
70
84
96
94
82
78
80
84
84
75
71
79
88
86
74
66
69
78
86
90
98
108
115
114
105
97
93
92
80
84
83
80
81
82
82
81
85
92
100
97
85
71
68
80
93
97
94
85
79
74
74
77
79
73
66
67
75
85
89
82
75
74
77
79
81
84
85
89
88
89
88
91
94
94
91
90
89
94
97
99
92
81
73
73
78
83
87
89
92
92
83
69
66
76
95
103
94
81
77
81
84
81
77
75
79
83
82
86
94
97
93
86
81
80
88
96
97
94
90
89
86
78
77
84
92
95
93
92
78
93
103
101
91
92
99
100
90
81
80
87
88
80
75
78
90
95
90
87
86
91
88
83
84
91
97
96
87
83
81
82
87
96
102
103
96
88
84
85
91
99
102
99
96
96
98
99
92
80
69
84
96
101
95
91
92
94
90
87
85
88
91
97
98
95
87
79
78
90
99
94
81
75
81
93
95
87
77
74
73
72
77
89
102
107
100
90
86
88
95
99
101
100
96
95
98
100
92
83
71
67
76
88
86
77
73
80
96
105
101
93
90
94
99
101
94
88
91
105
106
92
71
65
81
97
99
87
80
81
88
88
88
86
90
94
93
91
90
91
93
92
86
84
86
94
105
112
106
95
83
65
68
88
98
94
84
81
85
93
93
94
92
93
95
98
103
104
105
107
104
97
86
80
93
107
113
104
91
88
100
111
112
102
94
95
99
99
92
84
84
85
83
84
88
99
104
101
95
94
95
89
76
70
72
84
94
101
95
82
71
69
79
87
89
83
75
77
88
95
96
90
86
85
90
91
91
91
92
87
81
77
81
87
90
83
72
63
63
69
78
87
88
82
77
73
80
93
103
104
92
86
76
73
81
90
100
104
99
84
72
68
77
82
79
72
71
79
90
94
89
89
89
90
92
91
91
92
89
84
79
80
85
94
95
87
83
84
85
81
73
68
71
82
92
95
88
74
64
66
87
83
76
75
88
102
102
90
78
70
75
84
89
83
76
72
76
85
93
93
86
79
75
72
71
74
78
81
86
85
87
87
94
100
103
100
97
100
100
93
84
78
77
84
94
96
89
73
62
63
78
82
78
74
78
86
86
73
59
64
84
102
101
87
74
71
74
79
85
94
94
82
63
56
64
77
87
90
89
89
86
83
86
101
114
115
104
94
83
78
76
77
76
69
67
70
78
83
85
87
75
86
93
87
76
72
80
82
72
68
78
89
96
87
75
76
81
84
84
89
94
84
74
72
79
85
91
98
101
94
79
71
75
93
107
106
99
91
82
75
73
72
67
57
50
53
61
69
75
85
81
89
97
91
78
74
85
96
92
78
66
66
71
73
74
81
94
104
98
85
81
81
88
92
84
68
63
78
95
95
84
77
81
93
98
90
85
87
87
86
88
90
89
80
78
75
70
67
65
76
85
84
84
81
78
75
80
91
98
93
83
70
63
61
64
72
85
98
99
92
84
83
89
90
81
68
63
71
82
92
95
94
93
94
95
94
92
88
84
84
89
96
103
107
105
103
95
89
87
90
80
80
83
87
82
75
75
86
100
104
99
88
79
69
65
67
76
86
98
102
102
97
89
84
86
95
96
86
80
83
97
102
94
84
83
89
93
91
84
81
80
79
87
99
104
98
86
83
89
102
77
77
84
86
78
68
72
85
99
99
93
88
83
77
68
69
79
94
100
103
96
87
81
80
90
104
106
94
84
83
90
89
81
74
76
84
93
97
93
84
73
69
76
88
95
90
79
75
81
93
89
87
85
82
73
69
74
85
88
78
66
64
72
77
72
72
80
95
108
107
96
81
75
80
87
93
90
88
89
88
82
81
83
89
95
96
94
93
86
78
75
80
87
91
95
98
100
94
86
81
92
90
92
94
94
88
82
80
77
67
55
54
67
78
81
75
73
82
99
109
109
97
87
81
80
75
76
81
88
86
80
84
90
97
95
89
84
80
78
79
89
101
101
91
89
96
104
101
87
74
85
80
82
90
93
89
80
79
81
81
74
70
73
77
79
78
82
86
89
91
89
88
85
78
74
70
74
77
77
75
75
78
78
76
67
66
71
78
83
91
98
103
96
86
78
82
92
97
93
85
91
85
79
74
71
73
78
85
92
96
91
85
77
70
71
81
99
110
107
90
73
71
79
87
88
84
83
79
76
74
73
76
75
73
70
68
70
76
80
87
95
97
91
80
70
70
82
93
93
87
84
86
85
83
82
85
88
90
94
97
96
91
82
80
83
90
99
107
107
101
90
85
87
92
95
90
84
81
84
86
87
83
85
88
88
83
79
76
77
82
85
89
90
87
81
81
87
91
87
78
74
75
77
85
95
99
96
91
92
95
93
93
91
92
97
98
95
92
90
91
90
87
85
83
81
79
79
80
82
86
88
90
89
84
80
80
83
88
86
79
70
72
88
99
101
94
91
92
97
94
89
76
67
69
78
85
87
84
81
82
85
89
90
88
87
90
92
90
86
76
72
74
79
81
84
85
83
77
64
60
69
85
93
82
69
69
80
87
80
66
57
67
84
93
88
76
76
89
112
116
96
90
82
80
78
77
78
77
79
80
83
85
85
79
77
80
83
84
82
78
79
82
85
87
88
92
89
74
57
51
60
76
82
74
67
67
69
70
69
67
67
69
70
66
63
64
72
85
100
101
78
85
93
97
87
71
67
78
95
100
96
89
87
88
87
86
86
84
83
80
80
80
81
85
86
86
81
74
71
72
74
76
76
74
70
70
71
75
79
86
87
75
63
56
61
76
89
87
79
70
71
75
88
90
79
64
63
78
97
104
95
85
85
92
97
95
93
94
93
85
72
66
71
82
85
77
74
70
73
79
83
87
89
90
85
83
84
85
89
92
91
87
76
64
58
63
77
86
79
70
71
77
85
88
77
65
62
72
83
87
81
74
76
88
96
94
88
88
91
91
83
78
81
87
87
75
63
59
63
73
83
90
93
93
91
95
92
83
77
79
86
91
82
65
50
47
57
75
84
89
66
71
86
93
88
78
74
76
84
91
91
82
78
86
94
92
81
80
91
99
97
87
82
86
88
78
65
61
70
79
84
85
83
83
93
103
98
83
67
70
80
82
74
65
67
79
82
79
80
85
62
69
84
95
98
97
94
93
94
94
92
84
79
84
90
89
84
85
94
100
93
77
74
84
88
80
73
73
81
83
81
80
86
93
101
105
98
85
79
79
83
82
80
78
87
98
95
81
74
80
80
75
78
83
89
91
93
93
92
87
80
75
77
83
82
81
80
84
89
92
89
86
87
87
85
80
76
79
84
83
78
80
88
95
94
87
81
83
88
91
89
91
92
91
83
74
67
70
78
90
86
71
73
80
79
72
69
80
90
89
83
78
82
84
79
72
71
76
84
87
84
82
85
87
90
89
89
89
94
97
93
90
89
91
84
75
69
75
86
89
87
88
92
95
81
65
57
64
77
84
77
67
71
82
80
73
72
84
95
98
85
81
84
85
79
71
70
78
84
83
71
62
66
83
97
100
95
88
88
90
91
92
95
98
96
86
79
76
77
75
74
75
83
93
92
85
79
76
73
67
81
78
80
86
91
91
93
94
91
82
75
75
80
82
80
78
79
83
83
77
71
71
78
86
91
86
78
68
62
59
61
72
87
94
97
92
85
82
79
74
73
73
79
89
95
99
98
92
82
73
85
88
90
90
93
91
86
83
83
83
86
90
88
85
82
87
89
86
78
74
75
80
81
78
75
79
85
86
82
77
75
75
79
84
86
90
89
88
88
88
84
77
75
81
92
96
91
80
71
74
86
79
79
88
84
73
63
68
89
109
113
104
92
82
82
89
96
94
86
80
77
79
79
78
82
88
94
99
100
102
101
94
85
80
86
95
99
92
83
80
80
83
87
87
88
84
76
68
69
77
89
80
75
79
84
83
79
82
94
104
103
96
85
79
75
78
84
94
97
93
87
88
95
99
96
85
75
70
73
80
86
86
81
79
87
100
106
97
82
70
76
87
95
93
87
83
81
84
89
91
102
101
96
90
92
97
99
95
86
78
78
88
90
81
71
62
68
83
92
89
88
98
106
102
84
72
71
73
74
70
72
80
85
85
84
89
96
99
97
93
89
80
75
77
85
92
96
96
91
89
100
103
101
96
90
86
84
85
82
81
82
86
85
79
74
74
78
83
83
83
88
99
100
91
74
73
86
100
99
87
81
91
105
107
96
85
86
97
108
106
87
66
56
66
84
98
101
94
90
87
87
81
76
79
87
90
92
91
95
96
93
87
82
82
89
95
94
85
81
79
88
99
103
96
83
77
84
96
101
97
90
92
103
108
100
92
95
103
106
95
77
68
76
91
100
100
100
104
113
113
83
73
66
70
84
103
115
111
95
83
81
90
93
89
81
80
85
84
79
76
83
93
106
107
99
83
75
77
90
100
99
90
85
84
86
88
94
101
99
91
81
86
100
109
105
95
93
105
117
120
79
79
80
76
77
84
96
96
83
74
80
98
105
96
81
72
76
79
74
70
72
81
93
99
95
85
77
79
89
99
99
90
84
81
79
73
71
78
88
92
92
90
94
97
95
91
90
94
98
100
88
84
81
79
74
72
76
81
84
88
93
98
101
97
95
91
85
76
68
68
75
87
90
88
81
77
78
84
88
88
82
82
84
86
82
72
68
74
92
102
104
92
85
85
90
96
99
104
104
100
103
87
78
84
91
95
92
88
87
88
89
84
78
72
73
78
78
73
68
70
80
89
88
84
80
83
90
93
92
88
83
83
82
78
73
73
82
97
110
113
103
88
83
80
82
85
90
98
100
97
96
78
73
83
98
107
104
95
83
78
75
70
63
61
63
69
74
73
70
78
84
84
80
82
87
95
94
91
92
95
98
93
83
74
72
76
86
97
101
103
99
92
84
83
83
87
90
87
81
76
78
71
74
83
90
95
96
92
85
81
83
83
82
85
90
91
85
74
70
78
85
84
75
76
87
98
97
92
92
94
90
80
72
74
85
91
87
83
86
94
98
94
86
84
91
103
111
106
93
85
86
90
92
90
88
85
79
76
83
94
102
103
101
96
94
91
86
78
73
77
82
80
78
80
87
99
105
103
95
88
74
64
65
75
87
91
86
81
84
89
91
86
81
77
81
90
104
116
116
105
95
95
93
93
91
77
64
61
76
93
104
99
91
82
81
82
86
84
81
75
70
76
80
89
88
87
87
87
82
80
76
81
86
87
86
82
76
70
65
67
77
86
94
90
84
80
86
99
110
108
82
80
83
91
95
90
80
75
84
91
91
81
76
78
82
82
79
83
82
76
68
68
79
86
86
82
80
79
79
80
88
100
106
98
86
79
77
71
65
66
78
98
112
112
104
93
87
87
92
97
79
80
82
89
89
90
92
93
91
83
76
79
86
95
91
76
64
70
80
79
71
65
66
75
86
90
93
87
78
78
87
101
103
91
76
70
78
89
92
92
88
87
92
100
104
97
86
80
79
80
85
91
97
96
87
80
82
87
85
79
78
89
101
104
91
72
63
72
86
94
88
73
66
72
81
89
88
79
75
77
84
90
87
80
72
65
66
74
91
96
89
77
76
86
94
91
84
78
79
79
80
90
95
90
84
78
83
84
86
87
93
97
98
96
90
86
85
86
91
98
100
92
83
78
80
83
84
83
82
81
80
75
73
76
79
74
67
65
73
80
85
82
86
94
97
92
86
88
95
95
76
74
67
60
64
74
84
90
90
89
86
87
88
87
87
86
82
78
76
82
88
90
87
86
92
100
106
104
90
73
64
64
69
73
71
76
85
93
85
72
67
79
89
92
85
81
82
90
93
93
86
83
75
68
72
82
93
97
93
86
83
85
88
82
73
69
71
79
84
83
80
77
79
85
95
104
106
97
82
70
74
83
84
74
67
73
93
102
88
71
66
80
92
88
77
76
81
83
77
70
96
100
103
104
101
96
94
95
93
91
88
88
88
83
76
77
84
93
95
90
82
80
79
84
92
92
83
75
73
83
96
99
89
77
78
85
91
87
77
76
91
107
108
95
83
83
91
90
80
69
81
85
97
104
96
80
74
80
88
94
96
90
88
92
99
104
100
91
79
78
81
81
78
79
88
95
92
83
79
85
92
87
77
77
89
102
100
90
84
92
107
116
109
94
81
75
81
91
92
91
67
60
71
84
80
69
65
74
92
103
98
91
91
97
107
111
104
92
87
90
93
84
71
68
84
100
107
99
89
87
85
83
85
95
108
115
109
101
95
96
96
95
90
88
82
73
71
81
93
98
88
70
71
83
89
86
84
84
92
92
86
82
84
87
91
96
100
101
98
97
96
93
91
93
101
107
109
105
98
90
88
86
92
104
109
108
105
103
101
95
89
84
82
88
92
87
82
86
96
101
88
87
81
83
85
89
93
94
93
90
86
80
79
84
88
89
90
91
94
98
96
93
90
94
101
104
99
93
89
88
87
84
84
89
91
88
79
73
73
78
81
88
93
93
92
86
86
91
96
93
98
93
87
84
85
89
94
97
98
95
91
89
89
90
91
88
89
90
92
90
91
95
100
105
108
107
107
106
106
104
100
92
93
103
111
106
93
80
71
66
64
69
79
94
103
99
93
87
82
80
88
87
80
78
87
102
108
101
93
87
88
91
93
93
95
96
95
93
91
86
80
78
80
87
95
103
105
107
108
105
93
79
81
98
116
116
99
79
70
74
85
94
90
84
88
92
91
84
73
66
77
84
79
76
85
99
103
88
71
68
77
89
85
77
78
85
93
94
93
91
87
76
65
63
74
88
96
97
93
84
70
64
71
89
106
107
91
74
67
75
91
108
103
84
75
77
80
81
79
80
77
87
90
79
75
80
90
86
69
62
73
89
91
80
70
70
76
81
82
89
96
90
76
63
65
79
92
96
86
69
61
67
80
90
93
90
90
91
85
75
73
80
88
94
95
93
84
75
78
89
82
90
93
78
66
71
88
101
94
80
77
86
98
99
87
75
71
72
75
80
86
87
82
78
75
78
86
92
88
78
70
71
80
89
88
87
98
111
111
95
76
74
81
89
99
101
89
75
71
79
84
82
80
74
68
71
84
98
102
95
85
80
82
90
95
93
90
88
89
86
82
81
83
87
90
88
84
82
83
81
80
78
81
85
90
93
98
104
104
99
92
91
89
88
85
86
85
80
74
76
72
67
71
75
75
72
70
75
81
87
84
80
81
88
97
106
107
102
91
86
83
82
83
85
93
99
95
82
77
84
99
106
103
97
92
88
83
81
83
86
90
90
89
94
92
83
73
71
75
83
69
73
82
84
76
66
65
73
80
83
81
86
93
97
99
102
104
99
90
83
80
79
75
75
83
93
102
96
93
98
106
107
100
88
80
79
77
79
81
79
75
71
78
88
91
81
68
63
72
89
83
89
94
93
80
70
76
89
95
90
80
77
83
89
90
89
88
91
91
94
93
87
79
75
73
75
80
89
99
101
92
82
77
80
83
85
84
86
81
77
75
79
82
78
78
82
84
84
80
81
88
89
97
103
95
83
78
81
90
92
82
71
68
71
80
87
86
89
92
98
104
100
96
90
80
70
63
69
79
83
81
77
80
88
94
93
90
84
81
86
97
104
97
79
73
85
105
106
90
75
88
90
95
99
93
76
65
67
82
93
92
82
72
73
82
88
94
91
84
78
79
82
90
92
89
85
81
74
70
72
75
79
79
76
77
84
92
90
91
93
102
105
95
84
79
88
102
103
90
80
96
92
82
74
70
67
70
78
90
95
95
89
86
84
84
88
93
91
82
66
57
59
70
83
89
93
94
88
79
77
80
85
79
70
67
75
85
86
84
84
88
92
88
88
85
87
92
92
85
82
96
92
81
71
70
74
81
86
92
95
94
91
91
89
87
84
85
87
88
79
72
75
84
87
90
86
83
81
81
83
88
91
90
87
81
79
83
82
84
81
80
80
84
90
97
97
89
82
74
75
79
81
81
83
78
73
76
82
91
95
91
88
92
92
88
82
80
84
87
86
85
87
100
102
93
80
72
74
81
85
91
92
91
87
81
79
82
87
86
79
69
65
72
89
106
107
96
82
77
81
80
78
80
80
74
71
77
92
102
96
86
79
84
91
90
82
78
83
85
84
81
87
97
101
95
86
79
80
86
89
91
86
79
68
67
74
81
75
64
51
50
55
67
79
89
91
91
91
96
97
96
90
84
80
71
71
82
95
100
96
83
78
84
90
98
94
87
84
85
89
94
95
96
97
93
89
89
90
92
91
86
77
65
59
67
78
83
72
59
54
56
62
62
59
62
65
74
84
91
92
86
89
92
85
67
49
53
75
97
100
92
83
82
84
85
85
88
94
93
86
80
81
83
85
84
84
88
93
97
91
77
63
60
67
82
96
102
98
91
83
75
66
60
54
55
64
75
85
92
92
74
88
100
93
66
44
47
74
99
102
90
79
78
78
73
70
78
91
88
73
56
56
71
84
84
78
78
85
90
84
73
66
70
81
90
98
100
94
88
80
74
76
75
73
68
76
93
112
118
110
84
98
105
95
78
69
73
84
92
85
73
66
70
79
85
79
74
72
72
70
67
74
86
90
84
73
64
69
75
74
75
78
81
83
85
86
85
76
70
69
78
90
90
83
75
78
93
106
108
102
81
80
84
83
80
80
82
83
80
76
74
74
75
83
88
87
75
67
69
77
84
86
88
88
82
71
64
70
78
80
79
76
76
79
85
98
100
93
85
84
90
90
85
77
77
85
85
79
74
79
61
52
60
73
82
86
86
85
84
85
85
85
87
87
83
79
76
81
88
87
81
75
77
83
81
76
77
87
95
90
80
76
81
90
96
102
105
104
99
92
91
90
91
88
91
98
98
91
82
81
79
69
71
80
85
85
81
89
90
87
82
79
87
92
91
86
82
84
89
91
93
98
102
99
89
82
82
89
94
89
84
84
88
93
92
93
97
99
96
87
82
87
95
96
90
85
88
93
95
93
94
84
76
77
71
66
66
79
90
85
72
67
79
94
103
97
83
70
67
79
96
107
109
102
94
88
86
85
87
89
91
88
85
81
81
86
94
95
89
79
74
75
82
84
80
72
69
73
82
91
77
72
70
67
62
61
67
81
91
89
79
80
86
95
95
88
77
71
73
76
74
69
69
79
91
99
95
88
85
87
90
89
83
80
81
87
93
92
84
76
69
67
69
77
85
86
83
78
82
89
76
82
85
83
79
79
83
89
91
91
91
95
94
90
83
81
84
91
92
88
75
65
65
75
86
92
91
86
79
79
83
89
92
89
90
91
94
94
92
86
80
74
73
78
88
96
98
94
85
81
85
87
87
89
91
94
92
91
92
93
95
91
84
73
71
79
91
93
87
79
76
79
79
78
78
79
81
80
74
73
78
89
95
95
93
95
99
98
99
98
95
92
88
84
84
86
88
87
84
79
99
86
76
74
82
89
92
91
95
98
97
92
85
79
78
88
96
98
91
80
72
71
75
81
85
90
88
82
74
73
77
82
81
80
84
91
94
89
81
81
93
106
111
100
84
78
79
87
92
93
113
98
78
70
76
89
95
91
82
78
84
97
107
102
89
83
90
104
106
94
78
75
80
91
93
90
84
81
79
82
85
84
77
73
81
94
99
88
70
65
79
103
111
102
85
75
80
92
99
99
106
101
89
78
80
93
100
88
68
58
70
95
112
104
85
73
81
92
90
75
68
78
94
96
82
68
69
78
85
87
89
92
97
99
103
108
105
97
90
89
90
89
85
82
85
85
87
89
90
89
89
94
92
90
90
90
89
85
79
76
79
86
90
89
87
90
92
88
70
48
46
66
90
97
82
72
73
81
80
74
73
89
111
123
115
97
82
80
98
113
109
91
79
79
92
100
99
92
89
87
89
85
86
90
91
88
83
80
83
85
82
76
75
83
96
105
103
93
80
67
65
74
89
98
95
83
73
71
69
68
73
86
99
105
93
77
69
75
90
100
101
96
92
90
95
100
103
107
104
99
92
85
75
73
81
90
94
89
79
73
74
80
83
86
88
87
89
90
91
93
95
92
91
95
95
85
73
68
72
84
87
83
74
68
68
75
84
92
91
82
77
84
91
92
94
95
100
104
107
105
91
89
82
74
74
83
95
98
89
80
79
85
89
90
87
84
82
84
86
93
95
89
84
84
88
89
88
86
89
91
86
80
73
73
74
76
82
90
93
90
81
78
84
92
97
99
100
101
99
99
90
88
92
92
88
80
83
89
93
93
90
84
79
84
92
98
96
87
81
80
85
88
85
82
83
86
87
89
87
82
79
82
95
105
98
78
71
81
103
112
105
92
87
92
97
100
101
102
97
85
89
77
76
89
97
97
91
86
85
86
86
84
82
80
82
85
88
86
79
76
79
87
89
87
80
75
73
75
78
77
78
82
91
95
89
79
79
89
100
105
102
90
82
76
74
76
87
101
98
80
87
67
57
69
87
104
107
98
84
76
79
88
94
93
83
72
70
71
73
75
75
77
78
81
83
80
76
77
81
83
84
82
77
74
75
77
80
82
84
86
89
89
81
71
66
71
84
95
90
77
80
71
66
71
85
98
102
95
85
81
84
93
101
100
91
75
64
62
69
76
75
68
65
74
87
96
97
96
95
93
93
90
87
84
82
77
73
74
80
90
100
102
95
88
86
91
97
95
88
77
77
78
83
91
97
94
86
78
77
83
93
94
89
79
72
65
66
71
79
84
81
72
72
79
89
99
100
99
99
100
100
101
101
95
85
79
80
89
95
98
97
102
105
102
95
91
95
96
90
78
93
87
85
91
94
88
78
74
81
90
92
85
72
61
58
63
75
86
90
89
88
89
94
92
90
87
85
90
94
98
104
112
111
99
85
81
86
93
93
81
77
84
96
100
93
83
82
86
90
79
99
89
82
77
77
79
82
90
95
93
83
73
71
75
81
84
86
89
89
85
82
89
96
96
90
85
84
89
91
91
95
104
105
102
91
79
77
80
81
77
73
76
85
91
91
87
84
87
93
97
84
84
82
77
74
76
84
92
93
86
80
80
91
103
103
90
76
71
78
82
81
78
77
80
85
89
92
90
84
75
74
79
84
86
85
75
73
77
82
87
82
73
73
83
95
95
88
88
96
110
85
90
94
95
90
83
79
75
72
73
79
92
105
109
98
79
65
62
74
87
93
88
77
75
79
82
84
80
75
74
75
75
74
72
72
71
70
77
90
94
86
71
67
81
94
94
88
88
95
99
100
100
98
97
95
87
83
78
70
70
75
82
86
88
85
81
77
73
75
87
101
108
101
89
81
79
80
80
80
85
90
95
90
81
72
70
73
83
91
93
88
81
81
84
87
82
85
91
97
96
97
94
83
73
75
84
96
98
89
79
73
72
79
86
88
88
80
72
68
79
92
104
102
94
92
95
99
96
83
72
73
82
88
81
72
75
90
102
94
78
70
81
97
98
87
79
78
85
93
95
87
84
77
69
72
79
92
99
99
91
84
85
92
101
98
90
81
78
80
84
81
79
81
88
97
101
100
92
78
67
67
75
81
75
70
78
100
115
105
80
69
80
95
96
90
90
90
88
80
79
95
88
88
89
84
75
72
80
91
97
98
98
101
103
98
93
95
101
104
96
82
71
74
86
96
94
86
78
79
87
95
100
93
78
72
78
93
105
104
94
87
85
82
79
83
94
108
107
91
76
103
90
89
92
84
71
64
71
83
91
93
93
93
96
96
97
99
103
104
99
92
85
81
83
89
94
89
82
81
90
101
104
96
88
88
92
95
89
86
86
91
90
84
82
84
95
105
108
101
93
95
86
85
88
84
77
79
85
87
83
77
76
83
86
87
89
87
86
87
91
93
89
83
82
87
96
94
86
82
85
91
94
95
102
109
108
97
88
83
87
91
93
97
104
105
96
87
88
97
100
84
82
84
86
86
86
92
97
96
90
76
71
71
71
71
76
84
87
84
81
81
85
91
97
101
97
92
89
95
96
94
88
85
97
107
104
96
94
99
105
101
94
96
105
105
96
85
88
99
100
77
71
78
89
98
95
84
78
82
95
103
98
87
78
79
88
92
89
83
81
82
79
74
75
85
92
91
86
87
98
110
108
96
87
85
87
90
93
93
91
83
78
77
81
89
95
99
99
95
93
97
89
85
87
85
81
75
78
90
103
110
103
92
84
85
85
83
78
73
79
88
90
86
82
86
90
91
89
95
108
116
106
89
85
89
96
96
91
86
82
79
78
78
81
89
94
99
103
107
105
88
87
81
78
81
85
91
95
99
101
95
87
82
90
94
92
80
68
69
79
85
86
87
95
106
107
101
95
97
103
95
76
67
77
95
101
86
68
65
82
99
103
83
62
58
69
83
91
86
80
74
76
80
79
86
97
105
104
98
92
85
78
73
76
83
87
84
78
77
82
86
87
88
89
95
103
104
102
98
87
76
71
75
86
93
89
75
66
74
98
117
118
98
76
67
72
77
75
75
81
76
80
80
73
72
80
90
91
82
75
81
89
93
88
79
76
77
77
79
85
98
100
90
74
72
88
107
112
99
81
78
89
100
98
88
81
83
92
101
104
103
99
98
101
106
105
96
87
90
99
87
96
91
75
61
63
76
85
80
74
82
102
118
117
100
82
69
65
72
85
97
100
91
82
84
98
111
113
101
86
79
83
89
90
89
92
99
109
108
102
94
88
85
85
90
97
100
96
93
93
85
91
90
86
82
80
81
84
84
84
86
96
109
118
115
103
88
82
83
86
87
87
91
95
101
100
101
100
98
93
83
75
77
84
90
92
95
99
101
101
100
94
85
72
67
75
86
91
85
82
68
63
70
81
89
89
82
76
74
76
77
80
88
102
116
121
114
102
89
84
80
80
83
88
91
92
89
87
95
97
98
98
99
98
91
81
73
79
92
100
98
91
87
84
82
79
81
84
84
81
65
68
80
84
80
77
78
81
83
79
78
78
86
98
112
118
113
99
85
81
84
89
90
88
86
83
86
90
96
101
104
105
103
99
89
75
68
77
88
93
88
81
87
96
99
86
75
71
73
78
77
79
83
83
79
78
83
92
98
97
91
89
86
91
95
98
94
87
80
81
87
94
98
97
89
80
79
89
98
100
91
82
80
85
86
85
82
81
83
83
85
88
92
91
90
87
81
76
72
76
82
74
75
81
83
79
84
89
96
100
100
93
87
84
83
88
89
88
86
83
86
83
83
85
83
83
82
85
90
91
84
79
81
88
96
101
96
87
82
86
95
101
95
83
86
98
106
101
85
77
86
90
94
96
87
77
75
85
96
101
100
96
92
90
90
89
91
91
91
91
85
75
69
69
79
90
99
88
77
76
83
89
89
85
91
103
108
98
90
93
101
101
88
81
86
101
112
103
85
77
89
96
97
94
88
84
83
87
95
96
95
97
98
102
100
91
84
81
83
86
91
91
85
77
80
90
98
88
74
70
78
85
80
68
66
78
92
92
86
82
82
75
68
70
81
92
97
94
85
81
95
92
87
86
87
87
85
80
80
80
84
90
95
97
92
88
82
77
75
75
82
97
103
94
82
81
83
85
78
71
74
82
81
73
65
64
69
74
77
78
73
59
52
59
74
85
87
81
77
81
90
91
94
93
85
74
73
79
83
83
78
77
82
83
81
73
71
75
77
75
76
84
93
92
83
76
78
82
80
74
75
83
92
92
84
73
65
61
67
76
79
69
59
61
79
89
87
77
71
74
73
79
92
93
84
74
82
100
109
99
79
68
75
84
84
71
58
62
78
89
88
83
83
84
82
81
78
81
84
85
87
84
84
82
79
75
69
57
52
57
67
71
70
71
81
91
93
92
90
91
71
71
78
82
85
87
96
103
102
91
76
70
81
92
98
87
70
64
75
92
100
95
88
83
80
79
79
83
90
93
89
83
74
69
71
77
77
70
62
56
58
64
67
67
68
71
76
86
94
95
79
83
90
91
85
82
81
84
82
76
72
78
85
89
87
84
83
84
84
87
90
94
92
83
71
69
77
92
100
92
76
68
70
77
84
87
89
88
81
68
56
54
61
70
69
61
59
66
79
88
82
93
102
95
81
74
78
87
93
85
80
80
88
84
74
73
84
96
94
84
75
81
89
85
74
70
83
102
108
91
71
61
70
80
85
82
81
82
86
80
71
68
72
80
79
77
76
83
88
87
93
98
97
85
79
83
96
106
103
92
81
78
80
82
85
85
83
84
78
72
74
82
90
88
78
77
84
101
106
94
79
72
74
82
77
72
70
76
89
98
100
95
87
83
81
85
92
95
93
84
96
94
87
80
81
89
99
100
93
83
75
71
72
78
85
84
77
70
69
73
81
87
89
86
78
71
76
90
95
87
77
72
78
86
84
82
83
90
99
103
101
95
89
80
75
78
78
77
74
73
75
65
67
77
84
90
92
91
89
86
85
83
83
77
70
67
72
84
94
93
89
83
83
84
82
81
86
92
92
81
71
73
83
93
92
89
92
97
97
88
83
85
91
89
78
73
75
79
81
78
74
68
75
89
94
86
80
80
90
99
102
98
89
83
78
80
86
97
104
105
103
99
98
96
95
95
92
90
86
81
83
86
87
85
83
86
91
92
84
76
75
87
97
96
89
83
87
92
90
82
77
80
88
95
91
76
66
69
81
90
91
85
80
83
93
102
102
89
82
89
105
117
114
102
95
93
86
76
73
79
87
91
82
73
73
84
91
90
81
77
82
85
85
87
94
97
94
89
87
88
71
79
82
80
73
68
67
69
77
79
81
83
80
83
93
102
101
90
82
85
93
102
101
96
93
95
93
87
82
82
86
86
78
70
68
75
83
90
92
93
89
82
72
75
88
97
96
90
91
100
83
86
86
76
69
68
70
74
79
88
97
102
94
90
90
94
99
99
97
93
87
81
78
83
92
101
106
107
102
99
100
99
95
87
79
80
85
91
99
105
107
101
89
80
83
89
94
92
90
90
87
84
78
73
70
73
76
77
78
85
90
93
83
79
77
82
88
87
83
81
81
82
81
82
86
90
90
89
86
88
95
103
106
100
93
91
89
88
85
91
100
107
107
95
85
83
86
87
89
89
88
82
76
74
80
88
92
85
75
67
68
76
83
82
79
79
78
77
74
73
79
83
86
90
94
96
91
80
67
67
76
89
96
95
90
87
84
85
81
84
90
102
108
105
96
88
87
93
101
102
90
86
83
78
83
92
95
84
70
61
69
91
107
104
89
80
85
92
92
87
78
80
87
93
101
105
103
91
77
74
81
92
93
90
84
85
87
87
85
86
90
97
102
104
102
99
96
100
105
108
81
77
74
73
76
84
85
76
66
65
79
102
110
99
77
73
86
104
102
87
75
77
86
91
85
78
78
82
84
89
94
94
91
89
91
96
93
84
77
82
90
95
99
104
108
103
97
93
102
109
75
70
71
71
73
75
77
76
78
80
84
89
88
80
74
73
84
93
92
77
67
73
84
88
80
70
65
71
78
81
80
77
74
79
83
80
69
57
66
89
111
116
115
116
113
105
91
86
93
106
83
85
87
88
84
76
72
76
87
92
88
80
72
74
80
81
81
81
79
78
78
81
87
92
91
82
71
69
72
76
78
81
84
83
78
64
53
52
68
94
111
110
99
91
89
83
79
74
74
83
92
97
95
92
91
89
86
83
86
92
90
83
76
75
76
79
79
78
79
83
84
82
81
84
91
87
81
78
81
85
90
96
96
92
86
80
79
80
84
83
80
73
64
60
66
77
79
74
70
74
93
90
84
84
91
97
101
99
93
91
86
81
75
72
73
76
76
80
87
94
89
76
67
70
83
91
94
91
88
85
83
85
91
92
91
92
97
105
103
91
75
69
76
88
98
102
97
90
82
81
88
82
79
83
87
88
93
98
99
95
84
74
69
72
76
77
79
85
93
102
96
87
74
71
81
89
92
90
83
78
76
85
96
104
96
86
84
93
97
93
85
90
107
124
126
115
104
96
83
73
79
74
76
82
85
82
83
90
95
96
95
96
96
91
86
82
82
85
85
84
83
85
84
80
78
75
78
83
86
84
86
88
96
99
96
87
81
76
74
77
83
92
104
110
106
100
100
100
92
77
82
80
76
77
81
88
95
93
86
84
95
112
121
112
90
75
74
79
82
75
67
68
75
78
79
76
79
84
90
90
87
87
83
82
86
88
87
84
78
78
83
88
87
83
76
75
82
87
90
87
94
92
80
75
80
93
101
96
82
73
80
96
108
102
84
62
57
72
87
87
76
66
67
76
86
86
85
83
81
80
84
91
96
88
83
80
85
90
92
94
98
101
98
87
79
71
67
65
67
75
88
83
80
80
88
96
97
94
84
78
77
79
78
67
56
49
55
71
85
86
77
72
76
82
84
83
82
83
83
83
91
107
115
108
88
73
77
91
100
101
100
104
107
103
94
89
84
77
69
64
78
71
73
80
88
93
94
93
93
87
82
77
68
55
50
56
70
80
78
71
73
82
91
88
80
77
84
92
96
93
92
99
105
101
83
72
80
101
113
105
90
85
87
95
95
95
95
92
84
69
94
85
76
72
70
73
81
90
93
88
79
73
70
71
77
86
91
86
74
69
79
97
105
99
88
83
85
89
84
76
73
79
87
90
88
84
93
108
115
107
89
77
78
88
91
87
79
79
86
89
101
95
84
76
73
74
83
89
91
86
79
73
76
88
99
98
87
71
67
72
90
107
113
104
92
82
79
79
74
67
64
69
77
91
98
98
93
92
94
96
91
81
80
89
94
91
81
79
88
105
84
82
82
89
100
103
101
93
85
79
74
74
81
87
88
81
71
61
64
78
92
103
103
91
79
74
78
84
88
86
86
83
82
84
88
90
90
89
91
94
92
83
76
79
88
96
99
97
97
96
82
77
78
85
98
107
105
93
77
69
71
75
80
78
74
75
78
83
85
86
89
87
84
77
77
78
82
86
88
96
104
107
98
81
69
73
88
100
105
101
94
87
83
81
81
85
92
96
97
92
101
96
86
76
79
86
95
90
80
76
81
88
90
87
80
85
94
99
98
92
87
79
74
71
78
82
80
76
76
82
93
101
97
85
75
77
93
104
104
98
93
97
105
105
100
94
91
88
90
98
96
95
89
81
73
68
68
74
81
86
89
88
90
94
99
102
101
99
92
87
81
79
83
91
97
88
79
76
78
81
79
85
91
91
88
84
89
97
100
97
92
95
99
104
109
112
108
99
91
95
76
80
85
87
77
65
57
68
81
89
88
85
84
94
100
99
96
91
89
87
86
89
98
104
98
89
81
84
87
84
85
93
104
105
93
84
83
91
97
94
86
79
77
81
93
110
123
120
103
91
89
84
86
90
82
76
76
83
90
91
89
87
90
91
86
78
75
80
89
97
102
100
95
85
78
80
84
84
82
80
87
101
112
110
99
91
87
88
86
86
81
78
77
82
94
109
122
123
113
98
101
99
98
92
87
87
92
96
89
78
72
76
84
84
74
66
67
72
85
96
102
96
83
80
82
91
90
83
79
83
92
98
98
100
102
98
91
88
91
97
96
89
85
89
102
110
110
103
98
91
80
91
99
98
91
87
89
90
83
74
72
73
78
76
69
66
71
76
83
87
88
83
79
82
91
96
92
90
95
107
110
101
93
93
100
97
89
87
100
111
110
95
84
85
92
96
93
86
79
66
77
71
77
88
97
96
87
78
78
89
97
99
90
76
70
74
75
75
75
81
86
82
73
71
76
87
90
87
87
96
105
102
88
74
70
77
88
93
96
89
80
72
68
70
73
75
76
78
81
87
95
87
83
87
88
84
79
76
79
90
94
87
79
73
76
78
73
61
63
80
102
105
89
78
75
76
74
71
80
97
109
104
85
71
71
82
93
95
93
89
88
83
78
69
68
69
75
79
89
97
90
90
91
88
85
79
73
72
77
80
75
69
70
81
91
82
60
45
54
78
99
104
99
94
91
86
74
71
81
94
95
86
76
77
88
95
85
72
68
79
91
93
79
64
57
66
77
82
79
79
75
82
93
95
91
81
77
81
88
90
85
78
80
86
94
84
70
62
66
75
82
90
94
95
93
89
87
90
93
89
82
81
85
92
97
92
80
71
74
86
93
88
78
68
69
75
76
73
71
75
73
74
82
90
90
85
86
90
92
91
88
87
86
88
88
87
90
91
88
84
86
92
93
86
83
91
102
105
94
83
83
95
105
102
92
83
77
76
84
94
95
88
79
78
83
84
77
74
85
97
79
80
82
84
87
86
83
82
80
77
80
85
88
89
88
90
95
97
94
93
98
102
99
93
88
93
102
99
87
78
82
94
102
100
93
87
77
67
64
74
89
95
86
78
75
79
86
89
93
96
83
81
84
89
95
94
82
74
76
78
82
85
89
91
92
92
93
93
93
92
95
94
95
93
92
90
89
90
90
87
83
80
82
87
89
88
84
76
68
71
82
92
90
81
77
79
87
90
90
89
75
70
73
83
93
96
89
83
82
85
86
87
89
92
94
91
85
82
85
89
89
86
85
86
85
82
83
89
98
99
94
86
83
85
85
83
87
97
101
95
82
76
79
82
84
84
86
91
93
91
77
79
79
79
78
81
86
89
89
87
88
85
87
91
93
90
80
72
76
85
90
93
93
90
86
82
78
83
88
91
90
92
96
99
94
82
81
96
106
103
85
76
82
95
102
96
90
88
87
80
85
80
76
75
77
81
84
81
76
75
80
84
87
90
92
91
90
84
83
83
86
91
97
100
94
83
75
78
84
85
82
82
91
99
99
91
82
84
88
89
84
83
93
104
111
105
90
79
73
71
82
71
68
75
83
91
90
82
72
66
73
84
90
93
90
89
92
98
99
91
82
74
71
76
83
86
90
92
92
90
83
79
81
88
96
101
97
89
84
86
88
86
83
82
88
94
91
81
75
79
77
86
92
92
85
85
89
97
96
89
85
86
95
98
90
79
73
78
89
98
99
86
67
59
68
88
101
95
82
78
82
89
87
85
91
102
105
95
87
91
102
97
78
67
73
86
93
89
82
85
76
91
100
98
92
89
92
99
103
100
96
96
100
102
94
82
71
67
75
94
111
117
107
88
81
87
95
87
73
67
76
87
81
70
68
77
86
84
80
83
86
82
73
67
77
89
97
97
94
94
85
88
88
94
99
103
96
88
83
83
85
86
85
87
91
92
91
83
73
69
79
97
104
94
84
86
96
99
89
75
72
79
82
71
61
56
59
60
61
66
66
62
60
66
75
86
95
98
97
97
89
87
88
93
97
95
92
87
83
80
77
70
72
80
90
97
95
87
77
67
60
59
56
58
67
85
103
107
93
72
67
80
95
95
82
68
56
50
53
64
75
76
71
66
72
82
89
95
94
88
77
82
89
94
95
93
95
99
98
91
83
76
78
90
101
99
86
80
85
91
85
66
49
47
64
83
94
87
72
59
64
80
96
99
87
73
65
64
69
77
86
89
83
77
75
80
88
93
95
92
75
72
78
88
99
109
109
101
90
83
82
82
85
92
96
96
88
84
86
94
94
85
75
71
75
81
81
79
74
68
71
82
92
90
80
70
67
75
83
79
73
70
73
79
78
78
82
89
95
99
78
81
87
97
106
112
109
92
75
65
69
83
89
90
86
87
89
89
83
82
86
91
90
82
72
68
77
85
88
81
77
83
95
98
88
72
67
75
82
72
60
55
68
82
86
77
69
69
75
79
80
85
90
93
94
95
94
90
80
73
76
84
91
89
85
86
92
96
91
84
84
90
89
79
68
64
76
89
90
83
77
81
94
98
88
72
66
75
88
89
77
69
73
83
89
84
70
58
54
56
88
83
80
81
84
88
94
96
96
92
88
83
81
81
84
91
94
96
92
89
87
86
83
77
71
72
78
88
91
88
79
79
86
89
84
72
66
74
92
105
101
86
74
73
78
82
82
76
69
61
97
93
88
91
96
102
107
104
100
91
80
71
70
76
85
92
91
85
85
86
86
81
77
74
75
78
84
88
90
85
77
76
86
97
94
79
69
73
82
86
82
76
74
76
72
71
78
86
89
81
93
86
85
93
104
109
107
100
91
84
77
71
71
76
82
85
83
85
88
88
83
76
75
75
81
88
90
86
82
73
67
72
83
93
88
78
73
75
77
68
63
71
86
90
76
63
65
79
92
92
80
76
77
83
91
92
86
83
86
93
98
96
85
75
71
76
84
86
87
85
79
73
70
74
84
90
86
80
74
74
78
78
77
74
74
76
76
73
71
73
81
95
104
102
91
78
74
77
81
81
78
75
80
85
86
79
70
66
74
90
103
103
87
72
69
82
94
94
87
85
87
85
79
75
80
87
88
78
71
75
85
87
80
74
77
82
80
71
71
81
97
100
95
92
94
94
88
81
78
79
80
84
88
94
95
89
80
71
71
82
95
98
85
72
77
94
107
103
93
90
98
101
93
87
85
90
91
86
74
68
74
81
85
86
87
87
85
87
90
95
94
82
70
71
83
91
88
83
84
89
93
94
91
91
92
93
91
86
86
94
101
98
88
80
84
92
93
87
80
81
87
91
90
87
90
96
96
94
85
81
82
86
92
96
93
90
85
84
86
91
96
94
88
82
85
91
87
82
83
91
98
90
80
73
73
77
81
79
78
80
84
83
81
82
88
89
83
77
76
81
87
88
87
92
96
94
93
91
94
100
102
102
101
96
93
89
80
69
65
74
89
102
106
104
102
96
90
83
85
94
84
79
78
74
73
77
81
77
64
57
57
68
81
89
91
88
85
81
82
86
93
94
89
89
90
93
95
91
90
90
92
96
100
98
90
80
76
77
84
89
89
91
95
104
108
102
89
81
86
94
73
77
85
91
91
87
80
74
69
66
71
81
90
91
87
84
85
86
86
85
91
91
86
81
83
90
97
90
78
69
72
83
96
97
88
77
78
92
108
113
102
86
85
101
112
108
93
79
75
81
74
72
81
90
90
82
69
62
66
73
83
89
89
83
77
74
83
89
94
92
91
89
84
84
83
85
84
80
73
73
79
82
80
79
80
84
86
85
86
88
85
85
91
107
116
112
98
88
85
87
81
68
67
73
75
70
65
64
66
73
80
86
88
88
82
73
70
80
95
103
99
89
80
75
77
79
75
71
72
81
83
76
61
56
66
81
88
81
72
70
78
86
98
112
115
109
97
92
95
101
86
83
82
76
75
72
76
85
94
97
93
88
85
86
84
76
68
65
76
90
97
90
76
67
68
76
81
76
72
71
75
77
76
78
84
85
84
79
75
84
89
88
89
95
101
97
86
78
82
95
88
94
95
92
90
86
83
87
95
105
103
89
74
68
70
77
78
75
71
72
78
79
74
72
74
82
91
90
83
81
86
94
103
110
106
97
85
82
93
101
100
89
80
79
86
91
82
73
78
92
86
80
78
86
94
96
84
74
72
80
86
82
73
65
67
75
85
90
90
84
77
72
76
82
90
97
99
100
95
93
92
95
98
94
88
83
86
95
102
98
91
85
83
86
90
92
89
84
84
90
90
71
66
76
86
87
81
75
78
84
83
80
77
76
75
74
76
83
91
98
94
86
80
82
89
97
100
94
82
76
77
85
91
86
76
72
79
83
77
66
61
72
87
97
97
97
94
89
81
77
86
81
81
84
79
70
66
74
85
92
90
84
80
75
71
70
71
74
80
88
94
94
88
78
80
92
101
102
88
78
79
87
98
100
96
92
86
76
64
59
66
80
96
105
109
108
103
95
82
77
74
89
100
101
91
83
78
75
73
72
77
85
86
77
66
63
68
78
83
83
83
82
79
78
80
96
112
116
105
91
83
86
84
84
90
98
100
93
84
86
90
96
99
102
103
102
99
95
93
95
80
90
92
88
87
92
93
88
77
71
76
87
97
93
79
66
66
80
89
87
76
68
72
81
90
98
103
101
93
81
80
85
84
79
78
86
99
101
95
91
91
92
90
86
84
84
82
83
85
93
93
85
74
65
67
78
91
97
96
93
94
96
95
88
76
66
64
70
72
66
63
70
85
93
90
80
80
84
84
80
77
86
98
98
91
86
86
88
86
82
80
84
84
80
80
87
90
86
84
84
80
79
77
80
78
85
92
94
92
89
93
96
89
72
59
59
63
59
47
41
53
78
94
93
81
76
84
93
93
80
69
68
79
89
90
84
84
88
90
89
85
84
88
90
91
95
100
101
93
87
76
85
95
99
95
89
84
77
72
72
79
86
81
68
63
68
72
66
53
51
67
85
93
92
94
95
99
94
83
72
68
70
77
83
89
91
98
105
105
96
87
85
92
99
99
91
84
87
91
93
90
94
95
98
97
91
80
74
73
77
78
72
65
67
74
83
86
79
72
71
84
94
100
98
93
90
86
81
79
85
92
98
100
103
105
111
112
107
102
95
92
93
92
91
89
86
81
77
78
85
85
83
81
86
93
95
90
88
89
88
82
69
63
69
79
86
88
84
79
78
84
93
100
95
78
71
75
86
95
100
103
103
102
102
104
109
110
100
95
95
103
103
91
77
75
83
95
93
83
82
71
73
74
75
84
96
103
100
92
86
84
89
93
92
87
82
86
89
87
81
79
76
76
77
78
84
90
92
90
89
93
96
97
91
89
93
99
100
96
95
95
96
90
80
79
87
96
94
88
85
82
81
78
75
82
92
100
97
89
86
95
108
111
103
89
81
87
95
99
96
82
63
57
68
88
96
91
82
80
89
99
106
101
97
90
89
88
92
96
97
98
96
94
94
102
110
107
95
87
89
96
94
89
86
86
86
80
75
77
83
87
87
81
80
84
90
96
98
100
99
93
86
85
93
100
95
82
79
89
99
99
94
93
98
98
90
81
78
84
97
107
109
103
100
106
111
108
96
89
92
77
88
93
95
90
82
73
70
77
80
76
67
61
68
84
95
92
86
84
89
102
113
116
108
96
85
82
90
95
91
81
79
89
100
98
90
82
78
80
88
100
112
117
109
97
90
92
97
98
98
64
82
92
94
91
89
90
92
94
91
89
83
82
82
86
86
81
74
73
83
99
106
99
82
73
73
83
90
86
77
77
89
101
103
95
89
88
88
90
91
99
108
112
106
97
93
94
99
102
98
78
87
90
83
81
88
95
102
99
90
86
87
92
93
91
85
82
80
84
92
97
89
77
69
72
83
88
85
80
82
86
89
92
92
93
91
88
92
99
108
106
89
73
69
84
101
108
98
84
76
85
100
105
96
82
78
83
91
89
81
74
78
91
95
90
82
74
75
83
93
98
90
79
75
84
94
97
92
89
94
92
87
80
83
89
87
77
75
90
109
109
87
62
52
69
92
98
85
65
53
79
83
83
82
84
87
89
86
83
79
82
86
87
80
73
74
78
81
83
87
87
85
83
86
89
90
88
82
76
74
74
76
75
73
73
73
76
81
85
90
91
91
89
82
73
68
66
67
72
77
84
85
84
85
93
98
102
95
85
78
72
67
67
71
79
88
87
80
77
88
102
106
97
88
84
85
84
81
84
87
90
89
84
82
80
79
81
79
80
84
89
93
90
79
62
51
45
48
62
80
95
101
101
95
92
85
77
72
67
64
61
61
67
81
93
91
80
69
73
83
98
105
101
91
80
75
73
78
87
93
95
88
86
89
95
95
91
81
76
76
81
90
91
84
79
78
78
80
81
84
88
94
105
104
92
71
53
54
67
76
77
77
85
94
98
93
86
84
83
78
75
81
91
96
90
81
74
77
80
83
83
81
81
88
98
101
96
84
78
77
78
78
80
85
88
90
91
92
93
88
72
73
87
105
111
99
86
84
92
96
90
82
77
81
86
93
102
106
96
79
66
72
86
94
91
85
84
81
78
77
84
89
92
91
88
89
85
81
79
85
87
84
80
80
81
77
70
70
78
88
63
54
64
91
110
113
104
97
95
95
84
73
65
66
76
91
105
107
95
83
80
88
93
90
84
85
86
84
79
84
93
105
105
95
83
78
73
65
62
75
92
98
94
86
83
86
83
77
76
81
71
57
56
67
78
80
72
72
80
88
84
75
68
68
76
90
101
101
94
92
95
97
93
88
84
84
87
86
86
86
92
96
96
87
80
79
78
70
62
62
71
89
97
95
92
91
89
83
78
80
90
84
75
67
68
71
71
75
82
89
91
87
79
76
78
82
83
87
96
103
104
96
89
84
85
86
87
87
86
87
88
86
83
80
78
78
80
84
78
65
58
66
81
91
89
82
78
80
85
89
101
101
88
75
76
84
92
92
86
86
90
88
87
86
84
78
67
65
81
94
101
93
83
80
82
84
83
84
83
85
87
90
92
91
86
79
78
83
85
79
68
65
79
93
99
94
88
89
89
83
100
92
84
86
91
96
93
82
69
67
74
85
87
90
89
87
80
79
85
92
91
89
83
85
85
84
81
85
85
84
84
86
94
97
92
86
83
86
90
88
80
70
76
86
96
99
97
91
83
77
87
82
84
94
100
95
80
66
58
60
69
77
85
86
87
87
93
98
100
95
89
88
88
86
85
85
87
89
88
82
76
77
81
86
89
92
94
95
96
93
88
73
64
63
72
82
84
82
79
82
69
82
92
92
84
77
70
72
77
78
78
77
82
87
87
81
74
68
73
80
90
100
97
86
80
80
86
88
83
78
76
79
80
79
83
90
93
92
94
102
104
96
81
72
76
84
87
84
84
86
68
82
88
84
80
78
78
83
87
85
80
78
81
88
90
84
71
60
60
70
91
108
110
95
80
77
83
88
90
89
90
88
81
73
72
78
86
90
94
103
107
104
100
98
100
99
96
93
95
98
77
74
71
74
80
87
85
81
77
79
80
80
79
79
85
88
92
88
83
76
78
84
89
87
80
82
90
100
106
105
101
96
86
73
67
69
77
82
84
82
83
86
95
97
98
94
96
101
107
105
83
72
65
69
78
85
82
76
76
80
84
81
79
85
96
105
103
94
86
79
72
61
55
56
72
89
100
100
94
87
88
97
98
88
70
64
68
72
70
67
69
81
91
94
88
88
95
100
100
93
87
80
75
76
81
87
86
80
76
82
90
91
88
94
110
120
111
94
84
82
81
72
60
58
73
93
100
97
81
67
70
84
96
90
74
65
68
79
85
81
77
79
88
93
95
97
97
95
89
83
91
87
84
84
91
100
99
85
75
80
93
98
89
78
80
97
112
112
99
87
81
81
81
84
89
93
98
102
100
90
81
80
85
88
81
72
72
86
97
93
80
69
72
83
92
99
102
99
91
82
91
87
86
85
89
92
90
81
75
77
84
92
91
78
71
79
96
105
98
86
78
81
85
87
86
83
85
91
94
93
89
91
95
98
92
83
79
87
97
91
77
70
73
85
91
88
88
87
86
80
91
86
85
84
84
78
75
76
78
79
79
80
84
85
88
88
89
87
83
84
81
82
82
79
76
73
70
63
59
67
80
94
104
100
92
80
77
85
88
83
73
70
78
88
92
85
71
64
66
72
84
75
74
79
83
78
76
80
85
87
83
76
72
76
82
88
87
85
84
86
88
84
78
78
84
84
76
61
56
65
80
91
93
90
85
79
75
75
76
75
71
65
68
75
83
83
79
74
72
74
85
75
73
81
85
86
85
85
86
85
86
82
78
77
78
81
83
83
87
96
95
84
75
76
86
92
89
79
75
77
80
80
84
87
87
81
76
77
79
77
71
70
75
78
78
77
87
98
102
94
100
98
89
85
88
93
93
87
82
79
81
81
82
84
87
88
85
81
82
85
85
80
73
74
80
86
87
80
78
78
75
72
75
80
81
79
79
86
89
80
70
73
84
92
89
81
81
92
105
109
98
99
88
76
77
84
89
85
82
80
82
82
82
84
90
92
88
79
70
67
69
70
72
75
80
80
75
75
78
82
82
78
75
74
76
77
75
75
76
78
79
78
85
93
93
90
80
77
84
94
90
86
82
80
79
80
82
80
78
81
86
90
85
81
80
85
93
88
79
74
73
73
74
74
80
84
85
80
81
87
89
82
76
77
86
93
87
79
79
89
94
85
74
71
73
78
80
80
84
86
88
84
89
97
101
97
94
84
81
83
89
92
88
80
78
84
92
88
79
76
82
86
78
73
73
85
90
86
78
74
74
75
75
84
93
101
102
101
100
100
91
75
60
54
60
66
71
79
86
91
82
80
81
92
102
109
107
100
96
96
95
91
81
78
81
84
81
70
65
70
83
90
87
85
84
86
86
81
74
69
72
79
86
93
95
98
94
90
89
88
84
79
79
83
86
84
73
66
72
86
84
81
79
83
90
99
105
102
97
95
90
82
78
80
90
92
86
78
79
86
91
90
94
105
111
104
91
81
82
88
88
86
85
86
91
91
84
76
74
83
91
97
99
102
106
104
92
83
82
89
87
92
92
90
90
91
95
92
88
83
81
81
79
83
90
95
97
95
94
96
95
89
83
85
84
83
82
88
96
99
89
75
69
74
77
77
74
75
84
92
89
84
79
81
91
95
91
92
91
90
85
92
96
96
93
88
84
86
87
88
88
84
80
79
81
87
90
83
78
81
89
89
74
56
48
54
71
90
93
88
74
63
65
72
72
63
60
72
87
94
85
71
67
80
90
89
81
73
72
71
84
84
90
96
96
85
74
71
78
84
83
82
80
86
88
86
80
71
71
80
92
90
81
71
72
80
85
86
80
75
76
78
81
82
79
74
75
84
90
90
83
76
82
93
98
97
92
84
74
63
83
78
83
93
95
88
75
69
65
67
71
79
89
105
111
100
83
73
81
92
94
81
68
67
83
99
95
76
63
71
89
99
97
87
88
100
111
113
104
87
72
65
69
82
92
100
107
109
100
86
84
84
84
82
78
73
75
81
85
90
88
88
91
99
104
101
92
81
84
91
93
79
58
49
63
87
92
74
52
51
68
84
90
89
95
104
108
103
94
87
77
67
70
84
101
108
107
104
107
109
87
92
88
83
76
69
68
78
91
101
103
91
81
73
78
89
94
91
86
87
92
90
78
65
66
80
91
85
70
62
66
73
79
88
90
89
82
77
84
98
104
99
98
103
108
104
89
83
96
114
85
83
87
97
102
94
73
59
59
74
87
90
88
81
82
89
93
91
87
83
84
88
91
90
88
92
95
94
91
90
90
92
88
84
78
78
79
81
85
93
96
91
83
75
70
72
74
80
93
104
76
68
73
90
101
96
75
62
62
73
80
83
91
98
105
100
89
78
74
77
79
86
91
93
96
101
100
93
81
77
86
97
103
93
84
80
83
83
74
67
65
63
55
45
46
64
82
89
91
93
66
63
71
80
81
76
74
78
83
84
76
65
65
72
82
85
79
73
73
85
101
107
99
85
82
95
104
94
72
62
70
87
99
98
94
93
90
85
78
72
75
78
72
66
71
86
94
90
83
85
58
73
93
102
98
90
83
80
77
72
66
59
53
51
56
65
73
77
83
94
108
108
95
79
79
96
107
103
87
77
79
84
83
79
78
85
89
84
83
91
101
104
99
95
98
100
99
94
92
94
64
80
96
103
102
92
85
78
77
80
81
79
73
69
69
74
78
83
85
83
78
74
76
83
91
100
104
99
89
85
89
89
82
71
70
84
91
91
86
87
93
93
88
87
92
98
100
97
99
101
88
90
85
77
69
67
71
81
94
101
97
88
79
77
78
81
79
77
70
59
57
68
84
98
103
97
87
83
82
84
83
83
82
82
93
109
114
104
87
81
81
83
79
75
81
93
98
95
93
99
99
103
97
82
73
77
87
91
89
86
82
81
75
65
60
58
55
50
43
47
65
84
100
105
100
93
87
85
90
86
79
72
74
87
105
112
108
92
77
70
76
87
92
89
86
89
93
95
94
94
87
100
110
108
102
100
95
83
69
64
72
82
81
64
46
39
40
44
50
65
80
87
83
82
90
100
101
96
93
98
101
98
94
95
97
97
89
77
67
66
69
82
92
92
88
83
87
96
97
91
86
87
94
104
106
95
78
66
67
76
86
86
75
63
56
58
70
81
88
88
80
69
63
66
78
89
90
85
86
99
114
119
112
103
97
97
96
88
81
82
87
91
89
80
76
82
91
96
89
85
93
88
87
90
90
81
68
67
79
90
91
79
69
68
75
85
95
99
92
79
70
71
79
82
75
71
72
77
78
81
87
95
100
104
107
112
111
99
85
86
100
109
98
80
75
86
99
97
86
86
85
91
94
92
86
84
87
89
92
91
88
86
88
92
90
86
79
71
64
66
73
82
89
94
89
84
81
78
75
68
69
83
100
112
113
109
100
89
79
74
83
93
95
88
88
97
105
102
95
95
79
92
95
95
98
102
106
105
98
91
90
98
105
107
98
81
65
61
68
82
88
82
82
91
102
102
90
77
75
85
96
104
106
106
101
90
79
78
82
88
89
87
82
86
96
110
112
104
94
88
97
96
94
95
99
103
103
99
97
99
99
99
97
98
95
89
83
85
97
105
101
89
81
87
98
97
84
79
88
101
107
97
86
85
92
92
90
89
94
105
112
109
98
92
92
97
97
91
87
86
95
100
98
96
98
96
88
85
88
97
101
95
85
81
89
98
97
94
94
99
99
94
86
81
86
91
93
94
96
98
91
80
72
78
91
102
106
102
95
96
109
120
124
112
92
73
70
82
96
98
73
88
97
94
95
94
86
77
77
87
93
90
81
75
84
93
93
85
79
81
87
91
85
78
80
86
93
96
94
90
90
92
92
89
88
90
95
98
95
95
98
103
107
104
92
80
78
83
90
88
80
88
88
83
83
86
85
86
86
86
84
83
82
81
83
87
88
87
84
83
85
84
84
82
81
85
85
85
82
85
89
91
92
89
86
83
79
81
90
98
98
86
76
75
90
103
104
91
73
64
95
103
99
86
71
69
83
99
106
96
83
78
84
93
94
88
83
81
84
86
86
89
92
97
97
95
87
77
74
76
78
76
76
81
86
84
74
65
72
89
99
96
86
81
91
104
106
92
74
71
79
82
81
77
75
77
78
81
81
78
77
81
82
83
83
88
95
101
96
88
81
77
81
87
90
88
87
87
84
77
69
72
83
94
89
75
67
70
82
90
97
98
92
82
76
80
89
95
95
85
77
82
80
79
83
92
96
95
88
79
76
73
71
74
82
93
101
101
96
89
88
85
84
87
92
95
98
97
92
81
73
74
84
93
88
78
73
76
81
86
89
93
92
85
73
66
65
70
81
91
87
91
84
79
79
84
92
93
87
80
75
75
78
82
83
88
92
92
88
84
86
90
94
91
89
89
94
96
94
90
84
82
81
83
85
88
91
96
100
96
92
94
93
92
93
91
88
89
94
96
86
89
85
80
79
72
68
74
83
91
90
88
86
88
88
90
93
96
92
83
76
82
96
101
96
90
85
82
83
85
83
80
74
72
81
93
98
98
98
97
93
91
89
90
91
93
95
101
103
95
74
73
79
93
101
97
84
82
92
101
95
88
84
86
89
91
95
100
95
83
74
77
93
101
98
90
84
84
87
91
93
88
82
74
78
88
94
95
90
92
92
89
86
82
80
78
80
81
79
78
61
54
64
84
104
105
95
89
92
93
88
81
80
84
87
92
95
92
86
79
76
83
91
91
86
83
89
96
101
107
109
108
99
85
79
84
91
97
100
105
108
103
95
84
82
88
93
85
74
67
73
64
59
63
69
71
70
73
82
91
89
82
77
79
84
91
96
95
91
90
90
90
85
80
82
87
96
97
94
95
99
102
98
93
87
86
90
92
94
97
101
103
101
93
90
92
96
96
88
80
103
104
88
72
65
68
72
78
90
99
99
87
75
68
76
88
95
98
99
104
104
94
77
72
79
89
94
88
78
76
80
86
84
85
83
80
78
75
70
68
69
74
84
92
93
86
81
82
86
90
106
109
99
87
85
95
104
103
96
90
90
83
74
73
82
88
88
84
90
100
104
94
76
70
77
86
92
88
83
83
87
88
86
81
78
80
80
76
70
65
65
68
75
82
85
83
81
80
81
85
89
86
90
96
101
103
103
97
89
83
82
82
82
84
88
88
80
75
80
89
95
96
86
84
83
88
93
98
98
96
95
97
94
89
84
87
92
90
88
88
88
83
75
68
68
77
89
92
87
81
82
78
84
95
99
86
70
67
77
89
94
90
86
84
85
82
78
76
76
82
91
99
103
98
88
86
90
95
95
92
91
94
96
94
85
80
83
88
90
93
92
87
79
74
75
80
88
93
91
86
77
78
82
85
85
74
59
54
67
84
88
82
78
81
87
87
78
69
64
71
87
100
109
100
86
77
79
85
87
86
83
83
87
87
80
74
75
81
89
92
89
87
89
96
100
96
91
88
89
87
77
81
87
88
86
81
70
64
65
68
68
64
67
79
88
90
81
72
70
78
90
104
109
102
88
78
79
86
96
96
89
81
78
79
81
83
88
96
107
107
98
87
89
96
100
97
92
90
92
92
79
78
78
82
80
78
71
65
64
69
72
74
76
79
85
81
82
88
97
98
96
92
92
93
88
79
75
83
95
106
103
97
89
88
89
93
99
109
115
108
95
88
87
92
89
86
87
92
96
94
80
73
66
59
60
63
62
61
65
71
81
87
88
88
84
80
81
83
91
97
90
81
77
81
84
77
68
69
83
94
101
104
101
93
82
78
83
94
97
89
82
86
95
95
94
87
86
89
90
87
83
80
70
62
61
65
67
65
67
73
82
84
77
76
80
85
84
76
69
68
72
81
86
89
85
78
72
78
88
94
97
92
88
83
72
66
69
76
81
78
73
76
84
91
93
97
93
91
84
80
81
84
83
80
78
81
79
75
72
83
94
95
79
60
57
71
87
88
72
59
60
79
93
96
89
79
79
91
109
115
106
89
80
81
86
85
78
78
82
83
76
69
69
77
89
99
105
99
82
67
81
83
82
83
82
79
79
77
79
88
98
102
96
81
65
64
75
86
86
80
77
83
91
95
90
85
80
87
95
103
101
89
83
88
95
99
93
92
95
92
86
78
78
82
86
89
89
86
79
71
91
87
83
83
81
77
80
85
87
88
83
84
89
96
92
84
76
74
79
86
88
87
88
88
88
86
77
70
67
71
81
90
93
88
85
88
90
93
92
84
78
77
83
89
86
75
68
66
75
87
78
76
79
82
79
77
82
87
87
84
79
74
75
82
90
90
83
74
72
77
85
88
87
88
90
90
84
73
67
72
87
96
94
86
82
83
88
86
79
72
69
74
81
81
76
69
66
68
77
88
68
67
68
69
66
70
76
76
71
74
84
91
87
78
71
70
72
74
78
87
96
96
88
87
95
104
102
90
83
84
90
89
82
78
79
83
90
95
93
89
86
86
83
77
68
63
70
78
83
80
95
96
84
67
64
70
78
76
69
72
84
94
91
82
74
73
76
79
87
97
102
96
87
85
89
95
94
89
84
83
78
72
71
70
72
75
83
95
103
97
82
74
74
80
85
81
76
76
78
79
96
103
92
75
70
74
80
85
85
82
82
77
76
83
93
102
101
94
90
91
93
93
94
95
92
84
74
72
80
87
86
81
80
82
82
78
78
83
89
84
69
56
57
71
91
95
86
75
70
78
81
87
92
92
85
79
79
84
83
79
71
68
72
82
95
101
101
89
80
77
81
88
96
103
101
89
76
70
82
97
100
91
83
84
91
96
90
84
83
84
79
71
63
65
76
88
91
89
85
82
83
87
94
98
95
88
86
82
77
70
67
68
72
79
82
84
82
74
67
67
76
84
86
85
86
88
87
86
89
94
94
82
70
68
77
89
94
96
95
95
89
82
74
73
73
78
84
90
95
96
79
78
79
82
86
89
92
94
92
86
83
77
76
78
84
85
82
77
76
78
83
84
84
83
86
89
89
91
90
88
85
85
80
77
76
78
86
96
100
97
91
83
84
86
85
78
72
72
79
88
67
71
77
84
89
93
96
98
103
106
103
92
81
81
86
88
85
86
91
93
88
83
86
99
109
107
94
85
81
81
82
85
83
80
79
83
93
99
104
103
96
91
87
86
85
82
79
78
79
75
79
89
96
97
98
98
96
95
92
98
102
94
82
73
78
86
92
89
89
87
84
82
85
92
95
89
82
87
97
98
89
73
60
60
69
79
88
95
96
94
87
77
68
64
69
81
94
102
100
87
92
95
92
86
84
89
94
91
88
90
94
93
81
69
73
84
93
88
77
73
82
89
87
77
65
61
73
96
113
111
91
65
50
53
61
63
65
72
80
81
74
67
65
65
69
76
87
100
103
97
83
82
78
79
85
90
93
90
89
91
92
89
81
78
75
83
82
79
76
83
92
91
85
76
78
83
91
94
95
90
84
80
81
80
74
66
66
79
93
94
92
90
93
92
83
78
83
94
94
84
76
81
89
99
104
98
90
86
83
84
83
79
80
82
86
86
84
79
86
93
93
83
71
73
90
106
104
84
68
75
97
114
116
105
93
89
91
98
103
103
95
89
86
84
83
83
92
98
94
80
81
94
100
98
87
76
71
77
85
89
87
81
81
82
88
96
97
92
87
90
90
82
72
71
85
102
104
85
68
76
98
113
105
91
88
91
91
88
87
93
89
78
70
72
83
88
92
92
91
87
88
93
93
88
77
69
69
76
89
96
97
92
84
80
83
91
94
90
84
86
94
96
86
72
72
84
92
84
76
78
87
88
79
74
77
81
80
72
71
80
88
86
83
82
82
79
74
73
83
94
85
86
90
100
103
94
82
75
74
82
87
88
87
88
91
89
81
72
70
77
85
91
82
71
68
75
79
78
76
80
88
90
87
85
87
89
84
74
70
76
88
90
84
77
71
70
72
77
86
96
73
81
90
101
104
96
83
75
75
80
81
81
87
100
108
99
80
63
58
64
73
78
81
84
87
88
88
81
78
81
90
100
102
98
95
96
94
85
79
83
91
91
78
65
69
83
94
94
93
101
70
79
85
86
84
85
94
103
107
101
89
81
82
90
100
97
86
76
72
77
87
96
96
94
91
89
87
81
75
82
91
99
95
85
80
83
86
86
83
86
92
91
81
72
72
85
93
91
87
91
79
81
86
84
85
92
100
106
105
100
93
83
78
77
84
92
94
87
84
91
103
109
102
87
78
76
73
69
70
82
99
104
96
82
75
75
76
75
77
82
90
92
86
79
76
76
77
80
80
83
82
83
89
94
97
90
79
73
79
90
93
83
68
66
77
90
92
86
83
88
93
91
86
85
88
89
77
67
67
82
102
107
97
84
82
90
92
88
86
94
100
95
85
80
80
84
87
85
86
88
84
87
90
90
86
76
64
65
79
89
84
66
54
58
70
78
76
74
80
81
82
78
80
94
110
111
91
70
67
78
90
90
80
78
92
114
124
119
109
107
106
98
90
84
88
96
98
94
94
99
101
101
91
78
73
77
86
89
87
77
67
63
62
66
66
62
57
57
64
76
81
81
81
93
102
99
86
72
71
85
89
85
82
90
104
116
115
103
92
88
91
96
94
90
90
92
93
94
95
98
110
103
90
75
68
75
90
95
86
77
75
84
85
77
60
46
41
46
58
77
90
89
79
73
76
77
75
73
82
98
106
102
95
97
101
97
85
75
73
78
85
93
93
90
81
81
87
95
95
87
104
93
90
89
88
86
84
86
86
91
91
88
82
67
55
47
50
60
71
81
83
75
66
62
66
71
74
74
80
89
97
99
94
92
91
89
84
81
81
87
92
96
92
85
82
85
91
96
92
85
91
85
90
102
108
102
87
82
87
91
87
72
62
57
58
65
72
76
76
71
68
64
66
67
70
70
74
76
73
68
71
82
95
101
102
102
98
90
82
76
81
91
93
92
93
97
102
100
93
94
73
81
91
100
97
90
84
84
89
89
81
68
61
63
70
76
73
64
60
63
71
77
81
79
75
75
78
78
76
72
73
84
98
107
104
100
92
85
75
68
71
82
91
93
97
104
108
103
100
101
71
83
93
97
93
83
82
88
93
91
83
79
80
85
86
82
73
64
66
77
85
88
88
88
88
84
74
73
78
88
92
89
87
89
87
81
78
80
86
89
91
93
91
90
94
100
103
103
97
92
92
94
94
95
92
90
89
94
101
101
99
98
103
105
98
89
80
81
85
87
83
73
69
75
86
88
78
71
77
87
93
91
83
82
85
88
90
90
95
99
100
96
92
90
93
96
94
95
94
90
92
94
93
90
91
89
88
88
92
99
103
105
106
105
101
98
92
87
85
84
76
63
54
62
83
98
98
89
83
88
99
104
97
92
94
101
105
102
96
91
86
83
84
89
90
87
90
94
97
98
79
85
86
88
91
90
79
70
69
79
90
93
89
85
86
89
89
83
80
81
85
84
80
81
92
103
106
99
94
95
102
105
97
90
86
90
96
103
101
96
87
76
73
79
84
87
90
93
92
87
94
90
91
90
93
89
75
64
64
71
81
82
79
71
67
70
78
84
86
84
86
94
101
101
101
99
94
89
89
91
93
94
93
90
88
86
87
91
95
97
89
84
83
84
92
97
96
87
76
71
99
101
98
92
83
73
71
77
86
87
83
80
83
84
82
80
83
89
89
80
72
79
95
110
109
100
85
79
83
90
96
95
94
95
95
95
91
83
78
81
89
97
105
108
107
101
94
84
80
87
84
79
78
82
82
78
73
73
82
89
91
89
86
87
91
90
90
91
91
85
80
76
79
84
87
88
95
105
106
95
79
79
91
101
95
78
69
72
80
86
87
83
78
71
70
80
95
107
109
99
80
81
79
79
76
71
65
68
79
90
93
95
96
95
91
88
90
92
93
92
88
84
81
87
94
99
97
93
83
74
67
73
87
100
96
87
84
91
92
84
77
79
86
92
94
93
95
100
101
99
79
80
74
66
68
81
95
101
100
94
92
93
94
87
79
74
77
84
87
86
86
86
88
91
94
94
91
82
77
76
77
75
79
80
82
86
92
100
99
91
80
78
85
98
105
105
92
81
75
77
85
82
72
68
75
88
98
105
103
96
93
92
88
79
73
71
76
82
86
86
88
91
93
92
90
91
93
94
93
91
88
80
77
74
78
82
80
78
79
83
83
77
75
81
89
92
86
80
76
76
78
76
74
77
83
85
81
79
85
91
90
89
88
89
87
84
79
83
88
92
95
96
96
92
87
84
91
101
105
102
91
83
79
82
85
85
79
72
67
69
73
74
74
72
73
79
85
89
85
75
74
71
67
74
82
83
78
77
80
82
80
78
82
90
89
85
82
86
91
91
88
87
89
91
85
79
80
90
99
100
92
84
82
86
89
91
92
93
93
92
90
87
80
72
68
75
85
91
85
73
93
87
78
73
82
86
89
89
90
89
84
79
77
74
73
75
81
87
92
93
87
80
75
76
83
87
87
84
83
88
89
86
87
94
99
98
97
104
113
116
110
97
83
77
76
80
88
96
99
90
106
111
102
86
84
89
93
92
92
96
97
91
82
74
74
79
85
86
84
86
88
82
70
67
76
88
90
86
79
79
82
84
85
93
100
102
102
102
107
109
101
85
77
81
88
92
92
98
104
107
88
102
104
93
82
83
89
94
91
88
86
82
76
77
85
91
92
87
80
81
86
87
80
72
74
82
87
88
86
88
89
87
83
82
91
101
105
98
91
88
89
86
80
81
81
85
89
90
93
96
74
82
92
92
83
79
84
94
96
88
78
72
74
80
88
88
84
79
78
82
88
91
92
85
83
82
83
88
94
99
103
102
91
83
84
90
93
87
78
82
98
109
102
84
72
72
81
86
86
83
85
80
83
86
88
81
78
80
88
90
89
87
88
93
92
83
76
73
76
85
91
94
95
92
87
80
81
85
91
98
103
105
101
91
80
70
70
72
74
78
91
105
112
106
91
82
82
86
91
86
98
89
82
84
89
86
76
65
67
75
80
84
88
94
96
93
89
85
89
94
94
94
96
95
89
82
81
85
89
94
96
97
100
95
83
72
70
77
80
75
68
72
88
103
99
88
86
92
101
99
97
94
92
92
95
89
77
65
67
74
77
75
76
84
93
95
89
88
92
97
99
99
104
110
110
102
94
86
88
86
83
82
88
97
97
89
83
88
96
93
74
58
58
72
81
87
92
98
100
93
85
89
93
97
94
89
79
80
83
87
89
88
86
84
88
85
81
82
92
95
93
88
91
100
107
101
91
83
86
85
80
79
87
100
106
98
90
99
111
112
97
78
70
73
87
95
99
94
86
79
84
88
90
83
78
80
82
84
85
83
85
89
89
83
75
66
72
83
91
92
80
69
68
77
79
75
69
78
89
94
90
86
88
96
97
92
88
96
103
101
92
88
87
87
88
89
86
86
84
85
87
95
92
80
69
71
79
86
87
81
77
75
75
67
61
61
68
76
81
78
72
69
75
79
75
61
54
66
88
102
98
86
79
82
87
84
78
77
77
77
78
80
74
66
61
63
72
85
91
92
77
87
93
89
81
75
79
87
91
95
92
84
79
75
72
73
73
69
62
58
64
79
91
91
77
62
52
54
69
87
95
85
80
84
93
94
82
67
67
75
83
82
74
66
64
71
84
92
89
77
68
73
80
84
86
87
90
91
94
96
96
98
101
97
88
73
62
60
63
72
83
90
94
91
86
80
74
71
72
78
85
84
82
86
92
93
88
80
81
85
87
84
83
86
87
86
84
84
79
73
68
72
76
81
82
88
94
100
95
87
82
87
99
102
93
77
68
71
85
96
102
101
95
88
78
77
82
89
93
87
83
83
83
80
78
81
88
95
96
94
89
85
82
80
77
73
70
70
78
85
74
82
87
85
79
82
92
99
91
82
79
80
84
86
92
95
96
94
89
89
95
98
95
85
69
65
74
91
98
98
94
91
85
79
76
79
85
92
94
95
92
87
78
68
59
60
67
74
81
84
78
85
85
77
73
81
90
85
71
67
76
84
86
80
83
92
94
87
78
77
85
94
93
88
83
86
92
98
101
99
95
92
87
83
82
80
80
79
79
82
85
85
75
64
56
56
65
68
69
66
78
79
69
63
66
81
91
87
68
60
73
86
89
84
78
77
77
77
77
83
90
89
83
84
88
98
99
95
86
77
72
71
72
76
76
74
74
78
82
83
77
69
66
67
71
74
71
67
58
53
67
69
69
71
73
81
89
94
92
88
84
80
80
84
91
92
93
93
95
98
95
85
80
86
94
95
84
74
71
70
71
73
77
78
79
77
77
83
89
87
78
67
65
74
88
94
90
77
68
63
65
71
84
93
90
81
77
84
97
101
91
73
69
77
94
104
103
97
94
92
88
82
84
97
105
98
81
68
75
90
101
99
90
87
88
87
82
77
73
74
75
80
86
97
105
107
99
87
78
73
83
91
97
97
91
79
75
75
79
78
73
70
67
72
83
92
96
91
85
81
80
82
87
96
102
95
84
77
87
100
102
91
76
74
80
86
82
74
68
67
73
81
92
102
106
105
98
88
80
80
93
97
97
90
80
75
76
81
80
74
69
70
72
79
84
87
93
97
96
92
84
82
86
90
92
88
87
88
90
87
81
76
71
72
74
79
86
92
93
86
78
77
80
80
80
79
84
90
93
91
77
84
88
88
83
76
77
81
88
92
89
84
83
81
82
83
81
87
94
96
89
83
86
90
96
99
97
95
89
79
76
84
89
85
78
82
95
108
107
93
82
75
74
72
67
67
77
86
89
81
78
85
89
87
86
85
79
73
74
86
96
97
87
79
78
82
83
85
87
89
91
95
99
100
104
102
100
102
99
95
92
92
90
84
81
86
97
108
108
97
83
78
78
76
77
79
85
88
84
74
87
93
88
84
86
94
92
79
69
75
92
100
89
74
72
84
99
99
91
85
88
97
104
104
99
96
96
101
107
109
102
92
83
82
84
87
97
107
112
104
93
88
85
82
80
79
84
91
96
97
79
80
80
81
89
98
102
93
85
89
99
100
86
65
55
67
85
95
94
87
85
84
87
90
96
96
97
99
101
102
101
98
95
94
90
86
87
98
104
103
98
101
103
101
84
70
69
81
95
97
76
82
87
91
90
90
91
92
96
100
98
89
77
62
54
60
71
79
85
87
87
86
84
86
89
94
98
97
94
99
103
103
100
94
87
80
72
74
81
91
98
105
109
106
94
82
74
75
79
81
88
97
98
91
82
77
81
90
94
96
91
83
79
70
68
71
74
77
77
80
85
95
100
99
96
99
101
98
101
109
113
105
88
78
79
83
79
74
76
87
96
94
89
87
92
91
88
82
76
72
87
87
86
79
78
82
89
95
95
91
87
83
83
82
82
84
86
84
80
78
83
88
89
85
83
87
88
87
90
100
110
104
89
78
81
90
91
86
79
81
85
84
81
81
80
85
90
92
87
85
78
73
73
77
82
86
89
93
93
92
87
80
78
80
88
93
89
85
81
82
81
73
61
54
54
62
68
70
73
81
90
92
86
82
85
89
86
76
70
72
82
88
92
92
91
92
92
93
90
95
86
95
98
95
87
83
79
83
90
94
89
80
73
76
84
86
87
83
80
78
73
68
67
70
73
74
73
75
82
91
92
85
76
74
78
84
83
76
75
82
94
100
99
100
105
108
100
88
80
88
98
112
111
96
86
85
93
100
102
98
92
85
80
75
76
78
85
90
90
81
76
79
90
101
100
86
73
75
91
110
113
102
89
78
77
82
85
85
85
85
87
91
95
99
103
104
98
88
80
81
97
90
78
67
72
84
97
102
100
97
96
95
89
86
89
97
100
95
85
77
78
84
93
95
88
72
57
59
79
100
113
113
104
98
92
88
84
81
77
76
78
82
86
86
83
83
87
89
88
86
91
74
64
65
76
83
80
76
83
93
96
92
86
86
96
99
88
71
63
69
79
83
80
81
83
82
74
69
77
88
98
97
93
92
94
91
85
79
81
91
98
92
80
71
71
78
86
91
93
90
83
80
82
91
96
91
81
74
79
87
86
82
78
83
82
70
54
49
62
82
85
79
73
82
101
110
100
85
79
86
90
87
82
82
87
93
88
88
99
110
113
99
81
74
78
86
93
94
95
94
84
81
79
77
78
81
85
87
84
80
82
88
90
87
76
62
55
60
73
80
79
70
68
75
90
94
87
76
71
78
86
89
94
99
98
94
87
86
94
104
105
98
91
90
92
93
94
92
96
101
95
80
68
56
48
57
76
90
96
94
94
95
94
87
76
68
64
60
62
68
76
71
66
66
67
68
70
68
73
79
81
78
80
90
96
94
87
86
93
98
99
99
99
102
98
90
86
90
95
96
96
86
81
76
74
75
82
93
100
98
89
77
70
69
69
65
57
47
48
63
78
80
73
65
67
70
79
85
92
91
84
78
78
85
92
94
93
93
93
91
87
90
99
105
102
91
85
87
93
92
76
73
81
95
105
104
97
92
89
86
74
58
50
52
60
65
61
54
54
64
74
74
67
63
69
77
86
93
95
94
93
99
107
107
98
90
87
92
93
81
72
76
87
102
104
99
90
88
91
93
57
58
70
83
89
88
83
83
87
88
81
66
54
53
61
70
70
69
67
70
70
72
67
67
72
76
80
88
93
94
92
93
95
94
86
81
83
92
94
90
84
84
87
93
96
98
93
88
86
89
66
68
74
82
78
71
69
79
89
91
83
69
60
61
67
77
83
82
77
75
77
80
82
84
83
77
74
79
89
91
81
70
63
71
83
89
91
92
93
91
88
87
89
91
94
93
89
89
88
89
75
74
82
90
86
79
76
83
87
81
71
68
69
71
70
71
76
83
82
79
76
72
73
74
82
86
85
81
80
81
78
79
81
91
99
99
91
83
79
76
73
73
79
90
97
98
94
92
94
97
73
73
77
77
76
77
82
88
83
71
62
68
81
87
86
80
78
80
81
84
80
73
67
70
82
101
105
91
80
80
90
103
106
104
95
88
82
79
78
79
74
71
75
88
99
102
98
97
97
98
68
67
69
70
73
77
82
86
85
78
72
73
85
97
99
96
89
83
83
91
98
98
93
91
99
111
113
100
86
83
91
96
95
88
83
79
84
92
98
99
92
86
85
87
88
88
89
93
93
89
76
70
73
85
93
91
82
74
76
81
87
88
91
87
86
86
89
91
93
98
105
108
105
100
97
100
101
96
86
81
81
86
91
92
89
92
99
105
108
103
94
89
86
83
77
74
77
86
90
91
89
85
88
97
100
90
72
60
66
79
85
90
90
86
79
76
82
90
93
86
82
82
91
95
93
90
87
90
89
90
91
94
98
103
104
104
105
105
102
95
87
81
76
76
77
74
74
75
80
89
88
85
86
93
91
85
82
84
90
95
92
88
85
87
86
85
80
79
81
83
81
81
81
85
86
85
88
93
88
73
62
69
87
96
93
82
78
82
84
86
85
84
84
85
83
85
88
95
105
105
91
83
84
87
82
69
62
68
84
98
102
97
98
98
93
84
79
82
92
99
97
87
77
77
80
82
77
75
74
72
73
79
90
98
96
90
87
88
82
69
62
72
92
104
102
94
86
88
88
80
88
77
72
69
73
80
87
92
94
90
90
93
97
94
86
80
78
84
89
90
89
85
80
81
88
87
77
70
72
79
83
82
81
87
95
94
86
78
68
62
60
67
82
98
106
100
84
63
52
55
76
77
75
72
77
91
103
102
86
70
67
75
77
74
69
70
75
80
83
84
88
89
86
82
84
88
89
91
93
94
87
83
84
91
96
90
74
59
58
67
74
69
67
77
89
92
85
69
64
72
73
78
82
78
78
80
82
79
75
67
62
62
68
73
76
75
75
77
84
89
94
93
89
80
71
72
85
100
105
96
81
76
85
96
97
86
72
63
64
70
74
73
75
79
81
83
87
92
95
91
90
84
76
74
76
78
78
79
84
81
71
63
65
73
78
78
77
82
89
91
84
78
77
78
75
67
66
76
88
89
79
71
74
80
82
77
76
82
87
81
72
68
76
84
85
79
79
84
90
85
102
92
81
77
85
93
93
90
87
83
77
75
71
69
65
68
77
85
92
88
81
68
68
77
84
79
66
61
71
88
91
84
75
76
75
73
78
95
108
104
87
66
64
75
79
78
75
77
83
85
82
88
90
86
85
87
86
80
74
71
78
91
97
92
82
78
80
84
82
81
85
86
86
86
85
85
81
79
80
89
94
91
86
91
95
95
94
97
107
111
102
88
78
80
84
84
87
92
100
101
73
88
94
85
66
59
65
74
75
71
75
85
98
103
99
94
94
92
87
81
84
89
90
85
74
71
78
87
95
97
94
87
81
91
104
112
105
94
89
97
106
108
103
97
93
92
93
98
103
103
85
94
95
84
63
55
65
82
88
81
74
73
83
91
92
88
87
92
92
89
84
82
85
84
74
68
67
77
92
99
95
86
75
74
81
87
84
77
77
87
99
108
107
100
94
93
89
85
84
84
97
97
92
86
81
79
81
89
87
81
76
77
86
91
89
81
80
88
93
92
85
82
85
93
90
83
75
75
81
90
93
87
80
74
68
69
70
76
80
82
84
91
100
102
98
89
84
84
82
82
103
97
88
84
84
88
88
86
84
79
76
81
89
93
95
93
93
100
102
95
83
78
81
92
96
91
81
76
79
86
93
95
94
93
88
85
92
98
95
83
70
72
87
96
89
82
86
100
108
101
97
88
79
76
79
80
82
85
91
97
96
94
91
91
95
95
95
98
98
93
81
74
75
87
94
93
84
78
81
87
92
94
95
94
95
92
90
95
103
102
91
79
75
78
85
88
95
104
103
91
75
77
78
79
82
85
86
94
102
109
113
105
93
84
87
91
92
89
87
85
81
74
72
80
91
94
94
88
84
84
82
82
87
90
84
75
72
84
104
114
105
88
76
78
91
103
101
88
77
75
70
78
86
88
91
94
101
104
101
96
92
91
86
76
73
79
91
93
89
80
75
71
67
70
79
88
93
96
96
93
84
79
79
84
83
79
80
89
95
89
78
73
73
77
84
89
91
85
82
83
78
87
93
93
88
88
95
102
98
86
75
74
79
78
76
76
82
87
92
86
78
67
63
67
72
77
81
85
90
92
85
75
70
78
89
95
93
86
78
72
69
71
65
57
53
59
76
91
98
99
84
88
91
85
78
73
78
89
96
90
81
78
88
99
101
91
79
77
85
93
88
80
73
69
74
78
76
65
58
59
63
65
69
77
89
93
88
82
78
82
91
91
82
70
62
64
75
91
102
103
83
84
78
71
67
71
77
89
93
90
85
85
91
102
102
93
80
76
86
96
97
88
76
72
73
79
76
70
62
55
61
73
76
76
75
80
84
85
86
85
89
89
88
87
83
78
77
84
93
101
68
72
75
71
69
75
86
92
89
82
80
80
82
84
83
82
86
95
102
102
96
90
83
76
70
66
71
80
85
80
79
76
75
66
61
69
83
92
94
90
85
80
75
73
69
69
72
80
88
87
75
84
90
86
81
82
86
85
81
79
78
78
75
73
79
89
99
108
109
100
95
93
96
90
68
52
55
77
91
91
83
75
72
70
67
69
76
84
92
98
99
88
74
62
59
67
83
90
87
78
92
94
91
81
81
85
88
84
77
76
79
81
77
78
85
93
96
91
89
82
86
91
93
86
68
56
59
78
94
94
85
80
83
88
88
81
73
70
75
83
87
83
73
67
72
85
96
94
87
81
68
64
64
63
74
89
100
97
84
74
77
84
89
93
92
86
76
69
70
75
79
78
75
72
70
70
75
82
88
82
74
73
82
92
94
91
82
79
78
80
82
80
78
78
85
93
95
92
88
84
58
57
65
73
82
92
98
97
89
80
77
81
86
93
95
89
81
80
88
94
90
76
66
72
87
97
95
84
77
72
71
74
77
81
83
84
85
85
85
86
90
91
90
87
81
80
82
90
99
100
69
71
76
82
86
83
81
83
88
96
95
84
76
79
88
95
97
98
104
108
101
85
75
83
102
112
105
87
82
83
88
87
82
78
80
80
78
76
73
72
75
84
95
99
92
82
76
79
91
93
71
73
77
79
77
76
74
76
85
93
95
88
77
75
83
91
96
98
100
99
92
85
86
91
97
91
84
80
87
90
84
75
73
79
89
90
85
77
71
65
64
74
86
97
99
90
79
66
63
67
84
94
99
92
83
77
80
80
78
75
74
77
81
83
86
88
92
96
95
88
80
81
88
95
92
77
70
75
83
77
65
59
68
83
94
100
96
89
80
74
77
79
81
78
77
76
79
81
81
82
96
105
106
96
84
78
78
81
78
74
70
74
81
85
84
82
80
85
89
86
83
84
91
93
89
87
89
92
87
74
69
79
93
100
96
93
88
84
77
70
77
82
83
77
72
70
81
93
98
95
92
93
90
86
83
78
71
70
74
82
91
93
90
87
82
79
77
80
86
93
101
105
102
93
88
90
100
101
88
78
81
96
111
110
97
86
84
84
83
78
77
81
88
94
94
87
82
86
85
83
83
88
86
87
88
87
78
68
68
81
95
105
95
83
77
77
85
89
94
96
100
99
97
91
87
88
91
91
90
90
97
106
113
112
107
101
103
107
109
104
94
92
95
97
98
91
81
75
76
83
78
90
97
94
89
86
80
78
79
84
94
96
84
69
64
73
90
101
96
87
78
73
76
81
85
86
86
91
101
111
116
113
110
113
117
115
111
104
101
94
90
90
94
97
92
81
73
73
77
84
79
90
93
87
78
73
75
83
92
96
93
88
80
72
75
82
91
95
88
78
73
78
84
82
77
75
83
92
102
105
95
83
82
90
101
100
89
76
72
75
80
86
92
100
96
85
77
75
81
85
87
88
82
76
76
85
93
96
93
87
83
83
85
85
86
86
87
84
79
76
76
91
103
103
94
86
84
90
91
87
76
64
62
70
81
85
82
79
81
84
84
85
91
100
105
102
99
98
98
94
83
79
71
64
73
90
99
99
89
76
74
79
85
87
87
88
90
93
87
80
72
80
95
103
98
89
84
81
84
85
86
82
77
76
80
88
94
99
99
96
92
89
93
98
103
106
112
114
111
101
75
75
70
63
64
70
79
86
88
91
91
87
82
79
85
94
104
107
96
82
70
68
74
77
75
72
72
79
86
88
86
81
76
75
80
87
91
96
97
96
93
91
90
93
99
102
104
97
90
87
90
92
87
78
75
73
73
75
85
91
94
87
73
65
72
87
103
108
99
82
70
67
72
77
76
71
67
74
88
94
87
73
64
64
72
81
85
92
97
95
91
88
87
88
94
99
90
79
71
72
92
90
81
76
80
86
84
74
65
63
67
66
62
58
62
76
95
108
108
97
85
80
88
99
97
81
65
70
90
105
108
97
89
84
80
80
83
91
98
94
89
86
89
98
102
101
97
91
88
85
79
63
51
55
73
85
88
80
70
65
68
72
75
75
79
86
94
97
93
86
79
77
83
92
89
75
64
69
88
100
99
95
97
99
95
86
80
83
88
90
90
94
100
102
102
102
107
110
107
105
85
70
60
63
76
86
91
91
92
93
93
89
87
90
96
96
84
68
58
56
61
64
68
70
74
74
76
84
90
87
74
65
70
83
89
87
75
70
78
89
95
95
90
85
84
88
95
98
96
91
89
91
91
92
90
89
89
88
89
86
86
85
86
85
83
73
63
53
51
56
68
77
80
79
78
83
87
93
94
89
81
77
79
87
89
80
67
67
81
93
98
91
80
77
81
83
81
78
75
72
72
81
88
92
87
84
83
81
78
78
85
92
93
81
65
57
61
68
71
74
76
78
81
84
84
87
90
92
88
86
88
94
103
107
97
83
69
70
83
96
98
90
88
91
91
84
75
75
82
94
68
68
79
84
81
79
80
86
89
94
96
97
92
82
74
73
77
75
73
75
75
71
66
67
78
89
97
95
87
81
80
81
86
91
97
94
92
89
90
89
87
87
91
97
95
87
80
84
98
108
68
65
72
78
78
76
78
86
94
95
88
76
69
76
86
90
77
59
54
66
75
69
62
60
74
87
98
98
98
96
90
87
88
94
99
101
103
101
94
81
73
76
90
100
98
88
81
86
96
98
68
64
67
72
74
77
79
83
84
82
74
67
62
68
79
80
65
49
45
59
70
70
63
66
76
85
89
93
97
99
103
109
115
115
106
92
90
94
100
92
83
82
91
100
98
89
81
79
87
92
81
78
78
78
82
86
86
85
83
81
77
74
69
66
66
67
65
56
56
61
67
69
69
76
82
82
80
77
80
86
91
91
93
95
89
83
83
95
107
108
101
94
90
91
95
91
84
79
81
88
80
79
84
92
94
92
88
85
83
79
72
63
58
62
65
74
77
71
67
69
75
77
79
80
81
77
72
69
75
79
76
71
72
82
93
99
101
102
102
98
90
84
82
89
94
94
88
86
84
88
65
63
77
88
89
83
78
78
76
68
60
57
57
58
59
66
74
78
76
78
85
83
78
68
68
73
82
89
90
87
80
75
78
94
110
113
106
97
88
82
77
75
79
91
100
100
95
93
93
95
77
72
76
77
70
64
72
81
80
72
62
63
70
71
65
65
74
79
82
84
87
85
77
70
76
86
101
103
97
91
86
83
83
88
92
90
85
83
84
86
88
89
93
99
101
101
98
99
97
99
82
79
78
76
70
71
81
96
98
87
74
71
83
93
94
91
88
82
82
86
92
95
92
89
94
102
106
96
86
82
89
92
87
77
69
68
73
81
86
89
91
97
102
100
88
78
81
92
96
97
63
59
65
80
90
95
97
98
100
97
90
87
93
100
106
105
98
88
83
86
97
100
95
88
86
91
96
92
84
79
82
92
97
92
87
81
83
87
89
86
83
86
88
85
76
72
76
85
86
84
78
72
73
85
96
98
87
78
77
84
89
87
86
86
86
87
88
87
82
83
86
91
89
81
75
80
88
93
87
78
77
82
96
105
105
99
89
88
93
99
96
86
74
70
75
84
85
77
71
72
87
90
93
94
88
86
91
97
96
90
83
79
79
79
84
89
93
93
90
83
79
80
84
83
82
78
78
80
75
60
50
60
79
89
89
83
84
91
95
94
85
81
83
92
99
100
96
95
101
108
98
87
85
91
87
80
79
87
97
99
89
75
71
75
82
85
87
91
94
97
94
81
70
66
67
70
73
79
81
76
73
72
78
85
87
84
83
86
83
77
72
75
84
90
85
78
72
72
74
77
88
75
73
77
81
80
78
79
82
82
83
81
83
85
88
90
90
90
89
87
83
74
69
73
84
88
85
82
87
90
85
78
77
86
94
92
83
75
71
77
82
82
86
86
85
81
77
69
64
63
59
64
71
72
73
81
89
86
73
61
64
76
83
84
83
86
91
92
87
79
74
74
79
85
90
88
88
87
90
89
83
79
82
91
100
95
82
73
78
91
96
88
77
76
81
85
87
84
82
80
57
70
82
80
76
75
85
92
85
70
61
64
71
75
80
83
88
91
92
88
83
83
85
83
79
78
84
96
97
89
78
80
88
93
88
80
79
85
93
95
88
76
75
79
83
82
81
82
89
91
88
87
90
85
81
77
80
90
95
89
77
71
75
85
92
91
86
84
86
84
81
78
76
77
76
75
79
87
93
91
85
85
88
83
69
60
71
95
110
99
74
61
73
94
103
95
83
79
84
92
89
88
83
84
85
84
83
82
83
81
79
83
90
96
95
91
86
80
78
77
77
77
82
85
85
79
68
67
78
94
100
95
86
77
65
58
65
87
103
98
78
65
72
88
96
93
84
77
81
86
59
65
78
83
83
80
79
80
75
73
78
90
102
101
94
89
90
93
93
88
88
92
98
100
92
84
76
76
83
96
100
93
86
87
92
91
80
72
74
83
87
89
87
81
76
72
74
79
82
80
72
73
81
82
75
71
77
83
84
75
75
84
98
102
94
90
96
109
109
97
87
83
84
83
75
70
73
87
96
98
91
79
76
90
106
114
103
85
76
83
94
97
92
85
83
82
83
83
84
82
102
93
85
81
74
72
79
85
87
81
77
81
87
91
88
83
87
97
99
88
73
65
69
74
71
66
71
84
94
94
82
69
67
80
90
94
90
91
99
103
97
83
76
84
98
104
98
86
82
84
89
93
90
83
75
72
78
85
89
88
86
83
81
76
73
75
80
86
82
75
72
75
85
98
99
94
86
82
81
78
74
72
76
80
77
70
73
87
99
101
89
77
72
75
88
96
99
96
90
88
79
83
89
83
75
71
78
93
101
99
91
85
80
73
74
82
92
98
91
79
72
75
84
95
98
97
88
79
74
77
82
84
81
79
79
82
92
100
99
93
84
80
81
77
74
78
90
103
106
98
77
77
76
76
76
80
88
95
101
100
95
92
84
78
75
82
92
101
101
88
74
66
64
68
69
71
73
77
81
90
95
92
81
72
70
77
87
93
97
99
98
92
87
82
77
76
78
85
88
88
69
73
76
76
77
78
78
78
79
86
95
96
87
75
73
81
92
96
92
85
82
80
77
72
68
71
75
79
80
84
89
93
87
74
60
55
65
80
92
99
96
89
81
78
76
76
75
73
74
76
58
71
83
87
81
76
76
75
75
73
77
82
79
74
78
93
102
91
74
68
78
90
89
80
77
82
85
81
76
77
83
88
87
80
71
71
80
87
87
79
74
77
81
78
75
78
86
88
85
81
58
62
72
84
88
87
84
82
74
70
68
76
86
92
93
93
89
78
68
69
79
80
72
68
71
82
85
84
84
84
85
82
78
79
87
96
98
95
84
73
71
78
83
85
82
83
85
87
83
82
74
69
67
71
75
76
70
67
71
71
79
88
101
107
98
80
67
72
90
103
98
81
67
68
80
92
97
92
84
78
75
80
80
80
87
92
97
97
89
80
76
78
82
85
84
82
79
76
81
90
92
86
78
67
60
59
60
65
71
81
86
87
89
93
92
85
81
91
109
115
98
75
58
59
70
79
84
80
74
68
72
80
81
69
62
72
93
103
95
80
70
72
78
78
73
70
72
77
89
102
81
83
79
73
70
72
76
79
79
80
81
80
77
79
86
93
98
104
103
94
74
59
58
62
68
68
66
67
67
74
82
86
77
60
57
71
91
101
93
83
82
86
87
77
64
63
72
82
86
84
70
70
76
81
85
87
80
72
69
74
78
79
76
79
83
85
88
93
93
83
71
70
84
92
92
79
66
65
71
79
81
79
74
72
75
79
84
85
88
94
96
95
89
80
73
75
84
91
81
66
72
68
73
78
83
82
74
74
80
86
85
81
80
87
90
83
76
83
92
91
82
78
86
90
78
59
49
62
78
82
74
70
74
85
88
87
81
81
87
94
93
85
78
80
86
97
100
95
88
78
63
65
73
82
86
86
88
94
103
105
97
88
88
96
96
87
77
81
92
92
81
70
66
64
55
44
48
69
93
98
90
85
87
96
99
99
97
94
92
91
91
92
89
89
92
96
96
92
91
96
75
80
87
91
94
96
98
93
87
80
79
82
86
93
94
92
87
89
96
100
95
82
72
69
76
82
87
89
96
98
98
96
93
94
95
97
97
92
85
84
90
99
98
88
74
66
68
80
102
114
85
84
79
75
77
83
84
76
64
62
71
80
80
80
83
87
86
88
96
105
112
104
92
88
96
106
107
98
90
81
77
76
74
77
80
82
84
85
83
75
72
75
80
77
64
50
52
76
103
114
67
67
67
64
64
69
73
74
74
81
88
92
88
84
84
83
80
83
93
101
102
98
94
90
86
81
82
88
91
81
66
57
62
76
85
87
86
88
86
77
68
66
74
82
83
75
66
63
72
81
74
86
90
87
81
77
80
82
84
83
89
92
93
94
91
89
88
90
93
92
85
83
89
91
86
71
69
80
91
89
78
71
79
95
107
102
88
75
71
79
89
92
92
91
91
87
79
65
61
70
96
107
102
92
82
79
83
86
86
81
76
81
87
90
90
89
88
86
83
77
76
81
89
91
86
80
81
84
86
81
80
86
97
106
107
99
79
62
58
73
95
106
100
90
85
84
83
87
91
94
86
84
83
82
82
78
75
80
86
88
87
84
83
89
89
80
71
66
67
74
82
89
88
82
77
80
91
90
81
72
75
89
103
106
101
92
84
78
76
79
89
96
96
90
86
83
88
102
111
108
73
76
82
87
86
77
70
73
83
89
88
86
87
91
89
76
65
65
74
86
93
93
88
81
76
78
81
82
83
87
91
97
102
104
104
103
102
100
99
94
92
94
95
94
95
97
102
103
101
95
82
99
104
95
80
66
67
75
83
82
77
77
84
90
90
87
88
90
93
92
87
83
85
86
82
77
76
81
91
103
102
92
86
92
103
109
108
98
94
92
92
91
87
89
99
106
107
98
88
82
83
98
103
91
74
64
66
76
85
84
76
74
80
89
98
102
107
105
96
86
76
79
83
84
82
78
78
84
90
89
80
70
71
83
99
103
95
86
82
85
85
84
83
90
94
93
89
87
84
85
81
82
79
78
80
82
79
78
76
77
75
76
83
89
98
100
101
96
91
85
82
83
88
88
85
85
86
85
81
70
61
60
68
79
84
84
81
83
86
88
86
88
96
104
101
88
82
88
98
99
92
87
76
71
77
88
90
79
69
64
69
78
84
88
88
88
91
94
88
83
82
94
108
111
102
90
88
89
85
78
71
71
77
80
80
77
82
93
101
102
95
93
97
100
100
97
93
92
93
88
94
103
95
77
74
77
81
78
73
73
82
89
88
84
79
83
92
94
85
71
72
92
112
115
100
86
84
97
101
91
81
75
79
84
84
89
95
107
113
110
100
89
80
76
81
89
91
82
72
67
91
93
86
77
74
78
79
75
73
78
87
92
89
84
81
88
96
96
85
73
71
80
88
89
83
77
78
86
92
91
85
80
81
84
85
89
96
106
113
109
98
87
76
71
71
76
81
82
79
77
87
67
54
57
73
86
84
74
64
62
70
80
88
93
96
98
98
97
93
90
88
81
76
77
79
78
74
73
79
85
88
92
91
87
78
70
73
87
100
101
92
86
87
89
88
87
93
99
101
97
86
63
53
64
83
97
97
88
79
71
72
80
88
93
94
91
92
93
96
96
92
82
79
82
85
81
76
77
84
87
85
83
83
83
78
72
75
87
96
94
87
86
89
94
97
100
100
105
104
102
89
87
86
89
90
91
94
98
96
91
84
79
76
75
80
86
90
91
88
81
75
75
79
82
81
77
78
86
88
81
70
66
71
81
87
88
92
98
95
90
85
85
90
93
96
96
93
86
83
83
87
102
103
91
77
72
80
87
87
82
74
67
62
61
70
87
100
97
82
68
71
84
93
88
76
69
73
82
86
82
78
80
88
95
90
87
84
89
90
88
86
86
92
101
99
90
77
66
64
70
79
92
97
92
86
86
90
88
80
74
75
79
78
70
68
77
92
92
81
75
81
93
99
91
82
80
86
92
93
95
100
103
101
97
89
82
77
78
81
86
88
88
92
97
94
82
71
70
81
92
77
84
90
99
101
101
99
94
84
78
83
88
90
82
77
75
75
76
77
80
83
83
81
79
88
97
100
94
90
93
103
105
98
89
87
85
87
83
80
79
77
77
78
82
86
89
92
97
105
108
75
73
75
83
83
83
82
84
85
87
85
80
79
81
84
81
69
59
61
70
75
69
67
73
84
92
88
77
72
76
85
96
97
93
89
89
91
88
85
79
74
75
79
83
87
94
101
101
97
92
81
74
72
67
65
67
74
81
86
87
87
85
79
77
74
68
57
53
56
66
68
66
64
73
84
82
77
75
75
75
76
82
93
102
101
95
93
97
97
93
90
91
92
91
88
85
85
85
82
83
97
95
91
80
81
85
87
87
82
81
82
84
83
75
63
57
55
59
63
67
67
65
63
69
81
87
83
78
79
82
85
84
86
91
93
93
93
98
104
102
98
93
90
90
89
86
85
85
85
91
87
93
96
97
96
95
90
83
76
70
69
72
71
75
74
73
68
58
59
67
73
70
61
59
67
75
71
64
65
80
94
101
97
87
77
69
71
83
98
101
96
91
88
90
94
91
89
90
93
98
71
77
88
92
91
81
74
71
69
71
75
76
72
71
74
77
73
62
56
64
75
75
63
52
51
56
63
68
75
85
91
92
90
89
84
75
71
78
86
92
94
94
96
101
99
96
96
97
96
93
84
88
96
95
85
71
67
70
75
81
88
89
83
69
60
65
74
78
74
68
69
72
71
68
66
70
79
91
97
95
89
79
77
86
93
95
89
82
81
86
92
96
97
93
90
92
98
101
97
90
87
89
94
93
84
72
73
81
84
85
85
87
88
82
73
71
77
81
78
71
69
74
83
88
91
86
84
86
90
96
102
100
94
86
81
79
79
78
82
84
89
90
90
85
79
77
84
92
92
86
71
67
72
81
83
84
85
88
91
89
86
84
90
95
92
88
83
75
68
66
71
80
89
90
88
83
80
79
84
93
102
105
99
87
78
73
73
74
78
79
81
86
86
87
88
85
82
78
76
76
83
80
78
81
82
87
89
90
91
93
91
85
83
86
92
97
96
87
79
78
81
87
88
83
79
79
82
84
84
80
80
80
84
91
94
91
76
70
72
82
92
92
87
85
95
102
95
81
70
74
78
81
86
82
75
76
85
93
89
83
77
76
78
80
83
90
97
97
87
77
77
83
87
81
75
75
85
96
93
77
63
63
75
82
84
84
88
95
97
92
83
75
75
82
92
97
88
76
74
79
80
76
76
83
83
76
75
82
88
89
80
66
60
67
82
93
96
88
76
78
83
89
87
83
79
79
87
95
92
77
68
66
77
85
87
87
86
89
95
91
84
76
71
72
76
79
77
69
66
75
79
75
78
88
89
81
72
70
78
86
85
79
73
74
83
93
95
89
84
82
83
83
82
86
93
96
95
93
90
85
81
78
80
87
92
89
82
78
84
90
93
91
85
82
80
83
88
89
88
88
66
67
72
76
78
80
87
88
85
81
86
93
96
95
92
94
96
98
95
86
79
76
80
88
93
90
85
83
84
83
80
81
83
88
90
85
80
77
83
93
100
99
92
84
81
82
84
88
91
88
55
68
77
75
71
73
85
99
99
90
85
92
97
98
94
94
98
105
104
96
87
83
84
83
82
80
82
81
79
72
74
86
97
96
84
77
81
90
98
95
85
76
74
76
80
80
77
74
75
76
71
87
95
90
79
73
76
86
91
88
84
85
96
101
101
96
90
90
90
93
91
90
87
82
80
82
87
88
81
74
77
94
109
103
84
70
79
98
106
94
73
63
69
84
96
97
93
86
84
87
87
95
98
93
86
81
82
85
84
79
76
86
97
108
106
95
82
70
67
74
84
94
98
92
85
81
82
84
84
84
82
89
94
93
87
77
73
82
87
86
83
82
84
88
94
96
95
90
88
90
75
80
89
93
89
85
89
97
99
94
87
88
94
92
86
81
84
85
82
76
75
80
89
92
89
84
81
81
85
87
83
73
69
77
90
92
82
71
69
76
88
90
84
71
66
71
76
78
76
73
77
75
82
91
92
92
94
100
102
97
88
84
79
76
72
78
87
100
102
92
75
68
71
79
83
84
84
87
93
92
83
69
65
74
94
109
106
92
83
84
84
78
69
62
66
71
76
78
80
75
87
75
74
81
92
95
92
86
84
84
85
82
79
76
79
82
87
91
91
83
73
68
71
75
77
76
81
88
92
89
80
77
85
96
101
101
99
100
103
102
92
81
73
78
89
95
94
90
89
89
75
75
76
80
80
79
77
78
81
86
85
81
76
74
79
83
88
85
75
69
71
77
83
84
86
87
89
90
82
78
77
85
100
105
96
84
76
82
92
100
99
92
80
77
82
96
105
102
96
89
66
75
87
88
79
69
76
91
99
95
84
73
66
65
70
80
88
87
81
77
82
85
83
82
87
97
101
92
81
79
87
93
92
83
77
78
80
81
84
88
93
90
79
66
67
84
103
107
97
87
72
79
89
93
92
89
90
94
92
85
77
75
72
70
69
76
86
93
98
92
88
82
79
75
73
81
91
95
94
92
95
92
84
70
65
70
79
79
75
77
82
84
79
75
72
75
79
82
85
85
81
92
101
101
96
89
78
67
62
64
73
78
77
72
71
78
89
97
92
81
74
78
84
80
69
67
78
89
89
82
78
82
86
82
72
65
69
72
72
72
77
85
91
87
74
66
68
77
87
87
76
90
102
103
90
75
65
63
61
63
69
72
72
72
77
90
95
84
63
56
68
82
83
71
62
60
64
67
70
72
74
78
83
84
84
82
82
81
81
79
89
106
109
95
77
73
85
98
98
86
72
70
79
86
88
85
81
76
74
75
77
77
82
86
90
93
86
69
55
63
83
93
84
70
61
56
52
55
68
86
97
93
83
83
88
95
95
90
87
86
94
106
110
106
97
91
88
83
76
73
72
65
65
74
85
86
79
68
69
80
93
99
97
91
85
77
70
70
76
85
91
92
91
92
91
82
71
70
82
93
104
110
107
99
91
90
93
92
84
71
63
68
80
91
97
93
79
64
60
69
72
71
75
80
83
80
70
63
68
82
95
96
89
83
80
74
70
79
93
92
81
69
70
79
85
85
83
83
84
81
84
94
98
86
76
78
95
104
92
70
54
56
65
69
73
72
76
79
79
79
71
70
75
81
84
85
79
75
75
80
83
80
74
78
85
86
81
77
81
79
68
60
58
62
69
74
76
79
77
80
83
87
79
70
71
83
97
101
88
78
79
86
88
79
69
68
82
93
90
79
68
61
64
73
84
88
85
76
73
74
79
79
82
88
92
87
79
74
71
69
67
71
82
93
94
88
78
71
71
80
90
88
83
80
84
88
85
76
69
72
81
87
91
91
87
83
88
92
86
71
57
57
65
78
83
81
74
75
83
87
83
80
88
98
96
84
76
82
90
85
71
70
85
97
96
81
68
68
73
78
78
79
81
82
82
83
80
78
78
75
72
69
73
82
88
87
84
81
76
71
60
60
75
92
95
87
79
88
101
103
90
81
85
95
95
85
83
92
108
101
81
67
70
79
78
67
67
81
97
100
96
93
94
91
87
86
90
93
92
87
84
84
83
83
83
81
76
71
74
77
80
78
77
85
91
92
90
88
86
87
88
84
83
81
83
84
87
91
94
93
85
81
80
82
81
75
78
91
105
114
114
110
103
97
96
96
93
89
82
81
87
94
94
86
75
67
67
69
75
80
89
87
78
68
69
79
84
77
66
61
71
82
81
77
76
78
81
79
75
77
85
92
94
87
80
75
77
80
86
88
84
84
84
89
92
91
88
86
79
73
72
77
81
80
71
63
65
76
83
80
82
83
87
80
72
72
76
75
71
71
79
86
86
83
83
83
82
82
85
86
87
89
86
81
71
66
71
81
86
79
68
66
77
92
96
90
86
85
86
81
73
70
76
88
91
85
78
76
78
76
85
92
95
93
85
78
75
75
82
91
99
101
97
93
93
93
96
100
104
107
102
95
88
84
80
80
86
92
98
97
92
88
95
102
102
92
79
69
73
86
92
83
79
87
100
103
92
75
67
72
86
87
79
74
76
79
82
83
85
90
93
93
89
89
92
94
98
95
94
94
94
92
88
86
90
92
94
93
94
97
99
98
97
94
94
91
79
71
74
92
103
98
86
82
86
95
91
80
77
82
69
66
65
68
76
79
82
88
90
84
75
72
81
89
94
89
81
74
71
74
76
76
75
78
86
92
95
92
90
90
91
95
94
94
96
101
103
100
95
95
100
103
98
83
74
74
85
96
102
98
69
70
78
86
85
79
80
86
90
84
70
70
84
102
101
86
71
69
79
85
84
82
84
88
89
89
85
85
87
94
95
93
89
89
94
103
112
111
101
95
98
101
97
84
72
75
97
116
117
99
83
90
93
89
82
79
79
86
88
81
69
69
87
103
100
85
76
81
93
97
94
95
102
107
100
86
73
69
79
88
88
81
69
65
71
82
91
95
96
99
100
97
89
84
87
97
111
115
104
87
80
87
89
86
81
76
78
83
87
83
72
69
79
88
90
84
80
83
88
90
86
81
85
89
89
84
81
78
81
85
87
84
78
76
79
81
82
88
95
99
98
94
94
101
105
103
97
88
81
78
86
81
80
83
82
73
64
64
76
85
85
79
78
79
82
81
80
82
85
89
88
82
72
64
66
79
89
90
85
80
80
83
89
94
96
94
89
88
89
90
95
102
111
114
102
87
78
79
81
78
106
96
84
81
83
79
71
63
64
73
82
85
81
79
78
78
81
83
84
88
99
106
101
87
74
77
88
95
89
78
76
79
88
92
94
90
86
85
86
90
95
101
101
97
86
83
82
83
81
76
105
108
97
85
85
92
90
78
64
60
66
78
83
81
78
79
84
85
82
80
88
110
122
114
95
85
94
105
103
89
83
87
93
92
85
82
85
92
98
98
94
87
80
76
78
85
88
84
78
76
101
106
100
91
86
85
82
78
73
73
80
92
99
98
94
90
87
85
79
76
81
92
93
88
84
85
95
102
100
90
86
88
89
85
81
79
85
95
101
99
94
86
82
80
80
86
91
93
92
93
103
99
91
84
77
77
81
86
95
100
104
110
113
110
103
95
86
79
76
81
89
84
70
65
70
81
87
84
78
74
76
80
80
79
76
74
78
84
87
83
80
81
84
89
91
91
94
98
99
92
98
91
87
84
87
92
99
101
99
97
95
98
99
94
86
81
79
80
86
91
93
87
80
79
82
87
88
83
79
80
82
84
80
75
74
81
93
98
89
78
64
63
71
81
92
98
98
93
88
85
82
87
89
89
87
87
89
89
84
77
75
77
78
76
76
79
87
95
101
97
93
89
92
96
97
96
95
92
89
87
86
90
87
79
78
88
111
121
112
92
75
71
72
79
89
93
92
87
87
94
78
88
89
82
72
67
70
77
82
82
82
79
79
78
85
98
107
106
100
90
88
90
93
94
89
88
89
89
84
82
88
94
97
91
80
85
99
111
110
98
89
87
90
90
89
88
84
84
90
96
86
88
84
79
80
85
95
97
91
87
87
89
89
85
87
95
103
100
91
83
84
90
93
91
86
82
81
80
82
92
101
102
92
80
77
81
87
90
90
88
87
84
84
87
88
89
91
90
91
90
95
89
80
78
86
97
102
93
78
72
77
86
89
82
75
74
77
77
78
78
80
85
89
90
87
84
78
75
79
93
106
107
92
79
74
79
85
85
82
83
84
79
77
79
89
102
109
104
95
89
100
96
88
82
81
80
80
77
72
75
84
89
88
79
67
58
56
59
67
72
72
79
86
90
89
82
74
67
68
74
81
87
88
79
74
76
82
88
92
93
93
91
87
81
88
99
107
100
89
84
89
90
89
82
76
73
77
82
86
88
91
95
88
75
59
50
54
63
72
73
71
74
82
88
86
80
78
81
81
75
68
66
70
79
82
88
96
102
103
99
95
93
89
80
79
84
89
88
81
75
69
71
71
65
67
74
82
84
84
81
81
85
84
74
58
54
60
71
77
78
74
67
62
66
75
86
93
96
97
98
95
87
78
78
82
92
100
102
99
91
83
80
78
78
79
83
89
96
92
83
70
78
78
72
67
69
75
78
76
76
79
79
76
73
72
72
69
60
58
63
67
61
49
49
64
77
83
77
80
96
112
117
105
84
63
55
58
74
89
92
89
89
90
90
88
85
89
97
101
98
82
90
93
91
82
75
71
66
67
75
84
80
70
64
72
78
71
55
45
50
61
65
61
61
64
64
61
57
61
72
87
96
98
88
72
54
47
57
75
89
97
105
107
103
95
90
88
96
97
94
70
79
92
99
98
89
78
70
67
71
79
78
67
58
58
68
74
74
69
65
66
72
79
85
80
72
66
71
78
79
77
77
89
102
106
97
80
69
71
80
92
99
100
93
89
92
96
98
89
80
60
62
73
82
84
80
77
75
75
72
73
76
76
70
64
65
78
88
87
77
71
78
89
98
92
83
80
88
96
101
98
94
97
105
108
102
89
80
83
92
97
92
83
78
83
93
95
89
81
78
71
67
66
65
62
59
66
75
79
76
74
77
86
87
78
70
70
76
83
83
82
85
92
97
91
82
74
78
89
97
98
89
82
82
89
92
89
89
95
101
99
90
82
83
93
96
91
82
86
99
90
88
85
82
75
74
80
85
88
87
84
84
88
87
87
84
84
88
92
94
94
91
89
85
80
77
75
77
83
88
85
74
67
69
83
94
96
89
83
82
85
85
83
81
86
93
94
94
97
107
74
74
73
70
68
72
81
86
83
76
73
75
78
82
85
86
81
75
70
75
84
93
96
87
79
80
93
103
100
90
81
76
76
76
77
85
92
95
87
79
80
87
93
90
84
77
71
66
64
65
72
68
69
72
72
73
75
78
82
84
81
74
70
79
92
103
94
76
57
61
83
101
106
96
89
90
97
103
97
83
78
84
95
99
94
89
88
88
83
78
75
74
74
75
82
88
88
78
71
73
82
83
87
91
89
85
84
84
90
95
93
81
70
63
71
85
92
89
83
82
90
98
98
97
95
96
95
92
85
80
80
87
94
97
92
84
80
79
76
72
72
75
79
84
90
95
95
93
96
102
83
82
83
87
88
88
89
95
92
91
88
89
89
85
84
86
90
95
97
96
90
85
80
79
81
85
85
81
81
78
78
83
86
88
83
78
74
73
75
79
82
89
93
96
91
84
81
85
95
105
68
71
76
77
76
74
80
86
90
87
84
87
94
101
102
101
101
100
100
93
87
82
74
70
70
72
78
77
72
68
75
91
103
102
89
83
81
82
83
81
81
80
79
80
81
83
83
84
85
88
73
88
95
88
78
71
72
75
80
82
83
79
80
82
82
84
90
95
92
91
92
97
93
85
80
81
83
82
73
69
76
95
109
105
96
92
92
90
79
66
63
67
72
75
79
90
98
96
88
79
101
104
100
88
79
78
82
84
82
78
76
79
80
77
69
67
71
77
81
83
90
97
101
95
85
81
82
86
81
71
68
73
84
89
89
87
83
78
68
64
66
76
79
79
85
94
98
94
83
79
105
99
92
85
78
79
86
94
94
89
85
85
81
78
74
76
80
83
81
75
70
72
76
77
77
77
78
80
79
72
64
58
60
70
78
77
72
71
76
80
85
85
80
80
85
91
93
88
81
85
80
85
88
86
82
80
82
87
95
96
94
87
78
74
76
78
80
81
80
80
79
78
75
78
83
86
86
84
83
82
81
74
69
70
74
79
80
80
85
92
92
89
82
81
85
88
90
93
98
102
70
75
80
85
84
82
78
75
81
88
91
84
78
75
80
84
84
83
83
90
98
100
94
87
84
84
87
87
87
85
89
93
94
89
82
82
83
82
81
83
90
101
101
93
86
84
87
95
99
99
80
75
77
82
85
83
78
78
78
77
74
75
76
83
89
95
98
95
91
89
90
91
86
78
76
77
81
82
77
76
85
95
104
98
88
83
78
74
67
73
90
106
104
88
78
82
96
94
82
74
81
83
89
90
87
86
90
93
89
77
62
60
68
80
86
87
87
84
83
86
86
82
74
72
83
96
99
88
78
79
91
98
95
86
82
84
84
77
71
79
97
106
95
81
84
99
113
106
85
70
81
84
87
87
87
86
88
91
90
83
73
69
73
83
86
86
83
86
88
89
84
78
72
69
72
84
100
102
95
90
90
91
88
82
75
78
81
80
76
80
90
95
95
95
97
102
106
103
98
91
85
85
87
89
89
86
83
82
86
89
87
83
83
84
84
88
92
98
94
78
65
63
69
70
65
68
87
105
107
90
74
74
85
92
88
79
74
75
73
72
78
94
107
105
95
84
85
95
100
95
86
89
94
100
98
93
91
92
93
92
86
80
74
71
71
76
83
84
78
70
67
68
71
71
66
65
75
87
94
91
77
68
75
87
95
94
84
76
73
75
88
102
110
100
84
78
85
96
98
85
86
88
91
92
88
89
93
99
100
96
88
75
67
70
79
86
83
70
65
77
96
97
88
75
67
59
51
55
71
94
99
89
75
76
86
90
85
80
82
86
91
95
94
88
83
84
88
93
94
91
85
86
86
83
81
81
81
87
93
97
92
79
69
71
90
106
103
84
71
70
83
95
101
97
85
63
46
46
62
81
95
100
99
93
84
77
76
82
82
77
72
72
78
84
89
91
87
83
85
87
67
71
81
85
85
78
71
68
71
79
83
79
70
71
83
91
90
83
74
67
66
75
87
92
87
77
76
84
82
69
62
76
97
107
95
81
79
85
84
77
67
68
74
76
78
81
89
91
87
78
69
70
79
83
86
81
77
71
71
72
74
70
67
68
75
77
77
74
74
80
84
89
88
79
72
76
87
98
94
79
62
59
70
81
87
87
81
78
75
76
77
81
81
78
74
78
89
98
93
80
91
84
76
71
73
79
81
82
86
87
83
76
67
69
80
88
89
84
78
81
93
106
107
91
75
69
71
74
75
82
82
75
65
64
73
81
78
67
61
67
75
78
80
84
87
86
89
93
92
90
86
80
74
74
74
78
79
84
89
87
83
80
82
83
84
84
87
87
85
78
80
92
101
98
88
81
81
76
72
72
80
83
81
75
73
78
84
85
81
75
68
65
69
77
85
87
88
90
92
92
64
57
62
77
84
81
77
78
79
75
72
77
86
92
84
75
75
86
92
88
82
81
90
97
97
94
95
94
87
79
78
85
87
81
73
75
83
93
92
84
77
76
79
79
80
81
85
88
88
85
69
58
59
69
78
80
78
77
83
90
92
89
83
77
74
74
77
85
87
84
81
83
91
98
96
83
76
85
95
100
95
87
82
78
78
81
83
79
74
75
83
90
90
83
76
79
85
89
80
69
81
79
79
78
78
78
80
85
88
95
98
92
78
66
66
77
87
88
78
66
66
76
88
90
78
66
60
70
88
100
96
90
87
94
99
97
87
76
70
74
83
93
93
86
78
78
86
90
79
59
74
80
91
97
93
89
85
85
80
77
78
82
84
81
82
87
98
98
86
72
70
77
84
82
74
71
78
85
88
86
84
87
97
107
108
98
86
80
81
87
91
93
92
90
85
80
85
88
86
72
73
70
77
89
94
92
86
74
68
71
82
91
94
91
92
96
101
101
97
94
93
93
92
85
84
93
103
103
95
89
88
90
91
91
91
87
83
82
88
95
93
81
72
76
85
89
88
88
89
91
82
71
64
71
82
91
89
78
70
74
85
91
88
84
87
93
98
99
100
104
104
99
90
85
91
101
105
102
98
99
100
93
89
82
81
86
88
90
95
98
91
80
68
72
86
95
95
87
80
82
78
73
69
71
79
86
93
91
87
82
78
80
84
86
87
88
88
93
100
104
97
84
77
83
95
102
100
95
94
96
97
97
97
93
90
88
93
100
95
90
87
89
88
82
78
82
85
83
76
70
73
77
81
82
80
80
83
88
93
89
81
84
92
96
89
80
78
89
99
101
92
82
80
90
99
101
95
91
88
90
91
96
96
93
91
89
91
94
87
79
82
91
95
81
59
56
72
88
92
83
79
75
73
75
79
81
82
84
87
87
81
82
89
91
83
73
75
86
95
95
89
89
96
101
98
93
86
82
83
86
93
97
95
86
77
76
83
92
95
94
93
91
89
82
70
67
76
93
101
96
81
62
57
66
80
89
92
93
93
87
79
74
79
86
83
79
75
79
84
81
79
81
88
93
93
89
85
78
77
83
98
107
103
90
76
72
80
96
107
106
96
89
89
98
103
100
95
95
94
88
85
73
73
80
82
76
76
81
92
98
96
86
83
82
82
78
74
72
73
78
81
79
69
63
67
76
83
80
74
72
81
87
92
94
96
97
97
93
91
89
91
97
99
100
99
97
100
104
96
85
88
84
82
84
82
76
68
70
81
93
99
96
86
78
73
73
74
74
76
82
89
91
78
62
56
67
82
84
74
66
68
76
84
95
104
107
100
85
69
71
87
102
106
95
84
84
94
104
104
97
87
77
71
75
85
90
87
78
75
75
81
88
88
84
79
78
83
86
84
80
85
92
93
84
75
80
91
96
91
86
87
91
93
87
83
81
83
84
81
82
88
95
98
96
96
97
96
95
100
108
89
89
86
87
87
86
82
79
80
84
86
91
93
91
89
88
88
87
86
83
82
85
86
84
82
86
95
100
98
92
90
88
80
69
63
67
79
86
92
95
91
89
88
91
97
99
96
93
95
101
87
101
108
103
89
77
77
81
92
100
100
97
87
77
73
79
86
87
86
89
93
97
89
77
78
85
93
90
86
80
78
77
75
74
81
88
90
87
80
80
82
84
83
85
91
97
96
92
87
83
71
84
93
90
85
84
88
90
86
84
84
84
77
69
65
70
78
83
86
91
100
101
93
85
83
87
90
84
77
75
80
86
83
81
85
96
100
91
79
75
76
80
79
81
89
98
98
93
87
83
68
70
73
71
73
76
82
81
76
74
78
84
89
90
86
80
76
77
84
90
91
88
86
87
89
91
91
90
88
86
88
89
83
73
73
85
99
102
97
92
87
81
76
70
76
90
97
97
100
102
79
78
79
77
72
67
66
73
82
91
94
96
97
97
95
88
78
76
84
87
88
85
86
89
93
93
92
92
93
91
88
87
81
74
73
83
93
100
99
97
95
88
76
67
72
84
95
100
104
106
85
80
80
82
83
84
83
84
88
90
92
88
84
79
78
80
83
86
88
88
86
90
95
98
96
93
88
81
81
88
89
85
81
77
81
87
91
93
91
90
84
77
68
65
74
90
102
99
88
80
81
76
72
76
85
90
89
79
68
71
79
86
83
74
70
71
78
86
91
89
86
88
92
92
88
83
80
80
83
89
89
85
81
80
83
90
95
94
93
91
89
84
79
74
78
86
91
84
70
64
81
87
87
83
79
75
72
65
65
74
87
97
93
80
66
63
68
76
83
81
80
85
89
86
79
78
83
97
101
92
80
77
79
80
81
89
98
102
103
105
106
104
98
86
79
74
70
68
70
81
73
80
87
86
79
71
71
76
81
84
88
92
89
76
59
54
59
66
65
62
67
80
93
92
80
76
84
97
100
91
82
76
75
78
79
88
97
103
103
101
96
94
89
85
80
77
78
81
87
91
47
48
55
63
68
73
76
81
83
78
73
72
70
65
56
55
57
56
48
46
56
72
81
80
75
74
76
78
81
87
91
90
85
81
81
89
95
97
89
79
72
72
76
78
81
86
96
103
97
84
58
56
53
52
55
63
70
76
80
80
79
72
65
62
64
71
67
57
47
47
57
65
70
69
71
74
76
75
77
82
90
95
94
88
84
88
92
95
91
80
72
78
83
85
82
84
89
99
96
86
70
71
66
61
61
67
70
71
76
79
85
74
63
60
71
79
71
61
57
61
69
75
78
82
84
80
73
70
70
69
70
78
89
93
94
93
93
95
96
90
88
94
103
101
90
84
84
89
93
92
52
54
58
65
78
86
88
82
77
75
72
66
59
58
65
71
72
69
69
68
72
80
88
95
94
85
78
78
81
78
73
74
83
94
99
98
95
89
83
83
90
98
103
103
96
92
89
87
87
88
49
51
57
67
77
84
92
96
91
75
63
58
61
63
65
63
68
76
83
80
78
80
87
94
92
88
93
103
106
99
87
77
80
93
101
96
86
77
78
86
93
89
86
90
97
101
93
84
82
91
66
65
68
66
61
63
75
88
90
75
62
60
71
77
72
63
64
76
92
102
102
98
92
91
88
87
95
103
100
90
76
70
75
90
103
106
97
90
95
100
98
87
78
81
94
104
97
91
94
107
73
74
79
78
73
70
75
81
82
76
74
78
85
87
77
70
71
81
96
107
109
102
93
85
82
85
88
90
92
90
88
83
78
81
87
94
99
98
96
96
94
92
84
81
81
88
98
105
107
107
89
85
78
76
78
86
92
89
83
74
70
71
76
83
86
85
82
79
78
78
81
89
96
97
92
86
85
88
89
92
93
95
87
78
76
83
92
89
76
68
77
99
110
101
84
76
79
92
99
97
87
84
78
78
88
99
104
97
86
82
80
77
75
79
87
91
88
77
68
73
85
96
96
86
80
81
87
90
89
86
90
97
98
89
80
78
80
77
72
68
74
81
81
77
78
83
89
94
92
89
84
86
86
85
89
95
102
98
93
90
89
85
72
62
59
69
83
88
84
82
86
90
89
86
83
85
90
89
87
84
85
88
89
86
80
79
80
82
79
77
74
72
74
78
88
93
92
89
90
94
81
80
82
83
84
83
85
87
90
87
82
80
81
79
78
80
85
92
91
84
76
70
66
69
78
87
93
92
88
83
80
77
74
71
72
73
77
84
90
87
81
75
80
88
95
95
90
87
97
110
87
81
80
81
82
78
77
82
89
87
79
70
75
90
102
108
100
90
80
76
75
73
69
68
71
80
88
93
91
87
85
85
83
80
79
80
81
83
81
83
82
81
81
85
87
88
86
86
93
105
94
94
91
88
85
80
79
83
91
96
91
72
62
67
79
94
97
89
81
79
87
97
99
94
87
83
87
93
93
93
92
93
89
84
88
95
100
92
79
70
74
82
86
83
80
83
84
84
81
79
97
92
85
80
79
81
82
82
87
94
94
86
71
58
57
70
86
95
95
91
89
95
98
94
86
79
82
87
88
82
77
78
82
84
86
90
93
91
80
71
72
84
92
92
91
94
95
88
80
75
104
92
74
61
63
75
84
82
78
79
87
91
86
77
74
78
90
97
97
90
82
77
73
69
65
64
66
71
70
67
66
72
82
89
86
75
71
75
82
82
81
86
95
103
105
101
95
91
89
95
86
93
88
72
65
72
83
83
79
78
84
89
89
88
89
86
80
72
73
80
90
90
78
68
64
65
69
73
72
69
74
80
87
88
81
68
62
67
79
88
90
94
99
105
104
98
93
95
101
109
67
85
93
87
74
70
70
80
88
91
91
87
86
86
86
82
74
64
67
83
99
105
97
82
75
76
79
83
81
78
82
87
85
77
68
64
67
71
74
78
87
99
101
93
84
85
91
96
98
97
80
82
89
89
80
72
75
81
90
91
87
84
82
83
82
82
86
90
90
88
88
92
94
89
89
84
78
72
71
73
79
85
82
76
73
76
78
72
61
63
85
104
101
78
65
71
83
85
76
71
96
91
90
90
90
88
90
90
87
79
74
75
80
83
84
83
86
91
93
89
84
78
81
89
99
99
90
75
66
70
75
77
75
73
80
87
88
77
64
68
89
107
106
95
86
90
94
85
72
67
92
89
82
78
80
82
84
86
87
84
79
76
79
87
92
86
82
80
85
86
84
75
68
68
74
85
92
89
81
75
71
72
74
73
74
79
86
90
89
89
92
99
103
106
107
103
99
93
92
92
86
72
63
63
72
79
81
84
93
97
92
86
84
88
90
86
83
87
94
88
77
68
68
68
65
69
85
100
98
86
74
77
87
90
83
78
81
89
93
89
84
87
95
100
98
90
87
89
93
94
80
70
66
74
85
88
89
92
94
93
88
83
83
82
77
73
78
85
93
92
86
82
85
89
90
90
94
101
105
102
95
87
89
94
94
88
82
78
78
77
76
77
82
86
82
83
84
86
84
80
78
80
85
85
83
81
85
90
93
87
75
67
66
77
88
90
82
71
70
86
98
97
87
84
86
87
84
85
91
97
98
85
75
74
77
76
74
77
81
84
77
69
65
68
78
84
85
94
98
99
90
95
91
80
65
60
68
77
81
79
71
63
63
77
102
116
108
83
64
63
78
84
78
70
65
62
61
65
68
71
71
72
74
77
70
65
66
77
88
93
86
79
78
79
81
83
87
92
96
100
92
98
97
82
65
57
59
62
63
63
68
71
72
77
91
103
106
92
74
64
67
77
81
78
67
65
75
86
80
61
49
62
92
108
102
84
74
77
82
85
83
85
88
86
82
83
88
92
89
79
93
98
98
90
79
72
66
66
67
70
73
75
75
78
87
93
96
92
85
82
88
96
99
90
78
78
88
97
92
74
60
60
72
91
97
89
79
76
79
83
83
81
83
83
83
80
81
82
80
78
101
97
87
79
77
78
76
77
86
94
92
83
76
76
88
102
107
95
85
85
97
107
104
87
69
70
76
77
77
77
75
63
52
53
67
84
91
91
93
99
97
88
83
85
85
78
72
70
75
85
101
92
80
74
75
81
80
78
79
85
91
88
83
77
81
92
99
93
77
73
87
102
96
78
66
73
86
84
73
69
74
76
72
68
75
89
102
106
104
101
95
87
80
79
83
86
92
94
91
92
83
78
76
76
81
85
83
77
68
67
75
87
88
87
80
84
89
88
78
71
78
86
88
79
74
77
87
86
74
64
63
69
75
72
68
71
81
88
88
85
82
79
79
78
82
89
103
108
101
89
77
78
81
88
87
86
81
81
87
95
98
93
82
74
76
83
92
94
90
81
78
80
87
90
86
79
71
73
77
76
69
59
56
59
65
73
77
76
75
77
83
87
85
81
77
81
94
103
98
87
77
81
93
103
101
89
82
87
103
116
113
95
74
62
67
83
96
99
97
88
82
87
95
99
95
84
78
81
91
95
89
76
73
84
95
96
87
81
79
88
99
101
89
74
65
70
88
99
98
85
74
70
83
98
104
101
96
90
86
79
76
79
83
85
85
91
99
97
86
78
83
96
105
101
95
95
102
101
95
93
93
93
95
96
95
89
78
73
80
95
105
104
92
77
63
60
73
92
97
87
70
57
60
73
91
100
98
86
66
52
58
78
94
100
95
96
99
93
76
67
72
88
98
93
87
94
105
104
92
85
86
89
85
78
78
85
92
89
85
87
91
95
94
89
78
67
70
82
97
100
80
71
69
76
90
98
95
82
68
65
74
87
88
80
75
81
90
91
88
81
80
83
85
86
86
88
89
90
92
94
95
92
86
82
83
90
99
102
99
91
85
83
85
87
85
82
81
85
91
94
82
81
81
83
90
94
90
82
81
86
93
94
86
77
74
77
82
87
91
95
95
90
91
98
103
96
86
83
91
96
93
92
93
91
83
74
74
84
93
89
83
83
84
82
83
90
95
91
81
74
75
80
79
79
79
80
78
81
88
99
101
96
88
81
80
83
83
83
84
88
91
92
93
99
104
105
101
99
93
86
82
84
89
92
85
75
72
73
74
72
75
86
92
86
80
81
85
86
84
83
81
80
75
74
76
77
75
78
85
94
98
91
81
73
72
78
88
92
92
86
85
87
87
86
86
98
111
113
101
85
79
89
99
103
100
96
93
91
87
80
78
83
88
86
78
71
73
86
101
106
90
78
71
70
77
87
88
89
88
89
88
90
90
89
87
89
92
95
94
85
83
92
102
105
101
98
101
97
88
82
87
98
103
96
82
78
85
99
108
104
91
80
79
83
87
88
91
98
104
105
81
76
78
82
83
85
89
93
95
92
90
93
99
100
95
91
89
86
82
78
82
93
103
106
103
96
87
81
76
78
86
93
92
85
79
78
83
91
93
89
83
80
77
78
84
93
103
109
105
93
68
75
86
92
85
77
77
85
93
96
96
95
91
83
80
78
77
73
68
68
75
78
79
76
78
83
83
81
79
81
85
88
86
89
96
103
97
83
67
65
77
90
95
87
80
82
93
105
107
103
73
66
67
75
83
84
85
87
92
96
100
98
92
84
78
72
72
67
65
64
64
67
68
65
69
78
86
82
83
84
89
88
85
86
91
96
91
83
76
82
94
104
104
101
97
93
90
90
100
107
86
67
54
66
83
95
95
90
92
94
94
93
88
85
80
78
80
79
77
74
70
70
71
72
74
79
84
86
85
87
89
87
82
77
76
79
81
81
88
99
108
106
96
92
97
100
95
88
88
95
75
72
77
88
94
95
87
79
74
74
76
77
73
71
79
92
101
98
87
82
84
91
92
84
80
84
88
92
88
86
85
90
91
88
86
83
76
71
75
92
108
108
98
86
85
91
95
92
88
91
64
78
89
91
87
82
78
73
71
73
77
77
78
78
86
95
97
87
79
80
91
103
102
94
90
89
89
84
78
76
82
89
93
94
94
90
78
70
73
88
106
113
103
90
85
88
95
95
90
89
74
81
80
71
70
73
81
88
93
94
91
90
91
94
95
87
74
67
71
82
90
94
93
90
87
80
76
74
78
82
82
77
74
75
85
92
91
80
75
84
96
102
98
90
92
98
101
96
89
87
88
85
80
75
72
74
79
88
98
95
89
79
79
87
88
80
72
72
80
85
86
89
90
89
83
75
74
84
97
99
86
71
63
69
82
92
92
84
76
75
80
84
81
84
93
102
105
97
90
93
86
86
86
89
86
82
75
73
79
81
77
71
70
73
77
78
78
81
84
85
83
87
90
97
94
91
90
93
94
91
81
73
76
81
85
85
85
85
85
83
81
77
73
73
80
92
98
96
87
86
64
69
84
92
91
81
71
66
66
75
80
83
80
77
78
77
78
84
90
94
92
88
86
87
91
93
90
88
81
76
72
75
84
89
90
89
89
88
91
91
92
91
85
75
67
65
69
74
72
67
45
62
75
81
78
68
61
62
66
76
83
87
82
77
74
73
76
84
90
96
92
85
77
71
72
76
85
93
93
87
78
74
78
83
91
100
101
96
90
88
91
94
97
90
75
63
56
62
73
85
46
58
73
78
71
63
58
63
70
79
84
84
79
69
64
66
70
72
65
62
67
78
84
78
70
71
81
91
93
89
86
84
81
83
88
94
97
90
82
79
82
85
90
93
90
82
73
76
90
107
58
55
64
74
76
70
67
72
82
89
92
87
79
66
58
58
59
51
38
35
52
75
86
82
67
61
64
66
66
69
79
89
93
91
88
87
84
82
75
74
77
84
90
93
89
84
82
81
87
87
54
47
49
55
62
66
68
76
84
92
94
86
78
71
68
64
58
48
43
47
59
75
82
78
69
63
66
70
71
67
70
77
87
89
88
88
94
93
85
75
76
85
94
96
86
83
83
84
81
83
42
41
41
43
50
60
69
76
83
90
87
81
78
83
92
90
73
64
62
64
68
72
79
82
82
81
81
88
89
82
73
73
77
80
87
98
111
110
97
81
74
79
86
88
86
84
84
86
88
92
47
43
42
45
56
66
73
79
85
89
86
80
77
82
88
86
75
64
61
63
65
70
80
87
91
92
91
92
93
92
89
84
74
66
71
88
106
108
93
79
74
80
86
88
86
82
81
84
89
96
49
51
57
63
70
77
84
91
94
90
82
72
66
65
63
60
57
56
61
66
71
72
74
77
80
86
95
98
97
95
90
83
72
64
65
79
90
89
81
77
77
82
89
94
92
86
81
82
89
97
44
58
73
78
75
75
84
91
90
79
67
64
69
72
73
68
67
72
79
87
90
83
72
67
72
86
102
105
99
88
80
82
83
88
90
91
87
80
78
79
83
83
81
83
91
97
94
89
83
86
48
62
74
78
72
68
71
78
79
76
77
83
88
92
91
87
87
89
91
93
93
89
84
85
91
102
107
104
97
91
96
104
105
100
89
81
79
80
84
88
92
93
89
83
83
90
94
89
79
70
89
85
76
75
85
97
99
92
83
78
78
78
81
84
83
80
84
90
86
76
68
73
87
95
87
73
64
69
83
95
100
98
90
82
79
84
85
79
71
72
84
98
102
92
81
78
88
101
108
106
89
87
76
74
89
107
109
94
81
78
82
85
84
81
77
76
79
81
85
86
89
92
92
84
72
62
61
65
71
76
81
83
80
74
74
78
82
80
79
84
95
99
95
82
76
80
86
92
96
92
76
77
75
73
78
86
90
80
70
66
78
88
91
82
72
72
81
87
86
84
85
91
92
90
84
82
79
77
77
81
83
81
76
74
75
85
91
92
92
94
92
86
81
77
82
88
87
85
83
81
76
75
75
73
72
71
71
75
75
76
80
87
90
86
78
80
85
89
85
73
68
68
74
85
94
100
99
92
89
90
89
82
71
65
68
76
87
94
96
90
80
72
76
88
100
103
99
91
84
86
97
82
72
70
72
74
77
86
95
95
84
68
63
72
78
83
78
73
71
74
74
71
66
70
81
93
98
96
93
90
83
74
68
64
68
72
78
82
84
86
83
82
87
98
105
102
90
80
79
86
93
78
71
76
87
88
85
89
99
102
86
65
54
63
83
93
85
74
71
76
87
87
81
77
76
80
85
92
94
87
78
71
71
77
85
91
92
89
85
91
101
106
106
102
95
86
75
67
74
88
71
70
74
86
98
98
90
85
86
94
95
86
74
72
85
96
96
89
82
77
77
78
80
81
78
76
79
85
86
80
75
77
84
91
94
94
97
98
96
96
102
113
115
105
91
82
78
83
87
95
89
85
76
72
81
97
100
89
75
75
85
91
88
79
73
73
78
79
78
74
69
71
76
79
79
75
73
74
73
73
76
86
98
104
98
89
86
89
88
86
84
93
103
102
88
73
77
88
97
94
96
96
84
66
68
86
100
94
77
68
74
90
97
93
85
76
70
65
66
71
78
84
84
79
75
71
68
68
69
68
71
81
93
100
95
79
69
70
73
73
70
72
84
92
87
80
77
83
86
85
74
87
94
88
80
80
87
96
96
89
83
88
93
96
97
90
82
72
66
70
78
84
83
77
73
69
69
70
69
67
68
72
81
84
81
72
66
68
73
79
82
83
82
81
84
89
88
85
82
87
71
81
93
97
90
82
83
93
104
106
100
89
82
76
76
79
83
81
77
72
69
75
82
85
87
80
74
70
70
71
69
71
74
75
80
80
79
77
78
82
93
101
91
74
65
74
85
86
82
85
86
87
86
87
87
83
81
79
84
90
96
94
84
77
75
79
85
88
88
83
78
78
86
94
102
97
84
74
74
73
70
69
70
74
82
90
90
87
82
79
87
96
92
81
73
73
75
76
77
78
95
91
86
81
83
83
80
74
71
75
80
83
84
88
91
90
83
81
83
84
85
88
91
96
98
99
93
88
79
70
68
71
75
79
80
83
91
101
102
91
80
74
82
90
93
88
74
70
73
84
94
89
79
73
80
83
79
72
70
68
67
68
77
89
94
88
79
74
78
82
80
85
92
93
88
86
88
86
82
77
80
85
90
86
79
78
87
103
108
100
88
78
83
91
94
88
80
76
78
85
89
85
80
78
82
81
75
70
71
70
72
75
85
91
94
87
77
75
77
83
88
93
95
93
88
84
83
85
86
92
99
98
93
84
77
75
76
83
88
93
91
86
85
87
89
88
87
86
83
82
78
84
90
90
84
73
66
68
72
79
83
84
86
91
95
91
81
71
71
83
94
96
90
83
83
88
93
94
92
91
88
82
79
75
70
65
66
76
87
94
90
83
81
84
88
87
85
84
85
86
86
88
89
81
68
61
65
68
68
67
73
79
84
85
87
88
85
74
67
68
77
78
72
69
72
80
88
92
85
74
65
64
72
78
76
72
73
86
99
102
96
90
88
86
86
82
80
79
79
80
97
100
95
80
64
61
69
71
66
61
69
77
86
85
83
84
89
88
80
72
75
80
84
83
79
80
81
81
75
70
69
80
94
103
99
90
88
89
90
87
85
84
87
84
78
77
83
88
78
72
94
98
94
86
79
76
74
74
74
73
74
82
91
97
95
92
88
88
87
86
89
95
95
93
89
86
83
77
72
76
86
96
97
95
91
88
89
89
85
76
70
69
76
84
82
80
78
77
75
78
82
82
81
83
91
92
80
72
75
80
84
84
90
94
96
92
87
75
76
84
89
88
82
76
78
84
85
76
72
76
84
83
76
72
79
87
88
88
87
87
83
80
82
90
93
84
70
62
64
75
91
84
78
81
89
93
86
74
69
79
91
92
86
78
82
90
88
76
62
64
77
86
81
69
68
82
89
85
77
77
82
81
79
85
92
93
84
74
73
79
84
85
84
86
86
86
84
80
71
66
98
96
88
82
83
90
91
86
78
81
92
92
85
78
87
104
109
91
62
52
65
82
85
80
77
82
87
89
87
85
84
82
83
84
81
78
69
65
63
67
72
76
79
78
80
86
96
98
88
71
83
90
88
88
87
90
89
87
87
93
94
84
72
70
84
104
108
96
78
71
74
79
83
84
86
85
83
80
79
79
79
74
73
75
76
79
80
84
86
86
83
80
80
83
84
85
88
91
90
89
80
79
84
94
97
93
84
78
85
94
92
79
66
64
74
86
90
90
91
93
93
89
85
86
87
89
87
81
78
76
74
73
76
85
92
92
88
91
100
107
104
89
77
73
76
81
84
86
87
90
93
82
79
87
94
95
91
87
83
80
75
78
85
90
88
86
89
90
87
89
94
101
100
89
83
89
97
98
89
86
88
89
88
86
83
80
77
78
84
94
94
85
74
67
66
72
78
82
80
79
90
81
73
72
73
81
92
95
86
70
65
79
97
102
92
87
90
94
86
78
80
91
97
91
82
81
94
96
91
89
93
95
89
79
79
87
94
93
83
74
73
80
90
92
85
73
68
70
76
80
76
78
80
78
73
73
79
84
84
81
84
90
89
80
73
76
86
92
88
77
74
81
93
94
86
80
77
85
91
95
93
89
87
86
91
99
106
105
98
86
81
84
90
88
79
68
68
75
86
89
77
78
81
83
84
81
76
73
81
93
100
93
79
74
82
93
95
88
79
77
86
93
104
109
102
80
67
74
90
96
90
79
77
82
83
79
80
91
102
105
100
96
89
82
77
80
87
90
89
87
80
79
78
83
91
93
87
81
85
96
97
85
76
81
102
118
111
89
74
75
88
93
93
90
86
80
77
80
87
83
75
69
69
75
78
78
79
85
90
92
95
99
100
98
97
101
102
96
89
87
85
88
87
85
89
91
86
82
84
91
97
94
87
86
88
96
94
88
78
74
76
77
72
64
64
79
97
102
91
74
65
67
80
92
99
102
97
88
81
75
77
83
86
88
87
90
89
96
100
103
88
96
92
84
77
79
81
81
80
80
93
108
112
102
85
71
74
83
88
86
87
95
99
93
85
87
97
106
100
85
79
81
92
98
97
92
90
90
89
86
78
75
76
81
88
90
90
90
91
94
74
77
80
78
75
76
81
84
81
76
79
91
101
99
86
78
82
91
96
97
99
109
119
117
103
87
83
89
98
102
102
99
94
92
85
81
84
91
93
89
80
77
83
93
102
103
100
93
82
76
64
72
81
82
78
75
78
86
89
85
81
80
79
81
84
90
94
89
82
81
79
82
85
89
87
82
80
81
92
100
102
94
87
87
88
92
93
90
86
81
81
86
85
86
84
88
94
96
94
85
81
83
81
79
79
82
86
88
94
97
98
95
88
82
81
83
82
75
70
69
67
63
59
61
69
79
84
80
80
81
81
79
79
85
94
97
89
79
79
92
106
102
86
72
71
80
92
96
95
90
93
75
60
66
83
100
104
98
91
88
90
91
88
84
79
76
74
79
86
87
84
76
65
63
69
80
84
79
72
69
74
84
94
100
100
95
82
72
77
96
114
112
95
82
86
99
102
96
86
87
93
76
68
79
93
102
95
81
75
75
76
78
80
83
88
94
98
95
88
85
83
81
80
79
79
82
87
87
82
79
85
94
102
102
95
84
74
70
76
90
107
114
110
102
98
98
98
95
93
96
88
93
96
91
86
78
71
72
80
87
87
82
80
85
93
98
96
83
71
69
72
82
86
88
91
89
86
82
81
82
85
89
91
92
91
83
74
71
78
91
103
114
117
110
99
88
87
94
100
101
88
98
95
82
72
73
82
93
103
99
89
79
79
86
92
88
80
74
75
80
85
85
87
89
89
85
77
71
73
79
82
79
76
81
90
93
88
83
79
84
90
100
108
113
114
107
97
93
90
89
95
89
81
73
76
89
100
104
101
88
74
69
79
90
96
93
88
88
91
91
88
85
82
78
75
72
76
82
89
91
87
80
75
78
83
89
92
88
81
73
73
82
96
110
117
114
103
92
88
91
92
85
80
79
83
82
81
79
77
80
78
79
82
88
92
93
90
90
88
83
79
74
69
70
71
77
86
93
93
90
87
92
94
89
80
72
75
81
83
82
83
87
93
98
98
98
94
92
96
101
70
76
86
91
85
75
68
68
75
88
91
89
83
82
82
84
79
82
86
90
86
75
70
74
85
92
84
74
68
72
84
92
95
91
82
73
70
73
78
81
85
90
93
91
84
81
84
93
97
96
45
59
74
80
75
66
66
78
87
89
84
76
71
73
79
82
76
80
88
97
94
81
72
77
91
93
79
63
60
74
87
89
80
76
83
93
92
82
71
67
71
78
84
92
93
90
87
92
96
97
53
58
63
65
59
57
59
71
83
91
85
77
71
72
78
84
85
84
81
78
74
69
64
68
78
87
89
83
82
85
88
87
79
75
82
93
96
89
80
76
78
81
87
94
97
93
85
76
85
98
68
63
60
61
60
56
54
61
78
94
103
99
87
74
71
74
81
79
72
63
62
65
65
64
66
78
92
97
91
86
87
89
91
83
75
73
77
84
87
91
96
100
99
96
88
79
68
60
65
77
53
46
49
57
61
59
57
65
81
95
101
98
89
81
72
65
60
62
62
67
71
77
82
80
75
74
82
90
91
86
87
91
92
80
68
64
76
86
87
89
94
103
107
101
90
81
79
77
78
84
35
40
49
58
63
63
62
73
82
88
83
80
86
94
96
83
64
56
60
64
68
72
80
84
82
82
85
90
92
88
89
90
85
75
72
80
91
90
82
77
77
84
84
82
85
90
94
95
98
103
37
43
51
58
59
56
56
65
80
89
89
83
85
92
97
93
76
63
56
57
63
68
74
78
84
90
94
89
84
83
88
89
80
71
73
90
101
95
84
77
75
74
72
71
74
78
81
84
89
94
36
42
45
49
50
50
52
58
73
89
97
93
85
80
77
79
75
68
64
65
73
77
76
74
78
83
85
79
76
82
90
92
80
71
72
87
103
104
93
81
79
85
91
90
81
73
73
80
87
91
30
46
59
67
66
63
59
61
66
73
80
85
87
87
88
89
89
85
78
78
77
71
62
59
65
76
84
82
82
84
91
95
87
77
72
82
90
95
88
83
84
90
91
86
80
79
87
91
90
86
46
61
75
81
75
68
66
67
71
75
78
85
92
96
98
98
94
85
78
74
74
73
72
76
84
92
96
92
87
84
91
97
92
83
74
73
79
88
91
88
85
79
74
72
76
84
93
88
76
72
86
84
74
70
79
90
93
88
83
81
88
92
94
89
80
70
71
79
85
82
79
81
87
86
73
61
62
77
92
96
90
80
77
81
86
92
87
81
80
84
94
96
91
79
73
77
84
90
93
91
81
79
72
67
73
81
81
75
74
80
86
93
91
86
80
74
74
76
78
78
81
90
100
99
85
71
64
69
72
73
69
67
69
73
82
91
94
93
91
97
106
108
105
98
90
82
81
82
85
90
71
74
73
73
75
77
74
70
62
64
74
84
90
86
78
76
78
80
79
77
82
92
103
105
98
86
73
64
64
70
78
75
71
73
80
90
96
94
87
87
89
96
100
96
92
84
83
82
84
86
85
83
79
74
73
73
76
75
70
67
73
78
81
75
68
69
77
80
78
77
77
80
85
90
95
92
83
74
74
84
95
95
88
85
85
90
93
91
82
71
71
84
94
97
95
90
88
84
79
74
91
73
60
58
62
69
77
80
82
80
72
65
59
54
53
55
59
67
76
81
86
79
70
68
76
84
89
88
83
83
81
86
88
90
91
87
84
83
82
85
86
87
88
91
95
94
91
83
76
73
65
48
48
58
72
74
73
75
80
78
70
61
58
66
73
71
66
68
79
90
90
79
66
59
62
69
80
87
85
74
64
66
78
91
95
88
76
72
80
93
100
94
87
87
90
90
83
77
83
98
53
57
67
81
89
87
77
72
70
69
66
64
70
84
95
92
82
76
75
73
71
66
66
68
71
73
75
78
81
77
70
74
82
90
93
87
82
79
77
79
82
88
89
88
88
85
81
85
96
105
72
77
71
71
78
89
94
84
69
59
61
66
71
73
71
68
63
57
52
49
49
56
70
86
95
95
87
79
75
79
81
85
87
87
82
82
88
90
83
73
68
78
87
87
77
71
80
94
98
85
82
80
72
61
67
87
100
97
79
65
68
78
82
74
63
61
64
66
61
57
58
67
81
94
99
94
82
74
70
74
80
84
85
85
80
75
72
70
70
70
71
78
85
83
75
73
79
84
82
73
80
81
84
85
87
92
99
102
95
85
81
82
85
85
85
87
88
86
79
72
69
70
77
82
83
75
69
66
70
74
71
72
77
84
85
78
66
57
60
69
81
83
86
88
92
93
85
75
72
82
82
83
86
90
94
94
96
95
94
88
80
73
69
76
87
95
90
80
74
72
72
68
64
66
69
68
69
72
77
77
72
67
66
73
79
81
82
82
81
80
85
90
88
85
83
89
92
93
90
93
84
81
71
66
70
77
82
81
81
84
86
81
74
78
88
95
92
81
77
80
82
79
74
72
75
76
75
80
84
84
79
75
72
73
75
79
85
94
98
92
88
83
78
72
69
73
83
94
99
93
90
90
80
71
67
73
80
80
81
84
86
86
86
86
90
90
84
79
77
81
86
97
104
106
103
96
89
85
82
77
77
80
86
88
83
80
84
93
102
96
84
75
73
79
79
78
76
73
78
83
95
101
96
89
83
85
82
78
75
69
68
71
78
86
91
88
76
66
58
58
69
86
103
106
99
88
78
71
68
70
78
82
81
81
79
82
90
94
94
93
89
87
89
93
91
86
78
71
69
70
94
99
96
88
83
82
80
75
72
71
73
74
80
86
90
91
85
69
57
56
68
84
90
83
71
64
62
64
67
75
84
84
76
67
67
76
83
83
80
85
93
101
101
93
87
85
86
84
77
70
91
95
97
92
84
76
72
75
85
93
97
96
89
85
86
88
93
88
80
78
86
93
93
85
78
78
83
84
80
76
77
82
86
87
83
77
72
74
80
86
92
94
94
94
92
88
86
83
82
79
82
91
96
93
85
81
82
85
86
84
86
87
85
75
70
74
83
89
86
81
77
79
84
87
90
93
94
92
82
70
65
69
84
96
93
85
78
83
90
94
95
97
97
93
89
86
87
90
89
86
74
79
83
81
82
87
94
96
88
78
74
75
77
74
70
71
75
77
74
71
73
79
89
97
99
93
86
75
73
77
83
85
83
79
75
78
85
89
88
88
94
101
99
86
74
74
82
88
84
77
75
76
74
73
76
85
91
92
87
78
72
76
85
89
87
76
70
67
71
80
88
94
98
99
97
90
79
69
70
86
107
111
97
81
67
67
76
79
76
72
77
86
87
85
80
78
77
73
71
73
84
77
73
76
85
91
84
74
67
69
74
81
88
92
86
74
63
65
77
87
90
87
80
78
81
82
75
67
68
79
93
99
96
92
88
78
68
63
64
66
67
69
74
87
95
92
79
71
66
70
91
87
80
78
86
94
89
77
69
76
84
88
82
74
73
74
72
70
70
75
78
77
76
79
84
85
78
71
73
80
83
83
88
103
107
92
67
52
52
60
61
63
68
78
83
81
78
74
67
60
90
89
80
69
68
81
90
91
87
89
92
87
78
74
83
94
91
70
52
52
65
80
91
99
105
104
99
96
100
103
99
91
88
92
97
89
76
66
63
62
64
67
71
74
68
65
68
76
75
69
74
74
67
63
68
80
87
86
79
76
78
75
74
77
90
97
88
68
54
58
72
80
85
92
99
103
99
95
92
94
97
95
91
88
83
80
80
83
87
86
82
80
81
86
87
83
80
80
82
86
72
65
59
66
77
83
80
69
65
68
75
77
78
82
89
87
78
71
74
79
84
80
69
66
73
81
80
74
67
69
76
82
87
86
84
79
77
85
97
104
97
83
79
87
99
102
92
83
77
81
89
81
72
70
75
80
79
80
83
84
83
87
93
95
93
87
86
87
90
92
90
85
73
65
62
71
78
78
76
76
79
79
78
77
78
78
80
88
96
98
88
72
66
75
87
94
89
72
62
66
91
91
90
81
74
70
80
93
99
89
75
76
89
95
89
84
86
95
98
95
90
89
87
79
71
74
79
85
85
88
92
92
85
78
78
81
91
93
94
87
76
69
71
81
89
92
88
75
62
57
83
91
96
88
75
66
73
85
90
87
80
79
81
83
81
78
78
81
82
82
82
85
87
88
82
77
78
83
89
94
94
90
86
86
86
88
91
94
94
91
86
82
80
85
87
88
88
88
85
76
91
90
87
85
80
77
76
81
85
91
92
83
78
83
89
93
89
80
77
81
85
85
85
84
79
69
65
74
85
93
88
77
74
79
89
90
91
94
99
100
99
95
90
84
79
79
80
83
86
89
88
79
74
82
92
94
91
88
88
92
91
85
83
90
103
111
107
96
90
90
90
83
72
66
66
62
61
64
70
75
75
74
74
77
84
91
94
95
99
98
98
99
95
88
81
82
77
76
76
81
70
71
73
81
89
93
93
87
84
85
88
95
98
98
96
96
92
88
82
77
75
71
65
65
68
73
77
75
71
73
80
86
89
91
92
93
93
90
87
86
87
85
81
78
79
85
86
83
79
82
73
81
84
79
76
78
83
84
81
78
84
98
107
101
82
68
64
69
76
77
77
78
78
75
69
72
80
91
95
94
93
91
92
100
104
104
95
88
82
82
77
75
74
79
89
94
90
82
79
83
75
78
80
77
75
77
82
84
80
74
74
80
88
87
78
71
75
89
99
102
98
94
93
82
68
61
66
82
97
101
95
88
91
99
105
105
99
93
88
83
78
78
85
95
104
104
93
82
78
85
71
71
75
77
76
78
81
82
81
81
81
79
76
77
84
96
106
106
101
96
89
87
83
80
75
70
70
76
83
86
84
83
84
86
86
87
90
92
95
95
93
90
87
85
85
89
93
94
93
90
82
90
87
80
75
76
80
81
80
84
93
94
87
85
90
98
99
91
84
82
81
76
70
71
78
87
86
80
75
72
76
80
79
77
72
71
75
79
89
102
111
102
81
62
60
77
97
101
91
78
91
96
87
81
79
85
88
81
78
79
88
92
89
86
81
74
73
78
90
100
100
87
74
72
83
91
91
81
73
71
79
87
91
89
85
82
80
78
81
92
102
100
85
76
79
94
103
94
77
67
90
91
86
82
83
84
81
79
80
86
90
88
84
77
70
65
69
78
89
91
86
78
77
84
91
92
90
92
95
96
94
88
85
87
88
91
92
90
85
83
84
88
92
97
100
96
90
82
76
73
81
85
86
82
78
73
71
78
89
96
92
82
73
69
67
71
79
84
85
78
66
61
67
78
87
89
87
89
99
105
98
87
79
85
90
90
88
90
94
89
82
82
88
96
95
86
79
82
91
93
77
82
83
81
79
80
85
90
92
87
76
71
75
84
88
87
89
90
91
90
82
70
64
67
78
88
88
79
73
77
84
89
91
92
89
86
85
90
94
92
83
81
87
96
98
92
88
93
101
104
84
76
70
74
85
91
96
92
87
79
75
79
91
102
104
96
88
86
87
90
90
82
69
64
73
90
97
83
64
60
73
92
97
91
81
80
86
93
93
88
85
85
96
107
109
106
96
98
105
109
80
70
65
70
81
81
80
75
75
83
93
100
96
89
85
83
83
81
79
80
81
79
69
63
68
81
89
84
73
71
85
100
100
91
79
73
79
86
91
91
86
90
98
108
109
101
92
91
99
107
67
69
75
78
79
76
73
68
71
84
99
100
86
73
69
74
80
83
84
85
80
75
69
72
82
87
80
73
71
86
101
104
97
85
77
72
72
80
86
86
83
79
84
92
98
94
86
84
91
99
71
72
74
72
69
70
79
87
91
90
85
78
75
77
83
86
80
82
86
94
92
78
71
83
103
107
89
69
67
85
101
102
87
76
77
85
89
89
83
76
74
75
81
93
99
96
90
84
84
87
74
66
55
48
49
57
74
90
97
91
75
64
66
81
96
98
87
79
81
87
81
68
60
72
95
111
104
87
78
83
89
88
79
71
74
82
91
90
86
85
89
91
94
97
104
104
97
83
74
74
56
48
38
37
47
55
63
71
76
78
74
65
66
75
85
93
92
88
81
71
64
57
58
68
82
95
101
99
93
87
85
87
82
71
60
60
72
84
94
99
100
100
96
92
94
102
98
84
72
66
47
42
46
54
61
62
61
64
70
78
76
75
74
76
76
74
74
77
75
71
70
77
87
91
86
82
84
86
91
89
95
102
99
85
69
69
82
94
97
95
93
92
93
93
93
95
98
93
88
86
44
45
58
70
69
63
62
71
78
79
76
74
77
83
77
66
55
57
63
69
74
80
87
85
82
80
82
84
83
87
94
102
104
94
90
87
88
85
84
84
88
84
84
86
93
102
100
97
98
105
38
49
58
61
56
51
54
65
74
78
75
75
80
88
88
82
71
64
58
58
66
70
70
68
73
80
87
85
76
71
72
77
84
91
95
92
82
73
76
85
89
85
78
80
90
99
97
88
86
92
45
51
49
43
39
41
48
56
63
75
86
94
99
99
99
102
97
85
74
71
77
84
79
77
78
82
82
77
68
65
69
72
78
89
96
98
95
90
87
87
88
86
87
84
80
79
78
81
85
88
52
53
52
52
55
58
59
60
65
73
85
93
96
98
97
98
94
92
90
91
94
88
81
75
78
81
81
79
76
79
83
85
84
81
83
89
96
100
98
91
89
89
87
79
69
67
75
88
93
96
60
58
64
70
77
81
79
76
75
76
77
76
76
78
79
76
70
66
72
81
88
90
80
70
68
78
87
90
87
81
81
80
77
73
71
75
87
99
104
100
90
78
72
73
83
90
93
91
89
88
96
94
78
68
69
75
80
80
78
77
79
83
90
92
89
77
70
77
93
104
103
90
78
72
70
74
83
94
97
93
85
78
79
86
94
98
96
94
92
92
96
94
90
81
76
78
84
93
99
97
79
78
76
76
76
76
74
78
82
88
86
82
80
83
85
88
85
81
79
75
72
74
87
98
98
95
92
93
91
86
81
82
86
90
94
100
103
99
91
85
81
86
97
101
94
83
78
82
93
100
77
76
79
84
88
89
89
91
93
92
88
82
75
73
73
75
76
80
79
76
76
80
90
99
97
90
80
71
67
68
76
81
84
83
81
87
93
91
79
69
70
84
103
110
99
86
80
82
87
87
95
89
80
75
80
89
95
92
88
81
75
70
65
61
62
66
74
79
80
88
94
93
86
76
71
67
63
58
57
65
79
88
90
86
83
85
87
84
74
68
74
93
104
98
87
83
89
94
87
74
84
76
67
67
71
80
82
76
67
62
62
61
59
59
63
72
79
78
78
82
92
92
84
73
68
72
78
81
80
80
83
88
93
94
92
87
85
84
83
85
89
92
85
76
72
80
93
98
89
78
56
53
60
67
68
66
65
64
64
60
61
66
71
71
71
68
69
77
87
91
91
87
81
80
79
81
88
95
97
91
80
76
80
87
89
83
76
75
82
87
83
70
58
58
70
80
83
80
81
85
56
58
59
59
52
46
48
58
65
65
63
67
74
79
74
65
63
73
87
91
88
79
76
76
77
74
74
79
85
86
81
76
78
79
80
83
80
79
76
67
53
46
55
72
89
91
84
76
77
82
62
58
51
44
42
45
53
60
63
61
54
51
55
65
71
73
72
71
69
68
68
64
66
71
78
82
79
75
74
75
80
82
79
73
72
82
91
93
83
68
60
62
71
80
86
92
98
96
89
80
62
59
55
53
57
66
75
79
71
61
54
51
50
50
55
67
73
73
65
57
55
61
67
78
86
91
88
83
79
82
88
89
85
81
79
80
79
73
72
78
89
90
86
74
72
84
98
99
90
78
79
79
75
75
77
81
88
91
82
77
71
68
64
58
59
65
72
75
75
72
71
71
74
80
84
81
80
78
85
91
91
88
84
84
86
81
71
60
59
69
81
90
88
83
83
89
93
86
76
77
97
88
76
68
69
80
85
84
78
75
75
71
70
81
89
95
86
76
75
81
83
73
59
58
67
71
69
73
78
84
80
71
65
63
68
77
84
86
81
70
68
77
88
95
98
99
95
90
86
83
93
87
68
54
55
69
82
86
85
80
76
72
74
86
100
106
93
79
76
84
85
76
57
51
58
65
69
71
75
80
76
71
62
57
58
65
76
88
91
88
86
84
82
79
79
86
96
103
102
94
84
89
81
68
58
66
82
98
100
94
88
86
85
81
78
73
68
70
76
83
88
89
86
85
81
77
72
71
76
79
80
81
83
86
85
77
70
69
78
90
96
92
85
75
74
80
87
93
94
86
82
88
91
85
79
78
82
88
91
90
88
88
89
83
75
64
62
66
68
71
77
84
92
96
92
83
72
64
63
69
78
81
81
82
85
86
84
77
71
75
83
89
87
81
76
78
82
80
76
69
79
76
75
76
82
80
80
80
80
83
85
86
82
82
82
86
86
78
67
60
60
69
79
84
84
84
78
68
61
67
77
80
73
67
70
83
90
84
75
68
72
79
83
79
74
75
78
78
71
63
80
79
78
77
78
82
84
88
90
90
87
83
78
74
77
85
93
90
80
70
71
79
87
88
88
92
93
86
73
67
71
83
94
99
97
91
84
81
76
75
75
77
80
79
79
80
80
80
74
70
80
88
97
99
98
93
94
95
92
86
81
78
76
74
73
77
84
88
86
83
83
87
91
92
89
89
89
85
75
65
63
74
92
104
103
90
76
73
77
84
89
90
85
80
79
82
91
98
96
87
71
77
87
96
100
98
96
95
91
85
80
75
75
76
79
81
80
75
71
73
80
89
94
94
90
86
85
85
83
84
82
79
72
65
63
68
75
77
78
85
97
109
106
90
76
73
80
87
89
88
81
78
73
69
71
76
82
86
84
80
77
75
76
79
85
85
80
73
68
71
81
94
98
97
88
83
83
85
95
104
106
94
74
60
55
66
78
79
79
85
99
110
107
94
79
72
65
59
60
74
95
88
76
64
62
70
74
74
68
68
74
80
85
85
83
85
85
90
91
88
87
86
87
86
85
79
75
78
84
93
94
87
83
86
86
82
79
78
83
94
97
88
78
77
79
79
76
67
67
73
87
85
75
69
75
85
87
79
69
68
76
86
86
83
80
79
83
87
93
92
83
75
74
81
91
88
80
77
82
83
81
74
79
91
99
92
81
80
88
90
81
71
66
70
73
75
76
81
83
83
73
73
74
68
72
83
94
93
84
76
77
83
85
86
83
75
64
57
63
73
78
77
79
87
92
90
86
88
91
90
81
71
70
82
91
97
99
98
92
83
77
80
84
80
69
57
57
69
80
83
66
75
76
73
74
81
89
89
82
74
74
80
89
97
98
87
65
55
59
70
80
80
82
85
89
88
84
84
89
91
89
88
86
84
88
90
90
86
81
79
80
82
84
78
68
60
61
69
76
79
64
76
77
75
76
81
78
71
67
73
81
90
100
105
105
95
80
73
76
81
85
84
80
84
87
87
81
75
76
84
89
92
87
84
82
78
72
64
69
78
82
81
73
70
73
80
80
77
74
73
69
68
69
71
76
78
74
70
73
78
80
86
92
99
100
91
81
76
79
86
89
87
85
85
86
86
82
78
79
80
79
74
67
69
74
77
77
71
74
82
84
80
77
78
85
87
81
73
66
67
79
76
80
85
88
88
87
88
88
81
70
66
75
87
95
90
81
76
78
79
81
82
81
83
82
83
83
81
81
85
81
76
71
74
77
78
80
79
85
92
89
81
78
83
91
92
91
83
72
64
91
93
99
102
100
93
91
92
87
76
66
63
75
86
93
86
72
65
65
71
72
70
67
72
78
81
81
81
83
92
97
95
89
87
86
85
79
82
88
97
95
82
80
86
98
106
108
102
88
74
93
94
92
89
92
92
89
84
78
76
78
81
89
90
82
73
62
62
70
81
80
70
61
64
73
79
81
79
80
89
91
91
88
91
97
97
91
86
86
88
89
84
81
84
91
95
92
87
84
86
82
74
73
76
81
83
82
82
81
80
82
90
95
93
79
69
71
84
95
101
93
78
67
66
73
81
84
83
79
75
75
78
86
93
96
96
92
87
86
87
88
84
81
77
78
77
73
71
74
79
70
67
72
78
77
75
80
86
89
86
82
84
89
93
90
89
93
95
95
90
87
80
78
82
89
93
90
86
81
80
82
88
92
91
84
80
81
88
95
99
96
87
81
79
81
87
85
83
78
78
79
82
86
84
78
77
82
91
94
87
80
77
82
90
95
98
91
84
78
76
76
79
80
81
86
86
87
84
83
90
94
93
89
86
86
87
86
88
92
96
93
83
78
79
88
94
92
86
85
91
85
89
91
94
96
94
91
87
83
79
80
80
85
88
91
91
91
88
85
82
80
82
81
79
74
74
77
81
83
85
86
83
82
89
98
101
96
86
84
88
91
88
81
81
87
90
85
82
91
109
82
85
88
93
98
99
93
83
77
79
88
93
93
89
89
94
98
96
88
82
84
92
93
86
77
76
80
84
82
79
78
82
85
87
87
87
87
86
88
92
97
97
90
85
85
87
90
88
92
99
84
91
89
83
81
82
83
79
77
83
91
96
93
90
91
96
93
83
77
80
87
92
93
89
84
86
86
84
82
82
90
96
91
76
63
66
79
91
96
97
99
97
89
83
81
85
93
90
80
70
89
96
92
82
74
71
71
73
77
82
89
92
90
88
88
81
72
72
76
82
86
86
85
88
92
90
80
78
82
95
103
99
88
72
64
73
88
93
97
96
96
92
87
81
80
82
82
76
64
61
84
88
86
81
76
70
66
69
78
87
91
91
89
85
79
71
70
76
83
79
72
68
75
89
96
91
85
86
101
113
107
88
71
70
80
91
92
92
96
95
87
80
75
76
80
80
75
68
64
68
70
73
77
80
79
79
78
80
87
91
93
92
89
84
79
80
88
93
92
81
73
67
71
78
85
88
89
95
107
114
106
89
78
82
86
87
84
87
98
100
86
67
58
61
72
81
83
82
83
81
64
67
74
83
87
89
88
89
90
88
85
86
88
87
86
87
90
90
92
93
94
84
71
63
68
83
91
86
77
76
85
94
101
98
87
76
74
83
98
103
91
72
61
63
74
83
88
92
96
96
59
58
67
79
85
84
81
80
85
87
83
80
80
85
87
84
76
69
71
85
98
98
83
68
72
89
94
78
51
47
65
88
99
98
90
85
81
82
86
88
87
85
86
93
98
93
87
87
96
102
53
50
55
66
76
77
72
68
73
83
90
89
82
74
73
75
73
66
62
74
91
99
91
80
82
88
88
74
59
62
76
87
86
88
89
95
94
87
84
83
84
80
86
97
109
106
90
82
85
93
57
56
60
61
69
74
72
61
54
61
84
99
92
77
73
79
85
83
78
76
81
86
83
78
78
83
86
84
84
90
98
95
85
79
81
84
91
98
101
99
88
75
71
81
93
97
87
75
75
83
74
67
58
52
54
64
69
63
56
60
72
82
87
86
86
86
83
82
83
89
91
86
74
72
83
97
100
96
88
88
92
95
93
85
81
81
87
93
99
97
90
87
88
90
89
82
75
72
75
80
65
52
39
36
44
56
68
76
78
76
66
59
65
83
90
86
69
64
77
96
101
87
73
75
91
105
102
89
77
74
77
85
92
91
84
80
77
79
81
82
88
97
99
101
99
95
91
85
80
76
42
36
32
39
54
67
74
77
81
78
68
59
63
78
87
84
70
64
71
77
80
79
79
85
88
84
78
74
75
75
75
80
85
86
83
78
77
77
80
84
88
91
90
89
100
116
120
107
88
73
43
38
42
54
64
69
70
71
73
76
80
81
78
80
80
79
77
73
69
64
64
75
87
91
84
72
68
71
76
77
78
87
97
95
90
87
90
90
88
82
76
78
82
90
101
108
108
98
86
77
44
38
46
56
59
55
56
64
75
76
78
81
81
81
76
70
71
72
72
68
67
71
78
82
79
77
78
82
83
84
89
99
107
104
94
85
82
83
86
83
80
79
85
95
101
101
91
79
79
85
50
52
53
54
50
49
57
70
70
67
65
73
88
93
89
82
75
70
64
59
58
60
61
65
68
73
78
85
87
90
87
81
86
93
91
80
66
66
78
91
94
86
83
88
98
104
97
86
81
87
73
79
72
57
48
55
71
80
77
71
73
85
101
107
101
93
85
77
63
59
61
65
69
73
75
77
78
83
87
84
74
63
66
83
95
90
77
71
77
83
87
85
83
85
88
93
93
89
86
89
75
70
64
61
61
70
82
92
94
91
87
85
88
88
83
76
71
69
75
85
92
91
87
88
90
92
92
92
88
83
77
77
83
93
95
89
81
83
86
85
81
82
84
87
85
78
76
79
86
92
68
58
57
67
80
89
92
93
96
96
88
77
67
63
63
63
62
62
73
88
98
95
87
75
73
83
95
103
98
88
84
89
96
97
92
84
82
88
96
98
93
87
84
90
94
93
83
78
75
85
90
86
79
67
62
68
75
81
81
76
71
71
78
85
90
82
76
79
94
106
98
81
68
68
80
91
93
89
87
89
90
92
90
81
81
86
94
99
94
87
84
86
91
88
84
82
84
95
103
103
81
77
76
79
84
88
87
87
87
88
86
81
79
79
82
87
87
87
89
86
77
71
75
84
95
98
98
98
96
92
94
99
105
103
96
97
102
102
90
71
65
75
95
105
99
87
82
91
101
104
83
78
76
81
90
96
99
100
101
103
102
95
91
87
83
80
78
83
90
95
91
87
84
83
84
87
93
97
91
82
82
92
104
103
92
86
90
94
89
75
66
72
86
96
96
90
90
89
88
82
95
87
76
73
79
88
94
96
96
96
90
84
78
78
83
89
87
85
89
101
111
109
96
80
68
67
73
75
71
64
66
75
85
84
75
69
74
83
86
83
83
85
86
81
84
90
101
101
89
77
86
88
87
84
86
88
87
79
71
70
70
67
65
71
90
107
109
95
79
76
87
98
96
89
79
75
75
75
73
69
69
71
73
73
72
77
82
83
84
83
84
88
89
85
84
88
98
102
95
87
71
80
89
88
83
77
78
75
70
65
66
73
78
80
81
84
87
85
80
78
81
85
93
94
94
91
90
93
95
92
84
78
74
74
80
84
87
88
83
80
75
74
77
85
88
82
82
83
87
85
71
69
72
65
53
45
53
68
82
84
83
84
83
77
64
55
56
72
90
99
99
96
93
88
84
79
77
84
91
94
89
84
81
82
81
83
87
90
92
88
77
72
76
84
90
86
78
75
77
77
68
59
60
60
52
41
38
51
69
82
83
76
69
66
66
68
71
74
79
88
93
93
83
68
64
70
79
81
78
76
77
80
80
82
81
85
89
93
94
96
93
87
77
79
83
89
96
94
89
84
64
59
62
69
68
60
51
51
56
59
56
52
50
55
67
78
85
78
71
68
72
75
68
59
59
74
89
94
88
81
79
83
83
86
90
92
89
83
78
85
92
89
74
57
62
85
105
105
93
85
73
75
68
65
64
64
67
68
64
59
58
56
55
56
61
68
73
74
71
73
75
76
71
68
68
73
83
89
94
95
98
99
99
96
95
91
85
77
71
69
73
75
71
65
70
84
96
95
83
75
81
81
73
63
60
67
73
74
76
80
91
88
76
69
74
80
81
76
74
79
79
77
68
67
71
74
71
72
78
86
91
93
89
82
78
80
84
87
81
72
68
72
81
85
91
96
96
85
72
72
79
83
79
76
74
78
85
84
85
89
94
94
87
81
85
90
88
80
79
83
80
67
56
59
72
74
70
63
63
70
74
72
66
66
72
78
78
77
75
77
83
85
84
80
84
95
97
94
80
79
79
86
89
83
76
79
90
96
90
79
75
80
88
87
79
68
66
74
85
92
91
81
71
72
78
78
73
65
64
70
77
79
80
83
87
86
76
63
64
76
91
95
86
78
76
84
94
96
89
78
78
81
84
82
78
76
81
86
88
81
78
82
89
89
79
66
65
76
96
106
102
90
80
84
94
98
93
80
70
73
85
93
91
84
81
82
82
80
78
81
84
87
84
77
76
82
91
95
93
85
69
65
71
79
86
81
77
77
81
85
88
86
85
84
82
80
81
88
94
94
83
70
69
80
102
116
114
96
79
75
81
86
84
77
69
73
85
98
100
88
78
71
70
70
74
79
87
92
88
84
70
65
70
77
89
92
92
88
84
82
82
83
81
78
74
71
70
72
74
73
71
72
74
83
92
101
102
92
81
75
79
84
90
90
85
80
78
84
92
89
82
76
72
71
72
76
79
79
69
63
78
76
80
86
97
97
96
90
83
82
84
86
87
85
80
73
69
68
73
83
92
97
94
84
80
83
85
83
78
75
79
87
96
100
92
81
72
74
81
86
86
79
73
70
70
72
73
73
70
62
80
80
81
86
92
89
83
75
75
83
91
92
88
85
89
90
89
84
85
92
100
102
98
86
80
83
87
92
92
91
93
91
87
81
79
84
88
88
83
84
84
84
84
78
77
75
72
71
76
85
84
85
80
73
68
68
68
71
75
83
85
80
76
73
79
91
96
94
87
84
88
93
95
88
80
81
85
94
100
101
91
81
71
70
80
98
107
99
87
85
93
100
100
93
85
77
72
65
71
87
84
87
80
71
62
65
69
77
80
80
79
78
75
73
78
88
95
93
88
82
80
83
85
83
81
81
85
94
97
92
80
69
67
72
85
95
96
89
88
97
108
108
97
83
76
76
74
73
78
88
69
71
75
79
84
84
84
79
72
69
74
84
88
91
91
87
86
86
90
88
82
75
72
76
83
91
97
97
96
89
80
72
70
73
77
82
85
88
91
95
97
97
92
82
74
77
82
93
100
103
63
61
71
81
90
95
93
83
70
63
68
80
93
102
97
84
72
76
88
96
92
80
73
68
68
70
76
83
85
80
76
70
73
77
83
93
102
106
100
92
88
95
103
99
88
79
80
87
94
98
64
76
85
86
84
83
88
89
83
73
70
77
93
104
103
88
78
81
90
94
85
78
75
73
69
61
60
71
79
82
78
76
79
87
96
103
105
99
90
87
89
94
91
80
70
67
72
76
76
72
71
91
99
94
83
78
78
79
80
76
76
79
90
100
102
94
85
83
88
86
83
81
89
98
98
88
77
78
86
93
92
86
81
83
90
93
84
69
61
67
77
78
67
55
55
68
77
78
74
68
76
81
83
82
81
79
75
69
67
69
74
80
85
87
88
83
70
64
69
81
90
99
105
108
104
95
88
81
84
88
87
80
71
77
84
88
79
61
51
57
69
77
78
80
81
84
83
79
76
75
78
70
68
74
84
87
85
82
80
82
82
81
80
84
86
84
72
64
68
77
86
92
93
94
95
95
91
85
82
82
80
74
69
76
84
88
82
72
67
69
73
79
87
94
93
84
77
77
84
83
81
78
82
89
98
100
94
87
83
83
80
78
80
86
95
96
90
84
81
79
73
70
73
84
96
99
90
80
79
91
101
98
88
83
85
88
87
85
82
83
79
77
81
89
91
82
75
76
82
81
75
75
80
90
97
95
84
74
65
67
73
82
88
90
91
86
85
86
87
83
76
70
73
84
96
99
91
79
80
92
106
105
96
90
92
95
90
84
84
87
86
80
79
85
91
92
88
85
82
81
73
70
75
82
83
81
76
72
69
68
74
86
95
94
84
74
77
86
91
89
87
85
83
80
78
86
95
100
96
83
77
77
85
95
99
95
84
80
82
89
92
84
78
76
84
94
95
93
90
85
84
90
98
97
82
72
78
89
94
86
77
77
85
92
95
92
91
90
88
88
92
92
87
78
72
82
98
106
98
81
67
69
81
90
90
80
76
80
88
94
95
87
80
79
82
87
91
92
91
87
83
96
105
100
85
75
79
91
99
98
86
74
73
82
94
101
93
83
77
79
86
90
90
89
90
97
97
88
80
78
82
86
83
79
77
76
77
84
90
96
98
94
89
89
88
89
89
88
92
94
80
86
92
93
89
83
77
76
82
85
88
86
82
83
92
94
93
83
70
69
77
88
95
96
98
99
96
87
81
83
87
85
79
76
81
88
87
82
83
97
108
105
96
90
92
93
87
84
92
105
84
87
87
87
90
92
91
84
78
77
85
92
95
93
92
95
95
90
79
73
83
95
100
91
80
84
96
105
101
90
85
83
82
85
91
94
90
83
83
90
99
96
90
91
96
99
92
83
85
94
88
92
87
82
81
89
99
99
92
83
82
85
92
94
96
97
96
92
87
86
94
102
102
89
77
78
92
104
102
93
88
92
93
90
90
92
94
93
88
86
83
82
87
94
100
102
93
85
80
82
85
88
86
80
75
74
79
88
93
87
82
76
80
90
100
100
97
92
88
86
85
84
85
87
82
76
74
77
85
91
92
94
91
90
94
99
97
94
91
92
90
89
93
98
98
89
82
77
81
86
83
85
84
80
76
68
67
74
83
86
82
78
82
92
103
109
107
100
92
80
72
69
72
76
74
68
60
60
71
83
87
84
83
88
96
97
90
84
90
96
99
94
88
87
87
86
83
82
83
87
83
85
85
82
79
79
82
83
86
87
92
96
96
96
96
99
99
92
82
80
83
85
83
77
77
79
80
81
81
85
87
85
83
85
84
79
75
82
96
108
102
83
68
68
83
98
105
98
87
83
81
85
88
84
86
88
90
91
91
92
95
97
92
86
83
84
83
76
73
80
93
100
97
85
80
84
92
94
91
88
89
90
91
86
76
68
66
80
96
110
105
85
69
69
82
95
95
87
84
88
64
70
79
83
85
83
84
90
96
93
85
75
69
73
80
87
85
77
74
81
91
98
89
78
71
75
77
77
76
84
92
91
89
88
88
86
76
71
76
87
93
88
85
87
90
83
71
64
71
86
46
51
60
67
71
75
80
86
91
86
78
71
70
76
86
91
91
81
77
81
88
90
85
78
74
76
77
70
68
81
90
88
82
86
98
108
99
88
83
82
82
79
78
87
95
96
85
73
71
75
61
61
55
51
54
65
74
74
68
66
74
87
94
91
88
90
91
89
83
80
86
88
83
75
74
81
87
85
81
83
89
88
83
80
86
96
103
105
105
102
94
83
78
82
94
103
105
97
85
77
69
61
49
43
46
57
58
54
50
57
76
92
98
94
88
86
85
85
84
86
89
87
77
67
68
82
97
100
90
80
78
87
92
89
79
74
80
95
103
103
100
98
96
89
83
82
88
96
100
97
54
47
40
41
47
51
52
52
61
76
87
91
93
92
88
78
65
67
80
99
108
99
83
75
79
85
91
91
87
78
76
88
101
108
101
84
77
79
85
89
92
95
93
87
79
72
76
86
99
104
55
54
52
52
52
53
53
61
77
93
100
97
93
90
87
76
63
64
79
98
105
99
91
87
87
82
78
81
86
86
85
87
99
110
114
104
91
82
81
85
88
88
84
85
89
93
93
89
88
90
55
55
57
60
58
55
54
61
73
89
99
100
93
88
83
80
77
75
78
78
77
76
77
79
81
80
81
84
85
79
74
76
85
92
96
91
89
87
82
79
76
80
88
97
104
103
95
87
80
76
46
45
52
61
62
56
55
59
68
76
84
92
92
87
84
82
83
81
78
70
66
67
71
77
82
81
82
83
83
80
80
84
87
88
79
71
73
83
85
77
68
74
86
96
95
84
76
72
73
75
61
57
59
64
60
58
60
64
68
67
73
84
92
95
90
83
83
83
77
70
66
68
71
78
80
77
73
79
92
104
106
96
88
87
84
78
74
82
86
87
82
84
83
80
77
78
77
79
80
81
80
80
77
69
61
60
71
80
81
75
75
83
92
96
87
81
77
75
66
60
57
60
63
73
76
75
76
85
102
112
105
86
74
80
89
90
81
79
79
85
93
98
96
89
88
91
97
99
93
87
80
80
80
74
67
69
80
94
99
95
86
81
78
77
75
68
64
63
64
62
63
64
68
76
84
88
91
90
90
88
85
79
81
83
86
83
81
78
77
79
81
87
97
104
105
100
94
89
87
86
84
84
82
80
79
76
79
87
97
100
91
80
71
70
73
74
73
72
72
72
74
74
74
77
82
88
92
89
84
80
82
92
101
103
96
89
85
86
86
84
81
78
83
89
90
86
79
74
73
80
80
82
81
76
73
78
87
92
93
89
87
84
81
78
78
78
76
74
80
86
86
85
85
90
97
93
79
74
79
88
93
87
77
65
62
71
84
95
93
83
75
77
83
88
87
83
80
81
84
89
94
88
83
81
84
88
88
87
86
87
93
92
84
77
69
70
73
76
83
88
88
86
81
82
86
88
86
87
88
85
81
81
81
84
86
93
99
99
90
75
69
77
90
99
99
93
87
85
84
88
90
82
74
73
78
86
89
88
87
86
90
96
100
99
94
83
72
74
85
97
102
95
82
70
69
80
99
113
107
89
78
85
104
112
106
95
90
95
98
92
81
73
74
79
87
95
99
97
93
91
84
78
69
66
70
75
80
83
85
88
88
85
83
89
94
94
84
81
85
94
102
104
95
82
74
78
92
102
98
84
77
83
99
103
91
78
75
83
96
97
91
81
72
68
76
88
95
94
92
93
85
90
89
86
83
83
80
77
77
83
87
81
75
72
86
97
103
97
86
80
82
87
89
87
81
77
74
73
74
73
73
77
78
81
78
78
81
81
83
82
81
83
87
93
95
91
87
86
90
97
83
92
98
95
89
87
88
83
77
73
78
83
86
86
90
93
96
89
82
76
73
77
81
84
82
80
75
73
73
77
81
83
85
87
88
88
88
85
82
74
72
81
98
108
103
88
82
91
101
99
75
75
81
86
84
81
80
81
78
77
79
84
88
84
76
77
73
71
74
79
87
92
95
94
93
89
85
83
81
82
87
91
95
95
89
79
72
74
81
90
95
99
100
96
85
78
84
97
105
97
71
64
75
92
93
82
70
66
73
83
93
99
91
78
65
65
70
73
78
83
92
98
95
89
85
89
94
92
85
78
78
79
82
82
78
69
62
66
81
101
114
110
93
74
70
80
93
101
98
94
71
70
78
90
89
75
59
54
61
75
86
94
90
82
77
76
82
83
83
85
88
87
76
66
63
74
89
94
90
78
70
68
70
74
77
76
75
76
80
86
92
91
80
71
73
81
92
94
91
91
68
72
71
66
61
57
55
55
58
63
68
68
68
69
74
81
84
82
76
76
84
87
79
65
55
60
75
91
95
89
85
86
87
85
78
76
78
83
80
70
65
68
75
79
79
77
78
77
81
84
53
59
63
64
64
66
65
62
65
72
81
74
55
43
48
67
80
80
75
73
83
89
88
81
74
72
73
82
90
93
95
97
98
90
80
74
74
76
75
73
68
69
72
72
78
83
81
75
67
72
51
57
69
78
86
89
84
75
73
79
90
87
71
55
53
66
77
82
80
82
83
81
78
82
88
88
82
75
73
74
76
77
78
80
84
85
79
71
70
75
84
84
75
70
78
92
96
84
68
67
75
75
79
79
78
86
90
88
80
71
71
75
80
84
84
84
85
85
90
94
93
84
76
71
79
86
84
71
59
58
67
71
70
69
76
85
86
80
74
78
86
90
86
83
83
86
86
82
78
77
84
81
78
74
73
79
90
97
95
82
69
63
70
84
93
92
89
93
104
110
106
91
76
73
85
99
101
91
72
66
76
83
81
69
61
64
78
93
100
97
90
88
85
84
85
84
86
90
91
93
72
73
80
88
90
89
89
93
95
90
80
71
71
78
82
81
82
91
103
109
102
86
75
80
96
110
117
112
99
84
77
81
84
80
67
60
69
93
114
115
102
89
82
78
82
92
103
107
101
98
75
73
81
89
96
95
90
86
84
83
83
83
82
82
79
73
69
74
82
88
85
81
75
77
81
88
90
94
94
89
83
81
84
83
77
68
67
79
95
100
95
90
85
80
80
82
87
89
84
77
78
71
64
68
79
86
88
86
83
86
93
91
83
76
75
75
79
77
76
79
83
81
76
70
69
75
77
77
79
87
94
95
87
77
71
69
72
79
85
86
81
76
76
78
77
70
64
62
63
64
78
70
63
62
71
79
80
76
79
89
97
93
79
71
75
88
97
97
91
88
85
82
76
72
77
85
88
83
81
87
100
104
97
84
79
84
90
93
89
83
78
70
70
77
84
83
76
70
72
76
78
82
81
78
78
79
79
81
84
87
87
81
75
71
74
84
89
93
92
92
90
89
87
81
79
80
83
80
75
74
78
85
91
92
97
103
102
93
80
75
79
85
89
94
96
97
93
88
88
91
75
83
86
90
84
78
77
85
90
90
83
77
76
77
75
72
68
69
75
81
86
86
84
77
71
71
75
72
65
61
61
66
74
76
80
88
89
78
67
68
81
98
103
97
86
84
88
91
92
94
70
72
84
95
94
80
69
71
79
82
83
83
84
88
88
82
73
70
74
81
84
81
71
66
70
78
84
81
76
73
76
79
76
69
65
72
79
77
69
70
83
96
99
89
80
83
91
96
96
95
68
67
78
93
96
85
72
67
65
67
70
78
83
91
94
90
88
93
101
103
100
89
79
71
70
74
79
80
80
78
83
88
89
84
80
84
90
92
89
84
87
95
97
94
96
105
108
104
97
92
72
67
71
76
76
76
74
74
69
62
56
60
70
81
86
84
85
94
103
98
84
76
74
75
73
68
71
79
86
83
76
73
78
86
93
100
102
101
97
94
94
94
94
95
98
107
107
100
89
85
86
83
79
74
70
73
77
81
80
73
68
66
71
80
85
84
82
85
84
77
65
61
69
77
76
72
75
84
94
92
82
74
75
82
92
101
99
94
87
87
90
90
85
82
88
100
104
95
83
80
91
94
87
79
75
78
81
82
82
85
93
96
92
83
80
78
75
76
81
84
90
92
91
84
77
75
77
83
86
86
85
84
83
87
91
95
93
83
76
73
75
77
79
85
99
108
106
93
82
80
80
84
82
76
74
78
79
81
83
95
106
110
99
81
65
63
66
76
88
98
103
102
96
89
86
88
88
84
81
78
78
77
75
78
84
91
90
85
78
71
67
69
80
95
101
92
81
79
85
90
80
83
85
89
88
84
77
75
82
92
95
89
81
77
80
84
89
94
97
94
83
73
77
91
103
107
98
85
79
85
91
83
75
69
73
84
91
91
83
71
63
68
83
96
88
62
48
58
80
88
77
74
79
88
96
88
76
70
77
89
91
80
72
76
90
102
106
104
94
85
73
71
76
93
104
103
91
78
79
89
98
95
85
76
78
86
92
93
88
82
77
76
82
88
83
71
64
73
81
85
72
68
75
82
82
82
80
81
86
87
88
88
91
89
88
87
88
86
81
81
86
92
94
85
75
75
82
87
87
83
80
83
89
94
97
97
92
90
91
95
95
84
76
71
77
84
88
90
90
87
82
91
98
94
82
77
86
98
98
86
78
84
93
94
86
75
72
74
78
85
93
99
94
77
63
69
85
99
97
86
78
80
91
103
107
100
92
82
81
88
95
91
81
70
65
69
76
85
89
88
83
101
109
100
83
75
81
91
97
88
79
72
70
69
70
73
75
82
86
91
93
90
89
89
89
93
95
93
90
88
89
88
89
90
97
98
92
84
79
83
93
102
99
92
84
75
81
88
95
91
75
85
91
88
79
72
72
76
83
87
85
78
68
62
67
74
84
87
84
81
84
89
91
92
88
89
87
84
85
88
88
82
75
74
86
96
93
85
83
92
101
104
102
99
98
96
91
89
92
91
77
80
78
73
71
74
81
84
81
79
79
83
87
85
84
85
90
91
85
81
84
93
93
80
70
72
88
97
94
84
72
67
69
80
91
98
90
82
83
94
100
91
79
81
93
98
90
79
79
89
85
87
84
77
74
79
89
94
90
79
72
77
88
91
88
90
96
101
102
95
91
90
88
79
75
83
102
110
95
75
60
66
83
99
108
101
89
76
77
87
90
83
76
86
99
105
93
81
82
97
83
87
95
89
82
75
80
90
94
89
80
74
78
82
90
94
101
103
101
93
83
80
79
77
73
76
84
87
81
66
59
67
86
105
114
106
91
81
78
80
79
84
96
109
116
109
95
90
91
97
74
88
99
96
84
75
79
89
98
95
89
81
79
82
92
102
105
101
94
89
87
83
75
64
56
55
57
59
58
57
60
70
82
97
104
102
97
95
89
81
79
85
95
105
106
101
95
93
90
85
72
83
87
84
78
80
86
92
91
90
91
92
86
81
81
87
91
86
81
82
90
91
81
69
66
71
72
71
66
62
66
74
80
82
83
87
92
96
94
92
85
82
85
89
97
102
103
96
87
84
79
79
71
68
74
82
88
85
81
85
92
95
87
77
75
83
88
85
79
77
76
81
82
84
85
88
89
90
91
91
89
85
79
77
74
76
77
82
92
96
98
92
87
88
96
100
94
85
83
92
79
78
75
73
75
80
84
84
86
88
90
89
87
90
94
100
105
102
94
82
74
69
73
78
77
77
76
82
94
105
109
101
90
83
78
78
75
75
84
96
99
95
88
87
83
79
71
69
78
89
66
70
73
75
73
73
81
91
95
90
81
82
90
98
100
95
93
97
96
88
77
70
70
75
77
80
77
74
79
93
102
99
88
84
86
91
97
99
100
98
98
92
86
82
79
78
80
82
81
76
73
69
64
59
59
65
78
90
90
85
79
84
92
91
85
80
83
92
98
94
87
81
79
81
84
88
86
82
79
82
87
87
82
80
86
97
106
109
105
100
99
97
95
87
84
89
98
97
89
76
76
69
55
47
53
63
73
78
80
85
93
100
97
88
79
81
90
95
92
86
82
81
79
76
77
83
91
91
86
85
84
86
85
81
78
82
91
99
102
102
105
106
101
89
82
86
96
101
99
94
75
72
60
55
53
61
67
71
79
89
103
107
100
93
89
90
89
86
83
80
80
79
77
76
79
84
89
90
89
88
88
90
95
95
88
82
82
91
101
104
102
93
87
83
81
82
86
92
102
108
81
83
74
60
53
53
58
67
76
86
92
95
93
91
90
89
86
86
90
92
88
79
78
87
94
92
84
80
84
90
93
95
96
99
102
96
92
89
92
93
90
84
81
83
83
82
77
80
90
99
75
78
76
67
59
55
60
64
69
75
82
86
84
81
81
80
81
84
90
93
88
76
72
78
87
90
84
80
80
83
84
84
82
85
88
91
90
89
87
86
83
87
88
91
88
82
81
84
90
91
72
76
79
81
76
70
64
68
69
77
84
88
88
86
85
81
78
73
77
86
89
86
78
75
82
82
80
77
75
73
73
74
76
76
73
72
79
86
86
75
66
73
84
88
82
79
81
91
93
86
81
76
81
84
82
74
67
66
70
80
86
89
91
93
90
85
81
77
77
84
90
91
87
86
84
81
72
72
80
86
86
85
86
87
85
79
80
84
82
71
65
72
81
77
68
69
81
92
92
84
83
77
76
77
76
73
70
69
73
77
82
86
88
87
87
87
91
91
87
81
78
74
72
73
78
81
81
86
94
102
99
90
87
89
96
98
92
83
78
78
88
98
94
78
67
71
90
101
94
84
81
81
81
78
69
68
73
83
86
84
84
84
88
90
89
87
88
86
80
72
68
64
64
70
77
85
91
90
88
84
82
78
74
78
85
92
92
83
76
77
88
98
99
91
86
86
94
98
89
80
86
96
93
80
68
63
76
89
97
93
84
81
81
87
89
87
85
81
77
72
69
69
74
78
84
87
84
77
73
74
77
77
76
76
82
88
92
88
76
66
67
76
84
88
86
85
86
86
84
76
83
88
91
91
90
92
95
92
87
88
94
97
90
80
78
80
80
76
72
72
80
86
92
100
100
89
76
76
89
97
93
81
68
65
71
81
92
99
95
86
77
75
76
82
87
88
83
77
72
78
97
98
94
91
85
82
81
78
78
82
87
90
85
78
78
83
82
78
80
85
89
90
84
82
80
77
74
74
80
83
74
63
61
69
81
90
94
95
90
83
72
64
60
66
78
87
88
76
69
75
84
85
81
78
76
77
80
81
80
75
72
77
85
91
91
85
76
75
79
84
86
79
67
59
61
74
88
94
86
72
59
63
79
94
100
96
88
83
86
86
83
84
82
83
91
99
101
94
92
95
77
77
72
68
69
74
78
81
81
80
76
74
76
75
76
72
70
73
77
80
77
72
65
60
62
75
94
104
103
87
75
78
91
99
95
86
80
77
83
89
94
93
92
91
93
97
93
88
93
106
79
80
77
74
76
76
77
77
81
88
92
91
80
71
67
71
80
87
90
86
80
78
76
74
71
68
75
85
95
94
91
91
94
91
85
75
71
76
85
90
84
78
77
82
86
81
69
64
72
90
76
78
82
82
83
86
86
84
83
86
91
94
92
87
84
85
87
85
81
77
78
84
86
84
80
72
67
69
74
80
86
89
90
90
86
80
78
83
87
85
76
73
81
89
87
73
66
70
79
82
71
71
76
78
82
88
94
90
82
77
78
83
84
84
83
88
87
79
67
64
69
76
84
91
95
93
84
72
70
71
76
80
82
84
85
81
79
81
82
77
75
80
84
87
81
77
83
94
98
88
74
71
71
76
79
88
90
85
74
71
81
94
94
86
76
80
93
98
93
81
70
68
77
90
100
101
93
81
77
77
77
78
78
80
80
74
69
68
73
79
84
85
81
73
73
83
91
93
88
86
76
77
74
74
75
76
79
80
81
85
97
108
108
95
78
74
84
97
100
92
83
79
79
81
83
83
84
86
87
85
78
76
77
78
79
74
72
77
82
82
85
89
92
89
82
74
67
67
76
86
74
76
77
73
65
60
63
70
81
87
91
88
83
74
71
74
79
82
78
77
82
88
88
79
70
68
77
91
93
86
75
69
70
69
67
71
83
94
94
85
79
85
99
103
87
62
50
57
76
92
67
64
64
66
66
66
63
63
62
64
68
61
47
40
46
65
80
84
77
73
81
90
91
89
82
81
85
91
92
85
76
72
70
67
64
66
72
78
81
83
81
82
80
79
75
73
69
69
72
80
70
65
62
66
75
82
80
65
58
55
61
59
49
41
44
57
71
77
78
82
90
91
90
88
89
95
96
93
88
86
82
83
82
81
79
77
71
67
71
80
89
87
76
69
70
76
77
71
70
75
84
79
73
70
73
78
83
75
71
71
73
72
67
64
73
84
88
81
77
81
91
92
80
68
69
82
94
92
80
75
79
83
78
71
73
83
87
84
77
75
76
77
82
82
78
71
63
65
76
90
71
68
65
65
72
83
93
97
98
96
88
75
65
67
82
95
100
92
85
80
80
80
72
61
62
71
83
84
74
63
65
70
71
67
63
66
75
83
86
81
75
73
79
82
84
80
72
69
77
88
66
66
69
73
82
92
104
111
109
97
82
70
66
69
77
83
88
89
89
84
81
79
81
82
83
83
85
88
84
70
58
62
79
90
84
68
57
65
84
96
97
90
85
83
86
91
91
83
76
74
86
89
90
86
81
82
87
92
90
83
75
74
77
86
90
92
91
89
87
85
83
86
86
88
89
84
84
88
90
83
71
66
78
92
95
83
71
69
79
85
88
91
94
93
88
82
81
80
82
83
85
83
78
71
65
66
70
72
77
81
82
78
75
75
82
97
105
101
91
85
82
78
73
70
71
74
75
72
74
82
86
81
73
71
78
85
86
81
77
73
74
77
84
91
89
80
73
74
84
89
80
78
74
70
68
70
72
74
78
83
82
75
65
63
73
87
97
96
90
82
75
69
65
64
68
75
74
67
65
72
88
91
84
77
77
79
78
75
77
83
88
84
82
87
92
91
88
85
85
82
85
84
86
88
86
88
87
88
88
85
79
76
78
83
86
83
79
78
81
80
77
79
80
81
78
78
76
70
66
68
76
86
96
93
83
76
73
73
77
83
89
90
89
87
88
91
92
92
89
84
88
83
86
92
92
89
84
85
88
86
86
90
99
103
93
80
69
68
74
77
78
80
85
82
74
69
70
69
64
57
62
76
87
85
79
78
83
85
79
71
73
79
86
85
78
77
81
83
83
84
89
84
90
96
92
77
65
69
82
91
96
96
98
97
91
81
76
75
77
76
72
70
70
69
69
70
68
66
62
58
67
78
84
83
80
85
90
89
80
72
75
80
83
75
75
80
84
82
74
67
80
84
93
97
88
75
67
72
84
88
87
82
79
82
82
85
87
89
91
89
81
77
78
82
86
87
81
72
66
68
75
81
84
85
88
90
85
82
81
83
85
81
73
72
82
97
103
92
76
68
77
73
77
79
81
79
80
81
81
76
72
67
66
67
71
71
76
86
91
89
81
77
80
86
90
91
94
92
89
83
78
77
81
86
89
91
90
88
87
85
84
81
80
85
91
97
95
91
86
87
90
73
63
63
72
79
82
82
81
80
81
78
75
72
75
79
83
84
83
78
72
70
71
72
74
82
96
107
106
94
81
79
84
87
88
94
98
97
92
87
87
90
92
92
92
94
92
89
85
85
94
88
80
73
70
73
81
84
89
95
103
105
99
93
89
93
95
92
86
80
79
85
80
74
69
74
86
96
94
84
80
81
87
87
82
82
84
88
91
91
91
88
83
84
93
102
103
93
80
74
77
88
92
86
74
71
76
81
86
94
103
111
108
92
74
64
68
80
88
90
89
89
84
77
77
79
83
82
79
75
77
80
81
79
75
73
75
83
91
92
87
78
80
86
94
100
96
89
83
82
78
85
90
90
84
73
68
69
77
85
89
87
86
85
76
66
64
71
85
89
83
75
72
78
88
96
96
88
80
78
77
80
82
81
80
84
90
94
92
83
71
72
86
96
93
74
67
77
87
91
86
83
80
85
86
80
72
74
87
97
92
76
67
72
84
86
79
76
82
87
83
75
74
82
95
103
97
86
77
73
77
85
88
88
86
91
103
110
103
85
73
75
87
95
83
66
62
72
85
90
81
77
75
76
77
78
84
90
98
100
95
88
82
78
76
77
76
77
78
84
88
92
91
90
88
88
83
75
70
70
78
88
91
89
87
90
98
101
100
94
90
85
84
84
80
76
76
76
76
77
83
84
86
80
73
75
84
94
91
83
81
88
94
86
71
63
70
81
86
88
89
90
92
92
89
88
86
85
86
89
94
92
87
85
90
98
97
84
80
83
94
100
95
84
76
75
78
81
77
75
91
96
93
86
77
76
83
89
85
79
75
74
72
65
57
60
76
99
111
104
91
82
86
93
94
93
91
93
96
99
95
83
73
77
92
104
101
86
76
78
88
100
100
94
80
75
84
96
98
90
83
90
89
82
77
78
82
86
89
87
82
74
66
60
58
62
75
93
104
103
93
88
88
92
86
76
73
76
87
89
86
79
72
76
90
98
100
91
84
82
87
89
92
91
85
84
91
100
101
91
75
79
79
80
77
81
84
86
88
84
83
84
85
79
70
66
73
82
88
93
94
93
92
89
79
74
73
73
71
73
73
77
80
86
91
89
84
80
82
88
94
89
79
78
82
85
82
79
80
85
81
81
84
88
87
83
80
76
77
81
84
90
90
80
68
67
77
94
99
94
89
86
85
83
85
89
92
83
66
52
53
66
84
94
93
85
73
68
76
91
96
89
79
79
85
86
80
70
73
87
82
88
96
96
87
77
71
73
78
86
94
98
95
80
67
67
79
94
96
87
77
77
79
77
73
76
82
82
72
59
54
64
77
85
85
78
73
78
81
84
79
80
83
93
98
93
80
77
77
86
65
82
95
94
84
75
82
91
93
91
96
101
101
89
77
75
78
79
76
72
79
86
85
75
63
59
67
77
78
72
65
65
70
70
68
69
82
94
91
73
59
63
81
93
90
84
80
81
80
77
50
56
69
79
84
93
99
96
85
78
86
93
89
80
74
78
84
84
79
80
81
82
75
68
62
62
66
71
71
66
63
64
62
64
68
82
97
99
90
72
61
68
83
89
88
85
82
83
83
81
59
52
52
66
83
95
89
75
67
72
86
93
85
73
71
80
96
104
104
93
79
68
62
64
67
68
67
64
63
63
64
69
70
73
84
98
99
90
81
75
79
85
87
90
95
99
93
85
85
90
77
73
68
72
77
77
69
64
70
83
94
101
101
94
88
86
90
99
101
91
76
68
67
72
76
75
72
69
70
75
85
92
92
89
86
90
87
83
81
84
87
90
90
88
86
87
89
87
88
92
78
77
77
78
75
70
66
71
80
85
89
98
105
108
96
76
67
71
78
77
72
71
78
83
85
82
79
81
84
90
94
96
92
84
76
76
83
92
95
88
90
93
94
88
77
70
78
91
98
95
68
60
60
68
73
72
76
81
84
83
78
83
94
95
86
74
70
79
88
88
82
81
88
96
93
88
81
79
80
82
82
80
76
72
73
81
89
94
93
91
93
103
104
96
80
73
77
86
93
94
78
68
59
61
64
73
83
89
89
84
82
81
79
76
76
82
96
104
101
95
90
90
91
89
89
87
88
83
81
83
81
79
74
71
74
84
94
98
96
97
102
104
99
93
92
95
96
91
87
88
93
90
77
63
59
68
84
91
90
85
84
84
81
77
81
94
105
103
92
79
76
78
78
79
80
85
88
87
83
86
88
84
77
70
73
81
92
97
99
96
92
86
81
83
93
104
104
95
85
86
84
89
77
66
61
72
83
86
75
72
76
84
90
93
93
96
100
95
87
78
69
68
75
85
93
87
75
63
65
82
90
87
77
71
74
80
83
84
84
79
73
71
72
81
88
86
81
80
82
86
77
82
78
71
70
73
80
76
65
64
69
81
85
85
83
84
85
88
92
91
85
79
80
87
97
86
69
58
63
84
95
95
87
80
80
81
81
82
83
82
81
79
78
79
77
76
79
85
90
87
85
83
80
77
74
75
79
77
76
78
80
79
79
82
86
89
82
74
80
93
104
99
87
85
88
89
83
78
76
81
81
80
81
80
79
75
77
83
85
83
82
84
85
81
80
87
95
100
94
84
86
81
79
79
83
84
85
84
84
84
83
79
81
89
99
98
84
69
71
87
101
99
86
82
88
92
91
85
79
72
68
68
74
79
78
71
69
78
78
72
67
71
80
83
83
87
94
96
87
79
82
75
73
79
87
95
92
85
80
77
80
82
87
89
90
86
83
77
78
80
85
83
81
79
84
90
92
89
83
78
78
83
92
97
94
85
79
78
75
74
75
76
76
71
67
72
85
87
83
78
83
81
76
75
76
85
94
94
88
84
85
94
99
94
87
82
82
80
81
81
81
81
79
76
77
88
95
96
89
81
79
84
92
98
102
102
93
83
74
75
87
95
87
73
62
68
81
86
80
73
72
81
79
74
68
74
94
111
111
100
88
87
91
93
92
89
84
84
82
84
85
83
79
77
82
89
94
93
89
86
81
78
76
79
86
96
95
84
70
66
76
91
95
88
81
81
85
86
79
70
77
80
84
91
91
87
82
75
68
71
83
92
91
81
78
79
82
81
79
78
78
78
85
95
102
99
86
80
84
89
89
85
81
84
87
90
91
93
92
89
87
88
88
91
98
99
94
85
79
84
68
73
82
88
87
83
80
79
79
79
83
90
96
99
99
96
89
82
81
84
87
85
81
83
87
86
77
72
76
86
91
85
79
75
75
76
77
84
91
93
86
76
68
70
80
91
89
79
74
77
66
73
79
80
80
80
82
83
83
80
77
84
89
94
91
87
81
79
78
75
71
64
63
68
79
85
84
74
65
66
70
71
71
74
80
85
82
75
70
75
82
88
92
91
95
100
99
90
78
77
78
81
79
76
76
81
85
87
88
89
88
86
80
74
70
69
74
77
78
71
60
55
56
63
75
85
92
91
83
74
71
74
80
82
84
86
83
76
70
71
80
89
97
102
105
109
101
87
77
78
77
76
73
73
75
81
85
87
91
97
96
91
81
71
66
70
79
86
85
81
81
85
86
81
78
79
89
100
100
95
92
93
98
99
87
76
73
80
88
90
82
76
77
84
91
91
79
65
59
67
71
73
76
76
78
81
88
93
96
96
95
92
85
77
72
71
78
81
81
87
98
106
106
94
84
80
83
91
94
93
89
87
89
89
84
77
75
84
95
92
81
75
79
90
90
82
72
64
59
61
79
86
85
78
72
78
90
100
99
92
86
84
81
75
70
73
82
85
81
79
79
81
80
80
81
83
82
80
82
82
77
65
56
58
71
84
95
97
91
76
66
70
82
90
93
89
85
81
77
77
87
89
78
61
54
65
82
89
84
76
81
86
87
83
81
91
104
107
95
77
59
54
60
73
83
80
72
68
74
82
80
72
68
72
82
93
96
95
83
69
61
65
72
75
77
81
76
70
67
78
84
85
74
62
61
72
87
91
85
81
84
93
98
93
87
83
88
94
89
79
70
69
79
90
93
83
75
75
82
88
88
90
96
104
103
95
90
86
82
72
70
75
80
78
69
59
52
53
63
75
80
82
80
78
76
80
86
96
101
98
93
91
92
89
79
74
78
84
85
80
79
81
87
94
95
94
93
95
90
82
75
79
87
93
93
92
92
95
93
86
82
86
91
87
74
61
60
69
80
83
87
83
78
76
74
74
75
80
84
84
81
76
74
73
71
79
90
96
91
79
69
67
74
86
94
99
96
90
76
67
63
69
73
76
77
78
82
87
94
98
99
94
89
82
75
70
74
80
83
81
95
84
77
73
73
75
74
69
65
63
63
60
60
63
65
69
70
71
69
69
69
70
71
77
87
92
91
80
72
74
80
86
90
86
79
74
69
67
74
88
99
97
88
77
72
70
65
65
73
81
82
83
78
77
79
80
74
64
59
65
73
73
71
65
66
70
69
59
54
63
78
86
76
63
61
74
86
91
87
87
94
97
93
88
88
86
85
79
72
69
72
73
78
82
82
76
66
65
73
85
62
63
67
76
85
88
80
70
69
80
89
90
76
66
64
74
82
80
73
66
69
76
72
60
50
55
68
78
78
74
70
75
80
88
90
89
86
80
75
72
66
65
77
88
96
91
76
68
70
74
70
67
67
70
76
80
85
88
86
84
84
82
79
72
71
78
87
93
88
75
63
64
71
76
74
66
65
65
64
58
52
57
75
91
92
79
65
62
71
81
85
86
89
97
99
88
72
59
57
64
87
87
83
72
62
64
73
86
85
79
77
81
88
95
97
97
95
92
88
84
82
81
82
87
91
91
89
84
77
73
67
64
73
87
95
93
83
77
73
73
75
82
89
96
95
81
68
61
68
81
81
82
85
78
66
57
60
64
66
68
71
80
89
94
94
94
93
89
86
90
95
95
91
86
84
86
85
79
76
78
79
78
80
92
109
117
108
90
75
72
74
79
85
92
94
89
82
79
82
86
81
83
88
89
80
68
59
61
65
68
67
68
74
77
78
79
79
79
81
84
87
89
90
84
74
70
70
71
74
78
81
81
84
95
105
103
87
74
75
88
97
90
81
81
88
91
91
87
81
76
90
86
87
89
89
80
75
77
81
77
70
70
77
88
90
84
79
79
78
73
69
77
89
95
86
81
82
91
95
89
78
75
79
83
80
75
72
74
83
92
91
81
70
70
73
76
80
80
77
75
91
80
74
79
87
90
89
84
82
81
84
92
98
98
92
89
89
91
86
70
60
68
88
97
92
84
89
101
104
90
76
74
80
85
80
80
86
93
92
81
69
63
66
69
71
71
71
70
69
71
90
85
78
80
82
86
85
85
85
85
89
93
91
82
76
76
82
89
87
73
63
65
76
82
80
72
72
82
87
80
72
73
83
96
101
101
95
89
84
81
77
76
75
71
72
76
76
72
67
67
84
93
92
84
74
74
83
93
98
95
89
82
80
79
78
76
78
80
80
73
65
65
71
82
84
82
73
69
71
74
75
74
77
87
98
98
87
79
82
90
95
89
77
70
70
76
79
76
72
73
78
91
93
85
82
82
86
90
91
92
92
93
92
87
82
78
79
81
80
76
73
75
80
85
88
89
85
78
75
79
85
88
88
85
84
83
80
78
78
82
85
82
77
73
68
65
71
79
82
82
84
82
82
85
92
93
86
79
79
82
90
93
90
85
85
89
87
83
78
78
82
88
90
87
87
89
98
97
90
83
84
93
100
91
79
76
78
77
77
72
75
81
85
78
66
64
70
83
85
79
88
82
82
85
82
80
83
84
83
80
78
78
83
90
97
100
98
85
74
70
77
88
95
95
90
94
99
101
94
85
82
87
88
84
73
67
70
75
80
83
87
89
84
72
62
65
81
91
87
75
73
73
81
84
75
69
73
82
83
78
79
90
104
108
97
84
82
84
83
79
77
81
84
89
86
83
83
87
92
94
91
89
86
80
75
69
69
73
84
94
97
90
83
75
71
78
86
88
80
72
64
65
71
76
75
71
69
74
78
80
82
92
105
109
95
73
61
68
83
89
86
79
77
78
79
81
85
88
88
88
88
90
95
96
92
86
88
90
90
87
84
80
80
80
78
78
81
82
78
74
84
81
76
75
76
75
77
79
82
79
70
68
74
86
92
82
68
64
77
87
91
87
83
83
86
89
88
87
80
70
72
85
95
99
91
85
93
102
99
84
73
75
81
84
78
74
77
80
80
77
100
95
88
82
78
78
83
89
86
75
66
63
68
76
81
86
87
85
84
85
84
83
84
86
88
88
81
74
69
71
75
83
86
81
72
69
76
83
86
81
77
83
92
95
90
81
78
76
73
69
91
87
88
86
81
79
80
80
82
79
81
85
84
80
76
81
93
103
101
90
81
77
78
84
88
86
84
84
84
86
86
79
68
64
69
75
76
69
66
69
76
85
92
97
98
93
87
80
71
67
84
78
74
75
78
80
81
77
81
85
91
90
85
76
72
76
86
101
107
101
88
79
81
87
90
90
90
89
92
88
78
64
55
62
79
92
93
82
73
70
74
75
76
76
78
82
88
91
83
76
81
78
72
67
71
79
83
84
84
86
84
85
87
87
84
76
76
87
100
101
93
88
89
95
93
85
77
78
85
86
81
76
75
81
87
91
95
93
87
79
76
74
74
73
73
79
90
99
96
83
76
76
77
81
87
88
87
85
85
85
83
86
90
91
85
76
75
80
90
98
94
89
89
90
86
77
72
67
70
76
82
91
96
94
89
85
86
87
85
80
82
86
92
90
83
79
84
89
88
81
79
75
81
96
104
98
83
74
76
86
96
100
93
80
66
67
79
91
99
95
90
86
81
78
74
72
71
65
59
60
70
81
84
84
83
79
79
80
82
85
91
94
92
87
77
68
67
73
79
81
83
78
79
81
82
78
73
69
69
82
100
115
108
84
65
66
81
100
101
89
79
78
78
75
68
66
67
69
70
73
77
78
73
71
67
66
72
81
87
92
89
81
79
75
70
66
66
73
82
89
71
67
70
66
64
73
84
87
76
71
84
103
109
97
82
75
80
84
78
69
68
78
86
84
73
62
62
76
87
91
86
79
75
66
57
56
68
83
89
84
75
77
81
84
79
71
70
77
80
82
65
60
67
79
87
94
101
93
74
64
71
86
92
89
86
86
89
82
74
69
72
78
82
73
60
51
54
68
78
79
72
68
66
63
63
71
82
90
89
83
77
82
91
94
90
87
83
83
82
82
68
64
73
90
101
99
87
73
65
67
80
84
79
73
73
77
83
87
90
93
95
87
72
57
48
45
47
48
47
49
55
60
61
68
78
94
100
96
85
84
88
88
86
87
93
99
98
90
86
84
73
71
71
79
80
75
66
64
69
82
84
82
79
73
67
59
58
67
82
96
100
94
78
64
54
54
58
54
47
46
55
68
77
84
91
98
97
84
75
76
86
91
91
88
90
93
92
87
84
86
76
69
65
67
73
72
68
70
77
81
78
78
82
91
86
72
60
59
69
80
85
86
82
74
61
56
61
72
78
75
72
77
89
95
92
87
83
80
76
74
77
91
103
101
90
78
77
83
91
94
62
53
61
76
84
81
74
73
76
76
74
78
91
102
102
93
83
77
77
78
82
87
93
90
79
69
67
75
80
78
73
75
84
89
84
76
76
83
87
81
77
82
97
101
96
85
79
83
95
105
68
65
78
85
80
73
72
73
76
74
73
76
79
85
89
95
103
102
94
90
95
103
103
97
91
90
89
81
71
66
69
80
85
85
81
82
87
89
89
83
79
77
77
84
95
102
96
82
81
90
79
80
79
73
66
65
72
75
75
72
76
79
78
72
72
85
100
106
98
94
102
107
100
84
79
86
96
91
81
81
81
80
73
70
79
93
102
98
87
80
80
78
74
75
86
95
93
79
65
67
66
69
64
63
67
74
78
73
66
67
80
96
98
88
75
75
85
94
95
96
93
93
90
84
79
77
77
77
80
88
89
77
62
58
72
87
95
95
85
81
78
79
79
82
86
83
81
77
70
67
73
74
73
75
76
78
75
68
62
67
82
95
97
89
79
76
83
93
100
98
92
90
91
98
99
88
76
70
77
86
92
85
78
72
74
78
81
84
89
90
88
84
81
82
85
89
92
89
85
77
82
78
73
72
70
70
72
74
80
84
85
81
78
80
84
90
87
85
90
97
98
91
88
94
103
106
96
90
85
86
86
83
83
85
83
78
78
83
92
98
100
95
88
82
84
90
96
94
85
76
69
67
66
64
70
79
89
95
96
89
82
74
75
85
98
95
84
69
73
85
94
91
85
89
102
108
106
96
88
84
81
75
75
78
80
75
75
83
92
96
90
86
87
92
94
90
82
75
72
75
71
74
71
73
77
91
103
104
93
78
73
78
84
90
91
84
73
65
62
65
71
80
85
95
98
97
93
90
88
86
84
87
91
91
81
71
71
82
90
86
76
69
78
94
102
97
83
73
71
75
83
85
82
75
74
79
91
94
88
80
85
94
98
90
78
72
72
71
63
55
59
72
84
84
80
81
90
96
96
89
89
96
105
106
96
89
83
84
85
81
78
80
84
86
89
94
94
87
80
76
78
83
85
81
76
76
81
86
92
96
99
101
98
92
86
83
81
76
73
72
78
83
85
82
80
89
99
102
97
91
85
87
89
92
95
95
91
85
78
79
87
93
93
85
78
82
87
86
77
69
76
75
77
81
78
72
70
69
73
78
79
80
79
78
77
75
77
81
85
86
87
86
89
95
96
91
81
71
69
71
74
81
88
91
91
89
86
83
82
82
88
96
101
103
105
105
98
92
85
86
63
58
65
77
84
84
84
87
93
93
91
90
98
102
97
86
76
72
77
85
90
92
89
92
90
89
81
73
74
83
91
93
89
87
78
71
70
80
93
101
103
103
102
100
101
100
96
89
83
84
72
71
73
79
83
84
85
85
85
86
87
89
96
97
90
80
75
74
74
75
73
78
82
90
96
93
80
70
71
80
94
93
84
78
76
83
87
88
85
85
87
88
83
76
75
82
89
89
80
70
74
75
76
76
77
81
83
84
84
88
91
89
82
75
74
79
83
83
78
69
63
67
78
90
98
97
86
74
70
77
87
93
87
78
78
88
98
98
86
74
71
76
78
75
77
84
90
87
77
68
72
72
73
75
77
80
83
87
93
97
95
88
79
73
76
85
91
87
82
81
81
86
87
89
92
99
99
93
84
79
83
93
101
100
96
93
96
99
96
87
82
86
94
101
101
100
94
87
78
75
79
82
84
85
79
78
82
89
92
88
83
81
82
77
74
74
80
85
93
100
104
103
91
79
78
90
103
105
96
82
79
85
93
101
103
98
92
87
83
81
81
87
98
109
108
103
95
87
79
76
88
96
100
93
81
74
79
88
89
82
78
78
80
78
73
72
78
85
92
96
96
92
78
66
63
71
81
89
93
93
86
77
69
71
79
86
89
85
80
74
78
84
89
91
92
90
87
84
78
84
85
95
97
91
81
75
74
78
82
84
86
86
84
81
82
86
87
83
73
70
72
77
78
75
71
64
61
67
82
92
93
81
73
73
80
84
89
95
94
85
79
84
88
85
78
75
73
73
78
85
77
82
81
80
83
86
89
88
85
85
88
93
95
96
92
85
78
71
67
68
73
80
84
89
88
81
73
72
77
82
85
88
93
98
97
90
86
88
87
77
76
82
89
86
78
75
80
85
82
82
81
81
79
81
86
95
102
103
94
84
78
87
98
102
92
82
79
87
90
91
88
83
86
92
95
97
95
92
81
75
75
82
94
101
98
90
81
77
74
75
76
79
77
74
74
83
95
102
91
76
81
84
85
89
88
87
89
93
90
84
77
76
85
90
90
90
95
105
104
91
76
70
75
86
93
93
88
81
75
72
73
79
85
89
88
82
78
78
86
95
98
92
77
68
69
76
85
90
82
72
69
70
76
81
81
78
76
79
81
83
79
75
75
84
87
87
86
83
77
69
61
57
63
78
90
84
69
56
54
67
80
85
83
80
79
75
70
70
80
96
101
96
85
76
77
78
78
78
75
74
63
64
67
72
77
79
74
73
76
75
75
73
77
80
82
74
66
59
59
67
71
73
74
74
76
77
71
66
69
78
86
86
82
83
85
88
84
79
78
80
78
72
75
82
94
99
91
81
75
75
78
78
79
82
84
79
69
59
60
67
73
76
77
74
69
62
59
63
69
78
84
88
85
74
64
64
73
81
86
85
81
80
81
86
91
93
93
93
91
88
78
71
78
98
109
101
87
75
73
72
88
88
87
84
75
61
54
55
63
72
82
85
83
77
71
69
70
77
88
91
89
81
73
66
65
67
73
76
76
77
78
77
77
79
79
80
84
90
92
88
82
79
91
104
103
82
63
61
73
77
74
78
77
72
60
55
59
72
79
84
90
96
97
94
92
86
85
84
88
94
95
82
70
69
80
90
89
78
70
79
88
85
76
68
76
87
95
94
86
74
69
68
76
88
92
83
75
73
75
88
73
71
75
77
78
76
78
79
78
76
80
88
99
98
89
80
77
77
79
84
90
93
95
95
95
93
89
83
80
88
96
95
91
92
101
107
104
94
86
85
85
80
76
80
87
91
88
82
75
76
82
75
79
88
90
84
79
79
79
75
69
71
81
82
74
63
61
68
76
75
78
88
100
102
90
77
76
83
91
92
88
85
90
100
103
98
85
76
85
98
100
91
78
75
76
81
78
72
67
67
83
79
78
80
80
76
74
80
85
84
76
69
71
75
76
74
75
79
78
70
62
69
85
92
88
83
87
100
105
96
77
65
65
74
81
81
76
74
79
86
85
77
72
73
74
73
73
73
71
76
81
81
77
76
79
82
87
88
89
87
85
78
69
65
73
83
90
90
83
71
65
74
87
93
90
85
90
102
108
97
77
61
60
70
81
89
88
87
84
82
77
74
74
79
85
87
86
84
82
79
84
85
78
71
73
86
99
101
92
83
76
67
59
52
57
68
81
87
87
85
88
94
97
92
77
67
68
82
95
93
78
67
69
83
94
96
92
87
86
89
88
86
85
85
86
88
89
87
87
84
87
93
80
60
51
66
87
100
93
79
68
66
68
70
72
73
79
83
83
82
81
83
83
81
75
68
69
77
86
88
81
73
73
81
85
84
79
78
84
91
96
93
87
82
76
74
77
87
90
90
96
103
90
73
63
68
78
81
79
78
84
94
102
102
96
92
90
90
79
68
60
65
74
79
81
80
81
76
71
72
77
80
81
75
65
60
61
67
76
82
87
89
85
81
75
74
80
90
89
83
92
96
94
93
93
90
83
77
75
78
87
91
93
91
91
90
89
82
76
71
71
79
87
87
85
86
81
72
61
61
74
87
92
83
68
60
64
71
77
79
77
79
79
77
73
72
83
93
89
75
75
75
83
91
91
88
84
84
81
74
64
60
66
77
85
86
79
75
77
82
86
90
90
91
91
89
82
75
73
79
85
91
92
85
80
81
87
90
89
81
77
78
78
73
61
59
75
94
93
78
68
66
74
81
82
80
83
84
79
70
64
72
87
97
92
84
81
87
92
93
88
84
86
86
87
83
79
84
92
103
103
94
84
78
77
82
85
85
84
84
87
91
89
80
71
66
75
88
89
81
65
64
71
80
83
83
87
90
91
86
86
92
101
99
91
81
78
84
90
87
88
89
88
83
75
70
74
86
96
99
96
89
81
77
76
79
80
76
74
77
83
89
86
79
74
79
85
85
79
75
85
82
82
83
82
82
90
99
97
88
79
76
81
86
88
82
77
76
73
73
82
89
94
90
78
68
70
80
88
87
80
79
81
80
78
75
75
77
78
77
79
83
79
71
65
70
76
79
77
74
102
95
89
86
80
80
84
90
85
73
65
66
75
82
85
88
90
87
80
72
72
78
85
86
80
71
70
78
85
83
75
77
82
84
76
65
62
71
79
78
76
81
86
84
75
68
67
75
79
80
87
73
72
78
83
83
81
77
77
79
82
82
79
79
83
89
93
91
84
79
77
77
73
68
68
73
82
89
87
82
74
74
81
89
85
72
63
64
72
79
76
73
79
88
90
84
81
80
81
83
68
57
54
64
81
89
81
74
78
92
99
92
80
76
82
89
86
80
78
80
81
80
73
68
71
82
91
92
83
73
67
71
81
92
95
89
79
76
78
83
81
75
69
71
79
85
88
83
74
73
76
70
61
60
69
77
78
79
83
89
91
89
89
92
94
91
85
82
82
82
80
77
76
78
85
89
91
90
83
78
75
78
85
88
85
83
83
89
89
86
85
83
77
73
75
80
83
79
70
72
75
72
73
77
78
76
76
77
83
85
83
87
90
96
95
90
85
83
84
83
79
76
76
78
78
79
84
88
88
83
78
83
89
88
84
79
85
89
88
84
82
91
97
96
89
83
83
85
85
83
71
67
73
84
88
83
75
73
80
89
91
91
90
84
80
80
83
83
82
80
78
78
75
69
64
69
78
83
85
83
77
74
73
77
83
87
89
87
85
84
89
93
99
94
83
76
82
98
107
99
86
78
71
67
71
76
75
70
73
81
92
96
91
81
71
74
86
95
94
88
79
74
69
67
69
70
74
76
79
81
79
71
64
67
77
86
87
83
84
87
89
89
83
77
71
69
79
93
105
102
87
80
72
66
66
74
83
84
73
69
75
85
88
84
81
81
88
95
95
89
80
78
78
81
79
75
72
73
77
77
74
71
75
81
82
80
78
79
85
89
90
88
89
89
89
86
81
77
80
88
84
79
86
86
78
78
85
89
76
67
68
75
81
87
92
90
85
74
67
71
86
96
94
82
66
55
58
70
77
76
75
80
86
88
79
74
73
79
88
94
94
88
90
93
98
98
91
82
82
89
86
86
87
87
77
69
69
74
76
76
75
74
78
81
83
79
68
58
58
74
98
109
96
72
52
49
56
63
66
71
75
78
75
68
65
69
78
83
90
98
99
88
78
77
86
95
96
93
98
103
80
76
67
68
69
68
69
73
78
80
76
70
67
70
70
64
61
64
77
95
104
103
86
65
55
59
67
65
56
53
56
58
59
63
72
81
85
83
81
87
94
95
89
85
86
89
91
90
92
96
73
65
61
66
76
85
86
84
86
84
75
66
65
70
78
78
78
86
96
103
100
88
75
64
55
54
61
68
69
61
54
54
66
80
89
89
84
83
84
83
84
92
97
97
93
88
84
81
79
78
64
67
80
90
93
87
80
78
82
85
82
77
78
84
89
91
90
90
89
88
85
81
79
75
72
68
69
75
78
73
70
76
91
97
92
80
77
85
89
82
70
68
78
90
95
92
85
79
78
77
64
73
93
101
92
74
68
70
77
83
84
89
90
91
89
91
91
86
77
76
86
95
96
89
89
93
96
88
74
68
78
95
107
103
90
81
81
84
85
78
68
64
66
77
88
93
88
78
72
79
67
65
71
81
80
75
72
72
72
73
80
87
87
81
74
79
87
87
81
84
100
110
102
87
77
87
96
91
80
78
87
95
94
88
89
93
91
87
81
79
85
86
82
74
76
82
85
81
73
74
69
62
59
64
73
79
79
73
65
66
74
79
78
70
62
65
77
90
94
98
101
103
96
86
79
80
89
93
95
94
90
81
73
71
81
94
101
101
96
92
93
96
94
88
84
83
91
93
86
76
86
82
77
77
80
82
79
74
73
74
76
78
77
72
66
69
83
97
105
99
89
86
94
98
97
94
93
94
90
87
79
73
71
73
79
88
97
106
104
94
83
81
87
93
96
99
99
98
88
77
84
80
80
83
81
77
73
77
86
89
90
85
80
75
69
67
72
84
92
95
89
82
82
90
101
101
96
92
90
87
85
83
82
87
90
90
92
96
98
96
89
85
86
86
86
86
86
86
87
88
72
74
77
77
77
74
74
81
87
91
90
85
84
84
82
76
70
71
77
90
92
83
79
84
94
95
91
89
91
96
97
87
82
87
93
92
88
88
96
99
100
94
90
88
84
72
63
68
83
92
73
84
85
77
68
70
79
87
86
78
75
77
83
90
98
97
96
88
79
72
70
76
86
94
94
89
83
85
91
93
89
85
80
79
79
77
81
90
99
96
85
80
88
103
107
95
77
68
74
83
80
89
88
77
65
61
66
70
72
72
77
84
87
87
86
91
98
96
77
56
49
65
86
92
85
79
82
91
94
90
87
85
83
78
69
69
84
100
103
93
81
78
86
97
103
103
94
84
81
82
88
90
90
87
79
63
50
44
53
71
91
102
99
90
84
83
84
82
75
69
72
82
88
90
87
86
88
89
86
82
82
84
84
79
73
73
81
88
90
87
87
90
85
77
74
79
84
85
82
79
85
82
83
84
76
69
68
80
92
92
77
66
68
79
87
86
84
83
84
85
89
93
92
84
70
60
64
75
82
80
74
74
82
89
92
91
92
90
86
81
80
83
86
90
95
101
102
99
91
88
87
79
81
90
94
85
78
83
94
94
81
67
68
78
86
86
85
83
85
89
93
94
92
83
73
71
72
77
80
80
76
75
83
93
94
89
84
86
92
93
93
96
97
97
98
95
94
92
86
83
89
78
74
79
85
85
79
80
86
91
86
74
71
74
77
81
83
84
84
85
87
88
89
90
86
77
72
73
79
89
94
94
89
90
91
92
96
101
101
97
92
87
82
73
67
69
76
87
85
81
77
74
70
70
76
78
77
76
79
87
90
85
75
72
76
80
82
82
81
81
79
82
85
90
91
81
69
64
71
89
101
102
92
80
77
84
96
104
101
92
84
85
84
76
63
61
72
86
93
93
75
76
76
78
79
78
75
75
78
85
87
84
79
77
80
82
81
80
80
82
80
72
68
72
83
93
89
84
81
83
88
90
87
84
81
84
88
91
88
86
87
98
105
104
91
83
86
94
100
100
84
85
87
85
81
76
75
74
75
74
75
79
83
87
86
83
82
83
86
85
80
69
58
61
75
95
103
98
87
81
80
82
85
92
98
102
95
81
73
74
84
96
101
97
95
93
93
90
86
84
81
80
87
89
84
77
75
72
70
66
67
76
86
91
89
85
83
83
84
85
86
83
78
72
75
80
84
83
81
83
90
94
94
93
92
91
85
79
77
80
87
91
84
75
75
81
87
83
77
75
65
70
85
100
103
92
78
73
73
80
83
84
83
83
85
86
85
80
77
83
93
98
92
84
80
76
74
75
83
92
98
100
97
90
81
75
79
88
96
95
90
90
90
83
79
80
89
94
88
79
72
73
82
90
95
92
84
79
82
88
91
92
91
88
84
78
75
71
74
84
92
90
82
77
84
88
85
80
80
82
86
86
86
81
76
73
78
88
91
84
80
89
98
99
92
93
101
107
99
81
88
90
83
79
80
84
88
88
82
74
72
78
88
90
85
75
70
71
77
85
90
89
85
83
81
81
82
81
79
78
78
74
70
67
68
71
74
75
75
75
80
90
92
90
86
89
98
103
92
78
84
87
87
87
88
87
88
87
80
69
60
63
76
86
85
82
83
88
90
88
91
97
98
91
79
68
69
77
88
94
88
77
65
63
69
75
75
75
79
85
94
93
87
80
78
81
87
90
80
66
65
69
78
86
87
84
80
83
86
83
76
72
74
81
86
91
96
102
102
95
89
82
83
89
89
78
67
66
79
94
92
78
64
64
77
86
86
82
80
86
89
85
78
75
82
90
95
90
76
65
68
69
76
76
72
68
72
84
96
94
80
68
69
79
86
89
85
87
90
89
82
74
75
88
92
87
77
69
74
82
82
74
66
70
81
88
86
84
81
83
78
72
72
80
91
96
94
88
79
80
92
91
86
80
71
64
65
74
86
85
73
61
66
77
82
76
64
60
68
77
85
90
91
89
87
87
91
91
91
86
80
74
75
77
80
81
85
88
93
89
79
73
80
91
94
81
69
74
84
88
89
89
87
84
74
60
54
61
77
85
83
75
71
76
78
71
60
56
68
87
97
94
84
78
80
88
92
91
88
87
88
86
80
77
81
87
96
103
97
85
72
70
84
96
91
72
63
75
88
87
75
78
85
86
78
67
63
71
85
93
95
89
82
78
81
83
78
76
79
87
92
83
72
71
83
92
83
70
68
80
101
101
83
69
73
90
104
104
91
75
66
67
73
81
86
84
87
91
89
84
85
86
90
92
94
94
93
92
89
88
87
89
88
85
85
87
91
92
85
74
70
73
84
93
93
90
80
75
81
94
109
107
89
68
61
66
76
85
87
88
86
81
73
74
77
82
85
84
82
81
89
84
80
82
90
98
100
99
94
87
82
83
84
83
75
71
77
86
85
72
64
69
85
94
87
77
75
81
88
94
90
89
88
79
65
57
57
68
84
95
99
97
94
87
77
65
58
60
73
82
85
83
79
77
78
80
84
90
94
91
84
76
71
71
74
73
74
75
75
73
65
61
62
64
67
71
74
78
80
80
75
73
74
77
81
80
76
74
78
89
95
97
97
91
80
66
60
64
75
87
85
96
97
89
81
80
82
83
87
85
80
67
58
67
84
93
89
75
71
77
84
79
70
63
67
71
72
72
76
81
79
71
62
64
78
92
97
91
88
93
95
89
79
76
81
84
85
86
86
89
85
98
96
85
76
80
89
94
89
80
72
63
61
69
84
93
91
82
83
95
110
111
99
84
74
69
66
66
70
80
80
73
63
63
70
82
91
97
101
100
92
79
74
74
80
85
88
90
88
80
94
100
85
65
57
70
90
101
97
81
74
72
77
78
82
85
89
90
89
90
95
97
96
86
78
73
77
81
80
78
77
74
75
74
72
71
77
84
87
84
76
76
78
81
78
69
70
79
86
80
106
102
87
72
67
76
86
93
87
80
80
86
88
86
81
81
89
92
87
72
63
70
81
87
86
88
94
97
87
73
66
68
76
79
71
60
60
68
79
82
78
76
80
82
81
76
74
79
82
85
91
86
85
86
88
86
80
75
79
83
87
87
80
77
73
74
77
84
88
83
75
74
80
86
89
90
86
81
71
64
65
71
80
83
80
75
76
84
96
98
90
78
73
79
85
91
88
84
77
74
71
70
75
82
86
83
75
71
77
80
80
74
71
74
72
67
61
69
87
98
94
80
68
68
78
86
79
68
62
66
77
84
85
86
92
97
101
103
100
91
78
71
72
78
86
82
84
87
81
75
77
76
79
83
87
89
86
83
75
68
66
70
80
83
77
70
65
69
80
88
86
76
66
63
69
77
79
79
77
80
82
81
77
74
74
80
83
85
82
78
75
81
89
94
88
82
84
92
96
94
74
75
83
94
99
99
101
102
95
84
78
74
77
73
73
73
77
77
75
73
80
83
81
73
66
68
76
86
92
92
85
77
68
63
68
71
73
72
73
79
89
96
99
94
88
84
86
90
93
96
70
74
88
99
98
94
99
107
110
105
96
88
79
70
66
69
79
81
75
71
76
85
91
87
78
72
75
86
96
98
89
77
70
69
73
76
81
84
86
90
93
96
89
79
73
73
75
74
76
85
87
81
80
82
79
79
85
93
92
90
94
99
97
84
70
66
70
76
72
67
71
79
90
93
90
80
79
87
93
90
80
77
78
82
78
72
76
88
100
98
88
83
83
83
77
72
67
73
82
88
87
74
62
61
69
77
79
74
72
76
85
91
87
79
75
72
68
63
59
63
71
79
86
86
83
83
84
87
84
75
71
80
99
108
95
74
66
81
100
103
91
82
84
90
89
83
84
93
102
102
75
69
58
60
73
81
77
68
74
83
88
79
64
60
73
81
78
64
58
63
73
79
77
75
81
90
94
91
80
75
80
94
110
113
102
80
67
73
89
107
113
105
92
83
82
86
90
94
95
93
75
71
70
69
74
76
75
75
83
94
91
80
65
59
66
78
82
82
76
74
75
78
76
75
83
92
100
99
91
87
87
91
97
93
84
74
69
73
85
101
110
108
94
84
82
81
75
63
63
78
72
72
80
82
80
75
74
82
94
96
90
82
79
76
71
72
74
76
75
74
77
86
92
89
84
87
95
102
99
90
79
79
85
86
83
76
75
79
83
88
89
91
91
91
93
92
81
71
71
84
70
71
82
87
86
78
76
83
93
94
90
80
77
76
75
73
68
62
60
64
77
88
94
91
85
85
89
92
95
89
80
74
72
79
87
89
89
85
84
85
86
86
86
87
92
96
101
105
105
95
90
87
84
83
82
80
77
78
80
83
82
73
64
64
69
74
73
72
73
76
77
74
72
76
84
87
85
76
75
76
76
65
55
59
73
85
87
82
81
81
84
84
84
84
86
89
93
98
99
94
94
96
94
90
86
82
82
80
75
78
77
76
75
77
82
84
81
82
84
89
89
79
72
74
83
88
84
73
59
50
47
51
60
72
78
79
74
72
72
79
83
82
83
86
89
91
83
75
78
93
81
88
97
93
84
78
82
89
85
80
79
81
85
91
95
91
80
66
67
80
97
103
95
84
79
79
81
77
64
50
50
64
81
89
82
69
58
58
68
81
84
77
72
75
84
90
83
77
83
96
81
86
85
78
68
64
72
87
91
90
88
85
85
86
89
88
79
67
62
72
89
103
101
84
70
69
77
80
78
74
74
77
76
69
61
58
60
66
77
82
82
72
71
74
83
82
80
86
98
109
86
87
82
75
70
73
74
78
85
91
92
89
86
83
78
79
84
88
89
87
86
86
85
78
74
77
83
82
75
69
66
58
53
50
54
63
75
85
85
81
74
75
84
91
93
88
88
94
105
107
79
83
81
80
85
86
80
73
78
88
93
92
87
80
74
73
80
91
99
96
82
70
73
81
89
91
82
74
64
58
53
49
48
50
56
64
75
82
85
78
75
77
81
84
86
88
93
96
94
91
72
70
74
77
82
80
75
71
78
85
90
85
77
70
66
67
73
80
88
87
80
69
69
78
86
87
80
71
67
67
67
72
72
73
69
65
68
77
83
87
87
83
80
76
76
78
82
80
74
70
72
63
67
76
83
81
80
79
80
80
79
81
79
73
69
68
72
77
80
85
86
81
73
69
72
77
79
75
75
75
84
92
94
91
86
80
77
78
79
86
93
97
96
88
83
80
80
77
72
69
77
67
69
78
88
89
92
91
84
79
78
79
82
84
81
79
78
77
77
82
88
87
79
72
74
77
81
77
71
76
91
99
99
94
88
86
79
73
72
78
91
102
101
95
86
87
94
100
99
90
93
83
75
75
80
87
93
97
94
89
79
77
80
81
81
81
85
86
84
80
78
80
82
83
82
81
83
80
79
81
90
96
96
91
87
88
88
86
76
74
78
90
98
96
88
88
99
110
109
92
92
85
78
76
80
87
97
101
99
89
77
75
78
82
81
80
84
92
89
79
68
70
82
90
92
90
89
93
90
82
77
79
86
89
88
92
100
103
91
73
64
74
92
99
95
88
89
95
95
86
80
76
79
85
88
86
84
84
83
77
73
75
84
89
84
76
74
83
88
85
77
72
79
86
86
87
88
93
93
92
84
82
82
87
90
92
95
95
91
82
74
75
84
92
88
80
77
82
91
91
75
77
81
87
85
75
64
60
66
72
79
83
84
88
89
85
78
76
77
88
91
85
76
70
69
71
75
82
90
96
96
87
81
86
91
89
83
79
81
86
87
82
80
78
77
73
75
80
89
96
76
79
81
83
78
71
66
67
72
78
84
84
81
80
87
93
94
90
83
86
89
89
84
71
65
66
72
78
82
82
77
72
71
77
82
88
90
89
88
86
85
83
83
84
84
80
76
79
84
88
77
79
81
82
83
84
79
75
74
76
79
82
79
76
77
84
95
101
97
89
85
89
91
87
77
71
72
77
79
78
76
75
73
68
67
74
90
103
102
93
86
86
89
89
81
74
67
69
77
85
82
82
83
88
91
88
78
65
62
69
79
86
86
85
81
82
87
93
97
95
91
90
89
89
87
82
75
74
75
77
79
83
82
77
68
68
76
87
93
90
87
88
88
80
70
65
66
70
78
85
78
83
87
88
84
77
75
85
93
87
73
63
72
87
97
95
91
83
80
74
77
81
85
75
61
57
70
91
104
101
90
85
86
89
89
89
93
97
97
91
84
78
75
76
82
89
95
101
96
89
79
80
90
102
102
87
71
66
76
80
69
56
56
70
87
95
95
95
93
89
84
80
75
73
69
68
72
85
96
97
90
83
88
96
99
91
85
84
89
91
89
87
86
88
90
91
91
88
87
88
89
78
75
79
84
83
76
76
88
98
90
75
65
68
80
90
95
96
98
95
88
82
83
85
84
78
73
76
84
92
92
90
91
96
96
87
81
84
92
96
97
98
101
100
93
84
80
80
86
90
92
82
75
73
77
81
81
82
90
97
97
88
80
80
82
83
81
79
84
88
89
85
83
86
84
77
70
67
78
88
91
90
91
93
90
83
76
80
88
91
92
99
104
103
92
80
75
83
94
101
88
85
84
85
89
90
85
79
76
79
82
81
78
78
82
81
71
67
76
83
83
74
65
65
72
74
71
77
88
95
90
78
72
72
74
72
63
61
66
73
80
90
95
95
89
82
80
82
90
96
89
86
83
83
86
88
83
78
76
78
78
77
76
78
82
82
76
69
70
73
74
69
66
71
79
82
81
83
93
102
99
82
62
55
62
74
76
71
68
77
87
89
84
83
86
91
88
78
72
78
88
84
78
76
77
78
77
77
77
79
83
84
83
81
82
84
83
79
74
73
75
81
86
90
91
89
83
77
78
85
93
92
84
77
78
86
90
89
88
92
98
96
88
80
85
95
97
85
73
70
76
72
75
80
85
82
78
76
77
78
81
82
82
80
81
85
90
92
92
94
95
89
83
80
82
88
88
84
83
85
91
95
98
97
91
87
84
87
84
81
77
79
79
78
78
82
91
91
81
67
88
86
86
89
88
83
77
76
77
76
76
74
74
78
83
88
91
90
90
93
94
85
73
72
81
92
94
92
91
93
93
88
81
77
78
80
83
85
80
67
61
67
75
79
75
73
76
80
78
69
103
104
93
81
74
71
75
77
80
79
77
73
76
80
86
88
83
73
65
67
76
83
84
85
84
83
79
78
81
90
95
85
69
58
62
74
86
89
83
78
79
91
96
96
82
73
73
78
83
81
89
88
78
67
66
73
83
86
85
82
79
78
84
80
79
77
78
73
71
73
84
94
97
87
77
68
68
76
88
97
99
84
68
62
70
84
90
87
79
79
90
103
107
101
89
81
81
87
90
84
75
77
78
78
78
81
85
86
86
84
80
79
79
77
76
76
81
89
96
100
101
95
87
85
81
81
83
90
100
109
102
82
68
72
88
99
98
85
76
72
76
84
86
87
87
90
90
84
76
69
85
94
101
102
91
79
75
81
88
89
81
72
69
75
84
92
97
99
98
95
90
83
84
87
93
96
95
93
92
93
88
78
73
79
89
90
85
82
78
76
76
78
77
80
80
79
77
77
79
77
87
94
98
94
87
77
75
82
89
91
82
71
66
74
90
99
99
93
83
76
74
78
87
94
98
101
100
95
88
79
71
74
81
89
85
77
70
74
81
84
81
79
84
86
76
63
64
79
93
98
76
76
75
77
78
76
75
79
88
91
85
71
64
69
80
85
85
80
75
75
75
77
84
93
100
102
97
88
79
73
72
76
83
90
92
88
84
84
82
81
76
79
87
94
87
75
76
85
90
81
79
80
85
90
82
76
72
75
85
89
84
72
62
64
76
82
82
76
73
73
71
71
73
83
92
92
79
69
67
78
87
89
85
79
80
85
85
85
80
75
74
81
88
94
91
86
87
90
81
68
88
96
98
93
86
80
75
76
81
85
84
80
75
74
78
85
89
88
83
75
67
70
79
83
82
78
75
78
84
93
100
99
87
69
56
54
61
72
78
77
77
82
84
83
77
71
71
77
85
84
84
86
80
77
79
83
86
83
82
83
84
87
86
78
74
74
81
88
90
85
79
79
85
87
81
76
78
84
87
85
84
89
89
82
68
58
63
72
78
81
82
86
90
89
75
58
50
62
85
97
83
83
78
77
80
84
85
85
84
84
82
78
71
67
72
76
78
80
85
88
87
79
72
68
69
73
71
68
67
69
77
83
88
90
91
92
91
90
90
94
92
89
87
83
74
60
52
59
74
90
83
86
91
89
87
85
81
75
72
70
66
60
60
71
92
101
94
84
83
91
93
79
61
53
64
74
75
66
65
77
92
91
80
71
76
90
98
101
100
98
89
75
62
59
62
63
62
63
72
80
83
92
92
85
79
77
78
73
69
66
67
69
77
93
108
109
96
82
81
90
95
85
72
70
80
93
92
78
67
74
88
92
80
70
66
76
88
94
90
82
71
61
57
59
63
64
63
65
70
71
88
96
90
79
73
74
78
86
89
91
94
96
97
95
91
87
78
72
72
76
82
85
85
83
87
93
93
82
69
66
74
90
96
94
86
81
81
84
81
71
65
67
74
74
65
53
51
59
72
79
77
78
85
87
88
87
89
92
95
94
92
87
83
73
65
62
64
71
75
76
80
88
95
94
86
77
79
88
93
84
77
78
88
98
97
90
84
87
92
93
88
81
77
73
67
60
56
60
76
90
61
59
71
86
93
86
75
71
75
80
78
72
67
64
63
60
63
72
90
97
94
90
90
89
88
82
83
92
99
95
82
75
78
87
93
89
84
87
99
106
99
81
69
73
84
90
85
76
78
87
76
73
71
73
78
75
64
60
69
81
88
85
78
79
79
73
66
68
82
96
95
81
71
71
84
97
99
91
82
77
73
73
75
81
85
83
80
78
81
86
81
73
69
76
88
94
92
87
80
82
95
88
80
76
79
84
84
81
81
82
85
87
88
90
90
84
73
62
62
73
82
81
74
69
75
88
97
89
76
67
63
65
68
72
75
74
72
72
73
78
75
73
77
82
82
77
74
76
79
82
76
74
79
86
89
85
87
87
86
79
73
71
75
78
81
83
81
76
70
74
82
84
76
69
71
78
86
88
84
80
75
74
73
76
76
75
76
80
85
91
88
84
84
86
83
75
67
64
74
84
53
58
75
89
89
81
75
74
77
77
79
81
76
67
65
73
86
95
94
89
84
79
75
72
77
86
91
92
93
93
94
92
84
76
71
72
79
91
103
102
92
83
82
85
90
89
78
69
75
86
72
73
76
79
78
76
75
70
68
73
85
96
93
77
62
65
81
92
92
82
76
76
78
82
85
86
85
87
87
89
91
89
83
72
63
62
78
98
107
98
81
76
81
93
98
93
86
83
84
86
93
96
86
71
67
72
73
65
61
66
78
88
87
77
69
65
67
70
71
71
74
79
87
91
88
79
70
69
72
77
79
86
87
85
77
68
74
87
95
87
80
84
96
103
96
86
87
94
95
86
86
96
90
81
76
73
68
61
63
72
81
81
73
65
63
64
67
67
69
73
77
81
87
93
97
92
83
78
80
86
90
90
89
87
83
74
69
74
85
94
97
95
90
83
81
85
90
97
99
91
77
77
78
81
80
79
76
77
82
86
89
81
68
56
54
65
73
79
79
78
82
86
88
88
88
89
91
92
92
93
91
88
86
85
83
79
73
72
82
95
101
95
83
81
85
89
85
79
84
96
84
76
78
83
85
84
87
95
101
97
89
78
70
66
64
70
80
81
79
80
88
97
97
88
78
76
80
84
85
83
79
79
82
86
91
93
88
81
82
85
87
84
82
88
99
100
83
68
69
86
82
81
86
91
91
86
85
91
98
96
87
75
69
69
77
84
85
83
81
83
91
100
99
95
88
80
76
73
72
79
79
82
80
81
85
91
91
86
83
80
78
73
72
78
89
99
95
83
72
72
74
80
83
90
88
84
79
76
80
81
79
67
62
67
79
88
90
86
86
88
90
91
91
89
86
77
69
62
66
76
85
85
77
69
69
74
79
78
75
72
74
77
80
82
89
99
100
92
82
78
80
83
86
88
86
84
80
79
78
79
79
74
72
77
85
89
86
84
83
84
84
77
72
72
73
74
69
63
60
57
59
66
71
71
66
63
61
58
60
68
76
86
90
91
95
98
97
91
90
95
75
81
85
86
85
87
89
92
92
91
86
83
81
86
89
89
85
80
79
80
80
75
71
74
79
86
85
75
57
43
38
50
64
68
62
53
45
47
58
73
83
84
82
82
85
86
83
83
86
94
66
73
81
85
86
88
94
97
96
92
90
87
83
81
84
92
95
93
86
79
77
77
80
76
73
75
81
82
72
57
46
47
51
53
52
51
54
65
73
76
72
70
76
84
86
79
74
77
81
83
81
91
94
90
87
85
80
79
80
84
90
95
92
88
80
85
91
93
85
75
71
75
79
73
60
60
69
76
75
66
55
51
49
49
51
59
73
82
78
62
49
57
81
99
99
87
83
93
97
92
90
98
95
87
80
73
66
58
61
73
88
97
99
89
79
72
73
77
73
67
64
68
81
85
86
81
75
65
56
54
59
60
60
56
52
57
64
69
64
55
55
66
79
85
85
85
89
99
104
102
82
69
56
54
62
70
71
65
67
75
88
94
92
87
80
76
75
76
79
77
73
70
73
80
83
79
64
49
44
50
57
67
68
66
63
60
60
60
68
82
95
98
88
77
70
75
83
88
88
90
79
56
45
53
72
87
89
83
79
78
82
83
84
85
83
79
76
78
88
94
87
72
62
59
60
60
55
55
63
70
71
68
68
74
80
78
73
73
84
100
114
116
106
92
82
82
86
88
85
81
82
77
79
84
88
90
90
90
91
90
84
82
85
91
90
82
76
77
87
92
84
71
62
64
73
78
75
70
73
82
87
84
83
86
89
93
90
83
79
81
88
97
101
97
89
89
95
97
95
86
84
86
88
86
83
79
83
93
102
105
101
97
98
95
90
84
82
84
85
81
73
69
69
77
83
85
79
74
71
78
87
94
94
89
87
90
91
85
69
61
66
85
99
98
88
82
82
91
93
87
76
75
76
78
82
85
89
93
92
91
93
99
103
100
89
77
76
80
83
76
68
71
79
85
79
73
75
81
82
79
75
79
85
88
86
87
90
89
79
70
74
86
100
99
86
75
75
82
91
86
74
71
72
76
82
84
82
77
69
68
70
79
95
103
101
92
85
83
83
79
77
82
89
90
84
78
80
90
92
85
77
73
80
89
90
89
89
91
93
91
88
85
86
88
85
78
77
78
81
79
75
72
71
75
78
74
67
65
68
71
72
72
76
85
98
102
93
80
75
79
86
89
83
75
72
77
83
88
85
82
79
79
80
85
90
92
91
92
93
93
86
78
74
79
86
89
87
80
73
69
76
67
68
79
88
87
78
72
76
87
92
88
79
73
73
76
72
63
63
79
96
99
82
60
53
63
79
84
82
78
79
80
79
78
82
88
91
89
84
80
78
78
81
85
92
95
97
91
83
81
78
67
67
82
102
106
93
79
76
85
94
96
90
81
75
72
71
75
84
96
103
102
91
80
72
72
74
79
81
84
90
93
90
85
82
82
82
81
80
77
80
85
90
90
87
83
82
82
86
93
76
70
70
79
91
98
93
85
77
78
79
81
80
80
82
82
85
90
93
94
88
83
82
85
84
76
69
69
78
88
93
95
97
96
91
88
89
89
89
83
82
85
90
90
84
76
70
71
77
85
78
83
86
87
85
83
80
78
79
78
79
85
92
96
93
87
82
79
79
72
68
68
74
84
92
95
94
94
95
91
90
87
85
85
81
82
84
87
92
93
94
93
91
87
85
83
80
81
84
89
72
80
83
90
94
93
87
78
78
83
87
86
87
87
83
76
73
79
88
89
76
62
62
76
92
93
86
90
97
103
98
89
87
92
91
85
76
75
81
91
94
96
93
92
91
89
87
84
92
103
84
80
76
74
81
85
89
87
87
91
86
83
83
85
84
80
76
78
85
87
78
71
73
85
96
93
83
79
87
94
91
85
82
86
86
77
67
69
81
92
97
97
95
98
101
97
91
89
95
105
96
85
77
72
74
76
80
83
83
80
77
76
81
90
96
96
88
79
74
73
73
73
77
85
92
90
84
78
77
75
72
74
84
95
97
84
69
68
78
89
89
90
94
98
99
94
88
85
89
94
88
83
77
80
85
87
84
84
81
81
79
76
75
81
93
96
87
76
78
86
89
85
79
74
73
68
68
71
81
84
75
68
71
82
91
85
72
63
65
73
78
79
79
83
91
94
89
82
79
88
89
86
80
78
85
90
90
88
91
96
94
81
71
71
80
85
80
77
85
99
104
99
91
82
74
64
58
68
90
104
99
79
60
54
62
74
75
72
73
83
88
83
77
78
91
105
102
90
81
87
105
102
87
74
71
72
75
79
87
95
96
89
78
72
74
79
80
83
86
90
91
89
85
82
78
74
71
74
83
93
94
88
76
72
76
84
87
87
85
92
101
102
93
86
89
98
100
91
85
85
101
94
80
69
62
64
71
77
79
80
84
84
78
73
74
80
86
89
87
85
83
79
72
67
70
75
79
81
83
83
80
78
79
89
97
96
88
77
70
74
82
93
92
87
84
83
82
78
75
78
91
85
80
79
76
75
78
81
80
76
72
69
71
74
81
92
96
89
79
76
80
80
78
75
77
77
79
83
92
96
91
77
71
75
86
90
87
79
70
67
65
72
77
81
81
79
76
71
70
74
86
84
82
81
79
77
80
84
87
88
84
78
75
80
92
103
101
87
73
67
71
79
83
88
90
87
82
77
85
95
101
95
84
73
75
84
89
91
85
77
75
79
82
82
80
76
76
81
86
91
76
76
70
66
69
76
80
84
87
92
97
95
91
84
86
88
88
84
79
76
77
77
78
81
85
89
85
79
74
81
92
98
96
87
83
83
84
79
75
75
79
89
91
88
83
76
76
82
92
103
74
73
71
72
77
83
84
81
77
78
84
88
87
81
76
74
73
74
80
87
94
92
86
84
90
97
98
92
84
83
88
85
82
79
81
79
73
67
66
72
79
84
86
89
88
82
77
75
77
86
81
81
86
94
100
97
87
75
70
72
81
86
83
78
79
85
83
78
77
82
91
98
100
98
100
104
103
96
85
83
81
81
77
79
78
75
71
73
79
86
89
87
84
81
79
77
79
81
81
79
77
80
83
88
93
95
88
80
75
81
88
92
81
74
76
85
97
102
94
82
78
81
87
95
98
95
91
88
83
78
78
83
89
94
87
75
67
71
82
91
94
94
89
81
76
73
80
89
87
79
73
72
73
76
80
84
87
85
84
84
84
82
76
70
74
82
96
106
101
85
68
63
73
86
90
84
77
77
81
81
80
82
89
93
87
74
63
62
71
80
89
93
91
88
85
86
90
85
71
64
77
77
80
83
82
81
77
79
81
80
74
68
64
67
76
83
87
90
85
75
66
66
76
86
87
80
73
72
80
82
82
82
86
89
82
70
60
60
70
77
85
91
92
93
90
88
86
81
71
63
80
80
78
75
73
72
74
73
77
78
75
70
64
65
67
72
73
78
84
84
81
81
83
86
82
78
77
82
85
82
81
87
89
85
76
66
66
71
72
71
72
81
90
93
82
71
65
72
83
87
75
78
76
71
71
73
75
73
74
76
78
80
73
67
68
66
70
77
85
92
93
93
93
92
90
87
87
88
86
78
74
79
86
90
86
80
80
77
72
65
62
67
76
81
78
68
62
69
86
95
70
71
77
81
84
83
80
76
77
84
86
84
75
70
75
80
84
83
84
83
85
88
91
95
92
87
80
77
73
72
69
74
82
90
92
92
90
88
83
80
74
67
66
71
78
76
73
73
76
79
70
68
70
78
87
87
83
76
77
81
83
79
75
72
81
93
99
98
91
83
75
71
72
75
80
82
81
78
74
73
78
81
80
79
76
78
86
93
95
88
78
73
75
79
78
73
71
73
76
76
71
70
68
71
81
85
81
67
63
65
69
73
79
86
96
97
95
91
88
84
75
66
61
68
84
98
102
93
81
74
79
83
80
70
66
70
77
78
73
65
63
74
84
85
78
69
69
73
81
89
70
73
79
82
85
81
70
65
65
75
82
85
88
92
96
92
79
70
70
78
83
79
74
75
85
94
93
84
73
70
75
81
81
82
82
81
79
70
64
64
72
82
82
75
67
68
72
81
90
98
53
60
79
97
98
85
71
67
73
79
84
84
83
84
87
81
70
66
71
81
91
92
89
81
70
57
56
67
84
89
82
77
77
85
91
89
80
73
79
89
95
90
78
68
67
72
78
83
91
96
59
59
74
87
94
84
71
66
67
69
70
70
74
81
85
77
70
67
77
88
92
89
86
80
71
61
65
83
102
105
91
75
69
72
75
73
67
67
78
91
93
85
75
72
80
87
88
86
91
96
89
82
78
76
79
78
71
67
71
78
80
78
74
81
87
85
74
68
73
81
90
90
89
89
93
97
99
98
96
90
81
75
70
71
72
69
63
63
68
79
83
81
73
73
81
89
91
89
88
93
96
88
79
74
74
77
79
82
90
93
90
81
74
79
87
92
87
77
72
79
91
102
106
103
100
98
96
85
81
77
75
70
69
74
82
86
81
76
78
82
82
79
73
74
76
76
71
66
65
71
86
77
75
73
70
66
69
76
84
85
81
79
81
86
90
89
86
84
81
83
88
87
87
85
87
87
85
82
81
80
79
74
72
78
86
85
78
78
83
85
80
71
72
77
83
74
62
52
56
67
75
69
71
73
71
67
62
58
59
67
78
85
90
86
82
78
82
90
93
90
84
73
67
71
81
89
92
85
81
80
83
87
86
81
73
65
65
76
88
88
79
63
60
72
84
85
79
75
82
88
67
73
76
75
79
79
77
66
62
68
81
87
80
67
62
70
87
98
100
94
85
80
80
76
79
80
81
82
79
80
85
89
87
80
72
69
78
87
91
87
80
73
72
76
78
81
83
89
93
89
75
91
94
84
80
80
80
78
76
79
82
80
69
60
58
65
79
92
100
96
88
84
82
84
78
71
68
72
80
89
87
81
75
77
80
88
91
86
73
65
70
87
98
94
77
66
66
76
76
71
82
100
107
100
89
83
79
75
74
77
79
82
83
76
67
63
65
77
87
91
85
77
78
84
86
82
73
74
83
92
89
76
68
70
80
84
81
75
69
65
67
73
78
80
78
76
78
81
81
75
78
80
84
86
87
85
82
77
72
73
77
82
88
85
82
78
77
77
72
72
75
78
78
80
81
81
78
78
83
85
80
72
69
77
91
95
92
85
83
84
81
72
67
71
83
95
94
94
96
99
88
73
64
67
76
85
89
91
87
83
79
76
77
83
88
97
99
90
77
73
79
83
78
70
68
72
78
77
76
76
73
69
71
82
101
111
106
96
87
88
89
88
86
87
90
91
83
76
82
93
89
81
72
72
79
84
87
88
88
85
83
76
77
81
89
98
102
101
97
95
94
92
83
72
70
72
78
77
75
74
77
80
81
83
88
92
91
83
72
70
75
83
86
85
86
85
80
72
69
73
66
72
77
81
81
81
78
76
78
81
82
81
78
80
86
95
101
103
103
97
94
94
93
84
71
64
68
78
86
88
90
94
96
92
86
83
77
66
57
50
58
73
82
86
90
102
107
101
89
81
68
75
76
71
66
69
75
81
88
89
83
79
75
76
83
92
98
99
91
78
71
71
77
74
63
57
64
80
93
94
87
86
85
81
76
73
69
61
51
49
58
75
87
94
101
111
116
111
100
91
74
76
73
67
64
71
84
94
98
91
81
71
67
69
77
85
92
95
89
76
60
55
59
68
75
81
84
85
82
76
67
66
63
57
51
54
59
66
66
68
73
77
84
89
92
92
90
86
87
84
64
63
66
68
77
87
93
93
86
77
73
75
79
81
83
86
90
93
88
78
69
67
70
76
79
85
86
81
67
53
43
46
51
51
46
44
51
66
76
78
73
69
71
76
77
75
76
84
88
84
76
73
70
72
76
84
86
83
71
62
66
78
93
97
94
90
88
82
73
69
72
81
83
74
59
55
61
66
60
48
40
45
57
66
60
51
50
56
61
59
59
63
74
77
76
75
84
96
95
84
97
92
85
74
73
73
76
73
63
60
67
78
89
94
93
90
87
78
68
68
77
89
89
76
62
56
57
56
51
46
54
65
74
75
69
60
54
49
48
50
58
70
78
78
77
76
83
87
86
86
92
83
74
70
71
74
73
71
72
75
83
87
89
92
94
93
89
80
75
79
87
90
86
75
67
61
53
45
41
41
48
58
62
65
65
61
56
54
60
70
81
84
80
75
78
82
84
87
86
89
74
69
67
72
81
82
78
75
83
88
94
92
91
94
96
94
87
79
81
83
83
79
74
73
66
58
51
50
58
60
57
51
55
65
71
71
66
67
78
89
91
82
70
69
80
97
106
106
99
91
63
73
84
88
86
81
75
77
88
94
92
84
82
87
94
92
86
83
85
87
78
70
69
77
84
80
71
69
72
81
81
76
75
80
85
88
88
90
91
88
79
72
69
74
85
95
96
92
85
78
62
68
78
86
87
80
77
80
87
92
91
86
83
80
79
80
84
89
92
92
85
78
78
85
92
91
81
70
64
71
79
79
77
76
79
92
101
101
91
80
77
81
85
86
81
74
64
56
57
64
70
68
73
82
90
91
85
75
70
76
88
98
97
83
67
58
64
75
83
84
83
83
85
85
79
72
70
72
74
74
69
66
68
71
73
80
86
87
89
88
90
87
83
74
67
65
62
59
64
69
85
84
81
80
84
84
79
69
67
73
86
95
95
89
80
72
70
73
77
80
82
85
87
86
80
72
72
81
85
83
75
70
78
88
90
90
89
90
96
101
96
84
71
65
67
72
79
79
78
73
82
83
78
75
72
72
72
76
83
88
87
82
76
79
90
95
90
80
73
76
81
84
83
82
84
89
91
88
81
78
79
82
86
91
96
102
106
107
105
98
90
83
80
83
87
87
85
78
71
68
74
68
70
78
86
85
80
75
80
88
91
85
79
80
85
89
83
71
64
72
82
84
80
75
82
93
99
95
85
82
85
88
83
77
78
84
91
92
88
81
80
82
88
94
97
96
90
81
72
70
79
69
68
80
93
90
76
64
66
82
94
97
95
92
90
86
79
72
71
78
83
85
81
80
84
91
96
93
90
89
92
90
84
78
75
72
71
70
71
72
73
74
77
84
94
96
93
88
83
83
79
73
67
66
71
70
69
68
74
83
86
79
76
76
82
86
85
78
71
66
66
70
75
79
81
77
76
81
92
99
97
92
88
88
90
90
93
90
87
80
72
71
75
83
89
89
85
81
79
82
85
88
87
84
81
81
80
76
72
78
89
100
97
87
79
75
76
79
79
79
71
64
65
81
101
108
97
79
70
69
74
81
84
85
89
92
89
83
81
81
88
93
94
93
90
86
82
79
81
86
87
88
79
73
79
93
102
101
94
90
96
102
97
86
76
65
63
72
83
88
79
65
63
80
98
98
84
73
76
81
82
80
84
94
100
94
83
72
72
81
86
88
83
79
82
87
91
91
95
105
92
90
79
71
72
84
96
93
81
67
62
70
77
84
80
73
65
65
70
76
75
68
65
73
81
81
73
72
77
82
79
70
72
83
89
85
75
70
74
81
83
78
73
77
84
95
102
99
97
99
90
89
79
72
64
64
67
67
60
50
49
59
72
83
90
91
85
73
60
56
60
65
69
72
76
83
87
88
82
75
70
69
74
80
84
81
77
80
84
89
87
83
81
80
83
86
91
91
89
87
82
78
77
75
76
74
75
80
82
81
81
78
79
81
89
93
91
84
78
77
79
80
80
83
86
87
90
89
86
80
76
75
77
83
89
88
84
81
82
87
92
93
89
84
83
85
87
87
85
89
81
79
78
77
82
84
86
89
97
101
96
83
75
75
84
85
82
87
100
108
102
89
84
84
86
84
76
74
82
89
90
84
80
82
88
90
86
81
78
87
98
98
90
83
85
92
96
92
89
90
93
92
85
77
76
75
74
75
79
84
84
79
71
71
74
77
77
80
89
92
84
73
68
72
77
78
73
74
80
88
92
91
89
90
91
92
88
83
83
93
101
102
92
81
78
82
87
90
89
88
95
91
83
76
73
76
78
79
80
82
85
84
76
68
70
77
81
79
75
74
74
75
75
74
75
73
71
72
78
85
84
78
76
81
89
91
88
84
86
93
98
100
94
90
88
90
85
76
74
80
79
69
64
67
71
79
91
96
97
93
88
87
78
75
76
80
85
83
78
80
89
92
89
81
74
67
64
71
82
87
85
76
72
77
85
89
88
86
87
91
92
92
91
93
100
103
94
78
70
77
60
54
60
70
80
85
88
92
91
88
85
83
84
86
86
87
86
87
87
86
85
82
80
77
77
78
80
85
90
91
87
85
86
85
82
81
83
84
85
86
83
83
82
84
86
88
89
85
85
92
67
69
78
88
95
89
80
72
69
72
76
80
83
86
88
86
84
83
82
79
74
71
69
73
80
90
96
93
87
80
81
85
87
84
75
70
70
73
80
81
80
79
81
86
87
84
78
80
89
96
82
78
79
86
91
87
75
61
58
66
77
81
83
84
86
87
82
78
75
76
81
81
78
76
83
95
97
88
76
73
80
82
79
77
74
72
68
71
79
89
89
82
82
90
101
98
83
76
77
85
78
66
60
66
78
85
82
72
66
72
89
96
92
85
84
84
81
74
70
78
86
93
95
92
96
100
97
85
71
70
78
81
78
78
76
75
76
78
85
91
89
81
74
76
84
89
89
85
84
84
76
69
64
65
76
85
91
87
81
82
91
100
96
84
72
67
70
77
82
83
83
83
84
85
85
81
79
78
77
79
83
84
86
83
79
78
77
76
77
79
84
83
76
71
68
80
93
95
89
81
76
81
83
83
80
86
90
95
90
86
84
88
88
82
73
65
70
82
87
83
74
72
76
79
72
62
62
75
90
98
95
90
90
91
88
83
77
74
73
78
86
90
82
73
75
90
102
94
74
63
78
78
81
87
89
88
88
86
85
81
79
77
80
81
82
83
85
88
87
80
74
80
90
99
90
78
74
81
91
93
89
87
92
95
94
86
84
83
87
88
87
83
77
73
74
81
88
85
75
67
84
80
77
80
87
89
86
80
76
77
75
74
70
69
72
77
85
91
95
91
85
86
94
101
97
86
77
76
78
76
76
79
84
84
81
83
89
94
90
84
76
76
79
82
79
73
72
74
83
88
86
83
83
82
83
79
77
75
74
73
72
69
70
71
76
77
78
81
87
88
84
82
85
90
86
80
74
76
81
83
76
74
74
75
78
80
80
76
71
70
70
73
78
83
89
90
88
85
88
93
75
80
86
88
83
75
74
77
83
87
86
83
81
82
86
89
85
81
74
66
64
73
85
92
90
83
82
88
89
81
71
66
73
83
86
80
70
63
61
63
67
72
76
81
88
98
104
103
93
80
76
75
76
80
83
81
80
81
87
96
99
96
88
81
79
86
91
88
77
59
54
69
90
98
93
86
88
94
85
68
58
64
76
84
79
74
75
77
77
71
69
82
96
100
90
83
87
98
96
82
77
71
67
71
83
90
87
81
79
80
83
81
79
80
80
81
83
84
80
75
69
72
78
83
83
84
87
88
80
70
64
63
70
70
69
73
82
88
84
77
80
95
107
103
90
82
85
93
96
93
66
66
70
84
94
92
84
72
69
71
70
67
69
80
90
91
81
76
82
92
92
84
75
74
81
85
84
80
77
72
66
61
56
61
71
80
81
74
73
74
86
92
87
81
88
102
112
109
95
88
74
73
83
92
94
84
75
71
69
71
72
70
71
82
94
98
92
84
85
91
90
82
77
76
81
81
77
76
79
77
68
58
57
69
81
83
71
61
61
70
77
77
72
72
84
98
104
97
83
69
92
87
85
85
84
81
76
73
70
70
73
75
81
90
96
95
89
83
82
79
74
71
75
77
80
75
76
79
83
80
76
71
71
71
74
71
67
62
62
68
74
77
78
81
81
79
75
72
71
68
86
86
83
82
83
83
80
77
74
75
76
74
77
82
85
82
79
76
77
78
80
83
88
90
87
80
74
73
74
76
76
74
73
71
69
71
73
74
73
78
83
85
84
83
84
84
83
77
77
83
74
74
79
82
85
83
80
82
87
89
80
69
61
62
70
77
85
82
80
80
88
98
106
105
98
86
72
64
70
75
77
68
63
69
82
88
84
75
71
75
80
82
80
82
88
94
91
85
84
92
91
85
78
74
71
71
78
84
93
93
86
78
78
81
83
82
80
79
77
79
81
85
94
102
101
91
78
74
78
84
79
67
62
71
83
85
75
60
57
60
68
73
76
80
83
81
77
77
85
89
99
94
83
74
72
74
81
82
82
85
91
98
105
102
91
76
65
64
72
77
78
79
85
90
89
85
78
76
77
74
69
67
71
77
80
73
64
59
62
70
78
77
74
73
70
68
75
82
90
88
77
81
81
80
83
88
86
81
82
89
96
99
92
82
71
66
69
78
85
88
89
90
94
92
84
79
76
76
74
67
63
67
74
84
91
89
81
77
77
86
94
89
79
66
61
66
78
91
94
88
68
71
73
77
82
87
89
93
100
105
97
82
69
62
63
72
84
95
102
99
92
90
89
87
84
83
83
84
85
83
80
76
77
84
95
100
93
79
69
73
81
89
87
74
63
62
69
79
84
83
81
84
85
85
85
86
90
94
98
94
85
76
74
77
82
83
86
88
93
96
92
81
72
69
72
76
75
74
76
82
84
81
79
84
87
88
82
71
60
59
69
83
89
85
77
69
72
78
80
77
78
81
86
88
89
84
79
74
73
73
74
78
85
90
91
92
87
79
74
77
82
80
72
63
63
67
68
69
71
76
79
78
79
86
94
94
86
81
78
77
79
85
87
85
81
84
88
92
90
84
74
70
67
69
77
80
77
74
72
75
78
82
87
89
90
95
95
84
74
72
77
80
74
66
64
69
79
85
88
87
81
74
70
78
89
91
88
86
84
88
90
89
88
86
85
84
85
90
91
89
87
80
70
67
74
82
86
86
84
84
85
86
89
88
87
85
83
83
83
83
83
82
77
68
66
73
87
96
95
87
79
78
78
78
75
72
70
72
69
71
77
86
94
94
88
85
81
83
89
87
86
91
88
84
81
82
84
83
84
83
82
86
88
83
78
73
74
80
81
78
76
79
82
80
71
73
87
100
100
86
75
81
95
99
96
89
78
67
53
54
62
76
84
85
85
87
93
96
92
87
83
89
87
76
67
66
74
83
86
84
80
76
77
79
81
84
86
84
77
63
61
74
87
85
74
74
88
109
118
108
91
85
87
91
95
99
95
81
64
55
59
65
72
77
83
94
101
97
89
81
79
83
75
61
53
58
72
83
85
81
77
76
77
80
82
83
84
80
76
70
70
76
79
77
75
79
91
104
110
104
96
86
74
65
63
74
89
92
82
68
62
62
69
76
83
85
81
78
80
84
74
70
63
58
60
69
80
84
74
66
69
81
93
95
88
78
72
75
78
82
82
80
79
77
82
86
90
86
75
67
67
70
72
69
58
52
57
64
70
68
66
65
70
73
73
71
73
80
94
102
74
64
59
57
64
79
90
89
76
64
68
84
104
110
103
97
88
82
77
76
81
85
88
89
91
90
87
78
65
53
53
62
74
77
64
43
28
29
45
62
73
75
71
64
64
73
86
97
99
97
86
77
71
70
72
79
86
87
80
73
76
84
93
99
100
100
96
84
75
78
90
99
94
87
80
77
75
68
60
57
59
61
62
57
48
39
34
34
46
63
76
78
74
70
71
77
85
87
83
81
86
88
89
88
82
77
78
81
82
86
89
85
81
81
83
86
85
76
73
79
96
104
98
84
74
69
66
62
54
49
46
45
42
37
39
43
49
55
60
69
78
80
79
81
80
79
81
82
83
85
71
82
88
87
81
72
70
71
82
88
88
82
73
73
79
83
80
75
73
76
81
84
86
82
72
64
60
62
60
54
46
43
45
52
54
54
57
63
74
83
80
71
60
65
76
84
92
94
95
92
65
71
75
75
76
73
71
73
80
82
79
74
69
74
81
85
86
84
82
82
79
78
77
79
75
70
66
63
66
68
68
69
71
68
67
66
70
82
92
93
82
62
50
57
76
91
91
80
74
78
76
69
68
72
80
85
87
85
81
76
72
70
70
77
84
88
88
84
84
88
90
89
86
87
88
84
74
60
56
61
68
73
73
70
70
76
85
94
98
93
84
75
69
75
83
85
71
48
40
51
86
74
69
71
84
95
97
88
75
70
71
75
79
80
83
81
78
75
78
83
85
84
83
86
87
79
67
66
67
70
70
74
73
75
77
78
80
82
87
90
87
78
68
64
69
73
67
52
42
45
89
87
83
81
87
91
86
78
74
76
83
86
83
80
80
75
71
70
76
81
78
72
69
73
77
74
70
74
81
85
82
81
85
87
85
82
76
74
79
80
80
70
60
54
57
66
78
81
78
72
79
86
90
92
87
81
78
78
80
86
86
84
82
83
89
91
87
83
83
79
73
68
70
78
89
93
88
80
82
83
86
88
91
89
89
91
88
87
81
77
77
80
78
75
69
67
75
83
90
89
68
72
80
85
85
82
79
79
81
83
81
81
82
90
98
102
100
95
85
79
69
67
72
89
105
109
103
87
80
81
87
92
89
83
84
89
93
93
89
86
87
87
85
79
70
67
66
70
74
75
80
75
74
74
79
80
78
78
81
83
83
82
81
83
83
85
84
83
83
81
79
74
72
77
92
103
105
97
88
84
85
86
82
77
78
83
88
90
90
89
87
80
73
71
73
73
76
74
72
69
92
84
75
66
66
69
74
76
85
89
85
75
67
71
79
83
81
72
69
73
78
77
72
66
69
79
91
95
94
89
85
83
79
77
77
80
85
86
83
78
76
75
76
77
76
77
79
77
74
74
79
83
87
85
82
83
82
78
74
77
85
85
74
65
67
75
82
81
81
79
78
70
67
73
83
86
80
72
65
66
73
83
86
85
83
86
90
92
86
83
79
81
82
84
86
95
104
103
93
81
78
80
76
72
74
82
91
91
84
78
77
75
70
72
79
87
85
80
74
77
79
77
75
79
84
87
81
75
75
75
78
83
93
96
94
87
81
80
82
86
89
86
79
74
82
95
105
101
88
81
87
89
82
74
73
79
85
85
77
65
60
63
69
77
85
89
85
79
74
77
82
80
75
64
63
66
72
75
77
74
71
73
79
88
94
89
83
78
77
79
81
84
86
87
90
93
95
90
79
72
87
89
91
85
76
73
75
77
72
65
68
76
82
80
77
78
82
79
72
67
74
78
78
69
68
75
86
87
82
76
76
76
76
74
74
78
84
86
84
80
83
90
93
89
83
82
88
93
92
81
82
85
87
87
84
84
86
88
85
82
81
83
82
79
74
72
77
76
73
70
72
79
86
91
97
102
101
96
88
86
89
88
86
78
75
78
85
87
87
89
95
95
91
82
75
78
86
94
95
92
77
79
79
79
81
83
86
88
88
83
75
68
68
73
74
73
71
77
84
82
73
65
69
87
100
102
94
83
79
84
87
90
90
92
94
92
88
83
80
85
91
93
90
83
79
80
86
91
93
90
71
75
77
78
80
80
80
79
80
77
69
64
64
70
73
73
72
74
78
75
60
52
59
81
98
98
85
75
76
83
90
92
93
91
91
90
88
86
86
84
86
89
91
91
90
87
89
92
95
91
74
75
81
87
92
95
94
89
83
81
80
78
73
69
71
76
79
78
76
76
74
73
77
87
95
94
84
76
75
82
88
90
86
78
74
79
88
99
103
96
87
80
78
86
95
99
95
85
77
75
82
80
79
79
83
88
96
97
95
93
93
91
85
79
75
77
81
86
93
96
94
88
79
76
76
78
77
75
74
72
77
86
94
92
86
82
86
95
98
97
88
82
79
82
90
96
89
74
63
67
76
72
74
78
81
83
87
92
92
85
78
80
84
86
83
76
75
85
95
95
84
76
74
74
73
76
82
89
90
81
73
82
92
96
86
79
80
83
85
85
86
89
92
88
85
80
76
76
82
85
80
73
81
95
100
91
80
75
74
70
62
62
72
83
85
80
76
77
77
74
69
70
77
83
80
80
89
103
108
98
81
74
70
72
73
75
82
91
91
82
77
80
88
98
97
86
78
80
87
89
96
87
85
90
90
78
63
57
63
72
76
74
73
81
87
87
83
78
73
72
70
69
67
63
62
71
81
86
88
86
81
76
73
77
84
93
96
94
93
88
79
71
76
91
104
100
85
76
77
79
86
80
75
70
69
62
61
65
72
84
91
91
87
85
88
90
87
79
73
76
72
68
59
55
63
75
81
77
67
68
78
84
86
89
93
96
94
85
79
76
71
67
67
73
84
88
82
75
73
80
78
82
83
80
74
72
78
88
90
88
87
86
88
88
84
78
72
70
71
74
72
69
70
73
79
81
81
77
74
75
79
83
84
80
82
86
90
83
69
62
66
74
79
76
77
86
93
92
92
91
81
90
96
95
87
83
88
99
100
88
81
80
86
88
79
65
58
62
72
77
77
80
83
86
81
77
77
82
87
85
82
80
78
80
85
99
103
95
80
71
75
87
88
81
82
93
107
108
97
87
81
83
87
92
89
84
85
88
89
88
86
87
89
88
79
71
72
78
83
83
82
84
92
98
93
86
84
85
90
89
85
83
82
82
90
101
109
104
90
82
81
82
79
74
75
83
89
91
83
78
81
83
86
91
90
84
74
69
74
80
88
90
89
90
86
87
91
95
95
89
83
82
89
93
91
83
76
76
81
87
88
87
82
77
77
84
95
97
93
88
83
79
79
84
86
85
85
80
82
88
82
84
88
91
88
76
69
68
72
71
73
77
85
92
96
90
84
85
87
85
80
76
74
72
67
61
63
75
91
99
95
86
81
78
78
82
81
80
82
88
92
91
92
95
103
108
109
103
97
92
86
86
85
83
78
73
75
79
76
69
63
67
81
93
95
88
83
79
81
79
75
74
74
72
70
72
84
96
105
100
89
80
81
85
87
83
75
67
65
66
74
86
91
92
91
100
110
113
100
80
96
89
85
80
76
75
77
80
79
76
72
75
80
83
84
84
88
88
82
77
74
83
91
95
95
95
100
101
92
78
69
74
81
84
81
77
79
77
66
53
55
74
90
88
75
68
77
90
89
77
95
90
85
82
80
77
76
78
81
86
86
84
81
79
76
73
72
75
81
83
87
90
93
94
87
84
83
81
79
72
68
71
80
84
82
84
90
97
93
85
83
91
93
87
73
67
67
72
74
78
89
88
84
83
82
83
84
85
87
88
85
79
74
74
73
70
63
67
82
94
94
84
77
78
83
83
79
75
78
77
74
70
69
76
85
92
92
94
97
98
98
93
88
88
92
96
89
73
63
66
91
89
84
81
79
81
86
87
86
84
81
76
71
69
71
73
76
80
85
89
85
76
77
87
99
101
91
75
71
70
71
70
71
76
81
82
80
76
72
72
71
71
77
89
100
98
89
74
61
55
87
90
86
81
76
77
80
79
76
74
77
79
78
79
82
85
87
87
86
83
77
76
82
89
95
90
81
70
61
58
66
77
84
80
74
71
71
70
61
59
63
71
82
90
88
83
72
66
63
59
67
77
83
84
84
83
80
75
72
73
77
82
84
83
85
83
86
86
86
87
84
84
83
78
72
70
69
69
63
59
63
70
78
78
74
72
71
68
66
70
79
84
87
86
86
82
78
73
70
74
65
70
77
81
84
84
83
80
83
85
88
86
82
77
77
79
83
85
81
79
84
87
91
87
82
76
71
69
67
63
62
63
69
77
82
80
72
64
63
69
78
82
84
84
87
90
90
86
90
97
80
78
77
79
82
84
87
89
91
90
85
79
80
84
87
86
81
75
69
69
75
83
92
100
98
88
75
70
72
74
71
66
68
77
85
84
73
61
53
56
69
82
85
82
76
78
84
93
101
102
89
93
92
88
85
86
87
86
81
74
69
74
88
101
97
82
66
64
74
79
81
81
92
95
89
79
68
69
73
74
71
66
66
73
78
79
73
62
56
65
82
97
96
82
68
68
79
88
89
79
84
87
87
87
87
87
82
75
73
73
71
79
91
99
90
75
69
74
86
89
85
86
91
93
84
74
67
68
71
71
66
66
68
73
79
81
74
69
72
85
95
92
81
74
77
84
87
85
76
70
81
69
62
68
79
85
83
83
89
93
88
84
84
89
89
89
86
85
83
80
80
84
90
91
90
87
81
73
68
69
75
77
79
82
83
85
80
76
80
88
87
76
66
66
77
87
90
92
91
89
84
71
63
68
78
85
84
89
97
101
93
80
75
78
89
98
95
85
79
81
90
93
86
79
79
84
83
73
63
66
79
90
91
86
82
82
83
79
72
72
78
87
89
83
74
72
82
93
97
92
81
80
79
82
84
79
73
71
76
84
86
81
73
70
73
83
89
87
87
95
105
102
85
65
58
62
68
70
70
75
82
89
88
83
79
77
78
77
70
67
76
92
97
87
72
71
83
96
95
81
74
74
71
75
76
75
70
67
72
82
87
88
85
75
72
74
82
86
87
88
92
92
84
73
63
58
65
77
87
94
92
84
74
70
65
62
64
74
79
79
76
74
77
83
83
86
93
99
94
80
81
78
71
71
73
76
80
81
84
90
90
92
92
85
73
70
72
78
80
75
74
75
80
82
79
74
77
82
88
90
88
82
78
71
63
58
61
73
80
82
77
75
82
94
97
89
83
82
83
84
90
97
94
86
82
80
81
81
81
80
78
80
79
76
71
66
68
74
77
73
72
74
80
84
85
87
91
88
80
70
71
82
94
97
89
83
78
78
77
81
83
83
84
83
74
70
66
69
78
84
88
89
87
82
81
82
82
78
71
66
65
69
76
81
83
81
74
70
66
69
76
87
91
88
84
87
94
97
89
76
72
81
92
96
95
96
95
88
83
82
85
80
73
62
63
72
78
77
78
84
87
86
81
72
72
76
80
78
70
67
74
84
90
91
86
81
71
64
62
71
89
99
94
78
69
70
80
86
87
84
83
79
78
74
73
81
90
93
88
82
76
75
73
76
82
86
81
74
77
87
85
91
88
79
72
72
77
80
75
76
86
98
103
94
82
71
68
70
79
85
93
93
84
75
71
72
79
80
81
80
78
75
72
73
72
75
75
72
69
68
75
81
91
97
95
86
71
65
77
92
75
80
83
78
73
76
81
83
83
83
88
95
98
94
87
82
80
79
80
83
83
81
81
87
96
101
98
91
85
80
75
69
68
73
75
70
57
46
49
66
78
85
87
89
92
90
86
83
85
94
73
67
70
72
74
77
81
84
84
86
89
92
91
91
89
89
81
71
68
74
83
90
90
91
96
96
88
80
76
76
76
67
55
47
45
46
46
50
56
66
77
77
73
78
88
94
96
95
93
90
65
67
72
75
75
77
81
85
83
86
87
87
88
88
90
89
84
74
68
72
83
92
92
91
85
79
70
62
57
58
61
58
48
34
33
41
54
62
65
69
83
92
94
92
86
79
79
83
86
84
72
75
76
73
69
74
80
81
79
76
77
82
83
82
81
84
86
85
79
77
78
79
80
80
74
70
67
64
57
52
48
49
48
46
49
56
61
67
72
80
90
95
95
90
78
66
61
66
75
84
90
85
76
69
69
73
74
70
66
64
70
76
80
79
74
70
70
72
76
80
82
81
75
65
60
64
68
69
63
54
49
50
54
57
58
59
65
70
78
84
84
76
69
72
79
80
72
64
65
82
90
83
74
70
73
76
79
73
70
65
68
74
83
93
93
85
71
64
70
84
92
90
76
66
64
68
67
64
56
50
50
55
61
65
67
70
73
74
79
79
79
74
71
83
94
102
91
69
58
66
86
83
73
62
66
77
84
87
83
76
72
75
83
99
113
112
97
81
78
85
91
86
77
76
78
74
62
58
57
61
66
71
77
80
80
76
74
71
73
77
81
83
83
84
90
93
89
73
58
51
82
86
79
71
72
77
83
83
80
82
81
80
80
88
99
100
89
80
82
85
84
73
66
70
80
81
71
66
68
70
73
77
85
86
78
65
59
62
69
69
71
73
73
72
71
74
77
76
72
63
70
78
89
96
95
88
82
80
80
79
82
83
83
87
87
84
79
79
83
83
76
67
66
73
85
89
83
78
78
76
77
84
87
84
76
68
66
70
72
67
63
68
72
71
66
63
68
76
80
80
65
73
84
94
92
88
89
92
91
84
81
83
86
89
87
85
88
92
92
82
71
64
70
85
96
92
85
76
78
86
95
100
98
92
91
93
95
95
92
85
84
83
80
74
66
63
66
71
76
78
81
80
78
74
74
78
87
91
90
85
81
80
85
85
81
74
75
82
89
93
87
78
71
71
78
87
87
82
80
84
92
98
96
91
90
97
103
105
102
97
94
91
86
80
78
79
80
80
75
67
94
91
82
74
70
74
78
84
89
86
79
73
79
87
87
77
67
66
77
92
101
96
80
65
65
77
90
91
80
70
70
78
86
84
79
78
78
79
77
76
82
91
98
95
88
84
84
83
76
67
79
81
86
83
75
73
80
87
85
82
82
75
67
64
69
78
84
78
74
73
78
85
84
80
76
73
79
79
79
78
79
85
84
67
51
56
81
102
106
92
79
80
85
87
83
84
94
101
94
77
69
74
83
88
86
80
77
75
74
69
63
57
56
68
86
95
89
72
61
65
78
87
85
76
73
77
85
91
91
88
90
97
97
83
67
60
73
91
102
101
97
95
91
89
94
103
111
103
87
70
70
73
83
89
89
84
78
78
80
80
78
75
75
80
88
94
92
82
75
75
82
90
89
80
76
82
87
87
80
75
79
86
91
87
80
75
77
85
89
88
89
96
102
101
96
92
89
83
77
73
69
72
79
84
85
85
91
93
92
90
91
93
91
82
76
77
88
93
87
80
80
85
93
92
92
90
86
78
71
73
81
89
89
80
77
80
85
90
89
84
83
85
94
99
95
89
83
83
84
82
71
72
77
80
83
87
92
92
84
77
76
80
80
76
72
70
77
79
78
77
78
82
87
89
89
87
83
77
75
82
90
93
90
86
84
87
89
94
97
94
88
80
77
83
91
95
96
93
89
82
85
80
77
79
81
82
82
82
78
72
70
68
68
72
71
72
71
72
74
78
75
70
69
73
74
75
76
76
78
83
82
82
83
89
94
94
88
84
82
79
76
73
78
85
89
91
88
92
93
90
76
77
74
72
72
75
81
83
82
78
72
70
70
72
73
73
76
82
83
77
66
61
66
75
84
83
77
77
77
82
81
81
82
84
85
84
81
77
71
62
57
67
85
99
99
90
85
95
105
99
62
65
71
76
80
85
85
84
79
75
72
72
73
74
78
82
83
88
87
83
75
72
73
82
91
94
88
80
74
73
76
82
87
83
76
75
83
90
89
77
64
64
78
93
100
96
91
90
93
92
79
89
98
100
96
89
83
79
75
75
76
80
82
82
81
79
77
80
86
87
82
74
66
68
78
86
88
80
64
53
59
80
97
96
84
78
84
91
93
86
77
77
81
87
89
88
84
78
76
80
98
100
101
99
92
84
82
85
88
85
77
78
79
81
80
74
71
80
86
82
70
66
71
81
85
83
84
80
74
65
66
80
94
95
85
77
82
88
84
78
75
84
94
94
85
74
70
74
83
84
94
77
70
72
75
78
82
90
94
86
72
62
67
74
79
75
78
87
86
77
69
72
90
102
96
84
79
83
91
90
85
81
82
81
77
82
91
95
90
78
71
73
86
90
81
68
65
74
86
89
93
76
66
65
67
69
70
76
82
83
76
70
72
78
81
79
76
79
81
78
74
74
75
75
70
69
72
76
80
78
76
74
77
81
85
91
93
93
86
76
70
71
73
78
78
72
69
71
81
88
83
84
84
80
75
69
65
70
78
83
80
75
73
76
81
84
82
79
76
75
71
65
59
56
60
68
73
74
69
65
70
79
86
87
89
92
93
84
75
71
71
74
81
85
87
85
75
67
67
75
76
84
96
98
86
71
67
77
86
88
82
75
71
76
81
84
85
81
79
75
70
68
73
76
82
86
85
84
77
75
76
83
84
79
75
82
95
98
86
75
73
84
97
102
98
93
85
78
76
81
81
83
91
94
85
73
72
81
87
85
78
76
81
83
79
73
74
82
90
88
82
79
80
85
88
88
89
87
84
75
74
74
71
64
64
77
95
98
86
73
74
88
103
103
93
87
85
91
98
99
78
79
81
81
75
70
72
78
79
78
76
80
88
88
78
68
72
80
90
91
84
79
77
77
78
81
81
80
80
76
74
73
69
64
66
74
79
74
65
61
71
85
95
93
85
77
76
78
85
91
62
67
75
77
73
66
64
70
78
83
84
83
87
90
88
83
77
77
78
80
82
79
77
73
73
73
75
77
79
81
86
87
84
79
74
71
67
64
70
78
85
87
90
92
91
86
79
77
82
89
68
67
75
80
77
69
65
70
75
79
79
81
85
91
92
87
80
78
79
82
81
78
73
69
67
71
79
87
91
88
88
90
94
95
89
79
70
73
85
95
97
91
88
92
96
96
93
93
94
89
86
80
78
79
77
78
80
79
72
59
57
67
80
89
90
86
86
91
98
99
90
77
66
65
70
81
87
90
90
88
89
89
87
86
86
85
87
85
81
74
72
78
86
90
88
87
91
95
88
77
90
85
82
78
75
76
80
79
72
63
63
71
79
83
87
90
95
101
107
111
105
89
74
75
84
92
90
83
79
86
89
88
82
72
74
85
94
92
73
55
53
68
83
86
78
75
78
82
75
74
91
95
94
85
75
68
64
67
73
81
86
88
84
81
82
82
83
87
101
110
109
98
88
85
86
85
82
83
88
90
86
82
81
83
83
87
87
85
79
73
75
80
82
77
71
69
68
64
66
76
102
104
95
81
74
72
71
71
73
78
86
90
89
81
71
64
65
73
88
93
88
83
81
84
83
77
73
78
87
90
85
80
78
82
84
84
79
82
88
92
91
86
82
83
80
69
53
42
51
77
88
91
83
74
72
79
83
83
80
78
86
92
92
83
71
61
60
66
76
79
78
77
82
85
83
75
64
57
60
71
82
83
77
67
58
59
66
76
82
84
81
81
87
97
96
82
67
61
67
80
67
77
83
83
77
76
78
80
82
83
85
88
88
84
81
72
69
67
74
80
89
93
92
85
78
72
66
58
52
59
72
83
81
64
52
54
62
65
66
71
79
83
86
90
91
89
90
94
94
90
79
88
89
84
77
76
73
73
73
76
79
82
82
81
83
85
85
84
85
91
99
102
90
76
64
70
82
88
79
71
69
75
79
77
72
71
68
66
62
68
78
81
79
73
72
75
79
81
79
78
100
91
78
70
74
79
80
75
72
75
86
90
86
78
78
86
93
91
85
83
90
96
91
77
67
71
83
92
88
74
69
76
85
87
81
72
70
70
72
75
77
82
81
79
74
71
67
64
66
73
85
79
76
76
81
81
81
76
74
78
82
84
81
81
86
91
90
85
79
76
79
82
85
83
82
77
74
73
71
68
69
77
83
85
81
78
78
80
80
79
81
85
87
83
79
79
85
88
88
86
68
74
83
87
85
81
75
74
75
72
63
61
72
85
94
87
78
75
82
85
81
77
77
83
88
83
75
74
75
78
80
79
75
72
75
81
84
80
73
72
81
86
85
77
74
81
95
98
93
89
72
71
74
78
81
82
77
73
72
69
60
62
76
92
92
83
72
76
86
88
83
81
85
88
83
77
76
75
79
86
87
83
79
72
72
75
75
73
73
75
78
74
71
74
80
84
84
79
74
76
79
71
67
73
82
85
80
75
75
74
72
77
81
88
87
83
80
78
73
70
76
83
90
91
84
80
78
74
72
75
83
85
84
81
79
77
78
80
88
90
84
72
67
78
93
93
85
77
75
80
81
75
73
81
88
86
81
75
76
84
88
84
78
74
76
83
84
77
66
67
78
88
87
80
83
96
101
93
78
74
79
85
85
84
82
86
93
94
91
91
91
88
87
82
81
82
87
94
94
89
82
76
74
79
83
80
76
73
77
85
89
85
77
70
71
78
84
85
82
84
91
92
83
70
69
82
93
93
84
78
79
81
79
74
73
80
89
87
79
72
75
84
88
78
66
66
80
94
94
85
82
72
64
66
72
73
73
73
80
85
85
84
81
76
70
71
78
85
86
84
82
81
82
76
71
68
68
72
76
80
82
80
74
69
69
75
80
81
76
69
65
68
75
82
82
79
80
84
85
83
78
74
70
67
65
64
65
70
81
87
87
85
80
73
66
68
76
83
84
76
71
73
82
92
92
87
78
73
75
85
90
85
78
75
78
84
84
84
83
79
74
73
82
95
99
90
79
78
82
85
75
81
82
77
70
65
64
66
75
85
90
86
79
71
65
71
82
90
93
90
86
84
84
85
89
89
88
79
75
76
81
84
87
84
80
83
84
84
81
80
79
80
84
87
86
82
76
75
78
84
77
77
76
75
82
85
81
74
67
73
79
85
83
82
80
81
83
86
86
88
89
84
80
71
70
73
76
71
62
58
63
73
84
82
75
71
72
77
79
82
84
82
76
71
75
84
84
79
77
84
79
75
73
74
84
94
90
78
69
70
80
87
85
83
80
80
80
76
73
74
80
83
81
78
75
72
67
59
56
55
63
71
80
79
72
69
69
73
78
84
85
84
78
76
83
91
93
84
86
90
78
81
83
80
79
81
82
81
80
80
82
86
82
76
73
77
78
77
79
83
89
90
88
85
81
74
68
65
68
70
70
66
71
79
90
92
85
75
72
76
83
87
89
92
93
90
85
82
84
87
76
81
82
78
74
73
76
80
84
84
83
80
78
77
78
75
71
72
78
88
93
92
86
77
71
71
75
80
86
82
71
60
62
79
102
108
95
77
69
75
81
86
87
94
101
98
88
78
75
75
73
74
71
70
70
72
77
80
82
84
84
81
76
77
78
76
67
63
69
78
84
82
77
74
75
78
78
81
84
84
80
73
69
74
82
86
82
75
70
70
74
74
75
85
94
97
93
83
80
76
61
61
66
69
71
77
84
81
77
73
76
82
85
87
91
93
90
85
80
77
76
75
75
83
89
87
76
66
66
74
81
83
75
67
63
66
68
64
60
62
70
78
84
86
86
83
80
81
82
79
68
68
69
70
74
80
85
83
71
62
69
84
97
103
105
106
104
101
91
81
79
77
80
82
84
78
68
57
54
59
65
71
70
63
62
63
61
57
58
65
76
87
96
95
85
76
68
72
79
82
82
81
80
79
79
80
79
72
66
62
68
79
94
96
91
83
77
73
75
80
84
83
75
66
65
67
69
65
56
47
46
50
52
57
61
63
65
60
61
67
76
83
85
89
92
88
81
74
79
85
75
84
86
90
87
80
70
63
61
63
70
74
79
78
77
69
63
60
70
83
89
84
69
58
57
63
67
66
56
46
40
36
42
49
60
73
78
69
65
66
74
79
84
84
88
96
96
87
81
83
82
88
86
78
70
66
67
69
74
84
89
83
73
70
78
85
84
80
85
96
100
91
77
70
68
65
58
56
55
51
49
48
52
60
68
73
75
75
76
78
85
91
94
89
86
81
81
84
79
76
87
87
83
72
65
64
68
79
87
97
102
96
86
80
81
84
81
78
84
94
99
92
80
71
69
67
61
58
57
54
56
66
77
79
72
63
65
80
92
87
78
78
87
91
88
79
72
71
73
72
70
77
86
88
83
78
78
83
87
87
85
85
84
84
81
74
66
66
75
84
89
84
74
69
69
68
71
72
69
63
64
76
86
87
77
70
77
93
97
80
63
59
72
82
84
79
73
69
65
68
63
74
86
93
87
78
79
84
84
79
76
75
76
76
77
76
79
81
81
82
78
73
72
71
70
67
65
71
79
85
86
86
83
79
81
88
93
97
91
80
73
71
76
78
81
80
75
71
69
71
77
80
84
80
74
70
70
73
75
79
81
87
92
91
83
80
79
82
82
80
75
74
74
73
69
65
62
67
77
88
92
92
82
76
74
78
85
88
85
81
78
82
88
95
96
94
89
86
86
81
81
85
87
83
78
72
70
74
82
85
83
88
102
107
99
82
69
69
76
87
92
95
91
84
74
69
72
77
76
71
69
74
80
80
78
76
78
80
79
78
80
88
99
105
105
102
99
96
91
82
82
78
77
70
62
64
78
91
96
91
83
79
77
74
74
76
77
74
73
73
77
84
86
82
73
75
84
91
90
80
76
76
76
64
54
63
89
108
102
83
74
83
98
102
90
72
68
75
81
84
80
79
86
91
85
72
69
77
84
82
72
66
74
82
88
85
77
75
81
89
92
89
83
69
62
66
75
81
80
76
79
87
89
81
71
73
88
98
94
83
77
82
90
94
92
91
92
92
87
84
78
78
83
91
92
82
73
73
76
80
79
76
78
82
79
74
74
73
75
77
80
88
92
92
89
88
88
82
79
73
78
85
84
79
75
75
79
87
92
86
80
75
77
82
85
86
84
82
85
85
67
68
71
72
72
73
76
79
79
79
79
78
79
75
71
70
75
78
76
69
67
74
88
96
99
94
86
80
80
84
89
86
80
78
78
80
86
93
100
97
86
74
74
84
94
90
80
69
73
77
67
65
66
69
69
67
70
72
76
78
78
77
76
77
79
78
75
74
74
78
79
79
75
74
74
74
74
77
80
85
91
89
86
87
91
93
95
100
105
105
96
80
80
94
110
111
96
78
70
70
84
77
77
81
85
82
74
71
73
80
87
88
84
80
78
74
70
67
69
78
87
84
74
63
58
64
73
79
82
81
76
73
78
87
93
91
84
83
88
90
86
79
82
92
98
95
87
84
83
77
91
82
77
76
80
83
86
83
80
80
84
86
83
76
70
71
82
88
86
81
76
75
70
68
64
66
75
83
82
79
68
65
73
85
90
82
74
70
72
73
68
68
80
90
86
76
69
76
88
91
70
66
63
64
68
74
80
83
78
72
70
73
76
76
78
81
89
96
92
84
75
71
68
71
73
75
78
82
78
70
65
73
87
94
91
85
83
86
89
85
77
78
87
93
94
85
78
79
88
96
58
61
73
86
89
83
74
69
70
72
74
76
78
80
80
77
69
67
71
76
78
76
76
74
77
82
87
85
74
61
61
74
88
90
81
79
86
94
93
87
83
88
97
103
104
98
91
88
91
94
73
74
83
90
90
81
71
69
74
80
82
78
75
71
68
62
57
59
67
73
75
77
80
81
82
81
78
74
68
64
67
75
82
79
74
75
84
90
88
79
79
86
94
99
93
83
79
82
87
88
90
76
61
58
60
64
70
74
78
79
76
75
73
71
65
62
65
73
80
77
71
72
79
88
87
80
68
63
65
69
76
82
84
83
80
78
83
88
89
87
86
87
86
81
72
63
66
72
79
82
91
72
55
53
63
78
84
83
78
71
70
73
82
83
78
71
69
76
80
76
73
74
81
89
89
83
80
76
73
69
67
73
81
85
81
76
73
76
80
82
87
89
87
78
69
70
77
83
85
89
81
73
72
78
87
95
94
89
82
75
71
71
73
76
78
79
80
82
84
82
80
85
90
89
86
81
82
85
80
70
66
71
79
81
78
79
85
87
82
77
78
84
89
90
88
87
83
80
80
84
75
72
78
87
86
77
73
75
85
88
88
83
75
72
75
82
89
94
95
92
89
89
90
85
75
72
78
87
86
81
78
82
84
76
72
78
95
107
101
88
78
81
91
98
97
87
75
68
73
81
78
72
78
85
81
69
62
65
74
82
84
86
86
85
81
81
86
94
97
90
84
78
78
75
72
73
80
84
84
80
80
84
82
70
57
62
78
92
91
84
79
85
95
98
87
70
61
67
84
94
73
70
74
77
77
75
78
80
74
62
56
64
78
89
89
84
85
85
85
82
77
77
77
75
74
72
71
70
71
71
74
77
76
72
65
63
68
69
68
69
76
86
93
90
78
66
59
65
80
93
70
66
64
63
64
69
78
88
89
79
68
65
73
85
91
87
80
74
70
75
82
89
90
84
79
74
72
70
67
64
71
75
83
85
82
74
68
68
76
83
86
82
78
78
76
68
62
64
77
84
82
74
73
72
72
70
73
81
88
90
86
80
75
74
79
86
89
87
83
79
81
83
84
83
83
89
92
83
66
55
58
72
84
89
82
68
62
69
85
93
87
74
69
75
77
69
63
67
79
85
88
85
88
90
87
82
78
76
73
75
80
83
78
72
72
81
94
101
100
94
82
72
68
71
82
92
87
71
56
56
67
78
81
77
74
72
76
84
88
82
73
69
78
87
85
73
68
74
82
87
76
81
89
91
88
84
82
80
76
77
82
85
80
76
77
83
87
88
94
98
92
77
65
67
81
87
76
62
64
82
92
90
77
71
77
88
102
103
90
75
68
74
82
87
89
89
91
92
89
86
73
78
81
83
86
88
86
81
80
81
85
85
81
79
85
88
86
83
83
87
85
79
75
77
85
85
82
85
96
102
93
79
70
72
83
87
87
82
74
72
73
77
77
80
86
95
100
95
87
85
89
83
76
73
81
91
89
76
64
63
71
79
83
80
82
83
84
83
81
73
69
73
79
82
77
73
78
89
96
89
72
61
64
73
76
69
61
62
68
76
79
77
76
78
83
81
76
73
77
85
87
80
74
69
75
82
82
73
64
64
74
90
97
92
82
74
74
77
79
77
76
79
81
76
69
65
71
75
73
69
64
65
65
60
55
57
62
68
79
87
91
89
88
88
82
71
64
69
81
95
73
76
77
75
71
69
70
76
83
86
89
91
93
90
81
68
61
63
67
78
86
89
84
76
74
81
87
83
74
72
76
80
72
62
62
75
82
80
80
90
100
97
88
80
73
72
76
87
92
93
89
83
77
73
70
72
73
76
78
79
78
76
73
70
68
71
69
65
65
71
82
89
86
80
77
84
90
92
86
83
84
85
81
77
79
88
93
86
79
80
82
83
78
70
68
71
77
82
81
73
109
88
69
59
66
79
82
72
59
60
69
76
73
66
68
78
84
82
75
74
82
89
84
74
68
71
78
85
85
82
82
87
84
72
62
62
73
83
81
73
68
75
81
83
80
75
72
74
75
75
96
85
70
62
64
66
70
69
66
72
80
84
80
75
77
84
88
87
84
85
82
79
74
72
74
77
80
83
83
77
75
76
75
69
61
60
70
82
84
80
75
77
80
80
80
83
87
85
84
85
70
70
69
69
67
63
62
72
88
96
93
84
79
82
85
83
78
77
81
83
81
75
76
83
94
101
98
96
91
87
84
80
79
82
88
93
97
94
88
86
81
76
68
65
72
84
100
104
98
93
65
62
64
67
72
73
75
79
89
93
89
83
81
85
85
80
74
72
72
76
81
84
88
88
90
91
97
97
92
90
89
87
87
88
90
95
96
92
83
79
75
73
71
75
77
79
85
94
100
97
73
74
74
76
78
83
81
76
73
74
78
84
82
78
72
71
77
78
75
72
76
83
85
82
78
80
88
91
90
83
80
79
78
79
78
74
72
72
74
79
82
86
89
93
89
78
70
71
78
83
79
86
91
90
86
84
79
73
71
75
83
87
81
70
62
69
79
84
78
71
69
72
75
79
83
91
100
100
90
84
78
77
82
87
89
84
76
77
84
94
103
102
99
94
90
87
81
76
72
69
81
83
84
83
83
80
78
82
85
87
88
85
81
78
76
81
83
85
77
69
67
68
70
72
77
89
97
96
86
77
77
80
84
91
95
96
93
91
89
91
91
91
90
91
89
86
81
76
71
73
80
75
73
76
78
76
80
84
90
86
77
72
79
86
87
82
79
77
75
72
71
70
69
68
71
80
84
80
73
76
82
83
79
78
86
98
100
90
77
69
68
73
82
91
89
80
71
72
79
86
77
73
72
73
72
72
71
74
80
82
79
75
75
73
70
69
73
77
79
82
85
84
83
81
82
88
87
81
79
85
91
86
71
71
87
104
103
85
69
63
67
74
82
91
92
85
82
88
95
97
73
74
70
64
64
66
69
70
76
88
100
98
84
69
63
71
84
90
88
89
90
90
86
84
79
78
79
81
87
92
85
72
61
66
80
94
95
84
71
66
67
73
83
92
98
98
93
91
91
87
73
73
67
65
68
70
69
65
69
85
98
99
88
80
77
82
88
94
93
88
76
67
65
68
70
71
74
78
84
85
82
77
76
73
71
70
73
76
74
70
66
70
76
83
90
94
90
81
77
82
68
63
64
68
80
81
73
66
63
70
77
80
78
80
81
84
87
89
86
76
63
53
60
79
96
96
84
73
71
74
82
91
96
92
80
69
66
70
75
76
75
72
67
64
68
79
91
95
97
96
64
60
62
67
75
79
74
69
66
61
62
65
71
80
84
83
82
80
77
75
79
83
90
98
103
94
80
69
68
71
73
80
87
96
96
87
76
72
77
82
83
74
65
61
64
76
94
110
113
101
75
67
61
57
59
64
71
73
72
67
62
63
73
83
88
83
76
73
76
86
96
100
95
79
62
56
59
69
77
75
69
69
76
89
95
90
78
76
78
83
82
74
71
77
85
89
90
89
84
71
77
75
69
60
60
67
73
78
80
77
75
72
73
77
82
78
76
79
87
90
88
78
72
65
63
68
75
82
87
85
82
80
81
82
83
81
74
70
71
74
76
72
71
82
94
95
83
71
63
60
68
72
72
74
75
79
80
78
72
69
73
75
73
73
77
80
85
87
91
89
82
73
68
76
89
96
90
81
77
78
81
83
79
78
81
76
67
58
55
57
61
61
64
75
86
87
83
78
76
78
65
67
75
82
83
79
76
71
69
69
72
76
80
88
95
100
99
93
88
86
86
84
84
83
83
79
69
60
60
63
70
75
74
75
73
67
58
50
52
57
58
59
64
76
85
83
82
88
95
93
60
66
73
82
79
74
71
74
80
81
77
76
79
89
101
105
101
90
81
80
85
86
82
75
68
66
62
59
57
62
71
75
70
61
53
53
59
62
62
66
69
71
73
76
78
81
82
87
95
91
65
70
80
87
87
79
72
69
75
82
85
77
67
65
73
82
83
81
79
81
85
81
73
69
71
76
78
74
67
66
69
67
55
45
46
63
76
77
69
67
74
81
78
69
63
67
78
85
86
86
80
82
85
90
89
81
73
66
70
86
95
86
66
47
49
66
81
84
84
89
91
86
77
73
77
77
73
68
65
62
59
53
46
47
55
70
81
85
79
77
81
88
91
84
68
60
63
74
85
93
79
79
84
87
85
79
76
78
81
90
99
96
84
69
66
75
83
85
84
86
91
90
84
76
66
58
57
57
58
56
56
60
68
72
70
69
79
94
102
94
84
84
94
99
88
75
71
75
84
93
62
72
81
83
79
75
77
82
85
85
83
84
85
86
89
89
85
79
78
84
94
93
84
68
56
54
57
66
69
64
62
72
80
83
80
76
88
102
105
90
74
72
80
86
87
88
88
85
81
78
62
73
83
86
79
71
69
74
75
76
74
71
73
76
86
90
87
81
79
84
90
87
76
66
57
54
58
67
73
76
72
71
71
76
80
84
88
88
84
79
77
74
73
71
73
82
87
86
81
78
71
78
85
89
82
73
69
70
77
83
84
83
78
76
78
81
85
84
78
69
65
68
72
73
64
51
47
55
74
81
80
74
72
75
78
78
76
77
81
83
82
78
80
79
81
80
78
79
88
96
80
81
87
90
86
76
73
78
89
92
90
90
94
94
88
82
83
86
83
73
66
73
87
91
79
60
52
63
80
88
83
76
74
78
82
83
85
90
94
92
83
80
81
86
89
87
83
84
92
104
71
65
70
75
79
77
77
83
89
84
80
78
80
81
76
71
71
76
83
86
85
85
84
83
81
85
90
90
84
75
69
72
78
82
89
98
102
96
80
69
73
82
98
104
100
88
75
74
78
88
81
73
76
83
80
71
69
79
92
92
84
80
89
95
87
75
75
90
106
107
96
88
86
85
85
80
80
77
72
70
69
74
80
83
91
102
109
101
83
70
72
80
84
85
84
79
77
76
83
87
90
87
81
80
78
74
71
76
81
83
83
82
88
83
74
64
63
73
78
78
76
80
89
95
96
93
92
92
90
86
78
72
67
74
82
88
89
89
85
81
75
70
69
72
78
82
81
77
76
72
87
88
81
74
70
67
70
73
77
79
80
79
81
80
76
67
62
60
62
65
67
72
79
85
88
88
88
93
100
101
90
75
67
75
84
87
83
83
84
84
80
74
72
80
86
87
79
70
67
69
75
78
80
80
72
63
60
68
79
86
88
83
82
87
92
82
63
54
61
75
84
82
80
79
78
77
78
80
85
90
89
83
78
82
86
87
84
79
81
85
90
88
89
91
93
89
83
73
71
73
70
69
78
89
92
83
72
67
72
82
90
90
84
82
80
73
59
49
53
69
87
94
93
87
86
88
90
89
85
77
72
73
78
82
84
79
73
76
84
95
99
91
89
92
91
89
85
81
74
69
82
76
74
79
87
93
92
82
73
71
81
87
83
70
58
59
64
65
65
68
75
81
83
82
82
85
91
95
90
82
75
74
76
85
86
81
77
84
99
108
103
90
85
85
89
87
78
71
68
72
83
75
68
65
69
79
88
91
85
79
80
83
81
75
66
67
74
78
75
69
66
68
70
72
73
75
80
89
93
95
93
93
92
92
88
83
84
95
107
109
101
89
84
85
87
86
78
71
69
79
54
45
51
65
76
80
80
82
85
86
83
80
74
74
73
70
66
63
63
69
74
77
79
78
75
78
83
89
97
97
96
99
96
88
77
76
82
88
89
87
85
86
85
85
87
85
85
85
88
93
45
43
54
71
82
82
74
68
70
78
83
81
74
70
65
62
58
57
62
74
84
86
81
75
76
80
84
85
84
83
83
85
83
81
79
80
83
78
72
71
77
83
85
82
80
76
77
84
91
93
68
70
72
75
81
83
76
67
65
69
80
88
87
80
70
63
59
61
65
73
73
72
69
70
75
79
79
75
75
75
74
72
73
82
88
91
86
81
79
83
87
91
88
81
78
77
81
84
82
79
79
73
75
80
93
101
96
82
73
69
77
87
92
87
76
66
63
65
66
61
59
63
73
85
89
86
89
94
98
91
76
69
69
78
83
82
82
83
84
86
90
93
93
87
86
93
97
93
82
75
82
73
71
78
91
102
101
93
82
76
75
78
80
79
78
75
77
80
80
73
69
75
89
94
88
83
87
100
103
92
75
69
74
77
80
82
86
89
87
82
82
85
86
87
88
91
92
89
84
85
82
74
74
75
76
75
75
80
84
85
83
79
78
78
80
79
80
86
93
94
92
92
90
82
72
70
77
84
83
72
69
78
87
88
82
82
86
90
87
78
73
74
77
82
85
82
78
80
85
93
75
70
77
85
79
67
65
73
81
83
82
81
82
86
86
83
82
82
84
88
86
84
81
78
73
74
80
83
76
70
72
85
96
91
80
79
83
84
84
79
78
81
86
88
86
82
78
79
88
91
71
67
75
84
85
81
82
84
81
73
67
70
80
89
93
93
91
84
77
72
73
78
82
83
80
79
80
84
86
85
83
81
80
78
79
84
92
96
95
91
89
88
87
89
85
81
78
76
76
78
93
82
74
72
73
78
82
85
80
74
70
72
80
86
91
94
91
84
76
75
82
92
93
86
77
69
68
75
83
87
85
79
72
71
79
91
100
103
99
93
84
74
70
76
81
78
70
65
68
69
100
93
83
77
74
73
74
74
80
88
92
87
78
74
78
85
89
85
75
72
80
89
91
82
76
71
74
74
69
65
68
72
73
73
74
73
78
87
92
88
77
66
66
78
83
76
64
64
69
73
85
86
91
92
86
78
73
72
80
91
97
91
78
64
66
77
83
83
74
70
72
79
81
79
80
85
84
74
62
57
63
73
77
75
73
68
73
86
93
93
80
76
81
90
90
78
68
70
80
87
72
75
82
91
91
86
84
81
82
84
87
84
79
72
73
77
76
69
67
69
71
71
71
75
84
86
78
71
72
78
83
82
81
80
81
83
87
94
96
90
83
79
81
83
80
80
83
91
94
89
65
59
62
75
89
100
102
95
85
79
76
73
72
75
82
83
77
68
60
58
60
63
67
77
83
81
79
80
85
86
83
78
78
82
84
81
78
80
84
85
83
80
79
78
78
85
94
101
96
83
75
60
51
60
82
100
101
89
79
76
76
75
74
76
80
82
80
71
63
60
62
72
78
75
69
69
81
91
89
72
58
59
72
84
85
80
76
77
84
92
94
91
88
88
87
91
92
94
91
84
91
80
68
67
74
80
78
68
65
68
77
83
85
82
80
81
83
80
78
77
80
85
80
69
61
71
91
101
91
68
53
54
64
76
84
89
87
87
89
96
102
99
95
92
86
79
74
74
82
91
86
84
84
79
75
69
69
72
77
79
81
84
84
81
75
74
75
78
78
75
72
70
71
74
79
92
100
98
85
76
75
76
73
76
85
96
97
88
84
87
93
93
88
85
78
70
63
69
79
83
73
68
70
75
78
82
85
87
88
88
86
82
77
71
63
60
64
66
66
64
63
64
74
86
98
102
92
81
72
78
87
92
87
83
86
93
96
90
82
82
82
83
85
85
81
79
77
81
86
83
77
66
57
59
71
83
85
76
67
66
74
82
82
76
73
71
72
74
75
79
81
79
76
82
89
93
91
81
76
78
81
85
80
68
64
71
80
85
81
72
71
79
88
91
88
84
84
91
97
99
89
85
70
57
57
62
71
74
70
72
80
84
84
83
84
81
81
83
89
91
86
77
73
76
88
93
90
88
86
82
78
71
63
57
56
62
68
71
71
72
75
79
81
78
77
77
79
78
79
85
86
85
76
68
59
61
72
86
93
95
92
87
84
84
83
79
77
79
84
86
80
74
73
81
89
91
89
88
87
82
77
74
76
80
86
84
82
82
85
89
88
81
74
69
72
77
83
85
82
71
83
78
75
71
74
80
80
83
86
85
87
88
86
88
85
82
77
74
72
72
77
79
82
83
82
87
91
91
88
81
76
78
84
87
89
89
91
95
97
94
89
84
86
83
80
78
86
102
107
93
83
85
78
74
75
80
79
71
64
65
78
91
95
88
80
77
77
77
73
70
70
76
81
84
86
86
93
95
90
82
74
70
70
71
73
68
67
71
75
79
81
85
88
86
79
72
75
85
93
91
78
87
86
76
71
73
76
74
74
77
87
94
91
77
65
64
76
86
88
81
73
73
80
88
88
85
80
79
82
82
78
76
82
89
87
72
55
53
66
81
89
87
85
81
81
84
85
82
76
71
78
86
86
77
69
70
78
87
96
97
90
82
79
77
74
74
81
87
89
84
77
75
76
76
76
75
73
72
72
75
79
87
97
104
99
88
75
75
85
92
90
86
84
91
98
98
92
83
77
73
80
89
93
89
80
72
74
82
90
86
76
69
77
87
94
93
88
86
87
89
89
83
71
60
60
74
84
84
80
84
97
100
88
79
80
92
97
94
89
79
74
72
77
87
93
89
83
81
83
85
74
82
86
86
84
84
83
82
78
73
71
73
78
85
89
92
90
85
84
88
94
92
82
69
64
74
80
80
82
93
103
91
71
60
72
95
102
90
74
71
73
71
68
72
80
82
81
82
84
86
74
68
62
61
71
86
91
86
79
81
86
88
83
74
76
83
89
84
75
69
72
78
84
86
80
72
67
68
75
82
79
69
60
69
83
93
90
78
72
77
82
84
84
88
88
86
79
79
78
81
73
64
57
57
66
72
73
73
75
83
90
88
81
78
78
83
84
84
82
74
65
63
69
81
88
82
76
82
91
95
92
87
87
89
84
79
74
73
73
72
77
84
90
91
86
79
77
72
75
82
59
54
56
66
73
71
64
60
64
70
75
76
81
85
85
83
80
80
86
87
78
68
69
80
92
96
96
101
109
112
112
111
106
96
81
73
74
78
79
77
76
81
81
73
66
66
76
84
88
92
58
52
54
62
70
73
66
62
60
59
61
73
83
90
88
82
76
73
71
74
77
81
82
79
77
77
82
91
97
96
94
94
94
91
80
71
75
85
94
94
85
80
79
75
70
69
81
95
101
92
66
61
54
54
57
62
68
67
68
67
69
75
84
89
88
84
81
78
73
70
73
79
81
73
61
59
66
78
82
83
84
89
90
80
66
60
67
81
93
94
83
75
79
90
95
91
90
90
90
82
63
61
56
53
58
67
75
76
79
82
83
84
83
85
86
87
88
90
91
87
79
76
78
81
83
86
85
82
80
87
94
98
89
76
65
64
66
72
73
77
77
73
79
94
105
105
96
85
79
79
61
61
59
63
70
77
78
76
75
80
83
85
82
79
76
77
74
74
82
89
87
82
80
87
96
100
94
84
79
80
81
78
76
80
86
84
72
62
59
64
69
68
69
82
95
97
86
76
72
80
63
63
73
80
77
70
62
67
73
80
81
74
67
70
76
80
76
70
72
79
86
86
81
75
74
74
74
74
73
67
60
55
61
75
84
80
69
63
66
69
65
56
58
71
80
74
66
71
81
88
67
65
75
83
76
61
55
63
83
93
87
68
57
62
81
95
95
88
82
83
87
87
80
68
63
69
77
80
75
69
69
71
70
60
53
55
64
73
72
70
62
57
60
63
60
58
60
76
88
90
75
67
67
73
79
77
74
74
80
87
92
79
68
67
80
90
92
85
80
87
92
90
77
69
74
88
97
90
76
73
80
86
74
49
37
50
71
76
63
56
60
66
67
61
55
61
70
82
90
91
76
71
73
82
92
92
89
80
72
75
84
86
83
76
76
83
88
83
80
78
79
75
71
68
73
79
79
72
69
67
68
65
56
49
54
65
73
72
59
54
62
76
81
77
66
65
70
84
97
103
68
73
83
91
91
85
83
81
76
75
78
84
86
84
85
92
100
96
81
68
63
70
76
77
70
57
52
54
62
64
58
52
55
62
68
69
72
73
71
73
78
89
96
97
83
74
74
85
95
99
66
68
74
79
79
77
80
79
80
77
78
82
85
88
94
103
105
96
82
75
79
87
88
82
70
60
57
58
61
62
61
66
70
75
74
70
74
75
78
80
87
94
96
89
85
86
94
96
89
84
69
68
69
77
82
85
82
81
79
79
80
78
76
84
93
99
91
80
77
87
95
91
77
68
61
60
56
52
53
53
56
67
77
87
89
85
80
76
78
85
92
95
83
72
71
86
104
106
97
88
75
75
80
86
88
88
85
85
87
85
80
74
72
74
78
81
77
74
77
76
78
73
69
64
58
49
40
38
45
53
59
67
80
93
100
96
89
88
95
103
105
95
80
72
71
78
82
86
86
90
83
83
83
84
79
76
79
85
91
90
82
76
75
76
76
79
80
85
80
73
66
67
72
72
63
51
42
48
60
70
75
79
83
89
91
88
88
96
107
109
99
87
81
83
84
80
71
67
74
88
69
64
78
96
101
90
75
69
72
73
74
76
84
90
87
80
76
80
91
94
89
81
78
80
86
93
93
88
84
79
80
81
83
90
98
100
89
72
63
70
81
82
79
79
87
94
88
79
75
79
72
67
77
86
88
77
67
68
74
77
74
77
85
88
79
69
69
82
92
87
77
73
81
92
94
92
92
87
86
84
84
84
82
82
89
100
106
96
84
82
88
88
81
73
76
78
79
77
77
83
81
78
78
79
80
79
76
79
84
88
87
85
85
83
78
74
77
78
74
67
62
66
76
84
88
92
95
97
98
93
87
78
74
74
81
88
94
96
92
86
86
88
87
84
81
84
87
87
80
76
83
81
78
75
80
82
85
86
87
91
91
88
86
89
91
86
77
71
67
73
78
79
78
82
87
93
93
90
86
84
80
78
77
82
84
84
78
69
65
67
77
89
95
89
81
79
84
84
79
73
76
77
78
79
81
82
78
81
83
84
80
78
82
92
100
90
73
63
69
80
87
89
90
92
90
89
84
78
73
72
74
78
81
82
79
75
71
60
56
63
79
90
91
78
66
62
67
73
75
75
70
71
74
78
79
80
77
74
72
73
76
74
76
77
81
76
64
56
60
70
78
85
90
91
90
89
91
87
83
75
74
78
81
76
70
70
72
75
79
85
93
90
82
74
67
68
69
71
70
70
75
74
73
68
71
78
81
79
72
70
77
80
75
65
58
57
55
52
55
64
75
80
78
79
85
89
92
90
88
87
88
87
84
81
78
78
81
88
95
99
98
91
82
78
80
82
80
73
67
68
84
80
75
69
69
75
84
87
84
79
77
80
78
70
61
56
56
56
59
60
66
70
74
77
79
81
78
82
92
103
107
101
89
81
76
75
80
90
97
97
90
83
79
74
75
80
80
74
70
73
72
66
67
70
73
76
81
85
86
82
76
72
71
69
69
70
71
68
60
58
63
74
81
82
78
73
77
83
95
102
106
101
93
82
74
73
78
84
85
83
81
80
75
67
64
63
69
74
79
83
55
52
61
72
80
82
84
85
83
80
79
77
72
72
75
83
87
82
75
70
76
78
79
75
75
80
85
84
82
81
83
86
84
83
86
86
83
75
66
67
73
77
77
73
65
58
59
73
88
96
55
63
74
87
94
98
96
89
84
81
81
82
82
81
80
84
86
83
78
77
78
73
68
72
78
83
82
76
76
78
79
73
72
78
89
94
88
80
71
65
65
72
79
82
82
77
78
87
91
91
57
69
87
102
108
102
93
84
81
81
81
80
77
76
74
72
69
66
64
63
62
65
70
74
78
74
74
83
98
97
82
70
66
74
86
91
92
92
91
85
78
78
83
87
90
97
100
99
86
76
71
73
81
86
89
82
77
77
79
78
78
77
75
74
75
71
68
67
66
62
60
63
71
75
72
71
79
93
104
97
84
77
78
83
84
87
86
91
95
98
96
94
90
87
90
94
96
91
81
73
84
83
83
76
67
63
68
78
83
77
69
68
74
80
81
75
70
73
84
85
80
75
73
74
75
78
83
82
76
70
74
88
100
101
94
89
87
81
78
81
85
88
87
84
86
90
91
90
88
88
79
82
87
87
76
65
67
80
86
82
77
73
78
85
84
77
72
75
83
90
89
83
76
78
84
90
90
81
68
61
69
85
100
101
94
91
89
83
74
69
74
79
85
88
93
96
97
95
91
88
76
79
85
89
85
75
73
77
83
88
93
94
91
88
81
79
78
78
79
83
83
80
77
75
80
88
91
91
90
86
82
79
74
72
77
89
100
97
86
78
81
85
89
91
93
95
93
83
72
68
89
84
81
81
83
84
83
76
71
76
86
92
90
84
81
82
85
82
81
81
84
85
80
71
65
62
68
78
92
102
98
83
64
57
68
87
102
99
87
78
76
80
85
89
92
92
88
80
69
62
86
84
80
80
82
84
79
73
70
76
83
82
77
75
78
82
79
69
65
70
84
95
92
75
60
53
61
75
86
92
93
85
77
72
74
80
87
86
82
78
77
78
83
89
91
90
84
80
77
74
74
75
78
82
82
77
73
71
75
85
90
84
78
76
79
79
69
56
51
59
79
93
93
82
69
69
79
92
94
88
80
82
84
82
75
70
75
83
92
93
89
85
84
87
85
82
80
80
80
80
74
71
74
80
82
79
77
78
79
81
81
82
81
82
81
77
74
67
66
67
75
78
80
78
74
74
80
86
87
80
75
80
84
84
73
64
67
81
96
95
89
83
82
80
77
74
73
80
84
84
76
70
71
77
80
81
84
87
87
82
80
77
82
80
78
77
77
79
79
77
73
71
71
70
68
68
69
72
70
64
66
75
87
88
74
62
63
77
88
93
90
86
86
84
77
70
72
80
88
88
77
75
71
75
77
78
78
79
85
93
96
93
87
80
73
69
66
66
72
80
84
85
78
68
58
63
76
86
84
71
65
69
77
80
76
77
82
89
92
93
90
89
90
91
87
79
74
79
85
90
82
86
82
77
76
73
67
64
69
79
88
91
87
83
79
77
72
69
69
73
82
86
82
70
58
61
77
90
94
84
74
67
63
63
68
81
95
96
89
82
77
78
86
89
88
81
74
75
82
86
82
91
96
92
83
77
76
75
77
77
78
81
81
81
81
83
87
86
80
72
66
69
74
75
71
66
64
67
72
76
80
76
70
65
65
70
74
71
66
63
61
65
77
87
90
83
74
74
82
86
76
87
94
92
86
84
87
92
96
93
90
86
83
80
79
77
80
83
83
79
76
70
73
81
88
88
81
72
69
68
76
79
83
83
81
74
64
59
63
68
69
72
79
88
92
86
78
78
86
89
72
77
80
79
80
81
83
82
84
87
87
85
84
84
84
78
74
74
83
92
94
84
75
80
94
106
106
97
87
78
76
75
81
89
96
97
89
80
78
80
84
86
86
85
83
79
75
78
86
93
76
81
82
77
75
77
80
83
82
79
80
83
85
86
85
78
76
80
91
96
87
72
66
76
87
92
87
80
78
79
77
78
77
81
88
96
93
85
82
84
87
89
87
81
73
69
67
70
75
78
84
88
90
84
77
80
92
97
87
75
70
74
84
87
82
75
78
89
99
95
79
65
64
69
73
67
56
56
62
72
77
82
87
84
78
69
66
73
85
90
88
85
86
84
77
68
66
72
78
71
91
90
87
83
82
87
92
88
76
63
62
71
82
87
85
81
81
86
91
86
78
71
69
73
71
66
65
69
75
77
75
78
83
85
73
62
64
79
97
98
88
82
87
90
83
72
71
82
87
75
87
84
77
75
80
87
86
74
65
62
67
77
81
83
82
82
79
78
76
71
69
71
78
84
86
80
76
77
82
82
77
72
73
74
73
74
78
86
92
88
80
77
77
77
77
82
88
89
85
79
76
75
69
68
75
84
85
81
75
75
76
78
81
77
71
68
70
76
82
80
75
74
81
89
86
72
61
61
71
80
82
83
85
89
86
78
71
70
73
73
69
67
64
65
71
83
96
103
97
85
77
75
70
67
68
73
79
85
88
87
80
77
80
80
79
76
78
86
93
91
87
80
80
78
74
70
68
68
71
73
79
85
89
91
85
72
64
69
77
80
74
70
74
81
78
77
84
99
105
92
81
89
86
77
69
64
66
73
80
84
81
76
79
86
93
97
97
95
93
95
93
90
82
72
71
78
87
85
79
81
90
92
83
70
65
72
83
91
94
93
88
81
78
83
84
80
77
83
86
85
75
80
82
78
75
75
74
71
70
72
74
74
77
83
91
99
100
95
88
85
86
90
87
84
79
79
78
75
75
86
103
103
87
70
72
85
95
93
92
95
97
84
69
68
78
85
82
76
73
80
67
58
55
62
77
91
93
83
74
72
74
75
72
74
87
97
100
91
82
72
70
74
83
89
91
81
67
59
62
72
80
83
86
90
93
91
81
73
76
93
100
96
83
77
79
82
78
73
75
82
63
53
51
61
79
91
92
85
80
81
81
78
77
79
87
92
87
82
83
87
86
85
84
88
90
84
75
69
68
71
70
74
81
89
88
82
74
68
72
78
88
97
99
90
82
75
75
75
76
82
61
58
60
68
74
77
78
77
75
76
76
82
86
88
88
85
83
79
84
96
105
107
98
87
79
77
82
91
96
95
89
88
82
79
73
74
82
85
81
77
77
85
92
85
76
71
73
75
74
78
60
56
56
59
63
70
75
76
73
71
75
84
86
82
76
81
85
81
72
72
82
96
95
77
62
64
82
101
105
96
89
88
86
81
73
73
87
101
106
97
85
80
86
86
78
65
63
70
76
80
59
57
54
57
65
72
76
76
76
81
85
86
82
71
70
79
88
85
72
60
62
74
79
73
66
71
83
90
86
81
82
86
86
82
76
81
93
105
107
98
83
74
80
91
92
78
69
73
87
91
56
55
53
57
68
77
79
75
75
83
88
88
82
77
76
80
85
86
82
78
76
81
87
89
90
90
84
76
75
82
94
97
86
79
82
93
97
90
76
69
66
71
79
94
102
101
92
88
91
94
54
47
44
50
60
71
74
70
71
75
83
88
91
88
84
78
72
70
73
78
82
85
89
92
94
89
82
75
78
90
98
94
83
82
88
92
85
74
65
67
68
70
76
89
101
103
95
84
78
79
57
56
61
65
64
60
59
63
70
77
78
77
78
81
82
77
71
66
68
76
82
83
80
77
75
78
84
88
85
79
70
67
72
82
89
87
80
76
79
80
74
67
67
76
78
75
66
62
66
73
69
70
77
86
81
69
59
62
76
86
81
69
57
61
72
80
80
77
80
86
91
89
80
72
73
86
102
101
83
65
57
65
79
83
84
81
83
80
71
64
58
58
60
61
58
54
50
56
67
76
75
69
71
79
87
88
85
79
80
83
83
78
67
67
75
80
79
75
78
87
94
92
78
70
73
90
102
96
77
62
64
78
83
73
65
66
72
66
49
41
45
55
58
56
55
59
65
69
72
78
73
72
72
76
81
90
96
90
81
73
76
86
91
92
84
77
70
65
69
74
79
77
71
62
61
65
70
71
68
62
58
56
55
51
54
57
55
45
37
40
49
60
64
63
62
71
78
84
88
88
80
85
85
79
71
70
79
84
80
73
74
85
97
98
87
79
74
75
72
66
65
71
75
74
65
59
62
67
68
60
46
36
38
52
63
64
55
47
44
52
62
75
84
85
77
75
79
85
89
85
90
81
72
71
69
71
73
77
78
79
83
83
85
82
81
85
89
84
75
66
67
72
81
82
78
73
65
59
53
46
42
49
55
68
71
67
62
59
61
68
80
95
104
99
89
83
84
86
82
79
78
64
58
71
83
91
87
80
77
77
80
81
79
82
87
88
80
71
69
75
80
77
73
73
75
73
60
39
28
28
38
53
67
74
76
71
74
73
77
84
93
100
97
87
82
86
93
92
88
83
76
74
75
81
86
89
88
82
78
75
71
74
80
91
93
82
66
59
68
81
89
83
73
68
72
71
58
41
32
32
39
53
67
78
82
87
91
94
93
94
93
87
78
71
71
77
82
81
77
78
87
88
84
79
75
73
75
78
80
82
78
76
78
83
84
80
72
67
72
83
92
87
75
63
59
61
58
52
45
45
53
66
78
81
80
82
89
101
106
101
89
78
77
82
84
81
72
69
70
73
88
84
85
87
84
74
69
71
78
82
78
79
83
90
89
82
77
79
87
87
79
70
68
76
85
90
90
86
85
87
86
83
80
79
80
80
71
59
62
78
92
93
82
74
75
79
78
73
74
76
77
79
86
92
89
79
72
69
68
65
63
66
72
77
72
66
66
73
77
73
68
65
70
76
77
77
80
83
85
86
86
85
80
75
76
81
85
79
74
77
86
89
81
74
73
78
80
78
77
77
73
76
84
90
90
83
79
76
75
75
72
68
68
75
81
85
83
76
69
66
70
74
73
72
74
78
81
81
77
79
84
88
84
75
70
75
89
96
95
89
85
88
90
86
79
76
82
83
77
76
73
63
64
74
82
87
82
76
77
83
86
79
74
77
86
91
83
77
72
75
81
79
76
80
90
100
96
79
64
63
75
88
92
85
76
72
74
78
81
79
83
94
98
90
78
72
72
75
71
66
75
65
58
64
78
89
87
77
71
72
76
78
81
78
82
79
78
80
85
82
76
70
74
81
90
98
96
86
72
64
73
85
92
87
76
72
72
71
68
68
73
84
86
74
63
57
60
63
68
65
83
80
73
67
72
81
83
81
75
73
72
73
73
72
77
79
77
83
87
81
70
65
66
69
72
79
88
91
85
80
77
83
86
80
75
75
79
79
73
71
74
78
76
71
62
54
53
58
68
74
84
84
76
67
62
66
76
85
89
87
81
69
58
57
64
70
68
62
67
74
75
71
66
69
78
87
87
83
82
82
86
89
87
83
81
79
77
71
66
66
75
81
83
76
62
56
54
61
69
74
77
76
74
69
64
66
73
80
84
78
71
62
56
56
59
60
57
55
55
61
68
72
73
81
85
86
79
77
81
91
95
92
86
81
79
77
73
71
69
71
77
82
81
73
62
59
65
71
73
76
76
74
77
79
77
73
73
72
70
65
61
61
63
63
65
71
76
74
61
53
60
74
84
83
75
67
67
72
79
81
83
82
81
80
78
78
81
85
84
86
85
82
80
73
67
63
64
65
74
80
76
70
72
73
73
73
80
84
84
79
75
74
74
71
74
87
97
92
77
63
67
76
79
74
66
66
69
68
65
65
72
78
83
80
78
80
83
84
81
80
78
78
82
85
80
66
54
57
72
85
70
67
70
75
74
75
83
94
95
85
77
72
70
74
79
87
90
88
82
80
79
73
67
66
74
76
71
64
62
71
80
85
82
77
73
73
73
79
79
72
63
63
73
85
87
78
71
75
90
96
58
68
82
92
90
79
74
74
77
75
70
64
61
68
75
79
77
74
75
79
83
80
76
74
75
75
69
65
72
81
84
84
86
83
81
77
77
85
91
85
75
69
75
84
90
93
97
103
102
91
57
71
86
94
89
76
66
65
72
78
79
79
76
75
76
73
71
73
74
74
73
73
76
76
77
77
78
78
82
85
89
93
93
89
84
82
84
89
94
98
99
98
94
92
93
96
102
101
90
73
75
81
87
82
74
68
71
80
84
81
80
83
88
88
82
74
72
78
85
81
70
65
70
76
79
82
84
79
78
81
87
97
97
87
81
83
88
87
86
90
100
106
104
100
96
95
92
87
79
72
91
93
93
85
75
67
72
78
79
78
77
83
89
89
82
74
72
79
90
94
88
79
73
75
80
81
81
75
70
69
72
83
88
82
77
82
88
85
78
75
83
89
92
91
93
91
87
79
75
77
90
92
95
94
87
79
75
75
73
78
88
94
91
85
78
72
70
72
80
90
92
84
74
72
75
79
77
71
67
68
73
78
79
74
74
81
86
82
70
66
73
83
89
84
79
79
79
75
72
70
79
80
84
91
96
97
93
87
82
79
86
90
84
80
77
79
79
78
77
79
80
76
72
70
73
76
74
70
70
79
84
86
81
76
77
86
88
81
71
71
78
88
88
84
79
79
83
84
81
79
75
76
78
81
88
95
91
82
76
76
75
76
75
78
83
87
85
79
76
79
83
84
84
84
77
75
77
80
82
83
86
88
89
87
85
85
82
79
74
80
90
97
94
84
80
86
93
95
93
92
83
83
80
82
84
84
77
68
64
67
72
75
76
80
83
80
73
65
67
74
85
94
94
85
75
73
82
94
99
91
84
85
93
90
80
77
77
79
83
86
90
94
90
80
76
81
89
94
88
85
82
84
85
86
82
77
75
74
75
72
73
76
80
77
72
68
65
66
68
71
76
82
82
72
60
58
70
86
91
86
80
82
85
80
67
66
76
91
95
92
84
83
86
83
79
80
82
83
83
81
82
87
93
90
80
73
78
88
92
92
86
86
85
78
67
64
72
84
86
80
75
78
79
69
56
52
59
69
70
67
68
73
76
71
60
57
69
80
87
83
78
78
86
93
94
85
78
79
86
92
88
99
103
98
84
75
77
83
91
95
97
95
94
85
74
68
71
80
85
83
81
81
78
71
63
61
68
76
78
75
71
70
67
63
60
65
70
74
71
64
60
65
78
89
91
83
78
81
89
96
75
90
96
90
83
78
76
74
77
80
87
90
88
85
82
77
76
76
78
76
73
73
75
72
67
64
66
74
84
90
87
76
61
52
52
65
79
82
71
60
57
63
75
79
76
74
76
82
91
90
68
83
88
80
74
72
75
80
81
80
81
82
80
80
83
87
87
85
81
77
73
73
76
73
61
51
46
55
68
75
77
71
60
53
50
52
61
69
71
69
69
72
77
81
78
75
77
79
87
88
86
96
99
91
78
72
75
81
89
92
87
81
80
82
88
89
85
81
78
82
86
86
77
71
61
58
61
68
71
65
58
56
62
71
74
65
56
55
66
74
74
72
77
81
86
85
81
78
78
84
84
92
98
94
88
80
76
80
86
91
85
77
73
77
86
86
76
65
66
77
86
84
74
71
74
85
93
94
87
75
62
59
67
86
100
99
87
78
78
82
82
79
76
79
83
83
80
76
78
80
66
76
88
92
87
82
81
83
86
83
79
77
74
74
75
78
77
80
85
85
78
70
71
75
84
92
90
84
79
77
76
81
83
89
96
102
102
96
88
85
85
86
88
89
85
79
74
77
83
84
67
75
87
90
86
84
85
85
80
73
73
81
86
83
74
67
74
93
106
100
81
71
71
78
83
76
70
69
70
72
75
82
90
92
83
77
78
84
86
82
74
79
90
98
88
72
65
77
94
98
78
82
86
86
84
84
85
83
77
74
75
80
81
78
72
67
71
83
94
95
82
73
73
79
78
68
62
67
76
76
67
68
80
87
81
66
63
77
86
81
72
70
81
88
79
68
66
75
84
85
73
74
75
78
81
83
83
83
86
88
83
70
60
61
70
78
81
81
79
80
75
74
74
75
72
64
58
64
75
80
79
76
77
80
79
77
76
80
80
77
75
78
79
76
77
82
87
82
71
68
68
69
72
80
86
90
88
85
83
76
66
59
62
72
80
85
88
87
84
82
79
75
74
71
66
61
60
65
75
82
90
94
91
88
86
87
87
81
72
68
73
80
83
79
78
83
90
92
88
84
76
71
71
78
85
89
84
78
71
66
63
68
82
93
94
91
88
88
88
83
78
76
74
73
72
75
81
82
78
79
80
85
88
89
86
82
80
79
79
76
76
81
89
89
77
63
66
85
99
96
83
79
71
68
72
77
74
69
73
82
85
85
82
83
84
84
84
81
78
75
74
77
82
84
88
91
90
83
73
69
71
74
76
73
76
76
81
86
90
95
95
90
85
81
74
65
66
77
87
86
82
79
69
66
68
74
73
72
79
89
94
85
71
64
69
78
82
80
78
77
81
89
93
94
92
92
88
82
77
79
87
91
87
80
79
82
83
79
82
93
99
91
75
66
73
85
91
87
83
88
72
64
62
66
76
82
80
77
76
81
83
79
71
72
81
90
92
88
86
89
91
93
91
88
87
85
86
88
91
91
89
88
91
94
97
92
84
73
70
81
90
89
81
73
78
87
91
85
82
89
70
66
65
70
76
80
83
80
73
74
77
82
84
85
91
97
94
87
84
91
98
96
89
81
80
79
78
78
76
71
65
62
68
80
92
97
92
84
76
77
79
84
84
84
82
83
83
78
75
71
72
79
80
75
69
71
81
81
72
66
74
85
92
88
85
92
96
90
82
81
90
98
97
89
82
79
77
71
64
59
60
67
72
74
75
81
88
89
82
75
72
73
76
75
78
81
85
86
84
81
74
78
74
67
64
70
81
82
72
66
72
81
82
72
70
86
103
101
82
72
81
98
104
97
90
89
92
89
79
73
79
93
100
98
84
76
80
87
89
84
76
70
66
67
71
72
75
84
96
103
73
67
57
56
65
75
81
77
71
71
77
77
67
57
62
81
95
92
79
76
85
96
97
88
85
91
101
99
89
80
82
87
94
101
105
106
102
97
93
89
83
75
73
76
72
64
57
62
78
92
71
66
57
59
66
75
72
65
63
70
76
77
69
65
66
73
77
78
78
80
87
92
87
78
73
77
82
82
84
85
84
79
74
82
101
115
111
94
78
72
75
75
78
79
77
70
63
68
77
83
66
65
60
59
62
68
65
65
66
70
74
78
80
77
74
76
79
81
80
79
80
87
89
84
74
69
71
79
87
99
102
95
81
73
75
82
83
82
78
77
78
78
78
78
82
86
92
95
93
86
56
59
60
57
59
61
63
71
74
75
77
77
80
81
82
80
84
83
83
84
87
89
91
90
83
83
87
93
94
96
97
96
93
83
75
72
74
81
84
90
88
80
73
70
74
77
82
81
74
67
59
60
67
72
74
71
72
78
83
85
82
76
72
77
83
85
84
81
83
86
87
87
82
83
83
92
96
95
88
79
81
88
96
98
96
90
84
74
69
70
73
70
64
57
57
55
49
42
38
45
69
71
76
82
86
87
87
86
88
90
86
79
74
73
78
80
79
78
74
73
70
72
77
81
79
80
83
84
81
77
76
85
91
91
85
79
69
57
49
52
58
58
54
48
51
55
50
39
35
46
74
78
79
75
77
81
87
88
83
79
81
86
90
84
71
60
56
62
71
71
76
81
85
81
74
67
74
83
85
75
67
60
60
59
55
52
47
47
49
55
55
50
44
45
56
69
71
63
57
63
76
79
76
71
67
73
84
86
80
72
72
83
95
91
76
59
53
60
70
80
87
89
83
74
67
72
83
92
86
67
45
37
43
54
58
57
53
50
51
50
46
49
58
65
71
75
78
82
84
86
79
72
69
72
75
80
83
84
82
78
76
80
84
84
82
78
75
71
67
68
71
72
70
68
69
73
77
72
61
47
40
43
51
61
62
62
64
66
65
57
54
65
86
96
88
76
72
82
92
98
80
72
69
74
80
84
83
80
79
82
87
85
83
81
79
79
76
68
64
62
65
69
72
80
82
81
67
49
38
36
42
48
49
47
48
55
68
76
78
73
74
84
94
94
85
75
72
73
81
86
81
85
83
79
80
81
81
77
74
77
81
85
86
83
79
69
64
63
72
82
88
87
84
84
90
91
82
69
56
47
43
43
44
46
53
70
76
79
71
67
65
72
76
74
74
75
74
73
77
81
86
90
88
85
83
81
74
67
68
76
83
85
83
85
83
80
77
73
77
90
100
98
84
71
68
74
79
76
67
56
55
60
65
65
68
77
86
93
85
73
65
64
68
72
74
77
75
80
88
91
95
90
80
69
64
68
78
89
94
92
87
83
80
77
72
69
70
77
83
82
79
77
79
83
83
80
76
79
84
85
82
75
73
77
80
82
77
75
81
88
95
102
98
91
79
71
67
68
75
77
84
86
81
71
67
73
82
91
91
85
79
80
80
78
74
71
72
78
84
85
85
82
82
84
80
76
75
77
81
81
77
75
75
76
76
75
73
70
68
71
78
86
83
77
72
67
63
64
66
68
74
76
84
87
86
82
82
83
81
77
72
67
67
75
82
84
76
69
71
85
101
104
94
83
77
76
76
75
72
72
76
79
80
77
71
68
77
87
93
85
74
71
69
74
71
66
56
49
47
52
78
71
71
77
82
81
74
73
77
83
83
76
69
70
75
76
69
63
65
78
88
85
76
73
81
90
90
81
73
76
86
91
89
81
76
74
81
92
102
93
80
71
70
72
72
65
53
45
43
47
85
74
66
68
80
86
80
71
68
77
88
92
84
70
61
59
66
77
84
81
69
61
61
70
82
92
94
90
83
80
86
91
91
86
85
83
84
86
82
77
73
68
67
69
71
68
64
62
63
63
89
88
82
78
80
88
89
81
76
79
85
84
76
65
60
64
76
86
94
85
74
68
72
80
86
90
93
88
81
74
75
82
89
87
86
86
87
85
76
68
66
67
72
77
73
65
62
67
72
71
86
88
88
81
77
76
78
88
98
98
83
63
48
51
65
75
73
70
73
74
72
70
74
88
100
102
91
79
73
71
76
81
85
86
86
85
84
78
72
71
76
81
84
79
67
53
46
50
56
60
69
67
73
76
76
70
72
78
86
86
74
56
46
51
63
69
69
64
62
61
62
64
72
85
95
96
88
79
76
78
79
83
86
88
88
82
72
67
65
72
76
79
76
69
62
57
54
49
52
61
69
64
68
77
79
78
74
71
69
68
70
70
67
61
62
69
78
77
65
55
59
73
82
82
76
71
74
78
78
76
79
87
96
98
89
81
76
74
74
74
77
77
77
73
69
67
64
58
59
66
91
83
79
81
79
76
77
81
82
79
80
82
80
74
68
72
78
72
58
51
63
77
81
72
63
63
72
78
77
73
78
89
95
93
86
80
81
84
87
85
83
80
84
88
88
77
64
55
61
69
91
85
82
74
64
60
68
80
84
82
78
77
79
80
79
74
65
58
58
64
73
76
68
62
64
74
83
81
79
81
84
86
84
81
74
69
72
85
96
95
81
71
75
91
97
88
75
69
70
74
69
74
80
78
73
67
65
66
70
72
76
77
80
84
83
80
75
71
73
78
82
80
77
75
81
88
86
83
80
83
88
94
93
83
74
68
73
84
92
88
76
71
75
87
93
92
93
97
95
89
66
75
88
95
96
87
78
73
72
80
88
95
95
90
85
83
85
86
83
77
71
74
83
91
94
92
86
77
73
84
94
101
95
82
73
74
80
82
76
74
79
88
93
91
84
83
91
100
100
87
77
80
88
92
90
88
84
81
80
82
91
99
102
95
85
83
86
89
86
74
66
69
82
89
86
83
83
84
83
84
85
85
80
71
73
81
87
83
75
77
88
100
99
92
82
76
76
79
81
81
86
82
78
76
75
78
78
76
68
65
71
80
85
84
81
85
87
89
88
85
83
86
87
85
76
69
75
84
87
81
69
67
70
73
76
81
86
84
82
83
89
95
96
89
81
76
72
73
75
79
86
82
81
82
83
85
84
78
68
65
69
72
72
71
77
85
86
80
79
82
87
86
83
77
75
73
72
73
72
72
74
78
82
79
78
79
82
81
78
78
85
91
92
87
80
76
76
77
75
74
84
83
85
90
92
90
89
88
85
81
83
84
82
81
83
86
82
77
76
74
69
65
65
74
85
90
83
76
73
76
85
93
94
89
83
86
90
90
88
89
89
90
85
81
79
81
81
79
79
83
83
82
80
81
82
84
81
78
76
79
83
86
87
86
85
83
84
86
87
80
69
66
74
87
101
102
97
92
85
79
79
86
97
98
90
87
89
91
90
90
89
88
83
76
79
85
91
90
86
94
79
80
79
80
82
85
84
74
66
65
69
74
75
73
72
75
77
81
85
82
78
75
81
86
87
86
88
93
91
78
74
82
95
95
88
86
90
91
84
75
76
84
86
80
76
83
93
95
90
87
67
76
81
82
83
85
89
86
77
66
62
63
63
60
56
57
62
66
68
66
67
72
72
69
60
59
70
84
88
83
80
83
85
80
75
83
97
101
92
79
76
82
87
84
78
79
86
91
91
85
67
74
82
82
75
74
85
91
88
77
69
69
68
63
53
53
64
71
66
59
59
72
81
77
64
54
58
68
76
80
78
73
66
64
68
78
85
89
89
84
78
78
83
86
91
87
82
82
87
95
84
90
92
85
80
79
86
90
89
80
79
81
80
74
66
68
76
83
77
65
60
70
81
86
80
68
61
60
61
65
68
69
68
73
80
82
81
77
76
76
75
74
78
87
93
91
87
87
89
92
88
94
93
85
82
84
88
86
84
80
83
86
85
78
75
76
81
85
81
72
62
60
68
76
82
81
75
70
66
64
67
74
81
86
84
80
76
77
75
76
83
88
90
83
79
79
84
87
88
82
79
82
82
76
71
72
77
83
85
86
84
81
77
76
78
79
80
84
85
83
74
71
69
71
70
69
74
78
78
70
64
65
73
78
74
66
66
72
83
91
99
101
93
78
66
67
75
78
78
78
78
80
84
81
76
72
73
78
86
90
85
80
77
78
83
82
78
75
74
79
85
86
82
75
64
56
58
66
74
69
57
49
55
69
77
76
73
78
88
93
91
88
81
74
70
76
82
82
81
81
76
80
86
90
89
83
76
76
79
83
83
79
81
86
92
92
79
64
59
64
77
86
86
81
75
75
74
74
73
70
61
58
60
72
80
85
85
87
89
85
80
76
78
81
86
90
94
95
92
84
75
79
85
87
85
81
79
81
81
77
76
75
76
80
87
92
90
82
75
74
79
85
86
85
89
99
106
100
86
74
73
79
81
77
75
76
80
82
77
71
71
77
87
95
93
89
84
85
87
86
75
78
82
84
81
78
77
78
77
74
75
77
77
76
76
79
83
87
91
88
82
82
85
87
90
93
99
100
91
77
64
69
79
82
78
78
82
84
78
66
61
70
87
96
89
76
71
79
91
96
75
77
80
81
80
74
63
60
68
82
94
93
79
70
68
69
70
72
78
80
79
79
82
84
83
74
72
79
86
79
63
57
69
83
89
85
86
89
86
72
62
67
78
81
74
69
77
88
97
98
66
75
80
79
73
65
60
66
83
100
107
95
77
66
72
85
88
83
78
79
81
85
84
80
75
71
70
75
80
81
79
79
78
77
74
75
72
73
69
68
74
85
86
79
73
73
80
79
79
80
64
75
88
90
76
67
70
83
91
90
83
78
80
83
92
99
104
101
93
89
90
94
87
78
71
74
81
82
80
82
89
94
87
75
71
78
82
76
63
63
77
96
101
95
88
83
76
66
65
79
78
80
87
90
86
79
70
66
67
67
65
74
82
90
93
95
97
96
88
79
77
81
85
81
76
76
80
82
81
84
90
92
88
87
90
96
99
91
79
73
76
81
88
92
89
82
77
76
79
82
97
86
77
75
81
81
70
57
58
72
84
84
80
72
71
75
80
80
77
72
67
69
74
80
83
81
79
77
78
82
82
81
80
84
89
92
91
88
84
83
76
70
67
69
72
79
87
92
91
84
94
87
76
72
76
80
80
72
76
87
96
91
80
71
69
72
72
71
76
79
81
80
76
72
73
80
87
91
89
84
78
76
76
76
78
77
77
74
70
71
76
79
71
62
65
78
90
90
87
86
81
80
72
70
72
75
78
76
76
83
87
89
87
84
87
86
82
78
77
80
86
90
79
71
65
69
86
101
106
100
89
85
86
88
89
87
81
73
64
66
74
79
81
79
77
81
81
80
79
78
77
76
68
57
51
55
66
73
71
68
74
83
86
83
82
86
87
85
76
70
72
76
78
78
79
79
83
86
89
89
86
85
89
96
104
105
101
95
87
82
77
76
79
84
85
83
76
69
67
67
72
78
76
60
46
48
65
75
70
64
72
84
89
79
71
75
86
89
80
70
64
65
70
77
90
92
84
69
61
67
78
91
94
92
87
85
89
92
93
88
80
74
74
76
82
86
88
88
92
92
69
78
81
70
63
68
78
77
66
60
70
83
88
77
71
76
85
89
83
78
75
75
73
77
87
93
88
77
70
77
94
108
108
93
76
67
65
70
76
81
81
78
75
77
81
88
93
98
106
111
77
74
62
57
62
76
82
74
62
60
68
74
74
72
75
81
83
81
78
84
89
87
81
76
82
88
90
85
87
95
103
103
98
92
88
82
76
72
75
80
83
80
78
79
81
78
71
70
76
84
79
71
57
52
59
70
73
72
67
69
73
74
75
78
80
79
74
73
77
84
89
88
81
73
71
72
77
84
86
88
85
78
73
77
89
96
92
87
86
86
87
83
78
76
67
60
60
68
77
84
83
83
74
67
67
69
74
76
80
82
79
75
73
70
69
75
83
88
86
83
83
89
92
84
73
65
73
84
89
88
83
78
76
75
76
81
85
86
88
91
93
89
81
71
64
66
77
94
103
97
75
76
69
64
66
73
78
85
86
86
82
75
69
66
67
76
85
89
85
82
84
91
98
94
82
76
78
86
91
93
93
88
82
74
73
74
77
80
81
90
98
97
87
75
69
75
80
83
81
68
62
62
63
61
63
70
77
85
86
85
80
77
76
79
81
80
83
82
82
78
74
74
79
84
83
78
76
73
80
88
89
84
74
70
72
75
75
69
69
80
91
92
79
67
62
59
56
46
39
39
69
75
79
78
75
72
74
76
79
79
78
79
82
85
82
81
84
87
83
70
55
57
73
85
84
71
65
70
79
85
85
79
72
69
72
73
72
68
68
73
74
65
54
47
49
51
47
36
32
43
80
82
81
77
78
81
80
74
70
73
79
87
90
84
76
74
78
85
84
73
67
74
88
96
90
78
80
85
89
87
79
78
76
73
69
69
69
76
77
72
60
45
34
38
52
65
64
53
48
57
65
65
69
74
82
91
94
89
81
74
72
75
82
86
82
76
76
77
82
87
90
87
81
76
78
84
91
90
83
73
64
67
73
72
68
65
64
68
67
58
48
41
45
57
66
69
69
70
79
89
61
61
70
79
85
87
92
95
91
81
72
69
76
86
92
89
79
74
72
76
83
80
70
66
69
76
80
80
75
66
61
61
61
60
57
58
59
68
66
53
45
50
66
78
75
69
71
85
102
106
81
82
80
77
75
75
80
86
85
84
84
85
86
83
80
80
82
80
74
71
74
78
82
82
81
79
78
78
78
73
68
56
47
42
44
56
67
76
77
66
61
63
73
80
80
79
83
89
92
86
86
88
83
75
70
73
78
78
77
78
84
89
87
75
62
62
76
90
97
94
88
84
84
82
84
84
83
81
77
67
55
48
46
46
52
62
68
70
68
70
71
80
84
84
85
87
87
89
90
88
74
78
81
80
79
76
71
65
64
70
75
80
80
76
74
75
80
88
94
93
90
85
80
76
74
75
73
72
68
60
52
54
58
61
63
70
73
71
67
67
74
82
87
85
82
83
86
90
99
103
81
78
77
76
83
90
93
89
85
82
86
85
82
76
73
75
78
80
82
82
83
85
86
85
78
68
63
70
80
86
82
76
75
78
82
85
88
93
95
92
84
83
83
83
77
69
66
69
73
74
81
80
76
68
64
72
81
86
85
83
88
94
94
87
82
81
77
79
81
84
87
93
98
98
93
82
78
79
82
84
79
76
76
80
82
80
79
83
88
92
88
83
75
70
66
59
53
55
59
62
75
75
75
74
75
77
81
85
86
81
76
71
70
74
80
81
77
70
71
80
94
98
98
93
86
80
79
80
82
81
77
75
76
79
81
78
81
87
97
94
80
66
59
64
64
54
39
32
34
43
81
73
75
80
82
79
78
84
88
85
77
68
68
73
80
81
75
69
67
77
82
80
76
72
71
71
70
74
84
94
93
83
75
77
84
87
85
86
89
86
74
59
53
59
64
55
39
30
34
46
85
78
75
77
78
77
77
74
78
81
86
90
88
83
77
75
74
79
82
80
76
72
72
77
79
76
74
73
80
92
95
86
78
78
85
87
82
72
71
72
69
59
51
53
60
62
57
52
52
54
83
87
84
81
82
85
83
77
71
74
82
88
87
79
72
70
74
78
82
80
76
80
88
94
94
87
76
71
67
73
79
82
81
80
85
87
84
84
84
81
74
61
52
52
58
64
66
62
54
46
82
88
91
94
91
85
79
76
79
81
77
70
69
75
79
79
76
74
74
74
72
75
83
92
95
89
75
63
61
66
72
74
75
80
86
90
96
99
101
96
83
64
55
55
56
54
48
41
38
39
74
72
81
91
91
82
74
75
79
82
77
70
70
77
82
79
74
70
73
73
70
67
72
83
92
88
76
66
61
61
62
67
75
83
88
87
81
78
73
70
69
62
59
60
64
62
51
36
31
44
82
72
71
80
82
80
75
74
77
82
81
78
74
71
71
72
74
70
61
60
63
72
80
83
87
89
89
85
78
71
73
83
94
96
90
79
70
62
56
54
59
62
64
64
67
68
64
56
53
60
97
89
84
81
82
80
78
80
82
82
82
81
78
72
71
72
69
56
42
42
59
76
84
82
80
83
90
95
94
90
91
93
96
95
91
85
79
75
73
77
79
75
70
67
64
64
63
66
64
62
89
90
88
81
77
74
75
77
78
80
81
83
84
83
79
72
65
55
48
51
65
77
79
76
75
80
91
96
96
92
86
82
79
82
86
87
87
90
96
99
92
78
71
74
79
74
71
67
60
55
78
83
79
72
70
70
73
74
75
80
84
87
87
83
79
75
76
76
74
69
70
73
76
79
81
85
90
92
90
89
88
85
78
69
68
75
88
97
98
90
80
74
80
87
92
87
82
79
75
75
90
87
80
75
74
79
82
82
82
84
89
90
88
86
83
85
86
84
79
68
64
69
77
83
85
85
83
79
76
83
91
92
79
67
63
73
84
85
77
70
73
82
88
83
76
75
78
85
89
92
88
80
76
77
83
87
85
79
71
70
76
82
85
86
86
87
87
81
73
66
67
73
81
85
81
80
85
89
88
85
81
80
80
83
87
89
87
77
70
72
77
82
75
65
57
60
71
83
92
97
73
67
60
63
71
81
84
77
67
65
71
72
69
68
75
87
91
85
76
70
76
86
92
87
78
77
87
105
107
92
73
70
81
95
101
99
93
87
83
81
81
80
78
75
71
73
80
91
97
99
80
77
68
63
68
77
85
81
77
75
76
73
63
59
72
86
93
87
79
76
80
85
90
87
82
78
82
91
96
90
79
74
75
78
79
83
86
86
83
81
86
94
101
100
95
91
90
91
88
79
87
83
82
80
78
75
76
78
75
73
72
73
75
76
76
77
75
80
86
90
85
80
79
84
89
91
89
89
92
87
81
76
73
70
69
74
80
83
85
89
91
92
91
92
94
94
88
77
68
68
82
80
81
80
76
75
74
75
73
69
69
71
75
74
71
64
60
65
73
77
77
76
79
87
92
95
96
97
92
83
73
77
83
85
78
77
81
88
88
85
74
66
67
76
86
90
84
71
66
78
72
76
72
70
71
81
89
89
81
74
70
70
67
65
66
65
62
60
60
59
63
70
77
82
82
86
89
93
86
74
69
79
94
94
84
82
90
94
87
69
58
63
74
80
82
86
85
81
77
81
63
68
68
66
70
83
92
92
81
73
71
76
76
72
67
67
66
67
67
61
62
66
68
69
72
77
81
84
79
72
73
79
84
81
81
85
91
94
87
77
78
87
89
82
75
77
85
93
91
87
58
57
64
67
69
72
77
79
75
70
72
78
81
74
63
61
70
79
77
73
72
75
77
77
73
69
66
68
72
78
79
72
66
68
80
87
88
85
89
98
102
97
83
76
72
73
79
88
96
95
68
67
66
68
72
77
80
81
76
75
81
86
81
73
64
68
80
85
80
74
74
84
90
89
81
69
61
57
59
64
68
68
67
74
83
86
84
83
92
102
101
89
78
78
82
80
77
79
85
88
86
84
81
79
83
92
92
85
77
75
81
86
84
76
71
74
79
76
70
66
69
76
82
83
83
85
84
78
64
53
55
72
88
94
87
78
71
77
85
90
88
85
82
85
91
91
86
76
67
62
91
87
84
82
83
86
88
85
82
78
76
73
74
70
71
69
68
72
74
76
73
75
75
79
82
85
91
93
82
69
61
73
90
98
87
71
63
65
74
81
84
83
79
75
76
82
84
75
64
60
80
77
79
80
78
73
74
80
86
86
80
71
68
66
67
67
72
79
88
90
85
80
83
85
81
71
64
70
80
84
77
71
73
81
80
74
70
76
82
84
83
82
77
67
64
71
82
80
76
76
74
76
80
76
75
72
73
75
78
82
85
89
92
90
86
82
77
75
76
82
87
87
85
83
79
73
71
70
73
78
81
82
83
82
80
76
80
88
92
88
81
79
80
79
78
79
84
90
88
82
87
88
81
74
70
73
79
81
81
76
76
83
90
95
99
95
85
70
61
66
80
88
83
72
70
82
95
93
77
70
76
89
94
87
77
74
75
80
78
75
77
79
84
84
80
77
76
77
76
74
91
86
78
72
70
74
79
80
78
74
69
66
65
74
87
94
88
76
68
67
76
83
81
71
66
74
86
92
90
83
79
82
80
78
74
77
82
81
75
70
71
77
79
74
68
68
73
76
77
75
84
79
75
74
80
80
71
61
62
75
86
83
73
69
80
92
92
85
76
74
77
80
81
81
79
75
74
82
93
98
91
84
76
75
75
82
90
94
88
77
72
78
84
81
73
74
83
93
94
87
74
81
84
81
78
75
69
63
63
78
97
103
93
81
84
93
96
88
76
74
82
90
90
86
85
87
89
91
89
88
89
89
86
76
72
75
84
90
86
80
80
90
101
99
90
86
87
89
88
89
68
83
92
83
68
59
66
78
78
78
83
91
93
85
81
87
95
92
78
72
81
92
92
85
80
86
95
93
82
76
80
84
76
64
64
77
90
88
79
77
81
87
89
91
93
94
86
74
72
81
80
85
88
82
68
57
54
61
63
68
75
82
82
75
71
79
92
92
77
69
71
84
92
90
83
76
77
76
79
86
94
88
73
62
67
80
90
87
80
76
74
68
65
70
84
94
96
88
80
81
96
90
82
78
75
67
55
47
51
69
84
88
80
70
67
71
78
77
75
77
79
83
87
88
86
83
78
77
82
94
100
93
81
74
77
79
81
81
79
74
68
65
66
72
81
90
96
99
93
86
88
89
79
73
72
77
75
68
66
69
80
86
83
78
70
67
65
68
75
82
83
79
70
69
72
78
84
88
89
88
85
84
84
80
79
77
76
75
73
65
65
73
81
82
76
76
79
84
87
87
71
75
74
69
68
74
81
80
72
68
69
78
84
84
79
76
78
80
80
73
66
63
65
67
64
63
67
75
79
78
77
84
93
93
85
74
73
74
73
71
67
72
80
82
78
73
69
69
71
77
71
66
61
58
56
60
69
77
76
71
72
75
74
70
70
79
93
100
92
75
64
62
71
83
86
77
63
57
62
71
83
93
102
101
92
81
75
82
89
86
78
71
74
82
86
80
71
66
68
73
67
67
66
59
50
53
64
76
80
79
77
77
73
66
63
67
77
85
89
88
81
73
72
83
92
92
80
69
68
77
85
90
89
89
87
83
84
89
96
95
88
81
80
83
84
80
72
71
77
84
62
68
75
73
68
69
76
77
74
71
72
78
82
75
71
65
61
65
76
85
85
74
64
68
74
77
74
74
81
89
88
82
71
64
65
69
77
83
84
83
84
82
83
82
82
77
74
75
82
85
66
68
68
70
78
87
85
79
71
67
69
78
85
90
88
80
70
67
76
80
77
65
61
66
73
70
61
60
68
83
88
82
69
59
57
62
70
77
80
75
71
69
73
79
83
85
83
83
82
81
71
67
61
60
66
75
83
85
86
83
77
79
88
100
98
83
70
68
76
83
77
67
65
75
84
82
72
62
65
73
80
81
77
72
71
72
76
81
81
77
70
63
64
69
73
77
82
87
90
91
86
78
65
59
62
69
78
86
91
87
78
71
73
78
79
76
72
70
74
73
75
78
82
81
77
73
74
80
81
80
78
78
83
89
92
94
91
85
79
76
75
77
76
74
72
70
77
80
84
89
91
81
71
67
73
84
88
87
83
80
78
73
65
58
58
66
73
74
66
60
65
77
88
86
75
66
66
73
78
78
74
71
73
83
93
98
94
82
75
76
88
99
102
96
87
78
78
78
80
78
75
77
76
75
78
85
88
85
78
72
75
77
81
73
68
66
71
74
75
71
68
74
81
87
86
78
70
62
61
64
69
63
58
64
76
86
86
79
76
81
93
99
100
92
80
69
68
76
81
78
75
80
82
77
74
73
73
73
68
63
66
76
87
88
84
79
78
83
87
85
80
77
82
88
87
81
75
72
73
73
72
69
66
65
73
86
93
93
86
79
74
68
60
54
49
46
49
56
63
62
88
83
79
76
77
78
75
71
64
66
73
85
89
88
86
85
87
89
87
81
74
75
83
88
88
84
78
78
81
84
86
86
83
78
79
87
94
92
84
72
59
46
36
36
44
49
50
47
46
53
79
75
73
75
78
82
83
84
84
85
87
87
85
85
85
86
85
86
85
83
77
72
68
75
83
83
75
63
63
72
81
88
86
81
78
80
79
73
68
62
62
62
61
61
61
59
54
51
56
68
71
73
76
78
75
72
79
87
94
91
84
78
79
83
84
82
77
76
81
85
87
80
71
71
76
78
74
70
72
73
72
68
66
68
69
70
69
64
62
57
55
63
69
71
67
63
66
73
75
72
82
82
80
76
71
71
78
85
84
77
76
81
88
85
78
75
78
80
81
83
85
85
84
79
75
78
85
92
94
86
71
60
52
53
57
62
69
76
76
67
55
49
49
56
65
75
89
97
88
68
81
84
81
72
69
76
87
90
84
74
73
83
91
86
76
72
81
97
103
95
84
75
73
75
78
82
86
85
76
65
56
54
53
53
53
55
66
79
88
88
84
80
75
73
74
81
89
92
90
83
74
81
84
79
74
76
79
82
82
74
71
71
78
81
78
73
72
81
94
93
86
76
76
84
86
85
76
66
58
47
42
39
43
48
52
60
67
74
82
90
99
106
104
95
86
85
84
82
80
83
78
75
82
90
99
99
93
80
72
73
78
84
86
86
89
93
89
81
77
80
86
89
83
79
78
80
77
77
79
83
83
82
80
80
81
79
81
87
89
83
71
64
60
62
65
69
70
69
71
73
80
84
85
86
82
80
74
64
60
65
76
84
85
84
86
85
79
68
62
67
76
84
88
88
85
83
76
76
77
81
81
82
80
78
76
73
77
86
94
98
92
82
74
73
68
64
62
61
59
62
80
81
81
78
76
76
77
73
71
72
75
74
72
72
76
81
81
73
64
59
64
71
79
83
81
77
73
73
76
81
84
84
78
76
78
82
84
87
91
90
87
81
73
68
62
51
43
43
49
55
79
74
77
80
83
80
81
85
85
80
73
71
74
79
84
88
90
89
80
72
65
67
72
79
81
77
72
71
81
93
93
83
74
76
89
98
90
78
71
70
69
66
59
55
49
38
28
29
40
51
79
73
74
78
76
75
79
83
82
76
74
81
89
94
94
90
87
84
82
78
75
73
76
79
81
78
75
80
88
98
94
82
73
73
81
82
71
62
62
69
70
61
46
39
41
37
29
23
22
33
80
76
70
64
66
73
75
75
68
65
70
80
87
87
85
84
82
80
74
73
75
78
77
75
71
71
75
82
89
93
92
84
77
73
69
65
60
63
74
82
79
57
35
24
28
37
40
29
22
24
78
78
78
79
82
82
79
73
63
61
66
72
79
78
76
75
76
80
79
79
78
77
77
74
71
70
72
75
79
86
89
89
81
80
79
79
79
80
84
84
73
52
31
25
31
39
42
43
40
42
82
83
89
98
98
94
84
76
74
72
73
75
82
87
86
75
68
71
76
84
81
76
74
74
77
79
78
75
70
67
68
72
79
84
87
85
82
76
68
65
63
52
48
52
58
60
56
48
47
51
96
91
88
90
88
81
76
76
79
82
82
79
81
86
88
83
70
59
58
70
73
74
73
74
79
82
81
80
76
70
65
66
73
77
81
83
78
67
55
51
55
57
61
64
67
67
62
59
55
59
94
89
83
80
78
75
69
69
72
74
73
72
73
79
86
89
83
68
55
54
64
74
81
84
82
79
76
78
83
90
89
83
76
75
80
82
79
72
68
69
73
67
58
50
47
48
58
65
69
67
79
80
78
75
76
76
76
74
73
73
71
72
72
75
76
79
85
85
76
66
63
74
86
92
89
83
79
79
83
90
96
92
83
75
75
77
79
76
78
83
84
75
64
55
50
51
61
72
75
73
91
90
78
64
61
70
78
83
88
89
83
75
69
65
62
67
78
89
92
82
75
72
76
81
81
84
86
85
82
83
85
84
78
68
67
74
82
83
80
75
76
77
77
79
80
83
82
79
79
78
106
97
77
63
58
65
76
83
90
88
80
68
66
68
73
75
76
76
79
81
79
76
74
71
74
78
82
84
80
77
75
72
67
68
75
86
90
86
80
77
78
78
80
82
88
93
89
81
76
81
85
74
64
64
71
80
82
77
73
70
66
64
66
70
77
77
73
65
66
70
74
73
69
70
73
79
83
86
84
83
77
73
76
83
91
95
90
86
86
88
85
78
72
71
79
86
88
85
86
93
76
71
66
65
72
82
85
80
73
72
76
74
69
66
71
77
77
73
69
67
65
65
68
72
77
81
86
91
95
94
87
88
92
93
91
90
90
92
92
85
74
71
77
84
86
88
91
99
105
104
88
92
80
68
65
72
79
80
80
82
84
80
71
67
74
85
85
83
80
76
76
79
86
87
85
81
81
85
91
88
84
83
83
82
84
90
94
91
82
73
72
81
91
93
89
86
88
93
95
81
77
79
76
75
72
73
76
77
74
68
64
63
65
69
74
74
73
76
84
92
96
94
91
87
83
82
82
84
83
75
65
63
67
74
84
86
82
74
69
77
88
93
88
80
74
74
77
79
76
71
68
66
71
78
81
83
87
87
82
68
55
50
53
60
64
62
56
54
61
73
84
88
85
76
71
74
82
88
83
71
58
61
75
85
87
83
76
72
76
85
88
84
79
79
81
80
76
69
74
84
83
81
76
70
69
79
89
91
84
76
69
64
62
62
67
70
65
56
52
59
73
87
87
83
79
81
87
89
81
69
67
78
95
95
85
78
78
86
88
83
76
78
83
89
92
90
80
70
67
82
81
82
76
68
68
75
82
81
74
74
80
89
88
81
75
75
76
76
78
82
89
89
88
85
87
91
90
84
75
70
73
83
93
91
85
78
77
83
85
84
85
87
86
83
82
86
87
81
73
73
62
67
75
78
79
77
77
77
76
83
91
98
93
81
67
66
77
85
92
94
89
83
73
71
74
74
73
73
77
80
80
75
74
79
85
84
75
71
81
91
99
94
83
76
75
80
88
96
97
93
63
67
72
77
81
80
79
78
78
86
91
90
80
70
68
74
84
88
87
85
87
86
79
72
68
65
66
73
81
90
89
77
67
66
72
73
72
72
83
91
90
80
74
77
82
83
85
88
96
97
74
69
66
67
82
94
94
81
71
69
77
83
82
75
73
77
81
80
76
76
83
90
90
80
74
75
86
87
82
76
76
78
80
76
69
69
73
81
87
82
69
59
62
77
92
96
84
74
74
80
82
74
71
75
84
91
92
83
74
66
64
70
76
78
75
69
67
71
76
78
83
84
85
82
80
80
87
90
81
67
63
73
87
92
84
75
75
82
86
81
67
59
63
78
94
100
91
72
64
71
87
86
86
81
76
72
75
82
85
82
73
67
69
74
75
72
74
81
91
93
87
82
81
84
80
74
73
81
87
87
81
81
84
89
83
71
62
70
77
79
75
73
75
82
88
90
84
72
63
70
81
84
80
75
70
69
73
79
84
86
87
86
80
76
76
74
76
82
90
96
93
84
74
72
71
74
79
87
92
96
95
90
84
78
68
59
58
69
78
81
77
75
79
80
80
77
75
72
67
70
78
83
78
69
65
70
75
80
81
84
90
91
86
79
78
78
75
70
71
79
86
85
70
55
54
70
85
89
85
80
82
86
84
77
74
76
80
84
87
89
91
89
83
75
72
73
74
75
75
76
82
82
76
68
65
70
75
78
78
76
77
77
75
78
83
85
78
68
62
66
76
78
71
59
56
64
73
76
77
83
87
89
82
74
76
88
92
88
82
85
93
95
84
68
64
72
84
87
85
80
86
82
73
69
78
86
83
77
72
72
76
77
77
81
92
97
94
83
76
76
75
77
76
79
78
78
75
77
85
98
103
99
85
73
70
78
81
80
73
68
73
81
86
84
81
86
92
95
90
79
86
86
79
73
79
90
93
84
70
70
78
83
81
78
84
92
97
93
83
77
77
76
75
78
82
[truncated: 70,771 more chars]
