# Supplementary material for: Evaluating flow modulating treatment response in intracranial aneurysms using black-blood MRI in vitro
Source: Commun Med (Lond). 2026 Mar 27;6:170. doi: 10.1038/s43856-026-01413-z (PMC13031954; doi:10.1038/s43856-026-01413-z)
Supplement: Supplementary file 8 — Supplementary Data 5 [file 43856_2026_1413_MOESM8_ESM.zip › Data_Figure_8ab_Sup_Figure_6ab/BB2/with mesh 1 (FD3)/4_BB2_agar_right_array.txt]

103
106
104
97
85
82
88
96
99
99
102
104
100
91
83
81
88
99
108
108
105
105
103
96
90
87
94
104
107
106
104
99
99
99
99
98
91
87
87
96
104
101
89
81
84
96
105
102
91
80
87
96
106
107
98
90
94
99
103
97
95
92
88
82
75
79
88
96
101
100
93
87
80
75
75
79
85
90
94
94
95
97
100
100
95
87
83
84
92
102
112
113
108
100
95
91
91
91
91
98
102
112
113
103
90
88
90
95
89
80
75
75
76
73
74
80
90
103
111
109
101
96
95
95
90
81
78
85
94
96
94
87
85
87
90
89
87
87
93
98
101
102
99
99
104
108
105
93
89
94
104
107
97
88
89
92
88
80
72
70
72
75
78
85
92
94
97
106
113
110
105
103
111
114
108
105
104
106
108
102
96
92
89
89
92
99
100
96
91
95
97
98
95
95
102
114
118
107
90
82
91
88
87
93
102
103
90
72
68
78
89
97
95
96
96
91
85
88
95
104
108
114
115
111
104
106
114
118
113
103
101
105
107
102
100
99
100
95
88
86
95
101
99
93
89
94
103
105
100
98
86
88
88
90
96
98
94
84
77
89
106
118
117
103
93
86
84
87
94
102
110
115
112
98
86
89
98
106
107
105
109
108
103
95
91
93
97
97
96
98
102
100
92
84
84
91
94
91
88
95
86
89
88
86
87
96
105
104
94
92
98
111
119
112
102
102
108
110
106
99
98
99
94
83
83
92
101
101
99
105
112
108
93
75
74
87
103
118
127
125
114
100
88
88
95
104
105
89
70
69
97
93
89
90
96
102
104
107
104
90
78
80
95
104
107
105
106
104
103
100
100
98
90
80
82
98
111
111
104
106
108
105
93
81
78
86
102
113
119
118
111
101
93
88
89
98
103
99
84
78
104
100
94
89
88
89
92
101
100
84
70
70
85
95
93
84
82
89
99
109
113
110
100
89
83
90
104
113
115
114
110
105
100
97
95
94
97
100
104
108
110
107
94
77
67
71
86
96
101
99
84
88
88
81
75
78
88
96
90
74
70
84
99
99
86
75
75
82
86
91
96
100
98
91
85
88
101
114
122
119
110
104
104
106
104
100
98
100
105
108
108
102
94
86
84
82
85
89
92
94
57
68
87
98
97
92
88
86
81
74
78
89
98
97
90
85
83
76
69
70
78
90
96
93
89
94
105
114
120
116
107
101
98
98
98
100
97
98
91
84
83
88
93
97
97
94
91
92
94
95
58
67
92
116
123
109
91
83
84
90
90
86
81
80
84
91
95
94
89
88
89
92
95
97
100
104
107
110
109
107
105
101
90
81
80
88
99
100
88
78
80
92
103
97
82
74
81
94
103
105
85
93
105
114
116
109
101
97
94
91
91
92
90
86
81
86
101
120
124
111
94
85
91
95
100
100
103
105
105
103
103
103
98
82
72
78
99
111
107
95
91
103
114
109
95
82
82
89
96
97
90
97
98
90
86
90
97
98
85
74
79
103
121
112
87
73
90
110
111
95
80
84
96
98
92
87
92
102
104
102
99
101
100
92
81
82
95
109
108
97
89
93
102
105
97
89
82
87
90
94
73
73
76
77
76
77
80
79
75
72
81
102
115
103
80
69
78
86
85
79
82
94
106
106
97
87
86
92
99
102
102
100
98
94
93
92
96
94
88
83
83
90
91
85
76
74
81
87
93
95
80
79
92
101
97
87
80
79
83
87
88
84
78
74
74
78
81
86
87
94
100
106
106
105
101
95
93
95
100
104
104
105
104
99
95
94
95
92
87
87
90
93
92
86
78
77
81
85
84
86
102
109
122
120
100
85
82
94
99
95
86
79
83
94
100
95
90
87
93
99
100
104
103
102
95
89
96
109
112
104
97
102
105
102
93
89
95
102
107
104
100
95
89
86
88
92
92
84
79
78
102
107
110
103
86
75
82
94
103
96
85
89
104
116
115
104
95
93
94
90
85
86
93
97
96
89
91
92
94
95
97
103
105
101
94
96
102
112
116
110
105
100
91
87
89
96
97
93
88
87
93
91
90
87
85
84
86
89
89
84
82
88
98
104
99
94
95
98
99
92
83
76
78
91
103
104
93
80
82
97
109
106
94
84
89
103
110
110
105
102
105
110
107
104
99
96
94
90
88
87
93
93
89
85
85
89
90
89
85
78
70
71
79
85
87
84
84
90
98
99
94
85
84
95
107
111
102
95
97
105
106
93
78
73
85
100
105
102
93
88
93
97
105
106
103
100
94
84
78
81
89
80
74
74
81
88
90
88
86
87
80
75
76
82
89
91
90
90
95
97
91
88
96
110
120
114
99
89
86
88
89
90
88
88
93
98
100
93
85
79
80
81
86
91
97
102
98
93
88
85
78
74
72
83
95
100
89
77
79
91
103
101
92
87
93
97
97
92
90
92
91
93
96
107
113
108
90
73
67
76
88
90
86
85
92
99
98
87
79
78
80
80
78
86
97
105
102
95
91
93
69
72
84
100
112
110
92
74
70
83
99
108
107
102
102
104
102
94
90
91
95
99
96
86
83
82
84
84
84
87
89
80
69
71
86
96
97
85
76
78
84
88
88
95
105
105
91
73
69
83
73
73
78
91
102
102
90
81
78
76
77
83
96
110
109
105
102
97
92
90
94
101
99
87
76
76
93
110
110
96
78
77
84
93
94
87
81
78
79
82
90
91
89
86
87
86
81
73
72
83
93
78
73
78
92
98
94
90
88
79
73
75
90
105
107
101
92
84
76
74
80
91
100
98
90
92
107
121
117
98
86
95
113
122
109
89
80
80
86
90
95
100
94
80
69
71
87
104
106
101
94
90
79
74
84
98
106
105
92
85
84
94
103
108
104
98
88
72
60
60
70
82
91
96
98
94
93
96
100
105
103
98
100
105
107
103
96
92
92
96
103
105
105
99
90
87
90
99
103
100
94
102
91
71
66
77
95
104
95
86
87
95
103
104
103
100
96
89
82
82
84
83
84
88
94
91
75
63
69
88
101
96
88
86
91
92
86
81
85
96
102
99
100
100
103
96
86
75
74
83
95
105
104
87
71
69
80
95
101
101
97
95
90
85
83
91
97
104
103
100
95
90
84
83
87
89
82
69
64
72
87
99
104
105
101
87
70
62
72
92
102
95
82
78
89
103
105
93
80
82
97
106
107
101
93
88
90
97
105
116
117
106
89
72
68
79
95
103
100
94
92
89
85
80
80
84
92
91
87
79
79
86
98
106
106
92
76
70
79
97
102
93
75
74
91
116
123
108
89
80
111
107
99
86
84
89
97
102
103
104
108
104
92
79
77
87
105
107
98
84
78
79
82
85
83
78
80
89
95
89
80
73
78
88
95
92
89
87
90
96
100
92
80
76
91
104
102
88
79
83
124
119
101
81
72
83
98
100
94
88
93
101
97
91
87
93
102
106
97
80
67
67
81
93
95
85
76
80
91
96
92
83
77
85
93
100
101
94
87
93
101
101
88
76
73
79
85
87
92
100
106
107
96
86
88
99
109
101
86
81
96
110
108
95
81
76
79
85
86
87
82
83
86
89
95
97
98
97
99
99
95
85
75
76
85
101
111
110
105
104
103
99
88
78
77
89
100
105
104
102
82
87
85
84
91
104
108
101
91
89
100
108
102
91
84
77
74
72
77
89
102
99
90
86
93
109
118
112
100
92
89
85
79
76
79
93
110
124
127
116
98
81
78
81
92
99
97
94
90
89
80
82
81
80
79
83
90
97
104
104
94
79
70
75
85
92
90
83
81
88
90
90
84
85
92
97
95
86
82
89
101
108
105
98
95
95
96
100
102
99
92
85
82
82
82
81
79
75
78
82
82
76
75
79
79
77
78
92
105
107
91
72
66
69
73
76
84
93
97
90
75
69
67
73
75
70
66
68
84
104
116
120
114
109
103
98
86
76
75
82
94
101
98
85
74
72
79
84
83
81
92
84
79
79
78
78
81
92
104
104
97
91
93
88
77
65
70
84
96
91
81
71
71
69
65
66
79
97
115
117
111
104
101
102
93
82
77
81
91
95
93
87
87
87
82
81
87
97
99
92
97
96
91
83
79
78
78
84
92
102
102
101
95
89
83
84
83
80
77
83
94
102
98
82
72
77
93
107
113
106
94
91
97
98
90
77
77
92
104
101
85
73
81
94
97
90
87
96
108
108
86
87
83
83
80
80
80
80
92
105
111
99
83
78
86
96
92
78
71
83
100
105
92
78
81
93
98
91
81
82
92
99
95
90
89
95
101
100
95
88
87
88
91
90
79
70
71
79
88
88
83
78
74
76
81
84
88
94
100
103
101
93
91
94
98
96
87
80
82
88
89
79
70
70
90
110
109
89
70
74
90
97
86
75
80
101
113
102
86
82
89
103
106
88
68
58
65
75
74
73
92
90
89
89
89
88
88
88
87
86
84
92
105
115
113
97
87
84
89
87
81
76
78
87
99
109
107
94
83
81
87
93
91
86
82
80
89
91
86
81
86
100
108
105
93
86
89
94
93
88
100
96
96
104
108
101
85
74
75
87
99
112
120
124
118
107
95
89
92
91
92
92
92
91
90
89
94
100
100
93
93
104
113
107
83
66
69
85
96
91
89
96
105
106
102
100
102
99
91
81
90
80
81
94
108
108
95
87
90
102
112
114
119
119
115
109
107
107
108
102
98
90
82
78
78
85
94
98
91
87
93
103
105
98
83
75
85
101
113
112
107
103
101
92
87
87
89
87
78
67
76
68
68
79
90
96
98
100
102
100
97
96
97
97
94
95
105
112
114
100
85
75
72
76
81
86
86
80
77
81
89
91
90
87
86
91
97
109
117
117
109
98
90
89
87
84
86
85
80
76
80
79
79
79
81
82
85
91
94
95
92
91
86
81
75
80
91
100
99
89
79
77
81
89
90
86
80
77
82
90
95
101
106
109
103
93
93
103
112
105
88
78
87
96
102
95
88
87
88
86
82
91
92
86
80
77
84
92
94
91
88
87
85
83
83
87
92
91
83
77
85
94
101
100
93
89
92
96
99
94
92
101
115
116
98
78
79
99
109
101
85
83
93
104
100
86
77
78
85
91
82
85
89
88
84
87
97
105
102
90
85
83
80
81
82
92
102
98
82
75
86
104
113
102
85
78
89
99
100
90
83
87
97
97
85
72
75
90
102
99
91
85
84
82
74
68
68
74
81
90
86
86
89
90
87
84
82
84
89
91
85
79
74
72
74
83
92
94
82
70
69
83
97
96
84
76
75
81
86
88
88
88
89
90
94
99
100
97
94
88
79
65
56
58
70
85
94
91
78
71
92
96
98
96
91
80
67
67
80
93
94
87
80
79
82
84
84
83
78
73
68
74
83
90
90
87
83
79
81
88
96
96
91
87
95
109
114
104
89
77
71
66
65
75
92
106
105
92
77
72
94
92
90
93
96
99
92
85
87
92
95
89
80
79
86
92
90
84
79
78
83
89
90
89
86
85
88
93
90
87
87
88
85
79
76
85
92
93
85
79
83
91
99
104
100
90
75
68
74
85
89
79
73
79
96
106
105
93
84
89
92
90
78
74
76
83
87
85
84
82
84
90
93
89
82
81
84
90
87
80
83
87
92
86
78
77
79
84
87
88
92
97
96
92
85
77
73
68
68
75
113
117
117
108
99
92
87
86
89
100
108
108
97
94
97
100
99
96
93
99
103
102
92
85
94
104
112
107
97
94
93
94
98
109
121
125
113
98
93
101
111
108
94
86
92
102
112
110
101
98
108
113
116
119
115
107
100
93
89
87
86
85
87
93
96
98
97
101
105
105
103
90
82
82
91
98
98
105
112
118
116
111
111
119
129
126
113
100
102
109
111
99
84
80
89
103
105
98
93
95
90
104
124
137
131
116
102
93
89
87
89
93
95
91
85
83
89
105
119
121
109
97
89
88
88
81
82
97
116
127
123
112
105
101
101
102
106
112
118
113
100
82
69
69
80
92
92
84
81
84
83
98
115
123
115
100
86
82
88
98
105
104
94
86
86
89
101
119
132
129
111
95
88
87
88
92
95
97
95
91
89
89
87
86
88
98
108
112
110
109
109
112
110
103
93
87
83
82
83
86
89
94
97
96
94
90
84
79
78
88
96
98
93
89
91
95
101
110
118
118
107
93
83
84
90
104
110
105
92
79
75
82
90
101
113
119
111
95
90
104
126
141
140
124
104
89
83
85
93
100
100
105
105
104
102
100
95
86
71
70
78
91
97
96
93
86
85
87
93
97
97
97
95
92
90
96
101
105
106
102
96
93
97
107
113
111
96
84
87
104
116
113
101
91
89
96
99
96
93
94
97
111
122
127
124
120
117
108
92
77
75
86
98
99
96
96
102
101
90
82
84
98
107
105
97
95
94
93
98
105
111
105
93
84
82
87
93
100
105
104
97
86
80
87
94
103
103
95
83
81
99
101
106
111
116
118
118
114
107
95
88
90
100
101
100
103
106
104
92
86
91
101
108
102
96
97
100
98
96
101
108
106
95
83
81
91
101
104
103
99
96
98
102
107
106
101
99
92
86
88
111
96
84
82
92
99
100
95
90
87
90
98
103
99
87
77
75
80
87
92
100
106
105
99
94
98
107
114
111
105
103
104
108
109
107
106
101
97
99
101
106
102
98
92
91
95
99
102
103
103
101
96
82
72
74
83
90
87
72
66
75
92
101
93
79
71
75
82
85
85
89
98
103
104
100
99
108
115
115
104
96
94
105
110
106
98
93
95
96
94
92
90
90
90
92
96
102
106
108
109
84
87
86
78
73
78
88
86
77
69
73
86
98
100
98
102
108
111
101
89
85
88
95
102
103
106
110
112
107
101
94
92
95
94
90
88
91
94
93
84
86
99
114
118
108
96
90
94
101
102
78
87
98
102
96
88
83
84
86
86
85
87
90
96
94
100
108
119
122
110
92
81
81
92
103
109
111
108
104
99
99
104
106
104
100
98
97
95
95
98
104
114
120
113
99
86
85
91
100
100
92
99
108
112
107
95
84
82
85
89
92
92
89
82
74
72
86
110
122
113
98
96
106
111
105
99
99
104
102
97
96
103
114
117
109
97
90
93
97
103
100
95
93
95
101
102
100
101
104
101
99
95
90
86
86
89
95
95
96
95
98
103
103
90
73
68
81
99
103
94
94
111
129
124
100
85
89
104
112
106
100
102
112
115
106
92
82
80
84
85
79
74
77
90
104
111
111
110
111
110
90
79
72
69
71
82
94
103
107
104
100
99
95
85
78
80
90
95
91
86
91
101
106
103
96
89
93
100
108
117
121
118
109
102
102
103
102
95
87
84
88
93
93
90
89
94
103
108
108
110
90
91
91
86
76
75
83
92
93
89
83
81
78
78
78
81
86
88
92
94
95
95
97
101
107
109
101
93
95
106
117
116
103
89
89
104
118
119
111
105
108
111
107
96
88
91
99
101
97
93
93
108
110
98
78
72
83
96
89
76
71
84
100
111
101
86
77
73
81
86
95
106
117
122
115
102
99
105
111
106
98
92
89
85
83
88
100
110
112
106
100
96
94
93
94
97
101
100
94
89
88
93
96
90
82
85
98
108
104
89
80
85
99
106
105
98
90
84
81
81
88
103
117
118
106
94
96
105
112
108
99
93
91
91
87
85
89
95
98
91
85
80
81
86
92
99
100
98
94
97
90
93
95
94
98
98
97
93
89
86
80
79
76
78
86
94
97
98
96
92
92
93
91
94
96
98
97
90
87
94
102
104
100
100
104
105
101
91
83
85
98
102
98
87
81
82
84
84
84
90
102
110
112
105
98
94
86
76
71
69
72
80
89
91
87
82
83
89
96
97
94
86
80
84
95
100
99
93
88
90
91
92
97
107
118
114
95
75
73
91
113
122
108
86
68
67
73
78
80
79
100
105
101
95
91
90
89
87
82
78
76
81
90
93
89
81
78
88
97
96
84
75
76
85
95
98
96
94
100
98
89
82
87
100
107
96
74
60
66
88
102
98
82
66
61
69
84
93
94
87
94
98
95
92
95
96
93
86
81
79
82
81
77
75
80
84
89
93
96
94
87
80
86
94
100
96
90
90
95
95
88
76
67
72
88
93
82
65
60
71
82
82
74
68
71
82
91
95
100
100
83
95
101
104
111
106
90
69
63
73
92
104
105
96
94
97
98
97
93
90
90
93
91
81
77
84
99
104
99
92
79
63
56
62
84
100
99
82
70
75
89
99
100
96
91
87
82
81
86
94
83
77
84
99
109
103
83
69
68
77
92
107
116
114
105
98
97
97
92
89
92
99
94
74
63
76
102
120
113
95
78
72
75
82
88
89
90
90
92
96
102
104
101
94
86
82
84
86
89
92
86
66
66
80
92
90
84
84
88
88
87
83
86
87
84
82
87
92
93
96
100
104
106
99
92
88
92
100
103
100
95
89
91
94
94
89
90
95
103
106
102
93
80
67
64
76
97
108
106
97
87
89
84
83
86
94
102
107
103
98
95
93
87
84
80
80
85
87
90
96
99
100
105
115
114
96
78
79
96
110
105
87
76
86
103
110
109
103
100
99
97
87
77
68
71
80
93
101
104
98
78
92
93
84
84
92
104
110
102
93
89
93
102
107
106
97
87
83
89
98
101
98
99
106
111
101
89
86
101
111
106
88
76
83
96
106
105
100
95
92
87
81
79
83
87
85
81
76
83
95
76
76
83
85
82
79
82
91
100
97
87
83
89
98
100
91
78
78
88
99
102
99
94
92
97
100
96
90
92
94
97
93
93
95
97
89
82
82
89
98
100
93
82
80
88
91
84
75
74
84
80
76
87
99
97
87
78
86
103
111
104
89
79
72
69
72
77
83
89
97
101
98
93
88
85
85
87
89
88
83
79
80
89
102
107
100
87
81
87
102
110
103
83
76
83
94
92
83
78
82
94
91
96
102
103
100
99
102
102
100
94
87
79
72
72
83
98
106
104
99
97
95
93
91
87
83
83
90
100
99
87
73
72
86
106
116
110
95
82
84
93
94
85
75
77
83
84
81
84
98
102
103
93
80
76
89
110
115
100
80
74
86
94
95
92
91
98
105
103
97
87
78
82
92
98
91
87
91
102
111
109
95
79
78
91
105
106
91
71
73
93
105
98
79
69
70
76
80
86
97
101
102
92
73
68
82
104
109
96
83
88
106
116
107
90
75
68
72
79
83
81
76
74
82
93
102
101
96
94
101
107
107
97
85
81
83
84
81
83
95
111
114
102
82
72
81
87
88
85
82
92
92
86
85
87
95
98
100
95
96
101
105
101
90
80
74
65
64
68
81
91
95
88
85
92
108
117
114
102
92
92
97
101
100
96
94
95
97
100
99
96
87
79
77
81
87
90
89
89
91
80
76
79
93
99
96
90
86
88
93
91
79
70
68
74
75
74
71
75
81
90
92
91
88
92
99
105
105
101
100
100
101
101
100
103
103
106
102
93
81
72
71
75
79
81
82
81
84
88
92
71
72
81
93
101
93
76
65
70
81
87
87
82
71
59
55
60
69
73
74
72
72
77
77
78
79
80
81
84
93
104
108
102
89
76
77
88
97
93
84
79
85
92
91
82
82
91
96
93
81
83
79
81
89
94
90
76
67
71
83
96
99
94
79
63
61
73
79
80
74
72
71
73
74
74
77
83
86
86
85
87
90
89
83
72
67
77
97
107
101
86
79
82
85
83
84
100
115
116
99
94
83
78
85
92
92
89
90
96
105
103
93
81
79
89
108
120
114
99
89
84
81
75
74
80
93
101
105
104
100
93
81
75
75
75
75
80
91
101
101
86
68
65
73
76
78
86
106
124
119
86
75
76
85
93
95
94
98
106
113
104
88
73
75
92
110
113
101
85
83
88
90
87
86
90
100
102
97
96
103
108
95
74
66
73
85
87
83
82
87
87
82
78
75
70
67
73
94
111
111
79
75
79
87
92
89
86
89
94
100
99
92
87
83
84
85
82
76
67
67
79
98
110
109
100
93
83
77
76
86
99
96
81
72
82
99
100
86
74
76
86
92
93
89
83
80
84
97
105
99
89
92
92
92
89
86
84
84
86
89
96
98
103
103
98
93
92
89
88
84
84
95
104
102
94
86
78
74
78
85
92
96
96
95
93
93
93
88
85
81
79
83
91
97
99
98
96
96
99
93
101
97
88
89
95
98
93
89
90
95
97
99
107
115
115
105
96
93
101
107
106
94
82
78
81
89
91
90
88
91
101
112
114
104
84
70
69
85
98
100
94
86
87
90
91
92
92
91
89
90
90
86
84
87
95
97
94
90
95
100
98
96
103
109
112
103
88
80
87
99
101
92
78
76
85
101
102
88
75
79
98
114
113
100
81
71
73
84
95
102
106
103
99
94
90
87
90
96
101
106
79
84
92
95
93
88
88
91
99
104
104
103
100
103
105
105
99
89
82
79
83
88
88
87
91
95
91
79
73
81
97
102
96
85
77
74
72
73
80
91
97
100
100
99
99
101
102
105
108
107
75
90
102
106
99
90
87
88
88
94
102
106
104
99
98
107
112
105
92
79
77
80
84
87
89
92
92
97
101
104
98
92
86
86
79
67
61
67
81
92
92
87
87
90
98
104
108
105
94
76
71
83
101
109
102
90
79
73
73
79
89
94
92
87
90
103
112
110
96
85
80
81
82
85
88
92
104
117
123
110
87
74
81
94
95
81
74
82
94
97
89
88
92
95
97
93
90
89
84
71
73
72
85
97
98
89
82
80
85
88
90
88
81
76
84
97
109
108
94
84
88
97
101
94
86
86
95
108
113
103
86
74
78
88
91
83
79
84
93
92
87
86
95
106
104
92
80
77
80
83
78
66
65
73
83
85
85
87
94
96
92
87
83
82
85
91
97
96
85
81
85
96
103
100
93
93
96
96
93
93
97
95
87
78
76
82
91
96
97
91
84
76
77
86
100
105
96
78
65
69
81
78
75
76
82
82
77
76
83
88
89
87
87
91
93
91
85
83
80
79
77
79
83
91
101
109
107
92
76
76
92
104
100
87
80
87
98
101
96
91
84
74
64
61
76
92
92
75
62
65
82
93
93
89
87
87
85
83
87
93
98
94
87
81
84
87
84
83
81
81
78
75
76
80
87
91
89
83
75
77
85
94
95
87
84
86
86
82
76
78
86
92
91
83
76
72
65
62
64
78
84
84
75
69
74
91
102
106
105
106
108
102
87
74
72
76
82
88
89
86
81
78
77
77
71
69
74
83
93
95
93
87
83
78
78
80
78
74
73
80
94
105
110
107
95
81
68
64
68
77
94
89
89
96
108
110
99
84
79
94
108
106
91
86
96
107
103
91
82
91
110
112
101
94
101
112
119
107
94
93
101
108
110
111
116
118
111
95
87
91
94
95
97
103
109
108
103
94
91
101
103
96
90
95
101
107
102
90
79
75
83
93
102
111
115
115
108
105
105
107
109
104
99
102
108
107
103
106
114
122
120
110
107
113
126
128
112
92
83
90
96
89
81
84
102
114
108
92
84
85
84
90
106
115
114
108
107
106
103
100
105
115
122
119
104
89
85
94
105
107
100
95
97
98
98
92
93
104
116
121
120
117
117
116
113
107
104
101
103
99
91
77
68
71
86
97
98
91
86
83
76
93
117
124
117
111
112
120
125
126
123
116
104
92
87
87
91
95
97
95
98
101
100
95
89
91
98
104
101
94
94
101
105
101
94
94
104
116
122
117
104
93
92
93
89
80
72
78
91
100
103
109
107
99
93
99
111
116
111
104
101
93
84
84
91
104
111
108
99
94
94
97
97
96
97
98
102
103
100
96
94
91
90
91
95
96
95
94
101
111
114
111
109
107
96
82
73
81
95
104
114
111
101
85
81
88
97
97
87
76
72
75
81
85
91
92
90
89
90
92
90
89
93
100
101
97
89
89
102
113
113
105
98
100
104
93
79
66
67
81
93
97
99
102
98
96
97
100
98
95
91
96
99
101
101
98
98
97
91
77
66
64
73
83
88
88
88
88
86
81
82
89
102
112
108
95
77
74
89
108
120
115
106
101
99
94
89
81
68
59
60
71
91
108
109
103
98
98
98
95
98
96
99
105
108
104
99
98
99
98
94
93
95
92
89
95
106
114
105
91
84
89
98
103
101
96
90
88
90
99
103
103
98
96
99
103
101
91
81
71
72
82
99
111
110
100
88
83
86
92
122
112
99
94
101
105
100
93
93
103
114
119
110
95
82
85
96
105
104
95
91
90
92
92
93
97
105
109
106
96
94
95
101
108
108
101
86
79
84
99
110
104
96
92
95
98
95
89
87
90
120
116
99
88
91
96
98
94
89
89
94
99
91
86
82
86
90
91
86
85
90
96
104
108
105
95
91
89
92
92
89
94
104
111
106
90
76
77
92
104
108
103
96
94
98
99
98
94
92
93
106
110
102
88
74
73
85
96
101
96
89
86
90
99
107
111
110
106
102
100
94
92
98
108
106
93
73
64
68
79
86
87
93
96
94
86
82
85
92
95
96
102
110
119
114
99
88
80
81
88
96
106
110
103
88
81
86
97
103
99
96
95
102
111
109
102
98
105
113
114
103
95
92
94
93
90
82
80
81
82
86
91
95
97
95
88
78
77
91
107
114
112
108
105
104
99
89
81
83
89
86
88
91
96
105
105
102
95
86
83
86
93
99
99
88
77
75
86
95
99
101
110
118
110
96
87
90
99
101
95
91
95
105
113
113
98
79
70
83
105
110
97
83
81
90
97
97
101
107
105
102
89
81
83
94
104
101
92
84
82
86
89
87
81
82
83
87
91
91
89
99
120
134
126
102
85
87
99
108
105
99
97
101
112
117
111
90
73
71
79
82
84
85
92
98
98
97
100
107
106
129
116
103
94
89
88
88
94
98
100
95
86
74
73
84
97
106
109
108
107
105
107
102
96
90
90
93
97
103
106
105
101
98
98
107
115
108
93
82
83
89
99
105
107
110
109
107
99
91
92
112
113
104
90
83
87
93
101
97
86
77
74
76
82
92
97
99
99
100
101
100
91
82
80
87
96
99
95
91
96
103
104
98
98
104
116
122
116
107
105
109
111
107
102
102
109
113
110
100
93
82
87
84
77
78
92
108
107
88
67
65
80
98
103
98
84
75
70
67
72
85
96
105
104
97
95
97
101
103
99
96
92
95
99
101
101
103
104
106
104
101
98
96
91
89
91
99
109
110
104
75
76
78
82
91
100
101
97
89
88
88
85
84
81
82
83
80
71
65
71
89
104
109
104
94
92
103
120
128
117
97
86
84
88
87
84
86
92
99
93
86
81
83
89
92
93
96
95
97
99
90
90
90
96
98
91
78
74
86
103
106
89
70
62
75
95
106
100
91
88
91
93
91
84
83
92
110
120
116
104
89
82
84
91
100
102
99
93
90
87
85
84
85
87
93
100
98
92
84
85
108
115
108
98
86
79
73
72
81
89
96
97
93
91
89
95
102
107
100
91
85
86
89
87
84
90
98
104
101
90
80
80
95
115
128
126
107
91
85
93
100
102
94
84
81
86
92
91
90
89
104
119
117
100
84
81
90
93
87
73
70
82
95
97
88
78
75
85
93
94
93
94
96
90
84
79
85
100
112
109
97
89
94
109
117
111
94
85
91
106
112
106
91
80
73
73
81
90
97
100
95
111
104
86
79
85
99
102
88
70
65
71
79
81
74
65
65
79
95
107
107
103
97
92
86
82
87
97
107
109
100
88
84
86
95
96
86
76
73
85
95
98
89
79
71
70
75
81
90
94
107
113
100
82
77
84
92
91
83
75
79
87
94
95
89
85
88
93
97
98
95
92
88
85
83
90
99
99
98
97
94
88
83
81
85
89
84
71
64
73
88
100
99
90
83
82
87
93
95
93
122
114
106
96
89
81
75
77
86
91
91
94
100
104
100
98
99
99
96
89
88
91
90
81
81
92
103
103
98
99
101
96
87
81
82
85
90
90
93
96
98
99
102
99
94
92
97
105
104
95
108
99
98
98
89
72
62
71
89
102
102
92
83
80
82
91
99
103
104
107
109
107
101
97
96
98
92
86
89
100
102
93
80
78
86
94
101
105
106
101
95
88
87
86
84
84
90
96
98
94
77
84
90
89
86
80
77
80
90
99
103
96
83
74
77
89
99
107
111
115
111
105
102
106
108
102
91
88
92
93
86
73
70
80
94
104
101
96
91
90
87
80
76
73
74
81
91
102
106
100
70
77
78
83
88
99
102
98
92
85
82
83
86
92
94
91
89
93
101
105
103
97
97
106
110
112
113
116
116
105
87
75
76
84
93
95
98
99
98
91
86
80
80
82
87
89
93
96
102
103
85
70
73
83
94
98
97
98
95
85
66
63
78
98
102
89
78
78
91
103
103
96
93
98
106
110
113
115
116
106
97
91
91
93
94
95
98
103
107
101
94
93
95
98
98
92
82
73
74
82
83
66
75
93
99
92
81
81
86
84
76
71
76
85
88
87
81
82
92
100
102
96
94
95
94
91
90
94
102
105
99
92
92
101
109
108
100
93
90
92
99
103
101
95
89
83
75
70
71
82
68
66
78
95
102
96
88
84
82
79
75
73
75
78
82
86
90
95
98
101
103
101
97
95
94
92
91
97
105
112
103
87
77
84
104
117
116
98
81
77
86
95
96
88
84
82
82
82
89
101
71
78
86
86
83
88
97
102
94
73
61
65
79
91
92
87
86
93
104
113
112
99
91
93
102
105
102
98
103
110
111
100
83
78
91
110
118
107
83
72
77
90
94
92
89
88
87
83
88
94
90
94
96
87
76
80
97
107
99
82
70
76
91
102
100
87
80
80
93
103
104
92
81
81
90
96
94
86
83
88
102
116
120
113
102
91
82
78
74
78
86
90
92
91
87
86
85
82
77
79
94
90
89
88
86
82
82
92
99
102
97
92
89
92
90
85
79
83
89
95
97
93
88
84
81
78
79
83
85
89
92
105
118
123
110
91
70
64
71
82
92
92
87
82
79
81
83
86
90
92
85
74
76
88
92
86
80
84
99
110
107
94
84
80
80
75
75
83
95
100
95
92
92
94
96
92
87
89
96
102
98
97
93
90
90
89
90
90
85
83
82
84
87
84
79
78
82
90
98
101
78
76
83
90
98
96
90
90
97
103
101
92
85
84
82
74
68
71
78
88
90
86
84
88
100
111
109
94
86
89
98
105
97
81
69
73
91
105
103
87
76
78
88
93
86
81
85
92
92
87
86
89
94
100
102
96
89
87
95
102
102
92
84
80
85
95
94
83
73
75
83
87
83
82
93
108
113
96
78
73
83
97
98
93
85
80
86
96
102
97
90
86
87
88
84
83
90
95
93
83
90
90
93
100
103
97
90
89
99
107
104
89
77
81
98
117
120
104
85
81
82
78
75
79
93
104
105
95
89
90
93
87
81
83
88
91
84
82
86
102
112
107
95
87
83
85
91
96
96
93
92
89
91
95
97
96
95
99
103
103
94
85
82
87
96
100
98
91
84
83
83
82
85
91
98
103
99
96
99
108
110
94
76
72
82
92
85
75
77
96
111
110
104
98
93
89
91
99
107
104
96
95
91
84
75
78
86
95
98
97
94
93
92
87
80
76
79
82
80
80
86
97
106
103
94
86
84
88
95
103
106
95
84
82
91
97
94
84
83
90
98
95
94
98
103
102
97
101
107
105
91
94
85
73
65
68
79
89
97
102
103
100
97
90
86
87
91
98
102
100
94
90
88
86
81
73
67
72
85
101
104
94
85
85
93
97
93
93
98
106
101
86
77
81
94
104
98
91
91
88
87
85
76
71
78
86
91
92
96
95
86
80
81
90
91
86
82
85
100
108
98
79
65
70
83
88
83
79
86
100
105
97
86
84
85
86
85
91
101
110
104
86
69
66
78
88
90
88
84
85
90
92
87
83
84
89
91
90
87
81
71
66
69
77
80
73
66
65
73
83
85
81
75
80
94
107
110
103
98
99
101
99
92
90
94
97
89
80
76
82
86
83
79
76
78
80
84
90
104
111
89
98
102
95
84
82
83
83
82
80
81
86
86
87
92
96
94
81
69
66
77
93
100
99
97
103
109
109
102
98
99
94
86
82
84
89
82
70
63
71
84
93
96
92
90
90
92
99
107
112
83
87
97
100
97
92
89
85
81
82
94
99
101
102
109
118
117
100
82
78
89
99
102
100
97
95
95
93
92
89
85
79
76
74
74
76
80
79
80
89
102
110
106
95
88
89
95
101
94
83
73
74
88
103
108
98
85
78
81
88
98
98
88
85
89
99
103
98
90
90
92
90
87
91
94
93
87
88
90
88
80
75
78
90
99
102
98
94
83
86
90
98
100
91
81
79
87
96
94
78
86
86
92
102
100
87
75
74
86
98
103
98
84
76
77
85
89
87
84
83
86
89
89
90
91
90
86
90
97
103
101
92
85
90
101
103
96
86
75
71
73
83
96
107
102
91
82
87
91
87
96
89
82
79
81
83
86
94
104
107
103
98
93
89
86
84
84
83
80
86
95
98
97
91
91
97
99
93
87
90
95
95
86
78
75
77
80
83
83
85
87
92
98
104
105
95
79
68
68
79
91
85
73
67
73
83
99
106
104
96
87
84
89
92
87
80
75
81
91
102
105
95
81
74
82
99
107
96
75
62
71
88
95
89
79
76
79
82
87
92
97
94
85
78
80
85
82
71
64
73
88
93
87
77
74
82
92
95
90
83
77
81
86
87
86
83
83
90
99
101
91
77
65
64
70
81
91
92
84
80
81
89
96
98
94
88
80
71
69
78
87
91
87
83
87
96
101
97
89
85
92
94
87
78
76
83
92
93
89
80
77
81
88
93
94
92
93
95
96
90
81
75
77
82
80
79
78
88
98
103
95
85
78
77
84
85
79
70
67
77
91
102
105
106
107
106
103
99
96
89
78
76
76
85
93
101
101
104
106
109
109
100
92
94
101
109
105
93
81
89
108
124
129
126
121
118
113
106
102
109
119
121
107
89
80
83
89
95
97
94
86
82
92
108
121
115
102
90
86
91
81
77
74
73
77
90
100
107
104
102
107
110
106
100
98
102
109
110
102
94
96
105
114
116
111
100
94
94
100
108
108
103
95
92
95
97
88
77
80
95
110
107
93
83
88
95
91
84
85
94
95
95
92
81
75
80
98
114
120
119
118
121
116
105
90
82
81
87
85
78
75
81
95
108
112
111
108
106
103
97
96
100
105
105
102
94
84
75
81
97
114
114
101
86
84
87
89
89
92
96
98
103
107
102
93
95
111
128
133
125
114
106
97
91
89
88
87
79
68
68
81
101
114
116
113
112
116
117
109
103
103
107
109
99
84
74
81
98
114
113
101
85
78
80
87
89
89
93
98
99
104
109
109
100
98
104
113
118
113
108
106
103
95
90
98
105
107
98
88
90
100
112
115
109
103
100
101
104
109
111
110
99
89
81
73
70
79
94
112
112
93
73
68
78
84
87
88
94
95
86
104
110
100
86
83
89
98
96
93
97
104
107
106
104
100
97
93
92
100
109
112
105
98
99
103
100
92
91
101
111
109
95
86
88
94
93
90
86
80
79
81
91
107
115
109
94
85
88
86
76
85
88
85
81
79
79
84
89
94
92
91
91
94
96
96
89
83
86
99
106
103
97
99
112
117
108
91
81
88
104
108
102
99
105
117
122
116
105
83
65
62
83
111
130
123
102
86
82
89
92
84
82
85
91
96
95
95
98
102
103
101
97
96
95
91
90
98
110
115
110
102
100
107
113
114
103
90
83
86
93
99
100
98
105
114
125
125
117
101
87
78
79
88
98
104
100
90
86
88
96
102
100
98
101
112
119
116
109
107
110
116
115
106
96
92
98
107
116
118
113
113
114
111
104
99
93
90
89
85
88
88
92
96
97
100
101
98
96
102
111
111
102
89
84
91
102
107
105
103
97
107
103
97
98
109
117
116
108
103
103
109
109
101
97
100
104
104
99
95
102
111
112
109
105
99
92
78
71
78
89
98
98
98
98
98
91
82
80
93
109
112
104
94
92
97
104
107
107
106
98
101
100
101
101
96
94
95
99
103
103
103
101
98
98
96
91
86
89
95
103
103
96
98
105
107
94
75
67
79
95
98
90
88
95
103
101
87
79
83
91
88
78
75
84
94
97
91
84
84
84
92
104
111
111
106
102
106
108
103
97
91
93
101
104
95
80
70
76
93
104
104
105
104
105
101
97
95
95
97
93
82
73
71
79
93
98
88
77
80
85
86
78
71
76
89
96
91
85
83
88
81
87
88
92
107
124
128
116
98
84
83
92
100
109
108
97
87
84
86
92
100
109
109
97
87
89
98
106
102
98
93
86
80
79
87
99
94
83
81
91
101
99
95
89
88
87
88
93
98
99
98
90
82
82
95
107
105
94
83
85
87
91
88
89
98
105
106
103
97
91
88
93
97
95
89
89
92
97
102
105
104
96
83
81
90
103
107
100
96
99
101
102
105
100
87
73
66
75
87
90
124
122
116
104
91
82
73
72
79
85
85
82
75
79
91
95
93
94
95
91
88
84
83
86
89
92
96
103
107
104
95
84
80
83
94
105
106
104
101
97
90
88
92
99
100
95
84
77
77
84
116
112
102
93
90
94
96
93
88
82
79
82
91
103
107
101
88
78
76
79
84
85
80
76
76
85
97
105
103
95
91
90
92
97
103
107
106
99
90
86
84
85
90
98
112
119
115
102
95
94
90
83
71
73
89
111
116
109
98
94
97
103
105
104
103
98
92
81
72
74
82
87
89
86
84
86
87
85
84
83
86
90
99
107
111
108
98
90
85
88
93
95
96
96
98
100
101
100
97
96
93
88
85
94
105
105
93
87
95
113
121
111
92
79
78
81
83
81
81
88
93
93
91
89
87
89
89
87
84
82
82
85
91
102
101
91
85
86
96
102
101
95
93
95
96
97
97
96
92
88
102
93
91
97
100
91
78
77
94
110
110
95
84
78
78
81
83
85
88
90
91
88
86
84
85
88
96
102
101
93
83
84
88
92
93
90
94
100
104
98
88
83
87
96
107
114
111
98
90
90
92
82
73
72
79
86
93
97
97
94
85
82
87
93
92
93
97
99
92
81
78
85
95
95
88
87
95
106
109
102
93
87
87
88
92
101
111
113
108
94
85
84
90
99
111
112
107
99
98
104
72
84
87
81
76
85
101
107
98
84
78
87
98
98
96
96
99
96
87
81
84
98
107
104
92
85
92
102
107
102
96
92
89
87
88
95
102
110
109
105
101
101
105
110
112
107
97
94
100
105
81
101
99
83
73
83
99
103
96
85
91
103
109
107
98
91
89
88
91
94
97
100
97
91
86
83
85
89
92
93
95
96
97
96
93
89
88
89
94
100
104
105
107
107
104
97
89
82
82
82
106
104
89
71
71
85
102
109
102
88
82
89
104
112
109
97
89
91
95
98
96
93
88
87
84
83
83
76
77
85
94
99
99
96
91
87
83
81
86
92
92
89
84
83
86
88
90
90
87
88
112
106
91
81
83
94
109
117
114
100
81
78
92
106
109
100
92
91
97
101
98
92
88
89
95
97
89
74
72
86
100
101
91
82
81
84
86
88
91
90
83
79
81
86
87
87
90
95
100
103
111
108
104
94
91
92
93
96
104
109
103
94
89
88
90
94
98
97
99
105
107
100
91
93
101
109
99
83
76
86
95
92
83
79
84
92
95
89
81
76
77
81
93
101
96
87
81
84
92
95
97
105
102
96
89
82
76
74
84
95
102
96
84
72
78
93
107
108
100
97
98
98
99
98
99
100
100
99
93
86
83
81
83
84
87
90
87
81
75
74
76
81
87
93
96
91
86
87
90
89
95
100
93
89
88
86
85
83
84
86
85
84
83
86
91
94
99
99
97
90
89
94
99
98
92
92
100
110
106
96
88
92
95
89
81
78
84
90
90
85
81
81
85
90
96
96
95
90
87
85
105
96
88
87
89
92
97
98
97
86
77
77
91
105
106
97
90
94
103
106
101
92
92
94
95
95
99
100
102
98
101
106
107
99
87
86
95
104
102
92
89
93
101
104
100
98
97
92
86
82
102
90
85
89
92
95
97
97
94
84
75
77
91
103
106
98
97
99
105
107
100
91
88
92
96
96
91
86
87
90
96
100
101
100
98
95
96
96
94
90
93
101
102
98
93
96
100
99
90
86
81
76
77
85
89
93
90
83
83
84
85
88
94
98
101
98
96
96
93
91
90
89
89
93
98
99
95
90
88
88
87
87
83
84
89
95
98
95
90
86
88
89
83
79
83
96
101
99
94
91
68
66
74
85
87
82
81
82
85
88
88
90
97
103
100
96
95
95
100
102
97
90
91
99
113
117
110
98
89
86
86
84
82
81
89
99
108
110
102
88
78
73
74
81
92
97
100
97
94
93
69
64
73
88
96
98
98
101
101
91
78
74
83
94
98
95
95
100
105
104
102
94
92
97
99
94
89
87
87
85
85
90
103
110
107
102
97
101
99
88
72
69
81
97
101
97
88
88
92
93
87
76
79
93
106
106
100
98
99
95
86
76
75
83
90
92
91
93
95
94
85
83
86
89
80
62
57
71
91
96
88
84
95
108
110
98
84
79
87
90
90
88
94
98
97
89
84
82
84
86
93
86
87
91
95
88
80
86
99
109
105
95
88
91
95
89
81
87
96
95
83
73
79
95
99
90
77
82
96
104
95
82
78
86
93
95
88
84
89
96
103
104
100
96
91
85
83
84
87
91
84
89
90
89
86
86
93
105
114
113
103
88
85
93
101
97
89
86
94
102
101
92
88
97
113
123
115
99
89
91
95
96
94
90
90
93
91
92
91
93
94
96
97
94
87
80
80
84
90
96
100
104
98
92
90
90
98
106
112
109
99
81
70
73
87
97
95
86
82
92
107
110
99
95
97
108
110
98
86
81
89
96
100
100
100
95
89
82
84
91
99
103
97
87
77
76
80
82
79
81
95
101
102
100
95
87
82
85
95
104
100
91
76
69
75
84
87
82
76
82
90
95
96
96
97
97
94
83
80
84
93
94
94
95
97
95
84
73
75
93
114
119
107
93
86
90
94
88
81
78
78
86
94
94
88
83
86
94
99
99
96
93
90
84
80
78
79
81
83
84
84
85
88
96
103
105
95
84
78
82
92
93
92
91
95
96
90
86
85
94
103
106
105
108
112
107
96
87
82
80
100
103
95
78
70
79
97
108
101
93
86
88
90
88
84
78
78
81
89
95
94
88
84
86
92
97
96
92
91
92
94
93
90
93
97
99
98
96
98
104
102
93
93
100
110
107
95
83
81
89
113
113
97
78
69
74
83
89
91
91
87
84
83
84
85
79
75
81
94
103
96
80
72
79
92
95
89
86
96
109
109
98
87
86
91
90
81
85
102
121
120
101
81
80
89
99
99
91
87
90
92
97
97
92
90
84
81
84
89
92
87
83
83
84
85
78
74
82
100
107
97
78
71
84
100
102
92
88
97
107
104
93
84
85
87
84
75
77
92
108
105
84
71
72
86
100
98
89
80
77
86
96
100
99
96
93
91
93
92
89
85
83
83
83
76
73
78
90
98
99
94
94
99
101
100
102
102
106
105
101
91
83
85
92
103
108
102
91
86
85
78
68
66
73
84
87
83
79
78
76
93
98
96
88
83
86
92
94
85
76
76
82
85
82
78
82
88
89
82
80
90
109
120
113
98
92
96
106
106
99
95
96
98
100
109
117
116
102
87
85
88
89
82
76
73
73
77
83
87
86
88
76
73
74
80
88
91
90
83
80
83
87
86
88
92
93
89
80
70
76
91
106
111
107
98
90
87
85
82
85
96
108
109
98
92
97
105
103
89
87
98
110
108
90
72
71
82
94
96
93
87
75
77
88
95
94
89
84
85
92
96
94
84
78
80
84
82
78
81
92
100
97
90
92
98
97
87
74
67
75
90
103
102
88
84
91
101
103
89
78
86
100
107
95
78
76
88
102
108
105
102
106
107
106
102
89
81
77
82
91
96
94
86
78
77
82
83
82
85
95
99
92
78
78
89
95
87
76
75
85
97
97
88
81
83
90
95
94
89
86
89
95
96
91
82
79
88
103
113
109
103
115
114
103
93
83
79
80
86
89
92
96
95
93
90
90
88
87
89
96
98
91
81
78
86
94
92
85
77
82
84
86
84
87
90
90
90
90
88
94
95
95
97
90
82
78
79
86
92
93
86
91
90
85
80
80
83
89
90
86
83
85
90
91
87
81
82
88
97
97
96
91
89
87
88
94
98
95
81
70
67
75
88
97
97
93
90
86
84
82
86
93
99
101
94
87
80
77
77
79
86
82
78
76
77
78
83
87
82
74
67
70
79
86
86
84
84
92
97
97
94
91
91
91
88
92
96
99
94
82
78
84
92
98
100
96
91
83
78
79
84
88
88
89
95
102
104
99
93
88
94
93
90
88
89
91
93
90
83
75
68
70
82
94
99
97
95
95
95
95
94
93
96
98
95
93
95
97
96
93
90
89
92
95
96
96
88
79
76
85
92
90
78
70
79
96
107
108
105
97
80
92
100
96
84
80
92
116
128
118
97
88
97
110
113
112
107
103
92
81
86
102
121
127
118
107
101
101
105
110
109
105
95
87
83
90
101
115
122
117
102
91
93
108
119
115
106
97
94
97
79
87
98
102
100
100
105
116
119
111
100
88
78
74
77
94
111
118
107
90
85
96
105
105
99
95
95
96
96
94
94
96
96
96
98
95
89
83
93
115
129
121
97
82
79
84
88
90
93
97
103
105
106
105
102
102
105
108
111
111
104
94
83
76
75
88
106
117
111
100
91
91
97
103
108
112
111
105
95
90
89
92
93
92
96
98
91
77
77
97
124
131
111
86
74
76
83
87
92
97
102
102
105
103
99
95
93
99
107
111
110
108
102
99
99
103
106
105
99
97
98
103
112
115
116
114
109
102
92
89
91
93
90
89
86
93
91
87
86
88
99
106
105
99
96
96
94
90
84
83
90
90
94
99
99
98
96
93
94
101
111
117
115
109
106
106
104
100
94
94
98
104
106
102
98
96
91
89
88
88
89
86
85
86
87
91
94
96
101
104
99
97
96
96
95
94
95
93
84
68
94
102
101
99
99
100
99
93
92
100
115
121
117
110
108
106
103
99
99
103
101
90
79
81
91
97
98
97
99
100
94
83
81
90
106
114
115
111
112
109
106
104
104
102
94
86
85
91
93
82
104
112
110
102
96
98
97
92
97
108
115
112
108
104
102
100
96
98
105
108
103
89
83
95
109
114
111
108
108
110
103
91
90
101
118
128
126
117
105
95
92
99
108
112
107
95
84
83
93
101
98
94
94
99
103
102
103
108
113
113
111
108
107
107
99
87
80
81
92
100
105
104
109
113
111
104
98
99
105
106
103
99
95
95
100
116
124
118
103
90
88
96
105
108
109
104
96
88
92
101
94
91
93
98
107
114
117
114
106
102
100
104
107
108
109
103
90
83
84
94
106
118
120
110
96
90
86
89
90
94
100
98
90
78
77
95
112
113
102
90
88
94
100
104
107
108
110
113
117
117
104
103
104
105
106
112
115
106
94
91
97
103
105
104
107
111
109
101
95
97
104
104
98
92
92
92
93
90
91
100
106
101
89
81
83
92
96
96
97
99
99
95
94
96
103
106
111
122
130
124
106
102
102
103
103
109
114
109
103
98
102
105
105
97
85
81
88
102
108
104
91
78
75
84
96
101
104
105
111
115
109
98
91
96
102
101
93
87
94
107
109
94
82
82
90
104
110
111
106
99
93
91
90
92
95
107
115
116
105
96
91
94
100
98
87
80
83
93
99
97
89
85
88
95
98
103
108
111
110
103
95
86
83
88
99
106
108
99
93
93
94
90
84
83
88
103
110
110
100
90
89
87
79
73
78
91
102
104
105
100
94
93
92
100
106
108
106
100
96
95
100
104
103
95
92
94
96
91
83
88
100
105
95
80
80
96
110
105
92
84
88
99
105
103
99
102
108
107
96
86
95
91
85
79
77
80
84
94
108
120
118
108
95
93
100
105
104
104
105
104
102
98
94
92
93
94
92
84
80
88
103
107
98
87
82
92
103
108
107
103
97
94
100
103
102
95
91
93
93
90
98
99
103
98
93
88
90
98
109
119
118
111
107
106
99
88
83
87
101
100
88
81
85
93
95
95
98
102
104
97
86
81
84
87
87
88
95
107
114
107
88
72
73
87
100
101
96
94
99
106
108
102
95
92
96
101
100
103
103
103
101
105
112
117
108
91
79
77
81
81
79
81
84
88
86
88
97
107
108
97
86
83
85
85
82
84
91
97
98
88
75
67
70
84
99
106
101
94
94
103
103
87
71
74
89
100
96
94
98
105
108
101
92
88
86
88
90
91
89
87
86
83
83
86
87
94
93
85
80
85
94
98
96
93
93
90
87
84
84
89
92
92
89
91
94
94
90
80
75
87
97
84
78
86
98
99
92
90
99
108
109
99
89
82
79
79
84
91
100
101
96
84
82
90
100
99
85
63
58
69
83
90
96
102
106
99
84
75
80
92
103
107
102
97
94
95
95
92
89
88
92
83
83
94
101
101
99
99
98
90
83
87
103
112
98
74
62
71
86
96
89
83
86
95
100
93
79
68
71
82
93
100
102
100
93
88
89
88
88
89
89
93
92
94
95
98
101
100
98
94
79
68
70
82
94
102
112
113
105
87
73
82
104
115
103
81
66
67
74
78
83
87
94
99
100
92
89
89
88
96
108
116
109
91
74
78
94
107
106
91
78
75
83
92
99
100
93
88
91
98
77
79
84
87
92
102
113
116
112
104
99
103
103
102
102
103
100
93
77
77
87
101
106
104
102
101
99
94
87
83
89
100
102
89
77
77
88
102
105
97
90
88
93
103
106
100
92
90
96
102
89
96
97
92
90
88
93
96
99
104
109
110
104
101
104
114
115
103
85
82
89
98
102
101
99
98
96
93
87
84
85
89
93
95
91
89
86
91
99
102
103
102
102
103
101
95
91
89
92
92
88
89
90
93
94
96
94
93
91
89
87
88
96
107
112
106
94
88
84
87
93
95
98
98
96
92
86
83
86
89
92
88
84
84
88
91
93
94
96
95
90
83
81
86
90
92
90
89
88
92
77
79
87
96
110
117
113
107
100
91
82
87
103
117
113
93
74
71
86
101
103
94
88
89
96
96
85
73
73
84
91
87
80
74
79
87
87
86
84
82
80
79
82
89
92
93
91
91
93
99
92
95
95
98
107
109
108
102
96
91
94
102
111
111
101
88
82
85
94
102
96
87
79
86
96
104
97
86
81
83
90
91
87
82
83
85
79
69
67
75
85
96
104
106
102
95
89
87
90
98
111
114
108
99
95
93
92
87
86
88
92
96
93
86
85
91
101
104
95
84
80
89
100
104
98
91
93
95
94
89
89
92
94
89
85
87
82
77
73
76
82
87
89
96
101
97
91
81
81
86
106
110
106
100
93
86
85
88
93
96
97
97
97
95
94
96
99
96
87
79
84
98
110
102
82
65
68
79
86
87
89
93
93
87
83
88
96
94
84
76
74
75
77
81
87
95
92
84
80
83
95
101
102
94
86
83
87
94
97
97
96
103
114
121
115
101
95
92
96
100
100
97
93
86
77
70
68
70
73
80
88
94
93
86
83
88
97
97
89
84
85
92
94
87
84
89
100
106
104
98
106
109
102
94
88
90
95
99
95
88
82
88
101
115
117
109
100
99
103
104
99
92
88
90
94
95
89
79
73
74
82
94
99
93
86
83
87
90
89
88
92
100
97
89
85
95
108
115
107
98
113
111
103
95
95
97
95
94
93
92
90
92
101
107
104
101
97
93
90
86
83
85
89
96
100
101
96
88
78
75
81
95
105
103
90
80
74
78
85
90
92
90
81
74
82
95
104
100
90
83
94
86
85
92
96
90
81
81
91
103
110
114
115
109
96
91
94
97
93
82
71
75
89
102
109
106
102
95
92
88
88
94
104
108
100
84
76
80
90
95
92
87
80
77
82
87
91
94
93
88
80
63
62
81
97
99
90
87
93
99
99
97
94
91
90
94
104
110
104
90
78
82
96
111
109
95
85
89
96
97
88
82
92
104
103
94
92
100
107
98
86
83
94
103
104
94
89
94
101
95
92
77
70
82
99
107
99
85
81
80
80
79
77
82
91
96
101
98
94
88
84
88
97
100
89
69
61
77
96
101
86
70
75
89
100
99
96
99
102
98
88
90
99
107
107
100
93
92
90
86
92
94
95
94
95
88
79
68
69
79
86
87
87
92
96
94
85
78
79
83
83
84
86
89
83
73
68
78
94
101
91
78
75
87
97
96
87
82
87
95
98
92
90
89
92
92
93
93
91
91
79
92
97
91
85
82
81
83
87
87
88
88
86
89
91
89
85
82
86
89
89
91
96
99
96
88
82
82
87
93
94
94
93
94
96
96
87
82
84
93
96
92
84
81
83
86
92
96
100
105
96
93
85
80
82
89
95
96
91
86
83
84
86
86
85
84
87
91
95
94
97
103
108
106
96
84
76
76
83
86
90
94
97
98
97
97
93
85
82
85
91
93
87
80
76
80
91
96
97
96
94
89
84
81
82
84
87
89
91
86
84
86
86
82
81
82
87
93
92
87
85
91
100
107
101
88
79
76
76
77
82
92
97
96
93
89
86
84
79
79
82
89
87
81
77
82
90
97
98
96
73
80
92
93
84
79
81
88
92
95
94
91
84
79
81
87
93
91
85
79
77
82
90
98
101
100
92
81
75
71
79
90
95
93
84
78
82
88
88
80
73
70
76
84
93
94
91
87
86
88
83
93
95
92
89
91
95
95
91
92
93
92
85
84
89
89
85
77
73
79
88
90
89
92
99
99
92
83
77
82
88
93
93
92
88
85
84
87
89
88
82
75
75
83
90
92
87
79
72
74
99
98
96
91
94
98
97
91
87
87
89
86
85
86
88
84
72
68
78
90
95
90
88
93
103
102
93
86
87
94
98
98
99
102
99
88
75
73
83
92
93
89
83
79
80
83
88
92
91
90
88
92
99
100
96
85
78
79
88
97
96
91
87
87
87
85
86
93
104
107
99
87
83
91
98
103
104
105
101
96
89
90
96
100
90
78
72
79
92
95
87
78
83
93
99
97
95
94
94
91
87
99
110
108
92
74
70
80
92
99
102
103
104
101
95
92
100
109
114
108
103
102
102
100
92
90
99
106
99
84
74
77
85
88
88
89
92
100
103
101
90
82
85
97
107
104
93
85
83
81
99
108
106
96
82
78
85
93
93
88
87
94
102
101
94
89
88
92
91
87
90
106
117
108
89
77
80
89
89
82
80
88
98
100
101
105
107
101
99
97
98
96
86
76
75
78
79
77
80
80
94
91
86
85
84
88
94
98
94
85
79
80
81
81
81
79
78
77
77
75
78
87
94
92
82
77
84
92
94
92
99
114
118
104
92
89
95
100
92
84
85
88
82
70
61
66
78
83
84
82
82
78
81
89
94
95
96
95
92
89
85
83
80
76
79
80
80
79
83
89
87
81
73
72
84
93
98
95
90
89
99
113
108
83
63
65
85
102
104
90
85
89
92
90
87
90
97
99
96
92
81
86
89
89
89
91
92
91
87
83
85
89
89
90
93
97
95
89
90
95
98
84
69
70
87
100
97
84
72
74
85
91
89
79
72
76
87
102
106
105
105
107
105
102
99
101
108
111
108
101
81
89
95
95
89
86
84
80
76
77
86
95
98
99
98
100
101
99
97
95
90
79
73
80
90
94
89
82
78
79
80
81
88
97
97
92
87
87
89
88
91
95
97
94
88
84
93
103
102
93
73
79
92
100
99
89
79
74
78
83
89
96
98
95
88
87
90
97
95
83
73
76
88
101
102
94
87
84
86
85
84
88
94
96
89
85
87
94
90
80
74
83
98
102
93
79
77
83
86
84
73
71
80
89
91
87
85
90
99
100
92
85
83
87
88
87
86
86
82
79
79
87
95
99
97
92
87
82
77
77
85
95
95
86
80
87
95
103
101
94
94
96
96
89
82
78
78
77
77
80
87
84
81
86
89
92
95
105
113
111
100
87
84
89
96
98
94
88
84
93
99
101
93
76
70
78
88
91
83
77
83
93
98
98
96
93
91
86
85
92
95
90
71
54
57
76
85
84
77
76
93
102
114
110
94
79
80
97
106
95
76
77
96
111
111
105
104
109
105
95
87
91
102
104
95
88
90
99
106
103
93
89
95
105
107
104
100
102
108
109
102
93
96
105
105
94
82
74
77
89
95
100
114
129
129
118
106
102
97
86
69
64
70
81
89
97
104
109
106
104
104
104
98
91
94
103
111
107
100
91
90
93
98
105
110
106
92
80
79
93
107
111
106
104
102
97
94
86
79
80
92
95
108
129
136
126
107
93
87
88
86
82
80
83
91
106
121
129
129
126
122
114
102
93
94
103
110
107
104
107
113
112
104
103
112
126
122
100
76
72
84
95
92
86
84
93
101
99
90
82
86
86
93
107
114
108
97
92
95
103
111
115
114
108
103
107
118
127
124
114
106
106
110
111
108
105
101
99
91
90
95
96
93
93
105
122
121
98
66
53
68
93
106
101
94
92
90
82
76
79
87
76
73
81
92
105
108
105
100
99
106
113
116
108
97
92
95
98
94
87
86
96
109
117
115
108
98
90
82
77
74
74
78
86
94
101
97
84
72
73
87
105
114
110
101
93
88
85
83
84
95
89
85
88
96
104
108
102
94
92
93
94
94
94
100
109
113
106
94
86
85
87
88
93
96
96
92
92
98
102
99
92
87
92
100
102
98
99
102
107
105
95
83
77
80
88
96
103
109
110
111
116
119
119
113
107
97
91
96
102
106
103
96
97
106
117
122
115
107
100
95
87
79
81
91
97
100
107
115
115
105
95
88
92
101
103
99
96
97
97
97
95
87
83
86
92
95
99
108
114
115
114
116
116
115
106
100
96
102
105
107
105
106
110
109
102
90
84
87
93
96
95
93
91
92
98
108
119
119
110
96
90
88
87
86
91
94
91
81
75
86
102
115
117
110
99
91
85
91
100
105
106
104
99
92
92
100
106
105
95
86
85
92
104
107
101
87
75
72
78
86
93
96
91
89
91
102
111
113
104
96
95
89
78
72
83
98
98
83
65
68
86
107
114
107
92
85
87
94
103
104
119
120
101
79
77
93
106
106
93
82
80
85
92
97
103
106
101
91
83
82
85
86
86
87
93
103
109
106
101
97
95
90
78
72
79
87
89
86
80
79
84
90
93
92
89
87
97
109
117
106
113
111
98
87
91
106
116
108
97
91
96
102
99
95
94
105
113
107
93
81
79
80
84
86
95
105
110
106
99
98
96
94
92
86
83
85
87
98
106
109
102
92
88
90
96
103
107
108
112
106
97
89
86
91
105
115
116
107
97
92
96
99
98
98
100
111
118
112
95
79
76
81
85
88
90
92
94
93
95
101
108
108
101
95
98
108
111
109
106
105
103
94
84
81
91
105
110
104
96
107
98
94
90
91
89
89
96
107
107
96
85
81
91
102
110
110
104
96
92
88
90
93
92
91
93
90
81
77
87
109
126
121
101
88
91
108
113
104
92
87
90
89
82
77
89
106
109
95
83
91
95
99
102
94
81
81
96
119
125
110
89
85
94
104
101
90
85
89
96
100
100
97
95
93
95
95
90
87
88
100
111
113
103
92
87
90
95
95
87
78
74
80
90
100
107
109
105
94
85
82
82
91
100
104
102
107
119
128
126
112
103
106
110
106
93
92
103
117
117
105
96
97
99
96
93
94
98
98
88
81
84
95
101
96
89
91
98
100
90
75
66
79
98
113
116
109
100
95
95
96
90
89
97
105
108
108
112
112
108
101
101
105
105
97
91
99
120
131
124
105
97
98
101
98
94
94
99
94
87
84
89
95
92
84
82
90
103
109
102
91
85
87
92
96
95
91
87
83
89
90
80
81
93
105
102
90
86
89
93
91
89
87
86
84
85
93
105
112
109
103
96
94
95
98
101
102
96
94
97
102
104
99
92
89
87
92
98
103
105
104
99
91
84
79
76
74
72
72
87
70
59
67
90
103
105
99
94
94
90
85
88
97
103
99
90
88
91
98
102
96
91
88
93
100
103
97
87
88
98
103
97
87
90
104
113
107
96
87
88
94
101
100
92
81
75
78
86
93
99
72
70
81
93
102
103
107
110
104
87
77
90
115
127
117
96
85
88
96
98
93
83
84
93
101
99
86
75
78
94
104
106
98
90
93
101
106
99
90
87
93
101
102
92
83
77
81
91
99
97
92
98
110
112
103
93
93
99
100
90
86
93
107
113
106
87
76
76
84
95
94
90
87
91
96
95
87
79
81
91
107
123
119
100
78
72
83
98
106
101
96
92
91
91
91
89
81
76
77
81
106
109
115
114
105
95
93
97
100
101
98
94
94
93
92
88
82
77
81
95
110
111
99
91
92
94
95
90
85
88
94
103
104
98
84
75
83
94
104
101
91
83
85
90
94
90
79
76
82
93
101
95
99
107
105
96
90
94
98
97
92
86
85
92
97
104
100
92
89
96
108
111
102
94
93
93
93
92
97
101
101
96
87
85
85
86
87
88
92
95
95
93
90
87
80
73
75
85
99
109
75
79
97
112
113
98
86
83
88
93
87
81
82
91
99
101
96
91
89
91
93
95
98
97
97
94
91
91
97
107
107
94
82
75
80
88
88
83
79
80
90
98
101
99
93
88
88
91
96
96
62
77
98
116
119
101
84
79
84
90
91
89
92
98
97
88
80
79
88
93
94
88
87
86
86
88
89
90
96
96
92
84
75
71
80
92
97
94
84
82
91
102
108
108
108
106
101
93
87
85
76
82
95
104
104
98
87
82
82
83
84
91
103
108
101
89
85
87
94
93
89
86
86
86
81
80
80
88
96
92
87
84
81
80
84
92
97
97
102
108
113
112
101
90
87
93
94
91
90
94
96
94
96
98
96
95
95
93
88
81
81
91
103
104
97
92
98
100
94
80
74
84
101
105
94
79
77
84
89
89
87
89
92
91
89
90
89
89
95
105
111
102
88
80
84
94
95
93
93
100
94
94
96
99
96
93
91
92
92
91
93
98
103
102
96
90
90
88
85
79
80
95
103
98
84
72
75
81
87
88
88
86
87
89
92
99
96
88
82
86
94
101
98
98
101
103
100
100
101
104
82
89
98
102
98
90
89
91
94
94
95
97
103
104
101
91
80
73
76
85
94
95
89
81
74
74
76
86
92
95
92
86
78
80
87
98
97
87
79
81
92
104
109
103
97
93
89
94
102
109
91
102
109
110
105
98
91
91
92
90
87
87
95
103
105
94
79
73
78
86
94
93
88
88
89
91
89
90
93
95
94
94
92
90
87
87
86
84
78
82
91
105
109
104
96
90
85
84
90
100
102
112
116
110
106
100
94
94
93
91
86
88
95
99
92
83
79
78
86
89
91
94
97
96
91
87
89
93
93
94
96
107
118
117
101
86
73
71
72
80
92
105
111
107
103
98
90
84
82
83
93
93
98
104
104
99
91
89
92
92
89
91
96
94
86
82
85
94
96
88
79
83
90
93
89
84
87
94
103
105
107
114
124
125
111
87
70
70
79
90
100
107
106
97
91
88
88
87
85
83
95
83
80
87
94
95
88
84
86
88
87
86
83
84
86
96
111
117
108
90
75
76
90
104
108
103
98
97
102
103
100
95
99
102
98
89
88
97
107
105
102
97
92
85
80
80
85
91
93
87
101
95
81
77
83
90
88
82
78
83
89
93
89
89
94
101
107
102
96
93
96
100
101
102
99
92
86
85
91
92
84
78
79
84
90
93
94
99
101
98
94
91
89
85
82
83
90
95
96
91
95
102
96
86
81
83
87
85
83
86
95
99
96
91
90
91
87
82
81
92
106
110
99
82
66
63
68
78
86
92
89
86
86
88
90
87
80
77
79
87
88
87
85
84
85
87
91
94
96
94
90
97
101
93
86
83
85
87
84
86
90
93
90
84
80
82
91
97
95
89
85
90
94
90
76
70
75
85
93
99
101
105
103
96
89
84
84
85
89
90
88
82
82
85
90
93
93
94
95
93
77
79
82
83
86
90
91
89
83
73
71
83
95
100
94
88
92
105
106
88
69
71
91
105
98
85
78
84
92
98
102
108
108
98
88
88
96
98
93
86
82
86
94
97
95
95
98
102
103
103
77
77
80
83
84
88
93
97
92
76
67
70
86
102
104
94
91
95
98
89
77
76
90
104
101
87
79
80
84
84
85
92
101
98
86
82
83
85
81
75
77
86
96
98
90
88
94
106
116
118
87
88
94
92
85
78
80
88
92
91
84
74
69
76
89
97
95
90
86
85
88
92
90
88
89
87
90
96
96
89
84
89
94
90
77
66
68
78
84
81
75
73
74
78
82
84
88
96
105
107
79
84
88
89
90
87
82
81
85
96
102
93
79
76
89
100
98
84
72
79
92
98
91
84
81
86
91
97
98
98
97
95
96
91
83
75
75
80
82
79
73
68
68
72
76
80
87
94
90
85
68
72
74
83
95
104
102
94
95
99
102
97
88
87
95
101
96
85
79
84
92
96
91
91
88
88
84
83
82
84
86
91
98
102
97
88
87
82
78
67
64
72
85
89
81
78
87
99
100
91
77
77
86
92
94
89
88
93
97
97
94
85
80
80
84
88
92
91
95
98
98
93
85
82
84
91
100
106
98
82
72
76
85
89
85
86
92
101
99
81
68
78
96
106
97
84
85
97
108
106
86
91
98
92
77
64
64
78
89
91
90
88
89
92
93
93
93
96
99
103
102
96
83
74
73
87
105
112
103
87
77
77
77
72
72
80
93
101
101
95
89
90
95
101
101
95
89
89
97
102
94
102
98
88
72
63
69
82
90
88
84
84
90
98
99
99
97
96
95
90
88
90
91
87
81
83
91
98
94
85
81
85
88
87
88
89
83
74
74
84
93
95
86
82
85
88
85
82
87
94
96
103
102
97
88
82
86
92
92
86
73
67
69
76
81
82
88
91
90
83
77
82
94
95
86
80
86
96
101
92
83
89
99
100
92
80
73
71
74
78
79
75
73
72
75
78
77
75
82
92
82
90
98
97
89
88
93
102
100
89
78
77
78
80
82
82
85
83
80
79
81
83
86
86
84
80
86
93
98
93
92
93
98
90
79
75
83
95
98
90
81
75
79
85
91
88
82
78
80
81
69
74
78
74
71
80
97
107
106
96
94
94
94
92
91
89
84
79
75
79
79
76
77
85
94
98
89
83
79
82
87
92
97
98
96
95
103
108
107
101
97
99
105
109
107
102
98
91
84
80
77
69
64
66
73
86
93
94
91
89
96
100
97
88
77
72
75
82
88
83
77
71
75
89
97
94
89
87
87
83
81
85
97
109
105
96
91
95
92
84
82
92
104
104
96
93
98
102
96
88
84
75
76
85
93
91
88
85
86
91
96
99
98
89
77
70
73
84
94
90
82
81
84
90
90
85
83
84
84
82
83
92
98
96
79
70
80
95
100
88
79
83
93
92
83
77
83
92
96
87
80
77
86
94
93
88
89
100
108
107
96
85
85
88
91
88
84
80
82
84
87
83
78
76
79
85
83
72
63
67
84
97
93
76
64
74
92
106
105
97
98
103
104
97
85
80
83
83
80
75
71
76
80
83
84
84
90
99
104
100
89
77
75
85
92
96
86
76
72
79
84
80
63
50
53
70
84
82
74
71
77
83
82
80
79
88
93
91
86
83
92
99
98
91
87
91
97
90
77
73
106
99
100
104
104
100
95
95
93
89
85
92
100
102
97
94
99
106
113
113
114
114
109
102
92
92
96
104
105
103
98
97
101
106
102
94
86
87
93
97
95
91
93
91
82
70
66
70
80
88
110
101
102
110
119
115
106
99
97
98
100
105
106
106
98
93
84
83
93
111
124
120
106
97
104
120
126
119
108
101
99
96
94
98
107
116
111
95
79
75
87
103
112
110
96
84
81
85
86
88
94
87
92
105
110
103
92
84
87
97
104
111
111
105
97
95
99
97
97
100
110
115
105
95
93
101
109
111
111
118
124
121
111
105
110
124
125
105
77
62
69
85
92
88
82
84
95
103
102
92
89
88
89
95
99
101
100
97
94
96
102
112
115
104
91
93
104
116
109
96
91
102
109
106
94
90
96
104
103
104
108
112
108
97
90
95
105
100
78
64
68
81
89
87
83
86
94
101
103
106
97
91
85
84
92
109
123
125
111
96
93
101
105
96
83
81
96
109
107
98
98
110
124
126
117
107
105
106
101
90
83
85
90
88
85
84
89
89
81
71
74
85
100
104
103
100
95
94
99
109
103
97
94
91
93
97
108
112
105
94
89
90
93
93
94
99
106
105
98
96
100
110
120
120
111
98
89
90
97
103
99
93
93
98
101
100
99
98
95
90
85
81
79
86
96
99
95
87
88
102
97
100
109
113
110
97
89
88
94
101
104
103
105
106
109
110
108
97
91
97
102
106
100
97
93
91
87
85
88
92
93
92
94
100
103
99
97
98
98
97
91
82
76
77
86
88
83
77
85
100
94
95
102
113
117
109
97
91
95
104
105
101
101
105
109
106
95
89
97
106
110
104
96
93
96
106
110
110
99
82
76
84
98
101
95
84
83
85
85
83
81
84
88
91
92
89
84
81
87
94
90
95
102
102
99
99
103
107
112
105
93
82
81
90
97
98
96
104
110
108
99
91
93
100
102
105
110
114
107
88
77
87
102
107
98
87
82
77
71
62
66
79
88
92
89
87
84
82
77
78
82
97
108
100
84
80
93
115
124
109
90
82
89
97
99
100
104
110
105
92
81
82
95
102
98
93
97
101
97
88
80
84
94
94
89
88
88
86
77
68
71
81
88
88
85
83
78
74
74
81
87
95
100
95
84
83
95
109
108
98
89
94
104
111
110
104
100
95
87
82
85
99
107
103
94
92
94
97
93
87
84
85
84
79
76
80
90
95
95
87
85
86
89
88
86
82
80
77
75
88
102
93
91
98
106
109
106
100
93
91
88
91
96
96
98
95
98
95
93
89
86
92
93
92
90
90
93
91
90
94
99
100
95
85
78
85
95
102
99
91
88
90
92
86
80
79
82
81
78
86
105
94
99
115
121
114
104
101
107
102
88
78
80
93
102
104
100
98
94
88
77
74
76
81
88
94
98
98
97
96
99
101
98
93
91
91
97
101
100
95
94
93
91
83
72
75
86
96
95
91
92
91
101
115
114
101
94
101
115
110
87
75
85
108
120
112
100
90
86
83
80
78
81
83
89
95
105
110
109
100
92
89
92
95
98
99
102
101
98
89
82
81
83
83
84
87
93
99
102
95
89
86
91
104
109
102
96
97
99
94
85
82
88
101
101
96
94
98
101
102
100
97
96
96
92
89
91
98
101
99
96
93
94
95
99
102
104
99
90
78
71
77
88
97
99
97
92
89
88
88
84
82
94
107
113
110
100
94
85
83
83
85
88
87
84
90
100
112
123
122
115
109
105
99
94
91
90
91
89
88
89
92
95
98
99
99
95
96
93
90
92
100
104
101
95
90
88
87
83
84
67
77
98
121
122
108
91
86
87
91
95
98
104
104
99
96
100
108
112
111
108
106
102
96
93
96
100
103
97
92
86
84
91
98
101
102
103
105
107
104
104
101
99
92
83
78
80
87
91
92
55
67
92
112
113
101
90
92
102
106
102
107
117
122
115
102
92
88
86
91
97
97
95
90
91
97
100
103
103
103
99
87
81
86
100
117
127
122
109
95
88
88
92
92
84
75
80
93
108
111
76
86
100
108
103
96
99
105
110
106
98
97
101
107
111
107
102
95
88
90
96
93
89
87
89
93
90
90
96
103
108
105
97
90
93
102
108
104
97
94
96
102
103
97
87
80
83
95
107
113
102
112
121
116
101
85
84
89
94
94
93
89
87
91
98
104
107
106
103
103
100
94
88
85
84
85
88
91
97
100
104
111
112
102
89
77
79
84
92
99
103
104
100
97
98
98
91
85
85
91
97
100
110
111
100
82
71
73
78
82
84
90
95
95
90
85
85
92
104
113
113
101
88
82
80
80
85
92
98
102
101
97
92
87
85
82
87
96
99
92
82
78
83
94
103
103
89
78
78
87
78
78
93
103
100
90
87
91
93
88
82
87
102
110
103
90
81
90
105
116
116
103
89
81
80
79
77
78
87
101
107
101
87
83
84
87
90
93
93
92
88
86
86
86
85
81
80
83
91
97
73
80
94
104
101
92
90
100
106
104
95
89
94
102
104
100
98
103
106
103
96
86
83
83
86
86
85
81
85
94
101
100
97
91
92
91
84
76
71
78
93
106
108
99
87
81
79
81
82
81
76
85
96
102
98
87
82
88
102
107
102
89
77
79
88
98
105
105
93
86
81
84
88
90
86
84
86
93
97
92
86
86
86
88
93
102
106
99
85
79
89
101
104
98
95
93
89
82
76
75
77
78
88
94
95
91
92
97
101
100
91
80
73
77
87
94
98
92
79
71
77
93
105
101
85
73
77
92
98
92
82
80
78
79
87
102
118
123
116
106
100
92
75
63
68
84
95
95
91
90
91
87
90
94
93
94
96
97
96
87
80
82
89
94
93
90
85
79
71
66
70
82
96
95
91
84
86
94
99
93
86
86
88
88
88
91
94
97
102
105
104
94
80
71
73
85
96
100
98
96
104
101
100
96
92
87
86
83
79
77
79
83
92
95
92
87
80
75
74
73
73
77
78
79
83
90
95
100
103
101
98
93
91
91
90
89
82
78
82
90
96
101
104
111
112
105
96
92
97
101
97
97
102
109
108
102
93
89
86
86
85
83
83
89
92
88
78
69
70
78
84
83
75
72
76
84
91
99
105
108
101
91
86
86
91
89
84
80
83
89
90
91
101
110
114
106
86
74
80
99
82
88
101
113
120
114
102
97
99
101
99
95
92
95
91
81
70
68
76
84
85
84
84
84
84
86
90
96
103
100
90
80
78
87
95
99
97
92
89
90
91
90
89
93
95
93
82
74
80
96
77
87
98
102
101
98
93
95
98
101
100
102
105
100
89
75
68
77
90
95
94
94
94
89
84
80
84
94
100
98
89
85
89
96
103
103
100
95
88
84
91
105
112
111
103
94
91
92
98
101
73
83
94
97
96
94
93
94
95
90
82
82
90
96
95
88
87
93
97
103
102
99
93
83
75
77
86
96
99
98
98
101
102
101
96
90
91
89
85
82
91
104
111
107
99
91
91
93
96
99
90
92
93
95
97
97
94
90
85
80
73
72
76
84
95
105
110
107
101
93
92
89
87
86
91
102
109
103
95
89
89
91
89
85
85
87
96
107
108
103
96
89
76
66
66
78
87
87
85
91
107
110
104
92
87
87
91
90
88
90
93
99
99
94
92
95
100
97
93
90
92
91
88
88
96
105
105
93
83
80
81
79
79
80
84
92
100
107
108
106
100
90
79
68
67
79
88
93
92
91
99
104
101
87
80
85
101
113
113
109
110
113
109
96
83
75
83
89
95
100
106
106
96
82
73
74
80
80
82
83
87
86
87
89
91
91
90
90
89
90
90
93
97
97
95
89
87
87
85
82
88
89
90
84
80
83
95
103
103
97
94
93
88
82
76
80
94
108
110
103
99
94
91
82
75
80
93
99
95
92
91
92
92
88
88
91
97
100
95
87
81
83
94
102
102
93
83
76
75
76
73
80
89
86
82
78
81
89
94
89
80
77
84
90
92
89
94
107
111
97
77
68
77
88
95
99
105
107
101
98
96
95
92
82
75
85
95
99
92
82
80
86
96
101
102
98
93
90
94
100
75
89
98
95
84
77
83
97
109
102
84
76
84
101
105
92
80
84
94
96
82
73
78
92
98
96
90
91
90
88
86
89
93
87
78
72
69
68
68
73
80
90
97
100
99
98
95
93
96
104
92
92
92
91
84
79
83
91
99
99
88
79
83
92
98
92
81
77
88
98
103
95
87
83
83
82
86
92
95
92
86
89
97
100
93
81
75
76
82
82
79
75
71
75
80
83
83
83
89
96
83
80
76
73
76
80
82
80
80
85
90
90
84
89
98
103
100
90
88
96
104
99
86
74
74
83
94
102
103
101
100
104
106
105
97
94
97
103
104
94
76
64
62
66
72
76
82
92
100
99
80
79
78
78
79
84
87
92
93
95
93
88
85
89
98
105
103
92
85
87
95
94
88
82
83
91
94
89
84
81
86
91
95
92
86
86
94
101
97
82
73
75
87
92
85
80
89
104
109
101
86
86
91
94
91
86
88
92
96
95
90
86
83
82
86
84
80
73
74
84
94
94
85
78
79
86
92
90
82
71
67
70
72
74
79
87
97
100
90
76
74
85
97
100
91
85
87
95
100
100
83
82
83
86
86
88
90
91
88
86
87
88
85
82
82
81
79
76
80
90
97
89
74
62
66
82
90
91
93
93
94
88
78
73
85
100
108
99
83
75
75
78
78
79
80
83
86
89
91
92
84
82
75
74
78
84
90
95
90
87
86
85
82
80
82
89
93
95
92
87
85
82
82
82
86
91
90
91
96
106
110
105
95
87
91
97
94
82
77
82
86
82
76
78
83
87
83
86
91
95
92
88
85
81
73
71
73
82
90
87
83
79
77
80
83
87
89
90
87
80
77
84
102
113
108
95
89
91
95
92
83
80
85
90
90
83
75
74
83
92
92
83
82
88
94
88
78
78
92
104
85
87
87
81
71
63
68
84
91
89
83
88
93
97
94
88
84
82
84
82
86
93
102
106
97
85
81
84
90
86
76
71
77
89
93
93
87
83
88
89
83
76
76
83
89
84
76
75
83
94
84
89
88
80
73
76
89
98
97
90
87
89
92
88
85
83
83
87
89
87
86
85
91
96
97
89
80
81
87
93
90
88
91
99
106
107
103
96
91
85
82
82
81
80
78
79
81
83
84
85
89
86
81
80
85
93
98
94
84
78
77
81
81
72
64
60
64
76
87
89
80
77
82
90
91
85
83
91
97
91
82
82
92
100
95
90
91
97
97
87
83
87
89
83
80
89
102
110
102
91
92
86
83
85
89
89
87
83
79
76
77
80
84
84
75
64
62
71
86
92
92
88
81
77
76
78
87
98
91
76
67
74
89
91
80
71
81
95
101
96
90
92
91
85
82
89
102
109
99
86
92
95
100
96
89
81
81
84
86
82
78
77
83
87
90
86
78
77
82
92
97
90
78
69
74
88
94
86
76
74
81
92
92
83
75
76
89
94
92
89
92
102
107
103
92
89
93
95
87
75
67
79
88
88
88
85
86
80
73
67
65
67
71
77
82
82
77
71
70
77
82
78
70
70
77
86
85
80
78
88
97
93
81
72
75
83
93
92
83
75
81
96
109
109
102
97
99
100
92
83
107
97
91
94
105
113
115
111
106
108
111
113
106
95
89
94
101
103
104
104
112
115
109
101
97
97
100
99
100
102
107
108
102
90
80
80
87
99
103
97
92
89
89
84
77
78
94
109
113
102
115
101
91
90
98
103
109
111
116
128
138
142
127
107
88
86
90
91
94
103
112
109
99
92
97
110
115
108
104
108
108
97
83
82
93
115
124
113
94
81
87
99
98
84
62
60
82
106
117
107
108
102
94
91
91
93
97
101
104
113
121
127
120
103
87
85
91
95
92
90
95
104
103
98
97
99
104
104
101
99
100
95
88
84
88
96
98
88
80
81
93
106
103
85
65
63
83
107
120
117
96
102
103
101
98
96
99
102
97
91
92
102
106
98
88
88
100
106
99
90
89
101
103
93
78
75
88
101
101
96
99
110
112
98
69
55
66
85
99
103
103
103
99
90
84
80
91
108
122
124
95
108
118
112
101
99
104
106
99
89
87
92
99
96
91
96
108
116
110
102
99
99
101
90
76
73
87
103
109
101
98
103
110
101
85
73
84
102
110
101
92
94
102
104
101
95
93
95
102
104
106
117
124
115
96
85
90
101
104
98
95
98
101
100
94
96
103
107
105
98
96
96
98
101
99
93
92
98
101
99
90
87
90
102
111
112
112
108
100
91
86
90
96
102
102
94
83
74
70
76
98
96
96
95
89
82
87
97
108
114
114
113
112
107
96
88
80
76
80
89
94
95
97
100
104
108
104
93
85
84
85
90
93
101
106
104
105
106
104
100
91
82
79
84
87
83
69
60
67
83
78
70
69
82
96
99
93
87
96
107
112
109
104
104
100
91
77
74
87
106
113
109
100
102
108
115
109
95
84
77
80
93
103
101
88
80
80
91
101
99
91
81
73
74
82
84
83
82
91
100
74
67
77
100
119
120
102
86
89
96
101
102
103
104
102
94
91
103
118
121
108
97
102
115
117
111
101
98
94
83
79
86
102
109
104
95
87
85
83
84
90
94
90
87
89
95
101
98
90
87
83
77
92
111
123
122
110
102
103
103
102
108
117
118
108
97
96
110
115
102
84
82
99
111
109
97
90
95
97
93
84
86
98
109
114
117
113
104
93
85
89
97
101
95
89
92
92
83
67
64
93
89
95
103
106
104
103
103
105
105
103
107
112
113
109
101
95
89
83
82
85
95
100
100
93
89
89
92
94
101
101
97
89
87
89
99
106
107
99
91
86
87
91
90
85
84
82
73
60
59
86
86
93
100
105
101
91
84
87
93
99
97
94
93
92
89
82
76
77
86
92
94
90
86
88
94
97
95
98
103
106
96
82
75
74
77
79
83
84
82
84
87
94
98
92
85
82
79
76
76
87
77
83
96
104
101
93
94
98
97
90
85
89
95
95
91
93
98
104
101
91
83
79
82
88
94
98
101
100
94
83
74
77
87
97
94
89
86
87
90
93
101
106
107
97
87
81
84
94
101
107
93
87
92
95
92
92
97
109
107
95
91
98
108
110
105
107
113
113
102
92
85
87
91
91
93
96
99
99
93
83
78
81
95
110
116
115
111
105
99
96
96
95
92
85
79
80
89
104
112
112
107
104
106
103
96
86
80
84
91
95
98
97
95
93
94
93
90
84
85
91
96
97
93
91
87
84
87
97
106
110
104
91
87
92
101
104
99
91
88
88
88
86
81
73
74
80
90
103
110
88
91
104
110
111
107
95
81
70
75
86
92
90
84
80
82
82
76
74
80
91
99
95
86
81
81
84
88
95
101
103
95
87
84
86
87
83
76
73
80
91
99
99
91
81
76
80
89
96
99
75
89
107
115
105
96
89
89
90
90
93
95
97
98
94
93
94
96
97
93
91
92
90
87
85
90
95
98
95
86
75
70
77
90
98
99
96
94
93
95
98
101
104
102
95
87
89
95
100
97
77
104
124
119
98
75
73
90
106
110
102
94
93
94
96
94
92
90
88
87
88
87
88
87
88
95
96
95
90
86
82
81
85
92
96
100
107
112
110
103
93
89
92
98
97
91
94
99
105
100
91
105
113
108
94
83
87
98
108
105
93
80
72
79
94
99
91
77
69
75
89
97
95
88
81
79
79
85
94
101
104
103
98
95
92
88
87
86
91
94
96
94
92
95
96
97
98
99
103
106
97
91
86
86
91
95
103
102
99
95
89
84
82
88
98
106
104
94
87
87
93
99
101
95
81
70
71
86
100
101
99
100
102
101
97
87
80
74
74
81
87
90
90
91
98
102
99
96
97
103
82
79
81
85
89
93
91
90
86
85
92
102
108
103
90
84
90
104
108
98
86
83
89
95
91
79
75
82
90
89
87
86
90
93
92
89
90
92
86
77
72
74
80
88
97
101
97
90
87
89
71
79
88
87
87
83
89
94
97
91
91
99
111
106
91
79
80
95
106
101
93
85
85
89
90
86
83
80
77
78
78
80
86
92
95
91
92
92
94
93
92
88
83
83
85
93
97
92
84
78
88
91
88
84
80
81
91
101
104
97
91
93
99
102
91
86
86
93
97
95
90
85
86
85
80
83
87
91
87
78
73
78
94
108
110
103
94
88
88
94
97
96
88
80
81
84
85
81
73
74
102
93
86
84
84
90
94
96
95
95
95
93
87
82
87
93
100
97
83
73
75
82
92
92
86
83
88
92
87
76
74
87
102
109
107
101
95
88
81
76
75
77
78
80
86
89
85
80
84
91
91
87
86
91
98
104
102
96
96
97
97
92
77
71
81
94
95
81
62
58
72
89
96
94
92
92
95
94
84
76
79
92
99
95
89
87
89
86
75
72
74
80
80
78
85
95
101
105
105
101
98
95
90
90
90
95
98
96
96
98
98
91
81
73
76
77
70
57
49
55
70
79
78
76
80
93
108
114
109
101
94
90
90
90
90
92
91
86
79
77
84
90
90
85
84
88
96
99
95
86
111
115
107
95
89
86
88
88
88
87
87
84
84
84
86
82
71
58
55
60
65
67
66
67
72
82
92
101
108
108
102
94
89
90
92
93
94
92
90
85
76
71
78
91
97
92
82
75
77
85
99
105
106
105
104
104
101
95
90
90
90
86
86
91
97
96
85
73
69
72
74
77
78
80
79
79
78
81
86
88
84
83
89
94
96
90
85
90
99
100
83
64
61
78
97
105
95
82
79
89
88
86
88
96
103
108
108
103
100
101
103
101
100
94
90
85
82
81
84
82
83
83
86
89
90
91
94
95
92
82
68
67
77
93
104
104
99
98
105
111
102
82
62
62
79
97
106
104
100
93
86
86
84
82
83
91
94
94
91
89
93
100
106
98
85
75
79
90
98
94
87
85
86
88
91
95
98
100
99
88
79
73
76
86
98
107
111
108
100
95
92
91
91
82
79
84
92
104
110
106
83
90
91
85
81
84
90
92
91
85
81
84
90
95
93
86
83
84
94
104
111
107
97
85
82
87
90
88
84
82
84
90
87
84
83
90
94
92
79
68
74
88
100
98
90
88
89
93
100
107
91
94
92
87
83
85
86
88
86
86
84
80
80
86
94
96
86
73
72
90
110
116
100
84
77
87
94
90
80
75
79
85
85
79
79
85
93
93
86
78
79
82
82
79
81
89
94
94
93
99
104
104
101
91
84
81
83
88
89
90
92
95
97
95
89
86
86
83
78
77
83
86
87
86
86
89
94
90
83
79
79
78
79
82
88
94
100
103
105
104
99
93
83
78
81
91
97
95
93
92
85
83
89
92
90
90
91
97
98
90
89
98
105
98
81
72
80
92
97
89
82
80
87
90
90
82
78
77
82
89
87
84
84
89
99
100
100
101
104
104
99
92
92
96
98
98
94
85
80
78
60
58
67
79
87
90
90
88
86
85
86
90
90
83
75
71
78
89
96
99
102
102
99
92
85
82
81
82
85
89
89
84
79
79
90
100
103
99
93
85
77
73
79
92
101
100
92
82
75
78
83
86
86
82
77
77
80
86
92
96
96
89
84
82
85
85
85
89
95
97
97
92
88
83
87
93
99
95
87
83
80
73
67
62
73
87
93
86
80
76
74
71
72
78
90
96
95
84
84
92
100
107
104
95
84
77
81
94
108
114
106
94
90
95
100
94
89
92
95
94
83
73
74
82
92
94
91
90
85
81
73
72
70
73
78
83
77
69
67
76
78
75
67
69
80
89
85
71
67
81
84
86
87
88
92
90
88
88
89
91
95
96
102
107
104
97
87
88
93
95
88
84
85
91
91
81
73
71
77
84
86
86
86
91
98
99
95
88
82
79
75
65
62
66
77
79
69
59
66
83
84
84
81
80
83
89
87
79
69
68
78
92
101
104
100
93
89
86
92
98
102
98
95
95
93
88
76
69
74
89
101
104
97
92
94
99
101
102
102
93
77
65
61
65
69
66
66
75
91
102
104
101
93
85
79
76
77
83
85
85
84
86
87
92
95
93
85
80
84
93
98
95
86
81
87
95
93
80
72
80
94
102
98
90
81
77
76
82
94
98
93
78
70
67
65
66
79
91
95
91
92
89
92
93
87
76
75
81
90
94
91
89
89
92
93
86
78
71
70
83
90
86
74
67
76
89
93
81
73
75
84
88
87
86
88
87
82
78
80
89
93
87
75
71
75
85
93
92
80
75
75
77
83
94
101
102
97
90
80
81
92
102
103
94
84
83
84
82
80
82
87
82
74
74
84
89
79
68
75
91
106
101
86
79
91
105
108
97
82
78
77
76
75
75
81
88
92
88
80
79
84
79
82
89
100
110
112
100
89
86
100
109
102
87
81
86
90
89
83
82
83
82
82
90
96
88
75
65
77
103
119
112
88
73
78
93
105
106
101
91
80
75
74
78
81
81
82
89
93
90
85
75
73
77
80
81
84
87
92
102
109
108
102
94
89
87
82
77
77
79
79
79
82
90
93
88
83
80
86
90
94
89
81
78
78
84
92
103
112
111
99
85
80
85
90
91
89
92
99
95
83
72
70
74
71
68
68
76
83
90
94
99
102
104
100
90
85
87
91
92
86
79
79
84
91
95
95
92
86
80
74
73
80
88
95
96
91
89
96
104
102
89
77
75
83
93
97
96
98
97
90
91
90
89
88
90
89
84
78
73
76
80
84
85
87
92
98
105
105
97
89
86
90
94
93
86
82
83
87
90
85
82
82
88
93
91
86
81
81
88
90
84
68
58
60
75
90
98
98
95
88
96
103
105
103
102
98
89
78
70
65
66
71
80
88
92
91
92
92
90
88
87
90
90
81
70
70
82
93
93
88
84
84
80
74
72
79
88
93
89
89
89
81
68
66
80
102
110
104
93
75
86
102
107
103
92
85
82
77
71
67
73
83
94
97
90
81
77
81
88
90
86
81
74
72
72
84
96
98
89
80
83
89
87
77
75
83
94
98
96
96
98
95
88
85
93
103
105
95
84
84
92
101
103
94
87
81
79
76
76
80
86
87
88
85
82
79
77
82
89
95
93
86
78
76
79
84
87
89
90
95
96
98
92
84
79
84
90
92
91
92
97
98
93
83
77
80
84
82
75
81
84
87
88
92
93
87
80
78
79
83
86
85
81
81
81
75
71
76
89
100
100
93
90
87
81
73
70
80
102
114
109
94
81
76
80
87
92
93
86
86
88
95
92
81
76
79
88
87
84
90
98
102
102
97
95
99
103
102
105
109
112
107
98
93
97
100
100
96
93
95
97
92
90
89
95
102
103
99
96
100
102
101
92
80
77
85
89
86
79
80
89
99
104
103
103
108
110
102
88
101
100
96
91
87
92
99
101
100
105
115
126
120
102
86
89
105
110
103
96
93
94
93
90
86
86
87
88
93
102
103
94
80
76
82
95
96
88
72
68
79
91
93
83
72
78
100
115
113
100
92
98
100
100
101
105
112
115
110
105
103
111
113
105
96
98
108
115
113
105
99
99
101
103
100
98
99
93
88
83
77
74
74
80
83
86
81
83
85
94
103
104
94
84
78
85
100
115
120
113
76
89
106
113
108
101
105
113
113
103
91
88
90
94
96
98
101
102
99
98
95
98
99
94
93
98
106
105
96
84
83
95
107
101
83
66
71
93
116
121
111
100
94
91
90
85
82
89
97
100
78
97
116
117
100
86
87
92
98
99
92
85
81
85
92
100
104
101
91
85
80
79
77
78
77
82
91
102
106
104
105
109
111
101
83
73
83
99
107
104
98
99
100
93
78
66
65
75
83
84
89
103
117
115
102
88
89
98
102
100
95
94
90
89
91
99
110
114
105
92
77
64
64
77
91
99
103
104
107
107
99
90
82
80
83
84
84
82
77
78
87
100
105
98
83
77
83
95
96
87
94
88
87
88
88
89
92
97
104
104
101
96
93
92
91
92
97
103
106
103
88
72
68
79
100
117
121
114
106
102
98
88
79
74
75
77
81
80
79
80
83
87
91
92
94
94
93
96
97
96
98
83
71
69
79
84
80
74
82
96
104
104
99
100
100
95
91
91
99
104
103
91
85
88
98
101
99
92
91
94
95
92
80
72
71
77
86
95
97
99
101
99
93
85
85
88
93
98
106
110
100
82
75
91
109
104
82
59
59
80
101
112
115
115
102
92
85
91
101
105
95
90
90
98
98
91
84
87
94
96
91
83
77
74
80
91
100
105
106
111
119
121
111
95
86
89
101
106
106
108
103
84
85
106
127
122
100
77
73
83
98
109
113
107
92
81
82
92
102
97
86
82
90
97
97
91
92
99
107
106
98
87
85
94
101
107
111
109
106
104
106
109
104
96
94
97
102
93
79
72
116
112
109
112
112
108
101
94
96
102
107
106
97
91
90
94
97
94
89
83
87
89
87
83
81
84
87
86
93
102
106
103
98
98
102
104
102
98
91
88
84
84
85
83
81
84
90
91
78
63
106
113
118
116
110
99
88
80
88
99
108
107
97
91
92
101
103
97
91
90
94
94
84
75
74
79
83
82
87
98
106
102
93
90
90
85
78
78
83
85
82
81
83
84
78
75
84
97
102
96
98
91
94
100
105
101
92
88
90
93
94
94
94
91
87
87
96
105
113
115
110
104
97
90
86
83
82
83
89
94
89
85
88
93
93
88
85
86
94
94
87
86
91
97
96
84
74
73
85
99
115
104
94
94
99
98
96
96
98
96
92
88
84
81
81
85
97
111
117
116
110
106
105
102
92
84
78
80
87
93
95
94
96
100
103
101
97
97
100
98
93
90
92
94
97
90
78
71
76
89
115
121
117
109
104
98
87
80
82
90
99
97
87
79
85
95
103
100
92
87
93
99
99
95
92
84
75
71
83
100
113
111
98
90
90
91
90
88
89
95
97
92
83
80
84
88
89
88
92
96
98
101
100
97
97
95
94
87
81
85
94
95
91
88
90
97
97
86
77
78
88
97
98
96
90
85
76
73
81
96
105
103
90
82
79
81
80
79
84
93
99
98
92
87
84
84
83
87
96
101
98
99
94
82
77
84
95
101
95
85
80
84
93
94
91
89
92
99
99
92
86
89
94
97
97
92
88
86
88
86
88
89
87
88
88
84
80
76
82
93
106
115
113
104
93
85
86
93
99
101
99
116
116
101
84
80
83
90
91
84
78
74
81
88
90
90
92
98
97
89
77
76
85
94
97
93
87
92
95
97
92
89
91
97
96
90
83
80
90
99
105
106
102
94
90
86
90
93
89
83
94
100
101
98
90
85
83
87
91
90
80
70
68
77
94
99
93
85
79
79
85
90
94
92
80
69
66
81
100
106
100
90
84
89
92
91
88
90
96
102
101
92
83
84
92
96
93
83
75
75
94
81
71
71
80
92
101
103
102
97
89
81
76
83
92
95
91
86
84
83
87
96
100
93
75
55
56
77
95
99
92
86
84
84
88
93
97
94
92
91
92
91
88
89
96
99
93
84
85
92
95
91
86
82
88
96
103
102
98
94
95
98
94
86
78
77
80
87
87
76
68
73
86
94
90
81
82
90
91
80
76
81
92
97
94
91
91
87
84
82
87
91
88
82
82
83
87
92
93
92
95
101
100
93
89
94
96
97
92
92
93
96
92
81
73
73
82
89
83
71
67
74
88
97
98
97
101
102
90
72
59
64
85
101
102
92
85
84
87
92
95
93
84
75
75
84
96
98
90
78
97
93
84
75
74
84
94
93
87
83
85
87
83
75
68
73
80
83
81
79
86
95
97
88
77
77
94
110
106
84
62
63
84
104
108
99
91
90
96
98
95
85
74
73
82
96
102
98
89
89
99
87
80
77
86
94
93
80
65
64
76
87
86
80
76
78
81
82
82
84
89
91
84
73
70
77
93
101
95
83
79
90
106
106
98
84
76
77
81
89
86
82
78
83
95
99
94
90
97
113
96
91
87
91
100
104
93
70
57
65
85
95
92
84
83
86
84
77
71
78
85
82
70
67
78
96
101
90
72
67
81
100
107
102
89
76
64
56
59
75
94
105
108
103
99
96
93
95
101
103
95
90
82
80
88
95
93
84
83
94
104
103
86
70
67
67
64
55
53
62
77
81
69
63
70
84
94
91
84
81
84
87
86
88
97
101
95
81
71
78
95
111
113
103
94
90
93
94
88
84
91
92
87
84
86
94
103
105
106
105
100
88
75
65
63
61
54
49
47
53
64
73
78
77
75
74
78
86
95
98
92
83
77
83
97
110
116
110
99
91
86
82
83
85
89
89
90
85
85
90
85
94
98
95
98
103
108
107
102
100
96
90
82
79
78
76
65
55
51
53
62
77
90
97
94
86
82
84
89
89
88
88
87
91
97
96
95
94
98
99
94
82
77
82
92
98
102
101
100
100
87
89
88
85
90
92
97
92
88
90
97
100
95
86
80
80
80
74
66
62
71
82
93
97
97
97
99
101
98
91
89
93
99
102
101
96
85
84
90
98
103
95
84
82
89
101
106
105
98
89
99
91
83
76
78
85
88
79
66
56
59
69
76
74
72
75
89
98
94
86
79
80
86
92
97
100
101
102
98
97
98
101
103
104
102
97
95
94
89
87
84
82
81
82
89
92
88
82
77
79
99
99
92
83
79
83
86
84
70
54
45
45
53
64
74
82
85
89
94
101
105
101
97
96
98
99
90
84
81
85
92
99
101
98
95
92
89
82
73
71
73
83
91
93
90
88
87
83
80
82
88
91
81
74
69
77
85
90
88
85
78
68
64
73
86
86
71
56
61
88
112
122
110
92
84
87
87
84
80
78
83
87
90
91
91
88
84
70
61
64
78
94
99
94
85
87
94
101
100
91
86
81
76
74
77
80
85
93
97
98
91
81
78
83
87
87
81
71
68
75
87
96
96
89
81
81
84
87
87
83
78
75
81
87
93
93
89
83
82
88
96
97
95
90
83
84
87
94
94
89
77
68
74
91
99
96
87
87
91
90
80
75
82
84
83
87
95
103
99
86
74
73
87
96
94
83
77
79
87
92
85
76
80
91
100
97
89
89
97
102
99
91
85
85
84
82
82
82
80
82
68
58
67
86
103
107
91
82
79
83
91
92
90
84
81
82
86
88
89
86
89
95
101
101
96
85
77
77
85
98
101
92
83
87
93
94
88
82
83
89
87
80
78
81
88
92
91
88
81
79
94
85
80
83
100
111
107
89
79
83
98
102
95
86
84
87
83
78
75
83
98
106
101
89
85
84
85
83
83
88
96
95
83
78
81
88
88
82
82
89
90
83
74
79
92
99
98
88
79
79
102
93
83
86
99
110
107
92
79
77
83
85
85
85
88
92
93
87
83
82
85
90
89
82
77
77
81
87
85
83
81
80
80
80
85
91
91
87
88
97
98
86
71
68
79
91
88
77
78
85
81
76
76
83
94
98
92
80
70
71
76
82
86
84
87
87
89
91
90
84
83
90
102
102
89
71
64
74
89
96
90
77
69
71
82
94
94
85
79
81
88
87
84
80
80
82
76
75
81
97
87
89
82
80
89
95
91
80
75
78
90
95
93
83
79
78
80
87
90
92
91
97
107
109
98
79
61
59
74
93
101
89
70
63
71
80
78
70
70
79
86
86
84
82
80
75
74
79
92
99
101
95
88
85
90
93
93
93
94
96
94
89
83
81
82
84
81
82
87
95
96
88
78
74
82
87
87
74
72
85
101
105
96
89
83
77
69
64
76
93
95
79
62
57
63
71
81
89
90
78
82
78
85
92
91
88
88
95
100
96
88
81
83
91
95
94
87
83
83
91
92
81
64
60
74
93
100
95
91
96
106
111
104
99
93
87
80
79
89
100
98
81
64
58
66
81
92
90
76
62
76
78
88
95
91
84
84
86
83
78
80
88
94
95
91
92
93
93
88
87
87
83
80
87
100
109
101
86
83
93
102
96
86
79
81
87
90
90
90
88
91
90
90
90
86
85
88
88
85
85
89
89
89
90
88
89
91
87
81
84
92
98
92
85
82
88
93
92
86
87
88
85
84
89
98
102
92
79
77
83
89
84
75
70
74
83
93
96
93
82
78
82
93
97
88
79
82
95
103
101
86
83
87
87
86
88
87
89
95
104
106
99
89
83
83
87
84
79
82
90
94
85
70
64
71
82
89
90
86
89
89
91
92
92
93
95
100
105
102
94
87
83
84
84
83
87
95
104
103
92
84
86
90
95
96
91
90
90
97
101
99
95
88
84
83
83
80
80
84
88
83
76
71
70
79
90
97
91
82
78
83
95
103
104
103
100
97
95
96
105
107
100
84
73
76
90
103
105
100
93
94
97
94
91
92
93
91
86
88
91
92
85
78
76
81
90
94
88
78
71
69
77
86
91
89
89
86
82
78
78
85
92
93
88
86
84
84
87
90
98
103
98
82
68
67
79
89
95
95
96
91
93
93
88
83
83
87
90
98
99
91
84
80
86
98
105
101
88
77
74
80
89
92
90
82
76
73
80
87
92
97
101
94
85
77
75
85
92
93
92
91
94
90
82
77
80
86
87
88
89
72
79
91
95
87
82
84
93
97
95
86
86
91
99
100
92
84
80
84
89
92
90
87
82
79
77
80
83
89
93
99
104
104
95
85
82
87
93
93
88
87
91
95
93
87
85
85
85
85
85
73
77
86
93
90
87
84
81
81
80
84
89
89
85
81
73
72
74
81
87
92
91
86
78
77
77
80
82
86
84
88
92
96
92
83
79
83
89
92
88
85
84
85
83
81
79
78
80
80
83
91
84
78
80
91
93
87
79
83
95
100
96
88
83
84
83
75
68
71
85
99
98
87
75
75
76
78
76
79
84
89
90
85
81
80
80
84
90
92
92
92
91
90
87
83
83
83
81
80
84
75
99
118
117
101
85
87
98
99
97
96
99
104
105
104
100
101
103
105
102
96
92
88
90
98
108
120
118
104
87
80
89
102
108
103
95
88
86
79
75
79
89
103
112
115
110
98
87
82
84
79
92
96
92
86
87
96
99
92
90
99
116
120
107
90
86
91
95
92
85
84
95
104
110
108
98
92
88
90
90
92
90
90
96
100
98
88
77
72
78
91
104
107
103
100
98
95
93
95
100
72
79
85
87
88
92
103
110
110
104
100
105
110
111
106
99
96
95
91
88
90
98
110
115
111
102
94
91
89
85
77
79
86
100
106
99
92
90
98
106
106
98
91
93
99
98
94
90
96
104
79
84
92
93
87
84
91
108
113
105
90
77
75
87
99
104
104
101
98
98
101
104
109
114
118
120
116
104
89
75
71
80
94
101
99
93
99
116
128
122
100
79
76
87
98
96
82
72
71
77
97
99
100
97
87
85
92
104
106
104
94
85
73
75
84
96
101
98
95
95
98
97
102
112
126
126
113
97
88
90
96
98
94
88
86
90
100
104
105
99
93
93
92
86
79
75
76
80
78
71
79
84
95
108
117
119
116
111
105
103
104
99
93
90
91
94
95
96
100
105
102
91
87
97
113
119
108
96
93
102
107
99
85
78
83
90
89
78
67
71
89
107
111
99
82
80
94
112
115
104
69
73
86
108
124
125
111
96
89
90
89
87
85
90
100
104
109
110
112
116
112
98
85
84
93
102
101
96
93
95
96
91
83
78
83
89
88
77
66
67
81
99
109
109
105
103
105
112
115
111
105
103
99
99
102
98
91
84
86
92
96
93
90
93
101
110
116
115
112
105
101
94
88
85
83
81
80
79
81
83
86
85
83
86
92
96
97
89
81
82
92
102
106
100
96
99
105
111
108
105
119
114
104
100
98
91
86
87
95
105
109
108
107
104
99
95
98
102
103
97
89
86
89
89
84
78
73
78
87
93
89
81
73
73
79
86
88
90
92
99
104
100
91
79
78
89
104
112
108
103
97
96
95
99
98
91
89
89
94
93
92
92
92
90
85
81
84
90
91
89
87
91
93
93
87
86
90
93
97
97
90
77
68
70
74
78
81
86
92
96
93
85
81
80
87
96
101
99
89
81
106
108
105
98
90
89
90
88
86
85
88
87
81
75
77
89
97
93
82
82
91
101
98
88
82
87
91
89
85
82
78
76
76
87
98
100
96
89
86
84
80
78
84
93
95
94
93
90
81
71
109
114
114
110
107
102
93
84
82
87
100
104
97
86
86
96
106
104
93
92
98
103
98
84
77
82
87
86
79
78
77
80
88
95
99
100
99
101
100
92
80
75
86
93
90
82
85
93
97
92
96
93
95
105
113
114
107
98
95
97
99
100
94
90
87
92
98
103
105
104
102
104
100
93
87
82
84
85
86
85
87
91
92
89
79
76
85
101
109
99
83
77
85
97
98
90
82
80
83
88
94
93
93
94
99
104
103
99
97
94
89
81
76
78
85
93
99
102
102
98
97
97
99
97
92
86
83
84
92
94
98
94
90
83
78
73
74
81
87
89
89
91
96
105
112
112
98
79
67
68
98
107
104
96
95
92
88
85
84
90
90
83
77
80
92
104
107
101
92
88
94
97
99
99
97
93
83
81
84
94
100
97
90
91
97
96
92
85
86
90
90
90
86
93
108
115
109
92
77
75
103
103
92
81
78
83
89
90
93
92
91
88
91
91
92
99
101
97
90
88
92
105
114
118
113
100
84
67
65
78
91
100
99
96
96
101
105
102
99
95
90
80
76
83
96
104
98
94
94
98
101
94
84
70
69
80
93
99
92
82
78
87
100
101
89
83
85
94
98
89
84
91
109
119
116
103
86
76
74
83
90
96
91
84
79
79
77
74
75
82
97
107
108
101
94
93
95
98
105
109
89
89
86
85
87
93
92
88
79
76
81
95
105
103
91
82
85
90
92
87
77
81
95
107
107
97
89
96
105
110
102
92
87
88
91
90
78
70
70
82
99
109
103
90
79
82
93
97
94
95
85
83
87
96
101
99
87
80
80
91
95
94
89
86
87
92
96
97
95
89
86
87
94
95
88
76
75
92
112
118
105
90
83
88
100
106
100
94
95
99
100
90
79
72
75
79
83
81
78
80
86
93
98
94
89
82
78
81
87
97
91
78
68
66
75
88
98
109
112
102
89
83
83
78
71
63
70
87
101
103
96
89
83
81
86
92
96
96
96
99
100
97
87
82
82
82
82
80
82
91
90
105
108
96
83
77
78
83
86
89
88
81
73
69
75
81
86
93
96
89
79
72
72
73
75
82
93
104
106
96
89
87
93
95
92
94
95
96
93
92
97
99
94
84
80
81
86
91
96
94
91
102
103
97
97
100
99
88
82
84
92
95
88
81
82
91
95
89
80
71
71
80
88
92
91
89
97
105
102
91
81
82
92
99
101
99
100
100
94
88
86
86
83
80
79
83
94
100
97
87
87
84
84
88
100
109
104
91
79
82
92
97
90
81
80
89
98
96
88
84
91
100
100
94
83
79
87
97
96
87
78
78
85
88
87
83
82
86
86
85
83
79
76
76
82
94
101
100
96
88
84
80
81
88
94
102
101
90
77
74
80
83
84
82
77
78
81
89
99
106
108
101
85
72
72
79
94
105
103
96
91
88
85
85
81
76
72
71
79
93
100
96
86
81
85
86
82
77
83
96
95
96
93
91
93
97
99
90
78
72
72
74
73
70
69
71
71
77
86
96
96
84
72
68
75
87
93
90
91
93
94
91
85
83
91
92
84
74
79
97
113
114
105
92
84
74
66
65
74
85
97
92
89
89
91
92
90
89
86
85
83
72
57
46
44
52
60
62
64
71
78
80
81
81
80
81
75
65
64
67
75
79
75
79
88
95
93
85
82
89
101
107
102
91
84
81
84
82
77
74
88
79
79
81
86
90
92
93
93
90
82
69
54
41
36
38
41
50
57
61
68
79
90
96
95
88
83
78
76
76
76
76
69
66
74
91
102
102
95
88
87
90
92
87
87
90
93
90
87
87
85
87
89
85
86
90
96
101
98
93
88
83
76
65
59
53
49
52
57
60
62
70
80
93
98
98
97
98
101
104
104
96
81
68
73
87
96
95
88
86
92
101
105
100
90
87
85
89
94
97
85
91
97
94
88
88
90
91
88
89
94
95
89
78
74
74
74
69
64
62
63
70
78
84
87
91
93
98
103
112
119
116
100
86
82
86
87
81
72
74
84
97
102
103
99
95
85
75
73
78
86
88
93
94
90
83
82
74
67
65
67
67
64
62
67
77
92
94
88
77
74
80
88
94
95
90
86
88
95
101
108
106
101
96
93
94
91
87
82
76
71
67
70
83
100
103
88
64
51
60
88
97
96
94
88
84
81
77
68
54
43
38
42
55
70
83
95
103
103
95
81
78
86
99
106
99
86
83
86
92
92
88
87
88
95
95
91
89
91
90
85
78
76
80
88
92
89
83
75
74
85
91
89
85
84
92
100
103
96
84
69
59
58
72
88
94
88
86
90
91
86
80
79
85
93
97
91
87
87
89
89
85
84
86
90
87
86
80
81
88
96
101
100
94
87
83
92
100
98
88
82
75
68
73
87
98
105
108
110
108
96
76
68
73
84
91
88
81
82
88
93
92
88
82
79
83
87
87
86
83
79
81
84
90
91
87
84
79
80
81
86
93
98
99
91
84
81
84
84
81
95
79
73
82
97
100
88
90
101
106
94
72
60
63
76
88
97
102
99
90
87
89
92
92
86
81
83
88
88
80
69
66
78
93
99
91
82
78
81
84
83
84
88
90
81
67
64
71
79
81
96
86
85
93
102
104
97
92
98
104
102
91
79
73
79
90
100
103
97
87
83
86
92
93
91
89
89
90
90
89
82
78
82
91
94
89
79
75
78
88
94
95
95
89
76
64
68
80
88
83
84
80
78
86
105
124
123
104
88
83
92
98
93
85
83
88
89
80
76
82
92
100
96
88
84
85
86
85
84
89
99
104
98
88
81
79
79
82
89
97
101
102
101
99
92
88
89
92
89
78
82
71
65
74
98
119
118
92
69
59
64
75
84
86
87
88
83
72
71
82
98
114
110
92
77
71
75
81
84
86
97
107
105
93
80
77
78
82
89
97
100
99
92
87
89
95
100
101
97
89
88
75
67
70
82
92
92
84
76
70
73
73
76
76
77
77
77
77
78
81
91
105
111
102
82
69
74
91
101
98
95
89
87
84
81
79
77
72
76
87
98
95
84
75
79
90
99
98
96
96
95
85
72
72
79
89
91
92
94
100
103
96
82
67
62
64
72
80
84
85
85
89
97
97
89
84
85
94
102
100
92
80
75
75
83
88
83
73
69
78
88
88
84
87
94
102
102
99
96
95
86
82
76
79
90
99
99
95
96
104
103
93
81
74
77
82
83
85
90
94
93
83
79
78
87
95
97
94
87
87
92
93
91
89
89
90
86
82
80
83
86
80
82
89
98
102
105
106
104
93
79
83
87
89
89
92
98
103
102
93
80
72
77
91
96
95
90
87
88
94
93
86
77
75
86
98
101
97
91
95
102
106
100
89
83
83
88
93
94
92
87
82
79
78
78
81
88
90
89
81
88
91
92
85
69
65
81
99
101
86
69
65
73
85
86
81
79
78
80
85
87
84
81
85
95
104
107
101
95
92
90
89
87
90
90
86
84
83
86
86
89
93
93
84
73
71
78
87
91
92
93
90
85
73
65
63
75
86
91
88
83
76
69
67
73
79
82
79
79
84
88
85
81
84
96
112
121
118
105
85
71
71
85
100
104
96
85
81
80
79
86
95
102
96
83
74
79
94
106
108
89
90
89
85
81
80
83
89
96
101
96
81
68
66
79
88
89
82
77
81
89
93
89
86
90
101
116
118
108
92
82
82
93
102
101
95
93
96
93
89
88
97
101
95
82
75
79
91
96
95
87
98
105
99
88
80
83
91
99
103
96
84
77
75
80
83
81
77
74
77
84
94
97
91
85
85
90
91
87
84
88
98
101
94
85
83
88
94
93
90
93
100
98
86
78
77
80
84
84
87
97
102
94
80
68
69
75
82
91
96
95
86
79
77
82
89
90
84
76
76
82
87
87
82
81
82
87
84
77
78
89
101
103
90
77
74
81
86
87
86
86
91
90
84
80
81
83
84
90
94
95
91
76
59
57
68
80
90
95
95
94
85
78
78
83
94
98
89
77
76
81
85
84
80
81
89
95
93
87
88
91
97
97
91
84
80
83
89
87
85
85
88
92
92
90
86
83
83
87
92
81
81
78
70
64
69
85
96
98
92
81
81
83
81
79
76
75
74
74
74
77
82
87
87
90
91
95
94
90
87
87
89
92
91
90
92
92
89
81
73
73
83
93
97
93
87
82
80
84
85
85
84
85
82
81
78
81
82
84
82
82
83
84
81
75
66
64
67
71
73
75
77
78
79
81
91
97
96
89
80
78
80
83
84
87
91
93
88
75
63
63
72
82
89
93
90
85
80
79
83
96
87
80
84
90
90
81
75
82
95
101
95
84
80
82
83
75
69
71
79
81
77
68
65
76
92
99
96
86
79
76
77
78
82
89
92
90
86
78
77
79
80
79
84
93
99
92
76
68
76
77
92
107
111
101
90
94
101
102
92
86
85
92
103
107
108
107
110
111
105
100
96
90
91
96
99
101
99
91
81
77
83
90
93
92
91
93
98
95
87
80
79
84
91
99
101
94
92
99
109
72
84
91
90
86
91
102
105
101
96
98
102
100
91
82
81
87
93
94
88
83
87
96
108
106
95
86
84
91
95
93
90
95
102
103
100
89
96
105
108
107
102
99
98
97
89
79
81
90
102
88
86
84
82
79
81
87
93
100
106
109
104
98
91
88
85
87
87
86
85
86
97
110
116
108
95
86
90
97
93
86
87
100
115
117
104
90
89
100
107
105
99
97
98
95
77
60
57
74
97
117
107
96
86
74
71
79
87
90
88
88
86
89
93
101
109
115
112
105
103
109
118
121
114
108
101
101
99
88
79
75
81
93
100
98
94
94
96
100
94
87
83
86
96
103
98
87
78
78
89
123
117
103
92
85
91
106
107
93
82
83
89
96
95
96
99
102
102
102
108
117
117
111
109
115
117
107
86
69
72
82
90
91
89
96
104
108
101
89
82
86
89
94
98
106
116
119
111
97
84
89
85
90
100
118
127
125
114
105
103
106
108
107
102
95
83
70
65
80
104
120
117
106
101
106
108
97
75
66
73
86
94
92
97
112
123
120
101
86
82
91
102
106
102
97
96
99
104
102
98
69
66
78
104
127
127
109
96
95
103
105
99
95
100
104
103
91
77
80
101
120
123
112
95
86
82
82
77
75
76
84
94
106
113
114
110
103
97
92
93
100
110
116
111
99
88
81
82
86
94
96
100
104
109
111
104
95
93
100
106
104
99
96
98
103
109
110
102
91
86
90
97
98
91
83
80
84
90
86
80
83
92
109
120
113
93
77
69
69
74
86
96
100
100
99
99
97
87
76
74
103
120
128
120
103
96
101
117
127
123
113
108
107
106
97
89
90
95
91
81
70
72
84
91
91
89
90
90
90
90
88
92
99
101
95
79
64
56
62
71
74
69
65
69
80
96
104
100
90
81
84
101
111
108
94
89
104
123
129
117
101
96
101
102
95
90
91
93
90
84
82
88
92
95
92
90
89
87
88
95
95
91
83
81
80
75
68
71
78
84
76
65
62
69
80
91
99
101
99
93
83
84
82
79
78
88
104
110
105
94
85
87
89
89
91
100
108
104
93
88
95
108
108
97
89
91
93
90
86
84
81
79
79
82
89
91
90
92
92
90
82
81
93
106
107
102
96
90
83
75
84
79
73
76
88
99
104
98
86
80
82
85
88
89
91
97
101
101
92
91
98
109
109
98
89
92
98
95
85
73
67
71
80
87
87
88
96
112
116
102
89
86
102
119
119
105
94
87
79
74
85
83
81
84
90
99
100
97
92
85
82
83
87
92
97
96
96
93
90
83
81
87
94
94
91
89
92
90
84
78
78
88
94
90
79
74
85
104
111
100
84
83
95
110
112
107
103
101
96
90
83
83
80
79
80
87
93
97
99
94
85
79
78
85
93
99
95
92
87
79
76
76
81
91
93
93
93
94
92
90
89
91
93
92
86
82
80
77
74
76
86
96
103
105
104
105
106
101
89
80
85
80
76
76
80
84
88
92
95
94
88
85
85
87
90
88
81
77
81
84
86
88
89
92
97
102
101
99
95
88
82
78
81
93
100
101
93
82
74
77
87
97
98
92
91
97
97
89
75
73
99
94
89
85
85
83
86
90
95
92
85
85
92
99
91
80
73
73
79
83
85
89
97
102
103
103
100
90
81
78
78
82
90
91
93
94
101
105
102
95
85
79
77
79
89
97
96
90
88
92
102
106
103
96
89
85
86
90
92
86
82
85
91
92
80
71
74
86
93
87
78
81
94
103
105
105
100
89
78
80
87
95
89
76
70
76
92
100
95
87
83
85
87
87
91
98
98
94
93
98
89
87
84
86
94
99
96
91
90
93
97
100
93
81
70
68
76
85
91
94
96
98
100
101
103
105
107
103
98
96
96
92
85
81
85
92
96
90
77
71
76
84
89
90
92
98
102
98
94
96
87
79
78
85
97
103
95
90
90
99
105
102
90
79
71
72
78
84
90
94
96
98
98
98
100
101
103
102
99
100
99
93
90
90
93
96
91
84
78
77
79
82
78
73
74
80
92
99
100
100
80
92
98
95
89
81
78
80
86
91
94
89
82
77
74
77
86
97
103
94
83
75
78
83
91
96
98
91
88
88
93
92
91
89
87
84
82
78
81
87
93
90
82
71
66
71
83
98
105
104
70
89
96
88
76
71
73
77
82
86
93
90
86
84
85
89
92
97
104
102
95
83
79
80
84
84
87
88
91
91
92
91
91
89
96
101
104
98
93
88
86
82
81
78
78
84
93
98
104
103
73
80
84
86
88
93
92
82
78
81
93
100
94
90
91
99
100
94
92
94
98
100
96
94
88
81
75
81
95
109
114
104
92
85
86
98
112
115
103
85
74
76
79
80
83
90
100
105
103
98
75
76
84
100
110
114
99
83
74
79
91
102
99
94
94
96
97
92
83
81
85
92
97
102
100
91
78
73
79
94
104
100
88
71
64
72
82
85
80
75
76
83
85
81
80
86
98
99
94
86
74
83
94
104
108
105
100
94
90
88
86
89
92
94
87
80
77
80
86
86
81
81
85
91
95
90
86
82
84
91
89
81
69
69
80
90
85
73
68
77
90
96
92
88
86
83
78
71
73
83
86
101
112
108
97
91
99
109
108
94
76
65
62
66
65
60
66
80
87
89
82
80
84
90
92
87
87
93
109
116
106
88
71
79
101
114
105
91
87
98
106
103
95
91
90
85
75
67
75
87
91
102
115
117
103
89
84
92
95
83
66
45
34
33
38
48
62
73
77
77
77
83
95
101
102
95
90
89
93
99
100
97
91
85
85
86
89
88
91
96
99
97
93
89
86
89
96
96
88
77
87
84
90
95
92
84
78
82
81
76
67
56
47
40
36
37
46
60
72
76
76
80
87
92
95
94
91
81
70
68
76
88
90
79
70
73
85
92
87
81
78
84
88
88
89
90
94
91
82
74
85
83
80
76
75
78
85
93
85
76
73
74
72
68
57
45
44
60
79
87
79
67
63
74
88
95
94
84
81
82
88
90
85
76
78
90
102
101
88
80
80
88
93
92
87
82
77
76
74
76
78
89
97
94
84
80
84
90
92
89
86
82
77
74
70
67
65
67
75
86
83
73
68
77
91
100
98
95
98
106
108
99
82
73
80
93
98
89
79
79
87
91
88
84
87
89
87
78
73
75
73
86
98
104
96
83
77
75
85
95
96
87
75
68
71
73
73
69
70
73
76
82
89
94
96
92
86
85
93
100
98
86
72
71
80
90
90
83
77
77
76
70
66
73
89
102
98
84
73
74
80
88
96
102
97
84
75
72
75
82
82
78
71
70
71
76
82
94
93
77
60
59
77
98
99
86
74
76
87
93
88
75
70
72
79
86
90
97
101
97
84
70
69
78
86
89
87
85
88
90
91
97
100
98
95
93
91
89
88
88
88
85
81
74
77
86
99
115
114
91
62
47
55
77
92
94
82
75
80
86
88
87
85
81
79
81
88
98
108
108
97
88
89
94
97
92
89
91
95
96
95
93
84
82
90
96
94
90
95
104
109
101
85
75
76
87
91
96
95
90
83
78
74
74
79
83
83
79
77
80
87
96
99
93
87
82
86
91
94
89
81
79
86
96
107
106
98
87
82
82
97
91
77
79
91
93
82
74
84
99
104
93
80
72
73
80
85
86
85
86
88
95
94
85
73
72
82
90
86
78
74
82
94
96
92
85
84
86
86
77
69
67
76
83
89
83
81
81
80
81
88
91
93
93
95
92
86
85
90
94
92
87
82
79
80
89
97
101
99
90
88
88
90
84
76
76
83
88
85
76
68
71
81
88
87
83
81
82
79
75
71
74
79
77
67
62
73
92
101
94
85
90
90
87
87
92
99
99
93
87
84
86
86
85
85
87
87
87
88
88
90
91
90
86
77
73
72
72
74
78
86
90
89
84
80
81
82
81
75
66
67
76
81
80
73
76
90
106
107
88
85
78
72
70
75
86
90
88
83
76
76
81
85
89
88
83
73
69
74
81
89
94
97
97
90
80
72
66
67
76
92
107
108
99
85
78
79
79
76
75
78
82
80
75
72
80
92
100
94
77
88
81
74
73
74
81
87
87
81
75
74
80
87
91
86
77
72
73
77
81
81
82
85
93
94
94
95
94
88
81
82
93
105
102
93
85
81
86
92
97
95
85
67
58
63
77
85
84
78
76
88
85
83
82
84
86
88
88
85
85
90
95
97
92
82
71
70
75
82
84
83
79
80
82
86
94
105
110
102
87
79
81
89
94
96
94
93
92
91
89
81
72
67
74
87
96
96
86
79
82
87
88
86
83
83
83
81
77
80
90
99
100
97
93
89
81
76
79
89
95
92
88
89
89
89
92
90
89
83
77
77
83
89
86
83
79
83
85
80
73
70
76
89
103
109
105
98
90
88
91
90
100
95
83
78
79
84
90
92
90
83
81
84
92
94
88
82
82
90
93
88
85
87
94
97
95
89
80
76
75
78
83
83
74
65
66
79
91
91
82
83
89
96
94
86
80
83
87
86
88
93
101
95
81
68
72
86
99
101
91
82
80
85
86
84
77
71
72
79
87
89
86
83
85
85
91
95
96
93
85
81
82
86
91
92
89
89
87
85
83
85
87
80
69
61
68
79
84
84
85
94
91
84
79
79
82
88
89
85
86
92
95
92
85
81
76
74
75
81
85
90
86
81
77
78
88
99
109
109
97
83
80
90
104
106
94
84
78
78
82
85
84
79
70
65
69
77
81
82
85
91
87
85
86
94
96
91
86
80
82
85
86
82
82
84
89
92
89
81
77
76
84
92
93
89
87
96
107
109
99
87
82
80
78
71
69
77
88
94
93
90
93
93
87
79
71
71
74
81
84
82
85
85
81
73
71
74
80
84
83
83
78
78
80
85
88
85
83
79
77
84
97
105
99
89
82
89
96
98
94
90
93
89
76
63
65
80
98
99
88
81
87
93
93
84
80
75
76
79
83
90
91
81
63
52
57
70
79
82
83
82
86
88
89
90
89
85
85
91
103
108
104
92
81
81
88
96
95
85
80
86
97
108
105
91
79
80
84
84
78
74
78
84
85
86
84
85
85
85
85
94
88
70
55
59
79
92
90
79
71
76
86
87
87
84
89
95
97
94
94
91
85
81
79
83
93
97
95
86
77
73
75
84
91
91
84
80
78
83
89
91
88
86
86
86
88
87
86
86
88
84
79
70
62
67
81
93
94
82
72
69
77
81
76
72
77
88
89
79
63
58
73
88
92
84
82
88
97
99
89
76
65
64
73
84
90
90
86
82
86
91
97
100
99
98
94
90
85
82
78
92
93
88
83
76
73
75
82
84
87
83
79
76
73
72
76
83
86
79
67
64
70
79
83
81
80
87
102
108
107
100
91
83
84
88
93
96
87
76
68
73
83
93
98
100
99
92
82
75
75
100
97
92
89
90
84
77
73
83
94
98
85
70
66
68
75
79
86
90
87
78
69
67
73
84
91
95
97
100
107
109
101
90
87
89
90
87
83
78
79
77
76
71
76
90
99
92
77
69
76
80
85
89
87
83
85
89
90
90
85
84
88
96
102
105
103
101
99
98
97
99
100
95
92
85
76
71
73
83
94
102
100
88
76
72
80
92
99
100
90
82
80
82
83
81
82
84
90
99
110
86
89
89
87
87
90
93
89
86
87
91
89
84
82
85
92
97
101
103
99
91
88
88
90
87
75
67
75
89
106
111
110
105
99
88
80
86
101
112
104
82
70
75
85
88
84
82
89
95
94
103
98
94
95
98
97
88
82
83
97
110
108
96
82
79
85
94
105
106
101
93
93
97
101
95
83
80
88
96
94
90
92
103
108
101
88
81
83
90
89
81
80
88
93
86
76
70
78
86
90
111
101
94
94
93
94
95
88
77
75
89
103
108
100
95
100
111
114
110
106
110
115
109
96
85
85
97
102
98
87
82
86
91
91
89
86
83
78
75
78
82
92
96
91
86
83
87
91
95
99
102
103
101
93
91
99
111
108
83
62
65
82
98
102
99
100
103
102
101
104
112
112
95
76
72
85
97
96
87
83
87
90
89
88
92
100
102
93
83
79
81
83
85
89
98
109
111
103
102
101
98
95
93
98
107
110
110
104
96
91
89
90
95
96
96
92
85
79
82
91
100
101
92
82
81
83
84
79
76
79
84
90
94
99
106
108
105
100
97
94
87
81
80
90
96
96
90
86
90
97
110
91
86
99
111
107
90
84
97
111
112
99
93
95
103
103
95
86
83
88
97
104
104
95
88
83
84
88
89
86
83
91
102
106
98
83
81
90
104
109
103
97
93
90
87
78
68
68
75
83
104
92
89
96
101
92
84
84
95
101
98
92
92
97
102
106
102
90
84
82
83
85
88
89
88
92
102
109
103
89
82
87
100
107
97
73
65
73
82
86
87
88
88
88
90
90
84
74
67
69
85
97
105
105
98
93
100
106
105
96
88
93
101
104
97
90
89
89
85
78
71
70
75
80
84
91
100
102
97
89
85
88
98
105
99
85
74
71
72
75
76
75
76
82
92
100
100
89
82
84
92
99
104
102
95
98
107
117
113
97
88
93
107
104
94
89
95
104
100
89
80
78
84
84
81
81
82
82
88
97
106
109
109
104
98
87
78
78
82
84
81
76
76
82
88
92
98
102
105
105
92
86
82
83
87
95
105
113
108
95
86
88
97
100
99
103
111
115
110
99
88
87
88
88
87
85
85
84
86
97
106
111
109
102
91
82
79
84
87
84
80
80
91
95
93
91
94
100
101
94
78
81
80
82
86
94
101
100
97
87
80
80
90
102
111
110
106
100
96
89
85
84
89
92
92
93
90
86
84
85
88
93
95
86
77
73
79
96
107
102
92
91
97
108
106
95
92
91
93
91
97
103
98
89
84
85
89
91
84
73
66
70
85
99
107
100
94
89
86
77
74
81
90
95
93
86
85
86
87
88
95
103
103
96
85
80
80
89
98
97
92
91
93
101
104
102
102
104
106
104
105
101
95
86
81
82
88
93
87
77
71
73
79
85
84
83
80
82
82
77
77
84
92
96
97
93
91
90
89
90
97
107
115
115
110
102
92
80
72
73
83
92
93
86
81
84
96
101
94
83
75
67
70
82
88
92
97
102
103
96
87
84
84
85
77
71
68
70
79
84
87
86
86
88
96
103
106
102
90
82
81
89
100
106
100
87
80
76
74
76
87
100
102
89
72
67
73
73
66
59
74
75
83
93
98
94
93
99
106
97
83
79
90
99
91
78
68
72
83
90
87
78
73
75
83
96
106
104
96
87
84
91
99
91
71
52
60
81
96
98
97
100
100
92
80
73
69
68
69
74
102
106
108
104
98
91
90
93
96
94
85
81
87
93
91
85
82
85
91
91
83
76
72
74
82
95
106
103
94
91
95
104
105
89
76
74
88
104
110
103
94
89
86
85
83
80
73
71
74
82
111
108
98
91
95
102
99
94
91
91
88
80
70
66
70
77
84
83
84
90
96
95
84
73
79
99
106
100
85
81
89
93
88
83
86
97
106
103
87
74
69
70
77
85
93
95
89
80
75
79
101
92
78
75
84
97
98
93
88
83
75
70
64
59
57
58
59
62
70
86
97
98
87
78
85
100
102
90
75
75
86
91
89
84
81
84
87
89
82
76
72
75
85
91
93
95
101
107
106
97
88
90
83
76
75
80
89
91
85
77
71
75
81
82
70
53
45
50
68
78
84
90
90
94
101
102
97
80
67
66
79
90
95
93
86
83
85
92
96
94
88
83
86
87
82
83
98
114
120
108
88
91
93
84
82
84
91
90
82
77
80
86
90
89
83
75
66
64
70
81
96
104
105
105
103
96
87
78
76
75
79
76
77
80
87
95
95
95
89
85
81
76
77
76
77
82
92
97
98
95
91
88
83
82
83
89
92
88
80
80
87
89
84
76
76
82
85
82
80
88
103
108
103
98
96
90
86
87
100
113
111
95
77
69
71
82
91
93
88
85
87
90
88
81
78
84
94
98
96
94
92
84
82
85
88
87
78
75
77
83
87
87
85
83
80
82
84
81
78
77
81
85
89
98
100
98
88
84
91
106
113
104
87
72
70
76
86
88
88
92
100
108
108
101
92
92
97
101
100
95
76
83
92
101
96
84
75
70
76
79
78
82
87
90
86
78
74
75
78
74
68
70
84
96
99
90
77
67
68
77
83
81
76
77
93
104
102
88
80
81
88
93
101
109
110
100
88
78
81
87
64
87
106
108
94
78
74
78
79
78
69
68
70
74
70
64
68
78
87
87
82
84
89
94
91
84
80
84
95
100
96
84
80
87
105
116
108
94
89
91
93
89
91
97
102
97
87
77
82
91
79
93
107
108
93
77
70
77
80
79
74
64
60
59
58
59
67
76
82
89
93
96
100
96
93
94
102
113
119
117
110
105
104
104
98
91
89
91
97
104
110
110
102
90
84
88
98
108
106
91
95
93
92
93
91
84
79
77
78
73
72
67
64
61
56
53
58
65
76
85
88
88
87
86
81
80
84
88
89
84
83
96
108
107
96
82
80
85
89
88
92
98
104
99
91
90
94
101
100
89
89
92
88
82
81
83
87
89
79
69
61
59
60
63
55
47
47
62
81
94
91
83
81
87
93
92
85
79
76
75
75
82
93
103
106
104
98
89
85
84
83
83
84
89
91
91
89
86
86
86
82
95
101
94
80
72
79
89
89
85
74
66
59
60
60
53
47
53
73
94
100
91
85
96
110
117
109
96
93
94
90
83
80
89
105
112
99
83
78
93
105
99
78
63
69
87
100
101
95
92
83
94
97
98
93
83
78
83
93
104
104
94
83
77
73
61
48
44
60
79
88
89
88
91
94
94
87
84
86
90
90
83
76
78
88
97
91
80
76
86
97
94
82
70
72
86
98
101
102
100
82
78
78
89
100
102
92
83
85
95
103
104
98
86
73
65
63
72
81
77
70
72
87
97
94
82
72
75
81
86
88
88
85
82
79
83
93
100
102
91
79
73
82
92
96
90
82
81
89
97
91
90
88
85
84
86
87
85
83
90
101
104
91
73
61
68
85
104
105
85
68
68
82
97
99
95
90
89
86
83
84
88
96
92
81
78
85
99
110
103
88
74
78
93
104
100
88
75
76
85
103
104
92
79
71
72
74
75
81
92
103
104
90
73
68
79
91
100
94
82
72
74
77
80
81
88
95
95
88
82
82
89
95
94
86
81
82
86
95
94
86
74
73
78
90
99
98
88
81
82
90
89
80
78
88
91
84
70
69
80
89
92
92
88
86
88
91
91
87
80
78
80
81
76
70
73
84
90
86
83
84
89
94
92
86
86
89
94
92
85
75
71
71
78
90
97
99
92
88
85
81
87
88
93
99
97
85
75
69
69
72
79
90
95
91
90
93
94
91
85
81
86
89
85
74
69
73
78
81
81
83
88
91
86
83
86
90
92
89
78
71
67
70
75
84
96
101
103
95
87
101
103
100
91
84
76
77
81
79
77
76
78
83
87
86
85
86
87
86
83
81
85
92
94
85
68
60
65
76
85
88
85
81
83
83
87
89
81
71
62
62
65
61
58
62
80
97
102
98
86
104
102
92
81
70
67
75
84
87
86
84
84
84
86
82
77
73
77
85
81
71
67
81
98
103
92
80
77
84
86
82
77
79
85
92
93
88
80
71
70
78
85
78
68
62
68
76
84
81
77
89
90
91
86
81
82
86
87
82
76
77
87
92
93
85
77
76
88
95
86
70
59
68
89
106
110
107
103
95
82
73
70
78
85
89
89
87
87
88
90
91
95
91
84
77
72
73
74
80
88
81
91
95
93
87
84
87
85
71
65
71
88
100
100
92
83
86
92
99
96
85
77
77
80
83
88
91
92
88
81
76
78
82
83
80
78
79
83
82
79
76
74
78
79
79
78
76
78
81
89
91
94
94
83
78
76
78
77
76
75
79
87
95
97
91
82
81
92
102
102
93
88
89
89
79
69
64
70
77
80
79
85
92
84
73
63
69
79
79
71
68
73
81
84
83
81
78
75
72
77
93
95
88
81
77
80
83
87
91
90
85
80
80
83
84
81
83
91
101
95
83
80
88
97
96
86
80
81
82
80
79
81
85
79
67
64
76
89
91
85
83
89
94
92
86
85
86
84
79
79
91
92
86
81
83
91
92
89
89
90
93
92
87
83
82
84
89
94
99
94
91
87
85
87
90
90
92
96
95
88
80
76
75
77
80
86
88
89
85
81
81
83
83
79
81
86
89
82
72
70
91
88
82
82
90
96
92
80
68
75
93
107
107
97
88
88
94
99
100
98
94
88
81
79
74
70
69
72
80
87
88
87
85
86
88
91
85
77
69
67
69
71
73
74
78
84
85
73
61
59
91
85
80
84
95
101
95
80
64
65
79
93
99
96
89
89
96
102
100
89
80
77
84
83
75
65
62
69
78
86
95
101
94
80
68
68
76
84
81
76
73
74
78
80
85
88
88
84
74
71
87
84
81
82
87
94
94
90
85
81
79
80
80
82
84
87
88
91
91
86
83
85
92
90
86
84
89
97
99
95
91
96
93
83
69
69
85
98
98
88
77
76
80
81
87
92
92
87
81
76
89
91
82
71
69
80
89
91
87
83
86
87
86
85
87
83
75
76
85
94
96
90
82
81
89
99
101
98
91
80
75
79
92
102
100
92
87
89
92
90
88
85
82
81
79
82
82
80
75
74
91
87
69
57
63
83
95
90
78
70
77
89
98
95
89
84
84
87
88
88
83
79
79
87
92
92
89
85
83
80
73
68
76
88
94
90
80
78
84
100
105
99
90
81
80
82
83
81
76
74
89
77
64
62
73
88
97
94
82
73
74
86
95
95
88
89
99
107
100
81
72
82
98
102
89
76
75
86
97
95
86
77
72
73
78
81
80
83
93
103
104
96
87
84
87
91
91
88
80
76
86
80
76
78
81
81
80
83
88
88
85
82
82
83
84
87
96
105
102
93
86
88
96
95
82
71
72
85
99
105
102
97
90
87
87
85
86
88
93
96
91
82
75
76
84
89
90
88
87
83
83
86
85
84
85
82
76
73
80
88
85
72
63
64
71
80
87
93
99
96
89
79
78
82
85
80
73
74
88
104
109
100
88
87
89
89
85
84
89
97
93
83
67
65
75
86
88
87
88
89
81
91
96
88
80
76
79
85
87
93
102
106
107
102
98
97
96
93
92
98
101
103
99
99
94
89
80
76
84
96
102
98
92
90
87
86
89
94
92
89
93
99
101
92
78
70
74
84
91
95
99
108
108
97
87
83
81
81
84
93
101
105
105
106
110
107
96
87
88
90
93
95
96
102
105
102
91
86
87
95
103
111
114
104
87
77
84
98
96
82
67
72
93
102
93
78
77
90
96
92
95
90
88
89
97
99
94
87
83
91
110
120
117
108
102
95
91
90
90
88
83
82
91
101
104
98
89
85
87
91
96
101
100
91
79
75
81
91
90
81
73
78
92
97
94
87
90
103
106
97
77
68
73
85
95
102
105
100
86
82
91
107
114
105
94
93
94
98
101
102
102
98
92
87
84
89
94
97
96
92
89
86
82
78
77
81
91
94
93
91
91
92
87
79
74
77
87
99
104
106
75
79
88
93
90
95
108
109
95
75
68
79
92
96
95
97
102
103
101
102
106
105
92
79
76
89
105
114
109
99
91
87
87
86
85
91
98
103
102
96
89
77
68
66
71
76
79
83
93
106
93
99
104
105
104
103
99
100
96
93
89
91
92
93
96
102
111
112
103
89
82
86
92
92
91
92
99
104
105
99
93
90
94
95
86
78
80
89
95
92
80
68
67
78
91
90
82
81
90
104
121
109
105
111
117
104
90
84
95
109
112
103
93
91
96
102
108
114
110
97
83
83
92
101
101
93
89
96
99
97
90
88
90
88
78
68
68
80
89
89
81
77
79
86
93
91
85
87
94
101
104
89
79
89
97
101
95
91
96
97
92
80
78
87
98
104
105
103
101
105
102
94
90
88
91
94
98
99
95
87
79
80
86
89
85
81
88
100
102
92
82
80
80
80
80
84
91
97
99
97
86
76
64
65
76
93
104
104
95
82
73
70
74
83
96
107
111
105
99
97
99
92
84
78
77
87
96
97
93
88
82
83
88
94
96
94
100
108
108
102
95
93
92
89
90
98
103
99
92
87
105
95
83
78
81
90
93
89
81
76
74
80
87
88
91
97
110
113
104
94
88
87
86
81
74
75
82
87
90
92
89
91
96
100
96
90
85
88
89
92
93
95
97
97
96
95
95
93
84
83
101
99
103
107
103
91
77
74
78
82
84
88
95
99
96
90
90
97
101
98
86
80
83
86
88
88
86
85
86
85
87
92
96
97
91
84
82
83
79
74
74
82
92
91
80
71
77
89
95
93
80
98
111
115
104
90
84
89
97
101
95
90
96
105
106
95
85
87
96
94
84
73
77
89
98
97
89
83
85
89
93
94
88
79
75
78
80
84
86
84
87
90
94
96
89
81
82
91
103
107
96
107
109
100
90
88
93
97
96
89
82
84
89
97
99
93
90
92
95
91
83
84
93
101
100
91
83
83
90
104
108
101
88
78
81
83
77
69
74
87
94
91
89
95
101
101
97
92
98
104
105
107
106
100
92
89
91
92
84
77
79
83
87
87
87
85
84
83
80
79
86
95
102
103
97
92
89
86
89
97
101
101
98
97
100
98
91
82
79
86
86
83
80
81
85
90
89
89
84
80
78
88
102
107
101
91
90
94
101
99
92
85
85
85
85
84
83
76
75
83
89
91
85
87
95
103
104
93
81
78
84
99
104
101
88
80
87
99
101
92
83
84
89
88
78
73
74
72
66
56
74
81
88
92
87
81
88
103
116
109
91
78
82
90
94
91
85
87
95
103
101
92
85
85
92
102
103
93
83
77
82
100
114
104
77
52
56
80
96
94
86
92
100
102
89
72
62
61
64
67
92
87
81
79
82
83
88
92
96
96
89
87
95
108
113
106
91
84
87
91
93
91
85
83
85
84
85
84
82
83
91
100
111
108
92
75
69
78
89
95
96
95
94
88
78
66
58
63
80
91
103
99
89
86
94
100
92
81
75
77
82
84
87
91
95
94
83
68
59
65
74
80
72
65
65
74
80
80
79
83
88
88
85
84
86
90
87
83
82
84
90
89
85
81
79
73
67
69
80
83
99
96
86
86
91
95
93
88
80
70
62
60
60
59
56
53
53
54
60
72
81
81
69
54
54
66
73
76
74
75
83
87
87
84
81
81
88
98
100
94
86
83
92
101
101
93
88
89
86
79
94
87
84
84
81
81
87
89
83
67
54
51
59
63
54
40
37
45
62
78
89
92
84
71
64
64
68
70
72
71
78
91
103
106
98
92
97
113
121
110
91
85
96
107
104
94
93
101
100
85
102
102
101
95
88
85
86
84
72
62
57
63
70
73
71
66
60
56
56
66
80
91
91
85
82
83
86
88
85
79
75
77
83
90
92
91
91
91
88
85
86
87
90
88
80
78
80
83
79
69
113
103
94
85
82
85
88
86
80
76
76
76
73
68
70
79
82
78
72
71
80
84
82
78
84
96
102
100
96
89
83
79
76
79
83
81
77
70
70
77
89
96
90
76
68
70
79
80
78
74
116
96
79
70
70
71
78
86
93
91
83
79
73
70
73
78
85
90
91
91
91
87
80
78
80
91
98
98
94
93
95
98
101
102
99
93
87
91
96
103
104
99
93
90
85
83
82
90
98
100
93
88
86
80
72
64
64
68
76
79
72
67
69
74
79
78
77
81
86
91
94
92
87
80
80
84
87
83
80
83
92
99
102
102
103
105
103
104
106
103
91
79
80
91
96
88
79
79
88
94
63
75
84
83
73
64
59
58
56
58
59
61
63
66
70
72
70
69
76
87
98
100
92
82
80
85
84
80
75
75
81
82
84
88
95
102
99
91
90
86
84
78
73
75
79
79
78
77
77
80
80
77
77
78
74
68
62
58
56
63
71
75
70
68
69
70
68
66
74
87
101
104
96
85
79
79
84
93
95
90
83
80
85
97
105
103
94
89
90
97
104
106
93
77
68
73
87
97
98
92
111
98
87
80
82
83
77
68
62
64
68
67
65
66
69
70
67
67
72
81
90
94
95
88
78
67
70
86
102
103
90
81
92
105
111
103
90
86
93
102
108
108
103
96
90
87
89
100
108
106
103
106
101
93
93
98
97
87
75
68
63
56
48
48
53
57
61
64
68
75
79
90
97
101
95
81
76
84
98
99
89
80
85
100
108
102
91
86
92
99
97
90
88
97
105
104
99
96
98
96
97
105
105
95
91
87
91
91
92
92
85
70
55
46
46
49
52
56
65
76
86
89
93
98
100
99
94
89
89
88
87
82
84
93
104
103
95
86
90
98
104
97
84
75
80
92
101
105
103
99
104
99
92
84
86
87
86
86
90
96
98
92
84
79
73
60
51
54
72
86
93
87
81
81
88
92
86
77
76
81
87
89
90
91
96
104
106
100
93
96
103
107
96
77
68
74
91
106
114
116
94
79
69
72
92
107
107
98
90
87
95
98
103
101
90
76
66
70
80
84
83
85
91
94
91
87
85
87
86
84
87
94
97
92
87
95
106
113
109
96
88
86
89
92
93
90
89
91
92
96
92
83
76
70
75
88
98
96
89
83
86
91
87
80
76
75
82
87
84
77
74
83
94
98
95
97
109
120
114
92
80
79
88
89
83
81
84
93
102
100
88
74
70
79
94
97
88
72
62
64
95
99
93
75
66
71
84
88
87
78
74
73
70
67
68
78
88
95
89
82
75
75
79
79
82
94
110
118
108
86
69
64
72
85
87
87
82
81
89
96
97
89
78
76
79
83
85
80
80
81
89
88
83
81
87
92
91
87
83
78
73
73
79
86
88
88
88
89
87
84
80
77
76
77
81
89
94
93
84
77
71
71
75
85
98
109
108
97
89
90
96
100
103
99
99
97
96
96
103
101
90
82
77
85
98
99
88
78
75
79
83
86
89
91
91
89
86
83
81
81
81
85
88
86
84
86
91
91
84
81
83
85
86
87
96
107
109
102
92
90
94
97
96
95
99
103
102
96
91
90
99
92
83
84
86
89
86
79
79
82
85
85
83
78
78
82
87
89
85
80
77
80
86
90
86
84
88
94
98
91
82
74
75
80
86
91
92
91
89
92
95
93
79
69
69
77
84
83
81
87
98
96
92
85
80
80
85
89
88
83
83
83
83
81
76
76
76
86
87
80
66
64
78
91
94
87
91
105
115
98
71
54
62
80
90
89
82
77
77
83
93
101
100
92
86
83
81
82
87
95
93
96
96
90
83
81
87
93
90
84
84
89
91
88
78
75
75
80
85
82
77
75
79
86
87
84
89
103
108
95
74
66
74
88
93
87
76
67
66
71
82
99
109
110
103
95
90
94
102
106
90
94
95
87
81
86
96
96
84
73
74
83
85
78
76
80
89
95
96
95
95
92
88
79
75
73
72
76
81
81
84
90
92
88
83
77
75
76
73
72
77
88
92
86
77
72
79
92
100
102
89
91
88
78
78
84
94
96
86
71
63
68
76
78
78
81
93
106
112
103
92
88
89
92
85
73
67
68
75
81
85
93
96
90
80
75
81
93
94
84
79
85
86
79
70
69
77
82
83
81
81
80
81
81
82
82
84
87
90
87
78
73
77
84
87
86
88
96
100
92
77
75
84
94
91
85
81
89
94
90
83
84
91
93
86
81
83
88
88
80
78
84
91
92
90
91
94
91
84
78
79
79
80
84
90
93
88
86
88
94
92
84
74
72
81
92
101
101
97
87
78
74
78
82
86
87
91
95
95
88
80
76
75
76
81
85
86
83
75
68
71
81
94
102
103
99
95
92
88
81
88
88
80
79
80
86
87
84
85
88
90
86
76
72
77
92
106
110
105
92
81
75
75
80
87
87
81
74
72
76
83
84
81
78
84
90
91
84
72
67
70
81
95
102
102
97
93
86
79
71
91
91
81
74
72
77
81
82
84
88
89
88
88
87
87
89
92
95
94
88
81
80
84
88
88
87
82
72
67
68
85
99
101
94
85
86
88
86
78
72
75
82
87
90
93
97
96
86
75
67
92
93
87
83
88
97
97
95
95
96
92
86
81
81
85
87
88
90
89
86
85
88
90
88
86
87
91
91
86
80
81
86
88
83
76
77
85
89
88
86
84
82
79
77
84
95
95
85
75
73
91
96
87
80
84
93
96
93
90
92
91
85
76
70
77
85
85
84
85
85
83
77
75
79
86
88
87
89
93
93
87
80
76
78
79
81
83
87
90
90
92
89
81
78
81
88
88
83
78
74
88
88
79
71
72
79
84
84
79
77
76
81
83
88
91
89
82
80
83
82
75
69
73
83
91
87
77
76
85
95
97
93
86
84
84
84
81
79
79
85
90
86
81
77
79
81
83
82
79
76
86
82
79
79
83
87
93
94
88
80
72
79
95
106
104
91
83
87
92
87
77
81
91
98
95
87
78
76
76
80
87
94
97
91
82
75
76
80
87
90
82
68
62
66
75
79
79
80
81
85
81
79
80
81
86
90
92
93
92
87
78
80
92
98
93
82
79
87
99
100
92
90
95
98
95
88
80
76
73
70
72
80
89
88
85
80
81
87
98
101
88
71
62
64
72
76
77
84
90
91
75
78
77
77
82
83
80
76
76
81
84
82
83
89
92
85
77
75
86
97
98
89
79
83
86
85
80
69
71
76
80
75
73
81
89
97
94
87
86
90
92
86
78
74
74
79
81
84
87
88
83
100
113
108
93
80
78
84
98
107
108
104
96
91
93
102
110
113
111
106
99
90
88
94
102
103
95
83
76
74
72
73
84
95
97
89
78
73
74
80
89
99
104
98
87
79
85
98
104
99
99
110
113
106
95
87
89
96
106
112
110
105
102
107
112
108
98
90
90
94
94
88
87
100
115
123
112
96
82
75
77
86
91
87
78
71
78
86
83
78
83
103
124
119
91
63
60
78
93
96
93
92
91
88
88
92
99
98
91
91
102
112
118
117
112
100
88
78
78
83
88
92
99
109
116
110
93
85
86
94
101
103
93
76
67
69
79
88
89
90
95
106
115
110
94
80
75
81
95
104
89
87
89
92
89
92
95
98
92
86
95
108
116
119
113
104
94
90
91
93
94
94
95
98
95
87
77
80
91
99
100
94
89
85
83
82
80
83
88
93
97
98
94
92
92
91
87
85
96
112
94
97
101
99
89
87
94
103
105
99
95
102
111
115
113
108
104
99
96
92
88
87
91
95
94
92
93
98
97
92
85
83
85
93
90
82
80
85
90
90
85
85
83
82
81
78
77
83
93
103
89
100
102
99
96
92
94
101
105
108
108
113
112
109
103
103
106
105
97
80
70
77
93
106
108
104
100
100
97
92
86
86
90
93
89
81
84
91
93
86
81
85
87
89
91
89
86
86
92
98
89
91
93
98
101
100
97
97
104
111
116
113
107
102
101
96
100
105
104
94
83
83
95
102
99
90
85
89
93
92
89
90
95
96
92
89
91
92
88
79
80
86
94
99
99
98
95
95
97
101
90
88
82
84
92
101
105
105
103
103
99
92
89
94
102
106
101
97
96
105
108
102
91
85
81
82
84
85
87
89
94
102
108
104
94
87
92
100
99
89
81
85
91
90
86
86
90
96
97
95
99
91
75
68
76
93
108
107
101
95
94
88
79
82
94
112
114
100
86
87
96
96
87
80
84
94
97
92
89
96
102
105
103
95
86
83
95
106
110
104
95
94
93
91
87
89
96
94
80
67
103
93
84
82
85
90
90
89
92
98
98
93
84
81
87
104
109
102
86
81
85
95
99
99
96
96
98
98
98
95
86
80
80
85
93
94
98
102
98
94
94
100
103
98
91
86
87
80
67
57
86
89
97
105
104
90
76
73
85
97
99
94
93
96
95
87
82
84
91
98
103
104
105
103
98
95
95
95
89
79
68
66
73
82
90
95
97
97
87
82
83
94
103
94
80
66
66
73
81
80
78
86
98
102
95
88
86
92
101
105
100
96
96
98
93
80
75
82
98
107
101
90
89
96
100
99
92
88
86
88
89
85
75
68
73
82
91
89
83
83
88
94
98
99
96
90
88
87
92
94
82
84
84
83
82
85
93
99
102
102
99
94
89
86
84
80
83
93
102
98
86
80
88
103
110
102
87
80
86
99
101
89
72
64
73
85
82
71
75
88
95
91
88
98
112
112
97
82
78
83
85
88
92
92
88
84
80
80
83
90
95
93
88
87
89
90
84
79
80
80
84
83
87
93
97
97
88
82
82
88
85
76
68
73
87
94
91
88
92
99
95
83
80
86
94
91
83
78
79
82
96
111
117
108
89
73
71
79
89
100
101
93
89
91
98
98
84
69
66
77
87
84
74
72
84
100
103
91
79
75
72
75
75
79
84
90
103
117
117
104
87
82
84
85
82
78
76
75
78
74
107
112
107
94
77
68
75
90
105
108
99
87
85
89
93
92
86
79
84
94
97
90
85
90
98
102
96
82
73
68
71
78
88
87
83
83
93
106
108
95
84
82
87
90
88
82
75
70
67
64
90
85
81
78
78
76
79
83
89
89
87
83
83
91
96
95
91
85
87
91
90
93
102
107
101
84
68
61
69
75
77
81
91
94
90
81
78
83
91
95
91
86
83
81
81
75
69
73
83
84
76
80
81
84
88
85
83
76
75
79
84
83
85
89
93
91
82
70
66
68
71
80
85
85
78
69
62
67
80
87
88
82
80
81
80
74
70
75
86
95
97
89
80
76
72
64
60
68
76
75
78
80
84
91
93
95
91
93
95
95
87
82
79
74
70
64
62
59
57
59
63
68
68
61
53
52
58
72
81
84
81
78
78
83
79
73
74
82
92
93
88
82
84
87
84
72
64
62
58
54
81
77
83
94
94
90
88
92
96
93
83
75
72
66
61
55
60
68
72
69
63
65
66
58
43
35
44
63
75
75
76
82
98
109
105
94
89
93
96
91
84
84
94
98
90
78
70
71
68
60
84
81
89
95
89
78
70
69
71
73
73
74
75
74
73
73
78
84
82
72
61
55
55
56
54
53
55
65
72
76
80
89
101
111
112
104
96
89
83
81
86
90
96
94
84
76
73
74
72
63
89
84
83
83
85
84
82
80
78
75
74
76
75
73
73
80
89
92
85
75
65
59
57
62
72
83
81
72
63
65
77
90
97
99
95
86
82
75
73
75
76
77
77
75
75
74
72
72
74
69
104
91
78
71
75
83
91
96
94
87
80
75
72
70
70
78
87
89
85
81
83
81
73
65
67
82
89
86
75
70
81
100
114
114
102
87
79
83
91
93
81
64
57
62
70
74
74
77
88
95
110
107
92
75
64
64
71
78
81
78
73
68
67
67
71
77
78
74
72
79
91
94
86
70
68
80
95
97
89
86
95
109
119
115
103
90
88
94
106
107
96
77
65
64
70
75
80
90
101
102
93
96
92
82
68
60
57
59
63
66
62
57
53
57
69
77
74
67
66
79
94
98
88
79
86
97
96
83
73
73
83
91
91
86
84
84
86
87
87
86
87
84
79
74
71
79
92
99
95
88
76
73
74
79
82
76
67
58
54
56
56
51
45
54
69
78
78
74
76
89
96
89
79
77
84
85
82
78
77
79
81
75
76
83
94
99
95
90
84
79
81
81
80
78
81
89
96
97
90
88
89
80
75
77
86
89
82
71
61
58
55
50
49
58
71
77
75
73
77
86
88
84
78
78
75
68
68
83
103
111
99
82
78
94
109
113
106
101
102
103
101
93
87
88
91
92
89
87
88
90
103
93
82
79
90
101
99
88
79
77
76
70
61
56
58
62
66
66
64
64
71
80
85
82
77
68
70
83
98
102
96
84
81
89
98
102
102
105
112
113
103
96
98
103
109
102
91
84
87
82
101
92
83
81
92
100
99
91
88
91
96
90
73
54
47
52
60
65
63
63
68
76
80
82
80
83
88
89
88
85
85
86
86
83
81
87
100
109
109
100
90
89
99
106
105
100
93
92
90
86
100
92
86
80
84
82
79
75
78
80
85
81
76
71
65
61
63
70
75
73
71
71
76
82
87
94
99
97
93
93
93
96
94
85
82
91
105
112
104
92
90
98
101
95
84
82
93
104
105
101
99
93
85
75
73
76
79
78
73
68
68
69
77
85
90
85
79
79
76
72
68
69
77
86
89
87
86
91
92
89
89
90
92
93
91
99
108
108
99
92
91
97
96
84
77
85
96
105
103
95
98
96
89
74
71
78
84
84
77
72
71
74
77
84
91
91
89
86
78
73
71
72
76
76
74
77
87
100
101
90
78
73
78
87
93
96
97
95
95
94
92
84
76
78
84
92
93
87
78
77
85
96
94
85
77
81
88
92
88
77
74
75
79
83
85
83
84
83
81
83
84
79
77
75
79
86
95
102
101
89
77
69
69
77
86
92
93
92
93
97
96
91
86
90
97
96
89
80
79
87
80
84
87
89
86
84
84
87
89
87
82
83
87
94
91
80
69
65
74
84
93
91
85
85
90
94
93
86
81
77
76
73
72
79
91
101
97
91
88
94
99
104
105
102
99
92
87
91
103
107
89
76
72
81
92
90
81
75
82
98
106
104
96
88
82
76
69
65
71
84
96
96
85
74
76
90
99
96
83
74
73
75
81
87
96
104
102
94
86
91
97
100
96
89
81
75
75
85
100
107
84
71
62
71
88
98
96
89
87
96
104
99
85
73
73
81
88
90
89
87
86
83
76
68
72
86
104
110
98
76
68
72
83
86
88
92
98
103
100
96
95
95
94
87
80
73
72
78
90
99
78
75
77
79
84
88
94
93
87
80
77
79
81
84
84
88
89
88
82
72
66
68
76
78
77
78
88
98
95
76
65
71
87
94
88
80
83
93
97
91
84
89
96
102
102
93
86
84
89
96
86
90
97
93
84
75
77
84
83
77
76
81
88
91
90
85
75
62
55
61
75
87
86
74
65
60
69
78
79
75
75
92
109
110
95
78
75
81
86
86
80
80
80
83
87
91
93
94
93
91
89
92
93
91
85
86
89
89
84
81
84
88
85
76
72
78
80
75
69
79
96
105
93
74
67
68
75
71
71
77
89
107
111
104
90
80
85
95
101
96
89
84
79
74
68
71
81
92
94
85
88
89
84
81
84
90
98
95
86
79
76
80
80
76
75
80
89
95
95
92
89
88
87
89
92
90
85
78
73
78
86
93
94
90
85
84
91
99
99
92
88
89
95
92
84
79
80
86
86
78
76
84
88
84
84
80
82
85
88
84
80
83
91
98
97
90
85
83
81
77
73
73
78
84
84
81
79
80
81
78
75
80
89
96
96
86
81
77
75
74
75
80
84
89
89
92
92
90
86
79
77
84
90
92
89
86
85
87
92
98
91
88
88
90
94
95
91
83
78
72
69
72
75
77
74
74
77
83
86
86
82
84
85
86
86
86
83
82
77
74
76
79
83
87
90
91
95
103
108
102
83
91
94
98
92
90
90
94
102
103
95
85
77
76
85
92
96
95
90
83
77
72
76
81
86
92
91
88
89
90
89
83
73
65
66
76
88
98
97
91
87
87
94
97
92
84
85
94
106
103
79
90
97
93
84
77
77
88
101
105
95
85
80
84
89
88
85
82
83
85
82
83
81
82
86
94
97
92
81
71
70
72
71
68
68
77
86
90
93
92
89
86
86
83
85
83
79
75
75
80
79
80
74
73
75
78
79
83
91
97
93
85
80
80
85
86
83
78
79
84
90
92
88
80
77
82
86
84
72
63
65
74
79
79
79
81
83
81
80
86
89
84
75
71
81
92
94
84
75
79
82
81
69
67
75
85
86
82
84
92
96
88
78
72
79
88
91
87
88
89
93
88
82
79
81
81
78
76
80
90
99
102
93
80
73
76
80
79
77
77
80
82
77
80
89
100
104
101
95
92
76
85
89
89
90
87
85
81
83
89
90
84
79
88
99
98
88
81
82
88
84
75
71
78
83
82
75
75
82
95
106
109
100
85
77
78
81
79
74
67
64
67
74
82
87
86
85
85
93
91
73
89
103
106
97
89
85
89
90
85
73
70
80
94
100
88
73
69
74
79
72
67
71
78
82
80
78
74
71
71
79
91
98
92
81
76
76
80
82
79
73
69
75
83
87
77
68
69
80
90
81
94
101
96
87
85
88
95
94
86
76
79
85
92
83
70
64
70
82
84
75
73
74
79
84
87
85
78
72
69
74
80
87
85
82
79
80
85
90
93
93
92
94
95
89
81
75
76
82
88
87
87
84
79
80
85
88
88
88
90
95
100
102
100
93
81
72
69
81
93
97
88
78
75
84
94
98
91
84
83
82
79
73
73
83
95
97
88
76
70
76
87
93
93
89
87
85
84
81
79
88
92
104
106
95
83
79
85
99
109
107
98
90
92
100
109
115
114
109
103
92
85
84
99
111
112
101
94
92
89
80
73
78
89
90
79
68
68
73
76
77
83
92
97
94
88
86
89
91
91
93
90
93
95
93
93
95
102
109
111
103
96
91
96
103
104
102
102
106
110
106
92
80
83
90
93
89
84
83
83
84
82
80
73
69
64
66
68
71
76
86
101
110
103
85
72
72
81
92
99
94
102
107
104
100
98
102
100
90
86
88
94
97
97
95
94
90
90
95
106
112
110
101
96
95
90
86
86
91
95
96
87
75
65
67
75
81
81
80
87
97
102
102
94
89
87
83
78
82
96
97
112
121
118
106
94
93
92
87
84
88
99
105
109
106
96
88
85
90
95
99
102
103
102
94
88
83
92
105
106
96
87
86
91
92
84
69
64
72
88
98
100
97
94
98
98
87
76
73
82
104
113
120
116
104
92
91
96
101
100
96
99
104
111
109
104
96
90
88
85
79
78
85
93
91
81
76
83
91
91
84
80
88
97
91
72
58
59
66
73
84
100
109
106
98
89
87
84
82
83
100
107
108
102
100
100
100
104
105
101
97
97
98
102
105
103
103
96
87
76
72
79
92
99
95
87
80
82
86
87
85
81
80
82
80
81
90
96
90
79
82
101
109
103
90
86
94
97
94
92
90
97
94
89
94
98
99
100
99
98
98
96
98
103
111
112
108
102
94
91
93
100
106
102
93
86
83
93
96
92
88
85
89
93
94
97
102
104
99
94
95
102
104
96
88
86
91
93
87
85
98
106
105
97
92
90
89
87
85
89
99
105
103
103
108
109
104
96
93
97
104
102
92
82
74
72
74
78
82
84
88
99
107
110
97
82
80
86
91
92
88
88
92
97
97
89
80
72
63
64
101
111
112
102
90
90
93
90
86
89
103
112
106
94
88
92
93
87
82
84
87
84
78
77
82
86
80
71
73
84
98
103
100
95
86
82
85
94
93
82
76
78
89
95
96
93
91
82
67
66
84
87
88
87
89
92
97
101
104
107
106
103
93
83
79
84
85
86
83
83
87
92
96
101
105
101
93
87
89
97
100
93
85
84
93
105
114
110
96
83
81
88
91
89
84
85
93
96
91
87
79
72
70
74
84
90
96
101
108
108
99
87
77
78
82
88
89
91
93
97
104
110
109
105
95
86
84
90
92
93
91
89
86
88
91
99
106
105
97
91
91
95
93
85
77
77
82
92
98
96
95
83
77
76
76
82
91
98
97
93
92
90
88
92
92
93
91
90
92
93
91
87
85
82
81
82
81
85
86
90
97
99
92
81
75
81
93
99
99
98
94
87
82
82
85
91
92
90
90
86
96
87
82
81
81
83
87
87
88
91
93
96
97
94
86
79
75
80
87
85
73
64
67
83
95
93
84
77
82
93
102
99
91
82
83
87
92
97
101
107
100
87
79
85
97
101
91
78
73
75
89
86
84
85
88
85
79
75
80
89
92
85
81
82
84
78
71
74
86
94
88
81
79
88
96
93
83
75
77
81
83
81
83
92
102
97
91
89
98
107
106
97
91
93
92
81
69
65
71
79
92
93
88
85
83
84
80
78
82
88
89
83
83
88
96
95
83
71
73
88
98
94
80
77
83
91
91
83
76
73
70
67
70
81
93
94
93
92
94
101
109
109
103
94
81
71
66
67
68
72
91
91
89
86
86
88
90
92
93
95
97
94
95
98
98
95
88
78
74
79
82
80
77
76
85
90
87
81
78
77
78
71
69
67
77
91
101
105
102
103
109
109
99
83
77
79
78
69
58
52
80
86
90
90
87
83
78
83
88
94
93
86
81
80
82
87
92
100
101
92
78
72
77
88
91
83
73
72
79
87
90
86
82
75
75
83
96
105
110
105
99
86
74
65
70
78
72
62
56
52
76
83
89
89
80
73
71
79
88
89
80
69
65
71
75
80
83
87
89
86
75
71
77
81
80
74
68
73
84
89
87
85
85
87
84
80
82
91
101
102
88
70
60
61
67
66
58
52
50
51
77
82
86
87
83
81
80
86
89
87
78
70
67
72
73
73
65
60
50
46
48
63
79
88
80
66
61
70
82
83
75
70
76
84
86
77
71
74
80
81
77
72
69
70
69
64
58
53
50
49
84
85
87
91
95
90
82
76
75
80
83
82
78
71
70
66
69
70
64
51
41
56
88
105
88
59
40
50
69
77
72
72
78
88
90
83
77
71
67
67
73
82
84
80
74
70
66
67
64
64
88
89
93
98
97
88
77
69
66
69
75
85
89
85
74
63
69
85
96
83
57
52
68
85
85
63
46
47
62
77
84
85
88
92
98
99
93
85
79
79
86
95
95
90
87
83
81
78
78
76
78
77
84
92
97
92
80
75
74
72
74
78
85
86
79
70
71
80
82
74
62
57
64
79
86
86
77
65
62
70
84
90
89
85
81
81
82
85
90
94
93
91
90
92
95
94
86
77
74
73
72
70
69
74
83
89
87
81
78
80
80
77
72
68
71
79
87
81
66
54
59
74
81
81
80
81
84
80
71
72
81
93
98
91
79
67
64
71
85
97
99
92
85
86
94
96
92
82
79
79
90
90
80
69
69
70
71
73
75
77
80
78
71
63
64
76
89
89
75
68
75
91
95
87
77
77
82
84
80
77
85
96
101
98
88
76
70
75
89
101
109
108
98
89
87
93
98
99
96
93
101
101
93
84
72
62
58
61
66
70
71
69
67
63
65
72
77
81
85
89
91
89
84
87
96
100
94
83
75
80
90
96
93
85
80
79
84
92
96
97
98
98
97
92
90
94
103
108
103
97
75
75
82
87
83
71
63
64
68
64
56
45
48
59
68
72
74
77
86
96
92
73
61
71
92
102
95
80
77
87
97
96
90
83
83
85
94
104
104
92
79
74
78
88
98
105
107
101
93
91
68
69
72
79
81
77
73
73
68
59
50
41
44
56
67
70
71
74
86
98
96
77
63
64
76
88
88
90
93
100
101
97
92
91
93
92
92
91
92
93
92
89
88
93
97
98
92
86
84
84
90
79
70
70
80
88
82
72
63
59
59
65
68
68
65
65
66
71
78
87
92
89
79
74
75
84
89
86
85
87
93
98
97
96
95
94
94
92
90
90
93
103
111
107
96
80
71
79
87
90
90
78
69
72
89
97
92
77
69
66
75
84
85
79
71
66
69
73
75
73
77
81
80
78
79
89
98
99
91
87
91
99
99
93
86
88
98
107
98
79
73
87
109
116
103
80
68
74
83
87
76
81
84
86
88
84
83
80
77
71
69
70
71
73
71
71
74
79
76
69
64
69
78
84
85
94
103
108
106
100
97
97
96
90
83
85
96
100
91
78
73
86
105
110
102
89
82
82
78
75
78
85
90
88
79
69
70
74
72
65
57
52
53
61
70
78
84
83
79
69
61
66
82
93
93
86
79
77
78
80
83
87
93
98
101
99
94
88
81
80
88
98
102
95
86
83
91
98
96
82
95
96
92
86
80
79
76
74
71
72
75
73
68
69
78
85
89
82
76
73
74
81
85
87
82
73
65
69
76
79
80
83
89
98
108
111
105
93
83
84
88
94
95
92
87
86
91
97
98
92
96
100
96
87
81
83
88
89
87
90
96
96
96
96
98
97
91
78
74
81
92
96
93
88
89
85
83
87
96
101
98
92
86
84
87
89
89
89
91
90
87
82
83
91
96
93
83
76
75
82
88
94
97
92
86
83
84
89
91
91
90
92
98
103
101
93
83
74
74
82
91
92
88
86
89
91
87
83
80
87
94
93
88
80
72
61
57
67
85
96
93
79
70
74
81
78
72
67
74
80
87
83
87
93
95
93
84
78
78
82
89
91
89
85
80
75
71
70
74
82
89
87
74
63
62
74
82
80
72
69
75
86
91
88
78
67
65
73
88
98
95
85
75
74
73
71
71
78
89
91
84
79
74
82
93
101
97
89
82
85
92
92
86
80
79
82
80
77
76
84
95
97
88
73
66
76
89
93
85
77
83
95
101
92
82
80
93
103
104
95
86
85
95
99
93
81
76
81
89
88
81
81
83
86
88
89
92
91
85
78
77
78
85
89
93
96
92
87
78
78
82
87
89
87
86
87
86
81
74
73
84
97
102
90
74
76
94
109
107
89
74
75
87
93
89
79
73
73
78
80
77
83
98
104
90
74
66
69
72
69
68
76
86
93
93
91
87
79
69
69
73
74
71
70
74
79
81
71
58
58
74
95
99
86
66
61
79
102
109
96
76
66
62
62
65
70
75
77
78
81
76
81
91
97
90
77
66
65
70
79
84
87
87
84
81
82
84
78
70
74
82
81
70
60
64
78
87
83
76
78
90
97
95
85
71
73
89
106
110
98
83
77
74
76
79
82
87
88
83
79
85
84
81
81
90
93
90
84
84
88
91
90
85
77
76
83
87
88
83
85
87
84
76
71
73
81
88
89
90
93
94
94
90
88
88
90
92
94
93
88
85
81
90
96
98
93
88
84
78
73
96
96
88
85
91
98
101
98
93
92
91
92
93
91
86
82
80
78
78
82
86
88
82
77
73
74
76
78
80
82
82
82
86
88
89
85
78
76
79
88
88
81
71
73
82
90
88
82
75
77
92
92
88
88
90
95
98
95
93
91
92
94
100
102
96
88
79
70
69
73
81
89
95
93
83
74
69
70
76
83
86
87
86
79
77
76
78
82
88
92
90
83
71
64
69
82
91
93
92
90
73
75
86
97
100
98
95
93
93
92
91
92
96
100
96
90
83
83
86
85
86
87
91
89
84
75
74
79
87
92
91
85
79
70
67
71
79
91
96
95
90
85
85
82
82
79
80
86
93
95
61
71
89
102
105
98
89
88
92
95
92
86
86
89
88
85
83
91
97
100
95
85
76
66
63
68
77
84
87
81
72
67
69
71
77
79
79
80
88
89
86
77
75
79
83
83
79
79
87
98
74
68
71
75
79
79
77
78
83
88
89
85
82
81
84
84
81
79
79
84
88
86
79
68
67
76
81
78
67
60
66
74
83
89
92
90
83
76
73
77
81
77
70
67
77
91
100
102
101
100
82
71
66
68
77
84
83
79
80
89
96
92
85
83
87
88
80
72
70
76
84
85
82
81
88
94
89
75
62
63
79
96
101
93
85
85
84
80
73
72
79
84
86
86
87
93
100
102
103
98
81
81
85
92
98
95
87
81
86
99
105
96
87
88
96
95
80
72
79
89
90
84
79
79
86
89
87
84
81
80
86
94
96
87
80
81
84
89
88
81
78
84
95
106
107
96
85
83
88
94
82
93
101
99
91
83
79
84
90
97
93
85
79
79
87
87
78
75
81
88
86
84
80
78
75
72
77
84
89
88
85
87
88
85
82
81
83
87
89
92
92
95
105
114
109
94
82
77
87
95
83
95
99
89
77
73
80
93
98
94
88
82
80
77
73
72
77
83
83
80
76
77
80
79
77
76
80
83
86
85
85
88
88
85
82
81
79
79
81
89
97
104
106
105
97
90
85
88
93
93
80
87
86
78
75
81
90
97
100
100
100
100
94
84
77
77
79
84
86
88
88
87
79
75
80
90
98
95
87
84
85
86
83
80
81
86
89
85
77
72
77
85
86
84
83
89
96
95
88
79
97
90
92
96
98
97
95
95
98
102
100
93
90
91
89
85
81
79
83
86
83
84
93
109
118
110
94
91
96
98
90
79
78
87
91
86
87
92
97
101
96
93
92
94
93
88
80
74
71
72
88
79
79
86
93
95
94
92
91
89
88
90
90
94
93
87
81
85
95
103
102
92
84
82
82
77
70
70
75
79
82
84
87
96
100
97
89
80
78
81
87
91
93
92
94
96
96
96
97
100
84
90
98
99
99
97
96
93
84
79
79
90
97
102
100
96
93
94
102
110
108
94
79
68
67
74
83
87
86
80
79
74
70
68
79
95
103
96
86
80
79
79
77
81
93
106
107
99
93
96
70
82
97
101
96
92
92
92
85
79
81
91
100
104
97
89
84
87
96
104
106
100
88
80
79
84
94
104
104
94
79
69
69
73
79
83
87
90
93
98
98
92
79
72
83
102
108
96
70
57
77
83
94
101
100
96
94
94
89
84
81
80
79
80
78
76
77
82
88
94
95
92
88
85
80
73
74
83
91
89
81
75
81
88
83
73
69
75
80
86
95
105
105
94
84
92
106
99
78
64
109
112
110
108
110
110
104
99
94
90
82
72
66
69
77
85
91
90
84
79
82
87
92
93
88
83
77
83
89
90
87
77
71
69
67
71
85
93
89
76
81
96
107
98
84
82
93
101
98
95
111
113
107
100
101
98
94
88
90
92
89
85
82
89
100
106
108
101
90
81
83
95
107
110
105
99
98
105
109
102
88
75
70
72
76
81
90
98
100
97
95
94
92
84
76
78
87
92
89
87
99
101
104
103
96
90
84
78
80
87
93
97
92
89
89
94
102
104
100
95
94
98
103
101
94
87
85
89
93
87
76
74
84
100
106
97
89
87
92
96
93
89
88
94
100
104
96
80
65
65
87
91
100
103
95
90
93
90
85
82
86
98
100
91
79
75
84
93
97
97
94
87
80
78
80
78
71
66
69
75
78
81
86
96
104
103
98
91
81
71
69
75
85
95
105
107
104
91
80
85
80
77
77
77
81
90
97
100
93
83
82
88
94
93
84
79
79
87
93
96
92
85
80
84
91
91
82
75
78
87
93
89
81
81
84
94
98
96
87
78
77
81
83
84
86
95
104
110
110
112
92
84
76
74
80
87
94
96
90
84
84
78
72
69
73
86
94
100
96
94
93
92
92
93
93
88
85
87
90
92
92
90
85
80
80
83
91
96
97
95
93
88
82
79
86
97
104
106
107
105
99
101
98
90
83
85
91
90
86
84
87
90
86
77
77
86
93
97
93
88
86
86
82
79
76
76
81
84
86
88
89
92
94
91
87
88
94
99
100
96
87
79
75
77
82
88
90
91
91
87
98
100
101
94
88
87
89
87
83
85
93
101
105
99
84
74
68
76
87
90
87
79
73
71
70
71
75
78
82
83
87
94
98
102
99
95
95
99
101
100
92
82
80
82
82
82
85
88
89
91
99
96
87
87
93
96
90
84
83
86
90
87
88
89
83
76
73
84
100
107
103
96
95
97
93
81
73
71
74
77
79
84
97
105
104
90
79
85
98
103
100
95
95
95
92
85
83
84
86
87
89
87
81
85
98
110
107
91
82
79
78
76
80
86
93
97
97
93
91
96
98
106
111
110
100
85
75
69
69
75
79
82
86
89
90
81
76
74
80
90
100
103
100
95
92
86
79
76
73
69
73
77
77
84
98
109
107
97
89
88
91
92
94
99
105
104
93
78
73
75
81
88
91
87
84
80
75
70
77
86
94
92
82
72
72
79
82
76
72
81
98
105
94
77
75
79
75
67
62
59
85
87
87
85
85
82
80
84
96
106
109
103
96
92
89
85
83
88
93
91
82
74
69
70
74
76
76
79
84
91
97
93
82
71
72
81
90
87
83
86
95
93
78
60
58
65
63
53
49
55
90
95
98
97
86
77
75
82
92
90
80
71
70
70
70
67
68
79
88
87
77
66
65
71
78
82
84
89
91
88
79
79
84
93
99
97
94
92
92
91
89
85
76
68
67
68
59
49
48
55
88
96
101
100
94
87
79
75
65
57
49
47
53
65
72
72
64
53
48
44
47
62
87
104
103
86
71
73
83
86
81
81
88
99
101
94
88
87
90
88
81
76
74
75
77
75
69
63
62
64
103
109
101
91
89
85
75
55
44
45
53
60
64
68
73
74
72
69
62
48
44
67
107
132
120
79
46
49
68
88
92
89
83
76
73
78
82
83
80
76
72
72
71
68
69
74
77
75
71
71
105
109
103
94
90
86
77
65
55
53
58
68
78
82
74
63
61
72
86
81
67
67
87
103
96
72
55
62
78
88
88
77
69
67
74
83
90
89
82
81
84
84
80
73
74
78
82
77
73
76
93
96
99
98
95
86
73
66
65
64
64
70
81
86
79
66
55
56
63
63
61
63
68
80
85
85
87
92
92
87
78
71
71
78
86
90
88
88
94
102
108
104
97
92
94
96
90
80
72
72
73
74
76
81
84
78
65
60
65
75
82
82
80
73
74
81
85
76
58
49
57
76
90
93
87
85
87
89
85
81
78
77
79
79
77
74
69
70
81
98
114
118
109
100
98
99
95
84
71
65
63
57
55
63
70
74
67
63
65
75
85
89
80
64
63
75
97
101
89
76
80
98
108
104
90
78
77
81
84
87
89
84
79
77
76
75
73
71
75
82
97
105
105
97
90
88
88
81
71
66
75
66
61
66
69
67
65
66
69
73
74
77
82
78
69
66
72
81
88
90
88
89
91
95
95
89
83
82
85
94
98
95
88
87
88
89
93
99
97
88
80
80
85
89
90
88
87
85
81
76
82
72
73
72
62
50
50
63
73
75
68
66
78
87
82
71
63
65
74
83
83
75
70
81
95
99
90
79
77
84
93
97
99
97
91
88
95
107
111
101
84
74
77
87
91
91
91
91
90
88
72
72
77
79
64
50
48
57
65
64
58
60
66
71
72
71
73
77
86
93
90
82
71
76
84
95
95
85
78
77
85
96
97
91
83
80
81
87
89
89
87
86
88
89
88
84
86
89
94
96
75
75
80
82
82
74
62
54
50
48
50
53
60
62
62
69
75
83
90
94
94
91
84
79
82
91
94
88
81
81
91
98
99
92
86
87
85
81
73
70
80
93
100
93
76
65
68
89
109
115
90
82
77
82
89
91
81
73
67
59
51
49
57
70
76
78
77
77
82
86
90
92
85
81
80
89
96
94
89
88
92
99
99
101
100
98
97
91
78
68
73
88
103
100
84
66
65
79
94
101
86
86
85
82
85
90
94
97
90
75
61
55
60
70
77
77
78
81
85
87
86
85
83
82
83
93
104
103
95
87
83
88
98
103
103
98
93
89
84
79
77
82
90
95
93
84
74
68
65
70
73
81
91
93
90
90
92
89
84
76
72
73
71
68
67
72
78
84
89
87
83
81
82
87
92
96
93
87
79
76
78
88
99
105
105
96
90
86
85
87
87
84
87
90
88
82
79
82
81
78
80
86
90
92
94
93
91
78
71
72
84
89
80
71
71
77
78
71
67
71
86
96
94
88
80
72
67
71
76
82
87
93
101
107
105
99
89
83
83
85
87
94
97
94
85
77
80
93
97
90
104
98
88
76
79
88
94
88
82
83
88
85
76
74
83
95
92
73
62
74
98
113
106
90
78
70
71
80
92
100
105
103
104
106
103
91
76
71
75
82
87
90
90
89
85
78
76
77
74
71
103
100
89
78
76
85
95
98
92
84
76
71
70
74
81
92
95
91
84
83
88
89
89
88
88
87
84
80
81
86
92
100
104
102
90
69
56
59
75
91
88
75
65
72
83
87
79
66
62
67
85
88
91
93
94
95
96
92
80
67
64
71
80
83
79
75
80
85
83
76
71
72
79
85
82
76
71
65
64
67
76
87
96
91
79
63
57
70
87
93
86
71
65
76
90
94
88
78
74
78
87
91
95
95
92
91
88
85
78
75
77
86
92
95
94
87
76
69
64
72
86
98
105
98
85
76
72
75
80
86
93
96
93
86
78
78
86
95
99
95
85
80
82
87
90
89
85
79
76
71
97
98
99
96
89
81
80
82
84
84
85
85
88
89
91
88
82
78
80
88
95
96
90
89
87
88
86
83
87
96
101
96
83
73
76
90
104
107
100
87
80
80
84
84
80
75
74
75
77
75
86
92
101
101
90
77
73
77
82
83
80
81
85
86
80
77
83
89
92
86
73
60
58
69
84
91
87
79
74
77
84
80
69
58
61
79
97
103
90
70
65
72
83
87
87
84
82
82
85
92
84
85
90
93
89
78
70
74
84
89
85
85
87
87
84
84
87
87
80
69
59
55
59
68
76
80
84
80
78
81
83
80
75
70
72
82
94
94
81
68
66
76
85
95
98
96
92
86
82
81
101
90
78
80
88
93
88
85
91
101
98
89
79
75
80
88
92
89
84
81
83
82
78
74
73
77
80
84
92
97
94
86
84
89
97
99
94
88
86
85
84
83
85
86
90
90
85
77
68
66
114
94
75
71
85
100
103
94
91
93
96
92
83
78
82
90
93
91
87
91
99
102
98
91
86
84
81
84
88
91
89
83
78
76
81
83
82
83
87
93
94
86
76
73
78
83
84
75
67
69
100
84
70
67
78
91
96
91
81
78
83
89
90
91
92
93
91
83
75
73
82
92
97
95
91
84
79
77
77
82
85
85
81
73
69
72
77
75
76
81
91
96
90
81
80
86
90
83
74
73
81
71
68
76
87
93
94
89
82
79
80
82
85
88
88
88
87
85
84
83
80
81
80
81
78
73
72
76
78
81
83
88
95
99
95
88
76
69
69
76
89
97
101
99
95
93
90
84
75
75
81
78
81
88
96
97
92
89
88
89
88
85
80
75
75
81
87
97
104
102
97
87
79
75
73
73
75
80
85
87
82
83
89
100
103
92
81
74
79
86
89
88
92
98
100
97
94
93
93
91
85
80
83
85
87
86
83
83
84
88
90
87
83
80
85
92
94
92
88
86
87
87
86
82
85
87
88
83
80
79
81
80
77
77
83
89
89
84
81
82
83
85
89
86
83
84
96
105
108
96
70
63
69
82
91
91
85
79
80
88
89
86
84
88
96
97
90
78
71
72
71
72
75
80
87
95
92
81
65
59
67
78
82
81
83
88
91
84
77
74
77
86
91
91
84
81
83
90
91
83
71
63
67
81
93
95
88
81
84
91
95
88
82
85
90
86
78
75
82
88
86
77
75
79
84
86
86
84
80
74
71
78
87
91
89
86
85
84
87
87
87
90
97
109
109
101
89
82
80
82
96
89
80
75
78
80
82
83
88
91
95
87
79
76
80
84
84
85
88
91
89
88
88
84
80
74
77
86
96
92
83
77
79
83
85
83
81
81
89
95
95
91
93
101
105
100
89
87
91
98
96
97
90
78
74
77
84
92
92
87
84
83
79
75
75
81
86
86
84
82
83
84
85
83
82
84
84
85
83
78
75
78
80
84
86
83
76
74
80
86
88
82
76
76
80
84
89
88
90
87
78
87
91
86
81
79
85
88
87
83
82
82
80
72
63
66
77
85
86
86
87
88
85
82
84
91
92
84
72
67
72
83
89
91
88
83
80
80
84
88
87
81
76
75
81
90
93
90
79
66
100
95
92
99
108
116
114
106
96
92
86
83
84
82
78
72
72
81
88
87
79
76
86
100
105
92
78
71
73
77
76
75
80
88
92
90
91
97
105
112
114
110
103
98
100
104
104
97
87
81
94
89
90
96
102
104
98
89
79
76
78
82
88
86
80
71
69
77
86
87
82
82
91
106
112
108
95
82
71
66
67
75
89
100
110
114
110
100
95
94
98
104
107
107
107
103
100
96
95
99
83
85
86
83
81
82
86
87
82
76
77
91
108
117
114
101
93
92
97
98
90
82
78
81
90
100
99
87
74
72
82
89
88
80
82
101
117
113
96
83
83
89
97
103
102
98
91
87
90
98
77
75
78
76
75
79
89
91
85
76
74
88
107
124
122
108
96
95
101
107
102
90
78
71
71
77
84
86
84
83
84
83
75
66
68
82
95
102
100
96
98
98
89
77
78
93
107
102
85
71
78
75
79
89
97
98
97
94
85
77
76
81
85
87
85
80
80
84
96
106
110
105
96
89
85
84
87
90
87
79
69
65
73
83
87
86
88
87
88
89
97
102
94
77
72
90
111
111
86
66
98
93
93
99
107
109
102
95
91
98
100
95
83
75
73
76
80
84
84
85
86
87
93
99
107
109
105
101
92
84
75
73
75
82
81
76
84
90
89
83
82
89
94
90
82
81
87
93
90
87
99
95
95
99
101
97
88
86
92
104
106
100
94
92
89
89
90
90
88
78
67
68
82
96
102
103
102
102
106
103
94
78
71
70
69
69
75
87
99
100
96
90
88
86
82
80
85
92
96
94
84
79
85
95
93
87
84
87
91
89
86
82
83
85
85
84
91
100
99
92
84
83
93
93
88
84
87
101
110
106
90
77
74
87
97
95
91
88
95
102
100
95
90
92
97
105
109
104
95
90
82
65
68
82
88
91
96
101
97
85
76
78
84
88
84
83
86
92
93
93
93
96
95
84
76
77
86
96
97
89
78
77
86
100
109
105
95
88
83
83
90
93
91
89
91
99
103
95
85
84
96
80
75
81
89
93
97
98
90
84
83
90
97
104
103
97
90
84
80
82
82
80
75
72
79
86
89
92
85
79
76
76
79
80
79
73
71
77
82
88
91
91
83
78
81
88
92
88
82
88
97
104
104
103
100
93
87
79
74
76
84
90
87
83
83
89
95
97
96
92
84
75
75
85
96
101
98
95
89
84
78
74
72
69
65
62
68
78
91
95
91
84
81
87
99
104
100
94
93
93
77
101
112
104
96
91
91
86
76
74
82
90
85
73
64
69
84
99
107
105
101
97
95
95
97
96
96
97
94
88
83
80
81
84
87
88
90
89
87
82
79
82
90
97
97
91
89
92
95
93
77
89
94
90
86
92
98
98
89
81
82
91
94
89
81
78
83
89
95
101
106
109
101
88
77
74
80
87
85
81
73
74
81
90
99
97
91
86
83
82
83
87
94
95
86
83
88
96
99
98
94
92
91
91
95
98
98
95
91
90
91
90
94
93
94
99
100
102
99
96
95
99
100
93
80
71
70
76
77
76
74
73
80
86
82
72
69
80
90
92
87
84
85
88
89
89
91
94
93
92
96
99
96
94
98
101
99
92
88
88
89
88
89
85
90
97
103
104
97
86
82
89
98
100
94
80
75
78
87
95
98
98
94
85
69
57
62
79
92
91
77
68
74
88
93
90
85
82
83
84
99
98
87
81
86
95
95
89
84
80
82
82
90
95
97
93
86
78
72
73
79
92
97
95
84
77
74
78
85
93
100
101
93
82
73
72
76
77
77
78
78
79
80
86
94
92
82
76
80
83
110
100
88
81
82
83
81
82
87
93
95
93
92
90
86
84
76
74
77
83
87
94
93
86
77
72
69
68
68
72
77
80
75
72
80
91
92
79
66
73
89
99
93
82
79
81
79
71
71
78
97
96
97
98
96
91
81
84
90
88
81
73
70
69
68
65
67
74
80
84
82
83
83
86
86
82
81
87
90
87
77
70
73
83
96
101
96
85
77
79
88
97
94
83
75
71
65
60
58
63
90
92
95
94
94
91
84
81
75
64
53
49
56
67
73
71
64
61
59
57
53
61
76
89
89
78
72
83
98
102
95
89
92
99
99
95
92
92
95
93
88
84
86
85
83
77
69
61
60
63
96
91
79
71
73
77
74
68
63
62
63
64
67
76
84
84
74
67
60
50
44
53
70
80
71
52
41
48
67
84
91
97
95
85
77
78
85
93
97
95
89
81
77
76
77
73
70
65
65
67
85
83
75
68
69
71
70
67
68
71
74
74
74
74
76
75
74
74
73
67
62
63
65
62
49
38
40
57
69
76
77
79
77
73
70
77
88
96
97
92
89
84
79
71
67
68
68
64
60
64
87
91
93
88
82
72
66
67
67
69
67
68
69
70
72
73
65
60
59
60
67
66
61
54
51
56
71
89
92
83
71
68
76
87
93
93
95
98
100
98
96
91
85
79
75
75
74
69
66
69
92
92
92
90
87
78
69
66
65
66
72
75
76
73
72
72
70
64
62
69
78
85
82
76
74
77
82
89
88
83
76
76
77
87
92
92
92
90
90
94
99
101
97
85
78
77
76
73
71
72
67
59
60
69
78
82
76
69
67
77
86
90
83
75
68
69
72
77
79
84
91
99
99
95
86
81
79
82
89
94
92
85
78
74
81
92
92
85
76
71
77
85
90
86
78
68
67
69
68
65
57
51
53
62
69
71
69
70
76
79
79
81
82
83
81
75
72
68
67
70
78
89
97
99
92
83
80
83
94
103
98
85
79
82
93
95
94
87
79
70
71
76
87
90
84
73
69
72
73
69
71
68
69
68
58
48
49
63
74
74
67
69
77
91
95
90
82
71
66
68
78
89
98
105
101
91
82
78
79
82
81
78
81
91
96
94
91
89
89
91
89
89
93
95
90
80
77
78
79
81
61
60
69
71
61
47
45
50
59
64
66
76
84
83
81
87
94
93
86
79
80
89
95
94
91
88
86
83
77
75
75
77
81
81
85
91
99
105
105
99
89
85
81
85
86
82
82
80
84
88
54
55
69
82
81
74
59
54
57
64
68
72
70
67
66
75
85
90
86
77
79
84
85
80
78
83
90
94
91
90
88
84
82
80
83
89
97
105
106
97
88
80
78
80
79
81
87
93
97
98
83
80
81
86
90
87
73
66
67
68
55
41
39
51
69
75
74
70
72
77
83
89
84
79
79
86
93
95
92
87
80
76
81
91
96
95
89
84
87
95
98
97
88
80
76
80
89
97
94
91
101
95
87
76
75
75
77
77
81
74
55
42
42
57
70
73
69
71
83
96
99
89
79
72
81
95
108
105
94
80
72
70
80
94
106
105
92
84
86
95
100
94
80
73
76
80
82
78
77
79
91
95
90
82
76
78
85
86
83
81
83
87
84
76
71
67
71
80
93
101
98
87
71
70
81
101
113
111
99
90
86
86
87
92
93
94
90
94
102
103
92
76
68
72
78
77
73
73
84
95
76
86
90
90
91
93
95
86
75
77
93
106
101
88
81
80
81
77
73
82
93
94
85
72
68
71
78
83
86
88
88
89
91
93
92
87
82
83
91
92
85
79
80
84
82
75
75
84
93
95
81
83
79
78
84
91
92
84
77
77
86
87
78
73
80
87
83
68
59
70
90
102
93
74
62
58
62
67
72
77
83
90
101
110
110
100
84
81
84
90
93
92
90
88
86
86
89
92
89
78
86
84
78
76
77
82
83
85
85
85
82
77
72
67
68
73
78
79
77
79
82
84
87
84
82
82
83
81
82
85
90
94
103
109
110
100
90
84
85
89
90
89
88
91
100
104
100
88
80
80
80
85
92
93
88
82
83
86
85
81
78
83
91
90
84
78
86
95
93
80
69
71
88
101
103
92
84
81
83
88
89
88
88
88
90
89
83
79
73
68
70
73
80
89
97
101
96
84
78
82
82
88
96
96
88
81
82
86
85
82
79
84
90
96
95
92
89
85
76
71
69
76
88
95
89
80
72
74
81
85
80
76
74
81
89
90
85
76
74
72
71
69
67
69
76
84
87
82
77
76
93
90
91
91
86
80
84
88
94
94
88
81
79
79
81
79
76
71
75
82
83
75
68
66
70
74
72
76
86
94
88
76
70
78
95
103
98
94
92
93
90
82
76
77
83
86
85
80
77
75
95
91
87
87
89
89
87
91
93
92
84
81
83
87
83
74
71
75
80
83
77
72
72
76
81
79
73
76
85
98
96
85
73
77
92
105
107
103
91
84
84
89
94
97
100
95
86
79
79
87
99
95
85
82
89
93
89
88
90
89
83
83
91
101
99
89
82
78
77
70
65
72
87
96
95
83
72
67
72
81
87
88
87
88
92
97
98
91
79
75
82
92
94
91
90
91
87
83
79
84
112
100
86
81
85
88
87
86
92
97
95
88
84
84
88
90
90
85
82
79
80
82
88
94
93
86
76
69
70
74
80
86
90
93
95
94
91
86
85
87
94
95
91
81
77
81
86
86
77
69
106
96
85
77
79
79
81
80
86
93
97
87
74
71
79
90
93
89
82
82
86
90
91
93
94
94
88
82
78
80
86
86
87
85
88
92
95
94
86
82
88
95
93
85
74
71
74
75
73
70
89
85
78
78
78
80
82
80
80
84
89
83
73
71
84
98
101
89
79
76
79
80
76
74
77
83
89
88
86
83
86
89
87
83
85
92
98
92
75
68
78
94
99
89
77
71
74
73
73
79
95
87
82
82
85
87
85
83
83
86
85
80
72
70
77
90
92
89
84
81
80
73
65
63
71
82
90
89
85
82
85
92
99
102
99
92
84
75
69
74
84
93
96
92
91
90
88
82
80
80
101
99
94
88
86
84
86
85
84
85
85
83
74
71
74
81
88
87
87
87
88
87
87
94
101
101
94
86
84
87
91
91
93
96
96
89
85
86
93
98
98
95
97
98
98
95
92
89
88
80
81
86
91
90
86
83
82
80
80
82
85
87
86
84
87
94
99
97
90
87
89
95
100
105
105
100
92
83
84
88
92
85
74
66
72
87
103
112
110
104
98
97
99
96
85
78
79
88
90
80
63
61
70
84
89
87
81
76
78
81
85
86
85
88
91
97
98
97
95
89
83
80
80
83
85
82
79
78
79
81
82
81
76
77
80
88
97
100
92
82
76
76
81
82
77
72
78
87
87
80
71
60
62
77
88
91
87
80
81
82
84
82
81
82
84
82
83
85
88
86
76
74
78
84
84
73
69
74
81
82
79
80
86
92
91
87
77
72
78
79
77
72
69
74
76
77
79
83
84
79
88
85
74
72
80
91
95
92
86
84
85
85
83
84
84
83
80
81
80
78
74
74
80
87
85
81
78
82
87
87
78
69
71
81
88
85
73
70
78
87
88
76
65
62
65
71
76
76
75
75
98
98
93
84
83
90
94
92
84
77
78
84
86
85
83
81
78
78
78
82
81
74
69
74
87
94
93
86
82
80
74
67
67
75
86
84
77
76
80
84
75
62
53
58
68
76
77
73
67
64
91
102
109
105
95
88
85
84
75
67
65
71
78
78
69
64
63
69
79
86
86
81
75
80
88
96
92
81
74
77
82
83
84
84
85
80
75
77
84
85
74
61
63
79
95
96
87
73
65
65
91
85
85
91
97
100
96
93
94
95
97
97
97
95
94
96
104
112
109
96
80
78
85
91
88
79
70
68
70
76
78
78
79
77
76
79
81
84
85
83
85
88
89
89
91
98
105
100
91
90
101
96
95
97
100
98
92
83
80
81
87
95
99
96
89
84
86
93
92
82
76
82
101
116
121
118
111
101
89
85
86
89
88
75
72
80
94
99
94
87
84
91
96
95
91
89
88
86
85
88
100
98
90
84
82
86
87
87
83
80
80
85
96
100
94
86
83
88
90
86
82
87
101
116
123
120
105
87
75
78
89
103
103
90
80
83
94
96
91
89
96
108
114
107
90
74
70
74
86
90
113
116
110
98
92
91
93
94
91
84
77
77
89
106
108
101
92
91
97
101
95
89
90
95
95
88
79
74
77
82
88
87
87
88
87
87
81
73
67
74
92
108
115
104
85
73
73
86
95
93
110
109
110
111
110
107
101
97
93
92
93
94
101
111
114
108
97
93
96
103
102
98
96
97
98
100
99
97
94
85
73
67
72
89
101
100
92
74
65
65
78
93
100
92
84
85
90
88
85
80
82
73
74
89
103
107
101
97
102
112
119
119
114
111
109
104
96
91
90
88
86
86
91
97
105
108
104
95
84
77
76
80
91
101
100
93
88
88
88
83
82
84
89
91
94
93
89
85
78
73
83
81
83
93
98
97
95
95
99
105
105
101
99
101
98
91
84
87
88
87
77
67
65
71
77
78
77
77
83
88
92
96
93
87
77
66
69
85
101
108
101
91
88
91
91
85
82
86
90
87
92
97
101
99
91
82
83
87
87
79
72
77
91
101
97
85
81
88
95
94
88
80
72
65
61
67
82
96
103
98
91
84
80
74
68
64
69
84
99
106
102
95
91
88
82
79
84
94
97
93
97
82
82
88
88
83
83
85
82
77
77
87
99
104
99
92
87
86
83
84
90
94
88
71
61
70
93
110
104
86
73
76
85
90
86
79
78
85
90
93
97
98
95
88
78
76
83
84
80
75
100
81
80
94
106
103
92
86
88
95
101
98
95
96
100
104
97
86
77
75
80
79
74
68
68
77
88
93
90
78
73
77
88
93
88
78
73
77
85
90
95
96
95
90
87
85
83
72
64
65
89
90
94
102
106
104
94
87
86
92
95
92
87
87
92
94
95
94
96
93
84
72
68
78
91
95
91
90
89
91
87
85
86
82
76
68
69
79
90
93
88
83
86
94
101
97
86
78
81
86
79
91
95
88
84
89
95
97
86
75
76
87
91
87
80
77
82
90
98
101
99
95
92
95
99
98
94
94
98
101
98
92
86
81
80
79
78
82
88
89
87
86
90
95
94
90
87
88
94
98
84
88
90
85
85
94
105
105
93
78
73
79
87
89
94
98
99
89
76
77
93
108
110
97
87
84
84
83
82
80
82
77
72
76
83
89
86
82
81
87
94
97
94
91
88
86
84
85
81
80
83
87
93
95
98
100
101
101
97
92
85
78
75
82
97
115
117
98
75
69
81
92
92
84
78
80
81
78
71
72
75
72
71
72
75
76
77
77
82
89
90
88
85
85
81
79
77
73
68
73
86
88
89
86
84
81
85
90
95
92
86
78
79
81
85
93
98
97
87
77
74
72
72
72
74
77
82
89
91
92
91
90
87
82
74
64
65
79
94
96
87
77
82
89
87
75
70
69
76
84
100
91
81
70
72
80
87
88
84
77
73
77
86
90
88
84
84
86
86
79
75
76
81
79
72
72
79
90
94
92
87
83
85
86
83
76
77
88
101
107
97
90
93
105
108
94
78
73
79
82
110
100
89
87
93
94
90
82
76
75
76
77
78
79
83
86
90
90
86
83
82
90
98
97
88
76
70
68
67
69
68
70
71
75
82
89
95
97
97
96
92
90
93
101
107
98
82
66
60
60
96
96
96
95
90
80
75
75
79
78
73
63
57
58
68
79
86
84
79
80
83
91
96
98
91
82
73
74
80
86
84
77
71
69
76
81
90
92
86
77
71
73
79
84
82
75
65
55
49
48
84
81
79
74
65
62
71
82
88
79
60
51
58
68
72
72
67
64
61
60
58
59
61
65
62
59
63
81
98
104
92
80
76
77
77
78
77
81
86
83
79
81
87
84
75
62
55
50
54
60
75
63
61
61
63
67
75
83
88
88
82
80
83
86
81
70
59
56
59
53
46
41
40
38
32
31
36
50
63
68
72
76
80
82
81
78
80
83
89
94
97
97
96
90
79
68
60
55
56
60
59
55
58
65
66
68
66
67
76
89
101
101
89
74
67
68
70
66
59
56
58
62
58
41
26
23
27
34
42
52
65
78
82
73
69
74
86
93
94
92
89
87
86
82
75
71
66
63
58
52
75
79
79
74
68
67
68
71
72
76
81
82
71
62
66
74
79
68
58
57
68
77
65
49
39
42
51
61
66
70
74
79
77
71
65
72
89
104
105
94
86
83
85
84
75
70
67
65
64
68
92
92
89
80
79
84
88
88
76
67
64
63
64
66
71
71
66
61
62
75
85
82
73
67
67
72
74
77
77
81
80
81
81
81
83
90
98
103
97
91
91
94
98
91
78
70
66
67
71
78
83
81
77
77
84
94
96
89
82
80
86
84
79
76
71
68
64
67
77
90
95
91
83
81
83
80
76
73
74
83
91
88
83
86
94
97
96
89
80
80
88
94
100
95
82
68
66
71
78
77
74
82
81
77
74
77
79
79
82
89
90
88
83
79
84
88
87
82
78
78
82
85
88
88
86
79
75
73
79
89
91
83
75
80
89
91
86
79
77
83
90
96
101
98
85
72
67
73
81
79
73
82
84
77
65
60
64
72
76
74
67
62
64
76
89
99
97
89
78
77
84
93
98
98
91
86
80
80
82
85
84
76
73
78
84
90
89
86
85
90
98
104
103
99
89
78
71
70
76
83
64
57
62
67
63
65
69
70
71
66
69
71
79
82
87
91
94
90
84
83
92
98
97
88
79
82
87
90
91
89
85
82
81
81
86
93
98
102
101
96
91
84
80
87
93
96
88
78
76
77
63
54
58
71
78
77
70
65
63
67
77
88
89
83
78
78
82
84
82
82
88
93
89
76
69
78
93
104
101
91
81
79
83
90
89
86
85
98
110
109
95
78
72
79
92
99
97
88
81
77
77
81
86
89
89
79
58
46
50
62
67
68
67
70
77
78
74
70
69
75
86
92
89
82
79
86
99
105
99
83
67
64
76
91
94
85
73
76
93
109
110
96
78
74
74
84
90
90
83
77
88
94
92
85
75
62
49
46
58
68
61
52
53
66
78
80
73
65
69
80
89
93
89
83
84
93
101
102
95
91
83
76
75
82
91
92
83
71
75
94
104
98
83
72
71
78
84
88
88
86
92
95
89
73
62
62
67
76
84
84
75
67
64
67
74
78
77
81
86
94
96
93
85
83
86
94
97
98
100
103
101
91
78
77
85
92
88
81
80
86
86
83
81
84
84
79
73
75
86
102
85
89
87
80
76
81
88
87
87
86
91
95
92
84
80
84
88
92
91
88
86
83
83
84
87
92
90
88
88
91
90
84
81
85
91
94
91
88
89
89
83
77
78
87
86
82
73
72
80
95
71
78
87
94
95
91
83
78
77
86
100
108
105
97
92
89
87
81
77
74
76
77
76
77
84
84
81
73
70
68
70
75
84
89
95
96
97
102
106
105
92
77
70
73
84
93
95
92
89
86
70
80
94
101
98
83
71
72
82
95
103
102
99
96
95
91
88
83
80
79
76
73
76
78
82
84
85
84
83
85
87
88
87
87
91
95
102
108
109
103
98
91
86
85
86
96
100
97
90
84
79
86
98
104
95
80
72
77
86
90
88
85
88
93
97
101
104
105
100
85
73
69
78
88
93
91
92
97
104
108
105
99
89
83
89
93
97
89
76
69
83
99
106
97
84
76
79
82
81
83
79
80
89
93
91
86
84
86
86
79
75
71
74
79
86
94
101
102
93
79
66
61
68
81
87
84
80
79
82
87
89
88
85
87
90
90
82
69
57
57
67
78
83
79
71
70
74
77
80
84
80
72
75
86
89
85
85
86
88
87
80
71
69
74
79
82
80
76
76
79
81
76
71
71
76
76
72
69
72
78
79
78
84
94
97
87
75
74
84
93
91
80
75
77
81
80
74
72
78
83
84
73
70
80
91
92
86
82
87
89
82
72
77
88
98
92
79
68
71
80
89
92
91
90
88
84
82
85
95
102
100
93
88
95
98
96
93
98
112
120
116
105
94
87
82
71
62
61
70
83
88
75
66
73
90
98
87
79
75
76
74
76
88
105
113
105
89
79
78
80
82
88
94
98
96
90
88
91
94
98
101
97
91
85
84
89
95
100
103
106
108
107
94
77
67
69
74
81
85
90
90
86
76
74
81
85
84
81
79
79
78
80
86
92
94
88
84
82
86
87
83
81
81
83
85
86
84
80
74
75
85
93
92
82
72
72
80
85
87
85
91
94
87
75
70
82
100
107
102
88
78
88
96
94
84
77
81
84
93
97
93
82
70
67
70
74
77
80
82
82
81
76
74
74
80
84
83
77
74
77
88
99
102
94
86
88
95
99
89
79
79
92
95
84
72
70
77
86
87
84
72
87
98
101
97
89
83
85
92
100
97
85
68
63
73
85
88
83
81
85
86
83
76
75
77
85
87
88
85
84
88
95
92
86
86
96
113
114
96
77
73
80
84
76
62
57
59
65
74
83
87
87
87
90
89
87
83
83
82
87
91
88
80
79
85
91
90
84
83
89
95
91
80
77
83
94
98
92
86
83
87
87
81
73
72
82
96
101
96
85
76
67
65
69
75
81
84
82
86
91
89
87
91
88
83
81
82
81
77
76
80
85
89
91
90
86
80
74
75
83
88
87
85
90
97
103
96
84
77
81
90
93
85
76
74
80
88
94
100
99
90
79
75
80
91
94
91
87
87
89
74
80
91
93
92
87
84
80
73
71
79
89
94
92
88
82
82
83
86
86
87
85
86
90
96
91
83
76
74
79
88
92
87
79
78
87
101
107
111
106
98
91
82
79
81
82
82
81
77
78
82
80
84
88
87
83
77
72
72
75
83
88
85
79
74
77
86
98
100
95
86
82
86
89
87
82
81
83
86
86
86
85
82
78
77
85
96
103
106
99
91
83
79
78
74
78
84
88
88
85
93
83
78
80
83
82
79
78
80
83
86
84
79
73
69
71
80
88
88
79
73
79
92
99
94
81
77
82
89
90
86
79
76
78
80
84
83
82
85
87
89
85
85
76
70
67
75
87
93
88
84
83
80
81
86
93
93
89
84
85
90
94
88
83
77
78
78
77
72
70
73
80
90
97
95
85
79
80
87
90
84
73
70
79
90
93
83
76
76
84
90
93
85
73
60
56
66
77
81
75
88
95
92
86
89
92
91
83
78
82
89
95
95
93
86
79
74
71
76
85
88
79
70
73
86
91
90
86
89
92
85
73
68
77
89
90
82
78
83
88
87
78
70
71
70
70
69
70
70
70
86
101
107
103
94
90
89
86
79
75
73
79
90
94
89
77
65
66
77
85
84
70
64
72
90
99
95
86
88
96
95
84
73
73
78
78
74
77
85
87
76
64
66
80
94
92
75
63
65
79
75
71
76
80
74
69
67
79
96
110
116
116
113
108
102
103
105
105
98
90
88
92
97
96
91
89
87
83
79
81
84
81
75
71
77
87
92
89
80
70
64
65
69
70
69
71
74
75
75
81
105
98
92
85
79
75
77
79
84
92
103
115
121
116
106
101
95
90
81
74
81
92
96
91
81
82
94
100
99
96
99
99
89
73
64
71
83
90
84
74
67
67
70
71
70
75
83
85
79
76
106
99
88
85
94
103
104
96
91
90
93
93
90
84
80
80
84
87
86
80
80
87
97
101
100
97
95
92
85
76
75
83
92
91
84
75
72
75
84
91
90
88
85
79
71
67
75
89
97
89
108
112
108
103
105
108
104
103
104
104
95
78
66
66
72
78
82
88
96
96
93
92
99
109
111
103
93
87
83
76
70
71
84
98
105
94
79
70
71
76
80
85
95
97
84
69
67
81
99
104
111
118
115
110
104
98
94
95
102
108
107
96
91
98
105
102
90
85
86
92
91
91
93
97
99
94
89
88
92
93
89
83
84
95
105
104
97
86
71
63
63
72
88
99
98
91
79
78
83
91
88
83
81
89
98
100
95
90
93
104
109
107
103
107
112
108
97
85
78
79
85
87
86
83
78
72
69
67
74
83
90
94
95
97
99
97
92
86
82
80
77
76
83
92
103
104
93
80
75
78
87
87
90
96
102
103
101
95
97
101
101
92
80
76
80
84
83
84
86
87
89
89
87
83
77
70
67
63
66
70
82
92
101
100
94
83
75
79
89
97
95
91
89
95
97
90
79
78
79
83
107
118
118
106
92
90
96
100
97
88
85
90
95
92
82
77
78
85
91
93
92
92
88
86
85
88
92
92
83
70
70
82
90
90
77
67
71
86
100
100
91
86
86
87
79
66
61
70
83
87
107
114
110
101
92
86
88
85
77
72
80
96
108
106
92
84
84
89
93
93
92
90
85
76
72
80
93
97
84
68
61
73
87
90
78
70
80
92
98
88
83
85
89
87
79
74
80
91
96
91
92
82
83
94
102
99
90
79
77
83
88
87
84
82
86
92
94
95
98
97
92
84
76
73
71
72
76
82
82
73
70
75
86
91
94
92
93
93
89
85
85
92
100
101
97
93
95
94
92
85
82
68
67
78
88
95
94
96
99
99
93
84
83
90
97
97
92
93
98
100
92
80
77
84
87
83
74
76
81
87
86
86
87
92
92
93
93
95
96
92
89
90
93
99
98
95
89
80
76
80
97
89
82
76
77
83
95
104
101
91
88
93
100
102
95
86
80
78
81
88
91
94
90
87
83
78
72
70
75
81
87
91
94
91
88
83
82
85
92
95
95
92
88
88
92
94
92
86
84
87
98
95
92
88
87
90
95
95
92
88
90
93
91
83
82
86
83
70
57
66
86
105
99
84
76
80
80
74
68
76
83
85
82
78
80
81
76
75
79
91
98
96
89
86
89
92
90
81
73
73
82
80
86
92
98
98
93
93
94
94
86
73
64
66
83
100
100
79
62
66
85
96
92
87
90
98
91
72
62
68
77
72
64
70
81
94
93
83
80
87
96
98
92
87
83
82
83
77
69
66
79
77
82
85
85
84
87
94
96
86
69
59
65
77
91
98
100
93
86
82
81
84
87
90
92
91
80
67
59
60
61
61
66
81
95
100
95
88
89
93
102
105
101
90
79
73
78
84
84
77
82
80
79
78
79
83
88
95
94
83
74
76
84
88
88
87
93
99
97
87
75
76
85
88
83
75
76
77
78
72
61
59
70
87
95
90
82
85
96
106
106
102
99
97
87
72
65
68
71
70
84
83
82
85
90
93
89
85
84
87
90
90
84
79
80
86
92
95
92
83
78
80
85
91
92
88
85
85
83
81
75
73
74
79
78
78
81
92
101
98
83
76
80
91
94
79
61
49
46
46
83
85
85
80
73
66
63
66
73
77
77
70
61
61
70
78
83
75
68
68
76
83
90
91
92
89
82
76
78
82
84
82
78
74
69
69
77
88
90
80
67
65
76
86
89
79
66
57
53
50
82
87
90
82
61
45
52
67
75
66
56
53
60
67
69
62
57
55
53
55
62
68
71
70
66
62
63
71
82
89
87
80
76
75
75
73
72
77
80
82
82
88
90
82
74
62
58
57
57
62
73
76
88
89
75
64
67
76
82
75
67
72
82
83
67
51
45
52
61
66
63
58
55
51
48
46
49
57
67
74
78
73
69
71
79
84
83
78
77
81
87
88
85
77
64
58
58
60
57
56
69
73
78
77
69
64
66
66
65
73
86
98
91
77
64
58
58
60
62
69
75
74
64
53
45
46
45
41
37
46
59
65
60
55
64
78
89
87
77
66
62
67
73
75
73
73
78
78
69
56
80
86
80
65
52
53
62
62
56
62
77
86
81
70
70
78
80
70
60
61
71
77
73
63
57
57
54
49
44
49
61
66
63
56
53
63
83
91
86
74
68
77
84
84
76
71
67
68
67
67
89
88
81
69
66
70
79
80
74
74
76
71
65
63
72
80
75
64
58
64
71
72
74
76
78
74
67
65
67
70
79
82
82
79
77
76
83
83
81
82
88
94
94
82
70
61
56
58
62
68
95
91
80
74
81
91
96
93
88
89
90
84
71
67
72
77
74
74
77
84
86
81
78
79
78
76
66
63
72
87
98
98
92
91
93
89
82
73
76
86
94
93
85
80
74
70
72
76
77
72
99
104
92
75
74
84
91
86
80
82
92
96
90
81
77
81
89
94
95
95
89
81
72
69
68
72
71
69
72
86
96
99
92
85
87
88
89
91
95
100
95
84
80
79
79
76
74
73
76
75
98
99
87
73
69
76
86
86
82
76
80
85
83
81
79
77
78
84
88
90
90
80
70
67
72
81
85
83
81
86
95
99
93
81
81
87
98
103
99
95
89
82
76
77
80
76
67
60
65
78
98
85
70
66
67
78
89
95
89
81
76
76
80
86
85
80
70
68
75
88
98
93
81
71
71
81
90
93
91
91
98
101
96
88
83
84
83
81
79
82
82
79
73
75
85
88
83
77
77
83
96
88
75
68
65
71
77
78
72
68
69
76
85
91
88
86
82
79
82
91
102
103
92
75
69
75
84
90
87
79
79
85
97
104
100
84
71
71
81
86
84
73
69
76
87
90
88
85
86
85
91
96
92
85
76
70
59
51
50
55
66
80
87
89
89
90
91
90
84
83
89
97
97
90
81
82
88
92
89
80
77
83
94
102
99
84
73
75
87
94
91
83
77
78
79
77
75
78
81
86
86
95
97
93
88
75
63
57
62
72
76
76
81
89
96
98
91
82
74
73
83
99
111
108
95
90
88
91
94
100
102
98
90
83
80
79
74
71
71
82
91
95
95
90
82
79
80
86
90
89
87
92
88
83
79
78
78
83
88
86
75
63
68
80
93
95
89
83
79
82
89
98
109
109
97
87
79
78
84
96
102
98
90
82
84
87
83
71
66
74
85
93
95
93
89
83
81
81
84
84
91
89
85
82
79
79
82
85
87
84
77
73
77
81
82
81
82
86
91
87
81
79
85
94
101
99
97
91
90
94
98
96
93
93
96
97
92
83
82
87
92
91
87
86
82
78
72
67
65
71
84
87
96
102
100
90
80
75
75
78
83
91
96
94
85
84
89
94
94
88
80
75
78
89
101
105
101
95
91
93
92
93
93
90
86
81
82
87
97
101
94
81
69
67
68
75
80
81
79
82
72
84
98
106
104
92
81
79
83
86
87
85
88
93
98
101
100
95
92
86
85
84
85
88
88
85
84
83
82
82
82
83
85
84
81
78
85
100
108
107
99
84
72
67
66
73
84
92
90
89
76
81
86
89
88
84
83
83
86
84
78
70
73
82
96
101
97
93
84
77
76
78
83
84
82
79
82
86
90
91
90
92
90
86
84
90
101
107
102
96
98
102
99
85
67
61
68
77
80
79
78
76
79
84
87
85
83
81
73
63
59
61
67
76
82
88
92
94
91
87
83
81
82
85
89
88
86
84
88
94
102
105
99
86
80
77
83
87
79
74
78
90
98
87
70
60
66
78
87
90
71
70
79
93
90
80
69
69
71
70
67
70
74
80
83
86
87
87
91
97
102
100
94
91
91
91
86
84
85
88
92
93
95
92
83
68
65
74
82
82
77
77
83
87
79
69
67
81
98
100
71
64
73
88
92
80
67
67
81
94
93
82
78
86
93
94
87
79
79
86
91
90
85
84
88
91
95
98
100
98
91
85
86
92
92
82
77
83
93
98
95
92
93
91
78
61
56
68
84
90
74
63
58
73
90
92
83
72
79
89
91
83
83
89
94
95
88
84
82
83
82
76
74
74
79
88
98
106
108
105
98
90
83
78
79
84
87
85
85
86
90
96
93
80
66
59
63
74
84
89
71
64
60
65
75
84
85
83
79
76
75
81
86
90
90
86
85
88
91
89
85
81
78
74
72
74
82
88
91
93
92
91
82
70
65
69
81
88
84
81
82
85
80
72
67
76
88
96
96
93
59
69
77
77
74
76
81
87
91
88
84
83
83
80
78
77
79
84
86
87
83
79
78
77
75
73
72
74
77
82
90
94
90
78
67
71
84
93
91
86
85
90
89
81
77
84
91
89
83
81
63
75
83
86
82
81
83
88
91
92
90
84
82
82
82
82
79
79
83
87
89
87
87
90
92
91
85
80
77
79
85
91
90
81
77
86
98
98
89
77
79
88
90
83
76
77
79
76
72
73
80
77
78
78
75
78
84
88
86
78
76
80
87
93
92
85
78
73
77
85
94
95
92
91
93
95
94
89
80
78
80
81
77
70
74
88
100
99
88
81
80
83
83
80
83
84
83
86
89
88
83
77
78
79
76
77
84
90
86
77
75
82
91
93
88
78
72
69
73
80
83
82
76
75
79
84
87
83
80
80
86
85
79
70
73
83
90
87
87
88
88
82
71
73
84
94
94
90
88
92
74
76
83
89
91
92
92
89
85
82
87
93
95
89
79
76
77
82
84
82
77
74
73
74
78
81
82
79
77
78
84
91
92
85
79
80
80
78
83
89
88
80
65
60
75
90
94
83
75
77
77
80
85
91
92
90
89
85
84
83
86
89
83
74
69
77
88
93
90
83
75
80
83
86
85
87
90
92
88
79
80
85
87
79
73
74
84
92
96
96
97
96
89
80
78
84
90
86
80
75
79
82
82
83
82
80
80
82
82
84
82
80
74
67
64
70
80
83
81
76
78
86
89
88
86
87
90
92
93
89
87
82
74
68
73
88
98
100
93
87
92
103
113
107
92
80
80
88
94
91
80
81
78
79
80
80
78
76
79
85
90
89
82
72
69
72
77
74
73
78
90
96
94
88
86
83
78
76
78
84
86
82
77
81
92
103
99
86
78
78
89
100
104
97
79
70
77
90
103
103
82
83
79
78
78
80
79
73
76
85
95
96
90
85
86
88
83
78
78
86
94
93
86
84
87
84
79
74
76
82
84
81
85
93
97
92
83
78
84
96
104
101
93
82
72
69
75
86
93
94
83
92
87
80
78
79
82
83
82
83
85
91
95
100
98
91
80
76
76
77
74
69
69
79
89
91
88
86
88
90
87
81
78
81
81
79
72
76
87
102
105
99
90
85
85
80
74
67
68
77
77
77
80
79
72
67
76
91
101
101
97
96
95
95
94
95
90
89
92
102
111
111
98
88
92
106
111
99
82
77
83
87
87
88
95
99
93
85
79
84
91
95
94
90
88
90
94
91
83
80
98
97
93
86
74
69
76
89
97
99
100
107
108
107
101
97
91
88
85
93
105
105
87
63
55
70
92
96
87
78
75
77
82
87
93
90
85
77
71
79
87
93
94
90
85
88
94
93
82
71
95
88
83
89
97
105
107
104
103
106
111
112
107
102
101
105
104
100
93
86
83
85
79
73
72
79
94
100
94
82
70
70
78
84
86
78
77
80
86
84
72
66
70
77
78
78
81
90
94
88
88
85
82
85
98
109
109
105
104
107
110
99
87
87
97
102
101
95
93
93
91
94
99
102
104
101
99
92
85
79
79
87
95
97
90
85
89
99
103
91
65
47
57
77
87
84
82
87
95
95
104
107
98
87
85
86
84
82
86
92
95
89
84
87
96
92
82
74
79
91
101
103
100
94
88
84
79
70
71
79
92
105
107
99
90
87
95
102
102
90
71
59
64
78
91
96
92
86
86
89
112
108
100
96
93
86
76
65
66
77
86
84
80
80
86
89
83
76
75
80
86
90
87
82
74
69
68
71
77
81
87
89
88
88
88
88
84
82
80
83
84
79
75
79
93
103
98
87
81
87
105
106
101
99
96
93
85
77
76
87
94
86
68
60
68
85
95
94
87
81
83
91
99
100
93
87
87
88
89
81
72
70
80
95
105
101
85
69
67
78
88
91
93
97
101
99
91
81
77
84
106
110
104
92
87
92
104
109
105
101
100
95
86
76
77
85
97
100
92
84
83
90
100
110
110
105
101
93
88
78
74
80
96
106
108
101
90
86
84
82
82
86
92
95
90
83
75
74
74
79
107
112
102
87
84
92
110
115
104
91
92
98
99
90
79
78
86
94
96
93
91
89
89
96
100
100
93
86
78
75
77
88
100
106
101
95
94
99
98
87
80
82
84
82
77
78
90
102
102
99
94
93
85
80
83
92
97
97
91
89
90
90
88
85
78
72
75
87
100
104
99
89
90
94
95
88
84
83
85
81
79
84
90
96
97
98
98
100
96
88
87
88
87
82
74
81
100
116
118
108
89
80
74
76
80
87
92
97
103
100
92
89
91
96
92
84
77
84
95
98
91
85
91
99
97
86
75
78
83
83
79
79
85
88
95
100
103
100
94
89
90
92
90
84
80
84
90
91
88
85
91
88
87
89
89
87
89
92
94
96
93
92
93
93
91
87
86
89
91
94
94
95
95
93
88
82
79
73
66
64
69
78
90
98
97
92
83
84
86
91
94
93
90
92
98
103
102
91
85
85
94
89
89
92
92
85
71
63
70
87
99
98
84
71
68
77
83
81
78
88
99
102
89
76
76
87
94
86
78
76
84
89
91
89
88
81
74
70
75
84
91
92
91
95
102
105
104
99
95
92
83
75
75
82
88
84
70
61
69
85
92
89
77
69
71
79
84
79
78
89
99
98
90
82
86
95
94
84
81
92
96
84
66
66
78
93
95
88
81
81
86
92
93
88
85
88
94
101
98
87
77
75
78
83
87
85
83
81
82
79
71
71
76
83
90
95
98
98
95
91
91
94
100
103
100
93
79
65
66
75
76
68
60
68
88
106
111
101
89
86
94
101
99
88
78
78
91
100
96
83
77
82
87
85
83
82
85
92
94
87
81
80
84
88
89
90
96
98
94
83
78
83
95
100
98
90
81
76
75
74
74
70
73
82
90
96
94
91
88
90
94
99
97
90
77
72
75
83
84
78
76
72
70
72
75
80
85
89
94
99
99
92
85
81
88
88
85
78
75
78
77
80
78
80
90
96
95
90
87
82
76
73
74
81
84
83
80
83
85
82
78
77
81
81
76
70
72
78
80
74
76
67
58
55
58
65
71
74
76
77
80
80
76
72
75
75
70
62
60
67
78
81
76
75
81
87
86
80
79
77
74
74
80
91
93
86
76
73
77
80
82
83
87
88
91
86
87
83
76
67
77
78
80
74
61
52
55
61
62
57
57
64
69
65
55
51
57
62
61
62
66
73
75
73
68
66
65
63
65
72
81
90
98
105
101
89
76
76
85
93
100
100
94
88
85
80
75
65
56
52
80
90
97
92
72
60
64
73
80
70
64
65
70
71
64
57
60
65
68
68
71
69
66
60
61
62
59
56
57
67
76
81
79
80
86
89
87
83
82
86
87
87
78
69
61
59
59
59
55
53
82
91
88
76
58
58
72
83
82
75
70
74
77
80
85
84
78
71
71
79
83
76
63
53
56
66
66
55
44
40
43
44
44
54
74
91
92
79
63
55
57
64
67
67
62
64
70
75
71
67
80
89
82
65
52
54
63
63
55
56
67
79
83
84
90
93
89
83
80
83
84
77
67
62
63
66
61
49
36
33
41
55
67
72
72
76
83
79
69
60
59
65
69
67
63
60
60
60
61
64
80
80
78
73
68
66
65
58
57
67
78
82
76
70
71
73
69
67
67
73
74
74
73
74
70
61
52
50
53
61
76
91
97
89
75
68
73
74
77
80
79
73
64
57
56
57
58
57
60
64
86
80
75
73
74
76
73
71
75
86
91
85
70
65
67
68
61
56
58
64
73
77
76
68
60
56
56
64
78
90
100
102
97
91
87
77
70
65
74
84
86
74
59
54
61
74
80
79
76
77
89
87
81
76
76
82
80
73
65
67
81
89
87
79
71
71
74
77
79
79
81
80
70
60
57
68
80
87
90
93
100
102
97
89
87
86
85
84
87
86
80
66
58
63
73
83
83
76
74
73
91
89
83
79
84
92
91
78
68
67
84
96
96
83
66
59
66
82
95
95
84
76
72
70
80
92
101
100
92
89
96
101
96
84
78
85
98
101
91
83
73
67
65
65
75
77
71
59
58
64
98
93
80
71
71
81
89
91
91
88
90
89
86
84
76
70
69
74
81
85
83
78
78
84
92
95
92
90
91
95
99
102
95
81
78
85
91
88
82
81
80
75
68
67
74
75
69
59
65
78
97
94
77
60
53
60
76
84
83
78
78
78
84
88
94
95
92
85
78
78
84
89
87
85
83
79
71
70
76
88
99
102
98
95
97
97
93
88
86
83
78
66
56
62
74
80
74
68
75
84
94
92
81
71
64
69
75
74
66
61
67
78
85
82
83
91
97
97
87
79
82
90
92
88
81
78
74
74
79
90
101
104
102
97
95
95
94
93
91
86
78
70
72
78
85
85
79
75
78
82
91
92
89
91
91
96
92
84
76
74
80
84
86
81
76
81
90
95
88
78
76
85
99
102
97
92
93
93
94
97
102
103
95
82
76
77
81
83
80
81
88
94
102
101
91
84
81
86
87
86
88
91
91
94
100
100
95
93
90
88
83
83
92
96
93
86
83
86
87
85
83
92
101
106
103
99
97
93
85
81
84
90
93
89
82
83
83
84
82
86
91
95
95
89
77
75
81
92
93
82
89
86
85
86
89
86
84
87
90
87
78
79
90
96
94
83
76
76
84
89
93
94
94
92
95
98
102
97
87
81
86
98
104
102
92
83
82
84
88
95
94
92
80
68
59
64
77
88
84
69
89
86
88
91
91
87
83
84
84
81
75
72
75
77
75
78
82
87
91
90
90
91
88
91
93
97
100
100
96
95
101
108
110
103
87
70
62
66
80
91
96
94
85
73
61
63
73
85
84
76
75
83
88
92
93
90
89
86
83
82
81
79
76
72
70
72
78
83
81
79
80
89
93
90
88
82
86
89
90
89
86
88
95
97
88
74
67
77
87
91
91
87
81
72
62
64
69
79
80
80
74
79
71
68
73
81
86
86
83
81
81
85
87
85
77
67
59
58
62
69
82
91
95
87
75
69
74
85
88
83
79
79
83
86
88
86
90
101
105
97
84
72
68
64
63
67
72
76
75
78
80
79
79
78
74
74
82
84
81
71
67
72
81
86
80
77
75
78
83
92
102
104
97
87
82
79
83
90
94
97
97
94
89
83
77
77
90
102
100
85
70
65
69
72
74
77
87
94
95
92
76
80
96
100
88
77
74
79
80
73
69
72
79
83
80
80
87
94
96
97
97
96
88
84
81
81
84
91
96
99
97
93
88
82
74
74
83
94
93
75
58
58
72
81
79
78
87
102
106
95
74
80
87
94
89
76
70
75
86
97
100
98
94
86
77
74
78
85
90
91
88
82
78
74
72
71
74
80
85
84
82
82
86
90
87
78
78
76
74
66
59
64
77
89
86
77
78
85
92
86
86
81
79
82
86
85
79
78
87
102
110
108
99
88
78
75
79
89
94
91
84
81
83
82
75
70
67
69
75
81
85
89
94
99
99
90
77
66
63
66
73
83
88
91
83
73
67
70
77
83
88
83
81
81
83
88
89
83
81
82
89
96
96
87
76
75
86
95
93
82
75
79
89
92
86
73
67
69
76
86
91
90
90
94
94
91
87
84
84
87
91
91
86
79
74
69
66
66
72
79
76
77
75
72
69
72
79
81
79
77
81
91
95
89
79
76
82
89
88
80
74
77
83
89
84
76
72
73
78
83
87
84
81
79
80
83
86
87
90
90
94
95
88
79
75
80
83
76
69
69
74
77
74
69
65
68
77
82
80
76
74
81
94
98
88
77
71
77
84
88
91
89
87
84
79
76
76
80
80
81
83
87
91
94
96
95
92
78
65
65
83
104
107
93
82
83
90
89
79
71
81
88
88
82
73
75
84
91
87
73
63
70
85
96
89
76
70
71
73
79
83
88
86
78
70
70
80
86
87
83
84
89
93
95
99
106
101
85
66
66
84
107
109
93
75
70
79
92
92
86
85
90
91
88
80
78
84
90
88
81
77
78
81
79
77
74
72
73
69
65
66
77
83
79
72
72
83
92
95
92
87
87
82
80
82
92
95
86
81
83
90
92
81
70
67
72
82
86
88
88
73
76
81
83
83
83
84
87
88
94
95
92
82
69
67
73
82
86
81
73
72
81
89
91
87
86
89
93
91
90
87
88
88
82
81
83
82
76
75
82
86
81
66
56
66
82
90
83
75
74
51
61
73
80
82
86
92
98
100
99
98
90
83
75
77
84
88
87
80
75
79
87
87
81
75
76
80
82
80
79
84
95
95
90
82
81
84
85
83
80
86
91
84
71
66
72
79
78
72
71
60
69
73
75
71
78
91
102
103
97
89
87
87
86
85
83
79
73
72
80
91
93
78
63
61
72
80
81
80
81
89
96
91
82
83
91
99
98
83
75
76
84
88
80
72
70
77
81
81
81
82
81
77
73
70
73
79
84
88
87
86
82
81
79
81
82
78
75
79
91
103
98
82
70
72
80
80
72
66
74
87
94
92
87
89
95
97
89
79
73
75
75
73
72
71
76
84
88
89
91
83
83
78
74
75
77
77
75
78
83
84
80
74
77
87
97
96
91
85
83
87
88
86
85
83
79
67
60
56
63
77
90
92
92
89
90
85
83
79
84
88
88
84
77
79
85
93
92
86
84
93
91
81
73
74
80
83
82
81
81
82
81
84
91
98
98
92
85
78
72
71
73
81
83
79
70
66
70
76
81
85
90
92
87
83
82
83
81
81
82
88
93
95
92
90
93
94
90
80
76
93
89
82
76
73
83
95
103
97
82
75
76
85
90
92
92
91
89
93
107
115
110
91
74
79
99
111
106
94
92
92
93
89
89
93
96
89
80
82
93
103
105
103
100
100
105
110
105
94
83
79
84
93
89
81
76
83
98
103
103
100
100
101
97
94
95
99
103
105
112
114
107
91
78
79
88
93
88
76
67
62
62
68
87
105
106
95
80
80
92
107
112
109
100
97
97
103
104
96
85
89
91
96
95
89
86
89
94
101
106
116
121
120
116
113
112
108
102
93
87
84
86
88
89
90
87
85
84
85
90
90
85
84
85
88
95
95
95
92
84
75
77
88
101
102
96
89
90
94
94
103
101
90
80
84
93
97
93
88
92
99
104
105
108
112
110
98
84
72
74
84
94
98
89
83
82
82
84
85
93
109
116
105
85
69
75
90
104
103
83
65
60
73
89
97
95
90
89
89
91
106
103
89
77
77
87
88
83
83
87
93
91
86
88
95
94
85
75
76
88
102
110
101
85
76
78
83
77
68
71
91
109
109
92
73
71
80
89
95
92
85
79
74
76
84
94
100
95
89
85
107
106
96
89
86
87
83
76
76
84
92
93
89
91
93
93
90
89
90
93
94
92
90
88
86
89
92
91
90
85
85
88
90
93
92
86
81
79
84
94
97
88
77
76
88
101
107
103
95
89
108
108
102
94
85
86
84
79
73
71
76
82
87
92
100
103
102
99
96
90
85
83
86
88
85
84
90
103
113
104
83
67
68
85
99
99
87
77
72
78
83
86
83
83
89
101
106
104
94
86
108
107
99
88
80
84
96
103
100
90
84
83
84
91
96
102
101
96
91
87
82
80
83
85
86
83
83
91
98
96
82
68
69
86
103
107
97
84
69
67
74
83
86
83
85
91
95
86
71
64
99
99
90
80
76
85
100
116
118
114
109
106
99
93
90
91
91
88
85
86
85
86
86
94
103
100
92
85
83
86
89
90
96
106
109
105
95
88
85
83
86
89
88
81
80
86
95
90
72
65
98
101
93
80
77
86
97
103
105
106
108
109
106
95
85
77
76
82
88
89
86
88
97
105
104
93
87
88
93
98
100
105
109
108
98
92
89
91
92
93
94
96
89
78
69
78
97
109
102
93
98
103
96
88
87
90
92
92
94
92
90
89
92
87
76
70
75
90
99
92
79
78
91
102
97
85
81
92
101
98
93
91
87
84
79
79
85
87
86
85
90
94
89
76
66
70
85
97
100
95
91
92
90
92
93
90
84
79
82
89
89
84
79
74
76
84
94
107
107
97
82
76
86
98
107
106
103
95
87
78
74
77
81
82
80
78
80
86
92
94
93
91
88
86
88
88
84
79
83
89
92
85
83
89
92
85
69
61
71
88
95
90
80
73
83
96
102
103
100
95
91
86
84
88
97
108
105
90
78
75
83
90
96
98
91
84
80
88
97
101
95
90
91
95
100
97
92
92
96
101
89
78
76
81
87
83
67
59
67
85
96
99
89
84
81
80
81
84
89
93
99
95
90
82
76
78
76
77
86
99
107
103
93
88
89
92
93
96
93
90
89
91
96
94
87
85
93
106
111
103
76
73
72
80
88
89
85
78
78
83
90
98
99
89
76
68
71
81
88
91
94
92
88
78
71
72
78
87
99
109
110
98
80
70
74
87
97
98
88
79
82
92
98
93
88
86
95
100
97
91
71
72
79
88
96
98
98
95
93
88
85
85
89
89
88
86
86
86
86
85
86
81
74
71
76
89
99
99
97
95
93
91
78
68
69
80
91
94
87
80
81
88
93
92
91
93
98
99
96
94
75
72
74
80
87
89
92
93
90
80
71
64
68
83
101
103
93
79
77
84
90
84
75
72
83
94
94
85
82
83
81
77
74
75
80
86
88
87
87
88
88
88
86
82
77
84
99
109
106
94
80
66
56
52
57
68
86
89
80
67
55
54
58
67
77
80
77
74
72
79
84
83
74
69
72
73
76
79
85
87
81
75
79
92
99
92
77
73
79
89
94
92
87
84
86
91
98
96
81
68
82
70
60
52
51
59
74
80
74
64
59
63
62
53
46
50
64
75
71
64
65
66
65
60
59
65
74
76
75
71
73
82
99
110
105
89
72
70
80
91
93
89
86
87
96
96
81
61
47
44
78
81
82
75
66
61
70
77
82
80
78
75
67
60
59
65
74
71
61
55
63
68
69
66
67
75
80
68
51
43
49
68
84
95
97
91
86
78
80
85
87
88
86
84
79
72
60
48
46
55
74
85
89
84
72
68
75
86
94
95
85
76
71
76
93
102
94
76
62
64
73
74
68
66
71
79
80
68
52
42
45
57
69
81
91
93
88
74
65
66
76
84
83
74
63
59
56
58
59
65
70
79
85
83
80
77
78
75
72
72
75
79
81
89
99
100
92
86
86
87
80
69
62
60
65
66
63
56
48
48
64
87
99
91
78
73
77
75
69
64
62
64
62
64
65
67
65
61
59
58
74
72
76
83
85
86
77
66
57
62
75
82
88
84
72
60
57
69
88
97
87
76
67
64
60
55
50
45
44
50
72
98
104
87
65
62
70
79
79
70
58
51
54
65
78
84
77
67
62
64
79
75
78
83
85
80
74
70
72
77
79
80
76
70
62
54
50
52
59
72
81
85
76
60
53
57
67
70
66
65
72
82
85
79
74
76
74
68
62
60
63
63
64
71
83
89
82
73
72
78
82
86
94
98
92
81
71
64
66
71
76
77
71
66
69
72
70
62
56
58
71
84
81
65
59
70
92
99
96
87
81
82
83
83
84
84
76
60
54
59
68
74
72
69
72
77
80
77
74
77
82
92
102
105
101
90
74
57
54
64
81
85
79
67
59
62
70
82
85
79
73
78
88
93
93
91
92
101
101
94
86
84
81
78
77
77
78
74
69
67
73
75
71
66
62
67
73
74
72
72
83
90
88
81
80
81
79
76
76
82
88
88
81
69
65
70
82
96
97
85
67
66
84
104
107
96
85
88
97
101
96
87
78
71
71
76
80
78
73
72
73
73
66
65
69
73
69
59
61
73
82
82
77
70
70
76
82
85
84
83
88
91
86
83
87
93
98
96
85
77
75
78
84
88
92
88
84
84
94
105
110
100
84
73
75
83
86
81
77
75
73
64
53
57
73
81
72
56
53
70
80
77
78
79
85
88
87
77
70
72
85
92
90
82
79
83
89
88
86
86
93
94
87
80
80
87
90
84
81
90
98
97
84
72
76
88
89
83
78
77
73
65
60
64
77
84
82
69
62
64
76
77
81
83
91
95
93
86
80
79
84
90
88
71
61
66
84
98
102
94
86
83
80
81
86
92
97
91
82
78
78
79
78
73
74
78
85
83
75
68
72
80
88
89
82
77
80
83
84
80
80
86
88
92
92
91
92
90
90
86
82
86
89
84
77
75
86
99
101
90
78
78
84
91
94
99
105
105
94
80
75
80
84
82
78
77
80
82
76
71
71
80
89
86
72
65
77
96
107
100
90
85
84
83
78
76
81
89
95
91
84
83
90
95
95
93
89
83
80
80
86
95
95
90
91
96
105
102
87
73
73
84
94
92
81
76
79
84
85
76
72
69
69
66
62
64
80
101
108
91
91
82
76
72
66
66
75
86
95
95
87
78
74
73
81
91
94
90
80
78
85
90
90
88
89
95
100
92
78
70
73
87
100
100
89
77
77
84
86
79
75
78
80
76
71
70
82
91
83
67
87
87
83
78
78
81
83
84
84
87
88
84
77
67
62
67
80
90
90
83
78
77
82
86
87
94
98
101
96
90
87
89
95
96
88
80
75
77
78
80
80
83
86
81
72
70
75
74
66
58
85
87
85
80
79
83
84
84
82
84
89
96
96
86
71
59
59
72
82
89
91
90
90
86
82
83
90
99
103
97
88
83
81
85
87
82
78
77
80
82
78
72
66
66
71
77
79
75
71
72
78
81
80
76
69
68
78
86
93
89
85
84
88
87
80
77
75
76
78
86
95
97
93
83
75
74
77
81
85
86
84
79
79
83
85
85
87
89
88
81
70
58
60
69
78
86
89
88
82
77
73
80
93
94
84
77
84
95
96
88
79
78
82
83
79
78
85
84
76
72
78
83
82
76
70
69
74
81
85
86
85
83
81
79
76
79
91
101
98
79
62
57
64
71
73
75
82
87
82
70
85
95
99
99
94
89
91
94
93
87
86
97
107
103
88
78
77
79
79
79
80
86
90
85
74
69
71
79
83
82
83
87
92
91
83
77
83
94
97
88
77
70
67
69
72
78
84
88
84
79
99
100
96
84
80
78
81
81
84
86
94
106
111
104
89
77
83
91
96
92
87
90
98
102
96
81
69
66
71
78
86
96
106
110
106
90
80
81
93
99
96
85
77
76
82
81
81
84
86
86
100
102
97
89
82
81
81
78
76
76
86
93
90
77
66
74
88
103
100
82
67
68
84
99
102
92
80
74
80
87
92
92
98
105
106
97
86
83
89
96
93
85
79
78
75
66
62
66
74
79
88
93
95
92
92
93
93
88
81
77
83
91
93
84
73
73
83
92
89
78
69
69
77
81
86
84
83
83
83
85
84
84
86
93
96
96
90
86
84
83
80
79
74
68
64
64
65
70
72
68
80
83
87
90
90
93
94
91
85
79
79
88
97
97
86
73
73
81
87
90
91
91
87
77
68
67
76
85
87
82
82
85
91
94
96
96
90
81
70
67
75
83
82
69
62
67
79
85
81
74
82
85
88
89
87
83
84
87
83
79
75
80
85
88
84
80
80
83
83
78
80
88
91
82
66
62
73
85
89
84
85
89
92
93
93
96
98
88
76
71
83
92
93
74
60
58
70
83
84
82
82
90
92
90
85
83
82
76
74
78
84
87
83
77
76
80
86
83
73
60
61
79
94
94
83
77
82
91
93
89
87
88
87
84
84
93
98
95
88
84
89
92
90
77
62
60
72
83
84
78
73
87
90
87
83
81
79
72
71
78
88
91
83
69
63
70
80
83
77
74
75
86
97
97
89
88
92
95
96
91
85
84
84
87
86
90
88
81
78
81
84
86
83
77
73
73
76
82
79
74
63
71
75
73
68
70
77
83
86
88
88
88
82
74
74
80
84
82
78
81
90
90
86
77
72
73
78
82
83
83
85
87
88
86
85
82
79
77
75
73
79
77
72
63
57
66
73
78
79
81
78
74
72
63
60
68
87
100
103
94
89
88
90
91
90
88
81
75
74
84
93
87
72
61
66
73
78
76
75
80
89
98
96
88
84
78
79
80
80
78
80
77
64
51
53
69
86
87
83
85
91
89
83
77
74
77
88
94
93
87
84
86
90
92
90
84
78
74
78
87
90
83
74
72
82
90
90
80
71
77
89
100
100
94
89
84
82
80
80
84
88
84
72
61
68
85
89
79
67
64
88
89
89
91
90
86
81
78
79
79
77
74
76
81
88
88
88
88
85
80
75
76
83
85
87
80
75
69
68
73
82
91
90
85
84
91
96
90
76
71
73
77
78
78
81
90
91
79
63
60
92
91
88
88
88
88
84
80
80
80
75
71
74
82
89
91
89
87
86
82
78
79
85
85
78
68
63
67
75
83
88
92
86
81
83
91
100
93
74
53
50
64
81
90
91
94
101
103
95
86
101
90
77
71
75
84
93
93
88
86
91
95
101
98
97
99
102
96
88
82
88
94
91
81
76
79
88
93
96
97
92
80
65
61
67
81
92
98
97
91
77
67
66
72
79
85
86
86
86
84
76
76
80
80
79
77
81
87
89
91
98
105
108
103
99
100
107
108
106
96
86
92
101
108
106
96
85
80
80
84
78
70
66
76
93
105
101
96
96
95
91
77
69
72
81
87
90
94
97
96
91
96
96
85
76
71
73
76
76
77
87
100
107
102
94
87
90
92
92
85
82
89
100
111
109
94
75
68
78
93
100
96
88
89
98
108
105
94
89
88
91
92
90
91
94
97
99
100
99
97
109
108
92
79
77
80
85
81
78
80
84
88
88
87
82
82
79
73
66
67
78
89
95
87
80
80
84
88
92
97
105
103
87
72
70
84
91
82
73
72
87
100
100
91
83
85
92
97
95
90
90
86
77
76
81
91
94
95
103
111
110
101
87
79
80
83
88
85
81
79
83
87
89
83
79
89
97
100
91
86
86
85
81
74
75
83
85
78
70
72
86
99
99
90
81
82
87
91
86
84
79
75
74
78
83
91
97
98
104
112
118
117
112
104
98
93
90
95
99
96
87
83
87
90
93
91
89
87
89
88
91
90
93
94
94
92
88
86
84
81
79
79
84
90
96
96
95
95
92
90
95
94
89
83
83
89
99
100
93
81
80
94
110
120
114
94
82
83
93
102
101
93
88
86
79
72
70
80
92
101
95
84
79
81
80
80
84
89
87
80
70
64
69
77
86
91
95
98
96
91
98
98
99
94
83
82
93
103
102
90
80
82
93
101
101
93
79
76
83
96
101
93
81
75
79
81
81
84
89
90
78
63
57
66
81
89
90
85
78
72
72
76
77
75
74
83
91
86
72
66
87
91
97
95
83
76
80
95
108
108
106
98
93
92
93
92
84
78
74
80
82
80
79
85
97
104
100
88
85
82
80
74
76
87
99
101
96
87
79
81
89
93
94
88
85
88
88
72
49
47
90
95
95
90
84
82
81
85
86
91
93
95
93
92
92
92
93
89
83
73
72
81
93
99
95
86
84
89
93
97
96
98
99
97
90
85
84
81
81
83
91
99
99
89
80
81
86
87
77
73
104
104
93
87
87
91
89
80
75
77
81
84
81
76
72
76
88
103
105
90
81
84
96
98
84
69
72
88
102
101
93
89
84
76
66
66
73
78
80
83
90
98
95
81
70
72
83
94
100
96
105
98
87
85
89
90
88
84
89
96
97
91
82
71
64
68
77
100
112
104
87
75
81
92
101
103
100
97
95
85
77
75
75
71
66
68
77
89
99
101
97
89
84
81
86
85
78
72
76
82
96
92
85
85
90
90
90
93
103
107
101
91
88
89
94
94
90
96
99
94
84
74
77
87
104
108
99
84
75
73
81
89
97
99
91
82
80
90
108
110
96
81
77
86
97
95
87
81
83
93
88
88
84
83
87
86
86
88
93
95
92
90
92
99
99
93
84
80
78
80
82
86
93
94
91
80
73
67
69
79
92
102
107
108
101
91
85
87
92
93
90
88
90
90
88
84
89
97
102
102
79
76
74
79
86
92
92
87
84
87
91
98
98
92
78
67
62
67
72
78
86
91
86
78
71
69
79
89
94
93
93
91
85
81
79
83
85
84
78
77
82
91
94
90
88
86
89
87
85
87
71
69
73
87
102
110
108
97
86
83
84
88
92
92
88
87
86
87
90
94
94
83
66
53
58
74
95
105
100
92
83
78
70
66
67
75
82
86
82
79
79
81
84
86
91
97
96
88
84
90
68
74
85
90
90
88
85
80
73
66
60
64
76
92
103
102
96
91
93
101
104
95
82
75
78
83
83
80
82
90
92
86
80
78
80
83
89
94
100
99
93
86
82
83
85
89
95
97
92
88
79
85
88
78
59
53
62
71
67
57
45
46
58
73
78
70
65
65
73
82
89
88
85
80
76
73
73
78
91
99
101
94
89
91
87
81
77
82
93
100
95
87
80
83
87
89
88
81
71
62
89
86
79
68
55
56
70
81
80
73
65
65
67
62
54
50
54
59
56
51
52
58
63
60
60
68
86
96
94
84
75
77
84
89
84
73
70
71
78
82
80
76
78
83
91
93
78
60
50
55
80
79
75
76
75
73
74
78
83
91
97
97
86
71
62
67
76
73
57
43
44
56
68
71
75
87
99
94
74
51
46
54
73
84
87
89
89
81
75
74
76
82
82
82
81
76
69
58
54
63
75
82
85
88
87
82
77
73
78
92
98
91
76
69
73
82
82
72
62
58
64
73
80
84
87
88
87
79
64
53
55
69
78
81
81
81
85
76
72
75
81
83
80
70
63
62
65
62
59
62
83
85
88
91
89
86
77
71
73
82
84
79
70
71
76
77
71
67
70
70
66
63
67
75
80
75
65
58
54
59
77
97
97
77
59
52
57
63
65
70
69
70
67
66
67
71
74
73
70
64
87
87
87
86
88
86
80
72
66
66
75
84
90
87
73
59
56
69
87
88
77
67
66
72
80
82
75
64
52
50
62
81
82
65
53
57
68
75
68
58
54
59
68
77
81
81
77
73
71
66
92
92
90
89
88
84
84
80
75
69
74
83
91
86
72
64
63
70
77
82
85
87
79
69
71
81
89
83
67
56
57
64
67
65
69
84
90
81
61
46
46
56
72
85
90
85
74
62
57
65
97
99
101
99
89
80
75
77
80
84
82
76
70
70
76
84
81
69
54
55
68
82
79
66
60
67
77
79
71
66
69
75
77
79
81
81
74
62
52
47
52
60
67
71
75
79
78
73
66
70
99
105
105
98
88
76
65
63
72
85
87
79
69
67
75
80
79
71
65
62
65
74
83
87
79
68
62
67
73
73
73
78
85
90
84
70
59
54
56
61
66
70
66
59
56
63
77
88
85
80
87
93
91
84
80
80
83
84
84
86
87
83
77
74
77
84
90
96
95
83
70
70
82
94
93
79
69
74
83
85
79
80
84
85
78
66
58
56
57
62
69
74
73
68
66
71
79
81
81
80
85
80
80
85
91
96
96
91
87
85
88
86
78
76
79
90
97
97
95
91
91
90
86
85
83
87
89
92
94
91
89
82
77
70
68
65
61
57
58
62
71
75
69
69
79
88
82
71
63
73
84
79
80
89
95
95
85
77
75
86
97
98
89
81
81
82
79
76
82
96
110
107
89
77
79
89
97
89
81
77
81
82
74
65
67
75
75
67
59
61
64
62
58
60
73
81
80
69
63
66
73
77
80
83
83
84
84
84
86
88
93
94
91
87
84
83
84
88
94
97
98
91
81
78
84
90
93
87
81
80
82
82
78
73
74
80
79
72
60
50
50
56
65
69
68
65
67
71
72
73
63
76
91
94
90
85
86
91
90
80
72
72
77
82
86
91
99
104
100
90
82
82
82
83
85
88
93
101
105
103
97
89
80
79
73
72
73
69
62
53
55
68
84
85
73
61
61
75
88
89
85
92
100
100
90
80
82
87
88
80
73
72
73
78
88
100
106
96
80
73
81
90
93
87
86
88
97
104
103
96
89
84
82
82
78
75
76
79
74
66
60
68
77
79
74
67
68
79
90
89
104
96
87
78
71
67
73
84
89
91
85
76
70
71
79
93
100
93
80
77
83
90
91
90
90
95
95
90
83
77
79
87
95
95
88
86
91
98
91
72
62
61
69
75
75
76
78
80
77
70
95
87
77
69
71
76
81
83
86
86
80
73
69
69
75
83
93
102
106
101
90
79
81
89
101
106
101
92
84
83
90
96
98
95
89
88
90
91
85
76
73
75
76
74
73
75
78
77
66
64
88
87
84
81
82
85
83
81
82
82
78
78
81
87
89
86
87
95
101
100
91
76
74
85
99
108
104
93
86
87
91
92
87
85
88
86
80
73
70
78
89
91
85
75
74
76
77
72
70
72
78
76
77
75
72
69
70
78
84
88
86
82
83
87
89
89
82
71
64
71
80
84
83
85
91
95
91
81
75
77
83
83
83
86
89
89
82
76
76
82
90
90
88
86
81
76
70
70
72
74
70
73
84
89
81
71
73
81
87
86
84
81
82
81
78
81
78
67
54
58
76
93
97
89
81
80
87
92
91
84
80
78
78
80
82
86
91
92
88
81
81
88
90
81
66
56
60
68
72
73
82
91
99
99
92
87
88
91
87
78
72
81
94
101
96
88
83
75
64
59
69
87
94
92
84
84
94
101
100
93
84
84
83
80
77
82
91
100
99
95
93
90
80
61
49
55
70
81
79
77
94
96
87
74
68
72
82
89
86
76
70
78
91
100
101
96
90
84
76
69
66
71
81
91
96
96
95
97
96
93
94
94
92
88
84
83
88
98
104
108
102
89
74
63
64
70
81
84
80
80
89
89
82
71
66
72
81
84
80
75
70
68
68
68
72
81
89
93
90
83
76
72
78
87
95
97
95
95
97
98
94
89
87
87
88
87
86
91
93
90
79
74
75
77
76
68
68
76
82
79
78
86
93
96
98
100
96
89
82
79
80
83
82
78
74
82
89
92
87
81
82
84
85
83
83
85
91
93
93
88
84
83
85
88
90
89
88
92
90
80
69
64
68
69
65
58
58
68
77
77
75
80
90
105
110
102
92
84
80
80
83
90
95
95
91
92
98
97
86
77
76
82
88
85
83
84
87
88
82
80
81
85
89
86
81
79
86
93
96
89
78
65
55
51
54
60
63
63
62
69
82
71
69
79
86
85
79
76
79
82
83
83
79
77
83
93
106
106
93
76
69
78
90
97
93
86
83
80
79
81
85
89
89
81
72
75
85
94
98
92
86
75
68
61
62
68
71
68
61
63
87
79
67
63
74
88
90
85
80
82
88
88
81
73
75
82
91
91
85
76
75
81
88
88
84
81
81
82
81
83
86
89
89
89
87
88
92
91
89
87
89
93
95
88
75
69
72
81
81
77
86
91
86
75
80
92
94
85
73
71
81
91
95
86
75
71
73
77
84
89
90
89
80
69
66
73
84
91
92
87
80
79
83
92
98
96
90
86
85
87
86
87
92
90
79
71
72
84
90
88
93
92
87
80
75
78
78
74
68
64
69
79
82
79
75
78
82
86
86
91
93
89
80
73
72
78
87
94
94
89
80
72
72
82
89
87
85
87
92
90
81
70
67
68
72
77
80
85
87
87
93
83
79
77
75
75
80
82
79
76
78
80
79
76
77
83
90
89
82
79
78
78
79
82
88
89
87
86
86
87
87
88
90
90
86
79
79
87
93
91
86
75
68
63
70
83
93
90
81
81
86
84
83
87
88
88
89
90
84
83
87
95
96
91
85
81
79
77
73
70
70
72
80
86
89
88
85
87
86
86
86
94
101
100
91
82
77
76
78
86
95
99
92
77
73
77
77
68
61
64
87
87
90
95
94
88
81
80
79
80
80
85
91
94
90
82
78
78
80
79
76
78
83
85
81
78
81
87
92
88
83
80
84
89
93
90
86
75
67
70
81
89
90
81
72
67
65
64
63
65
75
79
87
93
93
84
76
76
81
83
79
71
74
81
87
87
85
87
91
93
90
85
83
79
75
75
80
86
90
89
84
79
77
80
87
91
90
82
72
61
59
69
78
82
75
71
80
95
98
89
103
93
79
76
82
83
80
78
83
92
103
107
105
99
98
103
109
107
96
81
80
91
102
101
89
79
75
76
79
81
79
75
74
71
65
67
79
94
103
97
80
68
67
75
82
83
80
85
94
97
95
89
77
71
74
82
79
71
71
77
87
93
93
91
89
90
95
100
96
85
79
87
100
106
100
88
82
87
92
92
86
82
81
86
90
90
89
88
89
84
75
68
68
75
81
83
76
75
84
92
93
93
83
76
80
85
83
75
67
63
68
80
86
85
79
78
81
92
97
95
92
90
95
96
93
85
80
79
82
88
88
89
87
89
99
105
96
79
73
80
90
92
85
76
78
86
91
92
88
87
88
86
85
89
96
100
94
87
79
75
75
80
84
84
79
78
85
90
93
85
78
80
86
92
94
96
95
92
87
85
83
80
73
76
85
94
90
77
68
80
98
106
95
77
71
78
90
93
89
86
73
69
76
90
101
103
96
90
93
97
96
91
85
79
77
76
87
96
95
80
64
62
78
94
104
107
105
103
99
90
81
70
70
77
91
98
97
88
82
83
92
97
95
88
76
70
72
80
84
87
76
69
74
85
97
102
94
89
92
99
108
109
100
89
77
74
79
93
102
99
84
80
84
92
95
90
80
76
81
88
88
84
85
88
93
94
94
92
88
79
71
77
93
105
98
81
70
74
84
91
79
78
80
83
92
98
98
98
94
98
102
110
108
98
85
76
77
79
88
97
100
100
98
97
93
81
69
64
72
85
94
96
93
84
74
67
74
84
88
78
68
74
92
106
103
88
76
78
90
97
73
79
90
93
87
84
93
101
105
102
98
95
95
90
83
79
79
75
76
81
92
95
93
95
95
91
82
75
78
86
91
86
81
78
78
81
87
95
99
94
90
90
91
90
88
84
87
91
92
95
75
82
93
95
85
78
81
91
96
91
84
78
75
78
80
81
80
78
75
77
81
80
79
79
87
90
86
79
81
86
88
83
79
85
94
101
103
100
97
94
93
93
90
85
78
79
80
79
75
79
91
88
86
84
85
85
85
81
77
74
70
69
71
79
87
94
95
89
81
75
74
79
82
81
79
78
80
81
83
84
83
81
80
82
86
88
85
79
76
80
87
94
93
86
80
74
74
73
73
78
102
90
80
76
84
89
87
79
76
79
83
81
80
83
88
94
96
96
90
85
85
91
95
92
79
71
72
81
83
80
72
73
77
76
75
74
76
74
77
85
96
102
96
87
86
89
93
92
88
85
99
88
79
79
84
87
86
84
88
96
98
94
92
87
80
72
70
81
95
104
103
95
89
83
81
79
81
86
88
82
74
74
78
84
83
82
81
85
92
98
95
86
80
84
97
110
107
94
79
74
83
87
83
80
82
85
91
98
104
98
90
91
96
102
95
80
70
79
94
101
96
87
79
79
84
92
97
97
94
89
85
82
85
91
91
88
81
81
87
88
77
67
67
80
94
104
102
92
84
82
80
93
90
80
74
76
86
93
96
89
82
83
95
104
103
94
84
82
82
78
76
78
86
93
98
100
101
93
85
82
82
83
84
86
87
86
81
77
79
82
83
79
76
79
80
82
85
89
93
97
88
94
89
82
79
77
78
80
82
87
83
84
83
85
85
87
84
83
80
75
73
84
93
96
91
85
82
82
81
77
71
70
74
80
85
85
83
77
79
86
97
99
91
79
76
75
76
74
75
83
82
77
79
81
85
86
83
82
81
87
91
90
84
80
84
91
95
96
92
90
92
92
90
81
71
65
71
81
89
86
73
65
68
78
87
90
87
81
79
83
89
92
86
80
79
81
76
72
71
80
72
75
81
81
72
67
68
71
75
82
88
97
101
97
92
87
88
89
93
97
101
98
92
86
81
81
79
79
87
89
89
85
81
81
89
92
90
89
90
87
81
79
80
86
87
86
82
82
87
89
78
96
104
91
62
39
37
47
57
62
66
74
87
90
78
59
48
53
69
84
91
92
93
94
93
93
89
85
87
94
103
103
98
89
85
82
84
88
93
93
86
80
81
85
90
85
77
76
76
76
83
94
102
92
67
46
44
57
69
73
70
73
82
84
74
60
53
57
61
59
57
62
70
74
75
77
85
90
89
88
92
96
97
88
83
83
86
83
78
79
84
86
82
79
75
78
76
68
62
58
85
79
75
72
69
70
73
78
83
90
94
97
97
90
83
80
83
85
76
58
46
47
59
65
67
70
79
84
77
67
67
71
74
77
82
90
102
92
79
76
80
86
80
67
65
71
78
74
65
60
93
83
71
66
70
80
81
75
72
74
78
79
74
70
67
70
74
77
79
77
75
75
80
82
78
77
74
72
63
57
56
58
61
60
65
77
88
91
87
86
84
82
71
65
60
63
67
69
65
61
95
93
80
72
70
75
73
67
67
72
74
62
52
53
62
67
63
60
64
69
75
77
82
86
86
80
71
66
60
56
59
63
60
53
49
49
55
59
62
71
75
75
71
65
57
55
60
69
74
72
91
94
90
78
69
64
64
66
71
74
76
78
73
72
73
71
68
66
66
59
55
58
66
77
85
89
85
80
71
65
65
66
59
50
47
53
61
58
55
57
67
73
72
61
47
44
56
72
77
73
88
92
89
80
70
65
69
74
72
70
71
84
93
89
78
72
79
84
78
64
57
61
65
69
70
77
80
77
74
72
75
69
60
53
56
70
83
82
75
68
62
60
59
59
58
60
62
65
64
66
92
84
78
75
75
78
84
87
88
85
82
83
83
82
84
88
91
87
76
70
72
76
74
64
53
51
52
52
55
63
70
71
70
69
68
69
70
75
76
69
57
43
45
59
75
83
81
71
62
64
96
87
79
76
78
84
90
93
94
97
91
80
75
82
96
100
92
80
74
77
82
84
79
77
76
68
59
53
53
56
63
72
84
90
79
62
54
58
65
67
58
53
55
61
67
72
80
82
75
66
86
87
81
76
76
80
89
94
95
91
84
79
78
87
100
103
97
86
80
82
86
87
87
92
92
89
84
79
74
71
71
79
93
94
78
61
56
62
67
67
68
73
77
71
64
60
72
82
81
71
83
79
78
74
72
75
84
92
93
91
84
76
72
76
84
93
91
81
77
82
94
99
94
86
81
80
85
86
80
76
78
83
79
73
63
60
65
67
67
67
69
75
79
76
74
73
80
82
83
80
97
88
80
75
74
75
81
87
90
94
92
85
75
76
82
81
74
63
67
81
95
98
90
81
80
88
96
90
82
80
83
86
77
62
52
57
63
67
64
60
59
61
66
69
73
78
80
78
77
77
94
93
90
86
82
79
82
84
88
87
85
85
90
97
100
87
72
63
72
85
94
90
86
85
93
103
107
102
97
96
97
96
87
73
65
62
65
69
68
66
60
59
60
62
65
65
67
68
67
65
64
81
100
107
100
90
86
85
79
71
66
70
82
95
104
101
93
84
87
95
104
100
90
87
87
91
95
99
101
103
96
87
81
81
82
79
76
75
75
71
71
71
71
69
67
64
64
67
68
65
69
88
108
115
109
98
90
84
78
71
71
73
79
81
89
97
101
95
90
94
102
102
95
88
85
85
86
91
99
100
94
85
82
83
79
76
69
71
71
73
73
75
80
80
77
73
67
68
71
77
99
100
97
94
92
91
87
83
81
80
82
83
78
79
78
78
79
80
84
90
98
97
96
94
95
90
89
92
98
101
102
103
99
90
75
68
70
78
80
76
73
74
75
76
75
72
67
67
71
83
92
83
74
72
77
81
82
82
84
83
79
74
77
80
80
75
68
76
89
100
97
89
89
94
100
98
90
81
80
88
98
104
100
88
80
82
88
92
87
78
76
75
69
65
62
64
65
65
70
80
78
69
64
69
77
82
81
80
82
83
78
74
79
88
94
89
79
76
84
92
89
77
75
86
102
110
97
74
62
69
84
90
87
85
87
95
96
86
76
75
80
85
79
71
66
66
64
64
67
76
81
71
69
75
81
82
78
78
79
83
84
83
83
89
93
89
77
63
58
68
79
81
80
87
98
108
102
87
78
78
83
88
87
87
89
89
86
80
77
81
92
97
96
86
77
68
62
64
70
75
77
76
80
85
86
80
76
78
80
80
81
76
74
74
76
80
78
70
64
72
89
102
104
95
89
89
98
104
102
91
82
79
81
85
90
93
94
90
81
80
84
94
96
83
66
56
61
68
77
78
68
76
84
87
80
75
77
81
82
78
72
69
71
74
77
83
90
87
76
71
78
91
97
91
81
78
87
97
98
90
83
81
79
79
85
96
105
96
78
68
75
91
93
74
56
54
66
77
78
76
79
77
72
68
67
72
81
90
89
80
74
71
77
84
90
91
87
77
68
62
65
71
77
82
79
79
82
84
87
90
93
93
90
82
83
90
97
96
82
73
76
84
86
76
67
68
77
79
73
66
85
80
69
63
68
81
93
95
91
82
76
71
69
75
81
83
74
68
70
80
88
91
88
82
79
78
81
85
88
89
85
84
84
84
84
87
88
93
91
84
78
82
88
89
81
69
69
72
71
67
80
82
81
77
76
78
79
79
78
78
77
73
68
69
77
85
85
78
72
80
92
100
99
90
80
78
82
85
87
79
73
72
76
82
83
83
87
92
94
89
85
88
95
95
84
69
58
61
67
73
82
81
85
84
77
67
61
65
72
78
80
78
77
80
88
97
101
92
73
66
69
78
86
87
86
85
84
79
77
78
82
87
90
92
88
85
86
92
97
99
92
82
75
72
74
71
62
54
54
65
94
81
75
73
73
72
77
83
90
93
88
80
75
78
87
95
99
93
82
74
69
70
75
84
92
93
85
77
76
83
93
100
100
96
93
88
86
90
96
100
93
81
68
65
69
74
71
63
54
59
96
82
66
57
67
88
100
102
98
94
87
83
76
79
85
85
85
85
86
91
90
81
76
74
78
82
81
78
78
80
86
89
90
94
94
91
86
83
86
93
95
93
87
77
67
65
70
78
78
77
95
86
69
60
72
92
103
98
84
73
77
86
98
100
92
82
75
75
84
94
97
90
76
61
56
63
75
83
83
80
76
76
82
95
102
99
92
89
94
100
96
87
80
72
67
65
72
84
94
97
95
90
84
81
84
91
92
87
77
68
71
82
96
97
89
79
77
76
79
83
92
92
84
74
69
75
87
94
94
89
80
75
83
96
106
106
105
109
113
105
83
59
57
67
77
80
79
77
76
80
84
80
86
94
97
91
84
81
78
78
83
87
84
79
74
79
82
80
74
70
76
83
87
88
87
86
89
94
94
90
86
89
94
99
91
90
100
110
109
90
72
62
66
72
76
76
70
61
56
62
75
71
75
86
89
87
83
80
79
83
89
95
93
87
84
85
85
79
69
60
64
74
85
88
84
79
82
89
91
85
82
88
97
96
87
80
81
85
81
72
72
80
83
74
61
58
55
57
64
75
85
77
74
74
74
76
79
83
87
86
82
84
88
93
93
92
84
77
71
69
76
83
84
81
71
68
80
97
103
90
72
67
81
97
97
89
74
65
67
73
79
81
82
78
67
60
64
78
87
91
71
69
76
83
84
79
77
77
83
85
79
73
72
79
86
87
84
82
82
85
87
86
83
75
68
72
82
96
101
94
80
70
80
94
101
89
74
69
77
82
78
72
74
79
74
73
78
93
98
89
104
96
86
85
85
82
73
66
77
86
90
90
90
94
98
101
106
111
114
108
106
108
111
110
102
94
89
83
82
84
88
100
114
114
94
69
63
74
95
106
110
105
97
95
94
90
87
88
95
100
98
91
76
71
80
84
79
68
75
84
90
88
84
81
80
82
85
90
95
98
101
103
104
99
89
86
89
95
94
86
85
93
105
107
98
89
81
79
79
81
84
92
97
97
95
86
78
74
79
84
83
86
80
83
92
98
92
80
77
83
84
85
84
83
85
87
88
92
100
98
98
94
85
75
70
73
82
85
81
77
79
87
92
92
92
97
94
80
64
61
72
86
97
99
97
93
83
73
68
71
82
87
97
111
119
115
100
87
79
74
70
74
84
94
95
94
95
99
101
93
81
73
80
89
96
95
86
77
73
75
81
86
91
91
91
91
88
82
80
81
88
89
93
94
95
92
84
76
71
76
85
86
92
110
121
119
103
89
74
67
65
74
85
94
91
83
84
93
99
87
69
66
82
104
112
104
90
85
89
92
88
86
91
98
99
92
86
91
105
110
102
89
81
79
78
74
75
80
87
88
91
87
89
96
110
113
98
80
70
71
80
87
88
86
81
80
84
90
98
98
89
83
85
90
92
89
84
81
85
89
86
84
90
99
101
91
85
89
97
101
97
94
93
93
84
74
74
84
92
91
87
86
94
98
106
105
93
81
75
87
97
100
88
77
78
86
93
89
82
82
87
92
92
90
92
91
83
76
75
81
89
91
90
88
86
81
80
80
84
86
93
102
111
113
103
89
84
85
94
99
75
84
91
95
93
90
90
86
85
88
98
101
89
78
76
86
93
85
71
66
75
88
98
98
89
78
66
65
79
100
112
104
89
79
78
82
88
93
98
98
99
101
101
98
91
87
88
97
106
110
78
77
78
81
85
89
95
94
88
85
85
89
89
86
83
84
87
87
84
83
89
93
91
84
71
59
55
64
82
102
111
103
91
88
90
93
93
94
97
96
92
88
83
80
76
73
80
94
103
98
92
81
76
77
87
96
100
100
97
93
85
82
82
87
94
95
94
91
92
94
91
84
76
71
73
81
85
81
79
82
86
89
91
92
94
91
85
76
75
82
85
87
86
85
84
80
79
82
85
82
97
85
79
82
87
90
90
93
97
98
93
80
78
89
104
108
100
85
76
75
74
70
68
74
86
98
101
93
83
81
82
86
85
87
88
88
82
76
78
88
97
93
85
83
92
102
101
91
85
84
85
83
83
87
85
79
76
80
84
85
83
79
81
94
104
103
91
79
72
73
76
80
81
80
79
79
83
86
88
92
88
86
88
89
90
90
89
86
88
89
89
81
73
79
89
104
111
104
92
85
73
79
82
79
74
74
77
82
85
82
82
84
94
97
96
87
81
82
86
87
87
91
92
84
77
78
86
96
100
97
88
82
79
84
90
98
100
93
87
80
73
69
74
82
85
88
91
91
87
77
86
97
91
78
70
74
83
94
93
87
84
87
94
94
85
80
81
89
92
85
77
80
84
87
90
98
104
104
98
92
86
79
74
72
80
88
91
85
84
85
83
79
82
86
86
80
75
76
81
86
99
108
101
87
77
75
81
87
91
94
92
84
79
75
76
81
85
87
83
74
70
75
83
88
88
86
83
85
88
88
83
79
81
82
82
80
77
76
83
95
100
98
91
88
85
80
74
72
77
87
86
84
85
85
80
76
76
85
96
107
109
98
82
72
75
84
92
88
81
74
77
86
91
87
75
65
60
73
86
87
78
72
75
85
91
87
82
80
82
87
97
102
99
91
84
80
76
72
75
79
84
76
73
77
82
85
85
88
94
104
109
106
94
80
74
84
88
90
90
89
91
92
88
84
80
81
80
77
77
77
75
73
68
71
82
91
94
88
79
73
75
83
89
91
89
83
77
79
84
85
88
87
88
85
83
78
73
73
74
76
75
77
78
77
70
67
70
78
89
96
92
90
86
87
96
107
107
94
81
81
87
87
82
76
83
94
99
91
84
79
84
84
85
85
83
80
76
76
80
85
85
83
88
84
72
59
56
62
67
64
55
52
63
75
75
69
67
73
84
84
77
73
72
75
76
78
78
77
75
81
93
99
98
95
100
105
106
92
78
75
86
95
89
75
70
77
83
79
67
61
89
77
71
69
68
62
64
69
72
67
60
60
72
84
86
83
82
84
86
80
68
60
58
59
54
46
43
48
55
67
78
87
91
89
92
101
107
95
78
73
82
96
90
74
67
73
79
71
59
52
98
85
71
67
67
77
79
76
67
61
58
62
69
79
86
85
83
83
88
92
91
84
79
71
65
61
61
64
62
60
59
60
61
61
68
76
88
92
92
93
94
93
87
78
71
63
53
49
52
58
85
81
73
67
67
77
80
78
74
72
68
61
59
68
84
91
85
74
72
81
91
95
90
82
75
73
74
82
81
73
62
54
48
49
55
59
65
69
75
83
80
78
75
72
66
57
51
51
54
60
72
77
78
72
69
71
77
81
86
84
72
61
56
66
79
89
88
79
66
59
59
60
64
65
68
71
72
75
75
75
77
71
62
53
49
48
49
53
58
62
67
65
61
55
53
55
65
72
72
66
72
76
84
87
80
75
78
84
83
75
66
64
68
70
68
70
80
88
81
66
51
45
49
56
59
60
59
60
64
71
74
69
60
53
50
50
55
62
73
79
75
63
53
48
47
55
65
73
76
76
71
68
74
86
95
95
93
88
84
79
77
84
86
83
75
74
83
95
97
88
78
73
73
71
63
53
50
55
69
72
65
50
46
54
63
67
65
68
80
86
77
62
53
57
63
66
66
65
66
74
81
70
71
82
97
110
112
103
93
85
83
85
83
87
93
98
100
97
95
95
95
94
91
91
87
82
78
76
77
76
68
61
62
68
68
63
60
65
72
70
65
59
63
70
74
70
68
66
62
61
85
81
78
79
81
86
89
86
83
80
77
78
80
86
93
100
95
82
73
77
88
93
91
92
99
105
107
102
91
82
81
82
82
73
56
48
55
68
72
66
64
70
76
73
62
56
61
66
66
60
82
84
83
76
65
61
68
78
83
81
79
80
83
87
90
88
80
67
62
69
84
96
94
89
87
90
97
100
94
87
83
82
75
60
47
46
58
72
70
62
59
64
69
68
62
61
70
76
79
75
90
91
89
81
73
72
82
90
93
90
86
83
86
89
88
83
75
69
74
79
87
89
88
83
81
86
96
100
96
89
85
83
70
51
39
41
52
62
68
66
66
66
67
66
69
73
75
76
80
80
102
102
98
91
86
82
82
84
81
80
80
84
88
92
89
78
69
68
79
90
91
88
85
85
94
106
113
109
97
89
86
86
80
66
52
49
55
68
79
88
86
78
69
65
65
66
69
72
73
72
91
92
94
95
91
85
77
72
71
76
79
83
87
92
91
83
72
68
81
98
108
100
90
88
97
103
97
90
79
76
77
80
84
88
85
80
76
77
80
79
72
63
60
62
67
75
83
86
81
76
67
72
80
85
90
91
87
80
74
76
81
84
87
91
90
89
85
87
93
104
108
98
88
88
92
90
79
70
70
73
76
80
87
95
90
79
70
70
68
64
59
58
62
70
80
89
91
86
79
79
75
73
75
78
87
92
90
84
79
80
84
92
96
93
87
78
76
80
89
93
88
82
81
87
90
88
86
86
91
88
87
85
85
82
68
60
61
72
79
77
75
74
72
72
72
72
68
62
63
72
87
82
78
81
84
84
81
81
82
87
88
89
92
90
82
68
58
64
77
85
85
82
88
93
95
93
91
91
93
93
87
84
80
72
69
76
86
91
89
85
83
82
73
66
63
60
57
55
62
74
78
72
72
79
86
85
79
77
82
90
91
87
83
80
76
72
66
72
79
88
85
85
87
89
95
96
90
83
79
82
84
83
80
78
82
92
98
90
76
66
68
74
76
73
70
68
62
60
66
73
78
70
68
79
89
95
89
80
78
81
87
89
87
85
80
77
76
77
82
86
82
77
75
81
88
94
93
87
82
80
80
82
85
85
86
86
85
81
73
66
65
72
75
75
73
69
61
56
56
60
81
80
77
80
88
95
94
91
83
78
76
74
75
77
79
81
88
89
91
90
88
87
87
90
87
87
87
88
85
80
79
85
95
98
93
86
83
83
86
84
78
74
71
68
70
69
64
59
58
59
71
72
76
77
79
81
84
84
83
78
75
70
62
60
65
78
93
99
95
89
90
97
102
97
87
78
77
79
81
80
83
92
97
97
95
96
94
89
84
81
79
83
83
76
73
70
69
69
70
71
67
65
69
75
79
80
78
75
76
81
89
90
82
72
68
74
80
82
80
78
81
87
90
86
78
75
76
80
83
81
85
91
93
93
94
96
98
93
86
78
77
85
87
83
76
73
74
72
69
66
80
78
75
74
83
93
92
87
83
84
92
94
92
87
83
77
70
65
68
78
85
86
81
79
74
74
76
81
83
79
75
81
90
93
92
90
91
93
89
85
80
84
87
85
83
78
73
67
60
57
93
92
83
72
70
80
88
89
86
84
78
72
67
68
75
79
73
68
71
83
93
91
87
80
76
74
75
79
81
77
74
75
83
88
90
87
84
82
83
84
87
96
104
104
96
82
70
61
60
68
93
91
83
70
54
54
71
89
96
91
79
71
65
67
72
72
67
61
62
77
90
90
86
78
74
74
75
78
80
84
86
87
89
97
103
102
93
83
80
83
89
96
96
94
88
83
74
68
66
73
84
88
85
73
62
63
79
98
108
104
90
83
85
90
87
78
65
58
61
76
88
85
76
72
73
80
83
79
78
82
86
90
97
108
115
113
103
93
88
91
91
86
78
73
73
76
77
71
63
63
81
83
81
76
78
87
95
97
92
86
82
81
88
96
98
90
79
72
76
85
86
80
73
73
78
85
85
80
73
73
76
80
87
97
101
98
91
85
87
93
95
92
81
72
68
67
70
75
74
74
81
78
72
72
79
91
92
86
75
67
68
78
91
99
96
84
74
70
74
80
82
80
76
75
75
80
84
83
80
78
76
78
86
94
97
94
83
79
84
93
94
87
79
71
67
65
70
80
84
83
81
83
83
82
82
85
89
90
85
75
73
81
95
101
94
79
67
64
70
78
88
92
87
78
72
77
89
92
86
81
83
91
100
103
103
99
96
93
93
90
82
69
66
69
71
67
66
61
63
66
79
81
86
91
87
82
81
84
86
83
84
89
94
92
85
79
79
77
76
78
89
92
88
80
74
80
90
94
88
83
87
101
106
100
91
90
100
102
92
76
69
69
74
74
68
60
52
45
50
59
75
66
72
78
77
73
74
78
79
82
86
87
84
82
85
86
87
82
75
72
77
84
84
81
77
78
87
93
92
85
84
89
93
87
81
81
92
95
87
71
66
68
70
65
57
53
59
69
77
80
79
70
66
64
64
70
78
85
87
85
81
74
73
79
89
93
87
75
67
65
75
85
86
84
79
78
83
91
94
85
73
72
82
93
98
92
90
89
88
78
64
55
59
65
66
69
78
92
100
95
83
80
76
73
74
77
80
81
81
79
75
73
74
79
84
87
84
76
69
70
75
85
91
86
79
77
80
87
89
84
74
75
87
103
107
93
82
82
88
83
66
55
67
85
88
82
80
87
92
87
100
90
81
82
84
78
73
70
78
83
79
79
85
95
99
98
95
99
109
114
115
111
104
98
96
96
94
95
95
93
94
97
105
111
105
86
74
76
88
101
107
102
92
85
84
87
86
79
76
80
94
86
74
75
86
89
83
76
81
90
96
93
90
91
92
89
84
87
92
100
104
103
98
94
91
91
91
94
93
89
86
90
96
99
96
91
90
90
86
82
82
86
88
85
84
84
85
81
76
76
79
76
76
82
91
90
81
71
79
89
94
89
84
89
97
100
95
88
86
86
90
91
84
77
73
77
86
94
91
85
83
88
92
91
94
99
105
98
76
60
62
81
99
108
100
90
77
71
70
72
91
88
91
97
97
93
83
79
81
86
81
76
78
88
98
101
96
92
91
90
90
89
88
85
83
79
78
79
83
85
90
96
99
98
95
91
89
86
81
74
71
82
99
113
110
92
75
69
74
83
110
101
91
89
94
95
95
92
89
87
85
88
93
96
94
86
84
85
88
89
86
87
91
96
93
84
76
79
89
93
95
97
100
104
95
79
71
78
93
98
91
81
79
86
90
86
84
86
90
88
99
97
89
81
83
90
93
90
87
88
90
93
95
98
97
91
83
74
72
77
80
85
87
88
88
86
85
85
87
89
89
89
93
98
98
88
81
82
93
99
94
83
73
69
72
82
94
99
94
83
84
93
94
93
88
85
83
81
82
88
91
86
79
77
86
91
90
78
71
75
85
87
83
81
88
92
87
81
78
85
92
88
81
79
87
95
94
86
82
81
84
86
84
80
80
84
94
97
93
86
88
92
94
91
86
84
85
81
79
86
95
98
92
83
81
86
87
81
79
83
91
96
94
91
89
83
81
80
91
103
106
88
70
67
79
87
90
83
77
75
79
84
87
89
86
81
82
84
88
86
95
88
78
77
85
95
96
87
80
85
97
110
110
103
93
89
89
87
86
90
96
106
107
99
89
82
84
90
95
101
97
89
82
83
87
84
78
78
80
83
81
80
85
89
86
79
78
86
90
84
89
80
78
84
97
104
101
97
98
97
97
100
103
105
103
99
94
91
92
93
97
92
88
85
89
100
103
93
85
84
93
96
96
96
94
93
87
83
86
88
82
76
76
86
90
89
87
90
91
82
86
88
94
99
100
96
95
97
107
107
97
87
84
91
100
100
96
90
88
89
83
68
61
70
89
108
108
96
90
97
107
105
93
86
88
94
95
90
87
87
82
75
73
78
86
88
88
88
88
90
88
97
108
108
97
85
79
83
95
96
88
72
62
68
84
97
99
91
80
69
65
66
71
81
89
90
87
86
90
98
104
102
92
85
82
86
90
91
88
86
84
80
80
78
75
73
78
89
97
102
89
96
101
98
88
79
78
84
95
98
93
80
67
66
76
89
98
92
79
64
62
80
94
97
88
79
77
78
80
82
86
90
92
89
89
92
98
101
100
93
86
86
90
92
85
72
72
79
89
87
93
96
92
87
86
89
93
99
101
98
93
86
81
76
76
81
88
88
79
72
73
84
94
90
83
81
85
83
78
78
82
87
91
87
88
91
95
96
97
89
79
73
83
96
100
88
73
70
75
78
95
95
91
86
85
89
95
100
96
94
89
84
80
76
78
79
79
76
71
70
74
79
80
77
74
76
82
88
88
83
82
85
88
89
83
78
76
80
85
84
77
72
80
94
100
96
85
80
85
85
89
90
88
87
84
81
83
90
94
100
99
93
84
76
77
81
81
76
70
69
74
79
78
75
72
70
76
83
85
79
74
76
81
83
79
75
81
90
90
85
84
89
96
96
90
87
85
87
83
79
86
79
80
87
98
97
90
85
90
100
102
93
79
74
75
83
89
90
87
89
92
92
84
74
77
84
82
75
65
66
74
77
76
71
76
84
94
92
84
78
83
93
101
96
86
77
71
69
67
69
88
79
77
86
102
108
100
91
85
81
77
67
61
59
60
65
70
78
83
87
90
86
78
70
78
94
99
87
75
71
76
74
69
67
80
94
100
89
79
77
85
94
92
88
82
78
74
69
71
80
91
79
74
76
85
92
93
89
78
65
54
49
56
62
61
54
50
53
64
69
67
64
61
59
61
70
79
78
79
80
80
76
71
74
91
105
109
95
80
77
84
90
87
82
82
90
91
85
76
73
88
82
83
84
82
79
74
72
70
66
61
61
69
79
84
75
64
62
66
71
69
59
54
51
47
45
45
49
57
67
75
80
81
82
90
97
100
94
79
70
73
81
84
84
88
88
80
68
57
57
78
85
98
102
93
80
69
65
69
78
83
81
77
81
88
93
85
79
76
81
83
78
67
61
54
51
53
57
59
60
60
63
70
72
72
73
72
74
77
81
81
79
82
86
85
71
50
35
39
57
74
82
85
87
84
80
79
77
78
82
85
81
75
78
86
92
88
78
74
79
92
97
89
77
65
60
65
75
79
75
66
57
57
59
64
64
64
68
79
85
79
71
67
76
81
72
54
41
38
49
82
80
83
88
88
91
94
97
94
82
68
58
63
70
79
83
81
77
74
75
80
78
70
65
67
70
72
68
64
65
70
75
73
70
62
59
60
69
74
71
59
51
54
63
76
83
82
71
58
51
79
79
97
113
112
102
95
96
93
78
62
57
65
74
71
65
63
71
77
74
65
53
50
58
71
74
71
64
58
56
58
62
71
75
76
67
58
59
61
64
57
52
50
51
58
68
74
76
73
72
67
77
96
112
110
94
84
81
77
73
72
80
91
93
79
65
62
74
84
78
65
61
72
83
82
73
66
73
80
76
61
46
50
70
90
90
74
61
58
63
66
62
57
55
59
58
59
63
68
75
82
78
81
89
93
94
91
86
79
75
79
87
94
92
87
82
87
92
90
80
74
78
90
93
89
83
78
83
87
87
77
69
65
69
78
79
72
64
60
61
63
66
70
73
76
72
67
62
59
64
89
83
81
81
89
92
94
90
84
83
87
90
87
80
76
82
87
90
85
81
78
79
78
78
84
92
98
96
90
82
81
81
76
66
54
48
53
63
62
60
61
69
78
79
75
71
70
67
61
64
83
87
93
94
90
89
90
90
86
84
87
91
95
89
79
74
74
78
86
88
91
87
80
76
82
91
103
104
94
83
74
75
70
63
52
45
48
56
59
59
59
64
67
66
66
70
73
71
69
72
79
87
97
100
94
88
88
89
86
80
80
88
95
95
87
81
84
93
99
100
97
93
84
76
74
82
94
99
95
83
77
74
71
67
64
65
62
59
59
63
73
73
68
63
66
70
73
70
70
75
84
86
89
90
88
87
86
84
84
86
88
88
87
81
77
80
87
96
100
97
91
87
84
77
78
83
92
90
86
83
82
86
82
72
66
67
66
66
65
73
82
84
77
68
66
65
64
67
76
80
102
97
83
80
79
81
78
78
83
95
101
97
88
80
76
75
74
79
85
89
89
86
86
91
98
95
83
78
77
84
94
97
92
82
73
69
68
69
69
64
58
59
64
67
69
72
76
83
89
88
92
87
79
80
85
87
82
77
80
86
92
92
88
87
85
84
83
84
87
90
87
81
80
88
94
91
80
74
76
81
86
91
96
99
95
83
81
81
78
64
49
46
53
63
70
79
84
85
81
80
69
69
74
81
87
92
90
86
81
76
75
80
86
89
88
88
90
91
89
84
75
71
72
75
78
81
83
86
85
78
72
76
86
97
97
94
92
92
89
80
69
64
63
64
68
72
74
71
63
62
77
75
80
83
83
80
81
85
86
84
80
81
85
86
83
81
81
81
78
69
68
76
86
89
86
85
91
100
100
90
80
79
83
84
85
89
90
91
89
83
81
82
80
77
75
73
71
67
65
66
85
84
86
87
84
76
69
74
80
88
90
88
84
78
73
74
81
89
87
76
73
80
92
98
94
90
93
100
101
94
87
83
84
82
82
86
90
87
77
66
67
77
87
86
80
72
67
70
76
79
80
80
81
85
87
83
73
69
71
79
89
91
92
83
76
76
90
106
110
95
75
70
77
89
91
90
89
89
91
86
82
82
85
85
85
88
88
80
69
58
55
63
70
74
74
69
62
60
63
67
82
80
77
76
80
85
85
80
75
76
79
83
88
89
90
90
92
97
98
87
73
65
71
85
87
85
81
78
79
83
89
97
107
105
94
81
71
71
78
84
78
65
58
64
74
76
64
52
52
63
79
79
77
77
80
85
85
81
77
79
80
77
75
71
77
83
85
80
72
67
70
76
81
82
83
84
88
91
91
90
90
96
101
102
93
80
68
71
87
104
102
86
74
72
75
72
61
55
60
70
63
68
77
86
90
86
78
69
70
80
92
93
81
68
64
73
81
80
71
68
72
78
80
76
73
82
98
110
107
90
77
70
72
79
84
85
84
83
88
96
96
91
82
72
67
61
60
59
60
63
75
80
82
85
88
90
84
74
70
77
91
98
96
90
86
84
81
79
81
81
79
74
67
70
75
82
89
96
96
87
78
78
82
86
88
89
90
90
88
83
79
75
73
71
73
76
71
63
57
54
91
94
88
81
84
94
100
95
83
76
79
85
92
92
93
86
78
77
85
93
89
72
64
68
76
82
82
83
87
87
91
95
99
99
99
98
93
88
79
75
74
75
79
85
85
80
71
65
63
66
83
87
82
74
74
84
95
98
92
84
79
82
84
84
83
77
67
66
74
89
91
84
72
69
75
83
87
94
96
94
91
87
86
92
98
100
95
84
77
77
82
88
90
88
82
79
70
68
70
70
74
79
76
69
65
72
81
86
89
86
82
83
86
85
83
79
76
70
74
80
90
88
83
75
76
82
88
92
87
81
76
75
81
91
98
99
97
95
91
89
91
91
91
85
80
81
80
73
66
65
74
79
82
76
76
81
84
85
79
75
77
80
84
84
81
78
76
75
76
81
83
83
79
76
79
83
85
84
79
78
78
82
90
98
99
97
94
93
90
88
89
91
93
90
85
81
79
75
71
68
74
79
85
89
91
93
90
86
80
74
69
70
72
74
72
66
63
67
78
81
79
77
75
76
81
88
90
92
89
91
94
98
101
100
98
94
83
73
69
75
88
96
95
88
78
68
66
69
73
69
75
81
87
90
87
84
86
87
87
77
71
68
76
84
86
80
77
84
91
91
87
83
80
79
82
92
99
93
82
76
85
101
107
100
96
92
83
70
64
73
91
99
96
83
71
66
63
62
65
65
77
81
86
86
79
74
77
84
84
78
75
82
92
94
90
89
94
100
102
97
94
92
87
79
75
83
92
90
76
67
80
97
105
95
88
90
94
85
72
72
84
96
95
77
68
66
68
70
72
73
68
70
78
83
83
77
76
78
77
79
84
91
94
87
83
84
86
89
89
90
88
87
81
73
69
74
82
87
88
87
91
94
92
86
85
94
103
98
85
76
74
77
74
63
58
63
71
77
76
74
66
73
80
84
83
80
80
78
77
80
84
87
83
81
86
91
89
82
76
73
78
83
83
83
82
80
79
82
88
91
89
88
84
89
95
101
105
101
92
81
68
60
59
60
58
60
63
68
69
69
82
89
88
79
75
77
80
80
77
74
75
81
84
83
87
91
92
83
71
66
72
81
90
93
92
84
80
77
73
73
76
83
89
96
95
88
84
86
85
77
62
63
75
83
77
66
56
58
67
74
86
86
83
83
81
78
79
83
88
90
91
95
97
96
90
86
84
86
88
92
93
92
86
82
81
81
81
86
94
96
91
82
81
89
93
86
74
73
78
83
85
83
82
86
90
92
89
79
67
69
88
84
80
78
82
87
92
93
91
91
92
96
100
99
93
85
81
86
94
102
101
95
87
83
82
82
82
90
97
102
96
84
79
80
83
84
87
90
88
83
81
82
83
81
83
87
92
86
74
72
86
77
72
76
81
82
81
79
77
82
85
87
88
92
97
97
91
84
83
89
97
99
93
85
81
81
89
102
109
102
89
81
80
86
94
99
104
102
93
84
82
87
89
83
71
68
78
86
90
85
98
80
71
72
75
75
75
78
86
93
95
89
85
87
97
101
96
88
83
88
97
102
95
82
71
72
86
96
101
92
85
82
84
91
96
97
95
90
81
77
78
86
95
92
81
70
73
83
96
93
116
100
83
73
69
73
80
92
104
112
113
107
97
91
92
97
96
91
87
89
96
98
91
80
75
78
87
93
90
89
88
88
88
88
88
87
85
81
77
74
75
82
93
99
101
94
87
81
81
84
101
101
90
77
71
73
84
96
105
109
106
101
95
89
87
86
85
81
75
75
79
87
90
89
90
91
89
89
87
89
93
93
85
78
79
86
93
94
84
74
68
70
78
86
94
98
96
85
78
74
75
84
86
80
72
71
80
89
96
96
92
85
79
77
76
79
80
80
83
87
86
83
79
81
90
95
88
78
78
88
99
94
81
70
71
86
97
96
84
71
60
58
65
74
82
89
93
88
81
77
86
85
81
75
68
67
74
83
87
94
94
92
85
81
82
84
89
93
102
106
98
84
75
79
90
100
101
92
85
85
85
80
80
81
85
89
90
88
82
72
68
70
77
89
91
88
81
74
73
78
105
102
92
85
82
83
83
81
81
85
92
92
89
89
88
88
92
94
93
91
91
92
91
89
91
98
107
108
96
82
69
69
82
94
97
91
88
91
98
97
86
79
84
96
100
91
82
81
82
82
99
98
95
94
98
98
95
90
86
84
83
87
93
94
91
88
84
82
79
81
88
94
92
85
78
79
86
89
87
86
85
86
86
87
90
93
98
104
107
100
84
73
75
87
91
86
85
90
93
85
86
88
88
89
95
96
97
95
95
94
96
98
99
93
83
76
76
81
90
99
99
92
82
74
71
71
71
74
84
98
107
98
83
74
81
94
100
97
88
78
77
78
84
89
86
75
72
75
80
76
87
93
96
98
97
94
91
85
91
97
101
96
79
68
65
72
83
93
100
99
96
90
87
85
89
85
83
86
92
97
97
95
90
84
81
80
80
81
80
82
86
95
101
100
89
74
71
76
85
89
90
93
97
100
97
91
80
83
93
104
107
92
75
67
76
88
97
93
84
75
76
86
97
101
101
99
99
95
88
81
84
93
99
96
86
76
76
87
94
99
92
87
89
91
90
86
82
88
97
100
86
81
83
88
91
89
82
87
96
104
97
82
73
78
92
106
106
94
81
73
80
93
99
95
89
88
88
83
75
76
83
92
98
93
89
89
91
95
99
93
80
69
70
84
92
89
82
81
88
94
83
79
82
86
89
91
94
96
93
85
74
66
63
70
87
98
101
92
79
78
87
94
92
84
76
74
79
81
79
75
77
84
85
82
81
84
91
95
95
86
76
71
76
85
88
86
81
86
90
91
81
83
88
88
89
89
93
95
90
81
74
72
72
77
83
88
87
82
74
73
80
88
90
84
79
82
86
91
87
77
73
78
83
80
72
70
82
96
97
85
78
81
88
88
80
77
82
96
98
87
78
79
86
90
90
81
72
73
81
89
90
87
85
90
90
84
79
72
68
73
90
100
98
90
86
87
91
87
82
79
82
90
93
87
77
74
82
90
90
83
81
86
92
93
85
79
78
79
79
81
82
79
81
87
91
83
68
62
69
81
87
88
86
82
74
64
54
49
52
62
75
85
82
74
73
82
88
86
83
81
82
80
77
78
84
85
84
77
75
78
83
87
91
93
92
87
78
72
76
87
97
92
81
76
81
85
84
76
69
69
75
84
84
76
59
43
34
33
38
47
51
56
56
56
61
73
82
87
88
88
82
74
70
73
80
84
84
82
81
82
83
83
82
86
91
92
90
86
85
86
89
95
93
86
82
85
87
86
83
83
87
86
81
77
72
64
51
45
48
56
57
56
51
54
61
66
69
69
73
77
78
79
80
79
78
76
80
86
86
83
74
72
77
83
91
89
83
77
72
71
70
90
104
105
96
84
78
79
89
99
101
87
74
70
77
80
73
63
61
68
70
68
63
63
63
61
57
55
58
58
57
63
71
81
80
72
66
69
75
73
71
68
73
82
87
79
62
50
54
65
79
88
93
93
86
79
73
72
75
79
82
79
70
63
60
62
65
66
66
73
82
87
83
75
68
64
65
66
65
62
59
57
59
70
70
67
63
65
71
76
77
71
69
73
73
66
53
40
40
55
98
91
91
92
87
82
81
80
74
68
67
74
77
72
61
55
56
62
68
76
85
85
76
65
66
73
78
76
67
66
71
76
77
72
67
63
67
71
70
70
70
69
66
62
59
61
64
58
50
51
89
91
99
104
97
85
82
85
87
84
80
84
91
95
88
72
56
56
63
73
70
62
52
52
60
71
72
67
64
63
69
79
89
90
83
74
68
64
62
62
61
64
59
54
55
67
77
77
71
64
81
89
96
94
79
66
66
75
78
79
79
87
103
112
102
75
57
57
64
64
55
52
60
70
71
66
63
64
67
67
68
72
81
90
94
86
74
61
54
56
59
59
56
55
62
74
80
80
76
73
90
88
88
84
75
65
64
68
69
68
72
83
92
93
85
74
70
78
81
76
64
66
79
91
87
83
78
71
69
69
75
81
83
80
81
79
74
65
55
52
54
61
66
72
76
77
75
67
66
69
87
85
84
86
90
91
93
94
94
94
91
90
90
80
73
73
83
95
104
98
86
76
75
79
84
89
86
76
67
64
72
81
83
78
66
64
64
64
58
56
59
67
75
78
76
74
71
68
64
67
80
84
85
89
90
96
102
105
103
99
97
96
95
90
81
75
82
94
106
105
97
85
78
78
85
88
89
82
73
72
74
82
84
80
72
64
55
56
58
61
65
67
66
63
67
72
75
70
63
66
79
82
87
90
88
82
83
84
81
77
78
85
91
89
82
81
85
92
92
93
93
92
92
89
87
88
91
90
89
85
84
87
87
90
90
84
72
59
49
54
63
65
59
58
67
76
77
69
63
68
72
71
78
87
89
86
83
82
84
85
85
84
81
80
81
85
93
93
90
85
85
94
96
91
82
79
83
87
91
95
95
94
87
80
80
87
79
65
47
46
56
67
70
68
68
68
66
63
67
73
81
81
80
84
90
94
93
93
99
106
105
97
88
83
83
84
85
91
91
90
87
91
96
103
100
88
79
81
93
103
105
95
82
68
62
65
73
77
71
63
61
69
77
75
66
55
53
62
72
75
96
99
96
94
91
91
89
88
91
94
94
92
88
85
84
82
80
81
84
87
87
91
95
103
106
105
99
98
102
102
96
87
85
87
86
83
83
90
96
91
80
75
75
70
63
56
60
71
78
76
78
82
92
94
90
84
86
86
82
77
73
75
78
79
81
87
91
90
83
81
86
94
95
89
86
91
100
104
102
93
87
87
95
103
107
102
93
89
92
91
85
79
73
68
67
70
73
81
77
74
65
71
81
82
76
73
78
84
81
74
68
72
80
81
81
85
93
91
81
74
80
94
97
89
75
74
84
93
93
89
87
92
98
97
90
86
85
84
82
77
73
74
77
78
75
74
73
71
70
66
82
85
89
85
73
63
68
74
76
71
68
73
84
85
80
77
81
85
83
70
69
83
96
96
85
81
87
94
95
88
84
90
93
86
79
79
88
93
89
77
70
76
83
82
73
63
58
62
68
70
87
86
87
87
81
75
71
74
78
78
77
81
89
89
80
73
81
94
100
88
79
78
90
96
93
88
89
97
98
97
93
91
89
86
84
91
96
94
87
81
77
79
78
72
65
61
62
66
73
80
84
80
75
75
77
75
73
75
79
87
89
91
94
97
94
86
79
81
85
84
79
75
75
82
84
84
84
88
98
107
112
108
99
89
89
91
84
76
76
84
86
80
69
68
72
74
69
67
73
81
81
81
76
73
72
72
71
72
78
86
89
89
88
94
97
93
77
61
55
62
70
73
70
65
67
80
93
102
107
106
101
95
88
88
91
89
82
73
75
87
92
85
75
72
72
64
57
56
65
74
78
81
82
82
81
82
78
75
77
82
86
82
79
83
90
95
91
77
67
66
74
83
78
65
62
74
93
108
108
96
81
72
70
76
83
87
83
75
75
82
89
90
84
73
61
53
54
60
65
67
78
86
86
84
82
85
84
77
73
75
82
86
87
87
93
97
98
94
88
88
87
84
78
76
74
74
75
82
89
93
91
86
81
78
81
85
84
78
75
79
81
84
79
72
66
65
65
66
66
65
78
87
87
82
80
85
84
76
68
68
81
95
100
97
95
90
84
86
92
93
87
71
63
69
80
84
82
83
87
90
95
97
95
92
94
98
96
90
84
79
81
82
81
80
76
67
56
53
58
65
70
70
72
79
89
95
84
65
55
62
80
96
101
95
91
91
89
88
91
85
75
64
61
67
80
91
99
102
98
89
83
81
84
84
87
91
93
90
87
86
90
96
98
90
79
65
54
53
60
65
81
75
69
75
86
93
83
67
57
64
81
91
91
84
85
93
104
104
92
80
74
75
81
82
83
86
93
97
93
84
74
71
75
82
81
79
82
89
92
93
95
98
99
92
82
74
70
72
70
67
94
95
85
78
75
80
86
86
83
82
84
86
82
75
73
80
87
91
89
83
86
89
87
84
80
81
82
87
91
90
88
88
90
92
93
92
92
92
88
83
83
87
90
87
79
70
67
66
71
73
80
87
90
83
78
82
88
98
102
97
88
82
74
72
71
71
73
80
93
98
95
85
78
76
80
84
86
88
89
96
104
106
99
93
93
98
93
83
73
73
83
91
92
86
73
58
54
58
70
74
73
76
81
81
78
79
83
89
95
95
86
75
70
72
77
82
91
98
104
101
87
79
76
78
85
92
94
85
74
73
86
98
99
93
87
91
90
78
72
80
100
110
104
86
72
68
70
73
75
71
68
73
78
79
80
79
79
83
84
80
80
83
83
82
78
81
91
99
101
92
87
88
90
87
83
82
86
83
73
66
75
89
96
91
87
93
99
92
83
84
96
102
93
75
66
70
78
79
77
73
64
74
87
93
93
88
84
81
78
78
88
99
98
87
78
73
79
86
86
86
88
94
92
82
74
71
76
82
84
87
91
96
93
87
88
96
102
97
85
83
83
80
71
63
63
69
70
65
63
67
69
84
97
101
97
90
85
78
74
80
93
100
95
88
84
88
90
87
78
76
77
81
81
81
76
72
70
74
86
99
102
97
87
86
92
96
94
87
80
81
81
81
74
68
67
67
62
52
50
58
77
84
87
85
86
89
89
81
75
75
84
92
94
90
90
95
96
89
79
72
73
78
84
82
80
74
71
75
79
86
90
92
87
86
86
84
82
79
76
75
75
78
78
72
60
51
45
45
49
61
74
82
91
87
81
81
85
93
94
94
101
107
106
95
86
82
82
82
79
79
80
79
80
80
80
79
75
78
84
91
88
86
90
97
92
77
65
71
81
83
83
80
83
90
96
92
88
84
76
75
81
90
92
84
74
77
91
101
97
92
92
99
103
96
81
72
75
85
93
98
97
87
80
80
82
82
76
75
83
92
94
90
90
95
93
84
78
78
83
84
88
94
100
100
96
93
93
96
94
95
97
99
95
86
86
89
95
99
95
91
91
98
101
99
93
84
83
88
96
100
99
93
91
91
93
91
89
90
93
91
83
76
78
87
94
94
90
91
92
94
94
94
90
83
72
69
80
101
110
110
99
90
84
84
87
88
86
85
90
97
100
99
100
101
100
97
89
82
80
87
96
99
95
87
81
86
95
103
98
88
80
77
77
81
88
93
94
92
90
87
86
85
80
73
65
66
75
87
95
91
98
89
83
80
77
77
78
85
94
100
101
98
91
89
91
97
97
92
85
88
96
101
92
77
74
84
97
99
90
84
85
92
91
87
88
95
98
92
80
72
77
88
98
104
105
99
89
79
74
76
95
92
93
94
98
102
104
100
94
91
90
93
89
80
76
84
98
108
105
96
92
93
91
89
90
95
97
95
89
87
93
96
95
88
87
92
99
95
82
72
76
90
107
119
121
111
93
79
76
80
86
82
86
92
99
106
107
99
86
80
86
96
96
83
72
73
88
102
105
96
85
82
87
92
100
100
97
92
88
89
94
95
93
86
77
78
87
96
94
87
78
80
87
96
97
93
87
80
79
83
86
83
80
75
72
74
80
86
88
87
86
83
82
78
79
83
90
99
101
92
79
69
71
80
92
99
97
91
86
83
87
93
100
98
89
82
87
97
106
104
91
81
81
87
94
92
84
78
80
85
100
103
99
88
75
70
76
90
101
98
82
69
65
70
78
86
93
97
93
84
78
76
74
73
70
75
86
92
91
85
84
91
101
107
100
90
90
101
115
115
99
83
82
92
102
98
89
80
83
92
109
109
102
94
89
87
90
94
94
90
82
74
72
74
77
78
83
85
81
80
83
91
90
74
58
53
66
82
93
97
90
86
84
86
84
85
87
95
101
99
87
82
84
93
91
85
78
80
85
85
98
90
74
69
78
88
88
77
71
74
85
92
90
89
81
78
77
78
81
86
93
94
91
81
66
56
60
74
91
97
91
78
68
69
76
85
88
83
76
73
77
88
98
98
87
74
70
73
73
68
85
74
68
70
87
97
90
71
65
73
92
103
101
94
85
78
73
75
83
92
96
96
92
84
77
73
79
88
99
96
86
80
82
85
86
87
87
83
78
75
78
88
99
100
97
93
87
82
76
70
77
69
68
82
96
99
91
81
81
90
98
100
100
96
94
85
75
72
77
89
97
97
94
89
88
91
99
104
101
92
87
92
99
102
95
85
76
77
81
84
80
72
72
79
91
97
99
96
95
93
77
69
70
83
87
84
79
82
94
102
101
90
80
85
92
100
95
91
88
91
98
99
96
93
92
93
91
86
82
84
91
94
95
93
93
95
91
87
89
91
89
76
71
76
84
91
90
93
99
103
76
79
83
85
88
84
84
89
91
95
88
76
69
72
88
103
112
110
101
92
91
93
98
97
93
86
78
77
79
84
90
87
82
76
84
96
105
105
98
93
93
93
89
84
81
78
79
82
89
91
72
76
83
87
90
97
101
99
87
74
66
68
72
81
87
93
98
93
82
74
78
91
101
106
96
88
86
91
97
94
87
84
81
78
70
71
80
92
95
90
85
84
86
81
71
72
79
90
91
86
67
70
79
88
90
85
82
84
81
78
67
67
75
85
87
84
79
74
69
72
83
98
106
104
93
88
90
98
103
96
85
81
83
84
77
67
68
80
92
88
82
76
79
83
85
84
87
92
92
91
81
81
85
89
86
71
58
59
69
80
82
82
87
88
87
80
74
70
71
73
78
85
90
88
85
82
85
88
91
91
83
78
80
89
90
82
71
74
81
86
81
78
81
93
100
94
84
76
78
86
95
94
85
75
70
71
68
68
68
72
81
88
90
85
75
68
68
66
64
60
57
60
66
73
81
85
82
76
75
80
85
89
93
94
90
79
70
71
81
85
83
80
80
86
88
86
80
78
82
87
85
86
77
64
63
72
88
94
87
81
80
77
75
75
75
68
59
49
49
54
56
56
59
69
78
80
76
65
60
63
73
84
95
96
86
75
70
77
86
86
85
84
85
86
86
85
87
90
93
88
73
81
79
74
75
83
92
99
97
90
81
71
70
75
85
80
62
50
53
66
69
66
65
68
76
77
73
66
61
55
51
54
68
81
83
80
75
76
77
78
82
87
93
95
93
87
84
82
79
73
82
84
81
78
80
82
87
84
82
75
71
73
76
74
70
68
66
67
67
71
73
71
66
68
74
82
86
82
76
68
60
55
55
59
62
65
62
64
66
70
76
79
78
76
70
68
65
62
62
66
85
83
80
76
74
72
71
66
59
59
72
86
89
75
61
60
68
72
71
73
79
80
71
61
63
75
86
86
81
80
85
85
77
59
50
47
51
55
53
54
64
72
67
53
45
50
56
61
63
65
84
84
81
71
61
63
70
70
69
73
82
91
93
88
87
85
83
77
74
73
78
78
67
51
45
50
59
68
68
73
81
87
86
71
57
52
57
60
59
62
75
85
79
62
54
60
72
76
70
61
93
94
86
69
61
65
77
87
86
81
80
81
86
95
101
95
85
80
80
78
73
68
66
60
54
51
53
58
63
65
69
76
77
69
60
58
64
70
73
78
84
86
83
74
70
73
78
80
76
72
88
88
89
89
85
78
77
78
79
75
74
77
83
88
86
79
74
81
89
90
83
78
81
82
83
82
80
77
70
70
76
81
80
69
62
65
73
73
67
61
58
59
66
67
65
61
60
68
78
84
73
76
84
92
94
88
81
81
85
85
83
82
85
88
85
81
83
93
105
106
97
90
87
90
94
94
88
82
74
75
81
86
84
75
70
71
69
65
51
41
43
50
55
52
50
49
57
68
75
74
75
81
82
77
75
78
84
92
95
95
90
89
89
90
87
83
85
94
102
99
91
86
89
91
89
85
75
71
76
83
89
92
89
84
76
70
62
57
53
52
55
55
53
50
54
64
75
75
70
67
84
87
83
75
65
62
69
78
83
85
87
91
92
90
84
80
78
76
74
73
80
90
97
99
94
88
85
86
90
94
95
95
93
89
85
76
67
61
58
57
58
57
55
58
70
81
82
74
66
67
76
77
83
89
84
74
68
73
78
83
83
84
86
88
87
85
80
76
73
76
86
98
106
107
101
94
93
97
99
97
92
86
83
84
88
90
86
72
57
51
55
60
64
67
71
75
73
65
62
66
62
67
78
87
92
90
89
89
89
86
80
74
78
85
86
83
81
86
93
95
93
92
96
103
105
96
87
87
92
95
89
80
73
75
82
89
91
84
72
63
62
72
82
82
72
59
55
58
61
64
71
77
78
75
73
78
88
96
95
88
82
81
85
87
84
81
79
79
84
91
94
93
91
95
104
109
110
105
102
98
92
82
77
82
87
86
84
83
87
88
86
87
90
88
76
65
61
66
69
68
76
78
80
74
68
68
75
82
83
87
92
96
96
89
84
88
92
88
83
90
104
110
100
90
93
107
117
113
104
99
96
90
84
84
88
84
80
81
92
100
96
82
73
72
74
73
73
77
78
76
70
75
83
84
77
72
74
76
79
77
83
89
89
82
80
88
95
97
97
99
108
115
107
91
83
85
91
92
88
85
86
88
86
78
75
77
84
90
93
88
77
65
63
68
73
72
69
70
72
75
77
83
87
84
77
75
82
87
83
72
65
70
81
84
78
71
72
80
86
89
92
98
100
94
83
78
86
92
88
78
75
85
89
86
80
81
89
97
92
77
66
66
73
79
75
67
61
56
55
57
86
81
78
77
79
80
87
94
91
79
66
73
88
94
82
69
60
70
80
85
86
90
92
89
82
82
89
98
100
95
92
93
91
87
85
89
94
94
90
87
87
88
81
72
67
65
69
65
55
51
76
70
72
77
80
81
80
83
85
84
82
87
94
99
92
76
67
66
74
84
91
93
91
82
77
78
82
87
95
104
108
99
83
71
79
92
98
89
80
87
96
97
85
72
66
66
69
68
68
67
77
79
80
78
78
74
70
72
76
81
83
87
91
99
96
86
75
67
68
80
90
93
88
80
76
78
83
81
79
86
92
90
79
75
88
104
108
95
79
73
77
85
88
86
77
64
58
59
68
69
97
95
85
77
77
83
83
80
77
76
75
79
88
98
101
103
92
82
79
82
89
91
86
77
73
76
78
76
74
75
80
83
83
87
94
101
101
93
80
74
73
79
85
83
76
65
67
71
72
67
96
95
86
79
78
85
92
87
80
77
78
80
83
88
95
103
100
94
88
86
87
85
81
77
72
67
63
64
73
86
93
89
83
78
80
84
80
77
77
83
90
88
82
73
66
68
74
78
74
66
76
85
87
83
77
75
75
72
72
78
85
83
79
74
76
81
80
79
76
76
77
76
74
73
76
77
80
81
83
87
92
91
85
81
84
90
89
79
75
81
92
99
96
89
81
71
65
60
60
64
69
69
73
81
90
89
76
61
57
70
85
91
87
76
73
75
77
76
71
65
65
68
69
69
72
81
94
100
92
79
72
76
85
90
93
97
94
88
81
80
87
100
111
108
96
79
66
58
59
64
90
79
72
80
97
106
94
78
68
72
84
90
90
87
83
85
88
83
72
63
60
66
71
73
74
79
88
97
94
81
69
67
78
89
91
88
85
84
82
81
85
94
97
93
83
72
67
69
70
65
98
99
93
84
80
83
88
92
88
85
84
89
89
91
94
95
92
86
78
76
78
80
82
85
88
89
88
87
88
84
81
74
73
79
86
88
83
80
76
76
78
79
79
75
69
63
60
59
61
64
75
85
88
78
66
60
67
79
89
90
92
89
86
89
94
96
93
89
92
97
97
92
84
84
91
98
90
80
72
76
84
85
78
78
83
89
91
82
75
74
75
76
79
83
79
71
59
55
58
62
72
72
71
66
61
59
65
76
89
100
101
93
81
75
77
82
86
86
88
88
86
82
79
79
82
87
84
76
69
70
81
88
87
83
84
88
93
90
88
89
91
92
90
84
73
69
68
66
65
64
74
76
75
74
74
78
81
89
93
94
89
84
79
75
75
73
75
77
76
74
75
84
90
89
85
80
81
81
81
79
81
89
93
90
87
89
95
101
100
99
99
96
84
66
55
56
60
65
67
73
70
76
84
87
85
85
85
86
82
76
70
72
77
79
80
79
78
79
76
74
77
86
96
94
88
82
78
80
81
84
89
96
94
91
88
88
91
91
90
93
95
90
77
67
65
68
64
57
61
76
81
83
86
85
83
80
78
74
70
71
76
79
77
77
79
86
88
82
77
74
73
75
79
81
81
79
75
77
82
91
97
96
92
91
90
90
85
77
79
83
89
84
78
74
79
83
74
61
61
72
87
84
83
84
86
88
84
78
73
78
89
96
92
86
84
86
85
79
74
71
70
72
74
75
71
67
69
79
92
101
97
91
85
85
90
90
86
80
78
76
76
71
62
60
63
65
65
62
66
74
77
83
92
90
85
85
91
97
96
92
91
94
95
92
85
82
84
84
84
83
84
85
88
93
95
94
90
90
87
83
80
84
94
103
103
95
92
100
104
96
84
78
77
79
81
83
86
91
91
87
91
99
101
87
69
64
75
90
94
89
88
94
97
93
81
80
86
91
91
85
78
74
80
94
105
107
90
76
69
73
81
90
101
109
109
101
92
87
84
83
84
91
99
101
96
89
91
103
109
109
96
105
111
104
92
86
91
100
103
99
92
93
99
100
93
89
92
100
100
91
78
69
80
96
111
109
93
79
75
80
85
88
88
90
91
90
84
81
79
78
79
87
98
102
96
83
80
90
103
110
86
91
97
102
100
97
92
97
97
94
90
91
97
102
98
91
82
80
79
79
80
86
92
99
102
105
103
101
97
93
93
92
87
82
81
86
89
92
90
82
77
72
77
82
87
85
81
81
80
82
82
82
85
89
88
85
82
84
82
82
82
82
84
85
86
84
81
78
75
79
87
96
96
91
86
88
93
95
90
85
88
95
98
95
91
90
90
90
87
85
84
81
80
83
88
90
86
81
81
83
88
81
83
94
103
110
109
98
84
78
84
94
94
84
76
82
96
106
102
92
87
88
91
90
88
87
90
90
83
77
79
89
103
111
105
93
83
80
83
89
98
99
96
90
85
74
69
73
82
92
89
79
80
90
113
132
134
114
86
73
88
110
116
102
83
83
93
102
96
84
80
86
97
103
101
100
101
100
96
87
81
86
97
108
104
92
86
89
94
98
99
93
85
78
74
73
72
74
80
82
86
83
83
84
90
103
111
107
90
77
77
85
93
91
86
83
85
84
78
72
74
83
95
101
100
98
97
96
96
97
98
97
97
97
94
91
91
92
95
98
90
81
74
76
84
93
93
85
80
83
88
95
97
91
86
83
87
101
106
97
82
73
74
77
79
83
87
86
80
75
75
82
89
90
85
82
79
81
87
97
105
108
104
97
91
86
84
83
87
90
87
82
79
85
96
100
95
83
80
84
94
92
90
92
95
92
85
84
93
98
93
83
74
72
79
84
89
92
87
80
78
84
90
90
85
80
81
88
96
98
96
91
88
88
83
80
75
79
84
86
87
85
86
88
89
86
80
80
82
84
97
87
77
78
88
87
73
61
62
75
84
81
72
75
84
95
95
90
83
78
76
78
87
92
93
87
86
95
99
97
85
70
64
67
75
83
88
90
84
79
77
81
87
88
82
79
81
87
92
95
92
84
75
77
83
85
76
63
61
72
86
92
92
94
98
98
86
73
67
70
73
75
78
83
82
81
80
83
88
87
80
73
70
72
81
94
106
105
90
73
65
72
81
88
91
90
91
88
84
87
85
74
71
79
93
101
99
90
83
82
87
92
96
97
94
82
69
61
65
72
81
83
79
75
75
77
80
79
80
82
88
91
96
94
92
91
86
79
74
72
72
75
80
89
96
98
95
87
81
81
84
73
72
83
95
99
97
94
94
92
89
88
87
85
79
74
71
73
81
88
90
84
83
79
79
79
79
76
78
83
92
95
96
96
97
90
78
68
70
81
86
86
86
90
97
101
98
95
91
90
87
88
87
85
83
82
81
83
88
93
96
97
94
92
88
85
88
92
93
88
82
82
86
94
93
86
76
78
85
92
93
89
85
88
94
97
93
88
87
87
88
87
87
88
94
100
98
91
80
77
88
86
78
73
75
82
84
81
71
67
74
85
93
93
87
85
86
88
85
76
73
80
88
98
98
91
86
90
96
94
90
83
81
83
85
85
87
90
90
88
86
82
78
79
83
88
92
84
73
67
77
74
77
84
90
93
90
84
76
67
61
63
67
70
68
70
80
87
90
86
80
83
85
90
87
85
88
88
93
89
81
71
74
82
87
84
79
82
89
90
86
80
80
82
85
85
85
83
80
78
81
83
89
97
100
95
91
86
87
83
72
64
66
70
75
83
96
105
106
99
90
84
83
86
87
84
78
71
76
82
83
72
72
84
92
89
82
82
89
91
86
81
81
87
88
83
77
70
67
67
84
89
87
86
86
92
93
94
87
79
72
70
77
84
88
94
99
97
88
77
70
67
71
79
83
82
73
61
59
65
77
86
92
94
92
89
85
88
90
86
77
72
74
79
81
80
75
73
75
79
73
71
67
65
71
83
96
99
88
73
65
68
77
83
86
82
71
63
62
62
60
56
55
58
64
74
75
68
58
50
54
66
82
89
88
85
86
87
86
80
77
78
82
80
78
80
84
91
95
96
71
70
68
67
72
84
94
98
93
82
76
76
84
91
93
80
65
59
66
78
76
63
56
59
71
84
92
87
73
53
36
31
43
59
71
79
83
81
78
78
86
97
99
94
85
84
88
93
88
72
88
89
86
82
82
85
91
94
92
86
82
86
89
89
88
82
77
77
78
80
72
62
57
65
83
99
98
86
73
62
56
48
43
43
48
57
62
65
67
70
77
82
84
81
81
83
85
84
79
67
85
86
86
85
84
86
88
79
71
69
77
88
91
81
78
83
91
89
80
71
74
73
70
70
77
87
86
73
67
71
79
81
71
54
43
43
50
57
57
55
57
62
66
68
75
79
78
78
78
77
80
83
82
76
78
86
88
76
57
52
66
79
81
76
80
93
101
96
85
83
89
92
87
75
65
63
67
69
75
74
73
68
61
54
50
53
58
61
59
56
66
79
85
81
73
70
70
68
65
63
91
96
89
77
80
94
103
96
78
67
69
70
67
69
80
93
100
100
98
95
93
92
86
75
62
56
64
76
82
77
61
50
48
48
52
57
67
72
72
70
79
91
98
90
72
59
59
64
66
65
78
85
89
91
96
102
102
100
97
94
91
86
82
82
85
89
87
88
92
90
86
85
86
83
75
76
81
87
90
83
75
69
64
59
58
65
72
74
69
64
62
65
72
68
57
50
54
68
84
88
63
69
81
89
93
89
82
80
80
83
84
86
89
95
96
89
84
85
88
86
81
85
90
93
94
95
97
99
97
95
88
78
70
65
68
72
71
58
45
44
50
53
53
47
42
46
60
76
85
84
75
84
85
80
77
77
80
79
79
79
77
77
79
81
81
80
81
87
92
90
86
85
88
88
84
83
85
93
99
98
89
80
73
73
77
73
65
53
45
46
54
61
61
57
59
66
76
78
76
66
88
99
95
83
72
69
80
91
102
105
101
94
88
81
77
78
78
82
87
87
89
91
90
85
76
74
78
91
97
95
88
82
84
87
85
73
66
63
66
67
66
63
63
67
76
82
81
75
68
66
83
88
93
89
76
64
65
77
93
102
101
97
95
96
92
87
81
83
87
91
91
91
95
97
94
90
88
90
94
91
86
84
87
94
93
87
78
70
68
67
67
66
65
66
73
76
74
69
65
70
71
74
83
87
80
73
72
75
75
73
69
71
78
87
86
83
81
85
93
94
87
79
79
87
94
92
84
80
81
87
89
88
88
94
97
93
85
73
62
55
60
73
81
83
78
72
67
63
62
70
69
70
69
67
67
75
87
85
79
70
70
75
81
82
79
79
80
83
86
92
95
86
73
69
78
89
90
83
82
92
99
95
87
87
89
91
87
77
69
64
64
69
79
88
84
73
62
57
59
64
81
76
72
70
68
74
79
80
79
85
94
100
98
90
87
90
92
83
80
89
105
105
88
76
81
94
97
88
84
92
95
85
71
68
78
88
91
89
95
94
82
63
55
62
71
72
68
68
72
76
85
84
86
88
88
83
74
72
78
87
93
91
83
78
82
92
98
95
90
95
103
106
99
92
90
93
93
88
84
83
80
72
63
65
75
85
89
92
96
98
87
67
59
65
74
78
77
76
81
85
82
81
80
84
87
86
87
87
86
84
81
77
77
76
78
82
88
94
94
93
91
96
99
94
88
86
92
99
94
81
70
73
77
83
84
82
82
81
78
77
72
77
82
91
94
90
83
72
63
61
80
76
72
73
77
86
88
90
84
76
73
81
92
92
83
76
76
81
81
75
74
83
91
90
86
86
95
103
98
84
74
76
85
89
88
87
86
83
79
80
79
85
86
85
83
81
79
68
53
40
73
75
83
91
91
86
82
79
73
66
66
77
88
91
81
73
74
78
74
70
70
79
89
89
83
81
84
87
86
84
83
79
76
72
77
87
95
94
87
88
93
99
92
85
71
63
59
59
54
53
72
79
93
100
97
88
81
76
72
67
65
74
80
82
74
72
75
78
72
67
69
79
88
86
85
84
83
78
68
69
75
81
80
75
76
86
96
97
88
81
79
87
98
97
84
65
52
48
53
57
92
89
84
80
83
87
86
82
79
75
75
80
87
89
89
85
80
76
70
66
65
69
74
80
86
92
91
78
64
60
68
80
88
88
85
87
94
98
98
87
74
70
78
89
92
82
73
65
58
50
92
89
79
73
79
86
92
90
86
80
77
77
78
84
89
93
86
77
69
64
63
60
63
69
75
81
81
79
76
81
87
90
86
86
88
91
93
94
98
99
89
77
68
72
80
86
92
88
74
56
73
80
84
83
80
84
86
88
88
85
77
69
66
72
78
82
77
67
59
59
64
72
74
71
69
73
80
83
84
86
91
93
90
88
91
96
91
84
79
84
91
90
82
76
78
85
88
81
72
63
73
75
80
85
86
85
84
87
89
88
80
71
68
69
70
69
64
56
48
51
64
80
84
75
69
75
88
95
89
77
70
75
86
89
91
95
94
86
77
70
76
87
95
94
92
88
84
73
62
54
87
83
76
75
78
86
91
95
98
91
79
71
71
78
79
73
65
58
53
55
63
68
71
74
72
76
86
93
93
82
71
68
75
86
92
90
87
86
78
74
75
84
93
93
87
80
75
69
59
51
84
84
80
74
70
75
84
91
90
79
71
70
79
90
95
89
78
69
68
71
74
73
73
78
87
90
86
79
81
85
86
80
77
82
88
87
81
77
77
78
79
81
85
87
85
79
74
64
54
48
64
72
76
78
76
73
70
67
64
66
73
81
85
90
94
95
89
77
72
78
88
92
86
83
89
94
86
74
67
72
81
84
81
83
84
83
83
79
79
81
77
74
78
91
96
90
75
58
43
38
77
81
83
80
75
69
65
64
69
80
86
87
81
75
76
81
84
77
75
76
84
87
86
80
79
84
85
84
82
83
84
87
86
86
84
82
82
86
88
85
77
77
82
83
78
68
60
54
44
44
92
96
94
84
75
71
77
87
94
91
81
72
72
77
83
81
82
79
78
76
73
75
83
89
91
87
85
91
97
99
95
91
89
88
86
82
81
83
87
88
89
89
85
76
59
50
50
57
63
71
77
76
77
78
77
76
81
87
86
75
59
55
64
82
93
92
86
83
81
78
73
72
81
93
99
94
84
80
82
85
88
91
91
88
84
81
79
80
83
88
97
95
84
72
64
59
60
60
66
78
71
65
68
72
75
76
72
69
65
62
59
58
62
72
81
86
84
79
82
82
78
71
71
78
88
90
83
77
74
76
82
88
92
90
87
83
77
75
79
85
89
79
64
58
60
65
66
62
66
71
86
85
85
85
80
76
70
70
71
74
79
80
76
75
76
75
74
76
78
81
78
70
69
75
85
87
83
83
88
90
85
84
86
91
93
89
81
79
78
75
68
56
49
49
60
70
76
80
85
86
97
91
87
87
87
91
98
102
98
87
76
73
75
79
82
84
85
87
88
87
88
87
89
94
97
100
101
100
92
84
79
80
85
86
94
103
113
114
105
93
85
84
79
76
77
84
98
106
103
92
103
97
90
79
67
64
72
82
85
84
81
86
93
93
90
91
95
95
90
82
73
76
85
96
105
104
97
90
89
88
90
89
85
84
86
92
92
90
84
82
83
88
88
85
79
78
81
88
88
81
76
76
85
90
82
74
74
86
98
96
81
80
89
96
95
95
98
100
95
81
67
68
80
94
101
94
84
80
87
99
104
98
88
81
79
80
78
76
73
74
78
86
97
100
91
74
67
69
77
80
75
77
87
99
103
99
95
98
99
90
79
73
79
88
88
86
88
88
82
73
66
69
81
92
95
93
93
99
103
102
100
97
96
93
90
90
89
90
90
86
77
73
80
91
95
94
89
86
86
87
96
97
98
101
101
97
92
83
79
76
78
83
84
83
78
77
78
78
74
72
75
81
87
92
91
90
92
97
97
92
84
84
89
95
94
87
84
88
93
96
90
79
68
67
71
75
77
82
92
98
92
93
94
92
85
83
82
82
81
79
86
93
95
90
82
78
79
84
82
80
82
84
91
96
93
87
77
78
82
81
80
81
87
92
90
79
71
75
87
97
98
88
69
53
46
45
49
62
81
94
79
79
81
78
81
90
102
108
99
91
92
97
100
100
95
94
93
90
82
75
76
84
93
98
99
93
87
86
85
87
88
86
87
92
99
99
95
92
88
85
83
76
67
61
65
73
79
79
80
84
81
82
84
84
87
100
112
110
93
74
73
81
91
95
96
99
97
88
81
74
76
84
90
94
95
96
94
88
85
88
90
89
85
87
101
115
114
95
73
61
63
67
69
77
88
102
109
100
85
82
81
82
86
92
96
98
92
84
76
72
72
77
86
90
92
93
92
87
83
79
79
82
88
92
95
100
93
81
73
78
87
89
85
83
92
101
100
84
64
60
67
80
83
80
85
97
100
94
82
75
78
71
76
93
107
100
82
70
77
89
90
83
77
79
87
94
93
87
82
77
73
77
86
97
103
100
92
86
82
84
86
88
90
91
91
92
95
94
90
85
82
83
83
81
85
88
91
93
90
86
80
79
84
94
100
93
80
74
87
99
97
81
65
69
85
98
97
90
83
78
73
72
81
93
102
99
90
85
87
88
85
82
83
86
87
88
95
106
106
96
82
78
80
85
86
85
82
86
95
105
91
96
94
85
73
67
70
77
91
100
99
91
80
84
95
102
99
91
83
78
74
70
72
85
101
103
92
75
68
71
75
75
73
69
74
83
92
96
89
81
82
88
93
91
84
76
72
72
77
88
95
93
86
79
73
71
75
78
81
84
85
92
95
97
98
98
94
86
79
75
74
72
74
77
89
99
95
81
72
73
86
91
85
75
73
77
80
79
75
79
85
96
100
96
88
82
81
79
77
79
85
80
84
92
97
97
89
78
71
68
72
83
93
92
85
77
75
75
76
73
74
76
80
74
71
73
82
87
89
88
87
90
94
94
88
74
66
68
79
85
84
81
86
94
98
99
98
97
93
89
88
88
87
88
91
89
82
75
69
69
77
87
93
89
74
64
63
72
79
77
75
77
83
78
71
64
72
81
87
82
75
74
87
100
98
83
73
74
84
86
78
69
74
87
98
102
99
91
83
77
105
95
80
65
65
72
77
73
68
70
79
89
95
91
80
72
70
76
81
78
71
69
73
79
81
85
84
86
83
82
80
82
86
95
99
101
97
90
83
75
74
73
77
83
91
98
94
80
69
71
93
85
77
72
75
81
81
78
77
79
86
95
96
90
80
75
77
81
83
81
79
69
63
69
82
92
90
80
75
85
90
90
87
91
98
105
102
90
78
72
75
81
85
86
86
87
88
84
80
79
78
83
90
95
97
95
86
83
80
80
84
90
93
88
79
76
80
83
86
89
91
86
77
76
83
91
82
70
68
79
86
83
78
85
94
99
96
88
82
80
77
83
87
89
83
78
79
81
80
72
87
92
94
97
101
100
96
89
82
77
73
79
83
83
80
80
80
81
78
79
80
82
77
69
65
68
71
68
68
72
78
80
80
83
87
92
98
101
94
85
75
76
78
82
81
76
74
69
68
70
89
86
85
89
96
102
102
96
89
83
81
82
83
79
76
77
75
79
78
76
72
67
57
48
43
51
66
79
77
67
60
66
73
77
78
87
99
106
100
86
77
76
76
72
72
75
77
74
72
78
81
82
82
85
87
91
92
92
90
91
92
91
85
78
72
67
70
79
91
93
85
71
63
61
66
73
80
80
71
55
42
41
49
58
68
76
82
84
83
81
87
91
87
77
72
75
82
80
69
63
91
94
95
91
86
84
84
86
88
87
83
80
77
72
68
69
75
83
90
91
83
69
65
75
90
95
84
65
53
51
52
52
52
54
59
61
63
66
70
74
79
84
87
87
88
88
83
75
66
61
95
96
97
96
97
97
97
95
90
84
82
81
79
77
80
86
90
85
80
76
74
67
65
72
82
82
68
53
53
64
77
79
71
64
59
59
60
67
73
74
72
70
76
87
96
94
81
72
76
81
83
91
96
97
102
108
107
93
74
70
77
85
91
89
88
91
89
85
84
86
88
84
76
77
72
67
62
64
71
77
72
65
59
62
66
67
67
66
67
68
69
70
74
76
75
71
66
67
69
73
82
94
99
97
96
100
97
83
65
63
75
84
83
76
75
77
81
85
91
96
96
90
85
81
76
70
68
77
82
75
57
45
47
62
70
71
70
67
63
59
58
62
69
70
61
57
57
63
60
55
79
92
91
87
84
89
92
90
85
84
90
91
84
75
73
76
81
86
87
81
76
79
88
89
86
81
81
86
85
75
65
61
67
72
72
72
70
69
70
66
57
54
56
63
67
70
73
72
70
66
80
83
80
77
80
87
87
81
76
77
83
90
93
92
89
83
80
78
74
67
66
78
90
97
96
95
97
101
97
88
82
78
76
75
76
75
71
63
67
74
76
70
62
61
69
78
78
76
73
72
88
91
86
83
84
87
84
79
77
77
79
81
82
83
80
77
73
77
81
82
83
87
91
89
82
88
97
105
103
93
85
75
74
78
83
80
73
60
57
63
75
79
75
71
74
78
76
70
64
62
83
91
93
90
85
85
86
95
105
109
101
87
78
74
76
79
82
91
98
99
96
89
85
80
73
76
85
95
97
92
83
78
83
88
86
79
70
64
61
61
63
64
66
69
72
74
72
69
65
64
74
83
89
89
84
78
81
93
108
113
105
97
92
90
91
90
91
95
101
101
95
88
84
81
80
79
81
85
90
88
85
86
91
94
88
75
63
59
63
66
68
66
62
60
62
67
73
74
74
77
80
83
87
87
84
81
80
79
78
81
87
94
97
94
87
85
90
94
96
96
96
90
82
74
73
79
81
82
82
86
91
93
92
88
83
76
68
61
61
64
74
75
77
69
64
62
67
69
72
77
84
82
80
79
84
90
89
78
67
67
77
85
85
75
73
80
90
92
91
94
103
101
89
73
74
83
87
83
83
92
100
95
82
75
80
85
86
83
77
71
72
74
76
74
66
60
54
57
63
72
89
85
82
85
88
90
83
78
71
75
78
78
72
72
79
89
88
78
71
78
93
101
93
86
87
90
86
81
83
92
96
84
74
76
90
102
98
87
82
80
75
65
58
61
67
62
62
62
70
79
93
89
90
98
98
87
73
68
72
80
79
72
66
72
87
96
93
79
71
76
86
91
93
90
86
81
79
80
88
93
91
80
74
80
92
95
83
70
74
85
91
82
67
65
70
77
75
71
74
81
91
85
81
86
89
86
76
70
73
82
84
79
72
73
83
94
98
95
90
82
85
94
99
94
84
77
82
91
96
90
82
78
82
84
82
74
66
66
76
89
97
94
89
83
81
79
77
75
71
68
83
85
81
82
86
88
86
77
73
77
83
89
87
77
74
81
91
91
80
65
67
87
105
108
95
84
84
91
87
76
67
68
80
85
87
84
82
83
83
83
81
85
89
88
80
71
72
75
75
70
74
86
95
98
94
90
86
83
76
72
71
78
80
75
71
75
86
89
76
57
51
67
88
92
83
75
81
92
92
82
69
66
72
81
86
89
95
96
89
80
77
84
94
94
81
64
60
67
74
71
69
79
93
97
92
86
82
84
84
79
73
74
76
74
70
76
85
85
71
55
49
61
74
76
73
77
90
102
100
90
80
78
81
80
75
71
74
84
88
84
80
83
90
93
84
68
58
57
59
58
70
75
78
81
82
84
83
83
85
87
86
82
77
76
78
76
71
62
48
44
47
58
73
80
87
96
105
101
88
79
81
87
94
92
81
70
71
84
93
91
80
71
78
91
94
85
75
67
60
54
70
75
76
76
80
84
85
83
85
84
79
74
74
77
82
80
68
55
47
47
50
56
64
73
80
90
93
88
81
79
85
92
96
97
93
94
95
98
103
99
85
74
76
88
94
93
86
80
75
63
69
69
74
75
78
80
82
85
88
83
76
72
75
80
84
80
75
69
66
67
71
75
74
69
67
71
79
83
85
85
89
91
89
87
89
95
99
96
93
90
89
86
77
70
71
78
85
85
74
63
77
74
75
76
77
75
78
86
91
88
77
74
78
81
82
78
75
68
65
66
74
87
89
81
72
73
81
87
86
82
80
80
78
75
71
75
84
89
86
82
83
85
80
69
65
73
81
79
65
54
86
83
77
72
64
65
74
86
93
87
74
65
70
79
80
73
68
66
64
67
73
82
87
86
83
76
78
81
85
89
92
91
87
82
76
74
83
91
92
84
81
83
89
86
79
74
73
71
63
54
86
80
67
58
59
66
80
89
92
82
69
65
71
79
80
74
69
69
74
82
83
84
83
81
78
75
71
75
87
100
108
105
98
95
93
88
89
91
93
92
88
89
91
92
87
79
73
70
61
55
83
73
71
75
85
92
92
85
77
73
75
81
84
82
79
78
77
73
70
74
85
93
91
83
76
74
79
83
91
100
100
97
92
92
93
88
87
88
92
92
86
80
78
82
83
81
78
68
57
48
82
88
92
97
95
90
82
72
65
65
72
79
78
74
73
78
84
81
74
74
82
91
91
84
77
75
81
88
95
102
101
96
90
87
83
76
73
79
83
83
77
74
76
82
78
73
68
62
53
48
89
97
100
94
79
71
71
78
81
77
70
68
72
75
76
77
80
84
86
85
82
80
82
87
89
84
82
85
96
103
101
92
87
86
84
77
73
73
72
70
70
73
80
85
80
69
60
58
59
60
82
78
79
81
79
77
80
87
89
87
80
76
81
89
92
83
76
75
84
88
83
78
79
86
91
89
83
82
88
91
88
84
79
79
82
80
76
75
73
71
74
77
77
75
68
63
58
58
59
58
64
63
70
81
88
89
82
74
71
73
72
71
73
83
92
89
81
76
85
92
91
80
78
82
90
92
86
82
81
81
81
83
82
79
77
75
75
79
80
81
76
70
60
48
46
54
61
64
60
51
64
75
87
91
88
79
76
73
72
70
62
57
60
72
81
84
83
85
94
101
99
85
79
85
98
102
93
84
78
78
80
85
90
90
86
78
72
73
77
75
68
57
48
46
48
59
68
75
70
62
98
92
81
77
79
90
95
94
90
83
74
68
66
71
78
86
88
90
88
82
78
76
78
79
79
84
91
96
97
98
100
98
89
74
70
82
96
95
87
86
90
95
93
83
77
85
97
104
102
89
94
84
78
77
79
85
91
92
90
88
88
92
97
95
91
87
85
86
86
84
86
91
93
87
77
67
71
85
100
112
114
101
82
68
66
76
81
81
82
86
90
90
85
75
70
69
73
80
82
79
74
63
67
78
81
77
76
87
97
97
89
87
91
95
92
84
81
82
82
81
84
92
97
91
77
65
64
74
89
101
100
91
86
84
84
81
73
71
74
85
91
91
89
82
72
67
70
80
85
81
90
80
81
92
97
93
92
95
97
96
89
82
77
75
77
84
89
95
86
72
65
65
73
78
77
73
73
78
85
83
80
81
89
101
103
95
87
85
88
94
90
86
83
84
84
86
90
97
97
90
98
95
98
103
109
109
103
93
79
77
87
95
93
82
74
72
77
85
84
80
75
69
68
75
80
82
81
85
94
95
89
84
84
91
96
94
92
95
95
95
88
83
81
82
85
85
81
82
86
88
80
89
97
92
84
73
73
77
79
73
74
83
93
96
85
72
62
67
83
94
97
91
88
91
91
85
77
82
94
108
108
96
81
72
73
78
83
87
84
84
84
88
89
90
88
86
81
80
84
91
78
92
99
88
64
48
56
79
94
89
74
67
75
90
98
94
88
84
85
85
84
84
88
94
96
86
75
69
79
92
101
95
81
73
75
83
95
95
86
78
75
79
86
91
102
107
106
100
96
96
87
93
94
85
74
70
74
81
85
84
81
77
78
84
93
101
101
94
85
77
74
72
73
74
78
82
76
69
68
75
82
81
74
72
86
105
115
106
89
75
74
80
85
88
92
97
101
97
91
85
85
77
74
78
84
89
84
76
71
75
83
85
87
88
93
101
96
88
83
81
82
82
75
70
70
80
85
83
76
74
74
73
70
73
87
105
113
104
87
75
81
91
93
84
73
76
87
91
83
71
77
73
75
86
93
94
85
82
86
89
84
80
79
89
100
103
98
86
81
80
82
83
86
82
80
83
87
90
88
86
84
86
91
95
96
97
100
103
96
85
82
83
85
85
84
88
92
91
85
77
79
85
90
95
95
93
95
100
106
104
94
82
78
88
96
96
91
85
82
80
80
79
80
83
87
85
84
83
83
85
86
95
107
112
103
87
81
89
96
96
85
79
81
89
98
93
80
70
73
81
87
89
89
80
71
72
85
98
106
105
98
91
90
88
88
92
92
90
88
89
86
77
70
75
85
93
88
75
68
72
84
92
95
94
87
77
67
65
74
90
101
102
96
87
77
68
61
56
56
64
89
89
86
77
63
60
68
78
89
90
90
93
96
96
95
96
96
94
89
87
88
88
81
77
81
90
95
90
83
85
89
90
83
76
77
84
88
86
83
87
94
98
93
80
66
63
73
80
77
76
80
83
88
95
95
86
77
73
71
74
82
91
96
92
83
77
79
80
79
75
80
92
99
89
76
73
86
97
99
89
78
78
84
91
88
86
91
106
113
103
83
73
77
84
84
79
87
100
106
104
82
84
90
100
108
105
91
76
69
72
82
91
88
75
62
57
65
76
79
74
72
85
97
90
72
62
71
84
86
72
59
64
86
100
96
82
77
90
105
99
81
68
75
86
87
80
77
83
93
95
96
93
84
83
88
95
92
86
81
84
91
92
90
84
78
77
83
85
82
77
72
73
76
75
72
72
73
74
72
72
79
85
88
86
86
90
90
88
80
71
68
71
77
80
78
78
76
74
74
76
90
82
77
70
74
82
88
88
86
86
89
98
108
108
101
94
87
83
80
81
81
77
66
63
72
87
92
86
79
86
101
104
90
82
84
96
102
90
74
63
65
74
82
85
86
90
93
94
93
89
78
81
84
84
82
79
77
74
72
74
84
95
106
102
88
77
71
68
71
83
95
96
82
70
77
94
102
94
87
87
91
91
85
84
91
98
98
89
78
73
72
79
90
98
94
90
91
100
104
97
96
101
103
97
91
82
77
71
69
72
82
91
88
78
66
65
68
70
72
79
91
97
89
76
69
76
83
88
88
86
82
79
81
85
90
93
93
90
84
82
81
89
95
100
93
84
77
79
77
75
110
105
98
92
90
90
88
83
81
82
87
89
82
69
63
68
79
86
83
81
85
92
90
76
58
46
50
63
74
78
80
84
89
86
80
80
87
95
97
95
93
96
95
92
89
84
75
65
57
60
94
89
83
82
86
89
88
83
80
81
86
89
83
74
67
69
77
88
93
92
90
92
93
86
70
53
46
49
56
63
71
82
86
80
70
66
71
82
92
97
98
95
93
90
90
88
80
64
54
58
75
77
79
82
84
85
86
81
77
76
77
80
80
76
70
72
80
87
93
93
89
83
80
81
81
77
67
61
65
74
81
82
75
68
64
62
60
66
72
77
81
85
88
96
100
93
77
61
53
59
84
81
81
81
82
86
89
94
95
94
87
82
77
79
83
89
91
89
89
84
76
63
59
67
76
74
65
61
72
88
92
84
72
67
66
63
60
60
65
72
76
76
77
83
85
80
69
60
63
72
90
86
85
90
91
89
92
95
100
102
99
92
89
90
94
91
85
80
88
93
87
72
65
70
76
69
55
50
58
71
74
68
67
73
72
68
62
64
73
83
83
72
61
53
54
56
60
61
65
71
81
89
95
99
97
89
78
72
75
80
88
93
92
91
85
74
70
76
89
99
94
84
80
85
87
83
72
64
62
59
56
53
61
70
72
65
62
72
85
86
73
56
45
45
48
55
60
63
59
56
83
93
95
89
83
79
75
69
62
64
76
89
88
78
68
66
74
86
89
83
77
77
85
93
90
85
84
85
80
71
65
70
79
79
67
57
63
80
97
92
71
45
39
49
64
74
75
67
61
57
93
95
87
77
79
83
84
79
68
67
81
90
96
91
81
74
73
77
78
78
79
88
93
90
79
74
78
85
82
77
84
97
104
96
80
68
70
78
88
86
73
57
48
58
75
89
82
67
60
65
89
87
83
85
89
90
84
79
80
85
92
97
102
101
94
84
73
73
78
85
91
93
91
82
75
79
84
84
82
82
92
103
106
97
86
82
77
72
66
65
64
60
60
66
76
80
69
55
50
60
73
73
80
88
92
89
80
79
88
95
92
85
83
88
91
90
87
90
92
90
87
82
83
85
89
97
95
90
84
86
90
94
95
90
86
84
78
71
67
63
59
59
61
63
65
64
60
55
55
63
69
72
77
86
90
89
84
86
89
86
81
76
80
87
89
89
90
90
94
93
92
90
88
84
85
89
93
93
92
86
82
82
83
86
85
82
76
71
71
72
72
66
58
51
52
59
65
72
76
77
83
84
85
86
89
96
96
91
82
81
84
91
90
86
84
85
88
88
89
94
105
107
92
72
63
77
95
102
95
86
79
77
79
80
82
82
79
74
73
76
80
76
66
54
53
60
70
81
86
79
90
85
79
77
85
93
90
80
73
77
86
90
82
72
74
87
99
99
91
88
93
98
91
81
83
97
110
109
98
90
88
85
81
80
83
86
86
81
78
80
82
81
78
72
66
61
65
72
76
72
80
78
76
77
82
84
81
77
73
76
77
72
67
68
79
92
97
95
90
85
86
88
93
99
104
105
102
97
96
93
92
89
91
98
103
100
88
75
70
75
80
86
82
78
70
63
62
60
61
65
80
81
88
92
87
79
74
76
82
83
78
70
68
76
85
88
87
86
92
100
102
100
97
92
86
83
84
90
95
97
95
92
96
101
100
93
80
67
70
83
93
91
79
68
66
66
63
60
55
62
93
91
90
91
88
82
75
75
79
86
87
81
72
68
73
77
81
85
89
98
105
109
102
92
82
79
81
85
90
93
99
102
99
92
80
73
72
74
85
96
101
95
79
65
60
57
61
64
66
68
87
87
81
81
88
91
88
79
77
81
86
84
75
68
70
73
75
71
70
73
86
101
108
104
90
77
70
69
70
75
81
89
94
92
85
79
75
76
79
84
87
89
90
81
65
54
58
69
81
79
72
76
76
78
86
91
93
88
82
79
79
81
79
79
85
87
85
77
68
66
71
85
92
89
76
67
69
76
80
76
70
67
76
86
89
87
85
85
82
79
76
86
95
95
81
66
67
79
84
75
69
69
73
74
74
77
83
86
87
89
87
82
78
78
85
89
88
84
76
75
79
84
82
76
72
77
89
98
99
93
82
80
82
85
86
84
85
90
90
87
84
84
88
87
82
79
88
95
87
71
73
74
75
74
77
78
79
81
87
91
89
81
74
75
77
77
70
61
57
66
79
85
87
83
88
96
100
95
88
88
95
102
102
97
87
81
79
82
88
89
84
83
84
85
84
80
82
84
86
78
77
85
87
83
82
81
80
76
78
82
83
77
71
72
75
73
62
53
57
67
77
80
79
76
81
88
89
84
79
79
85
89
90
87
86
82
82
84
86
84
82
81
88
95
92
79
68
67
75
78
80
82
81
78
75
77
77
76
79
83
85
86
83
79
74
69
71
78
85
88
83
78
75
72
69
73
80
85
88
88
82
74
70
72
75
82
87
87
87
82
81
84
90
89
84
78
76
76
72
63
87
78
73
77
78
77
76
75
79
83
89
96
99
94
83
74
73
79
80
81
80
85
89
85
82
78
77
83
86
89
93
90
86
78
73
74
83
89
90
86
84
85
85
79
72
74
82
82
73
60
86
73
74
81
86
79
75
73
75
78
77
81
89
92
83
74
67
63
63
67
73
85
93
92
86
77
74
72
77
88
95
103
102
93
80
75
82
95
100
91
81
81
85
83
76
72
72
73
73
70
88
76
70
73
76
77
73
72
75
74
71
72
77
79
75
71
69
72
75
76
79
85
89
85
77
72
76
85
92
90
86
87
90
91
89
85
88
95
98
92
85
84
86
85
80
72
69
72
75
71
98
87
79
76
76
79
83
84
81
76
77
81
85
81
75
75
82
88
87
83
82
86
89
86
82
80
90
100
105
98
86
76
76
81
89
87
84
81
85
85
88
88
83
78
73
73
79
82
75
64
83
86
88
86
86
85
85
86
79
75
75
81
85
83
77
77
84
86
82
79
81
87
91
87
84
81
81
84
91
96
95
88
84
82
80
76
76
77
81
81
79
77
73
75
77
78
82
80
71
62
67
78
88
90
84
79
80
80
79
76
75
78
79
75
68
64
64
67
73
82
91
96
92
84
73
66
66
70
76
82
84
85
87
87
85
79
80
85
84
76
66
60
69
83
88
81
68
60
58
60
78
80
83
84
85
81
77
76
76
80
83
83
81
79
77
68
60
60
72
83
94
95
93
86
78
75
79
85
89
85
82
81
84
86
86
85
85
86
82
74
63
60
71
80
83
71
59
55
55
52
79
78
78
83
89
86
79
71
69
71
75
75
79
85
93
91
82
73
74
81
87
93
93
96
95
94
92
95
97
96
92
87
82
77
77
82
86
87
81
76
71
68
68
65
60
61
66
68
63
52
62
68
77
86
88
83
78
74
71
67
62
60
64
76
89
95
92
83
79
82
89
91
93
94
94
91
84
84
84
87
89
89
84
80
80
81
85
88
83
76
70
64
56
47
46
53
63
62
51
41
82
84
75
70
74
82
89
87
82
83
90
88
86
87
95
105
108
104
93
82
76
77
79
80
81
82
87
91
96
106
115
113
93
73
68
78
87
86
82
83
89
93
94
92
88
89
90
91
93
93
83
79
76
80
93
105
109
101
92
87
91
92
89
86
83
87
87
86
82
80
83
88
89
88
82
80
82
87
93
103
111
108
96
86
84
91
94
93
89
88
86
84
85
85
84
83
86
95
103
104
98
89
88
94
95
92
86
85
93
97
96
95
92
92
89
82
75
70
68
72
79
89
94
90
84
81
83
85
84
81
77
80
90
100
103
99
89
81
82
84
85
84
82
78
76
79
91
104
109
103
96
92
98
101
93
82
75
80
90
95
99
95
88
80
78
83
88
89
83
78
74
76
83
89
87
82
75
72
71
69
67
70
79
91
95
92
85
82
84
83
84
85
84
81
76
73
79
84
84
80
69
74
83
91
96
101
104
97
84
76
85
94
90
74
61
62
74
85
87
89
86
81
80
85
89
85
76
72
77
84
89
84
81
81
87
95
101
100
91
82
78
83
89
94
94
88
80
74
73
73
65
69
80
89
92
94
99
96
81
67
63
75
90
92
77
58
55
68
86
100
102
94
85
84
87
88
88
89
94
100
101
94
84
83
88
94
98
92
79
69
74
85
99
106
108
106
102
96
94
90
86
92
105
103
86
69
65
74
81
74
64
65
83
98
98
83
77
82
93
98
98
94
92
91
87
81
77
80
87
90
88
87
85
84
85
80
80
77
74
73
79
89
98
99
96
90
89
93
100
99
102
103
102
91
80
70
68
76
85
89
83
82
82
85
88
85
81
83
83
84
85
88
89
84
73
64
63
70
82
88
85
79
75
75
77
81
84
92
99
100
97
92
90
84
73
66
70
83
94
93
100
95
85
76
75
83
93
101
101
99
93
86
81
75
75
78
79
75
73
77
85
93
91
80
65
61
73
89
97
94
85
78
76
79
81
89
97
105
109
105
99
96
92
85
71
66
75
86
86
81
87
95
96
88
83
85
96
109
111
100
85
78
80
82
86
84
80
79
80
83
92
103
100
88
78
79
94
106
107
94
83
83
93
100
98
92
91
92
93
89
84
85
87
86
85
84
81
78
73
71
84
93
98
98
91
88
93
98
96
85
77
82
91
94
87
82
79
81
81
82
88
92
91
84
79
81
91
96
95
91
88
91
103
112
108
90
76
74
81
86
80
68
68
78
90
94
86
76
71
77
83
82
84
84
85
85
90
93
87
77
77
86
95
93
86
84
88
88
83
80
79
77
70
63
59
61
67
73
78
90
93
96
98
99
97
87
73
67
73
82
84
78
72
74
79
85
88
86
80
78
83
82
82
80
79
80
85
92
98
93
87
85
87
85
83
83
87
91
89
88
87
87
80
71
62
60
66
75
84
92
91
85
80
78
83
89
90
85
81
79
80
83
85
81
75
75
88
93
86
77
82
82
82
85
86
86
87
90
98
102
100
94
88
80
70
68
77
88
88
87
86
92
98
90
79
73
81
93
100
96
87
82
82
88
92
94
100
103
101
88
77
72
79
83
81
74
78
88
94
91
86
82
80
86
99
103
95
83
80
88
101
107
99
84
76
76
84
91
88
78
75
85
95
90
79
73
81
87
89
89
84
86
92
96
96
93
94
101
103
96
80
72
75
80
78
72
73
83
94
94
88
85
85
88
95
96
89
81
75
83
92
98
97
90
87
90
96
96
89
79
75
82
85
80
69
66
71
72
71
75
82
87
82
75
74
82
88
89
89
89
88
86
83
80
74
73
78
83
82
75
78
80
82
83
82
81
86
87
85
80
74
74
80
81
79
77
82
86
88
84
85
88
81
71
66
72
82
85
81
80
85
87
79
64
62
74
85
87
87
88
88
89
90
89
90
90
88
85
83
80
76
80
85
86
83
81
88
95
95
89
77
74
77
75
69
68
74
83
88
93
97
91
80
70
74
89
102
102
96
86
83
79
77
80
83
87
85
85
86
88
85
82
86
91
94
89
85
86
94
102
85
95
98
93
83
81
87
92
93
91
89
87
82
76
73
77
83
88
88
88
90
89
82
77
78
83
84
86
81
78
71
69
73
83
92
92
81
74
74
79
82
81
85
89
91
88
86
89
89
90
94
95
88
80
76
74
78
78
76
74
75
77
78
75
75
80
84
85
77
71
74
86
92
90
79
64
53
54
60
65
66
70
78
84
85
80
73
70
74
81
86
90
88
89
91
90
87
78
72
68
92
84
79
78
80
83
82
78
70
68
72
78
81
79
74
74
81
84
78
73
75
89
101
99
81
63
53
57
64
72
79
88
89
84
74
64
65
73
86
94
96
92
90
92
93
90
77
66
63
67
71
72
76
81
86
88
86
79
77
80
87
93
94
86
78
76
84
90
92
91
91
93
93
90
84
78
77
79
85
93
96
92
81
64
52
49
56
69
84
90
89
90
90
93
92
85
74
66
64
68
77
75
74
73
74
73
74
77
84
94
98
96
89
85
87
91
92
91
89
87
83
77
75
80
87
89
82
78
77
83
87
81
68
59
56
57
61
64
70
77
79
78
79
76
77
76
70
63
60
61
86
74
71
72
75
70
67
74
94
103
97
80
70
79
92
97
90
78
79
85
82
76
77
88
100
98
82
64
54
56
60
62
62
66
69
70
68
70
77
78
77
72
64
61
67
72
68
60
53
54
70
61
73
90
99
94
84
85
92
94
85
75
72
83
93
92
84
79
84
88
89
85
88
95
101
98
85
71
63
59
58
56
57
59
57
56
64
80
96
97
83
70
61
65
69
70
65
61
60
66
72
73
84
94
101
102
95
87
79
76
78
85
91
90
87
86
88
91
90
83
77
79
86
87
82
76
77
82
85
79
74
72
73
66
51
43
57
82
102
99
84
70
66
64
65
62
62
63
70
77
81
86
86
85
85
85
84
83
80
79
84
93
96
97
90
82
80
87
93
94
91
89
87
79
68
66
74
82
85
80
85
96
102
91
71
59
68
81
84
75
67
61
61
61
64
67
63
61
62
68
78
78
83
86
89
84
80
80
86
92
91
88
91
94
91
82
76
84
99
111
110
102
90
82
80
84
86
83
78
82
94
108
108
96
84
80
79
76
70
60
52
48
49
57
66
68
60
50
48
58
76
70
73
84
90
85
80
78
79
83
80
77
82
89
90
88
88
92
99
99
94
88
90
92
96
99
92
86
81
86
97
102
97
89
85
84
80
79
73
68
63
56
56
60
67
66
55
46
49
61
81
72
69
72
77
82
85
83
78
70
65
68
77
87
90
89
88
85
81
79
81
88
93
95
94
92
91
88
88
87
85
82
80
82
86
87
87
86
89
90
86
74
65
64
67
67
62
59
63
65
87
84
83
83
87
93
95
94
86
78
69
68
72
78
82
86
83
78
74
80
90
99
96
87
82
89
97
99
93
85
79
75
74
80
87
94
94
89
88
89
85
77
68
66
68
70
70
73
77
72
89
89
89
90
94
95
88
83
80
81
82
78
71
73
80
88
95
96
93
91
89
86
82
83
86
93
98
93
88
84
84
86
89
92
96
98
96
90
84
79
75
73
73
72
69
67
70
73
74
70
80
80
77
74
73
76
78
79
78
78
79
78
78
81
85
89
95
102
106
103
91
83
79
82
88
90
90
91
88
87
87
93
100
102
96
90
87
88
88
84
83
86
82
79
71
67
66
62
57
52
73
77
76
68
60
64
75
86
88
82
78
80
80
83
80
76
76
89
100
107
103
95
86
80
82
88
93
95
92
88
86
91
93
88
78
77
83
92
98
98
98
94
88
78
73
68
65
61
53
48
84
84
79
74
70
70
75
83
87
88
87
85
80
76
70
70
72
78
90
97
98
88
76
76
85
98
100
92
83
85
96
101
94
82
77
81
87
90
89
92
96
96
89
83
76
68
63
64
65
66
85
79
75
74
82
88
88
87
85
87
87
83
79
79
86
88
78
70
75
89
94
85
74
74
86
95
92
79
75
85
100
109
106
97
94
87
77
68
66
77
92
100
98
91
78
67
65
68
72
70
72
71
71
73
84
97
98
89
82
80
84
84
85
91
100
100
87
71
72
83
92
91
84
82
84
87
84
76
72
75
81
88
94
97
94
85
75
73
79
89
96
99
95
85
70
67
75
80
76
60
76
76
73
72
79
85
84
79
75
77
84
86
83
83
87
90
82
76
78
88
95
95
86
81
84
88
86
77
71
74
82
87
86
85
85
86
90
93
91
92
94
95
92
84
72
75
90
97
87
63
87
83
75
71
73
76
78
77
78
82
83
81
79
80
80
76
69
67
80
98
107
95
77
68
77
89
88
78
74
86
98
102
91
83
85
91
94
92
87
86
89
91
90
85
82
82
85
85
84
75
91
92
84
73
73
80
87
86
84
84
82
77
76
79
80
78
72
70
79
94
97
86
72
66
70
78
83
85
87
86
85
80
76
78
83
85
84
84
85
85
84
82
82
86
86
82
73
64
65
71
93
104
97
83
79
84
88
86
82
83
83
83
76
74
76
77
82
87
85
82
77
72
75
77
78
78
81
84
87
82
70
63
68
79
83
84
82
84
85
82
79
78
82
88
88
82
77
74
72
67
89
92
87
83
85
86
85
79
78
80
84
89
89
85
79
74
75
82
82
80
78
76
79
86
89
89
84
82
81
81
82
84
87
93
92
86
84
85
87
82
78
79
86
89
88
85
86
84
76
66
73
63
71
86
97
96
83
73
71
76
81
87
93
93
83
72
65
63
64
71
81
86
87
84
83
86
87
85
82
79
80
86
94
95
90
80
81
85
89
83
77
77
85
88
88
84
81
78
73
68
69
65
75
92
96
86
73
67
68
73
76
78
80
80
74
71
70
69
68
69
76
81
83
78
75
75
84
87
81
66
58
65
77
85
84
76
75
80
83
81
76
78
82
86
86
80
74
71
70
67
83
85
84
81
75
69
70
74
78
73
71
72
77
80
77
75
80
89
90
84
78
74
75
79
81
84
86
83
74
64
58
64
74
85
91
90
84
74
72
77
86
91
89
82
78
76
74
72
67
58
81
84
83
76
72
75
83
88
87
78
75
78
84
90
89
85
85
87
85
82
80
79
79
82
86
89
88
83
75
66
65
70
77
83
92
96
94
84
78
77
84
89
86
79
76
75
74
72
64
57
67
77
88
90
90
87
84
81
79
76
75
78
82
85
88
84
76
68
67
75
88
97
95
84
75
76
85
85
79
69
67
74
84
86
85
84
91
92
91
84
74
70
75
82
80
74
65
62
62
60
75
80
89
92
92
86
75
67
65
68
72
75
75
78
80
79
75
70
72
79
90
98
97
86
77
76
83
87
85
78
79
85
92
88
82
77
82
87
87
82
72
66
71
80
77
62
51
51
59
62
86
80
76
74
76
77
76
71
68
70
73
76
79
83
85
88
84
81
75
72
75
81
89
89
88
84
84
87
89
90
90
88
83
78
79
85
91
89
82
77
72
72
72
69
62
50
45
48
58
62
82
72
68
70
75
80
80
77
76
81
88
87
81
78
82
89
89
81
66
58
64
77
84
85
80
77
78
84
87
90
88
82
77
75
83
94
99
93
84
78
72
67
59
53
49
49
47
47
47
51
78
75
73
72
81
89
92
88
83
89
99
105
102
98
96
98
100
99
91
87
85
88
89
93
98
99
95
89
87
94
101
95
80
73
81
92
94
84
76
73
75
78
85
95
100
97
87
82
81
84
86
77
74
79
92
101
100
90
80
82
94
95
86
78
80
89
96
93
82
79
77
79
84
93
106
114
111
97
84
82
89
94
91
88
93
98
101
95
84
73
68
68
82
93
97
88
85
88
90
88
100
95
93
97
98
94
86
79
77
82
89
93
92
91
94
95
90
79
71
70
73
77
81
85
93
99
104
103
94
85
81
86
96
103
105
99
93
86
80
73
68
68
74
79
81
83
91
98
100
96
78
90
103
102
88
74
71
73
75
77
83
87
87
90
90
88
86
81
80
81
86
91
97
97
92
85
81
84
91
92
87
79
79
82
85
86
84
80
75
71
72
79
85
86
81
77
78
80
81
82
65
75
91
90
81
76
82
82
76
70
75
84
79
65
58
65
80
90
88
83
85
90
101
107
105
95
80
74
72
74
75
74
71
71
75
84
92
94
88
79
76
82
88
90
87
79
77
74
73
76
84
73
75
80
91
98
103
99
85
76
76
85
89
77
61
61
78
88
86
76
72
75
83
89
95
98
96
86
74
65
64
73
84
93
95
93
91
88
82
78
78
80
80
78
76
77
81
89
93
89
87
76
75
86
96
101
102
100
94
84
79
84
97
99
86
72
71
81
87
86
81
80
83
83
81
83
90
97
98
89
78
79
90
101
101
89
71
64
66
72
78
81
79
74
64
59
66
83
98
96
95
93
86
84
84
89
94
99
98
89
81
83
94
97
88
75
74
84
93
97
94
96
100
99
88
78
81
96
110
108
95
84
85
89
88
78
68
65
76
88
89
85
80
75
69
64
68
84
99
97
108
113
103
86
79
87
101
106
99
88
80
82
86
84
77
75
78
87
90
85
86
94
102
102
89
77
80
91
100
94
84
81
86
91
89
79
77
81
94
101
99
91
88
87
83
82
83
86
89
89
93
112
113
99
85
83
93
102
97
85
78
81
86
80
70
65
70
78
81
79
82
87
91
87
77
73
82
94
95
85
77
75
85
94
92
85
81
81
85
89
89
87
85
85
86
86
84
76
71
73
82
92
102
101
88
78
76
81
81
76
77
85
95
86
71
64
71
79
81
79
80
84
83
75
69
69
78
84
92
91
86
79
76
81
88
89
87
79
77
76
69
64
64
71
82
91
92
88
80
79
81
84
92
97
92
83
78
78
73
71
77
85
94
92
84
83
90
92
86
77
71
77
84
82
70
61
60
65
77
89
92
88
78
76
80
85
89
91
87
78
68
62
67
80
90
98
106
110
108
100
83
85
91
91
88
82
78
80
84
82
81
80
84
84
83
83
88
96
90
79
68
69
79
89
85
77
71
72
78
86
85
80
78
74
74
74
78
82
82
82
83
86
90
94
92
90
94
98
93
88
89
86
80
77
78
76
77
82
88
91
87
82
80
80
79
77
81
88
89
85
75
70
73
76
81
80
85
91
99
104
99
88
80
75
74
73
69
69
74
80
87
88
89
87
84
81
76
73
73
76
95
86
76
73
79
85
86
82
82
87
90
91
90
88
87
89
87
87
88
88
91
88
79
70
66
73
83
91
99
110
112
102
86
77
80
85
83
78
81
89
91
88
82
81
85
83
83
84
87
84
89
87
86
84
79
77
74
71
74
82
89
92
90
84
78
78
83
86
88
89
95
97
94
82
73
73
80
82
82
84
91
91
83
77
77
85
88
87
90
97
100
98
93
89
86
85
87
89
88
81
77
84
91
91
77
61
59
69
79
84
82
77
72
65
59
59
68
84
87
83
81
86
91
88
77
72
79
84
84
81
79
82
84
80
77
75
77
82
88
95
97
95
89
90
85
77
68
62
68
78
73
82
95
97
84
74
78
93
104
100
84
72
65
64
65
68
75
90
98
93
83
77
75
78
81
82
84
87
91
91
86
81
82
84
82
78
74
77
85
92
93
83
75
75
80
76
66
61
72
89
73
83
92
91
84
82
89
96
101
94
82
73
72
76
81
84
87
94
100
102
94
79
69
73
85
87
80
76
79
83
82
76
72
77
85
88
83
76
80
88
90
79
64
60
71
85
94
92
91
92
76
80
80
79
75
72
74
77
75
71
71
74
80
82
83
81
82
84
85
82
75
72
73
79
86
88
81
74
74
73
70
68
71
81
92
96
84
74
72
76
80
76
64
60
70
84
89
91
87
82
89
81
81
85
83
75
75
77
78
76
76
77
80
77
72
71
79
82
78
66
60
68
81
89
87
83
82
86
84
79
71
72
79
89
93
85
78
72
75
81
82
76
72
72
71
68
64
70
83
88
89
89
89
92
89
83
78
79
81
87
92
92
83
72
62
67
80
88
86
80
81
89
94
90
86
79
79
80
77
76
73
78
78
75
67
60
63
73
88
95
93
86
79
73
70
66
68
80
96
96
87
90
87
82
82
78
71
68
74
89
101
100
88
75
72
77
81
78
76
79
85
92
92
90
88
89
84
74
62
60
69
81
80
71
61
60
65
77
86
87
88
84
81
80
81
84
85
82
81
76
82
77
74
76
77
76
72
75
87
98
93
80
69
74
83
89
81
70
64
66
72
76
82
89
98
102
98
82
70
66
73
80
80
73
69
70
75
78
79
77
77
78
81
90
100
103
92
72
56
55
69
60
70
85
94
91
86
91
99
98
81
62
56
69
89
99
95
87
80
77
75
78
85
89
91
87
81
75
77
81
82
77
70
64
64
67
73
77
80
78
80
83
87
89
90
88
81
69
59
61
71
64
72
87
99
100
96
92
93
92
87
83
82
90
101
108
110
104
95
85
77
77
83
86
81
70
64
65
74
77
77
71
68
68
67
67
70
77
78
77
82
92
94
83
66
56
57
65
68
71
76
78
81
84
86
85
83
84
91
93
93
89
92
99
103
100
94
90
88
82
71
67
73
83
91
91
86
83
81
77
71
73
77
79
77
79
81
82
78
75
80
86
84
71
57
51
56
61
61
58
80
83
87
86
85
81
78
83
93
95
83
73
70
77
80
77
73
79
90
96
92
87
87
94
102
102
99
96
90
87
82
77
75
76
81
85
86
83
81
77
73
65
59
57
57
57
59
58
59
60
92
84
81
85
85
84
83
87
91
87
79
71
73
74
73
72
78
90
98
100
100
101
102
99
94
87
81
83
87
90
88
79
76
80
85
84
77
73
75
73
65
54
48
52
63
68
62
59
60
68
91
82
73
70
71
77
85
93
92
87
78
84
91
95
92
89
88
89
87
81
82
86
94
100
94
86
79
80
87
92
91
87
86
90
90
82
70
70
77
81
78
69
64
66
71
72
66
61
61
62
79
81
80
78
76
78
84
91
93
86
78
76
84
94
97
90
82
80
81
80
81
83
93
101
101
89
79
75
82
92
94
90
86
85
87
85
80
80
87
91
89
84
77
75
72
65
58
56
60
65
77
84
91
98
98
92
82
81
84
84
79
74
74
85
89
88
79
80
90
97
96
92
92
97
94
81
63
53
61
80
91
94
90
86
86
88
93
94
95
88
80
74
71
72
68
64
60
60
69
77
84
90
91
88
83
80
79
79
80
79
80
81
84
87
86
80
75
79
89
97
98
94
89
84
78
72
66
67
72
81
90
96
93
85
77
78
88
100
99
90
77
71
72
71
72
74
76
76
72
68
84
85
76
64
59
65
78
82
79
75
78
86
92
91
82
76
72
76
80
85
88
88
84
77
79
85
91
90
88
88
90
89
82
70
63
70
84
95
96
89
84
86
86
82
77
76
77
76
65
55
76
74
69
64
66
71
77
80
76
72
76
85
92
94
94
87
84
85
86
87
82
71
64
71
88
103
102
87
79
84
89
88
74
68
74
84
89
87
81
83
90
99
100
97
89
76
67
66
66
66
76
77
77
78
80
83
83
82
79
79
79
77
81
94
104
105
100
92
91
96
87
69
60
67
87
105
104
92
83
87
96
99
94
91
95
95
87
76
74
86
100
106
99
95
90
83
76
72
73
70
80
91
90
81
82
88
90
87
83
82
86
85
81
81
90
98
96
89
83
83
87
86
81
81
86
96
101
93
86
84
91
100
104
101
95
86
78
73
82
95
101
96
82
74
70
75
80
81
73
63
85
96
93
84
81
84
83
77
74
78
84
88
84
77
77
79
81
78
78
81
87
88
84
82
84
88
86
80
78
81
88
90
85
80
77
78
80
85
88
89
89
83
78
72
68
69
73
75
70
63
87
88
82
75
72
73
75
77
81
82
81
80
83
93
91
82
72
70
82
97
99
85
69
66
71
79
81
79
86
95
97
84
69
64
75
87
93
92
89
87
87
83
82
82
83
83
78
69
65
64
85
84
76
68
69
75
87
95
97
91
80
74
78
94
104
100
87
80
86
95
95
82
72
66
70
76
80
87
94
93
85
76
74
82
91
95
93
91
93
97
94
84
75
75
83
89
81
65
58
64
88
98
91
77
73
80
89
92
89
86
80
71
67
74
89
101
103
93
83
74
70
69
75
82
87
88
86
84
79
72
66
68
77
90
94
90
84
87
93
98
94
84
75
74
77
77
75
71
66
69
89
93
85
72
69
73
76
77
77
80
82
79
75
73
77
83
88
88
86
81
79
75
77
82
90
96
91
82
75
69
64
65
72
81
87
85
81
83
89
93
92
87
87
85
81
79
80
82
77
71
78
72
73
75
76
74
73
74
76
79
83
88
89
85
80
78
76
79
80
86
91
88
84
80
79
87
92
92
86
76
70
67
76
84
85
79
72
70
76
80
84
88
89
89
88
86
85
83
79
68
67
69
85
97
93
83
78
79
80
81
82
82
83
83
82
80
77
70
65
68
77
84
83
79
75
77
81
81
75
71
71
82
93
95
88
77
69
69
72
77
78
80
81
83
87
85
78
75
73
69
67
74
82
82
75
73
80
89
91
85
77
74
78
81
82
79
70
67
68
74
79
79
75
77
80
81
74
65
58
60
72
84
90
88
89
89
88
82
77
79
84
83
82
82
84
80
75
67
67
65
79
78
76
71
66
68
77
87
89
83
74
70
73
79
83
81
76
75
78
81
85
85
82
84
89
95
95
87
78
69
68
72
75
80
89
100
101
86
76
76
86
96
97
91
85
78
73
72
68
60
82
85
90
91
88
81
74
71
73
76
75
73
75
83
93
96
89
81
75
75
77
84
91
92
92
97
104
104
93
78
73
78
84
84
85
87
90
86
80
80
84
91
95
88
80
73
75
74
73
59
76
83
92
94
91
84
76
71
71
73
74
78
83
88
92
90
88
85
87
82
77
78
83
86
87
88
90
87
82
80
87
95
95
84
72
71
78
85
89
86
82
77
73
73
70
63
58
56
59
54
80
79
75
74
77
82
84
87
85
82
79
80
84
85
82
77
80
87
92
88
79
76
77
80
79
79
80
84
85
88
89
87
82
76
72
76
79
82
84
83
80
74
72
71
64
47
32
27
39
49
91
80
72
71
77
84
88
90
89
90
94
93
85
80
77
78
84
83
80
76
76
80
84
83
80
82
87
91
90
88
83
80
80
82
87
91
87
78
77
81
82
80
72
66
61
50
35
30
40
55
79
72
73
81
92
95
92
89
83
82
88
93
91
82
74
70
71
74
81
86
88
88
87
90
96
101
95
82
74
77
85
83
79
81
90
92
87
75
73
74
79
79
83
86
90
85
77
71
65
65
83
71
72
80
89
90
84
77
73
81
97
104
94
86
83
84
84
80
81
84
83
81
81
86
96
102
96
83
75
77
84
85
83
84
83
80
75
73
73
73
75
77
84
92
92
86
77
71
63
56
76
71
74
76
81
82
84
81
76
76
84
92
91
93
97
98
96
89
84
87
86
85
82
82
83
82
84
91
94
97
95
95
96
96
90
81
75
74
76
80
80
78
80
83
83
84
86
85
82
77
72
80
86
82
75
74
82
84
78
70
68
74
82
86
85
81
77
78
84
90
95
97
97
91
82
75
80
93
104
105
99
91
91
91
87
82
77
78
78
77
76
77
82
87
86
86
89
90
92
91
94
100
105
101
89
76
72
74
72
71
74
76
76
72
69
70
80
83
83
79
80
89
100
102
96
89
82
83
82
76
75
80
88
90
85
80
77
81
86
85
83
84
86
89
84
78
76
80
82
77
101
88
82
87
93
95
89
82
79
81
88
90
87
77
75
86
100
96
81
62
56
64
81
89
95
96
93
83
73
66
69
81
94
97
88
78
76
83
94
96
91
85
81
78
73
69
73
78
81
73
81
64
55
66
83
96
100
98
96
94
90
88
89
89
84
84
88
86
77
64
55
57
66
75
86
96
101
100
97
98
97
93
89
86
84
81
78
84
86
88
85
80
77
78
82
84
87
92
95
90
80
72
67
69
77
84
89
95
94
86
81
81
90
93
87
83
80
87
91
87
81
80
86
97
104
105
102
100
99
101
98
90
84
81
83
81
77
70
70
78
85
83
79
77
83
87
91
94
98
96
88
91
89
84
80
82
84
80
73
67
71
84
95
96
89
83
90
102
104
97
91
89
99
108
108
99
88
81
80
79
82
82
88
91
89
78
68
63
69
80
88
88
87
85
84
86
83
83
88
90
87
94
93
87
80
78
78
73
65
62
72
87
98
95
86
80
87
94
91
84
74
72
74
77
73
69
72
79
83
81
76
72
73
78
80
79
75
72
73
78
84
87
89
93
95
92
87
80
77
79
84
87
93
90
82
73
72
76
80
80
81
86
90
88
81
76
75
80
82
80
75
74
74
72
65
65
70
78
87
88
81
70
61
63
72
83
85
82
79
78
80
84
89
93
93
89
87
82
77
71
82
86
92
93
87
79
78
84
91
91
86
83
82
81
76
72
76
84
87
85
85
90
101
107
101
86
76
74
76
84
85
86
84
80
80
84
87
89
89
84
80
83
88
90
85
79
79
83
88
86
83
88
91
90
85
79
73
72
77
80
81
81
80
84
83
80
82
87
89
81
73
73
89
104
105
96
86
82
80
82
85
88
93
89
81
77
79
86
89
89
89
86
87
85
84
81
80
83
90
93
87
91
89
86
81
70
62
60
67
73
75
74
81
91
97
94
84
79
77
77
72
70
71
77
82
85
86
87
88
89
88
82
77
70
69
68
68
70
79
90
99
95
88
85
87
87
80
72
71
79
91
90
88
86
81
80
78
78
81
82
77
74
75
83
90
90
81
74
75
87
96
95
85
76
79
85
86
82
82
90
99
92
76
65
65
69
68
68
77
91
103
101
94
92
96
94
83
73
72
80
89
88
87
84
80
79
81
85
89
88
86
84
77
70
67
70
76
82
87
93
98
99
92
83
81
85
86
82
80
89
99
100
90
82
79
82
82
78
77
83
87
88
89
92
94
93
85
83
86
91
82
87
89
85
76
65
64
72
81
88
91
91
86
80
76
77
80
84
87
82
78
79
83
83
78
74
78
82
86
89
94
94
94
94
89
87
84
80
77
71
68
68
74
83
85
78
67
63
73
87
78
85
91
88
78
67
65
72
82
88
83
78
75
81
88
87
82
82
83
80
74
70
70
79
81
76
71
75
84
91
93
92
89
88
84
82
77
77
77
79
82
81
77
76
81
79
74
68
71
82
80
83
86
83
76
69
68
73
77
79
75
69
66
70
74
76
74
80
90
99
97
84
73
80
90
92
82
74
81
94
105
99
85
73
75
81
85
82
83
91
100
96
80
68
71
86
96
92
86
86
83
81
82
79
73
69
69
73
77
79
83
83
79
73
69
67
73
82
92
100
98
89
80
80
87
91
91
85
87
95
101
97
83
77
84
95
97
89
83
87
93
94
80
68
69
80
88
89
87
88
83
81
87
90
83
71
72
86
94
92
84
84
84
76
69
67
74
84
87
82
76
77
81
80
75
75
80
85
87
82
75
72
80
90
100
98
88
79
79
84
85
84
80
77
71
66
64
72
89
98
87
85
88
91
83
72
70
76
81
84
82
78
75
68
62
64
75
83
79
74
75
83
88
84
75
69
71
77
76
70
61
63
73
87
89
83
70
71
78
85
84
74
69
68
70
66
66
75
95
100
87
87
86
84
84
84
81
76
75
79
85
85
76
67
63
66
72
74
72
76
86
94
94
84
77
78
81
78
75
71
73
79
87
87
79
71
70
72
78
81
82
76
74
76
84
87
87
86
91
88
87
90
88
84
84
87
93
95
97
97
91
82
73
69
74
79
82
83
81
76
74
75
76
76
78
81
85
83
82
87
95
102
103
94
81
71
66
72
79
87
93
93
88
87
92
98
98
89
79
71
89
91
89
84
75
68
71
83
97
100
91
77
66
71
81
91
97
101
97
83
71
64
67
73
77
73
70
70
79
91
99
100
95
87
83
75
72
74
78
88
94
92
83
72
70
76
85
83
70
54
88
79
77
82
82
75
66
64
74
87
90
85
75
75
84
96
98
99
96
89
83
77
78
83
83
76
65
63
72
82
84
81
76
81
88
90
85
78
73
72
76
75
69
60
56
61
67
68
58
46
89
82
79
83
92
93
83
76
77
87
89
85
80
85
91
91
84
77
73
69
63
62
75
91
102
96
82
75
82
86
83
75
72
82
92
98
95
83
77
79
82
82
73
63
61
64
70
67
57
48
92
93
89
87
89
86
86
87
92
90
84
76
75
77
80
75
68
64
62
59
55
61
76
92
96
88
79
79
86
89
83
71
65
74
87
96
92
86
86
90
91
84
71
59
58
61
66
66
62
60
89
89
90
90
87
82
80
82
89
90
85
82
80
76
71
67
69
75
79
81
82
85
86
88
81
74
75
81
86
88
74
64
66
78
89
87
82
76
77
76
71
61
53
49
48
52
60
65
68
66
83
83
87
86
85
81
79
82
89
91
92
94
94
91
84
79
80
86
95
98
95
87
83
85
83
85
86
92
95
92
83
77
86
98
99
85
68
61
65
68
67
63
56
51
49
53
63
70
71
61
78
77
72
69
68
73
78
86
92
93
89
88
93
102
103
92
82
84
90
94
89
78
79
88
96
89
80
81
91
98
97
90
92
97
97
83
70
69
78
85
87
82
74
68
63
60
60
63
65
63
69
66
65
67
70
75
78
84
90
92
86
79
84
96
100
91
82
78
84
86
82
80
90
100
101
89
71
65
72
83
88
89
85
82
80
78
81
86
93
92
89
81
82
79
80
72
64
61
63
66
71
75
78
79
78
76
76
79
84
90
92
88
86
85
86
87
84
81
77
78
84
90
94
96
93
88
83
77
73
77
86
88
82
74
71
76
85
91
90
86
79
77
77
81
86
84
80
74
68
69
82
83
80
78
77
77
79
81
81
86
94
97
92
87
84
87
87
86
83
88
95
97
93
88
85
86
85
83
83
90
95
91
83
78
79
81
81
77
71
66
69
74
79
81
81
80
80
79
74
66
77
76
74
78
83
90
90
83
75
72
78
86
94
98
97
94
92
90
93
97
99
96
91
88
87
85
79
75
81
91
94
85
77
76
83
86
85
79
74
74
79
84
85
85
82
73
70
70
69
64
74
80
84
81
81
81
78
72
66
66
70
76
84
93
100
101
99
93
90
87
84
88
88
88
85
82
81
82
82
83
83
82
80
81
84
87
91
93
97
101
102
97
91
89
90
84
78
73
69
66
79
92
87
77
69
72
76
75
72
75
84
85
80
74
76
84
92
90
81
73
77
89
97
89
76
74
82
90
88
81
82
86
92
93
89
86
85
82
86
90
90
86
82
86
91
96
91
82
78
78
88
93
85
71
66
72
83
85
82
81
84
85
84
78
75
76
80
80
81
78
81
88
94
90
83
80
82
87
89
90
86
82
80
80
81
83
80
80
84
83
78
71
72
81
87
87
83
78
81
83
87
92
92
84
75
70
73
82
90
86
76
71
84
98
101
89
74
74
85
91
90
85
84
87
84
79
75
78
87
91
86
70
62
69
78
83
83
87
93
94
89
81
75
78
82
80
75
70
72
77
81
88
93
92
84
70
68
81
94
95
83
73
77
92
102
98
86
80
85
94
95
90
85
84
80
75
75
79
86
86
81
77
79
88
91
88
82
80
83
90
93
90
84
78
80
80
77
67
66
72
79
81
80
75
72
69
69
75
82
88
88
81
72
73
86
97
97
92
87
84
84
83
82
83
88
95
97
94
86
80
81
84
86
89
90
90
87
82
82
87
93
94
89
85
81
80
74
65
61
67
79
77
70
59
55
60
68
72
75
83
90
92
86
77
78
83
89
90
87
82
80
78
80
80
83
87
88
85
83
80
78
73
70
73
79
86
84
82
82
88
92
93
89
84
80
80
79
76
67
65
86
85
83
75
67
64
70
77
77
79
84
91
91
87
83
83
87
88
83
78
80
84
83
79
72
68
71
78
82
81
75
73
78
85
88
84
72
68
70
79
89
91
89
83
80
81
87
85
78
66
85
88
96
94
86
81
81
84
80
78
80
85
85
86
89
92
89
79
70
69
77
84
83
78
76
78
82
83
83
83
84
88
94
95
90
81
75
71
74
79
83
83
81
81
82
82
81
80
81
80
75
76
82
79
73
74
80
90
94
92
86
82
80
80
81
78
68
62
65
73
82
84
82
79
81
82
83
82
85
92
94
88
78
68
69
76
82
86
88
89
87
81
79
82
89
89
82
75
80
88
76
73
69
66
62
62
71
81
90
92
84
74
67
65
64
61
55
59
69
81
88
88
85
84
85
84
80
83
87
91
91
87
76
68
67
73
78
75
75
77
84
89
92
92
92
90
84
80
78
76
75
76
77
78
76
72
69
71
75
80
77
73
71
73
74
73
67
69
75
78
75
75
80
86
89
89
87
84
77
75
83
96
102
96
83
79
80
79
77
78
83
91
94
87
80
78
82
83
75
61
74
79
86
89
85
79
78
76
77
77
76
80
86
91
89
78
71
75
83
81
70
63
69
81
91
94
90
84
76
74
83
96
100
96
84
81
87
94
95
90
83
77
74
75
78
81
78
72
60
46
77
80
82
81
78
79
82
87
86
77
68
69
80
87
83
72
71
79
89
92
87
79
79
83
87
87
89
91
91
90
88
85
83
79
76
76
79
85
89
90
83
76
74
80
85
77
59
45
38
38
80
78
78
80
79
81
83
86
83
76
67
67
73
81
83
81
80
82
86
92
96
97
93
85
81
81
89
94
96
91
87
84
83
82
80
77
76
76
80
89
92
87
79
73
66
56
39
31
32
36
78
74
81
90
92
89
87
87
85
81
75
73
74
76
77
81
81
82
82
83
84
85
84
85
83
84
81
73
69
72
82
93
100
103
96
86
78
80
87
93
97
90
84
79
78
78
79
78
73
72
78
76
88
96
92
81
81
80
82
80
81
83
83
84
85
83
82
80
83
86
84
78
72
73
78
78
71
69
74
83
90
94
99
101
93
77
65
69
87
102
106
99
93
90
88
87
86
82
74
70
70
75
79
76
73
74
85
92
85
79
78
82
83
84
84
85
87
89
92
90
85
79
79
81
83
80
79
82
87
88
90
87
88
89
86
77
68
72
87
100
100
93
88
88
91
89
86
82
76
73
85
85
82
73
72
79
95
101
94
81
75
77
82
84
77
71
71
79
88
89
88
87
89
89
85
83
83
87
90
89
88
91
94
91
87
85
82
84
88
87
81
76
79
85
90
90
89
90
94
94
101
93
93
98
100
96
91
85
83
79
74
71
75
82
82
75
65
65
75
86
90
91
90
87
84
81
81
84
84
85
87
93
104
108
100
86
77
77
83
82
77
76
82
86
84
78
77
85
90
83
86
80
82
96
104
98
85
74
75
77
74
69
73
84
96
99
90
82
82
87
89
85
83
83
87
95
97
93
89
86
86
92
99
100
92
81
74
78
87
90
85
85
87
89
85
77
76
75
71
62
77
70
70
79
85
82
73
72
77
82
82
78
78
87
96
104
104
96
85
80
76
73
71
75
89
104
106
98
88
90
95
92
81
72
73
81
88
91
94
94
89
85
84
86
95
103
101
90
77
71
68
64
69
78
83
79
72
71
75
83
84
85
82
81
83
86
88
84
77
73
75
79
85
92
100
103
94
76
69
78
93
90
77
68
75
87
92
87
82
83
87
84
77
76
83
94
94
89
85
89
61
58
65
77
85
85
81
73
72
78
85
87
83
77
73
76
79
82
80
84
90
98
104
108
106
97
83
70
68
75
83
85
82
77
80
82
77
72
68
75
82
85
83
79
74
70
69
74
88
96
79
71
67
70
76
82
83
77
71
74
81
88
90
88
86
86
86
87
88
91
95
97
96
94
89
88
86
87
88
84
78
76
72
74
74
75
75
77
81
84
84
87
92
98
96
87
78
78
87
93
88
83
79
74
75
78
82
81
79
75
72
75
81
89
93
87
78
76
82
88
95
95
95
93
89
86
88
91
89
83
75
68
72
79
81
79
78
82
92
97
98
96
96
101
99
88
79
76
78
81
78
81
80
78
79
79
83
88
93
90
79
69
65
70
75
74
70
76
86
96
100
101
105
108
104
95
88
87
84
80
75
80
91
97
95
83
75
72
78
90
98
99
94
83
72
63
59
63
71
80
82
84
81
80
84
87
87
86
89
91
87
78
69
69
74
78
79
82
88
92
91
88
87
86
83
80
82
85
84
78
76
85
91
93
89
85
83
80
76
73
77
79
74
70
71
74
76
77
80
89
86
89
88
88
88
89
84
79
81
85
85
82
83
86
94
93
87
79
75
78
84
87
85
81
79
80
82
83
78
75
75
80
82
80
79
84
93
93
84
73
68
67
71
78
88
95
89
79
75
79
77
78
84
86
84
82
83
86
90
88
85
84
85
89
93
91
85
79
77
79
86
95
100
102
104
100
89
76
69
74
89
95
93
83
77
78
80
83
79
77
78
79
82
87
89
86
78
73
71
76
88
79
75
74
81
84
91
91
89
85
84
86
88
88
84
83
85
88
89
88
84
79
78
83
90
93
89
77
71
83
97
101
95
83
78
78
77
77
77
76
76
77
82
87
89
85
78
76
81
90
94
89
77
75
83
94
94
88
78
77
84
89
90
90
93
91
86
84
83
87
85
76
64
58
62
72
79
79
77
75
79
83
87
86
86
86
88
87
82
76
68
66
74
86
95
91
80
74
81
88
84
81
75
73
80
90
91
84
78
80
85
89
86
90
93
91
81
70
68
77
84
83
74
72
74
76
74
71
67
63
66
76
84
91
92
90
87
86
80
77
76
79
83
87
91
88
82
75
74
77
86
79
68
65
69
75
78
81
83
92
96
91
81
72
75
78
75
68
67
74
83
88
88
89
89
84
75
68
67
76
87
91
82
71
67
74
84
85
78
76
82
90
90
83
79
84
87
88
82
80
89
85
83
78
74
75
79
85
94
98
99
91
79
66
62
68
74
79
80
88
96
101
95
84
75
72
73
74
76
85
96
94
77
56
53
67
84
89
83
79
86
94
93
89
82
84
88
90
89
88
72
81
90
93
85
74
78
88
96
95
90
87
86
80
71
67
71
81
91
99
100
100
91
76
66
65
72
78
78
78
79
81
76
72
72
76
76
78
81
88
93
94
93
91
89
84
81
81
87
91
70
76
88
92
84
71
67
75
81
79
78
82
88
87
74
62
60
67
76
81
85
88
87
81
76
78
84
90
90
86
75
72
73
77
82
79
72
71
76
82
83
77
72
74
82
83
76
74
80
83
77
77
83
86
85
81
81
80
76
73
73
76
77
73
66
63
65
67
69
76
85
93
91
87
80
82
88
92
94
90
79
72
73
80
86
82
76
73
70
69
71
71
71
74
81
85
80
79
81
81
86
91
91
84
80
82
93
97
95
83
78
78
76
74
78
82
89
95
97
92
86
85
82
82
81
81
81
83
85
84
83
83
86
89
88
83
76
76
77
80
84
84
79
73
72
76
84
91
92
84
90
99
96
83
70
65
74
86
94
94
92
90
89
90
92
92
94
98
100
93
78
66
66
75
82
84
82
82
84
87
89
87
87
87
87
78
73
77
89
95
91
80
66
61
65
71
82
88
86
76
81
78
77
82
87
85
78
73
75
85
92
88
79
74
75
76
74
75
78
85
85
81
77
79
82
83
80
82
90
97
94
86
81
83
86
82
75
77
83
86
79
63
55
63
77
84
83
75
66
60
90
80
76
84
105
113
101
84
75
79
83
80
70
65
68
74
76
78
80
82
84
84
85
86
82
73
66
73
90
100
97
86
78
82
89
88
80
72
74
82
82
75
66
67
75
87
85
69
56
52
98
94
88
86
91
96
96
91
84
81
82
81
82
80
79
79
82
85
83
78
70
69
74
80
78
71
66
69
83
92
93
86
80
84
91
92
87
81
80
87
92
88
78
70
68
71
70
62
49
44
73
82
88
90
88
83
78
77
81
84
86
83
84
81
79
76
74
75
76
76
73
70
67
69
76
81
85
84
83
81
77
76
82
89
92
89
86
88
91
88
88
83
74
63
49
45
48
50
47
40
64
69
83
96
99
87
73
64
73
85
87
81
73
74
78
79
78
77
81
91
92
80
69
67
76
85
95
97
93
83
75
74
84
95
95
86
79
81
85
85
80
77
71
56
45
42
53
62
61
50
88
82
75
73
75
78
78
78
83
87
85
78
74
82
92
94
90
85
86
91
89
78
72
74
81
87
93
99
100
93
82
75
84
93
95
86
80
80
79
78
77
75
74
70
65
66
71
75
69
56
88
82
71
58
60
75
83
89
92
89
84
80
82
86
91
94
95
94
86
76
68
67
75
82
90
96
100
102
98
85
78
75
82
88
90
87
83
84
84
80
79
78
81
84
85
81
73
65
55
48
67
73
75
75
74
75
78
79
84
88
90
88
83
80
83
93
99
99
86
75
71
76
80
82
88
96
102
96
82
72
70
75
78
81
86
86
85
87
89
90
92
88
88
88
88
82
72
63
55
52
70
76
80
79
78
74
77
79
84
86
90
88
85
82
86
93
97
91
86
87
94
93
86
82
84
86
84
79
77
80
83
78
77
84
89
87
81
74
73
76
80
82
86
90
91
86
81
79
76
71
79
80
80
75
76
81
88
88
84
83
82
86
88
89
90
88
85
83
85
88
92
93
93
91
85
75
68
74
83
90
87
80
79
85
88
85
81
78
77
74
71
73
83
90
92
84
80
81
80
71
75
80
82
82
81
83
80
74
72
73
84
91
93
90
86
85
86
87
82
73
74
89
101
98
82
70
70
78
82
80
76
75
77
77
78
84
90
100
102
98
92
87
88
88
85
81
77
74
70
65
74
74
72
75
81
84
81
74
66
73
85
95
93
84
77
76
79
80
75
70
73
88
99
92
77
73
79
85
80
75
75
82
86
84
83
86
91
92
86
84
84
85
91
96
99
93
88
83
81
79
84
75
66
64
71
85
95
93
85
76
76
82
88
89
81
74
71
81
87
88
81
79
80
86
86
85
84
82
79
79
82
83
86
91
93
91
89
85
83
78
75
78
87
99
103
94
87
89
95
95
88
91
90
86
81
77
81
91
94
86
73
69
81
92
91
79
76
87
100
101
87
76
76
85
88
80
70
66
70
78
81
80
84
90
91
85
81
86
94
95
89
84
87
89
87
80
78
82
89
89
88
93
100
101
91
75
64
70
83
93
86
79
78
83
84
79
76
79
89
94
92
88
83
81
78
72
70
69
72
77
82
88
92
90
85
80
77
78
77
81
87
91
92
89
84
80
78
78
80
81
82
77
75
77
80
75
68
67
73
86
95
96
88
84
83
81
77
75
80
88
89
87
80
77
78
87
95
93
87
85
92
95
90
83
84
90
92
85
72
66
74
87
93
96
93
90
84
77
72
71
69
68
69
70
74
78
83
80
75
75
84
94
97
93
87
85
85
85
83
80
80
79
79
76
75
78
83
86
87
92
94
90
85
79
85
95
98
87
75
72
77
84
87
86
89
93
91
80
64
54
68
78
84
84
81
81
85
84
75
71
75
85
91
90
86
86
90
89
84
76
73
79
81
75
62
58
67
78
85
85
81
80
86
91
91
87
83
77
73
75
80
81
78
75
79
86
91
85
68
54
84
88
92
89
84
80
80
76
73
74
80
86
85
79
75
81
87
88
83
78
77
77
72
68
67
73
84
93
93
83
74
71
76
85
88
85
82
79
80
82
85
84
83
82
83
84
82
80
80
81
84
84
84
86
81
78
76
74
73
77
82
86
82
74
71
72
76
78
82
83
80
74
69
69
77
82
82
84
89
91
85
71
62
63
71
79
80
81
83
89
92
94
92
94
92
89
80
75
80
89
75
74
76
77
76
75
74
73
75
77
79
78
78
75
70
63
58
63
74
81
80
74
69
71
71
67
63
67
78
91
97
93
86
76
67
65
64
67
72
77
80
86
89
91
90
87
78
72
70
72
64
65
69
75
75
76
76
77
78
77
76
75
75
74
72
63
56
59
74
79
78
72
68
66
70
73
78
77
74
74
83
96
104
97
81
69
73
80
83
78
76
75
77
75
71
70
73
76
71
66
69
74
79
80
80
79
78
79
78
77
75
74
77
81
78
73
66
70
79
83
81
75
74
78
85
89
90
84
75
64
66
82
98
103
93
85
89
98
99
90
76
72
73
74
74
77
81
80
73
64
73
79
82
81
75
72
74
77
75
69
62
62
74
85
85
77
70
71
78
84
87
87
91
91
90
85
80
83
80
76
74
77
86
97
96
89
86
89
92
89
83
80
80
82
87
86
81
71
60
53
63
67
72
71
67
67
72
79
78
69
57
59
71
83
84
79
73
70
75
81
88
92
88
83
79
78
81
85
88
89
85
81
80
80
77
76
79
86
91
89
85
81
78
72
68
59
54
46
42
38
87
89
97
96
87
79
81
92
98
91
78
75
80
89
97
100
99
94
82
77
79
86
91
87
79
76
75
77
75
74
81
94
107
106
97
84
81
86
92
96
92
89
84
83
82
87
94
95
92
91
86
95
102
95
80
73
83
93
92
81
70
65
70
78
86
91
96
98
100
96
88
78
72
74
74
73
71
77
86
92
90
93
101
108
102
85
72
77
94
108
107
93
82
75
71
74
77
84
89
90
96
110
107
91
73
74
85
92
87
76
73
76
80
80
77
76
81
87
93
90
82
75
71
76
83
85
85
85
85
84
86
85
86
85
86
86
84
86
95
101
97
86
78
79
79
77
74
75
81
86
93
98
94
86
84
86
93
92
87
81
80
86
88
86
83
79
81
85
84
77
73
75
79
85
86
87
83
79
74
78
88
93
85
79
79
88
96
96
94
90
85
78
79
83
90
90
85
84
91
95
75
69
71
82
96
97
91
89
88
85
78
69
73
84
91
90
82
80
85
90
89
83
79
79
81
81
79
81
86
88
88
85
81
79
84
90
92
88
87
84
79
75
78
82
85
86
82
87
96
96
73
70
74
85
92
90
80
78
86
86
75
58
59
75
89
89
79
81
95
112
115
103
88
83
85
92
97
99
95
87
74
66
71
82
90
85
78
75
76
77
78
79
80
79
74
75
79
83
77
76
78
82
89
94
91
80
71
71
75
82
78
77
79
83
88
91
92
94
96
102
106
105
97
90
89
94
97
90
80
75
75
79
86
91
93
87
79
74
72
75
81
83
80
77
77
84
87
81
68
64
70
73
83
94
94
87
76
71
73
77
82
85
84
83
85
95
103
95
79
71
76
87
89
85
82
83
81
75
73
77
84
89
88
89
94
97
92
88
81
80
81
81
78
79
85
92
90
81
75
79
71
67
73
86
96
99
93
86
86
91
93
85
74
68
74
88
90
82
73
74
80
88
90
85
82
82
78
77
80
83
84
79
75
77
84
89
90
89
91
90
87
83
83
86
86
80
74
78
87
95
85
80
74
76
87
100
104
97
94
94
90
86
75
70
74
79
77
74
80
90
102
102
98
92
87
81
81
79
79
79
79
81
83
84
79
74
77
87
100
104
93
84
81
83
86
80
73
77
88
95
85
82
71
66
74
85
92
86
78
73
71
72
76
84
91
89
78
74
80
89
96
98
95
91
87
81
78
77
76
75
74
79
91
95
88
77
76
85
100
106
97
84
74
76
81
82
80
78
82
87
73
73
68
63
66
72
74
70
71
73
73
73
75
85
95
100
93
87
84
85
85
84
86
91
88
82
77
76
77
74
66
65
73
82
86
81
76
73
77
88
97
95
87
74
71
75
80
81
81
84
84
81
75
71
75
80
77
73
73
82
91
93
86
81
84
92
92
88
86
86
86
83
81
77
77
79
80
84
84
77
68
63
62
64
69
77
81
76
70
70
77
83
79
70
69
76
84
84
82
84
89
87
80
80
86
95
98
91
87
87
92
94
87
76
71
73
79
82
84
86
89
91
83
75
73
77
86
89
86
81
83
89
90
81
76
80
89
91
78
62
54
58
64
69
74
84
92
91
82
77
77
74
72
72
78
86
96
104
102
95
88
87
87
82
74
72
78
83
87
86
86
90
94
93
91
90
91
89
85
88
98
107
108
98
86
81
86
90
80
68
63
70
80
79
75
72
80
89
83
75
83
73
68
69
74
83
92
96
95
90
86
91
99
100
92
83
79
84
87
87
81
77
79
84
93
99
97
89
84
87
92
95
91
86
80
78
79
85
87
86
87
92
93
87
77
68
69
78
83
87
91
83
75
78
92
105
105
92
78
77
85
95
98
97
91
84
77
75
81
90
95
83
66
60
71
90
103
98
82
68
65
72
81
87
86
81
80
85
94
100
96
90
87
89
89
81
73
69
75
86
79
76
72
77
91
106
103
89
76
81
94
100
96
87
84
84
82
76
79
88
98
99
86
75
75
84
89
85
70
57
55
66
83
93
94
90
84
87
91
90
85
77
77
82
84
79
68
64
68
75
81
77
70
69
77
88
92
90
89
93
101
102
93
83
80
83
84
77
69
69
80
97
108
102
87
74
71
71
71
67
67
71
75
74
72
76
85
90
88
75
66
65
72
76
72
68
68
73
78
76
87
89
86
81
81
87
92
89
88
87
87
86
81
74
72
76
80
79
70
69
78
94
102
91
75
65
68
74
74
73
76
77
76
66
58
63
79
88
86
76
67
67
73
81
82
84
90
91
88
80
76
84
90
91
86
82
79
77
75
75
80
85
85
81
75
72
74
82
90
92
93
92
83
73
70
75
82
79
73
71
80
94
97
87
75
74
75
79
81
86
87
86
82
83
89
97
102
98
92
86
75
83
91
94
87
78
71
73
76
78
83
94
101
97
83
67
59
66
77
85
85
81
74
71
79
89
92
84
76
79
90
99
98
89
81
78
75
76
77
84
88
86
80
78
81
85
88
90
92
94
79
81
89
91
87
81
79
80
81
79
80
85
90
91
84
70
60
54
57
66
78
85
82
78
77
79
80
82
83
86
87
85
81
80
81
82
81
77
73
68
70
78
83
83
81
76
75
81
89
92
81
85
87
83
78
78
82
84
81
74
74
79
86
90
90
86
79
76
79
85
89
87
81
77
75
72
75
81
87
87
79
70
66
70
79
84
86
84
73
60
58
69
81
87
83
75
74
79
86
86
84
91
87
80
74
78
86
89
83
78
78
86
96
102
100
91
80
80
90
93
87
75
71
77
83
86
85
86
90
87
79
69
67
72
79
82
82
83
85
80
72
68
76
87
94
87
80
78
84
91
79
77
77
81
87
93
97
92
86
80
79
80
81
84
85
81
72
67
68
72
75
75
77
81
84
84
84
84
88
86
79
76
81
88
90
81
72
75
88
97
92
80
80
92
100
94
80
74
78
83
81
78
75
80
91
99
99
92
84
79
78
78
72
68
71
81
91
95
90
83
82
83
85
83
75
72
72
80
87
86
81
78
81
86
88
81
71
67
75
88
95
88
79
78
80
80
77
64
56
55
94
92
84
78
77
85
91
89
83
78
79
82
85
81
81
87
99
109
106
96
85
82
83
85
86
88
91
91
89
87
90
89
85
83
81
81
79
75
76
83
93
90
80
71
67
70
71
63
43
32
80
80
79
78
79
83
82
80
82
84
84
82
83
84
89
90
87
82
78
78
80
82
84
86
97
103
102
92
85
84
89
96
96
91
83
80
84
90
95
96
92
88
80
72
67
64
62
54
41
32
62
62
72
87
95
90
78
71
77
86
85
74
67
75
90
96
91
75
68
76
86
86
84
83
85
85
82
74
73
77
81
85
86
84
77
75
80
91
98
97
89
83
79
74
70
64
58
51
44
46
84
83
83
83
86
85
79
73
74
79
81
74
66
70
86
96
96
86
82
83
89
88
85
79
74
72
74
76
77
79
78
75
75
75
74
73
79
83
82
78
78
80
81
76
72
70
69
64
58
55
99
100
88
75
74
82
83
80
77
77
79
79
77
70
69
79
89
93
86
80
79
85
86
81
76
79
88
96
90
82
73
72
75
82
84
84
83
83
79
79
79
80
78
72
68
72
74
75
68
60
83
90
90
85
83
83
82
81
79
78
78
81
82
81
79
83
90
89
81
76
77
85
87
83
84
90
99
100
91
76
69
68
74
82
86
87
86
87
90
95
94
88
82
72
71
74
74
72
70
65
79
91
94
88
81
74
76
80
82
78
75
75
84
95
105
105
92
79
70
72
77
82
84
84
86
88
90
88
88
82
76
70
72
78
83
80
78
81
90
95
93
89
92
94
92
89
80
77
78
75
84
93
90
73
61
65
79
88
85
81
76
78
83
88
96
96
92
82
72
65
65
72
83
89
86
77
73
80
87
89
79
74
75
81
82
81
77
79
84
85
83
87
94
98
95
90
84
84
83
78
83
82
77
74
77
83
87
88
84
84
88
92
87
79
75
78
89
97
93
78
69
73
86
91
85
77
78
82
84
81
77
76
76
75
79
84
86
88
88
87
86
87
87
78
72
73
76
78
79
75
80
71
71
82
97
100
90
77
78
85
93
96
90
83
77
78
82
88
93
88
81
79
81
84
88
93
94
86
80
80
88
92
84
75
76
86
97
93
85
79
81
83
83
77
70
66
69
74
73
70
79
75
76
82
90
96
93
90
85
84
84
85
89
90
87
77
77
83
94
95
82
68
64
74
88
97
92
81
76
83
92
97
94
86
87
95
102
97
84
74
68
77
89
95
88
76
71
78
84
83
75
78
80
79
78
82
88
91
91
85
78
78
82
88
81
76
80
92
104
99
83
68
63
72
81
80
76
74
76
84
92
98
99
98
97
95
96
95
92
84
79
83
92
99
95
86
82
86
90
89
83
77
72
74
76
78
76
75
79
81
84
85
87
87
85
81
83
87
91
89
86
79
77
72
70
69
71
74
76
82
91
101
104
96
85
81
83
90
90
91
90
91
92
90
86
83
82
83
87
87
86
77
69
74
80
85
84
78
75
79
89
97
100
98
95
89
83
79
80
83
84
77
69
63
66
71
74
72
70
75
87
97
92
79
73
81
90
91
87
82
85
89
90
86
81
77
80
83
85
84
68
76
81
84
90
98
101
94
84
79
82
88
93
95
93
89
85
86
88
86
81
78
75
71
69
73
80
82
83
84
86
84
80
74
76
88
93
90
84
80
82
87
88
85
83
88
90
88
81
71
64
75
83
82
83
84
85
88
87
83
80
77
81
83
83
84
86
87
86
83
81
86
85
78
69
70
82
99
104
97
84
77
75
75
76
83
86
87
83
80
81
81
79
78
83
92
95
86
73
66
83
81
79
77
73
70
69
72
78
84
86
86
85
82
80
77
82
86
84
80
78
81
81
77
70
72
81
92
93
85
74
69
73
75
76
79
84
84
82
82
82
84
85
83
83
83
82
78
75
76
81
79
79
85
88
86
79
72
66
71
81
90
93
88
80
82
85
88
84
80
75
73
74
79
85
83
77
70
69
72
74
74
77
81
84
85
82
82
81
82
90
96
100
97
90
81
74
74
77
81
71
71
76
84
87
87
82
75
63
58
68
83
93
94
89
81
79
79
78
77
75
74
75
80
83
81
75
73
77
83
87
90
88
84
81
80
81
82
82
80
81
86
92
93
88
79
73
73
73
75
73
72
72
74
74
76
83
80
77
73
73
76
81
81
80
76
74
74
77
81
83
84
79
74
73
77
85
93
93
89
86
82
82
77
69
69
79
93
94
85
78
76
81
78
71
63
68
72
74
76
74
77
81
81
81
83
87
91
88
82
78
76
73
74
76
78
81
84
88
92
96
100
97
91
83
78
81
84
85
77
73
76
84
88
83
76
79
90
92
86
80
83
81
74
60
57
66
79
83
80
74
78
83
83
81
83
89
92
87
78
73
76
83
88
86
80
78
76
81
86
91
97
102
102
94
83
73
74
75
75
73
76
89
104
103
92
83
82
80
79
81
85
87
81
73
72
79
81
75
67
65
73
74
70
66
70
85
93
89
79
73
76
84
87
83
75
65
64
70
78
83
83
83
85
90
87
82
78
79
79
78
77
78
82
88
88
87
88
86
80
75
72
77
78
77
74
72
67
57
54
88
89
92
87
83
79
86
96
98
90
79
76
83
88
86
82
81
79
77
72
72
79
85
89
86
84
87
90
91
86
80
77
82
88
93
89
81
77
77
76
76
78
80
85
91
97
100
98
93
92
91
93
84
71
63
72
86
91
88
81
78
80
81
82
85
90
95
96
94
87
84
81
86
90
85
77
77
85
95
95
86
77
80
91
97
92
81
76
81
89
88
81
75
67
61
61
67
78
85
90
107
111
97
78
70
74
83
82
73
71
78
86
91
87
85
82
82
84
83
84
86
91
94
92
87
84
82
81
80
82
87
92
92
91
94
95
97
91
91
94
95
87
78
69
64
63
67
75
83
90
90
97
96
90
86
88
85
80
75
76
81
87
89
86
80
82
87
85
79
71
71
78
87
90
89
91
90
83
78
80
90
95
86
80
83
93
99
94
92
95
95
86
79
77
88
92
87
77
78
82
65
67
74
80
86
87
80
78
84
90
90
83
77
75
82
93
100
100
92
84
77
75
77
79
82
84
87
91
95
97
89
73
57
55
67
84
92
93
91
92
90
83
75
75
84
91
88
80
75
79
77
76
75
73
74
74
75
80
89
95
91
78
71
72
76
78
81
86
89
93
94
92
89
87
83
73
73
80
90
93
85
70
63
68
74
80
81
83
84
85
86
85
81
75
72
74
80
82
79
79
87
89
89
87
80
80
85
89
90
83
81
80
80
77
69
65
68
75
78
77
83
93
101
100
89
81
76
76
76
77
83
91
101
102
92
80
72
70
69
72
77
83
86
81
74
73
79
79
71
70
91
92
92
91
88
85
89
89
83
76
75
79
84
83
81
87
95
95
84
70
65
74
80
82
80
81
90
96
95
85
77
81
91
102
99
89
80
79
81
79
78
80
86
94
98
92
83
76
70
73
93
93
91
90
90
91
93
92
87
83
82
82
83
85
94
103
104
95
83
76
76
74
71
70
71
76
88
98
102
93
78
68
75
91
99
96
88
88
95
95
88
82
86
98
103
95
84
79
82
84
87
85
81
83
91
99
101
97
93
92
92
86
81
82
87
91
87
81
82
86
87
83
76
72
71
74
75
76
78
82
85
87
92
93
89
82
80
83
91
96
89
76
70
72
78
82
82
81
84
83
88
84
78
74
81
92
91
85
82
85
87
84
79
80
84
90
90
88
86
86
80
72
66
67
70
70
67
65
68
78
86
94
92
86
77
74
77
82
86
88
83
72
63
61
72
82
89
86
82
77
94
87
79
75
77
80
77
68
63
68
80
90
91
92
94
98
96
90
86
78
72
69
68
70
74
72
66
69
77
84
85
79
73
73
77
84
89
86
80
79
83
86
88
83
84
91
95
95
89
81
92
85
79
76
79
81
75
60
52
60
80
99
104
96
86
84
85
87
85
81
80
79
78
85
89
86
78
76
81
86
85
81
74
73
76
82
87
83
77
74
82
89
89
80
75
81
91
96
90
84
86
84
82
80
85
89
88
77
66
65
78
91
90
77
66
68
79
86
86
83
82
80
76
72
76
84
88
88
84
79
82
86
88
82
76
72
74
77
79
78
80
86
82
76
72
81
93
99
90
74
83
87
90
90
87
87
91
94
92
85
79
76
76
74
70
70
75
81
83
82
82
80
76
70
69
78
92
95
87
79
75
79
83
82
77
74
78
86
89
86
88
95
99
93
83
82
93
100
90
73
77
80
86
89
85
80
80
91
99
96
85
79
86
87
84
74
70
73
78
82
81
81
83
87
90
95
101
100
92
85
76
74
79
82
82
82
87
95
96
94
91
96
101
97
84
75
80
87
89
86
72
74
82
89
87
82
79
82
88
91
90
90
88
86
80
76
75
78
80
81
81
79
76
77
86
97
105
102
93
87
81
82
85
88
87
80
79
83
90
92
87
80
80
83
82
78
76
80
84
92
74
81
90
90
87
82
75
71
76
82
88
88
83
77
79
87
91
90
84
81
81
81
82
77
76
79
85
89
91
89
84
81
81
83
80
74
70
73
81
87
83
76
76
83
86
81
74
72
76
83
83
89
92
90
87
82
75
72
70
69
70
77
85
88
88
87
85
87
82
76
74
83
95
95
82
72
71
85
92
90
81
74
76
82
82
77
76
82
92
92
82
73
73
80
80
74
68
70
76
79
83
87
83
82
88
97
95
82
67
59
65
77
89
92
84
76
71
75
71
65
62
71
85
89
79
75
78
88
92
84
75
75
87
100
99
91
86
91
99
92
82
70
72
78
81
83
87
86
80
72
80
83
79
79
89
99
96
80
66
65
77
88
89
83
76
76
77
80
78
69
63
64
66
70
74
79
83
78
71
69
78
95
102
103
100
95
92
86
83
83
82
79
75
80
88
99
103
95
81
74
85
85
86
87
93
97
89
76
70
73
83
91
91
85
86
88
92
93
94
88
80
72
65
66
74
81
81
69
60
68
87
104
104
93
83
83
83
80
77
80
87
89
88
84
84
83
85
83
87
95
85
83
85
87
90
91
83
76
74
76
82
86
92
97
100
97
89
80
79
83
87
87
83
77
76
79
79
77
75
78
87
98
98
89
74
66
68
77
78
78
81
90
99
96
84
73
70
74
86
95
78
79
77
79
80
78
78
75
75
77
82
84
90
95
95
88
75
70
73
82
87
85
80
75
76
76
80
86
90
89
87
80
76
69
64
63
68
75
74
67
68
83
97
100
94
85
77
71
68
69
84
86
84
79
74
74
78
82
80
78
79
80
80
81
79
75
72
76
88
93
85
73
66
71
80
83
81
83
87
85
79
68
64
67
75
81
81
79
78
78
80
83
87
90
92
84
75
66
63
65
91
94
89
79
69
69
78
88
85
79
75
75
78
82
84
80
77
80
82
80
74
73
77
85
88
85
81
79
76
70
64
69
80
94
101
95
86
82
89
99
99
90
82
82
78
71
65
63
69
73
77
81
80
74
65
68
78
89
88
81
76
77
84
84
83
83
85
85
77
66
62
71
84
89
88
84
82
81
77
72
72
79
87
92
87
79
79
81
89
96
93
87
77
74
71
67
66
67
66
58
76
77
74
70
67
73
81
85
83
82
84
89
93
88
84
85
88
88
80
70
66
72
81
85
86
86
86
85
83
85
90
94
90
80
70
67
69
75
78
85
89
84
75
67
65
71
77
74
59
42
84
77
70
69
74
82
83
79
79
84
92
94
94
91
90
91
89
87
80
77
79
82
89
93
93
89
85
78
79
84
92
95
92
89
85
82
78
81
83
84
83
82
73
71
73
77
75
66
51
44
74
71
71
76
81
84
80
74
77
85
89
88
83
83
87
90
88
83
81
83
87
89
93
95
96
88
76
67
70
80
87
90
88
88
90
91
86
86
85
81
78
74
72
77
80
76
62
52
44
49
72
81
85
86
86
87
84
77
75
78
81
84
81
75
73
76
80
83
84
90
90
91
88
83
81
76
70
67
72
82
89
89
86
80
78
76
78
76
73
72
77
84
84
79
75
71
68
62
59
62
85
88
88
85
86
87
85
78
77
80
88
92
90
79
70
73
81
85
83
79
81
88
90
85
78
71
71
74
79
83
86
86
84
81
75
73
71
72
74
80
90
92
84
70
65
74
82
89
86
77
92
89
88
89
89
86
80
81
83
88
91
91
91
92
89
88
83
81
76
74
76
85
92
93
88
80
83
86
89
82
77
73
76
81
82
77
75
78
87
95
95
85
74
62
63
75
84
87
84
75
90
96
96
90
86
83
83
88
89
85
80
79
85
95
100
93
85
77
74
72
73
80
89
96
93
87
85
89
94
90
80
73
76
81
84
81
77
81
87
92
91
84
76
71
72
78
78
76
74
71
89
98
93
77
69
77
91
97
91
83
78
81
84
83
86
86
88
85
78
72
70
78
87
92
87
78
77
85
91
92
87
85
86
90
90
84
76
70
75
83
90
89
85
78
76
82
85
85
83
80
88
87
80
73
70
77
88
91
90
85
85
84
81
78
76
83
91
96
95
89
80
76
78
81
83
83
84
84
83
83
87
86
86
87
90
86
76
66
71
81
90
88
76
67
68
79
87
87
85
81
84
82
81
81
79
75
71
74
82
88
88
83
79
80
87
91
93
94
95
92
83
74
69
75
85
94
91
80
76
81
88
87
78
71
75
84
87
82
79
80
86
82
75
69
68
77
80
80
75
73
71
81
88
84
79
74
71
74
83
87
91
86
80
81
89
92
90
86
80
75
73
72
73
79
86
90
86
78
76
82
88
85
73
64
72
89
103
103
89
76
74
80
87
90
87
82
81
80
76
76
64
71
75
75
76
83
89
88
86
84
84
85
82
79
78
80
85
84
78
73
75
80
86
82
77
78
86
90
91
89
88
85
78
78
83
94
104
102
91
81
78
84
89
94
95
90
89
87
85
85
78
71
63
64
73
84
89
84
78
76
79
84
85
82
79
77
81
84
84
82
85
89
87
80
72
75
84
90
89
88
91
97
95
88
83
82
83
87
90
92
93
90
88
83
81
81
81
83
83
85
86
85
80
79
81
84
82
78
75
78
85
90
91
86
82
82
84
85
88
87
82
78
75
73
74
74
74
73
72
80
91
99
96
84
75
74
79
86
89
91
94
92
88
79
68
63
65
75
82
86
84
88
90
88
89
88
86
84
88
95
96
94
90
86
83
81
82
81
84
82
79
76
78
84
85
83
80
80
85
89
91
88
79
75
75
83
88
89
90
91
93
92
89
83
75
71
74
81
88
87
90
89
84
79
76
75
76
84
96
102
94
85
84
89
93
89
83
77
73
77
80
88
92
90
82
76
83
96
104
101
88
74
67
65
73
83
90
91
89
88
89
89
89
86
85
86
87
84
85
87
86
83
74
66
61
61
67
81
91
92
85
79
83
93
99
99
90
81
71
67
73
84
91
90
79
74
76
83
86
83
77
76
75
74
74
81
88
90
85
80
81
86
88
86
84
85
85
84
81
78
67
64
63
66
71
77
82
84
82
80
83
87
94
95
93
92
88
82
73
68
70
77
88
93
94
91
85
77
69
68
73
82
89
91
88
87
89
90
84
80
79
84
87
86
83
81
84
86
87
80
74
71
69
74
80
87
91
88
80
76
81
92
100
96
85
81
82
80
76
75
78
87
95
97
97
94
90
85
80
78
77
77
76
77
80
86
89
92
90
84
79
80
84
86
87
82
84
86
87
86
91
88
83
76
72
77
89
93
91
85
79
79
82
81
78
79
82
80
81
83
87
98
103
100
89
77
72
73
81
86
85
78
70
69
72
81
86
91
89
86
85
86
90
88
80
72
71
75
77
80
84
86
84
78
74
77
89
97
94
82
75
73
74
73
73
77
83
87
89
87
88
96
101
101
90
74
63
65
77
87
88
90
89
88
83
77
77
79
80
82
89
96
95
84
70
62
66
74
78
77
80
88
92
90
84
84
88
90
81
69
71
80
91
92
85
77
77
83
86
86
85
84
88
92
91
85
80
82
88
90
87
81
84
87
89
84
81
78
76
75
80
86
84
80
75
77
82
81
76
73
87
98
100
90
81
81
87
91
85
75
73
83
95
98
90
77
70
74
80
84
83
80
77
82
88
87
82
83
89
92
88
75
70
75
86
89
86
78
75
72
71
73
75
80
89
92
85
72
63
64
78
71
72
78
86
92
94
95
90
82
76
75
78
78
74
68
69
77
83
80
69
65
70
81
90
91
90
91
91
89
82
74
73
82
90
90
82
73
70
70
71
73
75
80
84
85
82
75
71
69
73
69
66
69
80
91
94
86
82
85
93
96
87
79
80
86
89
86
79
67
67
78
93
102
96
84
79
83
93
94
86
75
73
80
89
93
85
77
73
77
80
80
75
74
75
86
92
91
82
69
85
77
66
63
72
87
89
80
71
74
89
98
97
89
87
88
87
82
77
75
80
93
103
102
96
88
85
82
80
82
88
92
94
94
95
96
93
80
77
83
93
91
82
75
81
92
98
93
82
76
88
86
82
80
86
92
88
81
76
80
91
98
96
86
77
73
77
80
77
75
78
83
88
86
89
98
105
99
89
80
82
88
94
95
95
92
83
78
80
89
93
85
74
75
92
106
100
79
63
64
75
84
93
98
100
97
89
82
85
90
93
91
84
73
68
73
79
81
76
71
73
82
85
83
81
85
92
94
91
90
87
82
82
84
85
83
81
80
87
92
92
86
77
78
86
95
91
76
61
63
77
85
90
90
89
89
89
88
86
83
83
81
76
75
77
76
77
71
64
65
72
83
91
90
83
74
68
68
76
93
102
99
89
78
75
81
89
94
89
86
89
93
93
84
74
73
80
83
78
75
93
92
86
82
79
83
90
92
87
81
76
78
80
83
78
73
68
64
61
56
59
68
81
93
95
90
82
77
78
83
92
94
88
76
71
79
91
97
88
76
76
82
88
87
79
80
82
83
78
73
95
92
88
84
79
80
88
91
87
78
73
77
83
82
76
72
74
77
76
68
62
65
72
79
83
85
91
97
94
79
66
64
74
82
84
80
78
86
89
84
75
70
79
90
97
94
84
75
72
73
78
79
82
83
81
81
85
86
82
73
70
77
85
89
86
83
82
84
84
84
83
81
79
76
69
71
81
95
97
89
74
67
81
100
107
96
83
78
80
79
74
73
82
94
100
93
80
75
76
77
69
69
76
81
84
83
81
81
80
80
81
83
85
89
88
87
88
87
86
86
85
81
76
73
77
84
89
93
91
88
87
83
84
90
96
95
85
73
66
66
73
77
81
83
86
87
86
85
82
78
85
84
86
91
89
84
77
74
77
87
93
91
83
79
78
88
93
92
90
86
80
72
65
71
78
91
96
92
88
87
86
83
74
67
67
74
78
76
70
71
74
77
80
81
86
95
100
94
84
75
102
99
100
101
97
94
87
80
75
74
82
88
85
82
77
75
81
84
86
88
86
82
77
73
78
80
80
82
88
94
98
93
84
77
77
82
87
87
81
75
75
83
92
100
103
104
101
93
85
79
91
86
86
88
93
97
99
91
75
67
69
79
85
82
73
71
77
85
87
87
84
81
80
84
88
82
72
68
78
91
99
96
90
90
95
97
95
90
81
74
78
86
96
99
98
93
92
91
86
80
76
79
82
85
89
90
90
82
71
66
68
75
78
75
75
82
91
90
83
76
73
74
76
83
90
93
88
80
75
76
79
77
77
82
87
87
84
82
83
88
91
89
88
84
84
88
91
89
82
73
71
83
96
100
94
82
69
65
63
66
67
71
73
76
83
88
88
80
71
69
71
75
76
75
79
90
95
93
83
75
71
71
73
79
79
76
78
84
94
99
94
89
84
85
89
92
91
87
80
75
71
80
98
109
98
80
67
68
78
82
79
73
72
74
75
77
79
80
77
71
71
74
78
79
79
80
81
81
78
76
74
75
81
80
80
78
87
95
97
88
76
72
78
86
90
87
85
86
88
87
79
83
92
95
87
78
77
85
95
97
89
77
71
67
68
76
87
91
84
70
64
71
82
89
85
76
69
69
71
75
79
79
79
77
77
80
87
90
87
76
65
66
75
81
83
82
86
91
94
91
85
88
90
85
73
64
65
82
95
92
80
67
64
72
80
88
93
90
81
69
65
70
82
87
84
73
68
72
83
93
96
88
78
69
69
72
71
70
74
76
79
80
85
92
95
96
91
86
82
82
80
84
85
81
75
67
67
76
83
76
63
60
73
90
96
89
84
87
90
84
74
67
73
79
78
75
76
87
100
105
97
85
84
87
88
77
65
64
74
88
92
93
95
99
97
91
81
75
75
80
78
80
74
76
84
95
97
92
82
74
72
81
91
96
86
75
70
78
87
82
71
64
67
72
77
78
86
95
101
96
83
75
85
100
105
94
81
76
79
86
88
90
89
89
86
79
76
77
74
77
80
80
71
67
85
108
115
100
82
78
86
90
84
73
68
69
71
73
71
64
61
63
68
72
77
83
89
90
89
87
83
77
75
78
86
92
91
83
76
72
74
78
84
87
88
88
86
76
63
61
79
79
71
71
88
107
105
86
73
75
83
83
71
62
69
84
95
99
95
87
81
78
77
78
78
82
84
84
88
86
83
78
71
67
70
77
80
80
78
78
84
87
89
90
89
87
75
61
54
62
86
81
74
76
90
96
89
74
70
75
80
82
80
81
88
94
99
101
101
97
93
88
86
85
82
81
86
92
90
85
80
82
86
85
73
64
64
76
87
93
96
99
101
95
87
78
69
62
63
69
86
82
78
81
86
84
79
77
82
88
88
82
78
79
82
82
80
78
79
81
82
82
82
84
83
85
86
91
89
84
80
86
93
90
77
64
65
76
86
91
94
98
96
89
84
86
89
81
66
55
75
81
84
85
81
77
77
84
92
96
90
79
68
64
65
70
74
81
89
90
82
74
73
79
83
84
83
80
83
81
79
78
77
79
83
84
83
81
80
84
91
92
80
70
71
83
89
82
68
54
76
82
85
81
71
66
72
86
93
89
81
76
76
76
75
73
72
82
91
90
81
77
82
88
90
86
82
80
81
77
71
70
72
78
88
95
94
89
87
87
88
82
74
67
66
69
74
79
80
74
67
72
75
77
68
66
75
86
91
85
76
72
78
82
79
70
63
64
67
69
72
81
94
97
91
85
80
78
78
77
79
80
82
75
71
75
82
92
93
88
79
72
73
78
82
84
84
84
82
75
67
66
71
78
87
89
86
82
81
82
83
82
83
81
76
72
68
68
69
70
73
80
85
82
73
66
61
64
69
80
90
95
89
76
65
60
64
70
77
77
75
73
75
78
81
83
83
78
71
62
83
76
72
79
93
98
87
73
69
80
95
102
96
83
75
75
84
90
93
88
83
78
77
72
66
62
62
67
75
83
86
82
77
77
76
69
60
57
60
69
74
77
78
80
80
73
68
62
58
54
87
82
76
73
79
84
86
78
76
79
87
92
91
78
65
63
73
87
97
96
89
82
81
85
89
90
90
87
87
83
77
68
68
78
87
85
80
71
65
67
72
77
82
82
77
69
61
55
58
58
78
85
86
82
80
85
92
89
84
78
76
81
82
74
63
56
64
82
96
98
91
83
82
86
97
100
96
88
84
82
83
81
82
85
90
92
89
77
68
66
73
82
86
81
74
71
69
74
78
73
76
85
89
92
95
94
87
84
85
87
89
92
92
90
84
81
83
86
87
82
80
75
73
78
82
81
76
73
74
81
85
89
87
84
79
74
73
72
73
78
81
85
84
83
83
88
92
93
88
81
83
75
75
83
90
85
76
76
85
95
95
92
90
90
87
83
83
84
86
78
69
66
74
79
79
71
67
71
82
84
82
78
79
82
80
71
68
74
85
92
93
85
77
74
78
86
91
89
80
71
83
73
66
68
74
78
79
81
85
86
85
81
79
73
65
63
73
88
95
89
77
75
84
92
88
76
73
81
90
89
81
75
78
83
86
83
77
76
84
91
94
87
75
62
62
74
83
86
78
68
80
82
77
73
73
82
92
92
84
80
85
91
90
78
69
68
81
91
94
90
85
84
86
84
82
81
83
86
89
86
83
83
85
90
90
85
76
70
73
83
90
85
75
65
66
77
88
88
82
75
78
85
91
86
79
80
84
88
83
82
84
91
95
96
92
86
82
77
79
86
87
81
71
66
74
86
90
86
80
81
82
85
89
92
93
85
74
66
73
85
92
85
75
70
81
89
93
91
86
78
72
85
90
84
70
64
68
76
83
84
83
83
88
98
101
93
85
76
76
80
81
78
71
69
76
79
79
77
75
79
79
76
76
83
89
90
84
81
86
95
94
87
81
80
86
96
99
96
90
88
64
81
85
77
68
65
70
75
82
84
87
86
85
86
93
99
99
92
79
71
74
84
92
90
81
76
73
76
78
80
78
75
68
69
77
87
92
90
86
85
89
89
86
85
89
97
102
98
89
86
76
78
77
75
78
85
88
83
80
82
89
91
86
79
77
84
90
84
75
69
77
97
105
94
79
78
85
90
85
81
81
80
76
71
74
83
87
81
76
77
85
87
82
78
82
87
92
89
83
82
88
81
75
76
83
91
92
86
78
76
80
86
87
78
68
62
67
75
78
83
88
94
96
87
81
83
92
94
89
86
85
84
79
74
75
79
82
78
77
81
85
87
82
77
76
80
82
82
81
83
79
82
84
84
81
82
80
79
77
75
75
80
79
75
68
67
75
84
87
84
78
78
86
96
97
91
89
89
90
93
91
84
79
74
74
79
81
81
80
82
84
85
83
84
84
82
79
77
79
82
83
86
87
86
82
77
73
73
77
81
86
86
83
79
80
82
82
80
75
68
64
71
87
100
100
87
73
73
87
99
99
91
83
80
83
85
86
84
85
87
87
85
83
82
82
82
78
78
82
87
100
93
86
82
81
79
78
81
88
91
91
86
89
93
96
95
84
76
67
66
71
82
89
93
86
75
68
73
85
93
92
83
75
77
82
86
86
83
82
85
87
87
86
86
86
83
81
82
86
94
85
85
80
74
71
74
79
82
89
90
85
80
81
91
97
97
92
83
75
72
75
84
89
86
81
78
81
83
83
79
75
76
78
79
82
85
87
86
81
76
81
88
94
94
89
90
89
88
86
85
66
65
67
66
68
70
75
83
88
88
85
83
80
81
83
87
87
82
75
72
74
79
81
82
81
85
89
88
80
71
71
78
85
89
86
85
87
90
89
85
83
86
87
87
88
90
91
89
85
83
75
71
71
74
78
81
86
86
88
88
87
90
91
92
88
85
83
81
78
78
81
88
91
87
82
82
82
82
80
76
74
73
75
78
81
82
83
83
88
92
91
86
83
84
87
89
88
86
82
82
87
86
81
76
75
80
89
99
98
89
79
78
84
88
84
80
79
82
85
85
87
89
92
95
90
79
70
66
68
75
79
81
82
86
90
88
83
78
79
83
87
87
84
86
88
88
84
76
73
78
77
83
83
73
59
60
73
86
89
80
72
73
77
75
69
67
73
83
87
84
74
71
75
86
89
86
76
69
68
73
82
88
94
95
93
87
81
78
77
78
81
84
82
85
90
89
84
78
79
85
76
84
86
78
62
57
63
70
70
68
71
80
88
86
77
73
77
85
88
80
68
61
64
75
85
87
87
87
89
92
86
77
70
68
75
82
84
83
79
79
78
77
79
82
92
96
89
80
81
89
88
97
98
90
75
66
67
73
76
71
72
79
88
92
90
84
84
86
88
84
78
70
71
75
82
81
81
86
97
105
99
77
61
58
73
85
88
82
77
79
81
84
80
81
90
94
87
74
70
77
78
74
76
84
92
95
92
87
85
83
82
84
87
92
91
88
88
97
107
102
84
72
68
74
78
81
78
78
80
82
82
83
88
89
87
79
77
79
83
86
81
76
75
77
74
68
66
68
72
69
61
64
76
92
102
101
91
84
87
94
99
96
82
77
80
87
89
91
90
85
81
82
84
84
81
82
87
90
92
88
89
90
86
77
74
75
77
76
79
84
84
82
80
83
92
107
113
108
91
71
70
63
62
73
84
93
90
82
81
85
93
95
89
86
83
79
78
82
87
92
89
84
76
73
74
84
95
97
92
90
90
91
86
80
78
82
78
72
67
74
81
82
77
77
90
111
118
106
88
70
87
77
67
67
75
82
83
80
80
85
92
101
103
97
86
72
66
71
83
90
89
82
73
66
71
82
93
94
90
83
81
86
92
95
93
83
76
71
76
79
79
72
71
79
95
108
104
88
71
68
76
81
90
95
94
91
86
87
86
87
87
88
89
82
72
64
64
63
65
71
79
86
86
82
79
81
84
78
73
73
80
89
102
106
96
80
68
71
77
82
80
81
83
92
96
95
91
86
75
73
71
83
94
100
102
100
98
90
85
76
70
69
72
74
75
74
71
64
60
66
76
86
86
86
90
94
90
78
68
74
87
92
89
82
81
84
87
82
75
73
79
91
95
89
76
71
77
86
87
82
86
87
85
85
87
87
86
86
86
85
83
79
77
83
91
89
78
67
68
73
76
74
72
77
91
101
100
89
78
78
79
75
64
58
72
94
108
102
86
74
76
81
80
76
76
81
87
87
83
76
84
79
79
81
83
81
81
83
86
92
91
87
82
82
83
78
71
71
74
77
80
84
86
87
83
78
77
79
81
77
75
73
74
75
79
84
88
91
89
83
75
69
67
73
85
95
94
84
80
79
66
66
75
82
84
79
78
80
79
74
72
78
84
80
66
59
65
77
85
84
90
98
100
89
74
66
69
78
84
86
87
89
94
93
90
83
78
74
72
72
74
77
82
86
86
79
76
74
79
84
70
72
85
90
85
76
73
76
78
74
73
79
84
80
67
64
77
88
91
88
87
90
89
83
76
82
91
94
88
84
79
75
75
79
87
92
89
76
64
61
73
87
97
95
85
75
73
76
80
79
75
87
99
100
89
78
71
73
80
86
89
88
84
80
78
82
88
85
80
79
80
86
88
86
87
93
98
94
86
74
65
61
64
70
76
78
79
80
78
76
76
77
82
91
96
97
91
85
83
80
74
85
95
97
92
84
81
81
82
83
83
84
84
84
85
85
84
81
77
79
83
86
89
91
91
89
86
84
83
83
85
85
86
86
77
70
73
83
92
90
80
73
75
89
98
99
91
83
85
89
82
83
86
93
94
96
99
104
104
94
83
74
74
76
78
83
87
88
86
85
82
83
84
85
86
82
74
69
74
86
93
89
81
78
79
83
88
92
93
87
82
84
90
95
95
87
84
82
84
85
87
78
78
83
92
94
94
95
96
92
83
73
69
70
74
85
90
87
78
73
76
82
87
92
94
92
84
80
82
89
88
76
64
67
80
92
95
92
89
85
80
75
74
76
80
85
83
79
76
82
67
66
73
79
81
79
69
62
61
68
76
80
80
76
76
82
83
77
66
63
69
80
88
91
90
87
88
89
93
99
97
89
81
82
88
90
84
82
84
83
74
58
50
60
78
86
80
69
73
85
68
76
86
91
86
77
66
62
62
69
79
84
82
74
70
75
82
83
76
65
64
71
81
82
76
67
64
65
74
81
89
92
91
85
82
80
80
79
82
80
75
70
71
76
79
78
69
68
75
86
97
98
98
97
93
89
86
85
80
80
81
82
75
69
68
78
88
92
83
70
67
81
97
98
86
68
59
55
55
59
68
77
81
76
73
77
83
87
85
84
86
93
95
87
76
67
65
71
76
77
94
89
83
77
79
83
88
90
93
88
80
74
72
78
81
86
85
83
81
77
80
84
94
93
88
79
74
71
70
75
80
87
85
80
75
76
79
83
83
85
89
91
88
85
84
87
88
83
76
73
71
70
70
71
70
71
76
90
102
101
89
78
81
91
96
88
82
83
93
96
92
83
75
73
70
72
73
78
86
93
96
91
87
86
82
74
68
64
66
75
81
88
89
90
90
91
90
82
78
81
80
82
78
76
79
85
88
92
98
98
90
84
83
86
86
81
79
85
94
96
92
83
74
67
65
70
77
86
89
90
85
78
75
75
74
71
65
60
58
62
72
87
97
92
78
67
72
80
80
86
93
91
76
66
75
91
97
90
82
83
85
81
74
66
66
68
69
72
75
80
83
82
77
76
79
86
93
96
93
88
80
70
64
64
65
69
72
73
69
66
72
84
91
88
76
67
73
78
79
75
83
81
68
62
72
89
93
83
80
85
90
85
74
65
66
68
73
79
84
83
80
80
83
89
92
91
90
94
96
89
77
62
56
64
76
80
78
77
80
83
85
86
84
85
82
81
81
75
64
60
91
84
76
75
84
88
83
75
80
87
89
83
75
72
70
72
78
84
86
80
73
73
80
85
81
76
80
92
99
91
76
65
71
83
87
82
77
77
84
88
92
91
88
85
80
80
79
74
65
59
97
91
86
88
90
90
83
80
84
88
78
69
67
72
73
76
77
77
73
72
73
80
84
82
72
71
77
89
93
84
78
81
93
97
91
81
79
83
87
88
88
87
81
74
75
82
92
91
82
67
68
70
80
90
93
89
86
91
95
91
82
74
74
76
83
85
84
83
82
79
81
86
91
87
80
73
76
81
84
82
79
82
87
89
87
85
84
85
83
77
78
76
72
70
75
85
95
94
83
70
53
56
70
83
82
79
79
86
94
92
90
87
86
85
85
82
81
84
88
87
82
80
83
86
83
79
78
79
81
81
78
75
72
72
77
83
85
81
75
69
70
73
78
81
84
86
87
83
79
74
64
67
73
81
80
76
75
83
88
89
82
75
71
73
78
76
73
75
78
82
83
83
84
86
87
84
80
77
75
76
78
79
72
68
69
74
80
81
78
73
70
71
80
89
93
93
88
82
80
77
80
79
81
89
97
97
87
77
76
79
78
71
66
71
78
80
82
81
85
89
92
93
91
88
83
77
74
75
77
80
83
84
83
75
71
67
66
69
71
72
69
68
73
81
84
83
78
77
81
82
88
82
82
90
108
114
101
80
70
75
82
87
84
81
78
80
83
87
90
91
91
90
86
80
72
70
74
84
89
90
87
81
78
72
63
52
47
54
67
73
71
72
78
84
80
67
59
59
67
73
89
85
83
87
95
102
102
91
81
78
80
84
83
75
66
67
74
83
87
84
81
82
81
82
83
86
91
92
89
84
77
69
66
63
56
51
57
69
82
87
86
88
91
88
78
61
54
60
67
66
86
88
88
85
85
88
91
88
83
76
73
73
74
71
68
70
79
87
88
86
81
80
82
88
96
99
94
85
75
73
72
67
66
67
71
78
88
94
92
88
85
88
89
87
77
69
69
76
84
79
81
86
90
91
91
86
81
77
78
79
76
73
75
80
85
84
84
85
86
85
81
77
75
79
85
84
78
72
72
72
75
77
76
74
76
82
91
95
88
75
68
73
85
91
93
90
88
88
89
85
78
74
75
82
87
82
75
74
78
80
76
74
76
79
77
70
70
74
84
85
80
77
77
77
76
72
72
77
82
83
81
79
80
84
83
83
83
86
86
81
78
76
82
90
96
94
91
88
86
82
73
63
59
64
71
75
77
77
74
72
75
78
80
75
65
61
73
86
95
87
80
78
83
85
78
75
78
87
89
85
77
76
80
85
86
85
80
83
89
96
96
88
82
78
78
82
87
89
86
81
72
71
72
74
77
80
81
75
70
68
78
90
93
89
81
83
91
97
94
86
78
77
75
76
79
84
87
83
75
71
74
76
77
78
76
75
76
78
85
90
92
86
82
78
75
76
84
88
87
81
71
82
95
100
94
85
81
76
74
77
82
92
98
100
97
90
80
74
71
75
79
78
71
75
83
90
87
76
69
71
74
77
77
79
81
83
80
80
82
82
80
79
81
81
80
76
74
82
89
86
67
82
95
98
92
87
91
93
90
81
80
85
96
102
96
81
68
63
68
76
82
83
80
80
81
78
77
80
87
89
81
72
72
83
93
94
91
90
92
91
90
86
82
83
83
82
82
86
92
94
75
86
88
80
78
84
92
95
88
81
81
86
93
87
82
80
83
89
93
90
85
88
91
88
81
77
79
89
94
94
88
83
81
84
87
86
82
78
78
87
93
90
82
74
81
91
98
97
92
90
90
90
84
74
76
81
82
78
75
80
90
98
94
81
75
78
86
92
93
89
86
89
89
87
84
88
90
85
77
78
89
99
95
84
76
78
72
64
61
71
85
88
80
71
73
83
88
85
81
81
90
83
78
76
79
85
87
81
77
76
82
92
97
94
84
76
75
78
80
77
77
80
86
88
87
93
94
88
79
74
79
82
77
71
73
81
85
80
75
76
82
84
82
81
82
84
81
74
72
78
73
71
74
76
77
82
92
96
87
71
62
68
78
86
87
83
84
86
82
75
68
72
84
94
97
91
91
93
96
90
76
62
55
60
73
87
94
94
89
84
83
82
82
90
100
102
93
78
72
78
73
73
77
76
73
74
80
83
76
64
57
62
69
77
85
90
91
88
81
72
65
69
81
90
88
77
67
71
85
97
95
83
74
78
86
90
87
85
85
88
90
85
81
83
91
99
93
84
80
85
80
81
83
85
85
81
77
71
66
67
76
86
86
83
82
84
83
80
79
74
77
81
80
81
80
74
67
68
75
90
95
93
90
91
90
87
82
78
81
86
88
88
85
84
86
90
87
82
79
82
77
84
91
96
98
92
80
71
73
82
94
97
88
80
75
75
79
80
81
86
86
84
79
78
79
82
85
85
81
78
76
79
82
85
82
83
84
85
85
84
85
87
90
94
95
93
88
80
76
81
75
80
88
94
95
85
74
70
75
83
86
81
74
72
77
82
83
81
80
80
80
77
76
75
75
77
76
78
80
76
74
78
81
84
83
81
81
86
92
95
95
94
92
90
92
91
86
79
77
84
72
71
78
84
86
80
72
71
76
76
71
69
75
87
98
97
88
81
80
80
80
75
73
72
73
74
74
76
80
84
83
82
83
84
86
83
78
75
82
94
102
98
89
86
88
88
83
77
80
86
71
74
80
82
81
75
72
75
79
77
72
73
81
93
96
88
84
83
87
88
83
73
68
69
74
86
93
93
87
83
81
81
82
85
89
91
86
78
77
81
84
86
82
85
90
91
84
77
79
85
75
82
82
77
68
61
68
78
88
89
84
80
80
79
77
76
80
87
91
89
81
70
64
65
73
85
94
94
83
73
71
74
78
81
86
88
89
88
84
79
73
70
73
85
96
96
87
80
83
92
78
81
73
64
56
56
67
78
88
87
83
79
77
77
77
83
88
91
91
86
81
73
71
69
70
73
77
78
79
81
82
77
74
71
75
84
87
88
85
81
77
72
73
84
97
100
88
79
81
92
83
80
73
66
61
59
68
78
81
82
79
78
79
79
78
80
86
91
91
88
84
82
81
80
79
80
79
79
82
89
93
87
76
69
73
81
88
85
80
80
81
81
78
79
86
89
87
81
81
87
80
79
79
81
85
84
81
77
77
81
87
93
95
96
95
91
93
101
112
111
99
83
74
67
64
68
74
79
74
66
68
80
91
92
81
72
73
80
89
89
81
75
76
76
70
65
70
86
97
94
77
74
77
84
85
81
77
80
86
94
94
90
88
88
87
79
76
81
98
111
112
97
76
56
55
72
92
93
79
66
70
87
91
80
63
59
68
77
84
86
84
82
81
83
87
90
94
97
98
93
77
73
75
77
81
79
78
85
90
92
86
77
75
79
81
75
66
70
91
109
115
99
73
53
55
76
96
98
90
83
84
87
83
73
66
71
77
74
71
76
82
84
81
78
79
87
93
94
94
90
75
69
67
68
68
64
66
75
83
88
85
79
84
88
87
80
73
74
87
100
101
88
73
66
71
76
78
77
82
86
90
87
83
79
81
83
82
82
82
81
80
78
78
79
77
76
83
91
93
88
75
70
71
70
65
61
64
76
84
87
85
87
89
87
79
74
73
74
76
74
77
77
77
82
86
83
76
67
69
77
86
88
86
85
81
74
72
79
84
81
74
72
81
87
88
81
84
89
92
85
80
82
83
80
77
76
79
82
85
86
85
83
80
74
71
71
72
74
69
69
74
74
72
73
78
86
85
80
76
79
85
82
76
74
77
77
75
70
70
73
78
84
87
85
81
80
82
86
85
77
83
82
80
81
83
85
80
78
84
95
97
83
70
69
81
88
84
75
73
80
87
84
79
73
74
79
81
78
78
82
87
85
76
72
81
93
92
80
71
79
89
92
84
75
76
82
85
85
84
81
85
80
77
82
86
86
79
77
86
99
101
89
77
75
83
91
85
79
75
80
89
97
104
103
92
79
68
66
73
86
101
105
95
86
83
86
86
79
78
81
85
82
74
75
81
92
91
85
86
94
93
86
88
90
86
79
76
78
82
86
88
89
91
80
68
65
73
84
85
81
83
95
108
107
95
85
79
77
79
90
103
107
95
79
70
72
76
75
71
74
85
89
88
83
78
76
76
81
88
96
92
92
97
96
87
77
75
82
85
83
80
86
91
81
63
58
70
86
87
80
80
89
97
90
79
76
81
82
82
82
85
81
75
73
73
84
90
86
80
80
87
97
99
90
74
63
65
72
78
81
81
91
96
91
84
82
86
93
95
92
86
83
82
82
81
81
82
79
74
67
70
83
93
90
79
68
66
69
72
69
64
66
76
85
90
86
88
93
98
93
83
75
72
77
80
76
69
67
72
79
72
84
84
76
74
76
80
83
88
91
89
89
90
93
97
96
89
81
72
66
66
71
83
91
91
84
73
66
68
71
76
84
93
95
83
70
69
84
101
99
83
64
55
62
71
75
72
74
85
95
79
82
84
88
88
81
73
75
87
96
95
89
87
91
93
92
86
80
75
76
79
83
86
92
94
94
85
75
73
79
89
91
87
78
70
66
73
83
90
92
85
81
74
70
68
70
76
86
90
95
88
80
84
95
102
96
86
83
89
95
91
84
78
79
80
82
81
75
72
75
84
94
97
93
91
84
80
78
82
84
83
76
66
67
74
85
92
90
84
78
76
75
75
73
75
83
89
87
87
87
80
78
73
74
80
91
91
87
82
81
85
88
84
77
71
69
72
75
72
67
73
82
93
92
81
69
65
73
87
94
87
74
68
75
89
99
94
81
71
69
70
67
66
72
84
92
90
84
84
88
70
77
76
67
65
71
78
77
73
72
82
90
87
77
70
69
75
79
73
64
65
75
89
89
79
68
63
72
85
95
97
92
84
83
91
96
87
69
60
69
85
94
91
86
84
81
74
71
78
85
79
85
86
86
84
83
79
73
62
63
71
78
79
74
77
84
88
83
74
65
69
82
91
91
85
80
82
86
83
80
83
90
92
90
86
84
80
74
74
83
101
111
105
88
73
66
64
67
73
76
85
86
87
89
94
97
89
75
66
69
79
84
83
80
83
88
88
82
77
79
83
86
82
74
73
81
90
90
83
76
78
88
93
89
81
74
78
84
89
93
93
91
83
75
73
79
86
84
81
79
85
90
88
83
84
84
78
74
80
91
101
102
96
91
87
84
80
76
76
82
87
87
80
68
64
68
75
77
80
83
86
84
79
72
68
70
76
84
84
81
78
76
76
78
79
86
90
91
85
82
92
93
89
81
77
72
66
69
78
88
90
88
86
87
85
80
76
72
74
81
89
93
87
77
68
69
75
76
77
77
82
77
70
64
61
66
72
76
76
70
72
84
95
94
77
67
73
85
89
83
100
92
81
73
72
72
68
66
67
70
73
75
77
82
82
79
77
78
83
90
91
86
78
75
79
87
91
87
78
69
69
74
83
85
79
69
68
74
78
78
80
90
96
90
73
63
73
89
93
83
97
91
83
78
77
76
71
70
73
80
85
86
88
90
89
82
81
86
90
89
83
76
79
86
93
90
87
82
78
73
72
74
85
98
99
87
77
76
79
81
80
79
78
75
71
71
82
91
92
80
91
91
88
89
86
80
74
74
80
87
87
84
85
88
87
83
79
80
81
77
72
73
79
83
81
78
79
83
85
82
76
75
83
91
96
92
86
81
76
72
71
75
76
75
72
73
82
91
90
78
88
86
85
87
86
81
78
79
81
76
68
65
70
78
84
81
81
78
73
70
73
80
81
71
61
66
80
93
93
83
75
73
78
80
79
80
82
84
81
74
70
72
77
78
75
73
78
87
92
86
75
72
76
82
81
78
77
81
82
76
71
74
83
91
92
90
89
86
79
73
77
87
93
86
71
66
74
85
87
83
76
75
79
79
75
68
70
78
81
77
70
70
76
82
81
77
73
73
76
76
69
70
77
82
80
73
69
72
78
86
92
99
99
95
91
89
89
88
85
81
78
79
83
85
82
76
73
72
78
83
85
85
86
85
81
74
70
68
69
69
69
74
82
90
90
81
70
55
49
52
82
89
90
88
82
74
69
72
77
88
94
93
87
81
80
82
83
87
87
86
76
66
63
69
83
86
82
75
74
78
81
82
80
80
84
83
78
69
70
73
81
84
84
83
82
78
69
64
61
62
91
93
86
81
81
81
81
78
78
81
81
78
76
80
86
90
89
86
85
82
77
73
74
79
84
89
91
92
90
86
81
77
74
74
77
77
77
77
85
90
86
81
75
73
69
65
65
72
85
93
82
79
73
75
84
97
96
88
79
76
77
77
80
83
88
89
87
82
76
75
78
85
91
91
87
85
89
94
94
92
89
90
88
81
68
60
66
82
97
97
85
73
73
76
72
63
60
65
80
90
80
79
80
87
98
103
98
87
79
76
80
83
84
82
84
88
86
80
74
73
79
84
86
80
77
80
83
83
79
80
87
92
92
82
64
54
63
88
108
108
94
84
83
85
80
71
65
67
71
71
86
84
82
85
88
86
79
74
73
78
82
84
83
83
87
91
92
84
74
75
79
82
80
78
79
79
77
71
72
76
80
80
75
68
64
66
80
98
109
106
97
91
91
88
82
74
71
76
79
77
85
81
74
71
70
72
72
75
80
83
81
76
75
80
86
89
82
75
72
76
82
84
83
84
83
81
77
73
75
78
79
78
72
67
68
82
95
101
93
79
74
80
86
89
80
74
75
84
91
87
75
79
80
80
78
78
81
87
89
85
78
74
77
84
86
80
73
68
69
76
88
96
94
85
79
81
87
90
85
78
75
76
78
77
80
88
95
92
82
69
63
70
82
92
93
84
79
84
90
92
73
81
90
93
90
88
90
89
84
77
75
82
91
97
93
88
83
79
74
75
83
93
93
85
76
82
94
98
89
79
74
77
84
87
86
83
81
82
85
85
78
75
83
94
101
95
84
81
82
87
76
80
87
89
88
85
82
80
79
77
78
86
91
92
89
89
88
86
76
71
72
79
84
88
88
85
81
75
74
79
86
90
89
85
79
77
77
78
82
84
85
84
84
87
84
79
79
80
83
84
80
80
88
91
89
82
77
75
77
78
83
84
84
85
85
87
83
74
68
67
71
78
90
100
100
87
66
56
65
81
90
87
79
76
80
83
81
78
73
70
70
78
84
84
72
62
65
79
86
85
84
84
88
90
90
90
91
90
83
76
74
77
82
86
84
78
73
67
64
66
71
79
89
93
90
80
69
73
85
93
85
72
68
75
83
85
82
81
77
71
69
75
83
89
85
76
71
72
80
83
90
94
88
76
76
88
98
97
86
76
75
77
77
70
62
58
64
72
78
77
73
70
73
79
85
84
87
91
95
93
86
81
80
81
82
82
79
78
77
78
81
83
83
85
86
86
82
80
80
83
93
101
88
72
68
74
79
78
76
82
89
88
77
67
62
62
69
81
89
88
76
70
69
78
86
94
89
81
72
75
87
97
92
81
76
79
81
77
70
74
82
89
84
81
79
84
84
82
81
81
89
90
85
78
76
77
77
76
76
80
87
89
90
92
93
93
87
84
81
80
78
75
77
80
87
90
86
77
68
68
74
80
79
75
76
83
89
84
80
78
82
84
83
84
87
88
81
69
65
74
82
82
81
77
77
81
91
96
90
78
69
71
79
91
96
96
90
86
81
80
80
80
81
82
79
77
81
87
89
80
72
63
65
73
83
93
96
93
89
85
83
81
81
85
95
96
84
70
66
78
77
79
78
71
63
67
79
87
85
75
67
69
75
79
84
86
89
89
85
83
84
83
80
75
71
69
70
78
90
97
94
84
76
77
86
92
94
88
81
84
90
91
86
83
86
92
89
82
79
82
71
76
78
78
73
68
67
65
67
75
86
90
86
78
78
82
86
87
85
86
88
85
77
69
70
73
75
77
81
89
97
96
88
82
83
86
87
86
84
84
86
89
86
84
85
89
88
82
71
67
72
76
89
99
101
90
78
67
69
81
97
97
86
74
72
75
79
81
82
85
85
82
76
75
77
83
84
81
81
79
79
81
83
82
81
80
84
92
96
90
82
75
77
85
91
89
84
73
64
65
76
80
90
100
102
94
80
71
72
80
84
77
71
71
79
84
81
80
81
83
81
77
77
81
85
81
73
72
80
84
84
79
75
73
74
76
78
84
93
95
90
83
80
86
88
85
78
73
75
81
73
74
81
88
89
79
67
65
73
76
70
62
65
77
92
94
88
82
84
82
80
75
74
76
78
78
75
77
84
86
88
82
75
73
77
81
80
76
79
84
92
92
87
84
82
81
79
79
86
91
77
80
84
89
88
78
67
65
74
78
77
76
77
82
86
87
87
84
82
79
79
77
74
72
69
78
89
93
87
85
82
80
75
74
80
89
92
85
77
78
82
88
88
87
85
84
82
83
88
91
88
92
91
88
85
85
84
83
86
86
84
78
78
81
87
88
88
85
81
81
83
88
84
73
65
69
80
88
89
85
82
78
76
73
78
87
93
92
87
83
82
83
87
91
92
87
83
81
86
87
91
87
73
68
73
86
97
95
89
82
73
67
70
80
90
95
89
82
82
89
100
103
93
74
62
60
69
76
81
84
84
85
82
79
78
81
86
89
91
87
80
74
76
85
91
88
81
77
79
80
90
82
71
64
71
82
87
82
74
69
71
75
78
79
78
76
75
77
81
90
101
102
90
75
68
73
80
78
71
71
76
86
89
82
78
78
81
82
83
77
72
67
64
69
76
84
85
81
80
80
76
75
73
71
75
80
80
77
75
77
82
82
80
74
75
75
76
82
86
88
84
77
74
69
70
74
82
81
72
60
59
71
82
87
84
84
83
81
75
70
69
70
71
71
68
73
87
100
105
98
90
76
66
65
71
76
77
79
83
85
84
84
85
89
88
79
69
67
78
90
98
93
81
69
69
82
92
83
63
47
52
73
89
90
82
79
80
79
80
78
73
72
74
76
77
72
70
75
84
93
87
81
77
78
76
75
76
86
97
98
87
74
72
80
86
85
75
66
73
89
101
102
86
72
73
90
99
95
81
72
75
84
83
81
80
81
80
77
77
82
90
95
93
86
79
73
70
73
81
85
67
78
90
92
84
75
75
82
87
87
80
69
66
72
83
90
89
85
84
85
85
80
73
76
86
93
93
85
82
88
90
85
78
73
80
85
89
86
83
85
92
99
95
83
68
58
67
86
96
95
83
89
91
85
77
75
77
80
79
78
79
81
84
79
76
76
85
87
80
72
61
59
67
81
91
90
80
73
72
83
87
83
76
76
82
86
88
91
91
86
78
73
74
76
72
68
76
87
94
91
101
95
83
74
73
77
79
80
79
80
88
93
90
78
68
67
76
78
67
58
54
64
77
84
80
74
71
74
85
93
95
86
82
81
83
82
79
79
84
88
84
77
74
81
88
93
91
85
77
71
80
77
71
71
76
79
79
71
68
77
86
84
74
68
72
82
86
84
73
69
73
82
90
87
77
71
70
74
84
93
99
99
92
84
83
82
80
76
79
89
98
96
88
86
88
90
84
75
74
80
80
79
78
80
86
88
82
74
72
76
76
71
65
68
83
93
95
91
87
84
83
86
91
94
91
84
70
65
66
77
91
98
89
84
83
89
87
77
72
73
80
82
80
82
84
83
75
73
82
97
95
91
90
90
89
87
85
84
86
86
84
81
78
78
78
80
85
86
81
71
69
78
93
100
100
92
80
66
67
75
88
89
76
74
79
89
90
77
65
65
74
81
80
78
74
77
82
88
96
101
84
85
88
89
86
81
83
88
93
92
86
83
83
81
73
68
73
76
74
69
70
81
94
99
94
86
82
79
82
89
93
88
77
72
76
88
93
90
81
81
87
93
90
76
71
74
84
92
91
87
86
89
85
77
77
79
85
92
96
92
81
77
79
83
82
76
74
77
79
80
80
85
93
91
86
77
74
77
81
85
85
84
81
80
80
83
92
99
100
94
85
76
72
70
71
74
77
75
75
76
91
92
81
70
71
78
84
84
86
88
87
87
87
89
89
83
78
79
83
81
77
72
77
88
91
87
77
71
68
69
72
74
78
78
78
76
77
82
88
83
74
67
64
67
70
73
76
76
80
84
79
81
81
82
87
82
72
67
72
83
86
85
84
88
91
84
77
74
77
81
80
78
80
88
94
98
93
83
77
73
76
81
84
85
81
77
75
72
69
68
73
76
76
73
70
74
80
87
86
82
73
77
83
94
100
94
81
71
74
80
76
73
76
84
89
84
78
75
77
81
82
86
88
88
86
87
88
85
83
77
74
78
85
91
92
93
88
84
74
69
75
80
84
83
84
90
98
96
87
78
84
87
83
81
87
94
98
96
89
81
77
78
81
82
80
78
78
85
87
83
77
78
85
89
80
69
64
69
77
79
74
70
71
80
91
99
93
81
70
69
76
83
85
85
92
99
103
98
89
84
79
84
80
78
75
84
96
98
90
83
77
77
76
77
77
77
82
86
87
82
76
77
84
88
83
75
69
72
82
90
88
81
73
74
89
101
95
73
54
58
75
84
85
85
88
93
92
89
88
88
58
69
78
80
79
82
86
88
87
82
76
70
67
73
83
89
88
82
72
69
70
72
73
74
77
82
88
94
91
86
83
86
88
88
93
96
90
76
66
69
78
83
81
80
86
91
91
86
84
86
74
83
84
81
82
85
86
82
78
80
85
86
80
79
85
93
90
80
68
67
73
77
72
67
67
79
93
98
91
77
75
79
87
88
83
80
81
82
84
84
81
80
80
81
86
90
92
89
84
83
99
102
90
79
78
83
83
75
70
77
89
98
95
87
82
82
79
70
62
64
74
87
88
80
77
80
83
83
83
83
83
78
69
65
66
74
83
94
93
86
81
81
84
88
86
84
86
86
81
78
89
89
81
73
70
69
71
70
73
76
79
84
87
86
81
77
74
71
67
66
71
80
87
90
89
86
84
82
86
87
84
77
70
69
77
85
93
95
93
86
81
85
94
96
86
78
75
78
78
72
78
75
77
78
75
69
67
70
75
77
72
71
78
86
84
80
80
87
93
89
80
74
77
83
88
89
92
93
90
82
75
76
89
99
96
85
79
80
86
83
79
83
91
90
84
73
73
79
80
75
88
87
89
91
88
80
71
70
72
73
72
74
79
86
85
82
80
88
96
97
91
84
79
82
84
85
86
86
82
75
74
86
102
109
96
76
69
78
86
82
71
68
72
74
74
73
76
83
89
83
80
86
92
96
92
84
77
75
74
76
78
81
82
86
85
80
77
75
80
85
90
87
79
72
74
83
86
79
67
64
73
89
99
95
86
81
85
88
87
81
72
67
72
74
75
74
77
84
89
84
76
80
84
82
75
76
81
88
89
85
80
81
84
87
85
83
82
78
73
72
78
80
74
68
71
84
93
89
76
66
67
72
78
78
79
82
83
84
83
79
74
75
81
84
80
75
74
81
88
86
90
91
85
73
64
64
72
82
86
84
81
82
86
87
87
90
90
86
77
69
70
79
87
89
87
86
88
88
87
82
73
69
68
73
74
71
66
69
75
79
77
76
82
87
83
76
73
75
81
82
92
96
94
85
79
74
70
70
75
81
87
93
90
85
78
77
82
82
80
79
79
84
91
95
94
86
77
72
76
84
87
84
80
80
80
73
66
66
71
79
82
83
83
84
83
80
77
70
64
61
94
102
104
99
95
89
82
76
74
80
89
96
93
82
71
63
66
73
84
90
87
80
73
75
81
82
76
70
71
78
81
78
71
72
80
84
79
73
74
84
93
92
84
79
79
80
75
68
64
65
93
95
89
81
80
84
90
90
86
83
84
85
86
80
70
61
63
73
82
82
75
70
69
72
77
79
81
83
82
82
79
70
63
62
69
73
77
80
90
99
99
94
84
80
77
72
69
68
75
80
78
76
69
64
67
75
81
82
81
81
82
81
79
74
70
70
75
81
77
73
71
73
78
79
77
78
83
86
85
81
80
82
84
80
72
70
76
87
96
99
94
88
85
84
80
78
76
76
78
78
77
76
75
77
79
76
70
63
65
76
84
90
88
83
82
85
87
84
80
81
85
84
77
70
70
77
83
82
78
75
77
86
93
93
87
82
80
83
89
85
80
78
81
87
92
95
92
84
77
73
87
78
75
76
78
74
68
64
68
79
91
97
98
97
94
90
86
79
79
85
89
84
76
70
73
78
80
80
79
80
80
80
81
83
84
82
79
81
79
78
77
78
82
86
86
87
84
83
80
82
83
75
67
65
67
71
77
85
95
100
96
94
89
87
86
81
76
72
70
77
80
83
80
80
78
78
76
74
78
85
89
87
82
78
75
80
84
81
78
74
77
85
84
76
67
65
71
80
87
88
78
79
82
79
76
74
81
92
102
103
96
90
88
86
88
88
83
75
67
68
77
84
81
73
71
78
84
82
76
74
77
83
81
72
66
67
74
77
77
77
74
77
81
83
82
77
74
75
80
83
81
92
101
99
89
79
80
85
88
89
87
88
91
95
96
94
86
75
67
70
78
87
83
74
74
84
95
95
84
75
71
75
77
74
70
68
66
70
75
77
71
69
79
96
107
98
79
66
68
78
81
85
91
92
87
80
78
82
90
91
90
88
85
83
78
74
71
68
68
72
81
88
92
93
90
87
84
84
89
94
93
87
83
86
88
90
81
76
76
79
79
78
80
84
88
85
82
77
75
76
82
75
75
78
80
79
77
83
92
98
98
91
83
76
72
75
76
74
71
71
77
84
92
97
91
78
64
67
83
96
97
87
80
85
93
94
88
80
77
82
85
86
83
80
75
78
84
87
83
74
86
78
71
70
76
81
82
79
77
81
88
88
83
79
83
88
86
75
66
60
62
69
76
79
80
78
74
75
78
78
74
71
76
85
89
83
76
74
75
72
70
73
83
96
99
92
83
76
71
70
90
87
72
63
68
83
89
84
74
73
78
78
72
70
71
75
72
67
62
59
59
58
64
72
78
78
78
78
75
72
69
73
80
86
84
80
78
78
75
67
60
66
82
96
97
85
73
68
72
80
87
92
83
72
73
83
87
86
83
86
87
79
67
63
64
67
68
70
77
78
74
68
69
74
77
74
68
66
70
74
80
83
81
78
75
80
86
89
83
79
79
80
82
81
78
78
79
83
83
82
79
87
89
88
87
84
78
77
82
91
94
86
74
72
78
84
83
80
84
89
92
86
78
73
72
70
68
66
69
71
77
80
80
80
80
83
84
84
84
88
89
85
81
78
83
89
90
84
78
76
78
81
84
85
85
81
78
76
81
88
91
85
77
75
78
83
79
76
78
87
92
89
79
72
68
67
69
74
76
76
74
79
84
89
90
89
84
77
73
75
79
79
79
80
84
87
81
73
75
79
81
80
79
73
67
67
72
75
81
85
90
90
84
80
81
81
79
78
79
85
91
89
81
74
70
71
73
76
81
87
91
88
78
71
71
78
83
75
64
61
70
78
81
78
74
74
77
78
78
80
81
78
77
72
65
65
68
73
84
94
99
95
86
82
88
96
99
92
84
85
90
89
83
77
76
80
82
82
82
86
88
85
74
63
64
73
82
83
77
71
72
75
76
75
76
83
86
85
78
72
75
74
75
74
73
73
76
82
87
96
97
85
75
72
81
92
95
89
87
86
87
84
84
82
84
85
85
85
83
82
78
78
77
79
80
82
83
86
88
85
77
74
75
82
85
85
83
78
77
76
71
73
73
72
73
78
83
83
85
85
83
77
72
72
76
78
80
83
89
90
86
77
77
80
84
84
83
84
85
84
79
76
75
76
79
79
78
80
85
84
80
78
83
85
84
78
70
72
77
79
77
79
75
73
75
78
79
82
84
86
84
79
74
74
79
82
87
88
94
93
86
75
70
72
76
83
85
86
85
81
77
71
67
66
71
79
82
83
80
80
80
83
85
84
84
81
80
80
79
78
90
90
87
84
84
83
80
82
84
88
87
81
77
75
76
83
87
85
79
75
76
82
85
81
74
73
74
78
78
79
81
82
80
78
81
87
91
86
80
81
83
86
87
84
84
91
95
92
88
82
84
87
83
79
82
88
91
86
81
77
75
78
80
83
83
83
79
75
71
69
76
89
98
95
81
70
69
75
81
88
93
93
90
85
83
86
84
81
80
84
89
91
89
86
83
84
85
89
89
85
81
78
72
69
80
93
95
85
74
66
67
74
81
87
90
84
77
71
74
86
96
98
91
82
78
77
83
88
88
86
84
78
77
78
78
77
76
83
91
95
89
80
79
85
82
78
75
77
81
79
81
81
80
79
90
97
96
83
70
64
64
69
73
77
79
79
74
69
73
86
96
96
82
69
67
76
86
87
78
69
66
67
73
78
82
82
87
92
98
94
85
71
69
75
81
82
81
81
81
79
83
90
92
89
84
81
79
76
72
74
81
80
72
72
77
83
81
76
68
67
69
72
75
81
86
88
84
81
82
88
91
86
77
71
74
81
84
80
76
77
85
94
92
82
79
83
93
96
89
80
89
86
80
80
82
81
78
75
75
78
80
81
81
86
89
85
77
68
67
67
72
78
85
90
93
90
85
79
81
87
91
95
94
95
94
88
79
75
78
83
87
84
81
78
77
75
74
76
80
86
84
78
74
75
79
83
82
84
85
88
89
86
83
83
84
85
82
76
67
66
73
82
86
86
83
83
86
86
92
96
100
98
94
94
95
90
83
78
79
86
88
84
80
79
79
77
74
71
68
72
68
80
86
86
85
88
93
89
82
76
78
82
81
74
73
82
89
89
83
78
75
74
70
67
72
83
90
93
92
92
89
82
75
75
81
87
88
80
75
76
82
91
93
86
80
75
74
74
75
75
83
98
102
97
93
97
98
91
78
66
70
79
82
79
75
76
80
83
80
77
73
70
70
74
81
88
89
82
73
68
68
72
77
85
92
92
89
81
79
80
81
83
83
82
80
78
81
82
85
87
100
100
95
90
88
91
92
86
78
74
80
88
89
84
77
75
77
77
67
61
63
78
92
99
93
89
83
79
71
70
71
78
87
96
96
92
84
84
89
92
88
79
74
78
85
92
94
92
90
86
75
79
81
80
82
85
84
78
69
69
80
88
89
83
81
83
85
82
73
70
76
87
97
97
91
89
93
91
85
80
79
81
81
80
79
81
83
85
87
90
94
91
87
88
89
91
86
82
80
80
62
70
78
80
86
88
87
82
73
68
69
72
73
79
85
88
89
88
88
90
87
81
74
73
78
86
89
85
78
73
71
72
72
76
81
89
93
88
84
82
81
83
85
87
87
80
70
63
68
79
62
64
70
79
89
95
91
87
87
87
83
71
63
68
82
93
92
89
88
85
77
65
62
69
77
78
75
68
67
71
70
68
68
78
93
102
97
85
75
70
72
74
76
74
75
73
70
73
80
85
61
62
68
78
84
83
80
79
88
93
87
74
69
75
84
90
88
86
85
82
78
73
75
79
86
87
82
77
78
82
84
81
75
72
79
91
92
83
73
68
72
78
75
71
72
81
94
97
93
86
77
84
86
81
75
69
69
76
84
84
76
73
80
91
91
82
73
74
84
94
95
91
90
91
95
98
96
88
83
87
92
91
78
68
69
82
92
89
81
77
76
76
73
72
79
92
101
96
84
76
90
92
88
81
78
79
82
84
85
83
79
73
77
80
79
73
68
70
77
85
87
85
84
89
92
95
90
84
79
79
78
73
67
67
77
88
92
86
79
75
76
78
80
80
83
85
88
84
78
75
79
80
76
77
87
95
93
86
84
83
78
72
66
66
69
70
70
74
77
79
77
73
72
77
83
86
88
88
86
79
70
64
67
77
89
92
91
84
77
73
75
80
84
87
85
84
81
82
79
76
71
74
74
76
83
87
86
85
84
81
77
71
72
78
80
77
75
80
87
90
82
73
71
77
84
89
90
95
93
86
80
79
84
90
90
89
84
83
85
86
85
82
81
81
84
87
89
83
74
70
82
77
74
78
83
84
84
84
89
92
89
82
84
89
90
83
81
86
95
97
85
77
79
90
96
92
85
79
83
86
82
84
87
85
82
79
75
75
81
85
86
80
74
73
80
85
82
75
70
70
81
74
72
78
87
90
90
93
95
97
91
82
79
82
88
88
84
87
95
97
87
81
81
88
92
87
76
71
70
76
79
78
74
74
78
82
82
76
72
72
71
67
66
72
78
82
79
73
73
82
67
69
74
78
80
84
88
94
97
97
88
75
70
73
84
89
85
83
85
87
86
79
73
71
73
75
75
73
71
70
71
74
76
80
86
93
94
90
84
77
73
67
67
75
87
91
89
85
85
89
77
82
77
69
66
73
85
91
92
87
84
78
75
75
79
82
82
79
75
80
86
90
86
80
76
82
84
82
77
74
75
82
88
90
92
89
89
89
85
80
76
77
81
87
89
90
86
84
83
84
95
89
71
57
58
72
83
87
80
75
75
76
75
74
73
76
80
76
72
71
77
84
89
90
89
88
86
81
81
85
90
88
82
77
77
81
84
85
85
83
81
82
85
89
85
74
69
69
72
74
79
76
71
67
67
72
80
85
84
79
73
71
73
75
76
80
84
86
83
74
67
66
75
85
88
84
76
78
86
96
95
80
69
71
79
84
82
82
84
87
85
83
82
82
79
72
67
67
68
72
68
73
83
89
84
74
76
84
94
91
82
76
79
85
85
81
83
90
94
87
76
70
76
83
85
78
78
85
92
89
77
70
76
88
93
85
78
79
81
80
77
76
79
83
86
83
77
76
78
79
80
81
81
82
81
76
77
80
81
82
80
77
79
79
75
66
61
68
79
88
90
87
80
79
76
79
84
88
82
69
63
72
88
92
80
67
68
81
92
87
74
70
72
82
88
89
85
83
86
88
79
78
75
72
71
76
78
82
79
74
77
79
79
72
64
59
55
56
63
77
89
89
80
72
73
82
84
74
59
54
65
85
97
93
80
71
74
87
100
100
85
71
68
75
86
89
85
82
84
86
81
85
85
77
69
73
84
95
91
83
77
79
80
83
83
83
81
74
69
73
80
86
83
78
81
87
85
74
61
62
74
86
92
93
95
92
86
80
80
83
79
72
71
80
86
87
84
80
79
81
99
102
89
76
73
76
87
96
95
86
76
72
77
86
98
102
98
87
76
74
77
85
87
90
91
90
88
80
77
77
77
73
75
80
87
91
82
74
70
72
74
75
80
84
84
85
87
92
91
85
96
95
91
84
84
88
86
83
78
79
76
74
75
81
87
89
86
80
78
79
85
88
88
87
86
84
79
71
69
75
77
73
66
68
77
80
81
76
76
82
88
88
82
75
76
85
98
104
101
92
82
87
93
98
100
95
87
78
73
72
75
77
78
79
74
70
71
75
83
94
102
101
91
84
78
76
69
64
64
74
79
76
67
69
79
88
83
76
72
79
81
77
72
75
84
95
98
92
88
85
87
88
93
95
94
93
90
88
83
79
76
78
81
80
74
67
69
77
88
97
100
98
90
83
76
76
76
76
77
79
79
78
75
77
82
86
82
76
73
72
70
67
70
80
92
95
90
77
72
72
90
88
85
81
79
78
78
80
85
85
83
81
82
79
75
70
71
77
80
80
81
82
77
72
70
75
82
84
80
76
76
80
83
85
86
85
84
81
78
78
81
85
86
87
90
93
90
83
72
65
83
84
84
81
77
69
66
67
74
80
84
82
83
81
78
75
75
76
77
77
79
80
75
69
68
75
81
82
79
76
74
72
76
82
89
95
89
80
75
75
80
88
91
89
89
92
89
84
78
74
78
80
81
81
79
76
78
80
81
79
82
83
87
88
84
78
76
78
84
88
88
81
78
79
79
79
80
80
83
83
79
72
71
78
89
95
89
77
66
63
68
77
82
85
87
83
78
75
79
89
77
74
77
82
82
82
86
93
98
93
87
88
90
88
82
76
79
85
90
89
84
78
77
82
82
78
75
74
78
86
90
91
89
87
86
85
80
74
69
74
79
85
83
83
81
81
78
75
78
86
77
75
73
76
76
75
78
87
96
101
100
97
91
85
81
81
84
83
79
76
75
72
69
70
74
80
81
77
75
77
87
94
91
78
69
66
67
71
79
90
92
88
81
81
85
88
84
76
74
77
86
83
80
79
74
69
68
76
86
97
97
90
85
84
87
88
82
74
69
74
78
80
75
74
78
88
90
86
79
74
73
73
72
68
65
68
72
77
81
81
77
67
70
81
90
87
75
69
73
79
87
87
89
89
86
81
77
81
87
94
95
88
82
80
81
78
76
75
78
84
88
89
89
90
90
89
87
85
83
79
71
63
62
70
82
91
92
91
84
79
71
67
74
81
87
83
73
71
79
86
72
70
72
81
85
86
89
91
95
100
103
102
92
78
71
72
78
84
85
84
84
84
82
80
80
85
88
89
87
83
75
70
70
75
84
88
88
90
95
97
94
88
83
83
86
85
84
81
79
80
69
62
61
68
80
88
88
82
82
94
104
104
92
77
74
80
85
82
78
76
79
76
70
66
73
86
99
99
87
74
69
73
82
88
86
78
73
75
86
93
88
82
79
81
83
80
75
70
69
70
83
81
72
72
80
88
85
77
72
81
87
85
80
77
81
84
79
71
67
72
78
81
80
78
77
77
81
83
79
72
67
70
80
85
83
76
76
77
74
68
62
63
73
80
76
67
61
65
72
75
88
87
81
77
83
87
86
82
81
81
83
78
73
74
80
81
77
70
70
74
80
86
90
88
77
66
59
64
75
80
79
76
74
72
71
75
80
88
88
84
78
77
78
77
72
68
75
83
84
79
75
71
76
84
86
86
79
78
82
89
93
87
77
72
75
82
82
79
77
79
82
82
76
74
72
68
66
70
77
85
88
86
85
82
81
82
81
89
99
106
106
96
84
77
75
80
89
91
84
75
66
65
72
81
87
84
77
73
75
86
94
92
83
75
76
79
78
73
72
77
75
69
63
62
68
71
71
73
78
85
90
93
93
91
87
82
79
77
80
85
88
88
85
79
78
81
80
82
82
80
76
76
74
80
86
89
84
76
71
76
86
88
86
81
81
77
72
69
69
72
74
70
68
71
77
80
79
78
79
83
87
88
83
73
67
66
70
73
70
69
70
74
77
77
77
73
73
77
83
86
85
77
72
75
80
85
83
81
81
85
86
85
81
84
90
94
91
84
76
74
77
80
82
84
86
90
88
86
81
77
77
78
76
70
63
63
67
73
79
83
85
79
75
75
79
82
84
87
91
92
80
74
67
61
62
70
78
85
88
88
84
79
77
83
92
101
101
94
87
82
81
83
87
88
86
86
88
88
83
76
73
76
80
86
87
81
75
71
74
82
88
90
87
83
82
81
82
86
92
96
74
75
67
60
60
73
86
89
87
81
79
80
83
83
80
78
81
85
89
90
81
75
76
79
80
83
87
88
85
76
72
75
82
88
92
88
80
71
65
67
77
89
96
91
82
72
69
75
82
87
77
80
79
72
72
80
89
94
90
84
83
86
87
83
76
71
74
81
86
85
79
71
66
70
78
87
96
96
86
75
68
72
82
86
84
80
82
85
87
80
78
82
87
88
86
83
81
78
76
73
82
89
87
80
73
78
87
96
95
87
81
78
76
76
74
74
75
76
73
71
68
70
75
79
80
82
84
86
85
82
81
83
85
85
82
84
88
94
97
97
89
83
76
76
84
92
96
89
77
70
74
84
83
78
71
70
76
84
82
78
77
79
78
75
71
71
76
79
79
76
70
70
77
84
84
79
76
79
86
90
94
92
88
85
85
85
82
78
77
82
84
80
71
68
74
83
88
87
80
77
64
68
74
79
79
78
76
73
74
80
88
94
93
85
78
73
76
83
88
84
74
68
66
72
83
87
87
85
85
86
84
79
78
85
85
81
75
75
79
83
81
78
78
83
82
79
76
78
81
82
67
73
81
85
87
88
88
86
85
88
87
84
81
84
91
90
87
77
73
72
73
70
69
73
75
78
79
80
80
81
78
74
76
81
85
85
86
92
101
98
89
83
88
98
96
87
79
81
85
85
86
97
100
94
83
79
77
76
77
84
93
93
87
85
90
91
87
80
77
80
80
76
75
78
85
85
81
81
94
113
118
104
80
65
62
67
73
80
87
94
102
105
102
96
88
81
76
79
78
78
87
97
94
85
79
77
73
70
66
70
78
84
92
95
95
88
81
74
76
78
78
73
70
75
80
81
77
79
95
116
120
106
90
80
82
77
71
68
79
94
106
107
99
86
77
75
81
89
90
86
83
75
66
68
77
84
86
75
64
60
70
85
92
88
83
84
90
89
78
69
66
74
84
84
76
65
62
75
95
106
101
85
76
78
87
89
86
80
81
86
89
81
71
67
70
76
83
88
87
84
71
68
63
61
67
81
91
88
74
62
68
79
81
75
70
70
80
87
85
83
86
93
92
79
65
59
66
84
94
94
83
72
64
63
72
82
88
84
76
68
65
67
72
78
81
83
82
78
74
76
80
81
78
71
68
74
84
87
81
74
72
77
80
79
74
68
66
68
78
89
95
93
80
70
69
78
89
91
82
71
70
74
77
77
75
77
80
79
78
78
81
83
83
81
82
82
82
79
79
82
79
83
82
81
83
85
86
83
79
81
83
84
86
87
90
88
79
70
66
71
82
86
83
78
81
90
96
89
71
61
63
76
83
87
85
82
82
81
84
92
97
92
81
71
73
80
87
91
95
97
73
83
91
89
86
89
90
85
79
78
83
89
90
88
85
87
85
76
69
72
85
96
93
81
80
90
101
98
86
76
74
78
79
76
78
82
84
82
77
79
83
85
83
78
76
79
85
89
94
94
72
82
92
91
85
79
81
83
83
82
84
85
81
79
75
73
72
74
77
88
96
96
86
78
77
85
92
94
89
87
85
85
86
86
85
86
85
85
85
85
82
82
84
83
78
74
68
67
70
76
74
74
76
79
85
84
78
77
84
93
92
81
67
66
74
80
80
79
84
92
94
83
70
67
70
75
77
78
78
75
71
71
78
89
90
83
79
82
86
87
83
81
83
83
80
73
66
62
65
70
78
77
72
75
82
84
80
76
78
89
88
80
73
78
90
96
93
88
88
93
91
80
68
65
72
79
80
76
67
65
63
64
67
72
78
84
87
84
80
79
78
79
81
81
82
84
84
83
83
82
81
87
88
84
78
72
72
77
80
81
77
81
92
102
103
92
80
78
85
92
91
85
80
80
89
97
92
79
69
74
84
90
80
74
79
96
100
90
78
78
82
85
81
79
81
86
94
94
87
85
79
85
88
84
76
70
74
80
85
84
82
82
84
87
84
80
78
75
76
79
83
89
90
90
90
89
88
85
88
96
101
99
88
83
87
95
95
85
79
81
84
82
82
81
84
83
80
79
82
84
82
83
78
69
69
79
87
86
84
83
86
84
78
68
69
75
80
83
80
78
80
79
78
76
72
69
75
85
94
97
91
83
78
79
81
80
77
80
86
89
84
80
80
83
85
80
74
75
82
90
85
86
79
71
71
80
86
86
84
84
85
85
81
78
79
80
82
88
94
94
83
73
69
74
81
81
76
81
85
86
81
75
76
74
72
65
62
72
86
94
93
82
74
71
77
80
78
74
77
80
81
75
77
82
84
80
75
77
85
95
97
89
83
86
90
86
80
81
90
93
86
77
78
90
101
99
86
77
75
77
79
80
79
78
75
67
63
70
84
93
91
80
72
73
79
80
73
66
61
66
77
64
65
76
84
76
66
64
77
96
101
92
85
85
91
87
78
70
74
83
87
91
88
87
91
89
79
74
72
72
76
76
75
76
75
75
79
84
91
92
84
75
74
82
87
81
72
66
68
77
76
73
74
75
72
73
66
66
73
80
88
89
85
80
78
79
80
81
85
93
99
103
95
84
74
75
75
76
78
79
76
73
72
71
73
75
83
94
103
100
85
76
75
82
87
86
84
83
85
91
86
92
92
84
75
73
75
73
72
74
78
80
80
71
65
68
79
87
92
92
95
94
91
86
86
85
86
81
77
76
80
86
86
83
77
74
81
88
94
90
85
81
81
85
86
85
82
83
85
89
94
89
80
77
76
77
79
82
82
83
80
78
72
68
68
73
81
85
84
80
76
71
73
80
88
91
89
82
78
83
91
96
93
83
75
70
71
78
84
88
85
82
83
79
77
72
70
71
79
82
77
76
77
81
82
80
78
78
84
84
82
76
72
72
77
82
85
86
84
82
75
68
67
71
75
75
75
79
88
96
96
86
77
72
70
68
67
71
84
95
95
85
73
65
66
68
71
78
81
84
74
81
93
100
97
83
76
74
78
82
83
82
81
81
78
75
73
75
80
86
85
82
78
76
73
68
70
76
85
87
77
69
69
72
73
71
70
75
84
93
93
86
80
75
76
79
82
83
84
83
92
85
82
82
81
80
82
84
85
85
84
82
81
82
75
65
58
56
65
78
83
80
77
76
77
77
74
73
69
64
60
61
67
73
74
71
74
83
90
90
87
83
80
84
88
91
85
80
79
82
91
80
72
66
63
66
77
84
84
80
76
76
77
80
77
73
66
62
64
69
75
80
82
89
88
84
76
71
68
70
71
71
75
77
78
73
70
73
81
87
87
82
77
80
87
93
91
86
85
89
81
82
83
82
76
73
77
81
77
70
63
63
72
81
91
95
93
84
75
73
79
83
92
93
90
83
77
74
77
83
86
86
83
87
88
86
75
68
68
74
79
74
73
79
87
94
93
86
82
80
89
83
82
80
88
97
98
94
88
77
64
60
67
83
99
105
98
86
78
78
81
82
78
73
75
81
83
74
68
69
78
85
87
88
90
92
92
85
77
73
73
73
74
77
79
82
81
78
73
69
86
81
74
75
86
94
92
88
85
83
76
69
67
78
90
94
86
77
75
78
83
80
69
64
69
78
81
69
59
63
78
88
88
84
84
90
94
93
88
83
85
84
78
72
66
71
80
85
86
82
75
78
82
86
86
76
66
63
71
79
77
72
71
76
83
89
87
81
78
80
87
90
85
78
74
77
80
77
78
87
93
95
89
85
84
88
86
82
80
79
80
77
76
77
81
89
94
93
92
90
81
80
89
93
87
76
68
71
78
81
77
73
78
89
98
101
96
87
82
82
91
98
92
81
74
78
84
88
88
88
91
92
90
89
88
86
82
74
71
67
62
60
66
77
89
96
94
89
82
79
92
88
89
90
85
81
83
89
94
87
75
72
82
98
107
102
92
79
75
78
88
92
86
79
74
78
83
82
75
71
75
83
90
93
90
85
81
76
72
70
73
75
79
81
79
80
79
80
76
75
82
89
94
89
84
81
84
92
94
84
71
63
71
83
91
87
79
71
70
74
78
83
84
82
77
75
74
75
77
76
79
82
81
80
80
83
83
85
83
81
83
88
91
86
78
70
66
69
72
76
75
83
90
87
82
81
88
96
94
81
68
64
72
80
80
78
80
83
82
75
75
76
82
86
82
75
72
79
87
93
89
81
72
68
72
81
85
86
84
79
76
77
81
83
85
78
66
62
68
77
69
71
76
81
80
81
86
89
86
78
72
80
88
91
88
86
92
98
94
86
75
72
78
85
86
81
77
77
84
87
84
78
74
77
84
86
85
83
79
78
79
83
82
84
89
88
81
72
70
79
73
64
64
72
77
80
80
79
79
79
82
86
91
91
87
84
84
83
81
78
76
73
75
83
87
86
82
77
77
78
79
78
76
79
85
88
88
84
82
89
92
88
83
80
85
89
85
78
77
82
85
81
76
77
83
85
85
84
84
85
85
80
76
77
80
79
72
66
67
75
80
82
84
86
90
89
82
76
72
73
75
76
74
73
77
87
93
95
94
89
82
75
75
81
87
81
71
71
86
94
90
89
87
84
87
89
90
87
82
82
82
79
78
78
81
85
85
82
81
82
83
86
90
93
94
91
83
74
65
62
67
72
73
72
72
79
89
92
87
76
66
66
83
96
97
81
65
69
88
103
74
70
68
71
77
86
88
85
81
80
85
92
90
84
79
84
91
95
90
81
79
82
81
83
87
93
95
88
75
68
71
80
83
76
70
68
70
76
79
77
74
77
84
90
86
77
66
68
78
91
64
62
67
75
83
87
84
81
84
90
94
93
85
75
69
70
76
79
78
78
80
81
79
76
78
89
101
98
89
83
83
86
87
84
76
71
70
74
83
95
97
89
76
67
62
64
68
70
72
79
75
80
85
89
88
86
82
82
88
94
91
81
74
74
76
73
67
63
66
75
83
92
92
87
79
78
85
92
92
88
80
73
71
71
71
72
75
79
85
91
91
86
80
75
68
67
71
80
78
76
87
82
79
77
75
74
78
80
83
84
83
80
77
81
85
83
78
71
66
62
67
80
90
90
82
74
74
79
83
83
75
68
64
65
67
70
76
80
83
80
79
84
89
89
80
75
80
86
84
72
89
77
71
71
73
76
77
76
77
80
87
90
85
78
74
79
84
82
70
61
55
62
70
78
80
78
74
75
75
78
80
81
82
82
81
77
77
81
85
87
87
87
87
85
79
75
80
88
83
73
86
83
82
83
82
80
81
79
78
83
90
95
89
77
74
78
80
83
80
75
69
65
68
75
79
79
78
78
83
86
88
86
86
87
85
80
78
83
89
92
89
85
85
84
83
81
81
82
81
82
84
86
86
87
88
91
88
83
78
79
87
93
92
91
84
78
73
72
77
83
79
75
78
82
83
82
83
88
92
89
82
80
84
85
83
78
78
85
94
95
89
82
82
90
92
83
73
69
77
85
75
71
71
77
84
89
84
78
74
73
76
83
90
93
89
82
74
74
75
73
71
73
79
83
84
83
83
84
81
78
80
83
87
87
83
75
72
76
87
97
92
85
80
85
88
81
72
70
78
87
72
69
68
75
79
79
79
76
72
69
67
72
78
88
88
87
86
84
80
72
67
72
78
81
79
75
73
72
71
75
79
85
87
89
88
88
80
68
65
76
88
90
88
82
76
74
75
78
85
91
77
79
80
78
78
79
80
80
75
67
63
70
81
86
83
76
77
85
87
80
72
71
77
79
77
73
72
75
79
76
76
79
86
90
98
101
93
77
62
62
75
91
95
89
81
76
77
79
83
87
70
76
82
81
76
77
81
84
78
68
65
72
84
88
81
66
62
70
77
77
70
68
73
78
79
76
79
84
84
77
73
79
89
93
87
79
79
86
88
86
84
88
94
95
91
87
81
79
78
77
68
79
87
82
69
65
73
86
90
82
70
69
75
80
77
71
67
68
72
71
69
67
71
78
82
80
79
82
86
87
83
84
83
78
70
67
76
87
95
94
90
88
87
86
82
81
79
78
76
75
78
85
93
91
76
66
71
83
87
82
73
66
62
64
69
73
81
85
84
77
69
63
66
74
81
82
78
78
81
87
86
83
75
72
78
86
89
81
72
70
77
81
78
75
77
82
84
83
78
76
76
79
87
94
88
75
70
71
74
81
80
79
76
71
69
71
79
87
88
79
67
60
63
71
77
78
76
73
73
78
83
84
87
89
94
95
87
76
67
68
69
71
74
78
84
87
88
85
83
81
72
75
82
84
79
72
70
72
81
84
86
91
94
94
90
81
76
73
72
69
67
69
76
80
76
70
65
67
73
82
88
90
93
92
87
81
77
78
81
82
77
76
85
93
93
85
79
82
88
89
76
77
76
72
72
80
88
90
90
92
102
104
93
83
79
75
75
79
85
96
96
82
68
66
75
82
78
78
81
87
93
90
86
85
85
80
81
85
91
87
75
65
73
85
86
72
63
64
74
78
82
83
75
68
69
77
83
80
70
68
75
86
93
97
94
87
80
77
82
88
86
74
57
56
68
80
80
78
79
84
87
81
75
76
84
87
86
84
82
85
90
97
98
86
74
66
73
83
86
78
80
74
74
78
82
84
81
75
63
58
60
68
78
85
90
96
99
92
83
76
73
77
85
88
83
76
69
72
76
74
61
47
45
58
75
89
91
84
80
82
89
96
94
83
74
76
85
96
96
87
78
76
81
87
82
77
81
85
83
76
69
66
68
71
71
74
79
86
87
83
84
93
101
100
85
71
67
74
84
83
70
60
58
60
72
86
94
93
83
75
68
69
73
77
80
81
84
87
91
89
80
79
79
83
79
76
81
88
92
88
79
75
77
79
74
65
58
62
77
86
90
86
79
74
73
74
78
84
87
89
90
90
83
73
70
76
86
90
88
84
78
75
72
73
77
83
84
79
78
80
78
70
66
70
85
95
95
86
78
78
79
80
81
84
89
89
80
67
63
70
76
78
67
61
67
81
89
89
87
86
91
89
78
65
65
72
79
80
84
90
94
88
78
73
76
86
88
83
82
84
82
80
77
77
83
92
94
84
73
71
77
79
77
75
83
94
96
84
69
66
75
83
78
71
71
82
92
91
89
92
98
92
80
69
70
81
86
82
73
69
71
73
74
74
77
80
83
87
92
99
85
95
99
95
84
75
75
77
78
79
80
81
77
70
67
71
75
77
73
72
78
88
95
94
89
87
86
84
85
89
96
99
99
95
88
85
86
85
78
69
62
66
74
80
78
78
78
82
86
89
95
97
99
95
85
72
69
72
77
82
83
82
81
79
74
71
68
65
66
73
86
97
100
97
90
83
79
79
78
74
72
78
89
96
90
77
72
81
86
81
77
77
87
94
91
85
82
80
79
76
105
96
81
73
77
82
83
80
77
81
83
84
85
86
90
86
78
68
65
74
84
89
86
79
78
77
79
77
71
66
64
63
67
74
81
86
84
81
80
82
86
88
90
91
87
81
76
78
82
84
93
82
70
68
76
84
87
82
78
80
83
88
90
88
86
81
77
75
76
77
72
71
70
72
79
84
83
78
73
78
83
78
68
66
81
98
98
85
74
80
91
94
87
78
72
69
68
74
85
94
77
76
77
79
78
78
76
76
73
78
85
94
94
87
81
78
79
85
86
82
80
81
80
79
78
79
82
85
89
94
93
87
79
75
79
81
79
70
71
79
84
84
84
87
87
80
69
72
84
94
86
97
90
75
64
69
75
76
72
74
86
96
93
85
82
87
91
91
87
84
85
89
86
80
72
72
77
85
88
88
84
83
85
86
78
65
60
67
80
86
82
76
80
88
92
82
71
72
81
91
89
102
93
75
67
73
82
81
73
71
77
82
79
76
80
89
95
94
88
83
81
80
81
83
80
75
68
64
65
67
68
71
77
81
76
66
62
66
77
84
82
77
73
73
76
76
72
73
76
84
77
84
88
93
91
87
78
72
71
69
69
67
67
74
81
86
85
81
77
76
74
77
81
87
87
79
67
58
56
59
66
68
69
75
80
81
77
75
77
81
82
78
76
75
78
79
77
76
77
78
73
73
80
89
86
77
69
67
73
79
80
76
73
74
80
84
78
67
61
67
78
90
90
83
75
73
76
77
79
80
79
73
71
76
83
88
88
89
91
91
83
77
80
90
95
92
87
86
83
78
74
76
79
76
74
69
69
71
73
82
90
90
83
71
66
76
86
85
78
78
89
100
97
83
70
70
80
92
97
95
84
74
69
68
69
69
72
82
90
92
83
73
74
82
90
95
96
91
83
76
81
89
93
92
86
78
70
66
69
77
91
94
86
69
62
70
86
91
86
78
76
80
83
81
81
83
87
88
85
80
76
75
71
65
59
58
64
73
81
83
81
78
77
77
78
83
85
82
79
75
92
92
96
100
97
87
75
69
74
84
94
97
90
83
79
80
81
80
76
69
67
67
70
78
84
88
90
86
78
73
75
80
82
76
69
67
74
81
83
82
81
82
84
84
83
82
83
82
81
78
84
80
82
88
89
85
76
73
76
84
93
94
90
85
85
85
82
78
78
81
83
84
80
77
78
81
87
90
90
84
83
82
84
83
75
70
74
82
90
95
92
87
85
85
86
88
92
93
90
82
69
71
81
87
89
83
72
63
63
72
83
84
77
70
71
75
76
76
79
85
93
92
83
76
75
80
85
91
94
94
89
84
78
72
69
70
72
79
89
97
99
93
85
77
76
79
82
82
79
74
78
79
83
88
90
90
85
83
83
84
81
76
72
70
73
75
73
74
76
82
81
74
72
76
84
85
78
75
83
92
93
82
67
61
67
73
78
79
78
78
82
87
84
76
71
67
65
63
63
63
83
83
87
90
89
83
81
85
88
84
76
71
73
81
89
88
83
82
84
83
77
71
80
93
97
85
72
71
84
98
93
72
57
59
71
81
78
69
60
61
74
87
89
84
78
76
78
80
80
75
76
78
87
92
87
73
63
61
67
72
75
74
74
81
86
89
91
88
86
81
77
77
88
91
89
81
77
84
92
95
84
70
62
65
74
78
73
65
61
67
80
88
88
81
79
87
91
90
82
76
78
77
77
82
85
84
77
72
74
82
83
77
75
74
78
79
81
78
78
77
76
74
72
68
71
79
85
84
78
74
81
90
93
86
81
81
84
82
77
75
77
79
77
74
77
79
79
72
64
64
84
80
75
74
82
89
89
86
85
85
81
78
76
77
77
75
70
72
78
80
77
72
70
68
72
79
83
80
69
72
90
108
111
98
84
84
92
95
88
80
75
74
77
78
77
73
65
59
62
69
84
82
77
73
73
74
70
71
74
79
80
81
81
79
78
76
79
80
77
71
68
72
74
74
74
78
86
91
90
89
90
92
89
79
69
70
78
89
94
93
89
85
84
81
78
72
68
69
73
75
81
78
76
74
71
68
69
72
77
81
83
85
84
83
82
88
91
82
68
60
65
74
75
73
72
77
86
91
88
84
81
80
75
71
65
61
66
77
87
93
91
90
88
82
75
69
72
83
85
80
80
76
76
76
75
78
83
90
90
83
75
72
80
87
95
96
91
83
74
75
82
86
85
81
80
81
80
74
66
66
73
81
87
85
76
68
67
72
75
77
79
84
87
83
74
66
72
86
94
89
78
83
85
82
80
81
84
87
88
80
68
66
75
87
95
95
89
85
85
87
88
89
90
90
85
78
75
73
72
73
77
86
90
87
75
67
69
76
78
78
72
71
77
82
79
73
69
75
83
87
78
84
83
79
78
79
82
85
85
79
77
77
81
85
84
85
84
85
81
76
73
76
79
80
78
73
74
80
88
90
89
90
87
78
69
65
72
83
86
81
71
64
68
80
83
84
75
68
69
76
74
73
76
77
76
78
82
84
82
77
77
81
85
84
82
83
86
86
80
72
70
72
76
81
84
85
83
84
85
86
85
81
77
77
80
83
85
85
82
79
76
75
74
76
80
82
77
72
73
79
73
72
78
85
87
87
84
80
73
66
66
74
81
85
82
81
80
79
79
77
79
78
82
85
88
87
80
76
76
78
75
68
66
73
84
94
93
87
82
81
84
86
80
74
73
73
73
75
82
89
80
82
82
86
90
97
95
87
75
67
69
75
77
77
77
72
68
68
72
78
83
84
86
89
87
80
75
74
76
78
79
77
74
70
75
82
87
87
85
85
86
87
84
87
86
84
78
79
89
96
86
86
79
71
74
84
91
87
78
71
73
79
78
77
76
76
75
74
73
73
75
80
88
93
92
86
82
80
78
80
88
96
97
87
76
74
77
82
82
77
73
80
92
102
100
88
79
80
89
94
85
78
70
64
63
68
75
75
71
70
75
81
88
88
85
85
86
82
73
64
62
69
80
86
86
84
82
80
78
81
90
100
107
99
83
75
70
69
67
67
71
77
83
87
84
77
72
72
78
82
78
77
79
80
80
75
73
77
80
80
76
78
82
87
85
80
77
75
72
66
63
67
76
77
76
74
74
73
77
83
90
96
94
88
80
75
71
71
77
90
95
89
75
68
71
80
86
84
80
81
75
81
86
89
84
77
80
93
104
101
86
76
76
85
86
83
78
76
74
69
66
67
74
78
79
77
76
77
80
84
85
85
76
73
72
75
77
80
88
98
100
91
81
76
82
90
96
93
86
80
84
78
77
72
71
71
78
89
97
95
86
83
87
87
88
87
88
85
77
68
61
65
72
77
81
81
84
85
82
77
72
72
71
74
77
78
79
80
77
72
69
75
86
90
84
78
80
86
83
72
94
85
76
74
73
74
76
76
75
77
84
90
90
80
70
70
79
85
80
69
63
65
71
77
79
78
80
83
80
72
67
67
73
82
85
80
76
72
66
59
56
66
78
84
81
75
79
84
83
74
92
96
94
86
76
75
82
84
83
84
89
93
88
77
65
66
74
84
87
84
80
81
86
89
83
78
79
85
89
84
72
67
74
85
89
82
77
78
83
83
77
73
75
82
87
89
86
84
82
83
83
91
90
80
72
72
82
90
95
94
95
96
94
92
87
81
78
79
86
90
92
92
93
92
85
78
80
90
99
92
79
71
76
84
92
90
87
90
96
97
87
79
81
92
97
89
78
68
70
75
73
76
77
76
70
71
75
82
84
84
84
85
89
90
85
79
72
75
79
82
80
80
80
83
81
76
77
81
86
90
90
85
81
82
83
88
86
81
80
79
75
72
75
82
84
78
68
65
64
67
74
78
87
89
83
75
73
77
80
79
73
71
73
73
67
65
70
80
81
74
66
69
73
77
78
77
75
74
77
87
93
92
83
79
83
94
93
80
65
61
68
73
76
75
74
75
76
75
75
78
76
82
89
93
87
76
71
73
75
75
71
72
78
81
77
73
76
85
90
84
76
73
76
77
73
71
71
76
83
88
87
82
81
82
92
102
102
90
76
72
81
87
88
87
85
87
86
81
81
85
68
67
75
81
79
73
68
67
68
67
69
76
92
98
92
80
76
83
91
90
83
79
82
80
72
60
61
73
85
85
78
79
84
86
80
75
74
81
86
86
84
87
90
89
90
88
85
81
81
82
67
68
77
83
79
72
71
74
76
76
74
78
85
87
83
77
76
79
86
85
82
79
84
86
83
71
64
70
77
82
84
87
87
81
69
62
65
72
74
72
76
86
92
88
80
73
74
80
85
89
81
82
87
91
87
79
76
82
83
78
73
67
65
67
71
75
78
76
73
73
70
76
82
86
88
84
79
71
70
76
85
88
85
76
78
86
91
82
65
61
73
88
96
90
81
79
79
82
85
87
87
79
83
86
84
77
73
73
69
63
61
64
68
70
69
69
70
72
70
68
70
76
82
85
84
82
80
76
73
75
81
86
87
86
90
96
96
86
77
75
77
80
76
76
82
88
91
89
86
83
76
75
80
82
78
70
65
64
62
62
65
75
85
85
73
62
60
68
74
76
78
84
89
85
78
76
81
86
85
79
80
84
88
89
85
80
78
79
80
82
78
75
73
74
78
81
84
87
89
87
86
82
79
78
80
86
90
87
83
88
98
101
91
78
73
74
77
79
80
84
85
79
70
69
76
82
83
77
72
67
69
71
78
87
93
92
92
94
91
77
56
45
55
76
85
82
73
71
74
76
78
74
74
76
81
85
89
85
79
80
84
85
79
76
80
85
85
81
82
85
88
83
76
73
78
83
84
80
72
67
68
71
75
78
82
90
99
98
86
71
65
70
79
79
73
69
71
75
75
73
73
74
84
95
93
82
74
79
86
91
83
67
57
59
72
84
88
86
86
85
84
81
78
79
82
82
83
80
74
65
58
58
63
69
78
87
90
88
80
76
85
96
99
89
79
78
82
84
80
75
76
82
102
116
104
81
73
84
100
104
93
76
67
70
73
77
80
85
85
81
70
65
70
79
83
80
74
76
77
76
71
72
74
77
84
89
88
85
80
80
81
85
88
86
82
80
80
82
82
78
78
81
97
112
108
96
90
89
91
85
80
83
88
91
85
78
74
78
82
77
69
66
71
78
82
78
73
73
76
79
85
86
83
79
80
81
82
80
77
75
75
77
80
85
88
89
83
78
74
72
88
81
76
82
95
105
103
90
75
68
71
77
81
83
80
81
79
77
75
73
75
76
73
76
79
82
80
76
76
81
86
81
71
64
66
71
73
71
72
75
78
81
82
88
98
101
93
79
71
72
97
83
67
64
74
88
93
81
73
72
76
79
75
71
76
87
95
90
77
68
67
73
74
76
80
84
84
79
78
83
88
83
72
65
71
82
88
88
83
75
71
69
74
81
88
91
88
85
80
76
79
78
76
76
75
73
76
78
78
75
76
81
85
81
80
85
94
94
81
65
59
67
82
92
93
90
87
81
79
81
85
86
85
83
85
91
101
101
91
70
59
63
74
84
87
87
90
90
89
83
73
80
87
88
76
69
73
82
79
71
67
78
92
96
89
85
86
83
72
65
70
83
97
100
94
89
87
83
79
75
76
80
88
93
92
88
87
91
87
78
70
75
83
90
89
86
85
89
90
85
89
81
77
71
66
69
80
87
87
81
75
75
79
83
84
85
80
73
65
64
73
84
89
87
86
81
80
81
83
84
83
76
76
82
89
89
83
75
73
80
86
85
79
74
71
71
72
77
82
83
90
71
60
66
77
86
85
82
81
83
83
78
71
67
69
71
72
69
69
66
64
67
70
74
75
75
76
81
87
90
83
64
51
53
70
88
84
68
61
71
86
86
77
68
69
73
74
77
83
87
81
74
77
87
98
101
88
71
59
64
77
85
82
76
69
66
67
71
76
78
75
71
70
70
72
74
81
85
86
75
62
50
46
52
65
76
77
73
72
78
84
85
85
89
90
90
83
80
85
92
84
98
97
89
84
88
88
83
75
75
82
87
82
75
72
73
75
76
78
82
82
81
79
76
76
81
89
86
78
66
58
61
75
86
85
77
74
81
86
86
80
77
84
94
95
85
72
69
74
80
82
94
88
75
67
75
84
90
90
84
82
79
76
74
75
79
82
80
76
71
74
79
82
82
77
75
75
72
69
66
68
74
84
90
88
81
79
82
83
79
73
72
77
83
84
79
73
73
73
76
74
80
84
82
79
79
79
77
71
63
61
66
73
78
83
84
83
81
74
69
68
78
85
83
75
69
65
66
66
68
70
71
68
70
77
87
93
89
82
79
79
78
75
74
76
80
86
88
87
84
76
84
93
93
87
83
85
88
83
70
63
63
68
73
77
84
85
84
77
69
70
77
80
78
71
75
78
79
76
74
74
71
69
73
81
87
87
83
83
85
85
79
74
70
72
78
85
87
83
79
74
75
79
78
77
81
95
106
106
95
84
78
70
61
62
74
89
91
79
69
71
78
76
73
69
72
78
83
80
80
77
74
75
79
77
69
59
57
62
71
74
74
70
69
73
80
84
77
65
61
67
65
68
75
79
81
77
76
78
85
90
91
83
70
63
69
77
77
71
67
71
81
82
77
69
70
76
82
83
81
76
73
71
71
70
64
60
57
56
60
65
71
72
71
74
80
82
74
64
58
79
80
81
84
86
83
76
66
63
70
82
91
91
87
83
77
75
72
73
73
75
83
87
86
81
76
77
84
83
74
66
65
72
78
82
87
88
82
71
61
64
74
85
87
86
84
85
82
76
68
85
82
81
77
80
87
91
88
79
77
83
90
93
89
88
87
86
85
83
78
77
82
88
91
84
78
78
80
76
66
61
68
81
90
93
92
93
89
81
73
70
79
90
99
100
97
93
89
79
72
67
68
70
69
73
80
82
80
79
84
94
96
89
77
77
86
94
89
78
71
76
83
85
82
80
79
81
83
84
86
88
89
88
84
79
77
78
79
80
81
83
83
84
83
85
86
86
82
77
74
62
70
78
81
83
82
82
80
82
87
93
86
75
70
76
86
89
84
76
74
75
71
72
79
85
87
83
82
94
111
116
100
77
66
69
79
79
78
70
70
74
78
77
74
73
73
72
72
73
73
76
84
87
88
90
90
85
86
87
85
78
71
71
78
81
76
73
75
83
86
77
64
65
78
86
85
75
73
86
101
99
80
59
57
68
85
89
80
67
61
67
78
86
85
78
75
74
75
74
69
92
89
85
79
78
75
72
68
75
82
86
87
84
79
73
66
66
74
81
82
78
76
78
79
78
74
75
83
87
87
81
71
65
64
69
76
78
75
67
69
80
92
93
82
75
78
87
85
75
66
97
93
86
75
70
66
65
64
70
84
99
100
87
78
72
70
72
78
81
79
78
85
92
88
78
76
85
96
95
93
90
90
90
80
72
71
72
68
65
70
82
91
86
76
75
84
89
85
76
78
86
87
83
75
74
82
85
85
80
77
77
79
88
87
83
77
80
89
94
90
79
79
86
86
79
76
80
86
86
81
80
84
86
85
77
75
74
76
72
69
68
72
77
83
90
86
79
72
75
85
82
81
72
68
74
85
95
92
78
66
65
78
91
89
81
76
80
90
92
82
71
69
74
79
75
73
75
77
71
61
54
59
69
74
69
63
66
77
88
87
81
77
77
82
80
71
62
63
70
74
82
78
70
67
73
84
88
79
68
70
85
100
94
74
56
58
70
80
76
68
66
71
75
76
77
78
78
75
70
66
68
71
75
73
66
61
66
78
90
94
94
93
91
85
74
67
71
83
84
74
79
75
71
72
77
85
83
73
67
74
90
100
90
68
55
58
71
81
80
79
80
82
84
86
87
84
81
75
72
78
84
84
78
73
71
73
79
83
83
81
80
84
88
89
83
79
85
98
97
88
78
74
73
79
88
88
80
70
68
74
85
89
87
82
78
80
84
89
93
91
86
85
85
85
84
79
76
77
74
72
73
75
75
72
67
69
75
79
80
80
74
69
74
81
85
83
83
82
84
86
78
76
76
80
87
86
79
71
70
77
84
85
83
82
82
83
84
81
81
81
84
81
77
72
73
76
77
77
73
73
77
85
89
84
71
66
66
73
80
81
77
72
76
82
86
82
74
68
72
78
82
85
88
89
89
84
81
84
86
85
82
75
65
62
64
69
72
70
72
78
85
84
79
78
86
89
84
76
72
75
86
95
97
93
86
82
80
80
80
80
77
77
80
81
81
74
69
73
84
89
84
86
92
93
89
85
85
86
87
82
76
75
75
71
67
67
69
76
81
89
94
92
87
86
86
83
77
75
75
82
83
79
77
78
82
82
82
78
77
80
84
85
81
73
69
71
74
79
85
89
77
82
80
79
79
84
85
84
75
73
79
90
96
92
79
73
73
80
88
90
86
83
82
78
73
68
72
80
89
91
84
75
67
63
67
72
73
71
74
82
90
91
82
73
71
81
90
88
81
77
78
81
75
68
68
72
79
79
78
77
80
88
89
85
79
74
68
72
75
74
69
66
70
76
75
75
80
89
95
93
87
84
84
84
80
80
80
79
80
82
84
83
80
74
78
85
95
96
85
75
85
84
82
80
77
74
75
80
82
80
79
78
81
85
84
76
65
60
60
62
63
65
73
78
77
74
76
81
87
84
82
85
93
100
99
92
84
82
83
84
83
80
74
73
77
83
86
84
80
73
87
87
90
89
86
78
77
79
82
79
77
81
88
93
89
79
74
74
73
72
70
67
74
77
76
72
71
74
77
81
82
85
89
88
83
79
77
75
79
86
87
79
70
71
84
96
92
82
71
73
84
87
87
86
83
81
79
82
84
84
80
83
87
90
89
87
90
96
96
87
74
68
68
76
81
84
83
77
78
80
85
90
88
83
78
76
78
79
82
84
78
70
69
76
88
95
92
84
82
83
82
79
79
81
82
80
78
80
85
85
81
82
84
87
87
86
88
93
94
88
79
71
71
77
84
91
92
89
82
81
83
84
86
84
84
82
86
90
86
78
66
67
73
83
81
76
76
81
83
82
75
73
75
80
83
81
76
75
78
81
82
82
84
85
80
73
73
77
81
83
82
80
78
79
78
81
89
93
95
87
79
72
73
81
86
84
84
87
84
77
68
69
75
82
79
74
76
78
75
72
60
65
72
77
81
82
86
85
83
81
81
82
81
78
75
74
74
76
76
71
68
71
76
79
78
76
80
93
97
90
78
69
73
82
88
86
82
79
81
82
78
73
73
76
80
86
89
84
78
76
62
68
73
74
72
80
88
92
85
79
75
74
76
78
80
78
74
73
74
75
73
74
77
82
84
78
79
83
87
87
81
75
74
81
86
86
85
82
82
83
80
78
75
76
80
84
86
84
80
78
81
85
85
77
71
68
78
85
86
79
73
70
73
74
74
70
72
74
82
86
84
81
78
81
88
92
90
84
83
85
85
81
74
67
72
84
89
85
79
72
70
71
73
74
73
77
84
83
75
67
90
95
95
86
74
68
73
82
88
90
85
77
72
66
61
65
74
83
86
85
79
72
70
73
81
92
97
92
91
90
87
82
75
70
77
87
90
85
75
70
69
71
75
78
83
87
87
83
76
73
82
83
84
84
79
75
74
78
88
93
93
89
84
80
76
77
79
82
85
84
79
73
68
66
69
76
81
88
93
93
87
81
79
81
87
87
84
82
78
77
78
79
80
86
91
91
87
82
83
91
80
69
69
74
81
82
78
72
74
82
89
94
96
96
94
88
82
83
86
86
84
81
81
79
75
72
77
84
86
83
78
79
84
85
80
74
71
76
79
79
76
74
73
74
79
83
83
83
84
86
80
71
73
82
92
91
82
70
66
72
85
94
94
87
81
76
80
85
89
88
85
86
89
88
86
82
81
83
78
73
75
85
92
89
81
76
76
78
74
70
73
77
77
75
75
80
84
86
85
83
81
75
76
82
86
88
82
76
71
74
83
92
88
81
71
69
72
76
77
76
75
81
86
87
85
82
79
75
72
75
86
97
95
84
76
81
89
86
76
71
76
87
91
85
81
80
80
78
78
79
83
78
73
73
74
76
81
81
78
75
78
83
84
83
80
76
75
72
68
65
70
79
87
88
85
83
84
84
82
85
90
93
87
77
72
80
86
86
85
86
89
87
82
80
82
85
87
85
81
79
77
77
77
80
83
83
81
81
77
74
70
70
70
73
74
75
77
84
84
81
77
81
87
89
90
94
102
102
94
83
80
81
84
85
84
83
81
81
84
88
88
83
75
72
75
81
89
92
91
87
97
99
97
92
85
77
72
69
69
77
84
89
88
85
84
86
86
79
72
69
72
78
79
79
80
84
86
81
81
82
83
77
70
68
71
79
83
84
80
73
68
68
73
79
82
87
87
84
82
81
84
88
94
94
87
79
73
73
79
85
89
83
74
68
74
82
87
84
83
82
83
87
89
84
79
77
83
86
86
83
81
77
74
67
61
66
80
87
84
73
66
68
73
78
82
84
87
83
81
86
75
73
81
88
85
75
72
83
96
101
92
77
60
54
59
69
77
83
88
93
91
83
73
68
70
76
84
88
86
82
82
90
97
92
82
74
74
77
83
87
87
86
77
69
68
74
80
80
77
76
75
71
79
86
82
72
69
77
88
93
91
82
74
70
72
76
80
84
83
81
75
68
64
67
75
82
85
84
82
80
83
89
90
87
82
76
69
68
78
86
94
88
78
70
66
68
69
70
72
74
66
71
82
89
83
73
70
73
72
70
74
84
90
90
84
81
86
84
81
73
66
67
73
80
84
86
84
78
73
70
71
70
70
69
70
69
66
66
65
67
74
79
88
91
91
81
70
67
71
75
77
83
86
82
74
72
71
77
76
71
74
80
85
82
75
72
77
82
81
80
76
74
71
75
80
83
79
71
62
60
62
68
74
84
87
79
71
65
65
67
72
81
93
98
96
89
80
75
70
72
92
85
75
63
59
61
69
78
84
85
84
80
81
79
76
78
79
79
81
80
79
76
74
74
76
73
66
60
60
66
73
78
81
87
92
90
86
84
82
83
83
82
84
85
82
81
83
84
79
70
81
72
63
60
62
69
75
79
78
75
77
82
87
85
82
84
90
89
82
74
74
78
82
81
79
76
75
73
73
76
81
81
76
72
75
81
86
93
93
86
80
76
77
78
77
75
78
87
91
85
66
64
68
71
68
70
82
88
83
71
69
78
85
79
69
70
84
89
84
77
76
79
80
80
82
90
93
87
79
76
83
83
82
79
78
82
85
89
94
93
86
76
71
69
67
63
66
73
87
95
70
74
81
83
73
65
76
94
103
93
80
73
70
68
66
68
74
81
82
79
78
78
77
79
87
91
90
85
84
82
85
84
84
84
88
87
83
76
81
91
93
82
68
61
65
72
73
73
79
84
83
82
88
93
89
78
77
82
95
95
83
69
65
71
79
79
75
73
74
75
76
79
86
89
84
78
76
84
90
90
84
71
65
67
79
86
84
76
75
82
88
84
70
64
76
94
101
91
80
77
84
83
84
91
99
94
81
68
67
72
77
74
70
74
79
74
67
66
73
77
76
78
83
82
77
75
77
85
88
81
71
68
67
70
79
85
88
85
82
82
87
85
74
67
75
89
97
92
84
81
74
72
76
84
94
95
86
78
78
83
86
80
69
65
66
65
64
68
75
81
76
71
66
67
73
82
86
84
78
72
73
81
91
95
90
82
75
77
80
80
79
75
75
75
73
73
74
73
75
79
76
72
74
80
89
88
88
94
103
103
96
87
83
84
83
78
73
72
76
78
76
74
69
69
69
71
77
83
81
84
85
88
89
88
80
76
75
78
80
78
73
74
81
91
95
92
84
75
74
76
87
87
85
81
78
75
78
85
91
88
83
85
94
102
102
93
84
82
80
76
75
82
85
78
67
64
74
85
90
87
83
76
70
68
72
82
91
90
85
86
86
88
82
81
89
101
106
98
85
80
80
88
89
81
70
67
75
84
84
77
70
72
78
84
84
85
90
93
87
76
72
72
78
79
80
82
86
84
77
71
68
66
65
65
73
83
85
78
74
84
94
92
77
61
58
70
84
87
83
83
74
74
77
79
75
77
86
96
93
80
72
72
76
74
67
64
68
74
75
75
70
71
73
78
84
89
85
73
62
61
68
73
73
69
65
61
58
59
62
69
75
81
78
71
66
63
64
67
68
78
78
71
72
76
79
80
83
82
81
77
75
78
80
73
63
53
53
60
72
79
86
87
84
79
74
72
75
78
79
81
83
84
81
78
71
66
67
70
71
70
70
72
77
82
84
81
77
72
72
75
79
78
75
74
77
81
82
78
70
68
71
75
74
69
65
61
66
77
89
91
86
82
82
80
72
70
74
85
94
90
79
73
78
86
92
92
90
84
74
70
67
67
71
73
77
81
84
83
79
74
76
80
79
75
80
93
105
103
89
78
75
78
82
77
73
73
78
85
87
78
67
66
74
80
77
70
72
77
77
72
65
64
73
81
89
91
90
83
73
65
62
62
68
72
75
80
83
81
76
72
79
83
84
84
87
94
100
98
90
87
94
101
98
86
77
77
80
74
63
57
64
74
82
78
71
68
69
70
71
73
76
79
76
73
77
80
84
80
76
70
70
71
72
79
86
91
91
82
74
74
83
87
87
84
82
80
76
71
74
85
95
98
91
83
79
83
81
71
60
58
65
72
74
75
76
79
79
78
82
89
92
83
75
73
79
86
86
79
76
77
81
80
82
86
96
100
94
86
83
85
86
87
80
74
78
81
80
77
77
78
75
73
75
81
89
86
77
69
66
68
64
61
61
68
81
88
87
82
81
80
80
73
70
71
78
82
82
82
80
81
81
79
80
86
94
95
90
85
83
83
92
89
79
71
77
91
98
95
86
80
74
70
72
78
83
79
72
66
65
72
78
81
82
79
81
85
88
88
82
78
78
80
79
73
66
64
69
78
81
80
81
80
80
79
77
80
85
82
76
74
94
91
81
74
75
84
92
88
81
79
82
83
79
74
72
76
78
77
77
80
88
101
103
94
81
79
87
95
97
91
86
83
80
72
65
61
63
66
70
77
84
89
83
74
71
75
79
77
76
78
80
80
79
75
76
83
91
88
79
73
74
82
83
81
78
78
86
92
90
81
76
80
90
90
82
74
76
88
94
83
68
58
64
71
75
71
64
63
68
78
85
84
78
75
78
79
78
75
80
90
76
80
83
84
86
91
93
91
80
72
69
76
85
82
79
79
84
91
88
80
70
71
80
84
78
73
71
74
73
65
59
64
78
86
87
75
62
60
68
81
84
80
75
75
80
81
79
79
83
86
78
84
85
88
93
95
87
76
67
76
90
96
87
74
66
70
79
83
84
83
83
83
81
79
82
82
79
72
69
72
81
90
93
92
86
79
74
70
72
76
80
82
86
86
83
83
87
90
85
76
81
79
82
89
97
96
82
67
65
79
103
107
87
65
59
69
79
83
83
81
83
81
79
77
80
82
81
78
78
84
90
86
76
70
72
83
93
94
89
80
77
77
83
88
87
86
87
90
82
73
81
76
78
90
99
97
84
72
70
79
90
90
76
65
62
70
81
83
82
78
78
81
80
76
72
72
76
77
81
82
78
71
61
56
61
73
84
92
95
98
92
79
75
78
82
80
74
69
68
70
79
78
81
91
96
89
80
75
76
78
77
72
67
67
76
82
83
83
83
86
89
88
81
76
75
78
77
75
71
72
75
75
72
69
70
71
73
77
87
97
98
92
87
85
83
74
64
60
65
71
80
81
86
89
82
73
72
78
88
89
80
66
61
68
76
85
84
81
84
92
99
93
82
81
88
91
81
71
62
64
72
78
83
84
83
80
75
77
82
83
82
81
87
91
87
75
68
73
84
89
84
83
81
76
70
68
73
86
98
100
90
78
72
72
74
72
73
77
82
93
96
94
88
86
85
80
75
73
72
72
72
74
78
82
80
75
73
75
79
83
83
84
81
80
77
76
79
83
88
90
83
82
76
72
70
72
74
79
83
89
92
93
92
83
74
69
69
77
86
88
85
83
79
73
67
62
69
79
85
84
80
74
73
73
73
72
72
73
79
87
95
92
81
66
65
76
85
85
74
67
70
70
76
80
80
75
73
74
79
84
82
79
78
80
78
75
70
75
77
77
71
65
64
69
71
72
72
78
82
80
75
71
72
76
79
81
81
82
82
84
83
77
67
64
66
78
87
88
82
69
65
69
80
89
86
80
78
83
91
89
78
69
68
76
81
74
60
55
60
71
75
75
77
84
89
86
81
76
72
69
64
65
73
81
87
84
81
82
84
81
74
64
62
65
76
81
84
84
83
87
82
85
84
83
80
81
83
84
83
81
83
87
87
84
77
67
59
58
68
78
87
91
92
90
88
85
85
82
82
79
77
75
74
78
78
80
80
81
80
80
78
76
76
78
85
84
76
66
67
75
86
89
86
82
84
86
81
67
61
66
78
88
87
78
70
69
71
77
82
88
89
88
85
82
82
84
86
91
93
91
90
88
83
76
73
75
80
82
81
79
76
76
80
86
88
85
77
70
71
76
73
79
87
94
95
87
72
65
68
75
77
71
68
70
72
71
63
66
79
87
88
84
78
81
86
87
85
83
85
87
87
86
82
74
71
72
80
90
94
88
79
76
82
87
85
79
77
78
82
85
62
69
80
91
92
84
74
78
88
91
83
71
72
81
83
74
60
55
66
80
82
79
79
84
89
87
82
79
82
85
85
79
73
71
72
75
82
91
96
94
90
85
84
85
82
78
76
76
73
74
61
62
70
79
90
92
87
84
82
78
73
71
74
80
85
80
73
65
64
62
61
65
75
84
89
85
80
80
84
88
86
80
75
78
82
83
82
78
78
78
80
82
82
81
81
83
81
78
75
76
72
70
72
79
88
94
93
82
64
55
56
65
72
79
81
78
72
70
67
70
69
67
72
80
87
87
81
75
73
77
83
85
84
81
79
80
82
79
74
72
74
80
79
76
73
78
83
83
83
86
82
84
85
86
87
89
88
79
64
58
63
73
77
78
77
75
71
74
79
85
84
75
70
77
89
97
92
78
67
65
70
79
78
75
71
76
81
85
85
84
83
82
78
74
73
79
86
86
80
73
83
82
79
77
76
82
83
79
72
72
79
82
76
70
72
77
81
80
79
80
76
73
67
68
79
88
92
87
80
69
67
69
76
80
78
77
78
81
84
84
81
77
77
81
87
92
90
85
81
74
85
79
70
65
72
78
83
81
81
81
83
78
67
64
71
80
79
67
61
63
71
71
66
64
67
73
80
85
82
81
78
79
85
89
85
76
70
71
75
74
71
71
77
86
90
85
78
79
85
91
87
82
73
69
76
85
85
82
81
83
84
79
71
69
74
79
75
65
61
65
74
78
78
78
80
85
88
86
80
80
83
88
87
85
79
77
76
77
78
77
75
75
79
81
80
77
74
75
82
87
85
84
78
79
85
88
82
71
65
71
82
87
83
74
71
74
78
81
80
76
77
79
83
81
82
87
91
89
79
72
73
81
84
81
80
83
88
88
85
83
84
84
80
78
79
88
90
86
80
73
84
85
81
78
76
79
77
69
66
72
84
91
88
79
72
75
80
83
83
78
76
78
78
73
68
68
76
80
78
73
73
79
81
74
72
77
85
87
84
81
80
82
79
77
80
85
86
78
71
68
84
86
82
74
74
80
86
88
87
86
88
88
84
81
84
90
89
83
76
73
75
75
76
74
71
72
73
75
80
84
87
86
82
75
69
69
72
74
76
79
80
81
78
78
80
80
78
76
71
70
83
81
76
77
85
92
95
91
86
84
78
72
66
72
83
92
91
88
83
80
73
70
72
77
86
90
88
84
83
85
88
89
86
85
85
83
77
71
74
80
82
79
76
75
79
79
79
78
79
79
81
81
82
80
77
72
76
79
79
76
74
76
84
89
88
82
75
74
77
80
81
82
80
79
79
85
88
85
80
79
84
86
82
77
78
81
81
71
60
61
70
79
81
76
70
68
68
69
72
81
78
80
84
82
77
71
75
79
81
80
77
77
77
77
75
73
76
82
85
81
76
78
80
79
75
75
85
93
89
80
75
78
80
76
66
63
69
74
75
71
69
70
73
77
84
92
88
79
73
78
77
72
69
65
64
69
75
86
86
82
80
83
81
78
75
78
85
89
88
84
80
78
79
77
76
81
93
96
89
78
75
85
96
94
81
69
65
70
82
94
95
86
73
65
72
85
89
86
79
77
86
74
68
65
66
69
72
74
71
72
75
81
82
80
83
89
93
88
81
81
90
94
91
84
84
89
93
90
82
80
84
88
87
84
79
71
67
69
81
93
96
88
75
65
66
73
78
82
84
87
76
73
77
75
72
70
68
70
68
67
72
76
75
73
74
81
88
85
77
73
81
88
87
82
83
87
89
84
81
81
84
79
70
68
70
74
78
83
81
78
74
75
77
78
77
72
71
74
82
91
62
71
78
74
63
59
67
80
86
80
74
75
76
74
72
70
73
74
75
76
75
69
64
67
72
78
79
79
79
80
80
78
83
94
100
92
87
84
79
71
69
74
81
82
77
72
73
77
80
86
74
81
80
72
63
59
65
79
89
89
80
77
78
83
84
79
76
71
74
79
85
83
77
72
70
70
68
68
70
75
78
81
89
98
100
87
77
75
78
80
82
82
83
79
75
76
86
93
92
90
91
83
73
70
74
79
80
78
75
75
78
79
78
79
84
87
88
77
73
79
91
99
92
78
69
68
68
67
69
73
80
78
73
69
66
67
68
75
83
91
88
80
74
72
71
72
78
86
98
104
77
67
66
72
82
91
92
84
75
76
83
87
75
57
47
52
65
72
70
76
86
87
78
68
68
78
83
77
73
75
81
80
74
66
65
67
70
75
84
91
89
76
66
62
63
62
61
69
84
99
56
65
82
91
85
75
77
85
91
88
87
84
75
61
45
39
45
56
65
72
75
73
70
73
84
91
91
85
78
79
80
81
82
82
80
77
71
73
81
87
85
76
67
69
74
78
74
72
76
84
65
81
99
98
80
65
65
78
90
85
75
72
77
87
84
70
62
63
69
70
71
77
87
97
97
88
84
85
85
83
80
81
83
82
81
80
82
83
81
83
85
80
74
72
84
95
95
83
72
71
84
85
82
76
73
69
67
68
75
80
78
74
75
82
87
81
75
73
78
78
75
79
86
92
89
82
81
85
88
86
89
91
91
85
81
82
84
82
79
81
88
88
79
68
71
85
90
82
72
69
76
66
64
75
87
84
68
54
62
79
84
75
65
67
75
75
71
72
81
89
87
77
70
69
75
80
81
81
79
82
89
93
92
87
77
68
60
59
67
79
87
89
83
76
74
75
79
77
77
79
77
68
76
95
106
93
73
67
79
85
79
68
67
80
88
85
75
71
80
87
89
83
76
71
74
78
77
76
75
78
82
82
81
73
64
55
52
58
69
77
81
81
81
84
84
84
80
76
75
77
88
85
86
90
90
86
81
87
99
100
85
70
70
83
95
94
84
82
84
86
88
91
92
85
71
64
68
77
86
87
84
79
73
68
72
78
80
75
71
74
82
83
78
71
77
88
91
82
71
66
78
82
80
76
70
68
71
78
87
90
86
77
70
72
80
86
87
86
87
83
85
89
91
81
69
63
67
78
86
87
84
77
66
59
68
81
85
76
64
67
80
89
81
70
68
81
88
86
80
77
75
78
80
77
69
64
68
74
74
72
71
77
85
87
81
72
67
70
75
80
83
84
82
79
77
78
77
75
71
72
74
74
60
44
39
52
70
83
81
77
79
88
92
92
85
77
71
70
78
88
92
91
90
85
77
74
77
83
84
78
72
78
90
93
83
68
62
72
85
92
87
81
78
79
80
80
78
74
75
78
82
81
74
62
52
55
74
96
106
102
91
85
90
96
97
88
75
69
76
84
89
88
82
79
78
80
83
86
87
86
81
77
76
74
70
68
72
84
93
92
82
71
71
74
75
76
79
84
90
89
84
81
82
87
89
82
74
78
88
98
96
82
74
73
81
85
84
84
82
82
76
78
81
81
83
85
87
85
84
82
80
76
71
68
68
68
73
75
78
79
77
72
70
68
68
75
84
94
94
88
80
73
73
80
85
81
74
66
67
71
72
67
61
61
69
78
84
83
80
78
88
90
93
92
89
86
82
79
75
75
79
83
82
77
71
68
70
70
75
79
86
86
75
60
57
69
83
91
88
84
81
75
71
64
68
79
85
82
76
69
65
65
69
74
83
90
87
76
67
66
90
90
90
89
85
78
69
63
64
70
77
81
80
80
78
80
81
79
78
77
76
75
68
61
62
71
81
82
81
79
76
72
70
73
81
84
83
78
79
84
90
88
83
86
92
94
90
79
74
76
74
77
80
81
81
78
71
71
76
80
77
73
75
83
92
96
88
77
68
65
64
67
69
72
77
82
85
85
80
76
72
71
75
85
89
82
72
69
80
95
99
90
81
81
87
90
89
86
88
92
72
78
81
83
87
91
91
91
91
89
76
66
63
74
89
92
82
68
63
69
81
90
87
79
80
88
94
92
78
71
71
78
87
87
78
68
67
79
91
93
87
78
76
80
80
78
78
82
87
91
76
76
78
81
89
98
100
92
80
74
71
67
60
56
62
71
73
70
66
74
86
94
90
81
80
85
92
89
79
68
68
74
81
81
74
65
68
80
91
94
87
80
80
77
73
67
66
74
79
82
75
72
72
78
88
95
98
89
77
71
75
78
70
59
55
62
70
73
68
64
66
73
85
89
85
83
86
89
94
87
77
70
71
75
75
72
70
72
82
95
96
88
76
70
67
68
68
70
75
83
74
80
88
98
100
94
86
83
83
88
89
82
70
62
66
73
77
77
71
67
70
75
86
88
87
84
85
91
100
101
93
84
79
77
81
82
75
65
68
82
93
89
74
70
75
83
84
81
80
83
74
84
98
108
105
94
81
75
83
93
91
73
60
66
85
98
92
81
79
86
92
86
78
74
81
86
87
82
79
81
86
87
79
74
76
84
84
74
66
71
80
87
82
77
77
81
86
86
83
79
76
79
85
93
96
92
82
78
85
91
89
74
63
70
88
100
95
82
78
82
84
79
69
63
68
78
78
72
67
71
78
85
76
67
66
74
82
83
81
79
83
82
81
77
72
71
73
78
81
79
81
80
85
92
92
88
85
86
89
92
89
81
74
71
73
79
82
81
76
73
74
78
77
70
64
66
73
76
78
82
86
87
77
69
68
73
76
80
89
97
95
81
73
70
74
75
73
70
71
78
85
83
88
91
86
76
77
82
86
83
79
75
73
74
73
74
80
85
87
88
91
92
84
78
71
71
76
79
81
80
74
71
67
70
77
84
83
83
91
97
93
80
71
75
80
81
77
73
70
71
76
69
71
74
70
64
63
72
83
83
77
68
67
76
87
93
91
91
92
97
100
94
86
82
79
78
78
79
78
73
64
59
64
74
82
83
82
85
89
85
74
68
70
79
83
80
77
80
84
78
75
69
65
66
68
66
66
72
84
92
87
73
65
71
83
88
86
80
77
80
86
88
88
87
84
79
78
82
81
74
70
72
80
84
78
71
71
77
82
79
72
70
79
84
85
81
80
84
92
94
88
83
80
81
84
82
75
74
82
90
90
81
73
69
72
74
75
75
74
76
78
87
89
88
82
77
78
81
81
79
80
84
87
83
75
69
70
78
84
88
87
88
91
89
85
78
77
78
84
87
78
79
84
92
93
84
75
73
80
86
84
77
71
72
76
77
74
75
77
78
79
79
80
84
86
82
77
74
73
77
78
78
77
76
76
73
78
85
92
93
86
80
80
84
84
77
75
76
81
85
65
69
78
83
79
77
75
79
82
81
77
70
68
75
79
76
69
64
69
74
79
79
78
81
86
86
78
72
70
71
75
77
75
75
76
78
80
82
84
80
72
68
72
80
85
82
77
79
86
94
71
76
75
67
65
76
85
86
78
72
76
81
83
80
76
73
67
61
64
78
90
91
83
75
73
74
74
73
72
77
81
80
76
73
75
80
82
80
73
71
77
87
91
88
83
79
75
73
75
76
72
76
75
76
84
92
89
79
70
71
81
87
84
77
73
74
68
64
69
80
93
97
90
77
65
61
64
73
83
87
85
81
76
73
75
78
81
79
76
75
80
89
92
86
77
72
73
71
68
66
68
75
84
94
101
97
86
80
79
85
87
79
73
75
79
77
66
62
70
83
92
90
85
81
77
69
63
64
72
76
75
71
71
71
72
72
75
79
83
82
80
77
76
76
74
74
77
78
77
78
70
79
89
94
92
87
83
84
90
93
87
77
74
80
86
78
63
59
70
85
88
83
82
86
92
84
65
52
52
62
71
70
66
62
63
67
73
78
83
86
88
85
84
84
83
81
80
79
79
83
84
82
81
84
87
87
86
86
87
88
79
74
74
79
84
82
75
71
70
74
74
79
89
97
96
84
68
60
63
73
81
81
75
69
66
69
73
74
73
73
78
83
92
95
93
85
78
74
78
87
97
90
83
82
87
89
89
83
77
73
74
73
77
84
87
85
80
75
71
69
70
75
82
85
82
76
72
73
74
77
82
85
87
83
76
74
78
80
74
64
65
72
83
91
88
80
73
72
80
91
88
89
84
83
87
94
91
81
72
70
76
85
89
89
86
82
77
75
73
75
75
75
73
75
79
78
79
77
73
70
75
84
89
88
79
75
78
84
84
81
79
79
80
80
82
83
83
81
81
85
76
76
73
75
84
91
88
76
65
68
79
84
78
72
76
82
79
72
65
67
73
76
79
82
86
86
83
79
75
68
67
76
87
90
83
73
68
75
84
87
83
80
78
79
81
85
87
85
83
84
84
80
73
72
72
77
79
72
67
68
69
65
58
62
73
82
78
65
56
64
74
79
80
81
84
85
82
79
78
78
78
79
83
86
82
76
72
75
81
82
81
81
84
86
80
74
73
79
85
88
83
92
87
75
73
77
82
84
82
79
73
66
62
62
69
72
71
65
64
72
78
81
80
78
79
80
80
77
79
86
95
92
81
71
72
79
84
84
81
84
89
95
97
94
86
76
73
75
80
80
80
88
85
76
74
77
80
82
82
82
82
80
74
70
69
73
75
75
72
73
75
79
79
76
74
77
80
77
78
83
91
91
79
68
69
80
88
86
79
76
80
84
84
84
84
86
87
85
84
84
81
85
79
72
67
71
75
78
82
84
81
75
72
72
79
85
83
76
71
71
74
78
78
73
73
77
83
85
80
73
70
71
73
74
77
82
85
80
72
67
68
72
75
76
73
72
76
80
86
88
81
84
75
68
68
75
84
87
87
84
79
71
68
74
83
88
81
73
73
80
86
79
72
68
74
80
82
80
78
73
69
66
70
78
83
81
75
71
74
77
79
79
80
78
72
63
63
69
74
77
80
77
69
70
78
86
88
81
74
75
77
74
72
76
80
82
77
74
81
88
87
76
64
65
72
75
73
71
75
78
80
78
78
82
85
82
74
71
76
84
82
78
75
77
81
78
71
68
71
74
82
78
78
79
81
86
89
91
85
74
64
65
80
92
90
81
75
78
85
89
89
84
80
77
77
86
93
88
74
64
63
73
84
89
92
92
86
78
71
70
75
81
80
80
78
74
69
67
72
85
72
71
72
75
78
82
89
89
83
74
68
72
81
83
77
73
76
86
88
84
80
82
82
77
72
77
90
93
85
74
74
86
97
93
86
83
84
81
75
72
72
77
79
82
86
88
81
70
62
67
72
71
70
65
63
68
80
85
83
76
77
82
85
81
74
76
84
86
79
69
68
76
82
78
74
78
90
98
89
77
72
76
84
83
78
75
76
76
76
75
76
77
78
84
92
98
96
87
77
70
87
84
80
78
79
82
84
86
84
82
81
82
85
84
82
82
82
77
72
72
82
91
85
76
71
77
85
84
80
76
76
75
73
75
80
82
82
80
79
79
77
74
75
82
90
98
101
99
92
84
79
74
79
87
94
99
98
94
86
78
73
75
77
80
79
79
76
74
75
83
93
93
85
75
71
71
71
73
81
93
99
89
77
74
81
91
95
94
87
80
73
73
76
77
80
83
90
92
88
84
64
60
68
80
90
97
98
95
86
75
69
70
74
75
72
72
73
73
74
80
84
82
79
81
83
81
76
80
91
103
101
89
79
79
81
82
84
86
83
74
70
73
78
77
73
72
80
85
83
82
73
72
79
86
92
96
96
95
91
82
75
75
76
79
79
78
76
72
71
77
85
85
83
82
86
91
92
90
88
86
80
74
74
78
76
66
66
72
81
79
74
72
74
76
78
80
85
87
84
85
81
79
79
82
88
92
89
83
79
79
80
80
77
82
88
96
91
78
69
73
83
89
87
81
79
84
89
83
72
70
70
71
70
69
71
72
72
74
82
87
86
79
73
76
81
84
82
83
84
88
67
67
69
74
84
90
82
72
69
78
88
88
75
69
74
85
83
72
60
64
76
88
86
78
75
81
82
78
72
76
79
76
70
68
74
77
76
71
71
74
79
79
81
84
84
82
75
73
78
85
53
62
76
85
84
81
76
71
72
77
85
86
77
66
61
58
56
51
50
57
71
85
87
88
86
83
82
79
77
79
79
79
77
76
75
71
69
69
66
65
66
72
80
91
93
86
77
74
75
80
62
71
82
83
72
67
72
75
74
68
66
75
84
86
72
59
54
58
61
58
56
67
85
96
96
86
81
79
77
73
75
79
83
82
74
68
69
72
73
72
70
75
79
81
86
85
80
73
72
77
89
87
80
70
66
68
71
74
73
71
73
76
83
83
78
72
67
71
76
70
62
64
75
86
88
86
82
80
78
76
77
80
80
72
70
74
78
77
73
77
84
88
83
76
78
83
80
70
68
77
92
89
82
84
89
85
70
54
55
67
77
76
72
74
80
78
74
71
80
93
98
95
86
75
75
79
80
78
76
75
77
73
66
58
58
64
70
75
81
90
98
99
93
86
86
86
83
77
76
80
75
76
83
93
100
89
69
57
62
71
71
64
64
74
84
85
77
72
80
94
104
99
91
83
82
82
79
70
65
65
68
69
65
59
60
61
64
73
80
86
88
86
81
76
73
72
75
78
81
81
75
76
76
80
87
86
82
83
89
95
89
74
62
63
75
80
82
83
85
86
83
81
85
87
87
82
74
69
68
73
77
77
70
70
75
83
84
76
67
68
73
75
73
67
66
68
71
74
75
74
87
84
77
75
80
85
84
81
86
98
102
86
63
54
66
80
86
88
88
89
89
88
87
79
69
63
66
73
82
87
89
87
76
66
68
82
86
77
65
64
73
83
86
83
84
89
89
81
75
74
80
80
75
67
64
66
70
73
76
79
77
72
71
74
83
89
87
83
84
87
89
86
79
67
56
57
66
76
82
84
88
88
77
54
41
51
67
76
74
73
74
84
88
91
92
92
89
81
78
76
81
80
76
66
59
59
68
82
88
82
72
71
87
101
104
92
82
78
78
79
74
71
70
71
70
71
73
73
74
81
86
88
79
62
49
52
64
78
85
87
85
85
86
89
91
88
84
78
77
76
88
87
80
79
77
75
75
80
86
87
84
82
89
97
100
90
79
68
63
67
73
75
80
82
84
79
75
72
75
80
82
81
80
80
83
79
68
64
74
90
98
93
88
88
89
89
84
84
88
92
86
86
82
81
78
73
63
60
66
74
78
74
71
76
84
87
81
68
60
67
83
92
88
79
74
75
79
82
79
79
79
80
83
87
89
83
72
63
66
77
87
89
87
83
81
77
78
83
90
96
79
80
81
76
67
60
58
62
67
72
68
64
63
67
76
84
85
83
81
87
91
90
76
62
62
75
87
89
84
81
83
86
85
81
79
78
82
81
76
72
71
72
75
73
69
69
70
72
76
80
65
66
72
78
79
74
72
74
77
74
69
64
64
70
78
80
84
87
93
94
87
77
69
69
73
78
81
82
83
82
81
77
74
78
77
78
75
74
76
78
81
78
72
71
70
71
73
73
72
74
68
69
80
88
86
78
70
73
83
87
80
72
71
79
84
83
80
80
83
85
85
86
88
87
82
75
74
78
80
81
77
73
74
81
88
82
71
65
74
90
97
90
82
74
73
70
70
73
74
75
82
86
92
90
83
66
55
62
78
89
86
75
68
71
76
78
79
73
71
77
86
93
91
82
77
80
84
81
77
71
70
72
82
89
89
82
77
78
87
93
94
90
89
84
75
66
65
73
82
85
81
83
86
87
84
76
69
65
67
72
72
67
61
56
57
66
71
70
65
69
78
84
83
77
78
84
88
83
75
66
67
72
82
87
85
81
80
89
97
93
84
79
82
82
76
67
68
82
91
93
77
75
77
81
86
90
91
86
77
73
77
78
70
61
56
62
69
70
66
65
73
83
88
90
87
84
84
82
84
85
83
79
77
77
81
82
84
84
88
89
82
75
72
72
75
77
77
75
78
81
75
75
79
85
89
90
88
85
88
92
92
85
72
67
72
79
78
74
72
75
79
83
87
89
87
86
85
88
94
97
90
79
65
61
72
86
89
80
73
75
78
76
71
72
81
88
87
74
69
73
78
80
82
88
89
83
78
78
87
90
81
62
55
68
91
99
88
76
76
84
86
79
75
76
84
88
88
84
79
78
76
71
63
59
70
86
96
85
72
70
77
82
79
75
75
80
82
83
81
79
78
81
82
81
81
80
80
82
87
81
66
53
57
77
96
99
87
77
77
81
80
76
73
77
82
86
81
72
66
70
80
85
83
75
72
75
81
80
75
77
83
86
82
75
69
67
71
78
86
87
75
81
85
85
80
79
84
90
88
82
78
81
88
91
88
81
81
82
79
74
71
74
79
80
79
78
78
76
75
76
83
90
93
88
80
72
64
62
69
79
83
79
74
73
78
79
76
78
84
89
81
82
88
92
87
82
82
86
84
80
80
89
96
89
74
68
75
84
88
84
81
82
85
81
74
74
80
85
82
75
71
70
76
85
86
84
75
69
73
79
75
68
65
72
82
86
88
86
87
85
80
71
74
85
89
85
76
74
77
82
84
83
78
73
70
72
75
80
85
88
92
92
89
82
72
71
78
87
93
84
75
70
76
84
83
82
82
88
92
90
78
70
72
81
84
84
82
83
84
77
73
67
68
77
89
87
76
69
74
83
85
74
64
64
76
84
83
78
76
77
83
89
89
85
80
76
78
84
87
85
82
84
88
85
78
73
78
86
90
80
69
71
84
98
97
86
76
77
82
85
77
78
77
82
89
88
79
73
75
82
83
76
68
70
77
84
84
79
73
73
78
85
90
91
90
87
81
79
75
76
80
84
86
82
78
77
81
84
81
72
68
74
91
100
99
84
72
75
85
95
91
93
91
90
89
87
80
75
76
81
84
85
82
76
75
78
81
79
75
76
79
86
92
91
88
84
79
74
74
79
83
83
77
77
79
82
84
87
90
89
87
88
91
96
88
77
70
74
84
92
91
93
91
84
79
79
80
77
75
74
79
85
83
78
76
79
82
81
76
73
75
77
76
72
71
74
77
77
76
82
86
84
79
76
77
80
82
84
89
92
94
90
88
86
81
76
75
77
79
79
73
77
76
73
74
80
86
84
75
66
68
73
77
76
77
78
81
79
77
78
82
77
64
56
58
71
76
76
73
75
82
85
84
78
77
78
80
78
75
78
84
88
83
75
72
73
80
81
76
68
70
67
70
76
84
94
99
94
86
78
75
75
75
75
79
79
80
77
78
82
84
81
74
70
68
70
68
65
68
72
78
82
82
80
80
80
79
76
71
71
75
76
70
65
63
72
80
83
77
68
78
78
77
80
90
100
101
97
91
88
90
88
88
86
88
86
80
76
76
80
84
84
83
84
79
70
60
58
64
68
68
68
71
79
85
85
79
75
75
78
80
76
68
62
63
72
80
82
80
78
81
85
79
79
82
90
95
93
88
84
87
90
91
91
89
87
81
76
77
82
86
84
81
78
81
75
69
62
62
67
66
66
66
69
75
77
76
74
77
84
88
85
76
71
73
79
81
80
81
80
80
78
77
75
76
78
82
86
89
89
87
79
76
78
81
84
84
78
77
78
78
80
81
79
77
75
71
72
73
75
78
77
75
69
63
62
67
73
79
81
80
80
82
85
86
82
79
77
81
83
88
80
71
67
69
74
78
84
90
89
83
76
75
79
82
83
83
76
68
63
67
77
85
82
72
65
72
82
89
84
77
75
77
77
72
71
77
81
82
74
67
72
79
83
84
80
77
76
82
86
92
87
72
61
64
76
87
90
91
90
89
87
84
81
80
79
73
67
64
62
68
79
88
87
77
69
72
81
90
84
75
78
81
84
81
78
80
83
83
81
80
80
80
77
77
79
78
78
81
83
86
88
81
73
74
78
85
82
85
90
91
85
75
71
75
79
77
70
67
70
74
77
84
90
93
87
81
80
81
83
84
88
90
86
81
77
78
83
86
86
87
86
81
74
67
71
76
78
79
80
84
87
89
87
80
76
74
73
77
80
77
72
70
74
79
81
78
71
70
72
72
75
78
89
95
94
85
80
79
82
84
83
80
77
77
80
83
84
84
85
85
84
80
73
64
64
72
79
82
78
73
83
87
83
78
75
80
85
87
82
78
80
83
84
77
69
66
69
71
73
72
76
78
79
82
83
82
79
77
82
85
80
69
66
70
78
81
80
79
83
87
85
79
73
72
75
80
83
84
80
71
78
81
81
76
76
79
84
86
85
84
82
81
77
75
72
72
72
71
72
74
78
79
78
77
81
83
82
79
88
97
94
80
66
66
77
82
79
75
74
76
74
73
74
74
75
79
84
89
89
73
72
71
72
71
71
69
73
77
81
77
70
63
67
78
86
84
74
68
71
76
78
78
79
86
95
97
92
87
87
91
89
82
77
76
80
82
79
74
72
74
79
84
82
72
62
64
78
90
96
76
68
60
59
63
70
74
76
78
79
74
66
64
68
74
74
66
62
68
81
87
79
70
70
82
93
93
86
79
72
68
67
71
79
84
82
78
80
85
90
92
91
91
85
75
66
66
75
83
88
80
77
70
68
72
78
84
85
80
78
80
80
76
74
70
65
63
67
77
86
91
83
72
64
65
69
71
72
72
71
68
66
70
76
80
81
82
84
94
98
94
85
77
76
79
79
79
77
77
81
101
95
92
90
89
87
82
80
82
76
72
72
80
88
91
91
88
85
85
85
85
86
83
78
77
84
90
88
78
68
63
64
69
73
76
78
79
81
84
89
94
88
84
85
94
96
91
84
85
93
87
83
82
86
87
90
91
87
84
80
81
85
91
91
85
80
81
84
85
85
87
90
87
78
71
75
84
82
78
79
89
95
89
74
67
74
84
87
85
86
89
91
89
83
82
82
78
73
72
76
85
81
81
82
84
83
83
82
81
81
81
81
77
69
63
67
73
75
73
68
71
80
82
75
66
65
74
82
83
86
91
90
84
73
70
78
88
91
82
72
65
67
75
81
83
79
77
74
76
77
82
77
76
78
82
82
84
89
90
86
79
74
75
73
68
63
62
65
70
73
80
80
73
61
53
58
69
76
82
83
77
68
65
71
83
97
100
97
88
75
64
58
64
77
85
89
91
89
84
81
70
66
70
77
86
92
93
90
85
75
67
73
85
93
85
73
65
69
81
89
90
82
73
67
67
68
69
73
84
94
91
77
67
69
80
89
90
87
83
81
82
84
86
86
83
86
92
93
87
79
73
70
78
91
101
102
94
81
69
63
66
76
84
85
80
76
78
82
85
87
87
84
82
85
88
84
79
78
87
100
99
87
74
69
62
57
60
70
75
76
78
88
96
91
81
71
76
83
83
78
76
75
86
102
110
105
97
88
80
74
77
79
80
73
68
71
80
81
77
77
84
86
85
84
87
90
90
86
80
75
71
72
77
76
69
54
57
70
81
80
75
74
78
81
79
72
69
70
68
71
72
76
82
84
83
80
81
85
84
78
73
72
75
80
83
85
85
79
69
67
74
79
83
81
82
89
95
87
73
61
59
71
80
87
85
77
74
77
83
85
85
80
78
82
86
86
81
74
67
64
72
80
81
73
65
63
65
71
76
78
75
72
71
83
101
109
97
77
62
58
64
76
84
85
84
87
86
81
74
69
72
74
79
79
83
86
86
84
81
77
79
87
93
98
94
86
83
79
75
71
82
84
87
86
84
81
76
75
78
82
85
76
72
76
89
96
87
69
59
61
75
89
94
87
82
75
71
70
71
75
78
78
77
76
76
74
81
85
82
78
74
80
92
98
93
85
80
79
80
79
88
85
85
85
85
85
86
83
79
78
76
77
77
75
70
68
68
68
69
68
72
82
87
85
76
70
68
68
72
75
77
81
83
82
75
71
69
72
78
81
80
78
79
82
83
84
81
79
79
83
93
88
82
77
75
77
82
81
77
74
75
79
84
80
71
64
67
71
76
74
69
68
76
83
83
80
79
78
76
77
77
77
74
70
68
70
71
69
69
73
79
78
72
71
78
84
81
76
76
87
88
91
89
86
87
87
83
76
73
77
84
87
85
83
80
79
74
73
78
85
94
96
93
88
83
82
82
79
77
76
78
75
65
55
54
67
82
88
88
87
82
77
71
71
77
84
86
84
84
88
77
82
82
79
81
86
83
78
74
78
86
87
85
83
82
83
81
75
77
88
95
93
84
73
72
79
82
81
77
79
81
79
69
59
60
70
83
87
86
83
80
78
75
74
74
75
86
95
97
91
87
84
74
64
68
76
78
75
70
78
90
96
86
74
71
75
81
85
91
90
78
63
56
62
78
91
89
80
74
75
79
78
71
65
72
81
85
80
74
72
76
80
84
84
81
78
81
86
94
92
99
92
78
70
75
81
76
64
62
78
98
98
80
62
60
71
82
92
100
100
88
72
66
72
84
92
86
71
60
60
71
84
84
75
71
76
82
80
81
83
83
83
83
85
90
90
88
83
81
81
84
80
73
66
68
75
76
73
73
78
79
70
63
63
72
79
80
80
82
86
87
83
77
72
70
74
77
75
71
69
79
94
98
84
69
62
63
63
67
73
77
77
69
64
71
88
96
89
80
72
75
70
62
58
63
69
75
83
87
82
72
67
75
87
92
83
69
59
58
64
72
73
75
73
72
74
76
77
80
83
88
92
86
74
67
65
64
59
55
62
72
76
69
63
67
80
88
86
79
74
85
78
71
70
73
74
71
73
77
82
83
84
88
96
96
86
71
59
57
65
76
86
91
92
89
81
72
64
67
77
83
80
70
68
72
80
80
74
73
79
88
89
88
86
84
81
79
78
81
90
83
80
75
73
73
71
68
63
67
75
78
78
78
80
88
94
88
74
62
64
80
97
100
95
86
76
65
58
60
70
79
80
81
83
86
85
82
76
80
90
99
103
102
93
83
70
67
76
88
93
70
70
70
69
66
69
72
77
81
79
73
68
65
73
84
91
86
73
63
62
68
77
78
81
82
77
74
71
72
75
79
86
88
87
82
74
72
75
74
76
82
90
89
79
64
57
66
81
91
89
70
70
72
74
77
81
85
91
89
83
75
70
73
80
82
77
68
65
71
76
77
75
77
85
89
83
76
74
77
79
78
77
77
77
75
73
74
77
78
76
72
69
68
68
67
73
81
90
89
81
93
83
76
77
79
80
81
82
86
85
78
73
79
85
84
77
70
75
86
91
89
88
91
93
87
74
68
69
77
79
76
72
73
75
78
80
79
80
83
80
78
73
71
72
76
76
78
74
70
66
101
87
79
78
77
68
62
65
75
78
73
69
69
70
72
75
81
85
84
78
75
78
86
85
78
75
75
78
80
78
73
70
70
74
80
81
78
74
74
78
81
87
89
85
76
67
66
72
73
74
85
85
85
80
73
66
63
66
73
73
71
67
64
59
58
66
78
81
73
65
68
76
84
85
83
84
85
84
83
80
78
72
70
75
81
84
81
79
77
79
82
88
89
85
78
73
77
86
91
90
78
86
86
77
69
67
73
82
85
83
79
79
78
75
74
74
75
72
72
74
81
86
90
88
84
82
78
75
78
81
82
79
77
81
88
88
90
88
89
85
80
76
75
80
83
88
87
85
81
80
81
85
79
70
66
69
76
83
88
92
91
90
89
89
87
83
76
75
78
82
81
83
86
87
84
78
73
71
71
72
72
73
75
79
84
86
89
85
81
78
73
70
71
79
88
94
89
82
79
80
92
88
80
73
72
73
77
79
81
84
84
82
81
82
84
81
77
77
83
85
82
79
83
88
85
77
71
70
73
73
73
73
75
78
83
86
89
84
77
69
67
69
75
80
84
82
83
84
88
90
94
90
81
74
73
78
80
81
80
76
72
72
74
77
80
78
78
82
84
81
76
76
84
91
88
78
71
71
75
80
82
84
83
83
83
86
90
86
80
76
78
84
89
89
86
81
78
76
74
73
75
78
77
75
76
80
86
89
82
71
69
77
87
90
83
80
81
84
83
72
63
66
79
93
97
92
84
77
74
76
80
83
87
87
82
73
68
66
69
76
80
85
89
90
89
82
77
72
69
70
69
73
79
86
91
96
95
89
79
69
68
81
95
95
84
75
76
83
82
73
65
69
82
93
95
93
91
87
81
74
71
76
84
87
80
71
60
57
61
65
68
71
77
83
81
78
77
85
90
92
86
84
88
95
101
98
88
77
77
80
86
89
87
80
70
64
67
75
78
74
73
77
84
85
78
76
80
88
91
85
77
79
83
83
80
77
75
78
81
80
81
84
88
88
84
78
76
82
86
87
82
79
80
85
91
88
80
73
79
90
95
87
76
70
69
72
72
71
74
75
75
76
74
72
71
72
75
78
79
76
75
75
76
78
79
82
86
89
89
87
86
91
92
92
86
79
72
66
64
67
70
72
73
74
79
86
86
84
83
84
82
76
70
71
77
80
78
77
77
82
83
79
74
75
81
85
81
72
66
66
71
73
73
75
81
87
87
80
70
66
67
73
78
83
83
77
71
69
72
75
88
89
82
77
78
85
90
90
85
82
80
79
78
73
74
79
86
88
82
78
79
83
90
90
88
86
80
74
73
77
81
79
75
75
80
88
85
78
68
64
68
74
79
78
71
68
72
79
84
84
90
87
80
79
82
84
83
79
79
79
84
85
82
73
72
79
94
95
80
64
65
80
90
87
77
75
79
82
80
77
80
80
77
75
76
77
79
78
80
84
89
88
80
73
65
64
70
77
78
76
81
71
72
78
82
82
82
79
78
74
73
72
71
66
66
71
80
83
81
75
76
76
74
71
73
84
92
87
75
73
78
84
85
83
79
77
78
79
85
88
84
74
62
60
65
71
79
80
76
74
85
79
79
78
79
79
83
88
84
73
62
59
62
65
63
62
67
78
84
86
77
68
63
71
86
97
91
78
68
71
79
85
85
80
77
76
77
80
85
83
76
65
59
64
77
87
90
86
83
81
90
89
82
76
75
81
93
98
89
77
71
72
76
77
74
74
78
78
74
70
65
67
72
79
82
83
77
71
70
71
71
70
71
72
78
81
79
76
77
79
82
82
76
73
78
85
84
82
81
82
91
87
79
74
74
82
94
97
89
82
81
82
83
81
84
90
88
78
64
61
71
79
76
69
64
67
76
84
84
78
70
66
70
79
87
88
82
74
71
74
82
85
79
71
71
75
78
77
80
79
82
81
81
82
80
77
73
73
76
80
84
82
76
74
78
86
86
79
74
77
82
80
70
62
65
74
86
89
87
83
75
73
76
79
79
78
77
76
80
82
81
76
70
67
70
75
79
80
81
78
79
71
70
71
75
75
69
66
70
76
80
80
79
76
70
66
66
68
71
75
78
83
85
84
82
83
86
88
88
80
72
66
69
71
72
71
74
77
83
85
82
75
68
63
64
72
79
86
85
81
82
72
58
52
61
74
84
87
88
87
88
86
82
76
70
64
61
60
60
63
70
81
91
93
87
77
76
83
90
84
74
69
69
71
73
75
73
71
73
80
86
87
78
67
65
71
78
79
81
82
84
81
72
64
64
73
82
91
97
98
90
82
72
70
72
78
80
79
74
71
68
68
72
76
78
77
77
80
87
92
92
88
78
71
73
80
84
82
75
74
79
84
82
80
78
78
77
74
73
75
76
77
79
82
77
74
75
81
88
86
76
71
72
76
78
80
80
82
82
73
63
59
64
74
81
83
82
80
79
79
81
80
75
71
73
81
88
88
82
74
70
70
71
75
78
81
80
77
73
73
67
67
75
80
78
73
72
79
84
82
78
82
90
90
80
69
66
70
72
66
59
60
69
76
81
85
86
83
73
62
60
65
73
76
76
77
75
74
76
77
74
70
65
69
75
80
83
82
82
81
69
68
77
81
80
73
69
71
75
78
82
85
82
79
77
80
82
80
73
67
65
68
72
74
77
85
89
86
78
75
79
81
81
78
76
77
78
77
82
89
90
82
76
72
73
76
79
85
85
82
72
68
71
80
83
78
67
58
58
67
74
72
64
64
71
83
87
84
76
73
75
77
75
78
83
85
87
83
83
89
95
93
83
74
70
73
80
85
94
99
96
90
84
78
74
72
78
82
82
74
79
69
68
76
80
77
71
70
70
70
71
66
63
64
66
66
64
64
67
71
75
77
77
79
81
79
76
73
73
75
80
84
84
79
74
70
73
83
91
97
96
88
83
79
77
78
79
77
77
75
86
85
83
81
77
76
82
87
88
82
73
70
72
71
69
66
66
69
68
68
71
75
81
77
72
70
72
75
73
72
76
82
85
81
76
79
82
85
88
87
87
86
79
75
76
79
81
76
75
78
89
85
84
82
78
77
80
86
92
94
92
89
82
79
78
80
81
80
81
83
81
80
76
76
77
81
84
79
78
80
81
78
71
66
68
70
70
67
71
81
86
84
78
80
86
91
86
78
77
82
91
86
84
85
90
94
97
97
93
89
86
89
92
91
83
75
70
69
73
79
79
77
73
74
80
85
83
74
72
81
91
89
70
53
52
61
72
77
82
91
100
103
94
83
79
76
77
77
79
82
100
92
86
86
89
91
87
82
80
80
80
79
79
78
76
76
75
73
73
77
81
84
85
82
79
73
70
67
73
82
93
92
80
71
71
79
88
95
96
93
90
87
83
74
66
61
62
73
82
85
89
81
79
77
74
72
72
76
78
75
70
65
69
74
73
76
79
81
82
81
84
90
90
82
69
62
66
73
80
83
79
73
70
76
87
96
97
98
95
90
80
72
67
65
64
61
62
66
72
79
83
79
78
76
73
71
70
76
77
67
58
60
75
83
82
78
78
82
86
86
80
80
79
74
68
68
74
82
91
92
85
72
67
72
80
85
82
80
79
82
85
88
89
86
79
70
70
75
79
80
84
90
93
95
86
72
66
64
65
64
67
74
82
84
82
82
90
92
87
81
74
70
70
75
77
80
84
87
92
95
90
85
80
79
74
66
64
71
76
79
81
93
104
102
84
68
64
75
87
91
75
81
94
99
90
73
66
63
67
70
75
80
82
77
76
84
93
95
82
73
73
80
84
82
77
76
82
88
87
80
77
82
92
96
86
75
72
78
83
79
75
75
81
83
76
64
59
65
77
86
73
80
91
87
78
71
72
78
75
68
61
64
73
77
72
72
76
80
73
67
72
84
91
82
71
67
77
84
82
71
69
80
94
99
90
78
75
79
84
81
74
70
70
78
83
87
83
78
77
76
85
91
90
83
73
68
75
80
82
77
66
64
74
84
86
83
76
72
68
64
63
68
72
73
71
73
79
77
70
60
63
75
86
89
80
74
78
86
88
84
75
72
77
85
87
88
87
85
80
77
90
91
89
86
84
80
77
79
87
94
89
80
76
83
93
95
84
71
67
68
71
67
60
60
64
74
77
73
67
64
67
75
80
80
77
73
81
93
100
96
86
80
79
79
73
69
71
78
81
81
90
83
78
80
83
82
82
84
90
93
88
79
75
77
80
79
74
71
73
83
89
85
74
64
62
67
72
80
87
90
89
84
82
80
76
72
73
79
87
93
92
85
80
77
80
83
81
79
79
81
73
68
69
69
71
73
79
84
86
86
80
79
81
79
74
69
72
84
90
93
89
87
86
85
83
80
79
82
89
93
94
88
81
74
71
69
68
65
65
70
74
76
77
81
92
98
92
81
74
79
69
70
73
74
73
75
81
84
86
85
87
88
84
82
79
80
84
85
82
78
74
79
88
93
93
90
84
81
80
84
87
86
79
66
61
66
71
74
71
70
70
70
70
72
78
83
86
86
87
86
93
93
88
78
72
76
84
85
81
78
80
81
80
76
78
82
83
78
71
69
73
77
76
73
72
79
86
90
88
89
88
81
72
64
61
67
72
75
74
77
77
76
71
68
65
68
78
88
91
87
102
98
86
71
65
71
76
71
61
58
69
79
80
72
67
69
76
83
87
88
89
78
66
62
69
81
88
86
83
79
80
78
73
66
62
65
66
66
71
75
76
77
80
82
82
77
75
79
84
86
79
83
78
71
70
75
75
67
54
58
78
88
85
73
63
63
70
84
97
103
96
81
72
77
87
91
83
68
56
60
71
83
85
78
73
70
72
76
81
84
81
75
73
80
85
86
82
79
81
83
77
83
84
81
82
82
80
75
73
75
82
82
78
73
69
65
62
65
78
88
87
82
80
82
86
84
76
68
65
64
72
81
86
86
80
79
78
79
82
84
83
74
61
56
63
79
87
86
80
78
87
86
79
76
78
81
81
84
85
84
86
82
77
77
73
67
61
61
65
71
75
78
80
83
87
87
85
80
78
74
73
71
70
70
72
78
81
80
81
81
84
75
61
54
60
73
79
74
68
74
85
75
63
63
69
75
76
76
80
85
92
92
88
79
72
72
77
82
82
81
78
79
81
85
91
90
80
72
69
73
77
74
69
66
70
79
86
93
93
91
85
75
66
65
73
78
78
70
67
72
73
67
65
67
72
75
77
79
81
85
88
87
84
80
77
84
88
91
89
82
79
80
82
85
84
79
72
68
72
81
85
83
78
73
73
77
82
86
89
88
86
85
80
76
73
75
80
79
77
73
79
78
79
76
74
80
88
92
86
80
75
76
76
81
84
85
79
72
69
71
70
68
70
76
83
80
78
81
87
89
84
79
75
71
67
68
68
69
72
74
84
93
92
82
72
72
80
89
88
76
98
97
87
77
75
80
89
91
84
75
71
73
78
83
84
78
66
61
67
75
75
70
69
75
82
84
80
80
81
82
80
77
76
73
68
69
76
84
86
81
76
76
80
81
81
84
89
92
90
82
99
85
74
70
76
83
88
86
81
76
72
74
80
85
83
77
73
75
81
81
76
73
73
76
73
72
71
77
79
80
77
77
80
77
78
81
88
95
93
80
67
57
62
72
82
87
88
88
87
85
82
64
61
69
78
87
88
88
87
80
72
67
70
71
71
74
83
88
83
68
62
68
79
81
76
74
78
84
84
80
76
74
71
71
71
75
75
72
67
65
66
68
70
74
79
82
82
81
81
86
74
74
76
77
75
75
79
87
90
85
73
64
63
63
63
71
80
84
74
63
59
70
81
86
86
86
86
83
78
77
77
76
72
70
71
72
68
65
61
69
80
87
87
82
80
84
86
82
76
75
84
92
90
81
72
66
71
80
86
82
75
72
77
84
86
81
77
74
73
73
74
74
78
80
84
84
82
75
73
78
83
87
89
86
84
81
79
83
86
90
91
90
85
82
81
86
87
83
78
73
91
93
86
81
72
68
70
77
81
84
83
83
88
93
92
81
74
73
78
80
79
77
80
85
83
80
76
76
77
76
77
85
97
98
89
78
74
83
92
94
86
77
74
78
79
77
77
83
91
91
91
92
86
81
80
79
80
81
84
92
94
93
87
79
73
72
76
83
88
86
83
87
94
93
81
66
64
74
80
77
69
70
84
93
87
76
69
74
83
82
74
70
72
78
79
77
75
81
88
93
92
92
85
77
78
80
85
87
90
95
97
92
79
68
66
73
83
90
87
80
75
80
88
89
76
63
61
71
79
79
71
67
71
79
84
81
81
82
85
83
81
82
85
87
88
84
80
72
66
67
83
80
73
67
69
77
84
87
87
86
85
80
79
78
80
81
85
87
84
73
64
65
76
84
86
81
75
74
77
80
82
83
79
78
78
75
81
85
88
86
84
84
85
88
88
84
79
72
66
64
80
77
72
69
72
78
82
84
79
73
72
79
90
94
88
78
77
82
86
80
72
71
81
91
95
89
81
78
79
82
84
87
85
80
76
72
72
73
74
71
71
71
78
78
76
73
76
84
91
88
92
90
86
84
82
79
78
76
78
79
78
82
90
93
85
76
72
79
80
75
64
67
77
86
84
79
78
81
81
79
74
71
74
77
80
82
77
71
65
69
77
86
83
78
69
68
77
85
90
89
88
87
84
83
82
80
76
76
81
88
91
89
84
83
82
79
73
69
67
63
60
60
65
71
75
79
80
79
76
69
63
60
63
71
79
82
76
70
72
86
98
99
85
70
64
67
72
73
72
74
78
81
80
76
76
81
86
89
90
89
83
78
76
80
82
78
71
67
75
84
85
77
71
72
81
89
86
75
68
69
74
76
76
76
78
78
73
69
71
80
85
83
73
64
63
65
72
74
74
74
77
78
79
78
79
81
88
93
93
87
74
63
64
69
73
76
77
82
88
90
88
84
83
84
85
90
89
82
77
77
83
87
84
76
74
76
79
77
69
60
62
70
74
71
65
64
73
82
84
78
63
59
68
79
85
80
76
77
86
89
82
71
65
61
63
70
84
87
76
64
64
80
91
90
80
82
89
91
83
74
72
75
77
75
73
74
78
80
78
73
71
73
75
72
68
69
77
82
83
79
72
67
70
79
82
76
70
74
84
88
86
81
75
69
66
70
75
77
72
70
75
83
88
81
73
75
81
84
77
73
75
81
85
87
83
78
75
79
86
90
82
67
62
71
81
86
87
85
84
87
91
92
88
82
71
67
73
83
85
75
67
68
75
77
70
66
69
76
82
86
86
80
72
72
78
83
81
72
68
73
84
89
87
81
76
73
72
79
87
90
83
74
71
81
94
96
89
82
81
86
92
96
94
87
73
71
79
92
88
71
56
55
64
71
73
75
80
81
76
71
69
71
72
74
80
84
80
76
68
68
71
74
73
69
69
73
78
77
75
76
82
86
90
88
87
86
81
76
74
77
93
95
95
90
81
74
82
90
89
81
72
64
61
66
78
92
94
79
62
58
72
85
85
73
64
67
76
80
77
67
60
64
72
81
88
91
85
75
64
61
71
83
89
87
83
81
80
77
76
78
96
95
94
89
82
75
71
71
75
81
83
79
70
68
78
89
86
76
70
77
89
88
77
67
67
74
78
77
75
72
69
69
72
79
86
88
83
75
70
65
70
74
75
76
79
81
82
79
76
78
82
80
81
86
93
91
83
74
71
74
81
83
82
75
69
65
65
71
79
88
87
80
75
79
90
93
83
74
69
72
73
69
67
68
71
74
72
74
73
78
79
74
65
58
66
77
82
79
76
76
77
72
71
80
92
98
93
84
79
81
85
86
83
73
66
63
67
76
79
75
71
72
75
82
86
86
83
82
82
82
80
77
72
69
73
75
71
64
62
70
77
75
67
65
72
80
82
78
78
83
79
73
70
72
74
77
78
78
80
82
84
80
71
69
72
78
86
87
79
71
68
68
72
72
70
75
82
88
92
93
89
79
71
68
74
86
86
75
63
62
67
74
80
90
99
100
88
78
79
87
72
70
70
68
66
63
68
75
79
78
75
70
71
75
76
79
81
83
79
76
76
76
74
72
71
76
85
88
86
79
76
73
69
66
72
82
89
87
78
72
69
73
83
95
103
101
87
75
73
78
72
71
73
74
71
68
69
73
75
73
67
69
78
84
81
76
74
75
77
77
74
75
77
76
74
76
85
85
77
63
61
72
81
84
80
76
75
75
78
77
77
77
83
89
89
81
77
74
76
79
74
73
77
79
77
76
70
69
71
74
80
82
81
78
77
82
85
82
75
67
64
73
78
79
75
75
77
77
73
66
64
73
82
89
88
83
79
77
79
83
82
81
83
81
77
75
77
81
81
78
77
72
73
80
86
84
77
69
70
77
87
88
76
66
69
81
87
85
77
68
68
76
86
87
82
76
74
74
76
77
76
73
74
78
79
82
81
80
82
87
86
78
71
69
74
80
87
85
77
63
82
72
75
85
89
84
74
71
71
73
73
70
68
68
69
69
72
73
72
70
72
79
87
85
81
77
76
77
80
80
83
86
85
80
76
69
69
70
75
84
85
79
70
66
70
77
80
77
69
63
73
72
78
81
79
74
67
69
71
69
62
62
67
72
74
72
70
70
68
64
64
71
78
77
74
76
83
86
83
81
85
93
93
83
77
78
80
72
63
63
74
83
83
74
70
70
75
75
73
78
76
83
86
84
80
82
86
90
92
89
85
84
83
76
67
66
70
79
86
85
75
60
53
61
77
89
90
81
77
83
90
89
83
79
81
82
78
72
67
68
73
75
77
78
83
87
81
72
67
70
78
83
85
85
86
91
97
98
91
79
70
72
81
84
79
69
63
67
76
82
78
66
60
71
88
99
92
77
75
85
93
90
78
72
74
77
78
77
81
87
94
96
96
91
86
80
76
76
79
80
87
88
84
76
73
76
80
83
81
79
77
77
79
80
80
79
77
75
75
82
85
86
84
84
83
81
76
72
74
80
83
79
76
77
79
80
79
83
93
99
104
105
100
91
83
77
77
80
81
79
88
88
83
77
71
69
67
72
78
86
90
88
80
77
80
88
91
86
75
69
76
90
99
88
73
65
69
78
80
80
80
76
80
82
81
76
67
66
73
82
88
88
84
81
81
79
77
71
66
67
88
86
83
81
81
77
75
78
81
80
80
77
77
78
79
82
86
85
75
67
71
83
89
79
69
66
74
85
88
83
80
81
82
81
78
73
65
62
66
72
78
80
83
83
83
80
73
70
65
68
87
82
81
79
73
67
66
73
76
76
70
70
73
77
79
83
89
90
83
76
74
79
80
78
75
74
82
91
96
89
79
73
79
85
86
83
80
83
85
81
82
87
92
91
82
70
67
70
77
80
73
77
79
75
66
59
57
62
69
75
80
85
86
85
86
93
100
94
80
66
62
78
91
93
83
76
83
99
109
99
83
71
75
87
95
96
96
95
90
80
76
77
79
76
72
66
67
74
82
87
72
75
78
79
78
77
79
77
74
71
80
89
94
87
76
73
81
85
74
58
61
80
95
92
74
63
76
96
106
100
88
84
87
91
89
87
88
88
83
73
60
53
55
66
81
88
92
88
83
87
74
73
73
78
80
83
85
81
78
78
84
91
94
86
70
61
67
76
83
82
80
81
79
71
64
66
79
85
82
75
72
81
93
94
83
70
68
75
80
74
63
54
59
73
85
91
90
85
80
83
74
69
66
68
73
74
74
76
83
92
94
91
89
86
86
82
79
81
86
91
88
74
59
57
67
82
88
86
76
66
64
71
81
88
83
70
68
75
86
87
82
75
74
74
72
69
70
76
79
82
71
65
60
64
70
74
80
86
90
88
80
72
76
84
91
85
78
75
79
86
87
78
69
68
77
82
85
87
90
90
86
79
76
78
81
81
82
84
87
84
81
78
78
81
82
82
80
77
78
80
55
53
56
61
66
74
82
87
84
73
66
69
78
81
77
73
75
84
88
90
86
82
84
85
85
79
74
79
91
99
95
86
78
73
74
78
82
80
74
69
70
77
85
93
99
99
90
76
68
70
66
68
69
71
66
68
71
73
75
73
75
78
80
80
78
79
85
89
85
76
67
68
76
86
89
82
77
78
81
85
82
77
73
68
67
69
69
66
65
69
80
90
91
88
83
81
78
73
69
74
88
90
92
88
81
73
73
74
77
76
77
77
73
74
77
84
85
79
68
62
67
78
87
88
87
85
85
83
77
68
62
62
65
66
66
69
70
72
75
84
89
87
80
73
69
66
66
66
68
74
79
85
88
86
84
86
90
91
81
72
70
74
72
70
68
72
74
71
66
69
82
98
103
98
88
85
86
80
71
63
65
70
76
76
73
71
71
73
77
77
74
69
70
73
75
72
68
66
66
71
68
76
77
74
75
84
94
93
80
69
70
75
78
75
72
71
72
75
75
78
83
83
87
89
87
81
73
70
74
83
88
89
85
84
78
77
74
72
68
67
67
69
73
80
79
74
71
70
72
73
77
85
87
82
77
78
80
80
77
72
72
76
76
75
74
72
73
80
86
89
86
78
75
75
76
69
65
70
82
93
90
80
72
73
79
83
83
83
83
82
82
78
79
81
81
76
75
71
71
74
83
86
87
84
79
75
78
78
79
80
84
84
79
74
71
72
79
84
87
86
84
77
75
74
76
76
76
79
81
79
74
69
69
70
74
76
81
89
96
94
85
76
72
77
82
85
77
69
67
74
85
76
74
73
72
73
76
79
80
83
92
95
88
79
71
74
84
88
84
77
71
65
66
71
77
85
85
82
76
72
72
76
80
79
76
74
77
83
88
83
72
60
54
59
75
86
86
76
73
77
84
74
70
74
74
76
77
77
78
77
79
85
85
83
80
76
78
81
84
79
71
62
59
67
75
78
76
77
78
80
80
80
79
77
75
78
82
82
76
70
64
60
58
60
72
84
90
87
80
78
83
82
81
79
76
80
87
90
83
73
66
68
74
81
85
84
77
75
83
89
85
71
63
67
77
81
77
75
77
80
82
81
76
70
69
75
80
80
75
73
77
84
84
82
79
82
83
80
74
70
96
98
92
82
77
80
92
92
83
72
65
65
66
71
81
86
85
82
86
92
88
75
67
68
79
88
89
84
80
80
83
88
85
76
70
70
76
79
81
80
85
91
91
89
85
81
75
72
73
75
84
82
78
76
79
83
83
77
71
68
69
69
68
69
75
81
85
86
84
83
81
78
73
67
67
74
86
93
90
88
84
84
82
76
72
77
81
84
81
78
76
73
74
76
79
80
77
79
87
97
59
60
66
76
79
75
71
71
74
79
81
79
79
75
73
76
78
78
72
68
71
81
87
80
72
73
83
88
85
78
75
80
76
73
72
78
81
80
73
70
70
69
67
69
77
84
83
80
85
94
70
77
86
86
80
71
71
79
89
90
85
80
82
82
82
80
79
75
68
64
71
80
88
85
85
85
83
75
65
62
73
82
85
78
71
69
70
71
67
69
76
79
79
76
79
86
85
78
68
72
88
94
98
98
96
89
84
82
82
79
72
70
77
89
93
88
81
77
75
77
77
77
75
76
78
82
80
74
69
73
81
90
92
83
73
70
71
75
79
78
80
81
81
79
75
74
74
73
70
72
90
84
84
90
98
96
88
80
78
77
75
72
75
81
88
86
83
80
80
80
78
75
76
78
78
81
84
89
90
87
84
88
93
91
83
73
73
83
90
88
79
75
74
75
69
61
62
74
84
87
79
73
74
79
85
86
85
83
87
90
89
83
75
69
71
75
81
83
82
79
80
87
93
90
83
82
90
99
97
81
68
68
77
90
85
73
67
73
86
89
83
76
72
73
72
71
73
79
86
82
80
81
79
75
74
78
81
84
85
89
91
85
76
72
74
79
82
81
81
81
83
88
92
89
82
80
82
87
88
81
71
65
69
76
77
72
69
75
84
89
83
75
69
70
75
82
83
82
80
79
89
91
83
75
73
76
76
76
80
85
88
86
82
85
84
80
76
78
81
84
86
83
80
78
73
68
68
71
81
89
92
86
77
69
68
72
83
95
98
90
77
65
62
68
77
83
82
81
82
86
92
90
84
82
79
76
72
73
78
84
88
89
92
92
81
69
68
79
91
95
89
81
80
78
71
64
62
66
76
83
87
88
83
77
74
79
86
96
98
91
79
71
70
77
84
82
82
84
85
85
87
82
82
83
82
79
75
76
80
82
80
82
88
90
83
77
81
90
93
86
75
76
80
88
83
77
74
75
77
74
71
72
76
81
86
85
82
74
72
79
86
88
85
78
74
74
81
86
88
81
81
79
78
81
82
82
80
79
79
79
78
80
82
86
88
90
87
84
77
68
64
67
78
88
91
89
87
85
84
80
74
70
73
77
80
80
71
63
67
79
89
87
76
66
61
66
75
87
92
90
81
80
80
79
81
81
82
80
80
80
79
77
77
82
84
78
68
64
67
74
79
76
75
78
82
82
79
77
81
84
87
88
84
79
75
71
72
77
86
89
85
79
73
68
69
73
78
85
91
90
80
77
80
83
84
79
75
77
84
85
73
62
64
72
74
67
58
61
73
83
85
80
74
73
72
74
77
77
78
78
82
89
92
86
77
74
82
93
95
87
83
85
89
88
83
79
79
82
82
78
63
67
80
91
89
79
70
75
87
91
82
69
65
67
66
63
63
68
74
73
73
77
79
74
72
77
90
95
86
74
69
75
81
82
76
73
77
87
89
88
83
84
86
86
83
82
83
83
81
77
70
80
86
90
87
80
77
80
87
94
94
92
89
83
75
69
68
69
72
76
84
87
81
69
61
66
79
88
85
80
76
76
80
81
76
67
62
69
83
89
84
73
70
77
87
92
90
86
84
82
78
87
91
87
84
83
85
88
85
81
82
87
93
91
84
77
74
72
73
83
93
93
83
72
68
70
74
74
74
80
87
90
88
85
80
72
69
67
76
84
85
83
82
84
88
88
82
80
77
79
76
81
91
95
90
82
82
83
82
71
66
67
73
76
76
79
82
81
76
73
78
85
88
88
88
89
88
78
69
66
73
84
86
84
81
82
83
80
76
75
83
96
100
91
82
76
76
77
73
68
78
82
90
93
87
78
74
77
81
78
72
70
69
69
76
81
83
78
67
67
74
85
88
83
80
81
82
76
66
55
56
65
75
81
82
86
88
82
73
68
74
85
93
89
83
83
84
82
77
68
78
78
77
74
72
76
83
86
83
81
82
79
71
71
78
87
82
69
62
69
79
81
71
64
66
69
66
62
61
63
62
62
65
72
81
86
82
75
67
63
69
76
82
84
85
86
83
79
74
76
70
70
73
76
81
89
96
96
88
80
79
77
73
71
74
80
82
78
75
73
72
66
60
65
74
77
69
64
65
72
73
70
69
72
80
85
82
76
72
74
76
75
73
77
85
90
84
71
65
72
73
74
85
95
100
93
83
79
75
75
77
77
75
72
72
76
84
90
88
78
70
68
70
77
83
84
82
78
74
75
78
78
80
81
86
92
93
89
84
83
78
72
66
75
88
96
85
73
70
73
79
81
86
90
86
76
66
60
63
71
78
80
78
73
73
76
81
81
79
78
81
82
83
78
75
81
86
88
85
81
79
75
73
76
85
94
94
88
82
81
79
74
73
79
88
91
84
77
80
86
79
81
77
73
71
70
72
73
71
68
69
71
72
72
73
73
68
62
66
76
90
94
86
74
71
77
86
92
92
85
77
72
68
70
77
82
81
75
75
81
88
89
87
84
80
78
76
79
85
90
83
84
79
74
74
82
86
82
73
65
60
63
70
76
76
72
64
61
68
80
89
92
88
82
74
76
80
87
89
85
77
78
80
81
78
77
76
75
74
78
83
90
94
89
78
67
66
73
81
83
84
84
76
71
72
81
83
80
74
74
76
79
78
78
75
72
68
71
77
76
75
79
89
92
85
78
76
79
80
78
74
76
79
83
85
85
83
77
70
64
67
79
89
87
77
66
65
70
75
78
85
82
75
69
69
73
78
80
83
87
90
87
80
74
74
79
83
83
78
70
67
75
87
94
90
82
78
80
82
80
75
70
71
77
83
87
84
75
67
64
67
71
78
81
83
80
76
72
72
74
79
78
79
79
78
72
67
70
79
83
81
75
72
72
78
83
85
84
80
76
75
78
83
83
81
82
88
94
94
89
84
81
80
78
79
80
76
71
67
71
78
79
78
76
79
80
83
81
79
77
64
62
69
78
79
73
62
57
63
73
77
77
75
73
73
70
70
73
77
78
78
78
80
75
72
78
86
91
87
80
80
83
82
79
77
79
79
72
65
65
77
88
85
77
70
75
84
91
90
89
81
87
91
88
82
80
84
85
83
77
74
79
84
83
76
72
74
85
90
87
76
64
58
64
78
90
90
85
81
84
88
88
85
83
83
83
86
87
86
80
76
76
78
82
87
88
88
84
79
79
78
85
86
79
76
75
81
83
81
75
73
79
86
91
86
82
80
86
93
95
87
73
67
73
86
90
83
76
79
88
92
88
82
83
84
81
82
87
90
85
77
73
77
80
79
73
69
70
72
74
75
86
83
73
65
71
78
83
83
82
81
81
79
79
81
85
88
86
87
87
87
85
80
74
73
74
76
81
85
82
77
69
70
77
80
77
76
78
84
87
85
86
88
90
87
81
77
73
71
68
76
86
84
76
71
72
74
74
78
87
95
96
86
77
77
83
87
83
71
66
72
84
85
74
64
68
80
91
88
79
74
75
80
83
75
65
57
57
66
75
83
84
86
89
98
105
104
90
74
69
75
71
71
77
81
80
74
65
67
75
87
96
93
85
77
76
76
75
68
65
72
83
86
79
71
76
86
93
85
76
75
84
91
87
75
64
58
61
70
79
85
80
72
72
85
103
105
93
76
68
73
62
60
66
74
81
78
68
63
63
68
74
80
79
76
74
74
76
77
79
85
90
90
84
78
76
84
88
85
75
66
65
70
75
76
77
79
84
88
89
90
87
80
72
70
76
82
82
75
69
73
68
61
63
72
81
81
75
70
72
75
79
81
78
76
77
83
84
77
69
72
84
92
96
83
74
74
84
91
84
65
53
53
64
79
89
94
94
88
82
80
83
80
76
71
69
73
78
78
76
73
66
60
62
70
81
85
80
76
80
90
99
96
86
76
78
87
89
75
58
54
70
90
93
83
74
75
85
91
89
80
75
78
84
90
92
95
89
80
72
69
69
72
76
81
86
87
83
79
78
71
66
60
61
67
78
81
77
76
80
92
100
96
82
73
76
83
87
88
85
84
89
90
85
82
79
83
86
83
77
79
88
100
105
101
89
79
76
76
75
77
78
75
79
85
91
91
83
75
75
74
69
62
62
66
73
78
76
78
80
81
81
78
79
79
82
85
88
95
102
106
101
90
83
82
83
86
81
75
73
71
77
87
96
96
85
75
73
75
78
81
82
85
86
89
88
84
79
76
80
76
74
72
73
77
85
92
92
84
73
66
67
74
82
88
89
89
88
86
85
83
80
79
84
85
83
76
73
74
76
73
69
69
76
84
87
89
88
83
76
71
71
75
82
84
83
80
80
85
89
78
79
76
74
77
85
91
88
73
63
63
73
80
83
80
79
81
81
79
75
70
71
76
84
85
76
67
70
76
80
75
69
67
71
78
83
85
82
77
71
70
70
72
72
75
79
78
77
78
83
81
80
76
74
74
76
74
70
60
61
73
83
87
82
78
77
77
78
76
72
74
74
77
82
82
76
70
72
77
79
75
69
68
70
74
71
65
59
59
69
81
88
84
79
78
78
74
66
62
69
62
61
68
78
84
84
77
73
68
72
77
80
79
78
79
83
82
79
73
72
77
86
88
89
84
80
78
76
70
65
63
68
74
78
78
72
71
71
74
77
81
84
84
89
94
95
85
70
62
66
59
60
69
82
89
93
92
91
85
81
78
77
77
77
80
87
92
83
71
62
68
82
90
89
84
83
86
83
73
61
60
68
81
87
88
88
88
88
84
77
70
68
73
81
90
91
87
79
72
67
92
88
79
75
76
84
91
94
87
81
77
77
76
77
82
89
91
86
73
63
59
64
72
78
81
85
87
87
85
80
76
75
78
83
89
87
85
78
71
66
69
76
82
82
76
70
72
75
73
69
83
82
78
75
75
80
86
85
82
73
70
68
66
66
71
78
87
87
87
84
79
73
71
76
78
77
76
79
86
93
89
79
73
76
82
82
79
77
77
79
82
88
96
97
88
79
74
74
72
71
51
61
77
83
80
77
82
86
83
77
72
70
67
65
67
74
81
82
83
84
86
85
80
76
74
73
75
77
83
85
85
85
85
87
83
77
74
77
84
86
85
86
89
94
96
90
82
75
75
76
64
66
76
79
75
68
73
81
83
81
80
83
85
79
75
74
76
76
74
73
75
75
70
70
74
79
85
90
85
78
74
80
86
88
83
77
74
75
75
73
74
77
79
80
84
88
86
82
82
87
87
80
72
73
71
69
70
73
70
67
69
74
84
83
78
71
67
71
75
80
77
70
67
70
77
82
82
79
74
70
70
73
76
76
77
81
86
87
77
69
70
74
78
81
85
89
89
85
84
90
78
79
78
80
80
83
89
87
79
66
60
60
68
78
81
77
66
65
74
81
85
79
75
80
87
86
72
58
52
57
72
82
83
78
75
79
87
89
82
76
73
76
79
83
89
90
85
75
68
72
71
77
83
87
86
88
94
95
90
81
74
68
65
69
79
85
84
80
76
81
86
83
80
79
86
93
90
79
66
68
80
88
88
79
73
75
75
68
67
76
84
87
82
77
76
78
72
62
60
67
75
79
83
86
85
81
77
74
71
72
75
75
71
71
78
85
92
89
84
84
87
90
85
75
72
81
91
92
85
79
79
79
72
66
70
75
73
66
63
73
89
96
91
82
76
73
69
69
74
85
71
77
85
88
85
73
63
60
65
73
76
78
79
80
81
83
83
80
76
76
85
93
91
80
74
75
81
79
74
69
72
76
74
71
72
79
84
82
76
77
80
88
89
84
81
83
82
82
83
85
73
87
97
95
86
74
69
76
87
94
90
84
81
82
82
81
79
73
72
76
86
95
91
84
82
82
82
79
69
66
70
78
85
83
79
81
86
88
85
78
77
77
79
77
78
83
84
81
77
74
84
91
94
92
92
87
84
84
90
94
88
78
73
73
74
77
79
78
81
89
99
100
90
76
69
70
80
82
79
75
73
76
76
77
76
78
82
84
81
76
75
77
80
79
76
75
75
75
79
82
86
79
72
76
83
90
90
91
88
87
84
76
73
69
69
74
79
80
78
80
90
94
86
73
64
67
78
83
82
78
75
73
75
74
74
75
78
81
81
75
72
75
80
83
79
73
72
76
84
85
78
69
64
65
71
76
83
84
82
81
82
82
78
73
71
73
76
77
74
74
77
82
83
79
81
84
91
89
85
79
74
73
74
75
73
72
73
77
80
82
80
76
74
75
76
77
81
84
85
79
79
78
74
72
71
75
77
73
67
62
65
71
77
82
81
76
72
75
80
87
88
84
84
86
91
94
92
88
86
87
87
81
74
68
66
69
70
73
79
82
82
77
70
68
72
81
87
90
89
87
90
89
84
84
85
86
79
72
63
57
55
61
74
86
88
80
71
72
80
88
90
88
83
80
81
80
78
78
82
87
91
89
78
67
64
67
72
79
82
81
74
66
66
73
83
89
84
82
86
91
83
82
86
94
95
87
74
66
66
69
72
72
75
78
76
73
71
74
76
78
80
82
81
75
70
71
77
80
78
72
74
78
82
77
72
70
76
86
92
90
81
72
73
85
93
92
82
74
74
79
72
70
75
81
83
78
73
75
78
81
85
83
77
73
71
75
83
89
89
84
85
89
91
87
82
82
85
84
77
71
70
75
79
81
80
79
80
84
85
88
89
86
86
87
85
77
75
75
76
77
76
72
75
79
84
86
90
88
83
78
78
77
73
69
67
72
79
88
92
89
87
89
92
93
89
83
82
86
88
89
84
79
76
75
79
83
86
84
82
77
73
73
76
76
73
71
76
84
91
88
79
78
80
87
96
99
95
83
75
71
69
69
67
69
67
64
63
67
74
77
75
76
79
79
73
61
62
73
89
94
87
78
73
73
76
80
87
90
88
79
71
70
75
79
83
82
83
86
89
86
83
80
80
83
88
84
75
73
74
76
72
69
71
77
78
71
61
62
68
71
70
73
79
79
69
56
53
63
76
82
80
79
82
84
80
78
80
85
86
83
83
88
94
98
95
91
85
81
78
78
88
89
84
81
77
75
70
73
82
90
84
77
75
76
76
70
67
71
77
80
80
80
81
82
82
77
75
73
71
69
70
78
88
92
85
74
69
73
81
85
84
88
90
89
85
82
80
80
77
76
86
92
91
86
81
81
79
75
79
80
82
82
77
72
69
68
70
71
77
85
90
86
79
71
74
82
86
82
74
68
69
72
76
78
72
64
61
71
83
88
83
75
71
72
74
75
80
84
82
76
68
78
85
88
89
87
81
72
68
70
79
84
82
75
75
76
79
73
70
72
80
84
80
73
76
86
91
89
84
81
81
80
78
75
74
72
72
76
79
81
82
81
81
78
75
76
82
84
81
76
64
67
75
85
89
85
77
71
71
77
83
87
83
78
73
74
79
78
71
66
67
75
83
91
93
90
87
85
81
82
86
88
88
82
77
80
82
79
76
74
82
93
95
87
77
75
81
83
80
74
70
72
73
77
81
83
80
76
75
79
85
87
83
72
62
57
62
70
74
71
69
73
81
88
86
80
74
70
66
65
70
77
79
78
75
74
79
81
77
77
77
82
82
78
72
72
78
83
81
73
68
72
70
67
70
79
87
85
76
72
78
84
80
71
62
63
65
66
63
67
72
78
79
77
74
72
68
70
69
67
65
65
68
76
84
84
81
78
76
75
77
80
80
77
73
74
78
80
81
83
60
69
76
75
69
70
81
84
79
74
76
78
76
71
73
79
80
72
61
57
67
78
83
81
75
71
74
77
79
73
66
64
71
83
87
86
83
78
79
83
89
93
91
87
88
89
82
74
71
77
64
76
88
87
77
65
65
73
77
74
72
73
76
77
76
76
72
69
64
68
72
81
84
82
75
71
72
72
68
63
63
72
82
85
85
85
86
91
93
93
89
84
82
83
87
88
79
68
63
64
78
80
84
85
79
71
68
70
72
72
72
76
77
78
74
66
59
58
67
81
89
88
79
71
70
73
76
72
68
68
73
77
81
81
82
83
86
88
89
88
82
73
68
66
66
66
67
71
74
72
77
76
73
74
83
86
85
77
72
73
75
74
71
69
70
70
65
60
68
80
90
87
77
72
72
77
80
83
86
89
84
75
70
74
82
83
77
72
73
84
91
89
77
67
63
65
73
82
88
86
73
71
67
70
80
90
88
81
74
75
75
73
68
67
71
73
69
68
73
76
77
75
77
83
83
79
78
82
90
92
85
76
70
71
79
81
80
74
75
83
94
101
94
83
74
75
80
84
86
85
77
75
67
64
71
79
85
81
77
76
74
74
74
74
73
68
66
74
82
80
68
64
74
84
87
81
78
81
86
90
87
81
75
70
73
77
83
83
78
77
85
95
100
95
83
74
70
72
79
87
85
82
73
65
64
69
74
79
81
80
76
71
72
75
76
77
78
80
82
76
67
62
67
77
82
81
79
80
83
88
90
85
74
69
69
79
85
86
82
79
82
87
91
93
88
78
69
71
81
88
84
85
82
75
67
68
69
74
82
89
87
78
70
70
75
81
84
81
77
73
70
73
79
82
82
80
80
79
82
84
84
82
77
72
77
81
87
87
83
79
79
78
80
82
84
82
82
85
86
86
83
84
79
76
75
75
72
73
80
91
95
90
79
71
67
68
71
75
79
80
84
89
96
95
86
78
78
79
79
75
76
80
80
80
78
80
83
83
82
77
77
78
78
75
75
79
85
89
86
83
79
71
71
77
77
75
77
80
82
83
86
87
86
81
76
72
71
75
78
81
86
89
88
83
78
76
74
75
79
84
87
86
84
82
80
77
75
77
79
80
82
85
86
83
78
74
74
78
82
86
84
81
75
71
69
72
75
77
78
79
86
91
91
82
76
74
79
88
92
89
83
73
69
75
79
76
70
68
71
75
76
76
79
83
81
74
74
80
87
83
74
66
65
64
64
65
67
71
74
78
82
87
85
78
73
81
85
83
78
77
82
86
82
78
76
82
89
92
91
83
76
70
69
73
75
75
74
73
73
70
66
68
77
85
82
75
74
82
92
85
74
66
67
72
73
70
69
71
72
74
81
87
86
80
78
82
84
79
75
74
79
84
79
70
66
70
78
83
82
80
80
84
85
78
75
78
88
94
89
82
75
76
81
86
81
73
72
80
89
90
85
76
71
75
83
90
90
84
80
77
77
76
78
79
82
82
76
68
61
66
77
85
84
75
66
65
70
77
79
80
83
86
87
83
82
91
102
102
89
81
80
84
88
85
77
70
70
79
88
97
97
83
70
64
72
92
105
100
86
80
66
70
75
80
87
93
87
72
59
55
64
75
82
77
73
71
70
72
76
81
85
82
78
75
78
84
85
80
70
63
68
76
79
75
71
67
72
81
87
89
90
83
72
66
70
83
93
94
88
83
77
78
76
80
90
99
96
82
64
58
60
69
74
76
76
75
75
77
78
82
86
84
78
73
66
63
63
60
58
59
62
69
70
67
63
67
74
79
80
75
75
80
83
86
82
77
76
78
82
86
86
82
77
79
88
94
93
87
82
78
76
76
76
78
81
85
85
85
82
79
71
71
77
81
80
77
74
70
65
63
66
74
80
79
75
72
77
79
80
80
84
92
94
88
80
76
76
78
78
77
82
82
79
78
77
82
88
86
85
82
79
77
76
81
85
88
86
80
73
69
66
69
76
82
90
96
93
85
74
68
77
88
96
95
91
88
87
85
81
83
93
99
95
82
74
79
84
82
73
70
79
82
80
77
75
81
86
84
77
70
68
70
72
77
80
83
78
68
65
73
85
89
86
81
82
87
87
82
75
75
81
86
87
86
88
88
87
82
75
74
77
82
83
80
80
85
83
78
73
76
83
84
81
79
81
83
87
84
75
71
73
78
78
77
81
86
86
80
74
73
82
83
83
82
83
81
77
76
75
75
72
70
68
69
74
76
75
72
70
69
72
72
73
74
79
80
80
78
83
86
98
98
91
83
81
83
84
78
72
72
81
87
83
75
78
87
94
88
75
69
68
72
76
82
87
85
77
72
69
65
61
61
67
73
76
74
68
64
68
78
85
85
76
70
71
76
78
79
83
87
94
89
78
75
79
84
85
77
66
65
77
84
78
70
70
78
82
78
73
73
82
86
84
82
84
78
69
64
65
67
70
75
81
86
84
74
64
59
66
76
85
86
80
77
82
87
85
76
70
73
71
61
60
68
80
86
85
76
67
66
71
73
73
72
74
79
81
79
80
84
92
93
89
79
70
66
67
71
76
81
84
87
87
86
80
72
65
67
71
77
75
75
77
83
93
97
92
80
70
69
78
68
65
71
77
78
74
73
74
78
75
74
74
78
83
90
92
90
85
81
76
73
67
59
56
63
77
88
86
78
74
77
84
85
78
72
73
80
84
81
78
76
76
79
81
83
86
84
79
70
95
87
75
74
77
80
73
70
74
82
86
84
78
76
79
81
81
80
79
76
71
63
58
57
63
78
88
88
77
65
61
68
77
84
85
83
82
84
86
85
83
82
81
78
74
73
76
79
77
73
80
78
77
79
85
88
84
79
75
76
82
84
78
72
69
73
75
73
74
76
77
75
73
78
87
91
88
77
70
69
73
78
80
85
85
83
81
81
85
86
87
85
84
84
86
82
82
81
78
75
52
63
79
86
82
77
83
89
86
76
69
69
70
72
75
79
76
73
71
71
77
78
77
79
82
84
79
73
72
75
83
87
90
87
81
76
74
75
77
83
86
87
84
82
79
80
82
82
80
77
54
62
76
80
70
60
70
85
92
87
77
74
76
76
74
72
73
73
73
77
79
77
72
70
73
79
83
81
74
71
72
81
87
85
80
77
76
76
77
80
86
93
92
82
72
69
72
78
82
79
76
70
70
72
73
72
77
84
86
86
87
88
87
80
68
60
62
72
82
87
84
79
76
80
84
88
86
81
71
64
65
73
80
80
79
79
86
88
84
80
82
89
95
96
90
87
83
79
81
80
87
80
76
83
89
94
91
84
78
77
84
88
86
81
74
69
67
70
73
76
75
79
81
86
89
90
85
73
65
63
73
82
83
79
77
79
83
83
79
74
70
70
76
85
94
97
91
78
72
71
72
72
76
83
88
87
83
80
81
86
90
89
85
80
80
83
80
73
68
67
74
79
80
77
77
84
88
83
75
73
80
86
83
79
78
81
77
68
64
69
72
70
64
64
74
82
79
70
65
67
73
74
77
83
80
75
73
77
82
86
87
86
84
81
80
82
83
79
74
74
76
81
81
72
68
74
83
84
77
73
76
74
71
71
78
85
81
67
58
68
81
89
87
80
77
77
76
73
74
79
86
87
85
86
89
87
84
83
83
81
75
71
70
73
80
81
84
83
79
75
77
81
81
79
76
77
79
75
68
65
70
74
75
76
77
81
84
82
73
71
77
87
90
90
85
83
83
84
84
81
76
79
83
87
92
90
84
84
87
91
85
74
64
64
70
79
85
86
84
80
79
81
81
82
81
81
83
84
81
75
72
75
78
80
77
78
79
87
85
80
77
76
78
78
77
81
83
87
85
78
70
74
79
77
79
79
81
85
91
95
94
86
73
65
64
70
78
82
82
88
95
101
91
75
64
69
82
93
94
83
73
69
69
73
76
77
78
80
83
85
86
84
84
82
80
79
78
81
84
83
82
87
81
70
64
72
88
95
94
90
87
89
86
76
70
74
78
78
73
78
93
101
93
71
56
59
72
80
81
78
77
78
76
75
76
78
80
79
79
78
80
82
82
83
82
82
80
83
85
88
82
85
81
72
68
72
82
86
82
78
83
89
87
80
72
73
78
80
74
74
78
83
80
74
69
70
72
70
72
81
91
95
87
78
76
81
85
86
81
78
77
73
69
65
67
74
81
85
88
89
77
76
74
74
75
77
78
75
71
66
69
76
81
81
77
72
73
81
89
85
77
73
75
81
86
86
80
73
74
84
94
94
83
70
68
74
81
82
79
78
80
78
71
65
64
72
80
82
85
87
88
79
74
76
81
85
86
83
76
65
56
55
65
79
86
82
77
78
80
81
78
77
80
82
89
93
92
82
72
69
77
83
81
73
66
66
69
70
73
78
80
80
80
78
81
82
81
78
80
85
85
81
78
77
77
78
77
78
78
77
66
58
56
64
76
86
84
73
65
65
78
90
88
78
78
88
99
95
77
61
63
77
84
83
74
71
72
76
79
81
78
75
74
79
82
84
81
78
81
86
80
84
79
75
67
67
71
74
78
78
79
73
64
60
65
75
79
74
73
79
94
102
95
81
75
78
86
87
76
69
69
75
77
76
76
80
87
90
89
81
75
73
74
78
78
76
77
78
83
86
80
84
84
80
79
82
86
85
78
75
76
80
76
67
61
59
66
78
91
100
102
97
89
81
76
71
69
72
74
76
78
76
75
74
79
85
91
89
79
72
71
74
78
78
76
75
78
82
82
79
80
83
86
93
99
103
97
86
72
65
68
75
81
79
71
65
68
81
91
90
82
76
79
81
79
69
64
71
81
84
78
74
72
73
78
83
85
78
69
65
70
76
78
77
77
81
85
83
78
77
84
85
83
86
93
96
88
75
68
68
71
76
84
86
83
78
76
79
80
77
71
75
83
91
86
72
64
70
81
86
82
76
74
76
79
80
77
73
70
70
74
79
82
81
81
82
84
80
77
78
100
93
82
73
75
78
76
74
75
79
79
75
72
73
75
79
78
79
77
78
82
84
89
93
89
79
66
60
67
77
82
85
89
93
89
77
72
74
77
76
77
81
88
89
84
75
73
77
79
78
88
89
85
78
74
73
71
70
72
77
73
64
55
56
70
83
89
82
78
79
83
83
80
80
85
84
78
71
66
68
72
77
83
83
81
75
73
80
83
82
77
79
85
82
73
66
71
83
85
77
74
79
85
85
79
73
66
58
59
65
73
75
69
68
77
88
92
82
74
70
72
74
74
75
82
89
91
89
84
79
75
73
68
64
67
72
81
86
84
80
78
79
80
75
72
74
84
91
92
87
77
77
75
77
77
77
71
64
68
77
85
90
86
81
78
76
76
77
75
70
68
70
75
78
74
70
69
73
80
85
87
83
74
64
61
71
79
84
84
82
81
78
77
77
78
81
83
85
88
89
77
75
68
65
75
86
86
79
76
78
82
83
81
74
65
63
68
80
84
79
68
72
77
81
72
57
48
53
67
80
85
87
80
75
70
73
79
82
86
84
78
74
75
77
75
69
65
70
81
87
76
75
70
70
76
84
85
77
67
67
74
83
82
73
65
66
77
81
77
69
68
78
90
94
88
77
70
70
72
74
77
77
77
75
77
81
85
85
84
81
76
74
76
78
74
67
64
69
80
86
72
77
84
83
76
69
70
71
73
76
84
89
84
74
73
74
78
72
60
56
69
91
106
103
90
79
82
88
86
78
70
68
71
74
71
74
77
78
79
80
85
89
87
80
78
80
82
80
78
81
68
76
86
81
67
59
68
81
88
84
79
75
76
78
78
73
63
56
55
63
76
88
93
83
72
65
71
80
82
77
72
74
81
79
70
64
65
69
71
72
76
81
84
80
76
79
81
80
78
76
71
74
74
72
68
69
76
83
85
78
71
68
73
80
83
76
63
58
68
80
86
78
69
63
64
69
74
79
81
79
79
80
84
84
79
74
73
72
69
64
60
62
69
76
74
68
66
70
74
71
69
63
67
76
83
83
74
67
73
86
89
82
71
69
75
80
81
79
82
84
83
75
69
70
77
82
82
80
83
84
81
73
70
77
86
92
88
82
77
75
72
68
69
72
78
79
76
73
70
70
56
56
68
82
87
78
63
58
71
90
93
79
60
54
64
76
83
84
83
77
69
65
71
84
87
83
77
74
77
83
81
72
67
70
81
91
90
84
83
86
90
84
77
75
81
91
94
85
78
78
66
67
70
78
80
77
67
65
71
75
71
61
58
63
69
73
75
80
83
79
67
64
69
74
76
76
78
81
84
86
84
80
74
68
71
78
83
85
84
87
93
90
81
76
78
82
83
84
86
90
74
73
72
74
77
80
78
75
73
70
64
62
65
73
77
77
75
78
81
80
73
67
66
67
70
75
79
82
84
85
85
82
75
68
69
74
82
88
93
96
95
87
77
[truncated: 67,893 more chars]
