# Supplementary material for: Evaluating flow modulating treatment response in intracranial aneurysms using black-blood MRI in vitro
Source: Commun Med (Lond). 2026 Mar 27;6:170. doi: 10.1038/s43856-026-01413-z (PMC13031954; doi:10.1038/s43856-026-01413-z)
Supplement: Supplementary file 8 — Supplementary Data 5 [file 43856_2026_1413_MOESM8_ESM.zip › Data_Figure_8ab_Sup_Figure_6ab/BB2/with mesh 2 (FD4)/1_BB2_aneurysm_array.txt]

8
3
1
16
18
7
51
33
8
46
44
19
12
9
16
11
9
19
3
2
13
28
26
12
8
5
6
10
18
16
4
2
7
9
6
3
26
15
2
4
51
38
17
2
6
42
40
31
11
7
13
12
14
7
8
11
2
3
13
9
10
17
20
23
6
4
14
16
15
10
10
12
8
12
11
12
11
10
14
16
7
8
4
26
42
9
6
22
13
0
2
12
13
4
0
8
11
32
15
8
4
3
1
7
36
27
22
11
5
15
32
22
13
19
14
3
4
6
4
5
2
13
14
11
18
18
14
24
7
2
10
9
10
23
28
12
6
2
3
7
10
7
8
14
25
24
14
7
5
10
19
22
21
16
9
3
7
5
24
10
8
35
27
5
2
3
14
26
10
11
3
3
16
23
5
2
8
8
2
4
15
17
20
13
22
12
1
3
4
3
2
5
21
28
25
12
13
15
10
14
36
27
6
4
17
22
12
1
2
2
2
4
4
11
15
13
13
27
19
7
29
12
2
15
6
15
2
1
19
31
9
7
5
4
10
7
9
9
3
6
24
29
9
3
6
9
23
37
2
7
34
35
14
7
6
8
30
37
14
3
9
14
14
21
15
20
3
5
7
22
25
5
2
4
3
20
27
4
2
2
5
4
12
21
13
3
1
4
6
4
9
26
16
2
1
2
9
6
2
1
14
18
21
18
7
24
5
3
3
3
4
3
2
13
12
33
19
2
3
15
12
9
28
28
8
6
8
9
14
14
4
2
8
6
0
9
17
14
5
14
14
14
29
14
2
28
14
3
19
17
2
16
5
2
18
23
5
11
15
4
5
2
1
6
19
10
3
3
8
15
3
3
4
4
13
32
37
5
3
10
30
34
7
2
8
22
35
44
28
23
43
34
6
5
38
39
16
5
3
26
5
9
16
12
4
5
22
5
8
12
8
15
19
9
5
25
29
6
3
8
4
32
11
20
4
4
5
5
3
18
12
20
11
1
2
2
7
23
10
8
23
13
20
20
2
1
3
6
14
28
18
13
5
5
13
14
17
19
13
4
26
32
11
2
12
11
10
5
3
12
9
1
27
39
10
2
3
12
13
8
21
23
13
13
6
40
28
6
2
6
17
18
14
6
1
12
22
15
3
2
5
13
11
23
10
5
19
13
7
13
12
3
7
5
17
18
2
12
13
3
16
19
3
1
0
0
0
18
39
3
6
4
2
4
5
13
7
3
4
3
2
13
27
44
47
7
3
4
9
14
13
5
4
11
34
41
41
37
31
15
23
36
40
10
1
47
70
43
14
8
6
5
21
26
21
34
39
8
3
16
12
6
17
35
17
5
13
27
29
15
5
9
22
7
10
4
10
16
21
22
6
13
4
12
25
7
5
5
2
29
31
5
6
4
3
5
19
8
3
18
17
2
14
9
3
2
2
2
11
23
19
16
20
35
23
13
20
22
7
2
7
22
27
16
4
22
19
19
17
15
17
10
18
18
13
4
2
1
17
33
15
0
16
13
9
6
10
14
10
5
2
17
30
35
11
2
16
31
18
8
12
16
18
21
8
1
4
7
45
43
9
2
6
29
32
5
2
5
17
19
16
5
4
7
20
5
0
5
7
18
17
4
12
9
3
2
10
8
14
30
35
28
18
25
24
9
5
8
4
13
15
4
2
1
1
1
18
35
35
44
16
15
13
3
16
28
8
2
10
8
5
3
17
44
58
15
16
4
7
14
2
0
5
28
41
42
45
47
43
18
22
34
19
5
44
77
60
43
40
20
52
45
47
50
5
7
9
10
13
9
38
15
4
10
19
19
13
33
23
11
18
18
2
6
4
2
16
22
30
18
4
8
14
10
5
4
11
18
8
4
4
19
29
12
3
4
7
11
15
18
13
3
8
17
6
17
8
6
9
8
5
6
2
14
22
16
15
5
28
13
9
11
26
18
2
10
20
17
4
1
2
12
15
17
14
10
11
14
19
15
5
7
6
2
12
30
4
18
15
4
16
8
11
14
15
8
6
13
11
21
42
20
21
20
4
3
18
39
26
12
4
9
15
16
14
3
3
5
8
40
32
5
2
13
40
25
2
2
12
24
16
17
14
4
6
6
21
30
15
2
1
6
9
13
8
2
4
6
9
12
8
6
23
24
17
45
2
9
18
12
3
7
6
3
5
22
12
2
1
2
20
27
23
45
39
11
17
24
16
4
17
23
3
5
15
7
4
2
7
40
62
45
13
24
14
3
12
21
5
0
2
18
35
38
43
53
50
28
9
11
16
22
15
13
37
61
62
71
73
35
6
31
49
57
56
58
62
52
45
30
13
23
6
10
3
14
19
5
9
13
28
8
2
11
10
7
6
5
26
29
18
25
15
1
8
8
12
2
6
21
19
28
13
6
13
24
20
5
4
2
7
10
14
14
11
14
27
23
11
15
9
6
4
7
8
12
14
16
8
0
11
11
17
17
3
8
5
7
11
19
16
2
8
26
21
16
3
1
1
15
13
7
3
5
20
26
15
10
17
7
4
3
2
2
3
21
6
7
15
10
0
4
16
21
11
8
16
16
4
5
15
11
18
4
6
6
9
2
1
10
20
9
3
5
22
17
13
24
8
3
4
11
7
2
1
4
24
37
23
6
3
6
16
22
10
5
7
21
7
28
35
17
1
3
16
34
12
0
3
11
22
15
18
17
4
4
6
24
26
42
18
1
5
13
11
15
28
12
1
2
2
10
8
3
8
14
19
56
88
19
13
1
7
10
2
13
32
10
2
22
24
11
3
2
14
16
16
56
70
20
3
7
17
16
1
12
11
7
12
29
27
10
3
4
26
51
53
18
13
19
18
4
3
15
7
0
3
12
28
31
33
46
50
30
5
18
5
12
17
17
7
13
30
39
50
79
90
52
10
1
37
50
50
42
48
69
75
76
82
72
23
34
59
80
85
85
64
3
13
4
5
19
17
10
15
15
13
5
17
16
2
2
1
5
15
3
5
15
7
14
17
22
18
6
14
23
15
18
12
4
8
6
4
9
11
4
9
19
10
13
8
6
17
15
16
32
38
2
3
5
5
5
5
5
9
13
13
24
27
15
20
24
21
12
2
3
10
9
1
14
17
0
10
8
7
6
3
3
7
16
10
6
16
29
15
1
7
27
13
2
2
2
4
4
14
20
8
2
3
16
18
15
11
13
6
2
8
7
4
8
3
19
1
6
15
13
5
2
7
27
17
7
5
11
7
0
5
9
16
23
10
7
8
12
4
3
10
13
6
4
6
31
15
3
9
5
6
21
5
8
12
4
2
3
13
32
36
19
3
3
22
27
7
2
3
21
14
3
21
20
12
0
0
8
16
17
7
3
3
11
9
12
6
3
2
10
28
20
16
43
41
13
3
17
19
1
14
35
20
2
1
4
13
26
5
3
9
26
59
96
73
41
21
2
9
6
5
20
44
16
3
16
20
14
10
6
11
5
7
58
98
49
17
1
1
7
6
7
9
5
4
18
38
27
10
0
1
6
32
50
39
7
2
12
14
17
11
3
3
4
2
4
8
15
17
14
32
51
32
6
30
17
6
20
25
12
1
11
25
20
30
64
75
55
32
13
18
39
58
46
21
32
66
77
88
105
98
56
52
55
62
94
124
132
108
70
8
7
9
11
7
7
19
18
22
9
2
2
4
10
33
12
15
12
23
11
11
5
11
17
8
16
16
1
9
6
8
8
8
30
29
10
1
7
20
24
0
6
12
9
10
7
7
13
9
0
1
5
13
9
4
8
4
6
9
5
8
13
4
8
24
49
45
9
5
7
10
7
4
17
13
3
8
11
21
24
10
17
30
7
16
18
14
5
5
16
16
1
3
16
14
9
5
5
6
5
2
5
7
16
24
16
13
25
19
3
3
14
29
13
3
6
5
2
3
9
1
16
23
4
2
7
11
4
6
16
24
16
9
7
4
2
7
6
7
32
17
1
6
16
16
16
5
9
24
6
2
4
1
0
1
13
24
24
18
23
19
17
15
18
15
3
7
12
4
2
2
9
26
6
4
15
8
14
19
17
14
1
15
22
20
15
11
8
14
24
23
10
4
22
19
11
11
2
12
13
1
1
12
12
13
5
1
1
4
16
27
10
1
3
4
3
2
3
9
22
25
9
5
29
37
26
5
4
19
15
3
5
17
19
5
4
3
11
20
4
7
18
27
42
80
88
35
33
37
6
4
15
9
7
17
38
18
6
11
8
7
8
14
20
5
4
39
99
78
15
5
3
12
20
15
15
13
7
10
24
26
11
1
3
5
1
17
47
55
27
8
18
19
18
12
3
3
1
2
4
4
5
6
2
22
57
50
19
8
28
18
8
10
18
13
1
12
27
13
18
44
43
44
55
36
5
19
19
25
44
38
12
18
45
59
81
102
97
71
47
35
61
64
60
89
130
147
136
110
85
45
82
116
121
112
94
2
17
31
21
16
7
5
21
33
24
9
4
18
36
23
11
2
14
8
17
16
11
16
16
9
28
28
11
2
3
5
18
27
14
2
18
26
9
8
21
7
2
3
15
40
35
18
28
14
22
11
6
6
5
4
3
14
39
28
6
2
14
32
4
10
13
4
6
13
11
5
10
15
12
8
2
2
12
9
5
13
7
2
5
10
18
17
8
19
19
7
3
8
29
27
5
16
13
12
10
4
6
15
19
3
3
9
19
14
2
2
22
7
7
18
12
6
3
3
8
15
6
3
17
20
1
2
11
26
8
3
5
4
17
24
21
5
11
29
13
3
3
26
30
5
1
8
16
6
2
1
4
4
20
9
2
4
7
4
5
11
24
27
20
7
4
2
2
5
6
3
2
32
19
2
6
13
23
24
7
8
18
7
10
11
2
2
2
10
20
17
7
0
15
10
14
16
24
10
3
17
15
1
1
1
5
14
5
7
10
6
13
8
3
3
12
7
21
41
38
18
5
1
0
14
23
12
2
12
15
17
16
2
4
8
5
3
5
25
4
8
19
11
3
1
1
5
21
17
7
6
10
12
12
15
19
30
15
2
1
31
49
33
28
17
4
1
1
2
2
2
2
4
7
5
3
5
4
6
13
19
17
16
56
86
50
16
36
18
2
2
11
8
6
10
23
15
13
11
4
4
3
17
27
9
4
18
78
86
28
5
14
2
2
14
23
16
17
16
14
16
16
14
10
6
14
13
4
8
39
62
43
8
2
7
21
26
17
3
3
7
7
5
15
18
6
5
0
10
55
65
42
21
8
21
24
11
3
6
11
5
13
22
10
16
31
22
32
71
59
13
17
27
16
6
23
29
12
8
18
30
58
79
74
76
71
35
22
31
60
66
55
70
106
122
128
126
117
88
59
63
87
141
169
167
158
133
80
36
19
23
33
27
51
38
4
17
42
28
5
2
20
21
10
11
31
40
19
1
2
6
16
4
3
13
38
27
7
6
4
7
27
16
2
12
19
11
7
10
8
12
19
10
30
33
10
3
8
8
3
14
22
7
5
21
26
3
5
10
4
3
1
10
28
33
25
17
14
14
3
17
6
5
2
4
4
1
22
30
11
2
3
12
20
9
4
8
9
5
4
16
8
2
19
24
14
11
8
11
18
12
13
7
13
11
10
6
6
11
9
10
14
25
26
13
6
1
2
3
2
5
9
18
15
19
5
2
5
4
5
5
0
12
14
6
1
1
1
20
25
10
28
20
3
3
3
2
1
1
2
8
30
14
2
2
5
23
15
10
19
17
23
26
22
20
4
4
8
27
23
1
5
28
15
1
2
4
21
24
6
3
1
5
2
6
18
4
3
9
0
2
2
14
24
15
10
3
1
2
5
6
4
2
2
4
24
21
4
1
12
29
28
7
3
11
11
10
6
9
11
6
5
6
3
2
1
0
14
5
7
11
14
5
8
23
8
1
1
1
7
11
6
5
3
3
19
21
22
11
4
39
9
7
21
48
38
10
2
3
3
19
19
6
6
5
12
24
12
2
2
19
37
14
4
35
66
21
0
14
28
6
2
1
2
7
23
19
9
6
7
13
15
14
15
25
5
6
1
27
49
41
32
20
10
6
1
2
9
16
5
2
0
1
8
6
3
2
8
12
10
3
4
47
79
49
20
32
15
3
0
5
2
5
9
14
11
10
9
9
5
4
9
20
9
3
9
67
87
41
8
12
1
2
10
18
9
9
18
13
9
6
11
23
8
12
14
4
3
27
53
47
11
3
6
14
24
11
9
8
7
5
3
20
26
6
10
12
5
40
60
52
30
8
16
24
12
1
9
13
11
12
13
7
20
26
15
23
64
70
28
10
10
26
18
4
19
32
7
1
3
11
37
47
50
70
84
45
35
27
30
53
59
40
47
68
80
89
108
122
112
68
54
81
76
91
147
189
189
186
176
134
75
59
106
154
148
140
142
107
47
59
58
50
34
31
26
50
58
51
32
27
31
27
12
2
46
27
42
45
15
9
32
27
6
8
30
31
9
18
18
12
14
20
6
5
8
12
9
5
6
5
3
5
19
9
19
26
8
9
10
2
20
16
1
13
12
2
7
16
6
8
12
4
16
5
21
32
9
5
10
16
6
4
15
19
11
11
16
22
19
5
9
8
7
8
9
12
8
9
11
13
15
7
0
10
2
15
5
13
3
8
7
7
24
8
4
5
4
5
5
5
2
4
3
1
11
12
3
9
8
2
22
24
12
10
12
16
19
17
15
10
14
24
12
15
12
3
5
3
2
10
23
28
27
19
4
0
1
2
1
1
11
17
16
27
11
5
6
13
4
4
3
14
22
9
1
1
12
31
31
14
4
26
14
0
2
2
3
2
2
2
4
19
11
1
2
4
15
19
24
24
19
19
28
20
31
17
8
3
3
3
19
22
4
3
15
8
3
7
0
14
27
23
10
3
17
11
10
0
8
8
5
3
11
6
4
7
15
4
3
1
2
5
9
13
5
6
6
9
22
9
1
9
22
10
4
15
36
28
8
2
3
4
1
2
14
18
11
7
6
9
10
9
7
5
35
19
19
4
3
6
8
4
5
19
9
6
5
5
20
20
3
4
3
5
18
28
37
15
4
25
81
8
6
17
39
25
7
5
12
19
25
8
7
23
10
6
26
11
3
4
27
60
21
5
26
71
40
17
5
23
26
5
2
3
9
19
23
10
6
6
2
3
10
5
2
13
2
5
1
21
38
44
30
30
5
1
2
4
3
14
27
17
1
3
13
26
10
2
2
4
3
1
0
11
42
62
43
21
9
31
19
7
4
6
9
12
9
12
11
1
8
21
10
2
3
3
0
1
7
51
76
51
18
29
13
4
2
3
7
1
1
21
22
3
4
8
22
8
5
8
10
6
10
35
48
19
21
3
5
9
14
11
11
22
14
3
3
20
24
4
9
22
13
20
36
48
36
6
33
14
13
14
3
1
20
17
2
3
4
7
13
25
18
14
42
57
39
23
17
4
23
23
3
19
20
4
1
6
14
21
26
27
51
76
57
19
48
43
24
37
44
26
22
34
39
44
64
93
109
88
50
52
73
95
86
82
120
161
166
162
162
150
114
57
82
101
154
206
210
195
178
135
82
81
77
59
54
49
45
37
73
82
68
56
44
36
34
32
23
58
65
57
44
36
27
22
22
22
14
16
42
50
24
19
31
23
1
12
19
9
13
24
18
39
24
1
7
25
13
7
4
3
5
8
9
9
8
15
1
1
10
6
3
0
4
22
19
6
7
6
4
10
5
7
8
5
7
3
1
17
20
7
4
11
16
10
7
22
6
6
25
7
4
5
15
12
3
6
14
10
9
7
0
5
21
12
3
18
13
4
4
14
9
6
8
5
7
18
13
4
1
8
7
10
3
11
2
5
6
18
16
4
3
22
19
3
8
11
1
4
15
12
10
3
4
12
8
13
7
1
16
18
4
4
8
14
17
14
7
2
6
2
15
26
14
18
13
2
2
3
3
12
19
20
21
12
3
2
4
15
8
2
2
1
2
6
13
16
34
14
5
2
3
13
8
6
19
22
7
2
5
23
36
16
15
10
10
34
30
12
5
2
17
13
2
1
3
2
4
12
18
9
2
2
9
21
25
14
2
4
13
20
20
24
8
2
2
1
3
13
20
5
1
8
20
8
1
2
11
24
28
12
5
9
6
15
11
25
5
2
9
6
8
21
10
4
9
9
8
1
2
11
14
11
17
9
14
11
12
34
10
21
8
5
15
9
6
19
47
31
10
2
0
1
1
0
16
22
11
9
8
16
10
14
18
0
19
98
22
18
3
7
12
19
15
6
13
11
5
4
8
29
28
7
8
9
5
6
27
29
21
3
13
60
58
15
10
5
10
23
8
5
2
27
39
25
5
13
42
21
6
19
13
5
3
24
58
25
2
21
65
41
12
3
14
17
3
0
3
8
29
24
5
3
7
7
2
4
14
6
3
6
2
2
14
30
44
32
28
8
5
8
2
2
19
31
12
4
2
9
28
20
2
4
14
9
3
4
18
30
39
32
22
11
28
24
10
6
7
12
19
17
5
10
10
1
4
18
11
2
6
4
2
3
7
26
46
53
32
6
19
1
4
5
0
1
1
2
15
30
11
3
6
11
7
3
4
7
6
2
20
45
35
13
20
7
7
14
10
6
14
24
9
7
7
13
15
4
6
16
16
3
15
43
44
12
29
7
5
3
3
3
20
7
6
4
3
7
14
18
21
12
18
39
46
33
12
2
14
16
4
6
4
1
1
11
16
10
10
7
20
51
60
44
22
25
50
47
15
15
31
12
2
13
15
14
19
42
69
84
75
51
71
82
93
85
66
68
95
110
106
105
118
120
86
52
107
138
177
206
212
209
184
138
109
82
179
222
219
198
138
72
100
97
93
82
46
24
88
104
91
65
62
57
46
38
34
75
85
76
45
37
32
27
24
21
18
18
43
57
56
31
19
32
26
8
20
21
13
9
13
33
36
38
15
1
14
12
5
4
12
8
6
12
13
10
45
34
32
13
2
10
22
22
21
6
2
4
5
7
14
10
3
31
15
1
1
19
17
4
3
3
16
8
5
6
4
2
7
28
15
14
4
1
2
6
5
3
2
13
16
5
4
6
13
5
17
0
0
18
12
2
11
4
1
8
9
7
2
12
16
4
5
3
2
3
3
0
14
12
1
22
21
2
4
2
5
7
10
5
4
13
18
5
3
9
26
17
13
9
4
9
11
2
5
15
21
7
3
12
8
6
15
8
3
5
16
34
11
14
15
13
6
6
16
18
4
5
11
16
3
3
10
14
12
6
5
5
7
19
24
2
10
16
10
15
4
5
2
4
8
15
11
9
10
5
2
1
11
26
11
7
7
6
25
3
3
7
31
28
5
15
16
6
14
20
12
13
22
8
3
3
14
20
4
10
7
3
30
48
24
4
3
18
24
2
4
16
8
2
9
15
16
13
9
5
3
11
25
18
4
2
3
19
25
33
32
11
2
3
13
6
7
19
23
5
3
13
30
14
3
6
13
20
28
10
2
1
4
17
23
33
32
27
10
3
6
5
15
26
7
6
11
13
19
11
8
22
17
12
19
8
8
7
11
39
22
23
117
12
17
6
10
15
3
21
46
25
9
5
6
9
6
1
14
12
1
5
1
11
10
9
22
10
10
84
104
19
14
4
18
20
20
20
10
8
7
3
0
8
28
26
7
10
23
8
2
22
22
20
7
4
45
64
35
17
13
7
7
11
8
0
5
25
35
9
3
16
44
20
3
12
12
7
3
19
47
19
1
12
56
53
15
34
16
2
5
2
3
4
4
7
28
30
11
2
1
5
3
2
11
5
3
8
3
4
9
24
46
41
29
26
22
8
4
8
24
26
10
12
10
4
18
10
5
6
9
6
3
3
13
18
19
25
23
12
27
20
14
16
4
6
20
17
3
9
12
6
5
7
6
6
9
5
3
8
15
10
10
39
42
10
6
2
3
3
9
4
1
3
7
23
6
4
8
10
9
10
3
3
5
4
6
27
42
29
29
8
0
11
16
4
9
13
4
6
8
5
7
3
1
3
15
9
3
7
42
49
24
6
78
12
1
1
2
3
2
2
23
19
3
3
12
15
13
14
6
4
23
42
39
26
43
5
1
5
5
3
1
1
1
4
12
10
9
7
1
4
16
51
52
29
25
32
34
7
7
23
7
7
11
4
3
0
2
19
56
82
65
56
79
81
72
64
43
18
23
51
53
46
66
92
89
72
48
96
123
148
161
154
158
178
163
124
116
102
53
155
226
264
279
275
221
152
105
46
93
43
8
120
128
127
124
101
51
26
32
93
88
88
68
48
48
41
26
17
18
14
84
73
56
35
15
12
18
10
8
7
7
5
15
68
53
40
28
1
4
27
12
6
17
17
7
3
5
3
60
45
22
17
7
3
5
4
5
8
8
3
2
3
6
2
1
61
33
12
5
6
19
21
12
2
3
8
23
11
0
8
5
0
2
48
27
9
1
11
27
11
1
3
3
2
3
13
9
3
4
3
3
45
18
9
15
7
4
5
7
9
5
3
5
5
3
6
0
5
6
6
14
21
2
1
11
15
2
1
1
10
19
3
4
5
29
20
2
2
3
4
3
3
31
23
19
3
12
13
2
16
15
1
3
2
13
26
26
10
1
2
3
1
2
4
14
25
15
22
16
13
10
4
13
21
5
2
3
18
26
7
3
3
11
10
2
1
2
6
16
43
8
4
11
12
11
11
14
26
20
3
5
9
17
5
3
14
16
8
6
8
14
12
9
6
19
7
3
3
2
2
1
9
17
7
3
10
13
9
7
14
14
5
2
12
20
3
3
13
0
14
51
9
3
7
35
24
5
11
11
2
13
33
12
3
20
11
9
11
2
7
9
10
11
1
29
43
18
20
1
11
29
11
7
11
23
12
5
13
24
9
7
9
10
5
4
27
31
6
0
1
14
17
23
40
20
4
0
4
10
5
13
21
17
8
0
20
27
11
10
14
15
19
26
9
2
0
4
17
24
34
82
19
22
11
3
11
11
16
24
5
10
13
17
27
16
13
27
18
8
17
11
4
2
9
32
26
25
108
138
13
22
7
10
24
2
13
40
21
8
8
12
23
18
6
8
7
6
9
2
5
15
6
21
10
9
76
102
49
9
6
6
28
25
11
12
12
8
4
5
8
13
20
18
5
17
24
5
3
25
20
17
11
3
41
71
46
11
9
5
6
14
15
25
31
23
3
1
1
14
29
6
2
16
18
6
3
16
33
13
3
0
44
72
39
30
23
21
5
5
10
32
16
10
14
24
18
8
5
7
9
5
4
7
3
2
3
2
3
12
34
49
17
19
31
41
27
3
7
20
27
25
11
12
8
4
3
4
11
16
6
7
4
3
4
5
4
16
26
16
22
22
19
16
5
3
11
15
4
3
11
14
3
4
8
3
3
5
7
4
22
16
11
26
47
15
12
1
0
9
20
20
9
2
6
10
6
3
5
19
17
11
13
8
3
1
2
3
6
34
42
22
1
5
27
21
9
8
6
15
27
6
4
9
9
7
4
19
15
2
3
24
36
32
19
75
13
4
8
15
11
5
9
24
8
8
11
17
17
6
6
7
4
13
33
36
27
55
7
0
5
14
11
1
1
2
4
6
7
6
17
8
3
10
34
44
31
26
37
19
8
9
4
9
14
2
0
2
5
7
5
2
3
33
73
61
28
45
58
59
33
28
25
6
8
13
23
10
26
53
67
72
57
86
107
116
126
116
83
84
115
116
95
98
100
63
38
122
192
233
247
268
283
255
210
172
105
22
220
250
253
224
183
120
129
112
70
29
8
100
120
120
103
98
83
41
18
24
14
96
66
48
28
14
17
11
1
5
6
6
7
88
46
15
3
0
1
1
8
16
25
24
9
10
24
67
78
46
16
7
6
16
15
4
3
19
16
7
7
10
8
2
57
42
13
7
7
2
3
3
4
5
5
3
2
2
5
5
2
5
70
56
19
2
0
6
16
22
10
3
5
11
22
17
5
7
2
0
1
7
15
60
31
9
1
9
20
15
2
2
10
7
2
6
13
2
3
2
1
4
9
12
33
2
3
13
16
11
2
2
14
10
1
1
3
6
5
2
3
10
14
10
8
27
26
2
4
10
12
3
2
2
20
19
3
2
3
28
18
2
2
4
13
11
2
17
42
34
22
5
5
9
5
5
4
10
17
2
4
18
27
15
4
3
1
0
0
0
2
13
52
11
18
5
11
16
3
8
18
14
7
3
8
25
9
4
1
6
2
1
1
2
2
6
38
64
5
3
3
4
2
3
8
23
19
4
3
8
22
9
3
15
19
11
9
14
14
5
4
2
12
49
19
5
2
4
4
4
9
19
6
3
5
10
14
12
14
16
5
3
6
12
2
5
16
5
10
39
39
16
20
9
5
20
19
2
8
10
3
6
29
15
4
12
11
6
11
5
1
13
6
12
9
24
30
16
23
22
17
7
22
24
2
4
24
18
4
5
19
26
3
1
5
11
8
3
23
20
3
3
4
6
9
16
52
55
12
3
1
2
4
15
27
7
8
9
7
25
23
8
11
14
12
15
25
9
2
5
7
17
22
31
90
116
11
18
12
7
9
4
11
18
8
16
15
20
28
14
12
20
15
12
19
12
6
9
13
27
22
20
97
142
79
15
21
8
8
20
7
8
34
21
8
8
15
20
13
9
10
10
9
10
4
7
20
13
17
13
7
65
100
59
14
5
4
9
31
18
0
4
21
9
3
4
7
13
13
9
6
18
14
4
7
29
19
17
11
2
37
75
52
12
8
7
11
20
23
30
25
7
3
0
1
10
10
3
10
18
11
5
2
18
20
15
9
7
25
77
58
21
22
32
12
6
23
45
17
6
6
11
9
11
11
8
17
17
11
14
4
2
3
3
2
3
16
50
37
20
26
39
12
3
21
32
28
22
5
5
3
2
4
9
21
16
13
12
2
1
1
1
0
6
22
19
12
21
19
16
12
7
2
2
9
15
2
2
3
3
2
5
7
2
1
2
10
7
12
13
6
24
48
22
8
14
1
0
11
27
27
8
1
3
11
15
12
16
30
20
10
13
14
11
3
1
2
3
24
48
22
12
7
14
37
30
14
4
4
26
24
1
9
8
17
8
3
16
17
5
1
4
12
24
30
74
14
8
20
28
10
2
2
0
8
19
11
14
15
3
3
7
14
10
13
22
30
35
140
63
8
2
6
19
14
3
2
2
5
3
2
6
10
7
5
11
20
26
35
42
42
27
4
3
6
6
2
0
0
1
2
3
22
15
1
26
54
48
41
34
55
31
25
25
2
3
1
12
12
5
4
2
11
34
44
55
51
28
91
100
90
81
61
33
34
57
60
55
69
87
68
50
44
107
155
200
206
201
214
227
227
218
203
163
93
210
252
277
288
274
245
218
129
119
115
105
72
44
12
2
101
99
82
50
42
36
16
5
15
14
1
103
77
36
17
0
13
12
12
5
13
14
16
1
28
105
65
10
4
3
4
2
0
16
18
19
17
9
12
28
18
73
64
29
3
3
7
12
14
1
2
14
12
6
7
19
23
5
26
84
59
43
26
10
9
7
1
6
8
2
5
8
3
4
3
15
14
3
8
39
86
83
61
36
11
1
2
3
7
20
17
6
5
6
11
10
6
3
1
2
4
17
21
57
80
44
13
2
1
4
7
7
11
6
10
7
4
5
6
6
4
2
6
8
16
10
16
70
15
7
9
15
23
22
6
2
6
10
3
3
4
9
10
2
2
4
12
8
7
27
36
59
20
4
14
11
7
3
2
4
20
17
14
15
3
6
17
4
2
2
12
12
3
5
18
27
40
30
20
5
4
3
4
3
4
16
23
15
2
5
3
7
25
15
0
1
1
3
4
7
41
69
25
14
7
1
24
28
3
5
6
10
10
3
16
13
5
7
9
2
2
2
6
6
2
5
29
51
67
32
4
3
11
15
8
2
4
13
13
4
5
15
18
9
3
10
18
7
10
15
6
5
3
5
10
40
66
45
18
2
2
8
8
3
5
10
4
1
5
6
14
15
11
8
2
3
2
3
5
6
10
6
5
24
42
18
19
18
11
6
16
16
4
14
24
8
5
10
17
1
1
10
8
6
5
4
5
6
7
12
12
14
14
30
19
19
16
12
20
16
4
5
26
13
6
2
16
22
4
0
11
21
8
1
14
9
4
13
21
4
8
16
51
55
14
24
8
7
6
5
2
24
29
3
15
18
9
23
24
15
13
10
7
9
22
12
9
18
22
16
17
31
87
116
55
14
13
9
7
9
6
7
11
15
22
13
16
26
11
3
9
13
18
21
19
18
20
20
27
14
11
87
141
90
22
15
9
5
10
7
5
23
21
12
7
8
8
5
6
22
13
0
1
1
8
24
20
23
13
3
46
99
72
13
2
2
7
22
12
4
10
22
8
3
0
2
6
9
8
8
13
9
4
10
27
19
20
13
4
25
73
62
14
5
8
14
12
22
25
20
20
9
0
4
7
6
5
5
11
15
4
5
9
22
18
17
13
2
16
71
66
15
18
30
9
2
24
33
16
6
8
11
4
8
5
4
14
14
6
11
4
8
13
13
13
1
6
43
45
24
31
20
3
15
40
31
26
17
7
2
2
2
5
8
13
8
10
4
2
1
5
6
0
4
16
23
23
23
11
5
4
9
12
3
3
8
3
2
4
9
16
8
1
3
2
3
13
18
7
2
1
28
47
26
24
12
1
0
12
27
22
3
2
3
5
18
19
20
31
17
3
6
14
17
7
2
1
0
27
49
29
30
11
5
15
31
26
20
2
2
13
9
0
21
16
3
3
3
9
8
16
16
5
2
13
36
27
86
66
12
6
19
43
18
1
2
5
15
11
2
4
8
2
2
4
21
19
3
3
21
38
145
56
6
1
7
18
9
4
4
5
6
4
15
30
16
1
3
6
8
2
31
55
41
53
37
32
9
6
2
1
1
1
1
2
2
4
18
31
19
24
31
35
56
59
62
23
1
3
4
2
1
2
9
8
1
3
16
30
28
36
44
29
7
70
85
78
59
42
22
16
19
19
18
18
34
67
66
58
44
8
120
156
173
159
154
159
154
160
172
179
185
160
110
177
231
257
270
276
275
256
248
223
128
131
115
99
80
53
34
14
10
4
106
83
68
45
10
6
2
11
27
46
32
6
15
81
44
11
4
14
40
34
14
2
4
19
26
5
15
54
102
86
31
5
9
21
19
4
3
4
2
5
19
18
21
24
14
63
121
85
68
38
9
2
6
4
9
13
2
1
4
9
7
8
14
26
3
22
78
126
88
58
22
8
5
8
9
6
6
15
6
13
13
4
1
2
5
7
3
6
35
83
154
79
42
12
7
5
5
10
4
7
18
16
6
2
7
5
2
0
0
3
6
26
17
56
148
69
28
4
1
3
2
4
3
6
9
8
5
2
10
12
4
2
3
18
13
15
5
9
58
53
6
1
15
13
23
26
3
3
2
3
2
2
3
8
12
5
5
10
8
8
12
19
10
40
46
3
12
29
11
14
14
4
4
16
12
21
23
11
6
13
15
4
7
8
10
10
3
1
10
53
28
15
13
4
4
4
4
3
2
12
27
21
7
11
9
2
20
25
5
5
6
22
20
9
22
36
74
18
10
5
6
34
24
2
4
3
4
4
5
19
12
2
9
10
4
4
4
13
24
11
5
17
23
37
82
33
1
5
19
19
8
11
10
12
6
3
15
20
11
7
1
5
13
4
6
12
10
18
11
5
8
27
62
35
40
9
3
6
7
4
9
13
12
4
3
12
8
6
12
1
1
13
13
2
6
7
17
4
1
2
15
41
16
7
36
18
10
5
3
28
18
6
15
16
4
2
1
12
10
0
6
3
1
14
15
4
2
2
6
4
5
16
26
11
4
15
8
5
7
18
19
5
2
2
4
5
5
21
13
11
22
31
16
3
4
7
7
16
28
10
9
19
44
45
10
23
1
7
10
5
4
17
28
10
20
17
3
24
36
27
16
13
10
9
14
17
13
19
34
22
10
34
79
103
51
24
16
9
7
9
12
4
5
11
27
29
4
11
29
12
4
7
16
22
19
17
21
22
24
26
7
10
78
131
90
26
25
8
4
3
11
10
1
6
17
21
4
1
1
2
6
32
18
2
2
2
7
23
19
27
18
7
25
92
86
5
5
5
5
12
18
2
5
14
5
3
1
1
2
7
16
9
10
6
3
7
21
19
20
15
3
8
61
73
3
8
18
11
10
25
22
6
14
8
6
12
10
9
2
4
16
10
6
11
19
16
17
15
10
1
13
62
61
22
14
17
22
4
10
19
11
9
6
9
13
4
6
7
0
8
7
4
14
11
8
5
14
20
2
7
45
35
24
23
21
6
18
40
32
17
14
13
5
3
3
15
8
2
13
5
5
5
2
11
17
4
2
9
26
28
22
7
11
16
14
26
16
0
9
9
5
2
14
21
3
3
12
1
2
7
11
5
2
6
26
36
27
33
7
4
11
23
17
9
2
4
9
4
15
19
11
19
9
3
9
18
10
1
2
2
6
39
42
28
18
28
4
2
19
17
13
19
10
5
6
3
5
24
23
4
2
15
16
2
12
20
6
1
14
41
31
75
50
8
4
18
48
28
9
13
5
2
3
2
2
2
2
4
8
11
16
1
2
7
35
32
134
37
3
2
25
24
8
3
5
12
11
3
16
26
5
3
6
6
4
6
14
49
43
44
22
17
18
17
3
1
0
2
3
3
3
4
5
23
26
27
18
21
59
72
25
40
53
9
5
1
4
0
0
14
14
9
5
2
19
30
15
21
44
45
18
66
75
54
34
18
3
9
21
4
3
4
9
41
54
67
64
20
89
111
132
127
111
121
125
98
96
111
116
156
181
157
100
129
187
227
245
250
239
237
224
231
239
187
121
123
108
89
67
37
20
24
27
0
7
90
61
42
21
6
12
5
16
47
61
52
20
10
54
76
47
14
6
6
22
41
34
9
9
6
28
32
1
8
47
104
114
47
6
3
24
23
9
9
11
15
17
27
35
28
26
16
8
59
127
111
85
54
19
2
2
5
6
8
11
13
1
2
10
18
12
8
20
6
28
75
122
151
89
50
8
2
3
4
15
17
3
10
8
10
11
8
12
11
4
2
1
12
30
72
146
181
68
21
4
5
5
5
7
7
6
21
15
6
2
17
16
6
3
3
3
7
24
13
45
133
182
49
13
1
5
7
7
7
2
6
8
11
8
5
14
10
3
2
12
18
8
11
0
2
39
130
40
3
10
18
6
20
17
5
9
16
9
9
7
6
5
4
6
19
19
7
6
12
8
0
30
117
26
10
20
29
13
33
18
5
8
14
14
22
18
15
4
7
17
0
10
24
2
5
7
1
0
37
110
43
14
1
8
1
15
29
8
5
2
11
30
8
2
12
20
0
17
22
4
7
10
27
25
15
18
5
40
100
56
13
2
4
11
33
14
3
4
5
11
12
12
21
17
14
15
4
7
12
4
19
30
8
10
23
7
1
54
64
30
3
11
25
14
4
17
15
18
11
3
25
21
0
11
5
4
4
1
10
14
7
21
16
6
2
14
51
41
10
32
5
12
14
9
9
19
16
14
5
4
21
9
4
12
3
8
27
14
2
10
15
23
6
3
2
26
40
16
2
13
33
7
2
3
15
32
9
3
5
5
7
6
3
9
11
11
11
12
18
21
12
3
3
2
3
4
12
18
12
7
2
47
11
4
4
7
28
25
5
3
5
7
4
1
14
21
22
28
35
23
8
2
6
12
15
25
11
7
11
29
41
22
15
4
17
9
5
2
8
22
21
21
10
2
19
39
31
19
15
15
12
9
9
5
15
32
17
3
30
69
84
55
16
13
6
5
14
17
2
5
15
38
26
2
16
37
15
4
9
15
21
16
6
21
19
20
20
2
15
72
108
82
17
12
3
2
3
14
18
4
5
15
29
7
2
2
1
4
28
23
6
2
3
9
21
8
24
19
4
15
75
90
35
22
14
29
15
2
7
22
12
2
5
6
6
5
3
3
7
23
11
8
6
4
6
14
22
21
17
7
0
48
80
32
8
26
24
7
10
34
20
1
1
3
17
12
3
8
5
2
21
9
5
18
22
4
20
18
4
2
13
55
53
13
15
13
14
12
11
23
7
1
11
9
15
9
4
9
15
4
6
7
6
20
11
3
5
15
17
3
8
42
28
6
18
13
15
13
14
31
29
9
7
16
6
3
3
14
5
5
17
6
4
6
5
11
17
15
6
6
25
25
16
8
13
22
13
30
26
1
4
13
9
2
5
15
6
7
12
0
2
3
11
11
3
5
13
25
28
35
19
6
4
19
30
13
8
4
2
9
6
14
14
3
7
11
5
19
19
2
13
12
4
9
37
38
29
10
16
0
11
29
9
0
15
14
8
3
3
14
21
20
4
4
24
19
2
11
13
2
1
16
39
32
7
62
33
2
1
19
37
25
21
12
3
6
13
7
4
3
1
3
13
13
5
1
2
1
25
41
114
22
8
22
33
27
16
6
2
19
14
2
9
11
3
13
18
13
14
6
7
34
39
16
38
2
4
19
17
2
0
0
18
18
1
12
15
6
13
20
24
11
8
51
69
24
39
22
2
2
0
1
4
12
8
6
16
6
2
15
22
3
9
42
62
38
6
48
56
60
30
17
7
0
1
1
9
6
1
2
12
24
64
103
76
28
89
99
105
90
74
98
100
54
48
58
60
100
151
172
154
96
141
186
210
231
231
203
190
186
189
213
197
143
120
110
94
77
57
28
21
40
46
12
3
72
50
30
14
8
11
10
27
53
66
62
26
6
48
75
48
13
1
7
13
26
32
14
2
4
6
30
32
7
6
36
83
103
89
45
21
1
11
22
3
3
5
9
12
14
19
25
26
29
20
0
43
117
125
68
71
34
8
6
6
8
11
10
19
26
7
1
12
20
14
5
16
10
33
71
113
143
94
78
43
4
1
4
6
8
11
6
9
9
5
2
6
17
14
18
11
6
23
28
59
123
166
109
54
10
2
2
2
2
3
6
8
16
13
7
8
14
14
11
12
12
11
8
25
14
33
103
166
108
58
35
6
1
3
3
7
9
5
11
14
8
6
3
8
8
3
6
13
9
13
20
3
3
22
108
156
67
33
3
6
9
11
14
6
2
15
31
16
7
2
2
2
2
6
20
15
4
8
13
8
2
26
99
123
69
24
8
12
16
18
27
9
2
14
17
17
6
2
4
5
8
14
1
16
24
3
3
2
7
4
20
95
109
49
12
5
4
8
38
28
3
11
7
10
25
5
3
18
13
2
12
13
3
12
11
15
14
19
26
3
17
77
59
59
12
4
5
17
35
9
3
15
15
7
9
21
21
8
14
15
5
8
11
1
17
25
2
11
32
15
6
17
46
23
76
22
4
13
24
11
5
20
7
27
20
7
25
21
7
15
10
5
7
7
9
11
1
11
11
5
3
12
43
45
22
57
19
2
14
19
8
11
19
6
14
11
2
29
16
0
12
2
10
25
4
2
6
9
21
7
5
5
35
47
25
12
16
19
1
1
6
21
20
3
4
3
6
13
8
12
16
14
11
8
17
19
18
15
6
4
4
6
12
17
10
15
22
14
46
6
2
3
5
26
16
4
2
11
11
9
6
19
15
11
22
25
24
18
3
6
15
14
19
10
2
3
15
47
42
43
6
5
16
6
9
6
2
20
23
17
11
6
20
22
22
20
11
13
16
14
13
3
5
16
11
2
22
56
73
66
29
5
18
9
1
14
18
5
8
18
33
13
4
21
40
18
2
6
14
17
10
4
19
20
17
15
2
24
68
81
69
40
3
10
13
6
4
8
17
7
6
17
22
6
8
13
3
3
16
28
9
3
6
19
17
4
20
19
2
12
59
76
41
17
19
28
26
10
8
17
19
6
2
3
5
2
1
1
5
19
13
7
4
5
8
8
21
22
17
7
1
39
74
35
10
24
25
13
17
41
30
4
3
7
11
11
9
11
6
4
20
21
4
12
15
8
20
25
2
2
8
46
55
17
18
13
9
3
14
41
17
2
7
11
10
12
6
11
14
4
4
12
6
10
10
4
7
9
15
8
2
30
33
12
27
15
9
5
13
13
20
26
7
3
6
2
9
1
14
14
2
4
4
3
5
10
14
6
14
12
1
20
27
14
12
9
3
13
10
21
29
6
1
4
10
13
2
13
17
5
3
2
2
2
8
27
16
1
2
14
33
32
13
22
7
5
13
32
18
15
7
4
3
9
13
4
4
14
15
4
12
8
4
9
11
1
2
19
33
37
12
9
0
11
31
11
3
14
15
4
5
17
17
9
14
13
10
20
11
1
8
12
3
1
9
32
38
12
50
21
2
2
20
30
28
23
6
3
16
11
2
12
3
3
5
18
26
16
4
0
0
19
41
27
131
97
15
2
23
36
16
26
14
3
14
10
10
17
5
7
23
28
13
8
6
12
27
33
27
106
38
1
1
5
3
1
2
7
36
19
6
13
20
21
25
17
15
11
0
33
48
25
6
39
29
5
2
2
2
1
11
20
5
2
16
15
6
16
10
0
3
32
68
57
22
43
38
35
3
3
3
2
2
1
7
9
11
12
2
4
44
128
144
89
27
64
87
83
85
70
55
74
71
24
14
28
32
60
98
156
196
157
87
148
180
191
211
209
168
154
155
157
177
180
152
121
120
98
75
60
50
27
26
47
51
25
5
8
60
48
24
12
10
18
24
32
43
57
64
28
2
37
69
44
41
8
5
3
3
20
13
8
8
7
1
17
25
7
6
29
55
88
96
30
9
3
16
11
6
3
4
5
6
4
5
11
18
32
28
1
18
91
130
87
21
55
16
12
21
16
11
23
11
21
35
14
5
20
17
8
8
14
12
33
56
95
137
109
68
34
6
5
15
22
8
4
6
19
12
4
3
4
8
8
30
24
13
25
28
44
95
151
125
74
42
2
1
8
29
15
7
12
18
12
8
12
9
6
5
12
25
25
11
8
25
22
17
67
141
111
55
23
4
0
4
6
9
6
10
15
13
6
3
4
4
4
4
9
12
4
6
11
8
2
5
75
141
99
62
28
12
8
6
10
10
5
2
14
20
8
3
3
5
6
4
4
16
7
2
2
7
14
11
20
73
114
60
69
23
2
3
0
3
3
2
10
15
17
6
4
3
15
13
15
14
3
13
10
6
6
4
14
9
11
74
100
35
55
12
1
2
16
39
14
5
17
14
7
15
3
8
17
9
3
10
2
7
11
6
5
6
14
21
4
13
62
37
55
12
2
4
25
40
8
4
18
28
9
0
21
20
2
5
15
5
3
10
2
9
20
3
6
23
16
6
8
27
31
54
22
2
6
25
16
9
13
7
27
27
11
27
23
8
12
12
4
7
6
7
11
5
2
2
2
3
18
43
52
40
47
18
2
5
19
7
8
7
3
15
15
4
31
23
0
9
7
13
12
9
17
15
2
15
19
3
6
33
52
43
28
13
15
2
3
15
23
8
5
4
5
12
7
6
22
25
9
3
3
10
10
8
14
13
11
14
13
16
14
5
19
32
19
29
2
3
4
11
24
6
5
8
13
13
9
20
27
8
5
9
9
10
10
7
16
9
5
8
13
1
6
12
51
54
15
27
1
7
15
14
12
5
7
23
19
7
17
22
16
4
11
22
12
10
11
23
20
4
3
5
3
0
17
44
64
75
34
7
5
21
15
5
9
12
9
10
13
18
9
9
26
33
20
10
11
11
11
11
12
20
16
14
14
3
32
61
62
58
43
8
26
23
5
6
5
7
5
2
15
10
7
10
24
10
6
10
23
10
4
14
27
12
5
18
15
10
23
42
53
39
14
10
15
27
30
18
10
11
6
2
5
6
6
2
1
1
10
13
7
11
12
10
7
19
24
13
4
5
37
58
27
29
10
6
15
22
27
44
42
10
3
3
2
3
17
19
5
2
12
34
11
6
9
6
18
27
3
1
1
34
64
27
26
16
6
3
9
48
46
9
2
3
5
21
22
10
15
7
0
24
13
3
7
7
14
9
14
13
1
18
49
24
27
13
22
7
7
19
17
21
9
3
3
10
9
0
5
18
9
6
10
3
3
18
28
7
12
20
1
15
39
20
5
21
4
6
9
4
24
12
3
4
6
10
5
5
13
5
2
3
3
3
17
28
14
6
4
6
38
39
6
19
4
3
4
24
23
13
17
6
5
8
5
3
3
12
14
2
5
11
4
2
2
3
2
5
30
54
25
0
0
4
21
12
2
13
9
5
6
23
6
2
13
15
6
8
11
11
9
6
5
3
6
30
44
25
34
50
20
6
1
12
26
28
23
5
4
6
5
10
17
8
9
12
22
21
16
8
5
9
26
40
26
123
73
10
3
12
20
12
27
23
3
4
4
14
17
7
11
29
25
11
7
4
13
21
35
34
8
94
42
2
1
0
2
6
14
10
32
20
5
14
16
14
20
15
5
4
2
14
29
23
20
52
28
1
5
10
13
5
4
16
6
6
18
11
11
11
3
1
3
25
65
71
45
8
60
43
20
3
5
6
6
5
5
3
12
11
15
21
15
8
24
117
180
145
62
63
72
67
75
59
39
41
36
12
9
10
29
47
57
114
193
192
89
144
168
166
178
177
141
128
142
145
149
153
141
118
163
187
167
163
161
119
125
98
119
115
88
65
52
42
22
19
45
44
28
16
4
54
47
18
5
10
21
32
36
31
43
60
32
5
20
59
40
53
20
5
1
7
10
1
7
23
9
8
10
19
5
5
20
36
75
94
33
13
7
13
10
6
2
3
19
23
7
4
2
11
31
29
1
4
59
121
104
35
46
12
20
30
18
17
26
9
13
23
18
18
21
7
3
4
15
17
25
32
72
132
126
60
25
6
12
14
23
6
2
6
17
9
5
4
4
3
4
31
24
13
23
27
30
68
136
139
62
32
0
1
8
34
21
7
10
19
15
4
9
13
12
10
18
26
24
9
4
20
26
1
35
118
108
54
17
0
6
2
9
8
9
11
11
3
4
8
12
9
6
7
7
13
7
4
5
14
10
5
41
123
116
58
22
13
9
8
7
11
11
2
4
6
10
11
7
5
4
3
3
18
7
4
5
15
20
16
10
52
109
84
58
18
0
2
2
2
7
17
14
11
9
2
3
4
12
15
23
18
7
6
6
18
30
4
12
8
7
61
99
42
55
15
2
3
18
20
4
7
23
13
8
11
3
9
13
3
2
2
2
7
5
3
10
13
4
9
12
23
56
34
3
44
16
3
2
28
43
10
6
10
28
10
2
16
16
5
3
13
8
4
13
6
4
19
10
4
5
15
24
19
32
35
41
30
4
2
25
21
10
8
9
20
19
3
31
20
6
16
15
6
6
8
11
12
11
3
3
1
1
23
41
58
61
19
39
30
4
2
11
16
0
8
16
28
9
1
23
19
6
17
10
8
10
3
14
19
7
12
31
11
3
28
49
53
41
12
34
27
3
3
13
31
17
6
4
4
14
10
1
19
17
3
5
4
2
3
2
9
7
9
29
24
24
20
2
16
35
19
14
1
4
3
12
27
8
4
8
19
12
3
21
37
11
3
2
3
3
3
20
11
5
6
19
24
12
6
11
43
52
15
12
2
6
19
14
6
2
9
29
17
3
12
31
24
3
4
19
15
3
6
32
26
1
14
19
13
1
12
32
61
73
27
2
4
6
8
9
8
7
8
9
7
11
12
14
22
25
15
12
12
4
5
15
25
23
14
15
14
6
29
51
53
56
40
4
10
30
14
1
13
12
1
2
1
14
7
2
13
25
7
2
10
17
8
8
18
22
9
7
11
6
14
34
33
39
31
12
5
4
12
42
32
5
4
5
4
2
11
11
2
4
4
5
6
2
5
4
5
6
17
27
10
1
10
38
47
16
30
24
10
5
20
33
41
48
19
2
2
3
3
11
30
15
3
6
32
16
4
4
4
20
23
7
3
3
31
65
29
24
16
8
2
7
43
62
21
3
3
10
26
28
11
21
12
5
16
17
5
4
8
20
11
17
20
1
11
53
38
23
11
34
16
3
20
20
17
17
14
11
26
12
1
4
9
9
18
18
4
2
20
29
8
16
23
2
11
47
33
2
25
11
1
15
1
10
9
4
7
6
4
2
5
3
10
16
15
8
8
25
22
2
11
10
4
45
49
11
1
1
1
0
11
14
4
3
13
10
5
1
1
2
6
17
5
0
10
5
3
3
6
14
11
31
63
38
7
0
0
1
9
10
6
10
15
18
14
6
2
3
10
15
8
10
12
9
4
3
7
7
12
37
51
31
58
57
12
3
8
13
15
24
18
8
3
2
5
9
10
8
8
11
13
15
14
12
8
18
36
44
24
123
40
0
5
15
23
15
32
34
6
3
3
5
5
1
5
19
17
17
24
5
6
19
37
37
7
70
38
5
5
2
3
21
24
3
21
25
8
16
25
9
8
7
4
5
2
10
14
23
27
62
37
5
7
15
17
7
3
13
12
12
11
9
10
7
1
2
5
26
60
80
70
29
75
46
4
3
9
13
5
19
16
1
10
15
17
27
12
0
4
82
168
174
97
52
49
46
51
58
42
17
7
10
27
29
13
15
37
41
72
153
188
125
80
128
145
130
131
136
114
113
133
140
138
136
127
114
131
156
184
160
157
167
135
136
128
120
106
61
109
101
84
68
49
34
21
5
32
30
23
26
8
52
46
14
2
14
25
25
41
29
34
50
38
12
11
45
39
56
28
3
1
14
12
4
8
13
4
4
12
17
5
1
5
22
64
83
47
20
2
3
4
5
6
15
18
18
5
4
3
13
27
26
7
1
35
102
104
45
46
18
21
26
17
18
19
7
7
8
8
20
30
13
2
5
24
29
17
10
51
123
127
52
55
17
5
17
13
14
5
4
5
6
3
3
2
3
4
5
16
5
18
21
21
23
43
116
132
41
56
30
0
1
6
21
20
5
6
5
13
4
5
13
17
15
15
16
13
4
4
20
23
9
19
106
100
28
55
15
4
8
7
1
3
12
16
16
15
13
10
10
11
6
2
2
9
8
6
13
16
8
2
28
109
114
48
52
10
3
6
13
8
3
3
5
16
26
32
14
2
5
5
6
5
17
15
7
7
15
19
10
0
37
102
95
48
7
2
4
4
2
10
21
8
6
5
2
4
6
3
6
22
23
8
3
7
16
21
6
4
2
5
53
101
60
45
6
2
3
12
16
0
6
15
12
13
12
1
12
12
3
7
6
2
3
3
3
21
23
2
3
18
28
62
49
6
35
19
5
4
23
37
11
4
5
15
9
10
23
14
2
2
10
9
5
12
3
6
21
12
10
7
9
24
22
47
45
36
34
7
4
23
16
3
2
14
12
6
10
40
13
3
22
13
12
13
21
10
7
10
6
11
12
2
17
33
58
71
23
42
44
9
3
7
13
5
5
14
30
6
8
22
4
16
25
5
4
15
15
6
14
13
7
28
20
3
27
32
45
50
20
37
33
9
3
8
23
28
17
10
4
18
22
9
4
4
8
21
12
3
4
2
3
2
6
26
26
33
27
0
12
36
23
7
5
5
5
9
33
16
2
8
28
19
2
6
28
12
1
0
10
7
6
16
3
2
22
21
29
20
5
7
36
49
18
11
2
6
18
6
3
2
6
32
24
1
3
20
28
17
15
25
14
2
3
24
23
4
20
25
17
13
5
20
55
69
23
6
3
3
5
10
4
2
2
8
12
13
15
7
9
20
15
11
11
2
2
21
31
18
12
14
12
7
19
39
53
61
37
4
14
25
7
4
17
21
1
2
8
16
12
2
5
13
5
1
7
9
12
17
17
14
7
9
6
2
10
33
35
42
28
9
11
7
6
39
33
5
5
6
11
6
10
10
3
13
12
0
5
1
1
1
4
7
19
27
11
5
16
46
49
16
28
24
10
4
18
32
34
44
23
2
2
2
4
9
29
29
7
2
14
14
5
5
13
21
23
10
7
5
29
56
23
14
15
12
12
9
8
27
52
32
5
2
13
25
17
5
20
26
4
2
2
6
5
6
21
14
15
20
7
1
42
44
26
15
36
27
5
17
21
20
21
24
26
23
6
2
6
6
3
16
18
5
2
14
25
5
15
19
1
11
51
41
27
7
27
22
10
15
6
7
6
6
8
19
16
11
9
14
14
15
14
9
8
25
10
3
16
12
1
48
55
17
7
9
15
7
3
12
16
3
3
11
12
3
7
5
13
13
0
1
2
4
4
5
10
24
11
28
55
44
16
1
1
1
5
7
8
10
20
20
7
1
2
2
11
14
8
8
6
3
2
2
4
7
9
37
52
36
16
79
54
6
1
20
30
20
16
10
9
6
3
3
1
1
1
6
9
8
10
16
26
10
10
33
49
18
121
21
8
15
22
36
21
32
27
5
3
6
4
1
1
5
10
9
19
38
15
4
5
29
39
12
48
20
8
19
19
7
30
17
3
13
29
22
22
31
20
4
2
3
5
11
15
5
31
43
65
36
3
7
13
8
4
4
7
15
13
11
12
10
6
3
2
5
18
44
79
99
57
83
33
3
4
28
12
4
34
22
3
6
10
21
21
6
0
6
39
127
171
116
57
28
19
27
35
22
6
7
8
21
33
17
1
21
37
51
106
160
135
50
72
101
111
95
89
103
96
99
125
135
131
127
122
111
115
117
140
169
149
148
164
146
118
77
62
40
41
29
14
61
89
138
159
137
117
108
70
37
34
23
10
35
91
98
85
84
74
47
32
21
4
20
17
9
18
13
6
7
56
76
54
41
8
5
15
22
17
34
29
35
44
35
15
10
33
32
19
42
50
25
4
0
13
11
2
11
13
6
10
15
21
16
1
0
17
58
68
24
0
58
49
15
1
1
0
13
14
12
11
7
3
2
4
8
22
28
14
1
21
80
94
41
1
57
50
24
18
15
8
7
7
7
6
4
3
14
27
19
12
14
37
42
17
4
32
106
110
35
4
60
49
12
5
19
13
8
7
3
2
3
2
3
1
3
10
11
1
13
29
16
20
21
22
90
115
37
4
58
28
0
1
8
4
16
15
5
4
4
2
3
7
15
12
11
10
1
2
6
24
22
7
20
103
98
28
54
21
4
9
9
5
2
7
19
25
26
15
4
3
3
2
2
2
5
4
2
5
11
5
0
38
100
100
34
50
7
1
11
20
10
1
5
8
12
23
36
16
3
4
4
3
3
10
13
5
3
6
10
8
3
27
93
93
36
34
6
8
13
21
12
2
11
9
9
10
2
18
18
3
4
15
22
10
6
5
3
3
2
2
0
3
49
103
74
31
3
8
13
14
21
11
1
5
6
10
9
1
18
11
4
7
2
3
3
2
3
19
24
10
3
13
25
69
72
20
29
15
7
9
13
22
10
4
4
3
2
4
19
22
9
4
7
13
9
6
3
15
24
5
19
22
3
9
30
67
47
38
28
0
6
10
8
3
10
41
26
8
12
34
15
14
18
5
2
10
17
2
5
7
2
24
24
6
10
21
47
63
21
39
32
9
2
8
6
0
2
20
20
1
20
20
5
19
29
4
2
10
21
10
3
7
6
22
15
14
35
17
25
51
29
37
30
18
11
6
6
25
30
16
8
16
38
20
1
4
12
16
11
2
8
6
3
3
7
17
14
35
30
3
18
50
35
17
37
7
7
10
5
3
23
23
2
10
30
25
4
2
8
14
0
0
19
14
4
5
2
8
20
11
31
23
4
8
42
54
25
17
3
9
8
2
1
2
0
24
33
7
2
6
20
29
27
25
13
6
4
8
17
5
12
17
20
18
3
10
46
69
30
14
3
3
10
10
2
2
2
11
26
26
23
8
3
9
12
11
11
3
2
18
23
5
4
12
11
3
8
27
48
70
43
4
14
19
8
6
18
12
5
2
15
27
27
11
3
1
2
3
4
5
13
24
12
2
2
7
5
2
5
21
38
60
40
15
6
12
10
4
24
25
15
9
3
14
11
7
6
5
18
7
3
10
7
6
4
2
9
27
26
8
3
14
48
56
19
28
12
4
6
25
30
30
32
16
2
1
3
2
6
25
20
7
5
4
2
1
6
17
25
31
13
3
11
28
42
18
10
7
7
16
28
18
15
29
26
9
7
18
18
5
5
20
18
3
2
2
13
14
8
13
21
11
14
16
6
25
42
31
10
25
32
16
16
17
18
23
26
29
10
3
5
15
9
3
2
6
8
2
8
18
6
10
15
2
10
50
39
27
9
25
27
12
12
4
17
14
10
11
25
16
6
9
10
5
2
2
2
3
19
12
3
13
15
3
41
55
18
7
19
27
4
0
6
21
11
1
6
15
18
10
8
9
4
2
2
1
10
21
9
4
13
5
17
44
44
28
3
8
9
0
5
12
12
14
9
3
3
6
7
8
7
4
3
2
1
2
2
2
4
3
27
50
40
28
82
42
1
3
16
26
26
11
2
6
10
4
2
9
8
5
6
6
5
4
7
21
9
4
17
48
20
4
113
17
2
14
25
40
28
21
10
2
2
11
13
1
9
15
11
5
10
24
13
1
5
14
39
14
40
5
4
18
29
14
24
8
3
16
37
27
18
30
29
6
4
5
3
27
21
2
46
66
24
52
62
14
6
5
8
3
2
3
8
12
11
8
1
4
16
17
4
7
16
20
65
122
92
84
75
13
4
35
35
5
10
35
28
6
7
8
10
18
3
2
5
14
85
151
117
63
16
7
8
13
5
29
20
9
23
29
10
8
5
36
56
90
137
129
59
64
70
77
64
58
74
77
81
118
136
124
124
127
113
101
110
128
154
138
138
158
154
126
88
63
44
47
28
3
52
90
154
175
144
123
115
80
40
42
34
5
26
97
95
83
89
74
39
30
22
12
5
4
4
11
16
8
5
34
64
56
36
7
6
10
16
13
29
33
32
37
33
11
7
30
20
16
29
31
20
6
3
4
2
8
31
31
19
14
10
12
26
15
4
12
50
58
24
1
59
35
4
1
2
5
20
10
8
9
12
3
1
3
1
17
32
20
5
18
61
84
36
1
47
43
17
9
6
2
2
3
12
11
3
4
15
16
8
3
13
42
40
12
4
23
85
91
31
1
54
43
6
5
10
7
12
16
2
1
2
2
2
3
4
8
6
3
15
23
16
27
20
8
67
99
38
2
59
27
4
6
16
9
6
18
9
6
5
2
2
6
11
8
11
9
2
4
9
29
25
10
18
95
102
42
9
54
28
1
5
14
8
5
7
10
8
17
10
3
1
2
2
3
6
6
2
1
1
2
6
9
40
88
89
33
4
47
15
8
6
7
8
11
12
2
4
2
17
33
8
2
2
3
3
4
5
3
2
2
2
7
3
18
82
91
40
27
12
16
25
20
18
16
16
5
9
12
1
18
17
1
5
7
24
8
5
14
2
2
0
1
0
5
46
99
76
16
17
4
13
25
17
18
17
8
5
2
6
2
0
18
14
3
6
9
16
3
4
8
12
8
5
7
9
19
69
80
28
26
13
7
12
8
10
5
4
19
23
5
3
2
23
17
4
6
11
8
2
3
25
21
9
21
32
6
5
38
78
48
2
28
14
3
2
2
1
2
20
53
28
3
7
22
21
17
7
5
9
9
9
1
6
4
4
31
20
4
11
19
40
48
19
20
14
12
14
11
2
3
8
18
7
1
28
25
4
13
20
5
8
6
8
12
3
7
8
17
1
17
40
13
17
49
34
14
20
13
17
17
7
2
14
30
12
3
10
34
32
7
1
4
9
7
2
6
8
2
3
10
13
5
30
28
8
24
68
42
11
10
5
6
9
2
9
9
3
5
19
31
14
3
9
18
2
0
11
20
7
2
2
12
10
6
27
16
5
12
50
58
27
18
11
5
2
2
3
6
3
14
32
13
2
3
21
36
16
6
11
25
6
2
12
8
3
9
23
15
1
13
37
65
42
11
7
10
5
5
16
8
4
14
32
30
27
8
1
6
8
8
8
4
1
12
17
4
5
11
18
2
9
26
40
76
55
5
4
14
8
2
9
14
10
7
16
26
26
21
7
4
3
4
7
6
8
17
5
3
7
12
8
2
5
9
38
75
52
6
2
2
3
12
19
20
12
4
12
15
6
3
5
9
6
4
18
18
1
3
2
19
34
19
5
2
5
41
60
23
17
12
7
14
27
28
30
26
8
4
3
2
2
3
13
3
8
22
13
2
2
3
16
23
38
25
1
7
24
33
21
12
9
16
37
27
11
16
11
7
14
21
17
6
9
12
13
3
1
3
9
13
5
7
31
13
2
20
3
19
44
35
11
12
27
24
16
14
20
22
24
26
11
3
10
22
11
3
1
2
6
11
12
14
7
3
16
8
11
44
30
3
16
23
6
9
10
22
9
8
13
20
3
3
3
5
3
12
3
3
3
12
15
5
4
14
7
29
46
12
7
8
22
10
3
6
17
14
3
3
14
17
4
2
3
2
1
2
3
5
11
17
14
2
2
8
32
40
27
29
3
2
24
10
5
17
4
2
2
11
18
6
7
8
4
3
4
4
5
8
6
2
3
4
18
48
42
28
69
21
4
10
10
17
20
5
3
11
16
5
4
8
8
6
5
3
3
3
3
2
2
3
20
50
27
6
100
15
2
12
17
34
24
4
7
2
8
7
3
1
9
23
10
5
5
4
5
2
4
14
41
20
101
41
1
4
14
20
7
16
12
6
19
36
20
15
37
40
8
9
9
13
35
18
3
60
95
41
63
46
7
35
37
7
7
3
8
11
21
10
2
4
3
6
34
20
11
21
3
47
135
114
96
53
3
37
54
23
4
8
32
20
6
17
13
2
11
2
4
3
16
65
130
113
87
77
14
9
29
26
16
42
22
9
32
37
9
3
5
37
79
101
131
114
73
61
47
38
41
35
39
55
50
56
110
134
113
116
138
118
66
89
109
118
137
128
127
149
154
119
84
73
59
59
34
6
59
107
168
178
151
136
127
95
62
51
42
12
18
103
105
96
95
66
33
35
34
23
15
11
12
18
22
18
5
32
59
60
34
8
0
10
23
20
28
37
33
34
32
9
10
35
16
15
25
24
15
3
3
3
1
12
30
29
12
10
8
8
21
18
1
9
42
57
32
6
45
17
3
3
4
20
22
3
2
14
5
4
3
1
5
13
32
16
3
13
50
72
39
1
43
32
3
0
2
8
5
2
5
15
10
14
22
9
3
5
7
29
23
10
1
16
58
82
41
8
49
39
5
2
5
5
16
18
3
2
2
10
8
3
2
1
5
8
4
9
18
35
17
1
49
95
56
13
58
28
6
11
19
5
7
16
3
3
4
4
3
8
6
9
9
15
8
2
6
34
22
6
10
75
111
71
28
54
38
8
3
6
5
5
3
6
10
8
6
5
2
6
9
7
7
14
3
1
1
2
11
14
24
74
95
56
11
40
25
23
8
4
7
11
5
8
22
5
5
21
5
2
3
7
9
5
3
1
1
1
0
9
3
11
73
99
48
22
7
17
18
7
8
10
11
9
9
2
5
22
15
5
11
7
22
7
3
17
3
1
2
1
1
9
46
94
66
12
10
2
18
23
9
11
11
4
2
2
4
4
7
20
8
3
3
12
20
1
8
19
15
5
6
14
11
21
57
70
36
5
20
10
12
19
8
3
2
3
19
24
2
6
5
13
27
4
2
10
8
0
2
26
18
7
19
30
6
8
37
70
55
8
20
6
2
2
2
2
3
7
36
32
4
0
6
23
29
7
2
8
15
18
9
5
3
8
22
9
0
17
27
42
42
23
2
4
22
29
9
3
5
7
6
3
2
15
28
12
9
5
4
8
9
7
9
6
5
11
21
7
14
37
13
25
51
30
11
5
1
18
22
8
3
12
20
5
3
3
12
27
20
7
1
5
8
4
3
4
5
3
12
21
8
15
20
7
32
80
38
4
33
11
1
1
10
7
6
7
7
13
9
22
22
2
11
12
4
2
9
14
5
3
2
11
9
9
19
9
5
15
56
52
17
25
13
3
3
4
6
8
3
9
19
20
11
2
24
29
3
2
15
20
6
5
19
12
7
10
21
6
11
25
31
54
50
21
18
4
4
17
17
9
8
14
21
23
17
5
2
8
16
5
4
8
8
6
24
6
6
13
22
2
19
33
35
74
62
21
1
3
5
7
12
11
7
14
6
3
5
8
25
8
5
4
16
6
1
4
4
6
9
10
15
15
7
6
34
80
53
18
14
2
3
4
6
8
18
24
5
6
7
5
4
5
24
24
2
12
24
2
6
21
33
27
9
6
4
2
26
60
28
2
4
8
20
24
27
29
23
4
3
9
6
4
11
24
14
5
20
13
2
3
3
10
19
36
35
4
3
11
34
34
23
17
10
16
30
29
24
20
5
8
22
25
24
12
1
1
8
11
4
3
7
9
0
3
36
22
4
18
7
20
47
28
15
9
18
20
18
16
16
19
23
24
16
14
10
10
18
11
4
3
10
26
16
16
11
3
11
17
14
39
27
1
9
6
4
5
14
14
4
15
10
9
7
4
11
18
6
3
3
7
9
11
17
11
4
7
7
25
40
13
15
3
15
15
1
4
8
5
3
3
9
6
2
9
13
3
5
5
5
10
4
4
20
5
2
6
30
36
15
9
4
26
17
3
12
8
5
3
14
17
4
2
5
3
2
4
12
11
3
2
2
1
0
23
51
39
14
9
2
13
5
15
23
5
2
20
22
5
5
6
7
5
4
2
3
3
16
8
1
2
28
58
41
83
9
0
2
6
20
17
3
13
18
7
2
2
1
10
19
5
4
7
15
15
3
5
20
57
46
44
2
3
7
6
1
13
32
29
12
26
25
25
45
40
5
7
13
19
33
11
1
62
108
41
6
37
37
6
6
14
15
6
24
24
7
7
4
2
30
20
11
18
0
39
131
41
3
37
51
25
14
6
18
13
10
24
13
3
2
5
2
11
37
75
119
13
25
57
52
36
54
22
8
42
46
10
5
4
45
100
122
3
3
4
19
33
23
31
99
124
91
77
83
76
67
47
18
7
76
123
173
178
162
152
136
123
101
71
32
9
3
103
115
114
103
62
36
52
49
40
40
29
15
14
23
19
2
36
63
64
35
12
9
11
33
23
21
32
30
34
30
11
10
34
20
17
30
33
26
5
4
3
1
16
20
5
5
7
10
12
22
22
5
2
26
54
44
16
43
19
2
2
4
15
15
2
4
7
8
10
22
13
14
15
14
6
2
4
42
67
44
5
46
26
1
1
5
9
12
2
4
7
14
32
29
7
3
3
3
9
7
18
14
6
36
74
56
16
28
3
3
3
6
13
13
5
3
2
12
11
1
2
2
2
22
14
3
20
46
14
2
36
94
73
37
57
25
3
10
13
5
7
9
11
5
7
7
4
4
4
5
9
11
13
3
5
27
24
7
1
46
109
96
38
53
41
15
0
2
3
3
4
9
21
12
8
6
7
9
8
3
10
24
9
2
4
7
22
8
1
54
107
81
23
39
35
29
21
11
2
3
4
12
26
3
3
10
4
9
11
11
22
13
7
2
2
2
2
7
1
7
69
109
51
1
28
5
6
11
2
3
4
7
5
5
3
13
26
20
6
15
21
24
2
4
14
3
7
9
3
5
14
44
88
55
5
8
4
16
13
1
5
4
5
5
5
6
11
16
20
7
4
4
14
12
4
10
20
16
11
9
12
19
29
46
58
38
14
11
10
16
24
8
5
5
4
6
18
3
5
4
5
37
17
4
2
3
3
1
17
28
15
12
19
0
11
35
60
65
17
18
5
2
2
6
5
6
3
9
31
18
2
0
18
54
27
1
2
4
15
13
4
2
1
10
4
1
19
31
48
51
27
5
3
17
27
8
4
4
2
10
9
2
1
20
31
28
14
0
3
3
15
22
6
4
17
25
3
9
29
19
39
59
27
2
1
6
22
20
4
5
7
3
7
4
1
3
11
13
4
1
1
5
6
13
19
8
3
9
30
17
6
11
3
38
81
31
6
25
7
3
2
4
5
2
2
7
21
11
9
20
6
2
1
2
3
11
10
8
12
4
2
11
20
16
5
4
22
53
43
9
18
20
23
23
2
4
3
6
12
8
11
18
1
18
16
3
3
23
12
2
12
25
9
8
14
16
3
23
29
21
44
47
21
15
2
11
24
8
3
5
4
7
17
13
1
11
17
16
9
2
10
9
4
26
12
6
15
19
4
21
36
30
63
59
29
15
5
2
10
17
5
4
7
3
2
9
10
10
18
18
16
15
13
6
2
5
14
5
8
23
15
9
11
31
69
49
22
14
4
6
11
9
7
8
16
9
5
4
6
12
16
26
30
9
5
7
4
9
19
29
25
5
6
6
3
15
60
42
4
3
6
16
22
24
30
27
7
3
8
7
5
11
27
26
3
2
5
7
6
5
9
13
26
32
15
4
2
36
46
22
17
16
10
13
28
42
30
6
3
20
28
25
19
5
2
1
6
7
4
7
6
6
9
39
23
2
17
1
22
45
12
17
15
8
15
22
14
6
11
22
23
22
18
3
1
17
25
10
4
16
31
17
18
15
3
5
12
14
36
33
16
1
2
13
9
8
3
5
8
10
1
14
12
1
14
30
11
4
6
22
25
13
11
22
13
5
2
24
47
21
15
3
9
18
7
4
6
6
3
4
13
12
10
16
17
8
12
5
3
21
11
3
8
4
3
13
39
35
6
11
5
18
20
2
4
10
9
3
7
14
10
1
1
2
2
1
14
27
16
4
4
3
10
34
44
35
7
65
11
3
18
4
16
20
10
6
15
30
12
6
7
10
10
11
4
3
3
6
14
11
4
21
49
53
75
12
2
1
2
15
14
8
17
35
12
2
3
5
4
5
6
4
3
9
18
11
3
16
59
68
59
7
2
2
3
7
20
39
40
8
10
24
35
48
27
5
4
9
20
20
2
2
55
98
70
9
2
1
0
3
14
10
1
15
30
20
14
8
6
11
11
9
10
5
44
116
68
24
55
38
37
17
5
14
17
16
21
12
2
1
2
5
9
52
93
118
76
8
49
98
67
62
64
32
17
45
44
4
7
8
49
102
128
10
16
31
29
14
1
2
16
76
94
65
76
96
88
68
59
35
8
86
127
170
182
177
165
146
150
140
90
30
5
5
105
120
120
106
69
56
69
65
58
59
45
24
22
23
16
5
41
75
69
36
18
6
13
38
22
7
22
28
37
30
11
5
27
21
14
40
53
42
9
4
1
1
10
8
6
9
10
3
15
32
31
19
2
5
39
44
15
41
32
19
4
1
2
3
3
1
1
4
26
42
16
2
4
3
1
2
1
29
60
45
9
41
19
3
1
2
3
3
6
12
3
7
31
35
12
1
2
4
4
5
21
17
0
20
65
59
16
21
5
5
9
5
8
9
9
2
2
8
6
3
4
4
4
22
20
6
20
50
6
1
29
88
77
41
54
21
2
4
2
6
4
2
13
9
2
5
3
2
3
5
2
4
10
4
5
17
22
15
4
26
100
103
35
45
33
10
3
6
20
4
2
3
11
6
6
7
7
5
5
13
14
13
6
3
15
13
28
15
8
31
117
98
26
42
34
22
8
4
2
2
6
9
14
3
4
9
15
16
7
16
18
15
8
4
3
3
6
9
0
6
66
112
48
6
40
27
5
4
4
1
1
11
14
4
3
7
19
25
18
10
22
20
3
4
8
8
13
17
3
12
11
34
82
55
10
14
8
7
6
4
12
8
7
18
4
2
8
20
26
29
12
6
15
5
3
9
20
15
20
11
10
19
31
48
62
44
17
9
8
18
10
3
9
35
20
10
14
18
4
0
8
43
24
4
0
2
2
3
6
27
20
10
12
11
20
33
62
67
21
18
10
3
3
7
11
14
10
1
10
33
13
2
11
58
43
5
0
1
2
6
5
4
7
11
8
2
15
29
48
62
33
1
2
3
6
18
16
4
4
8
21
9
3
3
5
26
27
24
12
2
2
6
18
4
3
15
16
2
8
25
22
39
64
28
4
8
18
20
9
3
3
3
15
16
5
6
4
9
20
4
4
6
3
6
6
18
6
2
8
25
18
5
10
7
34
79
38
7
17
12
4
3
4
6
3
3
5
20
8
3
14
9
4
6
7
15
19
4
5
21
7
3
15
33
18
4
15
25
46
44
10
18
12
7
29
26
5
3
4
7
17
5
14
16
1
5
10
9
10
21
7
4
28
21
3
7
27
16
4
22
21
13
46
47
10
3
2
14
14
3
4
13
4
4
16
10
2
15
16
13
4
2
8
5
9
22
17
7
11
11
6
13
31
23
50
51
27
18
5
2
12
12
2
4
5
5
8
12
6
5
16
18
15
13
25
16
2
4
17
10
10
23
9
5
20
29
53
36
24
6
4
9
16
17
8
3
2
5
5
8
16
16
12
20
21
10
7
14
10
3
4
19
28
12
11
7
1
17
63
50
9
3
7
13
20
21
25
31
13
3
4
3
5
8
13
16
4
3
4
7
6
4
9
10
13
26
27
8
3
41
48
12
3
12
9
1
21
47
42
11
2
17
30
21
17
10
2
1
3
5
6
12
11
2
9
32
28
18
18
4
13
33
2
17
29
5
5
21
16
3
6
20
20
19
18
5
4
20
20
17
5
9
19
12
12
20
14
5
1
5
24
34
13
5
14
24
12
1
1
2
9
6
3
16
8
5
12
33
17
2
5
12
18
13
12
20
26
8
5
17
51
26
0
1
8
15
10
9
8
6
4
7
19
14
6
10
12
12
15
4
2
20
14
1
3
4
3
17
43
36
6
10
5
13
23
12
7
7
11
8
5
12
15
6
1
8
6
2
9
29
24
6
1
8
18
31
34
30
10
80
26
15
22
6
8
17
6
3
5
16
18
10
15
20
19
16
7
2
3
2
8
23
14
5
25
57
78
22
3
5
3
26
19
5
8
29
21
2
1
4
3
12
22
13
4
4
7
21
7
5
42
72
69
17
3
4
7
25
26
26
28
6
3
21
42
44
18
0
2
7
13
5
1
9
46
74
102
35
1
3
2
5
5
2
1
11
26
26
26
21
5
1
1
6
8
13
56
98
79
40
51
47
39
21
7
19
25
21
16
10
5
2
3
4
8
57
103
114
69
5
63
119
77
80
76
45
28
40
31
6
5
11
53
91
113
24
39
55
62
39
17
12
10
45
49
44
86
108
98
75
71
53
14
83
115
159
190
195
178
158
169
161
108
40
13
9
112
124
115
101
79
78
78
72
68
71
60
54
44
30
11
3
52
92
78
36
15
5
15
41
18
0
11
20
32
23
4
2
25
21
6
2
44
64
50
10
4
2
4
6
8
11
16
17
5
14
43
29
25
10
2
13
36
8
33
41
28
4
2
0
6
8
1
1
4
22
45
20
6
9
11
0
8
7
21
52
39
9
35
23
12
10
10
10
7
21
21
3
4
21
26
14
3
2
15
21
8
9
6
0
16
59
52
12
28
2
5
16
7
8
7
10
4
3
8
3
8
13
9
5
16
17
7
17
36
0
1
31
81
75
32
2
18
2
2
2
5
4
3
5
4
3
6
10
15
22
8
3
2
4
6
5
12
17
16
6
19
97
100
34
29
19
5
1
6
21
12
3
6
6
2
4
6
5
0
5
16
7
2
3
10
16
11
29
19
11
24
120
105
27
41
32
8
2
6
5
4
11
10
5
3
2
5
15
13
4
3
7
5
5
2
3
3
7
10
1
4
56
105
47
3
55
41
7
4
10
15
5
2
17
15
3
3
7
20
19
7
15
13
4
3
10
5
10
15
4
17
7
18
76
75
25
26
11
2
4
10
20
16
6
17
19
5
5
11
21
29
14
8
16
6
3
11
18
12
20
16
11
18
27
51
84
56
13
11
8
11
11
6
8
37
21
8
8
8
3
5
17
41
22
3
2
4
5
2
4
18
18
8
13
14
21
32
67
71
19
18
17
3
7
23
17
16
14
5
11
32
12
4
11
41
34
7
1
2
3
7
6
5
14
19
14
4
15
26
43
68
36
4
6
11
3
6
11
8
4
13
25
14
13
9
3
6
11
13
26
12
2
1
3
4
7
8
9
7
17
36
22
29
64
41
2
13
18
19
6
4
3
7
26
15
1
9
6
10
23
3
8
10
3
24
18
4
3
5
7
8
8
7
20
18
25
72
53
1
12
14
4
4
5
7
6
4
1
10
6
2
15
9
7
9
9
12
22
9
3
18
14
5
10
31
19
7
17
17
40
57
22
16
4
3
17
26
9
7
7
5
9
8
18
13
4
4
4
1
6
24
10
4
31
18
6
9
29
16
4
14
8
14
56
52
4
5
13
12
4
3
13
12
3
6
21
9
4
7
19
7
2
8
8
5
20
17
7
10
12
15
14
13
23
23
43
40
24
9
2
3
8
9
5
3
5
9
9
8
3
4
5
13
9
6
16
23
12
4
8
9
15
23
10
4
24
34
44
23
22
1
3
14
20
23
5
3
4
16
13
10
22
12
4
11
10
8
9
21
18
4
3
6
20
23
6
3
1
30
64
43
24
7
2
8
12
15
16
23
36
23
3
2
1
2
2
3
7
4
3
5
6
5
7
13
12
6
16
26
7
5
46
40
24
5
10
12
1
14
41
45
15
3
19
26
12
12
20
5
4
3
2
1
11
16
8
3
9
21
34
25
3
5
18
4
15
37
13
1
13
12
3
9
21
17
13
22
14
11
18
9
14
16
5
7
7
7
12
4
3
4
3
6
32
14
5
20
27
6
2
3
6
5
3
5
7
5
3
6
20
18
3
3
3
5
7
14
15
15
13
4
12
39
25
3
5
16
11
5
4
4
3
4
14
14
6
3
5
5
8
9
4
5
20
12
3
3
4
3
6
32
30
4
11
3
12
19
6
3
4
9
12
10
10
12
10
9
9
10
7
6
25
26
4
2
5
11
15
15
33
28
88
36
26
22
4
3
10
5
1
1
3
8
12
24
28
26
23
8
2
3
3
9
23
12
3
11
56
79
35
4
3
5
35
30
1
2
10
13
8
1
1
8
26
20
8
5
2
7
34
23
0
25
58
68
19
3
5
16
39
23
4
13
10
6
17
39
34
11
8
17
12
3
1
0
14
46
57
101
46
6
1
10
15
5
2
3
17
19
20
31
25
18
12
3
1
2
18
62
85
89
48
61
59
49
29
18
26
25
13
5
2
1
2
4
1
11
58
102
103
82
4
79
119
84
93
85
55
38
29
16
3
3
14
56
78
94
31
49
71
82
63
44
16
7
16
18
38
95
115
116
97
89
63
24
78
105
152
201
215
192
175
182
171
119
68
33
10
114
124
111
96
87
82
72
63
69
75
78
87
77
48
16
2
60
104
81
39
7
7
17
36
8
7
7
9
15
10
15
29
41
21
2
2
46
62
47
5
4
2
7
5
10
15
16
18
17
26
42
28
16
9
7
11
27
5
31
49
17
3
4
9
3
10
1
2
4
5
23
11
5
16
12
5
22
39
42
46
30
8
31
23
11
4
6
3
21
23
4
4
12
12
10
6
6
27
19
3
1
1
1
29
65
57
18
41
8
6
15
6
5
4
4
3
8
13
2
13
13
6
4
8
22
15
11
16
2
2
33
83
79
29
3
15
6
10
5
3
12
13
2
2
6
14
12
14
16
6
4
2
4
7
6
19
14
10
6
16
92
102
44
20
18
11
2
5
6
8
11
10
11
10
2
4
13
12
8
9
11
2
2
3
3
10
8
14
11
8
25
118
111
32
36
29
4
3
12
10
2
11
10
1
2
2
1
10
11
8
10
10
8
3
2
4
9
8
15
12
0
42
91
57
11
53
29
3
4
14
22
5
2
11
6
2
2
3
12
8
3
11
1
2
3
12
0
10
14
9
17
9
5
62
94
46
24
2
3
15
17
22
21
4
4
12
7
4
1
9
18
6
4
14
14
4
8
13
8
12
17
10
19
19
51
98
68
6
13
2
2
19
23
5
24
21
10
18
19
7
11
19
29
14
2
3
5
9
4
9
11
11
11
18
16
23
28
68
74
20
19
21
5
10
32
17
11
11
4
26
23
6
11
18
18
19
4
2
2
3
8
11
11
15
21
19
12
23
24
36
68
39
4
6
8
8
7
9
8
2
5
21
21
19
11
9
17
12
5
14
25
4
1
4
5
3
3
14
18
32
52
31
19
61
59
9
5
16
10
4
7
11
13
20
12
1
9
7
7
17
6
4
3
11
33
12
2
3
2
14
12
5
13
36
25
21
64
72
17
5
4
3
4
3
4
4
14
11
6
3
5
19
8
7
17
6
5
13
15
9
8
11
9
10
22
18
9
15
10
42
73
34
17
4
2
7
16
14
10
12
5
3
11
21
9
2
7
17
6
4
12
15
3
26
18
5
6
15
9
7
10
2
21
61
50
24
2
3
12
11
0
8
9
3
4
9
25
7
3
6
19
4
4
15
4
5
26
11
4
5
12
4
3
9
19
28
48
30
14
1
7
9
8
11
13
2
3
13
2
6
29
26
5
2
3
3
7
24
23
7
2
3
19
15
3
9
32
41
43
13
16
3
1
7
14
17
7
2
21
26
3
9
27
15
4
4
4
16
10
6
13
10
4
3
8
28
19
11
14
41
53
28
24
24
16
15
13
9
10
28
47
27
2
1
2
5
5
3
4
7
13
21
10
3
8
17
17
7
5
3
4
15
45
28
30
5
1
7
12
15
31
33
14
4
19
21
4
7
19
7
9
17
9
2
4
15
26
9
3
4
31
27
0
12
23
33
18
15
32
24
6
6
15
16
11
19
16
14
26
26
9
8
6
3
13
14
10
8
8
11
3
12
12
4
8
31
25
5
18
17
2
8
19
16
5
4
3
7
10
3
4
5
8
8
10
14
8
2
11
9
8
10
2
4
23
18
16
23
6
1
1
5
6
7
9
11
3
1
2
6
4
3
3
2
13
24
12
8
4
10
9
2
8
24
8
21
1
6
12
12
6
1
10
13
8
4
7
14
16
7
11
15
11
22
25
7
2
1
3
4
8
40
37
86
32
18
15
4
6
15
10
2
2
2
1
9
26
24
19
25
12
2
6
10
14
17
6
4
14
56
69
36
8
3
5
34
31
0
1
1
2
2
3
3
15
32
11
3
8
2
14
39
26
7
29
41
61
14
5
9
15
40
27
1
5
15
15
18
34
26
7
18
28
8
2
2
2
16
47
55
80
21
12
13
24
35
21
2
9
18
9
21
31
20
28
25
3
1
3
18
60
74
88
43
71
74
65
47
29
21
7
2
5
8
20
10
4
4
25
66
100
112
13
102
107
97
96
79
47
38
28
7
6
3
20
61
80
86
35
63
77
90
77
64
31
7
5
13
51
95
122
135
126
106
74
27
77
111
158
212
225
200
187
192
178
133
102
54
3
100
126
118
102
94
82
53
44
64
79
89
109
101
68
26
3
60
97
69
36
9
5
12
19
10
23
20
7
5
3
21
45
63
37
5
3
40
55
39
4
0
2
9
4
18
18
17
16
16
28
40
25
6
5
5
36
30
5
35
38
11
5
5
14
4
3
3
4
3
3
3
2
12
15
1
0
39
43
42
47
29
10
35
20
6
1
2
3
14
17
5
6
8
9
17
14
11
26
14
1
1
1
5
35
72
78
35
3
46
9
4
11
6
6
11
4
3
10
8
4
7
8
4
1
11
20
13
7
14
9
2
28
90
91
33
3
10
4
14
23
4
13
30
13
5
15
14
5
9
12
4
3
1
3
15
18
24
16
5
5
13
85
106
61
23
11
2
9
19
6
4
6
7
10
5
6
17
19
11
5
4
2
3
5
4
5
7
4
4
4
22
110
114
37
24
25
6
1
7
5
6
8
4
2
2
3
6
10
12
15
13
11
11
4
3
7
20
10
8
23
3
32
81
63
24
28
6
2
6
10
19
16
8
3
2
2
1
16
29
10
7
10
2
3
5
6
6
12
16
7
15
14
1
48
101
58
18
6
9
22
12
19
21
7
4
4
2
2
10
29
9
4
2
5
13
3
5
14
9
6
9
5
21
12
43
101
75
8
19
5
7
12
21
5
10
8
5
16
6
3
15
21
19
8
0
4
5
10
7
13
11
3
13
15
19
26
27
66
77
25
17
16
7
11
23
15
7
5
13
32
9
3
26
22
15
17
7
3
2
1
11
15
12
6
12
13
19
33
22
31
67
51
4
3
1
17
11
6
19
15
7
13
30
22
12
12
23
13
4
11
21
3
1
15
13
2
4
10
18
38
59
35
18
62
66
18
3
26
22
3
2
7
16
9
6
11
21
11
7
16
8
4
6
22
23
1
6
11
3
11
8
7
15
40
32
26
62
76
25
3
4
5
4
5
3
3
16
17
4
2
3
20
6
10
13
7
10
2
12
23
4
2
14
14
11
8
9
18
19
50
74
35
30
8
3
4
13
16
9
12
8
5
8
22
11
2
12
10
13
8
3
15
14
9
12
4
2
2
5
17
18
7
28
59
38
50
8
4
6
12
3
4
4
3
5
14
24
7
2
10
20
3
7
11
2
3
22
13
5
5
6
3
14
21
20
38
55
21
15
2
7
12
5
9
21
9
4
21
12
7
30
39
19
4
3
2
5
21
21
5
1
4
7
8
3
19
31
49
49
10
2
2
4
3
5
13
6
4
37
24
6
15
26
16
20
6
2
12
10
2
2
13
13
4
6
19
23
19
23
42
42
22
11
20
22
22
12
5
4
33
50
21
7
12
10
9
21
8
2
11
21
20
11
6
10
18
15
7
4
2
1
23
42
24
22
2
0
9
20
21
22
21
15
15
18
13
3
6
8
3
12
25
17
13
5
7
25
16
2
7
20
12
2
38
34
35
22
12
20
31
13
4
19
25
14
15
9
11
30
27
6
2
11
13
4
7
9
7
7
8
6
14
14
8
20
38
18
4
13
12
3
13
19
10
1
3
3
5
10
15
17
5
3
2
7
17
10
6
6
4
7
12
6
2
12
14
14
11
8
2
6
6
8
8
5
3
3
3
5
15
8
5
3
3
23
25
8
4
4
7
9
2
2
12
15
30
2
1
3
22
23
7
8
16
13
4
4
14
12
2
11
14
4
15
18
5
2
3
7
4
10
43
29
77
24
3
0
7
10
11
15
18
7
2
2
4
15
12
1
16
12
1
2
11
11
9
9
9
26
53
58
31
13
14
7
29
26
3
1
2
1
2
3
5
15
18
4
2
5
8
20
26
17
20
41
24
53
5
12
21
9
26
38
9
7
21
26
24
30
18
5
24
27
5
2
3
0
9
46
59
41
3
27
36
22
54
40
14
15
23
19
35
24
7
26
32
7
1
5
30
58
75
22
40
72
72
64
37
9
5
12
20
6
24
19
8
8
43
80
98
118
64
81
114
103
98
67
41
36
31
9
7
4
23
65
94
58
36
71
83
95
87
76
55
21
10
33
69
89
130
151
144
119
88
30
74
123
168
216
228
201
192
203
197
154
124
64
21
12
75
123
134
115
101
75
34
27
61
89
103
122
113
86
40
2
49
75
55
39
26
5
10
15
19
36
33
14
5
4
17
55
88
64
16
3
34
47
35
6
2
1
2
5
24
24
16
8
0
12
38
29
6
6
26
58
42
3
35
43
17
6
7
22
9
5
4
3
3
3
7
9
9
9
9
12
50
36
17
62
37
12
45
18
5
2
2
12
15
12
9
9
10
13
25
17
9
22
14
2
3
2
3
18
71
94
48
1
42
11
3
13
7
8
23
9
3
4
11
6
3
4
4
4
17
15
7
6
20
15
3
16
92
105
44
7
14
5
14
34
8
9
38
19
4
12
20
2
5
5
2
2
3
3
8
17
11
20
6
6
10
76
109
70
20
15
4
7
23
12
3
5
3
12
15
3
14
22
12
3
2
2
9
14
4
2
5
1
6
5
16
104
112
33
25
10
4
2
12
11
2
1
1
1
1
2
6
18
17
9
4
5
3
3
6
20
6
5
18
1
31
82
67
27
13
15
16
5
2
15
20
13
3
2
2
1
12
24
11
4
10
6
4
4
4
5
10
15
4
12
13
1
47
100
56
15
5
13
19
3
14
17
7
3
9
17
3
2
28
17
2
6
6
6
7
2
15
11
1
4
7
19
11
41
99
75
8
29
13
3
2
6
17
14
4
10
14
1
4
13
19
23
10
0
3
5
8
1
16
12
4
12
11
20
27
30
69
76
29
15
2
6
10
10
10
2
1
24
22
5
7
21
14
16
28
19
6
2
2
15
15
4
3
7
5
23
39
18
29
71
59
6
1
23
21
12
33
19
5
17
40
24
9
7
9
7
4
9
21
2
4
28
14
4
0
3
7
32
48
28
26
68
67
18
3
20
43
21
1
9
18
5
4
26
34
15
9
13
12
4
5
26
14
2
1
2
5
20
17
8
8
29
36
42
70
70
24
4
6
10
14
6
2
5
14
12
8
5
2
13
3
5
9
6
15
2
14
23
3
6
21
19
10
1
11
27
34
57
66
27
41
13
4
1
8
16
7
5
5
5
9
24
22
12
10
4
7
6
3
19
23
2
3
2
2
3
6
24
32
27
36
57
25
62
11
7
3
4
6
4
4
4
5
9
23
10
1
10
20
1
3
2
0
1
10
12
17
19
3
2
14
31
25
48
57
14
14
3
6
12
3
6
20
9
8
16
8
10
25
25
20
5
1
3
10
14
18
13
4
5
6
3
1
15
30
62
57
11
23
24
15
3
4
11
6
3
31
20
7
23
24
0
30
23
2
5
4
2
1
17
23
4
4
7
14
12
21
43
38
24
22
25
20
17
9
2
2
28
40
12
5
19
13
2
26
21
3
8
12
8
8
11
17
26
13
3
4
2
2
20
44
28
17
3
5
14
20
20
9
13
21
20
13
6
1
8
7
3
10
19
16
18
5
6
17
3
8
28
14
2
7
58
40
29
16
11
12
31
16
7
12
29
22
10
4
9
29
19
1
1
11
17
7
3
7
6
5
15
13
12
5
3
39
39
6
2
10
11
2
8
7
5
14
11
6
6
8
16
16
2
2
4
8
14
4
4
3
4
6
5
6
2
12
16
9
3
8
10
3
2
5
9
7
6
6
3
13
25
5
8
5
5
27
17
2
3
2
2
2
1
2
15
21
33
5
4
6
18
30
10
2
12
18
7
9
17
5
6
12
4
5
13
7
3
3
3
10
8
18
41
72
22
2
3
1
2
3
6
27
25
4
1
12
9
9
9
4
5
4
4
5
5
0
11
23
31
42
57
28
12
18
15
17
26
14
2
0
1
5
8
8
5
2
4
6
7
11
15
5
0
26
49
56
9
15
28
10
25
52
22
13
23
31
28
27
10
4
23
23
5
2
2
1
7
45
35
7
28
38
26
57
51
21
19
29
32
45
17
7
16
25
8
2
23
53
64
83
24
9
39
71
60
37
6
4
13
24
7
20
19
10
16
64
95
94
125
55
41
100
106
90
61
39
42
39
19
7
11
27
69
105
65
26
62
75
96
97
88
79
48
21
53
86
141
160
146
127
100
38
12
122
165
210
225
200
195
218
217
177
135
75
29
15
58
118
143
127
100
64
27
29
68
99
116
129
126
104
52
3
55
49
53
43
14
13
16
21
37
37
15
3
4
17
69
106
87
32
1
37
53
37
7
3
3
1
6
21
22
5
2
1
1
32
34
10
4
53
77
46
2
71
44
2
6
19
8
6
5
3
2
1
11
13
3
3
4
36
38
4
15
74
48
11
55
33
7
3
7
9
11
13
13
12
9
10
20
10
4
15
9
2
4
8
4
7
64
92
49
1
21
4
12
10
6
16
10
3
13
15
5
3
3
6
8
25
9
5
8
29
16
3
10
89
110
47
12
29
6
8
27
13
5
34
18
7
9
24
8
3
5
4
7
10
2
6
8
6
17
20
6
12
80
110
65
14
27
3
2
11
13
3
23
19
24
14
4
6
19
13
5
1
1
7
12
5
2
2
6
9
5
13
100
107
27
20
16
5
1
11
13
3
5
7
3
7
9
3
7
17
5
3
1
1
4
8
10
3
6
5
0
35
92
65
18
18
13
2
1
9
16
15
5
5
7
0
4
22
19
8
13
8
5
2
2
1
2
2
3
8
10
6
61
102
51
11
4
11
12
3
6
13
3
4
17
20
11
4
26
31
5
7
10
7
4
2
16
13
2
4
6
16
13
52
104
71
5
21
7
2
2
11
26
15
11
10
6
2
3
2
10
24
16
5
3
11
8
4
18
17
3
7
11
17
23
34
77
74
22
14
3
4
8
9
0
8
20
25
9
3
2
4
1
13
33
35
21
5
1
6
5
4
2
7
4
31
35
11
35
75
53
6
0
27
29
22
30
10
0
27
37
15
5
2
2
1
1
0
20
17
4
16
6
3
3
1
3
30
34
17
36
79
65
16
1
9
37
38
16
8
17
12
6
30
33
10
3
6
15
9
2
17
19
4
5
4
7
29
30
18
7
17
34
56
81
62
18
1
3
7
15
14
3
4
12
9
6
4
1
2
1
1
3
15
16
1
20
18
2
10
27
19
16
2
13
34
50
65
56
26
40
16
3
2
1
12
19
9
3
2
7
22
21
12
12
19
12
1
3
25
21
2
2
2
2
2
2
21
38
37
45
51
21
54
8
2
0
1
2
4
12
8
2
1
11
15
5
8
11
1
2
2
1
1
1
3
21
16
1
0
8
30
31
54
50
6
16
16
17
12
3
5
10
6
3
2
11
17
6
7
10
6
2
6
20
5
20
20
1
1
14
16
2
1
25
71
56
6
22
41
21
1
6
22
9
3
3
2
13
34
16
7
19
35
4
5
18
4
3
23
34
17
8
1
1
1
13
47
45
23
12
24
8
3
1
3
5
11
18
2
0
19
16
6
12
21
5
3
4
3
10
14
24
38
17
3
0
4
1
6
30
32
13
2
7
13
12
8
3
10
26
18
5
2
1
12
10
4
6
7
12
17
3
11
12
4
28
37
23
10
8
29
46
17
12
12
13
21
13
5
10
30
27
6
3
7
19
8
4
6
11
14
8
1
11
13
9
25
24
16
11
8
40
32
2
0
5
15
19
8
2
11
25
7
4
5
6
12
7
3
4
10
6
4
11
9
3
9
14
11
7
8
25
21
8
3
4
19
19
5
3
1
3
3
4
2
15
24
5
4
7
6
17
7
3
3
2
1
3
1
11
28
30
34
7
2
8
11
27
17
3
8
19
16
13
21
11
7
5
6
18
13
8
17
6
3
7
9
22
46
68
37
8
16
11
15
13
5
16
39
11
4
22
10
6
16
6
4
2
10
14
5
3
5
20
27
37
63
36
8
16
10
3
10
27
17
4
2
1
4
7
4
9
22
17
7
3
0
1
4
15
44
65
14
7
24
13
25
58
36
17
19
24
23
17
3
7
22
15
9
4
6
10
17
45
62
9
7
21
34
50
45
22
23
37
34
45
20
2
3
2
5
7
45
70
69
92
50
2
20
51
53
29
11
7
5
21
12
8
2
3
30
85
103
141
68
14
51
100
71
56
46
47
47
31
5
15
40
80
82
9
29
55
82
100
96
95
62
29
35
84
148
156
132
124
102
38
10
106
149
195
216
200
201
226
222
182
139
85
27
10
60
109
137
128
92
54
34
51
80
107
125
141
142
119
56
2
65
64
61
49
20
9
19
18
27
29
15
2
3
36
91
119
97
35
3
79
57
19
2
2
3
4
15
14
3
4
5
1
25
24
6
20
77
82
40
2
106
81
18
4
7
4
3
2
3
4
7
10
8
1
2
7
46
32
3
31
76
49
10
70
59
20
6
4
7
16
18
18
10
2
4
6
5
5
6
3
5
11
24
5
7
58
77
32
2
40
7
6
14
11
17
16
13
14
7
4
3
2
4
15
26
7
6
8
13
9
6
9
88
102
39
11
50
15
2
11
11
2
19
14
6
6
15
5
3
5
10
17
13
2
4
11
8
10
19
6
19
93
106
51
37
3
0
2
3
1
20
27
29
15
3
3
7
6
5
4
3
8
13
5
2
5
19
17
7
15
98
99
22
21
16
5
2
6
12
5
7
15
3
3
14
5
5
13
3
2
2
13
27
22
2
5
10
0
2
39
102
62
11
10
18
9
5
4
6
9
8
11
11
2
4
26
25
15
8
4
3
3
1
2
2
4
3
2
5
18
79
105
45
4
5
7
5
4
7
3
7
19
20
11
3
23
32
5
3
6
12
6
3
17
11
4
5
6
10
14
64
115
63
5
6
3
3
5
20
23
10
9
8
8
7
5
2
1
7
11
7
7
18
11
4
16
25
4
4
13
14
8
35
87
65
9
14
2
4
14
15
10
26
27
20
7
2
3
1
1
2
5
27
30
18
6
2
1
1
1
2
16
36
20
3
45
77
43
2
2
21
28
26
16
3
12
36
16
7
7
3
2
2
3
4
7
27
17
7
6
15
11
1
12
36
23
5
45
86
56
12
0
4
22
35
23
0
12
27
14
13
15
5
5
7
11
16
3
4
22
23
13
3
10
23
24
17
8
14
28
62
85
52
11
5
20
12
10
16
6
3
19
14
1
0
7
8
1
2
3
16
20
6
12
13
1
5
13
17
17
4
12
31
55
70
53
26
31
15
7
4
3
6
24
20
14
9
6
10
9
5
7
25
21
2
2
22
20
2
3
6
8
3
1
10
28
38
53
51
23
41
7
2
3
3
1
6
21
18
10
6
1
1
7
11
11
9
14
4
0
1
2
1
11
12
2
0
4
21
30
50
39
1
19
26
22
13
9
5
17
22
7
8
23
10
4
10
9
6
4
7
22
3
13
26
5
2
2
0
0
1
20
76
50
1
16
38
21
7
18
29
17
4
3
7
30
25
4
2
10
26
6
9
23
5
3
29
38
22
15
4
0
1
9
51
53
24
7
16
6
2
2
13
14
5
6
16
5
25
13
3
3
10
9
6
5
4
6
17
33
48
16
1
7
17
2
2
6
27
16
4
1
0
0
2
2
7
20
5
1
2
2
12
16
2
8
6
7
13
4
16
18
8
24
34
35
32
4
7
30
11
12
22
17
7
2
1
17
32
11
2
2
6
8
2
4
14
6
9
10
5
11
15
0
23
26
10
16
13
35
23
16
11
2
0
12
32
25
5
1
1
4
5
3
15
15
4
3
7
20
9
8
9
3
9
22
14
11
15
32
24
14
0
1
9
38
25
4
2
2
3
2
3
15
20
7
4
7
4
8
17
6
4
3
7
6
1
15
33
25
36
15
1
6
9
23
24
5
3
18
18
16
25
24
17
6
11
14
3
6
17
4
2
6
7
19
46
61
51
21
21
17
9
25
12
6
25
12
4
21
17
9
5
3
8
12
17
17
9
1
4
15
24
31
65
41
3
6
17
15
6
16
21
10
4
4
5
11
4
8
33
22
3
2
0
1
4
13
31
70
20
1
21
19
25
48
34
25
20
18
16
9
3
14
19
10
8
5
1
12
31
42
84
46
4
5
29
46
29
19
27
38
28
31
23
2
2
2
5
13
49
66
107
72
8
0
20
40
20
19
19
11
11
10
5
4
14
57
96
103
141
94
27
30
65
56
47
54
53
45
33
14
20
63
95
92
34
2
25
57
85
91
92
75
18
8
77
137
132
110
109
87
28
90
129
177
204
198
205
221
203
161
132
78
17
70
102
127
125
89
53
54
79
97
115
135
150
157
123
47
0
98
96
64
43
20
8
18
16
17
17
4
7
20
68
116
119
81
21
4
115
100
44
3
0
4
2
1
1
2
12
4
12
18
4
2
56
92
74
26
1
126
105
35
6
1
10
10
6
3
9
8
5
2
4
5
29
44
15
4
53
68
41
8
80
74
29
7
2
7
20
21
20
6
4
3
4
6
9
3
4
3
20
24
0
8
59
58
20
56
23
8
15
16
22
20
18
6
5
12
23
5
5
20
24
4
2
1
2
3
5
18
86
84
30
32
9
11
5
1
1
0
0
9
8
5
3
3
15
27
11
1
1
2
2
2
3
5
28
99
95
35
27
5
2
1
2
1
2
2
14
16
8
3
2
2
5
7
3
10
26
27
7
5
15
15
7
22
100
86
16
20
7
4
2
8
10
8
10
16
15
1
2
7
10
9
2
0
14
42
35
11
6
10
17
0
4
43
106
53
0
21
19
5
2
3
2
4
11
15
15
9
1
13
26
13
1
3
16
23
8
4
15
24
4
6
1
23
95
105
35
5
5
5
6
6
15
4
5
15
16
9
2
11
21
6
2
6
18
16
3
3
8
13
10
8
6
11
74
120
56
3
2
4
17
15
3
1
8
6
7
9
6
3
5
14
7
4
11
18
10
1
16
25
8
7
13
7
2
35
96
58
3
4
7
18
20
20
34
18
2
2
2
4
3
3
3
5
4
15
13
6
3
1
3
7
14
28
30
5
4
58
82
35
9
10
20
18
15
11
19
20
3
2
4
8
8
8
7
1
7
22
26
24
19
7
5
5
18
39
20
5
55
85
43
4
9
19
12
1
9
34
25
5
1
3
11
11
9
12
3
0
21
28
16
3
9
15
7
5
9
18
25
64
81
37
4
28
9
6
13
2
7
33
28
6
1
3
7
5
3
1
8
17
8
2
15
10
6
6
9
15
6
8
21
51
74
50
23
12
6
7
2
7
23
18
18
16
3
2
5
5
2
19
26
10
4
9
19
6
8
6
15
8
5
11
15
33
58
50
23
11
2
8
6
1
10
27
15
12
15
4
2
3
6
14
19
8
1
1
1
4
11
21
9
1
4
6
9
27
45
34
5
11
16
11
8
5
9
26
27
7
15
15
2
1
19
22
0
4
8
7
3
5
13
3
0
2
1
2
2
23
69
45
3
6
16
8
12
30
27
15
6
2
5
19
11
1
3
11
14
3
6
10
2
4
28
31
12
11
6
2
0
18
62
57
21
9
11
8
3
5
13
8
10
12
14
5
16
14
4
1
3
7
9
11
3
3
20
38
44
16
2
3
3
4
4
11
19
22
15
2
2
3
3
3
6
14
3
3
3
3
6
8
1
11
13
7
7
4
19
32
8
11
17
21
42
22
6
16
12
20
30
20
2
3
16
24
18
10
2
2
3
2
1
4
15
6
3
4
6
8
13
7
10
16
4
8
4
30
25
29
25
5
1
10
41
25
0
2
3
4
2
2
11
21
10
3
9
20
4
3
5
3
4
15
16
10
13
26
17
34
10
2
4
25
36
4
3
3
3
4
8
10
20
14
4
4
7
7
17
10
2
3
10
6
4
9
28
38
20
1
2
5
14
20
8
5
9
13
11
23
32
30
9
5
6
6
3
8
0
2
3
7
21
33
42
46
20
15
14
3
19
16
6
6
4
5
20
22
21
8
3
8
24
18
5
2
3
7
18
25
55
45
6
7
24
21
9
14
11
6
5
9
8
15
8
3
20
31
6
2
0
1
4
23
27
65
25
4
16
21
25
34
29
27
23
14
15
11
1
7
11
11
5
2
4
9
40
99
70
13
3
22
40
18
19
26
31
22
22
21
5
3
3
1
21
37
46
124
90
25
4
3
12
19
17
30
12
3
3
3
9
37
69
89
84
108
66
24
29
43
42
60
58
32
22
12
30
82
95
69
21
9
35
61
71
70
63
30
3
107
96
79
85
54
13
78
114
162
193
196
200
200
174
130
110
54
3
75
101
125
127
93
68
75
100
110
126
142
150
156
108
29
1
134
135
78
40
17
3
11
14
9
6
12
28
42
95
135
114
62
5
130
147
85
12
1
2
3
2
2
4
5
10
19
1
8
25
84
100
63
14
0
109
103
50
8
3
10
17
5
3
2
2
3
7
13
4
37
36
8
20
75
60
25
5
76
69
30
12
2
4
10
16
18
9
1
2
4
11
18
5
8
26
40
29
6
21
65
51
23
64
35
16
20
16
13
17
9
4
2
15
18
6
9
18
16
8
12
3
14
30
4
41
77
63
24
40
19
7
2
3
0
1
1
4
18
16
14
13
17
30
8
6
16
5
2
1
3
2
36
90
78
24
22
17
5
3
5
16
7
1
2
7
15
10
4
4
13
18
9
18
32
13
3
3
2
2
0
37
96
65
6
14
19
17
4
2
7
10
9
4
14
11
2
3
5
2
1
4
27
43
19
3
6
7
17
1
1
55
99
37
19
9
4
3
5
9
3
5
5
11
14
5
8
24
6
1
3
19
24
10
6
33
20
8
18
0
29
106
93
26
4
2
4
1
8
27
7
2
8
9
4
4
9
24
7
2
3
13
12
4
4
17
24
5
15
6
10
82
115
48
2
2
2
3
3
13
10
3
7
5
2
4
8
20
15
5
5
9
10
3
8
16
12
6
6
3
2
40
103
57
5
3
5
12
14
25
30
11
3
4
6
3
4
8
8
13
4
2
2
2
3
4
13
13
11
24
20
5
9
70
85
30
7
13
17
8
17
7
3
0
1
1
1
3
9
22
13
2
6
19
23
24
19
4
10
10
12
33
16
9
61
84
33
10
6
5
3
0
11
33
29
13
2
1
3
6
21
12
4
12
33
13
1
1
13
12
1
1
10
25
33
66
75
32
4
22
4
10
11
3
11
37
30
6
1
3
11
7
2
2
2
14
12
1
15
14
5
7
7
10
4
8
20
55
80
50
14
15
4
14
10
10
13
5
17
10
2
5
18
16
3
4
25
15
2
6
12
13
9
6
9
10
20
19
9
35
67
48
13
16
1
17
11
1
14
25
5
4
11
5
2
1
2
10
22
14
3
3
2
2
6
12
3
6
22
18
8
27
42
32
12
14
6
3
1
1
15
28
10
4
8
6
3
7
31
23
2
4
13
11
11
4
5
18
11
2
6
1
3
30
58
48
14
5
2
3
13
34
18
6
1
1
2
4
4
3
18
17
1
4
9
8
7
4
22
20
1
0
4
8
7
30
66
64
22
3
3
4
7
21
10
4
3
13
7
4
6
12
2
2
3
1
9
11
0
4
24
39
33
13
3
4
2
4
12
36
27
25
20
7
7
5
3
1
3
6
4
5
4
4
13
10
1
8
22
17
10
1
7
40
26
5
5
16
21
3
3
16
17
17
22
19
6
9
27
15
12
13
10
3
2
2
2
9
9
8
10
12
27
12
1
11
5
6
13
2
6
23
28
25
30
7
3
20
30
2
2
2
4
8
3
2
3
19
15
4
15
10
7
17
8
4
3
4
18
9
9
21
48
21
4
1
1
2
10
17
12
6
4
6
6
12
19
6
2
9
8
14
14
3
2
2
2
4
9
9
34
16
3
3
3
2
2
2
3
5
8
6
16
29
32
11
6
9
19
7
2
3
3
2
11
24
21
22
30
6
5
6
6
8
2
3
3
1
4
18
20
19
10
5
10
23
9
3
1
1
6
28
38
42
37
4
5
14
10
8
22
7
3
3
6
7
8
13
5
6
22
8
3
0
10
28
36
63
30
2
11
15
22
25
22
26
21
15
19
27
10
5
7
16
13
2
4
13
36
104
83
25
8
14
26
23
14
22
22
21
26
22
10
3
3
4
24
26
26
135
111
57
35
14
10
8
21
30
16
1
2
4
13
53
64
63
122
111
70
16
18
39
56
54
20
4
11
45
86
91
35
4
18
40
43
41
39
30
73
62
50
48
21
6
63
96
148
184
189
186
176
142
107
69
32
15
67
105
136
137
109
91
98
111
122
143
150
142
131
78
8
5
139
163
112
62
33
6
6
6
7
11
42
56
67
116
140
107
45
1
106
164
124
34
5
1
1
2
2
3
6
14
24
8
12
63
101
108
57
5
3
57
72
59
17
5
6
17
3
7
12
1
4
10
13
14
22
7
2
56
89
58
12
2
56
51
31
18
4
1
2
2
10
14
4
6
7
9
12
1
10
41
38
16
7
52
71
45
23
61
44
25
22
14
5
6
9
3
3
5
11
10
9
9
11
16
28
10
20
34
10
59
73
41
16
42
20
2
2
2
1
2
1
4
20
14
5
10
9
28
4
15
34
8
2
1
1
6
40
75
57
15
12
16
1
2
11
14
9
0
1
2
10
22
8
2
7
25
11
17
19
5
2
3
2
1
7
59
85
42
0
5
13
17
9
3
5
12
7
3
4
6
23
22
6
3
3
5
18
4
2
7
15
10
7
1
10
67
78
23
13
9
14
6
8
20
4
6
14
7
16
2
7
16
6
2
2
4
2
2
9
37
18
9
13
3
37
102
70
15
2
5
10
3
10
30
6
3
9
5
4
4
9
18
5
4
16
5
2
2
2
37
34
5
10
1
13
90
102
39
5
12
6
4
8
19
5
5
8
3
3
6
9
15
5
3
15
15
7
4
3
9
14
13
9
7
3
41
107
62
5
4
4
3
5
24
27
7
4
10
7
3
8
15
13
7
3
7
20
19
4
5
18
8
5
11
22
5
9
78
89
25
6
25
17
4
10
5
1
2
5
13
12
6
3
16
10
2
9
18
19
20
18
8
16
4
3
21
7
9
66
85
31
17
17
4
1
6
20
23
15
12
11
3
2
5
21
11
2
16
23
1
3
4
20
12
3
2
8
27
39
65
72
34
18
4
19
15
4
5
25
22
0
2
13
16
4
2
3
2
13
17
1
11
10
6
9
6
5
7
24
30
60
82
47
6
20
7
26
26
16
6
2
9
8
1
15
28
24
5
2
12
12
12
6
3
9
6
3
4
8
27
24
13
46
72
39
5
18
4
25
21
5
15
17
1
7
7
5
13
6
2
4
11
10
4
4
2
3
2
5
3
11
29
21
17
41
54
34
16
18
12
7
1
1
15
17
4
9
5
2
2
15
33
13
2
8
19
19
12
3
3
21
20
3
7
5
11
41
63
59
36
16
3
6
19
21
5
2
2
2
3
2
2
15
28
13
1
6
10
12
1
4
16
27
2
1
4
3
13
34
69
76
36
3
3
7
24
33
21
20
15
7
4
11
12
5
12
13
4
7
12
1
9
21
31
25
9
2
3
4
3
28
54
32
29
18
6
7
7
7
15
14
13
5
3
3
8
14
17
6
4
19
23
13
5
1
25
39
9
2
2
4
2
24
33
9
6
11
9
9
14
3
1
13
10
2
3
11
13
15
11
6
6
23
36
17
2
20
17
2
17
13
14
32
36
21
23
7
2
9
10
7
16
14
5
11
11
3
3
5
13
5
9
3
22
26
4
9
10
2
13
13
15
25
56
14
6
12
7
8
17
10
10
13
3
6
12
6
15
10
4
7
1
6
11
5
2
1
2
11
9
2
19
7
8
12
6
5
14
6
3
4
7
6
7
19
29
8
3
9
16
8
6
11
4
3
20
30
9
13
2
8
13
10
7
7
10
6
4
10
21
17
14
5
2
12
13
5
4
3
3
0
28
53
39
29
5
2
13
10
11
30
12
1
6
9
0
0
11
17
4
6
5
2
2
13
34
36
63
40
12
11
8
19
29
17
21
14
12
15
38
26
4
2
22
31
6
6
21
24
99
96
53
7
0
27
34
24
22
17
22
31
27
15
17
21
19
27
23
131
99
65
35
15
1
20
29
16
8
3
3
21
61
58
43
129
138
112
43
5
14
45
39
16
3
18
57
74
38
1
7
16
22
17
34
24
17
7
73
125
168
174
163
146
118
82
37
11
109
150
151
124
112
115
120
137
164
162
125
93
40
1
106
157
153
115
70
28
0
3
5
30
63
81
98
133
131
88
26
2
51
132
132
67
15
0
2
1
2
3
7
12
2
8
52
91
113
105
47
0
8
28
54
25
4
8
13
5
6
19
17
13
11
13
8
2
7
27
84
96
61
7
38
36
25
1
6
4
3
4
11
12
15
13
3
4
4
19
29
4
7
38
71
67
32
10
48
43
30
21
7
5
5
12
10
4
10
18
8
2
11
14
26
29
15
3
4
15
76
63
13
7
37
16
1
1
2
8
5
3
3
13
5
3
8
7
23
12
25
33
3
4
7
2
11
52
61
36
8
17
14
1
2
3
3
6
6
4
2
2
17
20
3
7
24
7
4
5
4
14
18
6
2
25
76
70
22
3
11
5
3
3
17
14
4
11
21
3
4
17
23
9
5
8
6
3
1
19
24
15
4
2
6
31
64
54
15
5
3
16
14
14
24
5
5
20
13
9
11
4
7
21
13
0
1
2
2
3
16
19
4
1
5
53
87
45
14
3
3
11
0
7
25
7
4
8
4
5
6
3
4
3
11
33
6
8
17
14
34
25
2
3
1
26
93
85
33
11
15
6
1
10
8
5
5
9
2
2
2
2
4
2
16
48
31
24
20
6
1
13
23
10
15
1
50
109
64
2
3
3
5
23
20
5
12
9
3
2
3
5
2
2
6
33
39
32
7
5
14
1
22
2
26
5
12
91
93
17
14
33
19
7
11
7
2
2
2
3
19
21
1
4
5
3
6
15
13
17
18
18
20
3
2
11
4
10
68
85
36
20
24
7
2
10
18
10
1
2
7
9
1
1
14
12
5
7
10
6
2
8
23
17
9
2
10
30
40
64
73
46
23
7
14
23
7
3
14
12
3
8
24
12
1
3
10
1
15
23
3
5
7
7
12
10
4
14
41
43
60
80
47
8
22
6
27
35
23
9
4
4
3
8
31
32
22
3
2
1
6
19
10
4
2
3
5
7
6
22
30
29
57
76
38
2
10
3
24
31
16
12
11
4
6
10
12
14
11
18
14
2
3
2
2
2
3
4
6
8
10
17
16
24
54
67
46
21
10
9
6
3
5
13
7
5
8
5
1
4
23
13
4
4
12
18
18
8
3
4
6
22
12
4
7
19
50
75
76
51
4
3
5
28
23
5
5
7
7
6
5
2
18
21
7
8
8
4
3
6
21
26
29
27
10
2
2
11
38
71
83
47
2
7
6
2
5
23
22
17
5
4
8
13
3
12
17
7
8
13
6
19
19
20
27
24
12
1
1
4
31
61
35
25
14
2
3
4
5
15
15
16
7
6
8
12
14
14
6
2
12
17
17
6
5
10
36
24
1
0
5
10
45
34
7
2
7
10
4
4
3
0
10
9
4
11
28
20
7
11
7
4
14
37
18
4
15
18
2
6
12
23
40
27
19
8
17
10
8
11
15
14
5
12
12
7
4
9
5
2
1
5
18
16
3
2
1
1
2
10
21
31
50
6
6
22
12
7
2
3
15
14
4
3
11
11
14
17
14
8
2
2
11
10
0
1
2
9
10
7
6
7
15
14
10
10
21
17
4
5
14
7
3
17
17
3
2
3
5
7
7
18
10
2
21
28
18
7
7
19
15
6
9
17
7
3
15
23
20
19
6
3
4
3
7
17
15
9
3
15
44
35
8
2
19
14
12
28
15
1
4
8
1
1
6
17
12
3
2
2
2
13
26
30
53
36
24
6
17
31
17
20
15
9
7
28
23
3
5
32
40
16
12
11
112
91
35
0
23
35
40
37
15
13
29
24
17
19
19
24
38
33
141
133
89
56
34
9
16
18
7
4
3
6
42
74
65
143
127
81
43
15
3
16
36
39
55
80
71
21
27
25
49
92
132
146
132
112
95
57
19
104
154
160
141
127
125
128
149
172
161
105
53
15
51
116
171
170
118
60
23
11
24
54
83
106
131
141
107
51
10
11
69
101
85
56
18
3
1
1
5
9
3
5
51
88
111
121
80
23
1
8
6
36
30
6
13
13
5
4
8
8
10
12
7
8
4
17
80
100
84
52
9
28
42
32
2
5
13
7
4
4
11
19
6
2
2
4
1
1
6
44
68
78
51
7
37
42
37
19
3
3
5
14
12
6
14
18
3
3
14
17
20
26
12
1
3
38
74
38
7
37
11
4
4
2
5
7
10
5
7
6
3
5
6
24
21
21
19
7
13
26
4
33
65
49
17
38
24
11
8
28
15
4
7
10
7
3
5
16
5
6
13
3
2
1
17
23
17
10
5
44
85
48
6
24
13
5
10
30
15
5
10
24
6
2
12
9
5
9
7
3
2
5
26
30
10
3
14
34
49
49
30
11
5
4
7
19
14
13
5
3
12
14
7
4
9
20
21
14
1
1
2
3
2
3
2
2
1
17
64
64
28
3
3
15
3
4
21
12
2
0
3
4
7
6
8
9
13
21
8
16
15
5
5
15
12
3
4
39
85
67
26
13
11
3
5
6
2
13
8
6
10
3
6
8
2
4
20
38
32
32
26
12
4
8
19
6
10
12
65
106
56
2
2
3
7
24
8
4
11
3
1
1
2
2
1
2
6
34
42
33
13
8
7
1
27
17
22
7
25
107
83
16
10
26
22
10
5
1
1
2
3
4
10
28
10
6
4
2
6
19
18
9
6
12
16
2
6
11
6
18
80
81
38
26
22
7
7
16
9
3
8
8
6
10
15
3
8
17
2
0
5
10
4
4
15
13
5
4
11
26
32
56
72
50
38
22
8
12
13
14
17
8
4
11
30
8
2
5
14
4
17
24
4
2
5
6
13
10
3
20
48
44
56
75
49
16
6
22
29
18
13
15
9
3
11
38
26
11
1
3
2
4
21
9
3
3
5
11
9
1
11
30
34
57
79
44
6
3
13
33
20
10
6
10
11
5
10
9
2
16
25
12
2
1
3
1
2
12
12
8
3
1
10
26
56
80
64
7
17
12
14
16
8
2
4
8
8
4
8
16
1
4
11
9
5
11
10
8
6
5
6
13
5
14
21
53
85
89
7
1
25
32
6
3
9
9
7
7
5
16
14
8
13
8
4
2
13
28
19
15
16
19
13
8
11
40
74
83
3
4
9
10
5
8
19
12
4
5
9
6
1
11
16
5
6
11
14
25
13
7
19
32
23
5
2
4
32
60
25
19
3
2
6
14
12
9
6
3
3
8
16
16
8
3
4
8
12
21
9
2
3
19
33
15
4
4
10
46
22
2
8
20
16
14
9
4
14
15
3
14
34
22
1
11
15
1
8
24
10
5
6
15
4
2
1
17
37
14
15
22
13
14
11
7
19
20
4
3
3
1
8
4
3
15
19
3
3
12
9
4
1
1
0
14
29
35
3
8
11
8
11
8
17
23
6
3
3
6
11
14
16
18
9
5
7
13
14
2
2
1
2
13
12
1
10
14
7
13
15
13
14
5
8
20
12
10
14
6
5
7
17
6
3
3
21
18
2
14
16
31
21
2
14
12
6
8
15
12
13
16
21
21
14
4
6
10
3
2
12
28
14
2
8
46
23
6
10
6
7
19
16
11
8
7
5
3
5
7
7
1
1
3
17
21
16
70
65
40
3
9
22
19
25
22
7
5
5
6
1
20
38
29
15
13
10
122
126
70
23
15
15
35
46
10
3
20
22
3
5
5
29
45
42
142
108
80
62
27
4
13
25
9
14
43
73
92
82
120
104
84
61
52
55
55
66
94
58
83
96
87
73
60
35
83
134
156
149
142
128
128
146
159
131
77
27
4
56
144
180
149
100
62
45
61
89
99
122
144
127
72
17
2
1
19
54
76
74
47
12
3
2
18
21
3
34
91
114
126
109
45
1
9
4
22
24
16
16
7
1
2
2
7
20
14
3
8
11
66
122
100
57
35
22
39
30
4
7
15
3
1
8
8
10
2
3
11
21
2
3
26
72
77
65
25
3
27
34
35
18
4
2
8
17
8
5
12
12
1
2
15
6
9
13
3
12
32
54
58
19
2
37
13
3
3
2
2
13
17
2
3
8
3
1
3
20
16
9
4
6
13
2
11
53
60
31
2
25
9
13
38
25
6
3
9
19
2
4
11
1
3
6
5
2
2
8
15
8
3
8
60
74
20
2
21
20
7
16
31
2
3
11
15
9
2
4
6
5
6
4
2
1
1
9
15
3
2
16
50
63
34
15
8
13
6
3
12
14
1
3
1
2
2
1
7
20
17
12
7
2
1
1
3
7
3
3
2
6
40
64
41
19
20
11
18
6
6
13
7
3
2
1
3
10
14
12
12
9
12
17
19
7
6
4
5
17
2
8
52
73
51
20
16
6
4
5
6
4
15
7
8
8
3
13
16
3
2
4
10
24
32
17
12
3
6
11
2
1
27
76
88
38
8
5
3
14
19
4
4
6
3
6
3
1
1
0
2
3
11
26
20
4
6
3
4
15
12
11
6
59
105
64
4
12
17
10
1
8
12
7
11
3
3
11
9
7
6
3
8
27
17
3
3
1
2
5
14
8
0
40
89
70
31
37
21
2
17
15
6
10
15
12
2
10
21
5
5
19
1
7
27
13
3
6
1
2
2
0
14
19
25
53
68
44
46
31
5
2
7
20
9
0
2
11
33
16
3
3
8
6
19
24
2
4
10
9
10
6
1
16
36
26
49
78
47
7
8
20
17
3
10
21
12
3
12
34
19
4
1
6
4
3
12
7
4
7
9
13
12
1
3
21
26
57
88
53
8
4
11
26
12
1
8
15
15
2
1
3
1
5
19
6
3
2
4
3
0
13
13
2
1
1
8
25
50
89
76
27
14
18
21
10
5
7
10
7
4
8
20
6
5
7
8
6
4
6
6
12
8
3
2
10
26
24
48
89
91
30
10
11
27
15
5
8
9
6
6
2
19
21
12
10
7
7
3
15
28
11
5
13
16
17
15
16
42
78
78
17
15
6
5
2
2
12
10
4
4
4
4
6
4
10
7
5
7
18
23
4
6
25
28
9
1
2
6
39
59
32
6
3
7
20
11
6
5
5
7
7
9
14
11
5
3
0
4
20
10
4
5
7
21
21
10
5
12
43
40
6
11
21
21
20
14
3
16
22
5
8
28
17
3
15
18
5
2
3
2
1
6
18
22
10
5
5
30
4
24
23
5
16
15
5
22
26
5
2
10
12
3
6
8
20
19
14
7
4
10
11
4
3
2
7
13
14
10
6
7
14
7
18
21
7
0
1
3
7
10
13
13
2
3
4
13
13
7
13
1
5
17
2
13
13
4
12
11
3
5
3
4
18
18
16
13
2
4
16
27
18
1
2
15
17
2
7
7
34
32
4
4
5
6
9
8
17
25
21
21
21
15
20
23
14
3
2
4
14
3
4
5
48
35
6
2
16
20
7
25
28
14
11
14
15
16
14
3
2
2
5
19
15
2
78
89
56
9
5
4
18
36
20
2
4
5
16
19
27
23
7
3
7
6
135
99
55
44
16
7
2
2
2
6
3
9
11
31
48
43
126
117
111
97
62
42
58
65
47
63
96
108
107
92
106
103
100
103
98
81
35
38
35
29
22
94
131
146
144
126
114
123
117
78
38
10
9
79
136
142
128
110
98
109
119
117
126
125
86
34
2
3
20
47
62
53
29
15
24
42
30
29
74
119
123
122
83
15
0
3
16
23
27
18
4
2
1
2
22
22
4
6
29
46
109
145
81
24
20
10
23
20
12
16
11
4
5
10
11
11
0
14
18
7
1
11
58
88
77
41
6
17
21
19
4
4
6
6
5
6
8
6
5
5
6
9
21
1
1
24
58
61
42
8
31
12
2
1
3
3
13
16
7
3
5
4
3
3
6
6
2
0
2
1
7
40
60
40
10
34
6
3
21
28
8
5
9
16
5
6
8
4
3
5
22
14
1
0
0
1
3
24
62
42
6
6
25
33
9
16
13
8
7
5
11
6
3
4
12
13
3
7
16
1
0
1
1
2
2
5
62
78
22
3
25
8
6
6
23
16
3
6
14
5
3
6
6
2
6
5
8
16
1
1
2
3
2
3
11
64
70
24
14
28
22
19
3
2
1
3
5
10
2
3
15
18
2
14
15
16
25
20
13
5
4
8
22
8
16
71
60
35
22
7
4
3
3
2
10
13
14
5
4
27
20
4
9
18
21
24
22
8
17
6
5
11
2
2
45
79
57
16
14
9
6
15
15
4
5
5
5
3
5
17
9
5
6
3
3
1
0
0
12
11
12
13
1
1
27
82
86
35
15
11
8
10
8
16
11
5
8
6
4
2
0
5
3
2
15
22
10
4
5
1
2
4
9
3
16
65
91
52
17
43
19
1
23
11
9
20
6
10
8
6
21
8
5
14
3
21
34
3
6
17
3
2
3
4
11
11
29
63
66
25
40
33
3
8
22
11
3
2
1
6
19
30
18
2
1
3
19
19
4
8
16
8
7
7
2
11
16
5
48
91
42
7
24
25
9
5
8
16
3
1
8
27
28
9
3
1
2
4
7
8
12
13
12
15
17
4
3
11
12
58
102
59
14
25
18
3
2
12
13
11
7
5
6
6
3
1
1
3
5
7
11
8
9
11
2
0
1
14
23
48
95
72
32
11
19
25
20
13
9
8
7
3
2
15
16
13
12
16
18
8
8
5
3
4
2
2
12
33
25
46
91
86
37
13
4
18
20
7
4
4
5
6
3
17
34
10
2
13
14
1
20
25
5
12
20
14
16
23
23
41
77
77
28
27
7
2
7
6
4
3
4
6
7
7
10
2
3
15
5
1
21
16
1
27
41
17
1
7
6
9
45
63
44
8
3
12
17
10
10
11
11
12
10
6
9
10
2
2
1
2
5
13
22
27
20
17
21
10
7
13
47
43
4
7
15
18
20
18
10
9
18
10
2
10
13
11
14
14
5
2
3
2
6
12
26
31
18
1
6
27
2
26
30
4
11
12
2
19
19
5
2
5
11
14
19
19
14
10
9
5
2
1
8
18
7
12
26
28
33
8
3
4
6
12
12
4
2
2
1
2
4
4
4
3
4
6
20
5
7
12
1
13
25
18
15
3
3
3
4
2
1
1
10
20
20
9
2
3
12
20
18
6
4
4
3
4
9
25
33
6
2
0
11
8
3
15
32
23
21
15
18
26
26
8
3
10
9
1
14
18
31
8
4
25
29
2
23
37
16
9
15
22
27
20
8
5
3
5
16
7
89
68
22
1
0
8
28
13
1
2
7
12
15
12
0
6
17
6
121
114
94
81
62
23
6
29
31
12
34
56
55
63
60
39
121
136
125
97
87
104
101
85
114
143
130
110
89
117
132
116
90
83
66
30
6
20
68
99
121
137
141
141
138
132
114
81
37
10
5
12
29
40
34
33
52
79
81
83
124
140
116
96
49
4
2
15
29
28
16
3
2
3
17
23
15
7
41
76
105
146
137
52
4
6
16
22
15
16
5
3
5
9
14
10
17
23
1
5
34
64
100
105
64
19
3
2
19
15
3
2
3
3
3
3
5
4
4
19
13
14
27
8
9
56
78
57
23
4
8
1
1
4
8
8
9
13
11
3
3
11
12
5
4
3
1
1
8
33
65
65
21
2
42
21
2
5
13
14
16
6
5
13
10
9
9
2
3
17
26
11
0
2
2
21
51
46
14
1
41
24
10
6
3
3
3
4
3
2
14
31
26
5
1
8
6
4
8
14
2
3
17
75
74
20
0
10
7
6
23
13
4
5
16
13
2
1
3
20
20
4
2
5
7
6
18
4
1
4
21
87
68
6
22
28
5
1
9
12
9
16
9
2
22
17
0
3
2
6
23
25
16
6
8
12
1
4
37
82
44
19
7
2
2
3
4
14
23
17
1
4
27
22
5
10
16
17
14
11
10
22
4
8
14
2
11
71
71
22
8
2
12
13
4
3
11
13
4
8
26
9
8
8
0
1
0
1
3
21
22
16
9
1
3
48
96
62
6
18
7
11
3
10
7
2
4
4
8
14
10
6
5
14
16
13
7
5
7
3
2
3
2
1
30
93
95
33
22
0
22
8
10
31
10
4
13
7
15
12
5
5
2
28
30
3
6
8
4
3
4
2
1
14
50
83
64
44
2
6
17
8
20
11
3
2
7
27
31
15
4
2
4
11
2
9
9
5
4
19
6
3
5
6
65
101
38
47
37
9
3
4
6
2
3
5
22
39
33
13
2
3
11
15
16
14
9
9
14
16
3
1
2
7
67
109
52
35
31
12
1
3
10
7
7
13
15
13
4
3
1
3
9
3
4
16
11
6
7
5
1
4
15
21
61
102
60
28
9
15
22
24
17
7
12
9
0
2
5
18
16
18
23
23
13
16
13
1
2
1
2
12
28
28
54
96
80
31
10
4
15
21
19
9
3
4
6
5
10
38
20
7
18
8
3
27
23
2
20
23
10
11
28
32
41
70
76
32
9
3
14
11
4
2
3
13
13
1
16
15
12
26
10
2
21
16
10
43
41
12
6
16
11
6
41
64
46
8
2
10
9
7
11
14
11
9
10
8
3
1
2
1
8
4
2
4
23
29
21
20
21
11
6
13
47
4
6
10
10
17
20
17
4
2
6
5
6
12
11
9
9
10
8
5
6
11
15
29
31
14
4
19
3
31
25
2
1
1
5
16
3
3
3
4
9
21
24
13
3
5
14
21
9
1
12
14
11
35
40
47
34
6
1
12
12
3
2
2
2
1
0
3
2
2
3
3
4
16
19
8
10
5
7
36
15
18
4
2
4
5
4
4
2
6
21
20
6
2
1
1
4
4
5
5
3
2
17
19
17
2
10
16
16
12
6
8
24
23
14
14
18
21
18
5
6
7
4
3
16
31
13
12
4
19
33
4
12
28
17
9
12
15
16
16
13
7
1
10
8
5
65
71
46
17
15
15
6
6
4
2
2
3
6
6
10
22
23
15
114
120
111
100
75
55
67
69
60
89
108
89
74
59
134
122
119
134
139
126
124
149
158
131
62
93
101
67
46
30
12
23
51
80
118
142
145
139
123
94
41
1
7
8
11
23
34
41
69
103
117
135
156
146
102
65
19
9
21
16
9
5
11
18
24
28
36
48
91
139
156
158
109
29
1
18
25
13
14
10
4
3
5
9
13
19
13
6
37
84
123
142
113
46
3
26
21
3
3
10
7
1
14
16
5
6
25
13
3
22
34
62
104
89
36
7
5
1
2
1
6
4
3
13
4
3
5
12
8
6
0
2
0
7
38
66
78
52
5
34
27
4
3
2
15
13
1
21
28
6
3
2
0
1
4
10
7
0
0
13
57
70
27
5
2
33
29
6
2
2
2
2
4
2
6
39
45
15
0
0
4
8
1
21
25
2
12
53
67
48
13
10
8
4
14
6
3
5
17
13
3
7
21
26
12
2
1
5
4
5
18
3
2
6
38
80
46
3
11
25
12
2
12
15
7
15
4
4
18
10
6
8
2
18
16
17
24
20
18
9
4
12
65
72
27
14
3
1
2
3
2
13
22
18
3
2
17
18
6
5
12
28
17
1
16
22
5
0
0
5
48
91
55
4
6
3
14
22
3
4
12
23
4
7
24
3
7
16
13
16
6
2
2
20
22
17
9
2
11
76
99
40
5
17
5
14
11
2
4
8
5
4
6
22
13
2
8
25
14
9
17
3
5
3
6
10
2
2
46
119
93
18
30
2
14
9
1
31
27
4
6
4
8
9
8
10
8
19
20
6
3
8
4
18
29
4
4
26
85
102
61
62
22
7
8
2
20
28
2
2
4
17
27
17
12
7
2
2
2
3
13
7
5
27
19
3
11
36
87
97
30
67
53
13
5
2
5
6
3
3
17
34
37
27
14
6
14
21
16
4
2
5
10
8
3
2
4
26
85
105
36
46
36
11
2
5
10
12
14
18
22
19
10
2
1
5
4
1
9
16
5
2
4
6
7
7
6
24
80
105
53
26
14
8
11
20
25
25
11
2
2
3
8
12
3
4
22
27
21
15
6
3
3
4
18
18
14
29
72
99
71
10
11
20
27
24
8
3
2
6
1
5
28
28
14
12
0
10
34
20
2
20
22
9
8
23
38
47
66
67
30
13
10
13
5
2
2
7
20
21
15
26
17
14
30
10
1
21
28
20
40
31
8
10
24
17
7
37
58
38
5
6
9
3
2
12
18
6
3
2
1
1
3
5
6
21
8
5
6
16
19
19
26
24
10
5
15
46
4
14
4
4
13
24
26
6
3
1
1
3
6
9
4
7
16
14
12
12
14
19
29
25
9
12
29
35
11
3
4
0
8
9
2
5
4
3
5
10
16
12
9
8
17
23
8
8
14
4
19
55
44
39
23
2
6
15
15
9
3
3
3
2
6
11
3
2
10
17
16
19
9
6
8
3
21
48
10
17
10
4
2
12
14
5
3
8
19
15
4
3
7
15
15
16
12
3
2
3
22
12
3
4
13
20
9
5
4
18
19
10
14
17
15
3
3
9
4
1
3
5
1
18
14
7
18
7
2
8
13
11
9
6
4
5
8
7
2
10
9
62
64
40
37
53
34
2
13
32
14
14
33
29
22
26
23
100
115
118
122
116
103
114
126
115
127
137
106
73
49
115
154
157
141
142
25
32
61
101
115
107
92
64
20
14
5
18
30
29
52
92
125
139
142
119
79
34
10
6
1
7
26
29
27
41
56
81
124
165
165
134
76
14
27
12
16
16
9
4
8
16
15
18
25
38
74
118
150
150
99
27
0
18
24
3
11
12
3
9
24
11
7
6
17
1
4
29
67
113
130
71
7
1
2
13
13
2
1
5
8
7
3
1
1
0
1
1
6
8
33
80
88
68
31
3
25
5
7
27
15
2
6
31
37
14
2
0
1
0
0
2
1
5
20
45
85
68
13
4
26
5
2
13
13
2
7
0
15
50
22
2
3
5
7
14
20
16
1
5
44
68
36
19
5
2
2
3
3
3
5
20
16
1
10
16
2
4
6
3
6
4
4
8
3
11
37
44
48
18
3
14
13
3
3
4
6
9
6
15
29
1
3
6
7
22
10
8
20
17
12
4
7
39
71
49
19
2
1
9
7
4
3
3
11
14
5
3
0
2
2
20
37
17
1
20
23
5
1
2
23
81
90
42
3
4
4
20
23
13
13
13
29
2
5
24
12
2
5
34
28
12
10
11
16
13
6
3
3
41
99
88
23
9
4
16
20
5
1
13
7
3
4
14
10
2
8
35
14
9
19
1
4
14
17
24
5
11
74
124
72
5
39
6
7
10
5
17
28
5
4
2
1
1
4
12
21
11
11
10
1
16
16
29
41
3
5
54
117
96
43
72
35
9
12
12
15
31
5
2
1
13
16
9
9
8
3
3
2
1
19
17
10
32
19
2
33
85
99
74
62
46
13
8
11
2
6
7
10
15
17
19
22
23
18
16
17
6
3
3
5
5
4
3
2
13
60
99
84
20
31
35
13
4
2
3
16
20
23
23
16
14
18
20
7
1
1
14
11
5
4
7
8
7
4
2
34
96
98
44
22
10
6
3
19
30
8
2
5
25
25
8
4
3
10
31
22
3
1
12
17
8
32
27
0
32
90
94
53
14
23
28
17
6
3
2
1
11
11
8
16
14
5
3
3
14
28
14
1
9
20
17
10
18
45
70
70
50
22
19
19
7
3
3
1
7
28
27
26
21
11
12
24
6
5
16
34
28
30
14
5
12
26
21
26
49
51
10
14
8
2
3
17
14
3
2
4
5
2
2
5
8
20
7
9
12
10
12
16
28
24
6
2
31
22
25
3
2
5
21
22
3
1
1
1
3
7
8
6
6
10
15
16
15
12
20
24
12
11
27
35
31
5
6
6
1
15
14
1
1
1
2
1
1
9
12
8
11
15
9
2
13
9
0
32
60
17
5
5
3
16
14
4
6
9
7
9
10
1
5
8
17
13
7
7
13
8
6
32
37
12
8
4
1
13
10
6
14
15
12
10
5
5
8
9
7
14
9
1
5
10
13
9
2
3
9
5
4
4
14
14
7
10
13
4
4
15
5
4
7
9
4
7
24
16
8
19
19
10
21
12
3
6
15
13
9
4
2
8
8
53
73
59
64
85
65
20
35
68
50
37
59
55
34
24
19
92
100
121
134
134
150
164
148
142
135
98
58
6
39
45
12
8
18
21
4
9
45
67
58
45
33
10
1
10
3
18
29
8
19
59
90
94
85
68
47
18
2
4
19
9
2
4
18
31
29
33
45
67
88
114
136
125
86
41
7
3
22
10
24
23
6
7
24
32
28
30
43
68
102
121
127
117
64
5
3
11
14
9
30
16
1
3
7
1
1
4
12
16
29
62
96
128
113
41
4
4
3
11
18
14
3
3
8
8
7
8
6
5
9
6
25
41
72
112
94
41
8
3
25
4
14
25
12
1
12
34
34
21
7
2
5
8
10
18
15
26
63
81
88
52
5
4
26
11
1
11
10
2
3
1
16
33
13
2
12
10
6
15
14
13
7
23
78
73
14
2
8
13
1
1
2
2
4
19
27
5
4
14
11
19
16
6
4
4
10
1
5
48
73
50
22
2
0
3
5
14
18
20
8
3
1
7
33
24
11
7
15
15
5
3
6
8
14
20
37
61
56
21
9
11
15
2
19
26
9
11
13
5
5
3
2
5
17
25
10
4
19
18
2
1
5
46
84
69
29
13
6
21
11
14
12
7
24
11
2
22
20
4
8
36
20
9
12
14
13
4
1
2
26
82
103
59
13
2
8
16
11
8
8
5
3
3
5
5
3
8
34
16
6
11
2
15
15
12
12
11
51
99
96
33
11
0
8
21
14
3
2
3
7
9
8
4
10
24
13
6
10
1
12
19
33
34
6
18
90
118
64
25
0
11
20
7
18
2
2
3
10
7
5
4
11
9
3
6
3
10
14
18
33
6
6
66
117
84
37
24
8
20
16
1
2
18
18
7
5
6
6
26
22
12
4
3
4
4
12
3
3
2
1
35
96
99
53
11
10
5
1
0
10
25
23
1
19
5
11
37
17
1
5
27
17
5
5
5
3
1
1
7
55
105
78
16
10
17
3
12
23
4
1
16
24
13
13
15
2
7
25
13
0
3
10
11
10
32
21
2
46
105
81
15
25
17
4
3
11
14
6
18
17
5
2
1
1
1
5
9
7
5
5
9
20
20
15
17
59
95
75
6
26
28
3
13
14
3
11
35
23
19
12
2
5
7
2
2
12
35
36
21
3
4
18
25
28
55
69
18
20
4
1
3
12
13
3
2
2
12
12
10
5
1
2
4
17
21
17
10
17
30
20
5
25
53
29
5
2
5
13
9
2
1
1
2
11
7
3
5
4
3
11
14
12
14
21
13
6
25
43
30
27
14
13
7
3
14
19
5
2
1
1
3
3
10
8
5
7
6
3
4
14
6
10
44
54
25
10
0
4
19
8
1
12
9
9
7
4
7
8
2
12
6
3
3
11
20
24
33
23
10
3
2
4
4
5
31
14
2
2
9
5
6
10
13
10
7
2
5
18
24
18
25
14
9
11
12
12
13
10
5
2
3
3
3
17
37
11
6
11
4
3
8
22
34
36
42
40
8
5
3
3
11
8
7
3
4
5
8
8
69
72
81
105
88
52
70
101
85
74
92
80
43
23
106
128
136
152
161
142
128
115
77
17
4
5
27
16
6
7
4
3
20
23
5
3
22
37
36
24
22
19
11
5
2
9
23
22
25
31
38
57
65
71
77
66
36
12
3
11
11
29
19
2
11
38
44
47
45
54
84
108
99
74
59
23
3
2
10
38
18
2
2
14
21
16
20
28
50
73
93
101
101
70
12
2
16
9
13
19
9
2
3
4
7
13
2
16
20
23
52
78
99
112
70
18
1
21
15
14
11
6
10
27
20
18
16
4
6
13
5
23
36
64
100
100
67
23
2
4
18
4
2
4
4
2
1
10
19
9
1
5
7
6
7
12
30
49
60
85
64
6
2
22
7
3
2
3
4
12
18
2
4
14
13
17
18
13
7
4
20
21
32
82
97
55
12
2
3
1
12
26
18
4
3
2
4
14
23
23
14
22
27
12
3
4
14
31
49
65
65
41
3
5
11
13
5
32
24
2
12
13
2
2
6
10
8
7
15
14
9
13
13
8
5
16
54
71
45
17
10
12
3
14
13
2
24
13
1
22
16
2
17
25
6
4
5
10
11
0
0
24
69
101
85
27
0
3
4
7
6
3
9
8
4
2
2
5
3
8
25
3
4
2
14
26
4
1
24
60
103
101
46
2
3
2
3
20
22
5
9
7
3
19
24
3
5
13
9
8
15
2
10
16
28
5
9
62
110
91
25
8
2
8
23
18
18
4
2
4
10
8
4
5
10
8
9
20
1
4
3
4
3
5
18
98
113
48
8
7
16
25
12
2
5
26
21
2
10
13
4
25
20
6
7
26
16
7
18
6
1
0
5
65
111
74
21
2
2
6
4
4
8
24
16
2
11
6
6
41
22
5
7
37
31
13
5
2
2
1
3
17
84
105
52
3
11
24
5
3
10
3
4
13
11
2
8
29
13
5
16
12
13
9
4
4
14
14
2
6
67
115
71
18
16
5
7
19
14
10
19
9
4
5
7
10
6
6
4
11
20
13
8
18
6
12
28
71
103
69
25
30
3
17
21
2
10
27
9
7
12
8
5
3
5
1
9
28
31
15
0
5
28
32
38
75
74
22
4
3
14
15
11
9
5
3
10
19
19
6
2
1
4
15
25
24
13
18
28
10
15
52
8
4
12
14
3
3
7
12
12
21
10
2
1
2
4
8
8
9
23
21
1
6
42
55
19
16
14
16
12
7
3
1
1
1
0
2
3
3
5
5
3
3
8
9
24
50
6
2
3
1
9
12
3
13
8
4
11
12
1
1
16
13
1
1
14
41
11
20
22
13
7
2
5
9
9
7
4
7
23
31
9
15
17
3
18
20
13
8
4
14
11
5
6
5
5
35
43
12
1
3
48
59
51
15
3
16
36
33
30
29
21
15
82
105
125
109
118
124
120
100
19
9
2
6
8
1
3
5
9
10
7
21
21
10
17
24
28
31
33
31
30
23
5
2
20
19
5
1
16
41
47
53
58
55
74
93
67
28
9
3
19
20
1
1
17
39
32
36
43
52
82
101
103
83
61
26
2
3
2
4
17
11
3
23
22
2
2
18
45
47
46
70
97
101
78
34
1
19
5
2
12
13
5
10
8
6
20
5
27
18
9
30
60
89
104
79
30
2
1
19
6
3
4
13
3
2
3
7
11
1
4
9
10
15
26
59
85
81
65
34
3
2
3
3
2
2
3
4
5
14
2
2
5
3
13
16
6
4
34
61
76
92
83
40
5
1
4
20
11
2
3
3
2
3
13
22
7
16
33
15
2
14
34
62
83
73
47
21
1
5
9
26
8
2
16
14
8
6
17
19
6
1
8
16
7
1
5
27
45
49
53
51
31
4
5
20
8
10
24
0
5
23
14
4
20
17
2
3
0
1
2
2
11
59
93
99
55
3
3
3
4
2
5
15
7
3
2
3
4
13
23
2
4
4
26
36
7
3
43
98
129
73
13
9
4
5
15
5
12
7
4
22
22
6
2
1
2
12
14
10
11
12
10
2
44
105
103
55
4
0
7
18
7
3
14
14
6
5
9
10
7
4
5
5
9
15
10
14
9
3
1
6
51
107
87
22
3
31
23
5
5
11
20
17
3
8
9
8
26
9
3
7
20
11
12
22
8
3
3
16
86
96
41
1
12
7
2
5
8
14
13
3
11
2
10
41
13
4
8
36
37
18
7
2
1
0
4
42
96
87
37
12
23
4
2
6
6
1
5
9
4
10
39
14
2
7
25
27
18
5
3
4
1
2
20
83
108
67
8
19
14
9
4
3
6
9
3
7
7
8
10
8
6
11
20
28
13
2
3
3
7
47
78
85
53
27
7
16
17
10
20
23
6
6
17
14
7
6
9
9
10
21
19
7
4
5
35
47
45
61
17
11
8
20
28
14
8
8
2
5
17
25
18
6
7
8
5
17
23
15
18
26
11
26
54
20
8
15
26
9
4
5
10
8
24
14
25
9
3
11
10
2
19
30
20
0
10
52
20
18
9
2
0
1
2
2
6
9
6
3
6
3
5
13
13
3
5
16
40
54
17
3
2
22
21
4
12
13
1
3
11
13
2
2
5
28
21
5
13
48
24
26
25
9
4
5
5
4
5
8
11
14
28
30
13
9
14
8
13
15
20
7
4
5
7
9
9
9
33
18
7
4
17
66
63
39
30
50
60
54
65
76
57
32
2
0
17
18
18
1
5
17
8
8
11
12
10
5
6
2
4
21
22
25
51
55
43
47
59
36
4
1
5
3
7
36
30
33
54
61
66
85
91
78
54
29
5
4
4
13
2
8
27
22
9
17
41
62
67
60
71
90
76
32
4
1
2
3
12
11
3
5
2
0
1
19
41
33
28
50
80
93
76
35
1
0
3
3
3
15
5
1
1
3
6
2
13
22
29
39
52
77
96
75
28
8
9
4
14
6
11
4
5
12
5
4
7
3
4
14
6
13
55
95
99
74
42
16
7
3
3
25
18
6
5
6
8
9
5
20
5
5
15
2
4
32
63
93
95
53
13
2
3
0
8
31
40
10
4
5
7
9
22
8
3
2
2
10
11
14
54
82
63
33
27
24
2
21
21
7
10
22
3
4
7
6
5
21
23
4
2
2
2
1
8
43
78
84
73
32
9
15
9
11
8
2
1
8
12
5
6
7
20
3
3
10
18
28
4
10
60
107
111
43
4
18
5
1
6
5
2
4
11
14
9
7
4
1
2
11
18
21
14
1
7
30
78
110
76
32
18
15
3
5
21
14
4
7
5
6
6
3
1
0
1
2
18
23
15
15
22
40
76
93
60
9
33
15
2
6
19
7
5
6
7
5
21
16
1
1
2
1
2
7
16
15
12
12
43
87
69
17
17
5
2
5
8
11
8
5
9
2
19
28
2
3
6
26
22
7
6
2
3
0
14
59
79
59
28
19
4
6
23
13
2
8
11
3
14
35
19
6
6
16
25
8
3
6
15
3
5
37
78
80
22
13
5
0
4
5
3
8
14
2
4
16
8
7
14
16
18
10
2
4
3
13
63
76
50
11
11
9
9
17
23
20
4
6
16
9
5
7
7
13
13
10
6
1
4
4
38
66
58
33
24
12
13
33
24
11
8
4
3
3
19
21
11
16
14
2
5
18
7
13
33
25
37
45
16
14
23
20
9
7
6
3
2
4
9
10
8
24
9
3
20
22
14
9
21
52
12
4
3
19
31
11
3
4
12
5
3
8
6
6
9
9
1
6
26
56
14
6
40
37
11
15
13
2
16
16
9
17
6
2
11
12
5
19
53
25
25
21
16
17
12
1
2
2
17
19
21
12
3
6
9
29
42
32
11
7
7
6
7
20
35
33
28
26
63
63
75
77
67
79
6
1
5
15
10
3
16
3
7
37
39
23
21
18
11
1
2
11
24
15
29
58
60
56
63
57
35
26
12
12
3
11
30
31
18
29
50
59
65
63
58
66
46
7
1
3
7
14
20
18
4
17
34
38
43
54
73
89
75
35
6
1
5
9
2
12
17
4
0
6
15
17
16
25
49
72
77
75
75
47
5
4
13
30
5
5
17
15
10
9
2
1
2
16
31
33
38
73
102
84
41
8
4
8
24
7
4
7
22
14
8
5
9
14
8
13
3
22
59
82
97
74
21
6
1
9
26
9
3
4
7
2
2
2
7
22
8
6
4
22
31
38
77
91
44
2
3
27
28
3
2
3
4
5
2
2
4
18
27
15
7
5
13
18
43
76
73
52
41
18
17
3
3
4
2
3
20
29
10
5
6
15
10
5
10
9
20
20
44
74
85
68
19
2
1
11
15
5
5
15
10
1
3
3
1
1
5
18
19
14
5
29
57
78
75
40
3
2
14
23
6
4
7
11
4
10
4
1
1
1
4
34
29
4
22
54
61
65
66
43
8
2
2
15
12
7
7
14
0
11
27
12
3
2
2
2
2
2
2
7
33
43
57
68
47
10
3
3
18
17
11
5
5
15
18
23
15
2
4
7
10
1
1
1
5
17
25
45
55
45
33
6
4
10
29
14
5
6
18
4
12
24
15
9
2
1
1
0
4
23
24
5
23
46
47
37
8
22
14
6
2
1
2
17
17
1
4
12
15
11
10
5
2
2
4
5
2
26
66
59
14
7
6
5
15
25
12
2
13
13
4
6
13
4
8
8
2
3
3
3
13
50
75
61
15
6
6
32
30
12
11
5
1
1
4
9
8
21
26
6
2
6
3
11
45
49
47
6
16
27
26
20
22
9
2
1
1
2
7
29
16
3
17
5
9
29
35
7
1
8
42
49
17
3
1
0
1
2
8
11
2
2
3
3
17
40
55
5
42
36
14
24
20
7
19
18
10
14
3
2
2
1
23
42
19
28
38
39
25
13
21
18
0
5
13
14
22
28
31
50
45
34
33
32
31
31
45
64
71
54
5
24
15
4
2
0
4
4
24
42
33
34
36
18
7
16
3
3
24
35
22
30
37
41
56
57
36
36
22
2
10
4
4
17
36
28
13
34
38
26
43
70
75
72
43
9
0
18
3
6
32
11
4
14
35
32
21
33
63
87
80
50
37
26
7
32
4
4
15
13
2
9
23
18
12
30
51
59
56
70
76
50
10
2
10
3
3
15
23
9
10
23
13
3
15
34
31
49
87
87
74
32
6
11
9
2
3
19
18
12
13
6
2
2
4
16
25
47
58
57
85
68
13
3
22
1
2
4
10
15
14
6
5
9
16
17
16
25
36
47
76
89
56
23
18
1
2
3
4
7
33
35
14
8
8
13
17
7
5
24
48
60
78
77
50
21
4
16
15
6
6
17
17
3
3
3
2
2
5
8
5
13
29
60
69
47
26
15
4
6
13
10
3
7
12
1
3
6
5
2
3
3
13
20
3
9
48
72
53
30
37
35
3
3
13
6
3
17
10
0
18
20
4
3
2
1
2
3
2
2
22
58
63
45
41
36
2
2
13
24
11
2
3
18
27
22
7
3
4
3
4
8
4
0
10
35
51
55
39
19
2
1
19
13
3
4
18
12
18
20
10
6
3
6
17
9
9
23
30
31
39
39
13
15
11
11
3
2
3
18
12
3
3
11
13
12
6
2
4
6
15
26
27
36
44
27
5
9
8
18
6
3
16
15
3
5
13
9
3
4
2
1
7
22
42
52
62
47
3
24
26
10
7
11
6
2
3
6
9
26
24
3
1
2
1
20
60
66
14
30
27
17
24
19
4
4
12
12
6
7
4
3
20
6
15
49
42
1
12
47
41
12
12
11
0
1
3
4
4
2
3
10
19
36
44
33
25
12
36
35
14
23
31
9
9
24
6
2
30
51
36
53
41
31
39
38
27
43
61
47
38
37
47
50
49
57
61
21
6
17
21
3
3
9
28
17
23
25
25
47
44
17
13
13
1
11
34
19
16
41
35
18
41
67
56
39
18
1
5
7
22
3
1
20
40
36
29
45
67
77
56
16
1
16
8
1
3
7
1
5
28
33
37
53
62
60
51
51
39
13
3
7
5
8
8
1
6
34
26
10
34
48
46
68
95
78
38
8
4
11
24
26
14
15
24
21
10
1
20
38
54
80
85
63
63
35
4
0
10
16
20
28
21
1
5
10
15
35
52
63
62
60
76
70
29
4
2
3
10
14
33
28
12
10
3
3
18
28
37
58
73
80
85
56
10
10
11
4
1
16
23
14
11
10
2
1
9
18
32
52
70
78
53
2
7
5
8
4
4
4
4
6
19
13
13
9
3
9
11
15
24
45
73
72
28
0
16
3
5
6
5
6
2
9
25
14
8
15
11
3
12
22
19
25
51
80
61
17
16
1
2
3
4
5
6
17
27
20
14
18
14
1
9
22
17
21
42
54
51
37
18
10
2
3
3
3
4
11
21
27
25
19
13
4
13
12
6
29
49
49
42
32
15
1
8
6
3
2
2
2
2
4
8
16
15
13
7
4
7
32
43
52
48
26
7
1
7
4
8
8
6
9
12
4
7
13
14
10
5
8
6
14
44
60
42
29
10
16
6
0
14
22
12
10
13
15
31
29
7
2
4
18
42
66
62
20
2
19
36
19
15
20
19
20
12
2
14
41
33
36
56
39
26
5
22
29
19
27
30
15
14
16
21
38
52
55
36
16
10
46
49
22
32
48
36
44
59
36
24
52
62
41
33
47
51
51
65
79
62
41
6
12
8
16
16
15
38
32
4
4
16
8
16
35
29
15
32
48
32
17
7
1
1
1
0
14
25
26
34
53
60
54
28
4
1
3
11
11
1
6
21
29
50
66
57
41
31
25
10
1
1
1
1
1
12
40
30
25
45
44
39
64
83
53
12
24
21
6
12
28
30
18
16
36
55
71
100
92
49
30
11
16
18
20
31
28
4
8
22
30
56
85
95
77
47
43
33
8
3
14
16
27
19
9
13
8
1
16
52
68
75
70
63
55
19
8
7
2
10
20
19
21
13
3
4
26
41
53
73
86
69
19
7
6
5
2
2
7
30
33
26
32
25
14
22
30
44
61
70
70
48
11
2
2
5
10
5
8
31
33
21
29
32
15
12
30
48
51
47
60
72
36
2
2
2
7
10
15
18
22
19
20
30
18
6
24
37
41
58
70
59
30
5
3
2
2
1
2
15
33
33
29
31
21
9
19
15
21
65
83
60
32
8
1
4
2
4
11
17
21
24
27
25
16
10
1
20
57
64
61
45
9
2
4
14
8
0
2
6
16
21
24
20
17
26
24
21
47
56
29
9
3
15
32
25
27
27
27
37
41
24
11
21
39
51
48
7
16
47
42
44
43
27
25
22
10
29
68
63
47
18
7
27
40
41
46
50
40
38
37
45
70
81
60
43
45
21
34
60
55
58
68
53
51
63
6
10
21
21
13
18
25
3
2
13
8
11
27
41
37
30
10
1
3
16
11
15
45
58
38
16
12
8
4
0
1
20
38
26
31
43
27
16
44
56
23
8
0
2
26
32
18
24
44
51
59
84
75
25
3
9
9
26
30
9
15
30
37
60
81
88
65
24
5
5
6
25
21
7
21
18
3
22
53
69
62
44
27
19
8
2
3
7
18
19
20
13
19
45
52
50
61
69
33
7
11
0
5
25
44
36
33
41
36
29
42
53
61
72
58
33
11
2
17
20
18
26
44
44
32
32
23
18
35
58
71
65
42
34
31
7
14
16
20
16
25
19
19
22
21
30
49
52
54
74
74
46
14
3
8
5
18
33
30
32
44
33
24
36
32
36
82
95
61
21
4
25
12
20
34
31
36
49
37
27
25
21
35
67
66
50
24
4
15
22
16
10
20
36
39
32
30
38
49
44
28
30
31
9
8
17
24
32
45
47
40
39
52
42
29
32
44
39
38
46
66
66
47
41
37
23
36
73
73
18
35
46
54
60
57
45
41
52
83
80
16
5
5
26
37
20
29
17
26
30
6
1
2
21
28
17
22
30
30
28
50
41
20
27
15
19
24
29
46
49
46
40
15
29
23
10
20
23
26
34
42
44
31
17
4
8
9
18
30
32
35
45
48
28
35
29
4
5
23
42
36
34
36
32
34
52
59
54
53
25
0
4
10
17
40
51
40
21
6
20
55
71
70
53
21
1
0
15
8
22
20
10
13
31
55
68
57
52
61
54
28
13
15
27
29
35
53
47
45
56
44
41
71
79
51
13
32
40
49
66
50
31
33
35
45
60
51
30
30
21
29
54
49
31
28
45
58
46
21
9
29
56
61
47
46
54
43
29
24
25
37
32
19
9
31
37
26
25
23
12
6
31
47
38
23
15
21
41
39
33
22
2
6
16
54
43
12
0
24
57
55
44
21
1
1
6
19
19
8
11
37
63
63
41
31
31
27
21
29
39
48
49
54
58
39
26
42
46
40
49
64
52
32
26
27
33
42
58
52
22
18
36
44
25
12
3
9
21
22
12
7
2
27
39
29
14
13
12
32
45
37
15
34
36
47
44
19
