# Supplementary material for: Evaluating flow modulating treatment response in intracranial aneurysms using black-blood MRI in vitro
Source: Commun Med (Lond). 2026 Mar 27;6:170. doi: 10.1038/s43856-026-01413-z (PMC13031954; doi:10.1038/s43856-026-01413-z)
Supplement: Supplementary file 8 — Supplementary Data 5 [file 43856_2026_1413_MOESM8_ESM.zip › Data_Figure_8ab_Sup_Figure_6ab/BB2/with mesh 2 (FD4)/2_BB2_vessel_array.txt]

8
2
5
5
9
7
5
4
5
4
4
9
8
6
6
7
4
2
23
8
4
18
23
13
16
20
6
3
2
5
4
17
12
11
12
7
3
13
17
5
2
2
4
10
21
7
8
17
2
4
5
5
16
9
11
1
2
3
2
2
5
16
5
2
18
11
6
4
4
4
7
21
18
7
3
6
4
14
17
4
5
7
15
10
7
9
10
23
20
19
26
31
20
8
5
5
5
3
22
13
1
14
41
44
19
6
7
7
10
16
7
4
2
5
1
10
12
8
10
13
8
5
4
4
6
16
2
9
34
15
2
2
4
3
17
13
6
5
4
6
21
9
11
5
16
19
7
5
18
13
10
8
5
6
6
7
7
3
19
14
3
8
13
3
6
6
3
3
2
5
11
9
8
12
12
9
4
4
8
20
1
4
24
25
12
14
25
15
5
2
4
11
9
4
11
13
7
2
7
11
11
7
3
5
6
15
11
6
8
5
5
12
11
11
8
9
1
2
4
2
3
10
12
6
7
19
3
4
10
9
4
6
11
11
9
1
12
16
8
7
9
11
14
9
5
9
16
18
19
23
35
29
8
7
4
2
3
23
14
3
19
36
23
11
6
9
12
7
8
11
8
5
4
3
9
13
20
20
23
23
8
5
9
13
22
3
7
38
14
8
6
2
0
18
16
2
5
7
5
8
13
5
10
24
21
17
29
13
4
4
5
3
5
8
10
20
17
5
14
25
7
6
7
4
2
2
10
14
7
6
6
6
7
6
1
19
16
3
6
26
18
7
15
23
19
8
3
18
21
5
3
9
21
10
2
4
10
13
8
4
4
2
5
8
7
4
2
5
12
10
5
4
5
3
5
5
2
1
11
10
2
15
12
4
3
18
20
3
5
4
3
3
3
16
11
7
5
6
7
17
19
4
8
9
8
9
13
26
20
3
8
6
3
5
21
14
4
13
25
22
7
4
11
19
15
12
10
7
8
3
3
8
7
6
8
10
20
25
9
13
17
19
2
7
36
17
4
8
13
5
15
12
0
10
14
1
6
11
7
13
30
23
17
25
11
4
3
3
2
1
6
14
17
13
8
5
9
17
9
5
2
2
2
0
8
19
15
10
7
5
6
5
4
8
20
4
1
18
30
12
5
11
18
21
9
2
14
28
5
1
17
28
9
4
10
16
14
5
2
17
4
1
8
13
4
7
6
2
1
4
4
3
2
7
6
3
2
8
14
6
4
16
11
5
4
15
24
3
9
7
5
3
8
10
3
2
4
6
4
13
18
2
3
6
3
2
4
11
13
2
5
5
4
4
22
24
10
10
15
19
17
9
12
22
28
20
8
12
12
12
12
11
5
4
8
8
11
27
20
10
14
11
2
6
28
19
7
19
19
8
11
9
11
14
6
4
4
12
16
20
22
11
9
12
10
5
7
10
3
1
9
15
17
13
5
5
6
8
7
6
2
2
2
2
19
22
15
16
5
4
16
7
3
6
14
11
2
3
27
29
13
5
5
12
22
15
3
12
25
3
4
30
32
9
3
11
21
19
11
4
11
7
2
13
11
2
6
16
13
3
6
10
11
5
4
3
8
9
0
7
10
6
10
12
3
5
10
11
2
4
6
5
4
9
15
8
2
3
4
5
4
10
15
3
3
10
12
6
4
6
17
6
1
16
10
7
26
28
24
11
7
14
24
20
11
18
28
13
11
23
16
13
14
14
5
4
11
10
7
18
21
8
10
3
3
6
25
25
9
13
12
8
10
12
16
20
9
2
4
4
16
21
13
7
7
5
7
7
4
13
6
1
3
9
16
18
10
2
7
9
5
5
6
8
2
1
2
14
14
13
22
9
3
9
7
3
10
19
5
2
4
20
25
20
15
4
1
11
15
10
6
9
4
8
29
25
12
3
4
22
20
17
10
6
6
10
19
8
3
4
14
22
2
6
17
17
4
2
3
19
16
2
3
15
5
3
9
16
17
11
3
5
12
9
6
3
4
10
16
13
5
3
6
6
6
11
12
2
5
9
22
8
3
7
18
7
0
15
14
13
25
26
24
15
5
7
22
20
9
11
11
7
24
25
8
5
5
8
4
4
7
12
10
9
9
7
7
2
5
5
20
24
4
5
9
10
10
10
10
17
6
3
3
4
18
21
9
3
3
6
9
7
4
11
5
2
3
6
19
19
10
6
3
3
6
7
4
12
3
2
4
5
3
5
20
18
4
3
3
5
8
15
4
2
2
3
7
20
20
12
4
2
6
10
9
5
6
3
4
13
16
16
6
3
15
13
10
14
5
3
9
15
15
4
5
4
18
2
7
16
11
13
4
3
5
18
19
6
6
9
10
3
4
18
21
4
4
10
17
7
9
17
7
5
13
13
10
12
15
13
8
10
13
7
2
6
10
18
13
7
9
12
3
2
11
15
21
18
16
13
9
10
17
17
10
7
6
9
28
21
1
3
10
12
6
5
4
7
12
10
6
4
4
1
11
14
14
17
7
8
11
13
12
7
6
10
9
4
5
3
7
14
13
13
15
18
14
6
3
7
6
5
3
4
9
12
13
17
20
17
12
7
2
7
2
4
3
2
3
4
11
16
12
10
7
5
5
15
4
3
3
3
3
9
16
12
11
7
2
3
6
9
18
6
5
7
8
13
12
1
7
8
3
14
6
3
3
6
11
14
7
4
14
3
3
19
2
2
3
8
14
10
8
12
2
3
15
2
5
12
10
3
13
16
10
14
4
5
15
9
7
16
8
4
10
26
20
5
15
19
5
5
4
8
13
14
9
6
3
2
6
11
9
15
7
9
11
11
12
16
19
20
14
5
8
29
16
4
4
9
13
12
13
12
7
11
10
6
2
6
5
13
18
14
11
10
17
16
13
12
9
5
5
17
12
11
8
5
9
13
23
31
31
16
2
3
4
18
14
6
4
4
8
12
20
31
29
14
3
1
2
9
14
5
2
3
6
9
11
14
14
10
5
3
12
7
12
10
3
3
8
10
7
11
11
7
3
7
24
19
12
7
7
14
15
2
6
9
5
7
4
2
2
4
10
22
11
4
6
5
2
17
2
2
2
13
25
8
4
9
4
4
18
5
5
10
3
2
26
15
7
16
1
4
7
8
11
14
2
4
20
15
7
21
19
4
4
4
3
5
10
7
4
3
4
15
11
8
9
3
4
12
11
11
21
26
28
28
15
13
25
10
5
4
8
11
15
20
9
9
15
12
5
2
11
11
11
13
13
3
11
25
19
13
15
8
2
2
20
15
11
10
5
4
12
25
30
28
17
6
10
5
25
15
4
3
4
8
11
16
18
13
3
1
5
4
18
18
4
1
4
9
10
11
12
10
9
8
9
9
2
17
18
1
6
21
8
6
7
5
5
5
5
19
19
18
12
11
22
19
0
8
15
2
4
4
2
2
4
11
24
17
8
6
5
3
16
2
2
2
10
24
11
5
6
3
14
17
4
6
7
5
4
18
12
7
23
10
7
25
6
15
10
6
1
5
10
13
24
13
2
5
2
2
3
2
1
2
5
14
13
8
5
2
3
13
9
9
25
26
19
30
26
8
4
6
11
10
10
13
19
4
8
21
12
8
11
21
20
8
8
6
2
14
25
14
13
24
8
1
4
20
15
4
11
8
4
12
18
18
21
22
12
15
2
8
6
5
10
7
6
7
7
5
4
5
3
1
4
13
10
1
1
4
9
11
8
10
7
3
4
18
7
4
12
12
1
16
30
12
3
15
4
3
3
6
8
17
19
14
13
23
23
3
9
20
6
5
12
5
3
3
3
4
16
18
14
8
9
10
11
8
4
3
6
10
8
6
5
7
17
16
4
4
6
5
3
6
9
5
24
22
6
11
7
13
10
5
2
2
6
14
18
17
4
4
3
2
2
2
2
3
6
5
6
10
1
2
7
13
4
6
29
28
5
12
18
3
4
16
14
7
5
6
15
7
3
10
10
6
8
17
27
27
10
7
6
3
16
19
6
13
32
7
4
3
15
15
3
7
8
4
15
15
5
12
29
12
10
2
6
7
8
11
11
5
2
1
1
3
6
4
4
3
5
7
12
10
5
7
7
5
10
11
3
3
14
4
5
8
6
5
22
28
9
4
16
6
5
2
8
3
24
23
10
9
19
21
5
5
19
9
9
13
20
18
14
9
6
7
12
13
8
12
13
10
16
3
4
4
5
7
8
6
4
14
15
5
3
4
4
2
5
13
11
2
16
18
2
10
8
9
5
6
3
4
9
13
10
18
14
2
3
4
4
2
0
11
8
2
1
4
3
4
8
10
4
10
33
31
3
3
6
3
2
8
11
9
6
7
15
9
1
6
4
3
6
23
26
13
12
8
1
20
19
1
12
26
4
6
1
11
22
6
5
7
8
21
15
1
14
23
7
6
14
11
2
3
12
15
8
3
1
1
1
1
1
1
6
2
17
23
10
8
10
6
3
3
2
1
1
3
7
6
9
6
25
11
5
4
7
4
2
5
7
13
34
22
5
6
15
9
4
6
17
13
11
13
15
30
21
7
3
4
9
8
3
12
8
9
17
15
6
3
5
10
7
4
7
7
10
17
9
6
16
8
3
17
24
9
7
7
4
1
24
13
13
5
8
6
7
19
19
5
10
18
2
16
10
8
8
4
9
8
2
3
5
3
4
6
8
9
18
33
32
13
6
4
4
11
6
7
10
15
20
20
15
14
14
8
4
6
15
21
12
16
8
3
26
20
1
13
16
3
6
10
33
14
7
7
13
29
17
3
13
15
3
3
4
9
11
17
12
4
3
6
10
9
3
2
3
7
24
12
3
7
13
9
5
6
8
5
4
4
11
4
9
8
22
2
5
3
4
4
7
14
7
30
38
13
11
25
14
3
2
11
18
15
12
11
15
25
10
6
4
8
13
5
8
17
0
12
6
16
12
4
9
20
4
5
6
2
22
20
11
13
26
8
2
18
36
16
18
7
3
3
33
14
5
14
11
14
25
18
3
6
17
2
22
21
18
14
10
8
8
5
3
4
6
6
5
4
9
18
27
32
28
14
6
3
17
12
8
3
19
31
24
13
21
23
12
6
5
16
15
9
12
5
3
30
24
1
3
12
10
8
23
32
12
7
6
16
34
20
5
9
9
6
3
5
11
14
14
9
5
6
7
8
14
10
3
2
12
13
2
4
4
12
9
8
9
21
12
1
5
15
2
4
4
23
16
3
3
5
4
1
14
13
37
21
3
24
41
16
2
5
15
23
21
7
8
21
4
2
11
18
17
18
7
12
23
3
9
30
15
15
8
2
13
30
6
3
4
4
29
26
8
11
17
5
3
5
25
23
13
6
3
4
23
14
6
2
14
20
26
14
3
4
14
5
18
22
24
18
12
7
7
7
5
3
12
6
3
8
18
18
22
23
20
7
3
13
20
19
9
16
34
24
7
15
29
19
8
8
20
8
3
7
5
3
23
26
7
5
5
12
11
26
19
3
5
5
13
33
19
4
2
7
10
13
10
7
4
7
9
8
7
5
2
11
11
6
4
14
8
3
1
2
7
10
7
8
22
17
3
3
15
4
1
3
27
27
9
4
6
5
1
4
21
29
2
2
23
41
18
5
8
11
21
19
0
6
5
2
20
22
20
21
10
3
17
9
7
29
12
14
3
2
15
33
7
2
2
5
28
26
4
4
4
4
4
5
3
19
2
3
2
10
7
2
2
3
5
27
27
13
5
3
5
4
12
18
33
23
6
4
4
12
7
2
15
10
6
9
19
19
14
10
10
8
3
11
20
26
18
13
27
23
6
9
27
21
5
9
18
2
5
5
9
4
8
21
17
6
4
3
6
17
4
4
5
6
16
28
20
8
4
4
6
13
7
7
4
5
10
5
7
8
5
6
8
5
4
3
11
7
10
9
3
6
10
7
7
11
13
2
3
3
13
6
3
9
14
16
14
9
7
3
4
11
17
21
3
4
9
28
14
14
18
7
6
10
3
5
5
2
4
8
5
13
25
7
8
18
9
18
8
12
2
2
3
7
6
6
6
14
18
28
4
1
3
7
10
6
3
15
3
1
6
8
4
3
6
7
35
28
8
5
6
5
5
16
35
30
7
5
12
23
7
3
12
9
5
4
11
24
19
11
6
6
4
12
17
22
14
7
15
25
12
8
21
17
2
2
7
2
6
7
17
12
5
10
15
18
13
2
2
16
2
6
7
13
20
17
8
11
8
2
2
2
2
10
10
6
3
12
21
15
5
3
3
6
5
2
1
5
4
6
13
10
9
15
8
4
4
12
5
1
1
5
6
7
16
6
3
13
13
6
2
4
5
5
3
20
6
4
10
14
2
17
30
6
3
15
12
5
7
3
4
7
0
8
23
23
16
14
11
11
9
14
2
1
2
5
13
13
11
12
10
29
2
1
2
10
12
12
2
13
3
3
6
2
12
13
36
23
7
8
5
14
17
14
29
29
11
6
25
11
8
5
6
4
5
5
6
26
31
18
15
12
5
14
9
6
5
8
21
20
20
30
25
7
1
1
4
4
10
24
19
4
2
7
22
26
8
1
18
4
4
9
19
18
6
4
10
5
4
4
1
1
17
16
5
7
19
34
17
3
4
7
10
5
2
1
6
6
3
4
9
10
14
8
3
5
17
6
2
2
4
8
13
12
4
0
13
10
2
2
3
2
6
11
21
20
12
11
7
3
26
28
2
4
21
21
14
20
11
10
7
4
8
16
12
6
21
10
8
20
18
6
3
4
5
6
6
4
9
20
23
6
3
5
10
10
15
6
4
22
2
5
6
4
11
25
18
17
13
11
7
18
21
11
17
24
16
7
24
6
10
4
4
3
3
5
7
23
30
26
25
16
4
7
4
3
4
6
11
17
29
41
31
9
2
2
3
6
13
19
18
3
0
0
14
22
13
3
1
16
4
4
12
19
14
2
15
27
13
2
3
1
1
14
16
6
5
18
22
10
4
8
14
16
7
2
1
15
15
6
4
3
4
7
7
3
9
21
10
2
2
4
4
10
8
6
5
21
10
3
6
7
3
4
9
19
21
8
8
7
9
28
21
3
11
24
15
7
11
19
9
8
8
7
11
20
14
9
19
13
11
24
15
5
4
4
11
18
15
3
4
26
35
18
9
5
5
16
7
13
14
0
25
7
6
5
5
7
30
12
9
16
13
9
16
20
5
3
22
19
0
3
9
17
12
5
6
3
4
9
16
12
14
24
11
3
8
6
6
6
6
6
9
30
37
24
4
3
6
8
10
13
18
7
4
0
8
7
7
4
3
9
4
5
15
18
10
4
22
36
19
4
5
2
2
7
12
4
2
4
5
3
4
7
17
18
8
1
3
11
13
5
2
2
2
6
9
2
11
28
14
2
5
8
6
5
2
3
1
17
15
2
4
8
4
2
3
22
4
2
5
15
24
20
7
21
23
6
2
4
12
0
1
3
6
16
26
26
21
14
7
12
21
11
1
2
4
20
31
23
5
1
21
37
22
14
3
2
7
5
9
21
5
21
16
6
1
5
9
30
10
3
16
16
15
18
18
9
2
20
22
5
6
10
14
14
13
10
10
2
5
4
15
8
7
10
4
4
14
12
12
10
7
5
5
20
21
14
3
2
8
11
11
9
19
17
2
1
3
4
6
9
7
7
7
10
17
16
13
12
17
30
18
1
6
8
1
4
11
2
1
1
3
3
6
10
13
15
4
6
4
10
7
3
2
3
2
2
3
4
13
25
13
7
8
16
16
5
1
2
4
7
19
12
1
4
9
8
6
24
6
2
12
14
17
17
8
13
15
2
4
3
16
7
2
2
4
14
24
21
16
10
4
11
5
3
2
4
17
15
9
12
4
10
25
32
19
2
2
4
5
16
25
13
16
16
1
2
1
19
19
16
6
18
17
18
21
11
6
4
24
25
11
11
13
13
10
7
7
4
7
5
15
14
5
4
4
3
7
20
14
12
12
11
10
10
14
13
7
6
6
5
11
14
11
15
18
3
2
10
5
4
10
5
7
10
20
19
17
18
18
26
15
3
5
13
2
16
3
2
2
2
3
6
7
4
4
2
4
3
7
3
3
4
2
1
3
8
20
19
12
6
4
22
6
3
3
4
3
10
25
16
7
8
6
4
19
8
7
17
12
9
16
9
2
9
5
3
3
15
14
11
7
4
13
21
12
8
5
3
4
6
8
3
3
7
5
1
13
3
4
15
25
2
2
5
8
21
31
14
11
6
1
2
7
12
16
27
11
17
15
13
13
7
9
26
26
14
12
14
11
7
5
2
5
9
5
19
18
5
2
3
3
5
17
9
9
12
16
22
22
22
17
5
3
4
4
9
21
12
11
9
3
6
18
3
3
16
9
6
5
23
24
20
18
23
29
16
4
6
19
5
22
5
3
3
2
3
9
7
3
8
9
6
3
6
2
5
4
0
0
7
20
27
23
11
2
3
18
3
2
2
2
1
7
30
25
9
5
2
2
23
17
16
16
8
3
12
6
4
13
17
3
2
19
26
19
10
6
13
24
16
5
7
9
1
4
10
15
10
6
14
14
4
3
4
2
18
29
8
3
5
8
8
20
12
12
3
3
4
6
3
8
27
7
10
8
12
5
3
5
4
11
24
23
12
7
7
7
7
3
3
4
8
2
22
18
7
7
3
14
13
7
5
8
13
21
31
25
21
17
4
3
4
4
6
21
14
5
1
0
16
18
3
4
27
16
4
4
23
34
23
8
22
37
17
2
17
34
13
14
3
3
4
4
4
10
12
2
12
16
5
1
3
2
5
7
5
7
17
20
16
12
6
2
1
10
3
2
3
5
6
12
21
17
10
4
1
4
30
25
14
10
8
5
7
5
4
17
25
7
4
35
32
16
4
5
16
20
15
10
18
17
4
4
15
17
9
5
15
17
10
10
9
3
21
25
18
3
6
17
8
4
5
14
29
5
3
5
10
2
2
14
22
11
10
8
7
5
6
3
3
11
18
16
10
7
5
7
5
5
1
3
4
2
19
12
6
6
4
17
22
5
3
7
13
24
29
16
13
11
3
4
8
2
7
22
18
5
3
0
16
15
4
5
33
19
1
6
28
40
26
1
12
42
20
3
18
38
19
2
2
11
17
5
0
11
21
3
4
13
6
2
3
2
1
5
7
10
13
6
2
2
3
2
1
10
5
1
3
10
11
7
3
1
1
1
2
11
30
28
10
3
12
10
5
6
4
13
21
6
4
32
28
11
1
6
19
22
19
18
20
19
6
5
21
20
4
1
11
20
19
20
9
0
21
22
20
2
2
18
18
3
4
13
34
13
4
4
7
4
3
9
23
11
8
5
3
2
4
5
8
11
15
13
11
8
8
11
8
7
4
3
4
3
11
5
3
3
5
8
15
4
4
6
18
22
15
15
12
6
5
3
5
3
11
19
21
11
1
2
5
10
4
6
31
18
5
16
32
34
24
3
6
35
26
3
8
30
18
8
10
13
11
5
4
8
29
9
1
6
9
5
2
4
3
2
3
6
8
7
4
2
9
11
6
3
3
12
7
3
1
14
15
3
2
2
3
3
5
8
12
17
25
10
5
16
16
1
5
6
3
3
5
8
17
21
11
4
10
23
22
17
15
15
16
6
7
21
24
6
2
9
23
18
15
12
8
18
23
23
4
3
5
6
3
8
18
29
20
15
7
3
3
4
19
29
8
12
4
3
6
4
6
14
13
18
16
9
13
10
12
14
3
2
3
3
3
3
5
8
10
4
2
1
3
4
4
4
6
16
22
26
16
5
14
11
6
7
12
19
23
14
8
4
3
6
4
6
27
13
12
26
29
25
21
16
9
26
29
3
3
13
12
1
13
13
9
8
10
9
9
25
16
2
3
9
9
3
3
6
3
2
7
10
8
7
4
4
6
7
5
3
6
10
5
3
8
17
6
4
2
10
7
5
5
7
6
11
11
7
11
15
5
8
12
11
9
8
10
9
4
9
12
7
11
24
23
12
7
8
10
9
13
22
27
7
2
11
22
9
10
17
11
13
25
25
22
3
3
3
3
5
17
17
17
21
17
10
6
3
5
25
34
7
8
4
2
4
6
11
15
9
22
22
7
7
9
16
10
2
5
1
3
4
4
6
19
20
9
2
5
6
5
3
3
4
10
25
36
18
2
17
25
21
12
11
15
19
12
13
3
7
5
4
5
23
14
10
27
28
16
19
31
25
15
22
13
4
6
7
2
9
10
5
4
20
20
5
16
17
11
7
3
6
5
4
17
1
2
4
6
5
10
15
12
10
6
3
3
3
8
6
7
5
8
8
2
8
15
12
7
7
8
5
4
7
9
7
7
7
9
15
16
13
8
16
18
8
13
10
6
18
19
13
7
4
4
5
20
25
23
3
4
20
16
7
14
15
2
2
20
18
12
9
12
9
4
4
16
15
15
20
20
14
6
4
4
20
33
7
5
6
1
16
5
7
14
12
5
24
8
3
8
16
8
2
6
10
10
5
4
26
32
10
1
5
7
6
2
12
7
6
24
35
14
1
7
22
25
6
10
9
0
12
18
1
1
4
7
18
15
2
20
30
15
16
40
38
11
6
12
5
3
4
4
4
9
5
4
22
26
8
5
13
21
15
3
2
2
5
21
3
2
2
4
3
6
15
22
19
9
6
4
5
5
5
15
3
2
3
3
10
20
18
8
11
16
3
4
2
4
2
2
3
5
8
12
16
7
14
29
14
14
7
3
10
13
11
9
8
5
2
12
18
12
5
14
23
16
9
18
14
5
2
10
7
11
22
24
10
6
6
9
14
16
17
25
23
10
6
5
14
25
9
1
6
4
8
6
9
13
5
18
12
3
8
14
7
2
3
15
13
7
3
22
32
9
2
3
4
7
3
8
17
7
20
24
8
1
5
6
9
10
13
6
5
0
20
21
6
1
6
7
10
3
9
32
24
13
32
41
16
3
4
8
2
2
5
5
12
5
8
13
26
19
4
4
19
23
8
2
2
2
14
10
8
9
8
4
2
5
18
17
11
9
8
8
5
4
7
6
4
3
3
5
17
15
1
10
22
6
2
3
3
3
11
9
5
9
19
5
8
25
14
13
4
4
11
20
17
13
10
6
3
6
25
7
3
6
24
22
11
9
22
12
4
6
4
1
11
34
28
9
2
6
7
17
17
13
22
27
14
6
6
13
21
17
7
3
5
4
4
4
5
21
17
16
6
3
5
19
22
7
3
10
12
10
3
8
20
7
3
4
3
14
3
2
10
6
12
17
5
4
4
3
4
17
21
9
7
5
6
19
15
7
4
2
4
5
33
36
16
20
34
15
7
4
16
4
2
5
14
13
16
12
21
30
11
0
15
26
9
2
2
5
5
10
5
14
17
5
1
1
6
5
5
3
10
16
2
4
8
5
1
2
2
10
9
6
6
17
10
5
3
3
3
16
20
5
6
12
8
7
15
6
13
4
3
7
24
27
19
11
5
4
12
25
2
1
6
17
17
12
11
13
12
2
7
13
2
11
30
27
9
4
2
13
16
13
2
13
21
24
17
10
9
18
22
9
1
6
5
6
4
3
7
22
24
14
5
10
16
24
26
15
2
6
5
17
25
16
18
5
3
11
4
17
13
3
3
7
26
21
6
8
8
3
2
15
20
17
2
8
16
11
8
12
6
2
3
17
9
30
39
17
16
21
8
4
14
18
2
2
14
24
25
26
6
14
34
16
2
16
21
5
2
3
2
1
1
4
17
14
3
1
13
8
3
2
5
19
1
1
4
7
7
4
2
13
12
4
3
6
8
5
2
2
5
12
23
15
3
7
6
4
7
5
9
6
2
4
22
36
26
7
4
5
15
21
2
7
6
9
9
16
21
15
6
4
7
26
8
14
20
19
10
8
5
19
18
7
5
13
19
16
11
10
15
22
23
5
3
3
2
3
5
6
18
17
11
5
7
22
24
18
13
5
2
10
4
11
36
36
22
3
4
6
4
14
14
3
2
13
35
24
4
5
9
5
2
17
23
15
2
9
32
25
3
5
11
8
11
15
21
27
31
13
15
31
15
2
16
15
2
4
14
27
30
28
4
11
31
15
1
18
16
5
5
6
6
12
20
1
6
18
13
4
18
12
2
3
13
16
3
5
12
17
11
2
2
18
18
2
3
9
4
2
2
4
7
10
15
12
6
3
2
6
6
8
10
6
3
6
23
32
25
8
2
3
12
15
27
18
9
4
4
10
28
26
6
4
6
30
15
12
12
7
3
9
7
16
14
9
17
6
13
7
3
5
12
22
25
8
3
3
3
3
8
11
16
16
10
6
27
22
6
8
4
1
13
3
5
39
46
20
4
2
1
1
15
3
2
9
36
26
3
2
4
7
6
21
19
6
1
7
35
28
1
2
15
19
13
7
27
24
19
11
20
37
23
1
3
12
8
9
7
25
26
21
6
13
33
16
1
15
17
9
9
9
10
21
21
3
7
11
3
3
18
8
4
13
15
3
4
22
23
5
6
5
1
20
18
2
6
19
3
2
3
6
4
6
10
3
5
8
12
8
3
23
17
8
6
12
22
23
20
6
5
4
4
3
20
4
2
3
7
33
34
8
2
6
28
27
6
5
7
4
1
7
7
8
11
13
30
13
2
4
2
3
10
16
26
16
5
3
3
3
6
10
11
9
5
8
26
23
11
13
13
1
10
2
5
29
37
13
4
2
3
4
11
3
2
6
31
25
5
1
2
5
7
16
15
3
2
5
26
23
4
2
17
23
17
5
24
20
9
13
20
29
24
5
4
5
5
11
14
20
17
12
9
16
30
21
2
8
20
11
10
13
8
8
4
1
2
10
8
3
1
9
13
16
18
12
4
4
2
19
14
4
6
10
1
14
16
5
7
16
9
5
7
14
3
3
8
7
3
8
20
20
8
6
29
19
2
4
21
23
23
22
11
7
9
8
6
17
3
3
5
10
34
35
7
2
8
23
13
1
3
4
8
5
4
4
6
13
26
40
3
5
9
2
4
6
8
27
29
11
2
1
2
5
9
10
11
5
13
17
24
22
22
15
2
8
10
18
24
9
7
9
3
7
7
4
1
5
25
25
14
6
4
2
3
21
20
5
5
8
15
12
9
8
8
21
20
4
21
15
11
16
21
22
23
16
7
3
6
7
22
17
7
5
17
21
23
21
8
7
23
17
4
8
6
2
2
2
4
6
5
3
1
1
10
28
20
12
7
8
4
5
4
5
5
4
1
10
12
8
9
11
11
4
6
15
3
8
11
9
7
11
18
17
10
7
7
19
16
5
4
24
26
27
27
17
5
8
7
4
15
2
4
19
21
25
23
6
5
14
17
11
3
3
5
9
13
11
5
7
17
30
32
5
15
12
4
6
3
23
32
12
10
4
5
6
3
7
14
4
7
4
17
28
21
8
3
17
13
9
9
14
19
13
6
6
12
14
13
11
20
17
15
12
3
4
7
21
10
10
12
11
8
9
9
6
24
21
0
14
4
5
14
20
20
19
16
15
8
13
25
10
13
3
5
21
20
18
20
11
6
27
21
5
3
3
3
3
5
6
5
4
4
1
1
10
31
24
13
11
3
4
16
4
4
3
1
0
9
8
7
8
9
17
2
8
21
3
7
9
13
13
10
7
5
4
3
6
10
1
4
4
20
24
28
31
13
3
7
13
4
7
18
2
3
22
27
16
12
8
2
11
14
11
12
5
4
15
15
12
7
13
17
14
7
5
14
12
3
9
2
13
25
4
18
8
5
9
2
10
3
4
10
21
11
4
2
18
17
6
3
13
17
8
3
6
16
25
23
8
16
7
8
14
6
4
11
19
11
10
8
6
4
6
10
11
27
16
4
5
3
3
6
11
18
19
15
12
11
19
29
6
2
3
2
5
17
14
16
21
12
4
25
19
10
5
3
3
5
10
14
7
6
15
1
3
21
25
14
4
7
3
8
21
11
5
2
3
5
7
6
5
3
4
18
3
6
23
8
5
2
6
22
9
4
2
3
7
8
3
4
4
12
16
21
24
21
8
15
13
6
9
25
6
2
13
25
15
4
14
14
6
13
8
19
3
1
12
7
10
3
3
7
5
7
4
12
11
2
12
2
15
20
2
20
13
3
5
4
14
4
11
15
11
9
6
13
16
7
7
9
8
4
3
13
5
12
17
19
9
9
5
5
17
13
1
3
6
18
15
13
14
10
3
3
14
27
28
10
3
6
3
4
2
16
27
15
3
2
10
14
7
4
3
4
6
9
8
18
28
10
1
20
19
4
3
10
3
6
11
15
11
5
17
5
5
20
16
2
7
9
3
5
10
16
14
2
5
16
6
3
2
2
9
19
11
5
5
9
14
2
2
16
12
2
3
6
13
16
11
7
5
4
10
12
12
15
20
20
12
8
11
24
12
3
5
14
12
11
24
14
5
7
6
3
19
12
1
3
4
8
6
6
10
11
12
13
13
9
4
6
4
17
28
16
9
15
6
6
8
14
16
4
7
16
14
10
5
2
10
14
12
9
6
3
4
4
2
3
5
4
8
10
12
16
18
11
4
6
20
19
19
25
13
3
5
17
35
25
5
2
17
7
5
5
3
27
22
6
4
5
3
2
6
7
12
7
3
21
32
14
1
10
17
6
7
8
6
7
8
11
12
3
9
8
8
13
10
3
16
14
8
5
3
17
19
3
6
22
8
4
2
2
19
22
8
6
6
6
3
8
18
4
3
3
5
17
21
16
18
8
6
9
11
7
12
23
21
11
10
15
7
14
9
5
6
5
22
24
6
7
13
6
7
7
23
10
5
6
22
4
6
25
28
25
23
20
10
4
5
3
13
37
32
14
11
4
3
9
16
4
3
14
11
1
1
12
17
20
13
5
2
3
2
5
6
4
5
7
18
17
17
20
19
14
11
22
20
17
21
19
9
6
9
25
24
11
12
21
11
6
6
2
16
19
16
6
6
7
9
11
14
14
5
6
22
28
9
6
8
10
11
9
4
13
8
5
7
6
5
6
8
11
11
2
12
16
4
4
8
15
4
3
18
17
12
2
2
13
22
5
4
4
5
3
13
9
4
3
5
8
14
20
14
16
11
10
17
19
12
16
21
18
12
15
21
7
15
15
12
5
4
21
18
5
8
16
9
14
3
20
18
5
5
21
3
6
31
37
27
22
20
8
4
9
3
3
32
38
40
16
11
4
3
7
13
4
1
15
11
2
4
17
19
22
18
8
1
3
4
5
12
8
11
15
15
12
6
17
22
19
15
24
13
9
14
17
12
5
6
16
21
20
19
21
9
4
3
5
8
8
13
15
14
16
18
15
18
9
3
14
28
14
5
9
13
12
15
16
4
14
9
6
5
6
7
6
8
14
13
11
11
14
2
3
15
13
3
4
10
17
17
12
2
8
17
3
4
5
5
8
12
9
8
12
11
8
12
17
10
10
11
16
22
22
19
21
22
8
8
14
27
23
12
13
13
8
9
13
7
4
9
13
13
22
2
13
13
4
6
18
4
5
21
29
25
15
14
12
6
8
21
6
1
20
30
30
17
10
5
8
10
15
6
4
14
7
2
6
19
20
24
20
5
1
3
6
5
20
16
13
12
6
1
1
9
26
19
10
18
12
8
9
8
5
1
3
19
25
20
15
14
3
5
14
13
4
2
5
12
13
19
25
16
22
3
3
24
29
10
5
8
11
11
19
18
4
12
8
6
3
8
19
12
10
13
15
15
17
15
3
14
20
6
4
5
9
11
14
11
3
4
17
14
8
14
16
8
5
9
12
14
13
7
3
8
20
16
6
4
7
13
18
19
18
24
16
2
5
12
25
7
7
18
15
12
10
13
14
2
6
18
26
8
7
4
1
10
13
6
7
2
19
22
8
6
2
3
18
29
9
1
12
25
24
17
8
4
5
11
20
21
4
10
5
4
12
22
22
23
16
8
4
0
1
5
20
18
11
7
3
3
4
13
32
21
5
9
6
4
3
3
3
12
24
23
14
5
4
2
3
19
20
4
2
4
9
6
17
16
1
21
3
2
24
28
11
7
14
13
11
17
15
3
9
8
7
1
7
28
13
8
11
13
13
16
17
9
1
22
26
4
3
7
9
5
4
2
3
4
22
21
3
9
22
13
1
5
9
12
7
4
2
6
24
20
4
2
1
6
11
14
20
24
13
3
4
10
25
23
5
2
13
12
13
12
27
25
2
6
27
26
9
10
3
1
11
14
11
14
3
21
28
8
4
2
0
20
24
6
1
16
30
29
17
4
4
9
14
21
32
1
3
5
5
5
17
23
20
10
15
9
3
15
18
13
14
9
6
4
4
3
16
38
30
6
14
13
3
3
3
4
12
18
17
13
6
1
2
2
11
20
5
1
3
8
14
13
6
1
15
3
2
18
23
5
4
19
18
14
21
15
1
7
10
12
0
6
21
9
7
9
8
6
8
17
19
0
16
29
8
2
12
10
2
1
2
3
3
24
24
1
2
24
21
2
5
6
6
6
4
1
6
28
22
1
1
2
1
5
8
20
24
19
4
6
10
28
18
2
2
2
3
7
17
32
38
12
17
30
26
6
7
13
4
2
4
17
14
12
1
25
34
14
7
1
2
17
14
3
3
17
31
33
19
5
7
19
16
17
34
4
5
7
5
2
12
18
14
9
14
3
2
24
33
4
11
14
11
1
2
2
18
41
38
15
15
16
1
3
3
3
1
5
13
21
16
0
3
4
3
6
11
1
2
12
14
13
13
3
1
5
4
3
20
24
1
1
13
12
10
22
20
5
5
9
10
10
12
11
1
4
7
5
5
7
14
17
1
9
22
11
2
8
11
1
1
2
3
5
22
21
1
2
22
22
4
8
3
5
6
3
1
6
26
21
1
1
2
2
3
10
15
25
21
2
2
8
26
18
1
2
3
0
2
8
27
33
14
4
15
27
16
8
15
5
1
2
13
15
13
2
10
25
23
21
0
1
21
19
5
7
8
27
30
20
19
6
7
26
20
7
31
3
5
7
6
2
8
10
11
17
2
4
15
33
9
15
15
5
2
5
18
31
36
20
11
10
6
10
6
19
7
7
6
13
32
4
10
7
7
10
2
6
22
18
15
10
6
2
7
3
5
27
27
1
3
8
6
4
10
22
9
3
6
7
6
9
21
12
5
4
4
4
4
10
12
9
7
9
10
9
3
6
9
6
6
7
4
6
13
15
3
3
13
16
3
7
3
6
8
10
5
5
23
17
3
2
3
3
6
12
9
20
16
5
7
4
11
18
4
1
4
5
9
6
18
20
9
9
4
12
21
16
18
3
3
7
18
14
7
1
8
11
16
34
4
2
26
30
17
9
2
16
22
21
16
10
5
23
20
3
28
2
3
1
15
17
3
2
16
22
15
3
2
16
9
9
12
9
5
5
15
15
14
11
8
10
13
13
4
8
16
13
0
14
35
3
15
10
14
15
1
7
28
16
14
8
5
2
5
5
29
32
2
2
5
5
3
4
22
13
1
7
8
4
5
11
10
1
2
3
4
5
17
12
4
4
8
8
6
4
4
4
3
9
14
5
2
7
10
2
3
6
13
3
5
5
7
12
16
8
4
19
14
2
1
3
7
13
7
12
11
6
14
5
7
18
4
1
2
10
16
6
14
17
20
25
6
6
17
16
2
6
22
23
15
8
4
7
7
15
33
3
1
26
30
20
14
3
10
18
29
12
13
2
11
13
5
29
8
1
12
24
2
3
20
26
15
2
3
4
5
3
3
5
9
10
8
7
8
5
9
10
9
8
5
5
6
7
29
24
8
2
13
3
15
27
9
6
14
19
22
17
1
3
5
1
22
37
8
3
7
4
4
2
19
10
2
7
5
5
3
1
2
3
6
5
5
20
16
3
3
3
8
8
4
2
3
3
8
11
7
3
2
5
2
5
14
10
2
5
9
16
14
8
6
11
9
3
8
4
2
11
8
7
5
5
9
5
5
16
1
3
3
21
21
11
16
18
20
24
9
4
5
7
3
6
27
24
19
17
5
3
4
16
16
1
1
17
22
13
7
2
15
21
35
12
4
3
6
11
15
32
6
5
6
6
2
7
28
26
18
23
32
16
3
2
4
7
9
15
23
24
14
3
11
10
3
3
5
6
8
13
39
26
3
1
3
2
13
29
19
5
4
8
25
22
2
1
3
2
27
38
12
3
1
2
4
2
14
9
2
4
5
9
7
5
2
1
14
13
2
7
8
3
3
15
14
11
5
3
5
6
3
6
8
4
2
3
4
16
17
2
5
9
12
7
4
3
2
2
15
16
3
1
11
8
7
5
5
3
4
3
2
2
3
1
14
20
20
22
19
15
13
9
3
2
2
2
9
17
19
21
24
13
2
3
4
18
7
18
4
4
5
5
5
15
18
26
17
3
3
6
17
27
32
6
3
1
2
2
18
33
18
9
7
38
33
1
2
4
7
12
16
21
17
6
3
5
3
4
4
4
16
26
34
18
5
2
3
4
25
23
8
3
1
1
16
27
7
3
4
14
38
30
7
1
2
14
10
4
5
4
3
4
4
10
4
2
2
2
25
22
2
2
2
3
6
20
18
8
1
1
3
7
3
3
13
5
2
7
4
11
15
1
2
6
7
5
2
11
19
3
19
20
4
2
7
12
11
11
10
5
7
14
3
16
8
2
5
10
18
23
18
12
5
5
2
2
2
3
23
10
9
17
24
19
5
3
7
19
17
26
5
2
2
4
3
4
9
17
13
2
3
2
17
30
26
14
3
4
4
1
18
32
16
8
3
11
31
5
3
4
13
19
23
14
4
9
28
2
3
3
4
3
7
18
14
9
8
5
6
16
27
7
8
12
7
8
8
26
25
3
8
6
25
32
20
9
8
10
10
10
14
9
4
4
7
3
5
3
3
3
12
32
21
5
3
2
3
11
17
12
6
2
2
3
7
4
6
10
5
2
9
3
8
10
4
5
5
6
2
5
21
20
6
14
16
12
8
4
16
17
15
17
5
9
17
6
12
15
14
10
4
17
21
17
12
4
6
19
14
2
2
11
2
6
19
19
12
5
7
18
28
8
13
7
5
5
4
3
5
10
13
3
4
5
4
6
21
18
8
5
4
2
8
28
18
11
3
3
19
3
5
19
21
23
7
5
12
39
4
3
15
22
7
3
5
7
9
11
8
21
18
6
11
21
12
10
6
27
38
11
7
9
21
19
15
14
15
6
4
2
12
24
8
6
6
3
3
4
2
3
14
19
12
7
7
5
3
13
8
6
6
3
3
4
6
3
8
11
3
3
3
3
3
5
3
2
6
7
7
4
8
17
5
6
6
15
9
13
17
3
16
20
18
21
10
3
7
7
4
18
25
14
19
22
15
13
2
5
28
22
11
2
4
6
20
21
10
5
5
7
22
29
3
3
6
14
20
9
5
8
7
4
3
9
9
6
4
6
7
3
6
2
2
3
21
21
12
6
3
9
2
2
18
18
16
13
5
9
32
5
3
17
30
15
3
2
9
14
13
14
18
8
6
7
17
6
3
5
33
39
8
4
14
16
14
14
17
18
7
2
2
19
31
19
11
1
2
2
4
3
8
8
4
5
6
13
14
3
8
10
6
4
7
9
7
6
4
2
11
9
4
5
5
6
8
5
2
4
8
11
11
2
9
13
13
8
5
19
5
9
21
6
10
18
15
23
21
4
6
5
7
2
10
39
24
22
21
14
25
14
4
20
21
2
6
16
24
29
22
5
6
10
8
13
16
4
3
7
16
23
13
6
8
5
5
1
7
13
8
4
5
2
3
3
3
3
21
24
12
4
2
1
2
1
17
17
16
17
3
2
12
28
9
4
18
23
15
2
4
23
19
9
13
11
3
7
10
4
5
3
6
31
27
4
6
13
8
10
14
17
10
3
6
18
4
19
10
4
2
2
5
10
15
11
1
5
7
15
18
6
10
7
6
7
13
8
4
7
5
5
10
11
4
2
6
11
8
4
4
5
5
13
14
2
12
30
23
2
2
5
7
19
15
13
14
13
17
33
17
8
1
1
3
11
40
26
22
20
17
33
32
15
14
10
3
4
19
32
35
29
13
17
17
11
6
5
16
4
6
16
20
15
4
4
4
6
2
3
10
10
5
11
6
5
1
2
4
20
27
22
5
1
3
5
3
3
21
22
20
20
5
4
5
37
9
8
7
10
13
0
4
24
10
2
20
12
10
8
7
9
10
4
8
21
16
5
7
13
8
7
12
16
9
4
12
12
7
8
7
4
8
9
12
15
9
5
7
8
12
20
7
9
7
14
15
2
2
13
10
6
9
12
5
3
9
7
5
4
4
5
10
14
4
15
32
22
3
4
11
8
15
18
17
15
11
13
27
18
5
2
4
2
10
30
26
21
21
21
34
35
17
6
5
5
2
14
31
34
30
25
26
25
10
5
5
20
9
7
11
23
21
8
6
7
6
5
4
5
6
7
23
6
5
3
6
4
20
33
27
7
3
6
15
8
5
24
27
28
20
3
5
12
47
8
4
4
11
10
7
16
7
7
29
20
15
23
8
4
5
11
14
16
18
15
5
6
12
7
5
7
19
14
4
16
16
6
4
5
3
7
11
10
14
18
6
4
8
9
14
24
6
6
12
17
15
3
2
10
12
6
7
13
7
4
6
12
9
3
4
6
10
12
2
10
24
16
2
5
23
16
7
12
15
19
7
4
7
9
4
11
10
7
9
20
21
23
23
21
20
19
12
8
12
13
5
17
24
27
28
29
27
19
9
5
13
9
5
3
6
18
22
12
3
8
9
7
2
3
7
16
25
2
2
3
9
1
12
25
23
10
5
10
24
6
4
22
29
30
22
2
5
18
45
15
10
7
10
16
16
16
14
13
27
20
12
32
25
17
12
19
34
32
20
15
9
4
17
18
7
2
21
12
7
20
15
4
5
4
1
5
7
11
16
22
8
3
2
2
15
30
9
1
11
11
15
12
1
3
9
2
3
14
8
3
4
19
15
4
4
8
15
14
2
3
13
18
9
9
26
18
1
2
16
20
15
1
3
9
15
8
11
9
11
16
19
22
24
19
4
7
14
10
10
13
21
22
21
20
23
28
27
13
6
4
15
17
1
1
12
17
4
4
6
11
12
6
1
8
22
21
2
2
2
7
1
4
20
20
8
4
15
25
0
3
18
25
27
27
7
3
16
37
15
16
16
18
18
10
6
21
13
16
15
5
29
33
30
24
25
40
22
5
6
5
3
8
17
7
2
15
11
13
17
3
2
10
8
5
5
9
13
18
18
11
6
4
2
12
30
13
4
10
5
10
26
20
16
9
3
2
8
6
3
2
19
7
2
6
18
22
14
3
2
11
17
5
6
20
16
1
3
11
21
17
3
2
8
12
3
3
14
15
18
20
21
20
4
1
8
8
3
13
31
30
15
12
18
24
25
11
7
5
7
20
1
4
18
9
3
7
6
15
11
12
12
17
23
10
14
11
2
5
14
3
8
20
22
14
7
12
23
2
5
18
24
23
31
12
5
10
25
5
15
20
21
17
6
1
5
11
3
11
21
41
40
30
30
27
10
3
3
5
5
4
13
7
5
3
3
5
7
3
6
19
7
6
15
13
13
14
11
8
4
3
2
9
26
9
5
11
2
5
28
28
16
4
1
1
5
6
6
6
8
4
3
7
20
22
11
1
1
13
10
3
5
13
14
9
5
9
17
12
2
1
9
13
6
8
17
14
16
17
16
17
10
3
8
10
6
10
22
25
12
12
14
16
20
13
9
4
5
17
3
10
12
10
1
4
12
16
8
24
22
15
4
16
17
3
7
11
17
24
29
23
20
21
19
4
21
26
22
29
21
7
8
14
14
17
3
24
21
11
6
5
2
2
14
17
37
37
25
20
15
7
1
1
6
5
2
4
10
18
9
7
7
5
2
2
15
18
6
7
23
11
11
18
7
2
5
1
2
17
19
6
8
8
2
5
23
19
8
1
0
0
2
8
10
10
4
3
3
6
14
20
11
1
2
11
8
9
16
17
14
10
11
13
8
2
2
7
10
11
18
16
10
17
20
15
14
9
2
6
8
8
10
13
11
9
14
14
11
15
8
4
4
9
16
7
2
4
8
3
5
19
10
3
30
24
1
6
4
16
3
11
18
19
27
32
30
38
28
7
3
6
21
26
18
22
19
4
3
12
18
14
2
5
21
24
18
16
9
2
3
15
10
31
32
20
13
10
12
7
3
6
6
2
7
18
9
6
5
4
4
10
15
13
11
13
21
9
13
19
8
4
5
5
8
19
16
14
15
6
5
3
5
14
9
2
2
2
5
14
13
3
4
5
9
9
11
15
9
2
1
5
6
15
21
17
14
13
11
9
10
7
4
4
6
13
22
15
2
15
27
22
17
10
3
3
6
12
16
2
4
16
16
8
14
5
3
10
12
10
7
10
10
3
3
10
22
1
5
35
20
1
13
3
13
12
19
20
16
24
34
43
51
23
1
16
3
11
30
15
14
17
3
9
19
16
15
3
9
14
23
24
27
18
6
3
6
14
18
20
21
18
13
21
21
3
2
10
5
12
15
5
5
7
2
3
16
15
13
20
18
7
11
25
18
10
7
3
11
17
15
21
19
10
9
7
12
15
9
3
1
6
16
9
2
14
21
9
10
14
12
7
1
1
5
18
14
17
12
14
15
11
14
13
6
2
3
11
21
7
5
18
28
24
19
12
4
2
2
2
15
4
6
21
15
13
16
4
4
15
2
6
14
10
2
2
12
22
6
7
36
24
0
16
6
13
18
18
14
9
24
35
46
50
19
1
13
5
5
28
17
9
15
12
11
10
5
14
17
8
7
20
27
31
15
6
1
4
18
14
9
15
18
21
32
26
4
2
19
15
14
4
3
17
16
14
15
18
14
10
24
17
4
6
21
28
20
13
3
12
15
7
22
18
15
8
7
13
18
14
5
2
5
11
8
3
25
23
7
11
14
16
16
5
3
7
13
8
14
13
18
17
13
14
14
8
5
6
9
21
13
18
23
24
21
17
16
13
5
4
4
9
15
14
16
15
14
21
15
1
4
4
1
11
12
1
2
12
21
6
35
30
17
2
11
19
17
13
10
22
38
44
40
18
4
4
7
8
24
16
8
13
14
4
3
13
12
18
6
8
19
27
24
10
3
3
16
20
21
6
4
10
18
27
32
22
6
5
19
18
21
3
5
13
16
20
21
22
15
5
18
18
4
4
9
23
19
13
1
15
17
3
12
16
10
5
3
10
11
7
5
6
3
3
8
13
27
18
6
16
14
11
24
12
3
5
9
16
19
19
22
20
15
13
8
5
9
8
7
18
20
28
24
20
17
12
22
27
16
10
9
14
27
13
13
15
14
25
22
6
2
8
2
7
10
2
3
20
19
4
26
27
30
2
14
17
14
11
8
13
14
21
38
39
29
15
8
10
17
16
16
12
12
13
5
4
12
22
19
9
10
16
21
19
16
10
4
11
17
17
23
6
5
14
16
22
27
16
7
8
15
17
21
3
3
9
10
13
18
19
13
3
11
18
3
3
4
11
10
6
5
18
18
3
7
15
5
6
5
9
8
4
8
16
2
2
4
13
20
16
11
22
17
6
24
17
2
2
3
22
24
23
22
21
18
14
7
8
14
5
2
14
19
27
17
18
22
13
22
39
19
3
1
6
20
6
13
19
14
24
21
3
3
2
6
9
7
1
10
23
20
3
4
18
20
10
9
7
15
17
24
38
34
18
11
6
11
34
16
16
19
20
10
3
8
21
17
22
9
5
22
24
19
19
14
11
14
12
11
22
4
16
20
15
15
18
14
8
7
9
15
5
4
4
9
13
1
4
11
13
10
5
9
20
5
4
5
14
13
1
2
6
15
15
2
9
16
15
5
6
7
10
6
3
15
15
2
2
8
12
13
15
14
16
27
14
4
18
16
4
2
4
19
22
23
18
15
15
15
5
13
18
5
3
16
22
7
15
34
19
17
39
24
4
2
4
5
2
13
27
14
15
14
4
5
4
11
10
4
5
11
17
17
9
2
6
22
19
5
6
6
17
18
21
31
23
10
2
4
15
15
30
43
18
9
21
22
16
2
5
27
12
23
10
2
25
30
22
23
16
5
6
5
3
23
13
2
13
26
9
8
20
17
6
3
5
10
2
2
7
27
22
5
1
5
6
8
12
16
22
24
1
6
19
28
20
7
6
3
6
11
13
14
15
15
2
4
9
16
9
11
16
11
6
3
5
10
2
2
8
13
20
22
13
8
10
11
8
4
5
11
20
21
16
10
14
11
4
10
21
9
5
14
10
1
17
44
28
8
25
30
16
7
9
2
1
21
36
16
10
9
7
5
4
8
8
9
9
8
10
10
2
2
4
14
23
8
3
4
6
26
21
13
12
10
6
2
13
25
13
28
40
14
2
9
21
20
3
4
27
20
2
18
4
3
20
27
25
31
19
1
2
2
2
21
16
4
3
28
17
12
25
23
5
2
1
3
15
3
5
4
12
34
2
1
12
1
3
15
16
18
19
1
5
16
32
26
15
13
4
3
3
20
21
11
9
1
5
19
19
6
17
29
9
1
1
2
2
1
3
10
18
22
18
17
17
7
3
4
3
5
8
11
15
20
19
15
17
15
4
5
21
19
16
14
5
1
22
43
28
4
8
28
29
16
12
11
27
35
22
7
8
10
8
4
4
11
17
7
4
6
14
2
3
7
13
18
16
2
4
7
7
4
40
38
18
4
2
10
5
16
29
14
32
39
19
4
5
21
23
4
4
38
27
2
15
3
4
17
28
29
30
20
2
3
3
2
26
25
5
0
17
27
21
30
24
4
2
2
2
12
23
23
1
1
28
13
14
17
3
2
5
8
15
17
1
2
5
23
25
16
21
11
2
1
9
18
15
11
3
7
16
14
6
18
25
8
0
2
2
11
12
2
11
17
20
19
21
23
4
1
7
12
14
8
5
11
18
22
21
23
23
2
3
16
25
27
14
9
13
23
40
28
4
7
19
23
17
10
22
30
34
25
14
10
13
9
9
4
12
17
4
8
5
7
3
11
13
15
14
5
3
17
16
10
6
48
43
21
4
4
23
9
12
27
18
42
44
25
6
7
17
26
6
6
39
31
3
25
21
8
2
13
32
27
25
10
2
6
5
3
7
23
31
15
0
12
32
24
23
15
2
2
3
3
11
19
35
10
2
15
10
19
22
3
1
1
1
8
13
8
6
3
16
15
6
17
15
1
1
2
11
13
15
4
4
10
14
11
13
17
7
0
3
6
13
14
2
13
10
16
22
21
18
2
3
11
16
20
3
2
16
16
21
24
22
19
5
5
13
22
34
21
10
14
22
31
25
15
12
15
11
8
6
21
27
30
27
21
14
12
5
24
5
14
2
4
20
8
7
7
8
13
9
10
7
3
11
25
17
13
12
42
37
27
8
11
28
19
13
21
11
53
52
31
17
12
16
24
5
3
23
20
1
34
32
20
2
9
31
18
8
3
2
4
6
10
8
14
19
12
3
18
30
16
8
6
2
2
4
6
14
14
14
1
2
13
8
12
17
5
2
3
3
8
18
17
7
8
23
8
1
12
15
3
1
3
10
19
23
5
5
6
29
20
10
13
12
6
2
3
8
8
3
28
11
3
10
26
18
12
11
9
5
10
16
0
3
23
12
15
22
9
11
10
8
7
16
30
27
8
13
20
25
24
21
21
15
3
5
9
12
26
26
23
20
18
20
21
22
4
1
21
36
13
3
5
8
7
5
4
8
5
6
7
21
20
6
10
16
19
27
24
21
16
17
20
19
19
14
3
55
50
27
15
16
15
13
10
10
13
2
2
41
36
28
6
5
23
7
3
5
6
17
23
7
6
15
6
4
8
25
24
4
3
6
3
4
8
16
20
14
4
3
20
22
4
5
6
1
1
2
3
20
32
14
12
16
32
17
5
11
9
2
1
3
18
24
32
1
0
3
35
30
9
14
16
9
1
2
10
11
11
23
5
1
8
30
11
4
17
15
2
3
9
2
6
21
10
16
19
1
7
11
4
3
6
20
22
7
11
20
19
20
22
20
12
6
10
4
27
25
14
17
22
21
12
5
3
8
34
41
12
2
7
14
7
3
4
9
3
5
11
16
6
3
5
15
23
14
8
6
10
15
13
15
17
5
2
1
34
45
42
16
3
12
13
1
14
19
7
2
1
36
32
28
9
2
24
6
2
5
15
21
11
2
9
18
4
7
20
28
14
3
5
12
5
4
9
25
19
2
1
5
29
28
3
4
2
2
1
3
8
27
34
0
1
15
32
27
9
11
4
1
1
3
21
21
22
0
0
2
31
29
10
12
16
8
2
3
22
13
14
11
5
2
9
28
11
0
16
20
3
2
8
7
13
12
17
18
1
3
16
12
3
2
13
15
14
11
12
20
17
10
14
14
9
10
23
5
30
19
7
12
23
18
15
10
29
32
12
4
12
21
8
1
3
9
1
5
13
9
1
2
4
9
16
30
8
1
5
18
17
12
11
9
5
3
7
38
35
29
4
4
18
12
1
12
22
9
4
6
34
27
24
27
7
4
31
13
1
0
9
14
3
3
16
34
18
11
12
19
22
9
1
4
10
5
2
9
26
19
36
10
3
7
23
28
5
3
2
4
2
1
15
38
31
3
0
6
25
28
14
10
3
2
1
2
19
25
13
1
0
3
14
24
11
7
10
5
2
6
22
14
8
1
4
1
9
21
8
2
11
15
2
5
9
12
10
10
11
12
3
4
23
22
2
6
16
8
25
6
6
24
16
8
8
5
6
13
28
4
27
10
5
9
20
16
14
14
3
20
22
0
1
3
34
16
1
4
5
5
2
2
3
6
8
40
26
5
2
10
19
15
12
5
3
3
7
21
41
26
19
2
10
38
14
1
3
12
11
7
16
49
25
18
22
5
10
42
18
2
1
3
4
5
12
16
30
13
12
17
11
10
8
3
2
9
6
4
10
27
18
31
8
9
13
16
19
9
5
3
7
7
2
12
41
23
28
3
4
12
18
25
15
8
4
4
4
2
14
28
13
1
2
8
9
12
12
5
5
6
8
12
18
22
1
5
9
9
16
9
3
9
8
6
11
10
13
12
9
4
7
5
6
16
14
2
10
16
36
5
2
20
18
8
7
5
5
13
22
2
21
6
3
5
16
15
32
16
2
25
26
2
4
8
35
21
1
2
20
11
3
6
5
5
6
35
28
8
0
6
10
8
19
15
2
2
8
33
59
34
26
23
5
27
43
10
6
7
1
5
8
5
61
25
15
22
6
25
46
16
1
3
2
4
9
16
11
24
2
3
16
8
4
5
3
2
6
7
9
11
20
15
16
1
17
19
12
7
12
12
6
8
12
1
8
36
17
15
1
14
21
20
22
15
7
2
3
4
3
9
34
12
10
1
2
12
6
6
12
6
2
4
14
9
14
30
1
4
9
7
16
21
5
5
6
9
11
7
10
9
11
5
3
12
8
3
7
9
7
12
16
31
2
1
15
18
10
9
11
11
14
1
15
13
4
5
10
14
6
17
11
30
17
4
28
23
2
5
12
10
30
30
29
2
2
24
8
2
6
8
7
7
29
30
29
18
3
2
14
3
10
22
5
3
5
25
52
27
34
31
7
32
42
1
4
23
2
14
7
4
53
57
24
17
18
13
34
37
10
4
4
3
4
7
11
10
34
21
1
0
4
3
3
4
4
5
4
7
13
13
13
11
37
3
1
26
23
9
3
2
2
4
7
9
9
8
27
16
11
1
23
22
17
21
18
5
3
5
8
5
3
30
14
6
0
3
9
0
3
12
11
7
2
8
7
11
34
1
1
2
3
21
31
13
5
3
5
9
9
9
5
2
1
7
20
10
3
2
10
8
8
18
18
1
3
13
18
14
15
16
15
17
2
11
17
14
4
4
9
6
8
18
9
3
18
29
27
6
21
22
2
4
14
11
34
23
28
7
2
11
3
2
4
11
15
4
31
24
32
28
3
2
15
2
1
14
7
6
5
8
37
41
23
37
30
0
20
31
4
3
26
9
10
8
7
42
43
24
15
13
13
27
25
7
6
8
6
3
5
8
14
27
15
1
1
16
20
5
3
6
9
3
3
13
10
9
5
42
10
1
25
25
16
8
3
2
6
7
8
14
12
13
13
60
16
2
24
16
10
25
21
15
10
7
7
9
6
14
2
2
17
11
1
3
7
11
20
7
4
9
7
28
2
3
8
8
10
26
31
16
11
5
3
6
9
4
2
4
25
23
9
2
2
11
6
4
9
12
5
3
8
16
14
17
16
12
3
5
17
15
7
6
9
3
11
18
8
2
13
26
39
12
9
21
3
1
5
10
33
32
20
22
9
3
3
3
2
2
9
20
8
30
20
30
21
2
5
4
2
3
5
5
19
8
0
32
26
21
35
21
1
10
21
1
3
18
7
3
6
9
31
25
24
12
8
17
18
12
11
14
11
2
2
4
3
20
16
8
5
20
35
18
3
4
15
5
2
11
8
4
35
17
8
23
24
23
20
5
1
9
8
5
17
16
6
46
17
6
25
14
3
21
20
19
17
11
3
12
10
3
25
0
3
23
11
3
2
6
11
22
13
1
10
7
10
0
1
11
17
19
20
17
11
12
10
3
8
8
16
3
7
22
21
16
5
10
10
4
3
2
2
3
4
11
15
18
14
6
2
3
6
9
6
18
18
4
9
21
17
11
34
14
27
40
10
4
20
16
4
2
4
42
28
16
13
6
2
14
8
4
3
3
27
22
31
25
17
25
2
4
35
15
4
6
4
3
29
21
26
15
21
27
4
3
19
14
9
11
10
3
2
5
5
30
18
14
22
8
9
27
16
1
13
23
12
1
1
2
1
10
11
12
11
5
18
40
26
1
3
18
12
2
7
10
6
14
19
11
9
15
19
22
31
20
1
7
12
6
13
18
7
27
12
10
21
10
4
16
16
15
16
14
2
8
15
2
22
0
1
22
17
4
2
9
16
27
13
1
5
5
0
1
12
19
14
10
11
13
13
9
1
7
12
22
14
15
11
12
19
13
8
6
2
4
13
20
11
2
9
15
15
7
3
14
9
18
28
23
5
11
23
22
17
39
21
26
31
5
4
23
23
13
2
2
46
22
7
8
10
7
9
20
17
3
2
20
27
36
13
5
14
1
12
27
13
11
14
7
2
22
29
34
13
6
20
21
5
16
27
16
15
15
8
2
3
5
2
28
9
4
20
6
16
39
15
0
17
17
7
2
2
3
3
14
7
2
7
1
12
36
28
1
1
15
11
7
9
13
8
14
3
1
7
10
8
14
29
33
13
5
15
13
12
22
13
36
12
1
5
13
7
3
11
23
18
14
13
1
4
18
13
21
3
2
16
16
3
2
13
22
28
14
2
2
9
25
3
1
11
19
8
2
12
15
14
12
4
1
23
20
15
16
9
5
16
9
11
10
2
1
25
26
12
4
4
17
13
10
17
27
15
3
18
22
12
10
44
44
23
18
18
3
8
23
15
6
2
3
52
48
14
3
6
10
2
13
26
15
2
2
6
23
35
3
2
10
1
5
14
14
7
15
17
2
10
22
28
3
0
15
17
10
23
36
28
19
14
5
4
10
8
4
29
15
0
18
5
15
46
22
3
14
7
3
2
2
2
5
27
16
0
4
2
5
29
21
1
2
5
7
7
9
11
3
18
2
0
15
15
7
5
16
29
20
0
12
15
9
26
18
37
8
0
2
15
13
4
3
26
27
9
8
0
2
27
48
16
1
2
13
14
3
3
19
30
25
12
2
1
8
23
0
2
13
15
6
5
6
9
6
16
12
0
20
13
9
12
9
9
8
7
20
18
4
16
19
10
3
8
22
19
16
8
15
8
4
25
26
4
3
43
39
21
8
9
10
13
11
5
2
2
4
49
40
11
3
3
3
2
21
26
4
1
3
3
26
38
12
4
3
5
8
20
29
16
14
13
5
5
7
18
5
6
15
19
13
18
35
39
23
8
3
8
18
5
27
20
5
7
26
10
11
42
28
9
5
1
6
13
4
4
7
13
18
17
1
8
4
3
25
11
3
1
2
9
11
11
7
20
22
3
1
13
15
7
7
6
18
21
2
5
12
7
25
40
36
14
0
3
20
20
5
4
24
25
6
5
2
2
26
32
14
0
1
17
14
2
6
27
31
19
8
2
1
40
13
0
15
14
11
14
9
3
4
3
10
6
0
9
13
8
19
23
7
5
14
22
15
4
9
4
15
17
3
7
21
22
3
16
1
12
7
8
26
27
10
3
38
35
27
9
5
12
10
3
1
2
3
5
34
31
17
10
1
2
2
13
14
2
4
16
12
14
33
26
3
2
11
10
15
20
24
15
3
5
6
9
24
8
12
24
24
27
22
13
18
31
22
2
1
12
15
4
14
3
5
22
32
16
11
29
26
5
2
3
15
17
4
3
4
3
6
6
21
2
1
26
21
3
2
1
11
17
14
2
11
22
14
2
10
12
11
7
7
20
21
2
1
10
5
16
27
34
26
1
2
22
24
7
7
24
24
1
3
12
8
16
25
20
13
1
6
20
13
4
11
26
26
9
4
5
4
35
1
3
31
5
2
20
19
6
4
4
2
2
23
1
15
2
23
26
11
10
14
9
4
2
9
2
8
26
5
4
17
21
14
22
10
4
1
20
17
11
18
19
13
2
31
32
37
21
2
2
10
4
3
2
3
16
20
19
15
3
4
3
3
2
2
4
20
15
11
20
24
7
4
5
6
6
17
22
12
2
4
4
9
16
7
20
27
23
33
25
3
6
20
18
2
4
8
1
10
5
8
15
28
31
21
15
20
12
2
6
8
9
13
9
3
7
3
6
3
14
19
2
1
26
23
6
1
3
3
9
11
3
16
4
20
24
7
4
7
5
6
15
27
22
1
2
12
7
7
16
28
32
5
2
14
15
3
6
28
23
2
1
17
15
15
10
6
2
12
17
10
5
12
26
23
5
1
5
6
29
4
4
32
4
0
11
16
19
18
6
1
3
17
0
14
8
19
21
15
15
6
2
3
15
4
2
22
3
4
8
16
0
24
19
8
2
3
25
28
15
12
10
9
5
17
22
25
43
38
7
2
3
7
7
3
2
7
16
20
21
8
3
14
11
6
3
3
2
11
16
17
9
17
15
2
7
10
12
13
16
17
9
2
4
2
4
12
5
14
12
8
29
22
2
5
17
18
7
3
4
3
12
7
9
9
9
14
24
17
11
10
4
6
19
5
3
5
7
4
6
4
12
5
9
13
2
6
21
16
4
3
4
5
2
4
7
18
2
13
27
12
3
5
3
2
11
31
22
1
6
14
13
21
7
18
30
6
3
7
12
2
1
31
24
2
2
11
13
25
10
6
4
1
4
13
12
4
10
27
27
6
1
3
34
15
2
3
14
3
2
3
6
22
25
7
2
3
49
7
0
7
4
8
14
16
8
3
2
11
16
20
6
0
11
6
4
6
1
13
9
9
1
4
19
31
12
8
8
5
6
14
15
19
40
43
17
1
4
3
13
7
4
18
18
19
21
11
2
8
8
7
5
11
5
3
12
16
10
8
5
9
25
18
8
7
7
15
15
2
3
3
11
11
4
6
9
1
19
13
3
4
5
16
20
16
8
6
12
18
17
4
4
14
8
11
5
3
17
20
2
3
17
12
13
18
21
5
3
8
5
14
9
3
4
4
11
11
1
3
14
3
7
17
5
3
3
14
0
2
29
16
2
15
16
14
14
4
6
19
5
2
13
19
0
1
29
22
2
3
3
3
12
7
5
6
3
2
3
7
10
11
23
31
16
5
4
17
0
2
3
9
12
3
8
12
16
18
3
5
30
8
5
2
13
2
6
14
5
2
2
2
30
20
22
18
3
6
10
6
5
1
4
8
1
3
11
21
5
8
14
0
3
7
9
23
32
24
9
0
3
2
3
23
5
29
22
6
9
26
24
12
2
0
1
1
9
21
4
6
17
8
3
2
5
30
23
4
0
2
1
11
15
9
4
5
12
7
3
15
22
9
4
2
9
3
2
9
20
14
4
3
8
14
24
26
7
4
12
3
7
5
2
11
20
2
7
10
14
2
5
25
27
4
7
10
8
8
4
2
3
4
10
12
6
11
5
6
6
4
6
10
6
3
20
6
5
26
9
3
14
10
14
26
7
2
2
5
3
3
20
16
2
5
24
19
15
14
7
3
3
5
7
6
6
3
2
17
12
12
26
24
12
9
18
2
1
15
2
15
19
1
14
22
11
11
1
12
38
9
16
16
3
17
1
4
11
2
2
2
36
16
16
18
2
6
22
9
7
1
2
9
6
2
3
17
15
1
9
19
1
28
4
11
28
22
18
13
5
4
3
1
23
8
31
22
3
8
22
18
15
8
3
3
2
3
17
2
1
2
1
2
19
20
1
3
2
8
4
5
8
5
3
3
10
11
1
1
17
17
6
4
7
11
8
3
4
8
6
5
4
11
13
15
18
5
6
17
5
8
9
4
3
19
4
5
5
9
0
2
14
20
20
19
12
9
12
14
5
2
3
6
10
9
12
2
2
2
7
12
14
12
11
14
5
9
21
8
4
6
3
11
1
3
4
6
4
13
16
4
3
5
18
20
23
24
13
23
0
1
9
7
4
7
6
4
23
7
2
20
24
11
2
0
8
21
5
7
9
4
24
22
9
8
3
15
33
8
4
21
20
3
8
2
4
6
9
7
2
50
33
14
5
13
2
12
20
12
13
7
6
17
21
4
4
23
3
34
2
15
28
12
14
14
6
4
3
2
10
27
18
1
11
21
8
9
8
5
3
2
3
6
11
5
3
3
6
10
4
4
4
5
8
8
3
4
8
11
12
5
8
4
6
22
10
3
5
14
7
1
10
13
5
7
7
8
14
8
3
5
6
12
12
7
10
10
2
13
16
6
10
8
5
0
9
2
3
23
22
10
7
11
11
9
7
7
2
3
9
16
11
1
2
9
10
9
6
2
3
10
16
11
7
8
7
2
1
6
12
13
11
10
8
3
2
3
13
20
24
20
9
6
2
4
11
2
6
7
6
11
17
4
3
21
20
5
19
9
3
5
22
19
5
5
11
21
15
8
6
3
17
3
3
28
16
3
2
1
2
3
8
6
3
52
33
20
8
4
13
7
6
11
11
12
10
10
14
27
6
3
16
8
38
10
17
23
9
9
12
1
3
6
2
6
17
21
18
3
16
19
2
5
7
11
8
4
4
5
11
6
3
1
1
3
5
12
10
2
6
10
6
7
4
21
15
3
5
19
2
2
18
30
6
2
4
8
9
3
2
12
2
3
5
7
7
6
11
7
8
26
13
1
15
17
7
4
6
24
23
7
4
8
10
12
15
12
0
2
3
19
6
5
7
7
5
3
3
3
8
17
14
11
13
14
7
12
18
23
18
9
5
4
2
2
12
23
22
15
4
17
1
3
9
9
4
6
7
3
13
30
16
1
6
4
2
20
36
15
3
7
10
13
10
6
4
0
3
15
33
21
3
1
12
9
6
3
1
52
37
18
9
6
7
16
12
3
2
6
10
8
5
8
16
9
4
6
38
19
16
16
8
8
10
4
4
14
3
5
26
24
11
11
12
5
6
7
17
16
6
5
3
4
2
1
3
6
15
16
2
2
7
11
8
5
2
8
5
5
6
4
3
14
27
13
2
6
5
3
3
3
3
6
6
4
6
7
9
8
13
27
8
2
10
17
5
4
18
24
7
4
6
12
14
14
8
2
3
5
11
8
7
8
5
3
2
3
9
22
14
6
8
8
18
18
8
5
5
6
2
3
21
29
16
10
8
3
6
9
7
4
3
1
1
22
35
19
13
1
16
38
18
5
15
18
12
4
3
3
20
18
22
27
8
10
23
8
3
12
2
21
12
3
9
11
15
12
2
4
3
5
5
4
4
5
4
3
37
26
11
8
5
4
4
5
7
7
5
29
11
5
12
11
8
5
7
12
9
15
16
2
7
13
18
15
3
3
7
8
5
4
2
1
4
10
12
7
3
12
19
10
12
9
1
2
1
16
5
5
9
4
4
9
15
20
6
2
6
12
4
9
27
11
2
6
19
12
3
2
3
12
6
6
19
13
2
6
3
9
30
18
0
3
19
2
1
9
6
8
3
4
30
32
6
11
6
7
7
10
13
14
1
5
26
30
15
2
17
29
11
10
21
18
2
3
5
14
14
24
9
8
22
8
4
16
13
9
9
7
10
11
2
2
11
9
3
7
18
6
2
2
11
36
27
7
8
9
10
13
13
3
1
13
28
17
5
11
16
18
15
10
5
1
16
19
2
3
7
16
18
5
5
7
6
2
10
5
2
3
17
22
6
5
9
7
7
6
2
4
16
2
4
10
4
2
11
21
16
4
4
6
2
13
30
9
2
19
19
2
17
18
8
5
4
8
31
12
3
15
4
2
29
23
1
3
13
1
2
14
9
8
3
1
26
23
1
9
4
2
7
13
14
3
8
21
19
5
5
17
18
5
8
14
19
6
2
14
10
10
14
4
3
8
6
6
11
22
16
6
3
3
6
3
1
33
14
10
6
4
4
13
12
3
3
3
18
28
8
10
13
13
18
20
1
0
18
24
11
11
16
22
24
16
1
1
20
6
1
2
6
21
17
12
14
10
1
4
18
5
22
26
6
5
5
2
4
11
2
6
2
4
17
10
4
6
19
10
7
7
6
15
26
2
7
33
10
4
6
14
4
3
9
24
8
5
21
10
1
16
29
6
2
3
4
4
6
3
2
16
21
3
4
3
4
3
3
4
4
10
15
18
8
4
6
13
21
4
4
16
4
7
3
3
4
7
3
4
16
7
1
2
2
1
12
9
1
1
3
6
4
2
3
4
8
7
8
8
12
11
2
2
14
9
11
16
17
11
4
3
16
1
3
21
19
11
14
9
2
4
20
21
0
2
9
4
4
18
4
6
18
19
3
6
5
5
22
15
12
2
19
30
9
3
4
5
11
9
3
9
16
9
2
6
22
15
4
7
16
18
12
1
5
20
5
8
11
3
0
2
7
14
9
8
11
20
20
5
8
4
5
5
13
20
8
2
4
4
2
5
4
3
8
2
9
4
2
1
3
5
6
5
4
1
3
7
8
10
9
10
11
6
6
9
25
14
3
14
13
3
3
17
3
1
13
1
2
9
15
18
8
8
14
3
12
29
6
4
21
14
4
9
12
11
10
1
12
1
4
9
9
16
10
17
24
24
9
4
15
6
14
6
3
2
8
4
7
11
25
26
11
12
5
10
27
26
9
5
8
9
12
3
15
14
4
12
12
3
3
1
2
8
4
5
16
16
8
23
7
7
13
9
4
4
9
6
9
1
1
4
9
3
6
20
19
29
25
1
11
1
4
8
24
21
9
1
7
10
3
5
9
12
23
13
4
16
6
2
3
4
8
5
22
25
9
8
2
21
23
6
17
11
15
14
6
3
3
3
5
9
11
9
10
9
10
11
9
15
11
7
7
7
7
14
16
22
22
1
3
2
17
28
5
4
3
4
5
4
5
6
7
5
6
3
3
10
16
3
7
13
2
12
10
5
4
7
3
4
6
4
10
8
12
22
15
19
14
11
14
16
11
9
3
2
22
2
4
2
4
11
7
6
4
8
8
8
6
10
12
4
12
12
4
8
8
8
4
6
8
11
5
7
22
7
8
9
3
11
1
3
5
1
7
4
1
7
7
5
11
7
12
9
12
10
3
12
4
3
23
6
4
2
2
2
1
