# Supplementary material for: Evaluating flow modulating treatment response in intracranial aneurysms using black-blood MRI in vitro
Source: Commun Med (Lond). 2026 Mar 27;6:170. doi: 10.1038/s43856-026-01413-z (PMC13031954; doi:10.1038/s43856-026-01413-z)
Supplement: Supplementary file 8 — Supplementary Data 5 [file 43856_2026_1413_MOESM8_ESM.zip › Data_Figure_8ab_Sup_Figure_6ab/BB2/with mesh 2 (FD4)/3_BB2_agar_left_array.txt]

74
72
80
90
94
91
80
75
75
79
82
82
82
85
93
101
105
100
91
84
84
90
88
80
74
75
83
88
88
84
83
87
93
97
101
105
104
99
94
91
89
87
83
87
99
108
108
89
75
76
93
89
89
94
98
94
78
72
76
93
102
98
90
92
103
111
107
99
90
81
74
75
84
89
92
96
104
112
110
95
86
87
92
96
95
94
96
99
97
98
102
101
92
77
76
88
99
96
87
88
102
105
98
87
78
73
73
75
89
101
101
94
88
92
98
101
95
89
90
93
94
95
99
108
111
108
103
101
101
97
93
91
91
90
90
93
95
96
93
94
106
114
105
81
65
69
83
90
85
92
87
94
94
87
74
68
76
90
103
105
97
90
85
85
84
89
96
102
108
104
97
93
99
109
108
97
85
85
93
98
97
92
87
87
90
96
95
94
90
90
98
106
106
95
84
82
84
85
83
87
68
77
93
100
95
85
81
89
97
94
88
87
87
87
87
89
98
112
113
103
87
83
88
96
93
87
83
88
94
97
95
91
90
89
87
88
92
93
92
91
95
103
107
109
100
93
90
87
85
82
68
71
86
102
105
93
80
74
75
72
66
66
75
89
98
97
96
98
104
104
98
95
100
106
104
93
81
78
80
82
83
88
90
90
85
80
81
84
88
90
93
103
108
107
98
90
88
84
79
77
89
83
85
92
95
88
78
70
71
72
69
62
67
86
103
104
94
88
94
103
103
100
105
114
112
94
72
67
81
93
92
81
79
82
85
86
84
82
88
93
101
106
103
100
100
96
92
81
69
65
101
98
91
86
86
86
79
74
75
81
87
83
81
84
87
85
78
76
85
94
91
83
87
99
109
96
78
76
95
107
102
89
82
91
99
97
86
84
92
105
113
108
95
90
99
111
114
105
93
87
97
98
94
89
84
87
89
86
80
75
74
84
91
90
78
65
64
72
86
93
86
71
65
78
93
100
99
94
94
101
101
99
95
93
94
91
87
88
95
103
109
104
93
88
97
115
127
123
112
105
89
84
91
98
97
92
91
94
90
81
68
73
88
99
98
91
90
96
103
102
92
78
69
70
84
93
96
91
89
93
100
98
87
76
72
78
88
97
96
91
90
98
103
103
99
102
108
108
98
94
87
81
91
106
107
95
83
88
100
101
87
73
78
90
106
116
116
110
102
96
92
89
92
93
93
91
87
85
88
94
97
91
83
77
77
80
89
97
95
87
86
95
108
110
99
86
84
91
97
95
91
93
92
93
89
83
81
86
96
101
89
76
73
81
98
106
105
97
90
84
82
86
97
107
110
106
97
89
84
87
87
89
93
98
95
89
88
94
95
95
92
91
95
96
94
86
89
97
103
98
107
105
86
68
62
72
82
88
87
86
88
91
96
101
99
98
99
101
101
91
76
74
85
104
110
103
88
82
84
87
87
87
88
92
98
98
98
103
107
106
102
96
98
97
97
102
107
108
99
85
94
84
70
63
67
76
80
77
76
88
104
115
113
105
101
100
104
105
102
94
88
90
100
110
104
88
71
75
89
101
99
91
87
93
104
108
109
109
107
101
93
92
94
95
97
100
105
105
97
85
84
81
80
84
91
90
82
75
80
91
99
100
95
92
93
94
93
88
85
85
90
102
112
111
98
84
80
89
98
102
98
94
98
105
109
108
100
97
97
95
90
83
77
70
74
84
94
101
98
97
100
109
108
99
93
93
96
97
93
80
69
71
84
94
94
89
90
98
100
89
80
86
95
95
89
82
86
97
105
98
92
91
94
93
94
96
97
96
99
106
110
107
91
73
69
77
88
92
93
93
94
105
101
92
84
88
95
100
96
85
77
79
87
96
98
96
97
107
112
104
89
84
86
89
89
91
94
95
96
93
93
93
93
89
89
93
99
104
103
102
100
99
100
97
89
82
79
81
78
84
95
99
93
85
86
84
82
82
90
98
100
97
95
97
101
99
87
79
81
90
94
97
95
95
98
105
105
98
89
86
88
89
90
90
91
91
101
104
97
81
69
70
86
99
98
87
79
76
73
76
102
109
104
90
83
81
88
95
99
95
89
89
93
98
98
92
84
77
72
72
78
89
99
101
99
96
93
91
86
81
80
79
80
81
83
86
95
102
93
77
66
70
82
91
91
92
94
92
84
80
77
96
103
89
73
76
95
109
102
85
78
81
88
94
93
93
96
97
89
74
70
79
92
97
88
75
74
80
85
86
84
84
76
69
64
71
89
102
100
87
75
72
79
86
91
97
108
112
107
98
66
91
101
90
78
79
86
87
83
82
84
86
86
90
98
103
98
90
79
75
75
81
86
84
81
76
75
78
83
90
93
89
78
66
58
63
81
101
104
93
75
68
71
82
92
102
113
117
113
106
88
100
101
94
94
96
93
83
81
84
90
91
85
83
88
92
87
81
78
80
89
93
96
104
103
93
78
68
74
88
102
102
90
79
76
81
89
89
82
82
85
90
89
83
81
96
116
129
119
106
87
85
87
93
102
110
112
104
91
87
91
95
89
78
73
77
84
87
87
90
96
100
102
107
110
107
95
83
80
89
101
101
92
85
91
98
95
77
59
61
85
104
103
87
79
91
113
125
114
99
86
84
85
93
104
115
118
106
89
82
89
99
101
95
92
95
95
90
85
89
100
98
85
76
84
99
107
101
92
87
88
86
81
77
80
87
92
88
74
71
80
91
95
95
96
103
110
102
90
82
106
105
97
92
94
97
95
94
90
90
95
102
107
107
107
106
104
93
85
84
89
93
86
80
82
92
101
95
90
88
91
90
85
79
77
83
93
101
104
102
97
93
92
95
102
110
111
105
93
85
102
102
92
84
79
78
82
93
104
110
107
102
98
90
82
83
89
97
93
82
80
90
105
110
104
97
94
92
93
95
95
94
94
94
92
91
93
99
103
99
96
92
92
89
87
94
109
118
113
100
96
93
90
88
89
87
85
90
101
107
104
100
94
87
80
72
74
86
92
87
82
88
101
109
97
77
68
78
93
101
95
91
92
99
98
92
89
91
91
87
83
83
90
93
90
90
96
106
108
101
91
92
92
101
104
97
88
85
91
99
96
90
82
85
83
76
71
77
89
91
87
84
86
90
85
68
56
61
74
86
86
81
83
94
100
101
97
91
87
87
87
92
100
108
109
107
104
101
104
104
77
82
90
92
91
88
86
85
88
90
90
85
79
76
77
80
81
86
89
92
92
85
81
82
90
97
86
69
60
68
83
89
88
89
100
109
105
92
87
90
98
100
101
101
105
106
105
105
111
112
79
83
89
91
90
92
99
99
91
83
84
89
92
89
86
86
89
89
89
93
97
93
86
88
103
115
111
91
77
82
95
99
95
89
89
91
88
89
95
101
96
85
77
77
81
85
84
87
96
98
96
96
98
101
103
106
107
108
104
100
96
94
95
92
93
89
87
82
83
92
100
102
101
106
108
109
105
104
106
106
97
88
85
88
85
76
74
89
104
104
93
78
72
80
88
90
81
76
78
83
94
92
94
99
102
97
85
83
89
102
106
96
81
76
84
92
94
91
91
90
88
90
100
107
102
86
81
96
113
110
96
85
84
90
86
81
85
96
106
105
98
91
90
102
111
114
99
82
79
88
78
81
83
90
100
100
87
69
64
75
94
94
81
72
74
90
102
107
103
92
84
86
95
102
101
92
89
93
98
101
98
96
90
89
88
95
99
99
99
102
99
91
86
92
107
114
103
88
92
104
73
80
89
101
114
123
119
100
80
69
74
83
85
83
83
87
92
98
98
96
98
99
102
104
104
104
101
93
91
88
91
92
88
84
87
95
97
90
82
82
83
78
73
77
90
101
98
89
91
106
69
80
96
110
113
112
114
115
108
93
77
72
85
100
104
96
85
80
83
92
100
102
101
97
88
81
83
88
91
87
81
82
87
90
86
77
77
80
80
76
77
84
94
100
100
95
88
78
74
87
77
89
105
110
99
85
89
103
112
105
86
76
85
106
117
105
89
79
83
99
104
104
97
87
77
70
72
84
94
93
93
98
105
105
90
74
71
80
86
86
86
95
106
109
99
86
75
72
73
80
80
92
106
109
107
101
103
106
105
96
82
75
81
93
104
106
97
91
99
114
118
107
97
94
96
96
91
87
88
95
99
102
101
97
95
93
91
94
95
94
88
82
80
81
83
85
88
89
89
90
81
85
96
102
108
115
115
104
86
73
71
75
82
90
98
103
102
97
99
103
104
99
93
91
93
94
89
81
81
87
93
94
92
94
100
102
96
91
92
97
92
83
79
83
90
96
100
101
95
85
76
75
79
84
88
95
95
87
76
71
77
88
98
101
104
103
99
93
85
81
81
86
84
79
75
76
83
86
87
85
85
92
102
111
108
97
84
82
90
103
109
111
115
115
108
94
82
80
80
80
74
78
84
85
78
76
78
81
84
89
93
95
98
95
97
98
95
93
86
82
85
88
92
92
95
103
109
106
92
78
73
81
92
99
98
95
93
95
99
104
111
114
115
111
101
87
75
72
81
101
84
91
101
102
91
78
69
72
82
92
94
89
84
79
80
83
88
94
100
101
100
100
102
111
117
116
107
95
80
74
77
82
81
77
80
88
100
103
101
100
100
97
90
88
90
94
97
94
100
119
103
99
99
102
98
90
82
82
90
104
105
97
88
86
86
85
86
88
91
93
89
90
98
109
112
100
87
84
89
99
108
110
104
90
82
85
90
94
90
87
93
100
103
103
102
105
100
93
96
105
104
99
96
94
95
100
104
103
101
104
106
105
105
105
105
100
87
76
74
78
81
83
87
91
92
84
81
89
100
113
118
116
109
99
91
88
93
96
91
84
90
102
114
116
110
98
86
76
80
93
89
95
99
98
94
98
100
100
89
81
83
96
110
116
109
99
86
77
76
85
93
99
90
76
69
71
77
80
79
82
90
97
94
89
89
97
108
110
104
95
91
93
94
97
98
90
72
58
64
81
82
90
99
102
96
89
89
89
86
80
81
97
116
118
103
87
79
79
85
96
105
105
93
73
63
75
87
85
68
58
66
85
95
94
91
96
103
108
108
106
103
96
95
96
94
81
57
41
49
73
90
92
99
102
95
85
75
79
88
95
100
106
113
110
100
89
83
80
84
93
98
95
84
76
79
96
104
97
78
65
67
82
96
95
83
74
81
96
109
109
100
92
94
97
93
80
69
70
78
86
94
95
100
103
97
82
70
69
83
96
105
105
101
99
98
98
91
83
82
84
84
81
81
88
99
103
102
94
91
89
81
73
72
76
75
70
73
88
102
104
91
79
74
78
78
80
91
106
108
99
72
76
86
90
87
78
78
81
88
92
96
97
98
95
93
94
93
90
86
83
84
87
92
98
99
93
89
90
96
102
94
76
68
77
91
94
88
82
87
98
103
94
82
74
75
79
84
85
84
87
55
64
76
79
75
76
86
102
109
101
93
88
89
87
87
89
90
88
83
81
86
93
98
97
95
94
94
95
95
94
86
80
83
93
105
104
92
80
82
95
104
105
97
91
91
88
80
71
75
88
88
96
100
97
89
83
88
96
103
103
96
90
83
80
84
86
86
79
76
79
84
84
81
84
92
102
105
98
89
80
74
77
86
96
96
88
84
89
97
97
91
88
94
102
97
87
80
88
99
109
87
82
79
78
78
74
70
68
66
66
73
85
95
96
92
93
95
88
76
65
73
91
101
96
86
77
80
83
86
89
91
95
96
95
95
96
98
99
97
94
90
86
90
100
113
118
111
97
88
92
96
91
79
75
79
90
93
93
94
100
107
114
109
103
101
101
97
88
73
58
58
77
97
105
102
98
100
100
95
88
84
88
94
96
96
98
101
100
96
94
102
107
101
91
93
109
117
108
93
88
100
103
93
77
68
72
82
92
105
116
123
116
103
95
98
102
98
91
86
79
79
86
96
103
101
99
98
99
96
88
83
87
92
95
96
98
103
105
97
92
94
101
102
92
84
89
100
105
99
93
85
93
94
81
65
57
68
88
104
107
99
87
76
75
83
94
100
104
98
92
87
87
92
102
104
97
90
89
95
99
95
88
83
83
88
94
100
102
94
82
80
85
93
95
91
87
88
93
97
96
64
71
82
83
81
80
90
100
102
93
83
77
78
83
87
94
96
94
90
87
82
80
85
91
97
96
94
99
102
100
95
88
83
85
89
91
91
87
85
82
84
90
95
95
91
90
93
96
96
94
67
67
73
80
87
95
103
104
96
86
81
86
93
98
97
92
85
85
92
98
98
95
87
83
86
90
93
93
85
78
81
91
107
113
105
92
86
85
87
86
89
93
93
86
83
90
98
107
98
91
93
87
81
78
79
87
96
100
95
86
79
77
80
84
83
85
89
101
111
114
109
106
106
109
106
94
81
72
72
75
79
91
107
116
110
100
88
86
90
90
92
94
94
96
99
95
96
95
93
91
101
98
86
77
76
84
91
90
83
75
69
74
81
85
86
86
93
104
111
105
93
85
93
116
125
110
85
74
83
99
101
91
88
96
106
102
87
74
74
88
101
111
108
105
101
95
87
81
86
98
89
93
88
83
84
90
91
81
69
61
62
74
88
99
101
94
88
89
93
94
84
70
70
92
111
110
92
80
84
100
105
98
89
90
96
94
86
75
74
87
102
112
106
93
89
90
94
95
95
94
99
95
93
96
96
89
81
74
77
75
73
77
83
94
100
101
96
92
92
90
84
77
75
81
90
92
88
84
83
88
95
99
100
93
83
75
76
85
95
97
98
99
98
93
89
93
102
106
95
78
107
94
95
103
103
89
73
74
89
99
93
81
80
89
101
110
109
103
94
88
86
87
89
85
84
85
89
91
93
94
99
103
105
98
82
68
67
80
93
95
94
97
105
108
101
89
83
84
84
80
89
92
98
104
103
93
85
88
99
104
98
88
85
93
101
103
97
91
93
95
98
97
92
88
91
97
98
91
85
89
97
102
104
102
100
93
82
78
80
87
92
95
97
98
94
83
73
73
83
88
97
114
113
99
86
85
92
99
98
95
96
101
104
102
96
85
82
88
93
94
88
83
82
88
99
105
97
80
71
75
81
84
83
89
95
99
95
93
90
92
90
88
84
81
79
82
91
100
101
96
99
105
96
82
77
81
84
81
82
89
106
123
126
114
97
87
90
94
92
80
69
70
79
89
94
91
83
80
76
76
76
76
78
78
79
83
93
103
104
95
84
79
78
77
76
81
95
115
118
107
87
79
73
76
82
84
78
73
76
86
98
106
112
113
110
107
99
91
83
82
90
98
98
90
80
77
82
85
84
81
84
90
96
93
87
84
91
100
101
93
85
82
80
77
75
83
98
107
112
107
90
93
97
97
90
84
88
95
98
86
72
73
87
102
109
105
95
91
87
92
104
115
108
92
79
80
89
97
95
91
95
98
98
94
88
84
89
87
89
92
95
97
92
85
86
97
107
106
96
90
90
107
113
109
99
91
94
100
100
94
86
91
99
101
99
94
91
94
93
87
84
88
94
94
88
85
89
89
88
89
94
94
93
85
77
75
80
89
94
96
92
90
94
98
98
93
90
86
81
83
89
93
89
88
94
93
87
83
90
100
108
108
101
95
88
87
89
95
98
92
82
79
86
97
104
100
90
77
71
74
80
88
93
93
84
77
86
105
114
102
82
72
82
96
95
83
75
73
73
77
88
84
73
67
72
82
89
94
94
90
86
80
80
85
86
86
86
94
98
92
81
78
86
94
99
90
75
67
71
80
87
91
90
91
92
96
109
121
123
110
96
84
80
75
74
82
93
98
88
81
79
86
88
75
63
68
88
99
94
78
65
66
78
90
95
95
96
95
88
79
75
76
84
88
84
67
53
59
81
102
109
97
80
69
80
97
114
117
113
107
105
99
84
73
73
87
109
119
113
107
80
96
101
90
77
73
80
85
86
83
85
86
87
93
104
113
110
98
88
86
91
97
99
98
89
75
65
66
79
94
104
98
84
75
76
84
92
95
95
93
91
88
85
86
91
100
109
111
112
113
87
87
85
88
93
101
104
98
88
85
88
90
93
97
109
117
114
101
88
85
88
89
94
94
99
98
91
82
79
84
100
111
111
99
86
79
80
84
86
88
89
93
91
86
88
94
106
108
97
93
70
60
64
76
91
107
116
107
86
72
76
92
100
98
92
92
97
96
86
72
67
68
73
81
96
106
105
96
82
87
98
108
107
98
90
94
98
96
83
76
84
99
96
85
74
81
99
106
94
84
72
72
79
82
85
88
92
87
76
71
83
96
100
90
82
88
96
96
88
88
90
87
79
76
85
96
98
90
78
81
85
86
83
85
91
100
102
94
80
70
76
86
90
86
84
84
87
90
90
93
95
100
93
86
84
85
83
81
82
94
103
106
99
92
93
103
107
98
92
97
104
104
93
82
84
89
88
80
75
77
82
83
82
87
90
90
89
89
90
93
93
90
87
86
94
100
99
93
92
96
92
89
77
74
82
89
89
88
94
107
113
113
102
90
86
89
91
86
78
74
78
88
90
86
86
91
92
92
93
90
88
84
87
90
91
91
93
102
106
105
99
92
89
86
87
98
111
115
105
96
91
88
77
78
86
90
88
86
85
90
92
91
83
75
75
78
81
79
73
67
68
79
85
84
76
75
84
97
102
97
86
80
85
92
93
89
94
102
102
94
85
82
83
80
78
85
103
118
113
102
96
94
88
86
88
87
79
73
75
79
79
72
65
71
79
88
89
87
82
78
76
78
82
83
81
81
84
89
92
88
82
76
80
85
89
89
91
88
87
86
86
89
90
89
86
87
97
106
111
106
83
79
77
81
85
85
83
81
84
86
88
83
79
82
90
97
98
95
92
88
84
80
79
85
97
104
97
85
73
78
85
87
81
75
82
89
94
89
86
89
97
102
104
100
94
88
89
95
104
103
72
66
71
79
83
88
95
100
99
96
93
90
90
95
96
100
97
89
90
95
96
87
76
76
95
109
107
89
76
82
94
100
95
88
82
84
89
92
99
96
91
85
83
82
79
74
75
87
100
100
81
82
84
90
94
95
95
98
99
97
91
89
93
99
105
102
94
82
81
89
88
77
71
79
97
110
112
107
104
101
95
95
97
99
93
84
84
98
104
92
74
62
66
78
87
91
92
96
100
105
95
98
98
101
104
100
94
83
79
86
98
109
111
108
103
100
97
98
96
91
80
73
84
104
120
114
103
99
103
102
94
89
90
92
87
80
83
95
94
88
77
79
88
99
107
110
106
101
99
104
84
87
92
94
95
99
95
85
76
72
87
100
106
98
89
90
100
111
112
100
85
82
87
105
112
103
87
79
79
86
94
97
94
91
88
90
93
94
90
88
92
97
96
93
93
99
102
102
99
106
80
84
89
90
86
87
95
103
101
88
71
63
67
75
84
86
88
89
90
92
91
87
88
88
90
91
89
82
78
80
85
90
96
99
104
110
111
104
96
90
87
78
69
71
83
99
106
104
95
98
86
86
89
89
80
73
81
104
122
119
96
71
68
83
95
91
77
70
75
87
92
91
91
97
96
90
84
85
87
84
80
80
86
97
102
104
103
101
96
86
76
70
76
89
106
111
103
83
71
77
72
76
86
86
76
71
82
105
121
121
109
95
95
104
109
102
92
87
87
93
93
93
95
97
89
73
64
72
86
91
93
96
103
107
99
85
76
76
81
83
88
96
102
108
107
95
79
63
63
81
59
69
87
93
91
92
104
114
111
101
88
83
86
91
94
96
99
98
96
99
98
99
98
97
90
82
77
79
82
85
92
101
111
111
99
84
74
75
84
95
100
99
96
91
89
91
90
89
87
90
66
77
97
108
113
114
112
103
89
78
79
83
84
77
72
77
83
86
84
85
95
103
109
108
104
105
104
101
90
83
78
84
93
97
96
88
85
86
92
96
94
87
89
94
102
107
112
112
101
90
84
91
99
104
107
110
100
85
67
69
86
103
107
98
85
77
79
81
77
75
82
99
109
109
100
95
100
103
99
86
77
75
79
82
86
86
85
81
82
82
82
87
101
114
116
104
91
88
93
95
97
100
101
97
88
87
84
77
72
77
91
104
108
101
95
91
89
89
84
80
85
97
104
97
85
82
88
90
88
82
79
81
79
74
73
84
90
87
77
71
75
85
92
95
93
87
82
80
81
90
96
100
99
94
85
79
74
72
75
83
93
97
95
86
77
77
85
92
100
101
101
101
100
96
89
86
89
88
84
85
92
98
88
74
70
84
96
95
84
77
80
84
80
72
72
84
95
92
81
78
93
88
83
83
88
91
88
84
85
91
100
103
96
85
73
68
77
93
108
110
102
94
97
107
107
98
87
86
88
94
100
104
103
92
84
85
93
101
102
99
99
100
98
90
86
84
84
83
86
93
90
89
87
89
95
100
104
104
102
100
97
91
86
84
90
96
95
98
96
92
86
80
85
102
109
100
84
77
76
83
93
100
106
101
91
85
90
104
111
107
101
100
105
107
98
84
73
80
100
116
82
93
109
114
106
97
96
98
96
92
84
76
74
81
92
107
111
103
93
78
75
80
86
96
94
90
82
76
70
71
82
92
97
92
87
85
89
94
94
95
94
99
101
99
94
92
88
94
103
110
82
94
107
110
99
90
90
94
92
84
81
87
88
80
75
82
97
106
100
87
85
99
107
98
83
76
84
88
84
76
78
88
96
94
91
88
86
84
80
90
103
116
112
100
94
97
100
99
97
100
99
99
96
91
89
92
101
109
104
93
89
99
103
93
76
72
82
97
100
97
97
105
109
99
85
80
86
92
86
79
78
87
97
100
93
88
85
92
96
100
106
111
107
97
90
90
100
109
108
104
93
94
94
91
89
92
101
109
106
96
89
92
99
101
101
93
89
84
83
85
86
88
87
84
84
80
78
78
81
83
85
87
93
95
92
87
88
91
94
88
86
84
82
79
79
87
101
114
113
105
72
74
83
88
88
87
90
96
97
94
88
82
86
97
104
102
94
81
78
85
97
100
90
81
72
70
75
82
89
96
97
94
92
92
93
93
91
89
87
85
84
83
85
88
88
89
89
90
93
96
78
80
82
85
87
91
95
99
99
96
89
81
79
78
88
94
92
85
89
106
125
125
102
80
71
79
89
94
93
91
90
90
91
94
96
92
93
99
103
102
96
89
91
99
101
91
77
70
78
87
103
105
102
96
94
97
99
99
98
95
93
88
82
79
85
94
95
90
90
103
107
96
74
64
73
91
100
95
86
79
74
71
79
93
99
93
87
93
103
100
79
58
64
87
101
93
79
71
75
85
84
79
78
79
88
97
107
112
109
102
99
99
97
82
67
65
77
89
95
97
100
103
99
94
89
86
83
82
86
98
110
112
97
86
79
81
89
91
89
87
83
83
86
90
94
91
89
89
92
98
78
71
70
77
86
98
106
107
102
98
93
95
97
99
100
94
85
83
84
84
87
89
93
91
88
90
90
90
93
99
104
104
95
83
81
90
91
82
71
75
90
104
106
101
98
106
109
101
86
81
71
75
76
78
82
87
86
84
82
84
89
90
91
98
110
113
99
80
69
68
71
75
80
82
82
85
89
95
99
98
95
95
94
93
91
92
95
94
89
84
88
94
102
113
118
119
114
106
97
91
75
80
82
77
75
77
85
91
90
84
76
72
70
76
87
97
94
80
68
65
64
70
80
92
98
95
89
92
100
107
104
97
93
94
95
94
96
99
102
98
89
87
94
105
109
105
98
94
96
100
89
92
85
73
69
80
99
107
98
84
79
82
83
83
83
82
78
73
69
69
73
77
84
93
104
106
103
102
106
109
105
96
92
94
97
95
90
87
88
96
102
104
96
87
83
88
92
95
96
100
91
95
83
70
69
83
102
105
96
91
98
108
108
100
93
86
80
76
75
84
95
97
90
82
83
95
107
110
98
88
85
93
105
108
106
96
91
88
89
92
95
98
92
85
83
92
105
114
112
110
86
83
78
70
71
81
94
101
101
98
97
97
93
86
83
88
97
105
102
100
105
110
110
102
89
89
95
92
81
69
69
85
104
111
105
96
94
101
103
93
83
81
90
99
101
99
98
104
111
113
91
81
74
72
74
77
78
79
82
81
80
82
82
78
73
79
92
105
111
106
102
101
105
109
109
103
93
87
82
84
86
90
93
94
93
92
93
98
100
93
83
83
93
105
103
89
75
76
87
99
80
79
75
75
78
83
78
68
66
69
75
81
84
85
83
81
78
81
89
97
97
87
84
93
105
104
91
78
82
94
103
99
91
88
89
92
93
96
97
93
87
86
88
92
90
85
80
79
83
82
81
89
89
83
82
83
86
84
83
83
83
83
83
90
96
91
81
73
70
74
79
81
91
101
101
91
76
71
79
87
88
89
88
89
88
88
90
96
102
105
97
89
83
80
86
91
97
98
89
74
103
104
103
98
88
81
83
84
85
88
88
88
93
97
97
94
84
76
66
61
66
80
97
105
100
89
82
85
90
89
84
79
79
83
87
83
80
85
98
107
113
108
100
92
88
87
86
85
83
77
95
95
97
100
103
97
89
77
70
72
80
88
94
96
96
91
84
77
72
75
86
96
98
95
94
96
94
89
86
96
105
104
98
94
94
94
89
88
94
105
112
110
104
98
91
76
66
66
79
95
81
95
98
96
94
95
95
91
82
72
72
80
90
95
92
85
83
82
85
89
95
98
96
90
97
109
112
100
89
95
109
119
115
103
93
89
90
91
94
95
93
87
87
90
83
70
60
67
89
110
84
97
101
96
88
87
93
98
99
90
86
91
96
97
92
84
83
86
88
82
73
72
77
85
97
110
115
110
95
88
89
96
97
90
77
71
74
83
89
87
82
81
87
90
74
59
56
76
103
118
84
81
90
99
101
94
90
94
99
102
97
94
95
95
91
85
81
82
86
88
87
82
74
76
88
103
113
106
92
84
85
90
91
89
80
75
80
84
83
80
83
92
98
90
76
63
67
81
102
114
78
75
86
99
100
93
90
95
100
97
92
89
89
91
89
84
80
79
83
96
110
114
99
88
83
96
109
109
101
97
100
105
103
99
96
93
90
84
80
78
85
95
94
89
86
90
92
86
83
89
77
84
95
99
95
90
89
89
88
85
89
96
103
99
89
81
80
80
80
81
89
100
102
90
81
82
94
100
102
102
98
95
91
84
80
78
83
90
94
92
86
83
84
88
95
97
96
89
79
73
82
84
83
84
88
88
84
80
81
85
90
97
101
99
93
89
88
92
94
90
85
85
88
89
84
81
80
81
84
86
83
79
80
80
77
76
88
107
117
111
92
81
87
98
101
98
97
97
92
87
79
74
72
75
85
90
87
84
82
80
80
81
85
96
100
100
97
100
106
105
93
78
75
82
88
83
74
71
82
95
98
90
83
88
94
99
104
111
115
113
109
101
97
94
93
94
95
94
88
89
91
88
89
89
86
89
91
85
81
77
83
88
95
96
99
101
100
99
95
92
84
76
79
86
89
84
75
74
92
111
116
100
81
76
88
99
103
93
92
102
119
121
105
87
78
81
84
80
76
80
114
112
103
93
85
83
82
81
82
92
104
107
97
87
84
92
99
98
92
93
102
110
106
95
86
82
82
84
86
89
93
91
85
79
81
91
95
93
93
97
103
107
104
98
94
92
89
84
86
92
106
99
92
89
87
85
86
87
89
92
96
98
98
93
92
96
100
100
94
96
103
104
93
70
59
67
88
99
91
80
80
92
103
99
88
88
101
115
115
102
88
86
92
98
97
93
87
85
88
94
73
72
84
93
93
86
86
88
85
78
80
93
106
107
99
99
109
112
103
92
80
73
66
60
61
73
88
92
90
91
101
106
105
96
88
91
106
117
111
92
80
83
93
95
86
77
81
85
88
86
73
87
101
99
84
70
68
73
78
80
85
94
101
98
94
101
110
111
103
97
93
88
82
83
87
87
76
67
69
86
102
105
97
90
90
89
86
77
70
68
76
87
93
93
86
82
81
86
92
88
95
99
93
81
74
75
76
81
82
85
89
88
83
85
92
100
100
92
90
100
111
107
95
86
87
91
88
79
76
82
87
90
92
96
97
88
71
58
57
71
89
91
89
85
87
87
85
79
79
86
90
75
61
64
83
103
107
97
85
85
87
88
86
82
83
87
87
81
81
90
100
97
85
74
80
95
109
107
96
88
82
77
80
87
91
92
91
90
91
91
93
89
87
85
86
89
90
86
79
81
88
79
72
79
97
111
111
102
89
83
84
85
84
82
84
93
102
103
103
106
108
100
86
75
80
94
105
98
84
74
74
78
88
92
90
89
93
100
101
97
93
90
89
89
89
92
106
110
101
89
99
96
87
82
85
90
94
95
90
85
83
82
82
90
103
113
117
114
111
110
109
102
92
84
85
94
94
87
75
73
77
87
94
94
90
84
84
87
89
96
99
100
99
95
94
97
108
113
104
90
99
92
81
72
72
81
92
97
94
88
84
83
85
92
99
105
105
103
100
96
94
93
95
98
100
95
90
86
86
91
91
85
75
71
78
90
96
93
89
91
96
103
108
103
96
92
92
91
86
76
87
83
82
78
76
81
92
99
95
85
82
82
85
85
83
84
86
88
90
94
95
95
96
98
97
89
86
86
88
92
85
76
71
75
83
93
93
90
80
76
79
91
100
99
93
85
83
85
86
80
81
84
88
89
84
81
79
80
80
77
75
78
87
95
95
87
79
72
82
93
98
86
77
77
83
87
89
95
100
96
83
80
88
98
98
84
77
76
77
73
73
77
79
81
84
89
96
102
105
107
95
103
105
98
86
81
83
85
86
85
86
95
104
104
96
86
81
82
95
102
95
83
77
90
106
107
98
89
88
90
93
95
98
98
90
79
74
79
79
80
82
87
86
85
85
92
103
108
106
106
97
106
108
96
82
77
84
95
94
87
85
95
104
100
88
82
86
96
100
95
81
74
80
98
108
103
83
63
60
72
90
98
98
95
89
86
85
84
83
85
92
99
99
86
72
74
92
105
103
96
96
94
93
86
73
61
65
80
92
91
83
80
84
89
88
88
87
89
89
86
79
71
69
73
79
82
81
73
70
73
81
88
96
102
102
96
89
86
87
89
92
93
86
73
64
70
90
108
106
92
104
95
89
82
72
63
63
80
97
109
108
98
91
91
92
88
90
93
102
106
97
82
72
76
90
97
100
99
93
88
84
85
90
99
98
92
87
87
92
96
93
88
84
86
88
89
88
88
83
77
86
87
84
78
74
76
84
94
97
101
110
114
112
106
96
93
98
105
109
104
92
79
77
87
100
100
98
94
90
86
83
86
94
99
96
87
81
84
94
102
104
100
97
98
100
91
78
64
64
79
66
71
81
77
69
74
88
98
97
90
93
102
110
104
98
95
96
91
81
75
76
81
86
89
87
84
86
88
82
75
76
84
98
108
100
88
79
80
87
99
102
99
93
87
87
89
88
87
85
89
77
84
95
92
82
78
84
93
99
100
105
106
101
89
76
74
79
77
70
69
80
94
101
100
88
83
83
87
88
86
87
92
95
95
87
79
79
82
84
83
83
84
88
91
91
91
96
100
98
90
99
106
106
97
92
92
91
86
86
95
109
112
100
80
67
69
78
87
86
82
84
98
113
114
102
88
81
81
86
94
100
102
94
80
71
75
84
90
84
74
67
73
89
100
100
91
83
85
92
94
111
109
98
88
86
90
94
88
80
83
93
99
96
88
86
84
84
86
85
81
86
98
107
106
99
91
86
84
86
92
100
102
92
80
79
87
96
95
85
73
66
70
74
79
83
87
92
93
90
87
113
101
87
77
81
91
101
101
93
86
88
93
96
96
89
80
72
73
79
82
84
85
87
86
85
86
91
99
100
102
101
100
89
77
76
87
94
90
82
78
83
83
75
67
69
83
96
96
86
73
94
84
72
68
77
93
104
105
96
83
80
87
90
85
73
63
68
87
105
107
93
82
81
89
89
84
79
86
98
104
99
92
82
73
73
85
94
101
101
98
95
94
92
89
83
81
82
84
88
88
74
75
74
74
78
89
97
99
94
83
76
73
70
66
65
72
84
105
117
114
102
91
94
106
109
100
83
77
78
82
84
87
87
88
87
89
99
112
113
102
86
82
91
99
96
90
86
93
108
108
70
79
91
99
98
93
91
92
92
94
93
85
73
68
73
90
103
109
103
92
86
88
96
108
118
118
110
99
88
81
83
93
103
106
103
94
85
80
77
75
80
87
93
95
93
94
103
110
112
107
80
83
91
95
96
93
90
87
87
92
96
99
87
69
64
79
101
111
102
80
68
78
96
106
100
93
94
101
108
107
100
98
101
106
108
98
82
63
53
67
95
115
113
96
87
93
111
118
114
107
98
94
83
69
65
74
88
103
101
96
93
88
72
52
41
56
85
106
100
83
72
82
98
104
95
78
73
80
97
108
107
100
97
103
108
110
104
91
83
87
104
117
112
96
83
88
103
112
113
108
93
94
88
77
68
72
88
103
109
103
90
73
61
54
61
77
91
97
92
84
83
90
99
101
96
91
81
77
79
84
91
96
100
102
105
107
109
109
102
96
99
100
100
94
91
93
97
96
90
88
86
87
91
97
97
92
90
85
85
86
79
72
69
77
93
106
104
91
82
84
94
101
100
94
91
92
96
93
89
81
86
96
101
101
95
91
95
98
98
97
100
107
111
107
103
99
96
91
82
82
102
94
84
84
93
100
97
84
74
75
78
75
73
77
91
102
99
86
85
99
113
114
100
87
83
92
101
103
98
94
95
99
101
98
94
88
88
93
98
102
104
105
107
106
98
92
90
93
100
98
95
89
78
72
77
89
97
97
94
92
90
84
78
76
89
104
110
101
96
103
112
103
87
75
80
92
100
96
95
99
97
89
86
95
103
99
87
81
86
94
88
75
72
83
94
96
93
90
89
87
79
79
85
94
102
108
113
114
112
108
102
93
89
83
79
75
76
84
96
110
116
110
100
94
96
97
95
90
92
100
107
106
96
87
87
92
94
90
86
88
92
96
94
93
85
81
83
88
91
94
66
67
82
96
103
100
94
94
99
94
79
69
72
86
100
99
87
83
92
100
102
89
80
78
84
88
88
83
87
100
108
107
95
84
86
95
95
84
73
77
91
99
100
95
95
95
92
88
86
89
77
77
86
96
102
99
86
75
73
79
80
73
72
84
102
112
101
88
82
83
78
71
70
74
80
83
85
87
94
102
107
104
96
96
98
99
96
87
86
89
89
82
81
91
107
114
107
98
91
91
98
91
84
85
98
108
109
98
85
78
83
88
86
86
91
97
96
88
77
71
70
74
82
92
93
88
83
89
103
113
115
110
110
112
110
100
91
90
100
112
109
93
82
85
99
110
109
102
93
87
109
100
87
80
84
101
116
110
89
72
73
87
92
87
80
77
77
76
72
73
78
85
94
100
103
98
91
90
95
102
106
107
109
109
106
96
86
83
91
109
118
115
102
90
86
94
100
98
93
87
91
98
87
75
76
89
100
93
76
67
72
84
87
82
77
78
80
77
72
77
95
105
103
95
90
93
94
94
86
85
87
92
92
90
89
91
93
93
92
91
92
95
98
100
105
104
98
92
93
100
74
73
71
73
78
85
92
93
88
88
89
93
91
89
90
95
96
87
73
69
84
103
107
92
78
79
92
96
88
80
79
84
90
89
85
87
99
112
113
95
78
70
83
101
110
102
87
76
75
83
89
74
69
74
80
82
77
77
84
95
99
97
92
86
81
79
83
83
82
81
88
95
96
87
82
88
101
99
87
75
73
83
94
96
88
85
98
118
128
116
96
83
92
103
99
85
79
79
84
83
90
84
78
77
80
78
72
68
74
85
93
91
82
74
70
74
78
80
86
97
99
93
85
81
88
101
103
92
81
75
80
92
98
98
91
84
88
100
110
112
101
96
95
101
98
91
88
93
100
102
69
83
89
78
73
81
94
98
97
88
85
85
84
87
92
98
98
96
91
92
88
85
84
92
100
101
91
82
81
88
92
93
94
95
94
91
84
80
82
88
90
89
85
90
96
100
96
90
85
84
85
94
94
81
75
85
102
111
102
89
85
88
94
97
96
94
94
93
90
81
75
79
93
107
110
105
96
92
92
90
82
72
70
80
91
95
89
81
78
85
98
99
93
87
88
94
97
90
83
78
103
96
87
81
85
93
98
90
81
79
84
88
85
80
79
81
82
79
76
73
76
86
95
100
104
105
100
87
79
77
81
82
78
72
74
87
95
100
104
102
99
98
96
99
103
105
101
100
102
104
80
73
68
66
75
84
87
86
82
81
79
80
78
79
80
85
85
86
88
91
97
101
98
94
93
101
99
85
70
76
97
114
113
98
81
77
85
97
106
104
95
82
87
100
110
105
93
87
98
109
73
70
69
74
77
80
86
93
95
84
75
74
81
91
95
92
93
100
106
105
99
95
93
94
98
103
102
93
86
91
103
114
119
111
97
79
70
72
84
94
96
92
89
93
85
75
68
75
91
105
103
90
91
99
100
94
89
91
95
93
82
77
81
86
84
81
81
88
97
95
86
75
77
90
106
111
106
95
91
96
99
97
96
96
94
88
80
78
80
88
101
107
106
93
75
61
62
75
99
110
96
88
92
101
103
95
89
87
90
92
92
91
87
78
71
71
80
87
95
93
89
81
78
85
95
106
108
99
95
95
95
93
86
86
90
94
97
95
92
90
96
101
97
87
78
71
71
75
81
89
71
71
77
82
84
87
86
83
77
74
83
96
101
92
82
83
94
99
96
93
93
94
89
82
81
92
106
110
107
102
97
89
81
82
85
95
101
102
95
86
82
84
86
82
79
79
85
89
82
75
76
74
75
74
73
76
82
84
80
74
75
86
104
111
108
102
97
91
88
87
88
91
88
83
80
83
88
92
98
103
100
92
85
89
95
97
100
96
89
78
71
76
89
99
97
94
100
108
102
89
94
94
93
92
89
87
87
88
86
85
83
88
102
111
112
106
97
88
83
80
77
78
79
85
90
90
82
76
80
91
94
89
83
87
95
97
92
86
80
79
83
87
96
103
104
97
88
84
86
91
95
97
99
104
107
106
99
88
85
91
104
111
106
97
93
98
102
98
86
76
70
74
81
92
99
103
99
89
81
82
82
76
70
70
81
94
94
87
81
88
99
106
102
95
91
87
75
63
59
70
93
89
82
86
95
103
99
87
84
95
110
115
100
79
70
82
96
97
87
76
79
91
93
84
81
88
101
102
90
82
85
89
88
82
83
96
111
111
99
90
96
106
109
105
99
99
91
82
76
75
104
95
87
85
87
87
83
85
88
92
93
94
88
77
68
73
84
92
90
90
98
105
95
70
54
57
81
100
98
92
91
97
103
95
88
94
113
129
124
99
81
82
95
104
100
90
83
84
92
96
89
92
101
107
98
83
79
85
93
93
88
88
93
91
86
88
100
105
104
100
98
99
95
84
71
66
71
83
90
97
103
103
99
89
84
86
99
115
116
99
77
70
82
92
86
72
66
76
92
94
78
90
107
110
96
79
77
87
95
94
94
95
103
107
107
104
100
96
93
94
94
93
94
100
105
102
87
72
74
89
104
105
100
94
89
87
82
83
83
82
85
88
94
96
91
83
85
90
94
81
95
96
92
82
75
74
83
90
96
93
88
88
98
102
102
92
78
73
80
93
99
91
79
82
97
111
111
94
81
82
88
92
97
97
96
88
80
73
72
80
90
95
98
99
102
100
93
89
87
85
93
86
76
73
82
91
99
101
99
94
89
88
87
85
85
84
86
91
97
104
103
91
75
71
86
109
114
103
90
85
90
90
84
79
79
84
88
90
87
84
83
86
90
96
95
89
79
72
74
86
86
86
91
96
99
100
100
101
101
102
100
95
93
93
98
111
119
120
116
114
111
97
84
83
94
107
100
81
71
82
99
104
97
82
73
73
79
86
89
90
90
89
94
97
94
85
80
75
73
74
85
88
93
96
96
97
98
99
94
87
85
92
100
109
114
115
113
110
109
110
105
92
82
80
87
95
85
72
65
80
99
114
110
98
84
78
75
80
88
98
103
102
102
101
96
92
91
86
74
64
84
87
86
79
78
90
104
107
94
79
79
91
100
98
90
85
89
95
96
92
83
84
87
91
87
78
72
74
83
92
95
92
91
92
98
104
105
101
98
98
97
98
99
98
96
96
96
90
76
64
89
99
102
90
78
84
98
103
95
84
84
94
98
87
73
69
79
92
95
88
82
90
106
111
97
73
64
76
93
95
76
63
64
82
104
116
112
100
88
85
93
99
98
93
93
97
99
95
81
73
101
106
110
108
94
81
80
82
85
83
82
83
86
87
83
76
73
76
85
95
99
95
85
79
73
71
80
96
103
93
72
63
73
89
94
83
66
62
70
84
102
108
100
89
83
85
93
93
91
94
92
96
99
94
81
75
84
100
109
101
82
68
69
77
82
76
69
69
83
105
113
98
77
65
70
81
92
92
91
88
84
91
99
101
92
70
59
65
84
98
103
103
98
91
82
79
83
89
91
92
84
90
93
83
70
71
89
115
124
109
88
80
85
91
89
86
83
80
82
90
96
98
95
95
94
90
81
68
72
82
93
95
98
101
100
90
86
88
94
98
96
98
95
92
81
75
81
90
90
79
87
88
91
91
83
71
69
77
84
87
90
100
109
112
105
97
92
91
89
87
87
88
92
90
90
88
85
84
87
89
89
83
82
90
91
87
76
68
71
81
91
99
102
94
78
71
84
100
102
85
97
91
91
94
92
82
64
54
56
70
90
103
108
100
90
87
93
105
115
115
105
86
67
59
69
92
107
111
99
90
89
90
91
91
82
70
62
61
68
79
90
98
102
96
86
80
86
101
104
88
100
104
101
95
93
94
86
77
66
68
82
101
103
93
80
82
93
102
110
108
99
84
66
63
77
97
114
113
96
85
82
89
96
97
92
84
82
86
92
97
93
86
82
83
84
83
85
90
90
84
86
90
96
94
91
91
95
93
85
78
83
95
100
96
88
83
82
80
78
82
87
85
84
84
86
95
103
108
103
92
85
85
92
101
102
101
99
98
97
95
85
76
69
67
73
82
88
92
90
86
82
82
91
94
92
91
90
90
93
95
99
99
98
93
85
84
83
83
80
81
84
86
91
91
85
78
78
89
100
108
105
99
95
94
92
92
96
95
94
88
84
85
84
80
77
81
87
93
91
87
93
94
91
88
90
91
91
87
87
95
105
100
87
79
79
88
100
102
95
84
82
85
91
93
86
71
61
63
78
96
108
111
104
95
87
89
95
104
109
107
102
101
98
93
88
81
82
83
83
82
102
99
88
76
74
82
89
89
89
93
94
88
82
83
90
98
101
99
88
84
83
85
88
90
91
86
83
79
79
83
92
101
100
96
95
91
94
98
108
114
111
103
98
96
96
95
95
96
94
92
118
107
91
80
77
87
98
105
103
97
90
85
89
95
100
97
89
86
87
81
75
73
78
89
97
100
102
101
101
95
90
87
90
94
94
92
83
81
88
100
106
103
98
98
98
99
99
99
98
98
113
106
96
90
88
95
105
109
101
86
78
80
89
92
90
84
86
95
100
90
75
71
82
99
101
91
80
86
100
111
110
99
89
86
92
97
97
95
91
89
89
95
100
102
98
91
85
87
95
100
84
84
84
82
85
92
101
103
94
83
78
81
88
88
80
77
82
92
98
96
91
90
95
101
99
88
79
79
94
107
109
102
90
86
92
102
114
113
99
82
76
86
99
103
96
88
85
89
93
98
67
69
76
82
85
87
89
90
91
95
103
106
107
101
92
84
81
79
85
95
100
100
94
93
97
101
106
107
106
97
85
80
82
88
96
102
101
93
84
79
81
90
96
93
88
90
96
98
93
88
77
83
86
89
90
88
83
76
81
95
111
116
110
104
99
91
88
89
93
97
97
89
87
91
95
93
96
104
111
106
87
72
72
88
104
107
95
82
78
87
96
99
94
87
87
93
102
102
95
90
96
98
89
83
80
81
82
84
92
104
112
105
89
76
74
79
86
90
92
93
88
81
84
90
96
92
81
80
91
106
104
95
83
90
101
105
101
91
86
90
95
98
97
98
95
93
87
83
88
99
92
95
96
99
95
88
81
80
89
104
110
98
80
65
67
80
88
90
88
87
85
83
89
100
109
110
98
83
79
85
91
96
97
94
90
86
88
97
101
100
99
98
100
104
100
92
81
72
72
88
87
92
102
113
114
105
84
68
68
84
95
95
83
78
83
90
93
89
84
82
83
85
91
103
113
119
119
109
91
78
68
76
89
95
89
83
85
94
98
104
108
108
99
88
83
86
92
92
85
84
97
94
87
84
90
98
95
85
80
86
93
93
84
80
84
91
92
87
80
79
84
88
90
95
104
116
119
115
103
92
82
79
83
90
98
99
96
85
82
89
99
104
96
80
71
84
103
119
117
105
94
88
72
59
66
83
97
108
109
109
106
104
95
84
90
98
99
90
81
80
87
92
92
95
100
110
107
97
96
104
107
94
74
72
86
99
96
82
75
85
98
99
90
82
86
104
122
127
116
102
81
80
83
92
96
94
85
78
71
68
65
66
77
96
110
105
88
75
77
88
97
103
105
107
108
108
102
98
96
95
95
95
97
102
104
100
94
92
99
108
111
108
106
105
104
104
107
111
109
98
75
75
83
94
99
89
78
81
96
102
93
75
72
86
101
100
87
79
79
88
95
96
98
98
97
92
86
80
81
85
91
93
92
95
101
106
104
98
98
108
113
106
96
92
95
92
86
88
96
107
101
98
95
94
99
92
82
76
86
110
119
107
86
79
86
95
99
99
103
104
102
96
93
89
80
71
66
65
72
83
91
94
90
94
98
103
93
82
85
99
102
89
74
69
79
86
84
82
90
104
112
97
85
90
103
112
107
92
83
89
106
113
109
97
92
95
102
106
107
103
98
94
92
89
80
72
69
73
83
88
93
96
99
96
92
84
73
72
85
104
111
96
76
65
72
88
99
98
92
85
92
77
75
90
106
120
122
106
85
72
74
87
96
94
83
80
88
98
99
94
88
84
85
90
93
92
89
88
87
87
90
98
100
100
92
81
80
84
92
104
108
104
93
83
83
91
102
105
100
86
77
80
85
90
95
106
109
96
78
60
58
69
76
74
68
70
82
94
98
93
89
86
87
90
92
94
93
91
92
98
101
100
96
92
93
99
102
103
98
91
81
78
83
94
105
106
99
94
96
100
85
85
84
81
85
92
98
92
82
70
68
79
89
94
91
86
85
83
80
77
79
86
92
90
84
80
82
87
98
110
112
104
93
89
89
96
103
109
108
96
78
66
77
95
106
104
93
78
69
70
92
83
82
84
91
92
93
95
93
89
88
90
96
103
102
96
87
80
73
72
81
89
94
90
86
83
84
86
86
86
87
90
91
91
86
83
88
101
112
112
106
100
103
101
93
83
82
86
83
77
93
93
94
94
90
85
83
86
93
95
99
94
87
85
85
94
94
87
82
82
86
90
87
85
88
95
96
85
74
69
79
94
107
105
93
83
80
83
89
98
107
114
116
109
95
86
85
98
109
111
84
91
92
87
79
82
85
87
88
89
93
94
89
85
86
98
108
110
106
102
98
89
82
83
92
103
103
95
92
96
110
119
121
115
104
93
81
73
70
75
82
90
90
92
94
96
93
91
91
98
81
79
78
74
79
88
100
102
94
87
84
87
88
90
89
94
102
114
121
118
108
97
91
95
104
109
109
106
105
106
109
110
103
98
94
94
91
82
74
68
67
72
76
82
86
97
100
96
89
81
85
80
76
74
79
90
100
104
105
104
99
90
82
81
84
83
83
87
91
94
90
86
88
93
99
101
99
89
83
78
83
87
82
74
70
78
90
96
86
69
62
68
81
98
106
118
117
110
99
89
80
78
75
75
82
86
87
89
98
107
108
97
82
77
79
83
82
80
79
80
80
80
79
79
80
81
77
64
57
59
72
82
83
78
72
76
82
85
86
81
75
70
76
90
112
127
123
110
97
90
92
75
67
74
86
91
88
81
78
81
84
84
81
83
85
89
94
99
103
102
95
91
86
83
79
72
64
60
68
79
91
95
101
106
102
91
79
73
82
95
99
89
72
69
85
107
115
109
99
88
116
89
67
71
83
93
89
80
76
70
70
75
82
92
96
96
98
103
108
103
90
84
88
96
95
80
64
62
79
97
101
95
95
104
109
100
86
81
88
98
106
100
86
76
79
92
105
108
100
93
105
90
79
74
76
79
81
79
78
81
87
94
100
97
94
92
95
97
97
89
79
72
78
93
100
94
79
67
74
82
83
78
73
75
80
85
90
94
94
95
100
103
95
87
79
80
85
91
91
89
76
77
80
80
80
81
83
82
76
77
87
97
99
88
79
82
94
98
97
92
87
80
77
83
95
103
99
84
76
77
80
78
73
73
76
85
92
92
85
79
87
98
103
92
76
71
78
91
93
89
79
81
85
83
80
86
91
93
85
75
75
85
92
88
78
78
86
91
92
90
88
81
79
83
93
103
94
80
76
89
104
109
105
103
99
96
91
83
74
69
72
84
96
98
89
77
78
89
93
88
100
106
103
94
81
78
85
92
90
85
81
90
96
90
81
79
85
86
82
75
75
85
91
98
100
99
87
69
64
78
97
109
108
102
98
94
88
84
85
85
79
77
80
88
91
83
76
76
85
92
93
95
95
93
94
91
87
86
86
89
97
103
100
89
79
82
96
99
85
74
73
88
101
94
88
92
95
85
70
66
75
87
90
84
84
95
105
103
94
86
87
88
85
81
80
82
77
78
84
91
69
62
61
76
99
112
105
90
83
85
96
103
100
90
86
93
100
101
89
76
72
77
79
71
69
78
93
95
88
88
98
107
102
88
86
105
124
117
92
73
78
93
102
95
87
85
83
80
78
74
89
75
63
72
90
107
106
95
86
83
85
92
90
90
89
93
95
93
88
79
76
79
81
81
82
85
90
95
94
96
103
105
100
91
87
94
105
105
94
78
76
86
98
99
92
87
79
81
81
83
103
98
90
88
92
101
104
105
104
97
89
84
79
79
84
90
96
91
85
81
85
93
99
102
100
97
90
88
90
89
87
84
83
88
89
90
90
95
100
95
86
81
85
90
86
75
74
82
97
99
83
90
94
98
97
100
104
107
110
103
94
86
86
87
87
81
74
72
78
84
89
94
97
100
101
99
94
88
86
84
86
86
92
97
101
104
109
112
112
101
91
84
89
91
84
73
75
84
96
98
83
89
95
96
91
87
89
94
99
95
91
95
107
106
88
62
50
60
81
93
92
84
79
83
92
99
97
91
86
85
90
97
101
98
98
103
113
122
117
103
89
86
93
99
96
84
77
82
94
101
103
109
111
99
83
71
74
84
98
99
98
97
103
98
87
80
82
90
94
92
85
79
77
81
89
97
93
86
86
98
112
116
101
85
78
84
97
102
98
89
83
85
92
98
99
91
79
78
90
102
103
111
113
101
83
69
68
81
97
103
100
95
92
94
102
114
118
108
89
72
68
73
83
92
100
99
89
77
85
107
126
120
97
75
65
69
77
82
82
84
87
88
91
93
89
81
74
74
75
79
81
85
96
99
95
87
81
80
80
79
82
86
93
100
99
98
96
87
79
72
67
68
73
87
99
105
100
89
88
100
112
108
94
79
71
74
79
85
91
92
92
89
88
86
81
69
65
67
70
71
67
77
88
89
84
89
94
92
80
73
80
96
107
98
84
73
77
86
91
86
73
67
69
78
90
96
100
98
98
100
102
100
96
94
91
95
101
105
109
106
94
80
77
80
84
84
81
79
79
87
77
95
103
96
81
77
83
90
93
94
101
111
110
97
84
86
98
105
101
88
74
72
81
90
91
90
88
94
102
99
95
92
93
97
102
104
103
104
108
111
109
96
80
78
89
103
110
103
90
91
90
97
110
112
101
84
75
80
92
98
98
92
88
88
93
97
99
98
95
91
83
77
76
80
85
87
94
98
94
80
69
69
83
96
96
85
78
82
93
106
113
111
101
93
94
99
97
94
91
93
81
79
86
93
96
94
97
108
112
101
82
65
64
76
90
95
88
78
81
92
102
97
80
67
68
81
93
94
86
71
59
65
83
99
97
79
68
75
91
94
91
88
95
104
99
86
76
80
92
92
80
83
83
80
82
96
123
140
134
108
84
79
88
101
105
98
87
76
73
90
110
120
110
92
78
75
78
80
85
88
84
79
82
98
108
104
91
87
90
88
79
73
84
107
113
102
85
82
87
83
76
83
91
93
95
96
98
102
96
84
82
93
110
117
107
93
86
82
85
95
107
116
113
102
90
85
84
87
95
101
97
86
80
89
105
110
104
91
88
86
87
90
100
109
113
105
95
89
90
92
72
76
88
97
96
84
65
55
57
63
71
79
85
82
78
81
86
90
96
94
96
95
89
81
82
91
102
102
94
91
92
90
89
86
92
95
97
93
87
83
86
92
100
104
97
90
91
102
111
109
97
97
97
96
96
89
85
81
84
85
81
78
71
62
62
74
84
87
83
79
86
93
95
92
88
92
97
95
85
79
81
89
91
90
88
92
96
94
88
80
74
77
82
85
84
84
95
107
112
96
93
87
86
92
101
109
108
107
104
101
94
82
74
72
72
76
80
84
85
87
89
91
95
100
98
91
87
92
95
96
92
92
96
99
96
96
96
94
88
79
77
82
88
92
97
102
105
107
99
83
74
64
69
87
105
110
98
87
83
86
87
83
78
80
83
84
83
87
91
94
87
82
86
96
97
88
85
95
108
109
100
94
98
108
108
102
95
95
96
98
100
101
96
92
95
101
106
104
96
88
87
83
79
85
92
94
89
84
83
87
92
86
81
87
97
104
101
90
81
75
78
83
90
96
92
81
77
83
96
96
86
79
84
100
107
103
96
97
107
119
118
105
89
78
76
84
95
98
94
91
91
94
88
79
76
80
90
98
103
104
101
93
91
96
107
112
104
94
86
81
82
86
87
83
77
73
75
79
83
79
75
75
81
96
106
95
84
83
95
107
106
98
90
94
97
99
97
96
92
93
88
88
88
87
80
78
83
89
96
101
99
93
89
93
99
102
103
103
103
99
94
87
88
89
91
91
92
94
91
82
74
77
93
109
110
95
76
70
83
98
102
100
101
110
116
113
105
99
97
99
99
98
101
104
102
95
86
86
84
84
86
87
88
89
89
92
98
102
100
95
86
84
94
105
109
101
95
95
100
96
90
91
97
110
114
107
93
80
80
85
95
101
102
103
100
94
93
95
94
92
102
99
101
103
103
99
96
95
93
85
79
81
89
98
100
99
94
86
80
76
77
81
87
91
89
84
78
82
91
96
100
93
87
89
101
112
113
99
78
68
77
97
105
99
83
76
82
85
85
83
85
87
92
92
86
84
85
93
96
93
81
79
87
102
113
107
89
72
68
77
87
90
85
79
75
75
79
83
90
95
84
72
65
74
88
102
107
103
92
85
88
96
97
92
85
84
92
96
92
93
77
89
94
92
88
84
82
84
90
92
85
79
85
103
114
105
85
71
80
100
109
100
91
86
91
90
90
93
101
97
80
63
59
74
87
88
88
94
108
116
111
94
85
86
88
99
103
100
100
99
81
83
84
88
96
98
93
85
89
94
96
94
97
109
115
104
83
72
82
103
110
95
80
83
94
98
93
84
89
100
98
91
83
84
83
75
73
80
96
103
99
88
89
102
111
102
85
77
84
97
91
84
86
99
111
106
89
75
78
96
114
120
116
115
112
102
85
74
81
93
93
80
68
72
88
95
91
81
82
90
100
102
99
95
80
69
66
76
87
87
83
80
90
105
109
97
81
77
87
103
98
100
103
111
113
102
83
68
71
93
114
122
114
103
96
89
87
87
91
96
93
83
78
84
91
94
92
89
88
82
78
79
88
93
89
81
80
87
93
88
86
80
76
73
77
86
98
105
106
103
99
105
100
90
88
91
93
92
90
93
97
99
93
87
86
87
86
88
91
95
96
91
87
90
95
98
95
90
86
84
81
76
72
75
87
99
104
98
89
86
91
92
80
65
63
82
100
106
95
87
105
105
89
73
68
82
96
105
103
95
94
96
95
91
88
88
85
81
75
76
82
87
87
87
95
105
103
91
87
99
107
98
74
57
72
99
115
107
93
93
103
107
94
79
78
93
110
107
92
84
89
83
80
83
92
100
102
99
94
83
72
67
73
88
96
96
89
83
83
86
84
85
94
99
95
91
89
89
91
90
86
91
102
110
104
91
84
93
111
118
105
87
82
91
100
106
107
108
105
98
89
85
83
85
93
92
88
90
99
107
105
95
89
93
98
95
85
80
79
87
93
102
107
104
92
84
87
92
95
91
86
84
89
93
94
89
83
85
94
105
105
99
93
93
96
94
89
89
92
95
96
94
82
77
82
87
83
78
86
103
116
113
98
88
90
90
91
87
86
89
97
107
106
92
74
66
69
77
83
83
84
83
84
83
85
84
77
67
70
87
103
101
97
90
89
85
82
82
93
108
93
79
70
71
80
84
79
74
75
85
93
96
93
89
84
84
89
98
103
105
104
104
98
81
66
65
68
73
71
67
70
77
77
67
61
62
70
77
86
97
102
100
92
86
85
85
88
90
97
107
75
67
76
90
92
86
80
82
87
86
86
89
94
93
81
74
83
100
111
108
96
85
80
81
83
84
87
88
86
82
79
78
75
67
64
70
83
94
95
95
90
86
88
83
81
82
86
92
97
99
90
99
111
111
102
95
89
88
88
86
87
98
105
100
84
74
84
101
112
104
82
69
72
85
95
92
88
92
106
116
111
96
85
86
94
100
99
92
89
85
80
76
78
83
85
87
88
94
99
98
111
122
120
109
98
95
93
91
78
67
68
84
101
104
93
84
85
97
107
102
89
83
89
103
106
92
77
78
100
125
126
106
87
85
92
93
89
89
96
97
90
76
75
83
98
104
108
106
99
94
92
98
100
98
94
96
103
104
93
75
63
66
85
100
103
95
88
86
90
92
92
94
105
118
116
97
77
69
85
104
108
95
77
68
71
79
86
91
95
92
89
87
91
95
97
96
98
99
93
86
71
79
91
98
92
85
92
103
104
98
88
86
87
94
98
96
90
83
79
77
82
89
95
102
100
92
80
80
89
100
104
97
86
80
82
91
99
95
84
75
84
99
106
103
93
84
82
87
93
93
79
78
91
98
94
84
78
73
79
88
101
106
98
88
82
84
91
90
85
83
86
89
90
86
86
88
91
93
97
104
108
109
104
97
92
94
98
99
95
92
90
92
91
89
88
92
95
97
97
97
78
73
82
96
106
100
84
68
64
71
81
91
93
88
84
85
90
96
97
99
98
95
94
94
94
94
94
95
96
99
105
107
103
92
80
79
91
101
105
95
85
79
77
79
84
95
105
108
100
90
67
72
82
94
95
91
85
81
83
85
82
81
86
94
98
91
83
85
89
88
83
81
84
92
94
89
84
84
90
94
101
104
99
89
78
79
87
92
83
69
65
77
90
98
102
100
100
93
87
82
84
91
96
93
86
79
77
85
95
104
105
96
87
85
86
85
78
74
73
73
72
73
80
91
89
84
77
80
87
90
91
86
81
80
83
90
86
80
69
67
76
87
90
89
91
99
101
93
87
86
111
105
94
90
91
95
91
89
94
104
107
97
76
65
70
79
84
80
79
84
91
95
97
92
84
75
73
77
88
90
84
75
79
90
101
102
90
83
83
92
96
88
74
63
75
99
120
118
101
88
107
95
75
68
81
95
102
97
93
95
95
89
80
80
85
89
90
88
93
97
97
97
95
91
81
67
63
74
92
100
98
91
92
104
111
105
93
90
94
96
94
82
69
69
85
106
120
118
99
85
87
85
75
68
71
81
86
88
89
93
96
100
101
106
99
92
82
81
86
88
83
79
81
89
90
78
67
69
86
99
103
98
90
90
90
88
86
87
89
90
91
84
79
74
79
86
98
98
91
83
78
86
93
96
92
86
83
80
84
90
101
108
107
96
83
77
78
79
83
87
87
83
79
84
94
95
86
75
72
79
87
83
76
72
73
80
87
88
89
90
94
97
92
82
75
72
80
89
91
87
83
87
97
99
95
91
90
90
88
89
96
98
92
75
62
67
83
92
96
98
99
91
85
84
97
110
106
90
74
81
91
94
89
84
82
82
89
97
102
102
97
92
90
91
91
83
79
78
83
86
91
89
89
84
78
79
87
93
95
92
92
91
91
76
62
68
86
101
101
91
89
96
101
98
99
107
110
98
84
88
100
114
113
100
87
84
86
92
101
103
96
85
85
92
101
97
84
79
87
101
90
86
83
85
87
87
86
88
91
93
97
99
97
87
75
72
81
87
84
79
86
104
108
94
73
73
85
90
84
85
97
115
116
100
87
85
90
89
83
81
85
90
92
90
92
92
88
94
102
106
82
75
77
89
104
109
98
88
85
90
96
100
100
100
93
82
70
71
80
90
93
93
82
70
59
59
68
76
83
93
105
115
111
95
89
96
103
93
77
68
75
91
95
88
77
77
83
85
85
81
87
81
75
79
95
109
103
91
81
82
87
91
96
101
104
95
81
74
81
89
89
80
77
84
98
101
94
87
86
91
96
95
90
91
95
99
96
85
77
77
88
98
99
93
87
86
87
86
86
86
102
105
89
77
83
98
102
95
90
90
90
85
79
81
91
99
97
87
80
76
77
81
84
91
101
108
108
99
89
78
73
75
84
94
100
99
88
78
78
87
98
105
106
101
95
91
90
94
101
108
96
102
92
88
94
103
105
103
104
102
97
89
83
80
83
84
85
85
83
82
84
90
89
85
77
76
85
92
91
83
79
85
92
95
96
96
101
102
98
91
88
90
94
92
81
75
76
85
94
99
85
84
90
99
100
97
94
92
92
86
85
93
106
104
85
64
59
74
90
93
95
96
102
101
88
78
81
90
97
98
100
101
98
91
86
93
106
119
116
97
80
78
83
84
76
65
67
81
94
97
103
103
102
99
87
77
75
78
76
68
71
86
104
103
86
72
71
81
85
85
86
97
105
104
91
84
83
89
94
99
102
105
103
98
95
97
105
105
100
92
81
84
89
89
85
80
77
85
95
96
106
107
100
88
77
74
78
85
89
87
83
85
84
86
92
98
101
91
75
63
70
88
98
97
86
81
84
88
91
90
92
92
92
94
97
102
102
95
85
79
78
81
85
85
85
89
94
97
95
88
80
83
86
89
88
87
88
89
91
94
94
87
82
82
85
93
92
88
84
81
84
90
93
93
95
96
99
98
92
89
83
78
74
75
81
93
100
96
89
77
68
65
71
82
87
90
91
95
95
92
75
81
92
95
88
83
82
83
82
85
87
88
82
78
73
73
79
88
94
101
100
90
79
78
89
105
114
110
103
98
98
95
84
76
71
74
84
93
95
88
76
66
71
84
96
93
85
85
95
111
84
94
105
103
87
74
74
84
91
93
93
86
78
76
81
87
92
91
91
92
91
83
73
73
85
97
101
98
94
98
110
114
104
92
74
70
77
89
99
105
100
89
80
85
93
97
96
90
92
105
75
80
94
108
105
94
85
86
93
100
95
85
80
85
96
104
104
100
97
94
92
88
90
97
102
102
92
81
74
76
87
95
99
97
92
88
92
99
102
104
100
94
90
91
97
100
97
92
89
91
80
80
86
95
101
102
95
89
84
80
79
81
84
88
93
95
99
100
99
94
93
93
98
100
99
99
95
92
87
79
72
70
74
84
92
91
91
97
99
92
80
73
83
97
105
99
89
90
95
96
102
107
97
87
85
93
103
105
90
72
73
84
96
99
92
86
85
89
92
95
99
104
101
87
78
80
88
95
98
93
82
71
69
79
92
97
93
87
87
85
74
69
79
101
112
108
92
87
94
99
88
98
96
89
84
91
99
104
95
78
72
81
100
106
96
83
82
90
100
107
108
105
99
88
80
78
78
80
85
93
93
87
79
85
102
116
115
101
92
88
88
87
92
105
114
110
94
81
83
96
69
74
83
88
86
79
78
87
94
87
74
68
73
79
82
81
91
96
100
95
88
91
97
99
93
88
83
82
85
95
95
87
75
76
91
110
117
112
107
104
102
98
99
98
94
87
77
77
85
97
92
85
85
90
87
79
77
88
103
103
92
76
66
66
74
86
96
97
80
65
65
86
111
121
109
91
81
80
82
82
78
72
66
67
77
91
104
108
104
99
96
98
100
98
90
82
78
82
89
94
98
85
80
86
93
93
90
91
100
110
109
98
89
92
98
100
100
100
91
77
69
76
94
108
101
83
69
68
73
75
76
85
94
96
89
89
91
93
89
84
86
97
106
113
112
106
101
96
90
85
83
71
66
78
96
102
92
82
86
97
102
99
98
106
115
111
103
103
106
100
84
73
77
90
92
81
75
83
94
93
88
94
107
114
104
91
81
82
86
89
91
96
99
100
103
106
104
99
95
94
91
83
76
78
85
87
84
81
81
86
87
87
90
100
108
106
95
89
89
86
86
89
94
101
98
91
93
103
113
107
88
71
73
88
100
97
89
84
88
94
93
84
77
76
78
88
98
100
102
107
85
82
84
82
78
76
79
81
83
82
80
83
88
93
94
92
86
80
78
80
88
94
99
96
91
91
95
100
103
98
81
69
66
80
99
101
99
91
85
82
74
68
71
82
93
98
100
98
94
97
63
64
75
86
91
88
82
77
75
81
83
85
87
88
92
93
95
93
91
92
93
92
88
83
78
84
93
103
101
88
76
75
89
100
103
93
80
74
78
84
86
86
90
97
102
107
106
99
91
91
74
71
79
94
104
98
85
74
74
83
91
91
88
87
91
93
94
96
98
102
99
92
82
74
76
85
94
106
103
87
74
75
88
104
105
94
76
66
71
85
99
105
101
90
82
81
87
87
81
77
105
99
97
96
93
81
72
73
83
91
88
86
84
87
93
95
90
85
87
94
96
91
86
81
85
87
88
84
84
83
83
80
82
89
101
110
105
87
71
68
80
95
101
92
78
71
77
80
72
64
109
108
105
97
82
65
63
78
94
94
81
68
69
86
101
108
98
83
77
80
86
92
97
99
96
89
81
74
73
82
90
91
90
89
93
100
98
90
76
72
78
92
98
94
87
84
89
93
92
90
92
96
98
96
88
83
88
97
99
88
67
56
65
84
101
99
92
80
77
82
89
96
98
100
97
93
89
86
86
86
86
89
92
96
86
72
62
67
81
91
96
94
92
88
86
82
84
94
103
106
74
69
72
84
95
96
96
91
86
75
60
59
73
93
101
97
82
73
76
82
87
85
86
90
95
93
91
88
88
92
92
92
96
95
84
69
62
70
86
94
92
89
89
93
90
83
77
80
91
96
87
76
72
81
93
90
84
77
77
79
78
78
84
93
100
96
85
75
77
82
81
77
74
81
88
85
78
79
87
98
102
100
97
98
96
93
93
97
95
82
73
73
87
101
107
101
95
98
102
95
107
102
95
92
90
87
82
81
85
93
100
99
95
93
98
96
89
87
91
96
93
80
73
76
77
72
68
77
87
95
96
95
97
100
100
100
100
101
94
81
72
73
85
97
106
106
106
106
102
94
102
101
98
90
88
87
91
91
89
90
90
92
95
96
97
96
91
90
94
103
105
96
84
77
80
82
78
76
78
86
94
94
86
78
80
86
91
92
90
86
88
95
97
97
96
94
86
75
66
67
93
96
90
80
80
86
93
94
87
77
69
73
82
89
93
93
90
85
84
87
93
94
88
87
92
96
93
88
82
88
99
97
81
66
72
91
106
106
95
91
101
111
110
98
86
80
73
65
58
66
95
97
95
88
85
92
102
114
119
114
102
90
82
80
75
76
83
94
98
94
84
77
75
77
72
66
68
72
73
71
71
77
88
97
94
86
85
94
106
103
88
72
73
85
94
92
87
84
88
93
94
97
94
94
95
94
88
91
94
96
89
79
77
82
87
87
83
84
88
90
87
85
87
85
81
82
84
87
85
83
83
84
88
87
85
80
74
72
70
67
69
76
91
98
96
92
89
92
89
76
83
80
73
77
88
98
99
92
91
90
84
80
76
80
85
85
84
77
67
66
76
92
100
91
84
85
96
102
97
88
88
90
92
87
80
78
71
63
58
60
68
81
96
102
99
94
94
95
92
85
78
73
70
72
77
81
84
92
97
102
93
83
78
77
78
76
80
81
84
86
94
105
104
89
74
75
85
90
86
79
82
87
84
74
70
74
84
92
91
85
81
82
88
97
106
109
105
98
97
106
89
88
95
94
77
59
55
72
95
105
101
95
95
95
87
77
75
83
98
106
105
103
100
94
87
75
68
69
80
88
90
83
72
69
74
88
96
96
89
82
82
81
87
91
94
94
88
83
86
97
101
106
112
108
92
74
67
78
94
100
104
107
110
108
100
86
81
83
88
88
84
84
93
100
97
76
60
64
86
101
97
81
71
78
94
98
86
69
65
72
87
94
94
85
78
69
65
67
74
83
99
106
110
107
102
95
92
96
97
96
94
94
93
90
90
91
90
93
93
89
84
82
87
97
97
80
69
71
89
105
102
85
73
80
87
82
72
71
82
91
94
90
86
87
90
89
91
94
93
92
84
91
96
96
94
93
101
106
100
85
70
65
73
86
94
95
89
87
90
92
89
83
86
98
108
98
83
78
90
107
104
86
73
73
84
91
94
97
95
85
70
65
72
84
97
107
110
108
100
92
71
79
93
95
83
76
85
95
92
78
66
66
77
94
102
95
87
81
83
89
90
88
91
100
103
95
85
88
101
106
99
81
68
73
93
111
117
103
83
65
62
70
81
88
92
98
97
94
88
86
76
80
91
97
87
73
70
71
78
83
87
87
90
90
89
91
92
93
89
85
88
92
95
94
83
76
77
92
99
94
77
67
65
74
85
96
101
98
94
93
97
99
94
89
88
92
100
97
88
82
87
84
92
105
106
93
75
65
72
81
90
96
97
90
87
88
94
97
89
78
73
79
90
92
86
79
75
80
82
79
75
71
74
77
78
78
85
96
104
107
106
100
95
87
85
94
102
101
89
79
83
87
100
112
112
99
84
76
77
78
82
89
100
105
96
84
81
85
88
81
72
73
85
99
96
82
74
77
86
90
90
91
91
92
91
88
86
86
84
85
92
101
104
100
98
99
100
93
89
89
87
94
102
100
90
81
84
89
92
92
91
91
90
89
84
77
74
75
85
90
94
98
110
119
114
96
85
90
103
104
99
90
89
93
97
99
96
86
79
78
94
112
114
100
92
91
92
92
89
95
92
108
103
86
76
80
88
98
109
118
114
93
73
63
71
83
84
77
77
86
105
120
129
126
114
98
89
89
91
86
78
73
77
87
94
98
99
103
98
94
97
102
97
88
79
83
92
94
89
87
93
111
104
92
89
92
94
99
109
119
113
93
70
68
79
89
86
80
80
86
94
97
96
94
91
86
82
80
79
74
74
75
82
91
95
96
98
104
104
95
81
73
75
83
86
89
93
95
90
86
90
103
104
100
96
94
90
89
94
99
102
101
98
95
91
82
78
82
85
87
82
70
67
74
84
87
87
87
92
94
93
92
91
92
93
92
88
89
87
80
72
67
66
71
79
87
95
97
92
88
87
94
101
104
100
94
90
89
91
97
104
114
114
107
97
91
89
86
85
85
85
83
80
81
85
91
94
94
94
93
91
89
87
88
90
89
89
90
90
91
87
78
70
71
78
88
98
97
92
86
93
89
92
98
98
93
92
95
98
97
100
101
104
99
96
100
105
101
96
97
102
103
94
83
80
91
105
106
97
90
80
78
81
84
86
87
92
100
107
106
96
80
71
77
93
102
99
87
83
86
93
85
81
88
95
94
91
92
96
96
88
87
92
96
92
95
101
103
99
92
94
104
103
88
81
92
111
118
107
92
87
90
87
83
81
84
86
87
90
90
86
80
81
94
110
114
101
81
78
88
90
87
85
92
100
97
89
85
92
98
96
95
94
94
89
82
76
73
73
74
82
100
110
102
88
85
94
103
99
91
87
94
96
84
78
76
76
74
73
73
78
84
91
98
109
112
103
90
81
87
94
97
97
99
101
97
88
86
93
102
105
97
92
93
91
75
59
54
68
88
97
95
90
90
88
83
81
85
88
90
87
85
85
84
80
77
76
80
87
93
91
90
87
85
87
93
99
100
96
87
86
93
95
95
95
95
87
88
92
100
99
89
84
86
90
84
69
63
77
93
97
88
79
87
102
103
93
83
83
89
88
86
83
86
90
86
79
78
89
102
111
111
100
88
86
88
95
100
101
100
86
99
97
93
92
91
83
78
81
90
96
91
81
81
87
92
90
85
83
83
82
83
83
88
94
101
96
85
74
73
82
95
100
94
89
85
80
79
81
93
105
114
107
96
93
93
94
88
85
89
98
104
98
93
92
90
82
79
84
93
96
90
82
82
87
97
102
99
90
82
81
85
87
84
77
81
90
91
82
76
82
97
101
86
73
73
81
87
83
81
82
83
83
80
83
93
96
89
73
66
97
86
84
89
92
92
92
91
91
87
82
85
92
95
95
93
92
93
91
87
87
96
101
92
78
75
86
96
99
96
91
91
88
78
73
75
84
88
84
77
71
75
79
76
77
78
89
95
88
69
92
82
80
83
87
91
92
88
76
63
63
81
101
104
90
77
75
81
85
92
102
112
110
92
72
69
84
96
96
86
79
82
91
97
96
96
96
93
85
79
81
93
99
92
79
73
76
84
91
84
95
91
84
83
87
91
91
86
77
76
80
87
90
87
81
76
78
84
90
97
112
122
117
98
78
75
89
96
90
75
72
87
104
109
108
106
104
100
88
79
80
91
97
95
92
94
98
100
94
89
91
91
89
92
97
99
96
90
91
98
98
89
78
75
83
91
91
91
96
106
115
121
115
105
96
95
97
95
89
84
85
90
96
96
98
99
98
90
80
72
72
78
87
98
109
120
124
119
105
92
90
100
106
104
99
96
94
92
90
87
84
77
70
71
81
89
88
84
87
98
105
101
89
85
91
99
98
92
89
89
92
90
84
81
80
81
79
72
69
72
77
82
92
101
108
106
101
99
103
105
91
102
107
104
92
85
84
89
90
84
80
72
67
70
79
85
82
75
78
91
102
96
78
74
81
93
94
87
85
92
100
101
90
79
76
78
77
75
75
78
83
88
94
99
94
83
75
76
90
108
85
85
90
95
95
93
90
91
92
92
86
82
82
87
93
91
85
83
92
106
115
114
108
102
100
93
80
74
80
94
109
110
100
85
80
85
89
90
88
88
90
92
92
95
96
98
93
88
85
93
91
91
89
95
101
98
87
80
74
76
86
97
100
97
87
81
86
97
101
98
94
97
105
107
101
89
82
88
100
111
112
104
88
82
82
90
92
95
97
101
103
95
88
87
93
103
102
94
86
86
102
109
103
94
90
83
74
66
59
64
86
104
110
97
76
69
81
95
99
81
70
74
84
89
89
93
99
106
105
101
94
89
83
80
83
93
101
103
100
100
101
97
90
86
89
93
90
89
90
94
101
107
98
86
81
83
89
95
92
86
87
96
103
101
86
76
80
95
103
96
87
82
84
88
91
96
94
91
88
88
86
86
81
80
88
97
99
91
83
85
91
98
100
101
99
92
85
83
86
92
97
93
86
84
86
98
114
127
123
103
86
79
84
91
89
82
84
99
109
107
94
84
84
88
86
79
75
82
99
112
105
86
68
66
79
85
82
75
78
89
100
101
102
102
96
89
79
78
75
84
85
81
83
86
90
91
94
98
98
92
83
79
83
90
93
94
95
103
101
94
86
86
92
91
81
71
73
89
103
104
92
76
66
67
76
83
85
89
97
104
108
103
100
97
91
82
77
71
73
85
90
91
92
93
95
89
77
73
77
87
92
95
101
111
118
113
107
105
101
92
85
82
90
94
91
83
85
88
85
71
66
78
93
96
90
90
98
104
101
95
90
88
89
91
90
86
84
77
77
87
103
101
92
89
97
104
102
95
89
90
93
98
106
117
123
112
104
104
107
102
89
78
80
92
92
88
85
87
84
75
74
87
100
98
89
86
89
90
84
74
71
79
86
90
90
88
84
81
83
89
93
86
78
77
86
96
100
96
88
83
81
86
91
94
90
81
80
89
101
100
92
89
91
94
93
92
88
89
91
93
88
82
76
73
78
85
92
93
85
76
71
78
92
100
97
88
83
82
88
96
76
72
77
81
78
72
69
73
81
79
77
80
81
77
71
69
77
86
91
92
90
91
96
99
103
105
101
95
91
91
88
80
74
73
83
96
108
109
97
81
71
71
83
95
99
97
95
90
90
96
79
74
81
92
95
89
82
80
85
90
88
84
85
88
95
104
105
95
84
75
72
76
79
81
85
89
100
110
109
102
93
90
91
90
88
85
84
82
83
84
85
88
90
89
91
92
94
87
80
81
85
77
76
91
105
109
100
88
86
93
96
95
91
100
109
110
100
86
78
78
81
78
71
64
64
74
90
106
111
105
94
93
96
101
90
83
75
72
82
93
101
107
106
97
83
75
73
72
71
75
95
88
80
79
82
79
72
70
81
96
103
99
92
88
86
78
67
66
78
95
103
99
90
87
88
89
88
83
79
82
91
95
92
87
84
90
98
101
99
95
93
95
99
98
90
83
80
83
83
84
106
101
94
82
65
54
57
72
92
100
99
96
92
86
77
71
69
75
83
92
97
99
100
98
98
96
90
78
71
75
90
98
94
78
67
75
87
93
90
85
82
87
91
94
95
98
101
103
100
93
107
100
96
88
77
75
85
97
95
85
77
83
93
97
90
87
90
93
87
81
80
84
88
86
83
88
92
91
83
77
84
95
101
93
77
70
70
73
75
73
76
87
96
96
86
80
80
90
94
93
94
88
88
92
95
94
91
91
83
66
58
65
79
88
89
93
98
96
84
66
63
78
98
104
99
92
92
93
88
82
83
88
95
96
90
87
86
85
80
70
71
83
95
94
85
75
74
82
90
85
86
86
89
92
94
87
82
80
83
76
64
56
58
69
79
90
96
94
82
70
71
85
107
118
111
95
83
89
93
93
87
80
78
83
90
103
112
110
95
80
74
83
93
95
93
95
98
97
88
75
88
92
94
95
91
88
85
86
90
90
81
72
68
72
81
88
85
80
83
89
90
87
83
88
92
91
89
93
99
98
91
82
81
88
97
102
104
101
94
83
79
84
93
99
103
105
102
90
79
75
85
84
88
91
90
90
90
90
89
94
95
96
93
93
93
90
81
77
83
97
102
92
81
79
90
98
99
97
94
93
92
92
90
93
94
90
84
80
80
80
83
86
94
103
105
99
89
83
81
89
82
78
77
78
81
87
91
96
99
98
93
88
87
88
91
93
94
95
98
104
107
106
104
101
96
92
86
85
86
84
82
80
80
80
83
87
87
85
84
82
90
105
111
106
98
84
83
87
94
94
84
100
104
94
80
72
74
81
86
89
91
89
86
82
83
82
89
96
100
97
88
81
76
74
76
77
82
83
75
69
65
69
78
87
94
98
96
93
87
79
79
81
92
100
99
94
87
91
97
105
80
85
92
93
84
72
66
72
84
90
81
73
74
81
84
81
79
84
96
101
93
80
74
78
86
93
90
80
70
72
81
85
86
83
84
87
93
91
83
68
66
76
93
100
91
80
82
92
96
89
82
78
76
80
86
87
87
89
93
94
87
82
79
80
80
78
77
77
74
73
76
83
90
91
91
94
98
97
89
87
92
97
98
93
88
83
80
76
69
63
63
74
87
93
87
80
82
86
79
64
89
92
93
94
97
98
101
107
114
115
105
96
89
86
87
86
89
87
82
80
83
91
96
92
85
86
95
99
98
101
103
102
99
97
100
97
89
79
73
71
74
75
78
87
96
105
107
98
84
73
99
99
103
102
100
96
93
98
104
103
94
87
89
98
103
98
91
89
96
104
106
103
103
103
98
89
76
72
83
95
101
101
95
98
104
108
98
80
70
71
82
86
82
80
88
102
106
100
90
90
86
73
73
81
87
86
82
83
85
87
84
77
76
88
100
101
91
80
78
86
95
101
103
105
99
86
72
67
71
80
85
87
91
98
100
94
80
68
64
72
88
96
94
84
73
72
73
78
80
91
68
55
60
75
84
82
79
82
94
105
105
88
70
67
85
99
100
84
68
68
77
81
75
69
71
74
78
85
91
92
88
88
91
97
96
81
71
71
81
88
92
97
95
90
81
75
77
84
88
91
72
71
77
85
87
85
85
89
93
95
91
78
69
69
84
96
96
85
78
79
78
71
63
65
72
77
77
82
90
94
91
89
93
105
112
103
91
86
88
90
89
84
86
87
91
96
97
97
95
92
92
97
101
101
93
87
89
89
79
66
60
64
74
84
91
90
87
91
98
100
92
82
81
86
89
80
74
73
76
74
65
67
84
108
124
117
97
80
76
79
82
81
79
80
87
96
96
90
84
84
99
102
100
91
78
72
75
83
85
80
70
68
78
85
92
95
102
108
107
98
91
86
86
83
78
77
82
91
89
74
60
59
75
92
101
96
83
75
76
83
92
92
85
79
79
82
84
79
73
73
97
93
91
87
79
75
77
87
97
97
88
83
83
88
91
97
106
109
97
80
71
73
81
80
76
77
83
93
94
87
79
75
78
82
83
82
81
81
81
89
98
104
97
84
74
73
76
77
72
69
93
94
103
113
113
107
98
93
92
89
88
92
98
97
89
80
82
87
88
83
76
78
86
95
92
83
77
77
82
84
79
78
83
92
95
94
90
86
82
85
96
107
109
101
97
95
94
88
84
87
84
84
92
98
99
98
95
88
82
78
82
88
91
91
84
76
74
76
87
94
96
97
101
107
103
90
81
82
86
84
81
81
88
94
95
94
92
93
91
90
98
108
112
110
110
112
109
100
94
96
76
82
81
77
75
78
82
84
85
89
87
80
73
79
94
102
99
87
79
84
90
95
100
105
104
97
87
84
83
82
83
86
89
89
82
79
86
97
103
96
95
99
107
108
104
96
90
89
87
86
87
101
103
100
95
91
84
83
89
95
94
84
78
86
100
110
107
97
88
83
79
78
83
93
102
104
95
82
68
61
67
77
87
88
84
79
84
91
93
85
77
78
93
103
94
79
71
75
85
87
99
108
106
102
99
92
87
84
88
96
98
100
95
93
90
90
94
99
101
95
82
73
76
85
99
107
109
100
85
73
71
78
87
90
91
86
85
88
86
79
69
70
78
88
90
84
82
86
92
96
96
96
90
84
81
84
91
96
95
94
96
101
106
101
92
91
95
97
90
82
82
84
91
92
95
97
102
103
96
88
83
89
97
98
92
82
80
86
90
92
87
81
77
82
91
101
105
97
91
89
96
86
82
84
89
94
99
101
95
81
72
81
100
110
109
105
101
94
84
83
90
101
101
85
74
74
86
95
90
81
79
87
97
99
92
81
76
83
89
96
94
84
75
75
89
106
111
101
90
86
93
83
81
92
103
100
91
85
80
71
63
70
92
109
111
101
88
84
85
90
94
100
99
85
70
69
83
95
91
83
75
74
80
83
87
91
92
86
84
85
84
80
74
73
84
100
106
94
81
78
88
88
86
92
93
89
79
71
72
81
84
88
90
98
98
89
79
78
81
81
82
87
93
101
100
95
96
98
94
86
74
68
70
75
84
93
97
97
91
84
78
76
74
75
85
96
98
84
69
65
89
98
95
92
90
87
82
81
86
95
99
94
84
83
88
88
85
84
84
87
84
79
82
97
107
106
100
98
93
87
72
63
69
83
86
82
78
84
92
94
84
76
75
77
84
90
94
94
87
83
83
89
94
93
90
84
86
92
98
98
92
81
77
79
87
89
87
81
81
84
84
80
81
90
99
101
94
87
89
89
87
81
82
83
78
69
63
72
89
97
95
92
90
87
82
79
84
93
97
93
74
84
95
95
89
79
74
81
88
90
87
80
82
88
89
86
81
81
82
83
85
90
99
105
106
103
95
83
76
83
98
108
100
83
69
68
76
88
95
96
91
86
81
80
83
91
90
86
78
75
88
92
95
95
89
77
70
73
82
90
88
81
77
82
87
93
95
92
91
89
90
95
99
98
100
105
106
95
79
76
88
108
105
88
76
80
95
104
101
93
79
66
57
64
86
109
114
95
75
64
100
96
92
89
88
84
85
91
96
99
91
78
67
70
87
103
107
94
83
83
91
92
82
69
70
86
104
105
96
84
84
88
92
93
96
100
98
93
84
81
85
86
81
79
87
98
100
95
86
74
97
96
93
90
84
82
86
91
97
97
92
91
89
86
85
86
88
83
82
88
95
98
84
64
56
68
89
97
91
82
80
87
92
95
93
93
91
87
82
83
93
111
112
100
82
74
74
82
91
92
96
94
92
92
88
80
72
73
79
88
94
96
94
85
81
77
79
85
94
105
110
111
105
94
87
90
94
96
88
83
91
106
113
100
83
75
83
91
92
88
92
98
100
96
87
83
86
90
94
101
97
95
90
89
92
92
87
81
80
87
89
81
73
81
91
95
91
88
89
96
100
102
104
109
111
106
97
87
85
86
96
108
112
105
92
84
82
83
86
91
94
96
90
89
94
105
112
106
90
81
98
100
96
87
88
101
110
103
90
82
83
82
82
83
91
97
92
85
81
81
83
83
83
92
101
101
94
83
83
86
88
87
87
94
100
99
90
80
84
92
104
105
99
93
93
95
99
95
84
68
99
110
102
86
79
89
99
93
78
74
84
92
92
82
78
84
91
93
92
95
93
85
78
79
89
102
103
98
93
92
87
81
77
81
92
99
97
90
86
88
90
94
99
101
94
83
78
86
96
93
96
100
96
87
83
81
81
75
75
79
86
91
92
85
82
85
90
90
91
95
102
99
95
87
84
85
91
95
97
99
99
92
84
81
83
88
88
81
76
82
90
96
97
97
94
95
92
93
95
101
88
88
89
92
101
96
88
81
78
86
94
105
107
98
86
79
77
80
79
78
85
94
104
96
82
69
73
86
95
99
99
95
92
85
86
90
89
81
77
90
105
110
97
84
81
96
102
93
82
80
79
81
83
90
94
94
85
76
76
87
106
120
119
102
83
71
73
80
81
73
71
85
99
101
91
88
92
96
92
83
84
93
96
93
87
91
98
104
99
97
101
103
94
82
79
87
92
89
82
79
95
92
82
78
79
84
87
90
93
98
104
107
104
97
88
79
76
81
84
83
83
86
95
101
104
106
106
101
93
85
86
91
93
89
84
83
90
93
87
80
80
85
93
96
92
89
88
93
95
94
112
106
87
75
76
92
108
116
111
100
91
88
89
93
92
80
74
78
87
96
94
87
84
82
83
82
80
87
103
111
107
95
84
84
85
79
66
55
58
69
78
82
89
96
94
92
91
92
91
86
86
91
86
82
83
92
105
106
98
87
84
82
93
99
97
86
80
85
98
109
110
97
82
68
62
62
73
93
108
114
107
99
97
96
94
86
69
62
69
83
90
87
85
91
92
90
88
82
79
84
84
93
96
91
88
92
94
94
90
80
72
70
81
93
97
93
87
93
102
109
110
98
90
78
74
81
98
109
104
90
87
97
104
101
93
88
86
85
87
93
96
90
84
80
81
87
92
90
89
91
106
113
102
89
91
102
110
106
89
69
60
63
76
86
88
82
82
89
95
96
94
94
92
91
90
98
108
105
88
72
73
89
96
89
80
81
85
86
79
78
81
89
88
84
82
87
92
94
92
88
104
103
94
85
89
98
103
99
85
71
72
79
85
81
71
68
74
86
92
93
92
91
90
90
91
94
91
80
66
62
73
89
93
86
80
84
94
95
86
77
76
87
98
102
97
87
79
79
83
86
85
88
93
92
83
72
70
79
96
104
102
94
87
77
67
71
81
92
98
96
92
87
85
86
90
91
84
73
67
72
84
90
93
89
89
97
108
113
107
96
91
89
95
98
94
87
79
77
82
89
88
86
90
92
85
74
71
87
111
122
113
97
90
91
94
99
98
90
86
80
74
74
79
84
89
89
90
95
105
111
109
103
95
89
90
89
93
96
98
95
93
91
88
85
85
86
82
76
77
85
92
79
72
80
94
102
100
92
95
99
96
90
90
98
109
108
96
78
70
68
71
78
88
89
87
87
90
100
108
114
116
117
115
103
91
84
88
95
98
93
87
88
92
95
92
85
76
76
79
86
83
78
71
77
92
102
103
95
86
87
90
88
83
85
87
84
77
74
73
79
86
90
90
85
82
82
84
82
80
82
98
116
115
96
76
77
93
109
115
106
92
86
84
86
85
80
82
88
98
103
81
86
87
81
77
80
91
98
95
89
87
91
92
86
75
68
69
80
91
93
91
82
73
63
65
79
90
91
83
80
92
98
88
63
50
62
86
106
111
106
95
85
73
70
73
85
100
104
98
91
89
89
91
83
76
77
89
98
91
79
76
92
108
108
94
85
89
100
99
91
81
79
72
68
71
88
103
106
95
84
87
89
83
67
60
75
96
105
101
90
83
84
90
95
99
101
101
92
81
76
95
90
90
97
97
95
90
89
89
81
80
85
94
98
97
102
110
109
90
72
72
89
105
107
98
94
98
98
90
81
82
86
89
81
74
80
96
100
86
70
68
86
104
110
103
93
87
81
76
74
90
90
96
106
108
98
87
87
92
91
84
78
76
81
89
94
100
98
88
83
88
103
118
115
101
87
82
86
88
85
82
79
78
74
73
79
89
91
83
75
84
101
108
95
85
81
81
76
64
63
71
88
104
110
103
91
87
89
91
89
81
78
84
92
91
86
77
77
86
98
108
105
99
95
94
92
91
94
96
94
87
79
79
84
93
95
96
97
94
93
99
100
94
84
86
94
93
79
64
67
75
83
95
99
95
89
87
87
89
90
92
93
93
92
89
79
71
72
84
100
107
104
96
96
103
108
104
100
99
96
89
87
90
99
107
102
97
91
93
93
88
77
74
80
88
101
107
107
104
103
97
83
77
78
80
83
86
91
98
104
106
100
91
84
79
78
82
89
99
106
107
105
106
105
99
90
85
90
98
95
84
79
81
89
92
87
87
88
93
93
88
87
88
87
83
85
96
113
124
116
83
91
98
99
93
87
84
80
77
75
77
80
86
91
95
96
91
88
87
89
90
87
79
74
81
93
104
104
90
82
80
83
85
83
84
89
93
91
86
75
76
80
89
94
94
89
87
91
98
101
70
71
81
89
83
73
70
78
87
96
100
102
104
104
98
87
81
84
95
108
108
96
81
74
76
85
92
91
85
80
80
80
81
82
87
95
101
106
102
87
77
75
85
91
87
73
68
77
88
93
86
88
86
81
73
68
67
76
89
96
98
98
97
92
86
79
77
83
87
93
98
97
95
87
77
74
77
80
83
88
92
93
93
97
100
98
92
84
81
80
79
82
89
89
82
70
68
73
76
73
103
109
106
97
91
89
89
90
92
91
84
81
82
87
90
93
91
87
82
80
80
82
86
89
90
90
89
88
93
102
104
96
90
95
103
101
82
62
55
63
79
85
83
77
74
75
83
86
80
69
90
91
93
94
103
111
111
104
95
88
80
73
75
88
103
110
105
99
97
94
87
76
74
85
98
108
105
98
95
94
94
92
86
84
85
84
76
66
63
73
86
91
83
72
67
74
87
98
95
84
73
62
64
74
88
97
93
83
77
79
81
76
71
77
91
103
96
87
82
85
90
86
81
83
93
105
107
102
89
78
81
94
103
97
82
70
72
79
84
87
92
96
94
86
78
80
90
98
98
94
70
55
57
70
76
70
62
59
71
89
99
92
75
71
83
94
92
72
64
76
92
99
87
79
78
90
102
103
98
92
91
98
102
98
83
73
74
82
86
84
84
89
93
92
85
87
95
100
104
104
72
64
67
75
78
74
70
70
78
89
98
90
78
71
78
89
92
86
81
87
93
92
86
81
79
77
73
77
86
92
91
85
83
84
84
79
75
75
84
92
100
101
94
88
84
85
87
89
91
93
90
91
93
96
96
99
97
89
81
79
83
84
81
74
75
82
92
104
102
91
78
71
75
84
86
77
68
65
68
69
69
75
86
95
94
83
68
68
85
105
112
102
86
78
80
84
80
74
71
79
102
104
100
94
92
93
96
97
89
82
77
78
82
78
80
83
93
104
101
85
72
68
71
70
72
78
88
93
89
80
79
89
100
103
95
85
78
81
88
93
92
83
76
71
76
80
78
77
80
85
92
92
89
82
79
81
90
98
101
89
77
71
75
83
91
95
98
99
95
90
90
90
83
69
63
73
92
105
108
107
106
104
95
87
86
88
94
97
90
84
86
95
96
89
76
71
76
80
85
91
91
91
93
97
99
97
93
89
86
83
79
82
87
94
95
94
92
89
88
89
96
99
97
92
89
84
85
88
90
95
97
94
92
89
90
93
99
99
92
85
87
100
107
103
90
80
78
80
80
85
89
82
81
85
93
94
84
71
66
68
76
82
87
95
96
93
83
76
76
83
85
82
78
81
89
89
86
80
80
83
87
92
94
94
92
89
91
98
101
94
89
89
91
96
100
101
96
90
92
96
80
65
63
73
84
88
82
70
64
64
68
72
79
93
104
102
92
80
77
77
72
64
58
61
72
84
91
93
92
90
91
92
95
92
84
77
80
89
94
93
89
88
93
100
104
103
98
93
95
100
82
70
71
85
97
99
90
81
75
73
72
75
84
92
100
101
99
95
89
83
79
76
75
77
81
89
100
102
96
87
84
90
95
94
89
80
78
77
77
77
80
93
105
108
99
87
81
83
86
86
92
88
84
83
84
87
89
92
92
90
87
84
82
79
82
86
92
96
95
94
96
99
104
101
94
90
95
99
93
86
85
92
99
97
93
87
86
88
86
83
82
87
92
90
85
79
78
81
85
86
100
99
86
72
64
70
86
97
97
91
85
84
87
83
78
81
85
84
81
81
89
102
109
107
97
90
91
92
89
89
91
101
103
94
79
69
75
91
102
101
95
86
82
84
88
90
87
79
78
85
89
87
83
84
85
87
90
90
83
70
66
80
100
103
93
81
79
81
83
85
90
99
100
92
86
85
89
93
91
90
92
100
102
94
80
70
71
85
96
103
103
95
85
81
89
101
104
98
88
86
72
70
77
86
91
90
81
77
74
67
65
76
95
107
98
82
71
80
94
100
96
90
86
83
80
79
84
90
92
90
89
93
97
94
94
94
96
94
93
97
101
99
85
67
67
86
107
115
106
95
80
86
83
78
78
79
80
77
74
80
83
86
87
90
89
83
79
85
98
101
90
79
79
88
92
86
80
78
81
84
84
82
86
93
98
106
110
106
95
88
88
94
86
67
58
67
86
98
97
91
98
102
95
87
87
91
93
84
76
79
89
94
91
85
85
88
92
97
100
98
88
81
82
88
95
90
82
81
83
84
81
79
87
99
103
98
92
88
81
71
68
76
86
80
70
64
71
80
86
89
90
94
96
93
89
86
89
89
84
78
78
83
93
97
96
95
97
94
85
84
85
88
89
89
92
92
94
99
102
100
95
87
88
95
94
89
84
87
87
77
65
64
75
80
78
68
70
81
87
88
81
87
95
92
80
68
76
92
99
89
76
77
92
105
102
94
86
83
84
84
88
96
103
104
101
100
101
103
104
104
103
93
85
82
81
86
94
102
99
85
64
54
60
78
87
90
93
99
103
98
85
86
94
95
89
80
81
91
98
95
85
78
80
89
97
98
96
92
90
91
93
95
96
94
95
99
101
96
88
86
88
93
95
92
97
103
104
100
95
87
73
61
64
80
104
116
112
102
106
111
97
95
94
94
93
88
86
90
97
102
98
84
68
67
87
106
107
89
76
80
90
92
80
69
76
93
102
97
84
82
86
94
101
107
115
115
107
97
97
103
105
99
87
88
100
105
96
86
94
109
107
109
103
91
79
75
80
94
108
114
108
92
76
68
76
87
90
81
73
79
92
95
82
77
83
100
105
99
88
85
89
95
96
95
94
92
89
87
94
104
113
112
96
85
81
80
82
85
96
109
97
96
92
88
81
77
77
88
98
105
101
87
75
72
78
83
88
88
91
93
88
82
80
87
98
105
106
97
86
83
86
91
92
82
73
73
80
86
91
92
89
88
80
77
80
84
88
94
100
106
82
79
80
82
81
81
83
85
90
91
86
76
71
82
94
99
94
89
88
86
77
68
70
84
96
101
96
89
84
84
85
88
92
92
88
88
91
96
98
94
89
82
77
77
85
96
98
90
79
76
93
90
80
65
66
81
99
100
90
85
88
91
92
91
91
89
88
83
82
83
81
82
84
94
101
102
95
89
87
88
86
84
88
93
98
99
99
104
112
113
102
89
80
82
89
94
98
91
75
57
107
102
86
68
71
92
107
95
78
76
92
108
102
80
66
74
94
103
99
92
91
94
96
98
99
102
103
101
98
93
85
80
78
81
85
89
96
106
110
105
90
82
83
89
92
92
96
103
103
86
95
98
96
92
96
98
89
73
67
75
91
97
86
70
71
91
111
108
91
77
81
90
95
87
79
80
91
100
99
91
83
78
78
83
86
91
92
87
81
85
90
94
90
87
82
80
86
96
107
103
84
87
93
101
103
96
81
71
72
86
99
104
98
85
81
87
92
89
79
71
82
96
102
92
76
66
75
86
86
76
69
74
81
91
98
101
97
84
76
82
93
106
96
83
76
80
85
86
87
89
91
82
77
87
96
96
91
84
86
92
101
107
106
95
83
76
76
85
87
87
90
98
106
100
89
83
88
91
82
67
64
75
88
89
84
82
94
104
99
88
82
86
86
84
83
90
94
91
85
84
94
80
69
71
76
83
87
87
89
91
90
88
84
87
91
94
90
85
85
84
89
95
93
90
90
96
99
98
89
83
85
94
100
92
75
66
77
94
102
92
79
73
79
84
84
86
89
91
93
92
90
91
82
71
64
66
71
76
79
86
89
88
86
90
96
96
89
81
83
89
98
97
92
89
89
90
88
87
89
95
103
101
100
98
93
85
75
73
81
90
87
81
81
86
84
78
78
83
90
89
91
98
94
84
75
80
85
88
88
91
98
101
99
93
92
81
76
79
88
98
105
98
89
81
79
81
81
83
91
97
101
100
98
101
101
95
77
69
75
90
91
87
84
91
92
91
88
85
83
83
91
99
96
84
76
81
99
111
108
97
84
77
77
81
82
79
76
83
92
98
100
92
79
66
64
72
86
99
104
99
96
99
98
95
91
85
75
65
72
91
107
107
96
88
89
97
104
103
97
92
90
99
94
76
66
71
86
98
91
78
70
68
74
78
80
81
85
85
86
90
95
97
91
77
72
81
101
109
99
87
88
100
108
100
90
79
68
62
69
90
108
111
98
85
83
94
108
112
107
98
100
107
105
93
84
80
79
78
73
72
81
91
91
88
83
85
87
88
83
84
92
102
101
92
92
99
108
100
82
69
78
102
118
115
101
86
81
80
83
89
93
95
90
85
84
90
90
92
92
91
99
106
112
109
98
83
75
80
91
98
98
95
92
88
81
75
75
78
84
90
91
88
85
85
90
94
92
88
82
83
86
94
102
105
103
99
96
97
99
100
100
97
92
82
73
70
72
77
87
91
84
82
84
85
81
72
70
82
95
102
97
94
95
98
86
68
56
64
85
97
93
84
79
85
91
89
83
83
94
103
99
90
82
84
90
94
95
95
95
96
95
92
83
76
72
71
74
81
93
100
87
70
62
65
76
84
86
87
84
83
80
84
89
94
93
86
79
82
91
93
93
95
96
95
91
88
87
88
88
90
98
103
104
95
84
81
86
93
91
80
70
68
73
84
89
89
87
87
96
101
89
83
78
80
92
104
110
105
92
81
73
68
69
77
91
106
112
109
96
87
86
93
93
83
75
80
90
95
91
82
94
113
123
110
93
82
84
90
89
82
77
78
80
84
82
81
82
89
90
90
72
85
97
97
96
102
110
110
97
83
76
77
83
88
93
100
105
108
100
90
81
78
76
71
72
84
99
104
101
95
94
102
103
96
95
97
92
83
81
85
94
93
81
69
69
76
88
89
84
73
66
77
91
97
98
98
97
98
92
84
84
88
97
100
95
92
95
101
96
91
82
77
77
86
94
99
101
101
97
92
92
87
81
79
86
97
100
92
85
87
92
92
83
79
87
101
106
95
78
71
75
71
77
92
103
101
94
94
99
102
95
80
72
76
86
93
96
92
85
83
87
89
91
88
85
85
86
90
88
85
83
79
78
74
72
76
87
93
89
86
90
96
101
96
90
89
87
81
74
77
81
74
76
92
102
99
93
94
102
106
96
78
72
79
90
94
87
82
85
95
102
101
92
77
67
66
70
77
83
86
86
88
88
84
79
81
87
92
91
92
98
108
107
92
75
69
67
64
59
65
68
75
88
95
97
94
92
96
96
90
82
84
96
107
105
94
83
80
95
108
112
104
94
89
87
84
78
75
81
92
96
99
98
96
96
98
100
103
98
96
100
100
97
90
91
98
97
81
62
59
69
77
90
94
88
86
87
90
89
83
79
79
85
92
95
91
84
84
89
96
97
99
104
107
105
94
88
87
94
96
97
97
97
99
97
97
93
92
93
94
92
87
84
86
94
104
109
100
87
78
99
92
85
81
79
77
74
72
73
76
80
80
78
77
77
77
81
85
87
88
87
85
92
95
96
90
91
100
109
104
96
93
96
101
95
86
80
81
91
97
96
90
83
81
79
77
79
83
92
93
99
91
89
90
90
94
98
98
97
95
90
85
84
89
95
97
86
73
72
81
94
95
83
75
76
85
93
92
81
75
78
85
87
76
63
60
72
89
91
85
75
67
73
79
83
78
77
78
87
89
81
81
87
90
92
93
97
99
97
96
100
103
102
99
95
92
91
87
91
97
108
108
94
75
67
71
83
91
85
76
69
69
80
89
96
93
90
87
86
82
73
66
75
88
98
91
79
71
75
87
87
94
96
91
84
82
86
90
89
86
85
86
88
86
85
84
88
89
91
95
100
105
98
87
76
69
68
72
77
81
80
80
83
94
107
105
93
81
78
81
86
86
86
87
92
92
94
91
91
94
100
104
96
83
76
75
79
83
84
78
70
64
68
80
91
94
87
80
80
82
85
87
88
93
95
91
82
77
82
90
93
83
76
76
85
86
81
71
66
68
75
82
83
73
67
66
79
98
105
99
86
89
82
77
77
82
84
85
84
86
82
76
72
81
97
103
100
91
84
81
78
74
73
77
88
94
98
98
97
92
82
72
64
59
61
69
77
80
74
67
68
78
87
86
68
55
59
79
93
90
76
85
90
87
87
90
91
86
81
84
92
93
86
79
82
89
94
91
87
83
84
83
76
73
74
84
98
104
98
82
74
79
85
76
63
63
76
89
87
77
76
91
109
112
100
86
77
77
79
77
86
90
91
91
88
86
84
80
78
80
89
96
93
86
79
75
72
73
82
94
105
109
104
95
91
93
95
93
90
84
84
87
87
79
67
67
77
85
79
67
64
74
91
98
101
102
98
96
95
95
93
91
88
83
80
77
79
78
79
82
91
94
90
86
86
87
90
90
93
98
102
104
107
111
109
96
85
83
91
102
100
85
66
56
54
63
75
85
86
84
80
76
78
82
89
92
91
92
101
108
93
91
90
88
88
87
86
82
80
82
91
93
86
75
75
86
101
109
99
85
72
75
87
102
106
99
93
93
100
106
105
94
76
61
56
63
71
87
101
108
103
91
83
82
90
89
82
78
84
94
85
88
92
95
102
103
101
94
86
82
84
88
85
76
69
73
83
93
93
84
78
82
83
77
73
81
93
97
96
97
104
107
99
87
78
82
88
94
94
88
82
79
80
87
94
93
88
83
84
91
87
88
89
88
93
96
99
97
91
86
86
88
91
87
83
82
86
90
94
99
108
106
90
65
52
58
75
87
93
96
104
107
96
86
82
95
110
111
95
78
71
82
97
104
100
99
99
98
95
97
109
98
82
79
80
82
80
77
78
85
89
95
96
96
98
99
96
93
91
96
100
101
90
81
80
83
88
91
96
105
109
104
93
84
82
92
103
110
100
88
82
89
100
105
98
96
97
97
93
89
99
89
77
75
86
87
82
76
78
83
87
90
96
101
103
97
85
77
81
92
95
85
75
79
91
101
101
92
89
93
97
99
95
92
91
90
97
100
101
96
89
81
82
84
86
85
84
88
94
95
81
72
74
83
92
92
90
88
85
82
83
87
96
103
103
90
75
69
78
90
94
88
71
63
67
82
94
94
90
83
84
85
87
92
96
99
97
96
95
94
93
89
85
81
83
83
83
88
96
101
83
74
78
85
89
89
88
89
86
79
77
84
95
98
94
87
85
82
78
81
91
96
91
74
64
70
91
106
107
96
86
83
87
95
99
99
95
89
84
89
96
102
97
86
80
87
98
101
92
85
97
90
89
86
83
86
91
95
90
81
75
70
72
78
83
87
89
84
80
82
93
102
102
88
73
70
81
92
99
98
98
101
102
100
98
94
92
88
86
88
94
91
82
70
70
87
103
108
95
85
105
103
97
87
79
76
86
95
97
90
78
72
73
78
81
83
83
82
82
89
99
101
99
91
85
81
80
82
90
98
103
102
94
87
84
88
92
99
101
96
85
75
69
69
79
89
88
79
78
86
92
91
92
88
82
77
76
82
86
91
93
98
102
98
88
83
83
87
93
101
100
91
84
84
89
95
99
102
107
109
105
99
90
86
87
90
94
100
103
100
90
81
77
85
95
100
88
72
72
84
76
81
88
89
86
82
80
79
84
93
97
98
98
97
90
85
84
91
103
105
96
84
79
82
89
94
95
98
101
101
101
100
100
97
96
93
93
92
93
95
98
100
92
85
86
95
105
106
102
101
90
93
87
81
84
91
99
97
89
86
86
84
83
85
88
88
86
87
94
97
91
84
84
91
93
86
73
69
72
83
91
98
100
96
91
90
95
95
91
87
98
110
108
88
71
75
94
113
115
112
104
95
82
77
85
98
107
96
80
73
81
92
95
95
93
92
88
84
81
84
89
92
92
93
90
86
81
79
81
87
97
101
102
98
94
91
95
101
95
87
87
97
103
93
79
71
78
90
96
97
92
93
93
89
87
90
93
94
86
81
86
95
102
98
93
92
92
87
79
80
87
92
91
82
81
87
96
98
99
98
98
96
96
99
97
94
96
105
110
101
84
73
76
85
87
83
83
89
92
89
83
95
105
97
84
78
87
100
107
99
90
88
92
91
85
87
93
92
88
85
85
90
88
82
80
84
92
96
98
93
81
68
70
88
99
99
96
96
95
89
72
64
72
87
93
89
93
102
114
111
80
89
97
97
90
83
87
94
96
88
81
85
92
97
99
97
99
94
87
77
71
73
77
80
81
80
79
83
88
87
76
65
67
87
104
107
93
79
72
73
75
82
95
109
110
100
92
98
116
124
80
79
83
90
90
88
88
87
82
79
81
88
94
101
107
110
105
92
78
74
73
71
73
77
84
85
77
73
76
84
89
91
93
101
104
98
87
80
89
103
107
101
94
97
106
109
95
87
96
111
87
81
75
72
74
84
94
99
100
97
92
89
87
87
91
95
94
87
86
95
103
101
95
94
99
101
94
85
81
84
90
95
94
93
93
87
78
78
94
115
115
95
71
64
79
96
100
97
96
106
84
79
71
68
75
86
99
100
99
94
91
83
76
81
87
90
89
87
91
100
102
94
84
81
91
100
106
101
93
88
84
79
76
78
81
84
80
78
84
91
93
85
74
73
84
96
99
96
94
94
73
80
91
93
88
79
80
86
90
90
82
73
73
84
96
97
90
86
87
86
80
70
62
63
77
96
107
110
105
96
88
86
86
88
88
92
96
99
96
86
75
74
81
94
104
104
96
86
81
82
80
89
103
100
85
73
75
86
91
95
94
90
92
96
93
92
88
83
83
84
91
89
90
88
93
97
102
100
96
92
89
90
92
92
89
90
98
110
111
93
73
66
75
91
101
101
96
92
90
87
90
85
84
85
87
93
99
97
88
91
99
113
112
98
89
90
93
88
80
80
93
111
121
113
96
84
80
81
83
84
85
85
83
81
75
74
82
97
101
90
75
70
79
90
92
92
92
94
95
90
87
82
82
89
101
109
104
92
85
90
98
103
95
82
84
101
110
99
77
67
84
105
114
101
77
63
65
79
88
93
93
91
90
87
87
88
87
85
81
85
87
91
90
86
81
75
72
80
94
98
91
91
95
101
103
99
90
81
85
93
100
101
89
76
75
89
101
102
94
87
90
97
96
87
74
68
75
86
91
92
89
87
90
93
100
102
100
95
91
90
94
100
95
83
78
73
71
78
94
103
111
104
100
102
101
97
94
92
90
92
96
95
86
79
73
80
95
104
104
93
82
77
80
88
90
95
98
96
91
82
73
70
78
83
84
84
93
105
109
100
91
87
86
86
87
89
89
92
90
90
98
93
91
93
95
96
97
96
94
89
84
77
76
79
88
99
106
102
89
74
68
72
77
85
91
98
100
97
93
89
84
85
88
86
77
69
75
93
105
105
94
89
89
92
92
90
91
91
89
87
65
73
83
92
90
86
83
83
85
88
88
88
85
84
92
100
103
98
90
85
88
93
91
89
88
87
86
84
84
89
95
100
100
97
90
79
73
78
93
107
109
104
100
97
90
82
80
86
92
93
74
83
90
94
91
88
84
81
78
88
98
105
97
89
80
78
82
89
94
97
96
96
93
92
91
87
81
77
80
81
80
79
79
83
91
93
91
89
95
106
102
90
82
86
88
91
91
88
86
82
91
100
105
96
83
78
82
91
93
92
96
95
94
86
80
77
80
87
91
93
89
86
82
81
79
74
80
89
96
91
79
71
68
80
93
99
94
88
93
103
105
94
82
80
84
92
93
89
80
75
77
91
101
96
77
67
72
87
96
100
100
97
95
88
85
87
89
87
86
87
90
90
88
79
69
71
82
95
96
91
86
88
93
101
101
95
81
74
79
92
106
108
97
87
83
86
87
90
92
99
72
77
94
100
95
87
81
84
93
100
107
108
99
91
84
84
84
82
83
87
95
101
101
95
93
98
102
101
93
81
81
92
103
102
90
77
69
72
81
90
95
97
93
89
90
91
94
94
95
99
86
87
93
102
103
100
95
94
94
95
95
96
97
98
88
77
70
69
83
95
97
93
89
96
105
110
109
106
101
94
86
82
83
85
79
71
68
72
83
93
101
100
93
83
78
81
89
93
94
89
96
92
90
90
90
87
84
83
79
77
76
88
104
112
100
76
63
74
96
109
99
84
74
82
94
98
88
80
76
79
82
80
77
79
79
76
73
73
74
81
93
98
91
77
67
66
74
88
97
101
102
95
91
87
85
82
81
80
75
72
74
85
99
104
97
87
86
95
105
104
94
83
76
79
85
88
85
74
62
60
73
85
90
85
79
76
76
74
74
78
80
86
90
88
86
83
86
93
101
104
91
93
93
89
84
81
86
92
93
88
85
84
86
89
92
100
105
107
100
89
87
95
98
95
89
93
102
104
95
82
78
87
97
97
95
89
81
73
74
80
90
98
104
106
104
98
96
96
90
81
76
84
91
94
90
87
89
92
92
93
94
98
99
97
96
99
102
103
94
83
82
93
106
114
110
100
99
99
103
99
89
84
90
106
121
120
95
67
60
75
95
103
102
95
91
91
91
90
82
76
83
87
95
105
111
109
97
88
79
85
97
99
98
96
93
90
89
90
86
80
74
75
89
108
111
96
80
75
84
90
86
75
78
95
117
118
97
75
66
79
98
101
84
69
67
83
96
99
90
86
90
87
92
100
108
105
93
88
92
101
99
84
70
71
82
89
84
76
80
87
91
85
75
74
75
74
72
83
94
92
81
69
71
85
96
98
93
89
90
98
105
104
88
72
66
75
91
98
96
88
87
76
71
83
93
95
90
91
102
108
97
78
64
75
91
96
86
77
84
99
104
91
72
63
69
75
80
88
96
98
92
80
78
86
92
97
99
102
101
99
98
95
87
79
79
81
87
93
89
85
68
55
59
77
91
99
101
104
104
96
87
79
83
92
97
96
95
94
95
96
87
79
79
88
95
89
81
78
82
94
96
96
90
86
87
95
100
102
95
87
80
76
78
85
97
104
102
91
79
75
60
57
68
80
87
88
94
100
100
96
87
81
78
81
87
92
95
98
93
82
75
79
90
96
95
84
81
86
88
88
90
95
94
87
81
83
85
84
79
76
79
87
94
103
107
105
97
84
77
79
87
90
92
89
81
76
71
70
73
79
83
81
79
80
87
90
91
87
84
77
79
85
90
92
83
80
87
98
97
87
84
88
95
100
93
85
79
79
82
89
93
90
92
93
96
94
83
74
74
82
99
87
76
69
69
75
83
88
92
95
93
85
82
86
94
96
88
78
78
88
98
101
92
79
81
84
80
74
65
62
68
78
83
75
63
60
72
89
99
96
84
74
77
86
87
83
79
80
91
101
89
89
87
88
88
95
102
102
92
85
84
83
77
72
73
86
95
95
91
87
95
99
96
89
87
87
84
77
70
66
70
77
83
88
93
93
91
88
86
86
86
86
89
98
106
105
94
81
79
86
84
89
94
95
96
98
103
99
89
82
84
85
81
76
75
85
97
101
95
85
86
91
96
94
92
86
79
73
74
75
77
80
80
83
89
91
84
72
70
80
94
97
91
84
92
107
114
106
94
87
83
80
78
82
87
89
87
85
89
90
88
85
82
87
94
95
90
83
80
82
85
91
96
95
93
86
81
78
82
87
87
83
80
80
80
83
80
75
70
71
79
82
80
75
71
83
99
114
117
107
84
84
79
81
86
89
85
86
92
99
96
85
77
79
90
98
95
88
81
82
90
97
98
97
89
84
85
93
97
91
84
80
80
82
88
98
106
106
89
65
53
62
81
91
85
75
74
87
101
104
83
95
100
95
89
92
99
102
93
84
79
79
78
75
78
87
99
106
103
94
92
96
98
90
76
68
78
94
100
93
81
77
83
85
86
96
104
104
87
64
56
70
90
105
102
89
77
73
75
79
87
100
104
96
90
94
107
106
89
66
59
71
89
94
88
82
86
98
106
102
93
87
88
88
83
79
78
83
85
82
81
86
91
89
83
77
77
79
73
65
61
70
87
97
104
98
86
76
77
84
103
108
103
95
89
88
92
91
86
80
77
82
89
94
97
92
90
93
96
93
85
83
88
98
103
97
91
87
88
95
100
101
98
91
84
79
84
90
89
80
69
68
80
95
104
100
91
90
100
111
100
102
100
94
89
82
79
78
81
85
90
87
80
77
82
87
96
97
94
90
88
91
98
104
109
106
103
102
105
113
117
109
97
90
87
95
98
98
93
84
76
78
84
95
100
96
93
96
105
109
76
81
88
92
91
88
87
84
83
85
86
87
87
78
72
71
81
90
95
100
105
106
101
94
87
90
93
90
89
94
102
104
96
89
90
97
94
82
68
65
76
89
96
98
91
85
87
89
90
91
86
84
82
81
87
92
95
94
89
90
97
106
107
93
81
79
84
91
93
96
100
99
92
76
68
70
77
77
74
77
86
92
92
91
92
96
97
88
74
68
75
87
97
102
95
91
92
88
81
78
107
94
76
70
81
91
93
87
87
91
104
111
108
99
91
93
96
98
94
90
86
79
74
71
75
82
90
93
94
93
92
88
85
86
90
94
98
102
99
90
82
81
86
98
107
112
111
101
89
81
93
86
80
84
95
102
102
99
97
94
93
96
103
103
98
93
86
89
96
101
95
82
70
69
78
92
98
95
93
94
94
89
87
86
89
91
93
91
96
96
91
88
86
92
98
101
101
100
97
92
79
88
98
99
93
91
99
110
111
99
92
93
106
113
108
95
84
84
93
101
105
101
89
80
79
84
90
87
84
84
87
88
88
92
96
98
94
86
85
93
96
95
88
82
75
74
79
90
97
95
92
101
106
97
80
73
82
95
97
92
92
103
111
113
109
104
99
91
84
83
90
99
97
88
81
85
91
94
92
88
85
85
87
91
95
99
97
91
87
90
97
94
83
68
67
82
98
102
93
85
97
99
101
94
88
86
90
92
85
79
81
90
100
104
104
102
97
89
86
87
88
83
76
75
81
92
97
92
91
91
92
89
85
86
91
97
96
88
86
88
92
90
78
69
80
105
121
114
98
87
97
93
92
90
87
87
95
97
95
89
81
77
79
83
88
84
83
85
91
104
103
86
71
68
82
90
88
86
91
101
99
89
83
87
99
105
98
90
85
84
82
77
75
80
91
100
98
91
91
99
98
94
90
87
80
74
75
85
97
107
104
94
80
75
79
84
84
84
89
98
98
87
79
79
83
80
77
81
96
105
99
80
75
87
102
104
96
86
85
85
81
78
80
90
97
90
77
67
73
88
99
100
101
100
97
89
80
79
83
97
104
99
85
81
89
97
97
91
88
88
90
86
84
87
86
77
69
74
87
93
89
83
84
88
91
85
82
84
87
88
86
86
88
90
96
97
97
86
75
73
96
96
91
92
99
106
103
92
76
70
74
79
85
95
106
108
100
89
84
85
89
91
93
92
91
87
81
79
84
89
98
103
101
90
79
79
90
102
102
94
92
91
89
84
85
95
107
108
93
82
83
75
68
68
82
98
104
96
82
70
68
75
85
96
103
103
94
78
67
69
82
91
95
94
94
97
99
97
96
98
107
111
101
85
74
74
89
107
117
114
106
97
90
85
85
91
96
97
92
84
80
74
76
80
85
92
95
98
98
98
99
92
78
68
71
86
94
88
77
72
80
84
83
81
85
95
95
84
72
72
81
87
84
79
71
63
71
90
114
121
109
94
89
94
103
104
97
92
90
84
80
87
91
92
88
89
91
96
98
102
105
98
79
61
57
72
91
96
91
86
84
89
88
87
89
93
88
73
63
61
61
61
66
77
81
80
78
86
95
103
99
96
96
101
98
88
86
92
95
88
78
85
91
86
79
73
77
81
78
72
75
87
96
93
85
82
88
90
82
69
64
74
91
106
104
92
80
80
85
87
79
69
71
80
92
98
97
94
92
90
93
102
110
105
90
71
67
81
96
96
71
73
86
91
81
73
74
78
74
64
61
75
95
107
104
99
96
94
86
75
60
58
74
92
98
84
66
65
77
87
90
89
89
89
93
90
89
89
94
101
100
99
97
97
97
94
83
81
84
91
73
71
70
73
79
88
95
100
95
81
74
78
93
103
106
102
99
99
105
107
103
89
80
79
80
77
69
66
71
80
87
92
93
95
95
86
77
75
89
105
109
94
80
75
87
96
92
82
83
86
82
74
61
59
74
91
101
99
90
80
79
86
96
108
110
105
95
89
90
102
114
114
101
83
78
80
85
85
87
90
95
96
88
85
84
84
81
78
84
95
100
93
84
82
85
85
81
81
81
84
89
92
93
93
87
83
83
89
91
89
83
80
89
100
105
100
91
81
76
83
92
96
89
80
82
90
100
99
97
98
103
102
93
82
75
81
90
100
97
87
75
75
83
91
90
83
79
86
97
106
79
94
119
123
100
77
74
89
103
101
89
83
87
96
97
96
93
88
87
88
92
90
88
85
88
94
100
96
89
84
86
93
93
90
84
84
95
106
101
85
70
69
84
92
91
82
79
88
102
114
70
78
97
105
90
76
78
88
94
93
92
100
110
113
109
104
97
89
82
83
94
104
108
101
91
82
81
81
82
81
81
85
89
90
88
85
84
87
89
87
86
90
97
103
103
93
79
69
71
82
83
80
80
84
83
84
92
95
94
93
91
99
106
108
106
102
91
75
65
68
85
97
98
88
76
67
67
78
87
93
96
94
90
88
87
85
81
79
78
83
90
92
92
96
102
101
80
65
70
90
92
89
88
88
90
94
101
106
107
98
89
82
80
81
85
88
84
76
75
81
84
82
76
75
78
82
82
84
88
93
93
91
91
95
98
91
84
80
80
88
91
89
84
82
84
83
76
78
96
116
86
92
98
102
96
92
94
96
96
93
86
79
74
71
73
81
92
94
92
89
84
80
84
97
106
105
97
89
88
85
76
70
78
94
103
102
94
91
93
97
94
91
87
85
86
86
91
96
99
99
80
93
102
103
99
90
90
93
94
91
88
88
82
76
73
82
93
96
84
67
61
72
88
101
103
98
92
90
90
88
79
72
80
93
101
96
92
93
95
94
92
91
95
101
106
109
112
110
100
88
76
79
91
100
100
102
103
105
100
95
90
90
90
85
83
82
88
87
76
61
60
74
88
89
82
75
77
80
85
85
84
91
98
99
99
91
80
81
84
90
90
92
97
102
103
101
101
105
107
104
73
70
81
95
99
101
99
94
90
87
90
93
90
87
83
83
87
91
89
83
85
95
106
105
92
79
72
72
73
74
75
86
93
96
95
93
91
92
93
97
92
83
80
83
90
95
97
96
90
87
77
88
102
103
98
82
77
78
83
89
94
94
91
84
80
83
92
100
100
95
90
96
105
109
100
85
76
77
80
77
72
66
72
84
93
99
103
105
107
105
95
84
79
78
84
88
88
83
76
73
86
94
109
113
100
86
79
86
95
96
95
95
91
84
79
80
87
94
98
93
83
76
78
84
86
79
76
78
81
78
70
63
67
81
91
95
96
96
96
92
91
91
94
91
84
74
71
78
90
99
80
74
87
100
103
100
97
98
98
96
93
96
95
95
85
77
75
84
95
98
95
86
80
84
88
86
82
79
81
77
70
64
66
70
70
70
74
80
82
78
75
79
89
97
96
92
89
92
101
108
84
75
77
84
88
89
93
98
100
102
101
96
96
98
98
90
84
85
95
104
108
104
100
97
99
99
95
92
90
85
81
75
71
67
59
56
64
79
84
82
79
79
87
94
102
107
107
102
90
85
105
103
96
88
85
84
85
90
96
98
94
86
88
96
103
105
103
103
101
98
92
88
86
92
102
105
96
82
71
72
85
100
102
92
80
73
79
81
85
84
87
94
92
88
86
88
95
94
88
81
105
115
116
112
100
89
86
88
87
85
81
82
89
97
99
95
97
99
98
91
78
69
69
81
94
101
95
81
68
70
87
102
108
100
91
86
84
83
87
94
103
107
96
83
74
81
96
107
104
97
80
95
113
110
92
79
80
88
91
90
91
93
97
96
90
78
75
81
87
88
86
86
88
94
98
98
98
98
99
95
90
80
77
81
92
94
89
83
88
103
113
106
95
86
88
96
105
111
107
98
74
76
84
87
84
81
81
85
88
91
97
101
99
94
87
82
82
83
80
75
75
87
102
113
108
92
79
81
97
105
94
75
67
79
96
104
96
88
92
100
101
91
85
87
89
88
88
91
94
96
98
87
79
84
97
108
102
84
69
76
90
99
97
92
92
92
91
84
79
70
65
73
90
109
108
87
66
67
86
102
96
81
73
79
93
99
96
96
97
100
100
91
82
71
67
72
81
93
96
95
118
112
96
85
89
99
93
80
75
82
94
96
91
91
95
92
83
74
82
93
97
92
88
93
95
89
83
90
105
109
96
80
77
86
96
98
94
95
97
97
98
97
92
84
80
88
101
115
114
97
111
99
86
80
80
83
82
80
89
97
96
92
81
83
90
92
85
82
90
103
106
98
87
90
97
99
100
106
112
110
95
77
75
88
98
98
89
84
85
85
81
76
78
87
98
106
114
117
113
102
85
68
65
79
94
99
94
89
92
96
96
91
84
83
87
93
97
100
96
87
76
72
80
90
98
95
88
87
90
90
89
85
80
80
83
85
87
87
88
86
77
69
69
79
92
96
97
97
100
104
67
64
74
90
100
97
92
89
97
105
109
104
98
96
91
92
93
95
93
82
75
79
86
89
83
75
79
82
79
72
74
83
85
81
78
86
101
106
98
90
85
88
93
100
100
95
84
81
89
105
69
79
88
91
88
81
74
75
87
98
107
103
99
98
97
93
91
86
83
83
90
100
103
94
81
71
78
85
82
70
67
75
84
85
90
96
105
110
107
96
85
75
75
88
106
114
106
95
88
93
85
82
77
76
76
80
84
85
82
80
83
84
82
88
94
95
90
85
84
86
85
76
73
78
84
86
78
71
68
74
76
79
82
81
86
92
97
103
110
112
105
94
88
82
79
76
76
83
93
100
98
94
90
86
88
96
104
102
92
87
92
96
86
76
72
83
97
104
95
83
71
70
74
89
101
103
92
79
72
78
89
90
84
78
84
98
110
109
103
98
100
102
94
82
78
79
83
86
84
82
84
86
90
90
91
97
100
97
89
87
93
98
92
81
74
82
96
106
100
84
73
78
87
96
99
91
85
84
87
92
95
93
86
82
87
90
87
75
63
66
82
95
90
79
81
97
108
103
86
74
74
67
73
86
99
99
89
82
83
89
95
97
89
88
90
93
93
89
86
85
83
84
88
85
85
83
86
91
93
90
88
91
95
94
89
84
77
71
68
72
86
96
94
87
86
93
102
100
95
89
85
75
79
95
110
108
96
86
89
99
104
97
85
81
82
89
91
88
87
87
88
90
92
98
101
100
100
98
94
89
85
86
93
94
95
97
98
99
96
91
90
92
90
88
87
90
90
88
92
96
88
96
100
100
98
97
98
101
94
86
80
79
82
82
83
87
97
104
104
96
90
92
99
109
106
100
94
95
97
94
88
83
85
92
95
98
98
97
94
90
84
74
69
72
87
97
102
96
90
90
84
95
98
86
76
79
91
99
88
67
56
67
87
100
100
94
95
103
104
92
81
78
87
96
93
86
83
83
82
83
82
92
102
102
94
81
76
79
84
88
86
86
84
87
91
95
91
86
86
91
78
81
81
80
82
86
87
87
87
85
86
86
90
97
99
92
88
86
87
85
77
75
77
83
85
83
83
82
78
75
83
102
115
114
98
85
85
90
92
90
85
88
97
104
100
92
79
76
82
91
75
75
77
84
90
88
82
79
88
101
105
98
89
83
86
88
85
82
85
89
87
84
78
80
84
89
88
84
82
90
99
102
102
103
103
106
102
95
87
80
83
88
95
95
95
92
93
99
101
95
76
77
83
86
84
81
78
81
85
88
93
95
94
91
88
87
87
90
94
94
91
84
80
89
99
104
98
86
81
90
99
97
91
89
94
98
89
72
61
69
92
107
108
95
80
79
95
115
116
104
79
86
84
84
84
87
92
94
90
89
97
103
106
98
91
91
94
97
95
92
89
88
94
102
111
114
106
89
81
76
81
85
87
91
93
88
80
71
69
80
96
108
108
96
80
75
84
93
93
90
78
81
79
83
96
107
112
108
103
101
99
97
91
87
89
94
97
101
97
95
93
93
94
91
90
90
90
88
83
77
76
79
86
95
97
96
94
92
95
92
86
79
81
86
94
96
91
80
71
73
79
82
86
90
95
99
101
104
104
93
83
75
79
85
91
95
99
103
103
99
92
85
84
79
76
75
81
84
85
89
90
89
90
94
95
92
88
87
93
96
88
76
73
81
96
103
101
97
91
88
88
95
98
91
78
72
83
100
101
86
73
72
80
86
91
94
99
102
99
94
91
94
97
93
90
86
86
85
86
92
99
101
96
93
86
78
69
69
80
92
96
92
86
83
86
90
98
111
114
103
88
96
99
91
78
76
90
98
93
87
89
95
95
89
89
88
94
92
92
92
94
97
97
96
99
99
92
86
84
89
94
91
85
81
81
83
83
80
80
84
88
91
87
85
90
98
100
98
91
87
85
89
93
93
95
100
101
95
81
78
94
110
112
103
88
81
80
87
93
101
95
79
68
74
97
107
100
88
83
89
92
86
76
76
87
97
99
94
86
86
86
86
88
93
102
104
94
79
73
78
86
92
94
93
94
97
98
95
88
84
87
98
103
101
90
81
75
82
93
99
93
76
64
72
86
95
93
90
93
101
100
91
88
92
102
104
97
91
88
92
90
87
91
99
101
92
79
76
92
103
85
92
92
92
86
83
85
88
94
98
95
87
80
79
82
84
79
74
74
84
88
87
86
89
86
74
67
75
95
107
98
80
78
93
101
93
80
80
84
91
91
90
93
99
95
85
77
85
97
103
83
83
89
96
101
97
88
81
83
91
97
90
80
79
86
91
85
77
74
81
86
88
90
91
86
75
68
78
96
101
88
73
72
84
91
89
82
83
86
87
80
79
84
88
90
94
99
99
89
76
83
83
87
97
106
109
101
91
80
75
80
91
98
103
102
96
90
86
85
87
87
83
79
80
83
90
96
98
99
99
100
98
97
95
92
92
96
103
100
90
79
69
65
68
78
94
105
105
89
72
83
84
89
91
96
100
97
94
87
84
87
94
99
99
99
96
92
86
81
80
83
86
84
80
81
89
93
93
91
94
102
105
101
92
83
81
83
88
99
100
92
82
72
71
75
82
85
87
88
85
82
82
83
87
91
94
90
84
87
98
104
97
81
69
73
86
93
94
89
92
98
98
94
87
87
91
88
77
70
74
84
86
82
75
73
72
73
77
85
90
91
87
89
94
95
92
84
82
85
87
81
74
69
73
81
88
86
80
77
83
88
86
79
72
74
82
91
93
94
96
99
103
104
105
108
102
91
75
70
74
85
92
88
83
83
88
95
94
87
87
91
99
102
100
91
82
80
82
84
87
81
77
79
82
78
74
77
84
83
78
74
80
92
96
89
81
81
85
86
81
78
93
114
128
121
100
82
74
79
88
98
101
98
88
84
94
106
113
106
98
94
102
105
92
74
63
67
78
83
88
82
88
104
109
97
77
75
91
104
99
85
80
84
86
81
77
83
91
93
85
75
77
95
111
111
93
78
75
82
86
85
85
84
79
78
82
93
102
102
95
94
100
105
102
92
82
76
76
82
91
85
86
94
103
103
93
93
99
106
99
83
71
71
76
81
84
86
93
96
98
90
79
74
78
84
90
92
89
85
82
82
85
88
90
92
91
88
79
82
88
99
108
114
111
99
86
68
64
72
80
89
87
82
83
92
97
101
101
97
84
72
75
89
106
114
109
98
90
87
88
95
97
91
79
77
83
82
72
67
74
89
100
100
96
99
104
104
98
91
91
95
94
97
97
88
75
65
65
77
82
94
91
84
79
79
86
93
100
99
91
85
90
104
114
111
100
93
86
85
86
94
100
98
86
78
75
68
54
52
65
86
97
91
83
82
95
110
115
104
87
73
65
70
77
76
74
76
90
104
115
87
82
84
82
71
71
78
94
98
93
84
80
82
80
72
67
73
84
92
96
95
92
85
81
79
84
89
86
82
80
85
88
88
86
86
92
96
100
95
85
77
76
76
75
73
71
79
95
111
119
72
77
84
84
69
59
69
87
95
84
71
67
71
73
69
67
75
84
91
94
94
89
81
79
85
97
109
114
108
95
86
86
89
98
101
95
86
82
89
99
106
101
91
85
89
93
89
79
74
83
81
88
92
85
74
72
84
93
95
83
72
72
81
89
89
87
85
86
88
91
84
74
67
71
88
100
106
104
99
91
83
80
80
86
89
87
81
78
84
94
96
89
81
85
106
120
107
80
67
83
91
91
88
84
80
86
95
96
93
80
65
63
71
88
97
97
86
76
77
88
90
82
70
73
90
102
100
88
80
75
73
71
76
85
91
87
78
69
70
75
82
85
83
89
102
106
96
86
91
108
78
80
84
84
80
74
73
73
73
70
65
64
71
79
85
88
83
75
76
87
99
101
94
87
83
82
79
75
74
75
72
69
79
97
111
106
89
75
72
77
86
93
95
93
89
89
93
100
100
99
73
82
91
89
80
66
59
63
70
74
78
86
88
81
73
74
81
87
83
79
82
90
94
87
73
61
61
69
77
79
77
72
81
96
106
106
100
101
97
93
85
79
81
88
95
98
103
104
99
85
93
91
91
91
85
79
79
85
85
81
80
79
85
87
83
79
83
88
83
69
62
75
90
92
81
68
67
73
79
80
82
90
96
96
90
89
93
99
100
91
79
75
81
91
96
94
87
85
88
88
90
81
80
82
82
81
85
97
101
97
85
73
72
81
92
95
99
95
85
73
76
93
108
109
95
79
70
74
81
82
93
103
108
97
85
77
79
82
81
79
81
87
96
100
97
91
85
83
87
90
73
76
79
81
79
75
78
87
98
104
99
86
76
73
81
92
101
102
94
84
81
93
104
105
93
80
73
80
87
93
95
100
99
93
84
78
79
84
89
87
89
96
99
99
96
96
97
99
98
95
88
92
94
93
90
88
90
90
86
80
79
83
85
82
79
81
89
98
101
95
83
73
77
84
89
86
83
84
91
96
93
86
86
90
88
86
91
100
105
96
86
82
86
87
87
85
89
96
104
111
100
94
94
95
94
95
97
92
78
61
60
77
95
101
94
85
82
87
97
97
91
82
79
81
81
78
77
83
87
86
82
78
83
90
92
91
93
98
95
82
64
56
62
76
85
85
81
83
94
108
89
86
84
84
83
79
75
78
79
84
83
83
87
94
100
103
98
88
81
82
90
98
100
93
83
76
77
83
87
85
82
83
87
90
90
88
93
97
90
74
56
51
60
81
98
105
96
88
82
86
92
91
83
80
76
74
74
82
96
106
99
76
61
69
93
112
113
97
82
75
82
94
101
100
97
96
96
96
91
90
96
106
108
103
90
88
96
106
105
91
81
77
82
90
100
105
104
93
82
76
91
94
97
95
90
87
88
94
98
97
88
74
70
80
92
95
91
90
96
98
96
89
84
86
89
95
97
99
100
106
110
112
111
106
102
100
98
101
104
107
112
105
89
74
73
84
102
107
99
88
77
94
109
110
93
79
82
90
90
87
83
84
94
97
91
77
71
81
95
103
96
83
74
72
73
77
77
82
96
106
104
94
88
93
104
104
94
83
89
104
112
100
78
65
68
84
102
113
114
108
74
86
97
95
87
78
83
88
88
85
85
87
86
83
82
85
91
92
87
82
76
78
83
90
88
80
70
69
83
100
105
94
86
85
90
91
90
90
98
102
93
81
78
84
85
85
87
98
111
113
81
81
75
73
83
102
104
91
78
77
88
93
89
82
85
92
103
102
94
86
82
86
97
108
106
95
82
80
93
112
121
112
92
75
63
68
86
105
113
103
86
79
85
89
85
76
75
87
102
105
103
99
82
70
77
94
92
80
67
72
91
103
105
102
96
91
88
89
95
102
103
101
101
106
104
94
84
83
92
103
106
100
90
79
75
80
92
99
96
84
76
80
93
100
99
92
91
98
101
97
111
107
92
74
71
77
79
77
75
82
93
99
95
90
86
83
82
87
97
103
105
99
96
99
101
95
91
88
90
88
81
80
84
91
97
95
85
76
71
66
64
68
80
96
102
102
101
104
105
100
103
99
87
82
83
85
88
85
87
92
95
97
92
88
84
85
91
97
102
102
96
91
91
95
99
97
97
95
92
88
87
89
90
91
86
85
83
82
85
83
76
72
77
84
87
81
76
82
98
108
93
90
87
90
94
94
89
87
90
94
98
97
104
111
109
99
90
90
94
97
93
90
89
88
86
83
84
85
81
80
87
99
100
88
81
89
105
112
109
97
87
86
90
98
92
81
68
67
83
103
72
73
77
84
92
93
89
88
94
101
101
96
101
105
104
92
78
76
80
81
81
87
89
90
85
77
78
81
78
75
79
84
89
87
93
105
114
110
96
83
76
75
74
80
89
95
96
93
91
90
84
90
94
94
92
92
93
95
87
76
74
76
81
89
94
95
93
89
84
82
73
64
65
72
81
81
73
69
74
83
85
82
82
87
99
109
109
99
93
97
102
102
92
77
70
72
84
96
100
98
98
96
92
88
87
91
96
98
89
87
91
97
94
84
80
90
106
115
105
83
62
57
68
87
95
92
84
81
83
85
84
80
77
77
88
102
106
94
80
71
78
86
81
68
55
58
81
100
99
85
86
88
87
83
82
88
92
94
91
88
89
93
89
80
76
82
96
108
104
87
74
73
87
96
96
90
87
89
91
88
84
82
83
83
89
100
100
85
64
50
57
72
78
72
75
89
104
105
92
79
87
85
83
89
92
90
83
80
81
88
88
88
85
85
89
93
95
98
99
91
81
74
75
80
87
91
93
96
92
85
80
84
91
92
90
87
85
81
76
76
89
101
103
95
92
95
96
91
85
89
99
92
90
101
107
97
80
69
76
93
105
107
101
97
95
97
97
97
96
93
84
69
64
73
90
101
99
91
84
79
81
84
83
80
76
70
65
68
82
105
122
123
107
88
79
80
82
79
81
86
96
97
99
102
100
91
81
79
85
94
101
105
103
98
94
88
86
87
88
89
90
88
93
100
109
103
87
74
73
80
85
81
76
78
79
72
62
58
72
96
113
106
88
75
81
95
101
96
87
82
94
94
92
84
78
77
84
88
88
87
81
83
90
95
93
89
86
85
85
85
89
98
111
116
109
94
77
68
67
76
84
92
93
92
87
84
82
81
86
94
96
93
86
84
85
93
98
91
88
86
81
76
71
73
81
86
87
85
86
88
89
87
88
91
93
91
86
81
83
86
90
94
95
95
87
81
78
73
69
72
80
96
101
92
83
82
91
102
103
96
95
95
95
86
77
77
80
81
80
79
70
62
65
78
92
95
86
80
85
96
104
99
90
88
91
89
84
80
82
85
82
75
70
74
79
81
78
75
76
86
94
98
93
86
82
83
87
92
92
92
91
88
82
76
75
81
95
100
87
73
79
74
79
86
85
82
80
81
86
90
95
95
93
95
96
94
94
90
86
79
67
57
58
76
96
99
87
77
80
96
103
96
86
82
85
85
84
80
80
86
90
87
81
77
80
92
108
119
115
97
80
85
89
90
87
86
89
90
91
92
95
97
97
95
95
96
95
93
90
86
80
75
80
94
109
111
99
87
82
86
89
85
82
79
83
86
87
83
83
86
89
94
97
94
88
90
97
108
111
107
67
81
89
94
100
104
103
104
108
109
103
89
79
81
91
96
96
93
94
98
105
106
104
96
95
90
84
81
80
79
84
90
93
93
95
95
94
91
86
80
78
78
82
86
91
92
88
84
82
85
82
89
93
91
87
83
83
90
100
100
86
69
57
61
77
92
98
100
94
91
91
95
102
95
86
77
78
81
83
88
90
95
99
101
98
93
87
86
92
94
86
71
64
72
88
94
92
88
91
94
95
94
89
80
70
67
74
80
81
77
72
68
64
62
67
81
96
97
90
80
78
85
92
91
84
80
81
82
87
91
92
90
90
95
93
83
74
78
93
105
101
88
76
78
92
103
110
114
115
112
82
80
80
80
81
90
95
87
73
70
83
92
84
70
67
69
78
83
85
92
97
96
91
88
88
87
82
80
83
89
92
89
82
83
88
89
84
79
79
83
86
88
90
97
108
115
115
110
103
98
72
79
83
89
93
99
97
85
71
74
91
103
99
86
71
70
77
86
93
95
92
86
82
89
97
100
91
84
82
89
94
88
81
79
87
97
99
93
83
76
74
81
90
100
101
92
81
78
85
95
78
88
94
93
91
89
88
85
79
79
84
97
106
102
91
83
86
93
93
83
77
75
84
92
98
97
95
94
93
91
90
89
90
92
91
89
89
92
97
93
86
83
93
105
102
82
66
72
94
105
70
86
94
96
93
89
88
90
88
84
81
86
92
96
93
86
86
83
83
77
80
85
96
102
98
86
85
94
105
103
90
79
84
93
90
76
73
82
91
90
83
83
95
108
105
93
85
93
107
107
68
77
89
96
94
92
87
90
93
91
86
82
77
79
79
77
75
79
85
90
91
89
94
102
100
95
94
103
115
113
90
71
70
84
92
90
81
80
78
74
69
74
82
87
88
92
102
112
111
103
85
85
90
95
93
87
86
92
102
100
92
90
86
81
77
69
73
85
97
98
90
82
80
86
95
104
107
105
104
97
89
80
81
94
105
104
93
82
77
76
76
77
79
79
79
83
94
102
103
96
95
98
99
96
93
91
89
92
99
103
108
105
100
92
80
77
80
89
93
94
90
86
83
80
81
87
90
89
85
88
90
95
94
96
99
94
85
75
75
80
86
89
94
96
92
80
70
74
85
92
87
91
90
89
92
94
87
80
80
89
102
103
100
98
96
91
82
81
85
94
100
103
99
89
85
85
88
90
94
97
100
95
87
84
88
94
93
86
75
69
75
88
97
100
94
82
76
80
90
105
81
77
73
75
78
78
79
79
78
75
70
72
85
102
106
95
80
78
87
95
99
100
100
101
98
92
88
88
92
96
101
105
101
94
96
102
105
94
76
68
77
91
96
92
86
86
93
99
99
106
83
77
78
83
84
83
87
98
103
93
76
73
86
99
100
89
80
85
95
95
89
91
100
106
101
86
75
71
75
80
92
104
110
104
97
96
98
94
82
74
79
92
96
90
86
89
95
94
88
90
90
84
92
102
105
98
93
99
112
117
110
99
91
84
77
76
82
92
95
93
90
96
104
107
98
87
83
86
87
87
89
91
93
88
81
83
93
91
81
69
69
83
98
101
94
86
80
76
79
87
91
83
89
101
104
94
85
87
98
105
99
87
76
68
66
71
78
83
86
87
88
89
88
88
92
99
108
109
103
95
91
93
95
89
87
85
85
77
69
67
80
102
115
114
99
81
65
64
73
85
81
85
90
96
97
95
90
92
94
88
77
74
80
88
83
80
79
82
85
84
78
77
75
78
89
99
97
82
68
67
81
94
99
102
104
106
98
88
81
88
96
107
110
110
99
87
75
75
80
84
81
84
82
81
85
92
92
89
88
83
86
97
104
104
92
80
79
87
94
94
91
85
81
76
76
79
75
61
52
59
74
82
86
91
100
108
107
101
94
91
89
89
92
99
99
98
94
94
99
99
93
81
67
63
71
80
81
77
74
77
81
83
84
78
71
64
67
76
85
94
96
94
80
64
59
70
85
94
93
90
88
84
80
82
87
92
90
84
81
83
87
88
87
88
89
90
96
99
102
104
92
89
82
75
72
78
83
87
85
73
61
52
51
56
62
65
68
73
79
86
90
85
73
63
65
81
98
107
105
95
88
86
87
90
91
90
82
76
78
85
92
88
75
72
78
91
99
97
93
90
81
91
95
90
84
87
94
94
87
75
69
65
67
69
72
79
89
98
103
105
93
84
76
81
90
101
98
90
82
76
73
77
82
88
90
89
83
78
79
80
81
78
72
75
93
104
103
90
77
77
86
85
81
78
82
85
85
77
67
66
71
78
81
82
84
92
100
102
103
105
102
95
85
85
93
96
94
87
83
80
80
78
80
86
89
87
81
78
70
69
74
84
91
97
103
104
98
84
76
78
96
87
80
80
82
79
72
63
65
69
74
80
85
85
91
94
90
78
75
82
92
95
82
63
57
65
76
85
87
90
89
86
88
91
92
88
82
77
72
75
82
94
100
95
87
80
81
83
83
82
92
87
91
92
87
76
67
64
70
74
78
82
90
93
92
90
87
84
81
83
90
91
83
66
57
61
71
77
79
79
78
81
83
86
88
87
92
100
105
102
97
94
90
86
83
76
74
78
83
82
93
90
88
87
82
74
67
71
75
74
68
64
71
80
86
90
95
103
105
99
91
91
95
95
93
85
82
81
82
81
80
81
81
75
71
79
97
115
125
120
108
97
94
98
96
88
71
63
70
81
100
93
85
76
77
76
80
94
102
99
83
63
53
63
79
90
96
100
96
89
80
81
83
86
85
84
84
91
96
95
94
92
84
76
74
84
93
99
96
93
96
105
108
101
92
80
71
71
82
91
87
83
75
73
78
88
95
102
109
106
95
80
69
72
82
89
88
83
79
79
81
81
79
76
74
76
85
94
101
105
103
101
95
89
87
88
89
83
73
70
81
96
104
99
89
84
89
98
102
99
83
84
78
73
78
90
99
98
88
80
83
93
99
98
91
83
79
73
76
81
91
99
99
95
86
82
87
95
99
100
97
100
105
104
98
90
89
91
91
85
80
77
82
88
96
102
101
95
93
97
85
91
88
83
81
89
95
91
73
61
67
90
104
101
90
81
77
77
75
76
85
99
102
94
81
76
80
90
91
87
85
93
107
117
114
104
96
97
99
96
82
69
60
68
85
98
92
77
70
84
80
78
79
85
90
91
89
79
68
60
63
73
84
86
88
93
96
91
78
69
73
83
87
80
72
72
80
90
91
87
84
88
97
109
112
106
95
89
86
87
82
70
64
68
81
95
94
85
79
84
75
67
67
78
89
92
87
78
73
74
72
67
69
83
101
109
100
89
84
84
89
93
91
87
80
76
84
95
101
97
86
79
79
86
88
91
94
94
95
91
87
86
87
89
93
95
94
89
87
92
75
68
64
71
80
87
87
86
87
89
86
78
79
92
101
95
84
83
96
112
114
105
91
83
77
76
82
93
101
100
88
79
73
75
82
89
93
96
94
92
90
93
92
89
88
86
84
80
81
87
81
81
80
78
75
76
81
88
90
87
85
86
93
97
93
85
81
87
97
106
102
92
79
72
70
75
75
73
76
82
87
84
86
87
94
96
90
80
72
77
88
96
93
87
85
87
92
93
93
92
88
99
98
86
75
75
83
91
88
83
85
91
94
86
82
86
98
101
96
89
89
92
94
91
91
94
86
73
67
76
90
100
102
101
94
87
80
75
75
78
84
94
103
108
103
95
97
107
114
109
86
95
93
84
80
84
90
89
83
87
97
101
93
80
71
80
101
111
107
102
100
101
102
103
98
97
92
86
87
99
109
111
102
90
78
75
77
80
81
79
76
83
99
110
103
87
82
89
107
111
81
84
87
90
94
94
86
77
71
78
93
102
101
93
87
85
92
103
107
101
90
81
79
82
83
78
70
66
71
83
96
98
91
82
79
89
94
95
85
77
75
82
91
95
92
86
82
84
88
89
86
90
93
90
89
90
86
78
71
72
80
92
100
99
92
85
82
89
96
94
85
77
76
79
83
83
81
75
71
69
77
87
94
94
93
98
102
98
88
79
79
86
94
94
88
85
81
83
85
84
102
106
93
77
73
84
94
98
91
83
79
82
89
89
81
73
72
82
96
106
105
97
92
91
99
108
115
110
98
86
86
99
104
99
90
87
93
97
94
80
74
80
96
102
90
71
59
67
82
91
113
104
83
69
69
80
89
95
92
90
78
79
85
92
91
81
73
77
92
102
99
87
83
89
98
104
101
95
85
84
94
103
104
92
84
87
94
93
85
78
76
87
99
102
90
69
59
63
76
82
92
82
73
71
80
82
85
84
89
91
86
82
88
95
98
89
76
76
80
80
72
67
72
86
93
88
83
81
80
80
85
91
93
94
98
103
94
74
62
71
94
114
106
84
65
65
74
85
88
83
81
88
94
91
79
79
91
103
104
91
80
75
80
86
92
92
90
86
81
79
83
86
90
89
84
77
75
80
89
92
85
80
81
88
98
102
96
82
70
66
76
93
101
95
83
81
95
113
118
108
84
87
86
80
75
80
88
96
96
90
87
88
85
80
80
86
99
105
97
81
72
74
88
92
85
74
73
82
89
87
80
76
80
87
92
93
90
77
66
62
70
91
102
95
77
65
82
107
115
102
86
87
86
83
80
83
86
90
90
89
89
90
88
87
83
85
91
98
101
90
76
72
78
85
84
76
74
77
77
73
71
74
80
85
87
93
98
95
87
76
80
90
96
91
80
76
85
91
94
87
97
95
94
90
87
84
83
81
83
82
80
77
83
89
96
97
99
100
99
94
81
73
75
79
84
88
88
87
83
75
74
80
85
88
90
91
99
98
92
86
85
89
89
88
84
88
88
92
94
98
96
92
90
89
88
83
74
67
71
78
85
86
85
89
94
99
102
101
99
95
90
84
77
73
75
77
81
83
85
86
86
86
85
90
93
89
81
71
69
77
90
98
97
89
80
80
84
89
93
99
82
77
79
85
87
84
74
70
79
91
99
100
94
89
87
86
85
84
81
86
93
95
90
82
77
73
67
64
71
80
84
82
81
88
94
88
70
54
54
72
96
109
110
101
93
89
83
81
84
87
93
88
88
87
87
87
90
89
90
89
86
81
75
75
81
86
87
81
76
74
82
91
96
96
89
80
70
65
69
80
86
89
84
85
88
90
90
82
76
76
87
95
99
94
89
84
80
76
79
88
103
98
91
90
91
95
93
88
82
76
71
67
68
77
89
93
89
83
79
80
86
91
96
94
90
83
78
74
75
81
92
95
88
79
77
88
102
105
96
89
90
95
94
80
73
77
93
101
98
90
91
88
88
89
91
91
88
85
84
86
87
84
86
94
103
98
87
81
85
94
97
95
93
92
90
85
78
75
77
83
86
89
85
81
77
75
79
88
95
96
93
90
81
76
79
91
108
113
97
83
80
78
84
88
85
81
84
88
94
96
93
92
90
92
94
89
85
81
86
90
87
83
81
82
83
78
77
83
90
95
91
79
80
88
92
86
81
87
97
98
85
67
59
71
88
101
102
96
87
82
79
78
85
88
88
86
84
81
83
87
89
88
82
80
79
78
76
78
82
84
80
74
68
70
75
77
79
86
100
105
100
85
79
82
93
103
111
111
106
96
86
79
79
84
89
91
95
98
97
93
85
86
86
88
90
89
81
77
82
94
98
90
81
79
80
79
76
76
89
98
96
89
82
81
86
89
88
87
90
94
97
93
88
86
91
100
106
100
88
80
84
93
99
96
89
89
98
107
108
99
93
97
94
90
89
85
78
77
86
100
102
91
78
70
71
77
80
84
91
99
95
93
92
88
88
90
90
91
88
86
87
87
88
95
99
98
87
82
82
88
95
91
86
84
88
92
92
88
88
96
91
90
90
89
90
90
89
77
72
76
86
90
81
72
71
77
85
85
84
84
86
85
82
77
76
82
88
91
89
89
84
80
85
96
106
100
87
81
92
104
105
88
72
71
87
98
97
84
82
94
84
84
88
89
93
100
95
75
59
62
81
95
95
91
90
92
93
87
85
85
91
88
81
76
79
86
86
84
84
88
93
93
93
94
96
93
84
79
82
86
90
85
78
78
86
99
110
110
104
100
84
87
87
88
88
87
81
73
71
78
90
97
95
91
91
94
97
95
88
83
80
83
87
91
90
89
88
84
82
86
91
96
95
91
84
81
81
80
80
78
82
85
89
86
83
81
92
109
121
121
73
72
74
77
75
72
72
75
86
91
90
93
92
87
80
81
89
94
86
71
64
75
92
98
93
86
85
84
80
73
72
79
90
92
89
80
81
89
93
90
83
85
93
100
93
77
70
85
103
109
73
76
81
80
79
80
83
87
89
83
76
81
82
82
78
75
85
92
89
78
73
82
96
103
96
87
86
90
90
83
73
77
86
94
90
84
80
84
91
89
81
81
90
100
98
87
75
77
86
90
92
99
102
96
84
79
83
91
95
85
70
65
70
81
81
81
87
96
102
96
89
89
99
109
110
102
96
95
104
101
88
76
78
87
91
85
77
76
80
83
83
82
87
88
88
87
91
95
95
96
99
98
99
93
77
66
69
91
109
103
83
68
68
77
81
81
87
100
107
100
89
86
94
104
108
105
98
95
94
91
79
70
71
86
98
98
84
74
78
85
96
96
98
98
97
97
96
98
96
97
92
81
77
78
81
83
84
91
104
106
97
83
72
72
77
79
85
90
94
92
87
84
83
85
88
95
98
95
91
84
80
81
87
92
95
95
89
83
82
82
83
91
104
119
121
106
89
81
83
89
85
81
79
83
91
96
93
87
91
92
92
87
85
89
88
80
68
65
71
80
83
86
86
82
80
83
89
94
90
84
83
95
102
97
87
83
88
91
85
79
73
81
91
100
99
89
82
81
87
93
88
95
96
90
80
76
77
89
97
91
79
72
84
101
100
81
63
62
76
83
82
82
87
94
93
89
89
90
85
76
75
86
102
104
95
85
82
83
84
82
86
84
80
72
76
87
100
103
98
96
97
93
85
77
73
75
85
98
100
90
77
72
83
96
93
82
74
81
91
91
84
78
84
93
97
96
90
90
84
75
74
84
97
107
107
100
88
79
72
73
78
83
81
80
88
101
106
99
91
84
100
80
64
67
85
100
102
92
77
76
82
88
91
86
85
86
90
91
89
88
88
91
92
86
83
83
88
90
91
89
88
90
92
92
95
95
93
82
70
56
56
67
82
91
93
88
79
76
77
78
93
76
64
71
86
94
86
71
64
73
88
97
95
87
81
85
90
92
87
87
89
94
95
85
76
73
79
87
89
90
90
92
91
85
77
73
71
70
70
69
73
80
83
82
79
75
72
75
80
87
82
81
77
77
81
81
77
72
76
85
93
99
99
87
74
70
73
81
87
86
85
82
84
89
91
95
93
90
83
82
86
92
96
97
89
76
61
61
74
93
105
103
91
80
77
80
85
90
92
96
84
84
79
80
86
90
84
72
74
85
96
99
90
81
75
72
74
83
88
90
87
83
82
84
94
101
103
97
90
87
87
90
94
98
98
88
72
67
78
100
113
107
98
93
94
93
88
88
87
87
97
92
85
92
103
105
87
69
65
76
86
82
77
81
95
101
95
86
83
88
95
93
80
63
58
71
87
95
95
94
91
92
88
83
84
83
78
75
78
87
94
96
96
96
98
96
89
86
80
78
100
106
106
106
106
105
96
85
78
75
76
72
77
92
108
108
94
76
71
80
91
95
79
58
49
58
73
81
83
83
88
92
90
87
88
88
89
80
69
63
67
77
86
95
94
91
90
89
89
84
91
100
98
91
91
96
98
90
80
76
80
89
91
89
84
84
83
81
80
86
91
97
103
99
92
82
71
66
66
70
76
83
90
96
101
103
97
83
68
56
60
78
91
98
96
93
90
88
87
79
78
78
70
71
82
95
96
81
73
78
96
105
94
74
62
74
93
101
98
89
88
97
107
113
107
92
80
80
87
93
94
90
89
91
90
89
88
85
76
70
74
82
92
94
92
88
89
86
78
69
85
83
82
90
100
104
96
87
86
92
99
103
92
82
77
83
91
92
85
80
82
88
89
85
86
90
95
100
103
106
105
99
91
84
78
73
78
81
84
86
89
88
88
82
76
75
81
82
81
75
95
91
93
101
104
101
93
89
92
92
89
87
92
95
97
89
82
74
72
77
85
90
88
83
88
99
103
97
89
86
89
86
83
80
80
79
80
83
89
99
105
104
101
95
86
81
80
82
84
88
96
86
79
78
82
84
84
86
91
91
89
84
80
82
82
85
83
87
89
91
91
92
92
97
101
101
98
94
87
83
77
69
67
77
85
91
93
98
103
110
114
110
104
101
103
101
92
84
86
93
100
92
78
74
83
93
96
96
96
97
90
83
77
71
70
73
79
87
95
98
92
80
77
80
88
91
94
95
96
92
81
70
67
80
99
111
111
108
105
105
106
102
91
81
80
83
83
84
88
94
98
97
88
87
96
107
111
103
96
88
86
82
80
83
84
77
67
65
79
94
97
90
79
77
83
87
94
96
94
91
86
81
80
88
100
109
107
97
88
84
89
94
91
80
72
69
72
80
89
95
86
90
88
87
88
94
99
95
86
81
84
94
101
99
88
81
69
61
63
79
102
114
112
98
83
83
85
87
84
79
76
81
85
89
90
89
88
84
81
81
86
93
94
95
98
97
90
80
79
86
82
83
84
76
73
79
91
95
90
85
92
102
104
88
72
70
77
78
73
70
87
104
109
94
78
74
81
86
80
73
74
82
92
94
91
89
83
77
79
90
100
98
90
85
96
110
108
90
69
67
77
74
75
76
81
95
104
101
89
77
76
86
91
84
75
78
86
96
95
88
82
83
79
75
71
76
82
89
90
87
88
91
94
96
99
92
82
69
78
98
117
112
89
73
79
99
112
101
80
68
66
68
76
90
103
111
106
95
79
70
69
79
91
102
104
96
86
86
94
98
93
81
76
78
77
78
79
82
89
89
80
69
65
72
83
90
86
82
82
96
108
110
100
91
91
93
95
94
92
91
68
72
76
89
98
95
85
77
79
83
86
87
91
100
102
92
80
81
90
96
94
90
90
91
91
84
78
76
72
65
59
56
53
54
62
75
87
89
81
74
76
88
99
103
98
86
75
70
78
94
84
77
74
74
76
77
78
77
82
85
87
90
93
91
85
81
82
88
93
91
91
95
97
97
96
97
93
78
60
53
62
77
80
71
63
71
82
82
70
62
69
85
97
95
86
80
72
66
68
74
99
93
78
66
65
76
94
94
85
73
78
94
101
94
82
78
85
91
88
84
92
106
108
101
93
94
94
85
72
66
76
87
93
90
83
80
81
80
79
78
78
86
95
98
92
85
81
84
83
77
102
99
91
79
75
83
93
95
87
76
78
87
89
82
74
76
88
93
88
85
89
96
98
90
81
79
81
86
86
84
83
81
86
93
96
91
81
74
77
80
78
78
89
100
101
91
85
89
92
95
85
83
90
100
100
95
87
83
86
84
81
79
81
82
86
87
93
97
95
86
73
66
68
76
79
80
79
77
79
84
89
89
89
91
92
92
83
76
75
83
92
93
88
83
86
91
97
93
87
86
74
79
91
105
107
99
87
79
76
76
76
82
93
103
102
92
85
86
91
88
76
66
64
69
78
89
93
90
83
81
91
104
107
98
89
89
92
96
97
102
112
117
109
93
86
91
97
91
79
70
84
93
91
90
87
86
88
82
74
70
75
83
93
92
82
69
62
66
78
88
89
82
74
71
79
92
103
101
86
76
81
96
107
101
90
86
90
98
98
93
92
103
115
117
104
88
84
87
85
80
100
98
85
73
71
75
78
78
80
83
83
83
78
72
65
62
61
69
79
86
82
74
72
78
91
94
92
82
71
65
71
83
91
90
86
84
87
83
80
79
88
104
115
108
90
80
83
96
100
92
95
87
76
70
70
69
67
71
81
91
92
85
82
83
85
85
84
86
91
93
86
80
81
87
93
93
87
85
81
79
83
85
89
89
91
93
89
82
83
101
128
143
123
86
61
66
86
101
98
84
76
80
85
84
77
79
88
98
99
94
90
91
94
92
90
88
86
85
82
79
87
98
106
103
91
83
89
101
105
96
82
76
81
89
93
90
91
90
80
70
67
81
102
108
100
84
85
97
105
102
82
84
85
82
79
82
88
91
90
87
89
92
95
92
85
79
79
81
81
79
84
89
98
93
79
67
67
77
88
92
92
91
94
97
92
87
86
91
94
89
86
99
119
126
106
79
70
87
102
104
86
84
84
87
91
91
84
77
77
81
86
91
98
103
101
94
85
83
91
95
90
85
77
72
70
68
65
66
70
75
84
92
93
88
83
77
81
88
92
96
102
111
115
108
86
68
66
77
87
94
85
83
85
88
90
90
86
80
75
73
70
72
80
90
97
98
95
91
91
94
94
95
90
81
72
71
78
84
85
83
83
83
83
86
87
88
89
85
80
77
79
83
83
81
80
78
85
93
96
96
77
79
82
85
87
88
89
87
83
76
69
66
67
70
73
80
84
85
81
82
90
100
102
88
73
71
81
95
99
97
90
85
86
93
104
106
104
94
78
65
62
71
85
96
99
96
98
103
104
98
70
71
78
81
82
81
84
86
88
91
88
86
81
76
72
72
76
78
76
76
81
84
78
69
64
70
82
93
91
87
84
84
89
98
103
102
99
94
85
77
79
91
106
112
105
92
84
82
86
94
80
83
86
86
80
76
78
86
87
90
87
83
78
77
82
87
90
87
78
69
66
63
61
59
65
78
87
91
89
87
87
88
86
83
83
89
91
89
83
81
88
96
100
92
85
77
72
74
80
92
93
96
95
91
87
86
87
87
84
77
71
68
70
79
91
96
93
87
81
74
72
73
78
81
83
81
80
78
79
89
93
93
83
77
79
92
98
93
87
83
93
99
96
87
83
89
99
103
101
95
90
97
96
92
88
87
90
95
95
88
80
78
84
98
105
97
84
79
86
97
103
100
96
93
87
81
78
78
77
73
68
71
80
92
98
95
91
90
93
96
97
98
97
98
100
106
116
116
110
98
74
84
91
91
87
81
85
92
97
95
89
84
89
96
95
84
77
77
88
103
110
108
99
84
73
74
90
108
105
85
62
54
75
99
107
99
88
91
102
106
97
89
83
89
94
96
93
88
90
95
72
76
80
86
88
88
87
80
77
75
75
75
76
76
74
69
70
76
87
92
92
89
85
83
76
78
95
116
127
116
93
76
77
86
96
102
106
109
111
109
104
97
88
80
76
76
80
88
94
93
90
85
77
78
87
93
89
79
72
75
82
86
85
84
76
70
68
75
91
95
88
78
78
83
91
94
92
92
96
101
100
93
84
79
85
94
103
100
93
91
101
110
104
85
71
74
94
110
109
99
100
97
85
81
88
95
92
80
78
86
96
101
99
93
84
76
68
75
89
101
99
91
82
82
90
95
89
80
76
82
87
87
85
85
90
93
86
74
71
82
97
104
96
84
82
88
94
90
82
83
80
80
81
84
91
97
93
80
70
69
78
85
88
90
88
86
80
77
83
94
98
93
83
78
86
97
99
94
88
88
92
88
82
83
91
92
85
77
79
89
95
87
74
72
84
94
86
67
57
67
80
79
81
86
91
96
92
81
69
63
66
70
80
92
100
102
96
88
85
84
86
82
73
73
84
100
104
95
87
89
95
97
89
80
73
74
78
86
97
99
94
83
73
71
75
82
89
90
87
85
101
99
94
88
86
83
83
83
91
91
89
87
90
94
98
96
90
85
83
79
79
79
77
74
71
75
78
80
77
75
83
94
95
88
72
64
71
83
93
95
93
92
88
82
76
78
94
109
113
105
96
83
73
71
72
73
74
85
99
107
106
100
94
88
81
76
76
76
76
71
74
84
94
91
82
73
70
71
69
70
74
80
90
91
90
85
81
77
78
84
91
94
92
85
78
82
87
92
96
99
87
77
69
68
74
81
86
90
90
84
79
80
83
79
73
70
77
85
84
79
76
83
91
93
90
87
85
81
79
82
82
79
78
84
92
94
89
80
84
90
94
92
84
79
76
76
72
74
77
82
90
86
82
79
79
85
93
99
92
74
59
64
82
94
90
85
90
97
99
93
86
86
89
92
91
85
80
79
82
88
84
78
76
83
90
86
79
77
91
106
107
94
84
82
83
83
81
80
76
78
90
83
79
79
80
79
82
92
99
91
78
72
84
103
106
101
97
97
96
88
84
88
99
104
94
83
71
70
75
81
73
74
75
85
89
86
79
79
89
99
100
91
86
94
102
108
106
97
85
81
96
80
74
79
89
88
81
80
92
97
94
78
71
76
86
91
93
93
91
85
81
86
91
90
87
82
84
85
78
68
66
75
88
93
89
86
87
89
89
79
71
70
78
92
103
107
106
100
92
86
96
86
83
89
97
97
90
82
86
89
90
81
73
72
72
71
70
78
88
90
90
86
83
81
77
77
84
89
80
66
64
85
109
110
94
83
88
97
94
79
66
67
76
86
88
86
84
81
80
78
104
106
102
92
81
77
83
94
99
98
90
87
89
92
87
74
70
78
88
89
85
83
86
92
90
87
86
88
81
69
66
82
105
111
100
85
82
92
98
98
90
80
75
76
80
84
81
77
76
77
120
112
94
72
63
72
90
101
96
87
81
82
88
92
91
88
88
88
86
80
75
76
85
100
109
110
102
94
88
82
77
79
85
92
91
85
78
80
90
96
94
84
78
77
85
87
85
88
95
97
115
96
71
59
72
97
109
97
71
59
65
76
83
82
85
91
95
90
83
80
83
83
82
84
89
93
91
85
82
81
80
76
74
77
80
80
79
76
80
81
82
81
82
85
84
79
77
83
93
98
96
81
70
74
88
102
100
87
68
66
77
87
90
84
84
90
98
97
91
87
89
91
89
83
76
69
69
72
76
79
74
69
69
75
78
76
75
80
89
91
84
75
69
69
72
75
77
80
83
94
94
83
76
78
90
100
95
82
78
84
95
99
91
83
80
88
96
95
89
84
84
91
97
99
90
82
81
88
95
94
86
79
81
87
88
78
71
79
90
100
93
78
61
55
60
70
77
81
88
97
96
88
78
76
89
100
93
80
78
87
94
84
70
67
79
97
99
94
86
81
83
91
95
99
100
96
95
98
99
98
97
97
97
97
95
82
77
82
89
93
95
80
71
65
63
69
73
77
83
86
87
91
91
96
102
99
90
79
82
90
92
75
65
72
93
106
104
95
91
94
95
96
91
82
81
87
92
91
87
89
96
105
102
94
87
87
87
87
89
87
83
78
74
76
76
75
73
74
75
75
87
100
107
109
105
97
91
87
88
90
91
87
86
91
95
90
85
84
89
98
104
101
93
77
71
76
87
92
91
92
97
104
98
92
89
94
100
98
88
77
74
76
86
94
92
84
80
82
87
89
98
107
104
95
90
94
94
91
88
87
89
94
94
86
74
69
70
72
74
78
84
90
98
100
93
84
82
86
92
94
94
87
85
91
101
110
110
99
88
77
77
89
105
112
106
95
87
90
96
92
90
96
91
85
88
94
96
91
88
89
97
99
89
71
62
69
85
91
83
73
71
85
107
124
120
105
89
88
92
92
85
71
69
79
92
101
101
97
90
82
82
84
86
89
94
96
95
91
88
82
78
81
85
92
101
102
97
91
90
88
88
91
91
82
76
76
86
93
94
89
88
95
107
116
116
108
97
89
90
93
88
83
79
78
77
81
84
88
94
98
92
78
67
69
79
91
96
91
83
83
83
80
81
89
96
100
97
90
88
86
85
88
91
90
84
76
72
74
79
88
95
95
93
90
91
92
89
87
89
94
97
96
91
91
88
83
75
72
81
95
96
90
85
83
88
93
97
95
93
91
90
84
77
77
82
88
91
87
87
94
102
107
102
88
77
73
73
77
77
80
88
92
93
88
83
81
84
85
90
94
91
81
80
93
102
98
79
61
59
72
84
88
85
81
88
95
102
103
100
93
94
93
84
77
81
88
88
80
75
84
102
117
116
99
81
74
74
80
87
92
95
101
106
106
99
91
84
84
88
89
84
78
83
96
107
102
89
78
76
81
84
79
75
77
84
97
104
98
90
89
93
100
97
93
89
89
87
82
76
78
85
95
101
99
88
78
71
77
91
104
107
105
99
99
97
92
86
82
84
90
93
93
91
92
91
91
91
98
102
104
101
91
83
82
84
84
80
78
81
93
85
90
97
98
93
85
84
86
89
87
83
80
84
88
88
85
84
87
92
95
100
95
89
83
82
85
88
90
88
87
88
88
80
73
71
78
86
92
94
98
104
104
99
91
84
78
73
76
87
96
87
86
93
92
86
79
81
89
93
91
88
90
93
91
87
88
92
95
93
88
88
93
90
81
78
87
96
95
85
76
76
83
82
76
74
80
83
73
69
78
98
111
104
88
81
84
94
93
84
73
89
91
93
85
76
79
87
95
95
91
90
97
100
97
89
83
81
83
86
86
85
83
79
75
78
88
93
91
87
87
91
97
95
90
89
90
84
71
68
82
106
113
101
81
78
90
105
98
78
60
78
94
103
99
93
93
99
102
96
91
88
90
92
94
92
87
82
77
78
77
75
71
74
80
89
89
89
86
87
91
95
93
87
84
91
95
94
87
86
95
104
105
100
92
91
98
101
97
86
83
95
114
122
118
104
88
81
86
92
91
89
87
87
89
93
91
91
90
84
75
72
78
92
103
105
97
91
85
77
75
82
90
88
82
78
85
93
88
83
81
86
94
99
100
100
98
92
91
91
94
108
112
107
96
88
75
68
73
81
88
90
94
93
89
83
81
86
94
94
90
88
97
105
102
98
96
95
90
77
71
83
102
107
90
74
71
81
84
80
74
77
85
88
87
83
81
77
72
71
75
94
83
68
61
69
85
95
94
82
69
71
85
96
91
82
77
84
92
92
89
89
99
99
88
74
74
84
94
94
86
83
87
91
91
82
81
85
93
98
90
75
65
69
76
77
74
69
64
64
66
93
81
71
69
79
100
116
116
94
64
51
60
78
90
92
92
93
93
83
76
77
86
94
84
71
68
80
93
95
88
73
68
76
89
93
89
84
91
100
96
78
62
65
79
90
88
84
82
82
84
89
86
91
101
99
96
97
102
102
91
73
61
64
77
90
97
98
92
87
79
78
82
87
89
87
89
91
92
91
89
85
86
86
88
83
77
70
69
77
84
89
83
77
78
87
96
102
98
90
87
79
79
88
98
96
85
74
76
88
98
97
86
78
81
88
91
91
88
89
91
90
82
78
71
72
81
90
91
88
87
91
98
99
92
86
78
75
74
80
95
109
111
96
82
84
99
112
101
80
67
73
79
86
89
89
78
67
60
66
78
88
92
90
84
86
87
87
83
80
81
82
79
66
53
49
56
68
75
73
69
72
82
93
97
94
88
80
80
89
99
110
114
110
100
95
99
105
103
92
75
74
79
86
91
89
83
74
68
71
81
90
88
78
71
74
85
90
90
81
74
69
67
68
69
71
74
73
74
72
70
75
85
93
94
87
77
72
76
79
84
91
99
100
96
91
90
99
106
111
101
76
75
76
80
86
90
90
90
96
101
97
86
77
72
78
89
92
92
90
92
94
93
90
88
89
92
97
99
94
87
90
96
101
93
83
80
90
102
107
104
103
102
98
87
87
92
99
98
92
89
84
88
92
96
95
91
85
75
71
73
84
96
104
101
94
95
100
103
99
90
88
93
97
101
91
82
84
89
91
84
77
74
82
91
90
83
82
92
100
97
83
76
85
101
103
95
83
79
82
85
95
91
89
91
95
93
85
73
69
71
81
92
101
104
102
94
86
84
84
86
86
91
94
95
88
81
71
67
70
77
81
84
91
92
90
83
81
92
103
100
82
75
87
106
112
96
80
77
85
93
87
83
82
89
94
93
84
75
76
81
81
79
84
94
100
97
85
81
90
101
108
102
89
78
78
82
86
80
76
77
84
91
92
89
86
85
80
74
72
77
82
89
92
98
96
91
89
94
100
97
85
81
84
90
94
93
85
81
84
86
85
81
81
85
93
97
95
90
91
98
110
113
103
86
77
82
89
96
94
89
87
82
77
78
81
85
81
69
62
69
83
92
95
90
85
87
94
104
104
95
87
93
98
100
101
99
100
97
95
93
91
92
92
87
80
76
77
77
75
74
83
95
100
94
81
82
91
98
95
86
81
79
76
75
77
79
84
90
89
87
84
89
98
103
101
96
95
95
92
80
89
101
106
98
89
90
97
107
108
98
94
97
102
96
79
67
65
73
77
75
73
75
75
75
78
89
101
99
83
70
69
81
90
88
77
75
88
106
110
96
85
86
98
107
102
94
87
85
80
70
83
91
94
81
67
63
76
94
100
98
96
96
102
100
96
90
86
87
89
88
84
80
75
73
74
78
85
84
76
72
76
88
92
85
76
79
90
96
98
94
90
89
90
89
87
89
89
88
85
86
84
83
84
79
72
71
75
83
89
92
92
91
91
92
96
97
95
91
90
89
89
87
88
89
84
74
66
66
77
90
96
93
86
81
85
93
94
93
92
93
96
92
82
81
88
100
102
98
93
90
89
88
90
89
89
86
86
85
85
85
82
78
79
80
84
84
81
81
86
87
87
87
86
87
84
79
80
82
87
85
80
79
86
94
102
105
102
96
95
99
96
91
88
90
96
100
97
94
93
94
83
89
95
94
91
87
84
82
81
80
77
76
79
85
88
84
80
81
87
91
96
99
97
87
77
84
103
115
104
74
51
55
81
98
101
97
92
89
91
88
90
94
100
100
95
85
79
86
103
113
75
80
85
88
90
92
91
88
84
81
80
81
85
88
90
91
91
94
94
93
95
101
104
98
89
90
104
116
109
86
65
64
73
77
75
73
78
81
80
81
89
98
101
91
79
74
78
90
104
111
82
84
82
81
86
98
107
105
95
83
80
82
85
86
81
80
83
90
90
83
77
77
86
96
96
90
80
78
82
91
96
94
84
69
62
68
79
83
82
84
91
97
90
75
66
71
88
93
90
86
90
91
84
80
87
98
105
102
93
82
78
79
86
93
90
78
70
70
78
84
82
81
84
92
97
94
78
64
64
83
104
107
94
80
75
81
86
85
79
80
89
94
87
74
73
81
92
91
78
67
75
73
72
76
81
85
87
88
84
81
72
73
84
98
105
97
82
73
79
85
93
93
92
93
101
106
98
86
77
84
93
90
76
67
71
79
87
90
88
88
90
88
87
86
89
91
93
88
82
75
73
68
69
72
77
81
86
93
95
84
70
62
69
87
96
95
89
84
82
82
82
82
78
78
85
93
94
91
86
84
83
77
64
55
56
67
87
105
114
106
91
81
77
85
89
86
88
93
92
87
101
98
89
80
78
83
91
100
104
93
77
68
73
83
89
85
78
75
78
80
82
84
81
76
73
72
73
76
77
81
79
79
76
77
78
78
84
92
97
93
82
77
75
76
81
87
95
100
95
84
107
102
89
79
81
85
90
98
99
95
86
81
83
92
99
99
91
83
79
84
93
99
102
102
101
96
88
79
77
83
87
82
77
79
84
89
80
67
62
69
80
86
81
76
83
97
107
100
87
79
91
85
76
77
86
97
101
100
92
81
73
76
83
91
96
96
95
92
92
94
95
91
86
85
92
102
99
88
84
94
96
83
64
61
75
86
82
70
67
82
92
90
79
77
83
94
97
92
83
79
79
73
71
76
87
100
108
104
87
69
61
76
97
97
82
65
63
73
87
95
94
87
76
66
66
74
77
72
74
86
91
82
73
73
84
89
86
82
87
94
89
73
70
82
92
93
88
85
85
84
87
75
70
76
84
86
82
80
76
78
80
94
103
103
85
66
59
64
72
76
81
90
100
102
89
73
62
60
63
70
74
81
85
89
89
86
81
83
85
80
73
68
73
84
88
90
90
95
93
94
103
90
82
86
91
86
69
57
63
79
94
94
89
85
88
89
89
86
80
72
73
88
108
112
100
82
75
77
77
70
67
75
86
88
82
79
82
86
86
80
80
86
85
74
61
64
82
100
104
96
101
89
83
87
95
93
86
75
71
81
89
95
91
89
88
90
94
100
102
98
92
88
87
83
77
76
85
95
94
83
71
76
87
96
96
97
100
99
92
83
81
88
95
89
80
74
77
82
86
83
93
89
86
82
79
83
91
95
91
83
87
95
104
102
96
92
96
101
101
94
88
81
79
77
73
71
74
83
90
88
86
80
85
95
102
102
101
96
90
81
78
81
95
111
113
98
77
70
78
87
105
108
99
80
71
80
98
103
96
85
86
89
88
85
87
101
111
106
92
80
77
76
80
87
89
83
71
65
75
87
92
89
83
77
76
71
70
77
89
95
95
91
93
98
96
86
75
82
100
115
100
102
95
83
80
87
100
102
96
87
86
82
76
73
81
94
102
101
93
93
93
87
81
82
89
90
83
71
74
86
91
87
82
81
78
66
58
67
90
106
110
100
89
82
79
79
82
93
106
115
73
73
80
87
89
89
91
97
98
96
90
84
81
83
84
88
91
89
89
93
93
88
80
81
82
85
84
86
90
92
83
73
74
88
98
91
83
83
95
102
94
82
78
84
92
93
92
89
90
96
85
81
83
89
100
106
102
91
85
82
82
81
76
75
80
88
92
90
81
79
80
86
91
92
88
81
83
96
108
107
91
76
73
82
90
91
94
102
101
91
75
73
81
92
96
91
84
78
76
83
93
97
90
91
100
107
102
86
76
76
79
77
70
74
85
98
103
96
84
76
77
88
96
101
93
83
83
97
107
107
100
91
85
82
84
93
103
110
102
86
76
76
86
92
87
79
75
74
76
77
76
84
90
91
88
84
79
79
86
91
92
86
83
87
94
94
95
96
98
96
93
91
93
95
97
96
95
95
98
94
91
93
94
92
97
102
107
106
99
87
78
76
75
75
75
74
75
78
81
84
75
82
90
93
87
73
69
78
90
93
91
87
84
80
71
65
72
91
105
106
98
92
91
92
92
92
95
98
99
95
90
85
84
88
94
94
91
93
98
102
94
83
74
72
76
77
79
83
86
93
86
95
102
99
90
81
80
87
89
86
82
78
74
69
58
58
70
83
87
85
80
83
88
91
90
82
83
88
99
104
95
81
72
78
87
93
93
97
104
110
107
94
86
88
96
100
95
86
86
90
96
103
107
103
93
83
82
87
92
88
85
86
87
84
76
71
74
79
79
73
69
71
85
95
100
96
89
87
90
91
83
73
69
80
99
110
107
101
102
100
96
84
77
84
100
111
101
84
76
83
98
92
90
93
93
88
85
85
87
85
84
90
101
106
101
86
78
80
86
87
82
79
85
96
105
101
91
82
79
81
82
80
83
92
100
106
100
100
102
101
92
71
67
77
94
103
94
81
79
86
86
80
81
86
93
94
92
87
83
76
75
83
92
98
96
87
82
87
95
101
97
91
86
80
80
76
73
77
86
96
102
100
97
94
95
87
85
88
99
104
91
75
73
79
89
95
90
87
89
92
79
87
94
94
96
97
98
90
80
77
83
89
90
82
74
74
85
96
101
101
101
97
88
77
64
63
73
84
99
105
102
95
90
92
90
83
75
70
69
70
73
75
78
78
74
78
89
98
95
87
85
101
103
96
92
94
93
84
76
73
88
104
108
96
78
75
85
97
101
101
104
107
107
98
82
73
76
82
86
91
92
94
94
93
91
82
79
74
67
65
68
74
83
86
84
91
99
99
89
78
91
101
100
87
75
74
78
82
81
83
91
101
107
100
91
82
85
94
100
102
102
101
103
97
86
77
73
72
79
88
98
103
98
91
82
78
83
91
92
89
80
78
85
92
99
100
91
81
77
82
72
75
85
90
88
84
88
95
96
90
84
80
90
95
97
90
88
93
99
102
93
84
79
79
83
88
94
95
91
90
91
92
89
78
72
74
83
90
94
94
92
90
87
84
83
79
71
70
76
82
65
68
86
103
108
101
95
94
93
87
79
80
91
101
102
92
81
80
87
90
88
85
81
82
90
103
113
108
94
77
75
81
81
77
76
80
86
86
80
82
95
103
100
83
69
64
70
79
84
79
81
88
99
100
94
82
77
75
82
88
91
91
93
96
100
92
81
71
70
74
80
81
82
84
90
100
100
90
79
75
82
90
93
88
84
87
93
88
79
75
88
106
107
92
78
69
74
82
84
83
93
102
101
90
76
72
76
83
85
88
90
86
81
81
89
101
107
95
81
69
68
73
75
79
87
94
96
90
86
89
100
110
107
97
91
93
97
91
83
79
85
92
96
96
90
91
88
87
87
86
115
123
116
95
72
64
75
89
94
91
85
84
86
87
94
108
119
110
89
74
76
87
94
92
88
88
93
100
100
100
109
116
111
102
97
96
97
93
88
89
89
89
87
91
101
108
104
96
89
82
117
118
107
85
65
55
59
75
92
99
97
94
93
91
91
91
96
100
92
86
85
97
105
99
87
80
89
98
101
99
100
105
108
105
98
92
90
87
90
92
92
92
94
97
103
108
103
95
92
88
86
82
76
71
73
74
75
82
89
92
88
89
88
85
82
80
87
99
99
91
83
82
87
84
78
76
84
96
99
90
79
78
89
97
94
82
77
85
95
96
89
84
92
98
99
94
91
94
97
99
78
79
85
93
96
98
101
99
90
77
68
70
78
87
91
98
103
102
96
85
80
83
84
79
71
72
82
95
95
81
67
66
77
86
83
79
82
95
103
96
78
69
79
89
93
87
86
93
100
99
87
95
104
106
98
88
85
87
92
94
88
78
72
74
88
103
108
100
87
83
92
98
94
82
74
81
91
95
91
85
80
79
80
82
82
85
95
95
88
78
67
68
78
86
91
90
90
89
88
88
90
91
89
89
84
75
69
73
91
107
106
89
69
64
77
94
99
92
83
88
99
100
91
76
69
74
82
87
89
88
85
81
77
83
90
99
96
90
82
80
84
87
82
81
85
92
95
85
76
73
87
86
83
83
80
77
75
80
88
91
92
87
77
76
85
95
100
95
93
98
102
99
90
73
65
66
75
87
93
91
83
73
75
88
96
99
92
85
89
98
106
101
84
72
70
75
82
80
74
75
74
73
81
87
88
86
88
90
90
86
82
79
76
79
89
103
110
109
100
98
97
97
92
89
86
88
95
104
107
102
96
93
94
96
92
85
79
78
77
77
78
76
75
75
76
74
70
69
77
92
64
61
67
79
91
104
110
106
100
92
84
79
74
80
91
103
105
97
88
85
91
95
93
91
88
92
99
104
100
98
98
110
114
101
83
72
74
82
79
63
50
52
71
90
102
101
88
74
79
89
93
91
93
96
96
92
84
80
84
86
86
84
83
84
89
96
101
100
98
98
99
98
97
98
92
85
78
71
72
78
83
82
86
90
91
82
74
80
100
113
107
88
78
84
102
107
99
84
79
89
88
92
91
93
94
90
80
76
87
98
99
92
88
89
97
99
98
96
91
86
84
85
91
95
98
98
90
80
74
75
71
68
75
87
91
85
75
78
98
113
106
87
76
86
99
103
95
88
91
95
94
96
95
91
83
75
68
73
92
106
102
91
84
83
84
85
83
86
91
91
88
82
77
76
85
99
108
99
90
79
75
78
79
84
91
99
98
91
85
88
89
88
88
90
100
108
111
109
102
92
95
97
99
99
92
80
70
73
85
99
100
91
83
80
80
79
84
87
92
95
95
89
78
75
79
92
99
97
87
86
91
94
87
85
90
100
102
93
82
81
92
100
102
100
95
95
99
107
104
93
94
96
98
99
99
95
88
84
86
91
96
99
101
97
88
86
88
92
94
93
90
88
91
94
97
100
96
88
82
83
91
95
93
85
75
73
78
82
88
93
97
99
100
95
81
73
76
89
96
86
96
100
95
86
87
93
103
107
104
93
85
89
100
103
94
85
85
96
105
99
91
86
94
102
103
102
100
91
78
71
76
89
96
89
72
63
72
85
91
92
92
96
100
96
86
82
86
89
85
71
92
94
88
79
72
79
94
107
109
97
83
80
91
104
106
97
87
87
93
97
97
96
95
92
81
73
65
62
59
62
74
91
97
92
82
80
87
89
90
89
92
97
102
102
99
99
101
98
95
90
89
80
75
75
73
74
76
84
94
97
94
86
85
89
95
93
85
83
87
94
97
97
96
89
81
68
57
56
68
84
93
94
86
83
83
89
91
88
90
96
97
89
81
83
95
101
97
91
91
95
86
77
75
82
86
84
77
74
81
90
90
81
69
63
67
75
81
86
90
89
84
85
90
92
93
89
87
88
93
97
98
94
85
74
73
82
88
88
91
95
93
83
72
71
80
84
80
75
79
85
86
89
92
97
101
98
88
84
83
85
83
77
70
69
75
84
87
90
86
80
83
94
103
98
89
88
97
99
85
70
67
82
94
86
74
77
87
88
81
76
79
90
96
90
82
75
73
81
89
100
91
96
100
100
97
94
90
90
87
84
83
84
87
90
93
95
94
89
81
78
86
100
106
97
85
82
89
90
74
56
56
76
91
90
77
73
78
77
70
66
74
90
100
98
92
84
84
88
98
110
86
92
92
86
80
80
88
92
88
83
79
81
79
77
76
79
82
84
79
75
76
81
89
93
89
84
81
82
85
88
94
94
86
78
75
77
85
89
86
82
84
86
85
78
81
81
80
76
77
85
82
87
89
85
79
80
84
92
90
82
77
72
76
80
81
79
77
77
80
81
78
79
83
91
92
93
87
83
84
98
105
102
87
77
77
91
103
110
99
89
88
92
89
80
73
71
79
84
82
75
85
87
89
86
80
77
82
95
105
102
89
84
92
107
115
108
95
87
85
84
86
90
94
95
95
96
94
87
83
84
89
89
83
78
80
88
99
104
96
89
88
97
103
99
86
80
92
110
113
94
93
91
90
88
84
83
91
108
120
114
97
85
88
98
105
105
102
96
85
79
80
85
94
99
97
90
89
90
97
98
92
83
79
80
84
84
87
90
91
87
81
81
90
97
91
86
90
104
110
100
93
97
94
90
90
95
101
107
103
90
77
68
66
73
79
87
90
88
82
79
81
86
95
102
102
93
86
90
103
110
101
85
80
92
104
102
88
81
77
76
76
73
74
79
83
85
89
95
94
88
88
100
96
86
81
85
91
94
87
71
57
51
55
73
92
103
100
88
82
88
94
98
97
102
109
109
98
87
86
97
103
91
82
81
92
97
89
74
67
73
83
86
80
80
86
100
105
96
82
71
91
100
95
83
71
74
85
93
86
71
57
56
69
89
101
107
99
90
88
99
106
98
84
79
90
104
100
81
73
88
105
106
87
71
70
75
78
76
75
83
83
79
77
86
101
110
108
93
80
68
98
98
94
85
77
76
82
88
83
75
73
81
94
95
79
63
57
67
86
100
102
94
79
71
77
90
89
76
71
88
105
107
96
86
84
87
87
86
85
79
64
56
69
93
108
104
93
90
92
91
99
97
94
91
89
85
77
70
69
79
92
103
101
86
66
50
51
65
78
80
81
87
96
101
96
88
80
80
85
90
91
91
92
92
95
98
98
96
86
74
65
72
92
104
96
84
82
95
109
114
96
94
91
88
90
86
79
69
69
81
95
98
90
82
80
87
92
94
83
71
67
78
99
109
101
87
83
92
98
95
86
79
83
83
78
77
80
85
86
89
99
113
111
87
60
51
67
91
102
100
83
81
78
77
80
84
87
86
80
81
88
96
98
97
93
92
95
97
92
86
77
76
80
83
84
84
89
95
101
98
89
77
72
74
78
80
77
74
77
85
98
106
98
82
70
71
79
89
89
87
71
74
79
78
73
79
88
89
81
74
79
91
97
92
82
78
85
92
90
86
79
74
68
70
71
73
74
79
91
100
99
83
70
75
88
98
93
79
68
65
69
77
87
96
103
100
91
87
92
97
83
91
98
88
78
78
87
90
88
83
86
87
77
65
64
78
95
99
92
83
79
80
79
79
76
70
64
66
78
98
105
93
82
79
85
86
83
78
78
80
85
88
89
93
93
87
82
81
89
98
85
98
100
92
80
77
82
91
99
100
95
83
74
73
81
91
94
92
92
98
101
92
83
86
90
91
84
74
82
96
102
92
85
87
87
80
66
70
89
110
115
105
88
77
77
83
87
89
89
95
69
74
84
84
73
61
64
82
97
97
86
81
89
101
104
93
80
74
82
97
101
87
79
81
91
95
88
85
89
99
94
81
76
85
95
88
76
78
89
101
98
88
80
83
91
98
103
102
99
97
76
80
84
82
74
72
76
85
85
80
79
83
92
97
90
80
79
76
78
79
78
81
82
89
90
88
88
94
102
102
91
79
75
77
79
76
80
88
88
82
74
82
99
113
111
97
90
88
87
82
73
84
86
87
86
91
97
94
86
79
84
91
94
87
79
77
83
87
82
73
71
81
92
97
89
82
85
96
105
102
93
88
81
79
73
77
91
103
98
84
76
89
109
116
108
93
83
77
74
73
63
73
86
91
87
80
78
84
89
91
88
89
95
100
99
91
89
90
91
85
78
78
84
89
85
81
81
89
95
91
80
72
73
82
97
107
110
105
99
92
88
88
88
88
88
89
89
87
85
86
71
73
87
94
84
66
58
69
83
86
79
75
84
99
101
96
95
96
97
90
80
76
78
85
82
79
78
81
89
87
71
57
60
81
97
100
90
82
92
104
105
90
76
73
78
86
89
85
81
79
75
81
92
97
90
76
72
81
86
79
68
66
77
89
92
91
90
88
81
77
79
83
87
86
84
78
75
77
82
87
84
77
77
81
87
81
73
77
93
107
110
96
84
83
95
105
101
86
68
69
81
82
96
101
94
79
74
82
89
86
80
81
92
98
90
75
68
66
69
74
78
80
82
83
84
84
83
79
78
83
91
98
101
104
104
97
88
86
94
103
106
94
83
86
102
113
106
88
81
87
91
79
84
91
91
81
75
81
91
96
92
96
105
111
100
78
64
62
70
75
71
69
72
81
90
95
89
81
76
80
85
92
99
105
111
109
102
97
97
96
88
79
78
86
96
100
92
87
91
100
90
83
82
86
89
87
86
85
89
85
77
79
88
102
105
95
83
81
87
88
83
76
79
85
92
94
89
84
83
82
82
79
80
83
89
95
97
99
100
94
82
69
76
88
93
93
86
84
84
87
82
91
95
95
95
97
99
96
87
73
64
69
80
88
89
89
92
101
107
104
96
86
78
70
71
79
90
93
88
81
79
78
81
80
79
81
90
97
93
82
78
81
90
90
83
78
84
90
88
81
89
97
95
91
94
102
110
107
92
76
74
86
92
88
77
79
90
103
104
95
91
86
80
71
68
79
90
92
83
79
82
91
94
91
82
83
92
98
89
77
79
95
105
94
71
66
83
99
94
82
100
101
94
87
86
96
106
105
94
83
83
91
95
87
80
81
89
95
92
91
90
93
92
85
81
85
90
86
79
75
80
90
94
92
89
86
92
89
78
70
73
89
103
99
89
83
83
85
82
80
87
90
92
91
94
100
106
101
91
82
83
91
100
104
99
88
83
83
89
93
93
91
86
82
82
88
95
96
90
79
75
83
91
91
88
84
82
79
75
72
72
80
87
97
103
102
90
77
72
78
72
70
80
96
108
113
105
96
88
87
92
94
103
107
101
84
71
72
84
89
84
79
81
83
88
90
97
99
96
85
80
85
89
86
78
77
83
92
94
94
91
90
89
88
92
90
87
85
86
89
82
69
75
89
103
100
87
78
82
93
97
89
76
75
79
81
80
83
87
88
81
81
86
96
97
91
86
80
79
80
83
88
88
81
76
81
93
103
105
98
104
111
112
100
83
70
70
84
100
109
88
79
76
80
85
87
85
79
78
83
85
82
72
67
77
95
108
106
95
87
81
81
78
77
84
90
91
83
78
79
89
93
88
78
75
84
96
100
99
98
102
105
105
97
86
75
72
81
92
101
90
82
76
69
64
70
83
85
82
76
80
87
93
90
92
104
112
103
85
78
81
85
78
68
68
79
94
100
96
95
99
96
87
79
78
89
98
100
100
98
90
80
71
74
86
92
87
79
78
81
93
86
79
70
63
66
75
86
95
97
91
87
86
86
88
89
90
87
82
80
81
87
92
94
90
88
90
92
96
96
89
86
86
90
94
94
92
95
100
99
90
78
77
86
98
98
90
87
88
87
83
88
92
91
91
85
78
85
101
110
103
87
75
75
80
80
81
85
86
84
81
78
89
103
109
102
91
86
84
80
74
76
87
96
95
83
75
78
89
96
97
100
105
106
99
88
88
97
109
111
73
89
106
113
106
95
80
78
87
98
105
100
87
83
87
92
90
85
81
81
85
88
87
87
85
87
90
89
85
80
73
76
82
85
82
80
84
91
90
86
82
85
92
91
80
69
75
92
105
104
82
94
104
104
96
86
73
69
78
94
106
102
86
74
81
97
105
92
79
80
94
104
97
81
74
81
90
90
85
82
79
77
77
81
91
107
117
112
91
75
65
72
90
93
87
78
76
82
88
89
90
90
87
85
84
86
87
84
89
91
90
80
70
73
86
101
105
93
84
88
101
107
99
88
88
91
90
87
84
85
85
81
78
84
92
102
103
97
88
79
81
87
93
96
90
81
77
76
77
87
89
86
82
77
77
84
96
105
102
88
75
74
83
98
100
99
92
93
96
107
111
108
102
99
99
101
103
106
107
105
95
86
81
86
88
86
81
84
91
98
102
98
85
78
75
70
66
62
72
91
81
79
81
79
75
78
89
102
99
86
79
82
96
102
97
90
90
94
104
112
112
110
107
106
103
103
107
116
119
110
97
88
86
93
97
99
95
94
92
93
91
88
83
81
80
77
69
62
72
92
71
66
70
78
84
89
92
89
81
77
75
78
85
89
93
96
96
93
89
87
89
94
98
97
92
85
84
84
88
90
91
94
96
97
92
85
82
80
78
75
75
75
80
85
91
90
85
79
84
90
89
89
84
82
83
85
92
100
107
103
88
72
63
71
84
94
90
80
76
83
94
99
95
95
100
103
96
81
74
80
93
97
90
90
92
96
93
93
101
116
117
102
86
84
92
98
92
84
82
95
85
92
94
88
84
82
84
97
111
121
114
99
84
78
80
86
94
95
94
86
82
85
89
91
92
96
99
97
91
89
87
84
81
87
94
98
92
91
102
122
129
118
99
88
84
84
82
87
94
98
99
110
106
97
83
72
70
80
99
111
114
110
103
92
76
74
80
95
100
91
74
65
67
72
77
88
98
100
95
88
85
86
85
83
80
86
93
95
98
100
102
101
98
92
93
95
94
88
80
75
99
103
101
97
92
82
74
75
84
94
95
90
85
78
72
67
72
81
89
85
71
60
57
66
80
92
94
86
80
84
93
101
97
85
80
85
93
93
85
78
74
83
96
105
106
101
90
87
86
83
86
81
78
85
93
93
80
74
77
84
85
80
75
72
70
72
80
87
92
89
77
73
79
94
102
103
95
87
87
98
107
107
99
89
85
85
85
84
85
83
86
93
99
98
90
81
82
95
111
112
95
85
79
81
88
92
89
82
80
82
81
79
79
86
88
90
95
104
107
93
76
74
89
104
106
98
93
95
100
103
103
104
100
91
83
78
81
83
88
95
106
112
108
94
79
74
84
95
100
97
96
93
86
86
92
99
100
98
98
92
80
70
75
91
103
101
93
89
88
83
75
69
71
76
78
80
82
84
83
82
84
94
97
94
88
88
87
84
83
87
98
109
111
102
90
83
83
87
89
88
88
78
75
77
83
86
89
94
99
97
86
73
72
84
91
88
76
71
78
86
88
81
71
67
75
87
93
91
86
81
78
79
83
85
92
98
93
83
77
77
81
86
86
91
94
94
87
88
97
104
83
75
73
76
80
78
78
82
93
99
95
83
73
71
75
78
81
87
92
94
92
89
88
87
90
93
98
100
97
93
89
81
72
63
65
81
90
90
86
88
88
82
77
77
84
91
90
86
89
97
80
88
92
95
92
89
87
89
94
97
89
79
71
73
79
86
91
90
85
77
79
91
100
96
86
83
89
89
85
80
87
96
94
75
62
70
86
96
94
93
96
100
93
85
81
83
87
85
81
79
87
93
98
96
91
87
89
91
91
84
80
76
79
83
86
85
78
69
63
67
81
96
100
90
81
82
92
99
90
82
83
96
109
109
99
90
87
85
84
88
91
93
88
82
82
84
85
87
91
96
94
92
91
86
75
70
71
78
81
85
89
92
90
83
78
79
80
79
77
84
94
98
92
86
76
81
93
108
112
107
94
84
84
98
108
107
96
86
84
87
87
82
75
77
84
83
78
76
89
106
88
89
90
85
77
71
72
78
84
90
97
97
94
86
81
81
89
92
96
96
94
92
83
76
71
72
81
92
100
100
87
76
71
80
94
103
101
97
89
86
84
86
86
83
80
79
82
88
94
99
91
98
98
93
87
83
88
95
104
104
101
99
97
100
100
96
93
88
87
87
90
94
93
87
75
73
78
83
84
83
82
89
96
102
96
89
87
88
83
76
78
87
98
95
83
76
91
113
113
99
100
101
99
97
95
95
97
103
108
107
103
100
99
96
98
97
93
88
83
79
83
96
107
111
102
91
86
89
98
101
101
101
107
112
105
85
69
67
73
76
78
88
101
103
89
79
84
97
99
94
88
94
98
98
99
99
98
92
86
84
93
96
89
77
74
79
89
88
83
81
79
84
95
109
114
104
89
87
99
113
111
98
92
99
106
99
84
74
74
84
92
97
98
100
91
84
77
80
84
88
86
100
100
87
78
78
82
83
73
71
69
70
70
73
76
80
80
78
80
86
90
85
80
80
86
87
79
73
79
93
100
100
94
96
100
102
98
90
87
91
98
101
94
87
88
87
87
87
84
85
94
108
103
83
61
59
73
88
90
80
68
67
73
87
94
97
89
82
87
95
102
95
82
72
75
86
85
75
66
78
99
115
118
104
87
79
79
80
85
85
82
78
80
84
88
89
87
84
83
81
95
101
93
81
66
67
76
87
91
87
80
80
87
92
97
96
98
103
104
102
98
90
85
87
91
101
95
84
76
85
98
107
103
95
85
79
78
84
85
82
72
69
80
95
98
90
82
83
87
82
88
90
89
83
80
82
84
84
81
84
85
89
89
87
87
92
98
107
105
94
82
77
82
90
94
93
89
92
97
101
95
82
75
83
95
102
107
106
100
89
80
81
92
99
97
85
85
92
98
95
86
90
90
84
81
85
91
90
88
88
93
94
89
82
82
89
95
97
91
84
77
75
79
84
83
80
79
92
102
103
92
81
80
84
89
89
88
89
89
90
92
94
94
93
86
81
81
85
90
92
88
92
90
82
73
77
87
90
89
87
91
93
88
80
74
72
76
82
86
86
81
75
72
78
83
84
79
79
81
85
91
88
86
84
75
65
55
55
66
83
94
90
80
77
84
90
87
79
75
80
80
87
91
84
75
74
79
82
81
77
81
83
80
66
53
52
63
81
89
91
88
81
77
81
86
86
81
73
77
87
94
88
86
84
88
88
82
76
74
76
79
72
62
61
75
92
97
90
78
81
83
88
92
85
78
75
82
85
84
81
80
80
75
63
56
60
71
80
85
87
87
88
88
90
90
89
85
83
92
102
105
94
85
87
99
107
105
97
89
87
86
83
67
62
71
86
93
86
75
71
101
97
93
87
79
78
82
86
88
85
80
77
79
86
89
82
70
66
72
81
87
85
83
91
97
97
87
82
88
101
98
87
76
79
87
91
85
82
88
99
107
102
87
77
78
88
91
84
73
70
100
96
93
90
86
80
79
82
83
76
70
73
89
101
103
86
70
62
73
85
90
81
75
81
94
95
87
77
79
88
86
73
65
72
84
87
84
84
88
94
99
95
89
81
79
82
91
97
97
94
85
87
85
80
75
80
89
94
85
75
72
87
99
102
92
83
83
87
86
79
76
76
79
87
95
101
96
89
82
77
76
77
81
88
87
84
84
88
87
83
81
89
95
96
85
79
81
89
91
90
76
75
74
68
65
78
97
107
98
85
82
88
94
87
80
80
90
96
87
72
66
76
90
97
97
97
95
92
84
76
77
89
99
97
86
77
78
83
86
83
81
87
95
97
92
89
86
84
79
79
79
77
84
87
80
76
80
94
99
91
81
75
78
86
85
85
83
84
86
85
82
82
83
87
85
78
74
76
84
91
93
88
87
90
93
93
90
88
88
91
90
87
83
82
87
93
100
101
96
91
81
82
91
94
87
73
72
86
97
92
76
63
78
101
113
105
89
78
83
92
94
88
78
78
82
84
84
85
93
104
99
86
78
87
99
102
95
87
89
92
93
89
84
82
86
90
99
100
95
84
80
76
80
82
81
77
84
97
101
86
67
61
80
104
121
120
102
78
66
72
85
92
90
86
88
94
98
96
91
86
87
87
91
95
93
83
76
76
82
91
93
90
86
86
91
95
100
97
87
80
70
72
82
92
91
83
82
86
91
85
77
75
83
95
99
97
92
79
73
75
85
92
92
84
80
84
88
83
74
72
81
96
104
97
81
65
60
70
82
90
93
92
88
88
92
98
104
106
107
104
68
73
84
97
101
91
82
75
80
84
86
85
84
84
78
72
73
78
88
89
86
81
79
82
81
82
81
78
79
82
87
91
90
84
80
78
79
82
85
90
93
91
88
85
88
91
94
102
105
104
89
87
83
87
91
93
85
78
76
74
75
75
80
85
85
75
69
76
88
94
90
79
78
83
89
90
89
86
86
84
79
74
70
73
86
100
101
94
87
86
83
80
79
82
84
93
95
89
81
78
101
94
85
83
84
86
86
82
81
73
71
76
90
100
101
90
80
82
85
87
88
87
87
85
85
89
92
89
79
70
69
75
81
88
88
93
95
94
88
81
80
85
90
87
87
93
98
98
89
82
90
79
73
75
80
84
88
92
92
88
85
93
102
103
98
92
92
88
79
70
74
84
92
91
92
101
105
94
79
70
78
92
97
92
86
80
86
94
91
89
93
104
109
98
82
76
89
102
100
92
88
82
77
80
86
96
98
94
87
83
84
88
85
76
73
82
91
92
83
77
82
92
96
96
100
110
113
99
81
71
76
84
87
88
87
91
95
97
92
88
95
106
110
96
79
73
81
92
94
91
104
110
104
97
96
99
95
80
67
71
83
91
91
82
78
82
87
92
92
92
91
89
86
81
82
92
99
99
92
85
82
83
85
87
90
93
96
96
92
88
88
89
89
92
92
97
97
94
90
93
107
107
97
90
90
92
85
70
68
82
102
109
104
94
88
84
85
92
95
89
77
69
75
81
79
72
74
89
105
111
106
103
98
89
85
82
85
93
94
90
85
80
80
91
101
109
106
98
97
100
91
76
67
73
87
94
88
83
88
99
104
90
73
65
67
72
79
90
96
91
81
79
92
105
100
80
67
76
95
105
102
93
88
86
83
82
86
93
95
92
90
90
91
93
94
91
87
87
96
103
74
62
64
81
101
108
102
94
90
92
89
84
73
68
69
75
82
88
91
94
94
95
94
94
96
91
85
81
78
81
85
86
79
72
72
80
89
95
99
103
105
106
100
92
83
77
76
82
91
98
63
55
67
86
97
98
92
83
74
73
77
90
95
90
85
85
88
86
83
86
90
87
76
68
73
90
94
88
77
80
89
91
81
69
67
77
87
95
103
107
104
97
85
80
82
80
78
77
80
82
81
73
75
86
92
94
90
85
84
83
81
81
81
81
80
78
78
78
82
87
88
79
75
83
92
98
90
76
73
79
87
88
84
81
84
85
87
90
94
96
92
84
78
79
80
76
72
73
77
83
92
90
90
96
101
103
101
99
101
101
92
73
66
72
80
78
69
67
78
88
89
83
89
103
112
107
89
75
71
78
86
90
93
94
89
85
83
87
90
91
91
89
87
82
76
70
70
78
90
97
75
81
88
94
98
96
89
84
85
95
100
91
83
82
89
91
80
66
63
74
88
94
90
90
89
86
83
82
86
95
100
100
93
83
81
82
88
90
86
84
84
85
82
78
72
72
76
87
94
98
78
84
86
87
89
86
80
73
78
92
105
103
92
82
86
95
91
80
70
74
88
93
89
84
80
83
81
80
80
83
86
82
79
81
88
97
99
91
82
77
80
88
91
90
86
84
83
87
86
86
87
85
82
82
83
88
92
92
93
91
87
83
84
89
94
95
89
81
82
86
89
90
88
94
103
104
96
82
72
70
72
78
84
89
89
82
75
76
80
86
95
103
105
102
94
86
81
77
78
88
73
76
78
78
78
83
94
103
102
87
73
77
94
109
109
94
79
79
85
88
85
79
85
94
102
103
96
92
87
86
87
98
104
100
84
63
56
71
89
96
97
93
92
93
94
88
82
77
81
95
74
82
90
85
77
75
81
88
89
84
81
91
106
109
95
78
72
80
88
86
80
76
83
89
90
81
76
80
87
90
90
88
90
95
97
94
91
91
92
95
94
92
89
91
95
99
97
94
93
94
89
91
94
91
85
79
76
74
71
75
80
90
96
91
81
75
76
83
86
84
77
77
85
95
93
81
68
64
74
85
83
72
66
77
94
102
101
93
92
99
110
108
96
82
80
87
94
98
98
91
85
82
78
75
79
86
94
93
86
80
76
73
78
86
94
102
102
89
76
76
81
85
81
80
88
101
101
87
76
81
94
97
89
84
89
100
106
103
97
95
94
94
92
90
85
78
76
81
89
96
96
98
94
85
83
86
90
88
76
68
68
74
82
82
74
76
84
91
88
80
74
81
87
85
81
85
91
92
88
89
95
100
95
93
96
104
112
107
97
92
93
99
101
93
82
78
78
88
92
93
95
96
90
85
87
92
91
85
75
67
70
86
99
94
80
68
73
91
98
89
74
73
83
90
92
88
91
94
93
93
95
100
97
89
80
79
87
93
89
87
85
91
94
91
88
90
87
81
74
73
88
81
72
74
87
97
99
95
91
90
89
91
92
91
83
79
80
88
92
86
74
70
77
90
98
95
91
84
80
81
86
93
96
88
75
64
67
75
78
75
70
74
86
99
107
100
85
70
69
80
88
82
78
83
92
96
92
84
85
91
91
84
75
72
74
80
86
89
88
81
72
72
80
92
99
93
86
84
84
89
92
95
93
88
84
83
84
87
86
82
77
82
95
108
110
97
85
84
95
108
95
94
96
98
95
87
72
62
66
79
83
81
76
78
84
89
94
94
88
75
61
65
81
95
99
93
89
96
104
112
111
103
93
84
83
88
101
107
106
102
102
102
96
89
82
78
80
85
92
97
93
95
96
93
90
84
73
71
77
85
87
82
80
87
95
96
93
90
86
79
69
64
70
82
95
105
112
113
107
103
100
97
91
85
84
90
98
103
104
103
100
96
86
77
70
68
70
77
80
83
84
88
88
87
88
86
84
86
90
94
90
83
81
85
88
82
75
76
86
98
99
90
79
78
87
104
116
117
104
91
79
78
84
95
103
107
103
94
88
84
77
72
71
77
82
80
76
79
91
102
85
89
90
87
86
85
83
84
88
86
84
80
79
84
85
81
81
86
92
98
98
94
88
82
79
85
93
98
98
90
81
79
80
86
94
105
106
100
89
80
77
78
78
84
87
91
88
81
84
93
83
89
87
75
70
75
85
91
92
86
74
70
78
87
98
100
94
90
87
78
75
77
81
84
85
84
88
93
94
92
92
92
86
79
77
86
94
97
93
90
92
95
91
87
87
91
89
81
67
64
75
80
78
71
68
75
92
105
104
91
77
75
84
94
101
98
90
80
75
75
79
82
84
87
90
96
102
106
107
102
91
87
89
95
97
93
83
80
83
89
89
80
75
79
85
91
88
86
86
91
87
85
90
89
86
87
89
95
95
97
98
96
93
91
91
94
94
91
86
89
95
96
88
84
78
84
91
101
108
104
89
75
78
97
109
103
82
71
80
91
86
69
56
67
86
94
89
87
99
118
90
90
92
91
89
89
89
88
86
94
102
101
92
79
80
91
98
98
92
88
92
95
92
84
76
74
79
86
92
92
82
74
75
88
95
90
78
71
76
82
82
69
65
70
86
95
96
94
94
102
88
89
87
85
87
91
91
88
83
80
86
88
83
82
83
85
81
78
78
84
89
95
94
87
77
74
77
85
88
84
83
90
97
102
94
83
78
77
75
69
65
68
77
81
83
88
98
106
96
84
87
85
84
86
91
91
85
75
71
75
84
92
95
91
88
80
76
72
75
83
90
94
92
89
81
75
72
75
80
84
87
94
101
100
92
83
82
87
89
79
75
80
90
97
89
80
82
86
83
84
89
84
84
85
85
84
81
72
68
76
98
111
108
93
83
79
83
85
84
85
87
83
82
88
94
88
72
63
65
75
81
81
78
77
80
83
85
89
92
96
99
101
104
104
97
87
77
71
74
84
94
94
87
81
77
81
87
86
82
83
92
103
101
94
85
80
82
83
86
89
89
85
82
82
88
92
88
82
77
76
78
82
81
81
85
86
87
86
87
90
95
98
92
82
79
83
86
87
94
100
86
91
88
84
84
91
96
98
94
92
89
91
89
87
86
83
83
85
88
90
91
90
85
82
82
89
101
105
97
83
78
83
94
97
89
82
82
80
77
77
82
88
88
79
71
71
81
94
112
118
65
65
68
75
85
93
96
95
92
86
84
85
87
89
94
101
104
105
101
91
82
81
84
87
87
88
93
96
94
86
78
72
76
83
86
82
77
72
72
79
84
91
93
84
74
69
75
84
94
95
63
62
64
67
72
80
88
89
80
70
66
74
88
99
103
104
105
105
101
91
83
79
82
87
89
85
78
76
83
88
81
65
61
76
93
100
92
81
80
86
86
79
75
73
76
79
82
83
75
67
87
85
83
78
71
72
80
83
78
72
74
82
88
92
92
87
81
80
84
90
89
83
79
82
85
84
79
79
82
88
84
78
77
87
98
101
96
90
89
84
75
66
68
80
94
98
86
77
71
75
106
101
92
84
80
81
82
81
80
86
92
93
83
75
71
73
79
80
85
91
91
89
84
83
85
85
82
80
80
79
82
85
92
93
90
84
79
79
81
81
76
75
79
95
107
102
86
67
66
78
93
93
87
81
80
83
85
83
81
83
86
84
78
71
67
72
79
91
95
93
94
96
97
93
90
88
85
82
79
78
81
86
91
92
91
88
86
87
87
86
82
80
76
78
85
93
92
83
75
77
77
78
78
76
78
84
86
85
82
74
70
79
89
93
88
81
77
81
85
88
90
92
97
97
98
98
95
89
84
86
90
90
87
88
91
94
99
100
99
98
95
86
74
67
77
94
104
96
78
75
89
80
80
85
88
89
87
84
80
78
81
88
97
101
94
81
72
71
75
80
81
80
81
86
93
96
92
85
85
89
95
91
85
81
82
88
94
94
89
90
94
97
94
89
90
93
92
85
76
74
100
89
88
99
114
116
101
85
79
80
87
90
85
77
71
68
69
71
77
80
81
77
74
76
79
81
79
79
84
87
86
81
81
85
97
104
105
97
86
76
81
94
100
96
86
78
72
75
75
75
90
82
79
88
104
117
116
101
81
69
69
79
84
80
77
82
90
91
83
76
76
76
81
84
91
98
96
86
74
66
67
76
87
101
113
116
109
101
87
82
85
92
96
92
82
75
71
74
79
80
91
85
79
74
73
84
97
101
86
68
64
70
79
84
88
92
100
97
84
73
68
74
79
83
94
109
109
90
70
63
73
91
100
103
100
93
86
85
84
90
92
91
86
82
81
83
87
87
85
85
101
100
97
86
72
65
74
87
92
87
78
71
72
74
75
71
71
73
83
92
93
84
79
81
91
98
95
83
80
91
105
109
99
88
82
75
72
70
75
86
92
92
85
80
80
86
97
102
104
96
95
93
88
82
74
73
83
97
105
96
80
71
76
82
81
71
60
62
82
110
120
106
87
81
92
98
93
85
85
102
111
106
94
85
82
80
78
74
77
83
90
92
92
86
82
84
95
106
111
104
85
73
65
61
65
77
92
103
105
93
77
69
76
91
102
105
91
78
76
92
105
103
89
79
82
92
99
95
89
85
86
86
88
84
78
73
76
84
88
86
76
72
71
71
70
71
81
96
102
97
80
74
78
82
86
87
87
87
86
83
77
70
72
79
94
107
107
96
85
83
85
87
79
71
70
81
93
91
83
75
77
83
83
70
55
53
67
83
91
84
74
70
71
74
73
73
80
90
93
90
79
87
92
99
108
107
92
76
66
72
79
83
78
74
76
83
93
100
107
105
93
82
76
77
78
82
84
87
87
90
92
84
71
59
57
67
78
84
86
89
95
97
92
88
86
88
88
87
81
79
93
96
86
89
103
113
102
78
59
61
76
84
85
82
76
73
77
91
108
111
104
94
86
84
78
77
78
87
97
102
96
84
71
69
82
96
96
87
84
95
108
106
85
68
71
88
98
90
81
79
103
96
86
87
93
95
85
75
70
72
76
86
91
91
86
81
80
83
83
84
90
102
103
90
71
65
71
82
89
92
93
91
88
89
89
91
85
81
81
90
95
91
78
69
75
91
101
99
92
91
81
76
77
84
83
73
66
73
85
90
90
91
96
97
97
95
94
85
68
62
76
95
108
100
91
86
86
85
82
83
89
93
95
92
83
77
75
83
89
89
85
84
89
101
109
108
101
93
84
81
63
60
66
77
84
78
73
75
87
95
95
91
85
79
82
90
94
89
80
74
79
90
97
99
103
108
105
94
85
85
87
82
77
76
78
81
91
104
108
103
94
86
87
94
95
95
92
89
82
79
82
86
86
87
88
84
75
65
64
76
89
90
80
66
66
79
87
92
90
86
83
82
85
88
94
96
96
90
90
91
89
84
76
74
81
92
102
108
109
106
102
94
82
68
65
72
82
90
96
99
97
109
102
91
85
79
69
60
62
78
93
92
85
76
75
81
86
92
90
80
72
70
81
92
92
82
77
82
95
100
95
87
84
86
89
92
94
92
88
85
84
83
81
84
86
88
89
89
94
100
87
89
81
75
76
79
80
81
87
95
95
89
79
79
86
89
89
91
88
81
75
79
94
106
101
84
74
84
99
102
89
77
80
88
92
90
83
76
72
66
61
61
68
83
96
101
94
88
85
87
72
66
68
80
89
94
90
90
91
91
87
83
83
88
96
94
90
87
87
88
94
101
108
107
99
89
84
85
86
85
86
86
89
91
88
81
73
72
75
80
80
76
70
71
79
85
91
88
87
84
67
62
74
94
103
97
87
80
74
70
72
79
88
94
94
92
88
88
88
92
97
101
96
90
89
91
86
77
72
81
94
103
102
93
84
77
70
71
77
91
105
109
103
92
86
86
89
91
89
83
86
79
82
91
92
89
84
82
80
79
77
77
82
89
89
86
81
81
88
95
97
89
81
82
90
94
87
76
72
79
88
90
86
84
85
86
83
74
75
84
100
110
110
105
95
87
85
88
90
87
98
85
76
73
79
87
91
91
91
88
81
72
69
76
85
87
79
77
87
97
98
90
81
83
90
93
89
87
85
87
86
83
81
81
84
89
91
88
87
86
91
94
91
88
82
79
81
85
92
97
87
78
68
69
81
90
90
85
81
79
76
71
68
75
87
92
89
82
85
89
92
86
78
76
79
83
83
87
95
101
103
100
92
82
82
83
86
88
89
90
92
91
87
85
88
96
99
96
91
88
88
87
83
82
85
86
79
75
77
84
92
93
94
94
94
88
83
82
84
86
77
66
63
70
80
82
79
77
84
89
93
88
85
89
89
85
79
73
75
81
89
91
90
92
97
103
103
94
85
74
89
89
92
95
91
82
74
80
94
106
105
103
102
106
95
80
70
72
82
84
74
66
67
83
94
95
93
88
86
81
74
74
85
98
98
85
74
73
78
83
87
88
89
89
93
93
88
80
73
73
77
82
88
91
90
85
84
90
99
99
91
82
82
88
88
81
73
75
80
78
70
68
78
87
87
83
82
85
87
81
80
88
103
105
92
75
69
81
89
85
76
72
77
87
96
96
90
78
73
78
88
94
96
92
88
87
86
86
87
84
83
80
80
79
79
81
82
84
82
72
65
66
73
80
78
68
61
62
71
79
83
85
89
91
87
81
81
84
81
73
66
69
77
90
97
99
95
92
91
91
103
107
105
93
86
80
79
80
82
82
86
92
97
94
84
80
80
82
82
79
75
76
83
93
98
92
82
78
85
90
84
69
59
67
86
99
97
87
80
78
84
89
91
91
92
90
87
87
90
93
82
80
78
78
82
87
92
85
69
63
73
90
98
93
90
95
104
101
86
72
73
79
81
72
70
76
81
81
79
87
97
102
93
82
80
87
92
87
75
67
70
83
93
91
80
68
74
85
94
95
96
98
95
88
85
87
83
70
50
39
47
72
91
92
83
80
85
86
73
60
60
73
86
86
82
85
91
92
87
85
90
94
92
85
86
97
106
99
82
65
68
83
96
91
79
76
85
93
92
86
91
83
75
76
85
92
95
83
67
58
61
74
89
92
84
74
72
76
78
75
72
77
96
110
112
104
97
92
91
90
90
96
98
99
98
98
104
102
96
89
92
98
98
87
82
89
95
91
81
79
87
73
59
61
79
96
104
99
91
86
87
90
92
92
92
90
91
93
96
94
88
87
93
107
112
103
90
82
79
81
85
97
110
115
106
94
84
88
94
101
99
92
86
83
86
91
87
79
77
88
89
86
83
84
90
98
101
96
91
88
86
83
83
89
95
104
108
107
102
97
92
89
90
91
95
90
85
82
78
72
74
88
105
110
104
94
89
88
86
78
74
74
79
87
92
92
85
80
81
92
83
91
97
97
91
85
80
81
82
80
75
74
77
84
93
97
96
92
87
81
80
88
94
101
102
99
95
90
87
87
90
90
92
89
93
103
113
111
94
73
67
74
84
88
85
82
81
80
81
82
82
91
93
86
74
64
61
67
77
82
85
85
82
83
82
83
88
90
87
81
79
86
100
108
111
108
103
101
99
103
104
97
88
81
81
90
103
110
108
98
88
79
78
77
77
72
76
78
83
86
82
91
92
89
84
76
70
70
75
84
93
97
93
85
78
76
83
91
99
101
103
104
105
103
97
91
89
91
94
99
98
94
95
94
89
84
81
85
98
104
93
74
64
70
78
77
71
73
82
90
86
90
90
89
91
89
83
76
75
79
83
86
88
87
82
80
82
90
97
102
105
107
104
98
87
79
78
81
86
90
89
91
96
100
99
91
82
81
84
86
79
70
67
73
81
81
74
68
68
79
95
88
76
66
68
79
89
91
86
77
72
74
86
97
102
100
95
94
95
91
86
81
86
93
96
92
85
79
80
83
84
83
83
86
91
89
85
80
76
69
68
74
83
88
89
84
79
71
68
74
88
86
78
67
66
77
92
103
98
85
75
77
91
108
114
107
100
98
98
91
80
71
74
90
100
96
81
67
66
73
75
72
73
82
90
89
82
76
72
69
65
65
79
93
100
95
83
75
79
89
74
83
92
92
88
85
86
88
88
87
85
84
83
83
87
91
96
96
91
86
78
75
81
91
100
97
82
67
67
74
79
83
85
89
92
88
78
80
89
92
82
61
55
70
90
94
85
75
81
99
82
87
92
92
88
86
86
85
85
91
94
85
66
56
62
81
93
93
83
75
77
83
93
102
110
111
106
97
90
86
86
86
91
89
86
81
78
84
92
98
89
71
60
68
83
92
86
77
76
87
89
86
84
82
85
89
91
86
81
81
83
79
69
69
78
87
89
88
83
84
81
80
84
89
98
105
106
106
100
88
82
82
83
83
80
81
88
89
86
79
72
73
80
88
90
93
92
83
79
78
86
80
79
82
89
89
82
73
65
67
77
81
86
91
92
87
83
81
85
88
86
78
68
65
67
70
73
78
82
80
77
76
74
75
76
87
100
103
94
79
71
74
84
91
88
85
83
86
88
93
85
80
76
79
80
80
80
76
76
82
92
96
93
89
87
89
89
86
85
87
88
87
80
78
78
75
71
70
70
71
73
73
71
68
71
80
88
93
93
87
84
83
84
84
81
78
78
83
89
99
84
78
72
70
76
84
95
99
99
98
95
92
88
87
88
92
95
91
87
87
90
94
98
101
104
105
103
97
88
77
73
72
71
70
72
80
81
81
80
84
87
88
82
75
77
85
87
90
94
97
82
70
65
77
90
98
95
90
89
92
92
87
79
78
78
78
79
82
85
85
82
86
94
98
101
104
112
118
110
93
76
71
71
74
79
87
93
91
86
84
91
96
89
76
73
79
91
103
114
117
75
71
75
89
98
97
84
74
74
81
87
93
92
86
77
69
68
72
78
78
77
80
87
89
85
83
87
98
103
96
81
73
72
81
89
96
89
79
74
81
94
105
98
78
63
62
76
97
111
115
75
80
89
93
91
86
84
83
76
68
69
83
97
101
93
81
72
73
78
80
82
80
83
86
87
84
76
72
79
86
84
77
76
86
95
94
76
59
57
71
88
94
88
78
70
72
80
84
78
76
90
84
88
91
89
86
86
84
76
65
61
69
79
88
89
85
78
76
81
87
86
79
73
80
93
97
89
80
79
81
84
81
79
85
92
94
89
82
79
80
78
78
79
83
91
94
86
77
69
71
95
82
75
82
93
98
90
82
79
87
91
84
76
74
81
92
94
90
84
84
84
84
86
90
89
89
92
97
96
88
82
82
86
89
91
96
102
104
95
80
73
76
88
93
88
80
78
83
88
89
83
79
71
74
89
98
89
81
78
86
92
94
91
91
94
99
98
90
81
72
73
85
97
95
89
86
91
96
93
84
78
81
86
89
88
85
87
88
83
75
78
88
95
93
82
77
83
91
96
91
65
67
71
77
85
88
86
81
75
67
71
87
103
113
109
99
90
83
79
73
74
82
85
88
91
97
100
93
80
73
77
86
86
79
72
72
76
80
84
86
88
90
92
93
96
99
100
93
89
91
59
60
70
85
93
89
82
78
75
80
89
98
101
99
93
88
91
95
95
91
89
85
82
80
85
92
98
94
84
77
86
93
94
83
74
76
86
93
88
81
77
81
90
96
101
100
93
80
78
86
67
58
67
83
98
97
82
71
76
96
112
109
88
69
66
77
91
98
94
88
86
86
84
81
73
72
78
85
88
85
87
91
95
97
96
99
99
93
76
62
63
79
94
100
92
82
74
70
69
69
79
68
67
79
96
103
93
83
77
80
89
91
88
79
78
82
88
84
76
76
80
87
87
81
81
82
80
74
68
73
81
86
88
92
98
101
97
84
76
79
86
92
93
87
79
78
78
79
81
79
89
86
84
82
83
86
87
85
79
73
74
82
90
96
94
86
77
72
73
77
82
77
69
65
81
103
105
85
69
75
91
94
86
79
82
87
86
84
86
98
105
94
80
67
72
80
93
100
100
97
88
98
97
83
69
65
74
84
85
85
86
88
87
83
76
74
73
70
76
88
88
74
60
62
82
102
104
87
74
79
90
90
79
71
72
77
81
73
73
83
93
92
85
79
78
84
93
97
95
88
78
86
89
79
72
73
83
87
86
86
86
88
85
76
68
71
74
79
87
96
98
88
80
81
90
91
78
64
59
64
69
68
66
67
70
73
70
68
70
77
85
93
97
96
92
86
83
83
85
89
77
73
68
70
76
82
87
88
85
82
84
86
88
82
79
81
87
87
91
98
102
95
83
74
70
71
72
67
65
70
69
67
65
65
66
69
76
85
89
89
83
74
70
71
73
73
74
75
81
87
84
73
65
71
80
90
90
85
80
81
83
83
78
79
83
87
85
82
81
87
88
83
70
61
65
73
82
86
85
84
84
79
71
66
68
76
89
96
97
86
74
69
67
69
72
74
75
72
68
66
95
92
84
81
90
98
93
79
73
80
86
84
75
79
88
92
84
79
81
85
85
81
80
85
95
97
93
88
85
84
83
79
70
67
73
87
93
93
82
78
84
91
90
89
91
93
91
76
64
62
97
101
92
87
95
103
96
81
68
74
88
93
89
88
93
98
96
93
86
83
86
91
95
96
96
93
88
87
89
87
85
80
70
68
78
88
90
83
79
87
104
107
92
78
76
85
92
88
87
92
92
88
86
85
90
94
92
84
78
75
80
84
82
79
81
90
99
99
87
76
75
85
85
72
59
59
72
86
94
96
92
87
81
82
85
88
84
81
85
96
103
94
79
71
72
76
80
84
93
103
83
79
86
90
89
80
80
86
90
84
77
74
76
76
78
88
99
99
87
73
72
78
78
69
59
62
74
87
93
95
90
83
80
90
90
90
86
89
96
94
81
70
74
92
106
102
84
71
70
74
71
65
72
86
89
83
79
85
94
97
89
89
92
91
91
89
88
85
79
74
69
71
79
84
89
89
86
85
88
92
86
78
76
78
83
84
80
84
91
90
78
68
76
94
107
104
90
80
76
76
70
61
64
75
81
83
83
86
88
87
86
85
88
89
87
82
78
78
80
78
73
77
86
95
99
93
83
76
74
80
82
78
76
82
84
83
77
74
80
84
86
87
86
83
79
76
80
89
97
101
80
85
83
77
77
83
89
91
88
79
73
70
70
76
80
83
83
86
88
88
88
92
96
99
97
90
80
76
72
70
68
70
76
84
91
94
95
90
83
83
83
85
85
83
84
83
80
86
92
94
84
92
87
79
76
81
88
92
93
90
85
82
81
88
97
102
100
93
87
84
87
89
92
93
90
87
88
93
91
82
67
61
65
75
85
90
94
92
91
86
79
72
70
77
87
97
96
93
90
85
82
77
70
70
74
78
78
77
76
76
78
81
89
98
107
109
105
95
85
78
79
84
88
85
78
78
86
92
93
85
78
77
83
85
82
74
68
71
79
87
87
82
69
60
64
81
94
101
96
85
78
70
71
81
87
88
87
82
75
64
57
62
77
88
92
91
91
92
89
87
89
93
96
89
81
80
84
81
82
84
90
96
98
95
89
81
71
62
64
72
87
94
91
80
73
78
88
96
94
83
84
82
83
89
89
88
89
89
87
75
66
68
79
90
96
94
89
88
88
90
95
101
100
91
86
85
88
93
96
96
92
86
80
79
88
94
91
79
65
67
79
95
102
102
94
88
86
92
92
90
100
91
82
76
76
78
82
84
87
86
81
78
79
85
94
100
100
96
90
91
92
92
94
89
86
88
97
107
110
98
80
70
69
78
89
92
90
82
81
84
93
100
102
94
87
84
86
92
94
94
108
94
80
74
79
87
87
84
82
84
79
70
65
63
70
80
91
100
105
98
85
79
82
90
100
103
101
102
96
85
76
75
86
95
95
90
81
82
86
98
110
113
107
96
91
93
101
102
94
76
97
92
84
83
88
88
83
82
83
81
79
77
84
91
85
76
73
88
105
100
79
59
65
85
103
106
98
91
93
92
92
95
104
107
103
93
83
80
82
85
93
96
95
91
92
96
100
99
90
76
83
83
89
97
97
87
77
78
87
92
90
92
100
108
103
86
74
80
93
95
82
69
69
79
84
85
86
92
105
109
102
96
96
101
101
99
93
87
81
73
67
65
68
74
82
89
89
86
82
83
91
90
90
97
104
98
86
80
85
92
93
83
74
77
85
89
90
88
87
89
91
92
91
85
79
73
78
89
98
94
82
76
79
85
89
89
93
95
90
79
67
64
72
83
92
92
87
79
77
80
104
99
89
86
92
97
93
85
85
88
88
80
70
70
80
94
97
89
80
82
89
96
95
89
84
82
84
86
84
78
71
69
70
76
78
80
85
90
90
83
78
81
93
103
102
93
83
79
81
83
85
85
84
80
81
81
86
91
93
89
83
85
91
96
99
98
96
86
81
82
89
97
98
93
92
94
96
96
99
96
91
81
77
82
89
93
95
89
85
81
78
79
89
98
98
89
79
77
85
93
83
89
92
88
84
85
90
90
86
82
89
101
102
87
73
73
82
85
75
62
63
75
83
82
76
78
85
92
92
95
96
94
88
83
87
94
94
85
76
73
84
97
99
91
77
74
84
93
95
90
91
99
100
95
85
79
82
86
90
95
101
105
105
96
89
88
89
83
71
59
63
76
87
88
86
90
97
100
95
90
85
80
76
76
84
92
95
95
85
81
90
99
100
87
73
72
84
90
89
85
96
96
93
89
83
83
86
91
95
99
100
95
92
92
91
88
79
73
72
77
86
91
98
98
95
88
81
74
77
81
86
89
90
93
99
105
107
103
99
101
110
118
110
91
78
79
84
84
82
85
102
93
83
80
83
87
91
88
82
79
78
79
78
81
83
83
78
78
85
93
95
91
87
91
93
87
75
70
76
86
95
104
108
111
112
106
100
90
92
100
111
111
94
78
76
86
92
92
90
95
88
87
85
84
87
88
91
89
85
79
78
78
82
86
88
88
89
93
96
97
93
83
71
73
83
88
94
92
89
85
87
92
103
106
101
95
84
76
72
73
76
83
78
73
74
86
97
101
100
95
68
76
85
89
88
86
93
102
104
98
89
86
87
90
90
88
87
86
87
91
96
90
82
77
83
89
93
91
82
77
79
84
87
90
94
94
93
84
69
57
62
81
93
95
89
84
90
97
93
84
72
78
85
86
85
85
89
95
93
87
85
86
87
84
78
76
83
87
86
83
84
90
96
91
83
80
77
80
84
89
91
87
85
83
85
86
86
82
74
72
74
83
94
99
90
81
78
83
89
86
77
81
83
83
83
84
86
84
85
85
90
97
96
86
78
75
84
96
96
90
83
85
90
90
82
69
64
71
84
95
93
87
86
85
79
67
59
65
79
92
90
81
75
80
86
83
78
78
84
85
79
79
76
75
80
84
86
86
88
96
101
101
95
85
77
77
81
87
92
96
96
94
87
87
83
79
77
76
81
83
83
83
85
90
87
72
61
65
80
91
89
77
67
72
80
84
83
84
85
87
93
87
80
80
88
93
92
87
85
85
87
87
88
85
83
80
80
81
89
99
103
97
91
90
94
92
82
73
70
73
77
79
83
89
93
90
81
76
76
77
76
79
81
84
81
80
80
85
93
100
92
96
95
93
92
93
90
85
76
71
72
82
93
101
97
88
87
93
99
98
90
80
85
93
101
94
73
56
56
71
80
83
82
85
89
89
83
81
74
72
77
83
94
94
85
75
69
69
74
85
70
82
93
91
78
68
67
71
75
78
84
94
96
92
83
80
88
97
97
87
75
72
82
96
103
100
86
71
66
74
87
94
92
88
86
84
83
84
86
83
82
83
85
83
80
75
70
67
64
73
76
84
93
87
69
60
65
78
92
103
106
97
77
61
61
75
89
95
93
84
77
75
81
90
100
104
104
98
87
82
86
94
93
85
77
79
85
91
92
91
86
83
84
84
82
80
76
72
76
84
95
91
87
85
83
84
90
97
101
104
96
81
66
65
75
87
91
93
91
86
78
73
77
86
96
101
99
94
86
79
76
76
74
67
66
73
84
90
89
87
88
93
99
102
99
92
82
77
81
90
86
80
77
80
89
96
98
96
89
83
80
76
73
81
86
87
88
88
89
86
76
72
76
85
90
90
89
90
88
81
73
67
64
63
67
76
83
83
81
83
87
94
96
92
88
84
82
85
92
99
71
75
75
76
79
83
88
90
88
86
89
84
76
75
77
82
83
82
83
85
87
89
89
84
78
78
86
97
102
92
83
78
77
79
78
78
82
81
80
80
82
83
82
75
69
69
74
86
100
107
74
78
79
77
77
80
86
97
101
101
94
82
73
75
87
90
83
74
75
85
92
95
92
87
80
75
77
81
87
89
93
92
88
84
85
89
92
89
86
85
83
82
79
79
84
85
82
78
80
87
94
83
79
83
85
81
80
85
92
96
90
81
78
86
93
91
81
78
83
86
84
84
87
88
86
82
78
76
78
86
92
91
86
81
85
98
104
99
92
91
92
90
85
78
83
89
88
83
82
84
100
97
92
95
93
85
73
72
78
88
91
94
96
98
88
78
76
82
91
89
82
80
83
86
85
84
85
87
86
87
88
88
87
87
91
96
98
93
85
83
92
97
91
75
59
58
75
93
108
109
98
103
109
109
101
90
86
85
84
83
84
91
97
93
82
77
78
87
93
90
83
77
75
77
83
86
86
83
81
83
85
87
87
90
89
85
77
74
76
80
93
104
105
93
72
64
73
85
91
94
95
90
93
100
103
103
99
95
87
80
74
73
71
73
76
82
88
89
90
88
83
73
65
72
83
90
88
80
76
80
86
90
88
83
77
72
72
73
79
85
95
104
105
95
89
88
89
84
75
68
89
79
75
86
101
106
97
90
88
91
92
83
73
75
84
90
90
88
85
85
81
76
74
78
82
86
86
84
82
82
85
92
94
90
87
86
91
91
85
81
82
91
91
79
65
68
87
106
108
89
80
79
79
87
98
96
86
80
86
96
100
95
93
98
102
98
91
83
79
71
69
70
74
78
80
83
87
87
84
81
83
87
92
93
91
90
91
88
82
75
79
88
90
79
64
60
78
105
116
101
79
85
90
92
94
90
84
83
86
84
85
90
98
104
104
98
93
83
77
67
65
67
68
71
77
88
93
89
81
80
83
88
87
82
79
79
79
80
81
82
84
85
86
87
93
94
90
86
86
85
77
78
79
82
81
83
85
90
90
87
85
88
84
83
86
94
96
95
84
77
79
82
84
78
76
86
96
100
90
82
85
93
91
83
77
77
81
84
83
77
72
69
73
82
94
102
96
84
82
92
65
61
64
71
71
71
76
82
90
98
97
90
79
75
81
94
105
105
95
85
81
86
89
86
81
84
92
97
90
79
76
80
86
82
77
77
81
82
76
67
65
72
77
78
79
85
92
92
95
98
69
67
73
82
86
81
73
75
88
95
96
93
93
95
96
96
95
94
92
87
81
78
79
85
88
90
82
73
70
75
84
85
78
70
70
76
79
76
75
80
87
90
82
73
72
83
95
101
101
96
87
88
89
91
90
89
85
84
89
93
95
95
102
105
102
93
82
80
88
91
90
79
73
72
86
98
88
70
66
82
103
102
83
68
72
85
90
82
78
89
95
91
73
63
72
89
105
107
98
91
85
97
97
85
76
79
88
94
93
93
93
92
87
83
86
93
96
93
89
87
83
77
73
73
87
93
91
81
75
82
90
90
80
76
87
100
101
90
77
76
76
73
70
73
81
91
95
89
81
77
69
87
96
91
81
79
86
86
83
84
86
87
79
68
72
88
104
102
88
75
69
70
76
85
89
86
80
76
75
75
71
66
65
74
88
99
99
88
81
77
78
79
85
91
95
91
81
71
66
73
69
76
84
89
90
90
90
87
81
80
86
93
90
81
71
73
81
81
79
78
82
79
78
77
79
81
82
82
87
88
82
69
64
72
84
91
88
85
85
90
96
95
90
88
91
92
86
78
76
85
85
74
63
66
77
90
95
93
87
84
84
85
82
83
82
77
68
64
70
82
91
86
78
70
69
74
79
86
92
93
89
79
76
82
92
94
85
75
72
79
90
92
85
79
84
93
101
95
83
76
102
100
89
79
80
81
80
81
81
84
80
69
63
80
96
100
82
66
62
72
79
82
81
84
84
80
76
76
75
76
78
79
81
86
94
96
91
78
64
61
69
77
81
82
86
89
94
93
82
67
96
106
107
99
90
81
75
74
79
85
85
76
71
82
103
109
93
72
61
63
74
80
84
91
97
97
91
84
71
66
73
81
86
87
86
89
92
88
80
70
71
81
91
94
89
82
79
83
91
91
83
84
85
81
76
80
88
95
93
90
87
84
83
81
82
88
94
91
82
75
74
77
78
80
86
96
102
99
87
77
75
79
87
94
98
98
92
87
86
90
91
93
93
93
88
77
72
81
93
101
92
88
88
84
78
80
90
99
98
87
82
85
87
78
69
74
90
101
98
85
74
72
73
79
82
89
93
94
90
85
78
74
78
93
106
107
94
87
90
95
92
83
76
75
78
78
75
81
91
94
90
84
86
92
90
84
82
86
86
83
82
94
103
102
88
79
80
88
89
80
64
60
71
85
95
92
83
78
78
83
81
74
76
85
90
85
73
68
78
85
86
80
82
89
88
84
82
89
97
98
87
72
69
71
76
83
91
98
95
84
77
84
99
106
99
84
78
83
88
85
77
74
81
92
97
90
80
72
72
80
82
82
81
85
84
75
64
62
69
79
84
89
102
111
107
94
87
93
104
102
94
86
75
69
74
88
108
117
108
89
71
65
74
85
89
84
82
84
90
97
101
103
97
92
87
85
85
83
78
80
84
85
82
84
87
93
96
93
89
86
84
86
92
99
102
97
88
89
90
87
89
90
86
86
90
98
106
105
97
87
82
80
84
88
90
88
85
81
79
83
91
93
87
81
78
84
90
91
88
88
87
87
82
75
77
89
100
105
101
95
88
85
83
82
84
88
87
86
86
83
80
78
74
80
88
90
88
80
75
76
82
91
96
94
89
87
87
86
82
76
73
69
64
62
66
77
87
91
89
87
86
84
81
75
72
74
82
87
88
93
99
101
94
80
68
74
85
93
92
84
81
81
80
85
87
89
86
81
75
72
72
78
84
83
74
70
78
90
93
89
82
80
80
77
80
85
92
94
92
87
84
82
78
76
77
82
89
87
85
80
84
91
95
84
76
77
83
90
90
83
87
92
99
101
98
93
89
85
77
69
69
75
83
89
85
80
80
85
86
88
89
98
101
94
86
86
93
99
101
97
92
87
81
81
83
88
93
90
84
78
71
73
82
91
94
88
82
77
81
86
97
97
101
99
95
89
85
82
77
75
73
76
82
88
92
95
92
88
78
72
80
94
102
97
83
74
78
91
96
88
79
78
87
95
97
89
79
78
84
89
88
88
89
93
91
87
87
91
94
91
109
97
90
87
89
88
86
87
91
90
84
74
67
64
66
73
84
92
96
88
81
87
101
109
103
90
84
85
81
70
63
70
90
107
106
92
82
81
87
93
99
102
102
93
83
82
94
107
101
84
94
83
77
81
88
91
94
96
93
83
68
67
75
84
82
71
72
88
105
107
93
82
90
106
113
105
92
82
78
77
82
94
105
109
101
92
91
93
90
87
91
96
96
87
77
79
89
99
98
92
81
76
77
84
92
94
93
90
81
73
67
72
87
103
101
89
79
84
96
100
93
84
82
86
90
90
82
77
80
90
101
105
98
87
82
87
93
94
89
85
82
80
77
73
73
79
88
97
103
108
98
95
88
87
92
94
87
76
73
80
89
86
77
76
82
90
91
87
84
86
91
87
83
81
83
87
86
86
86
89
86
78
68
65
74
87
93
92
89
90
91
87
82
81
84
90
95
96
100
96
98
90
76
70
79
83
83
80
81
88
92
87
77
73
80
90
94
86
79
81
89
89
79
73
77
90
99
104
100
92
80
72
74
81
86
84
82
83
90
96
102
101
98
98
94
90
89
91
91
84
66
63
64
67
71
76
82
90
95
89
81
75
76
80
87
92
97
97
90
88
91
94
85
70
61
65
80
95
99
94
88
88
99
105
100
89
84
88
93
95
91
88
86
84
84
84
86
91
93
93
91
98
99
91
84
83
91
99
99
94
90
90
92
89
83
80
82
83
79
74
70
74
79
84
92
101
108
104
95
86
79
73
69
73
89
106
107
92
78
82
95
106
101
91
86
92
101
103
97
88
83
91
91
83
74
74
84
103
117
116
102
86
77
76
83
88
89
83
78
79
86
90
88
86
87
92
94
90
82
79
74
72
74
78
87
94
95
94
94
95
98
100
97
89
87
88
89
88
86
92
88
98
100
90
80
78
86
100
109
102
88
73
68
78
89
92
87
76
74
89
104
110
99
84
74
67
63
60
61
70
78
84
87
84
86
89
93
97
98
91
93
99
100
97
89
83
78
75
82
93
100
102
100
93
87
88
85
86
83
79
77
77
79
83
85
83
76
71
73
82
92
89
82
75
72
67
65
68
77
86
90
86
77
73
77
86
89
84
78
76
84
94
94
89
86
86
87
86
84
90
87
85
85
88
86
81
71
71
79
88
99
103
99
89
81
74
73
78
85
84
77
62
53
57
69
82
86
89
95
100
98
86
72
63
65
72
74
72
75
80
87
91
86
80
81
85
89
95
96
92
73
75
84
91
90
83
72
72
84
101
115
116
109
94
86
80
81
84
94
99
99
82
62
54
59
66
77
80
81
85
87
85
83
78
76
71
71
70
74
81
88
93
94
91
84
81
85
94
98
96
79
81
87
93
101
102
98
91
86
83
87
96
98
94
89
84
83
87
91
98
103
103
93
75
60
58
67
79
83
80
76
80
85
91
91
82
72
66
63
66
73
80
90
91
85
80
83
89
94
91
92
91
90
87
93
103
110
106
92
78
72
78
89
91
88
84
82
86
89
92
92
89
86
75
66
63
69
80
83
80
72
70
75
85
90
88
81
76
72
75
78
79
82
85
85
83
82
86
90
87
91
88
85
82
83
88
94
99
98
95
91
88
86
86
85
84
83
84
86
90
89
76
60
53
61
71
79
78
75
76
74
75
76
86
96
95
92
88
87
87
87
85
83
81
82
81
83
88
93
88
82
83
83
90
93
92
88
84
88
94
97
89
83
77
79
82
82
81
83
89
93
87
71
63
70
80
85
83
84
88
90
86
86
93
101
100
91
84
85
89
92
92
85
76
70
71
80
90
95
91
80
84
92
95
101
98
91
85
80
79
82
87
90
88
81
77
81
85
87
88
88
89
92
91
90
89
91
96
102
103
97
87
78
84
88
90
85
81
80
91
109
118
107
84
66
66
76
82
80
78
70
82
92
92
87
85
88
88
86
80
84
96
106
103
93
86
92
99
98
87
76
78
84
86
80
79
89
97
101
94
84
73
72
76
79
81
82
81
76
82
101
118
118
97
80
73
78
83
73
66
69
83
96
94
80
70
76
87
91
94
96
96
93
91
92
95
99
100
96
86
78
77
74
67
60
59
67
79
85
81
81
84
87
79
69
72
79
82
78
74
77
88
95
93
85
85
89
91
86
80
83
85
91
90
84
80
81
89
95
95
90
82
78
83
92
96
93
89
85
83
82
85
90
90
83
74
67
67
71
78
89
94
89
73
63
62
68
78
83
87
87
85
82
85
89
93
92
89
86
86
87
80
75
77
85
95
97
92
85
78
77
79
81
86
92
94
90
87
85
81
77
85
97
109
109
101
91
87
84
82
81
81
78
70
64
63
65
69
79
89
98
98
93
89
90
89
83
82
81
83
78
79
76
77
82
92
92
83
72
70
76
83
83
86
89
89
86
84
85
85
85
84
86
87
88
90
94
100
97
85
79
79
81
82
80
75
77
81
85
86
83
81
84
86
83
74
73
84
96
99
72
86
91
87
82
81
85
87
90
90
89
85
84
87
93
86
73
69
76
88
94
90
80
74
69
67
64
65
72
83
90
92
91
91
92
91
91
89
91
88
82
78
79
84
85
79
72
75
87
94
90
92
92
89
87
86
89
98
104
101
90
84
89
99
103
91
74
71
82
89
87
83
77
75
74
70
62
54
58
73
87
92
87
86
93
99
90
75
64
68
79
82
86
93
94
92
83
76
76
80
99
93
84
83
86
88
89
91
92
89
85
85
92
98
95
89
91
100
108
103
89
77
73
73
80
84
88
83
76
73
76
81
86
88
88
87
85
76
63
56
64
82
95
98
90
77
77
86
92
94
93
87
80
79
84
87
86
86
83
87
88
91
89
82
79
82
96
111
115
105
93
86
81
81
85
87
91
90
81
76
78
84
93
94
80
72
78
92
97
88
86
93
101
97
80
65
69
81
85
81
91
81
74
77
84
91
91
87
87
89
95
92
85
75
74
78
85
88
87
85
87
89
91
91
88
85
82
76
74
79
85
91
92
83
72
66
71
81
93
104
110
111
101
91
85
90
89
82
64
53
92
87
80
78
83
82
80
80
85
89
90
87
86
89
89
83
74
71
77
85
88
81
75
76
83
85
84
79
72
77
84
89
83
76
73
75
77
73
72
81
92
100
96
89
89
96
102
102
91
78
87
91
95
94
88
79
73
79
88
90
84
79
88
102
108
96
85
85
97
106
99
86
70
72
81
89
91
87
83
81
81
82
83
85
89
94
95
92
88
87
89
90
89
87
82
81
88
101
106
98
87
92
96
93
87
78
84
94
102
97
84
77
83
96
104
102
98
94
93
93
94
89
88
85
81
82
83
85
90
93
93
93
93
98
102
105
101
101
104
107
103
91
83
77
80
84
86
87
84
79
100
95
86
74
67
75
94
107
106
93
82
75
76
80
84
90
89
83
74
70
79
89
92
84
74
71
78
86
90
89
92
95
97
96
95
98
94
91
89
90
88
79
70
67
78
90
95
92
87
89
88
88
85
76
67
71
87
102
103
89
72
66
72
78
83
83
83
84
84
82
80
84
83
83
80
83
92
95
90
78
73
75
77
79
79
87
93
91
84
75
72
71
65
65
73
85
94
97
103
112
72
76
86
94
93
82
78
82
91
88
75
68
75
87
92
91
88
97
99
90
78
70
77
87
98
99
92
84
75
74
74
71
68
67
77
90
95
92
82
81
83
83
75
70
75
85
97
97
96
92
88
90
91
95
101
99
93
88
90
88
82
76
77
91
99
100
99
102
100
89
76
73
81
97
104
97
83
68
67
80
92
92
83
77
86
95
96
85
78
79
88
90
84
81
82
92
97
89
77
68
102
105
95
85
86
95
103
102
94
89
83
77
76
81
91
99
105
108
106
95
86
83
90
95
96
87
77
72
77
93
102
102
94
90
94
99
96
86
78
77
77
78
81
83
88
88
81
73
67
69
91
96
93
86
80
83
91
96
93
91
87
84
77
72
77
87
95
95
90
86
85
83
85
90
93
89
83
82
87
97
100
98
93
93
100
107
105
98
87
80
78
77
79
84
86
86
80
76
76
79
88
93
92
88
82
81
86
88
90
90
88
89
86
84
79
78
72
63
59
65
77
81
82
88
93
98
99
100
100
101
100
92
89
94
101
105
98
85
80
85
97
104
96
88
86
89
89
88
89
91
98
97
88
78
73
78
83
90
87
82
74
75
80
87
92
88
78
68
64
71
82
88
91
89
83
79
86
99
111
112
99
89
86
94
99
94
76
59
60
75
97
106
97
88
87
93
102
103
94
91
108
107
97
86
78
77
80
86
85
83
73
64
64
76
89
92
89
85
85
87
86
84
80
73
65
59
66
82
96
98
93
92
95
96
92
85
78
74
71
72
70
75
80
82
83
83
88
95
96
84
92
94
98
97
91
81
79
84
92
93
85
75
70
78
85
83
77
75
85
94
88
76
68
69
76
84
89
83
76
72
77
94
105
100
88
82
89
97
95
78
63
65
80
91
86
73
68
81
94
90
81
84
93
95
86
79
81
90
101
103
100
96
94
89
83
73
70
74
87
97
100
93
88
93
107
116
113
99
80
71
73
82
96
103
101
93
88
85
86
85
86
89
92
92
88
83
83
92
98
95
93
104
109
100
86
78
82
86
89
89
96
102
100
89
76
70
75
83
88
94
93
94
99
105
110
108
98
86
81
81
83
81
85
92
102
100
88
79
81
93
103
98
86
75
75
84
97
105
104
98
93
99
103
99
89
86
82
76
71
71
81
97
103
95
83
76
80
88
92
90
83
78
81
88
94
91
78
68
71
82
90
89
83
82
83
84
82
85
91
93
92
86
80
78
80
82
82
86
87
86
90
87
86
84
87
89
89
88
83
80
82
91
98
98
91
86
85
91
96
91
83
77
76
77
82
83
82
81
82
89
95
89
80
71
71
75
84
91
94
93
90
89
97
103
102
90
79
77
81
81
91
87
83
84
88
92
97
99
97
90
84
85
87
89
89
86
85
85
85
84
83
86
84
78
75
81
88
91
94
97
99
90
78
72
79
93
99
97
93
91
94
103
111
113
107
95
86
80
82
82
76
71
79
92
101
103
100
94
88
85
83
86
91
91
88
81
75
69
69
77
85
89
82
77
78
83
82
74
74
87
101
104
96
88
88
99
104
97
84
78
85
95
102
102
95
89
76
65
67
79
69
69
78
92
96
92
88
88
89
91
93
97
97
91
85
79
78
80
82
87
87
81
72
74
83
87
82
71
67
77
91
98
95
88
85
90
99
98
87
80
83
93
99
99
91
81
72
66
68
75
92
102
103
96
85
75
71
78
88
100
106
104
97
88
77
75
79
88
93
89
81
75
75
82
90
97
95
91
87
86
85
81
76
72
74
86
97
102
99
90
84
90
99
101
99
91
81
76
73
74
91
102
106
100
90
81
74
74
75
80
89
95
95
90
80
73
73
76
79
78
77
82
85
90
92
96
97
94
89
84
81
78
78
75
75
77
84
92
98
93
85
77
85
99
106
102
87
78
76
82
81
79
88
90
92
90
87
84
76
72
73
83
91
93
90
84
76
73
72
74
78
87
97
91
81
76
76
79
80
76
77
80
89
92
84
74
70
82
97
97
84
72
75
90
98
96
90
92
93
95
94
87
86
88
88
87
85
87
89
87
85
84
89
91
91
88
88
88
85
83
83
89
97
91
76
61
62
74
82
85
81
85
95
96
89
83
86
96
97
85
69
64
77
89
87
84
89
94
96
92
87
88
89
89
88
86
85
85
84
83
78
84
89
97
97
88
86
89
95
97
94
90
88
86
77
68
67
72
73
75
82
92
102
99
91
89
90
94
86
73
69
75
83
87
84
81
86
85
82
83
79
88
91
90
87
84
81
77
73
75
79
86
89
90
85
82
81
84
86
90
90
86
81
78
80
86
81
70
57
60
74
85
86
81
77
82
87
87
85
89
99
104
96
84
79
81
88
93
95
94
93
101
100
91
82
80
76
73
74
85
98
100
88
75
69
75
80
78
74
73
73
70
70
74
87
98
94
82
74
78
84
79
70
66
75
86
90
87
88
102
114
111
97
84
82
88
97
105
107
97
91
93
85
75
72
75
77
78
81
89
96
99
87
74
69
73
80
83
80
78
73
67
67
71
81
90
96
97
99
99
92
86
85
92
95
87
80
75
79
86
91
88
84
84
85
90
91
91
87
85
81
75
69
68
68
71
77
84
89
87
83
85
83
73
67
71
87
99
100
91
83
76
71
65
60
64
80
94
96
86
78
80
93
99
90
74
70
78
84
84
82
79
79
75
74
79
87
89
84
84
87
91
90
85
79
78
85
94
103
101
92
88
91
100
101
98
92
90
96
95
88
80
77
81
92
103
107
100
88
80
73
69
67
70
84
95
92
80
72
83
97
95
86
84
88
96
93
83
82
86
70
75
75
69
68
79
93
107
105
95
76
65
66
74
83
86
86
85
87
94
100
97
90
85
87
91
92
85
78
76
77
81
86
92
92
93
89
90
91
93
91
83
81
87
95
94
88
79
81
88
71
87
90
82
76
83
97
106
102
84
68
61
63
74
85
90
88
83
79
87
101
104
92
76
72
78
89
95
89
83
81
92
101
98
88
82
83
94
99
91
75
69
77
87
91
84
77
75
82
92
82
88
91
86
87
87
89
94
92
89
88
86
87
88
88
90
89
85
80
74
76
78
77
74
74
81
91
97
92
85
78
75
77
81
83
87
90
93
89
80
70
67
73
84
89
85
75
72
74
76
83
77
81
88
90
84
71
67
75
87
102
106
100
91
85
84
87
89
86
83
72
61
62
73
86
95
91
82
79
80
79
73
67
69
80
87
95
97
98
93
82
68
70
80
89
85
73
63
61
65
82
79
83
90
94
83
62
52
60
83
102
107
99
92
87
87
89
91
96
99
96
84
77
76
81
83
82
79
78
79
82
87
86
82
79
77
85
96
106
106
92
78
69
71
76
77
72
71
78
89
90
89
86
89
90
89
83
76
76
83
91
93
92
93
97
97
92
88
88
96
104
110
105
91
78
71
79
90
93
88
84
87
94
93
82
72
72
82
91
91
87
79
72
69
71
76
82
88
93
96
102
102
94
87
86
92
99
93
85
77
72
75
87
95
101
97
84
77
81
91
102
106
99
88
77
75
81
88
86
79
74
75
75
73
75
79
88
94
91
85
84
85
87
83
81
82
84
86
85
83
96
92
91
88
91
93
94
92
86
77
73
75
84
94
101
101
94
83
81
87
90
84
70
60
62
71
73
70
69
72
77
78
72
70
78
95
106
102
91
82
87
93
95
90
82
79
82
84
84
80
84
80
81
86
90
92
90
89
88
91
89
86
86
89
98
105
106
98
86
84
80
76
69
61
61
67
73
73
80
89
94
89
84
87
97
103
95
83
74
80
91
100
94
79
70
71
81
92
92
88
89
85
83
83
87
89
89
89
88
86
86
86
85
84
79
83
91
94
91
85
84
87
90
85
75
75
83
92
100
97
85
70
65
74
87
89
82
74
76
90
107
113
99
81
73
77
88
93
92
89
89
89
90
92
93
95
96
92
84
76
72
77
85
87
83
82
84
85
81
76
77
85
88
83
72
65
73
87
90
74
55
42
45
57
71
78
80
82
83
90
104
112
109
96
86
86
91
91
80
72
70
81
95
104
102
95
90
85
78
74
74
79
86
92
97
98
92
83
71
63
67
77
83
78
63
56
59
67
72
68
60
63
70
74
74
77
80
84
86
84
82
83
82
80
77
82
90
93
83
68
67
79
91
94
89
81
78
77
78
80
84
87
90
93
97
99
92
83
75
74
79
88
90
84
77
71
68
68
72
79
88
95
95
88
81
77
76
78
83
87
84
70
59
60
69
81
89
87
77
73
88
88
84
82
82
84
84
80
74
72
77
81
85
90
97
97
90
83
80
84
88
91
87
83
83
86
87
83
77
79
86
93
92
84
79
77
79
82
88
91
86
79
78
87
95
93
83
74
69
72
90
90
87
84
90
95
95
85
73
68
71
77
82
90
97
97
90
84
84
86
85
79
73
75
83
89
89
82
74
70
75
82
88
87
80
78
85
95
99
90
81
77
87
103
104
92
83
86
96
94
76
84
87
85
87
93
94
93
89
84
86
85
86
90
93
90
85
83
89
89
85
77
75
78
85
85
76
65
63
69
77
83
86
86
84
79
76
81
86
92
87
79
80
84
81
74
75
89
107
107
78
82
82
81
86
97
103
101
96
87
83
84
86
85
80
76
75
77
82
83
82
85
88
87
85
80
76
67
67
73
82
84
85
88
90
87
72
55
53
65
79
82
86
88
83
79
80
88
94
96
93
89
82
81
89
99
100
92
80
72
71
80
86
84
79
78
82
87
85
82
82
84
87
86
85
83
85
85
80
76
78
84
90
95
90
83
74
66
57
50
54
75
100
114
108
93
87
87
87
84
90
83
75
74
82
91
91
86
81
85
91
96
93
88
82
84
91
97
97
91
86
87
89
90
88
85
83
83
81
77
77
82
93
94
84
72
78
91
95
86
73
79
90
95
90
84
84
84
79
76
80
72
61
63
73
87
90
88
90
99
105
105
95
86
82
85
90
89
85
82
85
89
93
93
88
82
74
73
75
80
81
78
78
77
78
79
84
87
95
105
102
89
73
68
78
94
98
86
74
71
90
85
74
68
70
72
76
79
82
82
84
85
88
92
92
90
81
77
81
85
85
79
72
74
81
84
84
81
80
83
84
75
62
56
69
82
86
78
76
86
92
91
82
87
103
116
107
89
77
81
91
92
94
86
77
68
73
81
85
78
67
66
82
97
105
92
79
79
94
109
109
97
85
82
85
91
94
98
99
97
89
79
72
70
74
79
83
84
85
84
82
85
94
106
109
102
87
79
80
90
83
85
87
82
80
77
87
95
98
87
73
64
73
84
92
87
78
77
87
99
108
112
113
107
95
81
78
86
93
94
88
82
88
95
93
90
86
87
91
94
94
91
90
88
84
77
73
78
83
83
88
88
86
78
72
76
87
94
89
79
69
70
75
81
82
80
75
72
75
81
89
99
100
94
82
71
68
69
74
77
78
84
88
94
97
94
91
86
86
90
93
88
79
72
75
81
85
89
87
88
90
98
97
87
73
70
77
85
84
71
66
69
85
92
87
76
70
72
81
92
97
97
91
82
79
80
81
80
78
78
80
82
83
82
86
94
95
91
83
78
77
75
73
80
93
99
96
90
87
92
88
84
86
85
81
76
73
77
80
76
66
65
72
82
87
82
76
80
86
90
89
91
95
98
97
92
88
83
83
78
75
79
81
81
85
93
95
90
81
74
73
78
79
83
92
97
96
88
82
83
88
81
78
83
93
92
83
77
77
73
64
57
61
78
92
94
88
86
86
73
62
65
80
97
98
90
81
79
81
82
80
80
81
80
83
86
81
72
70
74
82
90
88
84
78
76
79
78
75
73
89
85
80
82
87
94
93
88
80
71
64
65
77
91
99
95
87
88
92
86
73
64
69
79
84
79
74
77
88
94
96
93
87
84
84
79
73
69
72
78
83
86
84
82
79
73
70
74
76
78
92
85
78
77
82
86
91
95
93
90
88
89
93
94
91
86
80
81
90
95
91
79
74
81
85
88
83
79
81
89
95
98
98
98
96
95
91
85
81
80
79
75
75
78
80
80
83
89
90
87
101
95
90
90
86
83
81
84
87
92
93
91
91
93
95
94
86
75
72
75
78
79
78
85
96
99
93
87
82
86
91
97
97
101
102
102
96
87
79
77
81
86
84
77
75
78
79
80
77
78
98
102
98
90
78
70
68
71
73
72
72
74
81
89
95
94
88
79
72
69
74
82
93
97
94
87
84
91
102
107
103
96
94
91
92
89
86
84
83
89
94
95
92
86
82
79
77
75
76
80
89
82
75
68
65
70
81
89
89
81
76
79
82
80
72
69
78
92
96
89
84
86
92
92
84
76
80
92
100
101
96
93
92
87
78
74
85
98
106
102
89
81
84
90
92
89
86
90
98
97
80
66
62
70
83
90
96
101
105
105
101
97
92
83
68
60
74
97
116
112
90
74
69
75
85
93
97
96
86
75
74
80
89
86
76
69
80
96
105
91
72
67
75
81
83
75
78
90
100
100
81
78
85
97
100
92
82
84
94
100
98
91
89
91
92
85
81
88
103
108
94
79
73
79
89
97
100
99
95
86
81
82
88
86
77
68
67
72
77
79
77
76
76
74
73
77
83
91
92
94
90
98
103
99
92
86
83
82
83
81
79
76
77
84
93
93
83
75
77
89
97
96
88
81
78
78
77
81
90
99
102
99
90
82
76
77
76
79
82
87
94
97
91
87
88
97
101
98
87
82
90
100
99
97
93
99
99
88
75
71
76
81
83
85
89
89
83
75
75
89
99
96
82
70
71
71
69
66
71
83
99
101
90
76
73
82
94
99
95
88
85
83
82
87
93
97
90
75
63
65
78
89
94
97
102
103
97
85
78
83
90
93
88
87
91
97
96
89
86
89
91
86
77
69
73
83
90
86
83
86
92
92
81
70
71
83
94
94
87
80
81
83
84
84
82
78
68
58
56
67
68
72
80
95
100
92
79
74
80
90
95
93
90
88
90
96
95
90
85
81
82
84
83
77
77
86
96
97
95
94
92
83
74
72
79
94
96
84
74
78
94
110
111
99
82
76
78
80
83
87
66
57
69
89
94
87
77
75
80
86
87
90
95
92
88
81
78
81
83
89
89
88
81
79
80
87
85
77
72
73
79
83
81
87
93
102
101
93
81
81
92
100
106
101
95
92
85
79
83
90
74
74
84
92
89
78
74
85
92
93
89
87
91
92
91
90
86
82
84
89
89
83
82
89
97
96
85
73
65
70
78
82
86
91
90
89
90
96
96
92
83
77
77
86
96
92
79
63
66
82
90
103
109
96
79
68
73
84
95
103
100
94
90
91
94
101
99
88
77
71
69
72
78
91
96
93
87
85
88
90
86
79
78
83
87
87
87
88
93
90
82
77
74
86
99
101
88
73
69
80
75
85
91
87
81
82
85
88
90
94
97
95
91
91
91
89
86
84
77
75
73
75
80
87
89
88
87
87
88
87
81
70
66
73
85
89
87
87
89
89
84
76
77
87
103
110
104
91
81
82
60
59
67
79
88
93
93
93
89
88
85
86
90
93
92
88
83
84
84
88
88
86
87
88
88
90
89
88
84
83
81
78
74
73
74
79
87
100
104
98
81
72
74
86
95
96
91
90
89
85
83
83
86
84
87
85
84
84
86
89
96
101
105
109
109
103
94
87
82
80
81
84
83
79
73
73
81
90
96
98
100
100
97
90
78
77
89
105
103
83
62
59
76
92
92
82
76
79
85
86
86
102
107
102
92
83
76
72
76
87
98
106
108
107
104
100
93
88
81
78
81
86
84
76
64
60
71
87
93
93
91
95
105
107
99
89
87
86
76
65
59
67
82
92
95
92
89
82
77
76
70
90
107
106
95
83
72
68
70
83
97
104
95
81
76
80
89
87
82
82
86
89
85
74
67
74
83
87
80
73
70
76
84
93
96
91
82
69
65
76
96
105
101
91
85
87
91
88
82
78
69
89
104
104
94
84
74
70
73
84
95
104
95
79
72
77
85
89
88
86
89
89
85
80
82
88
90
84
79
79
80
78
76
80
87
87
81
72
71
85
102
111
106
92
83
80
82
87
94
92
84
95
100
96
92
87
85
80
78
84
93
106
109
99
84
77
80
85
92
94
92
90
95
98
97
88
82
81
83
86
87
86
85
88
88
84
82
82
80
77
76
78
82
89
95
97
92
88
84
86
93
91
88
84
83
83
80
78
78
82
93
107
108
95
81
76
82
89
94
89
87
86
91
93
89
86
90
94
93
82
75
74
81
81
74
71
81
95
97
86
80
80
84
87
85
85
84
78
70
74
81
86
88
84
78
73
71
78
89
95
94
89
85
88
93
94
90
89
90
93
97
98
96
92
88
85
87
88
87
85
82
82
82
88
93
93
85
78
84
99
99
79
63
68
87
98
89
74
71
83
73
82
85
81
78
83
89
89
86
82
87
90
93
89
85
85
84
86
90
94
98
101
97
92
90
90
92
96
92
90
86
91
95
102
99
93
83
79
80
85
83
75
71
81
91
94
83
73
73
84
77
84
84
77
73
80
90
93
92
87
92
99
99
90
82
80
83
87
88
90
94
95
90
84
85
95
113
122
116
102
91
93
102
105
99
87
83
87
95
96
87
77
75
80
79
73
69
73
82
87
81
78
76
76
78
84
89
95
97
97
96
95
90
86
85
89
94
94
87
81
78
81
86
87
93
105
114
119
106
88
79
81
93
103
100
91
85
91
98
98
88
75
73
75
77
74
71
71
71
70
82
77
76
81
92
99
96
93
88
82
83
81
81
85
88
93
95
93
87
81
78
79
87
97
105
108
105
94
77
67
69
81
94
101
100
98
96
97
98
92
80
70
71
82
95
99
88
72
60
53
84
84
84
86
91
93
88
81
77
78
81
82
79
82
88
93
93
90
88
86
85
84
88
97
102
105
100
92
80
71
70
83
94
96
90
88
95
104
108
98
83
76
76
81
89
93
91
83
78
80
86
87
81
77
78
81
80
82
87
95
96
86
74
73
87
95
94
89
85
82
80
82
87
96
98
93
91
96
95
87
81
85
89
86
77
74
85
101
108
101
92
86
82
76
73
75
81
84
88
92
89
85
79
76
80
82
80
78
84
93
94
86
79
77
89
96
92
84
82
83
85
89
90
95
95
89
83
81
85
88
90
88
80
65
59
68
84
98
99
92
89
88
87
81
79
82
84
83
76
74
93
83
79
84
92
94
89
81
76
77
79
81
85
89
92
93
88
78
78
82
89
93
91
90
87
86
77
70
70
79
89
89
74
58
57
72
89
90
86
82
88
93
93
87
80
83
89
88
81
77
94
82
80
84
93
96
91
87
82
80
81
82
86
87
88
88
89
88
82
79
81
85
90
87
81
76
73
70
70
73
77
75
69
70
76
82
81
74
69
74
87
95
93
81
72
74
82
92
98
100
98
89
81
82
84
82
79
77
77
82
85
87
86
79
73
75
82
87
86
85
82
84
83
81
78
75
72
70
69
70
67
63
62
70
79
81
75
70
67
71
78
79
79
79
79
78
79
83
89
96
104
89
81
79
79
75
70
68
73
78
86
87
84
77
71
69
71
70
71
76
83
85
84
81
79
76
72
67
68
68
67
63
60
62
71
78
81
85
83
83
80
80
81
83
86
88
87
85
83
83
89
83
86
89
90
87
83
79
78
82
89
93
90
84
80
78
76
71
65
66
74
83
86
85
81
78
73
70
68
66
67
70
74
76
79
82
84
85
87
88
90
93
89
82
78
79
87
90
83
73
76
84
90
89
88
86
86
85
85
90
99
101
94
85
75
77
79
82
81
82
85
82
75
68
72
83
91
85
72
65
65
72
82
90
93
90
83
77
80
87
87
82
79
80
80
77
74
74
70
72
84
91
90
87
81
78
79
85
91
94
91
85
83
79
78
78
76
75
82
94
101
88
65
52
62
86
101
95
80
70
68
71
80
88
98
99
96
93
92
92
83
74
78
92
102
91
78
69
70
79
89
89
86
85
84
83
85
94
103
98
88
77
74
83
95
94
80
72
75
87
90
82
71
69
78
91
95
91
81
76
77
80
84
89
94
97
99
104
102
92
81
76
88
106
108
96
88
90
96
93
87
84
82
81
85
92
94
96
97
94
89
83
78
79
89
91
91
89
89
89
81
78
81
86
90
93
90
83
79
78
80
82
84
79
74
73
76
81
86
88
83
80
83
86
82
78
87
101
107
94
91
86
79
77
85
93
95
83
71
65
69
74
71
62
63
76
90
95
88
78
78
87
99
97
88
85
82
81
78
82
85
87
85
79
73
68
66
72
84
93
91
80
74
70
66
67
78
90
92
82
95
94
90
86
88
96
93
81
69
64
67
75
77
74
75
82
88
82
68
60
70
86
100
98
86
80
80
84
87
87
91
91
92
90
84
77
80
89
96
94
87
81
83
82
80
80
85
89
85
79
88
92
93
89
89
93
95
94
93
91
90
91
94
95
95
93
89
86
79
73
70
71
75
80
84
81
81
86
89
86
78
73
75
82
85
80
82
84
85
81
78
79
81
80
83
92
99
100
93
86
78
82
84
85
88
93
95
97
97
93
89
85
83
84
86
90
99
102
97
90
81
73
70
73
78
80
83
84
86
85
77
69
67
77
89
94
84
72
70
82
90
84
70
63
76
96
105
101
98
98
81
84
85
87
91
94
93
89
82
78
76
72
74
75
83
89
97
101
99
93
84
77
73
72
76
80
82
83
85
90
93
88
82
79
83
88
87
80
82
94
96
88
74
72
83
97
94
84
77
84
90
90
88
87
89
91
91
90
84
82
81
82
84
86
84
79
73
71
78
85
86
87
86
84
81
76
78
86
95
97
96
94
91
83
72
67
76
86
87
79
69
72
88
103
103
91
75
64
66
74
92
89
82
78
79
84
88
89
85
82
80
77
75
75
71
62
56
57
67
75
82
88
95
95
85
71
68
81
90
85
78
78
86
85
73
62
66
72
70
57
51
67
89
101
94
78
69
74
85
91
86
89
85
81
77
78
79
80
74
68
65
64
72
77
79
73
69
67
70
75
79
84
86
85
82
74
69
71
73
74
73
75
79
81
79
75
70
70
71
75
76
80
81
84
84
82
82
84
88
88
82
92
93
85
74
70
75
78
75
70
68
80
94
105
103
89
74
69
74
86
94
92
83
80
80
80
79
75
77
80
82
83
82
83
82
78
80
83
89
95
93
85
83
91
104
107
96
82
68
69
94
95
88
81
75
74
74
77
80
83
82
82
87
91
89
81
75
70
76
87
93
92
89
86
84
87
88
88
86
83
83
82
84
84
81
76
77
82
87
87
82
80
81
89
96
97
91
81
73
75
92
85
80
81
83
77
68
63
69
75
72
68
67
77
86
87
78
71
74
76
74
72
73
78
80
81
83
89
91
87
83
82
84
83
80
73
68
69
71
76
81
81
80
73
67
66
73
83
90
92
73
73
78
84
83
75
67
66
72
74
69
68
78
98
111
104
84
72
72
75
73
66
65
69
73
74
78
88
97
97
90
85
85
86
82
74
66
70
79
91
88
80
70
66
66
70
79
89
94
92
78
77
79
85
87
86
87
89
90
89
87
86
91
97
99
97
92
90
91
89
82
75
74
79
82
83
84
89
96
93
85
81
83
88
90
88
83
86
93
94
85
68
60
67
78
89
94
96
94
88
93
85
85
91
104
101
92
84
85
92
95
90
83
80
81
89
95
103
105
98
82
67
62
70
83
87
88
86
82
77
75
77
83
88
92
95
93
89
86
77
74
73
74
75
79
81
80
75
71
69
76
73
80
89
89
82
72
71
75
82
84
84
85
89
90
89
89
86
84
80
75
70
71
77
84
83
78
71
71
76
84
89
86
83
78
80
87
93
91
86
81
84
87
87
83
77
71
62
63
69
62
62
65
66
64
66
78
87
87
81
79
87
96
96
85
77
80
83
83
77
78
87
96
99
94
85
77
70
70
76
84
90
89
82
75
77
90
105
111
103
89
83
86
91
94
90
85
82
87
88
79
73
68
71
83
92
95
95
95
91
86
87
93
87
75
73
84
102
108
96
79
77
86
94
95
91
90
86
82
76
72
76
81
82
82
83
89
97
95
86
76
72
77
83
85
86
89
91
91
90
91
78
75
86
101
101
92
84
85
86
77
68
70
83
95
99
99
99
99
88
74
65
68
75
80
81
89
99
104
95
85
83
82
80
69
64
72
78
76
69
67
72
77
77
74
74
74
76
77
84
86
75
69
70
74
82
87
85
83
78
66
52
54
78
105
115
101
80
71
72
77
78
75
71
67
67
76
93
102
101
98
97
91
76
60
59
73
88
87
76
72
85
94
91
86
77
73
72
72
75
86
86
79
71
72
84
97
96
87
84
83
79
74
80
92
100
93
76
70
77
89
88
78
69
70
76
81
80
77
76
84
92
89
82
77
83
91
96
87
76
75
86
97
99
94
90
82
74
70
74
82
87
87
89
95
100
98
89
85
91
98
93
85
84
91
97
94
86
83
88
94
89
79
76
87
97
99
89
76
72
75
82
84
84
85
87
88
78
67
66
76
87
85
81
79
84
86
80
79
83
79
72
76
81
90
87
78
77
83
90
90
86
85
86
91
93
92
90
91
96
96
93
87
82
83
94
100
98
93
87
84
84
80
76
78
79
79
75
69
74
81
88
84
74
67
75
85
93
94
91
84
74
75
82
84
78
70
72
80
86
85
86
89
89
84
78
79
84
91
97
98
91
83
73
73
80
88
95
92
85
80
76
78
80
81
82
86
88
93
95
93
89
84
79
78
80
86
92
94
91
87
85
90
94
92
84
77
79
79
75
75
80
89
92
89
86
82
81
80
83
83
83
81
82
86
91
96
98
97
87
75
72
80
90
88
77
72
83
97
103
96
80
69
72
83
91
84
78
80
90
76
78
83
86
90
96
96
88
80
73
75
82
89
95
101
99
95
85
73
68
69
76
86
94
96
93
88
97
106
103
89
78
83
99
104
89
71
67
80
92
87
74
57
63
84
101
97
83
76
88
67
71
78
83
90
99
103
100
93
88
87
85
87
87
92
95
96
92
84
76
75
82
88
91
88
77
71
79
94
102
93
79
76
90
108
111
98
83
78
83
84
79
70
70
83
100
103
92
80
79
65
75
85
95
96
94
92
94
96
96
91
82
74
76
84
92
95
97
94
90
87
86
86
86
86
83
81
79
81
85
85
78
72
74
85
100
106
102
91
81
82
84
87
85
82
81
83
84
82
74
73
80
85
90
90
87
81
80
83
89
94
91
90
92
94
94
91
86
84
84
85
87
87
87
86
87
89
91
89
85
86
91
92
87
79
79
88
95
89
77
75
86
99
96
85
74
74
82
88
84
83
91
89
87
86
87
87
85
86
91
102
106
104
97
92
85
81
73
68
72
81
92
103
103
92
83
83
92
101
97
90
92
100
104
96
85
79
82
83
84
84
91
98
97
93
91
91
96
94
92
74
82
90
93
93
91
89
85
86
87
90
92
86
80
77
81
85
83
78
77
85
95
100
95
82
78
81
88
94
89
81
77
80
91
96
86
76
68
71
84
93
97
98
92
85
84
86
89
94
93
60
66
82
91
93
92
90
84
74
70
70
78
86
88
88
89
90
93
95
99
103
100
93
83
79
81
83
84
83
79
78
77
80
88
87
81
72
58
57
68
81
91
95
89
80
72
74
83
92
94
72
78
85
89
91
92
93
84
74
67
72
91
108
112
105
94
88
87
92
102
108
107
103
99
89
85
80
79
81
82
86
89
92
89
85
80
79
78
76
72
76
81
86
91
93
97
101
102
95
89
86
90
89
90
91
88
88
82
76
79
90
102
108
108
102
94
88
83
80
82
91
97
96
93
81
73
77
79
82
81
79
84
86
83
77
77
89
106
110
102
97
97
98
94
92
93
92
89
82
82
84
84
84
82
78
75
72
73
80
88
89
82
73
73
85
94
94
89
85
81
85
98
109
105
95
86
83
83
85
86
85
86
92
101
102
99
90
85
95
108
101
79
64
76
98
109
98
82
78
83
87
91
92
90
91
90
84
75
71
80
92
101
96
85
77
79
83
88
87
84
80
83
89
93
98
97
94
89
86
84
87
92
94
101
105
103
91
78
76
82
85
77
77
89
105
110
97
83
79
86
91
88
82
78
79
79
76
71
73
83
99
113
110
94
80
73
75
82
85
86
86
83
84
87
94
95
94
93
92
91
86
88
91
98
104
103
95
88
87
94
98
98
93
88
83
79
75
76
75
75
85
78
72
71
74
80
85
90
93
96
95
93
90
89
87
86
84
82
81
81
88
96
101
102
97
96
95
95
95
94
88
83
83
87
87
85
80
80
88
98
104
99
93
84
77
75
75
75
72
69
81
80
80
80
85
98
109
114
108
96
87
84
85
86
87
85
84
82
80
81
87
97
104
104
100
97
99
98
94
88
88
95
99
94
78
67
63
66
72
78
86
95
94
92
94
99
102
93
78
67
81
89
88
82
77
83
92
97
92
88
88
87
85
85
85
82
80
83
87
85
79
80
83
88
92
96
101
105
97
81
76
88
99
93
78
73
79
85
83
76
82
95
102
93
89
93
98
96
85
75
79
85
84
83
80
79
77
79
88
95
98
88
80
78
84
90
90
91
92
87
77
67
70
84
94
95
94
93
87
74
63
67
78
87
89
93
99
103
98
84
79
86
93
88
78
75
77
78
83
83
87
81
81
90
101
101
92
85
88
98
97
85
71
70
80
87
88
86
86
86
79
70
69
84
94
94
83
74
76
82
83
84
85
87
91
95
95
94
87
81
77
72
72
71
75
78
79
76
75
74
95
85
81
86
92
93
88
85
85
87
83
79
74
74
76
73
70
72
77
82
82
81
81
83
89
92
85
82
83
86
92
94
89
83
78
80
82
79
79
80
82
83
77
70
72
79
87
83
74
73
85
80
79
84
87
86
80
77
79
83
82
83
84
79
74
69
69
71
74
77
78
81
83
85
85
92
98
97
87
75
66
67
70
72
71
69
73
73
77
79
82
85
88
83
77
76
78
78
77
79
73
71
78
88
100
98
84
73
76
86
98
100
92
81
72
68
72
72
74
75
74
73
70
72
81
92
97
94
85
77
71
69
68
71
73
79
77
74
73
69
66
67
75
84
85
78
75
75
79
82
93
84
78
78
83
85
81
75
77
89
102
103
94
83
78
77
78
77
77
82
84
77
68
70
80
85
84
79
85
99
107
98
80
69
71
81
85
81
75
75
77
79
79
78
77
79
85
92
96
92
105
98
80
65
63
74
85
89
85
84
88
93
86
80
74
78
82
89
92
92
94
90
85
82
83
83
75
70
74
90
105
103
89
70
68
75
81
77
73
79
93
108
107
94
83
79
90
100
98
86
93
94
84
74
73
83
94
93
84
79
87
94
90
78
66
68
78
87
93
95
97
91
85
80
82
92
94
84
74
69
72
78
79
79
79
79
74
73
74
81
88
95
102
104
100
87
82
78
78
77
83
87
86
81
76
75
79
84
92
95
94
95
94
90
81
77
74
74
84
92
96
86
71
64
78
98
113
109
93
78
66
60
68
85
97
96
85
85
91
94
87
77
81
92
95
82
71
68
75
88
83
82
83
81
75
65
70
88
110
113
98
80
84
96
104
96
81
75
86
93
92
82
73
77
88
100
106
105
97
87
75
67
72
86
97
96
91
91
91
90
83
80
84
87
84
76
77
88
94
92
92
88
82
80
80
81
85
92
97
93
82
73
72
82
92
91
86
87
90
92
87
82
85
91
94
101
100
98
93
87
84
81
74
67
67
76
87
90
85
76
72
78
84
87
83
83
90
101
96
78
102
96
82
77
82
94
91
77
62
60
65
70
69
66
75
85
89
89
84
78
80
83
86
85
81
88
91
93
90
87
86
85
74
64
57
63
79
95
101
97
88
78
76
80
79
82
88
92
86
73
90
87
79
77
81
89
89
80
72
67
70
72
72
75
83
90
91
85
75
73
78
83
83
75
67
69
80
89
92
88
82
74
71
70
73
74
81
94
108
114
106
89
73
62
61
67
75
81
79
79
74
78
83
82
79
80
88
93
92
82
75
75
83
89
91
86
82
82
81
82
82
82
80
77
80
81
87
96
100
91
78
68
67
75
87
90
84
75
73
84
93
92
77
60
58
71
85
88
83
82
79
91
98
93
82
79
83
87
79
67
59
67
79
87
84
80
82
86
90
86
84
83
88
92
96
100
106
106
101
91
86
83
84
92
98
96
80
60
50
64
88
98
91
81
78
87
93
96
91
85
82
91
98
101
99
97
91
85
74
66
62
67
75
79
83
86
92
95
94
86
81
82
86
88
88
89
92
91
86
84
90
101
107
103
93
83
79
77
79
82
88
89
89
84
83
87
87
83
79
73
78
77
80
86
94
97
92
85
81
84
90
93
93
89
85
83
81
84
87
85
79
79
82
84
79
71
69
73
73
72
78
92
101
93
80
75
91
109
106
84
64
66
78
86
88
80
78
78
75
70
95
87
75
72
76
80
78
75
80
88
100
99
93
87
78
71
70
77
84
82
75
73
78
84
79
70
68
77
86
85
82
87
92
87
80
77
94
110
105
76
57
62
81
90
86
80
80
84
89
89
98
87
75
69
73
78
78
82
85
88
84
78
75
77
80
80
75
76
79
77
70
69
73
81
80
75
73
80
93
100
98
92
89
87
85
80
84
90
96
93
85
79
79
80
83
81
83
86
88
87
72
76
74
71
77
87
98
103
98
88
80
75
82
89
92
87
78
74
75
78
77
68
63
69
79
84
82
80
80
83
81
78
79
82
84
80
81
88
99
106
98
81
75
77
85
85
79
71
69
74
78
89
90
87
86
90
95
93
89
85
84
85
85
82
77
72
71
76
85
90
85
69
58
63
77
87
89
86
80
74
73
76
81
84
80
78
81
95
107
105
94
82
80
86
87
83
74
66
66
77
91
93
94
94
90
80
69
64
74
85
88
82
72
70
76
82
81
79
83
88
87
83
74
74
77
79
85
88
91
88
85
90
92
91
85
80
82
91
97
100
98
96
92
86
82
79
79
80
80
79
84
81
85
85
82
72
65
67
79
86
84
73
73
86
106
113
102
84
75
82
98
107
105
93
78
71
74
85
95
95
89
85
84
86
84
79
75
83
94
104
103
96
86
81
79
81
86
89
87
80
87
91
89
84
81
83
87
89
86
79
73
70
75
81
87
95
97
99
98
98
101
107
105
92
75
68
74
87
96
90
78
70
68
73
77
76
74
85
102
113
104
85
71
71
80
84
82
79
78
81
91
88
86
87
94
99
95
87
83
81
81
77
68
55
48
55
75
98
113
111
98
85
76
68
68
71
82
90
92
79
69
65
69
78
83
85
85
86
88
92
90
85
79
79
84
86
81
70
66
69
67
66
77
90
92
85
82
84
92
100
100
93
85
77
72
73
74
76
82
85
85
78
68
67
75
83
84
78
69
67
75
84
86
85
83
82
83
81
77
73
75
84
89
88
84
81
79
71
66
64
60
75
88
92
84
77
81
89
94
89
81
85
98
112
113
106
93
78
74
75
83
83
81
80
80
81
77
68
67
77
91
98
96
90
84
84
87
86
81
74
72
76
85
88
82
78
76
70
67
66
86
92
91
90
94
94
93
88
82
70
62
67
83
95
94
88
87
91
95
92
86
85
88
85
78
70
67
69
80
90
96
97
95
95
99
103
104
99
87
78
78
84
90
90
85
80
75
70
68
68
95
83
73
79
95
100
91
82
80
78
74
67
68
75
76
75
73
78
83
82
78
84
92
95
87
74
73
80
83
80
81
86
91
87
81
84
95
100
96
82
80
88
95
92
82
73
69
71
70
69
86
80
74
73
74
77
75
77
82
87
89
76
69
77
90
98
93
79
69
60
66
77
92
97
95
88
88
94
92
78
73
81
90
81
61
59
78
100
98
79
65
77
96
95
78
59
54
63
71
70
78
83
81
75
68
68
74
78
85
94
102
99
86
82
88
100
102
94
83
75
68
73
79
92
95
93
90
91
87
80
74
79
87
87
81
77
84
92
86
68
63
78
93
97
83
74
69
74
77
77
82
76
74
76
79
83
84
85
88
96
101
99
90
85
80
78
79
85
92
95
86
74
72
80
93
94
87
79
75
72
72
75
81
81
81
78
81
84
86
82
81
79
80
82
93
104
110
107
96
83
99
85
76
78
82
85
83
86
88
87
84
83
87
88
83
73
69
75
87
94
93
86
78
75
79
81
83
79
76
74
74
78
77
65
57
54
67
86
100
96
87
77
70
77
89
103
107
100
89
78
101
98
88
82
81
79
72
77
83
84
80
82
87
88
84
80
80
83
87
93
94
91
84
69
60
64
71
81
87
89
87
86
88
84
80
75
79
86
90
84
79
78
83
85
84
77
72
71
74
79
79
74
74
82
91
91
82
75
76
74
79
84
90
90
84
78
78
82
84
87
90
87
82
73
66
71
81
95
101
93
86
85
93
102
102
91
81
76
76
78
81
84
83
81
83
85
83
80
79
83
66
49
54
76
98
108
101
85
68
62
72
90
101
98
85
75
70
72
76
80
83
86
92
95
92
90
93
96
99
91
81
82
92
106
106
91
75
75
84
95
98
88
72
69
82
101
102
91
81
80
86
75
73
79
86
92
94
89
79
74
82
91
96
89
83
79
80
82
77
73
74
82
98
106
105
97
88
84
86
89
85
80
82
92
100
93
84
77
83
95
103
99
84
73
77
84
86
79
74
75
88
97
99
93
85
75
77
80
88
92
90
83
74
70
74
83
93
95
90
82
79
81
85
87
89
88
85
83
80
80
79
76
73
74
80
90
86
82
75
77
90
101
99
83
66
60
69
79
83
82
71
79
86
89
88
84
78
76
80
85
86
79
75
75
79
81
82
86
93
96
94
90
86
81
78
80
83
85
82
72
68
71
73
75
76
77
82
83
75
73
78
98
101
91
72
68
74
85
88
85
79
78
69
67
73
83
87
87
84
82
89
88
90
93
90
81
71
71
77
84
87
90
95
100
95
85
82
88
97
94
84
77
74
76
74
73
78
85
91
88
85
90
95
95
91
86
86
88
90
89
95
86
74
67
71
81
91
94
92
85
77
78
82
88
90
84
79
76
79
82
84
83
89
98
96
85
76
77
89
97
90
79
73
74
75
76
78
86
94
95
90
85
89
93
95
90
86
86
92
92
82
77
75
76
81
87
93
95
86
75
66
68
79
87
89
86
83
84
89
91
89
84
82
84
86
86
82
79
82
86
89
88
84
85
83
79
79
79
81
85
84
84
83
83
82
87
89
92
95
92
82
79
75
72
76
86
96
99
91
79
75
80
87
91
94
91
86
83
81
85
90
90
88
86
86
88
90
89
89
92
95
98
96
90
84
79
78
76
72
73
82
89
86
78
78
86
99
102
98
90
94
92
85
70
65
74
92
100
95
89
86
83
85
89
97
102
97
85
76
79
92
99
96
84
75
72
73
77
78
78
78
81
85
83
77
77
79
83
85
86
92
96
93
89
88
88
89
89
86
86
84
73
66
68
77
85
87
82
82
88
93
93
90
87
89
91
94
88
83
79
77
82
92
99
101
101
94
89
85
88
89
88
87
84
82
79
73
71
80
91
98
93
87
88
93
89
81
78
80
85
92
82
75
78
87
94
91
85
80
85
89
90
87
82
80
77
80
83
86
80
68
56
62
81
102
109
96
76
68
77
91
97
88
82
81
82
81
77
79
88
95
91
88
92
107
111
100
82
71
71
96
90
86
90
93
91
81
71
72
79
86
88
87
86
84
82
78
77
77
77
69
63
63
75
84
87
77
67
69
82
93
91
87
84
93
100
97
88
83
90
96
96
89
89
95
97
95
81
71
69
79
80
85
89
86
82
81
85
89
92
88
87
87
89
92
91
83
77
73
75
78
81
83
85
80
72
68
71
85
93
92
83
78
82
90
91
86
81
81
85
90
90
87
84
85
87
85
82
77
79
68
77
83
81
76
81
92
105
106
97
89
88
88
86
79
73
74
80
83
82
80
82
87
90
87
79
80
89
95
95
91
91
86
81
75
70
70
71
71
73
82
89
87
81
79
86
93
91
79
78
80
89
91
82
73
72
78
89
91
89
88
91
93
88
81
73
74
83
92
88
82
80
84
89
88
88
91
97
100
95
89
92
94
84
74
73
80
83
74
68
79
96
97
81
67
71
83
83
72
67
90
94
93
91
84
78
74
75
82
90
95
97
97
99
97
91
87
86
92
91
85
80
78
83
89
91
90
90
88
82
74
72
83
88
91
93
94
90
78
69
68
80
87
85
78
76
76
74
74
74
96
91
91
94
97
96
95
94
94
91
87
85
84
88
90
83
75
75
81
87
83
71
65
72
87
91
87
77
76
74
74
79
86
101
105
98
86
79
76
71
66
59
62
71
80
83
79
76
78
85
87
88
87
84
79
76
82
91
96
91
80
80
85
91
89
80
73
75
82
86
80
68
61
64
75
85
89
84
81
76
76
85
93
99
94
83
72
73
79
83
81
75
71
70
73
79
79
74
68
73
65
72
80
83
78
69
67
75
86
96
98
97
95
96
96
91
87
88
88
87
81
77
70
64
69
81
90
95
88
74
69
77
89
91
86
80
80
85
88
87
86
88
94
98
95
86
80
74
65
60
68
65
73
92
109
109
95
82
85
99
108
104
93
83
84
86
85
79
76
76
79
78
74
71
72
80
87
93
92
90
86
84
86
90
89
89
88
88
86
85
81
81
88
96
99
95
89
86
80
71
91
86
78
84
97
108
105
93
84
84
86
84
82
79
80
81
82
77
75
75
75
74
75
82
83
83
82
83
91
103
105
95
81
76
81
88
89
87
84
87
90
89
80
74
70
75
82
89
93
88
103
102
80
59
57
75
92
93
78
61
56
62
70
76
77
80
88
96
96
90
84
81
87
96
98
90
81
74
78
92
104
101
83
68
66
79
91
89
82
76
85
93
90
76
65
67
79
90
93
88
91
87
74
60
64
82
93
86
72
59
64
76
81
79
74
76
84
89
89
89
87
92
97
101
98
94
86
80
82
94
102
101
87
74
71
79
89
90
83
75
75
83
90
90
83
82
88
92
91
89
81
79
78
81
86
89
86
81
81
83
91
95
100
98
89
80
73
71
74
76
79
83
87
92
96
93
91
91
95
96
92
83
78
82
84
78
72
75
85
92
91
86
83
84
81
72
74
80
88
94
87
90
89
85
78
71
72
85
94
92
83
80
91
101
101
88
79
81
89
87
77
70
74
89
95
91
86
82
82
83
76
70
77
86
88
77
65
69
80
91
96
94
87
78
66
59
63
75
84
85
101
99
91
81
77
80
84
88
88
77
67
64
77
94
98
86
76
80
88
91
82
74
75
87
97
97
89
83
83
87
92
92
86
80
80
88
95
95
85
75
74
83
89
86
79
79
90
98
95
82
100
93
79
77
86
96
93
83
73
71
74
77
83
92
98
89
75
69
74
84
83
78
69
70
80
95
97
96
95
98
100
97
87
79
79
87
99
99
88
77
77
82
93
98
98
99
101
99
94
86
79
75
74
77
86
93
92
84
76
77
83
85
86
91
96
94
86
78
82
91
94
85
74
65
66
77
87
91
90
82
78
76
79
83
87
85
76
72
76
87
94
91
81
77
76
74
70
67
71
82
71
73
81
85
84
87
89
91
82
73
71
77
88
91
83
73
71
75
83
90
97
99
94
87
82
82
85
86
82
77
77
79
83
88
95
92
84
72
68
81
94
93
76
62
57
59
60
57
59
71
90
91
90
85
79
79
85
88
78
65
64
79
97
98
83
64
56
60
65
70
77
89
98
100
97
95
96
95
92
88
90
95
95
90
91
95
96
86
74
74
86
96
96
91
87
85
84
82
78
76
86
85
78
74
71
76
82
86
83
76
72
78
88
97
94
87
80
78
73
68
67
79
89
94
87
80
82
88
90
85
84
89
89
87
80
83
90
91
82
69
66
76
86
90
85
87
91
96
93
85
68
72
70
71
74
78
78
79
79
78
78
83
91
100
99
95
90
93
97
94
84
81
84
86
84
75
75
79
78
70
67
78
88
86
80
79
95
105
96
76
64
68
73
73
70
74
83
92
90
84
84
83
83
85
88
84
76
69
74
83
93
99
102
101
92
79
74
86
105
108
93
82
82
85
87
86
87
92
94
90
85
87
87
84
82
87
101
116
116
105
95
91
87
83
78
78
81
81
78
76
97
85
79
83
91
93
85
81
89
99
103
97
89
85
84
79
78
86
96
98
92
83
82
87
90
89
88
94
106
110
102
87
79
79
82
86
95
106
115
110
99
88
79
79
80
79
80
79
80
82
72
64
64
70
83
95
100
101
97
95
89
80
74
74
80
84
86
89
94
97
92
81
80
86
93
94
88
81
83
83
78
74
77
84
87
84
83
90
95
91
76
65
64
71
76
76
76
79
90
101
67
75
81
79
77
83
93
93
83
76
76
82
84
81
75
73
83
94
103
103
91
77
68
73
81
86
81
76
69
69
73
83
92
96
88
81
80
87
94
91
83
80
79
81
81
81
77
77
82
91
89
87
84
82
79
79
79
78
75
76
82
84
82
76
77
82
90
95
93
88
84
79
77
76
78
73
73
76
81
86
85
87
88
88
86
83
84
92
95
99
103
101
95
87
82
85
89
90
79
72
88
78
69
72
82
89
90
83
79
80
82
75
70
71
81
92
95
85
75
77
86
97
98
91
80
73
72
75
80
84
79
72
65
68
75
82
83
84
86
94
99
97
92
85
80
80
86
88
84
75
83
82
76
72
80
94
100
93
81
72
69
68
69
71
72
75
77
81
85
92
101
106
101
88
73
69
71
76
78
76
72
69
66
68
72
71
67
68
77
92
98
95
89
87
86
80
67
59
63
75
89
92
88
82
81
85
91
88
80
71
71
74
72
67
60
61
69
82
92
96
101
103
103
92
74
66
72
84
88
83
80
81
83
86
87
84
77
75
80
91
99
98
89
86
88
86
74
57
53
63
85
86
91
91
92
86
81
79
83
89
94
89
83
74
69
70
72
72
73
78
89
99
101
96
89
84
82
84
82
77
80
87
92
94
91
88
89
87
84
83
84
85
82
79
75
80
84
82
74
63
80
85
90
93
93
91
90
87
87
86
80
79
83
91
94
89
78
69
71
81
88
88
86
87
92
93
92
86
85
86
87
87
84
84
85
84
87
85
77
68
69
75
83
83
79
73
74
80
76
66
76
75
67
66
74
84
86
84
78
72
66
69
80
92
93
83
76
78
90
96
91
85
78
78
80
81
80
83
89
95
97
89
83
83
90
93
91
86
80
76
80
88
95
93
84
75
71
67
66
64
75
66
57
57
66
71
68
67
76
86
94
92
86
79
74
69
69
76
87
87
83
86
91
89
84
75
70
70
73
75
80
89
93
91
88
88
94
99
99
96
94
99
99
95
82
73
71
74
72
63
84
90
91
90
84
77
70
69
77
93
104
103
91
84
84
85
83
80
70
67
69
85
101
105
93
78
73
80
77
67
64
77
88
87
73
65
76
94
99
83
71
78
94
100
87
74
69
73
73
66
81
88
96
98
91
82
77
73
78
88
97
97
91
86
88
95
98
95
84
75
69
71
84
94
90
75
69
82
94
94
80
72
76
81
75
68
71
82
82
69
58
69
89
99
97
87
78
76
76
69
71
65
72
82
86
82
76
73
77
83
86
89
88
84
75
71
76
87
96
93
79
68
67
77
80
73
65
73
87
96
89
79
75
76
72
70
71
82
89
88
81
72
75
79
96
105
108
100
85
70
85
78
78
85
88
84
76
77
79
81
82
85
89
84
73
62
64
74
83
87
83
80
78
78
78
75
72
73
75
79
82
86
82
76
69
63
69
84
99
98
83
72
71
80
100
109
108
99
87
74
98
94
86
86
86
81
78
83
91
91
82
80
79
82
82
83
85
82
81
82
85
88
88
80
70
67
68
72
78
86
90
92
92
94
93
89
86
84
76
70
66
76
91
102
104
93
81
75
80
90
76
66
64
75
84
83
81
85
95
96
86
77
74
78
81
83
83
82
86
88
91
89
83
72
61
59
62
70
78
86
92
95
92
88
91
99
102
96
78
65
68
82
94
96
91
88
85
83
82
87
78
62
63
79
90
90
84
80
77
75
76
78
82
80
73
68
73
78
81
81
83
86
86
82
76
72
73
70
66
65
73
83
82
75
70
75
88
102
101
97
95
93
85
80
85
93
101
98
90
83
103
92
85
80
80
82
85
81
74
68
74
84
88
84
76
78
85
84
77
70
73
83
93
99
102
101
100
92
79
71
71
76
78
76
71
67
73
84
97
105
104
96
87
82
80
81
86
89
91
93
97
97
92
82
75
73
79
87
88
87
85
86
85
81
78
80
85
86
81
79
80
82
86
92
101
110
111
104
93
87
83
78
80
81
80
75
71
72
78
85
92
96
89
79
71
66
71
81
89
93
79
83
86
87
87
83
79
78
81
86
87
86
84
85
81
79
78
82
90
93
91
82
73
71
77
85
89
85
80
78
77
79
80
80
78
79
81
83
78
75
79
88
88
79
69
67
71
75
75
79
91
84
75
71
75
79
76
71
71
77
78
80
83
89
93
88
84
86
93
95
87
73
64
69
74
76
82
87
90
88
83
80
78
76
76
80
89
92
83
69
60
68
82
90
89
85
79
73
74
79
99
91
77
69
69
74
78
84
86
80
74
71
78
87
92
90
86
91
99
102
91
80
76
84
92
89
82
85
95
102
100
89
78
74
74
78
84
89
86
77
65
64
75
92
105
103
94
87
84
80
81
86
89
89
86
85
87
94
94
89
83
81
81
83
81
79
79
82
86
89
88
84
88
96
100
93
79
75
81
95
103
97
86
75
73
76
81
85
95
99
94
86
81
84
95
102
99
92
83
79
79
84
87
85
82
84
91
97
95
91
87
86
84
81
79
80
80
76
69
70
77
85
95
100
100
95
87
83
80
89
96
95
84
77
74
79
81
82
82
88
94
98
89
79
78
85
88
84
81
83
97
95
83
66
59
74
95
107
102
92
84
79
75
74
78
85
87
83
78
82
92
102
106
103
98
94
88
84
80
78
80
81
82
79
78
79
81
75
70
71
76
84
84
84
86
87
87
81
79
84
79
76
73
74
82
85
84
78
71
74
80
90
93
93
93
87
77
70
72
81
88
86
85
89
93
97
93
88
91
97
101
89
79
69
66
67
69
72
77
85
90
94
90
81
73
63
66
74
82
87
88
80
73
76
84
86
82
73
74
75
77
75
82
90
93
87
76
74
84
92
85
73
71
81
98
99
86
71
73
90
106
100
80
58
52
58
67
70
78
89
100
98
88
77
78
80
78
70
64
67
94
88
88
95
100
96
86
80
81
85
81
75
76
86
93
96
91
84
82
84
82
77
77
82
89
91
85
78
81
88
94
89
81
72
72
73
70
71
78
87
94
90
78
73
80
90
93
87
80
81
80
85
91
95
97
91
87
84
85
83
84
82
84
87
90
93
92
88
82
79
76
72
68
71
73
75
83
89
91
85
79
77
83
96
101
92
81
76
80
82
78
70
67
74
84
92
94
91
94
101
69
83
91
92
86
80
82
87
86
77
76
78
85
88
86
81
86
92
95
86
72
61
62
69
70
71
71
80
86
81
74
71
81
92
97
96
91
88
84
79
77
74
74
78
88
94
97
94
90
91
79
88
93
93
91
85
86
91
94
87
78
73
75
83
87
89
89
93
95
89
77
75
83
87
83
73
68
70
82
89
88
83
80
78
82
89
91
86
75
72
81
92
91
79
75
85
96
96
84
78
95
94
91
85
80
80
84
90
96
96
92
85
79
79
80
87
90
91
90
88
85
85
85
83
82
79
73
77
89
99
101
94
84
79
78
80
82
77
71
67
73
82
84
80
80
87
93
85
77
75
95
92
82
69
60
62
78
88
88
84
84
87
89
83
78
76
80
83
83
85
84
78
71
72
77
83
86
86
87
87
86
85
86
85
79
71
70
73
80
76
67
59
63
83
101
105
93
78
76
81
76
86
88
82
67
61
73
86
87
78
74
82
92
100
94
86
82
84
87
87
84
79
74
74
79
84
86
82
71
63
61
72
84
88
80
70
69
77
87
88
80
68
67
82
95
97
91
83
76
80
69
82
92
96
87
74
74
79
88
93
93
91
90
93
94
91
85
85
89
94
94
92
87
81
76
72
67
62
61
61
69
82
92
96
91
86
84
87
90
90
89
87
86
84
82
80
84
86
82
81
87
80
78
84
88
86
81
81
89
98
103
95
85
79
82
81
78
76
77
84
90
92
91
89
80
64
55
59
68
81
89
96
100
102
99
93
88
89
93
97
94
90
85
85
88
89
86
86
87
86
90
76
67
67
74
84
86
89
89
90
87
86
88
89
87
83
78
78
77
73
72
79
90
96
91
78
73
80
85
86
84
85
89
95
93
86
80
84
93
97
89
75
67
76
91
95
84
73
74
84
79
78
76
74
74
79
81
80
81
76
76
84
92
97
91
85
85
91
89
74
59
61
77
94
97
91
87
84
81
81
80
84
86
87
87
90
95
95
90
81
70
63
65
71
77
78
76
71
73
83
81
83
82
88
94
94
86
76
75
80
88
93
91
86
80
81
80
81
77
71
61
61
74
87
93
88
78
75
77
83
91
91
84
81
85
101
112
107
87
72
71
80
83
75
64
64
78
92
97
98
85
83
82
88
98
103
96
87
86
90
92
93
87
80
75
73
67
64
63
62
64
75
87
94
91
76
64
65
76
85
87
83
80
80
84
89
92
91
84
86
94
102
98
82
69
71
83
94
99
98
88
90
87
80
77
83
88
90
88
79
72
79
86
86
75
63
62
68
76
73
68
76
90
102
93
76
63
62
72
79
77
78
84
90
89
80
73
74
83
93
100
103
94
87
82
82
88
85
83
80
99
97
88
78
76
81
86
86
78
70
67
75
89
98
92
74
64
70
85
89
83
73
73
84
86
78
67
65
74
91
99
101
97
93
91
94
94
92
84
81
86
92
94
87
83
84
91
94
90
83
94
87
77
77
88
96
94
84
82
87
94
91
91
97
102
92
76
70
82
92
89
74
62
68
82
91
88
86
89
100
110
113
104
97
94
96
98
92
79
76
78
87
93
88
85
86
91
95
92
92
82
79
77
81
93
100
96
86
87
93
96
90
87
93
103
106
96
86
84
89
89
84
80
83
90
98
97
89
83
84
91
101
107
103
96
86
75
69
68
76
79
79
79
82
87
85
78
70
73
86
85
84
84
87
94
99
99
93
84
76
70
75
82
90
94
93
88
85
83
81
81
84
84
85
86
85
79
70
65
69
84
97
102
95
90
86
83
75
75
79
83
80
74
80
88
87
75
65
68
79
89
77
72
76
87
96
102
100
91
79
74
78
85
86
79
69
63
65
70
73
73
72
70
70
73
75
73
69
74
80
88
92
85
78
81
93
101
102
94
87
88
91
93
91
93
91
88
83
80
79
85
74
65
65
70
78
86
93
94
95
91
89
85
85
81
80
79
80
80
77
77
80
83
80
73
66
69
80
90
94
88
82
76
74
79
92
102
101
87
75
77
84
86
79
73
75
85
96
94
88
78
84
83
80
75
75
78
79
80
79
79
84
89
91
88
84
82
87
93
89
81
81
86
86
81
75
79
90
94
91
84
82
83
82
81
78
80
76
68
65
75
86
85
74
65
69
83
92
91
86
79
88
95
99
100
96
87
78
71
65
68
83
99
102
90
71
64
78
99
105
93
81
78
80
85
88
92
94
94
90
84
80
80
78
73
68
67
68
73
78
88
94
94
93
90
87
84
82
77
75
75
77
85
99
111
106
88
74
71
76
81
85
90
92
87
79
78
88
102
109
105
94
87
87
91
93
93
94
94
91
85
77
75
72
68
66
72
84
93
90
82
76
81
92
95
89
81
78
78
80
71
67
76
85
94
90
79
72
72
79
90
87
79
75
80
87
94
93
93
93
97
95
95
95
96
95
96
95
92
89
86
88
90
87
81
74
78
90
94
86
74
70
79
86
89
86
82
88
97
103
78
79
78
71
64
66
78
83
80
77
82
88
93
89
84
85
90
92
91
88
86
85
84
85
83
82
81
85
87
86
85
95
103
102
86
75
69
73
78
84
89
90
83
75
74
83
90
94
95
93
89
85
79
68
61
68
83
88
79
69
71
84
96
98
92
88
93
95
92
85
77
74
76
81
79
76
76
82
87
85
82
76
77
78
77
76
71
72
76
84
93
85
70
54
52
72
89
99
91
80
88
79
72
75
83
90
91
85
79
73
74
76
74
75
74
76
79
82
81
75
66
60
62
74
85
93
93
89
87
86
80
71
63
65
76
87
87
80
73
70
72
71
66
59
60
70
85
97
98
89
80
78
75
80
89
97
97
91
83
84
85
79
72
65
64
63
65
67
71
68
64
60
61
70
83
92
91
85
79
78
82
83
79
79
85
90
87
77
66
66
71
77
83
89
90
88
82
77
79
86
81
87
86
83
82
88
95
92
84
80
82
84
85
88
91
93
91
86
73
64
64
76
93
97
86
72
66
68
71
78
84
88
88
83
82
83
87
81
78
83
88
90
87
89
91
94
82
71
68
76
85
86
89
91
93
90
84
76
74
77
81
84
85
86
90
93
92
86
74
64
69
89
108
110
91
69
61
68
82
88
88
87
84
80
77
81
89
94
93
87
86
87
83
76
72
75
78
82
85
83
85
81
76
78
88
89
83
75
74
77
79
76
70
69
69
67
63
64
71
82
89
93
96
95
91
83
80
85
91
90
82
70
69
79
84
83
82
84
79
72
75
82
90
86
74
68
75
87
95
89
83
77
62
54
58
69
71
73
76
79
79
74
71
74
79
79
75
75
79
86
89
84
80
81
86
89
87
87
90
88
79
68
66
81
91
88
81
75
75
77
82
85
90
90
82
77
80
86
87
78
79
77
66
56
53
57
61
67
77
91
101
96
88
84
91
98
99
94
84
74
68
70
73
77
80
79
77
77
77
77
82
86
89
93
93
91
84
84
92
95
89
83
82
83
82
81
83
84
79
67
81
80
78
73
72
75
77
81
84
92
100
99
92
88
90
93
92
84
78
75
77
84
87
86
79
74
71
77
77
76
77
78
87
90
88
84
78
82
85
85
77
75
82
94
96
90
85
83
81
79
85
79
82
86
89
90
89
84
83
79
78
76
78
79
83
84
82
80
80
85
86
87
89
89
79
70
67
78
90
94
80
65
63
75
84
84
78
74
76
75
77
81
90
96
99
94
87
83
83
83
76
69
78
89
92
82
73
67
67
69
69
71
72
75
76
81
86
87
86
85
82
81
87
90
87
76
69
77
92
104
98
82
75
79
93
93
84
76
73
80
85
84
78
74
73
75
79
83
83
78
71
67
79
91
91
79
69
66
69
75
80
83
83
79
78
81
86
85
77
74
78
85
91
92
91
88
84
85
89
100
104
103
97
96
96
91
80
71
71
74
75
74
72
72
75
77
80
85
92
91
82
75
83
96
96
83
77
82
89
89
83
80
80
79
82
84
82
77
69
71
76
85
90
90
89
86
85
87
96
105
108
103
92
86
88
84
80
75
73
72
75
81
91
102
109
106
102
101
104
108
85
76
77
86
88
81
77
84
97
96
78
64
64
77
85
89
84
81
79
79
83
87
86
84
79
76
73
77
85
98
106
101
81
65
65
78
94
98
88
77
77
86
97
102
101
102
102
100
96
92
88
80
77
76
76
71
70
76
82
82
73
63
61
68
83
96
106
101
89
79
82
88
88
80
70
65
68
69
66
70
82
91
82
65
56
69
94
108
98
81
70
74
80
80
79
78
84
93
96
92
91
91
87
81
76
74
79
80
75
71
73
74
76
79
86
101
110
104
85
71
74
83
83
73
69
78
87
87
79
72
73
80
84
82
78
78
87
93
94
85
70
60
62
70
77
81
86
93
102
103
85
91
93
91
87
85
88
89
87
81
78
84
89
92
90
91
89
82
78
78
82
85
82
80
87
100
104
96
90
87
88
88
90
95
95
88
83
82
84
86
80
69
63
71
86
94
95
90
84
81
86
88
87
86
85
83
82
81
83
86
85
86
85
83
80
78
76
77
80
88
89
87
82
86
97
103
96
82
74
78
91
100
101
96
90
86
83
84
83
80
82
87
88
90
90
94
89
83
74
75
93
86
77
72
75
76
72
67
70
79
85
85
81
77
77
78
83
88
92
92
85
77
68
68
76
88
95
88
79
77
86
98
101
94
85
87
98
98
87
75
73
85
93
96
90
86
85
87
90
92
87
83
80
80
82
81
79
84
87
90
86
82
78
77
78
78
81
87
90
91
87
78
74
74
80
88
94
97
95
89
87
87
86
82
82
85
88
91
87
78
72
72
75
82
83
85
84
88
89
85
66
79
91
99
96
90
87
90
94
93
86
82
79
81
82
81
80
81
79
83
86
86
92
95
95
87
78
74
76
79
84
81
75
73
72
72
70
70
79
89
92
85
77
76
80
84
81
79
74
72
64
79
91
95
90
83
79
74
72
74
82
88
89
84
84
87
87
80
75
73
79
85
93
97
95
87
72
61
61
74
84
86
81
77
79
82
82
82
84
95
104
101
90
77
79
86
90
85
82
84
74
78
79
79
79
84
87
84
75
75
81
88
87
82
74
71
74
77
76
81
88
97
101
99
95
90
85
79
80
88
99
100
94
89
87
89
95
94
88
84
84
85
83
80
85
92
100
98
89
83
83
86
89
90
89
86
82
77
74
71
67
65
73
79
82
79
69
64
73
89
101
99
92
82
79
77
77
76
83
90
91
86
78
76
79
85
88
89
91
90
90
86
83
80
83
88
92
93
88
88
81
84
85
87
87
77
66
64
71
74
72
70
74
86
91
83
73
66
75
87
97
97
94
92
87
76
67
68
82
96
102
91
78
75
80
87
88
84
78
84
89
88
84
77
73
74
75
78
79
87
84
74
72
80
89
86
77
76
79
88
88
84
82
86
93
94
88
80
79
85
93
96
96
95
90
87
86
84
87
86
81
79
78
81
86
85
83
82
81
86
88
82
74
69
70
78
86
91
93
92
88
76
74
82
92
93
87
80
77
78
84
86
87
86
84
85
86
86
84
87
92
93
88
82
83
87
97
101
92
75
63
68
85
98
98
84
78
80
87
90
86
78
76
73
79
83
86
92
101
103
80
76
83
91
94
90
83
80
75
73
76
82
91
98
98
93
90
92
96
92
87
81
79
78
78
77
83
92
94
85
78
80
87
95
94
86
81
82
86
91
86
83
84
90
93
91
85
86
91
97
76
76
81
90
94
90
85
88
94
90
79
68
71
85
100
106
105
103
99
91
84
81
83
86
80
72
65
71
82
97
103
97
85
80
84
86
84
77
73
80
89
93
88
80
81
91
100
103
100
93
83
79
73
71
73
78
83
88
93
91
81
69
57
51
61
81
93
99
92
87
84
84
85
83
78
68
61
63
77
96
107
99
85
76
76
81
81
76
71
74
84
92
86
75
72
82
96
95
88
82
82
80
74
63
58
64
76
81
79
77
82
87
83
65
59
70
89
94
89
84
83
82
77
72
67
68
75
81
85
90
90
88
84
76
69
68
71
79
81
76
73
73
81
92
97
95
84
71
68
75
72
76
83
85
82
81
85
85
79
73
73
82
87
85
80
82
86
89
86
85
85
89
86
81
79
81
85
86
85
79
76
78
81
78
72
66
67
76
84
80
69
58
61
79
95
97
93
85
81
81
80
84
91
96
92
86
86
84
82
77
71
67
69
73
78
73
68
68
76
85
89
93
100
105
104
94
80
70
68
74
80
85
88
87
86
80
76
79
85
91
87
72
60
54
58
73
90
98
93
86
90
91
84
75
70
68
73
80
83
85
82
78
77
78
78
73
69
74
81
87
87
89
97
108
108
93
74
63
68
78
85
89
89
91
91
84
78
83
91
98
96
90
81
73
73
78
81
82
83
90
76
67
67
71
72
71
73
82
92
96
89
87
94
102
102
95
93
98
103
96
85
80
85
90
85
77
77
82
85
79
71
74
84
91
87
74
68
77
92
98
90
74
72
87
107
111
94
80
79
91
68
64
79
101
103
89
73
72
89
101
104
101
103
106
101
86
80
84
90
85
73
70
75
76
74
75
80
89
89
77
66
68
81
89
89
83
81
82
87
88
79
66
65
79
95
100
93
80
80
87
86
88
99
112
114
97
76
69
85
102
114
106
93
84
82
76
71
70
73
73
66
59
59
65
73
74
77
74
74
68
67
73
81
85
90
102
108
97
83
73
80
94
92
79
66
69
77
83
85
86
92
92
90
91
94
95
90
85
86
93
95
88
75
67
73
84
91
90
84
76
70
70
70
70
73
73
75
75
72
68
67
73
79
82
88
102
110
102
81
70
84
103
105
86
76
84
94
97
88
84
84
85
81
77
81
91
95
87
76
67
71
79
85
80
79
80
86
89
87
83
85
95
101
95
81
72
75
87
94
88
75
72
77
85
90
94
93
86
78
78
86
95
96
91
95
107
111
98
84
74
84
83
79
76
80
87
87
75
64
65
77
94
105
102
95
83
77
83
89
96
95
93
87
82
76
71
71
82
90
88
76
71
71
79
86
88
82
73
74
78
89
94
90
81
80
86
92
90
84
78
88
82
76
75
81
84
81
73
72
87
100
103
98
94
96
92
83
83
92
96
91
76
64
68
79
89
91
88
81
77
76
80
83
82
83
82
81
80
78
79
81
84
80
69
65
68
79
87
90
90
96
94
80
73
73
79
80
80
86
92
95
82
76
82
97
108
105
95
86
82
79
77
77
82
91
99
100
99
92
88
94
102
103
94
84
82
87
90
91
83
73
65
69
79
88
90
87
86
90
90
95
88
77
71
72
79
91
95
94
82
69
56
60
80
102
113
108
96
86
80
78
74
78
80
80
80
74
74
80
92
103
104
97
90
86
85
86
86
87
84
77
66
71
86
98
98
89
83
85
86
73
60
59
71
83
92
94
92
89
83
73
61
60
73
86
89
83
81
89
97
93
76
65
66
76
81
71
61
64
79
91
95
87
86
87
86
80
73
74
82
87
85
77
73
75
78
81
81
78
74
67
66
71
81
88
89
79
69
67
80
91
89
80
73
73
75
78
82
90
101
103
95
86
86
91
95
92
84
82
86
90
90
86
82
85
92
91
86
79
84
97
103
94
76
62
66
77
81
77
71
87
94
94
86
83
81
76
67
65
72
87
97
95
84
74
75
80
87
86
82
85
91
96
93
89
89
96
99
99
94
88
85
79
76
77
89
98
96
84
81
89
98
99
89
77
77
84
91
91
84
91
93
86
78
78
84
90
88
78
68
68
82
96
96
85
74
79
87
88
80
73
72
76
76
72
71
75
79
77
73
73
75
78
78
74
72
70
75
78
77
74
74
81
89
91
88
87
92
94
87
77
77
79
79
81
84
86
83
75
66
65
77
88
91
86
80
83
91
93
88
79
76
74
74
72
72
74
74
72
70
71
77
88
87
71
59
57
70
83
86
78
74
79
88
90
85
81
82
83
80
79
79
86
92
92
85
76
69
68
75
83
86
81
75
77
85
92
93
83
74
75
77
80
79
81
88
96
100
95
87
82
85
86
78
67
64
77
93
102
98
91
91
93
94
91
84
83
84
83
79
86
84
84
82
82
85
87
87
84
85
91
97
93
86
81
84
84
81
74
70
73
78
81
78
75
81
92
101
99
86
76
72
75
74
70
75
86
91
93
94
92
92
82
70
70
79
85
85
84
81
81
82
79
72
66
71
84
97
93
83
77
82
93
99
94
84
77
78
82
85
82
82
83
85
83
80
80
87
85
82
72
69
71
76
79
83
77
72
74
80
84
79
64
50
54
70
81
83
81
82
89
92
90
84
73
65
67
80
91
93
83
76
76
81
83
78
75
81
87
89
82
74
73
82
91
94
88
83
82
85
84
86
85
87
87
88
82
80
78
78
78
71
69
68
70
73
79
84
88
87
103
101
94
90
88
82
78
81
90
103
103
91
79
75
77
80
79
81
83
78
68
62
62
72
81
86
85
78
74
77
82
87
88
88
89
95
101
101
95
86
79
74
81
86
88
85
86
93
99
96
90
91
87
86
93
99
100
97
89
88
88
89
92
100
107
107
100
92
81
67
60
65
76
85
82
75
67
66
68
73
75
78
76
70
75
87
101
103
95
87
82
85
86
87
90
92
91
93
98
97
74
80
84
89
93
92
86
86
88
90
87
82
87
99
108
108
97
88
79
69
63
69
80
87
82
69
63
72
86
95
91
83
71
63
68
79
88
84
73
70
82
96
102
98
92
88
83
81
85
95
82
82
79
77
77
74
71
76
89
94
88
77
70
77
87
88
79
74
76
81
85
83
80
77
70
63
63
77
95
103
93
79
75
83
92
91
83
74
69
70
80
96
104
98
82
69
71
78
86
84
98
99
85
73
69
77
83
85
87
86
86
78
73
79
90
95
87
72
67
77
88
94
93
85
80
72
70
73
80
84
78
72
78
96
106
94
84
84
90
91
86
85
84
81
72
66
72
87
89
83
97
102
95
84
82
88
91
87
85
88
92
94
87
89
102
108
99
79
65
63
71
82
89
91
92
90
86
79
79
81
80
80
82
90
94
93
83
83
94
101
91
75
69
76
80
79
81
86
89
84
81
83
81
77
73
74
77
81
85
90
94
92
82
81
86
88
88
82
78
79
79
79
78
82
90
95
91
87
86
88
84
78
74
81
92
93
81
71
78
90
94
85
76
75
78
80
82
85
90
90
82
78
77
78
74
71
72
77
83
86
82
74
70
66
69
73
77
81
86
88
88
85
82
82
85
88
85
82
87
91
88
74
65
74
92
105
99
81
78
93
109
109
94
80
76
80
86
92
93
93
85
83
83
83
79
76
77
81
83
83
78
70
68
70
80
90
94
85
77
77
85
91
93
90
86
83
79
77
83
93
97
89
76
78
94
116
118
101
84
83
97
106
100
85
75
72
79
86
93
97
73
72
81
88
83
78
78
82
82
83
81
82
80
83
90
99
97
82
65
65
77
90
92
89
89
87
87
83
85
94
101
99
90
85
92
103
104
90
78
74
79
84
84
83
76
71
68
74
90
104
69
68
84
98
98
85
75
74
79
80
80
83
89
88
87
84
79
74
65
66
74
79
82
86
92
94
92
90
95
103
102
94
81
75
74
75
75
75
82
89
90
82
79
82
89
92
88
87
91
95
83
78
87
99
100
88
77
75
77
79
80
82
89
90
86
83
82
82
81
81
83
87
92
95
95
92
92
92
97
104
101
91
80
76
77
82
84
86
83
82
81
80
82
87
93
95
98
98
93
86
82
77
71
72
75
76
77
79
83
86
84
82
78
77
86
99
109
107
94
82
85
93
99
95
84
85
90
95
94
91
90
88
91
90
92
95
96
88
76
61
58
65
80
85
79
73
73
82
91
93
70
69
69
70
70
73
80
85
87
85
87
83
83
81
89
104
115
105
88
74
76
83
80
67
61
71
87
93
87
78
76
82
90
94
96
94
90
88
84
77
67
65
66
76
78
72
69
73
81
90
75
84
90
90
83
81
85
89
84
78
75
81
87
90
91
92
88
79
70
72
81
86
79
67
68
81
86
80
73
74
78
80
83
89
96
93
88
85
86
88
81
67
63
72
90
99
98
87
75
72
89
94
92
83
79
81
85
82
73
68
68
73
73
71
70
76
78
77
77
84
97
105
103
98
100
104
97
82
72
76
86
94
88
85
85
88
87
88
84
81
82
84
85
91
101
108
107
96
86
78
91
88
79
73
76
78
77
73
70
75
82
86
81
73
66
70
79
87
90
89
90
95
92
86
90
96
99
89
79
77
89
100
96
82
71
77
92
103
99
92
93
101
106
102
94
87
84
87
89
90
86
84
83
84
82
76
76
80
85
90
92
91
88
84
78
73
74
71
69
69
72
77
74
69
70
76
87
92
84
75
76
83
85
79
73
80
94
102
102
96
92
91
90
84
77
71
68
74
84
86
84
85
89
86
78
73
73
82
88
88
82
79
77
82
83
82
75
68
64
70
76
81
82
79
76
76
78
80
76
72
65
67
73
80
85
86
77
69
68
76
79
78
74
72
73
75
77
80
88
89
85
85
82
76
72
73
74
72
70
72
78
82
83
84
86
88
86
82
79
85
87
84
79
77
76
76
74
71
73
74
80
82
85
91
94
90
79
70
70
79
91
92
82
73
77
86
98
101
98
90
77
76
77
78
79
76
75
72
70
74
83
90
95
94
87
77
70
69
72
79
80
82
77
74
74
76
74
75
77
86
95
103
103
93
87
90
95
97
94
89
89
87
83
76
77
89
101
100
89
79
81
78
80
82
81
79
79
86
91
90
80
71
70
73
76
79
84
91
99
102
102
94
88
79
70
67
66
68
72
74
80
84
91
96
98
97
93
90
88
88
87
82
82
89
100
110
108
97
86
84
74
77
83
83
77
63
61
71
88
96
91
81
77
78
79
80
77
80
82
85
85
89
90
89
80
71
68
73
85
93
94
88
90
99
110
111
101
87
74
70
72
78
84
90
95
95
93
92
91
93
66
65
70
75
76
73
71
72
77
85
87
85
84
82
84
87
87
82
80
78
81
82
78
75
73
74
76
81
82
82
79
82
90
100
108
107
100
91
81
73
71
78
84
87
85
85
87
90
92
90
75
67
71
78
88
91
86
74
70
74
83
87
86
81
76
76
77
80
83
87
89
91
86
79
77
79
86
87
81
71
65
76
89
94
93
86
86
88
85
81
79
81
88
87
82
77
76
78
83
86
71
67
73
87
93
91
81
74
73
82
89
91
89
85
79
74
73
78
85
89
90
91
94
95
93
97
100
100
96
95
98
97
91
80
71
69
73
78
80
80
78
78
80
85
79
69
59
62
74
86
62
58
66
76
84
80
72
73
78
87
86
81
82
85
91
92
90
89
88
88
87
88
89
90
95
99
99
94
91
98
108
106
92
78
72
72
74
78
83
90
90
84
79
77
77
76
77
79
83
85
80
73
69
71
78
80
78
73
72
75
76
72
72
72
78
89
93
91
86
86
87
88
87
86
87
87
80
71
64
67
78
84
85
85
83
82
80
80
86
93
99
101
94
83
76
76
80
82
83
83
80
84
85
86
89
94
91
85
76
74
81
87
86
77
78
82
88
90
86
84
84
82
78
73
72
73
74
73
74
76
78
83
87
89
87
81
79
78
76
77
84
95
101
93
80
66
60
63
74
85
68
70
78
86
93
96
96
92
86
82
83
86
87
84
84
85
87
92
90
87
81
77
70
66
67
71
80
89
96
100
97
94
90
88
87
84
80
77
77
80
77
72
73
78
78
78
80
84
87
86
80
74
74
76
80
84
87
86
84
81
79
77
76
78
79
75
76
78
85
85
81
77
83
91
95
90
83
84
89
95
97
93
91
91
92
87
83
86
91
95
90
72
59
60
75
95
108
109
94
77
87
92
91
84
79
82
87
87
86
83
78
80
83
85
81
74
71
78
87
87
78
75
83
100
107
97
83
77
82
86
90
91
92
92
91
85
79
84
90
95
91
86
83
81
87
92
94
92
83
77
78
83
93
102
102
94
89
91
94
87
77
70
79
90
96
92
91
98
103
100
89
78
78
77
76
75
79
85
86
80
72
70
75
80
79
75
71
75
82
92
94
93
90
91
91
91
92
93
96
96
82
75
84
103
108
94
82
83
94
93
83
70
75
86
91
85
72
71
82
95
101
98
89
72
60
62
77
88
89
78
64
56
60
68
76
77
74
76
83
93
99
93
84
80
84
92
94
96
94
89
91
85
80
80
83
77
74
82
92
101
96
84
74
77
83
81
71
70
80
94
100
95
81
70
65
69
75
76
75
71
71
76
82
81
79
83
85
86
81
80
86
91
87
77
78
90
93
82
69
67
85
86
81
74
72
76
84
83
87
87
85
82
72
68
82
100
115
114
106
98
90
78
65
57
60
68
82
85
79
73
75
90
97
90
84
87
95
93
80
68
74
91
95
86
83
90
92
82
67
67
80
82
83
87
93
96
91
78
68
65
70
76
76
75
82
98
112
109
93
83
86
89
84
69
59
67
86
103
104
90
75
71
74
80
87
94
94
88
78
74
86
103
110
102
95
92
93
85
77
71
77
77
79
86
94
96
90
74
67
68
78
87
89
85
85
83
82
80
82
84
87
91
88
81
73
72
79
90
91
79
58
48
54
74
87
91
82
68
65
77
95
104
99
88
82
84
88
88
84
82
82
80
78
75
75
77
74
70
69
77
91
99
97
90
85
82
79
79
84
89
86
77
71
72
78
88
93
90
79
63
54
58
69
79
80
80
76
71
75
78
82
85
80
74
74
77
84
90
94
92
94
97
88
74
62
63
71
75
75
77
80
84
85
84
84
85
82
79
78
79
79
80
75
69
71
79
93
102
99
88
86
83
83
80
78
81
91
101
98
87
74
73
81
87
90
86
83
87
93
93
94
93
85
74
67
68
78
86
91
83
72
62
65
75
84
89
83
76
75
81
87
88
86
82
76
70
70
79
94
104
103
93
84
83
86
90
90
90
92
85
76
69
73
82
81
76
72
73
78
78
72
68
69
75
80
79
76
73
77
85
83
70
62
70
85
88
82
80
86
97
97
88
81
86
97
95
76
60
62
81
94
94
88
86
87
80
66
60
67
81
85
73
58
51
58
66
73
72
66
62
65
71
76
77
80
80
68
53
51
66
82
88
84
83
86
86
79
75
82
93
101
92
84
87
101
113
105
83
68
72
86
94
88
78
75
81
86
84
82
88
94
95
85
76
73
78
83
81
75
69
86
93
86
77
75
78
76
66
59
65
80
92
93
88
89
93
91
85
76
79
90
101
99
88
82
90
99
97
85
80
83
87
78
66
69
91
117
122
109
90
87
92
99
102
93
87
84
92
98
96
99
94
80
65
62
72
85
92
87
82
83
87
90
83
84
91
99
98
82
69
71
85
91
79
64
60
72
80
81
76
76
81
87
90
89
89
95
100
99
91
77
74
72
75
75
74
83
95
105
98
94
89
79
64
55
64
84
96
93
82
78
82
86
79
72
74
91
98
88
71
60
66
74
76
70
67
72
75
77
75
75
82
96
104
93
74
64
68
85
95
91
79
70
66
65
70
81
90
88
79
90
90
86
80
76
80
88
89
82
75
74
79
79
75
71
78
94
103
99
85
72
72
77
83
83
83
85
83
79
74
71
75
77
75
70
70
75
86
90
92
89
90
88
85
79
79
81
86
86
81
81
73
75
83
95
102
95
84
77
79
87
88
81
75
77
84
92
96
96
89
85
83
84
82
81
82
86
87
83
73
66
62
60
61
69
85
99
99
90
77
75
83
87
84
80
79
79
81
85
89
63
59
65
75
85
86
83
81
88
94
90
82
79
82
83
80
73
74
82
91
95
92
87
82
78
72
72
76
79
74
72
72
75
80
87
92
95
86
80
77
78
80
83
84
89
89
78
66
65
74
79
82
80
75
67
59
63
77
93
98
91
78
76
81
86
80
71
72
85
99
99
96
91
84
76
66
57
56
63
71
74
81
88
93
88
83
78
80
87
90
87
80
86
94
99
91
76
65
64
69
106
102
88
79
75
76
75
77
80
86
86
85
85
91
98
92
81
81
90
99
101
96
88
80
73
64
61
62
63
62
64
70
82
87
82
75
79
91
99
96
85
76
81
85
79
68
66
76
87
88
97
91
84
83
92
97
94
81
73
70
74
81
90
102
105
95
80
78
86
95
99
92
81
76
77
81
88
88
82
73
70
70
74
78
79
85
92
93
92
87
84
85
86
81
72
67
70
80
89
89
77
81
83
86
85
76
71
80
92
98
88
78
74
86
96
93
79
75
83
92
91
82
74
75
80
90
94
99
100
99
90
80
73
72
86
99
101
84
68
66
81
97
103
99
97
97
95
86
78
74
81
83
83
81
71
62
66
86
110
116
101
80
73
83
95
99
89
83
82
82
82
76
72
74
77
78
79
83
92
99
93
82
76
80
94
101
98
86
75
74
84
97
102
96
91
87
88
88
82
73
81
83
77
73
80
92
105
109
103
94
90
90
95
102
105
100
87
74
70
80
88
90
88
84
83
83
77
74
76
81
81
81
84
93
95
89
86
93
102
105
98
86
84
80
71
64
68
80
86
81
80
86
87
90
97
108
111
102
88
83
87
94
99
99
94
84
70
61
68
82
97
102
99
96
96
97
92
83
83
86
84
78
75
81
88
88
79
79
92
102
98
85
77
81
83
76
73
79
87
91
87
98
106
104
94
78
70
70
78
86
88
87
79
74
72
70
70
75
84
85
87
82
79
80
85
90
90
88
90
94
88
75
63
70
84
91
82
68
73
95
108
99
82
71
70
72
74
80
88
93
83
91
97
93
81
70
65
70
80
87
85
79
74
71
72
73
82
88
88
86
79
73
70
67
67
74
78
79
83
91
93
88
75
67
77
93
94
83
82
97
116
115
94
70
62
68
77
84
87
83
82
87
83
79
78
82
91
96
95
91
86
83
81
82
88
88
84
80
78
85
93
94
83
68
64
68
75
75
76
83
96
98
80
66
71
95
117
112
93
83
89
99
101
94
91
94
97
95
90
92
80
84
83
81
78
81
91
97
98
95
87
82
79
84
91
92
83
73
73
84
97
98
85
72
72
83
88
82
74
72
79
81
72
66
74
94
109
106
91
77
77
82
89
93
95
93
85
80
87
95
76
76
84
87
83
77
77
79
84
84
84
83
84
86
83
80
78
77
78
85
88
87
84
85
93
100
95
84
73
67
65
67
73
76
79
84
85
85
91
97
93
80
71
67
69
69
64
59
65
75
76
78
86
93
92
87
79
77
78
82
90
97
98
88
77
75
80
85
87
86
87
87
87
90
93
94
91
85
83
82
77
72
76
89
101
100
91
86
89
90
83
71
62
62
67
72
79
83
82
76
73
78
83
87
89
89
90
91
91
94
97
96
87
75
71
78
90
95
95
88
87
89
89
90
88
91
94
97
100
97
86
75
79
94
107
109
94
84
79
79
81
81
85
86
85
86
88
93
93
92
69
67
68
72
77
84
92
100
101
96
90
83
77
70
70
78
90
95
93
87
85
87
84
80
81
88
96
96
87
81
77
76
81
86
89
84
75
72
81
94
104
107
105
100
92
80
74
70
75
87
77
72
70
67
70
80
89
94
86
77
75
81
85
81
77
78
85
79
73
73
79
87
83
74
75
83
91
81
71
66
71
76
80
82
84
81
79
81
85
92
95
94
91
88
86
84
81
77
75
82
90
93
88
78
75
84
90
84
69
60
64
77
82
78
74
80
85
79
69
66
78
91
93
86
84
91
95
88
81
79
83
81
79
81
85
91
93
92
85
78
77
74
72
74
80
88
93
89
83
80
92
97
96
90
86
85
85
80
70
66
68
76
79
76
75
84
94
96
90
85
86
92
93
91
89
89
89
87
86
88
90
89
79
71
71
81
90
92
85
80
79
83
82
82
84
84
80
72
70
72
90
92
94
88
78
66
62
67
72
75
78
81
86
88
88
87
91
91
89
88
88
91
88
80
70
64
65
71
80
87
92
96
90
81
80
88
92
92
84
79
81
88
95
98
96
88
77
70
74
83
93
91
83
73
62
57
63
70
75
79
82
81
84
82
80
78
74
70
73
82
91
93
88
78
67
64
72
82
90
90
91
91
91
95
100
104
97
84
69
66
70
77
85
90
95
97
94
94
101
105
107
95
80
65
62
68
80
88
90
88
86
85
82
79
74
68
64
65
73
90
100
97
86
78
75
80
89
96
95
89
82
81
86
92
94
90
81
73
67
65
70
76
75
73
82
94
98
97
90
87
108
97
85
75
68
69
80
91
97
95
87
86
91
97
93
81
67
66
74
87
87
82
77
72
74
75
82
86
82
74
70
77
86
88
84
79
80
82
77
73
76
81
81
77
79
84
87
76
63
63
74
67
68
74
76
72
71
74
82
86
89
88
87
83
78
79
93
106
108
97
84
80
84
84
82
80
79
78
77
79
84
89
94
92
90
93
91
87
82
83
84
79
72
75
83
91
90
83
79
79
73
76
81
80
67
57
57
69
83
94
95
91
87
82
79
79
84
90
91
85
77
75
78
81
86
89
90
90
90
90
90
90
91
91
90
86
77
71
67
65
70
79
84
91
95
95
94
92
91
88
67
80
85
83
75
69
71
74
79
81
81
80
80
81
86
87
87
91
92
91
84
75
66
64
71
76
79
81
80
80
79
84
89
90
88
83
76
70
67
65
69
82
93
96
90
82
74
74
78
83
77
82
87
87
86
85
83
79
76
78
80
81
80
77
74
79
86
93
99
97
90
77
70
70
74
77
80
82
80
78
80
86
89
89
86
88
88
83
73
64
66
75
85
86
80
72
63
61
67
74
74
79
87
90
88
84
77
72
73
80
86
88
84
73
61
59
67
79
86
86
79
76
78
81
88
93
98
96
91
89
93
94
87
76
69
75
83
82
72
64
62
66
71
74
74
70
64
64
70
77
63
69
75
79
82
77
70
68
72
76
82
84
84
79
74
70
73
75
74
73
74
75
77
78
86
100
107
98
78
72
79
84
83
70
65
67
76
85
92
94
88
79
78
84
89
87
79
73
72
76
80
76
76
78
82
82
78
75
74
75
82
85
86
86
89
90
87
78
73
75
82
85
86
91
100
110
108
92
67
53
56
72
86
95
88
81
78
87
102
105
97
86
87
94
99
97
91
85
83
82
90
96
96
91
90
87
87
84
83
84
85
87
90
94
97
92
84
80
83
88
90
85
80
87
95
102
96
87
78
72
72
83
94
104
102
89
80
81
83
86
85
86
87
87
81
73
71
78
87
90
79
82
83
86
82
79
83
87
89
90
86
85
88
90
89
84
84
90
102
104
91
77
66
65
72
77
75
79
83
91
92
87
85
90
95
99
96
89
87
91
96
96
90
81
73
64
68
81
91
90
77
71
71
72
75
75
76
82
87
95
97
93
87
81
76
74
80
94
104
102
86
75
69
69
69
67
65
72
84
93
94
88
84
88
95
101
106
107
110
111
104
92
84
83
87
91
95
98
92
79
81
87
91
91
88
86
83
82
87
94
99
101
95
85
77
69
69
77
83
83
77
72
74
76
75
72
68
74
84
89
93
95
96
95
90
84
84
93
98
94
82
70
71
79
88
93
92
88
82
73
80
85
91
94
92
90
89
91
89
86
80
83
86
88
82
76
71
71
71
75
81
83
78
72
66
69
78
82
83
81
83
86
86
85
83
84
82
80
77
76
78
81
85
81
72
67
70
81
84
81
82
76
71
72
75
80
89
96
96
88
78
68
73
82
87
87
81
75
79
90
101
103
90
75
67
73
82
85
81
77
74
72
67
66
75
88
92
83
75
77
90
101
98
85
77
78
81
84
83
79
85
75
63
54
57
71
87
98
96
88
79
74
76
82
88
88
89
88
92
104
109
104
91
80
76
74
74
75
75
82
86
87
82
74
73
77
84
86
83
82
81
80
76
78
89
101
100
83
67
67
79
75
68
61
63
73
88
94
90
83
78
81
79
80
82
86
90
89
86
88
91
89
79
67
62
62
68
73
78
82
89
97
98
88
78
74
82
91
91
82
73
70
75
80
87
91
89
79
69
69
77
77
76
75
77
76
79
82
86
87
85
79
71
66
71
77
81
73
60
56
65
74
74
65
56
60
74
85
86
81
76
73
77
83
86
88
90
91
88
84
89
99
108
105
90
78
73
76
80
79
80
78
81
85
81
77
79
84
93
95
86
71
62
63
68
75
74
71
66
62
61
66
74
81
80
76
74
75
79
80
74
70
73
85
93
94
84
78
78
89
101
108
108
103
96
88
85
83
83
82
82
86
87
85
80
80
89
93
90
85
82
82
81
81
79
78
79
82
84
78
72
69
76
86
91
85
76
74
78
82
84
84
86
87
85
81
76
73
79
90
97
90
83
83
89
92
91
87
84
83
81
89
90
85
79
83
93
97
87
76
79
92
99
92
80
74
70
71
73
73
76
82
84
79
74
75
78
84
85
85
82
81
81
79
76
78
82
85
85
85
83
85
84
80
73
70
74
78
82
83
80
86
88
86
84
86
91
89
84
84
87
92
90
77
65
63
63
64
64
70
78
84
85
82
77
77
78
83
85
84
81
79
78
80
83
84
86
87
84
79
79
83
85
81
68
63
69
77
77
76
84
88
87
86
87
85
81
74
77
88
96
91
75
63
61
67
77
83
85
85
83
78
80
86
95
95
87
79
77
82
86
79
75
76
75
78
80
83
88
91
89
83
74
75
76
83
88
86
77
72
88
94
89
82
78
83
85
82
79
78
80
80
78
79
82
86
86
84
84
88
82
77
72
71
78
86
86
78
72
78
89
92
81
66
64
74
85
92
93
92
91
87
82
81
88
90
89
84
80
78
88
91
87
80
78
84
93
95
90
78
69
68
74
88
102
107
98
81
73
75
85
91
80
62
52
62
77
79
74
77
88
99
95
81
73
83
96
96
84
73
75
85
93
95
88
79
74
79
89
98
79
83
85
87
86
85
90
95
95
89
86
80
75
78
88
97
100
90
78
76
87
99
92
75
61
65
81
93
94
88
86
91
99
101
95
88
79
75
73
71
72
76
80
82
80
81
83
89
94
97
77
86
90
86
79
80
90
97
97
88
87
87
84
74
65
71
85
94
94
89
86
88
91
87
81
80
87
96
100
97
86
80
90
101
99
81
65
64
75
85
82
75
69
71
83
90
96
91
86
80
78
84
80
72
71
81
94
99
89
72
65
68
75
75
71
72
84
95
100
93
86
82
87
93
92
81
71
69
75
80
85
86
90
94
92
83
75
70
74
76
79
80
84
88
86
86
85
86
88
85
77
70
66
71
83
90
87
77
69
70
70
69
70
72
75
81
87
93
96
92
84
83
85
90
89
82
72
68
71
76
82
87
88
87
90
94
92
83
71
64
72
88
100
100
91
79
76
82
93
99
73
70
74
84
94
89
72
57
62
77
89
89
80
76
77
79
84
89
93
95
92
84
77
74
74
75
79
84
87
85
82
82
82
84
90
99
100
93
83
76
76
83
88
89
90
90
86
80
80
82
79
82
83
86
91
85
71
59
62
74
84
86
85
88
88
83
77
78
89
96
92
85
78
72
68
62
63
70
80
82
78
72
76
83
86
89
89
90
89
87
77
72
72
81
91
95
89
79
72
70
86
78
73
71
81
87
82
70
62
60
63
68
77
89
94
87
72
67
75
86
89
87
81
79
75
69
67
69
73
70
64
63
73
83
82
72
65
69
76
78
75
71
78
81
82
77
75
76
77
75
78
71
64
68
78
83
82
72
65
64
67
69
72
76
81
76
67
65
74
87
95
89
79
71
74
86
97
100
93
79
70
71
78
82
81
73
65
64
68
74
79
83
84
78
68
63
65
72
75
71
75
68
74
82
80
71
63
64
76
88
90
81
70
65
69
75
75
76
81
88
94
91
82
76
78
86
96
99
95
90
85
80
76
78
85
94
92
85
76
77
83
87
83
75
71
79
88
90
80
73
77
75
83
87
85
74
72
80
92
98
94
87
81
77
73
76
82
85
85
80
76
76
80
83
84
85
79
75
77
80
84
81
76
76
82
94
99
95
88
83
85
86
84
78
82
92
100
102
96
86
70
70
74
77
81
88
95
98
93
82
82
91
101
100
87
75
72
80
87
84
77
67
66
76
86
94
88
77
73
77
83
82
81
81
80
80
80
82
88
90
87
84
85
88
87
86
84
86
88
84
71
76
83
83
82
85
89
88
84
79
80
85
95
95
82
67
63
75
89
99
95
86
76
78
83
87
88
83
85
89
86
79
76
82
87
86
77
70
74
85
89
85
87
95
98
89
80
78
84
87
92
97
101
97
84
76
77
85
92
87
77
73
74
77
75
68
67
75
88
92
94
91
87
77
66
63
70
81
91
93
85
75
68
74
87
94
85
71
74
86
91
90
83
85
89
87
78
78
85
94
90
88
86
83
81
82
86
94
95
86
75
74
79
90
94
83
74
75
80
83
87
92
87
72
56
55
69
80
83
81
79
80
79
71
68
73
79
80
79
83
88
87
81
73
74
77
75
74
77
82
81
85
81
80
85
91
89
87
83
81
84
87
92
98
96
83
71
71
80
92
99
95
83
71
64
69
81
83
76
68
75
83
81
69
60
70
86
86
76
67
72
77
80
74
73
79
85
84
78
73
91
94
92
89
88
89
86
83
80
81
84
81
79
79
78
72
67
73
86
100
100
93
83
76
79
86
91
85
72
62
63
70
74
71
79
89
97
88
74
69
75
84
84
74
70
79
86
88
86
83
90
89
84
81
76
78
82
89
88
80
72
67
70
75
77
77
77
81
88
97
98
92
84
81
88
96
96
86
71
60
59
68
77
81
83
87
85
85
87
94
96
92
81
71
66
66
68
69
76
77
77
79
80
77
73
74
80
87
90
85
82
77
73
77
85
93
92
87
84
87
94
94
84
79
80
85
89
84
79
75
77
79
79
82
85
82
77
83
93
102
98
84
69
65
68
73
78
81
81
77
69
81
92
91
83
77
81
88
93
95
92
81
75
76
82
89
91
88
85
86
89
87
84
79
78
81
84
85
89
93
91
81
79
81
87
90
83
84
91
99
99
85
79
75
81
90
100
102
95
87
76
77
81
84
82
81
86
92
96
91
83
74
70
67
64
66
76
89
94
92
88
87
87
91
89
87
84
83
84
83
83
83
82
86
86
84
78
78
80
89
97
100
103
100
94
91
92
90
90
88
87
72
64
62
72
83
90
90
82
76
77
83
84
77
70
72
82
91
90
84
84
86
86
83
79
82
83
79
71
69
79
88
94
89
83
78
79
80
76
73
80
98
111
110
100
88
82
80
83
86
87
83
75
72
75
86
91
85
70
64
76
90
98
95
92
98
101
91
73
63
65
71
71
66
65
73
81
85
83
83
84
89
91
89
85
82
84
84
82
77
77
81
83
81
81
85
85
81
78
77
79
80
85
88
86
85
85
85
82
75
68
69
71
74
81
87
93
90
81
75
76
79
84
88
87
81
77
80
85
88
87
79
76
81
88
87
81
74
73
78
78
72
60
57
68
84
90
84
76
78
80
79
85
87
79
69
65
72
79
80
73
66
65
68
72
79
86
94
99
99
95
93
96
96
88
75
64
65
75
87
90
89
87
91
100
101
87
71
63
67
77
81
79
78
85
94
92
87
87
93
82
82
83
80
78
78
78
75
76
80
85
89
84
77
74
77
84
89
90
92
93
91
86
77
66
58
62
75
84
89
93
97
99
102
104
108
102
88
73
69
75
86
95
97
99
98
94
90
91
92
87
87
81
77
78
92
102
104
96
91
86
87
84
78
73
70
73
78
81
86
89
90
85
79
73
71
80
92
94
85
76
77
83
86
87
87
88
88
80
71
72
76
83
88
94
97
96
83
75
76
101
92
82
76
76
79
89
100
105
99
86
80
82
87
87
79
74
82
94
98
92
85
83
83
83
82
84
92
91
81
70
68
76
81
79
75
73
74
71
69
73
80
88
90
93
95
90
78
66
69
71
71
76
83
85
82
75
72
70
71
76
82
86
81
76
77
81
86
84
72
67
73
88
95
96
95
93
91
86
81
79
79
76
74
77
90
96
95
91
87
82
74
68
69
75
79
78
75
76
80
78
76
80
81
79
76
71
69
69
71
74
79
82
82
80
80
80
79
75
72
68
72
79
84
90
97
97
95
86
81
78
81
80
76
73
72
75
79
83
87
87
83
79
83
89
91
85
78
76
77
84
87
85
80
75
74
75
75
75
72
72
76
80
85
89
86
81
81
88
96
92
87
81
83
84
84
82
82
81
79
75
72
71
72
70
69
69
69
77
83
90
94
90
85
79
70
63
62
67
74
88
95
87
73
63
69
81
87
87
82
78
77
82
83
84
82
84
94
107
112
105
95
89
86
87
84
82
85
93
90
82
79
79
79
82
85
85
81
77
78
80
84
85
82
78
70
65
66
73
83
85
96
90
75
61
63
74
83
84
79
76
76
81
80
76
76
84
95
104
100
92
85
78
74
72
75
85
94
93
85
81
81
82
80
81
84
85
81
77
75
79
84
85
85
83
83
83
87
91
96
67
79
84
79
71
67
72
73
74
70
69
74
77
76
75
78
85
87
83
75
74
77
76
68
64
70
85
87
77
66
68
74
81
83
81
81
78
78
82
87
89
85
84
86
88
87
86
86
86
84
68
75
78
78
76
74
75
75
77
82
87
85
79
76
78
82
84
79
73
72
76
79
87
92
99
103
103
95
84
76
73
81
94
105
102
89
79
82
87
87
73
57
58
77
94
102
101
96
90
82
89
99
97
90
80
74
75
80
85
89
89
86
83
87
88
84
79
77
82
91
91
87
88
101
114
114
103
91
82
79
75
79
86
96
96
90
84
88
89
81
63
50
53
71
92
101
101
95
92
90
87
93
95
88
80
74
74
83
87
86
77
75
81
87
86
80
76
85
102
109
100
86
79
83
89
91
84
79
80
80
77
72
66
68
80
92
98
96
90
82
84
87
84
80
74
65
66
75
81
84
68
69
76
85
83
75
71
73
80
86
86
80
78
77
74
75
82
97
108
104
89
77
72
70
72
77
83
87
89
93
89
75
67
68
81
96
102
98
92
92
94
93
89
83
70
55
53
66
78
79
73
76
81
84
81
74
68
65
69
81
89
91
90
84
78
76
78
84
84
83
78
74
72
68
67
73
82
87
88
88
83
75
74
73
78
81
88
95
99
90
72
59
63
76
84
77
67
68
73
77
75
75
70
64
65
72
79
81
78
76
81
89
93
88
82
77
75
72
69
71
81
86
82
71
65
70
77
78
71
69
75
81
83
77
76
80
88
93
84
71
55
55
65
77
80
78
72
70
71
74
67
67
65
62
66
76
89
94
88
83
83
87
91
85
81
87
96
98
94
89
90
89
81
77
77
86
87
78
69
69
79
90
87
75
75
89
102
95
78
66
68
80
88
84
77
77
76
74
71
72
83
86
87
87
85
87
91
88
75
69
75
86
93
91
88
89
96
99
99
95
87
79
73
80
91
94
85
75
75
88
100
93
80
69
73
85
93
95
90
86
87
83
81
83
90
99
97
84
72
70
93
91
88
85
84
85
89
85
72
61
65
80
95
102
95
84
70
63
63
70
79
81
81
81
78
75
70
72
80
94
97
86
76
73
77
80
81
88
92
88
77
65
65
77
90
99
98
92
83
76
77
73
70
64
62
62
73
84
96
93
85
82
85
92
92
86
76
66
58
62
72
80
85
80
78
76
77
79
83
81
78
75
76
82
85
84
83
83
84
78
70
64
69
77
75
73
74
86
96
90
77
80
82
75
61
52
60
83
100
105
94
82
78
85
91
94
95
94
90
81
69
63
72
85
93
94
88
82
79
79
78
75
78
84
89
85
82
79
88
93
89
80
73
76
80
78
73
76
81
84
90
100
103
94
80
72
79
88
94
90
85
81
81
86
89
92
96
101
99
85
70
64
75
92
101
94
79
75
81
90
88
81
73
74
82
83
80
83
90
101
98
82
72
74
84
89
83
73
67
71
89
87
88
85
83
87
96
101
96
89
88
92
91
87
86
88
92
89
81
72
72
80
85
90
88
82
78
77
79
81
80
76
74
73
75
78
80
81
81
82
82
80
73
67
62
66
77
79
77
72
70
67
69
72
78
87
96
100
97
98
101
104
100
86
76
79
87
89
78
72
75
82
83
78
77
86
95
92
81
69
69
74
80
78
75
76
81
84
81
77
80
88
88
80
66
65
84
97
92
81
72
79
83
85
88
93
97
97
91
90
94
99
90
79
68
72
85
94
93
85
78
81
81
80
84
95
108
106
94
81
77
77
78
77
74
77
82
89
91
89
90
98
102
101
95
93
99
102
97
88
91
98
97
88
86
89
95
96
90
77
70
71
73
75
75
81
91
100
99
89
81
81
82
83
83
88
94
94
88
83
84
89
90
83
79
80
82
84
83
84
86
84
83
83
87
92
90
84
76
74
88
88
88
85
81
81
90
96
95
80
65
55
62
79
93
100
95
86
82
76
78
79
78
75
72
74
80
81
76
75
83
94
99
95
87
81
78
73
68
72
79
81
76
68
69
75
75
66
58
63
67
73
86
93
93
88
88
93
98
94
86
76
74
80
90
93
85
73
74
86
94
92
82
74
73
81
87
87
81
73
67
72
81
85
81
75
73
75
77
75
78
82
82
84
92
96
91
75
69
76
60
74
89
99
98
94
91
91
90
90
91
91
89
85
81
74
73
73
84
101
111
105
90
84
84
87
90
89
86
79
67
60
66
79
82
74
68
78
86
87
75
66
74
93
113
117
102
83
70
76
72
78
80
80
82
88
91
91
84
72
68
74
84
88
83
73
66
65
70
79
85
83
81
82
82
77
73
73
82
90
87
84
86
98
99
87
76
73
80
86
84
80
84
93
101
96
87
74
67
65
82
86
81
73
72
78
87
85
78
73
70
70
72
74
72
69
67
66
68
68
66
69
73
76
77
73
68
67
74
84
89
92
93
97
100
99
92
83
79
85
94
103
102
91
82
78
77
79
81
78
88
100
97
88
81
77
73
67
64
71
86
88
83
75
69
74
80
89
91
89
79
69
65
69
73
79
82
81
78
77
81
86
87
85
89
96
100
95
87
86
92
97
89
76
70
77
89
94
93
95
86
92
95
95
96
88
72
57
56
67
80
86
89
89
89
89
89
91
91
88
78
69
68
74
78
80
79
77
80
84
83
81
79
82
86
91
91
90
88
87
89
85
75
69
73
85
97
95
90
85
76
75
78
86
95
89
80
73
71
75
76
70
73
78
88
88
85
79
74
69
66
69
78
89
87
77
64
62
72
83
83
76
72
79
84
85
78
75
77
84
88
86
85
83
88
93
99
95
85
73
73
73
77
81
81
79
77
78
85
91
90
82
69
60
65
77
86
82
75
67
67
70
76
78
75
73
69
72
75
78
79
77
78
80
80
72
66
68
75
81
85
86
85
86
86
86
90
92
85
75
73
74
85
92
90
82
74
65
66
79
94
99
88
71
64
76
90
91
78
66
68
80
86
78
71
67
72
77
78
77
78
80
80
80
75
73
74
79
85
85
84
85
85
80
71
69
74
84
89
91
72
70
85
102
105
94
79
69
64
65
76
89
91
79
64
65
77
85
79
68
70
81
91
89
79
71
72
74
76
77
80
81
78
76
77
82
91
90
85
78
79
84
88
85
77
70
74
83
90
94
71
71
84
92
87
76
71
72
73
68
70
76
87
82
69
63
72
85
92
85
72
69
74
81
83
82
80
77
76
78
83
82
79
77
78
80
83
79
74
70
76
82
85
85
85
84
84
82
83
83
84
85
84
78
66
57
60
72
80
78
70
73
84
91
88
82
86
91
94
82
71
66
72
80
81
79
78
80
82
83
82
78
73
73
78
81
79
75
76
79
78
82
80
82
86
88
84
80
81
82
95
95
83
72
66
69
82
100
105
88
66
56
70
90
97
93
88
86
83
73
70
77
87
86
75
66
72
82
89
84
78
76
76
81
84
88
90
90
91
86
78
76
81
94
102
99
86
80
83
89
93
84
73
70
72
81
93
105
107
89
70
61
73
93
102
91
77
75
81
84
86
92
92
84
72
72
85
95
92
78
72
79
91
93
86
78
81
88
91
84
75
71
82
96
106
101
89
82
81
85
85
84
86
89
92
87
77
71
75
81
86
87
91
94
92
80
72
75
85
90
86
80
79
82
84
84
86
87
78
69
68
81
92
93
86
76
74
75
74
78
84
87
83
72
71
78
85
86
80
69
88
92
98
102
104
96
81
68
64
70
83
91
90
84
76
68
68
78
86
82
67
61
71
83
86
77
68
65
67
68
73
82
88
87
89
92
92
79
72
76
95
108
97
70
53
61
80
91
86
74
92
87
82
80
85
91
95
91
77
65
60
66
76
78
78
75
77
83
88
86
78
75
75
73
72
71
73
75
73
70
75
84
86
81
79
81
84
84
84
90
102
111
106
88
73
72
81
87
93
91
88
83
78
74
74
76
83
90
87
79
65
55
57
74
92
104
99
87
81
85
96
97
84
71
71
81
93
90
78
71
75
85
86
77
62
55
57
71
85
95
101
97
92
86
83
81
81
82
85
87
76
81
85
84
76
68
69
76
84
91
89
74
70
82
99
109
101
81
69
71
77
83
82
78
79
85
88
86
83
85
90
90
88
81
73
68
68
75
81
86
83
71
65
65
70
79
81
81
78
76
76
79
85
88
85
78
75
76
81
88
88
84
82
81
78
75
73
77
75
72
72
77
85
92
91
83
78
78
83
90
95
96
93
88
89
93
98
96
82
69
59
59
68
76
81
83
84
84
85
83
89
83
82
85
86
86
82
77
74
76
81
83
82
73
67
69
79
89
93
91
90
89
89
88
82
77
74
78
79
83
88
93
95
88
81
83
92
94
81
62
61
77
99
106
101
90
86
84
86
86
86
81
77
78
83
85
86
83
80
78
81
86
85
86
91
98
102
101
93
91
87
80
70
65
64
67
75
81
85
87
88
90
88
84
75
67
70
78
84
87
90
95
96
89
83
83
87
84
77
77
65
61
67
77
84
85
86
95
99
94
81
73
74
82
87
87
83
79
79
80
77
72
71
77
82
81
77
80
85
88
85
77
76
79
78
72
66
69
84
98
100
84
67
58
66
82
89
88
81
81
66
64
74
85
87
83
79
83
92
95
86
74
70
71
68
66
66
73
81
84
83
80
81
87
92
90
85
78
74
73
69
68
72
80
87
85
76
67
69
78
84
77
69
67
73
83
88
89
94
95
78
83
88
90
90
90
88
83
78
82
87
87
79
72
76
86
97
97
93
83
80
76
73
70
70
71
78
80
75
66
63
70
82
89
89
87
84
76
70
74
82
92
94
89
86
85
86
88
90
88
77
81
84
87
92
100
103
99
91
86
83
79
75
76
84
98
109
108
96
81
72
74
77
80
73
71
77
84
87
79
73
79
85
89
87
86
88
89
89
88
92
98
100
96
91
91
92
89
85
80
76
70
75
86
93
93
90
90
94
93
85
77
72
74
74
78
85
95
99
96
88
84
87
96
93
87
83
86
95
93
88
83
84
85
86
88
89
90
88
88
87
90
92
89
88
90
91
90
87
82
77
77
76
74
73
77
82
84
82
79
76
76
76
74
75
78
77
76
75
78
81
85
88
86
84
83
85
84
82
78
76
76
77
77
82
89
95
96
97
98
94
82
79
87
93
89
74
62
65
76
85
75
71
72
78
83
82
79
74
70
73
73
73
77
80
82
83
84
83
83
82
85
86
85
85
87
88
85
77
68
73
82
92
90
84
83
86
90
99
104
99
86
79
83
90
89
80
67
66
72
90
78
71
71
74
78
75
72
69
68
69
74
80
86
90
84
77
76
81
87
87
87
87
87
84
79
77
79
82
82
78
76
79
81
84
84
82
81
89
98
99
90
78
73
78
82
81
76
74
74
86
84
75
60
53
59
73
83
84
80
77
76
79
82
86
82
73
71
78
86
89
89
91
90
86
78
76
82
94
92
80
69
68
75
83
85
82
83
88
94
95
89
85
85
87
88
91
93
95
95
84
89
79
60
48
56
77
96
94
80
67
62
66
71
75
79
83
85
86
87
87
92
92
87
76
74
83
93
97
85
73
67
72
79
82
85
83
83
88
91
91
93
98
95
90
86
90
99
112
114
77
80
81
76
69
69
78
85
81
69
62
59
65
71
75
81
88
92
88
83
83
88
90
83
69
68
78
88
91
84
76
75
77
85
89
87
79
74
75
82
88
87
82
76
69
65
69
79
89
90
71
76
83
88
85
80
76
73
77
80
83
82
79
78
79
81
85
84
80
73
72
75
84
89
87
82
77
77
85
92
92
87
85
94
100
92
78
63
63
70
72
69
65
68
71
72
76
79
80
77
86
92
93
93
88
83
79
80
86
89
90
87
82
83
86
84
81
78
76
76
74
73
79
91
102
99
86
78
80
82
79
77
76
78
82
85
85
85
82
71
66
60
66
79
91
98
98
92
89
88
83
86
87
89
87
85
85
90
90
87
78
77
81
86
86
82
80
79
79
79
76
74
78
87
94
99
99
92
86
80
77
73
65
62
65
78
91
92
82
66
65
70
78
82
80
83
87
90
91
90
68
70
81
88
88
83
76
76
78
77
74
73
78
84
87
86
88
87
88
82
77
73
73
73
80
90
99
97
94
94
91
81
71
71
80
93
92
76
61
60
67
82
90
87
75
65
63
72
81
83
82
80
82
81
80
76
74
70
66
67
66
68
75
83
89
95
97
93
89
83
80
77
74
71
71
76
82
83
87
88
86
78
71
75
85
94
91
78
70
66
68
74
87
99
97
84
67
67
76
87
89
81
71
62
66
77
88
90
82
70
68
74
81
86
86
86
87
84
79
76
80
87
87
83
74
71
75
76
75
76
79
81
79
76
75
81
89
88
77
62
55
62
74
87
92
89
85
84
87
89
79
81
82
85
87
90
92
92
87
86
89
94
95
86
76
79
88
95
90
85
83
82
85
85
88
88
81
75
68
68
78
87
87
80
77
83
98
98
85
73
67
73
76
72
70
75
84
88
88
85
84
95
107
113
107
93
82
71
67
71
79
89
93
88
83
84
89
91
89
83
77
67
64
76
90
98
85
74
72
80
90
87
76
73
79
95
102
102
98
97
94
91
86
84
87
87
86
82
76
72
96
97
96
96
92
85
79
72
63
59
61
70
81
89
91
87
81
73
68
70
72
70
70
76
87
89
80
75
83
100
103
85
64
64
78
86
85
84
88
92
92
88
86
94
102
100
95
88
80
74
85
82
79
76
76
76
80
83
83
77
73
77
83
90
93
89
86
85
85
84
89
89
87
86
89
91
89
86
84
85
85
77
75
77
79
75
67
68
75
83
80
74
73
76
77
74
78
87
95
91
80
82
84
80
78
73
73
78
81
82
84
88
95
101
97
92
93
99
107
109
101
88
81
85
96
105
107
97
82
70
66
68
76
85
88
82
73
74
84
87
79
64
55
58
63
68
71
79
92
97
85
89
90
90
81
73
66
65
70
80
85
86
86
89
90
90
89
89
95
98
91
79
72
74
84
92
90
89
84
81
68
58
58
70
83
92
91
86
86
84
76
65
62
68
77
77
76
77
84
94
88
82
80
82
79
73
65
67
78
92
93
86
73
69
74
87
92
91
88
87
89
88
83
76
74
74
76
79
81
79
69
58
54
59
73
85
92
91
87
79
74
74
78
80
78
78
82
88
88
84
78
74
75
75
76
73
77
87
95
100
95
88
84
82
84
88
94
92
87
86
91
97
91
77
73
81
90
88
77
66
66
71
73
72
71
75
82
92
92
86
81
84
87
82
75
75
86
99
93
81
68
74
79
80
78
83
88
90
90
83
79
86
99
102
94
84
79
75
72
74
80
86
84
77
77
90
101
97
83
76
79
91
93
88
80
77
80
84
82
78
77
81
85
85
77
74
84
97
99
92
78
79
79
78
76
77
77
76
71
68
69
78
87
88
83
77
80
84
83
77
77
79
86
92
96
99
98
91
81
76
83
96
101
96
89
82
79
75
72
72
73
70
67
68
75
87
95
94
86
79
89
83
80
77
71
67
69
74
78
78
74
71
72
75
79
82
85
90
94
89
84
85
93
105
108
102
93
84
76
71
70
77
80
81
79
78
80
78
80
84
86
80
64
53
67
91
104
85
62
49
87
88
88
87
79
70
74
82
91
92
88
79
77
82
88
86
77
72
77
87
94
93
89
93
97
93
83
71
64
57
52
54
59
63
65
73
82
94
97
94
91
88
83
77
82
93
90
72
57
58
82
86
87
90
87
84
79
77
80
89
92
91
88
88
89
85
71
59
61
78
90
86
79
79
85
89
83
74
67
62
58
59
66
74
77
75
80
92
98
91
80
77
85
98
105
96
83
68
69
79
80
80
82
83
89
86
82
75
77
81
84
86
84
84
85
82
74
62
60
67
74
73
71
75
81
86
89
93
95
93
87
79
80
90
95
87
78
79
83
88
83
79
83
93
99
97
90
82
74
69
81
92
91
81
76
81
89
90
89
84
83
81
80
79
81
81
80
76
74
75
78
76
73
73
76
75
74
79
85
92
93
88
82
82
87
91
89
82
81
87
98
103
94
82
80
87
93
88
77
67
84
96
90
71
59
71
86
97
90
83
83
84
82
79
79
82
83
86
87
88
89
86
80
77
78
78
70
59
55
64
80
92
92
84
80
82
86
83
79
86
98
107
100
86
80
86
93
91
83
86
85
84
77
69
68
72
77
80
83
81
81
83
82
84
90
93
92
89
86
81
79
85
90
92
90
83
68
59
57
66
79
89
92
88
83
79
75
74
78
86
97
101
95
84
80
85
90
91
88
90
82
79
85
93
93
87
78
78
87
91
86
79
78
83
90
96
97
92
82
70
67
75
87
94
88
71
53
50
64
82
88
81
72
76
83
87
86
84
87
94
97
97
88
79
73
78
87
91
88
82
79
90
101
104
96
86
82
85
91
94
94
89
81
74
73
81
91
90
80
67
63
66
73
76
72
63
55
54
63
77
86
82
80
81
85
89
91
95
97
95
93
87
85
85
85
85
88
90
87
82
77
91
100
97
89
84
82
76
71
73
84
98
97
85
74
73
79
78
67
58
60
70
77
76
70
70
77
76
74
70
72
78
84
90
89
88
91
94
96
90
83
83
87
95
92
81
75
79
86
87
62
70
86
97
98
92
85
79
70
61
64
79
88
85
76
71
75
77
73
68
73
83
88
83
78
74
80
86
85
78
76
75
80
85
89
91
95
94
85
77
76
83
94
96
83
67
61
66
79
84
62
58
75
91
91
85
78
80
79
71
63
63
73
78
75
76
85
90
92
90
89
92
93
88
81
77
79
82
84
86
87
83
78
75
76
86
94
92
80
75
78
86
87
77
68
68
73
76
77
80
85
80
77
72
70
69
68
72
76
73
66
70
78
85
91
93
97
94
85
77
73
83
94
94
84
79
79
82
82
80
80
79
76
70
67
70
80
82
81
82
87
86
76
61
59
70
78
81
79
81
95
93
83
71
68
73
81
87
87
74
63
61
76
91
100
99
97
91
79
61
54
67
89
96
88
79
80
83
84
80
77
81
88
85
81
78
82
86
89
85
79
77
79
81
82
79
75
75
78
80
82
81
83
82
81
79
80
87
91
85
70
62
71
84
91
89
87
89
94
87
72
67
76
85
91
92
91
94
92
86
86
94
104
106
95
82
79
86
92
92
82
78
84
97
100
94
86
81
80
79
71
78
86
96
92
82
69
68
79
87
90
83
77
77
78
76
75
84
93
92
81
68
71
84
94
95
87
82
80
84
89
96
101
101
91
78
75
77
89
102
105
100
94
88
89
96
100
97
87
74
73
82
91
96
92
87
80
75
74
78
87
95
94
85
76
69
72
78
82
72
61
60
74
86
90
75
58
54
66
80
92
96
95
86
82
88
91
91
87
91
100
109
106
90
84
86
97
97
85
72
83
82
80
79
84
92
93
87
72
66
75
93
100
94
80
74
80
88
90
79
65
68
78
85
78
66
62
64
71
75
82
89
90
85
79
82
91
93
86
80
84
99
106
99
87
84
83
87
85
87
94
83
76
82
89
90
83
72
70
73
78
81
78
77
80
87
91
88
87
82
81
80
79
74
71
78
84
85
75
65
66
76
87
83
72
64
65
71
77
79
83
86
89
88
88
86
85
85
88
93
87
82
81
86
91
86
75
66
72
87
94
85
75
73
81
88
86
75
67
66
68
70
70
68
71
84
92
88
80
73
76
85
88
81
75
70
71
74
75
75
72
67
64
69
79
85
80
71
71
77
73
78
84
87
90
86
77
72
74
86
95
96
89
82
79
75
69
66
64
67
69
74
78
80
82
85
85
88
86
88
95
100
94
84
77
85
98
102
94
78
65
59
61
71
81
83
74
66
64
69
74
81
89
93
90
84
78
75
77
81
87
83
75
69
67
68
69
77
83
89
94
95
97
95
93
87
81
82
86
88
90
88
85
81
77
81
94
101
99
88
79
76
77
79
83
86
86
84
83
82
81
82
87
90
88
83
81
83
91
91
83
71
64
65
73
81
86
88
92
97
96
88
81
80
80
77
74
78
82
85
84
79
80
82
78
73
74
80
85
87
89
88
81
71
71
78
84
86
87
87
72
74
80
88
87
84
84
89
96
93
82
77
86
97
101
97
88
84
83
82
77
64
60
63
73
78
77
80
82
86
87
88
87
85
80
73
74
80
85
85
81
80
79
80
79
74
70
70
70
77
70
75
82
87
87
83
77
78
80
82
81
85
93
98
92
83
74
72
77
80
77
68
66
70
80
91
96
94
85
78
78
79
77
72
68
68
76
85
88
84
77
74
82
91
89
74
65
67
74
80
80
78
81
82
79
75
74
72
73
78
78
78
75
76
81
83
83
80
80
81
86
89
88
86
87
90
96
94
85
73
66
68
69
66
64
67
77
83
85
85
85
88
88
83
77
74
75
86
97
94
82
77
77
80
80
79
77
77
81
83
79
72
66
72
85
98
100
94
83
82
87
99
105
103
94
87
81
84
85
82
84
85
88
89
87
86
85
84
87
90
99
102
97
85
78
82
90
97
100
94
78
77
84
91
94
88
79
80
88
92
86
76
67
67
75
83
87
87
85
87
88
95
99
103
98
87
80
78
82
87
91
93
93
93
95
98
98
95
90
90
88
88
87
85
85
86
84
79
84
83
83
82
77
67
61
65
70
76
79
81
82
81
77
77
84
86
84
82
86
95
94
89
79
73
72
69
69
69
71
79
85
88
88
87
87
86
82
85
95
105
104
94
89
91
95
89
76
67
69
76
90
80
75
72
70
67
65
68
76
81
81
78
75
76
80
83
85
92
99
100
95
89
84
83
78
79
80
77
72
68
74
88
97
96
90
87
89
90
93
97
100
93
90
89
91
86
79
75
81
91
85
76
75
77
80
76
71
70
73
80
80
76
76
79
81
81
75
73
75
77
76
77
83
88
84
80
77
79
83
84
84
88
94
93
91
88
86
84
88
94
97
90
79
75
81
89
96
93
89
90
76
76
78
78
77
74
75
79
82
82
79
76
75
79
85
85
76
64
55
55
61
71
79
86
87
81
74
78
84
89
85
81
80
81
81
76
76
81
89
92
94
87
80
77
80
86
92
92
87
79
78
79
80
78
73
74
80
87
85
80
76
68
65
66
72
79
83
80
73
70
72
80
85
87
86
85
85
89
90
83
72
66
66
71
72
71
74
84
90
89
81
79
81
82
81
75
75
80
86
88
82
79
82
83
83
82
82
85
84
79
75
70
68
67
66
68
78
87
88
84
81
80
84
87
85
84
89
95
94
86
73
63
60
69
77
81
80
83
87
86
81
77
78
80
79
72
70
76
85
89
73
77
86
95
94
83
76
79
84
83
80
76
78
81
80
78
77
79
81
80
71
67
68
76
81
75
70
71
76
83
82
73
67
74
84
89
80
71
73
84
97
96
89
82
77
72
73
75
75
73
83
83
88
93
92
86
80
81
85
85
80
74
74
80
85
86
82
75
71
69
68
63
64
72
82
80
73
67
69
77
83
83
79
77
81
86
88
84
77
78
86
96
97
90
80
77
78
79
76
74
94
87
81
82
85
85
86
85
88
89
90
86
82
83
84
84
82
76
69
67
69
74
75
81
89
95
95
90
82
77
78
81
80
75
72
77
87
91
87
73
72
82
91
89
85
87
91
92
89
88
92
87
84
84
82
82
81
84
88
92
94
96
93
86
84
84
82
78
73
75
80
85
88
84
84
85
83
79
75
78
80
78
75
74
77
80
82
76
73
69
73
82
92
98
97
93
90
92
90
87
90
88
86
84
83
83
84
88
91
89
83
79
76
80
84
86
86
82
77
75
80
87
90
86
75
67
60
60
72
87
94
86
77
79
88
93
84
69
58
62
75
87
97
103
96
88
79
80
85
89
90
87
81
78
82
86
93
98
95
90
83
80
82
83
85
85
83
77
69
65
70
79
89
94
89
80
74
79
93
101
103
97
90
87
87
88
84
73
61
61
76
93
99
92
80
75
78
85
92
99
88
86
87
88
88
87
89
91
93
93
94
98
101
98
88
84
80
75
71
70
74
82
89
95
95
91
88
90
92
91
90
91
94
91
86
84
85
85
80
76
83
96
98
88
74
76
82
88
90
87
85
86
92
94
92
86
81
81
88
92
91
87
84
82
86
84
84
79
76
80
83
83
82
81
84
85
82
73
70
77
87
90
88
87
91
94
97
96
93
87
84
84
87
88
87
84
81
78
75
73
85
83
84
86
84
81
80
83
86
89
87
75
63
62
70
84
90
88
81
80
82
82
79
78
83
84
78
69
71
86
98
93
83
77
83
93
95
92
87
89
87
87
86
90
91
84
79
77
77
76
85
84
82
83
85
85
83
82
82
85
86
85
78
70
64
68
80
88
88
87
87
89
88
85
84
88
87
83
81
86
92
88
81
80
82
83
79
76
82
91
97
99
95
90
85
82
80
83
81
82
83
78
75
81
88
97
94
85
80
79
82
83
81
74
67
64
65
73
84
97
100
92
83
77
83
95
102
100
90
84
78
78
80
87
87
83
73
70
77
86
87
83
77
80
81
82
81
80
84
91
83
70
64
72
88
95
90
82
79
84
85
79
71
73
75
74
65
60
71
89
97
89
72
62
66
77
89
93
90
85
77
73
74
78
83
83
82
75
74
73
70
69
74
79
79
74
72
80
97
107
79
73
75
83
90
84
71
67
76
88
91
80
72
70
75
75
75
74
77
85
92
86
75
64
60
65
73
82
86
82
76
69
68
70
75
80
85
89
86
82
77
77
86
91
90
80
81
93
103
105
80
88
97
102
98
84
70
68
77
82
80
73
75
78
78
77
76
77
79
83
89
92
89
80
74
77
84
83
81
80
77
75
75
76
78
78
82
88
91
89
80
77
83
90
93
92
91
94
93
86
80
87
90
90
85
81
76
79
85
81
71
72
80
90
94
87
77
68
64
69
80
87
87
81
79
82
82
78
75
79
90
95
91
85
79
79
81
83
82
80
73
67
71
75
77
76
77
82
88
84
81
75
69
67
69
70
70
72
77
83
87
86
84
85
84
82
79
76
74
73
72
74
76
81
84
82
71
60
64
78
95
102
93
81
75
79
85
90
88
81
74
69
69
71
75
77
86
93
95
88
85
80
79
76
74
71
69
68
71
79
88
87
81
73
70
74
80
87
91
87
81
77
81
93
99
91
75
66
67
76
79
81
74
70
71
78
83
87
82
79
81
83
79
70
74
90
107
104
90
75
92
97
95
90
82
77
71
69
69
73
77
78
78
76
81
83
80
76
76
77
81
81
85
95
98
90
78
74
76
77
75
72
71
71
73
79
81
79
74
73
82
94
95
80
72
75
83
78
70
67
89
88
85
81
79
76
72
67
68
75
80
78
74
74
81
86
85
75
64
63
69
74
77
85
86
87
79
77
82
84
85
85
86
88
86
82
81
83
86
83
83
91
97
97
85
72
63
65
71
82
80
77
73
76
79
79
72
65
68
76
81
77
69
64
72
87
96
91
83
78
78
78
77
78
83
87
91
90
92
93
92
88
86
87
85
84
80
82
82
78
76
77
86
91
93
85
80
83
93
101
82
84
81
78
78
80
78
72
71
78
81
78
75
79
90
100
98
93
90
94
97
92
82
76
79
82
80
79
82
90
96
92
81
72
74
81
86
82
75
75
81
87
87
85
80
86
91
92
92
94
84
82
71
59
59
73
87
92
88
83
82
80
80
83
92
96
90
81
79
88
99
102
94
84
80
76
69
62
63
78
95
100
92
78
76
81
87
84
79
77
86
97
94
85
83
87
90
83
78
78
83
74
61
53
58
72
87
91
88
83
82
81
80
79
80
83
85
84
81
80
90
101
104
97
86
78
74
71
69
75
81
88
90
88
85
82
78
77
76
77
79
83
83
81
78
80
82
80
79
80
80
79
80
83
87
86
84
80
74
70
71
79
82
84
80
82
84
87
84
79
80
85
86
84
78
78
79
80
80
80
77
75
74
78
84
85
81
78
77
77
78
75
69
63
56
57
65
79
87
92
79
81
84
88
87
86
84
81
75
68
64
67
78
84
82
76
73
73
76
78
77
71
63
64
71
83
86
82
76
76
79
78
78
79
87
93
97
94
91
87
82
79
77
75
70
71
76
85
87
84
77
87
84
73
65
68
75
81
80
72
65
68
77
86
83
72
61
58
66
78
81
75
70
69
79
88
91
84
73
67
69
74
81
86
89
91
92
92
93
91
84
81
83
90
93
92
89
86
81
72
73
80
85
82
74
71
81
89
89
77
68
71
81
87
86
76
73
74
81
87
88
82
77
78
83
89
90
85
79
78
76
77
81
83
85
86
89
89
88
88
85
85
87
87
85
81
77
75
76
74
66
62
72
82
89
92
94
96
89
79
74
75
81
80
77
78
85
90
92
94
95
91
83
81
82
87
87
86
84
88
93
92
84
76
75
81
89
90
84
84
90
98
92
78
71
74
78
76
74
76
86
72
65
69
81
88
90
83
79
79
80
82
81
76
74
77
84
83
81
82
90
99
98
87
77
76
81
84
83
80
81
87
87
77
73
76
83
80
73
72
85
98
90
75
68
77
88
83
75
75
95
91
79
71
75
81
79
73
69
67
71
79
83
82
77
76
80
82
79
72
71
80
92
90
78
69
71
80
83
79
78
85
93
94
89
86
81
77
71
69
75
80
81
77
73
75
72
74
74
76
72
79
81
84
84
83
79
73
70
67
69
77
85
86
78
72
76
86
92
88
75
69
77
89
97
94
85
81
83
87
88
89
96
100
95
81
72
73
81
90
85
77
72
74
71
66
64
70
81
81
59
63
75
83
84
82
77
74
73
70
72
75
77
77
76
72
72
74
83
91
89
81
75
85
100
108
97
85
79
83
86
87
81
78
75
66
64
75
90
104
100
87
77
74
77
83
89
93
90
82
73
77
79
77
69
69
73
72
73
72
76
82
82
81
80
77
76
73
71
76
83
83
83
82
88
91
85
80
75
79
83
83
77
69
64
68
77
88
90
86
82
82
87
90
93
98
101
100
89
74
83
82
79
77
75
73
72
67
63
68
84
100
104
93
80
76
83
88
88
79
72
76
87
92
88
78
76
78
82
86
90
92
92
87
78
76
82
87
84
70
63
69
85
92
90
85
83
84
83
78
83
73
73
85
98
94
74
53
51
70
93
106
103
91
73
66
74
85
90
81
71
68
76
85
82
76
71
74
78
79
80
81
87
88
85
79
76
78
81
80
75
75
79
84
88
87
84
85
88
89
86
78
75
82
94
90
75
62
65
84
97
98
88
77
70
67
68
71
76
79
74
69
66
64
68
75
80
79
76
69
69
72
75
77
78
82
83
80
78
83
85
80
77
80
89
98
94
84
82
85
84
88
85
78
74
77
77
76
78
86
94
94
86
80
80
80
78
75
78
83
85
81
74
69
74
86
93
90
84
77
80
85
84
77
77
81
87
91
88
88
88
84
76
77
87
92
87
74
67
71
71
82
93
89
81
77
78
81
84
86
91
88
83
79
81
83
81
79
82
85
87
88
88
91
94
91
86
83
82
81
84
86
87
84
81
80
82
87
93
100
97
85
70
66
74
86
88
83
76
72
68
79
90
94
85
78
77
83
90
90
85
77
69
66
69
76
80
80
77
78
76
75
81
92
96
87
73
65
67
74
79
84
91
97
101
98
88
82
73
73
76
76
74
68
70
77
85
88
89
87
76
81
88
87
79
74
73
76
81
81
78
79
82
87
88
87
87
83
78
70
63
61
63
72
77
79
75
72
73
78
87
94
100
100
98
98
96
89
73
55
55
72
89
92
85
72
68
73
82
89
79
85
88
86
79
75
72
75
73
74
74
81
95
100
95
88
86
84
79
75
74
69
70
74
80
86
91
91
88
91
94
92
83
71
65
73
91
102
98
82
73
80
94
101
89
69
58
64
74
82
72
69
71
78
79
76
72
72
74
76
76
77
82
88
87
80
72
69
75
83
91
96
98
101
103
98
92
88
87
90
89
82
69
56
55
65
84
97
101
96
88
81
77
71
70
68
72
82
86
84
72
67
67
75
77
73
69
70
73
77
76
74
74
82
88
85
74
67
74
85
100
108
110
106
99
87
79
76
80
85
87
83
80
79
84
85
85
82
80
78
76
71
65
62
68
81
89
87
87
83
89
98
95
85
75
69
67
71
79
83
81
76
68
71
82
90
88
80
76
81
88
94
88
83
82
83
83
82
79
77
77
79
86
89
90
89
85
80
77
74
72
71
75
84
94
96
87
75
73
80
86
83
79
74
72
68
66
66
70
77
81
81
80
79
82
85
83
81
81
79
78
75
75
80
84
80
71
65
71
81
89
83
71
65
70
74
75
74
79
92
96
92
80
76
77
83
88
93
90
83
89
86
84
82
75
66
60
65
74
82
83
79
77
76
74
70
70
72
76
76
75
78
84
86
84
81
75
75
73
73
77
82
80
77
79
86
90
84
76
74
85
92
93
89
81
77
78
82
90
93
80
78
82
85
86
84
83
83
85
85
79
71
66
65
66
66
65
62
60
60
68
84
98
101
92
82
77
78
83
85
88
94
93
86
79
81
85
85
86
84
88
91
89
87
83
86
87
87
87
91
76
75
83
88
91
88
87
87
85
81
74
65
64
72
80
83
81
71
61
61
68
79
85
90
89
84
77
76
82
91
102
104
95
84
70
66
71
81
89
93
91
87
78
71
67
73
79
77
69
65
82
77
83
89
90
86
79
75
72
75
78
81
83
85
84
86
87
85
82
83
81
73
65
68
78
86
86
83
78
79
83
84
81
75
68
63
64
76
82
80
76
76
77
73
70
67
66
63
59
63
85
78
78
81
85
83
75
73
78
86
94
95
92
83
71
68
73
83
92
93
84
72
66
71
82
89
94
93
89
79
69
66
69
73
71
70
72
79
85
84
77
73
78
87
95
92
85
79
81
84
74
77
82
83
77
67
67
77
92
95
89
78
75
78
78
72
69
74
85
90
86
78
75
79
85
83
82
80
83
83
80
74
71
73
81
84
88
91
94
97
90
81
76
80
87
93
94
91
86
81
80
80
85
87
80
70
66
72
81
82
72
62
64
74
82
83
79
74
79
87
88
82
76
72
74
69
64
63
70
80
88
88
85
82
83
89
94
91
85
81
85
92
89
81
73
73
77
77
72
67
108
94
85
85
86
83
75
68
71
79
86
86
81
77
77
81
82
84
83
87
89
86
78
75
77
76
72
68
70
73
78
81
83
81
78
76
79
87
86
80
81
87
94
93
84
76
73
71
70
70
108
97
87
85
84
81
78
78
85
98
106
106
95
80
72
72
77
81
84
85
89
92
93
91
87
83
77
76
75
76
74
69
66
68
65
64
71
88
100
96
80
72
76
88
92
89
81
80
82
81
78
83
86
87
84
81
80
85
94
100
103
97
86
78
72
71
72
74
76
81
85
88
90
90
84
75
68
69
76
84
82
72
62
63
68
75
79
77
81
83
78
72
71
75
77
78
81
84
84
81
74
78
84
88
87
82
78
79
86
89
90
87
83
80
75
75
73
71
66
65
67
70
72
78
82
80
76
77
80
84
83
78
77
80
84
83
77
69
64
71
86
98
98
82
68
66
73
78
76
77
76
75
77
78
78
76
76
76
78
79
80
85
89
88
83
76
71
65
64
64
68
71
73
78
83
85
86
91
94
94
92
90
92
92
85
74
70
71
71
73
83
98
102
97
86
81
77
71
71
73
79
78
77
80
82
85
85
88
90
93
93
88
83
78
73
77
75
74
73
75
84
92
92
86
81
77
80
84
86
90
95
98
96
89
80
77
82
89
83
72
63
67
78
88
89
85
82
83
83
84
83
82
87
91
93
93
88
91
98
106
109
98
82
75
73
82
91
88
78
76
81
97
102
90
76
72
73
70
67
71
84
92
93
89
86
91
97
93
85
77
70
71
72
73
74
76
83
89
92
89
75
78
84
86
84
78
73
76
84
92
96
92
84
77
76
83
91
89
79
74
76
85
90
80
74
72
79
80
79
81
85
88
87
88
93
94
90
83
81
87
95
95
89
82
79
83
86
83
73
69
83
79
76
74
75
77
82
84
88
90
85
74
68
67
67
73
78
78
80
80
81
78
72
74
78
84
88
92
96
102
98
88
80
78
84
81
75
70
75
87
95
96
93
93
98
97
89
78
69
66
107
97
81
76
86
98
107
110
109
101
87
72
68
71
80
84
79
75
76
82
85
78
74
78
82
87
86
86
87
89
88
84
78
73
69
68
69
71
75
81
83
84
86
88
87
80
73
74
84
93
98
95
89
86
96
103
104
98
94
86
76
79
86
95
95
88
77
72
69
68
67
69
75
80
78
78
81
84
84
83
80
83
84
83
78
72
73
75
81
83
84
83
83
82
76
69
67
77
94
101
76
83
89
93
99
94
83
71
69
64
65
71
84
90
84
77
74
76
74
66
63
67
76
81
76
75
80
86
91
93
91
86
86
88
90
84
79
77
81
87
85
81
80
83
90
90
85
80
86
89
81
85
88
89
91
87
81
80
82
82
76
69
65
67
76
86
95
96
91
84
83
85
86
84
81
78
75
75
82
90
93
81
74
75
81
84
79
77
80
83
82
81
81
87
92
92
84
79
83
86
81
83
78
76
76
78
79
81
91
99
97
84
68
64
74
88
98
99
95
90
84
79
78
82
83
78
66
65
72
87
92
84
74
71
77
84
90
91
86
80
77
82
94
96
88
74
70
78
90
96
65
73
78
84
84
81
74
65
65
76
88
89
82
76
75
79
82
86
87
81
69
59
61
74
84
81
68
67
78
88
91
89
86
88
89
93
94
90
78
69
74
86
98
97
82
73
72
78
88
91
70
78
89
93
94
91
78
64
53
57
70
79
80
78
79
82
82
83
81
74
68
61
66
77
87
85
78
79
87
91
93
90
89
92
93
91
86
80
76
75
80
89
89
86
80
77
76
75
74
74
83
83
81
80
81
82
80
73
66
68
74
78
77
74
76
85
93
95
85
77
78
79
83
83
82
78
77
80
90
94
94
89
85
83
81
78
82
88
91
89
85
81
82
85
85
80
74
64
65
72
81
77
73
72
74
74
69
63
64
68
76
78
76
74
74
86
95
96
92
89
91
91
85
80
75
74
75
74
77
78
81
82
79
72
70
72
80
88
90
81
74
73
78
87
89
78
65
59
73
93
84
81
77
80
84
82
68
56
53
60
66
68
68
76
88
91
86
76
77
84
90
89
82
77
78
81
78
74
71
74
81
85
80
73
71
77
86
89
86
78
75
75
76
77
80
75
66
69
89
111
87
83
76
75
82
86
83
74
74
81
84
77
69
75
87
92
81
66
64
73
83
86
82
80
82
82
79
79
81
88
91
91
81
76
78
91
99
99
91
84
78
77
74
73
73
74
75
78
91
99
83
84
79
76
80
87
89
86
81
84
93
92
82
74
68
72
79
81
79
78
81
85
85
82
77
78
83
90
92
90
85
84
82
84
88
92
93
90
83
80
76
76
75
73
72
73
74
79
81
81
81
83
83
81
85
88
89
79
64
59
68
82
86
81
70
69
77
85
85
85
87
88
83
75
75
85
99
103
91
78
72
76
84
89
90
87
82
78
73
74
75
76
74
69
65
65
72
80
83
82
81
76
67
66
73
80
85
82
74
64
60
62
75
86
91
86
75
71
74
84
93
88
78
73
81
97
107
99
81
71
69
74
76
77
81
85
83
78
74
75
78
77
75
71
72
79
89
96
90
83
88
82
73
65
63
67
75
82
89
85
73
59
64
83
94
87
74
68
77
89
93
85
77
77
87
94
92
84
75
74
76
77
73
70
68
68
65
64
71
79
81
80
80
84
91
95
95
94
88
78
90
95
87
77
68
68
75
81
85
82
77
76
78
82
83
78
74
76
84
95
92
81
74
78
87
89
85
75
76
84
90
86
81
75
71
63
57
61
73
89
94
87
83
82
86
83
79
73
75
78
86
84
82
78
81
85
91
89
83
82
90
96
91
82
73
74
75
78
80
86
87
80
72
74
81
87
84
79
80
87
93
92
85
80
77
78
81
82
85
90
94
96
87
77
75
81
80
73
69
76
86
77
73
74
82
90
94
89
86
91
96
97
87
74
69
71
77
78
78
76
80
81
75
69
69
75
79
80
80
80
81
83
83
78
77
83
85
82
74
71
80
92
92
89
91
97
96
83
71
73
92
88
78
71
74
77
80
77
75
77
81
86
85
80
71
68
74
81
85
83
79
81
82
81
73
68
71
79
83
82
79
78
81
85
88
87
84
80
72
67
69
79
89
97
99
95
87
76
73
78
81
81
78
76
76
82
83
78
67
59
70
86
96
89
74
64
66
77
86
87
81
82
87
93
94
90
84
83
85
86
82
78
84
92
96
89
82
78
83
81
77
73
75
79
79
74
71
73
84
90
70
68
72
77
84
88
89
81
67
60
69
84
93
90
83
76
72
64
61
71
81
83
81
83
91
101
100
90
84
76
71
66
67
75
78
76
70
77
86
87
80
71
67
64
66
73
80
90
90
86
74
72
74
75
73
72
70
69
65
61
66
72
77
84
89
95
85
70
54
60
78
82
76
68
75
90
98
94
82
74
69
66
64
61
58
58
66
77
84
80
73
72
74
78
77
78
87
97
95
83
74
74
75
78
78
73
67
58
57
60
66
73
78
80
82
85
85
83
79
78
78
79
80
82
82
84
84
85
90
93
92
90
87
81
66
58
63
76
87
82
75
74
81
89
86
80
83
95
96
89
72
66
71
85
96
95
81
66
61
68
78
89
93
89
81
72
71
81
90
90
82
75
79
92
90
79
69
73
87
100
98
90
86
86
84
76
73
79
92
93
85
76
75
81
84
82
80
84
89
87
82
71
64
67
75
83
80
81
81
83
89
92
95
95
91
80
71
72
80
89
87
84
82
86
89
83
78
75
78
80
75
69
70
79
92
94
85
74
72
79
85
83
77
76
80
86
85
82
82
83
95
94
81
64
54
61
76
85
86
86
90
91
87
85
90
95
91
84
81
85
87
86
83
81
86
89
91
88
78
71
67
69
73
80
92
95
84
67
59
71
85
89
84
78
82
89
91
86
86
85
86
100
101
88
74
76
82
86
83
83
89
90
85
81
87
96
101
95
85
79
77
74
73
77
82
84
83
79
77
76
80
86
87
90
90
88
81
70
70
82
89
89
79
75
83
95
93
86
82
80
71
81
90
90
85
82
82
80
79
81
87
90
86
81
78
82
85
83
78
76
74
72
76
83
89
84
72
63
63
73
86
95
94
96
97
98
92
82
72
71
77
86
83
78
80
84
87
85
81
80
73
77
76
75
76
74
74
72
74
79
82
82
76
67
65
69
79
81
77
75
76
82
85
87
86
83
77
73
74
78
86
89
88
87
88
92
94
87
75
66
72
87
94
88
76
72
78
87
92
92
81
82
85
84
80
78
77
77
81
81
81
82
80
73
70
79
91
94
88
79
78
81
86
86
84
82
81
83
86
88
86
81
74
70
69
75
81
85
87
85
85
89
87
80
71
71
80
87
89
81
74
75
84
93
96
95
89
87
84
84
82
83
92
98
96
92
91
91
91
86
77
74
79
87
92
85
77
73
78
87
87
80
72
70
75
79
80
80
84
84
83
75
69
68
74
83
88
84
73
63
73
72
76
82
91
93
88
80
74
73
73
80
91
98
98
87
76
78
83
85
82
75
73
77
82
83
81
79
80
81
78
78
75
79
85
84
80
75
71
67
67
65
64
70
81
90
91
84
72
65
89
98
91
78
72
74
76
75
71
71
75
78
76
72
73
79
80
80
76
77
77
78
73
67
68
79
91
96
85
69
58
61
73
80
80
77
74
75
79
78
75
73
75
84
93
97
92
84
76
74
87
75
70
73
76
75
74
77
79
81
82
80
75
70
68
73
81
82
78
70
62
66
75
86
88
85
77
72
72
80
80
71
59
59
70
79
78
75
70
72
79
81
77
75
75
79
89
99
95
86
88
78
73
76
81
81
80
80
81
83
81
78
71
67
62
64
67
70
66
60
61
73
85
93
90
82
76
74
77
79
78
73
68
70
74
85
87
83
74
71
76
81
83
79
77
76
78
79
73
70
76
70
69
73
83
92
95
91
82
74
66
64
62
59
58
62
67
69
66
62
70
86
99
98
86
73
69
75
82
85
88
87
83
77
74
75
81
86
87
81
77
81
86
91
92
88
83
79
77
81
78
72
70
74
81
89
95
95
82
64
50
50
62
70
71
71
74
76
78
79
78
81
80
79
76
73
71
75
82
94
104
102
89
79
75
80
85
88
85
79
78
85
85
82
78
79
80
82
83
87
84
76
74
76
81
84
84
78
71
62
63
74
87
94
86
78
72
72
79
89
84
71
58
56
70
86
86
78
74
78
85
90
91
87
88
84
81
75
69
69
77
86
87
83
77
78
82
82
76
77
85
78
75
73
79
81
76
68
65
71
82
94
95
91
83
78
71
72
81
90
91
83
72
73
82
91
93
88
78
69
68
79
90
96
88
70
61
60
67
73
74
77
83
88
92
94
91
86
80
82
80
80
79
72
66
66
70
76
81
85
82
77
74
77
79
80
77
81
89
96
100
101
99
96
89
84
84
92
97
93
84
82
85
85
78
73
74
83
88
82
72
62
68
80
90
93
92
89
88
87
80
79
83
82
77
67
66
72
81
84
83
79
80
81
80
80
80
83
89
98
101
99
91
83
75
66
65
75
87
95
94
84
74
74
78
83
88
89
86
79
75
81
88
89
86
82
80
79
80
78
92
88
91
99
98
84
68
60
66
76
86
88
85
80
77
78
79
84
87
91
89
82
76
73
71
65
61
63
71
76
79
78
76
78
79
77
76
76
79
77
78
86
92
90
87
80
74
72
71
74
92
88
89
93
94
84
75
67
70
78
83
84
83
81
82
81
80
83
87
89
86
79
77
81
85
86
82
86
91
91
84
79
79
80
79
74
74
86
95
89
74
61
61
72
80
79
77
76
79
81
81
83
86
84
82
78
76
76
81
81
82
83
85
85
82
77
74
78
87
96
93
81
74
78
85
89
92
95
95
92
81
70
69
75
79
80
82
88
94
91
78
65
63
69
76
81
81
83
82
78
81
84
87
90
84
79
76
72
71
74
77
74
69
64
60
61
68
74
84
91
90
78
61
58
67
76
75
68
61
55
52
54
63
72
78
76
70
71
77
81
81
83
83
78
79
83
83
79
69
65
79
82
81
79
81
80
77
73
64
62
61
60
60
56
55
58
62
67
74
76
77
69
61
61
68
73
69
64
62
65
65
66
68
69
65
63
68
78
84
82
77
73
73
76
81
84
85
79
71
69
79
78
74
75
81
84
84
78
75
75
80
86
85
76
63
58
62
70
74
72
69
77
83
86
82
78
79
83
88
90
89
86
78
69
63
68
81
93
93
84
73
69
72
76
78
82
87
91
89
87
80
77
80
87
92
91
85
80
82
89
97
100
96
85
73
73
79
83
78
71
75
94
103
92
77
72
80
87
82
71
69
77
88
90
85
83
82
78
76
75
84
94
91
81
73
77
86
92
87
75
69
74
84
88
83
76
72
75
80
78
73
72
77
86
92
96
93
88
79
75
81
90
91
77
63
62
72
80
77
70
68
74
83
93
96
90
78
69
69
80
96
102
93
79
74
79
86
84
72
60
83
92
95
87
74
66
69
79
82
78
69
67
76
88
98
97
94
91
92
92
81
74
70
75
80
80
73
73
80
91
92
85
78
77
84
87
85
83
88
95
95
90
81
80
86
89
86
77
75
77
119
127
118
99
86
85
95
101
99
88
75
74
79
88
92
92
93
96
97
89
76
69
75
92
102
99
85
79
78
83
85
82
76
73
77
84
84
84
85
85
86
85
83
84
92
92
79
71
76
89
113
118
108
92
85
89
97
98
91
79
69
71
85
91
89
84
79
79
75
66
61
71
90
97
92
85
84
86
87
83
78
79
82
82
81
84
83
78
74
77
84
90
86
81
76
73
69
61
68
79
75
76
74
72
76
79
75
68
64
62
64
77
90
93
86
77
75
75
71
62
60
72
85
85
75
66
69
82
93
96
92
86
84
84
85
85
82
80
81
87
95
96
84
71
65
70
72
71
72
80
71
72
73
75
79
80
73
66
67
74
81
83
80
76
77
83
92
94
90
82
77
78
81
79
76
71
70
77
83
86
83
77
75
82
85
85
77
75
77
82
83
84
82
78
77
81
82
82
83
90
78
82
80
78
77
77
76
79
85
91
92
84
77
74
78
87
95
97
93
88
82
76
76
81
83
85
83
88
90
83
73
68
76
87
95
88
78
73
68
66
70
83
95
98
92
76
65
68
80
88
53
67
76
80
80
78
75
72
72
75
80
85
88
91
90
86
84
87
91
88
80
70
71
80
85
84
82
88
92
87
82
81
90
97
98
92
88
89
88
84
81
87
100
106
93
77
61
58
68
76
66
68
74
83
91
90
84
73
67
67
75
82
86
86
84
82
84
88
91
88
82
74
73
78
83
81
78
76
78
82
83
89
91
91
86
84
88
103
115
112
95
79
72
79
90
94
86
75
71
75
102
90
82
80
83
87
85
81
76
78
87
93
92
83
77
81
90
92
90
86
86
83
78
77
77
77
77
77
77
79
81
78
76
75
71
73
83
94
104
102
86
64
54
63
85
97
95
82
75
75
92
90
85
82
77
75
76
71
73
78
87
98
103
97
89
86
88
90
84
81
83
84
79
73
67
69
76
82
81
80
78
75
70
67
67
70
75
81
86
84
78
72
69
75
85
87
74
61
61
73
79
80
80
86
94
92
80
72
71
72
75
76
75
79
84
84
78
72
72
75
79
80
77
76
77
78
78
80
80
77
76
76
79
78
73
72
78
85
93
89
82
74
73
77
84
82
68
57
63
82
87
83
80
85
95
98
90
87
89
92
88
74
62
64
75
80
76
68
67
71
71
71
75
81
87
83
79
75
76
76
76
78
80
81
79
79
83
95
102
94
82
74
72
77
83
80
76
78
87
96
86
93
92
87
85
90
92
92
92
97
95
90
79
72
74
78
82
82
81
77
76
72
73
77
79
79
78
80
80
83
84
81
81
80
81
82
82
87
85
82
84
89
94
94
84
79
77
85
92
92
83
91
91
87
84
87
91
90
81
76
77
83
85
81
80
81
83
83
83
85
88
89
85
77
77
83
91
90
82
76
78
84
90
91
89
84
80
75
74
81
93
105
105
96
86
82
83
82
79
76
84
80
74
76
79
85
88
88
86
83
80
78
81
86
93
94
85
72
69
75
88
98
97
91
87
92
94
88
75
69
72
81
87
87
86
84
84
80
79
83
89
89
83
78
80
89
92
86
76
73
84
77
74
79
87
87
86
86
92
99
93
80
73
76
86
88
84
81
79
78
82
83
88
89
89
90
84
81
79
82
83
81
79
78
76
72
66
63
67
73
77
76
78
82
88
91
91
89
88
91
85
86
84
82
84
84
81
76
75
82
83
81
75
74
77
80
81
80
84
87
84
80
77
78
82
82
78
79
85
90
90
84
81
82
80
75
64
62
69
78
82
82
82
85
86
79
71
70
77
90
84
87
84
82
81
83
85
78
70
72
81
84
78
78
80
84
81
73
71
77
84
83
76
74
77
76
75
75
78
83
84
82
82
85
93
92
87
86
90
94
92
81
72
70
73
75
67
59
62
76
75
77
81
83
87
88
88
85
84
84
84
83
77
75
79
86
88
83
79
77
79
76
72
73
78
78
75
76
78
83
81
78
73
76
77
81
84
85
86
86
81
78
73
78
86
88
78
69
71
84
77
77
78
80
77
74
76
80
84
85
81
80
78
80
79
81
85
92
95
90
80
73
74
81
88
88
85
86
87
86
81
76
68
67
64
67
72
78
80
76
73
77
89
99
99
90
79
72
80
90
88
91
86
80
74
73
78
83
81
78
80
88
89
85
77
75
80
83
84
83
82
84
87
88
86
81
84
92
96
91
81
78
82
87
86
84
84
89
84
78
71
76
90
99
97
91
84
83
84
85
81
85
87
84
85
89
92
86
81
77
84
92
89
79
74
77
81
76
61
60
69
82
86
83
74
69
76
87
95
91
83
81
86
96
95
91
88
90
87
78
69
71
77
82
87
92
95
90
85
82
66
64
71
81
88
91
90
86
81
76
76
78
77
76
77
82
83
74
60
58
67
79
81
83
82
81
81
85
86
90
86
82
79
76
73
73
75
83
87
81
77
78
78
79
80
81
85
91
89
85
67
64
69
77
85
91
91
88
82
72
64
62
68
79
85
88
83
78
75
79
82
81
80
84
92
94
89
84
85
91
93
89
82
73
65
63
72
86
97
95
87
82
86
90
86
83
84
95
99
88
79
76
79
84
89
94
98
97
86
72
62
61
69
82
92
94
91
87
90
96
92
84
80
85
91
88
81
78
85
97
97
88
82
83
83
75
72
82
96
98
85
71
71
80
86
83
80
85
89
86
81
76
72
75
77
85
94
96
89
79
74
73
78
88
95
97
92
88
88
90
91
88
88
97
99
90
78
75
79
85
80
75
81
96
107
97
78
65
68
76
77
74
70
73
76
74
69
69
77
84
80
75
70
65
67
78
90
93
86
80
77
75
75
75
79
85
85
80
74
77
83
91
95
98
98
93
87
78
76
72
69
71
79
93
105
102
81
56
47
60
80
92
87
80
78
84
83
84
87
92
82
84
82
75
75
85
91
92
81
77
78
75
71
69
75
83
83
78
72
74
81
84
82
80
80
80
79
75
74
74
80
86
84
80
81
88
83
72
64
73
88
96
87
79
85
97
101
96
93
93
84
86
82
76
78
86
88
82
72
72
78
82
84
85
89
89
83
76
75
82
85
83
74
71
77
80
74
68
67
75
87
95
89
76
74
83
89
85
82
84
90
95
86
75
74
83
89
84
78
80
86
81
75
74
79
82
79
70
68
72
80
80
73
70
74
80
84
84
86
96
102
99
89
83
87
90
88
80
77
80
88
90
85
78
72
74
77
81
83
86
90
94
86
74
69
71
76
77
73
71
78
75
79
84
86
82
75
70
73
81
85
79
67
58
64
81
93
96
95
95
98
96
89
83
79
77
76
79
83
86
87
85
87
90
86
77
69
71
80
87
87
79
72
71
75
83
87
85
72
62
81
81
87
92
93
87
81
79
76
80
81
80
80
83
83
87
92
96
95
87
78
72
73
74
70
64
61
67
78
87
85
84
89
99
100
91
74
65
66
71
72
67
66
75
87
98
98
87
73
61
86
86
81
81
88
92
92
83
72
67
69
77
89
90
83
76
75
82
85
82
74
70
74
79
79
78
78
80
83
82
78
79
85
89
88
81
73
65
66
68
74
80
89
94
94
92
90
89
85
77
76
77
73
73
80
92
94
84
67
61
68
79
81
71
63
64
71
76
75
73
75
81
86
84
79
79
87
88
82
69
64
71
82
84
77
71
71
78
89
93
93
92
92
91
89
85
89
92
87
78
78
67
67
76
81
78
78
77
80
80
79
79
76
70
66
72
83
94
92
83
78
76
76
74
75
79
82
81
77
77
81
83
87
90
93
91
89
84
79
73
74
77
82
87
84
80
79
82
87
89
80
70
66
72
80
86
83
79
76
75
78
79
76
69
65
71
83
94
91
83
78
77
79
83
82
81
81
81
81
82
80
80
84
90
93
87
82
83
90
91
82
74
72
76
83
85
84
81
75
72
76
69
63
67
78
86
85
73
65
64
67
73
77
73
69
72
84
93
94
84
77
76
79
81
78
76
77
81
83
82
77
75
80
86
83
75
71
77
86
87
79
73
74
84
90
86
79
78
79
81
80
70
64
68
77
85
88
86
75
62
57
67
82
85
74
70
75
91
98
92
80
70
64
69
70
72
73
77
82
86
86
80
75
81
90
97
94
84
71
63
67
78
90
95
91
81
78
82
89
91
80
75
73
73
79
85
92
89
78
62
62
73
88
90
78
67
62
69
81
88
86
75
71
73
84
90
83
73
71
78
85
86
82
87
98
105
100
84
69
64
71
86
91
94
93
94
98
98
93
86
76
77
77
74
79
84
85
75
64
61
67
76
79
79
80
78
72
66
67
78
91
96
90
89
92
94
89
79
71
69
72
82
91
95
88
77
66
69
72
74
78
82
89
94
95
95
95
92
88
85
85
84
80
75
75
81
83
77
68
64
67
69
71
75
80
83
82
81
80
83
90
96
94
87
80
76
80
91
97
88
76
73
80
86
79
68
63
73
80
78
72
74
87
96
95
86
78
77
81
87
88
86
85
79
77
80
82
84
84
85
86
89
88
81
73
70
77
85
91
91
89
87
85
83
77
74
81
92
97
93
81
70
70
76
82
79
77
80
82
78
75
82
92
99
96
87
80
81
85
89
74
82
89
94
90
78
67
66
76
85
88
89
85
81
75
73
75
77
77
80
85
84
84
82
82
82
79
76
74
73
74
75
79
84
85
84
78
77
77
78
83
90
91
87
82
81
87
91
88
86
70
77
85
90
87
76
65
61
69
71
67
66
74
86
93
89
77
69
73
80
83
80
77
80
82
82
76
75
76
78
79
82
88
95
98
91
83
78
78
80
84
89
88
82
77
74
76
80
83
84
84
78
74
75
75
76
80
84
83
80
72
74
84
94
94
81
69
72
86
95
91
80
73
76
83
86
84
87
94
96
89
82
84
95
101
94
84
79
81
85
84
87
88
92
93
85
80
76
78
80
91
87
81
76
75
78
86
89
88
83
84
80
75
70
68
70
71
76
89
101
104
94
83
80
85
90
85
79
78
78
75
74
75
84
88
79
73
73
79
82
80
78
84
90
95
94
88
83
77
76
88
93
88
78
74
79
87
92
90
80
74
68
66
67
71
76
74
77
80
89
92
87
82
83
87
83
70
57
56
65
71
70
65
69
73
76
78
80
88
89
83
75
70
70
77
83
90
92
88
77
87
80
72
68
71
75
82
85
82
76
70
74
85
90
86
77
71
75
77
75
68
68
76
86
88
83
72
69
72
79
79
74
71
71
77
86
90
92
93
96
96
90
80
72
70
75
82
85
83
76
81
65
60
65
70
73
73
74
77
76
74
75
79
75
66
62
68
77
78
72
70
78
92
92
86
83
88
92
87
77
70
75
84
91
93
88
81
73
72
78
93
102
100
89
80
78
79
74
67
60
74
67
66
69
73
76
78
82
83
77
71
66
68
73
76
71
70
74
80
86
92
94
91
86
82
77
80
81
73
64
59
65
77
86
89
88
82
74
70
74
85
94
94
88
82
79
80
76
73
74
79
83
88
88
83
84
87
89
86
77
71
77
91
105
102
85
71
71
84
94
90
77
71
77
83
82
72
64
65
73
78
77
75
74
82
91
99
100
99
93
88
81
77
75
76
74
73
75
85
97
81
87
91
91
86
85
85
84
75
65
62
70
80
86
81
73
73
80
87
81
71
62
66
79
87
87
85
80
84
89
92
91
86
79
80
87
95
98
94
91
87
80
77
79
86
88
80
71
73
84
77
83
85
77
70
67
71
74
76
73
67
63
60
57
58
65
77
87
83
73
69
78
90
93
87
82
85
93
98
93
92
92
87
82
78
84
86
80
72
72
83
92
90
86
87
93
92
81
69
64
68
71
71
67
67
66
68
70
77
86
89
91
88
83
79
76
78
82
81
77
79
89
98
98
90
78
78
85
90
92
92
91
86
79
75
80
87
88
80
75
81
94
92
77
68
72
83
85
80
75
70
68
71
78
85
83
77
67
66
76
91
100
104
99
87
78
76
76
77
75
71
74
81
86
88
86
84
84
85
83
84
88
89
85
74
72
78
86
85
80
78
81
82
74
70
71
74
78
79
77
82
81
80
81
78
76
75
75
75
76
75
80
85
87
83
78
75
74
74
73
70
70
73
77
78
81
84
90
90
81
75
76
88
93
82
70
66
73
81
79
76
81
85
87
87
80
73
67
64
67
74
74
74
73
70
71
77
86
88
78
68
66
77
87
89
83
76
75
80
84
84
87
86
80
72
69
73
85
88
79
69
68
77
81
79
69
68
82
94
94
88
81
86
92
92
90
80
75
75
78
76
68
67
75
84
88
88
89
90
87
81
79
80
81
81
80
79
78
81
85
91
96
94
88
79
71
72
72
68
67
70
74
78
77
71
65
69
82
97
101
91
78
74
81
91
92
91
91
93
94
89
82
79
81
86
87
87
86
89
93
93
90
82
75
71
75
83
84
81
76
79
83
83
83
81
80
75
72
69
74
79
79
79
80
78
76
71
66
70
80
84
80
74
77
83
91
93
94
94
89
81
85
84
83
78
75
77
83
86
86
86
88
91
88
85
85
91
89
81
72
69
69
71
71
72
71
77
87
95
96
91
79
76
78
85
89
81
68
61
68
83
93
92
83
84
90
94
89
80
76
77
77
79
83
88
88
83
83
87
88
87
83
79
76
78
83
88
88
83
73
69
68
72
75
75
72
78
89
95
91
80
74
77
80
80
76
77
81
85
85
86
93
97
96
95
90
83
69
59
59
82
78
76
80
92
94
90
87
90
95
90
76
64
60
65
73
77
84
86
85
76
77
81
85
87
82
76
77
78
74
71
73
82
86
81
73
77
92
100
94
82
76
82
94
95
87
76
63
60
60
79
78
78
78
77
82
87
91
92
90
80
69
62
67
75
80
81
84
95
102
100
88
82
81
83
84
81
80
82
83
83
83
84
83
83
80
80
86
87
82
81
85
91
95
94
86
82
85
87
86
78
81
84
80
75
75
85
91
88
81
70
66
68
79
85
87
84
82
84
92
99
93
85
80
82
89
92
91
86
83
85
88
85
82
78
80
79
74
71
79
92
107
111
105
96
92
88
84
85
87
82
83
84
84
86
87
87
86
83
79
77
78
81
84
85
84
80
73
65
65
73
83
88
91
90
91
91
85
76
70
73
81
86
83
80
80
81
83
82
84
91
94
92
89
88
89
78
62
57
71
67
65
73
86
98
98
88
83
81
84
89
88
80
74
70
74
83
88
84
75
72
78
86
88
84
81
80
82
83
80
79
82
88
92
89
84
83
84
84
82
78
76
75
79
86
85
80
73
73
83
66
72
83
90
94
93
86
79
77
82
83
80
75
74
77
83
87
91
91
88
84
81
79
76
75
76
78
85
87
86
84
84
89
95
94
91
86
80
78
75
77
78
83
87
86
82
81
82
85
85
85
95
98
93
90
87
84
78
74
72
71
71
73
82
94
96
86
75
72
79
87
88
81
78
77
77
75
76
76
78
79
78
81
87
96
96
90
83
80
83
81
77
79
82
85
78
68
65
71
76
76
77
82
90
89
87
83
81
80
82
77
73
72
77
84
89
85
81
80
83
87
86
83
82
82
80
75
73
77
80
80
74
72
79
90
90
84
79
80
85
83
74
69
76
81
76
67
68
82
100
64
59
69
81
81
75
74
79
89
94
91
82
74
77
80
87
88
88
90
88
85
79
78
82
86
85
84
83
85
85
82
77
73
71
73
72
72
77
79
81
84
85
82
78
72
68
70
81
94
100
74
78
85
82
76
70
71
76
84
88
85
81
74
75
81
87
89
86
80
80
84
89
92
86
79
73
77
89
91
85
78
79
84
86
78
71
74
82
83
79
80
88
92
87
79
80
87
91
80
70
82
90
89
85
80
79
80
82
84
84
83
79
73
69
69
77
82
81
77
76
83
94
100
92
76
59
65
83
90
85
76
81
94
100
91
79
80
88
89
81
78
83
86
88
92
97
97
87
72
72
79
76
76
80
84
88
93
97
99
92
83
80
78
75
67
64
71
78
83
79
74
77
84
89
88
81
77
81
86
86
84
85
89
92
88
84
86
90
89
82
77
76
79
80
83
83
80
72
71
84
82
78
77
77
78
85
96
106
103
88
75
74
83
92
89
80
72
74
78
81
79
77
75
83
93
99
91
83
82
88
92
88
82
76
79
86
96
100
95
86
76
72
76
80
84
83
80
75
72
68
88
91
88
79
75
82
94
100
92
76
67
71
76
85
94
96
90
79
73
78
88
86
81
82
84
88
84
82
85
91
92
85
79
79
86
84
83
86
94
89
81
73
77
88
96
95
92
88
79
68
80
82
86
87
88
89
90
86
78
74
73
75
76
77
82
92
93
85
75
74
78
83
83
82
82
77
76
75
79
82
80
77
83
97
101
90
71
65
72
83
85
83
84
90
92
90
83
84
86
86
69
64
70
83
90
90
87
79
73
74
77
79
77
75
74
77
79
76
73
76
84
83
85
89
92
91
88
78
75
72
73
81
87
95
96
89
77
65
64
72
84
88
83
79
76
80
80
81
85
87
70
63
66
72
79
86
85
81
75
76
79
78
76
77
79
78
69
61
65
81
94
99
93
89
92
97
97
86
77
74
80
86
82
76
74
81
85
82
75
78
87
90
79
67
71
87
95
90
83
81
82
78
75
74
79
85
87
84
80
78
79
75
76
87
96
92
74
58
61
79
91
87
77
76
82
90
88
79
73
76
85
89
82
70
67
75
84
83
81
87
98
102
86
70
70
83
90
87
79
78
92
85
79
76
80
85
84
82
80
81
80
73
73
83
95
95
83
72
75
86
91
83
69
72
82
91
85
77
73
79
87
90
88
84
78
73
72
75
82
86
89
89
85
77
74
73
73
71
72
74
81
76
74
78
80
79
74
72
77
81
81
72
67
70
81
91
91
87
90
95
93
86
74
74
79
81
79
77
79
85
89
95
101
104
94
79
72
79
88
87
75
61
62
74
83
85
77
70
67
68
81
84
80
78
78
77
77
74
77
77
76
71
67
70
74
81
87
93
94
92
87
87
87
83
77
70
70
77
84
90
92
93
96
96
89
80
75
81
88
85
75
63
62
72
84
88
82
74
73
75
91
90
84
76
77
81
85
86
77
72
70
74
79
78
73
71
76
84
86
81
77
85
95
97
89
81
79
84
89
90
88
85
84
80
77
73
73
75
79
79
79
79
81
81
78
74
72
76
85
89
78
75
72
74
80
90
92
87
77
71
74
83
88
84
77
70
72
74
73
72
75
84
87
90
85
82
81
83
84
86
89
90
90
85
78
74
74
77
81
83
84
84
86
83
79
74
75
81
85
86
65
69
80
88
90
83
73
70
71
72
74
78
84
86
83
80
85
92
95
95
92
85
77
72
74
81
89
89
83
84
89
99
102
98
85
79
79
83
86
81
77
77
83
91
92
83
81
80
86
92
69
73
79
78
78
78
73
67
67
69
78
85
89
88
82
81
85
92
92
88
83
82
77
76
77
81
85
85
81
83
85
90
98
103
98
83
72
77
89
92
80
69
69
80
87
84
78
79
85
90
88
86
80
79
76
73
67
65
74
82
87
88
90
88
85
83
85
90
90
86
79
74
77
82
86
87
87
86
82
78
73
77
91
105
104
87
71
72
83
90
86
79
75
80
80
70
66
73
81
80
84
78
78
80
87
84
78
75
79
81
82
86
89
88
79
69
74
88
99
96
83
74
77
84
87
85
81
79
80
81
77
74
78
91
98
94
81
76
74
77
79
84
90
93
90
78
72
74
79
77
76
74
75
77
82
85
88
85
83
80
81
87
88
81
70
62
69
83
98
99
92
82
84
91
96
91
78
68
73
87
92
85
74
74
79
86
89
86
81
77
73
75
78
88
93
93
89
85
84
81
75
79
79
75
72
73
78
80
80
82
91
90
87
79
75
79
79
77
78
81
87
84
83
87
93
92
82
74
74
85
88
85
78
76
78
77
82
85
88
89
83
79
80
84
84
84
81
81
83
83
85
85
83
78
74
74
76
76
77
79
84
88
87
84
84
84
79
74
67
68
73
75
71
69
69
73
76
83
85
82
73
71
78
90
90
79
73
76
86
90
87
84
83
83
79
73
68
72
78
83
87
88
87
79
79
83
84
82
80
81
83
84
85
80
73
70
73
78
79
78
77
79
77
76
74
77
85
93
88
78
71
72
82
93
94
81
73
75
79
78
73
71
71
75
76
79
79
83
86
87
68
76
79
78
77
76
73
72
79
83
83
79
76
74
74
78
81
82
80
81
90
98
98
93
90
94
96
91
77
68
71
81
87
89
82
79
79
77
74
73
77
85
87
77
67
63
70
81
86
86
63
66
72
75
74
66
60
65
75
82
81
76
77
85
90
87
78
71
73
82
92
94
88
80
75
74
73
68
66
65
70
76
78
79
82
82
82
75
73
76
94
110
110
92
72
57
58
62
69
76
74
69
69
73
74
75
74
78
83
83
81
84
90
94
91
75
64
66
76
87
86
78
75
77
78
69
60
63
75
81
76
70
71
82
89
84
74
73
78
86
88
88
88
91
93
87
80
75
73
79
73
77
75
72
73
78
85
89
88
87
90
92
93
93
91
85
77
74
77
85
90
90
95
103
108
99
87
83
92
97
93
82
77
85
92
86
77
77
83
86
79
71
72
84
93
95
91
88
87
83
74
76
76
70
69
75
85
96
104
99
90
80
81
92
104
104
92
77
76
87
92
92
94
99
101
96
83
75
77
91
95
91
84
87
97
98
88
77
74
81
87
89
90
86
82
79
76
81
84
77
76
69
69
68
69
75
88
105
108
93
71
63
77
95
105
100
84
79
79
79
74
69
72
77
82
76
64
57
62
76
83
84
83
88
95
96
86
73
70
79
89
89
83
82
81
78
72
68
69
75
77
62
61
66
71
77
85
92
89
75
61
62
74
82
84
79
76
77
75
65
58
60
71
83
91
82
73
70
71
76
81
81
79
81
80
81
82
81
80
76
74
69
68
76
87
90
83
71
70
77
77
67
64
67
74
77
78
83
86
88
84
78
73
71
68
66
66
67
70
71
71
73
80
90
95
90
80
74
73
76
80
79
75
69
69
79
89
90
80
66
62
69
79
86
90
89
84
78
82
93
75
70
70
76
80
82
83
86
95
101
99
92
88
86
81
72
64
61
70
80
82
78
78
82
89
87
82
77
75
75
76
78
75
70
68
77
85
85
78
73
75
81
88
87
81
74
69
71
81
94
62
54
61
74
83
86
84
77
74
73
75
77
79
82
83
81
77
74
71
73
73
76
75
77
80
84
86
86
81
77
77
81
82
78
67
61
66
74
81
88
89
85
77
73
74
76
79
79
81
81
57
50
52
62
70
74
72
72
71
73
73
68
64
66
74
84
93
96
89
80
76
76
78
80
81
82
86
88
85
80
80
89
89
85
72
71
73
77
78
77
80
80
76
69
70
84
96
97
86
72
66
62
62
67
74
78
81
85
93
101
102
93
85
82
82
85
91
97
99
92
80
75
79
89
94
95
90
87
83
80
80
85
87
85
82
85
92
92
79
64
62
75
81
78
72
74
82
89
85
79
72
68
74
86
96
97
92
85
86
91
97
99
95
90
83
78
78
83
86
81
73
72
80
91
99
99
92
88
84
79
75
76
75
67
58
63
78
94
91
78
68
75
83
86
83
79
80
81
82
79
83
76
78
85
87
84
80
83
80
78
73
70
71
73
74
74
77
80
81
79
76
75
79
79
77
74
75
81
85
79
76
73
73
64
55
56
68
84
90
82
74
77
81
83
88
91
96
95
84
77
88
78
75
76
75
75
81
92
96
89
76
67
69
76
82
83
79
76
75
78
83
87
84
73
60
57
65
77
78
70
65
65
69
71
72
76
80
83
78
72
72
75
77
78
78
84
92
98
99
97
75
69
72
79
86
88
88
94
99
101
95
89
84
81
80
79
76
73
70
68
75
86
89
83
72
71
74
75
70
65
62
64
68
68
72
75
78
72
66
66
74
82
87
84
77
66
68
81
100
108
59
62
72
81
85
85
83
84
89
88
84
78
71
67
68
70
75
75
71
70
72
80
86
86
82
75
72
71
73
80
84
80
70
68
71
75
71
57
50
60
82
101
107
98
81
68
69
81
90
87
63
72
80
81
76
74
75
79
80
73
65
63
68
74
79
83
84
80
76
74
73
77
81
83
79
71
67
75
88
93
92
79
71
78
92
102
95
74
57
61
82
109
118
105
87
81
88
95
88
74
83
81
81
83
86
84
76
75
80
83
87
86
83
79
80
84
89
89
82
74
74
77
81
83
79
74
77
85
88
82
71
63
71
83
96
101
99
91
80
68
78
98
113
108
91
80
80
80
77
73
82
75
77
86
93
90
75
65
67
79
85
86
79
69
66
70
80
89
90
87
81
79
80
84
86
85
89
90
87
74
63
62
74
84
86
87
89
94
93
82
72
75
84
93
88
77
67
64
63
70
66
65
72
79
77
71
70
67
67
67
67
66
65
68
70
72
74
82
94
104
102
87
76
76
82
90
92
92
88
82
75
76
80
84
89
89
89
94
94
85
77
72
72
75
79
80
80
77
76
74
71
77
85
83
75
70
74
81
79
74
68
68
74
83
86
82
76
73
82
95
97
85
74
73
80
89
92
89
86
82
82
84
81
77
76
80
85
87
85
83
86
87
87
86
88
89
88
87
88
89
84
88
91
91
89
87
87
85
77
70
68
73
82
88
86
81
76
75
76
77
74
74
74
79
84
90
90
85
77
72
73
80
79
69
63
68
80
87
85
81
77
83
86
86
87
86
79
71
70
79
74
73
78
86
93
93
86
80
73
68
69
74
78
77
73
77
86
94
93
85
79
81
87
87
81
77
77
77
74
70
71
80
85
84
79
80
86
92
90
82
76
76
81
82
83
80
78
71
64
66
76
82
87
90
89
85
81
79
82
82
77
73
73
74
78
82
89
93
91
85
82
83
85
85
79
77
75
75
72
72
76
82
85
84
81
80
81
79
77
78
81
88
92
89
83
79
83
85
81
72
95
102
99
91
83
76
75
79
85
83
76
73
77
87
91
82
71
68
71
75
79
78
79
80
86
88
87
77
73
74
79
81
77
71
69
71
71
61
59
66
78
88
93
98
96
88
83
81
82
83
86
81
79
77
74
73
74
79
81
83
79
78
81
86
85
81
71
66
69
77
82
80
75
70
72
77
80
78
78
79
82
80
75
80
89
94
85
73
65
72
82
88
91
93
93
87
82
82
87
92
68
62
71
81
83
78
75
78
89
98
96
84
70
68
79
89
88
80
71
71
79
81
77
68
64
65
70
77
80
83
84
81
82
86
92
96
90
79
72
78
91
97
91
76
67
72
86
94
94
86
68
72
81
87
88
83
78
77
80
86
85
77
66
67
79
89
86
78
71
77
87
95
93
86
81
75
77
81
79
73
71
78
85
88
79
72
71
72
75
79
85
92
86
71
62
70
89
96
84
64
78
77
77
78
81
80
75
73
75
74
72
73
77
86
89
85
77
76
87
96
102
102
100
94
86
80
85
89
80
63
54
70
90
97
82
64
60
71
81
82
82
84
80
76
77
81
85
79
69
70
82
78
76
76
75
74
79
88
97
91
79
76
83
95
93
82
76
85
99
100
85
73
66
71
77
83
87
88
80
67
65
76
94
98
92
85
86
90
90
83
78
76
78
79
81
82
75
66
69
85
85
88
86
78
73
73
85
100
101
89
74
73
86
91
85
74
71
78
85
83
72
61
56
65
77
86
87
84
80
82
84
85
83
83
91
102
107
102
88
72
65
64
70
77
83
86
85
77
73
76
82
82
82
75
70
75
85
90
81
74
73
85
90
86
77
71
68
62
57
61
74
84
84
79
75
76
79
83
84
87
83
74
69
72
86
91
91
84
75
73
73
75
79
84
90
94
98
94
82
68
80
76
78
79
83
83
84
78
71
72
81
89
89
81
77
78
80
73
61
62
75
83
82
74
67
66
76
83
88
88
81
74
68
74
78
80
75
71
70
78
85
92
94
91
88
87
90
94
88
81
83
77
81
88
88
83
76
69
71
75
81
87
87
83
83
85
86
88
90
92
91
79
65
61
70
83
89
89
84
82
84
84
81
76
73
81
84
87
83
81
81
83
80
77
74
76
78
82
85
87
80
78
84
90
91
84
73
67
71
79
83
82
82
84
86
84
79
80
92
107
111
96
77
73
83
99
103
91
79
73
79
85
83
76
68
76
86
92
90
83
79
73
69
68
73
85
88
85
82
80
70
72
82
91
95
91
85
82
84
86
82
74
71
78
85
84
76
68
71
82
87
81
73
74
83
89
87
80
76
75
81
84
78
71
66
69
74
73
74
76
83
89
86
82
82
85
91
90
87
82
71
70
74
80
82
86
90
97
98
91
79
67
67
75
85
84
75
67
67
67
62
56
60
72
82
80
73
70
75
85
89
86
82
81
80
78
72
69
68
73
81
88
86
84
80
75
76
85
91
94
82
82
83
81
79
80
85
92
93
82
72
62
64
76
85
84
77
73
78
81
75
68
69
82
92
90
81
77
79
82
83
84
87
89
84
76
74
82
88
88
81
69
68
74
80
78
76
79
88
92
91
100
95
84
78
78
83
89
90
82
75
68
66
74
80
84
85
87
93
95
89
82
80
88
92
93
92
88
84
81
78
82
82
78
68
65
73
87
99
95
84
70
66
71
81
86
80
77
77
83
92
98
91
78
70
74
80
91
91
89
85
82
80
77
78
79
85
93
96
90
80
73
74
81
87
89
88
87
91
94
94
84
75
66
69
76
83
88
88
85
83
75
70
72
79
82
74
67
72
83
81
83
84
80
75
74
79
84
87
85
83
85
87
86
82
80
80
81
79
76
74
72
72
77
83
85
83
83
91
97
96
86
76
76
87
95
94
88
84
83
85
80
74
75
80
81
75
71
75
85
75
86
91
93
90
83
76
73
69
69
69
74
84
87
86
83
81
84
86
89
87
85
82
81
84
88
88
84
80
81
85
87
81
75
70
67
70
76
79
79
78
80
86
93
94
85
80
77
84
91
77
90
94
82
73
71
73
76
76
72
74
80
87
88
85
82
82
83
82
79
82
84
84
83
82
81
80
79
79
82
86
89
88
88
81
73
69
71
79
83
81
79
86
94
93
83
71
72
81
88
89
98
95
85
76
71
71
79
94
98
90
79
77
80
84
84
83
82
83
81
83
88
92
94
88
82
78
76
76
79
82
88
96
103
100
86
71
71
80
88
90
88
88
87
79
71
69
77
85
82
80
84
91
94
90
83
73
78
91
98
90
78
76
80
82
76
73
77
84
90
90
89
91
91
85
78
73
73
77
82
79
79
85
91
92
85
79
81
88
92
88
79
76
76
78
76
79
83
83
79
76
77
80
79
78
74
72
75
79
81
81
80
80
81
79
76
79
87
97
98
88
81
77
80
81
78
72
74
84
89
89
77
71
72
79
87
89
88
88
84
72
61
59
71
81
88
84
79
80
83
84
83
81
75
64
59
65
73
78
82
90
94
92
82
80
87
95
100
99
94
84
74
69
76
85
88
81
78
84
92
93
83
74
75
87
93
87
80
78
79
81
78
74
73
79
82
77
76
80
89
81
81
87
87
81
72
70
74
78
84
90
94
92
90
88
89
87
82
79
79
83
80
77
77
80
80
78
77
80
83
84
79
80
89
97
91
77
74
79
91
97
92
81
73
75
80
85
85
82
82
77
77
80
84
89
87
80
75
76
77
77
77
80
85
87
87
83
79
76
77
82
86
84
79
75
76
79
83
81
77
75
79
84
90
86
78
72
75
80
83
79
73
67
69
74
82
87
86
81
74
74
71
66
72
82
89
85
80
79
82
82
79
78
80
83
89
94
89
80
76
80
89
92
86
81
87
95
94
85
77
80
85
85
77
69
72
81
84
80
71
66
72
79
78
71
64
65
68
72
76
66
65
67
75
83
86
81
79
84
91
95
92
87
79
74
76
81
85
82
82
84
90
89
82
77
75
80
83
82
83
85
88
83
77
71
77
83
84
78
75
76
85
89
82
70
58
56
60
68
79
65
66
74
82
83
84
78
75
77
80
85
92
94
87
74
65
63
72
84
93
90
81
76
75
70
59
56
63
77
84
82
77
79
84
84
79
71
70
79
85
80
70
65
69
79
84
82
77
78
82
65
69
73
77
81
82
76
72
68
73
81
89
95
98
95
86
78
72
75
84
87
83
79
82
86
83
78
80
85
84
77
71
73
81
88
82
78
79
86
88
81
73
70
78
90
93
90
87
85
84
65
67
72
76
77
77
72
73
80
88
88
79
74
80
95
99
87
76
73
83
90
90
83
85
91
99
102
95
91
91
88
84
81
82
88
92
86
77
71
75
81
88
93
96
93
81
70
64
68
76
64
65
75
79
77
76
82
95
100
91
75
61
64
76
86
90
85
81
82
88
88
79
73
74
79
81
79
74
76
81
86
84
83
82
84
83
78
69
64
67
70
70
75
84
90
81
66
54
61
77
71
69
80
89
87
87
94
98
91
74
62
66
80
92
94
89
86
83
82
77
68
62
64
75
80
74
60
53
62
77
83
81
74
65
61
64
74
82
86
80
70
57
56
68
80
83
78
74
81
91
83
80
82
88
86
82
76
77
79
83
82
78
76
76
80
85
85
80
71
66
64
67
80
92
93
82
67
62
72
86
95
90
76
61
53
61
72
81
80
78
74
77
80
77
76
77
79
79
82
87
85
82
80
78
76
69
61
69
88
105
103
78
58
53
66
81
85
76
70
70
80
95
102
101
91
83
79
77
75
74
75
79
81
79
72
63
58
53
52
63
77
87
91
86
77
74
74
75
76
83
87
82
77
77
82
83
78
73
79
88
89
79
74
77
88
92
88
79
73
78
87
98
98
91
82
81
82
81
70
57
50
62
77
84
77
65
54
52
61
74
83
84
77
70
69
75
82
92
93
94
87
79
73
73
84
92
90
81
73
72
76
81
88
95
99
95
87
82
84
84
82
76
70
71
73
77
80
79
72
61
58
65
81
89
90
83
76
75
79
84
85
81
74
67
63
70
80
90
90
89
82
76
70
71
76
81
85
85
87
86
84
82
81
84
84
83
84
87
91
87
75
63
60
67
74
78
78
80
79
75
68
69
78
95
103
99
91
85
81
78
77
78
80
81
78
75
72
71
72
76
76
75
73
74
77
79
80
83
86
89
87
80
75
75
76
81
87
92
90
85
73
72
78
88
92
87
82
83
84
78
69
61
60
65
70
74
78
86
89
84
78
77
79
83
87
91
94
93
90
90
76
75
76
78
77
77
77
79
84
89
88
80
70
66
73
82
91
94
92
88
82
80
80
83
89
88
85
84
82
81
75
65
57
53
55
61
68
76
73
70
74
77
80
77
78
87
101
110
108
97
79
74
75
78
78
78
78
81
84
89
93
89
83
78
80
85
91
91
88
88
85
82
77
75
77
87
91
88
77
73
75
78
77
75
81
90
93
80
65
57
65
78
85
82
73
69
76
84
89
89
72
67
73
81
85
83
77
77
81
88
93
96
96
87
79
78
82
85
84
80
76
76
77
78
81
89
97
89
79
75
80
84
79
74
78
93
105
98
82
67
67
72
80
82
78
72
65
65
75
85
70
68
77
83
83
76
68
66
72
75
79
81
82
78
71
66
68
74
81
81
76
75
76
80
85
86
87
84
84
89
90
86
73
60
61
74
87
88
81
75
75
82
84
84
83
80
73
73
77
79
75
77
81
82
78
74
72
74
75
73
70
69
73
79
81
74
64
63
69
80
87
88
86
85
86
84
74
74
77
80
78
75
74
77
83
86
86
84
78
75
83
97
102
92
79
69
69
76
78
76
79
79
82
87
92
90
83
77
78
81
81
80
80
81
86
88
85
79
75
79
87
93
94
89
88
84
80
77
75
74
72
74
76
85
95
97
94
88
80
75
79
91
96
87
69
58
64
77
87
90
78
79
84
90
94
87
73
64
63
69
77
83
85
83
80
85
90
90
86
76
72
74
77
83
88
92
94
88
80
77
74
75
78
80
82
86
90
89
81
74
70
75
82
82
78
76
79
83
88
93
75
80
87
87
77
70
62
62
60
64
70
81
87
88
83
78
77
78
76
74
68
59
58
70
84
89
89
84
76
72
71
74
79
80
83
83
86
89
91
85
80
76
76
81
87
90
85
79
78
82
74
81
88
87
79
76
77
79
78
78
82
88
91
92
87
79
71
67
72
76
75
63
58
64
74
82
80
75
69
68
71
77
81
79
77
79
86
96
101
98
87
74
69
72
76
78
76
77
81
80
79
84
88
90
91
92
90
85
79
80
83
87
89
88
85
79
74
75
83
87
85
79
71
69
75
78
80
78
77
78
84
87
83
69
60
68
88
103
102
85
73
68
70
70
70
74
80
87
86
76
94
89
85
86
88
84
79
76
75
74
73
75
78
80
81
83
85
86
85
83
81
86
88
87
82
76
76
77
77
77
78
83
83
77
73
81
91
97
88
73
72
83
91
87
77
74
79
82
76
66
89
82
78
79
77
75
71
78
85
85
75
66
66
72
78
82
84
80
73
71
70
79
89
92
87
79
76
72
68
67
69
73
74
73
73
78
79
70
62
65
79
93
97
89
79
73
73
75
77
76
78
75
72
71
72
74
76
85
89
85
77
73
76
79
78
70
67
68
73
75
77
76
76
77
82
86
88
82
78
77
81
82
74
59
55
60
62
57
55
64
77
83
85
83
82
83
83
85
87
87
80
79
75
73
73
74
75
77
76
76
77
80
85
86
82
78
73
74
76
80
82
78
73
67
70
79
91
93
90
90
94
95
85
76
73
80
84
80
75
74
80
86
88
87
85
85
87
86
80
76
82
86
92
92
85
80
74
74
75
80
83
79
69
68
79
93
96
85
73
70
76
80
76
71
71
77
81
80
78
81
88
96
94
87
90
94
94
91
81
80
92
102
102
91
79
78
86
85
75
67
80
84
89
92
92
89
84
79
81
84
86
82
71
69
76
81
81
78
74
79
84
86
86
85
87
90
89
82
75
73
77
84
88
84
76
73
74
73
73
77
83
90
88
82
78
80
85
87
83
77
77
71
70
76
83
84
82
80
81
84
83
84
90
95
93
81
70
72
84
96
95
87
79
80
86
93
95
91
83
74
75
84
91
88
75
66
68
76
79
78
72
71
74
80
83
84
84
83
81
77
75
72
73
76
76
74
74
81
91
90
80
75
82
99
105
98
87
88
97
97
86
70
65
69
78
87
89
85
80
75
77
89
95
93
84
82
87
96
92
81
74
73
78
85
90
88
85
79
78
77
75
80
84
81
75
73
78
89
94
87
75
72
79
87
87
83
87
98
103
93
75
63
68
82
90
90
82
77
73
72
77
81
86
86
87
91
94
95
88
79
73
73
76
80
86
89
89
89
86
86
75
73
73
76
76
80
85
86
80
72
72
81
90
86
72
65
72
83
85
76
71
74
85
92
86
78
74
75
76
79
76
75
77
80
84
90
91
81
72
69
73
76
77
73
75
80
87
87
86
82
83
73
71
74
76
80
81
79
74
70
72
80
86
83
75
73
75
79
77
74
78
83
85
79
71
71
76
89
96
98
93
83
69
63
70
84
91
83
70
67
73
83
84
78
73
73
77
82
82
77
87
85
83
78
77
79
81
83
84
82
81
79
81
82
82
81
83
86
91
95
97
89
72
63
64
74
84
90
93
95
96
87
71
58
56
73
93
100
91
76
70
76
84
87
84
79
79
81
84
86
81
83
88
91
88
85
84
83
84
87
87
83
79
78
79
78
78
86
95
103
101
87
69
61
65
72
75
72
68
70
77
83
81
72
61
66
80
98
101
86
69
66
78
92
97
89
82
83
89
92
71
71
82
94
99
94
84
80
79
80
83
79
75
66
64
70
80
90
94
90
81
74
68
69
73
73
70
71
71
74
80
82
78
70
66
64
70
77
80
75
70
72
83
92
95
86
81
86
94
93
66
65
75
85
88
88
85
84
82
78
73
72
73
71
64
66
75
86
88
77
67
69
81
91
85
74
69
75
90
99
94
83
79
78
82
84
78
74
69
72
75
84
85
86
81
76
78
90
97
94
76
87
92
89
84
80
83
84
82
73
66
67
73
80
79
69
64
67
73
75
72
76
88
99
93
81
73
79
84
79
75
73
81
87
87
85
79
77
80
84
89
91
85
80
79
80
84
90
93
89
92
107
108
94
81
74
76
82
83
79
73
71
75
80
81
73
65
68
79
88
84
76
72
76
85
89
87
80
71
60
59
70
79
79
77
73
74
77
80
84
89
90
85
83
87
94
96
89
87
83
88
96
94
83
70
70
75
82
87
89
87
84
79
78
76
74
76
83
94
97
88
68
53
58
75
84
83
74
74
81
85
82
73
71
79
87
88
81
78
81
86
86
84
87
101
109
98
82
77
82
76
78
85
84
78
74
75
81
80
76
75
78
78
76
75
76
80
84
84
80
75
69
66
72
78
76
70
67
77
92
94
81
72
76
89
99
96
86
89
97
101
94
85
86
98
104
93
75
71
82
98
101
96
85
81
83
85
87
79
72
69
72
78
83
84
82
80
80
82
86
86
84
82
81
81
80
75
70
65
66
67
70
71
78
86
86
81
78
80
85
88
86
84
83
84
83
76
72
72
79
98
106
99
84
70
73
82
88
85
72
71
74
77
74
67
68
75
80
81
77
73
74
77
80
80
81
77
75
72
73
71
70
71
73
75
80
80
78
79
84
89
92
91
93
90
83
78
76
77
83
79
92
97
87
78
73
75
82
86
84
79
75
74
68
66
67
75
82
83
79
76
76
84
85
84
80
74
72
74
78
81
78
71
70
68
71
75
77
79
81
81
80
81
80
78
76
78
83
88
86
71
87
94
96
88
74
70
77
90
95
86
76
77
84
90
87
78
73
76
80
84
86
91
89
81
75
72
76
82
85
79
75
71
73
81
87
88
88
86
80
73
66
62
61
63
71
81
91
94
87
84
84
87
84
78
71
67
72
77
76
74
73
78
92
100
94
82
75
76
80
80
77
77
77
77
76
81
88
95
89
76
67
71
85
103
112
104
90
77
68
68
66
65
66
69
77
81
82
82
82
82
80
81
83
81
76
71
70
63
59
62
70
75
78
80
86
91
95
93
87
77
69
70
77
85
89
90
88
86
85
77
69
69
82
98
104
90
70
59
65
79
83
82
80
84
86
83
76
77
83
60
66
82
95
96
89
81
76
73
70
70
72
76
77
78
85
91
95
91
86
82
82
85
90
97
97
89
78
76
80
85
80
76
78
85
85
78
69
69
82
97
96
87
81
85
96
97
87
80
73
68
67
73
84
89
87
77
74
76
75
75
74
79
86
88
91
89
83
78
77
79
80
79
78
78
81
81
77
76
76
80
83
80
77
76
78
77
77
79
85
93
94
90
89
93
96
95
86
74
63
85
75
68
74
85
90
84
78
77
80
82
86
87
86
84
78
78
80
77
68
63
68
76
78
80
80
83
86
84
84
85
82
76
68
66
73
82
86
82
73
74
77
88
91
90
86
83
82
78
77
80
74
75
82
91
100
98
93
88
86
92
98
95
83
71
64
69
80
80
72
64
71
87
99
99
89
81
85
91
97
98
93
87
79
72
76
83
87
84
78
73
71
72
76
74
73
76
82
90
96
70
72
75
80
85
91
94
92
88
85
86
91
93
86
75
68
73
82
92
94
88
85
84
83
77
69
66
74
85
92
91
92
94
95
91
82
77
77
82
86
83
80
75
73
75
74
72
75
82
86
79
71
68
72
80
89
84
80
77
80
86
88
85
84
83
82
80
80
87
97
99
88
74
61
61
67
76
79
76
71
69
70
74
75
77
79
80
82
85
87
88
90
91
89
91
89
81
75
75
81
81
72
72
78
87
90
81
71
70
82
88
85
72
68
75
85
85
77
73
81
88
88
83
81
85
100
108
102
87
73
66
66
63
63
67
75
83
84
84
84
84
86
84
85
90
88
83
72
71
79
66
69
77
80
74
72
71
75
78
80
78
75
68
65
71
79
85
82
81
83
89
90
88
90
91
93
93
92
90
86
78
74
75
79
82
82
80
82
83
83
80
74
72
75
79
81
74
69
71
82
69
73
81
82
71
67
73
82
79
75
73
79
85
84
79
75
81
86
94
99
99
91
83
81
78
71
65
68
78
83
81
75
74
78
82
80
78
82
88
86
82
78
78
78
76
71
67
67
76
84
88
83
84
86
84
80
75
74
77
78
81
81
83
82
83
85
88
85
84
87
89
93
94
92
86
78
71
70
78
82
81
75
75
76
74
72
73
77
84
87
90
89
83
75
65
61
63
68
69
67
92
83
73
72
74
76
69
66
76
86
85
68
58
61
78
91
90
80
71
72
86
102
111
104
85
74
71
76
80
79
73
74
79
87
88
75
70
67
74
81
85
83
79
74
72
74
74
74
71
70
102
100
84
74
72
73
72
71
76
84
85
76
70
71
76
78
73
73
76
83
86
93
95
90
77
69
70
78
83
78
71
72
82
91
94
87
73
65
67
75
81
80
74
72
73
78
83
88
89
91
108
114
107
95
86
83
82
81
81
81
83
82
86
84
76
66
62
72
86
91
86
78
73
70
69
68
72
81
87
85
72
68
76
90
100
90
72
58
61
75
87
91
85
75
71
73
79
85
88
90
89
92
93
88
83
77
79
82
83
78
73
71
75
78
77
74
74
77
80
79
77
78
78
73
65
62
68
80
86
84
74
65
74
93
103
91
69
57
67
85
97
93
87
86
90
89
83
76
71
72
77
80
76
71
69
70
71
70
71
76
75
78
77
78
80
83
86
82
76
71
73
77
85
88
86
80
72
71
75
80
78
74
77
89
95
88
78
76
88
99
98
84
74
76
87
94
95
88
78
75
86
94
89
76
73
74
75
71
69
76
91
97
90
81
77
80
82
82
80
82
80
73
71
80
95
102
92
80
73
73
78
78
79
81
82
80
75
78
85
93
97
95
82
73
65
68
78
88
91
91
84
90
87
79
76
75
77
73
69
72
79
85
84
79
76
77
82
85
89
91
86
77
72
76
92
104
104
92
79
76
81
87
83
79
75
74
77
78
80
86
93
98
97
86
75
68
66
68
74
79
79
72
75
80
81
75
67
63
63
63
67
74
81
80
76
77
84
94
100
99
87
79
73
79
91
103
103
93
83
87
100
107
97
81
73
80
93
97
94
84
74
68
70
84
98
102
90
73
64
66
85
77
80
86
85
75
63
58
65
79
93
96
91
82
73
66
71
84
99
98
85
73
71
79
91
99
98
90
85
90
100
106
98
83
76
81
92
97
94
84
68
56
55
72
92
102
95
83
76
78
85
80
81
83
80
74
66
66
78
95
104
98
89
80
74
67
61
63
76
85
85
80
78
82
89
94
91
85
82
79
78
80
84
85
79
73
68
73
82
88
90
86
81
73
69
67
68
78
89
92
76
77
79
79
78
77
76
78
81
83
78
71
70
77
83
87
84
81
79
83
84
82
80
79
85
88
87
77
73
76
83
88
85
80
75
71
66
69
78
94
102
102
86
68
56
58
71
85
89
88
84
88
88
82
77
76
78
83
83
76
68
72
82
90
93
96
96
93
88
82
75
70
70
74
81
84
78
68
68
82
101
107
91
77
70
71
76
78
80
86
93
95
85
76
75
90
102
102
90
83
93
99
97
85
75
72
78
85
84
81
81
85
92
94
91
87
86
85
78
70
63
59
63
75
84
84
76
69
68
76
86
91
86
77
71
71
75
79
79
75
78
80
85
92
97
101
96
87
83
83
74
76
77
79
79
79
80
82
82
86
87
84
77
74
76
79
81
80
76
71
65
61
64
73
84
88
84
78
73
72
73
76
78
77
71
69
73
83
90
86
72
57
58
72
81
79
73
73
78
80
73
69
70
77
82
81
74
71
79
91
98
92
78
70
69
69
70
73
79
84
82
76
70
71
75
80
82
84
84
84
84
88
86
78
69
69
83
101
106
97
79
66
62
63
66
71
82
90
88
76
92
87
84
87
87
78
67
66
77
90
97
94
90
84
77
72
69
70
72
74
78
82
84
80
75
74
77
85
88
87
86
87
87
83
81
84
95
99
91
79
80
90
94
86
73
70
81
91
88
75
75
68
73
83
87
78
68
67
76
83
80
74
75
82
85
85
81
74
70
70
76
84
86
82
76
76
77
81
81
77
75
75
79
82
85
88
83
71
60
59
73
86
94
88
77
73
71
75
81
81
57
52
58
73
86
87
82
79
80
83
80
77
74
77
81
85
87
86
87
88
90
89
86
78
76
82
88
87
84
80
80
80
80
77
71
72
70
66
70
73
74
65
62
66
73
78
82
86
86
85
80
81
81
82
86
86
82
78
76
83
91
91
85
78
75
78
83
87
92
94
93
90
87
87
89
94
100
100
93
87
89
94
93
86
71
67
79
93
100
91
79
67
63
65
68
78
86
91
88
81
82
92
95
92
84
77
71
64
65
73
82
83
82
78
77
77
80
82
84
84
83
84
85
89
93
95
96
88
81
77
85
95
99
91
80
79
91
99
98
87
81
87
94
92
87
80
79
77
76
80
77
75
77
79
81
79
80
79
78
76
80
84
84
83
78
75
73
79
83
86
83
77
76
77
85
94
93
88
79
77
82
87
81
72
67
73
80
85
83
81
83
89
99
107
103
93
81
75
79
89
83
77
72
73
78
83
88
90
88
85
84
84
85
83
79
75
72
75
77
78
77
73
67
68
76
86
88
86
85
90
95
90
78
65
62
70
79
86
85
80
74
71
78
94
101
100
93
93
93
87
88
91
87
80
77
76
77
78
81
84
84
81
76
79
83
84
83
79
75
74
74
77
83
89
91
89
81
75
76
87
96
98
90
83
77
78
85
89
87
78
71
70
75
83
89
90
92
94
90
75
86
87
84
80
77
74
73
76
79
83
83
83
89
90
86
84
88
99
102
93
78
79
97
115
115
100
79
69
69
74
79
87
91
89
83
75
73
78
87
91
91
86
82
78
75
75
72
76
79
79
83
76
75
76
76
75
76
82
79
74
73
80
90
92
84
79
88
107
113
96
74
71
86
105
102
87
71
68
70
73
78
87
95
91
82
73
70
78
88
96
95
89
79
75
73
71
67
64
72
83
84
80
79
78
76
75
74
78
79
73
70
71
77
80
77
74
76
85
88
85
79
81
87
91
82
74
71
71
73
78
86
91
91
79
71
73
81
86
81
76
76
78
80
79
81
80
77
73
74
79
74
77
78
78
73
75
79
85
88
88
87
86
87
84
83
78
69
66
67
74
90
98
99
88
80
73
71
72
74
78
83
85
80
71
63
68
82
88
82
71
65
73
86
96
97
91
87
81
80
81
64
61
64
67
72
76
83
90
94
94
96
99
98
92
82
78
74
70
69
70
79
84
85
83
77
72
68
68
69
73
79
80
79
73
64
61
70
87
92
83
68
71
90
109
108
90
77
77
85
89
78
70
67
71
75
76
76
78
79
85
92
96
88
75
64
65
78
88
88
82
76
73
74
75
78
75
76
77
79
82
83
79
77
71
67
66
72
84
90
83
71
71
87
103
97
76
64
73
90
92
95
86
82
83
85
80
73
68
70
79
90
95
89
72
60
63
79
94
98
89
82
87
94
93
84
75
76
82
89
88
82
78
80
83
86
88
91
91
89
82
73
74
81
84
82
75
76
88
94
90
79
79
81
83
84
79
72
65
64
70
82
92
94
90
79
72
71
74
75
70
72
88
101
99
82
68
69
79
81
75
68
74
87
93
94
93
92
90
87
84
84
88
86
82
81
84
91
92
91
86
65
72
79
84
84
79
72
66
63
67
71
77
83
85
83
74
64
61
66
73
79
79
75
74
73
73
73
72
68
61
62
72
77
82
81
83
83
78
77
76
83
92
94
89
88
90
93
89
88
87
74
80
90
95
92
87
81
75
72
70
73
78
81
80
78
74
70
75
85
95
91
75
61
61
72
79
73
65
65
71
77
76
73
73
81
85
81
72
69
73
80
81
80
85
91
100
96
89
86
90
75
82
89
93
90
86
83
79
72
70
74
81
85
81
78
78
80
80
78
77
75
70
66
70
71
67
57
54
66
81
88
85
83
86
85
79
68
67
76
85
88
81
75
77
92
101
96
84
80
82
94
93
91
82
80
82
90
95
89
76
74
78
85
84
85
83
83
87
89
91
90
87
83
81
79
80
77
73
69
65
66
70
79
88
92
87
78
76
81
93
96
85
72
68
73
81
83
80
76
77
96
97
93
83
75
75
84
85
79
70
70
77
84
82
74
68
70
79
86
91
86
79
75
78
82
84
83
82
77
71
68
70
76
84
93
100
96
86
79
80
85
83
82
80
84
84
83
84
85
86
78
88
91
85
79
75
74
70
64
66
74
85
87
74
59
55
65
79
85
81
71
67
70
79
84
84
81
79
80
81
79
69
59
59
73
89
99
97
89
82
77
72
72
76
78
79
78
77
81
85
74
85
90
87
77
71
69
72
77
80
85
87
89
85
78
75
76
80
83
79
78
81
87
89
88
82
80
81
85
88
80
70
58
60
76
91
101
94
82
78
78
78
74
67
63
68
80
92
95
86
83
84
86
85
82
80
79
82
85
80
77
75
80
88
91
86
76
72
74
77
81
85
87
84
79
76
82
89
96
90
79
71
72
81
96
102
95
80
67
67
81
94
95
83
72
72
81
92
91
82
74
72
78
85
94
93
89
80
74
69
70
72
74
74
74
72
71
70
71
72
70
69
72
77
84
86
87
85
84
81
75
72
74
77
80
84
80
74
70
75
83
94
94
88
86
81
77
68
67
70
61
70
81
85
87
84
78
77
76
76
78
79
79
74
72
71
74
79
76
69
66
66
74
85
97
103
94
79
65
65
76
82
80
74
72
76
76
76
74
78
84
83
77
72
75
81
79
69
64
65
77
80
81
82
78
73
71
75
78
78
77
76
79
80
75
73
75
77
77
76
73
71
73
77
83
90
85
75
66
71
82
87
85
79
81
86
85
78
71
74
84
91
89
81
80
84
86
82
74
72
90
82
78
75
76
77
81
80
77
70
68
74
83
85
77
65
64
74
80
80
73
66
69
77
81
78
72
72
77
87
92
86
80
75
77
81
81
75
70
74
84
90
93
92
91
91
90
84
82
82
85
82
78
78
76
80
84
87
81
73
72
80
92
94
86
75
72
76
79
70
60
61
81
101
106
92
77
74
83
92
90
80
72
67
69
74
76
77
82
86
88
85
81
79
78
79
82
84
92
94
82
80
75
72
73
77
83
88
87
83
79
81
83
87
87
87
86
84
82
71
65
71
83
94
95
87
79
76
82
81
77
74
72
70
72
79
86
89
89
90
92
93
90
82
74
73
71
75
84
89
79
72
64
63
72
83
91
92
90
87
85
80
73
69
72
79
83
84
85
86
87
85
81
70
66
69
72
74
71
71
76
80
75
68
67
77
87
91
87
82
84
89
89
84
80
81
80
75
76
82
80
73
66
69
79
94
101
97
89
85
86
84
76
72
76
83
87
82
74
73
78
85
87
82
80
79
78
77
74
73
76
81
79
74
72
78
84
87
86
84
83
78
71
65
70
82
89
90
84
85
76
72
70
71
75
79
85
88
84
83
86
86
83
81
81
87
87
79
69
66
78
91
102
101
92
80
78
83
89
86
77
72
78
91
95
94
86
85
87
91
92
88
82
75
73
80
87
92
91
88
70
66
65
64
60
60
67
77
79
82
86
87
85
78
73
72
76
78
80
88
100
106
103
91
84
78
79
86
93
89
78
69
74
89
102
101
94
87
88
88
88
89
94
97
92
83
77
75
76
79
79
67
62
64
68
72
72
72
75
77
83
86
88
86
83
82
82
82
82
89
97
98
92
83
82
86
93
96
94
86
77
71
74
82
91
91
91
92
92
86
75
69
73
81
82
75
68
66
66
65
89
73
60
62
77
86
84
75
74
74
74
78
84
95
100
100
91
83
76
74
78
83
85
80
73
70
77
88
95
94
84
75
75
78
83
85
87
93
98
93
79
70
68
76
79
76
74
73
75
74
90
86
73
62
64
70
72
73
77
79
82
81
82
85
81
76
73
82
88
87
79
77
78
80
70
63
65
80
98
106
96
86
79
81
83
85
83
77
75
79
81
81
81
76
78
77
78
79
80
80
86
97
97
83
67
55
60
73
81
85
83
79
77
73
62
59
65
84
97
95
85
80
86
88
83
76
76
85
97
97
86
75
75
81
84
75
61
50
53
67
82
86
82
75
72
75
81
84
85
83
75
83
94
94
84
74
74
81
83
80
70
67
72
75
77
82
88
88
80
73
76
87
100
97
86
79
79
82
84
81
74
67
71
80
85
75
59
51
66
84
93
87
78
77
81
84
83
81
79
79
72
70
74
82
92
98
92
79
72
67
73
79
82
82
82
86
89
84
74
69
74
82
88
87
87
85
78
69
65
72
80
84
85
90
97
94
88
84
88
96
93
81
74
79
89
89
75
60
54
59
85
93
90
84
89
94
89
75
60
63
79
96
97
87
79
73
69
69
75
80
81
75
69
74
86
93
85
72
64
69
80
87
88
91
95
94
93
93
96
98
95
86
77
76
75
76
74
69
67
69
97
107
102
86
77
77
82
76
67
59
62
72
81
82
78
72
69
70
77
83
82
76
72
76
85
89
85
81
80
82
82
81
80
80
76
71
72
77
92
99
98
93
83
77
75
77
80
85
91
92
89
84
83
82
80
78
80
78
76
71
64
66
70
78
80
81
83
86
87
86
81
76
77
82
87
87
79
74
78
90
96
96
91
83
79
76
73
74
81
89
89
82
79
85
94
95
86
77
78
80
78
68
70
79
88
87
77
70
77
92
102
99
89
79
77
76
76
83
87
88
83
77
77
83
88
87
79
73
75
83
91
96
95
92
93
91
87
75
72
74
73
74
78
85
93
91
82
73
72
75
82
79
73
71
74
73
66
67
78
96
105
101
89
79
74
71
71
73
83
87
83
79
77
81
84
85
87
88
87
86
81
79
77
79
80
80
77
73
72
76
81
83
81
81
78
75
78
86
92
92
86
84
78
67
61
59
64
69
77
81
78
78
77
80
81
80
82
83
89
86
77
68
62
64
75
83
86
82
76
78
80
80
75
74
75
77
75
69
70
84
97
101
92
77
69
78
90
100
97
89
90
89
84
75
70
72
80
86
87
82
80
83
87
89
82
79
82
88
90
86
79
71
66
61
65
69
68
62
61
74
88
97
89
77
73
76
77
73
71
84
102
108
98
78
70
85
95
97
84
70
84
87
87
86
83
86
93
99
99
94
90
85
80
75
76
78
85
90
89
86
86
89
88
82
76
68
66
70
77
89
94
93
84
75
71
74
78
78
73
71
77
84
86
82
78
83
85
86
82
75
73
69
72
79
82
80
77
81
89
93
85
70
59
61
72
88
98
99
92
86
84
87
89
93
91
87
87
88
91
90
82
76
74
75
75
74
74
72
71
69
64
63
72
85
92
87
81
80
82
85
74
71
72
77
79
71
60
61
77
91
96
85
76
71
73
77
80
83
85
82
78
74
78
83
86
85
85
86
85
78
75
77
84
86
80
72
70
78
86
88
85
79
80
84
86
85
83
83
83
79
81
87
94
98
91
76
60
58
73
87
98
100
96
88
80
70
68
70
73
73
72
74
77
74
69
68
74
83
83
79
77
84
89
88
80
73
78
87
92
90
85
85
82
79
73
75
81
85
84
77
68
79
94
106
102
83
64
57
61
72
78
83
90
95
94
86
79
72
73
77
85
87
80
71
66
67
75
82
81
78
79
84
88
89
84
85
85
86
85
77
72
72
75
82
83
80
83
87
86
81
67
63
71
84
88
82
69
60
66
77
85
85
86
86
90
92
88
80
77
80
90
91
88
82
84
89
90
83
76
73
77
82
89
91
85
77
73
81
90
91
80
67
68
79
86
89
89
90
89
85
83
74
71
72
80
80
77
74
82
100
109
101
85
75
75
79
77
76
76
79
79
82
88
93
97
96
92
87
79
73
70
78
90
94
80
65
66
88
106
103
81
66
62
68
76
85
92
99
100
95
71
72
73
78
81
78
72
72
79
88
93
88
83
81
76
69
63
69
79
83
80
76
77
80
77
73
78
86
85
76
67
73
84
91
82
78
80
91
96
88
78
75
83
87
91
93
94
96
94
92
60
58
66
76
82
81
80
77
76
71
70
76
82
85
80
73
74
83
90
91
83
75
69
65
65
71
79
85
83
79
72
72
73
73
78
82
86
87
87
84
84
88
96
104
109
104
94
84
79
80
71
73
74
74
78
84
91
88
77
72
73
78
80
78
81
88
94
90
79
72
72
76
75
74
77
83
86
80
78
80
84
81
72
65
66
75
77
78
81
82
81
77
79
86
92
93
92
86
83
81
83
90
87
78
77
80
83
79
75
75
81
84
81
78
79
85
85
76
62
56
66
79
89
92
90
85
76
69
72
79
84
83
79
80
83
78
70
62
66
74
76
73
72
72
73
75
85
96
97
85
82
80
78
76
76
77
77
77
77
79
82
87
90
85
75
65
66
76
81
78
75
79
92
100
92
78
66
68
75
79
76
75
79
84
84
75
63
62
75
89
97
94
85
79
73
68
68
80
87
87
80
76
72
74
74
74
77
83
88
86
81
79
83
86
79
70
72
87
99
92
77
72
81
88
83
73
67
70
76
76
73
77
85
80
69
54
57
73
93
104
100
91
81
80
80
75
64
60
71
85
78
79
80
77
75
72
73
79
84
85
81
77
78
85
84
80
75
77
82
81
79
78
81
83
80
73
71
71
65
61
69
86
97
89
67
52
57
73
85
87
82
77
76
78
83
83
77
69
72
80
67
72
79
81
77
70
66
66
71
77
82
87
88
87
85
82
77
72
70
73
80
89
94
91
82
76
75
71
66
62
68
81
96
96
85
72
67
72
75
76
78
82
84
88
90
92
90
86
82
78
62
62
67
68
67
63
65
69
75
77
83
86
89
89
84
81
81
81
78
75
76
82
91
92
88
81
79
84
89
89
81
76
77
82
85
83
75
76
77
79
80
85
95
102
99
88
79
80
83
85
75
73
68
66
64
65
71
78
86
89
88
86
78
76
72
73
76
78
81
81
79
76
74
76
81
85
90
94
100
99
90
76
67
69
73
78
82
81
81
78
76
82
94
101
90
72
61
68
80
85
99
90
80
81
83
82
76
74
79
89
94
89
78
71
70
73
79
83
82
82
81
80
77
72
72
75
81
84
80
73
70
75
80
82
76
78
85
92
92
84
74
73
82
85
80
71
70
78
84
82
92
76
70
78
90
91
78
65
64
77
87
92
89
83
81
85
90
89
77
69
70
80
88
83
71
66
72
78
72
66
66
78
88
87
76
72
83
93
95
85
74
71
77
81
84
84
85
89
88
84
64
56
61
78
92
94
84
73
62
65
72
79
81
80
81
85
89
87
78
68
65
69
76
82
84
85
86
85
85
86
83
79
75
68
65
70
81
88
87
81
75
75
81
85
86
82
79
81
87
94
71
75
89
100
104
101
90
78
72
69
72
76
78
77
78
83
88
87
84
80
77
68
68
75
88
97
92
83
82
82
77
71
66
69
76
80
81
80
79
79
78
78
73
72
70
73
79
85
86
85
94
99
103
100
90
82
81
77
74
77
83
88
91
90
85
82
78
74
73
75
78
74
73
72
77
82
80
77
74
70
68
71
79
90
88
79
71
73
75
76
71
64
57
56
64
74
85
88
90
86
78
78
82
84
79
79
82
84
77
72
75
83
89
90
85
82
83
84
88
90
88
87
87
85
84
84
86
85
85
83
83
82
81
78
73
66
61
65
78
91
93
85
75
75
83
86
85
85
85
80
79
77
73
71
71
72
75
76
71
64
67
74
86
93
97
91
82
82
92
104
107
101
94
92
91
87
84
84
88
91
92
90
88
89
91
90
84
75
68
68
76
82
83
84
84
83
81
82
85
85
80
76
69
69
69
73
75
71
62
60
71
82
85
79
72
68
75
82
93
100
94
87
83
85
87
84
80
78
83
91
94
90
83
86
96
103
101
92
83
82
82
84
83
83
81
80
79
81
84
84
81
77
76
74
74
76
79
76
74
70
75
79
76
64
53
57
74
89
94
90
83
79
78
76
76
78
78
79
82
89
87
79
71
72
84
93
92
88
85
92
99
97
87
78
73
76
86
97
96
86
79
76
77
80
84
85
88
87
85
79
75
75
73
68
62
63
72
84
92
91
86
82
75
72
68
67
72
82
88
90
87
82
73
72
74
77
78
77
78
84
94
97
96
92
91
88
89
93
92
86
76
75
78
82
88
90
88
85
83
83
84
83
82
77
73
66
65
71
80
89
85
78
72
72
73
75
76
79
82
83
84
86
84
77
70
66
71
77
81
83
82
84
89
97
101
92
78
67
69
79
90
92
89
82
78
75
76
80
82
87
89
87
84
78
72
67
67
71
74
76
79
78
78
81
86
90
86
77
66
66
77
88
89
81
69
69
70
77
82
80
78
77
76
73
72
69
65
64
66
71
99
98
92
79
73
72
76
81
81
77
75
77
80
78
70
68
69
73
74
74
78
85
88
86
86
87
83
76
68
71
81
88
85
80
79
83
82
77
73
75
82
87
80
70
64
68
76
76
77
78
86
83
81
75
74
75
85
88
81
69
63
67
79
84
79
72
72
78
85
90
89
82
76
75
76
72
67
68
76
90
96
89
80
78
83
89
85
75
70
74
84
88
85
82
84
86
83
75
73
78
75
81
83
79
72
67
71
76
75
69
64
68
77
88
90
86
82
82
87
85
79
67
66
74
78
78
72
70
79
88
88
83
76
73
74
78
79
76
74
77
79
78
77
76
80
84
82
76
77
82
78
83
86
80
69
59
57
60
68
71
70
70
73
77
81
84
81
74
67
61
60
68
81
89
91
88
85
84
82
80
77
75
74
70
71
77
83
87
84
78
78
77
74
70
70
77
83
88
94
95
77
75
71
67
63
66
76
83
85
78
74
73
75
74
72
75
76
72
67
62
66
80
89
89
82
73
72
75
79
83
89
93
92
83
76
80
86
88
82
75
74
76
75
68
67
77
82
85
86
86
77
74
69
64
65
74
93
102
96
81
76
78
84
84
80
78
80
80
79
74
75
79
83
81
75
65
59
63
74
85
92
99
100
98
90
82
77
75
74
72
73
75
73
70
70
77
81
83
77
72
81
78
78
80
80
86
93
93
88
82
84
85
88
86
87
85
83
79
74
71
77
83
88
89
83
73
70
76
86
88
81
77
77
84
88
83
78
76
79
85
86
87
87
86
85
82
82
84
84
83
75
67
65
72
79
80
80
77
77
82
86
84
80
75
77
82
79
71
64
68
81
95
98
90
83
79
80
86
90
88
80
71
64
68
76
81
83
88
92
90
88
89
92
97
96
89
83
79
81
84
71
65
60
60
66
69
71
72
74
77
75
73
72
72
75
80
80
73
67
70
80
85
81
75
72
77
81
82
80
81
86
84
79
77
77
77
80
88
91
88
75
68
73
84
91
87
80
79
81
81
81
79
75
76
81
84
83
78
76
73
70
71
78
86
87
87
87
86
85
80
79
79
76
69
64
64
73
79
83
87
90
88
84
81
78
73
75
78
85
84
77
71
72
81
81
77
78
88
95
96
74
78
76
76
80
83
84
83
80
74
69
73
81
88
86
79
80
89
98
95
85
79
82
82
77
71
70
76
82
82
77
74
75
79
80
80
76
70
69
71
77
81
84
83
81
78
76
84
90
95
64
68
70
64
58
55
64
74
79
71
64
64
73
82
80
73
71
79
84
81
77
78
91
100
99
88
79
72
70
69
67
70
74
78
80
82
82
79
76
76
79
81
81
80
78
76
73
76
81
85
68
69
74
74
68
66
70
77
81
70
63
64
73
79
82
83
86
79
65
58
62
78
93
103
99
95
88
80
73
73
77
77
74
77
80
83
88
92
98
97
91
82
78
78
74
68
61
65
76
86
72
69
74
83
96
100
97
87
80
76
79
83
83
79
81
87
92
87
75
70
75
82
84
82
85
90
93
87
78
77
79
76
73
75
85
94
95
93
86
81
77
73
75
80
82
72
58
49
51
66
73
73
77
82
92
96
91
76
66
67
77
88
90
84
81
78
80
83
86
89
91
86
78
72
74
83
87
87
85
82
80
78
74
76
86
92
91
83
72
61
57
63
72
82
90
89
79
69
63
65
78
81
79
78
75
74
78
76
74
69
69
74
81
85
84
80
76
75
78
81
79
76
76
78
75
69
67
79
94
100
93
83
79
83
85
82
75
74
72
70
65
64
69
79
84
88
90
92
91
88
79
76
74
76
79
81
84
85
88
86
82
77
77
80
83
83
80
75
73
73
73
73
77
84
83
70
57
59
75
89
91
85
83
93
97
90
73
64
70
78
84
85
82
82
81
79
75
77
80
87
77
69
68
72
85
92
90
84
78
80
81
76
72
75
79
82
76
68
70
76
84
88
86
85
82
73
62
59
65
74
79
78
78
84
93
92
83
74
70
75
84
90
92
88
84
77
72
70
70
73
87
80
66
62
72
82
88
84
77
70
64
61
67
75
81
79
75
70
71
77
84
88
89
84
77
73
77
84
89
90
84
78
70
69
74
84
92
89
80
72
66
68
75
81
82
80
80
79
79
77
91
81
68
62
68
76
80
81
80
79
76
76
80
82
79
74
75
77
83
78
75
72
73
75
79
83
89
90
86
79
78
78
79
80
88
95
93
85
67
64
66
74
79
80
80
80
80
83
84
83
76
70
69
73
85
93
89
80
77
81
92
96
89
74
63
61
69
74
74
75
76
79
80
78
78
81
85
84
75
69
71
79
84
88
90
94
90
74
63
67
85
100
97
81
69
65
71
80
81
81
63
65
72
85
96
94
85
79
78
83
87
84
75
63
64
70
77
75
70
71
85
104
107
94
76
66
71
84
91
91
84
77
74
73
76
85
90
84
74
76
87
101
101
83
64
62
69
76
80
78
70
68
74
87
85
77
70
74
82
85
84
76
74
79
87
90
90
89
84
82
87
97
105
96
81
69
71
83
94
93
82
73
69
77
88
95
92
81
72
74
87
100
105
103
91
80
71
70
75
78
75
72
73
77
78
73
69
71
79
83
81
81
87
91
92
88
86
85
83
79
75
78
88
92
87
79
75
79
81
79
76
76
82
90
93
88
75
67
68
79
90
99
105
107
98
83
71
64
71
79
71
79
84
84
82
77
71
71
74
76
78
81
85
86
83
78
78
78
75
69
67
73
82
89
86
80
79
84
85
81
78
81
86
83
75
67
68
79
87
90
82
77
77
81
83
80
75
72
73
79
75
86
95
94
83
75
70
70
71
70
74
80
88
87
80
73
71
73
74
74
73
73
76
79
80
81
81
82
83
84
88
87
88
82
75
75
87
105
111
101
79
63
60
72
83
90
91
90
84
83
83
79
79
80
79
77
74
71
69
73
77
79
83
78
75
71
70
68
70
75
75
70
64
68
80
86
80
70
66
73
85
92
96
94
89
83
86
97
108
105
92
79
77
80
86
88
89
90
85
83
72
60
57
66
77
81
78
76
80
86
85
75
66
67
76
81
74
66
63
66
70
69
68
72
76
75
74
74
76
76
72
75
85
93
87
71
62
72
89
98
94
86
83
83
79
78
78
82
83
77
64
57
59
73
83
82
76
75
82
93
89
75
69
76
86
83
75
70
75
77
79
80
82
80
68
57
59
77
88
80
65
61
74
90
90
79
68
68
76
84
84
85
84
78
78
83
93
94
84
72
70
68
72
80
85
83
76
73
77
86
89
80
71
68
71
73
78
84
90
87
82
82
87
85
77
67
66
76
80
78
71
72
83
89
92
94
88
84
79
81
81
81
79
75
80
89
96
92
80
68
73
81
82
81
82
84
82
78
77
81
87
86
74
65
70
84
94
91
81
72
74
78
84
86
87
87
85
80
75
78
82
85
85
87
88
85
85
83
81
81
78
74
69
71
70
73
73
71
68
69
63
71
77
78
82
86
87
83
78
78
81
84
81
82
89
97
96
83
68
63
71
78
81
78
74
74
75
79
81
80
76
70
70
79
85
82
71
64
69
77
80
76
72
71
71
67
66
70
76
79
61
58
64
75
82
89
91
89
84
77
70
71
76
82
80
74
72
74
75
73
74
79
80
74
61
54
62
75
84
80
68
58
61
75
84
81
71
66
69
75
79
81
82
83
84
85
85
87
90
87
74
72
71
75
80
86
91
92
90
86
79
74
74
75
75
68
64
74
82
84
80
78
76
70
69
70
80
94
93
81
69
68
74
76
74
76
79
82
80
74
68
70
78
85
90
89
87
84
84
85
76
76
74
73
76
78
79
79
79
82
80
77
76
84
86
83
74
71
73
77
74
70
65
66
70
81
94
98
93
82
77
86
95
87
73
64
67
76
80
77
70
72
78
80
77
78
76
74
76
81
76
73
74
77
75
71
66
62
64
66
65
68
68
73
78
80
77
79
78
76
72
68
64
63
63
66
73
78
81
76
76
81
88
90
84
70
65
66
73
80
88
88
83
75
75
80
84
84
80
79
79
82
86
83
74
68
65
73
75
72
64
57
57
63
67
72
78
88
92
90
81
73
72
71
69
66
66
74
84
86
79
68
66
74
87
94
86
79
75
80
85
86
80
74
75
83
89
88
82
79
73
79
81
77
73
72
77
86
91
87
70
61
65
79
89
86
77
74
78
82
82
76
73
74
81
83
81
81
88
96
92
80
70
71
83
95
94
87
75
73
78
84
86
80
74
72
72
70
70
76
72
71
72
78
83
79
75
73
80
83
77
66
68
79
89
89
78
68
68
75
79
78
74
72
76
81
82
78
73
73
80
88
89
84
78
73
75
78
81
80
80
85
92
91
81
70
66
67
68
62
93
84
77
80
85
82
75
70
74
81
84
81
73
72
74
80
84
80
76
72
73
76
75
74
73
72
75
74
68
69
77
86
89
83
65
57
65
80
91
87
77
71
78
84
87
83
78
76
73
66
91
83
79
79
79
81
82
79
76
79
83
84
82
73
71
78
88
92
84
73
65
67
73
82
86
87
85
81
84
90
92
85
75
67
63
65
76
84
91
84
70
60
64
75
80
77
75
78
78
79
73
75
78
81
79
79
79
76
76
78
83
84
79
70
68
77
88
90
82
75
70
70
75
85
96
101
99
90
86
86
80
73
70
71
77
78
79
82
82
82
82
81
78
75
68
67
75
81
81
72
84
87
90
85
76
69
72
74
75
80
84
84
79
70
68
73
77
74
74
79
89
92
89
85
86
95
101
97
84
70
64
65
70
78
83
81
83
84
82
82
85
91
90
79
72
74
85
89
85
72
72
69
74
77
75
73
75
78
75
73
75
79
80
83
81
80
76
73
73
74
77
82
86
87
84
81
80
84
85
90
90
89
84
77
71
71
73
77
86
90
88
84
84
91
96
88
79
73
75
77
75
67
65
64
65
68
72
75
73
72
70
69
76
85
96
96
85
77
75
77
81
82
81
80
77
75
73
77
84
90
91
87
79
77
72
67
64
67
73
77
81
82
83
85
85
83
80
80
81
78
76
64
53
52
60
70
74
72
72
73
72
72
72
74
77
80
79
78
79
85
84
81
77
75
76
79
77
78
82
89
92
90
90
92
90
78
61
50
53
68
81
85
81
75
70
69
77
85
94
89
78
73
72
75
78
80
85
84
79
75
73
71
68
62
58
63
74
81
82
83
82
78
73
70
75
82
86
84
83
88
92
94
93
95
96
89
70
59
63
80
89
85
77
74
76
78
78
84
89
87
78
83
90
91
87
84
85
87
85
80
78
79
81
73
66
65
74
82
86
83
81
76
72
71
77
85
90
88
85
86
87
85
84
84
85
84
76
74
82
88
84
67
61
78
98
104
90
78
74
83
75
76
80
81
82
82
79
80
82
81
81
82
83
84
80
76
74
80
90
98
97
86
75
73
77
83
87
86
87
86
84
85
86
86
83
76
71
74
81
82
73
62
64
84
104
107
90
75
72
83
76
76
74
76
83
85
86
82
79
74
68
67
70
75
75
74
75
79
86
92
93
87
83
76
73
72
78
84
86
86
84
88
93
92
82
70
67
74
82
84
82
84
89
92
89
85
81
80
79
78
89
83
75
72
75
82
86
84
77
69
67
72
78
76
71
72
77
78
75
71
76
85
88
83
73
69
77
83
88
85
80
78
81
85
84
80
75
79
85
93
97
100
98
90
82
78
81
82
80
76
86
82
80
75
73
74
81
84
81
77
79
84
88
83
78
76
78
78
76
78
85
87
79
72
71
75
78
79
78
79
78
73
70
76
82
86
81
79
79
86
86
87
85
85
85
84
77
74
75
81
71
80
90
91
83
74
71
74
78
81
82
81
78
76
77
80
80
81
87
98
103
88
68
58
67
79
83
76
71
75
82
87
86
80
79
78
80
77
72
70
68
68
71
76
82
82
76
73
79
88
73
82
92
95
88
76
69
67
70
77
81
80
78
76
76
77
78
79
83
86
85
85
79
76
78
85
87
87
83
82
86
98
102
95
82
78
79
78
74
70
73
76
77
73
71
77
82
89
95
96
78
80
83
80
72
72
77
83
81
75
70
78
89
94
89
80
75
70
66
65
70
84
95
96
87
77
79
87
94
91
85
90
103
105
98
84
78
79
82
85
91
94
91
80
72
77
83
87
87
84
75
77
81
71
55
51
67
86
87
75
69
76
90
96
86
72
66
67
71
74
78
82
84
89
86
81
80
86
86
83
75
77
86
95
90
81
75
78
84
83
83
85
90
92
89
83
78
68
61
61
76
81
82
77
66
61
64
66
65
66
72
82
87
84
74
70
69
77
82
82
78
74
72
77
83
88
89
88
85
82
77
75
75
73
71
69
73
78
81
80
75
75
83
92
94
85
77
69
67
70
83
79
77
75
79
81
74
64
59
63
73
81
81
80
77
81
81
79
75
73
73
74
74
72
73
76
77
78
78
84
88
86
76
69
70
74
76
77
77
81
83
81
81
80
79
78
79
84
90
91
76
77
75
72
71
71
71
73
74
73
73
73
75
76
78
81
79
74
67
70
77
82
77
67
63
65
62
59
64
76
91
93
85
76
76
76
77
75
77
83
84
80
76
75
73
74
82
90
94
87
62
73
79
78
72
68
68
73
76
74
72
72
73
74
72
73
74
77
79
80
84
88
84
75
70
70
73
72
69
72
79
85
86
84
78
71
65
69
77
85
85
81
75
74
72
75
82
90
91
87
60
72
78
84
85
84
85
85
79
70
61
62
71
78
78
72
72
77
83
86
87
86
86
84
81
84
85
83
73
67
62
67
76
84
85
81
76
75
77
83
82
80
76
77
81
80
79
78
84
87
64
74
77
77
78
83
91
92
81
64
50
52
69
85
89
78
66
62
71
78
77
77
83
87
89
84
77
70
71
72
74
77
78
82
88
93
96
95
90
84
78
78
81
89
92
84
73
67
75
87
73
75
77
73
68
70
81
88
83
73
67
67
77
85
87
81
69
60
59
62
67
73
80
85
87
84
76
71
75
85
94
96
88
81
79
85
92
95
92
88
81
81
84
87
81
73
70
70
76
84
73
74
75
77
77
76
82
85
86
88
89
86
86
83
82
83
83
76
70
70
75
80
78
73
77
85
90
89
86
83
81
81
81
80
80
83
82
79
74
76
79
82
83
77
71
69
71
72
74
76
72
65
66
74
78
80
78
75
74
76
80
86
87
85
84
85
86
85
84
84
87
85
78
73
73
78
90
96
95
86
80
78
79
81
84
89
91
82
74
71
73
81
83
85
85
80
73
68
66
69
64
56
57
65
71
71
71
70
74
76
75
76
79
82
83
82
82
84
84
80
75
71
74
78
76
70
70
82
96
101
95
86
80
79
83
84
87
83
76
71
68
70
78
87
90
84
74
67
67
75
67
67
67
68
72
70
70
72
76
81
81
79
77
78
80
78
76
74
75
80
78
74
75
77
76
67
62
66
78
88
87
81
78
80
82
81
75
74
74
73
72
72
73
76
79
81
80
79
76
75
84
82
79
76
78
81
84
80
76
71
71
70
74
76
80
79
73
63
65
77
91
92
87
78
74
67
64
62
67
72
76
76
76
77
80
79
78
79
83
86
86
83
78
74
75
79
84
84
76
72
86
80
70
66
75
82
88
91
83
70
58
53
62
75
84
86
78
70
62
62
74
87
92
87
76
67
68
73
79
81
84
84
80
75
69
75
86
96
98
89
81
73
75
82
85
83
76
73
74
75
83
70
60
61
71
80
82
80
79
78
77
72
73
74
78
79
80
76
69
64
66
74
89
91
84
81
80
85
85
80
78
81
82
81
79
82
89
96
97
87
76
69
75
84
87
81
70
63
71
81
78
69
60
65
79
87
81
65
60
71
86
87
75
65
67
76
80
77
70
72
83
94
97
91
85
87
93
96
88
76
72
75
79
81
81
83
89
92
87
83
84
87
89
81
73
68
69
73
81
84
77
74
76
80
82
81
72
64
63
72
80
79
73
66
68
74
76
66
59
65
83
98
100
92
80
78
87
95
94
88
82
77
75
71
73
80
88
89
85
81
87
95
93
79
67
65
70
76
81
84
79
77
84
83
79
68
64
71
77
78
77
78
82
81
76
68
64
63
63
66
69
77
83
82
75
70
73
81
90
88
83
80
79
78
81
87
89
82
75
77
86
95
98
90
81
77
70
66
70
76
76
69
68
72
76
79
78
78
74
71
70
75
84
88
85
79
74
76
76
76
74
75
78
77
76
74
74
78
79
80
79
80
83
87
89
88
81
69
68
76
87
98
102
99
93
80
67
57
65
77
64
62
58
62
74
86
87
84
77
71
68
70
74
76
81
84
85
80
76
75
77
84
90
92
94
93
92
88
86
82
79
78
78
77
73
70
72
74
79
86
86
86
83
85
87
82
72
65
68
80
75
76
74
66
63
73
85
90
88
80
76
80
84
78
74
74
80
82
79
76
78
80
83
92
97
101
96
90
85
83
83
82
78
73
70
71
78
91
99
94
85
67
66
70
78
80
79
73
70
83
85
83
79
72
70
75
86
91
84
75
72
79
81
75
66
66
76
84
90
89
80
66
56
58
71
85
86
81
77
80
83
82
81
82
85
85
86
89
91
92
88
80
78
77
74
68
68
69
68
76
69
66
70
80
88
92
85
76
68
66
63
61
61
65
74
79
78
76
77
81
80
69
59
54
60
72
79
82
81
81
76
74
74
82
87
83
73
67
69
82
93
99
93
83
70
63
60
61
65
66
67
67
71
80
88
85
74
64
66
75
81
74
69
76
90
94
81
69
64
70
79
87
92
94
88
79
76
83
88
85
78
73
75
81
82
78
69
65
66
78
90
97
89
75
62
62
71
78
78
70
88
86
76
71
72
73
72
71
77
92
102
94
79
72
75
81
81
82
80
78
79
87
101
110
105
88
74
71
75
80
84
88
91
89
84
82
80
79
77
77
81
86
83
73
64
65
80
88
87
79
103
96
84
77
75
75
76
76
83
94
100
89
69
57
59
69
81
88
90
86
78
77
80
86
88
83
75
70
74
80
86
87
86
85
85
87
89
90
87
82
82
85
84
81
70
65
63
68
72
79
84
75
76
82
86
83
77
77
79
82
78
70
66
69
78
84
84
80
78
73
72
73
71
70
70
73
77
83
86
86
80
71
66
68
74
80
83
86
91
87
83
80
83
84
80
67
58
59
69
78
63
59
68
80
86
85
81
79
77
73
65
61
67
79
87
87
82
75
69
67
71
79
83
78
71
72
79
85
84
78
72
69
69
69
68
72
79
84
80
73
65
63
71
83
87
86
82
80
78
73
77
79
78
79
85
87
85
79
75
74
75
74
74
78
78
76
72
71
76
77
79
81
81
78
79
87
94
92
84
76
74
81
85
84
85
90
93
86
72
55
54
65
78
86
88
91
95
93
83
72
85
84
78
76
79
82
80
75
69
70
75
78
79
82
82
76
72
70
74
76
73
68
66
71
77
87
92
92
88
87
88
91
91
87
87
93
93
83
71
63
69
83
91
87
83
81
86
86
80
77
81
77
77
76
75
73
74
76
76
74
71
67
69
73
77
77
76
76
77
74
70
67
69
74
78
75
76
77
83
86
86
83
79
75
76
79
78
79
76
79
81
80
75
71
72
80
83
81
78
78
81
86
87
83
75
72
78
92
95
87
73
65
66
71
75
74
74
79
81
82
82
80
81
85
83
76
69
62
67
76
80
79
73
73
78
89
94
92
88
84
79
68
56
50
62
79
87
86
78
76
77
84
83
78
73
74
81
89
94
87
77
74
83
92
93
85
74
69
75
80
82
79
80
83
86
83
71
60
63
75
89
93
89
85
88
97
98
94
84
81
81
80
73
64
65
77
82
76
73
75
69
70
72
75
71
68
67
72
77
83
80
79
83
88
91
83
69
62
65
72
77
80
80
82
86
85
77
68
65
73
83
91
91
87
84
81
76
74
71
78
85
96
95
88
83
81
78
73
70
72
83
86
85
78
68
61
65
74
80
85
84
81
77
74
75
74
71
68
68
72
77
81
81
80
82
81
79
72
71
73
78
84
83
82
81
74
73
76
83
87
85
81
79
85
87
84
81
76
70
59
93
97
91
78
65
61
70
76
83
83
83
83
81
77
76
79
80
78
73
74
78
81
80
78
77
76
74
73
76
81
85
85
83
84
83
81
80
88
97
94
77
59
55
66
75
79
77
77
74
69
74
74
73
71
65
64
71
75
75
76
81
82
77
73
70
75
80
78
75
74
80
85
85
80
76
75
78
79
79
81
83
86
87
87
84
77
76
79
84
85
80
75
74
74
74
69
73
80
84
81
64
66
74
75
74
71
75
77
78
82
83
81
68
56
54
68
80
83
78
77
85
90
89
82
79
83
88
88
83
83
86
89
85
75
70
73
78
78
76
78
87
103
109
100
88
80
83
85
82
69
81
73
70
70
73
78
83
86
85
83
80
75
72
75
78
82
81
76
75
77
84
89
94
95
89
85
83
81
81
82
89
93
95
92
88
83
86
91
92
88
80
73
74
83
87
85
78
74
76
81
84
80
76
75
76
77
74
72
73
80
83
84
79
75
78
82
85
79
70
63
63
70
75
77
75
74
75
79
78
73
69
69
75
77
71
64
64
76
89
93
84
73
69
74
79
84
84
83
83
81
79
77
74
75
74
69
64
62
72
83
84
80
73
72
75
77
75
71
67
65
68
67
69
70
73
77
83
83
81
75
71
70
75
81
83
75
63
58
60
71
79
82
78
75
73
74
79
83
84
81
77
79
87
88
84
78
80
83
88
88
81
72
69
72
77
76
73
68
63
64
71
75
74
75
83
93
94
88
84
86
92
95
95
98
100
96
77
60
54
65
74
75
75
80
86
83
77
68
68
77
80
92
101
99
89
83
87
96
97
89
82
81
84
87
86
85
80
71
62
63
72
79
82
84
92
97
95
84
74
77
84
88
90
95
95
91
78
69
77
84
82
63
54
69
91
101
88
72
67
78
74
78
79
77
74
75
78
81
84
82
80
80
84
88
89
83
78
72
74
78
83
84
80
80
81
85
80
76
73
72
71
72
75
81
82
77
68
70
80
87
82
65
55
63
82
94
90
82
77
82
63
59
54
59
71
78
79
74
74
71
68
68
71
75
79
78
78
76
78
78
74
71
70
69
66
67
73
81
89
88
80
75
79
84
81
70
65
71
81
86
82
82
83
85
86
85
87
86
85
81
75
73
69
70
76
85
87
81
71
68
70
77
83
78
73
74
81
88
80
68
61
65
72
73
67
66
74
86
94
87
77
75
83
98
96
79
68
74
87
96
94
96
97
96
88
79
80
85
92
89
84
87
88
81
75
74
76
73
69
67
78
89
90
82
73
72
78
79
75
75
84
86
81
74
75
83
90
87
78
69
65
70
82
95
96
85
77
79
88
96
95
91
91
92
83
71
65
76
91
99
76
79
81
80
74
75
73
71
71
79
86
87
81
75
70
71
70
70
78
94
103
93
72
63
76
96
98
81
64
61
76
87
92
86
82
81
83
82
78
77
80
86
90
92
84
71
63
71
87
99
77
76
75
81
86
93
93
87
83
84
86
84
79
74
73
74
75
80
87
91
88
79
68
70
81
85
81
73
68
72
86
100
105
95
85
82
84
83
75
72
80
93
97
91
82
77
81
88
94
93
79
78
83
85
86
88
90
91
87
78
71
74
81
91
90
83
77
77
75
70
70
77
84
90
84
76
75
82
86
82
75
78
92
97
94
82
84
87
89
88
91
96
97
91
82
80
86
91
89
80
70
78
84
78
62
51
59
75
80
75
68
73
85
93
89
80
73
70
69
72
79
86
91
91
85
83
86
89
86
73
61
62
73
86
85
81
84
95
101
95
84
79
81
85
84
83
79
71
65
65
69
76
74
63
47
44
51
58
60
60
67
81
88
83
68
65
70
80
84
83
82
84
83
85
84
88
90
86
78
70
70
76
82
88
85
84
84
84
82
83
78
73
74
78
83
85
81
75
71
72
79
82
75
66
65
73
73
65
54
51
64
81
90
83
73
66
73
83
88
86
81
80
79
78
80
81
81
80
77
80
86
89
87
88
92
94
89
75
64
70
82
87
82
77
73
79
87
95
94
86
74
78
78
77
77
77
76
75
73
70
74
83
90
93
85
76
71
72
75
78
79
78
76
74
77
83
82
79
78
80
85
83
74
71
79
91
92
84
72
70
80
85
85
77
70
73
80
88
88
77
59
64
70
71
69
64
64
69
78
83
87
89
87
81
74
68
66
65
64
68
72
76
76
76
78
85
91
88
80
74
71
70
71
68
68
73
77
80
81
81
81
80
75
72
71
73
79
79
72
65
61
68
70
69
67
67
70
75
78
80
81
81
75
71
69
67
68
71
73
74
75
78
78
78
78
84
88
91
87
79
73
72
75
78
81
79
76
78
87
97
93
81
68
68
77
87
87
79
70
65
75
85
87
80
77
82
92
92
85
77
71
69
72
80
86
84
78
79
86
91
88
79
77
76
82
81
77
79
87
94
91
83
78
78
83
85
82
80
82
84
85
81
77
80
87
90
86
78
76
77
74
85
87
81
78
80
87
90
84
76
73
72
81
89
92
85
74
70
78
87
84
75
70
75
82
82
75
73
83
93
97
94
83
78
74
70
66
63
58
60
69
81
87
84
79
78
86
90
87
83
71
70
72
73
72
71
75
76
76
76
78
84
86
84
80
72
63
60
67
74
79
76
70
71
77
83
87
86
82
82
86
93
96
90
76
67
64
66
70
77
85
90
84
71
66
75
93
101
91
79
74
68
67
72
74
73
71
68
69
74
80
85
84
81
76
71
70
73
75
75
76
75
72
75
81
85
92
89
82
77
81
90
97
94
84
83
88
96
102
105
104
96
82
72
69
73
76
77
78
81
73
69
68
74
77
74
66
61
66
72
78
78
79
79
78
78
79
80
79
73
67
66
70
77
81
81
81
82
81
81
81
83
79
74
72
80
91
99
98
93
86
81
80
82
82
80
70
63
70
86
75
78
77
75
71
65
60
58
64
71
71
74
76
79
79
77
73
71
74
79
80
78
74
71
69
67
72
79
81
85
83
75
67
62
62
68
76
83
83
78
75
74
74
75
79
84
88
83
75
74
80
81
81
79
72
65
64
70
74
74
75
76
81
82
81
79
73
71
72
81
92
94
87
75
71
69
71
73
76
81
84
85
78
75
76
77
79
82
84
88
90
90
81
75
73
79
86
86
77
73
67
70
77
82
80
72
68
74
81
84
83
79
82
82
82
83
81
77
66
59
63
76
88
90
84
71
68
67
72
79
84
86
90
87
85
84
83
82
85
89
93
94
95
92
89
81
73
71
76
84
69
70
73
75
76
69
61
60
65
75
82
80
74
74
81
84
84
79
67
57
58
73
87
91
82
74
71
74
76
77
75
77
78
79
74
72
77
85
92
91
86
80
84
95
101
91
73
65
70
79
92
89
75
66
66
67
65
58
56
63
74
73
69
73
85
99
99
92
86
91
96
97
89
81
79
78
83
82
78
76
75
76
76
70
64
65
74
88
97
95
87
79
78
80
86
87
82
75
73
74
97
97
86
71
64
64
70
72
74
76
77
75
73
78
86
91
89
84
84
92
97
90
81
76
80
90
92
86
80
77
83
92
88
75
61
60
71
88
93
86
79
71
65
63
70
79
86
84
84
86
85
88
86
78
66
59
67
76
84
83
80
77
79
77
69
62
58
61
65
68
67
63
65
70
81
90
92
88
80
76
82
91
92
78
63
58
67
77
81
80
70
59
56
62
78
90
89
83
82
87
81
74
70
72
76
79
76
71
69
68
72
74
71
69
67
67
67
71
75
78
78
73
67
68
76
86
89
83
76
74
79
85
88
83
77
73
72
70
69
77
81
81
77
76
86
95
93
82
77
78
77
66
62
70
84
90
84
75
67
69
75
74
72
71
78
84
82
76
76
88
97
95
86
81
85
93
90
79
70
66
69
72
74
75
79
83
78
72
66
73
82
86
81
74
76
81
83
80
74
76
77
74
69
68
69
74
81
83
81
78
78
83
88
90
91
92
88
79
75
79
89
95
90
88
93
101
104
93
79
70
70
71
72
69
71
72
73
71
68
68
68
68
68
66
65
65
65
65
68
75
81
80
77
68
63
68
79
87
82
75
75
82
92
92
91
90
91
90
85
82
85
85
80
72
74
87
99
96
83
73
73
75
75
75
79
76
72
67
65
68
71
77
79
81
78
69
59
55
63
75
79
84
84
82
83
82
78
75
69
69
74
79
79
75
75
78
80
79
78
79
81
79
71
65
68
79
90
86
76
72
73
73
75
78
86
87
82
70
64
71
82
93
93
88
80
72
66
66
74
85
81
87
89
89
88
86
75
64
59
66
80
85
81
79
84
84
79
66
61
64
70
75
77
80
87
92
93
89
82
77
77
79
78
79
79
82
83
80
74
74
78
83
79
73
62
59
63
74
86
94
87
88
78
69
72
84
88
83
76
74
83
92
93
96
98
94
82
73
71
74
77
79
82
87
90
87
87
86
85
80
81
84
82
77
70
69
72
74
73
74
77
83
82
74
61
57
65
77
88
90
96
82
68
65
73
84
91
89
82
80
79
81
82
83
83
79
77
83
93
96
88
77
72
75
76
72
65
67
74
79
78
74
74
76
78
77
74
71
71
77
89
100
101
91
79
72
75
85
92
90
95
77
76
84
88
81
72
73
80
83
78
68
64
67
67
66
68
76
83
82
76
68
69
73
76
76
74
72
75
78
80
80
80
79
77
76
77
83
86
85
83
82
86
87
82
75
74
84
95
98
84
80
81
85
85
74
67
71
79
85
81
71
66
70
76
78
72
68
65
63
69
77
81
83
85
91
93
88
83
81
87
96
94
81
65
59
73
85
90
81
68
62
67
75
77
74
73
81
84
82
83
84
81
78
76
77
77
75
76
81
83
83
82
80
79
76
72
68
71
75
81
87
85
84
84
88
87
79
72
73
79
88
88
81
77
78
79
78
75
75
80
83
78
74
71
76
84
86
82
74
86
86
83
78
78
79
79
77
76
77
82
85
86
84
80
74
73
78
83
79
77
78
84
86
84
77
68
61
62
71
78
79
78
83
93
102
95
78
69
73
89
96
91
82
77
82
89
89
81
78
81
85
89
87
80
73
73
80
86
86
83
84
86
87
83
81
85
89
87
78
71
78
92
106
106
96
81
70
72
78
83
88
85
83
89
95
95
91
83
79
76
76
76
80
81
83
82
78
76
77
74
86
89
86
78
73
75
82
88
88
85
85
89
89
85
82
82
84
84
83
85
95
102
109
111
109
99
85
73
76
86
95
93
85
80
83
91
94
91
86
76
67
64
68
79
84
81
76
75
76
82
86
83
78
74
74
79
81
84
86
89
94
98
90
76
68
65
68
78
82
86
88
86
83
84
85
83
74
69
74
84
94
91
84
78
80
80
81
81
83
82
77
69
67
76
85
87
80
79
88
88
86
82
74
72
75
80
82
84
87
93
97
94
80
72
66
68
71
75
75
78
81
84
80
78
79
79
74
72
75
80
78
73
72
78
82
80
73
68
75
82
80
73
67
72
81
87
89
91
100
81
86
88
85
80
76
81
84
85
86
83
79
75
76
83
92
94
87
76
72
76
84
85
86
85
85
84
82
78
76
76
75
72
76
83
89
88
84
79
81
83
80
74
71
71
77
82
88
90
87
75
83
90
88
81
76
79
82
78
72
65
63
66
75
91
101
97
82
71
72
79
84
84
78
76
77
81
82
79
74
73
80
89
92
88
83
80
85
94
98
88
77
72
75
79
77
75
78
85
85
77
82
87
85
78
72
78
80
79
72
66
67
71
76
80
82
80
75
71
72
78
82
75
67
65
70
77
81
77
73
74
86
94
94
84
74
71
80
87
89
81
72
70
73
75
73
72
78
89
100
77
79
85
84
79
79
85
89
91
87
83
79
74
72
69
77
82
84
80
75
74
75
73
67
67
73
80
79
74
74
85
97
94
79
70
73
81
82
75
68
69
72
73
71
65
65
75
85
91
90
88
85
79
74
75
80
82
83
83
84
82
78
73
74
78
82
86
86
85
86
87
88
88
91
92
90
88
84
78
72
75
84
91
88
82
74
75
80
82
79
80
76
76
76
78
76
79
80
79
81
80
82
81
85
86
83
76
68
67
76
84
88
83
74
70
79
86
90
85
81
81
87
96
95
91
87
87
86
81
74
68
76
83
85
82
75
80
93
101
96
83
73
69
75
83
87
85
80
77
79
78
86
93
96
88
76
65
63
71
80
83
80
77
75
77
80
83
81
81
79
77
81
87
86
83
81
83
84
82
79
72
72
76
81
86
94
99
102
97
92
88
89
90
91
91
89
84
75
67
66
79
81
86
84
76
70
69
75
85
84
79
71
68
73
81
87
85
79
73
69
69
75
77
75
73
76
79
81
83
85
87
82
78
81
90
97
96
83
73
74
84
88
90
90
90
87
81
74
69
69
79
80
79
75
72
74
85
95
95
85
76
70
70
72
80
84
87
78
71
66
74
80
79
75
73
73
71
69
70
76
83
86
81
82
85
88
82
74
74
81
83
77
71
71
76
80
85
85
86
86
88
83
77
73
72
75
80
88
88
84
79
77
79
81
83
82
77
74
71
71
80
80
80
78
77
75
69
63
61
69
77
79
76
73
77
79
81
80
82
81
82
78
73
70
73
77
81
84
81
80
92
85
71
65
69
69
67
68
74
81
83
84
85
86
85
79
74
74
73
70
63
64
71
79
81
78
74
73
75
80
78
73
69
68
69
70
72
76
76
71
69
73
77
79
77
74
76
75
75
74
86
88
82
74
72
73
75
71
70
70
75
84
87
83
76
75
80
85
82
71
62
66
75
80
78
70
71
76
79
78
76
74
81
90
89
79
71
73
78
78
76
76
79
82
76
68
71
85
94
93
77
87
88
80
74
77
81
79
69
64
68
79
85
81
73
72
78
82
84
84
84
86
82
76
75
79
82
81
77
73
75
79
90
100
100
92
88
88
93
97
94
92
94
92
80
66
63
81
98
103
79
78
71
64
67
75
79
76
69
68
75
80
79
75
72
69
70
70
78
89
91
82
70
73
84
96
94
81
74
76
88
93
90
86
89
93
93
92
90
90
91
95
98
101
91
76
65
71
86
96
87
76
59
56
70
82
83
77
71
73
75
74
66
63
66
65
66
69
76
80
76
68
65
75
84
84
74
62
63
76
91
97
92
81
78
83
87
84
75
71
76
82
87
88
86
83
83
88
91
91
81
78
71
72
76
79
78
75
73
73
69
64
61
64
70
75
74
74
76
73
70
72
75
77
75
67
61
63
67
75
79
83
82
77
75
78
87
94
88
73
69
75
82
83
80
81
90
95
92
79
74
80
85
85
76
69
68
72
76
73
71
70
70
74
81
84
87
88
84
80
80
84
82
77
67
63
66
74
78
77
77
74
74
76
75
77
85
95
94
87
77
75
76
76
72
71
78
82
80
72
72
81
84
79
72
73
81
83
78
72
73
81
82
74
67
69
83
89
89
84
83
90
91
81
70
66
70
75
78
79
84
83
84
88
91
89
83
76
79
86
87
81
71
65
69
74
80
81
78
78
69
77
75
69
72
82
93
91
79
70
71
80
82
73
61
58
69
80
83
81
83
89
92
89
84
80
82
82
80
77
81
82
84
86
91
93
87
81
79
85
89
86
77
74
79
87
92
93
86
80
64
69
76
77
80
81
82
81
81
78
74
75
79
79
77
71
68
71
73
76
74
74
77
85
92
97
96
89
81
75
72
70
66
61
66
78
91
96
90
80
79
84
87
85
77
76
80
85
84
78
74
72
76
81
81
78
74
79
87
92
90
82
75
74
78
77
74
69
67
68
67
67
73
84
94
98
95
87
81
76
72
70
65
59
62
70
78
80
73
66
70
82
87
82
72
69
78
84
82
79
80
74
66
62
62
67
73
78
86
95
100
92
76
64
67
78
84
82
76
74
76
79
82
85
85
83
78
79
81
80
77
75
75
78
80
78
73
67
70
76
84
84
75
66
69
81
92
91
81
75
80
74
64
52
53
64
74
76
76
81
90
88
81
75
81
89
94
93
90
88
86
83
80
81
81
79
74
76
80
82
80
77
75
79
85
85
79
72
70
76
85
85
77
68
70
81
90
89
79
71
80
77
73
69
71
77
81
77
64
59
66
76
83
89
93
89
80
77
80
85
84
74
69
72
80
82
78
78
82
84
83
80
78
77
77
78
76
71
64
59
68
81
85
77
70
76
87
90
83
74
78
75
75
76
75
76
74
68
61
56
61
73
81
83
79
69
60
61
70
80
81
74
69
73
81
85
85
84
83
82
83
83
85
81
71
66
71
77
79
77
80
82
78
69
68
79
93
98
85
72
74
70
72
75
73
66
64
58
59
68
78
84
79
74
68
66
70
77
79
82
81
78
77
80
87
92
92
85
78
73
76
82
84
76
69
68
74
82
91
95
95
86
76
69
70
78
82
83
82
79
74
76
79
83
83
75
62
50
54
66
80
88
86
79
74
73
76
79
77
72
71
75
79
81
83
84
85
83
79
75
75
80
77
71
69
75
82
83
81
80
81
80
78
78
81
82
79
76
79
85
81
81
82
84
85
77
65
59
60
64
63
67
74
78
77
74
68
65
64
69
77
82
84
79
74
73
79
81
82
84
84
82
75
68
70
79
84
83
79
79
77
79
78
75
79
86
90
85
77
76
79
72
76
79
77
71
66
70
73
68
58
54
62
76
77
77
74
72
75
82
91
93
91
88
84
82
80
75
78
86
88
84
76
72
77
85
87
81
77
83
93
98
89
76
71
75
78
75
75
75
65
69
83
92
86
73
67
69
74
72
72
72
74
76
76
77
77
77
78
77
75
78
85
90
92
87
78
76
76
80
83
82
77
82
93
99
90
72
59
68
87
101
97
85
75
69
71
73
76
84
66
78
88
92
86
74
68
64
68
73
77
80
80
77
76
71
71
71
70
67
67
74
83
87
83
78
75
72
73
74
73
74
76
81
88
85
79
70
62
64
70
75
80
81
85
81
76
74
75
76
77
81
83
80
76
72
71
71
70
68
68
68
70
77
85
88
89
89
88
90
93
87
80
82
82
81
74
70
65
70
76
81
85
82
74
67
65
69
75
75
72
68
71
77
85
85
82
77
73
73
74
78
78
74
69
69
72
75
74
71
71
71
76
87
96
103
102
96
94
98
96
83
71
73
84
92
85
72
66
70
82
92
92
82
69
60
64
79
89
87
79
67
64
71
82
88
87
81
83
85
70
76
76
73
69
68
74
78
80
82
87
89
91
93
94
93
82
76
74
81
80
74
69
69
81
91
90
84
73
71
79
89
89
80
65
58
67
83
94
93
80
59
50
60
79
94
93
87
85
89
81
77
72
73
78
82
82
76
77
83
90
88
81
76
78
80
78
73
75
79
82
79
71
71
81
91
92
87
78
73
80
87
90
81
77
73
70
69
70
74
80
76
66
62
75
92
100
95
87
83
89
81
77
79
83
82
75
68
69
78
87
80
70
67
70
76
77
74
76
84
88
84
74
73
81
91
93
83
75
72
76
77
77
77
85
95
92
77
64
61
71
82
75
64
62
80
99
101
88
75
82
79
76
74
69
67
66
68
71
75
74
71
74
81
86
87
79
67
61
70
82
86
78
73
78
90
93
85
72
68
72
75
75
71
72
84
92
89
74
60
58
63
66
68
69
74
81
85
84
77
69
73
71
67
64
68
77
84
82
73
68
69
78
89
94
94
83
67
56
61
80
92
90
79
76
84
90
83
70
67
77
88
89
78
68
67
70
71
67
63
61
67
77
87
90
82
71
70
82
90
74
80
81
79
78
80
80
78
73
73
76
80
81
77
76
79
81
75
69
70
80
89
91
83
76
74
75
70
63
67
77
89
94
91
86
80
73
68
66
69
74
81
89
93
93
86
77
78
91
102
87
94
94
88
82
79
77
69
65
69
79
87
83
75
71
77
82
82
74
71
73
75
74
72
71
75
82
81
75
68
69
77
85
91
92
87
85
82
78
74
70
70
73
77
77
73
67
71
81
94
80
87
87
82
79
88
94
90
78
70
72
83
89
94
92
89
82
75
71
72
74
73
70
65
67
72
84
92
88
77
68
70
76
80
78
75
75
76
78
77
76
72
71
70
73
72
73
75
81
82
64
64
69
76
82
92
96
93
83
73
73
82
94
100
94
79
73
76
83
89
88
82
78
74
67
68
70
75
78
76
70
70
75
81
83
77
67
59
64
75
84
85
77
74
76
84
93
97
97
88
73
66
72
84
89
86
81
81
86
92
92
86
84
81
76
71
71
79
89
93
88
81
77
76
75
72
70
70
71
74
78
84
93
97
90
80
71
69
70
74
70
69
72
76
80
83
89
94
95
87
90
87
86
86
86
82
83
90
103
110
103
86
74
72
77
84
84
80
79
79
82
79
73
70
73
81
87
88
85
86
91
98
100
91
77
67
70
81
87
83
71
65
70
77
80
79
76
82
86
83
90
88
81
75
74
77
85
91
94
94
88
83
80
82
87
88
85
80
78
81
86
87
83
74
72
72
80
83
87
87
82
77
72
74
79
81
77
75
80
90
92
84
73
69
69
75
82
87
89
90
80
83
81
76
73
75
80
87
90
84
83
82
85
84
79
74
76
84
87
84
81
84
87
85
74
69
65
69
76
84
80
69
63
74
87
96
88
74
71
79
89
86
75
70
72
79
84
87
88
90
77
85
90
87
78
71
73
81
88
84
80
80
85
81
73
69
80
93
91
81
71
76
84
88
85
83
81
75
75
79
86
85
82
78
80
84
88
87
85
82
76
76
79
85
88
83
81
78
78
79
77
85
92
91
85
77
73
76
73
69
69
77
84
80
71
68
81
90
90
85
83
83
83
81
83
92
98
91
78
73
77
85
85
81
77
72
76
82
87
88
84
82
84
90
92
86
80
76
76
78
86
84
82
84
88
88
83
77
69
65
68
78
83
80
71
64
69
78
87
91
96
93
85
71
70
81
94
91
81
76
79
79
76
77
75
72
65
63
65
75
80
77
72
74
82
86
85
78
78
83
91
86
80
76
81
89
87
84
77
75
79
81
81
77
73
77
84
86
86
84
85
89
86
79
74
80
88
90
91
93
95
87
73
66
71
78
81
75
69
71
70
64
57
59
70
83
88
89
92
98
84
86
86
86
89
90
89
83
77
77
80
79
75
75
85
101
109
101
84
73
74
83
88
88
82
79
80
79
79
81
86
87
81
73
72
81
89
86
78
72
72
75
75
73
70
72
79
90
102
101
75
81
86
90
91
89
86
84
79
74
68
65
65
73
81
92
95
84
75
71
72
79
84
84
80
78
77
77
72
64
66
77
86
90
84
76
72
71
72
75
83
92
99
98
86
74
72
78
88
93
80
83
85
84
77
74
78
89
92
81
68
65
69
74
78
73
68
67
69
72
76
77
78
77
78
81
85
85
76
66
65
74
84
89
83
72
65
67
74
79
83
84
85
85
85
82
76
76
84
92
85
86
86
83
77
72
78
86
89
84
77
72
73
79
82
80
77
75
77
79
80
78
75
73
73
78
81
79
69
64
67
76
81
76
72
72
77
81
81
79
74
68
63
60
66
73
81
87
94
93
87
88
83
76
75
78
77
73
73
74
78
78
78
76
77
78
78
79
82
81
77
73
71
73
75
76
77
76
73
67
65
69
73
75
75
73
72
71
74
77
82
88
88
85
83
85
89
90
84
76
73
75
74
74
75
79
79
76
71
70
69
70
73
75
75
75
77
82
85
83
82
84
84
85
82
82
83
83
80
76
76
79
80
79
80
82
90
99
100
90
80
77
82
87
88
87
83
77
71
74
80
85
86
86
85
84
81
79
76
72
71
71
74
78
84
85
85
84
84
81
79
81
86
89
86
85
84
83
81
80
82
84
82
78
79
85
96
101
99
93
92
94
97
96
90
83
76
71
67
67
83
80
77
74
74
74
72
68
69
72
77
78
76
76
80
86
93
91
85
77
71
78
82
81
73
67
70
79
83
82
78
74
72
73
77
81
81
79
76
81
91
94
92
84
79
78
82
87
86
79
80
69
61
60
64
72
76
76
73
71
74
74
74
70
68
72
82
88
85
79
76
77
77
69
59
58
65
76
82
82
80
77
80
81
85
88
90
83
77
77
78
84
82
80
74
75
85
98
101
93
84
81
79
82
89
91
91
90
87
81
74
72
76
78
74
69
70
76
84
82
78
73
72
75
77
78
75
75
78
83
90
90
83
79
84
95
107
101
84
64
64
80
94
98
91
85
85
86
83
79
97
95
92
91
92
89
83
78
78
81
80
80
83
85
81
75
73
77
83
80
73
72
80
89
93
88
77
73
77
87
93
87
72
63
72
85
97
91
73
58
61
79
94
99
95
88
83
75
68
67
87
86
78
67
62
64
66
66
68
72
77
80
82
81
77
75
75
76
77
77
76
82
88
86
77
70
68
71
75
78
80
75
67
64
69
81
88
83
73
68
70
78
80
79
77
77
82
86
85
78
77
79
74
65
63
72
82
85
81
77
78
79
81
77
73
73
76
80
81
81
82
86
86
79
73
70
72
74
75
73
72
70
67
67
72
82
89
91
91
87
81
81
81
81
76
75
78
85
89
87
81
83
80
77
81
89
91
87
83
80
79
79
76
73
72
73
75
81
84
84
84
80
79
82
84
82
77
79
86
92
89
78
68
68
75
81
84
86
88
93
89
83
82
90
93
90
78
73
77
88
91
84
73
65
67
70
67
63
67
74
79
75
69
70
74
76
73
72
77
82
84
83
82
84
83
79
72
76
85
95
99
89
79
75
77
82
79
74
75
79
81
78
78
79
87
88
86
79
80
84
89
80
68
63
62
63
60
59
68
76
80
78
71
71
76
78
74
74
79
84
86
85
82
77
74
75
75
76
77
81
85
85
78
71
68
75
82
82
77
72
72
75
78
79
78
81
88
90
85
75
81
82
85
86
89
88
83
78
77
78
81
81
74
70
74
78
82
85
85
84
79
74
73
73
73
78
79
78
79
83
88
83
73
62
58
62
72
79
83
84
86
88
89
84
76
75
78
85
84
76
72
82
91
97
101
104
100
91
82
79
81
82
75
68
65
73
82
86
80
73
70
72
72
70
71
69
71
76
82
95
101
93
82
72
67
63
62
69
85
98
96
82
71
68
74
73
73
75
79
81
66
74
81
82
81
84
91
91
87
83
81
80
72
67
66
70
79
74
70
68
72
75
74
69
63
65
71
74
78
78
82
84
85
84
77
73
75
85
99
102
85
63
52
61
74
80
78
73
75
80
70
73
79
80
77
73
76
81
88
88
79
70
65
69
77
79
77
72
72
75
76
76
75
76
78
77
74
73
69
63
65
70
77
75
68
72
84
100
105
95
81
76
74
75
74
79
82
88
88
84
82
79
80
82
86
88
87
90
91
89
80
64
59
69
88
95
88
78
74
74
75
77
85
98
100
89
73
64
68
74
75
75
74
70
69
74
81
83
78
74
82
96
101
84
70
68
81
94
99
92
82
76
69
70
79
89
95
93
90
87
82
73
63
64
76
89
89
81
74
74
79
90
98
105
99
85
70
64
70
79
84
84
81
80
82
80
75
66
60
63
78
88
87
71
61
66
79
90
89
84
78
67
57
54
63
78
87
84
74
72
80
83
79
73
71
77
82
80
74
75
83
88
88
85
81
76
73
73
74
75
77
80
85
90
90
85
77
69
64
66
72
76
75
68
67
75
83
86
78
73
81
78
69
66
71
80
86
81
68
61
70
81
85
88
83
82
78
72
71
72
72
74
72
73
75
78
79
80
79
77
77
80
84
85
85
83
84
83
76
71
72
78
79
77
77
83
92
91
80
67
91
87
84
82
81
82
85
80
74
72
74
76
78
82
86
86
81
77
76
75
73
72
74
78
83
82
79
79
80
80
79
79
78
77
72
73
79
83
84
81
79
79
78
76
78
83
88
85
74
65
74
75
78
80
74
68
68
68
71
73
76
75
69
70
76
87
93
91
89
86
85
83
81
84
84
81
78
77
77
77
70
67
65
66
69
69
68
67
71
80
86
88
84
81
80
78
71
66
69
75
66
67
72
78
78
72
60
53
52
60
68
77
74
72
73
76
80
82
81
83
83
83
84
80
77
77
80
84
85
82
74
67
65
67
72
78
77
67
65
70
81
89
88
84
82
83
78
75
76
80
78
71
73
82
88
84
72
63
64
64
61
62
68
72
70
64
60
61
65
70
74
81
86
86
85
83
82
81
80
83
86
82
74
69
72
81
81
75
70
72
77
78
74
74
80
88
90
86
80
78
81
76
79
84
85
80
76
80
82
69
51
40
44
59
69
69
64
62
68
76
80
81
83
89
95
94
85
72
69
76
83
82
73
67
71
75
73
71
69
78
85
86
76
70
73
79
80
77
75
77
79
81
84
84
76
72
75
79
76
66
52
45
51
60
70
75
75
73
77
82
86
81
76
74
78
85
86
83
78
76
79
77
72
68
72
79
80
74
71
81
92
96
84
70
65
68
75
80
76
75
77
80
84
81
72
69
77
82
80
74
72
72
75
71
68
66
69
70
72
74
80
82
80
79
77
81
82
81
75
72
73
76
81
82
84
86
87
84
80
81
82
80
70
61
59
66
76
85
88
88
64
68
81
88
82
74
74
79
81
79
78
78
75
72
68
68
74
77
72
68
68
74
80
87
88
85
77
70
67
70
75
81
87
92
88
81
72
72
78
81
78
71
68
68
70
72
74
77
85
92
54
60
77
88
86
81
72
68
65
67
74
79
78
73
74
85
90
88
82
78
78
78
76
78
82
82
75
71
72
78
80
80
83
87
86
79
71
71
77
83
81
77
77
85
88
86
76
71
71
75
62
62
67
75
83
88
86
78
70
73
85
94
91
88
90
95
93
86
83
90
96
91
75
67
68
75
79
78
78
79
80
80
80
80
81
81
84
85
86
83
79
73
71
74
80
82
77
73
73
75
75
73
70
71
79
87
89
85
82
88
100
102
93
90
92
94
90
83
83
84
86
80
68
66
68
78
83
87
86
83
83
85
81
77
78
83
85
78
70
69
74
76
73
64
59
64
76
83
87
89
89
83
77
76
73
68
65
68
80
90
97
91
81
75
75
78
80
82
83
80
72
67
68
71
75
80
83
89
94
95
92
85
79
76
80
89
93
85
70
64
74
88
87
76
67
77
92
97
90
79
80
79
76
75
70
65
64
71
81
86
80
70
64
65
67
70
76
79
79
79
76
71
72
75
79
81
81
78
75
78
81
81
76
70
71
79
90
95
90
80
74
79
87
88
92
98
102
99
90
78
64
67
71
76
79
82
87
86
85
79
70
61
61
69
75
76
75
69
68
73
79
82
79
76
79
83
78
68
58
62
77
85
83
73
64
65
73
80
83
79
71
67
74
81
89
87
84
85
92
96
70
72
77
77
80
83
85
81
75
73
75
78
79
76
74
74
74
72
72
74
80
86
88
85
79
75
72
71
72
78
82
88
91
90
86
80
75
72
71
71
70
70
74
82
86
83
75
77
89
96
85
85
84
76
65
62
67
72
73
73
80
86
84
76
68
72
82
88
87
78
76
85
91
89
77
67
69
75
83
81
78
80
90
94
93
86
80
79
77
75
75
81
90
98
100
92
78
72
72
79
82
89
90
82
67
62
71
84
85
83
82
84
84
77
70
72
82
86
80
69
66
75
82
80
71
67
72
79
80
79
75
78
81
81
76
73
75
79
85
87
85
81
81
88
96
95
88
81
80
80
67
74
79
79
74
71
73
82
84
83
84
86
88
85
75
73
74
76
76
75
77
81
82
77
69
70
79
86
84
80
77
76
77
78
78
79
81
82
84
84
80
70
60
65
79
91
94
85
81
81
65
62
69
75
80
74
73
74
80
85
88
89
88
83
78
75
74
79
83
91
94
95
89
78
71
71
78
85
85
81
76
74
79
85
88
88
86
85
83
77
69
64
63
72
82
86
79
67
59
62
78
72
73
79
85
85
85
85
87
87
87
80
77
77
83
88
88
82
80
82
88
83
75
65
62
67
74
78
80
78
76
72
75
77
79
78
74
78
82
79
74
71
76
83
87
83
77
68
61
60
90
88
82
82
85
87
88
86
85
82
80
76
76
81
88
93
89
81
77
77
77
76
71
65
61
63
71
80
87
88
81
68
60
71
84
87
78
71
71
78
78
72
69
72
80
81
79
76
78
79
88
93
89
84
78
77
80
86
86
80
75
75
80
81
81
78
77
78
77
77
81
84
85
75
64
63
72
85
95
99
88
71
60
67
79
84
79
73
73
75
74
69
69
76
82
79
76
73
78
84
82
85
85
78
71
70
76
86
89
82
74
76
82
80
71
67
69
76
76
74
74
81
83
73
63
69
80
88
85
83
82
79
70
65
57
59
68
76
86
84
76
73
76
84
85
81
79
80
83
80
82
76
78
79
80
81
82
85
81
68
61
68
82
81
71
65
70
76
77
74
73
75
71
62
61
71
85
82
72
62
60
62
67
69
68
64
65
75
83
88
84
81
79
75
74
78
84
93
89
79
85
78
80
90
96
93
85
81
77
64
55
58
71
80
79
72
71
74
77
80
82
80
73
64
63
72
81
77
69
67
65
63
67
79
87
84
74
66
65
73
78
79
77
76
74
75
75
76
76
76
87
83
80
81
82
79
72
73
75
73
71
68
71
77
80
77
72
73
75
79
82
80
81
77
78
80
79
77
80
90
96
96
86
79
77
80
79
77
75
75
73
71
76
85
90
87
81
76
75
74
87
86
80
72
68
69
71
73
78
85
89
89
81
75
76
75
74
76
77
74
74
76
81
83
78
75
72
71
73
83
94
98
88
74
68
73
84
88
83
74
70
71
80
90
91
89
86
89
88
81
83
82
80
76
76
81
88
91
91
93
91
88
82
75
70
69
73
80
80
74
70
73
81
86
79
72
67
68
69
68
70
75
78
80
82
87
88
81
65
59
67
83
95
95
89
81
77
78
83
80
77
81
85
83
78
77
86
96
99
91
78
69
71
77
76
71
68
70
75
77
74
76
83
88
87
79
70
71
76
78
74
72
77
84
86
84
75
66
62
64
77
85
91
90
90
89
82
74
67
67
77
82
86
84
79
72
70
74
80
77
71
67
70
79
85
79
70
69
77
86
90
88
84
85
82
75
72
74
78
79
78
77
78
76
73
69
61
65
74
81
80
76
74
79
91
97
91
81
76
79
88
85
79
74
73
76
81
82
82
76
72
66
66
72
76
76
77
80
84
85
81
75
72
70
69
72
76
79
80
78
75
70
69
75
79
79
77
74
73
77
79
78
77
81
87
97
98
95
88
83
93
91
82
72
71
76
84
90
89
79
69
60
63
74
79
78
75
72
78
82
79
72
65
61
65
72
80
82
79
75
74
75
78
80
84
85
88
88
84
78
77
81
86
89
87
83
79
78
79
85
94
95
85
75
76
85
88
87
80
75
73
75
74
74
74
75
74
72
73
70
67
70
70
77
81
86
89
83
78
73
73
77
82
82
79
79
79
82
80
76
77
81
86
88
83
75
72
78
89
93
89
87
79
77
83
88
85
72
64
71
81
92
91
80
73
70
74
78
74
68
64
71
84
86
82
76
78
81
82
77
73
77
82
85
80
74
68
66
71
76
79
81
83
86
84
81
83
91
100
96
79
71
72
74
83
87
80
72
69
74
79
89
94
94
84
73
69
70
72
70
66
71
80
80
75
71
73
81
87
83
75
78
85
90
87
79
75
77
79
80
82
86
89
91
86
85
86
92
94
84
80
75
78
85
94
93
87
86
85
82
76
75
83
87
80
66
61
67
73
73
67
62
69
74
77
76
74
78
82
86
86
83
83
81
83
87
92
95
87
78
76
85
97
99
93
87
90
91
83
78
86
86
90
93
96
95
91
89
85
82
77
75
75
74
70
66
71
78
83
78
70
68
72
76
77
76
73
75
78
89
99
94
81
74
79
90
103
97
84
75
78
85
93
94
95
97
100
93
84
80
84
81
74
68
66
73
79
79
79
79
79
77
76
75
76
75
76
75
72
71
74
81
83
76
69
69
75
77
75
78
84
86
77
66
70
87
96
88
75
72
80
89
84
76
76
87
96
95
86
79
76
77
73
69
71
78
85
87
86
84
81
78
75
73
73
75
74
71
69
70
75
83
85
79
72
71
78
81
75
68
65
65
62
61
62
70
78
77
72
70
77
81
78
69
68
73
81
85
82
80
76
80
85
90
94
95
91
87
84
82
81
77
73
72
75
77
78
81
78
74
75
79
85
86
80
71
71
80
87
83
70
59
57
61
66
68
69
73
79
86
86
81
79
81
81
82
78
75
77
83
80
84
82
76
74
71
70
68
72
79
81
79
79
90
98
98
91
84
79
78
79
82
84
82
75
69
73
84
94
92
76
64
64
75
83
85
79
76
83
96
102
97
87
86
89
83
77
75
75
78
92
89
81
69
66
64
67
75
84
92
95
93
92
95
98
95
87
79
79
80
84
85
83
79
76
83
92
91
83
78
75
73
75
74
81
86
87
78
77
82
87
85
81
77
78
80
82
84
81
76
85
85
86
84
87
91
89
87
87
92
95
92
88
80
76
71
71
73
77
76
72
69
73
81
97
106
101
86
74
79
86
89
78
70
65
70
73
76
77
77
75
69
69
74
81
87
92
92
88
84
62
67
76
83
89
94
91
81
73
75
80
82
78
77
77
80
80
72
65
63
63
65
70
82
97
98
86
73
71
83
96
94
82
70
63
61
67
78
92
96
86
71
67
76
86
87
81
77
80
82
70
74
79
82
80
77
75
73
72
74
79
80
78
79
84
87
81
70
64
68
77
78
71
67
70
72
73
71
72
74
78
82
83
83
79
74
73
81
93
97
84
70
67
74
82
78
70
69
75
80
87
92
92
85
79
74
73
76
76
77
79
79
76
77
76
74
72
70
72
79
82
78
72
67
63
64
67
72
75
73
69
73
83
91
92
85
80
80
82
82
80
74
72
72
77
84
91
95
92
82
80
81
81
77
79
83
85
81
78
75
72
70
74
80
90
91
83
74
72
74
74
74
76
85
83
73
60
61
73
82
81
79
79
79
83
85
84
84
83
83
86
91
87
76
73
84
95
97
89
80
75
79
78
78
83
91
97
93
81
72
69
70
74
83
92
91
84
73
66
71
76
82
87
94
94
82
64
61
73
87
95
88
80
74
74
76
80
82
80
80
84
87
88
82
78
77
77
76
74
75
78
82
87
88
86
88
94
91
80
68
69
75
80
78
73
68
70
73
78
83
84
87
85
83
82
82
82
81
82
84
82
81
81
80
77
71
68
68
71
74
76
77
79
82
85
84
82
80
80
80
75
82
86
87
85
85
89
85
80
76
80
82
84
76
71
70
79
86
91
86
81
78
75
73
74
79
86
87
80
75
73
75
79
80
78
72
66
69
74
82
82
78
76
79
87
95
99
96
83
72
76
80
84
84
84
86
88
91
89
88
86
79
74
73
78
85
91
91
89
82
76
75
79
81
80
78
74
75
76
78
81
82
83
81
78
76
76
77
81
84
82
73
70
71
78
85
87
81
73
67
73
77
81
80
78
80
85
88
86
77
72
65
61
66
76
84
90
86
84
80
79
81
84
88
87
79
72
71
76
80
79
79
78
81
86
84
83
79
79
78
77
71
70
71
75
73
66
62
67
77
68
68
73
76
75
74
73
77
77
74
67
62
60
65
74
78
79
83
86
88
88
84
83
82
80
79
79
80
83
81
75
64
59
64
77
84
81
76
76
81
88
87
80
75
76
76
75
76
80
89
77
74
75
77
73
65
58
64
76
81
72
65
61
69
72
72
66
70
75
83
83
78
76
77
81
87
87
83
81
80
75
68
60
62
71
76
77
73
74
81
89
86
78
75
79
85
86
86
85
90
82
86
87
83
71
61
51
57
73
80
71
60
57
62
69
68
63
58
61
66
70
68
67
71
78
86
87
84
76
76
77
81
81
80
74
72
69
70
73
79
79
74
70
73
80
83
82
77
76
81
76
82
84
79
69
64
64
66
71
72
69
63
56
59
67
76
76
69
65
66
74
76
67
56
55
69
83
87
83
78
80
86
89
85
73
66
70
81
89
89
83
75
70
71
74
80
83
81
78
74
78
79
79
71
65
65
72
79
79
74
72
70
69
63
66
76
83
83
75
73
79
82
79
68
62
69
81
87
82
78
79
86
89
84
74
73
78
92
103
104
95
83
71
69
70
75
85
92
91
87
79
84
88
85
75
65
68
76
80
83
87
90
85
73
66
72
83
85
74
64
66
74
79
80
77
81
84
85
80
76
75
74
77
81
83
82
76
81
88
96
94
85
76
72
71
74
78
83
89
94
78
82
92
93
86
77
74
74
75
81
90
94
82
64
56
67
81
83
73
68
73
78
78
75
72
73
76
79
80
79
76
69
67
78
85
85
75
69
72
79
81
80
78
80
84
85
83
78
74
68
78
77
76
77
84
88
87
82
74
76
82
84
71
57
58
70
83
85
85
91
97
93
80
67
64
65
70
70
73
77
80
80
73
74
81
87
86
82
74
69
67
66
69
74
80
82
80
76
68
58
76
72
71
71
76
80
77
74
73
80
89
88
81
77
81
85
84
84
85
91
92
85
73
64
63
69
73
72
72
74
80
83
78
69
68
81
93
91
81
71
71
76
78
74
64
62
65
72
76
79
73
71
75
80
77
68
62
64
74
86
96
98
94
92
89
83
82
83
85
78
70
65
69
70
71
70
73
85
91
87
84
84
83
75
69
68
75
78
76
74
80
90
94
88
78
76
76
79
77
77
76
76
81
90
85
78
73
76
82
85
84
85
87
86
80
76
78
85
87
81
67
64
73
82
81
75
73
77
85
85
79
81
84
86
82
67
61
62
74
84
91
94
91
92
95
100
98
89
77
68
77
80
86
92
91
86
85
83
82
79
75
73
73
73
74
73
75
80
83
82
73
66
69
79
89
90
84
75
71
70
70
69
71
77
85
81
75
71
81
86
87
79
72
73
82
87
85
80
76
74
73
78
82
80
77
74
74
74
75
75
78
79
76
71
69
70
72
74
75
74
73
70
72
79
84
85
83
84
84
83
79
71
70
76
85
91
92
87
82
77
72
68
69
70
73
76
75
72
71
71
73
77
80
75
64
62
70
77
79
78
79
84
85
77
68
68
73
82
81
76
73
80
91
93
84
72
67
76
88
94
92
89
85
77
74
75
79
83
80
74
72
77
89
97
94
89
81
74
70
71
74
78
80
74
63
60
69
85
90
83
79
81
82
77
71
71
81
89
88
78
74
80
87
87
78
69
67
71
79
84
91
93
85
73
61
60
66
71
71
69
70
73
80
86
90
88
85
77
72
72
74
74
75
70
59
56
65
79
83
81
79
81
83
81
75
75
81
85
82
79
82
84
83
76
74
75
82
87
86
83
84
83
78
74
73
79
83
84
79
72
68
63
63
66
76
85
80
67
60
70
74
71
70
70
63
60
62
65
67
71
78
83
84
81
75
74
71
73
74
81
90
94
89
81
78
80
84
88
86
82
78
76
75
79
85
90
97
97
92
86
84
83
80
82
85
86
79
65
59
68
74
72
74
80
80
75
70
63
62
67
75
80
80
76
71
67
67
67
73
80
86
84
79
78
77
77
74
70
69
73
74
73
71
73
77
80
78
78
80
84
89
89
86
81
80
78
75
73
72
72
74
73
76
82
85
83
73
64
60
64
71
76
76
75
72
72
71
72
75
79
81
76
72
69
65
66
70
71
78
83
83
72
68
71
78
79
72
66
68
72
75
74
72
70
70
71
69
70
71
72
78
81
80
83
83
81
75
70
67
67
65
64
68
75
80
83
80
77
77
79
84
87
84
70
61
62
73
85
91
89
82
72
70
75
77
76
72
74
78
81
76
73
76
81
82
76
65
63
67
72
81
81
79
78
75
74
75
78
78
71
65
64
71
78
80
80
77
74
72
75
84
94
93
82
71
77
89
94
85
75
66
69
74
76
69
60
66
76
88
89
83
79
81
86
82
77
76
77
78
75
79
66
65
68
69
70
74
82
89
84
76
78
87
88
80
71
71
72
70
70
77
85
87
83
81
86
92
88
76
66
64
65
71
75
72
67
70
76
80
79
78
76
75
74
69
74
84
94
89
78
72
64
71
81
80
72
72
81
91
88
78
75
82
84
79
70
68
71
74
79
79
76
75
72
73
73
72
67
67
69
67
64
67
77
84
84
80
79
79
77
77
81
86
88
76
67
66
76
83
81
75
79
84
87
81
70
66
72
84
87
78
71
71
76
75
64
56
61
74
84
82
74
69
66
71
72
67
60
65
74
79
77
77
82
83
83
80
79
83
85
80
80
86
96
91
77
64
64
70
71
78
78
76
71
67
68
71
79
86
90
83
78
76
77
73
62
56
64
77
84
79
70
67
70
74
77
76
75
77
80
79
76
74
73
72
76
78
80
83
82
75
67
68
77
89
91
84
80
74
70
78
75
74
73
76
83
89
95
96
89
81
79
80
79
77
77
78
83
87
82
71
62
65
71
73
71
73
80
86
83
73
64
60
67
80
91
98
94
83
73
72
70
70
73
82
91
93
84
75
71
80
85
91
92
90
87
89
90
85
75
69
69
72
77
80
82
82
86
86
82
72
64
66
75
76
70
64
68
79
85
78
70
70
81
90
97
95
89
80
74
72
75
75
80
87
93
88
75
69
68
83
87
89
86
80
73
72
68
69
70
72
70
71
75
76
72
66
69
78
85
87
80
75
79
82
76
69
70
81
88
86
80
81
83
81
72
63
65
71
77
73
67
70
80
94
94
83
72
70
80
89
86
81
79
79
80
85
91
92
84
72
62
62
68
76
82
84
90
93
92
86
75
72
70
76
83
87
90
88
85
80
77
76
75
76
79
78
76
76
77
76
72
74
82
88
88
78
68
69
78
100
104
97
89
84
82
85
92
99
96
86
75
71
75
81
80
78
79
82
87
87
86
84
78
79
85
91
95
92
86
79
78
80
85
85
83
74
70
71
73
76
85
89
90
87
79
69
67
75
88
84
89
83
73
71
80
84
82
81
84
86
83
72
63
61
66
70
74
73
72
74
81
85
83
79
79
81
83
80
75
73
75
79
84
89
87
83
78
72
69
67
71
81
89
89
85
82
88
101
108
72
74
72
67
72
83
87
83
73
70
78
84
82
72
64
61
66
71
74
70
64
64
72
80
77
71
69
74
80
81
82
83
88
89
87
84
76
74
73
70
66
67
76
89
94
89
84
88
98
103
75
73
75
80
85
85
85
82
82
79
75
76
85
97
97
84
70
69
73
72
66
63
71
82
84
78
73
78
85
88
84
86
90
92
84
71
62
68
80
86
85
82
84
88
85
81
78
77
81
76
79
72
76
82
82
74
68
72
82
82
73
66
72
86
94
87
77
72
72
72
69
68
72
78
78
74
73
78
84
84
80
80
82
87
80
68
63
75
90
100
95
87
81
75
73
79
84
87
82
76
88
84
80
78
77
74
73
76
78
76
71
66
65
67
70
75
79
80
76
71
70
73
74
71
65
65
71
77
78
78
84
89
91
88
80
76
78
84
92
97
93
80
69
65
71
80
91
97
95
93
86
88
84
78
78
85
93
94
90
84
78
74
72
73
76
78
80
77
73
71
72
79
76
73
70
78
88
85
73
67
77
92
96
87
79
79
83
81
78
84
93
93
81
68
68
78
89
92
90
91
72
76
81
85
90
94
98
97
92
85
80
75
74
76
78
77
73
70
70
70
73
79
79
78
79
83
88
83
71
63
68
82
90
85
78
78
83
77
70
72
86
96
93
78
65
69
78
84
85
79
69
70
77
85
89
88
85
80
75
68
68
72
77
81
81
77
74
72
71
69
71
75
79
80
77
70
70
74
76
75
69
73
79
82
82
81
78
74
73
71
79
85
88
80
70
69
77
85
87
82
77
78
77
77
76
75
75
73
69
64
65
72
85
98
102
98
90
82
75
70
70
74
79
77
72
68
71
74
79
76
67
64
69
79
84
87
81
78
79
84
88
88
86
81
77
73
75
81
88
88
80
85
84
79
74
73
76
79
83
81
77
78
86
91
94
94
91
88
80
74
72
74
77
75
71
72
75
73
64
61
64
68
73
80
88
95
92
86
83
86
88
82
76
77
81
79
78
79
86
90
88
94
91
82
73
74
77
82
84
85
86
82
81
78
75
73
75
80
78
74
70
73
78
82
86
87
83
73
61
62
72
82
84
85
90
93
90
83
76
71
69
61
62
73
86
92
92
88
87
88
88
86
79
73
72
75
78
75
71
71
76
80
81
84
87
86
78
70
67
72
78
81
88
92
99
100
93
76
69
70
71
74
72
73
79
83
83
78
74
73
70
70
77
87
93
91
89
86
84
80
80
75
74
71
71
76
80
76
69
64
72
79
82
87
89
86
77
67
67
80
92
98
92
92
94
93
86
78
73
70
65
62
63
70
78
82
77
73
72
75
85
91
96
97
89
80
72
75
80
78
73
78
77
72
71
76
82
82
76
73
76
82
82
76
66
62
65
71
82
88
91
92
89
86
81
73
72
76
82
81
77
73
78
87
92
84
70
55
55
67
76
78
74
73
76
81
84
83
81
79
76
83
80
71
70
75
80
79
74
73
79
84
84
79
81
80
80
82
86
87
82
74
71
74
74
70
67
74
85
93
90
82
79
85
90
84
74
66
67
71
71
63
54
54
70
86
92
87
76
79
81
89
85
75
72
75
80
78
72
70
76
83
90
97
101
94
82
75
79
81
74
64
58
66
76
72
68
71
83
96
97
86
77
74
76
80
81
85
88
89
82
75
73
79
90
91
84
74
73
80
84
91
94
92
79
74
76
79
78
73
75
85
95
95
82
69
66
74
84
86
78
65
62
69
79
83
79
77
81
87
88
82
76
77
79
80
78
80
86
93
93
88
88
95
100
93
83
78
82
85
75
81
91
93
89
78
72
73
78
81
82
83
85
77
67
62
73
90
103
101
92
83
79
77
77
79
86
86
82
78
74
71
72
77
81
81
78
75
83
95
97
84
75
73
82
88
84
82
82
78
71
75
81
89
90
87
80
72
73
76
77
79
77
74
73
76
83
90
96
97
93
91
87
78
73
74
81
86
84
82
81
78
74
73
78
82
81
82
84
88
82
71
61
64
74
82
81
77
72
71
72
77
80
79
78
82
83
80
72
70
72
74
73
73
74
74
73
73
74
76
77
78
81
83
86
85
81
78
79
82
86
86
84
82
81
84
82
82
79
73
62
55
59
70
79
83
82
78
77
73
72
77
82
80
75
73
74
81
85
85
78
72
68
73
77
79
77
73
75
78
78
76
75
82
91
93
86
77
75
80
85
86
84
82
83
75
71
73
75
77
73
68
67
74
79
79
80
81
82
79
75
83
86
84
74
61
56
66
84
89
80
66
66
74
86
88
79
73
78
86
84
77
69
69
77
85
89
86
83
80
77
76
77
82
86
85
79
76
80
87
91
88
81
79
77
76
74
73
74
81
78
85
86
80
71
59
50
50
66
79
79
76
71
73
77
75
72
67
68
70
73
73
67
66
71
80
89
96
91
81
74
73
84
97
102
99
93
88
86
84
81
78
80
83
84
80
72
71
75
83
70
73
73
72
71
70
63
60
67
78
88
87
75
63
64
71
78
77
69
66
70
77
79
75
70
73
79
84
82
79
76
86
98
100
90
79
79
86
88
80
66
61
67
77
78
77
73
75
81
85
71
74
73
72
73
74
73
70
70
72
74
72
66
62
64
75
85
88
81
75
76
79
78
72
67
69
76
80
80
80
85
94
97
90
76
68
69
78
81
76
68
67
72
79
76
73
73
79
82
77
85
89
88
80
73
69
71
72
69
65
65
72
74
72
72
78
86
87
82
76
78
78
76
68
68
80
90
94
88
82
82
83
79
77
78
82
79
78
74
76
83
86
85
84
83
81
84
85
81
75
85
88
88
79
70
71
79
86
82
81
80
84
82
74
71
75
79
76
68
67
75
81
79
73
70
76
85
86
83
80
79
73
69
72
79
86
88
81
77
80
86
83
79
77
83
94
100
97
86
71
82
78
75
69
67
72
81
90
90
88
84
78
71
64
66
71
73
71
66
69
82
91
88
80
73
70
67
64
65
72
82
85
77
72
73
81
87
83
79
76
74
69
69
72
80
90
94
88
73
61
79
76
73
70
68
66
64
66
73
79
84
76
68
67
74
77
73
67
68
78
91
94
88
81
78
81
79
71
64
68
82
93
87
72
59
66
81
87
82
74
72
75
80
81
81
77
71
64
61
63
70
69
75
83
84
76
65
61
65
77
86
89
87
86
83
77
70
66
67
70
73
76
76
74
73
79
81
84
81
73
76
84
88
83
69
64
68
75
77
75
76
80
83
82
79
76
73
69
65
67
72
70
78
87
89
88
83
79
77
76
85
95
104
103
91
77
71
68
69
65
60
63
71
76
76
76
81
88
90
86
75
72
86
100
100
81
65
58
68
77
81
78
74
74
80
85
87
83
76
69
85
80
82
84
77
75
76
79
77
76
75
82
89
90
84
78
75
74
74
74
72
73
78
84
88
88
82
85
88
83
74
69
77
92
102
92
76
66
72
81
82
76
69
73
81
88
84
76
70
67
76
78
82
80
72
67
70
75
77
76
77
75
70
68
70
76
81
80
75
74
74
77
85
89
89
85
80
75
76
78
78
79
77
75
73
75
79
86
85
82
77
73
70
71
75
77
74
68
60
62
66
76
79
80
81
84
86
85
79
76
75
72
70
70
72
78
82
83
78
72
71
79
85
90
85
75
68
70
73
78
82
90
84
72
61
66
77
85
80
74
71
70
72
72
73
76
80
76
71
67
71
72
73
75
77
83
87
87
81
72
65
67
73
79
81
80
81
85
86
86
82
82
82
79
77
74
76
77
80
79
80
81
78
72
71
76
80
74
64
56
58
64
67
67
70
75
83
79
69
63
76
73
72
70
66
65
74
80
81
72
69
71
76
81
81
78
78
78
83
89
89
84
79
77
79
84
86
88
86
81
78
80
78
80
83
87
84
74
63
57
63
71
73
70
72
83
88
81
67
61
80
86
87
80
70
65
69
76
80
81
83
83
83
80
77
74
74
78
81
82
80
75
74
80
89
90
84
78
75
81
88
94
92
90
87
86
82
78
76
77
88
92
90
84
83
86
90
86
83
82
84
95
94
84
72
63
66
70
74
79
84
87
82
73
64
63
72
83
92
92
85
76
74
81
89
89
80
69
68
78
91
95
90
80
76
77
78
78
80
88
98
101
92
77
66
68
75
83
88
93
72
72
74
73
70
67
67
66
68
72
75
78
77
72
66
65
72
83
93
95
93
89
88
82
79
79
81
81
80
80
82
82
78
75
74
73
74
77
83
87
91
88
80
68
63
67
73
78
82
85
60
54
59
73
83
82
72
65
66
68
65
61
62
70
80
83
83
82
82
85
87
88
86
76
65
66
78
89
89
77
66
65
77
85
82
73
70
76
85
87
84
83
81
82
82
80
75
77
79
84
74
70
72
83
90
85
73
68
69
73
68
58
55
63
77
86
89
83
80
76
79
80
77
71
64
67
79
88
84
71
61
64
76
89
87
77
70
74
77
78
78
83
91
95
87
80
76
77
77
79
75
71
75
80
77
71
70
75
85
89
85
77
71
69
72
79
84
85
82
79
81
84
88
85
82
80
79
78
79
80
75
71
73
77
75
76
79
83
81
75
75
83
94
96
84
76
74
78
76
75
60
60
69
71
69
68
70
80
87
90
89
89
86
84
78
76
79
86
90
92
92
92
93
92
85
78
68
69
75
81
77
69
63
66
69
72
81
94
97
87
80
83
91
96
82
72
69
78
83
82
70
72
74
77
79
79
80
79
80
79
78
78
79
80
79
75
72
78
89
99
96
86
74
71
71
70
68
68
70
73
67
59
61
72
79
79
78
81
85
83
73
68
72
80
78
69
66
77
87
89
76
75
78
83
87
87
86
83
81
77
69
65
70
78
81
78
74
75
85
91
88
76
67
64
68
73
77
79
78
76
66
59
61
75
86
85
73
62
66
73
72
64
58
64
76
83
84
83
85
86
71
73
81
87
91
87
80
77
76
71
65
64
71
80
89
92
88
86
84
81
73
66
62
63
71
76
80
84
88
84
76
66
64
75
82
85
80
77
84
92
93
83
71
69
80
92
95
85
75
75
80
83
89
90
88
82
72
65
59
60
67
73
75
80
86
90
88
86
84
80
71
60
55
62
70
77
81
83
84
82
78
74
77
81
82
81
84
92
99
96
89
81
76
81
84
86
82
73
70
75
88
88
82
73
69
71
73
70
64
67
76
83
81
78
74
72
68
71
76
81
79
72
67
73
82
88
85
81
79
79
78
80
81
82
77
71
73
80
83
80
70
65
71
80
81
75
68
66
71
79
76
80
82
82
80
80
84
88
85
80
77
81
87
90
87
82
79
80
81
79
74
70
70
71
78
84
86
84
78
78
82
83
83
76
74
77
80
84
82
77
76
81
88
90
88
79
66
58
63
76
75
84
96
100
94
83
77
76
83
88
89
89
90
87
82
77
77
79
81
81
81
86
92
93
89
84
82
84
85
85
84
80
79
76
73
68
64
63
66
68
73
78
84
86
85
83
77
71
72
79
61
72
79
75
72
74
76
74
72
74
80
81
74
68
64
70
77
81
77
73
77
90
99
96
81
70
70
79
83
88
82
77
77
80
85
82
74
70
69
70
74
77
78
85
86
84
84
84
84
83
69
74
68
55
55
71
85
86
77
68
67
70
70
66
64
64
68
74
79
82
77
75
80
85
82
78
77
81
90
99
101
97
91
88
85
84
83
82
82
82
79
80
84
89
87
81
75
77
80
85
78
78
76
71
68
69
80
87
90
83
74
66
68
78
84
78
71
73
83
91
84
75
73
85
100
104
99
96
100
107
107
99
93
85
80
75
74
80
89
88
83
81
82
86
82
77
72
76
80
81
68
68
74
80
75
67
63
72
86
87
76
64
64
78
93
94
88
80
78
79
84
78
75
78
82
91
97
98
97
93
85
79
81
83
79
72
67
75
89
95
87
79
74
75
77
76
74
77
80
79
75
75
76
76
72
66
67
71
75
74
71
68
71
76
86
93
92
83
78
76
81
82
75
60
54
66
82
89
80
74
74
80
89
92
85
71
65
70
81
90
85
77
71
73
75
74
73
76
83
87
85
88
86
80
76
77
82
86
83
77
75
77
79
82
85
84
82
79
80
85
87
85
77
70
67
76
83
81
71
64
72
87
95
86
74
69
68
71
71
74
81
80
81
77
74
75
78
84
90
92
66
74
83
84
80
80
84
89
88
84
80
80
84
85
83
78
75
78
83
86
82
77
75
76
80
83
79
73
64
65
72
87
92
82
69
73
82
84
78
73
81
94
96
81
72
74
84
91
86
77
65
66
74
81
80
79
80
80
79
75
78
83
89
90
83
75
70
72
77
77
72
66
66
72
77
76
73
72
70
75
80
87
89
82
77
78
84
84
78
72
77
86
87
78
72
73
81
87
82
66
84
80
80
81
81
80
79
77
72
65
69
80
89
92
86
76
71
70
72
72
73
76
76
75
75
77
75
73
74
78
83
85
83
80
78
78
76
73
69
68
69
71
74
77
77
79
80
82
85
86
74
77
81
81
80
77
77
73
68
63
61
70
77
80
77
77
80
81
76
71
70
77
79
75
68
69
73
72
68
68
73
79
79
79
82
87
88
83
81
85
88
89
89
93
96
91
82
78
86
100
78
85
87
80
74
69
70
71
70
67
69
75
81
82
78
79
85
88
82
75
70
78
80
75
64
62
72
75
74
69
68
67
74
83
93
99
95
87
82
86
91
98
98
97
94
89
77
73
76
84
103
102
92
81
72
71
75
75
72
71
76
82
87
86
82
80
79
79
80
82
83
88
84
77
68
73
83
92
92
80
66
58
61
73
83
90
87
79
71
67
73
86
94
91
85
81
79
80
76
73
91
85
77
70
69
73
79
80
76
72
74
76
79
79
76
75
73
70
73
81
87
91
87
82
79
77
81
87
87
79
70
61
61
66
71
78
82
79
74
75
78
86
92
91
86
81
80
79
76
74
68
70
66
61
65
74
81
84
81
77
76
74
71
67
66
66
71
74
75
79
82
86
89
88
83
77
72
72
73
76
78
79
79
79
78
77
76
78
82
88
88
86
79
77
77
78
73
67
66
73
78
82
77
69
70
76
82
81
81
81
81
75
67
62
68
77
80
76
77
83
85
88
85
85
83
83
82
81
85
90
89
85
83
86
89
81
72
70
79
88
85
70
54
54
66
77
78
73
68
73
88
89
77
67
67
73
77
79
77
79
80
79
78
78
84
87
79
75
76
84
83
72
64
67
72
72
70
72
83
94
91
81
76
80
89
87
80
79
84
89
84
69
59
62
74
79
82
83
84
85
83
78
74
66
64
68
75
80
83
81
80
83
92
95
86
73
67
70
76
77
72
63
65
73
76
68
54
50
64
81
88
84
79
80
88
90
91
92
96
97
88
76
68
71
78
78
75
77
85
89
75
73
74
81
85
80
75
74
80
81
79
81
86
87
81
71
69
75
78
79
81
87
92
91
79
69
65
63
67
77
80
80
78
78
83
90
91
88
90
90
87
75
65
64
70
75
73
70
72
83
75
74
74
81
88
84
72
59
59
67
73
78
81
84
83
83
83
83
83
85
92
96
93
79
65
64
75
85
85
79
74
66
62
68
78
87
88
82
77
74
76
75
73
71
75
77
75
72
71
76
80
79
74
67
72
77
73
66
60
65
74
82
86
85
83
82
81
78
75
75
75
75
71
69
72
81
86
87
81
78
77
75
74
75
76
76
74
72
67
61
59
65
77
90
92
87
83
82
81
74
80
82
79
77
75
75
73
70
70
73
75
75
73
75
80
80
76
72
70
70
71
69
70
77
90
96
89
79
71
76
89
102
104
99
86
73
68
70
71
66
56
54
64
80
83
80
79
82
81
72
71
76
83
88
88
81
75
72
74
74
68
63
63
71
81
82
77
73
74
81
83
80
74
75
79
84
86
82
81
81
87
94
102
104
101
91
81
78
78
77
71
67
66
67
72
75
76
74
70
66
80
78
76
74
77
79
78
81
81
78
72
69
72
78
80
79
78
81
89
89
83
80
79
80
81
80
78
85
88
83
75
72
80
91
101
99
92
85
83
82
83
81
79
77
75
78
77
78
78
80
90
81
71
66
70
76
78
79
82
85
84
82
78
74
69
69
75
84
90
86
78
77
84
97
100
88
75
70
71
75
75
77
82
88
87
82
80
83
85
84
81
80
82
82
75
66
69
83
96
98
85
76
70
70
73
76
72
67
69
73
74
73
70
70
66
65
65
74
82
84
79
77
77
83
85
82
74
67
66
71
82
87
89
83
79
79
81
82
77
72
67
75
84
85
75
63
62
75
86
87
81
77
75
73
74
76
74
69
59
54
55
61
69
72
71
69
71
75
79
83
82
79
72
64
66
76
84
85
80
79
83
86
80
72
74
83
92
87
72
60
63
75
86
88
83
78
74
75
78
77
72
74
73
72
71
76
83
84
74
65
64
72
80
81
79
81
79
76
73
71
77
82
80
74
70
76
84
88
86
83
84
85
75
69
72
84
92
89
81
74
75
76
77
76
81
87
90
89
88
89
68
64
61
64
67
73
82
89
90
86
83
83
85
89
91
85
75
64
57
60
73
83
89
84
75
71
74
79
82
84
88
89
84
78
77
80
83
84
83
82
79
76
72
73
79
87
89
86
85
87
85
77
69
63
68
71
72
77
82
88
87
84
79
81
84
79
70
61
61
71
82
88
86
80
77
81
86
88
84
85
91
101
99
84
76
73
78
78
75
74
77
83
85
83
81
81
79
74
72
76
87
85
78
75
78
80
76
71
73
79
88
86
76
69
69
71
69
64
65
73
83
83
75
71
76
87
97
95
86
77
78
86
89
83
78
81
84
85
77
72
74
80
83
80
77
75
73
70
72
76
70
64
64
70
77
81
83
81
77
78
86
91
86
78
74
73
72
68
66
70
74
77
72
68
72
79
87
93
90
82
74
74
79
90
99
96
94
87
81
74
66
62
65
71
79
81
78
74
77
80
67
58
59
62
62
65
75
81
78
75
74
79
84
84
82
80
81
82
80
83
86
86
82
81
78
79
85
90
90
86
84
84
90
93
89
81
78
80
80
76
65
62
70
82
90
88
77
69
74
80
76
76
79
78
74
73
74
77
73
73
70
72
70
71
75
81
87
89
87
87
90
97
99
96
89
86
83
80
76
76
82
93
95
82
62
52
59
73
78
79
76
76
80
82
79
75
70
66
71
78
78
79
81
85
95
99
89
77
69
73
77
78
73
74
79
87
88
82
73
71
76
83
88
90
85
82
81
78
71
66
70
81
86
81
72
68
74
76
77
78
77
76
72
68
67
73
77
78
75
76
82
77
73
76
83
90
84
75
69
73
77
80
75
75
83
90
88
83
76
75
79
81
79
76
75
78
84
89
83
72
61
65
76
82
91
97
96
87
79
76
77
79
76
71
75
88
100
98
81
65
82
82
82
79
80
80
77
77
76
76
75
71
68
70
76
79
79
79
80
84
84
82
77
76
81
84
85
87
84
78
70
70
76
81
86
90
89
86
80
76
81
86
87
82
83
90
100
97
83
66
79
90
94
89
81
76
75
79
83
84
83
74
73
71
75
77
78
81
82
80
71
63
65
77
85
86
76
69
72
80
89
91
85
79
77
78
78
76
71
70
76
81
81
77
78
78
81
82
79
77
85
95
91
77
65
61
69
78
86
85
83
80
79
76
78
85
93
100
99
89
74
67
69
75
85
85
75
67
69
81
95
98
87
75
71
75
78
79
75
76
80
85
83
77
75
73
78
76
73
74
85
86
82
74
65
64
71
81
86
84
79
78
80
81
80
81
87
96
97
91
88
88
92
95
91
86
82
81
78
77
81
85
85
74
66
65
75
86
95
95
93
91
86
79
79
83
84
79
74
76
77
66
68
78
84
85
79
77
83
87
88
84
80
80
79
74
72
78
80
79
77
82
91
94
87
79
80
85
84
74
66
73
83
84
75
67
71
85
92
90
77
72
73
78
83
85
85
82
83
88
76
66
69
81
92
90
77
74
81
91
92
80
67
65
74
80
82
79
79
75
66
63
64
66
64
56
59
73
84
86
77
73
77
81
82
79
77
78
72
62
57
62
72
79
81
81
82
83
85
88
75
80
82
84
84
82
79
79
81
80
74
66
59
61
72
84
92
90
86
82
81
79
74
71
65
55
49
60
79
90
88
73
65
66
71
76
82
83
76
69
71
83
90
86
79
76
81
83
79
77
74
81
80
74
76
82
88
82
73
63
68
76
80
82
82
85
88
87
86
86
89
89
91
93
90
82
72
70
75
79
78
73
68
65
63
67
79
93
96
87
78
81
85
83
77
76
80
83
76
70
89
82
70
62
70
80
86
79
66
61
71
83
90
87
84
84
83
82
77
77
76
75
70
74
78
82
82
79
74
73
72
72
70
73
74
75
79
83
81
69
56
55
64
73
78
79
81
87
89
85
91
81
74
70
75
79
77
74
71
74
75
76
75
77
83
84
78
74
72
74
75
71
64
60
62
66
69
69
74
77
77
73
73
81
88
85
76
62
58
61
66
67
71
76
81
84
86
87
89
88
74
77
85
94
91
80
70
63
68
73
76
74
74
78
86
88
81
74
72
77
86
86
81
76
78
78
75
71
73
80
81
84
87
91
91
80
65
59
69
88
98
97
87
81
78
83
84
82
74
74
71
74
81
85
85
79
71
61
59
69
81
87
90
89
91
91
88
79
75
76
82
84
81
79
84
90
90
87
82
80
83
89
92
88
77
63
64
77
89
93
93
92
90
85
78
73
73
73
74
73
74
77
73
69
69
75
81
80
75
76
84
91
90
83
85
89
90
84
78
74
76
80
80
78
78
84
86
88
86
82
84
89
88
80
67
64
72
84
86
80
74
81
91
97
87
73
69
71
75
76
66
71
74
73
74
79
85
86
80
75
78
91
102
100
86
75
68
68
68
68
69
68
72
74
78
77
75
71
73
75
81
89
94
91
87
85
87
88
85
79
80
86
86
79
74
76
83
83
81
78
64
72
82
87
81
75
75
76
77
74
76
83
93
94
83
74
73
80
80
72
66
67
73
77
75
66
60
59
60
65
74
78
79
76
72
67
68
74
79
80
78
77
75
75
78
87
95
93
83
76
74
77
79
75
72
71
74
72
65
60
64
72
80
81
74
74
81
86
81
71
63
69
80
85
79
74
74
75
76
78
78
80
79
80
80
75
71
73
82
91
90
80
72
71
72
76
80
80
74
66
90
93
82
69
66
73
83
82
67
60
65
71
76
78
76
73
72
75
77
76
76
80
86
90
93
98
102
104
103
105
108
107
102
92
86
84
84
87
93
96
93
86
80
77
73
75
78
78
74
67
87
90
84
74
68
72
81
87
89
83
78
73
73
77
81
77
72
71
76
85
95
91
87
92
102
110
114
113
117
126
130
122
100
83
73
74
82
85
86
81
77
80
85
89
88
82
78
80
82
80
60
65
73
74
72
72
80
90
100
97
87
75
71
77
83
85
83
77
77
82
86
82
78
77
85
95
99
99
101
109
111
103
85
77
73
72
71
72
74
78
78
81
89
94
89
75
66
67
78
83
60
65
72
74
73
74
80
88
92
89
86
82
81
84
85
84
81
76
78
82
85
78
65
56
58
71
81
82
79
81
82
85
87
88
87
80
70
67
69
75
79
81
86
93
89
77
64
64
73
82
82
84
85
80
73
70
69
71
71
73
76
82
86
87
86
81
72
73
80
92
95
89
79
69
65
67
74
77
78
76
74
78
77
76
74
71
70
67
63
61
65
73
84
89
89
86
82
83
83
83
77
85
87
82
71
62
61
65
67
68
71
80
84
85
83
81
81
84
93
93
89
82
78
75
77
74
75
73
74
75
73
75
70
60
56
61
72
80
76
70
70
76
82
79
79
85
97
99
87
75
68
76
84
84
79
74
74
78
79
79
82
85
85
81
78
77
82
89
94
88
79
66
63
70
77
79
74
71
70
73
78
84
82
76
70
70
77
83
84
82
79
78
76
75
78
85
89
87
72
63
83
80
82
83
83
81
80
80
82
87
91
90
83
74
68
67
68
70
73
77
81
80
75
73
76
81
84
83
81
84
89
92
89
81
75
73
74
73
74
76
78
75
71
75
83
88
84
70
67
76
83
79
77
78
80
79
78
77
74
75
77
82
80
75
69
69
70
68
61
64
73
82
81
74
71
78
90
96
94
88
86
81
72
69
69
71
73
73
76
82
87
86
81
80
88
91
89
77
76
87
70
70
75
79
79
79
79
76
72
67
72
84
94
94
85
80
82
85
78
69
69
75
79
73
63
64
81
94
98
89
77
66
66
68
71
73
75
79
86
96
101
102
94
84
80
80
79
74
73
75
72
73
78
81
81
79
79
77
74
71
74
84
92
90
82
77
80
86
88
84
81
80
80
75
65
63
74
90
98
91
78
72
76
79
79
76
78
84
87
87
88
90
90
83
78
75
72
71
68
64
84
83
81
81
81
78
73
72
74
74
75
75
77
77
77
76
78
79
81
84
83
81
78
73
68
66
76
86
87
83
80
81
83
81
74
76
86
95
93
83
73
73
79
81
80
77
74
71
70
71
91
84
79
80
84
81
77
75
79
79
76
71
70
77
86
88
82
74
67
68
72
76
76
75
74
79
82
83
75
71
72
79
80
75
70
74
85
98
99
93
87
80
81
83
80
75
64
59
61
69
90
81
75
78
85
89
85
81
82
86
83
74
65
66
73
79
75
66
61
67
78
84
85
83
85
87
87
82
74
71
73
77
80
83
82
79
75
77
85
95
92
86
78
79
81
76
66
61
56
56
81
77
70
66
72
81
84
81
81
83
81
72
63
59
67
76
77
72
71
76
83
86
88
86
82
75
69
66
73
79
81
78
80
85
90
87
77
75
82
86
83
72
62
64
70
76
79
81
80
70
73
75
71
69
71
81
87
90
87
81
77
73
76
79
85
89
84
75
71
70
74
86
95
94
80
63
52
52
65
78
83
85
82
77
73
73
77
83
89
87
79
67
59
56
59
66
75
85
89
88
74
72
71
73
81
83
85
83
82
79
75
76
84
91
95
90
83
73
62
59
69
87
103
98
80
68
65
63
65
70
78
83
81
71
64
63
69
75
79
80
80
77
74
71
71
71
72
71
74
85
77
68
64
66
71
75
71
66
69
76
77
79
80
81
84
87
86
80
70
65
72
80
84
76
66
71
82
82
76
72
71
70
72
76
79
83
81
71
67
65
75
81
87
89
86
81
73
71
70
79
89
80
68
61
68
76
81
77
72
76
77
78
76
75
78
83
85
81
77
76
75
73
67
63
67
80
87
86
79
76
76
75
76
80
84
89
86
79
70
63
61
68
81
91
88
78
71
75
85
90
98
88
76
69
71
78
81
78
71
64
62
58
60
63
72
80
81
77
76
78
80
77
72
73
79
88
87
79
69
69
78
87
90
88
86
82
82
84
82
74
62
59
71
81
80
75
73
81
88
90
84
75
70
71
74
77
78
75
70
64
56
53
54
60
69
72
75
77
79
82
84
84
82
81
80
79
77
71
68
73
79
86
90
90
86
80
78
79
80
78
72
66
65
67
72
81
88
88
80
71
81
76
73
72
73
73
79
86
90
86
75
71
72
74
72
71
75
82
92
94
86
83
83
84
82
73
66
69
81
92
91
85
78
76
75
70
65
65
71
80
83
81
73
70
72
79
88
87
80
73
93
88
84
80
76
71
72
80
90
91
81
76
80
85
86
77
72
77
90
91
82
73
74
83
89
82
74
71
79
91
95
90
78
72
70
67
66
71
80
88
94
94
89
85
77
77
79
85
88
85
84
76
78
79
78
70
61
62
69
78
78
77
83
90
88
73
60
62
75
85
80
77
75
74
77
78
74
73
73
73
77
76
74
68
70
81
93
99
95
90
88
90
91
87
83
79
81
83
85
83
82
75
74
76
76
76
74
69
68
72
77
81
82
79
72
68
68
73
78
81
79
79
77
68
60
63
71
74
71
66
68
72
73
67
69
83
102
106
91
74
65
73
78
82
82
79
76
73
78
84
82
80
76
77
79
81
79
76
74
75
80
84
81
71
65
70
80
90
87
80
75
77
80
75
70
67
72
77
81
78
78
81
80
73
67
71
82
86
78
66
61
64
69
73
73
71
65
69
82
101
71
66
67
77
85
87
80
73
72
76
83
85
86
85
79
74
75
79
83
80
75
79
81
82
77
74
77
87
93
87
84
82
84
84
79
79
77
76
76
75
76
76
74
74
75
75
73
76
85
99
80
69
64
70
85
92
92
82
79
80
84
86
87
85
80
74
70
75
80
82
82
80
73
68
68
74
87
98
99
89
80
81
86
90
96
95
91
84
77
78
83
88
89
85
82
84
84
84
81
82
95
90
79
74
79
88
90
83
78
80
87
86
76
69
71
77
80
78
79
85
90
86
74
64
71
86
100
100
91
81
76
76
79
81
87
93
92
86
79
75
79
83
86
83
81
77
75
73
72
77
76
77
79
79
80
81
78
71
70
77
85
87
76
69
74
84
88
83
79
83
87
85
74
68
74
84
91
87
78
74
76
78
78
78
81
83
89
86
79
70
62
62
73
83
86
79
70
63
68
77
61
58
69
79
79
75
74
73
74
73
73
77
78
80
81
84
89
90
89
87
85
82
76
73
73
77
82
84
79
77
80
88
92
90
80
75
79
83
80
70
60
62
79
95
100
88
71
65
72
83
78
76
80
81
78
75
75
75
74
72
69
71
75
79
76
73
75
80
88
89
85
84
83
83
82
86
95
98
92
82
81
89
95
87
73
66
71
79
82
79
77
81
87
87
83
76
71
71
79
90
90
87
82
81
85
86
77
65
61
74
88
96
90
80
74
70
67
66
69
73
80
84
85
85
83
86
95
100
94
82
72
75
80
81
75
73
76
76
78
78
78
79
76
70
69
72
76
80
82
83
88
83
76
78
86
89
77
62
58
77
101
109
96
82
80
90
92
84
77
74
76
82
78
75
73
76
81
90
90
80
70
69
75
81
82
83
84
86
84
85
83
84
85
83
84
87
91
93
86
81
78
74
73
79
87
91
82
73
71
79
88
86
77
72
79
92
96
93
87
85
84
81
77
73
71
72
77
83
82
79
75
77
78
79
75
79
86
91
94
91
90
92
95
94
87
83
81
85
87
83
73
74
77
80
84
82
78
74
76
78
74
69
66
70
78
83
78
72
69
74
78
76
76
76
80
77
75
72
75
80
81
79
74
72
74
80
85
84
79
73
70
71
77
78
80
76
72
72
76
83
74
78
77
73
69
69
72
75
78
74
69
69
74
82
88
85
79
71
65
62
63
63
70
76
81
77
72
69
73
80
87
83
74
71
72
78
80
77
69
63
64
68
71
75
82
88
89
78
71
67
82
85
83
77
75
78
82
85
83
76
71
75
82
87
85
79
79
81
81
73
67
69
81
89
85
76
68
67
70
74
82
89
86
72
58
55
67
82
86
82
79
79
82
80
84
87
83
73
63
63
91
85
83
82
84
85
82
82
84
88
89
89
85
79
71
64
67
77
83
81
74
76
91
103
99
85
72
70
72
72
77
89
92
80
62
58
76
99
107
92
76
68
70
72
76
76
72
65
64
72
86
81
71
71
75
77
74
74
81
90
94
91
84
77
74
73
72
75
79
80
79
78
84
90
88
80
69
71
80
86
89
89
87
80
75
78
87
96
92
78
65
59
57
58
65
78
84
86
83
83
75
80
74
67
65
71
77
81
79
76
75
76
76
80
84
87
82
75
75
81
84
80
73
73
73
70
67
70
81
94
97
89
77
70
71
72
73
72
66
63
66
74
70
60
62
79
96
105
94
81
81
91
86
75
72
79
88
82
71
61
64
72
78
81
83
83
80
74
70
71
73
70
69
73
82
86
84
79
76
79
84
89
86
78
71
68
69
71
66
63
62
73
75
72
71
80
91
91
79
68
93
95
85
70
70
77
80
75
66
61
70
79
81
83
79
79
78
71
66
58
56
58
63
74
84
91
89
80
74
75
82
89
89
82
76
77
84
87
80
64
58
64
75
82
82
81
78
73
66
65
84
83
76
67
63
67
71
73
72
75
78
78
76
74
73
75
77
71
66
65
67
68
67
68
72
78
79
77
77
85
91
89
82
75
77
81
82
78
76
73
76
79
82
83
81
81
78
72
68
70
73
75
78
80
76
73
73
77
81
86
85
83
77
75
75
76
77
72
71
80
91
94
88
81
83
84
81
76
76
82
88
88
84
79
79
75
71
64
68
73
84
88
84
77
73
74
82
85
80
74
73
74
77
79
80
79
81
81
79
81
83
84
84
83
86
89
87
77
73
79
89
100
101
95
91
87
86
79
75
75
82
88
89
83
75
70
75
79
78
70
71
79
88
85
73
70
77
88
88
77
74
75
74
70
72
79
86
86
81
77
78
76
71
68
76
89
98
90
76
68
73
89
95
85
71
63
68
80
83
83
82
86
86
77
68
68
76
85
86
78
77
86
98
101
94
85
81
84
85
80
71
77
82
80
79
80
84
84
77
74
74
77
76
70
65
65
69
73
75
73
69
68
71
72
75
75
80
82
79
74
74
82
95
103
98
92
86
86
83
81
83
85
80
71
71
87
103
105
87
78
77
79
81
74
67
69
80
90
92
83
73
73
79
80
75
73
77
84
84
78
67
66
71
76
75
72
67
62
59
61
68
78
89
95
94
88
86
90
95
92
87
81
80
75
78
85
94
97
87
80
83
82
79
74
69
72
78
82
79
73
71
74
80
81
75
74
81
92
93
81
65
59
67
76
84
84
76
69
64
67
77
85
87
85
79
75
79
89
98
100
88
74
67
69
76
77
79
81
82
79
80
86
86
84
84
84
81
72
64
62
70
76
81
82
80
81
84
82
77
71
65
65
69
74
77
88
99
102
101
103
109
112
103
90
77
72
75
81
85
81
72
62
60
69
80
90
91
86
79
75
77
84
84
83
82
83
83
82
79
76
74
77
77
82
89
93
87
75
66
69
79
86
83
75
73
80
95
110
118
129
136
131
109
87
69
70
72
73
70
67
71
76
82
84
84
85
85
81
76
74
81
78
74
68
68
73
84
95
100
92
84
79
78
80
82
82
82
80
80
82
82
84
81
82
85
84
77
76
89
116
135
129
103
80
70
69
70
70
71
79
87
90
86
81
73
65
63
69
76
80
84
81
74
71
72
77
85
92
94
92
87
85
84
82
77
68
66
73
81
85
81
71
69
80
89
88
72
60
68
92
106
102
83
76
79
80
78
72
74
77
80
79
78
80
78
77
76
78
80
82
86
86
84
82
79
78
78
74
73
75
78
79
80
80
80
74
66
64
70
78
82
80
81
80
83
82
81
84
89
88
79
69
65
72
82
83
82
80
77
74
74
76
80
86
87
86
85
81
77
75
88
90
89
86
78
72
70
71
70
68
70
72
73
76
78
81
81
77
78
80
84
88
86
80
73
70
77
91
96
86
71
64
68
76
80
77
75
79
82
80
77
75
79
82
86
87
88
87
81
76
79
84
86
85
78
73
75
78
79
78
74
73
70
69
72
81
89
94
94
89
85
81
79
78
74
70
71
72
77
78
77
80
84
87
83
78
75
79
83
83
78
73
73
81
88
90
91
87
85
85
75
76
75
77
79
80
80
81
83
89
88
78
67
63
70
82
87
84
81
82
84
83
80
77
79
82
81
76
75
78
82
86
89
85
84
82
84
84
83
81
79
78
78
82
88
87
79
65
66
80
83
76
72
72
75
77
80
81
85
92
95
89
79
70
71
78
79
71
64
67
78
85
81
76
77
83
92
91
85
80
79
80
77
70
66
67
73
78
82
81
79
74
64
58
66
79
83
75
67
74
75
70
72
78
80
80
79
79
79
80
84
92
95
90
81
77
79
81
77
70
69
74
77
77
76
80
80
81
82
80
82
81
79
74
65
58
59
70
83
86
81
70
57
51
60
77
91
91
79
74
60
58
70
80
86
85
82
78
72
70
74
85
92
92
86
77
80
86
89
85
77
76
81
90
90
81
70
64
69
78
85
93
97
93
83
75
73
78
84
86
82
77
75
76
76
76
78
77
78
74
69
68
73
82
92
93
86
80
76
74
74
75
76
87
91
91
83
83
85
88
91
91
93
95
92
86
77
74
72
76
81
90
93
90
85
81
83
85
80
73
71
76
84
85
79
73
69
74
79
79
86
79
81
87
96
96
87
81
82
83
78
71
76
91
106
106
92
83
82
86
92
91
84
77
79
88
96
94
84
73
69
72
76
74
72
72
73
73
68
66
69
75
80
82
78
71
69
71
81
85
87
77
74
81
88
86
82
77
79
83
82
82
81
86
89
90
90
89
88
84
83
78
73
71
75
86
88
83
72
61
59
65
72
76
76
72
67
63
66
69
72
75
80
89
90
82
71
67
66
69
76
77
77
81
80
81
76
73
71
75
80
79
71
66
66
74
90
92
90
80
72
74
76
83
81
76
70
66
63
63
69
76
82
88
88
82
75
74
76
76
74
72
79
88
93
90
84
77
69
62
74
84
87
83
81
81
79
75
72
72
73
73
71
75
79
89
93
87
76
69
70
83
94
94
80
71
72
78
82
79
77
79
81
80
73
69
70
74
79
80
80
80
83
86
84
80
82
85
85
77
76
80
78
74
75
77
76
73
74
75
75
76
83
88
96
98
92
81
72
67
71
83
86
79
71
77
92
99
91
79
74
76
78
72
62
56
56
64
72
80
90
97
98
92
84
78
75
74
75
80
81
79
74
68
69
73
71
69
72
78
82
82
79
77
74
76
78
77
75
76
74
71
66
61
68
83
94
90
79
76
79
85
86
83
80
77
76
73
74
78
82
85
87
87
86
82
75
70
68
77
85
91
88
78
71
73
77
79
80
80
82
76
66
60
60
66
74
78
78
80
82
78
71
69
73
82
84
78
75
79
87
89
85
81
83
90
95
91
86
80
71
64
65
73
80
79
73
70
72
83
89
91
86
78
70
71
76
81
82
79
69
60
54
61
72
83
89
85
79
79
82
83
81
76
77
78
78
71
64
67
72
75
73
72
73
77
81
84
84
84
80
79
78
81
80
77
76
78
83
85
81
74
69
67
67
68
68
76
82
79
70
61
58
66
74
82
85
82
76
77
81
84
84
81
78
75
72
68
64
63
67
70
72
72
71
71
72
76
82
89
94
94
89
84
81
84
86
85
79
74
70
75
80
84
79
71
70
76
87
94
87
75
72
70
70
67
67
68
72
77
82
84
84
81
77
70
71
75
83
94
93
85
76
73
72
72
74
77
80
84
85
80
74
75
79
80
77
70
64
62
67
84
99
105
94
79
70
74
85
92
88
80
82
86
86
81
71
65
69
75
80
80
74
66
63
66
74
87
99
107
103
92
80
73
69
69
68
68
70
69
70
71
73
75
79
78
69
60
57
59
59
66
80
92
90
81
72
72
77
83
82
80
85
94
97
92
78
68
66
71
77
82
79
70
60
63
74
87
91
85
81
80
77
71
66
71
77
80
78
77
76
77
75
75
81
87
87
76
62
57
68
65
65
68
73
77
79
82
83
85
83
82
77
73
74
79
82
81
74
71
74
81
84
77
67
65
73
78
74
65
62
70
77
75
69
77
90
97
93
85
79
75
72
73
79
88
92
87
78
72
83
82
77
71
72
76
78
78
76
79
85
86
78
66
61
67
80
90
88
77
71
71
77
77
74
71
73
77
75
69
67
75
84
81
75
74
79
84
85
78
72
71
73
75
78
78
72
72
81
88
77
75
79
88
95
91
77
63
59
66
78
86
84
76
69
67
73
82
88
81
73
73
79
86
84
76
73
78
84
82
76
75
82
82
79
73
71
74
75
74
76
81
85
84
82
77
70
68
68
73
71
68
71
82
97
102
96
83
75
70
71
70
72
73
71
68
71
77
84
82
79
79
84
86
84
78
81
88
88
78
66
63
72
81
85
84
81
81
77
78
82
89
89
85
84
86
84
75
65
60
82
82
75
75
82
91
96
93
87
80
75
69
67
70
76
82
82
75
74
78
84
82
77
75
81
90
99
98
90
79
71
71
74
78
81
79
76
79
81
84
85
84
79
78
81
82
81
73
67
63
87
92
95
95
93
88
77
69
68
74
81
79
79
83
91
94
86
75
69
75
83
82
75
71
75
84
87
82
75
74
75
77
77
75
71
65
64
66
72
76
76
72
74
80
83
79
70
64
68
73
82
83
95
103
100
88
74
69
68
70
72
74
80
87
91
86
82
76
76
76
77
78
78
75
72
67
65
67
69
72
73
78
82
82
78
72
69
69
69
68
66
73
81
90
91
83
74
68
70
76
80
81
81
79
73
71
76
85
87
77
66
61
69
76
78
70
65
67
76
79
77
76
80
80
76
74
75
83
86
82
76
81
87
88
81
78
79
83
81
77
76
81
84
85
83
85
85
81
78
79
81
83
79
70
64
64
69
72
77
76
75
75
74
69
62
55
53
58
71
79
83
82
81
80
79
82
86
93
93
85
75
71
71
72
74
78
82
87
85
81
78
77
75
71
72
75
77
80
81
86
83
83
80
78
81
84
79
69
62
72
90
103
100
87
76
73
77
81
80
82
83
82
78
75
74
77
84
88
88
81
75
71
69
69
70
74
79
84
83
80
79
78
78
78
74
67
64
70
81
89
84
75
72
74
85
95
92
81
75
77
90
102
103
95
87
89
93
94
87
83
80
82
77
74
72
74
80
84
81
80
81
85
85
80
73
70
74
79
82
84
85
85
87
87
83
73
67
71
82
88
82
75
68
70
75
80
80
78
79
80
82
80
79
80
83
80
76
70
68
72
78
81
79
76
76
80
84
85
79
78
78
83
85
85
83
80
78
75
77
78
79
75
71
77
83
86
85
84
86
88
77
78
76
73
73
72
73
74
74
72
69
67
70
76
79
75
65
56
55
60
64
67
71
75
81
88
86
84
80
77
77
76
82
86
92
90
81
73
69
68
70
70
69
70
77
87
95
95
91
88
78
80
78
77
78
82
85
83
76
67
61
64
72
80
80
72
68
68
71
70
64
58
64
74
81
75
68
70
73
77
81
83
83
81
76
74
77
78
78
75
73
77
80
79
78
79
81
79
80
83
89
88
83
79
76
78
79
80
76
70
65
62
68
71
70
68
69
78
86
84
79
72
76
85
83
75
69
67
70
72
79
83
83
75
68
69
80
93
95
85
80
79
84
84
80
78
73
69
69
71
87
91
86
75
66
66
71
75
79
79
78
76
75
74
73
68
68
69
78
84
90
88
85
89
96
99
95
82
71
68
76
83
86
81
75
77
85
94
94
88
81
79
75
72
77
84
87
83
78
72
74
77
74
64
56
62
71
79
83
89
95
94
90
85
80
75
71
69
76
83
85
79
69
70
84
99
101
89
76
73
84
93
92
82
72
69
72
74
74
73
77
78
73
67
73
86
97
97
88
81
69
74
73
66
59
61
70
78
84
89
96
92
86
80
78
80
80
79
79
80
77
70
64
65
72
80
80
77
77
78
84
89
87
79
71
71
74
73
66
58
64
77
82
81
81
84
89
88
83
80
71
87
91
88
80
72
75
80
85
85
79
75
77
80
83
82
81
80
78
77
77
80
89
94
89
83
78
76
76
80
82
84
83
83
82
85
88
88
83
75
74
80
85
85
83
81
76
70
65
69
72
86
91
87
80
77
81
85
86
79
73
74
77
82
83
81
79
79
77
78
83
89
94
97
97
96
94
88
83
83
84
83
80
76
75
78
77
82
86
91
93
89
80
75
78
80
79
72
67
69
83
82
78
72
68
72
82
87
86
83
84
83
84
80
79
79
80
78
76
80
87
86
79
75
79
89
94
90
86
85
85
84
77
68
66
71
75
77
74
72
76
80
80
74
73
78
88
90
86
78
92
85
78
74
72
76
83
86
83
80
79
81
80
79
75
76
77
73
70
75
85
90
86
76
73
75
79
78
72
73
79
84
79
75
72
79
92
92
79
61
57
71
85
84
74
73
78
88
86
75
83
80
76
73
74
79
83
81
78
70
65
63
62
64
64
70
73
73
72
72
79
88
93
85
70
61
65
71
72
70
71
74
77
75
71
73
80
85
84
80
78
81
87
86
79
76
77
79
84
81
81
89
96
93
85
79
76
76
76
76
74
68
62
61
68
75
79
80
81
80
75
72
70
72
76
83
92
95
87
73
64
71
87
95
96
89
84
84
82
80
82
85
87
88
94
104
108
100
85
78
80
84
81
73
69
72
81
91
97
95
87
77
74
73
73
75
79
83
83
79
76
76
81
84
82
83
82
80
74
67
67
74
86
93
96
93
91
87
85
78
74
79
87
87
86
84
86
85
81
80
69
73
80
85
84
83
81
86
92
93
88
84
82
81
77
75
77
84
90
88
79
76
79
86
87
81
73
65
65
77
91
90
86
73
65
66
75
82
86
82
74
71
74
81
81
72
65
66
75
82
56
69
81
94
94
87
77
72
72
79
82
82
81
80
80
78
81
86
85
80
74
74
76
75
77
77
80
86
92
102
110
107
94
76
64
59
62
67
70
67
65
65
68
77
84
83
76
72
75
80
67
70
77
81
81
79
76
76
78
82
83
82
80
80
82
89
91
86
79
70
68
73
76
71
69
79
95
109
112
113
114
114
109
94
82
76
74
71
69
67
68
69
69
69
73
77
80
75
71
72
92
85
77
73
70
71
75
80
85
87
85
84
82
81
79
80
83
86
84
80
73
71
74
78
83
87
87
86
92
109
126
124
108
90
83
84
88
89
86
86
84
77
67
60
60
67
77
80
80
78
96
88
80
76
75
76
76
77
77
79
82
82
82
82
79
73
71
75
82
83
74
69
71
89
99
91
72
62
75
105
123
109
83
65
68
78
84
86
86
85
78
65
57
61
70
77
84
89
89
83
77
75
76
76
77
79
79
80
80
80
78
74
75
79
82
81
73
69
69
70
73
78
85
94
95
85
79
82
93
98
88
71
60
67
76
80
80
83
87
84
76
68
69
77
81
78
76
76
78
78
76
72
73
72
70
72
81
91
97
96
87
81
77
78
78
77
72
69
66
67
75
87
98
93
78
70
77
94
101
90
72
64
71
86
89
80
75
80
88
88
80
75
77
85
84
75
68
67
73
78
79
75
75
73
73
71
77
85
92
94
89
85
81
79
77
74
73
72
73
75
82
88
93
89
76
68
69
76
84
86
83
81
83
87
86
80
76
78
83
82
79
76
83
92
93
82
71
72
81
87
76
78
77
78
79
80
81
82
82
84
84
81
80
83
91
93
87
80
78
82
87
87
86
84
85
83
78
72
73
75
79
81
82
81
80
85
92
92
86
79
79
90
101
102
93
81
74
73
77
83
77
79
78
79
81
85
85
84
85
91
93
92
87
82
85
87
85
79
79
84
89
86
80
77
84
87
83
72
63
60
70
83
88
84
79
79
86
94
88
78
75
83
91
86
78
76
80
80
74
74
75
71
74
79
82
81
77
72
75
80
91
95
91
79
69
69
75
79
80
79
77
75
75
76
85
84
76
62
57
63
77
91
99
95
84
75
74
79
82
77
71
68
65
65
69
78
85
90
86
78
72
68
70
75
80
79
75
69
69
72
81
84
82
78
73
74
76
80
78
74
69
65
72
80
88
85
71
58
58
71
83
89
90
90
88
84
78
73
70
72
70
67
67
72
77
79
83
89
90
88
77
74
72
71
79
89
94
92
87
84
80
76
74
82
91
92
82
75
75
77
79
75
75
83
90
86
75
65
68
79
84
83
78
78
86
89
83
72
67
68
73
80
87
87
87
84
86
90
93
90
79
77
75
73
77
86
92
93
90
83
73
68
72
86
100
99
86
78
79
87
91
87
79
75
77
82
82
83
85
88
84
79
74
74
74
75
75
70
67
70
78
87
89
85
87
93
98
99
97
93
72
77
79
81
76
71
72
74
73
66
62
65
77
86
87
87
87
94
98
96
86
77
71
71
74
81
85
84
82
78
75
75
74
70
68
70
74
78
79
75
76
76
77
82
84
85
87
88
87
90
74
79
85
84
79
76
74
74
71
65
65
74
81
78
69
68
78
91
95
83
70
63
66
74
81
79
74
67
66
68
73
77
80
78
75
73
75
79
80
76
70
70
77
85
88
87
84
77
74
74
77
77
77
80
80
81
80
76
73
76
81
85
85
77
73
73
80
86
81
72
67
67
74
79
77
72
72
76
80
79
74
75
80
89
89
84
75
74
76
76
73
76
82
89
96
94
86
80
72
64
80
78
74
70
78
83
80
76
74
78
83
83
83
84
86
92
92
85
78
76
79
80
74
66
60
67
81
92
95
84
75
73
78
88
92
85
73
70
74
80
84
85
84
86
86
84
83
77
74
73
83
91
90
85
86
86
84
78
74
75
76
75
75
78
84
83
80
75
75
82
88
84
70
57
58
68
78
80
81
83
86
88
88
85
81
78
75
75
78
86
90
86
80
75
78
81
80
75
73
75
72
92
105
102
92
82
74
72
74
76
78
75
70
67
72
73
74
74
75
80
85
86
82
75
74
72
68
64
65
77
88
93
89
81
76
77
81
86
90
92
88
75
65
66
76
84
83
76
64
59
66
79
94
98
88
77
69
71
80
90
92
84
74
72
80
92
99
95
84
79
80
83
84
82
77
75
71
68
64
69
72
78
78
76
72
71
71
74
81
89
90
82
72
67
72
77
82
78
68
60
69
72
78
83
84
79
73
78
86
93
91
83
76
79
90
98
99
89
76
70
72
75
77
78
78
83
85
80
68
63
66
70
75
74
71
71
72
74
78
86
90
91
87
78
73
73
75
76
75
73
72
77
80
84
83
82
78
78
78
81
80
75
74
75
77
78
73
66
64
67
73
78
77
76
77
83
89
87
81
75
74
75
77
77
79
86
93
93
90
83
78
75
76
78
76
72
68
62
64
69
72
84
88
86
84
83
82
81
77
76
77
77
74
72
74
76
75
70
66
66
73
79
76
70
63
68
79
86
86
84
81
84
88
87
86
87
87
80
71
62
60
66
73
76
74
70
61
53
54
61
71
77
81
83
83
86
91
92
87
85
82
80
75
71
76
84
84
77
65
63
71
83
89
80
69
68
75
81
82
80
85
93
92
85
73
69
68
65
61
64
73
79
74
69
69
72
80
76
67
64
71
73
70
68
69
78
90
94
91
84
81
75
72
70
75
81
81
73
68
69
77
90
94
90
83
83
84
80
74
67
70
79
83
75
68
69
74
75
77
79
83
80
74
68
74
87
97
95
84
73
71
75
73
68
68
76
87
86
76
68
69
75
80
82
82
81
78
75
75
76
79
80
79
81
83
85
86
84
78
70
64
66
72
76
78
83
86
83
82
82
82
82
78
78
81
89
92
86
76
71
74
78
82
84
86
87
85
78
69
65
71
80
89
91
90
83
77
75
74
72
69
70
75
81
82
77
73
78
83
81
74
67
70
75
79
79
77
76
74
74
81
87
86
79
78
79
83
76
66
61
82
81
83
86
87
85
84
82
87
83
73
68
70
75
75
76
76
77
75
72
70
76
85
91
86
75
66
68
74
75
71
68
70
72
68
63
61
68
72
74
78
81
80
76
75
79
84
81
73
70
83
83
83
80
75
74
81
94
105
100
83
66
62
68
75
75
73
71
71
74
76
79
79
81
83
83
80
80
79
79
78
80
84
81
72
63
58
68
80
88
82
75
70
71
78
85
87
85
80
74
80
83
84
81
77
74
75
80
83
84
81
78
80
85
89
81
71
65
69
77
83
79
73
72
77
81
79
80
84
83
82
78
75
78
77
71
66
69
82
92
89
80
74
74
77
77
77
74
73
73
86
83
81
80
78
75
73
71
68
68
70
74
81
88
91
81
69
65
71
78
81
80
79
77
74
65
60
66
74
75
71
65
64
68
74
74
69
69
71
75
77
79
79
77
75
73
72
70
69
69
82
79
76
70
69
71
78
86
88
76
63
54
60
74
80
77
69
66
70
73
74
77
80
79
73
63
59
64
72
74
73
74
78
78
75
74
72
73
69
66
67
75
77
77
79
86
89
82
73
66
68
71
75
74
68
67
80
94
98
85
66
59
60
68
73
70
69
71
75
77
77
76
77
77
75
72
73
72
75
75
74
75
77
78
79
85
87
86
84
79
77
77
77
79
84
89
89
82
77
78
73
74
79
76
74
76
85
93
88
76
72
79
86
86
77
73
74
79
82
79
77
74
75
76
80
83
84
83
79
78
74
67
63
68
79
89
91
85
80
81
83
81
78
77
76
74
70
71
78
89
92
84
75
72
73
84
91
93
86
75
77
91
104
99
84
75
81
88
84
74
66
70
77
83
86
85
85
83
79
76
75
75
71
70
73
78
76
73
73
82
86
80
67
62
69
77
79
77
77
77
94
85
76
71
71
77
83
87
85
83
86
87
87
80
72
72
83
92
89
77
69
70
76
81
83
85
86
82
73
69
72
80
86
85
79
73
67
68
74
81
83
74
60
56
72
88
95
89
78
74
81
84
78
73
73
75
77
82
80
81
79
75
69
65
65
70
76
81
85
85
83
75
72
73
80
89
92
88
78
68
68
72
84
93
94
82
75
71
74
78
79
76
72
71
77
84
87
88
89
91
78
77
77
74
75
83
86
84
78
71
65
66
72
80
85
81
71
64
66
73
76
73
69
71
77
77
79
80
80
78
74
72
80
88
93
87
78
73
75
73
75
77
81
82
81
81
82
88
92
94
80
81
81
76
72
69
74
78
79
71
61
58
68
80
90
90
79
69
68
70
68
69
68
69
69
66
67
71
79
83
80
73
71
77
83
85
77
72
66
64
68
78
86
91
91
87
87
88
87
77
79
87
89
83
74
67
70
77
81
79
69
64
64
67
73
76
77
77
78
81
80
74
68
67
74
85
88
82
74
69
69
74
75
76
75
74
75
72
68
67
72
80
88
93
93
92
85
77
70
70
78
83
83
79
74
71
74
78
80
84
89
86
76
68
64
67
75
80
84
85
82
70
62
63
77
96
99
84
69
60
69
81
85
77
70
69
77
87
89
86
83
80
83
85
90
89
80
66
66
79
77
77
74
69
62
59
61
68
79
90
94
90
79
73
76
81
88
92
91
84
80
73
73
75
73
68
66
68
76
81
80
78
71
68
68
76
85
88
85
78
76
79
80
82
84
84
79
73
78
85
70
75
82
80
71
63
67
80
95
95
82
71
69
78
86
88
86
83
82
81
82
94
105
105
87
66
57
67
80
83
78
67
68
73
82
83
79
75
74
77
79
79
76
74
76
82
83
84
81
81
73
79
85
85
81
77
81
90
95
85
72
65
70
78
82
79
79
79
78
77
83
96
108
109
99
88
82
77
75
71
69
74
84
88
86
78
73
74
79
86
89
82
73
68
74
86
91
86
78
76
90
87
82
76
72
75
83
86
81
74
75
81
84
80
76
77
79
81
77
73
74
78
77
76
75
76
81
77
72
74
82
87
88
82
74
73
78
86
82
76
78
83
84
82
81
84
88
84
75
70
95
92
86
76
73
77
83
83
79
76
78
83
85
80
76
75
75
72
69
71
78
79
75
66
62
63
67
69
70
75
82
85
81
73
70
75
85
89
81
71
73
82
94
91
82
74
75
77
74
68
84
82
77
74
76
79
83
82
78
73
69
72
73
76
74
67
59
58
68
79
87
89
86
84
80
76
73
69
64
66
72
79
80
76
71
71
75
79
80
77
78
78
76
72
71
71
76
80
83
87
82
84
81
81
79
78
77
77
82
83
76
71
78
86
96
93
82
79
79
80
80
80
83
84
83
80
78
78
73
72
74
81
86
79
75
76
82
86
81
75
75
78
84
90
93
93
90
84
82
84
79
77
74
72
78
82
83
82
84
88
89
85
82
85
87
90
85
84
82
79
77
77
77
74
73
73
78
82
78
70
68
69
73
72
74
79
81
76
66
60
66
78
86
88
85
82
82
78
74
70
68
73
83
93
94
86
80
78
82
87
87
85
84
85
84
78
75
75
82
88
92
91
88
82
78
75
72
75
81
90
93
89
75
64
64
71
79
81
81
80
83
90
88
83
70
63
59
58
61
66
68
71
80
90
88
79
73
74
80
86
85
82
81
81
78
72
73
80
84
86
88
92
97
99
93
84
75
75
87
101
112
109
98
87
79
77
78
82
87
91
94
92
86
74
61
49
46
53
67
75
80
75
74
70
68
69
72
77
84
87
85
82
80
77
69
71
80
91
90
80
68
68
78
86
90
92
96
101
99
97
102
113
118
114
98
85
77
74
72
71
72
74
72
71
66
66
70
78
83
81
89
81
78
76
75
75
74
76
80
84
84
83
80
76
69
71
78
85
85
77
69
60
59
65
78
94
106
111
109
113
120
125
116
100
88
84
85
84
79
73
67
65
68
77
87
93
95
93
92
85
80
77
78
83
87
83
74
73
74
76
79
78
79
80
81
81
76
71
71
74
74
73
72
74
78
82
83
90
108
130
136
121
91
71
67
72
78
83
84
83
73
64
65
76
85
84
81
81
85
86
61
66
68
71
73
72
71
74
76
78
75
73
78
85
92
90
81
75
74
73
75
80
88
93
87
74
70
83
101
111
100
80
66
64
67
68
66
69
73
73
64
56
57
68
76
74
68
70
77
81
59
62
66
67
62
61
64
73
85
85
82
81
86
87
83
79
76
77
77
74
75
82
96
99
85
72
68
78
91
89
78
71
71
73
71
65
62
65
70
70
65
64
71
81
81
72
62
62
71
77
73
72
74
75
70
63
62
70
80
82
83
85
88
87
80
71
65
63
67
71
78
85
92
90
81
71
67
71
79
86
86
84
76
74
73
74
76
78
79
81
82
86
90
90
82
69
59
60
67
75
82
87
85
79
74
72
74
73
77
79
82
86
89
91
92
83
69
61
65
77
85
84
80
78
81
80
73
69
70
73
77
74
71
72
76
86
94
93
82
78
81
92
100
92
78
71
76
83
88
79
82
88
85
77
76
82
85
83
78
78
82
88
90
93
91
84
75
75
79
87
89
80
73
74
80
82
76
70
71
70
72
75
76
78
78
83
89
91
80
68
70
88
105
101
88
77
82
93
92
85
75
72
73
78
83
86
81
70
65
70
80
86
83
73
68
71
76
78
80
80
78
76
73
73
75
78
76
77
79
82
80
79
82
85
85
84
85
82
79
73
72
80
90
98
94
89
82
78
76
75
75
73
76
78
82
84
76
67
67
76
86
84
68
57
56
68
75
74
71
72
74
75
72
71
73
78
85
85
84
87
84
78
72
78
87
93
87
83
81
83
78
69
68
77
90
92
83
75
72
71
88
89
80
70
65
70
77
82
84
84
85
79
70
66
71
76
72
66
68
76
80
76
71
70
74
79
77
76
81
89
88
79
68
66
76
86
86
82
82
84
82
79
75
78
87
94
92
83
76
73
83
86
80
69
59
64
74
80
80
74
69
64
67
71
78
77
73
70
73
80
82
79
75
75
75
70
62
63
76
92
98
88
77
69
72
76
82
83
85
87
89
89
85
81
86
96
102
95
82
74
69
81
88
85
73
67
71
78
77
67
54
52
63
72
76
73
70
72
75
80
84
86
84
81
77
73
71
72
81
92
97
90
78
67
64
75
88
98
95
87
80
75
72
68
72
80
89
92
85
79
73
78
83
84
77
79
85
93
89
76
64
71
82
89
79
66
60
64
73
77
81
79
81
83
87
85
80
73
75
83
95
92
80
65
60
67
79
89
90
82
73
68
64
65
63
64
71
78
84
88
82
73
67
66
74
80
87
89
85
77
79
87
96
92
80
67
65
73
76
74
68
64
71
82
88
82
72
64
68
80
84
84
81
81
81
77
74
75
78
78
72
64
62
66
73
75
75
77
79
76
82
76
71
71
78
83
84
77
72
73
78
77
73
71
75
82
87
83
76
71
70
72
77
79
74
67
63
68
79
85
82
76
80
91
98
93
81
76
76
78
73
67
65
67
76
84
88
84
78
72
74
79
81
86
91
91
86
78
71
70
68
60
59
70
90
100
92
74
63
68
81
91
91
81
70
64
65
72
85
91
89
85
80
79
79
77
75
73
77
81
86
86
82
77
79
84
89
84
77
74
63
69
81
89
92
87
78
69
68
68
72
73
74
84
98
99
91
75
65
69
80
90
93
85
76
69
69
74
80
83
85
84
83
80
75
72
72
75
83
91
93
86
78
72
77
89
96
89
77
67
68
69
77
86
88
84
74
65
67
78
90
93
87
81
80
83
87
84
78
78
84
88
90
83
76
74
79
82
79
75
73
80
87
92
87
79
74
77
82
86
81
71
60
56
66
79
87
88
79
68
83
81
79
81
83
83
78
75
74
80
84
82
80
79
78
79
77
75
75
78
83
84
80
76
78
85
90
85
78
70
75
82
88
85
78
75
75
78
78
77
76
71
66
62
60
65
73
78
82
85
87
89
78
66
66
74
81
81
71
58
53
59
72
84
89
84
76
73
72
74
70
71
73
75
82
92
93
82
69
63
73
85
88
80
71
72
79
81
77
71
74
79
82
80
72
69
70
78
86
87
86
87
76
62
61
73
86
83
66
49
50
61
73
76
75
80
84
89
84
75
68
67
73
78
82
89
90
83
72
66
73
84
91
87
82
83
86
81
71
62
70
84
93
90
76
72
79
86
89
86
85
83
79
73
75
83
89
86
77
74
79
82
76
66
62
69
80
84
81
76
74
77
80
82
83
85
82
80
76
78
89
97
97
87
81
78
79
76
68
67
75
86
90
82
76
78
89
96
93
87
81
82
81
78
76
79
86
87
84
80
81
81
77
72
74
75
73
68
70
77
86
87
85
82
82
83
76
72
72
79
87
89
79
70
68
73
77
73
69
71
78
84
81
77
77
83
88
88
89
87
69
81
86
81
75
78
86
86
75
64
59
65
75
85
89
86
77
72
74
79
84
81
74
76
80
84
83
79
75
73
69
62
57
64
79
91
91
82
77
79
86
88
82
75
75
78
82
76
73
72
71
80
85
85
78
79
86
87
79
69
67
72
80
85
88
85
80
78
76
75
71
66
63
71
79
84
84
81
79
73
64
58
62
73
83
92
93
90
90
93
97
92
79
62
58
70
83
87
76
71
83
84
84
79
71
65
66
77
90
97
94
89
84
78
76
75
77
78
76
73
69
67
69
74
78
74
69
68
72
74
72
72
71
73
70
67
71
78
83
85
84
78
70
61
58
69
84
91
94
90
85
89
86
77
63
55
60
77
91
99
93
85
80
77
75
73
74
76
80
82
78
78
79
81
81
73
67
70
78
86
86
84
82
78
74
67
62
67
72
73
71
73
76
82
88
87
87
87
88
86
76
80
76
65
59
60
69
79
82
80
75
74
77
78
77
75
72
76
85
91
85
78
72
73
77
79
77
78
86
92
90
84
83
87
91
84
77
74
80
84
82
80
86
93
96
95
88
81
73
70
72
70
64
59
61
68
76
75
69
69
70
74
78
80
80
77
71
68
77
82
81
73
67
69
75
78
76
76
76
79
78
72
73
77
82
81
77
76
81
81
81
79
79
81
80
79
80
79
74
71
75
72
74
77
82
81
81
78
77
76
74
75
78
79
80
79
74
71
71
73
72
72
72
74
73
72
72
74
74
73
70
72
74
75
73
72
73
73
69
66
67
71
76
76
76
78
82
79
74
71
67
71
82
91
87
83
86
95
94
86
76
72
74
79
80
81
85
86
81
76
73
73
74
74
72
70
72
74
77
78
80
80
82
83
83
87
85
79
71
71
76
81
83
84
87
92
86
78
72
72
65
68
78
77
70
71
85
96
95
78
62
61
72
82
81
81
84
89
84
77
74
74
74
73
72
75
76
78
81
85
83
77
70
72
84
95
91
80
73
81
89
86
78
74
83
92
89
78
74
79
75
73
75
75
71
74
84
92
87
75
62
67
81
83
80
76
83
93
88
74
65
67
78
83
85
79
77
72
73
75
74
67
59
57
70
83
83
74
72
81
89
78
59
50
64
83
92
86
76
75
80
75
75
82
88
91
90
88
84
82
80
87
88
79
69
71
85
104
102
82
67
66
77
83
81
76
75
70
66
68
72
72
72
70
69
69
70
69
72
79
83
74
59
51
65
82
88
80
69
71
78
73
74
80
89
94
90
83
79
80
86
90
86
76
69
72
80
92
94
92
87
84
78
71
67
72
79
86
81
79
77
80
84
83
77
67
61
67
73
77
77
75
77
77
80
82
74
65
66
74
74
76
78
80
79
82
82
78
76
77
82
85
83
84
86
84
76
67
65
75
87
94
87
77
73
75
81
87
89
85
80
79
81
85
78
70
66
70
79
80
77
75
75
79
83
82
78
74
76
76
78
85
90
83
74
65
68
76
83
86
82
79
78
81
87
87
81
70
61
60
66
76
83
82
80
73
71
76
87
93
88
77
71
73
76
75
71
70
70
73
76
76
77
78
79
79
81
84
79
70
78
79
81
82
73
68
69
79
89
87
79
71
68
72
79
84
83
82
77
71
65
64
68
75
77
73
67
68
80
89
86
76
67
65
70
73
75
70
67
68
73
79
84
86
86
82
76
71
67
67
80
81
79
80
81
84
82
78
76
71
68
68
72
74
78
79
80
82
81
79
71
68
66
73
78
75
69
68
74
76
77
75
69
70
72
78
84
87
86
80
76
77
80
87
88
84
75
62
63
77
96
94
87
80
77
75
72
68
67
68
73
76
76
78
83
84
83
81
78
73
69
69
74
77
77
71
67
70
78
84
79
72
65
73
82
89
90
88
86
81
79
76
74
75
79
81
76
72
73
84
86
78
73
69
65
59
60
70
82
86
81
71
72
78
85
82
76
73
72
69
69
76
84
85
76
66
64
72
82
85
79
70
69
75
81
80
78
74
75
79
81
79
74
70
72
78
80
83
81
82
73
64
63
68
68
68
71
81
90
85
74
66
68
69
67
66
70
73
74
70
69
76
85
85
77
68
67
70
74
74
77
86
87
84
74
68
70
76
80
79
79
80
75
71
73
77
80
81
77
77
78
80
82
81
80
82
84
85
80
73
73
77
78
71
63
65
75
80
76
69
67
73
78
80
73
65
63
65
69
75
84
92
91
83
71
68
75
85
83
77
77
82
86
82
78
79
80
74
68
64
78
83
86
82
77
79
83
83
76
75
78
84
85
80
76
78
78
75
70
70
76
80
81
79
76
72
66
65
67
76
82
83
77
72
71
73
76
74
73
73
77
83
87
85
83
86
87
80
71
63
76
75
73
72
75
78
80
79
77
76
76
73
72
76
77
77
74
71
72
80
87
85
81
84
89
91
81
67
57
64
78
89
87
80
74
74
75
74
73
72
74
74
71
72
79
88
94
91
86
84
74
68
67
73
79
79
78
80
82
82
75
70
74
84
90
86
81
79
79
72
66
67
78
81
77
66
62
60
63
72
83
90
89
77
71
73
79
79
76
74
74
74
75
77
80
78
74
75
80
87
76
70
63
66
77
83
83
78
75
78
80
80
79
83
88
89
91
87
83
75
65
64
66
67
64
68
77
84
81
76
74
74
76
75
74
76
77
71
64
63
75
80
80
75
75
78
79
78
77
76
77
73
71
72
75
79
81
78
75
74
73
77
82
84
86
86
86
83
83
84
86
81
71
64
63
70
78
87
89
89
88
87
85
80
77
79
83
83
79
80
86
89
83
73
67
74
82
80
77
75
87
84
81
76
77
79
82
83
80
74
70
72
79
81
80
76
75
78
80
81
80
83
86
86
83
75
70
72
80
96
111
119
119
107
93
84
82
87
90
92
92
90
85
73
61
58
68
79
84
83
90
85
77
74
75
81
86
88
83
76
71
71
76
76
68
66
71
81
82
74
65
67
79
90
91
83
80
85
95
106
122
134
136
121
95
73
64
65
69
71
72
78
85
82
73
67
71
86
98
91
84
77
75
75
79
85
88
88
82
76
72
72
75
73
68
71
78
85
82
74
69
69
71
75
81
91
104
114
125
135
143
144
129
102
74
59
56
60
63
66
69
76
86
95
[truncated: 66,797 more chars]
