# Supplementary material for: Evaluating flow modulating treatment response in intracranial aneurysms using black-blood MRI in vitro
Source: Commun Med (Lond). 2026 Mar 27;6:170. doi: 10.1038/s43856-026-01413-z (PMC13031954; doi:10.1038/s43856-026-01413-z)
Supplement: Supplementary file 8 — Supplementary Data 5 [file 43856_2026_1413_MOESM8_ESM.zip › Data_Figure_8ab_Sup_Figure_6ab/BB2/with mesh 2 (FD4)/4_BB2_agar_right_array.txt]

99
103
102
95
86
81
83
92
99
105
103
102
105
116
123
118
99
84
77
85
89
87
82
83
90
98
98
91
77
68
72
88
101
99
87
78
81
91
101
95
81
69
70
81
92
94
88
84
87
96
81
94
101
95
84
80
85
90
86
80
80
85
90
93
97
100
97
90
80
78
81
86
84
81
77
82
86
95
99
100
98
94
93
95
95
93
88
85
84
85
83
84
91
100
100
90
77
72
83
95
79
87
96
94
84
78
82
85
82
76
72
70
68
70
78
88
89
83
73
71
79
87
92
96
92
89
84
88
99
108
108
100
91
89
95
95
87
74
73
86
99
104
97
89
81
78
79
87
94
95
106
99
91
78
72
73
79
82
81
78
79
81
84
86
88
87
89
86
85
84
86
87
90
95
98
95
91
87
85
89
92
94
95
88
85
82
79
80
88
100
102
93
84
77
74
80
92
104
100
86
102
103
92
77
75
93
105
97
80
69
80
105
118
112
94
85
88
98
102
98
93
89
89
84
76
73
76
85
91
90
84
82
80
81
82
79
82
97
107
102
88
74
73
81
86
87
89
91
86
76
75
95
94
80
75
91
102
95
78
68
80
100
108
99
87
88
96
101
93
82
80
86
90
89
80
65
60
72
92
100
90
74
66
73
80
85
87
96
103
97
81
71
73
80
85
85
86
82
78
74
86
98
97
84
72
70
78
85
86
85
82
84
83
82
87
97
106
105
93
74
64
66
77
91
97
91
77
70
77
92
98
91
76
73
80
94
101
97
86
80
77
80
83
84
90
96
102
98
86
76
103
102
98
92
87
85
92
100
98
92
82
83
85
86
84
85
97
107
107
92
76
69
75
83
90
92
81
67
61
77
101
109
96
77
81
106
128
120
97
79
76
81
86
89
93
100
104
101
94
82
92
92
94
93
90
92
100
103
98
91
83
84
85
77
69
70
84
95
95
84
77
82
90
92
88
85
76
60
53
68
92
103
91
75
78
99
114
106
92
82
86
85
86
86
85
87
93
98
94
87
93
90
86
80
69
68
78
88
94
95
90
87
81
71
70
78
87
92
80
63
59
72
89
101
104
101
90
75
67
78
89
89
80
73
76
82
75
62
58
70
83
89
85
81
81
85
90
93
89
79
93
89
79
69
65
70
80
88
91
85
90
97
101
98
92
91
97
99
93
81
73
78
91
100
101
96
89
87
91
94
97
95
89
87
85
85
81
75
73
74
75
76
73
78
82
85
86
78
74
78
89
88
84
82
88
98
101
92
76
71
83
100
113
110
99
90
88
90
91
89
92
101
106
100
88
81
83
89
94
96
97
101
100
92
84
86
92
97
96
86
74
68
69
77
81
78
77
79
88
96
93
100
99
98
100
99
86
72
66
74
88
98
97
87
83
82
86
85
83
85
89
97
97
88
81
81
91
96
97
94
94
96
96
91
82
74
73
77
83
85
82
78
78
82
82
77
79
91
102
105
105
102
97
96
98
98
87
78
84
95
100
94
82
79
83
85
87
87
90
87
85
84
85
88
88
91
93
97
96
94
89
81
82
90
89
80
71
73
81
86
84
80
88
98
102
99
97
93
89
85
102
92
80
81
95
107
109
106
105
103
94
85
82
88
95
94
85
78
82
83
84
86
96
104
104
94
82
79
80
81
77
72
76
89
94
92
93
100
103
95
81
78
87
104
114
109
98
88
76
69
97
89
76
70
82
100
105
97
86
80
79
85
92
94
94
86
73
66
69
78
85
87
85
86
87
83
75
70
72
77
77
71
70
74
82
89
96
107
108
96
83
79
89
102
102
93
84
78
78
79
95
86
74
70
82
99
101
89
76
73
78
87
89
87
81
79
73
73
74
76
82
77
70
68
74
81
81
79
81
82
78
68
61
70
85
96
95
89
86
86
89
94
97
99
96
89
79
77
82
89
92
82
78
82
90
100
100
100
96
90
90
87
82
78
78
85
92
92
83
77
76
79
83
92
97
93
86
82
83
84
77
64
60
71
87
96
93
80
77
81
89
93
89
85
87
86
85
82
86
89
90
92
92
85
79
78
87
98
100
95
94
94
91
82
77
84
94
96
85
70
68
78
92
104
105
97
86
82
81
81
76
75
74
74
76
76
78
79
84
86
88
80
74
75
79
85
86
85
84
83
90
91
88
81
73
72
83
91
87
80
86
97
100
87
66
58
69
81
85
77
73
77
82
85
82
80
81
82
79
74
73
78
86
88
86
79
75
76
84
92
93
83
76
79
89
93
90
81
73
72
89
86
80
76
77
86
87
83
75
69
78
86
89
77
62
54
63
82
100
106
103
99
93
89
82
77
77
80
79
73
70
68
73
84
91
91
86
82
87
95
96
88
81
81
87
96
92
82
71
75
87
83
81
78
79
83
83
78
77
81
82
84
79
74
70
68
68
83
101
113
113
104
95
90
85
80
78
80
81
82
80
72
71
75
82
89
94
96
97
96
93
87
82
78
80
84
89
87
78
79
80
83
83
81
80
82
85
89
89
85
84
85
84
82
80
74
69
71
79
91
95
89
81
76
80
85
87
87
81
82
81
85
86
85
85
87
92
98
98
95
87
84
84
87
92
94
90
84
82
82
81
85
85
82
83
85
89
91
87
80
80
82
86
87
85
80
77
77
81
89
94
91
85
85
90
98
102
93
76
62
59
74
88
93
90
83
81
87
93
90
82
71
73
85
100
102
91
73
67
79
93
91
84
80
82
87
87
80
75
72
74
78
86
93
93
87
83
85
92
98
95
89
86
87
95
97
93
84
71
59
59
73
88
93
83
80
77
81
82
85
85
80
75
73
72
76
75
64
62
74
97
92
81
73
81
97
106
95
77
63
59
69
82
94
94
88
80
80
83
84
77
72
73
81
85
82
77
77
80
92
97
95
86
79
81
85
86
80
78
86
95
100
93
78
68
67
73
82
86
88
93
92
82
75
80
98
111
105
88
75
72
79
84
86
82
78
77
78
80
76
73
73
82
85
84
80
77
81
92
108
108
90
73
75
90
97
88
80
79
92
96
90
86
90
96
92
85
83
91
99
84
88
83
83
78
74
73
77
87
97
99
98
88
76
66
65
71
80
88
90
88
86
86
88
87
87
86
82
80
78
70
59
60
77
92
95
83
78
88
98
93
79
73
87
99
100
87
74
75
86
74
72
79
88
86
69
53
59
82
100
97
85
77
73
66
63
65
78
88
90
79
69
68
76
85
87
83
74
64
58
60
63
69
77
84
86
88
89
90
85
82
79
83
87
89
83
78
76
77
79
73
67
73
86
90
82
70
69
81
87
78
69
73
82
87
83
82
85
88
79
66
60
68
86
92
85
73
65
68
76
89
95
91
77
75
81
90
92
85
70
64
72
87
99
99
87
79
76
79
84
89
87
84
83
82
82
81
78
80
85
82
80
81
87
94
98
97
93
86
78
77
82
94
103
95
81
74
75
81
89
95
96
87
74
67
70
78
83
80
72
65
58
65
80
97
98
87
75
77
86
93
92
86
79
78
81
81
78
79
84
86
80
72
69
77
85
83
77
73
76
85
96
97
89
79
77
82
85
85
85
85
84
79
73
71
73
80
86
91
91
83
73
68
73
83
88
86
82
82
90
81
80
78
78
81
83
84
80
82
82
80
69
57
54
65
78
79
70
64
75
87
89
77
63
62
72
81
83
80
81
84
89
88
85
86
91
100
107
105
98
92
91
92
93
86
82
88
99
104
100
90
91
85
77
74
76
83
88
86
81
80
78
75
73
74
79
82
81
78
85
95
91
73
58
60
74
82
81
73
70
78
87
91
89
86
88
95
101
100
94
89
86
90
89
85
84
91
103
107
101
86
87
85
80
75
75
80
85
85
79
76
77
85
86
82
74
73
77
81
87
91
90
77
75
84
99
108
102
82
68
62
72
84
86
82
77
73
77
86
92
93
89
84
81
82
84
86
87
92
97
77
74
78
84
87
86
79
76
76
76
73
73
74
82
88
87
81
77
78
79
81
79
74
76
89
106
115
106
90
71
63
67
74
79
80
78
72
70
79
89
97
94
87
86
87
91
90
89
91
94
88
89
82
81
84
86
81
74
76
83
83
73
64
71
89
102
100
85
77
78
83
80
71
62
69
81
93
91
85
82
83
82
80
80
82
85
77
69
68
80
91
94
91
93
93
94
95
98
99
89
80
92
90
85
85
88
86
85
86
92
88
75
62
65
76
86
83
77
77
88
95
92
77
68
68
80
91
90
85
88
96
99
91
83
82
85
80
71
65
71
84
93
93
95
90
86
90
92
89
82
63
79
89
95
96
92
84
81
83
84
80
77
79
83
79
68
63
69
81
91
91
84
81
82
90
101
107
101
88
82
84
85
80
75
77
79
78
76
75
83
91
91
88
83
81
82
86
87
82
76
93
94
92
91
87
80
73
72
75
78
78
81
90
92
82
73
74
81
83
77
72
76
85
90
93
96
102
96
81
74
74
77
77
70
62
59
66
83
97
104
98
86
77
74
77
82
89
87
81
72
111
107
93
82
77
77
78
75
76
79
81
82
84
84
82
87
89
87
77
67
69
81
87
81
73
70
78
79
71
64
68
82
88
80
61
50
62
83
96
90
77
63
68
78
82
82
78
81
85
82
85
85
82
82
90
95
90
84
80
82
84
82
80
82
89
93
91
84
78
77
76
78
80
80
81
78
78
80
79
77
78
85
88
84
73
64
70
84
91
82
65
57
69
87
97
87
76
77
84
90
79
68
67
72
82
92
90
86
83
84
85
84
83
84
86
84
83
86
85
77
66
64
75
93
105
100
85
82
88
96
96
90
85
86
85
80
78
86
99
99
89
75
73
86
97
95
84
77
77
79
87
71
63
60
63
67
71
76
80
85
87
86
83
81
79
79
83
88
84
69
57
55
68
85
95
86
74
68
77
86
86
84
85
91
92
84
76
79
89
94
85
76
74
83
87
83
76
73
74
71
83
76
76
79
81
76
69
69
77
85
89
86
81
82
86
89
91
90
88
84
76
69
71
80
85
77
66
63
66
68
66
71
84
93
92
85
78
80
83
78
70
66
70
76
76
71
68
70
74
77
80
86
96
105
103
90
77
74
80
85
85
77
79
85
91
89
82
78
85
89
86
83
85
90
94
91
79
74
72
70
67
75
86
90
88
83
88
93
96
90
81
76
72
69
69
74
80
83
82
82
85
89
97
95
88
80
75
77
80
82
78
78
81
87
89
78
66
60
64
74
83
87
88
88
86
86
81
78
74
70
69
75
83
84
78
80
86
94
94
91
88
88
85
79
72
76
86
95
94
89
90
86
76
78
84
88
84
77
74
80
87
90
90
90
91
87
78
71
74
84
98
98
86
73
66
71
79
80
75
71
68
71
73
75
75
77
81
79
75
72
76
83
90
92
81
73
73
82
91
94
90
84
73
80
95
108
100
82
74
81
89
89
86
87
93
96
94
90
91
94
94
84
77
73
79
85
90
90
87
84
78
72
70
74
78
82
79
74
72
71
72
77
82
85
82
76
69
69
75
86
88
86
84
83
91
96
96
92
90
91
87
84
83
85
82
77
78
86
92
87
73
67
72
88
100
102
97
90
87
84
79
69
67
74
87
88
80
75
75
78
78
77
74
75
83
85
79
72
72
84
90
83
87
93
100
104
105
107
105
98
85
74
76
89
100
102
92
77
71
76
82
79
77
81
93
107
118
114
97
78
72
84
100
101
86
66
64
77
92
92
85
83
93
103
104
93
85
83
86
91
77
71
71
75
87
103
113
114
103
88
78
70
67
73
80
85
83
77
74
77
80
77
72
74
85
93
93
89
93
97
100
96
92
86
77
68
67
75
84
89
89
92
101
102
91
76
70
82
94
94
78
77
73
70
72
83
92
90
81
78
86
92
91
88
90
96
93
87
81
83
87
86
87
93
95
85
68
63
81
104
114
106
92
89
94
92
90
87
90
92
90
88
87
86
79
77
80
90
99
93
103
95
76
61
68
86
102
97
83
81
91
102
101
92
89
95
101
96
85
80
78
83
87
96
100
91
72
62
66
82
95
100
97
89
87
86
89
97
101
96
86
76
81
89
95
92
89
89
92
93
104
97
79
66
80
109
129
124
102
83
90
102
102
87
73
76
91
98
94
87
82
83
85
84
85
85
85
85
81
80
80
80
82
84
77
71
76
92
101
95
74
63
73
97
107
95
77
74
81
94
82
86
86
86
92
107
115
108
92
79
80
95
101
98
89
90
103
112
107
99
92
87
85
85
81
80
83
86
92
92
83
77
83
93
97
87
81
84
92
92
78
70
71
80
85
80
73
74
85
98
85
87
89
91
93
94
89
80
76
74
79
86
94
97
98
102
111
113
100
82
68
69
84
101
109
101
86
75
76
85
93
93
92
93
97
99
94
89
86
88
89
88
83
77
74
80
86
94
98
100
102
96
92
91
94
93
87
78
71
71
78
86
89
84
78
78
87
94
86
71
64
71
85
97
100
98
89
78
71
76
92
101
93
76
73
88
99
96
83
79
83
90
96
93
91
92
95
96
93
83
89
87
89
91
90
89
84
78
72
74
83
89
86
74
61
66
84
95
89
77
75
83
85
79
73
77
88
87
79
82
90
91
87
74
78
90
98
89
80
80
89
93
96
96
92
91
94
96
92
78
77
77
79
79
77
75
78
82
90
97
100
97
84
72
71
87
104
116
107
86
69
64
73
81
87
87
85
80
81
87
90
89
86
92
106
110
99
79
71
80
90
93
86
78
74
80
91
95
94
88
101
90
79
72
73
77
80
85
96
104
107
101
97
94
93
91
95
103
106
99
83
75
82
96
100
93
83
82
85
92
91
89
91
102
108
101
85
76
77
82
87
79
70
67
72
80
79
76
75
82
111
100
80
70
75
81
79
75
77
84
87
93
98
104
99
84
70
67
80
95
108
115
113
100
87
79
81
86
87
85
84
93
103
102
87
71
69
75
92
97
89
78
72
79
85
85
76
70
73
79
89
89
80
75
81
85
80
70
70
77
84
83
84
86
85
82
74
72
80
89
100
109
107
91
77
73
81
85
81
79
83
96
102
98
84
70
67
70
83
91
87
78
74
83
88
87
88
93
99
93
84
89
83
80
86
88
83
80
83
90
88
75
67
68
76
83
88
94
101
97
89
84
84
87
85
84
83
82
84
83
80
78
81
90
93
89
81
75
73
74
71
69
77
87
94
98
101
105
100
86
97
92
84
80
85
89
84
79
81
84
79
72
71
77
85
89
87
85
87
94
92
91
91
93
92
91
86
85
87
83
71
63
69
85
95
92
90
93
95
85
75
70
80
91
98
99
96
91
80
74
100
93
83
77
83
89
85
73
67
73
82
92
94
93
92
91
87
79
75
80
85
89
87
85
82
82
82
82
83
80
74
72
74
81
86
85
88
97
100
91
80
77
83
89
88
81
76
77
81
88
90
81
75
81
99
108
99
79
71
81
95
104
98
86
82
90
95
91
80
77
78
80
79
77
77
80
80
79
82
85
84
74
73
79
87
91
84
72
68
72
81
90
95
92
89
83
81
82
86
91
73
71
77
96
112
114
103
92
87
91
91
81
69
67
79
91
96
91
80
82
86
84
76
73
76
80
79
75
80
83
82
74
63
68
87
98
96
78
66
71
84
96
98
98
93
92
90
87
85
85
70
74
88
97
95
90
94
99
101
95
86
70
63
69
81
90
91
84
81
87
93
86
72
66
74
83
86
82
79
80
80
78
72
68
77
91
99
97
91
85
83
83
81
83
87
87
87
85
84
84
72
79
84
84
77
76
87
102
109
104
97
93
91
86
82
84
87
88
88
91
92
88
82
82
86
96
100
96
87
80
81
82
85
82
81
81
81
81
84
85
81
69
70
80
92
95
90
83
82
86
83
83
83
82
76
75
84
90
99
101
96
94
93
88
83
82
88
98
102
97
89
87
91
98
97
93
84
78
74
78
81
81
78
79
83
86
83
80
80
82
80
77
78
86
98
102
96
83
78
84
88
90
88
82
76
80
85
90
90
87
81
80
81
83
81
80
78
86
97
95
84
71
71
80
84
81
72
65
69
80
90
89
83
80
83
90
94
90
84
79
77
77
79
82
87
90
88
84
77
82
89
94
91
81
75
84
97
106
96
85
78
79
84
85
78
72
70
76
88
92
83
71
67
75
85
88
86
82
83
88
90
89
86
83
84
86
86
88
89
87
77
65
65
75
89
94
91
83
77
83
83
95
90
78
74
84
100
106
95
84
80
80
85
85
84
83
86
88
90
88
87
87
88
95
97
95
88
81
75
70
65
68
75
82
81
75
72
81
93
98
86
67
64
81
104
111
94
79
76
85
85
93
86
77
78
84
90
92
89
84
82
81
86
94
97
94
86
81
81
83
81
78
79
83
83
80
72
64
57
52
54
69
85
91
84
76
67
71
79
85
88
85
87
90
92
89
79
75
75
82
96
89
79
74
82
95
98
91
85
79
76
80
86
95
101
95
81
71
73
81
83
79
70
69
74
78
80
79
77
73
76
84
92
95
92
86
80
77
78
83
89
99
98
90
73
67
77
97
103
91
101
88
75
70
80
93
95
87
79
75
78
83
85
89
88
85
78
70
76
89
96
94
86
83
87
90
90
89
92
93
90
77
73
80
90
91
83
80
88
91
89
82
84
88
85
81
86
98
107
98
90
84
77
78
81
81
80
76
78
86
93
97
97
92
84
73
68
68
78
92
100
98
95
94
90
89
82
76
77
80
80
71
67
77
86
83
77
78
89
96
89
78
77
86
90
86
76
77
85
90
69
66
76
92
99
92
82
84
93
95
87
82
86
94
92
81
68
67
70
78
87
93
98
96
87
79
74
74
74
77
83
88
90
90
87
83
80
82
89
97
100
102
100
93
87
77
74
81
87
90
70
64
73
89
96
91
82
85
93
90
71
53
59
78
93
93
82
70
63
61
67
86
101
102
84
70
67
75
83
91
97
98
93
86
81
86
89
88
83
82
88
102
110
103
89
75
76
87
98
100
89
87
85
85
84
75
67
67
77
85
80
69
65
73
79
83
81
77
76
77
82
95
105
107
94
82
79
80
84
87
87
86
85
83
83
88
91
87
77
68
66
70
78
81
80
73
64
64
79
96
89
91
88
84
80
75
66
66
77
89
92
87
78
75
77
78
81
83
91
95
96
95
95
94
94
95
93
87
81
75
77
82
86
88
88
88
84
85
82
79
73
69
70
74
78
72
67
73
82
96
84
84
83
81
79
77
77
81
87
91
88
76
68
67
77
89
95
90
85
79
78
78
73
71
72
78
85
89
87
86
86
87
89
90
87
81
81
85
93
93
88
87
89
91
91
90
98
112
116
108
95
94
89
83
77
73
76
82
86
86
83
77
70
67
69
78
83
83
79
76
79
80
72
61
60
70
83
90
91
87
85
88
90
88
83
79
83
93
98
93
86
84
84
86
84
87
97
107
102
89
85
88
90
89
84
75
74
77
81
83
83
81
82
76
70
64
67
75
83
91
96
90
80
73
79
88
92
88
78
70
71
80
86
84
81
82
93
101
101
95
90
88
82
70
63
62
66
69
68
70
71
70
79
93
99
88
73
69
77
88
95
91
85
86
91
91
87
79
80
83
87
83
77
80
92
99
93
86
79
78
83
83
79
77
82
90
91
84
82
87
94
94
85
74
65
63
68
76
85
90
84
80
82
86
90
86
72
67
77
92
101
92
83
84
98
107
102
82
70
68
73
76
74
69
75
85
91
90
92
96
99
89
73
72
79
84
79
68
65
75
88
92
88
86
85
84
88
97
103
100
84
91
86
72
63
63
69
74
82
88
86
80
76
76
78
78
80
83
87
91
90
85
79
71
72
85
98
99
93
85
81
77
75
72
74
75
76
71
76
86
92
93
91
94
96
93
88
85
80
78
79
84
79
68
60
61
69
80
85
84
80
81
86
85
73
57
63
86
109
113
100
87
85
87
94
99
101
96
80
68
66
72
78
80
79
76
77
81
88
99
100
102
102
98
96
87
75
71
69
73
87
86
83
79
78
79
80
81
83
82
83
86
93
92
80
67
69
82
97
96
89
82
86
92
97
96
89
78
67
66
72
81
81
79
75
73
77
85
91
93
92
92
88
85
82
77
74
76
80
85
83
84
87
90
95
94
85
76
74
81
86
88
86
85
83
81
74
69
72
76
75
76
68
67
72
80
83
77
69
70
76
82
79
69
60
63
75
84
87
84
79
77
77
81
84
88
91
97
97
97
61
70
83
96
107
98
80
64
67
81
89
90
86
87
92
94
86
79
77
78
70
60
51
52
64
77
81
85
83
78
76
75
75
72
70
72
74
82
87
87
83
78
77
84
94
101
102
99
94
87
72
67
71
83
96
94
83
71
74
83
90
93
93
89
87
85
88
92
92
80
65
58
65
75
81
80
77
80
87
87
83
77
76
78
80
74
74
81
97
103
95
79
72
80
90
92
88
81
79
78
88
76
68
71
78
82
81
78
78
82
89
94
89
73
58
58
74
87
86
71
63
66
75
81
82
73
66
68
75
84
86
82
80
79
71
62
60
78
99
104
86
67
66
79
89
88
78
76
78
83
79
76
75
76
77
76
76
77
77
83
91
99
89
70
54
58
78
91
86
72
65
70
80
85
83
74
65
66
71
79
84
85
85
81
72
66
74
83
89
77
58
52
66
81
87
85
79
75
75
80
66
74
83
90
91
87
83
80
81
85
90
92
90
82
75
75
83
91
89
79
70
72
87
99
101
91
77
68
66
67
75
84
90
89
84
87
95
95
82
62
54
62
75
78
77
82
83
74
66
68
74
73
80
89
90
88
85
84
84
82
76
75
79
82
79
71
67
71
79
83
80
78
83
91
99
99
89
77
62
54
62
77
89
90
86
88
89
86
74
66
74
89
95
84
72
70
73
76
78
83
82
70
70
75
80
79
74
70
75
80
81
79
80
83
85
81
76
75
82
93
96
89
79
76
80
88
89
80
72
64
63
70
80
88
93
90
83
74
69
71
80
94
99
91
76
61
61
74
95
107
73
68
69
81
93
92
77
64
70
81
88
87
81
83
93
102
106
100
91
87
86
83
79
82
83
84
79
77
79
81
76
69
71
85
94
94
82
75
75
77
77
76
78
80
77
71
67
73
85
91
70
69
69
79
88
92
87
82
79
81
83
81
80
82
86
88
92
94
86
75
70
72
82
93
97
89
78
73
75
77
76
77
78
83
88
86
83
81
83
78
68
62
61
72
78
83
81
75
72
69
82
72
74
81
86
89
90
92
91
86
75
67
62
66
72
79
85
90
95
98
94
90
91
96
101
99
95
95
98
101
102
104
105
101
91
82
83
90
94
89
82
81
85
90
93
92
91
85
84
82
96
86
80
81
91
102
106
106
102
100
100
95
91
91
94
91
84
82
88
94
89
76
69
80
97
100
89
79
82
97
105
103
96
94
87
75
72
85
93
91
85
84
92
98
92
85
85
97
99
93
92
88
84
84
94
105
108
95
80
78
87
99
101
101
102
106
102
95
88
90
84
76
73
80
87
83
70
68
83
100
104
99
97
102
101
91
82
88
93
89
81
80
92
103
99
92
88
90
89
84
81
86
88
88
94
104
107
94
77
67
73
79
77
73
76
91
102
99
88
81
79
76
76
81
84
81
76
80
87
95
95
94
94
98
98
94
91
91
91
86
78
78
84
90
94
89
82
74
73
79
88
87
88
89
90
89
97
100
101
88
84
80
75
71
67
72
79
86
87
85
80
75
70
74
83
94
99
99
95
90
82
78
81
88
93
89
86
86
89
87
81
75
73
80
85
84
82
85
94
106
90
81
78
83
86
87
87
93
96
92
88
89
97
99
90
79
79
81
87
98
100
95
86
84
89
97
102
99
92
85
80
80
89
96
95
84
78
82
94
99
94
89
84
88
86
82
84
100
120
128
85
78
74
78
86
90
87
84
81
83
89
96
98
96
89
82
82
84
85
87
94
97
101
105
111
111
104
89
79
72
75
85
91
92
86
82
82
90
100
104
104
103
101
93
84
79
82
95
110
114
88
83
82
86
90
91
84
72
63
66
77
89
89
84
79
81
86
85
77
71
76
90
99
102
102
104
105
98
83
74
76
86
86
76
71
72
79
80
79
77
79
79
83
86
86
83
82
85
92
93
89
88
92
93
91
87
78
66
55
55
67
81
87
85
86
89
96
96
88
81
84
89
87
79
73
79
92
99
93
84
84
85
86
81
80
82
82
81
79
77
71
65
71
85
90
88
87
90
94
90
89
96
101
99
93
87
81
79
79
84
88
86
83
84
88
92
95
99
102
102
95
84
81
77
77
83
87
89
89
86
84
82
84
88
95
96
97
101
104
103
94
86
85
88
91
89
90
93
95
91
96
98
99
102
105
98
84
79
90
105
105
89
78
78
83
85
82
86
95
102
92
80
77
83
90
92
93
94
92
84
78
81
90
95
89
81
82
91
101
101
90
83
82
88
95
96
92
89
90
89
92
83
75
81
90
85
73
69
80
90
86
75
76
89
97
88
74
73
82
86
86
84
86
86
84
85
93
100
96
83
78
90
101
95
79
65
68
83
99
102
91
79
81
89
99
102
94
88
84
83
79
69
56
60
73
84
81
82
87
89
82
73
79
96
107
101
88
84
84
82
77
81
88
88
81
81
93
102
101
96
96
99
100
92
80
78
86
95
101
101
93
83
82
88
92
92
92
91
86
75
76
75
71
74
83
86
83
80
83
89
86
86
85
89
95
98
96
95
92
84
75
77
85
91
92
93
94
99
104
106
98
87
81
80
81
83
83
80
78
76
76
79
84
85
78
74
78
85
82
71
76
82
86
90
87
78
60
51
55
71
87
93
92
85
82
83
84
82
83
85
86
85
84
86
91
93
92
90
89
85
78
70
71
78
81
71
61
61
67
72
77
82
87
86
79
73
75
79
81
81
83
87
91
92
90
83
73
66
68
78
88
97
96
84
77
77
82
82
81
82
85
88
86
82
82
82
81
78
73
75
78
81
85
87
83
78
78
82
87
88
87
90
93
89
82
85
92
98
99
93
81
87
92
97
101
100
94
90
91
95
96
91
85
82
81
89
94
92
85
80
81
90
92
86
78
71
70
72
80
87
94
94
89
85
84
84
89
87
80
75
78
88
93
88
83
84
96
107
101
88
76
81
89
97
98
92
84
81
83
87
85
72
66
73
89
100
96
83
77
84
92
89
79
73
76
81
83
84
84
88
89
84
75
69
74
85
87
80
69
65
73
84
90
89
85
81
82
85
80
75
71
69
75
81
82
82
82
86
84
79
74
67
66
78
94
100
87
76
82
102
110
90
63
57
77
101
108
97
85
78
77
76
76
76
84
95
96
90
85
85
86
84
84
87
89
84
74
69
75
87
66
69
78
88
92
85
88
93
91
89
85
86
88
94
98
97
93
92
101
113
115
100
83
77
87
102
107
102
93
87
83
81
83
89
97
97
94
89
90
91
87
75
71
80
90
88
79
79
88
99
66
74
91
103
94
79
70
74
89
97
96
93
94
100
102
103
103
104
97
86
77
78
86
93
89
84
82
83
91
96
96
87
79
78
83
87
87
84
79
75
72
69
75
84
90
89
82
81
86
89
80
79
89
97
90
77
68
73
87
95
92
82
82
86
96
101
99
92
81
64
53
56
71
81
83
79
75
77
80
87
92
91
85
80
81
83
82
72
64
59
61
70
80
86
89
87
86
86
89
88
90
87
87
84
86
90
96
96
90
89
85
78
73
74
81
91
96
91
88
82
77
75
75
81
84
87
87
85
86
88
89
89
89
94
95
89
77
68
66
75
78
74
69
74
82
89
91
92
91
91
93
102
96
83
82
88
99
100
92
87
84
79
75
72
81
92
98
98
96
92
91
90
90
91
88
80
73
76
87
98
95
86
79
84
91
87
73
69
78
93
92
81
73
78
93
99
91
86
87
92
92
103
100
91
83
79
81
86
90
90
86
80
78
87
95
93
84
76
75
78
80
81
84
84
80
72
64
67
81
95
101
99
92
86
80
73
69
72
76
77
77
81
90
102
108
100
89
83
85
91
85
89
94
93
86
79
72
76
85
88
82
76
77
89
103
99
81
62
62
76
90
97
89
83
81
81
83
88
87
85
86
93
97
96
89
81
80
83
81
71
70
79
94
98
89
80
80
85
87
81
86
81
82
83
84
81
76
77
82
84
82
78
73
81
92
97
85
67
64
77
97
103
94
88
88
91
93
94
93
88
79
73
74
84
88
86
85
93
94
88
76
78
82
79
71
65
73
84
90
85
94
86
82
81
85
89
90
87
86
87
88
88
85
83
87
88
86
75
69
76
87
94
92
87
81
78
78
79
87
93
94
87
81
81
80
73
75
85
97
96
89
80
79
81
80
77
77
82
90
89
86
85
87
92
97
100
99
96
91
87
83
83
89
96
98
95
89
81
74
78
89
103
102
91
77
72
77
81
84
87
93
100
103
94
80
68
65
73
86
98
98
94
89
83
82
83
86
91
93
89
85
83
86
91
94
92
92
94
94
90
83
73
75
82
86
85
80
70
67
74
87
103
107
95
87
84
90
91
84
75
73
81
84
84
78
69
68
71
77
84
95
99
95
82
73
70
79
92
97
90
88
87
87
87
84
78
77
81
89
90
86
78
71
72
67
64
63
68
73
79
81
85
88
88
92
94
93
83
72
65
66
73
77
81
81
85
88
86
83
80
80
82
83
80
73
66
64
74
85
93
92
93
90
86
82
77
77
81
86
90
88
88
90
88
81
77
83
96
103
96
78
67
66
75
84
88
85
78
72
72
78
84
86
91
94
94
93
88
84
76
70
70
74
83
86
76
67
66
76
83
94
93
88
85
80
80
80
82
87
90
90
91
95
97
97
97
99
102
95
79
69
69
78
82
77
75
76
85
93
97
93
87
85
90
92
89
80
73
71
71
68
69
75
85
89
86
81
80
80
78
85
82
83
89
93
87
80
80
83
87
90
91
85
79
77
78
82
77
66
59
67
82
95
94
84
73
73
84
98
102
98
92
89
88
85
81
75
71
71
70
70
71
74
76
77
81
82
79
69
64
71
68
78
89
93
86
76
74
78
84
88
83
75
70
71
79
86
87
84
81
85
87
89
85
79
71
65
69
78
91
97
96
88
83
82
82
87
86
80
73
75
82
80
75
70
69
68
63
56
59
70
69
75
84
83
74
70
70
79
88
91
84
76
79
90
102
107
103
98
94
92
86
79
73
72
72
66
69
82
100
106
95
81
74
82
93
97
87
76
74
78
85
84
77
67
59
59
65
71
73
83
86
87
84
80
71
71
74
84
91
94
90
86
87
96
100
95
82
75
77
86
87
83
74
73
74
80
84
91
101
101
90
72
72
84
95
97
89
82
83
80
71
64
68
68
67
65
68
73
77
96
98
92
81
68
68
75
86
91
89
87
85
85
83
80
76
78
79
78
77
82
87
88
82
74
73
80
86
82
75
69
67
71
77
83
86
87
91
102
102
89
70
61
69
81
84
73
66
62
66
97
94
82
68
60
65
77
85
88
84
79
80
82
82
74
70
78
89
98
90
82
82
87
88
79
71
71
77
76
71
62
63
72
83
86
86
84
88
93
93
85
80
84
93
97
90
75
66
67
77
79
81
78
72
72
80
83
83
79
81
81
84
87
87
81
75
73
79
86
88
84
82
86
91
89
82
71
67
70
72
75
77
80
87
94
100
96
86
79
72
74
80
86
91
93
85
75
76
87
103
65
72
78
82
87
91
85
79
77
82
87
90
88
86
83
77
66
65
73
86
85
78
70
74
85
91
86
77
72
75
77
78
79
83
91
99
97
87
80
82
86
88
85
81
82
84
88
89
92
101
75
79
81
84
88
81
71
65
73
85
91
87
82
80
84
86
81
80
88
87
76
60
52
57
68
79
87
91
90
86
79
71
72
78
87
95
91
84
79
85
93
96
88
81
83
88
90
87
80
80
84
80
81
85
91
83
71
64
71
75
74
70
72
78
88
93
91
93
90
83
76
70
66
62
62
64
72
84
90
88
85
81
77
80
81
84
83
80
78
78
77
76
76
80
86
89
87
82
78
79
79
81
86
93
95
94
89
79
72
63
62
68
74
75
68
67
74
76
76
77
88
98
94
79
65
64
74
81
85
85
93
93
88
81
76
73
77
85
93
91
77
71
71
79
87
89
86
83
85
89
79
82
82
79
78
84
91
90
77
73
82
94
91
68
41
38
59
78
80
78
85
95
93
83
80
83
89
91
85
84
86
87
87
80
73
70
82
97
105
95
79
73
76
81
86
88
87
83
77
75
74
73
70
68
72
82
88
86
81
82
91
102
93
71
50
52
72
91
95
82
71
68
75
84
91
92
89
87
82
73
73
75
73
68
61
66
79
89
87
75
73
78
83
84
83
85
86
78
64
58
61
59
67
79
88
90
88
86
84
82
79
78
80
82
79
75
80
89
93
89
76
70
74
81
88
84
78
76
72
71
71
74
75
70
62
63
68
74
70
65
71
83
93
90
84
80
78
75
69
72
64
63
73
82
83
78
74
74
84
86
81
75
76
81
84
85
86
88
90
88
85
81
79
78
76
75
75
78
85
87
84
82
84
87
85
79
76
77
79
76
72
77
86
91
83
73
66
73
81
89
66
70
80
82
79
66
53
52
65
80
85
81
73
69
74
87
97
95
84
75
75
84
88
86
82
73
71
77
86
92
85
79
79
84
88
81
76
79
84
82
74
69
72
78
78
73
69
76
83
85
64
66
70
77
82
74
66
58
58
66
75
79
77
74
76
82
88
84
75
66
71
81
89
91
86
76
69
67
70
77
83
85
85
82
78
72
71
79
84
82
76
74
72
73
73
74
80
86
84
78
94
89
81
77
73
69
71
74
80
86
86
84
79
79
80
79
81
86
93
97
93
90
93
102
99
87
72
71
85
101
107
104
94
88
92
95
101
100
95
87
82
79
75
75
82
97
107
99
83
75
118
113
101
89
82
77
75
80
91
103
111
107
103
104
106
96
78
73
86
101
101
90
85
93
104
97
79
66
74
88
93
90
93
103
111
106
97
94
92
89
83
83
91
96
97
96
96
97
92
84
101
101
99
96
94
93
90
84
83
84
89
90
88
88
88
84
74
68
73
91
102
99
88
83
86
82
75
78
86
87
80
79
90
106
112
101
90
88
88
84
79
86
100
111
101
88
74
72
75
80
62
74
96
103
94
77
76
84
83
73
64
62
70
77
79
73
70
68
72
87
100
100
89
79
70
74
86
101
108
96
73
64
74
92
103
103
95
88
84
83
86
93
93
87
84
85
82
72
55
54
64
76
104
118
97
65
57
75
91
90
72
69
81
100
105
91
77
70
74
84
90
91
87
80
78
81
90
106
116
110
92
75
69
81
95
101
93
83
81
87
97
97
85
72
77
89
101
100
84
75
87
85
100
111
101
80
64
71
85
90
87
83
92
104
105
91
72
61
60
72
83
93
96
94
90
87
90
91
99
106
105
100
90
87
86
84
82
82
84
87
88
89
92
96
95
89
96
103
109
107
86
82
80
81
83
83
78
77
81
89
95
97
92
90
89
85
75
62
57
64
80
94
98
96
93
94
93
89
87
86
89
89
87
83
76
79
87
100
103
96
90
92
104
107
99
86
78
81
84
85
71
72
75
76
78
83
85
83
82
84
91
95
91
86
88
93
97
87
77
76
84
96
97
93
92
94
95
87
77
68
70
75
84
85
84
82
85
90
92
90
83
82
88
93
95
88
78
75
78
82
81
80
80
83
87
88
91
87
82
76
79
82
88
94
100
99
93
87
85
87
92
93
94
93
91
88
87
83
73
66
68
78
90
99
97
84
76
73
76
76
70
66
74
88
92
85
76
78
91
102
97
98
96
92
91
92
90
86
82
82
84
86
89
97
102
90
75
63
68
82
90
90
88
87
87
88
91
93
89
82
79
81
89
93
87
81
81
88
92
90
83
82
91
96
91
81
74
81
90
91
90
95
101
109
110
100
84
75
81
91
94
88
85
87
90
84
72
69
72
77
80
80
81
86
84
83
89
97
102
96
87
87
88
82
72
70
83
95
102
95
93
96
102
101
94
90
86
87
90
87
67
64
76
97
108
98
82
76
86
93
86
78
80
87
90
85
84
94
102
89
70
67
79
89
81
72
76
88
94
90
85
88
86
74
60
64
84
99
102
95
89
87
91
94
96
93
92
91
94
95
76
62
61
74
88
91
86
91
99
100
91
86
91
104
107
99
95
104
108
92
70
65
79
91
83
77
80
90
99
103
103
102
91
73
62
74
96
110
106
93
82
82
91
99
99
96
92
88
86
80
93
86
84
83
88
86
82
79
90
104
112
111
107
103
102
100
97
99
93
83
72
66
75
85
92
95
97
103
112
117
117
108
91
75
67
72
81
90
90
83
77
82
93
102
102
94
90
85
78
70
82
88
93
92
85
76
67
64
72
91
108
112
100
84
77
79
84
87
87
83
74
66
64
75
93
105
102
91
87
88
87
83
76
74
69
63
57
57
63
69
77
83
90
87
86
88
92
96
97
94
69
77
82
81
75
72
78
88
92
90
87
88
85
82
73
73
80
86
86
84
74
68
68
78
87
93
87
79
72
70
70
64
60
64
69
75
76
76
75
77
83
93
96
90
84
87
96
107
102
92
78
88
87
77
68
68
77
89
94
90
81
76
85
90
90
89
91
92
92
91
88
92
97
93
83
73
70
79
88
91
87
73
64
61
67
76
92
100
98
89
86
91
95
92
82
80
88
94
83
66
101
100
90
74
61
57
60
68
76
83
86
84
85
92
99
101
96
87
85
91
95
98
98
93
87
84
84
90
97
98
93
89
82
75
70
73
85
93
96
89
86
86
89
89
85
82
77
76
75
73
103
95
81
72
68
74
82
84
81
80
80
79
74
79
91
99
89
78
80
92
98
92
80
80
91
102
103
93
85
81
81
88
94
93
94
88
86
84
90
92
89
85
82
86
93
95
86
80
86
96
83
87
91
95
100
101
99
92
84
78
77
75
75
79
85
85
82
81
88
102
110
104
92
84
83
83
81
81
83
83
80
80
86
99
109
103
88
78
79
89
90
79
74
78
86
89
86
86
91
91
79
81
94
108
105
88
72
70
80
85
84
85
86
88
86
84
81
82
87
89
89
93
94
92
81
73
72
81
91
93
85
78
78
88
99
100
90
75
67
69
73
76
76
76
75
75
78
85
89
78
82
74
81
99
102
83
66
63
79
98
100
89
82
83
86
87
84
77
70
65
70
82
92
90
86
88
90
87
80
74
76
79
84
87
92
94
91
82
75
72
75
81
86
86
88
86
91
101
104
96
80
71
76
91
101
99
87
74
76
89
97
90
79
78
87
101
102
88
74
73
86
94
94
87
83
88
89
84
76
74
77
81
86
91
95
98
92
84
82
85
89
85
83
85
90
90
93
100
105
106
83
81
83
87
94
94
88
75
70
74
84
91
90
89
94
103
103
96
90
87
90
91
86
80
78
76
74
78
89
102
103
92
81
85
96
100
90
81
77
81
82
79
77
83
87
89
84
81
85
92
85
91
97
95
90
82
78
76
75
79
81
81
78
80
82
82
78
77
77
79
85
88
86
82
77
72
74
83
95
104
103
94
86
84
82
84
86
86
82
79
73
74
79
90
97
97
89
80
79
86
83
88
99
104
95
83
77
79
83
83
77
68
62
65
77
81
75
64
62
74
93
108
107
92
79
73
80
88
88
83
77
84
91
90
81
74
81
94
96
88
79
80
89
91
89
84
83
80
78
81
73
76
83
93
92
85
81
82
84
86
84
79
71
73
83
95
94
78
64
70
91
107
106
91
80
75
80
87
89
82
73
73
82
88
84
76
80
92
99
92
85
93
98
90
78
73
77
82
79
81
83
80
79
81
80
84
85
83
83
85
88
89
84
76
81
94
100
96
78
69
75
85
82
77
72
74
79
84
86
82
82
83
84
87
81
75
75
82
85
83
80
81
88
88
84
88
91
91
87
83
94
98
93
82
76
78
81
78
72
69
78
83
80
74
73
85
99
100
90
87
87
86
81
74
74
80
84
81
69
62
70
84
92
89
78
64
59
63
68
71
69
67
68
75
84
90
91
85
74
71
89
93
91
82
74
74
77
79
76
78
83
85
79
76
75
82
88
88
89
92
97
95
88
86
90
97
93
80
65
59
63
74
82
83
77
67
60
58
61
69
72
75
71
73
75
77
77
71
69
68
75
77
85
87
82
77
79
84
86
82
83
84
84
81
77
78
80
85
83
79
78
74
76
81
91
94
91
82
73
74
79
83
81
79
76
76
75
77
82
86
83
83
82
84
85
81
79
77
78
79
81
83
87
86
81
78
80
84
84
75
71
77
89
90
81
78
87
99
97
80
65
60
64
67
67
69
75
82
88
92
94
90
83
77
75
79
87
95
97
91
81
73
78
86
92
88
80
75
77
79
94
91
82
76
77
81
85
86
84
79
79
88
98
98
85
80
86
97
96
82
73
77
81
81
72
67
70
78
87
93
94
90
79
75
79
84
89
86
82
75
68
70
74
82
86
82
70
61
61
66
85
78
77
87
96
98
89
83
81
83
92
95
95
85
79
78
79
78
75
72
74
83
92
101
98
82
68
62
73
87
96
94
88
86
85
83
77
68
62
61
68
76
80
82
87
93
89
75
64
68
73
73
83
96
100
96
86
78
77
82
90
88
79
74
75
80
90
90
86
80
76
78
82
92
93
80
67
62
75
90
98
94
85
80
77
75
70
65
59
61
70
81
90
93
95
102
102
92
84
81
84
88
91
88
81
75
74
78
79
79
79
78
74
72
76
87
95
99
96
92
88
85
78
72
71
71
70
80
92
103
99
85
70
66
73
82
83
79
72
72
74
81
89
91
91
86
84
86
86
86
84
95
97
92
84
79
86
88
83
72
68
70
75
79
84
89
90
85
81
88
96
96
87
74
71
72
79
82
88
94
94
83
72
76
88
99
96
92
92
91
86
76
71
73
76
75
73
75
76
75
82
89
95
96
95
95
96
92
82
68
64
69
78
86
93
97
96
86
78
78
87
94
91
82
73
69
69
75
80
82
83
82
84
92
98
96
89
89
95
98
88
70
60
67
77
88
88
79
74
70
87
89
88
82
80
84
86
84
79
76
77
77
78
80
84
88
90
86
76
68
69
81
88
85
76
66
67
79
94
97
88
79
73
78
84
86
85
84
82
80
72
65
62
71
88
99
98
87
81
80
84
85
80
72
67
73
77
77
76
80
81
82
78
73
75
74
66
63
61
64
67
75
78
83
82
78
77
84
94
98
87
76
71
75
85
90
89
82
77
71
66
66
67
75
85
90
86
81
81
87
81
83
78
72
71
77
82
84
83
82
80
82
78
77
79
76
70
65
68
72
77
85
89
92
89
84
78
83
88
89
84
78
84
92
102
102
93
84
78
79
82
83
79
77
73
69
64
61
66
78
91
86
78
75
75
79
83
85
88
87
83
78
72
77
81
87
90
89
87
82
81
89
100
100
88
78
77
83
89
89
84
85
90
96
99
100
94
86
79
78
84
88
85
78
72
68
67
65
70
80
87
83
77
80
84
80
78
78
86
87
79
67
65
75
87
93
89
82
77
78
82
90
90
81
72
72
80
85
83
81
84
89
89
86
84
88
92
88
80
74
74
80
79
76
72
75
80
82
87
94
70
73
79
81
84
84
85
86
85
76
69
64
75
91
98
92
75
61
56
72
95
106
96
75
67
78
92
91
81
76
83
91
90
84
83
85
87
85
82
77
77
81
80
76
70
73
78
80
79
80
83
83
79
69
69
80
93
100
87
75
73
82
91
89
78
71
69
66
65
75
94
106
98
80
77
88
98
94
87
78
77
81
82
82
81
80
77
82
86
87
92
97
98
88
82
77
80
83
79
73
90
83
73
65
66
75
85
87
83
79
85
92
91
74
62
61
70
78
85
84
86
86
80
77
79
83
86
91
88
84
75
71
70
68
66
66
72
78
87
88
94
100
104
99
93
88
90
89
84
76
69
71
76
82
86
86
82
79
82
83
86
85
82
82
83
81
80
81
90
93
92
88
82
77
68
62
65
78
89
90
81
73
67
65
64
66
74
86
91
86
79
80
89
92
87
82
80
76
71
67
73
82
88
92
91
90
91
95
98
93
82
76
76
79
84
83
82
83
84
86
90
93
92
82
67
58
63
77
87
90
85
80
78
78
75
76
81
95
95
83
68
62
69
78
79
76
70
68
62
61
77
83
84
79
73
69
77
86
91
89
83
77
72
68
68
72
78
78
72
69
76
87
92
88
80
75
77
78
78
78
76
77
78
79
76
73
76
80
84
83
74
72
72
76
76
73
74
78
81
80
65
65
69
69
71
69
68
70
75
79
82
81
76
73
72
77
77
75
69
68
72
79
82
86
92
91
85
79
78
79
79
76
73
70
71
69
69
74
80
82
84
86
86
78
69
68
77
90
94
92
104
109
103
93
86
83
82
83
91
97
97
93
92
94
96
90
79
77
83
93
95
92
89
91
96
91
81
75
79
85
89
89
84
82
88
91
91
89
86
89
95
99
92
78
84
100
110
100
83
75
109
107
98
86
80
73
69
72
84
95
94
86
85
92
100
93
72
65
79
104
115
112
106
106
110
101
84
75
84
99
96
82
73
81
95
101
92
86
84
89
96
99
96
91
84
86
93
94
86
80
97
95
96
94
83
70
68
76
91
99
98
91
86
82
76
64
54
53
68
92
111
114
106
104
102
95
84
80
85
89
82
72
71
78
87
91
91
92
92
87
87
91
97
93
80
70
70
76
82
84
62
73
97
102
82
62
69
96
111
98
82
78
90
99
88
69
56
56
67
87
105
110
104
90
83
82
88
93
90
77
65
59
65
76
83
93
99
99
91
88
93
103
101
89
79
83
85
76
65
61
58
72
100
114
92
66
69
94
109
97
71
66
84
107
114
104
93
90
90
96
100
106
110
106
86
75
76
90
103
100
90
79
71
76
82
94
96
88
81
83
93
105
105
98
99
103
101
86
66
59
85
87
102
114
109
94
79
80
88
94
90
77
73
81
93
102
101
93
85
75
76
88
105
113
101
81
70
80
105
120
119
104
87
78
77
83
84
78
69
62
61
71
87
100
105
102
96
84
78
82
86
86
89
90
91
90
82
79
81
91
97
94
82
78
91
101
99
83
66
60
65
76
85
88
90
85
85
92
108
115
113
97
85
79
80
83
83
81
73
66
65
69
80
87
90
86
81
73
67
69
69
72
76
78
78
80
85
90
96
95
93
90
85
88
98
104
101
86
82
84
89
93
91
90
91
92
90
89
92
91
87
83
86
95
99
92
82
80
83
91
97
100
100
97
91
83
73
63
56
57
70
70
76
82
89
89
94
99
100
98
90
83
80
87
97
96
92
86
85
90
93
96
100
108
107
98
84
72
67
66
69
79
96
106
101
84
71
66
71
77
86
99
104
101
90
78
67
66
74
84
85
84
80
80
84
89
89
84
83
83
83
86
90
96
97
91
79
69
67
72
78
82
90
93
90
85
80
80
77
77
78
85
90
88
84
76
73
67
62
62
74
89
97
88
74
67
67
75
81
89
89
90
84
81
80
78
76
74
74
80
83
89
94
97
93
84
80
81
79
75
73
80
88
92
84
71
70
81
94
98
97
92
84
73
71
78
87
88
83
83
93
104
99
84
72
72
78
82
82
80
80
82
86
90
89
82
80
82
85
84
78
80
88
87
79
74
83
105
114
95
71
70
88
104
91
69
59
68
85
89
86
82
74
63
58
71
85
92
87
85
89
93
95
85
75
75
80
86
88
88
83
81
84
92
94
92
87
88
90
90
84
82
84
86
79
76
84
109
120
105
76
64
72
86
80
66
59
65
72
73
73
72
67
55
50
60
74
83
78
70
67
80
93
96
90
81
81
88
90
91
95
93
93
96
97
91
84
81
90
100
107
102
88
78
75
76
84
97
109
107
94
75
65
65
71
76
76
77
82
87
91
89
76
64
60
65
77
82
77
72
73
84
94
97
93
94
97
99
93
85
93
96
99
95
90
84
86
91
96
103
107
99
83
71
68
73
84
95
97
99
92
74
62
70
88
99
96
88
89
96
100
93
80
76
77
83
81
80
78
77
77
82
80
78
79
90
101
106
103
94
77
82
82
75
67
72
87
103
105
94
83
74
78
83
88
89
92
95
91
83
71
63
65
79
91
93
85
81
84
89
83
69
60
62
76
84
83
77
72
72
75
77
78
76
75
78
84
89
88
87
82
81
70
57
53
59
69
80
83
80
75
77
90
99
102
98
98
103
103
90
75
70
81
90
90
77
71
77
86
88
76
61
56
62
76
79
82
83
83
81
82
88
92
88
80
77
77
79
79
80
102
99
82
69
63
63
66
65
69
79
91
100
100
91
84
83
88
97
102
99
89
86
89
95
95
89
84
83
89
91
90
91
93
91
81
74
73
81
93
97
95
94
91
91
87
86
87
88
87
88
99
100
95
86
81
82
88
86
84
88
97
98
87
73
71
77
78
77
79
83
90
94
95
98
98
94
85
78
76
82
92
104
108
98
82
70
66
73
83
89
88
84
82
86
91
98
98
94
90
91
87
92
92
90
89
97
102
101
96
92
89
83
74
68
71
76
77
75
76
81
90
98
105
101
92
79
66
64
71
77
80
82
84
85
85
79
73
69
69
77
80
79
76
78
85
93
96
96
92
84
89
85
81
84
90
91
91
91
94
94
92
87
84
81
79
76
76
77
81
84
86
87
88
88
83
77
71
72
76
76
77
77
79
89
99
100
87
71
69
78
90
94
86
77
74
79
90
100
99
82
92
83
84
91
97
92
84
79
90
100
105
97
87
82
81
83
82
80
78
81
87
88
86
82
84
90
91
83
73
71
79
84
87
91
96
96
92
86
87
95
103
100
89
78
75
81
92
101
102
90
80
78
82
95
101
94
79
64
72
85
98
99
90
84
85
94
97
88
78
82
95
102
95
84
83
88
87
75
67
70
83
89
84
76
77
87
95
95
93
94
92
88
84
84
89
87
85
86
90
94
69
67
69
74
80
81
75
62
55
67
86
100
102
95
89
89
92
90
84
84
89
92
87
80
74
74
74
72
74
79
84
82
76
77
84
93
94
91
82
77
75
77
79
88
92
89
80
72
76
89
74
70
69
69
70
76
78
80
78
82
88
97
96
87
77
75
77
78
81
82
87
91
87
78
71
68
76
84
86
75
63
64
77
87
91
90
89
90
88
83
80
77
77
77
82
90
85
76
73
79
84
83
76
79
83
87
93
94
90
87
87
85
77
66
62
69
76
78
79
83
92
101
98
86
72
68
79
88
87
72
59
63
80
88
84
75
78
89
99
97
90
85
82
75
76
82
84
81
78
82
82
73
74
81
90
93
94
89
83
82
81
84
78
69
69
79
89
91
83
83
93
100
95
79
69
67
78
86
86
79
70
74
84
89
84
74
73
78
85
86
91
96
99
91
82
80
82
83
81
81
77
76
78
83
84
83
81
82
81
80
82
88
85
80
78
84
90
88
81
79
86
88
82
71
68
74
82
88
86
78
75
80
85
89
87
78
71
65
66
67
77
93
99
96
88
87
88
86
77
68
86
97
99
84
71
69
76
75
69
67
76
83
81
75
75
78
81
85
82
84
86
83
80
80
86
91
89
84
78
76
78
84
85
88
88
83
75
65
57
55
62
75
81
84
87
85
78
68
58
64
74
93
96
79
65
65
71
71
64
63
71
78
78
71
74
81
88
94
95
94
89
81
80
88
99
99
83
74
76
86
93
89
85
89
97
99
90
76
66
65
67
72
76
84
88
82
69
55
54
66
53
71
90
88
79
73
73
74
73
67
69
72
70
69
73
84
95
96
89
82
80
83
84
88
91
90
84
83
87
95
97
92
89
89
91
85
78
76
81
84
77
73
76
84
90
88
81
78
77
82
60
74
88
94
87
79
82
86
83
73
70
72
79
77
69
70
79
84
77
69
75
86
94
86
78
82
88
93
87
84
86
91
90
82
69
62
63
74
90
93
87
74
68
71
77
83
81
85
89
88
84
78
71
70
73
81
89
91
85
76
74
85
95
91
76
67
74
84
88
85
85
86
85
80
79
84
88
81
70
71
85
91
85
72
65
65
73
79
85
91
90
86
76
71
73
81
83
78
77
81
87
76
65
64
74
86
89
86
79
76
76
80
85
86
84
82
85
91
95
96
89
77
70
78
89
94
86
71
66
74
87
91
82
74
74
75
77
75
73
76
85
91
86
83
87
100
105
96
81
76
86
86
84
84
86
89
88
82
78
77
78
78
82
81
80
78
75
73
76
78
75
70
69
80
94
95
87
81
83
89
89
85
79
78
78
79
78
77
74
74
81
83
81
82
87
98
106
101
95
89
88
96
98
88
85
87
92
93
87
82
87
90
85
76
67
62
58
57
60
66
73
75
80
89
95
95
89
85
86
89
87
80
74
76
81
85
81
82
87
87
83
81
80
84
88
89
87
89
91
90
81
84
86
84
85
89
96
96
87
79
81
85
84
78
75
76
79
76
72
76
84
87
83
86
94
96
88
80
79
83
86
80
75
79
88
88
78
71
78
88
93
96
94
94
93
90
86
86
87
86
68
69
72
78
85
91
95
84
70
60
65
76
85
91
102
111
110
96
82
74
81
84
82
80
84
86
82
77
81
90
97
94
85
82
85
85
78
68
67
77
90
97
95
91
89
94
97
94
87
83
75
75
74
75
83
87
84
75
70
71
78
84
89
93
100
101
95
82
72
71
73
74
79
82
85
83
76
74
86
102
110
104
85
74
71
79
81
81
78
74
78
79
74
70
75
91
101
94
86
79
82
86
82
77
77
81
83
84
88
92
90
83
76
70
67
66
64
63
69
71
74
78
81
85
86
83
79
83
93
101
100
92
82
71
67
69
72
80
81
79
77
74
71
69
70
72
79
79
77
79
82
83
81
76
74
77
84
91
89
82
76
73
70
63
61
66
71
74
70
64
71
89
101
97
82
70
73
86
98
95
83
78
82
84
81
73
68
72
79
82
82
83
84
78
68
58
56
63
75
77
84
80
77
76
75
81
85
86
80
76
76
76
73
73
77
86
91
88
73
62
68
94
115
111
87
68
68
79
85
80
74
78
86
89
84
77
79
82
82
84
86
88
86
76
65
62
71
80
87
84
86
82
78
79
85
88
85
86
91
93
91
80
73
76
82
86
85
78
73
79
87
96
100
99
93
92
89
81
68
62
69
79
85
80
74
79
87
93
88
84
82
84
80
71
66
74
90
94
90
86
87
86
84
85
87
87
91
97
102
98
89
76
78
90
94
88
74
63
67
81
94
97
86
77
81
91
96
84
70
63
67
72
72
71
74
81
84
83
78
73
75
83
83
76
71
73
77
74
68
66
87
85
82
77
77
82
92
100
96
85
78
79
91
101
102
92
75
58
53
62
78
87
82
72
69
72
73
69
70
70
71
70
68
70
78
82
79
67
60
61
70
83
93
92
86
76
76
77
78
77
79
79
74
73
72
76
80
80
78
80
83
89
90
92
92
85
72
59
56
65
75
79
75
68
67
66
64
65
71
78
77
74
76
82
91
92
82
72
64
63
71
83
94
99
90
78
73
79
90
96
74
76
78
82
83
81
76
70
74
79
84
84
81
80
82
78
69
64
75
87
92
84
74
66
65
67
72
79
84
86
82
80
85
92
95
95
96
94
88
81
73
73
79
80
74
67
68
73
74
72
88
87
88
86
86
90
93
89
85
80
75
76
75
74
69
68
68
73
79
85
88
83
75
67
65
71
80
80
75
71
73
81
87
88
88
91
95
99
98
86
79
74
70
70
69
75
84
88
76
61
78
83
82
77
74
80
92
98
96
84
76
74
72
68
63
63
66
72
71
72
77
82
78
79
79
86
85
76
61
57
65
75
78
78
79
81
80
78
78
81
87
93
88
79
77
83
91
91
88
81
64
68
78
79
75
73
79
87
90
85
80
77
73
73
75
78
76
77
79
81
81
78
75
83
92
90
83
77
77
76
71
62
62
71
83
85
79
71
66
70
78
86
89
81
71
68
73
78
83
85
88
96
102
102
100
100
98
96
95
93
87
82
85
94
101
92
77
73
83
97
103
96
84
83
90
96
91
87
83
85
85
84
85
87
92
89
87
83
82
86
92
91
84
77
80
89
96
93
87
87
91
81
75
80
89
88
82
79
81
83
79
73
76
90
102
96
84
78
88
103
109
104
98
96
100
97
91
90
102
115
111
88
69
71
84
91
86
81
81
87
94
91
79
73
76
83
90
96
94
91
95
83
82
92
93
85
77
80
92
97
97
97
96
94
88
81
81
85
90
91
89
90
96
105
112
106
92
83
87
101
102
85
67
61
70
79
83
84
91
94
96
95
86
77
77
84
97
108
107
95
81
86
101
107
92
82
86
101
105
96
84
90
102
101
85
75
82
90
89
80
72
76
85
95
101
101
92
81
71
73
83
86
81
70
65
75
88
96
92
90
94
101
102
94
83
82
92
99
100
94
73
77
82
83
74
73
87
105
103
87
71
65
72
79
81
81
91
103
103
94
85
88
98
105
99
86
74
71
70
72
81
94
91
83
76
86
98
100
89
80
84
101
115
114
101
86
77
74
77
89
90
84
68
60
64
76
85
93
98
101
95
78
58
54
65
81
95
103
104
92
78
78
95
109
106
85
66
69
83
93
95
90
82
77
77
85
94
91
83
76
76
83
89
96
98
97
89
77
74
85
89
86
77
73
75
81
84
89
95
100
98
86
71
66
78
92
100
99
92
86
75
70
76
87
95
90
85
90
105
109
97
78
68
74
82
88
84
74
72
77
86
88
78
70
75
88
95
87
75
82
73
77
86
92
90
84
84
89
96
100
93
84
75
83
96
107
105
96
89
91
92
89
85
88
94
97
95
101
109
108
94
80
80
91
101
104
93
85
81
87
97
103
96
83
76
79
81
75
66
64
75
80
85
94
93
88
84
88
96
100
97
85
76
80
93
103
102
91
85
87
92
97
103
109
106
97
83
82
86
89
87
88
91
90
89
87
90
90
87
84
85
92
97
95
85
80
80
78
71
65
83
84
82
83
86
87
84
80
81
84
87
85
81
82
88
90
90
85
79
77
82
92
101
102
91
80
71
72
74
75
78
82
75
62
56
63
73
78
73
70
75
87
87
79
75
83
93
92
86
82
89
89
82
72
68
72
79
82
82
83
83
86
91
91
84
79
79
86
87
83
81
86
95
97
85
72
70
74
78
79
77
76
71
63
64
74
82
78
71
72
83
90
86
76
78
89
95
90
78
74
96
97
86
73
66
70
79
86
86
84
84
87
92
88
80
75
81
90
94
81
68
69
84
97
98
85
79
82
86
84
76
73
75
77
79
83
83
84
77
76
80
87
88
84
82
84
86
87
80
75
93
96
90
85
78
78
79
75
69
69
74
79
80
79
77
75
79
86
89
83
74
69
76
83
86
77
70
73
76
68
57
54
58
64
67
69
69
71
75
74
78
88
90
80
65
59
75
93
103
97
84
85
89
88
88
87
84
76
69
70
79
80
77
73
73
74
75
82
91
103
101
87
73
66
69
73
73
74
74
68
63
56
53
57
63
73
79
81
78
83
97
107
99
79
56
57
79
101
110
102
79
79
85
87
88
90
94
98
98
96
92
86
77
73
72
72
75
82
91
104
103
88
76
76
85
92
90
88
91
95
94
85
77
76
83
94
99
97
92
92
99
103
95
80
73
75
85
92
88
80
81
82
80
77
75
81
87
95
98
92
81
73
75
81
87
88
85
83
82
86
88
82
77
83
86
83
75
73
83
92
95
91
87
91
100
104
98
90
82
78
79
80
78
76
77
78
78
78
77
82
92
81
71
71
79
84
86
86
85
80
75
72
77
89
95
95
91
91
90
83
71
62
64
76
85
79
68
62
68
76
78
80
85
92
102
97
85
77
71
73
76
77
78
79
79
84
89
98
104
107
83
78
76
83
92
96
95
90
88
89
92
94
91
88
81
77
80
87
90
86
72
62
65
78
93
94
87
77
72
76
83
91
97
96
90
79
68
63
65
69
77
84
87
87
85
89
98
104
102
90
69
76
84
90
91
89
86
86
86
89
97
104
99
88
77
71
72
75
78
79
81
81
86
92
94
95
92
83
75
75
86
96
98
85
71
64
66
65
64
66
70
80
86
87
86
84
82
76
68
63
72
74
76
78
79
82
81
77
75
77
87
94
95
89
83
82
82
81
79
75
74
79
88
95
94
87
82
76
75
76
81
82
77
67
69
80
91
90
79
73
73
80
85
86
84
82
84
82
81
82
85
78
68
68
76
86
90
86
80
80
86
89
90
89
91
92
90
85
78
69
63
60
65
75
81
80
74
70
72
79
85
81
76
79
90
99
99
92
86
91
98
95
87
77
76
82
96
106
106
101
81
85
84
84
86
89
90
90
90
92
94
92
87
86
90
96
97
90
86
85
84
76
67
69
76
81
76
70
68
76
87
88
86
86
93
94
82
74
75
92
105
101
85
72
70
77
87
90
84
74
73
88
93
95
93
89
87
82
79
83
91
89
84
76
75
85
95
99
97
96
97
95
88
83
85
87
83
69
66
71
84
90
85
79
79
81
80
77
78
82
90
90
82
76
72
75
73
67
62
64
74
78
77
77
80
85
88
84
77
74
81
87
86
76
67
69
77
86
82
79
80
84
88
88
87
87
84
78
70
70
77
85
86
87
81
77
79
82
81
80
77
76
78
80
80
80
77
71
69
78
83
78
71
67
71
82
91
95
89
86
90
98
99
90
77
69
72
76
77
77
81
84
88
85
80
77
81
83
80
71
63
72
89
95
88
73
68
72
80
82
81
79
76
72
76
81
81
76
72
76
90
81
70
70
77
88
94
94
89
86
91
98
97
88
78
78
84
90
92
88
85
79
76
77
78
76
79
83
84
77
68
69
77
86
84
77
74
77
82
84
85
83
77
72
72
79
81
78
75
76
84
72
69
76
88
89
89
83
78
73
77
81
83
78
74
77
84
88
92
88
85
74
64
62
67
76
80
85
87
84
78
73
76
84
88
90
85
83
81
82
81
81
80
75
75
78
80
79
76
75
75
74
80
88
89
84
85
84
82
79
77
79
84
87
85
79
68
62
66
78
87
88
77
69
69
78
88
95
95
91
85
81
84
91
96
93
82
71
69
76
83
90
87
85
84
85
84
81
77
72
79
94
96
86
79
80
87
95
93
89
87
90
95
98
96
82
68
61
65
77
85
88
88
94
95
93
87
86
93
99
95
86
82
86
97
98
92
77
69
75
83
93
97
94
91
89
87
85
78
77
77
96
96
80
72
77
86
86
79
74
78
83
84
82
83
83
82
81
84
84
78
74
79
91
99
90
78
75
88
98
95
78
71
78
95
109
108
98
88
81
78
74
79
88
90
86
81
78
77
82
73
89
93
85
75
76
83
84
82
75
74
71
64
62
68
80
86
82
76
75
79
82
79
79
82
86
85
86
85
81
78
75
77
86
92
90
84
84
88
88
75
64
65
73
84
82
79
77
80
83
72
82
90
90
82
79
86
93
94
88
77
72
68
67
66
69
71
65
60
66
78
89
86
81
84
98
102
89
69
62
72
89
99
98
90
77
66
64
76
90
94
85
71
69
70
77
80
80
84
88
76
78
81
82
83
84
89
91
82
74
68
74
80
78
67
63
68
73
77
80
81
78
74
77
89
103
102
82
62
60
76
90
94
90
87
81
76
68
74
92
107
104
85
69
69
82
87
85
79
80
87
80
70
68
72
82
86
85
75
63
56
57
66
78
81
83
83
83
87
88
84
73
64
63
75
91
97
93
85
82
79
73
67
68
74
82
81
77
78
88
96
98
85
72
71
89
102
96
81
70
94
85
69
60
63
74
84
84
79
72
60
55
63
79
89
87
74
61
59
68
73
69
61
64
76
88
93
94
95
91
83
76
74
76
82
86
87
90
90
91
92
87
78
68
68
75
87
85
78
68
87
82
70
64
67
80
88
89
86
85
84
83
82
81
79
70
57
52
58
68
74
71
73
87
101
101
89
77
77
83
86
88
91
93
94
88
82
81
86
90
90
83
77
72
73
74
76
72
71
71
77
71
68
69
77
85
91
92
90
94
101
105
97
84
78
76
75
75
74
77
79
81
83
92
103
101
88
78
77
83
86
83
80
83
84
79
64
58
65
76
86
91
91
91
89
82
75
73
73
76
76
66
63
66
76
85
89
87
82
81
89
94
92
91
94
98
94
79
64
59
61
65
69
75
84
89
86
81
84
94
98
89
76
68
67
74
73
69
67
72
81
92
95
91
83
77
75
75
76
81
76
69
66
67
78
85
87
81
75
72
68
70
74
84
91
92
83
74
66
64
62
62
62
72
83
86
73
61
63
82
103
105
89
68
60
72
88
92
83
74
76
84
89
81
73
73
76
78
78
78
80
82
83
89
91
90
88
90
87
78
67
62
64
66
66
65
71
81
91
95
90
85
85
88
90
84
73
62
63
77
90
100
90
72
59
58
70
79
79
75
77
86
95
96
83
73
75
84
92
90
83
85
89
94
93
88
86
88
86
81
79
78
77
70
62
65
73
86
90
83
80
86
89
87
77
68
72
79
82
77
74
73
76
75
63
56
55
68
78
83
90
100
107
101
84
71
75
94
109
104
81
78
78
80
80
77
74
72
71
75
84
90
88
82
77
84
89
87
74
65
67
74
80
77
71
66
71
78
78
73
68
69
76
75
68
62
67
73
81
85
88
92
90
79
67
69
83
94
95
82
82
79
76
78
81
80
77
73
74
77
79
79
75
79
82
85
86
87
91
92
91
87
82
85
89
91
86
78
74
72
74
77
75
73
69
67
72
74
71
67
69
75
77
72
68
77
88
89
71
58
91
93
91
91
90
87
84
87
88
84
74
67
64
66
66
67
71
84
95
102
97
87
82
81
87
88
84
80
80
79
76
74
71
71
76
79
79
77
71
62
66
74
84
85
85
85
88
83
71
60
79
82
86
88
88
85
80
76
73
71
72
74
76
76
74
70
72
74
73
70
69
67
71
77
78
70
65
64
72
78
76
71
69
73
81
85
84
80
73
70
72
76
80
86
86
82
79
78
77
75
61
64
72
77
84
84
77
65
60
66
74
79
85
88
90
86
74
58
52
52
56
63
68
77
83
79
67
60
63
69
74
76
78
83
86
87
83
75
71
71
72
71
72
74
73
68
63
65
72
77
70
68
70
74
82
84
78
66
63
69
78
78
77
75
77
71
62
55
58
66
69
63
62
69
82
91
87
75
67
67
73
82
88
90
89
87
82
77
76
74
71
71
67
67
68
71
77
78
75
73
80
74
71
73
78
82
77
69
63
69
75
80
75
65
56
55
63
73
81
84
78
65
58
61
77
92
95
84
72
72
85
95
92
85
76
76
79
81
83
86
88
79
71
67
72
90
103
103
90
75
77
75
76
77
79
81
79
74
71
71
74
74
72
65
61
64
77
90
96
94
85
77
71
73
79
90
92
86
81
85
93
96
85
75
72
75
76
72
73
84
96
98
90
80
82
91
95
89
84
81
69
80
89
89
84
78
78
80
82
78
71
67
70
74
81
82
78
78
89
94
91
81
76
78
78
76
73
76
84
86
78
67
66
74
85
88
80
69
66
71
82
89
91
90
85
82
76
69
69
76
72
72
75
81
86
87
87
84
82
81
81
84
93
103
107
98
85
76
75
79
82
82
82
84
85
80
74
70
73
79
79
73
71
75
84
87
86
85
85
83
79
70
67
71
80
87
92
92
96
102
70
53
56
77
90
95
90
86
89
92
91
93
98
105
104
95
86
83
81
79
74
73
78
83
85
79
72
71
79
87
85
75
72
89
105
107
99
89
85
86
78
68
64
72
88
97
96
98
100
103
80
61
64
81
92
95
89
89
93
95
94
98
109
107
97
83
87
93
92
78
66
65
79
92
98
94
83
79
85
96
95
86
81
89
102
101
86
79
80
88
88
83
77
78
91
102
104
101
98
88
85
85
87
85
82
81
85
89
87
80
85
99
112
107
89
81
91
102
94
74
57
60
77
92
101
102
95
87
84
89
98
98
90
81
75
79
83
83
80
80
84
88
94
93
87
83
92
102
106
103
87
81
69
62
62
70
80
83
79
78
83
92
95
89
82
76
81
88
86
75
64
65
77
93
100
96
88
81
75
77
89
97
95
80
72
84
97
99
89
77
76
86
97
98
85
74
76
87
100
104
103
84
66
54
58
71
77
80
85
93
98
94
88
83
82
75
72
77
86
83
71
67
78
94
98
86
75
71
78
82
84
86
81
75
74
82
93
96
91
93
96
100
95
82
73
76
78
77
73
80
93
91
85
77
72
73
75
78
86
95
97
92
85
86
88
82
77
80
89
92
85
78
80
86
93
85
81
88
94
91
80
68
64
71
78
85
90
93
93
99
113
117
101
79
70
81
92
89
78
81
77
82
89
91
86
77
74
78
86
95
95
91
82
82
89
94
96
91
89
92
93
90
84
82
86
86
87
90
95
92
83
75
75
87
98
106
114
112
107
101
95
96
96
91
87
88
94
94
92
87
85
86
88
92
90
86
84
83
89
97
102
94
81
75
83
95
100
92
85
85
92
97
95
91
86
86
81
82
87
89
91
91
93
91
92
102
115
123
120
101
85
80
83
93
100
102
102
99
95
85
96
93
91
92
94
94
94
93
93
96
97
90
82
79
83
89
89
85
79
80
90
100
101
94
83
78
78
81
79
74
78
85
88
77
68
76
89
103
104
96
85
84
82
82
91
102
109
106
98
87
85
84
87
92
93
91
90
93
94
94
91
87
89
91
89
85
76
71
72
78
86
89
86
76
67
72
79
84
79
69
66
74
84
83
79
78
82
84
81
77
80
81
82
81
84
91
97
91
80
77
81
83
83
82
81
80
77
75
80
91
101
102
96
90
88
86
78
69
63
68
77
83
79
75
75
77
83
90
93
90
82
80
87
96
97
89
82
83
83
80
77
78
87
90
91
84
83
79
76
73
91
96
90
79
69
70
72
65
61
71
90
99
94
86
88
90
84
70
62
69
85
97
96
92
91
88
87
93
103
100
85
77
79
88
88
84
81
86
93
95
94
96
94
89
77
68
75
93
104
98
88
94
90
77
68
73
82
81
73
68
72
78
79
83
90
91
83
72
74
85
96
97
92
88
88
87
88
91
92
83
69
63
63
66
71
76
83
88
90
93
97
101
96
87
74
70
79
94
105
102
79
76
73
69
70
76
86
97
98
93
85
77
72
75
83
84
80
81
87
97
95
85
75
74
78
85
88
88
84
79
72
70
67
63
66
74
84
88
83
78
84
93
94
89
87
86
86
79
72
69
77
73
69
73
78
78
77
78
86
91
89
78
74
79
83
81
75
72
85
99
104
92
77
71
78
85
89
83
79
79
82
87
86
83
86
87
85
80
73
72
82
91
91
85
82
87
92
89
84
81
82
80
80
85
94
96
91
86
86
79
75
70
74
89
95
91
78
71
75
90
96
87
73
73
83
90
88
78
72
75
83
90
91
89
92
91
85
79
72
72
82
88
88
83
79
87
101
114
118
107
72
74
84
92
102
103
107
110
105
90
73
64
74
88
99
93
80
73
72
77
79
75
73
78
89
94
89
76
69
70
74
81
87
87
88
86
83
78
71
68
70
79
85
84
83
87
96
103
99
85
67
70
81
87
87
83
85
92
92
88
76
77
84
91
90
84
80
79
77
76
77
75
77
81
86
92
92
87
77
70
70
77
83
85
88
89
88
83
72
66
71
81
87
88
83
79
76
73
66
64
79
69
74
77
81
80
73
67
64
65
75
88
97
94
88
81
85
90
91
84
77
72
68
73
78
83
86
85
87
87
86
85
79
78
87
100
107
99
86
82
84
91
91
89
82
80
77
78
79
85
78
68
68
72
79
83
81
71
62
62
73
88
93
92
91
90
88
85
83
81
76
70
67
71
77
78
74
75
85
99
103
91
77
75
85
98
102
96
90
89
85
79
73
74
78
83
92
96
98
96
62
66
71
79
80
84
85
86
82
83
87
89
88
87
90
92
89
83
83
88
92
87
81
82
85
81
72
66
73
82
87
81
77
80
90
91
86
78
76
78
77
75
70
71
73
79
85
84
79
72
68
82
88
89
86
86
89
92
92
90
89
89
85
79
78
81
86
90
93
93
90
85
81
81
88
91
86
77
70
64
63
68
77
88
93
89
81
77
75
75
75
76
73
72
70
74
77
73
66
61
86
94
94
92
89
91
93
94
88
83
80
80
78
75
70
71
75
84
81
80
75
71
73
80
91
99
99
91
77
66
66
74
84
91
87
76
72
80
85
84
78
72
69
65
67
74
79
78
74
70
94
92
89
90
92
93
92
88
80
77
80
84
86
83
77
72
70
74
78
81
82
81
84
91
99
99
86
77
72
73
79
88
92
89
77
63
61
71
82
87
86
81
75
69
69
78
82
81
78
75
87
82
81
90
93
90
85
81
78
81
84
88
94
93
89
85
83
88
93
90
82
71
72
91
105
99
81
65
66
80
82
79
74
72
72
77
79
80
82
83
88
95
96
91
87
83
83
81
80
78
76
74
81
92
95
87
79
75
77
79
81
81
84
86
88
84
82
86
90
87
76
60
55
71
90
97
91
83
85
89
82
70
65
74
89
99
97
90
85
82
79
78
81
85
89
88
83
80
77
75
76
74
83
91
92
86
78
77
81
82
81
77
81
87
88
82
67
63
70
82
87
78
68
69
77
88
93
94
94
94
85
77
79
91
104
103
93
85
87
94
86
75
65
69
82
88
86
80
77
77
85
82
77
76
80
85
90
93
94
92
86
81
82
89
95
86
73
65
69
80
86
81
83
86
90
87
78
74
79
84
84
81
80
85
92
93
91
86
91
98
98
91
81
78
82
87
88
90
90
88
86
84
77
71
77
87
97
98
94
91
88
85
84
87
94
90
83
74
72
73
76
75
82
92
94
87
78
74
76
78
76
75
76
76
79
82
89
98
101
94
80
73
69
76
78
82
84
89
93
85
91
90
79
72
73
83
95
100
97
93
90
86
83
87
96
99
88
72
63
67
78
80
80
79
82
88
92
87
79
70
71
74
78
79
80
79
84
88
91
85
72
62
68
78
85
83
80
83
84
81
95
89
81
73
72
79
90
96
94
89
82
79
78
85
96
99
89
72
67
76
82
79
67
66
77
92
93
80
69
71
82
87
88
88
91
90
81
66
64
77
89
91
85
86
86
86
80
74
74
80
73
80
87
87
85
84
87
84
75
64
60
64
67
70
69
73
82
80
79
77
72
68
62
64
72
80
79
72
72
77
85
84
81
86
98
98
80
59
56
76
96
104
93
83
83
85
83
72
64
70
73
82
89
89
88
88
88
82
71
62
60
64
66
69
67
71
80
77
69
64
67
71
73
65
61
64
75
86
93
89
79
67
67
76
86
89
83
77
77
80
89
90
85
82
82
88
87
76
62
56
90
85
76
71
70
75
76
79
79
82
76
67
66
73
83
86
80
73
67
68
73
74
70
65
63
72
81
90
92
89
80
77
76
78
83
86
87
91
91
89
89
88
81
76
75
79
83
79
73
62
86
77
72
69
70
74
75
77
83
86
81
71
68
76
86
86
79
79
90
100
93
77
65
66
74
80
79
78
79
81
80
82
83
82
83
81
78
75
77
82
86
84
79
74
72
76
79
78
75
71
71
69
73
82
86
84
77
77
80
83
85
86
84
81
82
80
75
78
83
89
88
78
73
74
74
71
70
76
83
83
79
75
78
83
81
76
67
64
68
75
81
81
81
82
82
77
76
77
78
80
73
68
72
80
86
84
78
76
74
79
82
83
81
81
81
80
76
66
57
54
60
66
73
75
75
72
74
82
87
88
84
81
82
83
77
75
75
80
85
83
79
79
82
84
80
74
73
76
81
87
79
70
72
76
82
81
78
75
76
74
65
57
60
70
78
79
77
75
73
69
63
65
73
81
87
88
85
79
75
79
83
86
85
78
70
75
87
93
88
79
73
75
83
85
77
72
73
78
83
81
81
76
79
87
89
85
81
83
85
76
62
55
63
75
78
77
75
84
91
90
83
77
77
86
89
88
81
74
71
71
75
83
78
70
64
64
72
77
72
65
64
74
87
91
83
75
77
83
88
84
85
79
81
94
98
89
81
78
80
83
85
87
87
83
75
69
71
76
79
80
77
73
71
75
79
81
79
73
71
74
81
85
82
78
68
64
67
71
72
70
77
91
104
105
95
86
87
97
103
100
85
78
76
84
95
89
76
68
68
78
92
97
90
80
74
70
70
73
78
83
82
69
59
63
76
83
81
75
74
83
92
96
92
85
81
74
73
77
82
81
84
90
96
94
86
84
87
93
90
83
71
69
71
76
82
83
77
72
69
73
75
76
77
79
80
75
72
75
84
95
94
84
74
74
81
84
79
77
84
92
94
94
90
86
82
76
72
72
69
66
68
75
79
77
74
78
85
83
69
57
68
70
73
76
79
76
76
79
74
70
67
68
70
70
67
69
75
87
91
90
82
79
77
80
82
79
76
81
88
92
91
84
85
86
85
80
73
67
62
61
70
79
83
80
76
80
85
93
84
71
69
72
77
83
83
80
73
66
61
64
66
69
70
63
59
68
87
104
105
90
75
72
80
89
92
87
84
87
90
88
80
79
82
85
84
78
70
73
78
84
90
89
81
73
72
76
82
83
81
72
71
72
76
79
84
84
77
65
59
60
63
64
68
70
73
80
87
91
91
83
72
71
83
99
106
103
92
88
81
75
71
74
79
78
71
64
66
72
86
96
94
84
70
67
70
77
80
77
69
65
77
73
72
74
80
84
80
74
73
78
77
75
73
73
72
70
66
60
61
63
62
67
80
94
105
103
93
77
70
68
73
74
75
71
65
63
65
68
75
83
84
78
68
69
81
93
96
89
79
77
82
76
71
74
80
84
78
72
73
82
95
95
87
73
62
57
64
72
80
79
72
69
77
87
93
92
80
71
73
84
92
89
76
66
60
61
66
69
76
82
85
79
69
69
83
97
96
85
76
76
86
78
73
78
84
90
83
75
74
80
84
81
74
69
72
78
86
93
100
98
88
77
77
83
84
82
81
85
94
102
103
95
81
67
59
62
68
72
81
89
93
82
71
68
77
85
80
67
63
73
85
82
82
80
80
79
80
78
78
76
70
64
69
81
95
94
81
74
77
84
84
78
74
73
75
76
85
89
90
84
77
75
79
79
75
75
76
79
84
88
92
91
87
81
80
84
84
77
73
75
88
80
74
77
80
84
84
83
83
86
92
98
101
101
101
99
98
94
86
80
75
81
91
96
89
74
61
57
65
71
70
67
71
81
88
89
91
96
98
93
86
77
71
71
78
80
82
84
94
101
66
60
67
81
90
87
82
82
87
93
99
106
105
98
84
77
79
85
85
79
75
79
89
92
85
75
64
61
63
62
63
69
85
100
105
104
98
97
96
90
79
68
68
76
89
92
88
87
93
102
70
66
71
79
79
78
79
83
84
79
73
81
92
95
81
67
66
75
83
80
76
78
87
89
85
79
76
82
85
85
81
80
90
100
106
101
86
82
83
85
85
80
80
82
87
85
75
66
66
77
87
87
77
71
67
71
79
89
89
81
76
83
99
104
92
82
78
85
87
82
76
75
84
88
88
85
83
87
94
98
94
85
81
82
89
89
86
77
80
80
82
83
82
84
81
76
74
77
80
81
84
80
76
72
71
72
75
79
85
92
95
98
103
105
100
93
88
89
88
82
74
71
81
94
98
93
86
84
89
96
94
87
79
75
78
85
88
82
79
77
73
72
73
75
70
72
80
92
92
84
86
82
87
96
96
86
73
65
69
83
96
99
97
97
94
85
79
84
86
81
70
66
79
92
96
85
77
82
92
96
92
84
78
71
71
78
86
84
80
79
85
92
88
74
63
68
79
84
72
63
89
96
100
100
97
90
79
75
78
84
94
94
92
89
84
75
71
74
81
82
82
82
83
83
75
69
77
89
101
98
89
84
80
76
75
82
91
96
90
84
90
105
107
95
82
84
89
93
84
75
80
85
87
81
76
76
79
79
84
91
99
99
91
82
76
74
73
74
80
88
93
93
83
75
69
71
79
89
92
90
89
91
91
89
86
86
93
98
98
87
77
78
92
100
101
93
87
90
98
97
83
81
74
71
71
73
78
79
82
91
101
103
91
76
71
75
77
77
80
86
93
93
86
83
85
85
85
81
76
76
82
91
96
95
90
88
93
97
101
98
86
75
80
96
107
101
84
78
90
99
95
89
86
86
85
85
89
89
89
90
95
95
92
89
89
91
87
81
80
83
91
93
92
86
87
91
93
90
78
69
67
83
96
100
93
90
94
98
101
100
98
94
94
96
96
97
92
90
92
94
80
80
85
96
100
93
85
82
84
87
88
86
92
102
109
108
96
84
82
86
92
91
80
69
68
81
91
94
88
76
74
86
101
105
99
92
92
94
93
89
85
89
90
85
78
78
84
91
88
81
68
71
82
93
95
85
69
60
65
84
98
96
87
82
87
92
91
79
72
77
95
98
83
68
63
65
74
85
91
94
90
87
91
99
97
88
82
89
94
93
88
84
88
85
77
69
71
80
83
77
87
93
90
81
78
74
75
72
75
88
103
102
83
65
68
78
80
70
60
69
93
107
102
91
82
78
81
90
101
104
91
80
77
83
88
85
82
89
96
97
90
85
91
99
97
83
74
74
85
94
98
106
94
78
65
74
91
101
100
93
89
83
76
76
82
91
86
77
68
69
77
86
90
86
80
79
85
95
102
92
79
71
68
72
73
78
85
91
91
80
68
68
83
98
110
99
78
65
69
87
90
91
87
78
76
76
84
92
94
92
85
74
70
77
93
101
93
86
80
76
73
69
65
62
59
64
74
83
83
74
69
68
68
64
59
66
78
85
78
69
61
64
71
82
95
98
86
67
58
65
71
74
75
81
85
79
72
70
77
88
86
79
73
78
89
91
82
75
81
90
94
88
73
64
70
85
92
93
84
77
73
75
73
71
68
71
75
72
68
72
81
90
86
78
75
87
94
95
87
79
69
75
80
85
90
89
84
76
75
75
74
75
82
88
89
81
74
74
81
96
105
99
86
80
86
95
97
92
81
77
77
80
82
81
80
82
82
80
76
77
88
99
97
82
73
75
87
100
98
87
80
84
88
88
88
86
89
93
88
77
65
61
72
85
89
88
82
80
81
84
90
90
87
87
85
84
81
78
76
73
73
77
83
85
84
83
85
90
90
89
87
86
85
82
79
81
86
89
85
80
84
84
85
86
79
74
81
92
100
90
76
63
63
73
80
86
85
79
72
73
78
86
85
85
82
80
84
86
83
77
74
75
80
85
88
85
80
79
87
92
97
91
84
80
80
85
90
91
88
88
83
80
79
79
77
76
78
83
88
86
79
78
76
76
76
75
76
77
78
83
88
88
82
75
76
81
91
91
89
88
85
80
80
80
86
86
79
73
78
94
103
99
87
76
78
82
84
86
85
87
68
64
70
77
79
80
80
80
76
75
79
81
83
79
76
74
76
84
93
99
99
90
83
80
83
84
84
81
89
98
100
91
80
78
81
85
84
87
94
97
94
80
71
74
79
84
82
80
80
76
65
57
70
84
88
85
82
82
78
76
79
79
80
79
77
77
78
82
87
92
92
88
85
91
95
92
81
78
88
96
97
89
83
86
88
86
89
95
98
90
74
62
68
78
88
87
84
82
83
85
84
80
82
89
88
82
79
82
87
85
81
78
78
79
81
80
78
77
80
80
77
72
69
78
87
90
90
91
90
85
76
72
81
93
95
90
88
89
87
73
59
56
69
83
90
90
88
89
87
86
99
99
89
78
71
71
74
79
81
83
81
79
79
82
82
83
82
83
85
88
81
73
67
67
78
88
91
94
91
84
76
73
80
90
91
84
78
80
85
82
73
67
69
72
81
90
94
94
88
72
93
83
76
75
75
76
73
69
68
74
78
78
76
76
83
84
83
84
85
89
90
82
82
89
99
99
87
74
74
83
89
88
84
84
82
78
76
80
86
92
93
90
79
73
72
80
88
93
90
80
82
70
70
82
87
81
73
70
74
80
80
76
73
77
83
84
82
79
81
84
82
78
82
95
110
102
82
65
67
82
88
84
76
70
72
79
83
83
83
84
89
93
91
87
77
74
78
86
93
94
77
75
81
90
89
80
72
74
81
86
87
84
80
81
83
83
82
84
91
92
85
76
70
75
88
91
83
80
81
84
79
73
71
78
83
85
84
80
81
78
73
72
79
88
93
91
86
83
82
83
82
82
86
90
91
85
76
75
80
88
90
87
82
83
84
81
83
86
98
103
95
80
70
70
77
83
82
80
80
82
80
77
82
91
96
89
79
76
82
91
84
66
57
67
87
95
88
79
76
77
95
84
78
84
93
92
85
78
80
84
80
74
72
79
87
86
82
79
84
89
89
83
80
82
87
84
76
68
63
66
74
81
84
83
78
77
77
82
91
98
93
74
58
54
61
67
69
73
78
86
82
74
69
77
90
97
91
83
83
84
81
74
72
78
89
92
86
75
65
69
77
84
87
90
89
85
80
76
68
66
72
83
87
79
67
66
77
87
91
85
78
73
71
74
72
69
70
77
87
87
79
73
67
71
79
89
89
86
86
90
94
92
90
95
104
106
93
75
63
64
76
82
85
87
89
92
92
88
80
74
79
85
85
75
69
70
80
86
82
74
68
71
85
93
98
94
88
87
87
85
91
85
71
66
72
78
84
82
83
88
91
93
92
98
110
110
97
80
73
77
81
77
70
70
80
89
88
85
87
92
92
83
71
72
81
87
81
69
63
69
75
78
82
87
93
92
84
80
80
81
79
81
78
74
74
80
83
78
72
67
71
78
82
82
87
91
93
89
83
80
80
77
73
66
62
63
68
78
92
102
98
83
70
75
84
86
74
60
58
68
77
79
81
84
89
88
80
71
70
76
64
82
89
87
84
85
84
77
66
65
74
85
85
74
65
72
86
91
81
66
70
78
85
78
61
53
61
77
91
96
95
87
80
77
79
77
76
81
84
81
78
78
82
95
103
98
87
77
71
73
74
83
89
89
85
76
72
70
74
88
99
97
84
70
64
69
83
89
85
76
74
78
83
79
71
73
79
87
90
89
91
90
86
78
76
81
90
97
95
86
82
80
81
83
87
84
83
81
83
82
81
80
83
87
85
74
70
73
92
102
96
83
71
72
80
83
84
87
90
93
86
77
71
68
70
75
85
91
90
82
77
75
78
78
78
83
89
88
82
81
83
83
79
74
70
72
76
80
83
82
68
74
81
87
87
80
78
78
85
84
74
66
68
78
84
85
81
83
86
85
81
77
73
70
61
59
66
80
89
82
69
65
75
81
81
80
77
76
78
78
81
81
80
79
81
84
84
82
82
83
63
70
81
90
90
82
70
63
64
67
70
73
77
80
79
77
78
82
87
86
80
79
83
84
75
64
69
81
89
85
71
70
83
93
92
81
75
79
83
86
81
78
80
86
89
89
88
90
93
97
81
77
85
93
92
80
70
64
73
80
84
83
86
90
85
79
78
88
97
96
88
83
84
87
87
87
94
100
97
82
70
68
81
96
96
84
79
79
86
89
84
77
77
75
77
75
77
86
93
94
80
73
75
83
88
81
73
77
85
90
85
79
83
91
92
81
74
70
72
72
72
74
75
76
80
84
89
92
87
79
71
70
75
82
83
81
78
79
83
84
81
75
69
65
62
65
72
78
78
73
76
62
58
74
87
83
73
65
73
85
89
80
73
73
75
74
69
64
61
63
65
66
69
76
83
85
79
73
73
82
90
91
85
80
80
78
78
79
77
72
68
74
80
81
79
76
80
81
81
79
83
67
62
78
95
93
75
61
64
80
90
84
71
60
61
66
68
69
80
91
91
77
69
75
93
98
86
74
73
83
92
95
94
91
85
79
78
82
85
77
73
77
88
97
95
89
83
85
87
86
79
70
71
79
92
93
84
78
76
79
81
79
74
75
78
77
69
67
75
87
92
83
71
71
78
82
79
77
76
81
83
87
94
98
92
79
76
83
92
89
83
79
87
88
87
80
81
85
83
77
64
68
72
76
78
77
78
81
79
80
82
84
86
86
87
88
88
82
74
68
68
72
71
69
69
71
77
82
81
82
80
83
88
92
91
83
76
72
74
81
88
94
88
77
67
71
81
87
85
77
72
75
77
78
74
69
68
73
80
82
82
86
82
75
71
77
93
106
105
91
77
74
80
85
86
83
90
96
92
82
76
77
82
84
80
79
72
69
66
74
89
97
90
77
70
71
81
86
83
79
82
81
79
78
72
70
72
79
88
87
78
68
67
69
68
72
80
94
104
100
90
84
87
90
89
91
96
102
95
81
67
68
77
80
75
68
68
69
77
84
89
92
87
81
77
82
82
83
83
81
84
80
78
74
73
73
78
85
93
92
81
71
70
78
79
76
71
73
76
75
72
71
82
90
91
88
82
83
86
83
74
72
73
74
74
71
70
68
73
82
86
86
84
84
87
87
84
83
82
83
101
93
82
79
82
87
86
85
88
90
90
88
87
81
80
71
68
73
79
75
69
67
80
92
94
83
67
67
79
89
88
72
63
67
72
79
73
67
69
75
84
82
82
84
89
91
82
68
65
75
97
90
81
80
88
93
89
81
79
82
83
80
77
81
84
81
76
74
80
81
74
69
77
84
80
72
65
71
81
85
82
74
72
70
65
68
72
75
85
90
88
82
72
67
75
81
78
67
64
72
81
74
72
75
81
83
79
75
75
76
72
68
71
84
97
95
82
71
69
74
77
74
72
72
71
74
84
88
81
73
74
85
92
83
71
67
75
82
89
92
93
91
78
64
62
76
86
89
82
79
98
90
82
86
92
97
97
93
90
91
92
90
87
82
81
82
89
93
94
91
87
83
82
81
82
83
83
84
83
77
79
87
100
106
101
91
90
96
99
91
83
79
81
80
81
79
75
70
72
83
86
80
82
88
92
89
83
79
74
79
90
94
89
79
69
72
84
92
95
94
90
84
79
75
78
84
92
94
90
86
87
98
103
91
75
72
81
95
96
88
75
69
70
73
78
82
86
83
85
87
89
90
89
84
76
70
68
72
73
73
70
71
73
76
74
72
76
82
94
97
95
85
79
78
79
84
92
94
90
85
87
88
85
79
72
71
80
87
90
86
86
87
88
83
80
81
84
84
84
88
95
104
96
86
78
80
85
93
99
90
71
62
70
85
90
83
75
81
96
105
97
86
81
84
85
83
75
75
81
86
82
79
80
86
90
87
81
79
86
95
100
102
95
86
79
73
79
82
85
85
82
88
95
96
92
84
82
92
106
105
91
79
76
84
86
84
85
95
105
104
93
83
85
94
97
85
74
70
79
91
92
86
82
85
90
86
78
73
83
94
97
88
78
74
72
75
82
88
87
83
72
76
89
98
95
82
68
68
81
92
93
84
71
59
57
66
86
104
105
91
81
80
91
103
99
86
78
79
83
86
80
78
78
84
89
87
83
78
80
82
84
87
83
79
78
81
89
94
88
79
83
88
89
91
94
93
91
87
87
90
93
84
69
54
51
61
79
92
93
88
86
89
91
84
72
68
79
91
97
85
74
74
84
92
97
98
96
90
82
75
78
89
96
97
93
92
96
102
98
82
82
86
85
82
85
93
97
98
93
91
93
91
87
83
79
78
76
78
83
88
89
86
80
71
67
72
83
90
91
89
86
88
90
92
85
79
74
72
74
77
74
68
77
89
97
92
83
77
86
89
83
82
79
78
74
70
70
70
72
77
87
93
95
92
88
81
75
71
73
76
75
72
73
80
88
93
88
81
77
78
83
84
78
73
66
63
60
61
71
80
77
69
69
83
97
89
69
55
63
80
89
83
81
76
69
68
69
69
68
73
82
91
96
95
92
87
80
79
78
76
75
74
78
87
96
98
91
83
76
71
71
75
77
75
75
79
83
82
78
80
87
91
92
90
91
90
85
78
71
76
81
83
81
77
78
81
84
82
77
74
81
90
98
103
106
106
105
102
98
92
88
85
85
90
99
103
97
88
80
77
80
86
90
90
87
86
86
84
81
78
84
88
88
80
72
78
94
104
97
82
84
83
80
79
80
81
81
82
81
85
88
90
87
82
85
92
96
94
88
88
92
95
93
91
93
91
87
81
82
81
81
79
80
86
88
82
79
81
84
89
86
82
77
70
68
72
89
105
105
91
98
90
82
78
79
81
85
89
89
87
87
82
68
58
59
71
82
80
72
73
81
89
89
81
74
70
75
81
88
84
71
63
64
78
86
83
81
81
85
88
83
78
79
86
88
82
76
77
83
90
96
94
86
80
83
89
95
94
90
84
82
80
77
76
80
85
86
80
70
60
59
65
74
73
69
67
78
93
100
90
76
70
72
80
83
83
85
86
84
76
66
66
77
92
100
88
69
53
61
85
80
89
89
88
87
86
84
79
78
82
88
88
87
90
95
95
84
71
62
57
57
68
78
81
78
79
87
96
97
90
82
82
83
82
82
85
88
90
87
82
75
69
70
77
88
89
82
67
69
82
71
78
84
87
88
80
73
70
75
86
88
85
76
76
82
83
78
71
66
73
81
92
97
96
94
93
92
92
93
87
79
73
75
79
83
88
91
91
89
88
89
87
80
72
76
89
93
85
76
75
81
81
82
85
88
85
79
69
68
74
78
84
83
75
66
66
77
87
90
88
87
92
93
95
93
87
84
86
83
77
68
64
71
77
84
89
89
91
89
88
89
90
86
76
70
74
83
81
74
67
100
93
88
87
90
90
86
75
67
68
79
90
94
82
66
67
79
92
90
79
76
77
85
87
83
77
76
82
84
84
77
74
80
84
83
77
75
78
88
92
93
90
84
76
75
79
85
90
84
78
98
91
86
87
88
87
83
80
84
88
91
87
77
73
74
76
77
67
61
65
74
81
84
82
81
80
80
82
86
89
89
84
82
84
80
72
61
63
78
94
103
91
78
74
83
96
101
102
96
91
82
82
82
82
82
81
79
81
87
92
90
81
72
70
72
70
61
51
53
70
89
92
84
79
84
93
93
83
71
68
70
76
79
79
79
74
66
67
78
93
93
85
76
75
84
93
94
89
82
85
81
82
84
84
80
78
81
83
86
85
85
82
79
77
74
71
73
76
80
88
93
89
84
81
87
91
91
81
69
66
69
75
81
85
82
77
75
82
92
95
89
80
74
79
87
88
84
79
77
77
85
79
85
93
91
85
80
81
80
75
70
69
74
77
79
83
89
92
93
86
79
75
80
87
91
87
82
80
83
87
89
92
96
96
90
79
76
85
97
97
84
68
68
81
90
88
81
79
85
91
91
76
76
81
83
79
76
78
79
75
68
66
68
77
82
86
83
82
81
80
77
74
77
81
85
82
79
84
95
101
99
95
96
98
92
81
74
82
89
89
75
65
71
84
94
93
86
86
90
94
93
79
67
56
56
64
71
76
81
86
86
83
81
84
88
89
86
84
82
85
85
83
78
78
78
78
76
81
92
100
95
85
83
88
91
85
76
76
84
90
90
87
88
92
98
102
100
98
93
88
88
73
58
50
54
63
69
72
77
84
88
84
79
80
90
99
98
85
74
71
80
84
87
88
83
77
72
71
81
92
93
85
80
82
88
88
82
78
80
87
92
92
86
81
81
83
87
92
92
89
80
67
61
69
75
75
72
71
75
82
82
74
66
70
79
86
82
71
62
68
78
87
87
85
81
75
72
79
87
94
91
86
80
80
80
82
86
85
81
74
68
66
66
66
65
66
69
76
85
92
81
77
79
76
76
74
75
82
86
87
86
82
74
71
70
76
76
79
81
86
87
87
85
75
69
66
73
81
90
90
88
85
84
83
78
71
73
79
80
75
67
64
69
81
90
89
84
79
77
83
84
89
88
80
75
73
75
82
90
93
91
90
85
80
80
80
86
96
101
98
90
85
84
82
81
78
74
72
76
80
85
87
85
82
73
65
61
66
79
87
84
76
70
80
92
100
98
88
80
79
87
87
90
95
99
91
81
77
81
85
84
80
81
83
84
84
84
84
84
85
87
86
87
89
87
85
79
74
70
75
82
86
82
72
63
62
65
71
77
84
83
78
69
67
71
77
79
78
81
83
83
72
74
91
104
102
85
74
74
78
81
76
73
73
78
82
83
80
71
69
78
84
85
79
75
77
79
80
77
73
77
82
80
71
63
64
71
75
74
74
77
83
88
90
84
77
73
76
84
88
79
71
67
73
82
84
77
72
73
82
92
92
80
69
69
80
86
84
75
68
68
73
76
80
83
83
87
86
85
80
78
76
73
70
69
71
75
74
69
72
78
86
94
97
97
91
85
83
87
90
88
83
77
74
74
74
73
72
74
87
100
101
90
77
79
84
88
87
82
80
78
78
78
82
87
89
93
92
92
88
81
74
71
73
77
78
75
75
74
80
80
73
70
71
78
81
80
81
84
87
91
86
80
75
74
78
79
75
74
78
85
89
88
84
86
90
91
88
84
86
93
95
90
78
71
71
80
88
92
90
85
78
80
81
81
80
77
85
92
90
79
69
67
73
79
80
78
80
82
84
82
84
79
74
72
74
76
72
63
65
72
81
87
83
75
76
87
90
85
78
82
92
92
85
75
74
79
81
84
86
88
89
85
75
67
70
80
96
99
90
80
73
81
89
93
91
87
87
89
88
80
82
80
76
72
71
66
67
72
79
88
92
86
75
63
67
80
88
84
76
74
80
88
84
78
81
85
87
85
82
88
92
87
77
69
76
87
96
96
88
81
79
80
81
84
80
78
81
87
93
87
81
75
72
70
71
74
82
95
102
100
90
81
76
79
82
84
86
82
75
72
78
85
83
71
70
82
91
89
81
77
83
89
89
86
86
92
95
91
89
89
84
80
75
72
71
69
68
73
81
81
82
74
64
65
74
85
95
100
95
84
75
72
78
84
88
86
88
84
78
73
78
85
86
75
65
66
78
88
84
75
73
75
77
78
82
89
91
88
86
86
84
79
76
80
83
85
79
71
68
74
84
88
85
81
82
82
81
81
84
84
83
84
82
79
77
80
90
101
99
87
78
83
88
83
70
67
74
87
86
75
63
59
64
71
79
82
83
83
81
79
76
75
75
81
88
91
86
76
73
85
92
98
102
97
88
78
72
76
85
95
98
101
100
91
79
77
86
98
100
89
79
74
76
75
73
77
83
85
78
65
59
68
84
94
88
80
77
82
90
92
86
79
74
76
80
83
84
81
85
83
78
80
87
93
84
75
71
80
87
86
81
82
87
85
78
70
68
70
73
77
79
78
75
71
73
78
85
84
77
71
74
84
97
101
92
82
79
85
99
103
96
82
74
71
75
79
81
81
82
65
58
58
68
79
80
71
66
71
83
83
71
61
61
72
81
83
77
73
74
78
80
80
80
81
78
77
75
81
85
88
84
86
86
89
87
83
83
85
83
83
83
79
75
74
76
80
85
81
77
79
67
61
67
78
79
70
62
70
85
90
80
64
62
78
98
102
95
89
87
81
76
70
75
82
81
77
75
78
79
73
70
79
87
90
79
78
82
88
78
69
67
77
87
86
78
76
78
80
78
94
88
81
77
81
79
73
73
77
84
87
77
64
63
79
96
99
87
78
74
76
75
68
66
72
80
80
81
74
65
58
66
83
94
89
74
70
83
99
95
81
74
80
87
87
78
70
73
78
80
83
90
89
87
83
78
73
73
72
74
80
77
70
67
73
86
94
89
79
75
74
75
72
70
74
83
88
85
73
66
71
79
86
87
82
77
79
85
90
93
93
92
86
83
78
76
77
79
78
84
71
76
83
86
78
66
60
64
75
86
95
93
83
71
62
63
72
82
84
79
74
73
73
75
76
81
87
88
81
73
71
75
77
77
80
89
94
84
70
67
78
95
96
85
74
76
79
80
82
87
72
73
79
82
75
61
61
74
95
104
98
86
79
73
67
57
56
65
75
80
77
73
71
66
63
66
81
88
85
75
62
64
74
80
83
87
89
81
70
62
67
79
87
83
74
66
65
74
84
91
75
75
78
77
74
68
73
85
97
94
75
62
65
76
83
79
75
77
85
92
88
78
67
63
62
67
73
81
83
78
72
72
75
83
86
84
76
73
74
77
77
76
78
80
73
65
62
70
83
89
90
89
81
75
71
74
79
81
82
72
65
63
71
79
87
86
85
88
95
93
80
67
65
72
78
76
72
73
81
81
77
71
74
83
90
87
76
67
66
72
80
85
86
82
78
77
78
80
83
81
88
90
83
79
76
76
74
68
67
70
74
75
77
79
81
76
71
73
78
76
67
60
67
75
77
73
68
74
81
81
76
70
73
76
76
76
74
71
69
72
79
85
86
78
74
77
86
87
83
78
68
73
78
87
91
86
75
65
67
74
75
73
72
77
78
77
74
73
74
76
75
76
78
76
69
69
74
79
80
80
82
88
85
74
65
68
76
79
77
76
81
88
84
69
64
72
85
89
84
81
81
72
74
82
93
96
89
80
76
76
74
73
75
80
82
76
69
69
79
89
88
77
62
58
71
89
106
109
99
85
84
98
109
107
88
75
77
93
96
87
77
79
88
94
93
88
80
71
66
73
92
74
72
82
96
101
94
79
72
77
83
85
79
77
83
93
90
83
80
87
88
75
59
56
75
102
114
107
93
86
94
103
100
80
57
54
76
92
92
76
69
74
85
88
87
87
88
85
79
77
102
90
80
79
83
85
82
76
81
92
102
96
79
78
86
97
96
91
94
103
101
91
76
74
86
99
99
88
80
81
87
93
89
74
61
66
80
88
80
73
76
88
94
87
85
98
110
111
103
95
91
96
96
93
95
90
85
86
96
99
93
81
77
81
89
85
75
76
93
105
101
90
80
80
84
88
83
82
84
87
89
89
86
85
84
83
83
84
85
90
98
101
95
84
78
83
94
101
99
94
89
96
102
104
98
87
85
92
105
101
89
78
77
81
82
75
71
76
87
89
84
80
83
92
96
90
83
80
87
94
95
89
84
84
83
76
71
75
87
101
100
94
86
84
82
81
86
92
95
97
91
92
90
78
66
63
69
84
95
99
97
90
79
63
52
62
87
103
100
89
82
88
99
106
102
93
82
79
78
76
73
74
79
88
93
86
75
74
84
91
92
86
84
89
91
90
91
98
100
101
84
85
75
65
67
77
84
85
84
85
91
89
80
62
51
62
86
99
99
90
89
95
99
93
84
79
81
85
79
68
58
61
77
99
107
103
92
82
86
94
96
90
85
85
89
89
90
89
88
85
75
79
85
97
103
103
96
85
75
70
72
74
82
91
94
92
88
84
85
82
77
76
80
81
80
82
85
89
88
79
73
71
75
85
93
93
85
82
87
100
100
88
78
84
95
93
85
74
69
72
81
83
98
111
106
87
75
76
75
71
69
72
83
98
108
103
90
80
74
67
58
57
67
80
88
89
84
80
83
90
89
82
72
67
74
83
86
83
82
88
91
85
79
86
95
94
86
74
68
74
90
88
86
78
72
71
75
81
80
77
78
80
82
81
80
80
81
80
76
67
59
60
70
80
86
81
74
73
79
90
94
87
72
62
64
82
91
86
73
71
79
86
85
76
72
78
83
81
77
74
89
86
74
59
60
79
98
99
85
78
82
92
94
84
73
71
78
83
84
80
76
76
86
96
102
96
85
72
69
74
84
85
75
65
64
73
79
77
67
67
77
84
79
68
64
72
86
94
93
87
92
85
77
70
74
85
100
104
98
88
87
94
97
95
85
82
78
79
80
80
82
82
89
99
109
108
99
83
71
66
69
76
78
82
81
77
73
71
71
76
81
79
74
68
71
82
96
105
106
95
98
85
78
81
86
86
86
89
90
86
80
80
85
90
89
90
89
89
87
82
80
77
78
77
77
77
79
83
78
71
67
70
79
87
92
88
84
80
79
80
79
77
75
80
82
82
87
95
97
87
97
84
77
81
88
87
82
73
64
64
70
78
85
87
82
85
91
96
94
83
72
70
76
79
78
78
80
86
88
84
80
85
88
89
88
87
84
80
79
80
79
82
86
87
85
82
84
88
95
94
81
78
74
71
75
83
83
77
74
80
90
99
97
89
79
75
74
74
74
70
65
69
86
105
116
116
111
104
98
93
90
93
97
95
91
89
83
78
78
85
89
88
86
85
86
88
89
90
96
106
82
79
75
70
71
74
78
81
90
98
103
100
89
80
76
72
74
74
74
73
73
78
93
107
110
102
91
88
89
88
82
76
80
87
93
93
92
89
88
87
87
87
80
79
86
91
90
80
74
80
99
91
83
82
82
81
78
74
75
80
83
89
86
78
72
72
82
88
84
75
73
79
90
92
85
73
71
79
89
87
72
58
59
72
84
90
92
92
90
86
86
87
86
82
83
82
83
80
72
67
110
99
87
87
93
97
89
76
66
68
81
90
93
85
78
78
84
86
76
66
67
74
85
88
83
77
77
88
96
97
85
71
69
78
86
89
82
79
79
85
88
90
87
83
82
80
86
91
88
82
97
86
84
89
100
103
93
80
74
84
96
98
89
83
81
82
81
73
73
76
83
80
80
81
81
80
77
79
85
92
93
90
88
92
94
91
84
76
78
83
88
84
76
80
86
95
93
86
80
81
85
81
82
88
102
102
87
73
72
83
94
94
83
79
76
73
68
67
73
86
92
84
73
71
79
83
79
68
60
62
74
85
89
90
90
88
88
88
85
80
75
73
75
82
94
100
92
83
73
75
93
96
90
85
85
88
86
84
84
83
82
82
81
80
80
81
79
76
74
77
82
85
83
78
79
84
88
78
62
53
57
70
84
91
89
83
79
80
77
71
68
69
75
84
91
90
89
85
86
85
96
99
90
81
70
71
81
87
92
87
81
77
79
83
89
91
91
83
75
74
80
91
92
87
79
74
77
77
72
64
63
73
89
101
94
80
65
65
75
82
79
70
68
73
80
82
79
80
86
89
84
78
75
76
75
75
77
84
87
87
85
85
84
86
87
88
84
79
78
82
87
91
92
86
81
75
72
72
72
73
77
85
96
101
92
76
63
67
87
103
102
85
72
74
84
89
83
77
77
82
70
70
70
73
79
87
87
84
83
87
91
91
91
87
89
90
88
83
79
80
83
87
89
86
84
82
76
72
70
73
77
81
83
85
83
76
70
73
87
104
108
101
90
86
90
91
89
81
81
84
75
77
79
78
81
87
84
82
80
84
86
84
81
83
88
98
98
86
70
64
71
85
93
90
81
70
66
68
72
76
76
70
69
77
85
88
86
80
80
80
81
80
80
82
84
83
82
78
82
88
78
78
83
89
92
87
82
77
77
83
85
82
77
71
71
76
77
69
61
64
77
90
94
85
71
63
69
83
94
95
90
82
79
82
87
89
89
87
83
76
67
64
70
80
84
82
74
69
70
78
80
86
88
84
82
83
84
86
86
86
87
86
78
71
65
66
65
64
63
66
74
84
86
82
76
71
77
87
96
96
95
90
87
84
77
76
77
84
88
88
83
81
84
86
89
89
84
75
68
72
78
91
92
77
62
59
72
87
96
92
85
81
77
75
74
77
83
83
80
69
71
79
84
88
86
83
79
76
77
82
88
88
82
69
58
59
67
77
84
87
91
92
88
85
88
93
100
94
83
80
63
72
80
81
73
66
66
77
85
85
82
78
79
80
76
78
84
87
82
78
79
81
84
83
83
83
83
83
80
81
86
86
80
67
57
58
68
79
83
85
88
91
90
86
86
93
100
100
91
81
72
62
65
76
84
85
79
77
74
76
81
84
83
74
66
69
79
87
84
79
76
76
73
70
69
72
79
85
87
86
82
81
78
76
72
71
71
77
81
85
90
94
96
92
88
87
86
85
83
80
87
73
67
71
75
80
80
79
75
78
89
91
83
68
60
68
85
99
95
84
76
75
78
81
80
78
79
84
90
88
82
78
78
78
77
73
71
66
71
83
91
93
85
76
74
71
74
78
82
87
87
80
78
77
77
77
78
79
77
83
87
86
77
67
66
79
96
104
105
97
95
94
92
85
77
72
78
83
87
85
82
82
85
83
80
75
76
79
84
87
85
78
73
67
66
69
71
75
79
84
86
82
78
80
81
82
80
79
79
79
74
71
73
74
77
85
89
89
87
89
96
102
94
77
63
61
68
76
75
72
73
81
90
88
83
84
92
105
107
98
83
74
77
77
77
77
75
77
77
73
88
83
77
72
71
72
75
76
76
69
66
68
74
83
84
78
75
71
70
72
80
88
89
82
79
80
83
79
72
63
64
72
80
85
82
87
92
96
92
85
80
80
82
85
82
80
81
82
81
77
96
86
79
74
71
69
70
75
78
78
75
78
85
88
83
77
75
78
79
80
80
85
88
81
78
82
87
86
75
63
63
71
81
82
78
73
71
71
72
75
79
81
82
84
87
87
85
82
84
87
102
88
77
73
73
73
77
79
80
83
83
85
87
86
84
81
82
87
89
89
88
91
88
78
61
58
69
82
81
77
73
83
91
91
80
73
71
75
84
93
90
84
80
81
88
89
85
80
78
82
89
89
77
64
63
73
82
82
79
80
81
81
80
80
81
80
80
78
81
81
80
81
87
87
76
65
66
73
84
85
85
83
78
73
73
81
91
96
95
94
90
86
78
73
70
76
84
83
74
66
75
93
89
72
63
75
83
84
82
82
82
78
74
74
78
80
79
77
78
75
69
66
74
87
90
81
68
67
73
85
86
76
61
52
59
81
94
92
80
73
77
85
77
64
58
72
86
85
71
56
85
95
92
83
75
78
79
78
79
82
81
76
74
77
79
79
79
81
80
76
70
66
71
77
76
72
70
68
71
76
77
75
69
67
74
82
84
77
72
72
81
91
89
79
76
87
92
86
71
65
86
91
87
82
78
79
77
75
76
81
79
74
72
71
71
71
76
80
83
83
82
82
82
78
74
73
79
84
85
83
81
80
82
85
92
88
84
80
78
83
90
99
94
92
92
94
95
88
81
79
74
79
80
75
76
79
80
83
81
80
78
74
74
78
82
84
84
83
84
86
87
85
83
79
75
73
78
84
89
90
88
84
86
90
94
90
84
82
82
81
84
86
89
88
89
92
93
90
82
76
77
79
76
73
71
77
80
85
86
85
83
76
75
83
101
112
103
84
73
70
73
73
71
69
68
66
69
75
83
83
78
75
82
92
93
84
80
83
86
79
69
69
77
86
86
80
78
75
73
68
93
91
80
73
69
72
75
75
81
86
85
74
60
62
83
101
101
84
68
64
71
75
75
75
79
82
84
83
81
75
68
69
76
80
78
72
71
82
91
87
76
66
71
79
82
77
66
62
69
78
93
92
83
78
79
82
75
69
63
68
73
71
58
53
59
73
85
83
80
80
85
87
86
87
92
98
97
85
71
65
69
76
78
71
60
56
64
78
89
93
89
76
71
74
76
77
73
69
74
89
74
75
80
85
89
83
72
62
61
71
82
86
80
69
61
65
72
78
77
71
68
71
75
79
84
87
88
82
69
63
67
76
78
76
74
77
83
81
73
68
75
83
83
79
76
75
78
78
80
88
72
69
81
94
92
78
64
67
78
91
93
87
80
71
68
66
68
67
65
63
68
71
73
71
68
69
74
78
78
71
67
67
72
77
85
93
97
88
74
62
61
70
77
78
72
69
69
73
79
85
78
78
84
91
87
75
70
75
84
82
71
59
58
69
75
77
76
76
81
91
97
92
80
70
65
65
69
72
70
70
70
72
75
80
80
78
79
83
89
88
77
66
62
64
67
64
63
69
80
85
68
70
69
65
64
68
72
75
73
68
61
58
62
73
85
90
92
90
93
95
90
79
71
71
73
75
72
69
67
69
73
79
87
88
80
72
67
73
83
86
83
80
76
70
66
64
67
78
83
83
69
72
72
70
69
71
73
76
75
77
74
74
71
75
82
87
89
86
84
78
71
68
74
82
84
82
78
77
79
80
76
75
75
74
72
72
74
70
62
61
71
84
89
83
70
67
74
80
79
79
73
77
85
91
94
90
82
78
76
75
71
69
69
71
72
72
75
80
79
77
75
78
82
84
81
79
76
78
80
80
77
70
60
57
63
73
79
79
70
62
67
79
89
88
85
82
80
77
74
78
68
70
78
86
90
82
74
69
73
75
75
77
83
94
99
91
78
75
83
93
94
86
80
80
87
93
97
95
88
82
78
86
92
90
79
71
77
90
99
97
89
89
92
93
91
85
77
73
74
82
81
73
75
86
94
95
84
75
71
77
87
84
78
80
94
101
91
77
77
90
100
96
90
94
108
114
101
77
62
57
64
73
80
74
65
67
78
88
88
85
89
99
107
105
93
84
76
72
75
77
97
87
80
88
96
96
87
80
85
102
114
105
85
79
89
98
89
76
74
88
103
106
99
96
98
95
85
73
66
67
73
81
80
76
73
79
83
84
76
72
78
93
96
91
88
87
87
82
77
77
85
78
80
88
96
93
85
82
91
103
109
99
86
84
91
90
73
57
57
73
90
101
96
86
76
74
79
91
102
105
98
85
76
73
78
88
94
91
83
75
75
76
75
72
75
82
84
80
77
78
84
82
86
90
92
84
84
87
94
91
85
81
84
90
93
92
82
67
58
63
75
86
93
88
81
76
81
91
104
109
99
80
61
60
73
86
92
91
87
80
75
73
77
84
86
83
82
82
82
89
95
97
94
82
71
70
82
89
87
81
77
86
96
96
90
93
104
104
92
79
74
81
90
91
93
87
82
80
87
94
93
81
70
68
73
77
75
74
79
79
74
71
80
90
95
88
86
86
93
99
85
83
78
75
77
83
86
79
67
63
72
91
106
102
89
83
92
99
92
79
75
76
82
87
89
88
89
87
89
93
94
87
82
78
77
74
74
73
80
87
86
76
76
80
89
88
84
78
75
76
71
67
78
101
113
108
92
75
61
56
61
74
90
100
96
86
78
75
75
75
70
75
83
82
81
84
86
90
88
86
84
84
82
81
82
86
86
85
92
106
111
104
94
92
94
94
86
75
64
63
73
75
93
111
110
99
88
89
87
80
72
65
71
81
91
95
93
89
84
78
73
76
81
82
83
82
82
83
80
78
79
81
84
87
93
101
103
96
89
95
106
111
107
99
93
86
85
85
86
89
79
79
78
74
70
74
85
93
94
90
84
77
70
64
71
82
94
98
92
81
76
76
80
82
83
79
79
80
82
90
94
92
82
79
86
101
107
98
81
73
82
90
88
75
64
63
72
81
95
103
81
79
69
59
62
77
88
86
76
71
72
75
73
64
60
67
75
81
83
82
79
80
82
83
82
79
76
76
80
88
91
88
78
69
73
85
91
88
78
78
85
89
84
73
68
69
70
71
81
95
78
79
82
84
85
85
88
86
85
79
75
76
78
83
84
78
71
69
76
81
81
74
74
74
80
85
86
83
76
71
70
76
79
82
84
84
82
77
74
82
90
94
87
83
80
78
73
73
83
92
75
80
88
98
92
80
73
79
93
100
95
90
91
97
98
91
84
80
84
85
81
74
73
73
77
78
81
80
71
66
68
75
83
84
84
86
89
89
83
81
79
82
84
81
77
75
78
85
94
87
85
83
83
83
80
74
70
74
81
89
92
93
91
85
78
78
83
92
97
92
85
81
82
84
84
82
77
72
69
74
82
90
87
77
69
73
85
92
89
83
79
80
85
86
82
80
84
95
97
85
98
90
78
68
67
75
87
94
89
85
83
83
82
73
67
69
77
92
95
88
75
67
71
85
99
99
88
75
71
79
90
98
95
83
74
72
73
75
78
83
84
88
89
88
86
85
87
92
94
93
96
87
75
68
69
77
91
98
98
92
87
87
91
92
87
82
81
86
90
82
66
56
60
73
84
83
70
66
69
78
83
85
86
86
86
83
77
73
70
73
80
83
81
80
83
86
85
80
78
88
82
83
79
76
74
77
77
82
88
89
85
86
91
94
94
89
82
76
71
67
67
72
77
77
74
69
66
70
81
87
85
77
75
76
83
83
79
76
73
74
81
87
94
93
86
80
78
79
83
86
81
82
79
73
66
68
73
80
87
87
79
73
72
80
89
93
91
79
73
74
82
92
95
89
82
78
81
90
96
95
85
75
73
80
86
90
88
80
76
77
82
87
97
103
95
79
72
76
87
90
81
79
76
71
69
73
80
86
91
91
88
78
71
75
86
95
99
103
105
105
99
89
82
84
82
80
79
83
92
93
83
78
82
91
98
100
91
83
81
81
80
80
82
87
89
82
71
66
72
86
78
77
79
87
96
99
91
87
83
88
90
88
80
77
78
82
91
102
111
107
92
76
73
76
80
79
77
79
86
89
90
88
87
88
84
81
80
82
85
90
93
92
89
83
82
81
75
70
69
75
75
79
81
84
86
91
92
89
85
80
76
73
75
77
81
83
85
82
82
80
81
83
82
78
77
81
87
91
86
82
79
81
81
84
81
76
73
75
79
84
89
91
88
83
79
77
77
81
82
80
90
95
83
69
59
69
84
98
103
92
81
72
71
76
83
86
82
71
67
76
90
100
94
76
67
74
87
90
82
67
61
67
80
86
84
78
73
71
76
78
76
72
73
79
82
79
78
76
82
85
94
98
92
81
73
76
83
86
92
98
98
92
84
75
73
72
72
68
72
82
93
97
90
73
66
70
80
80
69
58
62
77
87
87
79
69
63
69
80
90
87
76
71
75
86
90
83
73
66
70
72
86
92
97
99
95
86
76
72
79
86
89
82
73
68
71
76
81
82
82
85
88
88
80
79
81
84
81
68
60
65
79
83
79
70
64
67
72
81
85
84
77
70
73
84
91
87
75
65
65
65
77
92
100
99
91
84
80
77
75
70
72
71
69
66
72
87
97
96
88
84
89
94
89
82
79
79
82
77
72
69
67
69
75
83
88
89
85
79
73
66
64
66
74
82
84
82
76
77
81
74
78
89
95
93
87
82
79
78
79
82
82
80
71
65
67
75
85
88
84
80
79
79
83
83
79
79
86
94
93
86
78
78
84
93
93
90
84
81
81
81
80
85
92
93
86
78
75
77
81
80
85
88
86
84
85
79
77
76
81
88
90
83
73
70
73
72
69
66
64
66
67
71
79
83
82
79
77
82
89
94
91
88
87
87
86
78
76
80
89
98
100
96
90
87
85
81
76
71
69
77
87
87
79
70
68
74
81
85
81
78
76
74
72
74
83
88
83
69
64
68
76
79
79
81
83
78
70
67
72
81
87
84
79
74
75
79
81
81
82
85
90
86
75
67
69
80
83
79
72
63
68
77
76
65
57
65
79
85
79
75
74
76
76
73
77
85
87
83
80
82
82
79
75
78
83
89
87
82
78
79
85
85
79
68
66
75
90
94
85
84
89
88
79
70
70
80
86
86
81
67
66
71
75
73
72
77
80
76
72
75
81
86
82
72
66
72
79
85
84
84
83
80
79
80
80
83
87
92
89
81
80
85
88
82
74
73
85
94
97
92
90
86
82
79
80
79
80
80
77
71
69
71
75
77
82
86
83
73
68
76
83
86
81
75
75
83
90
95
93
89
89
91
91
83
74
71
79
88
90
86
82
87
89
89
82
75
76
79
83
89
88
81
72
66
66
67
69
70
74
67
65
70
75
78
79
81
80
75
73
72
73
75
76
79
88
97
103
99
92
92
95
95
87
74
64
66
74
84
91
100
102
99
89
80
79
81
83
80
78
79
82
78
70
64
64
70
72
73
72
71
69
70
73
77
77
77
80
81
81
76
71
73
78
81
82
83
81
75
75
78
84
85
80
70
64
65
71
78
86
96
102
102
93
85
86
92
95
85
74
72
76
79
79
75
80
82
81
77
73
76
77
75
75
72
72
76
87
95
92
85
79
85
90
87
75
67
64
66
71
75
79
81
81
79
77
77
76
71
66
66
75
87
95
100
97
89
79
69
65
69
77
81
83
83
83
82
80
79
77
80
82
86
89
85
79
80
86
92
89
82
81
91
101
97
85
78
80
83
85
85
85
84
83
82
85
87
85
76
63
59
69
83
89
83
73
62
55
59
69
79
81
83
87
90
89
84
81
81
84
81
85
92
99
100
90
75
68
67
69
73
78
87
95
93
84
77
79
82
87
86
86
86
83
82
83
85
87
84
80
79
83
86
84
73
63
61
65
74
83
84
81
82
85
88
89
87
87
86
83
75
84
92
94
88
81
71
58
55
62
72
75
76
79
81
78
68
65
70
78
79
75
75
80
83
85
84
81
79
80
83
86
87
84
81
85
87
81
72
71
75
82
82
75
67
70
79
89
89
81
63
82
82
70
63
69
72
69
70
75
77
71
62
62
73
80
81
75
73
73
69
68
72
79
88
88
84
78
71
71
80
86
87
82
82
89
89
76
56
51
70
92
94
75
56
61
78
90
87
75
73
81
73
62
59
72
78
75
73
77
79
71
61
58
65
78
86
88
82
74
71
75
82
86
86
85
84
81
82
84
89
89
84
79
79
84
86
76
63
64
79
97
95
78
63
75
89
92
83
71
87
90
80
70
66
75
78
77
75
76
79
83
82
79
73
75
85
91
92
84
76
78
82
84
81
81
83
92
98
98
92
82
71
72
79
89
88
83
76
75
80
88
83
76
73
81
88
88
78
72
76
89
87
76
67
74
82
87
79
73
71
79
90
97
91
81
75
75
79
78
74
73
73
75
77
78
81
85
87
83
77
75
74
76
80
85
85
83
79
74
73
78
84
84
84
84
84
79
73
72
72
80
80
75
69
74
83
88
84
73
65
67
76
88
94
89
71
56
53
64
73
74
75
78
81
82
81
74
72
73
73
76
78
78
77
76
81
83
82
76
73
78
85
87
89
84
81
76
70
73
81
77
72
72
75
82
83
84
82
83
83
79
75
78
90
91
81
65
58
66
78
84
84
87
90
92
86
81
82
85
84
77
70
65
64
72
80
84
87
84
78
69
70
72
76
80
78
72
71
77
91
84
72
71
81
91
91
82
77
79
83
83
78
79
82
85
84
80
79
82
85
85
81
78
79
81
81
79
78
77
80
78
74
68
59
56
61
73
88
93
85
66
54
58
71
78
74
67
72
82
83
78
71
69
75
86
88
79
66
65
71
78
81
80
82
85
91
87
81
75
71
74
77
76
73
73
74
75
66
64
68
77
84
78
69
61
67
74
78
81
76
72
69
75
79
81
80
77
77
82
83
76
72
73
74
74
72
71
67
70
76
84
83
78
78
84
90
87
71
60
62
74
86
88
83
76
75
75
76
73
70
72
72
74
77
82
86
87
80
75
74
80
87
87
84
81
80
78
77
76
92
83
79
77
75
72
69
71
74
77
81
83
78
74
73
75
80
75
65
61
70
82
91
90
83
76
74
76
79
79
75
75
73
75
78
78
79
83
89
90
88
83
80
80
80
76
67
62
65
71
74
73
72
73
73
73
71
74
75
76
75
73
69
71
80
87
87
77
67
66
72
80
83
82
81
78
76
73
71
72
76
81
87
85
78
67
67
79
90
93
88
81
78
79
75
65
59
61
69
79
69
72
76
75
75
77
81
87
88
81
73
65
61
71
84
99
101
89
79
72
75
80
82
82
82
81
78
75
74
75
77
80
77
72
69
70
77
84
84
80
75
80
84
84
78
68
65
69
72
80
80
80
82
81
78
78
81
87
86
77
67
62
67
74
81
82
84
85
81
79
77
79
80
79
81
80
77
74
76
75
75
68
64
67
72
76
79
82
77
70
64
71
81
89
91
83
77
71
70
74
80
85
91
92
90
83
78
79
85
86
90
88
91
94
94
87
82
82
89
92
94
93
97
101
98
89
78
76
79
79
76
75
78
83
88
90
87
81
79
79
85
88
88
85
84
82
80
78
76
83
85
93
97
96
88
81
76
77
77
85
90
89
83
82
85
85
79
78
83
92
97
96
96
101
102
91
76
69
68
67
66
70
77
83
88
92
91
89
86
87
90
92
91
89
85
82
77
75
77
82
83
91
100
100
94
90
89
89
90
96
100
95
84
81
81
82
76
67
66
73
83
90
90
87
84
76
75
79
77
71
69
74
83
86
87
87
89
87
88
90
94
97
94
91
87
83
74
70
74
80
70
70
79
87
91
89
86
87
92
97
98
91
85
84
92
90
76
54
45
56
78
94
95
84
69
61
67
79
92
92
86
77
77
80
89
92
90
84
82
80
83
89
92
90
87
81
71
66
69
79
70
68
76
83
81
78
75
78
79
78
77
77
76
84
94
99
90
72
60
68
86
100
97
80
65
53
51
64
84
96
90
71
59
73
98
110
105
94
83
77
77
81
86
90
88
80
72
70
71
78
81
87
96
99
94
87
85
81
69
59
57
68
81
88
92
96
104
105
96
82
77
75
77
79
79
74
68
69
82
98
100
83
65
63
81
95
100
97
89
78
71
70
80
90
89
84
78
77
81
80
81
84
93
101
105
103
96
84
69
56
58
77
93
100
95
93
97
103
96
80
61
55
64
80
92
100
99
94
93
98
102
96
77
57
53
63
79
88
88
79
69
68
79
89
91
89
89
88
83
77
77
71
77
88
98
96
93
86
83
80
83
91
95
94
88
83
83
85
85
81
78
81
82
80
77
84
96
95
83
72
73
83
86
77
67
68
77
85
85
83
87
92
96
92
89
86
86
85
81
75
79
73
75
77
80
81
84
86
87
91
94
93
86
80
77
81
83
87
89
93
99
103
93
80
69
72
84
86
71
56
58
77
94
95
91
88
88
84
81
79
87
93
95
89
82
77
75
77
82
88
80
70
63
64
69
74
75
74
74
74
80
85
85
82
86
92
94
94
89
87
89
90
86
83
83
87
92
92
85
87
90
93
95
92
92
96
93
87
78
72
71
75
79
84
87
83
79
76
84
99
76
67
66
73
80
78
75
72
73
75
77
73
75
82
89
95
93
88
85
84
83
80
80
81
83
86
88
91
97
102
100
93
88
87
94
100
94
88
80
81
85
89
88
93
95
90
80
75
81
94
73
86
99
102
94
82
73
78
91
98
86
71
62
72
84
91
85
84
88
89
85
77
75
76
75
75
77
85
90
88
83
77
78
83
90
95
91
84
77
87
101
111
105
95
87
78
68
66
77
91
68
87
105
105
90
73
70
80
101
110
104
90
78
76
79
81
79
79
84
86
83
80
77
75
74
74
73
72
72
72
73
76
72
69
72
79
88
87
83
86
89
95
88
80
72
66
68
69
77
83
67
77
82
82
72
68
71
84
100
107
106
100
90
79
74
73
75
75
73
74
83
82
79
75
70
69
69
69
68
72
81
81
74
66
64
74
86
96
97
89
84
81
81
79
76
74
75
79
78
73
92
92
83
75
70
71
85
96
97
88
78
71
72
70
71
72
75
75
75
77
81
83
79
74
71
72
71
70
73
80
84
81
74
71
73
77
85
92
95
88
83
82
84
86
81
78
77
78
77
77
97
93
86
83
81
80
86
89
84
73
64
65
76
85
88
82
76
74
75
81
84
85
86
89
89
84
76
71
72
77
83
79
76
74
78
81
86
87
82
77
79
80
81
78
79
80
80
79
78
80
68
75
81
83
81
78
76
79
84
89
90
92
94
95
93
86
80
74
71
77
86
96
99
99
95
92
84
74
71
73
85
94
98
90
81
76
74
74
74
76
79
85
90
88
82
78
77
80
84
85
60
72
77
71
63
60
68
81
94
99
92
84
80
79
81
86
88
87
85
85
89
94
93
87
83
85
87
86
80
72
76
86
94
93
81
70
67
70
77
80
79
82
92
101
92
75
65
72
87
93
73
78
77
68
58
59
73
87
94
84
66
58
63
75
81
84
87
94
96
90
81
76
80
82
80
79
85
93
94
79
63
61
72
78
76
68
64
71
81
87
87
83
85
88
86
75
67
72
85
98
72
77
82
83
80
78
85
90
93
83
69
67
73
80
78
75
75
82
86
78
67
69
78
86
83
77
79
90
98
94
80
70
71
77
76
65
58
65
82
101
112
109
94
78
72
72
72
74
82
87
64
76
82
85
85
84
83
85
85
80
72
73
79
83
83
77
72
68
71
73
72
72
76
79
84
83
86
88
89
91
84
80
77
77
77
72
67
70
84
100
109
104
91
78
73
72
74
74
76
74
74
80
79
71
69
73
83
89
89
83
74
69
72
81
86
85
72
67
73
84
88
81
70
67
76
86
90
88
83
80
80
80
77
73
74
81
86
90
87
84
77
75
79
84
83
79
74
71
73
79
89
85
79
71
72
79
82
85
88
87
85
80
75
70
73
72
69
69
74
83
89
90
83
72
68
73
81
84
80
75
75
81
82
72
64
68
83
91
85
77
70
71
77
87
91
89
79
72
70
80
84
83
80
84
87
87
80
72
69
75
84
87
80
68
53
54
65
73
80
80
86
94
98
83
68
63
71
80
79
73
74
80
82
75
65
64
73
77
79
77
74
72
73
77
83
89
85
76
67
65
71
72
77
84
89
88
83
82
79
76
75
79
82
71
56
52
69
91
102
99
89
86
85
79
71
71
79
86
88
83
78
77
77
79
80
80
79
76
75
75
70
69
70
74
81
85
84
79
75
72
74
72
75
77
76
76
79
82
84
83
80
82
84
84
79
77
85
99
107
102
85
70
64
69
77
83
86
89
93
91
84
75
74
82
90
88
79
74
74
77
78
75
75
80
86
84
82
80
88
89
84
83
75
70
70
74
73
65
63
69
78
82
82
82
88
98
99
95
88
84
80
73
69
73
81
84
83
78
80
84
83
80
79
85
91
88
79
74
76
78
80
77
79
84
85
82
77
79
86
88
85
83
75
70
73
81
78
70
65
66
74
74
70
69
78
94
98
90
77
73
78
81
77
78
85
89
84
75
71
75
83
87
88
87
85
80
79
77
76
68
65
75
81
81
72
63
63
70
77
80
84
77
76
79
79
79
82
85
84
78
74
73
71
71
77
83
85
80
73
73
78
79
75
77
87
93
92
88
84
79
81
87
90
85
75
68
72
77
74
65
62
75
85
85
73
61
60
66
75
83
80
82
86
85
81
79
82
82
78
72
70
74
81
84
80
74
70
70
75
81
81
80
76
79
84
85
85
87
89
87
76
76
81
85
80
75
76
78
78
68
65
74
84
90
86
79
70
67
70
79
68
80
87
88
84
82
80
75
66
61
65
73
77
77
73
72
73
78
82
81
80
79
77
76
71
68
71
80
85
83
78
77
82
87
85
86
85
84
80
78
79
84
87
86
81
76
72
67
65
69
68
79
86
87
81
75
69
68
72
76
78
76
74
70
73
76
82
80
73
62
61
69
79
85
82
78
77
78
80
84
90
96
95
89
86
86
86
83
78
80
87
95
88
73
64
69
78
81
74
70
82
84
85
77
67
60
61
70
81
90
91
89
85
80
78
77
71
67
63
60
62
71
87
99
102
96
86
79
80
86
96
97
93
91
88
89
88
80
72
72
79
85
80
70
70
81
91
91
84
82
83
89
86
80
72
72
78
88
97
96
91
88
90
87
79
69
66
72
80
83
81
78
82
86
87
83
80
79
81
80
77
77
87
92
99
95
85
74
70
68
72
75
78
81
83
83
80
78
81
88
72
78
84
87
85
82
84
89
94
90
81
76
82
87
87
81
76
79
81
73
67
66
74
81
84
83
82
82
79
75
76
78
85
88
84
75
67
70
73
82
81
80
82
86
81
70
61
67
80
85
68
73
84
93
91
81
70
66
71
71
68
61
67
80
89
87
78
70
64
57
56
63
75
87
100
100
92
83
77
76
84
89
87
85
76
69
66
70
72
76
78
82
88
89
84
74
74
81
84
79
67
76
91
97
89
75
61
55
62
68
71
66
64
72
80
80
76
70
69
72
72
71
74
80
90
95
91
83
74
71
76
85
92
95
93
90
85
72
58
54
63
82
92
94
88
83
83
86
87
82
66
74
80
80
78
78
74
71
73
80
88
86
75
67
70
77
80
84
86
86
81
77
72
70
72
80
89
90
81
69
64
71
86
95
95
90
83
73
59
55
67
84
92
85
75
74
76
84
87
87
75
72
64
61
75
91
93
81
73
78
84
86
77
65
63
69
80
87
90
87
82
79
82
80
80
82
87
92
92
83
75
71
71
78
81
80
77
74
71
73
79
83
79
65
57
64
76
85
88
86
76
74
67
66
74
87
88
80
72
70
75
82
82
81
76
77
85
91
90
83
75
76
78
84
84
83
83
86
90
93
86
73
66
67
78
86
85
79
73
72
76
80
76
63
57
64
73
81
84
83
72
77
81
76
72
71
74
76
76
73
75
80
85
85
84
79
83
84
84
79
71
69
73
80
84
84
81
77
76
75
74
75
74
73
77
80
83
82
76
71
71
80
84
81
73
65
60
60
68
74
69
78
81
78
70
70
73
75
79
77
78
79
77
77
77
74
72
69
68
70
69
67
73
82
86
88
82
74
67
65
69
77
78
72
68
69
77
81
81
76
76
83
87
82
76
71
70
68
69
73
76
77
78
83
85
83
77
74
77
81
87
87
85
86
85
81
75
73
71
72
71
67
68
74
82
84
81
76
79
83
85
80
75
70
69
73
79
82
82
84
82
78
73
69
70
80
86
82
76
77
85
89
88
87
84
85
82
82
84
89
89
87
86
90
91
86
81
79
81
81
76
69
66
66
66
67
71
76
85
93
94
89
84
81
79
80
82
87
91
89
79
65
57
67
78
83
75
66
67
75
87
95
87
70
62
69
80
82
79
72
69
70
76
82
82
82
82
82
84
85
82
79
77
75
70
69
72
75
74
74
79
85
87
80
67
63
73
87
92
84
69
57
64
78
88
85
77
72
72
75
86
89
74
56
49
62
77
79
69
57
61
75
84
82
76
77
83
87
80
70
67
72
81
89
86
81
76
75
73
71
71
74
73
70
64
64
74
82
83
80
77
83
90
90
85
80
81
83
78
74
85
80
70
65
64
69
74
76
74
73
81
96
98
84
73
74
82
83
70
53
49
61
79
86
85
80
79
83
87
84
77
71
71
74
79
82
79
73
71
78
89
101
102
91
81
70
66
66
69
74
81
76
75
77
75
70
70
73
77
79
81
81
77
73
75
78
84
81
71
64
66
76
82
82
81
79
80
84
86
83
79
76
74
79
81
83
79
76
75
76
79
80
85
87
85
77
69
68
77
88
73
74
77
75
69
65
68
77
83
80
71
58
56
63
75
86
88
82
76
79
85
89
83
75
71
70
73
73
74
81
83
85
79
72
70
73
80
89
92
88
76
68
70
75
81
82
81
85
90
94
73
76
76
71
64
62
69
83
86
78
69
60
62
66
73
76
78
77
78
78
79
75
67
61
63
66
67
68
73
82
90
91
87
82
76
74
76
83
88
84
74
67
65
65
67
69
75
80
82
76
94
93
87
86
87
87
88
87
86
83
85
87
88
89
85
78
73
71
76
78
82
83
84
83
78
76
77
82
88
93
91
86
77
77
84
93
92
78
59
57
71
88
93
92
89
91
91
82
71
65
90
95
96
92
86
87
91
95
89
80
76
80
85
90
84
74
70
73
81
83
82
79
77
71
69
73
81
94
97
92
89
90
96
94
95
97
98
91
80
74
71
69
68
73
84
98
103
96
87
83
71
83
94
88
80
82
94
103
94
78
74
79
89
94
87
79
77
81
83
80
70
66
66
67
69
78
94
103
96
81
77
88
103
104
95
88
90
96
99
94
85
77
73
75
82
84
88
94
100
102
68
81
91
88
80
78
85
91
82
75
77
88
94
98
96
89
80
74
76
78
79
75
69
72
77
83
87
87
86
83
83
85
95
101
98
90
81
79
83
90
97
100
101
95
86
78
73
77
90
94
79
84
92
91
84
76
73
69
67
68
77
90
94
97
95
91
83
78
84
95
102
97
86
83
86
82
70
64
74
86
89
81
83
100
115
109
90
74
72
83
97
100
96
91
84
77
72
73
75
79
85
87
96
103
99
87
79
72
69
68
72
82
91
88
85
84
89
96
100
99
90
81
83
91
100
97
83
70
70
76
79
75
74
86
100
103
99
96
89
85
83
81
83
85
83
79
75
76
78
82
87
87
96
102
100
89
81
82
83
76
68
69
77
83
84
87
98
106
102
86
68
65
77
90
101
104
96
83
69
62
66
74
75
66
65
75
93
102
96
82
71
72
80
82
82
81
87
92
95
90
86
88
89
84
79
74
73
79
85
89
88
85
81
81
85
89
94
97
93
85
79
84
84
76
74
80
91
92
77
59
59
75
86
78
71
76
88
96
89
78
70
71
76
77
73
77
87
93
94
89
87
85
76
70
69
71
74
75
75
84
96
101
97
87
82
83
81
81
85
93
102
105
90
72
60
68
85
92
86
76
75
89
100
97
89
85
85
84
82
75
70
68
73
78
90
93
90
82
73
72
83
65
60
65
80
88
86
77
71
74
81
93
100
101
97
88
78
72
75
85
93
90
78
73
74
84
88
88
85
88
95
98
98
92
89
83
78
77
76
77
73
73
78
92
110
112
99
82
69
68
72
59
63
74
87
88
86
87
93
95
93
88
91
100
107
102
84
73
71
75
75
73
74
77
84
86
87
83
85
89
89
83
80
84
91
90
81
73
72
78
83
88
87
89
92
87
82
83
87
91
84
91
99
98
91
82
81
88
101
109
103
88
76
79
88
93
91
87
88
82
77
76
85
94
93
84
78
78
84
88
82
74
69
71
81
88
82
70
60
68
83
94
90
82
74
69
70
76
83
91
87
100
107
101
86
78
80
84
87
86
84
80
75
69
72
81
92
97
92
85
83
83
88
91
86
80
75
77
85
88
87
81
73
68
73
79
77
68
61
70
85
93
87
78
76
84
88
79
71
72
64
71
78
79
75
77
81
86
85
81
81
83
79
75
75
82
87
84
76
74
83
86
81
72
67
72
77
84
88
90
85
79
77
86
93
87
75
69
74
81
87
88
83
79
81
88
91
88
78
70
72
70
70
75
79
76
76
80
84
89
89
84
79
73
71
72
73
65
65
73
87
95
91
83
78
81
87
96
97
89
75
62
65
86
99
96
85
79
79
81
82
82
86
87
84
80
77
77
78
77
89
82
83
85
84
76
67
65
71
77
80
76
72
71
72
70
67
65
69
83
99
110
109
103
99
97
100
99
94
84
74
65
63
68
78
87
94
94
89
78
74
74
80
85
86
83
80
74
73
74
75
76
81
85
85
78
71
64
69
78
91
92
86
78
74
76
81
85
85
87
94
106
107
101
96
95
99
92
80
74
81
93
98
89
79
75
83
89
90
86
79
72
73
76
79
80
82
86
84
75
73
77
81
86
86
84
79
73
69
74
83
94
96
87
77
73
77
83
83
77
76
79
83
80
77
78
87
87
76
66
71
90
108
105
87
70
68
79
89
90
85
78
73
73
67
65
76
87
94
88
75
81
86
86
84
81
82
81
69
54
46
61
82
90
81
65
57
60
65
65
64
72
79
78
69
67
78
87
83
71
61
69
83
82
75
68
69
78
86
90
87
85
84
77
69
68
72
84
91
92
68
74
81
82
79
78
84
91
89
74
58
59
79
89
81
67
57
56
59
61
68
82
92
87
73
67
73
82
85
80
72
69
69
74
74
71
72
75
79
85
88
90
86
79
79
83
86
86
88
90
72
76
82
86
86
84
82
86
87
85
79
82
88
92
85
74
60
58
67
78
79
78
76
78
84
82
75
70
74
82
83
76
69
70
78
82
77
76
79
84
84
78
71
70
78
87
92
91
85
78
76
77
80
82
84
84
82
81
82
81
78
75
84
95
99
85
65
63
75
88
84
68
57
68
88
93
87
79
81
89
90
83
76
71
77
84
92
91
86
83
79
76
73
75
79
81
84
83
83
81
70
63
62
66
72
79
82
83
84
83
82
78
77
86
92
86
75
74
79
83
81
79
80
85
86
82
82
84
87
89
87
84
80
74
74
82
94
99
92
86
82
88
90
87
82
80
79
79
83
90
72
62
62
70
84
89
87
82
77
82
91
99
97
85
70
65
72
79
80
78
78
89
99
94
75
61
63
78
86
82
74
77
82
81
79
82
89
94
92
89
89
91
89
86
82
80
77
75
74
79
75
71
75
82
90
93
90
86
79
78
88
103
107
93
69
54
60
74
81
78
78
82
87
79
69
62
68
80
89
86
80
80
85
88
89
85
84
84
87
88
85
81
79
81
83
84
78
72
67
67
81
82
77
79
76
76
79
82
83
82
83
87
92
92
85
79
77
84
90
92
89
83
76
73
72
79
85
88
91
88
83
79
80
84
86
84
80
80
84
78
72
69
71
82
89
91
89
83
84
84
92
88
75
66
66
74
76
73
71
75
82
85
81
82
87
92
94
93
91
93
93
89
80
77
81
90
94
92
90
84
81
73
71
73
76
74
77
82
86
79
68
64
73
88
95
90
84
85
99
101
93
84
71
65
75
89
88
77
69
75
85
86
79
70
75
86
93
89
81
80
78
76
72
79
91
99
96
91
89
91
87
84
79
77
76
73
76
84
89
80
67
68
81
94
93
79
70
75
90
99
85
73
69
74
83
89
85
83
85
93
95
86
72
67
76
89
95
87
77
72
67
64
65
78
96
100
86
81
86
89
93
87
83
79
79
79
79
84
77
67
64
73
84
90
86
77
71
72
79
89
86
74
72
75
78
78
77
79
80
81
82
78
76
77
83
87
85
80
80
81
76
68
65
74
83
84
80
81
85
84
80
77
77
76
76
84
88
86
74
58
55
65
77
78
76
75
76
77
81
87
87
89
85
79
78
77
77
75
72
68
71
75
78
80
78
72
69
73
76
76
72
68
65
64
63
68
76
82
81
73
69
72
79
80
79
82
87
87
81
72
69
76
82
79
72
72
80
87
90
88
88
96
98
90
80
73
70
69
75
85
87
83
76
73
74
75
76
75
70
61
58
66
77
83
85
82
83
78
71
63
65
74
81
82
81
80
79
78
77
81
90
95
86
75
67
73
84
91
88
84
92
101
99
88
76
68
64
71
81
90
91
87
80
75
77
84
84
80
76
72
72
80
89
101
108
103
92
79
73
70
70
72
76
81
84
86
83
74
69
72
81
89
81
72
69
80
84
79
73
76
95
101
96
84
75
77
79
84
82
77
74
74
78
75
74
71
69
74
81
86
85
79
77
81
84
86
84
84
83
82
77
75
78
82
90
92
87
77
72
70
72
76
78
82
83
79
70
68
73
83
94
91
82
75
74
79
83
87
86
79
69
64
66
66
70
68
66
70
71
68
64
62
62
65
70
75
77
77
78
78
80
79
78
81
84
82
81
80
84
86
81
76
75
77
74
65
66
72
84
86
90
77
68
67
69
70
72
78
85
83
70
58
54
60
71
78
81
78
69
61
60
63
72
80
86
84
77
67
62
68
76
79
76
77
78
79
79
80
80
81
81
79
74
71
68
67
70
77
80
74
76
73
71
74
73
72
71
72
75
76
71
65
63
67
73
81
87
85
79
72
72
79
87
88
84
81
77
78
73
70
72
74
80
82
83
86
83
80
76
75
79
81
83
84
84
88
83
76
71
73
76
76
82
86
88
89
84
76
74
78
84
87
86
79
75
77
80
83
81
76
77
81
87
82
71
67
75
89
91
80
69
68
76
86
84
79
78
81
85
85
82
79
79
82
88
92
85
75
73
80
79
76
78
81
89
97
94
86
78
78
80
80
78
76
72
73
78
82
86
87
83
80
77
71
69
68
74
80
82
79
70
65
69
78
81
77
77
77
82
83
74
64
61
66
75
81
78
75
77
83
72
72
71
73
78
82
81
78
79
76
73
68
66
67
72
79
85
90
92
91
87
78
72
75
80
81
77
71
72
75
74
68
66
70
77
82
78
77
74
71
71
72
77
78
77
73
70
73
79
83
69
71
74
75
76
74
74
76
81
87
87
79
69
65
69
80
92
98
94
82
71
68
76
85
85
82
78
82
84
84
79
78
76
74
73
75
78
79
76
73
74
83
93
91
79
67
64
69
74
79
76
77
81
80
83
82
80
78
80
88
89
86
73
62
60
73
89
99
93
76
61
59
73
82
83
79
78
85
91
87
79
79
85
81
68
62
69
79
80
79
79
84
85
77
67
67
73
75
74
71
77
80
86
87
85
79
73
73
75
76
76
78
77
75
71
68
75
85
87
77
62
56
64
71
75
75
73
77
80
77
76
78
81
79
73
70
73
80
84
86
85
85
76
69
65
71
81
82
76
74
74
83
94
92
81
67
65
73
83
83
76
76
80
84
77
67
65
71
75
73
65
62
71
79
83
79
73
74
74
77
77
78
77
78
80
85
90
93
89
83
76
71
74
80
79
74
69
68
77
83
82
97
98
89
77
67
71
77
81
77
70
68
71
73
72
65
64
68
78
80
76
75
83
91
95
90
83
76
73
72
76
80
83
79
74
75
85
93
91
79
62
56
65
80
81
74
66
72
80
86
81
99
98
87
78
78
81
78
71
61
62
70
74
71
69
67
70
80
88
90
83
78
78
83
86
85
81
76
71
68
70
78
85
81
69
65
72
84
88
80
75
73
75
70
63
65
74
88
93
88
73
84
87
85
79
80
81
80
76
74
78
86
88
81
73
75
80
89
92
87
79
71
68
72
75
75
72
74
77
79
77
77
74
75
78
80
79
78
73
78
84
91
89
74
65
67
79
91
95
93
74
75
76
75
73
70
74
79
82
79
77
78
82
80
77
77
79
85
86
84
81
78
77
78
79
80
79
79
81
87
87
81
73
72
78
84
81
75
66
64
68
75
76
82
86
88
91
92
93
96
74
71
67
67
69
66
69
77
80
77
71
67
71
75
76
74
73
73
74
78
81
84
83
81
80
81
77
77
79
85
93
90
81
74
74
76
79
80
78
75
71
66
67
74
83
88
90
91
90
87
73
74
74
74
73
73
77
79
81
77
72
68
67
65
64
65
68
71
75
73
69
68
68
67
69
68
63
64
69
82
90
92
85
81
77
74
75
81
87
86
77
70
65
64
61
66
74
79
80
74
96
90
82
82
87
91
91
83
82
80
80
76
77
80
84
87
84
83
84
91
96
95
84
72
70
78
88
90
86
87
92
95
86
75
73
80
90
88
76
75
86
104
109
101
88
86
90
90
84
74
91
89
88
88
88
91
95
95
86
71
62
66
77
88
87
81
75
77
86
92
95
95
90
77
69
79
93
99
90
84
93
108
111
94
77
78
84
83
76
73
76
82
83
80
84
94
102
96
87
81
86
88
87
79
74
81
94
95
80
62
59
74
92
99
91
81
79
87
94
93
84
80
76
71
71
82
95
102
90
79
82
97
110
99
82
78
86
94
94
81
68
63
67
74
79
81
84
86
88
92
93
96
92
81
73
77
85
86
74
64
72
91
107
107
96
87
83
90
98
97
83
70
60
66
76
86
89
88
87
85
87
91
92
88
84
79
82
90
92
86
79
73
75
77
76
74
75
85
90
90
93
98
97
83
74
75
84
84
76
73
84
102
114
114
106
91
82
84
97
104
98
81
71
79
96
98
83
73
79
89
92
87
82
85
85
79
66
62
68
79
85
84
80
78
78
80
84
87
88
83
90
88
87
80
73
73
82
87
87
87
92
100
105
103
95
88
84
88
97
97
91
78
76
89
104
106
96
82
73
68
66
70
78
85
85
77
65
59
65
76
85
89
85
82
81
84
86
84
82
85
90
85
84
81
77
71
71
77
84
87
81
77
79
82
83
84
85
91
89
82
73
75
81
87
89
88
84
78
69
59
62
72
80
79
75
75
81
86
85
84
84
86
81
74
69
73
76
80
81
87
87
85
89
89
82
69
61
63
70
73
70
66
66
72
76
80
80
77
74
72
77
84
88
84
72
65
68
75
80
79
80
84
83
78
75
79
90
96
92
84
80
76
72
65
65
71
77
83
85
87
82
83
86
86
81
71
67
69
74
77
80
81
77
73
71
69
71
71
76
84
89
90
87
82
76
71
72
79
91
96
93
92
91
88
89
85
87
85
84
81
78
76
75
81
88
93
93
87
83
82
78
77
76
77
82
85
89
93
94
94
91
85
78
75
73
70
71
72
83
93
98
90
78
74
79
82
80
78
79
85
89
89
88
88
87
83
78
75
79
85
87
87
84
85
91
95
96
91
84
76
78
71
67
69
77
86
92
96
97
97
92
84
78
77
79
83
81
78
82
86
89
86
81
75
76
83
83
78
74
74
76
73
71
74
79
82
77
72
69
79
85
87
83
73
65
62
76
91
94
86
81
81
75
71
73
79
85
85
81
80
86
86
82
80
82
90
96
96
88
79
74
77
86
88
85
83
80
80
78
78
77
74
73
72
78
86
86
75
65
65
75
87
85
77
67
67
74
87
88
87
91
92
89
81
75
81
89
87
76
67
70
81
84
82
84
93
103
106
97
82
73
74
80
87
90
88
86
87
88
89
88
87
85
82
81
84
84
76
66
68
75
83
85
81
85
93
94
85
74
72
86
81
80
81
85
90
90
85
74
67
71
78
82
80
79
87
96
98
93
89
85
81
78
80
89
93
90
88
89
89
85
83
86
96
98
87
71
61
65
72
79
82
81
81
85
91
94
92
81
74
74
64
65
80
93
91
75
62
61
77
92
94
83
71
65
71
76
84
88
90
92
86
83
87
92
94
88
88
89
86
78
73
83
101
110
94
71
60
64
73
78
82
86
91
92
87
82
80
81
82
77
68
73
85
94
87
72
61
68
84
97
95
81
69
65
69
77
84
88
91
90
84
75
72
78
84
90
91
89
84
80
77
82
85
88
86
82
81
78
75
74
76
83
91
94
87
81
76
77
79
78
73
75
80
81
78
73
72
79
87
92
87
75
70
70
77
88
95
95
88
84
79
72
63
66
77
89
94
88
82
80
85
87
83
76
77
86
92
92
85
73
67
68
73
77
82
84
88
87
78
81
81
79
77
78
80
75
71
65
66
75
85
88
82
76
75
77
82
83
77
75
78
80
76
72
73
81
85
83
73
72
82
91
94
89
86
87
87
88
86
81
77
70
63
62
69
82
93
92
76
85
89
88
86
81
80
80
76
65
61
65
83
97
98
85
73
64
65
66
68
77
88
93
86
73
71
78
84
81
74
75
85
92
93
91
90
91
87
76
72
79
86
83
74
65
68
79
82
79
72
70
69
71
76
75
78
83
90
88
84
75
77
84
86
82
78
80
82
79
78
86
97
97
88
76
75
78
81
81
82
88
88
84
74
75
85
96
91
76
62
63
72
79
78
76
80
84
82
75
69
72
66
68
75
82
88
90
93
91
88
80
73
71
77
81
83
81
83
89
93
91
83
75
77
80
84
79
76
81
89
92
84
70
59
64
74
85
91
84
75
67
63
62
64
72
82
91
96
89
79
82
81
82
84
87
86
80
79
82
83
78
69
67
79
89
85
68
65
81
94
87
70
56
65
80
90
86
84
88
90
86
78
73
71
74
76
78
78
81
85
89
84
72
65
68
82
96
97
93
85
78
78
80
82
77
74
76
82
92
93
86
76
71
81
87
85
77
77
85
91
82
73
69
75
81
81
82
86
88
83
76
76
83
83
82
78
76
76
77
82
90
92
87
80
80
85
93
94
89
87
74
75
78
82
84
87
90
91
90
85
87
91
92
87
83
83
87
94
93
86
78
80
89
93
83
72
72
80
86
80
71
74
83
89
86
83
80
79
79
77
72
76
80
85
90
88
87
83
82
79
76
84
90
93
91
89
86
78
70
67
78
91
101
93
83
77
76
78
77
74
76
84
91
92
84
79
81
92
94
87
79
78
87
93
94
89
88
89
84
74
67
69
78
83
89
86
84
78
75
68
79
85
87
83
77
72
72
73
74
79
82
88
83
77
73
70
70
71
71
76
81
85
89
87
84
85
89
93
90
86
85
88
90
90
84
82
85
89
87
84
80
80
80
81
79
80
83
85
78
70
85
85
75
69
71
81
89
91
90
90
92
89
83
73
67
64
69
75
82
86
85
85
81
77
80
85
88
89
87
83
82
82
83
78
74
69
73
81
89
90
84
79
81
81
78
75
76
85
88
84
86
85
76
75
84
95
99
92
86
88
93
94
92
84
75
69
71
78
84
86
82
74
69
70
77
81
82
84
88
89
83
75
75
78
79
77
76
84
92
92
84
78
77
83
82
77
74
79
89
92
75
72
74
80
84
84
75
70
76
89
95
89
73
70
75
86
92
93
88
84
78
68
66
74
80
79
70
73
86
96
93
83
76
76
83
91
97
100
97
93
87
81
78
74
75
80
87
91
92
93
76
69
66
68
73
71
66
69
77
86
91
84
73
67
74
85
89
90
89
85
79
71
71
76
80
78
73
75
82
89
92
87
77
70
73
86
101
103
95
88
86
84
76
64
59
70
85
97
98
90
86
78
67
64
63
70
74
77
77
77
77
83
93
96
88
74
63
64
74
84
87
88
85
81
77
76
78
79
74
69
69
73
76
73
72
77
85
88
80
72
69
70
76
72
67
71
82
95
100
92
83
82
77
72
71
73
76
78
76
75
75
80
89
96
91
79
68
67
73
82
87
92
94
90
83
78
75
74
69
61
59
64
74
75
74
74
77
76
73
67
65
72
80
85
83
82
83
88
85
81
80
81
78
79
82
86
82
78
75
73
72
72
69
74
84
93
92
87
84
83
85
83
81
81
83
82
77
76
76
75
74
73
73
75
76
80
83
77
69
63
65
74
82
86
84
84
83
78
69
70
80
81
76
75
77
81
81
78
74
70
68
67
69
75
82
83
79
74
77
81
83
77
65
64
73
84
86
84
81
84
86
83
79
78
85
92
90
80
68
61
63
72
79
82
85
85
84
81
77
77
89
81
74
71
72
69
72
79
81
79
73
72
72
74
73
69
65
65
70
76
82
79
71
69
73
78
80
77
76
81
86
83
76
78
92
99
92
81
75
77
78
72
68
73
82
88
94
95
89
83
92
79
67
66
74
79
85
89
88
87
82
75
73
70
70
75
84
89
85
80
80
82
85
82
79
76
75
72
72
77
79
74
69
73
86
92
91
84
86
89
86
74
60
57
66
77
82
80
74
71
80
72
66
66
76
87
96
91
82
74
71
74
75
74
73
80
92
97
85
70
70
82
90
87
78
74
77
83
82
78
75
73
73
71
71
74
79
81
83
85
82
76
66
59
66
73
76
69
67
72
72
75
82
85
83
82
81
75
71
64
60
64
72
75
77
77
79
76
68
59
64
79
90
88
75
68
73
82
85
83
82
85
86
84
77
73
71
72
75
79
78
76
72
76
82
87
83
75
76
83
77
86
98
99
85
76
69
73
77
76
70
63
67
74
81
82
78
75
73
76
79
78
73
67
65
65
68
69
73
79
82
85
89
94
93
87
80
77
78
77
72
69
72
79
84
88
78
73
68
74
73
82
86
81
74
64
61
71
83
88
82
73
68
73
84
89
85
80
83
89
90
78
64
57
64
73
75
71
71
73
74
72
72
74
76
77
79
80
81
78
75
79
81
82
80
74
69
70
71
70
73
72
68
64
66
68
74
78
84
87
83
73
68
65
75
85
91
90
86
79
72
72
76
78
75
72
75
83
86
83
75
69
62
57
52
54
65
74
78
76
78
85
89
86
77
73
79
93
94
84
80
75
70
75
82
92
97
93
83
74
70
68
67
62
60
70
87
98
97
81
65
65
80
90
83
71
70
83
96
91
77
72
75
72
65
55
60
73
79
79
79
84
83
77
71
73
88
97
93
80
75
77
81
84
84
85
89
86
74
60
53
63
76
75
64
57
65
83
94
89
76
72
79
85
84
75
73
80
85
80
73
74
82
83
76
68
70
76
80
83
82
86
82
72
66
67
77
82
80
74
64
69
78
82
76
69
69
73
74
64
57
63
79
85
74
60
55
63
70
70
66
72
82
90
88
81
76
76
74
70
67
66
66
68
69
74
80
81
80
74
76
84
89
81
66
60
65
80
91
89
69
69
76
83
85
76
70
71
76
80
75
72
75
81
79
72
61
58
61
65
68
77
89
95
90
83
80
79
75
68
65
66
71
73
78
82
87
90
84
74
69
75
83
81
64
49
53
76
93
95
72
80
89
97
98
91
76
70
74
80
82
76
71
74
82
83
73
68
76
88
96
93
87
80
79
79
77
78
75
70
69
75
86
88
84
78
84
89
88
79
73
73
73
69
56
51
62
81
94
95
72
83
93
96
93
86
81
79
79
78
76
70
70
74
84
85
80
73
83
95
98
90
76
71
72
72
69
66
67
74
82
88
85
76
69
69
77
85
87
83
79
77
72
66
66
81
95
104
105
102
77
81
80
77
78
80
85
87
83
77
73
73
79
86
86
79
72
67
72
77
79
74
69
72
77
79
73
67
68
81
93
93
83
72
68
72
80
82
84
83
78
74
71
75
85
102
106
100
93
88
78
68
64
70
82
90
88
82
77
73
72
77
83
88
84
74
67
64
67
67
64
64
69
82
90
89
80
75
76
83
92
92
82
79
78
79
79
77
75
75
73
73
78
84
91
90
82
73
67
66
81
74
74
83
90
91
83
71
66
68
73
78
84
84
79
72
68
71
72
70
64
61
71
86
92
87
73
64
62
66
71
76
77
78
78
75
73
72
73
73
74
76
81
84
81
76
70
68
66
65
91
82
72
76
85
89
86
84
84
87
82
75
68
72
82
89
95
98
102
106
105
100
90
85
85
95
96
89
77
74
80
92
92
82
76
79
89
92
91
87
89
92
92
78
64
65
77
92
98
95
91
89
84
85
82
77
80
84
88
86
81
74
79
86
87
84
81
85
95
100
103
105
100
88
79
78
81
80
76
80
96
108
102
83
75
80
88
84
77
75
87
100
103
93
80
76
79
85
84
80
99
96
92
87
84
81
82
81
80
84
83
88
89
89
83
81
80
84
87
89
86
86
85
78
75
77
84
89
87
83
86
89
89
82
76
79
87
88
80
74
71
79
89
92
89
80
74
67
67
76
99
91
84
77
79
82
85
84
80
81
86
91
87
80
80
83
90
96
96
94
85
80
77
77
77
78
74
75
80
85
86
84
77
71
67
73
80
90
88
76
70
65
72
76
76
76
77
81
81
82
86
87
81
66
64
78
99
105
94
78
74
79
82
81
80
80
81
85
91
97
96
85
78
78
76
67
55
54
68
85
92
89
80
69
66
71
73
74
74
75
76
77
76
77
78
86
98
103
94
79
80
83
77
61
57
73
96
110
102
87
78
79
79
80
79
76
71
72
78
83
84
78
72
70
70
72
74
82
88
86
87
84
81
77
75
74
71
62
60
73
87
98
95
90
88
89
92
89
80
71
89
77
67
61
65
74
82
90
92
88
82
78
76
77
76
73
71
72
71
73
75
77
74
71
70
74
82
90
90
88
88
89
85
80
76
76
73
67
65
76
92
100
92
76
70
74
76
72
69
74
86
68
67
79
81
75
71
75
81
79
74
72
72
73
73
71
70
71
75
79
80
78
81
83
78
70
60
64
74
86
90
85
78
77
78
77
73
69
71
84
95
99
92
79
72
73
76
78
82
87
77
73
83
89
83
72
63
72
83
85
84
76
72
71
67
63
66
74
85
88
80
75
78
89
91
78
57
55
71
82
79
71
69
79
88
84
76
72
79
86
94
97
94
89
86
83
85
90
96
98
89
99
99
90
80
71
70
77
92
95
90
81
73
66
61
65
71
81
88
88
82
78
82
91
97
90
79
73
74
77
75
72
74
79
85
82
81
82
84
84
82
82
79
73
69
73
85
96
101
95
96
103
96
80
76
76
82
80
79
80
81
74
63
56
61
78
93
92
88
86
90
94
95
89
83
85
93
91
82
77
76
76
76
75
74
77
78
78
75
76
81
85
81
71
63
68
89
105
103
85
81
79
69
60
62
77
85
81
70
65
72
78
75
72
78
93
105
101
89
81
83
88
88
78
69
73
85
91
85
77
78
87
91
87
82
85
88
88
85
86
92
98
99
91
82
81
91
101
99
88
84
77
67
60
61
75
87
95
92
85
85
88
92
95
96
98
95
91
86
80
75
73
71
74
80
88
94
92
83
75
77
85
92
89
84
87
99
103
99
87
83
84
89
89
83
77
75
79
86
92
99
93
85
81
85
87
84
84
85
86
87
86
88
92
93
87
81
80
83
84
82
76
75
85
100
103
91
78
72
73
78
81
81
76
75
78
87
98
97
85
70
67
72
75
73
67
68
72
77
79
84
78
78
86
99
97
78
57
48
61
76
86
84
77
75
74
77
80
85
88
87
84
84
92
99
86
64
53
62
81
90
88
84
85
87
83
77
80
85
87
84
81
84
86
85
82
79
78
78
79
76
72
75
84
95
99
87
73
67
73
88
93
86
78
71
70
75
81
88
90
87
80
77
80
83
76
66
63
71
82
87
88
87
87
88
84
79
79
85
88
90
90
86
85
84
82
81
80
82
82
80
74
75
75
76
78
82
93
102
104
100
92
82
77
73
75
77
83
90
90
83
70
66
70
82
86
85
78
73
72
72
72
70
67
66
68
76
86
88
85
79
74
70
70
73
77
79
79
79
77
80
78
76
70
65
64
69
79
93
102
100
89
77
73
75
80
85
86
88
87
82
80
79
82
89
91
88
80
74
71
71
71
69
67
69
72
77
76
77
79
78
77
72
71
75
82
83
79
74
70
90
92
85
76
69
67
72
78
83
88
96
95
87
78
77
83
88
85
78
72
78
88
94
93
91
93
91
84
77
75
77
83
83
83
90
96
91
72
59
63
77
86
83
79
80
85
86
77
69
66
93
92
84
72
65
68
77
85
84
84
84
85
84
79
77
85
92
91
79
67
69
78
88
92
93
97
95
89
83
81
87
87
82
76
81
89
96
88
73
63
66
75
80
78
73
75
74
72
65
62
81
79
72
68
68
74
78
81
79
75
70
63
62
68
80
91
93
90
83
80
76
73
73
77
90
98
97
91
87
87
90
89
83
71
63
69
85
96
94
83
76
80
82
78
70
64
68
75
78
76
76
79
81
82
83
77
75
75
77
79
73
60
53
65
82
88
81
77
85
94
95
84
69
64
71
81
87
91
89
81
78
79
83
78
68
63
65
74
81
84
84
88
84
78
74
80
87
90
87
83
85
91
94
90
79
69
70
78
91
92
84
71
65
69
77
81
80
80
87
93
92
84
73
67
64
65
70
78
80
73
68
76
84
86
76
66
61
60
65
69
75
76
73
75
84
96
101
94
86
79
89
92
91
82
67
66
74
89
91
83
74
72
75
80
84
84
86
89
90
87
80
79
84
85
80
71
69
77
81
78
73
77
86
87
77
67
63
64
66
63
57
62
71
82
93
100
101
95
89
83
80
87
85
75
65
68
75
79
74
65
64
69
77
84
91
91
86
80
76
76
82
87
93
94
89
85
88
96
97
85
77
77
84
87
78
69
65
69
67
59
53
63
75
80
80
84
96
102
98
89
64
69
74
73
71
71
74
75
76
80
85
86
81
75
75
81
85
83
77
74
75
83
88
87
86
86
88
92
89
86
84
83
84
83
79
74
75
79
79
76
79
83
77
60
50
59
80
91
82
66
63
59
63
69
76
82
89
92
89
85
84
83
82
76
72
72
81
87
87
82
74
70
71
74
74
73
73
75
78
81
84
85
85
86
83
80
77
78
81
86
93
88
76
60
49
57
74
76
64
50
74
74
75
77
83
91
95
93
84
69
60
63
76
87
86
73
67
70
79
85
87
79
70
67
63
62
67
73
79
80
79
77
83
89
93
85
76
71
75
81
83
78
72
64
67
73
79
79
71
66
76
83
90
89
85
83
79
76
73
68
64
65
71
74
77
73
68
68
75
82
86
85
79
73
64
61
61
71
81
86
82
81
80
80
84
83
82
83
84
91
92
86
77
69
68
75
87
94
90
81
74
78
82
79
74
71
70
72
75
77
80
77
72
68
69
72
75
77
77
79
80
81
81
79
75
70
69
71
77
85
90
88
81
75
71
80
84
89
91
94
99
99
94
84
78
78
82
92
91
79
75
77
72
67
64
62
66
73
77
79
80
83
92
96
87
70
58
62
76
86
92
91
91
88
83
82
82
81
76
71
73
76
76
73
71
76
81
87
86
80
74
77
84
94
94
84
75
73
74
73
80
76
70
69
68
68
68
71
73
73
70
75
88
97
89
70
49
50
68
85
95
96
91
86
82
78
77
80
79
76
70
68
72
74
71
72
79
85
86
78
66
64
79
93
97
87
74
70
69
72
80
71
66
69
78
83
82
76
68
65
64
64
65
71
73
72
68
65
70
78
81
78
73
75
78
78
75
73
78
81
84
82
79
75
72
76
83
87
89
81
73
76
81
86
87
85
86
85
80
75
69
66
65
69
74
78
79
77
73
74
74
74
72
75
79
81
79
75
76
79
78
73
67
73
85
92
84
73
72
79
86
87
82
79
84
90
94
85
74
66
72
77
79
77
79
86
92
97
88
77
66
63
65
68
68
65
67
75
82
85
83
82
84
88
87
82
79
76
75
79
79
80
81
85
90
89
82
76
77
87
93
86
79
80
93
100
90
71
62
66
76
81
79
78
84
88
90
87
81
78
69
66
62
67
74
80
84
82
79
79
83
88
93
91
86
84
88
88
79
74
78
84
89
85
77
74
77
80
84
91
92
84
78
79
89
91
83
73
74
85
89
86
77
76
84
88
84
73
69
75
73
70
65
67
77
90
98
93
79
71
74
84
95
91
81
78
84
87
77
69
72
81
86
74
66
68
80
83
82
77
80
83
80
73
72
72
74
76
76
77
79
75
74
73
76
79
80
75
74
78
72
76
81
80
73
70
76
86
81
72
65
64
71
72
67
62
64
67
66
66
70
75
76
72
68
72
80
81
76
75
80
84
83
76
69
70
74
74
63
57
61
72
79
76
72
69
74
77
82
84
70
80
96
98
83
64
62
70
75
74
66
62
67
70
71
67
63
62
63
67
73
74
70
66
69
75
82
83
81
78
80
82
86
88
89
86
84
77
68
65
71
82
86
80
69
67
67
68
68
72
72
77
85
85
77
69
62
65
69
72
75
75
80
86
88
87
76
64
62
70
77
75
66
56
62
74
83
85
80
74
73
77
79
78
74
73
75
77
78
78
81
86
85
72
65
65
77
84
76
69
74
73
66
61
61
66
73
77
71
70
70
74
81
85
89
90
82
73
69
72
75
76
75
68
64
63
65
70
72
72
74
75
71
59
49
50
59
73
77
77
80
86
84
74
66
74
93
111
107
88
76
74
68
65
67
79
90
91
81
68
63
70
79
82
77
77
76
81
86
85
77
75
80
85
79
66
59
63
74
81
79
76
75
71
66
66
69
72
73
74
80
87
87
80
70
70
83
95
95
89
72
76
79
80
80
81
86
84
75
63
59
68
79
80
71
63
64
79
94
91
78
70
75
85
87
84
79
82
88
86
80
78
85
92
97
89
80
71
67
68
77
86
87
75
67
67
67
69
71
72
72
73
75
80
78
74
71
71
68
58
50
56
70
77
70
61
59
70
81
82
77
72
79
81
78
76
80
89
95
93
87
86
86
88
88
85
80
73
64
65
73
84
88
77
67
63
73
82
87
77
75
59
54
65
76
76
69
68
75
80
73
68
71
81
86
80
68
64
65
71
81
91
93
82
64
58
69
84
92
88
79
76
75
77
82
87
90
88
80
74
71
80
89
86
72
62
63
80
91
85
72
53
51
62
77
78
70
69
79
92
91
78
73
83
99
101
81
64
58
71
89
94
87
74
63
64
71
80
81
73
64
64
73
78
83
85
89
91
84
75
71
75
85
89
78
69
64
69
78
84
70
69
68
71
75
76
73
72
74
77
71
66
63
72
87
93
83
67
65
71
81
80
72
70
73
77
75
70
66
64
66
71
76
78
73
72
75
81
83
80
77
76
73
73
79
88
92
85
79
83
78
79
75
71
74
75
75
73
72
71
70
67
65
68
69
72
71
69
74
74
72
64
65
69
74
77
75
68
65
68
73
77
78
75
71
72
78
85
91
93
88
74
65
62
69
87
92
85
76
77
73
64
61
69
78
83
77
72
73
79
82
77
70
70
72
68
66
69
75
75
66
57
56
67
75
79
75
71
72
74
76
78
78
78
80
82
82
83
82
78
73
69
68
73
78
80
74
69
63
64
72
64
63
70
80
82
75
68
69
72
75
75
80
88
87
83
73
67
71
73
68
59
61
74
87
90
84
76
71
69
72
76
80
80
82
80
76
73
70
68
68
68
74
81
81
77
71
73
75
76
87
70
52
51
65
81
88
90
88
88
85
82
82
86
87
85
82
83
85
85
82
78
79
87
95
100
98
89
82
84
89
91
87
82
80
82
87
90
90
85
78
70
65
63
64
70
82
90
90
83
73
68
63
64
65
73
81
95
102
96
86
83
88
93
88
82
82
88
92
91
85
84
86
86
82
77
70
72
82
96
100
94
81
75
85
103
107
94
80
77
82
92
95
91
87
85
86
88
83
77
72
73
77
84
84
77
77
85
101
110
104
93
84
79
80
82
90
93
92
85
77
75
79
84
86
88
92
96
101
99
90
78
71
80
91
100
91
79
73
76
86
96
98
95
91
88
83
80
80
86
70
67
74
84
89
88
84
83
87
95
93
83
66
57
64
81
92
95
89
83
80
80
83
94
104
108
105
99
93
85
81
81
81
85
84
78
74
73
74
79
88
95
94
82
78
77
77
80
83
90
68
71
77
80
86
91
101
99
86
77
69
65
58
54
59
66
72
76
79
91
98
102
101
95
88
80
75
73
75
82
90
96
95
86
84
87
92
90
83
80
88
94
94
91
86
87
89
88
82
74
85
86
85
79
78
87
100
105
93
78
73
75
74
72
69
63
56
57
67
83
96
106
102
84
68
62
70
84
95
98
97
94
87
80
85
101
106
97
81
79
86
94
94
91
88
89
84
76
70
65
96
84
72
64
65
78
93
101
97
89
86
87
85
82
80
73
68
67
70
78
87
89
84
77
74
76
86
94
97
97
96
93
87
81
80
84
79
66
59
69
84
94
90
77
73
75
80
79
81
89
88
71
64
65
68
76
84
92
96
93
88
87
85
84
84
83
84
88
93
96
91
78
70
75
87
94
86
77
76
79
84
87
88
93
92
79
61
50
54
72
91
100
96
84
75
79
88
92
95
97
77
71
77
84
84
79
79
83
91
91
88
88
94
95
88
81
81
89
98
101
88
73
69
82
91
87
71
65
71
78
76
73
77
91
94
84
76
76
84
89
93
94
92
90
91
89
88
89
86
85
83
86
89
90
88
82
80
78
80
82
83
87
93
93
86
78
75
76
76
70
65
69
81
90
91
81
73
74
81
80
77
73
75
77
76
76
82
96
101
93
81
76
80
82
84
86
87
85
84
85
98
105
102
92
85
82
81
76
72
75
79
81
77
70
72
80
82
76
60
51
56
74
89
91
85
82
84
87
85
78
76
82
85
79
70
66
75
85
87
86
83
86
85
84
83
85
90
93
94
88
92
94
88
79
75
80
81
76
69
72
82
82
74
68
72
79
85
78
72
70
78
87
88
80
72
74
84
90
84
74
74
85
94
92
84
77
75
78
84
87
93
97
97
91
85
85
90
95
99
95
82
76
69
68
74
80
81
85
91
95
90
83
77
81
86
82
75
71
75
85
89
87
81
77
79
85
92
92
82
71
69
78
86
90
87
88
90
90
88
84
81
85
93
92
84
76
75
86
97
98
87
84
80
82
86
85
79
82
94
104
95
80
74
81
90
87
75
68
72
80
82
78
76
81
86
91
88
80
74
72
73
77
75
74
76
87
102
105
93
80
70
72
79
81
70
64
66
74
82
81
89
91
82
84
87
89
78
67
66
73
78
78
76
78
82
84
77
68
69
75
81
84
86
86
83
72
61
61
72
80
84
78
70
69
74
83
94
100
97
92
85
82
75
67
64
66
70
74
74
71
88
84
79
71
73
83
86
80
66
60
69
85
90
88
78
69
62
59
67
77
87
94
99
100
95
78
68
65
74
81
76
68
65
67
71
76
76
80
87
93
95
89
75
66
64
72
77
77
77
77
89
82
78
75
74
79
80
83
86
85
84
86
88
85
76
64
54
57
68
79
82
82
89
102
111
104
88
73
67
70
70
69
66
65
66
65
65
72
86
93
90
78
65
59
63
74
78
77
77
80
76
73
78
87
91
80
74
74
87
97
95
85
71
67
71
76
76
76
79
82
80
78
80
93
103
102
88
71
64
69
77
84
83
78
71
70
72
80
90
97
95
80
65
57
63
73
79
76
76
83
73
79
82
84
89
89
86
80
78
83
90
86
72
63
67
79
87
85
80
74
78
82
83
84
86
86
82
73
71
71
76
80
81
82
87
86
83
81
86
96
96
85
73
67
71
76
79
76
76
84
92
104
99
82
72
78
84
84
75
71
75
84
84
77
72
72
73
72
65
63
66
74
79
84
84
85
83
78
75
71
69
69
74
81
86
87
83
80
75
78
82
82
82
79
78
76
71
72
74
81
88
98
92
79
69
73
79
80
76
73
74
79
84
88
90
84
72
64
63
65
71
73
79
86
94
96
91
88
81
76
77
84
92
91
86
79
78
80
78
76
80
87
97
98
89
75
70
71
76
80
71
78
81
82
82
79
78
77
74
74
76
78
80
83
90
89
80
70
70
78
89
93
93
88
84
81
86
89
86
81
80
86
94
90
79
70
77
81
80
76
75
79
87
91
88
85
84
85
84
81
76
78
81
85
80
76
73
73
71
70
72
78
80
80
78
81
80
79
74
75
80
90
93
85
71
61
65
76
83
82
80
83
84
79
71
71
79
87
90
80
74
70
69
70
76
85
89
88
85
81
85
80
76
67
61
63
71
76
74
67
66
72
81
84
85
82
79
77
73
71
70
74
82
85
78
70
66
73
80
82
85
91
93
84
72
68
77
90
100
96
88
85
79
75
75
79
88
90
92
94
78
73
65
53
55
68
85
92
87
77
74
76
84
91
92
85
75
68
72
79
84
85
88
87
85
79
78
81
84
82
80
83
89
87
73
63
63
74
85
85
85
86
83
76
70
76
92
101
101
94
59
64
67
68
73
80
90
91
87
83
87
94
92
90
88
87
85
83
80
81
84
85
86
83
76
73
72
80
85
85
77
69
64
69
75
74
74
74
75
72
72
71
68
62
63
76
94
98
85
67
55
59
67
77
78
80
80
80
80
74
69
69
76
80
85
88
95
96
89
78
72
70
71
73
72
73
75
80
85
89
83
73
63
68
78
85
85
79
76
75
77
75
70
67
76
87
92
80
59
48
71
63
66
73
78
79
84
89
85
68
49
42
55
75
86
87
84
82
79
77
75
73
70
70
74
82
88
88
84
81
79
81
83
83
82
81
79
78
78
82
83
80
78
78
83
91
89
78
60
52
80
76
71
70
72
80
91
97
88
78
68
66
72
81
82
76
68
65
66
72
77
82
80
75
74
76
79
76
68
66
71
82
88
87
83
81
79
77
79
83
83
82
76
79
81
83
82
78
74
69
71
78
79
69
66
72
80
85
84
81
80
80
84
80
81
77
76
72
69
70
70
74
78
78
77
73
73
72
67
67
74
84
89
91
88
82
77
74
75
79
82
84
89
95
96
86
77
73
74
75
72
78
83
83
76
69
68
74
82
85
81
77
77
82
84
79
78
82
84
85
81
78
77
80
83
84
85
83
81
79
79
79
84
86
83
76
75
76
83
85
83
81
86
98
101
91
75
69
71
76
83
80
82
86
85
79
73
76
83
87
83
78
77
82
85
76
70
70
81
88
90
83
77
78
81
84
85
86
85
83
81
77
76
75
69
63
63
76
91
95
86
77
81
87
90
79
69
66
72
80
83
78
72
71
75
79
82
81
80
77
76
74
73
73
75
73
70
69
72
77
78
77
76
79
84
83
76
73
72
75
78
79
79
78
72
63
63
74
87
95
89
83
81
82
78
73
71
71
75
80
76
74
74
72
72
73
77
79
80
78
78
74
72
68
69
72
79
83
81
78
73
73
80
91
97
91
78
69
65
71
76
77
80
81
85
82
77
76
79
82
86
83
79
74
73
73
77
76
73
73
67
70
74
77
77
74
74
77
82
83
82
79
76
76
76
79
83
87
85
80
73
73
79
85
86
81
77
76
80
83
80
74
68
71
77
80
76
68
63
68
78
85
85
80
76
71
67
66
71
78
65
58
58
66
74
78
78
73
74
76
86
97
98
92
81
77
76
76
74
76
78
82
79
66
58
58
69
80
84
86
82
75
71
71
71
71
67
64
65
74
84
87
90
86
83
77
69
66
75
86
75
63
58
58
62
69
76
79
75
75
85
102
106
95
76
64
62
65
69
76
87
95
87
69
59
62
73
78
76
75
81
86
81
70
63
66
75
83
86
86
83
83
83
84
84
85
85
85
83
81
77
79
76
66
57
59
72
90
90
82
75
81
89
87
73
65
63
67
72
77
84
88
87
85
81
82
83
79
73
73
79
84
79
66
60
68
85
94
87
79
74
80
83
80
73
72
77
83
80
73
70
70
73
73
70
70
78
87
81
70
62
67
82
86
84
76
73
73
75
75
73
74
79
84
85
85
86
86
82
75
71
70
74
77
78
80
82
81
74
68
72
83
85
78
67
64
70
72
70
71
71
65
68
72
84
91
92
83
69
63
66
74
80
82
82
81
75
69
66
66
69
71
72
70
73
81
87
87
80
72
71
77
82
78
74
73
78
81
79
76
79
83
80
71
67
77
93
92
78
70
77
74
73
74
77
87
90
85
73
70
72
78
80
82
82
81
74
66
62
67
75
77
74
65
66
73
78
77
77
81
91
99
92
72
60
67
78
84
82
78
80
84
82
76
71
78
93
100
96
83
72
77
77
69
65
66
73
80
78
77
78
79
80
82
86
84
76
70
66
71
75
76
74
73
74
73
73
75
81
88
94
90
79
71
76
87
89
81
70
70
78
86
90
84
74
69
69
75
82
84
64
70
76
76
68
61
58
66
76
83
83
78
71
68
72
79
76
76
79
75
67
63
71
83
89
86
80
77
80
81
75
71
76
90
103
106
91
76
64
65
74
81
78
74
74
73
66
59
58
68
70
68
73
78
79
74
68
70
79
88
81
68
59
57
59
65
72
80
90
87
75
68
73
84
89
85
79
77
79
82
83
87
93
102
105
100
88
80
73
70
71
73
73
73
75
78
77
71
67
71
86
69
64
72
79
80
76
77
84
92
85
73
68
72
74
73
75
80
87
90
88
88
84
78
73
70
71
75
78
83
88
90
87
83
82
83
84
85
80
72
68
70
79
87
93
90
88
90
92
86
92
72
58
60
67
73
72
72
77
81
82
77
76
80
88
90
85
79
72
71
77
79
73
63
60
66
73
78
76
72
66
67
70
74
79
81
80
79
75
70
67
72
82
98
105
102
91
81
77
75
75
74
71
65
69
71
70
68
65
64
66
66
66
68
75
83
87
83
73
66
64
66
61
57
60
68
77
80
75
62
52
57
70
82
87
82
76
68
66
69
73
75
74
74
79
86
77
62
50
58
61
67
72
75
72
71
67
65
64
66
67
68
61
55
59
70
83
93
90
80
69
66
68
70
72
73
75
77
76
67
59
58
67
76
80
80
75
71
70
73
75
75
64
51
47
53
59
60
55
58
59
60
64
66
66
63
61
65
77
87
84
66
52
50
60
70
78
84
89
87
79
66
65
69
72
75
74
74
74
71
66
59
57
61
71
80
86
85
81
75
68
64
61
60
61
64
70
78
77
72
66
63
63
66
68
72
76
82
90
90
77
62
53
63
75
80
75
69
72
78
79
69
61
63
71
77
82
80
81
81
81
76
73
76
81
89
93
90
84
77
67
64
66
72
78
78
81
88
90
87
86
73
56
52
64
84
101
99
85
74
69
80
91
98
92
82
75
77
81
82
78
75
76
84
90
89
80
75
79
89
95
91
81
77
79
83
87
89
91
90
88
85
86
90
93
94
93
89
85
75
66
57
51
52
62
73
91
102
93
82
68
73
85
91
83
78
83
93
98
96
92
90
94
93
88
78
67
64
69
80
84
81
78
82
90
98
93
86
82
85
87
87
85
85
88
90
93
90
81
72
60
51
56
69
74
69
71
84
92
92
77
70
73
79
83
83
88
92
92
93
90
87
88
89
86
82
80
81
85
84
76
68
76
91
104
100
82
72
76
88
98
96
86
75
79
85
88
85
81
86
52
45
60
81
89
85
81
81
86
88
82
78
75
78
86
87
87
80
77
78
76
72
71
80
96
109
112
106
97
86
81
81
86
91
93
88
78
74
80
88
99
99
92
86
82
82
76
74
79
95
53
53
70
91
98
91
83
78
76
80
84
90
89
88
90
90
88
82
78
81
81
83
86
90
99
106
106
100
89
84
87
94
92
87
83
88
94
90
85
87
87
91
90
91
93
90
77
67
71
88
80
76
83
91
94
93
88
84
78
79
85
90
93
93
94
90
85
80
80
86
96
105
107
97
84
77
78
85
86
81
78
80
80
76
77
87
95
95
91
86
86
81
79
84
90
90
82
75
78
90
94
87
82
81
83
89
97
102
96
90
88
89
86
85
86
87
83
78
78
83
91
96
89
80
73
73
76
84
82
80
76
76
77
76
73
75
76
78
81
81
82
80
78
77
81
87
91
93
95
102
91
90
84
77
74
79
89
97
95
91
90
89
86
84
84
86
84
80
77
83
88
84
75
76
87
98
98
90
81
78
81
84
88
89
86
79
71
69
71
72
78
77
75
70
72
80
86
92
93
89
81
80
79
79
81
83
88
90
85
81
81
87
93
96
91
85
82
78
80
86
93
91
86
86
92
96
92
88
86
86
83
82
84
89
89
83
80
81
84
81
75
67
64
68
76
79
80
76
74
74
68
61
63
75
89
101
105
101
89
78
74
77
90
95
90
80
72
74
77
79
80
85
88
86
78
70
73
84
89
87
81
81
81
81
76
74
81
94
100
90
78
76
78
84
90
89
80
66
65
75
79
76
76
80
87
90
89
85
82
82
81
81
78
79
82
77
73
68
67
62
59
63
70
76
77
73
74
82
85
82
79
84
92
92
81
74
81
92
99
95
88
89
89
89
92
87
76
65
68
89
94
93
92
91
90
84
70
62
64
74
86
86
78
73
73
72
68
66
69
72
69
65
67
79
87
86
84
83
84
81
79
84
91
92
87
81
78
81
85
86
83
77
77
80
81
81
73
70
80
93
79
78
79
85
93
88
75
64
68
82
90
83
73
70
72
75
72
78
90
92
88
82
79
82
82
83
80
80
79
75
72
74
79
85
90
89
86
77
71
71
75
77
82
89
87
86
86
87
88
89
72
75
79
85
98
92
80
78
90
101
96
80
63
63
74
82
88
88
92
92
86
80
76
72
68
70
73
76
74
67
65
72
80
88
94
99
95
85
72
71
80
88
93
88
81
79
83
87
85
80
87
90
89
86
89
92
89
82
82
86
87
78
68
68
76
85
87
84
77
75
76
74
67
63
59
66
77
86
88
77
71
73
80
86
87
88
88
84
79
80
83
84
77
67
57
60
68
75
77
77
91
94
86
74
71
81
89
82
68
59
62
73
79
80
79
78
76
73
73
74
78
79
76
77
76
77
84
94
99
93
78
69
71
81
85
79
71
70
75
82
85
80
73
68
71
74
74
75
78
87
88
84
83
84
83
81
77
73
66
60
61
66
74
81
79
73
67
70
75
78
81
83
89
98
94
83
78
79
86
91
91
88
90
98
99
89
73
66
72
82
91
88
78
71
73
84
86
87
88
97
78
72
82
100
108
97
78
70
69
71
74
73
69
70
76
76
79
80
82
84
84
85
87
92
89
81
72
72
78
85
94
104
108
108
100
90
81
83
91
97
96
89
75
59
54
64
80
90
96
98
67
71
81
87
93
97
90
81
70
69
76
81
74
65
69
77
82
84
84
86
86
85
79
70
66
64
67
73
79
82
84
87
89
86
77
69
72
87
101
103
94
80
69
58
53
57
71
85
95
94
69
87
88
78
73
83
88
85
72
69
77
85
81
74
71
70
70
70
74
81
86
84
76
68
62
59
64
71
77
79
74
73
75
76
72
64
60
66
78
86
84
78
72
76
78
77
75
78
81
86
70
84
87
80
79
83
87
83
81
85
90
95
94
92
89
82
72
69
74
81
85
84
85
83
80
72
68
72
76
75
72
72
81
91
91
84
70
62
65
74
83
82
86
92
95
91
83
78
76
81
81
82
81
84
88
88
88
81
78
81
88
96
98
95
89
82
76
76
77
79
79
83
90
93
84
74
73
79
83
80
75
74
82
90
91
86
82
80
84
87
86
81
77
78
79
82
86
86
82
79
91
82
80
81
82
83
82
74
63
60
71
85
91
82
74
73
79
81
77
69
70
78
90
93
84
72
75
86
89
84
78
75
73
68
66
70
83
96
105
101
91
81
73
65
64
71
79
87
87
81
79
72
68
70
75
81
82
75
66
62
70
82
82
78
73
78
84
87
88
80
74
75
83
93
93
89
86
86
84
83
82
81
76
69
64
69
86
98
104
100
93
90
82
75
68
71
74
74
78
83
77
70
64
62
70
83
94
92
83
75
77
82
83
80
80
79
82
86
90
91
87
81
83
86
89
89
83
81
82
83
84
86
85
84
82
83
85
87
90
89
89
86
80
78
77
78
75
71
74
82
78
82
77
70
69
80
90
91
82
74
75
83
89
89
84
78
74
73
77
83
87
87
84
78
75
74
74
79
85
87
81
71
65
69
81
83
80
75
73
72
74
72
74
81
90
93
88
80
76
79
76
80
80
80
75
72
71
77
80
77
75
75
77
79
77
77
76
74
72
72
73
72
74
72
74
77
82
85
88
89
82
73
63
64
70
74
74
73
74
75
75
76
81
91
99
99
93
82
75
77
76
66
66
76
79
74
72
77
87
95
92
79
73
71
73
78
86
91
88
81
73
68
68
73
87
98
99
90
79
74
81
87
85
77
74
75
80
86
90
89
85
79
79
88
96
99
91
80
72
73
79
69
61
61
69
75
78
78
87
96
98
93
85
78
79
83
88
90
91
85
76
71
71
75
86
93
94
82
67
64
70
80
84
83
82
82
86
89
92
90
82
70
66
76
90
94
87
77
71
73
78
77
72
65
64
70
76
78
82
82
82
77
72
75
79
86
89
87
81
76
74
72
74
74
73
72
73
76
73
69
67
67
73
84
87
84
75
71
76
81
81
76
72
78
84
83
77
75
74
77
78
77
79
82
84
84
79
77
80
79
69
56
51
61
79
87
92
89
83
78
75
76
76
75
73
70
71
79
83
83
79
77
76
81
80
72
65
64
72
78
84
84
83
81
81
77
77
81
83
81
79
74
76
84
90
92
89
83
81
79
73
71
73
80
92
97
95
91
85
81
80
81
80
78
78
78
79
81
83
84
84
82
80
77
73
68
68
72
74
75
72
74
79
85
85
81
75
75
78
83
72
72
71
70
71
77
85
87
82
78
78
88
94
97
97
95
92
81
72
69
72
78
82
83
82
79
77
78
83
84
81
79
80
83
85
77
68
70
76
75
71
67
72
83
93
87
74
62
65
80
71
73
74
72
69
70
76
81
81
77
77
77
77
77
75
75
76
77
73
69
71
76
84
88
83
73
69
74
81
81
77
74
80
88
87
76
68
69
79
86
86
76
71
73
83
86
79
68
69
78
77
76
77
82
80
76
74
76
79
78
77
73
70
70
69
71
74
78
81
81
77
76
79
80
74
69
70
76
78
72
65
64
70
75
74
71
73
80
83
81
76
74
74
75
78
80
79
79
81
82
78
75
74
77
79
77
74
70
72
78
89
94
88
78
70
68
69
74
78
82
83
77
67
60
59
67
75
83
81
73
64
63
69
74
72
72
77
84
85
77
72
74
76
78
78
75
73
77
82
84
79
76
73
71
70
69
69
69
70
76
93
102
96
79
67
65
69
72
77
80
84
82
74
66
65
71
80
83
83
83
82
83
82
76
71
73
78
84
87
87
84
80
78
77
75
75
75
79
79
74
80
78
77
70
63
67
73
80
78
74
77
85
93
94
89
88
88
86
80
78
79
81
87
88
86
83
78
75
80
85
90
91
85
77
71
70
73
80
84
83
84
84
81
77
72
73
79
82
81
72
78
77
68
60
59
73
86
93
83
72
65
74
91
105
105
100
93
89
84
76
69
71
83
90
88
77
69
72
76
76
74
73
77
81
80
73
70
69
74
77
79
83
83
79
77
79
85
84
78
74
81
73
64
59
69
87
96
93
83
74
70
75
80
84
85
85
87
89
86
79
71
70
76
81
81
78
75
74
73
71
71
73
77
78
75
73
77
84
88
86
82
79
77
78
84
96
97
88
76
74
80
82
78
75
81
89
92
86
78
74
74
73
68
67
73
83
87
86
82
80
79
77
75
72
75
82
90
90
83
81
83
83
74
62
60
74
88
94
87
79
76
74
76
80
85
89
87
80
76
79
72
79
82
82
76
71
69
68
70
73
76
73
69
72
83
93
87
74
63
64
71
77
77
71
71
74
86
90
89
84
82
73
63
57
64
79
88
80
67
58
62
70
78
83
85
78
72
71
80
83
64
67
71
74
72
64
55
58
73
91
97
84
70
71
82
91
86
72
64
63
67
72
78
83
80
72
69
71
73
75
70
64
63
68
77
82
83
78
75
74
73
71
69
75
85
89
79
69
66
71
60
56
61
74
80
80
73
72
86
103
104
86
73
70
74
78
82
84
89
88
74
67
73
86
92
84
68
58
60
70
75
74
74
77
79
79
78
84
95
101
91
76
67
72
86
91
80
66
62
72
76
71
72
78
82
83
78
75
78
84
87
83
76
71
68
67
78
86
90
86
74
64
66
77
90
88
74
62
61
74
86
85
78
74
71
67
62
67
77
89
88
81
77
83
90
91
82
76
80
89
95
96
91
83
76
72
69
67
63
64
69
77
77
70
64
65
70
73
68
66
67
70
69
70
73
78
78
74
72
74
79
78
75
75
74
69
61
57
63
71
73
73
76
81
92
93
87
80
78
82
77
90
95
89
80
73
73
73
65
60
65
75
78
74
64
66
72
74
68
63
67
73
76
68
61
66
76
83
83
74
67
68
74
80
83
81
75
67
64
67
68
70
69
71
78
82
75
62
51
56
47
65
81
92
93
90
86
78
72
64
66
72
76
75
71
75
83
88
84
68
62
65
74
79
73
67
68
74
82
82
77
70
72
76
76
75
73
70
67
69
72
78
81
77
70
66
66
66
63
57
57
62
76
83
82
78
75
77
78
80
75
68
58
57
66
76
84
84
80
70
63
63
73
80
81
75
70
71
79
83
81
72
62
59
61
70
74
81
83
80
79
83
87
86
81
77
82
91
90
77
77
74
75
76
73
74
76
83
89
87
77
64
53
53
64
75
75
72
72
76
83
81
74
68
68
71
71
72
78
82
82
73
63
59
65
75
83
84
84
80
77
74
75
80
81
79
80
82
81
76
66
69
73
77
82
91
95
89
75
65
66
76
85
87
83
77
77
84
91
91
83
76
73
81
90
94
86
74
68
71
79
80
79
77
76
80
83
85
84
83
89
101
113
118
106
88
79
84
88
91
69
61
62
68
70
71
71
74
74
77
76
85
87
84
70
66
70
81
88
92
95
96
95
90
86
84
77
69
60
58
64
74
83
90
86
80
71
70
76
83
88
89
91
89
85
81
83
87
82
75
59
42
46
60
64
62
60
65
76
81
75
78
84
87
84
77
71
68
76
92
105
107
97
81
68
61
60
59
59
60
63
72
84
97
99
87
72
70
79
85
84
76
69
69
76
84
90
86
78
76
33
30
46
68
76
74
74
85
91
89
77
78
89
102
106
95
78
65
64
79
90
88
77
69
70
74
75
71
73
79
84
84
85
88
90
92
91
88
87
85
81
73
70
80
95
98
89
76
75
86
31
33
55
78
81
76
78
89
95
95
90
93
96
103
110
110
101
85
76
72
72
72
73
79
84
89
87
83
83
89
95
94
85
75
72
78
84
82
82
85
84
78
74
86
98
101
87
73
75
91
63
57
65
77
84
83
81
82
85
86
85
83
83
87
97
106
107
103
94
85
79
81
85
84
81
74
73
74
79
78
78
82
82
74
65
59
58
66
82
97
97
83
75
80
96
102
95
89
90
101
86
84
82
88
91
94
96
94
88
83
82
75
71
72
81
88
91
89
88
87
86
84
84
78
72
70
72
75
79
74
68
71
77
75
67
60
64
79
94
102
95
83
79
85
96
101
94
89
85
86
91
96
98
93
88
87
89
88
83
80
87
88
81
73
72
78
81
74
68
71
82
84
82
82
88
92
89
86
82
79
80
79
75
68
68
72
81
87
87
81
78
78
79
82
84
83
82
79
78
76
94
95
90
82
80
84
86
82
72
67
73
83
84
76
73
76
80
77
71
72
82
93
95
93
92
94
92
88
88
89
90
84
79
72
74
80
83
82
74
69
68
73
75
70
72
78
82
83
84
89
84
77
69
70
78
87
94
92
84
70
61
63
72
77
77
77
82
88
93
95
93
94
90
86
77
71
75
84
88
86
81
82
85
89
88
85
85
85
80
74
72
73
74
73
80
87
88
83
85
91
78
62
59
68
81
87
85
84
86
84
80
73
72
79
86
85
79
83
93
97
89
74
66
72
77
75
74
78
82
81
79
83
90
95
90
84
85
91
93
84
74
75
75
76
82
81
76
71
74
89
84
75
73
79
87
90
79
70
75
85
93
89
81
80
85
81
72
75
84
90
75
57
52
71
91
96
86
82
88
93
94
90
88
85
85
84
86
90
89
82
71
64
65
69
73
73
70
67
76
91
83
82
78
81
90
91
77
63
65
77
89
90
83
79
76
75
76
84
95
93
83
72
74
86
92
91
80
77
80
86
86
85
81
77
79
82
87
87
87
84
80
75
73
78
84
85
81
77
79
87
78
80
79
81
88
89
75
63
64
78
89
90
83
74
73
77
86
96
99
97
92
89
89
86
79
72
71
70
64
61
68
80
90
87
80
75
77
77
78
80
83
93
97
95
91
87
84
83
82
81
81
86
84
84
88
91
85
76
71
80
89
88
80
72
71
77
83
88
87
85
84
81
74
69
68
76
86
90
81
69
67
78
91
92
83
71
68
67
67
67
74
85
93
93
86
78
80
82
87
89
80
90
91
85
83
81
84
80
81
81
82
81
78
73
75
81
88
90
85
78
75
72
71
70
71
78
89
100
101
90
76
75
82
93
92
83
73
69
70
78
86
88
91
91
91
87
82
82
89
98
78
86
89
86
83
76
73
76
81
82
78
73
76
81
85
89
95
100
96
87
77
77
84
85
78
71
74
85
96
99
92
87
90
98
104
94
76
62
62
76
98
107
110
104
95
87
83
83
88
92
89
87
87
90
87
79
74
70
76
78
76
74
77
82
84
87
93
99
101
95
86
85
87
88
81
71
74
87
99
96
90
89
97
105
101
88
71
62
58
59
71
93
108
102
82
71
76
87
90
87
90
91
85
75
71
78
86
83
76
73
77
80
78
77
78
84
83
84
85
87
87
85
80
77
71
72
83
97
101
94
87
87
95
94
81
67
67
75
78
68
60
68
80
82
78
72
81
95
97
85
76
86
79
61
57
69
84
86
81
84
88
88
80
76
80
86
83
74
71
78
85
85
79
71
65
63
70
80
89
92
88
87
87
81
72
64
66
72
81
86
82
75
71
75
82
91
92
93
90
81
65
72
75
76
77
80
78
76
81
90
97
93
84
81
88
94
94
94
93
92
86
82
77
73
69
62
61
67
77
82
76
69
69
75
86
84
71
64
70
87
94
81
67
68
81
91
88
77
73
76
83
77
80
84
87
84
80
78
80
85
91
92
89
87
83
80
84
94
100
96
81
66
64
72
75
73
73
76
77
71
62
59
66
80
89
85
73
70
80
95
95
82
66
62
64
69
70
73
73
77
94
86
80
76
75
78
81
84
83
84
87
90
87
79
71
67
72
79
86
87
82
77
74
80
86
89
93
89
79
67
60
63
69
71
67
63
66
78
90
94
92
83
79
76
74
73
73
75
78
77
79
75
73
73
76
82
86
86
81
83
89
88
77
64
66
78
89
97
96
92
93
94
94
93
96
102
102
92
80
70
68
68
69
67
67
72
80
79
73
71
74
79
84
90
92
88
76
69
68
75
82
83
79
74
78
83
89
85
76
72
76
79
70
61
64
81
98
105
98
89
81
81
81
85
92
95
89
82
80
83
85
82
76
78
90
102
100
80
70
66
72
76
78
82
84
75
60
49
56
78
98
95
82
71
66
72
81
82
75
63
61
67
73
76
76
77
77
77
74
73
74
73
73
75
77
82
78
74
74
84
90
87
79
79
90
95
89
77
71
73
80
85
85
86
86
77
64
60
71
86
89
83
74
71
70
73
77
80
81
80
79
87
88
86
79
72
67
67
71
77
83
81
77
76
78
81
80
73
69
73
79
83
82
78
78
73
71
70
74
84
89
89
89
89
87
83
82
82
87
90
79
72
72
79
84
80
72
67
78
94
109
108
96
81
71
69
76
87
93
94
85
77
75
77
84
87
82
76
68
67
72
77
78
78
76
74
70
71
79
85
85
80
75
77
86
90
88
84
84
84
88
87
83
79
77
71
57
52
64
82
95
91
79
72
72
78
83
89
94
94
84
75
73
72
74
77
78
80
81
79
72
66
65
71
76
78
75
73
77
83
81
75
68
75
86
92
88
80
74
75
89
89
84
76
73
69
61
61
74
80
74
63
54
61
73
81
81
79
78
78
79
77
76
71
64
61
69
83
93
90
75
60
58
68
77
76
70
68
73
82
85
85
81
74
74
72
77
80
79
76
78
72
68
71
79
82
78
77
78
78
69
55
48
54
66
75
79
77
75
71
74
76
80
74
64
58
66
79
89
89
85
79
78
79
79
77
74
71
69
67
73
80
82
73
64
62
75
82
83
72
75
70
67
70
78
87
87
80
70
65
68
73
77
79
80
84
81
76
72
66
66
77
84
84
79
73
74
76
82
87
89
91
87
80
81
88
93
89
73
58
54
62
72
81
82
81
78
78
72
70
72
74
76
73
70
76
84
81
70
65
76
94
105
103
96
88
83
73
63
62
68
82
85
83
78
74
77
82
86
86
83
79
76
79
83
88
91
88
80
72
64
60
67
82
95
96
82
68
64
74
68
70
73
73
69
70
75
80
78
74
77
85
91
92
86
81
74
70
69
74
82
88
83
72
63
60
68
80
89
87
79
76
78
85
84
76
72
74
81
86
83
71
66
70
80
90
86
77
74
77
74
73
74
77
74
71
71
75
77
74
69
66
70
80
86
84
77
73
75
82
86
85
82
82
78
73
73
75
79
77
76
82
92
93
84
72
71
82
88
84
74
67
66
72
77
87
92
92
84
77
84
92
92
86
78
73
69
70
74
76
76
73
68
70
80
83
82
76
75
73
69
65
66
80
91
94
87
80
72
65
66
75
90
95
86
80
78
83
84
75
69
65
71
76
80
84
84
79
77
72
81
91
93
90
84
78
71
70
71
77
84
86
74
64
70
83
87
87
83
77
69
58
57
65
79
89
84
78
74
70
68
71
76
84
86
83
75
71
69
72
72
74
74
75
74
72
67
63
65
72
72
82
88
87
82
78
75
73
70
73
79
83
82
80
84
87
91
88
84
79
77
70
69
70
74
75
75
73
78
82
78
72
72
77
80
80
72
64
64
67
71
76
77
76
69
64
63
68
75
77
86
87
82
72
67
72
74
76
77
76
79
85
92
98
94
86
79
75
72
71
67
69
74
79
77
69
65
69
79
82
77
71
73
81
86
79
71
66
64
67
72
78
82
82
79
73
77
82
84
81
92
90
80
62
56
62
71
75
79
77
74
75
79
85
86
84
79
78
81
79
74
73
80
82
77
65
61
67
75
78
74
70
73
80
84
77
73
71
76
82
83
80
81
83
87
89
84
78
78
81
74
84
82
71
64
64
70
71
73
73
68
65
67
71
78
83
91
96
96
93
88
84
84
82
74
66
65
68
69
67
65
64
65
67
72
74
78
79
78
79
78
76
76
81
84
82
75
71
74
81
68
77
84
85
81
77
73
69
72
72
74
74
75
78
81
82
81
80
77
75
76
81
85
81
74
68
69
69
68
63
63
65
67
66
64
69
74
76
71
64
62
65
73
79
84
80
74
73
81
86
76
72
74
83
89
85
73
68
71
83
89
87
87
89
89
82
71
66
64
70
76
82
86
84
76
68
67
69
75
81
85
83
76
65
58
56
66
74
76
73
65
64
70
77
87
90
83
77
77
81
77
65
61
69
78
83
78
67
68
78
86
85
85
87
89
86
82
82
86
89
89
81
77
76
75
71
69
71
85
97
98
87
70
60
54
52
55
67
82
92
86
72
67
73
88
92
81
66
62
73
76
76
71
69
73
81
78
66
59
60
67
74
76
75
75
77
79
81
80
78
71
66
65
73
80
79
71
67
75
89
91
80
67
66
68
63
52
53
69
88
91
83
74
72
76
72
64
63
70
86
84
93
93
84
74
73
71
67
64
60
65
75
76
72
65
65
63
58
51
51
61
70
74
76
79
77
71
66
73
83
87
79
72
74
80
79
69
62
66
73
75
73
70
68
65
61
60
68
81
93
78
90
95
87
77
72
74
81
80
75
75
77
82
79
73
68
63
57
52
58
75
89
92
85
77
74
73
73
75
81
85
82
77
75
79
81
81
83
82
76
69
65
68
71
75
73
71
74
82
85
62
67
78
87
90
92
92
89
80
72
70
76
83
86
80
72
69
69
66
61
65
71
80
84
79
71
65
65
71
79
85
88
85
77
72
69
75
84
87
86
80
79
86
93
96
90
85
88
88
83
61
62
72
83
89
89
85
77
70
68
70
74
76
73
72
72
74
73
68
58
55
61
69
75
72
67
63
63
71
81
91
93
89
77
66
58
62
73
83
84
81
84
88
92
87
80
82
89
92
84
74
70
74
79
76
69
64
63
67
68
71
76
75
70
68
72
74
74
71
69
76
82
79
73
66
64
64
67
75
80
81
79
73
63
59
57
60
68
71
70
70
71
72
71
68
67
68
69
71
74
54
60
68
77
81
80
74
64
56
59
69
78
79
76
71
73
79
86
89
80
72
69
70
77
89
98
101
91
78
66
65
72
79
82
75
72
72
75
77
76
79
87
98
101
84
60
55
68
86
92
56
51
60
73
76
67
55
51
58
72
90
100
93
81
68
62
59
61
62
66
68
65
61
63
72
83
86
86
79
75
71
72
77
80
81
79
77
79
80
78
80
85
95
97
87
77
78
86
90
87
28
23
35
53
63
56
48
55
67
87
96
103
101
92
80
68
59
55
61
75
85
83
73
65
66
71
74
75
78
78
80
81
82
84
85
83
81
82
81
77
69
68
71
80
89
97
103
101
92
85
2
13
36
52
54
47
52
70
86
85
78
74
78
84
86
85
79
73
72
84
96
95
86
77
72
70
67
65
69
78
84
87
86
87
88
88
86
85
87
83
75
65
62
74
89
102
102
97
88
84
17
34
54
68
64
61
72
97
102
89
69
60
61
71
84
90
90
83
78
80
86
90
88
82
75
67
61
64
73
85
92
91
85
83
82
80
76
74
83
91
91
79
71
78
89
95
90
83
82
80
64
63
66
72
77
82
89
94
88
82
69
61
59
66
73
80
86
88
89
89
88
87
86
83
75
70
67
68
77
86
87
88
88
88
82
72
61
60
76
95
98
86
74
76
86
92
84
79
79
78
94
87
83
81
85
87
84
76
68
68
69
64
60
64
72
79
84
88
90
89
86
82
81
84
86
84
80
78
76
72
70
77
84
86
82
73
73
75
83
91
93
90
88
88
92
90
80
72
70
76
87
94
91
87
85
84
85
78
70
68
74
79
78
73
74
79
84
86
85
79
74
69
70
77
89
94
89
81
74
75
78
80
74
64
60
67
77
82
80
77
85
99
108
106
98
89
82
79
76
79
89
89
89
83
78
81
85
82
73
69
80
92
97
85
77
78
88
94
90
81
74
71
72
78
86
91
91
90
88
90
94
90
77
62
57
68
79
81
72
70
79
94
97
91
87
88
93
94
87
84
90
89
86
81
77
76
76
75
72
70
76
86
92
87
82
82
90
94
90
83
82
83
86
86
86
84
85
89
91
90
86
84
82
81
81
83
85
85
81
78
77
78
73
66
70
83
93
95
89
86
86
78
74
80
89
90
82
74
73
80
84
84
82
85
90
90
82
76
77
84
84
78
77
79
85
83
76
78
79
80
78
78
79
82
81
79
82
85
82
73
73
77
74
67
66
70
80
94
98
91
87
78
72
79
94
104
102
95
87
88
89
86
82
86
89
82
69
65
77
88
85
72
63
74
89
92
83
78
81
89
89
83
77
74
74
77
79
78
71
65
68
73
77
73
70
71
75
82
90
90
93
83
76
75
83
90
90
84
77
75
79
88
95
95
87
73
61
65
78
92
91
84
80
88
97
101
92
85
85
89
92
91
88
81
74
74
79
82
84
80
74
69
69
73
81
84
81
77
77
81
89
80
73
67
71
76
70
59
52
61
77
92
97
97
86
75
66
66
75
86
93
96
98
96
91
86
84
84
80
75
83
92
99
89
71
61
70
82
87
82
74
76
85
92
94
87
82
81
82
86
83
82
75
71
73
78
73
66
66
74
85
94
93
87
84
79
74
70
72
78
86
95
96
88
77
75
77
81
79
73
76
81
86
79
69
65
72
81
79
72
73
84
102
107
98
87
82
84
90
91
79
88
90
84
72
66
70
79
90
98
96
92
88
85
84
79
77
75
73
77
82
91
95
91
84
79
80
84
85
80
72
66
64
69
77
84
86
84
85
90
97
99
98
96
94
84
83
84
88
86
77
87
88
82
69
56
55
68
85
97
92
83
83
85
83
77
77
80
81
78
75
77
86
88
86
82
84
87
90
84
75
65
62
70
80
84
77
73
80
90
99
98
97
94
90
78
75
74
75
73
87
89
86
75
68
63
64
68
74
77
75
73
78
81
80
75
75
84
92
82
74
68
73
80
79
81
87
96
94
83
68
66
72
82
81
72
64
61
59
60
63
78
95
100
89
74
69
70
72
68
103
105
87
69
62
72
84
85
78
73
75
77
78
77
76
76
74
75
77
78
76
76
77
78
79
82
90
98
94
79
66
70
88
92
84
74
74
79
76
65
60
71
89
97
90
85
81
79
72
66
97
99
83
66
60
72
84
89
84
85
85
84
78
76
81
84
76
63
55
61
76
85
86
82
79
81
88
93
90
89
85
87
90
87
82
80
84
91
95
97
94
86
81
79
86
92
93
83
72
69
80
80
77
74
73
74
75
77
80
83
84
81
76
79
87
92
88
82
74
78
81
82
79
79
79
80
79
78
83
89
86
77
68
68
79
84
82
74
74
89
96
83
67
64
76
87
84
73
67
73
69
72
76
79
79
74
73
74
78
80
77
71
75
81
85
85
84
87
95
96
84
66
53
57
70
82
83
76
74
74
72
69
68
74
84
87
80
68
64
69
73
73
70
72
74
70
60
55
58
72
69
68
69
70
73
76
79
83
87
87
83
79
79
82
85
81
71
68
76
87
88
78
61
61
76
96
102
89
76
68
72
81
88
89
88
88
84
81
75
71
72
75
83
91
90
77
62
59
67
75
73
72
71
71
75
80
85
85
84
87
92
91
82
78
82
86
81
70
64
73
92
104
100
93
95
103
107
97
83
73
77
83
89
89
91
91
89
80
73
73
77
80
83
94
100
93
80
70
76
87
79
87
88
85
79
79
79
76
72
71
78
82
78
65
66
81
89
84
72
68
75
84
93
92
91
90
86
79
75
79
83
82
79
84
95
101
93
71
60
68
81
83
80
79
83
78
69
68
74
86
90
90
90
87
83
78
77
76
72
66
65
70
69
65
64
71
79
80
73
69
66
70
71
72
75
74
67
56
57
71
86
91
86
82
92
100
96
79
68
71
81
86
83
78
73
70
67
68
76
81
86
76
72
78
87
92
89
80
74
71
76
78
82
81
78
80
82
85
85
83
80
79
77
79
80
79
70
60
57
65
76
82
81
81
86
89
87
83
80
82
85
84
77
72
71
76
81
84
80
79
82
76
73
79
87
91
88
79
73
74
80
84
83
81
79
82
84
88
89
86
79
76
78
83
85
82
76
76
79
78
71
61
63
72
78
77
72
70
75
81
83
81
72
66
70
78
86
85
79
75
83
92
90
82
77
74
71
70
72
73
71
66
62
67
75
74
70
67
69
70
70
73
75
76
72
65
69
78
91
92
80
63
57
63
69
72
66
62
63
68
77
81
84
79
71
68
71
79
80
75
81
85
85
82
76
71
67
68
77
79
71
62
61
71
79
77
70
65
65
68
70
76
84
83
72
64
69
79
88
86
80
75
74
77
79
79
78
77
70
66
67
77
84
82
70
60
68
83
92
87
71
69
68
72
76
76
75
78
82
86
81
76
75
73
71
68
68
75
78
69
65
68
78
84
79
73
74
79
84
84
83
86
91
90
84
83
89
93
86
75
65
66
69
70
68
70
77
83
87
83
82
83
77
73
74
77
83
81
80
81
79
83
81
71
61
57
66
73
75
65
58
63
76
84
81
74
74
76
81
85
88
92
89
79
69
72
83
92
92
85
77
70
66
67
67
73
79
78
72
72
94
99
91
78
73
76
83
81
75
72
77
85
83
73
65
66
69
70
70
70
77
85
86
82
75
71
73
77
80
78
78
79
75
67
65
68
78
83
82
84
84
82
76
69
67
72
76
78
75
73
81
82
82
76
72
73
76
79
73
69
74
80
83
79
77
77
74
72
78
86
95
90
81
67
63
70
77
84
83
79
74
75
75
77
76
77
78
78
74
73
77
79
77
73
68
71
76
82
80
74
74
80
83
82
75
70
70
73
73
69
66
70
79
86
87
81
75
72
79
86
86
79
72
71
78
83
85
84
84
84
85
88
91
90
83
75
70
74
74
74
73
72
72
73
71
72
75
80
79
75
84
93
95
90
77
68
68
71
76
73
67
63
66
77
84
81
74
69
70
70
68
64
65
82
96
94
81
70
70
74
81
86
91
92
83
67
54
58
70
79
79
75
73
72
75
77
74
73
75
76
76
91
91
86
73
69
72
75
77
75
73
69
64
66
74
78
74
69
72
76
76
67
65
73
84
86
72
58
55
61
66
69
74
79
77
70
65
63
69
76
78
76
74
77
81
80
71
64
71
79
70
79
87
82
81
79
76
72
71
72
77
81
75
73
75
76
73
70
75
87
90
83
70
69
77
81
76
67
65
67
68
68
65
67
74
83
90
90
81
71
63
62
74
81
81
72
63
66
76
83
83
87
85
81
76
75
72
68
68
73
78
82
79
78
75
72
66
64
68
73
75
74
73
73
76
77
79
80
83
83
78
69
67
73
82
89
92
90
78
65
58
61
78
85
78
64
61
74
87
86
88
89
84
73
61
58
59
64
71
75
74
72
75
79
78
72
65
65
67
70
72
74
77
76
66
55
56
66
81
87
84
77
76
86
91
87
80
71
67
64
62
72
80
85
79
68
63
70
80
83
72
84
82
68
55
53
58
68
76
78
74
72
74
77
72
64
61
66
78
82
80
82
84
85
74
57
50
55
65
75
79
85
92
93
86
75
66
68
73
78
78
76
77
80
76
70
68
70
74
78
67
78
81
77
69
67
70
75
80
84
82
81
84
80
70
53
53
65
78
81
76
74
83
93
92
80
68
62
58
62
74
88
96
93
79
67
67
76
83
85
81
78
76
75
73
73
74
74
77
81
79
78
77
82
87
84
78
75
75
74
73
77
84
88
80
66
60
66
76
79
75
74
81
84
85
80
75
71
73
78
86
89
88
78
67
68
76
81
79
73
72
74
75
74
76
78
76
73
73
78
88
80
70
69
76
82
81
75
68
59
62
66
73
80
79
77
73
72
77
84
90
88
82
76
73
74
78
83
89
95
93
85
73
65
62
65
65
68
70
68
65
63
65
71
78
84
80
70
66
74
85
85
73
63
68
81
92
85
69
59
60
66
72
73
74
77
74
69
67
74
85
86
80
75
72
72
72
75
83
87
82
69
63
68
74
74
67
69
75
76
66
61
61
69
75
75
75
72
76
84
84
88
81
67
68
78
89
89
81
71
67
68
71
74
79
80
76
69
64
64
71
71
68
69
72
68
63
64
72
81
81
68
66
75
89
92
85
84
82
77
67
63
69
74
74
64
61
72
90
98
90
87
77
67
66
68
70
77
82
81
76
70
70
76
80
82
78
72
74
76
80
75
70
70
78
79
74
66
67
76
81
77
71
74
78
82
85
86
87
80
73
69
72
79
79
71
67
74
90
94
90
79
70
66
68
69
68
68
71
76
73
72
71
75
77
74
69
67
70
76
80
81
77
77
80
82
77
69
61
61
69
77
78
72
71
70
71
77
86
87
78
73
71
77
82
82
79
82
88
89
71
63
60
66
68
67
64
64
63
65
69
73
79
80
78
74
72
69
65
63
68
78
75
67
64
68
75
72
66
60
66
78
84
80
73
65
66
72
74
73
66
64
68
75
75
71
71
76
85
86
62
59
66
69
70
62
58
62
64
66
68
74
79
78
74
72
73
70
65
62
70
80
78
70
65
67
75
77
76
74
74
79
82
78
71
65
65
69
69
63
60
63
69
69
66
63
66
73
82
84
55
55
50
52
62
70
67
59
55
59
69
73
70
68
74
86
94
96
91
83
79
81
83
80
76
78
86
90
87
76
76
86
98
97
83
69
66
75
86
87
83
83
82
81
72
63
68
77
85
81
33
27
25
34
53
65
66
63
60
62
61
68
74
77
79
75
69
69
73
76
70
58
55
65
79
83
82
85
88
90
82
74
73
77
81
84
88
91
91
87
84
87
93
93
85
75
76
86
92
84
11
9
14
26
39
48
48
50
55
62
71
82
86
85
75
66
62
66
72
76
71
60
57
73
88
96
92
91
96
102
98
85
74
72
76
83
87
91
93
86
80
79
78
80
85
90
95
98
92
83
5
14
30
35
28
18
23
42
60
73
76
78
75
72
73
77
85
87
83
80
79
78
81
81
83
80
76
77
80
84
89
89
87
84
76
71
73
81
93
98
94
82
70
69
73
81
92
94
90
81
30
42
53
57
51
48
63
84
90
84
68
64
67
72
74
77
83
85
84
84
89
92
87
81
71
65
63
62
67
70
71
73
76
82
82
78
75
78
90
98
96
82
71
71
75
78
76
77
80
81
75
75
79
83
86
92
98
97
88
75
66
69
75
79
77
72
71
76
86
92
96
93
89
87
84
82
77
75
75
73
66
65
72
85
94
93
80
77
76
80
80
73
67
71
77
77
74
68
67
72
95
91
85
83
87
88
84
73
65
60
64
68
71
75
78
79
80
84
86
88
84
82
84
89
95
93
87
80
74
71
70
76
84
89
96
97
89
81
73
76
81
86
85
79
76
74
74
72
73
76
82
84
80
75
74
79
82
80
74
67
66
69
75
82
82
83
82
84
87
86
82
72
66
70
81
92
89
84
76
75
83
89
86
73
67
74
82
82
74
72
81
98
106
93
77
70
76
83
84
82
68
74
77
74
73
76
87
97
94
86
85
95
103
102
91
79
71
75
86
92
89
78
68
65
77
89
93
90
88
88
90
88
75
61
50
56
71
79
77
76
80
87
89
82
78
83
88
83
71
62
71
81
87
84
76
72
72
77
82
88
99
106
104
97
88
80
77
75
74
78
81
82
85
86
88
88
91
92
93
89
85
78
75
74
70
69
74
81
88
92
93
86
77
68
70
79
85
84
72
60
85
87
87
88
92
88
80
72
69
77
89
92
84
77
77
82
83
73
66
64
73
80
85
87
88
85
81
81
84
86
83
78
75
77
78
80
82
83
84
88
97
105
102
84
67
64
73
87
96
87
88
82
77
83
92
98
95
85
70
66
71
79
83
81
77
74
69
69
73
82
87
84
81
78
81
81
72
67
70
76
78
77
74
76
81
85
82
76
67
68
78
94
99
90
80
76
80
86
84
76
78
72
74
76
80
81
82
85
82
76
75
83
92
97
90
71
54
54
71
87
95
88
82
79
81
82
80
80
80
79
78
78
85
92
92
85
77
69
63
62
65
66
68
72
80
86
88
83
75
68
76
75
77
83
83
80
77
74
78
82
85
85
88
95
92
81
63
53
58
72
80
83
82
79
78
78
85
99
106
96
87
86
96
98
91
79
75
78
80
76
71
71
73
73
72
72
79
84
86
83
84
85
88
89
91
92
83
75
71
74
78
80
84
87
91
89
81
74
69
68
70
81
83
79
70
68
76
87
95
92
86
84
82
78
76
79
88
91
89
84
84
90
96
89
79
73
76
82
85
81
87
90
89
85
82
78
78
80
79
74
69
71
83
89
88
81
76
74
73
76
79
84
85
82
75
74
76
77
75
75
75
71
67
68
78
85
90
87
85
86
89
85
78
76
78
80
79
79
78
75
81
84
82
76
68
64
63
70
81
80
68
60
69
80
79
66
53
53
65
77
82
83
79
77
78
84
87
84
77
73
72
68
69
78
87
88
80
77
82
84
74
57
45
51
65
76
80
81
81
77
81
83
75
68
69
69
70
71
75
78
74
68
67
71
70
60
50
53
68
78
77
69
66
69
76
80
84
83
77
69
62
64
71
76
79
76
74
78
84
85
75
61
49
51
62
72
77
78
77
74
84
86
80
72
72
79
84
81
77
75
78
82
81
75
67
64
64
72
80
80
74
67
67
70
74
76
77
75
68
59
54
61
71
73
69
72
80
90
98
97
95
90
81
71
64
67
67
61
58
65
84
87
85
79
75
79
85
86
80
76
77
79
78
75
70
71
71
70
71
75
77
80
80
79
81
85
90
87
81
74
73
76
74
71
69
77
86
95
96
96
96
95
87
77
71
68
62
57
55
67
80
80
78
71
67
76
85
90
84
73
67
64
69
78
85
83
73
63
63
73
87
93
90
86
85
88
91
88
85
86
86
82
72
68
73
83
85
78
71
71
76
81
81
77
78
81
80
75
68
70
68
71
70
69
69
73
76
81
76
64
57
58
69
83
93
88
79
71
72
76
83
77
66
64
73
80
80
75
76
84
91
85
72
68
78
91
92
76
59
54
62
76
84
84
83
83
82
78
73
72
69
70
72
79
86
83
75
66
59
58
57
61
70
82
91
89
80
70
68
72
73
69
60
58
71
85
90
83
76
84
94
97
88
80
88
102
106
92
73
64
67
77
84
85
81
75
67
66
76
86
80
81
80
83
89
91
85
72
63
62
68
75
79
83
89
89
81
64
54
62
78
92
97
93
94
103
107
101
91
85
91
96
94
90
89
92
90
84
82
85
86
80
76
75
82
82
76
74
81
94
70
79
86
83
80
80
82
78
72
68
71
77
80
81
83
83
80
72
66
69
82
93
101
97
97
99
102
98
87
80
78
81
84
86
86
81
73
67
70
82
90
84
78
76
82
89
91
89
87
86
71
75
83
90
89
81
75
70
70
71
73
73
70
65
62
65
72
79
82
76
71
69
69
70
72
74
76
75
73
74
78
82
82
82
83
85
84
77
70
72
80
83
82
76
73
75
81
86
83
78
83
75
77
88
98
96
82
69
66
70
75
75
68
63
63
72
82
87
85
72
60
57
63
71
75
74
68
68
70
76
80
82
82
81
85
88
91
86
81
79
80
78
72
65
66
73
80
82
78
75
78
76
76
78
83
92
94
88
81
75
74
73
69
71
78
86
89
88
82
66
55
56
72
85
88
83
77
77
84
84
79
72
72
74
76
75
77
80
80
81
81
79
71
66
67
75
85
83
76
71
62
74
79
78
78
81
91
96
94
84
71
62
61
68
74
76
76
73
68
62
55
60
75
85
86
80
76
76
83
84
81
78
74
68
65
70
77
81
76
67
69
79
85
81
67
60
69
83
86
78
65
70
77
79
77
78
80
80
79
74
68
69
74
78
79
77
77
75
71
65
63
71
83
89
86
80
76
75
71
69
73
80
84
78
71
74
89
94
86
67
58
67
83
82
68
56
65
83
98
94
75
72
72
74
75
73
72
73
72
69
67
72
84
89
82
76
77
84
85
74
60
59
70
83
87
83
78
76
71
65
65
74
83
83
75
71
77
92
102
98
81
69
66
72
79
84
85
85
88
92
87
88
80
76
73
74
79
83
85
82
74
68
71
72
65
62
66
74
81
75
62
58
66
74
78
74
71
74
74
74
73
75
79
77
66
57
57
72
92
103
100
83
64
59
68
83
88
87
85
88
97
98
87
78
73
76
83
87
89
85
77
65
57
54
61
65
70
71
73
75
79
84
86
84
79
72
72
75
78
77
79
82
80
74
65
63
66
69
71
71
80
83
78
64
53
60
75
88
93
87
82
87
83
76
71
75
79
82
77
74
74
73
68
63
64
70
76
77
79
83
84
86
82
79
78
82
86
87
81
76
74
77
78
76
75
80
84
79
68
57
62
76
87
84
73
65
71
82
87
82
71
78
84
84
81
76
73
71
67
66
73
84
89
79
70
60
60
70
79
86
83
74
64
63
70
83
88
88
83
78
71
66
66
75
83
84
82
77
74
74
76
77
81
82
78
70
68
71
76
83
74
80
85
89
83
75
71
69
68
67
68
73
78
77
72
60
58
65
75
81
83
75
66
65
70
74
74
77
82
83
79
70
68
74
80
77
69
65
74
86
89
79
70
68
68
68
68
71
81
89
77
81
81
76
71
72
75
77
76
70
66
63
63
67
74
75
73
69
72
78
82
78
74
75
80
76
70
68
73
85
93
94
86
76
70
67
70
77
83
85
79
70
71
76
81
81
79
80
86
92
77
80
79
72
72
79
85
80
75
68
67
68
67
69
73
79
77
73
72
75
77
74
70
73
80
83
79
71
70
80
92
98
93
79
70
69
82
92
94
84
68
66
74
87
94
88
78
77
85
90
80
81
80
79
78
80
81
76
68
63
65
68
70
71
76
80
79
76
74
73
72
70
69
70
75
77
78
78
78
80
79
81
81
82
80
82
85
93
91
80
68
65
78
87
81
67
59
70
83
87
76
82
78
73
69
68
73
75
74
76
73
71
71
73
78
81
80
75
70
68
69
69
69
70
66
61
60
68
78
83
82
80
78
81
81
81
82
85
81
71
60
63
76
82
75
60
56
67
79
81
78
81
75
64
60
64
70
77
86
92
88
79
72
72
71
65
60
62
67
69
68
66
70
77
80
75
68
67
71
78
85
91
92
85
74
63
61
70
80
75
65
63
71
76
74
67
67
72
75
72
84
80
74
67
65
67
72
78
85
86
78
71
69
72
68
57
53
62
76
77
69
64
69
84
95
93
86
78
76
76
77
83
88
84
75
63
56
65
80
88
88
80
73
71
71
76
77
77
75
75
79
77
75
73
75
75
77
81
83
75
65
61
67
73
77
73
71
73
76
74
69
67
73
82
86
83
78
76
76
75
69
66
70
77
82
86
84
82
80
86
94
91
82
73
73
80
84
79
74
77
75
76
76
74
75
79
82
85
82
73
67
66
70
73
76
75
71
63
54
56
68
79
80
79
74
72
72
68
65
64
62
62
62
68
73
85
89
88
82
76
76
78
75
71
73
80
82
78
74
76
78
83
76
68
71
81
93
94
83
73
69
70
70
71
67
66
62
53
48
56
73
82
80
73
71
73
74
72
71
68
63
60
61
67
71
75
82
90
92
77
63
59
65
72
75
75
77
81
84
83
79
74
65
62
70
82
94
92
82
73
68
67
69
74
78
76
72
71
75
79
79
70
64
67
75
76
74
73
77
77
71
60
60
69
76
79
81
88
91
80
68
65
76
90
92
80
70
71
76
80
82
65
57
61
71
78
73
69
70
74
72
67
67
75
84
85
81
82
88
91
81
65
58
66
81
84
75
65
65
70
71
64
61
68
76
78
78
72
74
77
78
77
81
91
93
85
72
69
69
67
87
77
68
67
72
67
59
54
63
72
73
68
66
72
82
83
76
68
71
81
85
81
71
67
75
83
85
73
59
57
62
66
63
64
71
77
75
69
69
71
75
74
74
76
78
79
78
78
74
71
86
79
68
64
58
56
56
61
66
71
71
70
72
78
82
82
74
67
59
68
78
82
73
62
61
75
86
84
69
56
58
65
70
72
75
79
81
77
71
64
63
71
81
87
84
78
74
75
77
76
69
64
65
63
60
58
63
70
76
75
72
70
71
73
73
72
73
67
61
60
65
74
73
67
66
73
82
84
75
66
66
74
81
82
77
76
77
77
73
67
67
76
86
92
83
74
72
75
80
82
33
39
33
31
34
46
58
66
73
79
80
72
64
62
74
94
104
105
97
89
88
94
96
86
75
74
78
82
81
77
80
91
100
98
90
84
85
84
82
83
84
87
91
88
85
87
96
96
86
70
13
8
1
0
13
37
61
73
68
53
48
46
56
69
79
84
85
91
100
104
96
79
78
86
93
90
77
76
79
76
72
74
84
95
98
94
89
88
86
85
84
84
82
77
72
72
75
80
80
73
25
11
1
2
7
22
39
44
40
33
40
60
79
86
83
75
73
80
90
92
84
75
79
95
107
98
80
79
84
88
89
86
85
88
88
84
86
90
100
99
91
81
77
76
76
74
73
68
66
66
41
29
23
16
10
7
17
34
53
68
84
98
102
95
83
80
84
89
87
78
73
77
84
93
89
78
67
71
81
90
96
99
95
85
74
66
71
88
103
108
101
90
81
76
77
76
73
66
66
69
56
51
54
53
46
45
60
83
100
104
100
100
99
94
84
78
80
85
86
83
77
75
77
78
75
69
66
69
75
75
72
72
73
70
68
68
76
89
99
99
91
81
73
72
78
77
75
71
77
84
80
79
83
86
87
89
95
99
99
92
86
87
93
94
88
78
71
77
84
84
78
71
72
78
84
84
84
81
78
71
63
59
63
72
82
91
90
91
89
81
72
62
61
68
80
92
94
90
84
81
82
84
88
90
90
87
83
79
80
82
82
83
81
84
86
89
89
88
85
83
81
83
85
84
80
81
84
84
83
83
84
88
91
91
95
98
98
93
85
78
75
74
73
72
71
77
89
95
90
80
81
86
90
89
85
78
82
83
83
84
80
74
72
75
83
86
85
80
81
90
102
100
88
70
64
69
79
84
85
87
92
97
92
84
82
87
96
94
86
78
78
87
90
77
61
57
69
80
78
73
80
88
91
84
75
75
82
93
94
88
79
72
73
82
85
77
60
54
69
91
106
100
81
65
63
69
75
77
78
78
77
76
73
71
73
76
82
87
85
80
80
80
83
79
78
83
88
83
72
66
79
83
79
72
66
64
71
77
87
92
91
82
73
74
77
77
68
63
70
86
92
88
82
78
78
76
73
73
75
74
73
73
76
84
84
79
75
77
84
91
94
90
85
83
86
90
90
85
80
74
87
81
75
72
72
72
72
72
72
80
87
86
74
63
65
79
91
93
87
81
82
86
86
86
85
83
81
82
82
84
84
84
83
87
90
89
84
81
84
91
100
104
102
93
82
68
65
67
71
73
73
67
69
71
73
73
73
72
66
66
75
88
90
82
75
79
92
96
91
83
84
83
85
82
78
73
70
69
73
81
85
83
79
81
87
93
93
87
80
81
88
94
95
88
85
82
78
70
62
59
51
55
70
78
69
60
62
75
85
89
88
86
88
88
84
79
74
76
79
81
81
79
76
71
67
59
56
62
72
81
80
74
76
82
88
87
78
71
67
72
79
80
74
71
78
89
93
88
81
76
59
72
88
95
82
69
64
77
97
105
96
80
67
69
73
76
72
74
76
72
70
71
76
80
78
72
75
87
98
94
80
73
76
83
86
79
68
63
65
74
83
85
74
60
57
66
79
85
87
81
75
80
91
100
99
90
78
73
69
70
72
75
75
70
70
73
81
91
90
76
64
68
78
89
91
92
95
98
99
91
80
76
77
79
78
77
73
70
73
78
85
86
77
70
62
67
72
78
74
70
77
79
80
84
93
93
88
75
63
53
53
65
82
86
80
76
79
89
91
86
78
71
67
66
72
82
88
84
71
70
78
83
83
82
84
83
75
66
63
68
71
69
71
73
80
80
78
78
76
79
85
83
78
76
81
88
91
94
91
84
67
57
63
78
86
81
70
67
78
93
97
83
65
55
63
79
84
73
66
68
78
84
85
91
95
89
77
63
58
59
60
52
48
56
71
77
79
78
82
86
87
87
80
74
79
86
93
97
99
98
86
73
67
73
80
76
65
60
75
89
94
84
74
72
79
82
79
72
68
75
84
86
85
81
79
78
75
68
71
75
77
68
50
42
52
68
83
88
87
84
70
73
77
77
82
83
82
77
75
81
89
91
85
75
68
65
70
80
88
87
77
68
69
77
82
82
76
67
66
71
79
84
75
65
64
74
85
90
88
89
93
89
75
58
53
61
74
83
85
89
60
73
82
88
84
78
73
70
73
75
79
79
78
73
68
71
79
90
93
88
77
73
70
74
78
81
81
76
69
67
67
73
71
66
71
87
103
100
85
71
70
76
87
83
73
61
56
60
71
83
73
75
76
72
69
74
84
89
87
78
72
72
79
84
85
84
79
72
68
73
85
92
92
85
81
81
83
80
74
71
74
78
78
79
82
86
91
81
67
55
61
75
89
89
83
78
79
77
71
64
78
74
67
64
67
77
82
82
74
64
64
72
86
95
93
86
79
70
65
71
79
89
91
87
83
78
76
73
75
81
87
83
74
66
70
77
81
75
72
76
89
96
90
77
71
83
102
108
95
71
88
80
77
84
89
83
70
53
46
49
61
73
83
81
78
77
81
88
84
77
71
73
79
79
80
77
73
69
71
79
87
81
63
53
62
76
87
86
81
86
95
97
83
72
63
73
83
93
95
89
90
90
88
85
86
80
74
65
62
66
70
77
81
79
78
78
82
85
81
79
75
80
88
90
89
87
86
81
74
76
77
79
73
69
68
73
77
79
78
80
82
80
77
73
76
79
78
75
78
85
74
77
74
68
67
76
84
90
87
77
69
68
77
88
91
88
78
74
79
83
84
88
90
92
94
97
102
100
87
75
73
79
87
82
71
62
63
70
77
80
80
80
77
77
83
89
88
83
79
83
64
58
60
65
73
81
83
84
81
74
69
66
69
76
81
79
75
78
86
86
77
70
68
70
75
87
97
101
94
80
74
79
86
84
76
71
74
80
82
82
82
81
80
76
72
73
78
80
82
80
76
67
65
75
85
86
80
72
68
75
85
86
79
73
71
73
77
79
82
72
62
56
62
70
74
78
81
83
83
79
75
81
84
83
76
74
77
81
81
80
79
79
81
79
71
70
72
78
80
80
70
73
77
77
81
80
81
79
78
83
89
92
90
83
80
76
77
76
71
66
62
66
76
85
87
81
74
67
64
66
75
85
86
76
66
65
71
78
79
77
76
79
82
83
84
86
88
86
81
79
63
70
76
75
76
78
82
83
82
82
81
81
78
73
73
74
78
79
79
77
75
75
79
80
80
79
78
73
64
63
72
83
86
75
66
68
80
88
84
77
74
79
83
82
78
82
86
87
82
77
75
71
70
71
74
78
83
78
71
70
75
79
79
72
68
73
80
85
84
79
76
75
74
71
71
77
84
87
80
72
70
74
79
76
69
70
79
87
89
85
82
84
85
81
72
68
69
78
79
75
78
73
72
70
71
73
76
74
69
63
64
74
83
87
82
78
77
78
80
78
76
73
69
70
72
74
75
76
77
71
66
62
70
81
79
70
66
71
87
100
97
89
84
82
83
85
79
76
73
73
74
76
79
77
73
68
68
71
72
67
61
61
74
88
90
81
70
67
74
79
77
72
69
72
75
71
66
65
67
69
63
59
66
76
86
81
71
70
77
86
83
80
74
74
83
91
90
87
82
82
77
83
82
78
72
71
73
79
84
81
75
67
71
79
85
82
76
70
73
78
77
80
85
88
86
77
71
71
74
74
71
68
67
71
75
81
84
82
72
64
61
65
70
72
72
74
82
90
93
84
74
75
71
67
69
73
82
87
87
85
84
82
78
75
74
79
82
84
81
75
73
79
89
96
94
83
76
73
72
71
71
75
77
75
71
70
76
78
75
67
64
68
75
81
78
74
75
78
79
78
63
68
73
81
84
87
83
82
76
72
74
81
80
75
69
69
77
85
82
79
76
79
78
76
75
74
75
74
64
58
57
58
66
77
86
87
80
74
74
77
80
78
77
80
83
81
74
69
66
74
73
74
81
92
99
93
81
69
64
66
69
71
74
73
72
78
87
88
82
77
79
81
78
70
67
70
73
77
74
70
63
57
57
74
92
102
95
81
77
77
78
76
72
75
77
77
74
77
81
87
83
78
76
77
83
86
85
77
74
75
77
76
70
66
73
90
102
99
83
73
70
75
80
81
80
79
81
81
85
88
90
85
78
75
76
81
85
85
78
72
67
68
72
78
79
76
76
82
91
92
79
78
72
70
76
86
93
91
81
76
78
78
74
67
69
77
87
89
82
72
61
60
66
74
80
81
81
82
85
86
89
94
95
85
75
66
67
72
76
73
72
77
83
86
81
77
69
68
75
80
77
79
80
80
80
84
86
81
70
66
69
76
76
76
76
77
77
77
77
75
70
67
66
72
76
77
76
79
81
79
74
75
81
83
78
69
65
68
76
85
88
89
86
82
76
67
62
67
71
78
75
77
74
72
74
79
81
80
76
78
79
78
77
79
86
94
92
82
73
69
70
70
72
74
76
75
72
71
71
73
72
72
72
72
70
66
63
72
84
88
82
75
75
77
74
70
69
77
82
81
74
69
60
62
73
83
84
84
86
88
88
79
72
72
81
90
89
80
70
65
66
67
67
68
74
75
70
63
61
64
70
73
74
73
68
58
56
69
84
86
73
62
66
72
74
72
71
76
78
80
82
72
66
71
81
89
89
85
85
85
78
68
60
62
67
68
67
65
69
72
73
69
66
67
71
72
70
76
77
74
67
61
67
78
81
69
56
61
74
86
89
78
72
72
76
77
74
73
77
82
78
72
71
72
76
79
82
84
86
86
79
67
61
64
68
68
66
64
67
71
75
78
79
77
69
63
67
79
92
87
69
58
62
76
82
81
68
61
68
82
95
95
86
82
84
92
92
84
81
88
68
72
76
76
73
69
68
75
82
85
82
80
77
75
76
77
71
62
49
47
59
74
79
76
67
62
63
68
71
70
69
67
71
75
76
76
76
74
70
71
77
84
84
80
81
82
85
84
79
74
68
73
79
78
75
72
69
73
74
75
78
79
78
77
75
75
70
61
49
48
60
70
71
67
68
70
73
74
74
72
73
75
75
72
70
73
78
82
78
70
64
69
73
74
67
63
66
72
73
71
64
59
57
67
78
82
81
72
70
72
74
76
79
80
81
74
68
64
69
75
77
73
75
79
84
82
76
76
80
81
77
71
67
71
74
76
78
78
79
78
71
70
72
76
77
73
67
66
67
68
59
45
48
67
85
89
76
66
67
72
73
73
79
90
94
83
70
65
74
81
81
78
78
86
92
84
69
59
60
66
72
69
66
70
75
80
78
77
78
82
83
79
74
76
84
88
82
71
63
63
67
65
68
75
82
75
67
63
67
72
72
68
70
77
84
80
69
63
66
78
83
79
72
66
70
71
69
59
54
61
74
82
77
70
73
82
88
81
74
71
75
76
75
73
77
81
84
80
72
64
88
85
79
66
61
60
65
71
76
76
75
73
69
66
66
69
71
70
72
81
82
76
67
56
57
66
69
66
62
66
81
91
88
78
77
83
90
81
70
59
60
70
79
81
77
75
73
74
75
73
83
78
71
64
61
63
70
74
77
78
78
77
69
67
66
71
74
76
73
68
69
70
65
63
63
66
68
67
63
67
75
85
88
82
77
77
79
78
74
70
69
73
81
82
78
71
67
67
68
73
12
23
25
18
12
17
32
51
64
69
69
64
58
56
60
71
81
84
80
78
80
83
86
85
87
92
91
84
75
75
79
83
81
77
85
98
105
93
68
54
66
84
93
86
79
85
92
92
78
64
6
11
16
11
1
11
29
38
42
39
39
43
48
60
73
83
91
93
92
88
83
80
82
84
84
81
79
83
84
75
68
71
84
95
100
99
97
91
80
73
73
79
79
73
71
74
79
78
73
69
26
22
18
8
2
0
12
18
18
16
28
50
73
88
93
89
87
88
88
86
81
77
81
86
84
76
72
83
92
89
83
86
97
102
94
82
79
90
102
100
91
81
78
80
86
83
75
66
69
73
52
43
36
30
23
21
26
37
47
59
73
85
93
93
83
76
79
86
91
87
82
79
87
95
93
84
78
83
90
95
97
100
100
91
79
67
67
83
92
95
90
82
81
88
94
90
78
67
65
72
68
67
71
73
64
61
69
84
100
104
98
89
82
77
70
66
70
84
95
95
85
76
80
87
91
87
82
85
91
91
85
78
74
74
77
80
82
85
87
85
85
79
75
73
73
79
80
77
71
70
82
86
91
89
80
72
75
89
100
98
89
77
79
84
85
77
70
73
82
84
76
65
66
73
79
81
84
88
92
89
76
65
67
73
81
88
94
97
94
84
75
68
62
61
66
77
93
103
97
82
79
79
84
87
79
68
65
73
84
93
92
85
81
84
88
89
86
77
76
78
80
82
82
71
62
62
71
82
89
88
88
89
93
90
83
81
84
89
89
81
71
63
65
69
69
75
93
108
106
86
82
84
91
92
85
76
70
72
79
91
96
86
70
63
69
84
88
83
76
79
93
101
94
77
62
60
67
74
81
84
87
88
88
84
82
83
86
89
87
80
74
76
79
83
76
75
78
85
80
71
94
96
90
82
79
78
76
74
75
78
83
76
62
59
68
79
80
74
71
81
90
88
80
73
71
67
67
71
77
82
82
76
74
81
90
95
96
92
86
82
83
86
87
88
86
88
89
86
77
68
89
78
63
59
66
76
79
76
76
78
76
68
63
70
80
84
76
69
75
84
87
80
72
71
76
77
70
68
75
82
86
89
92
91
93
90
82
77
77
79
84
86
84
79
82
88
92
90
86
83
84
72
67
70
77
82
81
81
82
81
80
74
71
75
81
85
85
83
85
84
85
84
84
82
80
80
83
83
81
83
87
89
90
86
82
78
75
73
74
76
80
77
75
77
78
74
70
66
64
69
69
69
74
81
82
81
78
78
80
82
85
88
87
83
83
93
103
101
88
79
80
85
86
82
76
77
82
85
86
88
86
84
75
70
71
76
80
84
82
81
79
79
79
81
84
85
76
67
62
68
55
63
73
77
69
61
63
76
84
89
89
87
83
78
82
90
97
95
85
74
71
74
77
79
75
69
65
65
69
75
80
78
74
69
68
72
73
74
78
84
92
95
89
83
83
89
91
89
89
92
64
72
81
78
65
57
62
77
88
88
81
77
71
66
63
67
76
89
88
77
67
65
76
90
95
88
74
63
60
63
67
73
76
75
70
66
60
61
65
77
87
89
84
72
71
77
80
85
85
87
75
77
78
77
74
70
73
73
69
67
68
78
83
71
59
55
71
91
99
87
74
69
77
92
101
102
96
88
79
70
69
73
76
78
77
74
69
67
67
68
70
71
71
71
73
77
78
74
69
64
68
66
67
73
78
81
76
70
63
64
69
78
84
80
72
68
71
78
86
88
86
80
74
68
71
80
86
85
80
77
79
77
75
78
81
82
78
71
69
74
76
79
84
89
84
76
71
69
69
75
70
69
71
74
80
84
85
84
82
83
80
74
74
80
87
84
75
71
76
85
84
75
64
61
69
77
73
67
65
77
87
86
81
79
81
85
77
71
69
78
91
98
99
93
80
66
57
57
69
81
84
83
80
79
82
87
89
87
85
83
78
73
72
78
84
82
75
72
76
84
80
72
72
82
93
91
77
66
68
87
106
106
93
79
75
75
71
64
62
66
82
93
94
84
78
67
72
74
80
84
78
80
79
78
79
79
75
69
66
70
74
76
75
75
72
73
77
81
87
87
80
79
80
86
90
89
81
76
83
95
105
105
91
76
71
76
84
77
65
55
58
68
78
83
79
76
80
89
95
95
67
70
71
75
75
69
63
63
68
74
76
76
77
74
72
74
81
88
91
86
78
74
73
74
75
79
84
88
84
80
76
75
73
75
86
104
112
102
78
53
44
57
80
96
91
77
70
73
79
85
77
75
73
78
78
77
78
81
83
82
79
78
84
86
85
77
76
72
70
70
73
75
79
77
76
79
84
84
75
68
67
75
83
91
94
96
98
89
75
64
63
77
92
99
93
80
74
74
72
63
79
75
76
84
90
91
88
83
79
74
76
79
86
87
77
71
70
69
68
70
77
88
96
95
85
78
75
72
71
71
75
82
83
79
70
62
66
77
88
98
103
101
94
81
73
79
87
92
84
69
73
72
76
84
84
78
69
63
63
70
78
88
87
76
62
60
74
91
97
89
82
83
93
93
81
72
64
66
68
71
73
70
62
59
60
59
67
81
95
105
106
98
84
74
69
77
88
94
90
79
77
78
76
70
63
58
57
61
72
84
91
91
86
77
67
64
75
88
95
89
74
72
80
86
83
73
68
65
66
67
70
71
72
73
75
78
81
80
77
78
78
80
81
83
84
87
88
89
82
79
86
84
71
60
57
68
76
85
92
90
80
70
72
76
80
75
67
66
75
81
76
74
79
83
83
80
79
73
67
64
69
86
98
94
85
78
78
79
76
74
75
78
79
79
82
84
83
78
77
82
77
71
61
59
70
82
88
88
85
79
67
58
61
75
89
90
81
79
86
88
82
72
68
70
71
76
79
80
76
66
70
84
102
103
90
79
80
85
85
84
81
79
76
71
69
72
72
72
74
80
67
64
64
72
79
83
81
75
71
71
75
80
81
85
88
88
83
80
84
85
80
73
72
70
70
73
76
78
76
71
71
79
88
86
79
76
79
84
81
75
72
74
78
82
77
73
73
78
78
77
64
73
79
79
77
74
71
72
70
73
81
93
97
93
85
75
67
63
67
73
83
90
88
81
73
73
73
70
66
64
72
81
84
75
66
68
77
81
77
67
65
72
78
84
86
86
86
83
78
79
81
80
78
74
71
69
70
71
69
71
80
85
87
84
77
73
70
70
73
82
92
93
83
69
64
71
78
77
68
62
66
76
82
82
80
80
81
81
77
78
78
76
75
70
74
83
85
81
75
77
95
84
71
63
69
74
79
75
71
73
82
87
85
76
70
72
72
70
74
83
91
92
76
65
62
72
83
89
84
75
69
71
80
90
94
82
71
66
73
83
91
88
80
72
70
72
79
80
76
73
74
76
74
71
70
74
78
78
75
75
80
86
86
84
80
78
70
63
63
75
90
93
85
77
71
71
68
71
75
76
71
67
74
86
94
83
69
64
67
75
80
84
83
80
75
72
74
76
75
69
57
76
90
88
75
67
64
68
70
71
72
77
88
94
97
90
78
69
72
79
88
86
81
77
74
70
64
63
68
74
71
63
59
72
88
95
90
83
74
66
61
66
78
83
85
80
77
75
74
69
70
82
88
81
73
69
67
67
68
70
75
83
91
95
95
89
82
84
90
87
80
69
67
74
80
80
74
70
71
74
71
63
58
66
73
82
85
85
80
73
65
64
70
77
84
85
86
84
76
70
68
68
67
66
69
75
82
85
80
74
74
81
86
86
83
80
84
91
93
84
72
66
72
83
85
80
69
63
62
66
70
76
78
75
68
59
57
63
76
83
82
75
71
73
80
86
85
80
72
68
60
61
69
77
80
80
82
84
83
76
66
62
64
69
76
85
93
96
88
74
70
71
76
77
77
73
68
63
61
65
69
76
81
83
82
73
59
55
65
79
85
80
74
74
79
84
82
74
62
55
73
74
79
90
89
83
73
68
73
78
76
68
60
62
74
91
103
98
82
70
70
75
79
77
75
78
80
76
70
68
69
68
69
79
91
92
82
71
67
73
77
76
75
76
74
72
73
78
77
68
80
73
66
74
80
84
79
72
72
79
88
84
73
63
64
77
92
94
79
68
69
77
83
85
82
81
81
77
72
68
65
65
68
77
82
84
79
73
68
68
69
73
76
76
72
64
63
72
79
79
70
63
62
69
79
85
86
79
73
74
78
82
77
67
58
60
66
76
78
75
71
73
79
82
79
73
70
74
75
70
62
61
68
78
80
80
77
69
65
65
70
77
80
77
74
71
66
65
65
66
71
72
77
80
80
81
75
70
69
71
78
81
81
77
74
64
58
63
73
78
78
74
74
76
76
72
72
80
91
87
73
61
66
75
82
83
76
71
66
69
78
81
80
75
73
72
74
72
69
68
76
71
67
72
78
79
73
69
72
80
84
82
80
78
82
85
79
70
66
69
74
77
76
76
75
72
72
77
85
85
77
69
70
79
84
73
59
58
70
86
92
83
74
72
74
75
78
83
85
84
67
56
54
66
78
85
86
82
78
80
80
78
74
73
81
92
92
79
66
63
71
79
76
71
65
61
58
60
63
70
72
74
80
88
85
72
58
62
81
95
92
78
70
71
75
77
77
74
76
81
64
62
67
74
81
86
85
82
80
80
80
79
74
72
72
73
73
69
69
72
78
79
73
65
60
58
56
62
66
70
66
62
66
77
85
81
75
75
78
82
81
75
72
73
73
68
64
66
73
79
69
67
68
72
74
73
71
72
81
88
88
80
74
68
67
65
64
68
74
79
81
80
75
67
63
59
65
76
82
77
65
54
57
70
76
77
74
69
66
65
67
73
76
78
79
72
67
68
78
88
73
67
66
68
72
69
67
66
71
79
82
77
68
66
71
78
83
81
77
76
77
79
78
73
68
67
70
74
78
74
69
73
77
78
75
72
71
68
65
65
67
73
82
83
86
83
79
72
68
69
75
70
71
75
75
73
68
68
70
74
78
76
74
74
75
81
84
81
76
73
74
75
75
73
72
74
74
71
68
71
78
86
91
85
80
79
77
71
65
65
69
74
78
77
76
77
79
74
67
58
76
73
74
79
80
76
69
68
72
81
83
85
83
79
74
70
69
69
68
70
73
74
75
75
77
72
66
61
61
71
80
84
81
81
84
83
78
70
63
65
70
72
64
56
57
67
77
83
85
84
71
67
68
76
79
77
70
69
74
78
78
75
76
79
77
71
67
66
65
68
72
74
75
77
73
67
57
55
59
72
82
82
80
75
75
79
77
74
77
80
81
71
59
49
55
67
79
82
84
86
67
69
72
74
72
73
72
73
74
73
69
68
74
75
76
71
67
67
74
77
78
72
69
68
68
66
64
63
68
75
87
91
84
73
65
67
76
81
84
82
79
74
64
60
60
67
71
73
71
72
82
86
84
75
68
73
81
82
77
74
77
78
77
70
62
59
66
78
89
93
82
69
63
62
64
66
63
60
60
71
87
94
89
76
68
69
76
76
71
64
61
63
64
64
65
65
66
69
73
76
88
90
85
77
76
80
82
80
74
73
78
80
76
71
68
69
72
79
83
82
77
69
64
63
63
62
56
53
55
66
73
80
75
72
72
77
81
78
74
72
70
67
65
67
71
70
68
67
70
77
27
25
26
21
13
9
17
26
29
28
31
41
52
56
56
55
59
65
68
73
73
76
77
81
89
95
88
76
72
76
88
91
79
68
74
92
105
98
77
64
70
84
82
71
69
76
90
90
84
81
26
34
51
48
30
17
12
16
17
16
19
27
39
52
68
81
88
81
68
61
66
76
80
77
67
67
78
91
96
88
82
80
85
88
87
89
93
92
86
83
85
88
83
74
71
78
88
89
85
84
36
43
57
55
39
23
18
14
14
16
23
32
46
65
79
88
88
81
73
67
68
70
66
57
48
51
72
98
112
100
83
85
92
91
79
64
62
76
91
96
92
85
82
81
87
88
89
86
84
86
54
57
64
65
58
52
47
43
44
45
51
58
66
72
72
71
73
83
90
91
82
72
68
72
74
75
81
93
100
96
85
83
87
89
82
68
58
61
69
78
81
79
79
82
90
94
93
86
83
83
74
81
85
82
76
70
70
72
76
73
74
70
71
74
71
67
71
85
100
103
90
79
80
89
94
88
86
92
96
88
72
65
72
88
98
96
80
70
66
71
82
85
83
77
75
80
81
84
84
81
84
87
85
81
76
74
74
76
80
82
76
68
70
82
87
80
71
72
85
92
85
74
68
72
77
80
85
95
96
84
69
61
69
83
90
91
92
92
88
89
91
93
88
78
64
59
65
84
90
86
81
76
73
76
81
82
80
80
84
88
83
75
79
85
90
85
71
62
66
78
80
76
69
64
66
73
81
85
83
77
73
73
81
83
79
72
75
84
88
84
78
73
77
79
73
70
76
91
95
84
83
78
74
77
82
85
84
81
83
89
98
95
82
70
66
70
74
73
71
70
72
78
82
89
92
88
82
75
74
73
72
71
72
75
78
76
77
77
82
79
72
65
70
79
86
90
94
96
89
75
89
86
75
71
77
86
88
78
71
79
93
96
82
66
62
73
85
91
83
75
69
68
78
90
99
96
84
80
81
86
83
76
71
74
79
83
84
81
78
77
79
78
73
69
68
74
84
88
82
70
82
76
71
73
81
95
94
80
71
68
73
76
79
83
87
87
84
81
83
81
77
69
67
72
78
81
84
83
85
89
96
99
94
86
79
77
77
75
71
73
78
80
70
54
48
60
79
88
80
70
72
77
90
99
102
99
93
88
82
78
70
65
74
88
96
89
75
69
73
79
78
79
76
72
71
76
85
86
83
81
84
90
91
85
75
74
75
77
77
75
75
71
67
68
74
85
92
89
81
74
82
89
98
104
103
93
85
81
82
85
85
78
74
72
78
84
87
82
74
75
78
83
83
79
76
81
90
95
88
80
75
75
75
73
72
73
77
81
82
82
76
73
75
80
86
86
85
83
83
86
80
77
76
81
83
85
82
77
72
75
83
87
80
71
70
80
86
83
73
71
76
83
83
84
90
98
101
91
75
68
75
84
87
81
72
70
72
77
79
83
88
88
85
80
76
72
70
71
82
92
70
68
66
65
69
80
91
90
77
65
66
78
87
88
82
80
79
81
81
77
76
77
76
83
96
102
99
77
51
47
65
89
98
92
81
77
79
80
79
81
87
85
82
75
75
75
74
71
78
87
81
83
76
68
67
75
89
93
85
74
69
75
84
89
86
84
85
90
93
95
89
82
74
68
71
78
80
76
69
65
67
73
76
78
82
88
93
93
88
79
71
70
75
80
82
80
76
75
73
76
82
83
77
72
69
67
68
72
77
81
81
79
79
82
87
86
81
76
78
86
97
96
86
75
66
63
67
77
89
93
82
70
61
67
77
83
88
91
89
86
84
82
88
88
78
70
68
71
75
74
60
61
65
72
74
69
63
56
59
67
75
82
83
86
86
80
71
62
62
66
69
74
81
91
92
81
68
66
79
90
91
80
73
76
81
86
90
92
100
105
112
113
109
94
76
63
57
66
76
78
65
66
74
78
78
73
66
59
55
57
62
71
78
84
85
80
77
73
73
66
61
62
74
87
92
83
71
63
69
79
86
85
86
83
84
85
88
90
91
90
92
99
109
107
97
76
68
71
82
91
89
88
82
77
75
71
68
64
65
62
61
63
70
77
84
85
82
80
82
81
81
80
78
74
71
71
77
82
86
87
85
82
79
78
74
73
70
67
65
61
58
67
85
104
108
92
80
78
86
89
89
78
65
59
61
66
69
70
69
71
72
74
79
85
85
83
79
81
83
84
80
75
69
68
69
80
95
105
103
93
80
77
73
77
79
82
76
74
67
65
62
64
76
90
94
87
81
80
80
76
77
71
67
72
75
77
73
74
77
77
77
77
84
87
81
71
67
72
74
72
69
64
66
70
73
80
92
93
84
74
73
77
83
88
90
93
92
87
77
72
74
82
89
95
94
85
76
75
75
75
69
75
86
94
91
81
77
81
85
87
81
77
74
74
68
63
64
66
68
69
71
75
79
77
73
69
71
71
68
64
69
79
86
87
76
71
77
84
84
77
72
77
89
98
92
81
72
67
74
78
63
73
83
82
75
72
74
80
83
85
82
79
74
67
60
61
72
78
82
77
72
72
80
81
78
68
67
70
74
72
68
72
80
82
77
67
69
79
88
83
73
71
79
85
86
81
75
76
77
74
71
75
73
66
63
68
71
70
72
79
82
79
76
71
64
68
76
87
90
81
66
61
69
80
82
80
79
80
78
73
67
68
73
82
87
85
80
78
79
81
82
78
77
78
80
82
86
86
80
73
88
85
73
67
70
76
72
69
76
86
84
78
71
72
76
76
74
75
79
79
72
67
69
77
81
79
78
73
70
66
67
70
74
79
80
81
80
75
73
76
83
86
78
72
72
79
83
80
78
81
89
86
81
80
84
81
71
65
73
83
83
75
68
73
86
88
81
79
87
93
87
77
71
69
67
63
62
62
62
65
69
77
82
81
78
78
78
76
74
76
80
80
76
71
71
76
81
76
72
73
67
75
84
90
91
83
71
63
65
66
69
72
72
74
81
85
85
86
87
87
83
78
75
70
65
62
65
68
71
68
72
81
84
81
78
81
84
84
78
71
70
72
74
74
74
76
83
84
75
68
60
72
85
90
86
76
74
73
68
64
65
68
72
74
73
76
77
75
71
67
71
78
78
74
69
74
83
87
85
77
75
79
78
77
77
86
93
90
79
74
69
71
73
73
71
71
73
76
72
70
79
83
83
78
72
72
74
77
74
70
66
66
73
76
76
74
73
70
68
70
75
81
78
72
72
78
88
94
89
79
74
73
78
85
91
89
85
78
78
79
79
74
68
65
67
70
68
66
67
73
92
89
82
73
69
72
77
78
76
73
70
73
75
79
80
74
68
63
65
75
85
85
82
81
76
76
71
73
76
77
74
74
79
92
96
84
72
68
76
81
79
74
70
69
72
75
80
84
86
84
79
87
86
80
77
77
81
81
79
76
75
76
77
79
82
82
75
63
54
62
74
86
86
84
77
67
56
54
64
76
78
76
77
85
86
79
74
78
78
71
62
63
71
78
76
75
77
84
85
79
69
84
91
85
76
74
75
79
80
78
80
81
79
79
83
90
90
81
69
67
74
76
73
69
69
69
66
68
73
78
80
76
72
69
72
75
80
85
81
71
61
62
70
76
76
73
72
73
68
64
67
77
83
76
70
69
68
67
66
67
75
83
85
82
81
81
87
91
95
93
85
72
62
62
72
81
81
78
72
75
77
76
71
70
73
74
71
72
75
77
76
71
70
73
77
81
81
78
74
74
65
65
66
65
69
73
77
73
64
56
59
71
81
83
78
77
77
86
94
88
78
68
66
77
85
85
80
73
69
72
76
77
74
76
78
75
65
61
68
78
83
79
72
72
76
82
87
85
80
76
69
70
70
70
68
66
72
76
77
72
65
63
68
76
80
76
78
82
83
75
69
63
67
75
81
83
82
79
81
86
87
82
78
76
78
73
68
65
72
81
81
78
72
72
75
80
85
83
77
62
77
76
75
75
71
64
59
66
78
87
84
75
71
70
71
71
72
77
82
82
75
64
56
59
70
81
86
85
84
88
89
87
84
82
80
75
69
69
75
81
79
73
69
70
72
73
77
79
76
66
71
66
67
74
76
75
69
65
67
73
76
78
74
70
59
52
53
60
72
80
81
75
69
67
70
74
78
74
70
71
74
78
81
86
83
74
66
66
72
77
77
74
72
72
72
71
72
75
76
71
62
61
64
71
76
76
70
67
64
59
60
64
71
71
67
58
52
55
63
69
75
79
84
82
77
70
64
66
71
71
68
65
67
73
74
75
75
75
73
70
71
74
75
74
74
77
76
76
76
73
65
64
64
70
76
74
71
67
69
75
76
72
70
73
75
75
66
62
65
68
71
72
76
79
76
70
68
77
89
89
75
60
59
66
74
83
88
84
73
66
64
67
71
71
72
73
75
77
76
76
76
65
63
71
77
77
73
71
73
81
81
75
69
67
70
73
67
64
65
69
74
76
75
74
72
71
76
87
99
97
81
67
66
78
88
82
69
63
71
79
80
72
69
68
71
72
72
71
71
75
72
65
66
71
73
73
74
77
73
69
68
74
74
71
70
71
72
69
65
67
74
81
82
78
74
73
75
81
89
93
92
88
86
89
89
77
62
58
70
84
87
83
75
75
79
80
80
74
68
64
61
67
74
74
62
56
62
71
70
68
67
76
86
88
81
79
81
83
77
69
67
68
72
73
76
75
73
69
68
74
85
87
80
73
73
78
84
82
74
67
68
73
75
75
74
70
75
75
72
64
67
69
73
74
69
65
62
63
67
71
74
76
78
79
80
79
83
86
87
78
66
57
56
61
69
74
73
68
61
57
60
62
59
56
61
76
94
95
77
60
54
61
68
66
58
49
53
64
75
79
74
63
57
64
76
83
79
71
69
73
73
66
61
65
72
80
84
88
91
88
78
67
61
64
69
74
75
72
66
61
62
66
73
72
66
72
79
86
83
79
75
73
70
71
72
71
69
66
70
78
78
69
62
65
73
79
82
82
80
77
74
70
67
66
69
71
79
85
90
90
80
70
68
72
78
82
78
68
60
60
69
80
85
81
74
71
68
67
71
80
87
85
81
80
85
91
91
81
69
67
88
90
87
80
70
65
67
76
80
80
80
77
72
64
57
60
69
82
86
81
74
68
64
64
68
69
67
58
53
60
70
78
75
73
73
72
67
58
51
59
71
76
73
68
67
74
82
85
85
81
85
90
90
82
70
64
63
71
76
76
75
72
64
55
53
62
77
82
78
69
66
64
62
56
52
54
61
66
71
76
78
75
71
67
67
69
67
64
63
65
68
66
59
52
49
54
65
71
82
85
72
79
81
73
68
68
73
76
73
69
70
70
74
72
72
73
78
80
78
72
66
63
62
63
64
67
74
83
90
87
80
74
70
67
63
58
62
68
79
83
80
73
66
57
58
60
60
59
63
69
77
88
91
87
80
81
85
82
73
68
71
80
88
87
80
70
65
70
81
85
76
64
62
68
74
76
74
78
76
71
66
62
65
65
63
58
59
65
69
73
76
79
77
75
74
71
68
67
68
71
80
89
93
90
86
85
86
84
75
68
68
74
78
83
78
67
63
64
75
83
77
67
63
65
69
70
68
66
66
65
60
54
48
51
63
74
77
73
67
67
71
75
75
75
77
80
80
80
80
81
44
33
35
35
23
10
10
18
19
16
16
21
34
44
47
49
54
62
69
77
81
77
75
80
87
89
80
73
72
83
91
90
84
80
79
83
89
91
94
95
93
88
77
70
73
82
87
86
81
86
54
58
68
67
48
28
22
29
34
31
25
22
28
39
50
59
66
70
68
74
84
92
91
89
83
77
79
85
86
86
85
88
89
88
82
77
69
71
78
88
94
94
85
73
71
77
83
85
84
87
75
76
84
89
83
69
57
50
47
43
43
40
43
51
62
70
73
77
81
85
88
86
78
68
63
66
81
95
101
92
79
75
81
85
79
65
59
60
75
87
93
91
84
77
74
79
85
86
84
81
87
83
82
83
83
85
81
72
60
57
63
71
83
86
83
76
75
81
85
82
76
70
67
69
67
67
75
91
103
99
78
65
70
79
83
78
69
66
73
81
87
88
81
78
79
86
90
89
84
83
81
84
81
73
75
79
80
74
68
69
80
90
100
98
90
81
78
85
88
79
68
67
78
89
88
79
77
88
95
88
72
64
71
88
94
89
78
68
70
79
85
88
90
88
85
80
74
73
82
93
79
77
71
72
82
91
87
76
73
75
79
81
82
86
89
84
80
83
91
91
81
70
69
75
83
85
87
87
81
70
63
69
85
94
92
87
87
87
84
85
88
97
102
96
83
64
49
54
73
88
83
74
66
73
91
104
100
89
80
81
82
79
78
86
89
82
72
69
81
90
87
77
69
71
84
89
89
83
74
66
65
71
83
87
88
86
84
82
81
80
80
83
89
90
84
76
72
73
76
75
83
75
70
73
81
93
100
96
90
88
93
96
94
84
73
66
64
69
75
77
77
76
80
93
103
98
87
77
76
77
74
68
68
75
80
82
78
75
75
76
73
68
70
75
84
92
98
101
92
78
80
84
83
78
80
91
99
96
86
80
87
95
90
76
61
62
72
81
81
75
72
72
79
89
96
95
87
80
76
74
70
68
67
67
71
73
77
79
78
76
79
78
72
64
59
65
78
87
86
75
75
89
95
91
88
91
95
91
79
69
71
76
81
81
81
82
83
83
84
79
79
78
77
71
70
75
83
83
75
65
66
74
81
80
77
78
81
82
78
76
84
92
85
66
56
59
73
82
80
71
71
90
103
100
85
75
73
78
80
79
75
76
80
85
86
81
80
82
86
83
79
79
80
76
70
71
81
85
80
70
68
77
89
89
83
80
81
83
82
81
83
87
85
83
83
89
98
100
94
83
85
89
89
83
76
66
63
67
77
87
94
89
76
62
56
61
74
86
91
86
76
73
78
79
78
76
82
86
83
77
73
78
88
89
81
74
77
83
90
87
79
72
70
75
80
82
84
88
92
92
89
76
67
65
73
81
78
70
68
74
87
89
79
66
60
66
76
78
73
71
74
76
74
72
81
92
104
99
87
75
77
87
97
93
81
72
71
79
88
89
84
71
64
62
64
67
66
65
72
79
76
70
65
68
78
87
92
86
75
73
77
84
89
92
95
94
81
69
67
75
89
91
77
65
69
91
106
100
79
66
74
88
94
90
83
86
91
95
94
91
86
82
77
76
75
75
69
67
68
80
78
83
84
80
76
75
79
85
89
90
88
82
81
88
100
100
92
82
85
95
101
94
77
59
58
65
77
80
75
68
68
71
73
74
79
89
97
98
92
83
78
81
88
90
83
76
71
77
87
93
87
96
94
82
71
66
65
70
78
87
87
79
72
77
89
99
95
87
82
83
82
78
79
78
73
66
63
69
80
84
78
68
66
71
74
72
68
70
72
73
72
74
77
78
72
66
73
87
96
91
72
73
74
74
70
67
64
67
72
73
72
72
73
81
87
88
84
78
72
67
64
72
82
95
92
79
67
70
83
89
81
71
73
81
82
74
68
74
87
91
88
82
75
70
68
68
75
85
94
92
69
70
72
74
72
66
62
64
70
72
68
67
75
83
88
87
82
76
74
73
75
78
83
84
78
70
67
74
79
76
64
58
70
81
87
87
88
96
105
103
88
80
83
92
91
80
69
73
91
100
89
89
86
82
76
68
64
65
68
73
74
73
77
84
87
87
83
78
74
72
74
75
74
70
66
67
71
80
81
73
60
57
67
78
78
74
70
75
84
89
79
71
79
94
102
91
79
79
90
93
89
82
73
67
69
71
73
69
65
65
73
78
82
85
84
84
82
83
81
76
68
64
63
64
70
76
81
83
80
75
73
74
75
76
73
65
55
55
68
89
97
88
74
70
80
88
94
96
92
84
70
69
62
62
59
60
61
62
66
73
76
79
84
86
81
80
81
88
93
87
77
67
64
65
71
77
79
75
71
71
76
81
79
74
73
79
79
76
77
87
96
93
83
70
69
77
85
91
91
91
71
76
76
66
58
50
53
65
80
91
90
80
74
76
78
79
78
79
79
75
70
65
65
69
73
76
76
73
72
71
74
78
81
79
78
83
90
87
78
66
63
70
82
87
84
77
73
75
87
95
79
87
84
69
62
68
78
83
88
89
83
74
63
59
63
69
75
76
71
64
56
54
65
76
79
79
79
81
83
79
72
74
83
90
89
82
75
76
78
70
62
65
73
82
83
75
72
75
81
83
79
82
73
66
74
86
93
84
75
69
67
66
62
61
65
73
86
89
86
76
61
56
65
75
81
82
86
88
89
82
72
65
70
81
86
81
71
70
76
83
84
78
70
67
66
71
72
77
79
77
84
77
67
65
77
81
76
66
65
72
78
78
78
84
90
94
90
87
84
79
70
61
64
72
80
82
87
87
86
81
72
57
50
54
65
70
67
60
61
72
80
80
74
68
68
73
78
79
78
77
84
79
80
82
87
81
67
62
67
83
92
90
87
87
88
85
77
73
81
83
83
77
74
74
75
76
77
77
80
78
75
67
56
52
56
65
67
62
59
64
75
80
76
70
71
79
83
82
78
76
68
73
84
94
96
88
76
66
67
74
81
83
78
72
70
73
76
82
83
81
79
80
79
76
74
72
73
71
71
73
78
81
79
72
70
74
80
81
75
75
80
81
75
70
68
74
85
92
87
76
61
62
76
88
91
88
80
78
71
71
69
70
68
65
66
75
89
93
84
68
59
64
74
78
78
79
80
81
74
74
79
82
83
81
81
82
83
80
77
78
80
80
75
71
67
70
76
85
85
75
68
72
80
81
75
72
75
80
83
76
67
65
67
69
71
71
77
85
80
69
60
64
74
83
83
81
81
83
85
82
81
78
77
79
82
79
74
73
76
80
81
77
76
74
72
71
71
74
75
76
76
85
85
79
70
66
69
78
85
79
67
61
66
72
75
72
70
76
77
73
67
65
77
86
85
75
66
69
81
88
85
79
75
74
72
70
74
83
93
88
79
72
74
78
78
75
76
79
82
79
84
82
76
74
73
76
80
85
87
81
69
63
65
71
79
85
87
82
71
63
61
65
72
77
72
67
63
69
78
87
87
83
77
74
70
69
79
93
101
87
73
70
74
81
82
79
79
80
80
74
84
77
70
67
73
78
85
84
83
82
79
75
71
70
73
84
86
79
68
65
70
73
73
68
67
69
76
78
76
78
85
86
87
79
72
68
71
79
83
82
76
73
74
76
77
78
77
76
73
70
68
67
67
65
68
69
70
70
71
75
79
80
76
72
71
72
73
70
68
76
87
90
85
77
77
82
82
76
71
70
76
82
86
83
82
75
68
67
70
76
81
77
74
73
72
70
73
77
81
82
67
67
67
64
67
69
73
71
66
66
70
73
76
78
81
80
80
74
71
74
81
86
87
87
88
85
82
77
75
77
77
72
72
78
86
91
86
78
74
76
77
77
77
77
74
69
71
80
88
88
89
82
72
64
65
70
75
76
72
66
63
67
78
85
88
83
77
73
73
72
72
72
77
83
88
85
82
80
84
87
84
74
69
70
75
81
86
91
91
85
76
71
75
79
78
73
72
80
85
79
87
83
77
74
71
72
73
76
76
73
70
72
80
88
80
66
56
61
75
84
76
63
58
64
77
83
83
82
82
86
87
85
83
79
72
68
69
77
85
80
68
62
64
76
83
85
84
81
79
76
68
69
79
86
81
72
69
71
76
75
73
74
80
84
72
57
52
63
77
86
80
65
57
59
68
76
80
82
85
88
90
89
86
84
79
72
68
69
74
77
71
67
68
75
80
82
79
76
77
78
66
70
78
81
76
70
64
70
74
74
72
71
73
73
71
71
72
73
73
74
72
69
70
68
68
70
74
83
88
91
89
80
72
72
70
72
74
78
78
79
79
77
77
75
74
68
69
74
80
86
72
70
64
62
68
71
74
75
77
79
76
69
62
63
75
84
85
74
68
62
61
67
71
72
72
71
75
82
85
81
70
63
64
67
65
67
69
76
79
79
77
73
74
74
72
72
71
76
81
84
76
72
67
69
76
80
79
78
78
79
76
71
68
70
74
73
68
65
68
71
73
75
76
80
79
81
85
91
92
81
65
57
62
72
75
70
67
67
74
77
72
70
69
73
76
74
72
72
69
67
77
76
80
79
75
74
75
77
72
63
64
72
83
84
75
66
65
69
74
74
77
79
83
86
87
88
87
89
89
88
84
79
74
73
77
76
74
70
69
69
71
74
75
75
76
76
77
77
70
63
74
77
81
74
64
59
68
73
69
59
58
69
81
82
76
75
79
86
82
70
63
64
69
75
81
86
84
76
66
73
92
97
87
70
64
72
85
82
70
60
67
75
77
74
69
72
87
92
82
66
75
79
80
77
73
71
68
68
69
68
68
68
70
74
76
77
82
85
79
69
57
52
56
63
69
76
79
71
64
68
82
91
82
65
55
66
81
83
72
63
67
72
68
62
58
62
74
85
83
75
78
79
78
75
76
76
74
70
71
76
75
71
71
75
77
74
69
71
76
72
64
55
57
62
67
67
69
70
70
74
79
82
80
71
64
65
69
72
72
78
81
76
67
58
57
61
68
75
81
92
74
76
68
62
63
67
78
82
81
76
71
69
73
78
75
70
66
70
76
76
69
61
59
65
71
69
68
65
67
70
74
77
77
76
68
64
63
60
68
81
93
90
82
72
70
67
66
67
73
86
69
78
76
68
61
64
75
81
76
64
62
66
71
67
67
70
76
84
84
78
71
67
65
67
69
71
71
67
65
66
67
65
65
61
61
62
63
63
64
68
76
81
84
80
74
65
60
61
63
66
68
81
87
81
73
70
72
70
61
60
67
75
73
63
58
70
84
87
82
71
69
70
68
67
66
67
70
71
73
74
68
64
60
60
64
66
67
67
67
63
59
63
67
70
67
59
56
58
62
65
63
70
76
74
72
72
72
68
62
61
70
80
80
72
68
72
76
74
70
68
67
67
66
66
67
68
70
73
74
74
67
64
73
81
84
80
73
70
72
74
74
69
69
71
72
71
67
67
67
69
59
67
75
76
76
78
77
72
67
64
68
73
78
79
77
70
63
63
73
80
74
65
60
64
68
70
69
74
74
70
62
60
71
79
80
76
70
69
71
75
78
85
90
87
81
77
78
77
71
66
57
65
74
81
80
78
76
73
71
67
65
67
75
77
73
64
60
65
76
80
70
57
53
60
68
72
75
75
74
66
57
55
56
62
67
70
67
67
64
64
71
76
80
78
74
72
76
81
81
71
48
48
58
66
49
28
20
28
39
43
39
27
16
14
20
31
44
52
59
68
72
70
68
74
84
86
80
74
76
79
75
67
72
85
98
93
78
72
78
87
89
82
77
75
76
73
65
61
63
72
65
67
70
67
51
34
31
41
49
55
51
42
35
30
32
38
51
67
81
90
93
90
86
89
93
89
80
72
71
74
75
72
74
85
85
78
63
58
63
74
79
77
75
74
76
72
64
63
72
84
91
83
81
82
82
80
75
69
68
67
67
70
72
73
73
70
72
83
94
101
99
91
87
90
93
97
95
88
80
73
68
66
72
82
86
82
72
67
73
82
89
87
81
77
78
80
81
81
81
83
97
87
83
87
95
103
101
91
81
77
83
95
107
107
96
84
76
80
83
81
76
76
84
93
93
87
86
92
99
93
76
65
67
79
88
91
85
81
84
90
91
89
82
78
79
84
88
85
80
79
82
78
75
77
86
98
96
88
79
79
88
98
104
97
81
72
74
81
78
67
60
69
85
98
92
81
76
81
92
94
88
82
81
81
82
81
79
80
82
79
78
76
79
80
82
80
70
62
64
76
84
76
70
73
86
92
87
75
70
76
82
82
79
72
69
70
73
82
87
86
79
78
83
89
91
84
80
78
73
71
80
91
99
95
85
85
87
85
79
74
69
73
79
83
82
72
60
52
61
78
84
77
73
75
81
83
74
67
68
74
84
82
75
72
74
75
77
84
93
95
91
82
80
82
82
81
78
76
73
74
77
86
94
96
100
100
96
83
72
71
76
83
86
85
86
88
83
74
76
84
72
75
79
81
80
76
73
73
73
76
81
84
83
82
78
77
78
81
84
85
82
79
77
80
78
73
69
73
79
84
83
79
76
77
79
80
77
71
68
75
85
94
90
86
83
85
88
84
79
79
66
74
82
87
82
83
87
91
84
75
72
74
79
81
79
79
79
79
78
78
80
76
76
72
72
74
76
78
74
67
63
62
63
63
66
68
73
78
78
78
86
96
99
88
79
70
71
72
72
71
67
78
82
81
79
83
92
91
83
76
73
75
79
80
79
79
79
79
76
76
80
86
84
74
70
75
84
84
70
49
43
52
65
74
77
81
86
86
79
76
80
90
99
97
88
77
70
70
74
83
72
80
82
74
62
61
68
76
79
80
86
90
90
79
69
65
74
85
87
80
76
80
93
92
81
74
78
81
75
65
61
71
84
85
80
77
76
76
78
76
77
78
83
84
85
78
71
71
81
91
78
76
69
56
46
44
52
63
76
82
90
95
89
70
55
54
73
96
104
88
70
63
75
87
85
74
70
73
78
80
82
88
95
90
78
66
65
76
85
86
77
66
62
64
68
71
70
71
75
81
81
71
57
47
47
54
61
68
75
80
87
84
78
72
70
75
82
90
89
80
68
60
61
64
68
70
75
84
87
88
84
84
86
85
78
68
69
78
91
93
80
65
56
62
75
86
85
73
64
62
79
71
63
62
62
63
62
67
74
84
87
82
76
79
85
86
79
68
65
72
79
79
72
59
56
66
78
87
88
80
73
68
66
66
67
70
75
80
86
85
81
77
77
82
87
88
83
72
66
71
76
74
77
80
75
64
51
53
70
88
98
92
81
75
73
72
65
64
69
77
82
80
76
71
69
72
75
73
72
65
60
61
63
66
69
72
74
75
70
66
70
80
91
91
81
65
60
71
87
94
74
79
80
80
74
67
60
55
66
79
86
79
70
66
71
76
82
81
79
71
63
60
69
81
85
81
75
73
74
71
69
70
78
84
83
72
60
54
53
56
63
70
77
78
72
66
70
83
99
97
76
79
74
70
69
68
73
77
82
78
68
55
52
61
75
88
93
87
79
71
66
71
74
77
73
67
68
78
87
87
79
70
76
81
76
62
50
54
68
76
75
70
64
67
72
79
80
84
90
93
80
77
73
70
69
64
62
70
82
85
72
63
61
71
78
85
83
79
79
82
86
86
81
74
67
64
68
78
88
86
77
70
69
69
69
67
68
77
87
88
78
69
68
73
80
75
68
69
79
90
77
76
73
77
76
68
61
59
65
75
79
79
74
72
74
75
76
77
75
72
72
72
74
80
82
79
76
75
76
76
75
73
75
78
83
82
81
78
82
87
79
74
72
74
82
79
74
75
81
84
69
74
72
74
78
80
76
66
61
65
72
76
71
61
61
72
79
79
74
67
63
69
76
80
80
76
68
60
62
67
75
81
78
78
78
79
73
70
75
90
102
95
79
68
69
85
94
96
87
77
67
70
67
64
65
67
64
59
58
66
72
76
71
68
72
81
87
89
87
86
85
81
76
71
69
68
66
62
67
75
86
86
76
64
61
71
76
75
78
92
106
102
84
64
62
75
91
95
92
87
75
73
67
61
62
63
62
61
69
79
83
81
75
72
78
83
85
87
89
86
76
65
66
75
84
87
85
83
85
89
87
85
76
70
72
82
85
83
78
84
90
87
76
64
62
72
83
90
94
92
80
78
71
62
64
73
81
82
82
83
80
72
62
59
62
70
74
79
81
73
62
57
66
79
87
86
85
86
93
91
85
80
80
84
88
84
80
77
79
84
86
81
70
64
63
71
79
86
90
88
74
74
70
62
66
75
81
82
77
75
70
66
61
60
65
74
74
75
79
77
75
72
71
73
71
70
71
77
84
87
85
80
81
86
88
83
77
72
77
80
82
77
73
68
68
71
75
82
84
83
77
67
60
63
70
74
74
71
71
70
68
67
73
82
89
85
76
71
72
75
74
72
71
75
80
82
78
74
77
83
85
84
80
82
85
84
77
68
59
60
61
69
77
84
85
81
77
80
85
84
80
72
70
71
78
85
86
83
76
70
68
69
77
86
87
77
68
62
66
70
72
73
76
79
81
82
81
82
79
79
81
79
76
74
76
80
78
71
62
60
62
69
78
85
86
81
78
81
87
87
72
69
71
78
89
95
95
89
80
74
72
72
78
77
76
73
71
71
73
75
80
83
82
79
74
75
78
78
76
75
79
79
76
69
69
76
81
82
78
74
74
71
70
69
68
71
79
85
92
90
68
56
59
69
82
88
86
81
79
77
78
83
83
80
76
77
83
86
85
82
82
84
83
80
74
70
69
64
63
71
81
83
80
74
73
75
78
75
72
76
76
76
72
70
70
76
85
95
98
92
72
62
62
65
65
66
70
77
83
83
82
86
88
83
72
66
69
85
87
82
76
76
82
82
76
65
55
58
66
75
83
82
81
78
73
69
65
67
73
80
84
82
82
81
83
83
87
91
92
82
71
75
77
73
60
49
56
76
91
92
82
76
76
73
66
64
72
84
88
78
62
63
74
82
78
67
66
74
86
88
84
80
76
73
69
68
73
82
91
90
84
82
81
79
75
72
74
78
79
74
72
67
66
72
72
68
69
79
93
95
82
70
66
66
69
74
86
96
91
79
71
71
76
82
83
83
84
88
89
89
83
80
76
72
72
77
83
88
88
85
83
83
84
79
74
71
75
77
76
76
76
66
62
70
78
82
82
78
82
83
80
74
73
74
72
71
70
72
76
82
84
87
90
88
86
83
80
75
72
72
80
86
88
84
80
77
74
73
72
81
86
91
87
83
80
80
81
79
78
82
75
72
72
70
71
69
68
70
76
81
82
81
78
77
72
63
53
47
53
68
84
94
92
84
74
68
67
68
69
70
76
84
89
86
80
73
67
69
77
83
89
87
85
83
79
75
73
76
83
85
74
72
71
66
64
66
68
71
76
81
82
78
72
70
73
78
75
66
57
66
80
91
89
75
65
61
65
71
78
78
74
72
73
75
76
72
74
80
85
83
78
75
81
85
77
66
60
75
89
90
84
81
74
68
72
79
80
74
63
58
59
64
69
76
82
88
84
74
67
68
78
86
87
80
74
69
67
68
72
75
72
70
70
70
68
66
71
79
82
76
68
70
80
84
79
68
66
79
92
92
81
80
77
79
80
83
83
78
72
61
56
58
69
82
86
79
70
66
66
67
67
71
81
88
89
81
70
65
63
65
68
72
73
73
66
62
62
67
72
70
67
71
78
83
80
73
72
82
86
87
65
69
79
84
78
71
71
80
89
87
79
75
79
80
76
75
75
81
80
73
66
67
76
84
85
81
78
76
75
78
78
75
74
75
78
80
78
76
74
72
72
72
75
77
74
65
62
66
76
83
73
73
79
79
72
64
65
72
78
82
85
85
79
72
68
75
89
98
94
86
81
78
75
71
68
71
77
84
89
89
84
75
71
75
85
91
89
80
77
80
79
77
75
75
70
63
58
64
76
83
82
76
67
64
68
73
76
73
71
70
72
70
65
61
65
74
84
83
79
76
74
74
73
69
68
72
75
82
81
73
66
65
69
78
80
71
65
66
75
79
80
78
77
78
81
81
81
81
82
80
79
79
72
70
74
76
77
76
74
72
73
72
73
74
74
69
65
69
77
77
73
70
71
77
77
72
71
72
73
69
59
58
64
74
75
68
66
69
76
76
73
74
79
84
85
84
82
84
82
77
80
80
83
80
76
76
76
77
73
71
75
84
90
86
74
63
60
69
79
84
83
82
80
79
78
72
69
68
69
67
65
62
61
69
74
82
87
84
77
72
70
76
78
75
65
60
65
75
83
79
80
80
75
70
72
76
83
81
75
71
73
76
77
70
62
63
67
72
74
74
79
82
82
76
69
71
74
73
66
65
73
80
76
71
73
79
83
80
72
67
73
76
74
64
59
60
74
86
86
79
77
82
79
73
71
72
73
71
73
75
77
75
67
61
60
64
75
79
74
70
71
76
80
74
67
68
73
75
74
77
86
93
88
75
68
63
63
61
59
63
67
69
63
63
71
80
88
89
80
74
76
93
94
81
68
59
59
62
69
74
78
78
78
76
72
67
66
71
74
70
68
70
78
81
74
66
64
67
73
79
81
78
76
73
73
72
65
58
56
63
71
71
64
65
67
68
70
71
73
81
66
80
81
70
59
60
66
72
71
66
66
70
76
83
82
77
66
60
60
59
60
65
75
81
75
65
60
63
71
73
64
61
67
76
85
86
78
72
69
78
85
85
78
67
55
44
43
51
67
90
61
67
66
62
62
72
84
82
71
59
60
67
75
77
81
79
75
67
61
57
59
64
71
72
70
65
63
66
74
75
72
71
72
74
71
66
73
80
85
81
77
78
81
76
62
45
40
47
60
72
67
74
74
70
73
82
85
75
59
55
68
82
84
74
68
69
75
73
69
67
67
69
70
71
70
68
67
64
71
77
79
80
79
72
63
60
65
75
76
67
57
59
72
78
75
64
59
59
63
65
60
66
70
72
76
81
82
71
60
59
68
78
75
64
61
65
67
68
68
67
69
68
68
72
78
77
69
61
57
62
70
77
83
85
86
82
78
75
70
65
62
65
71
77
77
73
76
77
77
73
53
59
67
73
78
81
76
68
66
67
66
64
58
56
58
62
66
70
75
76
70
62
62
69
73
71
65
59
59
61
68
74
84
88
88
85
81
80
78
74
73
75
81
80
76
76
77
78
75
68
54
57
65
77
81
79
72
69
68
70
72
71
66
59
56
58
65
78
82
78
64
55
58
65
65
57
56
58
60
60
63
70
84
87
76
66
64
72
78
75
73
75
83
84
75
69
69
76
78
68
69
76
81
86
83
74
61
47
44
52
59
54
35
18
15
27
39
48
55
63
67
65
66
72
83
83
75
67
70
77
74
63
66
88
110
107
84
64
60
68
74
78
76
77
75
63
56
60
73
85
78
82
79
79
77
68
58
50
49
55
63
63
54
48
52
62
73
79
81
78
74
67
66
69
76
75
68
60
66
75
77
73
68
73
83
83
77
73
75
78
69
61
65
77
81
75
61
61
76
91
75
76
72
71
73
75
75
70
68
65
67
72
78
87
91
90
87
84
81
80
77
74
73
78
84
86
84
75
69
71
74
76
75
75
72
69
71
77
84
84
78
71
70
78
82
80
74
74
79
84
74
74
74
77
83
86
89
85
80
79
83
90
100
101
90
78
73
76
81
83
84
84
85
88
87
86
85
78
70
68
71
76
83
86
85
81
77
77
79
80
78
76
74
76
80
85
90
87
79
74
84
78
78
86
93
91
84
76
73
74
78
81
87
84
71
61
62
73
82
85
80
81
84
89
88
85
77
68
63
66
74
79
82
83
81
81
80
78
76
76
74
75
77
77
80
87
93
88
76
67
89
83
81
81
85
84
79
73
70
68
65
63
65
66
65
59
61
70
79
83
80
80
84
89
90
86
81
80
77
76
78
81
79
74
77
82
86
82
74
73
75
81
81
82
84
87
87
78
73
71
79
83
85
80
74
70
68
69
69
72
77
77
72
67
67
70
74
80
83
82
78
77
79
80
79
74
78
85
89
87
81
80
81
81
85
93
95
86
78
78
88
95
94
85
85
89
86
79
75
82
67
80
91
89
79
69
63
61
65
70
75
81
78
81
84
90
93
90
87
81
75
72
70
70
70
70
73
78
84
83
79
78
79
74
72
71
73
77
78
83
92
102
96
84
78
79
79
74
68
70
68
69
76
86
84
78
70
68
68
70
70
70
76
84
94
96
92
86
84
84
83
76
70
68
73
81
86
87
83
74
66
64
63
60
55
51
54
61
66
70
75
83
90
85
80
76
72
68
67
67
67
61
59
70
81
84
82
79
76
76
80
82
83
84
80
77
73
74
78
83
85
81
77
72
71
79
87
89
83
74
65
61
62
62
61
62
64
64
64
59
58
61
69
82
85
80
69
66
72
88
65
63
69
78
85
90
89
84
76
71
76
87
92
86
72
63
62
70
74
74
72
77
78
79
77
75
76
79
78
76
79
82
83
77
72
68
73
76
76
70
64
63
62
66
71
70
64
64
71
90
66
67
71
72
70
73
78
82
76
69
68
79
90
88
79
68
69
78
83
76
68
65
74
84
82
76
73
75
77
82
86
90
92
85
76
72
75
79
82
81
77
72
67
65
69
73
72
66
66
69
70
65
59
51
47
50
62
76
77
72
69
73
79
86
81
73
70
78
86
83
73
67
71
77
79
74
68
73
84
88
83
80
80
82
80
77
75
76
81
80
78
77
77
78
85
90
89
80
67
62
70
63
58
59
58
57
58
61
66
67
68
71
75
79
75
65
62
69
76
75
68
63
67
73
70
64
61
68
76
76
71
66
65
68
69
67
66
71
73
79
76
77
80
86
88
87
81
79
79
76
66
60
69
81
85
75
59
49
52
62
67
72
79
79
73
63
60
67
75
73
65
63
72
82
81
76
71
71
68
62
59
61
65
67
67
66
66
67
67
68
73
78
84
86
78
66
61
69
80
85
62
58
67
82
92
85
71
59
60
65
68
71
74
77
76
71
70
73
77
78
78
83
88
88
85
84
87
87
85
77
70
71
79
85
87
87
82
75
66
67
73
77
81
80
75
71
68
71
77
79
65
67
65
72
78
77
73
69
69
70
67
58
58
68
76
81
80
76
72
75
84
93
89
79
70
68
76
83
89
88
85
81
80
81
83
85
83
80
79
79
77
74
73
75
82
87
83
78
73
72
66
65
61
65
67
65
62
58
64
71
70
67
68
71
76
80
80
79
81
80
80
76
72
71
68
68
67
66
72
81
88
86
74
66
65
69
73
78
77
77
76
73
73
75
79
82
80
76
70
69
64
54
48
52
59
66
64
60
62
74
81
83
80
71
66
69
77
83
87
83
76
70
72
78
84
82
72
62
63
78
91
90
80
73
70
73
74
67
61
65
75
82
82
76
72
71
71
69
67
67
65
57
50
54
65
80
84
81
77
78
80
75
65
55
59
71
76
71
65
66
74
84
88
86
82
77
73
74
81
89
92
92
85
80
79
78
77
70
64
69
86
97
94
78
71
73
76
74
67
65
68
67
67
74
86
91
88
77
68
71
76
72
63
59
69
80
76
68
61
65
75
82
79
72
67
67
71
77
85
88
89
87
79
70
70
75
79
78
76
80
88
96
88
82
82
85
86
79
72
69
73
66
69
81
92
94
83
67
62
69
76
74
72
71
73
76
72
73
79
79
72
64
67
72
77
75
69
70
78
83
81
74
69
66
68
73
75
73
73
78
82
82
72
69
73
82
87
83
78
75
70
66
68
75
79
77
72
72
76
77
73
68
69
75
76
71
68
72
80
82
74
68
72
78
80
73
68
70
78
82
78
71
69
69
71
71
70
69
73
77
78
73
61
54
60
72
83
84
81
78
67
68
72
76
71
62
62
70
79
82
72
64
64
75
81
79
70
65
72
82
90
88
80
76
71
69
69
69
73
78
81
81
80
78
74
76
80
85
78
74
71
75
79
80
75
76
79
83
82
78
75
72
72
73
72
74
75
77
77
72
68
62
61
69
74
74
69
66
72
81
87
84
79
80
83
82
73
64
60
69
82
90
90
86
85
87
92
90
79
67
68
80
99
105
96
80
73
78
84
84
77
75
72
70
70
76
86
88
79
65
53
52
59
67
72
72
71
68
71
73
72
75
79
80
79
78
77
73
70
69
73
80
85
86
86
85
87
88
81
74
70
77
87
96
92
78
67
70
81
88
79
79
75
71
69
72
79
83
80
70
55
51
57
66
73
75
72
68
67
73
80
85
80
70
64
69
79
85
83
77
73
72
72
73
76
81
82
85
83
78
71
68
70
77
80
75
65
66
78
87
84
79
73
70
70
71
73
74
76
71
68
64
69
73
74
69
67
67
75
86
94
92
81
72
67
68
74
75
77
81
82
77
68
65
71
79
85
84
83
78
73
72
72
78
83
83
78
77
82
86
80
68
60
58
62
69
72
74
71
68
71
81
90
84
73
63
65
75
85
88
86
82
80
75
70
64
59
62
70
81
84
81
77
73
72
75
77
80
85
89
88
88
83
81
84
87
89
89
86
83
71
69
72
74
72
68
71
74
74
72
76
81
85
78
69
67
75
85
85
77
72
76
79
76
69
65
69
74
75
75
75
78
78
75
72
71
73
77
85
89
90
90
82
76
72
75
79
82
81
79
69
72
82
91
91
81
71
72
78
82
78
71
66
64
66
71
82
87
83
77
72
76
79
80
84
84
83
76
70
67
67
69
69
71
75
83
82
72
63
63
72
81
81
75
70
70
73
74
77
81
72
72
77
87
90
81
68
67
71
74
70
65
68
74
75
71
69
72
80
80
80
75
78
83
85
82
73
66
63
67
69
70
69
71
81
89
84
70
57
59
70
79
80
77
79
79
78
78
80
85
75
76
75
76
76
69
65
65
70
73
74
73
75
76
72
63
59
59
69
79
82
83
80
72
67
58
58
64
71
73
69
71
72
73
77
73
70
72
78
82
82
79
77
77
78
78
79
80
83
84
76
76
76
75
69
66
64
67
72
77
82
80
71
61
58
61
62
63
70
80
88
92
82
70
58
56
62
73
78
74
68
65
68
68
63
58
61
70
79
80
75
75
75
78
75
69
70
78
88
87
71
78
78
79
75
67
61
55
56
61
71
74
71
70
70
71
71
70
73
82
88
89
80
68
63
65
70
76
76
73
68
68
70
71
69
66
66
65
62
59
63
74
87
88
77
67
67
82
99
98
60
66
76
81
78
67
58
55
56
60
61
63
68
74
79
79
78
75
74
70
69
73
76
76
74
69
68
67
66
66
68
73
81
82
77
73
68
65
63
69
79
89
93
82
68
60
66
83
96
93
60
59
68
75
75
68
66
73
77
76
77
75
74
71
72
78
86
87
77
65
65
74
86
87
80
72
64
60
56
57
65
72
77
80
80
77
74
73
72
76
81
84
79
76
70
64
67
73
75
72
71
69
68
69
72
73
77
74
69
69
75
85
87
83
75
78
87
88
79
74
77
85
89
85
80
74
70
64
63
65
68
70
71
76
83
86
79
70
66
66
67
68
71
75
83
84
78
71
66
65
82
78
71
67
70
74
76
71
61
59
66
74
79
76
74
72
73
74
76
76
74
74
76
79
79
77
72
73
73
74
72
69
71
78
83
81
72
66
65
67
69
71
75
78
83
81
79
77
78
79
79
80
77
73
72
73
74
73
74
74
74
70
64
59
54
53
60
72
84
84
71
58
61
68
72
66
59
60
69
71
70
69
72
78
79
78
74
75
74
71
70
73
79
82
77
71
69
78
83
87
76
81
79
77
75
76
76
80
82
82
81
76
69
59
51
48
54
70
84
88
80
68
65
68
67
59
56
58
64
68
66
61
63
70
77
80
80
76
71
69
72
78
82
81
71
61
60
68
79
80
85
83
72
68
72
78
81
79
76
78
82
80
74
69
64
63
64
67
69
75
82
83
80
70
64
65
69
70
71
68
66
63
62
68
76
79
77
66
62
66
73
76
74
70
67
61
61
67
76
79
84
85
75
67
69
72
70
66
64
72
79
83
78
72
67
68
78
78
75
73
76
80
80
71
64
62
67
68
67
67
67
69
66
71
75
77
75
70
68
65
62
55
56
65
78
80
74
70
72
79
72
83
84
77
69
65
64
62
59
62
68
75
77
73
67
70
77
86
85
75
71
70
77
80
76
72
67
66
65
65
64
60
64
71
77
78
76
74
70
65
59
51
55
66
80
82
74
66
65
68
57
72
82
79
72
74
79
74
69
62
65
69
72
72
74
78
76
70
64
62
62
66
75
84
88
83
76
74
75
72
63
58
63
74
79
79
75
73
72
73
71
67
64
64
58
55
53
55
62
67
68
72
72
68
70
80
86
81
73
70
75
77
73
70
71
77
73
64
60
60
61
64
69
73
74
71
70
74
82
83
78
79
83
83
76
67
71
79
84
78
71
68
72
71
58
50
46
52
62
72
80
79
68
63
67
82
88
80
68
65
72
78
77
71
66
65
68
69
72
72
68
65
64
65
64
60
60
63
73
81
82
85
85
81
70
63
67
78
83
73
63
65
76
83
76
67
60
61
63
66
66
70
68
67
74
85
91
81
70
61
61
65
68
70
69
67
69
71
71
68
62
62
65
72
76
74
69
65
68
69
68
64
62
64
67
66
66
67
67
69
70
73
75
74
72
70
69
67
66
62
61
64
67
71
78
81
77
74
70
71
72
67
64
59
60
66
71
75
74
65
54
52
61
74
79
76
71
66
66
68
66
62
61
63
67
67
67
70
71
71
71
70
72
73
69
66
64
66
68
67
67
65
68
73
77
73
67
63
68
74
79
77
65
54
49
58
70
79
77
66
60
64
75
77
65
49
44
50
61
66
64
66
75
77
68
62
64
74
79
74
68
72
86
97
90
76
68
69
73
74
89
88
78
69
80
94
89
64
40
41
61
79
74
57
49
52
57
61
65
73
82
82
83
87
93
93
81
70
73
80
82
75
75
87
105
104
89
77
76
82
85
80
73
74
78
74
69
71
84
94
91
88
80
80
91
100
94
74
61
62
71
75
71
67
78
91
97
92
82
77
74
70
64
65
73
80
80
71
70
76
83
88
86
87
91
87
88
88
91
88
75
63
61
72
82
79
72
71
80
93
77
79
76
75
78
84
87
83
79
75
69
66
67
75
86
91
88
76
67
69
77
82
77
69
68
70
74
72
69
72
80
88
88
81
68
60
68
79
85
83
71
58
60
71
75
73
67
70
77
81
73
74
73
72
71
69
71
74
79
83
81
80
83
85
80
71
60
57
64
78
88
91
83
73
71
74
76
73
61
59
67
78
86
86
78
70
68
72
76
78
73
70
69
74
77
79
83
82
78
74
84
77
75
81
83
76
69
66
72
75
76
79
88
97
92
73
58
57
67
81
83
77
68
71
80
89
88
75
63
58
63
72
79
86
89
86
76
69
71
78
86
90
87
83
85
94
104
104
91
74
89
82
78
81
85
87
84
79
76
71
68
72
84
96
95
81
68
66
72
79
80
77
81
88
96
97
97
92
86
76
71
69
69
72
75
76
69
63
66
76
91
101
98
90
88
93
99
92
78
69
80
86
82
75
69
74
84
85
80
74
78
87
92
92
87
80
76
79
83
83
79
77
82
88
89
87
88
92
92
83
74
74
73
72
70
68
71
73
74
78
84
91
91
87
85
88
85
75
62
58
78
88
90
82
73
69
71
71
69
69
74
84
89
89
86
84
86
89
95
95
85
74
68
71
77
83
86
88
84
79
76
81
86
82
75
72
77
85
86
82
76
76
73
72
78
86
88
82
74
67
83
84
90
91
85
75
67
62
66
68
68
68
73
81
86
84
80
85
93
98
90
75
64
64
71
80
88
92
92
86
79
79
78
76
70
66
66
73
82
83
77
70
68
69
76
84
91
95
94
88
80
71
74
83
84
80
72
73
76
79
79
80
81
83
77
68
65
74
89
96
89
77
68
64
69
74
79
88
94
95
88
81
76
74
70
66
65
70
79
84
78
68
63
67
74
81
86
89
93
93
67
68
72
84
89
90
88
82
77
75
75
81
91
95
87
74
65
70
79
87
87
80
72
69
69
72
74
75
79
83
88
89
86
77
72
72
81
88
92
88
81
71
65
65
71
79
84
86
86
85
65
67
77
83
85
82
81
81
75
67
63
68
84
96
98
87
72
66
69
79
83
79
74
72
75
78
79
77
74
73
75
78
78
78
77
79
83
85
80
78
83
87
83
78
74
81
87
88
86
81
61
65
71
67
61
56
62
73
74
73
71
77
85
90
81
64
52
58
71
80
80
77
78
79
78
74
73
74
79
79
77
77
77
79
81
81
79
72
67
71
86
101
101
88
75
75
82
87
89
88
56
62
67
62
59
59
64
71
72
68
67
78
91
90
73
52
49
66
82
82
75
75
82
87
81
71
67
70
76
79
81
86
87
84
80
77
74
73
76
81
87
88
86
84
77
73
77
83
89
87
52
57
71
82
86
81
76
71
70
58
53
64
84
94
87
72
69
79
87
82
74
78
87
92
84
77
77
81
81
77
72
75
78
76
70
66
69
75
82
87
86
78
76
80
84
84
82
78
77
75
53
52
65
86
95
85
72
69
71
72
68
68
79
88
86
75
67
70
78
86
91
95
94
84
74
73
80
86
85
76
69
66
67
70
73
77
78
78
79
82
86
86
83
83
86
87
79
70
67
67
57
54
57
68
75
74
67
66
71
72
73
73
76
80
77
70
66
61
62
70
79
86
84
78
71
73
80
79
76
74
73
74
73
76
80
85
86
81
76
75
76
77
78
77
80
84
79
72
68
69
57
59
56
55
60
66
64
62
60
62
68
76
83
84
80
78
77
75
70
66
63
66
70
75
80
83
77
66
60
65
77
81
77
74
75
81
85
80
72
70
73
71
71
76
76
81
81
79
78
71
58
52
47
49
54
64
68
71
77
78
81
85
87
84
81
78
76
80
82
79
76
72
73
77
79
77
70
63
65
79
90
91
80
70
70
74
75
71
67
68
78
86
88
79
71
68
70
76
80
80
59
45
38
44
56
71
85
90
94
94
87
78
68
66
69
75
75
70
67
70
77
83
83
76
72
69
73
80
89
93
93
91
85
82
77
77
78
73
69
69
77
94
97
81
66
60
62
66
70
79
66
58
56
61
73
85
88
83
79
77
75
70
63
65
72
79
79
69
64
62
67
72
75
72
67
69
74
82
82
75
69
73
79
84
87
87
87
82
71
65
68
80
86
83
79
76
69
64
59
64
76
71
73
82
88
84
76
71
67
67
65
68
73
82
82
75
68
65
67
68
66
64
69
73
75
70
65
64
63
61
60
63
71
76
79
78
77
74
67
62
61
64
71
79
85
82
76
69
65
69
71
67
78
90
89
74
69
72
80
80
72
70
86
101
99
80
65
60
67
71
70
68
75
81
81
75
69
68
70
73
73
74
74
74
70
65
63
62
65
66
66
64
67
75
81
80
78
78
76
75
70
72
84
93
88
75
70
78
89
85
74
68
74
91
101
98
85
72
68
72
74
78
78
80
84
84
84
81
77
75
75
74
73
68
62
64
71
81
78
71
71
79
87
86
78
73
73
75
76
75
77
82
86
90
88
88
87
81
77
70
65
60
54
60
73
86
89
83
76
74
76
79
79
82
82
82
75
69
65
69
73
72
62
53
55
69
87
98
89
78
80
92
96
84
62
50
51
63
76
82
73
78
82
78
74
77
80
77
70
64
63
63
61
60
70
83
90
87
81
73
75
76
79
78
78
74
74
73
73
74
74
72
70
68
67
71
78
83
88
88
87
87
81
70
58
52
52
61
74
84
75
81
85
81
72
65
65
72
79
80
72
65
63
67
75
84
89
85
77
76
77
77
74
69
66
72
78
85
85
80
74
72
80
86
85
73
61
64
79
89
87
79
74
74
81
79
69
62
66
75
86
91
88
84
80
73
69
73
79
80
72
61
55
59
66
70
70
70
73
78
79
74
69
68
70
78
79
79
80
80
77
73
70
74
78
76
73
76
82
85
80
78
80
87
93
87
76
63
64
74
82
79
75
76
82
88
85
76
63
58
61
68
70
69
66
67
69
74
75
74
71
70
71
75
79
81
79
76
77
78
79
74
70
66
70
77
86
92
93
91
85
80
78
75
76
78
76
76
79
85
74
75
75
79
87
97
95
81
63
53
64
79
86
81
76
78
82
83
76
71
72
76
75
75
70
73
76
72
65
64
67
74
72
69
72
78
84
87
86
88
86
80
73
70
72
79
84
84
84
84
83
87
88
87
85
83
82
80
74
69
67
73
77
77
79
79
79
74
67
67
70
74
66
60
62
67
71
67
61
58
60
61
62
66
75
82
83
74
64
63
68
67
67
71
77
80
77
74
75
80
81
84
82
81
74
67
65
69
75
75
68
63
67
76
80
80
77
70
70
68
65
61
57
60
65
70
73
75
75
73
65
57
53
64
82
94
88
71
53
49
54
60
64
72
76
75
73
70
73
77
67
68
72
77
78
73
67
68
71
73
72
67
65
71
75
80
80
83
86
83
77
74
74
79
80
80
76
78
80
76
66
59
58
65
78
83
79
71
65
65
69
69
65
62
64
69
77
82
82
78
72
73
76
79
80
80
76
69
70
73
78
77
68
59
58
65
74
82
86
89
85
83
85
87
86
81
78
74
73
70
65
64
64
63
62
64
68
71
67
69
74
78
76
68
64
67
74
81
82
79
74
79
79
79
74
68
65
66
67
72
78
81
78
70
66
63
66
72
82
84
82
72
65
67
71
77
81
84
83
81
79
75
73
70
71
77
81
75
65
59
65
79
92
93
85
72
68
72
80
81
68
70
75
77
71
59
53
57
66
73
75
75
75
78
76
71
69
72
79
81
79
72
65
62
63
75
83
88
85
81
80
82
84
85
87
85
83
78
74
72
79
84
93
93
84
75
70
78
80
81
62
62
69
75
76
72
67
67
69
73
77
80
80
75
72
70
70
72
71
72
77
80
80
77
75
76
79
73
64
60
64
73
82
83
77
71
68
68
73
77
80
81
76
74
80
86
91
87
75
66
68
67
69
70
74
81
80
77
71
71
79
93
96
88
80
73
69
64
61
62
65
74
78
79
81
82
76
69
60
59
63
69
73
73
72
68
64
62
60
65
70
72
73
75
82
89
88
77
65
60
80
80
75
69
69
72
74
74
73
74
77
84
86
87
82
77
69
65
64
65
63
62
65
75
81
80
74
70
71
72
73
73
73
75
72
70
70
70
68
69
71
76
81
78
70
62
58
62
72
82
72
76
77
74
73
72
72
74
78
78
75
71
66
64
65
65
68
74
80
76
63
51
52
64
71
71
71
70
73
73
71
73
77
77
73
70
71
74
74
68
66
68
75
72
66
59
59
67
81
88
58
66
74
76
78
79
83
83
81
78
71
66
62
60
61
61
62
71
79
75
62
45
46
58
65
66
67
68
71
71
68
65
67
72
72
69
63
57
54
55
60
65
70
75
74
74
73
69
74
69
74
77
73
72
74
78
79
77
75
75
70
66
65
70
72
70
67
68
71
72
64
55
57
62
68
70
68
67
69
71
67
58
57
63
67
68
63
56
58
66
74
79
75
74
72
68
63
62
70
74
89
85
73
68
70
72
67
63
61
69
75
76
76
73
71
70
71
74
74
75
73
70
69
70
73
73
69
66
66
69
68
65
60
59
63
66
72
80
86
87
77
69
63
65
70
63
60
61
74
89
78
76
73
70
72
77
76
67
59
56
65
73
76
73
68
65
70
75
77
77
77
73
67
67
73
77
75
69
66
70
78
77
72
68
63
63
70
78
85
79
63
51
49
63
73
80
77
75
72
72
66
72
79
78
82
89
92
86
74
66
65
66
65
63
69
77
80
77
76
76
71
65
59
64
79
90
90
83
81
81
80
78
75
72
67
61
57
60
63
58
52
49
52
65
75
81
80
74
67
53
77
82
83
78
76
81
86
83
79
80
78
73
62
58
68
80
84
80
78
77
71
64
63
71
81
86
85
83
83
79
70
71
75
77
73
65
67
71
67
61
52
53
65
74
76
73
68
66
65
62
78
80
73
67
67
70
74
71
70
71
73
72
71
70
70
71
70
73
78
77
71
67
73
78
78
68
65
67
72
69
59
62
70
80
78
76
79
83
82
74
66
67
73
78
74
68
64
63
63
60
69
67
66
65
71
75
78
75
73
69
63
66
73
82
82
73
68
69
70
65
59
62
70
77
74
64
59
65
72
69
57
50
51
62
69
68
63
60
65
71
73
74
74
72
63
62
63
64
62
57
66
65
65
64
67
72
75
75
74
76
76
75
74
73
73
74
75
77
71
60
50
53
64
73
70
63
64
71
79
77
67
51
46
51
60
59
53
49
52
60
64
66
68
72
69
65
62
66
69
71
63
67
66
63
61
58
62
64
72
76
81
79
72
64
64
74
84
85
77
65
63
66
73
72
65
55
57
66
74
75
66
57
55
59
64
67
69
72
70
64
60
62
70
78
81
74
69
69
73
77
88
85
72
62
65
76
78
65
54
55
69
85
88
83
78
78
73
68
69
76
86
91
88
87
90
94
95
91
83
79
76
77
81
85
83
79
74
74
80
88
90
82
74
74
81
82
74
71
77
86
90
84
77
77
85
92
88
79
72
80
87
85
78
76
82
85
82
80
84
91
93
83
70
68
80
95
101
95
83
72
73
83
91
92
89
85
78
78
82
85
79
67
66
73
79
80
74
73
78
83
91
86
84
85
90
92
89
84
84
88
88
82
75
72
76
79
81
78
79
84
89
87
78
70
68
76
85
89
82
72
71
77
83
82
78
73
77
87
88
82
73
62
65
73
81
81
78
76
79
82
81
82
81
81
77
72
68
68
79
89
90
83
79
80
81
79
73
64
63
72
79
82
78
70
68
73
85
92
91
85
73
71
71
74
77
74
77
85
86
83
78
75
78
83
85
85
80
77
77
77
80
77
75
79
80
75
71
75
86
93
90
82
84
96
99
88
70
57
62
74
77
71
66
69
76
87
97
103
101
93
82
74
75
84
93
91
86
83
82
82
83
80
77
78
83
88
88
82
78
75
81
72
67
77
87
91
88
85
85
86
86
89
95
103
109
99
84
76
78
83
82
83
83
89
93
93
95
94
92
85
79
78
85
91
93
85
75
66
70
76
79
70
67
72
80
90
90
86
79
72
84
76
64
59
67
79
87
82
76
73
80
93
100
101
95
87
84
88
94
96
92
87
91
95
94
90
83
79
75
71
71
76
87
90
79
65
57
61
68
70
69
67
69
78
88
90
87
75
65
60
85
86
80
66
60
65
73
76
72
70
71
82
89
88
80
73
75
84
97
104
96
85
78
80
84
85
80
79
75
71
73
80
89
90
78
69
68
75
83
82
73
69
70
74
79
83
82
78
75
75
80
90
98
93
81
67
67
73
78
76
71
71
73
78
76
70
69
76
88
94
91
82
73
68
71
71
76
80
86
86
84
85
90
91
89
89
93
98
102
101
94
84
73
66
63
71
81
92
97
93
76
87
94
92
81
67
68
76
83
82
76
74
76
78
74
67
65
74
83
89
85
81
77
75
69
68
72
80
87
89
88
86
88
90
90
91
94
99
104
105
102
95
85
74
70
74
83
91
95
87
84
83
77
69
65
64
70
78
80
78
74
75
81
85
83
76
71
75
83
87
91
91
88
88
83
79
78
79
82
81
81
82
86
87
84
79
80
87
91
90
86
85
86
86
87
86
86
89
89
80
79
81
76
69
65
62
65
71
76
78
74
72
75
82
86
87
79
75
76
84
90
91
87
81
80
79
79
78
75
73
72
73
73
76
78
78
74
73
74
74
83
87
92
91
89
88
89
89
87
88
68
81
85
78
68
60
62
69
77
81
84
84
82
81
76
74
74
77
81
82
80
79
76
68
64
64
69
71
69
70
73
76
73
71
74
81
83
74
66
72
86
101
97
85
74
72
74
77
82
86
68
82
87
75
63
63
73
85
88
82
80
84
89
83
75
66
71
81
88
83
77
80
85
80
67
64
69
72
72
71
76
85
86
81
81
85
87
79
74
78
84
85
79
76
73
73
75
70
71
72
65
77
84
81
72
71
75
87
90
81
68
66
74
79
76
69
72
79
81
75
74
85
97
94
79
71
74
83
81
75
72
75
81
82
82
81
81
79
84
85
76
64
61
74
87
96
89
79
72
71
50
53
65
77
76
67
63
72
81
80
72
67
70
73
69
62
61
66
71
73
72
74
80
78
71
66
70
73
76
74
66
62
65
69
70
68
66
71
80
87
85
82
79
83
88
88
81
75
74
77
46
46
49
56
62
66
69
76
80
76
72
71
72
70
65
61
64
71
74
71
66
62
64
70
74
76
76
70
67
65
66
70
76
76
70
64
58
58
66
74
84
86
83
82
75
68
63
65
73
83
59
63
61
57
59
69
82
88
82
73
66
70
77
82
79
77
77
75
72
67
65
69
74
80
85
87
83
76
68
68
72
79
80
80
79
78
74
73
71
72
72
70
72
77
75
69
65
67
76
85
61
66
74
76
72
69
70
78
85
81
75
72
79
86
86
79
73
65
61
63
65
70
77
78
79
79
75
73
75
79
83
80
70
67
72
79
88
90
87
81
75
73
78
81
76
71
68
76
85
89
57
57
61
68
70
68
70
78
86
85
77
68
67
71
75
74
74
71
68
64
63
66
71
74
74
70
69
73
79
82
82
77
72
70
74
78
85
88
85
80
81
87
88
79
64
61
65
73
83
87
75
64
57
55
62
69
76
78
80
69
59
56
61
67
71
76
80
86
85
75
66
68
73
76
74
73
75
78
78
71
65
72
83
89
91
89
90
86
76
69
71
80
82
74
65
64
66
68
68
69
86
77
68
68
69
70
73
76
74
64
55
59
72
83
83
74
68
74
76
74
70
71
69
73
76
76
80
81
76
71
72
84
93
97
96
92
91
87
77
69
68
76
83
81
79
69
69
66
71
72
68
63
69
79
79
73
70
77
85
83
76
79
87
94
90
74
66
65
69
65
62
64
65
72
80
83
84
84
83
82
85
90
95
94
87
77
74
75
78
80
79
80
88
93
88
79
74
74
80
84
61
60
68
74
74
75
79
85
88
86
79
76
76
80
89
92
90
83
72
63
61
66
77
83
83
81
82
84
83
80
77
76
79
79
74
69
67
69
75
78
81
84
88
85
81
78
77
79
79
80
79
80
77
72
74
84
88
81
69
67
68
63
54
56
74
93
100
88
71
63
65
76
82
84
79
72
67
69
74
79
77
73
66
59
62
70
79
78
71
69
75
80
77
61
50
54
64
67
70
76
75
78
79
80
87
94
91
78
67
67
74
78
69
64
74
88
91
85
72
68
69
73
74
76
77
75
72
71
76
82
83
79
70
67
67
67
68
65
70
72
78
77
65
47
44
53
63
65
67
74
64
61
70
81
90
92
87
79
78
82
83
85
81
78
80
86
87
86
81
76
72
67
65
68
75
76
74
73
77
80
80
79
85
90
85
67
46
48
69
86
89
81
67
61
67
77
81
78
74
74
77
71
72
81
87
87
82
78
80
84
80
71
65
64
71
78
81
78
76
72
71
69
68
69
72
71
70
70
69
70
71
74
82
88
82
69
57
64
80
90
86
80
75
73
77
79
79
80
81
81
86
87
84
84
88
89
84
78
75
77
78
74
66
58
64
71
75
71
65
61
65
69
70
74
79
80
79
74
69
66
68
71
72
72
72
73
79
85
86
80
73
69
70
68
66
67
72
78
83
85
86
88
80
76
77
85
85
80
73
71
75
82
82
72
72
78
80
75
69
68
70
71
66
63
71
80
82
78
72
69
73
77
78
74
74
77
78
81
80
78
74
69
64
61
65
72
75
78
80
81
87
87
77
62
53
59
71
79
75
69
71
77
83
83
81
77
72
69
68
74
80
76
64
55
60
71
78
79
77
75
75
75
75
74
78
79
78
73
75
80
77
72
65
69
76
80
80
75
75
75
84
82
76
67
58
58
65
78
83
80
74
74
74
77
78
76
69
64
66
75
80
79
73
70
71
76
80
82
82
80
73
64
61
69
81
90
85
73
67
66
71
73
77
79
77
73
71
71
74
76
71
69
74
84
91
88
80
77
80
84
83
75
67
68
77
86
91
86
82
76
71
70
73
82
89
91
86
81
81
79
75
67
62
67
78
85
83
70
58
58
69
77
79
75
67
67
73
80
81
75
70
71
74
82
91
95
86
76
70
73
75
72
64
61
73
87
95
93
85
74
60
54
61
77
88
88
77
68
69
75
85
85
74
68
65
69
72
69
62
64
70
78
76
71
65
69
75
78
75
71
80
78
73
69
71
80
85
84
78
72
70
70
69
69
70
70
69
72
75
73
64
58
61
70
75
77
73
68
69
76
83
84
79
72
70
73
76
78
74
69
68
68
75
83
83
74
63
57
58
66
82
74
70
67
69
76
82
85
86
82
77
74
78
82
80
71
63
64
72
79
81
78
74
73
74
78
85
85
81
74
70
72
74
75
75
76
80
83
82
76
69
69
76
86
86
77
67
64
62
69
72
67
67
73
79
83
81
78
78
82
83
86
85
86
80
72
66
66
71
76
78
76
74
73
77
86
95
94
84
71
63
66
71
73
73
72
74
76
78
77
75
75
74
69
70
78
87
85
77
73
71
70
70
70
76
83
82
79
78
82
86
87
81
73
68
62
64
65
70
70
65
61
62
64
70
76
82
82
77
70
65
68
71
73
71
69
70
69
66
68
75
78
77
68
66
70
79
85
83
79
75
76
74
68
65
68
72
77
83
87
85
79
71
70
73
74
73
72
71
71
70
69
66
64
63
66
73
77
77
70
67
71
78
76
71
66
68
72
74
77
81
87
88
78
65
58
62
76
86
88
68
67
69
72
73
71
70
71
73
76
76
77
81
88
95
94
85
74
68
69
72
74
75
70
66
66
74
82
79
73
68
70
75
74
69
64
67
73
77
79
80
83
81
72
65
63
69
76
82
82
50
51
65
74
85
88
82
72
67
67
71
76
83
91
93
83
70
64
63
60
56
53
57
66
68
65
66
69
76
73
68
65
66
68
68
66
66
66
64
66
66
68
67
62
63
69
76
75
74
68
59
62
67
72
76
77
74
71
73
77
72
68
67
70
72
68
64
64
67
64
51
44
49
64
75
71
64
65
71
74
71
64
62
64
67
68
67
67
68
71
74
74
69
64
63
67
69
72
71
72
81
76
68
68
69
69
66
66
71
74
73
69
64
66
71
68
67
69
74
78
74
70
71
77
86
87
81
75
73
75
76
72
65
60
57
58
65
76
85
92
92
82
67
56
53
57
64
68
73
76
81
71
64
65
70
74
74
70
65
62
67
71
76
77
74
68
63
57
62
78
90
90
81
77
81
87
80
72
66
71
78
81
75
63
55
55
60
68
74
77
75
68
59
51
53
60
67
73
70
68
84
79
73
69
69
77
85
86
79
71
69
69
71
72
75
76
67
58
59
70
77
76
63
62
69
76
71
63
62
68
72
71
69
63
58
57
57
57
56
52
48
51
59
69
75
76
76
74
71
63
85
93
88
76
68
68
77
84
86
83
76
68
60
62
73
84
84
76
70
69
67
63
62
68
76
77
74
70
70
66
58
57
58
61
61
60
60
60
57
50
46
51
65
81
86
81
74
70
69
65
73
78
80
78
71
67
64
66
72
76
73
69
68
70
73
73
73
73
70
67
63
65
76
85
84
77
72
69
67
60
54
57
65
74
71
65
64
66
65
68
66
65
63
61
61
62
62
65
66
65
67
67
71
78
81
72
63
63
71
77
74
69
69
71
71
69
64
65
67
65
62
64
74
82
78
67
61
61
58
54
55
60
70
78
80
72
66
62
64
71
72
69
61
55
54
57
61
66
71
70
73
70
68
67
70
73
74
74
77
79
78
73
70
69
70
71
75
76
73
67
64
65
70
72
67
62
58
60
63
66
66
63
61
63
70
73
70
64
61
60
60
60
63
73
76
72
67
70
76
78
65
68
66
60
54
58
68
74
77
78
78
77
73
71
69
73
84
87
83
77
67
65
65
65
66
67
71
69
70
70
68
67
63
64
68
74
75
74
70
66
64
61
59
58
67
72
70
71
69
73
74
83
87
81
70
65
62
68
75
83
85
85
81
80
82
82
75
72
74
79
84
83
80
75
76
78
81
83
82
79
82
88
93
87
77
65
61
64
73
79
82
83
78
78
77
73
69
71
77
84
82
79
76
77
74
70
65
65
68
78
83
78
72
73
76
75
66
68
80
93
92
82
73
71
76
79
81
87
88
83
81
78
78
75
74
73
76
80
85
88
85
81
78
79
79
74
71
72
78
84
84
79
80
83
86
81
73
65
68
80
87
87
83
80
80
81
80
81
84
84
76
71
70
72
76
76
82
89
94
91
80
75
74
74
77
84
91
98
98
88
77
68
72
83
90
90
81
79
80
84
77
79
82
83
82
73
67
66
77
89
93
89
83
83
87
89
94
91
86
76
71
70
77
85
86
83
83
90
95
93
82
74
72
76
76
78
85
92
92
86
79
75
82
86
91
90
87
78
78
78
78
83
86
83
80
73
70
75
85
91
88
77
69
70
77
84
86
86
88
92
89
84
83
84
84
83
80
89
95
94
84
74
71
77
84
86
85
87
81
81
77
72
69
73
78
86
86
79
75
74
80
80
78
83
87
90
87
79
75
75
77
70
62
60
72
82
85
83
86
90
89
83
78
69
65
66
76
86
93
89
79
74
78
90
97
97
94
87
81
74
63
51
48
59
74
84
87
84
84
87
72
65
63
70
83
92
90
81
69
63
66
68
67
68
73
81
83
81
76
76
78
79
78
76
72
70
74
78
79
74
69
69
79
88
88
81
73
76
84
83
74
63
65
76
85
85
82
75
80
87
72
65
63
65
70
75
81
81
76
72
73
79
83
83
81
79
80
78
75
76
78
81
84
88
86
81
72
72
71
72
73
78
81
82
73
64
59
64
77
85
85
85
83
81
79
71
61
61
66
76
71
78
84
83
73
64
69
77
81
82
84
86
89
85
81
80
80
77
74
73
75
80
81
79
72
69
70
70
72
73
82
86
83
82
77
76
79
76
76
74
80
85
81
69
58
54
58
65
71
76
70
84
93
88
76
66
67
73
75
72
73
75
79
78
78
82
87
81
71
63
62
69
77
73
68
64
69
76
76
73
70
73
78
82
83
87
89
87
80
76
77
83
84
74
66
64
68
75
82
80
89
87
79
69
67
68
74
76
71
64
63
68
73
74
74
77
78
77
72
65
63
72
81
85
81
72
71
78
81
73
64
61
72
81
83
76
71
73
77
76
75
80
87
92
88
75
69
70
79
81
87
86
75
67
68
71
76
79
79
81
79
76
70
65
63
65
73
75
72
69
71
82
94
94
85
76
73
77
82
81
76
72
73
78
80
77
71
69
70
72
71
72
81
93
95
87
72
64
66
77
74
86
87
80
76
75
74
78
82
86
85
82
76
69
67
77
88
91
85
73
71
79
85
82
75
76
77
74
70
72
81
83
73
67
69
81
86
78
70
73
82
84
80
78
83
86
78
65
59
67
88
93
89
78
69
68
76
82
86
85
80
79
78
80
82
88
97
99
88
76
70
76
81
75
69
74
79
74
60
55
62
72
69
65
69
84
92
83
74
78
86
86
76
71
74
84
80
69
60
67
87
84
75
70
71
73
78
87
90
85
77
69
70
73
74
77
78
77
71
65
67
74
85
80
71
65
69
73
71
63
57
60
68
79
86
91
87
81
78
76
72
65
62
73
83
88
85
81
77
76
66
64
64
66
74
78
78
78
74
74
70
68
69
69
70
65
64
66
69
69
69
72
75
76
73
68
63
71
77
77
69
62
67
78
84
83
78
76
79
79
72
67
72
79
83
83
81
82
86
83
57
59
60
61
67
77
81
80
73
66
67
69
71
71
72
74
79
87
92
88
79
72
72
77
79
77
74
73
77
78
75
77
81
83
83
77
70
74
81
91
94
94
91
85
76
68
63
70
77
85
59
63
68
65
63
72
84
94
90
77
69
65
68
72
75
79
84
89
90
85
78
74
78
80
83
83
82
79
78
77
76
78
80
84
85
79
76
78
87
90
88
85
86
86
84
72
64
62
71
83
61
67
81
85
81
73
74
83
90
84
70
60
63
70
75
75
75
72
69
66
65
70
76
81
85
85
80
78
78
77
74
66
59
64
74
79
83
85
85
79
69
63
69
82
87
78
69
71
77
83
75
78
82
87
84
77
72
77
80
77
67
61
66
74
75
74
76
80
76
67
61
65
76
87
90
84
77
74
75
78
76
67
63
64
69
76
80
80
77
73
72
71
74
79
81
78
73
75
79
80
90
82
71
72
75
79
84
86
83
73
65
63
73
80
77
73
77
81
79
72
69
72
78
81
81
79
79
79
81
82
84
85
87
84
81
85
87
85
78
73
74
81
86
84
86
87
83
76
72
72
81
71
67
70
76
79
83
83
79
70
64
65
72
74
70
64
66
69
74
74
71
72
68
61
65
74
82
86
83
84
90
96
95
90
86
90
93
91
80
70
69
78
89
94
92
87
81
77
75
75
58
55
57
67
74
74
70
68
66
67
67
69
68
63
60
59
67
75
79
74
70
64
60
59
68
74
79
82
81
80
81
86
89
87
84
80
78
77
76
74
76
80
89
90
89
78
78
81
86
83
61
58
55
52
57
63
67
66
62
65
72
73
68
59
61
73
83
88
84
74
68
69
77
83
80
71
68
72
78
80
78
79
84
90
87
77
69
66
70
79
82
80
77
82
88
92
96
92
85
78
79
77
65
54
59
71
74
69
64
72
85
86
72
64
71
81
86
80
74
73
72
79
86
85
77
68
67
70
78
80
81
80
83
84
84
78
73
66
65
66
69
71
72
75
88
101
100
83
69
68
77
75
69
70
80
89
86
75
70
81
91
91
80
73
72
69
62
58
63
73
76
75
70
72
76
77
75
73
75
80
81
77
71
69
71
73
69
64
62
61
66
71
70
69
75
85
81
72
64
68
74
59
57
68
82
91
87
79
74
72
73
74
76
75
76
69
61
59
66
73
75
67
64
68
77
80
77
74
77
81
80
76
75
76
76
69
64
64
75
81
82
77
71
65
60
68
76
78
78
78
80
65
60
63
72
79
83
80
78
73
69
65
65
71
79
83
80
74
68
70
75
78
76
73
70
69
71
75
78
78
75
76
82
86
79
71
68
79
91
92
87
81
75
69
64
69
81
96
96
82
85
85
78
75
73
73
71
76
83
89
89
78
67
67
73
80
82
73
66
67
75
80
77
68
62
67
75
78
73
66
66
73
79
80
74
69
70
78
82
80
78
79
77
72
67
69
75
82
83
76
85
86
79
76
69
64
63
69
77
86
85
77
70
67
71
76
73
68
65
71
77
75
65
57
65
78
85
82
76
73
76
80
85
81
75
67
58
57
60
68
77
78
75
71
69
71
71
68
66
69
75
77
75
67
57
55
60
68
73
70
68
65
68
69
70
66
64
64
65
73
79
77
67
68
79
88
87
81
78
79
84
85
87
84
78
73
63
61
68
83
91
89
78
73
73
80
82
79
74
72
71
70
72
70
67
65
68
73
75
72
72
72
71
69
69
65
63
63
66
72
77
78
76
79
85
87
78
69
68
72
75
76
74
73
76
80
83
85
85
86
89
91
92
85
75
72
76
82
83
77
77
68
71
80
87
85
77
72
72
75
77
79
75
76
78
78
75
73
72
72
66
59
60
65
73
75
69
66
70
78
82
79
71
68
70
80
85
83
75
74
75
84
91
91
80
70
69
73
76
74
78
74
74
75
80
82
76
69
67
71
72
70
69
72
76
80
77
74
75
73
64
54
50
56
63
65
66
66
73
85
95
93
82
72
69
70
72
71
75
76
74
72
71
76
81
82
78
73
71
73
72
77
73
70
72
81
81
77
72
70
68
65
64
64
67
67
65
64
70
74
76
74
71
69
66
64
65
62
60
65
71
78
80
77
74
72
71
74
80
80
74
65
58
61
65
67
66
66
71
74
71
68
65
68
78
86
84
78
72
71
70
70
75
81
81
78
73
70
73
75
76
75
75
71
70
71
69
65
59
51
51
61
72
79
79
77
80
85
87
82
75
69
69
65
59
54
57
66
75
79
76
67
62
68
81
90
87
78
70
68
67
71
79
86
91
90
87
84
80
73
62
57
61
69
73
71
71
76
77
69
63
65
71
74
75
75
78
83
83
79
77
78
75
68
60
58
66
74
78
79
75
73
67
67
75
86
89
81
75
67
64
61
63
67
68
73
76
81
80
74
63
62
66
69
67
64
67
76
81
79
71
69
72
73
74
74
75
74
70
68
70
76
78
73
64
66
74
83
86
82
71
72
69
65
63
67
73
80
80
79
73
63
59
61
68
75
78
79
76
77
82
87
85
71
56
53
64
75
80
73
68
69
74
77
75
76
75
72
65
64
73
79
81
74
64
66
77
92
99
86
70
67
66
68
68
67
65
65
70
76
78
76
73
78
85
90
87
78
69
69
81
95
98
85
65
54
63
76
81
76
67
65
66
69
71
73
75
74
77
82
93
95
85
69
60
62
73
83
83
77
69
63
63
70
77
77
69
62
64
73
82
86
84
83
83
76
73
67
64
64
68
79
93
89
75
60
57
67
79
80
74
67
65
66
68
72
74
77
79
84
88
90
82
71
63
65
70
72
73
75
71
66
64
68
73
73
69
68
73
80
85
84
80
76
73
68
67
64
64
64
58
62
71
77
76
65
60
66
76
80
74
70
72
74
75
74
76
77
73
69
67
68
71
72
73
72
70
72
73
74
79
72
67
68
71
71
70
70
74
77
75
71
72
77
87
87
80
71
63
63
61
64
68
74
80
79
76
73
73
72
67
67
69
70
72
73
75
73
69
69
70
68
59
54
54
61
67
67
62
60
74
65
64
67
72
74
73
70
66
64
67
71
78
86
91
87
77
62
58
63
74
78
80
80
84
86
79
69
60
58
61
62
61
61
61
69
72
71
71
72
73
72
61
50
41
46
56
61
59
60
74
67
66
66
66
68
71
71
73
71
74
79
83
83
79
71
60
49
51
61
75
78
77
75
75
74
67
61
57
59
60
59
57
56
58
62
67
67
69
65
64
67
70
71
68
58
56
61
71
78
77
81
79
69
60
58
66
80
84
83
78
75
72
68
68
67
63
60
56
59
63
67
71
70
67
62
60
64
71
73
67
60
59
60
60
58
53
54
56
59
61
65
73
81
81
70
57
60
70
78
66
74
80
78
73
67
70
78
81
78
73
66
59
57
61
67
71
70
67
62
60
63
67
70
69
68
68
68
68
66
66
71
73
73
67
58
50
47
52
63
71
69
64
60
59
58
58
62
66
69
64
65
71
82
85
81
74
70
76
80
76
67
55
54
61
67
69
68
65
64
64
62
61
65
68
75
75
64
51
49
63
77
82
76
70
70
70
71
69
70
72
65
58
53
53
57
63
67
73
74
78
73
71
72
79
81
75
68
70
76
77
70
60
58
60
67
68
65
61
62
65
67
66
65
67
72
72
61
50
50
62
72
68
61
65
75
88
89
80
69
61
58
60
70
74
72
66
66
70
74
68
69
65
59
61
70
74
72
68
65
67
72
69
62
58
58
62
64
66
67
65
63
64
66
67
72
71
64
55
55
62
71
69
66
68
74
76
74
71
73
75
73
72
73
76
74
69
65
67
71
72
77
84
83
78
71
69
77
87
97
93
82
72
70
74
74
77
81
83
87
81
79
81
86
85
74
58
55
68
86
104
107
100
85
74
74
77
78
75
77
81
82
80
76
73
74
80
87
91
85
72
71
72
73
73
73
74
80
78
73
67
61
59
66
76
78
74
77
84
84
80
75
77
85
81
69
56
61
83
100
103
94
79
67
64
72
77
83
87
91
92
88
84
80
77
74
69
74
82
85
76
70
66
66
71
73
76
82
82
74
67
65
73
84
88
85
77
77
77
76
72
69
71
79
76
71
68
79
96
102
100
92
82
77
74
80
89
95
92
85
74
70
74
80
78
73
66
66
73
83
74
75
81
80
75
69
70
78
85
89
88
87
87
87
84
85
87
94
94
88
77
78
86
100
101
85
70
68
72
79
87
93
91
82
73
74
82
90
89
81
75
78
79
77
73
71
68
74
76
78
79
90
93
86
75
68
67
67
67
72
78
77
73
67
65
71
86
100
105
100
88
83
87
94
94
83
69
56
53
59
67
76
77
72
65
65
69
73
75
79
90
97
91
76
70
73
83
87
81
75
91
98
93
81
72
73
76
70
60
53
54
55
52
47
53
66
75
78
79
77
77
71
61
51
50
57
67
75
75
70
63
61
69
78
85
85
81
73
70
73
80
85
86
78
71
75
82
85
87
86
70
71
75
78
82
85
89
85
72
60
53
53
54
57
67
76
76
65
55
57
65
70
66
59
58
63
74
85
90
82
69
61
67
78
87
86
85
85
85
83
79
80
84
84
83
76
68
68
77
86
62
58
66
79
86
89
91
89
83
77
77
83
84
80
78
79
81
74
62
60
65
77
83
85
84
80
73
69
75
80
83
77
74
68
69
68
69
74
73
72
76
81
86
89
83
75
67
64
64
72
80
76
76
80
78
79
84
83
82
84
93
100
92
80
76
84
93
87
74
63
64
67
69
68
71
71
71
65
65
74
87
88
81
68
65
66
64
55
45
44
57
71
77
76
73
74
78
77
69
67
82
80
80
78
78
76
75
71
66
69
77
81
80
80
84
99
103
92
74
62
61
61
57
53
57
68
73
76
71
68
69
71
71
69
70
71
69
64
58
57
62
70
72
69
67
71
80
83
80
74
81
80
78
81
82
80
73
64
59
62
68
75
79
82
86
91
91
84
72
60
57
60
62
66
66
66
70
76
73
64
53
52
62
71
76
73
70
74
80
82
78
74
71
71
69
66
67
71
76
76
77
77
74
80
84
89
86
79
78
82
83
80
75
69
61
63
70
74
67
55
51
60
75
83
77
68
64
69
73
73
71
69
72
76
78
76
73
72
74
73
69
64
69
71
73
69
63
59
62
67
75
75
72
74
79
82
82
77
78
79
80
79
75
68
63
63
70
72
65
54
55
72
85
87
83
79
78
75
71
77
85
85
73
63
67
79
85
79
73
75
79
78
71
72
75
81
80
74
69
75
76
73
68
68
69
67
64
63
65
71
75
78
84
86
85
82
78
74
68
66
73
81
87
87
85
91
91
82
71
67
75
75
65
58
64
79
92
87
83
92
103
102
89
74
74
82
89
84
82
84
80
72
63
66
73
77
75
74
79
88
89
85
82
83
84
82
78
75
73
77
76
74
76
76
74
77
80
80
76
69
64
63
68
74
79
82
85
83
80
81
83
82
77
72
74
78
83
87
87
82
86
76
66
70
86
97
93
79
76
78
84
81
79
78
81
83
80
78
78
80
78
72
67
66
66
66
71
78
81
80
72
66
70
78
82
80
79
76
76
71
67
65
68
73
74
76
81
91
95
85
89
81
73
71
73
79
78
70
61
62
69
76
81
87
91
91
88
81
80
83
85
84
80
74
71
72
75
80
83
82
74
69
72
80
87
88
81
78
82
84
89
89
86
80
75
73
75
81
82
81
71
71
71
67
61
58
63
73
77
77
72
71
73
77
77
78
79
80
80
80
81
81
79
77
76
77
79
83
83
80
73
68
71
82
91
90
84
82
88
95
97
95
92
88
84
76
72
73
73
75
68
68
70
70
69
70
76
87
92
84
72
62
57
58
59
63
75
82
84
80
78
76
77
79
82
83
81
80
79
73
65
61
65
78
84
80
73
72
77
80
75
67
71
80
88
83
76
73
75
79
87
81
78
77
82
84
84
85
84
80
71
65
68
73
73
74
77
83
85
83
81
82
86
89
91
86
80
75
70
68
66
65
67
74
80
78
73
69
70
71
69
63
66
78
88
87
77
71
74
79
80
79
77
81
82
80
79
81
85
90
87
86
90
94
91
82
74
67
64
67
72
79
81
79
78
77
75
71
70
76
81
80
73
71
76
82
84
84
81
77
75
75
82
94
103
102
86
74
70
76
66
70
77
82
83
78
71
71
79
88
89
86
80
76
74
70
67
65
61
63
69
71
68
61
62
67
69
67
67
74
81
80
70
66
71
81
87
85
76
64
64
71
86
99
107
103
90
79
77
79
77
81
81
81
82
78
68
57
53
59
66
67
59
53
54
62
68
76
81
78
78
74
71
69
68
70
66
64
63
69
75
78
74
71
73
79
81
72
59
52
56
68
78
87
89
87
81
80
81
79
86
87
82
78
78
75
66
56
51
58
67
69
69
64
65
66
70
79
84
83
77
74
76
82
81
74
66
67
72
77
81
81
83
81
79
76
75
70
67
70
73
74
77
82
88
90
85
79
72
70
78
80
80
76
76
72
64
58
67
81
93
95
90
84
77
70
65
67
77
82
75
70
71
75
75
71
72
76
80
78
76
75
76
77
74
73
73
73
80
85
83
79
80
89
101
108
99
82
70
69
74
76
77
75
74
68
61
60
70
86
94
93
87
84
79
64
48
49
66
80
83
78
70
70
72
75
77
78
78
74
71
68
69
71
73
74
74
76
78
80
80
80
83
87
94
95
88
78
74
75
83
78
75
72
71
70
67
70
72
74
71
66
73
83
83
72
57
52
64
79
86
82
76
74
79
83
81
80
81
81
78
75
73
75
76
78
78
80
80
76
79
83
87
86
78
74
72
74
76
78
81
77
70
67
70
74
83
86
83
77
70
68
75
84
90
89
81
72
68
71
77
78
74
71
70
76
81
82
80
79
77
76
77
76
75
76
80
85
86
83
83
86
90
86
76
71
77
80
80
74
73
67
63
65
67
71
73
76
81
80
82
76
77
82
85
87
81
71
64
67
75
78
71
61
55
67
79
81
76
66
68
73
75
74
69
68
69
74
77
80
82
86
89
84
77
73
76
80
77
68
72
65
65
74
75
69
61
64
71
78
73
66
65
71
78
77
70
60
60
69
80
83
77
67
65
73
79
80
76
73
75
77
76
74
74
72
68
62
64
71
79
84
85
83
80
75
72
69
66
68
69
65
69
78
81
76
71
73
79
80
74
65
60
64
72
75
73
70
64
66
68
67
67
73
80
85
77
71
68
72
81
79
78
76
76
76
72
71
70
74
81
82
79
77
80
84
84
78
69
68
64
62
65
71
76
76
75
76
78
76
73
67
68
72
72
74
76
73
66
60
54
51
54
64
75
76
68
62
57
63
70
75
78
73
71
74
82
88
90
86
81
80
78
74
71
74
80
83
78
69
76
65
62
66
67
67
66
67
64
60
59
65
76
86
82
71
60
62
69
74
71
64
61
63
62
63
64
66
70
73
70
72
73
74
70
73
82
92
94
89
79
73
75
79
79
72
65
67
73
72
80
76
74
70
68
65
69
72
77
73
66
65
72
76
76
63
54
58
74
90
92
85
76
67
64
61
66
77
84
84
79
71
70
72
72
72
74
82
91
91
81
68
68
76
86
84
73
64
67
73
71
79
81
79
75
75
73
76
78
77
74
66
63
61
64
66
68
68
76
84
86
83
75
69
66
69
72
74
74
71
70
71
71
75
76
76
75
78
85
89
86
79
68
64
62
68
71
78
81
79
69
72
75
77
82
80
72
60
58
63
67
68
67
68
76
83
86
83
76
71
66
65
66
67
68
68
68
62
60
58
66
77
85
89
85
79
77
78
82
82
83
82
78
67
58
56
68
82
88
86
81
75
69
72
80
80
72
62
56
59
64
68
75
82
85
87
89
89
84
74
64
62
69
76
73
65
56
58
63
68
72
79
88
89
82
76
74
79
80
78
73
74
77
78
76
71
67
66
70
74
85
79
70
64
66
75
80
78
69
64
63
67
73
77
74
72
77
85
87
78
72
73
80
85
77
63
56
65
76
77
74
71
70
71
71
74
77
79
76
71
68
71
75
79
80
74
67
63
62
64
73
77
71
65
61
67
74
76
72
68
65
67
68
67
68
73
78
81
77
70
71
75
81
77
68
63
65
72
76
76
74
69
66
66
74
85
87
76
65
60
67
74
76
71
64
64
70
76
77
73
74
77
75
69
66
64
67
71
76
78
76
69
60
58
65
76
84
83
72
62
61
73
84
81
71
62
63
67
71
72
71
68
67
70
76
85
82
73
65
69
78
80
71
57
53
62
74
77
75
74
85
79
74
70
68
68
70
73
80
85
80
72
61
58
62
74
84
89
82
73
69
80
95
100
88
72
65
66
71
72
71
69
70
70
72
73
72
72
76
81
86
82
78
74
75
78
75
71
69
72
86
79
69
67
70
72
72
73
77
79
79
75
73
74
76
77
77
73
72
73
75
81
89
91
84
74
68
70
74
74
72
71
73
72
68
68
72
73
73
68
64
67
76
84
86
78
68
65
65
72
82
77
71
71
73
73
72
71
72
74
74
73
75
78
85
85
77
62
53
53
58
63
67
68
66
62
60
63
66
69
70
69
72
72
73
75
76
72
65
57
53
54
58
60
61
61
60
61
62
67
65
66
71
77
80
75
72
69
66
66
69
72
74
78
82
84
80
72
64
59
57
58
60
64
67
68
67
66
68
69
69
69
67
68
73
81
81
79
72
69
68
65
62
55
54
57
59
59
60
62
53
54
65
75
77
70
67
64
66
67
72
76
80
79
72
68
70
72
74
73
73
72
71
72
74
80
82
83
83
80
77
73
70
69
72
76
76
78
80
78
75
70
67
66
65
61
56
55
62
73
63
64
71
75
72
62
61
65
69
72
76
80
79
70
61
58
62
71
71
68
70
75
79
78
74
70
72
80
86
84
77
70
71
76
82
79
70
64
66
72
75
72
68
64
61
56
50
51
62
73
69
73
79
78
72
67
70
76
78
77
75
72
63
56
57
65
73
76
70
64
61
64
68
68
64
63
60
65
68
68
69
69
73
80
87
83
71
58
55
64
77
80
72
67
60
57
56
59
65
69
74
72
71
66
71
77
80
78
76
74
74
69
64
64
71
80
81
73
63
61
64
62
55
49
55
66
74
68
58
59
68
75
75
70
68
70
73
70
63
66
70
70
67
67
68
71
69
67
67
69
81
72
61
60
72
78
73
63
57
62
70
70
65
64
71
76
67
56
50
58
68
71
64
54
54
67
76
74
62
59
66
69
63
55
51
64
74
76
69
67
63
61
59
61
69
73
67
66
66
72
69
66
62
63
72
75
70
60
53
55
61
67
66
64
61
62
65
59
55
56
60
65
65
63
62
65
68
65
60
53
52
55
60
62
63
67
71
69
67
67
70
71
73
74
72
69
64
64
69
78
84
80
80
82
81
79
80
86
91
91
83
72
67
69
76
77
82
85
87
84
77
72
82
98
100
84
58
51
68
92
99
89
75
69
75
87
85
78
70
76
83
83
76
71
70
77
87
86
80
72
68
72
75
79
81
87
93
95
87
75
69
70
72
74
77
79
82
88
91
87
81
73
76
84
85
79
68
68
80
92
93
85
74
70
73
77
74
67
67
73
83
84
77
73
73
79
83
87
85
82
72
71
71
67
68
74
93
106
99
78
65
61
72
83
86
80
74
78
89
92
91
79
69
64
66
75
85
91
91
85
86
84
80
74
72
74
75
76
70
70
72
73
78
78
73
67
64
68
78
83
77
84
89
82
74
70
74
88
90
83
74
71
75
81
80
79
80
86
91
91
86
82
81
80
81
83
84
87
81
77
79
86
81
72
62
70
81
88
81
72
73
80
82
75
58
49
47
59
72
79
78
90
95
88
79
74
73
69
62
65
77
89
91
82
74
76
86
95
92
82
67
67
76
84
87
83
75
69
63
66
75
84
80
71
62
65
71
73
71
74
92
104
99
73
54
51
64
74
74
73
89
88
79
61
55
65
78
80
70
65
75
89
92
82
75
74
74
76
73
70
68
66
63
65
74
80
76
69
63
63
68
78
87
88
84
78
67
55
54
69
89
106
101
80
67
64
69
76
74
70
80
80
76
65
55
61
78
89
84
72
71
78
81
81
79
77
75
69
67
70
80
82
79
77
81
82
83
78
74
71
70
71
76
81
86
85
78
71
66
67
72
83
88
86
79
68
63
63
69
73
74
81
87
87
80
80
86
89
86
80
81
85
82
73
69
73
80
82
78
78
80
81
80
81
81
80
72
68
70
77
83
75
67
63
71
83
86
83
71
66
68
75
84
87
83
79
77
78
78
75
82
85
84
80
81
89
98
95
87
86
93
92
78
61
59
73
84
86
80
79
80
75
67
64
71
77
71
62
64
75
91
89
76
67
72
82
83
77
69
67
71
80
81
81
82
84
93
93
83
69
77
73
76
74
78
81
81
78
76
80
84
79
68
64
74
87
86
76
74
81
90
84
72
67
79
91
92
81
73
75
85
87
84
81
82
81
77
73
73
80
84
80
75
73
77
85
89
84
74
61
67
68
74
83
86
77
59
53
65
79
83
79
78
80
87
88
83
75
76
81
85
82
76
76
82
89
92
87
77
72
71
75
81
84
84
77
72
72
76
82
83
75
69
66
71
79
83
81
71
58
68
65
70
83
88
80
64
62
74
86
86
80
77
78
80
84
87
87
79
67
56
57
62
66
65
67
68
67
63
61
62
66
72
77
78
75
73
72
74
74
73
71
66
60
56
60
68
78
79
70
69
63
61
69
79
83
78
70
69
69
69
68
71
72
74
74
76
74
66
57
55
61
65
68
65
62
61
59
61
68
75
74
68
64
70
78
82
78
74
75
75
73
69
61
57
60
67
77
82
82
66
62
59
66
73
69
62
53
52
57
60
66
74
80
76
68
59
58
65
76
81
81
76
79
81
82
81
78
78
85
89
84
72
69
73
81
89
86
80
76
77
79
76
71
67
73
79
82
81
79
69
67
68
75
77
68
57
53
66
81
85
78
72
72
75
74
72
76
86
91
84
68
62
66
76
87
91
91
88
84
83
86
86
82
78
77
82
82
79
74
74
76
73
70
66
72
79
85
85
80
75
73
75
80
87
83
74
69
74
87
88
79
68
66
77
88
90
87
85
83
74
59
50
49
60
75
84
86
80
75
76
82
85
81
75
67
65
69
73
70
70
68
68
69
68
71
77
84
93
98
77
73
71
71
74
78
76
72
72
73
71
69
70
75
80
84
79
68
64
70
79
82
72
57
53
64
75
81
79
75
73
71
71
72
72
68
64
60
63
69
74
73
71
73
72
75
76
80
80
80
77
72
69
66
61
61
65
72
75
76
72
72
77
79
75
67
63
59
59
66
78
86
82
72
63
64
72
80
82
81
73
68
68
72
72
69
68
73
79
84
85
83
78
75
75
75
77
78
72
66
85
82
73
67
65
67
70
76
81
80
79
79
78
73
64
61
65
72
73
72
74
77
78
75
75
73
74
80
81
78
72
69
73
76
75
71
71
81
90
92
85
80
75
75
77
77
77
79
76
76
81
80
73
70
71
69
68
68
73
77
77
75
73
72
69
65
69
73
82
83
85
80
77
73
76
80
80
77
75
73
70
70
71
77
82
81
78
77
80
83
81
77
72
75
79
80
76
71
72
76
52
64
74
79
76
64
56
60
72
81
78
71
70
77
81
77
71
68
72
80
84
79
73
67
71
75
74
73
72
76
79
72
66
70
79
84
82
78
79
82
82
76
72
75
80
81
74
71
74
79
59
67
79
82
80
73
65
66
76
83
83
79
77
79
84
84
83
79
76
76
76
77
72
67
65
63
57
57
66
77
85
80
70
67
72
79
81
78
79
81
83
76
72
76
82
83
78
75
79
83
91
91
85
82
82
82
82
78
76
80
79
78
76
78
80
80
80
82
86
88
83
76
75
74
70
63
55
53
62
74
85
87
81
74
74
81
85
77
71
67
69
71
74
78
82
82
76
68
69
78
83
89
87
84
82
82
80
79
81
80
75
69
71
77
78
67
59
67
84
91
82
72
72
78
81
76
68
66
67
72
78
81
81
79
77
81
83
79
73
68
70
72
75
78
81
80
68
60
62
74
62
72
85
86
83
77
72
76
84
85
73
66
70
78
79
65
55
63
79
80
68
60
68
76
78
75
74
75
72
70
67
70
74
76
76
77
78
79
82
85
84
80
77
77
79
80
81
79
79
79
64
74
84
84
79
67
61
64
73
77
68
63
67
80
84
78
72
74
78
74
66
64
69
71
70
69
73
76
76
71
69
73
83
89
86
80
77
77
80
84
81
79
80
79
80
86
86
87
86
80
75
81
85
84
78
68
61
63
70
73
68
67
71
83
88
86
81
80
79
81
82
80
76
74
71
70
71
74
74
72
73
76
84
88
88
83
79
76
72
70
72
80
85
92
93
88
82
75
75
78
69
75
77
82
81
79
76
74
73
73
75
80
87
91
87
81
73
70
75
80
83
80
72
67
66
71
72
67
62
63
67
74
76
78
79
81
79
73
68
68
73
82
88
90
86
81
76
71
70
76
63
57
59
69
78
77
73
70
66
63
64
71
78
86
83
76
64
58
62
68
74
75
67
64
63
70
73
70
64
64
68
73
74
75
79
82
77
72
68
70
76
80
79
76
72
72
74
77
77
77
69
54
52
67
76
74
62
57
58
59
58
56
62
72
79
76
71
64
62
67
73
81
83
81
76
72
74
76
79
83
84
77
71
71
79
87
88
84
79
75
75
73
73
75
76
74
72
71
74
78
74
59
61
73
82
80
74
73
78
79
75
66
63
68
77
84
88
86
81
76
74
77
80
82
78
70
66
66
75
83
84
75
67
65
72
81
85
81
77
75
72
67
68
75
83
87
81
70
65
68
75
75
73
76
77
78
84
88
89
84
75
66
64
71
79
82
83
83
81
77
72
65
63
64
65
66
64
66
67
67
68
70
74
75
72
67
64
68
74
73
70
65
67
74
81
86
85
79
71
68
78
78
78
75
68
65
73
84
86
72
55
49
62
74
79
72
63
62
69
77
80
78
74
71
69
69
76
80
80
67
57
65
82
92
86
70
65
72
79
76
69
66
68
75
79
80
77
76
75
76
72
74
77
74
67
63
72
86
91
81
68
60
66
76
79
73
66
65
72
78
81
83
83
81
77
78
82
91
90
78
66
64
72
81
82
74
73
75
81
79
75
70
71
75
77
77
73
66
68
73
70
75
77
74
69
66
72
81
88
86
83
75
70
71
74
81
81
78
71
68
67
68
68
71
76
79
84
87
86
88
87
75
63
55
59
65
70
72
73
77
81
82
79
76
73
74
76
73
68
70
80
83
79
74
72
70
69
68
71
76
80
73
68
67
72
80
80
74
68
68
69
72
72
73
75
76
73
72
77
89
96
93
81
70
63
62
61
61
61
66
71
78
78
78
78
81
79
79
75
74
87
83
77
73
72
71
67
67
69
77
82
81
76
72
69
70
73
78
81
83
83
86
88
85
76
68
62
64
70
75
79
84
90
91
86
77
69
64
67
69
68
66
67
75
81
82
77
70
68
74
84
81
74
70
67
67
66
67
69
77
84
91
89
76
65
62
73
89
95
88
78
73
74
77
76
72
72
72
72
70
67
67
73
79
82
82
80
80
80
79
78
74
74
73
76
71
65
59
57
65
71
77
74
71
70
69
69
65
61
63
69
77
76
70
64
67
73
79
78
69
58
57
62
68
74
74
75
74
73
74
76
75
67
64
68
80
87
82
77
73
75
78
76
72
69
67
65
62
63
67
66
75
77
74
71
72
73
74
74
71
67
63
62
62
66
71
77
78
68
58
54
58
68
74
75
72
68
66
64
71
77
78
75
73
74
76
74
70
67
71
73
67
59
58
66
75
76
73
65
66
65
75
78
75
71
70
75
86
87
78
67
58
57
63
70
80
88
91
83
75
68
66
75
82
85
83
80
69
62
59
63
70
74
73
72
69
68
69
75
80
75
63
54
58
73
80
78
70
62
60
79
76
73
72
70
71
73
77
76
72
64
59
61
66
74
78
77
78
80
80
77
72
72
77
84
87
84
74
67
64
68
73
74
68
60
60
68
72
76
76
65
57
57
63
71
70
67
64
64
69
80
77
71
69
70
71
70
69
70
72
73
69
65
65
64
67
64
63
67
71
71
65
65
67
69
65
66
64
70
77
82
81
76
70
64
62
68
69
65
60
55
55
60
64
66
62
61
66
76
82
64
67
71
71
70
72
72
71
72
73
71
68
62
58
61
68
77
83
84
79
70
62
61
61
63
61
62
66
72
75
75
71
69
70
75
78
71
66
63
64
64
66
66
68
69
68
64
65
69
68
59
59
67
77
76
71
68
69
68
64
59
59
63
68
68
72
79
87
87
80
73
68
66
67
70
75
78
80
78
74
66
60
62
70
80
81
73
66
67
74
78
72
67
64
64
63
58
52
49
54
70
68
76
84
78
63
56
58
64
67
70
72
74
70
67
69
76
82
77
68
68
71
75
77
79
78
75
76
77
74
68
61
60
69
79
83
75
66
66
72
77
72
63
51
47
48
51
52
57
65
80
85
89
84
74
64
58
62
66
73
78
82
77
69
66
73
82
84
75
65
59
64
70
75
73
65
57
55
59
66
67
63
60
68
76
82
76
68
60
59
69
71
68
65
58
56
59
65
69
70
85
83
75
68
68
72
73
72
66
63
69
76
78
78
79
81
81
76
71
66
63
63
65
62
58
56
55
56
57
62
65
67
67
67
69
70
69
61
54
55
63
67
69
72
75
76
73
68
65
66
85
69
61
59
68
73
71
64
58
58
66
73
77
78
79
78
67
61
60
65
73
75
66
59
56
59
69
75
76
73
70
67
65
63
62
64
61
59
59
68
73
70
60
57
65
75
78
69
66
67
72
67
64
67
73
73
67
62
60
63
68
71
72
73
75
81
78
71
62
60
67
67
64
61
58
61
68
74
75
70
60
56
55
59
60
60
59
60
65
68
72
71
66
60
59
64
67
70
70
69
90
97
99
92
81
75
76
83
86
85
77
73
75
82
88
82
74
71
74
76
75
68
71
81
86
80
72
74
86
92
81
64
60
76
91
93
78
63
61
72
84
83
74
63
63
69
71
68
62
67
68
79
91
90
86
87
85
84
79
73
79
90
94
84
74
67
72
81
89
90
86
77
67
64
73
85
91
91
88
81
73
65
67
77
89
88
74
58
56
69
83
85
77
70
70
76
84
87
82
76
65
73
84
85
81
80
83
83
76
71
68
74
78
76
70
66
65
76
90
104
106
88
67
52
65
88
107
101
79
59
58
66
76
76
77
76
72
65
71
79
91
90
85
81
78
78
80
81
83
84
76
86
96
94
83
77
76
74
72
66
64
64
68
74
80
80
80
79
81
83
89
89
81
70
69
82
94
98
87
71
66
70
73
74
76
79
80
77
73
75
77
81
81
76
72
69
66
67
73
82
77
87
94
94
91
89
85
77
71
73
82
90
87
82
81
86
90
89
81
70
68
74
79
81
74
70
73
83
93
96
93
87
82
76
78
82
83
75
65
64
73
80
79
69
63
69
75
76
73
71
79
82
78
74
73
79
87
87
85
90
102
109
102
88
81
80
86
86
83
77
74
72
75
83
90
86
80
77
81
89
94
92
88
83
79
76
73
73
75
80
87
89
80
72
69
72
78
78
74
69
79
81
77
70
65
67
78
85
85
82
86
91
90
85
80
78
81
84
84
82
80
77
78
87
98
97
89
78
77
78
78
76
78
80
82
79
74
75
78
83
84
82
79
75
72
72
73
75
77
78
81
83
84
76
69
71
79
82
76
70
70
76
79
74
72
73
79
84
83
81
77
73
74
77
80
77
74
72
75
78
79
72
70
73
83
89
88
81
78
80
80
78
78
74
69
68
75
88
89
83
75
85
84
75
70
73
81
79
75
73
74
76
68
64
68
74
80
80
79
83
84
79
74
72
73
74
69
62
64
74
82
78
74
73
81
85
86
85
88
93
95
90
83
76
70
68
75
84
87
80
64
74
80
77
72
69
69
71
77
83
82
72
64
62
70
81
77
70
73
83
94
93
85
84
92
97
89
75
66
71
77
82
80
81
82
81
74
74
84
92
95
90
87
89
87
81
71
63
63
64
65
64
72
78
74
62
52
62
81
91
86
76
71
72
73
73
69
71
78
82
84
82
79
82
88
95
94
89
79
72
71
75
81
87
89
85
75
68
66
73
80
85
85
87
87
86
84
74
64
63
65
59
62
71
77
67
58
60
76
87
85
78
74
77
77
78
82
86
85
80
72
70
75
74
71
72
78
80
78
69
63
62
71
83
84
81
74
70
72
77
82
84
80
74
70
74
84
92
89
80
63
57
57
68
79
83
76
65
65
69
69
68
69
72
75
81
85
87
85
81
78
75
75
75
74
74
75
77
78
76
72
67
68
74
76
73
70
72
77
78
76
72
73
71
69
67
69
77
77
70
61
59
65
72
81
86
80
68
63
60
62
63
64
68
72
72
75
80
86
89
83
71
63
69
78
84
84
84
86
87
86
83
79
79
76
77
76
75
73
66
61
61
68
73
72
73
71
64
55
52
72
74
79
83
78
69
59
60
68
73
69
64
63
67
73
75
77
83
89
86
75
63
53
63
76
83
84
81
79
79
81
87
88
85
80
78
79
80
77
70
67
69
70
71
71
73
76
77
73
74
69
76
81
80
73
64
58
63
74
80
73
65
60
66
75
81
81
80
77
77
74
71
69
69
73
80
82
77
66
65
74
85
90
82
72
67
68
70
75
76
74
69
66
69
71
72
75
75
81
90
60
68
72
72
73
77
80
86
86
79
69
61
61
64
68
68
66
67
70
75
81
82
77
66
63
69
80
77
71
71
75
80
74
68
60
57
60
65
74
80
77
69
64
70
79
81
76
72
67
69
71
71
72
76
81
84
88
89
85
78
77
79
82
79
69
62
66
74
76
75
80
81
77
68
64
65
71
78
81
82
81
79
71
61
50
51
63
78
88
90
83
74
69
70
72
77
76
76
71
67
81
77
73
75
76
72
66
66
68
77
91
101
101
91
77
71
75
79
77
72
69
71
76
78
77
73
72
74
78
82
84
82
76
67
54
56
72
87
93
87
81
81
79
72
66
67
76
81
82
79
72
69
69
67
64
57
51
52
62
73
82
86
83
77
70
64
64
69
73
74
71
67
65
69
77
81
80
79
80
83
85
79
74
73
77
81
83
81
75
73
78
80
82
73
66
70
77
84
80
74
54
58
68
72
72
66
61
61
67
67
60
56
60
67
68
64
61
66
75
83
83
75
69
69
77
84
87
89
91
92
88
75
67
71
82
87
81
71
71
76
80
76
67
59
64
71
78
84
79
74
60
64
68
73
77
81
80
77
71
66
61
63
75
83
82
78
74
78
82
86
83
82
83
80
75
69
65
71
82
89
89
80
73
73
73
73
69
68
77
87
85
73
56
54
63
74
80
80
78
79
74
68
62
60
67
81
90
90
85
80
77
78
86
91
86
80
76
82
90
91
84
77
79
79
71
60
52
54
67
78
85
85
83
75
72
72
74
78
80
83
80
71
59
60
68
78
77
72
72
80
63
66
66
63
66
71
79
90
96
87
74
64
67
76
77
68
61
71
89
95
83
74
73
77
78
74
70
69
70
73
75
77
81
81
84
87
89
85
81
77
75
71
63
61
65
71
72
73
77
84
60
65
70
72
68
68
76
88
94
80
63
50
54
68
75
70
68
74
86
82
72
68
72
79
82
79
80
81
74
69
65
70
80
90
95
94
87
77
71
71
74
72
66
63
61
69
76
84
86
82
62
66
70
69
68
71
77
84
85
76
63
55
60
71
78
85
92
96
87
70
56
59
71
74
70
68
71
75
73
69
69
73
79
83
83
81
74
69
67
66
67
69
69
70
73
74
77
80
75
72
65
67
71
72
72
71
69
68
70
71
72
72
73
72
69
75
86
96
91
82
71
69
73
72
67
66
67
70
69
68
69
73
75
72
72
74
74
71
69
67
67
69
71
75
83
83
80
73
75
76
66
67
76
85
82
74
65
59
60
68
73
79
79
72
66
59
62
71
80
90
90
83
77
74
74
76
75
71
67
66
67
72
78
82
89
86
77
72
70
73
75
76
73
74
80
82
80
78
80
84
65
64
74
82
81
78
73
71
69
66
68
68
72
73
70
64
59
60
66
72
77
77
76
78
79
78
75
72
70
70
70
75
81
91
99
94
81
74
72
76
80
79
75
71
72
75
77
80
80
80
66
60
63
71
75
74
71
69
68
65
60
58
64
71
75
75
75
74
73
69
68
74
80
88
84
76
71
70
76
83
83
75
67
71
79
81
80
76
77
83
84
79
73
73
74
74
73
73
74
76
66
60
63
72
77
75
68
65
65
63
62
60
64
71
75
77
80
86
86
82
76
77
83
88
83
73
66
67
77
86
85
72
61
61
67
70
68
70
77
86
85
75
70
75
82
80
70
63
63
70
67
76
78
76
74
73
73
78
79
76
67
60
59
63
71
73
76
81
88
90
88
80
77
75
76
75
74
75
77
76
71
64
68
74
76
68
59
56
65
76
77
72
73
83
92
91
78
66
64
72
78
88
89
78
67
63
70
82
88
80
68
55
50
57
67
74
74
73
74
76
79
78
74
71
73
77
83
84
76
62
52
61
81
94
88
71
60
57
62
64
66
71
75
81
83
88
83
77
74
77
74
78
78
75
65
59
65
72
75
74
72
72
70
70
77
84
83
73
61
56
63
69
72
70
74
79
84
86
75
59
56
65
82
91
87
72
65
62
63
64
69
75
78
73
72
78
81
80
73
72
71
71
69
66
64
62
63
67
71
78
83
85
83
79
79
83
82
73
66
63
67
70
72
73
75
78
81
79
77
76
76
74
65
62
64
67
68
65
65
67
71
78
80
79
79
81
78
70
67
70
80
73
69
68
69
76
78
77
81
83
84
80
75
74
72
73
68
66
68
76
84
85
80
77
75
76
77
78
83
88
86
74
62
58
63
66
66
62
62
67
69
68
67
77
82
84
78
70
69
73
76
71
71
72
77
82
81
82
81
83
83
79
75
71
67
66
69
70
75
80
84
84
80
77
74
75
82
82
81
77
74
74
79
87
86
81
69
62
62
70
74
71
66
62
65
74
78
80
77
74
67
69
71
74
75
72
66
63
64
71
80
84
81
72
65
68
77
82
80
77
72
71
70
70
74
81
90
86
76
67
67
76
87
88
87
83
79
76
72
74
81
86
78
68
60
65
76
78
76
76
70
70
71
73
73
71
62
51
50
60
67
71
72
67
64
65
66
70
68
68
71
74
81
80
75
77
76
76
73
72
76
79
75
67
65
68
76
80
76
74
72
75
74
73
73
73
75
75
73
75
66
68
73
74
75
73
72
65
63
64
63
61
63
66
66
65
64
62
64
69
75
83
88
84
73
65
65
70
75
79
80
78
72
65
63
62
63
66
73
75
71
63
58
68
76
79
77
71
68
70
48
63
76
78
73
69
70
75
75
73
65
63
64
67
68
67
67
69
72
76
77
75
72
69
71
73
74
71
67
68
73
77
76
71
66
64
63
65
76
83
82
70
58
58
66
69
70
67
63
64
58
65
76
77
70
60
59
65
70
71
66
64
64
66
68
68
69
73
80
81
74
64
55
62
75
84
81
73
65
65
74
83
78
70
63
63
69
74
77
77
76
68
61
61
63
66
68
69
70
74
67
67
67
67
66
68
66
64
64
66
68
67
66
65
65
67
71
77
84
82
72
63
60
64
70
74
74
75
77
78
81
80
77
71
70
72
69
69
63
60
57
57
61
67
70
70
73
81
85
85
63
63
59
57
63
71
75
72
69
69
69
68
67
64
64
69
75
79
80
76
70
66
65
66
62
63
66
72
77
75
68
60
61
69
79
79
65
54
51
58
63
65
69
71
69
66
63
68
72
72
68
68
68
67
65
64
67
73
75
73
69
70
71
74
75
77
77
73
67
67
71
70
69
68
69
67
63
59
59
61
59
53
54
64
75
74
63
52
54
69
79
85
80
70
65
59
54
53
55
60
79
80
84
82
72
61
57
65
73
75
74
75
75
77
81
82
80
76
70
71
74
74
73
74
77
72
61
52
57
66
71
69
59
57
58
62
63
62
60
66
73
76
73
68
62
61
64
67
68
70
77
84
89
88
78
66
61
65
69
71
72
72
70
69
71
78
82
83
80
74
68
68
70
75
78
68
57
51
55
65
71
69
60
52
50
57
66
69
63
55
50
55
64
68
66
64
70
75
80
72
73
72
79
83
78
73
69
68
66
63
63
66
68
68
66
66
69
78
79
72
62
59
64
69
72
66
57
55
57
58
59
62
62
62
61
64
69
69
65
57
56
56
60
64
64
67
67
67
66
65
73
67
66
72
74
70
68
67
66
63
66
74
77
75
68
65
67
73
75
73
67
62
63
64
69
69
72
73
74
70
64
64
67
71
69
67
66
65
67
72
76
70
62
56
61
70
73
68
64
63
74
69
67
68
70
67
68
69
69
69
70
73
76
76
76
76
75
73
70
67
67
64
62
64
68
69
69
73
77
78
72
67
64
62
60
60
59
62
68
71
74
72
69
61
61
67
73
72
67
62
79
93
97
88
69
59
62
71
81
82
79
79
83
83
80
72
65
65
70
75
76
72
70
71
74
77
80
87
91
86
74
69
78
93
102
89
78
74
76
79
77
76
75
75
72
68
70
73
78
82
79
87
92
88
82
79
76
71
69
70
77
84
86
80
70
65
67
73
77
84
87
81
71
65
72
86
92
92
88
80
74
70
74
84
92
91
83
74
74
78
82
88
86
83
78
77
79
81
78
71
79
83
84
85
84
84
78
67
58
58
70
80
83
76
71
68
69
71
73
83
90
87
77
72
85
100
101
82
61
55
64
76
84
85
84
77
69
67
77
94
101
94
84
80
80
82
80
78
75
76
77
81
78
73
76
82
82
75
67
64
66
73
79
83
86
87
81
74
68
69
81
88
91
86
86
91
90
77
62
58
68
82
92
97
93
81
68
63
75
92
98
87
75
74
78
84
81
77
75
83
75
78
77
78
85
90
90
84
80
79
79
76
71
74
86
96
95
86
76
74
76
86
90
85
79
71
70
74
83
90
91
88
86
84
87
85
80
77
78
80
81
77
73
72
78
85
85
79
75
73
77
84
92
97
96
89
79
75
79
90
92
82
69
64
73
85
88
87
85
83
80
75
76
82
84
78
70
72
86
101
100
88
71
62
61
67
77
89
97
98
91
81
74
74
81
90
91
85
77
71
76
75
81
89
90
82
76
71
74
79
84
83
77
70
67
66
70
74
80
81
75
69
71
80
85
80
76
76
85
90
85
73
65
64
69
71
72
79
92
99
93
81
74
75
86
93
92
87
87
82
74
61
55
59
64
74
75
70
64
59
64
76
83
84
76
69
67
73
75
71
64
64
71
76
76
72
74
81
84
80
72
69
76
85
90
84
74
69
77
86
83
75
69
73
75
77
75
77
78
78
73
74
71
64
58
57
59
57
58
62
69
76
81
85
87
85
79
77
75
73
72
72
74
74
72
73
78
82
79
74
72
76
83
84
79
68
62
69
80
88
84
76
72
75
72
66
60
63
69
77
76
90
96
82
63
52
51
61
74
83
85
82
80
77
79
83
83
81
75
73
72
74
74
75
76
81
84
80
73
70
69
72
75
74
67
59
59
69
80
87
85
84
88
90
81
67
58
61
75
92
81
82
79
72
63
58
65
80
87
88
82
79
79
75
66
62
72
82
81
72
58
54
62
73
79
81
80
78
73
69
62
62
68
77
85
84
77
71
69
73
81
88
90
86
78
69
68
70
80
94
80
70
62
67
72
75
74
74
76
73
75
78
79
76
66
58
63
78
84
80
69
67
74
83
81
76
79
85
88
77
66
63
73
89
94
87
76
70
73
82
88
86
80
73
75
82
86
86
84
84
75
72
69
72
79
82
71
62
64
72
83
84
79
74
71
71
72
76
81
84
86
86
85
85
85
88
95
101
101
90
81
78
82
88
79
63
55
67
82
89
85
80
78
81
85
86
86
82
75
68
69
74
77
74
77
82
83
79
76
78
82
83
77
72
73
75
77
77
78
77
74
69
65
69
82
91
93
91
88
82
83
85
88
86
75
61
58
73
84
86
82
79
81
87
85
82
79
74
69
65
69
75
78
74
72
75
84
89
85
74
68
69
74
76
76
73
72
72
71
67
66
65
66
70
77
77
72
66
64
67
72
77
81
85
80
77
75
77
81
83
81
79
78
77
77
77
79
79
78
75
76
79
75
68
64
68
76
82
79
69
59
62
72
81
79
72
66
64
64
67
68
80
89
89
83
76
72
69
65
65
71
75
74
73
73
75
73
73
79
82
80
69
63
68
79
82
82
79
77
73
89
89
77
67
62
66
77
81
78
72
69
72
79
81
76
66
67
73
76
71
68
70
77
85
83
83
86
84
80
77
78
78
70
63
60
65
71
76
84
90
85
71
64
67
75
81
79
72
69
68
83
82
80
80
81
79
78
83
84
86
89
89
90
79
68
64
78
97
99
84
67
59
64
72
78
76
77
78
82
85
86
83
76
69
63
64
72
79
83
84
82
80
75
69
66
69
73
74
76
82
60
61
70
81
84
79
72
71
77
84
91
93
88
77
69
72
87
97
97
87
75
70
69
73
75
70
66
66
75
84
89
90
86
79
75
76
77
75
65
59
65
77
80
71
61
60
70
79
85
87
63
60
65
66
66
65
64
66
68
70
75
79
83
78
76
74
76
78
79
79
76
71
68
70
75
77
75
72
75
84
90
86
78
75
81
92
93
79
64
56
64
77
80
70
60
62
74
84
81
73
75
70
69
69
70
70
74
73
70
67
69
77
86
87
80
71
67
69
74
78
79
74
73
77
83
85
86
84
84
85
82
72
64
66
75
87
93
88
80
76
76
76
72
68
71
76
87
86
77
69
75
70
70
71
75
76
76
74
69
68
70
79
88
88
78
67
62
67
73
77
79
82
90
96
92
84
78
75
78
75
71
66
63
64
66
69
72
77
79
79
74
70
63
66
75
87
89
82
74
69
66
69
68
68
70
72
73
72
71
69
69
69
74
77
72
66
61
65
72
75
77
82
90
95
89
76
66
65
70
73
76
74
72
68
65
63
68
75
78
78
71
66
60
62
67
74
77
75
74
74
67
70
70
68
67
69
68
72
75
73
70
63
63
65
69
68
66
68
73
75
76
79
79
79
77
75
76
82
85
81
75
73
74
78
80
77
76
78
81
80
73
69
61
58
56
60
68
74
77
78
79
78
72
69
64
61
63
69
76
76
73
69
68
68
70
70
71
73
74
76
78
80
79
76
72
75
85
94
92
79
66
63
67
79
87
84
77
72
70
69
70
70
66
67
68
69
71
74
74
74
76
76
70
63
63
68
72
74
74
75
79
82
83
78
71
69
71
78
78
76
79
80
79
74
68
68
73
80
80
78
73
70
64
61
65
76
77
75
67
64
65
68
71
74
74
72
72
70
70
73
73
75
71
67
68
69
74
73
74
77
80
81
78
69
59
59
68
79
81
82
81
79
77
71
66
67
73
77
80
82
83
79
67
57
54
63
74
78
79
74
69
66
63
65
68
71
72
74
79
79
72
75
81
82
73
68
64
69
74
80
79
71
61
52
51
59
70
76
79
78
78
79
78
78
80
81
88
92
91
85
81
78
79
80
77
73
71
74
80
83
78
68
62
64
70
76
79
80
84
81
67
74
82
84
78
73
74
80
84
81
74
68
62
62
68
73
74
72
68
68
69
74
79
89
91
88
84
82
82
80
73
74
80
89
90
86
75
73
77
84
85
80
80
79
79
79
81
81
82
79
63
70
76
80
77
78
84
89
85
77
68
67
73
79
80
76
73
72
75
74
70
69
74
84
87
80
69
64
66
70
70
65
63
71
79
77
70
69
75
85
91
91
86
83
77
74
75
79
81
78
53
63
70
73
75
75
76
74
70
66
65
67
72
78
77
69
64
67
74
75
70
65
64
74
81
80
75
68
69
73
72
64
58
64
76
75
68
66
73
86
90
81
73
75
76
72
68
68
72
75
48
62
72
71
70
69
64
62
65
68
69
68
65
65
67
68
68
71
74
74
69
64
63
71
77
79
77
73
76
78
74
64
62
73
84
83
74
68
74
83
85
78
74
79
81
76
63
57
62
70
66
79
77
67
62
59
61
60
62
67
73
72
61
53
62
75
83
80
73
70
69
66
65
67
71
73
71
71
73
74
72
67
68
72
78
76
70
68
72
78
83
86
84
79
76
78
77
73
64
64
86
84
76
63
56
58
61
58
51
58
72
80
71
59
66
81
83
72
62
61
71
76
70
64
64
71
74
72
68
62
66
72
81
82
77
69
66
67
69
74
81
88
83
75
69
78
87
83
73
68
80
74
67
65
66
71
72
65
60
63
73
78
73
69
70
76
79
72
68
74
83
85
77
69
67
71
76
75
67
61
58
68
83
91
90
82
76
71
73
76
78
77
79
79
78
76
71
69
71
80
66
63
65
69
79
84
81
74
70
71
73
75
76
75
72
70
72
77
86
88
86
82
77
73
71
72
77
81
79
68
56
52
62
78
88
85
77
75
77
80
77
68
66
73
77
72
66
65
71
78
63
62
66
73
81
86
80
72
66
66
70
72
75
73
69
67
68
70
74
74
73
71
68
69
72
81
90
92
86
79
73
72
73
74
73
71
70
69
68
72
75
76
68
63
61
66
75
79
74
68
67
65
68
71
77
76
74
66
63
63
66
68
66
63
65
66
64
58
54
60
70
81
81
74
71
78
87
87
79
77
86
97
97
83
68
68
76
75
67
60
69
83
82
72
60
64
75
81
77
72
77
69
68
69
69
66
62
60
62
65
66
64
65
67
67
64
61
58
61
70
84
96
100
87
70
59
63
70
72
71
71
74
71
68
66
71
77
79
69
62
59
65
72
72
72
72
75
78
79
77
76
69
69
72
74
73
65
60
63
66
66
65
67
69
69
64
62
67
75
80
83
87
91
84
68
56
58
70
79
80
71
60
57
64
69
70
66
64
65
65
60
57
59
71
76
79
76
75
77
77
61
67
74
77
74
69
64
64
68
73
75
72
69
68
68
67
65
69
76
77
74
71
71
71
73
73
70
72
76
81
84
83
78
73
68
66
65
64
67
72
76
78
75
71
69
67
68
69
72
74
58
67
78
77
70
60
57
64
70
73
76
73
72
71
70
69
71
73
77
76
71
66
63
67
72
74
74
73
73
75
80
84
82
74
66
67
73
75
75
74
77
83
81
71
64
62
66
69
71
74
61
66
70
72
75
79
78
68
60
59
63
73
75
74
73
72
73
74
74
72
67
65
64
64
62
65
73
83
85
76
69
63
66
71
75
75
74
71
67
62
61
61
64
66
66
67
68
71
74
75
68
66
60
63
75
85
82
68
57
56
67
76
79
75
68
66
66
61
53
51
57
66
69
66
62
64
69
78
81
78
69
61
63
73
82
81
72
66
65
67
63
59
59
64
66
61
57
61
70
72
72
73
70
69
67
67
66
67
71
76
87
90
86
76
69
68
67
58
50
52
61
69
70
67
68
68
63
57
60
68
77
78
75
74
74
71
64
63
66
74
76
72
70
67
64
60
55
55
59
69
73
80
81
75
70
65
67
75
80
84
83
79
75
76
78
79
73
68
68
75
80
77
70
70
73
72
62
53
56
71
88
92
83
72
64
60
61
62
63
60
62
67
72
75
78
78
76
73
71
69
66
71
74
78
76
75
78
79
77
73
63
58
57
64
74
78
72
69
72
78
79
74
69
73
77
76
72
66
66
73
80
84
79
68
59
60
66
69
64
55
50
57
68
75
80
82
87
90
81
68
50
56
69
82
79
72
68
69
71
68
62
57
55
57
60
64
67
71
77
75
66
60
64
71
77
77
76
71
64
59
57
62
64
64
60
62
71
79
77
70
64
64
67
67
64
66
73
78
77
69
48
55
72
81
76
69
67
68
68
64
63
69
69
65
61
62
69
79
87
81
71
62
60
65
73
74
74
72
62
54
54
61
67
67
63
64
70
74
71
69
65
67
69
67
63
66
66
67
69
72
64
66
69
72
70
69
70
70
68
63
62
69
72
73
68
65
68
74
72
70
67
63
65
67
72
71
68
62
60
63
64
68
69
67
63
62
68
69
67
60
58
64
73
77
75
71
70
69
69
73
72
78
76
73
68
67
73
80
82
79
77
75
75
75
73
74
76
79
79
79
76
74
78
83
87
86
83
78
75
72
71
76
80
85
80
71
77
90
93
79
64
67
78
87
81
77
78
86
89
82
84
82
80
82
86
88
86
83
78
73
68
66
70
76
82
86
86
81
78
80
84
84
81
83
87
88
83
78
77
79
79
75
74
82
82
81
80
78
73
65
63
71
82
87
83
77
79
85
79
69
99
92
77
70
75
84
88
82
76
69
73
80
85
88
88
87
82
75
69
67
70
73
78
82
89
91
80
66
62
70
81
85
85
86
83
74
67
61
67
75
76
75
79
84
90
84
78
77
78
78
90
79
57
47
58
80
89
87
79
73
75
82
88
88
87
84
81
76
71
67
62
62
68
76
86
90
83
67
58
59
70
83
89
92
85
75
62
63
78
95
98
87
78
80
83
81
76
78
83
90
73
65
55
56
70
80
82
79
77
75
70
61
65
74
89
96
92
85
78
76
72
70
70
73
79
81
76
67
59
60
70
80
87
86
82
76
74
77
81
93
95
88
83
79
76
72
75
79
81
80
75
73
74
82
88
79
64
57
64
73
71
59
53
66
86
93
82
73
73
79
83
81
75
77
80
78
67
59
63
78
89
90
85
83
79
76
77
78
79
78
78
79
79
79
76
76
79
83
79
72
75
70
73
82
83
76
65
61
69
78
83
80
74
72
70
64
57
60
74
83
86
81
77
79
79
73
68
69
79
88
89
84
82
82
82
80
74
69
70
77
77
76
76
82
93
94
90
84
78
75
73
60
58
62
68
71
74
73
73
77
81
84
88
82
70
56
55
70
82
82
74
70
72
75
75
75
80
87
86
78
70
70
77
82
80
75
68
67
74
79
76
69
69
82
96
94
78
62
54
62
73
74
73
69
67
62
60
64
73
81
84
85
88
85
79
71
70
72
75
72
71
73
75
73
71
74
88
96
87
73
69
77
87
84
74
62
59
69
79
83
75
61
59
70
83
81
73
64
64
71
84
95
94
82
65
56
58
68
78
86
88
90
90
86
78
73
71
71
70
69
71
77
79
77
73
73
79
85
82
75
75
78
83
79
71
60
63
75
83
85
77
69
64
65
65
67
73
85
103
107
86
87
80
69
62
64
75
84
78
70
68
75
86
85
74
65
70
80
81
70
60
63
76
87
87
79
71
68
70
69
68
68
70
75
77
79
77
77
80
82
81
80
69
62
54
56
64
80
98
106
89
84
75
69
75
80
81
77
67
60
61
70
81
80
71
63
67
79
85
76
61
58
72
86
85
78
72
70
74
75
71
74
82
87
86
81
72
69
73
81
85
79
70
58
55
65
71
73
70
71
100
102
92
82
78
77
69
61
63
73
80
82
79
77
71
66
65
66
70
73
71
71
70
71
68
69
73
82
84
79
80
86
97
94
81
65
61
72
85
92
85
79
72
72
75
82
88
85
75
67
89
100
94
77
66
67
74
78
77
78
81
82
78
75
71
69
65
59
53
60
68
71
69
66
67
70
71
71
70
68
74
83
90
88
78
64
65
77
91
91
82
80
86
91
90
84
83
87
89
83
64
73
76
72
71
81
94
98
84
71
63
69
72
74
72
69
68
65
59
59
62
66
69
72
74
72
67
61
60
65
70
73
75
82
80
75
69
72
78
81
79
76
78
86
86
78
73
77
81
78
70
70
64
65
74
86
93
85
72
61
61
69
78
81
78
72
70
73
71
64
58
61
69
75
76
73
73
73
74
73
70
69
69
74
79
78
73
71
75
80
79
67
64
68
74
77
79
77
71
67
91
85
72
63
65
68
67
64
62
67
74
85
94
95
84
74
75
78
79
67
55
58
73
88
86
80
76
79
82
80
74
70
67
71
74
78
75
74
75
81
83
81
68
63
65
73
80
79
74
73
78
78
75
76
70
66
64
69
79
83
87
90
88
83
75
74
79
86
84
70
53
56
71
87
83
70
65
71
82
85
78
75
78
83
88
83
77
69
63
68
79
85
80
72
65
69
75
76
80
86
59
60
73
80
84
81
81
84
87
82
74
65
60
60
70
82
92
92
84
76
70
68
69
68
63
57
58
69
80
86
81
77
81
91
100
97
84
67
54
55
63
75
76
72
69
69
71
72
78
82
75
74
75
73
72
76
81
81
71
59
53
53
58
66
79
89
90
82
80
82
88
86
75
65
64
67
70
70
75
79
80
76
71
74
86
96
94
81
66
62
66
72
72
71
69
69
70
70
70
71
89
87
80
72
68
67
70
70
70
69
77
86
87
84
80
78
78
73
76
79
82
79
77
73
76
77
73
68
69
73
77
72
65
64
71
86
93
92
85
78
76
77
77
77
75
73
72
73
74
79
83
86
84
81
73
66
60
64
70
82
91
93
87
79
72
72
73
73
73
69
67
68
78
84
85
79
68
62
63
65
69
71
69
68
70
72
76
81
81
77
75
80
86
84
77
73
74
77
77
77
71
78
84
85
81
71
63
62
67
72
76
73
66
64
67
70
70
64
57
58
66
76
84
85
85
82
76
73
72
73
76
72
73
69
69
68
73
77
76
70
67
74
85
84
76
70
71
78
76
72
72
77
80
81
78
73
67
64
68
75
79
75
68
61
65
69
69
60
53
56
71
85
85
78
72
76
82
90
89
82
73
69
64
69
69
71
74
79
80
73
68
68
74
81
77
69
66
71
73
73
88
86
79
71
67
65
63
62
65
75
83
82
75
69
66
68
67
61
59
65
79
87
84
74
68
68
76
84
81
73
62
58
64
71
74
73
73
77
82
78
72
68
73
78
78
71
66
65
70
73
90
91
83
75
74
72
66
60
58
64
71
78
80
77
72
66
58
56
62
75
87
88
83
76
71
71
72
71
71
75
78
81
80
73
73
74
79
81
81
78
76
78
78
77
76
73
72
74
79
81
77
85
86
81
81
81
78
77
73
72
71
73
73
70
69
68
63
61
66
77
86
84
77
69
65
67
72
74
79
85
93
94
83
71
65
69
77
82
81
77
77
79
79
76
74
75
79
81
80
77
69
79
83
80
73
71
77
81
89
90
81
72
61
56
65
78
83
76
66
62
66
72
75
69
64
65
71
79
82
80
78
76
75
70
62
59
64
71
76
77
74
68
69
74
75
75
77
77
77
74
66
75
81
80
74
71
75
78
79
80
77
73
67
63
70
79
83
75
65
56
59
70
77
83
82
78
72
72
75
76
70
65
67
71
74
72
70
71
73
73
72
70
73
76
74
71
71
76
79
79
67
77
82
80
79
79
79
76
68
66
70
75
77
81
81
78
73
72
75
77
75
69
66
73
83
84
79
73
75
77
75
67
64
72
84
87
85
77
71
69
71
75
82
78
74
69
70
79
86
86
70
76
74
69
69
72
76
75
75
75
76
78
79
82
79
71
65
64
73
81
78
67
58
57
67
79
82
79
74
72
70
66
67
77
87
87
79
70
69
72
72
72
72
74
72
70
72
77
81
79
68
75
73
69
69
71
74
72
72
76
78
78
76
76
76
74
69
65
62
65
68
69
67
65
66
68
67
67
70
71
68
65
64
77
88
85
77
70
73
77
75
70
66
68
69
70
69
70
70
69
67
80
80
77
76
79
78
68
58
60
71
77
72
66
70
78
80
74
65
65
68
70
73
75
74
66
57
58
74
87
84
71
62
65
76
81
78
74
77
82
86
83
79
69
66
69
72
73
68
64
77
83
76
64
63
73
78
69
58
59
70
75
64
54
60
74
78
71
66
69
72
70
68
67
72
73
71
70
81
89
88
83
73
68
65
67
69
73
76
81
87
91
85
75
69
69
73
72
70
69
75
75
71
66
67
75
80
78
70
68
70
70
63
58
62
70
72
70
69
72
74
73
70
67
70
71
73
75
75
72
71
79
90
91
86
77
72
74
78
80
76
76
76
76
74
69
61
61
71
79
64
68
69
69
71
68
66
68
68
67
70
73
78
76
67
64
69
78
87
84
75
74
77
78
71
68
72
78
79
67
57
59
71
87
87
80
74
79
82
83
74
66
66
72
75
70
63
64
72
78
68
69
70
67
62
59
58
58
60
64
69
76
79
76
64
58
62
74
80
78
75
76
79
77
71
68
73
80
84
80
76
72
69
64
59
63
73
82
81
74
66
67
69
72
71
71
74
73
68
64
78
77
71
69
67
71
77
77
75
73
72
68
65
62
59
58
59
56
59
65
76
82
81
70
63
64
70
74
76
78
88
94
85
65
55
62
76
84
74
58
58
70
79
75
67
65
71
70
65
63
75
72
70
70
71
74
78
81
85
82
72
64
64
66
68
64
61
66
73
78
80
82
76
67
56
53
61
69
72
69
65
64
65
67
73
82
85
81
71
63
63
68
74
73
72
69
71
72
74
75
73
69
69
72
75
73
70
68
73
73
70
68
72
79
77
69
72
80
90
86
72
61
60
66
65
63
64
70
76
72
62
52
55
69
81
87
79
73
67
65
62
62
65
72
75
79
78
77
77
75
76
73
73
75
74
69
63
62
63
67
70
69
74
80
83
80
75
77
80
76
63
55
59
71
76
75
71
71
75
76
76
78
79
77
74
72
76
76
69
65
61
64
70
71
74
78
81
78
72
69
72
77
77
74
68
62
65
66
72
75
74
71
73
77
81
80
75
69
71
71
68
68
70
72
71
70
72
74
77
74
71
74
79
74
68
67
75
81
78
71
70
75
76
69
63
64
70
74
70
69
69
75
74
75
76
80
81
78
71
70
71
73
74
73
71
69
66
63
64
70
72
77
76
69
61
62
73
83
81
71
61
58
63
65
67
68
72
76
79
75
74
71
68
66
63
63
65
67
71
71
77
75
73
75
81
85
81
69
56
53
65
75
77
68
61
62
64
62
55
54
65
77
76
69
63
67
73
78
71
64
61
61
64
67
69
68
70
75
79
75
64
57
55
62
66
65
62
63
66
69
75
74
71
74
77
76
68
61
57
63
76
84
79
66
57
58
64
63
57
52
57
60
59
60
63
69
72
67
61
58
63
68
74
75
70
63
65
73
79
75
63
53
50
58
65
67
64
61
56
59
67
70
71
74
75
74
71
70
71
75
79
77
73
66
65
65
65
65
64
65
61
56
53
58
68
73
74
72
68
66
68
72
80
82
73
64
59
62
68
69
64
58
56
60
67
74
74
66
57
54
65
66
69
72
74
75
75
73
74
75
72
63
59
64
74
79
74
66
64
66
67
66
65
71
77
83
82
78
77
75
74
75
78
78
74
70
65
65
65
66
67
69
71
72
71
76
80
78
70
62
60
65
68
73
73
71
68
69
72
76
76
72
66
66
73
79
77
71
68
70
70
68
68
69
72
74
75
73
68
66
64
64
66
66
65
68
72
71
68
69
73
80
80
73
67
69
77
80
74
68
57
65
75
80
76
71
69
69
70
68
70
72
70
66
65
66
70
73
76
82
83
80
70
62
57
61
65
61
52
45
51
65
74
70
64
64
73
74
68
58
60
69
75
74
69
68
70
70
73
74
59
66
71
75
75
72
72
72
69
63
59
65
72
71
65
64
68
74
73
75
73
76
73
66
63
67
70
64
56
47
54
68
77
71
63
61
67
72
67
59
55
59
70
77
74
69
65
67
72
78
71
69
72
77
85
90
93
91
84
76
68
67
72
78
84
90
92
89
86
80
76
74
74
83
89
91
85
74
68
64
70
76
79
75
67
61
70
83
84
76
69
74
83
82
72
68
74
80
74
61
72
72
75
83
91
93
90
85
80
74
69
65
69
81
93
100
96
90
86
86
85
84
81
84
85
80
72
68
71
75
78
75
71
73
71
72
74
76
70
62
58
70
78
78
70
68
76
85
84
70
85
81
73
67
72
77
84
84
84
80
78
79
84
88
90
88
86
84
83
79
73
69
70
74
74
71
65
66
75
80
80
73
71
74
77
76
72
72
67
61
57
61
75
85
86
81
76
81
85
80
89
81
71
67
68
74
78
83
86
84
79
81
84
83
75
72
78
85
88
82
67
54
53
60
69
75
78
77
75
69
65
64
70
77
77
74
71
70
73
73
69
67
76
88
91
83
76
82
92
90
72
66
68
77
82
77
69
66
71
75
70
64
67
76
82
81
79
79
83
83
79
70
66
67
76
83
83
77
63
57
57
66
75
80
79
76
72
67
70
73
73
81
85
84
79
72
74
87
95
91
66
55
56
69
79
76
67
62
68
73
68
56
55
73
91
93
73
58
59
70
82
83
77
75
80
83
81
68
61
63
75
86
96
103
102
92
77
65
55
58
70
82
85
79
65
60
69
82
85
82
77
70
70
71
75
76
75
79
85
89
80
70
65
72
80
81
75
69
73
79
81
77
74
74
76
82
83
78
76
79
87
92
100
105
105
97
80
67
56
59
71
81
82
79
68
65
68
74
71
69
77
85
89
87
83
77
77
82
88
90
83
76
77
77
76
73
77
88
97
93
79
70
69
72
76
83
88
88
82
76
76
79
79
73
74
74
75
73
72
76
80
78
74
75
80
85
79
69
63
63
68
77
86
86
82
76
74
75
83
86
82
76
79
81
77
70
66
70
76
80
78
74
77
75
73
75
80
83
75
72
74
76
74
65
58
62
71
77
80
81
76
66
55
59
75
90
88
83
80
76
69
72
73
73
72
72
73
77
79
80
75
72
77
82
81
71
62
54
56
68
80
90
91
81
72
68
68
68
70
73
75
76
78
77
73
74
74
78
81
81
73
59
51
53
64
79
88
94
99
94
71
71
69
67
66
69
74
76
74
66
60
63
75
83
83
79
72
66
66
71
81
89
93
91
85
76
67
66
70
75
76
76
75
74
74
74
73
75
82
83
80
73
69
64
64
69
74
82
90
87
76
75
69
65
64
67
72
74
69
65
61
64
75
81
80
76
73
77
79
75
70
72
84
91
88
77
66
65
71
78
84
88
86
76
67
63
65
70
76
81
83
81
73
63
58
62
70
72
68
63
88
89
82
71
67
71
75
76
75
69
65
64
70
77
77
73
71
72
72
71
68
68
71
72
68
64
63
62
62
66
74
86
88
78
71
68
76
79
82
77
75
71
66
58
59
68
79
82
74
65
82
88
87
78
76
79
85
87
80
68
61
61
68
75
77
77
73
71
67
70
73
73
71
67
65
64
62
58
55
55
62
69
75
78
77
75
77
79
77
72
62
62
69
80
84
79
79
81
82
81
65
71
77
78
82
85
88
84
71
65
63
69
75
77
79
81
84
83
75
72
70
70
72
76
77
72
61
59
64
70
73
74
77
84
83
77
67
66
69
67
61
62
74
89
89
77
63
62
70
77
61
64
65
71
83
89
86
68
59
64
75
84
85
80
80
81
85
87
86
77
68
66
71
76
73
63
59
64
74
79
78
77
80
86
86
81
76
75
77
76
72
67
68
70
69
67
64
63
65
66
58
64
66
71
81
88
84
69
64
70
80
90
89
89
85
76
71
73
83
83
79
80
88
88
75
61
58
67
75
70
64
64
76
84
86
84
81
79
77
76
77
79
71
62
60
69
79
79
76
73
52
60
68
72
78
83
82
81
78
77
76
78
84
92
92
85
77
72
67
64
65
77
89
96
84
65
60
69
79
73
63
62
71
81
85
82
78
76
76
78
80
84
77
70
69
75
80
80
79
79
59
58
62
69
74
79
82
83
78
69
63
61
64
79
94
104
100
84
64
51
53
64
79
86
81
70
66
71
77
75
67
63
66
75
80
80
74
74
79
82
79
75
72
72
78
80
74
68
68
76
77
72
66
67
71
78
83
83
73
63
56
53
55
67
85
99
97
81
70
69
80
85
82
79
78
79
78
72
72
72
70
66
63
67
76
80
77
70
69
73
76
71
70
76
81
83
74
67
68
76
85
86
78
70
69
70
77
79
73
71
72
70
65
63
65
71
71
71
71
79
84
81
75
72
76
77
71
66
71
78
82
77
73
79
87
89
78
66
61
65
73
76
80
78
78
74
71
73
81
88
78
79
78
74
71
71
73
74
73
75
76
74
68
64
68
71
74
73
71
69
66
62
58
60
64
61
55
56
70
83
89
85
84
84
86
82
72
65
66
71
78
86
87
77
63
57
63
75
83
85
69
68
72
75
78
78
74
71
69
70
75
75
72
71
79
87
90
80
69
67
69
72
68
62
62
65
66
70
75
80
85
81
76
75
75
78
77
79
77
74
75
81
91
89
78
74
81
87
83
73
72
72
74
71
72
73
76
74
76
79
83
85
80
77
78
81
81
75
67
67
80
89
86
77
73
78
82
84
77
70
71
71
74
74
78
79
86
91
87
77
67
69
83
93
98
94
91
90
86
82
82
81
75
68
63
68
78
86
88
86
81
75
72
71
78
81
79
72
66
66
69
78
84
84
83
79
74
69
61
58
59
72
84
89
81
74
76
82
85
80
70
65
70
75
79
75
69
74
83
87
81
82
76
73
74
76
76
71
70
71
67
59
57
63
75
81
78
70
67
68
67
66
71
80
87
83
72
59
55
59
68
82
92
90
80
70
64
65
69
73
75
76
77
72
65
64
68
72
76
74
69
74
76
80
85
85
75
64
60
66
67
62
60
66
74
79
76
70
68
70
73
70
69
68
72
74
73
65
61
61
68
76
78
78
77
75
76
74
72
75
79
92
95
90
83
79
80
78
72
65
66
69
72
73
75
77
77
77
75
75
76
77
75
70
73
78
77
71
67
66
71
74
73
66
61
59
62
65
63
59
58
63
67
70
73
73
73
76
78
78
78
81
86
89
89
85
80
75
73
75
70
71
71
73
74
76
77
73
69
70
76
81
79
72
71
78
81
76
69
64
68
71
75
74
71
68
68
69
71
71
70
66
65
69
71
73
71
70
68
65
62
64
69
72
73
71
69
72
74
79
82
82
79
79
81
78
69
55
49
59
72
78
73
68
70
78
83
83
82
78
74
69
62
65
74
81
84
84
87
90
87
78
69
69
76
83
82
73
64
58
58
64
72
74
70
68
69
72
74
73
89
84
74
67
66
65
59
55
58
67
72
74
71
68
72
78
78
76
75
80
79
72
65
57
61
69
79
81
78
74
76
79
79
78
77
69
65
65
67
69
69
72
76
77
76
71
72
75
75
73
83
81
73
65
63
68
74
75
74
70
68
69
71
78
82
81
75
65
60
65
79
89
89
77
66
62
65
68
65
60
58
66
77
82
78
65
56
60
69
72
70
68
66
68
69
71
75
79
79
75
67
80
81
81
80
86
90
86
75
67
64
66
71
77
84
84
77
70
65
68
76
84
89
91
86
76
67
65
72
69
62
60
64
72
78
76
72
73
73
72
71
69
70
68
67
67
71
74
74
75
64
81
87
81
75
74
76
73
73
72
75
73
68
65
69
74
73
70
74
77
72
66
67
77
88
86
72
65
72
77
73
65
63
61
63
68
72
74
74
73
73
80
82
79
72
66
59
59
67
73
72
83
88
80
66
60
62
65
71
73
78
78
75
68
64
59
56
58
63
66
64
63
69
77
80
75
70
68
73
76
76
76
73
70
64
67
71
74
73
73
72
74
76
76
73
67
59
60
69
75
73
78
78
70
57
51
56
67
72
70
69
73
81
78
66
58
59
68
72
69
67
74
86
88
73
60
61
73
81
78
70
67
71
73
73
73
74
80
82
80
73
68
68
72
73
73
73
75
77
78
72
77
74
65
55
53
65
75
76
70
69
71
80
80
74
67
74
84
87
81
74
76
83
80
68
55
57
69
76
75
68
63
63
63
60
66
74
87
92
85
74
70
71
73
75
78
78
76
72
73
75
76
73
68
67
73
81
83
79
73
70
71
75
78
77
77
76
80
79
76
72
70
72
70
67
65
65
69
68
69
69
68
65
59
56
62
73
77
77
72
72
72
74
74
73
73
70
66
64
66
71
73
74
72
71
75
81
83
83
78
71
68
67
69
73
74
75
78
78
76
70
64
61
66
74
82
84
82
76
71
68
66
66
69
74
77
74
67
65
70
76
80
78
74
72
68
68
68
71
75
68
71
74
76
75
72
72
76
79
76
70
68
70
72
69
64
68
78
84
80
70
58
57
64
72
77
79
80
76
71
65
64
68
75
77
76
75
79
82
82
81
79
75
73
72
73
73
77
76
76
70
75
77
78
74
68
64
65
69
69
67
67
72
81
79
69
64
68
75
79
71
65
61
65
62
61
62
69
71
68
62
63
71
71
63
64
73
83
84
77
66
66
71
73
75
80
83
80
71
63
71
73
74
71
65
59
56
62
70
77
73
68
69
78
84
78
65
61
66
76
75
73
69
68
62
59
61
68
71
67
61
64
74
72
66
64
72
81
81
72
67
68
72
72
75
81
86
78
69
65
72
72
71
69
64
62
61
63
67
74
76
73
71
69
71
70
67
64
68
75
79
77
75
71
71
73
72
70
66
64
67
70
73
68
67
68
71
78
80
79
76
76
74
72
72
74
77
77
77
78
77
73
72
74
79
79
75
65
58
54
62
72
75
70
66
67
73
74
69
69
75
78
74
70
73
78
77
73
62
59
62
66
67
64
59
60
63
65
67
66
64
65
68
69
69
73
76
77
79
78
70
66
69
75
80
81
76
68
58
54
64
76
83
77
67
65
72
76
73
66
61
61
61
57
55
63
73
77
71
55
45
48
58
64
59
53
51
57
63
63
61
60
61
64
67
75
80
77
71
64
64
62
67
75
79
78
70
65
63
66
73
75
74
70
66
67
72
79
80
72
63
59
61
60
57
60
68
76
75
56
42
42
58
70
66
58
55
60
72
78
76
68
61
61
68
73
73
66
60
61
72
76
77
77
78
78
71
65
64
71
73
69
61
62
68
79
83
82
80
75
70
67
68
71
73
70
67
67
69
63
57
53
57
59
62
61
61
63
68
74
76
72
68
69
70
66
58
53
57
62
75
79
77
72
75
76
69
64
66
74
82
79
68
66
73
81
82
74
65
65
66
66
67
67
68
65
63
62
66
69
69
64
59
56
61
69
71
68
59
58
64
72
73
72
67
64
59
55
57
63
75
77
74
69
67
64
64
63
67
72
81
82
78
73
71
70
68
60
54
60
68
74
72
64
55
55
60
61
56
57
65
72
75
71
69
73
78
76
67
61
65
69
68
63
63
65
68
68
62
60
72
72
70
68
62
57
58
64
69
68
66
67
71
71
67
64
67
70
70
71
78
81
75
62
53
61
76
78
65
51
56
70
79
73
63
60
65
73
77
75
72
69
66
65
66
68
70
73
74
65
78
83
83
79
74
71
75
79
78
74
69
68
73
79
85
86
87
87
84
82
81
76
72
72
77
84
87
82
76
75
80
82
85
83
78
75
74
75
75
75
82
87
86
77
70
70
76
78
70
58
70
73
77
78
75
69
64
66
72
75
76
74
75
79
86
88
86
87
90
92
87
81
79
80
78
74
68
67
72
77
80
79
76
71
67
72
77
83
83
78
83
89
86
77
65
63
70
74
71
67
68
68
68
71
71
69
64
67
74
80
78
70
66
70
76
81
83
85
86
86
82
78
79
79
74
66
64
74
84
85
79
73
71
74
72
73
78
84
84
76
69
71
77
79
74
64
59
65
73
76
72
76
88
95
89
75
66
70
83
85
77
69
68
70
70
66
72
80
83
83
79
78
79
79
75
72
76
83
84
78
69
68
72
85
85
78
76
80
84
76
58
54
63
78
86
81
74
73
78
79
64
72
93
111
104
81
69
72
84
87
80
76
79
80
75
70
69
73
79
83
85
88
89
87
85
86
89
88
82
72
65
65
70
76
81
79
75
74
79
78
73
68
69
78
85
88
88
89
88
85
65
67
76
83
84
80
75
78
85
87
79
71
65
72
77
80
76
68
65
66
71
76
75
73
76
85
92
91
82
73
68
68
71
77
81
82
77
70
71
77
85
88
87
78
74
71
75
85
88
82
82
84
80
78
81
81
81
81
84
85
79
61
51
57
76
94
97
83
68
57
54
57
58
61
65
77
88
88
77
68
71
78
85
94
95
89
76
69
66
71
82
87
84
72
60
59
70
82
78
70
81
90
90
92
93
89
80
72
73
78
76
65
65
73
88
97
95
86
76
71
64
65
69
70
72
76
77
73
68
71
77
80
81
76
73
75
74
70
66
72
82
86
78
63
56
66
81
88
84
75
62
69
75
83
86
81
75
70
69
69
66
65
74
89
95
92
81
71
72
76
74
71
72
78
81
79
71
65
69
79
86
79
63
48
52
64
71
68
66
71
79
82
75
65
65
80
82
84
84
83
60
59
63
69
73
75
72
73
77
72
64
56
58
77
94
95
83
70
67
71
74
69
64
66
73
75
72
69
74
80
77
70
64
66
72
74
70
66
66
72
76
71
71
75
85
88
80
72
71
74
70
64
63
69
72
72
70
73
78
82
74
61
61
75
90
94
85
71
66
73
79
80
73
67
67
68
71
77
79
79
73
69
74
84
84
75
67
69
80
83
78
73
75
84
93
90
78
74
71
68
72
66
62
59
59
61
66
71
78
82
81
78
81
84
85
79
75
73
75
75
79
84
87
84
76
70
71
74
78
80
82
83
78
74
66
64
67
73
79
80
80
80
81
81
77
73
74
78
76
71
61
62
59
56
57
65
74
80
79
73
70
77
87
91
84
75
73
78
81
78
76
76
82
82
78
75
73
72
68
71
74
77
68
60
62
69
77
75
68
68
71
70
66
60
58
67
75
80
78
77
58
59
67
75
77
81
84
83
78
72
65
68
79
86
87
83
82
80
79
78
76
77
77
78
80
78
76
72
70
71
72
68
65
70
77
80
77
68
64
69
70
67
63
60
65
74
78
78
77
79
69
66
67
74
77
76
73
69
71
76
80
82
82
81
78
76
74
72
71
73
74
78
83
89
87
76
64
65
74
84
84
80
80
86
86
80
71
69
71
75
73
73
76
80
82
76
72
71
74
78
70
65
60
56
65
72
69
61
62
76
90
93
85
74
65
63
65
66
71
73
73
78
85
88
75
55
46
56
72
78
79
80
86
90
86
79
79
83
82
75
69
70
73
74
72
70
73
76
77
80
68
68
64
60
70
85
88
81
74
73
75
76
72
72
75
73
68
68
73
81
86
85
83
76
64
56
62
74
78
68
61
67
83
88
83
77
80
84
82
74
69
68
70
64
60
65
73
78
78
77
68
73
70
64
66
75
84
82
76
67
63
63
70
83
91
89
78
71
71
78
80
82
81
80
79
80
83
86
79
67
60
67
81
81
73
67
72
81
87
83
76
73
72
67
66
66
70
71
73
74
66
65
58
52
55
60
64
63
64
67
72
75
80
86
92
89
82
73
67
61
61
69
80
92
95
87
77
67
65
64
66
73
78
74
63
59
69
82
92
91
80
74
72
77
79
78
74
67
67
73
61
52
46
54
66
75
76
72
73
77
78
76
73
75
80
84
80
72
69
66
70
74
80
87
87
79
70
60
59
63
70
72
73
73
75
75
73
70
76
77
75
72
72
80
86
84
77
74
77
79
73
69
62
59
67
77
85
86
76
66
60
58
62
66
70
72
71
69
73
80
83
77
68
69
74
76
69
67
73
82
80
71
70
81
94
96
80
66
61
66
71
70
71
72
76
77
75
75
81
81
76
76
69
64
67
76
87
88
74
55
48
55
63
67
68
66
66
67
72
76
78
74
67
68
68
62
59
65
81
96
92
75
69
78
91
92
81
74
74
76
76
73
70
67
68
74
79
77
70
63
70
67
66
67
69
78
85
84
73
63
61
72
79
79
74
71
76
78
73
74
78
81
79
71
64
58
59
67
77
85
83
77
72
74
80
84
85
88
89
89
84
80
72
69
76
89
97
88
71
58
76
79
76
70
67
68
76
80
76
73
71
78
87
92
88
84
83
85
82
76
75
76
79
80
77
77
79
77
73
70
71
80
86
84
78
77
79
84
86
85
80
76
72
72
79
90
94
92
84
78
81
84
78
67
59
63
76
88
89
80
69
67
76
86
90
87
86
84
79
69
59
59
68
80
87
85
81
78
72
69
71
82
91
87
75
64
60
64
68
68
66
65
69
70
67
67
69
72
78
81
71
71
71
70
70
72
75
78
84
84
76
63
54
59
72
83
89
86
77
68
56
53
63
76
85
80
76
74
70
69
67
69
73
73
71
62
59
58
57
59
63
71
74
69
65
64
66
66
63
62
65
59
64
75
84
79
61
52
59
73
79
71
58
53
59
68
74
75
74
72
68
63
64
68
74
79
78
75
68
60
55
58
64
72
75
78
78
78
74
73
77
82
85
83
77
77
77
75
67
67
68
62
62
69
75
73
60
53
54
63
71
73
71
68
63
60
60
64
72
75
75
73
69
68
70
73
76
75
69
59
58
67
77
82
83
80
80
79
83
82
79
81
82
84
84
85
80
75
76
83
72
63
60
61
70
73
73
70
66
66
70
71
68
64
63
68
74
78
76
75
73
73
73
71
70
71
73
74
72
71
70
73
76
77
77
74
70
69
68
71
75
75
71
72
78
83
81
74
71
72
83
72
66
71
80
79
72
66
61
65
70
70
67
64
68
78
88
88
81
73
70
71
72
71
71
70
71
72
75
75
73
68
62
64
70
72
72
68
66
70
75
76
73
73
76
79
78
73
66
59
84
82
81
81
82
75
63
55
55
65
68
70
69
68
73
78
78
76
70
67
69
72
73
70
65
64
66
70
71
73
71
73
72
75
68
61
59
66
75
80
78
78
77
77
75
72
71
71
71
71
71
77
76
74
70
67
66
69
71
68
66
66
70
76
80
79
74
65
59
60
67
75
78
75
68
68
76
82
79
71
68
75
85
82
65
50
47
61
74
78
74
72
72
72
69
66
67
71
75
77
63
66
70
70
68
69
76
82
82
77
68
63
68
77
84
80
72
68
66
68
70
72
76
79
82
82
83
83
76
64
56
62
73
74
63
54
58
71
74
71
68
68
72
71
68
67
67
68
71
73
58
68
78
79
71
64
63
71
79
82
80
73
69
69
74
73
68
69
77
82
78
68
68
77
81
78
68
62
57
52
48
54
64
70
66
66
70
74
73
68
67
73
81
82
77
70
66
63
66
71
64
78
86
81
68
55
51
56
64
72
77
75
71
70
69
65
61
64
71
76
71
66
67
76
77
72
65
63
64
65
64
66
67
68
68
70
71
69
63
64
69
76
79
77
71
70
69
71
69
69
70
77
82
77
67
64
68
74
74
70
66
66
70
71
71
68
70
72
70
66
64
70
79
78
74
69
73
80
83
80
75
71
70
70
70
70
70
67
65
68
73
77
76
73
71
70
75
79
79
77
70
75
76
74
74
77
85
92
84
68
59
59
70
80
81
81
84
86
82
72
69
73
78
77
70
62
65
71
76
73
68
64
67
70
70
68
69
74
82
90
87
80
73
73
76
76
74
73
74
78
71
76
75
73
73
77
83
81
72
62
55
59
70
83
89
90
87
85
82
76
71
68
69
72
72
69
66
67
68
69
66
64
64
69
72
68
67
68
78
84
85
77
70
70
74
75
69
63
64
69
72
79
77
69
63
67
75
77
72
66
66
65
67
70
76
81
83
81
75
71
68
67
69
75
83
86
85
81
76
74
73
75
78
79
81
75
65
56
58
64
72
75
71
68
66
65
67
68
71
74
70
80
82
76
68
67
72
76
74
72
70
73
68
61
55
60
73
77
74
69
69
74
77
77
74
77
79
79
75
72
71
75
80
80
75
71
67
70
70
74
74
76
74
69
61
62
70
80
85
85
65
75
83
81
71
64
62
71
76
75
70
69
69
66
60
57
60
66
70
73
72
75
77
74
62
57
61
71
75
70
63
62
65
63
58
57
67
77
83
78
73
74
75
73
68
71
79
83
77
73
63
68
73
74
67
58
52
62
73
81
74
66
64
71
78
75
64
64
71
75
74
73
74
75
71
63
61
66
73
71
66
63
64
64
62
62
68
73
72
69
68
71
74
75
78
82
81
76
67
65
69
68
71
75
75
65
55
56
65
76
78
76
72
73
76
76
71
70
74
78
78
74
73
76
85
82
68
59
60
70
79
80
76
71
70
70
69
72
72
72
72
72
74
74
76
76
75
71
69
76
72
70
72
79
82
76
65
62
58
58
66
77
83
78
72
66
65
69
73
75
78
75
72
72
77
78
72
64
65
71
80
82
77
70
67
66
68
70
69
69
73
76
76
70
66
67
71
74
78
78
64
63
70
79
82
79
75
70
62
56
59
72
86
86
74
66
67
73
77
73
72
73
73
64
54
50
60
74
80
77
69
70
75
75
69
62
60
60
63
64
68
75
75
69
66
71
79
82
79
76
63
63
71
79
81
77
72
69
63
59
61
69
77
79
74
69
71
79
85
84
78
77
76
68
54
43
51
66
71
62
54
57
69
75
70
61
56
57
60
61
62
63
64
69
72
74
75
76
74
76
72
77
80
81
81
76
69
64
60
59
60
59
62
62
65
67
70
76
84
90
86
80
76
70
70
66
61
58
54
53
52
54
55
55
55
56
57
61
61
58
55
53
62
71
74
68
59
57
68
76
73
75
77
78
79
76
69
62
59
60
61
57
55
58
65
72
73
70
67
67
67
65
64
67
71
72
65
60
58
65
66
63
51
45
48
59
68
70
64
57
53
56
63
69
68
64
55
55
64
73
74
71
66
67
68
70
65
61
61
63
66
67
66
69
73
78
78
69
57
48
49
57
63
64
63
62
65
65
67
69
69
66
58
54
61
72
78
79
75
72
70
67
63
60
60
64
68
70
65
61
74
71
67
64
60
57
57
61
66
67
67
70
73
73
71
70
73
70
65
62
68
74
73
61
50
52
67
74
68
58
57
62
66
65
65
70
74
74
74
75
74
71
64
63
68
73
81
82
78
65
87
90
87
77
63
55
59
66
73
72
71
72
75
77
77
80
83
86
83
83
84
84
88
86
82
84
85
85
82
81
81
81
78
75
76
81
85
83
76
71
66
67
69
72
78
79
78
75
71
69
92
87
77
73
66
57
55
57
66
74
80
82
77
77
78
84
85
89
86
82
77
78
84
93
91
84
77
73
72
73
77
78
75
70
65
71
76
80
76
74
74
77
81
81
79
77
69
60
59
64
87
75
71
73
75
70
61
61
69
78
76
67
62
66
75
82
81
79
75
72
70
70
74
80
82
79
77
82
85
82
79
77
78
76
71
69
74
81
86
83
84
86
86
81
75
67
61
60
64
77
73
72
77
85
85
74
69
74
85
83
70
58
56
64
72
72
71
70
68
68
68
70
76
79
80
76
74
79
84
82
78
78
83
87
86
81
78
85
95
94
84
72
69
71
75
76
73
68
68
73
62
70
90
99
88
74
73
81
90
86
81
76
80
80
74
68
72
80
80
77
71
72
76
80
80
81
77
76
75
77
74
69
69
70
77
80
80
86
97
98
85
66
60
70
85
92
86
78
71
71
69
81
88
86
80
76
76
78
80
82
82
85
83
77
72
74
85
92
90
80
70
69
70
69
70
77
88
92
89
82
74
66
58
56
59
68
74
83
90
93
84
74
74
82
90
93
87
82
81
78
92
87
76
74
80
88
84
72
66
72
77
74
66
64
73
87
95
89
73
62
63
69
70
67
62
68
81
90
86
73
66
67
72
76
75
71
72
72
74
76
79
77
76
75
78
81
83
84
80
75
91
81
71
78
94
97
82
65
62
69
76
70
64
67
79
89
84
69
58
59
66
78
81
78
70
69
68
66
65
62
65
70
74
77
75
73
71
69
68
71
77
81
75
68
61
66
77
81
77
76
80
78
75
78
82
79
71
65
66
70
68
65
64
76
90
90
81
72
72
76
75
70
68
75
83
85
76
66
66
73
78
72
63
56
58
66
69
65
64
68
76
86
88
82
74
69
67
67
74
80
76
77
78
78
75
71
69
68
71
72
66
60
61
75
93
99
91
85
85
85
74
55
47
57
78
89
87
80
81
83
81
70
63
66
71
73
70
64
65
69
74
74
81
88
93
86
73
65
64
70
76
76
80
86
87
79
69
67
72
76
77
71
67
73
84
90
87
79
76
77
73
64
53
56
66
74
75
76
72
65
57
57
66
83
88
82
74
75
81
82
73
61
65
77
87
86
75
68
67
68
75
74
77
83
84
76
68
66
68
73
79
79
79
75
73
72
74
76
76
76
74
72
73
70
68
70
73
73
64
56
52
55
65
77
85
83
80
81
84
82
75
68
71
77
75
68
64
69
78
79
64
65
71
73
74
72
68
67
68
69
70
79
84
78
71
68
70
75
74
72
72
76
79
75
72
72
75
75
71
68
66
64
65
69
80
83
79
69
65
70
78
78
71
65
64
66
70
74
78
81
62
64
71
76
75
73
69
68
69
70
71
72
75
76
73
70
66
60
58
62
70
77
78
75
72
74
77
78
82
84
81
75
68
70
77
82
75
59
57
69
85
83
70
57
60
73
79
77
73
73
71
72
71
74
68
67
64
67
71
76
78
75
71
64
62
60
57
55
58
61
66
68
72
76
76
74
73
78
86
88
83
73
69
71
76
76
75
73
71
74
80
83
78
72
69
77
83
81
74
73
73
68
60
54
53
58
63
66
73
81
87
84
72
61
57
57
62
65
64
60
56
58
68
78
78
70
66
74
80
79
71
69
74
76
75
74
78
86
82
72
67
70
76
75
75
80
87
87
85
81
87
75
59
48
51
66
75
77
74
73
73
67
58
60
71
82
85
78
69
62
58
59
64
67
71
75
80
85
81
73
70
77
88
87
76
71
74
80
78
71
67
67
69
71
72
71
73
78
79
78
109
101
76
52
49
62
76
79
76
69
63
57
56
65
77
83
78
76
78
82
79
69
62
61
71
85
92
87
77
67
73
88
97
89
77
69
73
77
78
72
70
69
72
75
74
70
68
66
64
60
95
97
79
57
47
51
61
69
77
81
79
76
74
70
64
52
50
60
76
84
80
70
65
69
72
78
76
72
68
69
76
87
91
84
73
70
77
83
83
75
71
73
80
82
83
81
80
78
70
63
69
67
62
60
65
68
65
68
77
84
85
81
76
71
64
59
58
63
69
70
68
68
68
70
70
67
66
68
73
77
77
76
74
72
71
72
78
83
83
76
71
71
73
75
73
73
77
80
81
79
71
68
62
64
69
75
78
74
73
68
68
73
80
83
84
82
81
80
79
81
79
74
68
68
71
71
67
67
75
82
78
69
60
63
71
77
81
85
83
75
66
58
58
64
67
68
67
67
70
72
84
84
79
68
62
65
79
88
78
67
65
75
85
83
73
67
67
71
78
83
85
81
77
76
76
69
65
66
78
90
83
66
55
61
75
86
89
91
88
79
66
56
55
60
77
90
91
79
68
59
82
87
83
75
65
64
76
89
86
76
69
74
80
75
63
54
58
68
70
66
66
72
78
77
68
57
58
67
79
85
80
70
68
71
77
84
83
82
84
84
81
71
59
60
75
92
101
91
71
61
77
80
80
78
68
61
64
72
73
66
59
63
75
83
80
73
72
77
77
67
57
57
64
67
64
60
63
72
73
70
67
70
77
76
73
66
63
64
67
75
81
78
71
62
63
65
67
62
59
62
71
75
74
64
57
56
61
68
69
64
62
67
79
88
87
76
71
74
76
74
66
63
63
68
66
67
73
80
82
75
68
67
70
68
61
59
60
66
70
72
72
75
75
75
70
65
59
55
54
59
68
73
72
67
64
65
70
75
81
82
80
76
70
65
65
67
71
72
74
73
73
76
75
71
69
71
78
88
92
87
74
65
61
58
61
67
78
84
84
78
75
74
75
77
80
86
86
79
71
68
74
72
76
82
84
80
69
66
75
84
85
76
68
62
62
65
65
68
72
75
77
76
73
71
70
77
81
86
82
75
70
67
67
63
61
65
76
83
84
80
75
72
71
72
75
80
80
77
73
71
76
71
78
87
88
73
57
54
63
74
76
73
70
69
68
66
61
65
73
79
79
74
70
68
68
72
76
76
72
68
67
76
82
77
64
58
62
76
81
79
75
70
70
71
74
73
68
63
66
70
69
65
70
74
72
64
60
67
75
74
68
60
57
61
66
70
74
74
73
72
72
74
74
71
67
63
63
68
72
73
75
78
79
78
75
72
71
72
78
82
81
77
71
70
75
78
78
73
68
68
68
63
66
71
73
70
72
75
74
70
66
63
70
75
76
74
73
71
68
67
71
78
85
82
72
65
64
68
72
74
72
67
67
75
82
82
74
69
74
81
84
79
71
70
74
80
79
76
71
69
69
76
85
90
88
77
71
69
70
69
69
73
84
90
84
72
63
62
65
70
75
79
81
77
72
68
74
79
81
75
68
64
70
78
84
78
72
69
75
78
77
73
72
74
76
77
75
72
73
75
65
77
88
90
82
71
63
65
70
74
73
72
72
77
77
71
66
66
68
70
68
67
65
64
64
68
78
89
90
84
75
73
76
77
66
61
62
71
74
73
71
70
72
74
72
71
71
73
74
74
60
63
63
64
65
66
64
67
75
80
77
70
65
66
69
69
67
67
67
67
65
61
63
64
66
67
74
81
80
72
67
71
75
66
52
47
59
71
72
69
67
71
73
71
67
69
74
76
76
71
59
56
56
60
64
66
66
73
81
87
83
73
67
69
70
69
65
67
75
79
74
67
67
67
66
64
64
66
67
63
60
66
75
73
66
61
66
74
73
67
66
71
73
71
69
76
85
87
78
71
62
69
74
75
71
68
69
73
78
78
77
69
65
69
78
84
84
83
86
83
74
65
64
66
67
66
65
69
73
74
74
78
83
83
79
74
70
67
63
63
67
73
74
69
68
74
84
86
78
68
67
73
76
78
77
79
81
79
76
72
65
62
63
68
79
86
87
83
75
70
67
66
66
70
75
80
84
82
80
77
79
84
85
79
72
66
60
54
51
55
64
71
75
72
69
67
66
69
71
72
70
72
74
76
79
83
85
84
79
71
62
59
63
67
70
72
72
71
68
68
71
74
76
73
73
77
79
78
72
71
73
76
77
76
72
68
65
64
66
66
69
71
76
82
80
75
64
60
66
77
72
76
74
71
68
69
74
81
78
69
63
59
61
63
66
70
73
74
77
78
74
69
66
62
61
61
63
67
72
75
75
74
76
79
82
82
80
80
82
80
76
74
71
72
77
77
71
66
67
73
73
79
74
60
54
61
73
76
71
66
66
69
66
62
63
70
75
77
76
71
66
62
57
58
62
64
67
72
75
76
75
74
77
82
86
82
76
71
71
69
66
63
59
55
56
64
71
76
75
71
71
77
73
63
59
64
74
74
68
63
68
78
78
66
57
61
74
77
68
59
60
68
76
79
80
79
80
79
76
73
73
74
77
78
76
72
71
68
62
60
59
61
60
56
51
59
71
83
84
75
67
69
71
68
65
66
71
74
72
67
67
71
74
67
58
61
72
77
71
61
61
71
86
94
87
79
75
74
77
77
75
72
69
66
66
70
71
71
67
62
63
67
69
63
59
65
76
85
88
83
68
68
70
73
72
70
69
73
77
75
70
65
63
70
74
76
80
82
80
72
63
62
71
80
80
70
61
64
74
79
77
71
66
65
68
69
71
70
66
63
63
64
65
64
65
69
76
77
79
78
72
73
77
81
82
74
69
69
75
81
78
75
73
74
78
78
76
77
77
75
67
62
62
69
75
70
62
61
68
75
76
69
68
72
71
69
68
68
70
70
66
61
62
63
67
69
67
65
65
67
73
73
76
79
74
63
57
63
71
75
78
77
79
76
71
64
61
64
68
71
69
68
70
73
72
68
66
65
73
77
77
75
73
74
73
71
74
76
79
79
76
72
66
62
60
61
61
62
65
69
64
65
72
78
75
66
63
68
69
69
64
67
72
75
73
67
65
68
72
72
69
69
72
71
66
57
56
64
72
74
76
75
76
74
70
70
72
73
70
66
67
70
68
65
62
66
70
70
68
70
63
65
72
77
78
78
77
74
67
61
56
59
67
74
75
71
68
71
74
74
68
66
68
67
62
57
60
65
66
64
64
71
76
77
69
62
60
56
50
47
50
54
63
68
72
74
73
71
68
68
68
71
75
76
71
65
65
65
65
59
54
57
63
72
72
66
59
60
69
76
79
75
68
68
70
74
76
69
62
57
61
67
69
68
60
58
57
59
61
59
54
54
62
68
72
70
71
73
72
71
65
70
77
79
72
61
55
60
63
60
54
49
56
67
72
71
67
65
68
75
81
77
68
67
74
81
79
68
59
57
62
63
58
52
49
55
64
74
79
76
69
63
63
66
65
67
71
78
85
81
64
62
66
76
81
80
75
67
62
59
54
53
58
67
72
75
76
74
69
65
64
62
65
64
64
67
70
70
69
68
66
61
49
45
50
59
67
71
71
66
61
60
63
69
69
71
76
81
83
76
63
61
61
65
72
78
75
66
61
60
66
73
77
75
69
64
66
67
65
61
63
71
70
65
57
56
62
71
70
68
66
62
54
56
61
70
70
64
56
52
52
56
62
69
73
74
74
74
73
70
71
69
69
74
76
78
77
76
74
71
70
72
75
76
75
75
79
82
80
72
73
82
97
101
92
82
78
77
72
71
68
65
57
53
58
73
83
84
76
69
62
62
68
79
87
82
66
60
65
75
90
78
69
72
77
79
74
67
66
72
79
82
78
76
77
78
84
85
81
69
61
66
77
87
88
82
79
75
72
68
66
69
73
73
73
75
75
72
67
59
51
47
52
67
82
84
76
62
64
74
101
88
74
72
79
80
76
72
74
79
81
79
72
74
80
82
80
76
74
71
65
61
62
71
83
85
85
84
83
80
77
78
83
86
84
80
75
74
76
75
74
72
67
68
76
82
81
78
78
85
79
76
73
75
78
79
80
81
83
81
71
65
62
71
76
78
73
68
65
66
66
63
63
71
82
84
81
79
78
80
79
76
73
76
81
83
83
83
84
86
89
89
86
81
78
79
82
78
76
72
66
67
71
72
72
72
74
77
75
69
70
72
73
73
72
72
75
78
74
69
63
60
63
68
73
69
62
57
61
72
77
72
65
67
73
80
81
81
81
80
76
72
76
85
91
90
82
77
72
67
71
70
66
63
63
70
72
67
60
62
72
85
90
82
74
72
78
89
92
89
79
73
67
65
62
63
63
67
74
84
87
80
69
62
61
66
72
77
78
75
64
56
66
83
96
92
82
78
79
78
82
71
55
48
61
81
82
72
61
63
75
85
86
81
75
72
75
81
90
93
93
90
80
69
61
65
75
83
84
80
75
72
68
62
59
62
70
77
78
74
69
67
71
80
84
81
72
67
67
73
85
73
64
64
76
85
82
74
71
75
78
72
64
61
63
70
71
70
73
78
81
79
72
69
67
70
75
74
66
58
56
63
69
74
70
67
73
81
82
75
72
75
79
82
78
71
67
61
60
67
91
91
88
85
80
76
68
65
70
75
72
63
51
54
63
70
71
74
76
76
70
58
54
62
76
84
79
69
62
59
63
72
76
80
76
72
75
83
84
77
71
74
80
84
79
72
68
67
72
72
89
94
92
84
76
71
67
64
66
68
70
69
68
75
77
72
69
71
79
83
75
60
55
67
85
90
82
70
67
71
76
74
72
70
72
75
80
84
83
78
73
73
75
78
79
75
76
80
80
79
74
79
83
85
84
78
69
63
62
65
73
79
83
85
80
72
65
65
72
78
74
65
62
69
81
82
75
65
61
60
62
60
62
66
73
81
86
90
87
82
77
71
71
73
72
71
73
77
80
82
73
75
81
86
84
77
69
63
62
61
63
66
69
71
70
69
71
72
70
69
68
67
65
70
73
74
73
68
61
56
52
56
65
76
82
83
82
83
87
91
86
78
74
75
70
62
56
64
77
87
75
75
81
84
81
74
67
65
65
66
66
63
60
58
61
68
72
71
64
64
68
75
78
73
70
71
75
73
71
67
66
69
73
80
83
78
69
63
69
83
89
82
74
70
68
64
62
65
73
77
72
77
81
80
78
75
70
66
66
69
72
71
65
60
61
68
69
63
59
60
67
77
77
72
69
71
76
76
76
73
76
73
69
68
69
72
67
58
53
65
78
79
72
66
68
74
78
70
59
57
68
80
84
79
75
72
70
67
68
69
69
69
66
67
71
76
76
74
70
68
65
61
59
61
67
75
79
81
82
79
75
71
65
59
60
70
76
75
68
60
64
73
75
72
72
78
81
73
59
56
67
73
78
74
67
62
60
65
71
73
73
69
65
65
70
79
85
87
81
70
62
58
59
66
75
80
81
84
87
87
77
71
67
63
64
72
79
86
80
70
66
72
74
73
75
81
85
80
72
66
73
63
60
64
68
65
57
55
61
71
73
64
53
53
63
80
91
90
80
68
59
60
68
78
84
84
81
78
81
79
77
73
71
66
66
72
76
80
78
72
69
69
71
75
81
84
85
80
76
67
91
79
67
65
69
77
76
76
76
77
72
60
53
55
63
71
75
76
78
76
71
64
66
69
76
80
79
72
65
66
70
73
72
69
68
71
73
74
73
71
69
69
71
77
84
85
84
76
64
54
95
103
90
70
61
68
86
100
102
92
78
68
64
66
63
56
51
60
75
85
82
75
68
67
67
71
77
77
75
70
69
73
73
72
70
72
76
76
75
72
73
71
70
70
72
80
87
87
75
63
87
94
87
74
65
66
70
76
82
84
79
74
68
67
62
57
59
65
72
74
78
79
80
76
69
70
77
85
87
81
76
74
72
69
68
70
76
79
78
74
71
69
67
62
62
70
78
85
85
80
71
68
72
76
76
67
59
53
60
73
87
92
86
77
68
70
74
75
72
73
75
77
79
77
77
77
75
73
73
74
76
70
64
59
59
67
75
80
79
72
65
65
68
74
74
68
64
66
69
75
72
72
75
75
67
63
64
68
77
83
93
101
99
83
69
61
67
73
74
73
75
77
75
76
76
75
69
67
70
76
78
72
65
59
61
67
74
78
78
72
66
64
66
69
75
80
82
79
76
77
82
87
89
80
68
61
67
85
89
82
72
73
76
74
67
64
69
72
72
63
57
61
69
74
71
63
65
70
77
80
76
73
71
73
71
69
68
65
63
66
67
68
64
60
66
78
88
90
88
88
75
78
79
80
71
62
64
72
75
69
60
56
63
73
77
74
73
74
71
64
54
56
63
66
61
57
63
72
74
68
61
65
73
75
70
65
64
64
62
63
66
70
73
74
74
68
63
61
65
74
58
57
57
59
56
54
59
66
70
72
75
77
79
81
77
72
66
66
71
77
80
78
73
66
60
61
67
73
73
67
59
58
64
65
68
70
78
85
87
83
77
73
74
80
83
80
70
64
63
63
66
70
63
53
50
61
73
82
82
79
78
78
77
73
71
70
69
67
69
75
85
90
83
73
68
66
73
77
78
78
75
70
68
67
69
74
82
89
93
93
86
77
73
71
78
87
91
89
81
74
82
84
82
77
78
81
90
94
90
83
74
70
72
76
81
80
73
68
69
74
78
79
78
72
70
75
78
78
77
76
78
85
84
73
61
57
63
70
77
78
77
76
74
74
74
75
77
74
71
71
79
80
88
92
90
80
71
75
84
86
83
74
73
80
86
80
71
66
70
77
79
77
74
70
68
67
73
75
77
74
76
81
84
73
59
54
62
75
77
73
68
70
75
78
78
71
64
61
63
67
62
73
88
88
71
56
50
60
79
83
80
74
71
72
75
73
68
65
67
70
74
76
75
73
66
60
63
72
80
84
82
79
76
74
73
75
79
81
78
74
71
70
72
74
74
72
72
74
77
77
54
66
76
77
66
55
60
71
77
72
67
72
81
85
76
67
60
62
65
67
68
74
74
75
76
76
76
78
82
85
80
76
76
78
86
84
75
65
67
72
75
71
69
69
71
73
74
73
75
76
64
69
76
77
72
67
70
78
79
72
67
71
84
92
85
69
62
63
73
82
81
77
75
76
80
87
92
92
84
75
64
61
68
80
87
80
71
65
68
71
71
66
68
77
83
84
76
69
66
66
65
72
76
77
74
68
65
65
68
71
69
68
68
73
75
71
68
70
78
87
90
82
75
72
71
73
77
82
81
72
58
55
63
74
78
78
75
72
72
70
68
68
71
76
84
87
82
76
70
68
64
63
58
60
64
67
64
60
63
70
72
68
63
63
65
67
68
69
73
77
77
73
70
67
64
63
64
71
77
76
71
68
63
65
66
74
77
75
70
65
68
76
77
75
72
77
83
81
78
72
68
64
57
57
63
70
72
75
77
80
82
79
75
70
69
67
68
70
75
75
67
64
67
69
67
65
67
77
82
83
78
74
72
70
69
71
76
76
72
67
69
75
77
73
70
75
82
82
76
69
72
74
74
72
73
75
77
77
78
81
81
79
77
77
76
75
77
82
86
80
72
64
68
74
76
68
65
68
75
79
80
80
85
85
77
70
68
69
74
71
71
71
71
68
68
72
80
79
70
65
68
70
73
73
74
75
73
68
69
73
73
74
73
75
76
76
75
73
76
78
76
72
72
74
78
77
74
68
63
66
72
79
83
82
77
70
68
68
67
64
62
61
64
70
71
70
65
63
65
66
68
66
61
63
66
69
70
70
72
75
75
73
68
65
65
64
62
60
61
68
75
76
75
71
73
77
76
71
66
65
71
77
80
79
79
79
77
72
61
55
57
67
81
93
91
77
66
62
67
76
70
69
69
66
66
67
69
71
77
79
75
72
65
60
58
61
66
67
69
70
70
68
65
63
64
64
65
70
72
75
76
77
78
80
81
82
80
78
71
65
69
79
91
94
88
82
80
79
79
77
69
70
72
68
64
63
67
69
67
68
71
72
69
65
61
64
70
75
77
72
64
55
54
59
65
66
68
72
77
80
76
75
75
75
74
73
77
81
85
83
79
75
71
62
61
67
77
81
77
68
69
66
63
60
59
62
66
67
61
59
64
73
78
73
65
65
71
74
74
69
65
65
68
75
82
84
83
81
81
80
77
72
71
69
70
70
73
77
81
78
71
66
59
53
56
62
71
71
66
62
68
63
58
57
61
67
73
75
67
61
64
70
75
71
65
67
72
77
76
71
68
73
78
83
84
81
73
71
71
77
78
77
74
71
76
78
76
72
63
57
58
61
62
60
60
66
74
80
81
77
69
66
62
67
72
74
78
76
70
66
65
67
70
69
67
72
76
80
80
75
66
62
64
68
66
63
57
60
66
73
76
76
75
77
74
74
74
70
63
56
54
59
61
62
63
67
76
86
88
80
73
71
69
68
70
69
66
68
70
73
70
69
68
71
73
75
77
79
78
72
64
60
63
65
62
58
59
70
77
73
62
61
71
78
74
68
67
70
74
70
62
61
61
62
64
64
66
68
70
68
74
70
67
64
55
49
53
66
83
87
79
68
67
72
76
79
77
74
72
68
66
67
74
77
72
65
65
74
76
71
57
53
61
73
73
69
68
73
76
74
69
68
65
63
63
62
64
64
65
68
67
67
66
65
59
59
62
73
87
91
81
67
63
68
75
78
75
71
72
72
67
66
71
76
78
73
68
66
63
60
54
52
54
56
59
65
69
70
69
66
65
68
67
66
66
70
74
73
68
69
62
64
67
69
72
76
76
75
76
75
68
62
60
63
67
68
67
69
73
71
64
56
54
63
70
74
73
68
66
61
62
59
60
58
58
61
64
68
66
67
66
67
67
67
72
75
75
72
65
57
65
66
70
73
70
63
62
66
72
69
61
57
60
63
68
66
66
67
69
69
65
61
58
61
68
74
78
77
72
67
64
66
68
69
67
64
63
67
76
81
77
68
63
62
64
71
74
71
65
59
69
71
77
79
71
51
47
61
73
77
72
68
69
73
74
70
68
65
68
72
79
76
68
63
68
76
79
71
62
59
62
64
61
61
61
60
62
68
73
75
72
65
62
61
64
73
82
88
86
77
72
72
73
74
71
67
65
67
69
72
71
71
73
73
69
62
58
60
67
74
80
77
67
61
64
73
78
70
63
60
62
62
58
52
51
56
58
58
54
51
50
58
65
73
76
77
80
87
86
79
63
60
58
62
68
70
70
63
56
55
60
70
74
72
65
58
59
62
66
67
65
69
67
65
67
70
72
74
74
72
68
64
62
58
58
59
61
59
53
48
48
53
62
70
74
69
63
60
64
69
60
53
58
73
84
90
83
76
76
78
81
84
82
77
68
62
63
68
72
66
62
66
75
83
82
75
78
77
78
76
72
69
66
67
71
72
73
71
73
79
86
87
87
88
86
83
75
74
80
89
71
65
64
71
81
89
83
73
68
70
76
76
72
65
61
66
74
79
73
66
62
61
67
69
70
73
79
89
88
81
73
68
70
75
83
83
76
74
76
79
73
59
53
62
80
85
79
75
81
88
84
82
73
70
75
81
82
76
75
79
81
80
74
74
77
78
78
74
74
75
77
77
76
74
76
79
81
82
82
80
76
77
80
84
83
80
74
70
71
74
70
61
52
55
73
83
89
88
85
88
76
77
74
72
79
82
82
80
77
79
82
82
84
83
82
78
73
68
70
77
86
89
86
85
84
80
73
68
67
72
77
76
74
75
75
78
75
70
66
65
71
79
85
81
78
77
80
83
83
77
70
72
72
76
83
85
80
70
60
62
71
75
73
70
71
75
74
68
66
69
76
80
82
83
81
71
59
55
61
74
80
79
74
70
75
78
78
71
66
63
70
79
93
98
90
76
71
75
78
68
73
70
66
63
69
76
76
66
59
61
69
71
70
69
73
74
71
65
63
69
74
78
78
79
77
70
62
60
69
82
90
87
79
72
70
71
70
68
68
72
73
74
79
83
80
71
68
72
79
78
71
69
56
48
51
67
76
80
76
72
68
67
71
77
76
70
62
63
75
87
89
81
74
68
65
65
68
69
69
71
73
70
66
59
58
61
68
70
71
73
77
82
81
78
68
62
64
66
70
77
70
71
67
61
60
72
81
85
81
73
66
62
63
65
65
67
68
77
84
86
78
64
57
56
59
66
74
73
68
65
64
68
70
70
65
69
77
85
82
72
64
69
77
81
79
72
67
63
62
64
79
82
83
81
78
79
80
73
69
66
65
66
62
62
64
69
77
80
78
70
58
49
51
59
71
79
78
72
68
68
74
82
89
90
82
75
79
85
85
74
60
56
64
76
80
74
73
72
73
67
78
80
80
76
76
75
74
68
66
68
73
76
74
73
71
68
67
69
73
72
66
61
65
78
87
88
78
67
63
70
76
79
77
74
73
78
83
84
78
74
73
74
75
72
67
69
75
82
85
80
69
69
66
63
63
70
74
77
80
81
81
79
78
75
73
67
64
63
71
76
78
75
77
82
87
84
74
66
68
74
79
75
62
53
59
77
88
88
79
76
84
91
89
80
72
71
78
83
86
85
74
71
66
62
60
64
74
81
83
78
72
67
67
72
75
75
67
62
62
71
78
79
78
77
75
74
71
68
73
78
82
82
75
67
64
68
74
81
84
87
90
87
84
80
73
70
69
75
80
86
74
71
65
62
58
60
65
69
71
68
64
63
64
70
75
75
72
70
71
74
80
83
81
79
74
71
72
72
75
79
82
83
84
80
68
60
53
60
74
85
87
77
71
70
68
64
59
66
72
76
67
69
69
66
66
67
65
65
66
69
76
79
75
69
67
72
78
84
85
82
79
77
77
80
81
82
80
75
69
67
69
73
75
71
67
64
64
61
65
67
72
70
70
69
70
73
70
66
61
60
69
79
82
78
74
71
68
67
68
72
80
83
83
76
76
79
83
84
81
80
77
73
69
69
75
82
82
76
71
72
75
79
76
70
67
70
76
75
70
66
68
73
73
69
70
77
79
69
59
60
69
73
79
80
73
66
63
66
70
71
70
68
70
75
76
78
76
78
78
81
82
79
71
70
71
74
73
75
83
92
91
84
76
70
68
76
78
80
78
78
80
80
73
64
62
69
77
74
70
68
61
52
63
81
87
70
52
49
62
73
71
62
59
62
63
67
74
80
83
83
81
78
80
84
81
79
74
74
83
91
85
70
54
52
64
76
80
82
77
75
76
74
72
71
73
75
80
82
84
82
55
52
66
82
91
81
68
62
74
82
77
68
63
65
65
68
72
75
77
73
69
69
80
87
89
83
74
66
64
66
65
57
50
49
58
68
71
73
72
74
74
71
71
76
78
80
80
78
78
80
64
75
80
77
75
80
87
92
89
85
78
74
74
77
79
74
71
68
71
74
73
77
84
87
84
78
72
66
60
62
66
70
71
71
70
69
66
65
70
76
77
71
58
53
60
71
77
76
72
74
77
81
78
74
70
71
76
74
74
76
79
81
81
75
69
69
72
75
75
77
84
91
94
89
84
80
79
77
72
72
73
76
79
81
83
83
77
71
69
72
72
67
56
53
62
72
77
75
72
76
69
63
65
74
77
71
59
52
58
73
87
92
85
68
55
56
66
73
72
70
72
79
85
86
83
82
81
78
70
69
69
68
66
70
78
83
80
72
68
68
70
76
82
85
87
83
75
67
69
75
56
50
60
72
77
73
63
63
65
73
85
90
85
76
67
66
71
74
73
71
74
77
80
80
80
78
74
67
65
66
68
69
67
68
68
68
71
72
73
77
83
87
85
79
73
67
65
66
71
76
70
69
68
70
73
75
81
81
75
70
65
69
73
76
80
82
81
81
74
72
72
76
78
80
78
76
73
72
72
69
71
77
80
75
70
67
70
74
75
77
79
79
71
63
57
57
63
72
78
85
83
81
75
71
71
76
83
85
81
73
65
63
64
70
76
79
76
71
67
64
60
62
72
78
80
80
81
81
76
71
70
75
79
76
70
72
76
80
78
71
67
66
70
76
78
79
78
82
85
86
71
68
63
63
64
67
75
82
85
86
83
79
76
78
77
76
70
63
63
67
72
74
73
76
80
82
80
75
72
70
71
67
66
67
71
74
79
81
81
78
72
69
71
79
85
87
87
89
87
83
66
69
66
61
60
64
75
83
82
76
73
71
74
79
82
85
79
70
68
70
76
79
77
75
77
75
70
67
67
69
71
71
70
74
77
76
70
65
65
75
81
80
72
65
65
70
76
82
81
79
78
80
70
63
65
77
87
90
80
68
61
58
62
69
78
84
83
80
72
68
63
62
66
72
75
74
72
68
67
70
75
81
84
85
80
77
70
64
59
62
72
80
81
74
66
63
62
64
68
73
77
73
67
63
62
70
76
79
78
74
73
71
69
69
71
73
73
70
71
70
65
64
68
72
75
75
75
78
80
78
80
82
83
79
75
76
80
78
72
64
63
70
81
87
82
73
67
66
68
72
59
67
70
66
59
52
55
60
68
71
75
82
80
72
67
64
62
66
71
75
76
75
71
73
76
76
76
78
83
87
85
81
75
72
73
75
77
77
72
69
68
71
80
86
84
79
74
76
80
79
56
69
78
72
61
58
65
73
72
68
65
70
74
71
66
63
63
70
73
71
65
57
56
65
77
84
80
76
73
76
80
78
75
78
78
71
63
58
63
70
77
82
82
83
81
74
70
71
75
78
66
68
66
62
61
67
76
84
81
69
63
60
62
67
68
68
72
74
75
69
58
54
57
67
81
86
83
74
65
58
55
61
72
80
80
68
58
56
66
72
73
69
70
76
81
76
69
63
62
67
65
65
60
59
62
68
71
70
68
67
62
58
58
63
69
71
72
72
74
78
78
75
73
75
76
76
72
72
65
60
56
57
66
75
80
77
71
70
72
73
72
68
68
74
82
85
79
67
59
60
67
67
63
62
65
70
69
64
61
59
60
61
63
68
72
72
70
69
74
81
85
80
71
68
69
75
74
75
77
79
77
71
66
69
77
86
86
79
72
71
74
80
83
82
80
82
79
70
61
63
76
73
66
62
66
73
77
76
69
63
63
67
75
79
78
73
70
69
74
74
74
73
71
72
75
77
82
83
86
86
81
72
67
68
72
80
80
76
71
68
72
80
87
84
75
71
62
58
60
67
73
72
69
68
68
73
75
75
69
66
71
78
80
77
68
60
61
69
76
75
69
72
82
91
87
75
64
66
70
68
63
61
67
73
74
69
67
70
73
75
73
72
74
74
70
68
62
57
59
68
64
67
71
71
71
67
63
57
58
65
74
81
80
74
65
59
60
69
79
79
75
73
77
82
78
66
57
56
61
65
59
60
68
77
79
77
72
73
79
78
73
69
66
69
73
75
73
70
69
70
63
62
63
68
69
66
61
54
56
62
70
77
76
75
74
71
68
67
71
74
74
71
71
71
71
68
68
70
71
70
69
71
73
78
80
78
75
71
67
65
68
75
82
83
78
74
74
78
79
75
63
63
68
75
79
78
71
59
57
59
63
68
70
70
70
71
69
66
64
64
67
70
75
80
80
76
72
71
75
76
75
76
76
74
68
63
61
60
58
57
67
88
100
92
74
67
71
77
79
73
65
67
78
88
84
73
61
57
59
61
64
66
67
69
71
72
70
69
69
68
66
67
74
81
81
74
67
69
75
81
79
76
73
66
58
55
61
68
75
78
81
87
88
77
68
68
71
71
71
70
68
67
73
77
68
55
48
55
65
70
67
64
65
70
74
75
73
74
78
80
78
73
70
69
70
69
66
67
72
77
78
75
72
70
69
67
71
80
89
89
82
74
69
68
70
72
72
68
66
70
65
65
69
68
60
57
62
70
75
73
67
65
65
69
72
71
69
68
75
80
81
75
65
59
61
65
69
68
62
59
60
66
74
82
82
79
73
71
68
65
65
66
68
70
71
71
73
73
71
73
60
65
70
73
74
73
70
67
64
63
64
65
64
64
63
58
56
58
67
73
75
70
65
62
63
67
69
69
64
58
58
67
79
84
77
72
71
69
62
55
55
65
73
73
68
66
70
73
75
72
64
66
67
71
73
70
64
55
53
56
62
61
61
60
63
66
68
71
71
69
66
71
78
79
73
65
64
71
74
72
67
72
83
82
73
67
71
77
78
68
61
67
76
75
67
63
65
71
75
72
71
65
62
62
64
65
64
68
73
74
68
65
64
71
77
80
83
83
79
73
69
76
89
90
75
61
55
64
72
72
66
67
74
78
74
70
72
75
74
68
66
71
77
74
66
64
69
74
74
69
70
68
64
64
68
70
73
77
89
93
87
76
72
74
73
69
66
68
74
76
75
72
75
77
73
63
58
64
68
70
63
58
60
65
71
70
69
68
68
68
72
75
77
73
69
69
75
77
74
68
70
67
67
72
74
75
73
71
74
80
75
64
59
56
54
51
51
59
73
79
76
69
64
63
66
64
64
67
70
71
65
59
59
64
69
69
70
73
80
84
84
80
77
74
71
72
74
76
75
72
68
63
67
75
73
65
62
64
67
65
59
54
49
48
51
55
64
70
74
75
72
69
67
66
67
64
66
69
72
71
65
62
62
68
70
70
68
70
76
79
75
70
72
73
77
75
72
66
65
70
73
68
68
71
66
54
52
61
72
77
74
70
67
64
65
65
66
68
69
68
70
70
68
68
71
75
72
69
67
66
66
64
61
62
65
66
63
58
54
54
56
56
59
65
76
79
76
69
63
66
87
82
74
66
58
49
50
59
70
75
76
74
72
70
70
66
63
64
68
73
76
72
66
67
74
82
79
68
57
56
59
63
60
59
62
64
65
61
57
55
58
64
67
67
68
72
74
73
72
69
80
77
71
63
55
49
52
58
58
55
55
55
58
64
68
71
72
73
73
72
68
63
61
65
73
79
78
71
58
50
53
63
70
69
63
60
65
69
70
70
70
72
71
69
65
65
67
70
69
69
79
77
73
73
81
84
80
76
77
85
90
88
79
71
66
62
65
69
74
72
63
57
55
62
70
73
77
79
83
84
86
90
92
96
92
82
73
69
74
81
86
86
81
77
74
77
79
87
93
94
76
77
72
70
78
85
84
77
72
70
71
69
65
61
62
69
76
78
71
65
68
73
77
72
70
72
80
88
90
85
78
73
71
73
78
79
78
79
83
89
89
85
84
80
83
80
77
77
80
82
75
76
69
66
67
70
71
72
72
73
71
72
72
72
75
77
76
69
60
59
71
89
94
85
73
70
73
80
81
77
74
71
71
74
71
63
61
64
71
78
78
76
74
77
81
83
80
80
81
82
74
74
69
66
67
67
69
70
72
77
84
90
88
83
78
74
69
66
65
72
81
88
90
83
70
59
56
60
67
73
78
84
84
76
67
58
59
64
69
69
68
71
76
77
76
73
76
80
83
84
78
80
80
80
84
85
80
72
68
75
83
87
77
68
69
74
77
79
77
78
79
83
83
82
80
71
63
63
70
76
81
84
81
75
68
67
73
77
78
73
71
77
81
81
73
63
64
71
76
75
85
91
91
87
86
85
77
72
74
79
78
68
52
55
70
83
80
69
61
60
63
69
79
90
97
94
84
75
72
74
75
76
77
82
80
76
72
71
76
83
89
90
82
73
61
57
63
72
77
75
82
88
89
84
74
70
65
70
77
80
71
58
53
64
77
81
72
60
53
57
61
68
75
78
80
77
71
66
63
65
65
68
69
74
77
73
70
64
67
74
85
87
80
67
55
61
71
80
81
76
79
81
78
71
69
76
80
79
73
68
66
67
74
76
75
73
72
72
69
63
60
62
67
68
62
61
62
65
69
72
74
70
68
66
65
71
72
73
69
65
62
68
75
78
80
76
76
77
75
72
78
76
69
65
76
90
94
85
70
65
70
79
87
84
75
73
75
79
72
63
58
61
69
71
70
71
72
71
70
75
82
83
83
78
74
75
73
71
67
62
58
58
67
77
84
81
74
70
74
79
63
63
64
69
78
85
86
82
77
75
75
75
75
73
74
74
76
77
74
67
62
63
70
76
81
81
76
70
66
69
74
79
83
82
84
82
75
60
53
59
68
72
71
70
71
71
71
72
76
80
59
63
66
68
74
80
86
90
90
89
81
69
58
58
64
71
75
76
77
73
69
70
74
79
81
78
74
72
72
73
74
73
68
66
71
81
83
74
62
62
71
78
76
71
70
75
82
84
74
64
78
76
68
62
63
76
87
94
94
87
78
71
67
69
71
72
71
71
74
79
81
82
82
82
79
72
66
67
72
78
83
81
76
69
64
69
77
81
80
76
74
71
72
70
71
75
83
84
80
68
76
71
64
58
59
63
71
75
74
68
64
66
75
82
79
71
66
71
85
89
86
80
80
80
76
69
64
67
72
79
82
81
81
81
77
68
66
68
75
80
76
71
70
72
71
69
69
73
76
78
63
68
70
65
60
60
60
64
66
66
63
66
73
75
70
63
63
75
87
90
83
75
69
70
70
69
72
75
74
71
67
67
76
82
85
77
68
64
70
77
81
77
74
74
75
75
73
72
72
73
70
76
79
75
68
64
64
69
71
73
76
77
73
66
61
62
61
64
68
71
73
72
70
71
76
78
74
70
67
64
63
65
76
84
88
82
74
67
71
80
86
83
74
67
70
78
80
76
70
67
73
70
71
73
72
67
69
74
77
74
69
69
73
72
71
67
63
62
63
68
72
72
71
75
82
80
73
68
69
73
76
75
76
82
86
82
74
68
67
75
84
84
73
60
55
62
69
73
72
73
64
59
68
78
79
73
70
77
87
84
72
69
77
87
82
70
65
70
77
80
75
72
75
79
79
76
74
77
86
89
86
76
69
71
77
79
77
70
68
71
74
76
74
70
62
59
63
71
83
93
65
68
80
90
85
73
66
73
87
91
84
75
80
87
85
77
70
69
71
71
69
73
78
81
79
72
68
70
76
78
80
78
73
73
74
72
71
70
70
72
74
75
76
80
78
71
63
67
82
100
67
70
78
81
78
70
62
59
64
76
82
84
82
83
84
82
74
64
61
63
70
75
76
77
74
70
64
58
57
63
75
81
83
83
82
79
72
67
68
73
75
71
68
70
75
74
63
58
62
75
76
66
62
69
77
80
73
61
58
67
81
89
87
79
71
68
72
76
75
74
72
73
74
73
72
70
67
65
66
71
76
77
76
77
87
96
89
75
68
68
70
67
60
63
73
78
73
62
58
61
76
64
63
71
79
82
83
82
77
72
74
77
80
76
65
61
68
82
86
78
70
69
76
81
75
68
64
64
69
73
72
66
63
71
84
95
90
78
71
72
73
71
71
75
81
83
74
65
64
72
64
61
62
72
77
82
82
81
79
73
70
67
72
79
84
85
85
85
84
81
79
78
78
78
72
65
61
61
64
64
65
66
68
73
77
79
80
80
86
90
89
84
77
76
77
72
62
54
58
69
66
60
58
59
71
82
84
79
70
71
75
75
73
75
84
91
88
83
82
83
85
79
72
63
60
66
72
73
72
68
70
76
77
75
70
71
81
90
94
94
89
81
74
68
64
61
58
58
60
65
81
69
58
54
67
85
96
93
82
76
77
77
71
66
66
69
70
69
70
70
69
65
62
62
71
80
83
83
80
76
74
73
68
64
66
73
82
86
83
76
71
69
70
73
75
74
74
77
79
77
74
75
71
73
78
83
90
93
88
79
71
67
66
70
73
71
65
58
58
62
66
66
71
76
83
84
80
73
73
75
74
68
63
65
70
76
77
70
67
69
72
72
73
77
79
80
80
82
83
81
67
77
86
89
82
73
70
72
74
69
65
61
64
73
81
79
69
62
61
66
74
77
76
78
81
77
70
68
70
73
72
68
66
74
82
86
82
70
65
67
77
84
84
78
71
70
76
82
82
78
74
78
76
72
67
65
67
66
64
64
63
61
59
59
62
68
75
77
75
68
62
62
66
73
74
70
68
68
72
72
69
65
66
73
81
88
85
80
68
64
70
78
81
75
69
67
74
79
79
73
78
75
64
53
54
67
77
75
65
61
64
69
66
57
55
64
76
83
81
70
58
56
65
72
75
72
67
67
71
74
71
67
66
68
72
76
80
77
70
65
64
68
72
75
78
74
71
68
71
74
75
75
68
63
64
72
79
76
64
59
62
73
75
69
62
63
69
75
81
81
77
72
67
72
76
76
69
65
69
78
83
80
73
72
74
74
69
68
70
76
79
82
85
86
85
78
71
66
69
78
70
75
80
77
73
74
79
78
71
60
59
60
62
60
59
61
64
72
78
81
76
69
65
69
77
78
69
62
66
76
84
84
81
80
76
72
68
63
67
77
89
93
93
88
82
76
71
72
78
85
67
72
67
63
63
72
79
79
73
65
62
59
58
56
57
63
70
74
72
62
54
55
63
69
70
63
57
57
63
68
71
78
85
87
80
70
61
59
67
72
75
73
73
73
72
70
65
66
75
82
68
71
65
62
64
71
75
75
71
67
67
67
63
61
60
68
71
70
65
57
54
56
63
67
67
61
56
56
60
64
68
74
80
83
78
73
67
66
70
74
74
69
66
69
73
74
71
65
60
62
74
76
78
77
75
74
75
75
70
65
58
56
60
68
72
71
69
66
64
70
74
73
66
65
69
76
73
67
66
73
79
80
77
73
74
74
73
73
73
74
74
75
70
70
73
78
79
71
65
62
76
74
74
73
72
73
74
76
70
57
48
49
62
76
82
81
71
66
65
71
81
85
78
71
73
79
84
81
77
76
77
76
76
71
69
68
69
73
74
72
70
70
69
68
67
67
67
72
77
85
71
72
69
63
63
67
72
73
70
67
64
66
70
72
73
72
72
70
67
65
66
74
81
82
77
70
72
79
81
74
64
61
67
73
70
66
66
68
72
72
71
70
72
73
71
68
65
68
77
86
68
72
74
73
69
66
64
64
68
70
74
75
71
67
62
64
72
77
78
71
62
63
72
80
76
64
58
69
81
80
68
59
64
73
75
71
68
67
72
76
74
72
72
73
75
78
78
77
78
79
65
69
72
75
77
75
70
63
54
53
59
66
69
69
68
69
73
81
86
82
72
67
71
77
76
69
66
72
82
82
73
67
66
72
73
67
64
65
69
73
72
72
67
64
61
64
73
77
79
74
62
65
67
73
75
77
75
64
53
47
50
59
66
69
67
67
69
71
74
74
70
69
72
74
75
73
71
73
79
79
73
69
67
66
63
61
62
62
63
62
67
72
74
65
53
52
59
68
69
68
64
67
72
76
74
69
65
63
64
66
65
64
64
64
63
62
60
62
63
64
66
68
73
73
69
59
53
59
74
81
79
72
66
63
62
64
65
66
64
62
65
73
76
75
71
69
66
68
68
68
68
71
76
78
73
59
53
61
74
79
75
66
64
67
71
71
69
65
65
67
71
74
77
73
66
57
52
54
60
66
68
69
71
72
70
68
67
70
73
74
72
70
71
72
76
77
74
71
74
80
65
73
79
80
72
61
63
68
78
79
73
65
64
68
74
74
70
66
66
70
75
76
75
71
69
72
76
71
58
40
36
51
72
83
80
70
66
69
74
78
77
73
73
71
69
71
70
70
72
76
64
79
88
86
78
73
67
66
66
69
65
61
60
64
69
70
65
59
59
63
64
65
66
69
73
80
85
79
66
49
41
54
72
82
79
73
74
75
75
69
68
74
78
75
67
64
65
68
69
73
76
81
86
86
84
74
66
59
55
60
62
58
58
61
65
67
67
66
67
65
61
61
67
74
73
69
66
66
70
72
75
81
81
79
73
74
86
89
78
66
61
71
81
79
71
66
69
75
77
73
83
76
70
71
76
75
70
68
66
65
66
68
72
73
67
64
65
73
77
73
67
66
75
79
69
54
46
52
67
76
84
86
83
78
74
77
85
86
77
67
63
71
80
78
71
68
74
79
77
67
71
70
69
70
74
76
74
72
69
65
65
72
76
75
65
52
50
62
70
73
72
73
77
76
65
49
45
55
67
74
73
70
73
77
78
76
71
69
70
71
73
76
78
69
62
61
64
69
64
57
61
65
71
76
79
76
70
66
61
60
60
61
65
67
64
56
53
59
70
75
78
80
80
75
67
60
60
66
71
72
67
65
70
74
75
69
61
62
70
77
80
81
81
75
67
61
61
65
73
77
61
58
62
70
70
67
63
62
61
59
57
57
59
61
62
60
63
69
73
78
79
77
75
74
72
71
70
71
74
72
68
67
68
69
67
61
59
61
67
72
74
81
85
89
82
72
64
65
76
84
68
58
54
57
58
57
57
61
66
67
66
61
59
58
59
61
65
69
72
70
67
66
69
75
81
81
75
71
72
73
71
67
64
65
67
69
69
64
63
67
69
70
72
73
76
74
65
57
56
64
74
69
63
61
56
52
55
61
68
70
65
59
57
60
65
70
75
77
75
71
64
65
70
82
88
84
75
64
59
58
60
62
62
63
67
76
82
77
72
71
75
73
65
59
59
63
67
61
60
65
72
74
73
64
55
50
55
65
71
69
60
55
57
64
69
75
77
76
74
72
69
66
68
72
76
78
73
65
53
45
50
62
70
69
66
66
69
74
74
77
81
81
76
66
62
64
71
74
76
76
83
82
71
68
77
82
84
79
76
78
73
67
60
67
78
86
87
83
81
80
73
68
63
66
68
68
65
64
63
68
78
89
96
93
82
72
72
78
79
73
66
62
64
67
68
63
57
59
70
74
79
74
65
64
75
84
87
81
73
70
68
66
68
71
79
85
89
84
75
68
70
78
82
76
69
65
62
60
58
60
68
77
82
77
71
71
76
78
76
71
68
77
85
89
79
70
68
75
77
75
81
74
66
65
70
73
74
74
71
68
66
69
77
84
83
79
74
66
57
53
64
78
87
83
72
71
74
78
75
68
66
68
71
74
69
67
73
77
77
75
76
83
92
95
89
79
74
79
78
73
80
75
71
67
65
62
64
67
69
72
78
83
85
79
70
65
66
66
62
60
61
65
71
71
64
63
67
78
81
78
77
81
82
74
66
62
72
80
81
76
71
74
79
79
76
75
75
78
81
81
82
83
81
72
67
67
70
71
70
77
86
90
81
66
58
59
72
85
88
77
65
61
65
69
69
68
65
71
74
74
74
79
77
70
60
60
72
84
83
73
66
72
77
74
67
67
75
80
85
85
94
97
91
83
76
74
73
74
78
79
81
75
64
63
66
73
81
87
89
82
67
61
62
73
86
89
86
78
72
64
60
64
74
78
76
73
72
73
72
71
70
74
77
73
66
64
72
78
77
75
83
84
87
87
86
74
62
56
62
70
71
64
58
64
74
82
81
77
70
67
64
64
67
71
77
76
77
77
74
71
66
66
72
84
87
82
72
69
70
74
77
77
76
71
67
70
75
76
73
70
82
79
70
72
80
79
65
48
48
63
75
79
76
70
71
75
75
70
59
52
56
64
73
70
62
55
58
63
70
74
72
67
65
67
73
75
71
69
71
79
83
80
77
80
84
86
80
77
76
77
92
77
61
53
65
83
85
77
69
72
80
87
85
75
67
64
66
68
63
57
59
70
83
76
68
61
60
61
57
60
65
69
69
69
71
72
68
63
68
77
83
81
79
86
96
93
79
70
76
92
74
72
66
65
70
79
86
90
85
76
70
69
72
74
70
64
60
64
66
64
64
66
70
66
63
65
66
66
60
57
62
76
88
92
89
83
71
62
64
73
73
70
66
69
76
79
72
66
71
80
60
68
79
86
87
81
75
71
69
68
66
66
67
71
71
67
67
67
70
66
59
56
58
61
60
59
64
70
71
68
70
77
86
89
86
84
81
77
76
73
70
64
59
58
64
71
75
75
68
58
80
81
78
83
86
84
74
64
62
68
76
76
73
71
69
69
74
82
86
79
64
57
64
77
79
70
63
64
68
72
74
76
76
75
73
76
80
84
82
77
74
72
70
68
68
73
81
84
79
67
84
79
73
75
82
84
82
77
74
72
70
69
73
76
74
69
70
80
91
88
70
58
62
73
78
71
64
66
71
76
75
71
70
72
73
73
70
68
73
77
79
79
80
82
83
82
80
79
77
79
62
66
73
79
80
77
79
83
84
76
62
58
69
77
76
66
59
62
71
75
71
63
62
58
53
52
63
78
87
83
68
55
63
75
84
80
69
61
64
76
82
81
78
78
82
85
79
73
67
69
66
73
81
81
71
64
66
74
77
70
64
64
67
71
70
66
60
60
64
67
69
68
68
69
68
64
65
70
73
69
55
49
61
78
91
86
72
58
61
72
81
83
76
70
73
79
80
73
67
58
74
75
74
72
68
64
68
74
74
69
65
69
75
79
78
74
75
75
73
67
59
59
70
86
96
92
75
65
58
57
55
56
64
78
87
80
68
57
54
63
75
82
82
76
75
76
75
71
64
62
73
75
74
73
74
75
84
90
89
79
69
71
85
91
80
71
69
72
73
67
59
59
70
79
82
80
76
76
74
73
70
71
74
76
78
73
69
62
63
66
70
75
77
77
79
76
68
60
63
70
77
78
81
82
79
76
81
86
89
84
75
71
76
82
80
71
63
61
62
67
72
74
73
66
60
59
67
73
76
76
77
79
82
81
78
75
72
74
74
74
71
67
70
76
80
76
65
57
67
84
82
77
75
79
79
73
63
58
64
73
77
73
67
71
79
84
78
67
62
70
77
76
67
59
59
62
64
61
58
60
64
66
67
70
75
81
80
75
70
68
71
72
77
83
83
79
69
64
71
81
78
66
63
72
78
77
68
61
61
68
72
75
77
77
78
81
81
80
76
73
69
64
61
60
63
64
61
58
60
63
63
57
50
54
71
84
88
78
69
67
71
75
75
77
76
77
75
73
71
66
76
74
73
73
75
76
83
90
87
72
57
57
75
82
75
64
68
82
87
78
67
66
74
81
73
55
45
50
64
77
79
70
63
62
69
79
81
79
81
79
74
66
63
65
70
71
69
65
69
74
78
88
88
78
73
74
79
85
83
70
56
52
62
76
82
82
76
77
81
77
71
69
73
76
69
55
50
56
67
76
79
77
77
75
70
67
68
75
83
86
75
65
62
72
81
77
64
57
65
77
75
76
73
71
72
77
75
66
67
74
78
76
68
68
81
89
85
75
78
80
84
74
60
51
53
63
75
81
79
73
68
67
67
65
65
67
69
71
73
73
72
70
72
76
81
82
76
69
67
69
66
59
53
58
71
81
84
78
72
77
84
83
77
70
70
74
75
74
78
86
88
78
64
52
53
63
74
81
79
74
68
64
62
62
66
74
77
73
65
66
70
71
72
74
75
74
73
72
70
71
69
64
63
72
76
80
81
81
74
70
66
64
64
69
72
71
69
70
75
78
80
77
73
68
66
65
66
69
72
75
76
77
76
76
77
80
83
78
72
69
70
74
74
76
76
71
64
63
67
73
75
76
82
86
78
67
62
64
67
68
64
60
59
65
69
68
65
65
73
78
80
79
78
77
76
73
71
71
73
76
82
86
84
78
75
80
89
93
86
77
75
81
87
83
74
70
74
80
78
72
76
81
84
81
70
63
61
64
72
79
80
76
67
65
64
65
68
73
78
78
76
75
76
76
74
70
70
71
74
74
71
70
66
64
62
69
86
92
89
80
75
78
80
76
71
75
85
91
81
70
82
84
82
78
72
75
81
84
81
78
80
81
80
77
71
74
77
79
78
72
67
68
72
72
70
67
66
70
74
73
68
62
62
67
66
69
73
74
79
77
77
72
71
73
73
73
73
72
72
72
86
85
82
78
75
77
83
85
79
74
72
77
80
79
77
74
72
73
77
77
78
75
74
72
72
69
66
68
74
81
81
75
70
71
75
78
76
70
68
72
75
77
79
78
80
76
71
68
72
82
74
80
80
76
71
67
69
73
75
72
72
75
78
79
72
63
61
66
79
85
84
78
79
81
79
72
65
66
76
86
86
79
72
70
72
77
80
76
68
68
73
76
78
81
80
77
74
76
81
88
68
76
78
73
69
69
70
69
68
69
75
84
85
79
69
62
63
70
75
75
74
77
82
83
74
62
59
67
77
79
78
74
75
80
78
73
72
70
69
72
73
74
74
75
75
71
67
67
73
82
75
79
78
75
73
75
77
75
71
72
76
83
83
77
70
70
70
70
66
60
61
70
79
81
75
66
64
69
75
71
66
67
73
81
81
75
72
70
72
74
74
73
74
74
74
70
65
64
68
78
79
78
80
80
77
75
76
78
81
78
75
67
66
68
71
71
69
64
60
60
70
75
78
78
78
78
75
68
62
62
64
66
69
72
72
75
74
75
75
74
72
71
68
67
69
70
77
85
86
81
75
76
80
81
74
66
59
68
75
77
73
65
65
68
71
72
69
64
61
68
80
84
77
66
63
64
67
65
59
60
67
76
78
73
66
65
69
76
80
76
71
68
63
61
61
69
83
96
98
88
73
76
78
71
61
53
52
62
72
78
78
72
68
67
70
73
72
68
63
63
67
72
69
61
56
62
71
79
75
70
69
75
79
74
67
64
70
79
82
76
71
69
71
72
73
77
84
91
94
90
74
77
72
64
60
63
68
75
79
78
73
62
57
58
64
70
72
69
65
58
56
63
70
77
77
76
79
83
88
81
71
67
69
71
70
68
72
78
79
77
72
71
74
75
76
75
74
73
77
77
76
75
68
60
62
75
84
85
79
69
61
57
56
57
62
68
73
78
79
72
67
65
71
79
83
79
76
80
84
81
70
62
65
70
72
71
71
74
77
77
73
68
66
66
67
70
69
67
69
69
74
74
68
55
50
61
75
80
76
69
67
70
73
68
63
63
70
80
86
84
73
64
59
59
61
63
67
75
79
79
69
62
64
70
76
76
74
74
75
74
70
62
58
63
68
74
76
73
70
68
74
72
61
52
46
52
65
75
75
73
76
80
79
70
56
50
53
64
72
73
67
63
60
59
60
60
63
70
77
79
74
64
62
66
74
80
78
73
69
65
64
59
59
68
77
78
75
71
69
70
78
71
58
54
64
72
76
73
69
70
74
80
80
70
58
50
54
62
63
61
63
73
80
84
82
75
69
71
70
70
67
64
63
61
66
67
68
69
69
72
70
70
69
71
74
73
65
60
64
71
79
75
68
66
68
75
74
69
64
67
72
77
78
72
68
68
73
75
69
61
61
71
86
91
84
80
78
74
66
51
48
57
69
70
64
58
59
67
73
80
83
81
74
70
65
64
65
65
70
76
76
82
83
74
69
64
65
65
67
70
71
71
73
73
74
77
78
76
71
65
60
64
70
73
72
72
74
73
67
55
51
57
71
79
76
73
72
75
75
78
79
79
76
69
66
68
72
74
74
77
81
85
85
79
74
70
69
73
73
73
71
69
70
73
72
69
66
67
71
70
65
58
55
59
68
71
73
72
71
73
72
70
71
77
82
87
91
86
77
70
68
73
76
77
76
76
77
77
75
72
85
80
71
69
69
69
72
77
77
75
72
70
74
72
64
55
53
62
71
73
68
59
55
58
69
73
78
75
74
76
75
73
71
73
78
83
86
84
77
70
66
69
76
77
75
75
75
77
74
66
70
63
66
69
69
67
67
68
66
61
59
62
67
67
60
54
57
65
71
71
70
75
79
79
73
66
66
67
64
59
59
62
70
75
78
73
71
72
73
72
71
67
64
63
66
71
70
67
62
60
47
55
66
77
78
75
68
63
57
53
54
59
66
70
75
78
80
80
74
70
75
82
90
89
78
70
68
69
64
58
56
63
71
73
68
61
58
61
69
73
72
66
61
61
66
66
67
66
67
70
50
56
64
71
71
72
69
65
65
67
68
70
73
77
80
82
82
79
74
71
70
66
65
66
71
79
83
83
79
75
72
73
72
70
64
60
61
65
71
74
77
79
78
74
68
67
69
78
84
81
64
60
60
61
60
61
65
67
71
73
70
66
63
63
63
61
62
64
71
69
63
54
54
61
69
73
75
74
75
75
73
69
68
69
70
73
75
75
74
78
86
89
84
76
71
71
73
76
80
79
61
58
58
61
61
62
64
67
70
70
65
61
60
62
61
62
65
72
72
68
61
61
70
77
74
67
60
61
61
59
59
61
65
67
69
74
78
76
72
74
77
78
75
71
71
75
75
70
66
75
48
54
58
62
63
64
66
68
68
67
65
66
68
66
65
66
70
74
74
72
73
75
78
78
68
61
60
62
62
62
64
67
69
67
67
70
73
73
71
72
75
73
67
65
67
74
74
70
69
74
64
63
59
62
71
76
74
70
72
74
70
65
64
77
89
93
86
76
76
83
90
88
83
79
76
78
76
71
65
62
66
75
81
76
63
58
63
75
79
72
63
64
72
80
80
72
61
58
64
71
65
62
63
69
80
79
73
68
69
71
71
70
75
79
78
77
75
78
79
80
78
76
74
71
68
68
68
64
57
56
64
78
83
76
65
61
72
80
79
68
63
70
77
78
68
65
71
83
88
82
79
73
74
80
84
84
83
79
72
66
61
66
79
89
84
76
71
76
79
78
73
67
64
63
67
75
79
79
72
65
63
66
69
70
68
75
86
92
83
75
71
76
81
79
71
65
70
81
85
80
70
76
81
84
81
77
72
69
66
64
66
71
76
77
79
79
81
80
75
66
65
67
71
70
70
74
79
82
79
70
63
65
70
74
79
85
91
93
85
74
71
77
81
79
66
63
67
72
73
70
66
75
79
74
65
61
61
62
63
70
81
87
81
70
61
64
72
80
75
66
64
68
80
81
77
69
69
72
71
67
67
74
77
77
72
77
86
87
75
61
60
72
85
83
71
67
74
81
81
76
74
76
68
59
55
62
78
87
86
76
74
77
79
74
63
54
57
75
89
86
76
66
63
68
73
74
73
72
70
67
68
71
72
68
65
67
75
80
71
60
60
73
89
98
90
80
78
86
85
84
71
65
63
67
75
81
82
83
80
75
75
75
76
75
70
66
64
76
88
90
76
62
51
54
62
70
75
79
80
78
71
66
69
76
79
76
73
76
79
77
74
79
88
94
87
78
74
75
80
81
69
65
62
70
86
88
72
52
52
71
86
87
76
67
68
75
79
79
75
72
74
72
72
67
61
59
67
71
70
68
61
62
67
79
83
77
69
67
74
82
83
78
76
75
76
75
69
67
70
76
84
77
65
59
65
77
73
68
69
72
76
72
66
63
66
69
77
79
75
72
75
85
93
85
71
64
66
64
57
52
54
64
68
69
67
62
60
64
74
87
87
76
66
69
78
79
70
61
64
73
82
76
67
58
52
57
72
87
83
68
48
46
62
72
71
65
61
66
72
75
77
80
80
72
63
64
69
70
65
62
69
80
85
79
69
64
66
74
85
91
87
73
64
67
75
77
69
59
63
73
71
73
77
77
69
55
49
50
53
54
53
59
77
85
80
66
54
57
68
77
71
63
55
50
49
53
64
74
81
84
87
95
100
97
86
76
72
78
81
81
76
72
70
68
67
67
68
69
72
73
75
70
73
79
83
72
50
39
47
65
76
79
78
78
75
69
68
74
82
78
62
48
46
54
63
64
64
65
70
77
85
89
88
83
75
72
68
68
68
71
75
82
84
80
73
70
74
79
81
78
75
64
61
71
82
86
81
75
80
86
85
78
71
70
74
74
80
84
86
76
60
49
55
64
74
75
71
67
70
75
79
77
71
64
60
62
63
65
73
77
80
82
81
82
82
82
80
76
73
75
60
61
67
76
81
83
83
84
85
80
74
69
70
75
77
76
72
70
69
68
66
65
64
65
65
64
69
80
88
88
83
75
69
67
67
69
69
70
76
80
80
74
65
65
71
78
76
66
63
66
62
71
79
82
78
72
72
74
70
63
61
66
73
79
78
74
69
65
67
68
68
68
71
72
69
65
66
72
85
87
82
73
70
72
77
77
72
70
71
71
76
76
72
69
65
67
70
70
67
68
78
85
83
77
74
74
79
78
72
62
60
67
77
81
79
74
72
75
74
68
64
66
73
86
89
80
69
65
69
70
69
67
69
74
76
75
72
69
69
69
77
86
93
90
83
80
79
73
72
71
77
77
73
72
70
78
82
81
72
62
60
66
74
74
67
65
71
75
74
66
61
65
73
78
78
76
75
74
71
65
58
60
68
76
78
75
72
72
74
77
77
81
82
83
91
95
87
71
60
62
74
69
68
70
74
79
80
73
66
63
62
63
62
57
56
58
65
72
75
76
77
76
72
64
57
62
72
77
75
64
58
61
67
73
78
76
76
77
79
76
73
68
63
68
79
85
80
66
60
68
79
71
67
73
80
82
80
74
66
68
66
63
56
59
72
83
86
83
80
85
90
84
73
61
61
65
67
63
58
55
57
59
63
62
65
71
74
76
72
70
71
73
71
68
69
74
79
79
81
82
75
73
71
76
78
78
74
74
74
72
70
66
71
77
89
95
96
91
85
79
79
78
76
75
74
67
61
55
54
53
59
61
61
58
59
65
73
76
72
72
73
76
76
69
63
65
76
88
87
77
67
76
84
77
69
61
64
72
74
68
55
60
76
83
78
66
67
76
82
77
69
71
78
85
76
65
59
63
72
77
79
78
73
65
57
60
67
79
83
82
76
71
69
68
63
56
57
67
74
75
79
86
89
82
73
64
65
68
71
66
53
50
58
65
65
58
55
59
69
71
67
66
74
76
72
66
62
67
76
80
79
74
69
64
59
53
55
64
77
83
76
68
66
72
75
70
62
59
72
80
76
77
77
76
76
76
68
67
69
76
75
65
56
57
67
74
70
62
63
70
74
72
71
71
70
68
66
65
62
61
63
62
64
65
66
65
58
56
61
71
75
73
71
75
83
86
80
77
76
79
61
58
63
69
73
72
67
65
69
77
81
77
72
72
76
78
76
73
74
79
84
84
80
74
70
68
68
66
61
58
64
72
80
79
79
77
72
67
63
66
70
71
71
73
79
86
82
77
74
76
65
57
63
72
72
67
63
64
68
67
64
65
70
75
77
76
78
79
82
80
79
80
77
70
63
65
73
78
75
73
78
89
94
85
72
68
72
74
70
66
65
65
71
77
78
75
68
64
67
74
71
61
62
67
69
66
64
64
69
68
65
63
64
67
72
74
77
80
81
77
72
67
65
65
64
68
73
75
74
74
82
93
92
75
58
56
71
81
81
73
71
77
81
78
70
66
65
69
72
73
72
67
66
67
68
66
67
73
78
81
80
77
76
77
76
75
74
75
74
73
68
64
65
66
66
70
71
68
63
64
73
84
86
74
56
54
68
80
83
81
79
80
79
72
60
59
68
77
76
69
72
73
78
75
69
64
65
73
80
80
78
74
78
80
80
75
70
66
65
70
74
78
76
70
64
67
73
80
76
71
71
74
80
76
70
63
65
69
73
76
76
75
74
72
66
65
69
71
73
72
68
66
69
71
65
56
55
65
76
77
71
66
71
78
79
72
64
64
68
73
79
80
77
71
65
68
76
88
90
85
76
70
69
70
75
79
78
69
64
58
60
66
72
74
74
72
71
72
76
83
62
63
67
69
65
56
54
64
71
74
74
77
84
89
81
71
66
71
76
76
70
66
72
78
77
73
73
77
80
81
75
67
60
59
66
78
86
80
68
59
55
61
70
75
78
77
74
74
74
76
73
80
83
83
78
73
70
66
67
70
75
85
90
89
79
70
70
74
79
76
72
75
84
89
85
77
74
77
79
76
69
65
67
64
64
69
76
81
80
75
73
72
75
80
82
78
69
64
63
70
80
85
86
84
82
79
77
71
68
68
75
78
77
72
73
71
71
71
73
74
77
85
88
89
85
83
89
93
89
76
64
62
69
73
74
73
75
78
78
76
74
74
78
82
78
69
59
59
69
84
70
67
68
73
74
72
71
68
74
81
79
77
73
67
67
69
68
67
69
72
73
75
76
76
78
79
82
83
80
73
64
58
59
64
71
77
79
77
73
68
67
70
77
77
71
65
63
72
83
85
65
64
69
75
73
67
60
62
74
85
91
85
72
64
57
56
62
67
70
74
75
71
68
64
63
62
60
60
61
63
65
67
62
61
62
66
70
74
73
68
68
70
73
73
71
73
82
88
82
70
70
76
80
77
70
58
51
56
67
76
78
73
69
62
58
58
60
65
71
76
78
74
68
63
62
65
68
65
59
59
65
75
79
73
64
65
72
78
77
71
67
69
72
73
72
76
85
88
79
70
74
73
66
60
58
61
66
73
77
74
61
54
56
65
73
74
67
61
58
58
62
66
67
70
76
83
86
80
70
60
63
73
77
74
69
69
74
83
80
72
68
70
76
76
73
72
71
72
71
72
76
71
63
56
58
71
86
94
89
77
66
60
60
67
76
79
75
68
59
52
52
58
62
64
68
72
75
77
75
71
66
66
67
70
70
70
71
72
72
73
73
74
76
78
76
73
70
66
66
69
77
79
73
63
58
65
77
86
85
79
77
80
80
75
72
73
76
80
80
75
72
65
60
57
58
61
66
73
75
71
68
64
67
75
78
75
65
60
66
72
73
66
60
66
76
83
80
74
73
71
79
77
70
60
59
62
73
76
72
66
72
82
88
81
69
60
66
77
86
89
85
76
72
69
72
76
78
75
73
68
61
62
66
77
84
80
75
71
75
81
75
59
50
61
73
76
71
69
72
75
81
69
56
56
64
78
82
74
63
55
62
73
78
72
59
55
63
75
79
74
70
71
76
81
82
80
79
75
73
71
66
61
57
60
70
78
79
80
82
82
79
72
69
73
75
71
59
50
55
66
82
70
59
59
67
77
76
66
58
59
66
75
77
69
61
64
77
86
82
66
59
66
76
82
74
67
65
72
76
78
78
72
63
57
60
68
71
70
66
67
72
73
74
73
75
73
68
62
59
65
71
70
68
66
67
64
64
66
68
72
76
78
79
75
70
68
77
83
83
74
67
69
75
78
72
65
66
71
73
76
76
75
72
72
72
70
66
61
61
64
69
69
62
62
67
74
78
75
70
69
60
62
67
72
71
74
76
78
78
75
75
78
80
76
69
64
60
66
72
76
79
73
67
67
72
80
80
75
71
68
67
66
71
78
83
81
70
65
65
73
73
69
64
63
67
71
73
73
72
71
61
61
65
67
69
73
75
81
80
76
73
69
69
67
66
64
62
61
67
73
78
72
58
55
69
88
95
85
73
65
62
62
67
73
81
83
76
70
72
72
70
69
69
71
72
70
70
70
72
73
72
68
68
69
69
66
65
67
73
76
72
64
56
54
59
64
70
70
71
71
77
80
77
69
68
74
80
75
65
58
58
63
69
70
70
70
74
78
76
73
69
61
59
66
74
82
80
71
69
73
66
69
74
77
76
71
67
65
65
69
71
69
64
58
62
72
79
79
71
69
71
80
85
78
71
70
71
72
67
63
66
74
74
70
64
64
71
78
78
73
65
52
45
54
70
83
83
74
66
70
60
67
73
75
75
76
74
67
64
67
72
75
73
71
75
80
81
76
68
65
65
63
63
64
67
73
79
78
78
76
75
78
74
72
74
76
77
76
72
70
69
68
62
62
68
73
80
80
79
75
67
68
70
68
67
72
73
71
71
70
70
68
68
69
70
68
65
63
64
63
62
57
55
57
61
66
72
72
71
67
66
68
70
72
75
78
76
69
64
68
78
86
85
77
71
71
77
83
84
79
64
66
66
65
66
69
71
68
67
66
64
64
68
69
67
63
62
63
64
63
60
64
68
65
59
56
60
66
65
60
57
63
68
71
70
68
70
65
62
64
68
75
79
76
74
76
76
71
68
68
50
51
55
64
70
72
70
63
57
56
61
66
71
70
68
67
72
76
75
70
68
70
73
72
60
55
59
66
71
69
68
69
70
70
70
70
73
71
67
65
65
64
65
67
73
76
73
67
62
65
74
74
75
77
75
69
62
61
69
77
82
83
89
95
95
82
66
54
60
75
85
90
87
81
82
89
93
91
82
69
64
66
69
70
65
63
65
71
76
81
85
86
85
81
81
85
89
89
88
83
73
77
85
89
82
68
55
57
69
78
79
76
76
80
74
63
57
64
75
81
80
71
70
72
78
88
94
93
86
77
73
76
79
74
68
70
76
84
86
85
86
87
82
73
68
70
77
82
82
81
70
75
78
83
82
78
72
72
72
72
68
66
72
76
74
70
70
76
85
87
79
66
52
48
56
71
80
85
82
76
73
73
71
71
71
77
84
92
92
88
85
82
77
67
60
62
72
79
82
83
68
76
82
85
84
82
77
70
68
71
74
74
73
73
81
88
90
83
74
72
79
82
75
64
63
69
75
74
65
58
57
61
71
79
84
81
82
87
87
84
81
80
79
74
65
62
67
75
76
73
67
77
87
84
77
72
71
73
74
73
78
77
75
71
71
79
81
76
69
66
78
92
97
88
75
68
68
64
61
56
60
71
84
91
87
80
78
74
69
63
62
70
81
85
75
65
63
64
64
61
70
74
73
67
64
71
88
102
97
76
65
66
78
85
77
66
57
63
73
77
78
77
75
74
70
64
59
61
70
76
78
78
75
71
71
73
77
75
70
60
59
68
79
89
87
77
74
78
81
80
69
70
66
67
76
90
101
106
99
86
74
75
81
90
83
69
55
61
77
85
78
64
55
56
61
66
65
68
71
76
72
68
66
67
69
77
79
82
82
80
75
75
78
84
77
73
76
88
99
103
67
70
71
79
92
99
89
78
76
81
84
77
72
72
75
77
74
75
81
85
79
74
69
65
63
64
68
69
65
58
57
63
76
84
83
74
67
73
76
80
74
72
72
71
67
64
66
73
83
88
66
71
72
75
79
82
79
75
73
71
66
61
61
70
76
80
86
89
85
81
79
80
84
78
65
61
63
65
61
56
56
64
76
77
69
60
61
69
75
77
70
63
63
66
69
69
67
64
65
65
70
70
69
64
60
59
72
88
85
68
46
43
62
80
84
81
78
80
82
80
79
82
84
80
70
68
70
73
75
75
75
74
67
58
53
55
64
73
80
85
81
73
68
68
71
73
69
68
67
70
74
71
73
74
64
55
55
67
73
70
57
54
64
76
81
74
67
67
78
91
90
80
68
62
64
70
78
83
85
86
83
77
72
71
70
67
62
62
65
71
79
83
83
79
73
69
68
72
79
81
69
60
60
68
70
67
57
55
65
77
77
72
69
71
75
72
66
65
76
85
86
71
53
48
58
70
75
73
70
71
74
77
79
81
79
70
62
56
55
61
71
78
83
86
79
72
67
69
75
78
64
57
52
59
68
71
69
67
73
79
82
78
73
73
75
75
72
70
70
72
72
69
66
63
69
73
73
64
57
63
76
85
84
78
71
69
71
75
78
77
75
73
74
78
80
78
71
66
68
73
68
68
65
66
68
68
67
65
65
68
74
76
74
74
76
78
80
77
70
69
67
67
70
77
81
81
76
69
66
74
89
95
89
77
67
69
76
83
86
83
76
73
68
71
76
81
79
73
71
75
72
72
73
76
76
75
70
63
55
56
63
72
75
77
75
75
77
75
72
68
65
64
68
75
81
79
74
71
75
82
88
91
87
76
68
66
73
77
77
73
74
75
75
73
75
77
79
79
81
83
75
74
73
74
78
84
85
78
68
58
61
67
76
77
75
71
68
67
69
69
73
75
75
73
70
65
64
67
73
79
81
83
82
78
74
74
76
79
79
77
76
80
85
81
73
70
72
76
78
82
76
72
68
68
69
73
78
79
74
67
62
65
72
74
75
77
80
80
76
75
79
83
82
75
64
63
68
72
72
68
64
66
76
87
95
94
86
81
77
76
79
85
83
75
75
77
82
78
72
68
75
69
66
63
65
65
67
66
63
58
60
63
66
66
71
76
83
85
79
75
73
73
69
64
62
68
75
79
75
67
59
58
65
78
89
89
82
73
68
70
77
83
79
70
70
77
86
82
70
62
81
75
67
64
69
78
83
76
65
59
59
62
63
61
68
74
79
80
75
74
73
72
68
63
65
68
66
67
68
68
71
70
68
64
63
66
69
73
71
72
75
78
75
67
64
73
84
86
72
65
81
80
72
70
75
80
85
83
73
65
63
66
68
72
76
80
84
83
80
76
77
77
76
76
73
69
65
60
58
64
74
85
85
71
57
54
65
76
79
75
74
76
75
69
65
67
74
75
72
67
64
69
75
77
73
67
64
67
71
69
68
70
79
82
76
70
71
77
81
77
76
74
76
76
75
78
80
78
72
67
71
76
74
67
56
57
68
79
81
78
72
71
73
71
66
58
54
60
70
70
66
69
72
78
75
68
63
65
72
75
73
67
67
66
65
59
59
63
71
73
71
72
73
73
71
69
73
77
76
73
64
55
51
54
61
65
70
74
75
81
78
71
67
66
65
59
55
59
69
77
73
70
67
67
72
74
73
75
78
80
75
64
55
55
59
64
64
64
67
65
63
66
72
77
73
66
54
51
54
61
63
63
63
69
78
80
73
70
74
86
91
82
69
64
72
79
78
72
71
78
62
62
64
66
66
68
69
73
74
73
68
65
68
71
71
70
72
75
72
65
60
65
74
80
80
70
64
56
53
57
67
81
90
89
82
80
74
72
74
80
83
77
72
74
81
87
84
77
75
79
61
60
69
74
73
68
66
71
71
67
61
64
72
78
77
76
76
78
76
68
64
67
75
74
70
70
77
81
74
65
65
75
80
73
63
64
71
71
65
63
61
63
69
74
77
78
75
77
79
83
60
55
60
70
79
83
79
75
71
69
67
67
72
74
75
77
77
77
74
68
63
63
65
63
62
66
73
76
71
63
65
68
68
62
58
62
69
69
62
61
68
73
73
69
66
67
70
74
77
78
60
55
57
62
68
73
72
69
67
67
69
70
72
75
76
76
76
70
67
64
60
61
63
64
61
65
68
67
61
60
69
82
85
75
66
62
67
70
69
71
76
78
75
67
57
58
67
74
75
70
62
58
60
63
60
55
51
53
61
63
60
58
60
65
69
70
67
66
67
70
76
78
77
68
62
67
76
77
73
67
72
82
85
78
67
62
62
67
69
73
75
75
73
69
61
58
63
69
72
72
52
51
60
68
68
61
51
53
59
61
55
50
54
62
66
65
66
69
70
72
74
77
76
71
65
68
76
81
78
72
70
70
70
70
70
68
66
65
65
67
71
73
73
72
69
65
63
65
69
73
57
54
62
72
77
74
68
64
64
62
59
59
67
76
77
73
74
75
72
63
54
56
65
74
71
68
69
70
71
71
72
71
70
69
68
75
78
77
68
64
68
71
73
75
76
74
68
67
68
72
77
74
73
76
79
80
77
74
71
66
63
63
66
73
73
72
74
77
75
68
65
69
76
80
76
71
68
69
70
69
71
74
77
69
65
68
77
82
79
74
70
71
76
81
82
77
69
68
71
78
80
78
79
76
76
72
67
63
62
63
66
64
61
61
64
68
70
73
79
85
83
79
75
73
73
76
80
81
78
72
70
73
77
71
65
65
72
80
81
76
69
68
74
77
77
71
62
61
71
83
64
68
71
72
72
65
58
51
54
62
72
75
69
64
61
64
66
68
77
81
74
61
53
57
68
77
80
83
84
81
75
72
70
68
67
68
70
73
72
68
65
65
68
72
70
67
65
69
72
72
64
65
65
66
71
77
75
69
69
72
79
77
68
59
53
55
62
69
76
78
69
62
62
66
70
68
67
70
79
84
81
73
62
63
66
69
70
68
64
64
65
69
72
72
71
73
79
79
70
58
68
65
64
66
74
82
84
79
72
67
63
62
63
63
61
58
63
70
77
80
77
77
83
84
79
69
64
63
64
69
73
74
71
67
66
68
73
74
68
64
65
70
75
73
70
71
76
77
69
56
69
67
66
70
73
73
73
73
72
63
57
57
69
81
85
77
73
69
68
64
64
69
74
75
75
71
68
64
59
59
68
75
75
70
65
66
72
73
69
63
65
71
76
74
69
68
71
74
75
71
66
67
72
74
71
70
71
74
73
72
67
63
70
77
82
80
73
66
57
54
55
61
61
61
63
64
66
65
66
70
76
76
71
64
62
63
61
57
54
60
69
75
78
74
70
69
70
72
73
74
64
68
75
79
81
80
80
77
75
74
73
67
63
62
69
76
75
68
63
66
72
75
73
69
68
69
70
69
68
71
76
75
71
70
70
67
59
53
55
68
76
74
69
67
71
71
69
68
70
72
66
71
77
81
82
81
79
76
72
67
64
67
69
73
79
81
78
71
68
70
77
78
76
73
75
79
78
70
65
59
62
66
74
81
81
74
67
69
77
82
79
68
59
65
70
71
67
68
74
79
66
68
71
77
79
77
72
68
67
64
62
62
67
73
77
76
74
72
68
67
67
69
70
67
65
64
64
67
65
65
63
62
62
69
75
78
79
81
83
83
75
65
63
69
73
70
67
68
75
80
65
65
66
74
77
75
69
64
66
69
66
61
61
65
68
68
70
72
71
68
66
70
75
75
66
59
61
67
75
81
80
67
57
58
67
78
81
74
68
62
60
59
62
71
78
79
74
71
66
63
68
63
66
73
78
77
74
70
71
70
67
64
65
70
70
67
68
73
74
72
69
73
78
81
76
69
67
68
74
79
80
74
68
68
70
71
67
61
61
61
61
58
58
65
74
79
78
73
65
61
59
56
64
73
80
79
77
72
69
67
68
70
72
69
68
66
66
64
63
63
68
72
72
71
75
77
70
66
64
68
74
74
73
78
79
72
58
53
62
71
71
64
60
63
65
67
67
68
67
65
59
61
67
76
79
76
70
67
65
65
71
74
68
64
68
77
76
66
58
61
70
71
63
60
70
79
78
66
63
68
74
72
68
70
76
74
70
67
68
70
68
66
66
69
67
63
61
64
67
70
79
79
78
76
74
72
67
66
67
74
76
72
64
59
65
73
77
71
69
71
73
72
62
58
64
73
77
75
73
75
77
76
69
58
58
67
78
83
79
74
70
69
70
73
74
75
72
67
68
75
81
83
79
76
73
71
69
66
65
67
70
67
64
59
56
57
59
63
66
68
67
71
70
66
62
62
66
71
71
74
79
82
77
68
63
68
81
87
83
77
73
70
67
71
73
78
73
66
66
74
64
70
73
72
72
72
70
63
54
53
59
66
66
63
62
63
63
59
54
57
65
73
75
73
70
67
63
61
62
68
77
81
78
76
78
80
79
73
67
67
70
69
68
71
72
69
62
57
62
69
66
68
68
68
69
75
72
64
58
56
61
66
68
71
74
78
76
68
62
62
70
74
71
69
69
72
72
65
62
68
72
73
70
71
76
77
68
56
54
61
67
72
74
75
72
66
62
62
66
67
68
68
69
71
75
76
73
67
59
57
60
64
69
72
74
73
69
66
64
66
70
69
66
61
60
65
73
78
76
70
66
67
69
70
69
67
64
61
63
64
66
67
70
70
70
68
67
69
69
66
66
67
70
74
77
73
71
67
65
59
58
60
67
72
71
66
65
65
64
58
56
59
64
66
63
64
70
74
72
66
61
66
70
72
70
67
66
68
67
65
65
68
73
75
74
72
71
71
73
72
88
89
89
86
80
76
75
74
73
73
75
78
87
91
90
79
69
62
62
64
69
71
77
79
78
75
75
76
79
77
69
66
64
64
71
78
78
75
72
80
86
88
82
71
71
79
88
89
83
82
85
91
93
88
79
67
62
69
77
83
79
75
73
78
82
79
75
71
70
69
68
69
73
76
76
73
72
74
75
74
72
74
75
78
80
80
81
72
68
75
83
85
80
72
72
77
74
65
59
67
77
76
72
69
69
66
63
65
71
82
85
77
69
64
70
77
80
76
73
72
77
74
64
55
56
64
73
77
74
74
75
80
82
84
82
79
74
68
70
79
84
83
75
62
60
65
71
68
66
69
81
78
73
69
72
79
83
79
75
82
89
86
73
64
69
78
83
74
64
66
77
81
70
58
59
72
85
82
71
60
61
69
79
83
81
65
60
65
76
85
85
81
76
73
67
65
71
77
79
77
89
88
87
83
80
82
87
91
89
84
79
74
70
66
71
77
79
73
66
66
75
79
74
65
59
64
71
72
67
57
58
64
78
86
84
71
59
64
72
75
70
67
73
85
88
77
66
60
62
68
83
80
80
78
75
72
76
79
80
73
63
60
68
80
85
81
73
69
69
72
75
75
68
57
51
44
46
56
68
74
75
73
76
82
85
80
74
67
70
71
62
53
52
64
75
74
66
57
58
64
73
74
74
76
77
79
77
76
76
73
68
63
69
85
94
85
69
61
65
73
75
73
72
67
62
52
48
51
63
70
70
69
68
69
70
73
75
78
80
80
73
63
53
55
61
71
72
73
77
81
75
81
79
82
85
86
79
75
75
75
71
65
62
68
76
72
62
58
65
72
75
73
71
69
64
60
58
57
58
57
58
67
77
76
67
57
62
76
82
79
73
73
80
84
81
76
76
79
85
87
68
72
78
81
82
80
77
75
75
73
69
67
73
78
75
68
62
67
69
71
68
65
64
61
55
54
56
59
61
59
60
69
79
79
72
64
64
73
77
69
63
68
80
88
82
78
79
86
87
80
57
59
70
78
80
80
84
89
87
75
67
68
81
89
86
78
73
71
72
70
68
67
70
72
69
66
65
64
68
69
66
58
54
56
67
71
74
72
68
68
68
70
69
68
69
72
81
89
90
80
70
68
71
76
80
82
86
90
90
83
75
67
64
66
73
76
76
73
75
81
83
82
78
80
81
82
78
75
75
73
66
56
45
51
64
70
66
60
62
70
79
82
81
78
76
73
70
74
80
84
79
73
70
70
71
72
69
66
65
71
75
71
66
66
70
73
70
68
72
83
91
86
77
68
70
76
78
74
68
64
63
59
62
70
76
72
67
66
69
73
73
72
76
81
84
77
67
62
71
79
72
73
71
68
68
66
61
58
55
58
64
72
77
81
79
74
66
61
63
73
85
87
78
71
70
74
72
65
57
58
66
73
76
78
80
81
81
81
79
74
69
65
67
75
82
76
68
62
63
69
73
74
74
73
71
69
68
67
66
66
67
70
75
79
82
81
77
70
67
69
71
73
76
78
83
84
77
66
56
57
68
76
80
79
76
77
79
78
76
74
72
75
79
83
87
92
90
80
73
74
73
72
70
71
73
71
67
65
63
69
77
79
75
73
74
79
81
80
75
71
65
64
66
69
79
82
77
71
62
59
67
76
83
81
77
69
70
70
70
70
70
72
77
85
97
102
99
90
82
80
71
66
66
69
69
67
64
58
59
64
72
76
76
71
70
69
72
74
74
77
82
82
74
69
65
65
67
70
71
71
71
76
81
84
82
76
75
73
73
68
59
55
62
71
76
76
72
69
70
71
71
69
69
68
65
63
66
73
78
75
69
66
71
77
84
85
84
78
77
82
91
91
84
74
67
63
63
66
72
78
77
75
77
82
86
87
79
72
66
63
63
67
68
70
64
62
67
71
71
65
73
71
68
63
58
60
71
86
88
77
64
61
70
84
93
95
88
80
70
66
66
66
64
67
69
72
71
71
72
75
72
66
63
68
81
84
75
64
51
55
70
87
91
78
65
64
76
85
75
62
82
79
67
52
50
60
78
85
75
61
54
58
66
72
76
76
71
64
57
53
52
54
56
62
66
69
69
72
75
75
72
66
62
63
64
66
67
67
62
67
77
89
90
78
67
67
74
76
64
56
88
81
67
58
60
70
81
80
69
59
60
62
66
63
64
67
69
70
70
69
71
72
68
64
65
67
67
67
67
68
72
76
74
68
59
55
64
70
72
73
76
78
78
80
80
77
72
62
58
60
62
59
64
74
77
72
67
66
71
74
75
76
74
72
72
72
74
76
75
75
74
70
65
62
65
72
73
67
58
54
61
70
70
65
60
64
70
74
70
63
62
68
75
82
83
78
66
61
68
75
62
57
64
73
75
69
63
65
73
82
84
79
72
68
69
69
70
71
72
70
63
59
58
61
67
71
71
67
63
64
64
58
55
60
70
83
88
79
73
68
66
65
63
64
67
66
62
60
67
77
82
78
70
65
64
66
69
74
76
76
73
71
72
68
67
66
72
77
75
70
58
52
57
63
70
70
68
69
74
77
72
63
61
69
81
92
86
77
75
84
88
80
66
62
70
80
77
63
57
63
75
72
68
65
63
67
73
79
76
65
61
68
78
80
73
67
74
85
85
73
59
52
59
67
70
69
70
73
74
72
68
66
67
72
78
81
82
75
73
80
88
87
80
75
80
84
80
69
64
69
59
62
70
73
72
70
75
79
76
69
62
67
76
77
73
67
70
79
82
73
65
64
70
72
70
63
64
65
66
64
59
56
56
59
65
77
81
77
71
69
75
76
74
73
72
71
72
76
80
83
60
65
71
78
82
80
74
72
72
72
72
70
72
73
72
69
68
69
74
73
72
76
81
81
72
65
63
66
67
64
60
55
55
60
70
79
81
75
69
69
72
72
68
64
67
73
81
82
78
74
65
66
69
73
76
74
69
64
68
71
73
72
70
71
73
71
68
69
69
72
77
81
82
79
72
72
81
85
80
72
69
70
71
73
74
79
78
74
70
70
73
74
72
68
67
73
79
77
75
69
66
67
67
67
70
69
66
63
65
67
65
64
66
69
70
71
72
71
70
70
74
78
78
75
70
72
78
80
76
70
68
70
70
72
71
71
72
71
71
74
78
78
77
75
73
71
69
73
75
76
67
68
71
78
81
78
72
67
64
64
66
65
67
69
71
73
76
76
71
67
65
68
74
75
70
64
57
54
56
63
66
68
68
68
71
71
68
65
67
77
83
81
76
77
80
82
77
72
71
75
68
70
74
79
83
83
79
73
72
72
70
69
69
73
73
73
75
75
71
67
66
70
75
75
67
58
54
56
61
67
70
74
75
73
74
76
74
66
65
68
73
76
75
77
79
78
75
72
69
69
76
61
55
55
64
71
74
75
76
76
74
71
68
67
70
71
74
77
74
71
70
73
76
72
62
55
58
66
72
71
70
72
75
75
76
78
80
79
74
72
73
75
77
78
74
69
70
73
80
82
72
62
55
54
56
58
58
58
62
66
72
72
69
66
67
71
73
74
78
79
72
65
63
64
66
67
66
66
68
68
65
70
74
75
74
72
74
79
80
76
71
69
68
69
72
74
77
79
83
85
73
83
81
71
61
55
49
47
52
63
74
75
70
67
69
71
70
67
75
78
72
60
56
59
69
76
74
69
67
69
70
74
78
78
73
69
66
67
71
72
69
59
54
58
67
78
86
86
77
68
82
86
78
67
63
67
70
67
68
69
75
72
66
61
65
70
71
69
69
67
67
66
67
69
69
67
67
69
79
84
81
79
77
76
75
72
70
69
70
72
72
71
68
61
61
68
78
80
72
57
70
62
55
59
72
89
94
85
71
63
63
65
69
71
70
72
74
73
68
58
60
73
85
85
71
57
55
66
81
89
87
77
70
69
73
74
75
77
74
76
78
80
76
70
64
65
70
73
71
60
63
59
63
71
76
80
79
72
63
56
56
63
78
85
81
72
73
74
70
62
62
71
80
81
72
61
58
64
72
81
85
77
66
62
64
72
76
76
71
66
67
71
73
72
68
68
71
72
72
70
59
66
75
77
73
65
58
59
66
69
64
56
58
62
65
64
65
67
71
74
77
78
78
78
76
74
69
65
68
77
83
77
67
61
65
73
78
74
67
63
66
72
72
70
67
67
69
69
71
73
55
60
67
70
71
68
67
68
75
80
73
59
47
47
60
69
70
64
61
66
74
78
78
81
83
83
77
68
66
73
81
78
72
67
68
76
79
74
72
74
80
84
81
73
71
71
70
70
72
74
59
64
70
71
70
68
68
70
76
81
77
68
64
71
82
88
80
63
49
46
53
63
69
71
73
73
72
68
67
70
73
76
75
72
69
67
67
71
75
78
79
81
81
79
76
74
77
83
84
78
63
67
74
74
70
61
57
61
71
79
77
74
73
76
83
80
70
55
49
53
60
66
69
68
64
63
64
67
70
71
72
70
71
70
67
63
63
68
74
74
71
67
69
71
70
67
70
82
89
82
64
65
68
71
72
67
61
63
70
76
70
61
61
71
73
62
50
47
57
68
77
77
77
78
73
66
63
65
73
76
72
64
60
62
67
67
66
69
76
77
69
61
60
66
69
66
66
73
77
71
68
64
62
67
72
73
74
72
72
71
62
56
61
70
73
67
59
57
59
66
69
72
78
80
74
66
60
61
68
70
70
63
60
67
71
71
70
70
76
79
75
69
69
74
79
78
76
73
72
66
71
66
64
67
71
67
66
67
66
65
64
62
63
66
71
77
77
70
59
53
60
70
75
72
69
65
57
57
63
70
73
71
68
72
75
73
68
67
73
76
74
72
72
76
78
75
71
71
67
61
74
73
74
74
74
70
65
62
60
62
68
72
68
63
69
78
81
71
59
57
64
68
68
67
72
76
70
63
64
74
77
73
66
66
71
72
72
71
70
68
65
65
69
73
68
64
61
60
55
52
75
73
69
69
74
78
77
69
64
62
71
75
75
71
68
73
75
75
73
71
64
58
58
63
77
84
82
75
74
77
77
73
67
62
60
68
77
83
79
72
71
73
78
75
69
64
63
64
66
71
71
68
62
60
64
72
74
69
62
57
58
64
69
71
66
60
62
68
74
69
64
61
65
69
70
68
67
70
71
70
70
73
70
66
66
74
83
87
83
77
80
84
82
75
68
62
62
66
73
78
67
69
67
65
62
62
62
62
58
54
55
58
62
63
63
62
62
64
62
60
66
72
74
71
66
61
54
51
54
66
76
78
71
69
73
77
77
73
69
72
73
72
72
73
69
58
52
56
67
70
67
68
69
71
72
71
65
61
59
64
71
74
68
66
70
77
77
71
65
66
72
72
65
61
65
72
67
57
59
71
87
83
70
67
74
75
62
54
59
67
69
66
67
74
74
66
56
58
70
72
67
67
70
75
81
80
72
64
60
65
72
75
73
73
74
75
71
67
67
72
73
69
62
59
62
70
73
71
74
80
81
74
68
68
71
70
65
61
68
75
72
68
67
70
74
72
70
71
73
77
67
70
73
75
74
69
68
68
68
65
60
62
67
71
69
59
53
52
54
56
56
56
60
60
58
60
64
71
75
70
63
65
69
71
69
65
63
69
75
77
75
76
77
77
74
71
71
73
74
77
70
77
77
74
70
74
77
76
69
59
59
67
73
77
78
80
85
86
79
69
64
66
73
76
69
59
56
63
76
82
80
73
67
71
78
81
84
81
78
76
71
70
70
66
70
69
72
69
72
81
81
76
72
70
71
76
79
78
71
70
68
67
71
73
78
85
91
87
78
70
70
76
80
77
67
50
39
38
49
61
72
73
72
74
78
80
75
64
56
57
65
70
71
69
75
77
75
68
70
82
80
74
65
63
70
75
74
71
69
72
79
78
70
65
71
85
93
88
76
74
75
78
73
68
66
65
62
53
49
55
65
70
71
74
77
76
65
47
38
47
64
72
72
64
62
67
73
72
69
69
77
73
69
68
72
76
80
77
74
74
77
76
71
67
70
79
84
78
69
63
66
65
61
57
65
78
84
79
72
68
67
67
67
72
77
74
68
63
61
63
68
71
74
70
65
63
66
70
71
70
76
73
72
76
74
74
77
79
80
77
76
72
68
67
68
68
69
65
59
57
60
61
57
53
53
63
72
75
73
68
60
59
65
75
78
75
70
74
83
87
79
68
70
81
85
77
69
65
71
78
72
66
66
67
67
62
55
51
59
71
78
72
65
59
64
68
68
62
60
64
71
73
66
57
47
48
50
57
60
62
59
63
69
79
83
76
66
65
78
90
86
68
60
68
81
83
70
58
55
62
72
69
67
68
73
67
58
51
56
69
75
66
56
58
69
76
69
63
60
69
74
76
75
71
58
46
43
49
55
59
64
72
77
77
69
61
59
66
77
83
79
69
60
64
78
82
72
49
39
46
78
79
78
79
79
76
69
66
70
74
72
64
58
62
71
68
57
52
59
69
76
75
75
73
67
59
55
56
62
64
67
74
79
74
56
44
51
67
77
74
69
68
79
87
93
89
78
66
60
65
67
70
76
81
81
75
67
65
69
73
76
79
81
81
75
60
50
54
68
81
80
74
66
64
67
68
71
70
66
64
62
64
70
71
67
59
61
69
71
66
60
66
80
90
90
86
85
93
91
84
54
60
70
77
78
78
76
73
73
74
78
81
85
80
72
63
62
67
74
79
79
73
70
72
74
78
76
74
72
70
66
62
63
71
80
83
77
71
66
64
65
68
72
74
70
71
79
92
94
83
71
75
71
67
72
80
85
83
78
77
78
79
70
62
61
64
67
67
64
65
71
77
84
86
85
77
70
72
78
83
78
69
62
66
76
81
77
71
69
73
78
78
74
76
74
72
69
74
81
84
93
89
80
69
69
74
74
67
61
64
76
82
78
71
70
73
73
67
62
65
76
83
85
82
75
70
67
66
70
75
73
68
61
66
70
70
69
69
73
75
74
71
69
73
78
80
77
72
73
77
75
75
77
77
75
70
66
61
57
58
64
73
78
82
79
76
73
67
66
71
81
84
81
72
69
70
70
66
61
61
60
58
58
65
71
72
72
70
72
73
71
66
60
61
67
74
77
73
67
63
55
59
70
75
75
70
69
76
82
78
68
61
62
71
75
72
65
65
67
73
81
80
73
67
66
70
74
76
72
65
62
59
61
68
72
74
71
69
71
73
72
68
64
63
69
78
84
81
73
64
69
70
71
73
71
67
68
75
83
88
85
75
66
63
65
65
63
63
68
75
82
79
70
64
62
68
75
82
81
72
66
63
68
72
73
70
67
68
74
77
71
67
67
73
84
88
87
82
81
80
75
76
74
72
68
63
58
62
67
76
82
81
75
68
64
65
65
65
67
74
84
82
73
69
68
70
72
74
77
77
70
66
64
69
70
66
65
67
76
77
65
54
57
71
83
82
70
66
71
75
70
70
73
70
66
62
62
66
70
70
67
66
69
69
68
68
68
69
73
77
78
75
71
74
80
78
69
64
70
79
81
72
60
54
59
63
63
63
65
66
62
58
62
71
77
75
72
70
72
71
65
63
64
63
61
63
73
83
83
74
61
58
65
72
77
73
71
72
77
76
69
59
57
69
80
79
68
61
63
75
78
70
59
53
60
65
66
62
54
55
65
77
85
81
74
66
70
75
75
70
66
69
67
58
52
55
71
84
85
75
63
62
68
75
77
75
71
71
73
74
68
61
57
66
73
73
67
67
68
67
60
57
60
67
73
74
70
66
67
71
79
89
91
80
64
55
55
63
67
69
75
78
78
71
58
54
60
68
74
76
75
72
69
72
74
74
72
71
73
74
76
72
68
65
64
64
64
69
73
66
57
54
60
70
75
70
65
65
70
77
81
81
76
71
68
68
66
65
67
73
59
58
67
78
79
70
59
62
70
80
84
76
70
69
71
74
77
76
74
72
72
68
63
58
58
59
62
60
62
63
65
64
62
62
62
64
65
61
56
59
62
68
73
78
84
89
85
78
79
85
60
56
61
69
74
72
68
65
68
73
76
75
71
67
69
71
76
80
76
70
61
51
51
57
68
73
68
58
55
61
70
72
65
62
67
77
82
75
68
64
66
70
71
74
78
82
81
74
74
80
85
80
71
62
60
64
70
72
69
64
68
74
80
76
69
67
70
76
78
74
64
55
57
66
79
87
86
79
71
68
67
63
64
69
76
82
81
74
71
76
84
81
70
66
74
82
81
69
58
60
83
80
72
66
62
64
72
79
76
69
68
74
85
84
72
61
60
67
76
77
72
66
66
69
73
77
82
85
82
74
65
60
63
68
74
77
72
63
62
75
87
89
80
74
76
81
78
68
62
63
68
69
70
69
66
64
69
77
78
73
70
69
73
74
66
58
59
68
76
74
65
64
69
73
71
64
60
64
69
74
73
70
66
66
68
74
75
76
78
81
89
89
85
77
73
69
66
67
68
77
71
75
73
72
68
61
54
54
64
73
73
68
69
69
69
69
70
76
80
75
67
67
75
83
79
72
65
66
69
72
72
71
69
72
73
74
78
81
83
83
80
73
70
72
72
75
76
73
71
71
71
75
75
73
72
70
63
62
69
77
77
72
71
74
76
73
71
72
77
77
78
78
78
78
78
84
92
96
87
73
64
61
65
72
76
80
80
78
73
70
68
69
70
71
72
72
73
72
70
68
73
74
72
69
69
71
76
79
80
79
76
73
74
76
77
73
71
69
69
68
69
69
69
68
69
75
82
84
80
72
65
60
61
69
79
84
80
73
69
70
73
75
78
79
81
77
70
71
78
80
78
77
72
66
65
68
72
71
70
71
72
74
74
76
78
80
81
77
72
70
69
70
70
70
68
61
53
50
57
67
66
60
59
67
76
81
76
68
67
73
76
76
77
84
97
101
96
87
81
79
76
74
71
69
68
68
67
67
70
75
81
78
74
70
73
77
81
83
83
85
86
84
78
71
66
61
59
62
66
63
59
56
57
65
74
80
75
69
68
70
75
75
75
79
90
97
94
82
69
65
76
72
67
66
67
69
67
66
72
78
82
80
74
66
68
71
78
82
82
78
70
64
63
62
62
64
73
84
82
66
48
44
57
73
85
84
79
74
72
76
78
77
73
71
69
66
66
66
67
69
77
74
67
66
65
69
70
71
72
74
77
77
73
69
69
72
73
72
68
63
55
54
58
67
72
72
72
77
78
68
57
50
61
73
81
79
69
65
69
76
81
74
67
63
68
71
73
76
81
83
74
79
78
69
63
66
71
75
80
81
78
74
69
71
79
82
72
64
61
65
71
75
76
77
77
74
70
69
70
71
70
66
67
71
70
69
66
65
70
74
74
69
64
63
68
79
85
86
79
71
75
82
76
65
59
58
66
72
76
79
76
74
68
71
80
88
80
67
59
61
70
76
75
69
66
65
68
72
74
72
72
72
73
73
73
72
72
73
75
77
79
77
71
64
58
61
67
72
70
61
70
66
61
61
63
67
68
60
55
58
66
78
80
76
74
75
77
71
59
48
50
62
69
68
62
59
67
75
83
85
80
76
72
73
75
74
71
67
73
79
82
79
72
66
63
63
63
67
69
68
60
61
64
69
72
73
69
62
57
54
60
70
78
76
68
64
67
71
69
63
63
69
71
69
64
61
68
76
82
86
81
72
65
65
72
76
76
74
74
76
73
69
68
71
75
78
72
68
67
69
61
61
65
67
67
66
67
70
74
73
63
54
55
60
66
66
68
72
78
85
88
82
74
71
70
70
70
73
76
80
78
69
63
65
74
86
91
89
84
79
75
70
71
71
74
76
73
69
69
72
62
61
56
59
62
65
64
68
74
78
70
59
51
59
69
75
76
73
75
79
78
76
73
74
75
73
68
65
67
73
75
73
71
69
73
79
83
85
83
81
82
83
78
70
70
73
75
76
77
77
65
66
67
64
62
63
62
61
64
73
76
76
74
76
77
77
76
71
71
66
62
63
68
73
74
70
65
64
67
72
75
75
72
69
64
64
66
71
72
73
74
81
83
80
74
73
77
81
78
71
78
80
77
68
63
60
59
60
65
72
75
75
73
75
73
69
67
67
72
74
70
65
67
70
73
72
70
71
74
77
76
75
73
69
65
60
61
67
72
70
69
72
81
82
74
70
70
77
76
64
79
75
68
64
63
68
70
72
73
76
73
65
61
64
65
61
59
64
74
81
77
67
66
69
72
71
70
71
76
78
76
73
73
72
70
63
60
68
78
81
73
66
68
72
71
65
65
71
76
67
73
68
61
58
63
71
75
78
81
81
74
68
63
66
66
65
63
64
65
68
69
70
75
75
71
67
64
66
70
72
69
64
63
69
71
66
63
69
79
85
80
72
70
74
75
73
73
77
81
78
70
69
65
62
61
63
67
71
75
75
72
68
64
67
70
74
73
66
60
63
72
81
83
79
71
65
61
61
65
66
64
61
60
67
71
71
70
72
79
83
83
82
80
77
74
71
71
76
77
75
69
70
70
67
69
69
69
67
64
58
56
58
61
65
69
73
71
68
67
74
80
79
73
70
71
69
64
61
62
63
64
64
68
73
75
74
74
76
78
76
71
69
67
66
64
62
62
62
62
62
69
62
58
64
73
81
86
79
68
59
62
70
72
69
67
66
72
76
79
74
64
56
54
63
69
73
72
71
71
67
64
66
71
77
78
76
76
73
69
62
60
62
65
65
63
65
70
73
74
72
72
65
58
61
67
74
78
79
72
70
73
79
80
75
67
62
71
79
78
67
55
53
58
64
66
64
69
77
80
72
62
57
60
65
72
77
79
78
68
62
62
68
71
69
67
68
80
90
93
82
78
76
76
74
70
64
62
66
69
68
64
65
69
70
66
65
68
71
70
68
68
70
67
61
59
59
61
62
66
68
69
67
61
62
70
78
79
75
72
70
68
70
73
75
73
70
74
87
91
79
73
71
73
77
76
72
65
65
67
68
69
64
61
63
68
71
71
68
66
70
76
72
62
59
67
73
65
50
50
67
80
78
65
65
74
79
71
63
66
71
70
68
71
77
79
74
71
75
85
80
64
59
60
69
77
77
69
65
64
70
74
73
70
69
72
77
72
66
63
63
65
62
61
64
75
78
68
58
61
73
81
74
66
68
79
80
68
60
67
76
76
73
71
73
76
75
71
70
72
79
64
61
60
63
65
65
65
64
61
62
63
67
70
72
72
72
71
66
63
59
57
60
62
59
55
52
57
68
77
82
78
73
70
71
71
69
69
71
76
79
77
78
76
72
72
72
70
65
58
62
67
76
76
71
68
66
68
66
61
61
70
78
82
75
71
75
84
87
81
70
63
64
71
74
68
59
59
66
78
80
79
75
79
86
88
85
87
91
87
76
68
64
68
69
67
61
59
66
74
82
74
63
55
57
68
78
83
74
61
51
55
67
75
70
63
67
76
83
81
76
72
73
74
73
68
62
56
60
67
73
76
72
72
70
72
74
74
76
76
75
74
76
79
78
75
72
70
75
89
98
71
66
63
64
70
79
82
76
65
52
53
62
71
72
71
72
77
79
78
76
71
69
66
67
73
75
66
54
53
61
70
69
56
49
56
70
74
70
61
60
69
76
81
79
76
76
79
82
84
81
60
69
77
79
73
62
60
63
63
56
51
56
69
79
85
83
80
76
76
73
66
59
55
54
56
60
53
49
50
62
71
68
58
56
68
82
87
81
70
61
63
68
68
64
63
63
69
74
70
67
60
67
77
86
79
62
54
58
65
71
70
68
68
72
76
78
78
72
67
64
66
67
64
57
53
52
51
47
48
54
58
61
62
68
76
82
82
78
77
79
75
69
62
57
60
61
67
77
82
77
70
69
73
76
79
78
69
63
68
81
92
85
67
52
55
65
68
62
56
56
63
70
73
73
71
69
67
56
48
42
47
57
64
70
72
69
65
65
72
80
83
79
75
72
72
73
75
78
83
78
79
80
72
68
73
82
83
77
71
77
83
77
59
50
58
68
71
65
60
63
67
71
73
71
68
66
67
67
62
57
57
67
76
74
69
64
64
68
73
77
80
79
78
78
82
83
76
66
59
62
76
70
68
72
75
78
79
77
72
72
70
62
60
68
81
83
73
67
67
71
72
73
71
70
67
65
69
73
76
73
68
70
75
74
69
63
63
69
73
71
66
66
68
73
84
87
82
68
61
65
66
65
72
79
81
74
66
64
69
71
71
67
71
79
87
83
73
71
78
85
83
77
70
69
72
76
78
76
74
69
62
61
65
71
69
64
62
67
70
68
63
64
70
77
83
81
80
79
79
78
70
79
81
76
69
65
63
60
64
69
74
75
72
71
72
71
71
75
84
88
87
81
76
74
74
75
76
75
75
70
65
68
73
78
79
77
75
75
72
69
63
63
71
77
73
68
66
75
82
81
81
90
77
63
55
62
68
67
65
69
76
77
71
62
60
63
67
65
66
67
74
81
85
86
77
67
65
73
83
85
79
73
75
76
81
82
83
80
73
68
65
65
68
64
57
57
65
77
84
80
79
77
71
66
69
75
77
73
66
67
75
80
74
70
71
74
71
63
53
54
66
78
83
83
77
69
65
66
73
77
75
65
61
64
68
73
72
68
64
67
73
74
69
59
57
67
81
88
81
72
54
53
61
73
77
78
75
74
78
79
77
74
74
74
77
76
74
68
64
65
71
76
73
69
67
68
68
66
64
63
63
64
63
67
72
73
68
61
62
68
76
78
69
61
62
76
85
86
79
70
45
45
60
75
75
68
66
73
85
87
76
63
59
62
64
63
63
66
72
78
82
77
68
54
49
55
68
79
83
78
72
66
67
71
74
72
66
62
66
71
72
70
66
61
63
72
79
83
83
79
66
67
71
74
73
68
67
73
81
81
74
62
57
58
62
64
62
64
69
81
85
77
68
55
52
57
71
86
96
89
73
59
53
55
57
55
56
62
72
77
76
71
68
67
63
60
64
76
86
84
79
80
76
73
71
71
73
75
75
73
76
77
72
71
74
73
68
63
62
70
74
73
67
67
75
78
75
75
78
78
67
56
49
52
54
54
54
61
75
90
92
84
76
71
67
59
51
56
72
85
74
77
74
74
72
72
72
67
64
62
67
75
77
76
72
69
65
64
64
66
64
61
60
69
80
81
71
61
61
72
72
65
56
56
65
69
64
63
74
85
83
72
63
69
80
77
67
62
66
80
63
66
68
74
75
73
71
65
61
63
68
72
73
68
61
57
62
73
83
84
72
59
57
68
78
75
65
56
59
69
77
73
67
64
70
75
77
74
72
70
68
66
68
78
84
80
76
71
71
77
61
63
69
75
75
70
67
68
75
81
82
75
71
67
62
59
62
75
91
94
79
63
61
69
79
74
65
61
62
66
65
66
69
76
80
79
79
80
82
83
82
83
83
79
70
62
63
70
72
78
58
68
80
83
75
59
57
69
83
92
89
77
69
68
70
66
63
66
72
76
73
68
66
70
73
67
63
68
74
69
61
55
65
76
83
79
73
76
81
87
86
81
70
60
58
62
68
75
76
81
55
61
76
86
84
74
70
72
82
86
80
73
67
66
69
73
75
74
72
69
65
65
66
68
62
57
56
66
76
76
66
57
53
59
68
70
66
62
61
64
67
68
64
61
67
78
85
86
82
82
62
57
60
68
77
83
82
73
68
67
69
71
69
66
68
74
87
92
90
82
75
67
65
67
71
71
66
61
60
63
64
62
59
57
61
63
63
62
61
62
68
77
82
78
75
78
81
81
79
78
72
64
58
55
59
67
70
69
64
60
64
70
70
68
66
69
73
78
80
79
77
70
67
70
79
85
79
63
54
54
61
69
74
73
66
64
63
63
65
74
82
85
82
76
74
78
79
77
77
78
73
70
64
65
62
65
70
76
77
72
68
68
70
72
68
57
49
47
53
65
72
71
70
70
76
78
78
72
68
66
69
76
80
79
74
69
66
65
69
77
84
82
73
70
73
78
80
78
78
81
77
72
67
65
66
67
72
78
79
74
68
66
71
76
73
67
57
53
57
64
67
69
71
74
75
77
76
77
75
75
75
77
80
79
75
74
74
78
82
80
79
74
74
76
73
72
69
70
74
79
81
75
63
61
64
67
63
58
64
69
71
68
70
77
83
84
81
78
77
72
63
61
68
73
76
78
81
79
73
67
66
73
77
76
73
73
78
85
86
77
67
66
71
74
73
71
71
71
71
72
69
63
58
58
63
68
67
65
69
74
74
70
69
73
78
79
79
80
78
70
63
59
64
69
71
73
77
75
69
60
58
60
63
68
71
75
81
82
77
70
65
65
69
72
74
72
70
69
72
72
68
64
61
60
63
68
78
83
83
80
74
71
70
72
73
69
67
68
71
71
69
66
63
64
67
69
71
70
69
70
68
64
61
66
73
77
78
74
72
69
68
69
74
80
79
73
66
64
70
78
75
74
67
63
61
64
68
72
73
70
70
67
67
70
74
75
70
68
72
80
83
76
64
61
66
72
73
75
78
79
78
71
68
68
72
74
74
73
74
74
72
71
74
81
81
75
67
68
70
72
71
66
66
66
67
67
66
61
63
66
67
63
61
64
72
79
80
77
79
80
81
73
62
62
69
76
82
84
80
69
56
51
55
65
69
71
75
79
84
79
75
72
72
74
76
81
82
78
70
67
77
77
77
76
77
72
69
64
64
65
65
62
58
58
64
71
79
84
83
75
62
56
57
64
72
76
82
83
75
53
34
32
50
68
76
71
66
66
69
76
77
73
67
68
73
78
75
67
65
68
77
82
83
81
77
77
77
79
73
68
65
62
61
58
59
63
68
71
70
65
62
62
68
73
74
72
71
73
73
66
52
49
55
68
74
70
61
53
57
68
76
73
68
68
73
71
66
63
68
77
59
63
68
70
73
78
88
93
90
78
66
62
64
68
75
73
65
55
54
63
72
79
83
77
70
67
68
73
75
80
75
68
58
57
61
70
76
76
72
73
75
75
75
74
71
66
66
71
75
77
63
65
67
68
64
66
72
79
80
76
66
62
67
77
86
84
71
62
57
63
69
74
72
69
66
67
70
74
74
73
71
67
63
62
67
72
80
86
84
81
78
77
74
73
71
65
66
69
70
71
72
82
81
72
62
56
55
57
60
64
70
74
77
75
71
68
69
70
69
66
65
62
60
61
66
74
78
74
67
65
67
68
71
73
75
71
63
63
69
78
79
74
67
67
69
67
64
64
68
73
68
78
81
75
68
65
65
67
69
73
76
76
77
70
66
65
68
71
71
74
76
72
65
61
64
72
76
73
69
69
69
69
68
73
75
71
63
59
66
76
77
71
67
69
75
75
68
63
66
75
68
66
64
66
70
76
79
81
78
76
68
64
63
70
78
80
76
73
72
74
79
77
67
60
57
59
65
71
72
72
68
65
66
72
75
73
68
69
75
77
74
69
67
72
77
78
75
74
75
78
70
61
56
62
70
75
73
67
61
56
55
59
68
76
80
78
73
71
75
75
70
64
63
60
58
56
57
63
70
71
68
68
73
77
75
70
67
70
74
76
70
66
63
63
68
74
76
75
75
77
73
70
69
71
72
73
69
58
47
44
52
64
77
81
73
61
57
68
78
82
72
64
64
70
72
66
61
63
69
72
71
71
73
72
69
68
71
74
75
70
66
64
60
61
65
71
74
69
63
64
80
86
83
74
71
71
73
71
67
64
62
65
71
74
70
62
62
70
81
82
71
64
64
71
75
75
74
73
76
75
73
71
69
67
65
70
75
78
76
70
66
65
70
74
76
73
73
71
66
63
81
83
78
70
67
72
77
80
82
82
74
67
60
60
65
73
82
87
87
80
70
64
61
66
71
74
74
73
75
74
72
73
75
78
74
73
73
76
76
74
69
66
69
74
77
76
74
76
76
72
70
69
67
67
70
73
77
78
79
81
83
77
68
59
62
73
84
87
83
74
70
69
69
70
71
72
72
70
68
67
67
73
76
80
73
67
63
69
75
76
72
68
67
69
70
72
75
77
80
78
66
66
66
68
71
73
73
71
69
70
71
71
70
69
71
72
70
67
65
67
70
75
78
79
74
72
69
68
67
66
66
69
72
71
67
64
65
71
76
78
76
72
67
64
64
65
69
74
81
88
66
65
68
70
73
72
71
67
60
55
51
54
63
72
80
73
64
57
62
73
81
84
81
75
69
66
63
63
64
66
68
70
72
72
71
68
68
74
78
79
76
71
66
64
63
63
69
73
81
86
67
66
69
72
75
76
74
74
69
66
64
67
68
69
69
70
70
71
71
75
77
78
71
63
59
59
62
66
70
71
67
65
68
72
71
69
67
65
64
64
64
65
68
69
74
78
82
85
84
82
69
67
71
74
74
73
72
75
75
79
83
82
76
68
58
61
69
75
72
65
61
61
65
62
59
60
68
78
82
75
63
56
56
60
67
69
68
63
58
58
64
72
78
80
80
82
88
89
88
79
71
68
72
73
72
67
66
69
68
64
61
62
70
69
65
55
53
59
66
68
69
69
67
63
64
70
71
74
69
66
60
56
55
60
67
73
74
72
69
68
69
74
80
83
81
77
78
84
86
75
69
62
61
70
73
73
73
71
67
54
44
41
52
66
69
64
55
55
61
72
79
78
71
71
77
83
75
61
51
56
64
65
58
61
70
76
72
68
68
68
68
69
75
79
78
75
74
78
76
71
65
56
50
59
73
78
77
73
69
65
61
53
51
59
69
77
75
64
56
54
60
65
69
75
84
84
74
61
59
67
75
68
59
62
71
76
70
61
60
65
70
74
74
73
72
73
74
75
74
73
63
58
56
58
68
74
73
69
63
61
64
68
69
67
71
77
79
73
64
59
60
66
70
67
65
63
64
67
76
81
81
76
69
67
69
71
71
68
65
65
71
77
77
73
71
73
74
71
69
70
78
78
76
72
71
70
70
69
73
79
85
85
80
65
56
57
66
71
66
60
58
64
72
75
68
59
56
62
68
69
67
70
79
86
87
79
79
82
79
72
68
75
84
83
71
59
58
69
79
81
73
60
53
57
67
75
80
76
67
58
63
74
79
71
63
59
65
72
72
67
63
61
62
64
67
66
72
79
89
88
79
69
68
73
74
74
74
76
78
74
72
76
85
87
74
63
60
70
78
80
68
67
66
69
72
78
82
77
66
54
51
64
81
88
84
68
57
56
63
70
67
60
57
64
72
76
74
74
77
86
89
81
69
60
57
64
74
84
86
78
71
70
76
80
78
77
74
74
75
75
67
78
88
93
83
72
64
64
63
55
48
54
75
92
93
77
60
55
65
77
77
70
57
53
54
57
52
45
45
57
74
83
75
63
54
60
71
80
84
80
74
65
57
58
71
82
88
82
72
68
70
76
86
96
92
77
65
63
65
64
60
60
67
76
81
80
78
76
74
74
75
71
65
56
52
52
49
42
36
41
55
68
73
67
64
63
66
66
69
75
77
73
63
55
61
73
89
92
83
72
76
78
82
85
90
93
88
81
75
78
83
83
75
70
74
79
80
73
62
54
52
55
62
66
70
69
67
57
49
45
50
60
64
67
71
79
80
73
64
61
68
77
81
75
65
65
76
89
93
85
77
81
76
67
70
80
88
86
76
74
80
85
85
80
81
81
79
73
65
59
58
57
60
59
60
66
71
72
70
58
52
56
62
67
72
84
91
85
72
63
66
73
77
73
66
70
76
84
88
86
68
66
62
57
59
67
75
77
73
67
61
60
68
79
88
90
83
76
72
68
63
60
61
59
58
61
71
79
80
70
58
56
62
72
80
86
86
80
72
70
70
70
64
56
65
75
82
82
77
75
71
70
68
68
67
68
70
74
72
68
57
48
53
69
86
93
87
77
68
60
54
59
66
71
75
73
74
72
70
65
62
67
76
80
80
76
71
69
70
72
72
70
66
66
70
72
70
65
63
72
84
90
84
76
70
67
68
69
69
71
70
68
66
72
80
83
78
74
67
64
63
69
74
76
73
66
63
60
57
56
61
74
87
86
76
68
70
76
79
74
67
62
66
68
65
58
54
56
66
75
80
83
78
70
69
73
72
66
65
68
73
75
72
73
75
76
75
72
72
76
76
74
78
76
71
64
62
64
66
61
60
65
75
76
70
68
73
83
82
74
65
59
57
52
46
49
65
82
83
76
67
67
65
69
73
77
76
69
67
68
70
68
66
68
74
79
79
74
68
64
67
73
76
79
77
76
76
76
77
76
71
66
61
64
65
68
69
69
70
73
78
80
72
61
55
65
80
89
83
70
61
63
69
74
73
69
67
70
79
79
76
72
72
74
77
78
77
73
65
63
67
74
74
73
74
77
80
80
81
81
79
78
75
74
73
71
66
59
61
70
81
87
84
78
76
79
80
76
74
80
65
65
74
78
74
66
63
68
78
80
76
75
75
77
77
76
75
75
77
79
80
77
73
66
59
63
71
80
83
80
78
78
80
85
83
76
69
64
62
64
66
70
75
78
77
74
76
80
85
88
66
65
68
72
72
72
70
68
67
66
64
63
64
69
77
82
83
83
83
83
81
73
66
59
63
68
70
75
81
80
75
72
71
73
74
73
72
67
63
59
62
71
79
76
66
61
66
77
86
82
73
71
65
64
68
73
76
72
64
60
64
67
69
73
79
82
81
74
72
74
74
66
58
59
68
73
71
65
65
69
70
71
71
74
74
73
61
58
61
70
81
84
79
70
60
52
45
50
61
71
76
85
84
77
73
74
74
71
64
62
68
80
85
84
81
78
73
67
65
69
74
73
67
62
61
61
62
60
61
66
65
71
73
78
82
78
66
59
63
75
82
72
59
53
59
63
54
44
50
68
74
81
87
87
83
76
71
66
68
76
84
89
87
78
75
75
74
74
75
74
75
75
72
68
64
60
61
62
66
67
70
72
75
79
83
85
83
77
76
75
70
61
53
58
69
79
76
69
67
69
68
65
66
70
75
73
66
63
73
88
95
89
77
67
62
63
71
76
79
77
64
58
63
74
79
72
61
58
62
67
71
74
78
80
81
82
84
82
79
75
70
71
77
80
81
80
79
77
73
69
62
57
59
66
73
71
67
70
77
84
81
72
65
62
60
59
59
63
69
64
50
47
62
78
82
70
56
55
62
69
68
67
73
80
84
81
76
74
76
78
77
78
78
78
75
74
75
76
73
70
63
65
70
73
80
84
85
85
82
78
69
59
59
63
67
66
66
68
69
63
58
64
73
81
78
67
56
61
71
73
64
56
60
75
86
84
75
72
74
75
74
74
70
67
69
73
77
78
75
72
65
66
65
70
78
87
88
83
76
72
68
67
63
64
67
74
83
88
85
81
81
80
80
77
72
68
67
69
71
67
59
56
60
71
78
75
68
65
69
68
72
79
81
78
73
72
72
72
73
72
65
58
58
64
69
70
69
68
68
66
66
63
56
56
63
72
79
80
78
76
76
72
69
68
69
71
71
66
64
63
66
72
76
72
63
57
58
63
70
75
80
83
84
79
73
68
63
66
72
75
66
63
65
69
70
69
68
70
74
68
60
51
52
60
70
72
67
60
58
64
68
69
68
68
71
71
68
64
64
66
74
83
83
71
64
63
68
77
82
80
74
70
68
69
71
72
74
76
82
86
74
74
69
70
75
84
86
80
75
68
62
63
70
83
87
82
67
59
65
78
85
83
77
71
71
76
80
77
70
65
66
74
78
76
74
77
85
87
81
67
57
54
59
66
71
73
76
78
78
76
81
75
65
60
72
86
86
77
66
67
70
72
74
79
80
79
73
68
74
79
82
80
75
71
71
78
86
85
75
62
61
68
73
74
73
74
78
82
76
64
61
63
66
65
62
66
72
76
72
62
71
61
51
55
69
83
83
72
66
66
66
62
60
58
62
64
67
70
70
66
62
62
70
73
72
69
65
62
61
63
68
70
70
66
65
71
75
78
75
73
76
76
72
70
71
75
80
79
75
73
70
61
58
63
71
79
81
79
73
70
65
62
60
59
60
61
65
70
74
75
72
70
70
75
75
71
64
61
64
73
78
78
70
66
64
67
71
74
74
74
72
72
75
82
87
83
75
72
74
79
74
72
70
66
70
72
76
78
80
77
75
71
67
65
69
71
67
67
73
80
82
75
65
63
72
83
90
91
91
85
82
83
81
74
65
59
64
72
76
72
66
67
75
80
71
58
52
58
70
76
65
63
62
63
63
66
71
74
74
71
67
62
58
62
70
71
66
57
58
62
64
61
58
63
72
82
88
89
82
74
70
70
78
74
65
59
66
76
79
73
66
64
64
59
56
58
64
72
74
74
64
65
64
60
60
65
72
75
69
62
55
50
55
62
66
70
66
62
64
64
62
63
66
72
75
73
69
64
58
53
48
54
64
70
70
67
66
67
70
69
66
64
65
67
78
89
92
85
74
70
66
70
68
65
62
65
75
75
67
61
57
60
66
67
68
68
70
74
75
76
74
75
73
73
72
70
70
62
55
52
53
56
60
66
71
75
75
65
59
59
66
72
74
78
81
81
78
71
71
71
63
63
66
69
70
71
74
75
70
63
59
63
70
74
71
68
67
70
73
75
74
74
72
68
66
67
70
70
69
68
72
71
66
66
70
78
82
79
70
66
69
75
78
77
71
63
63
70
75
77
66
67
69
71
69
68
70
74
73
65
57
58
67
74
74
67
63
66
74
79
77
71
68
67
66
66
66
67
69
73
77
77
74
72
72
72
76
78
77
74
71
71
72
75
80
78
78
79
78
75
69
82
84
74
62
56
63
73
78
77
70
64
65
68
68
67
67
73
83
89
84
71
64
66
70
71
63
55
56
66
74
78
74
72
71
68
64
64
69
73
71
66
64
70
79
81
77
72
69
72
69
83
85
76
63
60
65
72
78
77
77
76
68
66
66
68
70
72
74
78
80
80
74
70
72
73
67
58
56
64
71
76
73
72
69
66
59
59
65
71
70
66
64
65
65
63
60
59
66
73
72
72
70
68
70
74
73
69
67
69
73
76
73
68
67
69
71
65
58
57
66
72
73
71
72
72
69
68
68
67
68
70
73
76
75
67
57
57
64
68
65
63
64
68
66
62
58
61
72
80
75
64
60
67
72
74
70
65
64
63
67
69
72
73
69
64
60
60
60
60
61
64
66
68
72
72
69
68
68
67
64
67
75
81
79
74
68
68
70
67
60
56
61
69
73
74
71
70
71
76
74
68
66
69
71
72
71
69
66
59
57
64
75
78
73
61
49
55
66
75
73
68
70
76
77
74
69
67
68
68
69
70
73
71
72
76
80
83
78
69
59
52
49
57
69
77
77
69
64
67
76
79
75
69
66
66
71
74
72
69
61
63
71
79
75
65
55
56
62
65
67
66
72
78
76
73
69
71
75
75
72
67
61
56
59
68
77
80
76
71
65
57
53
56
65
72
73
71
69
75
75
79
79
70
64
61
62
65
70
72
73
72
74
74
74
74
73
70
64
62
65
67
68
67
69
71
72
70
66
66
64
65
64
65
68
72
76
76
74
72
70
67
66
65
66
68
70
71
73
76
64
66
70
74
74
70
63
61
58
62
69
76
75
70
71
75
83
82
76
73
74
73
69
64
67
72
75
69
60
57
63
72
78
78
73
73
75
74
72
69
67
65
64
65
67
69
72
70
70
70
63
62
65
72
78
82
76
64
58
56
62
67
69
71
72
72
71
68
67
68
70
71
68
69
73
74
75
71
69
69
74
79
77
69
64
65
71
73
70
66
64
64
64
64
67
71
73
72
70
74
70
66
65
69
73
73
68
64
65
64
63
61
65
74
80
72
61
50
51
59
68
74
76
74
70
67
67
66
72
78
80
77
68
60
62
67
71
73
71
73
77
78
79
77
76
78
77
72
69
74
69
67
67
67
64
59
56
61
67
73
73
68
67
72
74
74
68
60
57
64
80
92
89
77
70
65
64
64
66
73
75
68
59
57
63
70
71
70
71
74
77
80
81
81
82
83
76
68
66
66
58
61
62
61
60
59
60
64
68
69
71
68
65
61
60
66
70
71
66
65
74
80
82
77
73
71
70
67
66
64
62
57
56
59
66
68
68
68
70
72
73
72
71
73
72
70
65
63
66
68
59
58
57
58
59
64
70
73
72
65
59
58
64
64
58
50
49
54
61
65
66
65
66
68
73
79
78
76
67
58
54
57
64
67
66
65
65
69
70
70
66
66
67
69
68
64
62
63
66
68
68
60
58
62
68
70
72
73
72
66
59
57
63
70
65
54
44
47
58
67
75
75
70
65
67
75
78
74
65
60
62
68
68
66
62
64
68
71
70
66
64
67
68
70
69
72
75
72
66
59
62
55
56
65
74
76
74
71
69
66
63
60
60
62
63
65
66
64
61
65
74
77
72
67
68
73
73
65
62
64
69
69
62
58
61
67
73
72
67
62
65
71
77
73
69
71
76
80
79
73
60
59
60
66
71
77
76
72
66
64
66
70
69
62
61
62
65
63
62
68
77
79
74
68
70
73
70
64
62
64
67
66
62
62
65
70
74
72
67
65
67
74
77
74
69
70
75
82
90
92
80
77
71
72
75
79
81
82
87
91
94
88
75
58
48
49
58
64
61
60
63
70
75
79
76
70
69
69
71
72
75
76
80
76
70
69
71
74
69
63
64
76
91
91
80
70
67
73
79
80
73
68
65
68
71
72
72
75
79
85
86
81
72
66
67
70
73
68
59
59
61
65
68
68
67
65
64
69
75
74
69
65
67
73
74
74
71
76
73
65
61
71
82
86
77
71
71
74
77
75
70
70
69
73
75
75
67
62
65
70
72
76
79
85
87
77
63
53
54
62
64
64
61
62
63
65
66
70
73
75
76
78
82
81
75
68
70
77
81
73
61
58
63
71
75
74
74
73
71
72
74
73
75
87
94
91
81
70
62
64
68
74
85
91
87
71
51
45
54
67
72
66
53
49
56
70
78
72
59
53
60
80
86
74
56
45
51
65
75
77
71
63
55
59
75
88
90
78
68
67
71
69
73
83
92
94
87
76
67
62
66
71
75
78
74
70
68
69
72
69
64
59
53
50
55
67
78
75
63
54
55
64
67
56
44
43
53
63
69
75
78
77
71
70
77
89
93
82
68
64
68
68
70
70
72
76
75
75
74
69
69
72
74
75
75
77
81
84
76
66
56
57
61
65
62
60
59
66
72
73
71
67
64
62
64
73
79
77
73
70
75
79
83
81
76
72
71
71
69
65
66
76
75
65
58
59
63
71
73
73
75
81
86
88
83
75
72
75
77
73
70
68
66
62
57
50
52
60
66
69
69
68
66
68
75
82
83
79
70
66
68
73
75
75
72
69
70
71
73
74
71
83
77
64
53
56
64
70
70
68
67
74
79
80
76
74
72
76
79
76
72
68
67
61
60
61
70
70
67
59
57
60
67
74
78
81
78
69
65
68
75
75
67
60
60
70
79
80
75
71
83
87
76
64
55
64
72
75
70
65
62
61
65
68
74
76
83
79
72
59
52
58
70
77
78
76
74
69
62
58
62
73
81
81
77
75
69
67
68
75
85
84
70
59
58
64
70
67
64
69
81
80
73
68
73
81
84
77
69
67
63
65
69
75
79
78
75
71
63
56
50
56
73
85
85
76
64
54
49
49
64
81
91
83
68
57
62
70
77
80
79
73
68
62
60
60
58
60
63
72
70
68
67
71
80
86
82
72
68
67
70
72
74
74
74
71
68
71
75
73
66
62
68
75
75
70
62
58
53
52
58
70
78
75
63
55
61
74
83
83
72
64
64
63
64
65
68
70
66
70
71
70
70
72
71
66
58
61
67
72
74
70
65
65
71
74
80
85
82
74
67
66
72
74
74
70
67
67
73
75
73
71
72
70
65
59
62
71
84
87
80
69
65
69
77
82
76
69
62
66
79
84
85
77
70
55
50
56
67
74
72
71
70
71
73
77
81
83
78
71
68
70
72
75
74
74
77
81
88
89
82
75
69
67
63
59
62
72
85
87
78
67
63
71
82
87
77
59
57
68
74
79
83
79
73
71
67
66
66
68
72
77
83
84
82
80
79
78
76
74
71
73
75
75
75
76
80
81
81
80
76
76
78
75
70
68
73
82
85
79
71
68
69
74
76
77
75
72
74
74
65
65
64
65
71
79
80
71
63
62
69
79
83
81
81
83
81
78
74
74
73
73
71
72
75
75
70
65
64
70
79
88
94
92
92
91
88
83
72
62
62
71
81
78
71
67
72
80
81
72
65
66
64
64
68
75
77
71
62
61
67
75
76
73
73
74
74
71
69
71
74
72
64
58
58
61
61
59
60
63
74
87
95
94
90
85
79
71
61
53
54
62
68
70
70
70
68
66
62
66
73
83
85
77
69
70
74
74
74
72
70
72
76
76
76
76
74
70
67
70
74
81
77
66
58
60
67
70
67
58
58
69
80
81
74
67
64
61
62
62
65
62
57
55
59
68
67
59
56
67
78
89
89
80
68
65
69
77
83
85
86
84
78
77
81
86
89
80
72
67
70
78
83
79
72
69
73
75
70
62
60
67
74
77
74
73
74
75
73
72
69
71
68
64
68
76
78
77
74
71
73
69
64
62
62
63
63
61
69
81
87
85
76
68
75
85
90
83
75
64
56
61
71
79
78
71
62
60
61
65
66
68
69
71
74
77
76
72
68
64
67
72
79
84
86
84
83
80
76
69
63
55
47
49
58
64
60
54
55
64
67
65
62
65
71
75
74
75
72
64
53
52
64
79
82
70
53
49
58
67
67
62
63
69
77
78
67
61
61
64
69
74
80
84
83
78
73
71
70
66
70
66
58
53
58
65
69
67
65
64
63
60
62
67
69
65
63
66
68
66
61
61
68
79
82
72
61
60
67
73
70
66
72
85
94
91
77
74
79
82
78
75
76
76
74
70
70
73
74
73
71
69
64
62
63
66
72
74
75
74
72
70
70
70
68
65
64
66
67
69
73
73
71
69
69
69
70
72
75
73
68
68
73
84
88
82
75
77
82
82
76
72
76
79
78
76
74
75
75
73
69
69
72
76
72
64
60
65
72
73
69
64
60
62
69
76
78
74
69
71
76
78
73
68
67
70
72
76
76
72
66
64
67
68
62
57
59
65
72
71
70
68
71
75
75
73
69
65
69
70
69
73
76
75
68
60
59
66
71
66
58
48
50
61
75
83
82
79
75
75
77
77
75
74
72
72
71
69
68
68
70
74
73
67
61
62
68
76
75
69
60
58
61
65
69
69
68
69
70
71
72
77
75
67
65
71
77
79
73
65
63
61
65
70
77
76
70
71
78
84
86
79
73
68
70
74
71
65
60
60
68
77
80
75
72
75
82
82
75
67
64
65
67
68
68
71
76
77
71
65
72
77
74
68
76
88
88
78
66
65
69
72
74
70
65
64
63
66
75
85
88
82
75
69
71
79
83
74
63
62
72
82
80
73
70
68
68
64
62
67
80
86
81
69
65
67
73
74
67
54
73
75
73
77
84
89
79
65
52
53
59
63
65
66
65
64
65
68
72
74
76
77
77
77
80
82
82
76
69
71
81
83
78
70
69
70
68
64
66
75
86
86
76
68
67
70
73
71
68
64
73
72
69
72
74
76
76
68
60
59
62
64
66
65
67
70
75
75
74
73
71
71
73
75
76
76
75
74
74
76
77
75
75
71
71
72
71
68
67
71
71
71
75
79
83
81
77
73
75
77
74
70
63
58
59
66
74
79
81
81
82
78
70
65
66
71
76
78
77
74
73
71
68
66
68
72
73
77
78
75
75
76
76
73
67
64
66
67
65
60
61
69
78
82
78
73
72
73
78
79
66
67
64
59
57
64
72
80
82
80
76
73
70
68
71
71
66
62
65
68
69
68
68
67
69
71
71
72
72
74
78
83
83
75
67
66
69
74
69
62
61
68
71
68
64
62
69
77
78
78
63
67
66
60
58
64
73
78
73
67
63
64
72
78
78
70
56
49
54
64
71
74
72
72
72
71
70
68
67
67
72
75
75
72
71
76
80
79
74
69
71
72
70
68
68
79
88
85
76
69
67
69
66
62
60
66
74
74
67
63
65
72
75
77
77
76
73
71
68
67
71
74
71
66
64
68
73
71
64
61
64
65
64
66
73
85
88
79
68
65
72
78
78
73
71
76
82
84
75
67
72
69
66
67
70
71
70
64
61
62
68
72
74
69
64
71
83
90
87
80
73
71
69
64
61
65
70
70
65
64
68
72
68
70
74
80
78
67
59
62
71
79
79
77
72
65
67
72
74
71
66
69
71
75
74
71
68
66
65
68
70
70
67
66
61
62
66
78
87
88
81
72
69
70
69
66
62
61
65
72
77
77
76
77
75
71
62
59
60
65
68
70
75
78
78
75
72
71
72
70
61
71
77
75
64
59
61
66
74
74
72
67
66
66
69
69
66
70
77
80
77
69
68
72
74
67
60
59
66
76
85
83
76
71
69
68
66
69
71
69
67
65
68
74
80
83
81
77
71
68
65
72
71
64
58
57
61
63
63
64
68
70
69
66
67
69
69
68
65
62
62
67
69
70
71
68
63
63
68
76
84
82
74
70
69
71
74
75
74
70
67
65
65
67
69
72
72
71
69
69
72
72
69
64
61
62
63
61
60
63
70
79
73
64
58
59
64
63
56
53
58
67
70
69
72
76
77
72
68
71
71
72
72
76
78
77
75
75
74
72
68
66
68
68
64
53
47
54
67
78
73
68
69
72
72
70
66
70
80
84
85
80
71
65
62
63
65
63
62
64
72
73
71
71
80
88
85
73
66
62
62
64
66
71
76
78
78
78
75
70
66
67
71
72
70
61
55
59
69
76
71
64
63
68
71
71
70
76
84
88
83
71
67
69
74
74
69
67
72
79
84
81
80
78
79
78
77
71
66
65
66
66
64
60
60
66
75
77
73
67
64
67
71
72
74
77
77
73
71
70
73
67
60
57
57
61
62
64
66
68
68
69
72
75
73
68
68
70
72
73
73
76
78
79
71
62
59
64
72
77
80
75
67
59
58
59
63
65
68
70
73
72
72
70
70
73
72
69
68
74
73
70
68
64
59
51
49
53
54
57
62
74
82
80
72
64
62
62
61
60
62
66
68
67
63
61
59
61
67
72
76
73
64
57
61
69
69
69
70
72
77
78
73
70
67
66
63
66
71
79
63
64
71
76
75
67
61
59
58
58
63
70
79
77
74
70
65
62
63
69
76
76
66
60
63
72
76
71
64
61
66
67
62
58
62
73
81
79
71
69
69
70
71
69
68
68
71
71
72
74
65
63
66
70
77
81
81
77
71
65
63
63
66
70
74
74
69
65
66
77
82
78
68
61
66
73
78
73
70
69
73
73
67
60
61
72
79
74
69
66
69
71
70
69
74
80
80
75
68
64
71
65
61
64
70
76
78
77
76
75
68
60
60
65
70
68
60
60
63
66
70
70
67
65
65
67
68
64
66
74
80
78
69
64
70
78
79
72
68
72
79
83
82
81
84
89
86
75
60
50
70
64
57
58
63
63
62
63
68
72
71
66
64
65
64
62
58
59
60
63
70
75
71
68
68
68
65
60
58
66
77
77
68
68
79
90
89
81
75
76
76
71
68
70
74
77
75
63
56
48
69
62
56
55
59
64
65
62
63
64
68
68
66
66
66
70
71
70
68
69
74
77
77
79
82
81
74
65
60
62
65
67
66
70
73
78
78
78
77
74
65
54
51
58
63
62
58
56
59
65
77
71
64
57
59
65
68
73
75
77
78
73
69
70
70
72
73
71
68
68
66
64
65
69
73
76
78
77
71
64
64
69
77
76
69
62
62
69
74
70
62
54
55
63
66
64
62
59
64
69
69
68
68
68
66
64
64
70
79
90
91
84
77
70
66
61
61
61
64
66
67
65
61
53
51
61
73
80
76
66
68
80
89
82
68
63
67
74
75
68
62
64
66
69
69
70
73
70
66
66
56
57
62
67
66
61
59
59
66
73
77
80
75
66
62
61
63
67
70
73
78
76
67
59
55
64
71
72
68
63
67
72
75
70
66
66
76
83
79
70
66
67
67
66
64
66
70
72
70
71
58
62
66
65
61
59
60
65
65
67
75
78
76
66
62
63
63
66
68
74
80
75
68
65
71
78
73
67
60
60
59
61
62
65
66
67
71
76
78
77
71
68
64
63
60
62
66
75
84
89
80
77
72
74
77
78
78
75
77
83
90
88
80
72
69
70
71
66
64
68
76
76
67
66
77
92
97
82
66
64
77
87
82
72
60
59
69
75
76
73
72
75
77
77
76
72
71
72
73
78
75
78
78
77
72
62
58
62
75
87
90
77
60
57
66
78
73
63
56
61
71
76
76
77
79
79
72
61
55
54
58
65
70
70
69
68
75
85
87
80
72
75
79
80
79
77
76
76
78
82
69
66
67
70
72
64
54
56
66
82
89
79
66
63
69
76
71
63
60
62
67
68
65
62
60
55
55
58
63
59
60
62
71
80
81
73
71
74
78
72
66
68
73
74
73
71
73
73
74
75
65
61
62
70
80
83
71
60
59
74
90
100
94
83
72
68
64
61
62
62
60
55
48
45
51
64
75
77
66
56
57
66
77
79
73
66
67
68
66
64
63
68
74
77
75
72
71
69
69
70
60
60
64
70
77
79
72
63
58
67
88
98
96
81
68
65
66
69
67
62
59
58
57
56
59
70
81
85
75
63
59
64
68
65
61
62
69
76
74
70
71
76
79
79
76
72
70
68
67
68
61
60
63
67
63
59
58
65
75
80
76
72
69
66
66
66
74
82
78
70
66
72
82
82
70
56
56
69
79
83
78
76
74
69
64
60
62
72
77
83
81
75
75
74
74
70
68
64
62
63
73
73
72
69
64
58
59
70
81
83
73
61
60
66
66
66
69
73
76
72
69
72
80
75
64
54
52
58
68
78
83
85
85
79
69
60
54
59
73
82
81
74
70
74
80
78
71
61
58
61
85
93
86
74
66
68
70
72
71
72
75
79
81
75
64
58
61
72
77
77
73
72
69
66
64
69
73
68
60
56
64
72
77
76
72
70
66
64
68
74
79
75
68
64
68
74
76
74
70
69
82
88
81
71
66
73
77
74
70
70
84
94
94
79
63
59
70
80
86
84
77
77
80
81
79
76
74
69
60
55
63
73
79
75
72
75
75
70
69
79
89
90
74
62
58
67
74
78
77
78
73
77
71
67
68
77
83
77
70
66
73
79
80
75
70
67
69
76
78
72
64
63
74
85
86
80
71
68
69
71
77
84
81
74
64
61
64
68
72
81
88
90
84
77
75
74
74
71
73
78
71
70
68
68
66
67
71
72
70
65
63
62
64
64
61
57
60
68
73
70
57
52
61
73
80
79
73
69
70
72
75
74
77
75
68
62
62
67
71
73
70
68
71
81
84
79
71
63
60
69
69
69
71
71
64
54
53
65
76
81
77
70
64
59
57
58
65
76
77
73
69
68
71
72
69
65
61
63
64
66
66
68
75
84
88
80
73
74
82
78
64
52
51
67
82
83
71
60
55
64
64
64
70
75
73
65
58
65
75
81
79
72
67
67
68
71
76
80
79
73
69
69
71
73
68
63
63
72
76
77
73
70
70
71
67
62
65
79
96
94
73
52
48
64
81
92
79
65
59
64
67
62
61
68
75
82
77
67
63
65
70
73
73
69
67
70
73
72
69
64
60
62
68
74
77
76
76
77
78
79
78
73
68
59
49
46
58
79
92
91
80
70
69
71
76
78
73
70
70
70
69
67
62
61
69
80
80
72
62
64
75
85
83
70
65
63
67
66
64
64
69
75
76
76
77
74
70
63
61
65
72
76
79
75
71
70
75
80
79
78
79
79
79
74
68
65
66
71
76
73
64
65
66
67
70
76
77
74
71
72
77
85
85
79
74
73
72
69
65
63
68
75
74
73
68
70
70
67
60
58
64
75
84
83
78
79
84
86
81
71
64
66
71
72
72
74
75
74
69
71
61
67
72
72
67
65
69
74
77
74
71
71
75
78
81
78
77
75
69
61
54
57
68
76
81
83
85
81
70
58
58
72
85
82
67
61
68
81
80
68
63
68
77
77
73
72
77
77
75
76
74
79
78
70
63
59
61
67
70
66
64
63
64
67
74
77
83
80
73
63
55
57
69
80
85
86
84
80
71
62
61
68
75
73
65
59
64
74
75
69
67
76
89
88
77
71
72
77
79
79
73
73
72
71
63
61
60
54
54
55
60
62
63
66
74
84
87
81
75
74
73
75
74
74
74
72
69
68
70
69
65
57
52
57
65
71
68
70
70
69
68
72
79
85
86
80
75
76
76
76
64
59
60
60
62
61
55
47
48
54
59
61
65
77
88
92
86
79
74
74
77
77
74
73
73
70
66
67
71
74
68
53
47
55
68
75
69
65
68
75
73
69
64
68
74
75
71
73
75
73
69
65
57
48
48
49
51
52
56
65
68
71
75
80
80
74
70
70
74
74
70
65
61
63
71
72
71
69
73
80
78
70
65
70
76
78
71
73
81
84
78
69
64
65
65
64
66
72
77
73
69
67
62
56
54
54
55
57
61
66
74
80
83
80
72
65
64
68
69
72
70
64
56
57
65
71
72
71
73
77
80
74
72
70
72
70
70
75
82
81
73
67
65
69
74
76
79
83
79
71
66
73
80
80
71
59
55
61
65
70
71
74
80
81
79
77
75
71
70
73
78
81
76
69
68
71
71
68
65
62
64
67
67
68
65
62
64
68
70
67
60
57
62
67
74
82
85
80
74
69
67
81
88
77
56
45
54
68
78
74
65
61
65
72
78
79
77
77
76
75
78
78
78
77
76
74
71
67
61
56
57
66
77
79
72
65
64
67
70
69
68
68
67
66
66
69
68
67
68
68
72
81
76
56
44
48
68
81
84
74
64
60
59
61
63
67
73
77
78
73
62
56
60
68
73
76
72
67
63
63
68
78
82
78
73
69
67
67
69
81
91
95
86
75
67
66
66
68
69
70
71
78
75
66
64
68
71
70
67
64
66
69
67
65
67
68
71
74
76
75
72
67
66
68
74
80
78
69
63
68
78
84
79
72
71
73
70
66
66
77
92
98
93
83
72
67
68
71
71
70
69
77
84
83
78
70
60
54
53
62
69
76
81
84
85
82
78
75
76
79
83
79
75
72
76
84
88
80
72
72
79
81
75
72
78
82
80
69
65
65
70
71
72
71
70
69
65
62
63
66
69
72
69
68
63
61
59
60
61
67
76
79
81
80
78
77
77
76
72
68
68
70
72
71
72
76
79
80
77
74
71
68
70
73
78
81
76
69
65
66
68
67
63
63
68
70
70
68
62
61
69
67
61
55
55
59
68
70
72
72
75
74
71
64
63
68
73
75
69
65
64
68
71
68
65
60
59
62
68
73
69
67
68
70
70
72
72
67
64
67
76
81
79
72
70
76
84
83
75
67
66
70
74
73
68
65
70
71
69
65
65
71
73
73
73
72
73
72
74
78
81
79
73
66
63
62
63
64
67
73
78
81
77
68
68
74
79
75
67
65
71
79
81
77
72
74
73
76
77
78
64
74
84
85
78
73
72
71
69
68
69
72
76
77
75
70
63
61
65
74
79
78
72
64
64
72
81
82
77
72
79
82
80
72
71
75
79
77
71
71
74
79
79
73
68
66
65
65
66
70
68
70
70
71
74
76
74
70
67
70
73
71
64
59
61
70
74
71
64
62
68
73
72
66
61
67
76
81
76
74
76
76
70
68
71
76
79
73
70
74
82
81
77
69
67
70
78
78
70
64
73
71
68
67
73
77
75
67
63
66
73
71
60
51
56
71
83
82
72
65
67
73
74
69
61
58
63
66
71
76
78
73
63
62
69
77
78
70
66
71
77
79
76
72
71
74
73
74
70
64
70
77
80
78
79
74
70
64
62
67
75
78
72
62
59
65
69
69
68
66
67
70
73
73
71
68
68
69
74
75
75
70
66
65
69
72
70
68
66
70
74
77
78
76
73
64
54
51
57
65
69
76
81
81
78
71
65
62
64
71
76
78
75
73
70
67
65
60
58
55
56
64
71
79
80
79
78
79
76
76
73
73
72
71
71
70
73
73
72
74
76
78
78
75
72
71
68
67
68
69
70
69
67
64
61
62
65
63
65
67
72
76
75
75
71
69
68
65
58
53
52
56
66
72
72
69
71
74
75
73
70
71
73
76
78
77
76
77
76
77
77
77
76
74
79
86
87
84
78
73
68
68
66
62
60
63
67
72
69
65
68
74
76
75
73
69
69
69
66
63
61
61
56
56
60
67
69
70
68
70
69
68
70
74
78
77
74
74
76
76
74
66
65
69
74
73
67
67
72
77
67
68
73
74
72
70
69
73
71
69
69
72
70
71
75
79
78
72
71
75
79
69
56
47
59
76
81
76
69
65
64
65
64
62
64
65
67
71
72
74
74
71
72
69
64
55
50
56
69
77
65
64
64
69
73
72
68
65
68
77
79
73
66
64
71
78
79
76
74
80
84
74
61
52
59
75
84
83
74
67
66
67
66
64
61
60
60
62
67
72
78
87
89
86
74
68
65
65
68
67
67
61
56
59
69
72
67
62
62
70
76
77
73
68
62
64
71
80
81
76
72
72
73
72
68
64
64
69
74
77
79
77
76
75
72
66
61
59
62
69
77
85
90
90
88
80
72
67
66
66
69
64
66
73
76
76
73
70
64
61
63
68
76
74
66
64
72
81
79
67
61
63
69
73
70
65
62
65
70
76
79
74
65
63
68
75
74
72
70
71
73
75
81
86
85
78
72
73
79
83
65
64
69
77
79
79
79
80
77
66
61
64
69
74
75
72
73
71
70
68
65
64
59
59
66
76
79
75
68
70
71
67
57
52
62
74
82
80
71
69
72
76
76
77
74
75
75
78
85
87
72
67
67
66
67
70
77
82
81
76
67
64
67
72
77
77
71
67
68
74
76
67
61
58
66
76
78
71
65
64
71
75
70
63
63
71
73
71
69
71
75
78
74
72
75
78
79
75
67
66
77
71
68
68
72
75
79
81
82
74
66
59
61
68
73
73
70
72
76
77
73
65
56
58
64
70
69
60
55
62
73
78
75
69
69
71
72
70
72
76
79
74
68
65
72
79
82
76
65
59
73
68
68
76
86
88
84
77
70
66
62
59
62
64
60
55
57
66
74
75
69
60
52
53
60
68
68
63
58
64
74
78
76
74
80
84
83
79
80
80
76
67
57
58
66
73
79
76
75
68
76
68
66
74
84
86
74
61
58
63
69
75
76
75
71
66
67
70
72
74
72
69
63
65
67
71
73
72
70
71
75
79
79
79
76
72
71
73
76
76
68
59
59
66
69
69
67
70
73
72
78
71
68
71
77
74
68
57
60
72
80
80
78
79
88
94
91
82
76
74
74
73
71
71
70
71
75
76
73
71
73
80
87
84
72
60
59
67
71
68
63
62
70
80
79
72
66
67
69
70
65
64
65
67
69
69
67
68
73
77
79
73
65
67
74
83
84
77
71
72
70
68
66
63
61
64
74
81
78
70
65
73
84
85
72
67
68
74
75
67
62
66
74
78
74
67
66
66
67
69
57
58
60
59
60
59
64
71
75
76
77
71
65
62
64
70
73
73
66
62
63
64
66
65
66
70
77
81
80
70
64
64
73
74
69
65
71
76
80
77
71
66
64
63
61
63
65
65
66
69
62
63
64
62
55
54
59
63
71
76
79
79
70
64
67
78
81
74
64
61
60
61
65
72
79
83
79
74
69
68
70
72
74
73
68
63
61
70
80
83
76
66
56
55
59
63
66
69
72
72
77
74
73
74
75
73
67
64
64
68
72
71
75
78
85
85
77
66
65
77
80
71
53
45
63
87
90
70
51
45
60
76
78
72
65
65
68
68
69
71
73
71
68
66
69
69
61
53
53
65
76
82
81
73
64
60
62
66
70
71
71
68
63
70
77
81
74
66
62
69
73
68
57
60
72
79
74
62
55
59
63
72
70
68
65
67
71
78
83
83
81
80
76
74
74
73
65
57
57
69
70
78
78
72
68
66
70
75
78
79
81
75
66
60
64
69
73
74
74
70
68
66
63
62
60
56
54
60
70
75
75
71
69
68
68
67
69
72
75
80
80
79
76
71
66
66
67
71
73
73
67
71
73
72
76
73
68
60
58
72
88
97
88
72
63
65
71
75
73
68
62
63
62
61
60
59
61
65
71
75
76
79
83
86
85
77
75
72
70
66
68
76
86
86
76
66
65
72
80
78
68
70
73
73
70
66
56
49
52
68
85
95
90
76
64
63
65
65
62
59
60
61
67
67
63
60
60
64
63
63
68
80
94
98
93
85
84
81
72
63
62
72
86
88
77
67
65
72
81
81
72
66
72
74
72
62
53
59
74
82
81
70
66
64
66
64
66
63
58
53
58
67
73
70
60
55
56
65
67
66
66
70
80
84
77
67
64
69
74
72
70
70
70
70
67
67
69
74
79
77
79
62
59
68
74
71
61
63
77
81
68
54
55
64
71
74
70
62
55
50
49
58
65
64
62
63
70
77
78
75
71
70
70
71
67
58
52
63
78
85
79
69
64
70
76
76
73
73
72
70
82
71
59
61
72
78
78
72
69
66
66
70
76
75
71
66
62
61
56
57
59
62
66
66
68
76
81
78
71
68
70
72
70
69
66
67
71
78
85
84
78
66
63
67
77
77
76
75
74
72
73
76
77
71
69
75
78
77
73
77
86
98
96
78
64
55
59
64
70
73
76
77
75
68
67
68
72
71
67
62
68
74
73
70
68
72
80
84
81
80
80
76
70
64
65
70
76
78
80
81
68
78
83
76
68
65
68
72
73
80
85
87
82
73
67
64
65
70
74
73
68
65
65
66
66
64
68
73
78
81
78
75
73
69
68
69
69
67
68
73
83
88
85
81
79
76
75
78
80
83
74
76
76
68
59
55
60
67
70
63
57
56
62
68
69
66
67
70
73
70
63
57
61
66
67
71
72
75
81
82
78
69
67
69
76
77
72
66
63
63
68
72
78
81
81
76
73
75
79
81
67
66
68
68
63
61
61
68
73
71
63
59
64
68
70
67
65
66
70
74
78
76
72
68
67
67
70
69
67
70
69
68
72
79
88
90
86
77
71
65
62
62
63
66
66
66
69
72
75
74
57
50
59
74
85
81
72
68
75
81
76
69
64
69
71
69
66
65
67
71
77
77
72
71
68
71
74
73
73
75
77
78
77
75
69
64
69
74
75
74
72
73
77
76
76
71
69
66
68
69
69
57
58
69
80
83
74
65
64
68
72
68
63
59
61
67
69
68
67
66
66
68
72
75
76
75
73
73
74
75
73
71
67
60
52
48
50
58
67
74
76
79
83
87
83
77
68
66
69
75
75
72
67
63
61
62
63
63
62
68
73
75
66
56
51
59
71
78
76
74
74
77
79
79
77
74
70
66
61
60
58
55
55
60
67
69
67
65
69
76
78
77
73
72
72
71
69
70
75
79
65
67
67
66
62
57
60
64
70
71
72
72
70
69
69
71
79
81
77
72
70
71
73
74
75
75
78
77
71
66
64
64
64
67
70
76
82
85
87
81
79
77
74
73
72
74
73
76
76
76
60
61
64
67
65
58
61
65
70
67
60
59
68
81
85
81
78
77
73
63
49
46
56
70
75
78
77
77
74
69
68
77
83
81
68
62
71
86
90
76
66
73
84
85
74
67
69
75
78
75
71
72
67
62
61
61
65
66
61
54
52
57
64
70
76
74
71
71
73
67
61
56
58
68
75
69
65
65
68
68
65
72
79
78
67
60
64
75
79
71
61
69
82
85
73
57
55
64
74
74
76
74
72
66
68
72
72
67
59
51
53
57
63
70
77
77
73
68
70
75
81
80
71
67
68
70
70
69
71
72
67
62
60
67
72
71
67
69
74
74
72
69
70
73
72
66
65
67
73
76
71
68
68
72
72
71
68
65
60
57
53
59
72
86
93
88
77
66
64
72
81
82
76
71
72
74
76
74
70
72
70
66
61
64
70
74
69
67
71
78
75
70
67
69
73
74
75
76
79
79
65
63
63
64
63
59
60
62
61
56
55
62
73
85
87
84
80
78
75
75
78
78
73
70
71
72
70
66
67
71
76
72
62
57
60
64
67
68
71
74
73
68
66
67
71
70
72
75
76
70
60
60
61
63
65
69
65
62
56
52
57
67
71
71
70
71
78
82
79
73
74
71
66
67
69
73
71
67
68
76
81
75
63
56
60
64
68
72
71
70
69
67
66
66
65
66
71
74
71
60
56
63
73
78
81
80
74
65
61
63
69
79
83
81
73
72
74
73
70
71
72
72
68
67
70
72
72
67
62
62
69
74
74
79
81
82
82
78
73
69
69
70
72
71
70
70
73
74
67
65
61
78
86
81
70
66
72
80
80
75
73
78
85
88
83
76
73
75
75
73
72
72
72
72
70
69
68
66
61
53
55
67
79
85
82
77
73
76
78
79
82
83
85
81
76
69
64
64
66
71
72
84
84
67
53
53
69
83
87
75
63
61
67
73
76
79
80
82
79
72
63
63
69
72
69
67
69
78
80
75
68
65
66
66
63
59
60
66
78
89
95
92
84
77
67
65
62
67
72
78
73
76
72
66
58
54
57
68
74
74
66
61
62
67
76
79
78
73
69
67
64
67
70
69
65
65
69
75
79
80
75
68
61
61
70
76
76
73
72
79
80
78
72
69
67
67
69
74
78
83
67
66
67
66
60
55
55
64
73
81
80
76
73
72
73
73
72
69
67
68
71
73
72
69
65
64
69
67
68
71
76
73
70
73
81
90
89
79
66
61
57
64
68
75
76
74
73
73
73
74
65
63
61
60
57
56
57
65
72
76
77
76
72
66
58
56
60
66
66
65
63
70
76
79
78
76
71
69
68
71
75
75
74
75
80
82
77
70
66
67
72
73
72
73
73
75
78
75
68
62
65
64
65
64
63
60
59
59
59
59
64
67
67
63
59
59
60
57
54
53
60
72
77
82
81
74
71
69
70
74
78
77
72
70
73
75
74
70
71
80
86
82
70
61
65
74
81
79
71
63
63
66
70
70
66
62
62
63
64
62
64
71
76
76
75
76
73
67
62
64
73
78
74
65
60
63
66
69
70
75
81
80
72
66
68
74
77
74
68
66
66
68
68
70
70
72
67
66
69
75
64
66
70
70
66
63
63
65
70
73
74
74
75
74
73
75
78
75
74
74
78
77
71
62
59
66
74
71
63
60
69
80
80
75
72
72
69
65
59
56
61
71
81
87
81
71
62
57
65
74
68
69
68
66
67
67
67
65
67
72
74
71
60
56
62
74
82
79
72
68
68
74
79
79
78
78
77
70
62
60
67
77
75
73
72
72
69
67
68
73
78
77
75
72
75
76
77
74
69
68
76
78
71
65
66
69
71
66
62
68
72
70
62
60
69
80
82
72
60
54
60
68
76
78
79
74
69
67
72
78
85
78
66
62
67
74
81
82
81
82
79
71
61
60
69
77
82
77
69
67
75
82
79
70
69
71
71
66
63
65
72
77
75
70
69
70
70
63
56
55
59
64
64
63
64
67
71
72
77
83
83
75
65
61
65
72
79
79
76
74
74
74
72
69
67
67
63
61
65
69
71
74
75
75
75
74
70
69
66
68
74
76
75
72
67
65
66
66
66
68
69
71
72
71
69
68
73
77
75
66
61
61
67
71
73
72
72
70
71
76
83
87
81
70
65
60
60
64
67
74
69
65
64
65
66
67
70
74
79
80
75
71
73
75
73
70
68
70
73
71
69
73
80
86
81
73
68
67
64
56
52
58
69
78
79
74
69
67
71
79
84
81
73
68
67
72
78
77
75
74
66
67
67
64
63
66
73
79
78
69
62
67
76
86
85
79
72
72
73
72
64
62
68
75
76
69
62
61
65
68
70
69
71
73
69
63
58
61
68
72
68
62
60
67
76
83
82
78
75
75
64
68
72
71
69
70
74
71
59
47
50
66
77
82
80
79
74
70
73
75
69
59
48
50
61
72
76
74
74
76
77
77
75
73
66
58
54
58
65
71
68
63
64
68
73
71
67
67
71
76
67
67
66
67
69
70
68
61
56
56
64
69
67
65
65
65
65
66
68
73
74
66
50
46
57
76
89
90
79
68
64
69
79
88
85
73
66
67
72
78
80
81
79
78
75
70
65
63
66
67
67
64
62
65
69
71
69
71
76
80
79
77
71
66
63
62
62
62
62
63
68
71
71
70
69
72
78
81
76
68
60
58
67
80
86
79
73
70
72
74
75
71
76
78
80
78
70
67
67
67
56
61
64
75
80
81
79
79
78
74
69
68
72
73
70
69
71
74
70
63
59
64
71
76
76
75
75
78
77
75
69
61
57
62
71
76
74
74
72
71
65
62
64
75
78
75
71
71
73
73
57
60
64
72
77
77
75
69
66
62
62
65
69
71
71
71
74
76
72
67
63
62
63
67
74
81
82
78
70
71
73
74
70
67
71
77
79
74
71
72
73
75
75
76
76
73
69
68
73
72
70
64
63
61
58
57
59
64
67
67
66
68
69
70
73
74
71
67
68
66
65
63
61
65
75
81
74
63
53
57
69
77
77
70
65
66
68
71
72
75
77
77
75
76
76
72
67
64
63
65
75
73
70
65
63
62
63
66
68
68
64
63
65
70
74
73
69
66
68
70
67
65
63
68
76
78
71
59
50
56
67
72
67
55
47
48
55
70
81
85
78
69
61
62
65
66
65
63
67
70
75
71
70
77
83
83
76
68
64
65
63
63
68
72
69
61
60
63
70
74
74
70
67
66
66
70
71
67
64
64
68
69
66
59
52
52
60
74
85
90
85
77
69
63
61
62
64
73
80
83
71
65
66
76
86
83
71
57
58
65
74
76
77
77
73
64
61
66
71
75
74
73
70
64
62
63
69
71
70
67
71
79
84
80
73
68
66
72
78
81
80
76
71
67
64
61
63
71
78
79
60
59
63
70
73
72
65
55
54
60
67
67
68
71
75
74
71
68
71
75
74
74
71
68
65
64
70
72
71
68
70
77
85
85
76
70
68
69
72
69
64
60
61
65
64
61
63
69
74
70
57
58
61
62
62
70
72
69
59
57
56
55
54
59
66
72
70
66
65
69
71
72
70
69
67
68
70
77
76
69
62
61
67
71
72
68
67
70
70
68
63
64
67
67
66
64
67
73
75
71
61
60
57
59
63
71
80
80
73
68
69
69
64
64
68
76
74
67
61
58
58
62
67
68
68
67
66
72
77
72
67
62
64
69
69
65
62
64
69
74
76
77
74
71
68
67
69
71
72
71
62
59
59
60
65
67
64
60
59
67
72
71
62
60
69
81
85
74
61
54
54
59
65
71
74
70
63
58
64
72
78
82
81
78
75
73
72
71
71
76
77
74
71
68
69
69
70
70
71
72
58
61
70
73
72
70
66
66
66
69
71
72
71
73
78
82
77
74
74
79
79
69
55
49
54
63
68
67
65
63
63
67
68
72
76
76
70
59
52
54
63
70
75
77
81
78
72
57
51
60
73
82
81
72
66
70
78
80
69
62
61
70
81
86
89
85
77
71
73
72
67
58
47
48
53
58
59
62
68
74
74
70
67
62
63
66
67
64
62
65
69
72
71
70
76
76
70
56
53
63
77
90
92
83
77
80
86
83
70
58
58
67
73
73
72
71
73
75
73
68
64
62
64
67
70
67
64
65
70
76
76
75
70
67
65
64
65
66
73
80
82
74
67
61
64
72
72
75
81
83
76
78
77
76
77
81
81
72
58
56
57
63
66
62
62
66
74
79
76
67
60
61
68
77
79
74
64
62
68
74
77
83
89
90
85
73
65
66
71
77
76
70
69
70
75
75
73
75
83
82
86
79
75
71
73
76
76
69
60
56
54
52
55
60
62
65
69
67
67
64
61
58
54
58
64
64
58
59
61
65
71
81
92
95
87
72
68
68
70
65
62
67
74
80
79
75
73
72
74
72
92
81
76
79
81
74
63
61
63
62
55
49
51
59
64
64
58
53
53
59
62
62
55
49
52
60
66
69
65
57
55
60
69
72
72
67
66
69
69
63
64
71
78
77
70
69
73
76
77
78
82
60
60
76
85
76
59
49
58
65
65
62
65
71
76
77
69
55
46
50
61
67
66
62
63
72
81
84
78
70
61
57
60
68
71
68
64
67
68
69
68
72
75
77
75
74
73
74
77
75
75
58
56
65
75
77
73
68
65
64
64
67
76
82
84
79
72
59
51
53
64
73
75
72
72
75
79
80
81
81
80
73
68
69
70
69
68
72
76
74
68
64
67
78
84
79
74
72
70
67
68
71
77
74
71
69
75
77
73
65
63
66
71
73
73
71
64
60
60
62
68
69
67
63
62
64
68
70
72
73
72
72
67
62
60
60
67
74
77
74
68
62
62
66
69
68
68
69
72
71
59
72
82
82
73
67
65
66
68
65
63
63
62
68
73
74
73
70
72
72
71
68
64
59
55
56
62
68
68
62
56
57
57
59
60
61
63
65
68
70
69
72
70
67
65
64
67
73
78
81
69
68
70
71
72
71
70
67
64
62
60
63
69
78
84
85
82
77
75
76
77
76
73
68
65
62
63
65
69
69
66
64
59
59
62
65
67
66
66
67
71
79
82
78
73
72
76
83
87
81
77
69
64
63
64
70
70
68
65
61
60
62
68
77
81
77
71
66
68
74
82
81
74
67
67
70
70
68
67
74
83
81
69
58
58
65
73
72
66
66
72
82
84
76
63
61
71
81
83
77
75
70
70
75
76
72
64
65
68
71
66
59
57
62
66
65
60
57
63
73
79
76
70
65
67
74
76
71
67
74
83
82
68
55
52
61
73
74
68
65
73
85
87
78
63
52
56
62
70
69
75
75
80
85
82
74
63
64
69
72
69
62
58
59
63
67
70
70
74
76
77
74
73
73
74
73
70
69
70
71
71
67
63
64
69
72
71
69
68
71
73
77
81
82
77
70
65
65
69
67
73
77
80
77
66
57
59
65
70
70
69
65
60
61
63
68
75
81
80
77
76
75
76
75
70
65
62
66
72
75
72
62
58
67
79
81
71
66
70
74
74
65
63
68
76
81
82
82
84
79
67
70
72
69
61
52
57
67
72
70
64
58
61
65
65
66
68
71
75
76
75
74
70
63
59
59
60
66
73
79
74
64
55
54
63
67
70
70
73
75
72
66
62
65
72
77
83
86
86
85
70
68
65
64
63
62
68
70
74
70
61
56
60
70
76
73
67
68
72
76
77
73
65
61
55
48
47
56
66
70
65
63
63
65
64
64
70
81
85
77
68
66
73
76
74
70
72
78
82
76
76
70
59
47
50
62
75
80
75
71
70
69
72
78
82
80
75
69
72
76
80
78
71
62
54
47
46
54
64
68
64
64
74
81
79
67
64
76
88
80
69
68
75
78
72
65
68
76
77
69
73
69
59
48
48
61
73
79
75
72
75
79
79
78
78
74
68
63
63
68
78
76
68
61
62
66
68
68
65
67
68
75
83
89
85
70
64
67
75
78
76
78
78
75
69
63
67
73
76
73
68
65
68
71
70
66
70
74
71
63
61
67
76
77
72
65
59
56
55
61
69
73
69
67
71
79
79
69
60
59
71
82
85
80
71
68
65
66
64
68
73
81
85
82
74
71
71
73
77
80
62
61
66
73
72
69
71
74
66
54
43
48
62
69
69
68
72
77
75
72
76
85
86
82
75
71
66
59
56
61
74
79
72
59
51
55
64
66
63
60
64
73
81
83
81
78
76
75
73
75
55
55
50
53
62
72
74
75
64
53
45
47
54
60
63
68
77
81
76
70
72
80
84
84
77
72
67
64
65
72
79
78
68
60
60
65
68
69
68
68
70
74
78
76
74
74
74
72
68
64
55
52
48
53
66
75
75
67
60
63
68
69
68
63
62
65
70
70
67
61
59
62
66
71
74
75
77
75
73
73
77
76
79
83
88
87
82
77
74
70
71
75
82
81
75
69
64
63
62
63
59
60
64
66
70
75
71
67
64
68
73
79
82
77
70
64
67
72
74
72
69
70
74
74
71
67
68
73
76
74
70
73
79
81
82
80
83
84
79
68
63
71
87
95
87
70
59
60
64
70
70
72
76
78
71
63
65
70
73
67
62
63
74
79
78
73
72
75
78
77
77
83
90
87
71
56
56
69
77
77
70
63
61
57
55
59
70
81
83
77
68
67
75
84
85
76
67
68
71
74
70
67
74
78
74
62
60
68
75
75
68
65
68
76
79
80
77
71
66
64
63
69
73
72
61
54
55
63
71
71
67
56
53
56
59
61
64
69
76
81
76
67
63
66
72
77
81
76
74
70
68
61
63
66
67
63
63
72
82
84
79
73
67
65
66
68
70
70
66
61
60
59
61
61
59
55
57
60
64
69
71
70
72
76
80
74
64
58
59
66
75
78
77
75
74
75
77
75
72
68
68
65
66
65
65
65
67
72
73
70
66
66
65
59
51
51
59
69
74
73
71
71
74
75
72
68
62
60
62
69
75
82
86
88
88
83
73
66
64
67
75
86
92
90
83
76
74
74
73
73
69
69
72
74
74
70
66
64
61
61
63
66
66
64
60
60
64
69
69
70
72
77
80
83
79
73
68
63
65
71
76
75
73
73
78
83
81
81
80
79
75
74
74
78
81
76
71
70
73
73
68
69
69
66
63
60
62
65
69
70
72
74
75
76
76
80
83
77
67
62
68
74
75
71
68
69
72
71
74
77
80
77
68
62
66
73
79
79
76
68
61
59
65
75
78
73
67
67
72
75
68
69
68
63
53
51
56
63
67
68
70
73
75
76
78
82
87
85
77
72
68
70
70
65
64
68
72
67
60
60
69
79
79
76
74
74
74
68
59
54
60
72
83
86
81
74
69
70
75
79
70
71
69
64
61
59
55
54
58
63
67
69
69
72
76
80
78
75
73
68
63
64
67
76
82
84
75
63
50
51
63
77
82
84
80
75
71
66
65
69
77
80
79
74
72
73
73
73
72
72
79
78
69
60
58
64
68
66
66
72
72
69
66
70
75
77
73
65
62
59
59
57
62
75
88
88
77
68
65
69
75
77
73
72
70
71
70
74
79
82
79
73
63
57
62
73
78
77
73
68
78
78
67
56
56
63
71
75
71
68
70
70
72
71
70
69
70
73
75
74
69
63
59
58
63
70
71
74
75
76
77
75
72
66
67
69
69
71
72
73
74
74
71
65
66
74
81
81
77
78
62
61
61
58
61
64
69
71
67
64
63
67
71
71
68
67
70
78
88
90
85
74
63
55
51
55
63
70
73
66
62
62
66
70
71
72
68
62
59
63
71
74
74
68
66
67
71
73
75
77
66
63
63
65
67
67
67
68
68
64
60
57
61
69
70
69
68
72
78
80
76
75
78
80
71
61
58
64
68
67
64
61
65
70
74
72
67
64
64
68
71
70
70
66
62
61
62
68
72
71
67
70
70
67
66
67
71
72
69
63
57
58
66
72
71
67
64
68
74
70
61
60
73
88
85
70
60
63
73
80
78
70
67
67
66
64
65
67
71
72
72
70
69
68
66
66
69
75
74
72
64
68
70
66
63
66
71
71
61
49
53
67
76
73
64
57
60
69
77
73
62
55
59
74
82
80
72
72
73
75
74
71
74
77
75
69
66
67
69
70
69
68
70
72
71
70
72
73
73
74
70
70
71
67
61
62
67
70
65
56
54
59
64
63
61
60
61
66
70
73
72
69
68
70
77
82
79
71
63
57
54
64
77
90
90
80
72
69
71
71
68
66
66
68
72
71
69
69
70
76
70
70
69
68
63
63
68
79
86
82
67
55
53
64
74
77
70
63
60
64
71
75
73
70
68
69
69
70
63
56
50
50
62
73
76
76
73
72
74
76
74
67
62
62
63
67
68
69
71
76
58
61
62
64
64
64
66
70
78
78
71
67
70
76
78
74
68
63
62
63
67
69
70
67
60
61
67
72
74
72
67
61
58
61
65
69
71
71
72
75
76
71
61
59
62
64
64
64
62
63
60
61
61
62
63
64
62
56
54
59
67
77
82
78
68
58
59
64
71
74
76
74
72
67
63
64
69
72
72
71
72
75
73
71
72
73
75
72
71
74
77
76
73
73
72
67
64
61
62
62
63
63
62
63
62
64
65
62
59
59
65
68
70
66
60
57
59
64
71
75
78
76
73
69
67
68
68
68
62
63
68
74
76
75
73
72
70
72
75
78
77
75
74
75
73
68
65
68
71
72
62
60
59
60
60
61
62
58
59
62
64
65
64
62
62
64
61
59
58
61
63
63
63
65
68
71
71
69
69
70
69
69
68
64
56
52
56
71
81
81
75
69
68
70
69
64
62
66
73
73
66
60
57
61
67
67
60
53
57
67
76
77
73
72
71
69
63
59
54
57
64
70
71
68
66
68
70
70
69
68
69
68
66
60
52
50
56
71
78
80
75
73
76
79
74
65
60
62
68
72
72
64
63
66
72
72
68
66
69
74
77
76
75
76
72
68
65
65
69
69
71
74
75
70
63
62
67
70
64
60
63
66
68
66
67
70
72
74
75
78
77
75
71
70
71
63
60
61
68
71
63
67
69
69
64
63
66
70
67
64
63
63
68
68
62
54
54
61
70
70
69
67
68
68
65
65
69
73
70
65
64
65
69
72
76
79
79
76
77
76
73
61
52
49
54
60
65
72
77
71
61
72
74
67
60
60
62
59
52
50
58
69
73
68
58
51
47
50
57
63
66
67
68
69
69
69
71
72
73
69
65
67
68
73
74
70
66
65
68
72
74
67
57
49
50
61
72
84
83
74
65
69
67
64
68
73
72
62
52
57
71
80
81
74
68
65
63
58
58
58
61
64
67
70
72
67
59
58
62
68
70
70
71
72
73
69
61
55
58
69
77
77
70
61
59
64
74
79
78
73
60
54
56
60
68
73
71
61
51
52
61
65
63
63
66
69
70
67
64
63
62
64
66
69
72
68
60
52
58
68
77
80
72
70
73
78
78
71
62
65
69
73
74
69
68
65
66
68
70
73
59
62
71
75
74
71
66
64
66
73
80
84
79
71
66
69
74
81
82
75
67
65
68
70
66
61
63
72
78
76
68
64
68
74
78
76
75
73
72
70
73
78
81
85
86
84
85
82
79
77
73
74
73
70
68
71
73
70
65
62
71
83
85
82
78
75
74
74
72
69
65
66
67
62
56
53
57
69
75
75
70
67
65
61
63
67
71
69
67
66
68
70
69
67
70
78
81
78
75
76
70
72
73
70
71
71
71
66
59
57
60
69
74
76
76
75
73
65
58
54
60
71
78
78
73
71
74
76
72
66
64
66
67
64
65
73
77
74
71
72
74
73
67
66
74
78
78
76
81
87
62
59
63
69
74
77
73
68
64
60
56
56
57
61
67
73
76
75
71
64
55
58
65
77
83
80
75
68
66
64
61
64
69
75
80
77
73
69
72
78
76
69
57
60
74
82
77
72
74
81
81
75
67
66
71
76
85
86
78
62
51
43
47
59
67
73
77
82
85
79
64
50
46
57
68
68
63
58
61
65
65
63
67
71
73
70
63
67
72
77
73
62
52
56
65
75
75
67
61
65
97
89
80
74
73
72
74
76
68
61
48
43
49
61
69
73
74
70
74
77
75
66
58
56
62
64
64
62
64
64
66
68
69
69
69
67
67
69
72
72
70
69
65
57
60
70
74
70
65
67
80
72
73
77
75
69
62
60
64
65
67
63
63
67
72
76
74
65
58
63
75
81
76
69
66
71
70
69
68
67
69
72
76
81
81
71
63
56
58
62
69
75
78
73
69
71
74
72
67
67
75
73
76
79
74
68
67
70
72
71
67
63
65
70
75
79
75
68
60
62
73
79
79
77
74
73
69
69
75
78
78
73
75
80
79
69
56
54
58
65
70
76
84
89
87
79
74
71
68
62
75
80
81
76
71
67
70
75
71
59
48
46
56
68
76
78
75
72
70
72
73
73
72
72
71
68
67
69
74
77
75
71
67
65
65
65
66
71
73
70
67
67
74
82
82
77
72
72
72
71
66
66
68
71
73
73
69
66
62
56
53
53
59
68
76
76
74
71
75
77
77
77
75
73
70
68
69
71
74
70
62
60
59
61
62
64
70
76
75
68
61
57
64
70
71
71
71
74
76
76
70
66
64
71
83
90
80
68
63
67
75
78
73
73
75
74
72
67
70
74
80
82
84
83
75
71
71
72
77
73
67
63
61
59
60
62
65
68
70
69
68
69
73
75
74
73
78
78
75
65
80
75
68
65
70
77
76
69
66
69
74
77
74
68
67
71
73
71
72
72
73
74
74
72
72
73
72
67
66
72
79
78
65
57
56
59
63
67
70
75
82
83
80
75
71
72
76
79
74
67
77
76
73
64
60
59
61
67
70
72
69
63
63
65
66
68
74
79
81
77
70
62
59
60
68
74
71
58
49
57
70
73
66
55
55
65
75
77
75
75
78
78
75
71
68
68
71
75
75
69
72
75
77
75
67
63
61
68
72
72
68
66
66
69
70
69
71
76
82
80
76
66
61
62
66
68
66
59
60
67
71
71
67
66
71
76
78
79
78
75
70
66
64
69
72
72
74
77
77
65
70
74
80
82
75
68
70
71
71
67
65
68
78
83
80
70
64
62
66
74
78
76
71
63
58
53
51
60
74
88
89
79
70
69
73
71
68
67
70
73
70
63
61
66
73
74
77
79
81
73
69
71
75
76
75
72
73
74
72
66
65
71
80
86
82
73
61
54
58
71
81
81
75
64
52
41
39
48
64
77
83
74
63
61
63
66
66
66
69
74
73
68
66
65
67
67
70
75
80
81
71
69
65
64
67
73
73
71
71
73
75
79
77
77
79
75
69
64
65
72
81
84
78
69
55
48
48
51
58
62
63
61
61
67
70
70
72
76
78
76
71
68
68
72
71
69
72
76
79
72
67
64
57
47
50
59
67
69
69
72
78
80
75
71
73
78
78
74
71
71
78
80
76
70
65
65
71
75
75
71
65
63
71
79
77
68
64
70
77
77
70
68
72
75
74
77
82
89
83
70
50
56
54
45
43
50
61
67
68
70
74
75
72
67
67
70
71
68
61
64
73
74
68
62
64
72
77
79
74
68
64
68
75
79
73
64
56
64
74
74
74
76
78
76
72
71
78
84
80
74
44
49
54
59
58
54
59
66
67
65
67
69
67
59
54
57
63
66
62
63
70
72
69
63
63
69
73
70
62
56
61
69
75
73
70
67
71
76
75
71
71
79
82
78
71
70
69
71
72
75
52
49
54
60
59
58
61
67
66
58
59
65
71
66
60
59
71
80
78
71
70
75
77
73
70
69
70
70
69
67
73
78
76
69
65
70
81
83
76
70
71
79
82
80
77
77
76
74
74
79
64
58
52
47
44
48
59
68
66
58
58
64
76
81
77
70
73
79
78
72
69
72
79
80
77
72
69
68
70
72
75
76
74
71
71
71
74
76
75
74
76
78
77
79
82
87
87
79
74
73
70
60
50
43
44
49
50
54
62
67
67
66
68
69
70
68
67
70
68
62
58
61
68
75
76
73
70
72
73
71
67
67
72
75
74
64
60
64
72
72
66
64
71
80
84
83
77
73
71
68
74
62
52
49
54
54
52
51
59
69
73
71
65
59
57
57
62
65
63
61
60
67
74
79
75
69
67
72
75
75
73
71
74
75
70
67
68
74
70
57
43
51
72
86
85
69
57
64
72
73
72
62
59
63
65
64
66
67
70
70
70
72
74
74
66
59
59
62
65
66
68
77
88
91
82
67
55
54
58
65
70
72
73
71
70
75
84
88
81
63
48
55
76
91
87
74
63
67
71
74
66
59
68
79
81
74
71
74
74
69
67
71
78
82
78
73
72
73
74
69
61
59
66
75
77
68
55
49
46
48
53
59
65
71
75
75
77
83
85
82
73
70
73
81
87
89
83
73
67
63
68
67
72
76
73
71
71
72
69
65
64
71
78
81
77
73
75
79
79
75
67
60
57
61
66
69
72
69
66
65
64
66
72
79
82
74
66
68
74
82
81
76
72
70
73
77
77
72
69
64
71
74
74
69
66
69
73
74
70
65
66
73
80
80
72
64
63
70
78
82
82
77
69
61
57
57
64
69
71
72
72
72
77
84
87
83
75
70
70
74
77
81
83
80
72
63
63
69
73
76
72
73
73
75
78
78
75
71
67
68
72
76
75
69
63
63
68
73
78
78
77
74
72
69
63
55
52
55
62
67
64
61
62
71
81
82
83
81
79
76
75
76
83
92
87
75
69
71
78
79
75
77
77
80
79
75
67
63
61
64
71
73
70
61
57
63
77
85
81
73
66
68
75
83
83
78
72
72
77
79
74
63
59
61
69
78
83
82
80
71
70
72
79
83
83
76
71
76
83
83
77
82
86
81
71
66
66
66
63
60
59
63
71
75
72
65
69
75
75
72
67
68
74
80
82
82
83
81
75
75
76
75
73
73
75
80
83
82
73
68
72
81
81
73
61
60
69
77
84
82
71
78
84
80
72
69
68
69
69
64
60
57
65
74
76
67
58
55
62
65
65
63
63
65
71
74
72
66
59
60
67
75
79
81
79
80
77
71
69
68
77
84
81
68
58
59
69
74
73
71
74
74
71
69
70
70
69
71
75
77
73
62
59
61
67
67
62
62
66
67
63
58
60
68
76
77
72
68
63
61
61
65
71
77
76
70
66
65
69
70
74
74
72
68
66
71
75
74
69
64
78
75
71
65
61
64
69
74
79
79
75
70
69
70
70
68
70
76
86
86
75
66
65
72
77
83
81
79
75
67
59
61
67
71
74
72
68
68
69
69
71
73
75
73
73
74
76
76
73
66
73
72
71
69
65
64
68
70
69
64
63
64
69
70
70
69
70
75
80
81
75
67
62
59
62
68
78
79
77
73
68
63
64
66
72
74
72
68
65
64
68
72
76
76
75
69
69
72
73
68
70
71
71
71
73
72
69
64
62
63
62
60
60
64
71
71
68
63
61
64
66
65
65
60
56
53
59
67
78
85
83
71
63
59
65
72
72
69
65
64
67
69
74
71
65
58
59
66
71
70
68
70
69
67
68
71
72
67
65
64
67
67
67
66
68
68
65
67
69
68
64
63
67
68
59
54
56
67
80
85
78
67
64
66
72
75
77
74
72
72
76
81
77
69
57
51
59
71
76
73
64
67
67
63
62
62
66
66
63
60
63
70
73
66
58
53
62
70
79
74
66
62
64
70
71
68
68
72
76
73
65
64
69
77
85
84
81
76
70
71
74
83
80
73
68
67
73
79
77
74
66
69
74
71
63
58
61
65
64
58
56
59
62
62
60
61
64
69
72
71
69
72
72
78
82
78
70
65
61
61
63
68
73
74
74
72
69
67
67
67
70
73
76
73
74
74
76
77
74
74
69
71
75
74
70
66
68
76
82
72
58
49
52
63
74
79
78
73
73
73
75
75
73
72
71
68
62
59
61
64
66
68
67
64
60
58
61
65
70
75
80
83
76
68
62
63
68
73
71
74
68
68
65
66
68
69
72
77
81
78
71
65
68
76
78
75
69
70
71
72
69
66
63
58
55
53
57
63
66
68
70
72
70
66
64
67
69
68
70
75
84
86
76
67
62
63
68
71
68
66
70
71
66
63
66
69
73
75
73
72
72
78
81
77
67
60
59
64
69
72
72
72
72
67
55
53
60
68
71
71
72
76
76
72
70
72
74
71
70
73
77
76
72
68
69
72
75
75
71
69
71
77
75
71
70
77
83
82
71
64
65
68
71
68
64
61
61
68
75
81
85
87
81
71
62
60
71
83
82
76
70
71
75
79
78
75
74
73
73
74
75
73
72
68
66
68
77
87
87
77
61
67
71
71
74
78
77
70
62
61
63
66
66
64
64
69
70
70
71
73
72
69
65
62
63
69
76
87
89
80
69
67
75
85
84
76
73
72
74
72
70
71
71
71
67
66
74
85
87
75
63
58
59
64
71
72
66
60
62
70
78
77
69
64
67
71
74
71
63
59
58
58
61
62
65
69
74
77
74
70
68
67
72
76
75
76
74
73
70
63
58
60
68
78
82
78
71
69
72
73
72
64
61
63
65
66
69
73
79
81
79
75
71
67
67
69
73
72
71
64
64
68
73
73
69
71
76
76
71
66
65
65
62
62
72
79
80
74
66
65
64
66
71
80
87
80
69
63
66
70
66
72
73
69
61
64
70
76
73
69
65
68
73
75
69
65
65
71
72
70
66
68
71
71
70
72
78
82
72
67
65
65
62
65
74
81
79
70
65
70
78
79
74
75
78
76
72
74
73
70
62
74
78
73
67
64
61
56
49
51
63
75
82
76
67
60
61
61
62
63
63
64
66
69
70
73
74
73
69
67
65
66
67
72
74
74
67
60
62
72
78
75
66
59
60
69
79
85
83
72
66
71
71
70
69
68
61
52
46
52
64
75
78
67
60
56
57
61
63
62
61
65
70
78
80
77
71
63
63
67
68
67
64
68
69
69
64
61
63
70
75
70
57
48
52
68
79
82
78
74
67
65
59
58
64
69
71
65
61
57
60
61
64
64
63
59
61
65
68
69
67
69
74
82
85
81
74
64
61
66
70
68
63
60
63
66
68
66
66
71
73
70
68
67
70
70
68
67
69
73
73
72
72
75
75
73
69
65
66
70
74
76
74
67
64
66
76
83
82
70
63
65
77
82
78
73
72
74
71
62
58
63
77
83
78
74
77
89
95
89
82
79
79
76
69
65
71
79
82
78
77
70
63
65
70
73
71
68
67
69
73
78
73
68
67
70
75
76
71
66
66
76
84
80
73
71
76
85
82
73
68
71
76
74
68
70
77
82
82
81
81
80
77
69
67
69
76
78
74
68
65
59
62
66
67
64
62
66
75
84
85
79
72
72
77
79
77
70
63
62
66
75
79
70
60
60
70
80
81
75
71
68
63
58
61
73
81
76
67
65
72
77
76
74
78
82
75
62
58
66
48
48
59
69
71
68
63
68
81
88
85
75
70
73
78
80
80
79
77
73
67
61
63
65
67
64
63
64
67
67
63
57
53
55
66
77
78
70
65
67
74
73
68
68
78
84
74
60
60
73
65
65
67
69
71
73
72
73
79
79
73
72
72
76
79
82
85
89
87
79
66
60
64
73
76
70
60
56
61
67
67
63
63
69
75
74
70
68
70
79
78
70
54
48
59
75
76
70
65
72
85
87
79
70
65
68
75
78
76
68
71
72
76
79
79
83
86
87
79
71
67
70
69
69
65
59
57
58
64
70
76
78
80
82
81
75
69
70
75
81
78
67
51
46
55
71
77
72
67
68
75
74
72
67
61
62
71
80
79
75
71
72
74
71
74
80
82
74
68
65
70
69
61
54
54
57
61
64
68
70
73
73
76
80
80
75
71
71
75
78
77
72
63
57
60
72
79
76
70
68
74
75
75
70
64
60
67
79
82
77
70
60
60
64
69
71
72
67
61
64
68
68
65
64
69
71
70
69
71
71
67
63
63
70
75
70
65
69
73
75
78
79
79
74
70
75
81
81
72
67
82
78
73
70
67
67
68
72
74
70
62
57
62
68
72
70
69
67
64
62
64
69
77
82
84
79
74
72
76
81
79
75
73
73
73
69
70
72
72
70
68
72
81
86
84
79
76
75
74
71
76
67
59
60
68
72
71
68
67
70
70
67
68
70
73
69
64
62
62
67
68
75
83
85
79
73
74
82
91
91
87
81
78
77
76
76
78
77
71
58
48
52
68
83
84
79
75
75
75
76
72
70
68
70
78
84
78
69
66
72
79
78
72
68
66
64
58
53
60
70
81
87
87
83
75
71
75
86
92
89
77
69
70
78
80
77
73
70
70
64
57
53
61
71
75
77
77
76
73
66
68
76
79
79
80
85
81
74
70
71
74
76
74
67
65
64
66
70
73
76
76
76
76
76
76
76
75
75
74
71
68
66
69
76
82
76
65
63
71
84
86
77
66
68
74
78
77
75
70
66
62
63
65
63
65
71
76
74
72
69
68
73
78
81
79
78
83
89
89
78
69
62
62
67
74
77
74
63
55
55
63
70
69
74
74
71
65
65
73
81
82
73
66
70
76
78
74
75
78
78
61
57
56
59
63
67
72
71
69
66
68
75
82
84
78
70
70
74
79
78
73
67
64
64
69
72
70
63
58
62
69
74
74
74
71
68
67
68
71
69
61
58
62
72
77
75
73
77
81
78
69
69
71
73
75
77
75
71
64
62
66
79
86
85
76
63
54
53
63
76
84
80
73
65
64
64
64
64
71
77
81
82
79
76
74
71
70
70
71
70
67
66
72
75
74
69
64
67
72
75
70
71
73
75
76
78
74
67
58
60
71
85
95
94
90
80
71
64
64
72
82
84
77
70
63
59
59
63
71
79
81
78
75
74
75
75
74
72
71
73
78
84
84
77
70
62
58
57
61
70
66
67
65
65
68
70
61
51
50
60
76
85
83
76
74
76
77
73
69
68
67
72
76
74
71
67
69
72
73
76
77
75
74
73
74
75
75
72
69
70
75
80
80
76
70
65
65
70
72
68
57
62
64
61
59
59
55
46
44
51
65
73
69
61
58
61
65
68
66
63
61
61
65
70
72
79
87
91
87
79
74
69
71
74
75
73
69
67
67
65
66
69
75
74
71
69
74
83
84
79
48
56
61
60
53
51
54
54
51
48
50
55
58
60
62
66
68
63
58
60
67
70
67
62
64
70
81
87
86
78
65
58
59
66
72
70
67
70
71
70
65
63
64
69
70
71
75
79
77
78
41
44
51
57
56
52
56
58
59
59
58
57
55
53
60
72
80
73
59
56
65
76
74
65
57
58
64
72
74
68
62
57
58
65
72
71
77
79
79
72
66
59
60
64
71
71
75
75
70
69
48
49
52
57
56
53
54
58
58
60
64
73
74
65
60
67
80
88
80
66
61
64
69
68
67
67
70
74
74
68
63
64
66
71
77
82
85
81
76
70
70
72
74
73
73
76
78
78
76
75
64
66
65
61
56
52
54
59
60
58
60
73
88
90
77
67
71
86
94
85
70
63
70
75
78
78
78
79
74
68
60
56
61
69
74
82
83
80
76
75
76
79
78
75
78
82
85
81
76
73
80
78
75
65
58
54
56
60
65
66
63
61
68
77
76
68
65
70
78
77
70
66
71
75
75
71
70
72
72
67
56
49
53
59
59
58
60
71
80
82
74
62
64
73
82
84
79
74
74
70
86
77
64
57
58
59
59
59
67
72
72
64
60
60
66
67
64
61
57
59
61
65
69
72
67
68
69
71
70
68
65
62
63
62
57
50
52
65
77
74
63
55
61
71
68
63
59
67
74
72
81
67
56
51
55
59
65
69
70
69
71
74
75
71
68
64
62
62
64
62
62
64
68
76
79
78
71
68
66
67
68
71
73
75
77
76
77
76
74
70
65
70
76
76
63
51
51
65
72
75
69
62
61
63
67
70
76
79
72
65
66
72
78
74
65
60
62
73
81
80
71
67
70
78
84
80
70
64
61
63
67
69
72
80
87
91
91
92
87
81
74
72
77
83
83
76
67
67
68
75
71
72
74
73
71
72
76
75
69
60
62
69
76
75
69
63
64
71
80
82
82
77
74
75
79
81
84
82
79
76
69
64
66
69
76
78
82
91
95
87
73
58
59
67
78
80
75
71
74
78
69
75
75
68
62
70
74
74
67
63
65
75
84
86
80
70
63
58
61
70
79
82
76
71
68
77
86
92
91
81
70
62
60
65
68
69
68
75
82
81
73
64
59
58
59
63
68
75
80
79
57
63
69
71
71
73
69
64
64
70
76
82
79
70
64
62
63
63
63
65
67
70
73
72
67
62
64
70
80
79
71
62
61
67
72
70
65
63
68
76
78
79
75
71
67
70
74
77
78
69
64
67
73
82
83
75
64
53
54
64
73
73
65
51
44
50
64
75
79
71
64
66
76
84
82
69
59
64
76
80
76
65
69
73
72
70
65
62
66
70
73
75
76
75
77
79
80
78
75
72
68
71
74
73
71
72
73
79
77
70
61
60
63
66
61
52
49
57
66
71
73
75
78
80
80
74
74
74
71
67
64
64
69
72
71
74
76
73
69
66
68
71
69
63
58
62
70
76
76
75
67
72
75
71
69
71
81
93
92
75
57
50
61
75
78
66
48
44
53
68
75
76
71
65
63
67
73
71
63
57
57
62
68
72
74
78
83
81
71
65
64
68
70
66
60
63
71
74
73
70
68
74
78
80
76
72
69
70
73
72
62
58
61
70
77
76
69
67
71
73
73
71
68
65
64
65
68
70
68
64
58
61
68
76
78
78
76
74
71
65
64
67
72
74
77
78
75
71
64
60
72
75
80
81
76
68
66
67
71
75
73
69
68
70
74
76
76
77
79
76
70
68
71
75
78
77
78
79
76
68
60
60
67
75
78
76
70
67
67
66
67
70
76
78
78
75
72
68
62
61
74
76
81
81
77
75
76
79
82
80
76
71
66
66
71
73
74
66
62
61
65
68
71
73
77
81
83
78
74
74
73
70
66
68
72
75
72
70
67
68
73
78
80
80
74
68
67
71
77
72
71
74
75
75
75
76
76
75
77
80
81
75
65
64
73
83
77
62
53
58
68
76
72
66
60
63
68
68
72
79
84
78
66
59
61
69
71
68
67
68
74
78
79
75
69
61
64
73
79
77
71
72
71
67
66
70
69
68
67
74
78
76
72
71
76
83
78
69
65
71
79
78
69
55
46
46
59
70
78
79
76
70
66
68
70
71
68
64
63
68
76
81
78
69
63
62
67
72
73
74
69
70
69
68
66
64
65
66
64
63
67
69
70
71
72
71
72
69
67
68
71
73
67
55
50
54
65
75
80
74
67
66
69
75
79
79
72
68
64
68
75
80
76
71
69
74
79
76
71
70
67
67
70
70
66
61
60
61
63
64
67
68
70
70
69
68
69
68
63
61
64
69
69
70
70
70
68
70
71
72
75
73
70
64
62
69
73
73
73
70
73
75
74
74
78
81
83
77
69
65
69
68
67
68
67
65
64
65
68
72
73
75
76
72
71
65
65
68
71
72
71
67
69
72
73
71
67
64
63
66
72
73
70
62
57
61
70
75
74
73
76
80
80
78
78
79
80
77
70
68
69
68
69
71
76
79
80
80
78
76
71
66
67
67
67
63
63
67
72
71
67
63
65
67
67
66
68
66
67
64
68
72
73
68
64
68
74
78
75
74
74
77
77
76
77
78
80
81
79
73
68
68
71
73
77
79
81
80
77
73
68
64
62
63
64
67
70
70
68
60
57
63
70
69
65
65
72
78
77
71
71
78
78
71
65
69
77
79
74
71
68
65
63
64
66
75
79
84
80
73
71
80
74
69
67
71
78
78
73
67
68
72
76
78
76
73
74
72
70
67
68
73
78
72
66
67
76
85
81
72
68
71
76
75
71
72
74
76
71
68
66
69
70
64
64
66
77
84
81
73
77
84
84
78
71
71
76
75
70
65
64
68
76
80
79
75
75
75
75
75
75
74
73
72
70
72
76
77
72
62
55
57
69
78
81
78
77
75
71
66
65
71
74
73
67
69
76
84
85
77
75
76
77
76
70
66
67
72
73
70
67
66
65
64
66
71
76
78
78
74
69
67
68
71
73
76
75
73
69
62
59
60
67
75
79
79
77
74
70
66
63
60
60
63
67
69
72
80
86
87
71
64
61
60
59
61
67
74
77
77
75
70
66
62
62
68
74
77
75
72
69
71
72
73
74
79
82
81
73
69
70
71
69
71
75
80
78
70
63
64
68
68
67
72
74
73
69
70
76
82
65
61
60
60
64
70
75
78
77
73
72
71
73
72
71
71
72
69
66
68
71
76
74
70
66
71
79
80
71
67
68
69
67
67
74
79
77
66
57
60
73
81
87
89
89
82
77
76
75
70
50
58
67
73
75
74
71
68
64
65
67
72
74
75
74
75
73
71
66
65
69
73
72
66
59
60
67
70
68
64
61
60
56
61
68
72
70
68
64
69
72
73
73
74
78
81
79
82
78
70
55
64
70
72
71
65
61
57
60
63
65
66
68
66
65
65
70
75
74
69
66
69
74
78
75
71
70
73
74
70
64
55
54
59
64
67
68
73
82
83
75
67
62
61
65
72
77
76
76
76
68
65
59
58
60
62
64
67
69
65
62
61
65
67
66
64
67
73
76
69
67
70
75
81
79
76
75
76
74
68
66
67
67
66
65
63
65
73
81
84
78
69
65
68
74
79
77
69
69
76
72
70
68
70
74
76
76
76
74
71
66
62
65
67
70
73
75
75
69
65
62
65
70
76
78
79
76
75
70
64
60
62
66
70
74
76
82
86
81
70
66
69
74
74
68
61
66
75
79
75
79
71
64
69
76
81
80
77
71
67
66
65
67
69
72
74
75
71
66
60
62
68
79
82
79
79
84
88
82
75
69
72
78
79
73
72
75
75
73
70
75
79
77
74
69
70
74
76
72
66
72
74
77
79
75
73
72
76
82
84
80
73
69
69
73
75
77
79
81
76
68
66
66
66
61
57
61
72
80
77
74
72
71
66
65
68
70
66
63
65
71
76
74
73
80
82
74
59
50
56
57
61
72
75
73
69
68
74
85
89
81
76
71
75
79
79
80
87
94
88
75
63
61
62
63
60
59
63
68
68
67
62
59
55
59
68
76
69
66
64
70
72
72
75
82
86
76
59
51
60
65
64
67
73
74
73
69
67
69
73
78
79
83
85
85
82
[truncated: 59,355 more chars]
