# Supplementary material for: Evaluating flow modulating treatment response in intracranial aneurysms using black-blood MRI in vitro
Source: Commun Med (Lond). 2026 Mar 27;6:170. doi: 10.1038/s43856-026-01413-z (PMC13031954; doi:10.1038/s43856-026-01413-z)
Supplement: Supplementary file 8 — Supplementary Data 5 [file 43856_2026_1413_MOESM8_ESM.zip › Data_Figure_8ab_Sup_Figure_6ab/BB2/with mesh 4 (FD5)/1_BB2_aneurysm_array.txt]

64
76
63
37
47
28
3
27
3
25
27
46
19
35
43
59
35
48
59
67
70
47
71
56
61
81
25
47
32
57
91
103
15
28
51
51
56
76
41
43
43
32
29
13
17
23
22
28
29
34
46
26
24
23
44
48
38
44
46
42
38
46
61
60
61
63
67
22
31
54
61
82
94
105
130
9
28
55
79
78
92
112
79
26
30
19
34
35
6
6
38
25
42
57
26
29
32
14
32
13
2
11
28
22
19
9
11
14
13
12
42
42
16
6
8
8
26
52
34
14
18
30
23
23
26
48
32
32
42
50
38
35
55
24
33
37
43
60
81
71
69
100
92
9
15
24
56
86
94
112
130
95
38
8
31
46
70
104
99
57
42
7
8
23
45
32
8
9
24
2
1
31
21
22
16
22
52
37
6
9
12
27
26
16
14
3
5
21
25
12
12
1
1
12
19
13
14
22
30
17
4
8
11
5
11
42
39
9
1
8
12
14
16
20
32
44
14
1
18
34
17
7
27
33
23
42
29
14
34
58
37
21
55
61
10
23
24
21
8
33
70
86
110
124
90
37
3
2
4
23
61
116
160
144
82
50
31
11
23
34
66
89
62
35
35
32
21
9
3
11
3
9
28
7
2
2
3
25
4
3
5
33
20
13
21
5
3
19
3
28
34
6
2
8
5
6
23
16
8
3
16
5
3
13
30
26
15
12
11
2
2
15
32
27
15
8
9
15
6
2
1
15
28
14
2
4
10
32
39
13
1
3
32
16
4
4
2
2
9
33
21
2
3
36
15
8
10
9
10
3
6
18
34
13
2
15
31
8
5
31
27
3
3
20
39
28
2
11
40
58
89
98
62
21
2
2
21
22
3
14
57
124
164
141
73
30
18
14
5
14
34
53
95
108
75
53
47
33
23
16
32
9
14
33
12
27
42
16
1
3
8
5
5
3
1
2
5
2
4
1
26
18
7
8
4
2
42
15
0
11
3
2
13
44
29
0
3
16
5
5
13
13
13
7
6
9
7
8
9
6
10
29
7
0
9
28
37
24
13
16
29
5
0
1
21
38
29
15
9
6
15
22
3
1
9
34
26
4
3
5
8
19
38
39
3
4
25
35
5
3
1
2
2
22
22
30
3
2
27
40
8
5
19
17
2
2
19
16
15
20
4
2
22
15
2
22
21
1
2
2
3
17
18
50
33
1
1
11
33
65
66
26
4
3
18
28
10
45
37
5
0
35
87
116
101
48
9
2
13
13
25
7
9
34
48
92
95
67
60
48
19
15
22
10
6
30
22
39
54
34
49
49
10
1
7
6
7
3
16
6
3
2
1
4
7
13
9
22
4
7
6
11
3
2
17
10
8
8
3
3
3
44
46
13
4
1
3
9
19
16
39
41
7
1
14
14
16
22
11
30
3
2
2
2
5
10
18
17
15
44
17
3
1
7
33
42
30
19
22
42
54
32
3
0
4
17
29
20
15
15
15
20
30
26
27
19
1
3
8
16
6
2
3
10
12
22
40
41
8
22
34
11
9
18
16
3
2
2
2
5
25
66
71
8
33
25
0
11
34
28
6
3
21
20
3
8
29
50
10
23
18
7
1
0
23
21
6
23
14
2
3
1
4
14
14
26
62
26
1
4
8
30
43
36
21
27
13
26
31
18
42
60
35
5
4
13
41
55
54
35
11
3
12
20
6
29
0
19
26
29
57
59
51
65
47
7
6
19
10
9
10
8
38
38
55
62
49
60
49
5
4
0
0
2
11
34
35
25
13
6
0
3
6
3
2
12
22
18
11
12
3
39
35
11
14
14
32
15
2
24
8
3
13
9
4
2
9
8
5
3
6
6
3
5
5
31
32
27
11
3
4
20
26
20
24
10
32
43
10
4
15
19
23
27
11
30
51
2
11
15
3
7
5
1
13
16
13
52
67
10
2
3
3
7
23
28
22
17
22
43
51
30
32
7
3
5
7
10
9
8
13
15
16
23
25
9
13
2
3
2
3
2
1
2
3
10
11
16
29
28
23
3
4
9
8
20
19
14
11
10
5
0
1
24
63
77
67
1
34
9
13
25
29
32
16
4
23
10
1
12
42
66
77
86
13
32
15
2
3
6
29
29
17
23
4
1
6
1
0
18
41
40
16
20
38
61
14
3
15
22
38
7
5
24
29
9
19
20
7
28
37
39
60
59
23
1
1
9
19
15
25
30
23
2
12
21
6
15
44
14
1
25
24
7
18
19
30
57
37
3
1
11
6
9
9
0
2
22
50
40
43
45
45
54
40
6
1
0
1
1
9
2
29
57
42
30
24
11
4
6
14
12
1
9
2
13
11
6
3
8
3
3
18
19
14
63
50
29
7
4
41
21
18
28
24
6
3
16
17
2
3
6
19
7
3
13
1
2
2
4
9
13
18
5
4
14
20
15
15
13
19
19
6
6
15
22
20
26
33
20
27
32
9
3
15
19
24
25
16
44
61
44
2
23
21
4
9
19
3
6
9
10
56
71
39
10
15
8
6
6
6
9
10
8
13
28
39
32
17
9
23
11
3
3
2
2
2
2
7
10
2
7
28
25
5
2
2
1
10
5
5
4
5
7
6
4
6
6
17
23
18
19
20
1
22
16
2
25
26
14
23
21
5
1
4
23
48
72
73
59
23
16
23
3
17
37
32
41
36
23
24
5
0
12
49
70
74
70
89
24
33
10
0
1
18
37
25
17
23
4
1
4
10
17
24
37
40
58
26
32
32
39
9
2
17
34
26
3
5
22
18
8
6
7
17
42
67
82
44
49
38
7
0
1
20
29
12
7
14
16
3
14
22
7
28
62
58
30
10
2
25
24
2
2
0
14
38
17
4
6
8
2
9
12
4
12
1
24
52
25
11
18
30
36
28
9
4
3
3
2
8
12
9
2
33
46
35
31
30
18
7
14
21
5
3
13
15
2
12
12
10
23
20
4
2
5
9
7
2
3
6
5
2
3
69
49
17
5
1
2
31
62
68
48
14
1
0
11
38
37
19
16
18
20
13
8
19
13
23
4
11
4
4
18
11
6
18
32
3
2
2
1
4
9
21
14
5
15
19
43
20
14
9
3
2
12
7
6
9
7
14
32
36
36
28
14
3
13
9
7
12
16
24
16
15
59
74
41
15
1
18
29
7
6
20
23
4
7
6
1
50
77
44
16
14
10
18
17
8
9
6
3
1
4
5
11
27
39
27
16
11
2
11
11
5
2
1
1
3
8
12
3
0
34
48
13
9
5
2
3
2
2
13
16
3
4
5
11
3
1
12
24
27
28
21
17
7
23
13
4
29
29
16
32
28
9
10
1
14
30
58
74
71
102
37
21
13
4
18
33
34
42
39
32
23
4
2
11
38
62
65
61
88
112
18
40
33
19
8
12
32
35
9
12
17
4
17
9
19
36
27
31
37
57
76
4
32
42
20
15
5
1
5
28
27
11
6
20
20
10
16
24
28
58
106
118
67
17
34
28
14
9
6
7
19
29
16
2
16
6
4
18
29
12
50
108
102
51
8
22
15
5
17
26
5
3
2
5
4
6
6
7
13
1
4
26
20
2
7
23
8
15
44
16
2
1
10
21
18
14
9
8
11
2
9
14
15
24
22
8
18
20
19
22
23
18
15
23
18
3
4
7
5
3
6
3
9
20
23
23
15
5
5
5
8
12
3
4
1
10
25
26
4
4
8
12
2
19
21
6
3
6
38
23
14
11
51
69
55
24
12
10
1
41
56
71
52
11
2
6
3
6
37
41
49
45
28
4
0
6
19
13
21
39
36
21
9
6
10
6
9
19
21
30
54
4
15
14
3
14
8
3
5
2
6
27
44
84
130
5
4
3
3
2
2
1
12
5
3
6
27
65
113
10
20
15
9
5
5
6
4
5
18
5
2
35
46
40
24
6
24
20
4
24
24
13
6
11
33
9
3
61
91
54
25
19
8
35
17
3
10
18
10
2
23
18
0
42
86
66
27
25
17
8
5
20
27
14
3
4
6
8
19
13
1
21
54
44
23
40
39
16
6
7
15
14
6
2
0
2
15
10
1
3
42
70
36
18
28
10
4
11
18
8
17
19
19
9
6
4
2
2
2
11
30
42
44
25
31
15
11
13
4
7
23
17
19
38
26
12
25
16
10
15
37
72
83
110
124
44
20
2
6
15
23
37
41
37
21
13
10
11
12
20
39
48
59
88
98
77
29
44
28
18
15
18
40
28
0
14
7
11
33
23
20
37
27
24
26
46
63
37
4
25
39
23
2
0
2
2
23
23
3
1
31
37
16
21
35
34
63
124
136
71
19
5
30
24
2
10
21
13
10
18
10
2
12
18
1
14
30
19
68
141
126
56
16
17
18
21
7
9
23
9
1
0
2
8
26
10
3
20
4
9
38
27
8
7
14
25
8
5
30
22
1
1
8
21
22
12
8
13
18
7
5
6
7
15
16
13
10
1
4
15
12
13
27
27
11
4
5
3
10
13
12
4
2
5
20
22
10
11
23
17
4
4
12
6
2
5
6
11
16
13
11
8
3
6
5
18
14
12
1
3
11
9
23
25
14
5
25
18
33
36
20
21
5
24
29
34
42
45
28
27
20
2
57
64
66
48
18
7
13
5
69
68
69
81
63
16
2
10
3
11
58
49
44
52
45
11
1
20
10
3
43
44
41
34
26
16
6
3
3
15
19
3
20
48
25
21
13
6
2
2
6
8
5
12
16
27
53
81
19
15
11
11
7
3
4
3
3
4
10
31
53
100
130
100
10
8
8
9
9
7
5
1
6
7
3
4
36
87
111
66
11
11
14
10
3
3
3
10
3
3
32
14
6
30
57
54
24
1
26
24
17
19
20
2
14
21
3
4
22
45
15
6
51
96
73
43
16
4
6
23
18
5
3
14
5
1
32
29
2
36
88
87
45
20
25
10
5
1
14
24
13
2
3
10
15
28
22
5
22
60
55
34
39
55
39
10
5
13
15
10
3
2
2
6
13
13
5
6
44
75
66
38
13
11
22
6
6
17
16
21
7
5
16
17
5
1
1
9
19
31
58
68
37
24
37
19
7
4
6
14
17
6
6
28
37
13
9
31
22
16
9
22
67
92
109
110
84
19
45
10
3
15
16
17
38
44
31
5
2
13
22
16
8
11
29
59
87
82
68
64
52
30
3
11
16
21
41
17
1
13
4
24
53
32
27
31
24
21
22
30
51
34
3
12
20
24
15
1
1
8
22
28
19
1
6
39
54
34
28
34
35
55
105
118
66
16
2
13
28
18
2
10
27
20
8
6
0
3
8
35
17
8
27
24
78
140
115
54
21
23
22
15
24
13
9
12
3
2
0
4
27
23
1
8
18
3
29
52
26
9
8
16
21
20
4
10
26
11
1
9
18
26
20
8
7
13
11
5
4
1
2
1
2
4
23
13
1
3
11
4
2
28
28
7
4
9
1
14
21
1
1
1
4
19
14
3
9
30
27
6
3
2
1
2
11
12
12
14
13
3
6
14
9
4
4
12
4
10
12
2
3
7
12
4
33
16
15
10
13
53
46
34
25
16
10
25
43
62
55
55
47
41
43
10
2
50
47
48
52
56
50
43
56
26
5
13
83
73
69
66
42
8
11
18
6
1
78
94
80
64
60
49
11
4
15
12
6
12
49
58
58
49
30
24
28
11
5
31
24
3
39
50
25
35
24
20
14
2
3
4
6
20
23
4
21
48
55
22
24
7
4
3
1
1
6
12
5
1
8
27
43
72
93
17
27
25
9
6
6
3
2
8
6
5
3
23
54
92
104
76
24
11
9
7
7
26
28
19
18
4
2
17
9
0
42
97
99
35
5
24
16
3
4
14
13
11
12
20
5
2
35
15
10
26
64
65
20
3
20
50
13
13
13
16
7
4
2
4
3
22
48
16
9
41
89
78
50
13
4
17
3
3
7
14
15
6
3
18
10
0
32
24
5
33
78
81
53
23
12
33
44
13
5
6
3
5
12
6
2
6
15
19
19
16
10
23
49
55
43
36
27
25
24
23
10
1
16
6
4
10
25
15
3
12
16
15
15
37
59
77
63
12
5
26
21
2
2
12
13
14
3
1
16
21
3
1
12
24
24
27
66
98
58
20
29
37
23
7
4
13
28
17
2
9
35
31
3
4
20
11
13
4
18
67
91
98
89
77
109
24
36
7
14
30
16
18
37
44
25
1
5
9
16
18
7
2
14
52
83
76
74
92
73
35
58
16
4
9
10
29
44
23
3
9
16
40
57
46
39
28
15
24
28
23
43
42
12
2
35
16
11
3
2
1
13
28
26
11
1
14
40
64
60
39
31
34
44
63
73
49
11
0
21
31
13
4
6
9
20
21
12
10
4
1
6
29
30
12
15
26
72
104
77
45
19
2
34
13
9
21
14
7
3
3
1
3
8
22
6
3
13
12
9
47
55
19
11
9
17
10
8
11
33
27
4
3
21
23
16
13
10
12
11
4
22
26
8
0
4
7
3
6
34
18
3
7
18
11
7
20
25
5
10
15
17
33
25
8
3
6
4
3
1
13
12
4
10
26
17
8
19
18
11
15
6
21
25
19
13
13
12
19
22
17
11
5
2
2
23
16
2
1
13
15
13
15
5
1
22
6
3
3
2
3
35
27
21
26
43
46
20
15
21
27
45
55
91
76
36
15
19
22
35
48
23
36
71
83
72
55
33
31
41
14
7
38
75
82
70
49
37
40
34
33
51
18
8
14
40
94
114
101
66
39
33
23
6
19
23
6
5
16
78
94
91
68
38
25
27
11
4
19
35
19
19
19
45
47
47
32
34
22
6
9
8
2
19
36
15
34
46
28
21
23
25
6
12
17
6
5
6
5
16
24
2
24
46
52
97
14
24
31
20
3
2
2
3
7
11
11
3
6
29
36
64
97
68
10
21
15
4
3
3
4
13
16
19
12
5
11
49
73
76
59
27
8
7
4
1
3
21
25
25
26
17
4
12
11
4
40
94
83
22
2
21
47
7
2
1
4
11
13
13
15
10
1
22
14
5
28
71
67
15
5
14
46
65
2
1
2
14
21
7
6
13
10
12
35
14
4
41
76
65
40
9
2
27
42
2
2
7
18
18
6
5
16
14
3
23
12
3
35
59
52
44
34
19
30
30
9
20
4
8
7
6
7
4
3
11
19
13
10
11
14
19
28
40
49
37
9
9
21
14
13
3
5
5
18
10
4
16
33
23
11
13
21
21
24
30
33
58
71
22
8
19
26
33
12
8
3
2
3
17
16
2
2
11
13
4
5
23
35
28
21
61
112
81
23
22
38
70
125
25
16
16
26
40
24
2
7
26
18
4
3
4
8
9
9
32
70
87
85
72
80
128
158
31
29
6
18
32
21
25
34
32
16
14
19
24
20
18
12
2
4
43
83
80
86
118
106
63
48
46
10
13
7
6
33
39
18
18
22
33
48
54
59
59
33
7
23
38
33
40
47
22
11
20
44
47
12
0
8
3
0
2
20
25
13
10
15
36
70
82
52
27
31
35
29
29
23
6
3
2
49
30
1
1
7
6
7
9
16
25
21
5
5
22
34
14
11
24
53
56
37
32
22
2
30
2
2
14
13
5
3
12
9
0
8
16
9
10
15
8
17
50
45
19
21
18
15
20
4
3
7
25
38
19
2
9
19
23
7
4
7
17
6
6
48
54
20
8
7
4
6
3
13
40
22
3
5
15
15
4
12
9
2
13
30
52
65
25
6
9
1
13
22
5
5
16
8
10
8
4
8
32
43
43
37
10
3
30
51
31
8
14
21
23
21
18
19
20
7
4
9
25
19
7
4
16
23
23
21
7
4
13
16
6
5
10
11
3
3
10
16
44
50
52
53
45
43
58
59
39
55
41
20
25
37
41
46
46
36
39
62
80
66
27
5
19
33
37
39
31
12
49
64
74
64
49
34
13
11
27
19
16
26
25
72
91
97
81
38
8
13
10
16
26
6
6
12
40
30
79
110
117
121
97
46
6
4
10
13
18
20
9
12
30
31
73
101
97
86
57
33
10
2
14
11
2
19
37
29
29
31
26
43
52
43
28
1
11
13
3
0
2
1
6
33
26
32
46
35
52
28
23
18
17
4
2
16
20
19
17
1
16
27
14
31
43
55
108
123
18
10
11
17
9
3
1
2
3
1
15
25
6
13
35
29
65
110
87
45
6
4
9
5
4
6
2
5
11
4
21
20
3
11
46
55
65
65
46
41
48
4
2
1
1
1
1
3
16
23
29
14
6
6
4
39
84
74
30
16
29
38
60
13
5
1
0
0
2
14
13
4
18
13
8
9
7
29
72
64
16
6
9
39
63
41
9
7
2
1
6
19
21
6
4
10
11
11
7
6
40
61
56
34
6
3
24
27
13
7
2
2
9
10
1
3
9
15
9
14
6
6
38
38
27
40
49
33
27
18
6
12
20
2
3
5
7
14
18
13
9
12
13
12
15
17
12
13
31
55
43
11
7
18
15
28
5
3
2
2
9
19
4
4
22
25
24
26
26
19
20
24
15
28
62
31
3
17
27
40
91
13
11
3
5
2
4
12
2
1
2
9
14
15
19
31
30
18
44
102
90
31
22
55
96
137
127
3
17
22
6
18
33
23
1
9
21
12
3
6
21
29
29
37
53
71
85
85
72
89
148
168
114
55
29
27
6
10
19
23
29
32
13
4
5
19
40
49
47
38
15
2
41
92
93
93
123
116
68
31
41
29
7
3
3
20
36
22
16
39
42
50
60
68
76
76
39
2
19
51
48
49
46
25
18
23
41
51
14
1
6
10
5
6
22
27
29
28
30
39
77
95
65
32
28
27
14
14
5
2
9
6
60
30
1
2
3
2
1
1
20
37
31
24
18
34
35
27
20
27
33
20
14
25
20
15
30
55
28
1
3
5
7
7
4
19
30
21
28
30
25
18
13
11
18
36
35
28
38
27
4
16
1
3
10
23
25
11
3
1
12
34
24
7
6
6
4
7
54
77
49
25
13
1
5
12
16
30
21
4
1
0
18
7
5
1
3
17
38
83
97
35
4
24
14
11
2
11
37
18
4
20
18
3
2
3
10
42
67
82
61
10
4
1
5
36
68
45
8
8
21
20
9
8
14
26
31
28
13
2
19
17
19
10
8
11
19
24
26
25
20
18
14
13
8
6
10
14
13
13
15
16
3
87
67
64
52
54
73
62
67
51
47
54
53
52
68
68
48
41
45
34
11
12
32
39
42
44
40
34
39
52
56
43
26
20
5
5
23
31
34
34
28
24
30
45
64
69
48
22
11
7
4
10
22
21
18
15
19
25
31
82
85
82
81
69
24
4
4
7
13
3
3
5
13
37
30
25
8
77
107
119
106
93
67
26
2
4
16
17
8
12
8
18
44
51
34
49
88
102
87
60
21
2
1
6
24
12
2
11
27
23
40
55
37
17
23
55
48
29
9
4
15
7
7
6
3
3
11
28
23
35
55
50
56
79
19
44
25
1
3
4
6
7
18
21
19
1
13
36
30
36
43
63
114
128
108
33
35
10
1
6
16
13
3
2
1
3
11
21
16
35
36
20
63
121
116
82
55
36
10
2
2
10
5
3
8
13
14
6
11
9
3
21
47
48
78
91
72
68
62
38
26
8
4
7
13
11
1
6
11
15
28
30
8
3
19
42
75
82
48
30
38
34
42
47
14
19
8
5
3
4
9
22
16
2
15
26
7
9
19
24
60
66
21
2
8
25
40
32
22
17
11
3
5
5
7
27
27
5
2
1
2
5
14
27
48
60
46
12
3
12
7
11
31
5
10
4
6
8
2
4
6
9
11
7
4
2
10
29
28
35
60
67
43
27
12
7
27
41
17
8
4
5
5
8
21
32
12
2
3
15
19
19
12
5
12
41
63
52
27
15
16
18
28
64
18
4
5
4
5
5
17
9
6
6
25
31
35
35
16
10
18
10
12
48
41
9
20
43
72
125
137
8
16
4
10
9
2
3
3
2
6
19
29
30
20
23
29
20
27
80
93
48
37
88
155
181
137
64
3
17
18
5
5
20
12
1
9
14
8
2
11
30
41
47
57
64
74
93
104
92
108
172
176
93
33
28
22
20
21
10
9
16
22
26
22
0
3
1
14
54
76
71
62
35
8
49
112
110
93
108
98
52
21
13
23
18
13
10
12
32
26
3
29
59
55
67
80
91
90
79
38
2
23
62
65
50
35
22
17
15
6
26
39
18
2
5
15
22
26
30
37
45
48
51
57
78
87
68
44
30
21
20
19
11
2
14
8
25
59
37
7
2
5
1
0
2
18
39
35
20
13
30
38
38
32
25
21
16
14
24
12
2
14
57
39
10
4
3
7
11
5
28
47
41
35
33
31
27
16
12
15
23
32
43
50
26
2
20
9
19
22
9
8
10
11
6
11
29
28
25
22
7
2
6
41
80
78
46
14
1
4
20
19
8
10
13
2
0
1
11
6
2
1
6
14
35
95
120
59
11
10
7
4
3
11
44
22
2
18
8
5
3
0
3
31
76
122
98
16
6
19
8
23
62
47
8
2
15
12
0
0
2
24
62
76
35
3
17
19
18
12
13
15
17
20
22
22
25
34
15
0
13
15
12
15
22
25
22
20
23
24
6
1
20
23
3
2
60
75
55
60
65
48
50
66
68
86
100
80
46
49
53
58
78
90
67
28
48
68
57
28
21
28
38
51
74
80
59
53
54
74
68
44
22
10
19
13
30
27
34
47
51
36
40
77
93
62
79
65
33
19
17
15
11
9
14
24
31
22
25
53
68
50
64
58
61
52
15
8
8
14
17
16
15
15
16
18
27
37
32
7
2
92
105
85
61
48
36
11
3
2
4
8
8
3
5
23
39
38
20
3
0
1
107
111
95
73
58
35
14
5
7
22
24
6
2
7
22
54
65
41
18
6
0
68
80
71
51
37
5
8
3
12
18
4
2
10
16
14
56
79
39
14
28
68
34
60
35
6
6
11
19
12
13
4
2
1
16
25
14
45
72
64
51
59
108
174
24
53
19
4
8
19
16
2
4
9
13
1
13
43
40
31
40
74
116
123
123
112
100
30
34
10
2
4
28
24
1
0
1
1
1
1
27
55
33
7
59
127
141
117
70
25
21
28
18
2
1
3
11
8
8
12
13
9
3
2
7
37
48
50
94
109
82
73
59
20
23
57
22
17
2
2
5
6
4
6
12
19
20
30
10
8
25
41
77
101
61
24
35
36
27
31
29
25
13
25
9
4
4
5
8
10
18
5
4
40
17
13
16
15
45
69
25
0
18
17
16
23
28
40
33
7
22
8
4
23
16
3
10
35
13
3
3
5
7
8
10
40
73
62
22
6
8
4
13
40
68
79
8
6
4
5
11
7
10
18
14
5
3
3
5
7
12
30
60
79
71
44
31
18
19
37
43
46
49
19
6
4
4
5
9
20
32
15
2
1
10
17
14
1
1
21
57
71
54
37
24
19
25
33
59
83
66
21
5
7
8
6
3
1
15
12
12
22
26
32
39
20
2
8
14
12
37
54
34
33
70
125
183
181
98
17
6
3
10
6
11
13
2
1
1
10
15
19
40
51
37
24
29
25
23
68
103
85
77
137
229
255
169
62
14
14
11
7
8
13
24
12
1
2
4
4
8
22
39
53
64
73
77
85
110
136
129
136
195
183
80
21
32
27
16
16
17
5
14
12
16
18
1
6
1
25
72
93
90
82
58
26
60
128
128
91
87
76
40
26
26
14
6
4
6
21
17
13
13
16
44
72
71
81
107
116
97
71
36
10
29
62
65
49
29
18
20
15
9
15
18
9
1
3
19
36
40
47
58
66
70
73
80
79
66
59
56
36
17
19
20
15
8
6
5
33
50
35
22
15
8
5
2
2
11
28
28
8
14
28
34
42
37
19
18
20
21
22
19
15
11
58
46
34
29
14
5
12
18
37
58
46
28
27
38
36
18
9
8
18
29
43
38
15
4
3
33
26
26
38
32
8
2
7
15
16
13
17
23
36
44
24
4
2
16
54
84
65
12
6
16
24
25
10
1
5
17
8
8
7
6
4
4
5
2
5
18
77
117
83
33
5
2
3
2
1
8
40
20
15
9
6
7
9
7
1
5
60
145
146
39
5
2
17
26
2
8
41
34
5
4
2
10
6
1
2
23
91
137
96
14
4
11
16
21
11
8
19
22
14
13
14
24
51
78
53
10
0
4
5
8
23
38
41
29
23
29
32
16
1
8
13
30
30
17
9
3
2
63
81
52
53
72
60
66
98
74
65
94
76
75
49
16
30
53
56
78
105
94
53
53
57
44
13
16
22
12
25
45
72
84
69
64
72
53
89
73
33
35
67
70
46
13
6
18
48
65
42
38
85
110
84
43
72
78
65
62
68
44
23
7
2
1
14
25
16
23
66
103
86
41
64
70
60
48
29
23
36
19
19
28
14
2
2
12
23
33
43
46
20
3
8
49
103
102
70
46
25
8
2
3
4
3
10
7
0
9
36
47
41
21
1
2
6
25
85
113
92
56
41
41
19
5
17
19
24
28
5
4
10
25
54
63
36
12
4
1
16
78
74
57
29
13
22
9
5
9
12
10
3
3
9
11
8
62
90
41
12
19
28
90
157
35
37
56
25
4
11
8
11
18
12
5
3
6
20
14
6
50
91
75
40
32
79
170
221
172
22
24
47
19
6
10
20
7
2
8
19
7
1
5
31
40
19
36
87
112
110
142
152
135
107
63
18
22
15
4
4
6
15
22
3
3
4
16
12
4
26
63
22
1
57
130
156
144
82
26
32
53
16
32
12
1
1
2
13
19
6
4
9
12
8
2
14
43
44
55
101
114
82
62
43
14
25
48
43
14
20
27
12
1
2
2
3
4
9
21
11
15
9
7
17
34
79
113
64
7
18
36
30
28
19
15
21
9
23
12
2
3
2
2
6
21
13
1
25
12
10
9
8
46
73
28
3
28
28
11
20
28
39
42
19
14
9
2
2
15
15
5
10
27
20
0
8
17
12
3
4
40
84
71
28
15
18
14
25
44
64
86
75
3
1
2
2
3
5
8
9
8
3
4
9
10
4
4
29
69
86
68
42
33
26
29
43
39
41
57
55
20
5
3
5
5
5
10
21
12
3
4
9
11
3
0
4
22
64
71
52
39
28
19
35
51
67
91
88
45
23
6
12
22
17
7
9
6
1
20
28
12
20
36
21
3
3
11
18
30
67
69
59
100
182
242
220
116
23
12
3
4
4
8
4
6
5
8
27
29
16
38
66
56
39
37
28
27
70
122
136
131
184
285
308
197
65
8
25
3
2
11
23
22
4
2
1
0
1
16
48
62
74
85
87
94
104
126
161
166
168
208
183
81
37
42
37
14
17
16
10
21
13
4
17
10
9
20
55
92
106
100
93
79
50
66
123
131
94
75
65
58
63
51
10
6
6
3
14
24
18
25
30
55
79
88
99
126
127
95
61
34
24
35
52
54
46
26
24
44
38
12
10
4
3
3
7
27
48
58
71
84
91
83
88
95
77
48
48
59
39
11
11
17
14
11
5
2
4
45
37
24
28
27
14
14
3
1
0
14
7
9
27
29
26
38
28
6
16
20
11
19
28
25
13
32
61
39
39
40
28
11
19
32
41
56
40
21
25
42
36
13
11
9
13
18
22
13
8
13
21
24
26
41
35
10
1
3
17
27
18
11
23
44
52
31
6
0
6
15
54
62
18
7
29
27
15
3
0
7
19
7
11
16
8
9
22
29
9
1
4
41
85
90
68
19
9
8
2
3
3
23
13
12
12
3
12
32
26
7
3
29
133
172
92
17
16
24
4
2
22
18
8
2
2
14
14
1
3
20
107
191
168
48
6
5
22
31
7
3
22
14
0
2
6
33
89
138
112
42
3
1
3
4
21
36
40
33
33
51
60
41
9
2
10
22
33
41
43
27
43
56
75
46
39
73
73
79
116
101
54
94
94
51
23
7
11
25
56
59
77
110
111
82
62
71
43
6
37
46
49
42
28
26
53
77
74
77
90
78
34
75
71
34
60
66
67
31
2
5
2
31
60
44
38
91
117
87
22
38
48
59
51
38
36
39
27
30
17
2
1
4
14
10
19
73
127
124
72
24
50
70
61
46
32
12
29
32
7
23
47
22
0
3
4
19
37
52
71
66
39
23
45
68
93
75
47
44
18
3
13
10
9
7
6
2
0
13
43
52
49
37
7
4
3
27
80
92
94
58
26
27
41
13
7
8
12
20
20
2
2
20
38
53
55
31
9
4
1
11
76
87
58
29
4
1
11
5
14
17
13
7
1
2
17
14
11
63
90
49
28
25
3
41
132
144
46
25
43
23
4
25
17
4
18
7
4
2
14
21
9
2
47
98
89
41
9
49
144
213
189
106
24
11
33
22
3
2
17
6
5
14
23
7
3
1
21
31
11
34
97
102
93
153
182
153
122
74
34
35
18
6
3
9
20
6
8
9
3
9
25
25
4
18
42
17
4
60
133
168
164
95
34
51
67
42
8
44
30
3
4
3
5
10
12
4
3
12
13
13
4
13
24
31
51
93
112
89
53
20
12
42
55
37
34
45
20
19
23
17
4
7
22
21
24
28
14
1
8
10
2
1
16
73
112
60
3
5
30
40
37
19
6
26
43
26
4
4
17
20
11
3
1
9
28
34
12
0
9
7
3
0
9
52
80
33
1
33
42
21
29
30
26
43
29
3
9
14
2
3
5
5
5
1
21
37
19
5
14
16
13
10
12
46
84
73
35
26
23
18
37
48
55
87
95
55
11
3
16
13
8
10
8
13
6
0
2
5
9
14
12
7
19
54
79
68
47
33
27
34
48
51
64
81
73
29
10
7
10
10
7
0
4
13
17
15
15
15
8
3
2
6
17
56
64
49
47
41
27
48
88
105
106
93
42
21
7
15
25
21
8
8
3
12
34
31
13
10
29
26
14
16
9
16
25
79
104
91
119
215
273
222
109
30
9
2
8
9
7
5
14
6
10
39
40
21
34
60
62
55
46
31
36
75
136
169
168
200
286
300
186
66
20
18
32
9
6
13
16
4
3
6
11
8
5
26
62
80
95
104
103
112
123
133
161
177
175
196
162
86
71
63
38
7
12
17
16
22
16
5
9
16
27
47
84
110
116
107
97
92
71
66
99
115
88
67
67
95
119
70
11
2
16
10
4
14
33
38
45
67
96
111
123
137
125
91
59
36
31
37
39
40
37
13
31
79
72
13
29
6
14
7
1
10
30
55
77
96
107
108
99
101
100
74
48
43
54
32
5
10
10
4
11
10
3
4
53
21
0
13
20
15
21
16
14
17
7
8
29
37
24
23
35
12
7
15
11
2
18
22
19
12
60
21
21
31
32
11
21
40
45
48
34
21
25
41
23
6
23
31
13
5
8
9
10
12
11
16
14
14
27
25
7
4
10
27
31
19
17
36
48
42
26
9
6
6
11
10
42
28
7
25
5
2
3
6
8
8
2
13
18
19
23
32
38
28
13
6
12
38
75
91
48
7
4
5
17
3
5
7
9
13
12
23
39
34
27
9
4
84
162
133
75
17
20
5
3
18
5
2
1
1
25
33
5
1
15
103
206
212
105
12
32
37
6
2
1
2
0
1
3
39
121
189
169
89
19
4
4
5
15
20
28
38
53
87
116
96
31
4
12
28
62
80
68
45
35
41
40
62
51
60
35
24
73
88
84
111
111
79
68
87
74
27
12
16
10
36
68
71
82
107
119
109
103
69
75
20
46
66
60
52
37
16
10
30
59
73
89
111
98
58
21
49
57
51
31
55
49
43
18
3
2
5
4
33
37
49
105
124
96
29
4
68
66
41
18
9
5
10
16
38
31
8
3
2
5
12
30
84
143
149
95
31
11
70
78
44
21
17
7
19
17
0
24
57
29
2
0
0
19
51
69
91
94
76
52
41
45
85
76
39
24
46
20
3
18
14
9
10
5
2
1
15
45
52
59
59
24
3
5
26
71
113
82
57
27
18
30
39
9
2
15
18
17
14
1
3
35
50
53
54
45
26
9
0
11
64
109
75
26
10
4
8
16
11
10
24
17
11
2
4
16
19
29
66
81
56
55
38
2
15
87
137
130
52
12
29
24
4
30
37
15
15
0
1
2
12
15
1
7
49
93
101
52
2
22
99
164
173
135
85
34
3
14
21
2
5
19
16
14
21
22
11
7
4
14
23
10
38
101
88
69
142
180
140
111
83
46
35
44
14
13
5
4
34
17
6
12
18
17
16
12
3
10
18
10
1
59
131
171
174
104
38
52
77
51
19
4
50
13
8
14
8
4
5
6
7
4
5
8
8
4
3
2
12
39
75
106
104
57
6
8
51
70
55
52
61
48
21
7
5
10
6
15
32
25
22
16
3
4
13
7
3
1
7
59
98
58
9
0
18
39
45
32
19
42
57
26
0
16
2
4
18
14
4
7
22
27
18
5
2
8
3
3
1
8
51
82
45
12
35
42
22
35
37
19
38
33
4
6
35
11
6
6
12
4
8
3
24
35
10
3
19
13
8
14
21
41
73
77
51
40
21
7
41
62
57
86
102
61
12
8
11
23
10
8
9
9
25
20
1
2
2
5
11
18
19
12
33
71
77
61
43
34
42
63
86
113
112
77
17
9
3
4
6
11
8
4
4
15
21
12
13
16
9
6
4
6
9
41
57
58
76
80
54
66
126
157
124
75
24
1
31
12
8
19
20
9
4
7
16
19
22
20
18
8
20
29
23
19
14
7
23
89
134
109
117
203
250
180
78
32
23
3
9
22
15
8
10
13
4
6
35
41
23
22
38
51
60
62
46
49
78
128
163
156
167
225
227
136
58
40
28
3
23
23
8
3
13
8
5
19
29
25
7
15
48
79
106
120
116
125
131
120
137
150
145
154
123
84
98
81
15
27
4
4
11
12
7
8
9
13
20
32
56
93
120
126
114
97
87
79
59
66
81
66
51
64
115
145
78
5
12
9
7
5
0
13
30
37
50
77
109
132
142
144
122
89
62
37
31
29
26
25
22
4
28
100
92
16
6
15
23
6
0
8
28
56
87
110
119
116
119
119
100
74
58
49
44
20
1
14
12
3
8
25
18
3
55
12
2
3
4
11
21
30
29
21
12
30
53
47
21
24
33
11
27
25
4
7
12
13
10
9
51
58
11
3
12
16
8
13
35
43
45
29
17
26
35
11
1
21
32
19
20
25
22
8
2
0
27
20
13
15
8
5
11
21
30
32
16
28
50
47
23
17
17
7
13
40
23
25
30
21
2
12
2
6
17
7
2
5
8
16
20
30
35
34
36
35
24
19
7
2
51
100
74
29
14
9
6
22
10
5
5
7
17
24
34
46
40
39
13
4
34
116
149
144
58
0
14
15
14
12
8
3
2
7
38
50
17
1
6
78
179
218
167
61
4
17
38
33
5
7
3
10
14
2
1
42
139
224
215
142
52
2
1
6
14
16
11
14
42
77
137
196
185
88
16
29
10
26
75
117
122
85
38
61
46
26
30
35
40
78
80
50
44
22
15
66
98
83
95
102
99
90
67
52
16
15
20
30
56
77
88
90
104
117
121
117
99
34
64
68
18
50
70
48
44
31
13
7
16
44
66
97
123
104
78
49
6
68
45
23
22
44
32
21
19
9
1
2
5
6
26
66
120
131
102
52
11
15
97
91
29
1
2
2
6
26
50
40
18
14
5
3
18
54
102
149
154
100
37
15
9
84
90
35
2
7
2
5
7
7
24
46
27
2
1
1
27
65
86
101
104
91
67
39
33
54
91
56
12
12
41
17
5
25
12
13
3
3
2
2
14
42
52
73
77
44
19
19
23
51
104
109
67
58
20
11
21
25
25
10
4
15
16
25
13
2
7
40
51
49
66
76
57
24
7
16
44
85
112
59
49
0
13
22
13
24
26
14
19
21
10
2
2
8
23
43
66
75
80
87
56
11
7
45
101
145
122
52
56
6
9
21
6
30
50
31
17
4
5
6
7
6
1
28
57
90
114
73
9
7
53
96
135
151
109
65
44
48
11
5
20
8
6
21
20
16
25
19
16
21
8
10
30
21
45
99
79
49
108
144
99
75
77
54
46
24
38
39
7
5
0
3
20
13
14
30
16
13
12
10
3
9
20
7
3
48
113
154
161
101
28
24
59
58
38
16
6
23
19
4
19
15
3
2
3
6
15
11
15
24
14
3
2
3
7
30
55
92
109
64
8
3
37
67
76
81
75
49
9
5
2
3
2
6
31
17
7
9
6
17
17
3
1
1
6
51
84
56
22
10
15
26
37
37
43
69
73
29
0
33
8
2
9
5
2
18
28
16
6
5
8
19
13
0
2
2
35
79
62
34
38
30
8
28
41
31
38
33
8
3
31
12
9
10
14
4
2
3
22
26
5
5
21
17
4
7
16
23
55
82
74
54
18
2
36
77
78
86
89
52
14
5
23
18
3
4
4
5
24
16
1
1
1
1
4
14
23
9
25
69
85
85
81
67
68
89
122
151
128
61
8
2
10
7
2
3
5
5
5
0
15
18
1
2
13
10
8
11
2
10
37
51
76
126
146
106
86
139
179
123
43
6
2
28
7
17
26
5
4
4
7
20
15
1
3
19
7
3
21
26
30
26
19
35
102
147
112
92
150
181
113
35
22
23
13
3
20
30
7
2
5
6
4
3
16
28
24
8
12
28
56
77
78
69
75
101
121
106
104
139
136
76
41
46
30
4
7
16
6
1
18
12
0
15
32
28
8
4
20
58
101
131
129
123
118
96
99
102
95
104
86
70
93
76
18
27
20
2
3
0
18
14
1
8
15
20
27
41
75
112
132
125
95
71
60
45
47
51
38
30
49
97
123
70
3
18
5
2
2
5
16
18
27
51
80
110
134
146
148
124
90
63
38
27
18
10
13
5
4
17
79
87
19
1
8
11
15
6
1
4
21
48
88
119
124
123
135
135
98
69
65
54
40
13
6
16
12
3
7
22
40
7
47
10
1
5
2
2
22
44
47
28
14
45
68
48
22
21
25
6
24
23
7
6
7
11
3
19
13
53
52
11
1
4
2
0
4
13
35
38
22
20
26
28
14
3
10
24
24
26
28
17
8
4
1
38
31
23
16
3
16
25
25
36
27
13
32
53
37
18
14
14
10
8
23
33
22
24
16
4
13
3
8
18
5
7
16
19
22
26
39
40
29
29
34
23
10
2
6
29
92
83
41
15
3
17
12
13
3
4
3
18
29
42
42
47
45
40
16
3
9
59
143
190
104
12
6
12
17
10
3
16
5
3
15
48
46
42
12
2
44
133
197
211
134
36
36
36
12
0
3
5
12
51
22
7
34
140
226
238
193
111
23
7
0
1
14
25
13
15
48
98
182
274
279
173
54
5
13
25
13
31
83
144
183
167
112
63
46
23
21
27
34
77
84
43
15
12
11
52
93
77
80
94
108
102
54
35
9
25
48
57
61
77
89
97
105
115
119
116
110
67
62
60
25
45
60
27
32
30
15
8
17
40
61
99
122
102
89
91
39
14
87
49
13
9
13
16
6
29
27
6
7
2
2
16
78
125
133
106
75
16
6
19
96
99
21
4
2
2
8
38
56
41
20
7
1
0
23
72
115
144
145
97
41
20
11
6
90
88
27
2
6
2
6
14
19
19
22
14
3
1
0
28
75
101
105
101
92
71
35
23
43
49
82
87
37
3
10
23
10
8
26
11
11
10
10
2
3
10
29
54
86
92
58
34
32
24
29
76
100
58
67
36
1
11
22
9
20
24
11
7
13
32
18
1
7
31
41
41
72
98
81
44
32
30
23
49
92
83
54
28
4
20
25
9
31
33
10
13
24
7
2
0
6
26
40
55
73
105
114
80
36
14
13
64
137
124
56
51
54
11
2
19
9
13
40
33
18
8
8
4
1
4
11
40
56
88
126
103
36
11
20
37
97
152
112
50
24
46
49
22
1
13
9
2
13
18
12
14
12
25
25
3
10
40
35
53
97
83
49
71
87
50
39
62
55
41
31
13
31
24
4
1
9
18
7
4
26
33
14
16
27
23
5
2
17
21
10
36
88
124
125
81
16
4
25
53
50
35
18
2
0
12
6
5
17
13
4
8
16
18
29
30
18
6
1
2
16
33
39
71
95
69
24
6
15
43
78
96
79
42
15
5
3
19
14
6
4
1
22
12
8
19
10
6
15
19
8
1
9
51
80
62
35
23
20
24
24
31
61
93
81
31
9
33
10
4
3
2
1
24
39
23
13
9
19
41
31
7
1
5
20
71
80
58
38
21
4
12
38
50
52
38
17
8
21
6
7
6
16
2
9
33
31
13
7
9
19
17
15
4
5
3
29
83
90
68
37
8
34
86
94
83
66
37
17
10
9
20
7
2
3
15
34
19
1
6
3
2
2
3
2
9
3
24
66
80
106
135
127
112
115
133
147
105
34
7
5
7
2
1
2
3
10
6
4
11
17
4
2
1
1
2
6
17
29
42
45
90
172
210
162
104
120
151
91
10
5
6
13
5
24
23
4
4
6
21
15
4
2
2
2
12
6
7
23
39
51
42
54
111
146
105
60
86
106
51
1
11
9
5
7
29
21
3
2
7
14
10
3
1
16
19
5
1
11
36
83
110
94
76
75
73
55
52
75
67
34
22
32
25
13
4
3
2
2
17
18
14
21
16
26
14
5
3
30
84
133
140
112
91
71
65
64
54
67
62
51
64
54
19
32
15
2
3
5
20
23
12
13
14
9
12
17
41
85
126
132
98
52
32
22
31
37
21
20
28
55
76
54
10
6
4
8
19
20
13
5
19
51
71
89
111
127
137
121
89
61
38
27
12
3
1
2
4
2
40
56
27
18
6
3
11
8
2
3
5
31
81
119
119
118
138
135
87
56
55
53
46
23
5
3
22
22
3
14
43
31
29
5
4
19
5
2
14
51
64
40
25
52
62
38
20
15
10
5
9
19
11
6
6
5
11
39
27
47
46
10
3
9
3
2
0
2
23
25
10
22
25
18
21
19
8
17
30
27
18
8
14
9
8
4
39
31
29
18
6
20
28
25
40
30
17
33
43
27
21
15
8
10
15
15
12
12
11
5
3
25
8
6
8
10
24
29
31
38
40
39
35
29
28
34
14
3
2
4
22
74
70
33
11
9
9
8
3
15
20
14
33
48
54
52
48
46
44
18
5
4
26
117
190
122
22
2
10
16
13
2
3
11
6
11
33
49
42
43
21
3
18
80
155
217
177
67
4
21
49
24
0
1
2
3
7
37
21
6
28
116
194
229
227
167
52
0
11
2
2
16
22
7
33
63
119
210
317
338
248
130
42
11
3
12
5
13
35
94
172
242
246
192
107
60
60
46
20
9
14
21
26
84
75
23
12
12
12
39
76
71
71
85
104
100
58
58
24
6
35
65
60
55
60
83
104
114
114
108
106
117
108
58
56
40
45
44
16
21
27
12
5
22
44
66
103
120
105
106
122
69
15
95
68
19
2
5
2
0
26
41
21
7
1
5
15
77
122
134
115
82
40
10
17
77
83
23
2
2
3
7
38
54
37
16
2
2
1
25
74
109
133
138
96
43
25
12
6
86
69
17
0
6
7
9
19
22
16
3
2
2
1
1
27
82
109
112
103
95
73
34
17
26
33
82
69
21
1
9
10
3
14
21
2
2
20
16
2
2
3
26
61
100
107
75
45
41
31
18
43
74
64
61
23
2
10
11
8
28
23
4
3
2
24
20
0
3
20
34
43
73
104
86
51
41
38
18
25
69
84
63
53
26
0
8
25
22
25
22
3
15
26
6
2
1
4
17
35
46
68
103
116
92
61
26
0
40
110
104
60
25
48
44
17
6
12
8
4
21
21
14
10
5
2
1
3
13
39
51
80
124
119
74
37
11
2
61
129
94
36
23
45
34
25
7
2
4
4
10
18
11
8
6
34
20
3
13
40
39
57
96
98
68
48
36
15
21
55
58
39
28
23
26
10
4
8
14
12
4
8
30
27
15
23
30
20
3
2
19
39
25
35
77
99
81
49
13
5
12
51
67
48
25
10
7
1
1
15
25
12
1
7
20
26
27
22
6
4
3
6
33
45
38
50
73
63
35
16
11
28
70
96
75
35
12
4
8
18
9
14
13
3
17
11
16
15
4
2
13
22
19
7
10
48
84
72
43
27
26
34
29
30
67
101
81
37
29
7
7
20
17
4
1
3
27
52
44
29
18
24
42
41
11
1
5
12
61
101
78
39
29
27
18
33
69
81
55
36
27
9
5
5
6
16
7
15
48
48
20
6
9
14
19
24
27
22
9
12
75
97
89
83
51
42
83
98
73
48
33
22
5
2
3
15
11
7
7
12
30
20
1
7
10
2
2
17
16
10
8
21
48
64
117
177
170
143
130
114
96
54
15
16
16
14
3
3
3
4
5
8
20
7
5
16
18
16
3
6
5
4
12
40
41
38
92
185
231
188
105
81
95
44
6
14
12
4
3
7
23
21
5
5
7
17
6
5
8
6
14
9
10
20
43
70
71
74
111
137
98
43
43
54
18
5
8
6
16
18
20
21
10
4
9
11
10
6
3
2
20
14
7
9
23
75
130
121
92
68
48
31
32
45
35
15
9
14
17
8
2
1
5
7
7
21
23
26
19
12
4
29
15
6
10
57
124
147
104
72
56
45
40
36
45
44
33
34
33
20
22
4
3
5
13
29
27
19
11
0
0
1
0
7
48
101
127
95
38
8
2
16
26
21
18
14
18
34
41
19
7
5
7
13
24
27
15
4
22
44
49
53
72
91
108
105
79
49
34
25
13
7
4
3
24
19
6
21
33
17
11
15
22
14
2
1
2
20
66
102
104
108
127
114
68
41
37
40
45
40
17
12
14
34
14
3
17
35
13
15
21
7
4
11
9
2
7
39
71
56
48
60
45
22
17
11
10
8
3
10
12
10
1
1
10
52
49
32
30
4
6
13
4
3
2
1
9
11
3
29
25
4
20
28
9
15
34
28
8
5
16
18
39
29
29
17
15
17
6
18
23
26
43
38
28
30
27
22
29
12
7
13
30
16
7
12
20
14
1
0
8
23
8
10
6
5
25
33
43
64
51
32
29
28
37
31
9
12
12
2
12
50
45
15
3
35
22
15
8
3
17
20
29
56
58
56
55
45
47
55
26
18
22
24
87
148
102
27
3
17
15
11
1
1
3
6
23
40
45
37
34
51
21
14
45
119
186
174
71
5
14
41
11
6
8
6
5
3
26
29
10
22
76
133
185
225
195
86
13
0
39
14
7
6
11
4
14
47
92
141
223
308
330
280
190
98
25
7
7
2
4
45
117
211
286
296
248
157
60
61
56
34
9
2
1
5
10
93
63
6
17
15
21
26
44
56
62
73
92
91
60
70
8
28
46
74
51
35
37
64
101
115
108
91
89
122
138
71
50
22
26
41
16
19
18
11
9
20
48
72
108
120
110
121
133
100
17
90
81
25
2
4
2
1
16
31
30
19
3
5
18
73
116
137
125
80
60
23
7
57
57
26
4
1
1
4
27
39
24
10
2
3
2
22
64
89
124
137
97
49
30
11
2
79
47
5
0
9
13
16
16
16
13
6
1
2
1
3
30
86
113
118
114
106
83
42
17
9
15
75
46
7
1
7
12
16
19
15
4
4
4
3
1
1
7
33
70
107
122
95
63
56
43
19
19
48
69
57
21
1
2
11
19
24
7
4
13
9
7
13
1
1
22
34
49
73
100
88
56
39
33
22
29
63
82
75
51
32
9
2
18
26
11
6
5
18
28
16
10
1
2
6
33
50
64
84
98
97
72
32
9
43
84
72
63
38
40
27
29
8
3
2
2
5
6
8
11
4
4
2
2
8
30
46
67
98
113
103
71
28
3
39
92
72
38
35
32
16
17
13
4
4
5
15
16
8
6
6
34
26
3
11
36
33
55
91
109
91
47
19
11
21
57
74
55
30
18
20
6
3
10
10
1
3
12
26
24
20
26
30
21
2
1
24
48
41
48
84
93
54
25
22
16
28
73
85
53
18
12
5
3
9
18
17
15
6
8
24
24
19
13
3
2
2
12
40
54
44
48
66
59
35
25
29
40
71
88
68
34
8
10
6
7
15
16
4
7
20
18
27
21
0
3
4
16
14
5
12
44
76
77
56
40
37
51
51
44
70
93
76
49
44
1
1
12
14
10
5
2
33
57
55
38
12
12
24
35
17
0
6
4
54
113
102
61
62
79
52
41
78
93
69
59
50
18
3
3
2
5
15
15
19
50
55
26
2
0
9
21
33
19
40
24
11
61
104
110
128
96
62
80
89
53
33
53
34
2
5
2
5
5
10
14
4
10
10
2
4
9
9
15
28
29
30
17
13
22
41
111
175
158
133
123
74
31
14
30
23
6
14
2
3
1
6
11
12
27
23
3
2
6
15
15
15
14
11
7
30
30
26
82
154
192
170
98
44
42
15
11
19
12
4
2
3
4
17
28
34
20
7
14
11
2
5
16
25
10
16
26
36
69
86
90
107
121
92
40
31
38
19
3
16
25
14
5
8
25
37
25
22
9
2
3
1
3
17
22
7
14
18
63
129
132
109
79
43
27
28
31
24
13
10
18
21
14
6
2
15
15
14
26
19
14
7
4
6
11
12
2
3
31
105
141
101
69
51
28
25
26
24
21
22
26
35
29
5
2
8
5
17
35
23
19
8
1
3
3
1
1
23
74
105
83
30
1
4
3
13
15
14
9
1
16
39
25
3
13
17
12
18
30
20
7
24
33
21
25
42
56
67
76
60
33
19
17
12
13
12
9
11
22
25
15
22
10
9
11
18
12
3
2
4
12
49
79
84
93
108
84
46
29
25
19
31
38
25
27
26
26
24
8
6
24
25
8
19
21
20
21
13
2
2
32
64
70
73
72
36
8
19
12
17
16
3
5
6
13
7
3
2
45
72
20
18
4
4
7
7
2
18
22
1
5
5
1
22
16
8
16
23
5
20
39
24
7
7
4
4
43
59
28
7
4
2
3
15
24
29
36
36
31
28
14
11
30
11
8
19
44
33
21
19
17
16
9
5
6
10
5
2
2
3
20
33
49
73
49
24
20
29
40
31
5
4
10
3
9
23
21
4
5
5
20
19
11
21
8
8
12
41
69
57
53
52
40
43
63
24
17
29
37
58
81
56
23
10
18
17
17
7
2
11
11
12
21
37
40
31
32
52
19
8
28
92
141
135
60
9
4
14
20
6
2
22
34
27
26
35
31
16
15
35
61
119
186
182
109
40
7
29
8
6
11
3
12
26
65
119
166
217
254
262
251
206
127
56
6
10
6
5
4
61
158
254
313
306
261
182
90
62
49
10
10
4
4
3
1
103
57
3
24
43
49
29
18
27
39
54
78
86
68
66
10
34
56
72
44
23
18
40
78
95
87
68
67
113
149
83
41
4
28
46
23
20
10
11
12
17
43
75
111
116
107
118
132
116
29
77
77
23
4
6
3
2
2
11
30
36
14
3
28
75
106
141
132
76
73
50
17
54
40
22
6
3
2
3
16
16
12
5
0
2
1
22
52
69
116
141
101
55
43
20
2
67
29
1
2
3
12
15
14
12
13
15
6
2
2
1
34
81
103
116
124
121
99
54
19
4
5
69
29
1
3
8
8
11
13
24
12
6
6
4
4
6
22
42
71
107
129
113
84
73
57
20
1
31
72
54
19
0
6
1
14
12
10
20
22
8
5
4
4
10
32
41
55
78
99
92
64
33
19
26
45
65
80
76
47
24
19
8
10
12
5
8
8
13
19
10
8
4
1
3
33
62
68
67
78
91
66
28
29
68
73
45
58
51
26
11
25
9
5
6
4
5
5
3
3
3
16
12
4
3
24
51
63
76
90
106
96
58
31
39
64
50
43
51
20
7
7
7
5
5
7
8
7
6
4
16
33
40
14
18
23
27
48
81
104
105
70
42
36
38
59
83
70
38
14
15
14
4
1
2
3
2
5
17
23
29
33
29
22
8
8
21
44
46
57
95
103
56
21
42
59
62
89
98
57
17
12
5
2
5
4
8
19
9
12
32
27
7
5
5
2
11
31
40
43
42
57
83
71
30
26
52
63
72
75
65
47
10
13
4
8
22
6
2
17
26
21
32
14
3
5
3
10
25
15
9
24
51
75
87
78
66
73
75
64
69
78
72
65
48
5
6
11
12
15
7
9
41
55
50
31
4
4
4
15
19
3
2
2
36
103
125
105
118
136
98
60
76
80
69
77
71
16
3
10
8
5
21
20
21
43
50
30
4
1
7
17
28
16
34
24
9
51
101
124
150
116
69
74
67
24
28
81
59
1
7
2
2
3
15
19
1
2
3
1
1
6
19
28
33
34
35
28
8
9
24
90
130
98
85
95
36
8
8
54
46
2
15
2
1
5
12
16
17
19
27
18
0
2
14
27
21
17
9
16
20
17
16
63
106
130
131
84
28
14
14
24
54
48
3
2
2
5
14
26
39
40
13
2
1
1
7
20
32
15
17
24
25
49
78
93
104
105
83
44
31
37
24
19
36
45
6
5
7
28
46
37
30
11
3
2
1
1
9
27
12
10
6
44
106
118
113
90
41
17
21
21
23
21
20
33
34
7
6
9
21
17
13
26
11
2
3
1
2
5
23
13
4
13
77
119
93
71
43
9
15
18
9
9
17
34
51
42
5
5
8
10
4
21
35
16
6
5
3
5
7
0
5
24
55
79
60
26
4
1
1
13
11
1
2
2
18
46
36
3
8
12
4
8
24
21
7
11
19
7
12
28
32
39
58
50
14
0
1
1
10
22
21
7
8
13
7
19
21
6
5
9
9
10
7
7
10
38
64
64
76
83
55
28
26
17
2
12
9
7
25
35
15
23
18
13
14
20
4
17
31
36
39
23
6
8
36
67
78
83
79
37
7
15
11
12
14
11
9
10
17
18
11
9
32
74
23
1
13
29
19
4
6
8
12
11
19
35
13
6
19
15
13
20
9
27
41
24
17
19
8
5
38
68
22
30
8
3
2
4
15
31
35
23
13
18
17
14
5
23
19
6
12
37
49
45
16
4
9
9
14
19
14
2
4
3
5
18
36
44
57
36
20
19
21
31
27
8
2
3
16
34
29
10
4
10
7
16
12
4
19
25
8
6
42
67
51
53
54
35
36
54
29
3
16
38
29
17
14
17
13
20
21
17
3
4
22
23
14
19
34
39
32
32
42
17
1
17
67
96
86
50
18
0
19
9
2
1
13
39
53
51
48
44
34
21
12
9
12
59
125
142
114
71
31
23
3
1
4
18
41
51
90
148
179
191
186
179
192
178
124
74
4
6
3
1
17
97
204
288
316
283
243
185
102
18
54
77
123
142
63
38
5
14
7
5
6
2
101
54
1
32
67
62
35
14
6
7
26
59
82
68
55
11
30
53
70
49
26
13
20
35
47
47
36
37
87
140
88
30
5
27
54
31
27
7
7
17
20
33
65
100
100
85
101
123
129
43
61
59
17
3
7
4
3
1
2
27
47
31
21
42
77
96
133
132
71
79
80
34
60
33
12
4
1
3
7
8
7
9
10
9
5
6
29
47
52
104
140
103
58
57
38
9
59
27
8
1
2
7
10
13
12
11
22
8
3
1
7
39
74
88
104
124
130
111
64
24
6
3
59
25
8
19
10
6
6
6
25
23
2
4
8
9
19
33
47
63
96
129
123
104
93
71
22
6
29
74
52
11
2
26
17
6
8
17
27
17
3
2
3
5
15
38
44
52
79
105
104
77
35
17
31
43
57
83
84
34
4
14
18
3
4
5
24
21
5
2
2
3
3
0
4
35
70
76
64
73
87
54
20
43
78
63
37
61
66
12
0
15
8
3
4
3
4
4
3
3
3
4
5
4
6
22
48
60
67
74
93
101
84
54
49
52
38
43
65
40
15
10
7
4
2
2
1
1
1
2
4
16
28
30
23
23
13
14
40
68
88
99
96
87
74
57
57
67
64
46
23
17
16
10
3
2
1
0
1
6
22
43
39
18
12
11
13
12
19
30
50
89
113
75
37
63
91
75
74
82
56
31
12
12
4
7
6
3
4
12
5
12
43
39
5
2
5
8
37
48
25
18
28
64
105
92
38
31
68
74
68
60
64
65
22
9
5
13
11
3
5
16
22
16
24
17
11
30
23
11
28
33
7
6
20
61
113
130
107
94
88
72
65
62
72
82
49
5
4
13
12
7
8
14
46
53
32
25
7
22
20
6
10
10
3
4
14
74
132
150
169
171
119
66
55
54
64
92
74
18
6
4
17
8
8
19
23
27
45
43
34
17
4
5
5
16
18
27
18
9
41
87
122
144
105
55
49
37
1
32
98
85
21
3
3
5
11
26
13
0
5
8
5
0
15
34
31
28
31
30
18
10
6
17
61
72
37
37
59
19
9
15
65
79
24
15
7
6
10
13
14
13
10
17
25
9
7
29
36
23
11
4
17
19
8
10
44
65
82
96
72
22
5
8
29
63
53
7
6
5
1
9
23
26
28
18
9
7
8
17
21
29
16
12
15
11
22
49
80
99
89
64
43
31
28
17
22
51
54
2
4
8
12
34
39
22
16
8
3
2
3
2
6
23
25
9
6
21
71
82
94
83
29
2
6
7
14
20
30
50
49
7
10
14
21
16
7
21
11
4
1
1
4
8
24
10
3
2
42
88
77
61
26
3
11
9
9
11
18
38
64
56
6
9
10
10
9
20
37
27
7
4
7
7
8
11
13
18
37
53
43
26
7
2
14
18
8
5
3
2
20
50
50
3
2
2
3
8
17
21
7
1
7
8
12
16
18
32
50
37
5
5
4
3
6
21
26
11
2
2
8
28
22
20
19
6
10
17
32
26
6
17
42
64
52
50
48
34
19
16
8
4
4
4
4
22
26
10
8
28
33
45
10
3
7
27
40
49
30
7
27
56
77
79
75
67
39
6
3
2
7
17
28
18
13
10
20
13
7
31
74
23
4
24
25
19
13
4
12
13
13
33
48
23
2
17
15
13
20
17
27
28
16
19
17
8
3
31
67
23
21
20
3
6
7
4
11
32
35
7
6
1
2
23
9
10
32
18
7
12
35
45
18
3
4
13
23
26
9
6
23
14
8
19
40
33
26
18
19
18
13
19
14
4
3
7
22
42
36
11
3
3
2
24
16
3
16
29
13
9
40
54
48
64
61
29
26
27
27
13
4
11
9
14
9
14
4
1
28
24
15
3
12
35
28
13
21
36
39
35
30
21
21
12
7
33
52
46
43
31
6
38
10
5
7
29
49
61
69
61
52
42
29
19
8
6
24
73
94
103
84
35
34
9
2
2
2
16
60
83
121
166
170
151
130
119
139
138
100
75
43
1
6
3
6
48
147
245
300
295
245
208
175
104
44
3
34
71
95
137
152
67
41
6
18
12
10
8
2
26
94
53
3
33
79
81
52
34
24
16
3
35
71
74
64
52
8
22
43
69
57
41
20
10
0
2
7
9
9
65
130
77
24
6
26
53
30
27
17
20
28
25
24
41
75
77
61
81
119
143
63
48
38
15
6
7
5
3
3
8
29
40
37
31
47
72
85
118
124
71
81
105
51
65
27
4
2
14
15
14
12
11
14
13
9
5
12
29
44
41
88
132
99
56
67
65
22
55
33
11
1
6
10
10
16
19
9
19
15
3
0
7
42
73
77
88
110
124
112
70
36
33
26
52
29
20
33
9
5
13
1
17
39
10
5
5
7
14
34
46
53
87
121
123
113
109
83
24
2
39
77
49
7
7
43
20
5
6
26
31
16
4
3
4
5
9
34
39
43
77
110
112
86
42
26
35
29
35
87
96
26
0
4
20
8
5
6
39
26
6
3
4
4
3
2
4
31
60
73
71
74
71
33
16
43
59
42
50
85
76
9
2
9
5
3
6
3
6
8
9
5
4
4
3
3
5
21
37
60
73
70
71
89
91
61
41
46
39
48
76
51
11
10
7
3
5
13
12
11
5
2
4
7
10
28
29
17
7
9
35
62
71
80
105
118
94
61
48
34
43
59
46
15
6
21
9
5
8
6
1
1
11
44
36
11
9
16
22
13
5
10
35
69
95
81
56
80
103
69
40
45
50
47
28
3
12
27
9
5
3
2
1
8
42
48
9
4
8
11
37
31
5
2
16
56
97
94
50
44
77
73
57
43
54
75
41
7
9
3
4
8
4
14
9
8
21
24
4
23
17
9
22
26
2
2
4
42
113
152
134
104
87
66
55
45
66
92
49
3
5
18
25
5
1
10
46
53
26
25
14
13
11
2
9
26
14
1
2
39
116
163
179
160
105
47
25
30
61
91
66
18
11
3
18
11
5
10
22
47
65
49
39
30
8
4
2
9
31
20
6
2
25
64
100
117
79
29
17
7
5
34
87
89
41
12
8
15
19
24
23
12
16
23
18
15
30
43
29
23
32
21
10
14
9
10
34
39
14
11
24
10
3
10
57
85
42
10
8
11
13
15
16
5
3
6
19
12
18
43
42
23
8
3
22
25
5
2
21
42
59
66
55
27
5
3
20
65
54
13
11
2
1
5
13
10
10
10
9
9
22
26
19
21
19
7
4
4
3
13
49
79
65
41
33
25
13
1
16
58
57
11
8
4
12
32
24
4
2
2
4
5
8
6
3
13
34
18
5
8
33
34
56
54
8
7
6
5
2
10
26
56
56
11
6
8
15
9
2
9
12
7
3
3
1
13
18
17
8
6
19
49
49
35
6
8
18
20
15
12
8
24
57
62
3
3
7
13
11
14
28
36
21
6
6
7
11
18
17
13
18
26
26
22
8
14
15
10
14
12
1
3
13
51
57
2
2
12
22
17
9
5
6
11
12
11
9
13
23
36
37
11
2
14
17
10
12
11
17
12
1
2
15
40
29
23
23
3
0
9
39
43
20
24
47
61
37
17
17
25
14
1
9
9
10
20
17
17
14
2
1
2
30
50
16
10
5
15
35
49
25
8
32
73
86
74
47
42
40
14
4
5
3
18
40
29
15
3
18
14
4
30
73
25
1
17
12
10
8
9
27
32
28
49
58
35
8
11
11
11
16
19
25
10
2
15
11
3
5
27
66
20
22
8
7
8
7
3
0
3
8
33
47
13
6
16
25
6
24
26
5
3
5
19
17
6
6
18
18
2
22
7
3
20
15
2
15
37
24
5
5
27
18
2
9
4
4
7
20
25
31
29
4
1
2
1
27
16
6
15
23
8
16
38
44
48
68
61
24
15
10
11
33
18
2
11
26
18
1
0
0
39
26
12
2
17
43
42
23
27
39
38
33
28
6
4
15
7
9
15
16
33
34
7
45
12
4
14
41
53
64
75
60
48
41
36
26
15
9
11
36
55
79
69
23
34
4
1
2
2
20
73
106
143
166
144
113
94
88
110
114
82
66
29
1
9
5
1
21
95
193
271
289
264
207
174
156
100
43
14
53
97
121
146
143
76
59
13
15
20
17
13
10
13
96
51
4
36
79
92
77
58
46
47
31
7
40
67
65
60
6
19
41
69
59
55
34
11
2
19
20
0
3
46
128
62
29
1
21
44
20
20
31
41
38
25
17
25
55
61
46
65
117
150
90
48
23
5
2
6
7
2
14
36
38
32
34
33
42
60
75
104
114
75
83
126
64
67
28
2
0
14
23
19
15
17
26
17
6
2
8
25
36
33
74
125
95
49
67
94
43
54
44
13
2
3
9
15
19
21
9
11
20
8
2
5
41
78
76
74
97
115
105
63
43
65
62
22
36
30
39
14
4
18
13
10
36
13
6
1
2
2
22
49
62
89
116
116
114
117
88
24
7
56
80
52
6
3
33
12
6
10
22
18
12
5
5
2
1
1
20
35
39
75
109
110
86
51
41
39
8
14
90
107
28
4
0
7
6
6
24
42
13
3
11
16
2
2
2
8
26
46
68
79
70
51
15
14
34
29
28
72
113
85
10
2
14
10
1
3
4
1
11
12
6
5
5
5
6
10
15
28
54
77
64
46
63
76
45
25
41
37
56
91
61
4
10
11
2
6
9
13
8
2
2
2
6
12
34
37
24
12
12
37
62
58
61
96
114
81
50
35
5
27
81
67
7
1
25
19
2
8
3
4
1
3
27
27
13
14
32
37
14
3
7
26
48
65
69
64
82
93
56
13
17
43
50
34
5
24
32
4
1
1
1
1
3
32
43
12
5
8
17
35
7
4
6
19
43
67
75
57
58
76
67
47
27
33
68
53
15
15
4
12
7
1
4
4
2
25
32
13
7
3
7
11
8
5
4
5
27
83
128
124
94
67
48
41
28
55
91
56
7
3
3
19
53
23
2
6
39
51
32
35
30
4
2
2
12
40
36
7
4
18
82
132
139
112
68
20
4
21
54
75
49
13
3
3
5
21
9
4
10
59
82
63
50
44
19
4
2
16
44
38
10
2
12
44
74
86
55
12
2
2
9
32
60
70
41
2
5
20
27
18
15
23
31
34
33
27
25
40
43
30
28
32
14
9
13
5
1
18
32
23
4
1
2
0
1
31
77
46
2
5
16
14
14
14
1
3
3
4
9
27
48
36
23
17
7
22
29
10
3
2
22
43
39
30
28
12
4
10
58
58
4
4
2
0
0
2
3
5
4
3
4
23
25
11
11
14
17
17
26
13
9
11
40
30
19
20
21
7
2
13
54
60
20
6
3
10
21
16
4
5
4
2
2
5
3
1
1
19
33
12
8
4
9
24
16
17
19
16
16
6
1
12
49
53
24
9
2
6
14
7
3
5
10
13
4
4
6
10
9
19
10
10
7
19
21
8
10
22
26
21
16
5
1
10
45
59
8
3
5
10
10
8
11
25
22
16
12
9
12
23
18
12
11
7
14
15
11
19
9
4
12
8
2
1
8
46
55
13
4
4
18
28
15
3
11
13
16
27
23
16
29
41
36
9
4
14
13
11
17
13
4
4
3
2
2
17
50
36
16
21
15
6
1
29
49
43
36
35
26
8
7
13
23
6
22
40
10
9
31
31
18
10
2
1
4
19
56
33
13
6
8
25
34
37
10
23
64
88
65
19
9
25
19
20
18
5
14
42
37
18
9
9
9
3
26
74
36
4
8
9
2
2
10
29
35
44
59
58
39
8
2
2
1
7
20
19
3
11
23
7
1
1
34
65
18
15
6
16
20
12
6
5
2
6
30
62
42
4
2
22
10
0
17
12
10
9
5
2
2
12
23
14
0
11
6
12
20
13
3
6
22
19
3
11
28
11
4
6
3
2
6
22
18
12
7
2
1
1
0
24
8
3
15
18
14
19
28
34
38
54
42
16
10
4
5
32
31
9
16
13
3
4
3
1
42
17
2
6
24
53
60
43
30
31
28
26
23
8
6
18
23
7
5
2
18
27
11
30
46
15
6
21
50
61
70
70
43
29
31
39
27
9
5
4
16
32
50
39
10
33
2
3
2
2
24
80
110
141
141
111
89
80
69
89
98
72
56
16
2
2
0
2
53
142
229
272
262
230
180
144
130
96
44
40
83
128
144
144
126
86
68
28
16
29
31
24
20
4
105
49
8
39
72
94
100
80
73
78
73
34
3
47
76
75
11
22
53
73
54
66
54
20
17
39
66
40
15
32
121
91
59
26
5
19
39
18
13
41
56
44
28
22
24
43
53
35
48
105
150
105
59
29
1
2
4
4
2
22
56
47
30
30
33
36
50
71
98
105
78
85
142
85
72
36
4
1
16
32
19
9
19
32
22
5
5
3
14
25
25
66
123
98
44
60
119
75
52
54
11
4
10
8
18
14
15
7
5
20
14
4
3
42
86
81
69
92
111
97
48
38
87
85
20
42
25
28
13
4
15
18
7
15
9
7
7
7
4
13
51
78
98
117
109
110
119
87
19
10
67
75
23
52
9
4
12
5
4
7
6
3
4
4
2
2
3
7
12
38
43
77
106
103
85
59
56
39
1
8
86
107
41
43
15
0
3
2
4
20
26
12
5
13
12
2
2
3
9
25
33
64
78
64
39
14
21
29
12
15
72
121
92
13
11
23
24
4
3
6
12
14
11
1
2
6
6
4
12
16
21
50
74
57
32
42
50
25
17
35
24
54
103
65
8
5
14
12
5
3
5
5
2
1
2
5
18
31
36
26
16
17
40
60
52
54
81
83
47
38
25
9
26
92
75
9
4
15
16
4
17
12
2
3
2
4
5
4
15
41
47
22
9
18
33
41
53
62
60
60
63
38
4
6
38
48
38
12
27
12
3
4
4
5
2
5
25
26
12
4
1
26
33
6
9
25
31
32
42
59
62
56
57
49
37
15
15
57
57
25
11
6
13
7
12
11
4
7
31
39
25
9
3
9
3
5
22
17
6
15
41
80
90
69
38
23
26
17
35
80
55
5
10
1
15
55
33
3
2
24
37
38
47
45
16
1
3
11
37
42
19
6
5
42
77
75
59
33
4
1
17
43
55
33
6
37
16
7
11
13
3
2
49
80
64
57
49
27
7
6
20
37
30
23
14
14
28
46
54
36
9
3
6
19
26
40
51
25
6
18
29
29
11
5
14
41
44
30
25
22
31
33
33
33
30
11
10
16
7
1
3
28
31
5
1
1
3
3
14
67
45
2
5
21
11
6
4
2
2
2
1
12
34
35
33
34
33
13
18
28
15
4
4
5
20
23
6
19
17
2
6
49
63
2
2
2
2
4
4
3
6
8
11
13
17
16
3
7
21
21
16
14
30
33
9
7
10
13
15
22
6
2
10
44
55
15
21
9
5
12
11
7
16
20
9
5
5
7
7
4
2
12
23
11
3
31
33
7
4
6
10
11
20
5
1
7
39
46
14
18
3
5
14
12
5
1
0
7
9
3
3
7
9
10
13
31
30
11
5
6
5
10
22
21
18
12
3
1
6
29
49
13
14
11
13
11
5
1
14
35
12
7
14
19
22
26
18
20
29
27
10
3
9
24
18
6
6
2
1
2
8
44
46
10
15
14
13
13
16
10
16
26
21
19
34
46
41
49
52
20
3
26
33
11
13
22
7
4
3
2
1
3
14
55
38
5
15
13
1
11
25
30
34
35
7
0
0
34
63
16
4
49
53
17
9
26
25
14
12
7
2
4
15
57
42
14
1
11
23
23
21
9
5
38
72
57
14
4
3
13
29
17
5
12
30
30
21
14
10
3
5
26
76
40
11
2
12
10
1
2
4
12
33
56
61
58
48
12
6
4
5
18
27
16
2
14
28
7
2
5
45
68
17
11
2
13
21
8
3
10
30
33
35
54
49
12
6
13
26
6
3
5
12
33
19
2
1
8
26
20
6
1
1
11
18
8
9
8
14
14
2
2
11
7
5
7
6
3
5
14
10
1
1
9
11
1
4
36
14
2
6
15
21
18
13
14
16
15
19
13
8
8
6
4
19
20
17
14
1
5
17
15
4
41
31
5
0
16
42
70
79
58
26
5
4
13
13
5
3
6
30
31
6
2
2
10
13
44
49
11
6
19
48
67
72
55
24
15
29
42
26
10
4
4
1
19
29
18
8
61
13
5
4
4
7
36
76
96
109
99
80
78
71
56
71
86
60
42
14
2
1
1
25
97
180
243
250
228
204
167
124
106
88
41
44
77
121
154
157
138
110
99
68
31
9
20
29
34
30
14
28
114
54
10
43
66
88
102
99
100
108
104
72
40
24
90
83
12
21
62
77
47
67
65
41
32
55
73
101
79
10
90
88
69
19
9
18
42
23
12
39
54
48
43
35
25
31
37
22
22
78
142
114
64
38
6
4
6
6
5
17
54
48
31
36
39
36
44
67
93
95
71
81
147
113
72
33
1
5
28
40
25
9
12
27
24
6
4
3
7
15
17
62
127
107
44
56
129
106
14
55
55
4
3
14
20
17
3
4
4
7
22
13
1
4
43
82
74
65
93
114
99
41
26
94
96
15
41
23
7
4
3
17
20
2
7
5
4
18
33
19
17
54
85
97
113
107
106
118
83
12
9
70
68
14
51
25
2
2
1
2
1
3
12
17
6
5
3
18
20
16
38
50
77
102
100
91
72
69
40
0
6
71
96
38
48
25
4
2
2
1
2
18
15
2
4
5
1
2
1
10
25
35
56
65
61
50
33
33
37
18
5
45
108
99
20
14
22
29
7
3
8
20
14
3
2
4
8
7
7
14
12
18
44
61
50
36
39
33
23
32
30
3
42
106
69
19
9
14
22
7
3
16
20
12
4
2
8
10
17
23
19
14
20
40
54
53
55
63
48
19
31
24
13
23
84
70
28
8
4
4
6
14
19
18
16
8
2
0
0
11
33
39
24
17
27
43
54
64
63
44
30
29
25
6
8
35
43
37
20
6
3
3
3
2
1
5
17
24
14
11
6
4
24
31
20
33
46
41
33
41
60
57
33
22
23
24
11
8
43
55
19
6
7
8
8
13
13
3
12
37
42
33
21
11
8
2
13
45
40
14
7
20
45
55
40
16
5
15
9
16
62
39
0
22
15
4
34
34
1
2
6
19
36
54
54
37
17
7
6
20
33
23
12
16
23
31
28
23
12
3
7
10
24
46
29
1
41
32
4
7
18
13
5
26
60
53
56
44
32
27
19
12
9
17
22
18
18
21
19
20
18
7
3
5
9
18
37
48
15
13
15
24
24
8
2
5
37
47
27
22
17
14
26
38
35
18
6
18
23
10
5
5
10
16
4
3
4
3
1
22
66
37
1
1
2
14
5
4
10
0
2
2
4
21
31
20
24
49
40
12
11
20
5
4
6
3
7
13
6
9
9
2
6
46
61
1
3
18
8
5
3
3
5
7
20
24
16
2
3
20
30
22
8
1
16
24
5
6
9
6
16
19
7
1
5
32
47
15
9
5
12
23
8
6
21
28
10
7
9
21
12
4
10
21
23
9
2
37
42
9
5
4
4
13
11
4
1
4
28
38
13
6
4
21
23
7
7
7
2
14
13
10
7
2
9
20
17
33
30
10
11
24
15
10
19
20
15
9
2
1
4
26
39
12
6
24
26
7
4
8
33
50
18
4
16
34
41
38
20
19
30
33
13
2
5
20
28
14
4
5
3
1
10
41
36
8
6
13
19
11
2
9
30
26
16
13
33
62
69
68
53
8
7
43
32
13
20
21
7
5
8
6
2
0
17
57
35
4
6
9
1
5
29
20
0
16
29
20
20
28
49
59
23
22
54
47
28
21
15
9
6
19
16
2
0
24
62
36
22
8
16
34
21
1
6
10
25
43
36
19
15
29
32
26
15
17
19
20
20
17
19
14
2
1
37
67
23
4
2
15
8
2
3
3
8
39
63
56
56
46
14
5
2
10
28
24
22
7
3
13
11
1
4
48
72
20
11
2
4
6
3
5
16
55
57
39
52
53
14
4
11
28
22
5
5
12
24
11
1
0
7
35
46
31
2
1
11
14
5
10
26
18
0
4
17
9
3
6
6
10
8
7
6
4
2
2
11
9
9
25
22
5
2
10
28
28
20
23
10
4
9
8
5
3
6
9
10
10
9
20
15
3
14
13
3
18
32
14
4
9
31
59
85
90
62
33
7
3
3
6
6
5
5
24
33
10
0
6
5
6
56
37
4
1
8
33
57
61
39
20
20
29
34
29
21
12
6
3
8
22
11
10
33
6
3
23
51
42
39
54
69
72
58
52
64
60
46
54
66
44
26
19
6
3
1
14
60
129
194
220
206
190
182
157
113
88
74
24
69
116
152
162
151
128
99
123
109
70
37
15
15
23
29
28
3
35
121
72
11
45
64
84
96
103
129
141
121
90
54
15
89
80
12
17
56
79
46
58
60
59
58
69
86
126
104
40
31
75
81
15
11
23
52
26
15
32
39
42
54
44
15
16
19
20
6
43
129
121
68
52
16
7
19
22
2
13
41
41
25
41
44
35
36
57
81
78
51
68
140
138
72
29
1
13
28
28
36
21
13
20
18
5
1
1
4
7
7
57
124
107
49
60
135
129
32
59
49
0
3
7
23
14
3
10
9
10
20
9
3
6
40
65
48
54
93
117
107
51
28
93
102
27
37
34
7
1
7
34
21
5
10
15
19
22
12
8
16
58
72
82
101
100
103
119
86
14
9
69
74
22
34
15
1
2
8
7
6
6
8
3
12
8
8
6
17
40
50
75
95
99
98
85
75
49
8
0
52
85
38
32
20
2
1
3
6
19
21
5
2
2
7
12
6
6
12
24
39
52
51
57
69
58
46
52
35
0
15
85
101
27
11
7
15
6
6
6
11
4
1
1
6
17
17
19
11
11
22
34
43
51
53
49
33
30
49
25
12
29
98
66
38
25
13
11
7
8
26
28
8
1
4
12
6
9
16
13
11
20
35
48
57
59
51
26
15
33
21
9
15
62
60
35
32
16
1
5
5
10
27
28
10
3
3
0
3
15
19
13
15
28
47
60
66
51
26
11
13
16
4
6
30
34
33
11
10
5
2
4
2
2
7
23
32
18
16
8
3
20
33
33
39
42
38
39
48
54
35
6
4
10
13
4
8
30
47
2
5
6
4
5
3
0
2
13
40
46
44
35
19
18
12
22
45
37
18
16
26
30
25
12
3
3
7
2
6
44
24
6
25
21
6
15
27
6
2
2
9
33
52
51
48
33
5
2
7
27
23
7
15
26
18
15
12
4
1
4
1
8
45
34
2
32
33
8
3
12
10
2
16
32
40
49
34
29
42
26
1
2
19
30
20
12
9
7
6
4
1
0
2
1
18
48
49
14
3
2
12
28
12
2
6
33
43
23
26
12
6
22
39
27
8
6
30
32
8
1
7
7
4
1
0
1
1
6
38
61
27
5
16
5
4
3
6
26
14
3
3
11
24
18
4
21
48
32
3
14
24
2
4
7
8
5
3
1
1
1
3
10
50
52
4
16
14
4
2
5
7
7
7
24
25
14
3
9
33
41
23
4
3
6
12
14
15
4
1
13
14
8
3
3
29
43
19
2
9
19
21
5
4
19
23
7
7
4
19
13
8
21
30
26
14
7
21
42
15
3
4
2
13
10
4
5
2
25
34
12
3
10
30
18
2
14
10
1
20
19
10
12
7
16
20
14
27
25
11
23
43
32
13
15
17
12
6
2
2
4
29
33
15
1
24
26
3
3
22
42
46
21
5
18
42
58
48
20
12
24
27
18
5
2
16
35
26
4
4
2
2
12
38
34
13
7
5
15
5
5
25
36
6
7
14
26
58
78
74
48
8
16
34
20
19
20
21
9
4
5
5
2
7
31
58
35
7
4
5
5
19
34
6
5
9
32
30
40
47
50
55
45
47
44
31
44
35
7
4
4
17
4
1
11
54
62
22
14
5
10
33
14
2
7
15
41
11
0
1
21
65
65
33
19
35
26
13
15
13
20
11
0
9
54
45
6
3
6
16
13
3
4
4
15
43
50
43
45
27
18
15
2
17
32
16
18
24
10
6
5
0
5
51
80
25
7
14
4
3
4
6
16
64
66
50
59
49
13
2
5
18
24
9
8
15
4
1
2
2
11
55
81
50
2
5
19
9
7
11
32
34
17
28
36
10
4
9
5
11
12
8
4
3
3
2
7
15
22
48
11
2
3
13
38
34
30
36
17
8
25
19
5
6
12
17
20
9
4
19
16
4
9
9
1
16
39
17
4
16
42
73
95
85
47
26
6
2
5
14
20
19
9
18
25
8
2
17
10
2
67
22
8
2
7
11
33
40
35
27
17
20
26
36
36
20
14
8
4
19
14
5
35
6
4
62
93
55
15
8
29
30
24
27
43
45
36
40
44
23
15
31
6
5
18
74
130
169
166
147
146
152
138
99
72
57
12
97
138
158
144
130
117
89
111
119
101
94
137
119
85
53
25
6
11
15
8
20
50
131
89
31
30
58
88
93
111
144
156
129
90
53
19
84
79
9
22
37
71
53
45
49
70
81
80
100
138
138
37
5
41
84
26
22
39
49
33
20
30
28
20
49
50
12
13
11
7
15
19
111
130
79
67
23
5
2
20
10
11
40
34
17
35
48
36
26
45
69
57
24
47
126
150
58
73
36
10
26
20
3
27
38
22
22
16
5
5
10
6
3
2
53
114
94
49
69
135
149
51
44
2
1
8
18
11
2
16
19
15
18
11
2
7
33
43
26
45
84
111
121
74
43
93
113
43
37
27
3
2
23
38
12
4
10
18
23
15
6
8
24
49
56
63
87
91
98
121
97
26
15
69
86
42
23
15
10
0
6
16
8
6
6
4
14
10
4
9
22
35
44
67
89
95
103
92
75
60
20
0
41
78
44
7
0
0
10
19
14
3
4
5
19
21
21
16
12
11
22
39
49
44
56
84
79
50
61
46
7
4
66
96
25
6
1
3
6
1
2
5
3
2
3
15
25
25
18
11
14
25
31
32
48
71
64
40
44
51
22
9
27
84
55
48
44
8
0
6
13
10
13
9
2
8
31
25
16
23
18
11
19
30
40
58
63
50
30
27
31
14
5
3
39
47
6
37
38
18
2
3
2
1
18
21
10
5
6
6
4
3
3
5
11
25
38
53
56
39
23
16
16
13
3
5
24
28
25
10
8
2
3
1
5
3
2
6
28
31
22
16
12
22
30
28
22
23
28
36
36
28
13
4
8
14
7
1
13
23
35
4
6
6
18
13
3
3
2
8
32
50
54
42
26
21
23
20
23
21
20
20
18
15
13
13
10
10
6
1
3
22
15
14
12
22
4
7
22
10
3
5
13
33
43
43
53
43
13
0
6
25
18
2
3
16
17
16
16
9
7
4
1
4
37
39
4
26
23
5
5
3
2
3
10
16
31
40
24
25
45
27
1
7
30
31
14
8
6
5
6
5
5
2
1
0
16
54
43
6
1
0
8
23
25
6
10
36
27
18
29
18
6
22
36
21
8
14
34
37
10
2
5
17
18
7
1
1
1
6
33
45
18
13
22
2
2
2
4
24
26
5
2
19
26
14
2
15
34
18
4
30
35
2
6
13
3
19
12
1
2
1
2
9
40
40
0
14
25
8
1
4
10
12
8
10
24
19
13
2
18
43
42
25
18
11
3
12
30
10
4
3
5
8
10
6
3
25
41
18
27
9
2
2
5
14
19
6
10
4
3
1
6
25
27
29
26
4
9
28
29
18
7
5
10
10
7
9
3
21
38
13
3
7
27
11
5
9
9
1
15
10
5
23
32
23
13
1
13
24
15
27
53
49
18
10
14
12
9
4
0
5
35
35
10
14
3
14
13
3
14
29
33
33
10
4
19
44
56
39
11
3
15
18
17
17
9
11
36
31
2
5
5
2
14
40
28
12
3
2
1
1
18
42
24
2
11
22
20
38
66
65
46
24
31
21
2
17
20
22
23
3
2
2
2
8
36
48
36
2
0
1
1
2
2
6
14
34
22
37
52
52
54
57
67
37
12
48
45
8
3
2
5
1
0
20
59
52
23
12
1
1
4
14
10
2
4
18
23
12
14
4
30
86
90
44
32
46
28
8
16
21
20
3
0
13
54
38
3
3
7
13
15
11
3
6
23
35
27
24
23
27
62
54
28
41
37
9
12
27
16
3
2
0
3
59
93
31
16
20
12
8
3
5
13
57
67
65
66
29
2
1
0
14
23
6
8
19
7
3
1
2
19
77
104
49
12
13
20
16
6
13
25
40
46
52
34
8
2
9
6
5
9
21
6
9
12
2
5
16
29
50
12
5
7
19
47
33
27
30
22
15
25
14
2
4
9
13
23
21
5
15
17
2
3
11
9
0
29
23
5
10
37
72
91
68
28
17
9
5
16
20
22
23
18
17
18
9
2
11
8
3
75
27
9
49
65
6
5
13
34
29
14
12
19
36
39
22
18
13
6
11
10
0
76
37
34
101
117
64
32
16
9
6
6
8
24
32
28
28
26
11
4
87
25
8
28
72
100
109
92
88
104
116
107
78
52
38
112
134
136
108
102
101
137
150
138
122
104
125
108
80
35
11
9
10
27
46
56
138
99
50
13
44
87
103
122
141
147
129
88
42
19
92
98
24
28
13
51
64
38
42
71
89
85
118
162
175
61
7
46
92
45
15
26
42
37
28
37
29
6
34
48
8
7
25
74
82
14
81
132
87
70
18
2
5
7
16
20
41
31
5
23
44
32
17
42
63
40
1
23
105
151
84
79
47
17
13
9
2
13
34
25
19
14
2
6
20
13
2
1
46
97
75
41
66
132
168
72
49
3
0
10
12
5
4
20
21
12
15
12
6
12
31
29
15
38
67
95
124
93
58
98
131
61
35
16
0
3
26
34
9
2
16
27
21
17
11
21
22
42
48
57
73
78
89
122
110
45
24
71
102
55
10
9
13
1
4
17
14
9
12
7
4
2
9
17
23
30
36
55
79
93
106
94
75
66
31
2
34
73
50
8
6
4
7
11
2
3
4
12
28
17
10
8
10
11
20
31
41
45
68
96
87
50
58
51
11
1
57
87
5
1
2
4
3
8
12
12
11
9
20
23
20
11
7
12
25
31
33
55
76
72
50
43
41
15
6
26
68
39
41
40
6
2
10
15
4
4
7
7
19
38
20
12
26
26
24
26
28
35
56
66
56
41
33
21
2
1
1
28
32
1
24
26
7
2
3
5
6
7
12
6
5
3
3
2
11
18
18
20
24
29
38
40
31
31
35
25
10
0
4
20
23
14
10
16
5
10
10
27
27
3
1
4
28
31
17
14
19
20
14
5
10
24
29
20
15
20
26
23
11
1
1
13
18
28
4
2
6
23
14
4
3
2
0
12
37
48
42
30
22
15
5
4
13
24
21
10
15
31
41
26
11
3
2
2
4
22
42
6
3
3
20
23
9
3
9
17
27
29
34
56
52
26
8
9
25
15
0
2
8
20
24
22
15
12
4
1
2
19
49
22
20
8
4
4
4
2
4
8
14
29
32
19
30
46
26
7
14
37
31
13
4
5
11
17
15
3
3
4
2
3
39
40
5
9
1
12
27
35
21
17
24
14
14
29
25
15
24
28
19
13
13
27
31
14
2
3
14
26
15
3
4
3
1
11
26
19
12
2
1
0
4
8
17
25
11
3
19
28
19
9
16
27
14
2
35
45
6
11
8
3
13
18
4
5
3
0
0
21
34
1
7
15
16
16
14
14
13
10
12
21
14
9
10
25
45
44
37
44
31
7
14
14
7
6
9
5
4
16
14
7
19
38
11
20
13
4
3
7
18
13
11
10
2
3
3
2
21
27
32
45
23
3
13
32
35
10
6
7
13
23
17
8
20
40
7
1
19
14
8
7
9
7
7
5
6
21
47
27
10
1
3
19
18
17
43
47
21
2
7
17
19
9
3
0
38
39
29
3
1
1
3
11
16
21
21
3
8
20
36
37
18
1
0
11
11
10
15
8
8
33
33
7
8
7
2
16
43
28
7
1
1
1
11
31
25
4
14
31
11
25
53
53
37
31
39
17
4
10
20
24
38
12
3
5
3
5
25
37
32
3
0
1
2
8
23
9
20
31
14
31
56
57
50
54
69
36
6
40
41
14
10
4
7
5
1
8
41
46
26
6
1
2
1
1
0
2
6
16
11
21
32
21
41
83
81
47
38
41
19
7
21
27
15
3
0
3
46
69
20
7
5
5
6
8
12
21
28
17
6
1
1
37
70
49
36
53
35
3
5
20
22
6
2
1
12
77
111
34
18
16
15
8
10
13
18
44
55
65
53
11
5
2
6
19
15
2
7
18
8
3
2
2
29
86
97
27
23
26
29
30
19
16
15
30
55
58
25
4
2
1
1
3
6
23
14
7
12
5
3
8
19
31
27
10
23
42
38
19
6
8
15
22
26
16
3
4
3
4
7
23
9
7
20
5
4
16
21
12
21
18
5
4
13
51
77
58
31
27
22
19
25
21
14
16
15
10
14
8
1
2
2
1
83
38
29
96
98
22
8
20
26
24
21
11
15
26
25
13
13
13
5
1
0
101
46
48
115
130
87
68
58
50
44
32
6
14
26
24
19
15
8
1
94
39
7
39
58
51
44
37
45
66
80
74
54
32
24
121
121
107
79
77
78
168
182
171
142
115
132
132
108
51
18
18
35
60
63
56
144
100
56
11
43
81
114
125
124
125
126
89
43
19
118
113
36
17
6
41
74
35
39
73
81
87
139
182
194
76
20
42
115
76
15
11
19
37
27
38
27
2
25
41
6
16
44
96
111
59
55
132
101
77
15
3
4
4
13
24
35
29
6
18
39
26
2
35
48
30
6
9
83
146
105
82
59
27
5
1
0
5
13
13
10
7
3
3
16
19
11
4
42
82
59
26
44
116
185
100
56
12
3
5
3
1
2
13
15
7
9
12
8
13
30
28
18
29
53
81
115
95
63
106
154
79
33
13
4
2
22
20
4
4
25
32
20
15
13
10
16
37
47
54
62
64
78
113
118
61
31
77
112
55
8
3
10
3
9
15
5
5
7
14
16
14
13
8
18
29
30
43
70
91
109
96
79
76
38
4
31
67
45
18
20
7
3
4
5
5
8
15
11
3
1
2
7
15
21
21
29
49
81
101
87
56
62
54
13
0
50
72
5
19
18
6
3
4
3
9
16
12
15
14
6
4
5
14
29
34
44
61
67
70
56
42
35
11
2
28
56
30
12
3
10
20
9
7
5
9
12
20
24
4
1
16
35
38
38
31
33
47
59
56
48
39
20
3
0
3
26
20
0
7
9
5
5
4
3
4
11
15
11
6
3
2
2
21
44
41
32
30
27
26
26
27
40
50
38
14
2
1
12
14
1
9
13
7
4
2
15
27
7
2
4
4
23
17
16
18
21
11
7
17
27
21
11
20
35
33
23
14
9
7
13
14
22
11
13
1
18
16
11
6
5
4
3
7
25
32
30
22
8
2
5
19
31
22
11
27
47
43
23
10
7
18
13
3
30
42
4
2
3
21
22
8
5
13
18
19
9
15
43
52
26
8
13
20
21
11
4
11
24
32
25
16
11
6
1
2
16
48
27
19
2
4
8
7
5
6
7
15
27
21
14
32
39
20
10
19
33
30
17
5
4
13
20
15
0
6
9
4
3
17
42
16
21
1
6
27
33
22
11
7
9
18
22
23
21
27
25
18
16
14
17
20
11
2
2
11
15
5
1
21
27
5
2
15
32
22
8
4
6
9
14
15
13
11
12
18
23
20
16
23
28
20
13
32
41
11
3
1
2
4
6
3
23
21
6
5
15
34
6
1
3
7
16
12
13
11
10
12
14
11
9
13
28
49
51
53
63
40
7
2
1
1
1
9
2
7
16
19
8
16
35
1
7
19
7
3
5
16
13
16
9
5
4
3
2
21
28
33
53
27
1
2
24
34
7
4
3
14
37
21
10
19
43
6
0
17
15
20
3
8
5
18
17
6
14
40
18
5
4
2
17
17
5
17
27
15
2
4
17
23
10
4
0
47
42
41
15
0
1
1
4
3
15
16
3
13
23
24
16
6
4
6
8
7
3
6
1
2
24
29
19
12
4
2
15
50
32
23
2
2
2
7
17
18
8
14
31
15
20
43
42
28
25
40
21
2
11
16
20
36
18
2
8
9
4
16
33
26
2
2
3
2
15
13
2
16
22
16
36
58
61
45
36
57
42
11
29
30
19
19
3
5
6
1
1
27
51
29
3
6
18
13
10
1
4
8
8
14
39
42
37
53
70
60
41
32
23
10
9
22
25
7
3
5
1
50
103
52
20
19
8
2
2
19
35
15
6
19
14
16
54
68
37
30
44
24
5
2
18
19
5
2
5
24
89
122
49
14
8
11
6
17
40
43
42
42
49
25
4
5
4
13
21
15
6
7
13
6
3
1
6
34
76
72
16
20
38
42
43
35
25
26
32
40
38
17
5
3
4
3
2
3
13
12
2
4
8
5
1
8
10
32
30
38
56
30
1
2
4
9
32
37
28
11
5
10
10
1
14
8
4
16
8
10
18
21
8
6
11
9
10
14
54
52
52
57
44
30
23
8
4
5
4
2
6
12
8
2
0
90
47
35
116
128
58
42
31
12
24
35
16
10
12
7
4
4
4
4
2
1
119
48
26
86
129
111
107
91
81
72
50
18
14
30
25
18
13
9
109
73
44
48
38
12
8
19
24
37
53
55
40
21
12
120
108
86
65
62
59
191
208
193
156
120
141
149
132
70
39
48
67
86
76
64
145
101
52
9
49
81
115
117
99
98
116
80
34
29
147
111
23
13
2
47
81
32
36
75
80
94
159
192
195
83
21
37
154
116
23
9
10
19
26
28
14
0
33
38
13
32
68
116
141
67
47
113
122
102
30
0
4
3
11
16
21
25
20
24
28
17
4
6
13
8
2
1
56
136
114
78
72
43
13
2
8
8
10
9
6
5
4
4
5
20
32
26
35
68
49
10
14
86
189
127
64
26
9
14
9
3
6
12
12
3
9
15
8
6
21
24
16
22
44
77
105
77
48
105
174
94
4
4
0
5
3
2
5
22
35
25
10
4
3
7
28
47
48
46
53
68
104
118
69
36
85
118
45
28
29
7
4
6
7
4
5
11
27
26
7
2
6
20
27
22
32
56
85
104
91
86
92
49
7
35
64
35
28
26
9
0
2
5
11
15
6
5
6
4
4
16
25
22
10
17
47
80
93
87
70
81
63
14
2
50
65
1
16
22
1
3
7
5
6
8
7
6
7
3
1
6
21
30
38
56
60
50
59
63
53
49
20
1
35
58
27
2
8
7
2
4
10
10
12
10
10
12
3
2
5
29
40
42
40
40
41
44
46
48
46
37
15
2
12
34
31
4
2
1
3
4
8
7
11
17
23
16
4
3
1
27
57
54
48
40
28
25
25
29
40
48
38
22
17
4
6
20
12
4
2
3
4
5
4
14
7
6
31
22
4
3
15
29
25
15
15
31
39
30
22
30
37
28
16
18
24
19
18
21
21
12
8
5
3
8
14
14
16
5
2
0
9
27
24
14
4
3
8
23
37
27
16
34
40
25
15
10
14
26
30
26
40
30
17
18
4
3
13
13
3
7
21
24
14
10
29
33
20
15
14
15
18
19
10
13
28
32
22
13
10
9
3
4
28
48
18
27
19
3
3
5
5
3
2
16
32
20
10
27
29
14
24
34
25
13
8
2
2
10
19
7
5
6
10
7
3
14
41
25
30
11
4
16
22
15
4
3
10
31
22
9
21
31
31
32
33
24
11
6
3
1
11
9
3
2
6
20
36
6
1
25
41
27
13
12
6
7
15
13
4
10
20
19
15
17
21
29
32
25
22
27
27
9
1
1
5
6
2
1
23
34
8
2
23
38
12
5
0
2
3
14
15
5
9
12
14
9
5
10
24
48
60
60
57
20
4
12
14
2
12
3
2
22
26
10
4
23
36
3
2
14
22
1
3
7
11
14
8
2
1
2
2
20
32
32
43
15
4
2
16
19
3
1
2
10
27
12
6
26
43
3
16
12
3
13
14
5
4
22
19
2
10
21
6
6
20
6
11
21
5
0
8
11
2
0
13
21
6
1
9
60
42
30
21
3
1
2
11
3
12
18
3
14
28
14
13
13
18
12
8
5
2
0
1
3
17
19
23
15
4
5
20
64
40
34
14
2
4
9
7
11
15
8
27
27
29
39
37
21
9
25
20
1
13
15
17
30
28
8
1
4
8
23
51
33
1
3
2
3
7
8
2
2
10
32
44
54
58
42
19
37
45
20
19
20
22
29
20
3
1
0
2
39
75
36
6
7
21
22
14
2
2
5
16
41
50
45
55
65
60
41
34
26
11
7
10
19
19
4
6
9
0
61
126
73
19
32
21
5
4
22
40
29
31
37
32
33
61
64
34
25
29
21
9
3
11
11
3
3
15
30
85
126
69
13
6
14
8
23
52
58
44
32
7
3
21
30
14
23
23
24
9
1
10
6
4
3
12
37
61
58
11
43
48
50
43
29
34
42
19
4
4
8
15
20
8
5
2
2
1
2
4
6
9
6
11
9
26
33
42
62
59
15
3
11
22
37
36
32
11
4
11
15
5
12
4
2
10
6
10
11
9
14
9
17
57
78
41
33
46
71
76
56
32
16
4
2
1
1
0
10
27
16
1
0
94
49
27
105
151
92
71
35
10
30
46
20
5
3
2
6
9
13
27
14
0
112
87
16
41
103
124
130
112
100
78
51
28
12
34
30
23
19
12
135
120
82
51
16
6
20
32
12
12
36
48
36
19
114
95
80
64
54
197
219
206
165
118
150
157
143
90
77
94
105
111
93
72
139
111
59
9
56
84
101
95
71
72
83
57
11
56
158
97
14
13
2
56
94
33
38
80
87
109
172
194
178
76
8
42
189
152
33
9
5
7
22
18
5
12
43
35
27
52
86
119
173
71
24
84
146
140
70
20
6
1
2
4
6
23
38
36
14
12
11
10
7
56
61
3
34
127
120
76
92
69
33
21
16
16
22
23
15
18
11
1
3
19
46
45
34
46
29
8
0
57
187
144
67
35
17
18
15
11
14
16
18
13
14
13
2
2
18
22
11
12
36
77
91
51
29
102
187
102
13
6
0
4
5
4
3
8
21
19
10
7
6
8
25
38
35
29
42
63
97
113
69
37
98
128
44
23
28
1
1
5
8
8
4
2
12
17
10
12
26
27
21
14
22
45
76
93
84
94
106
57
13
49
74
29
27
20
5
2
0
0
0
11
8
5
3
8
19
31
30
16
6
12
39
64
77
88
84
95
79
17
4
58
63
3
16
20
2
2
6
4
1
1
1
3
8
10
7
11
18
24
34
53
51
33
54
72
69
72
41
4
36
65
26
12
16
4
3
3
12
21
18
6
1
16
12
1
3
19
36
40
46
48
37
30
34
41
51
56
38
14
21
50
47
10
0
2
3
4
12
16
19
26
25
15
14
7
1
28
52
49
50
50
34
29
29
29
30
38
32
30
32
18
12
33
32
22
9
8
12
6
3
2
2
12
36
30
7
2
12
33
27
13
18
36
45
43
37
34
30
14
7
21
32
22
13
30
34
2
8
11
5
6
8
12
4
5
15
7
4
24
22
1
1
2
4
20
37
30
23
34
26
8
7
10
17
25
33
39
42
11
35
18
3
3
5
4
4
4
16
17
18
30
18
4
15
15
12
14
14
8
13
27
24
17
13
13
8
9
17
36
44
17
24
32
18
4
2
2
2
3
7
38
35
12
23
19
15
41
45
24
7
3
3
2
23
36
21
18
9
3
3
3
26
47
20
30
13
6
6
5
6
3
2
7
42
35
0
16
36
41
48
56
45
16
2
1
5
17
20
9
14
8
21
16
3
21
47
35
19
8
6
3
6
14
8
4
16
29
20
7
9
24
30
23
17
19
22
20
16
13
8
7
13
4
1
20
19
2
9
44
33
6
3
6
9
18
17
8
7
11
17
10
1
2
14
43
58
50
29
4
2
6
6
5
23
11
1
22
27
4
2
33
33
15
10
13
16
3
2
5
7
8
6
2
0
0
0
14
30
26
22
5
6
20
20
6
5
7
2
9
16
2
6
39
33
4
16
15
3
20
19
6
3
20
17
1
2
2
3
8
21
12
8
21
11
1
1
9
9
1
8
7
2
1
21
65
33
21
14
4
3
8
14
3
18
15
6
16
30
19
25
27
33
22
8
4
5
4
2
5
9
7
16
10
6
6
31
79
52
21
12
4
4
5
3
15
16
2
19
35
43
43
38
31
8
5
12
10
11
13
14
21
23
19
7
7
17
42
92
56
6
3
9
9
2
2
1
2
8
39
47
43
54
47
10
16
40
28
16
15
17
30
33
14
5
1
13
68
107
46
16
12
9
12
15
13
4
2
32
56
50
53
70
75
57
35
30
25
10
4
4
8
19
6
8
5
1
63
132
73
23
19
21
10
5
15
42
46
43
44
56
60
65
65
47
28
21
24
19
0
2
2
1
6
20
29
75
118
80
1
13
22
15
25
50
61
48
30
6
4
21
31
30
24
19
26
13
7
19
19
5
4
16
48
63
53
9
43
46
49
49
39
45
41
10
5
6
5
20
26
5
4
3
2
4
4
2
1
11
16
19
9
16
31
31
54
76
50
24
28
29
27
27
24
5
2
17
13
4
6
2
6
18
7
1
3
3
23
8
10
61
94
71
42
41
59
64
47
22
11
3
1
1
4
8
11
19
18
5
0
86
46
4
64
153
111
80
39
22
41
44
22
9
2
2
3
5
17
36
24
72
135
51
13
53
118
127
120
99
70
41
34
23
34
36
26
24
12
139
145
110
49
7
1
39
34
5
8
31
45
31
15
96
82
75
65
184
211
210
172
115
84
57
24
167
169
150
113
121
145
140
133
113
89
53
17
135
124
80
6
54
67
80
70
48
43
37
10
41
60
41
23
163
96
17
8
3
55
104
44
41
83
94
125
165
178
127
60
26
91
47
196
170
45
9
5
2
18
24
1
12
38
31
40
76
103
134
169
80
17
91
111
160
164
96
35
7
2
3
7
2
11
39
40
4
5
23
18
25
91
105
43
33
125
122
40
76
117
89
45
31
19
10
25
35
27
25
22
7
6
23
55
39
12
9
12
12
9
55
179
142
31
70
46
21
16
16
11
8
14
19
17
12
6
2
4
25
28
6
8
26
58
61
24
19
107
193
101
8
28
2
5
9
8
7
4
4
4
4
6
13
12
14
27
33
21
19
36
57
88
97
56
36
112
147
57
7
5
6
3
3
14
18
20
5
6
4
3
12
17
22
17
6
9
21
43
67
78
74
96
107
57
26
74
99
35
6
5
5
16
3
3
2
9
24
18
8
10
19
22
19
12
6
14
29
41
60
82
87
96
87
28
8
66
56
3
2
12
13
2
3
10
8
5
2
1
3
15
22
21
23
23
23
35
46
29
22
59
76
76
89
55
2
33
71
28
13
15
4
1
3
18
29
17
5
3
11
34
21
11
21
33
41
50
51
35
26
30
40
52
64
46
15
27
67
59
7
3
4
8
12
15
26
29
12
6
19
14
8
28
38
38
48
52
40
35
35
23
22
31
35
37
41
24
21
44
33
31
17
12
8
2
4
3
3
23
31
27
8
0
11
31
26
12
17
31
44
50
41
28
23
13
14
30
39
19
8
34
37
12
8
11
8
8
9
3
4
16
26
12
6
11
25
7
0
2
2
14
26
24
23
32
22
6
6
12
16
17
29
41
39
21
31
11
4
6
13
15
7
2
2
12
32
15
3
15
22
10
10
11
9
17
21
13
9
15
15
13
13
23
38
41
10
25
20
15
3
2
3
5
3
24
34
20
28
18
20
49
48
22
5
2
1
2
21
35
32
25
12
9
2
11
48
42
10
3
1
1
2
5
4
4
2
35
46
10
16
35
39
53
72
59
20
4
5
9
19
21
18
11
4
8
2
8
47
50
11
1
1
1
8
17
15
6
14
33
29
8
5
22
24
10
9
20
28
28
31
34
16
1
1
0
6
8
2
2
17
48
21
24
6
7
9
11
20
23
13
9
17
14
1
2
8
38
51
29
8
2
4
6
2
2
14
15
3
14
29
7
3
38
32
30
10
4
1
4
4
20
16
6
9
5
1
0
2
7
26
24
8
4
21
21
4
0
9
17
5
4
9
2
15
49
23
1
12
8
7
26
14
3
4
10
15
2
3
8
12
5
13
22
19
19
15
5
4
4
5
2
1
2
1
3
35
60
27
7
3
2
9
8
5
18
11
4
14
30
36
38
27
31
32
19
3
7
8
4
5
5
3
1
1
1
5
36
91
60
12
9
3
1
1
7
19
14
1
13
33
45
37
34
38
25
6
4
8
17
14
13
14
15
11
3
1
15
60
122
79
8
2
1
12
11
9
11
1
9
34
35
28
44
47
13
1
23
32
21
11
11
23
31
13
4
1
20
78
122
63
28
16
1
2
20
40
11
1
32
49
43
66
84
72
47
29
25
24
18
9
0
4
5
3
5
4
6
59
112
60
15
1
6
20
14
9
38
50
34
47
83
86
69
67
60
36
19
20
23
5
3
2
1
3
13
33
72
100
2
12
21
23
30
47
59
52
32
18
22
32
39
52
33
6
17
19
2
32
25
4
3
26
62
73
47
15
36
35
45
56
59
59
42
7
3
17
15
31
24
2
5
5
4
19
18
4
7
30
34
24
30
15
34
81
74
42
25
14
14
21
12
1
16
23
8
3
4
8
21
32
15
2
2
20
4
11
38
90
83
40
15
23
31
25
10
5
3
2
2
15
24
12
5
11
13
60
101
52
38
109
112
60
43
37
45
33
15
18
6
2
2
4
8
28
21
135
108
27
26
76
106
101
83
50
25
27
22
26
29
19
17
116
139
121
52
8
8
39
26
4
8
26
27
17
111
156
186
198
171
107
62
38
94
154
175
178
159
145
168
183
164
141
125
91
34
11
57
117
146
135
105
30
32
17
40
46
25
18
12
32
60
53
42
103
162
126
46
9
6
44
100
54
50
77
93
127
147
136
70
21
41
99
45
100
162
160
60
4
5
4
14
33
3
4
22
29
54
95
115
150
148
82
25
122
87
57
150
153
87
28
3
2
2
6
6
3
28
33
0
10
28
29
54
118
118
51
40
137
114
81
135
96
35
17
8
2
16
33
32
22
21
11
1
33
54
20
1
7
9
12
11
71
171
125
24
69
55
18
4
9
1
2
4
11
14
10
7
2
8
34
31
5
8
16
22
22
2
19
115
188
96
3
49
28
3
14
29
15
16
14
4
1
3
5
14
15
19
30
32
17
20
33
50
71
70
34
41
123
160
71
0
31
12
7
2
22
25
16
1
3
5
16
4
3
4
6
2
10
31
51
63
63
65
89
91
49
42
100
118
40
17
17
20
6
2
4
1
7
15
7
8
8
3
7
9
9
9
24
29
29
49
73
75
84
83
48
28
68
48
2
2
2
1
1
3
14
16
11
7
2
3
15
27
27
28
29
31
36
32
13
26
66
73
66
86
61
9
32
69
30
10
12
10
5
1
17
34
14
1
2
12
35
38
28
28
32
44
50
43
32
29
40
45
50
52
35
17
40
79
53
7
6
3
11
19
6
9
27
17
0
6
23
20
16
33
35
36
48
49
40
40
36
22
21
27
30
32
41
36
39
48
20
13
9
7
10
9
5
7
20
20
17
11
1
15
32
27
19
22
25
36
47
31
19
21
23
25
36
38
19
19
44
32
1
8
10
18
9
5
6
18
22
7
4
2
18
14
3
3
3
12
20
12
11
22
24
15
12
12
13
16
30
42
35
2
13
12
3
5
10
14
13
2
4
15
19
8
2
20
29
12
9
9
10
14
16
6
2
10
13
15
17
26
43
45
13
11
9
8
13
10
5
13
6
8
24
24
31
21
26
50
40
10
3
1
2
4
14
16
18
17
13
10
3
19
59
34
5
3
5
4
13
13
11
12
5
18
45
25
20
30
28
45
68
49
12
11
24
24
19
9
11
8
4
6
2
15
57
33
5
4
6
5
11
16
15
7
4
24
43
20
5
20
15
5
17
30
29
33
42
46
22
1
3
5
6
8
2
0
23
41
14
19
6
6
7
2
24
38
21
13
20
18
2
1
17
39
38
12
2
2
6
20
23
7
3
17
17
8
25
5
6
42
31
20
7
8
8
6
19
44
21
0
10
13
5
1
2
12
27
24
12
12
18
17
4
6
20
24
24
3
4
3
12
49
30
3
4
3
11
11
1
6
6
4
12
9
2
18
29
5
4
27
35
15
10
15
20
8
5
3
2
3
3
2
37
70
39
8
6
3
1
11
18
9
1
0
5
22
47
45
14
13
35
33
6
7
17
3
6
7
4
1
1
2
5
50
101
64
8
8
6
1
9
13
13
18
7
7
25
35
25
18
29
27
15
3
8
26
22
12
10
10
6
3
2
9
65
128
87
4
4
0
16
23
22
29
18
12
18
17
14
31
36
9
2
11
26
24
12
8
18
21
8
4
2
19
67
108
69
25
7
0
4
39
61
26
9
24
26
36
83
86
52
30
23
19
25
24
10
2
5
7
7
4
3
21
62
85
0
0
2
15
27
9
32
48
26
54
105
100
68
66
63
41
12
9
21
6
3
1
2
3
10
47
85
77
0
4
9
19
41
52
62
61
40
36
47
49
55
68
42
2
7
19
14
33
20
7
4
32
71
72
33
17
29
35
50
72
76
62
38
18
28
36
31
41
21
3
9
7
6
28
28
14
19
31
33
17
36
7
18
72
86
45
14
8
18
20
2
8
22
15
18
7
2
17
28
27
9
7
16
58
10
5
44
75
31
6
4
11
9
4
4
16
21
6
10
29
15
0
6
20
104
97
31
50
75
28
39
39
36
19
3
14
7
2
1
6
8
18
125
124
57
17
28
71
66
56
30
12
12
5
9
17
5
7
106
117
59
20
29
37
14
3
8
9
2
2
76
117
150
165
149
93
36
82
136
167
185
169
168
203
216
183
142
114
70
22
147
171
152
124
73
17
3
8
24
34
45
63
75
66
47
43
70
149
165
91
22
8
35
77
54
60
73
84
107
115
72
34
17
80
77
37
57
106
127
76
11
1
9
15
32
5
5
15
30
67
104
119
146
114
44
40
110
59
122
130
69
14
4
5
4
6
4
1
17
21
1
15
35
40
81
145
131
67
42
146
93
82
137
85
11
2
0
1
4
23
25
9
11
19
17
42
50
6
4
23
87
74
35
78
160
97
73
56
20
4
3
2
3
2
3
4
5
2
4
16
31
28
7
9
6
3
6
2
14
116
171
84
45
42
3
4
16
11
11
15
5
3
6
16
16
16
22
32
27
14
17
26
34
40
31
14
47
129
146
73
40
38
20
10
25
19
3
3
2
3
2
4
4
3
4
3
18
38
51
53
47
56
76
66
39
56
113
111
35
32
32
25
15
9
1
0
2
3
4
17
18
13
16
11
3
8
30
35
26
41
59
62
67
70
60
54
71
39
15
3
3
2
2
2
10
14
16
15
8
10
22
24
25
26
26
26
19
12
33
61
61
54
77
61
29
44
59
21
4
3
10
12
2
10
31
16
0
5
20
25
27
28
27
31
39
38
30
29
42
51
54
53
40
22
24
60
79
33
2
5
9
18
5
4
23
14
2
9
26
16
20
37
33
38
50
38
34
41
40
29
30
30
24
24
40
49
55
47
9
11
9
2
20
21
3
8
20
12
13
12
5
22
34
29
30
29
25
30
37
18
10
26
29
31
34
35
28
38
47
22
7
11
14
22
6
3
3
6
12
4
2
3
13
9
11
14
15
16
15
3
3
11
28
28
16
14
18
27
40
45
28
4
8
10
2
4
6
3
4
16
8
8
12
9
12
31
32
18
12
9
6
9
11
8
1
6
11
14
20
33
46
41
10
3
6
7
10
2
18
14
9
15
19
22
22
28
47
31
1
3
3
9
26
25
8
2
1
2
2
2
15
52
28
8
3
2
2
13
7
1
25
17
2
32
30
16
21
18
35
52
22
6
14
27
41
26
1
4
7
7
10
0
7
43
24
7
2
1
1
5
4
13
20
4
18
46
26
10
21
17
12
30
31
10
23
40
47
27
2
6
16
5
16
11
2
28
41
9
17
3
4
4
2
23
40
23
14
23
19
7
18
37
32
13
0
1
4
17
21
34
20
6
14
18
10
14
2
15
47
26
20
6
4
3
1
31
43
11
4
8
13
5
1
12
29
34
18
6
11
17
15
3
6
22
17
25
6
6
4
10
54
42
10
2
2
2
7
13
6
5
17
17
3
13
31
5
7
30
33
18
17
20
28
17
7
3
3
4
3
3
33
86
57
7
15
17
15
20
14
1
2
4
2
7
39
42
4
1
28
37
6
4
16
4
6
11
1
1
3
1
9
64
111
66
16
13
3
15
19
4
15
16
6
12
27
18
4
8
16
18
8
9
31
26
11
5
10
10
6
1
16
68
114
3
6
35
32
24
34
28
10
8
10
9
22
16
0
7
12
11
21
13
8
8
12
16
10
5
25
62
84
3
3
17
55
56
31
16
6
4
46
89
72
30
21
23
19
20
25
16
7
5
12
18
1
9
50
78
63
2
3
18
25
3
25
50
36
63
110
95
61
62
63
41
9
0
16
13
2
0
3
3
15
72
101
1
5
14
51
64
68
66
55
59
74
70
63
67
49
12
1
16
23
23
10
11
11
30
70
61
22
38
64
81
79
56
41
54
69
57
40
37
19
10
19
6
14
24
11
5
6
19
26
13
1
55
77
32
14
23
32
16
8
19
15
15
34
16
3
11
13
16
17
71
10
3
7
23
50
25
13
8
4
6
18
30
13
2
18
15
1
135
57
5
16
13
16
29
17
3
0
6
5
10
5
3
88
42
7
21
34
20
15
3
4
13
20
38
74
94
106
108
72
19
112
152
182
178
191
223
224
183
121
74
41
159
192
176
153
121
80
65
71
79
88
91
102
100
70
43
26
109
174
129
53
21
14
43
50
70
71
59
64
49
14
10
49
79
72
23
60
98
85
25
5
7
12
17
10
27
30
39
75
103
109
114
73
16
80
80
87
101
63
17
2
6
5
2
15
16
16
16
3
27
46
59
106
154
114
56
42
132
68
71
117
74
8
2
0
0
2
11
14
1
3
23
28
38
48
16
22
63
122
100
23
74
143
67
77
56
10
3
3
1
2
4
8
9
6
2
7
22
26
30
21
15
18
32
30
14
13
101
151
66
46
66
19
2
9
10
3
8
7
7
8
11
8
11
28
30
12
8
16
20
19
8
2
4
52
133
117
47
43
54
24
9
6
9
4
2
8
22
10
6
1
2
7
18
24
30
34
29
32
45
51
35
34
71
111
83
18
31
32
19
33
29
22
5
1
4
15
22
15
13
13
5
5
9
28
30
19
27
44
56
61
57
62
79
78
30
23
5
3
9
9
3
4
1
8
27
23
9
13
19
21
21
13
13
13
23
40
45
42
57
72
55
51
75
50
8
8
7
6
7
5
2
16
14
6
18
26
12
15
20
15
23
32
22
21
32
45
47
48
52
43
26
43
80
69
17
10
18
5
5
14
4
20
16
2
13
24
11
19
35
29
41
48
28
26
39
37
27
28
29
22
24
40
55
62
46
8
19
12
2
21
18
3
14
19
12
15
10
8
27
34
32
36
38
27
27
28
14
11
21
23
23
29
35
36
51
48
12
19
10
18
24
7
3
4
7
7
2
1
0
6
13
20
22
21
20
16
2
2
4
25
28
17
19
28
39
47
42
15
2
5
15
10
7
10
6
15
23
9
2
6
18
24
31
22
17
16
5
1
2
4
12
9
9
13
18
26
33
46
25
14
5
15
5
7
3
20
12
2
11
8
1
9
23
34
15
1
3
1
4
24
24
5
1
2
1
1
5
12
38
22
3
8
17
13
4
4
26
17
7
20
24
5
9
17
34
31
8
9
16
10
37
27
8
13
16
3
14
18
1
25
22
3
3
6
15
5
4
18
22
5
14
40
24
10
29
26
21
31
11
5
17
28
36
31
1
12
14
5
16
26
1
30
48
15
27
3
5
6
6
17
23
11
8
20
13
7
30
45
17
1
3
1
7
15
13
33
25
4
11
15
7
15
2
28
62
22
2
6
5
9
27
11
4
2
5
8
4
8
28
39
25
6
1
8
18
12
3
3
6
6
14
3
6
5
15
63
43
4
11
10
3
3
3
3
6
16
18
3
10
27
12
18
29
13
21
23
20
24
13
7
14
15
11
4
4
35
98
62
2
16
21
3
1
17
6
2
6
2
1
24
28
4
1
17
25
3
6
19
7
9
18
13
3
12
8
16
80
116
16
17
7
17
20
2
8
13
5
11
27
18
2
1
4
17
9
6
26
25
9
5
8
12
5
11
36
83
96
6
16
46
33
19
29
15
3
11
25
20
17
7
1
16
12
1
14
13
9
3
6
16
8
11
42
67
63
0
12
43
54
38
21
9
5
13
67
87
57
23
19
27
11
4
22
23
14
4
5
16
0
18
72
87
45
3
7
23
14
2
17
43
52
76
102
82
56
58
57
39
11
3
11
18
5
1
0
1
29
86
97
15
8
15
55
67
68
73
73
85
95
79
58
48
47
30
6
11
19
12
9
14
16
27
58
13
32
68
83
65
46
58
95
103
71
36
25
21
36
27
2
9
10
4
3
1
8
24
10
38
61
28
24
39
37
20
15
18
7
8
41
29
2
3
2
5
27
95
31
5
7
23
63
37
17
6
1
4
10
28
18
2
3
3
92
39
45
38
8
1
0
0
0
2
10
17
3
2
74
17
4
15
11
11
21
32
37
38
55
91
135
169
172
190
209
202
165
89
27
132
186
194
195
170
134
137
138
134
139
124
110
98
71
30
57
143
144
90
58
18
9
29
63
53
26
9
27
53
68
61
57
49
32
82
89
46
7
3
2
4
22
53
53
45
71
79
75
54
20
42
88
46
48
85
76
38
9
4
13
18
26
28
11
10
3
40
68
81
121
127
84
19
81
92
85
62
11
4
1
2
28
16
3
2
4
18
25
24
51
35
54
99
139
95
20
66
113
71
62
17
5
1
1
3
9
8
1
2
4
13
28
23
33
35
24
41
56
78
55
17
86
122
89
44
8
3
3
1
1
9
16
14
6
2
7
27
20
4
15
27
25
4
3
4
2
61
139
89
16
50
58
15
8
0
11
8
3
4
15
14
12
6
2
18
26
19
18
12
12
17
25
19
11
36
87
106
53
24
11
11
18
20
28
24
4
2
7
8
7
9
9
14
15
16
24
15
7
13
31
51
59
45
57
96
90
27
15
4
2
7
8
11
13
4
4
22
20
4
9
15
16
9
3
6
16
31
41
26
32
69
75
49
69
105
50
14
13
2
6
8
2
4
5
12
30
20
1
10
18
3
11
23
23
26
36
37
23
18
46
57
41
56
95
64
9
15
23
6
4
14
12
19
16
5
15
14
3
21
33
19
34
45
27
25
31
27
15
13
14
22
38
49
55
61
41
14
6
5
21
18
14
17
14
12
16
11
5
23
31
30
35
39
30
28
26
13
18
19
12
12
30
43
39
48
42
10
16
3
22
31
12
8
8
5
4
3
2
1
5
15
21
18
13
21
21
5
3
8
29
26
16
25
37
41
45
39
9
9
7
6
11
11
6
7
16
19
6
5
2
17
28
16
9
13
12
2
1
2
6
23
23
16
13
24
32
37
39
18
16
19
26
10
2
7
14
8
3
10
19
7
5
17
13
2
2
3
5
7
8
7
1
1
1
1
6
22
21
28
15
1
23
37
14
3
9
15
8
6
10
9
0
6
23
29
18
1
11
12
4
20
20
7
13
24
1
10
28
6
17
28
10
23
20
9
4
9
14
7
10
29
20
13
29
31
33
30
9
4
19
17
18
34
9
6
15
8
10
26
2
32
66
7
3
6
3
2
12
11
2
15
5
2
33
40
15
4
5
2
11
13
2
22
25
7
6
4
8
20
4
38
75
5
8
6
4
5
2
1
2
1
4
4
12
31
31
9
0
1
0
2
2
5
20
11
11
19
19
15
3
30
71
1
12
11
1
2
18
15
2
4
25
29
27
20
19
17
12
4
7
17
9
8
17
28
30
18
12
4
0
52
97
12
18
6
5
19
25
1
2
2
12
30
13
1
3
20
14
5
8
25
17
13
22
15
4
15
11
27
91
108
3
18
6
21
23
9
3
3
3
14
26
10
3
2
6
12
7
5
19
19
6
2
1
0
7
23
55
93
81
3
14
44
32
22
13
5
5
19
51
31
22
13
4
9
12
6
5
6
6
3
8
11
6
21
58
75
49
19
48
48
28
10
4
4
26
83
77
46
24
18
24
10
2
6
16
16
7
4
4
4
31
75
70
19
18
15
11
11
30
60
83
85
64
51
55
49
34
10
3
7
16
10
4
2
6
45
83
71
28
3
14
57
55
56
74
84
98
97
74
47
30
39
40
11
4
13
8
5
11
26
35
45
18
20
56
73
57
45
71
113
113
73
35
17
15
43
30
0
4
6
5
9
2
4
30
7
29
48
32
31
44
42
29
26
23
7
5
34
33
5
2
1
1
40
4
3
32
63
36
11
1
0
3
5
13
19
3
1
0
91
75
75
63
29
9
3
2
3
5
10
10
2
47
41
34
20
21
111
143
148
164
161
145
126
51
142
186
218
205
178
194
192
171
175
144
92
69
48
22
92
131
119
95
53
20
6
7
7
55
86
101
110
95
56
34
20
73
88
65
28
4
3
9
31
58
54
39
40
31
5
12
40
74
64
69
94
61
21
11
21
31
30
19
10
11
6
52
84
90
98
75
28
12
54
70
57
59
24
2
2
8
32
26
6
5
14
12
12
17
50
53
80
122
123
79
14
88
64
59
68
20
6
3
11
9
7
10
5
1
4
28
35
24
32
28
35
64
87
75
60
18
91
80
89
53
10
0
0
1
1
11
22
15
5
2
5
22
14
11
28
31
36
21
18
22
16
81
136
68
55
61
15
4
3
11
27
6
1
1
2
12
11
2
19
25
19
23
16
25
22
6
1
1
39
101
108
43
18
10
5
6
2
10
38
16
4
2
2
12
11
13
27
22
25
24
4
3
12
18
29
43
35
53
109
95
21
5
6
2
3
1
3
17
13
3
15
8
1
12
17
7
7
12
18
22
32
31
10
23
74
70
39
76
119
50
17
6
3
4
8
2
3
5
20
22
5
1
22
21
1
6
25
30
31
31
19
3
0
33
64
46
55
96
66
7
14
5
4
14
29
13
15
14
11
14
4
2
23
34
16
26
44
34
25
25
16
3
2
1
21
46
49
51
50
31
5
3
14
26
20
20
12
3
8
15
12
5
15
25
31
34
34
32
30
27
24
28
23
9
11
35
51
38
37
34
9
3
5
27
32
15
13
9
4
8
12
4
3
1
8
20
16
8
16
22
9
4
29
40
24
15
28
41
38
46
45
13
11
13
0
11
7
3
7
9
9
4
4
4
7
28
11
3
4
5
3
3
3
23
35
29
17
12
25
40
49
45
14
15
28
27
10
8
10
8
4
2
7
22
21
5
1
1
0
0
8
9
8
8
18
7
2
2
0
13
40
40
33
14
0
27
37
15
6
9
5
2
2
2
2
2
6
22
22
8
3
7
6
3
6
15
5
5
6
4
6
23
15
33
38
26
21
7
1
2
4
7
7
18
18
10
19
28
36
38
20
5
6
8
8
32
21
6
14
22
6
11
2
33
75
12
5
1
3
5
9
13
8
14
7
0
23
29
16
23
15
2
6
8
4
10
20
5
9
11
10
17
11
36
79
9
1
1
4
2
2
4
6
3
7
9
18
19
9
4
0
4
6
6
1
0
13
27
30
28
30
23
11
43
64
2
1
2
4
4
14
32
9
3
22
26
13
13
14
15
18
8
4
7
22
15
18
32
33
21
22
4
12
74
77
0
12
11
5
19
25
1
3
8
9
18
15
5
12
24
16
1
8
26
24
15
16
9
10
15
6
38
98
86
8
6
3
5
23
24
3
1
3
17
22
9
10
13
7
10
11
7
9
9
2
9
8
6
11
26
68
97
67
1
6
33
43
26
4
2
5
22
56
36
33
27
7
2
1
3
1
1
2
2
5
5
11
32
64
70
38
10
33
47
32
11
6
3
30
75
60
39
28
20
13
8
2
2
3
5
9
6
2
13
44
60
40
17
7
31
38
8
11
56
76
62
48
49
50
39
23
10
6
11
7
10
4
3
16
64
69
3
20
57
37
37
67
86
94
82
60
42
22
23
34
17
6
9
2
3
7
37
49
17
35
60
57
55
72
103
99
61
34
19
10
33
34
7
1
1
4
15
22
8
24
39
37
30
36
46
42
34
27
10
6
31
19
2
1
7
16
48
20
8
31
42
19
3
2
2
2
1
7
16
4
1
88
87
70
52
29
8
5
3
1
0
2
4
112
124
93
80
68
133
198
207
199
232
217
175
178
133
56
29
49
98
121
122
90
71
82
81
81
124
153
146
125
87
37
60
84
78
56
22
12
9
25
29
21
5
15
41
64
77
79
71
40
55
97
66
33
18
17
31
20
4
6
8
13
49
66
57
41
9
43
34
18
41
54
34
13
3
5
27
27
10
6
16
7
4
21
48
55
85
110
85
36
20
60
64
24
10
9
14
9
8
17
5
2
7
35
37
22
21
16
42
87
109
80
49
42
76
65
45
11
2
2
4
4
17
17
3
3
10
5
20
5
21
29
24
38
55
61
78
67
100
114
59
62
18
4
3
8
22
17
1
2
0
12
16
4
11
17
26
40
16
22
20
17
14
3
45
108
109
44
29
5
8
10
2
22
20
1
2
2
7
3
6
23
21
39
33
3
7
8
0
3
17
29
58
113
87
21
12
13
18
1
4
10
2
11
12
4
8
14
3
12
29
31
19
21
16
1
6
47
57
35
76
108
42
22
10
8
4
1
1
8
13
5
4
3
25
26
0
5
28
33
24
19
8
4
1
19
52
34
40
86
64
0
4
29
40
13
6
10
14
17
7
4
20
33
24
25
40
37
23
23
18
3
3
3
15
37
39
49
43
17
4
13
20
18
16
9
3
4
17
16
5
7
21
35
36
34
34
34
32
29
36
32
18
18
37
54
41
30
32
17
23
18
7
9
10
9
18
6
4
2
3
2
18
17
3
13
20
14
20
43
45
22
10
21
38
40
53
58
20
4
6
15
6
8
9
6
16
7
3
2
4
24
12
2
8
9
8
9
10
26
35
22
8
3
14
45
72
58
14
11
25
16
6
11
12
6
4
3
8
21
10
5
7
15
3
2
10
9
3
5
21
14
8
2
0
12
42
58
49
16
17
26
9
12
12
3
4
10
10
10
2
7
20
20
7
7
6
1
1
1
15
21
5
1
3
2
14
23
51
43
19
25
10
4
2
2
3
8
10
10
2
7
28
35
37
32
12
0
0
12
29
28
6
6
18
10
1
2
33
68
13
15
11
16
11
2
5
8
12
9
2
15
22
22
30
27
5
1
0
1
2
11
13
22
14
7
11
11
22
60
14
3
2
2
3
1
10
17
11
12
13
15
12
0
0
0
5
12
7
2
2
4
21
31
22
26
28
20
43
52
11
4
4
2
1
15
21
4
13
18
4
5
7
10
26
22
1
6
22
19
14
24
24
23
22
8
31
87
55
8
8
6
3
13
29
3
5
12
1
5
7
6
14
28
24
6
8
20
17
14
11
6
17
11
0
55
104
59
13
9
5
15
33
12
2
3
16
17
5
13
15
8
7
15
15
5
4
6
17
16
10
9
23
72
98
2
17
47
31
3
2
4
13
36
30
28
31
17
4
1
1
1
2
2
2
2
0
13
40
65
62
3
15
48
44
23
14
3
23
49
42
30
25
17
10
3
2
9
8
3
0
1
0
21
57
48
12
9
2
44
65
19
1
45
62
41
37
46
40
23
6
8
20
15
3
0
1
2
27
75
46
3
21
51
26
25
59
76
77
61
46
40
23
8
21
26
18
7
2
1
12
42
52
19
22
45
59
63
63
79
75
42
34
28
10
20
32
20
7
8
17
29
29
29
23
30
36
25
25
48
41
33
26
19
8
24
25
5
12
38
30
50
26
26
23
7
1
1
9
8
1
5
15
4
1
76
61
57
40
15
11
10
3
132
160
181
223
201
153
154
96
23
57
94
124
122
122
151
164
164
185
181
143
101
50
12
68
84
75
55
46
27
15
30
44
53
91
126
121
108
77
45
85
67
45
22
16
23
14
9
2
5
11
15
1
12
31
54
66
42
9
48
43
30
16
9
6
18
6
5
5
6
7
34
43
40
57
58
23
10
42
53
61
21
6
4
16
11
7
4
3
3
2
17
22
20
14
16
49
90
95
61
23
61
61
36
8
1
5
4
4
15
2
9
22
22
16
10
3
18
25
18
42
86
91
90
58
94
83
53
22
3
3
1
2
10
10
9
10
20
10
2
11
12
34
44
0
13
26
56
53
38
57
104
92
50
19
5
12
6
4
10
8
9
11
10
2
4
16
14
46
40
0
4
1
4
7
3
31
77
111
66
36
21
9
23
12
4
5
8
20
28
9
2
3
0
12
42
28
10
9
4
2
4
5
34
47
80
83
25
34
14
8
7
2
1
6
7
8
16
7
10
22
4
6
26
29
13
22
17
2
1
8
26
22
34
78
55
18
5
25
41
16
7
7
8
19
19
9
13
30
36
33
36
34
23
35
30
6
2
4
5
14
31
60
46
9
4
2
3
10
13
15
7
7
15
16
6
3
18
38
41
33
31
36
34
31
41
42
25
14
27
53
57
40
30
6
7
5
2
4
4
3
11
13
13
4
2
3
13
15
0
8
17
12
18
42
44
20
2
9
31
50
70
67
3
13
14
14
12
1
10
28
16
12
4
13
18
1
7
19
14
10
11
8
20
31
24
12
7
0
42
91
70
14
18
16
4
6
10
3
9
10
4
4
7
16
14
9
15
13
7
3
0
2
4
27
24
9
5
2
31
66
55
15
18
19
5
12
13
2
7
11
16
18
5
5
19
18
7
5
4
4
3
0
13
25
11
2
3
0
6
28
53
35
10
22
17
3
3
2
2
2
3
1
2
13
35
26
24
27
10
4
7
11
20
22
12
6
11
7
2
10
40
42
12
15
9
14
13
3
3
4
13
3
1
12
30
24
24
24
7
3
8
12
1
5
19
27
12
3
11
18
23
39
7
1
13
11
2
6
9
10
18
20
16
15
13
3
1
4
5
15
10
1
5
11
17
5
7
18
25
43
46
17
5
10
8
5
3
8
3
3
15
5
2
2
5
28
25
3
5
11
6
6
17
14
15
6
8
47
89
51
13
3
9
2
12
35
7
7
25
20
6
2
1
10
28
25
11
10
9
5
8
10
11
17
5
6
75
109
19
21
3
9
28
14
2
4
17
15
2
2
6
10
9
10
20
6
4
10
22
13
15
7
23
78
95
1
6
38
30
4
5
4
5
14
21
22
18
13
11
7
4
2
4
11
18
2
1
11
52
67
57
1
6
40
49
25
24
19
21
29
31
26
19
11
14
8
1
11
11
3
0
2
2
26
73
46
7
2
42
65
26
3
35
50
31
28
37
28
12
1
8
27
23
5
1
1
5
38
66
11
13
35
23
26
49
55
57
47
35
37
20
0
13
31
28
14
6
4
16
33
19
33
56
60
48
62
60
28
31
37
13
14
32
31
21
19
24
26
33
15
31
21
16
45
40
23
28
26
13
23
31
15
22
43
49
36
21
2
2
0
4
12
1
7
13
11
51
40
19
19
120
161
141
109
111
52
52
103
132
145
173
193
197
197
160
103
54
15
45
72
78
88
101
84
73
102
112
115
154
176
141
90
45
10
65
69
66
37
23
34
23
4
17
23
15
42
81
93
88
82
66
35
45
61
51
35
10
4
2
2
1
1
3
8
28
22
7
1
15
51
53
44
36
11
9
17
10
1
4
8
12
7
5
9
21
20
26
47
56
47
16
30
53
49
23
4
4
12
5
2
5
18
14
11
3
6
4
11
28
26
50
90
83
52
37
79
49
35
5
1
14
23
9
1
6
21
16
5
15
30
4
29
36
2
31
55
82
55
49
76
90
61
23
1
2
3
4
3
1
13
25
17
4
13
19
8
41
38
1
18
8
39
42
9
40
96
95
42
42
19
1
10
14
23
14
12
17
20
8
4
8
5
8
38
23
7
11
4
9
14
14
13
68
94
69
40
14
2
13
12
2
11
6
6
3
3
4
11
13
11
18
20
14
28
27
9
6
5
5
23
49
82
46
33
10
1
17
17
7
7
2
13
23
11
9
25
37
33
33
32
32
47
43
14
9
6
2
4
40
80
54
26
7
1
3
14
34
30
10
10
10
2
2
16
33
39
33
24
34
37
31
40
45
25
9
8
49
78
56
24
12
3
2
3
4
23
9
3
8
17
6
5
8
11
15
1
0
7
7
10
33
40
23
7
3
26
65
81
58
6
10
13
7
5
3
18
33
20
14
5
11
19
10
20
27
10
5
6
6
16
34
36
40
22
2
41
101
69
29
14
3
6
8
4
16
25
2
3
14
24
16
15
31
23
3
0
0
1
13
31
28
28
34
20
20
67
50
11
21
21
7
14
17
4
6
7
5
16
11
7
15
15
9
3
0
2
1
3
15
20
8
10
9
0
8
36
36
14
3
18
18
5
1
7
11
4
3
1
8
32
32
7
7
15
5
4
14
17
15
10
12
9
2
2
10
31
34
18
6
11
5
3
2
2
2
10
9
2
3
13
38
22
8
7
4
8
21
26
11
2
20
26
8
1
11
30
38
26
7
3
21
8
5
2
2
4
17
19
16
23
22
6
2
4
5
18
16
1
2
17
25
6
2
4
35
59
48
12
4
11
8
31
20
2
4
17
17
2
1
1
2
17
11
2
16
10
2
4
19
16
4
3
7
54
90
52
2
11
6
9
29
7
4
27
26
4
2
2
5
16
16
14
15
7
2
4
12
15
14
5
15
87
98
19
26
10
8
22
13
3
2
6
19
18
5
3
6
15
2
15
10
2
4
11
8
8
6
34
88
82
8
3
22
23
7
11
10
9
9
23
24
6
3
16
16
11
11
4
5
12
5
4
17
70
72
3
25
43
24
25
26
21
21
29
28
12
5
14
14
5
9
13
5
3
3
2
36
82
50
7
30
43
28
18
30
38
24
25
31
14
5
11
7
17
26
20
10
8
18
40
45
10
12
20
31
40
36
38
38
30
23
15
4
13
26
25
21
15
13
12
13
21
21
43
51
37
54
61
26
24
38
16
14
26
24
20
22
24
10
46
13
25
23
11
40
38
19
25
27
19
19
21
11
19
25
60
52
35
7
3
1
2
3
1
6
15
11
65
106
121
134
148
159
153
101
45
49
64
102
145
137
132
154
156
155
177
172
112
51
14
62
77
62
56
70
62
55
72
77
81
119
154
143
106
69
35
18
70
74
60
32
4
2
2
4
8
21
8
6
32
61
58
62
77
58
26
45
37
23
18
10
1
5
9
22
15
3
3
21
15
18
20
20
28
33
31
32
51
11
1
10
5
1
15
14
5
6
4
5
4
8
35
42
51
55
36
4
41
53
49
23
1
8
28
14
0
16
26
9
9
20
34
9
14
34
31
64
73
66
27
43
74
61
22
2
0
2
3
4
2
11
19
15
7
17
28
5
27
33
20
43
45
58
48
6
53
85
67
17
2
7
7
19
7
3
5
10
10
4
4
9
15
20
21
10
16
23
44
65
39
17
75
101
59
16
2
15
13
15
18
3
1
5
5
2
7
22
14
15
16
18
20
25
29
42
27
9
39
83
88
16
3
6
10
8
8
2
4
11
7
12
19
22
25
34
38
41
46
40
28
27
15
2
11
57
95
61
14
3
3
12
46
47
15
3
1
4
9
15
18
35
36
23
33
41
33
37
40
31
15
5
48
86
58
1
1
2
4
26
37
13
5
1
10
8
7
18
22
5
3
5
11
8
27
35
43
36
14
30
81
73
27
0
0
2
3
11
24
20
17
9
1
6
21
18
21
22
5
1
2
5
15
40
52
51
21
5
53
98
58
28
9
1
9
9
6
24
24
4
0
17
28
18
16
34
22
2
0
1
3
13
29
30
45
25
4
16
73
47
19
20
6
16
25
8
5
7
4
8
18
8
4
7
9
6
4
2
2
7
13
10
7
24
17
2
17
51
22
11
12
10
11
9
14
10
4
3
15
28
20
1
3
5
4
5
8
18
17
1
1
1
3
2
28
52
28
3
5
3
2
3
12
11
7
5
7
10
34
11
2
3
14
19
15
26
16
8
21
19
4
1
15
56
61
11
9
15
5
3
14
9
3
5
7
9
27
23
2
2
4
10
19
19
1
10
36
26
3
0
6
53
85
14
3
7
5
20
16
2
4
18
20
7
7
5
3
2
3
12
33
16
2
10
28
14
3
3
8
65
88
0
12
7
7
19
6
1
15
18
5
7
8
4
5
8
16
23
13
2
8
9
12
16
2
23
90
76
20
9
8
22
21
4
1
2
5
19
10
3
10
27
10
6
10
2
0
0
8
9
22
60
89
2
6
16
15
10
8
8
10
23
16
2
3
29
24
4
8
2
1
1
2
4
33
91
68
13
6
22
21
25
28
16
16
28
25
6
3
17
18
4
4
6
17
14
4
5
44
77
20
19
15
23
28
23
22
14
22
29
5
6
22
9
6
22
35
34
23
24
28
30
4
6
27
32
21
26
35
24
6
4
14
14
13
19
30
34
21
4
15
21
41
32
50
60
25
16
26
17
15
15
14
14
23
23
17
24
26
8
30
36
19
20
24
21
16
11
5
7
48
17
5
6
12
7
2
68
69
75
74
43
89
141
148
152
165
159
151
144
112
52
12
74
91
103
120
120
129
149
155
161
178
180
142
79
30
2
72
76
71
51
36
36
37
44
63
67
74
108
128
101
63
47
30
52
37
29
24
5
3
6
14
4
3
6
3
26
40
41
46
51
42
16
59
26
2
10
4
1
16
12
8
10
2
4
7
5
26
31
17
4
23
21
20
23
38
10
2
12
9
12
31
18
5
3
4
4
5
9
42
59
67
51
27
6
25
45
32
31
22
6
1
1
3
16
12
7
8
7
15
25
2
7
27
41
61
69
53
38
9
47
52
39
27
17
7
1
4
5
2
5
18
7
1
3
17
27
5
10
10
23
47
66
44
13
24
71
81
16
1
15
11
19
22
5
2
3
2
1
3
23
20
6
16
13
13
29
63
60
18
15
63
102
77
14
2
12
10
7
10
8
3
3
3
19
15
5
15
37
46
46
34
30
46
57
32
7
33
77
90
9
1
4
9
37
40
14
5
2
8
23
12
6
32
43
30
34
38
33
40
44
51
40
7
52
80
40
3
6
14
9
24
38
14
5
2
17
13
3
13
26
9
5
5
16
18
23
40
57
65
26
54
81
46
1
2
15
20
11
11
15
22
9
3
7
23
22
18
17
4
2
6
4
15
35
64
46
9
11
69
83
44
3
2
17
22
18
16
8
1
1
10
24
18
13
22
21
7
1
1
5
7
15
33
37
15
3
27
80
53
16
2
14
22
7
4
4
2
4
26
22
2
1
1
15
13
3
0
10
10
3
4
25
20
5
34
72
30
4
4
8
16
5
6
7
3
4
5
14
16
5
8
6
2
1
3
16
16
2
2
2
2
4
45
72
34
3
5
5
3
4
6
6
4
19
34
22
24
6
4
3
11
18
5
16
17
14
15
10
2
3
23
78
73
12
9
6
5
3
11
7
5
16
7
5
20
14
2
6
10
11
14
15
6
21
40
30
3
2
15
85
100
6
2
2
6
8
1
8
16
15
10
12
17
11
11
10
9
32
26
7
11
17
8
3
6
18
88
82
9
6
4
13
14
1
1
3
6
8
15
21
15
9
6
11
22
20
12
3
6
18
22
18
49
87
52
14
7
8
29
27
2
2
3
6
9
6
3
15
32
12
10
5
0
1
1
3
13
49
89
81
20
0
8
20
13
16
15
9
7
4
2
10
37
22
7
7
2
0
1
1
4
56
98
49
11
3
10
24
29
13
6
16
21
8
2
17
22
6
1
0
19
24
11
10
46
60
33
11
11
24
17
12
5
21
20
2
10
28
16
3
20
43
45
25
5
2
35
11
14
28
20
19
34
21
4
9
26
16
6
20
38
43
31
6
34
13
32
32
39
52
21
6
15
17
16
7
5
13
19
19
24
31
11
18
30
16
11
16
17
15
6
2
96
108
125
131
119
102
74
35
102
135
142
140
167
198
210
214
191
147
94
30
4
77
106
113
94
76
80
106
136
139
145
167
167
105
33
0
49
50
50
31
16
15
7
18
23
5
27
80
117
113
71
37
21
36
15
22
11
1
10
9
1
3
4
1
4
10
12
23
37
51
50
17
3
35
25
11
5
7
26
28
17
11
1
5
12
6
10
32
45
29
5
11
20
5
15
39
29
8
4
8
28
9
5
3
1
2
4
4
2
19
42
56
58
30
4
8
21
25
32
20
4
2
0
2
7
10
9
1
6
13
27
6
4
15
36
64
57
13
14
29
45
49
4
16
10
12
19
16
14
11
14
9
7
15
23
3
7
15
22
43
81
49
6
26
61
83
4
19
10
6
11
20
20
9
2
8
10
4
16
35
43
44
27
36
70
70
28
5
40
79
62
2
6
6
18
18
11
10
2
15
32
11
7
33
41
36
38
29
38
53
56
51
58
24
66
58
3
12
8
11
13
4
5
6
24
14
4
10
27
11
4
7
15
25
34
49
62
62
34
71
67
26
3
17
20
7
2
11
27
17
0
3
19
24
16
17
14
11
13
9
13
32
65
40
5
24
72
64
28
2
4
25
27
6
1
1
3
4
7
21
23
14
13
21
22
13
9
6
3
6
39
28
8
5
41
81
57
4
2
16
14
2
2
1
2
2
26
36
6
3
2
13
19
9
5
8
12
6
9
8
1
7
54
94
50
6
9
5
4
2
4
3
1
3
2
8
14
16
19
14
4
2
2
9
11
1
1
2
1
6
66
89
42
4
6
6
3
1
1
1
1
15
42
33
13
3
1
2
1
1
1
3
7
6
5
5
2
3
35
84
67
14
3
4
4
2
3
2
23
22
3
3
2
2
2
14
13
4
8
10
12
30
34
8
3
27
105
92
9
3
5
13
8
2
9
15
6
7
10
14
9
18
20
6
7
28
12
2
21
21
3
5
48
105
70
2
6
22
16
2
1
0
4
9
19
19
17
15
15
7
11
19
11
12
35
22
14
47
87
88
11
16
31
25
3
4
13
11
4
2
3
18
19
10
17
3
2
3
2
3
15
74
109
68
26
12
9
11
35
20
1
2
2
4
14
26
10
17
12
3
3
4
4
21
69
86
40
15
2
12
29
10
3
4
14
14
10
11
13
16
7
2
16
31
20
21
40
53
39
16
16
14
6
6
20
19
3
8
25
19
11
30
49
42
13
0
0
70
47
21
19
18
22
32
22
4
16
31
15
8
31
46
41
28
28
26
24
22
36
16
2
14
17
10
3
6
19
17
21
16
28
17
2
5
15
7
3
121
114
153
192
204
201
146
80
30
109
141
134
114
124
165
201
204
193
175
152
67
8
69
77
65
61
62
48
53
69
60
83
140
175
154
68
4
39
45
38
15
12
22
17
8
12
17
23
44
79
98
82
63
35
5
32
35
13
8
24
25
21
14
3
6
23
11
0
4
15
33
51
42
10
0
41
30
0
3
23
21
3
10
7
2
1
1
2
14
18
22
18
3
17
20
2
29
33
13
1
2
13
13
0
24
29
4
3
2
2
6
28
40
47
28
8
22
17
25
8
21
9
0
13
26
26
18
18
20
8
3
1
1
4
24
35
49
65
35
9
32
40
50
9
25
7
1
11
25
31
17
2
6
6
13
25
22
25
40
37
54
89
59
8
2
38
68
1
7
6
6
4
10
9
0
10
23
13
11
27
28
29
34
25
47
76
72
51
44
21
67
44
1
0
0
1
1
4
10
13
21
12
3
12
15
3
3
8
5
20
47
65
63
57
46
62
47
1
4
15
4
0
2
8
23
8
3
18
22
17
21
23
18
12
9
21
40
52
44
19
40
54
39
2
15
21
6
1
2
9
13
12
15
21
22
19
21
24
20
11
2
0
13
47
32
5
14
47
67
3
18
20
7
3
2
2
5
29
29
7
4
3
4
8
7
4
5
16
23
34
15
1
12
72
97
45
5
14
7
8
16
12
2
2
1
10
22
18
11
2
1
1
1
4
14
15
4
4
5
13
82
96
36
3
3
4
4
13
15
2
9
37
40
24
10
1
0
1
1
1
1
2
3
4
5
2
2
48
79
52
15
13
9
1
1
1
0
11
22
7
4
3
3
7
19
14
1
2
11
7
19
26
3
5
53
100
78
4
4
20
19
4
2
12
4
1
2
1
5
16
39
19
0
4
10
22
49
8
6
38
88
100
3
13
25
18
7
3
9
14
16
13
9
7
15
24
11
1
5
9
20
47
9
12
79
116
78
26
25
26
11
5
25
28
15
10
2
6
14
8
12
21
6
2
1
0
1
24
89
109
55
30
8
0
36
35
2
0
1
6
14
16
4
20
11
4
7
18
26
43
65
54
42
22
2
11
18
3
1
6
12
17
8
2
14
13
2
22
37
28
25
17
71
44
22
9
6
11
18
21
6
7
23
17
19
45
56
32
9
5
74
48
25
7
11
21
19
7
21
29
7
3
38
54
30
13
39
23
11
23
17
1
9
17
5
4
4
18
30
23
6
131
124
145
189
217
214
179
131
83
80
87
102
114
107
115
135
136
148
175
182
132
42
66
69
52
47
61
53
36
46
70
83
108
141
144
94
37
5
1
59
39
24
30
29
27
24
5
7
28
31
27
57
91
91
61
24
3
35
54
14
0
22
19
11
12
2
1
1
2
1
4
23
36
29
28
24
6
32
33
1
8
23
4
2
20
21
7
4
1
2
13
21
16
6
5
12
7
5
29
20
4
9
24
16
8
10
20
9
2
2
0
4
27
32
33
34
19
11
22
19
23
7
3
8
26
26
14
1
3
4
16
32
14
10
34
43
63
82
39
8
17
26
5
1
5
7
13
6
1
2
2
3
14
23
15
15
36
32
52
85
76
41
26
10
57
0
0
1
4
14
13
10
13
11
10
1
4
6
5
10
1
9
47
70
63
43
34
38
4
4
10
3
1
2
5
10
11
20
19
16
23
29
18
9
16
37
43
36
18
26
37
37
16
8
4
8
9
3
4
11
20
18
12
16
32
28
16
14
13
10
13
16
34
49
18
5
34
50
41
3
9
21
14
10
8
9
14
23
15
13
20
6
2
0
0
1
8
27
54
45
11
3
32
81
78
3
7
9
9
19
19
6
3
5
10
11
10
3
1
1
1
1
3
24
39
25
4
2
21
88
83
2
4
5
3
12
20
3
5
29
29
20
14
2
2
3
2
2
2
4
2
7
5
0
13
66
74
30
23
1
0
1
1
3
9
7
5
5
12
17
19
10
3
4
8
6
2
0
2
32
82
87
4
3
10
21
5
1
8
0
0
0
0
3
16
29
29
8
1
0
36
46
2
22
85
109
76
14
26
20
3
5
16
18
14
6
2
7
11
21
13
1
0
1
21
35
10
40
116
122
53
48
48
18
2
21
29
20
23
11
3
4
4
11
12
2
1
0
1
15
54
98
88
56
29
5
15
28
7
17
13
3
2
1
3
24
16
1
8
27
46
60
50
21
61
58
28
14
8
3
14
13
4
15
8
2
19
30
22
31
41
28
12
1
72
41
14
6
12
12
15
13
16
20
7
22
58
64
34
9
10
72
51
17
2
12
14
6
20
27
6
2
31
56
21
13
26
22
8
7
20
11
2
1
167
160
115
141
147
156
177
179
174
164
133
78
81
91
107
99
81
100
137
161
170
165
131
61
3
58
49
46
55
52
52
50
30
30
69
84
87
117
141
106
32
6
8
69
29
16
27
17
16
24
10
11
33
24
22
47
74
80
52
28
7
47
12
16
21
7
9
23
16
24
25
10
1
4
7
24
36
37
17
2
38
40
5
7
10
4
4
18
20
11
1
0
1
3
13
17
10
5
8
13
5
35
26
3
12
24
6
2
3
5
6
9
20
11
6
21
26
35
36
16
10
17
6
14
1
8
17
11
5
2
2
4
7
17
21
14
11
31
37
40
57
47
25
13
5
4
7
0
5
14
7
4
13
18
13
7
15
27
12
14
14
5
24
47
41
23
18
19
8
12
2
12
13
2
4
23
27
20
18
14
22
29
18
9
24
34
29
7
6
17
40
27
3
3
3
4
2
8
25
27
13
19
40
25
5
1
8
19
37
32
36
24
5
8
49
56
5
17
16
7
9
16
17
17
18
29
35
13
2
0
2
4
19
28
51
29
4
8
45
74
53
2
2
0
5
19
16
1
5
23
13
8
5
2
1
0
2
3
19
45
22
2
9
39
80
60
2
7
5
4
14
5
2
23
17
2
5
1
11
12
2
0
3
8
14
9
2
8
50
81
57
36
42
10
3
0
1
1
7
13
6
2
8
21
12
1
2
2
4
11
15
2
21
83
96
60
16
0
4
9
3
3
9
6
3
0
3
17
14
8
7
5
1
29
47
29
62
122
106
45
53
56
30
2
3
6
7
7
9
14
3
6
7
4
6
4
7
38
57
97
141
107
75
55
17
5
4
18
43
29
5
2
5
8
0
0
1
0
21
62
96
102
62
65
33
17
9
2
34
32
6
3
4
2
23
28
16
18
36
60
63
30
79
65
44
18
1
9
23
7
17
13
3
16
45
43
40
39
21
3
62
39
19
8
7
9
8
14
12
3
14
55
68
40
13
65
30
9
10
13
10
9
23
13
7
18
47
10
9
61
81
109
132
123
113
141
177
192
179
135
76
13
39
52
74
83
82
83
72
81
120
146
146
145
136
72
6
42
33
38
28
31
49
42
48
74
79
80
100
112
89
40
8
51
32
30
18
3
14
27
24
45
60
43
38
48
58
75
69
34
4
38
13
20
15
1
10
23
24
24
23
14
16
18
30
61
65
31
7
4
29
1
4
10
5
6
10
11
5
4
3
3
7
12
18
24
15
13
9
4
8
1
8
20
10
2
4
7
18
17
16
17
17
9
18
9
5
5
13
10
16
8
3
2
2
6
11
14
13
12
15
22
15
4
22
13
11
7
8
14
17
17
10
3
11
12
14
33
33
22
20
16
20
31
19
5
22
31
21
11
4
7
34
2
4
6
3
5
18
34
36
16
18
34
18
2
3
10
31
39
26
22
15
4
11
52
51
21
15
4
3
7
14
18
22
32
34
20
3
2
3
9
14
14
5
5
4
20
37
57
3
6
9
12
13
3
9
35
23
13
18
9
2
0
10
8
3
4
4
13
39
43
55
9
8
5
3
4
3
13
17
5
1
1
3
2
1
2
13
14
7
11
18
47
79
66
40
14
2
2
4
4
1
20
23
1
9
17
3
1
2
5
2
10
42
37
66
109
76
16
25
33
14
18
15
1
5
12
18
14
3
4
1
14
3
21
70
94
114
131
85
78
59
30
32
18
4
7
25
18
3
3
8
10
14
5
7
63
128
148
137
76
57
29
1
8
44
36
8
4
7
11
2
1
1
7
57
109
118
88
72
66
38
13
9
26
36
8
9
11
3
9
25
29
37
53
61
49
79
70
44
12
6
24
11
17
14
3
7
36
50
42
32
13
59
36
9
5
6
4
5
7
4
6
34
49
33
13
10
6
17
7
17
38
13
3
93
118
106
106
138
155
149
123
74
69
97
101
97
109
125
152
170
160
126
88
27
36
47
47
53
77
89
96
120
130
131
131
108
64
13
37
25
14
31
45
49
74
96
88
92
106
101
89
49
7
33
38
23
12
13
14
26
57
65
53
59
74
81
89
76
26
3
11
19
21
14
10
11
16
29
36
27
31
49
58
64
72
51
12
1
4
8
29
20
11
12
14
19
23
11
15
42
47
35
53
56
17
2
7
14
23
20
8
8
7
7
10
13
17
38
28
13
35
61
37
7
10
22
13
2
9
24
33
30
21
22
22
32
45
24
14
43
62
59
26
4
2
9
10
1
1
6
37
40
20
20
27
18
21
25
21
40
44
41
47
28
0
5
26
24
10
0
0
3
14
22
22
23
24
24
21
10
12
15
9
27
42
32
21
16
21
20
10
1
0
4
15
30
22
11
25
24
14
8
8
6
34
51
46
49
46
27
24
27
21
1
10
13
8
12
11
9
6
6
8
14
14
12
12
36
64
66
74
72
34
25
14
21
20
4
11
29
6
6
12
6
11
16
37
13
26
91
100
100
99
42
46
50
35
50
30
4
8
19
18
12
2
7
7
28
20
36
116
162
146
110
72
58
70
46
2
10
28
28
0
5
12
9
16
3
17
112
191
166
95
72
56
16
2
23
32
20
1
9
14
3
2
0
14
88
131
103
64
48
19
4
14
21
5
10
14
5
5
13
24
45
58
46
23
59
29
9
20
16
10
23
7
3
6
31
37
24
7
6
1
10
3
6
24
17
2
5
16
93
82
103
133
138
138
112
58
70
90
114
129
140
147
140
111
69
25
41
63
75
86
112
125
115
126
131
104
59
33
43
56
52
65
97
99
85
105
128
111
80
42
35
36
44
47
43
59
72
72
83
104
101
81
80
41
35
35
34
34
18
23
48
54
52
86
104
82
78
63
13
41
40
23
19
10
6
29
41
45
79
95
68
58
83
55
11
24
26
33
33
29
27
31
42
66
77
61
58
80
98
83
29
3
19
16
0
6
37
45
31
34
39
37
61
55
35
63
93
92
75
34
1
0
13
0
0
3
22
27
28
29
31
34
42
28
21
41
60
78
81
52
24
2
7
1
4
16
19
23
22
17
27
35
24
14
4
24
79
110
93
60
28
8
26
7
31
36
15
10
11
7
11
20
31
27
18
28
58
102
120
88
63
43
30
47
52
12
6
20
15
5
12
17
23
31
58
51
81
143
134
95
68
48
72
47
10
11
15
10
17
10
6
20
54
49
80
167
199
135
85
70
25
15
17
32
8
4
10
17
31
19
55
159
214
136
41
29
16
17
29
8
2
9
9
9
2
25
102
123
33
27
14
13
16
11
4
11
14
7
7
28
45
21
4
18
25
9
15
30
17
3
4
21
17
13
4
1
21
30
75
80
96
126
130
114
113
104
75
74
95
126
119
100
119
136
101
76
89
84
92
101
107
121
132
106
69
50
43
65
75
54
49
88
113
112
123
127
96
74
32
51
42
45
40
37
71
105
110
128
140
114
74
67
29
37
41
46
53
57
64
91
122
128
119
118
113
106
70
16
16
15
49
59
61
74
71
80
112
98
76
115
151
130
71
16
2
3
6
35
46
47
66
69
65
77
64
60
103
131
123
88
42
9
4
17
33
31
33
43
43
44
50
57
65
75
93
126
141
101
41
4
61
59
32
25
27
25
28
40
55
62
62
77
116
154
141
75
28
68
71
41
32
39
35
28
25
29
42
63
85
103
139
164
116
57
69
67
50
43
32
14
7
1
11
52
78
85
124
186
175
86
69
53
41
25
19
13
1
10
39
54
52
90
164
182
31
17
33
34
7
3
20
32
25
45
90
13
13
32
36
14
3
16
30
16
11
20
30
18
10
19
26
26
6
5
104
110
112
117
109
82
77
110
144
139
123
91
75
76
111
157
163
149
135
103
57
87
97
109
147
173
164
153
144
114
75
32
21
55
76
93
116
116
129
162
150
128
158
168
119
39
6
53
70
83
116
114
108
126
122
120
159
175
128
61
12
47
48
63
86
81
71
88
112
132
149
151
138
121
69
61
44
52
58
54
53
68
96
118
118
124
147
154
108
62
69
72
63
61
55
57
83
97
109
136
162
133
84
80
59
47
33
22
45
79
93
104
136
149
42
38
28
15
28
56
69
69
94
124
23
15
29
44
49
51
40
37
20
10
13
31
37
21
178
154
139
113
67
22
105
129
136
157
187
173
151
148
130
59
105
140
137
142
169
167
153
169
160
88
17
85
113
113
110
129
149
163
174
156
104
61
63
75
83
86
98
124
148
147
135
127
103
81
78
83
80
87
114
115
108
126
125
63
61
56
79
95
84
94
99
136
153
143
117
134
163
153
129
130
136
134
135
107
107
116
127
