# Supplementary material for: Evaluating flow modulating treatment response in intracranial aneurysms using black-blood MRI in vitro
Source: Commun Med (Lond). 2026 Mar 27;6:170. doi: 10.1038/s43856-026-01413-z (PMC13031954; doi:10.1038/s43856-026-01413-z)
Supplement: Supplementary file 8 — Supplementary Data 5 [file 43856_2026_1413_MOESM8_ESM.zip › Data_Figure_8ab_Sup_Figure_6ab/BB2/with mesh 4 (FD5)/2_BB2_vessel_array.txt]

16
3
7
15
15
24
22
10
22
7
4
5
9
29
23
19
2
14
12
4
5
3
7
24
4
3
22
6
8
4
2
4
5
3
5
11
4
3
33
35
34
14
2
3
9
10
10
7
4
7
12
17
14
29
3
2
12
13
22
24
16
6
3
3
2
2
3
2
3
1
5
8
33
38
14
2
6
12
4
3
21
3
3
5
1
3
27
22
1
3
15
9
2
14
29
19
14
6
4
1
2
2
1
2
4
2
6
29
33
15
31
12
1
1
3
3
15
3
3
14
11
13
33
4
4
19
5
8
8
4
8
18
23
15
3
1
10
25
25
17
11
4
1
11
25
14
13
17
25
23
25
26
11
21
19
5
14
16
30
39
25
21
7
7
11
6
22
17
16
21
5
4
6
5
24
15
4
9
20
6
3
2
2
5
19
3
2
19
4
11
7
2
3
12
2
1
8
3
2
16
31
29
12
3
2
9
12
2
2
13
11
7
7
4
36
6
3
10
7
20
18
4
4
8
7
7
6
3
11
4
6
5
5
32
32
8
2
2
11
14
3
10
7
3
4
0
7
19
7
1
1
9
12
2
5
32
11
9
3
2
2
3
5
9
2
1
2
5
28
40
14
32
13
2
2
3
8
26
5
1
19
26
18
31
11
1
6
7
11
15
5
1
17
31
24
1
2
8
11
8
8
19
15
2
3
19
10
22
24
12
6
23
27
13
17
20
25
14
4
13
17
20
16
17
20
4
19
16
17
19
16
18
6
1
23
15
3
18
16
3
5
17
2
5
7
2
2
9
20
5
2
4
3
2
3
3
2
1
6
27
8
9
2
2
3
8
6
1
13
10
1
7
13
24
2
3
3
2
25
23
3
2
5
9
7
4
2
13
2
17
5
3
30
28
3
1
2
5
11
1
3
7
2
8
5
3
21
12
1
1
2
5
1
0
18
2
2
3
2
1
2
9
13
2
1
3
0
11
27
14
13
6
1
1
4
22
34
17
0
13
26
18
18
14
10
1
1
1
12
29
21
1
12
33
35
5
7
4
3
1
4
22
21
3
0
23
3
18
25
3
1
8
13
13
24
32
36
12
2
3
15
31
15
26
26
7
16
15
15
21
32
33
4
3
30
16
1
30
19
1
11
24
2
8
12
3
2
8
27
9
4
6
16
3
4
5
4
2
4
21
5
3
2
1
5
9
2
2
15
7
2
3
16
19
3
2
4
2
2
20
20
14
4
3
2
1
2
2
5
5
25
8
1
13
28
25
8
0
1
2
2
1
9
7
18
17
5
6
18
10
2
0
3
3
5
8
6
6
9
15
13
9
9
5
1
3
6
5
7
8
4
4
7
4
5
12
24
28
16
6
13
20
15
17
5
15
12
13
12
10
27
33
11
9
27
34
9
11
1
5
11
0
13
17
3
5
35
61
1
2
6
18
2
0
1
9
30
43
28
20
7
8
15
40
8
20
20
7
14
15
6
12
32
36
0
8
39
22
10
27
21
2
6
16
6
10
15
5
3
15
21
16
2
2
13
17
1
2
2
4
1
10
13
5
1
10
11
9
5
3
17
15
3
4
13
8
11
10
7
2
3
14
8
4
2
9
1
2
3
2
2
14
31
12
1
3
9
35
23
0
1
1
2
2
16
16
24
27
15
2
14
23
3
2
7
8
2
4
16
13
11
24
27
14
5
2
2
2
8
14
16
11
2
5
13
9
8
16
14
10
9
10
20
21
16
23
8
20
18
32
31
3
7
33
25
14
14
26
6
6
0
18
30
3
5
19
10
11
34
51
4
9
1
21
21
2
3
11
34
50
13
24
27
16
18
44
39
8
15
16
6
16
20
1
3
11
27
4
4
24
20
20
29
21
20
6
2
6
14
4
4
3
4
21
12
17
11
3
5
23
6
2
4
9
6
4
22
17
3
11
16
3
19
5
14
17
5
7
13
2
24
24
7
3
5
24
20
1
1
1
1
1
2
7
5
14
29
19
4
4
1
28
23
2
2
3
2
11
10
15
19
25
23
5
6
21
9
3
4
16
15
11
16
5
4
19
24
8
3
0
1
3
12
29
27
16
6
11
14
4
4
14
6
0
3
20
35
26
15
32
16
18
15
33
33
1
2
32
38
23
8
17
3
2
1
24
33
1
2
18
21
7
21
35
4
4
1
23
29
0
0
21
34
42
12
25
35
14
16
49
40
11
10
13
9
18
26
2
2
3
6
16
11
4
4
19
26
4
16
7
2
3
5
4
8
2
3
21
4
13
14
3
3
19
6
2
7
5
11
3
25
28
6
11
24
1
16
19
10
11
2
6
9
3
30
31
8
5
17
17
12
1
2
1
2
2
2
12
7
11
28
24
6
4
3
18
12
5
7
5
2
23
5
10
12
12
15
13
9
11
10
2
6
16
24
26
4
2
14
3
4
5
7
2
2
0
8
27
33
26
2
17
18
7
4
5
3
4
12
22
38
27
12
31
22
18
7
12
16
4
5
33
39
27
11
12
8
10
9
11
16
5
2
14
26
6
8
29
17
15
8
10
16
0
3
35
33
28
17
20
20
1
20
60
43
24
14
13
11
16
28
4
4
1
2
20
31
10
1
13
15
7
14
4
6
10
3
2
11
20
11
10
11
6
4
4
5
8
12
9
13
6
4
6
2
29
3
3
19
12
8
16
5
3
2
2
3
8
24
28
5
4
21
16
3
3
4
5
6
1
2
22
11
8
19
22
8
5
18
16
3
18
25
5
3
28
10
14
19
9
4
12
17
7
6
10
10
14
28
31
2
9
18
8
4
6
3
5
7
0
2
19
33
31
14
16
7
4
6
13
25
15
14
30
25
10
25
19
16
5
3
14
15
18
24
26
28
18
20
13
20
10
2
2
3
7
13
21
8
13
35
25
23
9
3
3
1
4
37
38
19
19
15
8
2
29
67
41
30
13
14
16
15
18
20
28
7
2
22
32
12
8
20
9
9
26
4
4
22
8
5
3
15
10
5
7
15
7
1
9
11
6
15
19
11
8
7
7
27
8
2
6
10
6
3
2
4
2
2
7
22
5
23
6
2
19
14
13
17
10
13
14
3
5
39
10
6
8
16
8
11
30
19
1
21
38
5
4
27
19
26
19
5
2
7
21
5
3
20
19
11
23
27
3
8
11
7
4
8
3
2
2
0
2
16
27
31
10
7
4
3
12
30
31
7
1
17
21
15
19
6
8
2
2
19
34
30
15
10
19
23
30
14
2
1
3
19
19
11
11
11
25
41
19
16
2
3
4
4
8
28
34
20
10
9
8
10
38
60
30
26
6
14
24
12
10
46
18
0
15
21
20
24
27
14
34
19
1
16
13
2
13
23
17
8
5
24
21
0
4
16
2
12
24
20
13
16
20
23
9
0
1
3
14
11
4
5
3
3
18
25
21
2
1
5
8
19
19
12
15
11
7
13
30
8
2
1
10
8
10
24
14
7
25
32
3
7
14
24
24
11
1
1
9
15
7
6
24
28
15
19
23
6
8
4
9
9
1
1
3
2
11
16
21
28
6
3
1
0
7
25
20
1
1
15
25
23
18
2
3
1
3
22
40
33
13
3
10
25
39
29
11
3
6
22
29
18
10
10
14
26
38
15
15
5
9
10
10
10
18
27
24
2
12
15
19
38
43
23
23
3
11
28
12
6
46
21
2
10
15
21
33
31
20
36
31
0
3
9
8
17
22
23
20
17
27
32
18
1
4
1
8
23
24
16
20
28
21
15
3
1
5
20
10
3
4
4
7
18
20
4
2
0
3
12
15
12
10
9
1
0
15
16
3
1
5
16
12
13
14
14
11
6
3
7
6
13
5
3
5
7
10
11
14
27
24
10
14
18
3
5
11
15
4
3
11
12
12
19
11
9
21
8
2
2
4
3
5
9
1
2
21
27
24
19
1
2
4
11
27
28
17
3
1
4
20
40
30
12
9
11
25
25
15
15
16
13
21
26
12
8
13
18
22
20
17
19
25
7
28
30
28
29
26
21
22
12
14
23
18
11
29
23
10
5
6
16
27
29
27
27
35
13
3
12
8
7
13
20
24
21
22
34
35
11
1
1
3
16
15
3
15
24
20
21
14
4
9
16
3
2
3
7
8
10
11
10
1
2
11
15
15
10
5
1
1
3
3
3
8
3
10
30
14
12
16
7
1
1
5
9
2
4
4
1
9
12
11
10
25
27
8
2
8
16
5
12
20
24
9
2
15
27
23
13
0
2
19
5
9
2
8
5
2
2
1
2
18
18
18
23
2
2
9
14
9
4
1
1
1
6
19
32
32
3
3
5
7
11
12
23
24
10
11
12
3
0
5
17
28
30
14
12
25
32
43
31
19
17
17
20
10
11
17
23
20
17
18
19
23
28
23
12
1
9
19
23
26
14
33
22
2
2
3
1
4
10
15
13
9
21
35
17
3
2
5
4
5
4
4
9
15
18
17
6
8
14
2
2
4
5
5
5
9
14
8
6
10
12
12
12
4
2
4
7
3
1
6
4
20
34
16
8
18
16
2
2
9
12
1
6
3
4
14
12
6
7
29
23
2
5
14
15
7
17
21
20
5
3
6
35
24
1
3
2
20
4
7
5
4
12
20
15
1
1
8
8
5
23
1
3
6
15
13
10
7
3
3
15
21
25
31
12
29
20
3
2
3
25
20
4
10
12
0
3
2
20
23
23
5
4
18
48
43
18
4
3
8
21
8
12
25
21
12
16
26
27
27
25
11
7
9
20
20
22
4
18
26
8
2
3
6
3
4
8
9
12
9
20
13
1
3
6
4
2
4
5
2
14
12
11
4
7
15
4
0
2
2
5
8
12
16
15
10
7
9
12
20
15
0
2
11
1
4
9
11
25
26
12
9
25
30
8
0
16
8
1
18
7
9
10
7
5
11
27
13
1
12
22
18
25
12
5
4
2
1
2
5
3
2
2
14
22
2
6
13
15
19
29
26
4
3
5
5
3
22
3
3
9
19
19
19
15
11
13
25
27
23
26
24
36
35
17
6
2
22
11
3
19
26
3
1
14
19
10
5
1
0
19
16
41
37
12
3
4
15
26
16
27
19
19
16
25
28
15
19
17
15
16
18
19
17
13
3
8
23
12
3
4
4
2
8
8
4
18
9
9
9
9
8
3
3
5
3
2
6
11
25
18
4
3
14
24
7
2
0
1
5
15
15
18
23
13
1
2
12
30
20
2
1
7
0
14
4
15
23
12
3
12
29
33
5
1
6
1
15
16
24
4
5
12
15
17
14
8
3
2
21
23
19
14
39
16
2
17
20
13
3
2
2
9
23
23
24
5
11
23
19
17
19
19
4
3
16
12
10
27
7
4
12
15
9
9
20
22
23
33
31
24
27
10
6
5
15
16
18
23
14
8
28
40
2
3
18
17
15
8
1
1
22
25
21
32
12
2
12
28
32
17
31
7
19
23
34
26
4
13
19
27
28
21
15
11
4
2
6
12
19
13
3
1
1
14
14
4
19
7
3
20
29
11
3
8
2
2
19
18
41
30
4
3
23
29
10
2
4
1
6
21
19
20
31
17
3
8
28
9
4
1
2
4
6
8
2
9
20
4
6
25
25
8
1
2
3
11
26
14
17
2
3
7
22
20
12
6
2
4
15
17
25
15
31
30
3
27
15
6
4
3
5
19
24
17
19
18
7
20
31
15
3
6
8
2
6
24
16
14
31
9
9
13
1
4
1
12
26
28
34
29
19
29
5
1
2
1
10
27
33
19
13
31
41
1
2
12
25
25
16
2
1
25
32
4
27
20
3
13
32
37
29
13
25
42
4
14
21
35
28
1
13
30
34
30
17
13
8
3
5
2
6
23
20
2
1
9
18
18
7
22
13
4
22
33
14
0
4
3
3
21
10
37
40
12
3
22
33
12
2
7
5
5
17
12
23
37
19
3
21
35
9
1
2
2
2
6
10
3
4
4
18
4
18
25
7
1
2
1
1
19
32
7
10
1
1
3
19
19
2
6
9
2
3
16
32
21
15
29
13
22
2
1
4
6
8
12
7
6
17
26
2
11
29
11
1
5
7
2
8
19
10
8
29
3
12
4
13
26
0
4
21
27
32
20
10
25
11
13
3
1
3
28
39
25
22
31
31
1
1
13
28
34
24
6
5
29
39
3
28
19
6
11
26
38
30
17
19
40
13
9
8
24
27
1
10
31
31
19
16
18
16
6
4
3
4
16
8
2
7
14
14
13
7
19
19
7
16
13
5
3
12
1
5
6
3
18
40
22
5
17
27
8
1
7
7
4
2
3
24
40
20
4
17
27
5
2
2
2
3
12
17
13
9
10
14
4
20
24
3
3
2
2
1
16
23
4
4
0
2
5
24
25
2
5
18
4
0
14
33
22
12
4
5
7
11
3
3
2
10
4
0
1
18
28
14
1
3
12
12
3
3
1
2
5
2
2
22
28
9
1
15
36
9
2
8
25
26
9
3
15
11
13
12
6
3
18
34
34
28
24
12
4
3
3
12
19
25
26
12
11
35
33
12
21
11
11
14
16
32
36
27
25
28
12
3
3
5
18
2
5
21
18
4
9
23
22
9
8
6
4
4
1
3
18
19
11
9
7
4
22
9
5
3
4
19
13
1
4
8
5
4
30
32
10
9
16
8
2
2
9
6
3
2
22
34
16
2
2
13
13
13
3
3
5
6
9
13
29
15
1
0
13
19
1
1
9
6
4
10
8
1
2
3
1
9
29
24
2
12
29
9
1
10
20
13
20
12
2
11
16
8
4
13
16
4
1
8
23
27
25
10
1
10
25
16
3
0
2
1
2
8
25
24
8
2
10
36
18
1
4
22
21
2
2
10
16
10
2
13
14
7
26
41
29
14
6
3
11
2
0
4
4
19
20
17
38
30
12
13
6
15
19
12
24
43
41
35
19
5
1
3
1
13
11
16
4
2
13
29
17
5
9
14
17
3
1
22
22
8
9
12
3
19
12
2
1
9
16
8
0
2
11
11
20
39
15
3
6
4
9
4
6
14
4
3
18
28
18
0
1
3
4
18
17
5
8
7
1
10
27
6
1
2
18
18
2
3
1
3
5
3
3
14
1
2
2
14
26
17
6
24
29
5
3
12
4
8
19
11
5
14
12
7
8
16
13
2
4
16
22
21
21
11
2
4
30
31
9
2
2
0
10
22
30
19
2
1
15
45
32
8
4
16
14
6
11
17
3
1
1
14
15
3
18
38
26
2
6
8
10
2
11
14
1
15
27
27
35
26
7
8
0
19
27
13
26
45
46
47
19
2
9
6
13
16
18
12
2
5
30
30
6
2
1
19
24
3
2
16
18
1
8
17
3
18
13
3
3
1
2
1
1
1
12
20
16
38
17
2
3
2
13
5
7
18
3
7
3
18
18
0
2
2
2
16
22
15
16
20
15
13
4
1
1
21
36
9
1
1
2
4
14
5
7
21
2
2
3
16
20
13
14
23
17
3
5
16
3
5
4
2
3
2
8
1
1
14
13
4
7
12
14
18
19
13
2
2
15
31
17
2
3
11
21
24
31
18
1
0
16
46
40
21
8
9
8
11
26
31
2
2
15
12
5
0
13
38
22
3
11
22
6
1
16
21
1
7
30
32
26
15
11
12
3
19
27
20
35
51
36
43
29
12
17
24
26
21
12
5
18
40
30
6
3
3
24
21
5
2
15
12
4
7
18
2
14
11
3
3
8
9
7
7
1
4
24
11
28
13
3
5
3
10
6
4
9
2
7
37
12
14
1
2
13
5
5
10
12
13
24
24
13
2
2
0
29
42
17
3
2
2
4
8
9
10
22
2
2
1
14
24
10
5
5
11
3
5
17
5
9
0
2
3
8
15
6
4
5
18
10
2
3
7
24
14
2
2
2
5
22
12
9
20
17
11
30
36
2
2
3
16
28
30
18
4
6
18
32
37
2
5
9
0
3
3
8
31
17
2
13
34
7
2
6
20
4
2
20
25
17
11
12
19
11
12
15
17
37
51
24
29
32
36
10
13
21
34
18
16
14
15
27
39
28
12
8
12
14
10
7
16
16
2
2
12
17
2
11
8
3
2
6
13
9
6
9
17
9
11
15
3
3
11
4
7
6
3
3
10
21
28
11
12
2
5
16
14
5
2
1
2
4
1
19
8
4
8
38
17
2
1
4
3
3
7
6
20
9
4
7
20
2
1
2
9
6
3
12
9
19
6
3
4
10
2
2
2
19
18
2
0
2
20
4
1
1
0
1
15
23
17
21
13
0
20
44
2
0
5
8
13
32
19
1
13
26
21
26
28
3
1
2
8
5
5
6
11
7
5
22
32
1
2
3
15
14
2
5
7
7
14
29
15
3
1
2
27
46
15
18
24
35
9
7
17
29
24
4
13
24
27
27
19
22
24
5
2
7
21
20
4
3
12
28
19
4
4
6
11
13
2
6
10
10
14
15
12
7
11
1
1
1
1
10
8
3
4
13
27
16
6
4
4
17
15
20
20
12
1
2
2
3
16
16
5
1
10
13
8
14
22
11
5
1
8
20
22
8
2
2
5
6
4
16
20
3
2
11
21
14
4
1
2
2
2
1
20
20
0
0
1
21
2
3
4
2
2
13
24
13
11
13
1
9
34
1
3
15
16
20
26
8
1
20
35
14
17
26
3
4
8
9
9
2
8
23
17
19
26
2
3
8
11
8
1
4
9
14
22
24
27
8
0
4
9
40
15
12
13
20
6
3
15
26
19
3
17
26
21
17
15
30
33
2
1
18
29
17
3
10
37
38
17
1
1
8
19
18
1
3
18
22
19
5
7
1
2
11
14
1
5
7
4
3
2
6
16
14
3
2
16
26
11
20
4
27
12
1
2
4
13
13
2
3
16
12
8
16
25
12
0
0
10
25
14
8
3
12
18
10
1
16
14
0
1
16
26
12
7
0
0
1
2
3
19
14
1
1
5
24
4
1
1
1
2
4
22
11
2
9
12
19
31
2
2
15
19
16
4
3
3
31
35
19
19
23
1
0
2
4
5
4
25
38
16
17
28
1
13
12
1
4
8
9
9
17
28
27
16
26
12
7
6
6
40
39
14
11
9
12
5
3
20
27
12
5
30
21
16
16
20
32
29
4
7
27
21
11
0
17
46
39
14
6
2
10
22
9
1
2
18
24
14
3
4
14
3
12
18
0
11
3
2
16
8
2
1
3
12
4
13
25
9
17
3
12
31
1
1
4
7
7
3
9
27
14
6
16
8
4
1
2
19
26
5
2
3
15
18
6
4
6
5
1
4
24
29
4
17
16
2
1
2
6
9
7
2
2
14
29
5
2
1
1
1
4
21
12
1
4
24
32
32
4
2
22
25
3
2
4
3
24
29
29
33
22
2
3
10
7
5
13
27
28
8
15
30
2
11
11
0
11
22
12
2
13
27
27
10
12
9
12
5
6
39
39
8
12
16
21
9
2
22
29
17
14
36
16
7
20
24
31
26
3
19
34
9
3
0
5
33
38
15
1
3
19
20
0
2
10
13
8
4
0
3
23
2
8
21
4
5
9
1
18
22
9
3
3
19
4
5
21
6
5
1
12
26
5
2
6
2
13
3
12
30
7
4
17
7
4
3
8
16
18
13
5
2
3
3
1
3
3
3
3
5
18
30
10
26
23
4
1
2
8
12
2
1
4
18
30
7
5
4
2
1
6
22
12
2
5
23
35
29
16
4
8
27
0
0
1
12
11
16
32
39
23
6
4
7
7
11
17
18
9
2
14
25
4
3
3
13
23
15
1
1
11
24
26
4
6
15
16
3
9
34
35
10
22
29
34
5
3
19
28
16
8
36
15
4
21
24
29
24
1
27
35
5
2
6
1
17
29
22
5
9
24
17
2
4
14
7
1
2
3
4
23
5
5
20
14
5
18
2
4
20
23
2
3
17
8
4
22
16
4
0
9
16
6
2
4
3
9
8
19
22
5
2
15
12
7
14
13
7
10
18
16
5
2
2
1
1
2
2
3
7
9
22
28
13
30
24
1
1
2
10
18
2
2
5
16
28
2
3
3
1
1
4
19
17
3
4
14
27
27
16
4
4
2
0
2
19
26
5
7
26
29
14
10
7
0
1
11
22
13
4
8
18
22
2
5
18
22
10
0
1
12
22
25
12
20
24
15
1
5
22
27
21
26
29
31
2
5
16
18
11
24
5
6
26
23
25
21
2
5
25
27
2
4
14
6
10
19
22
19
20
22
14
1
4
14
9
3
2
14
20
21
5
2
19
18
3
26
18
3
4
17
29
9
16
19
5
18
19
4
2
3
7
1
2
14
13
17
23
22
9
3
2
7
10
9
18
11
2
11
22
19
23
7
3
3
3
21
8
2
10
9
5
14
27
16
24
6
2
3
4
8
21
2
1
4
11
25
25
14
5
3
11
13
5
6
14
2
3
4
11
26
4
11
6
1
1
4
27
25
7
9
10
11
12
4
3
1
2
4
23
21
15
21
22
16
11
4
7
13
15
5
3
7
19
21
29
12
16
19
16
0
3
16
22
27
22
14
17
20
4
17
18
6
3
5
2
22
29
19
23
14
4
22
18
2
7
11
6
12
14
19
31
24
20
9
1
2
13
13
2
1
21
29
2
5
4
4
16
10
1
23
24
2
2
21
39
6
17
16
2
5
12
3
4
14
3
1
3
25
25
26
32
12
2
3
5
2
2
4
11
9
3
7
24
23
16
2
2
4
27
23
4
3
5
3
3
8
22
21
15
1
3
9
4
3
2
1
1
3
14
28
32
30
26
2
4
22
12
6
8
8
3
1
6
32
26
20
8
1
2
2
9
25
17
15
14
3
5
23
3
2
3
1
2
20
28
28
29
21
20
23
6
8
8
6
4
14
17
22
22
35
2
1
19
22
5
6
17
19
28
17
5
5
17
23
22
2
1
1
10
36
35
24
24
15
2
14
11
12
16
3
5
16
11
14
38
16
19
7
3
3
14
11
2
2
19
25
2
12
1
4
11
7
9
13
4
3
21
27
0
23
13
4
4
19
12
1
7
11
6
9
24
24
9
26
27
4
2
18
22
3
3
6
8
12
2
5
21
15
7
3
2
19
39
12
0
1
2
2
5
13
22
23
29
4
26
23
7
1
0
0
3
10
21
33
37
19
45
15
15
29
24
18
15
5
1
0
12
38
33
2
1
1
2
5
7
9
18
19
1
5
28
3
11
10
1
2
20
27
21
24
27
29
29
14
5
2
2
8
23
14
14
26
41
8
14
24
18
6
14
26
24
23
6
3
12
28
15
19
5
2
1
16
38
35
29
28
18
8
7
15
29
23
2
3
12
9
8
34
5
14
9
6
8
19
17
12
3
20
14
3
21
16
3
3
6
6
3
2
14
21
18
3
25
19
8
4
14
24
9
2
8
14
10
18
20
5
19
18
3
2
18
24
4
2
5
3
2
4
24
26
8
1
1
2
29
37
8
1
2
2
7
18
25
26
26
35
18
27
31
29
11
1
3
7
19
27
28
30
17
48
33
24
33
35
29
15
4
9
8
17
37
29
4
16
5
4
4
2
2
7
19
10
14
29
0
13
14
0
2
19
22
2
9
31
34
26
23
13
3
2
6
25
4
1
31
48
9
17
16
3
4
12
28
33
16
2
8
24
32
6
9
7
8
11
17
32
30
28
30
18
12
5
28
38
29
7
4
6
3
9
31
2
16
19
16
21
23
20
19
5
25
16
3
30
30
12
3
13
23
3
1
18
21
19
15
24
23
18
2
12
23
3
7
21
7
12
20
4
12
8
5
3
2
18
15
2
1
1
2
7
31
28
2
1
1
4
23
34
13
2
1
0
9
21
32
27
14
27
9
13
23
27
14
2
1
11
25
27
23
20
38
29
17
26
37
25
8
2
13
19
28
35
22
5
15
5
5
7
6
4
3
13
19
25
31
22
2
4
22
7
3
9
22
2
3
27
34
14
25
24
22
20
4
6
3
1
25
51
1
8
12
1
1
5
16
29
40
15
3
8
22
27
0
3
13
16
14
18
21
23
27
26
15
13
4
32
35
26
15
8
3
2
17
26
6
24
23
17
15
8
4
3
7
25
24
18
27
35
15
3
6
20
3
5
14
13
19
31
14
27
26
1
2
15
10
13
19
1
14
32
7
2
5
9
0
1
14
14
2
5
3
5
30
28
2
3
1
0
2
20
31
13
3
1
6
15
28
27
20
2
1
10
15
13
6
1
2
19
25
24
24
24
11
7
12
16
6
2
2
2
18
29
33
22
3
10
2
3
5
8
11
3
2
20
25
24
20
2
4
16
15
6
4
18
6
2
24
21
2
19
28
34
32
6
1
2
2
17
38
11
12
11
3
2
0
8
31
47
20
5
3
12
22
0
2
15
20
15
15
13
19
27
20
9
11
3
33
25
14
17
15
5
12
25
19
17
26
18
4
6
5
2
4
12
18
20
20
27
30
12
4
6
11
10
10
6
0
12
40
3
17
29
6
3
8
11
7
3
0
20
41
13
15
3
7
6
4
2
10
5
2
1
5
25
14
31
1
4
2
10
28
23
3
0
2
5
25
27
20
1
2
3
12
27
26
5
0
7
18
31
35
14
3
2
3
2
4
25
13
1
9
26
33
31
2
6
7
7
10
13
6
1
3
19
17
17
12
2
6
9
7
8
17
22
12
7
13
2
10
14
19
29
23
4
22
17
3
10
19
6
20
17
10
4
7
7
9
36
41
20
5
3
6
24
5
2
3
14
14
16
4
14
26
16
12
13
17
36
17
2
16
19
17
28
30
12
20
26
11
0
1
5
10
22
21
7
10
24
24
22
6
4
8
3
16
15
2
4
7
40
21
1
10
27
20
9
6
3
2
1
3
31
43
21
20
3
5
6
2
1
1
1
5
16
24
15
2
44
12
1
3
1
6
17
5
1
1
0
14
21
24
9
2
1
2
14
31
10
1
3
15
37
49
18
5
1
2
2
4
36
25
2
4
20
36
38
7
14
20
20
4
3
3
4
3
18
12
20
17
15
15
7
2
4
6
22
24
14
8
0
18
2
13
24
6
1
20
29
7
4
15
18
24
17
5
5
19
19
10
26
34
18
5
0
8
25
11
10
5
6
21
17
3
12
23
20
18
19
23
37
17
3
13
20
24
37
27
8
19
8
2
7
3
7
31
26
1
8
28
20
20
3
8
27
6
5
22
7
4
9
32
14
3
13
24
28
31
20
3
1
0
7
29
32
24
15
2
8
10
8
6
1
0
6
22
27
16
13
34
16
1
3
2
2
1
1
1
2
3
14
17
29
12
5
6
22
4
2
2
1
5
15
31
42
22
7
3
2
4
3
8
18
5
7
17
35
36
12
2
23
23
3
1
1
3
4
14
14
25
22
5
4
3
2
1
4
18
21
12
2
21
4
7
23
4
2
7
27
20
8
11
22
21
14
3
4
25
27
14
19
23
12
9
13
16
21
11
9
6
12
19
5
13
23
23
22
19
18
37
25
10
18
20
21
33
19
5
6
6
6
26
14
2
24
23
3
9
24
15
24
1
6
41
21
0
21
16
4
13
25
12
6
21
20
22
37
23
6
5
3
3
15
13
16
7
5
13
16
12
10
5
4
1
3
18
16
15
17
5
1
2
10
11
1
1
0
2
13
18
15
17
2
2
14
36
13
0
0
0
5
16
21
24
11
1
2
16
14
1
1
1
3
10
18
32
27
5
2
11
18
3
1
1
1
2
14
18
32
26
2
2
2
13
6
1
2
21
23
7
18
31
2
6
21
12
2
3
18
21
17
17
19
11
4
5
30
24
7
18
27
19
30
21
19
3
4
17
15
7
15
26
25
22
16
5
28
27
18
30
25
16
22
18
8
3
7
12
35
25
2
19
18
1
11
16
12
30
4
7
40
21
1
19
17
2
13
18
5
6
28
13
8
25
18
6
11
12
6
9
7
9
11
20
15
12
10
6
4
10
7
3
18
18
14
23
14
1
3
5
5
6
10
4
1
18
20
10
12
11
1
2
8
21
16
3
1
0
3
18
13
9
2
6
11
10
15
11
1
1
1
8
20
29
25
2
2
3
4
4
2
4
5
4
17
21
30
29
13
11
11
10
10
9
7
19
28
7
12
28
8
12
24
11
2
6
15
15
19
18
22
16
3
11
30
11
2
15
33
26
40
16
14
1
6
21
7
5
16
27
30
18
16
19
16
16
32
36
20
16
21
17
16
12
8
26
24
11
14
11
6
19
13
19
37
4
7
27
8
2
16
11
2
13
21
7
6
24
6
1
8
9
5
8
12
8
10
13
19
19
35
15
2
2
2
2
12
14
5
14
18
19
20
27
33
14
11
13
12
3
7
13
3
14
15
5
12
2
4
4
6
12
8
6
9
3
3
16
10
4
6
15
25
12
7
11
16
20
10
2
6
21
27
26
11
3
6
10
19
10
4
7
12
2
12
20
25
32
22
16
16
8
7
9
7
16
29
6
11
25
17
27
11
4
4
9
11
18
17
27
24
4
6
26
7
0
20
39
27
39
6
9
1
9
19
2
5
14
28
32
15
18
17
5
10
29
40
27
17
31
34
8
33
18
6
13
16
15
13
9
10
25
16
24
45
15
4
13
2
7
10
0
2
13
28
17
16
21
4
1
12
7
4
2
0
1
10
24
32
24
36
8
3
2
1
2
18
16
1
7
20
24
22
19
43
21
14
23
21
1
5
17
13
7
10
9
18
3
13
3
8
32
19
1
9
7
0
18
16
13
11
4
26
20
6
3
3
28
28
1
5
21
26
29
18
21
27
21
11
5
27
17
2
9
15
18
29
22
10
8
6
6
6
2
20
31
15
18
20
8
24
15
4
3
2
17
23
21
35
28
23
4
5
18
2
3
26
39
33
22
31
2
5
36
2
8
21
2
6
15
23
26
7
17
2
6
18
28
32
21
17
37
44
13
36
26
13
13
12
12
11
3
8
22
12
7
38
28
19
9
2
10
9
2
3
24
30
10
25
20
6
10
14
16
14
3
1
7
22
29
24
27
17
3
1
2
2
1
18
18
2
7
23
26
23
20
39
19
7
22
26
7
4
16
17
16
14
17
21
6
22
4
4
31
24
1
5
4
3
19
21
21
20
3
21
21
1
5
3
22
32
5
4
15
19
25
23
31
11
1
1
2
24
24
3
6
10
14
17
8
19
2
1
0
1
3
12
28
33
23
22
15
1
2
0
3
2
5
25
30
25
34
29
21
2
4
11
3
8
25
30
34
17
22
3
5
28
2
2
13
1
16
15
13
11
4
15
2
19
39
28
15
12
15
37
38
17
23
24
25
28
15
8
4
3
7
18
15
13
24
34
31
13
1
12
13
3
8
33
15
3
21
22
22
21
17
19
24
12
5
17
21
15
7
8
27
11
1
1
1
2
2
13
13
3
10
14
22
21
19
25
7
1
11
25
11
3
12
17
18
18
25
24
18
9
4
8
9
5
17
6
2
3
15
19
22
30
16
9
4
7
17
1
14
21
1
4
9
11
12
20
29
2
5
10
3
15
34
4
1
6
9
6
6
9
2
5
8
0
3
18
27
25
21
20
8
4
7
4
2
1
3
20
27
23
27
22
12
2
5
11
2
3
15
22
28
19
19
6
6
19
1
1
3
3
1
18
10
10
6
1
15
2
25
50
29
8
5
16
35
28
15
12
21
30
34
18
3
5
1
5
15
23
17
13
33
29
13
4
13
8
2
14
24
4
2
21
25
23
12
16
24
12
10
14
14
3
1
0
25
19
6
2
2
3
6
11
0
11
14
7
10
11
19
9
3
2
4
16
5
3
7
12
14
13
26
29
4
1
4
30
16
2
8
0
0
2
18
16
16
34
16
4
2
24
16
5
16
6
0
1
15
17
9
12
25
1
9
15
5
8
38
14
2
3
11
6
2
4
1
3
5
4
10
30
28
10
4
6
3
1
2
14
16
5
9
1
14
15
12
15
14
7
4
5
14
1
1
10
21
24
16
18
15
12
15
1
1
1
1
3
15
17
16
15
1
8
6
10
24
44
33
14
10
19
31
16
8
16
25
27
30
19
3
3
7
6
8
21
24
19
29
14
4
6
6
2
7
17
12
4
6
12
26
17
7
13
12
4
7
14
14
7
5
5
17
24
19
8
3
2
4
8
7
16
18
6
9
11
12
14
5
2
1
2
2
1
5
6
17
3
16
29
7
8
6
21
22
10
3
1
2
6
30
8
11
36
6
2
12
11
14
17
2
0
3
24
23
12
16
20
2
7
11
3
9
42
16
1
2
12
12
6
3
1
2
2
8
15
35
20
0
0
1
8
5
3
2
2
10
10
2
10
5
2
3
12
7
4
11
10
6
4
7
21
21
6
18
23
14
14
2
8
9
5
3
7
21
29
28
7
6
4
20
17
28
28
26
23
22
28
10
2
24
16
16
16
6
2
10
11
3
12
17
24
24
5
4
5
1
14
13
8
6
16
19
9
23
14
3
9
3
3
12
9
4
5
18
19
26
31
15
3
0
3
14
12
11
14
7
14
20
21
21
7
1
2
3
8
1
8
17
4
12
33
7
11
1
5
15
2
2
3
25
27
4
10
39
9
11
6
3
7
26
8
1
6
26
17
11
20
13
7
6
8
4
29
29
6
1
4
11
17
18
9
6
8
16
16
7
4
2
2
2
3
18
11
9
4
4
4
2
4
4
2
2
0
14
12
11
1
3
14
13
12
19
17
15
26
12
13
19
16
6
1
16
32
34
13
8
7
15
8
11
18
32
29
21
25
11
3
16
8
7
14
16
2
6
18
1
3
10
18
19
7
4
8
1
8
20
9
3
14
28
12
23
14
6
14
5
4
17
10
6
17
32
20
21
27
13
3
8
14
17
13
4
7
8
22
18
16
28
13
3
3
4
14
1
6
12
5
13
36
2
22
22
5
2
1
3
3
25
17
4
13
41
10
19
18
5
2
14
13
3
7
16
11
14
26
8
9
6
9
12
13
13
8
3
3
12
20
23
5
16
11
8
10
13
13
16
6
1
20
19
5
2
7
4
7
10
9
16
17
6
9
13
2
3
6
18
16
16
18
8
25
24
10
16
9
11
12
2
5
24
33
16
12
13
7
5
13
33
31
15
24
16
2
6
10
8
15
24
7
4
20
10
3
5
7
14
18
7
12
12
2
14
21
8
7
21
16
25
20
15
20
18
15
15
13
9
20
22
8
18
20
4
6
15
18
21
13
3
6
15
21
12
7
22
15
5
3
3
14
8
5
6
2
17
35
3
21
25
13
4
5
15
2
8
7
4
15
41
8
12
10
9
5
3
1
1
2
5
9
15
21
5
11
7
6
9
18
12
15
12
6
9
16
18
9
22
4
7
19
3
4
28
26
6
16
19
1
11
2
3
8
5
1
16
30
6
9
3
2
11
12
10
14
15
6
35
18
9
24
9
1
7
4
2
11
29
20
17
18
8
9
14
28
29
15
24
22
5
7
21
11
13
26
13
0
15
15
2
4
1
18
28
10
10
26
16
9
18
14
3
7
23
29
19
9
19
32
28
11
7
15
14
11
7
16
12
3
6
11
13
15
13
5
8
15
16
12
8
15
17
12
3
2
5
12
6
6
3
15
32
8
19
15
3
2
4
18
8
4
2
2
13
41
6
3
10
10
8
2
2
5
5
2
6
14
15
6
17
7
2
12
23
20
11
14
9
8
7
2
18
23
2
16
19
2
4
25
26
11
10
12
7
13
3
4
23
23
6
11
26
15
15
9
6
9
7
4
11
15
12
35
9
10
31
16
1
5
2
3
6
26
26
21
18
9
17
16
24
27
20
23
23
10
9
27
17
8
17
15
3
6
9
8
6
4
26
32
2
4
30
30
6
6
10
9
9
33
33
13
1
15
37
31
7
4
19
14
7
9
19
9
2
2
4
6
8
9
2
16
17
7
14
1
2
8
20
19
6
4
8
9
11
2
13
25
18
13
10
3
2
13
15
14
9
3
3
15
32
11
2
14
27
10
0
1
2
4
3
7
12
11
16
18
3
3
8
22
20
11
9
10
9
1
3
19
22
10
13
6
3
13
13
10
7
4
5
4
5
3
7
22
34
24
4
6
15
19
11
8
21
18
4
8
13
18
26
5
6
34
2
10
28
2
6
9
26
27
20
5
7
24
23
18
21
21
21
13
10
8
27
22
5
7
14
8
2
3
8
9
31
29
1
2
28
24
4
2
2
7
10
8
43
33
9
1
15
37
22
4
6
24
9
8
14
19
10
1
2
4
6
10
15
14
22
7
5
15
2
1
2
10
21
15
8
7
6
5
5
14
19
6
16
5
5
6
4
6
7
10
11
2
2
15
23
8
15
3
3
24
20
3
1
2
2
6
10
14
11
6
17
7
2
3
8
2
8
9
5
10
8
1
6
13
16
17
13
3
5
17
8
2
3
2
6
17
16
4
2
17
27
9
3
8
15
13
5
19
15
4
9
10
21
16
5
6
17
19
11
17
14
25
23
3
1
5
22
29
15
13
21
14
2
8
9
23
20
7
2
9
12
1
3
11
14
27
25
3
5
25
15
2
2
2
11
13
9
39
35
12
4
19
31
10
1
19
18
8
12
13
18
13
5
8
14
10
0
2
17
16
5
10
15
4
3
5
4
9
9
8
11
9
1
2
13
18
11
15
6
2
2
6
5
3
3
4
1
2
15
19
11
11
2
2
4
20
3
3
14
5
3
11
22
19
4
1
2
1
8
9
1
2
7
6
7
8
13
14
8
13
22
7
0
1
17
18
2
0
2
12
25
24
7
1
1
2
3
1
3
11
11
5
4
2
6
11
12
24
11
9
9
8
10
13
18
10
22
13
1
5
5
17
27
12
11
23
14
3
6
8
17
16
11
1
7
18
5
2
9
18
21
21
9
7
18
18
7
3
2
17
13
0
28
16
14
23
26
14
6
18
12
5
15
10
23
22
15
19
23
18
5
3
4
7
5
17
24
26
11
5
8
10
10
8
6
16
16
2
2
5
24
22
11
16
1
1
2
5
2
2
3
1
4
16
12
10
7
14
2
1
3
12
12
17
7
2
8
25
25
12
11
0
1
8
5
1
9
13
4
2
22
21
12
8
12
14
2
2
3
14
22
14
1
3
17
19
20
18
15
4
1
2
1
2
6
2
5
11
13
13
15
19
23
5
2
10
9
5
20
9
1
6
10
10
16
13
16
21
17
4
3
13
14
8
7
5
3
18
17
4
8
14
16
18
9
5
13
17
14
5
4
11
10
3
20
21
20
20
22
20
9
6
5
2
2
9
26
26
16
19
26
21
11
6
3
2
1
12
36
30
9
6
7
8
10
12
14
23
16
1
1
4
24
21
8
15
5
1
0
2
6
13
4
1
10
19
2
3
6
16
16
5
0
11
12
14
9
2
12
23
23
15
14
5
3
3
5
4
8
23
6
1
18
23
8
11
7
6
1
2
4
7
24
20
4
4
21
7
10
13
14
12
8
4
10
6
7
22
2
13
16
13
8
10
24
26
7
1
11
5
3
18
13
1
2
22
8
9
20
20
18
14
10
8
6
4
5
9
10
3
8
19
16
16
16
10
14
5
2
12
12
7
7
8
7
7
4
18
17
16
17
22
23
10
2
4
4
2
8
21
7
15
22
18
13
11
6
1
1
11
31
19
3
4
2
3
8
15
26
18
1
1
4
19
12
10
9
12
1
3
11
15
1
1
20
17
2
10
9
16
14
3
3
9
4
10
12
20
24
15
14
12
8
3
3
5
5
6
26
13
3
7
21
4
12
4
6
8
8
7
9
16
10
3
5
21
2
6
10
6
7
15
2
12
9
13
24
6
15
4
8
18
3
7
29
6
3
6
4
13
20
16
4
1
27
10
11
31
29
12
5
5
12
7
17
7
16
20
3
0
8
14
21
23
2
13
7
4
14
9
0
5
10
9
10
12
14
10
10
16
21
22
9
2
5
6
3
4
10
16
1
11
23
14
7
3
2
1
5
6
7
8
11
2
1
2
1
1
2
2
18
9
8
5
2
6
10
18
6
2
1
2
2
7
24
13
4
11
3
8
17
2
1
0
1
6
22
25
21
10
9
7
3
2
8
12
2
2
18
18
1
4
13
7
2
1
12
19
9
2
3
2
3
7
16
10
2
13
18
0
1
4
7
9
18
23
5
0
22
31
2
5
16
3
5
4
4
2
18
21
17
11
2
4
19
13
17
40
33
12
1
3
7
5
8
13
29
27
0
2
4
13
20
21
7
2
4
10
11
12
2
2
9
14
8
9
20
11
6
9
16
18
16
5
1
11
9
3
5
10
16
3
12
25
12
2
3
14
11
3
7
10
3
15
1
2
2
8
1
3
15
15
4
2
2
9
13
10
17
11
1
1
5
13
16
16
11
6
10
12
1
2
1
1
1
10
14
19
19
10
8
10
9
1
2
17
14
1
1
7
20
12
2
6
9
11
3
6
22
6
0
1
1
1
4
8
22
4
8
30
5
2
0
2
6
18
18
5
3
32
28
2
4
12
2
6
8
5
2
16
22
23
19
6
4
5
13
21
39
32
16
3
4
8
7
3
17
40
27
0
3
10
14
13
4
4
9
2
13
18
10
2
3
18
17
2
2
14
12
12
14
18
15
9
4
7
18
9
2
4
9
14
4
16
24
8
1
4
24
18
4
3
14
9
13
2
1
3
3
0
14
27
14
2
2
2
7
10
6
11
7
2
2
18
20
10
8
4
5
13
20
10
2
1
3
4
27
20
8
6
2
3
7
10
9
7
15
5
3
4
1
20
20
3
1
2
5
0
11
16
3
4
7
8
9
4
2
2
10
23
2
3
6
1
5
14
3
1
22
22
9
9
17
1
5
15
2
6
12
24
35
25
10
6
12
18
28
28
24
11
4
12
15
3
17
33
16
0
3
13
5
12
9
3
9
14
17
9
3
3
24
22
3
1
13
24
18
14
17
13
5
3
11
22
5
2
17
17
17
15
16
17
5
2
3
23
20
3
1
3
8
5
2
1
1
1
3
23
21
4
2
2
2
6
2
4
6
3
1
5
22
16
2
7
2
2
13
8
18
5
1
1
7
13
2
2
6
5
1
2
11
24
4
2
12
2
3
23
24
9
1
1
2
7
12
14
13
7
6
9
11
9
2
4
19
12
1
3
7
2
5
7
2
0
6
18
17
17
4
7
15
2
3
17
16
25
35
22
17
12
16
16
14
23
24
14
13
22
21
3
19
20
2
2
4
12
4
8
17
6
8
10
15
9
3
3
13
23
4
2
20
23
20
7
10
17
12
3
9
18
3
3
25
14
15
16
12
9
7
3
0
8
15
3
2
1
3
3
2
0
2
2
11
21
10
2
4
17
12
14
2
5
7
2
3
19
17
6
4
1
3
4
6
19
14
1
1
2
12
8
7
7
5
2
2
3
9
35
14
2
11
4
8
25
21
18
13
3
6
24
8
7
20
6
6
7
5
6
9
2
2
4
3
3
3
2
3
2
2
1
2
14
15
13
15
12
9
1
4
31
24
26
26
19
22
15
22
22
9
17
16
16
21
27
18
2
20
11
1
1
2
4
6
12
19
18
9
8
10
11
7
2
2
6
23
22
18
7
19
7
3
13
19
8
2
2
7
8
31
16
4
19
9
2
4
12
9
0
4
2
8
16
9
6
5
3
2
2
10
12
11
9
7
3
4
17
2
8
7
3
3
18
15
20
14
1
1
9
17
9
3
3
3
18
10
6
10
11
12
13
3
22
31
13
5
11
3
13
25
10
27
26
6
13
33
17
2
15
11
7
7
4
2
2
10
16
15
3
1
2
3
4
2
11
13
16
9
4
21
12
3
3
13
31
27
23
18
16
27
12
4
23
31
15
15
12
9
21
26
11
6
10
18
14
5
2
1
1
4
15
18
15
11
12
8
15
11
2
2
2
16
21
12
1
14
13
2
4
18
15
8
9
17
29
22
2
3
12
11
1
2
14
20
6
2
1
7
23
17
5
3
2
1
1
3
9
5
6
22
13
4
3
15
11
1
1
2
12
19
11
4
3
5
5
17
4
2
3
14
6
0
14
14
17
18
5
18
7
5
6
8
1
11
22
10
26
22
4
20
22
8
11
9
1
2
3
3
2
10
23
28
10
2
1
2
4
3
20
28
21
2
2
17
5
2
19
21
19
23
21
16
16
20
5
3
17
28
21
21
15
8
17
21
5
3
14
18
16
16
12
3
3
14
17
7
5
12
21
11
13
13
2
0
2
2
10
11
5
6
19
8
2
11
12
10
11
13
9
9
1
5
6
3
1
9
21
10
1
2
12
26
19
3
3
11
6
8
13
2
2
21
30
11
3
12
14
1
2
3
9
12
3
7
17
12
3
18
16
1
1
4
5
1
18
6
4
20
14
16
2
2
2
1
3
22
20
5
7
4
6
2
5
12
12
10
3
2
2
3
4
3
16
20
11
1
2
5
17
3
15
31
20
1
4
17
3
8
26
19
7
18
19
19
17
7
2
4
9
17
23
25
19
15
15
13
4
5
12
17
20
22
19
2
4
25
14
4
6
12
27
18
13
13
3
6
21
10
4
6
10
18
21
7
1
2
4
5
8
8
8
7
3
3
2
1
2
5
16
8
6
8
13
12
5
4
4
13
12
18
19
4
1
13
28
17
8
3
2
2
2
2
9
10
1
1
18
31
14
18
17
1
3
6
10
8
16
1
2
19
25
15
5
3
6
10
23
23
2
1
3
15
18
5
3
3
9
17
15
2
1
2
10
4
4
7
2
1
16
32
14
18
10
1
13
3
8
10
14
13
0
7
20
19
19
15
3
5
10
9
13
23
22
14
12
9
7
6
6
11
17
28
32
19
2
5
27
12
2
18
16
16
21
19
17
15
6
7
18
13
2
5
12
15
13
5
5
6
4
4
5
14
19
2
2
7
4
2
2
5
7
7
14
13
6
1
1
8
6
9
12
22
18
1
4
10
11
13
13
4
2
1
2
9
18
16
6
3
7
29
19
13
13
2
1
14
19
16
19
5
3
9
18
10
7
6
18
23
22
12
5
2
20
32
15
13
10
11
12
13
10
2
4
15
19
10
5
2
4
3
24
36
20
6
4
2
16
5
7
3
6
17
1
6
21
11
17
20
2
13
15
10
18
28
16
2
6
4
6
7
8
9
17
35
36
18
2
4
22
9
2
17
15
11
13
19
25
17
9
5
6
6
2
4
1
6
4
3
16
24
5
3
2
5
14
13
17
20
8
4
7
11
2
9
22
5
3
4
16
12
7
4
7
24
10
3
9
4
2
6
14
2
2
2
2
4
13
14
7
1
2
5
8
4
12
1
2
11
16
14
19
14
3
2
3
14
7
8
23
23
13
7
3
3
13
25
19
14
23
26
12
4
5
5
11
16
16
19
7
2
2
6
15
24
16
18
19
11
12
9
2
2
0
2
20
15
8
26
15
2
2
8
15
22
32
18
1
9
11
1
3
8
9
22
37
31
12
2
3
9
8
4
14
16
5
3
14
26
17
9
3
1
4
6
0
1
1
2
3
2
22
33
12
3
1
2
3
11
16
17
12
4
2
8
25
4
4
13
2
1
15
13
6
6
3
5
21
5
8
12
1
2
1
0
2
5
4
5
20
5
2
6
5
4
4
2
1
7
4
2
3
4
3
9
22
13
2
3
6
5
18
15
2
3
11
4
3
7
20
4
23
28
9
2
2
2
6
7
7
16
6
2
5
4
2
3
3
2
5
6
12
15
13
9
4
17
4
2
19
17
10
21
10
3
5
3
9
15
22
29
17
3
17
20
6
4
8
11
22
31
22
9
5
2
5
7
8
20
22
4
2
3
7
20
14
12
5
4
14
20
15
3
5
8
18
2
20
29
12
4
2
7
17
22
13
1
2
1
1
13
26
10
2
3
7
5
2
4
2
13
2
4
13
7
7
6
8
7
5
2
3
14
3
5
26
13
4
3
1
4
3
2
5
9
2
1
5
3
2
6
19
7
4
4
1
4
14
9
2
4
19
19
10
5
14
2
18
18
4
1
7
6
3
12
5
1
2
2
25
21
3
3
4
4
9
15
2
14
26
12
5
16
36
18
5
3
18
17
10
10
1
9
22
17
11
14
17
21
17
6
14
20
11
3
9
23
11
19
20
18
7
5
12
11
3
2
22
20
5
5
8
7
7
8
15
10
6
17
24
25
17
11
7
5
8
19
17
13
7
2
11
20
36
30
3
7
16
6
6
19
15
2
5
5
5
1
13
12
3
3
10
19
2
1
10
10
6
5
7
19
13
2
3
6
20
1
2
18
14
5
3
2
5
13
12
5
9
10
5
3
2
3
6
18
5
5
9
1
6
13
7
1
7
21
17
17
14
10
10
4
0
2
19
10
4
18
15
3
1
4
30
23
3
2
2
4
2
15
3
2
23
28
9
1
17
40
19
5
13
24
21
6
1
3
17
32
23
15
17
19
20
12
2
4
12
7
4
12
26
0
11
22
20
18
12
2
9
13
1
2
14
8
1
6
11
12
8
5
11
6
1
13
18
19
19
4
12
13
13
15
18
15
10
10
13
7
24
36
7
8
14
4
4
13
12
8
10
9
3
4
12
20
4
2
9
17
14
10
6
4
10
2
4
23
9
4
11
7
24
12
1
4
6
3
2
3
4
17
23
4
7
10
21
12
3
1
11
28
15
1
4
3
8
18
7
2
18
22
10
13
17
11
3
3
19
25
7
5
20
21
2
3
27
24
3
3
7
4
0
1
5
6
7
11
19
12
1
4
26
18
6
11
22
26
22
10
1
3
5
19
20
24
25
21
18
7
0
1
6
4
5
6
5
3
18
26
21
22
10
2
2
10
8
8
7
4
2
3
10
15
14
8
11
14
3
2
10
7
10
12
1
8
18
14
14
17
12
3
13
14
3
0
20
24
2
1
1
6
11
10
8
17
20
13
2
9
23
1
2
5
11
9
9
2
4
14
1
3
13
6
10
12
17
19
5
7
8
3
2
14
28
3
2
6
7
7
6
26
17
2
6
15
28
16
2
3
10
10
16
8
9
26
24
10
10
15
14
7
9
25
28
7
3
12
12
26
18
1
1
17
11
2
4
8
10
25
4
2
2
5
15
5
1
20
21
11
23
25
21
17
14
5
1
3
3
12
15
34
32
26
20
6
2
9
7
1
8
11
3
19
26
24
19
19
6
3
4
3
3
15
11
4
7
7
7
9
13
17
15
16
18
2
2
5
11
9
11
2
3
16
20
19
9
4
3
4
15
6
2
3
13
5
10
1
4
14
3
4
17
26
17
4
9
22
3
3
18
8
5
8
5
6
15
10
1
1
12
17
3
20
11
1
17
17
8
11
24
20
1
3
4
4
4
12
29
14
7
11
11
11
11
4
3
9
10
10
8
12
25
14
9
15
15
8
7
7
17
23
12
4
2
11
15
18
15
17
1
4
12
17
17
26
4
16
3
9
14
10
12
28
19
2
15
28
27
15
11
11
8
6
4
2
6
18
22
32
29
26
19
7
8
12
4
2
7
17
14
34
32
13
8
13
3
6
22
5
7
15
16
14
4
17
11
6
8
22
17
10
16
4
5
12
17
14
10
7
7
15
28
16
1
0
1
6
8
8
10
11
12
10
7
3
4
2
10
12
17
18
10
4
7
13
2
15
26
8
5
7
4
1
10
14
4
2
2
3
10
4
23
5
3
18
14
5
15
20
7
2
2
10
6
7
21
21
4
5
10
8
17
21
9
5
8
8
7
4
12
14
3
6
21
12
5
3
4
12
15
14
3
2
1
10
15
2
7
23
22
20
20
6
6
7
3
16
15
17
26
27
12
3
18
26
21
5
6
5
3
3
2
2
9
12
27
21
19
18
9
5
12
9
5
2
6
11
16
45
24
1
2
9
4
9
24
14
14
11
9
17
8
15
21
12
2
6
25
13
1
24
19
6
11
17
15
10
16
10
17
26
11
0
14
4
2
6
19
23
15
10
14
0
2
4
3
19
15
14
15
5
3
4
14
9
16
29
14
4
12
3
0
6
12
12
2
3
13
13
6
23
7
1
13
13
1
13
27
15
5
7
14
8
18
20
7
2
1
3
5
16
20
10
12
5
13
8
12
13
2
4
5
20
9
3
2
8
12
5
10
7
4
7
6
4
4
13
9
10
19
21
19
14
13
13
3
4
14
12
8
19
24
16
11
7
15
12
15
9
5
9
1
10
19
15
10
7
3
27
11
14
12
4
13
4
10
20
1
3
8
5
33
38
12
3
4
13
2
3
12
14
19
14
2
4
10
19
22
11
2
5
26
14
0
24
35
6
1
7
16
9
13
20
11
9
22
17
1
1
2
3
1
13
22
15
7
19
18
1
5
17
1
9
5
8
15
8
10
11
13
6
2
29
11
2
15
8
3
4
7
13
6
8
14
3
19
12
3
20
21
3
5
31
16
3
7
17
1
14
14
1
2
4
5
11
9
4
7
19
12
13
10
19
11
2
1
8
16
12
1
9
22
17
2
11
15
2
3
18
23
7
2
3
6
6
18
32
22
13
19
15
15
1
3
19
11
1
11
15
4
16
16
15
7
9
6
15
5
1
15
26
19
13
2
2
35
25
7
10
9
8
10
0
22
27
3
3
15
1
32
27
9
2
6
11
0
0
1
4
23
20
2
2
1
16
16
11
3
4
27
24
2
9
33
17
3
5
14
4
13
23
12
3
16
22
10
2
5
19
0
3
11
12
4
8
25
8
2
14
17
0
0
1
2
4
11
10
9
7
4
26
5
3
18
11
2
3
5
7
5
8
11
3
19
9
4
19
16
2
4
29
20
4
6
15
1
1
2
4
7
4
12
22
15
4
6
13
4
6
21
13
2
1
9
14
15
5
26
25
2
3
16
7
6
15
30
30
14
2
16
21
18
11
23
38
26
17
30
4
13
11
2
7
13
6
8
8
0
22
22
21
17
12
9
3
11
7
3
13
18
17
20
7
1
37
24
10
6
10
10
9
2
15
20
3
3
2
3
27
20
9
4
3
9
12
9
2
2
17
18
2
2
2
15
9
10
8
8
24
30
13
11
21
17
3
1
1
1
12
19
19
6
9
24
16
1
2
11
4
1
1
1
8
6
27
21
3
7
20
4
2
3
12
15
2
1
5
4
18
21
0
4
13
6
5
8
11
6
2
1
7
12
16
8
2
6
6
5
10
30
30
4
1
2
5
5
1
2
2
6
12
11
8
3
4
14
1
1
19
19
2
4
10
9
1
13
25
6
3
24
24
19
27
34
30
17
17
39
43
29
17
21
36
25
22
34
5
7
16
23
13
1
1
9
16
11
1
22
25
20
25
22
14
2
2
16
2
1
1
0
20
21
7
31
31
27
20
5
4
19
19
1
1
5
11
5
7
7
40
24
11
11
7
1
5
16
19
15
1
6
6
2
6
7
23
19
2
10
22
12
12
25
26
21
14
8
4
0
5
11
11
12
13
17
11
8
20
11
1
12
16
3
1
1
4
13
22
18
3
6
14
1
2
20
25
9
2
1
4
16
16
16
5
3
2
2
2
8
16
13
4
2
3
5
7
9
6
2
2
3
18
28
20
4
2
3
7
6
2
3
4
2
1
0
4
4
13
12
1
1
15
19
9
13
5
3
1
3
13
6
34
34
34
33
32
26
18
12
16
29
42
47
33
17
17
28
24
20
20
17
18
15
23
17
2
2
3
20
7
3
20
18
8
17
26
30
20
3
2
7
14
3
1
3
14
19
5
27
16
25
30
10
2
19
23
8
3
4
4
4
8
8
45
16
6
18
11
1
3
13
21
21
9
2
3
6
16
33
15
2
13
28
11
1
9
22
25
11
5
1
3
16
20
13
8
9
8
10
14
2
0
17
28
9
1
1
9
18
10
8
8
4
9
5
1
3
24
26
7
1
3
3
8
4
7
13
13
10
2
1
8
12
7
11
11
2
9
3
3
10
17
8
2
8
19
13
4
4
14
3
4
2
4
12
2
1
5
11
4
6
2
2
6
15
17
19
14
1
13
13
32
33
36
40
40
28
25
20
7
19
35
25
24
33
33
17
12
17
24
20
8
32
26
8
7
4
24
15
4
13
8
10
20
13
14
13
21
25
21
3
2
15
15
4
2
11
23
17
2
19
20
10
18
32
12
4
18
16
10
6
3
4
2
2
4
40
38
9
4
19
11
3
2
2
3
12
15
18
15
23
18
37
34
9
1
16
21
6
2
2
2
14
10
4
5
8
20
27
7
0
0
11
18
7
1
1
12
28
10
2
7
5
17
2
0
0
9
17
8
2
1
10
22
4
1
14
9
1
0
0
3
19
12
2
3
5
6
5
16
13
7
0
0
3
18
14
10
12
6
3
2
19
15
1
0
1
1
1
2
9
12
9
1
1
2
2
7
10
11
13
13
9
20
19
17
17
26
35
34
36
45
42
25
26
24
7
29
44
23
9
14
24
20
10
10
28
24
2
31
39
22
1
2
10
19
13
5
8
5
15
20
12
18
21
15
9
11
12
8
5
19
7
4
5
9
25
22
9
18
18
12
12
19
12
20
17
4
6
4
7
8
2
3
2
25
24
8
8
15
10
6
7
7
3
3
7
14
14
19
20
34
23
5
5
15
10
9
12
5
2
2
3
3
1
22
21
39
22
2
2
5
27
22
10
2
2
4
20
9
2
15
3
22
1
0
5
16
21
15
13
5
4
9
13
10
12
18
1
1
3
10
16
5
3
3
6
10
12
15
4
4
2
4
15
13
9
16
16
11
14
16
18
4
3
5
9
11
8
4
0
2
2
2
1
2
7
8
9
8
18
18
25
19
11
18
25
39
41
41
41
37
17
25
30
11
17
38
42
24
13
13
16
16
10
6
29
33
4
37
30
17
0
1
6
7
5
5
7
3
15
17
11
36
27
15
0
0
13
14
1
8
6
7
22
3
2
8
17
16
16
13
2
8
32
17
3
11
7
17
6
2
9
14
3
13
14
13
8
4
5
15
22
8
3
5
8
4
8
15
9
8
10
14
11
4
3
11
16
15
10
4
2
6
26
22
36
12
1
4
8
27
24
8
1
2
2
13
10
2
5
2
54
27
1
2
3
11
14
10
6
5
9
21
22
7
4
23
1
2
13
26
11
3
5
3
11
13
7
8
5
2
2
26
24
8
6
3
19
25
15
6
9
1
8
12
13
8
1
2
3
13
13
2
4
5
3
12
9
19
19
19
29
23
3
8
23
24
44
54
43
35
28
12
14
29
17
25
44
37
31
26
13
9
9
8
10
28
32
13
30
32
17
7
2
2
4
4
6
10
1
3
17
16
12
42
19
6
1
1
2
17
1
2
1
14
14
1
2
2
38
16
11
19
12
6
8
29
1
1
11
3
3
2
4
13
16
18
2
1
19
16
2
3
4
13
26
13
2
7
9
8
6
5
11
2
1
16
16
5
2
4
8
25
26
22
16
12
13
22
24
21
27
5
2
11
7
20
22
3
1
1
3
3
11
2
2
49
22
2
10
9
3
7
2
1
2
5
23
21
5
1
25
2
10
35
26
9
2
6
16
15
4
2
4
26
2
8
36
20
0
5
4
21
20
2
1
1
2
13
4
0
1
2
3
7
13
1
10
12
2
9
13
20
20
38
36
7
3
24
24
40
53
35
29
28
16
15
17
13
29
41
27
34
27
6
2
3
13
18
23
20
12
29
20
4
2
4
7
8
5
4
2
2
6
19
14
14
43
33
4
1
0
0
0
1
6
11
9
1
1
2
11
16
41
10
2
21
6
3
16
4
3
0
9
8
2
6
15
15
40
7
3
4
3
4
17
3
2
18
16
6
4
13
14
12
30
18
10
18
7
4
7
2
2
17
24
22
18
14
14
16
14
17
1
3
10
8
12
14
1
2
19
19
3
5
3
5
29
29
17
12
17
8
2
7
2
1
15
18
20
11
4
55
21
3
22
30
13
9
3
1
14
15
3
3
8
34
4
15
29
11
2
7
2
9
11
5
7
3
12
2
1
6
3
4
8
11
0
12
19
5
21
20
21
43
45
17
3
25
22
39
42
21
23
36
24
12
7
3
25
29
19
21
8
4
3
5
8
20
20
5
3
17
3
3
12
8
5
6
5
5
3
2
14
14
8
28
21
2
0
7
6
4
2
2
12
9
1
3
11
12
10
32
12
1
10
8
6
4
2
4
12
11
12
8
9
11
6
32
35
11
1
1
2
13
9
3
4
14
13
11
6
8
12
16
28
24
9
3
2
5
10
13
1
1
7
13
11
10
9
9
13
2
3
8
7
9
9
11
9
1
2
10
22
18
12
8
6
18
10
17
19
12
7
8
9
2
1
7
24
22
15
9
46
15
10
15
9
5
13
5
0
3
8
6
7
36
13
13
15
5
3
9
1
1
5
7
8
24
0
2
5
1
7
4
0
2
1
10
17
3
14
26
28
30
44
41
16
1
5
13
15
38
31
6
22
39
24
10
4
1
0
8
14
8
19
20
18
1
1
1
13
12
2
1
6
8
1
12
22
3
1
14
1
13
2
2
15
6
2
15
18
2
3
15
13
3
3
1
8
10
2
9
5
11
12
5
22
14
2
5
7
5
7
18
15
10
8
7
6
5
8
4
23
22
9
2
3
7
7
3
3
18
13
4
13
10
5
3
14
21
12
11
10
3
5
9
12
0
2
6
5
7
11
12
6
15
9
4
5
18
12
12
10
8
9
5
3
6
15
20
22
10
38
11
2
20
23
4
7
8
7
5
2
5
18
24
16
5
72
28
7
14
8
4
10
3
2
2
2
5
7
5
57
27
13
11
5
3
2
2
2
2
1
4
22
6
3
6
2
2
2
1
3
1
4
18
37
35
33
29
22
12
5
6
1
3
38
27
4
22
28
10
7
8
7
2
4
5
1
3
18
15
1
1
1
2
3
2
2
1
7
4
6
19
2
3
17
14
2
3
4
16
1
1
5
13
21
12
5
9
15
5
3
4
8
3
12
14
3
6
2
16
16
16
16
10
1
14
25
15
4
2
1
1
0
10
10
9
10
9
6
2
1
1
18
18
4
2
3
9
7
4
20
5
8
9
8
12
12
10
1
4
4
2
5
12
13
2
18
1
3
12
7
15
9
3
8
9
5
4
8
17
25
10
39
11
3
20
23
0
4
3
4
6
5
6
13
20
14
56
9
4
22
7
1
2
3
7
8
3
5
13
5
49
5
1
5
1
2
4
8
8
8
2
11
32
8
2
1
6
5
3
1
3
2
6
19
37
29
23
16
6
5
13
6
1
12
43
28
12
17
6
3
13
17
16
2
10
17
5
3
10
3
13
11
3
2
2
3
3
6
0
12
8
2
8
2
8
22
6
2
1
12
15
1
2
10
11
13
14
6
3
6
5
5
3
6
11
30
17
3
4
20
8
10
12
17
21
9
2
10
19
6
2
10
12
3
1
8
29
9
2
6
10
6
1
1
9
23
15
5
7
2
1
10
9
16
19
0
0
4
15
19
13
12
13
14
6
6
7
1
2
2
18
23
3
1
3
3
16
6
2
3
5
3
3
4
7
18
36
9
2
18
23
5
3
3
7
5
1
1
3
11
17
57
28
2
14
33
14
0
2
7
23
16
1
2
12
80
34
2
6
12
0
1
6
20
13
2
1
11
16
1
0
1
2
7
15
3
2
0
6
3
23
31
15
12
9
3
4
16
4
17
16
22
42
25
15
10
3
3
21
23
2
23
26
3
5
23
8
5
5
2
2
4
12
14
12
4
14
5
3
11
9
14
9
0
1
2
13
13
1
2
30
18
5
3
8
5
2
1
1
1
2
1
5
33
16
1
2
33
19
8
2
11
17
8
2
4
9
1
1
9
18
9
2
8
26
19
8
1
4
8
2
2
5
14
11
8
9
5
2
4
8
15
19
8
1
7
19
15
7
9
17
20
9
7
10
5
3
25
22
0
1
2
7
17
6
2
1
3
2
10
9
4
7
39
28
0
1
21
21
8
6
8
8
2
2
14
1
1
9
31
7
1
23
35
20
5
4
4
17
20
2
1
4
70
25
0
17
27
4
3
3
13
4
1
3
66
1
0
4
5
5
4
11
9
13
8
30
29
5
6
8
2
7
16
6
20
22
26
34
19
13
12
3
5
26
22
13
13
24
9
2
21
10
1
2
3
6
14
11
6
20
23
11
10
12
6
7
17
9
1
2
3
6
13
7
3
34
22
0
0
13
15
12
6
4
8
4
3
4
20
12
2
7
31
34
23
10
0
3
15
7
2
4
4
4
4
6
16
7
1
2
18
19
19
18
7
2
2
10
7
3
3
7
7
8
6
2
1
22
21
14
6
1
7
12
2
3
1
12
18
5
2
7
13
3
27
32
14
1
8
7
5
16
13
3
1
4
3
2
15
15
2
44
26
2
3
27
11
12
15
8
11
3
2
21
11
2
35
16
4
11
28
28
19
7
2
1
3
19
5
2
1
39
58
28
1
15
21
0
12
9
2
2
2
4
47
2
5
16
11
25
9
1
4
12
26
23
5
8
10
2
8
22
2
16
16
18
21
10
12
14
4
9
23
16
30
20
1
16
17
0
10
9
0
3
8
12
9
4
3
15
30
12
0
16
22
4
9
11
0
0
5
14
11
2
5
30
19
0
0
16
20
19
13
12
12
7
2
5
10
2
4
23
22
18
10
0
1
6
7
8
8
2
8
9
8
9
1
5
23
14
8
12
13
4
3
10
16
8
2
4
7
6
2
2
3
37
19
6
8
6
4
2
1
5
4
4
1
7
15
11
13
3
29
29
6
0
9
9
1
15
17
2
2
1
15
10
5
16
30
42
24
2
8
28
0
10
26
6
11
10
4
6
11
2
22
10
10
28
36
20
9
2
0
3
2
4
16
1
19
15
38
26
1
10
12
2
9
14
1
2
2
60
26
1
7
12
4
29
23
1
1
14
17
15
16
14
13
9
2
3
2
8
20
8
8
19
9
7
15
10
6
8
13
22
21
2
11
22
3
3
11
4
5
5
4
5
4
13
26
11
2
10
30
4
1
13
4
2
3
13
11
8
8
19
14
0
1
6
11
13
11
10
7
3
2
11
10
1
2
8
3
1
2
1
4
7
15
11
1
4
10
6
2
1
18
11
2
3
7
4
1
5
15
11
1
4
6
4
5
6
9
16
5
8
11
7
2
1
11
12
1
1
2
14
10
9
18
8
1
3
0
1
11
10
1
1
1
19
21
7
6
30
24
2
9
23
0
6
24
1
3
18
16
7
3
10
8
17
37
28
1
2
3
2
3
3
6
10
5
8
1
16
20
3
1
3
9
2
2
3
6
10
49
37
11
2
2
12
1
16
19
3
22
13
5
18
22
20
8
2
3
3
21
24
5
4
20
10
1
9
6
2
7
10
13
9
20
21
1
4
12
8
4
2
3
13
10
17
7
4
7
19
3
6
7
3
3
2
7
13
12
8
7
2
3
1
1
4
4
5
4
1
8
18
4
2
1
2
11
5
2
4
9
14
9
2
3
15
12
3
6
18
6
4
2
2
2
12
20
11
1
3
3
2
13
14
7
14
15
12
2
2
5
12
2
2
2
1
4
9
8
14
12
1
4
6
2
1
2
2
16
16
2
3
21
14
10
20
5
7
16
2
2
16
16
16
13
8
21
34
19
0
10
16
1
12
7
2
3
2
1
8
1
3
8
6
1
2
12
11
8
43
22
4
2
1
6
2
2
4
3
17
7
3
15
22
18
9
2
18
27
22
9
5
19
16
0
2
0
2
11
22
23
21
16
1
2
10
4
2
0
1
13
13
5
5
14
1
7
21
5
3
0
0
1
19
13
2
1
1
1
10
9
3
2
7
17
21
4
1
3
18
17
15
12
8
3
1
5
21
12
0
9
2
2
6
10
13
14
10
2
1
1
2
12
18
12
14
11
10
8
3
2
19
9
3
2
2
9
12
1
2
3
5
2
5
16
5
5
4
6
13
10
18
14
12
11
2
5
18
7
8
11
17
19
13
7
9
9
5
11
2
2
5
2
1
0
0
8
8
4
4
2
4
15
4
0
0
3
4
2
2
2
5
3
1
11
18
5
3
4
18
14
9
5
15
15
2
2
4
3
4
22
16
10
2
2
10
2
11
2
3
15
12
9
6
15
17
4
1
3
2
3
26
12
13
0
1
14
10
1
2
5
10
21
13
2
13
20
27
15
1
2
2
8
16
7
2
2
1
3
18
17
1
4
9
11
6
5
3
10
7
2
12
16
1
3
18
7
8
9
2
0
9
10
1
11
1
11
16
2
4
6
2
5
15
20
10
7
5
3
23
8
3
11
7
6
8
5
2
4
10
3
2
6
11
7
4
2
2
9
20
1
3
3
23
15
5
1
1
1
9
8
2
12
2
2
3
9
1
2
5
6
3
4
6
6
2
1
3
11
15
15
1
0
6
15
11
1
11
28
7
8
14
11
2
2
4
2
3
32
10
2
5
15
1
2
12
1
1
15
21
4
13
24
13
1
1
2
1
2
13
7
1
1
21
23
2
1
3
5
4
9
4
3
1
5
21
4
3
8
2
4
13
4
20
6
2
16
1
8
17
1
2
2
25
14
1
2
1
10
14
5
7
17
3
2
2
3
14
10
1
5
7
4
3
4
12
25
1
2
7
1
8
20
2
0
19
3
17
17
29
21
4
1
2
3
1
2
6
1
2
1
8
10
1
1
14
19
27
12
1
1
19
22
1
9
29
6
13
16
15
3
3
14
1
1
31
2
15
14
0
5
8
1
1
14
23
7
4
14
8
3
12
9
5
15
11
19
5
1
2
1
12
15
14
17
10
2
4
17
4
1
1
0
1
12
2
3
17
2
1
15
12
2
1
5
3
4
3
4
7
1
1
4
2
2
2
4
4
5
14
2
1
9
4
15
2
2
5
22
22
2
1
9
10
34
1
1
2
4
2
1
0
7
2
11
16
1
1
13
28
17
1
1
15
28
1
2
12
20
16
1
1
16
3
0
21
16
15
3
14
5
1
1
9
19
1
1
2
2
26
23
7
11
6
2
2
1
24
29
22
16
6
8
6
0
3
3
2
9
8
5
1
2
3
15
10
1
2
3
9
22
19
3
4
3
10
18
26
22
3
3
3
5
7
9
1
13
3
5
22
5
2
4
4
10
5
6
17
6
2
12
3
1
5
21
2
4
20
13
0
1
9
6
2
10
13
16
7
1
0
1
0
0
2
25
22
3
1
1
0
1
17
26
19
5
1
0
2
6
7
2
4
1
2
4
3
5
17
2
7
25
23
5
18
17
26
29
25
9
2
3
18
13
9
5
18
8
6
8
4
2
12
7
10
6
6
3
2
3
9
1
13
3
1
2
5
1
6
15
10
0
1
1
1
1
10
13
6
2
2
1
0
1
12
11
2
2
13
0
1
3
11
2
1
1
1
13
2
9
28
20
10
18
19
16
12
9
3
8
18
11
9
1
6
2
6
4
6
3
2
3
6
8
8
8
4
2
2
4
13
11
2
1
4
3
5
8
8
1
1
3
2
4
9
9
1
3
7
3
2
6
3
15
26
10
8
7
3
5
4
16
2
3
3
3
6
2
4
8
15
11
11
4
7
12
8
1
3
7
4
2
2
2
2
2
5
3
5
2
11
8
2
3
2
5
10
5
6
6
11
6
7
6
3
5
4
4
4
3
14
15
6
2
11
10
