# Supplementary material for: Evaluating flow modulating treatment response in intracranial aneurysms using black-blood MRI in vitro
Source: Commun Med (Lond). 2026 Mar 27;6:170. doi: 10.1038/s43856-026-01413-z (PMC13031954; doi:10.1038/s43856-026-01413-z)
Supplement: Supplementary file 8 — Supplementary Data 5 [file 43856_2026_1413_MOESM8_ESM.zip › Data_Figure_8ab_Sup_Figure_6ab/BB2/with mesh 4 (FD5)/4_BB2_agar_right_array.txt]

77
76
76
74
78
87
94
93
82
72
71
78
77
71
66
72
83
90
87
75
68
71
75
75
68
62
60
66
67
67
66
70
76
84
87
86
79
70
68
74
85
89
78
64
59
69
83
87
79
71
84
76
74
75
77
78
77
77
78
81
84
84
77
69
63
60
61
62
65
76
87
96
93
81
66
56
61
72
80
78
69
62
60
60
64
69
72
73
73
75
74
69
65
66
75
80
77
69
66
78
92
90
86
83
77
76
79
87
98
106
103
90
77
72
73
70
66
62
69
84
99
104
98
84
74
65
65
71
73
72
66
63
61
64
70
75
79
81
84
85
77
71
67
68
69
65
58
58
68
78
79
80
76
71
69
74
84
94
98
99
92
78
64
63
72
77
74
72
81
95
104
99
89
81
79
77
78
78
81
82
80
76
79
87
97
102
100
93
88
87
86
83
81
80
72
69
71
77
81
77
59
67
78
80
80
81
83
86
83
77
68
61
60
68
74
69
59
57
68
84
90
81
77
78
82
84
86
91
98
105
101
90
81
83
91
100
102
92
78
64
59
65
78
85
87
88
91
90
84
78
53
66
80
90
89
89
92
91
82
69
61
64
71
80
77
66
58
55
63
65
68
71
73
77
76
73
68
75
87
98
101
92
77
67
69
76
89
90
79
64
55
57
67
75
81
85
87
84
81
76
69
74
78
74
68
69
73
75
73
73
76
74
67
60
58
67
78
77
67
60
63
75
79
73
64
57
56
65
80
92
97
86
71
65
69
81
90
97
99
95
88
77
67
67
69
76
78
78
77
78
82
82
75
70
68
67
63
63
69
81
91
81
62
51
58
79
94
86
67
63
74
84
79
65
57
62
74
83
84
88
83
73
65
71
83
93
92
85
82
78
76
76
77
81
83
81
81
80
79
80
86
81
72
70
77
81
78
72
79
88
94
87
74
61
60
68
73
68
65
73
89
92
79
60
60
72
86
88
83
77
70
59
56
70
85
94
90
71
56
43
42
56
79
94
93
82
76
74
69
65
100
91
72
57
62
72
77
75
72
72
77
87
87
70
52
45
51
58
65
75
86
88
79
71
69
75
76
73
71
75
70
60
57
73
92
102
98
88
76
62
55
61
74
81
76
68
66
68
66
61
99
95
80
66
64
72
75
70
57
48
55
78
97
93
77
61
60
65
69
71
71
71
77
86
89
81
69
62
69
81
83
76
71
77
90
93
91
85
83
82
81
78
76
75
74
68
68
70
78
80
82
77
73
74
83
92
88
80
70
63
64
74
86
94
91
79
71
70
75
73
67
72
84
95
96
83
69
69
83
98
101
90
75
63
57
58
58
59
64
73
82
83
80
80
82
81
78
80
85
85
81
73
70
74
87
94
89
84
86
90
81
68
60
67
81
84
79
75
77
78
78
85
91
88
77
66
61
66
76
88
93
85
70
55
49
52
57
58
60
68
79
84
76
65
64
75
89
98
95
84
88
91
88
84
80
77
74
71
75
82
81
72
63
65
76
83
80
78
79
75
73
72
72
70
67
72
75
75
75
77
81
85
83
79
77
80
82
79
72
71
76
79
74
64
64
74
88
89
76
66
74
86
91
86
82
75
72
69
71
72
76
77
76
70
72
74
79
78
74
68
66
65
62
65
72
84
92
89
86
88
89
91
92
93
91
91
88
86
76
65
63
67
77
88
92
91
80
66
49
44
56
60
71
83
83
85
84
84
86
86
80
70
60
56
63
74
79
78
74
77
83
84
81
76
74
73
75
76
80
86
84
79
80
86
91
90
79
69
61
58
60
65
72
79
82
81
81
78
69
61
61
60
66
74
80
75
73
74
80
89
91
81
70
59
60
66
76
83
89
91
85
81
83
87
90
86
78
76
82
86
77
70
72
84
95
92
75
63
58
62
67
65
55
49
53
66
82
94
90
80
83
84
81
75
70
59
48
45
52
72
92
96
82
63
59
64
75
85
88
78
66
59
69
82
91
86
80
85
92
87
75
64
63
70
77
77
71
69
71
72
71
61
50
48
60
79
91
93
84
75
91
89
88
85
79
69
56
49
51
68
81
82
68
61
67
77
83
81
74
68
72
81
86
81
68
55
57
74
81
72
59
54
59
65
66
67
73
81
86
82
76
70
67
69
81
91
92
85
74
68
79
76
77
82
85
84
79
75
74
74
71
64
61
69
80
82
74
67
74
90
106
110
100
81
64
56
64
76
77
62
49
55
74
87
87
83
82
86
88
85
82
84
84
78
81
82
85
78
67
54
70
65
60
62
72
81
84
84
82
78
69
57
60
73
82
72
59
61
82
103
107
93
77
66
67
74
88
94
86
69
57
63
80
91
89
81
77
75
73
73
78
86
88
80
73
75
86
82
68
50
70
65
54
53
64
81
86
86
82
78
72
65
65
75
82
82
75
77
83
87
83
75
69
68
71
78
82
79
74
70
68
73
79
84
77
69
61
58
59
66
77
87
92
83
73
76
88
95
85
71
71
73
63
56
63
75
78
76
72
74
78
79
79
76
82
89
93
90
84
80
79
82
85
85
83
80
80
74
72
75
79
81
82
85
79
66
52
48
55
69
79
83
83
81
82
86
92
91
85
77
69
73
74
71
67
63
61
61
62
68
74
78
78
73
71
74
85
87
84
79
75
75
74
73
74
79
86
87
84
78
71
68
75
87
91
77
60
53
59
71
76
75
73
75
83
91
93
85
77
74
63
65
73
79
78
71
64
63
65
67
69
70
70
70
69
71
77
83
83
77
70
64
60
57
56
58
69
79
79
65
53
56
72
88
94
84
72
71
74
73
70
67
69
73
78
77
78
77
78
81
59
62
71
76
76
69
64
66
71
74
76
74
78
83
83
79
75
73
74
75
74
74
74
76
72
66
63
66
73
73
69
68
74
78
78
73
72
74
77
74
69
67
72
75
72
61
52
59
74
80
54
60
71
78
75
67
63
66
72
73
71
70
73
80
82
79
70
63
62
67
72
78
83
89
88
80
73
69
72
79
79
69
60
56
62
66
66
65
68
73
75
74
71
68
65
58
55
62
73
80
45
57
73
84
83
76
75
78
79
77
73
69
70
71
68
67
69
69
69
69
72
79
83
80
72
66
63
64
67
72
71
68
63
62
65
68
67
64
68
72
74
69
63
62
67
73
78
79
76
75
63
68
74
78
77
76
79
82
87
88
87
87
88
89
85
80
75
70
68
70
80
85
84
77
63
54
48
52
65
79
82
81
77
78
80
79
71
65
67
72
73
68
63
64
70
80
87
87
79
69
94
86
74
62
60
65
71
75
76
76
76
77
83
92
103
101
78
53
40
49
71
82
81
77
73
65
53
51
65
81
87
73
61
65
84
92
81
62
53
64
78
83
78
69
67
73
82
87
81
72
93
83
67
59
67
78
82
75
67
57
55
55
63
74
86
88
76
61
50
55
69
73
70
72
74
74
68
60
65
74
77
65
51
53
70
86
88
77
64
63
69
76
78
78
77
73
74
70
70
71
62
58
54
57
67
81
90
88
79
68
60
59
63
73
76
76
80
83
86
81
69
57
49
50
55
65
76
82
81
80
77
70
61
55
57
66
78
85
81
65
55
56
73
89
88
74
61
56
60
68
63
65
61
58
61
64
68
74
76
77
73
68
68
75
87
89
85
82
84
79
65
47
42
49
62
73
77
80
80
78
75
73
72
71
69
66
64
73
82
78
69
63
71
79
74
62
57
62
76
80
82
79
74
73
71
65
55
50
58
71
74
66
59
64
74
78
72
69
70
73
68
60
60
70
81
81
71
63
59
58
59
64
73
84
85
72
60
58
69
78
78
73
70
66
62
61
68
80
85
81
63
54
55
69
81
80
67
59
63
71
75
74
71
69
58
50
49
62
78
85
80
74
72
74
73
68
65
61
56
55
57
63
73
80
75
67
61
59
64
66
64
60
60
63
67
70
73
74
72
69
64
60
57
67
81
87
78
72
68
71
75
80
83
80
62
48
49
64
77
75
65
66
72
78
75
69
64
60
55
54
57
62
64
64
63
65
67
67
71
73
70
67
66
70
75
74
67
59
61
69
84
79
73
77
83
86
79
74
70
69
66
65
65
64
60
58
62
67
68
64
62
69
79
82
79
68
62
60
64
64
59
54
53
62
68
69
64
61
64
70
73
71
69
71
73
73
70
64
66
69
64
58
62
73
78
77
76
79
82
78
65
56
49
53
60
69
72
72
71
71
75
78
78
74
67
59
61
72
84
83
69
57
62
75
78
70
62
60
68
69
62
56
55
60
64
66
71
77
75
61
55
54
61
67
67
66
71
82
85
81
75
72
71
78
86
90
88
81
75
69
60
53
51
55
66
72
76
77
77
73
68
70
79
86
81
66
59
70
84
84
70
54
51
57
62
63
70
74
73
64
61
67
72
70
67
69
77
83
79
73
74
83
94
98
99
95
90
84
78
69
55
42
39
52
72
86
85
74
63
60
64
73
80
83
75
61
55
62
75
83
75
63
61
72
84
83
73
67
66
67
55
57
65
66
61
63
75
86
81
70
61
61
74
80
79
74
71
72
76
79
76
69
62
66
72
77
76
71
68
69
73
76
78
73
66
59
54
54
62
69
69
67
67
74
85
87
76
68
64
66
58
57
59
58
53
54
66
80
78
68
57
56
64
72
70
66
63
68
75
80
80
76
67
66
73
78
78
73
74
79
85
86
76
65
59
60
64
66
65
65
65
67
67
69
71
78
76
72
67
67
79
82
80
71
63
65
72
72
62
54
59
72
80
83
80
77
73
70
71
77
80
71
61
59
71
82
82
74
67
69
77
77
70
61
61
67
69
68
66
64
64
67
70
76
79
79
78
72
70
70
76
82
85
82
78
79
80
72
62
59
65
73
74
69
73
78
78
70
61
68
81
88
82
73
68
71
72
63
58
62
67
72
72
70
69
68
68
66
65
64
65
65
68
75
78
76
71
65
65
69
61
65
77
90
92
81
70
65
69
75
78
71
62
55
61
72
77
70
58
59
71
86
91
81
70
63
63
62
62
68
74
76
75
69
64
61
67
72
75
74
69
62
55
53
57
61
66
68
68
64
62
61
72
87
92
84
70
62
68
79
83
75
66
63
67
71
75
71
65
64
68
75
79
72
64
58
60
71
78
80
70
53
47
49
56
63
68
71
76
77
73
68
58
54
60
68
76
79
72
67
71
73
70
71
74
74
73
71
69
69
68
65
65
65
68
72
74
74
77
82
87
86
76
61
51
49
56
70
80
78
61
44
42
56
70
71
67
67
74
81
83
78
74
73
74
73
73
70
69
70
65
66
70
68
58
54
61
72
73
67
61
59
62
65
67
72
77
78
73
78
83
86
77
63
55
54
55
57
58
60
65
71
77
79
75
68
66
73
84
93
90
80
75
73
69
64
59
61
69
73
43
44
58
67
61
51
51
66
76
80
80
77
72
66
68
74
78
72
58
52
55
63
67
67
68
65
57
49
47
53
70
81
78
64
54
57
65
73
75
76
75
73
76
75
71
68
71
75
77
77
56
56
61
65
61
54
52
58
64
74
78
75
70
66
67
71
70
63
57
51
49
53
62
71
74
68
58
54
59
67
74
75
62
52
51
57
60
57
50
48
54
64
76
79
79
82
84
81
76
69
83
85
86
77
70
71
78
83
79
79
84
87
82
71
63
64
67
66
65
67
74
76
73
73
75
79
80
79
78
80
84
86
81
77
75
77
80
78
75
74
75
73
75
82
93
99
90
75
67
72
71
69
70
70
69
71
76
80
80
80
82
86
87
83
76
63
54
51
61
76
88
84
68
55
54
64
78
87
88
84
81
77
72
71
75
76
71
65
65
72
75
71
67
73
81
81
71
61
70
91
92
87
85
81
77
81
87
93
93
85
83
88
95
97
86
68
59
66
85
100
102
89
75
69
68
70
71
74
82
85
80
71
62
65
74
80
76
71
69
78
82
80
77
77
79
71
66
70
83
89
95
104
102
89
75
73
81
89
91
86
86
84
79
76
70
63
66
79
94
98
91
80
75
77
79
76
71
73
80
87
83
74
72
79
93
97
90
81
82
90
93
90
89
89
89
86
87
87
84
77
69
92
103
91
71
57
59
70
76
74
70
65
61
62
63
63
66
71
79
82
75
69
69
75
85
91
90
86
80
78
71
68
78
93
103
99
86
78
76
78
80
86
92
95
92
87
84
82
79
81
65
82
96
94
80
72
77
85
80
66
52
53
65
78
80
76
72
70
72
70
68
72
81
91
94
89
80
73
73
76
78
76
76
81
79
75
70
69
69
67
72
83
92
91
80
69
66
66
70
79
89
84
84
83
80
81
90
98
86
66
50
52
69
84
84
78
77
75
74
74
76
88
101
102
89
72
61
65
83
101
108
99
83
75
71
71
70
71
70
69
76
81
79
74
68
67
70
78
81
79
99
87
75
67
67
68
71
77
82
81
72
67
74
85
88
86
79
73
74
78
88
94
92
76
60
56
61
72
84
95
94
84
74
74
82
89
87
74
69
65
68
70
68
68
73
80
88
94
96
91
86
77
69
65
67
69
64
69
81
89
87
80
79
86
93
94
86
75
74
81
88
87
70
51
48
61
74
82
84
88
84
74
63
70
83
94
92
80
72
68
70
72
76
76
76
78
83
89
83
72
75
74
67
67
74
78
76
73
72
71
69
72
78
80
79
77
77
76
75
80
82
76
66
60
66
75
78
77
84
97
99
86
71
71
83
93
95
90
89
84
84
81
77
70
63
63
71
77
72
62
76
75
74
71
67
64
64
70
68
57
54
65
80
83
73
63
64
73
80
81
74
68
67
75
82
80
70
63
70
79
81
73
70
78
91
97
94
84
77
75
73
71
69
67
63
63
67
77
86
88
80
80
76
73
66
63
66
76
82
80
74
76
84
92
91
78
75
86
99
95
79
67
68
80
85
78
69
71
80
87
83
75
68
70
78
82
75
67
65
72
75
76
74
77
81
80
77
81
93
101
83
82
73
76
83
88
81
74
74
81
84
85
86
94
97
89
77
75
84
85
78
72
69
71
75
75
76
84
99
110
113
103
82
65
58
63
70
73
73
82
91
93
87
79
76
77
80
85
90
89
75
75
73
84
100
103
85
60
54
65
84
94
93
86
77
63
53
49
57
67
70
66
59
56
66
83
89
86
84
90
101
103
94
82
76
79
80
76
67
65
75
87
91
85
73
69
71
73
72
69
69
68
79
94
102
94
75
60
64
80
96
96
87
70
60
57
58
59
66
73
76
70
56
49
61
83
93
87
71
65
71
78
86
92
90
83
76
67
53
47
54
68
85
89
81
68
63
63
66
70
73
75
87
99
95
76
60
59
74
87
88
74
63
64
78
87
86
77
76
84
88
82
66
55
56
66
76
79
80
78
74
74
78
82
78
67
60
61
64
65
65
67
70
73
70
67
71
82
89
89
77
70
74
84
91
88
79
69
65
68
73
73
71
75
80
82
78
75
78
81
79
74
72
76
79
75
70
73
80
87
84
81
79
82
82
76
72
69
72
77
79
75
68
63
68
80
91
91
81
71
71
63
62
69
86
98
96
80
63
60
74
91
92
79
68
61
64
72
74
69
62
56
61
78
90
95
88
82
80
78
77
72
74
83
92
94
84
66
55
61
78
86
79
67
67
84
95
81
55
41
70
73
74
77
83
87
84
73
65
66
78
84
81
77
76
78
77
69
62
66
72
72
69
67
72
79
81
83
78
71
68
68
71
75
78
79
73
65
58
63
78
86
78
62
59
70
79
76
60
52
73
80
80
81
83
87
83
76
71
73
72
65
58
68
84
92
80
59
53
65
84
89
78
70
65
64
64
67
68
70
72
77
81
80
74
71
72
77
78
75
74
76
77
71
67
67
75
74
67
63
77
75
67
68
80
87
89
84
82
80
70
56
50
59
71
72
67
63
68
74
70
60
53
61
72
79
74
69
69
70
74
79
85
86
86
83
79
71
64
62
69
81
92
91
83
77
75
74
69
67
67
67
65
74
81
84
78
77
79
77
68
60
58
62
62
58
57
70
85
84
67
51
47
55
70
83
90
83
73
68
65
66
70
76
79
79
71
57
51
58
72
85
96
92
83
78
77
77
76
75
56
67
76
80
70
61
56
64
70
73
72
72
75
73
65
59
65
77
87
91
88
80
72
65
65
72
80
81
76
72
68
68
73
76
72
63
55
54
60
74
82
83
79
78
81
89
92
86
80
74
67
77
80
68
50
43
50
64
70
72
76
80
81
73
68
71
79
83
84
86
88
88
82
75
69
71
77
80
79
76
71
68
76
90
89
70
50
43
51
71
80
79
71
68
79
91
92
81
69
68
78
86
84
70
58
58
64
68
69
69
72
78
79
75
75
82
87
82
71
64
69
76
80
81
81
80
82
85
81
76
68
65
76
89
92
81
60
48
49
61
71
73
70
67
73
80
76
66
63
66
71
82
84
79
76
76
75
69
69
69
72
76
78
81
81
80
74
66
62
62
67
71
81
87
87
81
75
73
77
83
87
87
84
77
75
72
72
74
73
71
67
66
69
71
77
80
74
66
60
58
68
79
85
80
74
68
65
67
70
71
72
72
73
75
74
71
68
68
70
69
67
69
82
91
90
76
56
50
60
76
81
75
65
58
60
68
74
79
78
73
71
70
71
72
67
64
63
65
68
68
68
81
87
85
74
63
61
66
70
73
73
70
68
63
61
65
74
76
72
68
68
73
84
89
80
64
49
47
56
63
62
55
51
54
58
62
60
62
65
69
71
75
76
70
61
51
55
64
72
78
72
82
84
73
67
66
68
68
68
72
81
85
81
71
64
67
72
68
61
63
70
81
85
81
68
56
49
54
64
74
76
73
72
71
67
58
51
52
63
71
79
80
79
75
72
72
74
75
74
68
81
80
66
50
50
62
70
69
64
66
76
82
81
75
76
81
77
68
60
64
78
84
82
78
75
70
59
55
64
76
84
82
79
82
86
84
76
69
69
77
86
90
87
79
77
76
83
85
78
64
75
75
67
61
65
76
76
67
59
55
56
62
69
75
80
84
84
79
75
77
80
82
75
73
73
76
78
71
66
64
67
72
80
84
93
99
100
93
82
74
74
79
84
77
65
61
70
82
82
75
71
74
75
74
76
73
68
63
57
56
57
60
68
78
85
83
73
68
68
70
74
73
66
54
50
62
80
85
79
65
67
78
83
81
71
75
89
99
91
72
58
58
70
76
67
60
62
71
77
81
74
77
75
70
64
55
49
50
54
57
61
66
73
85
93
83
61
47
49
58
65
66
63
56
58
64
69
71
70
71
76
84
82
71
59
59
74
90
96
88
73
62
68
73
74
72
71
74
80
84
73
75
71
66
61
59
56
54
54
59
62
64
68
75
82
80
70
62
62
68
66
65
65
75
82
78
65
50
48
59
72
76
73
73
77
75
74
81
90
95
89
75
62
61
62
68
75
84
87
85
71
68
60
56
59
64
70
68
67
66
68
67
66
65
64
70
80
85
81
70
63
59
66
77
84
79
71
60
55
61
70
72
74
77
80
77
71
66
67
71
71
66
61
59
60
65
72
76
75
71
83
76
60
57
63
71
67
61
60
63
67
66
64
61
59
60
67
75
71
60
50
53
66
79
85
84
83
79
77
73
70
68
66
66
66
66
66
63
61
60
59
62
69
74
75
71
68
65
65
69
84
76
71
76
87
88
73
60
52
54
57
58
61
68
70
68
65
62
62
62
65
69
76
81
80
77
80
90
96
90
70
55
55
67
77
79
76
71
68
63
59
61
69
78
82
76
72
71
77
79
66
66
74
86
91
84
71
61
61
64
65
67
70
77
81
78
69
65
67
73
79
80
82
75
63
53
58
78
95
91
70
54
56
75
90
90
82
75
68
63
57
57
64
66
64
64
69
76
76
64
73
75
77
75
65
55
53
55
58
63
74
87
93
92
84
77
72
70
67
62
61
66
70
69
64
57
56
59
66
71
70
67
64
67
74
77
79
76
71
64
57
52
53
57
59
61
69
71
62
49
74
86
90
78
64
59
65
65
57
50
61
83
99
96
87
77
75
76
71
63
58
60
63
68
75
77
72
62
60
67
71
75
68
64
64
70
76
76
73
67
60
51
50
59
73
83
82
72
63
65
73
83
89
84
75
74
83
87
75
60
58
68
77
76
72
69
72
74
74
76
77
77
72
68
69
73
76
74
71
67
68
69
69
65
62
65
66
66
66
68
68
66
62
63
72
77
71
63
60
71
73
71
72
71
67
68
75
76
74
69
65
66
66
66
66
64
65
68
74
78
79
74
63
58
59
68
76
78
75
69
68
72
74
72
66
62
60
57
63
73
81
82
70
63
58
61
62
58
59
68
64
58
58
59
65
71
70
65
61
59
63
68
74
80
81
77
72
70
74
76
71
65
63
70
78
80
76
70
66
68
71
75
75
76
74
70
64
65
72
80
83
76
67
63
66
70
74
72
71
70
57
55
63
73
77
76
73
69
68
68
66
66
65
69
76
80
78
72
69
72
78
84
90
95
92
82
66
53
49
53
57
60
63
69
75
76
73
71
74
78
73
68
64
70
77
78
79
76
73
70
61
68
83
95
92
73
56
53
64
78
79
68
56
49
57
65
68
66
60
65
75
79
79
77
75
71
64
52
47
52
56
58
56
61
68
76
75
73
72
71
70
65
60
57
60
64
69
68
68
68
63
69
73
77
75
64
53
50
61
72
76
68
60
57
63
67
70
67
63
63
63
61
61
62
62
62
64
65
73
84
83
72
60
62
73
77
72
62
61
67
71
64
48
39
44
55
68
69
69
71
68
70
65
59
55
60
71
79
82
76
66
61
62
66
74
82
85
81
71
62
66
79
89
87
75
63
61
65
76
80
74
63
61
68
75
72
63
60
66
78
79
70
62
61
66
70
71
70
70
73
78
85
91
86
69
57
59
71
77
78
75
71
64
54
54
64
75
75
63
60
70
89
100
95
88
81
75
65
51
43
47
59
70
73
69
60
61
71
83
86
77
69
73
80
85
81
76
73
73
73
73
77
91
96
82
59
42
39
50
68
82
82
67
53
45
50
55
55
53
56
63
66
63
64
80
93
91
74
57
54
66
79
87
83
73
66
65
68
69
68
60
57
60
67
73
80
80
78
75
72
73
75
72
73
70
62
52
45
46
59
69
70
63
60
64
73
69
60
57
64
65
56
48
52
67
75
72
64
66
75
82
78
76
81
87
83
66
51
49
57
66
65
62
62
70
80
81
74
63
60
84
90
96
91
80
74
75
76
74
76
81
84
80
80
85
91
84
71
60
64
74
79
83
93
112
122
115
91
68
60
69
81
84
82
80
79
80
79
79
76
73
71
76
88
95
90
76
68
73
89
64
68
72
70
71
77
89
95
88
79
76
80
88
95
96
93
83
73
71
75
81
77
73
79
96
113
115
95
69
51
51
64
81
96
103
97
80
63
56
61
68
71
75
82
88
88
87
92
102
105
70
66
62
63
69
81
86
86
79
74
79
90
100
100
88
77
75
84
91
91
84
76
76
81
85
86
84
78
71
65
58
54
58
72
90
98
91
72
62
61
65
67
68
72
74
77
82
89
96
93
77
75
71
67
67
69
64
59
61
72
87
99
94
76
55
50
62
82
88
79
70
66
76
81
79
74
72
76
81
86
76
62
58
62
75
79
77
68
63
65
66
64
63
66
69
68
66
66
69
71
65
73
72
62
54
51
52
57
66
78
84
84
74
61
51
50
60
70
78
77
71
64
65
69
78
84
85
81
75
71
63
63
72
80
77
61
46
43
52
64
70
73
77
79
71
62
58
62
74
82
65
74
76
70
65
66
77
88
88
77
67
63
69
77
78
78
76
77
78
80
76
71
72
78
89
91
81
69
60
56
59
63
74
83
79
62
48
50
61
68
76
83
90
89
78
62
57
66
79
87
76
75
78
79
78
82
93
102
95
76
58
60
75
87
89
83
83
87
85
78
71
76
88
95
93
80
67
65
70
77
79
75
73
74
75
70
70
72
74
72
71
72
71
72
74
71
68
68
74
77
80
78
75
78
78
80
80
84
85
80
74
75
82
86
81
76
76
79
82
73
63
67
78
83
76
64
59
65
74
80
79
72
66
66
71
76
77
75
72
73
71
64
57
57
65
71
70
70
75
77
76
75
74
80
88
83
70
69
82
91
91
88
85
86
88
85
79
78
79
76
68
65
63
61
64
67
74
76
80
83
82
78
72
72
79
80
72
65
71
84
92
86
73
60
59
62
69
74
79
76
60
59
71
90
103
94
75
72
82
89
87
80
78
86
89
92
85
80
78
81
82
78
69
64
70
79
87
90
98
104
104
95
85
80
82
82
77
72
78
91
96
91
78
64
59
63
75
78
80
72
47
48
68
87
91
82
75
83
93
92
77
66
64
67
68
69
74
78
83
84
84
78
75
76
79
78
74
73
79
82
82
75
72
73
81
88
90
89
87
81
72
61
56
58
67
75
78
79
80
83
61
67
74
73
70
71
80
94
101
94
82
73
69
69
64
61
71
89
101
92
75
62
62
75
83
78
69
61
57
55
57
62
69
74
82
89
89
85
80
75
73
64
58
63
74
79
74
68
74
87
82
90
78
67
67
78
86
84
77
71
74
84
95
97
89
73
65
72
81
81
72
61
59
67
77
83
84
79
75
75
81
87
87
79
76
79
82
78
75
75
84
89
86
80
79
76
72
69
74
84
89
83
69
67
78
91
88
72
60
61
71
85
99
101
90
72
56
49
53
66
77
82
74
67
67
81
90
87
84
86
89
86
80
74
73
75
74
69
63
64
70
77
84
83
76
69
67
72
76
80
82
77
73
78
88
88
79
73
77
90
92
83
74
70
74
83
81
72
66
73
86
93
84
69
65
74
80
81
74
68
64
64
68
74
72
64
59
58
60
64
65
62
63
66
65
64
66
75
87
90
75
77
83
88
77
62
51
58
80
100
98
79
61
63
82
100
100
87
75
76
81
80
71
66
64
67
73
76
72
69
70
75
83
82
71
55
53
65
79
83
78
70
67
66
68
72
77
83
91
89
71
70
75
79
75
64
60
61
65
74
80
79
77
81
89
90
81
73
70
70
67
62
62
71
79
75
69
66
68
71
77
80
80
76
70
71
75
79
76
74
78
87
88
86
85
85
84
75
64
59
74
64
64
67
73
87
92
89
78
69
74
83
92
89
78
68
63
70
76
79
74
67
68
79
91
93
80
67
63
65
71
69
65
67
81
94
89
71
53
55
79
97
96
81
73
75
74
59
45
48
73
76
74
66
69
81
91
90
82
73
72
80
82
78
73
70
70
70
77
88
88
81
70
73
89
99
95
81
71
72
74
69
61
57
63
65
60
52
49
63
84
93
80
61
53
58
65
61
56
64
73
82
78
66
66
73
75
70
62
60
64
67
66
68
73
78
76
68
63
67
73
73
71
75
86
88
78
67
69
83
93
87
70
53
41
35
40
53
65
70
74
73
70
65
61
63
66
67
68
74
83
77
67
59
65
72
75
72
66
64
66
68
68
69
70
70
70
68
62
56
51
52
60
75
80
70
57
52
61
82
96
96
86
75
69
66
68
74
74
71
70
71
75
76
72
68
64
64
68
75
82
77
76
74
70
67
63
69
76
74
69
70
79
82
74
64
61
67
72
64
57
61
71
73
68
61
60
64
69
72
73
74
75
76
80
83
85
83
81
78
73
72
77
81
79
72
64
62
67
75
70
78
91
94
80
61
51
59
70
72
70
75
86
91
80
65
55
58
62
63
65
72
75
72
65
62
67
74
75
70
61
55
56
57
59
60
64
72
80
81
75
71
70
75
80
75
66
63
65
72
73
81
85
78
64
56
64
73
78
77
78
82
87
88
82
73
68
60
55
56
65
69
72
72
73
71
69
68
69
71
68
62
60
64
65
61
61
61
61
70
76
75
71
69
71
73
68
63
61
64
81
85
77
55
41
47
67
84
89
85
82
81
77
74
77
83
82
72
60
59
68
76
76
76
81
81
77
69
66
70
75
76
72
73
78
81
76
65
59
62
73
78
73
64
63
71
74
67
58
56
78
86
80
66
62
67
77
81
82
82
82
81
75
67
64
66
67
67
67
71
77
78
77
77
81
83
78
69
65
70
79
83
77
72
74
81
81
79
70
65
66
65
60
57
63
76
83
76
62
55
78
84
83
84
87
89
86
77
71
71
75
80
79
76
70
66
63
68
77
80
76
67
66
74
80
77
69
63
67
78
85
82
77
74
75
78
79
74
69
65
65
66
70
71
62
58
59
63
66
68
76
86
86
81
74
71
73
74
71
69
66
66
67
73
82
89
93
89
80
75
69
66
68
72
71
67
64
66
72
76
75
71
70
73
76
74
70
69
68
68
71
79
86
85
69
47
39
50
66
77
78
90
85
70
56
54
58
65
70
74
72
66
55
49
57
77
92
89
75
67
72
81
83
73
62
57
60
65
64
59
58
62
67
72
72
70
70
70
71
68
68
70
77
83
80
74
62
58
61
66
72
77
73
66
64
63
60
55
59
71
82
84
68
49
44
56
74
81
76
77
83
87
83
74
66
62
61
61
60
60
64
70
76
80
83
81
78
73
67
59
53
55
64
74
83
84
75
63
58
56
68
69
69
77
81
80
68
52
46
52
67
81
84
79
77
80
88
92
89
85
81
79
77
75
78
80
84
87
81
75
72
78
87
90
87
80
75
74
71
66
63
65
68
66
62
60
63
68
71
68
72
81
88
88
81
72
60
51
45
49
60
70
78
81
82
83
82
78
73
69
69
77
86
86
84
86
90
88
77
64
64
78
88
88
76
69
73
79
77
76
75
75
71
61
49
49
62
77
81
73
76
84
88
80
74
64
58
54
56
60
67
68
66
59
54
50
48
51
56
61
72
85
95
94
86
81
75
65
54
52
62
75
79
75
73
76
81
82
77
71
66
61
59
59
59
64
73
84
84
81
73
74
70
63
62
69
75
78
71
65
66
64
63
61
61
63
64
64
67
73
80
83
83
79
81
80
76
68
62
65
72
74
70
71
79
87
87
80
76
74
68
59
55
60
67
70
77
85
92
96
73
78
66
50
44
56
72
82
84
78
69
62
63
71
83
96
97
86
74
70
70
70
68
65
71
79
85
84
79
77
80
77
72
71
75
78
77
74
73
75
76
72
69
69
68
66
68
74
75
79
69
68
60
47
41
48
64
73
79
78
69
58
55
59
71
84
90
87
80
72
70
69
69
71
78
84
86
83
78
77
79
79
81
77
73
67
63
63
66
69
69
71
73
74
71
63
56
51
47
50
67
59
58
61
69
72
67
63
59
56
58
59
64
73
79
82
80
82
89
91
84
73
68
70
75
80
83
84
82
77
70
73
83
92
89
77
68
68
70
71
71
70
74
74
71
64
63
67
67
66
77
75
77
77
80
78
68
55
50
52
62
80
93
99
91
81
75
77
81
86
85
80
76
68
62
61
67
77
82
75
68
69
80
89
89
79
67
64
65
69
74
81
83
78
68
64
73
86
91
87
79
82
79
71
60
53
53
54
55
62
75
91
96
84
61
47
48
56
62
65
71
82
87
84
72
62
58
58
63
73
78
76
69
64
64
68
67
59
53
55
63
74
81
79
71
67
71
76
76
73
77
81
78
61
44
41
53
63
62
59
62
67
69
56
44
44
55
63
61
58
61
72
84
88
85
74
61
58
62
71
78
76
65
59
61
71
82
82
74
64
60
57
63
66
68
70
68
63
59
67
80
81
78
71
59
63
74
77
65
52
52
58
61
60
66
79
86
83
75
69
72
75
74
68
60
57
63
70
70
67
60
59
63
65
70
80
88
91
83
73
69
68
66
66
64
63
65
61
60
67
78
75
72
72
78
85
85
75
61
58
65
73
78
80
84
87
82
75
73
73
76
71
62
51
45
51
63
71
69
59
51
56
68
77
82
81
78
72
72
75
79
83
78
68
66
68
73
73
71
69
62
55
55
64
78
84
78
74
72
75
75
73
77
83
85
79
67
67
72
74
67
59
62
72
77
77
66
59
58
58
61
64
72
79
85
80
72
66
75
85
87
78
69
68
71
79
81
79
75
71
58
56
62
72
76
70
64
72
86
90
78
66
63
71
76
76
73
76
80
76
69
66
76
94
99
88
69
56
52
57
60
60
60
66
69
68
66
69
76
81
79
74
69
72
75
76
77
77
73
71
64
70
77
79
73
64
60
68
81
87
79
69
61
62
65
67
68
68
70
71
68
62
61
69
78
80
70
57
50
51
57
60
61
61
63
63
62
59
57
58
67
75
82
80
73
64
63
64
65
71
71
72
68
64
62
64
67
71
73
71
66
63
61
61
62
61
58
57
61
62
58
48
43
47
57
67
64
55
50
60
73
82
82
78
74
69
62
53
48
55
66
70
68
63
58
53
52
56
67
76
72
73
67
62
62
66
75
79
76
68
61
61
62
64
62
64
71
72
71
64
63
67
72
71
63
59
58
54
53
59
71
81
84
80
73
67
61
60
61
64
65
59
58
62
65
66
65
67
70
74
70
82
88
87
81
75
75
74
71
68
71
78
77
66
60
61
71
74
70
64
68
81
90
86
76
73
77
75
66
58
59
64
69
65
57
52
58
62
65
62
54
55
66
78
86
87
84
77
69
61
73
84
96
97
92
85
78
67
57
57
68
75
73
64
60
62
62
57
52
59
68
71
66
68
77
87
91
86
78
74
74
77
78
75
68
59
57
62
65
66
64
65
66
71
75
80
80
73
66
60
77
83
81
78
78
83
80
70
61
60
63
62
58
61
73
84
75
58
56
69
82
78
62
56
66
74
72
66
69
78
84
84
84
89
89
82
67
61
65
78
82
73
64
58
62
65
69
68
66
68
75
82
91
92
91
87
86
80
74
74
81
84
82
84
93
100
94
77
61
61
67
73
79
87
97
103
99
82
67
64
75
86
92
92
91
85
79
72
68
70
71
74
76
73
68
68
73
81
84
84
77
83
81
74
70
76
86
92
86
78
78
81
89
96
101
102
96
88
79
75
69
68
66
77
91
102
100
84
69
61
65
79
89
94
91
83
70
60
62
66
71
75
78
82
85
93
100
101
94
79
66
62
54
55
63
72
76
81
81
81
78
75
73
72
75
81
87
89
81
72
65
64
66
70
75
80
83
81
73
63
63
68
73
75
76
78
75
74
78
85
84
76
66
64
72
83
87
85
74
70
58
50
48
57
73
80
72
63
63
77
83
84
75
65
65
73
83
88
81
69
61
63
67
66
62
67
78
88
92
87
78
72
72
74
75
73
68
68
73
86
87
78
67
62
62
62
59
59
60
69
67
63
62
71
86
91
83
73
69
76
83
86
83
75
71
70
73
82
89
90
84
69
60
58
64
76
85
90
93
89
84
77
78
81
80
67
55
51
58
69
72
74
75
79
76
67
59
63
72
81
65
72
80
88
91
91
90
88
86
84
81
76
71
68
67
68
66
69
79
90
91
81
71
71
81
93
88
81
73
68
65
65
73
82
82
70
62
68
76
76
68
62
67
77
82
77
70
74
83
85
53
73
89
93
86
78
77
81
85
88
87
80
70
57
56
67
81
84
78
70
69
75
84
91
92
87
79
71
67
60
57
61
71
80
79
72
71
85
98
98
89
74
70
71
76
76
71
73
77
81
61
80
90
92
87
78
77
78
82
86
88
83
68
54
50
64
87
102
94
71
51
55
78
94
93
82
71
68
72
71
69
67
70
69
66
65
69
79
91
97
93
85
75
72
72
65
54
51
65
78
78
83
88
93
92
88
81
75
79
87
86
81
66
54
48
54
69
85
93
81
66
62
74
85
90
82
78
75
74
73
70
71
72
70
69
66
62
65
72
80
82
77
71
66
62
53
42
42
61
76
73
67
77
95
102
88
65
60
77
91
93
84
75
72
71
71
69
69
74
83
89
93
92
85
79
80
80
81
79
73
69
71
77
81
81
78
68
65
69
74
73
70
69
66
66
63
61
57
60
69
64
60
72
94
104
94
75
69
78
89
89
84
78
76
79
83
87
83
80
80
84
93
94
86
77
69
70
74
77
78
77
75
74
74
77
77
77
75
73
73
72
70
72
75
84
86
79
65
60
69
79
79
78
77
85
94
98
92
80
73
74
76
74
65
56
59
73
89
90
78
67
63
71
80
82
78
74
73
74
73
75
79
78
73
71
74
77
77
72
73
76
79
77
76
79
83
76
65
61
70
99
100
80
63
59
74
90
93
79
67
67
75
83
77
60
48
51
64
72
69
66
63
69
76
79
83
87
84
75
69
67
76
81
76
70
71
77
80
78
74
76
78
78
78
79
82
80
74
72
76
105
97
78
59
55
61
70
72
71
66
63
72
85
93
89
80
69
61
56
60
73
87
92
83
73
74
80
82
75
69
65
64
66
69
69
69
78
88
93
88
74
68
73
82
87
87
84
86
87
86
94
85
72
68
71
73
72
71
74
76
71
68
69
73
82
91
92
82
68
64
76
93
97
89
75
71
73
73
72
67
65
65
69
73
70
68
70
79
91
90
78
65
63
73
84
86
81
80
85
87
74
80
78
78
75
72
72
72
82
94
93
81
63
54
62
75
80
76
74
75
79
81
82
82
81
77
76
73
70
67
71
78
84
81
72
65
63
68
75
75
74
70
67
69
80
84
80
70
68
73
63
69
74
76
67
62
59
64
76
91
94
80
63
60
68
76
79
73
68
67
68
70
77
87
88
79
69
67
66
65
61
61
64
68
73
78
79
71
61
55
64
76
85
82
80
81
74
65
60
68
70
65
65
66
63
61
61
68
78
84
78
68
62
62
71
80
82
80
72
67
66
72
77
78
78
68
59
56
60
62
59
50
49
61
82
96
93
80
64
60
66
75
76
76
75
75
71
67
71
83
84
79
74
66
61
60
62
72
80
81
75
66
60
55
57
63
72
81
87
89
85
74
63
59
67
79
79
72
66
72
74
68
61
64
76
79
74
70
71
73
74
66
56
59
71
77
76
69
70
81
82
85
80
71
64
60
58
60
66
71
72
70
65
56
51
56
68
79
89
91
81
64
54
61
82
99
96
81
71
73
78
75
67
59
55
51
54
66
75
76
72
62
58
63
71
77
74
67
63
68
67
71
74
74
72
72
72
73
73
71
71
78
80
78
70
67
72
77
74
66
59
61
69
80
83
79
70
63
62
67
76
76
73
69
65
61
66
75
82
76
69
63
66
71
70
68
66
64
64
67
67
67
71
74
73
74
74
82
81
73
69
74
88
94
89
79
74
73
66
56
58
77
96
97
74
47
41
51
65
72
75
77
80
80
74
68
71
78
83
79
71
66
70
76
77
72
65
63
65
68
79
80
85
88
85
76
71
71
74
73
68
72
82
88
85
77
67
66
65
60
61
74
88
91
77
63
60
69
78
76
70
66
65
65
60
59
62
70
77
74
72
69
74
80
80
73
64
63
70
75
77
84
88
89
82
76
73
74
77
76
75
74
79
84
85
75
67
63
64
65
65
61
62
69
76
81
82
79
77
73
65
59
54
55
59
68
77
80
77
72
72
74
78
76
70
65
62
65
73
74
72
78
74
61
51
54
67
80
85
82
78
78
79
84
86
83
78
69
67
74
79
74
65
60
64
72
75
71
65
64
66
67
66
66
73
83
92
92
84
76
77
81
77
65
59
61
69
75
72
64
77
76
70
60
59
67
77
81
80
79
80
82
76
68
64
68
71
74
76
79
81
79
69
61
62
68
72
68
57
55
59
64
68
72
76
84
83
76
68
67
72
75
71
58
51
57
71
79
78
73
73
73
70
72
84
96
98
87
78
78
82
82
75
65
59
62
65
70
77
79
78
72
64
60
62
68
72
71
73
75
77
73
71
72
74
78
76
72
68
67
66
69
72
73
65
60
57
66
76
82
61
72
74
74
76
78
76
73
74
76
74
66
65
71
81
86
84
78
75
75
76
75
69
66
69
79
92
95
92
88
85
80
75
74
78
83
89
91
88
81
73
72
79
87
83
72
59
58
61
70
70
81
85
83
71
56
48
51
63
75
72
61
52
56
71
86
93
88
76
73
76
81
77
70
71
82
96
97
83
69
65
70
72
76
81
90
92
87
74
68
64
68
71
78
81
78
70
57
60
68
77
72
74
82
84
81
73
69
74
81
81
74
63
55
54
63
75
81
79
78
79
79
74
61
58
63
70
74
69
65
64
65
65
67
71
76
76
66
51
41
40
46
56
67
77
77
63
55
61
81
67
58
56
66
81
91
94
87
76
69
68
70
71
69
68
67
73
77
78
80
82
80
76
75
73
69
70
76
83
84
77
68
62
58
60
63
69
71
69
62
56
57
63
73
76
68
51
43
54
74
60
67
69
64
63
70
79
83
77
68
64
67
68
68
70
76
80
79
74
70
70
76
87
96
99
93
85
77
76
76
74
68
64
67
74
79
81
80
78
82
85
86
84
73
63
60
60
63
63
60
62
72
79
74
68
66
76
79
80
83
84
80
69
55
49
61
76
83
78
68
63
67
74
81
85
86
85
76
67
64
65
65
64
69
81
86
79
65
55
59
65
68
68
63
57
58
70
82
82
68
71
76
78
75
73
73
76
75
72
71
74
76
70
61
59
65
76
79
76
72
70
69
67
59
59
70
86
93
87
78
68
61
57
63
70
75
66
56
50
50
48
47
54
65
70
67
68
74
81
82
75
89
89
77
64
60
64
72
74
69
65
62
64
74
85
86
76
63
58
65
79
82
76
65
65
78
90
95
88
79
73
68
67
68
70
71
69
70
71
73
73
71
73
76
73
66
63
64
70
75
68
80
85
74
59
57
68
83
88
81
70
62
64
71
81
81
74
65
67
76
83
83
78
75
78
80
76
64
56
58
68
77
81
82
77
72
70
72
75
75
75
72
70
65
60
60
59
60
58
59
67
68
71
70
69
72
78
80
74
65
65
67
69
71
73
77
81
86
89
84
76
67
63
65
70
70
63
51
42
43
53
66
79
82
75
68
66
71
75
70
60
52
53
55
59
61
64
68
68
67
71
70
70
72
76
78
78
70
59
54
62
74
80
80
75
78
86
89
84
73
67
65
66
66
66
70
74
71
61
54
54
65
77
81
75
67
60
63
65
67
66
66
69
72
68
63
64
73
86
91
69
67
66
64
66
72
80
89
87
82
75
74
73
68
62
64
72
73
70
66
67
74
78
81
84
89
89
83
72
65
67
75
81
82
79
69
58
52
54
65
76
83
87
84
74
62
58
64
77
93
68
63
62
61
59
62
77
93
96
86
73
63
54
51
56
64
69
69
67
65
63
67
74
85
90
88
79
72
66
63
62
62
68
74
73
73
72
77
79
77
77
80
84
82
77
69
61
60
66
76
65
61
59
60
59
65
76
75
64
57
58
60
60
65
74
85
84
79
69
66
67
68
72
75
74
66
62
65
68
63
54
52
56
62
67
76
92
100
91
74
65
70
78
78
73
69
73
74
73
71
63
58
53
52
61
71
75
69
59
56
64
74
81
87
91
88
79
70
68
66
66
68
73
76
72
68
64
67
69
64
58
60
64
68
75
79
84
79
70
59
60
70
76
78
76
76
77
77
76
69
72
65
59
60
64
69
74
81
84
84
76
72
77
87
86
76
65
64
69
69
56
46
52
66
77
79
73
68
66
64
62
62
69
76
79
76
69
63
65
72
73
72
74
78
82
80
78
75
73
69
77
76
76
74
72
68
73
84
96
89
71
61
63
73
74
68
68
77
86
78
58
43
42
52
60
63
66
68
72
72
65
61
60
65
66
64
63
68
72
72
70
70
75
78
72
65
62
66
69
70
65
69
68
66
64
66
75
83
85
74
67
66
68
71
70
67
70
77
82
76
65
58
53
54
55
58
63
67
69
67
64
65
64
62
56
54
60
66
62
53
53
66
78
81
72
59
54
56
62
71
67
65
61
61
64
71
75
76
71
67
66
70
72
71
68
64
64
66
69
67
64
58
54
53
62
70
73
65
50
48
58
74
81
72
60
57
63
69
65
61
61
70
80
84
78
69
60
62
67
73
69
64
63
70
78
77
73
64
60
58
61
63
66
69
65
62
62
69
74
74
69
61
57
54
58
71
77
73
62
59
70
82
84
76
66
67
71
72
69
66
68
74
79
82
77
69
67
66
69
73
64
61
59
64
70
74
75
67
58
52
57
64
70
70
67
65
70
71
72
73
72
74
72
60
52
58
71
85
86
80
74
73
70
65
62
64
69
72
65
60
59
65
72
72
70
69
70
66
60
58
74
70
62
58
60
73
79
76
63
55
56
66
74
80
84
83
75
58
50
52
64
75
75
68
60
58
67
74
76
69
62
60
61
62
60
60
68
75
80
79
77
78
75
71
66
66
65
63
59
58
79
77
69
61
63
76
84
84
74
67
68
67
68
71
80
83
72
54
44
54
72
82
77
66
63
66
66
65
65
66
71
76
79
78
72
68
69
78
87
92
94
91
87
75
62
53
53
61
69
70
65
75
83
86
85
88
90
83
73
72
83
95
98
95
90
86
78
68
59
57
65
73
81
79
72
66
68
78
87
94
93
90
86
86
90
94
90
77
67
65
71
77
78
73
68
72
86
97
87
71
82
87
86
84
75
68
62
61
65
74
82
94
100
96
87
76
72
74
80
82
75
68
63
60
63
66
71
78
87
95
103
100
88
77
70
73
76
86
89
89
84
83
83
85
81
78
80
77
67
57
73
72
73
73
72
68
65
71
83
86
79
63
54
55
64
70
72
75
77
76
73
67
63
67
75
81
84
80
78
81
92
98
90
75
55
46
50
70
92
107
107
94
75
67
72
81
80
67
57
55
68
71
75
81
85
88
87
90
92
89
76
62
59
68
85
93
89
78
66
62
61
66
71
74
77
79
79
80
79
78
78
81
86
84
77
62
49
51
73
101
115
106
84
70
73
80
80
70
67
73
87
87
90
94
96
96
90
83
78
74
74
76
85
98
106
102
93
89
87
84
74
65
64
70
77
79
78
80
84
86
78
70
70
79
87
85
75
69
73
84
89
88
86
91
94
86
72
61
64
75
84
84
90
93
93
85
75
70
71
76
79
78
73
75
81
84
81
83
91
99
95
80
64
64
75
88
89
86
83
79
73
69
72
78
83
82
80
83
86
81
69
62
67
80
88
84
70
61
66
73
67
81
90
88
76
62
58
60
71
85
94
85
66
53
54
71
80
78
74
79
88
85
74
66
67
78
83
80
71
68
68
75
87
94
89
74
65
69
82
90
89
81
70
67
66
69
70
78
84
83
72
88
88
74
61
64
76
78
72
70
75
76
67
54
52
68
88
94
88
79
73
76
79
83
82
77
77
80
81
80
77
79
87
87
80
69
64
65
78
90
96
92
85
77
74
69
68
76
88
90
77
81
73
63
61
73
84
87
78
67
60
58
56
55
52
58
70
91
100
95
79
72
81
93
96
87
78
80
81
79
75
77
80
77
69
66
66
74
80
78
70
67
71
82
88
80
68
61
70
80
79
74
72
73
73
70
64
61
73
83
82
71
62
59
65
69
70
74
79
81
82
83
85
86
79
73
72
71
65
57
57
68
80
84
78
69
66
69
72
69
63
63
73
81
85
80
70
60
56
62
93
85
81
86
88
81
64
49
51
67
79
80
75
75
86
96
97
87
74
65
68
81
87
86
77
71
72
76
75
69
65
69
75
77
76
76
68
63
63
72
84
95
96
90
85
81
72
61
54
56
107
98
82
74
79
85
80
62
45
42
56
72
74
72
72
81
90
86
75
62
60
69
85
91
90
88
89
92
92
87
84
84
77
69
65
68
71
68
67
74
92
106
104
91
83
81
78
72
69
70
93
89
77
62
57
66
75
77
71
67
71
74
71
63
58
61
67
69
67
64
68
78
87
91
86
80
79
83
87
84
84
88
84
69
52
48
61
76
82
78
76
81
81
80
80
82
83
82
79
76
73
70
66
58
54
55
62
76
86
87
82
76
76
72
67
65
67
66
63
60
65
81
89
84
68
59
64
71
77
73
71
75
78
73
61
53
60
78
85
81
71
68
74
82
86
86
82
82
81
77
75
66
57
56
65
74
76
72
65
62
65
74
79
72
63
61
70
76
73
65
64
71
72
67
60
65
75
81
78
71
69
73
75
77
75
73
74
78
82
80
74
70
74
85
92
91
80
70
70
76
85
80
71
70
80
89
87
73
62
60
70
77
73
63
59
60
68
76
82
84
84
77
70
66
69
74
80
81
81
75
72
72
73
72
75
79
81
74
67
66
71
72
69
69
79
84
75
63
60
71
80
75
74
76
81
82
74
66
72
81
88
75
56
48
59
72
78
72
66
67
70
76
78
79
78
70
68
77
83
78
64
53
53
66
79
85
81
71
63
64
71
77
75
67
64
67
68
65
66
76
65
61
63
70
81
75
66
67
81
92
85
65
49
48
62
78
81
69
49
41
49
64
74
72
63
59
65
74
80
73
53
38
43
68
89
92
78
66
66
73
75
75
73
69
69
68
67
68
75
84
71
66
71
79
85
77
65
67
81
91
84
65
53
51
58
67
73
72
65
63
64
65
58
49
50
61
73
71
62
57
54
57
65
82
90
88
76
72
78
83
77
66
62
69
78
80
74
67
68
71
75
74
86
99
97
77
61
59
79
90
86
71
60
57
62
69
77
82
89
92
84
66
49
46
60
78
83
71
53
48
55
65
79
86
88
82
82
84
86
84
76
72
73
79
82
82
78
71
64
65
57
65
85
100
94
76
64
70
82
88
82
75
76
80
82
81
81
83
87
85
77
67
62
64
71
78
81
78
70
64
61
64
72
77
77
74
74
77
78
76
74
79
83
83
79
81
82
78
70
68
52
62
75
84
82
79
82
85
83
79
73
74
84
85
81
73
72
74
75
68
66
72
83
86
74
63
65
77
86
87
81
76
78
76
66
56
54
62
73
80
81
82
81
81
82
86
88
83
72
65
78
77
74
75
80
85
88
86
82
79
73
72
68
64
61
59
63
71
79
76
68
67
77
82
78
69
67
75
82
81
76
74
76
77
71
64
59
62
69
75
78
82
80
79
76
76
79
82
84
79
92
84
76
74
79
84
82
78
78
77
70
60
59
65
74
72
67
72
83
88
77
64
62
69
76
81
83
87
86
80
68
61
64
71
75
80
82
78
72
69
68
73
77
69
61
57
63
76
86
90
83
78
74
72
77
78
76
70
63
56
54
60
75
89
94
89
78
75
77
80
80
76
73
71
72
73
84
94
98
91
78
71
70
71
73
73
78
81
81
76
74
73
69
60
52
54
62
71
76
72
80
77
67
62
65
74
77
71
61
55
61
74
79
78
77
84
92
87
77
62
59
69
75
74
69
67
72
78
78
76
76
76
77
77
74
70
68
71
72
73
76
77
74
69
64
64
72
80
82
77
81
81
64
54
58
72
81
81
81
84
87
83
69
54
55
69
85
88
75
63
59
67
69
68
62
63
65
68
69
72
75
76
76
73
71
70
70
75
79
79
75
73
74
77
79
76
75
77
79
80
70
78
72
68
65
64
62
64
77
91
92
80
66
60
60
62
62
61
63
68
73
79
77
74
73
81
90
91
86
80
81
77
73
67
69
74
81
87
87
84
78
72
69
74
79
78
70
60
56
60
63
68
74
83
81
67
49
48
62
76
77
75
75
78
77
69
60
59
63
69
71
75
73
73
82
100
113
104
86
75
75
76
73
70
73
77
79
70
62
69
80
88
81
72
67
68
66
61
63
68
67
54
55
71
84
89
86
86
83
77
69
70
78
87
86
79
74
75
76
72
68
62
58
60
69
78
82
77
68
67
72
73
69
62
57
61
60
55
53
62
76
86
85
76
71
66
62
61
74
91
67
55
50
57
69
85
101
106
96
78
59
54
57
63
65
65
62
61
66
73
76
74
69
69
71
67
59
55
59
66
69
63
55
51
54
62
68
75
76
73
65
65
72
84
90
79
59
43
52
73
67
70
70
62
57
63
75
88
88
76
64
55
55
59
63
65
62
58
61
72
79
76
69
69
75
77
69
62
63
72
76
66
57
62
76
86
88
84
78
73
66
65
73
81
85
79
67
58
54
54
68
76
77
71
66
65
69
74
75
73
75
78
81
82
85
88
85
77
71
67
61
53
44
45
55
67
68
65
68
76
83
77
69
70
80
85
78
66
58
62
66
68
72
72
69
68
72
80
79
66
68
75
80
81
78
73
63
56
55
61
72
82
84
81
80
80
82
78
68
53
44
44
45
48
52
55
63
68
74
77
76
68
65
62
65
65
62
58
61
62
62
61
67
71
69
63
58
65
71
68
71
85
94
90
77
65
59
58
64
69
72
69
65
63
63
64
63
62
60
60
60
65
72
73
72
67
66
70
76
76
71
64
63
65
69
71
70
71
72
71
71
71
74
72
68
58
55
60
66
69
81
88
93
84
69
60
66
78
84
81
73
71
69
67
64
62
59
63
71
80
80
79
75
74
74
70
65
63
66
67
67
69
70
70
76
80
81
80
77
76
72
71
70
68
68
70
73
76
78
75
77
80
83
78
72
71
72
72
65
65
71
78
81
74
65
66
70
75
71
65
66
69
73
74
71
63
58
53
53
58
63
65
63
60
62
68
77
83
79
70
56
49
51
63
71
75
73
72
72
76
64
70
73
76
75
75
74
68
61
59
69
75
72
65
64
72
81
76
60
43
46
64
76
80
74
71
70
68
64
60
60
63
62
63
65
68
73
78
78
72
59
49
52
64
67
59
49
53
67
81
67
63
70
76
78
82
88
93
90
83
72
66
62
67
76
84
85
74
64
59
61
63
64
65
73
82
86
83
73
62
59
63
73
82
84
77
68
68
76
84
81
75
74
74
71
59
48
53
75
90
70
67
71
79
83
85
86
87
84
78
72
66
65
72
83
85
76
69
68
74
73
64
57
64
78
84
78
72
65
61
55
57
69
80
79
68
62
69
77
77
77
77
79
85
82
72
62
63
71
81
60
61
64
70
74
76
73
65
61
62
74
75
71
67
70
71
68
66
67
69
69
67
73
84
90
79
65
64
67
65
61
58
63
63
64
66
74
81
74
60
54
61
67
68
63
59
60
59
64
72
58
55
51
50
52
54
57
60
66
72
77
76
72
67
67
64
66
65
66
63
57
62
72
84
84
76
67
68
73
75
72
68
65
64
63
66
72
72
65
57
56
63
66
62
57
55
51
50
52
58
70
68
66
60
54
50
55
68
81
80
68
61
65
75
79
73
66
66
68
62
49
44
49
59
65
71
73
75
77
75
70
66
65
66
66
65
60
60
63
66
66
66
69
74
73
64
57
55
55
55
70
75
77
75
71
72
76
82
81
69
55
52
63
76
80
73
72
74
76
68
59
50
49
50
52
57
67
75
77
71
61
54
59
64
69
67
66
68
67
66
64
67
72
74
68
58
56
62
69
70
64
65
66
65
68
74
79
81
72
64
62
67
73
76
72
71
71
73
75
72
71
74
73
63
51
49
59
73
76
66
55
55
62
70
68
66
71
77
72
64
61
68
75
75
64
56
58
66
71
73
62
62
64
64
65
62
62
63
67
73
81
87
85
78
75
73
73
70
67
66
70
74
73
68
66
69
76
80
75
63
57
63
67
68
68
67
78
86
83
74
69
72
78
79
76
73
77
79
74
69
66
62
65
73
75
66
61
59
64
71
76
74
74
79
82
80
74
68
66
67
65
63
61
66
76
86
90
90
83
75
71
72
71
69
72
79
87
87
80
70
70
75
80
81
79
79
82
82
76
72
75
62
55
58
62
66
65
65
61
58
55
54
60
70
78
77
70
66
65
70
75
71
68
64
64
68
71
76
77
72
68
69
70
71
75
80
85
81
69
61
58
62
67
71
70
69
67
66
65
71
83
70
56
48
48
53
58
61
59
58
58
65
69
72
71
65
58
57
60
69
77
79
72
64
57
56
59
60
56
47
45
53
64
67
66
67
75
82
79
69
61
61
64
64
62
60
57
60
64
69
82
73
63
58
57
61
66
68
68
67
67
73
76
74
68
56
49
51
57
64
68
71
72
66
65
66
70
69
61
53
55
65
75
74
65
63
70
79
81
77
76
81
85
74
58
48
54
65
71
67
72
81
82
76
78
88
101
97
81
68
67
75
82
86
86
79
74
70
69
66
70
82
95
98
87
72
67
78
90
90
82
75
75
78
83
85
84
79
76
75
78
81
86
85
80
82
87
94
87
73
70
75
86
91
91
83
71
62
63
68
71
75
83
87
80
63
55
63
78
87
84
82
80
84
85
81
78
76
77
81
81
75
70
69
68
74
87
99
101
91
84
87
91
90
79
67
65
72
80
82
71
77
87
92
90
81
68
68
77
84
82
71
66
66
67
61
57
63
77
90
91
83
80
86
97
98
88
76
68
71
78
79
75
68
61
59
64
74
84
89
88
86
80
77
74
73
71
71
74
73
84
94
92
85
75
77
87
95
100
92
83
73
67
68
72
74
68
62
61
65
72
79
88
99
101
91
76
67
67
71
74
74
76
81
79
69
56
53
66
87
100
97
80
70
74
84
86
79
71
74
90
94
86
69
58
65
82
91
87
77
72
74
79
84
87
86
80
73
67
65
62
66
78
91
89
79
68
69
75
78
72
65
67
74
84
84
80
75
77
83
88
88
84
86
87
86
78
66
66
77
85
74
66
58
56
60
68
73
75
76
77
80
83
90
98
98
91
86
88
88
83
70
61
61
67
76
75
74
71
72
71
69
63
62
66
73
80
83
75
64
60
65
74
83
90
87
77
65
63
71
82
73
66
59
57
59
65
69
69
76
83
87
84
86
88
93
88
77
75
86
92
83
61
46
49
63
71
66
63
67
71
73
74
74
75
75
73
65
60
61
66
68
68
65
67
76
82
83
77
71
83
80
66
57
59
75
89
83
66
53
58
75
84
84
81
77
74
71
70
77
83
78
71
68
67
64
67
74
84
87
83
78
80
89
91
87
74
67
67
75
82
79
69
65
65
71
79
83
84
79
80
77
65
54
62
86
104
99
77
55
49
59
73
82
80
75
69
72
80
82
73
66
70
80
83
76
75
84
98
99
92
90
92
93
87
75
70
73
77
76
72
70
70
81
88
89
88
88
90
88
76
76
68
62
64
73
84
88
92
89
80
68
64
71
80
82
72
72
75
76
67
63
61
67
70
72
75
78
79
76
77
85
91
87
76
66
63
69
76
77
76
78
80
85
90
92
94
94
87
76
83
85
80
71
67
68
70
70
73
80
81
73
66
68
78
85
82
74
66
60
61
66
71
70
71
74
78
80
73
60
55
61
66
70
74
75
76
78
82
91
101
103
96
84
78
77
79
78
71
61
95
94
81
74
73
75
72
62
53
55
64
68
65
66
75
88
91
82
65
55
55
67
79
87
89
89
87
81
72
63
61
66
69
70
71
76
80
81
82
85
92
101
97
82
74
74
76
78
76
69
75
74
70
70
72
78
80
77
74
76
77
70
61
62
74
89
93
84
73
63
62
68
77
83
81
75
67
66
65
70
78
88
88
79
62
53
59
70
71
68
71
80
83
78
69
68
73
80
78
73
50
48
52
59
70
79
87
93
100
101
95
83
70
64
63
69
77
81
76
68
66
70
69
66
57
53
59
67
71
71
76
83
85
79
64
49
49
55
61
65
69
72
75
72
67
68
71
72
69
68
63
56
53
58
70
83
88
89
86
83
82
83
79
66
55
55
68
81
81
71
65
66
65
59
55
65
83
90
82
69
65
73
80
81
80
74
70
65
64
67
73
73
70
70
78
86
84
73
69
72
76
71
65
67
78
84
84
72
63
64
69
73
65
61
65
78
89
93
86
80
75
69
64
62
66
75
87
91
84
77
73
79
82
84
84
89
91
87
83
81
78
74
68
67
77
85
83
73
69
73
74
70
68
72
79
81
75
67
66
73
79
76
66
62
68
78
82
79
81
84
83
73
64
61
62
65
70
81
90
90
83
76
72
75
79
81
81
83
86
84
84
80
74
67
64
65
68
68
65
65
75
73
71
70
73
74
75
74
78
82
84
83
77
72
69
67
65
65
66
78
86
85
75
61
57
62
74
83
89
85
74
64
60
68
73
69
62
62
72
85
91
90
81
68
60
55
60
64
63
60
73
76
78
83
89
89
82
80
86
91
86
75
71
72
78
83
81
72
61
67
78
86
81
67
59
65
73
70
60
57
61
68
72
71
65
60
59
63
75
87
94
93
87
77
70
67
64
63
61
59
63
59
71
96
110
99
77
69
82
93
87
72
63
74
90
100
92
75
65
67
77
82
74
63
58
59
59
52
44
48
62
77
83
79
73
69
73
76
81
83
85
90
90
86
79
73
70
70
68
71
65
59
72
88
87
68
50
52
69
81
81
74
74
82
92
90
81
73
75
81
82
75
67
62
63
67
70
75
78
78
76
75
74
77
80
78
76
74
71
72
76
81
79
75
71
74
82
87
84
81
69
73
79
76
67
58
58
66
71
77
75
76
79
79
75
66
62
68
74
77
75
70
70
75
78
82
88
98
103
99
87
75
70
70
72
70
66
71
77
84
85
79
68
62
66
79
92
90
76
63
77
76
67
60
65
78
88
91
90
85
78
74
71
69
67
60
59
65
72
72
67
61
65
75
79
81
80
83
84
84
79
76
77
78
75
74
74
74
77
79
79
76
68
66
66
76
87
86
78
67
95
77
58
50
64
82
91
89
85
77
67
59
60
69
75
71
64
68
82
86
75
64
64
72
76
70
63
69
79
81
74
70
73
80
85
86
80
73
65
61
63
68
70
66
65
63
71
79
89
92
91
76
60
59
72
82
81
72
62
55
51
51
60
70
75
72
74
78
83
80
72
72
82
91
83
68
63
76
93
97
85
72
68
70
70
67
67
71
74
75
73
71
69
65
64
67
71
75
79
82
74
66
59
56
60
67
70
66
60
56
60
68
71
68
66
73
87
90
77
57
50
64
85
98
90
75
66
75
80
81
77
75
75
70
61
53
57
70
80
82
80
77
75
77
80
82
83
78
68
62
81
76
61
48
46
56
67
73
74
75
77
78
72
63
64
74
86
87
73
58
57
66
78
83
80
76
69
67
63
61
65
76
87
85
72
61
59
65
71
74
77
77
78
79
79
81
81
78
70
63
90
89
74
64
62
63
63
67
76
82
83
77
71
66
64
61
59
60
63
67
71
77
80
80
74
70
69
65
63
62
66
75
80
81
77
68
62
60
61
64
69
69
65
63
64
67
67
67
67
68
79
69
62
67
72
68
58
59
72
80
81
79
84
87
77
61
50
51
61
65
68
72
77
76
72
70
67
61
61
66
74
75
72
68
66
66
63
60
58
67
72
71
66
58
58
60
63
62
62
67
68
54
53
61
66
67
67
73
77
76
72
79
95
102
92
79
72
74
73
67
60
59
63
71
72
71
67
58
55
63
75
84
80
74
64
60
62
65
70
77
84
86
79
70
64
63
65
66
70
71
69
70
76
76
71
66
69
75
76
76
74
79
84
82
73
67
70
72
71
66
61
60
62
66
72
72
68
58
54
58
67
72
77
76
71
64
62
67
76
79
78
74
76
78
79
77
76
76
76
73
82
85
91
87
76
63
59
62
68
74
74
72
70
68
65
63
58
53
60
74
81
77
61
61
67
74
70
64
63
70
73
66
67
75
80
77
69
65
64
65
61
57
63
78
82
82
78
79
77
70
80
77
78
73
68
65
63
65
64
61
60
64
73
82
85
77
62
53
61
77
89
77
60
57
67
75
69
57
60
72
88
89
82
76
80
83
77
69
65
64
65
67
72
76
75
69
72
77
76
69
62
63
65
69
72
76
77
73
67
65
70
73
75
78
80
78
72
68
66
65
59
54
58
69
77
70
54
43
47
64
81
90
85
75
69
69
73
74
75
75
75
77
80
75
67
58
57
65
70
69
60
63
64
64
70
76
79
82
83
86
83
75
64
55
58
66
77
83
82
68
53
48
59
70
70
57
46
50
63
70
71
66
62
60
60
65
67
69
68
67
69
72
74
71
65
58
57
62
67
69
71
65
62
60
57
64
72
79
82
82
77
76
70
63
58
55
64
78
86
84
75
66
62
61
60
59
65
78
85
83
74
64
60
62
65
69
72
74
76
75
72
71
71
74
78
79
73
70
66
67
73
73
71
62
57
57
62
64
64
65
76
89
91
78
59
49
52
57
63
68
77
87
87
79
73
70
74
81
81
81
79
78
75
70
66
67
69
74
81
84
78
71
67
76
80
75
63
56
58
67
73
76
73
65
58
57
62
64
65
73
85
90
85
70
61
59
58
55
48
48
66
87
98
92
78
66
62
64
68
72
77
74
72
67
66
66
66
68
76
80
75
66
62
64
63
55
48
53
67
75
75
71
69
66
64
65
69
73
73
76
75
72
67
68
73
75
70
61
58
62
69
71
70
65
61
58
55
58
65
70
67
63
62
65
69
68
65
66
74
80
73
65
65
71
70
63
61
66
75
79
74
71
68
69
75
78
73
64
58
61
68
69
68
69
74
74
67
61
64
73
72
62
56
62
71
70
62
59
63
65
64
61
66
71
69
61
58
64
69
67
61
61
66
76
79
73
64
61
59
62
73
70
68
70
75
77
71
62
60
70
79
77
67
60
59
63
65
64
66
68
67
66
72
84
89
82
70
67
69
67
64
65
69
71
67
61
59
63
64
58
57
60
63
59
55
54
51
49
50
58
72
71
73
75
73
62
55
62
75
84
80
67
55
51
55
62
70
74
73
69
64
67
74
74
68
64
67
75
80
76
70
65
66
65
63
62
63
63
64
65
68
69
65
59
56
54
52
48
46
53
70
74
87
90
80
60
49
56
66
72
64
55
55
63
67
72
74
72
68
62
61
64
66
62
56
58
64
71
76
75
72
65
62
60
60
62
62
63
65
65
66
65
67
73
74
68
60
52
50
51
68
72
76
81
83
81
73
65
62
63
63
64
66
75
79
79
71
58
50
51
60
73
81
82
81
77
70
67
63
62
63
64
63
68
68
66
59
59
64
65
64
64
67
67
65
58
60
68
71
70
67
66
66
69
75
79
77
72
69
69
73
70
66
67
70
70
65
56
52
57
69
81
84
82
77
73
70
69
64
57
52
56
67
81
81
68
59
61
68
76
79
78
70
64
58
57
63
75
79
76
67
71
74
71
64
58
57
60
72
80
80
73
65
60
62
66
66
68
68
71
75
74
71
66
61
61
66
72
76
66
58
57
67
77
79
72
66
69
71
74
75
75
69
63
59
64
71
76
72
68
76
81
79
71
59
54
59
66
75
79
77
72
67
71
76
78
73
67
66
67
68
63
65
72
74
70
68
70
77
78
74
68
67
72
79
82
80
75
70
63
60
62
66
68
71
73
75
75
66
61
83
79
74
70
65
66
74
79
76
70
64
63
66
73
78
75
63
57
62
71
74
69
66
71
76
72
62
56
59
70
77
81
80
78
77
76
78
75
70
63
60
61
66
74
79
78
72
68
68
73
72
68
70
71
71
70
72
73
71
69
65
62
62
60
55
49
46
58
79
95
93
74
60
58
66
72
66
55
49
55
65
79
85
76
62
57
66
75
76
69
61
60
63
65
67
68
66
66
71
77
73
70
70
72
72
70
70
74
76
71
62
60
65
69
59
46
43
59
80
86
74
61
60
67
75
74
69
63
59
57
61
66
67
59
53
55
65
78
78
70
63
60
60
56
56
63
73
79
73
64
94
92
82
74
77
91
106
102
84
65
56
57
64
76
83
80
76
77
80
79
72
74
85
90
87
77
68
74
77
72
68
69
78
84
79
69
64
68
76
86
87
86
87
85
79
76
79
84
83
73
82
88
96
100
101
97
93
89
83
72
59
54
63
80
88
78
63
62
70
80
84
83
84
86
83
85
83
78
68
61
57
56
65
71
72
70
71
75
75
73
73
81
90
92
79
67
68
80
90
84
84
88
89
94
95
89
76
68
73
81
80
73
71
77
83
79
71
70
78
86
86
81
73
74
79
80
82
81
76
68
59
54
57
67
75
79
77
75
73
67
66
70
77
81
76
68
66
71
80
80
91
85
72
62
64
74
78
77
74
80
87
87
74
64
65
74
82
81
78
78
79
77
72
75
78
77
78
84
89
86
79
73
74
81
86
86
82
83
84
83
82
81
75
70
74
79
81
80
77
76
79
79
66
53
54
73
92
94
81
73
81
85
80
69
67
72
73
69
65
67
76
82
84
84
78
77
79
86
87
85
80
81
83
82
79
79
83
88
87
82
81
82
80
75
74
77
81
83
83
86
78
76
70
64
66
81
95
94
84
76
79
86
86
84
82
75
66
61
64
71
79
82
85
86
87
87
81
75
68
64
68
73
69
59
56
62
74
78
68
59
58
68
76
78
77
77
80
80
77
79
78
70
70
77
81
85
85
80
76
76
76
81
84
84
81
78
75
73
74
78
81
81
82
85
85
83
75
65
65
70
75
69
59
52
59
71
80
79
70
63
62
64
67
73
84
91
89
76
62
58
77
68
68
78
91
99
95
81
66
63
70
79
85
83
77
74
73
75
77
77
77
77
77
79
75
66
64
75
93
100
88
68
59
66
82
89
91
89
86
84
79
70
67
70
77
78
73
62
58
62
89
83
77
78
92
104
109
98
78
67
68
76
86
88
87
77
66
64
70
75
69
63
60
64
63
60
63
81
100
103
90
76
74
81
88
85
77
75
76
77
76
74
72
68
64
61
66
77
85
86
81
84
77
72
78
90
100
100
94
87
79
74
75
85
89
81
67
64
73
79
73
63
56
55
60
62
66
74
79
79
78
78
78
77
73
70
68
70
74
76
79
79
76
74
72
75
85
97
100
91
60
65
66
62
64
73
84
88
91
90
84
78
76
74
73
67
64
68
75
80
75
71
67
65
63
63
67
68
68
63
60
64
68
70
70
72
75
81
88
90
87
79
72
73
79
84
84
80
79
78
75
78
77
71
72
78
83
85
80
84
85
85
78
70
68
69
72
72
70
65
62
63
67
69
69
70
69
65
61
57
58
65
75
81
80
77
75
77
77
75
70
66
62
61
65
72
75
80
77
73
88
86
79
80
87
96
96
87
78
75
77
73
66
67
74
87
91
87
77
72
66
58
53
59
70
75
73
65
56
57
63
74
80
83
81
76
70
66
62
65
70
77
77
65
57
62
74
84
78
65
75
72
72
81
92
97
93
82
76
74
73
67
64
66
75
84
90
88
87
85
82
74
62
57
62
72
74
67
59
58
65
72
75
74
73
75
72
68
70
76
87
91
83
71
65
68
80
81
73
65
69
72
81
91
93
86
78
75
83
87
83
71
63
65
72
82
89
87
72
65
69
79
82
77
73
77
84
79
66
58
62
73
81
82
78
77
80
80
80
83
82
73
67
64
72
79
80
75
73
75
63
70
80
87
86
78
68
68
81
92
87
72
54
54
71
93
103
89
70
56
57
69
81
85
86
88
89
86
74
67
66
75
87
90
84
80
83
87
86
81
73
67
65
69
77
82
78
72
69
70
64
69
68
68
68
72
72
70
69
74
79
81
80
78
79
80
82
85
88
92
89
80
73
71
73
74
72
73
76
82
86
86
85
78
70
68
72
80
81
78
73
74
78
80
81
80
80
77
71
64
86
95
81
60
49
58
76
80
72
62
65
81
98
96
80
68
68
81
100
116
119
105
85
67
60
62
65
66
72
86
100
105
92
76
64
61
66
70
74
76
78
81
78
68
63
68
79
89
83
71
93
100
87
65
59
67
79
86
81
76
72
74
76
76
79
85
89
86
81
84
95
102
93
75
64
67
73
71
67
76
97
106
96
72
56
57
68
77
78
81
88
85
76
66
62
68
74
78
75
70
72
61
56
69
85
94
87
78
79
87
88
80
74
72
79
88
86
71
58
54
63
78
83
77
70
69
69
64
63
71
83
87
76
59
51
57
69
76
78
79
78
79
74
73
76
72
66
63
66
71
68
55
54
69
83
82
69
62
67
78
83
80
75
74
76
72
66
60
60
66
71
76
79
78
77
70
65
61
65
70
69
67
66
69
74
76
73
66
61
62
64
62
55
55
58
62
68
72
78
82
73
70
70
68
69
68
67
67
69
70
69
68
69
71
73
73
72
72
74
77
78
76
79
82
82
80
79
79
79
76
71
69
72
79
86
85
78
73
75
77
71
58
42
40
48
62
73
73
69
63
72
67
60
55
60
70
81
84
80
72
66
64
71
79
83
80
74
71
73
77
76
73
73
76
77
78
78
80
82
83
81
80
80
79
77
77
81
89
88
80
66
57
51
61
68
77
77
70
58
49
75
67
58
49
54
67
77
81
78
73
66
64
72
82
82
70
58
63
76
83
75
65
66
76
76
64
50
49
61
76
82
83
82
80
78
77
81
79
73
64
59
62
68
77
82
84
84
83
81
78
68
66
58
57
61
66
72
75
75
73
66
60
60
61
62
60
64
75
88
86
70
61
68
78
76
59
38
36
49
64
70
70
70
71
72
72
73
75
74
78
79
79
80
80
82
83
85
85
83
83
53
51
55
59
63
67
71
74
75
69
65
59
59
59
61
65
72
81
83
78
69
66
73
78
76
66
56
57
61
61
63
65
65
61
58
57
63
74
81
85
85
87
89
86
82
80
76
69
60
61
57
53
56
62
66
70
73
73
67
57
51
57
66
75
75
68
64
66
73
78
81
78
77
79
76
74
71
68
62
56
55
64
74
78
71
61
60
61
60
60
65
78
91
89
81
76
73
67
66
65
81
74
67
65
68
73
73
69
66
59
54
57
69
79
79
70
59
59
67
73
73
73
79
82
77
65
52
50
57
59
62
66
73
81
80
72
63
58
56
55
60
66
75
78
78
76
78
81
81
77
88
78
69
66
65
61
58
62
72
77
73
70
74
78
79
72
69
69
64
57
53
62
77
82
69
51
38
42
59
76
80
76
71
68
68
70
72
75
76
73
63
51
49
57
67
72
74
72
70
65
70
72
78
77
66
52
48
61
75
78
74
75
78
79
73
68
71
75
71
62
57
64
75
74
66
57
55
59
67
77
84
85
82
77
71
70
73
81
83
78
67
60
58
58
58
60
66
71
72
69
62
70
83
85
78
68
65
70
76
79
84
91
92
82
70
65
70
78
76
71
68
72
75
74
70
69
73
76
77
75
73
74
80
87
83
75
70
70
77
80
82
83
81
76
65
63
77
95
101
91
63
70
76
78
76
72
71
69
72
75
82
89
89
80
70
65
65
68
71
77
83
83
81
80
77
75
73
74
78
78
69
61
61
71
79
77
66
58
64
71
78
80
79
78
72
69
78
89
92
84
61
62
64
67
68
67
69
71
71
69
67
67
65
65
67
65
59
56
70
91
100
92
80
80
90
94
82
69
63
70
77
75
69
69
71
74
71
63
61
64
69
71
72
72
67
62
64
69
70
68
59
59
59
61
70
77
87
87
84
80
77
71
61
57
65
71
71
68
79
92
95
81
70
73
87
91
78
56
49
58
78
91
87
72
64
67
71
71
66
66
72
76
78
72
65
63
68
73
72
69
73
67
60
61
72
86
90
87
81
80
79
74
67
64
73
78
78
73
75
75
71
63
61
63
67
63
58
56
60
65
72
76
76
66
58
60
64
66
63
62
65
71
73
73
74
74
74
69
67
68
71
70
68
69
74
79
80
77
71
69
70
74
79
76
72
63
57
57
63
67
66
65
65
66
65
67
73
81
81
72
64
62
66
69
66
62
59
64
72
75
69
59
56
64
76
82
72
57
49
56
71
76
76
69
64
66
75
79
80
77
79
84
89
78
63
47
40
46
59
70
76
80
77
74
73
79
86
84
73
63
63
71
81
84
74
62
54
62
78
94
88
74
63
64
70
68
60
52
52
60
83
80
72
57
51
56
67
77
81
81
81
81
76
68
62
58
55
59
68
78
89
91
86
77
69
66
63
61
61
63
69
74
76
74
69
63
54
54
66
82
85
79
72
69
68
64
64
71
77
73
73
68
61
56
54
59
65
67
65
65
67
64
61
64
64
67
70
73
81
88
89
86
82
78
70
59
53
56
64
69
67
62
57
59
64
63
61
62
62
66
65
64
65
70
71
70
73
74
72
61
64
64
61
60
66
76
75
69
62
62
68
72
69
65
64
64
66
72
75
74
68
62
64
76
81
76
68
65
67
69
64
62
66
68
66
59
58
65
70
71
64
63
66
71
73
70
63
57
51
49
71
68
65
64
71
79
80
74
71
68
69
69
65
65
66
70
71
69
66
63
60
61
70
77
83
79
74
73
72
73
69
72
78
79
71
62
56
60
67
72
77
76
70
70
71
73
74
71
67
65
73
71
78
84
82
71
64
67
73
75
67
55
50
56
66
78
82
80
76
73
76
82
84
78
66
62
67
75
76
75
70
67
68
68
70
72
67
62
64
70
77
77
74
72
78
85
88
85
78
72
77
78
85
92
88
73
59
60
67
76
76
65
57
56
60
69
73
71
66
66
76
86
84
75
66
63
65
67
65
65
68
66
61
61
66
73
76
71
66
67
65
65
69
74
75
72
70
68
64
62
88
77
69
73
83
84
71
55
57
68
77
75
67
62
66
66
57
42
37
45
61
75
79
80
83
82
71
60
57
67
78
79
75
73
74
73
69
67
66
66
64
61
59
61
62
61
61
65
69
66
76
68
60
63
73
77
68
58
59
66
70
64
60
64
71
72
62
47
46
56
68
72
73
77
86
85
75
65
63
67
73
76
81
88
85
73
60
58
69
75
73
62
57
57
62
67
70
72
74
69
68
71
72
69
64
58
58
63
65
66
60
52
48
51
58
64
66
69
72
79
76
69
64
66
72
73
68
64
62
61
59
64
73
83
82
69
59
58
62
66
64
62
61
65
67
64
57
55
54
59
79
84
79
65
55
53
66
74
70
65
60
60
57
55
56
59
63
67
68
69
67
63
61
65
66
60
52
52
61
69
72
69
71
74
72
68
62
61
60
59
56
60
66
71
70
59
48
45
46
56
79
77
69
61
57
65
79
84
74
68
71
74
75
74
74
70
61
57
60
66
68
63
58
62
67
62
52
51
64
82
93
91
82
73
66
61
61
64
69
74
78
77
76
72
68
60
53
56
65
73
57
59
64
68
74
81
88
89
84
79
73
73
73
74
76
73
66
66
77
86
82
65
54
58
69
73
69
61
65
80
90
95
85
69
55
51
59
70
83
91
94
89
77
65
60
62
63
69
74
77
51
55
64
74
80
80
78
83
86
83
69
57
60
68
71
66
64
70
78
79
71
65
67
78
83
75
66
60
64
73
73
68
59
48
45
51
64
78
84
82
72
60
51
51
60
72
83
81
68
59
97
92
82
73
73
74
72
65
60
62
70
79
82
88
86
76
64
64
74
81
73
62
60
68
77
75
71
76
77
74
70
71
78
83
83
77
72
72
80
88
89
85
80
74
69
71
77
80
77
69
90
100
104
97
83
74
74
79
83
81
76
74
82
92
96
86
63
54
59
73
85
86
77
68
66
73
81
86
83
77
72
72
76
80
82
79
76
71
71
70
74
76
77
74
75
73
75
74
71
61
91
91
87
86
83
75
68
67
74
81
78
72
71
78
87
90
81
67
58
64
75
81
73
59
53
57
73
87
89
80
71
65
73
79
78
72
67
69
72
69
64
62
66
70
71
70
66
69
72
72
81
66
55
60
73
79
75
60
55
66
81
84
74
72
83
102
107
93
74
68
72
73
63
56
55
66
78
86
85
78
74
78
81
77
68
67
74
89
93
81
69
64
63
65
68
72
78
81
80
76
71
67
66
68
77
87
87
72
57
65
88
99
88
78
83
94
95
83
73
77
87
87
75
67
71
84
90
85
72
64
68
78
82
76
66
68
79
94
92
80
76
78
79
73
64
66
78
88
88
81
85
90
93
87
85
86
86
75
69
74
85
90
82
69
64
64
62
60
62
71
79
84
87
90
94
94
88
76
65
61
66
76
83
78
72
68
72
78
77
77
81
86
84
73
58
53
60
73
80
80
81
88
95
100
94
84
71
68
74
77
78
71
62
54
50
54
67
79
80
74
69
74
87
98
97
88
82
84
86
87
84
82
80
74
70
67
71
80
87
85
80
71
69
75
81
80
72
64
62
68
66
63
73
86
87
77
68
65
72
79
81
77
72
66
63
69
79
89
88
81
76
75
77
75
66
64
75
92
104
102
85
64
53
54
63
70
79
89
93
86
70
59
67
88
99
92
73
60
63
77
82
72
69
73
79
81
79
75
73
78
82
83
86
84
83
78
75
73
78
84
84
76
63
55
51
53
64
79
87
84
68
50
44
52
68
77
77
75
76
77
78
76
76
79
74
64
60
65
77
85
86
84
76
74
84
93
92
79
70
67
70
73
76
79
81
77
74
80
92
96
87
75
66
63
62
61
62
61
62
64
66
69
72
75
77
76
70
64
66
74
82
81
75
70
63
60
63
68
76
82
61
62
61
61
71
81
83
79
68
65
65
72
77
76
70
67
75
90
99
93
76
72
74
76
70
64
60
60
62
67
74
81
85
83
77
71
63
61
65
70
68
60
58
65
77
80
71
61
66
84
67
66
62
58
63
74
83
80
77
76
81
90
92
84
71
65
67
75
76
73
70
71
72
73
73
70
72
75
77
78
77
75
76
79
77
72
64
61
65
72
69
57
44
47
61
74
78
79
79
84
97
93
83
79
79
85
85
79
68
68
78
86
89
80
71
66
67
70
74
84
88
81
69
65
75
87
88
78
73
74
77
73
67
69
78
80
72
64
66
79
88
81
65
52
49
66
83
95
88
71
86
85
87
92
94
85
73
57
48
47
53
63
71
76
73
72
72
74
82
94
100
92
77
70
77
89
86
69
57
64
79
85
74
67
70
79
83
79
73
76
85
90
87
78
67
64
74
82
85
76
65
66
77
89
90
74
56
50
54
61
61
58
64
74
84
90
86
77
69
71
80
85
84
78
77
83
79
69
59
64
79
86
79
66
63
74
89
92
84
73
65
70
79
83
73
60
53
60
75
85
82
80
78
82
82
74
63
62
73
83
83
74
68
73
83
92
90
80
67
62
67
73
75
76
77
77
77
74
70
65
61
56
57
61
64
70
79
83
78
70
63
66
76
82
78
66
55
53
58
65
91
88
77
64
65
77
85
82
75
71
77
85
89
85
80
76
78
78
77
75
72
71
75
79
77
73
66
68
73
73
67
61
60
64
65
65
59
58
57
59
68
76
84
88
85
82
79
77
73
72
74
87
79
58
52
70
88
91
75
58
61
79
90
87
77
72
76
77
75
75
76
79
84
80
73
70
67
70
72
79
91
100
97
86
73
64
58
54
53
58
69
76
77
74
73
78
90
99
101
100
71
82
80
67
60
67
79
81
70
62
63
68
72
65
64
74
83
81
74
69
74
79
77
68
66
79
89
87
77
76
90
100
98
83
71
68
75
77
77
75
71
69
62
59
63
73
79
80
80
83
73
64
63
68
79
86
81
74
69
73
81
81
74
64
60
64
72
76
75
73
70
69
70
72
76
85
88
82
72
69
70
70
65
58
61
71
82
86
84
79
73
63
58
65
77
82
74
59
55
65
66
54
56
70
90
98
92
84
80
82
82
82
76
73
66
64
67
72
76
76
73
76
84
88
87
80
68
59
55
60
65
65
65
67
74
75
74
68
69
72
70
61
56
63
76
81
72
66
68
78
64
57
59
69
84
92
90
81
72
66
65
66
65
66
69
75
83
84
78
75
79
84
87
83
75
65
60
57
57
62
68
72
74
78
76
71
64
62
68
76
77
71
62
61
66
71
69
67
70
74
65
61
58
60
66
70
67
61
55
53
56
62
65
66
67
69
73
76
75
76
76
77
74
69
64
64
67
71
74
76
78
80
77
69
58
56
64
77
86
83
74
68
64
70
76
76
73
65
60
58
62
67
75
73
63
57
56
58
62
64
66
69
77
80
74
63
54
60
73
76
69
63
63
69
72
71
64
64
66
73
81
84
82
70
60
58
68
79
80
70
60
55
63
73
80
81
79
75
68
62
60
77
89
86
77
69
72
75
75
72
65
67
75
86
90
80
67
67
76
80
69
58
55
62
68
69
62
52
51
58
70
82
86
81
77
74
73
71
70
68
64
64
68
74
74
70
70
69
69
69
61
68
76
82
81
79
83
85
81
71
61
59
71
84
90
82
71
68
75
84
82
69
57
50
54
62
64
66
67
68
73
80
81
77
74
74
76
78
77
75
74
76
77
77
74
66
58
55
61
72
62
59
65
77
80
79
78
77
74
67
60
60
70
82
82
71
59
59
74
89
90
78
67
63
65
63
62
65
74
77
74
69
66
66
68
73
77
78
70
61
62
75
88
92
86
73
66
64
70
77
69
64
66
73
77
78
73
71
71
68
64
62
71
79
81
74
67
66
73
75
69
64
68
79
82
72
59
62
75
83
79
68
64
66
72
74
74
75
69
65
67
79
90
94
88
80
79
80
79
67
74
76
73
71
69
66
68
70
74
72
67
62
63
69
78
83
82
75
65
56
52
58
68
78
78
72
70
74
81
90
86
74
64
64
68
69
72
76
82
85
82
79
78
81
82
82
82
84
76
61
59
73
84
82
69
57
57
71
77
73
59
52
54
60
67
72
74
76
71
65
67
73
77
74
67
68
73
77
79
75
70
63
60
63
63
68
75
81
82
77
71
73
77
81
77
75
80
85
84
77
50
59
70
73
69
67
73
82
78
70
60
60
67
72
67
65
70
80
84
82
80
82
83
78
69
67
72
76
75
70
60
54
56
65
73
77
81
81
76
69
71
80
90
86
72
64
70
83
85
80
53
60
62
63
68
77
84
84
75
67
62
69
76
77
73
67
69
75
78
78
75
73
74
76
74
69
64
66
71
71
65
54
55
66
79
79
77
70
71
74
79
83
80
76
66
57
62
69
69
66
64
72
73
71
69
71
73
73
72
71
73
72
66
63
65
68
68
67
69
76
77
71
64
67
76
78
70
61
61
65
67
62
56
58
66
70
69
67
71
77
80
75
64
59
64
71
75
70
66
67
76
72
69
69
71
73
73
70
68
72
80
76
62
52
62
72
73
68
67
77
86
79
65
59
66
76
76
66
61
65
76
80
75
62
61
69
77
75
69
65
71
75
73
72
78
89
91
83
72
69
87
79
70
69
74
77
73
63
56
63
71
73
66
63
73
75
69
58
55
65
82
82
75
66
64
65
66
68
70
74
82
91
91
80
74
74
75
69
61
56
62
69
74
75
81
87
86
72
61
60
74
80
82
81
80
75
72
67
70
72
71
68
68
73
76
72
63
58
58
63
68
74
76
76
72
67
67
69
68
68
68
73
81
83
77
70
61
59
63
68
65
56
49
54
66
72
69
59
56
61
72
80
83
81
76
73
73
83
89
86
75
67
67
74
78
77
69
68
69
71
66
60
58
61
69
77
77
72
62
55
57
67
77
81
76
70
62
67
76
86
79
66
55
58
67
72
68
65
71
75
74
78
79
79
77
74
73
73
72
69
62
56
59
68
78
78
69
66
71
75
71
64
58
57
67
70
73
69
64
61
65
72
76
74
73
72
71
71
75
85
85
79
74
75
79
80
79
77
77
73
55
64
75
78
80
76
71
64
57
53
54
57
63
67
66
61
59
68
80
86
81
76
79
82
79
72
68
69
73
70
65
63
63
66
67
70
69
72
73
76
73
69
66
66
66
70
75
72
67
62
55
67
74
74
70
73
75
75
71
64
66
72
76
72
64
59
62
78
87
86
76
68
71
77
77
73
73
77
78
72
67
64
69
73
69
66
67
74
79
77
74
68
66
65
64
63
63
62
64
65
66
68
72
69
67
69
71
71
69
63
65
69
73
76
76
77
78
81
80
75
68
60
57
59
62
59
59
64
74
77
81
83
83
82
77
73
69
65
65
73
76
76
72
70
76
83
83
81
78
79
59
55
59
68
68
67
66
66
68
70
69
69
68
68
72
78
82
78
70
66
69
73
75
70
65
62
61
62
64
71
77
76
70
70
76
82
77
67
63
71
76
75
68
67
73
83
87
84
83
80
67
57
54
59
67
69
69
73
81
87
88
79
66
55
51
56
64
65
64
65
71
80
79
74
75
79
78
70
60
57
60
61
60
65
76
89
91
83
76
70
69
65
63
63
60
58
60
65
69
69
83
72
60
61
70
73
68
60
64
74
78
73
65
58
56
54
53
54
59
67
72
71
67
64
70
77
73
68
62
68
76
78
75
76
85
92
92
83
73
68
62
62
64
67
65
61
61
64
68
63
71
65
61
64
72
73
64
55
59
68
74
74
76
79
79
72
63
56
62
72
72
67
65
72
80
81
73
67
69
80
86
85
80
80
85
87
84
78
74
70
65
62
65
72
78
79
74
71
67
60
61
61
64
65
66
66
68
70
70
68
69
71
74
77
79
78
75
72
70
67
65
62
63
73
85
87
79
67
65
64
65
68
72
75
75
70
68
73
75
70
64
60
65
75
80
76
61
50
50
58
69
71
66
61
58
63
70
69
61
58
58
62
63
63
68
73
76
70
63
58
58
60
60
65
69
69
65
59
57
59
63
67
69
70
66
64
64
67
67
61
55
57
65
73
73
60
43
38
49
70
74
69
57
50
54
64
72
67
60
62
73
81
80
78
83
86
75
58
49
53
60
63
61
62
62
60
58
58
67
74
74
71
68
67
66
65
63
63
67
69
72
73
71
67
60
54
50
59
71
83
64
59
56
56
65
73
78
75
75
81
91
96
96
97
98
95
80
64
57
59
61
62
57
62
68
71
71
73
77
78
74
70
66
66
67
65
63
63
71
83
93
90
75
64
57
57
64
72
71
75
42
46
55
66
75
74
67
64
69
79
87
85
81
76
76
74
75
72
66
62
68
75
79
79
74
68
67
72
77
77
71
64
59
62
66
67
66
68
70
69
67
63
63
65
67
69
71
68
63
59
89
88
83
81
82
76
65
51
49
63
78
82
75
70
70
66
61
63
76
88
88
75
69
73
81
81
77
75
75
73
71
70
67
68
76
83
89
89
83
81
78
77
73
67
68
72
72
73
70
74
80
90
92
79
63
57
64
72
80
84
88
85
80
75
77
77
73
68
70
75
85
87
83
79
80
83
83
82
79
78
77
78
77
80
84
91
89
81
73
70
73
71
66
62
69
75
75
71
72
83
76
80
84
79
66
60
67
77
89
90
84
81
80
80
80
80
73
64
52
53
64
80
87
79
69
62
65
71
74
72
72
78
84
88
81
75
71
75
78
79
77
70
63
59
65
73
78
80
82
84
70
68
75
84
85
78
73
69
71
77
83
81
77
76
78
85
80
69
59
59
69
77
78
75
71
69
67
64
60
62
70
79
81
72
64
65
79
92
95
87
77
69
63
59
62
69
77
81
80
70
71
71
78
85
84
81
73
67
66
76
88
87
70
65
75
89
91
80
75
80
87
83
73
70
81
87
82
67
61
63
68
73
71
69
73
81
92
92
84
78
76
78
80
76
68
69
74
79
79
67
87
85
80
76
72
72
70
66
69
77
88
86
73
68
71
80
82
81
80
79
77
71
64
67
74
77
73
68
67
67
67
69
78
88
94
92
84
80
80
79
82
86
84
77
66
66
71
75
80
79
92
94
91
82
71
60
56
64
76
87
90
87
81
72
68
67
78
89
88
75
61
58
63
66
67
69
76
85
85
76
69
74
86
90
82
70
69
77
87
88
80
70
67
70
74
74
72
73
77
79
75
77
81
81
70
56
50
60
76
88
88
85
82
77
72
70
72
76
76
69
66
66
65
57
56
68
87
97
91
78
69
67
69
71
68
67
70
74
78
74
64
59
67
83
95
88
71
65
70
79
74
72
70
69
69
64
61
61
67
75
79
81
81
78
76
70
64
61
63
69
75
77
70
65
64
74
84
83
75
71
68
66
67
71
78
79
73
65
67
75
80
79
81
88
89
78
69
65
67
74
86
87
80
76
79
80
73
63
60
64
74
80
78
74
70
70
75
85
87
83
76
79
84
86
84
79
75
68
63
62
72
81
85
83
78
75
66
60
67
85
96
91
79
70
69
70
70
67
67
67
83
79
74
72
79
81
76
66
61
61
65
72
75
73
71
77
91
104
102
86
72
76
87
93
87
79
72
66
66
67
72
79
82
78
73
69
61
59
64
75
81
79
68
62
66
73
72
65
67
79
68
64
65
69
76
79
80
76
71
66
64
69
76
81
78
78
79
81
81
78
78
81
79
80
82
82
81
79
81
81
82
74
68
67
73
75
69
61
65
81
89
80
63
54
61
73
76
72
75
81
76
77
80
81
81
80
78
76
71
67
70
78
87
85
74
63
56
56
65
77
88
83
75
68
77
85
87
80
78
83
87
81
67
64
73
78
76
66
68
82
91
85
62
46
50
63
78
85
83
77
76
78
79
80
78
75
75
76
70
67
69
78
88
86
73
60
55
58
66
76
82
83
76
69
76
84
81
68
65
75
93
96
80
65
66
76
81
74
64
61
65
71
75
73
64
61
63
80
92
93
72
66
61
63
70
73
78
78
76
70
69
73
84
87
82
74
68
70
72
79
79
75
72
68
72
76
70
60
60
74
92
94
78
63
61
74
88
89
75
59
54
69
91
102
88
65
60
71
89
100
102
90
72
62
70
79
81
76
72
71
76
78
81
82
76
70
67
75
87
93
86
70
54
51
57
63
64
61
66
73
75
66
56
56
65
77
87
86
79
69
70
78
88
94
88
75
67
65
67
69
109
99
74
58
62
77
83
75
69
68
77
82
80
66
56
57
66
76
80
76
67
56
53
54
57
59
65
72
81
79
67
54
54
65
78
79
70
59
57
65
72
78
80
81
77
73
67
60
59
64
67
71
66
56
56
72
83
78
68
64
75
82
80
69
66
74
82
77
60
46
45
57
69
71
68
69
77
88
90
79
68
66
74
83
78
65
50
41
47
59
71
77
78
78
74
72
71
72
76
81
44
54
69
77
80
82
81
76
65
61
69
80
82
80
79
84
84
78
64
59
65
72
71
67
65
72
81
85
75
64
60
67
77
82
74
62
55
56
64
70
71
70
71
69
72
74
75
77
78
79
63
57
67
82
91
88
82
76
67
66
69
76
81
80
72
66
67
74
81
86
85
76
71
69
71
73
75
71
66
61
62
64
65
67
70
72
75
77
79
76
70
61
56
62
73
78
76
69
68
75
77
63
63
71
78
78
78
82
81
77
70
71
77
79
73
64
67
73
75
75
74
74
79
83
84
80
73
68
71
78
82
74
65
62
67
73
75
77
75
76
72
69
65
69
80
85
80
72
70
77
76
70
67
65
67
68
71
71
67
64
62
69
78
80
75
76
75
73
62
58
64
76
82
85
79
72
66
62
67
76
82
78
68
61
57
59
59
58
62
75
86
92
87
81
78
77
77
75
74
78
68
71
69
71
71
71
67
58
50
50
58
72
78
73
64
65
72
76
73
64
63
69
74
75
71
66
67
65
68
71
73
69
66
59
56
54
55
62
74
83
89
91
83
73
69
72
77
83
85
81
65
71
82
88
85
75
65
58
58
61
66
71
71
70
66
65
71
80
85
76
66
64
69
70
70
72
78
83
82
78
76
73
69
65
58
56
61
71
80
81
73
66
62
63
69
72
77
80
82
76
80
89
96
97
87
76
67
62
62
64
66
69
75
82
86
83
73
70
74
77
79
76
70
65
62
71
81
85
79
71
71
75
77
76
73
69
69
69
72
69
60
52
50
62
71
69
58
54
57
62
95
95
92
84
76
72
72
74
71
67
66
70
79
84
84
74
62
57
65
78
86
82
70
63
65
74
81
78
68
59
60
67
72
75
76
80
78
75
77
77
69
56
50
62
73
69
57
50
60
73
87
81
82
83
75
70
71
75
79
79
82
83
82
81
77
69
62
64
72
77
77
71
69
73
77
74
68
67
71
72
69
64
59
62
70
81
83
82
79
76
75
73
70
74
75
75
73
73
79
85
76
78
81
83
83
78
78
75
76
79
83
84
80
76
80
84
81
75
72
74
72
69
67
72
77
74
70
75
85
93
87
74
66
65
71
78
80
76
71
68
74
80
86
78
71
67
74
84
85
74
75
78
72
67
70
79
89
86
77
68
68
66
66
72
79
86
82
72
69
73
83
85
75
70
74
81
87
87
86
86
82
74
69
72
75
76
77
75
75
76
79
82
81
77
71
75
82
90
84
68
73
78
74
66
61
68
74
82
78
67
57
55
64
72
77
77
74
73
72
76
81
85
84
79
77
81
84
78
71
66
62
58
54
58
66
73
79
83
79
75
71
73
79
83
87
88
93
92
81
69
70
76
79
76
68
62
61
67
69
64
57
57
65
72
75
72
71
75
80
74
66
65
69
75
76
75
74
70
62
57
54
50
52
57
64
74
81
82
69
54
50
61
75
81
73
64
68
71
65
57
71
79
81
76
70
67
67
67
68
64
61
61
66
71
73
69
68
72
77
73
61
50
46
52
64
70
68
63
59
57
57
58
62
66
70
72
74
75
71
68
67
67
68
66
62
56
56
54
53
55
76
81
80
74
70
70
74
75
71
72
76
76
72
71
75
77
73
68
64
65
67
62
54
52
60
64
62
58
60
63
68
69
65
63
62
69
72
78
86
94
93
81
70
70
79
85
77
64
58
67
78
72
71
73
75
77
73
69
62
68
79
85
77
71
77
89
89
73
59
57
67
74
72
65
63
63
64
68
71
74
77
74
66
60
61
72
79
78
75
76
80
78
74
75
85
97
91
71
60
64
70
63
61
66
67
65
61
60
60
68
76
77
70
68
74
86
87
80
68
60
67
74
75
74
70
67
66
71
76
78
76
73
69
70
74
77
75
65
56
54
61
67
64
62
66
75
79
73
61
59
60
61
58
54
50
44
50
67
84
92
82
65
53
57
66
76
78
80
77
70
66
69
71
74
70
65
59
60
66
69
72
73
74
77
75
71
64
61
62
63
65
65
58
55
55
61
68
73
76
77
68
65
67
65
61
55
59
73
90
94
78
54
48
61
74
80
73
67
67
68
63
58
61
63
69
67
65
65
65
67
71
75
79
76
73
73
74
74
72
70
67
66
63
63
64
63
64
68
81
90
70
70
78
86
89
82
72
69
67
68
66
60
64
75
83
78
62
53
52
53
51
54
60
65
70
73
73
71
68
67
71
75
76
72
71
76
77
74
72
72
74
67
61
60
61
63
65
66
69
75
61
68
77
84
84
75
70
67
67
67
68
74
81
83
73
60
53
56
60
57
52
55
68
79
75
67
63
67
71
70
68
69
72
69
67
67
69
75
77
80
77
68
58
50
53
61
68
69
66
70
65
75
79
72
57
53
62
76
81
73
66
71
79
79
70
59
58
69
78
77
67
60
64
68
62
57
60
68
73
72
69
69
74
74
73
75
78
81
79
77
73
70
66
63
60
63
70
72
74
77
76
83
83
75
64
59
64
68
68
63
65
69
72
71
71
72
74
77
79
78
72
61
53
53
53
54
55
59
64
69
68
65
64
66
74
84
86
74
64
62
70
73
74
69
70
73
73
70
65
64
68
68
71
75
72
73
72
68
63
64
75
81
74
61
59
69
77
74
63
60
59
59
55
56
61
65
62
60
61
65
65
60
53
57
71
82
78
65
59
65
71
70
63
60
65
70
67
62
61
63
56
56
57
61
65
66
69
70
70
69
75
76
71
60
54
55
65
71
65
58
56
58
59
59
63
72
78
76
68
65
62
61
62
68
78
84
78
68
66
68
67
61
57
58
61
59
56
59
66
70
59
64
72
74
69
64
53
55
61
67
65
65
69
69
65
60
65
77
83
78
68
63
63
63
65
70
72
72
66
62
62
65
70
77
82
87
84
72
63
57
61
67
74
75
69
61
63
69
73
68
65
73
81
83
76
68
55
55
64
74
77
77
78
77
73
67
71
79
83
77
69
62
63
67
71
70
65
62
63
64
65
66
65
66
73
79
81
72
65
65
72
81
82
75
66
64
69
73
72
69
67
68
70
70
69
70
71
74
78
78
77
76
77
76
74
75
79
82
74
65
57
55
61
67
71
71
71
70
70
70
66
65
64
62
63
64
66
71
73
72
74
72
66
61
61
63
62
62
66
75
69
63
58
60
66
73
73
69
65
64
64
67
69
73
78
83
82
74
63
57
59
62
66
67
68
68
67
67
66
64
63
65
70
71
67
65
67
70
71
68
64
63
64
66
69
65
56
53
65
81
72
67
58
62
70
74
66
53
51
60
72
72
71
76
82
84
72
57
47
53
61
73
74
72
70
69
67
66
61
61
59
65
71
75
76
75
72
69
65
64
62
65
69
73
76
73
67
66
70
77
74
67
63
64
70
68
59
53
53
67
78
84
82
80
80
78
70
62
54
54
60
63
63
63
64
70
75
76
73
63
56
55
63
73
78
73
65
62
62
62
62
64
65
68
75
77
77
75
70
67
56
52
55
62
62
59
55
55
55
60
73
82
80
70
60
61
73
75
65
56
60
65
65
61
53
55
65
74
73
65
56
54
59
70
76
70
62
60
60
60
58
62
70
77
76
67
64
64
63
64
82
77
70
71
80
85
84
75
73
78
80
70
54
50
64
76
80
79
80
87
93
88
79
77
78
80
79
71
64
62
65
70
70
64
66
77
89
94
86
78
76
79
81
80
79
75
69
64
65
80
77
78
71
58
54
65
81
91
90
83
73
62
49
44
56
79
98
99
84
74
74
79
82
81
78
73
69
67
67
71
77
79
76
73
76
83
85
78
69
64
67
71
67
69
74
75
72
65
73
93
70
79
79
68
56
59
77
92
95
86
79
81
84
79
70
70
81
90
83
70
61
65
76
80
74
66
61
62
66
71
76
79
75
76
84
96
98
90
77
72
76
77
73
69
72
78
77
73
74
82
72
88
99
96
78
64
66
79
87
87
91
97
99
85
66
52
54
68
79
74
65
64
71
80
83
79
71
66
71
78
82
79
71
68
76
90
95
88
80
82
88
89
81
72
69
72
75
72
72
69
80
92
99
95
82
75
76
82
84
82
79
73
68
64
63
63
62
64
69
76
78
75
73
78
85
82
72
69
78
90
91
81
70
72
78
81
75
64
60
66
76
78
79
76
74
71
71
70
65
65
78
74
68
67
72
81
87
85
76
65
62
63
68
79
86
87
80
72
72
79
83
78
73
75
75
71
62
62
73
82
80
71
68
74
82
82
75
68
64
65
66
70
75
77
80
82
82
76
68
66
71
63
57
58
65
73
76
76
76
73
77
87
95
96
89
83
82
88
91
85
76
70
69
70
74
77
80
78
70
63
61
62
68
73
71
72
79
85
87
82
76
73
75
75
75
81
85
86
79
69
74
73
75
77
77
74
74
74
79
84
88
90
93
84
74
70
76
88
88
79
68
65
67
66
72
85
92
85
69
59
62
73
83
85
82
80
78
73
70
74
77
78
79
78
76
73
71
71
72
70
78
88
90
89
86
82
76
72
75
78
81
84
83
81
76
73
72
72
69
62
63
75
82
83
84
88
90
82
71
69
76
84
91
92
92
87
73
55
55
68
76
74
71
74
76
74
69
67
66
63
85
92
88
79
76
73
67
69
72
77
86
92
91
85
79
72
69
67
62
57
64
82
100
103
94
90
90
88
81
76
77
83
85
79
73
71
68
69
76
83
81
74
62
58
62
71
81
84
81
71
87
79
73
72
72
70
68
71
74
78
79
79
77
74
72
69
67
66
67
71
78
90
94
87
75
74
79
84
82
76
76
80
79
72
68
69
74
78
77
80
80
79
70
60
58
67
74
82
83
79
73
62
68
82
88
82
76
75
75
69
57
50
52
61
69
73
69
69
75
83
87
82
70
65
69
75
77
73
72
73
77
77
72
71
75
78
76
67
60
64
76
85
83
73
67
66
65
65
66
69
69
69
78
89
93
87
79
77
75
68
59
56
63
72
75
75
71
72
75
79
77
67
58
57
69
81
85
77
68
73
77
76
67
64
69
77
80
73
65
65
72
77
74
71
70
70
67
67
66
67
81
81
78
76
76
77
84
90
85
77
73
78
86
84
77
72
70
71
69
65
63
64
67
66
69
77
83
85
82
75
76
74
67
63
68
76
83
84
79
76
70
68
69
74
75
75
77
76
76
73
84
83
73
63
66
79
92
94
87
79
75
78
83
80
70
63
63
69
71
71
69
70
74
73
71
71
70
71
73
75
76
75
76
76
76
74
78
80
81
80
79
77
81
89
90
89
90
87
87
80
89
89
77
70
71
77
75
70
69
74
77
77
72
63
58
56
57
67
83
91
86
73
65
65
70
72
68
61
60
68
78
85
85
81
78
72
72
75
78
80
81
79
82
89
92
91
90
87
86
83
96
90
72
60
63
66
62
54
56
69
83
83
72
60
54
54
60
74
87
91
82
69
57
52
58
69
76
81
80
78
76
77
78
81
83
84
81
77
74
73
71
69
71
77
79
75
70
64
64
69
86
79
64
54
55
61
66
64
64
69
80
82
74
64
65
72
78
79
76
70
66
64
59
58
61
67
77
87
91
82
71
65
69
78
81
80
72
69
69
70
70
70
75
80
80
76
73
67
62
59
67
68
70
73
77
79
82
78
73
69
73
78
82
83
84
85
82
72
66
69
74
77
77
75
71
67
64
66
71
70
66
66
70
73
73
67
61
61
68
71
70
71
76
79
78
75
75
79
77
68
67
59
66
80
89
89
85
79
73
67
68
75
84
87
81
68
60
59
66
75
85
85
83
80
77
71
64
64
70
76
75
71
65
68
72
75
77
78
76
72
68
63
63
62
60
58
66
78
81
80
82
69
67
69
68
61
63
71
70
65
63
69
79
82
72
64
59
60
63
66
69
71
77
83
85
84
80
80
87
92
89
75
65
62
73
82
86
81
76
72
71
70
69
66
63
67
76
78
72
69
84
84
79
68
53
48
58
70
70
62
60
71
84
89
82
77
74
68
59
52
58
70
77
85
87
81
71
66
72
82
84
77
68
68
76
84
79
68
58
61
72
80
79
71
67
71
79
79
70
65
73
84
83
79
71
72
79
79
69
60
61
77
93
93
83
76
76
77
72
63
61
68
74
78
74
65
57
56
63
68
71
68
69
75
83
85
74
57
57
67
76
80
69
60
62
70
79
85
85
82
73
77
80
84
87
84
76
67
64
66
70
77
77
70
62
65
76
87
90
78
68
67
73
72
64
60
63
72
80
80
74
68
67
74
80
77
69
64
73
86
88
78
65
62
69
75
78
84
88
90
83
79
77
78
78
68
53
47
57
73
84
79
63
50
49
60
73
82
85
83
83
87
87
77
66
64
72
78
81
78
74
68
65
66
73
75
70
68
78
92
90
76
63
70
84
86
75
64
71
80
82
79
78
71
63
60
60
62
67
76
83
82
73
60
53
56
61
67
74
81
86
86
80
75
74
77
78
72
60
55
56
57
58
63
75
84
77
71
79
96
91
67
49
57
81
87
76
63
67
78
73
79
80
78
69
65
72
74
70
65
69
76
78
74
67
64
64
64
68
68
71
69
70
73
76
77
79
74
68
58
54
55
59
66
75
81
78
74
78
89
89
75
60
59
71
79
80
76
78
78
74
79
82
79
73
72
74
68
59
55
64
76
77
76
78
83
80
66
58
63
73
81
76
72
66
66
73
75
75
71
68
67
70
71
73
77
80
79
76
70
73
78
74
64
59
60
68
77
80
77
85
81
69
59
63
79
88
78
61
60
75
87
85
77
77
84
83
68
61
70
88
96
84
70
62
63
64
62
62
69
74
75
72
72
73
78
83
82
77
69
63
63
66
66
61
63
66
75
79
75
87
84
69
57
62
77
87
80
74
74
83
87
85
78
73
70
69
67
66
71
75
80
82
79
74
66
60
58
63
75
82
80
73
70
69
73
76
80
79
73
65
60
62
67
75
76
75
73
70
70
85
87
86
84
80
74
69
67
76
84
87
83
72
67
65
61
61
64
66
62
58
60
69
76
76
70
66
67
71
76
80
79
73
69
66
68
74
78
71
62
54
56
63
64
61
61
63
65
66
70
81
87
89
89
80
69
59
63
75
86
87
80
70
66
67
67
64
61
64
69
69
67
63
59
66
75
81
77
69
62
65
70
71
66
62
67
78
81
74
61
57
62
67
65
60
58
62
64
68
71
67
71
72
71
69
66
70
75
78
82
83
80
77
73
74
75
72
64
62
70
78
79
71
60
61
70
75
74
69
64
68
73
71
64
59
61
69
69
69
69
76
77
78
78
78
75
70
63
63
68
60
62
69
74
71
70
76
80
78
75
76
80
79
76
76
80
86
78
67
62
65
75
76
72
69
69
69
72
72
70
69
69
67
64
63
61
58
56
58
70
78
77
73
67
67
68
68
60
54
59
65
67
75
76
69
58
61
70
76
76
75
76
77
78
78
84
88
87
79
66
58
60
67
74
83
85
81
78
72
62
52
45
50
62
74
73
68
65
69
75
77
69
61
54
53
60
68
73
68
62
68
68
69
67
56
48
51
67
82
85
74
64
63
67
71
74
71
73
73
68
60
58
64
74
80
79
75
73
72
67
59
55
58
68
73
74
74
78
82
82
78
72
70
68
67
67
72
75
79
74
69
67
65
68
69
67
67
73
81
81
71
59
54
61
67
64
57
58
63
68
67
66
69
71
70
66
64
67
69
68
68
73
75
73
71
71
74
73
63
59
62
69
73
70
65
63
63
65
72
75
77
70
68
71
76
77
72
70
73
76
77
73
69
66
64
61
59
65
71
67
63
63
66
72
73
72
70
67
63
58
60
65
68
64
63
67
67
61
51
51
59
65
60
51
49
55
60
60
62
65
80
73
65
58
57
57
64
69
76
78
78
79
79
73
64
59
62
74
73
63
50
52
65
76
76
70
63
64
65
69
70
68
64
60
61
64
65
64
66
69
71
64
53
47
51
60
67
67
64
65
77
72
63
53
46
52
65
77
77
70
64
64
72
75
71
63
60
62
62
57
54
58
67
72
69
62
60
63
67
72
77
78
78
74
73
78
81
78
73
67
69
68
63
57
54
62
71
72
71
67
84
81
74
66
63
68
76
73
66
62
65
68
65
62
65
70
71
62
58
63
72
73
68
67
70
74
74
68
61
55
56
58
62
66
74
85
89
80
67
62
68
77
75
65
58
60
68
69
66
61
85
86
84
79
76
78
78
68
57
60
71
77
66
55
60
71
79
75
68
69
72
72
64
63
68
75
76
72
67
59
54
49
50
59
71
77
76
69
65
67
68
67
64
67
72
72
65
59
57
62
64
70
78
82
79
75
70
67
60
55
59
70
76
77
71
67
72
77
74
65
58
58
62
62
58
60
68
76
79
76
70
63
64
67
69
67
61
60
66
71
65
55
54
66
78
77
66
62
67
73
52
60
75
87
81
66
55
57
64
66
63
70
80
83
70
58
61
76
80
68
56
57
64
66
64
65
72
74
71
63
58
61
64
66
67
67
63
61
66
70
73
70
65
62
59
60
64
72
80
77
73
80
86
88
78
64
53
57
68
70
65
60
60
59
56
58
70
85
85
72
63
60
66
69
69
68
68
66
64
55
52
55
57
60
64
68
70
67
65
69
76
80
68
50
39
45
61
72
77
79
84
84
79
72
69
65
65
69
70
66
59
56
55
54
57
64
79
88
83
73
65
65
68
70
68
62
60
62
65
68
64
60
58
61
64
65
65
64
64
68
75
72
57
41
42
54
61
66
73
82
72
62
57
62
71
74
72
69
68
69
66
64
67
66
58
58
59
63
69
68
64
66
71
71
67
61
58
59
63
65
63
65
66
63
64
62
58
58
63
73
83
79
67
59
65
73
71
64
68
81
69
58
57
69
85
83
68
55
59
65
67
62
60
59
57
48
43
49
61
70
72
72
71
71
69
66
62
58
55
55
60
67
74
74
73
67
63
59
61
68
72
72
71
75
83
82
80
72
69
70
69
64
68
76
78
69
58
54
56
56
51
47
49
55
58
58
61
65
71
73
74
71
69
64
61
61
59
59
59
59
64
69
75
77
76
71
68
68
66
58
47
44
53
69
80
81
78
73
71
68
70
67
68
65
56
52
62
76
75
60
53
57
66
70
70
74
81
81
71
60
57
58
57
53
50
52
56
60
60
62
64
67
70
69
67
62
63
70
72
70
59
56
58
69
69
66
64
67
69
69
72
64
62
68
75
78
79
83
89
94
97
89
79
78
86
90
87
76
70
76
89
89
81
68
65
75
83
84
76
68
67
72
75
73
68
70
78
80
74
67
71
78
78
72
68
68
72
71
73
77
76
72
64
58
63
75
87
93
88
79
71
67
62
60
70
88
99
94
77
71
77
86
83
72
58
49
53
66
78
85
87
83
77
73
74
83
91
91
80
67
68
73
73
72
76
79
76
66
58
58
75
77
74
67
67
74
84
87
78
69
67
77
81
77
72
75
89
100
96
84
75
75
79
81
76
70
69
72
81
90
89
80
65
62
76
102
111
98
75
63
68
76
80
84
89
90
77
61
48
51
74
80
85
80
69
63
64
70
74
76
84
97
104
96
75
63
71
88
89
76
61
61
70
83
90
96
97
92
84
82
79
74
67
67
75
84
79
63
54
60
72
82
83
79
78
76
72
64
66
76
77
88
87
77
68
65
73
79
76
70
70
81
96
99
88
76
70
70
64
57
55
60
71
79
79
77
76
76
76
79
80
79
80
82
76
59
44
39
49
63
72
74
72
71
69
68
68
66
69
77
71
75
74
72
76
86
93
86
67
49
45
57
78
93
92
84
72
66
65
72
79
82
85
87
84
75
68
67
74
79
80
74
70
66
63
60
60
64
67
67
70
73
79
80
75
70
70
68
63
60
56
52
55
66
80
90
93
83
64
49
47
57
71
75
73
70
74
85
90
94
93
89
85
85
90
92
87
78
72
74
77
74
65
55
56
68
79
84
80
75
77
84
85
79
72
69
76
79
77
70
59
54
54
65
79
89
92
86
78
72
68
72
73
70
63
70
88
104
103
89
75
69
70
73
75
80
81
77
69
70
79
83
82
75
76
81
82
78
72
73
79
81
77
72
70
71
75
78
78
72
72
77
80
81
86
90
93
89
86
84
80
81
82
81
78
84
93
97
88
68
55
62
73
80
77
79
79
76
69
69
70
75
78
76
77
78
77
70
72
72
69
65
66
72
75
75
70
68
67
60
76
82
84
79
75
73
75
77
79
76
76
78
83
89
87
77
66
58
56
57
65
81
92
88
79
77
88
93
86
71
66
68
70
67
62
60
66
73
77
72
61
62
65
75
76
70
66
71
79
77
78
65
58
54
53
56
65
75
77
72
65
67
74
82
77
61
41
31
39
60
84
96
91
72
57
58
76
92
95
84
78
83
87
86
75
68
70
73
74
63
58
65
75
83
76
68
68
76
88
91
80
60
58
66
74
72
75
77
76
71
62
62
66
71
68
61
54
56
64
75
80
74
61
55
57
63
69
73
72
73
77
83
85
83
77
74
78
77
70
58
57
69
87
95
91
80
72
74
75
73
82
73
76
88
94
88
80
75
75
76
71
69
69
71
72
76
80
86
86
80
68
59
52
57
67
77
79
71
67
65
67
70
69
64
58
63
76
83
80
69
60
70
87
96
93
82
73
65
62
56
83
81
77
75
78
78
74
69
68
71
71
73
73
72
71
74
79
83
81
74
69
69
67
61
58
66
82
95
92
77
65
59
65
66
65
63
71
83
90
87
77
71
68
74
78
79
75
67
53
47
73
77
76
72
69
68
64
55
54
57
62
66
65
64
64
67
71
72
70
69
73
77
78
70
61
67
84
99
99
77
56
51
66
82
81
70
61
68
86
96
90
74
63
61
72
78
79
73
60
56
63
73
79
80
72
64
53
49
54
64
69
65
63
67
78
83
77
70
69
73
82
89
86
79
74
80
88
91
79
62
54
61
78
82
75
58
51
60
75
85
81
71
62
66
73
76
78
82
87
90
74
74
71
72
68
64
55
54
60
71
78
75
74
80
88
87
79
75
77
82
88
90
81
71
72
81
91
89
76
66
67
74
80
78
73
72
72
75
74
71
63
59
60
66
73
73
75
80
89
94
92
85
71
63
64
71
75
76
74
71
69
64
64
67
69
68
67
68
75
80
78
70
61
65
73
83
83
80
76
76
80
79
77
74
79
85
87
80
73
69
66
68
74
76
76
75
75
77
75
70
90
87
77
70
67
77
83
86
81
71
65
57
54
57
63
64
59
56
60
69
73
68
65
75
85
84
74
66
68
78
83
77
67
67
74
85
89
83
73
71
70
74
82
81
76
67
67
71
73
68
78
74
69
66
71
76
78
72
63
65
71
75
73
67
68
67
61
58
59
66
74
77
78
79
79
76
72
73
81
87
83
71
62
61
72
83
91
91
85
72
66
67
73
72
64
55
58
70
79
75
70
72
71
71
75
79
80
73
61
59
65
77
77
67
60
62
70
75
76
75
70
68
68
69
71
74
78
82
89
90
85
74
69
73
77
81
81
84
81
75
72
72
74
70
63
66
76
83
82
71
66
73
80
79
75
77
85
92
80
67
63
68
73
69
64
66
76
84
84
79
76
73
69
69
71
69
68
68
73
77
76
76
79
86
90
85
79
78
77
75
73
71
67
66
65
72
81
85
78
68
68
77
82
79
69
70
81
91
85
74
68
79
92
95
84
71
66
67
73
79
81
79
72
70
66
61
56
54
58
62
63
65
74
88
95
91
79
68
63
62
62
55
49
53
63
73
71
68
70
74
80
86
85
78
73
69
67
69
72
72
75
87
96
94
78
64
62
68
71
70
64
64
71
73
71
64
59
57
61
64
63
62
67
76
87
83
66
52
52
62
73
70
63
66
76
80
75
69
70
79
72
75
77
82
81
71
57
53
63
77
87
86
75
67
60
63
75
82
79
66
56
61
70
81
81
71
63
59
64
77
81
73
62
63
78
84
70
54
58
80
95
90
77
78
87
93
83
74
75
81
54
62
74
81
80
73
64
61
66
76
83
83
71
64
65
70
78
80
79
73
65
63
67
69
70
71
67
65
69
77
82
75
61
61
77
92
84
69
73
90
93
73
54
61
81
91
81
69
70
79
52
63
71
68
63
64
72
76
66
58
57
63
67
68
67
67
67
67
70
73
74
71
67
66
68
73
80
81
77
73
71
73
73
72
73
75
68
68
73
82
80
70
58
61
76
81
75
64
59
62
67
73
74
67
61
63
70
68
57
50
55
65
66
63
62
68
69
67
62
64
75
83
82
78
74
77
80
76
68
59
60
69
74
72
66
62
65
71
72
71
75
81
87
84
78
72
68
62
63
63
75
75
76
73
76
77
73
56
48
62
87
100
85
63
59
71
83
76
61
54
62
74
80
77
72
68
62
57
54
57
63
66
65
65
65
68
71
74
71
67
67
75
90
90
80
65
56
60
73
80
71
71
65
67
79
89
85
71
65
80
101
104
85
62
56
63
72
75
69
59
55
56
63
68
69
62
57
55
62
73
79
77
73
70
66
63
60
64
68
71
68
69
74
79
77
66
55
55
67
79
70
68
63
67
81
89
88
84
85
93
97
85
69
59
59
62
63
66
70
75
76
80
81
76
66
59
58
66
75
81
83
86
82
73
65
63
67
76
80
78
71
67
65
64
61
59
57
56
60
70
76
67
70
80
86
83
74
72
76
84
84
77
68
66
68
71
67
63
62
73
91
101
95
76
64
68
79
86
80
73
74
76
73
66
64
73
85
87
75
63
60
65
68
65
60
60
66
67
70
71
61
62
73
84
82
74
69
69
69
67
66
66
66
65
65
66
66
62
57
60
74
83
78
66
65
75
90
91
81
70
69
73
73
65
62
66
70
64
50
42
51
63
69
68
62
59
65
73
78
69
47
63
80
87
77
61
67
79
84
75
64
62
62
60
52
52
57
62
66
66
66
64
64
62
67
77
84
80
70
62
67
76
77
76
68
61
56
54
55
60
66
67
68
63
52
45
53
68
70
67
69
83
97
97
77
61
64
78
86
80
69
64
67
70
63
55
55
61
70
74
69
62
58
62
73
83
87
79
69
60
55
58
66
74
75
70
69
77
87
93
84
73
70
69
63
56
54
63
65
62
83
86
94
95
91
84
75
75
72
67
62
61
69
74
74
65
62
64
72
73
68
61
61
65
71
73
78
82
83
75
63
53
54
61
67
68
72
84
92
87
78
75
78
82
83
79
70
63
61
58
70
71
72
75
84
91
87
76
65
58
59
64
70
71
67
62
66
77
86
81
69
62
63
63
60
54
58
68
76
74
65
66
72
70
70
71
75
76
70
62
61
71
75
72
72
77
76
72
64
57
74
73
66
58
58
61
66
64
60
61
66
72
70
63
58
60
71
90
101
95
76
61
58
62
65
64
62
60
59
55
58
67
72
75
74
80
78
69
58
54
60
69
70
66
63
70
75
73
67
64
86
82
73
62
54
54
56
56
58
58
64
64
64
61
58
63
73
87
90
82
72
69
70
76
79
78
74
67
66
68
70
67
61
59
64
71
70
62
60
66
71
70
66
66
70
73
71
66
63
64
73
70
66
66
73
81
79
69
57
55
55
62
67
69
69
70
71
69
63
59
66
77
82
79
75
76
78
78
74
75
75
74
70
66
64
66
67
65
67
67
68
67
62
60
60
62
66
64
61
63
71
67
59
58
67
83
83
70
55
56
66
74
68
62
64
72
75
65
57
61
73
83
80
75
75
80
87
84
71
62
59
67
76
77
71
65
67
74
71
67
64
65
65
60
54
55
61
67
68
65
83
83
74
63
61
68
73
68
58
61
71
76
67
58
64
72
76
75
74
78
82
80
76
75
77
80
78
74
68
62
60
66
72
75
69
63
66
73
79
73
64
62
65
71
73
69
64
61
66
70
68
70
74
79
78
78
76
76
74
68
67
72
80
82
75
65
59
66
73
76
73
72
74
76
73
66
65
67
72
74
71
68
70
66
61
55
57
68
83
89
76
61
54
64
76
76
70
65
68
72
56
47
54
72
81
80
77
76
77
73
68
72
83
87
74
56
49
55
62
63
62
66
72
72
69
69
76
83
81
72
63
60
62
64
61
59
60
66
79
87
82
66
52
49
57
65
68
70
74
73
73
70
69
70
69
68
68
71
71
66
58
59
64
65
64
64
68
72
72
71
74
76
73
69
68
72
79
80
75
70
64
62
62
65
69
72
72
68
65
67
67
64
55
54
59
63
64
60
62
70
81
83
79
73
67
65
68
73
72
65
55
54
60
65
69
72
75
77
75
77
77
79
82
81
77
71
63
61
65
72
78
77
71
68
70
72
72
67
60
60
65
64
58
57
67
76
71
59
57
66
66
60
61
69
74
71
68
70
73
74
67
64
72
76
70
59
55
59
66
67
62
65
73
81
80
70
62
56
59
65
69
70
65
61
63
64
59
55
57
67
76
72
59
54
66
83
86
74
67
71
58
55
59
70
75
71
59
57
69
73
67
61
62
64
59
50
47
58
74
76
68
62
65
71
70
65
59
54
53
52
55
57
59
61
64
66
60
53
55
66
75
70
60
60
70
79
76
71
68
70
57
61
68
71
71
65
59
62
66
63
53
48
52
61
67
66
67
74
87
92
87
81
76
71
63
53
48
51
55
63
71
74
76
76
76
77
75
70
67
65
58
57
61
71
74
67
56
52
58
66
68
68
70
70
62
58
66
77
76
63
52
51
65
74
79
78
78
78
75
74
74
76
72
66
61
58
59
62
68
78
84
86
85
78
74
70
72
74
76
73
65
59
61
66
68
64
60
62
66
67
63
68
81
91
87
77
72
81
91
97
95
90
87
84
82
77
71
63
60
68
79
87
85
81
77
80
87
90
86
80
78
78
77
74
69
63
59
53
48
51
64
74
65
49
42
53
76
86
83
74
63
65
70
82
89
85
78
75
76
78
83
88
92
89
87
84
78
72
68
70
83
95
99
92
79
68
63
68
78
86
88
82
77
70
68
75
88
93
83
71
68
72
74
69
70
79
88
86
69
52
74
69
71
81
92
93
79
68
64
68
75
80
82
79
79
81
78
74
71
77
87
95
100
100
96
88
78
74
78
86
90
82
68
60
64
78
90
88
76
67
70
77
83
88
94
95
89
74
58
51
72
61
62
73
84
84
78
70
69
70
73
72
75
79
81
84
86
80
70
68
75
90
98
93
90
98
102
94
77
68
72
80
85
82
76
69
63
57
53
54
63
72
78
79
80
76
72
72
73
77
67
59
54
56
62
70
79
82
80
72
70
78
91
94
93
94
99
96
80
61
57
70
82
81
74
78
86
85
69
52
54
77
99
105
92
76
68
70
71
67
63
67
74
78
74
69
71
81
87
87
72
74
74
72
70
73
79
81
79
72
75
84
91
89
78
78
86
92
87
71
58
57
63
70
72
74
75
74
71
66
65
71
79
81
77
77
84
90
87
76
70
75
87
87
79
71
71
79
84
82
78
87
94
93
87
81
79
75
68
63
64
65
67
67
64
67
72
76
78
80
80
75
69
63
64
70
72
73
74
79
82
78
71
63
63
71
78
75
68
63
66
74
77
72
62
57
60
71
82
84
76
77
74
71
72
76
81
80
76
65
56
55
60
66
70
74
76
74
69
68
75
82
79
70
64
67
73
73
71
76
84
89
86
76
73
77
82
82
73
68
63
62
62
65
66
69
74
80
83
83
61
67
62
61
69
77
89
91
86
76
63
59
64
71
77
77
75
74
67
59
55
60
68
69
66
70
73
75
68
62
64
73
76
74
70
73
83
94
97
88
71
65
73
88
95
91
80
78
76
74
62
66
71
71
73
76
78
81
80
74
62
57
63
76
82
78
67
58
62
64
66
70
71
66
61
60
69
78
76
61
52
58
68
70
58
47
50
65
79
79
70
71
88
106
102
81
61
57
69
80
76
70
68
62
57
57
66
77
76
65
61
64
77
88
88
78
63
57
61
71
83
93
93
83
65
57
66
78
82
70
62
70
85
88
74
52
45
56
70
68
63
67
81
98
97
79
62
60
73
89
87
78
73
69
66
69
76
80
76
69
70
84
95
92
79
70
69
74
74
69
67
71
78
82
78
69
65
69
71
68
64
70
80
87
81
72
78
91
97
84
64
64
79
94
99
92
83
78
79
79
82
78
76
80
88
89
83
77
77
80
84
88
86
80
72
69
70
73
69
63
57
55
61
67
71
69
65
65
65
67
66
72
77
78
67
62
76
94
102
86
65
64
76
89
87
78
73
76
74
68
74
70
69
75
80
79
69
59
62
76
83
80
71
68
68
69
66
61
61
65
72
75
73
66
57
58
66
74
77
75
74
78
83
78
65
53
58
72
81
74
64
62
71
73
68
61
60
65
66
67
64
69
76
77
75
67
59
54
56
64
71
73
70
66
71
74
72
71
69
74
80
87
83
70
59
63
82
96
95
77
60
57
69
79
75
65
60
66
75
77
73
71
70
70
67
64
64
67
67
72
53
63
77
81
75
68
67
69
69
66
64
65
71
81
93
98
93
82
73
71
77
87
84
73
62
67
89
104
96
72
46
42
58
73
74
68
62
67
74
76
75
71
66
64
64
65
68
72
79
86
53
57
70
75
71
65
64
69
69
67
62
61
69
80
92
97
92
79
71
68
74
84
85
75
64
67
78
84
78
65
57
60
67
72
72
70
70
70
71
70
67
64
61
59
61
65
73
79
81
84
73
71
72
74
74
75
74
76
75
69
61
54
56
63
68
70
70
70
72
72
73
72
70
69
74
81
79
69
62
63
69
74
73
71
75
80
77
70
63
68
78
81
77
67
61
64
72
78
76
73
86
86
80
74
73
78
83
84
82
74
66
56
51
56
66
71
68
62
63
72
77
69
59
57
73
84
83
76
71
74
76
72
63
62
71
83
84
74
68
71
79
85
86
79
71
65
63
61
63
68
83
88
77
62
59
67
72
67
61
67
75
74
65
59
72
85
86
72
63
68
74
72
61
54
55
62
70
76
85
88
85
73
62
57
61
74
82
85
82
70
63
65
72
77
77
73
65
61
63
70
75
84
79
69
72
82
87
73
57
60
72
79
71
58
56
69
87
92
85
75
69
63
55
52
52
54
61
72
83
86
85
81
80
73
65
55
61
78
90
85
74
67
69
72
75
76
77
82
83
80
64
71
80
84
85
88
89
86
75
67
67
69
63
51
48
59
75
87
92
91
86
75
66
64
66
66
68
70
75
73
72
76
82
84
70
56
60
84
105
106
91
74
65
69
75
79
83
86
86
83
61
62
71
72
67
62
67
78
82
76
71
71
77
81
76
67
59
58
69
88
98
92
81
74
77
79
77
72
66
58
55
62
74
81
78
71
71
83
92
84
70
54
53
67
77
79
70
64
65
73
71
74
73
70
63
62
68
79
84
75
73
82
100
108
96
72
54
50
59
71
72
70
70
74
82
84
77
64
55
52
53
57
65
73
77
75
64
53
48
50
54
57
64
72
78
79
68
61
59
64
70
76
85
90
90
86
83
80
75
72
70
75
85
91
86
77
72
71
68
61
50
47
60
74
83
79
65
57
60
74
78
70
59
61
73
80
71
49
39
50
66
74
74
76
78
81
79
76
71
67
66
73
83
91
90
81
69
63
60
66
69
68
66
68
73
79
81
79
73
63
54
54
63
72
75
72
64
62
71
87
93
83
66
59
70
86
85
72
64
65
66
61
57
65
75
79
73
66
65
69
69
72
70
65
63
64
69
70
71
76
78
75
66
61
66
70
74
79
81
80
72
63
63
69
78
84
81
77
73
75
81
82
77
70
67
66
66
70
71
73
67
61
58
66
77
79
66
52
50
57
72
73
72
71
68
68
72
77
79
83
83
78
65
55
53
63
77
88
91
86
75
68
70
79
89
94
90
79
73
69
69
73
75
73
66
58
54
58
64
71
77
84
89
88
82
75
69
65
64
64
69
72
86
95
93
81
67
57
60
74
86
82
62
46
50
69
86
89
80
69
63
67
73
81
87
88
83
79
74
71
70
67
67
73
76
73
65
60
57
62
69
83
93
91
78
66
63
72
82
84
63
67
72
79
84
85
76
65
62
76
87
82
63
55
60
75
84
87
79
68
59
53
56
65
72
80
82
80
76
68
60
62
68
76
77
69
62
59
61
63
65
71
78
83
74
63
58
62
71
75
67
57
48
51
62
77
78
74
71
76
80
77
73
72
78
82
83
86
92
92
88
77
65
55
55
61
73
80
74
62
55
61
70
75
70
64
66
70
76
78
75
72
70
71
70
71
67
62
60
59
71
57
52
63
77
79
75
64
60
61
65
69
72
75
79
82
80
80
79
86
95
95
83
64
54
60
74
80
76
70
68
72
73
72
72
79
82
77
72
67
70
71
68
65
67
71
74
74
70
69
60
59
75
95
98
87
74
67
60
53
50
53
62
65
63
64
66
65
61
62
70
76
75
68
68
77
89
88
79
73
76
81
78
73
73
78
78
71
58
53
57
63
69
67
68
69
75
82
85
78
43
62
89
97
86
71
69
77
76
63
50
48
54
60
56
53
57
63
68
69
67
64
58
58
68
80
89
85
76
72
76
83
84
74
67
66
70
72
67
63
58
63
73
79
70
58
61
76
84
76
43
60
75
79
70
63
67
79
84
77
66
58
54
58
57
56
58
62
70
80
82
74
60
51
54
62
71
72
73
75
78
77
75
71
67
65
70
76
78
76
68
70
79
83
71
54
48
59
68
73
61
59
60
66
75
84
86
82
81
77
72
66
62
59
59
59
65
70
74
79
79
74
69
61
54
48
54
69
84
88
79
65
58
57
57
58
65
75
80
78
73
73
76
78
75
73
70
66
63
63
68
63
58
55
65
83
92
88
74
65
66
74
76
71
61
60
68
78
83
77
65
60
62
64
59
49
51
65
83
90
83
77
72
70
67
65
68
78
83
79
74
72
71
66
66
74
75
74
71
67
72
76
68
54
49
58
68
70
63
60
65
75
82
80
74
68
71
76
81
76
66
63
63
65
65
60
55
59
71
81
87
90
90
86
84
84
83
79
73
69
70
70
70
66
65
64
63
63
71
79
73
79
78
72
65
62
58
58
57
59
66
72
77
78
81
81
76
71
67
67
73
79
79
77
74
72
70
68
69
73
76
74
70
69
76
80
76
65
61
64
68
66
68
77
82
76
64
57
60
74
71
70
75
82
89
88
78
66
61
65
70
73
75
74
77
83
87
80
67
60
69
82
84
76
70
74
83
85
78
69
60
60
62
69
69
64
56
58
64
67
65
59
62
71
79
74
64
57
57
64
70
71
69
68
75
86
80
67
57
58
67
74
70
61
61
71
82
80
74
66
68
72
72
67
61
66
80
88
82
72
63
65
75
78
69
54
51
60
68
67
57
53
58
63
61
54
52
57
64
68
73
80
76
67
63
65
67
63
58
62
70
73
67
58
54
53
56
63
72
74
71
68
68
71
74
68
65
67
71
73
72
73
76
76
66
50
50
64
78
76
65
59
59
63
62
55
54
61
68
73
67
71
74
78
76
71
68
71
77
78
76
72
70
72
67
54
43
47
62
74
73
71
75
83
85
79
68
65
67
70
71
71
74
74
66
58
58
67
81
87
76
62
54
59
66
71
69
67
66
64
60
55
58
68
76
77
78
78
77
73
66
65
71
80
79
71
60
54
59
66
75
77
74
73
74
78
82
83
78
70
64
63
68
73
76
73
66
64
65
66
63
53
50
56
67
77
71
65
61
62
68
69
68
64
63
68
79
83
75
62
57
63
72
78
78
73
68
63
65
71
83
82
71
58
59
65
71
76
76
77
75
71
69
71
71
71
66
58
53
50
52
56
60
75
86
88
72
57
53
62
65
75
77
71
66
69
77
84
78
67
59
65
74
83
81
74
66
62
67
80
88
85
73
67
68
68
66
62
66
76
88
92
81
71
68
69
69
64
58
57
62
68
73
80
91
91
75
54
47
59
58
61
68
72
73
67
64
70
78
76
68
64
73
89
97
89
74
63
66
69
71
72
70
73
79
83
81
74
68
71
79
84
78
69
67
71
73
66
60
60
62
61
58
60
72
81
79
68
61
61
64
66
72
72
67
57
50
56
73
80
73
66
71
84
93
90
78
71
67
64
61
62
66
71
75
75
77
74
69
65
66
64
60
61
67
75
76
71
66
67
68
62
56
56
64
69
70
65
64
66
66
71
72
69
66
62
61
63
71
76
73
68
70
74
74
70
67
72
80
85
79
78
76
73
68
63
60
63
69
70
68
64
63
67
75
80
79
74
72
76
82
82
79
77
72
63
51
49
55
65
66
60
59
67
75
78
72
61
58
60
63
66
67
64
59
56
57
67
80
86
88
86
82
72
65
61
66
76
84
83
75
65
65
69
75
78
75
69
64
66
70
74
77
75
70
63
59
61
65
67
67
68
74
81
81
81
85
92
95
88
77
67
64
60
59
62
69
73
73
67
61
65
78
90
93
88
80
71
73
78
82
84
82
78
74
67
63
61
62
68
74
76
73
63
60
67
78
81
73
69
64
62
72
85
87
79
68
66
72
77
81
82
83
81
76
72
69
72
74
68
61
65
81
99
104
94
78
69
70
75
81
83
76
68
57
58
70
79
75
66
61
69
72
73
72
78
86
85
76
68
82
75
79
89
91
79
58
49
57
70
80
80
78
81
85
83
73
66
65
67
69
70
75
84
90
84
73
68
71
81
86
84
74
60
54
56
62
70
71
73
76
79
81
80
81
84
88
86
79
72
87
75
76
87
92
90
78
70
73
78
73
68
65
71
83
92
88
76
70
72
86
95
91
76
68
72
82
85
79
76
77
83
88
83
75
68
65
66
69
75
82
90
92
89
79
75
77
81
83
75
76
67
69
79
89
91
92
91
89
83
74
70
69
70
72
84
99
104
95
83
84
95
100
89
75
79
91
95
79
62
61
80
98
104
99
95
96
90
78
62
63
75
93
99
86
74
73
82
85
79
69
69
82
90
88
80
76
79
83
86
90
88
86
71
62
66
83
95
90
69
54
52
62
72
75
76
80
81
76
67
65
76
86
92
93
95
97
92
79
64
58
69
85
94
90
76
71
75
85
85
81
93
107
107
88
67
57
60
72
85
91
89
87
81
75
74
71
69
66
63
59
57
58
59
61
64
67
69
69
71
72
75
78
78
78
79
78
74
69
67
69
70
73
75
75
73
68
70
82
88
98
109
107
93
75
64
64
70
76
76
73
70
72
77
81
79
69
59
56
68
86
98
97
86
77
76
76
71
61
59
67
80
85
84
79
80
83
80
74
66
61
61
63
66
70
72
73
80
86
88
81
85
77
65
63
72
81
87
83
75
64
58
59
68
78
78
69
61
58
65
78
89
91
84
77
75
76
72
68
61
67
76
83
82
78
80
89
95
90
75
61
58
67
82
86
83
79
81
87
88
60
57
61
65
71
74
77
77
78
77
74
67
68
76
87
87
78
69
67
70
69
69
68
66
61
56
58
68
77
74
68
71
74
73
68
64
67
77
89
87
75
67
73
85
91
83
70
65
69
78
70
73
85
89
78
68
66
70
74
77
81
83
85
84
83
83
88
92
88
79
73
76
87
92
84
69
59
60
66
64
62
67
79
84
76
61
56
65
80
82
73
65
66
76
82
76
62
54
57
68
87
99
104
95
78
68
70
74
71
65
69
80
86
80
69
70
84
95
93
81
73
79
93
101
96
79
68
62
60
56
52
58
74
86
86
73
69
78
87
85
71
62
63
72
77
72
65
64
71
79
81
88
85
78
77
78
79
75
67
61
61
65
72
77
74
72
70
69
68
67
72
75
79
80
76
72
69
71
72
69
65
66
74
84
82
72
77
91
100
91
71
63
66
71
73
65
66
75
85
88
77
78
74
75
78
82
79
69
64
68
72
68
63
67
76
77
68
53
49
59
75
89
90
85
78
72
68
64
64
70
76
83
86
81
70
69
79
94
95
79
67
67
77
82
74
68
70
82
89
88
78
84
90
88
84
82
81
77
73
77
83
83
74
67
66
68
69
64
60
61
71
85
96
96
86
74
65
61
61
66
75
79
78
72
68
69
76
81
74
62
62
72
89
93
84
75
74
80
85
85
61
77
88
87
79
79
83
87
81
75
74
82
85
78
67
66
72
76
73
66
61
66
76
81
73
63
61
68
79
81
74
67
65
69
70
70
68
64
61
61
67
74
85
86
80
74
73
69
66
67
55
64
74
75
69
65
67
68
68
64
63
68
72
68
64
66
74
84
80
69
62
68
77
79
67
56
53
57
66
72
71
67
67
71
73
73
72
70
70
71
75
77
75
70
68
73
77
76
67
59
72
69
74
76
71
67
64
67
72
72
70
68
67
65
65
70
80
86
83
77
75
78
75
67
59
60
62
60
57
55
59
65
70
75
80
82
77
70
70
80
90
89
78
67
63
71
81
80
71
62
84
84
83
79
77
77
77
82
83
83
79
70
67
73
85
93
88
79
76
81
89
84
66
46
45
63
83
91
83
71
65
63
64
65
72
75
71
67
63
71
81
82
74
69
70
77
79
71
60
62
86
95
89
81
74
74
72
69
69
71
76
71
67
71
85
96
90
72
64
73
84
82
68
53
52
64
76
87
87
84
77
71
62
58
56
61
68
75
76
69
59
56
61
70
78
82
77
64
59
63
88
94
83
70
65
67
67
62
58
63
74
79
72
69
72
76
81
78
71
71
70
69
68
70
71
64
61
64
69
74
74
78
79
70
59
54
64
82
87
77
66
62
65
71
76
79
75
72
72
76
73
71
72
72
68
65
64
61
60
66
70
70
67
64
67
71
77
81
78
73
68
65
68
71
74
71
67
68
69
66
69
75
83
81
68
58
66
80
93
87
80
73
69
73
77
80
82
79
76
73
59
55
63
72
71
66
63
64
67
66
62
55
55
63
73
76
71
64
66
74
80
77
73
70
73
76
79
80
75
68
66
71
77
82
73
68
74
83
90
82
70
65
70
77
79
77
72
67
62
59
61
56
60
66
67
70
77
85
83
76
66
59
67
77
78
70
56
53
61
75
82
80
74
71
72
75
77
74
71
68
64
65
68
73
71
70
74
79
79
70
66
67
78
80
72
64
62
66
63
55
64
65
69
70
70
75
84
92
87
78
69
66
70
72
68
63
65
73
83
86
82
75
74
74
72
65
62
63
71
74
76
71
69
67
67
69
73
75
73
70
69
74
79
78
69
67
74
82
80
67
69
70
72
73
73
73
73
72
72
74
74
69
63
61
64
72
80
87
87
81
74
72
74
76
75
69
63
61
66
73
80
83
77
71
67
75
76
76
74
72
71
71
72
74
77
78
78
79
81
78
73
71
70
72
79
80
74
69
71
83
90
86
72
63
65
75
80
85
85
79
66
54
52
63
78
86
78
67
64
65
71
74
72
69
68
72
75
75
75
73
71
67
70
76
80
81
71
64
61
67
65
63
65
74
83
83
76
72
75
84
87
81
71
68
71
76
80
81
84
84
74
58
52
63
78
86
80
71
72
78
79
71
64
63
66
71
72
73
72
72
72
71
66
63
62
66
69
68
65
67
62
60
70
77
82
75
71
69
72
72
66
56
51
59
72
79
79
77
76
80
82
82
80
78
76
76
73
74
84
93
93
85
77
74
75
74
74
71
70
67
67
68
62
52
44
50
65
80
83
76
71
67
67
68
69
71
72
72
72
70
62
54
52
61
73
78
77
74
71
72
75
75
74
70
68
73
83
91
89
81
73
77
84
87
80
72
69
68
68
66
65
69
71
67
60
60
67
77
80
71
75
67
56
51
55
62
66
64
61
61
62
66
71
74
77
78
76
85
91
90
78
65
56
54
56
68
83
92
82
63
49
52
68
77
80
75
68
66
67
69
72
73
73
76
74
76
77
78
81
79
67
58
48
53
60
63
62
61
60
62
66
73
77
78
73
70
75
86
95
95
87
75
64
56
56
62
68
66
61
59
58
58
63
68
77
83
80
69
66
68
75
72
69
67
71
79
84
83
84
89
63
59
65
77
81
78
73
71
71
70
69
74
81
80
72
67
67
72
77
78
77
73
69
67
71
75
70
62
57
65
75
79
74
65
67
73
75
70
66
67
70
68
68
73
83
86
86
83
84
80
57
67
80
83
77
70
68
66
60
53
54
62
74
80
77
74
72
73
73
72
71
64
64
65
70
75
78
75
72
71
76
79
78
70
62
61
64
63
61
57
58
66
77
86
85
81
75
79
84
81
53
57
59
55
49
50
54
56
55
53
52
55
58
65
73
77
78
76
71
75
79
77
72
65
58
58
63
70
72
70
68
68
71
75
75
74
71
65
58
53
54
64
75
76
63
56
59
73
84
88
60
56
49
45
47
57
67
71
75
77
75
69
63
60
64
67
69
68
64
66
73
77
82
80
73
63
57
59
65
70
67
65
67
72
74
73
72
73
73
66
62
63
64
62
59
59
68
81
82
84
70
72
68
63
63
76
88
94
90
82
79
79
79
75
68
65
62
60
61
61
62
64
73
82
84
76
66
65
72
82
82
76
72
70
66
62
62
69
78
78
74
68
64
63
62
60
62
67
74
83
69
74
74
65
63
72
86
91
84
74
70
73
78
79
78
74
67
62
58
57
60
64
72
76
75
67
62
69
83
94
94
85
75
69
65
62
63
65
69
68
67
65
63
67
64
56
44
47
62
82
68
65
65
63
62
61
65
69
78
80
77
74
75
76
80
83
78
65
56
53
58
69
77
77
72
68
64
68
73
80
79
75
73
73
73
73
71
68
66
61
55
49
57
69
74
68
57
51
58
72
71
66
66
67
66
60
60
66
76
80
77
73
76
78
82
86
86
77
66
54
58
66
72
72
69
70
75
74
68
63
60
64
76
87
87
76
68
65
70
67
57
49
55
68
78
70
60
60
66
71
73
74
73
71
70
70
71
71
67
59
54
56
63
67
69
73
79
77
69
62
62
67
69
64
54
51
62
74
79
76
69
67
78
90
90
74
59
61
68
71
63
52
54
60
60
52
50
60
74
79
68
75
76
74
71
70
65
61
57
55
56
58
60
59
58
53
52
59
68
68
68
67
67
66
57
49
51
65
81
84
74
66
70
80
82
70
58
62
70
76
69
59
53
52
49
48
51
61
70
74
64
76
81
78
72
62
53
54
64
76
80
74
67
64
63
56
51
56
66
71
71
66
67
73
76
75
71
69
68
66
61
59
66
77
80
72
65
63
66
66
59
57
54
57
60
63
64
63
60
59
64
78
84
79
69
60
60
65
72
76
72
66
62
66
73
77
73
65
63
67
72
72
69
71
77
80
79
73
66
63
63
66
71
76
80
76
69
63
56
46
43
47
54
65
75
77
71
62
55
56
65
81
86
72
60
59
71
75
69
58
53
59
65
67
70
69
67
61
63
68
75
74
65
60
60
62
62
65
71
74
72
72
71
73
72
69
64
61
60
55
55
59
63
67
73
79
71
59
57
66
66
76
77
69
58
60
70
73
66
55
59
67
74
74
67
58
52
54
64
81
89
80
64
59
62
66
67
64
66
65
68
73
72
71
70
69
66
64
62
67
72
76
76
72
72
68
60
50
53
65
65
66
68
70
67
64
62
65
70
75
74
68
66
73
82
80
67
57
63
78
88
85
70
62
67
80
86
80
69
63
68
75
75
70
69
72
77
74
66
64
68
73
76
75
71
65
60
61
64
65
66
72
75
73
69
65
63
69
80
89
81
68
62
69
82
87
77
61
56
63
70
71
66
60
63
73
84
82
78
73
76
78
77
69
67
71
79
82
83
78
72
68
64
63
63
64
70
74
77
76
80
85
82
72
72
76
76
77
80
84
81
74
70
67
65
60
59
63
66
65
65
64
64
66
66
66
71
72
71
68
66
66
66
65
68
73
78
82
83
85
83
76
66
59
59
62
69
72
71
71
78
70
62
68
85
92
81
65
59
67
76
73
71
64
62
60
60
64
69
70
67
67
72
74
71
69
71
74
73
68
58
49
50
59
68
77
78
71
65
63
68
74
75
72
67
63
66
69
68
68
81
68
50
48
65
83
95
92
84
82
87
88
85
76
69
72
83
95
93
78
60
52
61
78
90
92
83
73
67
65
68
73
80
83
88
91
96
101
100
94
80
72
72
79
87
88
81
71
71
73
79
76
73
70
66
66
70
76
79
78
79
80
79
73
65
62
66
77
83
74
58
50
59
78
92
92
86
82
80
81
77
73
72
69
74
86
97
100
89
69
56
58
70
81
86
81
76
69
67
68
83
87
93
90
78
63
56
61
67
71
70
66
67
74
79
74
69
71
73
67
56
50
57
69
75
72
68
72
82
84
77
68
62
61
66
71
73
73
75
77
78
76
72
69
70
75
81
82
78
72
88
86
85
87
80
73
67
64
67
70
72
76
84
89
88
84
76
72
69
67
66
67
69
70
68
67
69
70
71
67
62
62
63
65
70
70
68
71
83
97
104
101
88
75
70
74
81
85
78
69
92
87
86
88
82
71
67
65
68
70
73
78
83
82
77
74
76
77
74
69
74
85
92
90
84
82
83
83
73
62
57
61
67
70
73
75
73
69
69
72
82
93
101
99
87
74
65
62
64
70
74
72
85
90
84
70
57
56
62
68
71
71
73
74
75
76
76
74
68
62
61
70
80
86
84
81
79
79
74
70
67
70
71
71
70
66
61
57
56
60
65
76
86
97
96
77
59
50
60
74
60
59
74
86
84
71
58
56
65
77
85
88
87
88
86
82
75
71
70
66
58
56
61
72
82
81
78
76
74
69
69
71
72
70
67
63
60
65
73
81
82
76
70
76
88
94
87
77
72
73
80
83
85
84
83
80
78
78
82
86
91
90
85
81
78
78
77
79
78
76
74
72
76
81
83
88
86
80
74
68
69
72
71
70
69
74
77
74
71
68
70
69
66
64
71
77
81
81
79
75
92
94
86
77
76
81
86
86
83
81
83
79
73
72
76
84
87
82
78
74
79
83
87
84
81
77
75
76
79
81
81
76
71
71
78
87
85
75
62
52
53
59
64
65
65
62
61
66
78
87
75
73
70
72
79
82
77
72
72
78
87
87
80
80
85
90
90
84
76
71
71
71
73
76
79
74
68
69
79
89
88
79
70
71
80
93
97
90
83
78
73
68
66
69
76
79
74
69
71
77
61
62
78
96
98
84
71
66
73
83
90
88
79
70
67
70
79
86
86
81
72
64
64
74
86
87
76
62
61
68
77
79
77
78
84
88
91
87
85
81
77
69
66
67
73
78
75
67
62
65
69
78
92
99
91
77
70
73
79
80
76
72
69
66
57
60
70
82
87
85
80
73
69
71
75
77
75
63
58
60
66
71
74
77
78
72
66
61
64
68
68
66
64
65
67
66
64
65
73
84
79
88
86
79
74
74
74
74
73
67
62
61
66
73
80
83
81
78
80
87
91
90
81
70
65
68
76
79
77
71
65
59
62
67
68
64
67
76
87
86
81
76
75
79
78
76
76
79
86
88
84
90
86
79
80
83
81
74
69
68
66
65
63
68
79
88
86
76
70
73
85
96
97
91
83
78
79
78
76
73
69
67
65
65
65
71
89
105
109
98
85
81
87
85
80
77
78
87
88
79
79
88
88
85
79
81
81
73
68
69
82
84
75
60
56
63
73
75
65
59
63
81
96
103
96
81
66
58
63
74
84
84
75
67
66
71
80
83
78
71
68
71
79
82
76
73
72
72
73
70
64
74
79
76
75
76
75
67
61
68
85
96
92
74
58
60
72
84
85
70
61
63
77
92
87
69
50
47
62
84
93
85
73
69
67
68
65
62
58
56
61
68
77
81
80
77
74
69
58
56
72
79
78
76
76
80
77
70
63
65
71
81
84
75
67
66
74
87
93
85
73
68
75
82
80
66
50
48
58
71
78
75
72
70
71
72
74
77
72
68
67
71
76
77
73
70
73
72
68
64
85
83
78
75
74
75
74
78
77
75
74
76
73
68
67
69
77
85
85
80
77
77
75
67
61
63
66
67
60
56
61
70
77
81
81
78
77
75
72
71
73
74
75
73
72
72
73
73
71
66
78
76
78
76
73
68
67
75
82
84
80
76
73
71
70
71
75
76
75
74
79
79
75
65
60
70
87
93
82
67
60
67
75
78
75
70
65
60
62
70
74
72
72
72
78
83
81
72
63
61
72
79
91
96
88
74
64
64
70
72
70
68
71
74
75
71
61
57
63
74
79
84
87
89
92
92
93
92
84
73
62
61
61
59
57
56
64
72
76
72
70
72
74
77
78
80
78
75
71
67
71
76
82
84
76
64
55
56
64
67
68
69
75
82
81
70
59
58
68
75
74
72
78
87
94
88
76
70
66
63
61
63
66
65
61
66
77
83
80
70
69
80
86
82
74
72
78
81
84
78
63
58
62
69
69
66
62
61
67
71
75
77
79
80
76
71
70
74
77
72
60
54
57
63
67
64
62
64
65
65
68
76
83
79
73
70
75
72
64
59
68
80
83
73
68
72
82
84
80
73
70
66
72
85
91
91
83
76
73
75
75
68
64
66
73
77
77
74
67
63
59
57
57
57
57
58
64
74
79
77
75
75
78
74
68
65
68
68
64
64
70
79
82
72
60
60
71
80
77
68
74
80
87
89
88
82
79
77
79
80
76
63
53
61
71
79
76
68
64
65
69
73
73
71
65
60
64
76
85
81
73
67
67
66
60
56
67
81
86
81
76
80
87
81
63
48
56
70
74
65
62
72
78
71
62
56
61
74
81
83
80
73
67
65
67
72
77
83
84
83
78
81
84
83
74
60
57
65
72
72
66
68
73
73
62
57
67
82
96
94
89
87
89
83
69
63
70
80
82
71
69
74
76
69
62
64
75
82
82
82
84
85
82
79
73
74
80
89
92
89
87
84
85
80
77
69
63
61
58
56
63
75
83
82
74
69
72
78
81
85
87
88
88
82
78
82
87
89
86
82
75
77
77
77
83
88
89
80
72
74
82
85
83
80
82
81
74
68
70
79
87
83
73
66
70
76
74
69
67
72
79
81
74
72
73
76
76
75
70
67
70
71
73
76
79
84
82
76
70
68
59
63
65
73
86
93
85
70
61
62
68
70
70
75
79
80
70
57
54
67
79
76
67
63
68
72
66
64
71
88
94
82
65
56
60
68
73
75
72
70
66
61
57
58
61
68
70
66
63
67
62
59
61
64
71
77
79
74
69
62
57
55
60
71
77
75
67
55
55
65
76
83
80
75
68
62
54
52
62
79
92
89
73
56
50
54
65
74
81
81
78
72
64
56
53
62
71
75
71
72
72
67
60
55
56
61
71
73
71
63
56
57
64
70
66
59
54
55
58
65
73
84
90
81
64
55
54
63
70
76
79
82
82
74
60
56
60
69
72
75
76
79
78
76
71
69
74
76
76
71
68
63
57
53
55
61
68
71
66
59
53
59
67
69
60
53
54
65
72
69
69
74
84
81
71
59
62
75
81
75
64
62
68
76
77
74
70
67
65
62
63
69
75
81
76
69
68
73
80
84
72
62
55
53
61
69
73
76
74
68
61
63
68
70
63
61
66
77
82
78
71
70
72
77
74
68
62
61
62
65
61
55
49
52
64
75
78
75
71
70
69
69
70
70
69
68
68
74
81
85
87
73
62
63
64
68
71
74
77
79
79
82
84
82
76
68
65
66
69
74
72
67
65
68
74
74
62
48
47
63
76
75
62
53
59
67
72
72
74
79
80
73
69
68
72
76
76
77
79
72
87
78
69
64
61
61
60
59
58
62
70
80
86
87
81
71
63
60
60
61
61
64
67
71
72
70
64
62
63
64
70
79
84
85
82
77
70
63
61
69
73
72
70
70
74
81
80
79
80
81
89
82
72
61
57
59
62
61
58
53
53
58
63
70
73
71
69
71
70
64
61
65
72
75
67
62
66
71
66
55
47
58
77
92
93
84
71
61
57
56
60
64
67
64
63
66
74
79
88
90
81
83
78
72
67
66
68
70
74
73
66
63
64
69
72
71
71
73
75
76
73
70
71
76
80
78
73
67
58
52
51
59
71
81
81
74
68
65
64
58
54
54
61
61
60
60
62
71
75
73
60
68
77
78
73
68
67
72
77
81
80
78
79
82
83
83
76
72
72
75
75
69
67
73
83
87
80
66
60
59
63
65
71
76
77
69
59
57
62
64
62
61
64
68
69
63
58
58
65
73
59
65
68
68
65
64
66
70
74
75
73
70
64
62
66
74
76
74
70
64
63
63
64
69
71
70
69
69
71
72
68
66
67
70
69
64
59
57
62
64
65
61
65
70
74
71
64
62
67
76
65
66
68
67
63
61
63
67
71
71
64
59
51
43
40
49
62
73
69
62
54
56
64
71
69
62
61
68
73
74
72
69
69
67
61
57
63
75
80
73
62
58
63
68
68
67
64
71
75
76
68
66
68
69
65
57
59
66
69
62
54
55
65
70
67
62
61
64
68
63
59
59
62
66
65
65
63
65
65
70
72
77
80
78
72
66
68
78
82
76
67
60
62
64
60
51
55
69
79
82
67
63
64
65
64
62
67
73
75
63
53
54
70
86
91
86
73
61
57
61
72
78
74
66
58
58
62
66
68
71
73
77
80
88
93
86
75
69
72
73
72
67
61
61
58
54
58
66
76
79
65
63
62
63
67
71
73
72
69
68
66
69
74
78
80
79
73
64
59
62
72
82
79
67
55
52
61
72
78
73
64
58
65
80
92
89
77
66
65
67
68
64
57
52
50
50
53
61
64
67
71
75
72
70
67
67
61
57
59
72
82
84
77
70
67
70
72
71
69
66
66
66
66
67
68
68
70
70
68
62
55
52
57
66
71
71
66
64
60
58
55
55
55
56
54
50
50
56
59
59
71
79
80
73
62
55
56
56
66
77
81
76
66
60
66
71
75
73
67
65
63
62
67
74
79
77
68
62
61
64
67
71
71
66
61
58
61
67
65
57
51
56
63
69
72
74
70
64
57
56
63
72
76
65
57
52
56
60
65
65
66
67
66
68
68
71
69
66
64
64
64
68
76
84
82
73
67
69
77
76
73
72
75
75
73
68
69
72
73
67
66
68
67
68
67
72
70
63
56
56
64
67
67
61
55
55
56
55
54
58
68
74
74
69
65
58
55
55
60
66
69
71
74
80
81
75
70
72
75
65
53
52
60
72
78
78
71
66
61
63
66
72
72
60
50
46
47
50
54
61
67
70
71
69
68
66
62
56
57
68
79
76
63
51
52
58
56
54
59
70
80
78
70
68
73
73
69
63
58
54
53
57
64
68
70
70
70
67
65
64
67
72
74
68
57
49
54
67
77
78
59
72
80
77
76
76
75
71
70
77
78
68
52
48
53
62
65
63
67
75
79
74
65
60
62
64
68
65
60
60
68
76
82
79
69
64
71
78
82
77
71
68
68
66
61
61
71
85
88
80
68
78
80
74
75
79
80
74
72
73
70
64
60
60
63
65
67
66
68
67
64
59
60
60
62
66
70
69
62
57
60
72
80
81
77
73
75
79
81
73
66
59
55
54
56
62
70
71
64
56
72
75
72
71
75
75
66
59
62
69
68
63
62
69
76
76
73
63
52
44
43
49
62
73
77
81
78
71
63
60
63
65
68
72
76
82
81
75
66
60
60
61
63
63
61
61
61
64
59
55
87
80
65
60
71
84
84
72
59
67
86
102
103
90
75
76
85
98
100
94
82
68
64
67
74
83
86
82
72
63
56
59
67
75
84
90
92
93
91
87
78
70
70
78
87
90
83
81
84
88
83
90
85
74
67
73
81
84
80
76
80
83
81
76
73
71
75
81
87
91
89
84
77
74
76
81
87
91
89
81
70
62
64
72
87
102
107
100
89
79
72
70
72
77
78
77
75
76
77
74
73
81
88
86
80
79
87
93
88
74
62
55
59
70
77
75
72
72
74
76
76
81
85
85
78
71
71
78
84
82
71
62
64
71
81
90
89
81
77
79
79
72
65
59
65
74
81
81
77
69
76
73
69
70
72
75
77
74
66
59
62
73
86
90
80
65
59
59
61
57
54
60
71
85
85
78
68
64
63
62
60
61
66
75
79
77
73
76
85
96
97
83
64
58
66
82
91
88
79
70
94
88
77
67
56
52
51
52
54
59
69
84
94
92
84
72
65
61
55
53
54
62
69
77
81
81
78
72
66
62
60
62
66
69
72
68
65
66
75
85
89
82
77
76
79
77
68
64
67
72
94
87
77
66
58
56
57
59
62
65
66
65
67
78
88
95
90
78
69
72
78
83
81
77
77
77
77
79
75
68
61
61
66
67
62
56
50
50
56
63
66
65
73
80
83
74
57
48
58
73
76
60
49
55
69
78
78
73
72
74
76
74
74
80
85
82
79
79
81
80
79
77
79
80
77
74
75
79
78
71
66
67
68
66
61
55
53
62
71
74
72
63
58
63
75
85
86
75
66
60
66
53
49
58
74
87
87
83
80
81
84
89
91
84
73
64
69
80
84
76
61
53
60
72
77
77
77
83
92
95
92
82
70
65
62
64
63
64
72
81
85
80
66
59
69
83
87
80
72
63
82
79
78
77
79
81
82
76
72
71
77
82
80
73
70
73
83
87
84
73
60
53
59
70
77
76
70
72
84
97
96
84
70
67
76
75
65
53
55
68
84
86
80
72
73
74
71
67
74
84
91
88
81
78
81
80
77
68
62
67
77
79
74
69
69
76
82
83
79
77
74
69
65
69
76
79
71
60
60
70
76
73
67
68
81
89
84
72
66
72
83
87
83
81
79
78
76
78
78
83
74
63
63
77
89
89
83
77
77
79
78
74
71
70
69
68
67
69
75
83
83
72
57
56
75
92
90
74
61
67
81
82
72
66
74
89
94
87
76
74
81
84
82
79
76
79
85
81
74
66
61
51
61
79
90
86
78
79
87
88
79
70
69
70
70
67
64
66
72
81
82
72
59
53
64
82
91
82
76
81
92
92
79
65
62
67
68
69
66
69
74
73
72
72
74
77
83
80
71
63
67
67
74
84
86
77
65
65
77
86
82
72
68
69
73
76
78
79
80
80
81
79
72
64
62
67
77
81
80
78
75
72
70
63
59
59
65
73
77
74
75
74
77
76
76
78
81
79
72
61
76
81
83
81
77
72
67
69
77
86
87
79
71
67
70
77
83
82
77
74
76
81
82
77
72
72
80
86
83
74
65
58
59
58
60
64
70
80
83
82
79
79
80
75
66
60
59
68
73
74
73
73
68
62
63
69
73
74
77
85
91
90
79
67
68
77
86
83
72
68
73
82
86
86
81
79
80
82
81
77
72
68
66
68
71
71
67
66
70
76
77
74
70
67
67
64
59
61
70
80
67
59
51
57
70
81
77
66
63
75
91
92
82
75
80
89
95
95
89
82
79
81
88
88
83
74
67
66
69
70
70
69
73
79
81
80
78
79
78
74
71
69
72
77
84
87
84
73
67
64
85
80
71
73
89
100
95
80
72
74
75
72
68
74
84
91
88
85
84
83
80
78
76
80
77
72
68
67
66
63
62
66
70
71
71
74
85
95
90
73
63
65
75
80
77
70
69
73
77
78
91
90
79
72
77
88
94
92
85
76
65
62
65
71
76
80
80
79
76
74
71
69
65
62
64
72
79
79
68
62
64
73
78
75
72
71
74
79
75
66
59
62
72
79
77
66
58
63
78
92
65
60
58
62
66
67
71
76
77
77
74
77
78
76
70
70
78
86
83
73
68
67
73
77
79
77
78
69
59
57
65
75
81
80
75
69
63
62
67
72
75
72
73
80
85
86
82
75
77
83
57
55
67
80
82
73
65
72
79
79
74
75
78
80
75
67
63
71
76
74
67
67
78
95
101
89
74
61
56
60
64
69
72
70
64
60
63
70
78
84
86
89
88
80
74
74
81
88
88
85
61
63
78
90
85
74
67
74
80
79
70
67
71
81
78
67
60
62
72
75
69
59
60
73
83
81
76
73
73
73
72
73
74
71
65
61
69
80
81
78
82
90
92
81
62
56
66
80
89
87
55
51
62
78
85
83
80
78
78
79
81
85
87
81
72
63
64
73
79
77
69
60
59
61
63
67
72
75
76
73
74
82
84
78
66
64
69
73
69
70
77
89
87
71
56
57
69
81
87
85
69
66
68
78
86
96
92
82
77
82
90
95
91
82
75
75
75
76
76
73
70
72
75
76
73
67
66
67
68
69
73
78
78
72
66
65
66
65
65
70
79
87
79
63
52
56
75
91
93
86
88
100
97
88
81
78
75
73
75
82
83
77
71
76
87
94
87
75
66
61
62
68
75
81
77
68
65
69
77
79
74
68
66
68
66
60
62
68
74
77
80
83
80
67
56
55
66
81
88
82
74
92
98
87
72
62
60
63
67
71
73
74
72
76
84
86
84
77
69
58
48
50
62
76
79
70
65
68
74
71
62
59
65
71
68
62
64
70
77
80
78
79
80
77
71
63
64
67
69
69
70
80
81
79
70
67
77
79
71
66
70
81
89
88
82
73
70
70
71
69
67
66
72
80
80
77
68
63
56
52
51
59
67
71
70
69
69
69
68
68
72
77
79
77
73
73
72
71
69
68
78
80
76
70
68
78
91
88
77
66
68
75
81
85
81
75
68
60
64
81
98
103
89
75
66
62
62
60
63
69
74
74
70
66
66
67
67
62
60
62
68
72
72
73
75
80
79
74
69
65
71
78
73
66
70
82
88
80
72
68
74
74
70
68
67
71
68
62
60
71
89
95
86
72
63
60
59
57
65
81
88
82
68
61
60
64
64
65
70
73
75
73
71
74
79
86
83
73
65
67
73
77
71
69
73
79
82
75
67
66
73
80
78
66
57
57
64
69
69
66
64
66
68
73
77
75
65
56
50
59
71
74
66
58
58
65
70
75
73
74
78
79
79
78
82
89
85
75
68
70
72
69
66
62
62
65
66
66
63
59
65
76
80
74
58
51
60
70
73
68
62
65
74
78
75
67
63
61
61
64
70
74
72
66
63
68
73
72
66
60
63
73
79
81
79
79
75
70
68
69
57
55
59
64
65
67
72
75
75
69
64
67
74
73
63
55
60
70
71
65
61
72
88
90
75
57
54
66
82
86
83
77
75
74
72
70
72
71
69
63
60
66
75
82
78
65
57
62
71
73
73
69
67
69
76
82
83
85
82
74
65
61
66
70
66
68
72
76
73
62
59
62
71
76
72
67
63
69
80
83
83
74
68
63
60
58
63
72
78
77
70
69
75
77
70
59
57
65
77
72
96
82
71
68
73
74
73
74
74
74
68
66
68
73
77
77
73
68
63
62
60
59
56
61
71
74
72
66
67
79
84
81
72
64
62
66
69
71
75
82
85
81
74
67
61
57
58
64
67
67
81
69
63
66
70
73
73
74
77
76
75
74
75
83
83
73
64
60
60
59
57
59
66
72
74
71
66
65
68
75
81
81
83
84
88
89
81
71
72
82
88
80
69
62
62
66
65
62
63
68
71
69
72
77
82
84
88
90
90
79
68
62
66
73
72
64
64
73
80
70
57
54
68
77
71
61
64
72
75
70
61
63
75
83
83
77
70
67
70
75
76
71
67
69
76
82
81
76
73
70
71
72
77
82
83
81
80
82
83
79
68
61
62
64
61
56
61
74
89
87
76
66
64
62
61
61
64
69
70
66
62
63
72
75
68
57
51
54
61
68
69
67
67
72
78
79
80
80
71
60
68
64
66
68
66
57
51
55
67
78
81
76
70
68
68
71
70
71
74
80
82
72
63
60
68
75
75
66
59
57
63
69
73
78
80
70
61
54
57
64
68
68
67
66
70
73
77
72
66
59
66
64
64
62
56
51
48
53
65
77
83
79
68
61
63
71
77
75
71
67
66
65
65
68
73
79
78
71
62
56
58
67
74
79
79
75
70
68
66
66
67
67
68
69
70
73
76
74
70
70
65
71
72
68
63
63
65
67
63
61
61
64
61
53
43
44
56
72
77
75
69
68
70
70
64
58
60
69
71
67
64
68
72
67
54
50
60
77
79
67
60
66
73
72
63
57
64
74
83
79
62
70
73
70
66
65
67
67
60
49
48
61
73
74
63
53
50
60
73
81
83
78
73
67
64
63
64
65
63
65
67
70
68
61
53
52
62
73
72
65
62
69
73
69
57
50
58
72
79
71
70
69
70
69
66
61
60
66
74
74
72
74
78
83
84
81
71
61
60
69
82
88
80
73
78
86
85
73
60
59
66
70
67
63
67
74
76
70
62
61
65
70
71
69
69
70
71
69
64
57
73
69
67
67
68
67
68
71
74
80
81
83
79
78
81
85
80
68
59
61
72
84
82
75
74
83
88
81
68
62
64
67
66
66
69
74
71
64
59
59
65
66
67
65
65
62
60
63
67
69
72
66
61
62
70
79
77
68
56
58
69
80
80
76
73
76
77
69
62
59
62
64
66
65
65
66
68
69
65
65
67
71
71
66
64
60
58
61
63
62
63
60
58
55
48
42
46
59
69
77
74
64
56
59
69
76
70
59
56
65
75
77
72
66
66
69
74
75
71
64
57
56
65
74
72
65
53
50
57
67
76
81
79
73
62
58
61
70
73
67
62
59
60
60
59
60
66
69
67
62
66
55
54
60
68
66
58
56
65
77
80
73
65
63
67
70
72
76
80
75
71
71
87
94
86
66
55
59
70
73
71
70
74
75
72
68
69
74
72
66
63
66
69
71
72
74
76
72
67
62
47
47
55
66
67
64
56
56
64
71
72
67
60
59
66
71
71
71
69
67
68
71
80
83
75
63
59
70
81
75
62
52
59
69
72
70
64
61
59
57
63
67
68
64
58
58
61
66
69
65
58
67
72
72
68
67
62
56
53
60
73
73
60
49
54
64
70
68
65
60
56
55
60
67
76
72
63
62
67
69
65
61
62
69
71
66
60
58
59
63
65
67
68
64
60
58
62
72
74
66
66
78
78
72
70
73
66
54
46
57
75
79
69
59
58
65
70
75
77
74
67
55
60
70
80
77
68
62
61
60
62
65
71
77
71
62
57
61
68
72
68
68
71
76
74
69
69
70
66
63
51
55
56
57
66
71
66
54
50
58
66
66
66
68
74
77
75
76
78
76
69
63
61
61
62
66
72
74
68
59
55
58
68
73
72
64
63
65
68
68
62
62
66
70
68
63
57
50
47
52
51
52
55
56
55
54
50
55
62
70
65
56
54
63
74
77
74
65
60
58
62
63
63
62
63
71
74
73
66
66
69
68
63
65
70
76
79
75
67
62
59
57
60
62
61
57
50
48
49
54
78
96
99
89
80
75
70
64
59
59
64
71
72
68
68
74
80
88
89
87
84
80
76
70
69
69
71
73
73
75
74
74
71
73
76
80
77
72
70
72
75
72
69
68
71
76
81
84
86
83
82
92
91
82
76
76
78
77
75
75
76
75
72
72
74
83
84
82
82
90
98
99
89
76
71
71
74
74
72
74
77
76
76
75
78
81
74
63
66
75
86
85
73
62
56
61
72
83
91
84
77
71
70
75
83
89
93
95
91
83
74
67
64
72
81
84
82
78
77
87
94
99
94
84
75
72
76
78
75
76
78
86
87
82
77
77
73
67
65
74
81
85
82
75
74
77
80
80
80
78
81
68
63
71
80
87
89
83
78
73
71
72
73
72
67
61
60
65
69
73
76
81
85
85
80
74
70
71
77
79
82
85
85
80
76
76
79
77
74
75
75
70
68
71
77
83
85
85
82
79
83
82
75
68
69
77
81
80
75
74
76
81
79
72
66
63
61
62
63
67
71
73
72
72
70
72
73
73
77
77
77
74
75
79
84
84
83
80
82
80
70
61
56
58
61
63
68
76
80
78
94
89
73
62
66
81
91
89
82
79
75
71
63
65
75
87
87
80
72
75
82
83
75
67
67
69
77
81
79
70
64
68
79
86
86
85
81
81
80
73
63
59
60
63
63
61
57
61
65
65
101
81
57
51
64
80
88
86
82
79
75
66
64
65
75
81
80
79
79
82
84
90
91
84
68
58
62
74
81
76
73
80
88
88
84
79
80
80
80
74
70
73
75
73
68
64
64
64
62
60
85
68
57
55
63
68
71
75
78
78
75
76
81
82
76
64
61
69
79
78
75
76
85
86
71
58
53
65
81
89
90
86
81
76
71
69
70
76
83
94
97
91
80
72
74
78
78
74
71
70
74
74
75
73
72
67
65
65
64
64
66
73
81
82
76
70
68
71
78
78
73
67
68
70
69
61
55
55
65
75
78
73
72
76
79
74
64
62
76
96
105
94
77
69
76
82
82
80
78
81
84
83
78
75
74
79
78
71
64
62
64
70
74
76
76
71
68
67
72
79
83
76
63
58
60
63
58
52
52
61
67
70
72
78
82
81
73
67
74
83
90
85
75
68
69
75
83
86
84
79
88
79
66
63
72
81
89
89
84
78
70
70
75
79
77
69
61
59
67
79
86
83
69
58
60
69
76
71
71
75
81
79
70
59
61
71
80
79
75
75
77
79
77
74
70
74
83
86
81
71
76
64
64
73
79
76
68
68
76
78
72
68
72
78
76
70
64
66
72
76
77
80
79
74
75
77
81
83
81
81
82
81
72
61
56
59
67
71
68
63
62
67
74
75
75
78
82
80
70
56
64
60
71
86
90
72
50
45
59
75
75
69
68
69
68
69
75
81
80
69
60
63
77
80
79
76
80
85
85
77
73
73
77
77
70
65
64
68
62
54
56
62
71
74
71
71
77
75
63
49
72
70
71
75
78
71
67
71
81
87
81
71
67
68
70
71
74
73
73
68
61
61
65
71
73
77
81
87
87
79
72
67
68
69
68
65
66
63
60
57
59
65
69
68
63
58
57
64
73
76
81
72
55
51
58
73
85
93
95
93
84
71
63
68
77
81
76
68
66
72
79
78
71
69
73
81
88
87
82
71
63
62
63
66
68
67
62
58
60
67
72
72
69
69
70
68
64
67
81
96
69
58
45
50
70
86
87
81
82
89
87
70
58
60
76
85
82
71
69
71
80
82
83
79
75
78
83
85
71
56
49
59
73
81
81
78
78
80
79
75
72
74
75
75
80
86
88
85
80
77
78
74
66
68
81
89
86
79
81
86
78
60
52
60
77
86
80
70
65
68
76
83
85
81
74
72
81
87
82
66
58
66
77
81
73
70
83
97
94
75
65
69
77
80
82
81
81
79
80
78
90
88
76
69
72
80
87
88
83
76
62
55
56
69
81
88
82
73
67
72
76
79
73
66
65
72
82
87
83
78
75
76
73
70
65
66
71
80
84
77
68
64
69
80
88
82
71
65
72
87
73
58
50
56
68
77
85
86
83
78
73
74
77
81
86
90
95
92
86
79
75
69
65
67
72
72
65
56
53
62
73
76
72
69
73
70
65
64
72
80
78
66
58
65
81
92
85
73
70
73
71
54
52
61
69
71
75
81
89
92
89
83
79
81
85
89
89
87
83
76
72
68
70
80
83
71
51
36
40
58
73
79
81
78
73
68
64
68
77
87
85
72
61
53
57
72
82
80
72
70
77
76
78
77
71
65
67
75
81
79
74
68
66
71
77
80
78
72
69
72
72
70
72
80
83
78
72
69
73
80
82
82
84
81
72
62
64
76
85
82
77
71
66
61
54
55
56
62
72
80
62
67
75
77
75
75
72
71
67
65
72
78
77
73
73
75
77
75
68
68
71
78
81
82
83
84
86
85
78
75
75
83
86
81
72
66
69
75
77
72
68
68
70
74
69
60
53
54
64
76
60
61
58
55
61
72
74
70
69
73
81
89
88
81
76
74
75
77
75
75
80
86
91
91
86
81
73
65
57
59
70
80
85
84
83
82
77
73
73
71
73
73
69
65
66
69
76
78
77
71
83
84
67
51
49
59
69
70
71
76
77
75
75
78
80
76
69
68
75
81
82
80
79
80
80
73
68
68
74
78
78
75
77
83
87
84
78
72
73
82
85
78
69
57
59
67
77
81
78
70
78
82
80
74
71
73
74
70
67
69
70
73
74
74
73
68
64
65
68
69
63
57
61
73
82
80
78
83
90
89
75
63
62
69
74
73
70
70
69
71
75
76
69
65
63
64
64
60
60
68
58
61
66
73
77
79
78
72
63
57
63
72
76
73
69
65
65
66
66
59
54
55
64
78
87
83
75
67
65
62
60
57
62
67
71
71
68
61
58
57
58
65
68
66
66
63
63
61
65
70
66
65
62
57
58
68
80
79
69
58
55
62
69
70
66
68
71
73
72
75
79
81
79
73
64
59
54
51
51
56
60
61
65
68
72
73
69
65
68
75
79
76
69
65
65
65
68
72
76
74
81
85
76
61
56
67
80
83
78
74
73
75
74
67
60
62
71
79
81
81
86
86
79
70
58
53
54
60
65
71
72
68
68
75
81
80
77
78
83
93
93
83
69
65
70
80
80
73
69
72
75
81
74
65
64
69
78
78
75
76
84
91
84
68
55
56
73
88
88
77
65
63
67
74
77
79
76
71
69
71
74
76
75
77
83
87
87
81
75
71
70
69
68
68
74
84
81
70
66
72
68
64
64
67
72
75
76
75
66
62
67
74
77
71
64
64
75
87
88
76
62
53
56
67
76
81
78
74
73
77
81
80
74
70
75
84
85
73
57
48
53
68
75
76
73
69
64
64
68
74
65
66
77
89
90
81
74
75
81
83
80
76
76
73
69
66
74
78
75
69
62
62
65
69
70
69
71
78
85
88
85
80
72
69
66
64
65
64
66
62
63
69
76
79
72
63
60
64
72
74
72
75
84
92
87
73
64
70
81
91
90
82
74
70
67
70
77
79
75
69
65
70
73
74
71
70
73
80
84
85
82
80
80
80
69
54
50
60
68
70
67
63
66
67
65
61
61
73
80
77
74
72
72
72
70
66
63
65
65
68
66
64
65
68
73
79
80
79
78
77
76
72
68
64
68
69
71
69
71
76
82
81
80
75
71
64
59
57
64
72
74
71
67
62
57
55
58
65
71
71
58
60
66
72
77
79
77
77
77
72
64
60
65
76
83
79
75
77
80
80
73
67
67
70
71
68
64
63
71
83
84
77
63
59
64
72
70
66
67
81
87
81
70
67
66
63
58
53
54
57
47
53
66
80
86
82
78
81
90
87
74
66
73
83
85
76
73
81
89
81
63
60
76
87
86
71
65
70
80
84
78
67
61
60
67
74
72
68
73
81
80
71
66
66
73
75
72
67
62
56
62
60
64
69
72
71
69
72
77
78
73
67
70
71
67
59
59
71
81
79
69
69
79
84
74
62
58
62
70
74
74
71
71
69
68
68
67
64
70
78
80
74
65
60
64
77
86
85
75
57
84
74
71
71
72
69
67
69
75
78
78
73
69
66
61
57
57
59
64
68
70
70
70
69
69
70
66
61
60
66
72
74
71
68
66
68
67
63
66
75
85
82
67
53
57
75
90
85
68
49
81
75
74
74
72
70
73
80
84
90
89
81
73
68
69
69
69
66
68
69
73
73
68
64
64
72
78
79
73
68
71
73
71
65
63
67
75
76
68
64
67
72
74
70
68
72
72
64
55
47
67
68
59
50
51
63
75
82
80
75
78
81
82
78
71
65
60
63
67
78
88
89
80
66
52
54
66
79
79
67
61
66
73
72
65
66
74
78
69
49
45
62
83
88
72
58
52
59
66
63
69
70
62
53
55
66
75
75
65
62
70
82
85
80
69
60
55
57
63
75
89
91
86
76
70
67
65
65
58
50
53
62
69
71
66
68
75
74
60
46
45
60
76
76
69
61
61
70
69
62
82
82
81
77
73
67
64
63
65
71
76
76
66
58
54
59
64
66
69
72
77
79
77
79
91
93
80
62
46
49
63
73
70
63
63
73
78
73
61
53
55
60
64
62
65
71
73
68
63
59
72
76
80
80
72
62
57
60
63
68
67
63
56
50
50
57
64
67
70
70
71
70
67
68
76
85
82
69
61
64
76
81
74
61
57
61
67
65
61
59
61
63
64
63
63
61
61
63
72
80
60
63
67
69
70
70
68
63
55
53
57
65
70
69
64
63
64
60
61
62
62
60
61
61
64
68
73
72
72
73
77
80
76
70
65
59
60
59
62
64
63
61
60
57
51
47
51
62
76
84
70
62
55
60
73
82
74
59
56
63
74
77
73
68
64
65
66
73
72
63
55
53
62
72
69
62
57
58
65
72
74
75
74
74
76
76
75
73
72
68
62
53
50
51
51
56
61
67
69
65
72
60
56
70
84
85
70
62
70
81
80
65
53
48
50
56
66
78
87
81
71
68
74
77
68
52
46
52
65
72
72
69
65
67
71
75
77
79
73
67
62
59
61
63
64
69
73
76
78
79
56
58
66
78
80
70
62
64
72
74
62
49
42
49
61
71
73
75
78
80
76
73
71
63
56
54
61
73
82
78
69
60
60
61
63
65
67
70
70
68
65
67
65
63
59
62
70
77
83
85
63
70
73
70
64
59
57
54
55
60
66
68
63
65
74
81
75
70
65
66
59
52
49
57
70
79
84
85
84
77
66
58
60
68
71
65
60
60
64
66
66
65
65
64
64
66
66
70
67
64
76
73
61
52
59
66
66
51
45
58
79
91
87
78
74
66
62
66
69
69
56
44
47
63
81
85
81
76
77
73
64
57
61
70
70
59
48
48
57
64
63
61
65
74
79
72
66
61
61
61
58
47
41
47
61
72
68
59
56
65
73
75
76
78
74
70
66
68
76
75
69
61
60
61
63
63
65
72
79
78
68
57
50
54
56
52
48
51
62
67
68
65
64
69
68
63
55
54
62
74
51
46
50
55
59
60
61
64
73
72
67
62
61
66
72
74
74
75
76
77
78
76
70
63
60
61
64
66
70
76
71
60
45
45
55
67
74
74
73
72
68
63
62
61
60
57
53
55
62
72
70
86
95
86
72
64
68
76
80
75
69
65
64
69
75
82
84
82
77
74
72
75
76
78
75
69
67
64
73
82
91
89
78
72
76
89
97
94
81
73
66
66
66
64
66
72
79
81
78
70
78
82
80
72
66
64
68
74
78
83
84
81
76
73
72
73
72
66
64
71
77
78
72
64
65
68
69
65
65
76
90
98
92
84
80
82
79
71
70
74
81
76
70
62
62
67
74
80
82
79
81
70
67
72
80
78
74
73
77
84
86
82
78
77
83
84
83
79
78
83
85
82
74
66
68
76
83
82
77
78
89
100
98
81
71
68
68
64
66
71
78
85
87
88
86
79
69
65
70
77
75
68
71
79
82
79
74
74
81
87
86
78
72
70
77
83
85
89
89
86
83
83
85
83
79
74
72
78
81
83
83
79
70
58
56
65
75
71
64
58
63
73
84
86
78
68
63
67
79
85
62
71
74
78
81
80
83
84
88
90
88
83
74
69
66
65
64
63
65
70
77
83
84
81
72
62
58
63
71
74
69
60
56
60
71
79
84
80
72
66
62
63
63
61
53
49
59
76
86
79
70
73
72
75
83
90
87
81
75
75
76
72
70
69
71
72
65
56
55
61
71
74
73
72
71
70
71
71
70
71
73
82
88
91
90
87
88
90
86
79
71
71
73
71
62
58
61
73
72
61
86
78
73
73
82
86
81
76
70
67
63
56
57
68
80
86
84
78
78
74
73
74
75
75
70
68
71
75
78
78
82
92
99
97
88
85
91
96
90
82
78
89
99
95
78
62
59
65
70
69
85
79
74
72
68
66
67
74
82
84
76
64
63
71
81
85
82
82
84
81
79
81
85
78
62
49
51
63
68
66
61
61
66
71
74
82
91
95
90
85
80
83
88
87
76
64
57
61
74
83
74
74
74
73
70
67
65
72
77
80
76
72
76
83
85
83
77
72
74
79
83
85
84
75
63
52
53
63
68
63
53
49
56
71
83
94
92
88
89
87
82
71
65
67
71
67
64
68
75
72
74
77
78
78
79
80
76
74
70
64
64
70
79
87
87
81
73
67
68
77
82
80
74
68
65
66
67
71
78
84
82
78
74
81
89
92
92
91
88
85
79
67
60
56
59
66
75
81
79
69
88
91
82
76
73
76
80
82
79
74
72
78
87
88
79
66
60
58
66
73
76
74
69
65
59
57
60
69
79
85
83
78
72
66
64
70
81
90
86
73
63
63
64
65
61
64
73
83
84
80
87
88
81
72
66
61
59
67
75
79
77
79
83
84
76
64
62
68
72
70
64
71
78
77
66
55
59
73
78
70
60
58
62
66
60
59
64
71
67
54
50
61
78
89
83
73
71
72
75
78
75
74
75
78
75
68
59
61
70
72
68
66
72
79
77
73
76
86
88
73
61
65
78
84
79
70
74
85
89
77
63
61
71
77
72
64
62
60
58
52
53
64
81
91
88
80
77
75
74
74
84
74
68
70
80
84
82
83
81
71
59
54
66
77
80
76
72
78
85
86
77
68
66
69
73
72
75
81
89
89
83
77
71
67
65
64
67
72
71
68
63
64
68
73
78
81
80
78
77
75
90
75
58
55
69
85
91
85
78
69
58
51
55
69
77
70
59
57
70
85
86
69
57
54
64
73
76
78
78
76
78
73
66
57
55
64
73
75
73
70
72
73
70
67
65
67
70
76
78
78
69
67
60
61
72
85
83
74
70
69
66
57
54
58
66
63
57
56
65
71
72
67
61
62
66
75
85
89
77
64
61
66
74
69
63
66
72
69
60
53
68
82
83
65
50
53
68
83
85
82
66
72
77
75
74
72
70
71
77
78
74
67
64
65
68
70
68
67
69
71
75
83
88
83
75
74
78
87
83
73
70
78
87
83
73
67
68
70
65
57
62
71
75
71
74
79
84
83
78
74
81
80
77
73
69
70
75
80
78
75
68
65
66
71
74
72
67
63
64
74
88
96
93
86
79
78
80
84
84
86
84
79
75
74
72
69
67
70
75
77
68
61
60
72
88
97
85
66
57
63
87
76
66
66
71
77
79
78
73
72
70
67
64
65
71
75
70
62
61
75
86
81
69
69
79
86
82
76
72
77
76
70
61
63
73
72
67
64
71
80
80
66
52
53
68
79
74
61
50
53
86
80
72
70
69
66
63
59
66
79
88
84
72
66
72
81
82
73
68
75
84
79
72
72
80
82
71
56
54
62
71
70
69
72
75
74
67
66
69
79
79
66
50
42
53
68
74
66
58
55
83
83
82
75
68
61
58
55
56
67
77
80
74
68
75
85
87
75
65
69
83
90
90
88
86
79
67
59
62
70
72
68
67
75
78
76
70
72
71
72
65
56
54
60
72
79
75
66
59
68
77
83
82
76
68
68
70
65
58
60
69
76
71
65
66
79
88
79
63
58
66
79
85
86
81
77
74
74
78
78
73
65
64
70
79
82
77
73
68
57
47
47
58
78
92
82
66
55
59
67
79
82
73
62
59
65
69
66
66
70
76
78
72
65
64
71
81
83
74
66
64
68
74
75
77
76
74
71
69
71
71
70
70
74
83
87
82
71
61
53
48
48
58
70
81
78
69
63
62
63
79
77
63
54
56
61
65
66
66
70
72
74
73
72
71
66
65
71
78
83
85
83
79
79
77
77
73
71
74
75
74
71
72
81
89
90
81
71
67
70
73
69
60
61
65
72
74
73
65
62
68
64
61
65
71
76
73
68
67
70
73
73
72
71
71
68
63
64
71
83
90
94
91
89
85
77
73
80
86
86
78
71
71
74
79
77
74
71
72
76
80
75
68
64
66
72
74
70
65
66
59
56
58
65
71
74
72
67
65
71
75
75
69
65
66
69
73
72
71
70
72
78
85
88
86
78
70
67
69
72
74
72
74
74
74
72
70
70
73
78
74
68
65
64
67
70
72
73
77
79
71
69
65
64
69
74
76
68
63
57
56
58
66
68
69
70
72
75
77
72
66
65
70
72
71
71
69
66
64
64
61
65
70
78
85
84
77
70
75
83
83
75
63
56
57
60
64
72
79
82
85
83
76
70
70
75
79
77
68
58
52
55
67
71
72
69
70
74
78
76
71
71
75
74
69
65
68
75
81
77
68
62
68
81
89
86
79
77
82
86
82
73
63
57
58
61
63
64
68
74
72
69
65
62
65
72
77
81
77
73
71
71
72
71
69
68
74
81
79
73
66
71
80
84
77
64
60
66
78
82
81
82
82
82
78
73
74
77
78
73
69
67
67
67
69
68
64
62
65
74
65
58
58
63
74
82
86
84
78
72
71
72
70
70
68
69
74
76
74
71
66
64
66
69
69
67
63
62
67
76
83
81
74
70
66
65
67
67
67
69
74
79
80
77
71
67
65
66
69
77
80
78
84
90
89
78
70
70
76
80
81
75
71
70
67
68
67
66
66
69
69
69
67
68
72
72
72
71
74
78
76
66
59
57
63
65
64
64
66
67
70
72
72
68
68
67
69
70
70
71
73
78
87
89
75
55
44
49
65
83
92
88
78
70
65
66
68
68
69
70
75
83
87
87
83
75
71
70
71
69
63
59
62
70
74
70
64
63
64
65
58
53
51
51
56
64
70
73
72
73
58
66
72
70
61
52
46
48
54
62
71
75
72
67
64
64
67
69
73
78
83
87
85
79
72
66
60
57
57
58
62
66
70
74
74
69
63
60
63
68
70
67
60
56
57
61
69
74
77
78
69
79
83
80
73
64
58
56
59
60
60
62
64
67
65
61
60
67
75
79
78
73
70
68
68
64
60
57
60
69
75
68
59
58
64
69
63
58
64
74
80
77
72
72
70
68
70
73
75
69
81
83
82
80
75
68
60
59
68
73
69
66
72
80
81
75
68
73
78
78
66
64
76
86
88
81
72
67
71
77
77
69
61
63
75
83
79
70
68
70
68
65
64
70
70
65
64
69
71
64
73
73
69
66
68
71
67
65
69
69
66
66
71
80
84
80
77
78
79
71
59
60
75
89
90
80
70
64
64
68
72
73
71
71
75
84
85
77
69
70
71
71
63
56
55
61
69
72
67
61
61
72
80
80
82
82
80
77
70
66
62
63
65
68
72
72
75
77
77
72
62
58
60
69
72
71
65
58
56
60
69
68
59
51
54
67
74
73
69
72
82
78
64
52
56
75
88
82
64
53
61
71
83
84
83
80
78
78
77
76
72
67
66
63
65
64
64
68
74
79
76
66
58
51
49
55
61
67
71
70
69
65
57
52
56
68
79
79
69
64
66
72
74
73
73
75
76
72
58
45
74
69
60
54
56
67
75
75
74
74
78
77
70
66
63
62
61
57
62
71
77
76
67
53
44
51
63
77
80
73
68
68
74
77
78
84
91
90
71
54
48
62
83
89
79
63
53
54
57
54
81
71
57
53
58
70
76
72
65
65
74
78
74
69
65
63
60
57
56
60
69
76
74
73
74
76
74
68
61
55
61
71
80
84
83
85
86
83
71
58
54
60
69
70
68
61
61
64
68
69
64
57
60
68
75
79
78
72
63
58
56
59
60
58
55
55
59
66
71
73
70
69
69
77
81
76
61
48
45
54
65
74
76
74
81
85
87
83
72
61
57
59
59
56
60
64
64
65
70
74
51
49
62
77
75
70
68
72
70
61
54
50
51
50
46
44
50
63
73
76
69
60
57
59
64
62
56
53
59
71
79
78
72
65
66
75
83
82
74
63
59
59
60
62
63
64
62
62
65
73
62
74
81
79
68
59
55
60
69
72
74
73
70
65
58
52
51
59
64
66
64
59
58
60
65
74
78
77
78
75
75
71
66
61
57
58
65
71
74
71
65
62
60
60
63
64
61
59
60
62
70
79
79
70
67
62
56
52
58
74
85
83
76
67
61
62
65
70
69
65
62
63
70
72
75
75
79
78
76
74
73
67
63
62
66
69
70
70
72
72
66
62
63
64
66
62
57
56
57
60
69
71
69
72
80
83
78
74
73
73
69
62
55
53
54
57
64
72
72
65
62
62
69
67
65
62
63
64
69
76
79
73
65
62
70
77
82
78
72
68
64
61
64
69
70
67
60
58
60
70
73
78
83
89
84
75
69
69
73
70
60
51
53
65
74
79
76
68
64
64
68
70
72
66
69
77
85
85
78
75
70
63
59
59
67
75
81
80
74
68
64
61
62
58
58
58
62
70
78
84
77
77
79
75
68
59
49
48
55
67
74
74
74
80
88
88
77
62
61
69
72
72
66
65
75
87
96
91
77
62
50
48
56
68
72
72
71
71
72
67
63
57
53
54
55
56
62
70
78
81
77
69
56
52
64
73
71
61
60
70
81
83
78
77
73
64
53
54
66
75
71
56
49
53
61
67
67
67
67
63
59
57
63
72
74
69
60
57
61
63
57
50
53
62
69
69
67
66
71
70
76
74
68
68
75
81
83
78
73
70
70
70
78
82
77
66
56
62
73
73
63
51
51
60
63
60
59
64
73
82
78
67
61
64
72
69
59
53
58
67
67
63
60
63
67
66
67
71
73
76
72
76
84
83
76
67
65
69
74
72
66
65
76
84
82
72
68
68
68
62
55
56
66
74
77
72
66
63
69
75
73
62
57
61
69
71
70
64
66
69
73
76
73
65
61
59
61
69
73
76
66
62
65
70
75
78
80
82
82
81
82
85
84
78
74
70
73
78
79
78
76
71
71
77
83
84
80
73
72
76
82
82
75
67
67
75
87
89
81
72
69
71
74
77
77
79
81
81
79
74
70
70
70
69
67
69
77
80
81
81
84
90
88
79
67
61
60
61
61
66
71
69
64
60
67
79
86
82
79
82
89
87
79
74
77
85
90
90
89
85
79
73
70
76
81
82
82
81
80
78
73
74
80
81
80
79
77
76
74
77
83
87
87
81
79
75
74
73
71
69
69
68
68
68
75
81
87
85
83
82
84
86
86
78
72
72
72
75
81
82
75
66
65
69
74
73
68
66
68
72
66
71
79
82
79
74
74
76
81
82
81
77
77
83
88
95
98
100
91
73
58
61
72
83
82
74
72
78
82
78
72
69
69
69
69
69
71
71
71
69
71
73
76
74
72
65
65
68
74
75
68
72
76
72
65
60
63
74
84
90
88
80
82
85
88
86
85
79
72
64
58
63
73
80
72
59
55
62
73
77
72
67
65
68
71
76
75
71
67
66
69
77
80
79
76
78
80
85
84
77
71
73
78
84
84
76
66
63
67
70
71
72
80
87
91
80
66
59
60
70
73
72
72
73
75
75
67
60
60
70
79
83
85
79
71
67
70
74
71
66
61
64
72
81
87
92
95
92
81
70
72
75
82
89
95
88
79
74
70
66
60
56
65
83
94
94
82
75
79
85
82
70
61
65
77
88
86
76
63
59
64
73
77
75
70
69
78
87
81
67
58
61
72
79
78
77
79
82
79
77
76
76
74
76
80
84
79
75
80
82
75
66
64
72
88
95
92
88
84
78
74
70
68
66
66
74
85
90
81
63
48
46
54
62
69
81
88
90
81
66
57
61
72
80
76
61
53
60
74
84
80
76
71
70
78
80
76
72
74
78
77
70
65
67
73
82
84
81
72
64
65
77
87
86
78
75
85
95
97
83
68
60
59
66
75
83
87
82
74
66
60
64
75
85
82
67
54
56
69
74
75
77
75
77
78
77
73
68
65
64
66
68
69
72
75
80
81
79
74
73
74
78
84
92
94
93
87
86
88
89
87
80
74
71
74
79
83
81
72
65
64
68
73
72
69
66
65
67
70
71
77
80
78
76
71
65
59
59
61
67
74
81
87
88
84
79
77
78
78
80
77
71
69
71
76
74
71
72
74
79
78
77
77
72
65
66
79
87
81
66
60
65
73
69
63
59
65
66
70
73
79
82
77
68
61
60
61
70
77
80
80
81
84
86
82
76
75
78
79
76
69
67
69
68
63
59
65
77
87
83
77
76
79
81
73
68
74
83
81
67
56
64
82
92
88
74
65
64
70
80
80
81
75
67
62
66
76
86
90
81
68
61
64
71
73
72
73
79
84
81
75
74
77
75
67
62
65
79
89
87
80
76
78
80
72
65
64
71
77
73
69
68
79
90
92
85
78
75
79
90
81
77
70
67
72
76
79
81
79
74
69
68
74
80
80
71
68
73
86
93
92
85
77
70
64
57
54
59
70
77
79
77
70
64
57
58
66
74
83
82
77
71
69
74
80
83
84
79
76
73
84
74
66
68
80
87
80
66
57
60
69
78
85
87
82
71
64
65
81
91
92
83
73
65
64
60
57
60
69
75
81
78
71
58
56
68
83
89
84
79
83
89
87
75
67
67
72
75
69
62
82
81
77
76
81
86
83
68
53
49
57
69
77
80
76
69
65
70
83
86
80
70
65
64
65
72
77
82
79
76
76
79
77
69
69
78
85
77
62
57
77
99
96
73
52
53
66
80
83
80
68
80
87
83
75
74
76
75
69
63
64
75
82
82
75
68
69
77
81
82
79
73
70
67
65
70
70
72
70
67
69
75
80
80
79
79
75
63
52
48
61
73
72
69
69
79
87
85
78
74
67
70
79
81
77
73
72
77
75
72
73
80
85
82
72
65
61
61
63
73
82
84
80
80
77
73
68
67
70
73
74
72
73
77
82
80
74
69
67
64
66
63
65
71
83
87
84
75
69
69
76
73
75
77
76
73
67
61
59
63
69
73
71
64
60
56
52
53
62
74
81
82
77
84
90
91
85
78
79
81
78
71
68
73
80
80
75
74
72
77
80
80
77
70
64
58
56
65
75
82
76
85
86
81
75
67
55
46
50
65
83
83
74
64
63
69
70
66
66
74
77
67
61
66
78
83
80
71
68
69
71
69
67
69
72
74
70
68
65
69
75
79
74
68
62
63
66
71
76
79
75
86
88
88
85
82
74
67
69
76
90
92
83
75
74
81
85
77
66
64
66
63
58
57
60
61
59
57
61
70
71
64
58
64
72
74
69
64
61
63
66
66
66
73
84
93
93
85
74
63
87
87
82
77
82
85
87
79
69
67
74
79
71
61
63
74
87
88
75
65
63
65
70
68
63
58
59
67
78
87
79
60
48
57
73
84
84
74
66
63
63
62
65
76
88
94
88
80
74
69
91
91
83
76
74
75
71
63
58
60
70
75
70
58
54
66
86
96
86
71
62
66
75
79
77
75
76
81
83
82
71
58
50
57
73
83
85
75
66
62
58
58
63
71
76
73
68
71
77
86
72
77
80
84
83
77
69
64
64
68
68
70
71
72
76
82
86
83
72
61
62
70
80
84
79
76
75
70
67
63
59
58
63
73
81
81
75
66
62
56
56
59
64
70
70
73
73
76
78
77
59
62
69
75
75
74
69
66
67
67
61
58
62
72
82
86
84
72
61
61
76
89
93
84
71
62
58
60
64
66
67
69
75
84
88
82
78
73
70
68
66
65
68
71
75
82
85
84
76
67
75
74
67
63
60
61
62
66
68
70
69
63
60
61
66
71
73
72
70
75
81
84
78
72
67
62
63
67
71
74
78
74
74
73
73
76
79
81
84
84
81
75
69
70
72
76
78
76
73
69
87
82
73
69
71
74
72
69
70
71
69
63
61
66
69
72
71
72
75
74
69
63
59
61
68
79
86
84
77
70
66
65
64
65
69
72
71
68
69
75
80
78
71
69
69
69
68
69
70
70
76
69
67
74
83
83
77
72
70
63
55
51
62
75
85
85
77
72
69
66
61
62
71
75
75
77
79
82
79
68
57
54
65
76
78
71
63
59
59
60
61
65
69
73
72
71
68
68
71
72
67
60
65
73
74
72
67
67
69
67
65
63
67
73
78
78
77
76
71
65
63
72
83
88
78
65
61
68
73
67
58
60
72
81
74
63
60
70
79
74
65
62
68
77
81
74
69
68
71
75
72
68
68
69
70
71
71
76
75
75
78
79
77
73
69
68
68
68
66
67
69
71
76
78
75
70
66
67
69
68
68
69
71
72
69
66
68
82
92
91
82
74
75
77
80
76
70
69
67
66
80
78
69
61
57
58
63
67
71
73
77
80
79
76
73
69
65
61
64
68
71
71
69
72
73
71
64
62
68
78
80
71
65
67
74
82
85
85
89
87
79
72
64
63
71
78
82
75
66
53
72
64
59
57
56
54
55
55
59
67
76
81
81
81
78
72
64
62
61
65
68
73
79
83
76
65
57
58
67
73
69
63
63
69
76
83
84
83
77
75
76
74
71
66
67
73
79
74
65
61
58
63
73
78
76
66
59
56
58
65
78
83
80
73
67
62
62
62
62
62
63
70
76
78
76
70
68
67
69
65
62
62
66
72
76
75
70
68
70
75
79
84
82
74
65
61
65
68
70
69
67
85
94
91
77
64
57
55
60
65
71
73
67
58
51
51
57
63
63
62
62
65
68
70
72
75
76
75
72
72
70
68
67
74
78
77
66
62
66
74
75
74
74
76
70
64
67
78
82
77
86
86
81
73
69
65
61
60
62
65
65
63
60
59
62
64
66
66
67
64
63
63
66
67
68
73
73
73
71
72
73
69
68
73
77
78
73
67
66
66
64
65
76
89
89
80
78
84
90
82
75
70
65
64
71
78
79
75
69
65
62
58
57
65
76
80
79
74
71
67
59
56
59
65
72
76
76
71
68
69
72
71
67
62
64
69
73
70
65
60
65
73
85
91
91
88
82
76
70
72
50
66
73
74
74
72
70
68
65
63
62
58
58
62
69
72
72
73
74
69
60
55
61
73
81
82
73
63
60
63
67
66
61
54
58
66
73
70
66
67
72
75
70
68
70
76
82
76
68
68
53
66
73
73
66
58
51
49
52
60
64
63
60
59
59
60
63
69
73
70
63
61
70
78
78
69
57
50
54
61
66
65
64
67
73
77
76
73
67
66
65
61
58
53
57
64
73
77
78
73
73
66
61
64
67
65
59
51
53
62
67
65
61
60
64
71
75
74
69
62
55
55
60
65
65
62
60
60
67
74
78
80
81
81
81
79
80
76
72
64
60
59
59
57
56
58
64
68
69
68
68
63
60
63
66
66
63
62
61
61
63
62
64
68
74
78
77
75
69
61
55
55
57
65
72
78
80
78
76
77
77
78
76
73
73
73
72
74
74
72
69
63
60
57
56
59
61
64
65
66
49
47
54
64
67
68
72
74
71
64
60
61
71
78
75
70
65
66
70
73
72
70
71
75
78
75
72
71
73
70
63
57
58
66
80
83
79
72
64
59
56
61
70
75
75
67
63
64
67
68
51
44
52
69
76
77
79
85
84
78
71
71
75
78
74
67
60
61
64
69
70
68
68
70
67
62
60
65
72
73
66
61
60
66
73
81
86
86
76
62
57
60
71
80
84
82
75
66
63
61
70
70
74
80
77
70
66
69
74
82
85
83
78
76
73
68
64
62
64
67
66
67
67
70
72
73
75
75
74
74
76
80
77
67
56
55
67
82
91
87
79
72
67
63
67
74
74
65
58
59
73
86
87
80
70
62
56
54
58
68
76
80
77
74
72
69
69
68
66
67
73
81
86
82
75
76
78
73
66
62
68
75
76
66
58
54
56
64
72
77
76
73
68
68
68
64
57
51
53
63
60
71
75
74
74
72
71
68
62
58
56
60
66
72
71
72
73
71
64
60
67
79
83
74
66
67
70
65
58
60
65
65
62
63
70
75
71
65
60
57
55
59
68
81
83
70
57
50
52
60
60
65
74
81
78
73
69
71
72
70
64
61
65
73
81
87
89
76
62
56
60
72
75
74
72
76
78
71
63
65
69
67
61
63
70
74
72
65
60
55
52
55
62
70
73
69
64
64
68
70
66
68
72
78
79
71
60
59
71
82
82
72
62
65
78
88
86
74
63
62
69
75
77
75
73
72
70
66
61
62
67
72
76
75
73
67
64
64
66
65
62
60
63
67
62
55
55
63
73
78
73
72
70
72
76
79
74
69
70
72
72
65
58
59
66
71
69
67
67
70
72
69
65
62
57
54
51
52
54
59
61
69
78
82
83
79
75
73
73
69
66
62
65
69
68
64
57
57
60
62
83
91
89
80
72
68
71
72
70
62
57
61
75
84
79
69
64
69
73
72
63
54
53
56
60
63
65
66
66
64
60
60
64
74
84
89
82
72
68
70
74
73
69
68
70
78
81
76
66
57
80
91
93
83
67
55
57
68
75
72
68
73
81
87
79
68
63
67
69
62
53
48
54
65
72
73
71
69
66
63
61
61
66
73
78
74
68
61
59
66
75
83
80
69
63
64
72
76
70
63
63
46
45
58
77
89
90
83
74
71
76
83
85
74
63
57
63
76
86
91
84
73
67
72
83
91
88
78
71
67
72
80
81
74
66
59
57
58
65
73
83
89
90
81
73
68
72
77
81
82
68
65
68
72
76
80
87
81
73
70
79
89
89
77
63
63
68
71
69
68
71
71
69
72
81
90
90
83
77
77
79
75
70
65
65
63
65
73
80
86
85
81
78
75
69
65
70
83
90
91
77
82
82
76
75
80
87
87
80
77
83
91
88
78
67
64
67
67
63
60
60
67
71
77
79
80
77
75
75
77
73
72
73
74
69
63
64
72
87
88
77
64
62
66
68
70
79
86
90
81
80
82
79
73
71
78
84
86
81
76
77
81
84
86
81
77
77
83
82
71
58
58
65
72
70
64
66
82
90
82
69
66
79
89
88
77
69
70
76
78
75
70
66
68
73
77
82
83
76
67
89
83
78
71
68
70
74
78
81
78
71
69
78
87
96
97
98
100
93
81
66
62
69
72
66
58
64
83
95
93
82
76
78
81
80
76
72
70
71
73
74
75
77
80
88
94
90
81
70
63
84
82
82
84
84
80
79
83
86
83
73
66
73
85
94
94
90
88
88
87
84
76
72
73
76
75
67
61
61
70
79
80
75
67
62
63
69
73
73
68
61
59
66
81
100
112
106
88
71
69
71
76
79
81
81
79
82
90
95
93
82
74
73
81
86
80
66
62
75
89
91
77
67
68
83
93
86
67
52
51
58
67
74
74
72
68
70
73
73
66
57
50
52
65
80
91
92
85
74
72
72
74
67
66
74
77
75
71
73
76
78
74
74
79
83
79
75
72
71
74
72
70
74
77
85
94
100
96
81
66
60
65
71
74
73
68
68
69
67
63
57
55
60
68
75
73
70
70
72
74
88
77
65
64
75
84
81
69
64
65
70
72
69
67
66
76
84
84
72
60
60
73
89
96
94
92
95
95
91
81
77
79
75
68
60
56
56
58
60
60
59
60
71
81
86
79
68
61
68
73
84
74
63
66
72
79
81
78
76
76
77
72
69
63
63
69
74
75
73
70
77
83
87
92
92
90
86
77
69
67
73
83
86
77
67
57
56
57
57
58
63
73
76
78
75
72
64
59
58
64
61
57
61
65
66
61
56
56
62
72
77
76
69
70
79
85
85
77
76
84
91
85
75
74
79
84
83
72
65
66
74
87
94
88
76
68
69
70
67
66
74
85
89
79
66
60
61
61
59
62
66
62
62
64
63
63
62
64
68
72
70
63
60
66
77
89
91
88
86
88
88
82
72
71
73
74
72
70
72
81
90
97
93
85
74
69
72
81
82
77
76
80
83
83
76
70
67
66
70
73
80
80
72
63
62
65
76
85
87
79
68
61
58
64
70
72
71
73
79
84
85
82
79
75
69
65
63
63
70
80
87
87
83
80
75
70
70
72
79
78
73
64
61
69
74
74
69
68
72
78
67
72
71
70
65
64
65
69
78
82
83
80
79
75
71
62
53
52
59
69
79
84
87
83
76
67
61
59
61
65
66
69
69
71
70
70
69
69
68
64
61
58
62
67
69
70
69
69
69
69
66
65
68
71
75
77
70
63
65
72
82
86
82
75
71
67
66
67
67
67
70
81
91
96
88
73
62
60
64
70
76
80
73
65
60
66
76
76
70
61
63
73
80
78
73
73
74
74
70
68
83
77
68
63
71
82
85
77
65
58
64
73
74
74
73
73
81
86
85
83
79
79
81
80
76
70
64
65
72
80
90
92
84
74
71
78
82
77
69
68
79
85
83
75
75
82
89
87
80
78
78
79
77
72
72
77
81
78
69
65
69
79
84
84
75
70
69
70
68
71
71
68
60
53
55
62
67
68
69
72
76
76
74
72
74
78
78
70
66
67
75
78
75
73
76
86
89
86
77
73
67
72
80
88
88
84
79
78
78
77
81
90
93
85
74
65
62
60
58
59
60
62
61
61
63
62
60
62
66
67
65
61
61
69
71
74
73
71
70
65
68
75
80
76
70
67
71
76
77
72
65
65
73
82
85
82
78
74
69
65
67
77
80
75
67
63
64
74
78
74
69
68
75
83
83
71
62
63
72
77
72
65
64
67
70
72
79
78
73
66
68
79
84
78
61
46
53
72
84
85
54
58
64
69
72
68
67
68
67
65
64
65
70
71
70
68
70
76
78
75
65
58
63
73
80
80
75
75
76
75
73
69
67
64
66
68
71
74
70
65
69
78
83
79
67
61
64
75
84
83
66
73
75
75
72
68
71
78
88
86
78
66
65
68
74
78
81
78
71
62
51
48
54
61
68
74
77
74
73
71
77
77
70
62
56
53
58
63
66
68
72
78
81
80
84
88
90
87
79
68
79
79
75
71
70
71
75
74
72
67
63
64
65
64
64
71
83
87
80
68
61
67
75
78
73
66
68
74
79
83
81
77
70
66
64
62
68
73
77
81
85
84
79
77
76
81
85
83
75
69
78
77
74
72
74
76
73
60
49
44
52
64
68
63
56
61
76
85
82
70
68
76
82
81
73
66
68
75
79
77
71
64
64
69
72
73
79
85
90
90
87
83
77
74
66
62
60
63
68
74
77
81
86
89
88
83
76
71
69
68
64
64
63
63
64
72
77
74
63
54
56
64
70
69
67
67
68
67
64
60
58
61
67
73
77
76
78
80
82
78
73
69
71
74
74
69
65
67
68
68
76
78
77
74
72
71
74
79
82
74
64
56
57
64
71
76
78
74
64
57
60
63
64
64
64
66
66
64
66
69
71
70
70
75
81
80
80
77
73
66
62
63
68
72
77
79
81
80
71
63
77
73
65
59
58
65
71
72
71
68
67
67
68
67
65
66
70
75
80
79
77
66
56
49
53
66
72
76
78
81
82
77
67
62
67
77
83
78
70
68
71
76
76
73
72
71
71
68
62
61
72
70
69
69
69
69
69
70
73
81
85
81
75
70
71
74
77
78
84
85
78
60
43
38
49
68
79
77
69
66
69
72
68
65
67
73
74
69
65
66
75
83
86
79
73
72
69
66
61
60
63
60
66
74
74
69
63
66
74
81
82
75
70
73
82
90
87
76
70
68
65
60
57
55
60
68
77
76
68
57
49
55
68
80
79
73
68
68
70
71
71
70
70
75
74
73
77
77
73
67
67
64
69
76
77
69
60
57
59
64
66
67
70
74
79
79
75
69
63
60
63
71
79
80
76
74
80
86
80
63
47
50
66
80
77
66
64
78
89
85
70
61
63
73
76
74
71
71
73
71
76
81
86
84
76
67
60
62
64
67
72
76
74
72
67
66
65
67
66
66
68
72
79
81
80
82
83
84
78
69
61
60
68
73
74
68
70
82
90
84
71
61
67
77
85
78
69
65
65
67
73
77
70
58
54
60
67
72
73
69
71
74
77
74
71
68
67
70
72
72
70
68
68
69
70
69
67
69
76
79
79
72
68
70
75
81
86
90
88
81
74
69
68
71
75
78
75
73
68
66
70
61
52
51
58
69
77
76
72
66
64
69
78
86
89
81
73
73
77
77
72
68
66
67
67
62
61
69
81
83
79
73
72
73
74
76
81
84
82
77
76
82
86
81
71
67
68
70
69
66
62
63
77
87
89
82
75
73
72
75
76
75
78
81
81
74
72
74
77
73
67
67
71
77
76
74
78
82
84
82
72
71
74
76
74
67
65
67
69
68
71
79
86
82
67
52
46
55
62
63
53
67
85
92
84
70
62
63
68
73
77
76
72
64
60
63
69
72
66
59
56
61
69
75
76
76
78
82
82
77
72
67
69
73
73
67
60
62
67
69
66
63
66
67
59
47
47
60
71
76
57
58
59
58
57
61
63
63
61
59
61
64
63
62
62
67
71
69
63
58
59
65
68
65
61
64
70
75
77
72
64
58
59
63
63
60
58
64
70
73
68
71
78
83
79
74
75
83
84
77
69
59
52
50
57
67
73
71
67
67
68
67
67
71
77
78
71
62
61
66
74
80
77
68
65
65
71
75
74
69
64
63
66
65
63
61
59
61
63
66
69
81
91
97
94
91
87
79
69
58
74
73
69
62
65
67
64
62
65
74
81
77
71
73
79
80
71
63
61
65
73
82
89
91
87
79
71
69
72
76
79
81
81
79
76
70
61
57
61
65
70
73
77
79
77
72
64
61
61
64
71
69
62
61
62
61
56
51
55
64
73
73
70
71
76
79
79
76
70
64
59
68
86
101
99
80
65
60
64
74
79
81
84
85
82
73
62
58
62
65
66
62
61
61
60
57
58
64
78
87
63
58
56
65
69
67
61
58
58
63
61
59
61
68
74
78
79
79
71
63
54
57
69
81
82
73
66
64
66
73
73
72
71
70
68
65
61
60
63
64
62
59
58
56
60
69
77
85
82
80
65
68
73
72
66
60
60
64
69
65
59
57
59
66
72
74
75
76
72
64
60
58
60
65
65
66
68
69
74
74
73
67
58
54
56
58
60
60
65
70
68
65
59
57
59
68
77
78
69
62
74
78
77
69
59
53
60
73
82
81
77
73
75
74
73
72
70
65
61
60
62
67
69
67
65
64
68
72
73
73
66
60
59
65
72
71
62
57
52
50
54
61
72
81
76
66
62
62
64
64
68
60
56
63
65
65
68
75
79
82
81
78
78
79
82
82
72
61
54
56
64
72
73
71
69
70
73
73
71
65
62
63
72
76
75
73
73
72
66
58
55
61
72
81
83
79
76
73
71
66
57
48
52
65
76
77
75
72
66
64
63
62
64
72
82
83
74
63
60
65
72
77
76
74
73
73
73
69
66
63
69
82
84
74
60
56
67
81
87
83
78
73
67
63
65
74
82
82
73
69
55
60
69
75
76
76
72
69
61
54
51
56
64
72
72
69
67
66
64
65
70
78
82
77
72
69
70
66
56
54
60
72
75
68
59
55
64
74
79
78
74
67
63
59
56
58
64
69
71
72
53
59
71
75
68
61
57
55
54
53
55
68
81
80
72
68
68
70
67
66
70
79
79
69
61
66
71
69
55
46
45
48
53
62
68
71
70
68
71
68
59
53
58
67
72
69
64
67
69
66
55
56
64
67
65
58
56
57
63
67
69
73
76
76
72
72
77
77
75
70
71
73
68
60
58
62
66
62
59
62
66
69
69
73
71
67
58
58
63
68
66
62
65
76
81
79
75
73
68
59
66
68
68
69
72
73
72
74
81
84
78
67
58
59
64
73
78
76
67
58
57
60
66
69
66
59
50
49
55
70
88
98
96
85
69
55
47
48
57
64
68
74
81
82
76
61
55
54
60
64
69
72
72
72
73
74
70
68
68
70
67
61
55
54
62
73
76
68
55
48
53
65
76
75
67
60
58
55
53
57
69
81
82
74
66
64
66
70
66
65
67
72
79
78
69
59
54
54
60
69
63
68
69
63
53
51
54
57
56
53
56
63
65
66
67
71
75
71
66
64
71
78
78
66
58
62
72
74
66
54
50
55
60
62
65
73
83
87
81
73
71
68
65
63
68
76
83
79
70
65
67
69
67
58
50
47
55
68
76
78
79
77
73
70
66
67
72
79
83
83
80
74
64
56
56
61
69
74
72
64
60
62
67
64
64
65
72
78
78
72
71
67
63
61
65
75
84
81
69
59
67
60
58
63
74
79
81
77
71
65
64
73
79
80
75
72
71
77
87
91
86
75
67
69
75
83
81
78
73
74
78
87
89
86
83
75
70
66
67
73
80
77
69
59
55
60
69
74
75
76
75
74
74
73
76
79
80
73
65
64
72
79
78
70
65
73
81
78
74
71
74
75
75
77
82
87
80
69
61
65
73
75
76
74
70
65
61
63
65
68
66
63
65
66
63
59
66
80
92
91
82
77
74
70
71
74
79
76
75
80
87
88
78
67
62
64
67
68
65
65
68
72
73
77
83
84
76
68
64
66
66
65
65
66
63
57
59
68
77
75
68
68
79
92
91
83
83
96
104
97
90
80
71
68
74
78
78
73
68
71
76
82
79
76
70
60
53
58
68
78
77
73
72
75
77
76
80
87
91
82
67
62
69
76
78
73
70
72
78
76
71
69
75
81
84
84
84
85
83
74
86
79
69
70
75
81
79
73
66
62
61
63
67
73
74
79
79
83
81
78
76
77
84
84
80
71
73
82
86
78
69
66
70
74
75
76
73
74
74
75
73
71
68
68
70
75
75
70
65
63
70
70
67
68
70
76
82
90
96
92
82
74
68
66
73
83
94
97
90
78
72
75
83
86
82
73
63
58
60
68
74
75
71
65
64
66
72
76
79
78
76
75
76
83
89
90
80
67
64
69
66
74
80
78
72
73
79
91
104
107
100
89
80
75
73
70
67
67
69
73
75
74
75
78
82
80
72
66
67
77
82
85
83
80
78
73
72
73
78
79
79
77
75
79
86
90
83
72
63
68
68
77
80
78
75
72
69
70
74
78
78
76
75
77
75
73
65
58
54
57
59
68
75
81
83
84
81
80
79
78
80
82
81
79
77
72
68
66
70
76
80
79
76
76
80
83
83
80
75
74
79
75
66
65
69
73
74
73
70
68
67
69
73
74
72
73
76
72
61
55
58
69
78
78
73
71
74
72
68
64
67
74
77
71
65
60
59
61
66
71
70
69
69
77
88
90
81
74
70
72
80
68
61
62
67
74
82
88
90
87
86
84
81
73
70
67
63
60
58
66
81
86
78
66
58
63
74
78
73
62
64
76
86
89
79
70
60
61
66
69
69
65
68
76
86
86
74
60
50
54
58
54
63
73
73
69
68
73
81
89
91
80
70
63
69
77
74
63
57
69
84
86
74
66
67
75
84
81
70
64
68
76
82
85
79
71
67
64
65
72
80
88
87
78
71
68
69
69
66
67
59
58
68
76
75
67
64
66
72
75
71
61
49
49
63
80
89
86
77
76
77
72
69
67
74
76
68
53
49
59
71
75
68
59
56
59
62
64
65
71
78
83
79
70
63
62
66
73
77
80
75
71
71
75
75
75
77
79
78
72
67
62
63
66
68
70
72
77
80
79
76
69
67
67
68
67
62
52
53
61
70
71
67
68
72
73
70
65
64
65
62
57
56
62
66
66
65
65
64
64
66
67
71
75
77
76
78
80
80
75
70
69
73
74
68
58
53
52
56
58
59
66
73
81
81
78
75
74
75
71
67
65
67
75
82
86
82
73
63
51
43
44
55
65
69
68
64
64
64
62
60
64
72
74
71
66
69
78
82
77
70
64
57
53
53
55
63
68
64
53
45
56
77
96
95
81
70
68
73
79
78
76
67
58
57
68
76
76
66
52
46
49
58
64
70
72
74
73
72
72
72
72
67
62
59
64
72
77
76
74
74
69
60
53
54
66
81
86
81
69
63
67
75
79
75
68
59
59
71
84
95
89
73
58
55
62
68
70
69
70
70
63
58
61
67
76
78
74
69
71
79
70
64
64
71
78
79
72
67
70
78
80
75
67
64
67
73
71
66
68
72
77
72
64
58
65
67
72
80
88
90
85
73
65
60
60
59
62
70
81
84
79
69
63
66
70
74
73
69
68
76
72
75
82
89
86
79
73
72
75
77
79
78
72
65
66
71
71
66
64
68
71
72
66
61
61
64
66
70
75
74
75
71
64
56
51
57
67
71
71
76
81
82
73
64
62
71
74
68
65
71
68
75
85
88
84
82
84
80
73
69
71
77
75
67
64
71
81
82
76
70
71
73
74
66
54
51
58
65
64
60
60
63
62
58
62
71
77
71
64
69
79
80
71
62
62
73
73
66
54
60
54
62
71
76
73
74
79
80
67
54
53
65
72
67
60
59
68
78
78
71
70
79
84
82
77
76
78
75
66
56
54
57
59
61
70
78
78
74
72
72
78
80
74
71
72
71
69
68
65
69
66
64
63
55
45
48
66
84
82
63
45
49
63
67
62
61
68
76
74
69
70
78
86
92
95
96
91
77
68
69
77
78
66
54
53
61
72
76
77
75
79
81
82
81
77
74
77
82
86
71
78
75
65
52
45
51
68
85
85
69
60
63
67
67
65
65
69
69
64
60
68
76
77
72
72
78
80
76
71
75
86
90
78
55
43
48
63
74
75
74
76
78
76
72
73
74
76
76
72
70
73
73
72
69
72
75
75
71
65
64
71
79
76
64
55
56
61
63
65
71
75
71
61
50
51
62
72
76
75
74
81
89
85
71
57
57
68
78
79
76
74
74
74
73
69
61
51
45
47
84
78
75
73
74
76
75
71
68
64
62
65
69
66
62
56
59
65
73
79
82
76
65
61
63
71
77
76
72
71
71
75
78
79
75
68
66
72
82
83
77
72
71
77
82
78
63
46
39
43
86
76
64
62
64
67
67
70
71
71
66
65
67
67
64
65
71
80
83
78
69
63
62
73
85
92
88
77
72
73
74
71
64
62
66
67
70
71
72
75
73
71
69
73
76
81
76
67
57
52
69
59
55
58
67
74
76
74
72
71
79
90
96
88
73
65
69
75
78
76
69
66
66
70
75
76
72
67
70
79
84
79
68
61
64
72
76
70
62
61
67
77
81
76
72
72
75
73
67
62
62
62
68
71
69
67
67
68
68
72
87
98
96
86
77
72
72
74
77
83
84
76
63
50
53
61
63
60
59
63
72
81
83
85
84
84
81
72
66
66
72
83
87
80
74
74
75
73
69
67
66
76
81
77
67
61
61
63
65
69
78
81
76
71
72
76
75
70
68
72
78
75
59
47
50
63
73
75
69
61
60
68
81
89
87
81
74
74
79
83
81
74
68
66
66
72
76
75
72
69
72
73
72
73
73
73
71
67
64
64
65
67
68
68
67
68
64
55
52
59
68
76
75
67
65
72
81
88
86
78
69
66
70
72
71
66
62
68
79
83
78
68
61
59
62
63
63
68
71
71
75
73
75
80
80
74
65
58
60
63
64
64
64
63
62
62
65
63
63
63
68
77
82
81
78
76
78
78
76
75
73
70
69
71
71
67
62
63
63
64
65
64
68
73
71
64
59
60
68
75
71
75
80
82
80
76
72
69
65
63
60
60
58
59
60
66
70
74
76
74
71
68
69
70
71
72
72
75
74
69
65
63
66
70
75
76
72
70
62
54
55
60
67
71
71
64
60
63
70
79
67
73
72
72
75
79
83
83
75
63
52
49
55
64
72
70
71
76
81
81
72
65
63
66
68
68
74
83
87
82
71
67
69
71
70
68
72
77
73
62
56
60
69
74
71
63
60
65
70
71
69
66
67
71
72
70
70
73
74
68
59
56
65
76
83
78
73
73
77
78
77
74
77
77
73
68
69
77
83
82
76
75
78
74
67
59
62
67
71
64
58
59
67
73
71
62
55
58
64
68
64
58
61
67
70
69
68
69
69
68
69
73
80
85
84
78
74
72
71
68
65
70
78
81
78
72
66
67
72
73
71
69
70
71
65
58
54
60
66
66
62
60
62
63
58
50
49
57
66
72
56
48
48
50
58
67
74
74
67
60
62
69
77
81
81
77
72
71
68
63
57
60
67
77
78
75
72
74
74
70
64
60
62
65
64
58
59
67
72
70
66
70
71
64
52
49
58
72
73
66
65
58
51
49
53
62
71
71
67
63
62
65
68
74
80
75
66
59
61
68
76
80
79
75
69
66
71
75
75
68
62
62
70
77
76
70
67
68
67
62
64
69
73
68
60
60
69
78
69
56
77
73
62
58
64
71
71
67
66
69
73
74
71
76
82
83
75
67
69
78
88
94
91
78
66
59
59
63
69
72
76
81
86
86
80
68
57
55
59
63
66
69
74
78
77
69
62
62
67
70
69
61
56
60
75
84
82
71
67
67
70
71
75
78
81
80
77
77
75
72
69
71
76
78
70
66
66
70
75
74
74
73
78
77
70
61
55
56
64
68
69
73
83
91
88
74
59
58
66
81
55
58
61
70
73
73
72
71
69
65
59
60
67
72
66
59
58
64
69
70
66
68
71
70
69
67
74
80
76
64
51
43
46
54
60
63
67
72
74
69
64
69
79
86
85
79
76
77
76
74
72
81
82
74
64
60
62
70
70
66
61
63
68
68
63
58
59
64
69
72
76
80
75
66
56
52
57
63
63
62
54
48
42
46
56
62
69
75
76
71
68
66
71
72
70
71
78
84
80
75
83
85
80
69
62
64
70
73
72
69
71
75
74
68
66
71
74
69
59
53
56
65
69
65
58
53
55
54
56
61
69
76
75
69
65
61
59
63
67
70
69
66
70
71
66
62
65
72
77
77
66
66
63
61
63
63
66
66
63
59
59
61
62
65
71
76
72
63
52
53
60
67
70
69
70
74
76
72
65
61
65
77
85
83
74
64
63
65
63
62
61
64
69
68
65
65
69
71
68
67
54
51
55
59
62
62
62
66
62
53
42
39
45
58
70
72
68
64
66
75
81
81
76
72
72
74
74
72
64
61
62
69
71
66
64
69
76
74
65
58
59
66
69
67
68
75
83
81
71
62
53
49
54
59
62
62
71
78
76
66
55
53
60
64
66
65
68
72
71
67
60
57
61
65
65
67
67
65
64
63
63
64
60
57
58
65
74
74
71
66
64
67
69
70
70
72
78
82
81
70
59
53
60
65
63
61
61
63
65
65
69
79
89
82
67
59
64
71
73
64
55
53
55
57
61
69
82
86
78
68
61
58
58
64
67
64
65
70
79
82
76
68
66
65
68
66
71
78
79
67
72
67
66
64
62
58
58
57
56
56
61
75
85
82
66
54
55
66
76
80
78
72
64
60
61
70
78
80
78
73
70
69
71
72
67
60
53
59
74
83
79
71
64
64
63
64
67
72
67
55
81
80
70
65
63
66
68
69
63
58
60
64
74
75
66
57
56
62
66
69
69
68
67
69
71
70
62
56
57
63
75
82
79
67
57
55
55
58
63
68
67
70
71
67
62
58
56
62
68
65
69
72
70
67
66
64
63
59
59
59
63
66
67
67
67
70
67
58
46
42
53
69
80
79
74
71
71
63
54
49
59
71
71
63
52
54
62
67
64
57
56
63
69
67
62
54
55
67
75
77
57
61
66
64
57
50
54
56
56
59
65
64
55
52
60
73
77
66
51
50
71
88
91
76
64
68
75
77
68
54
57
66
70
63
57
57
70
78
72
61
53
52
58
64
67
69
74
74
71
67
64
68
71
67
59
56
58
65
69
71
71
65
56
51
58
72
77
73
68
67
71
75
69
59
53
56
63
70
73
73
73
74
70
61
59
64
76
87
81
69
57
52
56
62
69
79
79
73
67
63
79
87
92
84
76
69
65
69
70
68
66
71
83
97
98
88
78
75
80
84
85
84
79
73
71
73
76
76
76
75
80
85
89
87
85
85
84
79
76
75
71
63
55
53
60
69
75
74
70
65
84
97
97
87
78
77
75
71
69
67
68
72
72
75
79
85
86
81
78
80
86
89
88
81
77
81
80
73
67
64
65
72
77
81
84
82
76
71
68
63
55
50
55
69
79
81
77
72
73
75
73
73
74
77
78
76
72
71
71
74
69
60
54
60
75
82
81
77
78
83
85
81
77
79
83
87
84
79
74
69
67
65
65
66
67
70
76
78
76
63
54
57
73
91
92
83
78
79
87
88
75
63
65
74
85
80
70
65
67
73
68
59
55
64
77
79
66
55
62
75
81
79
78
83
91
90
83
78
74
74
74
72
68
64
64
69
78
86
84
73
62
61
70
77
77
73
79
85
86
78
77
72
66
69
73
73
68
67
69
75
77
71
61
59
63
66
66
58
56
58
65
77
86
95
98
87
71
57
51
57
66
75
78
73
70
70
74
77
76
71
68
69
72
70
68
69
75
78
78
73
65
65
63
56
52
57
65
74
82
87
89
83
72
57
54
64
78
85
77
65
61
68
79
85
79
67
59
56
61
69
75
77
77
75
73
74
74
73
70
67
72
77
85
86
80
69
62
63
69
76
65
74
79
76
70
71
73
73
75
72
74
78
79
79
76
78
83
85
79
70
66
71
74
72
62
54
61
75
92
97
86
75
67
65
72
77
81
81
78
74
75
80
82
82
81
77
66
58
60
69
74
85
91
91
85
79
75
74
71
66
63
65
73
80
85
83
79
69
59
55
60
70
75
73
66
65
67
74
80
82
79
72
64
64
74
84
86
79
75
77
85
89
83
82
79
79
75
71
71
73
72
75
76
75
67
64
67
76
81
80
73
68
67
70
72
73
72
67
60
57
63
69
70
66
64
66
70
65
59
60
67
74
78
80
84
83
77
69
69
73
77
79
81
82
89
90
84
80
77
76
69
66
68
72
68
67
71
80
88
87
85
85
87
84
80
76
72
68
64
68
73
75
70
59
54
61
73
80
79
71
66
66
75
85
87
81
72
67
74
77
72
60
60
72
89
92
85
82
79
76
68
69
79
85
81
74
80
87
92
92
93
93
90
89
89
89
83
72
60
54
57
64
68
70
74
80
86
90
85
74
61
50
51
61
73
77
74
74
78
84
80
67
63
67
76
78
80
83
83
81
64
71
90
94
83
70
68
80
90
87
82
75
70
65
67
76
84
84
75
61
54
53
61
70
81
87
83
71
58
59
61
57
49
47
56
66
73
74
72
73
74
72
68
72
75
75
70
67
64
67
63
67
80
90
85
77
77
80
83
74
66
64
67
62
55
55
69
80
82
76
63
59
59
62
66
69
67
66
62
65
66
63
61
59
64
65
67
68
68
71
67
62
67
76
81
78
70
60
52
53
65
63
68
78
84
86
89
90
84
69
59
62
70
73
62
52
54
70
78
72
61
59
66
70
66
58
62
76
86
82
68
61
62
69
76
77
74
74
75
72
68
63
66
72
78
75
70
68
67
64
64
68
77
79
71
65
70
82
85
77
68
65
69
66
58
53
60
75
79
69
53
51
65
76
77
66
66
74
82
81
70
62
63
66
78
88
87
80
75
73
72
69
66
68
68
69
69
69
71
72
68
78
87
82
68
57
59
68
74
76
79
78
72
63
57
60
73
83
79
67
57
58
65
72
74
72
68
70
72
76
73
66
62
65
76
85
79
71
68
75
77
74
68
64
63
63
61
59
59
65
82
74
71
75
82
86
79
67
61
62
66
68
65
60
58
66
77
80
72
69
71
79
84
82
75
72
70
69
74
78
80
76
71
69
71
67
60
62
69
77
81
75
65
59
59
59
59
58
60
68
79
68
61
68
82
86
80
69
64
63
59
58
58
58
61
69
78
80
76
76
80
85
84
78
71
70
72
70
68
69
80
92
91
79
63
54
59
67
73
72
75
76
68
60
60
69
75
73
68
68
68
70
77
81
78
70
67
69
72
73
70
69
71
70
65
67
73
74
77
77
79
79
74
66
61
66
75
72
63
56
64
80
84
69
58
61
72
76
70
66
74
80
75
65
67
80
86
73
58
55
79
77
85
91
89
79
70
67
70
69
67
69
73
72
65
54
51
58
68
73
77
76
74
69
69
74
82
84
74
63
55
57
57
58
64
74
80
76
73
74
82
86
77
70
71
71
67
60
62
71
83
77
76
77
79
70
64
65
73
77
73
67
67
72
66
53
45
56
72
80
77
73
69
68
70
77
85
84
77
70
66
66
66
65
65
72
77
78
78
80
80
79
74
70
67
61
58
63
79
92
73
79
79
73
66
61
64
78
94
98
90
80
79
76
69
56
52
60
73
76
70
62
58
57
57
64
71
73
73
70
73
80
82
73
62
57
59
66
69
67
66
66
68
66
63
66
72
78
80
78
71
76
78
72
67
65
73
83
87
86
84
87
92
86
72
59
55
60
66
73
73
71
66
61
58
58
63
70
75
77
78
81
81
71
56
46
48
55
61
57
54
54
58
66
72
83
83
75
67
64
70
61
59
64
68
70
66
62
59
58
61
68
75
81
75
69
66
69
75
82
85
78
72
70
74
78
78
76
78
78
77
74
71
70
66
59
55
58
64
66
62
57
60
74
90
94
79
61
55
62
68
55
51
61
76
77
66
59
60
62
61
62
67
73
75
76
77
79
80
78
72
67
69
77
86
86
79
73
70
70
69
67
68
73
75
72
66
64
67
72
75
75
73
78
85
85
77
65
57
59
67
59
60
69
77
80
78
75
73
72
73
78
84
83
75
68
68
70
68
67
67
72
83
88
87
72
60
57
64
72
76
78
77
76
75
72
72
67
66
65
70
78
84
80
73
72
75
77
75
70
77
78
81
76
70
69
72
71
64
59
65
77
84
81
72
69
65
63
64
70
79
87
87
87
83
76
73
71
73
73
74
76
80
87
82
72
65
65
66
65
67
70
75
76
73
71
73
74
75
78
81
92
91
79
69
65
68
66
60
57
64
70
70
65
62
65
63
59
60
74
87
88
77
69
71
79
83
82
76
72
70
71
78
83
79
67
56
53
58
65
68
65
67
69
75
76
75
70
68
73
79
75
66
63
68
74
75
71
67
71
77
78
71
62
58
57
55
52
55
67
79
84
75
64
61
66
70
69
70
74
81
80
74
70
69
67
61
55
57
63
69
68
64
61
64
69
73
71
70
71
74
55
48
59
71
73
67
59
63
69
74
73
70
64
62
65
67
67
65
66
70
78
80
71
69
70
70
67
62
67
75
76
71
71
75
77
76
66
59
62
69
71
68
61
55
56
60
65
70
72
67
62
69
80
85
79
68
57
53
55
58
59
59
62
64
68
74
78
78
73
69
66
68
71
77
78
77
69
62
55
56
59
67
73
77
74
70
65
61
61
61
63
68
71
69
64
60
63
69
73
66
73
76
78
75
72
71
70
66
62
56
56
55
56
59
60
65
71
74
69
61
56
60
66
70
69
69
71
77
75
69
67
66
63
60
60
65
73
74
64
59
59
68
76
84
82
75
71
72
75
77
69
56
52
53
58
65
71
72
68
60
58
62
67
69
68
66
64
63
62
63
65
68
66
66
63
66
73
81
83
79
75
68
62
60
64
70
77
75
67
61
61
65
73
83
85
78
71
68
72
81
62
50
51
61
70
72
71
69
67
64
68
76
83
86
80
74
68
68
66
69
70
74
78
80
78
72
68
67
67
65
67
69
73
74
71
70
67
66
63
61
65
70
73
72
70
69
69
67
68
65
56
52
60
70
77
81
81
77
70
67
68
74
79
78
75
70
71
77
74
65
58
64
79
90
87
72
64
62
64
62
65
71
75
72
69
70
75
70
60
56
64
72
69
57
51
62
75
79
72
62
58
55
58
61
63
70
76
78
70
61
52
51
56
61
61
61
69
79
82
70
57
53
58
68
71
71
71
71
71
69
71
73
73
69
70
80
86
76
62
53
56
62
60
54
57
68
81
84
79
66
60
55
56
58
64
68
71
70
68
60
55
54
54
59
58
58
66
79
85
82
73
63
54
53
62
69
73
71
67
68
73
73
69
65
67
72
77
77
71
67
66
69
70
73
75
79
83
85
84
57
59
57
59
66
72
76
73
72
68
66
70
74
73
64
56
54
61
69
71
69
69
67
63
60
63
71
76
72
66
62
66
71
69
62
57
59
70
78
79
76
75
80
84
81
74
72
72
75
78
55
62
69
70
65
61
64
69
72
68
66
72
80
79
67
54
49
53
60
64
66
66
67
65
60
62
71
79
81
71
60
53
59
69
72
70
70
79
81
74
65
66
75
82
78
63
58
60
63
67
63
66
69
67
62
60
62
64
62
61
64
72
79
76
68
64
63
64
68
73
79
81
73
64
57
61
69
78
77
69
59
52
54
62
70
75
81
83
79
69
59
60
72
79
75
66
63
69
75
80
62
61
60
61
67
78
82
73
60
49
54
68
77
75
70
72
75
75
69
64
64
68
69
65
62
66
70
69
62
58
61
66
68
66
60
61
65
73
75
73
73
73
74
73
71
71
77
84
87
87
59
66
71
73
72
74
75
71
60
45
42
52
67
76
73
70
68
68
67
62
60
60
63
66
69
73
75
71
64
57
58
65
72
71
68
62
62
64
63
68
73
77
73
66
62
65
71
72
67
66
67
72
80
75
61
52
52
61
67
62
54
53
60
67
70
68
67
69
75
76
77
71
64
66
69
70
70
66
65
64
62
60
60
64
72
78
76
68
57
53
60
70
73
69
69
72
75
70
66
62
75
67
64
62
58
55
61
72
81
86
81
73
66
61
63
70
77
81
78
72
64
57
58
66
70
69
65
63
67
76
79
74
67
64
67
71
73
70
63
61
65
73
82
84
84
82
81
80
79
74
72
63
63
65
68
70
71
72
72
73
76
76
74
68
63
66
70
73
69
61
52
51
59
68
74
79
83
87
88
89
87
84
78
74
68
60
56
58
67
76
82
83
82
78
70
66
66
66
70
66
71
68
68
68
68
68
68
64
56
52
55
62
68
68
63
59
60
64
70
68
70
73
76
77
76
79
83
86
84
82
79
75
68
63
59
58
59
63
70
73
74
72
70
64
58
55
58
63
64
59
78
74
69
66
65
63
63
59
56
53
56
64
69
68
66
63
62
64
72
77
80
82
80
78
75
74
71
65
61
60
62
59
52
46
50
65
77
80
75
72
69
67
65
58
55
55
65
75
80
73
85
79
75
70
65
59
58
58
61
65
68
73
76
74
70
67
66
65
66
67
69
73
75
74
72
72
72
69
61
55
52
56
60
60
60
64
72
76
76
73
68
65
67
65
62
59
62
72
76
70
77
78
82
78
68
57
59
63
68
69
69
67
64
62
68
73
70
62
55
56
62
67
68
65
65
70
74
75
74
64
61
66
72
73
66
62
63
68
71
64
57
60
69
75
70
60
54
56
59
57
63
76
90
86
71
58
59
65
71
71
67
61
54
54
66
75
70
55
44
42
49
54
56
59
60
61
62
64
67
71
71
68
63
59
61
69
75
74
68
57
54
60
69
73
68
58
52
55
67
74
83
89
91
89
78
70
66
73
81
81
74
72
79
90
90
83
76
72
73
73
77
83
87
79
68
64
71
72
65
56
62
76
91
91
84
74
70
68
71
74
77
76
78
75
74
69
68
68
70
74
90
107
107
91
76
70
73
79
81
79
74
75
80
89
87
84
79
77
76
72
76
84
88
81
70
70
81
86
83
71
66
73
86
94
91
82
72
67
70
78
80
77
73
76
81
82
75
63
56
60
75
80
89
90
87
76
73
76
82
79
65
51
50
68
84
89
84
80
80
85
86
84
81
74
70
70
76
87
92
88
81
77
77
77
74
77
80
81
77
73
65
60
60
64
68
71
69
65
62
65
74
66
72
84
90
82
75
77
85
88
73
51
46
64
92
100
87
72
71
81
87
83
78
75
75
72
66
61
64
71
79
79
71
61
57
66
78
91
86
74
61
55
60
65
67
71
77
85
84
76
84
84
82
77
73
72
75
81
90
96
91
80
69
71
81
85
78
66
58
64
70
73
75
81
87
83
71
56
51
60
75
83
81
73
67
69
78
86
83
75
69
71
76
79
75
73
78
86
83
74
76
81
80
70
63
66
69
73
72
74
74
73
69
63
61
64
70
74
73
67
65
65
68
68
65
66
71
78
83
84
78
78
78
80
81
82
85
83
78
73
70
73
76
76
68
59
55
60
67
72
75
72
66
61
63
73
77
68
51
38
42
56
68
74
76
78
83
87
85
79
77
74
73
62
49
46
63
87
100
92
69
54
53
62
73
83
87
84
79
72
69
66
64
67
69
66
56
53
57
70
91
81
66
58
60
70
78
77
66
54
55
66
75
84
90
91
87
82
75
77
81
87
83
75
70
70
77
81
79
71
60
53
54
62
74
83
84
75
70
70
72
68
63
65
71
75
69
59
53
58
79
76
74
72
67
66
70
80
86
84
82
80
76
74
74
77
79
77
75
78
81
78
76
78
87
94
87
69
56
57
70
79
81
81
82
82
73
68
69
75
76
69
60
56
61
71
76
74
72
67
62
65
76
85
83
79
79
84
86
84
80
81
83
83
81
82
85
87
84
75
64
62
67
79
89
85
75
61
61
67
73
78
80
82
82
75
65
66
78
89
85
67
50
47
57
68
75
91
102
99
78
75
78
81
78
77
83
88
87
78
73
78
92
99
100
97
93
86
74
56
45
53
72
88
92
88
77
76
78
77
71
62
64
75
86
85
74
67
74
85
82
64
54
56
67
69
74
83
94
93
71
78
89
88
74
62
66
78
85
78
70
73
80
82
79
75
79
80
77
70
64
64
72
79
87
93
91
80
72
73
72
72
70
73
78
84
83
77
76
77
71
63
64
75
84
84
74
65
60
63
56
71
90
92
75
61
63
75
82
72
65
64
69
64
55
52
61
75
80
76
74
75
79
77
74
77
81
80
73
70
71
71
70
66
62
62
68
77
84
84
76
70
71
78
85
83
75
67
61
62
65
71
77
76
72
71
76
82
82
71
64
65
72
73
65
59
63
73
73
64
59
71
81
78
63
50
62
82
94
81
61
54
62
70
73
65
60
67
79
88
89
83
78
76
76
73
72
72
75
74
61
63
67
73
70
67
72
78
80
77
74
75
80
80
76
70
71
77
75
68
60
61
66
67
60
53
66
84
92
80
59
53
65
84
100
96
80
68
68
80
88
87
81
79
78
76
74
73
73
71
54
60
73
79
78
71
68
71
74
76
76
79
81
77
69
69
72
77
76
71
65
65
67
75
76
78
76
73
70
62
57
55
63
81
99
99
86
72
71
77
83
82
78
78
79
84
82
75
71
73
83
75
70
74
81
87
84
78
69
63
58
61
69
73
71
72
76
74
66
58
62
74
84
89
84
77
70
66
62
60
57
58
66
77
84
79
74
74
78
82
79
71
65
66
75
78
76
72
69
75
83
75
67
67
78
85
83
79
71
64
51
50
60
72
78
82
81
75
68
66
70
78
77
74
73
77
83
80
71
66
69
80
86
83
78
75
76
79
75
71
64
61
56
57
67
73
69
61
62
74
58
67
74
77
75
68
65
66
65
67
65
66
68
71
75
82
85
82
79
80
82
78
68
63
70
90
102
91
72
65
77
94
93
75
65
71
80
75
61
55
61
67
67
66
71
75
68
60
62
75
73
75
79
81
80
76
66
60
58
65
73
79
75
71
72
75
74
70
66
68
74
76
71
65
69
80
88
84
73
72
78
80
71
60
61
69
70
64
61
68
76
78
71
68
69
67
60
59
70
87
89
77
70
76
89
95
83
68
63
68
76
81
78
75
73
69
60
58
63
71
73
72
68
61
56
61
68
74
80
82
77
66
60
63
73
79
76
71
72
79
81
75
65
57
55
53
51
58
72
84
76
74
68
70
77
84
81
74
71
73
77
78
83
81
75
69
67
75
86
89
82
71
67
67
67
67
64
64
67
70
73
69
68
71
76
83
83
78
74
73
77
72
64
57
54
58
65
72
73
69
68
72
70
67
63
65
69
71
70
70
72
80
86
83
74
70
75
85
87
82
71
66
73
83
85
75
63
54
60
69
76
72
65
56
56
64
73
77
76
71
72
68
61
57
60
72
86
93
89
82
64
58
61
67
72
76
72
71
69
68
71
73
78
79
73
69
68
68
66
64
61
62
67
72
75
70
66
69
76
78
73
64
57
56
59
63
69
75
78
79
73
65
59
63
71
78
78
81
87
89
62
56
59
75
89
91
81
77
77
76
68
59
59
67
72
70
66
64
66
71
72
69
65
64
64
63
68
75
79
75
66
62
70
83
88
82
76
74
77
79
79
79
81
83
80
71
63
64
71
78
71
69
71
78
82
80
76
74
75
72
64
56
57
63
65
69
74
80
85
83
76
70
69
73
72
64
62
68
73
74
69
70
77
87
85
78
72
74
75
73
74
79
87
85
74
64
62
74
80
82
81
82
80
76
73
69
70
70
63
61
57
55
56
59
63
70
78
81
79
74
67
63
70
82
89
84
79
79
81
75
68
62
67
73
70
60
56
61
69
69
66
67
72
74
70
62
62
65
73
82
81
80
78
74
70
69
65
61
61
66
68
65
58
58
61
69
68
62
61
67
75
76
74
80
85
85
82
78
76
71
67
65
70
78
74
64
54
56
64
68
67
65
66
70
74
73
66
60
62
68
77
66
61
63
69
68
63
60
63
76
85
83
75
65
60
61
61
61
63
71
84
87
83
73
68
66
62
59
59
66
77
81
79
76
76
76
74
71
66
68
68
68
65
63
66
72
77
75
71
68
69
49
45
56
69
75
71
65
64
68
74
77
76
73
67
68
72
75
75
72
73
75
70
65
65
67
70
65
61
64
69
70
64
62
66
74
78
75
71
69
70
71
69
64
65
68
73
75
73
72
62
55
58
69
73
75
70
61
56
54
59
69
76
77
77
76
77
78
77
71
64
61
60
67
74
79
79
73
65
60
60
61
62
62
61
59
59
65
72
77
80
83
87
90
88
78
71
67
72
73
66
72
76
77
72
66
62
62
63
65
72
78
78
75
71
71
75
79
76
69
63
60
65
70
73
71
67
66
70
72
74
71
68
60
56
56
61
69
76
79
77
76
80
86
88
80
73
71
74
79
81
79
73
68
66
66
69
71
75
78
80
79
72
62
58
67
76
76
70
64
60
61
60
62
66
73
75
75
77
78
77
70
61
58
63
75
83
81
77
68
65
66
65
68
75
77
75
70
69
69
78
71
65
65
66
68
69
69
69
72
72
68
63
56
57
64
70
71
68
70
69
66
60
62
74
87
87
77
65
61
62
61
62
67
75
84
85
78
67
59
61
70
75
76
75
75
76
73
68
61
56
58
63
68
67
60
55
59
70
78
78
70
64
62
63
62
63
70
82
88
81
70
66
73
82
80
69
60
57
61
65
72
74
72
69
65
71
76
69
62
58
65
76
77
72
70
74
78
79
74
61
61
66
70
67
59
53
61
75
82
81
70
62
59
62
60
62
72
86
87
70
56
53
60
70
73
69
68
71
75
79
80
77
66
58
60
73
87
85
72
60
60
62
65
69
72
74
78
78
74
73
71
70
69
66
61
65
73
79
81
73
65
58
55
55
56
59
67
73
74
65
55
48
49
60
76
87
89
82
74
73
70
66
60
60
70
84
90
86
76
70
67
67
69
70
78
82
84
81
73
70
76
75
68
57
54
64
76
82
81
74
72
75
73
66
57
57
60
62
65
66
66
67
66
66
68
72
76
74
70
70
70
71
70
68
68
70
73
75
73
72
70
69
67
68
72
78
85
84
73
68
76
77
67
54
48
57
67
79
81
77
80
88
89
80
70
61
58
56
56
59
65
75
80
75
65
59
65
75
81
80
78
83
86
81
68
58
60
67
68
62
57
59
63
64
60
61
65
69
72
60
59
60
60
62
61
62
62
64
67
73
74
71
68
67
66
62
59
57
59
64
69
72
71
73
74
77
84
86
83
78
74
75
81
82
76
72
69
66
62
57
57
65
74
75
69
61
63
68
74
62
58
58
61
65
70
73
71
63
62
60
66
69
67
64
62
66
71
74
74
72
71
68
65
63
68
80
86
83
70
66
66
68
69
69
73
76
73
64
60
61
69
74
75
73
72
73
77
77
77
68
75
82
77
68
63
66
71
69
60
55
63
80
88
78
68
66
73
79
73
61
57
58
62
60
58
64
69
71
65
58
58
64
69
71
72
69
65
61
62
71
77
73
64
60
65
72
75
73
73
66
71
83
87
77
66
63
66
69
69
67
67
70
73
72
72
71
71
67
62
58
54
54
59
64
67
66
65
66
66
64
62
63
70
79
80
74
67
63
67
72
76
73
65
62
66
70
70
71
71
67
65
68
75
79
77
69
64
69
82
85
73
56
49
59
72
75
68
63
65
69
68
66
68
73
74
70
64
66
73
78
77
73
71
72
71
71
68
65
67
70
74
74
73
71
69
68
67
71
78
73
72
70
72
72
68
60
55
57
70
77
70
58
52
60
69
69
65
62
64
69
68
70
76
76
74
69
67
72
81
86
87
81
73
66
60
58
60
63
64
66
70
71
69
66
62
61
62
62
68
60
65
71
74
70
64
57
55
56
65
68
66
59
56
66
76
77
68
63
59
64
69
74
75
75
71
69
68
70
73
76
78
71
63
62
64
69
71
68
66
64
66
67
65
62
61
63
64
63
61
62
59
60
65
65
63
63
66
72
78
81
74
63
55
63
75
81
80
74
68
67
70
73
72
70
69
68
70
69
68
66
64
60
60
63
73
78
76
71
70
72
73
71
69
66
65
67
69
70
69
88
76
67
62
61
60
61
67
73
78
80
77
69
61
56
59
66
77
84
80
71
65
64
66
66
61
64
73
81
77
66
57
61
68
71
68
63
64
71
81
80
72
67
67
71
70
67
66
68
69
77
75
75
75
68
60
60
67
72
71
67
66
68
72
69
63
61
66
72
75
65
59
58
63
64
61
61
68
79
80
67
57
61
68
68
64
61
69
82
87
77
68
65
64
64
60
58
63
71
73
50
57
71
76
69
60
62
75
85
81
70
63
63
74
82
80
68
58
52
55
58
57
60
65
70
71
65
61
61
64
65
64
62
61
63
63
68
74
79
76
70
69
70
69
56
42
41
57
75
83
82
80
79
80
78
76
79
85
89
86
78
70
68
69
71
68
71
74
76
73
71
72
72
63
52
53
67
73
69
56
55
71
91
100
93
82
74
69
68
70
73
79
84
81
74
69
70
75
80
82
78
85
89
83
73
67
70
80
84
84
81
87
91
85
71
59
60
69
69
57
52
62
74
72
59
57
69
85
86
78
77
87
101
103
93
82
73
66
70
77
92
95
85
77
75
81
79
70
61
57
80
86
93
95
90
76
67
69
79
84
84
83
80
77
74
69
68
71
72
69
67
74
80
80
70
60
68
80
90
87
84
84
84
80
72
70
72
74
76
75
81
81
76
69
72
76
77
68
57
57
85
84
86
88
86
78
70
70
77
84
83
72
67
74
86
91
85
75
72
80
86
84
77
69
62
60
62
67
69
69
67
64
62
59
59
68
80
87
82
71
65
69
77
80
75
72
72
72
77
77
79
81
81
74
71
71
74
75
77
78
76
74
76
87
97
98
86
69
61
67
77
78
72
65
64
69
74
79
79
73
66
64
64
64
69
78
86
94
92
85
77
76
79
78
73
68
65
71
75
76
72
79
82
81
78
78
77
73
66
64
65
69
74
79
81
81
75
69
67
69
72
75
72
72
72
75
83
91
93
86
77
75
76
78
77
76
80
85
94
97
93
78
66
58
56
57
56
54
58
67
77
74
69
69
75
81
80
73
63
62
66
70
69
67
68
73
78
82
81
79
77
78
80
78
74
70
76
84
89
82
71
67
71
74
74
72
68
74
84
90
88
76
61
58
65
66
59
56
56
67
86
71
52
45
55
71
80
76
70
67
75
80
76
77
76
79
77
71
68
70
76
79
76
73
74
79
81
83
79
71
63
59
63
70
75
72
67
65
71
77
75
66
56
55
65
75
71
61
51
55
71
64
62
62
66
71
78
78
74
73
76
82
81
77
74
71
71
69
69
73
73
67
65
70
85
97
94
79
66
64
69
70
69
67
69
68
67
71
83
92
89
69
50
39
43
59
69
67
59
59
64
65
73
83
85
82
81
78
74
72
73
75
71
67
65
69
79
87
87
79
64
55
64
83
97
96
78
59
53
64
78
83
80
73
71
69
66
67
81
102
103
83
59
42
40
46
58
70
80
85
84
76
70
70
73
77
79
77
74
70
64
61
66
69
73
78
80
80
76
66
58
61
73
85
87
78
64
56
63
76
82
83
83
89
95
88
66
47
51
71
82
78
65
62
62
59
59
70
83
90
77
72
70
69
70
68
70
75
75
71
64
61
66
72
75
75
67
64
67
74
81
81
76
70
69
70
71
69
71
78
83
84
83
85
87
83
69
57
55
63
67
63
62
64
65
68
69
75
83
90
63
76
84
79
69
62
65
75
76
71
63
62
67
73
74
67
63
64
68
76
85
89
84
74
68
73
80
79
71
65
67
71
72
70
64
66
73
80
82
76
67
62
63
64
65
62
67
75
85
91
78
90
88
75
66
61
68
75
79
74
69
67
66
72
78
84
82
73
59
50
55
72
83
76
62
59
71
87
89
71
57
55
65
74
76
75
72
74
77
76
72
74
76
77
72
66
66
72
79
79
70
65
64
69
75
78
75
77
81
85
83
73
66
70
82
94
91
75
61
55
58
64
66
60
53
54
70
86
93
82
67
61
68
78
84
76
65
59
62
71
73
73
73
78
80
82
78
73
70
67
47
34
42
64
82
90
85
79
79
79
76
73
70
71
75
77
76
73
73
79
81
75
66
62
67
73
75
71
72
74
74
70
65
63
64
62
64
70
77
79
71
61
60
70
84
92
90
81
73
75
67
57
56
66
77
84
83
79
75
66
62
66
80
87
85
77
75
71
68
69
75
79
80
74
69
66
64
66
69
69
65
62
64
63
63
61
67
79
90
85
72
61
60
70
80
84
78
71
71
76
83
85
79
75
75
76
76
76
74
69
62
67
81
95
96
88
78
73
68
68
70
75
77
73
67
66
72
80
79
70
63
62
71
77
79
80
79
77
75
70
61
61
64
69
75
69
54
49
60
77
66
73
77
77
76
75
74
71
69
68
67
69
72
78
82
87
88
88
88
87
84
78
70
70
78
88
89
80
71
68
75
80
82
77
79
84
81
70
57
52
55
61
67
73
75
70
57
56
68
82
62
64
65
68
71
73
73
68
64
63
69
71
69
66
75
85
90
86
80
78
82
81
78
75
78
82
78
67
62
71
85
89
80
69
68
72
67
60
58
64
65
65
68
74
79
78
72
75
80
85
76
70
65
66
74
80
74
67
64
69
77
75
69
66
72
80
77
68
60
63
74
82
86
79
69
64
64
64
71
79
79
71
65
64
69
72
67
63
63
72
72
67
62
63
67
73
74
73
74
77
77
73
66
69
75
81
77
67
62
65
69
70
70
70
72
75
76
77
75
75
75
80
85
81
77
69
66
69
71
69
68
64
65
71
84
91
88
76
65
64
72
75
72
64
63
64
63
62
62
66
73
72
67
66
71
79
79
72
63
61
63
71
78
73
68
71
84
97
96
83
67
63
69
79
80
74
67
65
63
65
69
71
71
73
78
88
88
78
70
71
80
85
77
64
56
57
63
70
73
72
78
74
70
70
73
79
81
79
76
74
73
77
80
74
66
60
68
79
82
75
62
60
63
70
73
70
68
72
76
76
70
67
67
68
69
69
72
76
82
85
81
77
70
66
61
59
59
68
76
79
80
81
78
75
73
75
73
73
76
76
71
69
72
74
68
60
55
61
72
80
83
79
76
74
73
73
78
82
84
76
64
57
60
71
74
69
67
74
82
83
78
75
79
83
78
67
60
65
75
81
79
79
76
74
71
65
59
56
60
67
69
71
72
74
68
66
67
78
88
93
88
78
72
73
73
71
69
71
73
72
63
57
64
72
72
68
67
72
78
77
75
78
85
86
75
66
65
71
77
78
73
66
62
65
70
67
62
57
62
70
75
74
69
64
66
69
76
85
88
81
64
50
50
61
70
64
56
56
62
64
62
58
61
68
71
67
65
70
75
73
70
69
72
75
71
68
66
68
69
69
68
62
62
68
73
72
65
64
73
79
76
65
58
59
65
69
69
69
69
64
58
55
59
69
71
65
58
60
64
67
64
63
69
75
77
75
74
82
86
81
74
67
68
71
73
71
66
64
65
67
65
65
72
78
80
74
67
67
73
77
71
65
65
70
74
74
70
66
64
66
72
80
83
79
69
64
61
64
68
69
71
73
76
76
74
74
77
83
86
82
76
68
67
64
65
67
69
75
75
75
62
63
69
75
77
76
75
74
71
68
66
71
74
74
75
75
76
74
68
67
72
79
79
72
66
63
64
69
73
75
74
69
63
61
60
61
62
61
59
64
68
72
69
68
68
74
78
80
77
73
58
61
66
70
70
70
74
73
67
62
61
67
72
73
71
70
72
70
65
64
64
65
67
69
71
74
80
83
83
80
77
71
66
62
60
60
56
54
58
64
70
79
87
90
87
82
76
76
74
70
65
73
79
79
69
66
65
67
63
61
61
67
71
72
73
78
81
81
77
71
69
71
73
74
75
78
78
76
71
68
68
72
75
72
70
67
66
68
73
72
71
73
77
77
71
61
59
66
72
68
72
81
85
81
73
71
72
71
69
66
69
71
72
68
69
75
86
86
79
73
72
71
68
68
74
81
79
66
55
54
61
69
71
71
72
76
79
79
75
70
66
60
58
54
51
51
58
66
68
63
65
69
70
69
68
70
71
71
69
70
73
76
74
65
57
57
64
69
70
73
73
66
55
55
70
84
85
73
60
61
74
78
76
73
73
75
78
78
71
70
68
70
70
68
66
68
71
74
68
62
56
60
67
67
64
58
55
57
65
73
82
85
77
67
58
53
57
65
76
82
78
68
58
58
68
75
72
69
70
75
83
91
89
82
71
63
63
65
66
66
70
74
78
78
75
74
73
71
66
62
63
64
69
78
73
64
56
57
64
76
85
86
76
68
66
64
64
68
73
71
64
56
59
67
72
75
73
74
77
76
80
81
81
76
70
64
63
65
67
67
67
65
64
66
73
78
74
64
58
59
73
74
80
80
81
78
74
73
75
76
75
71
61
62
66
73
73
69
65
60
56
57
58
64
68
72
74
76
76
74
71
67
64
62
66
71
74
73
67
65
61
60
61
66
73
79
75
67
61
59
79
88
87
79
69
65
70
76
78
75
69
63
63
70
76
76
74
69
67
68
70
73
73
71
65
57
55
57
62
67
66
61
57
59
68
72
73
71
65
58
56
58
67
73
77
79
78
76
71
61
84
91
88
76
65
57
59
63
70
76
72
72
74
79
76
68
59
57
63
67
70
75
82
85
78
64
52
51
59
66
65
60
59
67
70
67
60
58
64
69
67
65
64
70
76
78
78
74
70
62
81
76
74
73
74
73
66
64
68
78
83
79
68
61
55
50
47
49
55
60
65
68
72
77
78
77
77
77
77
77
73
69
71
70
69
64
63
65
74
81
84
77
69
66
70
72
71
67
67
65
76
72
71
72
71
67
65
69
77
86
85
77
67
62
59
57
60
64
70
72
72
72
73
71
66
68
73
82
85
80
75
76
74
71
69
71
75
75
72
69
71
74
72
71
70
70
69
65
64
65
75
81
83
74
63
55
59
69
77
78
73
68
71
73
72
67
68
74
76
72
69
70
74
72
64
58
64
74
81
77
71
68
69
71
72
71
74
71
68
64
65
68
69
65
66
68
71
67
62
61
68
72
72
75
75
73
71
66
67
65
63
58
53
53
61
68
68
61
58
54
57
60
61
64
67
68
72
74
74
71
64
61
66
70
72
69
66
68
68
72
73
72
69
64
63
65
67
65
59
57
57
53
54
65
76
79
69
54
55
67
74
62
45
41
54
68
67
58
53
60
66
62
55
55
60
71
71
66
64
63
64
63
65
66
67
68
68
69
68
69
69
70
70
69
67
64
63
61
56
54
66
66
66
68
69
63
51
42
51
65
77
75
66
62
67
68
66
59
62
73
72
65
54
55
59
60
59
59
60
64
66
65
64
64
67
68
67
68
66
59
54
55
56
60
64
66
68
65
60
57
68
72
76
78
73
65
55
52
58
67
79
79
77
75
78
75
70
65
65
69
69
65
60
60
63
63
61
60
62
66
66
68
71
69
67
66
66
67
68
67
63
55
51
55
63
69
71
69
64
59
61
59
60
66
70
72
70
70
72
78
82
78
68
61
65
74
75
71
66
66
66
65
63
65
67
71
71
72
71
68
68
69
74
75
73
68
60
59
60
67
67
61
58
62
67
67
61
57
57
59
69
60
54
55
61
66
68
69
71
75
82
78
69
58
54
59
65
74
78
77
67
61
66
70
69
63
62
72
82
82
72
66
66
71
72
66
59
54
57
65
64
56
53
59
67
72
67
61
60
70
66
62
63
69
69
66
64
64
61
61
62
67
69
69
68
63
66
74
82
79
69
66
71
74
71
60
55
65
79
81
70
62
62
64
62
62
60
68
78
81
71
54
46
52
66
74
79
78
76
75
57
53
62
71
71
66
66
68
71
65
57
54
59
70
79
81
78
74
71
69
67
68
69
70
74
72
68
63
60
61
66
73
80
75
62
52
56
69
81
82
71
60
62
67
68
64
66
72
73
67
86
88
87
88
85
85
83
79
75
72
73
75
73
67
63
66
74
83
84
75
67
62
61
57
51
54
69
86
94
85
76
72
76
82
83
85
84
81
75
71
70
71
74
74
73
79
85
88
83
67
66
70
76
81
82
81
76
74
68
70
75
85
87
76
61
51
56
69
71
63
57
63
74
75
66
63
72
83
86
82
79
81
84
81
76
76
77
73
72
77
85
88
84
76
76
83
89
86
77
72
74
78
83
86
85
76
65
57
63
75
88
96
93
82
70
63
63
68
70
65
61
65
75
82
81
76
72
72
71
69
72
78
81
77
70
72
74
74
73
73
81
87
88
86
83
83
79
71
66
71
81
84
82
81
79
73
63
55
57
66
76
80
78
75
78
83
82
77
69
67
67
69
68
66
65
66
71
75
72
68
65
66
71
74
77
81
84
84
74
65
66
77
86
88
81
72
64
62
66
73
68
69
66
64
67
69
64
54
47
47
55
63
68
75
86
89
84
70
59
61
71
78
75
66
56
59
70
82
84
76
67
64
66
74
80
84
84
82
74
71
71
72
74
76
75
70
64
64
65
74
64
69
74
76
75
69
62
54
57
66
74
74
72
75
80
82
76
67
63
69
78
85
87
85
78
73
70
70
72
76
77
76
78
77
72
66
60
63
74
84
87
79
71
70
74
77
74
64
60
65
70
76
83
91
91
81
63
55
68
91
100
89
69
61
63
70
73
71
70
74
77
77
82
89
92
80
63
54
57
70
81
87
87
81
71
57
50
57
75
89
92
85
77
70
73
71
64
61
59
65
65
64
67
79
87
83
73
66
70
83
91
86
72
63
66
71
72
66
60
60
66
70
72
73
69
63
61
64
73
80
76
69
70
73
74
68
61
65
77
89
92
86
77
69
64
61
60
64
67
70
62
60
64
72
73
73
71
68
68
73
79
82
78
74
71
69
70
67
66
68
71
70
65
63
65
69
76
83
86
82
73
60
53
55
61
68
71
74
80
90
92
88
80
71
65
63
65
70
71
77
73
75
77
75
71
65
64
63
65
72
77
77
68
57
52
57
70
81
89
87
76
62
60
65
77
85
80
72
66
67
72
69
59
54
58
70
76
76
78
86
89
87
83
81
78
76
70
67
65
72
84
74
64
63
70
77
74
68
65
71
73
64
51
45
52
65
71
73
74
71
68
64
62
64
68
72
66
64
64
70
74
76
70
71
76
82
76
64
62
68
74
72
71
72
77
77
71
68
67
69
80
62
49
53
70
84
87
79
73
72
69
60
53
59
71
78
71
56
51
61
74
82
76
65
63
63
71
80
86
90
86
77
69
71
74
73
67
62
64
68
68
65
62
61
60
62
68
72
81
83
78
73
68
65
68
73
78
75
72
69
63
61
60
68
73
74
67
63
65
76
83
83
74
65
62
66
72
76
77
78
77
73
66
60
62
70
79
79
72
61
57
61
66
65
61
57
60
68
78
82
80
88
84
74
67
67
68
68
70
71
69
63
57
58
67
74
74
71
72
76
81
79
72
66
64
64
66
66
62
63
70
72
68
66
67
76
87
85
73
60
55
63
74
79
77
70
66
67
71
72
83
80
72
72
78
78
71
66
70
82
82
66
48
51
69
85
80
67
66
73
80
79
73
70
72
75
72
69
72
75
80
79
71
66
64
65
69
73
76
73
72
70
74
79
81
78
69
65
65
68
78
62
57
69
81
83
72
66
68
72
75
65
57
62
73
77
70
62
66
80
87
77
62
59
72
81
80
72
73
81
86
79
65
56
50
52
62
73
81
78
70
65
68
72
72
64
53
48
50
56
62
57
64
74
78
76
70
67
67
67
65
70
77
79
75
65
60
60
68
78
82
74
63
58
63
67
72
71
72
75
75
71
66
62
55
55
66
77
82
76
66
64
67
71
70
61
51
49
52
57
67
72
75
74
73
71
68
70
74
73
74
79
86
86
76
63
57
59
65
67
69
72
78
77
68
59
57
61
69
71
70
69
73
75
72
68
69
73
75
72
69
65
67
71
72
69
60
59
68
79
80
80
77
75
75
75
75
73
70
71
73
79
80
77
75
71
69
72
75
76
70
69
72
78
80
70
57
57
62
68
72
73
76
77
84
84
78
68
68
70
71
65
66
71
75
71
65
69
79
85
63
66
74
78
78
75
74
71
71
71
74
74
71
72
74
81
84
83
82
79
73
67
63
67
72
74
64
58
59
69
76
75
72
73
82
85
77
67
64
67
64
63
66
73
77
77
77
83
81
73
52
62
74
78
72
65
61
66
74
80
82
77
69
62
63
71
75
75
68
64
66
72
76
73
69
64
64
65
68
71
73
72
68
66
68
70
69
66
63
62
61
63
67
73
77
81
88
89
77
66
70
74
76
75
72
66
61
61
66
75
75
72
65
58
56
60
65
68
61
55
58
69
76
70
60
65
76
87
85
72
65
65
66
70
72
77
74
66
56
54
62
71
76
74
75
77
75
70
64
65
82
75
70
68
73
78
76
71
64
63
63
67
68
66
62
62
70
77
74
66
59
61
63
60
58
67
83
93
86
72
64
70
81
86
88
84
73
56
48
55
66
78
78
74
67
62
58
52
60
71
82
77
68
61
64
70
76
75
66
62
61
65
71
69
63
61
68
79
83
78
69
63
63
64
68
69
68
69
67
67
72
82
93
93
86
72
59
52
52
61
65
67
70
76
77
71
59
58
68
79
80
81
74
62
56
59
63
65
63
59
58
64
70
71
65
60
62
68
74
77
77
76
75
74
71
67
62
62
64
68
69
68
72
74
69
61
56
61
69
67
61
58
68
81
87
82
71
66
70
77
74
72
71
72
73
69
63
55
54
60
70
78
86
88
82
72
65
62
63
72
83
82
79
75
71
68
67
71
76
76
69
58
56
61
65
63
62
65
70
69
68
69
71
74
72
72
73
72
70
63
64
53
53
63
73
75
66
60
63
74
84
92
94
90
80
69
63
67
76
80
76
70
69
71
70
67
60
61
68
74
74
70
68
70
75
76
72
68
67
66
67
69
71
73
73
77
77
74
65
53
65
59
57
62
69
74
75
78
82
79
72
71
72
73
66
56
58
72
85
80
66
56
59
68
70
66
62
64
67
69
68
71
72
72
73
75
78
81
75
64
58
61
70
80
84
80
76
72
66
64
66
75
82
81
78
75
77
85
87
79
61
56
62
72
77
76
73
74
71
67
63
65
69
69
68
65
69
76
75
68
62
58
63
70
72
73
74
77
73
64
60
65
70
71
69
67
70
74
76
76
62
73
81
78
70
65
65
72
76
77
78
75
73
72
79
85
84
73
61
56
64
78
82
76
68
62
60
66
74
75
73
72
75
82
84
80
68
59
56
61
70
72
66
55
54
65
77
81
77
69
63
67
70
68
66
66
68
68
73
76
82
81
70
57
55
62
67
66
62
61
67
75
77
73
68
64
66
73
80
83
87
90
90
87
84
81
74
63
55
60
69
77
72
62
60
66
79
82
75
59
67
73
72
68
66
70
76
80
74
65
60
56
54
53
57
63
68
74
76
76
76
75
72
69
66
71
78
78
73
63
64
72
81
83
80
77
74
67
63
59
61
69
76
75
62
56
63
76
77
62
66
70
70
67
64
68
78
83
75
62
50
51
62
71
75
75
74
75
77
80
82
79
74
69
74
79
79
67
54
48
54
63
73
80
76
66
61
65
72
71
66
62
62
65
63
56
61
75
80
74
67
68
69
67
67
74
81
82
71
60
59
69
81
82
73
62
59
62
65
69
72
67
61
65
75
82
75
60
51
61
77
87
86
80
67
55
53
63
74
80
75
67
64
67
70
72
72
74
75
73
72
71
69
68
69
76
82
77
66
60
65
78
80
71
63
56
57
62
66
67
63
54
47
51
66
73
72
66
62
69
83
94
93
83
72
65
61
62
62
66
72
77
78
80
80
78
74
68
64
61
64
61
60
61
67
74
76
71
63
63
72
76
69
60
60
63
66
67
67
67
64
60
60
65
69
72
70
70
73
71
72
76
81
84
85
81
75
65
60
62
67
70
70
72
78
81
74
65
58
61
56
51
50
58
67
75
75
68
63
64
70
69
61
62
70
77
77
70
67
66
70
74
81
87
85
75
66
64
70
72
71
68
67
70
72
73
72
69
68
65
58
53
51
61
71
79
71
61
56
64
68
65
64
66
74
76
72
62
56
55
56
54
57
66
74
80
77
71
66
67
72
77
83
86
83
72
62
59
60
65
66
61
54
53
60
68
73
73
70
63
53
50
60
73
81
79
70
59
55
52
83
81
76
74
76
74
65
59
55
56
55
55
59
60
59
54
54
59
66
72
74
74
74
72
70
71
71
66
63
59
54
49
49
51
59
69
75
74
72
71
69
67
70
73
78
78
71
66
57
49
86
78
72
72
78
79
74
68
67
72
74
75
72
64
54
43
45
55
65
71
68
63
59
60
67
75
80
77
67
62
58
58
58
55
58
62
67
69
74
81
87
81
68
60
59
64
67
66
64
60
65
64
65
69
74
75
72
71
73
81
85
85
78
71
64
59
57
59
62
63
61
58
59
61
67
71
71
70
69
65
68
70
70
65
62
63
68
72
74
77
78
76
70
70
70
71
68
62
60
60
63
68
66
65
65
66
64
66
68
77
83
79
70
67
67
67
62
59
60
64
70
74
76
74
68
64
64
68
73
70
68
68
68
68
65
63
65
68
70
69
67
67
67
72
77
78
72
64
57
60
84
81
66
55
56
62
62
58
57
65
73
71
64
61
62
66
63
57
56
66
75
81
80
74
67
66
69
74
77
72
66
64
67
67
63
55
52
58
68
71
69
66
61
61
62
63
65
59
52
52
81
72
57
49
53
59
56
51
51
64
74
73
66
63
64
65
64
60
60
62
66
65
61
62
67
70
71
69
64
60
57
61
68
74
74
68
64
66
68
70
70
72
70
67
64
62
62
56
46
41
68
63
63
67
69
69
66
62
63
65
72
76
78
78
71
63
62
65
74
75
69
59
55
62
69
72
67
63
60
59
55
52
60
73
84
84
76
68
66
69
72
73
73
72
72
73
73
70
62
56
69
71
77
82
81
77
73
71
68
63
63
68
73
74
67
59
54
60
73
81
80
71
64
63
66
63
59
60
66
68
60
52
56
62
72
71
65
62
67
76
76
70
60
62
69
73
73
71
68
67
66
68
69
69
72
76
75
70
63
60
62
63
63
63
65
62
56
54
61
69
74
71
64
63
63
60
58
59
66
72
69
63
58
59
60
61
61
62
69
75
72
63
56
59
66
68
64
61
61
64
55
53
51
53
67
75
77
71
65
69
77
78
70
68
70
74
72
67
64
64
62
59
62
66
70
70
68
68
69
67
66
66
60
56
57
66
73
73
68
65
61
57
55
60
66
69
66
61
59
62
60
55
52
58
66
72
71
67
64
71
81
85
77
70
72
81
82
80
72
65
58
60
66
69
70
73
79
82
77
66
63
62
61
55
53
60
71
73
67
62
60
58
58
65
71
78
77
68
59
53
71
68
66
68
69
69
66
64
62
64
68
69
65
61
62
69
78
78
70
66
68
71
71
67
67
71
77
78
71
64
65
70
73
65
51
47
51
60
64
61
60
61
69
75
78
79
78
71
60
52
90
97
96
94
89
85
78
65
59
62
74
84
85
80
77
79
85
88
83
73
69
72
79
83
79
73
73
77
85
88
81
69
62
60
62
64
61
63
70
73
71
66
64
63
63
66
73
75
71
62
79
83
82
82
82
83
78
67
58
60
68
76
81
80
77
74
73
76
73
72
72
76
82
86
85
80
75
77
80
77
68
59
55
57
61
66
71
76
82
86
84
77
71
66
66
71
74
76
85
89
76
77
72
70
69
68
67
67
70
73
71
71
70
70
72
68
65
66
69
74
75
73
71
71
74
75
73
72
70
70
67
65
66
72
78
82
84
84
83
82
85
87
85
81
76
73
74
75
79
83
79
75
72
69
70
70
67
66
69
73
75
73
68
66
67
72
78
75
69
72
76
80
76
71
70
73
76
75
74
70
70
74
77
81
83
82
80
77
71
71
75
81
80
74
71
71
73
74
72
71
71
71
68
68
73
78
76
65
58
62
73
76
73
72
75
85
84
76
64
65
75
87
87
82
76
74
74
75
74
74
75
76
74
72
72
74
69
62
53
55
60
66
69
69
71
77
81
83
80
74
68
70
70
73
74
71
66
62
68
81
87
80
72
73
85
89
78
67
60
66
73
75
74
77
81
79
65
54
54
67
78
78
71
66
69
73
68
59
52
51
56
64
71
82
92
93
90
88
79
75
67
72
80
85
82
69
55
59
76
93
93
76
64
67
80
82
71
61
61
69
70
66
63
71
78
79
62
43
42
59
75
80
79
78
76
75
70
69
69
68
72
75
80
84
80
74
70
72
75
74
66
63
72
85
90
81
66
63
75
85
83
74
66
68
77
80
78
73
69
71
77
83
83
74
66
61
62
63
67
71
75
76
80
85
82
76
70
69
72
76
81
85
86
77
63
52
53
64
72
76
73
70
75
81
79
71
66
66
74
82
82
77
72
68
73
76
79
78
75
75
83
91
91
77
62
56
65
78
85
82
75
72
71
73
71
72
70
65
60
58
65
77
89
90
78
64
61
70
79
80
79
85
85
77
69
61
59
64
71
79
82
80
72
64
61
62
67
74
78
80
79
71
66
64
67
72
76
73
69
69
73
72
66
57
59
69
77
74
64
58
57
67
81
90
90
82
74
71
75
76
76
69
64
62
70
79
82
75
69
71
75
73
65
61
61
69
72
73
75
76
75
71
65
64
69
76
76
71
66
64
66
68
66
63
64
71
81
88
89
84
77
68
69
72
78
82
76
69
64
64
79
64
48
49
69
85
91
84
76
75
77
73
65
64
73
86
87
73
61
60
74
83
88
82
75
71
74
82
86
83
74
66
66
67
69
71
76
84
88
86
80
74
70
69
69
72
74
72
64
59
80
74
65
64
68
72
72
73
74
78
81
79
72
69
71
73
72
71
73
75
76
75
71
68
68
65
67
74
83
88
85
77
65
57
62
70
77
73
66
62
64
71
74
74
71
73
72
67
63
56
63
70
71
72
72
71
67
64
66
75
82
80
72
63
59
54
55
68
90
103
96
74
57
59
71
76
68
61
65
82
97
89
70
53
54
69
78
75
66
60
62
69
76
83
82
79
72
67
64
66
77
79
71
67
68
69
68
64
65
71
74
70
62
61
67
68
66
65
81
95
97
84
72
75
87
90
77
63
63
76
86
85
71
63
63
68
72
76
80
83
83
83
84
88
89
80
71
66
67
74
95
91
81
73
68
64
62
61
63
68
68
67
63
69
76
78
68
58
60
71
74
65
56
61
77
84
77
66
63
66
65
65
66
74
79
77
75
75
81
85
85
83
81
78
74
64
61
59
57
56
64
67
75
81
79
75
70
72
74
70
67
66
71
76
73
62
54
51
54
62
64
59
51
56
71
83
84
75
69
66
66
68
74
77
78
76
76
73
68
61
61
66
69
68
63
59
62
69
65
55
62
60
61
64
72
77
81
85
80
72
65
66
71
72
63
53
46
48
52
58
63
70
78
81
83
81
73
67
65
70
81
91
89
77
64
59
66
70
67
60
57
61
66
71
74
73
72
73
76
71
90
79
66
62
65
71
75
75
71
71
70
70
70
72
71
66
56
52
52
54
60
68
76
81
81
68
58
59
67
75
80
83
79
75
71
68
68
68
70
71
69
64
62
67
71
70
66
70
75
75
66
69
78
84
81
73
69
68
70
73
78
80
78
75
75
73
70
68
66
63
58
56
57
62
65
60
59
64
71
76
71
63
64
71
81
85
79
70
65
62
61
58
58
56
55
57
66
77
78
70
48
61
81
92
85
72
63
66
72
75
78
80
81
74
63
61
69
79
78
67
57
57
61
65
63
61
62
67
68
70
68
67
67
65
64
68
71
69
62
53
53
59
65
66
61
68
81
89
79
63
72
75
79
79
71
61
55
58
65
67
70
73
73
69
60
58
67
75
72
60
54
61
68
68
61
64
78
88
84
72
66
67
65
58
50
55
62
66
65
66
69
72
73
68
69
77
84
81
70
60
83
77
74
73
67
63
58
57
60
63
63
64
66
71
74
74
69
64
56
53
57
67
74
68
63
67
85
96
89
74
63
63
68
71
71
72
62
60
58
66
73
75
68
64
67
68
66
63
69
80
66
67
65
64
62
65
74
77
76
67
61
62
66
71
73
76
71
63
54
54
61
72
73
67
57
56
59
63
63
64
70
79
87
89
86
75
62
56
55
66
67
65
62
65
71
70
59
57
71
94
64
65
61
56
55
66
81
89
87
75
70
68
67
64
62
66
71
68
61
57
62
66
64
57
49
43
43
47
54
66
71
76
79
80
75
66
60
59
65
68
67
64
64
66
73
71
66
62
67
75
65
66
70
71
77
83
84
81
77
75
72
70
68
68
71
72
71
62
56
59
71
76
73
67
62
65
70
75
80
78
71
59
56
66
75
77
71
65
64
67
67
68
69
68
65
68
70
70
69
70
65
67
70
78
84
84
76
67
65
65
69
73
80
83
78
69
64
64
70
75
78
81
81
83
83
83
84
81
83
83
79
72
69
70
76
79
75
66
64
64
69
69
70
70
74
76
75
72
68
67
68
68
66
64
66
69
71
72
68
63
58
68
81
82
68
53
55
72
84
84
73
67
69
73
76
78
77
75
71
71
78
80
75
67
59
60
65
67
63
60
59
64
72
80
83
79
72
66
62
59
69
69
67
64
62
63
69
78
79
70
59
58
65
70
67
67
71
74
72
66
63
61
61
61
62
68
76
76
70
63
59
58
60
64
65
65
65
63
56
51
55
65
74
78
74
70
69
65
62
60
69
70
68
65
63
60
62
65
71
78
81
78
70
67
74
84
88
76
61
57
62
68
71
71
69
67
65
62
59
62
61
65
72
81
87
83
74
61
57
61
70
75
70
61
61
67
74
74
68
66
74
72
66
63
64
68
66
59
59
74
90
95
82
68
61
65
70
72
68
67
69
71
71
71
70
68
63
59
58
62
73
83
87
81
75
73
73
66
62
65
74
79
70
58
51
60
70
75
72
66
77
71
65
63
65
73
79
79
74
73
73
73
70
66
60
57
58
67
77
85
80
73
66
61
62
68
78
77
69
62
63
71
77
74
69
70
73
70
68
67
72
79
84
75
64
59
64
74
73
64
75
70
67
65
65
67
77
87
86
74
60
54
62
71
74
67
59
63
75
83
83
74
65
63
64
74
79
79
73
63
56
56
65
76
78
71
65
67
72
76
76
74
75
77
74
71
73
75
77
75
71
69
71
72
69
68
73
76
72
65
57
59
66
73
71
63
58
60
63
67
68
65
63
67
74
77
71
61
58
62
65
65
64
69
71
64
58
65
76
84
75
63
60
66
73
72
72
73
78
81
70
72
74
71
71
75
78
75
67
58
56
59
60
61
64
66
67
64
62
62
62
59
58
63
72
72
67
56
51
55
64
67
64
63
63
67
73
75
75
73
71
69
74
75
74
71
68
66
72
71
66
65
61
61
64
73
77
75
70
66
64
60
55
58
67
74
75
69
71
78
80
74
67
66
69
67
63
60
61
61
64
66
67
66
69
78
85
83
75
71
72
79
81
76
73
73
70
67
63
63
67
56
46
49
59
69
69
63
60
65
73
74
70
70
73
75
74
71
72
78
80
77
77
81
81
74
64
62
66
68
68
70
70
68
67
69
71
72
72
69
66
63
63
64
71
72
71
64
59
65
78
60
47
51
64
72
70
61
57
62
67
68
67
64
65
71
76
75
70
61
59
64
71
79
81
78
74
68
67
68
71
75
74
67
62
61
67
71
71
67
61
57
63
69
71
71
69
66
66
67
76
63
59
63
70
73
72
70
68
61
56
50
48
50
56
66
77
79
72
63
60
65
65
62
62
71
79
77
69
67
72
77
73
65
60
65
74
75
71
67
64
65
66
69
68
66
68
68
70
64
64
61
60
63
67
72
74
73
66
58
54
55
62
66
66
67
73
77
75
74
71
66
58
55
62
72
78
71
60
59
64
72
71
63
61
68
72
69
61
60
63
63
63
60
57
54
53
56
59
61
54
54
51
53
63
74
77
71
61
57
63
74
80
78
71
65
62
62
64
66
65
57
52
56
68
74
67
54
46
50
61
68
72
77
82
82
77
68
61
62
65
67
69
70
69
66
59
57
57
60
62
61
54
54
66
79
76
64
57
66
78
81
76
70
68
65
58
53
60
66
69
65
60
58
58
56
52
49
51
54
59
61
67
77
82
76
66
60
61
66
66
66
66
70
73
74
71
70
71
75
85
83
72
64
65
70
62
52
50
62
78
84
80
75
71
66
59
56
61
69
77
79
75
66
56
51
56
65
71
68
59
56
61
65
63
54
47
50
62
69
66
57
47
46
54
62
68
69
68
73
90
87
76
66
63
60
57
50
49
58
70
84
90
85
73
65
61
61
64
64
65
68
71
75
76
77
78
77
72
65
59
60
68
74
73
65
59
59
65
70
70
66
57
50
53
61
68
68
59
58
68
65
66
68
65
64
67
70
68
65
64
73
79
75
66
61
63
70
74
71
66
65
71
78
83
83
78
71
64
58
56
57
65
75
84
84
74
62
63
70
81
86
82
75
69
71
72
71
65
59
57
59
68
71
64
55
59
70
71
65
57
57
59
60
53
52
58
69
75
76
74
73
74
74
69
62
57
61
70
75
68
54
49
56
69
75
68
58
61
74
88
90
83
77
75
73
72
69
68
68
63
67
70
70
64
59
61
63
63
57
53
55
59
62
64
64
63
63
64
66
67
67
63
63
61
56
52
57
70
80
78
64
51
50
58
69
69
65
68
76
83
80
72
69
71
73
70
66
69
74
63
58
54
59
70
81
81
71
65
64
69
71
70
73
82
90
85
73
64
61
57
55
55
59
66
72
73
66
64
63
66
67
61
55
57
67
78
75
68
64
66
74
72
71
69
70
68
65
66
69
65
60
51
49
61
72
75
69
69
79
87
83
70
65
71
83
87
80
71
63
58
60
62
62
66
76
87
84
70
57
56
61
58
48
47
63
80
80
67
60
62
74
79
73
67
65
66
62
55
56
71
71
64
56
56
62
69
67
69
74
79
78
67
54
49
57
67
72
72
70
71
74
73
65
58
63
74
82
77
72
67
63
57
46
48
64
79
82
72
63
67
74
77
71
64
64
67
68
64
61
88
89
85
83
83
85
80
78
74
81
88
89
82
79
78
81
82
82
80
79
80
84
89
95
95
86
74
67
68
71
71
68
69
70
70
61
47
46
59
74
79
74
73
76
75
64
59
63
70
84
82
86
80
74
75
81
81
81
76
76
75
75
78
83
88
88
82
79
79
75
71
68
75
85
87
77
64
66
77
86
78
63
61
67
73
68
61
65
80
86
84
72
69
73
73
65
63
68
82
94
78
77
73
67
61
65
75
83
90
82
68
56
57
66
71
69
66
65
70
76
78
74
70
65
65
61
61
70
82
85
74
59
54
63
75
82
82
84
86
90
89
84
79
73
68
64
69
74
82
78
82
79
71
65
57
58
67
81
89
89
81
74
68
65
62
62
65
64
66
75
88
92
85
75
71
74
80
80
77
70
66
60
56
59
67
72
75
73
70
75
85
84
76
62
55
63
75
87
86
75
80
77
71
65
67
74
78
80
80
85
94
96
89
82
80
83
81
70
62
69
81
88
84
83
88
93
90
77
69
70
75
77
65
58
60
64
67
62
54
56
64
69
67
58
54
62
77
95
99
86
69
73
69
65
69
76
83
81
81
81
82
77
74
83
98
101
84
66
58
63
66
60
55
63
80
92
82
65
60
70
81
78
63
57
65
80
87
79
64
53
53
60
67
68
66
64
71
88
96
86
70
69
66
63
60
62
68
78
82
76
62
53
62
82
101
98
78
62
60
68
69
60
51
56
72
87
84
71
63
67
73
68
60
60
70
83
90
88
75
65
61
65
70
72
68
65
67
74
77
75
75
65
61
62
64
67
67
76
79
72
58
55
67
81
90
89
80
76
76
81
89
93
86
73
66
74
86
85
75
65
68
77
86
85
79
77
76
76
72
64
63
69
76
76
70
67
68
71
66
61
78
70
69
73
72
70
72
77
78
74
67
65
70
80
85
83
81
75
72
74
85
101
101
82
63
62
73
79
75
68
73
87
99
96
83
75
73
68
60
53
54
65
76
78
74
66
64
72
75
69
70
75
78
77
70
68
71
77
79
75
69
70
73
80
84
78
69
61
62
68
75
79
79
76
72
70
73
73
71
71
75
80
81
79
75
73
71
69
65
62
59
65
73
75
66
57
55
65
76
79
59
67
68
67
70
78
84
80
70
68
71
77
77
77
74
74
73
73
76
79
81
80
78
76
74
75
74
70
67
68
68
73
76
76
70
66
68
72
76
74
74
76
75
74
66
58
56
58
65
71
69
67
66
65
70
78
83
80
72
67
74
80
78
68
68
76
86
89
78
71
76
83
88
84
73
62
62
64
65
57
55
64
74
76
73
69
70
75
74
72
72
77
77
73
69
70
75
76
74
70
69
70
74
76
76
70
70
71
73
79
84
85
79
73
71
73
77
78
75
71
68
68
73
78
77
70
65
63
65
66
65
67
69
72
73
76
78
76
75
76
80
79
75
69
66
74
85
87
83
70
51
57
65
73
75
73
71
73
74
76
82
87
89
86
80
72
67
74
81
86
77
61
52
66
85
93
85
77
79
87
87
79
66
60
68
76
77
74
75
81
83
77
71
71
76
77
74
71
70
70
61
66
63
57
59
69
78
77
74
74
79
86
87
86
83
78
74
72
77
79
75
62
57
65
77
84
79
77
81
86
83
72
63
62
70
71
66
66
72
80
78
72
67
76
87
88
75
64
64
69
76
82
76
65
59
64
74
78
76
77
81
84
83
79
75
75
72
68
65
64
63
61
59
64
65
64
64
66
71
71
64
59
64
76
81
75
66
64
75
86
84
70
59
63
76
91
97
91
78
69
62
66
70
69
69
72
80
87
87
80
73
71
76
81
83
78
72
65
65
69
70
66
60
63
72
80
83
77
71
67
68
71
73
78
82
81
78
74
71
71
70
65
60
59
65
78
94
99
89
71
72
64
61
62
67
76
86
92
87
71
57
53
66
77
85
82
72
64
64
70
77
77
69
67
73
84
87
77
67
66
76
86
83
71
63
67
72
72
60
50
50
60
71
76
75
74
72
71
70
68
95
81
68
61
63
65
70
74
72
69
63
57
57
65
73
73
61
50
50
59
74
86
85
78
69
62
63
70
71
71
72
77
76
68
61
60
67
67
64
59
60
66
72
78
76
72
67
61
61
68
70
69
70
72
71
65
63
65
68
71
74
74
69
67
67
66
62
55
53
59
70
84
87
79
66
56
57
72
84
79
69
62
64
69
73
74
74
71
67
68
70
71
71
65
58
59
66
72
75
75
64
64
71
75
74
71
72
71
70
65
67
77
85
86
77
71
75
79
76
69
67
69
74
72
64
57
60
71
75
72
67
64
66
67
64
64
64
65
65
65
70
75
73
65
57
58
68
77
77
72
87
76
70
66
67
67
68
69
69
65
66
74
85
88
82
76
80
86
83
73
66
66
72
70
64
60
64
67
67
66
65
67
66
60
51
53
58
62
68
77
83
80
71
63
59
67
79
82
73
60
74
73
71
69
67
64
61
66
70
70
66
68
74
84
87
88
83
75
68
65
69
79
82
75
63
61
66
72
68
64
61
60
60
59
65
73
75
72
72
78
82
76
65
59
61
69
72
75
76
77
53
63
72
75
68
64
70
80
83
75
69
69
74
82
89
92
84
69
55
56
68
81
83
72
60
60
66
69
64
61
61
61
61
63
71
75
73
69
69
78
81
75
63
56
59
59
58
58
70
84
64
66
68
64
61
66
78
90
93
87
84
83
80
72
70
71
72
67
56
56
63
70
72
69
66
66
67
64
63
67
71
67
63
63
65
65
61
58
69
81
90
81
68
56
56
60
62
61
65
70
76
76
69
66
65
70
75
79
80
79
78
72
60
52
51
58
65
65
60
61
64
69
72
74
79
79
75
71
70
76
72
64
64
75
86
87
76
66
66
71
76
78
72
69
68
69
70
68
68
73
76
85
85
81
78
73
69
64
63
63
60
58
57
57
58
62
67
72
68
64
65
68
73
74
74
74
73
72
72
76
77
72
70
77
85
89
83
75
71
74
74
75
75
78
78
71
64
63
67
75
69
72
75
75
69
64
62
63
65
62
59
65
75
77
70
65
69
72
67
61
62
70
75
70
64
66
73
72
68
69
77
81
75
68
61
61
64
67
72
77
78
75
71
70
69
63
57
55
57
61
61
51
53
60
62
60
61
66
70
68
63
65
70
69
67
67
69
64
54
54
63
74
79
72
69
74
77
74
63
61
64
68
66
66
64
63
62
61
62
65
67
67
67
67
69
69
66
61
57
57
69
62
60
62
64
66
64
65
68
67
67
62
60
59
63
70
73
66
58
58
65
71
71
72
76
78
74
65
58
56
54
53
54
61
67
70
67
63
63
64
65
66
68
71
77
79
72
64
61
71
76
74
69
64
64
67
67
60
53
55
65
73
78
76
74
69
67
66
65
67
68
68
69
70
75
77
73
64
58
54
55
55
54
49
47
52
62
67
68
68
69
70
68
68
68
64
59
58
65
79
80
78
72
69
68
73
71
69
60
56
59
69
80
87
83
74
64
64
69
74
73
70
67
67
71
76
77
74
67
63
66
70
70
61
55
59
66
70
70
72
75
78
74
67
63
61
64
64
65
66
81
78
81
85
81
73
69
69
71
71
65
63
69
79
79
72
61
63
72
79
75
70
65
65
68
73
78
76
76
75
72
69
69
74
80
80
76
71
71
74
77
76
73
65
64
69
76
76
68
60
63
66
72
73
67
56
49
54
68
75
77
70
68
67
63
61
60
64
69
73
71
67
64
66
69
71
70
72
75
77
68
56
51
60
74
78
75
71
74
75
68
61
59
62
62
61
63
69
74
73
54
59
61
63
59
56
56
62
70
73
68
56
50
53
64
74
75
67
68
71
73
72
66
65
67
69
68
69
71
69
64
56
51
56
62
68
75
78
78
75
66
60
60
63
61
53
51
63
74
80
68
71
77
81
79
75
71
70
71
67
57
44
44
57
76
86
80
69
69
74
79
74
65
61
60
62
64
64
62
58
56
57
61
62
63
67
73
78
77
75
78
82
78
68
62
60
62
64
65
64
88
82
77
81
83
80
69
61
58
61
64
68
71
73
74
70
67
69
76
78
73
63
54
54
58
62
66
66
61
52
50
57
64
65
63
66
71
69
65
65
73
84
84
73
63
61
66
66
63
60
89
73
61
61
64
69
68
63
66
73
79
80
74
65
58
61
71
80
79
71
60
55
54
53
54
60
67
70
64
57
59
67
74
74
70
67
68
66
61
59
65
75
80
73
65
63
69
79
80
76
69
70
69
64
63
62
68
80
89
88
77
62
49
47
57
76
91
89
71
60
61
67
68
62
56
58
63
66
65
67
76
86
87
81
69
66
65
65
66
66
65
65
65
68
68
67
70
77
83
83
55
68
74
72
63
59
66
71
75
67
62
58
60
66
74
83
87
78
68
64
72
79
77
72
68
69
65
56
53
65
79
86
81
72
68
69
73
72
70
67
63
61
61
66
68
65
57
58
67
75
66
66
60
56
57
64
70
67
57
51
54
66
78
84
83
80
75
69
68
71
75
73
66
68
74
76
66
53
50
63
76
82
77
78
84
91
88
79
71
66
64
64
65
69
68
63
58
61
70
76
76
67
58
58
69
81
79
69
58
58
61
65
66
68
68
67
64
65
69
72
70
63
59
60
64
61
57
54
58
64
67
67
72
82
90
87
74
63
61
64
66
64
65
67
68
67
68
72
79
77
68
69
72
80
87
88
77
65
58
57
61
64
64
64
61
58
57
62
68
69
64
61
59
59
59
57
59
66
72
70
65
60
62
67
70
66
59
59
64
70
67
60
55
59
67
72
73
71
69
72
65
67
74
80
83
77
72
64
57
54
62
73
79
78
72
65
62
64
66
66
64
62
59
58
58
66
75
76
72
66
62
63
62
60
60
63
67
69
71
69
66
59
56
59
66
73
75
71
64
63
59
61
69
69
65
58
60
67
69
65
65
72
77
76
70
70
73
73
73
71
72
72
70
60
59
63
70
70
61
56
59
65
63
58
56
63
68
65
56
53
58
67
70
67
66
69
72
70
64
60
49
55
66
71
57
42
47
64
73
73
67
69
73
73
68
65
71
76
72
67
66
72
72
68
62
63
67
70
69
69
71
70
65
57
54
59
59
54
54
63
76
79
73
68
68
70
71
68
66
67
57
57
63
70
64
56
58
63
65
62
60
67
75
78
71
69
74
77
71
62
56
57
62
66
70
74
74
74
76
78
78
73
68
65
68
67
62
54
55
69
81
81
74
67
69
72
71
67
68
75
73
65
63
66
73
79
77
70
63
59
58
61
66
70
73
80
81
78
71
62
57
57
61
64
67
71
71
68
64
62
65
70
71
72
72
71
66
54
46
51
63
72
74
72
70
71
69
66
68
76
71
71
68
62
66
70
70
67
66
65
63
59
55
58
65
70
69
70
71
67
66
70
73
70
63
59
60
65
64
61
64
70
71
65
59
63
70
70
63
56
60
71
74
72
68
66
67
69
71
74
67
71
65
56
53
56
60
64
66
65
62
58
55
57
60
61
63
69
74
76
74
74
74
68
59
55
60
65
69
72
72
73
68
55
52
67
86
94
88
78
74
71
69
64
59
61
66
70
73
73
85
86
82
77
76
80
85
90
95
95
90
82
73
69
67
68
66
70
79
87
87
76
70
72
80
87
85
80
74
70
64
65
75
86
89
75
59
56
67
78
83
81
87
97
98
81
67
65
74
84
70
75
76
70
69
80
93
102
100
93
82
74
73
76
77
75
78
88
97
95
79
64
63
71
74
67
61
66
84
96
89
76
74
79
79
62
50
53
70
80
76
70
72
79
81
73
65
68
76
86
67
69
71
69
65
68
76
87
91
81
66
62
69
79
79
76
76
78
79
75
65
62
65
69
66
60
56
63
77
87
80
67
58
57
63
69
71
72
76
76
74
69
64
59
55
56
66
74
78
76
87
82
75
66
58
55
59
68
77
80
77
74
77
77
73
70
68
65
59
58
61
65
66
66
71
78
80
77
72
68
63
57
51
49
57
70
82
80
73
69
73
78
74
60
51
54
70
84
88
76
88
86
72
57
54
63
73
76
76
80
86
87
79
69
71
75
77
71
64
67
72
71
63
63
73
85
86
78
68
69
76
79
76
68
64
68
71
73
71
69
74
81
82
71
58
54
65
82
90
82
75
78
68
55
53
71
86
88
77
71
69
69
70
71
81
85
81
72
72
77
76
68
57
61
71
81
78
69
67
79
89
89
80
71
69
71
73
75
74
74
77
80
79
69
53
42
46
60
73
76
73
75
67
56
52
56
68
74
69
59
52
53
65
80
83
83
74
71
74
78
77
70
63
62
66
76
79
78
78
82
82
71
57
51
55
65
73
75
70
69
69
69
68
65
58
56
57
58
56
55
74
69
65
63
62
63
68
70
65
56
53
63
77
84
82
73
72
74
74
76
83
91
85
69
59
63
78
82
77
72
74
80
75
62
57
63
74
78
72
62
57
62
69
74
77
81
81
71
54
44
68
63
65
68
73
77
83
82
76
64
59
65
77
86
84
81
76
72
70
73
87
101
97
76
58
58
71
75
68
61
69
82
89
86
77
78
80
81
77
71
68
71
75
76
76
77
77
72
67
60
65
67
70
68
68
69
76
84
81
70
62
64
75
87
95
91
80
72
68
72
80
84
82
76
70
71
73
77
73
68
61
58
65
78
85
84
76
71
72
74
76
77
75
73
65
61
63
70
75
71
63
71
73
70
68
66
68
69
68
66
68
74
77
82
82
79
81
82
78
72
67
63
63
68
73
75
75
77
79
76
69
62
61
67
71
69
65
59
56
54
58
68
75
73
66
60
62
66
68
66
64
72
78
77
71
70
68
65
61
63
71
77
76
65
60
69
84
89
80
69
60
60
64
67
66
63
64
69
69
67
67
69
71
67
61
61
66
70
62
54
55
69
76
75
66
62
64
70
74
75
65
71
83
88
81
77
75
74
70
63
62
63
60
57
58
69
77
80
75
68
69
72
76
82
82
77
69
62
56
52
55
62
70
74
71
71
75
81
85
84
84
79
71
62
62
66
74
83
92
91
63
64
72
77
78
79
81
80
71
63
60
63
68
72
74
76
76
74
66
66
68
69
73
81
89
87
80
70
62
58
56
60
68
77
85
82
75
75
83
90
86
72
60
57
65
71
74
75
84
82
63
67
64
62
63
72
78
76
70
66
73
84
88
84
76
75
74
72
64
55
56
62
69
71
70
68
70
75
78
75
70
68
69
76
78
74
66
60
62
63
61
53
51
59
73
78
72
64
64
68
72
79
75
66
64
67
75
74
72
77
87
94
90
74
62
60
67
71
69
66
66
72
75
73
68
64
67
76
83
84
78
69
64
64
65
62
58
58
63
70
67
56
48
55
72
83
84
78
76
75
68
70
73
68
63
63
69
75
79
79
79
80
78
73
65
67
73
77
80
82
81
77
71
68
70
73
76
75
75
76
76
69
62
62
64
70
72
71
76
83
81
72
63
62
68
75
81
80
84
86
70
72
75
73
65
61
63
72
76
76
69
63
63
71
79
81
80
78
78
82
82
73
59
50
55
66
72
70
64
59
58
61
61
65
72
81
82
75
67
66
68
73
78
78
74
70
68
68
72
77
81
82
82
81
73
62
58
63
71
73
67
58
54
59
65
69
67
62
61
70
80
84
78
65
53
53
63
72
70
61
54
55
60
63
65
70
76
73
67
63
66
77
85
85
82
76
71
66
64
68
73
72
70
69
65
64
64
68
70
69
69
67
66
61
62
63
63
57
53
60
78
97
102
86
65
58
65
81
87
78
65
62
63
65
61
59
62
70
77
83
87
91
92
88
82
74
67
61
64
71
71
68
65
62
62
68
73
78
72
66
67
72
78
80
77
77
78
75
65
63
69
79
79
69
59
59
71
81
82
73
64
64
69
75
70
61
54
60
68
82
88
92
91
84
71
61
56
58
68
73
79
68
60
61
68
74
80
82
77
71
67
73
82
84
80
78
78
76
74
71
71
70
64
56
49
50
58
66
66
64
63
66
70
76
73
67
60
60
65
74
80
79
72
66
62
64
72
77
79
74
68
65
64
67
69
72
75
78
76
71
66
68
78
82
79
77
77
78
78
81
84
80
71
55
47
48
56
61
62
61
62
66
68
66
67
73
74
73
70
70
71
69
68
69
72
73
75
78
75
65
58
66
76
79
69
63
66
71
68
62
63
70
77
83
86
86
85
80
77
80
86
83
73
62
61
69
77
75
66
61
61
63
57
55
59
67
73
70
68
70
74
76
75
74
76
74
64
60
62
64
68
73
77
77
69
64
62
61
60
61
67
72
77
77
75
72
69
65
63
67
73
73
73
83
92
96
86
73
66
71
72
64
54
53
59
66
64
58
61
74
84
83
72
67
71
78
77
71
66
65
76
73
66
64
65
65
61
56
57
63
68
69
61
57
55
56
58
59
58
58
59
58
70
85
94
86
70
59
65
77
84
76
67
68
76
80
72
64
61
63
70
74
73
74
77
80
79
71
66
64
74
74
67
63
63
64
63
62
64
67
67
63
59
56
56
63
70
72
67
57
57
59
64
65
62
59
60
61
67
75
78
74
70
73
83
85
83
75
68
61
59
66
76
85
81
68
58
53
56
62
69
65
69
72
69
64
64
70
80
82
76
73
73
71
71
74
79
75
64
54
60
73
78
70
61
62
71
72
68
65
65
65
67
73
80
84
77
71
70
73
70
66
66
70
68
62
57
58
66
71
60
53
63
74
76
67
63
68
78
82
78
75
74
71
70
69
71
65
54
51
63
80
89
87
82
81
80
74
65
60
58
61
65
74
84
82
71
61
67
76
74
63
50
51
64
71
76
74
70
71
65
64
68
72
70
66
64
67
70
68
64
61
62
62
61
60
63
61
57
59
67
74
78
80
80
78
75
68
64
62
59
54
56
69
79
77
67
64
71
77
72
60
52
58
68
74
72
65
63
63
72
75
73
63
57
58
65
70
66
56
52
56
62
66
65
64
65
63
63
64
71
74
77
76
72
67
65
63
62
62
59
54
54
56
61
61
62
66
73
76
72
63
63
66
67
64
58
56
65
72
74
80
78
71
67
65
66
68
60
53
48
53
63
75
77
79
76
71
67
67
69
71
76
75
73
72
72
68
64
64
66
66
65
61
60
60
63
65
67
71
74
75
70
64
61
64
69
74
75
79
68
75
82
84
81
72
65
58
57
55
58
63
72
79
82
81
74
70
69
70
69
68
67
70
76
79
77
72
67
72
78
80
77
71
71
73
73
68
61
65
74
76
72
63
61
65
75
76
72
64
61
64
65
66
64
56
54
55
60
69
77
82
83
78
73
65
62
66
70
74
74
71
67
66
67
68
67
69
74
80
82
78
70
69
72
75
74
69
63
62
64
63
64
62
61
60
61
67
71
71
61
59
57
56
56
55
56
63
68
73
73
69
66
64
62
64
64
68
70
74
75
72
65
62
58
58
62
69
74
73
68
61
63
67
71
69
64
62
62
62
57
54
56
60
61
60
60
64
75
79
67
67
71
76
77
73
66
64
69
69
60
50
50
59
68
71
70
67
68
69
69
65
65
65
66
66
70
71
66
53
50
57
67
75
74
70
67
62
62
64
66
69
67
62
60
60
60
61
64
65
72
71
74
82
86
79
66
60
59
59
57
58
64
70
67
59
57
64
72
75
71
67
66
65
69
76
82
79
68
54
51
62
71
75
74
76
80
77
69
66
74
84
80
65
51
47
56
64
65
63
68
70
67
68
69
67
63
57
58
61
65
67
66
68
62
56
55
62
70
75
74
70
66
62
59
65
74
78
72
63
60
65
72
75
76
75
76
73
68
65
68
75
76
67
53
47
55
67
76
75
61
73
75
68
61
56
59
66
75
82
79
67
56
54
62
70
69
62
56
61
68
71
68
61
57
57
62
67
71
69
65
67
74
81
79
71
62
61
65
68
66
63
64
69
72
69
64
65
72
76
68
82
87
76
65
59
60
68
77
83
82
75
67
66
71
74
71
61
54
62
74
75
70
65
68
70
69
66
69
73
77
74
69
66
67
68
68
73
80
81
71
63
61
67
77
76
70
66
74
84
76
78
76
71
69
67
65
64
61
60
62
67
75
81
83
81
74
66
62
66
74
72
67
66
72
80
79
73
70
75
78
73
59
52
56
68
78
84
86
82
71
63
59
62
67
70
72
78
85
86
67
64
63
69
73
74
69
64
58
51
48
52
62
70
74
75
74
71
71
66
61
61
64
70
77
79
78
75
74
75
77
73
67
65
68
69
70
71
72
70
68
66
68
71
71
71
71
73
71
66
53
52
59
68
74
75
76
76
72
63
58
54
60
60
57
57
63
72
75
69
61
57
62
71
77
75
70
67
68
73
78
80
79
74
70
68
70
71
70
70
68
69
76
85
86
79
70
60
57
60
57
54
57
62
71
73
79
83
76
66
61
64
66
63
62
65
70
75
76
75
73
67
62
57
59
61
62
59
58
64
74
78
71
61
59
70
82
85
76
67
62
65
74
84
85
79
70
62
62
64
60
67
73
76
71
69
70
75
75
68
63
65
65
69
74
80
82
77
73
73
76
77
71
57
49
54
65
68
61
55
60
70
69
58
51
63
80
82
67
51
47
57
67
73
72
69
68
63
61
59
57
64
77
87
80
69
69
74
74
68
64
68
77
81
77
71
69
68
64
62
64
72
71
68
64
66
76
74
63
55
61
74
76
65
51
51
60
66
66
65
63
64
62
57
60
68
70
67
64
66
63
56
63
73
76
73
73
74
73
67
63
72
83
82
70
61
63
68
66
61
58
61
68
69
74
81
82
74
63
56
61
71
75
69
62
63
60
61
64
71
74
67
62
56
62
69
70
68
68
74
74
68
65
70
73
71
71
70
70
67
63
64
68
66
62
59
63
69
68
65
63
67
71
70
67
68
69
69
63
58
58
60
66
73
73
74
69
61
57
56
61
65
66
68
68
68
67
66
66
68
69
71
74
71
68
64
61
64
68
66
59
54
59
65
64
59
51
56
68
70
69
73
77
72
61
51
54
68
73
67
63
67
76
81
75
63
58
60
62
60
59
61
67
73
70
66
62
63
67
70
62
63
66
63
58
53
52
58
65
65
58
54
60
72
74
67
60
63
72
74
68
68
72
73
68
64
64
67
68
66
64
74
85
80
64
51
49
60
67
68
61
56
60
66
69
65
62
61
67
73
86
93
90
78
68
64
67
74
80
78
71
68
70
77
78
73
69
69
75
80
76
66
60
62
70
78
82
78
69
62
57
62
69
79
84
78
74
73
77
76
72
66
70
81
84
74
68
68
72
68
71
80
82
71
59
59
71
86
90
79
68
64
68
69
67
67
74
90
102
102
87
74
71
69
68
64
63
66
73
74
68
65
68
69
65
54
50
58
70
79
75
68
64
63
65
63
64
68
74
77
74
72
71
67
60
58
64
76
80
74
66
67
78
83
78
72
74
80
82
77
69
68
72
74
70
67
63
63
68
72
77
80
75
68
63
63
68
69
69
68
68
67
55
44
42
54
71
78
78
79
90
82
74
72
71
69
68
67
69
70
66
70
78
81
80
76
76
75
68
60
57
59
64
66
70
73
75
74
69
68
72
77
73
65
61
70
84
88
76
63
61
66
71
68
61
67
75
82
78
69
91
86
72
64
67
78
84
84
76
72
73
77
72
65
64
72
82
87
84
78
71
66
64
64
65
66
70
70
69
69
75
79
79
70
59
58
67
80
86
79
75
79
87
90
84
72
66
66
65
63
80
83
69
53
53
68
87
94
85
76
74
76
73
65
59
63
73
80
85
83
80
75
69
64
60
61
59
65
70
79
86
86
86
84
73
63
59
63
74
85
90
89
89
89
81
67
54
49
52
59
75
80
78
67
60
58
67
76
77
74
71
69
67
63
57
56
63
72
79
83
83
81
72
64
56
52
56
64
78
88
88
81
72
70
71
68
66
62
61
66
69
74
77
80
80
76
67
57
51
54
72
74
79
84
82
74
68
63
64
71
77
79
76
65
55
55
66
75
77
76
77
81
80
67
56
51
55
62
71
80
85
83
71
56
53
64
75
78
70
58
52
56
64
70
79
85
82
70
55
52
70
66
68
73
77
84
85
81
73
70
79
85
85
74
61
63
72
78
78
76
79
85
83
71
61
56
59
59
57
61
68
73
68
61
60
69
78
80
73
66
63
65
66
66
68
75
76
70
61
56
82
75
69
66
68
77
87
88
80
69
66
70
75
77
75
74
76
79
79
77
78
76
71
67
67
70
73
70
64
57
49
45
49
62
77
81
75
68
65
67
71
71
68
65
65
71
79
80
74
63
83
80
76
71
70
70
68
68
66
67
68
71
75
79
82
84
86
86
80
70
58
51
52
62
71
78
78
78
77
76
65
54
50
60
71
76
76
72
72
69
66
63
61
62
66
74
86
89
80
64
73
79
80
76
70
64
58
56
62
74
86
88
77
68
68
77
85
87
76
66
56
51
52
60
69
74
76
79
83
89
89
81
67
56
51
62
76
86
86
80
71
68
69
67
66
68
69
68
65
61
81
85
91
86
74
69
70
72
71
73
76
76
64
53
53
66
74
75
69
70
77
78
74
74
72
72
73
76
79
81
80
75
68
58
51
52
57
68
77
81
80
75
68
65
66
67
66
64
66
70
83
83
85
84
82
80
81
77
69
59
58
60
57
52
52
59
66
68
65
68
78
86
85
78
71
65
67
67
68
67
65
71
75
75
66
56
55
58
66
72
72
67
58
57
60
68
75
80
84
82
73
65
63
66
74
77
76
68
61
59
62
70
71
64
55
59
68
73
70
66
67
73
76
71
64
61
66
64
59
57
64
73
79
75
70
72
75
73
66
61
59
61
61
60
61
65
72
80
89
88
74
69
66
65
66
69
68
63
60
62
71
80
77
67
59
62
69
75
73
66
64
68
73
73
76
78
77
69
61
58
62
63
59
55
61
71
75
69
62
59
63
67
68
68
69
65
60
66
85
91
76
81
81
75
66
61
60
60
62
68
75
77
68
56
50
56
67
72
71
67
67
69
72
75
79
79
76
71
67
69
67
61
56
56
64
69
64
57
60
69
76
73
74
75
76
69
59
61
77
87
65
73
85
89
76
62
54
58
67
76
76
67
56
49
49
56
65
74
76
74
68
66
67
69
74
78
76
78
78
72
62
55
58
74
88
89
79
68
64
67
73
77
79
78
76
72
71
68
71
72
62
70
81
88
80
66
58
63
71
74
68
60
55
58
63
68
73
75
75
71
65
64
67
71
74
77
81
85
85
74
59
52
54
65
76
79
78
75
71
69
72
77
79
76
74
73
73
68
62
59
70
73
78
77
71
67
69
72
70
65
63
66
69
68
69
71
74
66
58
54
60
71
79
77
73
74
75
75
74
71
66
63
58
55
50
48
54
69
82
84
80
77
79
78
76
72
64
58
56
60
67
71
76
75
72
70
73
74
69
65
66
73
73
65
60
64
69
65
57
56
63
73
76
68
68
69
74
73
65
61
60
64
70
75
71
60
56
66
77
81
78
75
78
80
76
67
60
58
65
72
63
65
68
73
73
73
75
76
70
64
61
62
64
64
60
58
62
63
63
69
73
72
66
59
59
62
70
73
71
65
61
66
74
83
81
72
65
67
74
74
69
65
65
69
71
68
71
75
80
77
70
66
66
69
71
71
74
75
69
62
58
63
71
75
72
69
66
64
64
71
76
73
63
50
49
60
70
75
72
70
72
77
76
67
55
53
61
76
83
79
69
65
66
70
73
73
73
77
75
64
73
74
77
78
71
68
71
72
68
67
68
72
74
74
75
75
70
64
64
72
83
82
66
54
55
67
75
74
69
68
73
77
71
64
60
65
75
80
81
77
69
68
74
79
80
76
69
65
64
62
67
69
74
79
82
80
74
68
66
69
70
68
64
65
69
71
65
60
62
72
77
74
69
74
78
78
69
63
67
74
76
66
55
60
74
88
87
72
62
61
65
67
69
71
78
80
77
71
68
75
61
62
64
70
79
80
71
65
63
68
72
69
68
72
77
76
68
61
61
61
59
57
61
71
78
72
63
60
67
76
77
65
54
52
60
69
71
64
59
58
60
67
72
74
78
77
75
71
69
74
64
63
60
60
63
65
65
66
71
75
76
76
77
79
77
76
75
72
65
61
61
62
64
63
63
67
70
70
67
67
66
63
57
56
59
66
70
71
64
55
53
64
76
82
75
62
58
62
70
73
68
65
66
68
65
61
63
69
79
81
76
74
74
71
66
66
71
75
74
71
71
75
79
74
70
69
70
69
66
60
59
57
60
72
82
86
78
69
66
63
62
64
69
70
68
63
61
69
78
76
66
68
77
85
82
70
66
68
75
75
72
72
73
71
65
61
65
72
74
70
67
69
76
81
80
77
69
67
68
69
65
58
64
77
90
85
67
59
66
80
84
74
61
59
66
71
75
76
77
73
67
73
78
83
78
72
69
69
71
69
69
73
76
75
67
61
64
70
72
69
69
68
72
74
72
69
67
69
72
75
75
69
73
81
85
75
57
51
62
79
87
77
65
63
66
69
71
73
70
63
67
71
72
69
64
63
66
71
72
72
75
74
74
65
58
60
70
74
74
71
76
83
83
74
63
55
53
56
63
72
75
74
76
82
82
72
56
50
56
67
76
78
73
66
65
63
68
74
74
68
63
70
74
72
66
62
62
63
69
72
73
70
61
52
49
64
78
83
76
70
68
72
72
68
63
60
59
60
63
68
68
65
62
65
69
70
65
62
61
67
72
75
72
67
63
63
68
77
83
82
61
70
76
76
71
66
63
62
66
64
63
63
61
63
67
76
82
81
74
68
63
58
58
60
66
73
76
73
70
67
68
67
64
62
64
70
76
75
74
74
76
77
75
71
70
67
64
65
72
80
73
74
75
70
66
67
71
72
67
62
62
67
76
77
77
73
69
67
69
70
72
73
70
68
67
66
64
60
59
62
71
81
81
76
72
72
74
72
72
72
76
76
76
74
73
72
69
67
71
75
78
75
71
68
66
68
68
68
65
64
70
77
79
73
60
51
52
61
67
71
74
75
78
75
68
58
50
47
48
54
62
70
75
73
71
68
63
61
60
61
63
64
64
65
71
74
78
78
74
68
69
64
58
58
62
65
66
66
68
72
73
76
74
67
57
51
57
69
74
73
71
72
77
84
82
76
70
64
59
57
59
63
68
70
70
70
69
66
62
57
56
56
56
63
65
69
66
61
57
58
63
58
54
54
60
66
67
68
72
72
68
66
66
70
65
57
54
60
70
73
77
79
82
86
84
85
83
79
77
75
78
82
82
77
71
71
75
77
77
70
66
60
56
55
54
53
54
56
59
64
62
64
64
65
67
68
64
59
58
58
58
57
64
71
75
65
45
39
49
66
78
79
78
72
70
69
73
77
79
79
78
81
82
79
72
64
63
72
79
80
71
63
58
58
57
52
53
62
73
78
70
75
73
68
69
69
63
57
54
57
59
55
55
65
78
75
58
46
50
64
74
67
60
59
63
68
70
77
79
74
63
56
62
71
73
65
61
61
67
68
67
64
67
74
76
66
55
56
68
78
83
81
72
66
70
76
74
67
64
65
62
54
48
53
65
71
64
59
63
74
76
66
53
53
66
78
80
79
77
73
64
55
53
60
67
66
64
63
65
65
64
63
63
69
74
71
66
62
69
80
74
71
69
68
73
77
73
68
63
59
56
53
54
59
63
65
64
60
61
68
75
70
61
57
65
77
81
78
73
66
63
58
51
50
56
62
69
73
74
72
69
65
58
57
62
69
75
76
72
70
53
58
67
71
68
61
61
64
62
57
55
62
71
73
71
65
65
65
63
61
59
61
64
66
70
75
77
73
68
64
62
62
63
62
62
64
70
75
76
72
69
69
69
69
67
69
75
78
68
59
60
60
64
64
57
56
62
73
75
67
64
70
75
71
63
60
67
72
68
60
56
59
66
74
78
76
67
59
58
63
73
78
76
69
63
66
71
75
73
68
65
66
71
71
69
66
66
68
69
71
72
69
62
52
51
55
69
77
76
67
63
63
62
59
57
62
70
74
68
61
61
67
74
76
76
69
62
57
58
65
73
76
70
61
60
66
73
77
71
66
63
64
70
71
68
62
59
62
68
75
71
76
72
63
54
54
63
70
70
66
61
56
55
58
63
69
73
73
66
60
59
66
75
76
68
64
65
73
75
67
61
64
69
66
66
72
80
80
74
68
64
67
72
73
68
62
60
61
65
67
72
75
76
71
66
65
67
71
71
65
58
57
60
65
64
63
62
61
60
56
56
60
70
73
68
65
66
69
63
56
57
65
72
70
65
67
76
81
76
69
64
66
67
66
63
62
64
66
68
69
78
70
67
70
69
70
72
73
73
67
61
59
63
65
62
59
61
59
60
64
69
75
75
73
74
73
70
59
48
47
56
68
67
60
56
65
77
82
77
67
63
65
65
59
59
62
66
70
73
72
73
67
64
67
64
59
60
65
72
74
68
65
64
64
60
59
62
67
67
71
79
83
80
70
65
70
75
71
60
53
53
57
58
59
64
72
83
86
79
72
64
64
66
69
64
60
62
66
68
64
64
60
62
65
59
54
54
61
70
70
65
61
63
64
60
51
49
57
67
72
75
74
72
65
56
60
72
82
75
61
51
57
69
78
75
64
63
70
79
77
66
59
63
70
67
57
49
51
58
63
58
57
63
66
64
59
58
63
69
68
63
57
58
63
61
57
55
60
69
69
67
69
72
72
67
66
73
79
74
62
52
60
82
92
79
58
42
49
62
67
62
55
56
65
66
61
50
50
59
69
72
86
89
84
73
65
59
59
59
59
58
61
71
80
86
82
74
70
66
67
68
72
75
76
75
73
72
70
65
62
67
75
77
79
78
82
89
89
81
73
61
59
65
71
73
73
76
81
80
67
74
90
94
84
66
55
57
65
71
69
67
66
69
68
66
66
71
75
75
71
72
79
83
77
67
63
65
69
66
61
58
65
75
76
74
75
77
79
80
82
83
78
71
66
67
72
78
78
73
67
81
80
79
76
68
63
68
77
83
77
70
68
71
73
66
64
67
72
75
77
80
85
84
75
64
66
72
75
74
70
73
80
85
84
78
74
72
70
70
73
82
84
73
58
59
71
83
82
67
63
84
76
74
81
88
86
81
76
72
68
62
65
75
84
81
76
73
74
77
82
86
86
84
75
67
65
68
74
73
70
73
80
86
83
74
69
72
77
74
65
64
70
74
72
71
74
75
71
62
60
84
79
74
79
83
82
78
73
67
67
69
79
92
91
81
73
75
83
85
81
74
72
75
75
68
64
63
69
70
67
65
69
73
72
60
52
60
78
85
77
63
58
64
78
84
82
72
66
61
63
82
81
77
65
57
55
69
80
84
81
81
87
92
87
72
63
63
71
73
69
66
67
72
74
69
63
62
68
72
78
75
72
72
72
70
66
67
78
84
82
71
61
62
75
86
91
83
75
72
74
73
78
82
77
66
59
64
77
86
84
73
63
59
64
67
71
70
70
72
78
83
87
85
78
69
62
62
68
76
84
83
79
77
84
90
92
89
80
74
66
67
70
77
85
88
88
83
77
75
76
71
71
79
88
88
77
67
65
71
81
83
72
58
52
60
72
82
80
79
78
81
80
78
75
72
71
69
68
71
76
82
81
78
75
75
78
82
81
73
62
60
67
73
76
77
78
80
78
76
77
73
68
67
72
78
82
82
76
72
81
95
96
81
58
49
56
71
81
80
75
64
57
55
63
73
79
75
67
59
61
70
77
69
60
52
58
66
73
70
65
63
64
64
65
66
73
78
76
72
74
78
70
61
61
67
80
89
88
78
72
73
78
77
67
57
56
64
75
80
78
71
64
62
66
74
80
77
70
63
62
65
67
66
64
64
62
59
58
62
68
74
75
67
61
60
67
75
74
71
68
75
69
68
70
75
79
74
68
68
70
71
74
74
74
74
74
75
76
80
80
78
76
73
73
76
79
78
76
73
73
71
71
75
81
81
73
67
71
82
92
89
77
67
60
57
65
78
89
84
71
63
68
69
72
71
67
57
52
60
79
94
93
79
69
69
77
80
73
68
72
76
75
67
64
66
70
71
73
76
83
86
83
78
77
77
79
84
88
95
97
90
76
67
61
67
77
88
91
83
70
79
81
77
69
62
59
60
61
67
78
91
90
76
66
65
71
72
66
62
68
75
77
70
64
64
65
70
79
88
94
89
78
67
61
64
71
72
70
69
74
76
73
67
60
64
74
79
76
67
59
94
89
83
80
77
76
74
74
72
75
74
76
74
69
65
66
68
71
71
75
77
75
69
63
61
61
69
85
94
94
86
76
66
57
52
56
62
65
64
64
69
71
66
55
50
59
73
76
72
64
74
63
60
68
76
80
77
75
74
73
72
73
75
70
63
58
66
75
82
79
70
64
59
56
59
66
71
69
64
67
74
75
69
54
50
61
81
89
84
74
71
74
72
64
57
60
75
89
93
84
61
53
50
53
61
67
71
72
69
63
62
68
71
69
68
67
70
75
74
67
63
60
61
66
75
80
75
57
42
44
58
65
62
58
63
76
87
85
77
72
71
72
74
76
77
74
75
84
91
89
73
77
77
72
67
66
67
64
60
57
61
68
68
67
67
72
78
76
69
64
65
68
72
75
77
76
71
68
64
63
64
64
66
74
80
80
69
59
60
68
72
73
72
75
80
76
71
70
75
72
73
77
84
89
86
76
67
63
65
71
75
73
69
64
66
75
78
79
79
75
73
74
75
77
80
79
79
88
91
82
69
62
71
88
95
85
68
59
60
65
71
75
76
75
75
73
70
66
62
58
63
61
67
76
77
73
70
72
77
78
75
70
70
73
76
77
79
80
80
74
68
66
69
80
93
97
92
86
83
78
71
65
69
75
80
78
73
71
70
70
71
71
70
68
68
72
75
72
64
60
70
72
73
74
70
71
74
76
74
67
67
72
75
75
74
74
76
72
63
57
56
61
67
76
89
88
76
61
57
63
74
75
70
64
62
62
68
78
85
83
72
60
54
57
66
74
82
83
77
68
70
79
86
86
80
74
73
73
68
65
70
77
76
64
55
58
66
68
63
59
64
72
75
76
76
71
62
51
49
59
67
73
74
76
76
74
77
85
88
82
68
57
57
67
74
73
74
73
71
68
66
66
70
72
69
69
73
74
70
65
62
62
64
61
57
57
64
68
71
72
73
73
74
77
76
71
69
68
71
70
67
71
76
84
82
73
69
77
83
76
64
58
62
70
73
67
61
59
62
68
70
66
63
60
58
59
67
73
71
64
58
59
63
67
72
76
72
64
58
61
68
71
68
66
69
76
80
82
79
74
73
74
75
72
59
53
63
79
89
82
69
61
64
67
68
67
69
75
77
76
75
71
69
71
70
69
69
72
75
80
79
72
65
65
72
78
72
56
43
51
69
82
76
67
66
73
77
76
69
66
65
68
68
66
66
72
83
92
89
78
65
59
60
60
60
65
72
83
87
78
70
67
66
71
80
83
81
80
85
91
88
72
58
59
69
75
69
58
56
64
76
83
83
78
74
69
66
65
67
64
61
58
58
67
82
92
95
86
74
62
57
58
57
58
58
62
63
63
69
76
62
65
63
68
78
81
79
76
76
81
84
77
73
75
80
80
75
70
71
68
68
69
70
69
68
64
65
66
67
64
60
61
61
59
61
65
69
67
68
69
71
73
71
70
66
62
60
60
69
78
69
69
66
65
63
65
66
68
75
78
81
82
85
85
80
76
73
72
72
69
67
69
67
65
62
66
74
74
66
58
58
63
63
57
49
51
59
66
69
73
74
79
79
76
66
61
63
74
84
87
73
74
72
67
62
58
62
70
75
73
68
68
72
72
67
60
62
67
73
74
74
74
76
76
71
69
65
61
61
64
68
72
73
74
72
68
63
63
66
72
74
75
71
70
64
60
64
74
84
81
72
75
77
75
72
69
70
69
64
56
51
57
69
74
67
57
56
68
80
83
74
66
68
74
73
65
55
58
69
81
84
76
73
74
75
71
63
60
65
75
77
78
74
69
67
63
64
71
77
77
71
72
68
70
74
79
78
70
61
58
63
71
78
75
66
61
65
72
77
78
77
68
64
64
64
66
69
73
81
85
85
75
66
63
66
66
62
57
55
61
76
82
85
77
68
66
70
74
75
72
67
63
63
68
75
77
74
69
71
79
89
88
77
62
55
62
74
76
72
70
76
78
72
64
60
64
69
69
72
82
87
84
77
74
74
71
63
53
45
49
65
80
86
77
66
65
74
78
73
64
57
60
71
78
77
69
61
64
76
87
92
83
65
50
47
59
72
74
69
64
66
66
63
61
62
65
66
65
70
79
85
82
75
74
74
71
67
62
62
63
64
66
70
70
68
66
66
69
71
71
59
69
77
78
74
66
63
70
81
83
75
63
53
52
58
67
72
73
70
66
61
58
59
62
64
67
69
71
75
75
70
63
62
63
65
66
68
75
82
82
75
67
68
74
81
74
61
54
60
72
68
71
76
76
71
69
74
81
82
75
63
54
54
57
65
70
73
72
69
69
71
74
75
73
67
65
68
70
68
65
63
69
75
75
69
64
66
70
76
85
90
86
79
76
78
78
72
66
61
64
67
69
74
78
74
71
68
66
66
63
63
65
66
60
55
54
60
66
67
69
71
74
77
75
75
75
73
68
61
63
74
85
86
79
71
69
71
70
68
70
80
84
77
66
63
69
78
81
74
64
68
67
66
67
71
70
68
65
61
60
60
64
67
65
59
56
60
67
73
71
66
63
65
70
76
77
74
68
67
76
84
85
73
61
59
68
75
75
65
58
57
59
63
65
67
69
70
68
66
64
70
66
56
54
61
71
74
74
71
68
62
62
65
70
73
67
60
59
64
69
68
67
68
70
67
63
59
59
64
76
80
77
67
56
50
52
57
63
67
65
56
47
52
67
79
79
71
65
65
67
68
66
60
60
64
73
74
70
71
70
69
66
68
73
80
73
58
47
53
68
76
78
77
70
64
56
55
57
62
63
64
64
65
64
54
46
45
56
69
76
72
64
64
74
80
77
69
69
75
81
75
73
68
68
73
76
72
61
58
61
61
56
57
65
80
80
69
59
63
74
76
69
64
66
70
70
68
66
64
63
59
57
62
63
66
63
62
66
70
71
70
73
75
78
76
66
58
61
74
84
88
75
63
63
75
82
74
59
53
56
54
46
42
50
64
71
69
62
62
67
66
61
57
64
72
77
74
66
65
66
64
60
58
61
68
75
79
74
66
63
65
69
70
70
68
66
61
59
63
69
76
70
62
61
68
73
71
64
61
60
62
59
58
58
61
62
61
58
60
65
68
70
68
67
69
70
67
66
65
65
64
59
57
61
67
69
71
70
66
67
69
71
70
64
62
65
68
67
59
52
60
68
72
66
56
52
60
70
73
70
70
75
78
75
70
66
66
70
73
72
70
71
71
70
68
67
67
70
69
64
59
58
59
64
66
65
67
73
74
71
70
72
70
62
57
62
77
83
73
61
68
74
79
73
58
50
60
72
75
69
66
68
71
69
66
67
71
73
68
59
59
63
66
68
67
67
69
70
70
65
62
59
60
62
65
66
71
74
74
69
68
62
56
46
46
58
74
84
81
73
74
77
78
71
61
58
62
66
66
60
57
60
62
60
59
60
62
59
49
42
46
59
70
71
66
61
63
68
72
69
65
59
58
59
64
66
65
61
62
67
70
65
54
43
45
50
60
65
70
72
72
76
70
54
46
47
55
62
65
65
67
69
69
64
60
61
65
67
63
50
44
52
67
73
68
54
53
67
80
76
66
57
59
66
64
62
54
51
60
68
74
74
70
66
62
59
61
63
71
72
70
72
62
48
44
49
57
64
66
69
70
68
62
60
59
62
64
71
72
65
58
56
63
71
69
57
51
57
70
74
69
66
67
68
65
63
63
62
62
60
60
65
73
70
65
59
63
73
78
73
66
64
57
58
61
64
65
64
65
67
64
58
51
52
59
63
65
62
65
71
77
76
73
69
70
70
64
60
61
71
82
82
71
61
58
65
75
75
63
52
55
67
75
71
58
52
59
69
75
70
60
56
57
63
66
62
58
60
63
65
65
62
62
61
63
67
69
65
63
69
78
84
76
66
64
72
76
69
56
57
67
72
68
60
60
65
74
74
66
61
63
70
78
74
64
55
57
65
70
67
67
61
62
63
62
61
60
62
62
64
65
65
64
62
60
64
69
68
65
65
65
67
61
51
51
61
70
65
50
41
44
54
65
69
66
64
65
70
74
74
66
61
64
70
70
65
62
63
66
67
72
71
67
64
65
70
75
72
69
64
62
58
54
55
59
66
74
74
68
65
62
63
60
53
49
54
61
63
61
56
55
61
68
75
78
71
64
65
72
76
70
61
57
59
66
67
66
62
63
68
63
67
71
81
86
85
79
73
70
72
71
73
79
82
85
82
77
74
71
70
74
82
84
78
69
69
78
82
82
79
81
88
85
78
76
83
94
96
84
76
70
72
74
74
69
71
75
79
76
71
74
77
82
84
85
84
79
72
69
70
75
80
79
70
66
67
71
71
63
56
60
72
78
70
58
56
66
79
82
80
79
81
83
82
84
90
91
84
79
79
83
86
86
78
73
75
78
77
70
62
71
75
80
85
86
84
81
79
74
72
69
68
68
65
63
67
76
78
77
73
72
75
77
68
57
56
65
76
80
80
77
79
82
81
77
74
70
69
71
76
87
94
90
82
77
78
79
74
64
61
56
61
75
88
93
87
78
72
67
64
60
61
70
79
82
78
75
73
76
77
79
82
83
79
72
67
69
73
72
70
71
78
88
90
79
63
59
67
73
76
79
82
86
84
82
74
66
60
57
64
58
63
77
88
87
73
59
59
63
67
69
79
93
99
88
70
59
61
67
69
68
68
75
80
81
78
73
72
70
66
67
73
83
87
76
61
60
69
77
76
68
63
67
76
85
85
76
71
69
77
67
74
85
84
69
54
51
63
78
79
74
78
89
91
83
69
64
66
69
70
67
68
75
81
82
78
72
70
73
77
81
76
71
67
66
70
76
81
80
77
69
60
60
68
80
91
90
91
88
82
65
71
79
79
70
60
64
74
83
78
63
51
55
69
87
95
88
77
69
72
82
90
97
93
83
77
71
70
74
79
80
75
69
69
76
84
90
86
77
68
67
74
79
77
72
68
70
78
82
80
67
66
70
77
82
77
69
64
69
75
75
64
57
64
83
95
91
77
68
70
77
80
77
77
81
84
84
81
71
62
61
67
73
76
74
74
78
78
75
65
65
76
84
78
66
58
59
70
77
76
73
70
71
74
79
80
73
64
64
73
83
85
78
67
68
73
73
77
77
76
68
55
50
58
78
93
92
81
66
60
66
74
77
70
62
60
68
77
78
74
72
73
73
68
67
69
72
72
74
72
70
71
69
65
66
68
74
77
74
70
68
69
69
68
67
65
69
77
82
81
75
66
64
70
80
84
80
75
71
72
79
85
83
77
68
63
67
72
76
76
77
76
73
67
64
69
74
72
70
68
66
69
70
69
68
67
66
69
72
74
72
70
69
68
69
69
67
64
67
77
85
91
88
79
73
72
74
76
75
74
74
76
82
84
79
70
66
67
69
74
76
75
75
75
70
69
75
80
83
79
67
68
71
79
85
85
73
63
63
74
82
81
74
69
72
76
71
62
55
64
80
88
80
68
62
65
72
75
73
67
68
69
74
80
85
88
86
80
74
74
76
72
72
74
76
79
89
97
97
87
72
66
60
65
76
84
83
75
72
74
79
74
72
75
83
85
79
69
64
68
74
78
74
72
73
70
68
63
63
65
68
67
67
70
84
99
101
87
71
70
76
78
72
62
61
71
81
84
79
70
72
64
61
65
69
73
73
81
87
87
80
75
74
80
85
82
77
77
79
77
70
64
66
74
75
69
62
63
70
75
73
68
65
66
75
88
92
84
71
68
74
78
71
58
49
56
66
68
61
53
64
64
72
80
77
70
68
77
87
89
82
77
78
80
76
67
65
73
79
75
64
55
57
66
72
70
67
69
76
85
87
79
68
63
63
70
76
79
75
71
66
62
61
63
65
70
72
69
64
57
62
63
68
67
65
67
73
81
81
71
63
67
75
80
74
67
67
72
73
70
64
62
69
75
80
76
69
64
64
77
86
86
77
69
66
65
72
72
74
72
66
59
61
69
79
84
81
77
73
68
66
68
67
64
65
71
80
81
69
58
58
67
74
80
80
79
81
81
79
76
75
74
72
71
69
68
69
68
70
71
74
76
79
81
79
73
68
68
74
78
79
75
71
69
70
72
79
79
73
66
74
73
73
74
75
76
72
66
62
66
74
79
81
80
83
87
83
77
73
75
81
80
72
62
60
64
69
74
74
65
57
62
71
79
77
67
61
63
70
75
78
81
76
67
59
59
65
68
65
61
78
72
69
72
70
67
65
70
75
80
83
81
78
77
77
79
74
66
62
66
75
79
75
74
80
83
77
69
61
59
60
63
69
73
70
63
58
62
67
69
70
69
66
64
62
63
69
72
68
65
75
74
72
66
61
61
68
76
77
77
76
76
74
69
66
70
73
70
64
62
64
66
69
74
82
84
78
67
61
67
73
74
71
71
73
73
73
77
82
79
70
62
59
63
70
77
90
94
83
67
70
72
72
66
63
68
72
71
65
62
64
73
75
71
68
71
73
72
68
64
62
63
64
64
65
65
64
67
73
79
76
71
69
73
77
79
83
87
87
82
72
62
64
71
74
75
78
81
76
67
66
63
58
56
60
69
76
74
70
64
65
68
70
70
69
69
69
71
71
69
69
68
69
68
65
61
59
66
76
76
66
60
64
75
80
74
67
65
68
68
65
65
73
77
73
63
54
53
59
70
69
64
53
48
53
61
70
74
73
74
71
66
61
61
68
74
76
74
70
69
70
70
71
74
74
72
68
69
69
66
60
57
62
74
80
72
66
63
63
58
57
63
69
70
67
62
66
73
77
78
76
71
64
59
60
58
57
58
64
72
72
65
59
60
71
82
85
75
61
56
63
71
73
70
69
76
78
76
68
60
54
56
60
67
68
71
78
79
75
62
57
61
66
61
56
62
79
94
90
76
76
71
66
68
71
68
63
59
64
70
71
65
60
63
71
76
75
70
61
56
60
72
80
77
71
71
76
78
69
56
53
61
67
67
62
62
70
77
78
75
71
70
67
60
54
59
65
72
70
63
74
68
63
63
71
78
74
65
63
68
72
75
72
67
63
62
65
71
73
69
68
74
79
77
65
61
66
73
69
63
65
76
83
76
63
58
60
66
72
78
83
80
70
61
58
61
64
62
60
60
77
72
62
56
61
65
66
65
65
67
72
76
73
68
60
58
62
68
73
72
71
73
73
67
61
59
66
72
70
69
73
80
82
74
64
59
61
62
66
72
78
77
71
68
68
73
77
75
70
70
81
79
73
66
59
57
63
71
76
74
66
66
68
69
68
64
62
64
65
69
71
70
67
66
64
64
68
70
71
75
79
79
78
74
68
63
61
61
62
62
63
65
68
70
71
71
73
75
76
80
72
77
75
70
65
68
71
74
74
65
61
63
68
75
75
70
64
65
71
79
77
71
66
65
67
63
63
65
70
76
77
77
74
72
70
69
71
72
65
57
53
59
67
69
67
60
61
65
74
79
70
67
58
55
63
72
75
68
61
61
67
68
66
63
66
68
67
67
70
77
84
81
71
61
58
61
64
67
68
68
65
62
59
56
62
74
87
87
69
53
52
63
73
68
58
57
63
68
69
68
72
66
57
57
66
74
71
66
65
73
78
67
56
50
57
69
75
66
58
64
75
80
71
59
57
63
71
70
69
72
73
68
60
54
59
71
80
80
70
59
64
75
78
70
59
56
67
71
66
60
70
66
70
75
75
72
68
69
79
83
78
65
58
60
66
67
63
56
55
62
71
73
68
68
72
75
72
67
67
73
82
84
80
76
72
68
66
68
72
73
71
69
72
71
71
68
66
67
67
69
61
63
70
74
73
65
63
69
79
81
73
64
60
66
67
60
54
55
63
67
68
68
71
75
74
66
58
55
60
68
72
74
77
78
72
64
58
63
72
77
70
63
62
71
82
77
68
60
61
64
58
59
63
66
64
60
59
66
74
76
71
64
57
53
57
61
68
72
72
70
69
70
71
67
62
58
61
70
73
68
60
59
64
69
65
62
58
61
69
73
77
73
66
64
66
70
71
66
61
55
58
60
65
69
65
60
60
65
69
71
68
62
56
54
60
70
74
75
73
71
70
63
56
51
58
75
92
97
88
78
74
77
81
80
74
71
70
68
66
69
78
83
75
58
45
49
62
72
73
67
62
65
71
75
74
73
70
67
65
56
47
48
56
68
74
74
71
66
66
67
64
54
44
44
57
74
84
84
79
79
87
89
81
74
70
75
75
70
63
59
59
63
69
68
65
59
61
66
72
76
65
65
63
65
71
76
74
66
57
51
46
51
61
71
79
76
72
65
60
59
59
58
59
58
58
55
55
55
60
67
70
66
56
51
53
60
65
66
66
63
60
60
66
76
85
83
72
65
70
74
64
68
65
64
66
73
73
68
64
66
70
72
70
68
68
75
76
75
72
69
70
70
73
69
62
58
57
59
61
59
56
56
55
54
52
56
60
64
68
72
73
74
74
76
77
76
71
68
73
79
67
71
75
75
73
72
70
67
70
77
82
77
70
64
63
66
70
73
75
75
73
70
67
65
66
71
72
69
62
58
60
65
68
68
67
71
76
77
73
71
73
76
74
70
65
65
67
69
72
77
75
69
67
72
76
73
61
53
57
72
82
81
72
64
60
60
57
51
48
51
56
62
65
66
68
68
62
56
55
62
69
70
66
65
68
82
93
92
83
73
70
70
70
67
65
65
67
64
64
64
75
71
64
62
66
67
60
51
53
63
79
82
79
73
67
62
61
56
50
50
53
61
69
73
70
62
53
56
66
74
75
67
63
59
61
65
70
75
74
69
68
70
70
68
64
62
61
62
60
58
67
72
71
62
55
55
61
66
70
69
68
71
73
72
69
73
79
83
82
73
64
62
67
73
73
68
66
74
83
82
73
65
64
64
60
49
45
51
60
65
68
70
70
63
54
56
65
73
70
64
57
65
72
69
60
55
62
71
77
73
67
61
56
60
66
75
80
82
78
75
69
68
67
64
66
68
74
80
82
74
69
65
65
68
69
63
58
57
61
65
68
69
62
52
54
64
76
79
66
55
60
65
75
78
75
69
66
67
68
68
66
64
63
63
66
68
69
62
58
57
65
70
70
64
58
59
66
71
73
72
70
68
68
70
73
76
71
63
61
65
70
67
58
54
60
70
74
64
52
51
70
75
77
74
72
70
69
63
57
58
65
74
77
74
69
67
67
69
65
59
57
61
66
67
66
61
63
67
73
75
71
67
66
67
69
66
58
55
59
66
70
65
61
59
64
69
69
61
60
60
68
71
68
62
63
68
69
64
59
63
72
76
73
64
59
59
63
69
78
80
75
66
63
68
73
72
65
67
75
80
75
66
60
62
64
61
57
58
62
66
66
65
65
67
65
65
67
74
76
70
50
52
53
55
64
71
71
67
62
66
71
72
63
56
54
54
54
55
63
75
80
74
65
63
66
66
63
64
71
82
86
80
72
63
63
62
63
62
60
60
66
74
77
74
64
56
58
65
71
68
48
48
53
58
67
73
73
66
62
62
66
69
66
61
60
60
61
57
54
56
62
67
64
59
57
59
60
60
58
66
75
78
73
68
65
64
63
57
52
54
67
79
84
78
70
61
60
62
67
67
69
70
65
65
69
74
74
69
60
60
65
69
69
65
65
73
77
72
62
55
57
61
60
55
58
65
66
56
44
48
59
66
63
62
64
67
66
62
61
61
67
70
72
73
76
78
81
75
68
69
86
86
72
61
61
73
83
80
69
62
65
69
68
66
70
79
83
76
63
59
61
62
58
54
56
63
65
58
56
64
74
72
63
57
63
71
75
73
72
70
68
66
61
63
70
77
80
71
67
68
75
66
65
71
80
83
83
77
77
78
78
79
83
85
86
85
87
87
83
79
77
78
74
64
57
62
78
90
88
79
72
75
72
67
64
71
80
84
82
81
81
79
71
61
60
65
72
78
74
64
83
69
60
68
79
89
87
77
65
63
70
78
83
80
75
71
72
77
80
77
76
75
73
66
57
57
68
84
95
93
82
74
71
73
78
79
74
66
65
69
78
82
81
75
62
60
68
78
78
70
72
72
76
76
78
79
77
71
62
61
66
72
70
66
64
68
75
80
80
75
72
73
74
75
71
66
65
70
77
81
83
84
84
82
76
68
65
66
71
72
73
75
82
81
73
67
69
77
85
84
50
67
80
82
78
73
68
71
72
73
69
66
64
64
68
73
75
73
68
66
62
64
70
78
86
83
77
72
70
71
75
83
93
91
78
66
61
71
80
79
78
76
83
88
92
87
77
74
76
83
48
60
78
87
85
75
69
73
78
77
70
67
71
77
77
67
57
56
61
68
69
68
71
81
91
94
87
74
68
67
71
76
83
86
81
72
64
67
72
76
80
84
85
91
95
93
84
73
70
71
63
72
83
89
84
74
70
74
78
76
67
66
72
77
76
72
70
71
75
81
81
80
84
86
91
91
78
69
64
71
79
79
74
69
70
73
74
69
66
67
74
81
83
78
75
80
81
79
76
73
73
75
75
76
72
72
74
76
82
83
75
66
60
63
74
84
88
78
71
68
74
83
90
86
81
77
75
71
69
70
75
76
69
61
60
66
75
73
68
62
65
76
82
76
63
56
60
69
76
78
72
67
65
68
77
80
77
74
71
75
79
75
68
66
72
81
79
68
58
58
67
75
77
71
68
74
81
81
72
60
55
59
65
65
62
61
66
74
71
66
65
71
76
74
62
49
47
56
67
66
72
72
76
81
85
82
74
63
57
56
64
72
77
80
81
79
72
69
71
74
76
69
62
63
73
80
80
72
63
57
61
69
77
77
73
70
71
77
78
75
72
71
69
63
59
57
58
62
63
60
74
86
87
77
64
58
60
62
63
62
62
65
70
78
81
78
75
75
78
78
72
66
64
69
74
73
65
59
59
68
78
85
85
80
76
77
83
81
75
67
64
69
70
69
69
72
75
73
67
63
83
85
78
65
54
51
59
69
77
81
75
68
67
68
73
76
73
62
57
60
68
73
74
69
64
66
70
75
76
75
73
70
65
63
64
73
83
81
69
53
51
57
71
81
87
85
81
76
69
71
91
80
71
74
82
87
86
79
75
72
69
66
68
75
84
84
76
60
49
54
69
81
79
69
65
74
86
89
79
69
62
59
55
51
59
74
85
85
73
62
55
59
70
78
80
75
69
64
66
72
74
63
59
71
89
99
95
83
77
70
64
62
70
84
94
91
80
72
70
74
76
80
81
78
77
75
72
62
53
53
63
71
68
60
63
77
87
83
69
62
66
72
73
70
69
67
64
63
62
69
51
52
57
67
71
69
65
71
79
82
73
65
69
76
84
80
76
76
81
79
73
73
78
89
87
73
59
51
55
65
71
76
77
79
83
89
84
69
59
59
66
74
74
72
73
77
74
64
58
57
60
71
85
87
75
58
51
60
77
80
73
66
68
73
75
71
71
73
74
70
63
66
76
88
85
74
65
68
82
92
88
78
77
85
94
90
78
64
60
61
63
60
63
73
81
83
71
56
52
56
76
83
89
84
74
69
74
81
81
72
64
65
72
74
71
67
70
75
76
69
63
62
72
83
82
73
64
65
77
88
89
80
78
80
80
74
66
65
64
65
61
57
60
66
69
67
60
55
58
65
65
68
68
65
67
76
89
93
80
66
60
66
74
74
68
62
66
73
75
73
66
62
65
72
77
75
68
65
64
68
75
77
76
72
66
61
61
65
70
72
76
75
71
59
46
47
62
75
79
74
64
64
66
69
71
72
72
68
59
56
61
68
70
70
69
73
68
59
51
56
68
74
70
64
64
71
72
69
62
58
61
67
72
71
64
56
57
65
74
80
84
84
75
61
49
49
60
77
79
73
82
83
81
76
71
67
62
61
61
67
73
71
67
63
68
77
72
58
43
50
70
79
72
63
59
63
68
67
62
57
57
62
67
70
66
61
58
63
69
73
71
70
73
73
67
59
57
61
66
64
82
86
80
69
59
58
64
73
75
76
74
74
69
65
64
68
73
71
69
66
68
68
66
62
61
66
74
77
75
66
61
61
64
69
71
69
67
66
66
62
58
61
73
79
74
62
60
64
66
64
61
63
62
58
56
60
64
63
55
52
54
62
70
75
78
74
72
69
70
67
64
58
57
56
59
66
77
88
89
80
68
62
64
69
72
71
70
69
68
67
66
69
75
80
75
66
65
74
80
78
52
55
58
60
70
80
81
68
56
52
57
64
67
69
73
73
67
58
59
63
67
64
60
59
61
60
66
74
81
77
65
55
57
69
76
71
61
58
63
69
72
75
75
74
69
64
64
72
80
84
67
68
64
62
69
79
81
75
71
73
77
76
72
66
64
64
69
73
73
73
70
66
67
72
74
70
63
63
67
68
62
55
59
73
79
73
61
54
54
60
69
75
73
68
62
61
66
73
76
75
83
80
73
65
62
60
59
58
60
64
65
68
72
74
72
73
80
87
84
72
61
60
65
70
71
71
71
71
69
66
64
67
71
70
68
61
63
64
65
63
67
77
83
79
70
67
74
80
78
68
79
75
76
77
73
65
58
55
57
55
53
60
69
74
72
72
73
79
75
62
54
60
65
60
54
59
73
83
80
68
68
74
76
65
52
47
60
72
78
77
78
80
84
79
72
68
73
79
76
70
68
68
65
66
72
76
71
63
57
57
62
69
70
66
58
55
61
69
73
66
61
65
67
62
51
54
67
78
77
70
72
78
79
73
64
61
65
68
72
77
81
76
67
60
59
64
69
67
62
58
70
64
55
52
60
67
65
55
50
57
66
72
70
63
56
53
59
68
73
73
71
69
68
64
60
61
64
67
70
71
76
79
77
72
72
74
71
63
57
60
66
64
59
63
70
80
79
67
55
52
73
68
65
66
67
67
64
58
58
60
66
68
66
63
62
62
66
70
72
76
75
69
62
56
59
64
71
73
72
73
72
69
67
64
66
67
68
63
59
55
55
61
69
76
84
83
75
66
62
68
65
68
73
77
75
72
71
72
74
78
79
75
67
63
66
72
76
71
71
75
76
71
63
55
57
63
71
75
71
65
60
64
69
71
69
68
72
74
70
58
56
62
67
71
69
67
62
59
59
68
65
70
71
69
67
67
67
67
70
74
79
75
65
62
71
80
79
69
61
66
76
84
79
67
57
53
57
60
60
57
58
64
74
78
78
76
83
86
80
69
61
62
65
61
57
57
61
62
55
55
78
78
70
64
66
68
66
61
62
68
70
64
57
60
70
80
76
64
58
62
76
84
81
68
57
55
57
61
62
58
57
60
64
68
70
72
75
78
78
74
76
77
73
63
48
45
57
68
70
67
81
77
70
67
68
70
68
67
70
71
68
63
65
73
74
69
63
59
64
72
75
72
67
63
64
67
70
67
62
54
55
59
64
68
71
69
65
66
70
75
78
82
80
71
59
51
56
66
76
77
70
64
62
64
65
64
64
67
69
70
70
72
78
82
74
59
51
55
65
72
69
62
58
61
66
65
59
54
51
52
57
61
67
69
69
67
67
66
69
69
65
65
67
71
74
75
69
65
64
65
67
62
60
61
63
62
61
58
59
66
74
80
77
71
65
63
64
65
65
66
61
59
56
59
60
56
55
58
65
67
64
61
61
60
62
65
69
73
72
68
63
62
60
61
65
69
70
69
65
65
69
70
70
67
63
64
66
68
70
74
75
76
74
72
77
79
75
67
63
64
63
59
52
48
53
64
76
83
83
75
63
62
63
68
70
69
69
69
68
68
72
76
75
66
55
52
61
71
74
74
64
71
74
72
70
68
72
79
82
76
72
70
74
80
80
76
65
57
59
64
66
64
55
49
54
64
74
76
70
64
63
64
72
76
77
74
69
61
59
62
66
74
78
77
67
59
57
62
67
70
63
70
73
68
65
65
66
68
68
66
64
66
66
66
65
64
68
71
69
66
65
70
74
73
69
65
64
63
61
61
64
67
66
64
68
74
74
69
64
63
66
71
73
74
71
65
56
53
59
68
68
76
77
68
63
64
66
64
59
57
61
66
61
51
49
61
80
88
79
68
63
68
72
72
69
71
75
77
74
72
72
71
66
60
60
69
77
77
73
70
71
71
67
61
59
61
59
57
62
71
61
71
79
77
74
72
72
71
69
68
75
81
77
65
53
56
64
72
71
65
65
64
58
54
57
69
80
80
71
63
65
70
69
65
65
69
73
73
68
67
68
68
63
56
57
63
70
72
70
69
57
57
63
70
72
70
67
65
68
76
88
94
91
77
63
58
58
58
59
64
72
75
68
60
57
61
69
67
62
59
61
64
66
64
66
72
76
73
69
65
65
65
64
63
64
64
68
70
68
68
70
64
61
61
66
69
65
59
58
64
76
82
81
73
65
62
64
65
63
63
65
71
71
68
62
58
58
65
70
73
72
70
69
68
64
62
63
67
69
67
64
62
64
65
65
59
51
53
60
67
68
67
62
61
65
68
66
60
56
60
64
66
65
63
62
62
66
71
72
66
58
53
57
65
66
61
58
67
79
81
74
70
72
72
65
49
42
52
62
68
67
66
66
63
59
55
51
52
57
63
54
56
59
60
64
66
61
62
68
76
81
72
62
61
63
66
70
74
78
77
76
70
67
66
69
69
67
66
69
70
72
73
76
76
68
58
49
49
54
60
66
68
70
66
67
71
73
71
63
60
59
62
63
69
68
67
64
66
73
83
85
78
65
59
63
72
78
76
76
79
86
87
80
73
71
75
76
70
63
64
73
86
86
79
77
77
76
70
60
55
58
65
69
75
84
90
85
71
58
50
70
73
75
78
76
75
70
65
63
62
65
64
60
55
58
66
71
68
64
64
69
70
67
67
73
81
84
75
66
64
67
71
73
75
78
86
88
83
77
69
67
63
60
62
76
84
76
59
47
47
69
72
74
75
73
71
69
65
60
59
61
63
59
55
55
58
56
56
60
66
68
66
59
61
69
77
78
73
68
65
59
54
56
66
75
78
76
74
77
78
74
66
62
63
67
69
67
63
60
58
61
63
62
61
60
64
68
67
66
67
70
72
69
64
62
58
54
54
57
65
70
69
65
63
61
58
55
61
66
64
57
51
54
61
66
63
57
55
60
65
70
71
72
72
71
70
65
62
62
66
61
60
57
55
57
65
70
69
65
63
66
71
72
69
65
61
62
61
58
55
56
61
66
67
63
57
57
62
68
71
63
54
54
59
63
61
54
47
48
55
66
71
73
75
75
74
69
61
60
63
68
69
64
57
57
67
73
74
66
61
64
70
71
68
63
63
66
68
65
64
65
68
68
69
73
76
77
74
74
75
76
66
57
57
64
68
67
59
53
55
63
69
70
70
71
74
73
69
62
64
76
79
73
59
60
68
74
73
68
64
65
70
71
69
70
67
64
59
57
64
72
75
70
68
73
79
77
70
66
73
78
73
61
56
63
71
73
68
59
56
57
60
64
66
68
68
69
66
64
67
79
79
76
74
69
61
59
61
64
65
65
68
73
80
83
85
84
83
80
77
76
76
73
66
59
62
75
80
77
65
58
59
61
63
63
67
67
65
65
73
80
77
66
60
63
74
86
90
82
68
77
72
67
67
69
71
70
64
58
57
63
70
81
85
84
76
68
67
74
80
83
82
79
75
71
71
77
87
88
80
68
61
66
74
79
77
70
64
66
73
79
79
77
70
63
63
75
90
95
81
76
81
79
72
67
66
69
72
72
73
75
75
72
70
70
67
66
65
68
75
81
82
81
83
84
83
79
76
76
76
78
82
86
89
85
74
70
73
75
73
65
61
65
70
67
67
74
87
94
85
84
94
90
76
65
61
69
80
87
89
84
74
62
55
56
65
67
67
68
75
80
76
71
72
79
87
83
75
71
74
81
87
90
87
79
69
70
75
77
76
66
59
61
72
82
87
85
82
83
83
85
83
78
69
66
74
81
82
77
70
67
67
66
67
69
69
67
63
66
74
81
76
69
71
81
89
85
74
69
71
74
73
69
73
77
76
75
73
73
76
79
80
78
73
79
83
81
76
73
74
88
81
73
70
74
81
80
72
61
58
64
69
75
77
79
80
75
67
64
69
77
79
83
85
93
95
87
72
60
60
65
67
67
67
73
77
75
70
61
65
77
84
80
71
62
66
72
72
71
71
91
87
77
70
72
77
78
79
80
84
89
84
74
66
69
78
82
76
65
58
66
77
82
78
77
82
85
81
71
63
69
78
78
69
63
65
71
72
70
65
65
69
74
70
70
67
68
70
77
81
75
69
64
64
71
82
90
90
85
81
76
73
66
57
58
66
77
77
70
65
69
75
77
69
63
69
81
84
79
72
70
75
77
73
63
59
63
72
81
81
73
63
61
65
67
65
61
66
77
86
64
64
65
67
73
80
83
75
60
52
51
61
68
70
66
65
66
67
69
74
78
77
73
69
70
71
69
66
64
64
67
72
75
76
73
67
63
65
69
75
75
72
65
57
56
55
58
65
69
73
76
84
81
72
62
59
63
64
61
63
70
81
84
85
79
73
64
61
63
70
74
68
59
59
67
71
66
55
51
57
70
78
76
73
73
75
77
68
59
53
61
71
75
68
62
66
74
73
65
59
78
80
72
61
56
59
69
77
79
82
86
86
83
80
78
77
73
65
62
62
65
63
56
55
63
72
75
71
63
65
71
72
67
60
62
73
83
83
74
64
61
69
74
77
76
77
76
67
54
54
74
64
57
58
67
78
83
83
77
71
64
60
65
70
77
76
71
64
61
61
66
72
74
69
66
74
82
82
75
68
65
67
62
56
57
64
74
79
79
76
71
67
69
73
75
72
64
52
49
57
69
67
65
71
74
74
68
62
60
58
53
55
67
80
83
76
67
64
69
71
75
79
80
72
65
62
70
78
79
76
76
75
68
56
54
59
67
66
65
61
62
64
65
69
73
71
62
57
59
70
67
72
74
73
70
58
46
45
57
66
69
70
77
83
85
78
72
71
74
76
74
76
79
78
70
71
76
83
87
87
83
77
71
67
69
72
68
60
55
58
64
69
72
76
81
83
76
71
70
73
76
73
72
72
68
59
51
54
63
69
72
68
67
68
75
77
76
75
70
66
64
66
75
80
83
80
77
80
80
79
71
65
70
82
94
91
77
66
66
71
77
77
76
79
84
82
73
68
68
73
79
77
73
71
70
72
74
77
75
72
66
66
67
66
65
65
69
74
76
69
62
60
64
69
68
63
58
58
62
65
66
64
70
79
89
87
79
75
70
71
69
69
70
70
66
62
62
65
69
73
73
71
73
73
74
77
84
84
76
67
62
68
76
77
67
60
59
65
69
70
66
63
66
70
74
73
69
64
64
71
78
76
74
70
70
68
66
66
64
63
67
72
69
60
49
48
61
72
78
71
65
63
70
76
77
78
78
71
59
52
53
63
71
76
76
74
68
58
51
56
68
75
72
71
76
86
86
81
77
78
81
79
76
72
70
67
65
66
72
78
80
77
73
70
66
62
64
72
75
69
73
67
71
73
77
81
77
68
56
54
57
66
67
69
72
76
75
67
57
62
72
77
70
60
56
64
71
76
75
69
67
69
72
76
75
71
69
72
77
78
72
68
75
84
84
71
57
56
64
71
79
80
76
70
72
78
77
72
69
66
69
73
76
74
70
66
67
72
77
80
80
78
72
64
54
55
61
69
69
64
59
62
69
73
69
63
62
64
63
57
51
60
76
88
78
59
46
52
65
74
68
77
79
75
69
69
70
66
63
62
62
66
70
76
78
75
67
65
71
78
78
78
80
78
71
67
69
70
69
67
69
72
75
76
72
67
64
61
60
55
54
63
75
80
72
63
61
72
78
77
53
69
79
79
80
79
75
68
61
60
62
63
63
67
73
75
69
62
61
66
70
70
71
72
74
72
70
68
70
75
75
72
72
74
76
73
67
64
71
76
75
72
67
65
68
72
78
84
84
76
60
72
79
79
80
81
81
75
68
64
66
71
75
71
66
62
62
67
72
69
63
59
64
72
76
72
63
62
66
70
73
71
72
75
76
68
59
60
69
82
86
80
68
62
62
64
69
73
74
73
73
77
80
78
73
70
71
72
69
61
56
67
85
90
76
62
61
71
75
70
61
61
68
77
73
67
63
65
71
74
76
78
79
79
74
61
56
56
65
73
77
78
79
76
71
63
63
65
70
72
64
72
81
85
76
66
60
66
70
64
57
61
72
81
78
73
70
72
73
64
62
65
71
64
53
52
63
76
82
81
79
78
77
70
67
67
71
71
71
69
70
72
77
78
73
66
61
65
74
81
60
67
77
77
74
66
61
62
69
74
72
67
65
69
75
73
72
69
66
62
62
66
66
61
55
61
69
74
69
67
68
70
68
65
67
76
81
79
75
76
74
68
64
63
60
57
57
62
70
78
60
68
68
69
73
71
66
56
54
63
74
75
75
76
76
72
68
67
68
73
70
69
67
67
72
75
71
59
53
55
67
71
68
65
68
75
76
71
68
70
71
66
63
63
69
69
67
62
62
66
61
57
58
65
74
77
71
59
52
56
70
77
76
71
67
67
66
69
75
81
77
69
64
63
70
72
67
59
58
66
71
70
64
59
62
67
68
64
62
67
71
74
72
72
73
74
67
62
60
65
63
54
56
66
71
69
68
69
65
67
74
76
70
58
52
56
67
70
72
70
72
68
60
59
62
68
70
72
73
71
70
67
65
63
63
62
63
65
73
78
82
80
73
69
70
73
66
61
57
63
65
71
78
79
73
69
68
71
69
68
72
75
73
67
65
68
69
67
60
57
61
67
70
69
71
70
71
75
76
75
72
76
81
84
77
68
62
67
75
78
73
64
63
64
72
78
75
65
59
60
64
72
79
79
74
73
70
67
64
65
72
76
76
75
72
70
70
70
67
62
63
65
71
74
70
66
69
75
77
76
73
73
79
86
84
74
65
64
66
67
65
62
64
66
59
56
59
65
75
77
65
70
70
70
74
74
69
62
59
62
68
73
75
73
67
64
65
71
76
73
64
58
53
49
51
58
70
76
75
61
50
50
58
66
71
71
69
65
60
60
64
72
74
71
57
48
53
65
77
77
72
72
72
73
76
75
69
64
61
64
66
71
75
74
67
62
62
63
67
67
60
52
44
45
52
65
73
76
67
54
49
49
51
50
57
67
76
78
71
64
63
68
73
72
73
74
74
69
64
63
68
70
71
74
78
79
76
68
62
65
74
81
78
75
69
66
65
62
56
54
55
56
58
65
71
74
73
69
69
70
71
67
61
54
56
66
77
83
77
67
63
65
72
75
76
78
77
70
64
66
65
71
72
73
77
81
77
69
61
64
73
80
79
76
76
76
66
54
47
51
56
61
63
65
68
65
63
66
71
74
71
66
63
63
63
65
67
70
70
68
71
77
83
78
72
64
68
71
72
70
70
78
76
73
73
73
75
73
70
70
73
75
77
75
71
61
52
47
48
53
59
66
67
64
57
51
52
57
61
59
53
53
57
63
67
65
62
60
60
65
74
82
84
77
69
66
67
68
68
60
78
82
79
68
61
59
67
78
82
80
75
70
65
55
49
52
64
74
74
68
67
72
77
75
70
65
65
62
58
53
52
55
61
62
66
71
71
66
59
61
66
71
71
68
68
68
63
55
55
61
76
80
76
64
56
60
69
77
77
72
70
67
58
47
42
54
73
85
80
71
69
71
73
71
70
72
73
70
63
62
65
70
69
64
65
68
72
71
68
63
62
60
60
61
67
69
64
58
58
67
62
67
66
63
64
71
76
75
65
59
61
69
73
66
56
56
60
63
60
61
67
70
63
56
54
60
67
68
64
65
72
75
71
65
59
56
58
62
65
66
65
62
60
60
65
69
73
74
71
68
56
57
59
60
64
68
74
74
67
60
61
70
77
77
70
68
69
73
71
71
76
76
70
59
55
61
70
73
67
64
66
71
73
69
64
60
55
50
51
56
63
64
63
61
62
66
70
74
76
71
72
66
60
60
62
70
75
77
70
63
64
70
75
72
68
70
76
80
83
81
80
79
72
65
59
63
70
75
71
65
64
68
75
78
77
70
62
55
55
58
64
65
62
62
65
67
64
58
60
66
77
67
58
59
69
77
75
68
61
64
69
72
71
70
65
61
56
57
64
70
73
73
70
66
62
57
58
64
69
69
65
64
67
75
75
68
63
66
75
79
76
67
62
64
70
73
65
55
56
64
67
65
58
60
68
73
63
49
54
68
81
79
69
63
62
62
57
56
62
68
74
74
70
67
62
57
58
61
67
69
68
68
69
68
64
61
60
65
71
71
69
67
69
73
75
72
68
67
68
72
68
68
61
64
64
64
59
52
62
77
85
78
61
52
56
70
74
74
72
74
78
82
74
66
61
66
72
73
67
65
70
77
78
70
63
60
65
67
61
54
54
64
72
78
76
74
71
70
70
70
66
61
61
61
61
61
62
68
77
83
82
68
55
45
50
61
68
65
58
58
66
71
67
63
62
68
73
71
65
62
63
68
71
69
65
69
73
75
72
67
66
65
67
69
74
76
73
66
59
60
62
60
63
65
60
55
59
70
81
82
73
62
54
54
62
68
65
55
49
53
61
67
63
60
58
60
61
62
64
62
60
59
63
69
74
73
71
65
65
66
69
67
64
64
68
73
70
63
59
62
64
65
70
67
58
52
50
57
64
66
61
59
60
70
83
86
81
72
63
63
65
68
72
70
64
59
59
63
66
62
53
47
53
63
71
68
58
51
52
56
61
63
63
64
69
73
68
62
60
64
63
63
62
57
54
55
59
58
57
54
55
60
69
76
81
82
80
78
73
67
63
65
73
79
76
71
72
76
78
68
53
42
42
50
59
59
56
50
50
53
59
59
60
65
74
77
70
59
53
60
65
66
63
55
52
57
62
69
67
62
62
61
67
68
64
60
60
65
68
68
63
61
65
73
77
78
77
78
80
77
67
57
53
58
63
68
67
61
54
51
50
55
62
67
68
67
62
57
54
55
65
71
76
73
65
58
55
58
65
66
65
61
58
59
61
60
55
55
59
63
67
66
68
72
73
70
62
57
60
63
65
66
66
70
73
72
71
68
61
54
51
56
65
69
67
58
56
61
65
63
76
77
77
75
69
66
65
64
67
70
74
73
69
72
72
75
72
70
69
72
77
79
77
74
73
75
77
76
70
64
62
63
67
71
76
75
71
64
61
63
68
72
72
72
71
73
76
78
76
76
62
68
76
78
77
72
67
63
63
65
67
66
66
70
77
79
73
65
63
66
69
72
72
72
73
75
76
76
72
66
60
61
71
81
85
85
80
76
77
80
80
77
74
74
73
74
76
81
83
81
61
70
80
82
76
70
69
70
75
77
74
66
60
65
75
82
80
66
60
64
71
73
70
68
71
74
76
75
72
68
68
68
72
74
74
71
69
74
81
86
80
73
65
64
65
69
73
72
68
63
88
94
91
81
72
67
69
76
84
85
81
74
64
63
72
81
81
72
68
74
85
82
70
58
61
72
78
77
74
75
78
79
75
71
65
62
63
70
76
79
74
62
54
54
62
69
70
69
65
68
107
98
80
66
63
70
72
69
60
60
69
75
74
69
72
79
79
71
68
73
79
75
66
59
62
72
77
74
70
74
75
74
69
71
74
75
75
73
76
80
79
71
61
55
60
67
72
73
75
85
94
82
64
58
65
74
72
60
50
54
67
76
78
79
80
81
77
65
58
59
66
71
69
66
71
76
78
74
69
67
68
67
68
72
75
79
77
73
71
77
82
83
73
61
59
66
71
72
73
73
77
72
64
62
65
70
73
72
76
78
79
76
76
80
85
87
84
69
59
60
69
79
76
65
59
66
81
83
75
72
74
81
80
74
67
67
70
72
73
78
75
69
64
62
66
67
66
65
71
74
76
75
69
63
60
65
75
84
84
74
66
63
67
70
73
82
87
87
79
75
78
85
83
69
61
63
74
78
77
77
81
85
83
76
66
59
58
70
82
92
82
65
57
61
68
67
64
65
76
87
78
81
74
63
57
64
76
77
68
55
53
61
66
64
61
64
71
76
75
78
86
90
86
77
72
72
75
73
68
65
67
71
74
76
73
66
59
61
69
80
82
75
70
66
68
72
77
77
79
82
77
81
80
73
67
70
74
74
67
65
73
80
79
73
69
65
61
56
61
75
90
88
73
62
67
81
86
79
64
56
57
68
71
72
72
72
71
65
60
61
69
77
77
70
67
71
82
81
70
60
63
67
73
75
79
84
85
81
78
80
85
88
85
81
77
75
71
66
68
75
77
69
58
55
66
79
81
71
61
58
66
70
70
71
71
70
70
67
70
72
77
78
76
70
65
64
70
70
68
59
53
61
67
73
78
80
82
79
77
74
71
66
65
63
62
63
66
68
71
67
63
63
67
70
69
68
65
64
64
68
69
70
72
77
79
72
61
59
67
77
80
77
72
71
69
66
65
69
73
72
64
74
77
74
71
65
60
60
64
65
60
56
58
60
61
60
61
67
69
70
72
77
82
74
60
53
59
74
82
81
72
66
67
77
84
80
72
66
67
74
77
73
68
68
68
67
67
74
77
76
76
73
72
71
67
63
59
56
61
66
70
73
76
78
78
72
69
67
68
70
73
75
74
67
62
63
71
75
76
70
65
65
65
71
74
76
73
67
68
71
74
74
71
66
63
63
67
73
78
78
77
59
48
52
66
73
72
67
64
67
76
80
81
78
76
73
71
67
63
62
62
65
64
66
74
79
77
65
49
47
55
68
73
75
71
67
66
65
67
70
74
76
75
71
67
67
66
70
75
77
79
68
57
58
69
77
76
67
62
65
67
70
73
72
70
68
68
67
67
68
70
72
69
65
63
66
71
66
60
58
66
74
78
76
73
72
72
75
73
73
71
72
72
75
76
71
69
68
69
70
75
72
71
72
73
71
68
66
62
60
62
67
77
80
77
71
68
65
64
69
77
83
78
67
62
66
75
80
79
78
79
75
74
72
72
72
72
72
74
76
76
75
75
77
79
76
71
67
65
62
66
62
68
73
74
69
66
68
68
65
64
70
79
82
79
74
67
63
60
67
77
78
72
69
73
78
82
80
78
78
79
75
70
68
70
71
68
70
74
79
77
69
72
80
89
87
76
66
65
65
64
54
56
64
75
80
79
69
61
58
62
71
80
80
72
65
62
64
70
76
78
75
68
61
63
70
72
72
69
68
68
69
68
65
63
63
67
75
83
85
75
62
65
77
87
87
76
69
70
76
69
64
58
61
73
87
81
68
52
47
55
68
78
80
75
64
58
62
71
76
78
75
72
65
57
57
63
69
69
63
61
64
70
69
62
57
59
65
74
75
71
69
72
74
71
65
63
71
77
78
70
78
77
73
69
69
70
69
66
66
66
68
71
75
79
76
66
62
62
65
68
74
80
79
72
67
65
65
68
71
73
78
78
77
75
69
62
57
58
61
67
73
76
77
69
63
64
72
73
67
67
80
89
81
67
56
60
69
77
75
69
66
65
68
73
76
75
70
68
67
65
69
76
81
81
73
64
60
67
77
82
79
74
74
76
78
72
67
68
71
71
69
70
74
78
78
75
69
63
56
63
73
78
74
69
66
71
71
65
53
48
54
66
71
66
61
61
68
71
69
63
59
63
70
69
65
61
59
63
70
72
71
72
72
73
71
69
67
73
75
75
70
67
71
77
78
71
64
63
60
61
68
75
75
73
73
75
73
63
48
39
49
65
76
67
57
52
58
64
65
61
58
62
65
64
60
60
60
66
68
70
71
75
77
74
70
60
55
58
66
68
67
65
67
71
70
66
61
66
73
61
71
84
87
77
66
61
66
70
70
61
58
61
71
76
74
69
65
60
61
63
70
74
75
69
63
62
60
64
67
70
70
69
72
73
73
68
59
59
66
69
66
63
63
66
64
58
58
67
76
63
75
88
90
80
64
55
58
70
80
77
65
57
65
77
87
80
65
57
57
65
71
78
77
77
75
70
59
50
52
62
69
68
67
68
71
72
68
70
76
78
71
67
66
65
58
54
57
67
76
63
71
81
87
86
78
70
66
69
75
73
69
69
77
85
87
75
63
59
62
66
69
69
74
80
83
75
60
51
55
69
76
73
66
65
68
70
69
70
72
75
71
67
67
68
65
64
67
74
77
63
58
59
62
67
72
74
75
71
71
74
76
79
80
77
71
63
60
62
69
69
66
65
71
80
82
73
66
65
72
81
78
69
64
64
69
68
61
59
69
76
74
66
59
58
62
66
69
73
76
71
56
49
44
44
50
63
71
70
63
64
71
76
70
57
49
52
58
64
64
62
59
60
68
77
81
71
68
70
73
74
69
62
63
68
71
65
55
56
66
76
73
64
57
59
64
68
70
71
74
67
69
71
66
55
55
67
75
67
50
48
60
71
65
50
45
52
64
69
64
60
55
56
64
75
80
77
73
72
75
77
72
67
68
73
74
68
62
61
65
61
54
53
63
76
79
75
71
71
76
51
59
69
68
65
65
70
73
68
63
64
68
69
61
51
48
59
74
81
75
62
54
56
64
73
77
75
75
78
81
84
81
76
74
75
76
74
74
72
67
59
48
53
68
77
75
63
61
67
77
52
57
60
62
66
68
64
60
60
65
66
65
58
57
56
60
66
73
76
73
66
61
61
60
60
64
71
76
77
76
71
70
70
68
69
71
77
79
75
69
61
61
65
71
76
74
65
62
65
70
59
69
75
78
76
71
64
59
58
57
56
53
56
58
60
64
64
64
59
57
58
64
67
66
62
65
72
76
75
66
60
61
60
59
60
69
77
82
76
66
63
66
71
72
76
81
78
72
66
65
58
66
75
81
80
73
64
60
60
65
70
70
64
58
58
62
65
64
58
57
59
63
68
74
78
80
77
74
71
70
68
65
61
58
59
66
74
75
67
58
61
68
75
74
69
68
70
68
64
64
61
60
61
65
74
72
62
48
45
58
72
72
63
58
59
66
68
65
64
67
70
67
66
67
72
76
73
66
67
71
73
68
63
59
60
64
65
61
55
51
61
74
82
76
64
55
58
67
66
62
74
65
57
59
68
69
62
50
43
47
56
60
62
62
66
68
67
64
63
64
62
65
65
63
61
55
55
60
65
70
70
66
60
60
63
66
66
63
61
64
71
75
75
70
65
64
66
69
70
68
76
68
64
65
66
68
67
71
68
62
58
60
64
66
67
68
73
75
75
67
60
59
63
64
63
64
65
66
65
61
58
55
57
62
69
74
73
68
66
67
70
68
65
65
72
80
76
68
65
69
67
66
64
61
61
63
70
76
79
75
73
73
71
66
62
65
71
77
75
74
73
69
62
61
64
70
69
67
63
61
60
62
66
69
72
73
70
67
67
67
66
64
64
71
81
86
75
62
57
66
67
65
60
57
57
59
63
65
65
67
69
70
71
65
60
58
58
57
57
61
74
78
73
62
57
56
58
61
66
74
80
83
81
73
67
61
62
67
72
73
69
67
67
70
76
77
73
68
66
66
67
68
68
63
59
56
56
61
62
58
54
56
62
63
61
63
66
67
61
58
59
62
62
60
58
62
70
73
71
74
80
84
81
72
67
63
65
63
61
65
68
67
63
59
64
68
74
76
74
67
71
69
71
69
65
64
67
71
67
59
53
57
65
69
69
69
72
76
74
68
62
60
58
59
62
72
80
76
68
64
64
68
68
69
71
74
67
54
50
58
68
68
59
55
64
79
86
79
72
67
76
69
59
56
62
72
77
77
69
63
64
67
73
79
81
78
70
63
63
67
71
72
71
68
67
69
69
69
67
65
63
60
57
60
67
70
66
63
65
74
78
69
61
62
76
87
84
72
66
67
75
67
57
51
61
71
69
61
58
63
65
65
64
71
80
81
71
58
54
59
67
72
72
66
57
56
62
71
78
75
67
63
59
60
60
59
63
70
76
77
72
69
69
71
74
71
62
56
58
65
64
65
66
69
72
70
58
47
47
57
64
62
59
60
66
71
69
66
61
62
66
70
64
51
39
42
57
73
79
73
67
67
68
62
54
49
53
62
64
63
63
69
74
72
62
50
50
56
61
66
55
54
61
71
74
69
63
61
65
71
73
70
68
67
65
64
63
62
62
65
70
72
69
61
51
47
55
64
72
74
74
75
72
63
51
42
45
55
61
62
63
67
72
71
65
60
64
69
75
77
62
57
61
70
72
65
61
68
79
83
78
70
67
70
75
72
63
57
59
63
71
74
76
77
74
66
62
62
70
77
82
81
74
64
53
53
58
63
63
61
63
68
72
71
66
66
67
72
73
74
69
67
70
71
70
61
53
54
64
71
68
58
56
67
79
83
77
69
68
72
73
75
76
75
73
71
69
68
69
70
72
70
66
63
62
68
72
72
65
64
68
70
69
64
63
66
67
62
58
62
62
65
65
68
68
68
64
57
57
57
58
58
60
65
72
75
76
75
77
73
71
69
68
66
65
65
67
68
66
62
60
58
57
57
63
68
74
73
72
69
71
69
64
61
65
68
67
59
56
62
57
65
67
68
67
65
66
68
68
64
61
63
67
68
67
63
63
64
66
61
51
47
53
65
72
68
64
60
62
60
58
58
59
63
65
68
71
74
73
68
62
61
64
69
70
66
58
56
58
63
64
70
77
77
66
53
46
54
65
71
68
62
60
63
69
69
63
61
60
58
53
52
60
72
74
65
50
47
53
59
61
62
67
68
67
65
67
72
73
69
63
65
73
77
71
62
56
58
65
64
80
72
67
71
82
91
89
83
80
85
87
82
71
67
70
79
80
75
71
73
73
68
61
61
69
75
77
71
66
69
74
73
71
68
68
71
74
74
73
70
65
66
71
75
75
70
62
60
67
79
80
67
63
69
80
87
88
83
79
76
71
64
55
57
67
79
82
78
71
68
67
64
62
64
67
67
65
64
65
66
69
70
69
70
73
77
78
74
70
63
60
59
63
70
75
73
66
60
67
79
64
61
65
76
80
81
75
68
66
67
69
65
61
66
78
90
90
78
68
65
69
71
70
65
66
66
65
67
66
66
63
61
56
56
59
62
66
70
74
82
82
77
68
65
65
67
65
60
62
68
66
68
76
82
80
72
65
59
62
66
73
75
73
76
85
93
91
78
67
68
76
79
70
63
65
72
74
71
67
65
67
67
60
52
47
49
56
67
77
87
88
79
67
62
60
63
64
60
60
64
79
80
80
79
76
68
64
60
61
69
77
75
71
68
74
83
88
81
75
71
71
67
66
62
65
72
75
72
67
65
69
76
78
73
66
61
62
68
75
77
75
71
64
62
70
77
73
68
66
72
59
60
63
67
74
75
71
69
71
77
77
71
66
67
73
81
83
80
75
70
66
63
59
56
58
61
70
72
72
69
69
74
78
78
77
73
67
64
66
73
75
72
65
63
73
80
79
72
69
72
55
52
56
64
70
69
67
69
74
78
72
66
63
68
74
79
79
70
67
70
73
73
63
48
40
44
58
68
74
75
76
74
68
66
69
72
70
68
70
75
76
71
63
62
65
65
64
63
66
69
75
79
78
72
61
55
58
64
70
73
70
69
71
71
71
77
81
82
75
73
74
78
74
64
56
53
58
61
66
71
75
73
70
69
67
67
67
70
77
79
75
70
70
73
71
65
59
57
62
66
87
96
94
78
61
56
61
67
67
66
67
71
70
67
69
77
81
80
73
70
74
82
86
83
80
78
79
75
70
64
62
67
76
81
77
68
67
72
79
81
72
69
74
82
87
87
82
77
71
66
75
79
81
76
71
70
72
71
67
64
64
63
62
66
75
80
77
65
62
70
84
94
87
78
73
79
87
87
77
61
55
61
72
78
76
69
67
72
75
75
69
60
60
67
75
83
87
84
79
70
64
65
71
75
77
75
74
72
68
66
66
68
69
74
82
84
82
74
71
75
81
82
77
71
66
68
68
68
68
68
67
67
67
68
68
67
62
62
68
72
68
60
57
59
60
57
58
69
82
88
66
73
78
77
76
75
74
73
75
78
77
77
74
73
77
81
84
82
77
70
64
63
70
75
77
67
56
54
64
76
80
74
69
74
80
75
65
62
66
72
69
64
66
68
61
51
50
66
85
88
67
74
77
77
76
75
74
75
76
77
75
69
62
60
63
68
75
78
78
71
66
65
72
81
81
75
63
58
63
67
68
67
74
87
93
83
68
65
69
74
77
75
71
69
64
61
64
74
77
72
62
60
62
69
76
82
82
77
74
72
70
67
63
60
61
63
67
74
78
78
73
67
67
72
78
77
67
54
43
44
51
66
78
84
77
66
60
64
67
71
74
73
71
69
67
67
72
76
73
67
65
59
58
67
76
82
82
77
72
69
72
77
79
77
71
69
68
71
74
75
72
69
66
68
75
77
71
55
41
44
63
82
85
74
54
50
57
67
69
63
60
63
69
72
70
68
68
68
69
72
75
71
67
68
72
74
69
65
62
62
65
72
79
80
81
78
74
68
63
66
75
82
80
73
70
75
82
79
66
61
71
81
82
70
55
53
65
75
77
73
66
65
68
73
72
66
56
51
57
70
68
64
65
65
64
61
61
63
64
64
64
66
66
69
71
76
74
66
55
55
62
75
75
68
64
72
81
79
69
62
64
68
71
70
67
66
67
72
77
79
78
74
75
80
85
75
63
56
60
73
66
63
67
70
64
57
60
71
82
83
73
65
61
57
56
62
67
67
62
57
58
60
63
66
72
73
72
64
62
66
71
71
67
65
65
65
64
62
64
67
67
64
67
79
90
92
84
75
69
70
77
72
70
74
74
66
62
66
71
73
66
61
62
61
62
65
67
68
72
72
67
66
69
73
73
71
66
63
65
69
72
71
67
61
56
58
64
68
74
77
71
61
54
60
75
87
88
76
68
61
75
66
59
64
71
75
66
56
49
51
55
62
69
76
80
78
70
63
63
63
64
65
66
62
58
59
65
69
67
64
62
64
65
65
64
67
66
68
76
87
87
77
66
57
60
67
71
71
69
64
67
66
64
61
57
58
59
61
62
65
70
72
75
77
79
76
68
58
48
46
48
53
56
55
55
60
67
73
77
77
72
66
65
69
77
77
67
57
58
71
82
84
79
75
67
62
62
67
71
74
74
77
78
66
52
41
48
63
71
73
70
69
68
69
70
67
63
60
57
53
52
58
66
69
69
63
63
69
81
88
84
69
64
67
75
75
71
65
66
72
76
78
81
81
79
69
62
61
61
63
72
70
71
67
62
58
61
65
63
56
54
61
68
73
69
65
64
69
70
70
70
69
71
70
67
61
60
65
75
80
77
69
64
64
66
72
78
80
77
73
68
68
74
81
86
79
69
61
60
60
62
62
63
66
69
74
76
74
67
61
60
64
69
71
68
66
65
68
71
74
74
71
65
61
61
62
62
62
60
61
65
67
66
66
68
71
77
76
70
67
63
61
62
71
81
80
73
68
70
71
63
72
77
74
69
67
68
72
74
78
75
68
61
60
64
66
64
59
60
65
71
70
67
67
70
71
64
54
48
54
59
63
66
67
69
68
58
53
59
69
76
72
64
65
71
74
70
65
66
68
74
77
81
80
73
64
60
63
71
78
77
66
56
56
63
69
67
61
56
55
59
66
70
72
70
68
63
56
54
57
60
62
63
65
67
65
55
49
55
67
78
82
79
76
72
67
64
63
62
59
64
67
77
81
81
75
66
63
67
71
70
65
60
64
66
69
65
61
58
57
59
64
67
65
62
61
62
62
62
64
66
69
68
65
64
70
71
69
66
65
70
72
76
75
70
64
62
63
65
69
63
62
71
76
74
69
64
68
72
70
65
64
66
72
69
63
54
53
57
61
62
64
63
65
69
73
71
68
66
69
70
71
70
71
73
76
75
69
64
65
68
68
64
60
59
61
62
63
66
70
64
66
70
65
55
51
60
71
70
59
50
53
66
70
65
57
52
57
60
61
60
56
56
63
69
73
73
70
69
71
71
70
71
78
84
85
68
49
43
55
68
72
67
61
57
59
60
66
69
70
60
67
71
65
53
48
57
67
61
42
38
49
63
65
56
52
60
72
77
72
63
54
50
50
56
65
65
61
62
72
80
78
67
66
76
84
74
56
45
54
68
73
69
69
70
71
68
70
75
78
66
69
70
63
52
48
56
61
64
60
58
59
60
61
58
59
66
76
88
86
75
63
52
53
59
68
65
58
55
68
82
83
68
56
60
73
78
75
73
72
72
64
59
68
82
86
76
65
66
75
73
71
68
63
60
58
57
61
68
74
70
63
61
67
72
70
66
66
72
73
69
65
68
70
73
72
64
61
64
70
76
78
75
70
67
69
75
82
85
80
70
62
57
67
78
85
77
63
61
70
60
68
77
78
76
66
58
58
60
64
61
60
63
69
72
68
65
64
61
56
55
61
73
80
74
62
58
66
75
76
73
73
75
76
74
71
74
79
79
73
67
65
65
65
65
67
65
64
68
70
57
64
75
79
73
59
49
49
58
65
68
65
61
59
58
60
64
67
65
61
61
66
68
71
70
67
67
70
73
74
73
70
68
66
67
71
75
75
69
63
64
69
72
67
57
51
55
64
70
69
69
61
60
63
66
61
51
50
58
73
78
70
59
52
57
67
72
75
76
81
83
76
66
62
70
80
86
78
67
69
74
76
69
63
64
70
73
69
57
53
60
71
76
69
60
52
55
62
69
71
74
57
50
58
67
69
62
56
59
69
70
66
59
62
70
74
75
75
79
84
82
76
68
65
70
76
75
69
66
71
79
81
75
69
67
69
68
65
60
60
63
67
66
66
63
63
63
67
71
79
62
56
62
71
75
70
65
60
59
57
57
62
66
71
73
69
66
67
71
69
64
59
59
64
68
68
66
67
72
77
77
73
67
67
68
70
68
67
67
70
71
66
63
64
68
75
75
70
66
70
64
63
65
71
72
68
67
61
60
58
58
61
65
69
68
66
60
60
62
65
65
62
60
61
65
67
66
69
74
75
70
65
65
69
70
70
67
66
67
70
71
72
70
69
74
80
76
66
56
58
75
70
65
62
60
58
55
59
65
68
66
61
62
62
65
66
65
61
62
68
75
78
76
69
66
65
67
72
74
72
66
64
65
69
70
71
72
72
70
69
69
69
69
69
73
78
74
63
56
58
71
69
73
73
64
50
45
56
68
72
66
59
59
63
65
67
66
67
68
68
72
74
75
71
68
74
81
80
76
69
66
64
62
58
61
71
76
76
71
67
68
65
58
59
69
79
79
69
64
65
56
62
71
77
69
58
56
61
65
60
52
53
59
65
68
67
67
65
65
64
60
60
61
64
70
79
82
77
69
68
71
71
63
56
60
71
73
62
57
62
69
65
54
52
63
79
82
74
71
68
59
63
60
56
59
67
76
76
68
58
53
55
61
69
75
76
69
64
62
62
61
61
62
67
76
81
79
72
65
64
71
74
71
67
70
73
70
61
57
64
70
65
58
56
63
75
76
69
67
67
70
68
61
52
58
67
75
77
73
69
62
59
63
72
77
76
69
66
63
63
63
65
68
72
76
78
77
71
65
60
59
62
65
67
69
68
69
71
69
68
66
64
62
62
61
62
62
64
59
57
55
63
71
77
77
71
67
62
62
60
60
60
66
73
75
71
66
65
67
67
66
65
65
62
55
54
60
64
65
60
60
63
65
64
58
55
59
64
64
61
60
64
67
66
59
56
60
66
63
58
51
56
69
82
86
80
68
59
56
53
54
61
69
75
74
66
63
67
76
78
71
64
62
59
52
49
52
61
67
72
75
76
73
63
54
52
56
65
63
59
55
61
69
71
66
60
61
69
72
66
66
59
60
70
82
80
68
59
57
61
63
61
65
70
70
61
53
58
71
77
70
63
62
70
76
73
65
61
64
67
72
74
67
56
48
55
70
82
78
63
57
65
74
74
66
58
58
60
60
63
74
66
59
68
79
79
70
60
65
78
76
68
61
62
62
56
46
48
61
70
69
65
65
71
74
72
63
53
54
60
68
71
63
55
51
61
74
82
74
65
66
74
76
67
57
56
57
60
58
60
67
67
68
73
78
78
73
70
74
80
79
71
64
62
59
56
54
57
64
69
70
69
66
62
57
53
51
52
53
60
72
78
76
67
63
65
70
69
69
69
75
77
72
64
59
61
67
72
72
72
60
68
75
77
77
76
73
71
69
64
64
66
68
68
67
65
62
64
67
69
66
63
62
63
62
61
57
54
55
58
62
68
69
66
64
63
65
68
75
80
80
76
71
68
66
65
66
68
74
78
57
61
64
67
66
66
64
63
61
61
60
63
65
70
72
69
62
61
66
70
69
65
68
72
72
65
56
55
61
66
64
59
55
52
53
57
60
66
67
72
75
75
71
67
64
63
63
63
66
69
78
72
69
73
82
87
75
63
57
62
67
66
64
66
73
84
85
82
76
72
70
63
57
60
68
72
65
61
66
82
88
81
68
58
57
62
68
73
73
72
67
67
70
76
77
74
69
69
69
76
87
71
57
58
74
87
90
82
73
65
63
64
64
67
72
76
79
79
76
73
70
70
71
75
78
77
70
70
76
82
84
77
67
63
66
72
74
69
58
52
51
58
66
74
78
75
66
60
66
76
77
65
55
57
72
86
87
75
65
65
70
78
78
77
73
73
72
69
68
75
81
85
85
85
85
83
74
70
67
67
67
65
66
67
74
79
77
69
57
54
59
66
68
73
76
76
75
71
74
83
64
60
58
67
72
75
68
60
57
61
69
73
73
71
69
70
67
67
72
81
86
81
71
65
67
71
71
63
54
52
61
67
68
66
65
68
74
72
67
68
74
78
75
73
74
75
74
69
67
68
62
59
68
75
72
65
62
69
78
79
74
64
61
66
72
71
73
77
82
82
75
66
62
60
65
72
75
72
64
58
62
74
81
79
70
65
65
65
65
65
68
72
73
76
79
78
68
56
51
51
58
60
67
74
72
68
68
79
90
92
80
68
63
66
71
73
75
78
79
77
68
64
67
70
73
73
76
79
74
68
64
70
76
81
82
78
70
64
62
62
63
62
62
66
77
81
78
68
65
65
68
68
72
76
79
73
65
65
72
81
81
73
62
55
52
57
65
72
75
75
73
71
69
68
61
56
57
63
69
75
74
67
62
63
70
76
75
68
64
63
63
65
62
62
67
74
79
78
74
70
72
74
77
79
77
72
63
60
63
75
81
80
71
60
53
57
66
75
74
73
71
69
67
64
60
55
55
59
67
72
73
67
61
58
60
64
70
72
70
64
61
64
75
80
78
74
71
68
62
58
68
73
76
76
74
71
72
73
76
76
79
81
81
79
77
78
79
78
72
63
57
61
70
76
75
70
71
75
72
63
55
57
67
70
64
58
64
74
80
73
60
59
71
83
88
84
80
75
66
60
68
69
69
71
68
70
73
76
73
69
67
67
70
74
78
78
78
74
67
62
57
62
72
76
72
65
70
76
77
68
55
57
68
72
67
58
58
70
79
81
70
58
57
67
79
82
80
76
76
79
69
64
64
63
61
61
62
64
64
63
63
62
66
70
73
76
77
73
74
74
71
72
72
70
61
54
56
65
74
80
78
74
69
68
68
66
61
63
69
73
69
62
63
70
74
66
56
58
74
91
72
69
65
64
63
63
64
64
64
69
74
78
81
82
85
86
86
81
76
74
73
70
70
73
71
68
61
59
66
80
87
81
72
68
71
73
76
75
72
70
65
64
68
74
71
59
53
63
76
85
70
72
66
68
72
75
71
66
63
69
76
81
82
83
83
80
78
72
72
71
66
58
59
75
93
98
83
68
64
69
74
75
74
76
73
67
65
67
70
70
66
66
69
71
69
70
76
80
77
69
66
71
75
79
84
84
78
71
63
59
60
64
66
66
64
63
62
67
75
77
72
59
57
73
90
97
89
79
72
72
72
74
75
75
65
58
56
65
70
70
66
66
69
73
78
83
89
86
75
62
66
76
85
90
85
80
77
74
73
66
61
61
64
64
62
59
63
71
77
79
79
77
74
75
77
78
82
82
83
81
80
77
75
67
58
59
71
82
80
69
61
62
69
75
81
81
82
79
76
76
69
74
80
78
69
62
62
71
78
80
78
75
76
71
66
63
64
67
64
66
72
83
86
83
76
76
79
78
74
69
72
76
76
70
63
64
71
79
78
73
67
66
69
72
69
66
64
67
76
84
67
65
65
62
59
58
63
72
78
78
72
69
67
61
56
59
65
67
63
58
55
59
62
67
71
74
71
64
56
56
63
69
70
71
69
68
69
70
71
72
71
70
70
68
65
60
61
66
75
79
71
74
72
70
64
59
65
74
81
75
60
48
42
42
46
61
75
81
73
61
51
47
54
61
69
71
66
63
65
71
74
72
66
63
67
68
67
65
61
60
63
65
67
67
65
65
70
76
74
68
82
83
83
81
70
58
55
67
83
85
67
47
38
44
58
74
80
78
68
59
53
60
70
76
74
69
64
68
77
82
82
78
71
66
68
71
71
66
61
62
66
68
65
61
64
70
76
76
66
56
76
72
71
71
67
57
54
61
75
84
78
69
62
67
77
79
76
66
56
53
55
62
70
69
61
60
62
64
64
65
70
70
69
69
75
80
81
74
71
75
78
74
68
67
69
74
71
64
57
56
74
73
70
64
57
54
55
62
68
73
79
77
73
72
73
72
67
60
56
56
60
63
57
52
51
57
62
62
62
63
65
65
63
67
75
78
75
69
69
73
74
74
76
78
76
65
60
60
67
73
75
78
76
68
56
48
56
63
67
68
67
67
66
64
60
59
59
60
60
62
65
66
65
66
66
65
64
65
73
79
76
70
67
70
72
69
65
65
68
72
75
76
77
75
66
55
57
68
80
85
74
69
71
69
70
63
63
66
70
75
77
79
79
77
75
74
73
70
68
67
70
75
77
78
75
69
65
67
74
79
79
78
75
69
67
69
74
80
78
70
65
64
69
70
69
62
64
74
82
83
68
62
60
66
73
78
80
77
74
77
84
89
87
82
80
82
78
70
64
71
80
83
77
72
70
69
65
60
57
58
66
70
70
65
64
68
77
81
79
69
62
59
60
67
72
75
70
69
71
71
68
68
62
58
60
72
84
84
74
66
64
65
62
59
60
63
58
56
58
69
80
82
76
69
68
69
66
60
59
60
62
63
63
63
65
64
58
57
63
71
76
72
65
66
73
77
74
67
63
60
72
72
63
55
54
64
77
80
75
66
61
59
61
59
55
53
57
65
72
72
68
65
66
64
61
60
65
73
81
82
73
61
55
61
64
65
57
51
52
61
71
78
80
76
72
71
72
70
63
59
63
63
66
71
72
67
63
61
65
69
72
73
72
67
58
49
54
66
75
71
64
63
64
63
57
53
60
67
72
68
63
59
58
55
59
70
78
79
68
59
58
68
78
77
69
63
59
59
60
62
56
61
76
91
90
75
59
55
58
61
61
58
63
65
61
55
52
54
61
66
70
76
75
67
60
59
62
62
56
52
52
60
69
71
69
71
72
72
70
66
64
64
65
67
68
63
58
51
55
62
58
64
78
91
89
78
70
68
65
57
47
46
53
64
68
67
63
61
59
63
69
75
74
66
58
63
71
79
78
70
66
67
72
78
80
72
62
53
57
68
75
75
70
69
71
69
65
61
59
62
61
68
75
76
72
67
65
67
64
60
55
57
62
66
68
68
71
71
69
65
64
66
62
54
53
64
76
80
81
82
84
75
63
55
63
75
76
62
60
71
86
90
85
75
75
73
74
72
72
70
76
76
78
73
61
54
52
58
63
64
65
64
69
75
77
73
67
64
68
72
71
67
62
56
57
65
67
61
56
66
77
76
65
51
55
71
79
73
64
70
79
79
73
67
74
84
88
82
76
75
80
83
80
75
69
62
57
60
67
69
66
61
63
74
81
76
66
61
66
68
66
63
64
70
73
70
62
56
59
66
69
72
71
68
67
68
66
65
62
62
67
69
64
61
64
74
78
74
70
73
72
75
78
78
76
68
60
63
70
72
69
63
64
72
76
72
68
68
71
64
54
54
65
75
73
60
55
63
76
82
77
71
72
73
72
66
62
68
72
73
71
70
65
61
54
52
55
63
70
73
66
66
71
73
68
62
60
66
74
73
65
60
63
71
75
71
66
65
61
61
63
70
74
70
62
57
59
66
75
80
79
78
75
69
66
64
68
73
81
81
76
70
64
60
55
50
51
61
71
73
64
60
62
65
68
68
71
78
83
76
64
56
61
67
74
71
62
52
49
59
74
81
75
65
65
72
77
71
64
62
72
78
77
72
68
69
70
71
69
67
66
64
61
61
60
61
58
63
70
73
63
59
65
73
74
71
71
77
81
78
74
64
61
62
65
65
63
63
64
69
74
75
70
65
69
74
78
70
62
62
69
74
74
71
69
68
64
61
59
59
62
63
63
64
63
64
65
68
71
75
64
70
77
80
74
68
63
64
70
75
71
65
59
56
57
60
60
62
68
71
72
67
69
69
72
72
67
68
72
78
78
72
65
61
57
54
53
58
64
68
70
71
68
67
65
67
72
73
69
62
67
71
72
70
70
70
67
65
63
59
54
46
45
51
59
60
56
49
51
58
65
70
73
76
77
72
68
70
77
80
75
69
63
60
57
55
56
59
60
63
68
74
74
70
65
69
76
72
61
49
68
63
62
63
66
67
67
66
64
60
51
43
44
52
62
68
64
57
55
60
67
73
77
78
77
72
71
72
69
60
53
53
59
63
68
70
70
66
57
54
60
69
71
68
66
71
77
69
59
57
66
59
64
70
66
56
55
67
78
78
67
58
57
65
72
74
72
69
70
75
78
80
80
74
68
67
70
70
65
55
50
52
56
59
64
71
74
73
69
67
64
61
54
58
67
79
80
71
66
69
62
60
65
67
60
52
56
70
79
78
67
60
60
67
73
73
67
63
64
65
70
72
72
67
65
66
68
67
64
66
70
71
65
57
56
65
73
72
70
70
67
61
52
54
65
75
74
68
67
69
61
65
68
65
60
62
67
72
71
68
65
61
62
62
60
56
52
52
56
60
60
60
61
66
67
70
70
65
62
65
71
76
73
66
66
72
77
73
66
63
63
61
57
56
59
63
64
62
61
60
60
69
76
76
72
70
73
74
73
72
70
70
67
64
53
45
49
60
72
74
69
64
68
76
81
80
72
61
49
46
54
62
62
63
66
72
77
72
66
60
60
61
61
58
56
57
64
69
69
60
54
64
72
77
75
72
73
78
81
76
70
68
68
67
61
56
61
71
80
79
73
71
76
83
84
79
69
57
47
45
55
60
61
57
58
65
67
63
58
57
59
63
65
63
61
65
72
78
73
64
58
61
63
65
66
67
69
71
71
70
67
64
65
67
68
65
63
66
70
70
66
63
63
64
64
62
65
65
63
64
66
67
66
66
66
67
68
66
60
57
57
62
68
69
70
72
72
68
60
55
64
58
55
59
66
70
66
59
60
63
64
63
63
66
66
58
52
55
65
70
64
52
47
52
57
61
63
66
68
65
60
59
61
63
63
66
74
82
77
66
57
63
70
68
62
58
56
58
55
55
64
57
53
60
73
78
69
62
62
71
69
64
63
63
60
54
48
53
62
63
55
50
56
70
73
64
55
53
59
61
61
61
63
62
60
59
62
65
58
51
53
63
70
66
54
48
54
64
70
73
70
69
69
70
72
71
69
65
69
70
69
65
65
65
63
58
54
55
57
53
51
56
69
77
73
64
56
55
58
62
69
76
78
75
66
59
50
39
36
43
55
67
71
68
61
60
67
75
80
78
70
76
77
73
71
68
67
64
59
56
57
62
66
68
66
61
56
57
61
68
72
74
70
65
62
63
66
68
64
61
65
70
71
67
62
58
53
48
52
64
77
78
71
65
59
61
67
72
72
68
58
60
60
63
71
81
82
70
56
49
54
62
69
70
67
61
54
56
67
79
86
79
71
64
62
62
65
68
71
72
71
65
57
55
57
60
61
56
58
66
76
75
64
51
45
54
65
68
62
60
66
72
74
76
73
69
58
50
48
50
58
67
71
69
66
68
75
81
80
75
70
70
75
82
84
73
62
61
75
86
88
75
66
64
70
72
68
63
57
59
69
79
83
80
72
67
65
65
65
65
71
74
70
65
69
72
72
67
66
68
75
82
84
81
73
65
67
68
68
66
66
68
75
86
92
90
83
82
85
88
88
79
73
70
69
70
69
66
62
64
72
80
84
82
81
76
70
66
66
66
78
73
62
57
69
82
86
78
70
71
77
81
78
69
63
60
59
62
67
76
81
84
81
84
92
98
93
83
73
66
71
76
78
78
77
80
77
66
54
50
56
67
72
77
84
88
84
74
69
67
75
68
63
64
72
79
76
73
67
65
66
62
58
58
56
55
56
63
81
96
97
83
70
64
67
73
72
66
60
59
69
78
81
77
77
79
75
64
52
49
59
72
74
75
75
78
74
63
55
56
70
61
63
69
69
66
67
77
85
79
68
62
65
74
76
66
58
63
79
89
82
69
60
57
58
62
69
72
72
68
69
74
77
79
79
78
74
65
61
60
67
75
78
76
71
64
54
47
47
51
80
77
75
74
69
66
69
80
88
84
77
73
79
85
81
68
59
64
71
73
70
72
77
82
81
77
78
79
75
69
62
66
73
79
85
89
87
77
65
60
59
63
68
69
67
65
64
66
69
63
85
85
80
79
79
76
70
65
69
74
78
78
71
64
56
54
58
64
71
77
80
87
93
97
91
79
74
69
70
73
75
75
73
70
73
77
79
74
65
59
59
61
62
63
64
72
80
85
81
71
69
64
65
73
80
80
71
62
61
64
70
73
71
66
61
57
58
64
70
76
79
77
76
74
70
65
66
72
81
82
79
75
73
67
58
55
60
63
64
58
53
57
62
66
68
73
77
75
70
70
65
61
60
67
75
81
84
81
77
71
69
71
79
82
78
69
62
67
72
69
61
56
59
64
61
58
65
77
84
74
59
55
63
67
60
55
61
72
73
61
50
47
57
66
71
74
76
77
73
71
78
74
69
66
70
77
85
90
87
80
75
71
73
74
67
57
57
69
78
73
57
48
54
65
66
62
66
73
77
72
58
56
62
69
70
67
66
70
72
72
69
64
64
67
73
79
79
78
76
74
71
64
62
64
69
73
75
76
74
72
71
70
69
66
58
50
56
68
76
76
64
53
53
57
63
67
70
73
74
76
75
72
71
72
72
69
62
55
58
70
81
86
86
85
83
78
67
60
61
68
63
58
60
66
71
73
70
64
61
65
71
77
78
76
72
68
68
69
74
79
81
75
66
63
67
73
74
67
64
66
69
69
67
66
67
69
66
63
62
67
74
78
82
81
77
73
67
64
65
69
75
76
72
68
69
70
67
62
59
64
75
83
87
87
82
76
66
61
66
77
84
79
69
68
78
84
80
73
67
72
72
69
63
62
63
67
71
73
71
66
64
66
67
66
65
71
81
84
80
73
83
86
77
70
66
67
68
66
59
57
59
66
73
76
75
69
61
57
61
68
73
69
61
62
68
76
81
89
97
99
87
71
60
56
58
68
79
85
80
70
64
66
67
66
67
70
79
84
80
74
69
74
75
73
68
67
71
73
70
63
58
57
60
59
58
60
64
68
66
65
66
69
69
64
60
61
72
91
102
98
80
64
60
65
70
73
77
81
77
71
67
70
74
74
69
70
77
84
84
80
64
61
69
72
66
60
62
72
80
84
81
79
73
61
48
47
57
67
73
70
70
70
72
75
69
67
68
75
81
78
71
66
74
85
86
76
64
58
59
65
72
74
72
71
70
76
86
96
95
85
68
65
67
65
62
60
65
71
74
73
73
80
80
72
59
50
54
65
77
83
78
66
58
60
66
65
65
64
70
76
74
70
67
72
75
70
63
60
65
72
77
75
68
67
69
75
82
85
82
72
74
73
69
65
62
61
67
70
66
58
54
55
62
66
60
60
65
69
73
74
69
60
52
50
54
61
63
69
78
81
74
64
53
55
62
69
72
73
78
80
79
77
72
65
59
56
61
67
67
59
72
71
70
69
64
59
58
66
76
78
68
60
57
57
60
62
66
67
61
55
52
58
65
68
68
68
73
78
79
76
72
68
68
70
72
75
74
70
68
69
75
77
75
69
61
62
72
78
75
65
72
71
71
70
62
57
56
66
83
89
84
74
69
67
67
65
65
64
62
59
60
67
73
72
72
71
73
71
65
64
70
78
80
75
74
76
76
72
68
66
68
70
73
78
81
85
87
81
75
67
78
79
74
64
58
56
64
71
75
73
71
66
63
65
68
69
68
69
74
83
88
84
73
63
61
67
67
58
48
51
62
68
70
66
64
67
74
81
80
73
66
63
70
78
78
69
63
65
67
69
73
78
75
65
58
60
69
74
74
69
67
65
63
61
60
63
65
69
76
85
93
89
75
72
72
76
68
57
48
52
61
66
72
73
70
65
66
71
72
69
64
66
72
70
61
48
52
65
76
80
69
70
72
72
71
67
71
75
76
77
80
80
79
74
70
69
70
68
66
68
76
78
74
74
75
73
67
59
56
56
62
72
79
80
75
69
70
69
65
58
56
59
59
55
51
51
64
75
80
81
74
65
63
66
68
71
75
73
68
67
73
78
79
77
77
78
73
61
52
54
66
74
70
63
59
59
60
60
60
60
63
69
71
72
74
72
73
72
70
69
64
58
52
53
56
63
64
61
60
61
71
63
53
48
54
69
80
75
59
45
46
56
65
70
72
70
66
61
58
63
73
80
77
71
67
63
63
70
75
79
73
66
64
69
73
69
63
62
69
78
76
70
62
64
66
69
66
62
59
59
65
68
62
56
59
70
80
80
65
50
47
59
73
79
71
59
63
76
87
86
79
78
80
85
81
74
70
74
86
88
83
71
62
58
61
64
67
69
68
68
66
68
71
75
70
72
79
84
78
73
64
68
72
74
71
68
65
67
69
66
66
73
83
82
69
52
53
67
84
83
75
69
73
75
76
73
73
73
68
66
64
66
64
56
53
62
76
84
76
62
55
63
75
77
70
65
69
74
73
70
67
62
61
71
74
67
58
56
63
67
64
63
69
73
71
63
57
57
61
68
74
79
77
68
57
57
68
72
65
52
47
55
68
72
67
63
64
70
72
68
63
64
69
75
74
70
66
61
60
61
73
62
58
70
79
82
74
68
67
65
60
56
60
70
78
81
75
67
61
65
74
85
84
68
53
53
67
82
82
71
59
56
62
68
71
68
64
65
69
70
70
67
67
74
79
81
75
65
58
59
75
71
68
73
81
84
82
77
75
72
68
65
67
67
69
66
65
63
59
59
60
69
73
66
60
65
77
86
84
77
70
67
60
53
60
74
86
83
76
70
68
68
68
70
74
74
72
66
59
59
70
74
76
74
73
70
68
69
71
71
66
62
64
62
58
50
44
44
48
54
59
67
71
68
63
67
75
77
71
67
71
73
67
57
61
71
81
78
65
59
65
71
68
60
57
63
71
74
72
67
67
72
75
74
71
66
60
63
68
68
59
50
48
53
60
59
53
49
50
54
59
65
68
71
65
60
61
67
72
74
72
71
69
66
64
66
67
65
56
55
66
77
74
62
54
60
71
77
74
72
73
68
68
70
69
63
60
64
70
69
57
43
42
53
69
75
73
70
66
64
60
63
67
69
64
57
56
65
76
79
72
67
65
66
64
63
64
68
74
77
80
80
74
65
60
61
65
68
70
71
71
62
60
59
58
59
63
76
77
67
49
41
50
66
76
75
69
65
61
64
71
79
78
69
61
56
57
62
63
63
62
65
67
68
66
62
63
71
83
92
84
71
59
58
62
64
61
62
68
71
58
59
61
60
60
62
73
80
74
57
46
49
63
71
72
64
56
47
40
44
60
75
76
65
58
58
60
60
55
53
59
63
68
71
70
66
62
62
67
73
70
59
50
54
60
65
66
67
72
73
57
63
68
68
63
63
66
66
63
56
56
63
65
63
57
59
60
57
46
43
49
59
62
61
58
61
69
72
68
63
59
54
56
63
70
67
60
58
60
66
67
68
65
62
61
63
69
77
76
73
67
71
71
65
62
61
62
63
65
69
68
64
55
53
58
67
70
67
59
56
61
63
64
64
61
62
67
72
74
71
61
53
51
57
60
59
60
61
65
68
70
74
75
70
62
59
68
79
79
67
70
69
64
60
62
67
68
68
69
70
68
59
51
52
62
69
66
55
50
55
62
69
73
73
74
69
65
65
69
70
69
66
63
61
58
59
64
68
66
64
64
71
76
72
62
59
68
76
77
66
58
55
56
59
65
69
67
65
63
64
64
58
53
54
58
59
57
53
51
52
56
58
63
71
75
70
65
63
65
67
72
77
79
74
65
62
67
70
64
59
62
68
74
70
63
63
69
74
75
69
56
50
52
57
59
60
61
65
68
68
66
61
58
59
57
59
61
63
65
63
59
57
59
59
57
52
50
53
56
60
64
72
77
76
68
63
63
65
66
66
65
64
64
63
65
67
69
71
71
71
71
62
62
58
56
53
58
69
77
76
70
64
62
63
66
68
70
68
66
64
62
65
67
64
57
51
49
52
55
59
62
63
62
58
56
60
64
67
68
68
63
60
56
64
67
69
66
64
65
66
72
75
79
75
67
57
58
61
68
71
71
70
66
64
63
63
62
62
64
62
62
67
69
66
60
55
59
64
67
68
67
64
57
49
49
59
71
73
68
61
59
60
65
68
68
67
65
66
65
61
61
70
80
82
74
66
61
60
61
65
68
70
69
63
53
51
61
72
79
75
65
64
68
67
62
59
62
64
64
64
67
65
59
50
51
60
68
68
62
60
62
70
71
70
68
66
69
71
73
68
62
67
66
62
61
67
69
72
69
67
64
62
64
62
58
61
70
80
80
70
62
64
72
77
75
71
68
64
58
59
63
63
61
58
59
62
61
54
53
62
73
74
71
67
66
67
69
69
69
66
72
68
63
54
52
56
65
69
71
69
65
64
64
68
70
68
61
53
49
51
60
69
74
73
71
70
73
76
75
71
66
63
63
67
72
70
63
56
58
67
74
75
69
63
60
64
67
64
58
56
61
64
64
61
56
55
57
62
69
72
71
67
64
66
66
62
56
53
55
66
72
71
68
62
57
59
68
79
89
82
68
61
63
68
71
65
63
65
69
71
74
73
70
64
59
61
69
71
69
63
55
59
59
59
60
61
60
61
60
61
60
61
63
62
61
60
65
74
81
76
65
61
66
72
73
66
64
72
82
77
64
58
65
74
73
61
55
58
63
64
62
63
67
67
67
65
70
75
78
75
69
67
60
59
62
63
61
57
48
43
43
50
60
66
65
62
66
72
72
61
50
51
67
80
82
72
67
69
68
61
54
57
66
76
77
69
56
46
44
48
54
63
69
72
71
69
69
71
69
66
71
69
68
64
63
62
62
58
55
52
55
59
65
70
68
62
55
55
58
61
62
65
67
65
63
65
68
68
62
58
58
60
64
66
67
68
61
53
51
59
68
70
67
65
63
64
67
69
62
54
67
65
61
59
64
70
70
67
66
67
71
74
73
70
66
60
55
56
62
67
72
68
67
65
65
70
73
73
69
70
75
75
73
69
66
66
63
63
67
73
76
71
62
54
48
54
64
69
66
55
73
72
71
69
69
72
80
84
82
77
78
83
85
76
64
62
70
80
85
77
69
64
70
78
80
78
69
71
73
73
66
58
60
66
73
72
68
65
63
65
72
83
86
79
68
59
61
62
62
63
76
77
74
69
69
70
70
75
78
85
92
95
91
79
66
60
62
68
71
70
65
61
63
73
82
86
81
72
68
63
65
70
74
75
65
58
60
66
77
85
86
82
78
71
72
75
73
72
67
66
82
83
77
69
70
71
70
67
67
75
82
81
74
63
60
61
64
70
74
75
74
69
66
72
81
91
89
79
67
61
67
78
80
73
62
59
62
64
67
72
76
75
68
66
71
77
75
66
59
60
75
80
86
87
85
79
71
67
67
66
69
66
62
62
66
68
71
72
77
80
79
79
80
84
88
86
81
74
72
72
78
78
73
62
62
63
64
63
63
68
76
76
71
66
69
72
68
59
53
56
61
66
77
87
85
78
72
72
75
73
67
67
75
86
89
79
69
65
68
72
71
73
79
82
79
71
67
70
78
80
75
68
62
61
65
67
66
66
72
74
76
76
75
76
75
70
67
67
68
68
68
68
73
79
80
82
83
80
76
67
66
70
82
90
88
76
65
63
68
74
73
74
77
74
67
61
62
69
73
74
73
70
71
71
75
76
79
77
72
71
70
74
75
74
69
67
70
77
80
74
79
74
68
67
73
82
84
79
71
65
65
70
74
75
70
61
55
59
68
76
81
85
86
88
86
79
75
70
70
71
76
80
83
81
76
74
74
73
70
69
70
73
71
65
61
64
71
77
75
70
70
65
59
61
68
69
69
64
62
63
63
68
75
78
76
63
49
46
54
67
76
79
81
81
79
77
77
82
83
79
73
77
83
84
75
63
58
60
63
64
66
66
62
59
59
65
68
69
69
71
72
70
68
68
69
69
66
65
64
62
60
61
69
78
78
65
52
48
56
67
69
69
68
67
64
62
66
79
85
81
74
73
81
85
81
72
69
70
67
60
54
55
58
62
65
67
68
69
71
72
85
84
77
70
69
71
78
82
79
73
63
57
58
64
64
58
55
64
74
76
72
66
66
71
74
70
67
70
74
78
77
77
79
80
81
83
85
80
69
59
57
62
67
70
71
73
77
77
72
69
75
67
60
55
60
70
77
81
81
75
69
67
68
69
66
59
59
68
75
77
71
61
59
68
76
83
81
75
71
66
65
64
64
67
71
72
65
56
55
62
72
78
76
72
71
75
77
77
71
68
64
63
63
65
68
69
70
72
73
72
71
73
73
73
67
64
64
69
75
77
78
74
70
69
73
77
78
73
65
57
52
51
55
60
64
61
53
49
55
66
75
78
72
64
63
63
67
66
69
70
76
81
80
72
67
65
66
71
75
80
82
79
71
63
64
67
72
73
75
83
93
96
90
77
70
63
60
62
65
67
71
66
60
57
59
67
73
73
67
63
66
71
69
64
62
63
62
64
68
74
84
80
66
50
46
52
66
74
78
78
75
71
63
60
63
73
80
77
71
73
82
88
82
67
57
54
57
65
74
82
84
77
62
52
55
70
82
83
73
63
67
74
79
76
68
61
59
62
68
74
68
60
54
49
49
58
69
72
67
61
60
63
62
58
59
69
81
83
74
62
59
59
60
56
54
54
64
74
80
76
66
60
61
68
72
69
65
64
66
68
73
78
78
75
66
58
59
65
71
70
53
47
57
65
69
67
68
67
63
61
66
73
74
65
58
61
66
73
75
69
60
53
51
57
60
61
63
72
76
69
57
52
67
89
95
75
51
41
51
68
75
71
66
65
67
74
80
82
77
69
61
52
59
66
69
69
70
69
62
59
64
72
80
81
76
64
54
51
62
76
81
71
58
57
59
60
59
63
75
78
70
59
64
75
79
69
51
45
59
72
77
69
62
68
83
93
87
73
65
64
75
66
60
62
63
70
71
69
61
55
54
66
78
80
75
64
53
49
52
64
72
71
61
55
56
56
57
64
72
78
72
64
59
64
66
65
61
66
78
86
85
76
71
75
81
81
73
61
57
59
81
78
73
70
69
69
68
64
60
58
64
75
78
73
61
56
60
66
66
62
58
59
62
65
67
69
71
69
67
65
64
68
75
77
73
71
71
71
75
76
78
77
74
73
68
72
78
83
77
66
77
78
75
73
70
68
68
65
63
63
69
74
77
73
65
62
66
76
79
75
68
64
66
69
75
82
84
76
63
55
61
75
83
78
71
71
72
71
66
62
63
68
70
69
65
73
89
97
90
74
69
69
64
60
60
66
71
71
67
64
60
61
66
71
72
70
69
69
76
79
83
78
70
66
70
79
82
74
61
52
55
65
73
70
64
64
69
75
76
69
61
63
66
66
61
62
67
72
72
68
63
67
63
56
56
65
73
75
69
64
65
71
75
73
68
61
58
55
64
78
90
88
76
67
70
74
77
71
60
53
52
56
62
65
65
65
67
76
76
67
61
64
71
72
63
56
54
58
58
57
68
72
69
63
59
64
72
74
71
67
69
75
78
71
58
50
50
53
60
72
85
85
71
59
56
61
67
69
63
60
61
61
64
66
68
68
71
72
68
65
64
71
74
68
62
61
67
68
62
58
80
73
65
59
56
59
65
69
68
66
68
72
71
67
64
66
69
65
62
63
66
64
55
47
47
54
66
74
75
70
65
62
67
75
81
83
77
72
70
70
71
70
63
58
63
71
75
70
64
61
77
72
62
57
56
60
63
64
62
64
73
82
86
83
80
78
79
75
71
66
63
59
55
60
65
67
68
73
76
74
68
60
63
74
86
87
76
71
70
73
70
65
59
62
72
78
77
72
71
73
66
70
74
73
72
71
69
61
58
58
69
79
88
90
80
70
67
72
77
74
68
65
70
79
82
76
68
61
59
65
68
68
64
64
65
68
69
74
76
70
66
63
68
75
74
73
75
80
81
76
65
68
70
70
71
68
62
61
58
58
59
65
77
81
73
60
57
63
70
71
67
63
67
70
73
73
70
65
56
53
60
71
77
71
61
57
66
77
78
69
63
65
75
80
75
70
74
82
81
72
77
65
52
47
48
52
56
60
66
70
67
66
70
75
72
67
64
66
68
68
66
63
60
55
52
60
72
79
73
61
55
61
71
78
73
66
63
67
69
68
65
69
77
81
79
78
76
80
76
67
85
69
52
46
51
60
63
66
71
72
70
68
68
72
77
78
75
75
74
70
67
64
63
56
46
44
54
69
77
73
61
57
61
69
78
80
76
67
62
59
62
68
75
78
77
77
75
73
68
64
80
74
67
68
74
79
78
72
70
68
66
65
67
69
72
68
65
67
69
66
63
63
67
64
53
46
51
59
63
63
62
65
69
69
74
83
91
82
65
51
50
59
71
72
66
60
55
53
53
56
70
70
69
71
76
78
74
72
71
69
66
63
61
55
51
45
44
48
54
61
65
73
76
71
61
56
63
70
69
63
62
69
76
70
63
67
76
79
69
60
62
69
73
66
55
47
49
52
55
61
66
66
67
68
68
67
66
70
73
75
70
60
50
47
51
53
49
48
50
57
61
70
70
62
54
54
62
73
78
75
69
69
68
63
62
63
72
75
72
71
76
81
76
64
57
61
70
73
72
68
65
58
57
63
65
63
60
61
66
62
52
41
39
50
64
73
69
63
57
56
59
60
61
59
54
57
63
68
71
70
67
66
66
63
65
70
76
76
75
76
77
78
70
61
61
69
77
75
70
65
67
56
54
56
57
53
50
54
56
51
44
39
42
52
61
65
69
67
64
61
60
63
63
63
60
60
63
63
60
55
54
54
59
62
65
69
68
67
72
78
77
70
63
59
64
68
71
66
66
66
69
66
67
64
59
53
56
58
57
58
63
69
68
62
54
55
64
68
63
57
56
58
61
60
57
55
56
58
61
61
57
51
51
60
67
72
68
64
66
70
74
72
65
63
64
67
70
75
75
75
72
69
68
65
62
63
66
61
56
55
65
79
80
66
57
58
65
66
55
48
51
57
59
57
56
58
65
73
74
71
61
51
52
63
74
77
72
68
67
69
70
73
73
69
66
64
70
79
81
78
73
65
56
51
55
61
65
59
55
54
60
68
67
60
62
68
68
61
50
49
54
63
65
60
55
56
62
67
69
64
56
49
53
66
77
78
75
70
68
68
66
66
70
73
68
61
60
69
80
75
75
70
60
53
54
56
55
55
58
68
74
75
69
64
66
69
66
57
53
53
56
61
62
60
59
54
50
51
57
61
62
63
61
62
65
72
76
81
80
70
63
61
67
72
67
59
60
69
80
76
74
71
64
61
62
62
57
55
59
70
83
87
81
72
65
61
61
63
66
64
57
47
46
55
67
68
64
62
65
72
79
82
79
71
62
61
72
82
82
73
65
65
72
73
66
57
59
72
80
75
62
58
54
57
63
67
67
60
58
61
68
75
73
63
53
47
54
67
74
70
60
49
47
55
64
65
65
66
69
70
71
74
79
79
69
58
54
60
65
65
64
69
76
76
67
57
55
60
68
65
63
59
62
68
69
67
64
61
59
58
59
63
65
62
55
53
62
71
75
67
63
64
66
71
68
63
58
57
59
58
56
56
62
70
69
60
56
55
61
65
66
69
73
74
68
61
54
54
57
60
66
68
72
73
71
64
62
61
60
58
58
61
66
68
69
73
79
81
76
66
63
67
75
76
71
63
62
62
63
62
64
62
59
57
57
60
64
67
66
66
68
68
66
68
68
66
68
70
69
68
67
67
62
56
55
59
63
63
61
60
59
58
63
65
69
76
86
88
82
67
58
60
65
63
57
57
65
73
74
70
70
69
66
62
59
61
63
62
63
66
69
69
69
70
71
74
78
80
79
78
76
75
63
51
51
59
63
63
57
52
51
53
61
65
69
73
78
78
71
58
49
51
58
59
54
55
65
73
75
68
64
63
65
69
71
70
64
60
61
68
73
74
72
71
72
71
70
68
66
68
76
78
74
65
62
60
61
60
56
50
46
50
61
68
72
67
58
52
50
54
59
65
70
69
66
66
68
74
79
76
69
63
61
65
70
70
67
64
68
73
77
77
71
64
59
57
59
61
61
63
60
69
75
72
63
58
60
65
70
68
64
61
63
64
64
62
58
56
62
69
75
77
71
70
69
68
70
76
83
83
73
63
60
61
61
60
59
61
67
74
77
77
72
66
59
60
67
73
73
67
60
68
71
62
56
55
61
66
68
69
72
73
67
62
57
57
63
73
79
77
71
67
67
70
71
68
70
75
80
73
61
57
63
70
69
62
58
62
72
78
77
73
70
68
73
78
79
73
68
60
72
68
59
58
58
63
64
59
52
50
57
65
70
69
64
58
59
71
79
76
66
62
65
69
67
61
59
64
66
60
52
50
60
70
75
72
67
67
71
77
76
67
62
61
69
77
76
67
58
55
63
58
56
57
64
66
65
60
60
61
61
61
65
70
70
62
58
62
71
75
70
64
63
62
59
56
57
58
60
62
61
59
60
61
66
71
71
67
68
74
73
64
56
53
58
62
66
68
66
64
65
62
59
54
53
55
59
64
76
82
76
65
61
62
68
65
63
61
62
62
58
55
59
64
73
80
80
70
65
67
72
75
73
68
62
58
60
67
77
83
76
64
59
60
58
56
60
66
69
66
80
75
68
64
68
76
85
92
88
76
70
70
73
74
70
71
73
76
73
65
60
57
59
62
69
74
77
76
71
67
60
58
61
62
59
58
64
77
82
81
74
67
67
68
71
77
81
81
75
68
78
71
66
67
74
77
76
75
73
71
68
66
71
75
75
73
69
70
74
74
69
66
62
66
71
79
77
67
53
42
43
57
72
78
71
61
63
78
90
90
79
63
53
55
69
77
81
75
71
71
75
76
77
78
79
69
59
50
50
60
70
81
86
82
79
73
72
73
77
75
69
64
65
67
69
70
68
64
57
53
59
70
79
79
73
72
72
79
85
89
82
72
59
52
58
64
65
63
68
77
71
81
89
89
78
67
57
52
54
62
72
81
83
76
70
70
75
78
72
60
56
63
77
89
89
80
72
70
71
76
74
69
65
63
68
75
79
80
83
85
81
73
64
61
65
68
69
73
81
83
66
71
79
84
78
70
67
66
65
63
66
70
74
76
73
72
70
68
62
58
61
71
83
91
87
76
68
69
75
79
74
60
52
51
56
56
61
69
81
83
81
73
70
74
79
83
87
91
90
82
66
67
72
78
79
78
74
69
64
61
64
70
76
81
81
73
63
62
69
75
79
76
71
66
59
54
56
66
74
81
80
75
72
67
59
50
50
59
72
82
82
78
75
76
78
80
82
79
72
67
76
73
70
73
77
81
82
77
71
68
66
71
78
84
81
72
62
60
70
77
73
67
67
68
70
68
68
67
70
71
73
75
80
81
74
67
63
66
73
82
86
82
74
67
68
70
72
67
58
56
73
68
60
61
66
70
73
76
77
78
79
80
83
82
78
69
62
58
60
66
67
68
73
80
84
82
77
68
64
59
57
61
72
81
79
70
61
63
73
82
88
83
75
68
67
66
68
68
69
68
58
55
59
64
66
66
62
64
68
74
77
77
75
77
76
70
64
58
58
68
74
78
74
74
75
72
66
60
61
66
75
81
85
81
73
65
61
67
74
77
78
79
78
78
71
64
61
60
68
72
62
64
65
67
67
65
67
67
67
66
65
62
61
67
77
79
75
71
71
76
81
80
75
74
75
72
66
58
61
74
89
94
88
78
71
71
76
81
76
70
62
65
75
78
73
67
62
60
66
71
78
77
65
55
53
62
70
76
77
71
67
66
69
76
80
77
72
70
72
75
76
75
74
74
75
71
67
68
72
73
71
67
67
68
71
72
73
73
73
67
60
60
62
68
69
70
74
80
82
74
75
76
69
58
53
58
68
75
78
76
71
68
69
73
72
64
56
56
60
64
66
70
74
72
70
65
66
73
77
74
66
61
63
66
67
65
62
63
70
72
71
65
60
59
62
67
72
77
82
76
60
66
68
65
60
59
63
70
76
77
73
64
58
54
57
64
71
71
67
67
73
81
85
80
72
66
64
64
66
70
72
74
70
59
58
65
74
74
73
70
70
71
68
64
68
71
66
62
65
72
68
69
67
63
59
59
66
70
72
74
75
71
61
52
53
72
91
93
80
70
77
86
88
82
78
79
76
68
62
61
70
77
70
60
55
64
74
75
68
67
70
75
79
79
79
73
62
51
54
65
78
82
79
67
63
65
69
69
65
64
72
78
73
62
56
64
79
83
76
66
64
66
69
70
76
80
84
79
68
60
57
60
68
75
75
68
62
61
68
75
74
74
73
75
77
71
63
56
58
62
58
71
80
78
72
69
68
66
58
54
63
73
74
66
61
60
59
58
62
63
61
57
57
67
75
78
73
69
67
60
50
49
65
81
88
78
63
63
72
80
74
61
53
59
68
76
70
62
60
66
53
57
71
78
77
74
70
66
56
51
57
64
71
73
77
71
55
44
48
61
72
69
64
69
73
69
61
61
67
71
67
61
65
74
78
70
62
59
67
72
70
62
57
65
78
82
68
55
58
70
80
73
71
76
77
79
78
66
55
48
52
65
73
79
79
74
67
59
56
61
71
75
74
72
71
60
52
55
66
77
78
76
76
81
76
67
56
55
62
66
66
63
65
73
82
81
69
61
63
70
86
85
78
75
75
78
76
67
56
50
61
73
81
77
73
72
77
79
75
67
63
64
68
71
71
63
56
55
60
68
74
76
77
81
81
77
70
65
61
61
62
63
66
67
66
69
74
78
73
64
63
70
75
74
74
77
74
68
60
61
68
74
78
74
69
71
74
78
76
67
57
53
59
69
76
79
74
68
63
65
71
74
77
73
71
71
73
71
62
53
56
63
66
60
51
59
74
84
74
61
55
60
67
74
79
76
71
64
60
62
68
71
70
71
70
71
71
66
63
57
54
56
65
70
74
76
75
77
75
71
68
74
81
79
71
63
66
72
68
60
57
61
62
62
58
62
74
76
66
60
65
69
70
70
69
72
70
63
58
62
71
81
81
72
61
54
53
51
55
58
66
70
67
59
54
55
67
81
83
73
62
58
66
73
72
65
66
72
72
64
58
59
65
69
70
70
72
73
64
58
75
74
67
58
55
61
68
73
70
64
72
83
84
71
55
46
48
53
58
66
76
78
67
51
44
51
67
83
88
80
70
60
61
62
62
63
67
73
71
67
71
79
84
78
71
68
73
76
74
67
82
77
67
60
57
63
71
77
75
72
72
74
75
72
66
66
69
71
69
70
71
69
64
60
65
72
79
80
76
74
74
71
66
65
66
71
73
73
70
68
70
76
77
75
75
78
84
89
87
84
84
82
76
74
73
72
67
63
64
71
76
78
77
74
76
75
73
73
73
73
65
55
50
59
73
81
79
69
58
58
57
56
60
71
81
85
81
73
67
61
55
52
58
72
83
88
82
79
78
75
64
65
66
70
72
68
60
50
52
66
78
82
77
73
67
63
62
63
61
61
58
52
49
50
56
64
65
62
55
54
54
55
59
70
78
78
72
69
69
69
65
62
65
75
77
71
58
52
55
62
64
54
52
55
60
63
58
51
53
61
70
73
73
69
65
67
69
67
61
55
57
57
59
54
53
60
64
64
58
59
63
71
78
80
75
66
65
66
69
69
67
72
79
84
78
68
59
64
69
71
81
74
62
56
54
56
56
58
63
70
75
75
70
62
53
56
65
76
78
69
61
57
60
66
69
68
66
67
66
67
67
71
75
77
75
65
62
62
64
62
63
70
79
81
76
70
74
84
84
73
77
77
70
59
54
52
54
62
72
77
79
76
68
58
50
48
57
74
86
79
65
55
58
65
70
66
63
66
74
76
70
63
60
64
72
76
70
63
58
57
63
72
79
77
68
63
70
81
79
66
61
61
58
60
63
64
66
66
63
64
65
68
68
68
69
68
69
71
74
74
68
67
66
64
58
56
60
66
70
70
64
62
62
66
70
76
82
77
66
62
66
75
80
76
65
57
61
68
69
65
64
58
55
59
66
72
75
69
61
58
62
67
69
67
68
68
66
67
68
71
76
80
80
70
60
55
61
68
67
63
57
63
67
67
61
61
68
76
75
75
76
78
79
72
63
61
65
68
70
69
66
60
60
63
67
68
68
68
67
67
70
69
63
57
58
57
63
67
72
75
73
71
70
66
63
62
62
66
67
64
65
68
69
65
62
61
65
67
70
72
75
77
69
60
59
68
77
79
74
67
59
54
58
66
70
67
62
62
63
63
60
56
54
51
55
57
61
66
68
65
57
56
56
63
65
68
67
67
68
67
66
67
66
64
65
69
70
65
59
58
63
66
63
57
58
68
76
77
69
60
59
55
59
68
71
66
58
53
55
60
61
60
55
54
53
53
60
60
55
51
48
51
57
62
64
66
66
67
69
70
67
64
59
55
59
66
70
64
58
58
62
69
68
65
63
66
69
69
65
62
65
67
71
76
73
66
60
59
63
71
77
75
67
57
55
59
63
65
61
59
56
53
55
58
61
59
58
60
67
74
74
64
55
58
65
72
73
71
68
66
70
76
77
70
64
61
66
70
74
74
76
75
75
75
75
77
78
75
70
69
72
77
73
63
60
63
67
69
69
69
67
59
53
53
61
66
66
64
65
67
68
63
64
72
83
87
85
79
70
68
67
70
72
74
71
65
63
70
77
80
79
73
61
55
59
67
74
73
64
62
67
75
74
61
51
51
53
58
59
61
65
67
66
65
66
66
65
62
62
64
64
62
64
72
81
84
77
69
68
67
63
57
63
74
81
75
62
59
65
71
78
70
61
54
50
52
55
59
64
67
71
75
75
64
57
52
53
56
57
57
62
65
70
71
68
63
54
51
56
64
68
64
59
57
64
68
68
66
67
68
63
57
59
71
79
77
68
63
62
64
78
76
71
68
65
65
66
68
67
68
70
75
76
75
73
67
67
68
75
74
69
62
56
61
68
71
66
62
61
65
68
68
63
60
60
61
67
75
78
71
64
60
63
69
70
68
68
72
71
65
78
73
69
68
71
74
76
73
66
65
68
77
79
73
65
57
61
69
76
77
72
63
54
57
64
72
78
79
76
69
62
63
69
76
70
62
59
69
76
72
66
68
75
75
68
58
55
63
68
64
72
67
67
69
69
71
70
67
63
60
65
76
81
71
60
51
55
60
63
63
63
64
63
68
71
71
69
69
69
67
62
60
70
82
81
67
54
54
64
75
79
79
75
71
64
58
56
59
58
58
64
58
53
56
65
72
74
72
64
56
50
53
64
70
69
66
67
68
68
64
62
63
68
74
75
72
67
60
57
59
64
65
67
68
69
64
56
56
66
77
82
73
60
51
54
62
69
71
67
62
68
57
43
39
51
68
81
80
71
58
47
43
52
62
65
65
67
73
76
74
67
63
65
66
66
70
72
69
62
57
57
62
67
69
70
68
64
64
67
72
70
62
56
54
60
68
74
76
72
68
78
77
66
57
54
61
64
65
67
64
61
59
61
63
61
56
55
61
71
71
66
62
62
63
62
63
66
70
68
62
57
60
66
76
82
80
74
71
69
64
61
63
69
73
75
73
71
71
68
67
73
76
76
72
68
61
60
61
65
65
60
58
61
63
62
58
55
60
68
69
64
59
61
65
69
65
59
61
69
73
70
63
60
63
67
69
70
71
68
63
62
68
72
75
71
66
68
72
74
70
57
61
71
72
69
67
70
74
76
71
69
64
61
60
60
61
64
64
64
65
62
59
58
62
68
68
64
62
68
74
73
66
59
56
59
62
62
61
59
60
63
71
71
66
57
57
63
70
74
72
62
71
76
74
69
68
72
76
79
80
84
83
74
63
60
60
57
51
49
51
56
58
60
62
64
65
63
61
66
66
67
68
65
65
65
63
61
57
57
63
75
75
67
58
55
60
66
64
60
58
72
73
71
69
67
68
70
67
64
65
72
78
78
71
66
59
50
49
52
55
58
61
63
62
59
53
52
57
65
73
75
71
67
64
64
65
64
60
64
74
78
72
56
51
54
63
67
65
60
59
65
59
54
56
64
65
62
58
59
63
61
59
62
68
71
66
60
60
69
75
71
63
61
58
55
54
58
65
74
81
82
74
65
62
64
65
63
59
65
75
76
66
52
49
55
58
61
63
66
75
66
63
61
62
62
61
58
58
67
74
66
54
53
63
71
69
63
60
61
68
69
64
60
60
66
76
77
68
62
65
70
68
65
63
64
63
56
56
65
75
76
63
56
59
61
58
57
60
66
67
77
76
72
68
66
59
57
60
61
58
54
55
58
66
70
70
67
60
56
58
67
72
70
69
70
76
75
72
69
71
74
78
79
78
76
74
74
76
74
67
59
55
57
62
69
76
85
88
87
82
65
57
59
67
75
73
66
62
60
54
40
33
45
68
84
87
74
63
57
60
63
69
76
79
79
78
76
72
64
57
53
58
68
82
85
79
74
78
82
80
71
58
54
60
68
74
76
73
71
70
58
62
69
75
73
65
55
49
50
53
57
63
76
83
84
79
72
70
69
65
64
69
75
74
65
59
61
69
71
66
63
65
73
83
87
85
81
80
84
83
75
65
57
60
65
67
66
64
70
76
69
76
75
67
57
56
62
65
61
59
67
81
88
81
67
63
69
77
75
66
56
57
61
62
61
58
63
69
74
74
67
66
69
78
84
85
83
79
74
70
65
62
59
62
64
65
69
80
92
94
82
75
69
60
56
64
79
86
78
69
65
70
71
61
52
53
63
73
75
70
67
64
62
62
62
64
65
68
69
69
66
63
63
67
66
60
57
59
63
68
66
65
69
71
68
68
72
79
82
78
72
69
69
70
71
67
66
68
70
72
73
72
73
70
64
56
54
61
76
88
89
82
71
64
61
58
62
66
72
75
73
71
71
68
60
48
42
49
63
72
74
73
73
74
77
74
71
62
48
45
74
73
75
78
78
75
68
66
69
73
76
80
87
90
85
75
69
71
78
81
75
67
64
65
66
64
62
65
71
74
74
70
70
71
72
67
63
65
75
79
75
66
65
70
77
78
73
63
47
43
76
74
71
70
76
82
82
79
76
74
75
77
79
80
77
77
81
81
78
72
67
64
67
75
79
74
62
52
54
62
68
66
65
66
68
66
65
69
81
87
84
75
69
70
72
72
72
73
72
68
59
55
58
63
71
76
80
77
71
71
74
77
71
64
60
63
72
78
80
83
82
77
67
68
74
74
63
49
47
61
75
79
70
62
52
49
55
70
84
89
86
77
71
69
67
66
66
72
78
80
51
54
62
71
75
77
77
69
63
62
70
78
79
74
71
70
75
79
83
87
86
75
63
58
63
68
64
58
58
68
77
79
73
65
59
59
69
79
85
78
69
63
67
69
70
65
63
68
73
75
72
79
84
85
86
85
81
72
66
65
70
78
83
85
84
80
76
71
71
72
74
74
72
68
61
56
58
64
71
72
69
66
72
76
76
73
72
76
76
69
61
61
69
79
77
68
64
70
73
67
76
86
86
82
75
72
70
72
77
77
72
67
71
76
75
66
55
50
53
59
64
67
71
67
61
58
62
70
75
72
69
69
75
75
72
68
69
73
74
70
64
63
67
72
74
70
69
69
70
65
61
66
71
68
65
62
61
64
65
63
58
59
61
65
62
57
53
55
59
63
67
66
64
63
68
74
78
77
69
63
66
71
71
63
60
66
77
84
80
72
68
66
63
61
69
75
76
71
66
64
68
70
73
77
76
70
65
57
52
50
54
64
69
65
60
61
69
71
67
65
67
74
77
75
74
78
82
77
68
61
58
66
70
69
67
70
74
74
70
71
70
66
59
60
66
73
73
66
65
66
83
95
94
87
77
70
69
67
64
66
72
79
78
68
60
60
66
67
66
65
70
77
83
79
76
72
70
70
66
62
58
62
71
84
85
74
64
61
66
73
72
62
56
62
69
71
64
63
66
71
75
93
96
86
72
67
69
70
70
69
73
75
70
65
61
60
60
62
66
73
75
73
72
79
82
76
65
59
62
65
66
64
65
71
77
78
77
79
82
81
72
66
60
67
76
75
69
66
67
74
68
81
88
86
79
73
69
62
54
53
59
66
68
67
64
61
60
62
67
74
77
72
73
78
81
78
68
64
68
73
75
73
66
59
60
70
81
89
85
76
73
76
77
76
74
72
68
70
78
83
75
77
82
83
78
72
65
56
49
46
53
66
72
72
68
67
70
71
70
72
78
81
82
79
76
67
60
61
68
73
75
73
68
67
67
67
68
69
69
64
62
65
68
72
68
64
65
74
83
84
61
64
67
67
66
67
68
69
62
56
60
69
74
75
76
75
76
75
71
68
69
69
68
68
68
64
60
59
63
66
67
60
60
67
75
75
67
59
55
54
54
54
57
62
62
61
64
64
68
69
45
51
60
67
69
73
74
76
73
70
69
69
71
73
76
78
75
67
60
53
49
51
57
67
73
72
62
61
70
79
81
73
62
60
64
70
69
67
59
55
58
61
63
61
60
64
71
68
61
58
58
64
75
81
80
74
68
62
62
68
69
68
62
61
68
74
74
69
59
49
41
49
63
75
75
64
53
62
76
89
92
88
82
72
62
59
64
75
76
66
59
60
60
61
64
74
82
84
74
63
75
81
86
85
78
71
65
60
60
61
67
71
67
58
52
56
67
73
67
57
50
54
63
65
58
50
51
65
75
72
63
63
75
81
75
63
62
69
71
59
52
51
58
62
65
71
78
82
80
75
70
71
71
69
66
72
77
81
74
66
66
73
77
69
58
57
66
72
68
59
60
65
66
64
59
58
60
67
70
63
57
58
63
69
68
62
62
64
63
60
58
63
68
66
62
59
65
75
86
88
69
67
63
62
67
76
82
79
71
59
52
56
66
71
71
69
66
61
58
59
64
70
76
78
76
70
60
51
52
62
75
80
71
60
51
53
64
74
78
74
68
69
73
69
66
65
68
79
87
84
69
72
71
72
77
80
72
57
47
43
43
47
54
61
65
63
55
52
55
61
68
69
68
69
69
68
59
49
47
56
70
78
73
68
63
65
71
76
79
76
70
62
60
67
71
71
68
64
65
63
58
54
55
61
69
69
60
49
46
55
65
68
63
59
58
61
61
60
59
60
65
68
62
55
55
61
68
70
66
65
66
67
70
76
83
81
70
64
66
72
73
71
66
69
74
69
56
42
42
52
67
55
51
56
65
67
60
51
54
65
77
79
71
60
59
71
78
76
62
57
61
69
76
69
63
62
66
72
73
74
75
69
66
73
77
76
71
67
67
68
70
69
72
78
78
72
62
55
57
66
81
77
72
69
67
66
58
53
55
65
76
78
68
57
49
54
66
73
69
59
58
66
78
86
85
74
65
62
67
75
76
70
64
63
63
65
65
68
68
65
63
63
68
71
69
67
63
65
68
69
62
69
72
70
63
58
55
57
64
70
76
76
66
53
39
37
49
66
70
66
59
56
65
79
89
88
81
73
74
75
73
66
60
59
60
59
58
57
60
65
66
66
66
63
57
55
59
67
68
60
42
47
53
57
60
62
65
66
65
63
62
64
58
55
56
59
61
61
61
63
62
63
64
67
75
85
89
89
85
79
71
64
58
57
59
58
61
65
74
77
75
68
65
63
63
65
75
85
85
69
51
49
51
56
62
71
76
69
58
51
50
53
51
51
57
61
59
58
58
62
64
67
70
68
67
70
71
76
79
78
72
67
66
63
60
56
64
72
79
81
75
70
64
62
64
71
81
88
88
79
63
62
60
60
63
67
67
65
58
54
53
53
48
44
46
48
54
63
72
71
64
61
68
78
79
70
62
59
64
68
69
70
71
70
66
63
62
61
64
68
73
75
69
61
63
68
72
71
67
65
66
64
66
69
69
67
64
63
66
68
68
63
57
52
49
48
53
62
69
66
56
55
64
73
78
72
65
61
61
61
60
61
65
67
68
68
67
64
63
65
70
74
72
69
66
68
68
63
54
54
61
60
65
74
78
75
70
67
67
71
72
72
68
67
64
57
48
41
44
50
57
63
66
68
68
67
66
65
66
62
63
63
64
65
65
69
71
73
69
65
65
67
70
70
68
68
68
65
61
58
55
59
64
69
71
70
66
63
66
64
63
61
60
65
70
65
52
42
45
58
66
67
65
66
67
69
65
64
67
69
73
72
70
67
67
70
71
69
66
63
65
69
70
67
61
58
60
66
71
73
64
70
72
68
65
68
74
76
70
64
60
56
57
62
64
64
58
59
64
70
66
51
42
51
64
70
68
64
66
68
70
66
65
68
70
73
72
69
67
65
67
70
70
68
63
62
61
65
74
77
74
74
75
68
63
66
75
80
75
68
68
72
70
62
52
52
60
68
68
62
57
48
45
50
62
70
71
71
74
74
71
66
62
63
69
73
70
67
67
72
71
67
64
67
74
77
71
65
63
65
65
66
71
70
63
59
65
75
77
68
65
66
68
64
59
57
62
66
62
57
60
67
70
69
68
68
69
67
69
75
80
75
67
60
63
64
59
52
54
64
69
63
58
64
74
83
79
67
55
52
59
64
70
75
71
70
73
78
76
65
51
48
56
67
75
74
73
68
69
72
75
78
75
70
66
64
60
59
58
63
70
72
67
62
59
59
60
62
66
67
66
61
60
63
70
76
76
71
63
61
73
69
66
63
65
68
74
77
75
70
69
67
67
67
68
72
74
72
71
73
76
75
65
60
59
61
62
63
61
64
65
66
70
72
68
64
65
75
82
80
72
66
65
64
64
65
72
76
76
70
79
73
63
55
50
55
64
70
72
72
75
77
75
67
62
65
70
67
59
56
60
62
61
62
64
64
67
69
73
74
72
67
70
77
80
69
56
54
62
69
72
71
66
62
61
64
72
76
72
61
79
66
54
54
60
71
75
72
63
53
46
48
58
66
67
63
59
55
57
57
59
59
63
68
74
74
71
69
71
73
71
67
65
66
70
63
52
48
56
69
73
71
63
61
63
69
73
71
62
54
78
65
57
59
72
83
82
71
61
50
43
43
55
67
66
55
45
49
64
76
76
71
68
70
73
73
72
69
66
66
68
65
64
64
64
64
64
66
71
75
70
63
60
63
66
67
65
61
59
57
65
69
73
70
67
62
60
57
63
69
73
72
71
69
63
51
41
48
64
78
80
74
70
71
71
68
63
63
65
68
67
64
65
69
70
66
65
68
70
66
60
60
64
69
68
64
63
63
62
61
59
65
70
69
60
53
52
57
66
73
77
77
71
65
61
55
54
58
63
66
64
62
66
70
71
65
59
57
64
70
69
63
62
66
67
62
58
60
66
63
59
62
66
69
70
68
72
75
75
70
64
64
63
63
60
60
62
64
67
69
70
68
63
60
62
64
64
61
59
59
61
63
64
66
66
67
60
59
63
68
67
62
60
63
67
69
66
60
61
61
68
70
64
58
57
63
71
76
77
78
65
68
72
72
67
65
68
73
73
70
69
67
61
58
64
68
66
54
46
49
60
67
66
64
62
58
55
57
61
67
68
66
64
64
70
74
70
60
54
58
71
74
66
51
48
57
65
65
64
69
63
70
73
72
69
68
70
74
73
68
66
63
61
62
66
69
65
55
47
49
52
58
62
63
60
56
55
58
67
77
80
76
68
63
64
71
70
62
57
61
72
74
69
62
58
61
62
61
60
63
71
71
70
69
69
67
63
61
62
66
65
63
64
67
72
70
63
58
57
60
62
62
60
60
59
65
70
72
74
77
78
73
66
64
69
73
70
63
61
67
73
73
70
71
70
65
60
58
62
68
76
78
78
78
77
70
60
52
56
67
71
68
68
72
75
70
61
52
55
70
84
82
69
55
54
63
69
62
56
58
61
60
60
65
78
81
69
54
55
68
75
73
64
63
66
68
65
63
64
68
75
77
77
73
68
60
56
60
68
77
78
76
71
67
65
67
68
71
72
75
76
75
73
73
77
78
73
64
62
72
79
80
79
83
92
94
86
70
60
57
62
69
77
79
69
63
63
73
87
95
66
63
64
69
72
69
68
73
81
80
67
50
42
53
67
79
77
70
60
54
53
62
75
86
86
80
74
74
79
81
74
65
67
77
89
88
78
67
62
65
66
70
75
79
77
70
67
74
86
86
65
66
70
68
67
66
67
72
78
77
65
56
54
62
72
76
71
65
61
62
68
81
90
88
80
74
76
84
89
84
71
65
68
75
78
74
67
65
69
69
65
64
64
70
72
70
70
74
76
74
72
76
75
66
60
62
72
81
76
68
67
77
84
84
78
74
72
74
77
79
79
78
72
62
58
64
73
78
74
70
66
72
80
85
79
72
63
64
65
64
62
60
60
63
63
64
69
73
74
74
77
75
70
65
61
66
80
89
79
69
67
71
73
69
64
65
76
85
83
78
69
61
57
56
58
65
69
65
57
54
59
72
82
86
80
73
69
67
66
66
64
67
70
68
63
59
60
64
64
62
69
65
66
66
67
67
67
72
73
73
71
71
65
57
52
54
64
76
82
79
71
65
64
67
69
67
68
65
61
57
59
62
66
72
74
74
74
76
74
68
65
66
71
73
71
68
68
64
60
56
65
64
64
69
72
71
69
70
71
72
72
73
76
77
74
69
68
74
80
79
73
68
65
66
65
63
62
64
68
71
68
62
60
65
71
74
74
75
75
68
54
49
60
74
78
71
69
73
76
71
78
81
78
72
73
77
78
76
69
62
59
64
72
79
83
84
86
82
80
73
70
68
68
70
69
66
60
57
66
79
83
75
64
60
61
63
67
74
81
77
62
53
59
70
74
68
65
71
77
77
82
89
81
69
64
69
79
75
69
60
62
67
69
64
61
63
74
80
80
83
79
72
67
70
75
77
71
64
68
79
86
78
65
58
56
59
68
77
86
84
75
66
58
57
62
69
72
73
70
66
70
74
73
69
71
79
84
76
65
61
69
80
83
74
60
55
60
68
74
79
76
70
60
59
64
72
73
73
73
74
73
66
63
63
67
70
72
75
77
75
74
73
68
64
66
69
76
77
71
64
68
73
84
95
102
100
88
72
62
61
65
70
74
75
78
79
79
74
65
60
64
70
74
71
63
61
65
67
65
60
58
63
70
76
75
72
70
68
66
63
67
74
83
82
73
63
58
62
68
62
71
81
93
98
96
83
68
63
68
74
69
57
53
62
72
79
81
81
74
66
62
65
72
72
70
68
69
67
60
54
58
71
82
79
72
69
70
71
66
60
58
64
73
78
72
61
55
51
53
55
74
78
80
77
70
62
60
66
76
77
69
61
61
64
61
54
56
68
81
84
73
62
55
58
66
75
82
81
75
65
62
69
73
71
65
68
74
75
67
62
67
71
74
70
69
74
75
69
56
51
74
73
70
73
70
70
69
69
68
66
62
67
75
74
63
52
49
56
69
76
73
66
63
59
55
57
64
73
77
73
64
61
62
65
66
68
66
65
63
65
71
74
73
68
68
72
78
81
76
66
72
71
69
73
78
74
70
67
68
69
70
70
71
73
74
72
70
69
67
67
68
72
75
72
57
44
39
48
64
72
68
61
62
70
74
71
62
59
63
69
69
64
60
60
60
58
61
66
74
75
74
71
68
71
74
75
72
70
70
71
71
67
65
67
75
83
87
86
82
76
70
69
73
75
72
60
53
54
65
73
73
68
65
68
74
78
77
76
74
72
72
71
69
68
67
65
66
66
66
66
81
80
77
77
77
74
72
69
62
59
62
66
67
67
66
68
73
75
71
71
68
69
71
74
76
74
73
73
71
72
72
73
69
63
62
71
83
88
78
67
65
75
82
79
73
74
82
87
80
64
65
74
79
77
68
58
54
57
60
60
64
70
72
66
58
59
64
64
61
62
68
71
70
66
65
70
74
74
69
63
63
65
65
60
55
58
72
81
78
68
57
60
70
73
72
71
75
84
84
75
46
51
63
70
66
56
57
63
68
66
66
69
70
68
64
63
65
64
64
70
75
67
57
55
64
70
74
71
66
62
59
56
57
62
68
65
62
63
69
71
63
56
58
65
71
68
60
59
66
76
57
47
55
63
67
72
76
78
73
66
60
56
61
69
75
73
64
59
61
71
73
66
58
58
66
69
64
62
66
71
69
61
60
64
69
69
64
65
68
72
70
64
58
59
66
70
63
61
59
69
72
67
63
58
58
63
74
77
74
68
62
57
60
66
76
75
66
62
62
64
66
65
65
69
66
54
48
53
66
74
77
72
67
63
58
57
66
77
79
72
67
63
60
55
54
63
70
76
75
70
72
77
76
68
58
58
65
75
76
71
67
65
68
68
67
69
72
76
72
64
54
53
63
73
73
62
58
59
65
64
61
61
66
67
62
55
60
68
72
70
63
64
65
63
57
58
64
75
81
82
59
68
75
74
70
70
77
82
79
66
57
57
66
68
62
60
67
75
74
65
56
56
66
77
80
71
59
56
55
55
54
55
60
66
64
60
62
68
74
72
67
63
64
67
69
66
65
68
77
82
57
62
62
65
67
71
76
76
69
54
45
46
57
63
61
57
54
57
61
65
70
75
78
76
68
54
42
41
50
64
71
69
61
54
50
53
65
79
89
86
73
64
61
62
64
63
63
66
69
72
55
61
61
57
55
58
58
52
49
51
55
60
62
63
59
59
54
55
60
65
71
79
80
74
58
46
42
48
58
71
80
83
76
67
55
53
58
68
78
83
83
77
70
60
55
54
56
57
63
67
51
57
64
60
59
57
54
49
53
63
73
79
75
64
59
62
69
76
71
66
67
73
80
75
67
60
60
63
66
74
78
81
78
77
73
66
57
51
56
69
80
79
70
59
59
64
64
58
59
65
64
65
70
72
71
66
59
56
60
66
74
75
70
65
65
71
76
75
69
63
68
77
81
79
71
65
61
66
71
76
77
69
58
54
61
66
68
67
68
71
69
61
55
58
68
77
73
59
55
63
79
77
76
78
78
71
62
55
54
59
63
66
65
65
66
70
65
61
54
57
66
72
77
72
68
63
60
63
68
74
74
68
60
57
60
68
74
79
79
75
68
60
56
60
67
73
68
61
59
65
71
73
77
79
77
72
64
56
54
54
62
65
66
62
61
59
59
55
51
51
56
59
62
65
73
77
75
67
61
61
64
67
72
75
73
64
56
54
61
67
70
64
63
63
67
65
62
63
64
67
58
67
74
73
67
64
64
61
57
54
56
59
55
48
47
53
54
51
49
51
53
53
55
62
75
85
82
69
64
66
69
69
70
68
62
50
41
43
58
69
66
56
55
63
72
70
66
66
70
71
53
66
72
68
63
64
67
68
62
57
53
50
44
43
42
40
39
41
48
53
53
52
54
60
67
67
65
68
75
82
84
79
72
67
61
54
54
59
69
72
66
58
60
70
77
73
65
64
68
71
65
72
71
65
62
64
67
67
64
60
53
49
46
44
41
35
31
37
46
52
52
52
61
70
70
65
63
67
76
80
79
77
76
73
66
60
58
61
66
68
69
73
78
80
79
72
61
51
47
53
75
74
72
70
67
66
65
63
62
63
63
60
58
57
55
50
42
40
45
49
52
55
62
68
70
66
66
68
69
63
59
62
70
74
71
65
61
65
70
73
72
73
75
79
80
79
70
55
42
42
60
63
65
68
70
69
62
60
59
61
65
63
65
66
68
63
52
46
48
56
61
63
61
57
59
65
69
69
65
58
54
61
70
77
76
71
67
73
79
80
72
65
66
71
78
77
70
65
59
56
60
59
54
51
51
55
57
58
59
59
56
53
54
60
64
60
52
47
51
60
66
65
62
64
67
71
73
71
69
66
64
65
69
67
65
65
66
65
66
67
69
68
67
65
61
58
58
63
69
72
62
66
62
57
52
55
61
64
62
58
56
56
58
62
63
61
54
52
55
56
53
48
52
62
67
68
67
72
77
76
69
63
58
54
53
56
58
59
59
64
71
74
69
64
58
58
62
67
74
76
59
68
79
80
70
63
64
68
65
60
61
67
69
65
66
69
75
75
68
58
50
47
50
53
55
59
67
71
76
73
64
61
60
64
67
69
69
65
67
73
75
74
68
63
68
76
81
80
72
63
45
59
75
82
72
62
62
68
69
65
60
61
62
61
63
73
81
76
65
55
58
66
66
60
57
63
68
72
67
63
65
69
70
73
75
74
71
65
65
70
74
68
63
62
70
76
79
70
60
56
45
50
61
69
68
62
62
66
71
70
64
60
57
63
69
73
72
59
52
54
64
75
75
69
64
65
68
63
58
63
73
81
76
65
58
58
59
62
64
67
67
63
60
60
64
69
69
67
63
65
64
62
62
59
63
65
64
64
64
67
73
76
69
67
68
73
76
70
62
62
68
74
73
70
66
64
58
55
59
66
76
78
71
61
54
52
55
59
64
65
65
64
65
64
66
71
77
79
75
73
78
76
66
58
54
57
64
66
63
64
70
73
65
56
59
71
82
81
71
62
61
64
66
68
69
67
67
69
72
75
71
65
61
66
71
68
61
53
52
53
61
70
79
79
75
74
77
80
75
65
86
80
74
68
65
69
69
69
67
66
64
58
57
57
61
66
68
65
62
59
59
62
64
68
70
72
74
79
81
75
69
59
62
70
79
77
68
59
56
57
63
71
81
86
85
79
75
71
66
62
83
79
78
79
80
74
66
59
62
67
71
70
72
75
74
67
57
53
59
67
71
71
70
70
71
71
69
69
73
75
71
65
63
65
67
64
63
66
71
73
69
64
64
72
76
76
70
63
64
66
62
65
72
73
69
61
50
48
55
65
77
83
83
80
76
69
58
54
57
64
73
76
71
68
65
63
60
59
64
73
73
66
60
60
59
55
53
58
70
76
71
61
57
59
66
65
62
59
59
65
56
64
67
66
60
56
55
56
59
61
69
75
74
71
66
63
59
56
56
61
68
71
68
65
63
65
64
62
61
62
62
60
62
68
69
61
55
58
69
77
74
67
60
62
68
72
70
65
61
61
73
72
66
59
58
58
61
62
60
59
58
61
65
65
66
66
63
61
61
66
71
72
70
68
68
69
71
70
63
55
49
52
61
71
75
73
67
61
63
71
74
69
59
55
61
73
79
74
67
69
67
63
59
55
52
55
60
65
67
64
58
51
51
57
67
73
74
72
71
73
72
72
70
68
66
61
59
61
63
61
56
53
54
61
68
74
72
63
57
56
61
62
56
51
57
64
67
64
64
70
44
49
58
63
62
62
68
76
75
68
60
53
51
56
62
68
69
72
71
72
69
66
64
62
62
59
57
57
58
58
57
57
57
59
65
71
71
65
59
56
60
64
69
69
65
61
57
57
60
62
56
62
69
72
73
73
71
70
68
67
67
67
66
64
61
59
62
65
69
71
71
67
60
58
60
69
72
64
53
48
51
59
64
65
68
72
71
64
61
59
64
71
81
83
75
66
59
60
63
60
70
72
70
71
73
71
64
57
57
66
73
72
68
64
64
68
67
67
67
73
78
71
58
49
52
66
73
66
58
57
61
61
60
62
69
74
71
62
56
59
67
70
71
71
72
70
70
67
66
67
78
79
79
78
80
81
76
73
74
80
86
89
83
71
63
65
76
88
94
87
72
62
58
62
69
71
66
58
58
69
75
72
67
68
75
83
82
76
73
73
76
78
83
86
81
67
59
62
72
83
77
79
76
74
79
83
85
83
84
85
84
74
64
59
62
71
78
83
81
75
69
62
64
70
72
72
68
64
68
72
72
66
65
70
77
80
77
71
68
64
64
69
77
85
81
72
68
74
87
92
74
78
77
73
78
83
91
91
84
80
74
69
66
69
74
75
69
62
61
65
73
78
80
80
79
75
74
73
73
73
71
67
67
70
68
67
65
66
66
64
63
66
71
72
69
68
70
75
79
76
70
75
79
78
76
74
75
77
75
73
72
76
81
83
81
74
66
62
64
75
83
85
80
76
71
71
72
71
70
69
71
75
79
73
67
62
61
64
67
68
71
74
72
71
69
69
72
73
70
66
69
73
78
76
65
57
54
58
62
67
69
71
70
68
69
75
79
81
74
67
63
66
72
75
75
76
75
69
62
56
64
75
81
80
75
74
78
82
83
80
74
70
68
67
72
76
77
77
74
71
73
73
72
70
66
60
55
57
60
63
68
67
62
56
57
68
81
83
69
53
44
51
64
77
82
83
78
69
57
52
57
65
72
73
75
78
84
89
87
82
73
66
63
62
63
65
73
81
87
77
69
63
61
64
70
71
71
71
71
70
69
69
73
73
68
65
66
69
68
63
61
62
64
68
71
74
74
70
65
64
65
64
63
66
71
71
71
71
70
66
58
57
67
75
66
52
55
72
88
85
65
68
72
72
70
68
68
71
77
74
71
70
74
80
80
75
72
71
71
73
72
72
74
72
71
72
74
76
79
82
77
67
63
63
66
66
66
70
72
68
58
58
67
76
77
66
60
64
71
77
78
89
87
75
63
63
65
69
71
74
75
78
77
75
75
74
73
72
70
71
72
73
77
79
82
82
83
84
87
89
83
72
65
64
67
68
72
78
81
79
74
72
67
66
72
78
76
65
53
54
85
87
74
64
62
71
74
70
67
70
75
79
79
73
68
63
60
57
55
59
66
71
75
76
80
83
84
85
79
76
72
68
66
66
68
71
72
70
70
75
85
90
84
73
69
69
68
64
56
55
70
67
65
70
77
79
70
62
62
63
59
53
51
58
68
78
78
70
59
52
58
68
75
75
76
79
81
76
65
58
61
67
68
66
67
71
71
68
63
64
74
81
86
79
69
59
56
60
68
74
56
66
76
83
81
67
52
52
65
68
60
43
39
49
68
83
94
95
83
66
58
64
73
76
73
73
74
72
62
58
65
77
83
77
71
71
73
72
66
59
59
65
71
70
68
61
59
63
66
69
66
68
74
75
69
59
59
69
82
84
74
62
60
63
62
63
71
86
93
86
72
63
62
67
69
70
75
78
78
76
74
77
81
79
74
71
69
67
64
63
72
82
85
74
69
69
73
68
56
51
69
65
62
66
67
69
74
82
88
84
75
71
72
74
66
57
57
69
82
86
76
64
61
64
66
66
65
72
80
80
73
64
61
62
63
66
65
65
64
66
74
87
91
81
71
68
71
70
64
56
62
56
58
71
81
79
72
69
71
72
69
66
67
71
74
74
72
74
76
74
68
64
68
70
65
58
54
61
74
78
71
60
51
50
56
65
69
73
71
67
65
67
72
76
72
66
65
70
75
72
66
53
52
67
81
82
72
65
66
69
68
64
63
69
78
84
82
76
70
61
58
65
72
70
63
58
62
72
76
75
68
63
64
66
69
68
70
71
70
67
63
62
68
72
71
70
68
71
67
60
75
61
55
64
70
74
74
73
72
69
64
64
65
68
76
83
82
69
55
47
54
67
73
69
62
65
77
80
73
65
64
72
80
81
76
71
70
67
61
55
53
57
64
69
72
75
77
73
61
45
70
68
70
73
67
60
63
69
71
69
67
69
68
65
65
74
79
70
55
49
58
67
65
58
61
67
76
75
67
62
65
75
77
73
69
70
75
79
71
61
53
55
63
72
75
75
76
72
65
59
65
62
66
71
67
61
60
65
70
71
71
70
64
57
54
60
66
67
63
66
68
65
57
57
63
70
71
67
67
69
73
75
72
72
72
74
76
79
79
77
70
66
66
76
81
74
63
57
65
76
77
63
57
59
65
67
73
75
72
67
61
58
60
62
62
58
53
52
61
72
77
69
60
60
65
70
66
61
61
62
64
64
68
74
77
77
71
69
71
73
70
65
63
66
71
68
58
51
57
70
79
76
62
53
53
62
73
77
74
66
62
67
73
79
76
68
55
52
61
76
82
76
63
60
62
61
62
60
57
52
49
51
58
64
66
67
65
65
65
62
60
63
61
57
53
54
60
61
63
64
70
77
72
60
52
56
65
74
76
74
71
73
77
80
79
74
68
67
71
72
72
67
66
71
73
71
68
67
68
63
60
61
64
65
65
58
58
63
64
66
69
73
73
69
62
62
66
72
76
73
68
71
75
72
64
57
61
71
75
72
62
59
62
66
66
63
61
62
65
67
61
57
60
71
78
75
67
66
72
75
71
66
63
65
66
66
63
66
73
76
73
68
68
75
85
84
74
67
69
71
65
70
71
69
64
58
59
67
71
67
62
59
60
62
58
52
50
57
65
73
72
65
61
62
61
57
57
64
74
77
68
54
49
55
64
65
68
70
74
73
66
60
61
71
78
75
64
56
57
65
60
69
68
57
49
50
57
66
72
75
78
78
75
66
58
58
67
78
82
77
72
72
72
70
59
52
58
70
81
78
68
59
59
62
62
62
59
59
57
59
67
74
74
66
57
53
57
62
68
72
54
65
66
59
52
51
61
67
73
77
80
81
75
66
58
63
78
89
87
70
59
62
69
72
66
59
58
67
72
75
75
75
73
67
60
58
57
53
52
57
67
75
72
62
56
62
71
78
80
80
51
58
67
70
66
62
62
66
72
72
70
66
65
68
69
70
67
65
66
67
67
66
67
66
63
58
55
54
59
71
75
72
61
52
48
55
62
67
68
70
69
63
54
52
59
72
74
69
66
75
62
65
71
77
78
74
70
65
65
62
61
58
62
71
82
78
63
51
54
67
80
77
67
57
53
57
58
55
55
61
65
65
61
60
63
67
71
76
78
75
71
66
63
62
70
76
75
70
66
74
80
81
82
82
81
77
72
64
55
54
59
64
67
71
72
70
61
54
53
62
69
71
64
59
62
68
65
58
53
54
61
66
75
82
82
76
65
58
61
65
67
66
66
73
78
79
78
74
73
75
83
85
85
81
70
62
58
56
56
61
68
71
70
66
60
54
50
49
50
57
58
59
61
66
71
70
63
53
53
62
68
68
67
69
71
61
48
42
52
63
62
55
59
73
85
81
69
63
68
70
63
74
79
72
63
55
53
61
69
75
72
67
62
62
59
49
40
39
48
55
57
56
56
57
57
55
53
55
62
72
74
69
66
64
62
56
52
55
68
72
68
64
71
87
95
81
61
50
55
69
61
69
71
68
65
66
68
70
72
69
64
58
55
56
55
46
35
30
38
50
55
55
54
54
54
57
63
70
72
69
68
70
73
71
64
58
60
67
71
69
68
71
77
86
85
77
63
53
53
58
64
66
67
67
70
73
74
68
59
53
56
59
62
59
56
47
39
36
40
46
51
54
53
54
57
63
69
73
72
66
65
71
80
82
73
64
61
63
67
66
62
61
62
66
69
72
72
69
63
56
58
63
65
61
60
62
63
63
58
55
57
61
62
60
58
58
61
63
62
58
53
52
53
53
57
60
64
67
67
66
65
67
73
79
84
75
67
65
68
69
67
62
59
64
68
69
69
70
68
67
67
62
55
47
46
52
60
65
69
69
66
62
56
52
53
60
66
70
67
60
55
55
59
62
59
60
64
69
70
66
62
58
57
58
66
72
72
68
67
69
69
69
67
65
66
66
63
63
70
72
69
64
60
58
59
61
63
64
65
66
66
63
61
62
63
63
60
59
56
56
56
65
73
74
68
61
62
71
77
74
66
60
57
53
51
59
64
65
63
65
69
72
67
62
58
64
70
73
73
72
54
67
79
83
77
71
63
60
54
51
56
63
66
69
70
71
70
67
65
66
69
74
78
76
67
59
58
63
67
64
59
61
66
68
66
64
63
64
65
67
69
69
67
64
64
73
79
77
71
62
51
64
76
78
70
62
61
59
59
61
62
62
61
58
64
70
74
73
64
59
60
69
70
65
62
61
64
64
58
52
52
58
68
72
74
73
72
71
72
71
70
69
69
68
68
68
70
70
68
63
64
63
61
60
60
59
58
59
67
77
82
75
63
59
60
66
64
54
43
40
47
57
62
64
64
70
71
65
60
61
70
76
73
65
59
60
67
67
64
62
62
65
67
67
66
65
69
75
77
75
79
77
70
66
68
67
63
57
56
64
74
80
75
68
67
66
64
58
54
54
58
62
65
69
72
71
69
62
59
64
75
77
73
64
55
53
56
57
53
51
52
59
65
67
70
72
76
79
78
75
74
78
76
71
69
70
69
65
59
56
63
69
66
63
60
63
66
69
69
68
69
67
67
69
69
68
69
70
69
64
59
58
61
65
68
67
68
67
64
61
60
66
75
78
75
71
66
66
66
67
69
76
77
73
66
67
71
74
77
78
76
70
60
55
54
60
65
68
69
69
68
67
65
59
56
61
70
76
72
63
55
55
65
73
77
76
73
73
72
72
69
72
75
76
74
71
68
65
63
64
69
75
77
74
72
72
67
67
74
84
87
81
72
65
64
68
68
68
67
68
71
69
65
60
58
60
62
63
63
63
64
63
66
71
69
63
61
62
69
74
73
67
59
59
66
72
74
71
66
66
59
62
68
71
70
64
61
58
59
64
73
79
76
74
73
76
76
69
62
62
69
71
70
65
63
62
59
56
57
62
66
61
56
57
61
60
57
60
70
79
75
63
56
57
67
74
71
62
62
65
57
64
70
68
63
60
65
66
60
56
57
66
73
73
69
66
65
63
60
59
66
69
65
63
64
68
70
62
55
54
57
60
61
66
69
70
67
66
72
77
73
65
60
66
76
76
68
58
54
59
71
74
71
65
62
66
70
71
66
61
58
63
70
72
70
64
62
64
69
69
64
60
60
63
66
71
75
71
61
53
53
60
71
77
77
74
68
63
62
64
67
65
63
64
67
72
68
61
57
61
63
61
60
62
63
66
67
65
65
65
62
60
63
70
76
74
73
73
76
72
64
58
60
66
69
68
68
71
72
65
60
58
61
66
68
70
67
62
60
60
61
58
55
55
61
63
61
58
61
71
45
49
60
67
69
65
64
66
67
66
62
59
61
65
68
67
68
69
75
75
74
67
61
63
67
69
69
67
63
62
59
60
64
68
67
63
59
59
63
62
61
60
61
63
64
60
58
61
68
73
54
57
64
70
71
70
68
69
66
64
62
64
65
61
54
49
52
65
77
79
75
65
57
56
66
75
74
64
51
45
52
63
76
79
70
59
52
55
60
60
61
66
70
67
60
55
58
71
76
70
59
57
57
59
65
68
68
67
65
65
66
66
63
57
53
59
69
80
80
70
56
46
43
54
66
78
78
71
63
62
65
65
62
59
58
60
68
66
61
58
61
67
69
68
60
57
60
67
71
69
78
78
76
75
82
88
82
65
53
54
63
76
79
74
67
65
68
76
81
77
70
66
66
67
70
69
65
61
60
68
74
72
67
64
64
67
72
77
81
83
77
69
67
75
80
78
72
64
62
64
79
82
78
75
81
90
88
72
53
47
60
75
84
82
74
69
68
72
77
79
75
67
57
57
63
71
74
66
59
56
59
66
70
72
74
74
76
80
78
69
60
57
63
71
76
77
73
72
71
69
76
81
77
73
78
88
90
79
62
55
61
73
83
84
79
72
66
63
64
65
59
51
45
50
56
60
59
56
57
62
70
73
70
68
66
67
74
78
75
67
64
67
70
70
68
66
71
74
70
69
71
71
66
64
66
71
72
74
73
72
71
69
70
72
71
64
58
58
61
64
62
56
58
62
63
57
51
55
66
78
82
77
66
57
56
61
67
68
67
67
70
78
82
80
75
72
70
69
69
71
70
64
61
62
63
60
60
60
65
69
70
68
65
64
66
67
66
64
61
65
69
73
77
76
75
74
73
73
73
71
70
66
62
59
62
65
66
65
64
65
67
66
64
68
75
81
81
77
78
79
77
74
75
75
74
69
63
58
57
63
70
75
74
70
72
78
79
67
57
51
59
69
73
76
78
84
84
76
66
58
60
67
70
70
68
66
64
63
67
75
74
63
55
53
59
64
72
77
79
75
74
71
72
76
74
68
60
59
64
68
73
76
78
77
73
70
69
64
57
59
63
70
74
75
77
79
80
76
70
67
68
72
71
72
71
66
60
60
65
72
76
77
77
75
66
56
54
60
67
66
53
56
66
72
70
62
60
66
78
83
77
73
71
69
62
53
53
62
70
72
73
74
77
75
73
73
79
86
86
81
72
67
69
72
73
73
68
65
64
64
67
74
78
83
80
76
69
64
65
67
55
59
70
80
84
78
67
63
70
78
80
78
73
69
66
62
62
65
71
73
75
76
79
75
71
69
78
84
84
78
70
68
72
73
72
70
71
71
71
70
71
66
63
63
71
81
84
78
66
66
73
68
70
78
87
86
68
54
54
70
80
82
76
74
76
74
71
66
67
69
73
73
74
72
78
82
79
73
65
61
65
71
74
72
69
67
66
66
69
77
83
77
66
58
59
66
68
62
64
70
69
65
63
66
73
70
59
56
63
72
76
71
67
66
68
68
66
67
71
72
70
65
63
68
80
92
93
81
67
63
69
71
67
64
68
74
73
68
66
73
81
80
77
73
69
63
57
55
66
81
60
65
72
72
70
61
53
59
66
72
69
64
65
68
67
64
63
67
74
74
71
71
69
66
66
72
77
79
76
77
76
74
68
62
68
75
78
72
66
68
72
78
77
75
71
70
71
76
80
79
65
65
71
73
71
67
64
67
69
68
63
62
69
74
75
70
65
67
70
71
72
73
73
67
60
55
56
64
70
74
72
68
65
68
72
74
70
68
69
74
78
78
72
59
55
60
74
80
75
64
68
63
61
67
74
76
76
79
76
69
63
62
67
73
74
72
67
66
70
71
69
66
64
65
67
66
62
60
61
66
67
64
63
68
74
74
75
73
72
74
76
75
69
57
54
58
63
62
55
54
67
61
63
73
82
80
74
72
73
72
66
64
65
69
68
64
60
65
70
74
71
65
62
63
65
72
74
72
70
68
68
67
64
64
65
73
79
83
76
70
64
64
72
80
80
75
68
65
64
62
66
60
64
74
80
73
64
64
70
72
67
63
62
66
67
63
59
57
59
64
66
71
69
62
58
66
80
88
81
68
61
61
65
65
64
64
67
72
73
69
63
62
74
86
86
78
71
73
79
77
58
59
63
69
69
64
64
67
70
71
68
65
64
63
65
73
75
67
56
53
61
71
71
64
60
67
80
82
74
65
63
68
74
75
72
67
65
65
70
69
65
60
64
69
70
66
62
62
66
68
64
59
60
64
65
69
73
74
71
68
68
71
68
62
61
71
80
75
63
56
63
73
74
67
63
64
63
64
66
69
75
76
73
72
74
79
81
76
70
67
68
70
67
68
67
66
63
61
61
65
80
68
55
53
61
69
77
76
73
73
75
74
68
57
53
60
68
68
59
55
58
66
74
75
72
64
59
59
66
76
81
77
66
61
67
80
87
81
70
64
71
77
78
75
71
68
66
63
64
66
84
78
67
59
59
60
65
71
75
78
77
74
71
63
60
59
65
66
59
53
52
55
64
72
76
73
70
65
67
72
77
75
71
65
67
71
75
72
66
60
60
67
75
76
74
68
63
60
62
66
74
87
85
79
70
61
57
53
51
54
62
71
77
77
74
69
68
68
69
73
72
67
62
61
64
70
72
70
65
60
61
64
71
74
74
69
63
57
53
51
55
67
75
77
75
68
64
62
63
65
71
79
81
76
70
62
56
52
51
54
59
61
64
67
77
81
81
76
74
77
83
81
73
68
66
69
70
71
69
63
60
62
71
80
79
71
59
50
49
55
64
71
76
75
72
70
70
72
75
72
70
68
71
72
66
53
47
53
66
77
74
61
53
58
70
80
80
69
61
61
65
64
62
64
67
69
69
70
73
74
70
66
70
75
80
73
62
53
51
57
61
62
62
66
75
75
71
65
66
69
69
68
71
71
65
55
51
54
64
69
70
65
62
63
65
65
61
59
57
58
54
48
48
55
62
66
67
69
75
76
68
61
62
72
79
75
66
58
57
57
58
58
63
71
76
70
62
53
54
59
66
68
67
60
63
69
76
75
67
58
56
59
63
63
57
55
60
69
70
65
58
56
62
68
68
65
69
77
81
74
62
55
59
69
74
73
69
67
64
60
61
69
75
73
66
61
61
67
71
68
64
68
65
62
65
74
82
83
78
69
58
56
56
58
57
61
69
76
74
68
59
59
64
67
64
63
68
75
76
71
68
67
64
61
57
62
70
76
71
62
60
66
73
73
68
66
73
82
85
77
61
57
56
61
66
71
71
71
74
72
65
57
57
66
72
71
64
56
60
68
70
67
63
59
61
61
58
56
59
63
71
70
63
59
57
63
68
70
67
64
64
68
73
74
70
66
63
66
71
75
56
51
49
54
59
66
67
69
64
62
60
57
59
68
76
73
61
54
61
75
83
78
69
66
66
64
58
54
55
62
64
62
58
60
64
67
65
63
65
68
72
76
75
72
69
62
58
57
59
65
62
64
62
59
60
64
70
70
67
62
62
65
68
69
68
63
58
62
68
74
76
74
72
69
68
68
67
66
67
69
65
61
60
64
69
69
70
71
72
70
68
66
67
70
71
71
70
69
65
62
71
73
71
68
63
61
62
69
75
78
77
74
75
74
70
59
51
49
56
61
62
68
69
69
66
63
60
62
66
70
68
66
61
67
72
76
76
71
72
70
64
56
59
68
75
71
71
72
70
65
72
71
68
64
63
59
57
63
78
86
80
66
63
68
71
64
50
45
47
57
65
69
69
66
61
57
58
58
60
65
67
64
60
60
64
67
66
68
70
70
66
57
58
62
66
68
71
73
71
70
62
55
54
58
64
68
67
66
69
74
73
63
55
55
58
62
59
54
53
58
64
65
62
58
60
65
68
66
60
57
58
61
60
57
54
57
65
71
72
68
65
62
61
59
60
65
74
77
79
75
57
54
53
55
62
73
78
74
62
57
63
69
66
58
50
51
60
64
61
57
53
54
56
60
62
65
66
62
59
58
63
69
70
71
70
70
75
78
74
67
63
63
63
60
56
62
72
80
82
78
70
72
67
55
52
62
75
81
70
58
57
68
73
67
56
51
61
71
68
57
50
53
63
66
63
56
53
55
60
65
64
64
68
75
84
85
80
73
67
65
66
65
65
64
62
62
67
72
75
71
73
71
64
54
51
57
66
75
73
69
66
65
66
66
62
61
65
68
65
58
56
63
70
67
58
54
59
66
69
64
60
56
56
59
68
75
75
70
63
61
66
66
66
66
68
69
70
71
68
65
67
61
58
59
61
62
63
61
62
67
66
62
63
64
69
68
64
61
60
63
68
74
70
65
60
62
69
74
73
67
64
64
65
60
59
66
74
75
70
65
65
68
65
62
59
64
69
71
70
68
70
68
67
68
70
71
66
60
53
52
55
60
64
70
75
71
61
58
64
71
71
68
67
67
69
63
61
63
67
69
68
71
74
70
64
61
63
68
67
66
62
63
63
61
55
55
57
63
69
64
84
85
77
71
68
72
70
62
56
56
59
62
63
67
68
67
63
62
66
65
56
52
57
65
66
61
58
59
64
70
70
70
69
66
64
62
62
63
62
60
60
62
66
65
58
54
55
64
70
66
87
87
77
66
63
65
65
62
65
72
74
69
62
57
59
63
64
64
60
53
48
47
50
54
56
57
59
64
66
71
72
73
70
66
66
68
70
69
64
58
59
65
68
66
60
58
69
79
83
74
79
76
67
60
57
57
59
62
65
68
70
66
60
57
59
62
61
63
63
63
59
56
54
54
56
56
59
62
62
63
67
73
77
75
70
67
70
73
68
63
57
58
59
62
62
63
70
73
77
74
56
57
57
56
55
58
64
67
64
58
55
58
62
69
69
63
58
59
65
71
70
66
61
60
58
58
60
62
59
55
57
65
73
71
66
65
69
77
81
75
61
55
54
58
62
62
53
49
56
67
51
60
65
61
59
64
72
73
65
57
55
58
63
66
69
64
60
60
67
72
74
68
60
51
50
57
64
65
61
57
60
67
71
68
63
60
64
70
72
72
68
62
56
54
57
62
61
57
52
56
60
71
73
70
70
73
78
72
63
57
56
59
61
60
62
66
70
72
70
74
74
69
60
49
48
56
62
62
60
60
65
69
70
69
64
61
56
55
60
68
73
71
58
52
56
69
75
72
63
56
57
60
67
73
74
73
72
68
62
56
55
60
63
64
65
69
73
74
68
63
65
67
68
65
66
66
63
58
55
60
65
64
59
60
65
67
62
62
64
69
70
62
56
59
68
75
73
68
63
62
57
62
70
72
64
58
55
59
61
59
57
60
65
72
70
71
71
67
62
57
54
60
70
76
78
75
70
62
57
62
67
67
62
61
67
72
75
70
64
61
58
56
59
66
74
75
69
63
61
62
66
68
71
69
64
59
57
58
59
62
63
67
71
73
71
65
63
66
67
63
57
60
65
67
66
63
68
69
69
66
68
70
72
73
72
72
69
63
58
59
63
69
72
67
64
61
60
60
62
64
70
70
68
70
75
75
66
58
57
65
68
69
70
72
73
72
70
68
69
67
62
59
60
62
63
62
68
78
81
78
71
68
70
72
70
67
62
59
64
71
74
74
70
65
62
60
58
57
62
72
74
76
78
81
80
70
63
59
65
71
68
61
61
70
79
80
74
66
64
64
63
59
59
65
73
81
80
80
81
80
75
73
73
75
69
59
52
57
67
75
72
62
60
64
66
69
68
66
74
81
76
76
76
75
68
60
62
68
76
75
67
62
65
72
73
68
63
64
66
64
61
56
59
70
79
82
76
67
64
68
72
75
80
85
77
61
52
57
64
67
67
64
66
66
60
59
70
83
88
79
62
58
56
58
60
63
66
70
72
72
71
72
76
74
66
58
56
64
70
62
48
44
56
70
76
71
62
57
60
62
61
59
62
68
72
71
70
67
63
62
63
68
71
65
58
57
61
70
72
69
77
74
66
62
66
76
77
73
67
67
66
71
77
78
76
68
62
58
64
70
77
81
82
78
76
78
75
68
61
63
67
68
69
70
68
68
65
66
72
79
79
71
67
69
74
76
73
66
66
67
81
75
65
61
67
78
82
77
65
58
62
71
76
76
72
67
64
64
64
66
65
64
63
66
77
88
93
86
73
68
70
78
84
83
76
71
70
74
74
67
61
61
65
69
74
77
79
72
63
60
80
79
72
63
59
61
63
65
62
59
63
69
74
73
66
66
70
78
78
67
50
41
41
50
61
68
71
69
69
74
79
82
79
70
63
63
70
78
79
70
64
64
65
69
71
75
78
76
70
64
78
76
63
52
46
49
58
65
71
70
66
65
69
74
73
69
69
75
79
71
56
49
52
62
64
58
54
56
65
74
77
69
59
53
55
63
69
72
72
71
71
70
71
71
71
68
60
57
61
68
75
62
52
54
65
77
81
77
73
68
67
67
72
79
82
77
68
63
68
75
80
75
71
67
71
73
73
72
71
70
66
58
56
61
70
73
67
57
51
53
57
62
63
68
69
65
56
49
52
66
67
63
68
78
92
96
88
75
65
64
69
73
74
78
82
84
74
61
57
67
81
82
71
64
65
74
77
78
74
69
63
60
61
66
73
73
66
61
59
62
66
62
58
61
68
70
73
69
65
68
68
72
78
80
77
71
64
62
64
65
67
65
66
67
70
71
68
61
56
61
68
73
72
68
67
68
71
75
81
81
74
65
62
63
67
68
66
66
69
75
78
76
74
74
78
80
79
74
72
73
65
68
69
68
60
57
60
64
74
73
66
62
60
59
55
51
53
62
71
73
71
69
71
69
65
64
70
80
85
80
77
73
73
73
73
77
76
73
66
63
66
71
75
76
78
81
82
77
69
69
55
54
63
73
79
77
69
64
67
72
73
72
69
68
66
62
63
70
79
81
77
76
72
65
58
56
65
71
69
65
67
74
84
85
81
79
76
71
65
61
58
56
54
54
62
74
82
79
73
65
54
52
63
82
94
87
67
53
54
68
77
81
79
78
80
80
78
76
78
79
76
72
66
63
62
62
61
57
57
58
63
72
78
82
79
72
63
59
65
76
76
62
50
49
58
70
73
73
73
75
64
62
65
74
82
77
65
59
63
75
83
84
81
77
69
61
57
66
82
89
79
62
53
60
72
80
75
68
64
71
74
72
68
71
76
75
68
59
65
78
86
78
67
65
70
69
64
61
69
80
76
75
75
74
74
71
65
63
65
76
81
84
83
76
62
45
38
51
74
89
87
74
62
62
72
79
76
70
70
75
75
69
56
54
66
77
78
70
67
74
80
80
77
73
69
69
71
74
77
76
86
83
79
78
77
75
71
65
64
65
67
71
74
76
73
67
59
51
53
64
75
77
74
66
64
62
57
56
57
62
61
53
45
48
61
70
71
68
67
70
69
65
56
55
60
70
81
85
78
67
82
73
68
69
72
75
75
76
72
68
64
62
64
70
75
76
71
59
51
52
63
69
66
57
52
52
53
52
55
60
63
64
62
65
70
71
67
61
63
68
69
60
51
52
63
73
78
69
56
55
69
64
62
64
66
70
72
74
76
72
65
61
64
69
66
62
60
62
67
69
71
68
62
53
51
62
70
69
63
61
68
78
79
78
77
77
77
72
70
70
72
71
70
71
70
65
60
55
55
61
62
67
72
70
65
61
61
65
69
69
64
61
62
63
61
58
58
63
71
74
72
67
58
53
60
72
84
81
67
59
56
61
65
65
66
72
78
82
81
76
74
73
76
77
67
54
52
64
80
86
50
63
75
76
68
64
64
66
68
69
69
66
63
56
51
54
60
66
65
63
61
58
53
55
63
72
77
74
67
62
60
59
57
55
58
65
74
77
81
81
77
74
74
72
66
58
55
64
81
91
60
60
64
69
75
81
81
75
69
68
74
78
71
58
48
51
57
61
58
54
56
60
63
65
67
65
62
61
65
68
70
67
60
58
62
68
71
67
67
69
76
81
80
75
69
64
65
63
65
69
84
73
62
61
71
82
84
79
74
73
77
80
76
69
60
64
70
71
61
53
53
64
77
84
76
68
63
62
65
66
66
63
60
56
59
67
70
67
63
62
67
77
76
67
64
66
69
71
67
62
77
84
80
72
65
64
66
70
75
78
79
79
75
72
68
72
82
88
78
65
57
62
72
78
77
72
69
69
66
67
68
68
67
64
62
64
67
68
69
64
64
69
71
70
69
70
69
72
71
68
63
80
90
85
71
61
54
51
51
54
61
69
73
69
64
65
72
78
76
73
72
69
65
62
63
66
70
73
74
76
76
77
80
82
80
71
62
58
61
61
64
71
81
87
88
76
66
65
73
79
62
65
69
70
70
62
54
51
49
51
56
58
61
68
77
84
83
74
64
66
72
77
73
66
65
67
70
76
76
71
62
57
63
76
83
78
64
56
53
57
65
74
79
84
78
69
64
64
76
83
55
51
55
64
65
59
54
54
64
72
71
61
54
61
83
101
102
84
67
62
65
73
74
75
74
70
68
68
68
65
59
54
55
60
68
69
63
57
56
57
64
67
65
64
61
61
61
63
65
68
51
51
56
64
65
63
59
57
61
66
67
62
60
59
65
75
80
78
69
64
61
62
66
73
75
70
65
61
66
71
71
70
71
71
69
67
63
60
62
66
68
66
65
64
65
65
64
62
58
58
66
59
54
58
66
74
75
67
57
50
52
59
62
61
58
53
54
56
56
56
55
57
63
70
70
68
67
68
69
67
63
64
70
77
77
69
68
72
75
72
68
67
70
73
73
68
69
72
72
69
79
71
65
66
71
73
71
65
58
58
59
58
60
64
66
63
60
56
55
57
58
59
60
57
59
64
69
68
62
57
56
58
62
65
64
68
71
77
78
71
66
67
74
82
76
69
67
73
77
74
79
71
66
65
71
72
64
58
57
61
61
58
60
65
72
70
63
60
64
71
72
67
61
56
58
62
63
63
61
63
66
65
63
64
68
71
71
68
64
62
68
76
85
85
77
65
55
57
63
65
70
62
54
50
58
66
69
63
58
56
55
56
59
64
65
64
62
63
72
75
74
72
70
69
67
63
60
65
75
78
71
62
59
62
71
73
66
59
58
62
68
72
73
71
65
55
48
46
49
53
60
61
58
54
55
63
73
79
74
66
57
54
58
64
64
65
67
70
70
65
62
64
70
71
64
55
58
67
77
78
66
57
55
59
65
68
70
75
76
73
68
67
71
69
64
53
50
52
54
56
63
69
69
68
66
70
74
81
83
76
60
50
56
64
70
67
64
65
64
62
58
61
63
62
57
53
56
62
65
66
66
67
67
67
69
73
81
86
82
74
67
69
73
72
62
48
52
62
69
64
77
68
64
64
68
70
67
67
73
77
68
55
55
63
69
68
62
57
58
61
66
69
68
66
65
66
67
64
62
65
68
68
66
64
62
67
69
65
61
59
57
56
53
46
40
44
61
74
75
63
70
56
49
54
60
62
58
59
64
78
82
75
64
57
60
67
74
69
59
57
59
64
65
65
69
73
71
67
63
65
69
66
58
53
55
59
63
58
53
53
55
54
52
47
52
63
76
81
72
64
62
57
53
54
56
60
65
69
70
72
78
77
68
57
55
64
77
78
66
54
50
55
61
64
67
64
62
60
61
62
63
62
57
57
62
72
80
82
75
70
69
72
75
74
72
74
72
71
67
66
75
73
67
58
55
61
75
79
70
56
54
61
69
67
56
53
60
66
64
53
51
57
69
72
66
57
57
59
60
60
56
55
57
61
66
73
77
81
78
71
68
71
75
74
69
66
63
62
59
59
73
72
70
63
62
64
68
67
61
52
49
58
67
67
62
54
53
53
54
53
56
62
69
67
63
63
70
72
67
61
61
65
67
65
63
61
62
63
60
59
60
62
66
66
65
65
68
67
62
58
69
64
61
63
64
62
58
55
57
61
64
59
59
65
68
69
62
55
56
64
69
65
58
54
59
66
73
74
69
64
67
74
76
71
68
69
74
73
68
63
65
69
70
66
60
60
65
69
69
67
77
66
56
54
59
64
64
60
60
64
63
57
58
68
78
73
62
55
60
68
65
53
49
54
61
64
61
62
66
68
71
74
75
72
71
71
73
70
65
59
60
67
70
64
53
42
47
61
71
71
84
79
66
60
66
72
71
62
59
57
59
57
60
70
75
69
63
60
66
66
54
44
49
62
70
66
61
63
72
78
74
70
66
65
66
66
63
59
57
55
54
58
62
60
49
41
47
62
70
66
75
81
78
71
67
67
66
63
59
60
62
59
58
58
60
63
66
74
77
70
59
54
59
61
60
57
61
71
79
79
73
69
66
64
63
65
68
69
68
65
66
67
65
59
51
51
58
67
66
58
51
59
65
65
58
54
59
66
71
70
64
55
54
55
59
64
68
72
73
71
65
63
62
60
49
43
49
64
74
72
68
68
69
67
63
61
69
73
79
75
70
66
64
62
60
57
58
62
60
61
43
45
52
55
55
56
61
68
67
63
54
52
57
72
79
78
69
65
66
69
65
61
62
61
58
53
52
56
61
64
67
70
70
67
64
66
70
71
71
69
62
61
62
69
73
67
57
52
56
67
59
62
61
57
57
63
71
67
58
50
49
51
61
76
84
83
73
66
66
69
67
63
61
61
66
73
73
64
60
63
69
71
68
63
63
67
68
63
56
56
59
57
56
60
66
68
67
61
59
64
72
74
69
60
61
69
77
75
62
50
49
52
59
65
67
71
70
67
67
70
74
71
67
63
65
72
76
73
68
63
64
67
67
66
66
66
62
57
53
57
60
59
54
51
58
67
72
68
62
61
66
67
68
68
65
68
71
72
66
59
52
53
59
64
64
63
67
67
68
67
67
68
70
69
67
68
68
71
70
65
64
64
66
69
70
69
64
63
62
64
61
58
56
61
69
73
72
66
62
63
56
63
73
74
65
56
53
58
65
65
62
56
60
68
71
72
69
69
68
63
57
63
74
79
77
68
66
69
71
74
71
65
61
60
64
69
67
64
62
60
61
60
63
65
70
71
71
70
65
62
57
59
64
64
62
59
56
58
62
65
65
59
58
62
67
70
70
70
71
68
68
76
80
76
65
58
63
70
73
71
67
63
61
62
65
67
63
55
50
56
64
70
71
64
58
57
61
72
72
64
68
60
54
59
68
73
67
59
60
67
67
64
58
58
63
67
69
68
70
75
76
73
65
59
52
53
61
69
71
65
57
56
62
69
70
64
54
51
54
65
70
71
69
64
62
60
59
58
60
64
71
68
67
69
72
70
63
60
71
80
80
70
61
64
71
75
71
65
65
65
62
56
51
58
68
71
66
64
66
69
69
65
62
63
62
58
55
61
68
67
63
59
61
67
75
76
70
63
65
73
63
66
68
66
61
57
62
73
86
87
74
64
64
73
79
77
72
64
61
60
58
57
65
78
83
76
62
55
61
72
72
66
61
63
66
64
65
68
67
63
59
60
66
70
73
72
73
79
80
75
61
55
53
52
55
59
63
70
72
68
62
62
67
75
75
67
60
60
65
66
63
64
71
74
68
56
49
54
62
67
61
56
60
70
78
80
73
67
62
60
67
70
73
70
62
60
65
69
68
60
77
73
65
56
50
51
61
74
81
82
74
69
73
78
80
75
68
64
71
80
82
76
67
59
65
78
79
66
49
46
57
67
72
73
74
75
68
64
68
79
83
79
73
66
63
64
62
64
65
68
87
70
60
55
58
62
73
79
81
75
66
62
60
61
64
71
79
79
73
67
65
65
68
70
73
78
80
78
75
77
83
86
85
74
68
64
65
67
68
67
70
78
82
80
73
67
65
65
63
65
80
72
71
69
62
57
59
68
73
72
65
64
63
63
64
68
77
85
81
69
62
65
70
71
69
67
75
82
83
76
71
71
75
73
68
64
66
71
73
69
64
63
65
69
75
78
76
71
70
73
77
81
81
74
64
54
54
60
69
70
67
67
72
76
74
69
73
78
82
80
73
72
71
72
72
72
75
74
68
60
55
58
65
71
71
71
68
72
77
81
75
67
60
60
67
68
63
58
60
71
75
78
77
73
71
70
69
66
65
67
68
69
70
75
74
73
69
69
77
85
86
81
72
72
79
83
76
69
67
71
75
76
73
73
78
79
75
74
76
77
75
72
70
69
67
61
50
47
51
61
72
75
77
81
82
81
77
72
66
65
69
69
67
67
72
74
70
65
65
72
80
75
70
69
73
75
69
72
79
88
84
76
70
72
76
75
74
76
79
75
69
65
69
74
71
69
66
65
62
64
71
76
76
76
76
79
81
74
67
62
64
65
66
68
71
72
69
63
60
59
58
57
60
67
69
66
67
78
89
90
76
62
54
56
57
60
65
74
78
77
69
62
59
61
69
77
78
79
77
77
82
79
70
60
59
68
76
74
69
65
65
67
71
75
74
71
68
71
73
71
64
61
63
67
68
68
70
73
71
68
67
70
66
60
59
64
72
75
73
70
66
62
60
61
67
76
78
77
73
73
79
76
70
59
53
55
65
74
77
77
72
68
69
71
73
73
74
76
80
79
76
76
73
69
66
63
64
61
55
54
63
71
76
74
75
78
80
73
66
65
67
73
77
79
78
77
72
66
64
63
68
71
71
67
59
58
65
75
81
77
65
55
53
61
72
78
76
70
68
67
66
70
70
66
59
53
50
56
66
71
70
65
67
72
78
75
65
58
63
73
82
80
80
82
84
79
72
65
65
64
71
72
73
75
79
78
75
73
68
63
58
53
52
61
70
72
67
63
63
66
65
59
58
64
64
58
52
54
68
82
83
73
65
65
74
72
61
54
64
78
86
75
65
65
72
76
74
73
74
74
76
75
75
79
85
83
73
59
54
61
67
69
65
62
64
63
64
63
65
67
65
60
59
71
84
83
70
54
50
61
72
72
65
62
70
75
74
68
68
76
80
72
60
59
64
72
74
73
75
74
80
77
73
72
72
69
64
60
61
71
77
75
67
64
69
75
76
70
64
62
64
64
67
72
84
87
73
59
51
58
63
62
56
56
65
71
71
68
67
67
65
59
56
64
75
83
79
71
65
66
76
73
65
60
57
60
63
66
75
78
77
74
68
66
68
74
76
69
61
57
62
67
71
70
67
69
71
69
70
75
77
72
64
61
63
65
63
61
64
67
65
58
57
68
80
86
80
68
57
57
60
63
63
62
60
63
65
69
72
74
73
73
74
70
65
60
60
62
61
58
61
67
73
70
68
70
73
73
69
72
77
80
77
69
67
67
69
67
68
70
73
69
65
65
64
63
61
64
67
70
64
71
74
69
66
66
68
69
68
62
60
66
72
74
66
61
58
64
69
68
62
61
61
68
71
74
73
64
59
59
64
63
61
56
59
67
72
74
73
71
73
73
70
62
53
49
54
68
81
83
63
68
73
71
66
65
68
70
69
69
67
67
64
60
59
59
60
64
69
69
62
55
48
54
63
66
64
60
60
62
64
60
56
52
55
61
65
69
70
70
73
77
77
73
67
62
65
69
74
74
59
57
65
73
76
74
68
65
67
72
77
77
66
57
54
59
64
64
61
58
57
57
58
59
62
64
65
69
69
67
65
70
75
76
70
65
63
63
62
59
62
72
77
78
75
68
67
67
66
64
62
64
72
81
85
80
69
62
64
71
75
77
75
72
70
72
78
76
68
57
56
65
76
79
73
70
71
72
67
55
48
55
71
78
76
68
62
61
64
64
64
66
63
64
65
68
69
69
69
70
60
75
81
82
75
68
67
70
73
72
72
74
76
76
72
67
72
77
77
72
69
70
76
78
73
68
66
64
60
52
47
46
56
67
71
67
62
63
77
85
79
65
59
62
71
75
72
70
69
70
57
68
73
71
63
63
70
75
75
73
69
72
73
70
58
52
54
58
65
71
74
74
69
63
61
61
64
66
69
69
67
60
65
75
79
71
65
66
71
75
68
65
69
79
88
81
69
63
66
73
65
58
55
55
59
63
72
78
78
72
68
69
75
78
76
69
59
51
50
56
65
68
65
64
65
65
66
70
76
74
66
56
53
63
77
80
75
67
59
54
57
66
75
81
79
74
67
66
73
79
60
53
52
56
60
67
73
77
77
70
63
63
69
75
81
81
77
70
65
61
63
65
71
75
74
68
63
63
68
70
64
53
45
47
57
68
73
66
57
57
65
74
76
70
65
64
68
68
68
69
55
54
56
61
67
72
75
74
68
66
63
62
59
56
59
68
80
86
82
75
70
70
72
75
74
67
62
64
69
75
73
68
62
57
57
59
62
62
61
66
70
74
73
68
64
64
65
64
61
60
71
64
58
60
67
73
72
66
65
69
74
74
67
60
62
71
78
78
71
64
60
61
64
65
65
66
69
70
69
65
63
64
65
69
69
66
63
62
62
64
66
68
72
72
69
66
65
64
69
70
71
63
63
65
69
68
60
56
59
68
74
74
71
72
75
77
73
66
62
58
57
54
52
53
55
63
67
66
59
52
51
55
62
67
70
69
67
64
64
67
70
71
72
72
71
66
61
61
67
73
62
63
66
70
74
71
63
57
56
59
62
63
64
64
62
61
62
65
71
70
67
60
55
51
56
63
70
70
68
63
62
62
63
67
71
73
68
63
62
69
75
75
72
71
72
69
65
62
62
67
71
68
66
65
71
77
77
75
69
65
65
66
66
64
57
56
61
68
74
73
70
66
62
63
62
63
69
78
83
79
69
62
62
71
79
79
70
61
58
59
61
60
60
63
74
78
77
73
70
69
73
72
67
61
60
66
73
79
83
78
73
66
66
67
67
67
69
69
69
64
62
68
74
72
62
55
57
66
75
75
64
59
60
65
69
72
72
72
68
64
59
59
63
70
73
74
73
74
75
78
69
69
68
66
63
61
64
67
72
70
60
54
56
62
66
67
67
68
66
65
66
72
77
72
61
55
57
64
66
65
63
62
61
58
53
56
68
77
79
74
70
75
83
83
69
55
53
62
73
76
69
64
64
69
71
69
64
62
62
61
58
57
59
62
65
65
65
66
62
62
62
62
60
59
61
65
68
70
68
65
62
62
62
59
57
58
62
64
64
64
67
73
80
76
66
56
59
64
66
62
72
65
62
66
70
67
63
61
63
70
72
70
65
64
65
67
68
63
54
47
45
46
50
54
59
63
65
67
67
67
65
64
64
71
74
72
64
56
54
57
64
68
71
75
79
80
75
63
53
51
67
59
56
63
63
59
58
62
69
78
73
62
55
55
59
66
67
63
55
51
52
59
64
65
59
54
56
61
66
66
65
63
65
69
74
74
73
72
71
69
67
68
70
75
81
81
69
52
40
46
54
54
56
64
66
64
63
66
69
68
58
50
47
49
50
52
56
61
60
59
60
70
76
75
67
60
59
63
64
63
63
64
66
66
60
63
70
78
78
69
61
60
64
66
67
64
59
52
48
55
56
60
68
74
76
75
71
65
59
53
49
50
53
52
51
53
56
57
57
56
57
63
67
71
73
73
68
64
59
60
66
73
74
67
58
56
62
71
70
60
57
57
64
68
66
62
61
62
62
67
69
71
69
68
71
72
68
63
58
57
57
54
51
55
67
69
61
55
55
60
64
65
65
66
68
69
65
59
57
60
66
71
72
67
66
67
70
70
66
59
59
65
70
71
66
58
60
64
65
67
70
65
58
53
55
62
65
66
74
77
71
55
48
55
68
71
62
53
55
64
69
67
65
65
63
60
58
59
63
63
62
61
63
65
68
72
72
66
58
54
60
70
77
75
64
56
58
69
71
69
60
57
54
53
58
64
67
68
74
79
75
61
54
58
66
66
62
58
62
65
62
61
63
68
71
71
72
73
73
68
61
60
62
64
66
67
65
62
58
59
64
73
77
74
62
56
60
69
73
70
51
59
65
67
66
66
66
63
59
59
63
64
64
61
63
66
68
71
67
63
61
63
70
72
73
73
78
83
80
72
63
61
62
61
56
56
59
64
69
74
73
71
68
65
62
61
64
66
61
57
42
61
79
82
73
65
65
66
62
59
58
60
60
59
60
63
66
63
61
60
62
72
80
74
63
54
59
71
78
74
65
62
60
60
58
59
60
64
69
71
71
70
67
65
68
67
67
65
58
52
57
71
80
79
75
72
73
75
74
71
63
58
55
56
60
63
64
63
63
59
58
61
66
71
65
58
60
68
77
80
74
62
55
57
66
74
72
63
58
59
67
70
75
75
73
68
65
67
72
68
73
71
61
55
58
65
72
74
75
74
68
59
53
55
62
72
73
71
65
59
52
52
59
70
75
78
76
74
74
75
71
59
50
52
65
74
71
61
55
57
62
62
63
64
66
63
61
65
73
77
75
64
49
42
46
56
68
73
74
72
67
60
54
56
63
71
74
69
65
61
66
70
70
70
69
70
74
74
71
62
56
55
57
64
68
68
65
63
61
59
59
52
52
56
62
64
58
51
55
65
79
76
68
62
60
65
69
72
74
71
66
62
63
64
64
61
59
62
69
75
77
78
73
66
58
56
63
72
72
63
54
54
66
77
79
69
65
67
69
68
63
59
60
65
70
68
59
48
45
56
66
75
79
74
67
65
67
70
74
72
65
62
63
69
68
63
59
65
72
78
73
69
69
67
63
59
63
71
74
70
61
56
58
64
67
67
64
64
66
68
68
69
68
66
65
61
61
65
63
61
51
58
65
67
67
67
68
71
75
73
64
54
50
59
65
69
69
67
69
71
70
72
74
72
66
63
65
70
70
67
62
60
60
63
64
63
55
51
52
58
63
66
65
61
53
51
60
72
76
68
55
52
55
62
71
73
68
63
63
65
66
63
59
60
62
62
61
61
67
72
73
70
65
60
60
61
63
62
59
54
56
64
73
78
74
64
53
50
55
62
65
62
62
64
63
62
61
60
63
66
57
53
56
64
69
68
64
59
60
66
71
75
75
69
59
52
51
58
67
69
61
52
48
55
63
63
56
48
48
54
60
66
69
69
68
65
65
66
68
64
61
59
63
69
73
71
62
60
63
71
49
53
56
57
58
64
68
71
71
71
68
65
59
56
53
54
61
66
68
66
60
55
59
69
73
69
56
50
56
65
69
65
57
52
58
64
72
73
65
52
50
59
69
71
65
56
57
65
74
74
59
60
57
55
55
62
68
70
67
59
54
46
45
52
62
69
70
70
71
72
72
73
72
70
68
66
68
73
73
69
64
64
66
67
69
70
69
66
62
58
59
67
74
72
64
57
55
59
58
55
70
74
79
78
67
58
57
64
69
70
68
67
68
71
74
75
73
72
74
80
80
71
54
49
58
78
83
67
51
53
70
88
91
87
80
74
70
63
64
72
76
75
70
65
64
63
64
67
73
72
75
67
62
60
61
65
71
77
70
65
62
64
68
70
74
77
83
82
74
69
69
69
65
58
55
55
59
64
68
77
85
85
75
64
57
58
62
67
66
67
70
78
82
79
71
64
62
65
73
77
70
67
67
68
73
77
83
85
78
68
64
65
72
77
76
75
74
70
65
63
71
82
84
72
55
47
58
76
84
76
62
57
62
70
73
72
69
67
66
62
62
63
65
71
77
79
74
65
62
65
65
75
84
90
88
78
72
70
71
71
71
68
70
72
68
65
66
70
73
77
82
83
76
63
55
56
67
75
71
60
53
58
69
80
83
77
68
66
69
75
73
64
54
55
66
77
78
71
65
65
68
77
83
82
74
60
55
56
63
69
73
71
66
59
59
63
68
72
79
82
81
74
66
62
65
66
64
59
63
73
84
85
80
73
67
61
63
72
83
86
79
70
66
65
64
63
68
78
77
73
71
78
81
71
60
54
59
64
65
65
69
71
69
66
63
66
69
70
68
70
69
69
71
81
85
75
65
65
75
87
87
80
77
75
65
56
60
75
84
77
68
64
71
80
73
65
59
62
65
64
74
75
68
63
68
78
86
78
66
58
63
72
78
79
73
71
70
71
68
63
58
59
70
83
85
76
72
78
84
80
67
62
71
78
73
61
57
66
76
76
66
61
61
68
70
65
58
55
59
64
76
72
65
64
73
85
84
75
61
59
64
72
76
77
76
73
72
74
74
72
67
65
70
73
75
74
73
73
69
64
63
67
71
71
66
63
65
67
72
77
76
68
63
66
71
75
69
64
65
73
76
78
74
68
62
63
69
75
77
73
65
62
58
58
60
61
63
67
71
74
77
76
73
72
71
71
68
60
54
56
66
69
66
59
60
65
70
68
65
66
74
80
85
86
83
76
68
64
68
76
74
78
78
70
59
59
73
89
92
77
62
45
41
46
57
62
64
61
62
65
69
73
74
72
68
61
57
61
68
71
69
62
56
56
62
71
73
70
65
66
70
77
86
87
79
67
59
61
65
66
72
76
76
74
71
74
77
79
73
62
51
40
40
55
75
85
80
65
51
49
56
65
73
74
68
57
56
62
77
81
76
66
60
62
69
73
74
74
75
76
75
72
68
68
70
71
70
68
64
61
61
62
68
74
80
79
69
59
51
53
54
51
51
59
76
88
85
68
55
50
54
63
70
76
78
74
65
59
60
64
70
70
69
70
73
76
70
64
66
74
81
77
68
66
70
74
72
66
64
71
61
61
58
61
66
65
61
56
56
65
72
72
67
64
69
76
81
81
76
72
68
63
67
76
81
78
68
58
58
64
71
72
70
71
74
71
68
64
65
71
75
71
67
68
72
71
64
55
61
75
63
63
61
57
59
61
61
60
62
68
74
76
73
67
64
66
76
81
80
72
65
63
70
77
80
77
71
70
72
78
82
79
72
69
66
66
70
76
82
74
65
55
57
64
67
64
64
65
69
72
61
68
73
74
75
75
70
65
60
59
61
65
72
70
62
58
59
63
62
54
52
63
77
85
81
76
72
70
71
76
82
85
78
69
60
59
67
73
77
70
64
57
58
62
62
64
69
74
78
74
76
77
75
75
75
77
80
77
70
59
54
61
72
78
70
58
49
52
58
59
59
63
72
81
80
70
61
57
60
72
78
79
71
59
51
50
53
56
59
66
71
73
71
66
64
66
69
70
72
72
83
73
66
63
63
66
76
83
79
72
64
61
68
72
71
68
62
65
73
78
74
68
62
65
66
62
60
63
69
73
74
73
69
64
56
50
50
56
61
66
72
77
76
68
62
63
66
68
65
60
56
50
55
64
67
64
60
62
66
70
68
60
53
54
63
75
82
81
76
73
72
69
63
58
54
54
63
75
78
71
65
70
82
88
77
65
63
67
66
60
57
61
65
64
61
58
63
68
67
62
46
45
56
67
70
63
55
55
61
67
62
59
56
62
70
76
75
70
62
60
61
70
73
67
58
53
60
68
68
63
57
60
73
86
88
79
66
63
64
64
60
56
56
62
65
68
65
66
69
71
63
63
67
68
67
64
63
68
73
68
63
63
73
79
78
68
59
55
55
58
65
72
77
77
71
62
58
58
65
66
58
49
51
65
75
72
62
58
68
80
77
62
55
62
75
78
71
64
65
70
65
66
66
64
64
66
73
76
73
69
65
68
73
75
72
67
61
59
61
69
73
75
72
75
73
69
60
58
67
71
68
57
53
61
67
66
66
69
77
78
66
57
55
64
75
78
72
67
63
61
67
64
62
61
62
69
77
79
75
68
65
67
71
73
70
65
60
56
59
64
66
65
61
64
70
68
60
58
63
69
69
64
60
63
69
73
72
70
67
59
56
61
65
66
65
72
77
76
71
63
76
68
62
62
63
71
80
82
76
67
63
67
76
79
70
56
48
49
53
59
55
51
51
58
63
60
56
55
63
67
66
61
59
64
75
81
76
64
53
54
62
72
73
67
63
64
68
71
69
67
78
71
65
64
68
74
79
81
76
70
67
69
70
68
65
64
66
66
64
60
56
56
58
58
58
58
57
62
64
65
62
60
58
60
67
75
75
67
60
57
61
70
74
71
63
56
55
60
66
70
73
68
64
67
73
76
75
72
74
77
75
66
58
59
72
84
92
84
70
60
59
61
63
61
58
61
63
65
62
60
61
62
58
56
57
65
72
68
62
58
62
67
70
66
59
55
57
62
67
71
56
58
64
71
77
78
75
72
70
67
62
57
57
63
73
80
81
75
66
60
59
62
64
62
62
64
68
67
62
58
61
63
64
64
66
68
67
65
62
63
65
64
58
53
56
61
63
62
63
66
46
54
65
71
78
78
75
73
70
63
58
59
64
66
66
63
62
64
66
67
68
71
71
66
64
69
75
75
70
62
59
61
63
64
65
68
67
64
63
65
65
59
51
51
64
73
73
61
52
55
60
63
65
66
69
70
71
73
73
74
73
71
70
72
68
66
66
67
71
70
70
70
71
68
65
69
73
72
64
58
55
58
61
61
63
68
71
71
63
58
56
57
59
66
77
87
89
81
72
68
72
63
57
55
57
58
58
63
69
77
79
80
80
79
74
70
69
68
69
69
70
71
73
71
67
67
67
65
65
66
66
66
62
59
61
68
72
74
68
62
60
62
64
68
75
85
89
90
88
80
66
57
55
58
59
57
53
53
59
66
71
71
69
65
63
61
61
61
63
64
72
80
85
78
69
62
65
73
79
81
75
68
63
61
57
56
60
65
74
75
72
66
65
69
73
73
74
73
72
73
58
60
68
73
70
61
57
61
64
65
62
56
56
55
57
62
65
62
55
51
55
64
72
71
62
59
65
73
78
69
58
54
63
72
69
59
54
59
68
74
74
74
76
78
76
72
68
64
62
67
69
67
69
71
71
68
67
67
66
59
51
49
53
59
67
69
69
63
54
43
39
44
54
61
62
60
62
65
66
57
49
51
63
77
79
73
63
63
68
73
72
72
75
77
78
72
63
58
59
65
71
61
57
61
70
69
66
64
65
63
54
52
55
61
63
58
54
53
56
58
58
61
68
69
65
57
58
64
71
69
65
63
67
73
76
73
69
68
70
71
68
62
58
61
68
71
66
54
49
56
53
49
57
69
76
68
62
64
74
81
76
62
54
51
50
48
47
51
58
67
75
80
83
79
70
61
59
63
72
75
76
72
71
71
72
73
70
71
70
67
62
58
60
65
71
75
70
63
59
64
53
58
67
79
79
73
65
65
71
77
73
61
56
52
53
56
59
61
60
62
65
70
76
80
80
73
64
59
62
67
71
68
65
64
66
71
73
75
69
60
57
61
72
80
80
73
65
64
70
79
65
67
65
62
64
71
71
66
60
59
58
59
59
63
69
70
67
60
59
61
66
70
74
75
77
71
61
55
57
64
67
62
54
51
54
60
66
67
61
55
54
59
67
73
74
69
61
59
62
67
62
67
60
52
51
61
71
77
77
77
74
66
61
60
66
68
63
58
59
66
74
79
74
69
61
57
56
58
63
68
67
64
58
54
56
61
64
64
58
55
58
61
66
70
70
68
66
67
65
63
57
60
60
56
57
64
72
80
87
91
89
77
65
58
59
64
64
61
62
67
71
75
70
61
55
57
64
72
72
69
66
66
70
69
66
67
66
64
64
64
68
72
74
71
69
68
69
74
75
74
55
57
61
64
66
67
70
67
64
65
72
76
68
64
64
68
69
63
58
58
62
67
66
62
62
69
76
81
74
65
62
64
71
71
66
60
60
63
67
67
66
64
64
67
70
72
73
73
69
67
58
66
75
72
64
62
65
65
59
56
61
69
68
62
58
63
66
61
53
48
56
67
72
73
67
70
74
77
71
62
58
59
67
70
68
61
59
61
64
68
64
61
61
65
71
78
80
73
62
54
73
83
81
70
63
64
70
75
76
74
72
69
63
52
45
45
54
61
61
52
52
61
71
75
72
69
70
75
76
72
60
51
49
59
69
71
63
60
62
70
75
72
66
62
58
60
65
73
72
66
76
68
60
54
59
66
70
71
73
75
71
63
55
50
47
52
59
66
62
55
50
53
62
66
64
61
63
69
74
73
62
50
44
52
63
68
67
66
72
77
75
67
60
57
56
51
55
64
76
79
64
53
47
51
61
65
62
55
59
63
64
56
51
53
62
68
70
63
57
54
60
63
67
63
56
50
52
58
62
62
59
57
59
64
66
67
68
70
75
74
65
58
57
66
70
66
57
56
62
69
65
68
67
66
67
67
65
63
61
63
65
64
64
65
65
64
59
59
60
66
74
74
70
65
60
56
55
58
61
60
58
60
68
76
75
70
68
71
73
70
65
64
66
66
67
64
58
54
50
56
61
72
75
71
68
66
66
66
66
63
63
64
69
70
66
60
56
59
68
75
73
67
62
64
65
64
62
59
60
63
61
62
67
69
71
69
69
71
71
68
65
63
62
56
49
47
53
58
60
59
46
60
72
75
70
64
63
65
70
71
66
61
60
60
63
61
57
58
63
64
62
59
62
68
69
68
64
59
58
63
68
71
69
67
66
66
68
70
71
71
65
64
65
66
61
53
58
69
78
72
54
63
74
78
71
64
60
62
66
65
65
65
67
68
64
59
55
57
59
62
61
59
62
68
70
71
66
61
58
63
69
75
79
76
73
66
64
65
69
75
75
73
72
73
74
71
65
69
74
74
67
68
68
65
62
65
64
61
56
52
58
69
79
77
63
50
52
62
70
69
60
55
55
60
63
64
64
62
62
64
69
76
76
74
67
64
64
62
63
65
68
70
70
68
64
62
62
61
65
70
67
70
67
59
59
67
71
69
59
56
62
69
69
58
48
50
61
72
76
69
62
55
56
61
64
64
61
61
62
63
67
69
67
61
58
60
64
64
57
48
51
61
70
71
62
52
55
64
71
71
69
77
75
69
66
68
67
61
58
62
66
67
61
55
58
65
70
70
69
69
68
68
68
70
70
73
72
67
61
55
56
63
67
67
64
64
64
64
57
50
51
58
70
72
66
59
59
66
70
65
62
66
80
88
86
78
70
66
62
64
68
72
69
66
68
73
78
72
67
67
73
75
72
70
75
83
88
79
69
71
81
90
90
85
78
74
68
64
67
71
73
71
68
67
67
66
65
70
79
80
65
65
63
57
62
73
81
79
70
66
70
76
80
77
74
74
74
70
65
67
70
73
65
62
63
63
66
66
68
71
72
69
63
66
72
75
77
76
70
68
69
69
70
70
68
64
63
72
83
88
72
72
62
54
59
75
90
90
79
67
63
65
70
73
72
67
64
63
64
66
70
73
78
75
64
58
62
70
78
74
66
59
58
65
70
78
80
78
71
66
62
64
63
64
72
78
77
69
66
60
60
62
63
65
74
78
78
73
70
66
65
65
68
73
73
73
71
70
71
72
71
72
68
62
54
53
60
67
71
71
69
67
66
67
69
68
66
67
68
69
71
65
57
53
62
76
86
84
72
59
49
50
56
65
71
70
69
63
61
62
66
71
75
76
75
74
74
71
70
68
67
61
53
48
48
53
58
59
60
65
69
68
64
59
55
53
56
62
70
71
70
69
67
63
62
64
76
90
87
72
51
53
59
62
64
69
77
76
67
57
56
66
72
72
66
65
69
71
71
68
65
65
67
71
75
74
72
71
71
70
68
66
71
74
66
58
58
66
73
69
58
62
74
85
80
68
65
67
72
69
61
64
67
65
65
72
80
80
71
62
60
63
66
66
65
66
72
81
85
79
73
72
77
82
79
73
72
78
78
70
59
62
78
95
93
79
66
67
73
71
66
64
76
91
91
76
60
52
58
69
63
64
71
79
79
74
67
62
61
63
66
66
65
66
70
73
74
74
76
76
74
73
72
70
64
62
65
73
75
72
67
66
74
85
89
86
74
67
69
74
77
77
75
80
81
74
60
55
63
75
56
56
69
83
87
78
65
57
55
60
66
67
67
66
63
60
59
58
66
75
76
71
65
63
65
69
69
68
67
72
76
76
69
62
61
66
69
66
63
63
68
71
70
66
59
56
59
64
76
81
54
52
61
72
80
81
75
73
70
70
74
75
72
67
63
59
57
62
72
84
82
73
67
66
72
74
70
65
60
62
64
69
68
59
55
60
70
76
70
61
54
59
66
62
54
52
61
72
80
78
57
59
62
66
68
70
71
76
79
77
75
66
61
67
77
83
75
66
67
73
80
82
79
76
70
68
69
72
70
64
61
62
65
68
68
73
81
83
75
62
58
63
68
70
69
69
65
66
63
62
63
62
66
69
68
66
67
67
68
69
65
59
59
65
74
78
73
65
64
72
79
81
77
69
61
58
64
73
81
79
72
64
64
69
76
78
71
59
51
60
72
79
79
75
75
74
62
48
47
59
66
62
59
63
68
71
69
64
60
65
71
72
72
64
58
54
57
70
82
89
87
78
72
71
66
57
52
58
72
78
72
64
63
68
72
71
63
56
56
64
76
79
77
69
67
63
56
51
57
72
73
69
63
64
72
76
72
65
61
64
71
73
69
64
61
60
69
82
90
87
74
64
67
73
70
59
52
56
65
69
68
66
66
69
65
58
63
73
82
77
69
65
67
65
61
62
68
77
79
74
78
77
74
73
73
75
74
73
67
58
47
45
53
62
67
67
71
76
77
68
56
51
57
63
64
61
62
62
64
67
73
80
80
71
61
53
60
70
76
69
64
60
64
63
60
61
70
76
77
67
77
67
62
61
62
69
77
83
79
60
43
44
60
73
71
58
50
55
62
66
61
57
59
65
71
70
69
68
66
68
74
80
79
71
62
59
60
59
58
60
65
70
69
64
60
60
59
59
60
69
76
66
57
59
65
72
82
85
77
64
56
59
68
74
70
60
54
57
66
71
69
66
69
77
83
81
79
80
79
73
65
64
65
66
64
59
60
62
62
64
67
72
70
64
60
63
67
68
68
70
70
61
57
60
69
73
73
68
61
57
54
53
51
55
63
69
72
70
66
65
68
68
68
67
68
67
69
76
78
70
58
56
63
69
64
59
61
72
76
73
66
63
61
60
58
62
71
78
74
63
66
57
54
57
61
62
61
62
61
59
54
45
46
53
63
68
64
58
59
66
72
73
69
63
55
53
54
59
66
69
69
67
64
67
71
66
63
62
63
66
67
63
60
59
60
65
68
69
69
68
73
60
56
56
59
63
67
73
76
68
58
55
63
75
81
71
61
57
61
70
77
78
77
75
70
63
56
57
68
79
81
69
60
63
72
74
64
54
51
58
64
61
58
60
68
74
72
69
71
72
63
61
61
64
68
71
73
72
67
64
62
64
72
77
83
86
83
79
74
71
73
76
79
84
81
69
58
57
69
78
76
69
62
62
63
63
64
67
68
66
60
57
56
57
63
69
76
79
74
67
56
61
65
68
69
66
61
56
53
56
62
64
63
65
71
79
83
79
72
69
67
65
67
70
72
68
56
52
57
66
69
71
72
68
59
52
55
68
77
74
66
63
60
53
50
56
69
75
72
65
71
68
66
65
62
63
62
59
58
59
63
68
73
75
70
66
61
58
60
64
63
58
52
55
63
66
61
57
58
60
62
66
71
76
75
70
67
67
67
65
65
65
68
66
62
58
58
61
68
70
74
70
64
61
61
64
69
73
73
70
67
67
71
74
73
72
63
57
54
56
60
61
62
60
60
62
64
64
60
58
58
63
69
71
74
81
84
78
65
58
57
63
71
75
73
64
59
63
69
70
59
62
64
65
64
64
67
70
73
72
64
55
51
57
69
76
74
64
57
57
64
72
74
69
63
64
66
64
58
57
63
70
67
58
54
63
74
75
68
61
62
64
66
63
60
63
71
78
80
72
56
62
67
71
73
72
68
67
66
64
62
60
59
62
66
65
63
62
62
65
70
75
75
69
65
68
72
70
62
57
61
66
65
60
57
60
65
65
63
62
62
56
49
45
54
66
73
73
71
69
61
66
70
73
73
71
69
67
67
67
66
68
72
73
72
64
59
55
57
65
75
82
78
69
63
63
67
67
61
54
54
60
64
62
58
61
68
70
65
60
54
55
55
57
65
71
68
59
52
55
69
70
69
70
63
57
55
59
67
69
67
64
67
73
75
77
71
64
60
63
70
73
72
67
65
64
64
57
47
45
55
65
66
56
49
58
73
79
72
61
62
71
76
74
66
63
66
66
67
62
69
63
59
61
63
63
60
55
54
55
56
61
65
71
73
73
71
70
69
66
60
54
52
57
68
73
72
64
57
59
67
72
69
59
56
63
71
74
72
70
72
75
72
65
60
61
67
74
78
76
62
53
55
63
71
76
75
71
65
60
57
56
58
59
60
63
63
63
62
61
60
60
61
62
65
66
67
72
80
80
75
72
74
80
78
69
59
59
65
70
70
62
54
53
63
73
75
71
66
66
59
61
70
75
68
61
64
78
86
80
66
50
46
48
57
66
69
64
57
55
63
78
86
82
69
59
59
69
75
72
66
68
81
90
82
65
51
50
61
68
68
64
61
61
64
71
71
69
68
68
69
71
72
69
63
58
63
68
69
64
57
55
58
62
66
70
71
71
66
58
59
66
80
85
78
68
65
67
70
65
59
63
69
73
66
60
60
63
70
70
67
65
63
63
63
60
61
65
71
75
80
70
59
58
66
75
75
65
53
48
54
70
80
79
69
57
53
60
67
68
61
59
66
72
72
68
65
66
71
72
68
62
58
58
62
66
68
69
73
73
69
59
53
55
64
70
68
65
65
69
76
68
63
67
70
71
66
64
68
74
78
77
77
72
64
51
46
53
66
73
75
71
71
71
66
60
57
63
73
80
74
64
60
64
71
72
66
58
60
69
72
66
60
63
72
79
78
71
64
66
67
66
66
69
68
60
54
57
70
81
82
75
71
71
68
64
61
62
66
73
76
73
71
70
72
67
64
65
73
79
76
67
61
64
71
72
64
51
49
54
61
69
73
77
78
73
64
60
63
68
62
63
58
58
61
62
62
58
60
61
65
67
73
73
74
70
65
63
66
70
72
70
67
67
74
73
68
64
65
72
74
70
64
63
68
70
66
59
53
52
55
62
67
72
74
69
60
57
62
66
60
68
66
59
56
62
70
68
63
61
68
75
74
72
66
66
65
65
67
68
70
68
65
64
65
61
57
55
58
68
73
73
69
65
68
75
79
75
69
63
63
63
65
66
70
70
68
66
64
64
58
71
73
65
60
64
73
72
69
70
75
79
73
62
61
65
68
69
69
70
70
68
65
59
53
52
55
60
67
70
74
76
73
68
67
71
75
74
69
65
63
61
62
64
64
63
65
67
67
66
58
61
63
65
68
70
72
70
65
66
75
77
70
63
62
66
69
69
66
67
67
65
60
53
53
60
68
73
71
70
71
73
74
71
66
62
63
68
67
61
53
51
56
63
64
63
63
65
65
64
62
62
60
57
55
54
57
61
63
66
74
82
77
67
65
67
74
71
63
56
56
60
61
63
66
72
75
72
64
60
60
67
73
73
68
61
60
66
71
70
64
60
60
65
70
70
69
65
61
57
68
68
63
53
44
43
51
59
64
67
72
82
85
77
67
63
67
71
63
54
55
64
72
73
70
69
70
68
61
57
58
59
65
71
70
62
56
59
71
78
77
70
63
62
60
60
60
63
63
62
67
67
64
64
64
65
60
56
56
56
58
64
73
75
67
58
54
60
62
61
62
66
69
67
61
57
57
60
59
59
59
59
64
70
71
67
63
64
71
73
64
58
57
61
62
59
59
62
67
70
65
66
68
76
81
76
61
53
53
56
57
57
58
62
63
60
57
57
59
62
62
60
58
58
58
57
53
51
56
63
68
69
64
64
65
67
71
74
72
68
62
61
68
75
76
74
73
74
75
74
55
62
68
72
70
66
59
53
54
60
65
67
65
63
63
63
65
63
61
61
61
60
59
61
63
61
54
50
55
66
76
74
67
61
59
65
70
73
72
68
72
77
77
71
65
65
73
77
74
68
45
53
63
69
67
65
59
55
54
56
65
71
73
69
65
63
65
65
65
64
63
59
59
62
65
64
56
50
53
63
73
74
70
66
65
68
70
74
72
68
64
62
61
55
49
50
59
67
67
61
47
56
67
73
70
63
58
58
60
63
65
67
65
62
62
61
59
58
59
61
61
58
59
64
69
68
60
52
52
60
69
72
68
64
65
70
78
81
79
73
64
59
63
70
70
65
62
66
70
67
63
66
69
68
60
55
57
63
68
67
63
59
57
58
59
61
61
61
61
60
59
60
67
70
72
73
70
65
61
62
66
65
59
55
56
63
68
69
70
72
75
74
72
73
74
75
72
72
72
71
73
72
68
57
51
54
64
70
66
58
53
57
61
62
61
63
71
76
73
68
65
67
71
70
64
65
71
78
79
74
69
68
64
58
54
55
56
55
58
64
70
70
64
59
59
62
65
67
67
66
68
74
70
60
57
62
68
69
63
59
64
71
72
66
59
61
70
74
73
69
66
70
71
67
59
57
63
76
80
75
72
72
71
67
59
57
57
59
56
57
58
61
63
64
62
57
57
63
64
62
67
74
72
68
65
66
64
58
55
60
72
79
74
68
63
62
59
58
58
62
66
70
72
71
67
61
58
60
61
59
57
61
65
68
69
67
65
60
56
52
56
61
68
68
65
63
63
66
70
66
66
65
67
67
67
70
72
68
61
58
60
64
66
68
72
77
75
68
58
56
63
72
81
85
86
83
79
75
72
71
70
66
62
63
65
68
69
70
73
76
75
73
69
70
72
69
64
60
61
72
68
71
65
60
62
69
75
75
71
70
70
72
66
65
63
66
64
70
76
81
75
68
69
80
86
83
73
62
62
63
61
58
59
66
78
84
81
76
72
74
72
72
70
69
69
65
62
61
69
79
70
72
63
54
57
67
73
75
71
69
68
64
62
61
61
61
63
74
85
85
70
59
65
82
93
90
76
65
65
71
76
79
76
69
65
67
77
82
82
73
69
70
69
66
64
65
66
69
70
70
62
61
60
55
58
65
71
72
72
69
67
66
70
74
73
68
61
64
68
69
64
59
63
70
76
78
79
73
71
71
77
80
74
61
51
51
62
68
70
69
71
73
73
67
61
66
76
83
83
74
61
59
58
59
63
67
71
73
69
65
66
71
76
78
75
68
62
56
56
58
63
63
61
58
61
76
83
79
67
59
57
60
62
60
59
59
57
59
55
57
66
72
78
72
66
66
74
83
81
73
60
58
61
67
72
76
79
79
68
60
55
59
63
64
62
65
69
71
71
68
67
65
63
58
65
77
85
82
69
65
65
71
73
72
69
69
69
67
64
60
61
64
72
76
75
70
71
75
76
72
60
68
74
75
69
67
73
83
85
78
66
62
60
61
61
64
71
79
84
82
75
70
65
60
61
69
72
73
72
71
70
71
71
69
74
81
83
81
78
74
69
66
70
75
79
75
70
69
77
81
61
68
78
78
69
55
53
62
77
81
77
69
66
69
75
76
75
76
75
74
74
72
69
64
62
60
61
67
72
72
67
58
53
62
77
90
91
79
69
67
68
67
68
72
72
65
57
57
67
80
61
55
60
70
73
65
49
41
48
64
76
81
79
79
77
75
71
70
73
73
67
60
56
64
70
73
72
72
74
73
68
63
59
59
63
67
74
71
64
62
63
65
69
65
59
56
55
57
59
61
61
45
44
59
73
75
63
52
56
68
81
87
86
80
75
66
58
64
78
84
75
58
51
61
74
81
80
74
71
66
67
71
74
67
53
46
54
68
71
66
62
66
72
73
69
67
72
75
74
67
62
58
60
64
67
66
66
72
80
82
79
73
72
76
77
69
57
58
70
83
82
72
62
62
67
69
67
65
64
63
65
70
73
71
65
59
61
65
65
59
60
64
72
79
81
78
74
70
73
75
71
73
78
78
71
65
67
74
78
74
67
60
61
67
67
61
53
57
69
82
83
74
65
60
59
60
61
64
73
78
76
70
64
64
71
76
69
59
52
56
63
67
68
68
72
73
65
53
49
57
71
67
68
72
73
72
69
70
69
70
71
69
64
60
53
47
50
62
80
89
84
75
71
72
70
61
54
58
73
80
76
66
60
62
69
70
65
60
57
58
69
73
70
66
65
68
67
63
54
50
79
70
63
61
66
71
72
73
73
72
71
64
57
57
58
60
65
76
85
87
79
69
69
74
72
60
52
58
67
68
59
56
64
71
68
59
56
60
66
67
71
77
81
76
68
69
80
86
77
62
86
80
71
60
58
61
69
80
79
73
60
50
53
62
71
73
75
78
80
73
63
52
48
51
56
63
70
71
68
62
58
64
72
72
65
60
59
63
65
66
69
76
78
66
58
57
69
79
78
66
61
56
57
59
60
60
67
75
78
70
59
59
69
76
72
63
58
59
66
66
60
50
43
46
58
74
87
85
72
62
58
63
64
62
65
71
77
71
60
57
61
67
65
55
49
51
58
64
70
73
53
50
55
64
72
71
68
65
62
58
59
65
73
74
70
60
53
54
56
59
61
61
62
71
82
86
87
85
77
63
55
51
56
65
73
77
77
70
63
56
56
59
64
67
71
74
76
74
70
71
79
77
71
69
73
75
69
57
49
51
63
70
73
71
65
61
59
57
57
59
62
66
67
76
82
81
74
74
69
61
56
56
63
70
70
64
62
67
73
71
66
65
66
70
74
79
81
75
67
58
87
81
72
68
71
71
65
60
59
64
67
71
66
63
61
60
57
59
69
78
79
75
67
65
70
75
68
59
55
59
67
72
68
61
54
51
55
60
64
69
75
74
67
63
63
67
70
71
67
64
67
59
60
66
70
72
72
76
80
79
69
59
55
60
63
62
61
63
72
82
84
76
68
65
68
68
62
56
57
63
71
72
67
61
59
61
59
57
51
55
61
65
64
64
67
70
74
74
71
70
54
56
62
65
70
73
77
83
85
82
78
71
68
69
70
73
72
72
69
66
67
72
73
74
67
55
50
55
63
66
65
70
74
76
70
63
61
65
65
59
56
59
62
61
61
67
72
76
71
63
62
64
64
64
60
58
58
60
65
73
79
78
73
70
72
77
80
75
70
68
70
73
73
72
67
56
50
54
62
65
66
70
76
72
56
44
51
71
83
76
65
63
61
57
52
51
57
64
70
75
62
65
64
60
56
55
54
52
53
59
65
65
61
62
69
76
76
74
71
74
75
72
66
65
68
70
68
63
64
65
65
69
69
62
49
45
55
73
82
73
60
57
64
73
75
65
56
54
66
80
56
64
64
59
57
57
63
65
63
60
57
53
53
57
66
72
72
68
65
65
70
70
69
67
68
72
75
78
74
68
68
70
71
66
62
63
67
71
68
64
59
59
68
83
93
86
73
63
61
60
51
63
66
62
57
51
52
61
65
68
65
63
59
58
63
67
70
67
67
66
71
78
78
72
67
72
78
82
75
69
70
74
75
68
64
65
65
61
61
65
70
71
68
66
71
76
80
78
71
60
61
62
63
61
58
52
49
48
58
71
86
86
78
68
61
60
61
66
71
74
73
69
64
59
62
69
74
72
64
56
56
62
67
66
64
64
64
64
64
68
70
69
62
58
63
71
77
77
75
78
68
62
60
62
63
58
51
52
61
74
86
86
79
71
64
62
59
58
61
67
71
66
54
47
49
56
59
60
54
53
55
64
69
68
64
65
72
81
78
70
69
68
72
72
71
71
69
69
73
75
69
70
72
73
66
60
56
59
66
72
73
66
64
61
62
64
63
59
60
64
69
68
62
58
58
61
62
57
55
55
63
75
78
70
63
64
73
80
75
69
70
78
81
73
60
51
55
66
74
75
70
70
72
73
72
72
74
72
69
63
57
56
54
55
59
62
65
67
67
64
58
53
54
62
73
79
75
68
60
56
59
66
70
70
64
62
61
63
62
63
67
70
68
60
50
46
52
63
73
75
63
60
60
63
72
83
93
93
82
65
53
49
51
58
65
69
68
67
65
60
56
53
54
62
68
69
66
67
64
62
59
63
70
74
73
64
56
55
59
60
61
60
59
60
64
64
65
64
67
74
63
64
68
65
62
62
74
86
87
77
62
55
57
62
68
72
71
69
68
70
72
76
77
74
66
58
57
60
65
69
72
76
78
74
67
60
55
58
60
59
61
69
73
74
69
70
69
71
74
74
68
70
68
63
60
58
60
64
66
68
71
75
77
73
67
63
65
68
71
73
74
78
79
78
74
68
65
63
63
69
74
78
76
68
61
57
59
61
60
57
57
62
71
76
76
70
64
64
63
63
76
71
63
59
65
74
72
61
53
57
68
79
80
73
65
58
60
67
71
70
65
62
66
69
72
70
66
61
61
64
67
65
62
62
66
69
67
64
62
63
59
54
51
60
70
71
67
62
55
59
78
70
60
56
62
67
65
60
56
61
66
68
69
71
72
69
69
74
78
76
70
63
63
63
62
58
56
57
62
70
68
63
59
62
69
70
65
57
60
70
71
62
52
52
59
66
67
65
65
63
65
57
52
55
59
57
51
52
58
66
67
68
71
77
78
72
70
73
79
80
75
65
60
60
60
60
62
64
70
77
77
73
72
70
69
61
52
46
49
57
65
65
64
63
62
60
57
59
65
66
59
54
59
70
73
66
57
55
59
65
65
62
63
66
66
61
59
61
64
68
65
59
59
61
69
73
66
63
62
69
76
82
82
80
79
73
66
57
51
54
60
64
66
66
66
67
61
63
66
67
59
68
78
81
75
68
62
57
56
57
60
62
60
58
60
65
68
68
63
60
60
58
60
69
77
76
65
50
45
52
62
68
72
73
80
88
86
76
66
64
69
71
68
66
67
68
69
68
66
66
57
69
75
69
63
62
63
58
51
50
58
65
64
63
64
72
77
76
71
67
62
62
66
73
78
73
65
57
56
58
62
65
63
62
64
69
73
73
69
66
67
68
68
66
65
66
66
66
65
63
59
62
64
66
66
69
70
67
64
64
68
68
66
62
62
64
68
73
72
68
60
59
62
67
70
69
66
67
69
71
74
75
69
61
52
49
56
65
69
64
60
57
64
69
69
63
61
64
65
65
66
62
63
68
71
69
65
64
66
70
76
78
77
73
70
71
74
73
67
60
54
54
57
60
61
61
60
59
60
68
75
75
71
63
58
58
63
71
74
70
63
61
66
71
69
61
58
62
67
68
66
65
65
67
60
52
49
52
55
56
58
68
80
86
84
79
76
70
62
57
62
67
68
63
58
59
62
62
61
63
68
72
72
71
67
64
64
68
71
68
64
64
66
72
70
62
59
60
62
62
64
67
70
70
64
60
58
60
62
58
54
57
68
79
73
63
55
57
62
67
75
76
71
66
64
68
72
70
63
64
66
71
72
74
72
67
64
60
57
52
49
53
62
72
75
70
61
58
53
54
72
74
75
71
68
65
65
70
75
76
71
67
68
63
56
49
50
60
72
77
73
62
58
59
66
71
70
62
62
69
76
73
65
59
60
64
67
65
59
54
58
65
74
75
73
67
63
59
56
57
72
71
68
66
61
57
57
58
66
72
79
81
75
63
55
55
66
75
75
70
62
55
52
56
63
64
61
60
62
72
77
72
58
48
50
60
67
70
69
69
76
85
85
74
64
62
65
71
71
69
60
58
64
68
70
66
60
57
56
62
75
85
78
66
61
60
66
68
65
62
59
58
55
57
60
61
62
60
60
63
66
67
65
64
64
66
67
69
69
68
65
65
65
68
67
66
66
69
70
69
64
61
61
65
71
73
71
65
60
62
70
76
72
66
64
66
66
61
58
60
62
62
60
60
61
65
67
63
59
59
61
63
66
66
66
68
70
71
69
66
56
49
53
64
72
71
65
60
57
59
77
67
60
54
56
62
63
62
58
60
62
61
56
56
63
73
77
73
65
62
66
69
71
70
69
71
72
68
61
59
59
60
54
51
55
64
70
69
65
66
66
63
58
60
66
70
68
63
59
59
66
65
62
57
57
60
63
63
60
59
60
59
56
55
59
66
76
75
70
65
67
74
78
73
64
66
74
79
73
63
59
61
62
58
56
61
65
64
62
66
68
66
60
56
58
62
65
64
61
65
55
63
64
64
59
61
66
70
66
62
61
61
60
58
57
58
60
61
59
60
66
75
74
64
53
57
71
83
83
75
69
70
73
73
68
64
63
64
66
68
67
64
59
57
57
54
50
50
58
65
59
62
63
60
57
60
65
67
65
60
59
58
58
57
59
59
55
55
57
61
66
71
70
67
62
61
68
76
80
75
68
63
64
69
70
68
65
64
66
69
75
76
68
60
55
53
51
52
57
63
80
81
75
69
68
70
76
79
72
61
50
49
60
72
75
68
57
54
58
64
64
64
71
81
82
73
63
59
62
68
70
66
61
61
61
64
66
67
69
71
71
71
70
70
74
78
70
58
52
61
74
81
83
79
73
69
64
66
72
73
68
62
63
69
72
63
59
66
80
84
70
60
65
82
93
85
64
54
61
70
72
68
66
68
66
64
60
58
62
67
72
74
74
73
70
67
63
58
58
64
54
60
67
68
70
66
60
59
69
77
79
76
76
75
71
64
61
72
84
83
65
53
57
73
88
84
73
62
61
69
79
89
86
74
61
54
60
68
71
68
70
75
81
79
67
56
54
62
76
83
66
74
75
68
63
65
71
80
87
87
79
72
68
68
63
55
49
52
60
68
63
58
58
62
71
80
83
78
69
66
76
88
86
70
51
47
55
66
63
59
65
74
83
85
76
67
63
68
82
93
95
105
97
77
60
58
67
80
90
89
76
63
56
53
54
55
54
56
58
65
68
70
68
62
64
75
85
81
69
63
67
77
80
71
63
57
55
49
44
45
58
70
77
76
71
70
72
75
79
82
92
89
82
75
65
57
56
61
71
74
69
61
60
60
62
66
72
75
73
72
72
71
66
58
59
70
76
71
64
67
77
84
80
69
64
69
70
65
60
59
63
62
58
55
57
63
71
78
77
71
68
63
65
66
66
64
64
69
76
74
66
67
71
73
70
63
59
62
68
73
74
71
65
61
62
70
73
68
64
71
83
81
65
51
56
73
83
82
77
74
70
62
56
54
58
63
70
76
78
74
64
59
60
62
64
63
64
71
77
76
74
69
68
68
65
63
56
57
62
70
73
73
74
76
77
75
69
64
62
66
66
60
48
46
57
74
82
76
67
63
61
60
61
68
73
73
71
67
67
69
73
64
60
61
65
64
55
50
58
73
79
72
60
56
61
67
71
71
71
69
63
61
66
77
84
78
70
65
67
69
65
60
55
56
61
64
67
66
63
59
58
61
65
71
79
81
73
61
54
52
82
69
62
64
69
65
57
50
55
67
73
69
64
64
67
67
62
65
70
68
61
49
49
63
74
73
69
71
77
79
75
70
69
67
60
52
53
63
69
69
68
66
71
77
81
78
71
60
56
58
73
72
73
72
69
63
59
60
63
63
62
61
68
79
78
68
50
47
57
67
64
57
50
58
65
69
65
59
63
70
74
70
66
64
63
58
56
63
70
75
75
73
75
82
82
74
61
57
63
73
66
73
82
81
70
61
58
62
66
64
62
61
70
79
79
72
59
56
60
68
66
60
60
66
74
75
65
57
57
68
76
73
64
59
62
66
67
68
71
78
79
72
68
69
73
76
72
66
63
61
65
65
71
74
70
64
64
67
72
70
63
56
56
65
75
74
70
68
70
71
68
63
66
72
78
73
62
58
65
74
78
75
71
68
69
70
67
65
65
66
70
73
69
66
67
71
76
77
68
54
66
63
61
58
60
64
72
78
76
70
59
49
49
60
71
71
64
62
67
71
72
71
72
75
71
64
57
62
69
72
69
71
78
84
84
73
63
57
54
55
62
73
80
74
64
58
66
76
76
67
66
65
62
58
57
62
70
75
72
65
62
62
68
73
71
64
57
56
62
66
68
67
66
68
70
70
71
71
68
63
63
67
74
78
76
70
65
62
62
64
71
80
81
74
64
59
63
75
80
78
53
57
66
73
71
66
62
63
66
70
71
73
77
77
72
66
64
59
59
63
67
67
61
55
61
72
80
75
67
60
61
62
60
54
57
66
74
71
71
72
75
78
74
69
67
69
73
75
79
77
50
55
69
78
77
66
54
53
62
69
73
69
68
70
73
77
74
67
65
68
74
71
61
49
52
62
72
75
69
60
58
56
59
64
69
73
71
67
63
62
63
64
64
65
69
73
74
71
68
69
70
73
72
74
73
66
58
52
56
68
81
86
82
75
70
69
67
67
69
74
76
73
64
59
58
62
67
69
65
59
58
62
73
82
82
70
60
56
58
59
63
64
66
69
71
70
67
62
58
57
83
79
74
74
75
73
67
60
59
73
86
90
84
71
63
61
61
65
68
72
70
69
66
68
70
70
65
61
56
57
65
72
73
64
52
47
52
58
56
57
63
72
78
75
72
68
66
63
62
65
72
75
74
75
77
72
67
66
73
79
79
70
57
53
58
63
65
64
64
62
61
61
61
65
67
66
61
58
54
55
63
70
68
52
37
40
53
63
62
55
58
66
72
74
71
68
67
63
63
67
69
73
74
72
66
61
60
70
81
84
78
70
64
62
63
62
61
61
61
58
57
58
59
57
55
53
54
59
62
57
57
66
71
70
58
54
62
71
74
66
59
61
65
63
64
64
66
62
60
57
75
74
72
67
59
56
57
65
72
75
75
74
73
71
68
61
58
58
62
69
75
73
68
63
58
54
51
58
65
67
65
66
70
67
59
55
66
83
85
72
61
62
66
69
67
63
59
59
63
72
63
69
69
63
59
62
66
67
63
63
65
63
59
59
64
65
64
61
63
71
76
73
69
68
70
62
55
56
65
69
70
66
62
54
48
49
61
75
79
70
57
56
65
78
84
76
63
56
65
81
48
64
68
63
58
61
67
67
61
60
60
64
60
55
58
66
71
71
66
63
61
63
65
66
66
61
60
62
68
70
69
67
66
63
62
61
59
60
67
68
68
62
63
72
81
79
65
55
56
65
60
69
69
65
58
57
54
53
57
62
72
80
75
61
58
62
72
76
68
62
59
63
66
61
58
59
65
71
70
69
68
67
70
74
74
73
64
59
61
73
82
80
70
67
68
69
64
58
55
62
73
69
62
59
60
57
50
48
55
69
83
84
78
66
60
65
72
74
69
61
57
56
57
58
62
67
68
69
66
66
67
69
70
72
74
74
72
72
72
76
79
78
70
66
67
68
68
65
63
65
61
53
54
60
63
61
56
52
57
68
79
81
77
69
68
70
73
72
70
69
63
56
53
56
64
68
64
61
62
66
67
68
70
71
73
75
79
85
86
79
75
70
68
67
69
71
69
66
63
64
52
49
56
65
66
62
58
55
56
59
67
72
70
64
62
62
65
69
73
75
73
69
66
67
70
67
64
65
69
69
67
65
68
72
75
75
74
74
73
74
72
71
67
64
62
63
64
64
62
62
59
59
63
67
65
62
61
65
67
68
68
65
61
56
56
59
63
65
64
65
66
71
78
83
83
74
66
66
67
66
63
63
68
74
74
66
58
55
56
57
61
67
67
66
63
59
59
59
62
62
64
62
63
62
62
64
69
78
79
76
71
67
62
62
68
70
70
68
64
59
56
59
69
77
78
69
60
58
59
58
61
64
66
63
58
56
56
62
62
58
55
62
68
71
69
61
61
62
67
66
66
64
61
61
61
63
67
65
63
60
60
63
71
74
73
71
69
69
67
61
58
57
59
61
62
58
58
58
60
64
68
66
60
51
47
53
64
72
70
59
56
65
73
74
69
62
62
66
73
74
65
63
61
60
62
64
65
63
61
63
66
70
73
71
66
62
60
62
61
61
60
59
59
62
64
67
66
61
58
62
66
67
62
59
61
63
65
61
57
50
51
58
70
78
79
71
63
55
54
59
65
65
62
60
65
72
71
70
76
80
77
66
58
58
66
70
71
66
60
61
61
62
67
71
73
74
69
61
55
60
65
65
65
69
77
78
69
58
50
51
54
59
66
73
79
74
66
55
50
50
66
66
60
59
64
68
68
65
66
69
64
53
48
58
74
83
85
78
70
63
60
62
65
67
65
63
62
63
64
67
65
64
61
67
72
76
74
71
68
70
71
69
67
69
67
65
67
70
70
66
59
54
50
53
61
65
64
63
63
62
60
58
62
67
71
74
72
71
68
60
57
56
57
57
57
58
63
66
69
68
67
69
71
68
62
60
64
73
79
79
72
67
67
69
69
66
65
67
74
70
60
56
63
71
74
66
61
62
72
76
72
65
62
63
62
60
60
58
57
58
59
58
59
59
63
69
71
67
66
68
71
73
74
68
62
56
58
62
68
68
67
65
65
67
69
69
68
68
68
66
65
67
76
82
78
67
61
61
68
71
68
64
60
61
69
76
77
70
62
61
64
65
64
63
71
75
72
67
59
59
62
65
66
65
66
69
67
62
57
61
68
70
64
55
55
66
72
73
69
66
64
68
69
67
63
63
63
61
57
55
58
61
62
67
72
81
83
79
70
62
59
61
66
72
75
76
73
68
62
57
55
59
64
66
67
68
67
65
64
65
69
71
67
63
62
68
72
73
71
69
66
67
68
63
61
60
65
68
66
64
59
58
60
61
60
61
65
70
69
61
51
51
62
71
75
73
70
67
63
63
64
69
68
64
59
57
58
64
67
65
63
63
68
74
73
70
67
69
73
75
67
62
63
69
72
71
68
69
68
67
60
56
57
62
62
62
64
66
65
61
55
52
55
57
59
59
57
55
60
67
76
74
65
58
56
60
63
67
66
63
61
61
67
72
68
61
58
64
71
73
63
63
65
69
73
71
67
68
67
60
51
47
55
65
74
73
70
61
58
59
65
68
65
58
57
62
67
68
68
67
69
67
62
59
63
65
69
70
69
64
62
64
70
71
68
61
58
61
66
65
61
66
69
66
61
60
64
69
70
64
54
49
54
63
65
63
59
57
59
64
72
77
71
62
60
65
72
75
70
68
65
64
63
65
67
68
66
66
64
61
62
65
71
74
74
70
65
57
53
51
65
67
68
62
57
57
62
69
74
73
69
69
69
64
56
52
56
65
69
70
67
64
61
60
62
64
68
67
69
72
73
70
64
58
56
61
62
62
61
60
61
64
66
68
65
64
58
52
48
48
77
69
65
62
60
59
64
67
67
68
74
82
82
69
59
56
62
70
68
62
58
55
56
61
67
73
76
75
71
72
72
68
63
58
56
58
61
63
64
64
62
62
64
65
62
55
50
50
54
61
80
71
62
59
62
67
69
64
58
60
69
77
77
67
58
57
63
63
61
58
57
59
60
63
67
70
77
77
72
62
56
57
65
72
73
67
63
61
65
66
62
58
58
65
72
69
62
60
66
72
83
74
60
54
60
69
70
62
55
59
68
76
72
65
64
67
67
64
63
66
70
68
64
58
58
61
68
68
65
62
59
63
67
73
72
68
64
66
70
68
63
54
53
63
73
75
70
61
58
60
82
74
62
56
61
66
61
52
50
60
73
77
71
67
72
78
78
72
70
73
75
73
69
65
67
70
70
67
61
60
61
63
66
66
66
70
72
70
67
67
65
62
57
61
65
66
60
52
48
50
69
65
64
66
70
69
63
56
57
65
73
76
72
68
68
72
68
63
62
64
67
69
68
65
64
68
71
68
58
51
53
61
65
68
69
71
72
69
64
63
64
65
66
65
65
62
56
52
52
60
60
61
64
65
65
67
74
78
74
66
64
63
62
61
61
63
63
58
58
57
63
66
60
52
47
55
68
69
59
51
52
61
70
71
68
66
67
68
67
66
64
65
66
63
58
55
54
55
62
68
64
65
68
63
58
59
69
76
73
62
57
54
54
55
59
67
71
71
69
68
67
66
60
60
62
70
76
76
69
61
59
61
63
65
65
64
65
65
68
69
73
73
67
60
56
53
54
58
61
67
78
82
84
85
83
81
80
82
83
74
62
56
59
69
70
60
55
62
80
84
75
66
69
74
75
65
55
53
59
66
73
79
78
71
63
62
64
66
66
66
67
70
70
69
71
75
72
67
66
69
75
82
87
88
83
74
69
71
76
73
63
59
68
80
80
67
56
60
71
71
58
52
60
77
85
76
63
62
68
73
73
70
67
67
67
65
65
65
63
64
67
70
72
71
68
67
70
72
72
71
64
64
68
73
71
68
61
62
66
71
67
70
77
82
76
66
57
57
59
59
58
60
67
73
70
66
63
63
65
64
63
61
61
67
70
72
71
69
66
66
69
73
76
75
70
64
64
73
83
88
73
75
72
65
61
64
71
77
79
74
67
59
59
64
66
65
60
58
59
61
64
65
66
64
61
65
66
66
63
61
65
73
74
70
66
67
68
66
65
66
70
75
77
77
75
67
59
59
72
89
85
96
89
72
61
61
70
82
89
85
69
53
46
53
63
68
71
71
71
70
67
65
62
59
58
63
67
68
66
70
78
88
84
71
63
59
61
63
64
68
71
70
67
68
70
67
62
61
68
81
83
76
68
62
62
58
56
61
71
74
68
62
66
72
74
71
71
74
76
78
77
77
70
62
52
52
57
62
64
67
74
78
73
69
67
70
72
72
69
70
67
62
59
61
66
67
68
72
75
78
72
54
46
55
66
68
61
54
55
58
63
68
81
87
77
63
58
61
66
72
78
78
75
68
58
58
64
64
65
67
71
70
67
67
70
75
77
71
68
66
62
60
63
73
78
76
73
75
73
69
75
62
53
58
70
79
75
65
61
66
72
73
72
70
66
60
54
56
62
67
72
75
74
72
69
71
68
66
67
70
74
73
68
64
62
61
60
61
61
63
64
65
72
83
90
89
81
70
66
65
75
72
64
66
71
78
75
66
66
74
78
72
59
54
59
66
68
67
67
70
73
74
75
77
79
74
65
57
61
70
76
80
75
69
65
63
61
63
63
65
64
62
62
67
78
84
78
66
62
67
70
72
72
70
69
67
63
57
58
63
64
62
60
61
67
69
70
67
67
71
75
76
74
76
74
69
56
53
59
69
75
72
67
67
73
74
72
70
71
69
66
61
59
60
64
63
58
56
61
72
69
74
73
69
64
61
59
56
56
58
63
69
75
76
73
66
60
58
65
72
76
76
70
66
64
62
60
57
63
70
69
61
52
57
66
70
69
68
72
80
79
73
72
76
73
62
51
53
64
73
69
74
73
68
61
57
57
58
64
70
76
79
79
79
76
72
69
65
67
69
69
68
66
66
70
72
72
70
69
70
71
64
58
60
65
68
67
67
73
83
84
76
76
78
80
76
71
70
69
71
67
70
70
68
61
60
65
73
79
77
68
59
58
70
84
89
82
72
66
61
57
57
60
67
71
74
73
73
75
75
76
75
72
69
70
71
67
66
69
72
73
75
77
77
75
71
70
72
73
71
62
64
64
62
60
64
71
75
74
68
55
49
54
70
82
81
69
58
59
62
62
62
64
65
67
66
64
70
76
76
76
75
76
78
76
70
63
58
58
61
65
72
75
75
64
55
50
57
72
77
60
62
62
61
63
68
73
72
62
55
56
66
73
77
72
63
55
55
59
66
73
76
76
74
73
67
62
60
65
67
70
73
77
77
74
67
63
59
61
63
62
67
71
74
73
64
54
57
69
78
73
70
66
67
71
72
73
71
67
63
61
64
65
66
68
69
70
69
68
70
79
83
81
76
73
70
64
54
50
55
65
72
74
70
66
63
65
67
72
74
73
69
69
72
76
77
72
67
69
71
74
73
75
77
75
69
64
67
76
79
71
56
52
58
70
80
82
74
71
74
84
86
72
58
53
61
70
68
59
56
61
67
68
66
65
64
63
68
73
79
81
73
63
53
53
59
66
69
69
71
65
66
70
74
74
69
63
64
69
76
74
72
70
72
72
76
74
71
70
74
77
73
63
50
46
55
67
75
75
66
60
59
61
65
64
63
61
58
59
62
65
68
64
56
52
54
62
66
70
73
72
66
63
66
71
73
70
63
59
62
72
79
80
74
71
73
72
68
63
58
58
64
69
69
65
58
60
71
77
76
69
64
60
54
51
56
62
61
52
43
48
63
77
78
70
65
63
64
68
72
85
78
72
69
71
70
65
57
58
62
71
74
67
64
68
73
73
68
60
57
58
63
70
73
70
66
65
69
73
74
73
73
63
50
39
47
62
68
62
50
54
66
78
75
66
58
56
61
68
73
81
77
74
72
70
61
55
53
60
66
68
64
64
64
67
64
61
61
66
73
71
63
55
54
58
66
73
74
69
64
64
67
65
52
46
49
62
73
71
63
62
67
73
64
57
54
59
64
71
76
80
75
74
73
70
64
60
62
63
64
61
59
63
71
72
64
53
51
62
72
74
64
53
53
60
65
63
62
64
66
65
63
55
52
50
59
70
77
72
63
59
66
73
75
72
73
75
74
72
72
69
73
72
68
67
66
69
69
67
66
66
65
64
68
72
68
62
53
54
60
65
64
64
70
74
65
51
48
60
71
74
66
58
55
60
66
70
73
73
70
67
64
65
69
74
78
78
74
70
69
54
65
68
65
63
65
67
63
59
62
71
78
75
65
60
62
66
67
64
62
62
63
66
70
71
62
52
48
52
62
67
66
62
66
71
69
61
59
66
76
79
67
53
49
57
65
66
65
69
79
72
71
69
66
64
64
59
54
49
56
67
76
73
61
55
57
66
68
64
60
59
61
63
63
61
59
54
51
52
58
63
64
63
64
66
68
64
58
62
72
78
71
62
56
59
64
63
61
69
81
93
84
72
67
64
62
60
57
58
60
63
62
59
57
57
64
68
62
50
44
48
58
67
72
73
69
63
60
62
69
75
72
66
63
64
67
71
72
71
70
69
67
65
66
65
67
67
64
64
64
77
74
71
67
64
62
63
64
60
58
60
63
68
68
70
73
74
70
63
60
61
65
70
78
82
74
64
61
67
74
75
70
65
64
68
70
72
73
73
71
68
65
59
58
63
68
68
64
52
48
58
58
62
66
65
63
62
56
46
38
47
62
71
74
74
73
73
72
73
71
68
66
71
76
74
64
56
62
76
83
77
63
60
68
78
80
72
66
64
70
72
68
61
59
63
68
66
60
49
48
59
61
66
67
65
60
55
53
51
52
55
59
60
61
68
72
71
65
61
58
57
63
71
76
72
60
53
58
72
82
80
72
69
71
77
80
75
69
67
71
75
78
78
75
73
68
62
58
51
51
62
64
67
70
68
62
55
57
68
78
82
73
61
57
60
69
71
68
64
58
56
61
69
76
74
67
58
56
57
63
68
72
71
69
66
66
70
71
72
70
71
74
78
76
70
65
61
59
57
54
64
61
63
69
71
66
56
49
55
65
73
73
70
64
60
59
64
69
65
59
54
53
59
64
66
66
67
64
62
61
62
61
60
59
57
59
67
71
70
62
55
54
57
61
61
60
62
63
65
65
65
61
61
65
66
64
58
56
62
67
64
62
65
66
63
60
60
62
63
57
53
54
60
64
64
66
67
66
65
65
65
61
58
59
64
66
70
72
70
63
53
52
58
67
73
71
67
68
67
68
64
65
64
64
64
62
62
69
80
83
70
55
54
64
76
79
74
68
64
63
61
61
61
65
68
67
64
65
67
68
67
63
58
60
69
74
73
70
67
65
68
74
79
84
81
76
73
74
72
66
63
66
65
65
69
71
69
68
71
70
62
53
52
64
81
86
80
67
61
55
54
54
59
61
62
60
62
69
73
69
62
58
58
60
64
68
70
67
66
68
74
83
87
83
76
70
71
76
76
67
65
70
66
63
64
70
75
75
71
63
58
55
58
64
68
67
63
55
49
44
46
54
58
57
56
58
68
77
77
66
57
57
62
63
61
58
63
73
81
81
74
72
76
79
75
69
65
64
66
63
70
75
72
68
61
59
63
71
73
74
71
71
70
66
62
60
59
59
59
62
72
74
65
57
55
65
74
80
78
71
68
66
66
63
58
55
60
71
79
80
74
70
70
70
70
68
64
59
55
57
72
67
66
66
66
64
63
66
69
73
78
81
81
75
70
70
71
70
72
78
85
80
67
57
54
62
72
79
76
72
68
66
64
63
63
66
67
64
59
60
66
70
67
57
52
61
68
69
63
61
73
69
66
65
66
70
72
71
66
62
61
68
71
69
67
67
68
67
66
63
64
66
64
57
54
62
72
80
74
61
56
57
64
70
75
79
79
72
61
56
61
65
63
58
58
62
69
67
64
65
72
77
73
65
58
57
60
64
64
57
50
49
52
55
55
55
59
62
62
60
59
62
63
59
59
67
76
79
73
63
60
63
65
69
70
74
75
71
66
64
60
57
58
63
70
70
64
58
58
61
63
61
56
56
55
56
57
60
62
60
53
49
49
53
58
60
61
59
61
63
64
64
62
60
65
74
79
75
71
70
72
70
62
58
59
62
62
60
61
64
63
59
58
63
68
64
60
60
63
63
60
55
55
59
66
70
71
69
68
69
67
62
59
61
67
69
66
59
56
58
64
66
65
65
71
76
77
72
66
64
64
62
60
59
61
64
63
65
67
71
73
73
72
72
68
61
58
62
69
69
63
69
72
72
70
68
68
68
68
66
65
63
63
63
65
68
70
68
61
59
63
69
72
67
62
61
62
61
60
55
53
56
60
66
70
72
71
72
72
72
73
74
75
72
69
67
69
71
70
67
64
68
71
71
67
66
65
66
63
59
58
62
66
64
63
65
71
71
66
61
63
65
66
62
59
58
60
60
58
58
62
66
67
67
65
63
66
67
67
63
58
52
51
54
61
67
72
72
68
63
63
59
59
61
65
69
74
76
71
65
62
64
67
65
62
61
62
61
57
53
54
58
61
66
71
76
76
72
67
64
68
71
71
69
61
58
60
63
66
63
53
41
41
51
62
66
60
56
58
64
70
61
56
53
57
66
72
69
64
59
57
59
61
61
59
58
62
62
60
57
57
61
67
72
73
71
71
71
71
71
69
68
70
73
72
68
61
62
65
66
63
56
54
64
72
71
62
57
63
72
72
70
59
53
54
59
60
57
53
57
64
63
60
58
56
59
62
68
72
73
69
68
67
65
61
57
58
66
72
74
69
66
66
65
65
59
55
54
61
69
67
61
58
63
73
77
75
72
72
73
69
70
65
65
66
65
60
53
57
69
77
75
67
62
60
61
59
64
72
79
73
66
64
66
71
70
67
66
66
67
66
64
65
65
63
59
56
54
60
66
66
63
58
60
63
63
60
57
57
60
60
61
64
66
68
67
63
64
67
70
72
70
66
67
68
65
57
55
62
68
67
64
62
65
67
68
63
56
53
53
56
61
64
66
65
67
68
68
63
60
60
64
69
70
66
62
58
55
54
57
54
57
60
59
59
65
73
78
71
63
57
60
63
64
65
71
70
65
61
59
64
65
62
55
50
50
50
46
46
51
57
62
63
60
57
61
69
71
65
56
55
62
70
73
72
74
78
76
69
63
58
66
68
64
60
64
71
74
68
63
65
67
64
58
60
72
85
86
78
69
65
66
64
66
67
69
64
58
53
53
59
62
62
61
59
61
64
64
59
54
53
57
59
60
61
67
70
68
64
63
65
64
67
73
78
76
69
65
70
76
77
70
62
56
58
65
78
91
95
83
70
65
69
70
67
62
60
63
66
67
70
78
78
72
64
67
76
79
75
67
65
67
68
68
69
68
64
64
67
76
76
76
79
82
80
79
79
77
73
68
61
61
67
69
67
66
67
74
75
66
58
60
68
73
70
65
64
71
75
73
66
60
61
65
71
79
81
80
75
67
65
67
69
69
70
71
71
70
67
65
86
78
70
67
66
72
77
79
72
60
53
58
66
70
68
64
65
63
59
57
64
77
85
82
71
64
64
69
74
70
55
39
39
58
80
89
80
67
62
69
76
76
68
66
69
71
72
71
66
66
68
56
46
45
52
62
67
63
57
54
54
56
60
65
69
73
76
74
68
62
65
72
76
76
72
68
66
68
71
72
68
59
56
65
78
85
76
65
66
75
83
76
64
58
62
68
66
60
64
70
49
46
45
50
60
67
67
61
59
58
57
56
61
70
73
73
71
76
80
77
66
57
57
65
70
71
68
67
69
75
77
74
68
64
65
68
70
73
80
86
83
69
61
61
66
66
61
59
65
75
58
55
54
61
68
69
69
69
71
67
63
65
76
83
78
65
61
70
81
79
72
65
69
72
69
61
59
65
66
67
60
58
61
66
67
67
69
73
79
77
69
65
70
81
82
74
63
63
71
76
71
60
54
61
68
69
61
55
60
63
65
70
80
85
80
71
72
75
73
64
61
65
73
75
61
50
54
66
74
69
60
59
70
83
83
74
64
64
68
64
55
56
69
84
86
76
67
68
69
67
87
74
64
63
70
73
63
52
53
62
71
75
75
73
72
71
71
70
67
64
63
65
63
59
59
59
67
77
84
82
76
76
76
76
70
61
59
65
73
74
67
63
65
72
75
73
68
66
66
66
80
80
73
68
70
79
82
75
65
62
69
72
68
67
68
69
67
65
66
73
79
74
64
59
66
74
74
69
67
71
77
79
71
62
59
64
70
76
77
77
74
68
64
62
61
60
58
58
65
75
54
63
67
62
62
72
82
82
72
63
61
65
69
70
72
74
74
71
68
73
86
89
80
71
68
70
66
57
55
63
71
71
61
58
66
78
83
77
69
68
69
69
67
65
64
61
59
63
74
82
59
63
62
59
60
67
74
75
70
68
73
80
79
73
65
66
71
69
68
70
82
91
85
69
57
58
64
69
71
73
70
62
52
56
64
71
71
66
65
67
68
67
69
73
75
74
75
78
83
82
76
74
63
57
59
66
70
70
70
75
83
85
77
65
57
56
61
66
66
62
64
67
67
60
54
58
69
77
79
75
69
60
56
60
68
70
68
64
66
69
66
63
64
69
71
69
66
69
73
79
76
73
65
57
58
61
64
66
71
76
76
72
61
60
63
68
71
71
68
58
47
45
54
64
67
71
74
78
77
74
69
63
62
66
73
74
73
70
72
73
70
66
65
68
68
61
55
54
59
68
68
71
68
65
58
53
53
59
67
71
68
65
64
68
73
77
74
73
72
66
59
54
57
62
67
67
70
75
79
76
70
63
60
61
67
67
67
66
70
76
73
68
66
67
68
64
55
55
62
67
68
69
68
67
62
61
60
60
64
64
65
67
71
71
68
67
69
71
73
74
73
68
63
61
63
65
65
66
70
71
67
65
64
63
61
59
56
58
59
61
58
53
53
61
67
66
59
59
66
70
79
68
58
57
64
71
74
71
67
65
63
64
65
62
61
63
69
72
72
72
72
72
70
72
76
75
66
59
55
59
68
75
75
70
65
61
60
59
56
51
51
51
54
58
61
64
63
64
66
67
80
69
62
62
66
70
71
69
71
70
68
66
69
66
62
62
64
67
70
71
72
74
74
74
73
73
71
65
58
58
65
70
70
66
65
65
67
68
68
69
71
70
65
56
55
63
72
73
70
68
66
67
71
76
74
70
66
67
67
63
60
62
69
71
68
63
61
61
65
67
68
69
66
63
60
63
70
75
75
68
62
58
56
57
62
70
72
71
69
68
68
69
64
59
59
66
75
76
73
76
66
67
73
75
73
71
69
64
55
51
56
64
70
71
69
66
63
61
60
57
57
60
65
67
68
65
68
75
79
77
68
61
55
54
63
75
84
80
68
55
51
60
66
66
65
66
69
71
73
75
68
67
63
65
69
70
66
60
50
54
66
75
75
70
67
64
62
60
60
63
66
70
70
72
70
68
70
74
77
74
71
65
60
55
58
72
83
78
66
55
63
74
80
71
61
57
63
72
76
75
66
57
55
62
70
71
65
59
58
63
69
70
66
69
68
64
60
60
66
75
78
71
61
56
61
68
72
70
63
61
61
64
60
55
56
61
64
59
52
55
66
81
85
74
63
61
68
76
79
77
75
65
63
72
77
73
66
64
69
74
72
67
64
70
78
77
70
61
64
70
66
59
51
54
65
71
64
57
58
62
65
63
58
54
55
62
63
60
52
50
55
64
69
72
72
76
80
80
76
68
82
76
72
72
73
72
69
68
70
71
71
67
63
67
74
76
71
64
63
62
60
56
55
66
76
76
64
55
59
71
75
68
58
55
58
66
68
68
71
73
75
68
62
59
64
74
79
76
67
61
69
69
69
67
65
68
67
65
61
60
62
65
64
63
58
60
62
64
64
68
67
61
61
68
79
80
74
61
57
64
68
67
62
60
65
64
61
59
67
81
89
75
61
52
59
67
73
71
67
65
68
67
67
67
66
65
65
64
63
63
65
64
63
61
58
60
62
63
64
67
67
66
64
68
75
81
76
63
56
58
65
67
64
61
60
62
61
57
60
63
67
64
61
61
65
69
71
71
74
78
79
75
70
67
64
64
66
71
75
72
65
61
58
57
58
61
61
57
53
57
65
71
69
69
72
69
67
61
58
61
65
68
64
60
59
62
65
68
64
62
60
59
62
64
66
68
69
71
74
78
77
77
72
65
61
64
75
82
78
69
61
59
59
56
56
58
59
59
57
58
63
66
68
71
71
66
58
55
57
61
65
65
68
70
70
66
61
58
60
61
61
64
63
63
64
67
67
67
67
66
73
77
74
68
64
65
75
80
69
57
54
59
62
65
65
62
63
63
61
55
49
48
54
63
69
62
55
58
69
73
69
66
68
75
77
72
63
54
53
58
61
62
62
63
65
67
65
61
60
62
72
79
81
78
68
63
63
66
65
60
59
60
61
65
72
75
74
69
63
55
48
47
53
60
62
59
56
63
77
87
85
76
68
67
72
80
80
73
69
70
72
70
66
65
67
66
62
58
58
61
63
68
72
76
73
66
60
60
66
72
74
67
60
56
61
69
74
77
78
76
71
65
62
61
64
66
66
63
65
70
74
73
70
67
70
76
78
74
73
76
78
74
67
64
65
68
64
60
57
58
61
58
63
76
78
71
57
51
58
69
74
74
69
62
57
56
61
69
75
76
73
68
65
63
63
67
72
71
64
61
63
68
71
73
70
64
59
60
65
69
66
60
59
62
68
70
71
67
61
54
68
67
72
77
77
66
53
53
63
70
69
64
67
67
62
53
51
58
65
68
67
66
65
64
61
64
70
73
75
73
70
68
70
72
68
62
67
80
90
83
65
55
61
70
72
71
74
78
77
69
67
68
73
74
67
60
54
56
68
70
64
56
62
70
73
68
64
68
72
71
66
61
63
64
61
57
57
65
73
72
69
66
68
68
65
63
73
89
94
84
71
67
69
69
65
60
65
76
80
73
61
61
61
62
63
62
60
57
57
58
59
57
65
72
81
82
77
71
69
61
53
53
61
64
65
60
60
66
74
70
66
64
67
67
64
59
60
60
59
59
61
65
66
61
56
57
64
69
68
65
69
73
70
64
61
62
68
67
61
57
57
61
66
70
74
75
72
64
59
56
54
55
60
63
64
68
73
80
81
73
66
64
67
68
65
58
54
50
54
57
59
63
63
63
65
67
67
66
65
66
74
86
83
70
61
60
66
68
62
57
59
64
67
66
63
61
65
66
69
74
80
77
68
60
58
64
71
76
76
71
66
63
64
67
68
67
66
65
68
69
70
69
67
65
66
64
60
59
59
65
69
71
68
65
63
67
68
68
60
56
59
68
69
62
51
48
55
64
70
77
84
80
69
58
53
55
59
63
64
62
59
57
57
60
67
73
75
68
61
60
66
74
72
61
50
50
54
59
59
59
71
70
65
64
63
67
69
68
60
55
57
65
69
62
51
45
48
56
61
65
70
71
66
56
50
54
63
70
66
62
58
58
56
57
63
73
79
70
59
52
60
71
72
65
56
56
58
57
54
52
73
78
77
68
59
55
57
59
60
58
57
63
67
66
60
59
59
58
60
67
73
77
68
56
51
63
79
84
78
70
69
65
61
58
59
68
74
71
66
64
62
61
60
63
69
72
69
61
57
57
63
63
63
62
61
62
60
60
62
69
72
71
66
62
66
71
68
59
56
63
72
76
71
63
64
73
82
81
76
71
71
66
61
58
61
64
64
62
63
66
65
57
54
60
69
75
77
74
74
71
59
58
59
63
69
72
70
65
67
75
82
78
66
58
57
59
62
59
56
56
57
62
67
70
75
74
68
63
62
60
59
56
54
59
65
67
64
62
60
63
65
69
71
71
70
66
66
70
75
75
66
72
73
72
68
64
65
66
68
70
71
71
65
58
54
59
68
72
68
60
56
58
63
69
72
72
63
58
56
53
53
55
58
63
68
71
69
64
60
60
64
73
76
72
67
61
62
65
70
68
68
70
70
67
62
61
63
68
70
67
61
59
57
59
63
70
78
79
74
69
66
62
60
62
68
73
69
60
54
55
61
67
68
67
66
66
70
70
70
65
64
60
56
55
58
65
72
75
73
65
60
58
58
60
61
61
63
68
72
67
60
55
54
58
63
67
70
70
70
69
67
62
60
62
65
68
64
53
52
55
65
73
73
69
66
68
75
83
84
78
67
56
51
59
64
69
71
70
68
67
57
58
63
68
66
63
61
62
65
65
60
56
56
59
61
62
63
68
70
69
67
67
71
69
61
53
48
51
56
63
68
71
69
69
69
71
74
73
73
74
70
65
62
69
73
68
62
57
59
65
54
56
64
69
70
66
62
61
64
67
67
65
63
61
59
58
62
67
73
74
69
68
71
70
63
56
55
63
71
78
76
71
67
63
60
54
45
42
52
64
70
66
60
60
62
65
65
70
75
75
54
54
61
70
77
77
70
67
69
72
70
64
60
61
62
59
58
64
74
79
70
64
65
72
76
71
65
65
71
74
71
67
69
66
59
46
38
43
58
69
71
65
57
52
51
55
61
71
75
75
52
56
62
67
69
67
65
65
66
63
56
51
56
63
68
63
57
59
67
71
66
63
65
73
76
70
62
60
64
69
67
66
67
67
61
58
60
67
72
70
64
65
68
68
64
62
65
69
70
67
48
58
61
56
52
53
59
62
57
53
54
58
61
63
63
65
66
62
57
55
58
64
68
71
66
57
51
52
61
69
74
72
66
60
59
60
66
71
66
57
55
62
70
72
72
78
81
77
67
61
62
68
65
60
59
63
65
62
58
61
69
74
68
59
55
61
70
70
60
54
58
65
72
73
68
58
50
49
59
68
75
73
67
63
61
62
64
63
59
55
55
57
59
58
62
71
74
67
63
60
60
53
50
54
64
70
66
57
52
61
74
77
70
60
57
67
85
90
82
64
57
62
70
71
64
67
73
76
73
67
66
71
75
74
73
76
78
78
74
68
65
61
61
66
72
75
69
62
63
70
64
66
64
63
65
71
75
73
65
62
65
70
69
62
59
65
79
86
80
70
67
70
72
68
61
59
65
74
77
76
71
68
64
64
65
67
68
67
66
66
64
61
62
67
74
77
71
60
53
56
74
72
67
67
67
73
77
81
73
63
62
68
74
73
71
75
80
83
80
74
73
75
72
67
64
62
67
73
78
79
71
57
51
58
70
71
64
56
57
64
70
68
65
67
73
78
74
60
50
47
64
55
52
58
69
72
65
58
51
60
70
75
75
68
70
76
81
83
83
80
80
76
71
68
69
70
71
72
77
77
70
59
60
71
85
86
74
61
58
66
71
65
58
59
69
78
78
72
62
56
56
54
54
62
72
71
57
48
50
62
70
74
71
69
69
68
71
82
92
88
75
61
61
72
81
80
73
68
67
67
63
59
63
74
84
82
73
68
68
69
70
65
61
65
71
76
77
73
70
68
68
73
79
79
74
68
66
70
74
73
68
67
75
80
72
64
65
77
83
70
50
42
58
81
93
84
72
65
64
59
55
56
62
67
68
62
60
65
70
68
68
68
74
83
80
70
62
64
70
70
70
72
71
71
67
63
64
71
75
73
66
66
75
79
73
68
71
75
70
54
42
48
70
85
82
68
62
66
74
71
66
63
69
75
69
60
61
68
73
67
56
54
65
71
67
57
60
66
69
67
77
72
62
61
62
64
63
62
59
56
57
61
64
65
64
64
67
67
66
63
63
64
66
68
65
63
67
74
80
79
72
65
67
67
67
66
72
86
88
76
57
48
52
58
57
56
59
67
67
62
77
79
72
64
62
69
80
79
65
52
47
53
59
60
60
62
63
64
68
71
73
65
52
50
60
73
77
75
70
68
67
63
53
48
52
62
73
82
84
76
71
67
68
69
65
57
56
59
64
67
60
72
75
67
62
71
88
96
81
63
56
63
69
69
68
70
72
72
68
68
69
68
61
54
56
69
76
74
68
66
67
63
53
48
52
63
70
71
67
67
69
72
77
78
75
72
67
67
70
70
59
62
64
63
67
74
84
86
74
63
58
65
72
71
68
68
70
67
58
56
64
77
79
66
55
58
67
76
75
72
68
63
59
59
64
68
70
69
67
68
67
63
61
67
74
82
82
77
71
64
67
60
54
61
71
82
79
64
55
52
57
63
61
56
52
52
54
56
52
49
49
57
66
67
62
61
68
71
72
71
67
63
60
62
67
72
71
69
67
68
66
59
55
56
62
67
66
64
62
66
72
66
60
62
71
74
67
54
53
63
72
71
62
52
48
51
57
69
73
65
49
44
56
69
74
71
66
64
66
69
67
63
62
66
71
75
73
69
68
69
65
57
51
53
58
62
63
62
64
68
71
71
69
69
68
61
52
51
59
73
77
74
65
61
60
64
69
77
83
81
72
63
62
66
69
66
62
63
67
69
66
63
63
68
73
74
69
68
70
72
65
56
51
57
65
72
75
74
70
66
70
71
73
79
75
62
54
52
58
64
66
64
62
64
67
70
70
69
70
73
71
65
56
54
58
64
68
70
70
71
67
65
62
57
57
58
60
63
65
61
60
60
62
61
66
70
73
75
72
67
63
65
70
76
76
71
60
55
58
65
72
76
76
68
60
59
66
70
70
66
58
53
52
56
65
72
73
71
70
72
75
74
64
53
48
53
59
59
51
44
51
66
71
64
60
61
70
76
72
66
61
60
60
61
62
63
60
59
65
73
85
96
95
78
59
49
58
69
76
71
60
59
65
70
70
66
63
62
66
69
68
68
65
65
65
67
63
57
49
46
56
68
70
69
67
72
78
77
70
64
61
66
70
67
62
60
63
69
71
69
68
72
74
70
60
55
56
65
72
70
67
63
67
71
71
66
61
59
58
62
64
64
67
72
77
79
73
65
62
66
68
68
66
66
73
78
77
67
58
64
61
73
86
87
76
67
66
69
69
65
60
56
53
55
58
62
64
65
67
67
64
61
60
64
70
71
66
59
58
62
67
70
67
65
68
75
82
83
78
73
70
66
62
62
63
68
68
64
61
66
58
69
76
78
72
65
63
63
65
67
70
68
61
56
56
61
65
66
63
59
58
59
62
67
69
67
62
57
56
59
61
61
61
60
62
69
76
75
71
70
70
73
71
69
67
69
71
72
72
67
53
51
51
53
59
63
63
63
66
69
71
70
62
57
57
62
64
66
61
55
55
57
64
69
71
67
60
55
53
52
53
57
62
65
67
67
64
58
57
64
70
75
76
77
77
78
74
71
62
56
62
53
52
61
70
70
63
60
66
73
76
70
62
56
57
65
73
76
74
68
59
55
58
65
71
68
60
54
57
60
63
64
66
67
68
68
66
67
66
68
67
65
66
69
73
74
71
61
59
58
80
69
67
72
78
77
71
67
69
73
74
70
62
57
57
63
70
75
75
72
65
57
50
54
63
68
70
67
67
69
71
67
61
57
57
61
65
70
73
80
78
69
64
63
64
64
61
60
61
65
82
74
69
68
68
72
76
79
73
69
62
61
62
60
59
60
61
62
64
65
64
58
53
56
67
79
84
80
70
66
66
66
63
60
59
60
58
60
65
76
83
79
71
67
66
65
64
61
61
65
64
66
68
67
65
64
66
70
72
70
66
65
65
68
68
66
64
63
65
67
69
66
64
64
71
80
85
79
69
64
63
66
67
69
68
66
62
59
61
66
69
69
64
63
66
69
69
66
62
63
55
57
60
63
64
63
66
69
71
71
69
68
67
68
69
70
67
64
66
74
78
73
65
61
63
66
67
65
65
62
60
60
62
64
65
64
62
64
68
70
69
66
64
64
66
69
70
69
71
74
56
54
57
58
62
67
78
85
82
72
67
66
63
59
57
59
59
61
64
66
67
59
55
59
65
67
61
55
50
49
48
56
67
73
70
64
58
60
65
64
64
65
70
76
76
71
67
66
69
74
58
60
65
69
68
68
77
86
85
79
72
68
65
58
53
51
56
62
64
57
50
47
52
62
70
70
67
61
57
49
47
57
71
77
74
64
56
51
51
49
48
54
66
74
76
70
64
60
64
67
61
69
78
80
73
65
64
68
70
70
71
71
68
65
61
62
65
70
71
66
60
60
64
65
65
64
66
70
72
68
63
61
61
59
60
62
62
60
61
59
58
54
54
58
64
68
64
62
65
70
64
67
68
68
64
62
61
58
54
52
57
65
70
70
71
70
72
73
74
74
75
75
67
63
63
65
67
67
67
69
73
68
60
55
59
68
70
69
72
81
84
74
59
54
61
68
69
65
64
69
64
63
60
59
62
64
61
57
56
55
61
65
71
74
69
63
59
59
63
70
75
75
68
61
61
67
72
69
64
65
69
70
70
70
71
71
66
64
70
80
86
83
74
67
66
68
71
69
62
57
65
66
71
74
73
67
61
63
71
71
65
62
66
71
68
57
50
53
61
68
72
72
69
65
62
66
72
72
66
60
59
66
74
78
70
59
58
68
79
78
69
69
73
70
66
58
65
73
75
68
65
68
72
75
73
65
60
62
70
72
65
56
54
62
66
65
63
66
67
67
66
67
69
69
64
59
59
65
67
60
58
64
76
78
63
52
59
77
87
75
58
53
57
59
54
48
50
61
69
69
65
61
61
61
63
60
56
53
55
59
66
66
64
63
65
68
72
73
69
62
54
57
66
72
69
61
60
66
72
71
68
71
76
75
66
61
64
69
68
59
50
47
51
52
53
57
60
60
62
64
69
71
72
68
64
58
54
52
53
59
68
77
75
72
70
72
71
70
67
60
53
54
62
71
77
77
73
73
76
74
73
71
69
71
68
68
64
56
53
53
55
56
55
58
66
76
77
68
67
72
70
79
83
76
65
58
57
59
60
61
65
65
66
66
66
67
66
65
64
65
65
62
63
68
69
67
63
58
61
63
63
61
60
63
66
68
65
62
60
64
66
65
62
61
64
66
63
62
66
75
68
76
75
68
63
65
68
69
65
60
53
50
50
51
51
53
56
58
62
65
72
74
71
67
61
56
50
49
52
59
60
59
57
55
59
64
67
66
63
62
66
70
68
61
51
51
58
63
63
60
69
74
72
64
59
58
64
66
64
60
59
64
67
64
57
53
57
61
65
67
71
72
69
66
63
62
60
58
60
64
70
69
61
56
56
62
67
66
61
60
67
76
76
64
54
56
67
73
68
56
70
75
73
68
58
55
56
61
66
73
81
86
86
82
78
74
72
69
66
64
64
61
59
59
62
68
70
66
64
67
72
76
69
63
62
64
65
63
61
62
68
74
73
66
65
66
70
73
71
67
64
65
66
68
70
73
73
73
76
81
86
84
75
68
70
75
74
66
58
57
61
64
63
62
62
62
65
67
68
68
66
64
64
65
72
74
68
59
55
53
58
58
60
65
69
73
73
73
73
72
62
62
63
65
69
70
69
69
66
67
67
65
58
52
50
54
57
59
59
59
65
69
71
70
65
61
58
60
63
62
58
53
53
59
71
75
70
63
53
51
52
58
65
69
70
71
71
71
72
71
64
63
62
59
54
49
54
63
65
66
65
62
59
54
50
49
53
60
63
67
67
64
64
68
73
74
67
61
59
60
60
56
54
57
60
65
67
62
56
55
63
70
73
70
65
63
61
60
60
61
65
62
59
55
50
49
55
66
72
72
67
63
60
62
66
68
69
69
67
68
64
57
54
62
72
76
68
60
60
65
70
68
65
60
59
60
65
67
68
70
71
74
72
62
57
60
63
65
65
64
63
64
68
71
67
59
54
57
62
63
59
57
59
63
68
71
75
76
73
70
65
61
59
62
63
59
53
52
54
60
63
66
64
63
62
65
72
80
81
75
71
70
69
64
61
62
67
72
72
69
59
65
77
82
76
62
54
54
60
62
61
60
63
64
64
64
65
68
71
69
70
74
72
64
57
50
51
53
52
50
53
59
63
66
65
67
71
72
70
67
68
67
68
71
70
64
62
59
61
65
55
56
66
75
75
66
61
63
67
72
71
70
67
67
66
64
64
65
65
68
71
72
72
65
59
58
65
62
58
60
68
75
78
70
65
59
56
54
56
64
70
68
65
63
62
60
59
61
67
70
56
49
57
68
75
74
68
64
68
70
69
65
65
69
73
71
66
67
68
68
65
62
64
68
68
68
64
63
65
68
76
82
85
77
64
55
49
55
66
73
73
68
63
56
53
56
61
70
79
80
60
59
59
65
70
70
65
63
65
66
63
61
64
67
70
69
66
70
74
71
61
60
65
72
77
71
66
69
72
71
65
64
68
69
63
56
57
66
72
70
63
62
64
66
65
61
62
66
70
71
67
72
68
64
61
61
61
60
61
63
69
72
71
67
63
62
65
64
64
61
59
60
64
69
70
69
69
73
76
72
65
60
60
61
61
58
59
61
61
57
56
60
65
69
67
65
64
62
60
62
74
72
67
65
62
62
58
52
53
61
71
75
71
66
66
64
62
56
49
49
55
60
62
61
60
56
55
58
67
72
72
68
65
62
61
60
60
60
61
64
67
67
63
58
60
66
67
65
62
62
62
61
57
53
60
68
73
62
52
52
64
77
83
78
68
63
64
66
66
65
67
71
71
69
70
78
84
82
74
63
59
60
66
75
83
81
67
58
59
68
74
70
65
67
73
78
77
73
68
66
61
62
57
53
53
60
64
62
56
59
64
75
78
77
74
74
75
71
68
69
71
69
65
62
66
73
77
79
74
73
72
72
74
72
71
67
64
62
62
66
67
62
58
58
63
74
74
71
68
67
63
66
71
75
73
68
63
60
61
66
69
73
75
78
84
88
85
78
74
75
74
66
56
53
59
68
70
70
69
71
70
67
64
61
60
62
66
71
70
62
52
51
60
68
74
75
73
69
66
67
76
79
82
90
92
81
64
54
59
73
78
74
68
64
72
84
87
83
80
79
82
79
72
64
62
63
65
65
65
62
58
57
64
71
70
66
64
67
67
63
52
53
65
76
81
78
74
70
65
58
78
81
82
82
84
78
65
61
69
80
83
73
59
58
69
81
87
85
81
73
68
66
73
81
78
71
65
65
65
64
63
68
82
92
89
75
64
62
63
64
65
67
72
73
74
73
74
72
66
58
74
80
83
80
71
64
63
69
76
77
71
65
64
69
71
72
75
79
75
62
44
42
58
78
86
79
69
65
66
68
70
71
76
77
76
71
64
63
64
66
73
79
77
72
62
59
64
70
71
69
69
76
80
78
68
63
69
78
79
70
59
62
71
73
64
55
53
59
67
65
63
68
77
83
81
72
62
60
63
68
68
64
59
54
54
56
62
67
69
66
66
69
69
63
56
50
59
67
70
70
67
66
65
64
65
70
81
86
78
64
55
57
63
66
61
54
55
59
66
72
78
80
79
76
72
63
58
56
60
65
67
64
63
64
66
67
72
77
74
63
53
53
61
67
64
61
64
67
65
60
65
66
64
60
62
69
83
88
78
64
54
57
60
64
65
66
70
74
72
68
62
59
59
64
68
67
65
64
64
66
66
65
66
70
69
66
66
68
66
60
56
59
69
75
74
71
72
77
77
68
68
72
76
74
67
66
70
76
77
67
64
66
69
69
66
64
67
71
70
66
61
60
62
64
61
62
65
68
68
66
64
63
66
67
61
56
53
57
64
66
68
66
67
63
60
62
69
74
74
70
70
69
74
76
75
69
66
65
58
53
51
57
64
67
62
59
57
62
66
67
67
68
68
64
57
58
64
69
69
65
63
64
68
73
72
69
66
69
73
74
69
64
55
52
56
60
63
55
48
48
63
56
56
68
78
78
67
55
49
44
44
48
53
55
57
57
59
66
71
69
64
60
65
67
69
71
71
71
71
67
66
66
68
70
73
74
74
71
69
69
69
67
62
59
66
71
69
61
50
50
62
60
62
72
80
84
75
63
58
63
68
67
62
56
55
56
58
69
80
82
73
64
67
74
80
75
69
63
64
65
66
67
67
66
64
65
63
62
64
63
62
56
54
55
63
72
78
81
77
72
70
70
71
77
83
82
76
67
66
71
73
70
66
65
65
61
59
60
70
79
80
75
70
70
70
67
60
55
57
61
66
68
70
67
64
58
58
60
64
62
58
54
52
56
63
71
77
81
79
74
74
72
74
81
84
77
69
60
58
57
55
55
60
67
75
73
70
61
59
64
71
68
62
57
58
62
64
62
63
68
75
80
74
65
53
55
63
68
66
62
64
75
81
77
73
71
75
75
71
66
66
75
86
92
86
71
58
57
59
64
64
65
66
67
66
66
68
71
70
70
68
64
60
57
58
63
66
69
69
70
73
73
67
56
51
59
71
72
62
56
66
82
87
77
64
67
75
78
71
65
56
64
74
75
67
59
57
64
73
81
84
82
74
64
57
53
62
73
78
73
66
60
61
68
69
65
65
68
69
66
61
58
65
69
73
69
63
57
52
56
65
70
67
61
58
64
70
72
67
63
60
63
61
58
57
59
66
78
84
83
77
68
61
59
59
62
65
72
75
69
62
58
62
71
78
75
66
59
58
63
64
63
67
73
75
66
53
49
55
70
76
71
62
57
60
64
65
57
50
54
70
71
72
73
69
66
67
76
83
79
65
51
44
49
59
71
78
79
77
69
63
58
60
65
71
69
62
54
54
60
69
73
68
63
56
53
53
53
61
72
77
72
65
63
63
65
62
57
53
57
66
72
79
81
73
63
62
69
77
76
66
54
45
47
52
67
81
87
78
66
55
56
61
65
65
59
54
53
54
57
60
64
65
61
55
53
55
58
62
64
62
59
61
68
74
71
62
56
62
67
56
62
66
67
65
63
62
64
66
65
66
66
59
50
49
60
75
83
76
58
44
47
61
72
74
67
59
54
57
55
55
57
61
63
64
63
67
74
80
80
70
59
59
68
79
78
63
54
54
63
48
49
58
67
71
67
58
47
46
54
66
70
64
52
47
52
66
77
75
65
55
54
61
69
71
65
59
60
63
62
60
61
62
65
66
68
75
82
89
91
83
71
64
64
67
67
59
53
53
61
59
55
62
73
79
72
62
56
56
61
68
71
70
66
61
62
67
73
73
69
67
67
64
59
53
53
61
69
70
67
62
64
65
68
67
65
66
68
69
72
71
69
66
65
62
58
54
56
66
78
78
69
64
67
69
71
74
75
75
72
70
70
72
74
72
70
67
69
66
64
67
67
68
63
55
55
64
74
72
64
62
67
71
71
67
63
64
63
63
62
60
63
65
67
65
62
58
62
73
82
71
69
64
58
57
61
63
60
57
61
69
74
72
67
62
62
65
68
70
68
68
68
68
65
61
58
64
68
69
66
64
67
72
71
68
67
66
68
70
73
70
66
64
63
64
68
69
66
64
64
62
65
63
59
57
60
55
49
44
48
61
71
73
70
69
69
71
71
73
75
73
67
64
62
60
59
61
65
68
67
61
57
59
62
63
60
57
63
71
75
73
67
64
64
68
72
72
65
53
49
61
63
66
68
65
61
58
58
59
59
62
68
72
79
80
77
72
68
68
69
70
65
61
63
68
66
62
63
63
60
50
48
56
61
62
58
58
64
72
71
65
63
67
74
77
73
66
57
51
48
47
52
66
81
79
68
60
60
63
66
66
67
69
70
66
62
63
67
71
71
70
71
74
76
73
66
61
61
60
53
45
49
61
69
70
60
61
63
64
57
50
55
66
75
74
69
61
56
54
53
42
48
65
82
84
74
67
60
56
55
59
66
69
63
57
55
62
71
74
73
72
76
81
78
66
59
58
64
64
56
50
53
63
68
66
60
54
52
53
55
58
59
63
65
67
69
67
65
66
68
62
63
63
64
67
69
73
68
58
50
55
65
71
72
69
66
62
58
53
51
57
68
71
70
65
65
67
67
66
64
66
65
62
59
60
59
59
58
65
78
85
78
66
61
63
70
71
70
70
72
72
71
61
50
50
60
71
74
69
60
61
65
69
72
69
68
62
54
45
47
56
68
72
70
69
69
70
65
63
65
69
67
64
64
70
75
71
68
68
78
87
87
75
63
57
57
64
69
71
70
60
61
58
54
53
58
64
71
73
71
64
59
59
64
69
71
69
65
61
62
68
73
73
72
70
68
66
62
56
55
58
63
67
72
72
68
60
55
56
61
71
80
77
67
54
49
57
68
71
71
60
60
61
64
64
62
62
69
75
76
67
56
51
58
68
73
71
65
61
61
67
72
72
70
64
60
61
62
60
57
56
62
68
70
61
50
49
54
59
60
59
67
72
69
62
55
54
59
65
68
71
71
73
74
74
69
65
66
71
76
77
70
62
54
53
58
60
58
58
56
56
62
68
69
63
59
61
67
69
67
62
63
66
66
58
59
65
73
74
68
63
62
65
69
71
70
66
62
63
65
69
69
74
82
80
70
61
57
65
74
79
80
71
63
53
49
53
58
61
60
54
55
64
71
74
67
64
65
70
65
61
59
62
65
68
71
74
72
69
66
65
64
64
66
74
79
76
65
59
62
65
67
72
73
68
56
48
53
66
76
78
73
68
68
67
61
56
57
59
60
58
59
64
71
73
68
62
61
62
62
60
60
63
66
70
71
66
63
64
65
67
66
64
64
67
68
63
51
47
53
69
70
69
62
56
54
57
66
75
78
76
68
64
66
68
69
64
59
60
64
70
74
73
70
65
61
63
63
69
74
73
68
65
63
62
63
65
66
65
67
65
66
65
63
64
66
67
66
62
56
67
71
66
60
58
61
67
73
76
75
73
70
67
67
68
70
71
71
69
67
67
67
67
69
73
70
67
64
65
68
71
74
71
66
65
64
64
62
62
67
71
76
72
62
54
58
71
81
78
64
61
63
63
61
58
59
60
64
68
70
71
69
68
70
71
74
76
74
70
61
47
41
48
65
76
76
66
56
52
56
60
68
75
78
80
72
61
52
53
60
75
85
80
66
54
51
55
60
61
58
61
62
62
61
58
58
60
65
67
64
59
59
59
61
64
66
70
71
69
60
51
45
52
62
68
67
62
63
65
67
63
62
66
75
80
78
68
58
53
57
65
71
72
69
66
58
52
47
48
53
66
65
64
62
58
57
59
63
58
52
52
59
67
67
63
59
58
64
67
69
72
73
74
68
65
65
65
68
69
68
64
64
65
67
71
73
70
68
66
64
60
57
56
58
65
66
63
60
60
62
66
63
63
61
58
54
58
62
62
58
60
67
74
74
68
60
55
56
60
70
82
83
74
67
64
65
64
60
58
57
60
63
66
66
67
68
69
70
69
67
65
62
57
58
63
72
73
69
64
66
64
63
67
69
67
62
62
68
68
65
62
63
65
67
69
68
66
61
59
60
64
63
62
64
64
61
56
57
61
65
62
61
62
63
62
64
63
64
64
63
64
68
68
64
64
68
71
70
70
71
60
64
72
81
79
74
71
69
65
62
58
58
63
65
67
69
69
67
60
50
45
52
61
68
68
58
56
64
72
70
61
55
55
58
57
53
53
57
59
59
61
66
70
66
61
59
64
73
75
73
58
62
68
72
73
71
71
70
67
63
62
63
66
64
63
62
65
64
58
53
57
65
69
65
61
60
65
68
61
53
51
57
63
61
57
54
58
60
60
58
58
62
69
70
67
61
60
62
66
65
67
66
66
61
59
57
59
61
63
64
65
66
64
62
62
63
64
59
55
56
66
71
65
55
56
68
75
68
52
47
61
74
78
67
63
65
70
71
66
59
59
63
68
72
73
69
63
62
63
64
69
67
62
57
55
55
53
52
57
63
67
65
63
62
63
64
64
57
53
53
58
61
61
59
63
69
71
67
61
62
70
75
73
65
63
63
68
71
67
61
60
63
68
70
71
66
62
62
65
69
68
61
55
53
57
58
59
60
67
74
78
74
69
64
62
61
64
66
67
65
61
63
67
68
66
63
63
69
70
65
56
53
56
61
63
61
59
62
62
58
53
51
59
67
69
65
60
60
62
66
67
61
59
61
66
69
66
65
69
75
78
76
72
69
64
62
65
73
79
78
76
74
69
64
57
58
63
70
71
64
51
45
50
59
62
61
59
58
56
52
50
50
54
59
64
64
61
59
60
65
60
59
65
72
74
72
65
59
58
61
63
65
68
73
78
75
65
60
62
67
72
67
60
52
53
57
64
69
69
64
61
59
58
59
61
60
61
61
60
61
65
67
65
57
57
60
61
61
64
66
75
80
81
75
67
63
64
59
52
49
54
68
79
80
72
60
52
49
58
69
77
70
62
58
67
79
81
74
70
67
65
59
60
71
81
80
63
48
52
69
83
84
76
70
70
71
71
71
68
63
76
72
71
72
72
71
66
60
53
55
65
74
79
80
78
73
62
53
55
66
71
69
62
65
74
80
79
71
64
64
68
73
76
79
83
83
76
65
61
68
78
82
78
67
60
59
66
73
79
75
75
69
72
81
80
72
61
57
62
72
75
67
61
64
74
79
77
67
63
70
78
78
73
73
76
77
75
68
64
64
68
72
72
70
70
76
85
90
81
64
56
62
76
78
71
63
66
74
81
81
78
77
79
82
80
72
64
64
73
81
74
61
47
48
64
76
78
71
64
65
73
81
87
85
78
69
65
66
65
62
59
60
64
62
53
44
53
69
74
65
55
61
78
87
77
65
62
66
66
68
70
67
64
68
74
73
71
71
79
82
74
60
48
52
65
74
76
70
62
51
50
61
77
86
78
65
62
66
73
72
68
70
75
74
62
47
45
55
65
68
71
79
81
77
65
58
59
62
64
61
61
59
63
68
70
64
57
60
70
73
70
62
59
61
66
69
68
67
69
67
60
61
66
67
67
64
65
73
81
84
83
78
77
76
75
72
69
65
63
68
77
84
77
65
55
56
65
72
72
70
64
73
82
79
67
57
57
63
71
72
69
70
72
69
63
58
54
59
68
83
92
90
77
63
59
63
64
65
67
72
75
69
60
58
63
68
65
60
59
65
76
80
74
66
57
56
62
68
70
70
67
73
78
75
68
69
79
86
83
74
69
72
75
71
65
62
64
67
68
74
79
75
69
63
62
62
60
54
56
63
68
70
68
70
71
68
62
58
57
60
64
68
69
70
68
63
60
58
61
68
72
66
63
68
75
80
82
83
81
77
75
71
69
70
72
76
78
79
76
73
61
59
65
74
78
71
62
60
64
67
68
70
78
83
79
70
64
59
58
56
55
62
69
67
65
62
68
75
78
78
75
68
69
76
79
72
61
59
66
75
74
68
65
67
68
63
61
66
72
74
71
67
72
79
79
71
65
68
71
70
66
67
74
80
74
61
55
58
60
62
66
68
68
58
48
49
67
81
86
79
66
64
70
77
75
61
50
53
61
71
72
67
65
61
55
49
52
61
71
73
69
64
61
62
61
60
64
68
72
74
74
74
78
81
77
69
62
62
63
66
67
69
65
59
55
55
62
65
64
62
66
64
65
65
63
58
53
57
63
68
70
70
69
64
61
60
69
80
87
84
75
65
60
59
61
63
67
69
71
74
75
76
78
78
75
73
69
64
61
59
59
59
59
61
69
74
73
65
58
59
66
67
65
64
64
64
64
66
67
69
70
69
67
66
68
69
69
70
76
82
81
75
69
68
71
71
70
68
65
62
60
60
62
60
59
57
58
63
65
62
59
55
53
55
62
71
74
69
65
62
67
66
64
63
66
71
73
71
68
67
65
61
59
63
71
72
64
55
54
60
66
67
65
64
67
68
68
65
64
63
66
68
67
60
50
45
53
64
69
66
61
61
62
62
61
60
59
61
64
66
76
68
61
61
66
69
72
70
66
63
59
58
61
68
74
75
71
64
59
60
64
65
63
61
61
62
63
63
64
70
77
84
79
68
56
53
62
67
65
59
60
68
74
74
70
64
61
61
64
68
74
71
69
69
67
66
68
71
70
61
53
53
61
68
71
68
65
64
68
73
75
73
71
69
69
66
64
63
61
59
60
67
72
71
65
66
69
69
65
65
68
71
66
62
61
68
72
69
65
64
59
63
69
71
68
65
65
68
68
62
52
48
49
53
58
57
56
59
67
73
70
65
64
70
77
78
76
72
68
60
56
58
65
74
74
68
63
64
72
82
85
74
61
52
52
61
68
67
59
56
67
64
62
66
68
68
67
67
69
69
63
59
54
55
58
59
58
58
59
58
54
53
57
66
79
83
80
75
71
70
66
63
63
64
64
60
56
60
69
79
81
72
63
58
58
62
65
65
59
54
76
67
60
60
65
67
67
69
70
67
63
63
66
67
61
59
59
61
62
59
55
55
58
64
66
69
69
68
66
66
66
64
61
57
56
54
51
47
53
62
65
68
65
67
69
67
66
66
62
59
67
60
60
62
64
64
66
70
68
60
54
56
66
71
65
58
61
72
81
78
67
57
54
53
55
60
63
65
61
56
56
61
64
66
63
60
55
56
59
62
62
59
62
69
75
69
59
55
63
72
63
67
73
77
75
73
70
67
64
59
60
68
74
75
70
69
71
79
83
81
68
57
50
52
58
65
64
63
58
56
57
61
64
63
61
61
68
76
80
75
64
55
52
62
68
67
57
54
64
78
54
66
81
86
82
73
65
58
54
57
65
77
84
83
76
67
64
62
60
57
56
60
64
65
65
63
62
64
65
63
61
62
63
62
60
64
67
71
68
67
66
65
63
60
60
63
65
68
68
70
49
58
73
82
79
68
59
55
56
58
59
61
72
80
78
72
65
60
53
50
54
65
73
73
63
52
55
65
69
66
61
61
67
71
70
68
68
63
55
51
55
64
67
65
61
61
66
71
74
72
63
60
61
67
69
70
64
59
60
59
60
60
63
69
75
75
73
70
69
64
64
68
74
70
60
50
52
59
64
63
62
69
73
72
68
67
74
76
70
58
51
56
65
68
67
64
65
70
76
78
71
63
52
50
59
71
70
59
53
59
70
77
72
61
56
60
64
70
72
73
69
68
66
65
60
56
55
59
62
65
70
77
78
70
60
58
67
75
75
71
65
64
66
69
69
69
69
69
68
66
65
65
60
57
59
65
66
58
54
58
68
76
72
64
57
59
64
69
72
73
71
68
63
60
59
55
58
67
71
71
69
69
70
68
61
57
58
62
68
69
66
64
64
67
71
72
72
67
58
51
65
72
80
78
69
59
54
56
58
60
64
65
69
72
72
68
66
67
70
72
72
69
67
64
61
54
55
64
72
71
62
55
55
59
60
57
61
71
76
73
65
61
61
62
64
66
65
64
56
49
63
69
76
79
72
58
50
53
60
61
61
64
68
72
73
71
70
70
72
73
72
76
78
76
65
53
47
58
69
69
62
56
60
68
69
65
68
73
74
66
63
63
66
61
57
56
61
65
66
62
59
54
57
64
65
65
64
67
63
62
61
65
67
70
71
71
71
74
74
72
69
68
70
72
65
57
58
66
70
69
64
69
77
81
77
68
60
54
50
51
56
66
70
68
61
60
63
68
69
67
63
61
62
64
70
77
85
86
82
75
70
65
65
62
65
68
68
66
61
58
57
57
58
60
64
69
74
76
73
68
67
71
74
69
60
54
50
50
51
54
58
62
67
69
72
72
69
68
68
68
65
72
74
70
69
76
83
83
77
72
69
64
60
58
61
66
69
64
57
54
57
64
68
69
67
69
69
67
66
68
70
69
62
58
56
57
58
59
59
64
66
65
64
64
67
69
69
69
70
71
56
62
64
60
55
58
63
64
63
63
61
60
59
59
63
67
72
70
64
60
59
64
68
70
70
65
59
55
60
68
73
69
64
66
73
74
69
58
55
62
72
77
72
63
58
62
67
70
70
71
60
62
63
60
52
48
53
62
69
71
67
64
60
62
65
66
64
61
59
60
61
63
65
70
71
71
65
59
58
66
71
69
65
66
68
70
65
58
54
61
74
82
80
70
63
62
65
64
63
67
70
70
70
70
69
65
65
69
74
80
78
71
66
63
63
61
57
54
55
60
68
74
78
75
72
70
67
63
59
59
61
62
62
57
55
58
64
67
64
63
66
71
72
71
69
69
68
66
64
66
52
47
54
70
81
81
73
68
69
71
70
68
68
66
60
56
55
60
67
71
70
74
79
77
69
59
58
64
66
59
54
55
62
68
69
67
65
64
63
62
63
60
62
64
67
69
68
63
61
61
46
44
53
68
75
73
64
61
66
70
68
66
68
70
67
59
56
61
68
69
64
62
66
71
68
63
62
69
75
67
57
53
61
72
78
74
66
61
60
59
61
65
65
66
67
66
58
47
45
53
66
63
61
61
60
61
61
63
66
70
73
71
68
66
66
64
64
64
64
64
62
60
61
66
69
71
76
82
84
76
70
63
62
65
69
74
75
70
62
59
59
64
68
70
67
65
58
54
55
58
64
60
56
55
58
64
68
68
65
67
69
67
60
57
58
62
66
66
64
63
62
61
61
66
71
73
75
74
72
69
69
65
64
67
70
71
65
60
55
60
70
74
71
64
57
58
61
64
66
63
49
48
52
60
63
64
65
64
61
54
49
44
47
54
58
59
59
63
67
68
64
60
63
69
74
71
65
60
60
60
57
56
62
70
73
68
55
48
53
68
84
87
76
64
57
61
63
61
56
55
59
63
69
69
62
56
56
60
60
51
38
38
48
58
61
59
59
66
72
70
63
59
62
69
71
67
63
63
67
66
62
56
58
64
69
68
64
66
74
82
82
75
67
65
67
70
66
58
51
55
69
70
71
66
60
59
64
68
62
56
52
59
69
70
65
63
67
71
67
59
54
55
62
63
63
66
70
70
67
64
62
66
66
65
62
63
70
77
83
79
67
58
53
53
61
65
65
60
58
59
68
62
61
64
67
69
73
72
64
58
59
66
71
71
67
67
69
69
67
68
70
72
66
57
54
59
65
66
59
55
59
69
75
73
68
65
69
71
71
64
58
54
49
51
59
65
68
67
66
67
66
66
70
74
74
72
71
70
64
58
57
57
59
61
64
67
68
69
70
73
77
77
72
64
60
58
60
68
70
67
60
59
63
69
70
68
67
66
63
60
60
60
62
63
65
69
69
68
69
73
62
65
69
73
72
69
71
70
67
61
61
65
64
61
59
60
65
66
61
54
53
60
69
73
72
64
65
69
75
71
60
53
56
62
65
65
64
63
62
60
62
67
70
68
64
62
60
64
68
72
58
57
56
59
62
71
76
75
69
65
70
76
75
64
57
55
62
62
58
51
51
56
65
67
67
68
68
67
60
57
61
63
64
63
61
65
68
68
63
59
60
63
67
68
64
62
61
62
62
62
75
76
70
61
61
65
69
65
59
56
63
68
67
62
56
58
61
62
58
59
63
65
63
58
62
71
74
68
58
56
64
71
65
56
56
65
76
76
67
58
52
55
62
68
70
70
67
63
57
53
84
91
81
66
59
60
59
55
50
55
62
65
66
62
60
61
61
58
55
57
63
67
67
67
68
73
74
70
65
65
65
63
55
52
55
65
72
72
66
59
56
58
65
71
72
69
65
62
59
59
68
67
61
55
59
62
58
52
53
59
68
71
68
64
62
60
60
57
55
57
64
72
74
70
65
60
58
60
65
65
61
58
57
61
66
68
65
58
56
56
58
59
64
69
71
70
68
66
65
66
58
51
50
56
60
62
58
57
58
62
64
63
63
64
65
62
60
60
66
73
78
77
73
63
53
48
51
59
63
63
60
59
59
64
70
71
67
58
49
49
52
53
54
57
63
69
71
69
68
67
54
55
58
60
63
63
66
68
67
61
51
49
56
65
68
67
62
60
65
75
81
79
72
63
59
59
63
62
61
60
60
61
60
62
65
69
70
64
59
60
64
65
62
54
53
59
62
61
62
65
74
81
86
80
68
59
58
58
55
54
53
56
63
69
72
66
57
49
51
62
68
65
60
59
67
70
69
66
71
81
83
73
63
65
73
72
64
59
61
69
70
66
64
62
62
60
62
64
62
59
72
72
74
79
78
72
64
57
54
63
72
75
74
69
66
63
58
54
57
65
70
71
69
69
70
68
61
58
63
74
82
80
75
74
79
77
67
52
45
57
76
91
92
81
67
59
59
63
71
73
64
55
55
65
71
70
66
66
73
84
86
75
62
54
56
63
68
69
72
78
82
85
85
82
78
70
65
65
72
80
87
88
83
80
79
79
75
66
55
56
68
84
95
88
73
60
62
72
77
77
62
52
50
52
52
54
63
72
83
84
76
66
59
58
60
60
66
71
73
75
75
81
84
86
79
72
70
74
79
79
74
71
69
68
64
61
63
68
70
66
66
75
83
79
68
60
65
73
77
76
58
52
50
55
57
55
54
61
72
75
70
64
65
67
63
57
57
65
73
66
58
60
69
78
78
72
71
71
72
68
60
53
52
52
51
53
59
67
70
68
69
72
77
71
64
61
65
72
78
78
57
53
62
74
72
58
45
47
63
73
69
61
57
60
62
62
65
72
80
80
73
64
59
61
66
73
75
76
73
71
67
63
58
59
63
69
73
68
63
61
61
68
71
69
68
67
70
75
78
77
55
62
72
74
66
53
47
55
69
77
77
69
62
61
66
74
76
72
71
78
82
75
58
46
53
72
82
81
75
74
77
74
71
73
79
80
70
57
54
61
65
65
66
70
77
79
73
73
73
74
59
63
64
62
55
55
58
63
67
73
80
82
73
67
67
71
76
72
67
67
70
64
55
49
59
71
77
74
71
73
76
74
71
69
71
69
64
58
63
74
79
75
66
69
76
77
68
62
63
71
79
69
63
64
73
74
64
54
55
63
71
71
67
68
69
69
66
68
75
81
73
64
61
65
72
72
68
66
65
69
67
67
65
64
62
64
68
70
71
72
75
78
73
67
61
57
56
57
61
70
76
67
64
75
87
83
65
52
54
61
59
49
49
62
71
68
58
59
70
81
80
72
69
73
75
72
69
70
73
71
66
64
69
72
73
73
72
69
62
58
65
79
87
76
61
52
59
65
65
60
54
55
61
67
70
64
59
62
70
74
71
63
59
60
65
66
59
57
56
57
61
65
70
73
74
70
67
68
74
78
77
74
73
76
79
77
72
65
60
57
63
76
87
84
76
70
74
74
67
61
66
67
67
63
54
51
56
66
73
78
83
86
83
77
72
71
71
66
58
56
60
66
71
73
69
62
57
56
63
72
78
77
73
71
68
67
63
62
59
58
59
61
63
68
74
75
75
69
65
66
74
73
67
61
54
54
59
66
69
71
73
74
75
76
77
79
76
67
58
57
61
66
67
66
61
59
61
65
69
71
71
72
72
70
64
59
58
60
62
62
60
59
59
60
65
71
69
60
56
61
65
65
63
59
56
58
62
67
71
71
69
60
54
53
61
72
74
68
58
56
59
61
58
55
53
57
66
76
80
75
69
68
70
70
63
59
62
66
69
66
65
69
71
68
63
59
54
54
54
58
68
66
61
58
58
61
65
69
74
79
77
71
61
53
55
58
65
68
69
65
63
63
65
66
66
63
65
69
72
69
63
63
65
66
61
61
64
68
69
67
65
62
63
61
61
61
53
52
[truncated: 57,757 more chars]
