# Supplementary material for: Evaluating flow modulating treatment response in intracranial aneurysms using black-blood MRI in vitro
Source: Commun Med (Lond). 2026 Mar 27;6:170. doi: 10.1038/s43856-026-01413-z (PMC13031954; doi:10.1038/s43856-026-01413-z)
Supplement: Supplementary file 8 — Supplementary Data 5 [file 43856_2026_1413_MOESM8_ESM.zip › Data_Figure_8ab_Sup_Figure_6ab/BB2/without device/1_BB2_aneurysm_array.txt]

1
10
3
6
3
14
11
5
23
12
4
4
21
21
8
0
4
21
16
1
6
5
13
12
2
17
32
7
3
2
3
22
39
15
6
9
18
4
9
11
24
10
31
10
3
2
13
5
5
17
13
3
2
9
25
13
2
1
10
8
8
23
17
3
15
29
6
5
18
20
5
30
48
45
4
10
10
0
12
32
38
21
14
4
6
13
17
13
9
7
5
5
3
8
19
8
3
5
7
11
15
8
3
6
21
11
2
2
2
4
21
9
6
3
2
4
14
10
4
6
5
8
17
9
2
3
20
25
13
13
7
20
20
12
27
31
25
21
8
1
24
34
22
35
45
58
67
3
3
12
15
16
22
33
52
39
7
3
4
4
4
7
21
10
3
12
3
5
15
5
3
16
14
16
12
12
4
20
10
12
10
7
24
10
5
10
25
10
10
7
7
5
7
11
14
12
7
16
8
6
1
11
25
13
11
6
20
1
4
8
22
9
4
5
12
17
7
3
5
10
7
6
3
4
5
7
21
17
8
18
17
10
29
22
6
21
22
13
3
31
39
21
24
36
55
73
53
3
4
3
16
29
33
27
34
63
63
32
30
3
3
5
9
12
13
24
20
0
10
25
5
11
19
8
4
1
3
9
11
2
4
9
9
3
6
2
9
33
13
4
7
7
5
8
25
11
4
6
17
13
7
17
20
9
1
4
7
7
4
17
26
10
2
10
20
12
6
15
9
2
8
17
20
12
4
6
13
18
2
3
7
20
23
9
5
4
6
5
22
11
4
1
1
12
24
24
14
12
10
6
21
36
26
15
18
11
2
18
15
3
11
13
8
9
27
19
18
37
38
12
16
33
34
41
39
23
33
0
1
4
22
46
53
34
34
57
62
53
53
53
37
5
1
4
14
24
22
19
30
39
22
24
26
1
3
0
22
21
11
8
3
2
3
14
17
23
18
16
3
1
1
3
5
10
21
16
7
3
5
12
1
13
11
4
2
9
2
14
36
20
2
3
7
9
2
12
20
6
2
4
15
16
3
12
9
16
6
2
5
3
3
2
16
18
19
5
4
9
17
6
3
7
21
13
8
6
7
15
10
2
5
6
8
6
2
1
10
10
21
9
5
13
8
7
10
13
11
4
2
1
10
31
30
7
4
2
3
5
26
40
29
16
16
6
5
11
11
10
9
2
2
2
14
32
30
27
36
28
4
14
30
10
2
18
20
23
45
13
12
11
15
28
54
60
41
36
37
40
56
69
62
39
23
10
1
12
35
44
30
27
42
54
47
46
32
0
8
32
8
7
4
5
7
8
10
20
7
3
2
10
9
4
16
18
20
22
7
1
1
3
21
30
4
7
13
3
3
7
10
21
19
15
4
5
5
12
14
9
5
4
9
13
6
3
11
15
1
9
24
21
3
2
2
5
14
2
4
10
10
2
1
8
18
11
2
3
4
7
21
5
2
21
19
2
3
4
19
4
4
12
3
3
17
6
5
3
4
9
23
23
3
8
10
1
4
4
6
6
4
20
21
30
4
5
7
11
8
4
4
8
22
3
2
14
14
12
9
4
4
4
3
5
24
23
6
5
1
8
18
7
3
21
39
22
7
5
2
1
13
11
9
6
14
14
2
2
7
28
38
24
24
17
1
11
27
16
3
4
15
16
25
23
18
9
16
18
25
47
51
36
33
19
16
42
62
57
35
20
27
16
4
3
22
48
49
33
37
53
53
52
55
42
10
9
36
20
3
3
4
9
9
12
29
33
32
24
10
5
9
18
16
3
6
3
2
4
7
6
5
4
19
20
2
15
2
2
19
20
5
2
1
1
12
12
11
1
0
11
8
4
7
8
7
7
4
4
11
9
27
11
2
6
4
3
15
18
11
18
3
5
4
26
22
2
2
3
3
3
2
16
12
3
6
18
8
3
4
14
13
3
3
3
2
3
3
4
10
11
4
1
1
1
10
5
13
21
5
4
19
17
2
1
1
3
13
3
9
13
3
8
14
2
1
1
2
4
10
23
11
1
5
8
4
5
3
4
2
5
19
27
20
37
9
6
6
12
7
6
6
13
19
8
3
4
9
12
21
13
2
3
5
5
7
5
3
11
2
3
16
18
5
15
4
11
27
9
2
4
3
6
17
5
5
5
20
7
4
5
10
16
5
19
34
10
8
11
5
16
9
16
15
10
11
7
4
4
12
4
2
18
18
19
29
29
21
22
9
7
24
37
36
21
16
32
26
0
2
7
25
44
41
28
43
57
44
35
47
46
26
24
40
25
3
1
1
4
19
26
30
44
50
34
30
31
15
10
22
21
13
2
1
2
16
26
24
12
3
4
6
15
16
14
24
11
2
2
5
4
3
3
10
12
11
1
6
18
11
6
19
23
14
9
4
9
6
9
2
2
5
5
1
2
8
10
3
9
18
7
1
1
9
4
14
22
3
5
17
8
3
8
15
13
8
26
16
2
4
34
38
7
1
3
3
3
2
2
9
18
5
3
15
23
10
3
3
9
8
8
9
4
2
3
8
12
7
4
2
2
2
5
4
2
13
12
3
2
7
7
6
4
10
2
2
3
3
4
13
15
14
4
1
2
2
10
8
1
3
2
4
2
4
22
21
13
13
3
2
3
2
1
9
11
3
2
8
11
13
11
7
4
7
25
9
2
9
10
4
9
13
11
9
5
3
3
3
10
4
1
15
23
24
7
1
2
2
10
9
5
5
3
4
7
5
3
8
13
10
7
5
8
20
6
3
7
4
5
5
3
3
2
9
9
8
10
13
20
10
13
6
15
31
6
4
9
10
8
5
5
7
7
4
1
3
4
21
11
9
3
10
32
22
5
14
15
16
16
8
7
10
14
16
9
9
38
36
4
3
2
10
22
27
31
24
18
31
41
29
17
31
42
32
30
39
23
3
1
3
5
8
8
28
40
40
42
47
32
30
44
32
15
15
14
15
8
18
8
5
7
28
41
35
25
7
9
12
7
7
16
16
8
3
2
1
4
6
5
12
14
14
11
7
6
3
5
6
8
9
5
2
4
4
17
7
8
10
16
15
5
14
7
2
13
15
7
5
3
1
10
11
4
7
12
11
4
6
9
6
4
12
12
3
2
6
7
4
5
5
6
4
4
15
3
15
9
3
6
3
0
9
12
11
3
5
7
18
11
3
7
24
11
5
3
4
15
13
19
9
24
8
3
5
29
28
4
7
15
7
5
3
2
3
10
7
3
4
11
13
13
11
9
19
17
6
11
23
21
5
4
5
16
16
13
7
8
16
7
6
5
4
8
23
17
8
5
2
3
13
12
9
6
4
3
2
9
10
4
3
14
8
9
5
3
7
9
4
5
14
14
3
7
8
6
5
7
24
5
3
3
6
4
5
7
19
9
3
9
7
5
5
8
3
9
10
12
13
18
23
6
3
2
14
21
6
13
13
4
4
6
5
4
28
9
13
33
21
1
1
4
6
15
14
15
6
5
5
5
3
2
6
9
12
27
12
14
17
6
5
17
8
11
11
16
8
2
2
2
2
3
10
18
4
2
16
14
7
16
29
12
1
4
8
11
12
9
4
4
3
2
2
4
21
18
5
0
2
1
22
44
20
0
3
6
17
15
3
1
3
7
9
2
7
37
42
10
0
3
4
25
32
26
22
13
11
13
15
12
7
20
35
31
27
27
20
3
1
6
7
24
21
39
46
33
22
30
30
31
41
40
28
13
3
4
11
3
7
6
3
17
39
40
38
36
25
24
26
16
9
5
3
5
7
4
4
2
2
2
19
19
4
2
1
10
13
11
7
2
6
11
4
7
14
5
3
8
19
5
5
5
10
10
3
6
5
5
15
3
2
10
4
5
22
11
8
20
15
1
10
21
15
28
25
20
15
11
6
3
4
24
16
8
8
4
5
10
14
12
3
8
8
5
10
24
6
2
14
8
10
9
8
6
6
4
4
5
3
4
19
12
10
18
8
5
8
11
20
7
2
1
4
21
37
14
5
1
5
22
4
4
4
11
6
1
2
7
18
27
7
21
17
3
15
13
16
6
3
2
2
5
13
10
7
11
13
2
3
3
6
3
2
2
3
3
13
20
8
4
12
9
6
19
18
4
8
15
29
24
3
5
8
18
14
8
6
8
24
13
10
9
2
7
15
10
24
8
3
8
8
11
13
11
14
6
4
3
1
11
15
9
12
16
16
9
5
11
10
4
10
7
4
2
15
11
3
13
28
17
11
13
9
29
37
10
2
1
12
10
5
10
27
14
1
10
6
15
19
3
1
10
10
13
22
18
12
17
24
14
3
3
7
20
14
21
15
2
4
12
9
3
14
18
9
11
19
32
22
3
2
3
3
4
11
22
18
15
7
1
2
13
22
12
2
3
26
18
18
16
5
5
13
6
4
10
19
13
2
6
4
2
15
24
4
2
4
8
13
3
2
15
24
18
6
1
2
11
19
7
5
5
5
3
2
5
15
19
22
9
1
1
3
8
25
38
19
1
1
1
14
18
4
2
2
11
10
1
5
25
37
17
1
0
9
1
3
28
31
19
17
8
5
5
5
2
3
13
27
25
21
19
19
7
1
9
23
1
7
26
31
43
46
22
4
18
27
18
21
35
43
22
2
4
5
16
6
2
14
20
35
43
40
40
42
42
37
30
25
24
21
6
2
2
2
9
7
6
7
32
36
23
22
21
5
0
16
7
4
2
6
20
20
5
0
11
5
7
9
22
21
3
4
17
8
0
8
18
27
9
18
24
19
20
17
11
6
23
11
7
7
14
20
18
16
7
4
12
14
10
5
3
16
12
18
6
4
4
2
1
13
13
2
8
10
2
6
22
30
14
6
17
15
3
9
6
2
27
53
58
33
18
15
10
7
7
6
2
34
37
56
41
15
8
8
6
5
15
7
3
28
9
11
14
3
3
22
13
4
4
7
8
4
15
27
1
8
8
6
5
19
14
10
22
21
11
8
3
11
8
8
12
16
19
18
4
2
0
3
25
35
4
5
9
0
19
21
16
17
8
6
4
4
2
1
1
6
26
5
41
14
8
11
23
4
12
7
14
14
12
8
6
5
3
3
5
9
20
8
4
2
4
13
11
3
3
6
2
13
15
15
18
13
2
5
4
2
4
7
4
3
2
3
10
15
16
16
6
3
9
10
9
8
4
4
13
9
6
6
3
3
2
2
9
8
16
2
6
11
11
14
11
5
5
5
5
3
4
16
17
6
6
17
16
19
5
1
8
8
5
4
3
5
8
16
5
3
18
24
12
7
10
9
5
34
36
8
0
6
14
16
5
9
27
12
2
4
6
25
12
4
1
10
19
5
17
34
28
7
3
12
30
13
4
7
9
11
18
8
0
17
15
3
4
9
5
3
12
26
32
27
9
8
15
15
3
5
2
11
18
12
13
3
4
18
19
6
7
6
6
19
24
22
16
11
4
2
1
9
7
3
6
9
3
11
8
2
18
20
5
2
4
8
11
10
10
7
9
12
13
13
4
2
4
16
8
4
10
11
4
6
7
6
15
24
19
7
2
6
16
14
15
15
12
10
6
3
10
18
6
3
9
17
8
1
5
16
21
23
11
5
12
11
5
3
17
17
15
15
6
7
8
5
1
2
9
24
24
20
17
13
14
9
7
6
3
13
25
28
40
37
11
1
12
21
3
3
28
46
29
4
1
5
10
4
5
19
34
47
48
33
34
50
48
33
31
30
28
20
4
2
3
7
3
16
18
8
24
51
52
38
48
49
24
3
6
7
2
2
7
9
13
32
11
8
6
24
22
19
6
4
1
0
18
29
15
11
6
18
8
3
3
12
9
10
11
8
4
4
4
10
24
14
2
8
17
15
5
5
6
10
15
4
13
17
7
6
13
17
6
11
13
14
17
19
27
19
3
11
13
3
5
11
8
3
14
16
8
21
21
6
13
5
5
22
5
2
15
27
22
18
13
13
7
4
3
4
3
22
28
23
30
55
78
63
33
20
11
3
5
13
12
5
25
18
53
48
60
83
58
21
15
19
8
3
6
11
13
38
25
3
30
15
7
18
7
6
4
11
6
10
14
2
2
12
22
4
2
6
4
7
7
2
9
17
25
26
23
13
2
3
11
12
6
5
8
0
4
20
21
7
1
3
7
21
21
8
4
17
25
2
7
9
2
2
4
16
26
20
6
1
1
3
3
2
1
5
37
24
4
6
3
4
5
4
13
22
31
26
11
4
5
4
4
2
1
4
19
19
4
2
5
6
6
4
2
11
12
16
6
14
10
8
9
16
11
6
10
7
1
3
7
5
3
4
3
3
4
6
9
12
11
11
8
6
8
13
3
11
14
3
5
10
9
7
5
1
2
8
28
7
4
7
9
4
13
15
3
3
5
9
9
4
12
12
3
4
8
9
2
1
38
29
4
2
3
6
6
4
3
19
26
14
2
3
13
14
3
3
8
11
6
2
5
12
33
23
12
14
9
9
8
4
5
25
23
4
4
9
17
9
3
1
4
12
10
5
6
16
40
32
9
2
8
22
11
2
6
2
4
5
5
10
20
4
1
9
21
16
5
3
4
17
43
19
2
4
10
23
23
22
7
2
3
6
2
4
7
2
5
6
19
28
7
2
3
3
17
29
24
13
6
11
11
16
24
20
3
3
3
1
3
6
6
10
12
6
3
4
5
4
3
17
19
12
5
3
14
19
7
2
2
3
4
4
12
4
2
11
9
2
17
20
8
6
10
17
31
22
4
2
15
22
5
1
14
9
2
7
12
6
1
3
6
7
7
12
9
6
2
14
10
7
10
14
23
13
1
9
7
4
2
2
7
21
18
16
15
7
7
11
6
10
7
22
26
27
37
24
3
1
12
11
1
3
25
39
25
10
3
4
5
4
10
26
41
51
46
22
26
49
39
23
28
32
26
16
4
4
4
5
6
11
31
32
32
37
61
63
45
46
64
39
3
4
14
12
5
2
1
3
8
39
32
2
7
30
23
4
1
2
7
16
1
4
7
32
31
12
1
2
5
12
16
2
9
7
11
18
8
3
1
11
6
8
12
22
16
7
1
7
3
1
14
10
2
14
25
15
11
7
9
21
4
6
1
11
10
4
11
27
14
4
4
9
8
7
3
4
5
9
17
15
8
26
21
2
4
6
6
7
10
7
3
6
8
0
9
19
8
20
20
11
7
4
18
27
10
5
3
0
5
20
13
1
15
20
14
6
3
5
6
11
26
21
5
5
9
16
26
61
69
36
17
18
11
8
12
17
16
16
15
12
5
30
46
41
62
81
46
9
13
21
12
1
1
10
21
24
14
12
8
22
28
13
4
18
10
8
2
10
3
14
14
1
3
8
10
2
2
4
4
7
9
3
6
6
13
8
15
31
33
14
1
1
5
7
7
4
2
1
2
2
6
20
7
4
3
6
5
32
32
9
1
20
29
8
3
2
1
2
1
16
4
4
19
28
5
3
5
1
2
8
4
2
21
24
6
2
1
1
4
9
11
8
3
14
32
15
6
12
25
7
4
3
1
2
6
17
5
3
1
2
4
6
4
4
13
14
15
14
6
4
15
17
8
16
17
7
11
13
4
5
2
1
1
5
21
20
19
18
4
12
7
4
4
16
20
16
5
6
8
7
14
24
7
2
3
2
1
1
2
3
23
38
12
16
8
4
5
5
2
4
15
13
10
11
11
6
0
8
7
4
3
2
2
1
13
18
3
34
35
7
4
15
16
3
3
2
16
16
7
2
4
12
10
7
10
12
11
2
1
10
9
2
22
19
7
6
14
20
4
6
6
1
19
32
9
2
12
12
4
2
2
1
1
4
5
4
3
14
12
30
30
15
4
4
7
8
4
2
5
4
2
14
19
9
9
9
3
12
18
3
6
24
13
5
12
39
10
6
5
12
15
11
13
10
5
2
3
7
4
0
16
25
14
16
26
8
3
3
2
2
11
22
20
8
9
4
8
15
20
19
6
4
2
3
2
1
12
23
21
8
6
13
15
11
8
3
12
20
17
19
11
3
8
19
6
4
13
20
10
3
2
2
4
15
5
3
16
8
3
10
11
17
33
36
12
6
12
23
7
3
13
9
9
8
3
3
7
16
7
6
8
8
11
18
8
11
19
13
10
17
23
12
2
7
5
3
2
6
13
13
4
5
12
5
5
3
4
20
13
31
31
29
31
15
3
0
8
6
5
16
30
24
22
21
9
2
3
3
7
26
40
49
31
1
19
44
23
8
22
26
16
13
19
13
2
19
40
39
37
38
56
65
41
36
50
36
6
2
16
23
19
2
5
13
44
54
27
22
36
29
13
4
16
33
25
4
0
9
8
16
12
14
12
2
14
17
3
2
6
16
6
19
21
14
19
21
5
4
15
25
3
15
12
0
16
22
25
14
6
7
11
11
11
3
2
4
12
7
4
8
20
12
7
6
8
10
10
4
10
3
1
1
10
14
4
3
17
14
8
9
10
12
3
5
14
12
23
11
2
1
2
4
7
1
13
13
9
10
12
29
17
2
4
3
12
5
4
11
14
3
3
8
20
13
10
9
11
13
17
16
4
3
3
6
4
8
4
16
49
44
5
4
18
14
12
14
18
16
3
3
4
6
5
3
11
30
32
16
34
56
25
4
3
13
12
1
3
7
9
10
11
11
5
2
2
12
22
22
11
3
16
15
3
3
6
3
2
7
4
4
7
7
3
6
2
1
1
8
3
5
5
6
5
7
12
2
5
24
27
13
3
3
4
4
10
19
5
3
3
6
8
10
28
23
4
6
5
3
3
21
26
20
10
13
15
7
7
8
1
2
3
2
16
22
27
23
2
4
4
4
6
5
2
5
15
12
10
6
4
2
1
2
4
16
14
2
18
7
7
18
10
3
10
30
27
7
1
2
3
10
19
19
10
2
3
7
18
7
2
1
15
18
13
3
2
5
20
23
14
11
8
5
10
9
5
8
1
2
2
10
28
19
6
1
10
14
25
7
3
3
4
18
15
4
5
6
3
8
19
6
2
2
3
4
2
2
8
16
17
9
4
26
6
3
4
2
3
3
2
6
9
6
7
8
6
4
5
2
4
7
5
4
0
10
19
6
3
27
7
10
12
1
19
23
5
3
3
12
11
4
3
11
10
4
3
7
13
5
3
10
18
6
2
10
9
1
1
3
12
23
5
5
15
10
9
17
3
4
9
4
2
8
16
11
2
2
4
2
1
15
9
4
10
13
17
16
8
3
6
16
13
5
2
3
5
17
12
11
14
8
4
3
5
4
14
30
12
3
3
15
7
3
3
2
6
11
4
2
2
2
4
3
4
2
18
26
8
5
8
3
12
18
5
4
5
1
9
5
4
2
4
5
3
10
10
7
3
5
4
4
6
24
20
4
5
13
12
16
15
9
13
18
8
11
14
8
4
5
5
7
14
14
6
4
3
2
6
7
9
4
4
2
9
24
23
14
19
18
27
23
9
4
9
6
5
6
11
11
3
3
15
20
9
6
6
6
6
12
19
13
2
17
15
10
16
20
14
2
4
5
3
5
16
13
1
5
7
5
7
17
5
1
16
7
22
31
26
23
6
4
9
15
5
12
23
21
8
12
24
22
9
2
3
9
24
33
28
10
3
24
35
5
1
6
8
5
6
20
23
7
5
18
39
29
24
17
40
59
37
16
20
17
7
3
6
19
19
8
11
17
44
65
47
30
33
27
20
12
4
4
4
27
30
5
3
1
8
3
5
10
7
12
10
20
10
10
24
21
2
5
16
4
1
9
14
33
25
13
29
32
7
7
18
6
4
18
17
5
7
12
18
5
9
27
17
11
8
6
3
4
4
6
5
11
8
5
3
7
11
10
7
7
9
14
10
2
10
7
3
9
7
10
4
2
3
7
10
0
7
10
3
6
2
4
5
4
2
15
22
5
24
16
3
5
4
3
3
8
16
7
6
11
18
20
4
3
3
7
7
1
2
2
3
5
7
3
5
8
16
8
6
8
15
20
16
5
3
4
8
15
6
5
5
7
5
3
26
20
3
10
19
10
6
6
17
6
5
6
18
10
3
3
2
8
12
25
10
5
4
18
7
5
2
10
8
4
5
3
2
9
20
4
2
3
2
1
6
7
8
24
16
1
2
18
16
2
9
6
5
18
12
2
4
2
1
14
8
2
0
0
9
6
3
4
5
14
14
5
6
4
12
6
6
12
10
7
4
3
9
27
11
2
1
0
4
12
14
12
10
22
24
5
7
15
3
2
3
7
21
23
20
6
4
6
12
6
2
2
0
1
3
8
10
14
16
14
13
9
7
8
6
2
4
14
30
24
6
6
5
3
4
4
7
4
1
11
15
4
5
4
5
6
10
9
6
19
22
3
3
4
6
8
19
25
21
5
4
8
20
6
4
2
11
11
2
3
16
7
4
3
6
7
7
7
3
2
11
11
2
4
6
4
3
4
6
20
5
12
7
2
18
22
17
28
7
4
23
20
6
6
5
3
5
4
3
3
3
3
3
5
6
5
3
5
5
2
5
19
10
2
4
15
5
7
20
12
4
4
4
4
5
3
2
2
4
9
2
4
6
7
9
2
5
12
7
3
3
6
4
9
10
3
11
19
6
3
4
15
12
2
4
9
7
2
7
11
1
3
2
8
12
5
3
2
4
9
3
7
6
3
6
15
5
3
14
15
10
3
2
3
3
4
6
10
17
20
7
1
2
2
4
7
7
18
11
12
7
6
7
6
4
3
11
19
13
4
3
6
20
25
28
16
2
8
11
2
7
30
26
7
1
5
3
7
9
3
6
19
8
12
19
6
10
11
2
12
16
15
13
4
1
3
4
4
9
30
21
5
8
8
4
6
7
4
9
10
12
9
3
2
3
2
3
3
2
1
3
11
4
3
4
5
4
1
9
17
23
5
3
4
2
9
16
20
15
8
4
3
6
12
5
3
3
6
7
5
3
4
5
19
26
16
30
19
2
2
11
13
10
10
13
8
3
4
5
3
4
12
13
9
7
4
1
3
8
11
9
9
3
12
12
7
12
23
16
1
5
12
5
7
12
11
4
7
8
3
11
27
7
2
2
6
14
8
10
24
22
15
2
1
11
17
9
12
12
10
6
5
6
22
23
6
2
12
3
10
24
20
13
1
6
38
19
4
1
7
8
6
4
4
11
10
3
2
22
34
17
7
0
25
50
32
4
0
0
3
6
3
3
12
11
16
6
12
29
45
62
52
31
26
26
28
22
4
3
5
16
24
25
23
8
4
15
16
5
2
3
2
2
20
18
1
1
26
12
9
7
2
21
23
6
4
19
22
24
5
2
8
6
9
13
8
9
41
25
3
21
27
5
4
9
9
10
21
10
4
3
14
21
9
8
8
28
6
5
10
8
6
3
2
2
2
11
9
15
4
4
6
8
18
15
14
6
14
15
2
7
11
3
6
15
2
6
4
5
7
8
13
5
7
7
3
11
18
4
7
10
6
14
19
2
9
2
14
8
6
21
9
4
8
23
17
5
9
13
4
4
8
10
4
12
20
12
8
2
4
5
4
11
8
4
7
11
5
3
5
6
14
12
6
8
11
3
20
19
1
2
1
7
5
5
7
10
3
18
27
7
4
7
7
4
3
10
11
7
4
3
3
0
13
4
22
13
4
5
6
4
15
15
7
5
7
5
4
6
10
10
2
7
9
1
0
1
16
3
18
26
5
2
9
1
11
11
6
4
12
18
3
3
4
2
5
22
11
2
0
0
9
8
5
5
7
5
18
32
16
6
8
7
3
16
22
5
10
6
8
7
21
11
2
0
1
8
1
19
23
16
8
8
15
16
17
17
7
5
4
14
14
26
25
1
8
6
7
12
2
1
0
2
5
29
12
21
17
9
1
3
13
14
11
7
6
16
11
6
25
22
8
8
7
5
12
5
2
0
2
2
3
55
10
10
10
5
2
4
6
10
2
4
4
24
22
5
4
5
6
9
12
8
6
6
6
3
2
2
3
1
17
9
6
3
6
14
10
0
10
13
3
2
12
21
13
3
3
5
7
9
7
5
3
7
25
9
0
13
14
9
7
2
10
13
8
24
11
3
15
18
6
4
6
5
13
21
7
3
2
2
1
2
6
10
3
6
21
13
2
2
12
12
8
7
20
11
3
4
8
5
5
14
18
14
11
8
4
3
3
3
5
3
3
4
8
3
1
2
12
2
2
14
10
1
8
11
6
3
4
14
15
6
0
2
5
4
2
3
1
1
2
1
3
4
8
13
3
12
1
3
12
11
5
5
16
9
2
4
14
22
10
1
1
7
12
12
13
15
14
4
3
3
6
7
5
3
11
15
15
6
2
2
3
4
2
3
12
17
12
6
2
19
33
22
11
10
11
9
1
6
27
28
10
3
1
4
5
5
5
10
18
6
15
15
2
11
23
4
3
16
19
9
2
2
13
11
1
26
34
11
1
5
3
7
4
7
10
13
6
6
9
5
3
2
6
10
5
2
1
7
7
7
11
7
0
10
10
1
4
9
5
22
1
10
23
10
3
10
28
25
11
4
7
16
6
5
4
2
3
4
10
9
6
3
3
19
7
25
6
3
1
1
1
7
14
16
9
3
4
4
10
9
2
10
13
4
2
7
7
3
5
6
2
4
7
8
6
3
7
22
13
3
5
11
3
4
7
10
7
3
2
3
11
19
3
2
2
11
29
14
15
19
12
4
2
0
9
15
6
2
4
8
7
10
12
2
9
9
3
16
14
24
23
10
7
1
2
21
17
7
1
15
12
8
12
4
6
3
4
4
11
23
31
18
6
0
13
35
28
5
0
0
9
18
7
2
5
9
9
23
7
15
42
47
43
39
27
17
20
38
33
7
4
4
4
10
39
43
21
15
19
17
13
12
12
9
4
6
5
1
2
4
3
2
2
26
21
11
12
13
5
7
31
13
3
34
27
20
16
3
3
6
4
16
17
5
13
19
16
45
26
1
7
13
4
4
5
3
8
12
17
21
8
3
2
24
24
10
8
14
25
3
14
16
2
4
3
3
3
5
5
10
3
12
12
12
9
5
6
8
7
4
4
12
16
19
8
12
16
1
7
22
6
4
4
5
7
6
10
28
19
9
8
7
4
2
15
20
5
7
8
3
17
21
2
5
7
10
1
6
5
10
26
6
7
9
19
12
6
13
19
9
8
15
8
4
1
11
32
24
13
20
16
3
6
20
13
3
9
9
5
16
6
5
9
7
5
6
11
15
14
5
9
26
12
4
7
18
18
5
5
5
4
2
2
6
22
32
10
0
10
4
4
5
8
9
11
8
4
6
5
5
17
16
6
14
30
13
3
1
7
19
11
4
6
10
6
4
5
8
10
1
9
7
4
2
2
1
25
17
5
16
18
5
3
5
3
3
8
6
4
10
9
2
4
6
6
6
16
9
2
2
2
8
29
14
2
7
6
5
4
15
36
23
8
7
4
3
15
19
3
6
10
23
10
8
5
2
1
3
17
17
98
2
11
24
13
7
3
5
19
20
7
3
1
6
15
3
19
18
15
24
6
5
6
2
1
2
7
1
32
152
14
24
22
21
5
3
3
4
3
1
2
20
12
3
8
6
2
7
6
5
10
4
1
1
1
2
3
56
124
3
7
18
15
2
4
2
2
3
4
6
31
31
5
2
10
17
5
4
5
5
8
1
3
4
1
5
14
23
13
23
10
6
3
13
22
3
3
13
24
12
8
15
15
9
7
7
4
3
8
25
12
1
7
11
6
14
15
6
5
12
8
7
5
12
14
4
3
4
25
30
14
4
6
6
16
28
4
2
1
4
1
1
7
5
2
7
11
4
2
4
24
7
3
10
8
11
5
4
9
18
5
4
7
28
28
16
3
3
15
20
2
3
7
6
1
1
12
11
7
8
4
3
9
7
3
2
5
6
5
3
5
6
12
3
2
2
8
18
5
2
6
18
10
2
3
11
14
7
8
3
5
7
4
3
8
16
4
2
2
15
22
3
3
2
11
15
2
3
9
8
9
9
5
7
11
5
3
3
13
10
3
1
2
7
20
10
10
12
10
0
19
25
2
11
21
4
2
7
8
5
3
6
10
26
13
1
3
10
1
0
3
6
8
11
14
12
5
11
31
19
1
3
11
6
3
7
9
3
6
32
27
0
1
3
4
3
2
1
6
6
6
14
13
2
3
6
11
20
9
2
1
4
3
8
13
3
6
25
15
0
3
2
3
12
2
6
23
17
1
2
12
20
17
3
7
11
4
24
16
3
3
8
16
8
10
15
8
2
4
37
14
5
15
15
3
2
3
12
14
12
9
3
15
32
15
3
2
2
4
11
9
9
6
2
4
26
6
2
2
2
10
10
3
8
9
5
4
16
10
3
3
9
2
3
10
9
5
4
2
27
30
18
16
15
4
2
2
3
5
18
21
24
9
6
4
4
23
13
2
6
4
2
28
27
29
18
1
9
4
3
1
11
30
25
8
4
3
1
15
31
14
4
4
8
10
19
30
27
16
3
5
16
18
10
6
1
21
24
1
5
15
6
7
10
27
13
16
42
39
19
20
19
8
13
37
33
4
6
7
5
9
12
40
43
21
21
32
17
13
24
22
12
17
18
4
4
5
5
15
21
6
6
13
2
2
2
4
24
16
6
16
20
8
9
25
23
4
21
35
24
13
8
6
6
8
25
10
12
11
21
25
15
3
39
39
15
3
7
9
7
4
11
7
3
7
19
30
7
7
2
1
20
23
17
3
6
38
33
4
16
26
9
4
9
15
8
8
4
2
8
3
13
4
4
5
9
18
22
6
4
8
13
9
13
14
18
21
8
2
16
15
3
6
12
4
3
2
17
30
9
3
3
3
5
12
12
3
5
4
6
1
14
18
5
3
6
16
17
8
3
7
2
9
22
1
5
8
10
2
4
12
19
19
13
4
2
2
3
4
15
28
19
6
16
11
3
1
18
23
2
14
11
1
11
6
3
14
22
14
3
5
16
19
5
3
14
20
4
4
11
24
15
3
3
11
16
9
4
2
13
32
15
4
11
14
3
2
8
24
24
8
4
10
10
3
7
4
33
14
4
9
39
24
5
3
4
13
13
9
5
11
14
4
2
9
27
12
1
6
24
17
1
0
7
25
10
1
6
7
6
5
4
7
9
15
8
3
3
2
3
2
10
14
9
6
6
6
12
3
7
32
125
10
4
6
4
2
3
18
18
5
3
16
5
4
5
5
4
4
12
34
14
9
3
2
2
3
22
35
106
223
6
9
20
7
1
3
1
15
13
1
2
3
5
6
8
7
5
11
29
14
7
2
2
1
2
15
11
30
131
192
2
8
12
4
3
5
22
13
4
14
5
3
10
8
17
9
2
8
9
6
5
1
3
4
3
3
2
4
47
100
58
5
4
4
2
4
14
8
2
5
5
7
21
14
8
5
8
15
2
6
1
4
8
7
7
5
2
5
23
24
6
4
10
6
4
2
16
14
3
2
4
17
23
12
11
5
4
8
11
8
2
2
18
16
2
4
5
5
5
12
9
6
11
7
10
5
9
11
4
1
4
26
33
16
5
3
3
18
21
6
3
7
7
6
4
5
8
18
11
0
1
1
1
22
4
7
11
6
5
3
4
12
16
4
3
3
19
20
13
7
2
9
22
15
10
6
9
11
2
12
15
4
4
15
15
13
12
5
5
7
13
9
3
11
10
4
3
9
9
5
4
22
12
4
7
23
18
2
3
15
11
2
5
4
3
6
3
6
9
0
4
7
22
24
5
2
11
14
3
4
5
7
16
24
23
6
1
3
11
6
4
4
8
3
2
1
10
19
4
3
6
10
7
4
17
37
11
1
7
14
14
4
4
7
7
5
6
21
7
3
9
14
2
1
2
8
20
19
15
13
10
8
19
24
7
1
0
1
2
11
11
8
26
30
7
4
4
6
13
12
2
1
2
2
10
23
24
16
14
11
3
5
3
2
1
1
2
8
10
5
8
22
6
2
4
11
17
1
1
1
5
4
3
6
8
9
17
18
3
3
5
8
30
15
2
3
7
13
5
5
12
8
7
13
25
30
34
6
2
0
1
2
3
5
15
11
5
4
13
38
18
1
3
3
4
7
6
4
4
10
20
43
12
2
1
13
20
2
3
11
6
5
13
27
7
2
1
2
4
11
2
4
20
10
1
22
23
22
19
18
16
3
3
3
3
4
13
15
27
12
3
2
5
20
13
1
12
9
2
21
30
27
26
9
4
8
4
3
1
9
31
28
5
3
13
6
8
24
21
8
2
5
6
6
10
16
26
16
2
2
4
7
7
7
4
15
22
5
4
18
6
2
4
9
25
10
9
26
14
3
8
18
6
4
24
23
6
11
6
4
14
22
10
22
24
14
28
36
18
16
23
17
15
16
8
21
2
1
10
21
24
25
15
5
13
8
12
10
6
12
32
14
17
20
8
19
13
11
9
10
19
10
12
15
24
6
21
26
12
5
8
10
8
7
19
16
8
18
20
21
16
6
6
26
14
4
3
8
4
13
3
10
7
2
5
17
22
2
10
7
5
4
22
8
3
2
15
33
19
7
13
24
9
4
7
15
9
10
13
18
15
6
8
21
3
2
17
18
9
16
13
12
14
10
2
5
17
15
17
10
5
2
13
7
7
7
23
4
4
1
17
21
0
1
9
10
17
8
3
5
6
5
6
7
7
16
16
9
6
6
4
12
7
2
10
4
6
7
8
8
7
5
3
2
3
10
20
20
4
4
5
14
17
12
10
7
3
4
11
4
3
4
8
23
17
18
10
3
5
5
4
10
29
23
6
2
6
17
12
7
6
13
8
3
5
22
10
8
0
4
15
24
16
3
4
3
15
12
4
8
25
8
2
1
10
22
8
5
8
7
4
3
2
13
30
10
3
12
38
18
4
5
6
7
15
11
4
6
20
12
2
4
22
21
11
11
23
20
3
1
4
51
87
14
6
2
4
12
6
4
9
14
15
19
13
3
4
7
6
3
8
11
8
4
9
12
19
2
2
30
122
177
118
2
3
3
4
4
6
10
3
2
3
17
13
3
2
2
3
4
11
31
22
25
7
1
3
2
17
41
98
178
169
91
4
8
6
4
5
3
12
9
1
9
8
4
3
2
4
4
3
12
20
20
21
4
0
2
2
11
15
28
102
151
78
4
5
4
8
27
6
4
11
7
17
9
3
3
4
9
5
3
8
8
11
6
2
3
12
11
5
2
3
31
65
30
5
21
5
2
6
8
5
5
4
3
4
4
2
1
1
9
10
5
4
13
18
5
2
3
9
9
10
5
2
10
10
3
7
5
3
3
6
17
7
6
10
3
6
24
14
1
1
9
14
7
9
6
3
2
4
9
17
13
4
2
3
6
9
13
2
4
4
3
10
15
4
3
4
21
26
13
4
2
6
14
6
6
8
5
2
4
6
2
14
29
12
3
2
2
3
3
20
8
10
10
2
6
5
5
11
10
3
1
5
10
3
3
17
7
3
6
15
16
3
3
15
6
8
6
5
19
7
15
19
19
18
8
4
6
8
7
9
20
15
7
1
1
11
6
5
8
8
5
6
13
14
3
6
19
5
4
18
9
7
4
4
6
5
5
3
1
16
30
33
18
1
3
15
14
3
4
6
12
20
25
15
1
2
5
5
3
4
4
5
4
4
5
6
16
11
2
6
22
21
10
3
6
25
7
3
3
13
4
4
14
8
5
5
6
13
5
5
15
5
23
19
3
2
5
24
21
4
4
6
6
3
5
16
10
2
2
1
6
22
22
9
9
7
8
10
4
4
5
18
7
5
5
6
15
16
21
23
21
10
3
8
13
3
3
2
10
15
5
2
7
5
4
3
5
20
21
7
11
5
15
16
0
1
5
9
20
16
5
5
6
7
19
10
2
3
3
4
3
2
3
3
5
8
22
3
20
40
10
1
2
3
3
4
15
16
7
8
2
24
11
1
4
5
6
5
3
3
1
18
23
6
2
31
18
3
4
15
13
3
8
9
1
4
21
16
2
4
1
2
7
19
7
2
14
10
2
1
13
15
12
12
13
11
2
7
26
12
3
6
6
17
12
1
3
9
22
11
3
14
11
3
17
29
22
20
7
3
4
4
3
2
4
24
33
9
1
5
9
21
15
6
7
3
3
13
10
9
4
2
6
11
16
10
3
5
8
7
4
3
8
7
6
9
4
2
0
4
4
15
6
5
4
3
7
25
24
5
0
7
9
9
9
3
7
23
9
23
16
5
7
5
7
26
38
28
21
12
6
10
11
4
34
13
2
3
12
26
17
24
24
4
3
9
4
4
5
3
1
24
37
8
2
22
12
13
16
8
5
8
7
13
5
2
5
2
9
8
17
16
19
16
39
11
2
5
15
23
16
6
9
12
12
10
8
12
20
18
8
9
3
4
5
3
10
15
7
6
6
9
3
5
6
6
8
4
4
5
12
6
14
22
17
10
4
3
5
8
6
5
7
6
5
8
19
24
17
3
7
26
5
4
17
22
4
8
14
16
14
5
4
5
15
16
8
12
9
5
4
2
3
9
30
9
2
3
13
18
1
4
3
13
15
3
5
3
4
9
2
16
17
13
11
5
9
11
13
11
10
3
5
1
11
14
9
3
3
6
7
3
10
5
13
22
4
19
13
8
7
9
9
5
3
14
17
23
1
5
7
7
9
16
11
4
2
5
5
3
4
17
23
6
2
5
5
9
12
9
10
7
2
1
17
16
7
2
1
6
23
21
5
7
3
2
3
3
2
4
27
16
3
1
5
19
10
8
9
6
5
6
4
9
23
16
11
3
13
20
6
5
17
7
9
17
6
2
4
14
19
4
2
4
21
20
11
7
4
2
0
4
40
64
29
15
10
7
9
18
6
2
8
12
12
22
12
2
4
8
18
13
3
3
3
8
10
3
2
2
1
28
100
120
72
3
13
11
1
6
8
3
2
1
1
12
14
5
3
4
8
7
7
11
18
35
18
2
2
2
8
32
77
131
124
75
3
6
10
2
5
11
6
11
8
4
3
6
12
5
4
6
4
10
7
14
26
7
1
2
3
6
10
21
72
109
54
14
12
10
4
23
36
6
2
4
4
5
3
9
9
8
24
11
13
7
6
4
3
2
9
8
3
6
6
16
33
13
4
23
12
0
3
10
22
5
3
4
3
6
9
2
2
9
19
10
6
8
8
5
2
2
3
3
12
18
5
0
4
5
10
8
6
6
12
16
11
6
4
4
3
8
18
6
2
4
5
3
1
4
2
3
2
2
4
10
20
7
3
3
4
4
6
9
23
14
12
9
17
4
2
3
11
13
9
3
1
1
1
4
18
32
15
2
3
4
4
3
21
14
5
3
5
5
2
7
21
17
10
6
2
4
9
3
15
14
10
5
2
1
1
6
18
20
8
2
5
14
4
3
15
3
21
2
4
19
8
12
19
13
13
8
2
0
1
2
13
15
8
5
3
4
14
9
2
3
3
5
6
4
6
3
4
12
2
4
15
7
6
3
4
5
6
4
1
1
17
38
29
8
5
7
15
8
2
4
7
10
8
8
3
6
3
2
2
3
3
3
3
2
1
4
7
7
7
6
3
5
27
25
11
9
9
6
5
6
7
4
7
13
17
2
5
10
2
6
8
11
7
5
4
8
7
8
13
20
15
5
5
4
4
8
30
14
7
3
1
1
14
27
10
3
5
8
10
8
6
4
4
5
7
8
10
7
4
18
7
4
5
6
3
1
14
30
13
12
13
12
6
2
3
4
5
6
7
10
14
12
10
8
0
17
18
2
3
4
5
14
13
4
4
6
8
19
17
2
2
5
7
2
2
3
3
3
1
14
13
5
11
34
11
4
3
5
7
4
12
23
20
15
2
7
10
2
2
17
28
6
1
4
4
11
8
10
5
12
16
4
7
12
3
5
8
3
2
12
14
3
2
1
2
2
6
22
8
1
4
2
4
9
3
9
14
11
5
3
4
10
31
14
2
3
3
6
6
4
3
23
25
6
1
11
7
5
9
19
28
24
17
3
5
12
11
5
1
2
9
26
16
3
4
12
23
4
1
3
4
1
15
14
12
3
4
4
9
15
5
5
11
17
19
14
10
6
3
1
2
2
3
5
6
7
6
7
12
5
5
3
17
26
20
4
0
3
6
8
4
3
13
15
10
6
1
7
7
1
4
20
34
35
21
4
3
12
5
6
13
29
30
7
3
20
20
9
26
21
3
3
9
5
6
7
3
7
10
14
34
17
3
5
20
26
11
7
7
5
4
5
8
4
13
7
9
10
8
3
3
4
11
15
7
31
6
3
3
15
18
23
13
4
2
2
3
3
6
15
27
14
4
8
8
3
4
17
13
12
6
4
2
2
4
5
7
4
11
3
2
9
6
15
20
3
4
15
7
11
6
4
8
11
9
8
14
15
13
6
2
6
32
9
5
14
24
7
2
12
18
12
6
5
6
14
17
16
17
15
6
3
4
7
7
20
14
2
4
17
23
15
9
8
4
10
6
4
5
5
4
2
19
16
7
4
3
7
13
15
21
18
16
4
3
6
12
14
18
12
6
6
2
7
9
7
8
12
11
27
15
4
3
4
16
16
11
11
17
19
3
3
13
22
8
6
9
11
7
9
4
5
7
8
7
3
6
9
3
6
5
4
7
9
8
3
13
13
16
6
3
10
10
7
4
14
11
4
7
5
3
6
22
11
3
4
9
19
15
9
6
5
3
4
2
9
31
7
14
11
2
8
7
10
20
4
5
8
4
3
5
14
18
7
4
2
26
14
2
10
14
2
1
4
27
40
25
10
19
13
2
9
11
2
8
4
3
10
6
2
15
9
7
21
17
3
4
4
14
13
3
2
3
19
63
68
39
42
10
19
16
2
6
21
10
3
6
5
10
10
4
3
5
4
3
1
3
7
28
27
7
3
3
4
12
51
93
88
51
4
1
14
3
5
16
15
8
8
8
13
14
13
5
6
7
1
9
7
5
14
6
3
3
4
5
5
15
49
78
35
1
5
15
16
3
4
34
27
2
9
8
13
7
10
11
9
19
15
5
16
18
8
3
5
4
4
5
4
3
4
17
7
2
26
13
1
2
12
28
11
3
9
5
10
12
2
5
5
6
5
1
2
4
4
6
9
2
2
16
15
1
1
3
5
5
9
6
3
13
17
3
1
5
5
3
12
8
2
2
2
7
19
11
5
6
4
4
2
1
3
3
2
2
10
20
21
12
9
10
27
20
6
1
2
2
2
3
6
7
8
6
1
3
10
17
21
21
15
4
2
6
21
13
2
10
9
2
16
15
3
14
23
13
5
4
1
1
3
5
14
14
10
11
9
2
5
11
15
14
4
2
5
5
23
16
3
6
17
10
4
5
11
3
15
25
3
4
4
3
12
13
6
4
1
8
6
6
5
16
4
3
3
9
18
14
3
5
4
3
14
11
3
4
6
7
0
3
3
9
5
3
3
4
22
12
5
5
9
7
5
3
2
3
7
9
4
5
19
7
3
9
12
8
4
3
3
2
2
2
3
4
4
3
2
21
31
6
3
9
5
8
16
4
4
23
22
4
3
6
10
6
9
11
6
2
2
3
3
4
5
6
6
7
17
26
19
5
9
27
10
6
7
6
5
23
16
1
2
8
16
7
6
7
8
7
2
6
4
2
8
8
5
11
12
3
1
2
4
3
13
18
18
16
7
1
1
1
4
9
8
6
5
6
8
6
4
16
1
2
11
9
1
10
11
2
4
12
3
3
2
3
21
25
5
1
6
4
2
1
5
6
4
5
7
13
2
12
14
1
9
13
2
5
8
5
19
20
14
6
13
16
3
4
30
18
4
3
3
4
2
7
17
3
1
13
12
4
5
1
4
5
6
0
10
10
11
12
4
3
2
5
18
9
3
2
5
9
8
4
2
14
29
20
6
2
4
10
30
13
1
2
1
1
9
9
7
24
18
3
7
14
4
3
6
5
26
32
30
13
3
6
14
13
4
1
1
2
8
12
10
11
33
17
5
11
15
2
3
4
19
28
20
3
8
8
5
3
4
11
13
18
21
11
10
12
6
1
1
1
2
6
15
17
15
11
5
2
4
11
24
21
14
5
5
6
5
9
16
14
8
3
1
13
12
2
4
15
10
2
4
14
26
22
9
3
8
15
6
1
2
7
3
18
36
13
12
29
15
5
22
12
5
9
19
8
4
26
12
4
21
17
16
21
9
3
11
32
23
8
4
8
10
5
3
3
34
13
2
5
7
21
19
5
2
3
5
13
5
14
8
5
5
12
8
20
14
6
5
2
3
2
3
5
22
26
4
8
17
8
10
12
3
5
5
9
7
7
5
5
2
10
20
10
6
5
12
4
5
6
5
13
13
5
4
7
17
14
15
17
19
11
3
2
5
5
8
13
11
13
8
7
16
15
12
3
14
8
5
4
5
12
15
13
14
10
2
1
15
22
12
12
6
2
4
6
16
18
29
31
11
4
5
5
5
10
16
2
4
17
9
3
2
4
3
7
3
8
15
11
3
4
15
19
14
17
16
7
7
4
4
7
15
18
4
11
25
13
4
2
5
12
17
10
4
11
13
3
3
10
29
8
4
10
7
7
15
5
4
6
7
6
2
14
13
7
10
7
9
6
6
14
11
15
12
12
8
4
7
17
5
6
6
7
7
4
4
14
20
13
2
8
11
13
15
14
11
19
6
3
3
13
19
30
11
5
17
10
6
6
8
9
11
7
4
3
6
14
12
15
9
4
7
10
28
7
4
15
19
3
1
7
19
21
23
9
22
19
1
9
14
2
12
14
5
5
6
6
19
10
1
11
15
9
3
2
12
21
12
3
1
6
28
33
27
37
10
17
11
8
12
17
1
4
11
9
6
5
4
5
4
2
7
5
4
2
12
17
12
9
12
4
2
29
62
65
36
2
4
5
6
1
10
15
5
4
5
15
16
2
2
12
11
3
5
15
11
7
9
11
9
11
6
0
11
33
54
24
4
0
8
18
12
7
18
26
3
4
5
12
7
3
10
11
2
4
7
18
15
12
7
4
7
8
7
0
3
7
28
12
1
22
20
6
3
3
17
10
5
15
5
4
10
8
12
10
6
9
13
5
3
4
13
12
4
6
9
1
2
8
4
4
3
25
21
5
4
4
5
5
3
12
3
4
6
10
8
2
21
34
15
4
4
7
9
5
3
8
11
7
1
5
26
37
23
12
24
21
7
6
13
14
10
5
2
7
15
6
4
5
15
26
18
9
4
5
3
3
6
23
22
6
2
5
1
17
17
4
23
21
8
5
13
11
2
3
3
2
2
5
5
12
4
2
3
2
2
3
4
6
5
19
24
5
3
21
18
2
2
3
3
21
17
4
5
5
3
12
14
13
10
10
9
4
3
4
4
1
2
10
21
24
13
1
5
4
4
18
15
3
3
4
3
2
2
3
4
4
3
2
3
7
14
12
15
10
6
5
3
1
9
12
10
2
1
11
5
5
15
5
7
6
4
6
6
6
8
8
11
11
4
3
11
26
9
3
5
15
17
4
2
8
15
11
3
2
5
3
12
19
7
6
5
6
9
21
7
2
18
20
4
9
26
26
6
3
14
6
11
15
3
8
25
13
4
3
3
4
13
13
4
5
6
3
12
14
4
3
14
11
3
7
4
6
3
5
15
4
2
14
14
7
4
2
7
7
5
5
7
3
4
15
16
16
12
4
2
3
4
2
17
20
4
2
5
14
7
3
2
7
26
7
2
3
4
6
6
2
2
6
9
9
8
11
10
8
5
1
2
16
11
2
3
3
6
11
6
11
16
17
5
10
17
5
8
18
3
1
7
23
19
1
3
20
14
3
4
14
3
4
4
2
1
5
22
29
8
5
7
17
9
12
17
3
1
0
11
27
5
31
43
23
5
7
3
6
17
8
3
3
2
5
14
7
4
18
10
2
14
15
4
1
1
1
18
37
36
30
9
2
8
9
10
11
2
5
13
5
10
8
4
21
20
1
12
19
5
3
9
18
16
32
24
13
23
11
2
4
13
12
3
3
10
12
5
2
4
3
3
10
7
9
18
14
27
22
18
5
2
5
21
25
15
5
4
11
11
9
10
17
13
2
3
7
11
22
6
2
7
13
6
1
8
9
2
2
8
17
16
13
6
6
13
2
9
21
8
13
31
12
3
9
8
4
8
26
22
16
22
8
4
19
13
6
16
9
2
10
30
19
3
5
9
10
6
4
3
51
27
5
2
7
15
15
6
5
4
9
5
2
7
7
7
10
3
3
10
12
5
8
4
2
4
5
2
9
28
3
7
9
7
17
18
5
6
2
9
20
8
7
7
5
6
16
13
5
5
15
2
7
7
7
14
21
13
5
4
10
13
10
9
5
4
3
3
3
6
6
11
4
7
11
7
6
9
12
7
9
8
6
3
10
13
8
4
12
14
5
1
17
27
9
9
5
2
4
11
9
6
19
25
7
2
6
10
11
27
5
1
4
8
6
9
3
4
3
1
5
5
9
8
2
1
14
18
6
11
13
0
6
10
4
23
28
6
2
9
10
7
3
4
9
14
15
5
2
1
5
6
4
14
33
9
4
13
11
2
15
13
8
4
11
12
16
14
9
15
3
5
21
13
3
14
17
16
14
3
6
6
6
6
23
5
4
11
10
8
1
14
30
16
7
3
26
10
6
7
3
6
26
13
3
5
24
23
21
8
7
5
6
14
8
8
4
3
2
5
4
3
12
24
19
19
7
1
5
14
18
2
4
17
21
3
4
11
14
9
23
27
4
9
12
5
7
7
2
10
15
4
6
7
7
19
9
2
9
10
9
6
3
11
17
9
5
5
3
14
20
25
42
19
4
6
9
21
9
3
2
9
2
3
7
12
2
5
6
4
10
6
6
4
4
13
15
7
15
5
2
20
40
49
38
1
2
9
23
9
2
2
11
15
4
5
9
3
4
16
8
3
3
11
12
9
22
23
17
14
7
6
16
23
33
18
4
5
1
10
26
12
2
3
14
14
5
5
4
2
3
14
9
0
6
8
6
7
8
14
13
6
1
3
5
11
32
12
3
8
12
13
11
4
2
3
18
12
4
2
2
2
3
14
19
13
10
4
3
13
19
4
4
8
4
2
16
24
5
7
3
15
26
40
24
5
4
2
5
5
9
4
2
14
14
3
3
19
35
13
3
3
19
14
2
3
3
16
16
2
4
17
29
9
12
29
24
9
2
7
13
24
6
4
6
20
12
2
4
9
30
15
3
1
2
1
3
6
12
14
10
2
5
6
15
8
3
11
19
10
15
23
14
4
5
7
7
13
12
3
1
4
5
3
1
1
4
8
16
14
14
12
7
5
17
21
8
3
1
2
14
8
3
9
4
2
4
8
9
8
3
2
2
1
1
0
1
3
18
22
19
8
2
2
3
5
14
8
3
4
2
5
4
5
4
3
3
2
2
2
7
20
24
10
3
1
3
3
1
3
18
22
12
6
3
2
2
9
15
1
7
6
2
14
7
10
12
8
7
14
5
4
5
15
6
7
10
17
9
3
4
17
9
4
2
8
2
1
11
15
6
8
9
1
4
13
28
14
3
16
31
14
3
9
10
3
1
9
14
16
12
6
16
19
17
14
12
4
2
11
16
9
1
2
9
11
12
3
2
12
12
9
11
10
6
3
7
15
10
11
16
12
5
4
4
16
19
13
3
7
8
4
21
25
17
2
3
3
4
5
4
9
22
8
3
6
12
9
5
3
3
15
7
6
4
7
10
4
3
3
10
23
20
5
4
13
12
8
3
2
5
8
2
3
5
8
7
3
2
10
9
9
10
4
12
22
7
5
0
3
15
10
2
1
6
19
12
3
4
24
13
2
3
8
5
2
17
34
9
2
8
9
3
13
20
7
1
1
3
23
1
7
37
41
13
3
18
14
4
4
7
3
1
2
12
8
4
5
8
6
6
16
14
8
2
2
2
20
41
36
22
3
2
12
6
4
14
4
14
25
13
8
17
7
7
9
3
6
20
17
14
15
17
15
11
28
14
12
28
6
4
12
2
1
19
16
0
25
25
1
4
5
5
18
23
16
4
1
15
22
14
12
5
3
3
13
13
4
1
2
13
16
10
5
9
6
3
4
5
5
18
6
2
3
1
2
7
5
3
4
22
26
14
15
10
13
15
14
8
8
6
6
1
3
20
23
4
2
10
3
6
19
29
28
22
6
4
3
2
7
5
1
13
12
0
2
18
34
28
12
5
9
12
4
2
10
10
5
22
38
16
3
4
4
12
17
9
20
16
2
4
4
5
5
13
16
7
4
4
5
17
9
7
2
9
6
3
9
34
17
18
21
13
6
5
6
5
5
7
17
5
2
7
6
3
6
8
6
5
5
8
8
23
6
4
23
21
2
4
6
16
6
4
4
5
5
3
6
4
1
8
3
16
17
7
5
8
11
6
16
13
3
5
8
7
4
3
3
7
5
2
11
23
9
4
4
4
15
9
7
5
8
10
3
6
5
2
20
12
4
4
4
6
11
15
3
5
15
10
3
6
11
6
3
7
5
9
6
5
15
5
4
10
5
17
14
3
6
13
7
4
5
9
17
18
9
2
1
5
5
5
4
11
31
6
5
6
13
3
9
21
5
3
16
22
19
3
6
14
3
6
22
21
7
8
18
17
13
3
4
4
3
12
19
2
4
17
12
4
3
16
18
3
3
25
23
3
6
18
4
5
22
12
5
5
19
19
18
5
12
19
7
6
15
4
1
2
14
14
6
4
14
25
16
16
14
6
4
5
7
5
6
21
19
5
3
6
7
6
16
13
4
2
6
8
5
2
3
3
12
19
19
12
3
16
7
3
4
3
5
7
7
14
11
5
4
8
2
10
16
30
47
6
13
2
7
12
4
4
12
5
6
6
11
20
7
6
7
3
11
3
19
7
4
15
14
4
4
1
5
20
25
33
35
5
3
11
20
4
5
4
3
16
18
9
11
8
4
2
3
3
4
19
19
0
15
20
13
6
2
14
17
6
12
14
3
9
1
8
19
20
4
3
16
16
15
17
11
8
2
4
4
2
2
3
3
1
12
23
12
5
1
2
5
6
24
10
2
6
3
3
3
16
5
4
16
6
5
7
10
9
1
4
12
11
6
3
6
20
9
6
8
6
1
3
15
20
9
4
2
12
12
22
17
13
11
4
4
16
7
1
10
13
7
2
1
9
27
14
2
5
22
16
7
4
4
4
11
3
3
6
9
8
9
13
22
20
12
7
3
2
15
16
2
4
16
19
4
2
6
17
9
2
3
4
6
4
3
3
3
3
3
5
14
12
12
14
2
7
16
14
5
2
3
6
16
16
16
16
4
3
4
3
2
2
2
6
11
9
4
4
5
3
4
5
8
4
3
3
0
2
3
12
9
4
3
6
9
7
5
3
3
4
4
3
2
1
4
13
12
8
4
2
4
4
2
1
1
2
2
2
2
2
4
11
11
5
2
3
5
8
21
14
3
2
6
15
4
2
3
13
16
11
7
3
2
3
15
16
1
5
11
11
4
6
4
12
5
2
10
6
5
1
2
2
2
6
8
5
3
5
14
9
7
6
4
2
2
5
10
2
2
3
3
6
9
20
14
3
3
13
18
18
16
6
2
4
8
17
8
4
7
11
12
16
20
8
2
3
6
10
8
7
6
7
8
9
2
2
3
4
3
6
12
7
2
5
8
7
12
14
9
5
2
2
14
20
9
2
4
10
3
19
17
9
3
10
8
2
3
10
9
6
8
8
3
8
11
4
4
5
8
9
2
4
10
3
1
2
8
8
11
26
26
7
5
10
11
4
5
8
6
2
2
2
13
12
5
12
7
5
9
18
2
5
19
10
2
6
9
1
16
25
3
2
9
7
1
5
6
21
11
5
16
13
6
3
6
18
5
2
2
2
4
14
12
17
7
3
2
3
2
2
28
23
0
3
23
21
4
4
9
4
2
5
17
6
4
6
4
2
2
10
15
9
5
4
2
11
38
34
13
2
3
16
7
6
12
2
9
20
4
4
12
13
4
4
2
2
12
16
13
13
10
13
9
23
5
10
16
7
9
8
4
6
28
20
2
16
26
4
4
12
10
14
16
9
10
4
19
6
2
10
3
4
6
4
6
2
13
19
1
8
8
3
5
5
5
5
2
5
2
4
4
3
5
15
7
3
10
15
7
17
18
5
13
13
3
5
15
15
4
3
6
6
14
11
2
10
16
2
2
12
11
9
11
25
30
23
3
4
3
2
2
3
1
14
19
7
4
7
27
17
14
12
12
18
12
1
12
13
16
25
14
8
11
10
4
10
11
3
28
32
6
6
19
1
3
1
1
20
19
11
2
3
5
12
12
6
5
2
11
29
27
19
21
17
6
5
5
9
19
3
2
12
14
6
3
3
4
5
7
2
3
7
9
14
23
5
6
5
4
4
16
6
16
9
2
4
4
3
3
11
7
6
6
3
16
24
9
4
11
20
19
17
4
4
5
7
4
4
5
10
23
13
1
3
11
20
1
3
5
14
10
6
3
7
12
20
20
6
5
13
5
8
13
6
7
23
21
5
3
11
20
7
4
15
5
8
10
6
12
10
6
12
16
13
11
4
5
9
4
16
18
6
8
11
8
11
11
6
3
2
9
13
7
8
7
11
6
6
6
5
15
4
4
21
12
3
10
18
13
4
5
7
3
6
12
15
7
2
10
23
18
6
8
9
2
13
20
3
5
8
6
6
3
3
4
5
2
19
23
2
7
19
7
10
14
8
4
1
6
16
20
7
19
27
11
9
14
9
2
2
15
10
9
4
11
14
6
2
15
15
2
6
6
4
8
12
10
4
1
3
11
9
9
14
11
5
5
8
18
17
4
1
2
12
29
13
2
5
18
11
3
4
5
4
5
15
15
8
1
2
1
4
15
18
33
42
13
21
6
6
6
5
4
2
1
12
14
10
16
12
10
12
3
3
7
13
11
12
26
19
3
1
2
8
22
10
21
24
8
6
9
9
8
8
5
2
3
4
15
12
12
12
2
6
10
11
15
15
12
7
2
5
4
2
4
17
10
1
0
7
5
19
7
9
11
11
4
2
5
6
7
18
24
14
4
5
9
8
8
11
9
1
11
16
4
2
5
6
2
3
17
18
4
12
15
15
0
3
5
2
10
7
5
5
9
21
11
5
8
4
6
10
7
4
3
7
5
3
5
4
3
14
15
6
4
3
17
8
3
12
22
3
3
15
10
4
2
5
5
6
3
5
10
17
10
5
13
12
9
6
3
4
3
2
9
12
3
2
11
5
10
10
15
5
3
4
6
13
10
2
3
11
6
4
4
7
12
9
2
3
11
10
7
8
5
2
3
5
3
8
20
24
1
8
14
3
4
5
4
1
18
25
20
14
2
6
11
4
7
15
2
2
1
4
3
6
8
7
5
4
4
3
2
4
8
2
4
6
4
4
4
1
11
15
13
5
2
3
4
5
4
2
3
5
3
3
2
1
9
11
6
3
2
1
2
5
15
13
12
13
17
3
2
5
19
24
13
2
1
1
17
19
3
2
3
5
3
3
4
3
2
9
16
16
4
6
18
23
11
11
3
6
3
2
8
6
6
3
1
1
1
14
6
2
1
2
4
3
8
6
2
9
5
6
17
13
2
3
5
6
3
2
9
10
3
5
18
21
17
10
1
1
11
14
1
1
3
2
3
13
8
4
5
15
14
6
4
3
3
4
5
12
7
3
3
14
9
5
3
1
2
1
8
10
3
2
4
3
2
8
11
6
3
4
4
4
7
8
4
1
20
16
3
2
3
2
14
24
24
18
2
3
8
6
3
4
7
5
5
13
10
7
2
2
9
8
7
10
16
10
12
5
2
5
6
3
13
16
4
4
15
18
7
19
19
4
19
14
5
13
15
3
2
5
12
14
22
22
1
2
1
6
16
17
14
1
2
6
19
4
2
6
9
2
9
6
3
2
10
10
3
11
23
15
6
2
1
0
1
6
1
20
28
11
2
4
8
10
4
6
10
18
18
8
5
2
2
2
2
9
18
28
27
11
2
30
34
10
0
7
19
6
9
9
10
14
3
13
23
5
4
2
4
4
2
6
11
9
7
2
9
8
19
10
3
2
7
10
2
14
15
14
27
3
5
12
3
6
19
7
5
7
11
21
11
13
3
14
19
6
4
13
11
1
4
19
19
4
1
5
4
3
7
6
5
3
2
4
5
13
6
3
15
20
3
13
13
4
3
2
5
29
17
3
3
17
20
7
11
10
4
15
22
11
11
4
3
12
19
10
6
5
19
20
17
8
3
4
4
3
4
7
15
16
5
2
4
19
6
23
10
10
14
11
10
9
1
10
28
20
14
9
11
19
11
10
8
8
3
17
26
7
7
18
15
2
11
2
3
15
17
14
6
1
3
13
16
4
11
3
8
12
20
9
8
7
4
6
7
7
19
1
3
10
17
13
3
6
8
5
14
4
6
8
11
10
9
3
4
5
5
8
23
14
2
5
5
9
6
8
7
5
4
1
6
7
7
25
12
3
4
16
15
13
6
6
8
5
6
3
4
12
23
17
5
2
2
3
5
6
8
9
12
12
2
2
10
23
24
20
21
12
8
14
11
5
6
23
17
4
2
2
13
8
1
3
1
8
10
12
3
12
11
2
6
16
18
16
13
5
2
4
10
8
2
11
16
5
2
3
4
2
1
14
14
13
23
9
4
3
10
8
4
5
2
3
15
13
2
3
11
15
9
7
11
9
6
2
4
5
2
2
24
33
16
9
7
11
3
7
19
9
6
5
3
3
4
8
12
12
1
8
18
7
3
8
10
20
10
6
5
1
1
15
31
16
24
20
9
5
6
7
9
6
5
3
3
2
1
5
11
1
7
20
5
3
8
8
6
9
10
6
1
3
16
11
2
0
8
8
7
5
14
23
21
8
2
4
4
3
3
6
25
16
4
11
12
5
1
11
28
17
2
2
1
5
23
14
23
25
9
18
17
11
8
8
7
5
2
5
17
4
6
10
10
14
4
19
11
3
3
15
28
16
1
1
1
9
17
7
11
12
4
8
16
21
16
11
7
3
3
2
8
9
9
10
3
11
17
7
3
4
4
3
4
13
15
9
5
7
5
3
2
8
5
17
3
4
3
0
11
14
4
2
2
5
21
27
12
17
12
6
2
6
6
4
4
2
12
11
7
7
4
5
20
14
5
8
17
21
10
4
7
5
3
4
1
2
5
10
7
4
3
2
4
6
4
3
4
6
3
2
6
13
10
9
6
2
2
3
20
18
12
5
6
2
2
8
17
7
5
5
4
4
4
4
4
13
8
1
4
7
10
3
2
10
11
3
14
17
2
3
3
6
7
9
19
15
6
4
5
4
5
6
8
7
13
9
2
5
13
8
8
8
10
19
8
4
3
4
6
25
13
2
5
15
19
3
4
3
2
9
8
2
2
20
25
16
6
2
17
19
2
6
18
5
6
3
5
7
7
3
4
6
8
5
3
3
2
8
6
4
1
2
6
5
3
3
11
17
6
3
7
6
2
3
3
6
10
4
2
4
4
7
16
7
5
4
3
5
8
10
32
30
4
6
9
4
9
31
25
6
3
2
10
15
10
2
3
7
12
13
16
20
9
8
9
14
12
9
8
17
20
9
11
20
3
7
9
3
7
10
10
11
4
2
4
4
3
3
4
6
3
8
11
2
5
11
6
4
13
11
7
4
4
7
7
4
6
8
11
14
15
3
3
7
3
9
18
13
10
3
13
13
4
3
2
5
22
18
6
9
13
14
11
13
8
1
8
7
7
2
11
20
20
9
8
10
10
6
5
6
4
9
16
3
5
7
5
12
10
3
4
7
6
6
3
27
10
6
11
8
2
21
29
26
23
6
4
6
6
4
5
8
1
4
12
8
6
7
16
4
3
3
2
4
14
17
5
2
6
11
4
0
16
9
3
3
4
7
19
14
10
16
4
8
21
4
5
7
3
10
17
10
9
2
2
1
13
18
7
6
4
3
4
6
7
9
12
10
6
6
3
4
13
7
3
3
4
14
11
6
8
5
1
1
5
3
22
26
9
3
11
24
8
1
12
16
11
9
3
1
1
2
1
2
3
5
19
21
6
4
2
30
22
1
9
21
14
11
8
1
13
26
14
30
20
1
1
1
5
10
2
5
7
2
2
6
5
9
15
14
11
9
3
2
12
14
2
1
26
19
2
3
3
11
20
4
2
4
11
16
10
9
10
17
6
2
3
14
11
3
8
22
14
4
5
15
20
4
5
13
4
4
6
4
12
14
3
1
5
14
2
4
21
22
9
2
5
36
18
3
5
19
19
9
22
12
2
1
16
23
9
5
4
23
27
9
3
1
10
15
11
8
1
1
13
12
1
4
6
9
10
7
4
1
0
14
4
6
18
6
15
14
14
5
4
8
4
3
18
20
10
11
13
1
10
10
12
7
4
3
3
10
10
8
6
5
3
12
10
9
12
11
10
3
4
3
4
9
9
7
4
4
8
8
5
3
11
20
18
14
9
6
8
13
4
2
10
15
4
3
4
16
14
6
12
10
8
4
3
7
8
5
5
7
8
25
8
2
3
6
18
15
11
7
6
3
5
8
4
20
18
4
3
6
6
5
6
7
8
6
3
4
6
8
10
7
6
5
11
4
2
5
12
11
7
7
19
14
3
3
11
18
16
16
11
6
6
8
7
11
10
3
5
6
23
12
3
3
7
7
8
19
8
6
8
11
3
1
12
15
11
8
5
4
6
11
12
1
8
20
10
4
6
2
2
2
13
13
11
20
8
4
9
21
10
2
2
7
6
5
5
5
3
6
19
16
5
17
9
10
5
17
5
1
1
17
36
18
5
7
6
5
10
13
8
2
1
5
7
8
8
6
4
5
8
10
13
4
12
19
15
9
7
1
1
20
29
5
8
5
4
2
8
13
8
1
3
5
6
8
7
7
7
6
23
16
4
4
10
10
15
17
8
0
3
18
8
12
8
3
13
9
3
19
36
17
1
3
5
5
3
6
21
18
3
9
13
7
3
8
21
23
6
1
0
4
17
13
8
6
7
24
18
4
8
16
9
1
3
10
7
5
8
9
2
3
20
20
5
2
8
18
8
4
1
0
3
15
10
6
7
2
5
10
21
18
8
6
9
11
3
3
16
10
12
9
4
3
3
7
13
2
2
5
15
17
3
2
3
2
2
9
8
7
9
5
2
2
4
15
24
18
6
3
3
8
14
17
16
5
3
3
11
15
5
3
9
31
13
2
6
5
13
24
11
3
4
6
4
3
3
9
15
14
5
5
6
3
3
3
4
5
4
5
4
3
6
10
4
0
6
4
3
11
11
7
3
1
3
4
14
10
5
4
7
13
4
4
11
5
6
14
6
3
13
13
6
8
14
4
11
5
6
6
4
3
10
5
4
13
7
5
4
4
5
4
6
14
8
6
6
2
4
7
11
11
8
9
4
7
11
5
13
7
8
21
6
3
3
4
3
10
8
3
2
4
14
6
4
4
4
9
8
3
3
15
16
9
8
2
15
17
6
5
19
13
6
6
7
5
7
9
2
3
5
3
3
3
6
12
9
7
3
5
11
5
3
6
4
8
24
11
0
6
4
2
11
16
3
1
1
1
2
5
5
5
6
7
7
8
11
1
16
40
10
2
4
4
4
20
25
12
9
3
12
24
13
3
10
20
17
12
11
12
8
3
4
12
8
8
8
11
11
6
11
24
3
4
14
10
7
2
7
16
12
10
9
5
4
11
14
7
7
10
8
7
10
8
2
3
6
7
6
4
7
2
2
3
2
7
22
21
4
6
17
12
7
12
14
10
6
3
19
17
3
1
3
16
23
9
2
4
15
18
8
4
4
5
4
20
23
9
3
10
23
12
4
9
10
3
5
6
2
8
15
4
2
4
2
14
10
2
4
26
18
1
2
15
6
6
16
5
5
29
20
3
11
7
3
13
13
8
9
8
3
2
4
4
4
12
16
2
7
19
7
2
12
15
15
4
3
5
14
10
2
11
11
3
2
5
10
7
6
4
4
6
7
5
10
6
1
11
12
3
3
3
3
2
4
4
7
6
3
3
10
14
12
4
5
9
6
6
7
7
4
2
2
6
13
12
1
3
4
9
9
12
2
5
10
13
13
15
22
17
2
3
5
19
15
1
3
4
2
2
2
9
10
2
4
4
3
2
1
19
15
5
13
20
4
10
8
3
7
21
20
16
2
2
3
2
5
6
1
7
5
3
3
9
5
10
12
16
24
18
4
3
4
6
3
7
28
14
1
4
1
10
10
5
9
5
3
7
8
11
11
2
3
5
4
3
3
5
3
6
17
15
2
5
12
24
1
5
14
5
2
8
8
5
1
1
1
2
3
5
3
7
27
12
3
5
29
21
1
7
16
8
8
28
13
3
4
19
14
3
3
5
24
11
4
2
3
15
17
4
6
4
6
22
15
3
2
4
6
5
3
5
3
0
17
13
10
1
3
36
29
13
3
15
14
18
10
9
7
3
9
24
21
9
15
14
2
8
5
10
21
8
2
9
23
16
8
3
4
2
8
5
5
6
4
4
3
4
3
8
23
20
7
4
1
13
15
5
5
3
12
31
16
10
10
6
3
5
5
6
20
23
11
10
13
16
6
4
15
14
13
3
4
20
6
5
7
4
3
23
18
3
6
6
11
16
13
9
4
4
4
8
4
15
14
5
4
3
4
5
5
5
9
6
4
6
6
7
7
7
4
7
25
2
5
5
7
7
6
8
17
17
7
4
6
12
9
10
9
3
4
5
2
7
5
5
5
7
18
12
4
5
8
6
7
11
9
9
7
6
12
3
5
8
3
5
4
5
7
16
7
4
4
17
16
4
5
5
3
4
10
8
11
13
6
10
17
18
9
5
10
13
4
7
7
9
2
5
18
17
5
7
13
3
6
14
9
4
3
14
25
16
5
3
7
11
9
15
10
7
9
2
5
6
15
15
3
6
13
14
9
6
6
16
17
13
11
2
4
34
22
4
5
4
6
4
6
8
8
5
7
14
7
14
16
4
6
9
17
23
3
5
7
8
14
17
8
1
4
8
4
7
6
3
7
11
2
26
33
9
3
8
5
10
14
3
8
24
11
5
3
5
6
6
15
13
5
3
2
5
15
21
11
6
1
11
15
5
23
25
6
7
6
6
10
5
2
9
6
4
5
22
15
3
7
5
9
6
2
3
3
14
23
11
5
4
8
7
14
6
3
5
7
6
4
2
14
15
5
6
6
2
4
19
18
3
4
4
8
6
2
4
1
2
9
12
5
4
7
5
8
10
4
8
18
17
7
3
2
4
6
12
15
10
3
10
22
7
4
2
7
25
9
3
4
0
11
21
4
2
13
6
13
6
7
9
20
17
14
17
7
2
2
3
5
6
7
15
3
6
8
7
2
2
6
8
5
9
10
10
8
3
1
10
3
5
7
15
21
11
4
7
7
2
2
4
4
8
14
5
3
11
24
13
4
3
3
2
2
5
12
21
17
4
2
1
9
3
8
12
5
6
3
5
8
1
2
3
2
13
17
14
3
2
3
12
19
3
5
16
2
4
6
17
14
9
3
2
1
11
19
15
10
5
4
16
17
4
2
11
22
11
7
3
4
6
5
5
23
22
2
4
6
5
13
12
2
2
2
11
6
2
7
27
14
10
3
2
14
17
4
2
13
16
9
11
5
2
3
3
3
12
7
2
3
7
7
6
2
2
2
2
12
10
6
7
10
4
7
21
12
3
3
4
4
3
4
8
8
6
20
24
16
7
15
17
3
3
4
6
7
4
5
13
5
10
11
4
9
15
3
8
17
6
2
6
15
9
5
3
6
8
9
10
10
9
10
10
5
4
4
5
8
9
5
3
3
5
4
11
5
7
15
7
9
3
4
9
20
13
4
10
21
6
6
6
6
4
4
8
19
7
4
4
5
8
6
4
2
2
7
16
7
3
6
6
6
3
4
21
9
2
8
17
6
9
10
6
3
2
9
9
5
4
3
3
11
5
3
9
3
4
29
20
1
4
4
5
2
4
2
14
28
8
7
17
7
5
7
10
8
10
19
11
1
1
7
8
5
11
5
7
27
12
3
6
4
12
32
13
2
10
21
7
2
3
4
6
11
11
12
5
3
3
2
4
9
3
6
9
12
10
1
5
5
3
1
8
8
2
20
22
1
1
14
9
3
3
9
7
5
2
8
4
2
2
5
10
14
13
1
2
4
5
9
15
7
3
2
3
12
19
16
5
2
3
4
12
17
14
13
13
11
5
2
9
23
14
1
2
3
4
2
15
13
2
4
1
0
7
3
4
3
6
8
2
3
22
19
4
2
4
8
3
3
2
3
4
4
12
10
9
23
11
4
2
2
4
1
18
13
1
2
2
4
3
4
8
13
12
9
5
3
15
11
3
6
6
3
3
15
33
18
2
6
8
5
15
20
13
3
7
9
2
6
15
6
4
4
6
6
5
19
16
1
4
8
7
5
5
25
26
9
11
8
4
4
12
7
4
8
7
3
2
3
13
6
6
10
3
5
17
10
4
7
15
11
11
10
5
3
8
8
3
2
3
6
7
17
4
10
2
1
38
46
29
12
4
17
16
16
19
9
8
7
3
18
39
9
6
20
8
4
11
12
10
29
18
2
13
18
16
13
2
10
7
7
8
5
3
4
4
3
3
4
8
21
14
11
5
3
15
9
10
11
3
5
22
13
3
5
5
4
10
5
4
19
25
23
20
14
3
3
3
8
7
14
6
7
16
3
5
19
7
7
21
11
3
4
8
14
17
13
5
5
6
7
10
8
2
9
7
10
12
3
4
16
11
4
13
11
7
7
1
5
8
6
4
6
24
14
2
2
9
10
12
6
6
9
13
6
3
3
6
6
4
2
3
4
4
1
3
4
3
4
11
5
3
15
8
11
2
11
14
8
6
4
7
7
7
9
16
15
4
4
4
3
1
4
21
21
5
4
4
5
8
5
5
8
13
4
7
16
18
6
3
8
12
5
1
6
5
3
6
19
9
2
2
10
9
6
7
5
2
1
14
23
21
14
3
3
11
6
8
4
12
10
11
13
15
22
22
2
6
18
16
6
2
4
10
19
21
10
4
8
33
15
5
5
3
4
2
4
5
8
10
13
14
17
11
14
8
4
5
14
18
6
3
6
4
11
16
9
2
7
7
5
2
8
8
2
6
3
17
24
5
5
8
5
14
28
9
2
16
25
10
7
4
4
10
5
3
8
9
3
8
11
17
8
6
2
5
11
8
31
31
7
7
2
8
28
10
4
4
13
20
4
3
9
12
10
2
1
14
11
4
6
10
23
9
3
6
3
10
16
0
2
4
5
3
5
7
10
7
8
10
5
4
4
7
11
12
18
6
2
6
8
3
3
5
7
8
4
5
3
5
9
12
3
4
11
10
3
2
3
6
8
1
3
8
9
12
10
5
5
7
3
10
5
2
3
3
5
9
5
5
17
7
8
13
15
16
16
14
22
23
7
2
2
4
2
2
8
23
22
10
2
3
3
3
7
7
5
4
3
4
8
5
3
3
3
5
15
22
16
2
2
13
14
11
4
2
6
4
1
1
8
24
13
3
2
5
8
11
14
9
5
17
22
5
3
4
12
4
4
12
10
8
5
5
5
3
3
3
2
14
22
9
2
3
5
15
12
3
6
19
7
13
9
5
12
19
12
2
3
19
12
14
14
3
6
20
17
7
6
12
24
7
4
9
12
3
2
4
26
27
3
5
8
2
12
5
3
3
0
10
9
2
2
21
16
12
2
4
15
15
5
7
4
22
7
3
6
8
3
2
4
11
10
5
3
4
4
5
4
3
4
1
9
10
2
1
3
1
3
3
2
3
3
3
17
18
1
3
3
10
10
3
2
4
14
10
2
5
19
22
13
5
4
12
3
9
15
1
4
26
4
12
7
3
2
2
3
2
19
16
2
3
3
2
10
11
4
3
6
8
8
7
4
5
8
3
6
5
5
17
9
6
16
8
12
9
4
4
9
10
4
5
13
5
8
8
4
7
8
7
8
2
2
10
14
12
3
4
13
11
3
1
12
14
11
13
14
6
5
8
8
10
9
2
2
17
33
11
2
5
6
6
5
5
10
11
12
14
10
2
5
8
1
16
15
0
5
3
6
11
4
3
13
15
4
19
30
13
2
4
3
3
5
25
17
1
0
12
16
2
6
15
5
17
11
1
5
4
12
35
16
0
3
5
9
3
3
3
10
12
14
17
6
3
2
2
9
6
0
16
23
9
9
5
2
4
2
3
13
10
4
20
16
4
11
17
3
6
16
17
6
4
5
7
4
3
2
11
16
15
13
6
2
2
4
7
8
7
12
17
14
4
4
4
4
2
4
4
3
10
13
10
11
11
4
2
5
17
20
4
2
2
2
4
8
25
14
1
3
11
9
3
5
9
17
4
5
13
14
13
11
4
4
8
5
3
6
8
7
3
7
16
9
2
3
2
13
17
17
21
17
5
2
4
10
7
6
3
6
20
5
11
10
9
11
9
14
7
3
4
1
3
3
19
36
32
6
3
9
2
7
20
4
3
4
3
4
22
22
7
5
2
6
4
2
4
16
23
11
3
5
11
1
3
17
23
14
8
3
1
2
2
5
7
2
1
13
5
2
2
4
13
9
0
13
10
0
2
4
5
18
7
4
3
1
6
5
2
0
5
16
16
11
1
2
3
1
35
34
16
11
4
6
12
13
13
2
13
8
7
18
9
6
7
17
10
9
13
12
10
21
23
8
7
18
18
7
4
10
12
14
14
10
5
8
12
8
20
19
4
1
9
7
4
2
10
14
8
16
12
13
33
27
5
4
4
6
20
11
3
10
22
11
5
2
9
15
3
6
7
9
11
18
32
13
4
5
7
13
16
9
4
9
11
13
9
2
6
12
8
16
17
5
5
7
7
9
16
12
4
10
16
3
14
19
6
6
5
4
6
9
6
4
21
23
8
6
9
16
13
11
11
7
7
12
8
8
6
4
6
7
8
7
4
4
4
3
2
3
5
2
4
23
19
14
4
13
15
11
6
5
3
6
17
14
15
10
8
10
11
9
5
8
14
16
10
2
4
16
12
1
4
6
10
6
4
6
16
20
7
4
5
5
2
18
13
5
10
27
13
5
5
4
13
21
12
13
5
2
11
25
21
11
3
3
13
6
7
6
6
8
10
23
4
11
17
5
6
14
9
7
5
3
5
25
22
4
4
10
27
11
2
8
7
8
6
8
10
3
10
20
11
24
2
6
6
4
7
4
10
5
2
5
3
12
12
2
3
12
9
3
5
10
13
5
5
11
10
11
3
3
7
13
16
30
19
3
5
23
12
2
2
10
14
6
4
10
12
4
2
7
10
5
5
6
11
18
4
5
31
38
12
5
4
8
38
24
3
2
4
27
26
6
6
8
10
8
2
13
22
10
4
7
14
3
3
7
3
13
6
3
8
9
9
7
5
8
15
4
8
22
6
4
15
13
9
18
21
8
3
3
16
13
7
4
3
3
5
5
3
3
3
3
11
7
4
4
3
4
5
3
4
19
6
3
3
14
29
11
6
12
6
3
2
3
5
3
3
2
4
4
9
12
7
6
5
3
4
11
24
23
5
1
1
1
3
4
6
20
22
19
17
12
10
7
4
2
1
2
6
7
4
4
3
16
10
10
11
14
12
1
2
11
27
23
6
3
11
7
3
19
22
6
4
5
9
19
16
17
15
3
1
17
28
5
5
12
0
13
4
9
11
19
14
1
9
17
13
7
4
16
26
6
3
5
6
16
29
5
9
26
33
24
3
3
5
21
13
3
3
16
13
13
11
5
8
16
13
11
10
4
5
7
8
26
14
2
3
3
15
19
5
4
11
17
9
1
6
14
1
6
8
2
3
3
1
9
7
6
8
4
2
3
5
4
5
19
13
7
11
9
3
11
16
5
0
6
13
25
15
14
14
5
1
2
3
4
6
4
3
5
7
2
7
3
4
23
19
3
4
5
10
12
13
4
2
5
5
6
19
19
28
6
2
7
2
4
14
1
3
17
19
7
4
4
5
6
4
3
9
21
15
16
13
5
8
10
3
2
18
30
23
12
4
4
4
5
4
5
3
16
14
2
10
10
9
4
4
6
6
5
2
6
10
3
9
8
3
8
12
4
2
4
10
33
17
8
10
10
13
17
8
3
4
17
13
13
11
2
6
7
5
8
6
3
9
13
18
10
4
6
9
2
2
6
7
6
9
20
18
1
6
10
1
4
5
4
7
4
6
20
11
2
1
2
4
14
18
14
6
4
3
1
10
28
14
3
1
8
19
3
9
22
1
4
5
4
7
5
6
20
10
1
3
2
2
4
6
7
16
9
0
18
16
4
3
3
7
7
2
14
31
10
3
9
4
5
3
2
1
1
6
18
6
4
19
14
4
11
20
7
7
6
5
9
3
4
3
5
14
9
18
24
14
2
3
2
1
3
19
22
9
4
8
12
6
9
12
5
2
2
4
3
13
9
2
4
5
3
23
21
3
1
2
3
9
32
19
3
6
9
4
7
2
8
19
2
3
4
2
17
17
4
3
12
10
1
1
8
19
4
5
9
6
4
0
11
25
18
4
4
7
1
3
9
12
17
10
5
6
10
1
1
6
19
19
5
6
4
7
14
4
13
22
14
23
26
10
3
14
10
1
12
7
4
2
1
13
26
10
2
3
5
12
4
1
1
9
16
13
2
6
16
6
2
0
8
13
5
1
1
8
15
4
3
10
14
8
4
5
14
14
7
11
20
6
1
3
2
8
3
4
8
12
4
5
12
9
2
1
10
28
13
1
9
8
4
17
22
13
14
17
12
6
13
13
13
21
9
10
8
6
9
18
14
8
4
3
13
5
5
11
13
7
6
5
7
10
15
18
13
9
11
11
3
5
4
4
3
6
6
12
7
3
9
21
10
13
24
14
11
10
4
14
6
4
9
12
6
6
9
19
34
14
3
8
17
11
20
14
4
14
11
5
10
10
14
10
2
16
13
6
9
28
35
14
5
7
9
20
17
11
4
11
9
3
2
8
11
3
5
20
20
8
9
9
6
5
7
14
13
6
10
17
1
15
28
10
6
5
3
3
17
12
2
16
29
15
15
4
12
16
16
15
3
3
4
14
7
9
2
11
13
11
5
4
4
4
6
7
2
11
6
3
28
32
12
7
11
16
7
6
4
3
6
13
16
14
11
10
11
17
18
9
6
7
6
5
5
9
13
15
8
2
9
7
6
6
7
25
19
3
14
13
4
27
23
5
11
17
18
13
5
5
6
16
8
13
10
6
7
26
14
4
8
6
19
6
3
9
6
4
9
8
4
16
8
3
5
6
6
6
3
3
5
17
10
2
2
8
22
13
2
6
10
9
5
19
17
3
6
3
7
19
4
20
10
6
9
3
4
3
4
5
6
12
5
2
4
19
13
1
5
4
8
10
5
16
23
18
7
3
4
16
5
16
29
11
7
21
19
3
5
12
7
7
10
2
6
5
1
1
8
12
13
8
10
9
3
2
20
33
20
9
3
2
27
37
9
2
4
11
35
21
6
8
5
8
6
9
22
9
3
2
6
4
4
6
7
4
3
18
16
8
5
16
1
1
13
12
3
23
11
2
10
16
16
10
11
2
4
5
27
21
3
3
4
4
5
3
4
2
5
10
13
5
3
2
4
2
2
3
7
26
25
8
3
9
36
27
0
4
4
3
3
11
5
4
4
4
9
8
8
8
2
9
25
13
3
3
11
12
0
1
1
3
5
6
4
1
10
23
32
23
8
6
8
5
1
0
10
12
2
3
5
18
8
4
3
7
21
7
1
17
28
8
0
2
6
4
7
18
7
4
4
12
20
14
5
7
5
1
2
28
26
0
3
5
4
12
2
4
8
23
17
8
23
32
10
3
3
6
12
8
5
6
1
19
35
13
4
14
36
22
2
2
7
21
15
3
3
14
11
7
7
6
9
9
6
11
13
6
3
4
10
18
8
1
10
6
7
7
3
4
15
24
11
2
1
5
4
11
5
2
5
2
5
9
7
5
19
19
2
4
4
3
7
13
7
5
12
11
8
16
4
3
1
3
24
28
5
1
7
2
4
3
2
4
5
7
5
4
8
17
6
3
5
14
8
4
7
16
15
13
11
6
4
6
1
1
21
37
7
2
7
3
2
3
4
11
4
21
2
5
5
4
6
5
3
4
9
10
11
11
10
7
5
2
4
19
34
34
22
12
5
1
1
3
3
2
4
15
4
1
5
2
5
8
1
3
2
3
3
6
8
6
4
3
3
14
16
3
2
17
36
26
6
2
1
6
15
8
2
4
13
11
8
4
2
4
17
9
2
2
2
12
9
2
4
2
4
14
16
7
5
5
2
9
25
16
1
6
7
5
2
5
9
11
2
4
13
13
5
1
4
10
6
2
9
17
10
2
0
17
20
4
3
0
5
20
2
7
14
3
5
7
5
5
6
4
5
7
11
4
7
10
3
1
1
12
21
11
4
6
26
13
3
3
6
12
1
10
28
14
0
8
12
5
9
6
7
9
14
14
13
12
18
15
1
17
18
5
3
12
21
12
6
8
3
1
1
2
11
22
19
6
10
3
2
8
24
13
3
1
16
15
7
7
16
7
5
3
3
4
15
6
3
6
4
1
11
21
12
4
11
4
12
27
13
3
3
5
2
9
6
4
2
1
1
2
3
17
14
2
4
18
19
4
1
12
21
9
4
1
1
3
1
9
19
12
3
1
1
2
2
4
8
17
13
5
5
3
9
7
4
12
12
13
5
9
19
7
12
22
10
5
5
4
3
11
17
3
3
3
3
2
1
8
6
3
3
12
25
5
1
1
7
19
18
5
7
15
11
0
2
3
5
14
1
2
12
12
6
6
11
8
9
13
13
13
6
2
7
18
8
3
6
9
19
7
3
2
6
7
5
13
8
2
3
10
28
12
4
8
13
31
42
20
7
5
3
3
2
3
12
20
14
12
8
5
3
16
8
7
5
9
19
21
15
7
4
15
12
3
4
20
6
13
7
7
8
2
9
10
14
10
6
7
7
2
4
7
11
8
5
3
3
4
6
5
9
11
21
11
8
15
18
18
12
3
8
12
5
7
17
7
18
8
5
3
6
7
4
11
18
11
11
17
15
10
8
8
10
18
13
6
6
8
6
1
6
11
5
4
17
20
5
9
9
12
16
27
7
8
4
3
5
9
11
5
5
3
19
17
7
5
15
10
4
3
8
6
3
13
23
9
13
25
9
3
4
2
6
26
20
3
12
31
16
18
7
5
14
14
7
5
8
10
2
3
8
4
9
11
7
3
5
2
1
9
9
2
19
17
7
18
42
5
5
10
14
2
15
16
16
15
10
4
11
22
16
5
4
15
9
2
2
2
2
4
5
5
6
16
11
6
4
7
8
7
17
8
4
20
11
2
20
27
21
12
4
7
9
5
3
5
10
7
5
8
7
7
21
1
5
6
2
17
10
10
5
9
2
15
4
8
20
3
1
5
4
4
6
5
4
3
5
5
3
4
8
21
12
1
6
9
12
6
11
15
8
9
7
6
4
6
31
15
9
13
9
6
2
6
5
2
11
14
5
6
18
13
1
4
2
13
7
4
7
7
16
24
10
5
17
11
5
30
26
10
31
20
3
8
15
2
3
8
13
16
14
6
2
6
16
16
14
15
7
7
5
5
9
20
11
11
1
8
19
17
5
3
8
26
12
6
6
2
2
4
3
7
12
6
2
5
5
5
6
3
2
11
21
15
4
5
8
8
4
7
13
12
23
16
1
1
10
10
4
3
2
2
11
28
14
2
2
3
7
8
4
3
2
5
18
22
13
1
2
7
11
6
3
9
24
28
18
10
7
30
25
8
1
2
10
11
6
1
1
6
12
12
11
11
5
4
12
26
19
5
1
2
2
10
5
4
3
3
4
14
12
3
16
26
10
4
9
6
7
8
1
4
6
3
1
3
8
10
3
8
3
16
13
8
23
14
3
6
11
5
4
3
6
9
3
7
26
18
5
3
5
4
4
5
30
15
7
2
2
9
6
18
11
14
18
13
7
24
19
3
5
14
13
3
3
3
4
6
21
25
6
2
4
18
7
4
6
18
25
21
2
2
12
14
3
2
4
7
10
6
4
11
4
3
2
3
8
4
4
16
14
7
4
3
3
4
7
8
2
2
4
12
8
2
3
6
5
1
7
5
5
23
25
5
2
2
12
9
5
5
4
2
6
23
24
6
4
1
5
18
16
0
5
18
8
2
2
3
6
6
10
5
3
11
26
13
2
1
2
4
3
6
7
5
3
3
3
9
3
2
2
22
39
19
10
10
4
2
2
2
5
4
2
9
10
1
13
14
3
1
2
5
8
7
2
4
5
3
2
3
9
25
23
11
17
16
7
3
3
2
2
4
7
17
19
8
4
17
21
4
3
3
6
9
6
4
2
12
21
6
2
4
27
28
4
3
12
3
4
21
5
3
6
10
4
3
12
23
3
3
4
7
18
10
3
4
10
19
16
2
13
16
5
6
18
4
2
1
6
17
7
3
10
12
9
6
3
3
2
1
5
12
5
3
5
26
29
7
2
5
6
2
10
4
1
12
12
10
11
5
2
1
4
3
4
12
21
7
4
1
2
3
3
3
1
13
25
11
3
5
18
14
3
3
4
11
7
7
17
11
2
5
19
9
23
21
20
18
13
6
13
11
12
13
4
9
13
3
5
18
23
13
4
10
10
3
2
2
13
14
6
15
27
5
5
9
13
5
3
14
15
12
4
8
17
1
3
14
13
9
5
6
3
4
4
3
12
15
9
10
26
9
10
18
8
4
2
1
0
3
6
20
10
1
1
1
3
2
8
4
2
8
22
8
0
12
15
2
1
3
7
30
17
2
2
2
4
3
1
2
1
1
2
9
11
5
2
3
9
13
6
9
2
2
7
23
15
2
3
10
8
4
2
1
2
4
16
8
4
1
1
3
2
4
5
2
3
27
26
3
4
2
10
27
17
2
2
4
5
4
2
0
9
21
4
3
1
3
4
8
4
2
11
15
3
3
7
18
1
3
12
11
6
10
13
11
9
12
6
3
2
2
1
15
5
17
13
13
17
29
43
25
5
3
7
7
4
4
13
19
13
8
7
8
7
4
4
7
17
24
22
12
3
5
7
6
2
9
16
4
12
6
7
13
7
7
9
6
4
2
4
3
2
4
13
9
10
11
6
4
5
5
8
13
15
21
13
7
5
15
13
8
3
3
9
6
10
13
5
17
12
3
13
16
8
22
24
12
3
3
11
15
28
29
17
12
7
6
3
7
13
6
3
6
14
1
12
12
2
6
10
2
2
4
21
25
17
13
9
4
5
7
5
4
14
15
8
5
15
5
21
12
2
2
4
4
1
2
3
3
4
7
6
4
4
4
9
27
18
1
11
25
13
17
17
21
5
4
4
5
10
16
18
9
1
3
7
12
8
3
2
8
2
2
7
9
1
18
13
5
9
36
21
4
3
3
5
11
11
10
20
23
7
2
3
23
33
13
1
1
6
3
3
3
8
3
7
3
4
19
23
2
6
3
4
2
7
8
3
7
15
5
2
5
22
31
26
11
2
3
4
6
10
20
20
4
6
17
11
11
4
17
7
5
3
12
11
5
5
3
8
3
3
8
1
2
10
7
4
3
5
10
13
11
12
7
8
20
16
3
3
14
9
10
9
4
13
15
4
8
7
15
16
2
22
12
3
16
16
9
2
5
5
2
9
15
7
7
12
5
3
3
8
11
4
10
7
7
5
10
7
11
26
12
2
24
22
8
31
16
0
11
8
8
8
6
11
14
15
14
5
4
13
27
30
9
11
27
13
8
4
7
16
23
12
0
2
9
6
2
14
15
1
4
5
8
6
5
3
5
7
12
6
13
16
9
5
3
2
11
11
10
3
6
15
13
2
2
4
11
17
13
11
5
5
13
2
5
8
6
7
17
8
3
3
5
3
12
12
3
7
7
1
13
26
8
3
7
8
18
11
2
12
18
15
13
12
7
8
11
14
5
5
12
14
5
4
4
8
16
19
18
2
21
8
8
14
6
2
9
9
4
16
14
4
3
4
2
11
14
9
3
9
8
5
6
4
7
12
5
4
5
8
7
4
1
22
13
7
4
5
16
15
9
2
3
5
16
8
10
11
10
12
8
6
11
10
6
3
4
5
13
22
4
4
19
10
2
8
19
32
26
4
3
7
11
10
3
1
5
20
20
16
14
12
9
7
8
6
3
3
4
6
4
3
18
16
20
11
3
4
11
19
18
7
2
2
9
7
9
3
3
3
8
8
9
6
14
16
5
6
4
2
2
3
11
20
4
1
10
12
1
3
6
5
6
5
6
2
3
25
17
3
2
4
18
9
4
2
5
13
17
23
22
8
5
3
4
6
4
2
2
18
9
4
3
5
8
5
4
2
0
13
17
4
3
3
11
8
3
3
2
13
16
0
2
4
11
7
5
7
28
29
21
12
6
3
3
3
4
2
3
14
17
5
9
17
6
3
4
7
16
13
5
4
8
9
7
9
8
9
6
0
11
26
17
1
1
9
6
3
4
18
18
6
5
19
28
3
5
5
3
12
9
7
14
5
5
5
9
5
5
13
6
12
26
2
2
18
22
5
1
3
12
8
6
4
22
8
3
7
3
10
13
3
1
7
10
5
2
17
13
2
3
5
2
2
2
15
13
4
2
5
22
6
12
21
18
6
1
3
1
2
2
2
22
32
9
4
4
13
5
11
9
13
2
1
12
19
4
3
12
14
11
13
29
14
2
3
2
2
3
3
5
16
23
7
3
6
10
3
15
11
3
2
3
7
6
4
2
2
20
17
18
11
7
3
3
6
6
4
4
10
4
4
5
23
14
2
4
7
3
1
8
3
4
25
15
3
11
34
3
2
4
6
20
14
9
11
3
4
13
9
6
12
3
3
12
14
2
12
13
1
17
15
0
10
1
1
9
24
23
7
1
0
1
2
11
13
2
1
2
6
15
15
3
4
8
9
3
9
14
5
2
2
16
36
15
1
8
11
8
10
14
14
2
3
9
8
6
2
1
3
0
4
4
14
6
30
20
4
2
9
9
11
12
4
1
2
4
15
8
4
1
2
5
2
5
10
31
11
1
1
3
3
23
15
2
3
3
1
2
1
3
24
22
2
3
4
1
5
20
12
13
3
6
4
4
28
17
2
13
28
12
2
11
15
16
15
9
6
19
5
3
12
14
1
13
25
25
34
24
8
11
10
14
14
16
17
7
5
14
27
6
3
5
20
14
17
16
11
7
3
4
13
19
19
8
9
10
4
3
11
10
5
3
2
1
2
5
2
3
15
19
10
9
19
8
2
4
4
5
10
10
13
13
1
4
8
17
6
2
2
11
10
11
9
15
12
2
8
12
10
8
7
4
3
3
3
13
35
29
6
4
4
5
3
7
13
1
2
10
15
1
24
23
11
11
8
3
3
3
5
18
19
9
4
6
6
6
5
10
15
14
6
6
15
20
24
10
16
15
18
17
8
2
5
5
2
5
4
5
9
14
13
11
11
5
9
12
14
20
15
19
9
9
6
4
3
8
12
8
2
9
7
4
11
8
1
0
1
1
3
3
2
8
7
4
5
24
22
3
4
8
19
10
2
7
16
8
2
1
1
18
36
21
4
2
1
2
4
3
2
1
10
2
3
22
24
4
15
4
5
7
3
3
9
11
5
2
1
2
8
23
33
29
10
2
4
7
10
13
12
2
6
16
25
8
5
21
15
2
4
11
13
2
6
3
3
5
2
4
1
1
17
13
3
2
7
15
26
16
11
8
11
16
8
1
6
12
5
3
3
2
15
10
2
8
4
9
18
4
11
9
2
6
14
11
3
2
15
19
2
5
5
7
4
1
9
11
10
10
2
3
13
16
7
5
8
9
22
9
4
19
11
7
20
7
11
19
1
9
12
4
9
7
11
14
8
5
9
20
25
4
3
11
25
9
5
1
12
28
15
3
4
15
11
13
11
3
2
3
10
15
8
7
4
4
4
12
14
17
18
9
10
5
7
6
6
5
5
2
16
31
19
2
4
18
9
1
11
10
2
9
6
3
7
7
3
3
5
5
5
12
2
8
19
13
13
7
3
3
7
7
8
13
22
12
3
3
5
3
9
5
2
4
5
7
5
2
11
16
2
2
4
7
8
13
18
3
36
26
12
4
3
22
10
3
2
3
15
11
7
4
3
4
4
3
6
8
6
3
3
19
23
10
1
3
3
3
2
3
3
21
27
15
2
2
1
3
3
1
1
3
12
8
6
6
5
6
6
19
8
4
2
14
21
2
5
15
9
5
5
5
4
7
13
21
15
3
2
11
23
21
14
4
3
4
7
12
19
27
25
8
3
2
2
2
6
7
2
12
11
7
9
14
9
6
8
7
15
15
3
3
4
10
18
14
5
3
6
4
8
12
9
17
7
3
1
3
5
16
22
12
3
4
5
1
3
5
5
3
5
5
15
13
19
25
10
3
4
8
10
5
2
7
20
24
21
15
15
16
19
16
6
3
3
3
3
7
10
10
18
7
1
11
4
2
4
7
6
2
3
2
11
11
2
4
1
17
20
12
8
24
26
7
2
3
7
21
18
7
6
6
4
0
2
5
4
5
15
9
2
8
9
3
3
3
14
10
7
12
9
5
9
23
19
4
2
5
7
19
18
3
1
5
3
0
5
6
5
5
4
3
11
6
4
8
5
12
8
5
16
10
6
4
12
2
2
4
17
22
24
1
5
4
19
6
2
8
11
4
3
8
20
6
4
21
20
2
3
4
6
4
5
8
9
3
2
4
4
3
5
3
3
9
4
4
3
4
25
6
1
9
30
21
8
17
13
1
3
6
4
4
13
20
18
5
4
3
6
17
13
5
12
22
4
10
21
14
17
6
18
18
7
3
2
1
2
3
4
9
19
2
3
9
4
3
6
20
20
16
11
10
6
6
11
3
16
9
3
3
9
6
3
1
2
3
1
15
12
8
8
4
2
7
17
13
11
12
10
6
31
18
4
4
1
3
5
7
11
5
1
16
12
3
5
8
4
4
2
5
16
10
0
14
11
3
23
19
2
3
3
6
12
16
6
2
2
7
6
8
10
12
4
3
5
18
12
7
12
8
3
13
19
8
1
7
20
20
7
2
4
9
10
13
18
12
3
4
14
16
3
2
8
17
9
9
8
11
26
18
4
2
14
15
9
10
11
5
7
18
20
5
2
3
5
10
1
15
2
1
0
2
4
6
17
10
11
8
2
1
1
4
18
1
4
24
14
4
4
12
12
4
11
15
6
20
21
16
14
16
18
14
13
15
9
9
17
23
9
10
9
13
11
9
9
8
9
4
8
29
41
22
1
14
10
13
11
4
7
9
11
8
4
3
6
8
16
19
16
8
10
13
11
8
4
4
7
6
4
4
3
21
18
1
14
7
4
5
17
13
12
12
8
3
5
13
7
3
14
11
4
2
5
20
28
14
4
6
9
7
6
2
3
16
10
3
14
20
7
15
12
5
10
11
9
3
3
7
17
13
4
5
18
15
2
3
3
11
19
9
7
15
28
24
6
3
12
16
14
12
12
13
7
2
5
8
20
21
24
7
2
2
3
2
4
12
22
12
6
7
7
4
5
12
14
6
4
8
17
8
4
7
7
8
8
5
1
1
3
4
6
4
2
3
12
13
3
4
20
15
4
10
16
7
3
5
6
5
10
18
15
7
5
2
1
2
11
8
8
11
3
3
26
24
2
22
13
5
5
5
19
14
4
3
3
2
3
3
9
20
18
6
2
2
3
9
5
3
7
6
7
27
15
3
13
25
15
4
6
6
10
6
3
6
16
8
4
2
4
27
21
4
3
3
6
15
12
9
10
8
10
7
2
6
6
8
7
3
4
8
15
11
5
3
7
18
14
9
6
5
5
3
5
3
2
14
16
2
4
8
10
9
3
5
10
6
18
5
4
8
12
15
12
10
2
5
10
12
12
8
6
4
5
14
11
2
7
4
3
11
7
6
7
4
2
6
8
12
13
3
5
24
16
6
8
12
15
13
4
6
16
19
18
6
3
5
8
10
12
3
14
11
3
3
8
11
11
6
6
11
5
0
3
6
10
7
7
7
17
30
29
15
17
14
11
12
10
6
10
15
4
5
11
6
3
3
5
7
8
2
4
13
15
14
10
4
7
20
17
6
9
17
22
23
19
14
13
15
6
3
7
11
5
5
5
4
6
6
3
5
3
5
4
12
5
35
32
19
11
16
30
21
3
2
3
3
2
11
14
6
3
3
8
13
17
5
4
8
23
12
4
2
2
3
13
18
9
6
19
20
17
2
3
1
8
2
1
1
2
3
3
3
3
4
10
27
30
19
4
5
22
12
2
3
2
2
4
30
20
5
7
4
5
3
2
5
20
24
18
8
1
3
4
3
3
3
13
34
23
5
4
4
5
7
7
12
14
10
3
4
26
12
2
4
3
5
8
6
6
9
15
18
8
3
5
9
3
19
11
2
6
4
6
9
5
8
16
5
2
9
18
6
5
7
13
4
3
10
12
14
23
21
16
10
5
2
4
5
2
11
23
23
19
8
3
8
11
14
5
2
4
3
3
8
6
11
15
5
2
25
9
4
8
9
10
9
4
3
4
6
3
4
2
15
21
7
3
24
21
4
3
12
20
3
5
19
2
2
6
7
5
0
3
5
16
7
5
4
5
5
3
4
4
4
14
24
13
1
3
18
17
2
2
21
21
2
4
12
4
3
10
6
3
8
14
4
5
9
12
9
5
2
5
8
3
1
19
21
4
3
18
12
1
3
13
9
1
23
28
10
1
3
17
14
7
9
5
9
20
12
14
21
16
6
3
6
11
2
10
7
1
9
27
16
2
2
4
7
8
7
12
14
3
4
22
6
5
7
33
23
9
20
18
3
4
5
11
9
10
15
12
3
8
16
3
6
10
2
1
2
3
24
16
4
10
4
4
7
16
7
1
2
4
5
3
5
10
7
4
4
4
2
2
11
13
15
13
9
7
5
12
2
5
8
11
17
14
10
6
3
2
2
4
10
16
2
2
2
4
9
14
15
15
17
15
7
18
11
2
3
2
14
12
3
4
3
1
3
21
19
3
2
4
8
9
1
1
2
6
9
4
10
24
4
1
2
4
14
8
2
2
2
5
19
15
5
20
11
2
3
6
9
11
11
4
7
24
19
11
25
12
5
5
3
3
5
5
3
2
1
3
15
15
3
3
11
6
4
10
8
2
6
5
4
6
4
5
16
14
16
26
24
18
13
5
2
2
3
2
3
3
6
13
2
4
15
17
21
15
3
4
2
1
6
2
5
25
15
5
4
5
17
8
4
4
13
18
16
14
10
10
13
14
14
15
2
3
5
8
12
13
10
7
10
4
17
41
40
19
1
7
5
4
6
6
6
15
13
14
7
2
5
21
24
18
15
10
14
4
10
23
9
4
17
21
8
3
3
18
16
3
1
9
9
5
13
15
17
20
10
3
11
20
3
6
27
13
4
4
6
31
19
3
3
18
26
4
6
9
5
22
18
11
12
11
4
3
6
1
6
7
10
5
18
13
5
7
6
28
15
2
6
6
16
18
14
9
16
33
24
3
7
14
10
10
8
11
13
13
8
7
14
18
23
24
10
2
3
7
5
3
13
20
9
5
2
2
3
16
12
16
12
4
15
21
3
4
4
3
10
13
5
3
2
3
9
16
7
3
5
6
6
5
17
10
3
5
13
14
3
4
15
13
1
4
4
6
6
7
4
9
5
6
7
9
10
3
2
17
15
17
15
6
5
14
31
14
6
8
4
1
4
5
3
10
15
4
2
7
10
13
6
8
8
4
2
23
21
3
19
23
11
7
5
13
9
13
23
14
2
1
2
6
28
24
0
4
16
9
7
9
14
11
4
6
6
3
4
5
12
3
3
6
17
26
12
4
3
16
24
23
10
2
8
19
16
6
2
4
6
7
5
3
8
6
10
2
2
4
6
15
4
5
6
3
16
24
11
1
3
8
20
10
5
5
8
16
16
3
2
2
4
22
20
4
3
4
2
1
2
3
4
12
4
7
23
15
4
20
17
2
5
10
10
2
9
15
6
5
14
4
5
2
3
18
12
3
3
7
4
2
3
5
9
9
7
4
11
18
5
2
8
4
8
22
20
12
8
8
4
3
4
13
21
7
2
4
9
4
3
2
2
2
4
5
8
13
11
7
3
13
30
14
8
7
1
13
26
21
15
11
3
3
2
6
17
10
7
5
6
7
5
4
2
2
14
8
4
41
31
9
1
10
27
19
9
4
0
4
4
5
14
11
2
2
5
8
14
9
7
8
7
3
4
9
2
2
15
24
13
4
20
18
7
2
8
12
17
19
4
1
4
5
5
11
8
2
11
24
22
17
9
10
10
6
4
5
5
3
4
33
21
8
6
15
5
3
4
7
12
13
5
3
7
20
10
8
5
5
3
19
20
5
7
16
14
9
3
13
40
22
3
5
21
7
0
2
9
4
8
7
10
13
7
3
4
4
6
21
11
4
3
1
1
6
17
10
3
6
2
8
27
20
3
4
11
12
4
4
37
15
7
10
10
16
8
2
2
5
16
13
14
6
5
9
6
3
12
24
20
5
2
5
5
3
2
2
8
5
3
6
21
17
5
11
10
5
6
3
2
3
8
11
3
4
24
34
10
2
9
23
18
3
4
15
3
14
21
1
1
1
19
24
2
2
7
22
13
3
4
3
4
4
14
8
2
4
15
27
9
3
8
22
4
2
7
23
5
5
12
2
2
7
30
25
3
25
18
4
7
23
21
10
2
3
4
3
10
30
15
2
3
27
23
2
2
6
10
6
16
20
13
6
18
30
20
12
3
3
16
16
14
10
5
2
2
2
11
9
9
3
1
13
39
21
1
2
6
10
8
11
24
17
5
17
26
9
4
8
21
13
7
14
15
7
2
1
1
1
2
5
7
2
17
28
13
1
5
5
3
3
8
26
7
3
6
4
6
9
9
6
3
2
2
2
10
7
2
3
8
11
2
2
8
4
3
5
2
1
2
6
3
1
16
20
21
11
10
5
1
2
1
7
9
5
4
3
4
5
4
12
7
4
8
10
6
2
2
4
9
8
23
5
15
15
2
5
4
12
20
7
2
3
7
12
16
15
4
2
1
6
15
11
1
4
0
3
29
26
4
5
5
2
21
10
2
2
2
12
16
4
6
2
2
2
7
17
10
12
27
18
4
12
21
14
7
4
4
1
3
13
6
8
20
2
1
5
3
2
8
3
2
9
9
1
2
4
21
10
10
14
17
22
24
9
1
4
2
6
6
5
10
0
4
15
17
14
12
7
6
4
12
15
3
4
23
17
3
5
9
11
8
5
5
21
18
14
4
7
14
16
22
9
9
10
8
13
6
9
6
9
8
17
32
30
13
8
8
3
5
22
7
11
16
9
3
7
12
18
17
17
16
17
2
4
24
22
6
19
24
2
7
8
9
11
6
9
15
8
6
8
14
20
26
3
7
11
9
8
19
3
3
4
8
28
19
5
5
12
17
4
4
5
13
29
22
10
9
6
8
14
11
2
4
5
6
5
19
10
6
5
9
19
16
5
5
9
21
23
19
29
10
4
7
8
5
4
5
6
5
4
15
11
14
5
7
12
16
5
4
8
4
7
15
17
6
6
7
10
9
16
5
8
24
4
5
15
10
15
8
4
4
16
10
1
2
5
10
17
11
5
6
5
6
3
10
15
10
9
7
6
14
5
6
9
6
6
7
4
4
9
13
14
11
4
2
8
6
4
2
6
9
4
8
2
15
24
18
5
6
11
8
4
11
6
3
4
12
10
1
6
14
9
6
8
6
4
2
8
26
12
3
16
23
14
14
15
5
21
42
23
3
3
4
11
17
18
8
3
16
18
4
8
11
8
5
3
1
11
14
15
5
2
5
15
25
27
11
3
6
25
26
22
11
4
15
20
15
9
5
5
6
8
8
9
5
4
11
1
3
13
15
5
4
8
5
4
13
23
6
1
1
12
30
19
3
5
16
17
12
5
2
3
7
32
18
3
2
4
3
3
2
3
8
7
17
13
4
8
26
11
3
1
5
17
12
2
2
7
14
14
6
1
2
17
29
3
1
3
17
15
4
5
7
7
3
10
11
1
3
5
13
27
14
5
5
5
12
7
1
1
5
4
13
15
2
15
10
1
2
4
3
3
2
4
8
12
14
10
16
2
18
17
9
16
16
3
5
6
11
12
4
2
3
6
11
15
9
3
5
16
14
3
7
10
2
8
4
7
46
23
2
4
17
14
19
11
4
5
7
3
3
10
10
3
5
7
1
2
4
4
5
12
3
5
16
9
2
6
15
11
16
3
3
10
8
12
17
6
6
6
5
7
8
10
5
6
11
3
4
7
5
4
4
5
8
8
3
3
14
7
7
10
5
8
16
12
3
2
4
6
8
8
11
12
5
2
5
2
2
3
7
11
18
15
6
7
34
20
3
5
22
9
1
10
4
5
5
8
12
3
2
10
6
8
16
24
4
6
22
9
1
1
10
13
13
14
4
6
27
8
2
14
11
2
2
11
28
19
1
5
6
2
2
1
9
20
19
5
3
5
9
0
1
0
10
28
20
3
2
3
4
3
3
8
4
0
9
30
20
26
2
8
14
3
2
8
17
5
6
27
19
4
14
33
19
1
1
19
24
5
3
5
4
12
10
2
2
0
23
50
5
3
24
25
4
3
5
4
3
15
24
20
5
4
20
21
2
1
22
23
3
4
11
5
10
11
1
2
1
22
49
3
8
26
17
5
6
14
6
6
5
3
11
31
23
19
7
2
8
25
3
2
5
3
4
6
2
2
7
17
35
30
7
8
6
4
8
2
3
7
7
5
3
3
19
10
3
2
7
29
17
2
2
3
5
2
3
17
12
9
26
28
10
3
3
4
7
4
3
11
10
1
4
3
5
11
10
4
6
19
19
8
1
1
2
1
1
15
17
2
2
18
6
2
2
4
5
3
3
7
15
6
4
2
1
8
13
5
3
16
19
8
1
1
1
3
12
3
3
16
13
6
8
13
3
6
10
1
10
26
9
2
1
5
6
1
6
16
7
3
2
2
2
14
23
17
11
7
22
18
4
8
10
3
11
6
3
10
4
1
17
19
4
3
5
5
1
2
7
20
1
1
17
34
9
4
10
6
7
3
11
25
4
1
18
18
6
4
5
6
2
8
5
6
19
14
4
15
22
9
6
11
14
8
2
1
4
8
15
4
5
16
4
10
4
4
18
8
1
3
13
7
2
1
1
2
19
15
1
4
5
4
8
4
5
8
2
4
14
12
5
2
0
2
1
15
3
4
20
16
2
4
19
22
8
1
1
18
7
3
9
7
13
14
13
15
8
3
2
10
8
6
11
18
18
14
21
18
5
11
30
6
4
10
11
6
4
6
9
7
15
22
27
15
27
15
11
6
16
5
5
22
3
10
12
14
11
8
8
7
16
18
16
19
9
19
12
3
14
5
4
21
14
16
3
2
2
3
4
2
2
15
32
23
15
2
4
13
16
4
3
3
4
5
17
15
4
5
5
3
3
3
5
11
21
30
30
20
11
4
5
2
4
2
6
3
14
8
5
6
11
8
4
3
4
4
8
9
3
2
14
18
16
1
3
5
15
15
2
9
23
13
3
5
13
7
7
5
3
13
16
3
6
12
9
12
14
6
7
7
2
5
9
5
6
4
7
16
14
5
4
12
6
9
7
4
5
10
14
15
4
4
5
4
4
5
11
9
2
7
14
30
11
5
1
5
14
9
3
10
9
4
5
7
15
7
10
17
4
3
14
14
4
4
4
13
6
4
16
25
15
14
14
4
14
45
24
7
7
14
12
8
7
10
5
5
7
5
16
16
7
6
5
6
16
7
5
9
24
25
26
17
3
9
29
21
21
13
12
17
9
3
10
10
4
4
13
14
7
7
15
14
8
10
9
4
16
19
8
6
4
4
2
4
6
13
30
21
2
2
7
6
8
7
3
2
10
25
18
8
6
3
3
1
7
6
9
13
5
5
6
14
3
3
5
7
22
14
2
1
2
4
10
9
5
4
27
28
6
2
5
14
11
3
5
10
5
5
12
16
16
16
18
20
19
19
5
21
19
8
2
3
5
8
9
3
5
24
18
7
3
9
10
4
2
6
16
14
2
10
16
26
7
7
15
12
7
6
3
16
8
1
6
8
6
8
11
5
3
6
20
13
2
10
6
3
11
4
8
21
6
14
22
5
8
13
3
24
17
5
7
5
3
4
8
7
8
10
5
4
7
11
3
1
8
9
2
4
8
17
6
5
4
4
4
6
6
4
13
11
2
2
4
7
10
2
3
9
10
4
5
9
21
12
4
7
1
4
27
19
2
7
8
10
12
11
6
5
4
3
3
6
16
5
2
2
9
11
1
9
7
3
19
25
3
7
17
3
7
30
11
2
17
9
5
2
14
15
8
7
7
4
6
11
17
3
12
21
11
5
4
12
7
3
21
11
3
16
4
3
14
14
2
10
29
12
13
5
11
7
2
5
9
20
12
5
5
2
16
15
5
3
3
1
1
5
10
8
5
15
3
2
12
4
0
24
38
18
29
1
2
17
14
5
11
12
10
10
21
24
9
12
19
10
5
1
3
28
30
6
3
4
14
4
6
5
0
30
66
27
12
7
22
12
2
4
3
7
10
14
29
17
1
10
11
3
2
15
22
13
6
9
2
15
12
2
3
0
18
59
16
30
24
18
6
2
8
9
3
3
1
15
18
22
26
12
2
4
16
7
4
5
5
4
21
13
1
2
2
18
37
32
24
3
2
2
8
11
15
19
9
1
2
14
21
9
2
3
8
4
3
5
3
7
11
2
2
2
4
23
22
3
1
4
4
3
4
21
5
4
4
8
13
7
3
11
10
3
2
2
9
7
2
2
9
6
4
13
21
11
8
8
9
3
3
8
25
14
2
5
10
6
2
7
6
3
11
11
13
6
3
3
5
16
7
8
2
7
21
15
2
11
22
8
7
29
22
5
3
2
5
3
3
3
9
15
12
4
2
6
25
7
7
20
23
6
4
2
2
12
14
6
7
18
8
4
6
14
12
13
6
6
18
2
3
3
4
5
23
22
7
4
8
9
3
8
40
24
3
8
18
14
11
9
9
2
3
7
12
5
2
16
12
3
14
10
8
12
3
3
6
5
2
3
19
14
3
10
2
15
19
1
1
3
5
4
13
22
5
4
23
15
7
10
3
3
7
8
9
2
3
4
11
4
2
2
8
22
4
16
7
3
4
23
25
11
20
15
25
16
3
3
14
5
3
7
11
16
40
21
6
12
24
12
2
1
3
3
1
1
3
2
13
30
31
25
20
2
10
19
10
2
2
5
12
16
13
4
4
2
13
22
12
14
13
18
20
6
10
23
11
3
7
15
9
15
12
4
1
3
1
1
13
29
12
5
3
12
19
5
3
5
4
4
14
15
14
13
10
2
1
1
2
10
26
32
32
21
7
7
8
19
6
5
3
2
3
4
9
13
12
11
10
6
3
1
3
6
4
5
20
26
16
5
7
8
5
6
7
8
10
13
12
5
5
3
5
5
10
6
2
12
14
5
4
6
4
5
7
19
15
9
8
6
15
17
15
12
15
5
7
7
8
4
2
9
5
3
9
7
4
3
3
4
5
7
6
0
9
10
18
4
7
9
3
11
7
2
11
12
5
4
4
6
4
11
20
7
7
6
12
2
1
8
7
9
31
17
10
7
10
4
12
34
16
8
12
18
14
4
2
5
6
6
10
14
19
9
4
2
4
12
10
2
7
14
22
13
21
19
4
7
26
13
14
13
19
14
3
2
6
9
4
2
11
8
7
4
13
14
10
6
3
1
19
24
13
7
6
14
2
3
8
15
23
8
7
6
2
1
8
13
4
2
7
11
9
6
13
12
5
4
6
5
7
3
9
8
6
6
2
2
6
16
12
4
7
12
1
3
7
7
3
5
13
17
9
3
4
3
3
4
11
12
5
3
7
32
36
11
3
1
3
7
25
27
11
1
2
3
4
8
10
2
4
21
21
9
5
7
6
3
3
9
18
18
10
3
13
23
8
4
2
4
9
4
18
19
2
2
5
5
4
6
4
3
2
13
16
12
5
5
3
3
20
12
6
14
5
9
18
5
11
2
5
36
28
7
5
2
3
10
12
4
5
18
15
3
1
11
14
2
4
3
3
7
13
15
1
3
6
14
12
5
3
4
18
16
4
3
4
5
12
9
4
5
5
2
3
3
10
13
6
13
2
2
32
29
3
3
1
2
10
15
11
5
3
2
2
2
4
9
14
22
22
13
2
22
31
1
5
20
16
13
17
3
4
33
14
4
16
8
1
1
7
17
17
16
10
3
1
2
7
11
6
5
7
5
0
19
18
4
7
15
6
14
8
3
2
10
4
20
41
9
4
2
4
7
9
7
3
2
3
8
12
13
12
5
4
8
8
1
2
22
33
8
3
12
6
2
4
1
1
25
55
24
4
2
22
23
8
2
2
5
10
4
5
8
9
9
2
8
9
3
27
28
4
4
3
14
11
10
8
0
27
69
44
28
1
8
20
11
9
4
2
2
3
11
19
11
8
6
6
10
5
10
6
4
8
2
11
12
2
6
0
17
63
34
54
25
8
4
3
14
13
5
4
7
9
4
9
14
9
8
9
3
4
6
3
3
3
13
12
6
6
2
2
49
20
0
4
2
9
15
7
11
17
2
10
23
21
11
0
2
5
4
2
2
2
7
11
8
4
2
0
1
16
0
5
4
5
1
4
28
19
2
3
6
4
3
6
8
5
3
2
4
9
8
3
2
3
3
7
29
19
5
4
6
20
6
2
16
17
4
3
4
14
16
10
6
4
4
5
2
2
13
11
2
4
14
6
2
2
15
29
11
2
14
8
4
5
16
25
10
2
3
3
4
11
8
1
6
22
14
4
2
7
2
11
26
13
7
15
10
7
15
14
9
9
2
4
3
6
15
21
15
2
6
25
14
3
10
5
3
11
19
9
6
4
16
22
1
15
26
2
6
10
8
3
11
12
1
3
8
3
2
7
15
4
3
23
14
3
6
4
5
18
17
14
23
16
0
1
9
13
2
1
2
2
2
6
15
14
7
18
20
22
15
2
4
5
5
8
2
2
5
4
2
2
1
7
5
6
11
10
10
13
29
22
4
5
23
6
8
10
9
17
6
9
26
17
3
4
14
11
9
11
2
5
15
22
16
5
8
18
13
3
2
15
27
16
11
11
12
8
21
20
3
10
20
4
7
24
14
4
2
3
24
18
11
12
9
5
4
6
12
27
17
7
6
16
14
5
6
6
11
10
17
19
18
11
4
3
5
2
5
24
30
32
17
3
6
26
11
11
6
4
2
10
5
12
11
12
14
7
2
2
4
2
4
3
21
34
10
2
4
5
10
14
10
3
12
20
3
4
4
4
6
11
4
2
8
7
1
3
5
5
10
12
18
22
9
5
16
24
10
6
18
3
3
5
5
3
4
19
13
2
2
4
1
10
10
3
1
2
5
15
17
16
7
8
2
8
3
7
4
7
18
5
4
3
9
11
2
5
19
9
3
6
15
2
2
7
6
31
20
4
7
13
5
18
25
5
4
8
17
11
3
4
12
18
4
13
14
10
3
7
17
2
6
10
1
8
13
13
4
10
24
4
3
19
16
12
8
19
20
4
6
22
7
6
10
4
5
17
6
4
12
12
5
2
12
22
7
6
12
35
14
3
6
14
13
2
5
9
4
4
8
19
4
5
6
11
4
2
8
15
13
5
2
3
9
4
4
9
10
11
1
2
13
15
4
3
10
18
7
5
6
6
9
6
5
3
4
7
6
6
5
6
15
15
12
6
11
28
6
3
7
17
2
4
13
5
2
7
13
16
15
7
5
2
10
12
3
3
4
2
3
3
5
14
11
12
3
9
7
3
1
5
19
16
4
6
5
2
9
6
4
5
5
5
2
1
9
16
18
10
4
2
2
15
5
4
11
6
10
14
3
1
4
2
26
32
15
8
4
2
8
18
3
3
18
9
1
1
13
26
11
4
2
2
4
5
7
3
8
11
16
2
7
8
3
9
18
5
3
3
6
15
16
3
1
5
7
4
1
10
6
4
5
2
3
20
17
1
1
15
18
5
4
7
5
17
15
7
3
4
7
18
31
19
3
1
19
28
9
2
1
9
16
9
2
4
23
17
13
10
2
2
3
5
15
16
13
9
5
5
12
16
14
10
4
2
2
10
13
2
4
2
5
12
3
2
3
2
12
39
8
3
6
9
9
6
2
3
9
3
9
19
10
5
1
2
4
8
5
4
24
23
2
6
11
3
2
2
3
2
34
9
11
19
18
15
10
8
15
4
7
21
8
1
4
8
10
1
2
2
23
20
2
5
12
7
13
2
4
1
21
50
39
5
4
16
24
15
4
3
8
28
10
3
5
9
20
11
2
1
12
7
3
5
2
2
6
4
6
0
15
65
26
5
4
10
13
2
2
7
12
9
3
4
5
11
19
4
3
20
17
2
3
4
4
8
20
13
1
1
44
11
2
6
5
4
3
2
6
12
6
13
23
14
5
12
8
4
7
4
3
6
5
6
13
13
3
1
2
10
5
16
13
9
10
2
18
25
2
4
15
13
6
3
2
4
5
3
2
6
7
4
2
2
4
11
17
19
6
11
12
2
18
10
2
2
2
6
17
13
3
6
7
7
8
5
6
18
0
2
5
6
3
23
24
3
5
13
7
13
10
6
15
15
8
3
7
9
7
16
4
3
18
16
9
3
12
20
5
6
8
10
26
22
5
8
12
5
10
7
6
9
12
7
2
4
17
14
2
5
7
7
10
8
4
3
16
19
2
4
4
5
4
1
2
7
15
4
5
7
6
8
3
4
22
13
3
1
4
18
24
23
20
15
4
0
3
2
2
3
1
3
7
5
2
2
2
12
19
22
22
2
9
2
4
2
2
12
12
4
2
1
9
34
20
4
6
28
11
7
10
6
9
24
16
3
5
14
5
9
11
11
19
17
4
9
10
2
11
7
2
2
15
20
9
7
11
21
17
14
8
5
3
16
19
5
13
18
11
1
4
19
9
5
8
15
15
11
7
14
17
3
6
11
9
6
3
11
19
9
15
17
10
7
5
7
13
3
8
24
26
22
8
3
8
5
7
8
4
3
16
1
9
8
12
13
7
5
5
3
5
6
1
18
35
9
7
12
12
14
21
12
3
18
25
1
3
4
6
10
10
7
3
4
6
0
4
8
10
11
17
31
17
2
15
17
3
5
12
1
2
3
4
3
3
11
9
10
4
4
3
17
14
3
5
3
4
17
34
14
6
7
13
16
4
2
2
3
18
15
3
6
14
11
11
8
6
12
6
7
13
5
2
10
3
15
19
7
7
24
14
24
17
4
3
4
16
12
3
7
30
13
5
8
9
10
2
12
24
8
2
7
3
10
11
10
4
5
16
3
9
20
19
16
4
19
23
1
7
19
10
13
15
1
7
16
14
14
15
10
5
6
9
17
5
3
12
42
23
5
5
28
18
3
5
21
16
5
3
24
8
5
2
6
12
7
6
12
13
4
5
8
9
6
3
3
12
20
12
3
8
18
5
3
6
19
15
10
5
6
13
10
4
4
4
4
7
9
7
2
7
16
20
15
5
13
21
9
4
8
14
10
3
3
7
8
11
22
13
3
7
8
4
4
6
7
9
8
4
2
5
6
16
13
4
4
6
8
5
12
13
4
5
12
16
10
2
6
1
2
6
16
2
2
5
7
15
15
8
2
3
4
5
4
7
12
16
6
7
2
2
2
10
20
17
13
3
8
19
3
3
16
5
3
4
23
29
11
5
4
2
3
5
16
2
11
15
2
8
19
6
4
7
22
14
4
3
2
9
14
11
3
3
4
5
6
15
5
2
8
6
3
3
0
7
10
17
13
1
2
7
12
20
21
14
5
3
5
10
12
4
3
11
13
12
8
5
2
3
4
8
6
13
10
12
22
21
2
1
1
2
5
7
7
5
5
5
5
15
12
1
2
3
5
15
17
14
6
4
2
1
2
5
10
1
12
52
5
7
14
3
3
6
9
16
7
4
6
5
3
9
6
5
5
6
5
7
7
6
7
3
2
2
1
2
8
43
6
6
11
3
2
5
11
20
8
4
15
13
2
12
10
12
9
3
2
17
15
3
7
12
4
11
2
2
13
22
37
38
17
5
8
29
25
5
5
12
28
10
1
11
6
9
10
2
2
14
12
3
4
4
6
6
3
4
6
15
61
32
10
12
15
11
8
17
12
12
6
2
8
5
10
21
1
3
21
20
5
3
5
17
31
24
4
2
4
16
5
14
13
23
19
4
4
5
4
3
8
4
5
18
8
4
3
9
5
5
7
16
23
15
5
3
14
12
24
16
8
9
6
5
16
4
2
12
12
5
3
5
13
4
2
4
15
6
0
1
2
6
15
20
28
14
0
7
6
7
10
2
2
2
1
5
3
1
10
13
11
8
3
3
16
5
0
2
7
22
19
7
16
7
10
18
5
2
8
11
11
2
4
22
7
5
7
4
17
6
2
2
6
17
10
13
4
3
24
22
2
5
10
14
15
2
3
10
8
4
3
3
6
6
7
10
5
6
16
6
3
2
2
11
25
16
4
4
5
10
5
1
11
15
9
6
5
4
8
9
4
3
1
4
16
18
14
13
10
4
3
6
17
9
2
3
14
6
1
2
3
9
20
23
23
6
2
2
1
3
10
14
14
3
12
34
21
22
19
7
2
2
8
14
10
7
9
17
9
21
12
9
10
3
3
2
5
5
2
18
32
11
3
11
18
18
10
7
11
5
1
7
8
4
2
2
14
15
11
9
20
13
16
6
2
5
6
15
15
6
13
8
3
3
2
2
9
11
10
18
18
20
7
7
4
3
2
5
14
17
5
5
5
7
11
8
1
6
3
3
3
3
12
11
9
10
14
14
4
7
27
27
6
3
6
9
12
11
4
3
1
1
2
4
8
11
20
24
9
2
10
7
8
8
13
3
2
3
2
2
5
5
3
6
8
4
2
11
13
3
7
17
21
6
3
8
21
25
9
2
3
1
14
17
0
7
10
4
7
20
6
4
8
9
9
7
6
6
7
9
4
4
13
18
25
16
6
5
2
8
11
3
17
17
5
7
9
5
6
5
3
14
7
9
7
17
5
6
2
4
10
3
10
22
24
19
8
19
21
3
6
10
8
16
14
6
5
4
5
11
19
20
10
4
15
4
3
2
14
25
6
1
6
30
29
11
13
24
17
4
4
22
9
5
5
6
13
11
8
9
11
2
3
21
14
11
4
3
6
16
13
2
5
27
16
4
2
12
15
12
5
8
12
9
8
9
7
3
4
4
11
2
2
7
26
30
9
12
16
17
10
2
5
15
8
8
3
2
7
17
11
5
9
12
6
8
10
7
8
6
2
1
5
4
13
13
2
4
4
9
10
3
4
3
2
10
5
2
3
6
3
5
18
16
7
0
8
0
19
14
2
1
9
20
8
3
3
14
18
9
7
5
3
8
17
16
13
2
10
20
3
4
13
9
5
4
26
16
3
5
4
1
2
18
34
9
4
2
16
17
3
2
8
25
18
2
2
2
12
9
5
2
3
6
3
4
14
3
5
16
7
3
1
0
21
6
6
7
3
3
14
12
11
15
16
6
1
2
2
2
19
23
14
13
15
4
1
10
2
2
12
13
17
3
1
25
0
2
1
1
3
8
8
5
1
16
14
3
1
12
22
10
7
17
16
15
15
1
1
1
0
7
10
2
14
48
2
2
6
5
17
11
4
5
8
7
12
5
2
8
8
9
12
3
5
13
11
4
1
1
1
1
1
1
18
45
3
2
4
7
19
4
12
16
8
2
1
2
9
16
7
9
8
7
2
12
11
3
4
6
1
2
2
2
26
30
27
28
13
2
21
26
2
4
6
8
2
5
23
8
3
4
3
3
3
5
4
2
8
13
12
0
2
17
24
36
28
16
15
23
16
34
21
4
6
4
3
11
8
3
13
8
4
4
12
11
7
9
22
31
13
2
3
23
14
23
13
30
28
10
3
4
4
5
9
4
1
2
3
2
2
10
13
7
8
14
16
11
6
19
9
24
21
2
2
2
2
5
6
6
4
9
5
3
6
17
2
4
8
1
3
3
1
1
10
11
22
15
1
3
10
3
2
2
1
3
2
3
4
8
13
12
11
6
6
4
13
0
1
3
6
6
7
8
13
2
8
8
2
3
4
5
11
5
2
18
27
10
5
6
4
2
2
5
6
7
16
4
8
19
11
2
4
6
4
5
3
5
19
13
6
2
2
9
12
12
1
3
13
14
8
3
4
3
22
22
3
5
7
6
7
2
10
2
9
18
19
5
3
5
2
4
19
14
10
9
5
2
3
2
18
22
7
2
3
3
2
18
23
0
2
17
1
3
3
6
2
10
10
4
4
19
27
16
5
2
10
22
15
8
5
5
15
15
12
7
2
19
28
3
3
13
18
18
14
9
5
4
12
6
3
10
1
2
10
3
2
14
16
17
15
7
8
9
3
5
6
7
7
3
2
2
2
3
4
9
11
9
1
8
5
4
3
3
19
20
7
7
7
4
4
9
5
2
4
5
4
4
7
10
1
7
8
4
3
15
28
23
10
8
8
4
6
12
6
1
3
4
3
5
7
8
8
2
5
7
3
7
10
11
2
4
6
3
3
5
13
1
2
4
6
3
4
4
4
9
9
2
2
4
3
15
25
10
5
4
6
13
12
2
9
18
3
2
13
12
5
5
3
4
5
2
4
1
2
2
3
13
17
7
14
6
2
8
15
4
7
3
2
5
9
5
6
18
6
2
8
18
6
3
1
4
3
2
4
12
8
13
13
11
12
10
4
10
3
7
10
6
7
1
12
10
1
2
18
17
4
3
1
8
13
2
4
6
6
21
22
15
16
12
7
4
7
16
3
5
7
23
20
2
1
2
7
3
2
4
1
5
5
5
4
3
6
14
6
4
5
4
10
11
7
10
13
11
13
9
2
1
2
3
15
9
2
4
17
1
3
7
22
21
3
2
6
5
12
7
4
1
10
8
7
5
6
4
3
3
1
4
4
4
7
11
5
6
2
10
11
17
28
11
2
3
5
15
7
7
10
6
6
10
15
14
11
6
2
1
8
12
3
1
14
31
9
2
13
12
11
13
12
8
5
11
5
3
5
18
15
6
8
8
9
16
14
3
2
5
8
4
3
6
29
20
8
21
9
5
3
2
12
19
12
2
1
2
11
15
6
2
6
6
2
2
4
2
4
7
6
6
2
3
34
13
15
12
2
4
2
4
23
23
10
3
2
1
15
34
14
3
15
16
3
4
4
1
4
5
4
14
2
2
21
3
2
3
10
18
10
2
4
20
27
18
2
2
32
29
1
5
18
5
6
16
4
2
6
11
3
3
2
14
37
20
3
3
5
6
13
1
0
7
18
16
4
1
11
8
2
15
5
5
16
5
2
3
5
5
3
2
2
29
39
12
20
17
2
2
2
2
1
4
2
6
20
9
4
3
3
3
3
2
2
3
11
7
5
11
1
2
26
26
18
27
14
4
6
15
6
2
3
6
9
7
8
18
11
2
3
10
10
2
2
8
12
16
10
1
1
15
3
13
15
7
16
20
22
6
1
3
6
5
10
14
3
2
15
12
2
2
4
10
12
17
17
1
1
16
17
16
18
19
16
27
14
4
2
4
6
12
1
3
2
4
11
1
5
17
6
4
4
6
2
13
32
5
16
28
5
3
2
8
4
4
7
4
6
7
1
4
5
2
8
9
7
11
9
4
1
13
6
13
5
3
13
12
3
4
5
4
4
2
4
24
14
3
2
2
4
8
9
7
2
13
6
3
4
4
5
6
6
4
5
3
9
14
3
3
20
17
7
7
6
1
5
11
6
14
3
4
23
15
3
6
5
2
9
2
1
7
8
6
2
1
18
10
5
6
4
4
8
12
10
4
9
12
4
9
19
6
2
2
5
11
12
17
18
2
9
20
3
2
13
12
17
20
6
8
6
15
6
6
7
4
3
21
17
3
4
26
20
7
5
12
3
3
9
16
15
9
5
5
17
24
6
11
23
13
4
4
7
23
10
9
13
4
7
9
3
7
16
3
13
13
11
4
4
7
6
6
7
3
4
3
2
5
19
10
4
3
3
6
7
8
5
12
20
9
7
8
6
7
5
5
12
9
5
5
7
7
19
11
3
5
12
14
12
10
6
3
2
6
5
6
2
5
4
4
10
8
9
8
9
8
5
4
6
8
2
5
4
3
2
10
7
5
8
8
5
4
9
11
11
33
21
5
6
23
12
3
3
2
12
20
3
5
20
10
8
11
13
6
8
12
10
4
3
14
15
2
1
4
14
4
2
5
4
2
13
4
7
2
3
16
14
3
4
3
16
17
3
1
13
2
9
3
2
6
3
7
6
3
5
5
4
4
12
19
3
4
4
2
4
6
5
27
25
2
1
4
7
6
4
9
13
6
10
14
4
8
14
16
9
3
7
11
12
11
1
5
7
13
16
5
1
2
7
4
3
4
8
8
4
3
4
8
5
3
10
11
5
4
7
5
5
8
8
9
11
7
4
2
2
3
23
14
6
1
14
6
4
4
4
10
3
4
12
3
7
7
4
2
10
11
3
5
3
4
4
3
1
2
14
11
5
9
8
9
15
3
17
31
9
3
3
6
17
19
17
12
8
12
12
4
5
6
5
2
2
3
9
10
8
9
25
9
6
1
0
6
19
8
4
2
2
3
4
9
17
18
15
10
3
9
9
9
2
4
9
7
7
14
6
28
35
36
25
7
3
3
4
6
6
6
3
3
1
7
18
13
7
7
4
5
6
3
5
5
5
9
4
2
13
7
14
22
11
7
5
16
28
26
15
10
7
1
16
29
3
3
25
19
9
8
7
7
10
3
2
4
2
3
16
9
7
5
8
24
22
10
12
23
24
11
1
4
28
21
4
5
27
22
16
10
5
4
3
1
1
2
2
16
18
22
4
7
10
4
23
14
6
10
24
11
1
6
12
6
2
4
5
5
7
4
4
13
2
3
12
1
4
24
33
15
18
18
4
5
12
4
10
16
9
4
4
2
9
13
6
5
5
4
5
20
18
2
4
14
1
3
17
20
21
7
5
3
2
4
2
7
12
8
5
2
11
15
3
4
12
1
3
16
15
5
2
3
1
2
16
3
6
8
6
7
7
2
20
16
1
5
2
6
17
2
3
9
4
2
5
15
10
11
7
0
1
17
12
12
10
8
5
7
9
9
3
1
4
5
3
8
5
0
6
4
3
4
0
6
10
1
1
13
6
8
31
13
3
6
17
9
2
5
5
3
4
2
14
23
3
3
3
10
23
17
10
1
6
16
4
3
13
8
2
8
7
7
9
3
4
25
12
5
3
4
9
7
4
11
1
19
3
5
7
8
2
6
6
4
11
3
5
17
7
4
3
7
9
3
9
9
5
9
20
8
3
9
18
2
5
4
5
3
11
12
4
3
12
5
3
8
20
12
1
2
2
7
11
11
12
8
4
8
22
2
1
9
1
9
15
5
10
23
7
2
2
4
15
17
4
7
4
4
7
21
3
1
4
9
2
3
16
15
7
5
5
6
9
19
3
1
2
7
23
15
8
5
4
10
8
2
18
6
20
15
1
1
7
9
3
6
4
8
8
4
2
16
14
7
7
12
14
1
2
20
12
3
7
11
12
8
4
4
5
4
5
15
4
20
25
2
2
4
4
18
14
2
1
7
12
6
5
3
3
4
4
8
4
8
5
16
10
4
6
6
4
5
2
4
5
13
3
8
13
5
2
5
10
26
16
36
22
5
6
19
5
3
4
2
14
22
3
13
32
3
1
21
9
7
9
10
10
11
2
23
2
3
11
7
6
6
3
3
12
16
7
6
19
13
3
9
5
6
17
2
7
15
5
7
7
2
5
8
5
13
8
5
2
3
4
18
17
5
7
6
4
12
10
2
6
24
15
13
11
8
12
2
13
23
5
9
6
7
10
11
8
6
6
7
9
9
3
4
3
2
10
6
4
9
14
6
4
2
10
9
4
9
5
6
19
20
10
5
3
2
3
2
5
4
5
5
5
3
2
11
30
14
2
11
4
13
19
7
11
5
8
22
12
10
7
3
4
18
18
4
4
5
11
5
6
6
2
15
4
4
11
8
3
10
11
3
6
5
5
9
12
13
11
10
14
11
4
2
4
4
3
4
6
4
4
18
24
2
8
10
10
2
13
8
6
6
5
3
5
10
14
13
14
14
12
2
1
2
4
8
12
2
2
19
16
2
19
10
7
3
2
5
8
8
2
4
2
5
11
14
15
17
12
2
0
2
3
4
7
8
10
1
4
18
5
2
21
18
4
2
9
21
21
18
16
11
2
14
21
5
8
17
14
20
19
17
18
23
9
3
2
7
12
9
18
4
11
20
18
15
15
19
18
6
4
3
10
15
6
3
20
24
23
8
6
8
7
1
1
2
2
2
6
20
15
10
29
20
7
6
19
9
7
6
6
1
13
5
4
3
5
15
8
10
11
1
1
3
9
13
25
5
7
9
19
18
2
7
19
16
7
7
11
17
17
10
2
4
4
9
17
10
3
1
1
1
10
20
22
15
6
7
15
6
9
4
7
4
6
10
7
16
19
12
5
13
2
3
16
11
4
2
2
1
2
15
1
7
23
16
4
2
5
25
11
2
11
19
13
22
16
2
3
3
1
4
12
5
2
2
1
3
7
22
10
7
5
7
6
6
3
3
12
12
13
4
1
9
13
3
3
6
19
13
6
1
5
4
17
11
4
4
18
12
3
6
8
4
3
1
14
27
11
6
3
6
28
14
0
1
22
20
4
6
18
4
7
16
2
3
4
3
6
18
10
9
8
3
3
11
3
10
4
7
14
6
6
12
2
3
6
5
3
10
20
9
2
2
9
3
7
15
6
17
16
8
2
2
4
8
3
2
7
12
9
3
1
12
14
4
10
6
3
4
3
2
2
2
5
20
23
8
2
1
2
13
2
1
1
14
24
11
4
5
4
1
3
0
2
1
2
13
15
11
7
5
4
2
24
22
5
2
4
4
6
6
7
17
16
2
1
8
12
17
15
6
4
13
8
5
11
7
13
18
5
3
2
4
5
27
32
9
3
3
6
26
9
3
7
6
5
14
6
5
7
1
2
5
9
8
15
8
7
4
4
9
8
3
4
7
17
1
4
20
16
3
3
10
23
15
12
7
5
5
4
4
5
8
6
3
7
26
10
4
18
11
3
9
16
13
14
14
7
5
15
6
3
4
5
6
15
19
5
4
17
11
4
3
3
12
16
2
4
22
13
8
13
7
6
11
5
10
8
10
9
3
7
17
6
4
5
5
3
5
11
3
3
2
12
20
25
20
5
10
30
6
7
10
20
11
4
6
11
7
5
5
5
3
2
3
5
2
2
5
5
10
9
10
15
12
11
6
8
7
5
13
21
16
10
5
2
3
3
5
7
11
11
2
3
7
13
23
13
5
6
37
22
3
7
5
6
18
17
9
5
2
3
14
16
6
5
12
16
1
16
24
3
6
5
7
4
5
10
7
3
8
8
3
3
2
1
2
3
5
13
14
6
4
7
4
3
3
2
3
2
22
25
3
6
26
14
5
8
9
6
3
3
6
12
3
3
7
19
16
3
4
11
8
5
19
6
3
3
12
8
4
4
5
10
5
5
12
14
4
3
4
9
12
8
9
22
21
4
3
5
9
9
18
17
4
3
8
11
5
4
13
17
1
3
6
13
14
14
3
4
19
12
5
8
7
5
22
23
19
23
24
8
2
3
10
18
24
7
11
14
9
6
10
15
16
7
2
3
6
9
13
12
10
14
11
8
5
9
14
5
1
3
5
19
16
17
10
6
20
19
2
3
6
6
9
3
4
5
9
14
10
2
12
20
4
4
28
13
1
5
8
3
34
9
2
8
23
19
6
4
5
10
13
13
13
14
10
5
4
4
2
4
4
3
3
2
2
4
18
19
8
6
5
13
7
11
5
2
4
10
13
12
16
20
19
5
19
3
3
5
2
1
1
2
3
3
16
6
16
19
9
3
3
4
3
2
2
10
23
14
18
20
5
3
2
2
4
14
9
3
3
11
3
8
37
22
3
5
23
7
4
6
1
12
12
9
1
3
3
2
2
5
20
16
6
12
1
6
2
3
3
8
11
6
4
3
2
2
2
3
18
18
9
10
11
31
18
2
1
2
22
3
8
16
1
20
23
1
1
2
10
6
6
6
7
7
5
3
3
2
10
3
4
11
4
14
24
4
2
2
2
3
7
8
3
4
7
4
3
14
3
7
6
6
5
7
11
13
7
0
8
10
1
2
3
12
12
5
3
3
7
19
25
13
4
9
14
9
3
2
1
4
4
7
25
10
4
2
5
8
5
4
11
15
9
8
8
15
6
4
6
10
12
10
10
19
11
2
17
11
11
3
11
9
13
21
2
7
23
7
3
9
4
25
7
3
2
8
21
3
1
19
2
6
25
4
6
24
2
3
20
14
3
1
1
5
11
4
2
8
5
4
12
1
19
24
3
4
13
8
8
14
10
1
2
2
3
3
6
8
7
9
11
10
14
15
4
4
15
5
5
1
12
12
2
1
2
4
6
11
11
7
9
11
9
4
3
9
4
5
11
26
13
5
6
9
4
3
11
20
18
4
3
15
15
2
5
6
5
7
6
3
4
9
14
9
12
7
5
7
10
3
17
25
15
6
6
15
16
5
3
5
6
6
8
16
7
5
6
4
4
16
23
11
5
7
4
7
4
11
14
10
11
6
4
3
5
9
12
11
14
4
7
23
2
2
16
1
14
33
13
3
3
4
8
13
11
6
3
4
5
3
6
6
8
14
13
3
11
25
4
2
11
1
3
15
12
1
2
8
3
6
10
17
5
3
3
6
18
14
11
9
5
7
10
2
8
3
9
18
7
22
13
1
2
5
9
5
9
11
3
5
6
5
16
14
4
14
17
5
2
19
30
8
7
6
17
19
12
2
2
2
9
9
3
2
3
13
17
7
13
16
8
4
14
13
2
9
11
13
15
12
1
29
6
19
27
6
3
3
8
11
6
2
5
17
11
4
8
16
25
14
3
4
4
27
9
5
5
10
16
12
7
10
19
11
5
4
7
15
9
3
3
4
7
14
15
11
5
4
2
2
2
9
12
5
4
6
20
11
19
10
8
16
16
6
4
4
4
5
3
2
2
12
12
5
9
16
15
1
5
24
17
5
5
11
13
10
12
12
26
18
8
2
2
9
14
3
2
2
2
0
2
8
13
6
9
8
3
3
2
3
12
8
9
7
9
17
6
12
11
2
6
11
11
6
5
18
18
2
4
13
4
6
6
14
3
1
2
4
17
7
5
4
5
23
13
1
13
15
9
2
8
14
2
2
4
7
12
12
5
2
9
10
2
29
18
3
6
24
13
1
17
14
4
2
5
14
6
2
4
9
4
14
5
7
13
4
5
15
6
5
16
5
2
2
2
4
4
10
8
2
6
9
4
16
12
2
3
22
3
5
14
0
19
29
3
1
2
4
10
6
3
4
7
5
2
2
4
4
7
4
5
23
17
0
4
9
11
5
3
2
3
7
2
6
26
10
5
2
1
11
18
22
16
1
2
3
2
6
14
14
12
0
2
3
17
35
21
2
2
5
11
1
3
17
9
2
2
8
14
19
9
4
15
5
7
3
10
14
24
34
6
3
19
4
6
3
2
3
5
10
15
8
14
6
4
30
3
6
20
2
17
3
2
6
5
10
15
14
3
6
4
16
5
8
22
5
4
7
16
7
3
12
13
5
4
12
13
11
10
7
10
10
11
11
14
8
2
2
11
12
3
1
6
6
10
11
3
12
8
7
23
7
4
8
17
17
27
22
2
2
11
16
9
9
14
14
7
5
12
19
6
4
18
2
3
4
5
8
16
15
4
12
2
3
3
5
14
14
13
10
7
18
19
7
3
5
6
11
9
11
11
10
16
11
2
16
6
4
6
3
2
3
10
12
6
4
6
5
2
2
14
15
9
18
8
0
16
3
2
8
21
5
14
9
5
6
8
2
5
7
10
8
2
3
10
7
7
6
5
7
19
5
4
16
3
8
9
1
3
6
8
8
16
16
14
10
5
1
10
19
10
5
3
6
13
10
8
6
5
1
6
8
3
4
20
19
5
6
12
16
18
5
3
19
11
5
14
12
4
4
9
21
22
23
19
13
12
10
4
7
22
4
5
5
8
10
19
18
3
5
7
5
5
14
4
6
6
5
9
24
21
18
21
20
1
4
6
6
15
6
4
5
6
8
10
7
10
15
11
6
2
10
20
5
2
5
7
7
8
10
14
10
3
3
6
9
5
3
5
8
11
13
11
9
10
9
6
3
1
17
21
3
2
5
19
16
17
18
21
10
2
7
4
6
4
15
12
11
14
7
5
13
11
5
5
2
14
19
5
3
5
11
5
6
16
22
14
1
2
6
19
5
4
5
9
14
8
2
12
15
5
17
12
6
1
5
3
5
3
5
15
5
11
16
7
6
5
4
4
2
6
15
1
8
18
2
4
9
11
2
2
4
12
20
3
9
14
5
29
23
3
15
29
7
3
13
12
2
6
17
18
7
4
1
3
11
5
7
5
3
3
17
15
2
11
22
5
3
4
13
2
3
15
17
7
0
1
13
16
1
7
2
3
20
14
2
3
5
3
3
6
3
2
13
23
6
0
2
3
19
5
1
4
12
16
17
7
1
0
12
22
5
1
12
21
5
1
1
8
3
6
5
1
7
20
6
2
19
10
2
3
7
4
5
2
9
15
3
2
10
17
19
9
1
2
3
2
7
12
10
3
4
6
20
3
2
5
16
3
4
4
13
18
26
29
5
4
13
5
2
4
8
11
12
12
9
4
5
16
2
3
11
11
5
3
6
8
10
20
7
6
16
14
1
2
3
4
6
12
19
5
9
9
7
17
10
14
18
7
11
7
4
12
16
4
6
12
8
5
12
15
19
15
9
10
8
5
32
16
3
3
14
20
21
6
11
10
4
4
8
10
11
4
7
11
5
5
21
2
4
2
6
19
19
9
19
6
3
3
4
3
5
9
10
20
19
8
2
6
3
8
2
7
15
10
18
16
3
4
5
7
6
4
4
9
2
3
6
7
7
5
8
15
3
7
10
4
9
11
5
3
6
9
6
4
5
12
12
9
9
7
3
5
8
5
3
3
5
4
7
7
9
10
2
4
7
16
8
4
9
9
10
12
10
3
4
17
5
2
2
2
2
18
16
8
9
4
3
10
9
29
17
2
2
9
26
25
2
3
17
5
5
7
3
2
2
1
5
18
35
6
2
10
21
17
5
4
6
23
24
14
7
4
3
3
4
4
4
4
4
3
0
4
23
23
16
16
7
2
12
12
4
7
9
6
13
12
9
6
3
3
5
12
15
7
8
8
4
0
4
3
6
10
9
11
12
6
5
8
7
7
4
9
8
9
5
8
12
3
5
2
0
18
20
3
2
5
15
21
15
21
11
4
2
5
6
6
20
22
17
10
7
3
9
4
13
3
1
11
20
0
3
4
5
5
14
6
3
5
15
20
2
5
14
15
19
18
8
11
8
3
16
10
0
7
1
7
14
17
3
8
5
8
13
7
6
5
4
15
13
7
5
10
16
22
3
1
10
3
1
5
15
6
9
11
1
24
27
6
6
28
10
4
17
15
7
16
17
5
1
2
4
6
15
22
7
4
0
8
11
3
6
20
18
8
2
5
4
4
6
9
9
3
8
18
11
0
6
1
7
20
5
2
3
2
3
12
5
4
4
15
17
9
2
10
1
3
4
3
2
2
2
2
17
20
3
6
22
10
1
2
1
7
14
13
2
10
17
3
13
5
1
6
7
5
3
5
9
4
2
10
7
3
1
2
3
6
10
17
4
3
1
8
17
19
15
3
6
8
7
4
6
5
2
6
9
8
3
16
14
19
22
3
4
3
10
24
14
4
12
16
4
9
7
15
22
6
11
5
2
4
5
12
7
4
21
22
19
19
8
12
20
15
27
7
6
2
5
12
4
3
10
15
11
13
6
5
7
13
21
26
5
7
9
1
8
27
10
2
3
11
10
6
5
11
17
20
20
19
15
11
6
4
3
7
11
11
15
2
2
11
14
8
6
8
7
6
8
16
16
10
5
6
14
2
1
2
13
17
4
1
1
13
14
11
9
6
5
6
10
15
12
8
6
6
3
2
1
2
8
7
4
2
2
5
7
10
8
6
13
15
2
5
8
2
4
5
4
3
15
1
2
1
3
3
2
5
4
12
11
14
17
12
3
2
2
3
3
4
4
2
2
1
10
25
1
3
10
9
2
3
5
24
28
6
4
2
2
2
4
6
7
20
2
1
2
1
14
5
3
4
9
12
12
5
6
6
13
22
19
12
2
5
9
18
19
10
3
2
1
3
4
2
5
6
9
12
11
11
14
16
9
4
6
2
3
3
4
12
9
10
10
6
2
1
8
5
4
22
9
9
10
1
2
5
6
3
14
24
20
15
10
2
5
15
20
7
2
6
11
2
14
4
2
3
3
4
4
14
18
4
11
10
9
13
21
20
12
5
4
18
4
1
3
1
6
10
7
4
4
14
7
5
3
3
3
25
19
7
1
4
9
20
3
2
15
1
1
12
24
5
3
6
25
20
3
4
15
4
6
16
7
6
15
10
1
2
2
2
4
16
3
6
13
4
2
4
15
18
17
14
6
3
1
9
8
4
3
4
7
6
5
5
12
8
2
2
2
11
14
3
2
7
11
14
11
4
1
2
6
21
6
3
3
4
4
12
2
8
15
1
1
8
7
10
19
3
4
12
1
1
3
4
1
12
12
2
9
0
1
3
7
11
4
6
10
6
3
1
5
1
23
30
7
5
4
26
6
3
7
2
10
10
7
6
7
2
3
7
4
9
30
26
6
15
16
16
25
26
12
4
2
2
4
7
16
12
11
11
7
3
4
20
22
16
6
4
3
2
10
27
3
16
20
12
3
1
6
22
14
8
9
17
20
8
3
3
8
8
5
2
7
15
33
17
1
5
9
9
7
9
18
19
7
4
14
9
3
2
15
5
16
16
18
14
5
2
5
5
3
4
14
18
7
5
5
4
3
2
2
18
14
9
4
6
9
11
10
7
6
4
3
12
4
3
4
3
4
5
3
1
10
11
5
3
6
13
13
4
10
7
7
4
10
6
4
6
5
4
3
4
4
0
21
0
4
3
16
9
4
10
23
4
6
5
12
10
7
8
17
15
2
3
4
2
5
9
3
4
6
8
6
6
5
8
17
15
2
1
6
12
17
6
4
6
3
2
2
3
10
6
4
15
7
16
16
3
3
5
4
4
5
19
20
10
10
14
6
2
7
10
6
15
8
7
6
3
3
4
5
8
10
14
13
9
17
21
20
14
1
6
2
18
13
2
3
4
4
4
2
12
6
6
3
13
15
2
2
11
20
13
7
6
2
6
9
4
7
21
7
2
3
2
5
27
25
3
5
9
2
15
4
2
13
4
1
6
12
19
21
4
1
5
7
10
8
1
4
7
5
1
12
1
2
3
1
13
8
22
4
2
9
9
12
18
13
10
5
3
13
9
1
3
4
2
13
12
6
1
4
4
6
9
5
2
2
15
9
3
2
24
21
4
2
6
16
6
5
6
1
2
3
1
8
3
2
3
8
8
7
6
2
11
17
3
19
29
5
3
2
5
0
12
20
3
2
22
31
17
4
14
20
17
20
11
2
4
3
2
8
6
10
9
6
14
16
13
10
6
8
4
2
2
6
13
11
6
2
4
8
6
4
3
2
7
5
2
2
5
3
2
16
38
23
3
3
13
4
2
5
2
14
18
2
2
8
5
5
12
15
18
13
1
3
4
10
8
2
4
13
15
3
2
5
4
2
17
17
13
13
9
3
6
4
8
2
8
13
0
4
3
6
8
2
4
16
10
11
14
9
3
6
3
8
3
5
13
10
15
11
3
3
2
4
9
1
7
8
1
3
24
15
2
4
15
21
9
6
5
11
8
2
2
11
8
4
5
2
2
3
11
6
4
13
9
5
5
12
8
4
11
3
13
11
1
24
20
10
4
4
3
14
14
4
6
10
19
1
9
22
10
2
4
17
11
6
25
13
3
5
9
13
5
3
3
8
9
2
1
17
20
7
4
6
10
14
15
2
4
14
3
4
8
3
17
25
6
3
7
16
15
14
6
9
10
9
7
18
7
2
6
4
5
18
17
2
4
20
12
3
3
8
2
9
4
2
8
2
5
8
15
17
6
3
5
9
2
1
4
17
7
6
8
3
7
19
1
7
15
4
13
10
2
1
2
6
7
4
9
4
1
9
7
1
0
11
13
4
1
5
9
21
4
3
9
13
6
7
10
3
5
9
1
4
5
6
5
6
6
1
7
8
3
6
14
3
11
25
9
13
6
4
17
22
6
9
12
4
11
7
9
11
7
11
29
22
5
3
5
7
14
3
1
10
2
3
3
7
10
14
15
8
6
5
2
1
2
8
22
14
3
3
6
7
4
11
8
3
6
4
1
3
9
14
16
2
2
12
17
17
9
6
9
16
13
1
2
6
12
10
2
2
5
14
10
1
9
13
6
9
2
2
13
16
11
11
1
4
7
10
5
2
4
11
15
19
3
3
3
3
4
8
3
1
19
25
2
4
11
8
14
4
5
2
5
14
2
2
5
6
3
1
7
10
5
12
15
6
5
3
5
2
15
13
2
14
13
4
15
12
2
5
8
8
4
2
13
22
2
1
15
26
5
2
16
23
4
4
7
2
3
4
1
9
12
10
7
1
3
7
10
5
2
8
21
6
13
3
4
6
6
27
25
1
2
17
19
7
3
4
7
7
10
2
6
5
6
6
10
2
4
26
17
3
5
11
4
10
12
1
16
22
20
10
2
2
6
12
5
3
2
23
8
2
20
3
5
13
1
14
11
12
19
17
6
2
12
11
2
3
5
14
12
10
12
7
8
8
4
2
2
1
19
25
1
1
17
41
25
2
1
0
8
16
1
6
13
15
2
14
14
11
3
2
3
2
5
13
6
3
4
14
4
5
4
4
2
3
6
14
15
6
4
6
7
13
12
3
1
5
4
5
10
17
10
3
10
15
6
12
2
2
12
1
6
7
10
10
4
4
6
10
11
3
3
4
5
1
22
17
1
11
7
5
15
1
7
6
5
16
8
1
1
10
11
0
11
13
4
7
0
1
5
21
9
4
12
11
3
1
2
2
2
3
2
5
20
14
2
20
20
0
2
13
25
5
2
2
3
4
3
2
3
8
6
6
8
6
2
2
15
13
17
6
16
14
1
3
13
4
5
5
15
16
3
17
3
3
14
3
3
14
15
2
7
8
5
12
3
2
3
4
12
5
5
3
23
10
11
6
6
5
4
1
10
8
6
6
5
7
1
8
10
6
5
15
14
3
4
3
1
6
5
12
8
2
5
5
14
14
2
11
9
13
6
5
9
6
11
10
7
2
2
3
5
16
8
4
4
8
6
12
20
6
3
3
5
11
14
11
4
7
19
10
6
6
3
3
3
2
4
15
12
4
3
20
2
3
3
4
3
3
8
8
2
2
11
14
1
12
20
15
18
3
3
4
9
3
3
7
7
9
10
3
6
8
10
14
2
3
12
15
14
17
20
11
8
12
6
1
13
11
3
7
5
18
15
2
3
4
4
25
15
19
