# Supplementary material for: Evaluating flow modulating treatment response in intracranial aneurysms using black-blood MRI in vitro
Source: Commun Med (Lond). 2026 Mar 27;6:170. doi: 10.1038/s43856-026-01413-z (PMC13031954; doi:10.1038/s43856-026-01413-z)
Supplement: Supplementary file 8 — Supplementary Data 5 [file 43856_2026_1413_MOESM8_ESM.zip › Data_Figure_8ab_Sup_Figure_6ab/BB2/without device/2_BB2_vessel_array.txt]

18
1
13
46
22
8
11
22
2
15
48
32
19
0
9
11
2
3
38
49
20
30
43
19
20
19
7
3
3
42
53
24
18
25
21
2
3
32
18
2
3
22
44
25
14
17
19
19
3
21
18
3
4
9
4
22
50
25
11
32
32
26
3
3
2
3
15
19
7
22
45
34
10
8
12
23
14
2
2
5
25
34
26
14
11
10
8
8
6
3
3
12
6
4
6
31
34
25
8
2
2
3
2
19
24
32
19
14
11
10
7
15
22
9
3
18
20
1
18
20
31
18
2
8
13
14
14
2
14
12
4
1
12
34
21
0
11
25
17
6
6
16
12
27
10
8
1
13
26
25
21
23
28
3
2
2
24
44
29
10
17
12
39
27
10
1
15
35
25
8
13
9
1
17
35
27
20
11
9
8
2
2
33
47
22
26
36
17
16
6
3
3
1
3
32
52
33
25
28
23
19
2
5
12
3
6
18
33
19
14
27
28
20
1
2
4
7
5
9
8
23
49
21
3
39
41
24
1
1
2
2
14
16
11
24
52
46
16
17
21
18
15
2
1
0
21
41
28
7
7
17
13
9
6
2
3
4
2
1
20
43
23
25
22
16
4
2
16
16
24
25
23
18
8
2
9
24
20
5
8
28
12
15
20
34
22
1
6
19
3
7
9
4
5
1
3
1
18
8
1
18
27
25
11
4
14
15
15
1
2
2
17
24
30
30
15
7
1
4
26
35
26
21
19
16
42
28
19
7
16
22
25
18
21
7
7
16
18
26
25
5
20
13
3
5
4
18
40
27
25
28
17
16
4
5
24
11
2
18
47
42
29
28
28
28
5
6
25
15
12
7
23
20
17
33
28
16
2
7
4
11
17
19
24
39
18
5
51
53
23
1
2
1
1
1
4
16
31
53
48
17
33
46
26
18
12
14
0
3
29
28
7
12
25
14
3
3
2
17
6
4
0
30
37
4
1
9
10
10
13
21
8
16
24
24
13
10
2
3
4
15
3
7
24
8
10
28
37
15
5
19
32
12
3
2
5
3
6
2
17
26
5
2
24
30
19
17
2
3
15
10
3
4
10
16
10
20
35
14
1
18
20
26
22
17
16
11
28
33
19
24
24
18
11
27
13
17
15
13
7
13
33
28
0
3
3
14
10
2
5
26
30
21
30
20
11
2
20
37
10
2
9
40
44
26
33
32
22
4
10
30
23
16
10
28
29
23
32
28
12
3
11
1
4
12
28
26
35
25
21
53
51
22
3
5
14
10
3
20
34
48
40
17
40
57
34
20
18
9
1
7
24
13
26
29
7
5
15
13
18
15
4
10
33
10
13
11
1
4
14
8
2
14
18
5
3
20
13
18
9
3
1
1
1
1
17
33
22
2
5
38
42
20
3
4
6
2
3
34
24
3
4
37
37
12
13
21
8
2
11
15
21
22
18
4
11
31
27
1
39
31
20
13
13
8
3
26
19
9
18
35
25
11
28
8
9
11
10
1
16
47
35
1
6
6
10
7
7
1
19
36
29
35
20
5
2
25
31
8
2
13
37
38
20
38
37
5
3
4
6
12
15
16
39
40
25
25
29
13
4
7
6
2
7
32
32
38
38
31
37
40
27
5
7
4
3
2
27
31
36
43
21
30
50
34
23
11
3
2
10
24
16
30
35
9
6
20
13
22
14
2
1
18
10
24
30
2
1
1
1
0
9
4
1
2
23
19
25
29
9
2
1
0
1
18
20
2
2
20
46
37
16
8
8
7
2
3
35
18
4
32
44
23
2
7
17
21
8
10
28
35
33
21
8
11
19
16
18
6
40
28
20
15
19
15
2
20
14
3
6
32
31
14
21
8
1
8
9
1
16
49
45
8
22
14
6
1
0
3
18
39
38
40
25
9
19
24
20
3
2
14
32
26
18
41
37
4
9
9
2
2
12
22
40
43
29
26
40
23
3
4
2
1
6
26
23
37
47
31
19
43
38
6
25
16
4
11
26
15
26
52
31
14
28
30
21
12
2
5
20
20
11
23
43
26
12
13
7
14
8
1
4
18
9
19
35
20
0
1
2
1
1
1
3
4
22
20
20
31
25
0
0
1
3
1
6
3
17
51
35
7
2
7
9
6
2
2
22
13
29
53
25
3
1
11
6
7
6
30
41
35
23
16
12
8
2
4
6
25
14
24
20
22
22
2
4
2
10
6
19
23
15
13
5
3
16
9
1
16
34
46
30
21
11
2
5
6
0
14
26
38
45
33
23
28
20
18
10
8
10
19
24
25
42
41
14
8
14
18
18
8
11
10
25
42
35
31
46
27
2
4
10
17
16
16
7
23
45
33
12
50
46
10
30
34
22
22
22
5
18
57
41
5
13
27
5
18
24
3
15
29
25
5
16
46
41
18
7
4
3
15
6
5
10
18
20
20
23
13
1
6
7
5
2
5
14
9
21
24
18
21
27
19
8
1
6
6
3
15
35
59
28
2
3
11
9
10
6
2
7
6
45
57
14
1
6
20
19
8
3
20
40
31
17
16
9
4
4
6
1
6
6
27
27
24
24
20
2
2
5
5
11
13
15
3
6
23
5
4
16
19
42
44
8
1
2
5
5
6
6
9
28
45
41
21
16
12
21
18
5
5
5
19
32
43
41
19
2
3
20
27
5
13
3
8
42
51
38
40
19
6
1
17
25
5
21
4
11
41
36
17
46
43
10
22
26
2
21
34
12
13
41
35
6
18
31
7
17
20
4
5
33
39
17
11
34
36
18
3
3
7
19
18
3
5
19
29
15
2
2
5
10
11
12
23
2
4
20
11
20
27
16
12
12
14
15
7
7
14
3
20
32
56
36
1
0
8
5
15
17
4
4
2
35
56
15
1
3
7
10
6
4
3
29
31
18
18
15
10
9
9
4
4
12
40
38
31
30
28
11
12
14
14
3
7
14
19
3
6
27
3
4
16
10
39
45
2
2
2
2
6
12
3
0
19
46
44
4
2
2
16
28
16
9
1
17
39
47
46
22
3
3
6
30
1
18
1
4
40
64
43
28
7
1
4
16
3
3
23
5
9
38
41
22
38
36
4
3
7
4
3
18
33
30
20
22
20
14
27
32
13
13
19
5
5
20
46
40
15
8
18
20
11
10
24
23
22
3
2
17
29
10
2
1
5
7
10
13
22
0
14
18
3
19
24
6
1
0
2
18
10
5
0
23
24
17
42
39
10
1
1
5
20
20
5
25
2
15
45
23
7
9
4
2
7
17
2
16
37
23
18
23
21
20
17
10
15
34
52
38
28
33
24
6
19
17
24
10
12
18
21
5
7
28
4
6
17
10
35
33
6
9
2
3
5
11
6
0
25
42
40
14
1
3
23
23
6
3
30
41
48
49
17
34
8
1
2
3
16
4
5
48
61
39
22
11
4
2
17
1
2
10
13
20
39
41
23
28
27
6
4
14
14
12
9
24
40
22
9
21
23
28
32
23
4
12
13
15
12
33
49
21
2
4
20
19
16
29
17
15
3
3
14
24
18
8
6
5
3
5
16
17
7
21
6
2
18
22
3
5
15
1
13
19
5
8
43
21
5
31
32
14
7
5
12
19
11
6
44
2
5
34
25
14
13
11
9
20
24
20
4
15
48
30
16
22
28
26
16
14
24
48
51
27
25
41
26
8
11
12
24
21
20
20
21
22
17
21
20
2
10
16
13
22
16
15
19
9
2
4
19
25
16
20
32
27
13
2
3
17
26
18
28
44
34
37
47
23
33
16
4
2
10
15
11
26
48
41
29
26
23
4
6
5
3
1
11
25
25
28
29
25
27
25
18
21
18
5
8
4
25
44
20
10
24
27
24
27
24
5
2
8
26
11
14
32
22
9
9
15
15
18
30
7
9
8
18
18
13
11
18
29
18
3
5
19
16
8
23
4
4
23
25
8
14
18
6
9
25
5
7
37
15
8
27
22
14
11
9
16
15
4
5
40
4
8
33
21
14
12
10
7
18
18
15
5
12
57
40
17
17
33
31
6
6
24
44
42
21
21
40
37
22
2
9
20
22
19
14
15
9
16
20
11
2
9
20
21
19
7
13
16
7
2
3
25
40
28
14
20
24
2
1
2
7
19
28
51
47
20
23
42
28
18
7
1
3
10
16
18
33
41
27
25
33
30
24
18
6
5
9
26
31
19
15
18
29
32
29
19
39
34
5
3
8
30
37
17
17
28
28
26
28
22
16
13
4
24
14
2
9
27
38
29
10
4
17
32
3
12
14
29
23
3
2
25
44
21
4
2
25
14
3
14
14
10
22
26
21
20
17
3
6
19
4
2
12
11
23
27
15
15
12
6
4
1
5
10
13
7
23
38
18
11
9
6
2
11
10
9
4
10
57
49
21
8
18
26
7
1
31
38
25
17
26
36
25
21
13
17
8
6
18
13
4
8
14
14
7
17
28
27
11
4
3
1
1
5
26
43
31
12
20
28
1
1
1
1
9
27
48
42
11
14
40
34
14
3
4
5
7
8
16
30
37
26
26
37
31
26
14
8
9
13
25
28
18
9
13
29
48
32
7
40
41
11
2
5
30
34
19
22
27
17
25
30
22
41
34
1
7
13
1
3
22
55
35
2
1
10
36
5
22
21
28
19
2
1
32
38
8
1
3
24
16
5
9
20
16
11
24
34
14
4
0
2
10
7
1
4
13
32
19
14
24
11
3
1
1
3
11
2
6
28
38
18
17
17
9
1
8
8
9
2
6
43
47
29
10
4
14
11
2
11
35
38
23
18
26
22
9
16
4
6
35
29
1
2
17
23
8
12
37
43
27
2
1
1
3
12
24
27
19
15
37
38
4
3
3
14
16
17
26
25
11
18
44
33
4
7
7
4
3
4
25
42
38
26
37
29
4
9
5
7
8
3
11
20
26
27
23
31
49
26
1
33
30
8
1
1
18
33
27
27
19
7
20
25
20
50
43
7
1
2
11
11
13
39
26
2
1
6
33
22
29
20
14
2
2
5
16
17
1
0
3
19
8
3
7
24
11
0
30
32
1
4
16
3
1
3
4
3
19
26
10
22
36
9
1
3
3
3
2
0
5
21
29
24
28
27
11
4
6
8
3
1
2
26
37
29
23
14
13
13
4
2
20
39
36
26
23
16
4
15
7
4
36
40
1
1
11
25
6
3
28
46
44
3
1
3
12
16
15
9
1
9
48
47
13
14
14
17
13
2
1
4
9
24
51
35
5
14
14
16
13
0
9
41
46
26
34
30
2
4
1
9
17
15
1
4
30
45
36
32
40
21
3
11
24
18
1
2
16
26
31
31
16
12
14
14
12
35
30
6
2
1
23
30
16
17
17
6
1
2
19
25
18
15
9
2
3
13
6
2
0
1
2
13
4
2
27
14
3
29
27
5
5
19
1
2
1
1
7
29
17
4
32
42
9
0
1
10
9
1
10
16
12
17
29
37
23
8
4
3
8
4
1
3
25
28
19
24
19
18
22
14
10
12
24
36
37
35
13
3
13
23
11
17
28
7
4
13
8
6
11
27
48
17
4
14
14
2
1
3
1
5
41
52
18
8
25
27
22
15
3
1
1
6
25
53
40
5
13
21
20
6
8
7
29
45
27
33
35
5
8
14
24
27
11
3
23
41
46
35
32
17
4
1
13
27
19
2
12
16
25
27
27
28
15
3
3
5
15
5
3
3
31
32
15
13
14
14
3
2
14
3
23
21
2
8
19
15
3
3
9
4
3
12
3
31
26
2
10
23
12
5
2
1
1
1
1
13
32
17
6
31
41
14
1
4
17
11
2
16
3
12
32
32
17
8
6
5
4
4
2
4
37
25
14
20
22
23
30
17
36
13
6
29
33
44
20
5
7
33
24
6
8
14
10
4
5
13
8
12
41
29
9
18
15
9
7
9
7
7
35
49
24
1
11
24
28
24
19
9
8
12
25
49
41
3
10
26
11
3
21
9
9
37
31
30
37
17
7
18
31
23
11
7
10
9
35
46
26
16
6
10
28
17
2
3
3
14
24
31
39
20
6
6
2
13
13
7
24
14
10
23
24
23
10
7
14
0
19
40
10
7
13
17
11
5
13
5
5
14
0
25
39
11
1
17
22
15
7
3
1
2
10
11
29
17
12
26
28
17
9
12
13
4
1
12
5
19
33
25
11
11
11
7
1
2
22
46
31
18
18
16
18
21
14
50
19
6
19
22
29
32
3
4
36
30
3
3
16
13
2
10
18
11
20
42
29
6
10
13
13
14
20
20
23
36
39
22
1
3
10
17
22
21
17
18
24
28
44
37
1
10
27
6
5
20
4
4
32
39
31
29
24
2
16
39
20
3
3
0
0
25
50
29
13
10
3
17
12
6
3
1
10
21
19
26
23
17
14
2
18
28
16
14
2
8
33
20
6
10
16
18
1
19
46
13
0
5
11
8
2
10
7
8
9
1
17
33
12
4
13
29
13
28
14
3
4
4
5
17
14
12
23
21
17
15
9
5
3
1
6
16
11
25
32
18
4
4
12
10
3
2
18
40
39
32
19
7
1
5
4
35
31
27
25
8
10
20
1
3
27
28
9
12
15
2
5
21
15
20
44
47
19
3
5
14
3
13
18
27
43
40
29
16
2
2
9
20
12
12
8
21
31
33
42
35
3
20
25
12
1
8
2
7
33
44
33
26
23
6
30
38
17
1
3
2
8
26
44
36
22
15
9
19
14
5
2
2
12
25
7
5
20
25
17
8
22
29
8
8
3
4
7
4
1
3
16
19
6
24
30
6
1
2
3
1
8
7
7
3
2
5
18
15
6
2
11
26
1
30
16
2
4
4
3
12
5
17
23
22
19
12
5
2
3
2
10
15
18
32
39
18
0
1
9
6
3
5
10
20
32
41
28
2
5
10
13
8
23
44
47
22
5
8
16
14
16
17
14
24
13
1
20
27
5
23
59
45
6
3
8
12
6
22
1
18
50
44
28
9
9
5
14
11
2
2
2
6
27
35
42
28
3
4
19
20
9
4
1
7
20
31
35
35
35
19
13
33
29
6
5
2
24
44
40
35
36
32
13
10
23
7
2
8
5
12
38
25
1
11
21
4
11
18
9
1
10
17
5
3
19
21
3
3
2
23
16
7
1
4
15
13
8
4
14
11
1
2
25
13
0
5
9
8
21
21
15
3
1
2
4
13
12
10
26
37
26
19
9
17
1
1
5
16
20
26
35
44
23
0
3
17
19
3
4
14
10
23
41
33
12
5
16
24
0
14
47
57
35
14
6
23
26
14
14
17
25
23
5
1
20
27
6
21
49
34
7
3
1
17
18
12
1
5
34
42
32
9
28
17
14
12
2
0
0
0
9
27
43
31
3
19
23
14
5
7
1
16
29
23
23
34
44
25
6
21
24
7
3
0
26
56
41
26
35
35
14
4
3
3
3
30
16
10
39
40
6
17
20
1
1
1
3
0
2
32
36
8
4
26
25
2
4
2
2
22
3
0
1
19
32
20
3
12
23
9
1
2
32
3
1
22
22
12
17
18
9
8
9
1
1
29
22
20
40
46
25
15
7
28
4
1
3
14
34
28
33
42
22
3
0
14
23
4
4
7
10
23
32
32
23
14
10
18
1
20
42
44
38
22
6
17
22
10
9
20
16
17
3
18
23
14
10
17
25
24
22
17
5
22
33
12
1
2
8
30
42
21
22
10
11
12
7
6
6
6
17
41
40
12
24
18
12
8
7
7
20
20
19
20
31
42
29
5
6
23
9
2
8
14
31
32
25
32
33
13
18
3
4
2
35
30
10
24
35
12
22
23
1
12
17
6
1
3
37
42
8
5
22
11
0
11
11
1
19
4
2
9
26
29
14
4
14
20
6
2
2
18
27
5
11
40
32
14
9
8
7
13
14
10
2
30
23
47
44
17
8
2
13
8
7
8
6
37
25
30
32
13
13
9
3
4
2
4
7
21
31
28
30
31
13
2
2
1
30
31
21
28
28
6
6
2
16
24
10
12
11
26
33
28
16
6
3
21
41
14
6
15
40
36
21
5
3
18
48
32
6
0
0
7
23
27
21
8
16
36
36
20
9
3
13
18
16
22
17
10
18
29
32
33
22
7
3
29
15
0
25
24
1
16
29
28
28
19
8
17
12
19
1
12
38
21
13
24
16
21
35
15
5
23
15
10
4
22
34
11
10
17
2
6
33
14
2
15
2
4
17
25
23
11
5
11
17
7
4
10
13
21
5
16
39
36
13
0
0
8
15
16
12
6
24
14
41
40
3
4
12
1
6
14
12
1
22
9
27
22
5
26
24
0
0
3
1
13
29
32
28
35
30
10
0
2
1
34
24
7
27
35
4
0
1
18
25
13
11
19
18
22
28
19
4
2
29
48
2
1
4
21
40
34
9
2
20
47
24
13
17
3
3
27
38
28
13
19
27
25
17
3
2
17
23
4
30
16
7
26
37
27
24
26
4
6
37
7
3
32
45
4
11
34
26
25
31
27
16
23
35
8
2
31
39
7
17
10
13
43
34
4
20
15
16
10
6
21
11
2
10
1
9
37
41
15
21
6
7
14
20
17
18
15
16
10
1
2
9
14
17
7
5
25
32
14
2
2
12
16
5
10
15
12
2
25
33
0
1
10
3
2
12
9
1
2
3
26
20
10
29
23
0
0
1
2
10
28
35
44
47
29
6
1
0
0
34
35
12
29
44
14
0
1
3
6
23
18
10
13
7
2
8
10
2
6
33
42
16
10
7
3
19
22
4
3
30
40
17
22
19
12
3
19
23
23
19
17
14
20
22
8
2
15
14
3
23
20
13
29
35
23
19
26
14
4
5
33
7
3
27
47
10
15
35
29
26
30
32
16
24
33
11
2
24
41
4
17
15
8
37
42
19
14
9
14
8
3
18
10
0
13
9
3
10
39
36
26
13
4
2
7
11
19
14
8
2
3
22
9
10
7
15
3
10
25
14
5
8
11
10
1
16
17
1
2
4
33
27
3
0
1
4
7
2
2
4
2
19
41
29
25
26
7
3
2
7
2
4
9
27
56
79
65
29
13
14
7
3
48
62
35
32
47
25
1
23
3
2
3
22
18
2
13
12
6
11
1
4
29
33
13
20
13
14
3
3
12
1
6
32
34
21
32
21
9
1
0
1
14
27
19
5
19
30
15
13
3
1
2
15
26
30
28
19
21
27
13
2
0
14
14
1
8
30
17
19
34
34
30
23
20
14
12
13
4
2
32
26
0
20
27
11
23
37
23
6
2
11
3
2
24
22
4
12
28
4
4
15
30
5
23
13
2
0
9
13
4
3
6
21
21
2
6
23
13
11
17
12
1
1
7
4
3
23
14
1
1
17
37
21
2
4
14
8
0
0
0
2
30
49
38
36
21
4
1
13
21
1
3
8
33
91
120
77
24
14
25
23
7
77
98
58
37
40
24
3
16
15
13
10
19
26
3
6
14
9
9
2
0
23
30
24
17
17
20
6
2
2
0
9
31
30
34
35
31
27
18
2
0
0
10
32
21
6
25
38
23
16
2
0
1
13
31
33
23
14
27
35
14
7
3
3
0
4
8
16
16
21
40
44
31
21
16
19
5
0
3
3
30
20
1
20
46
26
19
25
17
19
3
7
2
3
26
35
0
17
40
11
2
7
17
7
22
2
2
7
16
16
16
17
16
12
10
4
17
17
15
17
17
16
11
5
5
3
22
15
0
2
21
37
13
0
8
12
3
2
4
22
4
22
38
36
37
15
6
2
1
26
20
2
42
126
145
74
15
8
16
24
16
108
123
68
34
26
14
4
5
20
19
13
26
30
3
0
1
1
1
1
3
21
35
29
9
16
12
0
1
4
18
25
28
40
44
14
13
20
13
1
2
21
41
20
7
33
40
15
15
11
0
1
16
33
36
27
13
24
39
22
3
10
9
11
18
14
8
21
49
47
25
22
21
5
4
6
7
22
22
3
18
53
34
11
16
11
2
5
9
2
12
33
6
18
35
1
3
14
11
3
7
2
1
6
20
22
20
10
1
11
17
6
3
18
18
20
23
24
19
12
11
5
15
17
2
2
12
32
4
2
8
7
0
1
6
21
16
12
24
26
30
12
6
3
1
3
19
30
46
137
142
62
12
7
6
10
17
123
122
60
28
24
7
9
20
23
13
14
25
32
8
10
0
0
10
11
12
30
36
23
2
6
7
6
9
20
20
19
27
37
38
4
2
7
13
5
7
23
36
15
5
33
39
2
4
11
4
2
9
24
39
40
14
14
36
30
2
5
16
19
18
15
7
17
54
41
8
26
37
3
4
19
17
8
29
2
13
42
24
4
7
6
1
16
21
3
3
14
4
10
21
1
3
6
5
13
1
1
1
5
8
7
11
11
7
12
11
3
5
19
21
18
15
12
13
9
2
3
18
14
1
3
15
31
3
11
18
12
4
7
13
18
14
9
15
21
23
12
6
10
5
2
8
37
38
123
123
56
26
17
5
4
12
109
95
42
31
33
15
5
16
14
7
12
24
28
20
9
2
1
12
17
15
32
34
19
2
5
6
4
14
21
17
18
26
32
29
2
2
3
5
9
6
13
27
19
10
30
34
12
3
6
17
2
2
7
9
30
54
25
12
33
31
4
11
24
2
3
28
16
11
51
34
0
28
45
6
12
25
13
5
28
4
7
24
14
2
11
8
16
21
22
15
2
4
4
1
3
5
4
6
10
21
14
3
1
11
12
2
2
10
20
17
5
1
5
23
30
23
5
5
16
1
2
11
25
13
1
3
28
36
5
5
27
24
10
10
8
10
6
8
14
17
24
25
19
13
5
4
1
4
29
20
94
98
64
52
30
6
4
10
79
66
31
34
45
24
7
9
6
2
8
18
20
19
2
10
2
6
14
9
28
35
23
1
6
15
8
12
20
11
19
34
31
27
5
14
8
2
13
17
6
16
32
24
32
30
7
1
27
39
8
2
16
7
21
59
40
18
33
25
0
24
40
12
2
14
22
5
40
37
9
26
41
13
6
17
11
1
2
3
2
15
25
12
11
18
26
14
10
6
4
7
9
2
2
4
3
5
8
20
23
1
7
15
8
2
3
9
32
22
3
3
18
24
28
30
9
4
13
1
4
10
20
12
3
4
29
53
29
2
6
27
15
10
3
2
2
4
17
23
32
28
30
26
3
1
4
14
13
10
65
78
72
65
29
0
4
14
53
32
30
34
22
5
10
10
10
7
13
16
17
3
17
7
4
11
3
18
33
30
7
1
6
11
7
17
7
20
36
36
26
23
27
11
3
6
28
4
11
45
41
32
31
11
5
35
42
11
4
19
2
15
60
54
30
36
22
2
16
36
23
7
2
14
6
36
53
30
20
26
15
5
4
11
6
3
4
2
5
37
32
13
26
32
18
1
2
3
4
4
3
5
1
3
4
11
33
12
21
0
15
15
5
3
4
7
20
24
19
13
26
18
17
30
10
4
7
6
7
5
6
5
2
18
41
34
2
1
3
9
15
0
0
1
1
13
32
35
22
29
26
2
9
10
6
5
12
43
54
63
57
18
0
14
13
48
38
22
16
13
12
15
2
15
19
10
13
17
22
5
21
4
4
9
1
11
29
32
9
3
4
8
3
12
9
19
33
34
23
15
27
19
7
3
13
1
13
51
47
26
30
17
4
32
24
2
4
9
1
16
54
57
33
37
23
1
20
22
10
10
10
19
11
29
61
47
13
15
19
10
21
14
9
14
18
16
0
7
41
37
7
20
43
2
1
8
10
16
25
11
2
1
4
6
29
45
27
11
17
3
14
16
19
23
9
3
6
20
36
28
4
15
1
2
14
10
19
32
8
1
2
5
6
2
2
19
24
11
15
10
2
0
1
1
2
2
4
33
29
12
20
12
2
5
2
3
10
20
29
26
36
37
12
8
22
16
2
40
39
19
10
19
28
13
2
21
23
11
13
19
23
12
9
0
3
7
5
12
30
32
3
4
2
13
26
24
18
18
25
26
20
1
7
28
21
11
5
4
21
45
33
14
23
22
2
23
27
19
10
5
8
16
40
47
28
30
33
2
26
26
3
1
9
35
28
22
53
43
5
13
25
9
21
23
14
12
24
32
16
17
35
23
3
14
42
6
3
4
11
27
35
13
2
3
9
10
32
36
15
14
2
3
13
15
34
32
2
2
13
25
37
21
2
1
1
2
2
5
36
40
3
2
9
11
17
4
2
10
10
15
31
3
31
17
3
12
6
1
23
40
18
5
14
2
20
6
3
15
10
22
15
9
15
23
20
20
33
19
2
27
32
19
20
35
38
6
10
12
26
16
6
10
21
29
3
8
1
3
7
5
13
31
33
16
2
7
3
7
27
29
18
16
18
23
19
5
28
25
13
12
16
24
30
18
6
18
28
2
11
31
32
13
10
17
19
25
30
18
18
42
36
2
15
23
8
2
11
42
34
21
40
28
2
25
47
2
15
24
11
4
16
33
26
23
22
6
1
24
28
10
5
2
11
22
29
15
0
4
4
9
24
10
2
1
1
4
15
14
29
28
2
2
9
13
25
9
2
20
22
4
3
17
39
3
2
9
16
10
19
14
6
20
4
18
35
4
23
31
14
23
16
4
36
40
11
3
16
8
12
10
12
20
7
7
5
14
26
31
30
29
19
5
15
16
21
36
39
37
2
5
7
25
11
2
4
20
32
2
10
7
5
4
2
10
35
37
24
9
11
2
2
10
17
16
18
21
29
25
3
9
23
20
9
11
16
23
21
8
5
22
31
6
1
24
34
21
17
22
22
19
18
7
12
50
55
6
2
2
4
5
21
40
26
12
26
16
2
33
59
2
5
20
10
3
3
24
20
13
7
2
7
24
20
7
17
14
3
6
6
13
8
5
3
8
13
3
4
9
15
3
19
6
12
19
2
5
6
2
11
11
2
6
3
2
16
34
1
2
19
15
7
16
12
4
24
34
7
16
31
3
16
27
14
21
18
6
38
9
1
17
18
5
6
13
15
5
5
10
21
37
42
30
14
9
5
12
8
27
40
26
21
1
13
5
20
13
1
3
21
28
3
5
8
10
3
2
10
36
36
29
20
7
3
2
5
6
11
21
26
34
33
2
5
16
18
10
8
13
23
23
8
6
27
35
5
5
31
30
18
20
22
13
12
9
21
59
52
24
8
2
3
19
27
24
9
5
20
18
14
35
51
4
2
12
17
17
2
1
1
2
1
3
7
11
16
4
23
14
14
26
6
2
1
12
18
2
3
3
4
12
4
21
5
2
4
4
7
7
0
2
20
10
14
21
23
23
27
14
1
3
4
2
3
4
3
20
29
22
17
24
12
27
13
6
13
8
8
32
11
0
12
18
11
15
6
4
3
7
6
11
22
39
45
21
4
6
10
9
34
29
4
12
2
19
8
12
10
5
9
25
25
3
2
5
14
6
0
22
32
30
26
19
4
3
8
13
8
13
28
28
29
31
4
1
5
20
18
10
10
20
22
13
10
27
34
2
4
25
26
8
7
14
10
9
18
35
56
35
21
12
4
7
27
23
7
3
0
12
28
33
32
30
3
8
10
12
26
6
4
5
11
2
11
11
8
16
3
21
15
16
34
17
4
3
6
10
2
4
13
15
10
14
13
2
3
2
2
4
4
1
4
21
14
20
32
35
24
19
16
13
11
6
2
1
2
10
1
11
35
25
20
21
23
15
12
14
11
8
18
12
1
7
10
4
12
6
3
0
7
1
2
18
38
39
16
4
3
10
15
34
21
2
7
2
12
2
6
12
13
15
25
23
11
1
3
12
18
12
12
32
33
25
15
1
6
19
19
12
16
29
26
22
26
13
3
2
24
20
7
7
14
21
17
14
24
26
3
3
29
19
2
1
5
10
9
23
45
43
20
4
2
15
30
17
2
5
2
6
32
47
30
15
25
10
6
19
15
3
13
2
6
22
16
8
26
21
13
8
17
14
2
6
3
9
4
4
10
24
20
3
2
4
14
1
3
8
9
1
5
15
17
18
26
35
16
10
18
16
35
35
10
0
3
2
2
7
48
25
5
5
23
26
27
26
23
9
0
2
4
8
2
3
16
5
3
9
3
2
2
23
40
29
16
6
7
15
14
34
24
3
2
5
6
6
17
19
19
13
18
21
19
5
8
14
15
15
17
34
35
28
17
4
14
16
9
8
14
26
25
25
25
15
1
4
19
17
3
4
9
14
15
22
26
21
16
1
5
37
22
0
4
4
11
9
24
41
29
5
1
5
29
36
17
1
3
2
3
30
48
26
7
27
6
3
7
20
17
5
0
7
25
13
7
33
18
4
3
2
2
3
4
11
4
3
1
3
29
21
3
1
7
5
3
3
20
22
6
2
10
18
13
16
27
13
13
26
2
20
52
32
5
0
1
18
52
11
2
9
2
21
34
33
29
15
1
15
5
4
18
4
2
17
10
1
3
11
3
10
37
38
16
15
17
16
26
22
27
18
13
9
6
11
2
16
16
11
4
9
23
31
9
2
3
6
7
8
23
33
37
28
7
8
20
7
2
6
15
23
34
31
15
9
5
12
13
5
4
2
7
15
29
31
18
9
4
4
33
31
10
3
4
9
12
25
33
20
8
1
12
33
37
24
8
3
2
4
23
32
16
8
19
15
3
2
18
21
6
1
7
25
11
3
23
4
4
20
17
5
4
2
10
9
5
1
3
25
12
1
0
1
3
9
16
23
28
16
10
12
18
9
11
15
13
11
11
2
12
39
30
14
8
8
24
48
4
3
17
0
5
19
20
20
15
3
19
3
2
24
20
2
3
9
1
1
19
1
18
42
32
3
9
27
25
34
31
18
4
20
23
4
12
3
4
7
9
4
5
20
33
3
7
6
1
4
13
23
37
35
10
2
14
12
2
2
9
18
36
39
16
13
7
7
20
12
2
2
0
16
34
37
20
6
7
3
20
27
15
5
8
11
15
18
24
25
18
3
10
23
25
24
19
21
12
13
13
8
5
13
2
9
8
0
17
26
11
2
13
24
9
3
11
3
6
13
5
3
2
2
8
14
17
14
11
18
21
7
5
2
2
12
22
21
18
18
22
17
12
13
7
4
7
20
22
8
4
12
17
16
4
7
12
25
36
7
5
9
6
4
1
10
14
22
17
26
11
3
8
29
4
4
18
4
2
13
3
36
31
3
15
39
28
24
7
1
26
32
3
7
7
3
3
6
11
16
19
25
2
3
4
4
11
17
20
26
35
18
5
4
11
12
14
17
21
27
37
23
18
13
7
21
16
2
3
5
20
36
36
27
15
8
3
3
18
1
7
14
18
22
18
14
28
28
6
14
11
4
5
13
28
29
19
6
1
11
27
3
16
13
4
9
16
18
17
20
20
5
1
10
11
4
7
5
3
2
1
0
0
10
22
20
7
9
9
12
12
8
3
7
18
12
10
9
18
17
5
10
22
14
4
1
12
29
13
2
4
6
4
2
4
14
15
22
14
10
2
2
4
10
14
5
11
37
19
0
10
26
5
15
20
2
5
8
29
1
27
27
0
19
43
25
10
5
0
15
35
5
7
17
6
5
2
10
31
24
19
2
7
8
10
23
35
27
20
35
27
21
18
18
19
22
30
38
36
28
28
21
18
16
2
20
21
3
9
25
37
42
31
23
17
7
8
4
22
5
3
11
24
34
31
14
22
34
10
19
8
5
6
19
21
30
19
3
3
17
41
15
11
12
12
7
4
4
19
25
16
8
0
8
25
11
1
7
5
3
18
7
1
3
9
14
8
2
6
12
13
17
14
3
3
3
6
5
4
6
3
1
10
31
16
4
3
4
13
12
2
1
0
1
1
3
19
9
4
9
17
16
2
2
7
3
1
2
18
47
15
13
24
21
8
20
17
4
2
22
29
2
22
22
7
23
35
29
6
6
4
6
28
3
8
27
3
6
3
5
30
28
20
3
15
8
7
23
45
38
25
39
33
17
14
15
11
10
29
52
52
31
29
21
15
0
4
11
1
14
37
51
47
28
16
14
10
12
1
25
23
0
2
20
32
41
23
12
32
5
14
4
8
25
14
0
4
18
6
3
12
43
26
10
4
14
10
1
3
10
14
4
1
0
12
27
5
2
1
3
6
18
6
6
8
6
5
4
7
14
13
10
14
3
4
18
12
5
5
11
18
11
5
11
19
2
2
1
1
1
0
1
9
18
17
2
20
19
2
5
23
22
14
12
2
2
2
3
15
40
8
24
37
27
15
10
8
6
3
14
18
4
21
21
19
22
25
24
13
1
6
12
14
24
2
18
24
14
2
1
1
4
13
24
22
4
12
2
1
9
31
36
32
40
35
11
2
3
1
0
12
39
46
31
38
23
17
0
1
0
0
13
36
43
41
32
16
14
7
14
3
7
32
15
12
9
18
37
31
9
22
1
4
4
18
25
3
0
13
5
10
20
16
29
18
6
3
24
24
5
1
0
13
15
0
8
15
10
5
16
4
10
15
15
10
9
4
11
23
16
11
12
11
2
11
12
2
5
9
1
9
28
33
20
3
3
5
8
9
10
7
3
2
13
28
28
21
5
18
25
2
8
26
29
27
12
2
18
14
3
10
21
10
32
40
35
15
0
1
16
15
5
6
9
21
22
22
22
17
16
13
9
18
22
22
8
27
21
12
4
1
3
4
4
12
19
19
3
8
1
7
17
6
15
22
38
31
8
1
0
0
1
1
11
18
23
44
35
18
3
0
1
5
8
16
20
26
34
27
18
2
12
1
2
20
24
12
1
8
31
31
15
20
12
0
1
4
16
29
30
25
7
2
10
37
25
17
2
6
7
36
39
17
6
7
2
2
4
22
19
3
4
17
15
26
26
22
14
3
2
14
23
16
3
2
7
4
13
27
12
3
1
2
12
27
31
21
3
1
11
12
29
29
20
15
13
27
31
25
19
6
1
1
2
11
29
33
23
5
7
43
17
1
6
12
19
30
29
29
12
3
5
21
13
2
1
28
28
22
22
25
22
15
21
10
15
27
15
12
32
18
16
8
1
1
10
10
9
12
12
6
4
2
3
11
3
0
2
29
34
9
3
2
2
6
10
1
0
4
44
51
6
16
8
1
3
6
4
3
9
15
30
35
27
12
11
6
12
24
22
4
2
17
26
32
28
13
1
3
9
15
25
37
31
4
1
21
45
32
24
2
2
8
37
35
18
12
10
1
2
25
44
29
15
3
2
8
25
30
28
18
1
2
13
15
9
8
6
1
17
29
12
2
5
5
6
13
19
25
13
2
2
17
33
36
29
23
9
23
28
21
18
9
5
2
0
17
33
28
15
1
22
40
16
4
15
17
19
32
14
13
11
4
11
16
4
2
1
35
19
16
30
28
17
20
15
15
27
21
18
19
2
2
20
17
10
7
4
11
9
2
2
3
3
2
5
28
27
22
17
7
0
1
2
2
4
6
34
40
2
26
13
0
2
4
6
9
22
9
17
39
29
19
20
9
9
17
25
19
7
7
18
40
34
13
9
22
22
17
26
29
8
0
17
38
33
29
13
6
26
20
11
13
12
3
10
35
38
22
19
11
3
12
18
19
16
10
12
20
16
3
4
10
8
22
19
3
4
16
9
6
4
6
19
20
14
8
17
22
25
36
32
9
10
20
23
19
18
24
9
16
26
19
15
10
10
16
14
15
23
25
8
24
40
10
1
13
27
21
4
1
3
2
28
14
14
29
27
23
23
14
17
20
22
17
3
3
20
22
14
8
10
14
15
1
1
8
13
5
23
28
3
25
15
1
2
2
7
14
14
24
20
0
35
21
6
3
5
4
19
38
17
7
36
23
24
19
8
7
11
19
26
26
12
15
44
33
0
11
30
22
8
15
16
6
2
4
19
21
22
16
11
16
7
3
18
17
2
3
10
9
2
9
19
23
15
2
2
13
17
14
3
2
1
2
14
11
18
5
1
9
21
3
13
5
5
16
19
24
22
7
2
3
33
42
22
5
12
22
15
16
37
24
6
13
11
9
21
22
3
7
20
21
21
2
26
35
6
1
20
43
30
1
2
3
2
21
24
16
17
19
19
27
11
12
17
19
2
2
3
15
20
21
21
22
9
8
1
1
2
6
9
29
32
5
19
22
8
3
2
7
17
16
18
11
2
32
23
14
10
6
4
22
42
20
4
34
22
15
14
12
11
8
7
22
34
25
24
46
27
3
2
32
26
9
10
6
6
17
7
11
13
8
11
15
11
10
5
20
8
2
11
19
20
16
3
12
10
11
7
2
16
16
7
5
9
21
25
6
4
5
2
1
4
8
6
19
13
9
14
17
20
19
1
1
3
8
39
30
10
9
17
7
1
33
31
7
9
6
9
19
35
25
6
16
12
18
5
21
10
4
17
41
26
1
2
3
2
24
46
21
10
11
18
20
11
13
15
15
9
7
8
12
14
21
30
30
3
8
2
4
1
1
3
31
35
16
9
22
14
2
0
1
8
13
14
11
3
19
15
20
23
9
1
11
27
18
6
29
23
0
7
15
20
13
5
1
11
34
29
27
43
24
2
4
37
26
2
2
0
7
20
8
10
12
1
6
2
3
1
6
6
2
2
15
21
18
14
10
8
6
10
6
3
19
15
1
16
20
18
15
1
4
3
4
4
11
3
2
13
20
16
12
10
10
3
2
3
2
3
29
28
8
7
11
1
3
25
19
13
13
12
9
9
18
14
16
13
11
15
4
13
24
16
5
23
15
3
4
2
1
15
58
35
16
10
13
11
12
16
12
9
13
13
15
20
19
8
15
32
33
7
16
11
12
4
4
4
27
33
18
6
21
15
4
3
5
2
7
16
15
11
4
5
23
29
5
2
0
8
12
12
18
16
6
2
23
26
4
1
3
6
28
23
22
31
14
2
3
22
12
5
15
7
11
26
6
8
12
1
12
3
3
8
10
11
23
15
2
2
2
2
2
9
5
4
3
5
26
20
0
13
15
6
6
3
6
2
4
4
16
20
0
1
15
15
11
15
15
2
8
5
4
5
18
21
9
15
6
2
19
19
2
10
19
22
11
1
13
10
10
11
16
17
1
7
31
26
4
6
7
6
20
9
5
7
48
36
28
22
7
6
8
24
16
2
14
2
5
24
21
4
13
29
22
10
10
9
20
15
14
19
24
19
14
7
11
22
14
8
8
8
3
5
18
15
11
1
25
27
3
2
4
8
13
16
12
9
7
1
14
36
16
4
10
6
23
12
15
20
10
9
4
14
22
18
8
2
6
27
7
5
15
2
6
8
15
22
17
13
12
5
11
13
8
4
4
4
21
1
2
2
10
34
16
2
14
12
3
6
10
10
23
2
2
4
10
30
4
1
12
13
15
28
29
8
7
14
7
6
9
9
14
3
17
33
16
3
9
27
28
18
2
27
15
0
5
22
15
1
7
28
25
5
1
12
1
7
1
7
22
17
29
26
2
9
10
27
16
1
12
2
14
16
4
16
18
6
4
0
3
20
23
22
21
12
7
10
12
18
19
8
11
14
11
8
12
17
16
14
1
19
25
11
8
9
15
16
14
7
6
5
4
3
25
26
5
7
10
16
9
11
13
9
12
31
23
22
15
2
3
11
14
15
1
9
4
1
2
24
31
23
19
16
4
9
11
15
9
3
2
0
1
1
3
1
14
34
7
7
17
1
0
16
22
17
8
2
9
20
22
26
4
4
11
15
22
35
38
20
2
3
19
17
4
2
5
13
8
22
39
19
2
2
19
24
25
14
3
2
1
2
14
15
3
3
17
18
2
3
14
11
10
0
4
3
3
19
8
4
19
5
20
12
1
10
2
4
1
14
2
5
19
3
1
3
15
16
18
6
5
9
9
19
20
19
7
8
14
12
8
11
15
16
19
17
6
11
20
16
16
20
21
19
12
14
15
7
5
10
21
5
3
8
12
12
13
17
13
2
37
19
15
18
7
6
11
3
11
8
15
15
4
3
28
30
16
23
26
6
8
6
4
20
14
2
1
1
6
3
9
25
8
8
10
2
13
25
28
21
3
7
22
18
20
13
6
11
16
24
30
29
21
3
4
10
19
5
1
3
15
16
20
31
18
1
4
5
25
35
0
1
13
2
8
20
2
2
5
21
21
10
10
16
14
3
5
20
14
1
16
6
10
2
5
10
3
3
3
12
14
3
8
24
9
9
6
7
9
13
2
4
9
15
23
16
15
9
10
13
11
7
11
18
20
23
23
11
14
17
16
16
20
22
18
7
17
24
4
3
2
15
11
1
2
4
6
8
26
21
2
3
3
3
20
14
1
2
7
4
2
12
18
1
2
19
9
27
33
7
1
2
5
18
14
20
16
0
7
2
6
20
9
6
1
1
19
24
17
17
2
12
22
6
2
24
14
6
15
18
14
11
9
2
15
19
10
2
3
1
20
20
11
14
13
2
5
1
26
43
4
2
4
9
14
13
3
1
28
32
4
3
14
11
8
7
18
6
2
18
7
4
7
24
7
3
22
7
4
19
5
3
9
2
16
18
7
2
3
2
3
12
28
25
14
7
4
7
10
9
7
8
23
25
22
9
13
10
10
9
7
11
18
20
4
10
20
3
3
3
7
15
4
2
2
0
1
23
19
2
3
3
3
17
32
4
1
1
21
17
2
4
9
2
12
14
29
33
7
1
1
5
20
8
13
26
6
9
6
9
11
9
10
9
5
7
26
4
7
6
5
9
6
3
6
23
8
7
10
5
3
6
8
10
14
6
4
4
4
24
19
2
3
12
3
2
3
28
30
2
2
2
3
2
3
3
2
29
27
3
3
15
8
5
15
5
2
7
2
13
32
15
2
32
24
8
18
19
9
6
4
8
21
21
9
2
1
9
32
28
6
10
2
4
6
3
9
10
17
30
29
10
4
14
6
8
6
1
1
15
27
10
6
12
3
2
13
20
1
8
4
6
1
3
16
11
1
3
3
5
28
23
3
2
2
21
24
4
8
14
2
4
16
30
18
2
5
1
3
21
9
8
22
7
14
15
11
6
3
8
24
5
5
33
8
4
7
14
2
7
8
5
12
12
4
15
12
3
3
7
12
14
4
2
4
31
18
2
3
15
4
10
10
22
23
2
2
3
2
3
4
3
5
28
20
2
4
19
15
6
3
4
10
12
4
6
22
17
3
2
20
26
20
18
13
11
9
4
5
3
6
21
20
10
1
10
25
11
2
10
4
7
22
1
7
17
20
27
21
2
1
13
9
9
10
1
2
15
23
15
15
17
3
20
3
17
16
1
4
3
9
7
3
14
13
1
1
2
18
32
5
1
4
3
8
15
7
4
19
2
2
15
25
5
7
21
1
3
17
11
5
15
9
9
14
5
5
6
1
16
4
9
41
9
1
9
27
4
4
19
6
1
7
12
24
30
14
1
3
8
16
13
4
13
27
24
3
3
17
14
10
16
20
15
1
2
0
14
11
1
6
31
20
1
10
21
19
11
4
3
20
13
14
3
4
15
9
1
3
12
12
6
2
5
4
5
10
2
2
7
14
5
5
5
6
7
6
18
0
3
10
1
3
17
18
20
11
2
7
10
10
6
7
11
2
15
15
7
17
13
2
14
2
13
17
7
3
2
5
3
1
22
19
2
2
3
16
26
4
2
4
2
2
2
21
6
20
3
2
4
21
15
15
17
1
3
24
9
3
11
13
2
3
8
17
4
4
1
4
35
38
7
1
13
22
4
5
24
12
2
3
21
29
32
22
5
3
2
5
9
9
14
18
22
17
11
25
19
8
11
6
3
8
6
2
2
7
30
24
18
18
17
12
0
8
5
2
7
6
16
12
1
5
8
2
3
7
9
5
3
5
7
18
20
5
4
3
2
1
1
2
11
31
33
8
8
3
2
7
3
8
14
18
7
5
5
1
16
15
8
13
12
17
9
2
7
8
2
15
0
2
23
25
4
3
3
2
2
11
8
3
11
1
11
25
11
3
4
2
2
5
16
4
6
24
1
5
28
32
7
4
3
4
21
11
3
4
19
1
2
3
21
11
4
5
10
27
25
8
5
15
3
23
24
8
2
5
22
14
12
18
15
10
5
5
3
11
11
6
10
16
14
20
16
3
3
2
1
14
4
15
14
19
23
20
21
21
8
4
23
9
1
3
7
18
9
1
1
4
11
3
10
13
4
1
1
4
15
21
9
12
9
4
3
1
1
12
36
36
14
11
11
12
10
0
0
3
16
21
14
19
1
12
15
14
15
11
13
9
3
1
2
11
22
0
2
21
29
4
1
15
16
6
1
0
14
17
0
5
33
30
3
1
2
5
9
6
1
17
18
2
4
41
44
6
1
2
1
9
9
4
4
15
2
2
1
16
8
2
15
12
9
10
5
4
16
14
18
12
7
1
10
13
3
0
10
24
18
10
7
6
9
10
7
6
6
6
12
19
2
4
6
11
1
11
28
10
11
11
4
13
15
0
3
37
22
3
1
2
2
23
25
7
9
3
7
24
2
7
3
5
19
19
15
11
5
3
3
6
6
5
28
3
3
6
29
19
9
2
5
9
15
9
3
2
1
3
27
32
35
36
2
4
11
13
14
2
5
3
1
3
9
19
22
1
2
16
16
0
7
11
8
6
2
6
22
16
0
1
33
41
0
2
9
8
6
6
13
21
10
1
0
24
43
11
1
6
10
5
4
3
8
15
1
17
26
9
6
19
12
2
2
2
2
6
7
6
11
6
7
14
8
1
1
11
18
17
2
6
8
8
4
5
10
0
2
17
19
3
4
3
5
3
16
15
4
3
2
7
9
1
6
26
23
4
2
2
4
21
24
21
15
2
6
33
13
2
9
21
20
26
25
4
3
3
3
4
3
12
13
17
31
20
4
3
2
3
3
3
2
10
16
9
10
17
3
2
19
27
27
15
1
3
7
12
13
8
13
4
1
3
16
23
6
1
15
21
2
3
16
11
4
1
5
13
17
7
0
2
30
37
3
3
17
7
1
3
14
18
4
12
2
5
26
11
0
14
21
6
2
9
14
16
2
9
28
25
15
13
12
10
10
10
2
6
7
5
15
12
15
14
9
9
18
19
7
4
2
3
17
7
20
17
1
3
14
7
2
12
22
13
10
19
16
3
4
8
2
7
3
14
5
4
16
4
5
5
2
10
11
17
20
3
5
34
13
3
1
20
22
24
25
5
2
5
10
2
8
17
22
24
20
13
17
4
1
3
2
3
4
9
10
12
14
16
16
4
1
3
2
3
2
3
6
10
14
17
16
4
1
2
4
16
5
3
8
14
8
9
21
16
2
2
17
13
12
1
6
5
25
27
4
6
20
13
1
1
15
15
10
23
19
4
1
1
2
14
23
7
2
11
23
17
3
1
23
30
17
3
5
14
21
21
4
2
8
9
12
12
12
8
8
26
35
15
2
3
1
12
27
31
21
5
3
3
2
2
29
26
4
13
21
2
3
3
3
5
4
12
8
1
10
8
3
6
17
2
4
16
3
2
22
13
2
3
7
8
12
24
14
2
5
9
1
10
12
19
16
6
3
9
4
3
3
1
4
5
10
10
11
17
14
17
17
1
2
11
2
15
2
3
7
12
21
20
8
2
3
8
8
18
20
2
1
12
15
10
18
16
2
9
22
21
18
11
11
13
24
20
1
2
18
19
6
2
7
13
12
27
27
14
0
0
1
3
18
16
3
8
26
14
10
3
2
25
27
3
2
3
16
22
11
1
14
24
22
16
8
1
1
18
28
6
1
11
2
3
27
28
12
8
3
1
0
3
14
16
2
13
14
3
3
3
35
28
22
1
3
16
13
9
22
26
7
1
4
15
3
4
24
10
15
13
8
2
6
25
6
2
1
1
6
9
12
15
13
1
4
14
9
6
2
1
7
4
6
7
17
18
0
5
29
5
4
8
1
18
2
2
6
15
23
15
2
4
17
20
19
20
20
2
2
10
27
13
8
11
9
13
24
26
25
17
9
10
15
16
0
1
24
24
10
0
2
13
12
20
19
12
1
2
2
1
14
16
4
2
14
3
9
24
26
28
29
9
3
3
2
6
14
3
16
32
31
26
14
1
3
2
15
2
4
3
2
0
19
24
9
3
2
2
11
3
11
8
3
8
15
3
24
3
3
35
17
23
36
22
1
2
15
17
23
19
27
19
4
2
4
6
2
2
15
14
13
23
18
6
2
6
27
7
2
1
2
1
6
19
19
8
1
9
30
14
2
1
1
10
0
1
7
19
22
3
1
13
18
2
0
10
24
0
0
3
16
20
5
2
1
20
26
24
22
11
1
1
4
23
10
2
10
5
4
13
21
26
22
2
1
2
6
2
10
22
20
5
2
2
12
11
8
5
10
11
9
5
6
20
6
3
3
2
5
3
28
35
27
16
2
2
3
3
2
6
12
5
15
15
12
10
1
3
5
4
1
12
3
5
2
4
22
22
9
3
1
21
12
2
5
19
7
11
1
2
17
19
12
28
15
2
1
9
16
31
26
23
15
5
12
12
2
1
1
2
1
10
15
10
16
14
7
1
13
23
4
2
3
6
12
3
3
20
25
5
1
13
22
15
3
3
12
11
1
0
9
15
17
19
4
2
2
3
4
15
20
1
1
8
12
11
8
3
2
7
19
18
12
6
2
2
10
20
4
0
7
2
2
3
2
15
27
2
2
11
9
7
12
14
4
3
3
2
3
16
2
1
13
20
15
12
12
11
4
3
13
1
4
2
12
22
10
6
2
12
11
2
1
9
12
5
6
4
6
4
3
15
18
3
1
12
3
19
5
2
16
29
21
4
1
13
1
2
6
18
18
8
0
2
2
4
9
5
23
12
1
5
7
10
23
17
18
3
5
24
18
5
5
6
11
9
2
21
5
2
7
17
13
9
13
6
5
11
17
20
2
2
12
24
4
4
8
7
4
4
14
26
15
3
2
12
12
6
17
18
4
1
2
4
11
13
6
6
12
7
1
12
11
2
1
1
3
9
15
11
11
17
17
1
1
4
2
0
1
2
8
19
1
2
9
20
17
16
12
1
0
0
0
3
14
1
1
14
19
17
14
4
1
1
0
0
1
11
2
3
3
5
7
6
17
13
1
0
5
23
5
5
5
8
6
6
24
31
10
0
8
20
13
2
5
21
30
16
2
3
1
1
2
14
5
6
6
4
6
2
13
9
8
21
9
4
12
12
5
7
13
9
4
12
21
17
17
17
4
3
4
2
15
3
3
5
21
23
11
6
4
3
7
23
22
4
2
4
17
6
12
11
1
2
1
10
29
17
8
2
1
9
10
1
14
19
17
3
1
5
12
11
4
4
20
25
1
1
14
9
3
2
2
6
8
14
15
22
23
16
8
8
5
2
3
12
12
15
16
2
3
3
17
17
11
6
2
3
5
3
3
13
1
4
19
13
7
6
1
1
1
2
1
2
17
14
18
7
5
2
2
10
12
1
1
3
28
4
13
19
14
3
1
16
32
11
2
2
30
17
3
1
2
14
24
8
5
3
4
5
5
17
13
2
2
2
1
6
4
16
11
3
16
18
5
0
5
5
6
11
14
6
6
24
27
8
2
3
2
2
3
5
9
15
18
13
10
9
5
5
15
19
19
14
2
7
11
12
18
10
2
2
2
5
21
17
17
1
3
9
5
6
21
5
2
17
0
2
6
5
2
2
22
30
3
5
24
2
2
0
5
5
5
16
1
2
23
29
10
4
12
1
1
16
28
22
18
14
4
11
9
16
12
2
2
1
15
26
15
11
6
2
4
2
4
7
5
5
2
9
14
1
0
8
7
24
19
13
8
3
2
9
8
0
2
16
6
31
34
20
8
3
3
24
12
2
11
20
17
9
4
2
3
16
3
18
15
2
3
21
13
22
25
3
1
3
2
1
16
0
10
14
4
12
16
4
1
5
12
1
8
17
13
3
3
28
29
14
3
3
4
2
2
3
11
14
7
5
6
7
8
12
3
6
18
12
6
3
7
14
17
20
8
3
1
1
2
8
11
15
5
7
11
1
9
29
12
0
0
0
1
1
1
2
1
13
23
4
28
24
1
1
2
2
1
2
14
1
1
17
21
3
5
6
0
1
11
27
26
24
12
1
9
16
19
3
1
1
5
23
37
25
12
1
6
1
11
21
4
2
1
4
18
20
1
3
7
2
19
24
18
13
1
2
14
13
2
2
1
19
25
21
9
2
2
14
14
2
18
8
5
2
1
3
19
19
3
1
2
21
19
51
39
32
13
2
0
1
1
1
10
13
20
7
3
15
5
9
11
6
3
10
11
6
2
3
8
20
1
3
22
18
17
4
2
6
8
4
4
10
16
7
3
1
2
5
6
2
3
17
19
13
3
12
22
19
16
6
1
1
1
1
3
9
17
15
3
6
2
6
20
12
1
0
1
1
2
3
1
3
4
4
14
25
10
1
2
2
0
0
2
13
1
2
18
13
5
14
6
2
2
2
7
18
20
16
0
2
14
24
20
4
3
4
7
12
19
19
12
3
2
1
21
22
3
2
9
16
21
12
2
2
10
9
18
21
12
5
1
2
9
9
7
6
5
9
11
9
10
3
1
0
14
9
4
3
10
2
2
28
23
3
3
2
3
23
24
45
31
7
2
2
2
5
5
9
13
11
24
21
1
14
7
5
5
6
6
11
11
10
3
4
6
6
5
10
6
3
10
3
3
13
10
20
13
7
5
7
11
11
11
4
3
3
2
3
7
14
10
29
20
1
8
20
16
12
5
2
5
6
3
4
11
19
28
4
3
9
13
3
4
3
2
2
5
4
3
10
2
2
2
4
8
8
5
3
2
20
12
1
3
7
14
2
5
12
16
17
18
16
3
3
2
1
1
9
11
4
5
8
19
26
13
12
13
8
2
2
2
5
7
4
2
16
18
2
1
12
9
6
1
8
7
6
17
16
11
6
2
1
4
15
0
11
13
15
8
6
5
15
17
1
1
8
18
25
12
8
1
1
19
0
4
8
6
6
18
22
26
28
14
1
2
2
6
5
2
17
23
20
18
19
8
3
11
3
4
4
4
2
8
21
2
0
11
9
4
13
10
6
3
1
2
4
20
6
23
6
6
8
6
3
11
13
2
2
4
2
4
33
12
2
28
28
3
2
9
11
11
2
2
7
11
6
10
13
4
22
14
2
3
27
11
1
3
3
3
7
15
9
10
31
1
1
1
8
27
16
9
17
18
2
2
5
11
9
1
4
8
13
22
20
15
8
3
1
1
1
1
2
12
6
2
10
24
16
10
17
15
13
7
2
1
2
2
1
11
14
0
1
1
10
7
4
4
2
1
10
8
4
2
4
9
4
2
6
12
3
2
3
3
22
20
3
2
4
17
3
1
2
1
8
10
7
6
14
10
11
29
29
10
2
2
1
2
17
19
1
4
33
21
19
14
2
4
8
1
6
11
5
2
4
18
18
1
1
16
6
3
15
17
11
4
1
0
1
13
16
28
3
2
4
4
2
20
13
2
0
3
1
2
25
26
14
17
26
8
1
3
11
8
2
2
10
12
9
9
8
12
15
25
0
4
23
14
6
5
2
3
11
16
6
4
47
8
2
1
10
35
18
5
7
4
1
2
12
10
5
47
16
6
9
11
28
17
4
7
6
3
1
3
8
5
7
19
4
1
11
6
3
8
13
14
7
1
4
19
4
2
3
2
1
3
11
22
9
4
2
2
7
3
11
8
2
3
18
10
2
6
4
11
15
15
16
10
1
2
4
34
14
25
27
17
17
17
20
16
2
3
19
7
4
27
30
29
5
1
1
1
1
15
29
2
4
27
34
21
18
9
2
1
1
0
9
13
2
2
3
8
8
1
3
14
5
3
8
14
14
10
10
6
2
4
52
37
2
2
10
8
3
10
12
7
6
9
8
4
4
18
56
41
11
12
8
6
8
12
7
2
3
7
9
7
7
9
53
21
6
16
7
10
15
7
6
3
2
3
12
16
7
6
38
1
5
6
22
25
3
3
6
7
5
9
13
6
5
50
17
10
8
10
20
5
4
17
13
6
6
6
14
10
11
9
1
2
3
7
8
2
3
4
3
18
7
10
3
12
2
4
4
7
11
6
5
4
7
2
11
21
6
3
6
6
6
16
5
2
12
12
3
3
2
5
65
49
22
17
18
23
32
36
31
14
2
0
18
17
16
30
28
31
26
6
2
1
1
2
4
19
0
8
19
32
16
12
7
3
1
1
2
8
13
1
11
6
5
30
18
1
2
0
0
1
5
15
8
7
27
30
4
2
46
36
2
1
17
23
1
2
5
9
12
27
25
2
2
6
50
46
3
2
15
22
15
8
4
1
1
1
2
4
11
9
52
21
2
7
14
20
11
6
5
4
3
4
7
14
16
12
53
17
1
9
16
23
5
3
6
8
5
5
6
6
10
11
45
13
8
11
8
5
3
17
19
5
5
6
8
13
40
15
6
7
5
14
9
10
6
2
5
16
11
17
1
1
5
9
9
10
8
2
2
3
9
1
1
1
10
30
23
7
1
2
2
24
2
4
14
9
8
5
38
45
40
31
13
7
26
18
41
42
24
8
1
3
8
29
30
24
37
25
19
6
1
2
4
3
3
3
4
21
6
23
27
13
4
6
4
2
3
2
6
12
1
17
6
6
24
21
2
3
2
12
2
15
15
1
2
18
29
5
3
35
14
1
7
15
17
6
3
2
10
26
35
20
2
2
2
0
34
27
1
5
19
27
21
5
2
1
4
4
0
3
16
10
40
17
0
4
12
25
11
3
3
17
18
7
1
5
25
13
45
3
1
14
15
15
3
4
3
4
7
7
2
2
13
42
33
4
11
15
3
5
18
23
9
2
1
2
5
9
42
23
5
4
14
29
17
6
1
0
12
13
8
7
1
9
5
1
5
9
13
14
2
1
1
3
11
26
31
21
9
4
2
3
21
3
4
9
11
5
1
35
23
23
34
22
1
14
20
44
34
8
5
5
2
2
24
27
18
38
18
11
5
2
3
3
3
15
4
2
18
10
15
26
9
3
12
11
5
3
1
2
2
0
12
10
5
8
21
12
2
3
6
16
9
10
8
4
5
6
7
1
3
10
26
3
3
20
6
2
2
4
5
18
24
20
2
3
5
2
25
6
5
20
16
17
10
1
2
5
18
14
1
7
25
27
32
6
3
6
6
25
18
1
4
20
10
7
3
4
24
39
38
5
1
9
5
8
7
13
17
12
6
4
4
2
13
36
23
2
9
19
3
7
24
24
7
2
2
2
2
38
18
6
4
2
36
21
1
1
2
6
4
5
26
11
8
9
2
6
6
3
4
14
3
5
6
11
13
16
14
5
2
2
8
6
4
7
5
2
35
39
19
17
38
31
2
6
15
21
39
23
2
6
12
2
2
6
9
7
10
31
14
8
3
2
22
10
3
4
2
2
12
17
14
21
6
2
2
14
25
16
8
4
2
1
2
18
15
18
8
2
2
5
11
2
3
2
1
12
12
1
1
1
9
11
3
5
19
3
3
2
11
17
17
11
5
6
10
7
10
10
2
22
30
6
7
7
7
10
16
19
16
10
24
29
24
25
1
8
10
6
15
18
7
2
4
4
16
5
4
18
28
33
13
0
5
5
9
10
18
19
3
1
9
5
2
11
32
36
22
0
3
17
6
9
21
17
2
0
3
7
8
45
36
8
14
7
4
34
21
0
1
0
1
5
8
21
4
17
3
1
33
26
0
1
1
1
5
8
6
1
4
18
8
2
2
2
1
14
34
35
32
50
32
22
43
35
2
4
17
22
33
16
0
13
24
11
1
3
16
0
15
17
9
12
0
4
31
15
4
1
5
2
2
16
10
15
12
10
6
3
6
28
19
4
2
1
1
2
21
17
13
9
7
4
2
4
9
4
2
2
7
11
0
2
3
35
21
8
2
2
2
3
3
2
4
6
7
10
14
16
1
24
22
22
11
3
13
27
3
5
13
17
19
17
15
16
18
23
22
1
18
21
3
4
11
2
6
11
14
10
9
20
23
6
5
14
10
13
23
17
2
2
3
6
10
15
12
2
3
23
13
2
51
39
19
0
2
10
8
12
16
8
1
0
9
21
12
66
26
6
23
10
5
30
16
2
1
0
2
6
12
3
24
1
3
28
16
2
0
1
1
1
22
19
4
3
16
4
0
1
37
16
32
30
22
41
38
23
32
30
6
7
19
22
24
10
1
10
28
28
5
3
11
6
19
4
7
11
1
23
31
6
5
3
30
4
1
5
16
13
4
10
7
2
19
17
2
3
12
6
2
3
19
21
13
7
13
16
3
3
18
18
8
2
2
4
4
6
17
37
29
8
3
1
1
10
12
4
1
3
2
3
7
16
15
15
27
18
0
3
7
3
4
6
19
24
13
4
9
18
12
2
11
24
0
4
1
2
4
6
10
15
18
18
15
3
7
15
2
12
10
4
1
2
4
4
12
10
1
2
24
20
3
46
52
27
5
1
5
10
12
15
14
14
1
1
15
19
83
63
12
5
25
12
11
25
11
3
1
2
3
2
48
12
6
24
4
6
5
5
6
3
5
5
6
18
11
20
15
12
7
3
27
18
30
32
22
19
19
22
15
16
19
18
13
20
21
16
2
0
0
13
25
17
3
4
4
32
18
1
2
1
1
20
20
1
4
2
17
5
2
20
3
1
15
1
4
15
8
1
3
16
16
2
1
20
15
5
4
22
23
1
10
27
8
1
5
3
5
16
20
19
8
26
15
9
8
5
2
14
23
4
2
11
12
2
9
20
12
11
10
22
10
3
17
5
4
4
2
6
26
19
0
3
18
11
9
0
10
17
3
12
3
5
6
4
5
14
18
13
2
1
9
19
1
5
4
7
6
7
8
5
4
14
1
2
18
17
44
34
10
2
4
14
12
12
12
9
18
9
4
6
9
70
49
6
3
18
13
17
22
10
8
1
2
3
51
22
10
19
7
3
2
17
15
1
17
17
16
15
2
3
5
29
18
2
12
15
20
29
35
38
24
0
0
3
6
16
28
16
17
18
22
5
1
1
7
12
11
11
12
13
6
38
21
0
0
1
2
4
9
8
6
8
5
4
10
17
24
1
0
18
4
4
8
3
6
7
10
13
9
5
24
8
7
3
5
24
25
2
12
20
1
5
12
9
7
14
14
9
12
12
9
11
13
9
2
14
15
1
1
12
13
6
11
14
4
9
9
17
2
2
11
5
10
11
3
1
16
19
1
1
10
17
12
3
8
6
6
9
4
8
16
8
4
16
20
13
0
3
35
15
0
4
6
7
9
9
13
9
3
5
1
7
10
7
34
12
5
1
4
19
9
5
5
2
9
15
9
3
4
45
53
40
6
0
6
10
17
16
6
7
2
1
5
42
60
42
20
13
1
2
1
10
10
3
19
36
17
6
1
13
2
22
7
4
2
13
24
28
35
43
27
1
0
1
5
16
31
20
17
17
17
1
3
1
15
19
5
4
7
11
34
20
0
2
7
6
2
1
13
8
5
2
14
20
22
27
3
1
22
8
4
10
1
6
6
2
3
8
21
5
6
6
2
10
20
6
9
10
3
9
16
2
1
5
5
2
19
10
10
6
5
9
8
11
1
2
4
5
5
1
4
5
3
12
15
17
2
6
12
6
12
12
7
5
8
7
3
2
6
3
17
19
4
15
9
1
15
18
13
10
11
11
6
3
2
23
16
10
7
4
4
10
8
8
10
7
3
2
5
4
4
48
15
4
10
3
3
19
1
3
3
3
4
9
10
2
40
41
38
8
2
5
12
8
4
4
6
4
1
11
51
69
51
21
4
1
9
4
3
6
5
10
49
24
4
1
11
23
2
2
3
15
22
21
21
24
35
16
2
4
7
12
18
21
11
18
20
14
10
0
10
2
13
13
2
7
12
4
19
19
8
4
13
1
13
6
5
16
3
2
3
5
12
22
25
17
3
2
30
14
2
7
2
3
6
3
2
5
18
11
12
12
4
2
8
10
10
20
15
1
2
11
5
2
5
38
27
13
15
5
4
20
9
6
5
3
0
9
7
2
2
2
22
18
15
19
3
3
7
4
9
12
8
13
12
2
2
8
7
10
0
17
16
9
19
3
2
13
5
3
2
4
7
1
1
1
15
8
15
15
11
5
7
7
3
5
16
12
3
3
1
1
36
4
4
20
8
1
3
3
3
2
4
14
8
2
2
47
29
29
37
6
4
19
7
2
2
3
7
8
0
42
62
63
37
11
1
5
14
3
4
2
3
60
50
23
10
4
4
19
4
2
10
14
14
9
4
18
17
6
11
14
8
13
17
11
5
16
20
15
2
4
9
0
15
13
2
2
19
15
7
3
6
15
14
3
7
11
14
22
2
2
9
10
1
33
14
3
3
12
35
6
4
1
3
1
2
6
1
2
14
21
21
15
14
16
3
3
0
12
25
19
1
1
13
11
5
16
35
34
14
19
21
14
3
3
24
20
5
3
15
12
1
2
3
32
19
0
12
9
3
2
1
14
17
10
17
18
0
1
13
7
15
1
3
9
17
17
3
7
4
14
16
2
16
22
2
2
9
1
8
10
9
9
6
3
3
20
28
4
2
9
1
4
33
26
2
7
23
10
3
5
2
2
2
1
23
26
9
7
55
21
15
23
4
9
16
3
3
2
2
5
11
2
56
58
45
20
3
3
15
4
2
2
5
16
63
37
14
15
13
3
13
3
19
14
3
4
3
2
10
6
2
12
9
2
10
11
4
4
11
12
12
2
11
4
2
15
14
2
7
21
14
24
0
2
16
14
12
6
4
6
11
13
2
6
23
20
27
1
3
17
24
26
5
3
2
2
1
1
8
8
1
5
26
7
4
5
3
3
2
12
14
7
2
1
12
11
10
15
29
10
10
15
2
2
16
23
19
12
8
10
9
7
8
24
1
8
10
2
2
5
21
21
9
13
14
1
3
10
3
1
21
21
3
5
7
4
22
21
1
15
16
2
5
13
3
2
3
6
14
5
4
6
29
21
1
6
13
1
5
33
20
1
8
13
3
7
26
10
2
2
3
15
21
12
54
56
21
1
8
6
14
14
11
13
14
2
3
9
8
80
63
43
25
14
8
3
10
5
6
16
21
7
68
53
31
14
22
20
3
9
3
21
8
2
1
2
15
6
4
1
2
4
17
13
7
12
6
2
3
3
11
5
3
6
6
4
13
25
5
10
9
2
14
15
6
5
6
6
8
14
22
13
1
16
14
14
19
7
3
4
5
5
10
15
10
1
18
0
2
4
8
10
2
1
2
2
1
3
12
12
9
18
1
1
3
3
6
8
10
12
11
7
2
3
9
10
18
1
10
2
2
3
11
16
13
10
11
9
1
0
4
22
1
20
6
8
14
1
2
14
7
2
14
11
0
8
18
1
1
5
31
27
3
3
19
0
3
17
19
6
17
0
7
1
9
31
20
4
3
18
13
4
7
5
48
22
1
0
12
24
22
6
16
28
16
2
1
90
61
32
21
21
19
11
3
5
18
30
17
62
57
43
31
27
28
18
1
3
14
2
2
3
13
3
2
1
1
8
15
16
13
15
2
2
7
7
10
13
4
0
0
1
3
22
15
13
2
3
14
15
11
9
15
23
13
7
8
5
0
14
8
5
8
5
5
5
8
10
15
18
8
1
0
3
11
13
2
2
3
5
3
2
4
13
13
2
1
3
7
11
6
2
2
11
11
7
5
3
2
15
3
3
4
3
4
11
10
10
9
7
4
2
2
3
8
2
5
15
25
9
1
7
13
7
18
18
4
6
2
3
35
42
3
1
5
10
16
23
26
23
0
0
1
21
28
7
1
7
28
28
13
10
21
6
3
24
29
11
2
12
30
23
2
0
57
33
25
33
36
17
8
11
16
21
5
64
53
37
34
33
32
15
4
3
4
4
3
4
3
3
2
5
12
15
8
1
7
9
12
24
8
2
1
1
1
9
11
2
6
12
22
19
2
1
23
12
2
2
9
2
4
3
11
9
3
8
6
7
10
6
13
9
10
2
2
9
5
5
8
7
9
10
16
13
12
6
2
3
14
13
2
7
8
3
14
19
7
3
5
4
11
7
3
7
10
6
8
30
10
19
7
3
12
15
9
10
12
7
5
18
22
20
3
4
8
20
18
14
27
31
2
3
17
15
2
2
2
17
32
19
17
15
14
15
10
8
4
11
15
13
2
40
31
38
33
10
5
7
6
5
58
39
35
39
34
18
0
11
13
12
13
7
2
5
2
4
8
9
9
15
28
8
2
1
2
2
7
5
5
28
28
1
1
17
12
7
5
5
3
5
24
7
1
24
20
2
2
11
3
5
2
4
5
2
4
14
14
2
4
8
6
6
2
2
2
12
7
2
4
8
22
20
5
10
11
2
2
2
3
7
6
25
20
4
14
0
8
8
3
3
6
2
21
23
1
4
25
2
12
14
2
15
1
16
18
5
5
2
5
16
7
13
14
3
7
38
26
1
3
1
2
42
28
32
16
7
11
1
3
2
63
43
37
33
31
19
1
12
12
13
5
1
7
3
3
6
6
14
20
3
4
3
1
6
2
1
18
21
1
4
20
1
2
21
15
19
20
1
1
27
24
1
1
12
2
10
4
1
2
3
9
12
1
4
3
2
1
16
3
3
8
2
11
32
17
4
13
19
2
2
6
4
11
6
17
7
9
2
9
2
3
4
13
9
14
4
17
21
2
8
3
2
13
1
15
20
2
3
7
4
1
2
3
1
24
52
23
0
2
2
19
15
2
17
21
1
1
44
36
30
25
9
1
4
8
5
2
7
2
4
2
8
8
17
15
0
2
5
3
1
4
7
19
8
2
2
24
2
1
7
20
6
1
5
9
20
5
0
10
5
2
2
11
17
8
2
15
14
3
1
1
16
6
12
1
3
10
6
16
11
13
4
5
4
5
11
2
2
1
7
4
5
9
14
2
16
3
2
7
6
5
3
2
2
2
3
4
33
39
10
2
3
3
5
3
11
19
10
3
36
28
19
12
4
16
5
0
14
7
1
9
2
12
16
2
2
7
3
6
15
12
1
1
4
14
1
2
2
3
2
3
21
15
9
2
1
12
2
2
13
14
0
4
11
7
1
1
18
22
2
4
2
7
12
9
7
3
2
11
9
4
2
20
14
3
2
5
15
4
1
16
13
4
2
3
24
13
3
6
7
3
3
2
5
12
25
20
17
20
1
0
14
9
1
1
8
9
2
3
9
11
9
4
2
2
2
2
1
3
3
12
2
3
4
14
2
2
2
3
8
20
1
1
3
23
3
2
2
3
16
5
2
2
2
7
6
2
3
2
5
1
20
17
3
5
0
17
20
7
3
3
2
17
2
0
10
5
6
2
3
11
8
3
1
2
1
0
1
1
2
16
18
3
1
3
0
2
18
1
4
12
4
5
2
3
8
2
3
2
4
16
2
3
16
21
3
0
21
20
5
1
9
2
3
7
10
2
2
9
5
3
5
9
4
8
9
2
2
9
6
4
2
6
1
6
4
7
6
16
6
10
15
5
8
2
11
12
1
2
3
7
6
4
8
18
21
7
9
5
3
8
21
5
1
1
12
10
6
11
6
13
11
2
13
13
9
4
2
3
11
10
