# Supplementary material for: Evaluating flow modulating treatment response in intracranial aneurysms using black-blood MRI in vitro
Source: Commun Med (Lond). 2026 Mar 27;6:170. doi: 10.1038/s43856-026-01413-z (PMC13031954; doi:10.1038/s43856-026-01413-z)
Supplement: Supplementary file 8 — Supplementary Data 5 [file 43856_2026_1413_MOESM8_ESM.zip › Data_Figure_8ab_Sup_Figure_6ab/BB2/without device/3_BB2_agar_left_array.txt]

85
78
76
79
86
90
89
87
89
92
95
94
89
83
80
83
83
79
73
69
68
70
68
72
81
91
91
80
66
67
84
101
101
90
79
76
83
90
88
90
97
110
116
107
91
81
81
88
97
104
87
83
84
91
99
96
82
73
75
88
94
89
81
82
89
90
81
75
71
73
81
83
83
78
76
74
73
74
76
82
93
101
96
89
87
91
94
89
83
80
89
97
100
95
89
90
98
105
100
86
69
74
85
94
94
87
74
70
75
78
76
68
63
72
81
81
73
64
66
74
89
102
108
103
90
73
63
66
78
92
102
100
90
82
85
93
94
79
67
63
68
68
65
63
73
88
92
88
78
72
68
79
87
85
79
74
77
86
91
87
78
73
72
73
75
78
77
76
79
82
86
93
100
105
104
99
91
86
87
95
102
101
92
83
79
77
78
74
75
79
86
80
67
56
60
72
76
72
71
75
74
87
93
91
86
84
89
99
102
93
82
75
77
85
87
89
90
92
96
96
91
84
80
89
101
110
107
92
84
85
94
100
96
87
76
72
76
85
92
98
103
101
97
88
82
78
81
89
96
93
70
81
92
99
102
98
89
80
77
75
74
73
76
87
101
107
100
92
94
97
92
81
72
78
97
108
98
78
66
70
84
92
91
83
77
79
88
92
84
78
82
96
113
119
107
92
87
95
103
93
74
80
89
90
93
87
74
59
58
69
83
87
87
87
92
97
96
88
78
77
74
63
63
74
93
106
101
87
80
82
88
93
94
92
91
88
91
89
77
64
66
84
106
113
101
86
77
76
76
79
86
91
91
88
80
72
68
67
71
82
87
93
92
86
80
78
77
73
69
67
62
59
62
69
80
86
92
98
102
100
97
93
98
101
93
82
78
81
80
73
69
73
84
86
80
74
73
73
75
82
85
92
94
93
81
72
67
73
80
81
73
67
71
86
97
94
79
68
65
70
72
69
66
68
72
70
74
87
99
102
94
87
81
78
73
66
69
75
83
86
82
80
78
74
76
81
89
92
88
86
81
78
78
80
79
71
66
67
75
81
73
61
62
81
102
105
89
70
65
71
73
73
74
78
88
91
90
91
95
93
87
78
68
65
62
65
70
79
83
82
80
76
72
69
72
81
91
93
86
79
78
77
75
78
78
74
68
68
74
80
83
84
90
95
98
95
89
83
80
73
70
75
87
94
94
93
93
96
94
87
82
84
89
87
76
66
68
78
80
72
61
59
63
67
65
65
69
73
78
86
76
81
86
90
86
84
81
78
73
67
72
85
100
108
102
91
90
97
96
84
73
79
92
93
80
66
67
80
86
81
73
81
94
100
87
69
65
75
79
74
69
71
79
83
76
66
63
69
81
96
67
71
76
82
83
81
81
77
71
65
64
70
77
81
77
73
75
83
88
86
85
90
92
88
77
72
79
89
86
70
58
62
76
86
87
84
79
79
77
74
76
81
89
95
98
99
97
90
83
81
63
60
63
72
76
77
73
67
71
79
83
80
72
62
57
58
61
66
74
83
91
94
92
88
86
92
100
102
92
78
70
76
83
88
87
89
86
80
75
73
72
69
69
76
90
102
104
95
81
73
71
71
70
73
75
74
72
70
75
88
92
91
84
83
78
76
74
77
82
81
79
81
82
88
92
91
89
87
83
80
85
94
99
94
83
73
72
74
75
76
74
71
67
63
64
68
77
85
88
89
74
74
76
75
73
73
77
89
96
94
83
79
83
93
90
80
72
77
83
83
74
70
78
87
90
83
77
76
78
77
80
89
98
95
83
70
67
72
73
74
76
85
89
78
61
55
67
83
94
93
63
61
66
76
79
79
83
98
107
103
86
77
77
81
75
64
56
60
69
75
81
84
86
84
81
76
76
75
75
71
73
81
97
105
99
86
76
72
68
64
68
75
81
79
74
72
77
81
85
92
64
61
63
76
88
93
87
82
83
92
93
88
84
85
89
86
79
67
61
68
80
85
85
82
85
84
80
71
59
52
55
66
82
91
92
87
76
74
76
80
79
75
69
68
75
84
89
82
81
91
81
80
75
78
90
102
101
86
72
72
77
80
82
87
91
92
88
85
85
87
80
69
68
79
89
94
86
71
58
52
54
60
66
69
71
71
74
75
87
97
97
90
78
72
76
84
91
95
96
90
90
88
85
84
86
92
94
89
76
66
62
68
77
82
77
72
78
91
105
100
83
66
68
80
92
92
88
80
76
73
74
81
86
88
84
78
73
72
78
84
87
84
81
78
78
84
91
101
103
92
82
75
76
81
81
80
78
78
80
78
78
85
88
87
83
81
84
88
90
86
80
80
86
88
83
78
75
79
79
76
76
86
102
112
107
89
73
67
70
74
77
81
83
85
87
87
90
92
87
88
85
83
75
73
81
93
101
96
93
89
92
91
87
84
86
92
87
76
69
71
83
89
85
77
71
71
76
80
79
69
59
62
75
91
90
80
73
76
82
85
83
83
87
89
88
86
83
75
69
69
90
93
82
72
84
102
112
99
79
69
74
78
78
79
81
82
78
71
68
71
77
74
73
77
83
89
91
86
76
68
59
54
61
69
77
81
88
91
88
77
69
70
77
84
83
76
73
73
78
82
89
92
83
73
70
75
76
71
65
62
70
76
76
77
78
81
81
83
82
81
78
72
75
90
108
113
96
77
63
69
77
84
84
83
87
91
91
90
88
78
70
68
71
79
83
85
87
94
101
100
84
89
81
67
57
55
58
67
74
84
87
83
76
75
81
86
86
85
89
91
91
83
76
89
103
107
89
68
62
71
86
97
101
101
98
88
80
79
88
99
101
88
77
78
89
100
105
105
98
85
85
88
80
70
69
75
81
83
86
89
90
84
79
81
91
98
88
77
76
85
89
84
75
73
78
80
72
66
65
72
76
79
87
98
99
93
85
86
96
100
91
77
72
75
88
99
99
89
79
77
86
86
83
81
83
89
93
91
93
94
93
87
82
86
98
101
92
76
64
66
74
78
75
71
66
64
64
65
68
74
76
78
85
89
97
98
98
99
95
86
75
60
59
72
88
97
99
88
78
78
79
79
75
73
71
72
78
87
96
99
97
88
83
84
85
87
84
78
73
76
86
91
90
82
70
63
67
75
85
87
86
86
91
95
97
97
93
91
86
85
83
78
74
72
72
82
93
91
81
76
74
76
75
71
67
67
72
83
90
89
86
86
82
78
74
72
75
79
84
88
88
86
82
81
76
76
80
88
95
92
84
75
84
97
99
87
74
70
75
90
100
99
90
74
67
73
85
85
71
70
76
76
77
79
79
80
79
81
79
77
82
88
89
84
83
81
77
77
79
81
75
65
62
67
77
81
81
84
88
91
89
82
77
81
79
75
72
71
80
96
104
99
86
78
87
99
101
86
66
65
81
75
75
80
88
85
80
75
75
83
92
95
93
89
86
81
75
76
83
87
86
80
73
69
73
75
79
82
87
99
107
106
92
78
77
87
94
93
97
103
103
91
77
75
86
101
99
86
70
65
95
87
78
79
87
85
79
71
69
76
82
81
75
71
71
70
71
76
85
91
92
83
74
73
77
86
91
90
84
82
88
98
103
103
105
109
107
100
94
91
90
85
79
76
75
74
73
78
85
86
102
101
91
84
80
80
78
73
71
70
67
63
62
64
62
60
57
60
68
76
75
70
72
80
92
99
98
90
78
70
71
88
108
116
108
93
85
90
92
89
80
76
79
83
79
70
63
69
83
89
99
97
87
75
72
74
79
86
85
81
74
70
77
87
85
70
54
53
64
77
84
88
91
91
83
75
75
84
88
85
79
86
100
107
92
72
66
80
97
99
89
77
74
78
77
70
60
57
59
63
93
88
83
73
69
71
78
86
87
82
71
68
77
93
97
83
70
68
77
91
99
107
104
90
69
57
71
93
100
86
70
70
82
93
94
88
79
77
79
87
88
83
79
77
75
69
61
55
56
61
72
75
84
93
85
73
70
77
81
74
58
47
51
64
73
75
75
77
75
77
83
94
98
91
82
85
100
106
99
82
74
74
77
80
88
93
91
81
74
73
78
83
89
92
93
93
85
77
75
83
54
58
81
99
102
85
74
79
87
86
77
72
73
75
75
76
77
77
73
72
80
93
98
97
93
95
94
86
76
79
91
101
96
80
74
79
90
92
88
81
76
78
84
93
97
98
93
86
84
86
76
71
84
101
110
100
85
84
92
98
100
101
103
101
97
88
81
82
86
91
98
106
109
100
91
79
69
65
68
78
89
99
101
96
94
94
96
94
89
82
76
76
83
87
84
78
74
76
79
73
97
95
96
97
96
90
79
71
72
83
89
87
84
86
88
88
86
86
89
89
88
90
95
96
93
84
80
85
92
94
86
77
74
86
102
107
101
87
78
77
80
90
99
99
87
71
68
80
92
88
90
94
91
78
62
58
58
57
58
66
75
84
82
79
80
87
87
84
79
74
75
72
75
84
95
103
105
105
109
111
103
87
73
74
86
91
87
80
79
83
90
94
99
98
88
78
82
98
113
111
91
93
92
77
58
49
58
71
79
77
78
85
95
97
93
90
86
83
82
88
92
88
88
88
97
106
105
97
90
93
98
101
101
97
91
84
78
82
91
99
98
90
81
75
75
78
89
99
102
95
94
91
95
95
86
74
73
80
88
84
81
87
96
99
88
76
73
82
95
106
105
101
98
93
95
95
90
81
72
70
77
97
113
116
102
82
75
82
93
97
95
85
79
73
73
75
78
80
77
70
72
65
73
87
95
89
76
73
78
84
92
98
99
91
79
65
64
81
97
98
92
88
87
91
94
89
85
81
75
71
80
96
107
103
85
69
66
76
82
82
81
81
83
85
81
81
77
70
66
66
62
57
62
74
80
78
73
77
86
94
97
101
103
104
96
87
84
91
97
94
84
78
82
90
96
95
92
83
75
72
84
103
110
98
75
63
71
81
82
77
75
81
86
88
87
91
92
83
67
63
71
72
76
77
76
75
82
90
97
95
89
88
97
108
113
108
97
91
88
82
75
77
85
94
100
98
91
82
69
67
75
95
104
99
87
83
89
95
94
89
90
95
95
91
93
103
112
103
79
61
65
64
67
73
85
100
112
111
98
82
79
88
100
102
94
83
83
87
90
85
80
84
95
104
104
99
92
94
94
89
82
75
74
80
91
99
100
93
88
86
92
97
95
90
91
100
107
104
92
78
61
62
54
54
76
106
126
120
97
83
88
103
108
92
67
54
67
95
113
116
106
96
97
104
102
91
88
98
112
110
91
68
59
71
92
106
106
90
73
67
74
87
94
92
88
83
85
95
107
109
70
70
65
64
74
85
91
89
87
94
98
94
86
75
65
65
79
102
120
120
106
91
87
91
91
81
78
90
102
108
98
84
77
81
91
97
98
90
75
65
73
89
106
104
91
74
75
96
119
124
63
63
76
91
94
83
65
65
79
95
91
72
60
63
80
90
96
101
99
90
77
72
76
89
93
92
92
94
101
106
107
102
92
81
73
72
79
82
80
78
82
90
96
93
82
74
78
88
98
100
66
65
78
91
93
85
80
79
84
86
75
61
63
76
91
100
96
89
80
73
67
68
74
89
101
107
107
101
98
94
92
89
86
78
75
75
82
89
92
92
87
75
67
65
77
84
87
78
69
71
103
96
87
87
87
82
77
73
73
75
74
72
72
72
72
76
83
94
105
106
97
82
72
72
81
89
92
90
87
86
89
96
99
98
90
83
77
84
93
94
92
86
79
72
67
73
84
92
93
95
84
77
78
84
89
84
70
61
63
68
71
69
70
80
90
96
100
105
108
99
82
73
77
87
91
85
81
85
91
97
92
90
85
84
83
76
74
72
76
80
82
82
79
68
59
64
82
103
109
101
71
72
73
75
78
74
71
75
83
84
79
71
69
73
80
87
89
88
85
80
77
82
91
97
90
75
69
75
83
83
74
68
69
78
86
90
85
79
77
78
79
77
74
74
74
78
81
86
89
86
91
94
86
75
66
66
75
87
95
96
89
81
73
72
74
80
87
84
82
79
81
85
87
82
75
75
78
87
87
79
72
75
86
95
96
82
73
74
88
101
103
90
75
72
79
92
92
84
74
75
88
94
89
76
70
71
76
84
84
82
82
79
75
71
72
75
78
79
81
86
93
95
89
79
76
81
91
95
90
85
84
93
104
106
95
77
63
68
82
99
104
94
81
74
80
96
108
109
103
95
68
71
71
73
79
87
87
77
66
67
73
75
72
69
70
75
70
64
66
83
101
109
101
92
92
95
95
87
79
75
79
81
83
82
80
77
83
85
77
69
69
77
88
89
84
88
96
103
101
97
77
67
59
62
78
89
83
71
67
76
84
84
73
69
72
78
74
63
60
71
88
97
94
90
93
103
104
89
77
71
72
74
72
67
66
77
96
104
90
69
60
71
88
91
80
72
71
68
64
69
86
77
74
79
87
86
80
77
83
87
85
77
71
75
84
90
83
70
60
66
74
79
77
76
79
91
98
96
93
89
91
93
94
88
80
78
88
101
99
89
77
76
85
87
80
75
72
73
72
78
73
79
93
107
109
103
98
96
94
83
70
58
64
83
101
106
96
82
78
85
89
86
75
66
60
60
73
91
101
102
91
85
84
91
92
82
81
85
90
88
81
79
86
93
89
83
82
85
89
89
71
72
84
99
106
101
96
94
92
86
80
75
80
92
99
97
89
85
88
97
101
96
86
77
71
69
75
89
95
91
79
67
65
74
77
79
78
82
84
79
75
79
88
94
87
72
64
65
71
72
74
74
82
91
85
72
66
72
84
94
97
95
96
94
88
80
77
82
84
83
85
89
91
91
90
89
90
90
89
84
82
84
82
77
67
59
65
80
86
84
83
84
91
95
88
73
62
57
62
72
66
75
89
93
83
69
63
72
84
86
79
71
74
82
88
88
86
87
84
74
70
78
89
90
81
76
77
85
87
83
85
94
96
87
71
60
63
70
75
80
85
93
100
102
100
98
91
78
72
80
66
72
77
82
83
83
83
86
85
79
68
57
54
60
75
84
89
90
84
76
73
79
85
85
78
74
79
89
90
85
78
78
79
77
76
81
87
83
72
63
66
75
82
88
97
111
115
102
80
72
94
80
71
75
86
95
95
88
86
92
94
89
76
70
72
79
85
85
85
87
91
94
85
76
75
83
97
103
99
92
87
82
81
79
79
86
93
94
87
77
68
65
69
77
90
103
106
96
81
72
98
83
72
73
84
95
96
91
91
96
102
102
96
94
92
92
89
88
91
93
91
86
80
75
73
79
87
92
92
90
92
98
101
92
79
69
72
85
98
98
86
73
75
81
91
95
94
90
84
87
92
85
74
72
74
85
95
99
95
88
81
82
88
98
99
93
87
87
86
81
74
72
74
78
76
70
67
68
69
69
77
90
99
93
77
63
67
84
93
90
80
71
69
73
79
90
100
103
99
91
98
94
87
79
77
78
81
85
85
81
79
83
90
92
87
79
74
71
72
68
70
71
77
80
76
72
67
66
64
62
63
73
85
91
82
75
76
85
91
89
81
73
68
68
76
86
99
100
94
90
90
90
87
88
88
82
71
61
62
74
85
93
92
89
86
84
83
79
70
64
65
69
74
75
75
72
76
78
80
77
74
73
79
82
83
81
81
89
99
107
106
94
81
74
79
85
85
76
72
78
78
77
76
77
78
78
74
71
71
73
77
79
83
89
89
88
87
84
78
69
63
64
73
80
78
72
70
80
90
94
86
79
73
74
80
83
86
92
106
114
116
108
100
92
86
86
80
74
70
75
81
75
74
74
75
75
76
80
79
74
73
77
88
93
87
78
75
86
90
84
76
78
88
91
83
74
74
81
89
86
83
79
79
81
86
91
93
92
88
89
94
101
104
98
89
79
80
85
89
86
78
76
76
83
87
82
76
69
69
73
76
85
88
84
79
79
81
82
81
84
91
98
97
88
80
83
94
99
94
80
75
76
84
93
93
93
89
80
69
66
74
87
94
88
76
72
83
96
97
90
76
81
77
75
80
89
87
79
73
73
74
71
63
63
75
84
79
63
54
69
89
95
87
75
71
78
92
99
97
90
78
71
73
82
87
84
85
83
79
77
76
84
91
87
79
82
91
97
91
81
76
84
74
63
68
85
96
91
80
73
69
68
63
68
79
83
73
58
54
67
78
80
75
77
80
80
78
81
85
91
87
72
63
65
72
81
88
100
105
99
89
84
89
96
92
83
76
73
78
84
84
86
80
71
73
75
75
68
65
73
81
84
81
79
82
82
79
77
80
82
79
73
72
82
95
97
86
78
81
90
93
86
76
70
73
81
90
101
112
114
104
96
97
96
88
72
60
62
77
87
91
99
96
84
72
64
56
52
62
77
94
89
79
71
79
89
91
84
83
86
81
74
71
83
98
106
98
90
91
97
97
92
88
85
85
84
88
98
110
119
119
112
99
88
71
64
70
84
89
83
91
99
94
83
75
75
74
74
77
91
96
88
80
81
94
104
95
80
69
72
77
73
72
81
92
96
88
86
89
96
99
95
91
88
86
83
88
97
105
109
106
100
99
91
79
75
82
89
89
80
85
79
73
77
86
94
94
89
91
97
98
93
94
101
110
110
97
79
68
67
72
72
74
80
84
84
83
78
74
78
92
104
102
88
75
74
87
97
87
70
62
67
86
98
97
93
85
75
68
73
83
71
63
68
77
81
81
86
94
97
95
93
96
98
95
85
75
68
66
66
71
79
84
87
85
84
90
91
85
77
78
89
95
88
76
74
83
87
67
47
45
65
86
94
91
89
91
85
72
71
72
68
62
57
56
61
74
83
86
78
70
71
83
87
80
68
58
62
69
77
79
82
84
87
88
90
96
104
99
80
63
61
75
91
93
85
79
75
66
64
75
90
96
85
76
85
106
110
96
84
70
69
65
62
65
71
76
78
67
56
54
67
82
88
88
83
79
81
87
91
86
80
78
85
92
98
97
95
90
84
77
74
80
87
94
87
78
71
77
90
102
101
87
77
84
103
117
109
88
80
83
80
80
83
88
79
67
62
64
73
81
85
82
83
86
91
93
93
90
87
85
86
90
99
105
104
97
84
78
82
93
98
91
83
83
87
84
81
85
96
103
94
80
78
90
103
98
82
64
62
85
82
80
86
86
71
53
53
75
102
109
95
74
66
72
84
91
90
83
78
82
91
101
104
107
105
98
85
71
69
80
96
101
98
98
102
98
88
81
85
90
93
93
87
79
72
68
73
77
77
77
73
70
73
74
70
63
69
82
92
93
84
76
77
80
87
90
95
97
99
97
93
94
94
97
98
94
86
77
72
78
89
104
111
110
103
96
90
88
86
90
96
97
87
67
54
58
75
87
80
73
65
67
70
70
75
81
84
84
79
75
79
85
94
96
92
91
98
108
109
100
89
85
84
83
80
79
84
88
87
79
78
85
93
94
85
81
85
96
104
104
97
87
76
65
57
55
59
62
57
74
70
74
73
69
70
77
86
89
87
80
76
82
93
98
95
93
90
93
89
85
86
86
80
74
71
80
93
97
84
68
58
63
76
87
87
80
76
81
90
101
97
89
79
68
57
45
43
48
55
89
87
87
78
71
60
61
77
88
89
75
66
72
89
101
105
96
86
76
74
82
89
87
77
71
85
105
114
100
81
72
76
80
83
89
96
93
80
65
61
70
86
93
90
76
61
46
45
59
77
83
80
78
81
79
76
72
81
89
86
77
71
76
88
100
101
92
81
74
73
82
92
89
81
79
93
100
94
78
75
90
109
111
94
83
84
91
90
77
66
65
78
90
88
76
65
64
71
82
86
70
66
68
80
91
90
86
88
94
95
90
84
83
87
88
85
81
78
78
80
85
93
101
107
105
96
80
61
51
61
77
93
92
81
72
72
78
82
88
90
86
84
81
74
65
67
75
88
92
81
70
69
71
76
78
81
83
84
86
91
89
88
89
93
97
95
88
85
88
89
90
94
99
106
113
108
92
70
61
66
76
76
69
64
73
82
86
85
84
85
84
80
78
77
74
74
75
78
81
74
80
78
74
69
66
73
79
79
74
78
85
88
90
93
100
107
103
91
83
84
87
85
77
74
86
103
104
89
76
82
95
98
84
70
74
92
102
98
89
80
74
76
81
88
93
90
83
76
78
80
86
88
85
84
87
90
90
84
80
82
87
89
87
80
82
92
94
87
79
78
82
85
80
77
83
93
99
89
75
67
74
84
86
79
73
74
82
88
92
92
91
89
85
84
86
91
92
96
96
94
72
65
69
82
94
96
90
88
91
95
96
92
89
84
73
69
67
67
72
79
87
102
113
115
100
85
82
80
77
65
56
63
82
95
88
72
65
73
85
94
95
92
87
80
77
80
85
91
92
90
55
41
42
57
74
84
88
92
97
94
93
93
93
91
81
70
64
66
73
79
89
102
115
114
98
74
65
70
77
79
82
95
113
118
101
82
74
82
90
88
81
79
81
83
85
83
83
80
77
79
70
62
60
66
73
80
84
93
96
90
80
78
83
91
98
102
100
91
87
80
81
83
86
87
88
85
79
67
57
63
86
114
127
113
88
75
82
97
104
97
88
81
83
86
88
91
93
89
79
79
87
91
95
94
91
85
82
83
84
80
78
79
86
100
113
119
114
98
86
80
78
79
78
80
91
99
94
78
59
57
73
89
92
84
76
80
87
94
94
90
89
92
92
87
86
84
85
85
79
80
73
79
93
101
103
101
99
94
86
80
79
89
97
102
101
94
84
77
81
83
86
88
86
91
92
90
86
87
90
90
80
68
64
75
88
95
87
70
62
69
84
90
86
77
74
76
81
79
78
80
73
78
82
85
93
102
108
102
87
78
77
85
93
85
68
56
56
75
90
100
97
88
86
89
91
85
82
88
98
100
89
72
69
82
96
97
83
63
56
65
78
85
78
72
75
86
96
98
93
83
95
97
90
83
84
86
85
78
71
69
74
79
80
72
61
52
60
78
96
101
92
79
77
86
98
105
100
90
84
83
84
82
76
75
76
81
86
82
73
68
73
83
89
90
93
95
97
98
97
89
98
93
90
93
92
86
75
71
76
83
85
75
70
73
75
72
72
77
81
78
74
72
81
102
113
115
106
93
83
80
83
84
76
64
61
74
88
92
85
75
78
87
96
96
92
84
77
76
78
81
90
82
82
87
91
87
84
89
98
100
90
76
70
79
88
87
78
73
69
68
69
76
89
106
112
103
89
82
82
85
84
81
77
77
85
94
98
92
88
85
87
88
85
81
80
81
81
81
80
79
83
84
89
89
85
74
70
78
88
92
88
78
70
70
71
76
86
95
101
104
100
93
86
82
79
82
90
99
100
87
74
71
83
95
96
87
81
92
107
109
93
70
55
57
69
79
83
79
73
77
81
82
85
83
81
75
72
79
87
83
76
69
69
71
69
72
87
106
112
96
75
67
74
84
87
83
90
104
111
100
79
70
77
87
93
86
81
87
95
99
92
79
73
68
62
59
64
76
88
97
81
79
76
75
80
84
88
90
87
81
78
84
86
79
67
64
81
98
106
94
76
68
73
81
81
77
81
95
101
94
77
70
75
87
94
88
81
83
88
87
80
75
77
83
81
72
69
77
90
101
82
83
80
77
79
83
88
87
86
83
87
89
91
85
82
82
86
89
88
87
81
77
73
69
67
68
70
78
84
83
77
73
76
85
90
84
78
75
82
88
82
72
69
77
92
101
98
91
88
86
81
87
85
78
72
72
75
75
74
79
84
86
85
82
87
93
93
85
76
71
73
79
80
76
71
69
75
85
92
92
85
77
75
79
81
78
73
73
82
89
93
84
70
68
82
98
108
101
89
84
83
81
72
64
71
80
86
81
74
76
80
79
71
62
69
78
85
81
72
71
83
96
99
89
78
77
86
98
103
99
88
82
77
77
77
76
83
87
89
87
87
86
81
74
74
81
90
87
78
76
91
76
60
61
74
87
87
83
77
77
74
70
64
60
67
79
84
76
70
79
97
110
105
87
74
77
88
92
90
86
87
89
87
77
67
69
84
97
98
87
82
85
89
87
78
78
84
85
76
72
89
79
77
82
84
77
67
64
69
77
76
73
73
79
91
93
85
73
67
76
91
98
94
84
79
84
89
87
83
84
89
91
89
83
74
69
74
85
92
93
90
87
89
88
88
90
96
100
95
90
72
79
91
97
94
84
76
75
79
85
89
85
85
90
92
89
80
74
78
85
90
92
86
81
80
84
84
84
86
84
75
69
75
90
100
93
79
71
79
87
91
87
89
92
94
92
90
91
95
94
70
72
84
93
97
99
98
95
93
90
93
97
99
93
80
72
70
75
84
94
96
92
85
80
78
75
74
72
69
66
60
56
65
89
110
112
100
85
79
78
74
79
91
105
107
92
76
70
75
79
81
79
83
88
90
88
87
90
94
89
83
85
90
92
87
76
71
71
74
83
90
92
87
81
78
78
79
72
67
66
72
78
80
87
95
108
111
107
91
81
75
80
93
106
111
103
91
78
74
74
83
84
85
85
76
70
71
86
95
91
74
56
57
75
89
90
83
74
72
72
77
82
84
81
78
78
83
84
84
86
90
95
92
87
90
95
100
97
90
89
93
93
87
81
87
103
109
100
82
73
86
84
80
76
73
71
76
86
97
103
88
66
52
58
75
86
91
87
80
74
71
70
72
77
75
73
73
76
83
87
90
84
82
84
86
87
82
74
72
79
91
90
73
55
59
85
109
111
93
84
102
88
78
76
77
79
79
84
93
106
109
99
86
77
80
86
90
89
86
82
80
73
66
62
64
72
78
79
74
77
79
80
81
77
78
78
77
75
78
84
91
89
84
83
89
98
101
95
90
85
99
90
81
76
80
82
82
83
87
94
98
98
92
89
89
86
81
76
75
79
86
88
76
65
62
70
85
93
89
83
85
91
94
89
84
82
84
93
103
104
96
90
98
115
126
120
97
76
66
71
87
88
81
74
73
80
83
84
81
79
81
81
82
83
88
88
84
72
62
64
74
87
90
83
72
67
71
83
90
90
90
92
99
98
91
84
86
97
110
112
102
91
89
95
101
103
94
82
72
70
94
93
85
77
77
79
82
77
73
74
82
89
87
82
84
88
91
83
68
62
67
77
85
84
75
75
76
82
87
85
80
78
82
88
85
81
85
98
113
118
112
100
88
78
76
80
92
95
95
85
89
90
87
88
88
85
83
79
79
79
84
89
80
67
63
73
89
92
82
76
76
84
83
75
72
78
90
96
98
92
84
82
86
90
91
93
96
108
120
121
109
94
88
86
90
93
93
91
89
82
74
79
82
83
75
70
75
86
94
90
83
76
79
80
77
76
77
78
71
65
72
86
92
82
67
59
72
93
106
106
102
102
105
107
106
101
101
107
110
106
97
91
91
99
106
104
97
89
81
78
83
79
77
74
73
68
67
78
87
89
86
85
90
93
87
77
70
68
68
65
72
84
91
83
66
58
67
84
96
97
100
103
104
99
94
89
89
90
88
88
95
106
114
109
98
90
88
91
95
95
98
91
84
89
94
92
78
67
68
78
88
92
82
70
60
59
66
77
87
92
92
87
81
75
77
85
96
99
96
88
90
90
85
78
74
82
89
91
83
82
93
108
117
107
88
82
89
100
100
94
92
93
91
87
89
86
77
71
70
79
81
74
60
54
62
73
78
77
79
91
94
90
82
82
88
96
98
96
96
101
100
89
74
68
71
78
88
93
95
93
93
96
98
94
90
94
105
111
103
90
73
73
72
68
67
69
74
80
86
89
83
69
60
69
87
97
89
71
60
65
78
85
86
86
87
83
82
86
96
106
105
96
84
77
72
69
74
92
112
119
110
96
93
94
98
101
101
98
94
92
77
71
66
68
78
89
91
85
79
82
84
83
78
76
85
92
87
73
64
65
75
81
80
75
69
70
78
87
94
92
87
84
84
82
74
66
70
90
109
116
106
94
93
95
95
88
76
73
76
85
92
91
82
77
85
98
98
83
67
66
79
86
81
80
79
83
80
73
66
71
78
80
79
77
73
72
76
84
89
87
74
69
74
81
79
77
79
91
99
96
91
92
97
99
93
80
76
79
82
84
82
86
82
74
72
83
91
85
71
64
64
70
80
89
93
83
74
65
67
74
80
81
86
96
99
89
80
81
84
86
85
80
78
79
79
79
88
98
99
98
100
107
115
115
102
90
90
96
94
88
60
61
66
77
88
91
91
85
75
67
64
69
80
91
90
79
71
76
85
88
84
81
86
95
100
98
93
90
85
83
88
94
91
80
67
69
84
95
93
84
81
90
100
102
98
92
93
89
81
74
70
63
69
86
101
100
92
84
82
81
80
83
88
90
81
70
70
81
87
82
75
78
85
92
91
88
93
100
91
80
79
92
97
85
69
70
83
89
75
55
54
72
89
88
84
86
93
92
79
71
90
87
85
86
83
79
78
80
84
83
83
86
91
92
88
82
79
80
78
75
74
82
96
102
97
91
92
95
94
84
79
82
90
93
91
88
92
85
66
55
65
89
98
87
72
83
108
124
114
97
91
96
94
87
79
73
71
69
65
60
61
73
86
91
90
93
94
93
92
91
93
96
97
103
107
107
101
94
90
86
82
80
79
86
92
95
94
83
70
69
80
92
89
77
72
87
111
125
118
102
78
85
87
88
87
83
73
64
56
57
63
73
81
82
88
96
101
100
97
93
92
92
95
100
104
108
103
91
81
83
87
89
79
71
74
84
89
85
78
79
81
82
83
86
91
92
87
83
79
80
66
67
69
74
75
70
66
72
82
93
94
88
81
83
90
100
106
101
93
82
85
97
107
107
101
93
91
89
83
82
85
93
87
80
81
91
102
102
96
94
88
94
102
104
97
81
67
67
70
72
59
65
70
69
63
56
64
80
95
99
94
86
83
94
106
114
115
108
98
94
96
106
112
110
100
92
91
91
94
90
86
82
82
84
92
100
104
102
98
95
100
105
104
90
69
60
67
89
97
90
61
71
79
81
77
74
77
79
76
70
69
72
80
83
91
100
108
106
100
95
90
89
90
92
96
96
94
93
97
97
94
84
78
78
81
83
82
80
87
96
103
103
90
73
63
65
77
95
100
89
71
70
73
76
81
86
87
82
73
73
81
84
85
79
73
78
89
91
88
84
78
76
75
76
80
85
92
91
89
91
96
95
90
85
80
77
74
76
87
101
103
96
86
81
80
79
74
72
73
74
82
69
60
56
60
70
77
84
88
90
93
95
97
97
98
95
91
87
86
87
90
93
82
71
69
78
89
89
81
79
89
99
96
86
85
96
103
99
89
85
84
86
83
81
73
60
49
53
67
78
78
66
56
54
60
65
73
85
92
94
83
77
78
92
101
102
92
83
80
85
89
91
81
75
77
86
92
89
80
79
88
96
91
81
85
101
113
105
89
79
82
91
89
74
59
49
53
69
87
87
60
54
56
68
78
80
82
86
90
92
82
73
69
72
74
69
65
64
68
73
75
74
76
80
90
96
95
89
81
80
86
86
81
74
75
80
79
79
82
91
98
97
87
75
72
78
89
95
90
77
56
58
61
70
78
87
93
97
93
92
89
88
91
90
78
66
58
61
71
83
91
93
88
83
87
90
86
78
70
76
85
87
80
70
68
67
69
73
85
92
85
70
65
76
92
103
100
82
65
60
73
76
71
73
79
91
96
96
88
86
85
87
88
90
95
96
90
83
82
93
106
111
99
83
76
79
73
62
53
62
84
96
86
66
65
80
102
112
107
92
71
61
65
80
98
100
87
68
62
74
87
88
85
89
97
101
93
82
79
83
83
72
60
59
76
96
103
91
81
81
87
92
87
81
80
82
82
76
66
62
66
68
62
53
61
82
105
117
112
101
93
90
88
84
84
83
82
82
90
97
78
67
65
77
90
92
89
81
83
90
84
71
58
58
70
81
83
78
78
82
84
83
82
84
82
87
94
100
95
82
64
57
61
70
73
78
82
87
90
93
96
102
98
88
81
82
89
95
99
95
78
60
55
63
74
84
90
97
99
92
82
75
78
88
96
93
83
76
77
84
93
96
92
85
79
75
83
90
92
84
84
93
105
109
92
79
78
87
94
89
82
83
95
98
95
91
93
99
100
95
99
92
88
88
91
98
100
100
93
82
77
79
86
96
104
109
102
87
76
76
86
97
94
85
80
82
83
77
67
71
87
109
116
107
84
73
83
103
114
106
89
86
96
101
92
80
80
94
110
114
90
95
100
102
102
98
89
77
68
68
75
82
84
87
91
96
93
81
76
84
95
99
92
86
91
98
96
81
70
73
87
93
90
80
71
75
85
93
97
92
87
88
91
91
80
62
57
69
91
111
60
67
84
95
90
78
67
62
63
69
74
79
80
83
81
81
73
67
74
87
95
92
87
88
97
99
88
77
72
78
86
84
79
80
84
89
86
81
80
83
87
86
81
73
69
63
59
62
75
93
69
79
93
95
86
73
64
64
65
68
71
78
84
86
84
82
74
72
76
81
82
78
77
84
97
98
86
72
65
68
78
85
90
94
94
91
85
83
89
92
91
83
73
72
77
88
94
93
91
88
97
103
98
90
83
84
85
79
66
59
68
86
102
103
91
81
75
77
80
81
81
81
82
85
91
100
100
84
70
69
80
89
90
84
78
81
88
90
88
83
74
70
69
81
97
110
107
95
81
76
100
88
72
65
72
86
96
92
81
74
79
92
102
100
87
75
75
79
82
82
85
92
99
94
87
80
80
80
78
79
84
86
83
77
80
92
99
95
84
74
72
73
79
89
97
99
88
72
64
68
98
79
64
64
74
87
93
94
97
94
90
84
82
84
85
78
78
82
85
86
87
96
105
103
89
64
54
67
85
95
92
84
80
90
104
111
103
85
74
76
87
95
100
96
84
78
77
82
87
90
70
76
86
91
86
82
81
89
98
99
91
81
72
73
79
83
77
66
61
63
72
78
77
69
66
76
87
92
85
68
62
68
84
93
91
78
70
82
103
116
111
96
87
84
86
85
84
84
79
74
92
86
82
76
72
76
84
96
101
95
88
83
77
69
60
55
62
69
73
66
66
73
80
78
70
68
79
89
88
78
67
71
84
92
92
86
85
93
104
110
106
98
94
93
85
79
75
76
78
80
85
77
73
72
80
90
100
99
88
77
77
86
92
80
63
54
65
82
87
81
74
73
80
84
77
70
74
85
96
102
100
95
89
87
81
79
82
92
97
90
80
79
89
99
94
83
76
82
91
98
58
57
64
74
84
88
90
85
76
72
75
85
94
90
82
74
76
84
89
90
77
69
68
77
84
82
70
68
82
103
111
98
83
76
80
86
91
91
88
81
71
69
73
80
84
83
81
84
90
95
61
64
73
83
87
85
78
73
71
76
82
86
90
92
94
92
90
88
81
72
57
51
60
82
100
96
80
72
78
91
96
87
77
74
82
90
93
88
84
87
88
85
71
66
71
84
90
85
76
74
83
78
76
81
88
94
94
90
82
77
79
82
83
80
85
92
99
96
78
58
51
58
74
85
87
82
82
85
90
91
88
88
88
85
80
77
82
88
95
102
105
100
87
78
80
92
101
92
76
68
91
80
73
77
85
94
97
98
89
78
73
74
77
76
77
83
90
90
79
73
79
90
90
75
58
53
67
83
90
92
90
91
92
86
77
72
81
95
106
106
104
100
102
101
97
92
93
92
90
84
93
85
82
82
82
80
74
74
78
80
85
88
93
89
83
77
72
73
76
85
93
99
94
83
74
70
75
79
87
93
92
88
82
79
77
74
72
73
81
90
95
96
99
102
96
90
84
84
88
91
80
83
77
69
65
66
67
70
80
92
108
111
107
93
80
68
56
53
59
68
75
78
82
88
95
94
83
74
75
81
84
82
83
91
99
89
66
52
61
85
94
93
85
85
89
92
92
92
94
99
75
75
68
60
58
64
72
80
84
90
97
99
95
85
77
74
69
63
58
58
61
66
69
75
83
86
77
61
57
69
82
84
88
100
112
112
97
79
78
85
90
84
80
84
96
108
114
113
112
109
85
77
70
64
66
72
79
83
82
72
60
60
70
82
89
94
93
87
78
74
73
72
70
71
77
87
87
72
63
70
81
85
80
82
98
117
124
112
93
77
70
70
79
91
102
109
115
114
111
103
94
85
77
77
83
87
88
87
84
77
64
58
67
81
96
97
92
86
81
84
86
84
82
84
86
89
92
87
82
82
84
80
78
78
85
100
104
97
83
74
73
78
79
77
77
82
91
97
95
88
84
82
79
79
83
81
78
79
85
95
96
87
79
78
83
88
86
79
76
74
78
80
82
85
84
79
71
68
75
86
89
85
81
78
79
74
71
72
81
94
105
101
88
70
63
70
83
93
93
90
75
74
80
77
69
56
52
61
73
83
89
85
78
75
80
86
89
86
76
71
70
70
71
75
82
81
77
71
74
87
100
97
86
74
68
68
68
74
88
104
110
105
98
93
92
95
92
91
93
98
78
90
96
89
71
56
54
63
74
78
71
63
58
61
70
74
77
76
73
71
79
89
90
85
83
91
97
97
97
99
102
97
87
78
75
82
84
79
82
88
92
97
105
117
121
111
90
78
80
88
76
91
97
91
82
74
71
70
75
77
77
67
58
59
68
73
72
63
56
59
81
103
113
102
83
79
84
96
105
101
93
81
79
85
93
98
89
79
77
82
93
100
105
108
102
89
79
78
82
85
62
66
74
80
80
76
74
67
66
71
77
78
72
65
73
87
92
80
60
57
68
88
96
92
82
77
81
91
94
93
85
76
75
85
94
97
93
90
95
102
105
100
94
84
73
64
69
87
101
95
61
64
74
81
80
76
78
79
77
72
75
76
72
62
64
78
94
94
83
73
74
84
87
83
81
86
91
90
91
92
90
91
92
94
97
100
102
106
110
107
98
87
87
85
82
76
79
89
98
94
63
70
82
85
76
64
67
77
84
82
78
76
81
84
83
80
80
80
74
72
80
93
99
90
79
75
81
88
90
92
98
108
113
110
99
93
90
91
89
82
76
76
83
90
94
94
96
94
94
88
81
79
78
78
75
67
58
58
65
75
79
81
85
90
85
76
70
70
72
73
77
87
90
87
78
69
71
82
89
93
102
110
113
102
85
76
74
77
77
73
73
79
88
94
96
99
101
103
100
96
103
91
79
82
91
90
73
60
60
72
80
77
65
59
54
54
61
78
95
100
94
81
74
76
81
84
83
84
88
97
106
107
98
84
74
78
88
96
94
88
84
88
98
105
107
103
99
93
93
94
91
88
87
90
90
84
73
71
78
89
90
81
68
67
68
71
71
76
87
95
94
85
79
85
92
97
94
91
94
100
106
103
89
77
74
83
91
96
97
95
90
90
95
102
105
102
96
86
82
84
69
67
75
79
75
69
68
75
88
97
91
81
75
79
92
96
87
73
61
65
76
84
86
84
85
93
102
107
104
96
89
90
94
95
84
72
70
82
98
110
107
93
84
83
92
101
101
98
92
88
82
70
67
71
82
94
98
91
79
75
77
80
75
72
76
83
85
74
65
67
77
87
88
76
66
73
92
102
94
77
71
84
103
108
94
72
68
85
105
111
98
81
75
81
93
102
108
107
102
98
98
87
71
69
86
114
123
103
75
58
67
82
91
88
79
72
70
74
79
87
92
93
92
82
69
61
65
74
79
73
70
81
96
105
97
91
91
100
100
83
66
64
78
98
106
104
99
96
98
100
81
81
75
69
73
90
100
95
75
57
56
71
95
110
99
78
61
65
81
92
92
89
91
95
88
71
64
72
82
83
78
78
83
91
96
94
94
91
81
69
66
77
90
100
102
94
91
90
89
89
55
64
82
89
87
81
80
83
75
62
57
67
87
99
89
66
56
69
90
96
92
88
91
94
91
81
79
85
90
84
77
76
76
81
82
81
79
72
74
84
95
96
87
77
82
92
99
96
84
75
56
63
79
91
96
88
82
83
82
80
80
83
87
84
76
68
74
90
99
93
84
85
91
92
82
73
78
90
95
92
85
86
87
87
82
77
73
72
80
92
101
98
85
71
76
89
102
102
91
76
88
88
89
89
82
75
72
76
83
90
94
97
94
91
87
89
94
97
92
83
78
85
94
95
87
76
79
89
103
106
105
102
96
92
86
84
87
90
88
88
91
96
91
79
70
76
93
107
105
93
96
110
109
94
79
66
63
67
75
81
84
88
92
90
86
90
93
91
93
90
88
87
91
93
92
89
82
81
89
100
107
104
91
83
83
89
98
100
88
81
78
82
82
75
64
68
85
104
111
103
70
86
90
86
82
82
84
82
78
75
78
86
89
87
84
83
89
94
98
99
94
89
79
76
78
78
71
66
68
83
102
106
98
86
84
90
96
92
84
72
65
67
74
84
85
82
79
90
101
105
58
63
66
66
69
81
95
98
93
90
91
96
97
95
88
86
90
97
100
98
95
94
92
85
74
67
69
76
80
84
90
94
96
90
85
82
86
91
89
83
76
77
88
95
96
85
72
74
84
95
73
82
80
69
57
62
81
97
96
91
86
86
94
97
94
89
81
74
74
82
93
99
104
99
89
80
80
86
92
91
87
81
76
74
76
80
87
95
96
95
96
96
92
84
71
67
71
81
91
94
83
100
99
87
76
74
82
84
78
71
69
73
78
84
94
93
83
64
56
67
83
97
95
93
95
98
94
85
82
89
100
101
92
84
79
80
83
87
92
93
93
90
81
71
66
71
85
103
108
102
73
81
85
86
94
102
98
82
66
63
76
87
86
82
83
91
93
84
73
78
91
98
94
84
85
96
96
86
78
85
108
124
122
104
83
75
72
78
89
92
79
65
60
72
85
94
97
101
98
86
59
59
62
71
84
94
94
84
78
85
97
103
97
82
76
76
82
86
86
90
100
108
105
95
86
85
87
85
78
79
90
98
91
76
70
79
86
92
93
92
80
63
55
64
78
88
85
80
82
80
58
58
62
71
81
81
79
81
88
96
97
88
77
75
80
88
90
87
87
87
89
95
99
99
100
95
88
86
87
89
87
73
57
52
69
92
103
98
89
89
89
86
76
70
76
79
78
76
79
85
71
73
76
84
91
93
86
80
79
84
81
75
70
77
87
97
100
96
92
87
81
73
72
78
92
101
102
101
99
98
91
83
79
80
90
95
91
85
84
93
98
99
92
94
99
101
95
79
67
65
84
85
78
83
90
101
105
95
80
75
79
88
94
90
82
75
77
86
94
94
90
78
68
63
69
84
97
98
92
82
82
86
95
94
88
77
74
84
103
109
97
78
74
86
102
108
98
74
53
53
91
88
78
76
89
102
108
101
91
87
87
89
89
86
80
78
78
81
85
92
96
98
95
84
77
77
77
78
75
72
77
81
79
71
64
65
79
100
116
109
83
55
48
62
78
86
83
72
67
82
95
89
87
90
94
98
89
82
81
87
88
77
64
67
85
98
98
90
86
92
99
103
99
97
93
86
80
76
80
89
92
80
64
55
61
76
91
98
93
88
78
69
65
63
69
73
74
76
82
93
88
89
91
95
99
95
88
80
80
84
83
73
66
74
90
95
89
90
104
118
117
97
76
70
76
86
91
93
100
105
104
91
79
73
79
88
94
90
83
78
83
92
93
87
80
75
78
84
86
81
94
94
96
96
94
91
90
88
87
83
83
86
91
97
99
91
85
87
101
116
114
94
68
54
61
78
96
104
101
95
90
93
96
93
86
85
91
97
100
93
86
93
107
108
95
79
80
97
107
97
108
107
103
96
91
88
89
86
82
83
89
97
99
96
94
94
91
83
76
77
84
89
82
73
72
82
98
104
95
84
79
83
90
93
84
76
80
93
101
98
89
94
112
120
103
82
78
99
121
122
87
85
86
86
89
93
95
88
83
82
84
85
80
75
74
79
75
67
64
75
87
90
84
79
84
92
96
90
84
84
87
90
88
88
85
85
84
83
83
80
79
85
97
106
104
90
81
88
102
108
53
61
78
85
80
74
72
77
84
85
79
72
70
72
76
75
68
65
72
89
97
91
81
82
93
102
94
75
63
71
86
95
94
87
83
88
99
105
101
88
77
75
79
88
92
88
84
86
90
90
55
70
92
97
84
64
61
75
86
88
89
87
92
94
96
97
96
93
90
88
84
79
79
85
97
106
93
70
52
57
77
95
99
88
77
76
90
109
118
106
88
78
82
93
96
90
86
88
91
92
71
79
88
88
81
79
84
92
90
87
91
106
116
110
96
97
106
111
101
87
79
80
80
77
79
85
86
77
70
76
90
96
93
83
77
78
84
88
97
98
92
84
85
95
100
93
79
71
76
84
77
75
64
58
63
76
86
89
81
76
81
96
107
105
92
87
92
99
97
88
87
93
90
75
57
55
66
81
95
102
101
90
78
75
85
97
94
84
81
89
97
94
86
83
80
79
69
63
66
81
85
76
67
65
67
76
77
78
78
78
81
80
82
85
87
89
94
96
94
90
91
100
102
92
65
48
55
79
102
109
102
88
82
90
103
107
92
72
63
72
91
104
105
93
77
71
73
85
99
106
80
73
71
75
83
84
80
74
73
75
76
77
76
81
89
91
81
64
59
63
76
77
68
58
61
76
87
85
80
78
87
90
91
84
76
69
67
70
82
93
100
100
96
93
89
86
92
104
108
98
96
84
75
69
69
75
85
90
92
93
96
96
88
83
80
75
67
61
59
63
75
85
83
73
68
77
84
80
69
70
89
105
106
91
75
71
75
83
88
87
84
85
88
89
90
91
97
104
101
86
101
86
76
70
70
79
92
99
95
89
84
86
85
82
79
77
76
70
60
62
72
83
89
87
86
86
82
78
74
83
94
106
109
98
81
72
73
80
85
86
81
84
91
90
84
79
85
95
99
92
78
68
66
70
76
79
83
85
82
78
78
85
93
92
82
71
66
70
79
83
80
72
69
80
90
90
80
68
73
86
95
93
91
90
87
82
78
80
82
90
96
97
90
77
60
53
59
73
85
92
67
62
66
79
89
92
86
76
73
77
82
91
98
97
83
65
59
73
89
93
77
58
61
83
106
107
87
64
61
73
86
91
88
89
94
97
94
86
82
83
87
81
67
52
53
62
71
73
71
72
74
70
75
87
94
94
89
82
74
74
76
84
89
89
82
75
75
77
78
68
59
59
75
94
106
103
89
74
68
72
84
91
96
96
95
96
97
96
92
87
80
67
55
55
71
90
101
97
86
79
73
71
78
87
87
87
91
94
89
78
73
80
90
91
83
78
80
81
75
69
70
77
84
82
75
72
76
79
84
85
83
79
82
83
84
87
92
100
107
105
94
84
79
83
89
89
86
88
93
93
81
79
76
76
82
90
96
102
98
86
81
87
92
92
78
69
71
78
82
84
84
85
86
82
75
70
71
74
82
86
85
78
72
75
80
86
86
87
92
96
92
87
90
100
98
85
70
65
72
81
94
86
65
52
59
77
90
92
88
83
79
77
75
74
74
72
69
65
65
67
70
72
79
85
93
90
77
67
70
83
97
98
93
90
91
87
80
72
75
86
91
89
89
90
91
89
85
84
90
95
90
84
65
50
48
57
67
72
78
79
76
69
64
69
80
92
91
78
66
63
68
71
77
83
92
97
89
77
81
98
113
111
99
88
82
81
78
81
91
103
108
102
91
84
80
87
101
116
124
122
79
78
75
76
76
71
67
66
71
74
72
73
75
79
87
94
98
98
90
79
70
69
75
82
93
102
102
93
91
100
105
98
84
72
69
78
88
96
100
100
95
92
92
89
80
77
92
110
119
109
78
77
82
99
111
107
91
74
67
71
78
88
89
86
77
75
80
82
80
71
62
62
75
92
105
107
104
92
88
87
86
83
85
83
82
85
91
93
84
71
63
71
92
98
90
76
77
90
100
93
67
73
82
98
107
104
89
75
69
72
81
89
89
84
81
79
77
70
63
63
68
78
88
98
104
99
93
87
87
94
97
95
91
85
81
80
85
89
86
76
68
74
95
113
110
95
81
80
86
90
57
67
80
85
79
68
66
73
71
65
57
59
66
79
85
92
93
88
82
80
84
90
91
91
93
96
90
84
89
105
119
115
93
72
65
70
82
88
92
92
87
87
96
105
106
96
81
78
83
92
74
86
95
92
76
61
64
73
78
67
54
45
52
67
77
83
89
95
94
88
88
92
94
90
92
94
95
92
94
104
114
108
90
74
73
80
81
73
71
77
89
98
100
96
89
81
78
83
97
108
74
83
92
93
86
75
70
73
78
78
75
70
67
69
74
77
81
84
87
87
91
101
104
97
90
90
93
94
96
96
90
83
78
81
90
96
85
66
59
70
87
99
100
93
83
74
75
89
104
109
51
58
70
77
77
71
66
61
60
61
68
75
77
78
82
90
94
96
93
90
92
92
92
87
87
86
82
84
90
94
91
83
78
84
92
94
88
76
75
81
85
80
77
76
70
62
62
77
95
102
58
63
74
75
67
57
56
59
59
54
57
69
78
79
80
84
96
103
101
90
78
74
77
88
99
101
89
76
77
93
104
104
95
89
86
83
79
73
74
80
84
89
88
82
67
53
50
64
84
99
59
64
79
84
77
62
55
57
63
69
77
85
92
91
81
73
76
83
86
81
75
75
86
100
108
108
95
85
81
85
94
97
93
88
84
81
77
70
63
64
76
89
95
89
74
64
67
75
83
85
59
61
67
80
86
76
58
49
53
68
79
85
88
91
85
79
75
78
84
88
88
86
90
93
92
86
82
86
89
90
86
80
78
77
80
82
87
87
79
66
57
56
63
73
82
90
91
88
81
76
71
59
60
69
79
76
60
51
49
59
65
62
66
76
86
86
82
86
93
99
94
89
84
84
81
75
71
79
87
96
94
87
76
74
77
82
88
93
89
77
62
55
64
83
99
101
89
78
78
83
61
56
61
69
71
64
55
58
67
74
75
72
77
88
96
91
81
75
82
90
94
96
95
92
88
84
83
84
85
82
77
76
77
80
86
92
90
90
85
83
84
88
94
99
98
90
77
71
77
85
60
60
67
76
73
65
61
65
71
76
79
84
91
99
99
94
85
76
74
80
91
98
97
88
80
84
93
93
84
65
56
65
83
98
101
94
89
83
82
87
94
94
88
80
73
71
73
80
87
89
87
85
79
77
78
80
77
73
67
67
74
85
89
86
83
83
86
88
88
87
89
93
90
84
79
84
92
93
84
75
80
95
110
112
103
91
83
84
83
87
87
84
79
74
72
73
80
86
93
94
97
85
73
74
85
96
95
85
72
69
76
85
89
87
80
75
78
87
94
93
89
87
89
94
94
94
95
97
99
103
110
117
117
109
97
90
89
84
81
73
70
74
80
87
88
86
81
83
88
92
82
75
73
74
81
89
94
90
83
79
78
86
98
104
98
83
77
82
93
95
90
85
90
94
93
90
91
99
108
107
102
98
94
93
94
92
91
82
70
60
58
62
67
70
76
79
80
81
83
89
81
87
92
85
72
66
74
85
86
84
80
87
100
107
99
83
75
76
85
93
90
92
94
95
89
77
78
88
94
93
85
77
75
85
94
92
78
63
62
76
87
81
66
66
80
94
91
84
84
85
73
78
82
74
61
56
65
80
86
86
87
91
92
91
85
80
76
78
83
83
85
93
98
96
86
71
70
80
92
93
86
77
76
84
86
78
59
52
69
98
113
101
82
81
95
107
99
88
88
91
71
69
70
70
68
69
74
78
82
83
84
88
89
86
77
76
78
81
83
82
81
85
91
92
83
75
77
88
105
107
97
84
81
80
74
64
58
66
87
103
103
88
81
83
89
89
81
81
88
97
84
87
87
83
78
75
76
81
82
82
82
88
89
85
79
77
77
80
84
83
81
79
82
87
89
85
82
84
91
99
99
97
93
86
83
76
74
81
95
101
94
85
82
83
85
78
70
72
85
98
85
92
89
82
72
73
78
82
85
90
94
93
88
80
78
82
85
86
86
87
84
77
78
86
95
91
79
63
63
76
93
102
106
104
98
87
78
78
82
88
91
90
90
90
88
80
71
73
88
98
81
83
80
72
73
81
88
84
80
82
91
95
86
75
68
76
86
93
96
96
91
85
86
93
96
93
84
73
67
69
79
87
96
96
87
72
61
62
73
83
90
92
91
92
90
82
71
72
81
93
87
86
78
68
66
78
88
86
77
73
77
83
83
77
69
61
60
66
82
97
104
95
85
84
84
87
85
82
81
82
83
85
83
81
75
70
71
77
82
87
90
89
89
87
84
82
81
80
77
78
88
95
89
77
69
76
85
89
88
81
76
73
75
81
90
88
72
57
62
84
103
100
83
67
69
79
79
74
73
83
98
104
99
91
86
87
90
93
92
87
79
78
81
84
86
85
89
97
96
88
81
94
99
95
89
88
85
83
84
90
93
87
81
80
96
112
110
91
74
76
93
101
92
74
70
82
92
85
74
73
86
104
110
103
93
86
83
86
89
88
75
63
66
78
87
88
91
98
101
91
75
80
88
93
92
89
79
73
76
91
106
108
96
80
76
83
94
95
85
75
82
96
105
101
94
92
94
96
91
78
78
81
87
87
86
83
83
81
84
89
86
74
69
76
92
99
92
85
84
87
80
77
79
86
89
88
78
73
81
95
103
99
87
78
77
85
91
90
83
75
73
84
99
110
111
102
94
93
98
100
91
78
65
66
78
89
89
82
76
79
83
83
78
83
96
100
88
69
66
83
98
97
89
86
88
90
86
79
83
86
87
77
67
71
91
109
116
108
96
86
78
76
81
93
104
103
95
92
93
100
100
90
82
85
90
92
89
85
83
85
82
86
90
99
100
88
72
60
60
73
106
106
93
84
89
98
101
90
79
72
76
80
77
74
77
87
99
105
103
95
83
74
70
76
83
91
95
92
86
84
80
86
99
106
98
87
83
96
110
110
100
91
95
98
90
76
68
68
68
65
99
91
80
81
92
104
106
94
80
75
85
90
89
81
71
69
75
80
86
86
81
77
77
79
80
83
86
91
90
81
72
71
83
91
84
73
74
93
117
121
102
81
71
73
73
73
77
76
72
69
97
88
81
86
96
100
93
81
77
83
88
91
85
83
86
85
79
76
76
86
94
97
96
98
94
87
80
79
91
102
99
86
76
77
82
79
77
78
88
93
87
76
69
73
81
85
81
70
64
70
81
88
92
91
92
93
91
83
77
82
88
92
93
94
91
86
78
77
91
107
112
102
91
88
91
86
77
73
89
109
118
108
92
85
91
98
93
81
75
74
76
78
84
87
84
80
74
71
69
71
78
93
98
93
84
84
87
85
80
81
88
100
105
101
88
73
68
78
94
106
100
83
69
65
71
77
81
87
91
91
90
88
86
93
95
96
93
90
90
87
83
83
89
91
83
72
74
86
94
89
94
103
100
87
73
70
76
80
82
82
87
91
95
89
83
80
82
86
87
85
78
72
66
63
66
78
93
103
96
79
62
61
75
93
99
92
81
75
81
88
89
90
92
95
97
95
93
99
99
91
92
91
85
75
71
76
88
96
100
99
91
86
80
76
79
87
89
89
86
88
88
83
73
66
70
82
92
98
93
81
73
72
79
93
101
102
91
78
68
69
74
78
81
89
100
113
114
105
89
73
82
87
92
86
82
77
87
101
110
105
91
84
83
87
89
87
82
81
87
97
105
98
85
75
75
85
88
85
82
84
92
97
96
91
87
91
98
100
88
71
56
57
71
85
96
100
104
99
87
73
70
82
99
101
89
75
80
99
109
103
90
81
82
84
81
81
84
90
93
93
95
94
92
89
89
89
84
72
68
78
96
109
107
88
70
66
82
105
109
92
70
66
85
105
104
90
79
80
88
88
67
72
89
96
87
77
80
95
105
98
86
79
79
72
65
68
83
98
100
89
81
81
85
91
96
91
80
67
66
84
99
102
92
81
77
78
82
90
101
108
105
101
106
110
102
80
66
65
78
89
79
81
87
91
83
75
72
80
88
87
85
81
84
86
81
76
77
80
86
85
83
83
81
76
79
83
83
87
96
105
101
81
60
60
81
99
96
80
79
99
117
117
103
86
72
66
65
66
77
86
86
85
87
86
82
77
74
78
83
88
88
85
84
86
89
88
81
82
85
85
86
88
84
74
68
74
88
103
112
107
96
81
65
67
82
91
84
67
60
70
87
99
97
86
75
73
78
88
97
97
81
72
67
72
78
78
69
58
58
66
74
80
79
80
83
84
83
78
81
87
93
87
77
72
75
78
73
65
65
80
95
94
83
73
76
83
87
85
81
80
79
79
82
87
91
87
83
88
95
98
82
83
85
87
87
86
82
72
72
78
87
89
84
84
85
87
79
74
78
88
96
91
73
61
66
86
93
82
68
73
96
115
111
89
78
80
85
86
79
75
71
72
82
92
97
97
92
89
91
87
94
93
88
82
77
77
82
83
77
75
71
68
66
71
82
90
86
73
67
73
87
94
92
87
90
104
110
98
79
66
74
95
115
121
109
89
72
63
67
74
79
82
85
86
84
80
81
83
84
83
87
76
67
66
70
75
81
83
80
76
76
81
89
88
82
74
70
72
76
84
91
93
91
85
83
87
93
92
84
75
67
71
88
102
98
79
56
50
63
85
102
106
93
75
60
58
67
75
77
78
78
71
68
72
80
84
83
79
79
83
92
103
109
99
81
57
52
71
93
105
99
88
79
78
75
73
72
69
75
81
86
84
81
78
77
78
80
82
81
84
88
88
79
70
69
69
69
64
62
66
74
81
88
89
87
78
72
71
72
76
80
86
92
91
80
68
65
74
89
96
95
86
81
83
89
90
82
74
73
80
89
90
85
83
91
100
103
94
81
70
67
65
65
72
82
86
76
68
68
80
67
82
102
104
87
72
69
75
77
75
72
78
92
95
91
85
81
78
78
80
84
85
81
81
86
91
91
86
82
81
79
74
72
79
92
97
86
75
74
82
86
82
76
77
80
83
81
84
91
96
79
83
88
88
82
80
88
93
89
77
73
79
91
95
89
82
82
82
80
76
74
76
79
78
74
77
78
76
76
80
80
76
73
74
79
84
84
85
90
95
90
81
76
82
88
92
94
91
85
77
97
83
63
50
58
75
88
90
80
67
58
57
62
72
77
80
82
84
80
77
74
73
77
81
85
89
87
80
77
80
86
84
78
74
76
87
102
109
105
93
74
68
76
86
90
89
83
79
76
76
86
73
60
54
61
69
73
74
75
71
66
60
63
75
89
93
90
89
90
89
86
83
84
86
94
102
103
102
98
99
93
86
79
74
72
75
85
98
103
95
85
83
89
92
83
67
61
71
87
93
64
68
80
95
98
85
68
59
69
82
93
101
105
100
90
82
82
91
94
90
80
79
87
95
98
95
92
96
104
106
97
91
90
87
76
64
66
83
104
110
104
97
92
88
72
59
66
87
102
97
64
75
91
103
104
90
72
56
55
68
89
107
109
93
72
61
66
76
78
69
58
61
78
96
101
97
91
86
87
91
90
95
108
110
98
83
82
96
106
101
91
90
92
90
80
74
87
106
112
98
65
76
84
89
88
87
85
79
73
68
67
78
84
83
78
75
71
72
71
73
77
76
76
83
95
105
108
97
86
83
90
98
102
102
94
91
94
98
90
70
60
70
93
110
110
102
98
101
97
93
65
71
82
86
83
81
87
95
90
75
62
64
79
92
95
92
85
85
91
98
105
102
91
81
86
94
101
92
82
81
91
97
93
83
78
80
85
84
72
60
58
71
91
107
107
96
87
83
81
81
71
73
78
82
79
75
80
83
82
75
69
73
88
97
96
92
90
96
96
94
93
95
96
90
88
91
87
80
74
76
85
94
91
81
76
80
80
71
66
70
82
90
92
88
81
76
76
82
87
86
83
75
69
72
78
80
80
79
74
73
77
85
91
96
94
92
94
100
99
91
85
87
89
87
89
92
93
88
81
79
83
91
91
88
87
86
83
75
75
83
86
90
87
85
83
82
85
89
90
91
82
74
69
70
75
77
79
79
76
72
75
85
94
97
91
88
92
103
116
116
105
90
82
83
92
94
87
76
74
81
97
101
94
87
87
89
88
86
86
86
81
71
69
78
83
85
82
81
87
95
79
75
77
72
63
59
67
78
81
74
73
81
89
88
79
72
78
97
117
119
103
78
70
83
103
106
84
61
58
78
97
102
93
86
85
83
80
74
71
71
80
87
87
80
67
57
58
67
83
98
63
72
79
79
74
69
69
78
86
92
92
91
88
79
68
60
64
80
96
100
90
78
77
90
104
106
91
80
75
75
79
78
78
81
86
86
83
71
61
65
80
98
104
90
73
62
65
76
84
94
61
64
75
84
92
88
82
79
85
92
94
89
87
88
85
83
80
79
85
91
92
91
89
89
86
84
84
94
98
89
76
63
63
76
90
94
91
81
71
66
70
73
77
82
88
90
87
79
78
81
60
56
61
71
79
78
74
71
71
75
74
73
81
99
110
112
100
90
87
90
91
93
93
89
82
75
73
84
95
94
87
73
66
72
81
86
84
78
73
71
76
77
79
81
85
82
76
71
70
73
49
45
52
62
70
68
66
70
72
76
78
82
89
100
106
104
96
89
88
89
92
98
103
100
91
84
80
81
77
70
65
65
69
75
81
87
88
85
81
86
98
107
106
92
75
68
72
82
87
82
61
63
68
71
72
70
69
72
73
77
81
89
98
102
101
93
89
87
86
89
94
103
104
98
88
82
81
80
72
60
59
67
80
89
99
103
102
90
79
75
83
92
89
79
66
63
72
86
95
95
85
87
86
82
76
70
67
72
75
78
81
87
93
100
101
98
91
87
83
81
85
87
90
90
89
86
83
78
79
84
91
95
91
91
96
96
86
69
57
60
74
84
86
80
74
71
71
71
79
91
78
74
77
84
88
83
76
76
85
95
96
88
83
83
90
95
93
88
82
75
73
76
82
91
101
106
101
91
89
95
103
101
86
74
71
71
66
57
59
74
94
105
100
90
80
80
80
77
79
81
80
66
68
81
93
97
91
85
88
96
98
93
85
81
81
85
90
89
84
79
77
80
84
91
92
95
98
98
91
86
84
85
81
73
69
71
73
75
82
90
93
86
73
64
65
75
81
88
93
93
99
91
81
66
60
68
82
84
82
82
86
92
92
92
94
92
88
82
79
80
85
89
92
93
92
88
90
93
93
90
85
84
83
86
91
92
89
87
86
89
84
72
62
67
83
86
77
74
88
105
88
90
83
66
49
51
64
76
74
72
74
79
82
88
92
91
85
77
73
77
81
86
93
97
93
84
78
81
92
96
91
83
76
81
90
89
83
79
85
92
91
84
83
98
109
99
74
67
85
107
64
68
79
85
87
85
85
82
80
73
66
69
78
81
80
76
76
77
77
76
77
81
91
94
89
75
73
83
93
90
75
67
72
81
82
72
61
67
86
100
96
85
84
96
107
95
74
69
85
107
82
77
78
85
96
103
103
96
88
80
72
74
78
84
80
77
76
78
77
76
76
79
88
92
90
83
87
91
92
80
66
67
84
99
98
79
59
59
80
98
101
87
82
88
96
91
72
60
68
92
108
96
81
72
74
81
84
79
80
87
92
84
74
70
78
91
92
81
73
74
76
77
80
93
105
108
101
90
83
76
75
76
84
94
98
84
69
62
72
91
100
99
92
90
92
85
70
59
62
80
102
95
83
77
78
80
71
60
62
78
90
81
60
50
67
92
100
91
81
78
78
75
76
92
109
114
101
79
67
70
76
78
80
83
84
84
73
66
71
84
93
96
94
90
84
81
78
80
84
85
85
78
75
79
85
90
84
71
68
73
78
75
66
64
72
83
90
93
98
103
97
80
72
77
92
100
92
80
73
75
77
77
75
80
83
82
78
73
70
71
75
79
86
91
92
92
94
100
95
85
82
79
78
80
84
87
86
88
92
94
87
73
68
74
88
93
93
94
99
108
106
89
72
62
68
81
87
86
83
79
74
67
64
67
75
82
82
82
80
76
71
74
86
96
101
97
95
91
86
76
88
96
101
98
84
77
78
89
100
104
98
83
71
70
81
96
103
100
90
83
82
85
79
72
67
72
84
87
82
72
63
65
68
71
74
77
82
87
90
90
85
83
86
92
93
85
78
78
77
76
101
97
94
88
77
75
75
79
82
88
94
98
96
88
78
76
86
93
89
75
67
74
85
92
88
83
83
85
81
75
75
86
98
101
96
89
81
82
85
88
93
94
91
89
90
89
86
80
78
78
99
82
69
67
73
75
75
72
77
83
93
98
99
96
86
76
71
75
82
84
77
74
76
82
86
82
80
80
84
88
89
91
96
99
100
95
86
78
75
78
82
84
83
82
85
87
83
79
74
76
88
86
75
72
74
75
74
72
84
95
98
82
65
62
75
84
80
73
74
86
93
88
78
78
79
80
75
76
84
92
94
85
79
79
84
88
83
79
76
75
71
75
81
87
80
66
62
67
75
81
85
91
92
85
80
78
78
79
83
93
95
85
68
60
66
78
80
75
75
84
93
95
97
96
91
81
74
75
84
94
93
90
97
98
94
87
81
80
81
77
80
91
106
106
82
60
59
78
95
93
83
80
82
85
85
90
91
84
80
79
89
95
99
94
85
81
79
76
78
85
93
96
98
97
91
83
77
76
82
84
84
87
102
114
110
96
86
87
96
99
101
108
112
105
84
70
77
89
94
83
87
80
75
80
84
88
82
71
63
68
81
92
94
90
86
84
83
80
78
84
90
93
92
89
86
85
82
77
79
81
78
74
81
94
102
97
93
98
111
117
113
105
101
102
96
92
90
83
73
68
85
83
75
68
69
75
73
66
62
70
84
92
89
79
74
81
85
80
78
75
76
79
83
90
94
89
81
71
75
80
81
76
73
81
93
95
91
90
93
96
91
87
91
102
108
100
90
80
74
74
79
89
84
69
64
73
82
84
78
77
82
89
95
91
84
77
74
78
80
74
65
62
71
85
94
90
80
74
74
77
77
78
83
94
99
93
75
63
66
74
75
73
75
84
95
99
94
86
78
77
90
103
99
81
68
71
83
91
88
81
74
74
80
86
81
76
71
77
84
86
80
75
74
81
83
84
83
86
83
75
69
71
83
95
102
95
76
62
64
82
90
79
61
60
82
106
109
94
75
67
96
96
87
71
65
65
74
82
88
90
89
87
81
77
78
80
86
91
97
101
103
99
92
83
77
75
82
88
92
87
83
81
80
87
93
95
91
81
77
89
100
91
70
65
80
104
109
91
69
61
95
90
80
72
70
73
78
84
90
94
94
96
95
91
89
88
89
93
95
98
103
102
95
83
69
64
73
83
92
93
92
92
92
90
88
88
86
82
76
74
76
80
84
86
88
90
89
83
80
82
91
87
88
88
82
76
81
95
102
92
73
65
72
79
80
77
76
82
85
87
89
93
93
86
77
72
73
76
82
85
92
94
96
91
86
79
81
86
88
82
70
71
84
93
88
74
68
80
98
104
82
82
93
101
90
76
77
93
102
89
62
47
52
64
67
61
58
70
84
91
93
92
92
95
99
93
81
71
75
88
97
93
86
82
86
92
93
94
98
99
93
87
88
86
75
64
65
81
96
99
79
80
94
109
105
93
87
91
98
86
71
64
75
86
82
63
46
51
73
90
96
90
81
85
97
101
92
81
84
97
102
89
71
72
88
99
94
81
78
87
96
95
88
76
65
68
75
81
80
75
82
80
84
93
96
97
98
99
94
86
80
81
90
94
86
70
57
59
75
86
87
82
72
70
81
93
98
95
94
93
94
89
75
69
78
87
86
75
70
77
83
84
81
79
77
83
87
88
81
74
74
72
71
75
80
77
73
70
74
76
78
76
75
73
71
70
75
82
89
86
80
76
75
86
93
88
73
60
59
72
84
88
84
84
91
99
99
95
89
84
81
80
83
87
87
80
67
64
72
87
72
80
85
92
98
95
82
69
62
63
68
71
73
80
81
78
74
81
90
95
91
77
63
56
63
75
82
80
77
77
83
87
85
84
91
101
102
95
88
85
81
80
92
106
110
96
69
57
65
83
66
76
82
85
85
83
78
69
61
60
62
65
68
73
79
78
81
82
88
92
90
89
83
75
76
85
99
103
95
83
78
81
95
111
115
105
86
72
71
76
77
76
83
100
109
101
79
63
64
78
59
62
67
70
74
74
72
75
71
70
73
79
83
80
76
75
80
82
83
79
89
99
103
94
80
74
85
98
105
97
86
82
89
98
96
83
71
65
72
80
85
84
80
78
81
85
89
89
87
86
65
67
71
75
76
74
73
76
80
84
90
96
98
94
84
74
74
77
78
80
87
97
99
83
61
50
59
77
93
101
99
91
76
66
62
67
77
88
88
82
81
85
86
88
86
86
89
90
92
92
71
80
88
86
77
69
70
76
80
81
83
86
91
93
90
85
77
75
78
87
95
93
83
70
63
65
69
73
81
87
89
81
71
67
74
84
86
81
75
73
78
84
95
105
106
93
75
66
71
89
76
89
104
97
79
67
69
76
79
79
76
77
82
89
90
90
84
78
80
88
95
90
75
68
74
86
92
88
84
82
78
71
66
75
90
93
79
62
63
78
95
96
91
90
91
91
84
78
78
86
80
92
102
97
82
70
71
76
78
76
79
89
97
95
89
83
81
79
78
80
86
89
81
71
68
74
87
95
95
91
86
78
71
71
76
78
79
78
82
87
89
84
74
71
79
94
107
105
92
78
76
70
67
67
66
69
69
72
73
72
76
89
100
103
92
79
73
79
83
83
84
86
82
74
69
73
86
98
98
91
81
71
63
58
60
74
92
105
99
83
63
58
68
81
88
92
91
88
75
68
65
52
51
60
69
70
69
71
75
74
75
80
93
101
92
80
73
80
90
87
82
73
73
77
79
82
88
97
99
88
70
60
67
77
80
79
86
94
95
79
59
57
73
93
94
79
63
58
63
72
64
62
66
74
77
72
68
69
74
82
89
93
98
96
86
74
73
82
90
88
77
75
81
85
82
74
76
87
96
91
76
73
89
104
96
74
59
70
91
95
84
77
78
85
79
72
68
73
82
85
72
76
72
63
57
60
65
69
71
72
79
91
100
94
79
68
71
82
92
92
91
90
88
83
77
73
75
78
78
76
74
87
101
104
86
62
55
69
89
102
103
98
89
74
61
65
81
93
92
82
73
77
73
60
51
60
76
88
87
75
71
80
92
96
89
80
78
84
91
99
98
86
73
63
71
85
92
80
62
55
70
88
103
101
86
77
78
83
85
84
89
97
92
77
65
71
87
92
81
68
66
71
72
69
67
69
75
84
85
86
89
95
98
97
89
79
77
82
91
96
93
83
75
73
84
98
104
90
71
59
67
84
96
98
91
91
91
88
82
79
80
86
90
84
82
85
96
96
82
70
64
60
60
64
71
73
71
68
70
80
90
93
90
84
83
85
88
88
82
74
77
90
99
103
99
97
96
94
81
66
67
77
85
83
80
81
83
84
82
80
80
81
83
80
83
88
93
94
86
75
85
68
58
61
76
84
84
81
76
76
77
77
77
81
87
95
99
93
78
65
70
89
106
106
98
93
88
84
73
67
72
84
86
81
75
75
81
82
82
81
79
77
79
80
86
89
90
86
83
79
101
83
73
73
84
90
95
94
91
85
84
89
93
94
89
83
80
84
88
91
90
88
87
92
94
92
82
66
60
67
85
99
95
85
81
85
89
93
90
83
78
77
83
85
88
90
94
94
90
89
85
81
75
70
71
75
81
89
92
92
92
92
91
89
82
73
70
78
98
114
110
92
79
78
86
90
80
66
60
68
81
89
89
86
86
89
92
93
87
80
75
77
81
80
75
77
87
96
96
91
74
80
77
72
67
70
82
95
103
103
93
80
69
73
82
86
86
89
95
101
102
94
82
72
72
74
78
81
79
74
67
71
79
90
94
91
87
85
80
77
78
85
89
86
86
86
91
97
98
97
87
92
88
79
74
76
86
98
104
100
85
72
67
76
91
95
90
79
74
77
85
90
88
81
72
72
78
89
95
87
74
69
79
93
102
93
83
73
75
84
96
105
106
100
102
104
103
97
95
97
82
78
76
76
78
81
88
94
93
87
84
84
85
88
90
87
81
75
71
73
81
87
91
93
89
84
81
83
87
91
88
81
78
82
90
93
85
71
67
81
103
117
111
93
80
79
82
83
83
83
63
60
67
79
92
100
100
94
93
100
105
105
96
85
75
73
81
90
91
89
84
86
90
93
90
85
82
83
81
85
88
90
84
78
78
85
87
83
78
82
98
110
104
84
64
63
78
95
98
84
77
78
79
82
92
96
93
90
89
97
104
103
92
84
73
69
76
86
91
87
82
82
81
81
81
83
85
87
88
86
88
91
91
88
88
89
91
87
79
74
78
83
85
82
80
84
93
96
96
90
86
89
83
83
80
78
76
79
86
89
87
83
82
87
91
88
75
67
64
68
75
76
76
75
78
84
87
86
85
88
90
86
82
82
90
98
90
77
70
74
79
82
81
83
90
99
97
85
79
86
75
75
82
88
89
82
73
77
88
98
99
86
81
80
90
94
89
75
62
63
75
83
79
74
75
81
80
72
64
70
80
81
76
70
78
84
83
76
82
97
109
105
91
83
85
92
97
93
87
88
83
81
82
89
95
94
82
75
78
90
101
97
82
71
71
83
90
86
78
75
82
89
85
76
66
69
76
72
64
56
60
73
82
81
76
72
73
79
96
111
114
104
89
81
84
88
92
94
97
97
96
96
85
74
74
85
88
79
69
69
79
83
82
81
81
85
89
86
82
80
82
82
83
81
78
77
78
82
77
69
66
72
80
82
76
71
76
89
98
99
94
87
87
89
91
82
70
72
90
103
76
88
90
84
76
76
81
80
70
65
62
64
70
81
92
95
90
86
85
83
80
74
78
86
85
78
72
80
89
93
88
79
74
76
77
83
94
103
105
97
86
86
91
100
94
79
67
73
94
106
64
81
98
103
93
82
78
81
82
75
65
60
66
77
80
82
83
85
87
81
76
75
84
89
81
67
63
78
91
90
81
76
81
93
100
99
99
102
102
97
92
87
88
89
89
83
81
87
97
102
81
81
82
85
88
89
93
95
93
88
81
74
71
74
77
77
78
80
76
77
77
80
85
86
78
71
78
89
89
75
61
67
86
107
113
103
90
81
84
89
90
84
77
76
87
92
86
78
75
83
97
83
71
67
77
92
96
87
82
88
94
90
77
72
80
90
87
76
70
77
88
89
82
77
77
78
84
85
82
76
73
74
83
91
98
101
92
80
75
74
76
75
79
83
89
95
91
79
73
78
96
90
84
80
83
85
77
65
63
78
90
84
73
69
82
96
93
77
69
77
87
84
77
74
79
80
72
64
68
83
93
91
84
86
97
107
105
92
74
65
62
69
82
90
90
86
90
97
101
94
85
81
86
96
101
95
78
69
72
84
87
81
76
80
91
99
95
88
81
78
72
66
67
77
90
93
85
77
76
83
85
78
77
84
96
102
93
83
74
69
65
70
85
93
89
83
85
97
107
103
76
71
75
93
101
97
87
87
94
97
95
86
83
86
92
96
97
99
95
84
71
66
70
82
91
99
102
99
90
78
62
52
53
63
76
80
79
79
80
83
78
76
85
95
99
93
83
75
74
75
80
84
88
90
86
85
88
93
94
88
79
77
82
84
78
76
83
93
92
83
72
76
85
91
89
83
84
87
81
73
63
60
59
62
66
73
81
89
88
83
79
76
80
87
92
89
81
64
54
55
94
94
95
90
83
84
92
96
84
65
57
72
93
98
80
64
65
80
90
83
70
70
83
95
98
88
79
72
70
76
84
94
97
89
77
74
78
80
82
79
79
82
79
71
68
73
83
89
85
76
80
72
72
78
81
83
83
80
78
71
71
81
96
102
91
71
59
68
88
101
94
78
66
69
81
83
77
72
72
77
85
90
95
94
88
78
69
71
76
84
89
83
74
61
57
67
90
108
105
85
60
62
70
76
80
73
63
61
75
94
102
92
80
80
84
79
64
58
79
104
113
97
70
55
56
61
68
74
84
90
81
68
64
73
84
85
78
72
73
75
76
71
70
74
76
76
83
89
91
80
55
66
82
87
81
71
64
66
82
98
108
98
85
81
85
89
81
69
67
83
95
99
93
86
82
76
71
76
92
97
91
78
75
79
89
94
88
75
62
54
59
75
94
102
94
77
71
74
86
91
54
63
81
86
81
75
77
82
84
88
94
103
108
107
103
102
98
86
78
81
87
97
104
103
101
93
82
75
78
82
88
95
103
106
105
100
94
83
67
63
78
104
120
113
91
71
74
87
98
92
70
70
76
82
79
77
79
81
80
77
85
95
98
93
88
94
99
98
90
89
94
94
88
83
81
85
82
73
63
63
69
78
90
97
95
92
91
93
95
98
101
107
110
103
86
77
88
105
107
91
100
92
78
73
75
78
77
70
70
76
87
89
78
66
69
86
99
101
89
80
78
80
78
76
77
82
80
74
67
65
68
69
75
84
88
87
82
87
99
102
93
87
93
103
108
102
102
105
103
93
100
97
85
74
73
80
86
84
80
79
80
76
76
79
85
94
94
89
80
73
73
75
82
93
97
93
84
78
77
80
83
86
90
95
101
97
84
73
70
75
77
76
82
96
113
120
109
95
84
87
85
92
86
74
73
80
90
95
90
80
70
67
75
85
89
83
73
71
77
81
83
86
93
101
101
92
82
78
80
86
94
96
92
89
92
93
84
72
68
77
85
78
64
67
92
115
110
87
71
75
86
83
73
70
71
77
78
77
74
80
85
88
82
75
66
62
65
73
78
77
79
85
94
100
94
81
71
74
81
89
96
94
81
69
66
72
77
77
83
98
109
101
81
73
86
99
91
72
64
77
85
70
57
60
72
78
79
75
73
81
92
97
92
82
75
75
84
90
83
69
64
70
81
86
81
72
70
74
81
86
84
82
80
81
80
79
73
70
79
94
107
110
104
101
98
88
73
64
74
96
82
70
61
68
75
78
80
85
90
86
80
77
83
91
96
97
94
95
90
82
76
78
81
79
74
74
82
89
91
84
72
65
74
89
98
97
84
73
73
78
86
91
94
92
83
69
66
77
95
108
80
79
83
89
84
74
74
84
91
89
74
67
75
90
95
87
80
82
92
99
99
93
86
81
81
83
86
93
96
92
79
65
63
71
86
94
92
86
80
78
79
86
90
82
65
57
71
90
97
94
71
73
88
102
102
95
90
88
87
76
69
70
85
95
91
74
64
70
89
101
97
87
78
81
86
86
78
71
74
83
86
84
78
79
81
83
80
80
83
86
88
92
93
88
80
80
87
90
81
67
80
76
79
83
91
99
101
92
76
61
59
72
89
96
87
74
66
69
78
86
86
82
79
82
86
86
78
62
60
73
91
107
107
99
90
80
77
80
94
101
98
87
80
82
89
97
98
91
79
70
79
74
75
73
71
70
73
83
89
84
76
72
74
78
78
74
78
90
97
91
77
70
74
84
93
101
95
85
81
85
94
99
94
89
89
95
97
89
78
73
81
93
102
98
87
79
78
85
90
94
86
78
68
66
73
80
81
81
81
83
76
72
73
81
80
74
73
86
95
89
74
64
67
77
82
83
81
83
84
86
83
76
70
73
86
95
98
90
79
79
79
80
88
96
98
84
67
66
73
84
69
73
70
73
76
80
78
75
78
84
93
97
96
91
79
67
68
81
93
88
77
72
73
74
71
62
62
72
86
92
87
80
73
77
86
90
85
81
86
90
84
72
72
89
109
107
88
71
72
82
55
69
84
92
86
76
71
74
80
84
90
93
92
85
77
75
81
86
86
79
79
87
91
86
74
62
62
70
86
94
98
94
86
83
83
83
82
84
88
91
85
74
66
68
82
95
101
100
96
94
56
64
80
89
83
73
73
82
86
82
73
74
79
85
87
88
86
77
62
58
72
93
108
102
88
76
76
81
86
92
92
91
86
81
76
79
82
88
90
83
80
77
76
77
79
86
100
117
122
114
66
62
69
72
69
71
78
87
89
80
72
71
80
87
91
88
78
65
56
61
76
92
99
95
89
88
90
88
87
85
82
79
79
81
82
80
76
84
92
94
88
78
80
91
99
100
98
99
103
102
77
72
69
63
63
71
81
87
85
80
80
79
78
76
75
76
77
75
78
87
91
90
78
71
75
85
91
95
94
87
81
73
74
79
86
88
82
88
100
106
96
80
72
80
91
97
91
78
69
73
77
79
81
75
70
73
79
83
80
81
87
90
87
79
75
77
80
83
86
87
92
92
83
68
60
67
86
104
111
102
89
80
75
77
79
81
83
85
87
88
87
82
78
76
81
89
92
88
79
78
63
69
82
89
85
77
74
75
77
79
85
98
108
106
93
86
82
84
86
84
90
95
94
80
62
60
73
94
103
98
87
82
80
75
69
67
71
73
71
71
73
81
87
89
86
89
96
101
94
90
70
70
80
91
88
78
73
75
80
84
81
85
93
95
88
81
80
80
83
78
77
82
86
84
75
66
68
80
90
91
87
83
85
89
86
76
72
76
84
84
81
80
85
91
94
92
89
85
79
85
81
76
70
68
70
75
83
89
92
86
77
71
68
64
64
67
71
75
78
78
78
83
84
80
76
74
81
89
95
92
85
82
86
91
87
75
69
75
86
87
84
81
86
92
93
87
77
68
64
73
80
76
59
46
51
72
91
100
93
81
72
72
72
70
67
71
75
81
87
95
102
101
89
75
69
75
86
90
81
72
73
80
83
77
62
53
57
64
68
72
80
91
92
89
76
68
65
58
51
55
77
75
61
49
54
72
88
89
85
80
85
92
94
90
84
83
90
98
100
100
102
95
86
74
73
78
78
71
57
57
74
94
102
93
76
70
76
79
78
79
87
96
90
75
59
60
64
60
49
50
71
68
61
62
66
73
73
68
71
85
106
110
96
79
73
80
95
103
99
88
78
74
78
89
95
96
91
86
78
73
76
89
98
101
96
95
97
99
98
98
99
96
85
76
75
85
91
90
79
73
66
62
60
63
71
75
71
63
64
79
92
88
69
61
67
84
98
95
82
68
67
81
98
104
104
99
102
107
104
89
79
75
81
85
88
89
87
88
89
91
89
84
80
82
88
97
101
100
96
91
71
64
62
68
80
86
83
78
75
75
72
61
56
64
83
98
101
86
65
56
68
91
108
107
93
82
82
88
88
86
84
86
85
81
79
81
86
89
85
82
81
81
83
77
75
77
82
83
83
79
76
75
75
82
88
89
84
79
79
80
81
78
80
86
92
95
87
75
63
64
77
92
99
95
86
81
78
71
68
73
82
90
88
81
77
81
91
96
94
88
87
92
97
89
77
76
86
95
88
74
79
76
76
79
82
80
73
68
70
80
86
86
81
82
90
95
88
76
69
77
90
95
90
79
75
80
87
87
82
75
75
76
81
81
79
79
80
84
81
76
74
79
91
96
93
94
104
110
99
77
87
85
76
69
65
69
72
80
85
85
81
69
59
68
91
112
114
94
77
76
85
92
84
67
56
60
78
94
96
89
77
77
83
90
90
82
78
81
80
77
72
74
82
90
100
103
104
102
92
81
98
93
78
59
48
53
70
84
89
87
80
68
63
71
88
101
101
89
73
69
74
84
85
75
67
65
74
85
88
85
76
76
81
91
94
94
93
93
93
98
104
107
101
93
91
96
100
100
93
88
93
87
78
65
59
62
69
74
77
83
89
92
86
75
69
66
68
67
68
74
83
88
90
90
90
89
86
82
75
70
69
70
71
80
90
93
90
82
78
89
109
116
105
82
72
78
91
100
103
100
82
77
80
89
97
99
88
74
74
89
105
107
93
68
53
54
67
80
89
89
86
84
81
81
81
85
85
85
83
84
86
87
83
83
85
83
78
71
66
72
85
92
87
72
63
70
84
100
106
103
85
85
85
93
104
104
89
73
68
81
93
96
83
66
52
51
63
82
96
96
86
73
64
64
69
74
82
89
92
90
88
88
88
87
85
82
80
77
76
77
80
84
84
82
81
86
91
89
83
81
87
85
81
79
85
89
84
73
64
67
76
83
81
74
66
59
59
68
78
86
87
80
72
66
70
84
91
89
83
79
81
86
89
84
84
88
91
93
93
94
91
85
81
82
87
96
98
88
75
74
85
84
82
81
82
79
78
72
66
70
79
87
83
75
71
77
77
71
67
78
95
103
90
72
68
80
92
91
82
82
91
100
101
97
95
98
103
105
107
102
93
79
73
78
86
91
93
92
88
90
94
100
98
92
84
79
72
65
67
75
87
89
80
73
70
79
86
85
77
80
91
98
91
75
65
70
86
94
94
89
88
90
98
102
102
97
94
95
100
102
97
94
97
104
103
92
83
84
87
91
90
102
100
94
93
93
93
89
83
81
82
78
76
75
78
80
83
88
91
89
81
76
76
79
76
69
70
83
85
78
68
69
76
78
69
60
65
78
88
93
95
103
108
105
95
80
72
75
84
86
77
95
100
98
96
99
100
100
96
85
74
68
73
85
87
80
74
81
91
93
81
72
76
84
80
69
66
76
86
85
77
71
71
67
57
54
67
82
88
84
83
89
91
84
67
64
78
90
92
81
79
94
99
89
73
62
68
80
89
84
71
65
70
75
77
68
68
78
90
93
88
81
82
84
78
69
69
85
100
102
94
86
83
88
91
97
103
102
94
85
83
87
87
74
66
72
91
102
94
76
79
83
83
71
58
51
58
72
84
88
84
77
72
67
64
63
68
78
87
92
93
88
82
79
74
73
76
82
83
83
83
89
91
93
98
109
112
102
92
85
89
91
87
77
76
87
100
103
94
82
79
78
77
76
77
81
83
81
82
89
98
100
92
82
80
79
76
73
74
88
99
94
81
72
71
74
70
60
53
60
78
95
100
94
88
93
102
100
86
72
71
79
85
85
87
91
96
101
98
87
85
89
92
91
86
82
79
70
66
70
80
90
96
98
94
89
78
70
71
85
95
93
83
73
70
68
64
62
67
81
94
97
99
97
99
101
102
97
84
67
57
65
85
97
91
77
71
77
85
82
81
84
89
94
91
81
74
71
72
73
76
83
91
92
87
76
70
73
76
73
73
74
79
81
81
79
79
81
91
100
100
93
93
96
103
100
89
84
87
87
78
76
87
96
91
71
58
61
77
88
67
62
70
85
92
89
83
86
90
94
93
96
95
92
77
67
70
78
79
71
63
71
81
88
88
90
89
87
83
81
86
90
92
92
93
87
80
80
84
93
93
87
88
92
95
88
76
67
74
88
73
71
76
82
81
81
84
89
87
82
78
83
91
95
89
80
79
83
81
75
69
73
82
91
92
89
87
84
78
74
82
86
89
87
88
90
90
84
73
71
78
86
91
92
91
88
79
69
67
76
75
90
98
98
88
83
85
89
85
68
56
61
79
95
95
90
86
89
89
83
71
68
78
94
105
105
97
92
89
89
87
85
78
71
69
71
74
73
72
72
79
88
89
81
70
67
76
88
94
95
73
80
91
96
90
83
82
85
85
80
73
76
85
96
93
82
73
76
89
92
84
73
73
84
97
101
96
92
96
99
95
87
79
75
68
58
51
58
75
90
91
84
78
72
69
74
89
111
118
111
70
68
71
76
80
80
79
80
84
91
94
92
94
99
95
85
71
69
86
99
99
85
72
67
75
79
83
90
100
105
97
84
76
80
87
85
76
70
78
82
77
65
63
76
93
100
98
94
94
91
67
65
72
77
80
78
78
80
81
82
84
83
86
88
93
92
89
82
84
85
81
69
60
61
73
82
86
90
97
96
88
73
64
69
86
101
108
98
81
67
61
64
75
88
100
101
88
72
67
72
48
57
76
86
82
77
78
81
81
75
74
81
82
80
79
88
96
98
87
75
61
56
59
69
85
94
93
85
78
79
80
77
74
70
77
93
102
94
77
65
72
88
96
94
87
85
88
87
84
79
56
65
79
85
82
79
88
96
95
85
83
90
92
81
70
76
88
95
90
82
76
75
76
77
80
87
84
76
72
76
86
92
90
88
81
76
71
66
65
70
81
91
93
85
74
75
89
106
107
90
100
97
92
88
86
90
93
98
99
96
95
91
84
74
69
76
84
86
83
84
91
97
92
82
76
76
77
77
80
88
96
96
94
92
92
85
78
76
80
85
86
85
87
87
83
79
87
96
104
98
99
94
88
86
86
90
89
89
91
95
94
84
73
75
83
94
92
86
82
85
97
103
99
91
78
74
75
77
83
90
98
98
92
91
92
105
112
112
100
92
86
87
92
99
102
99
92
88
90
99
64
66
71
77
84
87
89
89
90
93
91
81
78
86
97
100
91
85
83
86
89
90
94
92
87
78
74
75
81
88
97
97
89
77
79
93
106
103
88
77
75
76
80
88
102
111
101
83
76
86
73
73
75
79
87
94
92
91
90
92
93
88
85
83
79
75
73
76
76
64
52
51
64
82
90
88
78
75
79
85
88
89
79
66
61
68
75
77
80
80
78
74
70
79
98
103
86
72
72
84
87
80
75
81
91
97
93
89
88
90
92
89
81
75
69
70
77
83
79
64
51
49
62
79
91
92
87
85
84
85
84
79
76
77
80
79
75
76
83
93
95
89
83
88
97
88
70
61
71
90
73
66
60
70
81
81
78
75
79
87
90
88
83
80
80
84
88
91
89
86
87
92
96
91
83
80
84
88
92
89
82
76
78
87
98
99
91
79
72
77
87
95
100
101
98
87
75
72
75
85
68
68
71
79
78
72
66
66
76
86
90
90
87
84
82
85
90
92
92
87
89
94
97
92
79
69
73
83
89
86
74
63
64
70
79
85
88
82
71
67
78
100
120
118
100
90
88
89
82
73
75
82
87
91
86
80
74
74
74
83
89
90
88
86
82
85
94
101
96
85
73
72
78
86
85
79
74
72
69
63
60
63
69
71
71
75
82
93
96
96
100
112
124
124
110
98
96
92
82
70
94
87
80
79
77
78
78
73
71
73
81
91
91
88
83
88
98
100
94
88
88
91
93
94
87
81
68
56
53
60
77
95
106
104
93
83
79
85
99
108
104
93
88
92
98
100
99
91
80
73
91
93
92
87
74
71
75
85
92
86
76
70
75
81
82
79
83
93
101
103
95
85
75
70
74
87
95
91
87
87
93
99
89
77
74
84
92
81
66
58
76
102
117
109
94
90
96
101
97
86
99
93
82
76
73
71
76
88
98
99
87
72
69
72
76
73
76
89
98
90
77
75
85
97
103
101
94
84
79
79
87
88
80
73
74
87
93
82
66
62
70
81
89
90
84
79
79
85
83
77
80
75
72
72
73
73
73
78
89
100
99
95
93
92
83
67
57
71
88
93
87
83
87
93
93
83
70
63
67
78
85
85
78
72
73
73
68
68
75
88
85
73
60
64
82
95
99
97
92
87
66
74
86
93
88
76
74
79
90
92
89
87
91
91
84
75
68
76
89
97
95
86
79
77
79
75
68
60
65
78
85
83
76
71
72
71
63
62
76
91
96
84
66
64
78
97
103
97
88
82
62
66
83
91
84
75
79
91
96
86
71
65
68
74
77
83
86
82
77
75
79
88
94
98
103
102
95
86
80
80
82
81
80
85
88
86
79
76
81
91
96
96
91
86
81
84
90
95
93
85
69
67
75
80
77
74
81
90
92
81
69
69
76
79
77
79
84
85
77
72
76
89
105
113
115
112
108
102
93
88
82
83
92
99
94
83
79
89
103
106
97
88
85
89
90
91
95
104
107
95
78
72
68
68
72
76
82
83
80
78
82
88
88
82
76
76
82
90
92
86
79
80
84
87
89
89
90
94
95
89
84
82
90
93
85
74
72
87
105
109
93
72
64
74
85
90
93
92
85
78
76
68
61
55
59
74
81
84
81
85
88
88
80
73
74
81
91
97
90
78
70
70
74
77
73
72
78
90
96
89
79
80
90
97
93
84
77
81
87
91
87
84
85
87
84
78
76
77
78
79
78
80
81
81
78
76
80
87
89
91
89
85
78
74
81
92
103
102
89
76
73
81
89
90
82
78
77
82
85
81
79
90
104
108
103
89
81
73
71
76
87
98
100
92
81
74
79
92
99
101
78
85
97
103
98
90
89
90
90
88
83
82
79
77
81
91
99
93
85
81
88
101
104
100
90
81
74
70
73
83
96
105
107
100
91
87
84
83
83
87
91
94
88
81
81
87
98
103
98
90
73
77
83
85
88
91
93
91
85
76
72
71
70
69
75
82
82
76
71
77
93
103
102
91
85
83
83
82
81
90
99
103
94
82
78
84
96
101
98
90
85
84
88
91
97
101
99
87
74
71
76
77
72
74
83
91
92
88
79
74
72
71
67
64
68
80
85
83
79
81
92
98
92
79
78
86
98
99
88
83
86
93
91
83
77
81
93
99
92
79
72
77
89
97
99
93
80
73
74
84
79
76
73
77
87
95
90
79
75
83
93
88
71
59
61
80
100
108
102
94
92
95
93
88
83
86
91
92
87
81
84
93
97
90
80
78
89
96
89
78
74
80
86
91
92
86
76
69
74
91
78
75
72
76
87
98
92
77
72
84
99
98
77
60
63
83
106
116
110
96
87
85
90
92
88
83
81
85
92
91
87
84
80
80
80
84
87
86
80
75
75
81
82
85
94
96
88
75
73
85
75
77
80
79
86
88
81
72
67
74
87
88
83
84
89
95
101
97
90
81
78
79
81
84
82
77
81
90
99
99
93
85
82
83
90
90
85
75
69
72
78
83
84
89
94
97
91
81
74
79
69
77
84
90
88
80
73
69
72
76
75
74
78
90
101
99
92
78
70
69
76
82
84
81
74
74
79
91
101
105
105
102
100
98
95
92
91
92
94
95
97
96
91
83
77
81
87
84
75
63
65
69
76
83
86
82
76
76
81
84
83
76
75
78
90
95
91
76
65
64
77
91
91
81
74
74
83
91
96
92
89
85
83
82
83
89
99
110
114
109
102
98
93
85
78
84
98
100
79
54
88
85
78
76
77
79
76
73
72
81
89
85
75
69
76
91
94
80
66
62
73
84
85
79
75
82
90
91
85
76
68
67
73
80
82
79
76
76
81
80
82
89
96
100
98
99
107
106
89
69
94
91
79
69
65
68
74
75
78
83
87
83
72
63
72
91
100
90
70
63
67
77
81
76
73
72
77
80
86
90
87
82
82
86
89
82
75
69
66
68
74
83
90
94
92
92
91
88
80
69
94
88
71
62
57
62
72
79
87
93
95
87
76
71
77
90
99
94
88
83
84
85
83
76
73
72
77
84
90
93
90
84
78
77
80
86
95
97
94
87
87
92
89
79
71
70
79
86
81
72
91
88
81
76
70
66
63
64
75
91
103
103
95
85
83
87
88
89
88
92
99
97
87
77
81
91
99
95
82
68
62
64
69
77
80
82
84
83
83
88
98
99
88
70
63
70
84
99
102
100
87
87
89
91
90
81
66
55
58
73
87
91
86
79
79
81
78
77
78
82
86
82
79
75
79
86
91
87
81
70
66
70
79
88
89
81
68
62
69
83
95
88
73
61
60
69
80
89
98
103
85
82
79
83
91
90
81
65
55
55
61
71
74
70
64
63
68
79
90
91
84
76
73
77
81
83
82
83
83
81
77
77
79
78
81
82
81
80
81
84
87
88
81
70
66
73
82
87
83
79
83
79
70
71
82
93
93
79
58
53
61
79
83
73
63
60
68
82
95
100
99
97
91
90
89
91
93
86
75
69
73
83
84
74
65
71
85
95
88
79
79
86
92
88
79
81
92
98
91
78
83
83
82
81
84
90
89
77
62
57
71
86
90
83
77
80
83
79
73
81
98
110
106
93
87
93
102
96
82
75
84
96
97
85
73
74
85
95
94
81
74
75
86
93
90
82
83
93
97
95
88
91
91
90
87
87
82
77
72
69
74
81
85
84
84
83
83
76
73
78
85
89
89
86
87
93
100
105
106
104
96
88
83
86
91
96
99
103
104
96
84
83
93
105
101
84
75
79
88
92
92
92
89
85
87
89
92
94
98
95
85
79
80
82
76
66
63
72
83
87
78
65
71
84
95
93
94
100
108
107
97
87
82
84
84
88
93
99
95
89
83
84
89
86
79
77
82
86
85
80
97
100
92
83
82
87
96
101
101
95
85
78
82
84
76
58
54
64
81
87
79
73
82
92
97
92
88
90
92
86
83
87
93
87
72
66
70
78
75
70
69
75
73
61
51
64
88
94
82
66
96
102
95
82
71
72
82
87
83
74
69
74
83
87
80
71
66
74
85
91
93
94
95
93
87
82
83
87
90
87
84
84
80
76
73
78
80
77
71
71
79
90
89
75
66
75
92
95
80
69
80
82
86
82
75
71
73
74
77
76
75
80
83
80
79
79
81
88
100
105
103
94
81
77
79
81
81
75
81
87
94
88
72
63
72
86
93
87
81
86
98
106
101
87
80
87
103
110
103
95
75
74
85
90
87
79
76
75
81
89
93
88
85
79
82
86
84
85
87
95
93
82
70
70
80
90
86
71
62
68
84
93
88
74
65
70
81
89
91
90
94
95
91
81
69
67
81
96
102
93
86
87
87
87
80
77
79
83
81
77
79
84
89
92
87
85
83
85
86
84
81
79
77
76
77
83
85
83
80
78
80
85
89
88
81
74
78
86
92
92
84
82
87
88
74
55
48
60
72
76
82
86
84
79
73
74
81
85
80
70
66
81
90
88
71
63
72
89
100
98
92
91
94
86
75
70
71
76
84
87
84
84
87
91
94
87
78
79
88
97
92
85
87
96
92
78
63
60
70
80
78
75
78
82
81
78
78
84
85
81
78
83
87
77
60
56
71
88
100
99
100
102
99
87
75
71
70
65
65
72
87
97
96
92
91
90
78
70
74
89
100
102
93
91
90
89
86
82
86
94
79
78
83
86
83
75
72
79
87
89
83
77
73
76
83
85
87
84
84
84
88
87
81
73
75
81
89
87
80
78
87
93
92
88
88
91
85
71
62
73
96
114
113
98
81
73
69
72
83
97
76
79
83
85
81
74
71
78
88
94
86
73
67
76
89
100
100
93
86
83
79
76
76
81
87
94
98
99
99
95
88
80
72
68
70
74
75
72
73
81
93
103
109
106
92
71
62
66
79
96
75
76
75
76
77
75
77
82
87
91
93
89
85
81
81
82
86
90
92
88
82
79
85
93
94
90
86
90
101
106
99
84
76
76
76
70
64
71
88
97
91
86
91
106
111
96
80
79
88
97
89
85
77
74
76
83
94
100
97
87
82
88
96
96
84
72
70
77
88
93
86
82
84
86
86
82
84
89
100
108
108
100
95
95
97
93
84
82
89
91
84
76
83
102
115
110
94
85
88
91
88
83
80
79
83
90
98
104
96
78
65
67
78
86
82
72
71
79
90
93
84
70
60
63
74
83
86
88
91
96
100
93
83
76
81
91
100
97
88
79
76
75
77
84
96
105
104
94
87
82
70
71
78
81
81
81
81
82
75
68
66
74
77
69
65
68
76
87
89
83
71
60
54
58
69
80
85
86
88
92
88
78
66
60
65
78
91
92
86
81
83
84
77
69
76
94
105
101
91
87
65
70
78
80
73
71
78
81
78
71
70
84
90
80
66
66
76
90
87
78
72
76
86
90
91
87
85
87
95
100
96
85
78
80
86
87
81
75
79
90
100
96
83
71
72
84
90
89
84
86
82
89
92
90
82
79
85
91
89
78
73
81
84
78
69
66
73
81
83
82
80
88
96
99
95
88
86
88
97
101
98
90
84
83
88
87
85
84
88
96
102
98
91
85
77
74
71
72
74
82
79
84
90
92
87
87
85
85
88
87
87
82
78
73
71
74
78
82
84
87
91
90
84
78
74
72
76
80
86
90
90
90
81
71
69
80
97
109
105
96
89
91
95
92
83
73
70
72
78
86
67
68
74
82
86
85
82
84
90
103
105
95
84
84
88
91
91
88
88
90
90
87
84
78
72
70
72
79
87
88
88
93
88
79
76
86
99
110
103
85
75
78
82
87
85
84
81
76
77
81
79
80
83
88
87
86
84
88
100
105
96
82
74
81
87
87
84
85
88
90
81
74
75
83
87
86
85
87
88
86
86
88
88
85
84
87
89
92
90
79
67
58
57
67
82
89
83
76
74
78
91
94
94
96
94
88
85
91
97
95
85
72
66
65
66
66
71
78
88
93
90
80
75
78
86
90
87
84
83
85
83
78
74
78
86
90
91
92
91
89
79
62
56
63
77
77
72
69
73
79
82
80
79
82
83
83
81
79
80
85
88
88
81
68
58
59
68
76
84
95
102
105
100
92
81
75
70
71
78
88
91
87
81
82
88
93
92
93
87
87
83
85
91
91
88
81
74
73
75
73
74
73
72
73
71
68
68
71
78
86
91
90
84
72
68
70
79
84
83
82
87
102
113
106
86
67
62
71
84
90
95
97
94
85
81
79
83
83
78
70
74
89
106
109
103
95
92
87
81
76
87
86
84
79
73
68
70
74
87
97
97
89
77
72
73
86
99
102
95
81
74
83
95
97
86
76
79
84
88
85
85
87
87
83
83
87
95
98
94
85
83
86
93
97
92
88
86
87
86
91
98
91
88
86
86
85
81
82
85
96
101
98
86
73
73
85
99
103
98
97
99
101
98
92
86
85
82
83
80
79
84
87
90
93
96
102
106
103
96
90
85
83
83
86
89
89
87
85
82
82
87
96
101
100
96
91
89
88
82
75
73
69
69
74
79
80
77
74
77
83
89
86
73
61
61
72
85
86
79
72
71
73
71
65
68
81
91
90
82
77
83
93
94
85
79
85
95
93
83
72
76
92
108
113
104
88
77
78
85
84
73
61
60
72
83
83
75
74
80
84
88
87
84
82
87
94
97
92
81
77
84
88
84
77
80
92
96
87
71
69
79
91
96
89
80
77
84
91
86
76
68
70
84
92
87
74
65
67
76
81
72
65
74
91
96
85
71
72
85
97
100
96
95
98
106
111
107
94
84
85
88
91
87
85
86
89
81
69
65
75
84
86
80
76
78
90
93
97
96
91
68
67
70
76
77
76
79
85
90
86
74
75
84
93
94
83
69
70
84
96
94
77
68
75
91
100
94
85
84
92
93
85
76
73
83
84
73
60
65
80
94
91
79
81
91
102
96
82
75
79
73
72
79
81
77
75
82
91
96
90
85
84
85
79
74
74
78
82
84
82
74
61
57
66
82
87
81
76
83
94
95
82
69
72
82
88
82
73
72
81
92
96
96
96
94
88
77
66
67
77
76
82
94
97
85
73
72
82
88
87
85
88
90
82
75
78
90
101
97
84
73
72
77
85
85
85
82
81
83
85
82
82
82
83
80
76
73
76
77
81
83
91
97
94
83
76
78
92
101
99
74
73
81
90
93
87
84
85
87
84
83
88
95
97
91
88
95
105
103
86
72
74
87
96
95
86
83
86
84
78
74
80
88
95
84
66
57
64
76
82
84
87
89
90
83
76
87
102
107
98
77
64
59
64
73
85
90
93
95
97
92
86
81
81
83
87
95
102
95
79
66
71
89
103
101
89
81
85
85
78
70
74
90
101
100
88
78
80
87
92
90
87
88
90
82
71
69
75
79
79
90
80
66
58
59
68
79
89
96
101
97
84
72
65
72
84
94
100
98
91
83
81
85
93
97
96
90
87
82
75
74
82
92
100
103
101
96
92
91
89
87
86
86
81
70
60
61
73
82
83
79
79
76
69
64
70
78
85
82
78
77
79
76
76
81
88
93
90
88
94
99
96
86
79
83
87
88
79
69
74
86
98
97
90
84
89
92
90
80
77
78
82
80
77
78
83
92
99
97
86
62
71
80
80
77
75
78
74
65
57
62
78
89
92
95
96
93
79
73
79
89
96
93
85
78
77
75
70
68
76
91
101
100
90
84
88
94
94
88
81
77
77
78
87
98
109
111
106
97
89
71
81
92
98
92
79
71
69
72
77
82
87
86
88
91
95
95
87
78
74
78
87
91
88
86
86
86
88
83
77
74
82
95
99
96
88
85
93
102
100
87
73
71
83
99
103
100
101
109
120
78
80
90
96
95
86
76
77
84
92
92
81
66
61
68
84
93
93
85
80
79
82
80
80
82
86
99
104
99
84
69
69
78
82
80
75
72
84
94
97
88
76
73
82
95
96
88
87
100
117
77
79
80
82
86
89
87
80
75
71
73
69
66
66
74
86
90
88
84
84
84
80
76
69
69
75
85
93
99
96
92
81
69
60
64
77
87
87
81
73
66
67
72
78
86
88
79
68
66
76
77
92
98
88
76
70
70
71
66
66
74
87
97
104
99
91
83
78
82
89
88
82
74
71
71
72
72
73
82
96
105
98
83
70
72
81
92
90
81
74
73
71
72
71
75
79
75
70
66
65
77
91
100
96
81
68
66
69
77
81
85
90
96
100
95
87
79
76
82
88
90
87
83
83
80
79
78
82
91
96
97
93
89
83
76
72
75
82
94
102
102
94
86
82
81
88
97
96
87
74
83
79
77
77
78
79
77
79
85
90
89
82
72
67
73
80
86
87
85
86
91
94
92
83
80
80
91
104
111
104
89
78
77
80
79
74
76
87
99
103
97
88
85
85
89
98
110
107
91
74
96
91
76
62
62
70
77
78
80
88
99
102
92
74
66
76
86
92
87
83
82
82
81
79
82
92
93
91
89
86
81
74
75
83
90
90
85
80
84
89
91
89
85
81
80
85
93
94
85
75
89
92
84
70
64
69
76
79
79
81
93
102
100
86
74
76
85
90
87
82
74
70
73
79
94
94
82
67
63
75
85
86
82
82
85
86
83
78
79
86
97
100
95
83
70
68
77
82
81
71
88
87
83
83
84
85
85
82
82
80
80
79
77
75
81
87
92
90
89
85
84
78
74
75
83
87
87
83
82
88
93
89
80
69
64
73
85
90
85
81
84
93
93
81
66
63
74
87
85
70
88
85
81
85
89
89
84
82
83
90
87
79
74
77
85
92
92
90
89
90
88
80
68
60
67
85
100
102
94
86
85
88
86
78
73
75
81
84
83
79
83
88
84
74
65
69
78
88
92
86
80
79
77
77
78
83
83
83
83
83
76
75
80
87
91
89
81
79
78
79
79
77
72
72
79
86
89
85
81
84
88
94
98
93
87
82
78
78
83
90
94
86
75
67
69
76
79
80
80
81
78
75
68
64
67
81
94
92
80
65
58
67
81
92
93
89
81
81
83
80
77
77
86
94
98
94
88
85
84
84
90
92
86
81
80
87
94
96
88
82
80
80
77
70
71
80
91
92
84
76
84
81
72
67
68
78
91
90
78
68
67
77
84
88
91
92
93
91
85
80
74
78
84
85
83
86
94
97
91
81
78
84
86
79
73
82
97
103
86
66
62
78
88
85
72
78
94
110
109
93
83
88
89
84
81
79
80
80
76
72
77
84
89
91
94
97
94
82
70
67
71
77
79
74
72
75
81
79
71
66
74
85
91
83
70
66
74
84
84
76
72
79
88
89
81
75
81
95
108
106
76
76
81
84
84
85
82
79
74
70
72
81
95
104
102
92
81
71
71
76
78
76
80
88
97
95
81
69
68
75
84
83
79
75
73
74
76
83
91
92
86
79
79
89
90
84
80
84
95
102
75
63
59
64
74
78
79
77
75
78
83
92
96
95
83
66
60
70
82
90
80
69
72
88
104
107
97
85
85
93
98
94
88
88
95
102
106
105
99
87
78
72
74
82
91
100
105
101
95
89
86
79
69
64
70
74
77
74
72
75
84
91
94
85
74
65
65
72
77
78
76
75
77
80
88
95
100
96
86
80
87
101
107
102
94
96
101
101
90
79
74
74
74
75
82
96
105
102
93
85
88
88
81
78
80
90
96
90
73
64
69
84
94
97
94
91
89
80
70
67
76
85
88
80
78
80
87
85
77
71
77
84
83
76
72
74
77
75
75
84
89
88
85
77
79
86
93
95
95
102
73
73
79
86
91
97
98
92
82
75
76
82
92
98
102
105
101
89
83
84
88
87
79
73
77
83
83
78
81
87
87
71
55
54
69
80
81
74
76
92
105
103
92
84
81
90
100
104
106
110
73
69
79
87
88
82
79
82
87
89
84
75
71
75
86
94
90
85
84
90
91
82
72
73
83
95
92
87
86
88
85
74
63
63
72
80
84
86
93
100
105
103
94
82
74
75
85
95
97
92
89
83
77
76
78
80
86
95
96
91
83
74
69
70
73
76
81
84
85
83
78
78
81
83
83
81
79
81
81
79
76
76
79
80
78
78
79
88
97
99
92
91
91
92
86
76
78
88
98
96
92
85
75
68
69
78
93
99
93
83
76
82
86
82
72
74
88
102
105
97
93
94
98
91
76
64
60
60
64
69
74
75
77
82
89
90
86
85
89
91
91
88
88
97
102
103
100
98
102
101
85
84
83
79
77
74
78
81
78
70
66
72
74
74
72
81
92
103
108
110
115
112
100
83
75
74
74
69
66
69
73
75
74
78
92
101
95
81
77
87
96
96
85
77
79
90
97
93
85
79
83
78
84
91
91
86
80
77
77
73
66
59
54
62
75
84
84
79
81
90
103
100
85
71
71
85
95
92
86
81
85
82
75
75
84
89
87
76
70
76
93
98
87
73
60
60
64
67
70
77
84
74
71
77
90
93
88
79
79
85
89
80
70
68
78
85
84
80
75
80
87
91
88
83
81
79
77
77
76
79
86
93
91
85
79
79
80
82
83
82
83
83
86
88
87
77
64
58
65
78
81
77
71
72
82
86
85
77
73
81
95
103
99
89
79
83
92
99
94
85
82
89
99
97
83
69
64
64
71
72
73
80
89
94
95
88
85
91
102
106
97
85
87
102
109
101
81
70
71
78
79
87
92
92
86
82
83
85
84
76
74
86
95
93
80
68
72
87
92
90
84
84
84
83
80
76
75
76
74
74
71
72
80
91
97
94
87
85
92
101
103
98
101
105
107
99
91
87
84
80
84
88
94
94
87
81
84
96
97
85
71
74
85
91
82
65
54
60
79
94
94
82
71
67
77
80
79
75
74
80
89
91
83
78
77
74
69
67
67
73
84
94
96
95
93
96
97
98
87
79
89
85
79
77
78
81
84
86
86
84
86
93
95
92
86
78
72
70
77
85
93
93
85
81
78
78
76
77
85
96
100
92
82
77
73
71
69
68
71
81
91
93
84
71
67
77
86
87
83
86
81
83
82
79
75
80
83
83
76
72
75
86
89
82
76
77
83
88
82
75
79
92
104
104
92
78
76
85
95
96
83
73
73
81
94
98
92
89
94
108
117
109
87
69
65
72
76
75
79
94
63
75
87
90
83
81
82
80
68
55
52
63
73
73
66
65
77
92
95
83
74
76
86
97
94
85
84
87
93
86
79
72
74
81
86
88
89
89
94
99
101
96
87
82
85
89
86
82
81
92
77
81
89
89
84
81
80
74
66
62
68
79
83
75
62
56
63
83
94
92
79
66
65
69
77
82
84
87
85
84
82
86
86
78
64
60
66
79
83
78
72
72
78
83
84
78
78
80
83
87
97
95
90
85
80
77
75
75
82
90
93
88
80
73
63
58
60
69
80
87
91
89
86
82
79
77
81
88
92
86
86
91
99
94
82
75
77
83
85
80
80
84
84
78
68
59
60
67
77
83
87
84
84
83
76
68
64
74
85
89
76
59
54
63
73
75
73
74
85
100
111
115
112
101
83
72
74
86
93
94
88
89
92
96
94
89
86
85
85
82
83
82
75
71
73
76
75
69
66
69
81
76
77
78
74
69
71
76
85
81
72
67
69
75
77
80
82
85
90
102
104
97
86
77
74
71
69
73
80
86
85
78
73
71
79
86
89
89
87
86
83
76
71
69
71
75
76
77
75
70
83
82
81
76
72
76
84
91
88
85
89
98
102
92
78
70
73
79
86
89
84
72
63
64
73
79
79
74
78
85
85
75
64
61
68
77
85
91
94
92
92
90
89
79
67
55
60
76
84
80
82
78
76
75
72
75
83
94
101
97
90
92
94
92
81
72
72
78
83
85
85
85
84
85
86
87
89
96
101
104
100
93
85
83
78
74
73
80
85
86
83
82
80
78
70
65
67
78
87
88
86
78
75
77
79
80
84
93
101
100
85
74
73
81
85
84
79
79
81
82
86
90
96
93
84
76
84
100
110
112
108
103
98
93
88
86
80
79
84
87
83
70
60
61
71
78
79
81
91
105
92
88
87
92
98
100
96
89
83
83
80
77
75
72
75
77
78
80
81
82
87
91
91
88
86
88
93
95
94
92
92
88
81
74
79
90
94
93
90
89
88
86
83
83
89
90
87
84
93
105
78
74
68
72
86
103
106
92
79
72
74
78
79
83
87
90
83
67
58
61
72
78
75
70
69
72
84
92
89
78
64
60
67
78
87
94
98
103
107
103
93
80
67
62
70
84
96
100
96
87
62
70
86
99
102
94
82
72
68
71
73
76
81
93
101
98
81
63
54
60
75
82
82
74
74
79
85
89
89
83
78
74
76
83
94
103
101
93
85
84
89
93
89
78
74
76
88
98
103
103
65
74
94
103
94
78
68
66
72
73
70
68
75
89
96
95
88
83
85
87
88
83
81
80
86
90
93
93
91
90
83
77
74
78
88
96
92
75
68
71
85
96
100
93
83
76
74
77
82
89
77
75
74
77
80
86
88
90
88
80
70
69
75
85
86
84
79
79
85
91
81
70
66
72
88
99
100
97
100
106
103
91
75
75
85
94
93
82
76
78
89
93
89
91
91
87
75
64
69
85
88
84
76
74
80
87
93
92
91
87
88
89
91
88
86
84
79
74
71
73
66
56
51
58
72
82
80
77
87
102
107
97
81
75
83
91
95
88
79
75
74
73
72
73
80
85
80
74
75
88
81
80
83
81
77
74
75
83
90
88
89
91
93
90
87
86
89
88
83
77
72
67
64
63
64
67
72
77
79
83
87
86
83
77
74
76
80
77
70
61
60
67
70
70
71
78
87
91
92
89
66
59
71
83
86
82
83
91
92
86
75
72
81
88
87
86
88
91
88
80
75
83
92
94
88
84
90
97
93
82
78
81
88
88
84
75
71
73
72
71
73
80
88
90
85
79
84
91
96
94
74
61
69
84
96
97
94
92
90
88
78
73
78
85
85
81
78
83
89
82
78
87
104
116
111
98
90
94
96
91
80
78
81
87
90
87
81
80
86
88
85
82
87
93
90
77
66
69
78
84
87
80
73
69
69
72
75
80
87
93
93
86
83
85
81
73
67
74
89
101
99
89
85
92
95
91
89
87
90
89
84
79
75
74
79
81
80
79
82
85
81
79
82
83
80
68
62
66
76
76
84
83
74
57
46
48
61
73
77
79
81
82
87
86
84
79
74
75
86
95
95
82
65
61
68
81
89
90
90
88
85
83
80
76
77
80
82
79
75
75
79
83
87
86
80
71
71
78
89
89
73
82
82
75
60
56
62
70
72
70
72
82
93
96
94
91
90
88
83
78
76
74
76
76
77
76
80
87
93
90
84
82
86
91
93
90
85
82
85
85
86
84
83
87
91
85
79
79
90
104
65
77
90
89
73
60
64
77
85
83
81
85
93
97
96
91
89
88
86
79
76
77
89
97
96
87
81
83
90
84
70
69
84
100
98
80
66
72
93
108
102
83
71
78
92
96
86
80
86
102
66
72
79
80
70
61
69
84
94
89
76
72
80
92
96
90
78
68
67
68
74
77
80
88
91
87
84
84
83
73
65
66
81
92
91
76
62
68
86
100
97
83
73
78
87
93
90
82
78
76
78
80
78
70
59
60
72
85
83
72
62
61
73
88
95
91
78
64
57
62
73
79
77
72
74
80
84
82
80
85
94
94
85
73
76
84
97
99
91
81
76
72
71
72
74
77
82
82
74
64
76
85
87
74
59
59
73
86
85
75
74
80
87
89
83
79
76
74
77
83
90
90
84
79
82
85
84
77
77
88
105
107
90
70
65
81
102
111
103
87
77
71
69
63
63
71
79
87
87
83
68
78
87
83
74
69
74
85
92
91
90
89
86
79
73
75
76
82
86
89
94
96
97
96
94
91
90
84
83
82
82
79
78
73
70
68
73
81
88
89
87
84
84
83
81
82
85
95
102
107
81
77
77
80
82
76
70
67
75
85
89
86
75
67
65
74
87
93
89
87
87
92
99
98
91
82
83
92
99
98
83
68
66
72
75
71
68
66
68
73
78
85
94
101
95
87
86
91
100
106
84
81
75
71
73
76
76
67
67
76
90
102
96
80
67
71
83
98
105
102
96
87
81
80
82
81
79
79
89
98
100
91
82
82
85
82
77
73
75
81
87
90
93
89
84
81
85
90
89
89
73
88
88
83
82
85
87
82
71
65
75
93
106
106
94
81
79
85
96
104
100
85
72
70
83
92
84
67
64
76
93
100
98
89
81
75
73
76
85
94
99
97
90
80
72
77
88
95
88
76
72
85
92
95
94
92
90
83
71
61
54
60
75
88
93
87
76
70
72
77
81
76
72
74
83
91
91
83
74
74
81
89
88
80
73
71
76
82
82
78
81
86
87
81
71
74
88
96
88
74
71
74
77
79
83
83
85
85
82
75
60
53
49
52
55
59
64
69
73
75
73
72
74
74
75
80
87
90
90
87
89
90
85
76
73
84
97
95
82
68
67
76
85
81
76
78
84
88
88
78
67
69
67
67
70
79
94
105
101
89
75
70
68
66
61
59
66
81
90
90
84
82
84
87
88
84
80
75
75
84
97
102
91
77
74
84
97
98
85
70
67
70
76
82
92
98
94
86
78
76
77
79
75
69
72
87
103
107
97
84
84
93
103
108
104
93
86
85
85
84
83
84
87
94
100
99
96
89
83
82
87
93
92
83
76
78
87
90
84
71
64
66
74
80
87
93
93
88
82
81
87
90
88
78
70
74
82
84
84
83
85
92
96
101
106
106
100
88
78
68
64
60
60
65
71
85
103
116
111
96
85
87
92
91
85
84
90
93
85
71
65
68
72
71
72
74
81
89
91
91
85
91
92
82
64
54
60
74
83
82
73
69
68
75
84
91
92
87
82
77
68
61
58
58
61
68
78
89
91
88
87
93
100
97
92
88
88
91
87
81
77
73
69
69
73
78
81
85
88
88
74
79
82
79
71
68
72
75
74
65
63
68
77
83
82
78
79
84
89
96
93
89
89
96
99
88
67
49
50
63
78
89
93
96
95
85
75
75
82
89
91
81
72
76
89
97
94
85
86
93
61
62
65
74
83
87
81
69
58
62
77
94
100
93
82
79
83
91
93
96
93
87
83
86
91
87
70
51
49
61
72
77
82
90
97
92
82
74
78
87
92
89
88
99
114
120
112
99
92
93
68
64
67
74
83
89
81
67
58
65
83
97
96
84
83
90
101
99
86
79
80
81
74
58
57
69
81
82
77
76
85
91
91
85
86
91
92
88
86
85
87
85
87
99
115
119
112
100
94
92
80
74
71
75
80
87
88
82
72
69
78
88
90
87
89
100
103
90
70
61
74
85
80
62
58
76
95
97
87
85
94
100
94
79
74
78
82
85
88
92
90
78
72
74
84
93
92
88
91
98
76
75
75
75
78
85
89
86
78
76
79
91
98
98
96
97
90
72
61
65
79
86
80
72
79
93
100
91
83
84
82
75
71
76
82
82
80
72
77
89
95
87
76
72
76
84
88
84
83
89
77
79
77
78
76
77
79
81
81
84
83
84
87
93
92
86
74
66
69
82
89
89
84
87
97
101
92
81
80
82
76
70
68
78
90
92
82
74
72
75
83
89
97
103
99
96
93
89
82
78
90
83
75
70
74
79
82
84
87
89
85
81
77
78
78
76
75
74
78
84
87
90
97
103
102
88
72
67
73
83
88
87
84
80
81
82
83
79
78
73
75
87
100
111
110
102
92
91
98
97
87
78
71
65
67
77
82
81
86
87
87
86
83
82
85
88
89
87
81
81
84
89
92
90
85
77
70
71
77
87
93
93
86
80
78
83
88
90
92
90
87
86
86
90
93
93
89
90
97
103
72
69
71
75
76
75
74
73
74
74
77
78
77
83
93
99
92
80
74
81
92
91
80
69
75
87
93
92
88
89
89
84
78
79
88
97
102
98
96
92
90
87
82
75
73
78
82
83
77
74
75
71
73
79
89
92
89
78
70
68
69
72
76
80
87
89
81
67
65
76
90
90
80
72
76
90
98
95
89
85
85
85
85
86
89
96
95
91
83
77
76
80
83
82
78
78
83
84
77
72
92
85
78
80
92
103
100
82
71
71
82
94
97
93
89
87
83
77
68
65
77
87
94
91
80
77
75
79
74
71
74
88
93
89
86
85
86
86
83
78
79
82
83
84
91
97
99
95
90
89
96
97
90
89
93
95
88
77
71
75
91
107
110
101
92
91
96
98
83
70
70
87
100
98
84
75
78
81
72
55
51
62
76
85
87
86
82
84
90
103
108
99
83
72
77
93
100
97
91
89
80
85
95
100
93
78
67
67
73
79
84
89
93
90
83
80
84
90
91
87
83
80
78
80
83
88
91
86
70
53
41
44
59
80
88
86
79
78
88
105
108
100
86
71
71
77
86
89
83
77
73
74
82
89
85
73
66
71
79
84
83
84
89
91
87
81
72
71
82
93
93
76
64
70
83
92
86
72
66
68
71
73
76
82
84
77
72
72
78
84
88
89
92
91
88
85
84
79
70
66
89
84
76
73
78
85
88
87
84
83
84
88
89
90
90
90
81
71
74
83
91
89
85
86
92
92
83
73
73
82
96
96
95
88
82
76
73
74
81
84
91
95
94
88
79
73
71
71
68
70
85
87
80
76
82
93
98
96
86
83
86
82
73
66
68
77
80
76
66
61
70
84
93
92
86
80
78
80
78
79
81
82
88
92
92
89
89
86
82
87
96
99
93
78
62
59
66
77
83
89
64
64
70
76
81
83
87
84
83
82
87
85
80
72
67
74
83
89
86
76
71
77
83
83
76
71
76
82
80
75
74
80
90
94
91
90
90
88
80
70
68
73
75
82
85
87
89
89
86
92
77
71
71
73
76
80
79
74
70
74
85
96
99
89
74
70
73
83
92
92
85
78
78
79
80
81
84
85
85
83
85
92
98
94
84
77
79
81
78
64
58
61
73
88
97
95
89
81
81
88
104
99
93
88
82
80
77
74
71
70
70
74
76
73
62
51
50
59
71
80
85
85
85
81
78
79
84
87
87
84
83
87
93
92
85
80
78
76
77
80
89
98
96
91
80
70
66
67
74
87
83
87
90
89
84
75
70
71
72
68
61
56
64
75
78
73
70
71
74
82
89
95
94
79
66
61
71
84
90
88
86
88
93
95
89
86
80
75
77
85
102
109
103
91
86
84
79
72
69
73
77
76
76
75
71
71
72
73
72
68
69
80
91
99
100
100
99
94
90
86
86
83
81
75
68
63
65
73
85
94
97
91
87
85
86
87
87
85
80
83
89
92
91
86
87
92
96
93
86
77
85
83
83
77
74
75
84
88
84
80
84
97
104
98
88
85
87
91
91
86
73
60
57
71
85
91
84
75
77
87
88
77
69
69
77
87
93
92
89
89
88
88
88
81
68
62
74
93
100
91
80
80
85
94
95
90
87
96
98
91
86
88
92
91
81
72
67
75
87
91
85
71
64
75
94
106
102
93
88
87
79
71
67
72
80
81
79
81
89
95
93
83
78
77
70
64
66
79
91
89
78
71
77
91
97
93
87
88
88
84
76
75
86
97
93
81
70
75
81
86
87
89
94
93
87
86
87
93
95
88
80
76
83
88
85
74
63
67
87
103
100
84
71
76
89
94
86
77
80
89
79
79
77
81
82
83
80
75
69
66
67
72
82
91
91
84
78
77
77
71
72
80
91
92
85
76
77
81
86
85
80
78
81
78
75
70
64
69
89
107
113
102
89
89
96
100
88
76
78
90
89
67
44
44
66
91
100
93
79
76
84
85
85
87
91
93
92
91
88
86
85
86
92
95
88
72
70
87
99
96
79
70
78
96
107
101
93
94
98
97
92
82
75
72
75
85
91
96
97
92
84
68
60
63
76
86
86
76
71
74
87
96
97
91
88
87
85
80
72
65
67
73
81
84
78
66
65
79
94
97
86
75
78
92
100
98
84
79
81
89
94
93
85
74
72
74
82
91
99
105
79
90
99
101
93
86
82
83
83
85
88
91
85
76
69
73
85
97
95
85
76
74
72
66
60
58
64
77
86
85
76
69
69
77
84
84
81
73
76
83
93
97
94
85
74
72
72
73
75
80
91
91
90
90
92
96
94
93
89
83
76
74
73
73
71
78
83
86
89
91
90
90
84
76
75
85
92
97
92
85
80
81
82
87
85
85
83
85
87
88
92
96
89
81
74
74
75
77
78
81
104
87
74
72
82
97
99
95
89
85
79
74
73
79
91
95
86
73
69
76
87
87
81
79
89
102
104
97
89
84
88
97
100
96
90
87
93
96
91
85
83
81
69
61
65
78
88
89
82
80
86
79
70
66
70
77
84
90
92
90
84
74
73
77
84
86
82
74
73
80
88
88
80
71
73
84
93
97
91
85
89
100
101
94
86
85
94
99
93
83
74
69
64
60
67
82
88
83
66
58
70
70
74
79
75
70
71
77
82
78
70
68
74
77
77
77
78
77
78
81
87
92
92
82
73
80
93
109
108
99
94
96
99
95
88
87
91
96
96
87
77
68
71
79
86
84
78
70
68
73
76
75
87
99
98
87
72
66
65
65
63
69
80
90
92
86
80
79
77
71
67
73
86
97
99
94
91
91
92
91
90
92
93
93
91
87
82
80
84
87
80
73
74
87
91
84
72
68
73
82
78
82
89
92
86
79
70
71
74
77
77
76
84
91
91
82
72
71
76
78
73
68
74
92
103
98
82
69
70
79
85
90
89
91
91
84
74
63
65
73
79
80
84
91
91
82
73
71
76
75
86
92
91
85
69
63
67
78
90
97
99
96
92
91
87
81
73
73
78
84
83
79
78
85
90
88
83
86
92
91
85
79
77
84
91
93
83
76
72
74
81
89
97
100
88
70
64
72
86
90
82
88
91
86
74
65
68
77
86
95
97
97
95
91
86
84
86
89
89
85
77
74
82
88
89
86
89
103
115
108
86
70
68
78
89
93
93
94
98
98
97
94
90
87
80
66
58
61
82
101
62
71
76
75
67
65
71
79
81
72
67
72
84
89
86
78
77
86
94
89
76
71
80
94
95
88
82
91
108
108
97
87
85
88
87
78
82
91
102
109
105
91
80
77
80
79
73
63
61
71
68
72
70
62
55
58
75
89
88
72
62
69
86
97
95
82
74
69
73
74
77
84
95
99
93
81
71
73
85
94
98
97
96
94
89
80
77
80
84
86
87
88
83
80
76
77
82
80
72
61
78
74
74
69
65
70
89
100
99
88
83
86
91
92
92
92
90
79
66
65
79
93
104
98
89
82
77
72
71
79
88
92
89
82
82
85
89
86
80
78
81
89
95
90
78
70
79
90
94
83
67
70
72
72
76
87
101
108
99
89
87
86
84
75
72
80
90
90
85
84
90
94
89
83
86
96
103
94
81
79
84
94
94
86
82
85
90
90
85
84
86
91
95
93
87
84
87
92
98
97
66
70
73
80
81
86
90
92
89
87
84
83
80
77
75
80
83
82
80
83
85
85
80
76
83
95
108
105
94
85
81
86
92
95
96
94
91
85
76
69
68
74
89
97
96
93
88
87
90
97
71
75
84
90
91
83
71
66
73
83
89
90
84
81
82
86
88
83
72
63
64
76
88
92
85
80
76
77
82
81
75
65
64
73
87
95
93
83
69
59
61
72
90
103
99
82
72
74
86
97
71
68
75
87
92
90
80
69
67
71
80
84
79
72
66
71
79
85
88
86
86
87
89
87
82
74
65
63
71
83
87
79
71
71
74
75
78
79
82
80
80
83
94
104
103
93
85
84
85
85
71
72
74
78
81
91
98
93
83
71
67
73
82
89
86
75
68
72
87
104
109
95
77
67
70
79
84
82
78
84
94
103
106
98
83
68
63
72
83
90
86
81
81
86
95
103
109
104
90
80
72
84
85
80
76
81
90
96
89
75
68
74
87
97
95
83
67
64
70
83
92
90
83
77
78
84
92
94
90
83
80
90
102
103
93
81
76
75
76
77
77
80
78
74
75
84
99
102
92
87
70
83
90
86
75
70
73
79
81
75
67
66
67
63
55
54
66
80
84
80
77
85
97
99
91
84
85
87
87
83
79
77
76
77
82
93
97
91
78
68
73
81
88
84
81
85
90
92
86
81
71
86
94
93
82
74
75
81
81
77
69
68
64
55
47
55
75
97
100
89
81
80
87
93
90
85
81
74
69
69
76
81
75
67
69
81
98
98
84
69
70
80
89
93
95
98
99
92
83
78
84
91
96
95
94
94
92
87
81
81
89
97
97
93
88
85
86
87
85
84
82
82
83
88
90
93
92
83
69
64
72
86
92
86
73
65
69
81
88
88
85
85
87
86
82
80
80
81
83
88
83
84
85
83
83
85
84
82
78
83
90
95
94
93
91
91
89
85
80
80
83
85
86
89
90
92
95
101
96
84
77
82
87
86
74
61
64
75
90
98
97
90
83
73
68
64
63
68
77
88
77
81
80
73
64
63
71
81
85
80
71
61
56
57
63
74
86
95
98
96
93
91
92
93
90
85
86
97
101
95
86
79
77
76
76
83
88
94
91
88
83
74
67
67
75
88
87
81
75
76
78
90
90
82
74
77
86
91
83
72
61
58
58
57
59
68
84
98
104
99
95
96
98
98
92
81
73
75
78
78
77
77
84
95
100
98
93
88
87
87
85
78
67
67
80
95
101
91
83
84
79
85
87
87
95
103
101
88
71
65
73
82
80
70
67
77
93
99
94
86
80
81
81
76
71
68
66
67
72
76
72
74
84
100
106
92
71
58
67
85
95
91
81
77
83
89
91
89
88
93
84
83
84
88
95
101
94
82
71
72
80
84
80
71
73
91
103
98
86
78
79
83
78
65
57
60
67
74
82
88
91
89
86
84
87
81
68
58
65
82
89
82
77
81
94
98
93
88
87
83
90
85
85
88
89
87
79
74
72
75
80
83
79
76
80
92
98
91
79
79
90
96
89
74
68
77
87
88
85
89
98
103
94
82
78
79
81
81
86
93
90
77
69
72
84
94
92
83
78
70
89
90
88
87
87
87
83
72
63
61
75
93
102
96
83
76
74
70
70
78
89
88
82
79
89
103
110
97
81
73
79
88
96
95
89
81
75
76
81
87
89
82
78
77
78
82
83
78
70
68
88
92
89
78
77
81
86
79
66
64
78
102
115
110
89
74
62
60
69
80
84
81
80
89
102
110
103
87
72
66
70
80
92
96
90
80
70
62
56
54
59
78
96
106
102
91
81
75
75
77
83
83
76
63
58
68
77
80
79
83
93
99
99
94
86
78
77
78
80
85
83
82
88
101
105
101
90
82
79
83
88
91
92
87
81
77
75
71
64
56
59
77
96
108
103
88
72
72
84
94
73
72
70
64
64
63
64
67
76
88
94
88
77
76
86
91
82
75
71
78
82
83
82
88
91
90
92
93
99
105
105
103
93
83
71
67
74
80
82
81
81
84
86
81
76
69
66
73
86
98
74
72
72
75
77
75
68
65
71
86
93
81
73
77
88
96
82
60
51
63
77
79
71
70
79
89
96
94
92
95
100
99
94
84
73
67
71
81
84
80
73
80
89
91
83
78
77
84
89
91
81
79
75
75
78
81
79
76
79
87
94
93
85
83
89
96
92
77
63
65
77
78
76
72
75
82
88
87
81
77
78
86
91
89
85
81
83
86
82
71
69
84
104
113
105
94
92
96
95
90
82
84
79
73
72
76
79
80
82
87
94
100
98
90
88
91
94
92
77
67
68
76
81
76
69
73
84
101
98
82
65
66
69
75
86
95
96
84
73
76
90
105
107
102
100
105
113
112
105
102
92
89
83
78
76
78
81
81
81
84
87
94
93
86
80
79
79
79
71
65
68
78
87
84
78
84
100
114
105
80
61
55
60
68
78
85
83
73
68
81
102
106
92
73
77
94
111
109
96
93
94
87
80
81
85
83
79
78
81
86
87
85
80
78
79
81
78
78
78
84
87
85
80
80
89
100
106
104
92
79
66
67
73
83
86
85
84
87
89
91
92
86
76
67
68
78
84
83
74
75
86
78
75
78
83
86
81
76
78
83
86
82
78
80
86
94
90
84
89
100
102
89
76
74
84
91
89
81
80
84
87
82
84
86
91
91
96
106
113
108
93
80
79
83
84
83
82
81
77
77
97
90
76
71
79
89
91
79
66
65
72
80
77
77
80
84
80
73
74
81
88
84
83
87
93
94
81
68
66
84
96
97
92
86
81
81
91
103
110
105
97
93
93
95
92
91
94
97
90
81
100
91
74
64
70
80
84
78
74
79
88
83
72
64
67
73
75
70
59
58
63
71
79
89
94
96
88
75
66
70
86
99
100
90
78
77
87
92
86
76
77
88
98
97
90
85
90
96
89
75
68
64
62
63
65
67
65
71
84
108
122
110
87
74
80
95
98
88
71
65
70
78
82
84
85
86
88
85
78
72
83
90
98
93
90
91
97
93
77
59
58
73
90
98
97
90
86
82
76
71
66
64
70
75
75
76
75
74
85
100
109
105
95
91
95
104
106
94
84
81
84
90
93
88
82
82
84
85
85
84
85
85
81
82
86
93
96
93
84
77
77
83
90
99
103
100
87
75
72
76
86
90
92
92
91
89
88
88
82
74
68
73
84
91
90
86
80
79
79
80
80
77
75
74
78
79
84
84
83
84
83
82
77
73
75
80
84
85
90
97
105
106
100
99
96
92
82
79
83
91
78
89
97
100
94
88
86
85
80
69
65
77
95
103
97
87
78
75
77
81
75
69
63
60
63
75
85
89
82
74
76
86
95
96
87
80
79
85
92
100
104
103
95
90
92
93
95
92
94
94
80
90
97
94
85
81
78
76
71
68
73
85
97
99
93
91
91
92
88
86
89
91
93
89
82
76
73
74
74
78
86
95
107
111
104
96
92
90
89
87
84
82
76
77
87
101
109
110
101
94
98
99
97
94
86
80
76
73
71
69
73
74
69
67
69
77
86
90
91
92
92
93
96
101
100
88
65
53
62
83
95
97
97
98
102
105
103
94
86
83
78
75
70
71
77
88
103
109
101
90
82
83
92
98
95
82
72
69
70
70
75
75
72
69
69
72
76
83
93
99
94
83
77
84
95
96
78
62
62
75
86
89
88
88
90
92
91
90
92
93
86
81
78
81
84
86
88
94
97
87
66
68
78
90
91
80
67
59
59
66
76
88
98
98
89
77
75
88
98
102
99
91
90
92
92
87
85
81
79
73
67
68
85
94
89
73
64
73
96
106
97
83
82
93
101
97
85
80
84
85
67
70
75
76
72
66
65
68
74
77
78
87
93
96
89
81
84
93
97
91
86
87
95
93
77
63
65
80
90
79
65
64
81
98
99
78
63
70
92
109
109
92
80
79
86
83
75
70
67
69
100
88
72
63
64
71
77
76
76
77
79
79
76
77
81
87
96
108
117
112
96
89
96
106
94
68
49
59
86
98
93
87
93
104
104
90
72
70
79
86
91
89
84
76
68
64
65
71
76
75
92
90
81
75
77
88
94
87
76
74
78
85
84
76
69
73
87
104
110
99
84
73
73
75
71
61
59
75
100
112
105
89
82
82
83
78
68
69
80
94
98
95
88
83
78
77
75
73
75
77
83
97
103
101
95
96
99
98
93
85
86
89
86
75
61
61
74
88
93
90
85
86
84
73
62
65
77
92
98
93
87
82
85
91
90
82
78
76
83
86
87
83
80
75
74
77
83
82
76
75
95
92
89
86
86
82
82
86
89
88
87
86
83
76
74
81
85
78
76
81
94
111
110
92
79
83
96
96
84
69
65
77
97
106
97
84
80
82
87
88
86
86
78
70
64
71
83
91
84
72
104
87
73
70
79
81
79
79
86
90
89
82
72
75
86
94
92
79
71
77
90
98
100
96
97
101
101
95
80
67
69
84
97
97
86
77
79
87
91
91
95
99
91
78
67
72
83
85
76
66
92
88
77
72
78
86
89
84
84
87
88
81
71
67
70
75
80
80
83
88
90
90
86
83
83
85
91
94
90
84
83
87
93
89
83
83
90
98
96
92
91
94
92
82
71
69
69
67
63
62
83
90
89
84
81
82
80
77
75
77
81
85
84
79
75
74
79
82
87
90
91
92
87
77
69
70
84
96
99
89
83
83
89
93
93
96
99
102
101
92
83
78
78
76
70
66
63
67
75
79
80
88
93
95
89
81
77
75
73
71
74
78
88
95
100
102
100
97
89
74
66
68
78
87
91
90
86
84
79
75
77
84
90
99
103
100
94
93
98
98
91
79
72
70
70
70
76
82
86
84
70
76
84
90
88
81
77
77
74
72
73
73
76
83
88
90
92
93
86
73
63
62
73
91
103
100
84
66
59
66
80
91
100
104
104
96
85
79
79
86
88
86
87
91
88
83
82
85
88
80
75
78
84
88
85
79
78
79
85
92
96
93
87
82
79
81
81
79
79
78
79
80
84
91
92
86
80
74
77
84
84
84
83
87
89
86
79
72
69
73
78
86
98
104
99
87
82
86
91
87
85
83
84
87
84
77
77
79
85
95
100
101
98
91
85
84
85
86
85
81
78
78
81
91
92
87
84
85
90
89
85
77
73
72
72
75
78
81
83
83
85
87
86
84
82
86
93
96
90
82
89
87
83
76
71
73
77
80
76
70
69
75
86
87
81
74
76
85
92
88
76
65
69
82
91
89
87
89
92
93
97
99
95
83
71
75
87
95
96
89
86
85
74
62
59
74
94
99
85
66
89
91
84
74
67
74
87
90
78
65
63
75
89
87
77
71
76
83
86
86
83
87
87
83
75
74
80
93
106
112
113
109
96
80
71
78
91
99
92
79
76
83
86
79
65
62
74
89
90
79
68
75
81
85
90
98
103
99
88
82
86
97
98
83
74
79
89
89
77
73
84
101
109
99
87
82
87
95
99
97
94
86
77
72
74
78
82
85
82
84
86
93
100
97
81
64
63
80
96
101
65
67
76
88
98
102
101
89
79
75
83
87
86
78
73
80
88
86
77
80
88
93
92
87
91
101
110
104
89
77
75
81
90
93
93
87
79
73
77
87
99
102
100
97
95
91
88
86
88
90
89
86
84
83
87
87
86
85
80
75
73
76
81
85
86
85
80
74
76
88
93
87
71
62
68
89
106
104
93
85
85
91
99
104
104
100
91
83
74
73
79
84
86
91
102
111
111
97
78
68
92
88
86
89
90
85
84
85
85
84
82
83
84
88
90
88
83
80
77
82
85
82
77
70
69
76
80
82
83
84
82
75
72
77
88
100
103
100
89
76
67
63
67
80
93
98
93
82
73
70
75
70
72
76
81
84
82
77
72
73
77
78
77
75
76
78
82
83
83
82
83
83
86
89
90
92
87
83
80
78
71
61
59
66
76
86
93
101
107
101
82
65
63
77
90
92
83
74
73
80
86
69
56
51
56
69
81
89
87
82
76
72
69
75
80
80
78
75
78
82
83
80
80
82
88
93
99
100
94
85
75
73
76
81
79
76
81
93
104
102
87
74
70
76
86
89
92
89
87
88
97
86
67
53
50
66
86
104
112
104
93
87
88
94
94
89
87
83
83
85
85
87
86
87
85
85
89
97
94
86
78
77
84
89
85
80
80
85
88
89
89
84
83
78
78
86
92
94
92
90
84
89
91
85
78
75
77
83
90
86
84
87
91
91
85
84
91
100
99
89
83
85
91
94
91
87
86
88
85
81
79
79
80
81
80
80
83
82
85
85
91
96
94
87
83
84
88
86
81
77
82
90
105
107
97
81
69
63
61
60
61
66
69
69
70
80
95
102
95
78
64
61
65
68
73
81
84
84
79
77
80
87
90
85
78
75
81
85
88
92
97
101
99
89
81
79
84
86
82
74
86
89
91
89
86
82
77
72
68
67
68
64
63
64
70
82
88
89
85
77
73
69
69
69
70
73
74
72
68
69
78
89
99
96
83
72
74
87
103
116
120
118
106
91
72
66
74
84
86
84
82
80
74
68
67
75
82
82
80
80
80
74
67
66
71
77
81
81
79
82
90
99
106
106
96
81
71
65
66
65
70
76
80
82
76
70
72
85
100
117
120
116
106
91
79
70
68
75
83
88
79
81
76
77
76
77
80
81
81
80
80
77
72
69
73
82
84
85
79
76
83
96
107
107
94
82
78
80
80
74
71
67
63
59
62
73
84
91
90
88
85
85
84
87
89
87
83
82
85
90
82
84
84
84
86
90
91
89
82
78
79
83
84
79
76
82
92
98
93
78
72
76
80
78
72
72
84
98
101
90
78
78
79
77
77
81
90
95
87
76
70
71
71
69
73
82
90
96
95
91
87
84
79
73
79
90
97
91
80
74
77
84
83
73
64
68
83
95
97
87
76
71
71
69
68
73
84
99
104
96
85
82
93
104
103
92
81
78
81
83
82
77
66
53
51
61
76
86
86
81
91
85
81
80
83
88
86
83
77
77
78
75
69
64
62
66
74
79
85
82
81
82
83
87
83
76
69
73
84
90
89
87
89
99
103
91
70
60
68
84
92
86
73
66
68
72
77
83
80
77
87
83
87
96
98
86
72
69
75
80
82
78
71
70
74
76
77
76
77
79
86
91
94
94
88
76
64
60
69
81
88
89
88
93
94
89
77
70
77
94
102
97
87
82
85
91
95
96
88
78
78
80
86
95
100
94
81
70
65
63
71
84
90
88
78
75
74
76
79
82
84
87
88
89
89
86
83
80
77
74
78
87
95
96
92
85
84
88
90
94
93
91
87
80
80
87
93
96
88
79
77
84
86
82
82
93
98
87
69
60
72
90
100
90
77
71
73
78
78
78
79
77
76
79
85
90
98
93
80
71
72
86
98
99
90
81
84
90
87
74
63
72
83
93
88
83
79
83
86
89
73
80
78
65
60
71
84
87
83
85
95
100
92
76
68
72
81
88
85
80
79
78
76
80
83
88
93
92
84
76
76
87
98
99
90
83
83
85
78
71
65
76
90
98
93
81
75
79
88
94
74
76
74
65
60
62
66
71
80
90
96
86
72
62
68
78
80
77
77
81
83
82
83
86
86
85
87
92
93
89
85
86
93
96
91
80
72
71
72
74
81
88
92
89
83
82
89
97
101
96
93
91
85
79
76
75
70
66
70
80
82
71
57
60
75
86
81
65
60
71
81
83
83
85
87
84
83
80
81
78
77
81
87
87
73
61
58
67
73
70
67
75
86
91
90
88
92
99
101
95
90
90
87
82
79
78
76
78
81
91
91
79
62
59
75
94
100
91
75
72
78
81
80
79
78
77
76
74
69
67
69
73
77
74
66
65
73
86
86
76
67
71
86
94
93
84
76
76
81
87
69
67
72
72
73
73
77
83
87
91
89
79
65
61
68
81
94
98
92
82
76
74
70
69
69
75
87
93
90
82
74
69
65
69
81
96
102
93
83
82
88
92
89
86
82
81
76
72
73
85
70
63
62
68
76
83
85
83
78
73
71
70
69
71
72
69
69
74
80
84
79
72
66
68
76
87
98
100
95
91
84
79
76
78
89
99
100
86
70
67
78
89
91
88
90
92
89
78
73
75
86
82
75
70
78
87
88
83
76
73
72
70
70
73
81
80
68
59
65
80
92
89
77
71
77
87
95
96
95
94
93
94
91
85
82
85
96
99
85
68
60
70
84
92
95
91
84
79
75
74
100
101
90
80
78
84
87
83
79
82
83
80
72
74
81
85
76
63
64
84
104
111
98
81
73
74
78
85
95
101
99
93
84
80
80
87
103
114
113
99
84
76
80
85
85
83
85
84
89
87
111
107
89
78
77
86
89
83
77
77
83
88
88
87
82
78
69
62
66
79
91
99
102
97
88
79
68
66
74
90
96
92
84
78
78
84
90
99
106
107
102
95
91
91
91
98
104
102
96
86
103
90
72
66
74
83
83
77
73
77
87
88
86
84
84
82
80
77
73
74
78
80
84
93
101
99
87
71
67
79
93
98
93
82
75
76
84
91
90
86
81
85
93
102
104
106
106
102
92
78
70
75
81
81
79
70
61
58
68
87
96
86
64
62
78
96
100
89
76
72
78
82
83
87
92
98
97
90
82
82
88
92
90
84
83
90
94
92
85
78
76
83
91
94
97
96
91
87
85
84
66
84
100
99
86
71
61
62
73
88
91
76
62
64
82
99
105
93
77
71
77
86
90
89
90
89
86
85
85
88
88
88
80
79
86
94
91
83
76
84
95
98
90
88
92
94
86
79
82
87
85
91
94
89
79
77
84
92
95
88
81
81
84
91
95
98
98
94
89
85
82
77
78
86
91
90
85
80
81
85
90
90
83
79
78
79
77
81
89
98
100
96
90
93
96
93
85
81
88
92
74
80
84
84
80
80
88
96
94
87
84
91
101
98
88
78
78
84
92
95
92
85
79
83
88
90
88
79
71
67
72
83
94
94
80
70
77
94
109
106
89
77
76
87
95
92
88
92
100
106
70
77
84
87
82
80
77
73
71
72
77
85
86
80
73
71
74
80
85
89
95
99
98
100
94
88
83
74
60
51
58
77
96
98
86
72
72
85
100
99
88
75
68
71
79
87
91
96
98
95
84
85
85
81
78
75
68
64
68
74
77
71
63
64
75
86
88
83
81
82
88
93
95
94
90
84
77
73
71
78
90
98
101
98
89
82
74
70
76
88
93
88
77
67
70
85
98
99
89
75
80
80
76
69
65
63
62
62
70
78
84
79
69
68
78
89
90
85
84
90
88
81
67
61
70
80
84
82
87
99
110
114
107
99
89
85
84
83
84
86
84
84
83
84
83
86
94
96
94
84
63
70
75
73
68
63
61
62
64
71
81
89
91
83
76
73
75
86
96
101
95
79
63
59
66
79
86
90
88
84
84
89
99
101
89
77
77
90
99
94
78
71
83
89
85
71
68
81
96
98
72
81
88
88
81
73
73
79
82
84
82
86
87
82
74
69
73
86
94
92
88
85
88
84
74
68
75
88
95
83
67
66
83
103
102
86
78
85
96
97
86
75
77
78
75
69
74
88
97
94
90
97
98
86
69
63
64
72
74
79
83
85
90
93
95
97
100
106
109
104
90
84
86
93
91
73
56
55
69
81
85
89
95
102
99
85
72
74
87
97
92
81
69
64
65
68
70
76
82
80
80
95
101
91
84
86
95
96
87
76
74
82
91
94
92
86
87
92
99
99
91
80
73
73
69
66
65
73
88
98
99
92
86
80
76
76
76
83
92
97
94
85
79
79
85
90
89
84
82
80
86
93
94
91
87
92
99
106
96
82
74
80
88
91
82
76
70
67
70
76
85
95
94
86
80
82
88
92
92
93
95
91
87
81
80
84
88
88
85
79
75
77
79
79
72
71
74
83
83
86
90
85
79
81
74
67
69
77
87
88
86
85
84
79
78
86
90
79
68
67
82
100
108
100
88
83
82
81
78
76
79
82
87
93
95
96
96
92
84
76
73
79
83
79
68
63
70
82
81
73
91
84
80
79
78
72
64
65
76
89
100
102
93
85
84
93
103
98
84
73
72
84
95
100
93
81
71
69
75
80
83
81
80
79
81
81
85
85
83
78
85
93
95
88
79
78
82
84
78
70
88
84
76
74
85
97
94
81
74
79
92
103
102
93
84
79
82
86
84
77
70
73
85
93
92
82
75
78
86
91
85
79
70
68
70
74
80
81
77
78
83
93
94
85
72
64
67
78
87
86
82
82
75
72
81
98
107
98
81
74
79
86
89
85
76
72
74
80
84
84
82
83
87
92
88
80
80
89
90
81
67
59
66
77
84
92
96
93
88
81
79
81
88
81
61
50
60
81
96
93
80
81
84
82
80
86
95
99
93
81
74
75
77
78
78
80
82
89
93
91
90
91
98
99
92
84
84
90
89
77
63
58
67
81
89
95
96
99
98
96
91
86
86
80
72
74
85
105
112
102
78
78
81
80
81
83
91
91
84
74
74
74
75
77
75
80
87
92
93
93
92
89
86
82
78
81
86
90
90
87
83
82
84
85
82
78
77
83
91
96
95
94
97
94
86
79
87
99
107
105
77
74
71
73
80
86
89
84
76
73
78
84
81
77
76
80
86
83
79
80
83
84
76
67
64
71
80
86
89
94
97
96
93
84
71
62
56
60
69
78
85
90
96
96
88
80
81
86
90
85
90
84
79
75
76
80
86
85
79
79
84
89
88
84
80
81
81
79
76
76
76
77
79
83
87
85
80
72
69
76
88
96
94
84
71
64
61
59
59
65
72
77
77
73
79
94
115
115
93
65
98
95
87
78
73
79
84
86
80
74
74
82
94
91
83
78
77
83
87
86
84
81
82
87
94
97
90
77
61
57
69
87
95
90
80
83
91
91
79
68
70
74
71
64
67
89
117
125
102
72
93
97
93
83
75
79
84
84
72
61
66
85
97
93
79
75
80
89
96
91
90
88
83
77
77
88
97
101
93
81
81
86
86
78
74
85
103
109
98
81
73
81
88
85
78
73
77
85
82
78
73
90
95
92
86
83
83
78
68
64
71
85
89
80
68
67
76
85
86
79
80
85
85
83
87
93
98
102
102
98
97
91
85
79
78
84
89
93
92
90
84
82
85
91
91
86
75
72
75
81
72
83
91
92
89
78
71
65
66
71
77
84
84
80
74
74
71
68
68
73
82
88
95
97
98
98
93
83
81
81
84
87
88
91
92
90
86
83
86
94
99
92
80
76
83
95
100
95
88
85
89
84
79
80
80
77
75
79
85
87
84
81
80
84
88
84
75
69
74
90
104
105
91
83
78
79
81
80
79
80
81
82
85
90
92
92
91
91
94
99
108
104
87
73
77
91
101
98
83
70
91
86
79
77
79
84
93
100
100
93
85
82
79
79
79
78
81
86
99
112
113
99
78
65
66
77
86
92
92
95
92
87
84
85
88
91
88
92
100
103
98
83
70
70
78
91
91
79
66
67
85
84
79
76
77
81
82
79
73
73
81
84
89
87
84
82
86
96
103
102
91
77
71
72
82
95
104
108
106
96
80
68
68
77
87
90
88
93
103
104
87
62
51
59
74
81
78
73
74
83
90
82
71
70
73
79
74
70
72
75
80
83
81
84
89
90
91
91
87
78
66
65
74
87
93
94
96
100
99
89
70
55
51
59
72
83
92
100
105
102
90
75
68
67
70
69
69
73
82
89
99
80
66
64
70
79
85
90
93
94
88
82
78
80
82
88
89
88
83
77
71
75
83
92
94
86
78
75
74
77
74
66
55
51
56
73
95
106
104
98
92
89
88
86
82
78
75
75
77
77
89
75
66
72
80
87
89
88
87
85
86
89
91
93
89
87
87
85
83
82
81
82
82
86
91
91
85
74
66
69
75
77
75
68
66
73
85
96
99
95
87
81
81
85
86
87
84
77
76
76
78
64
66
81
91
89
83
75
72
69
72
78
84
87
86
86
84
83
80
80
78
74
69
70
76
84
89
87
82
79
81
86
91
88
82
75
76
83
94
98
94
86
81
77
77
79
80
83
85
83
78
64
62
66
70
73
75
76
77
71
63
57
58
63
67
73
79
85
92
91
85
78
72
67
64
64
70
78
82
85
80
83
85
88
86
79
79
85
96
103
102
99
92
83
77
76
82
91
89
82
82
78
73
69
64
65
70
77
81
79
71
62
59
61
66
73
79
83
85
86
85
83
80
76
72
69
69
68
68
67
71
74
80
84
89
93
95
91
93
95
99
102
102
100
90
81
77
81
84
84
81
81
84
89
87
77
67
62
69
79
85
86
79
78
81
84
80
73
62
59
67
74
78
75
75
84
90
84
70
65
72
86
93
88
88
92
92
90
83
82
85
93
99
99
91
77
66
69
80
91
77
68
68
75
80
77
67
62
67
78
90
94
88
81
79
80
80
79
74
69
72
76
76
71
68
77
91
99
89
74
76
91
98
88
75
74
87
96
87
73
67
73
80
82
81
78
78
80
83
84
74
64
53
52
59
67
73
78
81
81
83
88
87
83
71
65
71
88
104
105
96
87
85
83
81
80
87
95
91
77
69
76
85
89
83
82
92
103
97
80
67
68
75
76
77
79
82
82
70
61
75
70
70
75
79
81
78
83
85
84
81
78
77
76
71
67
69
79
94
100
93
84
86
95
99
91
82
85
89
86
77
74
85
97
101
90
79
76
82
89
92
95
93
86
80
79
79
77
72
66
73
71
83
97
100
88
73
71
83
88
83
75
67
69
73
73
71
73
76
79
81
82
90
102
100
81
66
69
86
96
95
87
87
99
101
87
64
56
69
92
109
111
102
89
84
80
83
89
90
83
72
72
81
89
87
76
68
72
84
88
82
71
66
66
73
78
81
80
78
77
79
87
95
100
88
73
62
69
84
91
88
84
84
87
90
85
82
81
85
92
94
91
84
77
73
77
86
94
91
81
79
81
85
82
77
77
81
84
83
76
69
65
60
62
72
89
99
92
75
66
75
87
91
84
77
75
83
91
86
80
77
80
84
84
78
82
92
104
103
91
77
74
78
81
81
80
83
86
86
81
70
77
80
78
77
83
87
83
72
67
71
76
72
64
71
88
102
97
80
69
75
85
89
80
75
78
89
92
83
73
71
81
94
96
90
88
88
92
91
88
80
82
88
96
97
93
86
83
81
77
72
76
76
69
69
75
82
77
69
68
74
84
85
77
72
76
83
86
85
85
85
88
90
88
82
80
83
86
83
76
65
68
85
101
105
94
80
72
79
90
96
97
95
91
92
95
99
95
83
73
91
92
85
72
69
75
84
80
72
70
75
81
82
81
81
82
81
80
80
81
82
83
88
90
86
79
77
81
87
80
66
63
74
83
83
76
72
78
91
95
95
89
82
75
79
89
99
100
91
83
89
93
90
85
84
87
89
85
80
74
75
78
75
73
80
90
95
93
82
76
73
72
79
86
87
82
75
71
74
79
81
83
76
67
64
68
84
99
105
98
83
73
72
77
83
85
80
77
79
85
76
75
80
89
95
99
98
93
84
78
74
73
70
71
74
82
91
95
94
87
77
66
64
78
97
104
91
69
62
77
92
95
84
71
79
94
102
105
102
97
89
78
76
81
83
74
58
48
56
72
67
63
68
81
94
100
97
88
77
72
71
73
77
84
88
85
82
85
92
95
85
68
57
69
94
105
98
77
64
70
81
88
86
85
88
94
93
88
80
77
74
77
79
84
79
70
60
59
66
75
70
77
76
75
76
84
86
81
75
74
78
75
77
83
89
88
78
66
68
77
86
87
78
75
75
80
82
81
77
77
81
86
83
80
76
78
86
87
75
57
48
60
79
86
84
80
80
86
93
93
82
93
90
78
70
69
73
81
82
84
81
75
68
67
71
72
66
54
51
62
82
100
103
93
76
67
70
81
89
95
97
91
81
76
77
90
101
100
83
68
63
71
80
86
87
88
85
82
83
84
81
83
81
81
78
75
79
87
89
83
74
73
78
82
82
74
64
63
65
73
82
91
95
94
87
79
75
77
87
95
98
93
87
84
89
92
88
79
82
87
92
93
91
92
94
94
87
74
64
62
80
70
70
75
83
92
95
96
90
80
73
72
79
90
96
90
82
80
85
93
94
87
84
82
86
87
86
83
87
92
87
82
82
85
89
84
75
73
79
88
87
82
77
81
87
89
87
83
81
80
82
84
83
83
84
86
84
78
76
76
72
64
59
62
71
77
80
81
85
91
95
93
86
82
85
87
90
91
91
92
89
85
83
86
92
93
91
87
85
84
80
70
61
64
74
82
84
85
94
106
85
97
102
97
83
69
60
59
62
66
68
64
58
56
62
68
73
75
74
72
76
81
87
91
89
86
83
85
88
91
94
96
95
96
98
96
87
75
74
83
87
79
69
68
79
89
87
82
87
96
87
89
90
86
76
67
68
72
73
73
75
79
81
82
78
79
84
82
78
73
70
75
87
99
97
85
72
69
76
87
90
92
95
96
93
82
74
72
78
82
79
75
78
88
100
96
86
82
86
86
87
78
72
73
75
78
80
83
85
84
85
91
87
77
65
65
76
84
89
91
87
88
95
101
96
84
69
63
71
77
74
76
82
86
84
74
77
93
107
98
76
66
79
101
106
90
73
71
84
90
70
64
66
73
79
81
77
69
70
79
85
87
78
68
63
66
74
81
85
85
83
82
84
88
88
92
89
84
71
62
59
71
80
79
68
57
63
83
102
107
97
88
88
92
87
70
59
62
75
85
63
63
63
66
72
74
71
67
73
82
88
84
78
80
87
91
90
83
77
76
79
82
79
75
81
98
112
109
91
75
72
83
87
83
70
58
51
53
65
86
103
108
98
85
73
70
76
80
82
83
64
68
64
59
63
74
83
91
94
95
90
84
77
79
89
93
91
83
80
84
90
90
77
61
63
82
100
106
101
95
94
99
101
99
90
83
75
66
60
64
76
87
92
90
83
81
85
88
87
86
64
73
77
75
77
82
92
96
93
84
79
76
75
76
78
78
77
76
78
83
80
65
47
40
50
71
82
83
79
83
89
97
104
103
92
85
86
94
90
73
60
66
85
94
84
68
65
74
82
79
77
85
88
88
86
82
81
83
84
82
80
76
77
79
75
70
66
66
68
70
70
67
66
73
78
78
78
75
77
81
84
87
97
100
91
80
81
96
103
90
73
71
87
98
90
77
77
91
101
95
68
79
88
83
74
67
66
70
73
79
86
92
95
94
93
89
89
87
87
92
94
92
85
78
77
80
78
69
63
61
65
74
84
94
96
91
88
89
96
98
90
77
72
78
93
103
102
94
91
93
73
81
86
80
71
71
84
94
88
80
76
82
92
97
94
89
79
74
71
76
84
87
87
85
81
78
70
63
62
69
83
93
98
100
96
92
89
88
91
94
90
81
74
75
87
99
104
103
101
95
83
79
77
72
72
76
93
102
96
80
70
76
90
96
94
91
87
76
67
66
70
77
82
85
85
87
84
79
80
90
99
97
87
76
76
83
91
89
83
80
84
87
90
85
74
67
75
91
103
105
80
75
75
79
78
72
72
77
82
81
75
78
80
78
78
86
96
98
90
80
74
75
72
72
70
71
72
73
80
94
98
86
72
70
80
96
103
96
83
77
81
91
103
100
86
72
73
84
92
90
78
78
81
84
86
83
79
79
76
80
87
95
93
85
78
81
93
98
94
83
77
77
81
83
77
66
60
62
77
92
94
84
73
77
90
98
96
86
79
78
86
95
100
99
97
96
97
98
93
85
84
78
68
66
77
95
103
94
77
72
82
99
107
104
95
88
84
80
80
75
75
79
90
97
96
88
78
77
83
90
90
83
78
79
79
77
76
75
78
81
88
91
88
84
83
89
96
99
94
84
76
70
62
58
65
84
102
96
78
65
69
80
92
93
85
79
72
75
78
79
80
81
88
95
95
88
86
87
88
86
79
79
81
82
77
71
74
77
81
82
80
82
84
85
82
82
89
99
95
75
74
80
84
78
73
78
90
96
90
78
71
71
73
73
70
63
63
71
78
80
81
84
90
94
89
80
84
91
99
90
79
76
81
83
79
74
74
78
78
74
71
77
91
99
98
96
101
106
105
94
81
83
83
80
80
86
93
97
94
85
79
76
73
73
76
78
82
81
77
76
80
88
92
89
80
79
88
104
109
97
84
79
83
85
83
77
73
75
75
76
77
84
94
93
84
77
81
94
105
108
77
76
70
66
72
86
93
89
79
71
74
77
76
75
81
89
92
86
77
74
81
88
86
80
76
80
90
97
97
93
92
93
94
94
90
85
78
75
77
79
80
80
79
74
63
57
64
75
82
86
71
69
64
64
69
80
89
86
76
65
63
71
76
76
76
77
79
79
78
81
83
88
87
84
83
81
78
74
74
83
92
97
97
96
95
94
91
85
81
80
75
70
70
70
74
85
93
92
81
69
68
63
63
66
74
77
85
85
77
67
66
74
85
88
83
77
75
79
84
88
90
91
91
90
91
88
82
70
63
64
71
78
81
84
88
95
101
103
97
89
81
79
82
87
92
99
105
103
93
81
72
70
69
70
69
72
75
75
76
72
74
85
94
94
88
83
84
91
93
88
82
78
79
85
93
96
91
75
61
51
58
67
75
76
80
92
100
99
94
90
86
89
93
95
91
83
76
72
72
78
87
95
92
82
67
59
64
74
80
82
80
83
81
76
68
68
77
94
101
90
74
62
66
80
92
96
88
70
62
63
79
87
88
84
85
89
88
80
74
76
82
84
84
88
96
101
90
73
69
73
83
92
94
90
78
69
65
73
82
85
82
76
73
72
70
71
75
85
91
88
79
77
81
87
88
80
71
64
65
71
79
83
85
83
87
91
91
84
75
75
82
84
80
81
94
110
114
103
89
84
70
72
78
85
86
82
75
74
81
87
86
80
76
73
80
86
85
82
75
79
87
96
97
94
87
77
70
67
69
71
65
63
68
77
86
90
94
96
93
88
89
88
84
74
69
76
85
88
85
80
76
77
79
80
80
81
80
84
88
91
89
83
76
71
71
77
83
84
83
83
84
83
85
89
87
89
83
78
76
77
71
69
73
81
86
86
82
84
89
93
88
80
74
72
70
69
69
68
71
77
81
87
90
87
83
81
81
80
82
84
88
90
89
85
82
80
83
92
98
94
82
73
73
79
83
84
79
80
86
85
77
71
72
80
86
85
74
73
81
91
87
75
73
81
87
85
78
74
75
81
79
82
91
103
108
101
83
68
62
70
85
92
97
96
91
87
84
89
94
92
85
78
77
77
77
74
77
83
91
95
86
78
71
69
77
86
87
85
86
88
88
84
86
87
86
80
74
74
79
83
79
78
82
91
99
98
81
61
52
63
78
88
87
84
80
77
74
73
78
79
80
77
73
77
82
83
79
75
77
91
100
95
74
61
65
84
98
98
87
81
80
83
86
88
84
77
71
71
78
82
83
73
67
69
77
82
78
66
62
69
81
86
81
79
79
78
74
69
67
75
78
78
78
83
93
98
89
73
66
72
82
85
77
71
74
84
93
93
86
76
68
64
70
82
87
89
81
74
79
91
73
60
58
70
86
92
88
85
85
88
90
87
83
84
84
82
76
74
75
84
93
94
95
96
99
103
101
93
84
72
67
68
79
90
89
85
79
81
86
84
73
63
63
74
86
90
85
81
85
93
67
54
59
76
89
91
87
88
90
88
82
79
85
85
80
73
74
82
93
99
95
90
84
81
77
78
86
92
94
86
76
73
81
87
89
84
81
84
89
88
79
72
72
77
84
87
89
91
92
90
79
72
77
90
89
81
74
78
84
81
74
73
80
84
78
73
76
85
94
91
80
67
62
58
63
72
80
81
79
80
80
82
81
83
88
93
94
90
85
84
87
89
89
85
80
77
77
83
89
91
80
78
83
93
95
82
69
63
72
79
76
68
62
66
77
81
80
78
74
72
73
71
65
65
77
91
102
91
73
66
73
85
94
94
95
97
95
89
84
87
94
95
90
80
70
63
57
60
75
88
80
74
70
77
81
78
67
62
70
80
79
68
57
57
65
70
70
69
68
75
85
92
90
82
79
87
94
93
79
67
72
88
98
95
88
83
87
89
83
77
78
77
76
77
78
81
75
66
66
73
84
75
69
62
60
66
71
80
90
93
89
86
82
81
76
70
69
75
86
92
93
93
93
90
85
79
79
85
78
71
70
77
84
85
81
81
89
91
80
62
54
61
73
81
92
97
90
75
62
62
74
73
74
73
76
83
88
95
97
93
88
87
87
88
88
87
86
86
85
83
77
71
74
86
91
89
85
89
94
91
86
81
85
91
87
80
77
76
78
75
75
77
85
90
92
88
82
77
78
82
68
71
82
92
96
92
85
87
90
90
85
76
72
74
80
84
85
83
79
80
76
69
72
83
88
87
80
83
93
101
99
93
95
95
87
72
56
57
72
90
97
95
89
85
81
76
73
80
92
95
82
83
88
92
85
72
65
75
91
100
91
74
68
71
79
84
84
84
83
87
89
88
88
88
86
78
71
70
80
88
92
90
84
81
80
77
70
69
72
80
85
86
80
73
69
68
73
80
82
74
86
85
86
83
78
67
66
75
89
94
85
70
61
68
86
104
105
88
72
68
79
90
92
85
84
89
94
91
90
90
91
87
80
72
75
85
92
89
85
82
80
77
78
77
75
76
81
84
81
71
73
77
80
82
82
83
80
77
69
64
65
69
73
78
88
102
105
90
70
64
73
83
84
80
82
91
101
97
88
84
82
81
80
85
89
93
91
87
86
90
86
83
84
90
94
92
84
77
72
70
70
75
80
81
82
86
89
84
71
60
65
86
102
99
88
80
87
93
92
84
78
76
78
78
78
81
85
87
82
74
64
64
77
92
93
83
69
70
86
99
102
93
83
84
92
95
86
69
57
63
77
84
84
73
69
78
90
94
85
72
78
98
114
110
90
80
88
96
101
86
72
68
75
83
81
76
75
87
95
91
77
71
76
82
79
69
65
74
89
102
106
97
83
72
77
89
94
90
82
81
88
94
88
75
71
82
93
94
82
72
76
92
102
100
90
85
90
94
88
78
68
66
75
85
87
81
72
75
89
106
112
104
85
69
68
77
90
93
93
92
89
86
84
82
85
90
97
100
101
95
89
95
92
89
88
93
95
91
81
73
74
82
88
87
82
79
77
80
83
83
79
69
70
82
96
99
82
64
71
94
111
107
85
68
69
80
86
86
84
84
81
80
83
93
92
83
75
77
84
79
79
84
90
94
92
87
83
80
81
83
85
85
87
88
90
88
87
87
91
95
92
83
76
81
94
100
91
78
73
74
74
73
73
75
78
74
62
61
71
85
85
83
82
80
74
67
67
77
86
84
77
82
85
85
83
82
81
82
86
94
99
97
90
88
90
96
101
97
91
82
82
87
95
95
90
81
76
78
77
73
68
68
73
79
84
84
78
74
72
77
82
85
83
76
72
74
83
94
102
103
73
80
83
86
83
81
82
84
86
85
84
83
82
80
77
80
85
89
82
70
64
73
91
95
87
74
64
66
77
87
95
97
85
75
80
96
104
96
77
69
75
86
94
95
97
97
88
82
81
83
56
63
78
88
84
73
68
73
75
69
60
59
71
82
83
77
70
75
79
77
75
74
76
76
76
78
80
80
87
92
97
96
87
79
77
84
85
80
77
80
83
85
89
98
104
102
88
76
67
61
73
69
71
76
74
70
71
80
86
82
72
71
83
95
97
86
73
70
81
92
96
90
82
73
72
77
84
91
92
86
73
66
71
85
89
83
73
71
79
90
88
82
78
81
84
86
85
83
84
82
105
88
71
64
69
80
88
97
98
96
93
93
92
91
84
76
76
83
93
99
94
88
85
83
80
77
80
89
94
90
78
71
76
89
99
98
90
86
86
88
84
75
70
75
83
86
83
81
86
99
93
85
78
80
83
85
85
82
75
76
80
87
88
81
74
73
82
92
92
83
72
71
78
86
82
78
81
89
96
94
91
87
87
90
89
88
85
84
83
83
78
70
68
78
93
101
96
86
86
94
77
77
85
91
91
83
71
62
58
59
67
79
89
87
84
84
85
82
73
65
64
74
85
89
81
71
71
82
94
92
80
73
73
80
79
75
73
74
79
79
73
66
69
84
98
102
98
95
93
86
96
84
81
83
86
81
74
70
71
76
87
94
91
86
79
79
82
82
76
73
76
82
88
89
80
72
66
74
88
92
81
67
70
81
86
82
79
85
92
87
74
70
82
101
108
97
81
72
72
73
94
85
80
83
85
84
78
73
75
86
95
98
87
76
70
76
87
94
93
85
77
72
70
73
77
86
90
89
83
79
79
77
81
83
84
80
79
81
85
84
77
80
93
108
107
88
67
60
69
80
70
76
79
79
79
77
74
71
73
77
82
82
80
79
80
84
90
93
90
87
89
90
85
73
72
85
98
96
81
69
72
81
84
81
77
76
72
66
61
64
74
82
90
94
89
81
74
77
90
101
66
74
77
76
76
80
87
89
82
74
69
71
77
81
82
79
81
81
82
88
96
108
110
92
75
71
76
79
78
80
84
87
87
85
87
88
82
70
58
58
67
80
87
90
85
81
79
80
84
92
76
75
78
86
93
100
100
94
83
74
69
73
79
83
82
82
80
79
79
79
79
79
81
84
82
78
71
67
74
84
93
95
95
92
87
83
79
79
74
70
68
78
89
99
92
81
74
75
77
75
76
77
79
84
85
83
79
79
82
85
84
85
83
83
82
81
77
75
77
82
79
76
77
88
96
94
83
72
73
80
90
93
96
92
82
71
71
81
88
83
72
71
87
101
100
86
79
85
91
84
70
78
85
84
79
75
72
71
76
82
87
86
80
71
70
74
75
71
75
88
103
105
91
77
76
88
97
90
74
66
67
73
80
89
92
89
86
80
77
79
83
90
96
99
102
101
96
87
82
88
79
86
89
81
73
71
79
85
85
81
77
73
68
67
70
77
84
81
77
79
86
96
102
101
98
94
89
81
72
66
71
82
94
103
111
102
87
78
79
93
100
97
86
78
76
82
87
91
96
99
76
73
74
77
78
80
87
91
86
77
70
73
81
86
91
97
102
99
89
77
71
72
78
84
89
95
96
92
88
87
89
89
88
88
93
95
88
81
81
90
91
85
78
76
76
79
85
93
104
102
68
69
78
88
88
82
73
73
74
73
69
76
83
87
88
88
92
98
98
92
84
75
63
59
66
79
87
88
89
91
90
85
78
75
79
83
83
80
79
79
82
87
91
93
91
85
82
86
92
97
77
79
81
86
86
85
84
83
79
74
70
70
71
70
70
69
72
78
84
91
95
90
81
74
74
78
83
83
80
79
77
75
79
87
93
90
82
78
81
89
96
101
102
100
96
92
89
87
89
90
84
84
79
71
72
84
95
94
84
76
72
71
69
68
72
77
77
75
76
86
96
99
91
85
85
88
89
84
78
75
78
85
95
102
98
89
79
78
90
103
107
99
90
87
92
101
107
105
97
85
76
83
83
69
59
63
75
80
80
77
78
82
84
83
83
83
79
78
78
85
90
88
80
75
76
83
86
85
82
82
93
106
112
105
90
75
70
75
83
91
91
84
78
80
90
101
108
105
89
68
72
82
86
78
67
59
65
76
82
86
84
83
83
81
78
76
77
80
77
66
58
60
70
81
85
82
84
86
90
91
95
102
108
102
90
78
74
76
76
73
69
73
78
87
91
96
93
87
79
73
83
83
84
83
86
87
86
85
90
92
87
75
64
63
73
83
93
94
84
64
55
65
87
99
101
91
85
88
88
80
75
78
84
90
93
93
93
92
85
78
73
76
78
81
82
79
82
86
88
89
71
74
77
80
89
96
94
86
81
81
78
74
65
65
77
91
101
98
88
78
77
88
96
101
98
89
82
79
76
71
71
75
83
91
98
103
103
98
91
86
80
76
74
72
71
72
79
90
95
96
52
53
64
74
79
85
89
88
80
71
68
73
78
80
77
80
82
81
79
81
86
91
94
88
84
80
76
72
77
85
90
90
89
92
101
101
96
90
90
91
83
76
82
91
94
89
86
83
83
88
54
45
54
72
80
84
85
87
83
76
74
74
77
82
80
77
75
76
77
78
81
85
83
85
82
78
77
77
86
95
93
84
79
80
87
85
82
83
93
101
96
87
92
105
110
101
87
84
85
88
69
59
60
75
82
80
72
73
83
90
90
80
74
75
78
80
83
87
83
76
68
67
78
87
89
86
73
67
70
77
83
83
76
74
77
82
78
72
75
87
97
99
96
93
94
88
85
85
91
90
84
79
76
78
76
71
67
77
94
103
97
84
74
72
70
72
82
98
103
87
70
63
76
89
98
94
84
68
62
67
79
86
84
77
80
87
87
77
69
73
88
97
93
84
81
85
84
80
82
90
83
83
83
82
78
73
71
80
91
94
89
84
77
72
69
72
84
98
104
95
81
77
81
88
91
92
90
84
77
71
75
78
80
76
79
87
97
96
84
72
71
75
78
80
88
93
88
79
73
78
75
80
87
90
90
83
70
62
66
74
82
82
77
74
78
87
94
94
82
76
78
83
88
90
89
86
86
85
80
73
69
67
73
76
78
82
90
94
85
67
54
53
66
76
85
88
89
86
83
78
77
83
90
90
83
72
63
61
67
73
77
76
73
76
83
91
92
83
68
55
55
69
88
104
102
90
75
68
71
76
76
74
75
76
76
77
76
81
82
74
63
59
68
80
84
84
86
92
95
86
81
80
81
80
73
68
68
78
86
86
79
73
71
76
82
81
80
77
72
67
65
74
89
101
99
84
64
58
65
78
84
87
83
79
77
80
82
86
90
90
83
75
78
90
98
97
92
88
85
80
75
75
79
82
85
84
81
76
75
79
81
85
88
90
87
80
74
76
84
91
92
87
80
79
83
85
81
77
76
86
95
101
96
87
87
91
89
85
83
84
84
81
83
91
97
96
89
84
82
81
76
82
83
82
85
86
75
59
50
59
80
91
93
89
82
77
74
75
84
91
91
79
63
58
70
86
91
86
87
97
111
113
99
89
88
92
85
68
59
65
78
83
85
83
82
79
79
83
91
98
83
90
81
70
70
73
71
62
59
68
83
86
77
72
75
81
81
76
73
75
76
74
68
64
71
80
82
82
87
94
101
97
87
83
87
87
78
66
61
70
80
84
85
85
82
79
75
74
83
98
76
79
77
78
83
84
81
80
84
91
93
85
77
77
86
94
93
82
72
71
77
83
87
88
89
89
93
98
96
85
73
70
78
88
88
84
79
80
85
89
85
82
83
85
88
85
78
71
73
85
65
62
73
92
103
96
86
83
88
88
87
85
94
100
100
91
84
82
83
81
78
84
90
90
86
81
89
94
93
82
71
74
88
95
89
83
82
87
91
92
86
84
84
85
82
79
81
84
87
88
84
77
80
91
94
87
82
84
90
85
76
79
90
99
92
82
81
87
91
82
72
74
83
87
82
74
73
75
79
82
82
83
84
80
80
82
84
82
79
81
85
88
85
75
67
67
80
93
99
92
93
86
83
84
87
85
86
91
97
87
74
61
62
74
82
84
86
88
84
76
73
79
86
88
89
89
83
79
78
81
81
77
67
62
71
81
81
75
71
76
84
85
74
61
58
66
76
83
85
84
85
86
81
82
90
92
91
89
88
85
72
59
56
67
78
81
79
74
72
74
80
87
88
85
86
90
93
89
84
83
84
80
77
74
76
79
76
71
67
75
85
85
75
66
74
83
86
78
69
71
96
94
85
75
75
78
82
83
87
86
82
81
78
77
78
74
71
69
69
72
76
79
82
83
82
80
80
80
81
85
88
91
92
90
92
91
85
71
64
64
74
80
76
79
86
96
88
78
72
79
88
90
80
66
60
69
81
92
93
90
87
86
84
79
81
86
88
84
73
66
64
69
77
84
84
79
73
73
77
82
87
91
93
90
93
91
89
84
79
76
73
71
73
80
91
94
87
82
92
106
75
81
83
77
77
83
90
94
92
87
84
84
83
80
84
91
95
92
84
81
78
76
74
73
77
79
76
68
63
65
76
88
94
89
82
76
79
83
91
90
83
76
73
78
84
85
80
84
101
112
73
80
86
90
92
87
83
84
86
89
91
92
91
89
86
87
84
85
88
96
97
90
75
70
74
82
82
69
60
65
82
97
95
86
80
80
84
82
81
81
85
84
82
79
77
78
80
82
86
83
72
71
74
78
80
78
73
77
86
96
98
94
89
88
87
87
81
75
80
91
96
91
77
70
81
94
96
85
80
88
101
102
90
82
89
100
100
89
78
80
84
85
81
75
73
75
83
90
88
79
84
78
75
76
76
76
75
79
83
84
83
85
90
88
85
78
72
71
73
83
89
83
74
68
79
93
99
90
84
88
88
84
78
83
96
103
94
83
79
82
83
75
73
77
80
82
83
89
96
96
88
89
91
92
85
78
76
83
86
77
76
86
98
97
82
71
70
80
88
85
76
66
63
64
73
80
87
85
78
72
68
69
79
91
93
83
69
66
76
83
82
72
70
76
90
92
84
78
80
93
76
81
86
84
76
70
76
87
90
83
80
88
99
96
81
75
86
100
103
85
68
59
65
75
77
74
71
74
78
78
77
80
88
97
92
82
73
72
77
80
81
81
77
78
83
90
87
82
76
79
78
81
75
64
56
65
78
90
87
79
78
82
84
79
73
75
88
97
95
84
77
76
81
84
79
72
63
65
77
94
99
94
85
80
87
96
98
89
77
71
77
85
92
89
81
74
80
89
92
85
82
91
87
74
61
63
72
80
81
79
78
80
79
75
73
73
74
74
75
80
88
95
91
85
79
71
65
69
84
100
106
94
75
67
72
77
73
66
65
70
77
86
95
99
89
78
81
93
94
83
82
91
98
93
78
64
60
67
76
82
82
81
78
78
82
86
85
81
76
80
89
101
105
95
80
70
69
82
96
98
89
78
79
84
87
76
56
50
63
81
90
88
87
88
91
89
91
92
90
82
82
83
87
92
90
86
84
85
86
87
85
89
89
89
88
93
99
102
93
83
80
90
104
105
90
71
63
72
85
87
81
78
82
91
99
94
78
67
70
85
98
98
90
84
86
86
83
78
79
83
85
81
82
92
99
103
102
96
88
82
83
91
100
99
87
82
86
98
101
89
78
75
83
88
83
71
63
62
71
83
91
88
73
62
66
82
89
83
74
76
88
98
98
93
87
79
70
71
79
85
79
82
87
94
87
77
68
66
69
70
73
82
93
96
87
79
75
78
84
89
90
88
78
67
63
68
78
81
83
83
87
82
66
52
50
67
84
89
85
80
79
81
87
84
85
81
83
92
97
88
90
86
83
77
70
58
54
61
75
83
90
94
98
97
87
77
70
69
77
86
93
91
86
72
64
66
76
86
84
81
72
69
70
75
75
78
83
90
95
95
89
82
80
83
86
91
95
97
93
84
102
85
71
67
72
81
87
90
95
99
105
110
108
96
85
79
84
94
99
90
76
72
80
87
83
72
68
74
83
83
77
75
81
88
88
80
80
87
93
95
92
89
90
97
101
100
92
86
83
85
84
77
77
85
97
101
95
86
82
87
93
96
95
91
86
92
104
113
107
87
69
66
75
84
79
71
72
82
88
84
78
74
78
79
77
77
79
86
90
86
80
80
87
93
95
94
90
89
96
100
71
75
87
101
100
87
72
67
71
79
84
85
86
89
93
97
97
88
81
78
81
86
86
75
64
65
79
95
97
83
67
61
67
72
72
75
81
88
90
84
77
73
70
73
79
87
91
91
89
83
87
82
83
85
85
78
74
74
82
89
97
99
95
90
89
87
83
80
76
82
87
90
83
72
72
79
88
94
96
91
81
74
70
74
77
78
79
80
84
80
75
68
69
76
90
100
95
77
58
54
99
96
92
87
86
86
88
86
85
88
94
98
94
87
82
85
91
95
94
91
88
83
73
67
70
82
88
86
85
89
93
88
81
78
85
90
86
78
68
64
61
64
80
99
111
106
89
71
69
78
87
95
94
87
77
75
76
78
78
76
74
79
83
85
82
84
87
90
88
84
87
91
86
70
58
60
67
72
76
83
91
88
79
76
87
103
103
90
72
62
60
67
83
98
99
86
75
73
87
97
82
81
81
76
68
63
65
70
69
68
67
75
86
87
81
75
71
73
73
72
77
90
102
96
78
60
55
66
83
98
103
93
77
70
80
96
100
92
82
79
80
82
83
85
82
81
76
75
79
81
88
82
78
78
81
79
75
70
68
70
79
88
94
91
82
75
80
89
92
83
77
80
98
112
110
92
74
72
86
97
95
87
75
75
80
83
76
71
76
84
93
95
90
87
88
89
87
88
91
96
85
86
88
86
84
81
75
77
83
92
95
92
89
85
84
84
89
98
105
105
96
88
88
95
102
102
94
86
80
75
70
68
73
79
80
72
63
62
71
79
82
85
88
89
88
82
79
84
95
100
94
96
94
87
79
75
77
82
89
90
83
72
68
74
83
86
78
64
62
75
90
92
85
77
81
95
102
101
89
82
85
93
97
97
92
87
81
73
68
74
89
102
102
85
71
66
71
77
76
76
80
89
92
88
81
78
78
82
81
81
77
69
64
66
75
82
81
75
73
75
83
88
94
96
98
100
103
104
99
87
71
67
74
90
101
96
82
69
72
91
105
103
91
77
69
68
73
77
83
91
62
71
85
93
90
81
75
73
73
73
72
71
74
79
79
82
81
82
77
75
73
79
84
85
90
96
101
102
96
85
73
73
79
91
98
98
88
82
88
95
92
75
65
71
88
95
95
88
86
90
71
79
90
96
86
69
60
65
74
76
71
71
77
88
89
84
81
78
78
78
85
88
84
81
81
90
98
97
85
74
72
83
94
93
84
75
74
83
93
93
82
70
72
83
94
93
83
72
73
79
77
81
86
86
79
71
66
72
81
81
74
65
62
68
79
85
85
80
77
79
86
92
93
91
87
87
90
91
84
73
67
75
90
93
84
71
70
85
97
101
94
88
89
94
91
81
69
67
73
86
80
85
87
86
84
80
79
75
79
83
81
68
52
48
63
81
88
83
78
81
90
93
89
83
84
85
85
83
81
80
81
88
98
103
100
91
85
90
99
104
103
94
82
80
80
84
88
91
94
97
79
89
95
87
74
67
70
74
80
85
87
81
68
62
70
81
87
82
78
82
92
91
80
72
73
81
83
82
78
82
94
105
109
107
105
98
89
81
83
90
94
86
75
70
74
84
90
92
92
87
80
80
78
73
66
60
62
71
79
87
90
85
80
76
78
83
88
89
85
80
75
74
76
80
80
81
82
81
81
81
85
90
89
89
92
95
94
91
86
84
83
82
79
80
83
83
75
69
71
76
93
80
72
78
89
86
71
61
67
84
90
81
68
62
66
74
86
98
99
88
75
74
84
91
88
81
77
78
78
77
74
72
71
70
77
91
106
115
111
98
87
79
76
79
84
87
84
79
79
82
89
82
86
94
104
100
83
69
68
76
81
78
68
65
70
77
83
88
91
89
85
88
91
91
87
79
74
73
72
77
79
81
80
78
80
87
98
104
106
105
100
92
84
82
82
86
93
99
99
96
69
78
88
95
95
93
91
91
90
83
80
82
84
86
85
85
84
78
74
73
80
89
92
90
88
88
84
79
78
80
83
84
87
89
92
84
71
65
78
95
100
98
98
99
92
82
79
86
94
97
78
79
88
96
96
90
84
89
95
97
92
85
76
75
77
82
84
83
75
73
76
85
91
90
88
87
85
84
85
87
85
81
80
87
86
75
54
48
65
89
94
89
93
99
97
87
79
78
81
81
93
84
88
100
107
93
72
67
78
91
89
72
57
59
69
79
82
83
77
74
77
84
90
88
79
74
72
77
91
97
99
92
86
80
78
74
66
62
67
78
87
87
86
88
92
93
95
97
97
89
82
75
77
93
100
91
75
71
80
90
87
80
75
80
82
81
78
78
76
73
76
86
100
99
90
85
88
96
96
96
96
94
84
71
68
77
89
91
84
79
80
84
78
73
74
78
82
87
93
96
80
76
74
75
77
75
76
83
94
99
102
101
97
88
78
73
73
74
73
72
76
86
96
97
100
106
115
112
98
83
80
81
80
70
68
76
94
102
96
81
67
62
65
67
70
69
65
61
67
81
86
87
85
82
77
71
67
72
82
92
96
94
86
76
72
75
81
81
81
78
78
80
79
81
86
92
97
96
91
85
83
82
83
78
69
71
78
86
84
73
59
58
69
81
87
85
82
80
82
83
77
83
91
95
89
76
67
67
71
71
65
63
67
77
87
93
94
90
87
83
78
76
76
80
84
80
79
82
92
97
100
97
87
77
67
65
73
85
93
86
73
70
76
87
93
97
103
110
110
98
78
76
78
81
76
72
71
80
81
72
57
51
60
76
86
84
79
76
79
81
78
76
77
82
86
84
79
79
85
95
104
104
92
76
67
70
83
100
106
101
84
70
67
78
92
103
107
106
99
88
83
76
69
61
56
61
73
86
91
85
74
63
64
73
79
80
75
75
80
84
81
76
71
81
95
102
95
81
74
80
94
102
95
85
82
84
85
83
83
84
77
66
62
72
89
99
98
90
81
79
83
81
71
62
62
74
85
91
89
84
82
76
69
72
79
85
88
86
84
88
88
82
75
75
86
93
92
80
77
86
99
102
94
91
94
91
74
54
52
68
81
85
81
77
77
77
79
84
89
90
83
83
70
63
71
87
95
93
87
82
84
79
72
71
77
84
85
80
75
75
80
86
86
74
65
60
65
76
90
103
108
102
90
84
85
82
73
64
69
86
99
103
100
87
76
67
71
79
87
87
80
78
67
64
71
80
81
78
77
81
83
79
75
79
85
89
84
73
63
59
66
74
81
75
63
56
66
85
98
98
90
82
76
72
69
72
84
92
96
94
94
95
99
92
84
76
76
78
79
79
77
75
75
78
79
76
69
69
75
75
75
76
81
89
92
89
85
80
75
66
64
73
87
89
80
73
79
89
88
75
60
61
75
82
80
80
85
92
89
81
80
89
96
90
80
73
77
85
88
88
95
89
85
80
77
73
78
87
90
84
75
75
85
88
84
81
84
92
90
75
68
83
101
106
91
77
75
80
83
77
68
70
79
87
89
88
85
78
70
64
71
84
88
80
72
73
85
96
93
88
100
94
83
74
72
78
91
103
105
94
82
80
88
93
91
85
88
93
87
77
73
80
95
96
89
83
80
81
89
96
95
86
76
68
72
81
84
76
67
62
68
75
79
79
78
84
95
96
87
74
75
78
79
83
90
94
94
94
89
83
79
82
90
101
101
90
82
81
83
82
79
76
72
78
86
94
94
88
89
95
98
90
77
66
71
77
79
75
70
73
83
87
91
86
83
83
88
88
85
76
75
79
81
80
84
87
85
82
75
74
78
82
86
84
82
76
74
75
80
82
79
71
68
74
83
87
84
77
77
84
89
89
85
85
89
93
87
76
76
86
99
102
93
85
83
85
84
85
89
95
92
94
86
71
62
68
81
86
88
86
84
83
77
70
72
81
90
89
86
80
82
88
91
87
82
79
75
74
68
72
76
81
85
88
94
101
97
89
82
87
88
84
79
83
92
96
90
84
90
100
93
97
90
74
64
70
83
94
95
88
87
84
81
76
78
87
95
93
86
85
94
102
98
85
76
80
88
82
66
56
61
77
84
83
81
86
92
91
87
78
74
72
75
82
94
96
91
85
85
88
77
82
83
78
79
86
89
90
86
80
84
87
86
80
74
73
73
74
78
86
94
97
86
74
74
82
89
79
63
57
73
91
95
87
80
81
90
91
89
87
86
83
80
80
85
93
94
89
87
85
62
64
65
73
80
87
86
83
81
78
83
89
90
84
74
69
68
72
80
89
95
92
84
76
76
79
76
65
63
77
92
100
97
90
91
92
90
88
88
91
91
85
77
72
74
82
90
92
90
87
83
74
70
74
77
76
75
77
78
78
81
87
95
95
85
73
67
73
84
96
97
92
83
76
75
73
67
61
66
81
90
90
85
88
93
92
81
71
72
74
75
71
68
72
71
72
80
97
111
112
94
88
89
93
85
72
63
68
74
72
72
81
96
101
89
72
66
68
78
86
86
84
80
76
74
72
70
68
69
78
82
82
88
94
97
91
80
73
73
72
71
71
73
74
76
76
83
99
111
113
74
76
87
94
85
70
65
74
84
82
77
78
84
84
78
72
70
72
78
76
72
78
80
80
78
74
69
65
67
70
73
83
96
109
113
108
99
93
89
83
80
80
80
82
81
80
77
79
77
78
60
63
69
70
67
67
74
86
95
95
86
77
66
65
71
76
84
83
81
80
81
84
83
82
80
75
69
60
54
57
63
72
86
102
110
108
98
87
79
74
77
84
94
96
86
75
67
67
69
73
70
71
71
65
59
60
67
78
87
91
85
78
71
72
81
87
91
85
78
78
83
86
86
84
80
74
71
73
73
71
74
73
77
83
86
79
71
65
67
76
84
93
103
104
96
89
89
91
90
80
76
81
84
82
73
65
66
73
78
78
75
76
79
84
89
94
95
88
73
65
70
86
97
93
79
71
70
79
92
97
93
87
86
89
86
79
73
69
73
82
86
83
83
88
96
101
103
93
83
78
74
74
79
83
85
86
90
92
85
73
67
74
87
93
87
82
81
83
80
78
80
86
93
90
80
69
67
76
89
97
97
89
83
81
84
83
78
72
69
72
73
72
71
75
83
85
77
63
59
68
76
74
73
77
83
94
102
97
84
73
74
85
97
96
83
69
67
76
90
100
98
87
77
73
76
80
83
81
84
86
87
77
61
52
56
67
73
68
62
65
75
85
86
79
67
57
55
62
72
80
83
82
81
78
78
79
79
79
78
82
87
93
95
90
82
79
79
81
84
88
91
86
74
65
64
77
89
92
87
83
79
71
60
51
58
77
92
94
85
78
82
88
89
75
55
49
64
86
98
94
83
80
77
75
78
81
82
83
83
82
86
89
87
79
76
77
80
82
80
76
74
77
75
69
62
64
71
81
83
81
80
81
81
78
78
82
91
97
96
91
89
86
81
76
70
75
83
90
87
82
79
76
71
70
80
92
95
87
79
76
80
86
85
77
71
68
73
83
87
82
73
74
83
88
82
68
62
68
79
84
84
84
88
88
80
73
72
78
86
89
89
86
87
89
89
85
80
76
78
82
81
85
87
89
87
80
71
68
73
82
88
86
81
75
75
78
82
85
86
84
82
89
96
97
86
71
68
73
83
82
79
78
83
86
85
84
85
86
85
81
79
90
98
95
80
63
56
70
89
99
77
87
100
104
96
73
58
66
86
103
102
83
68
66
74
83
86
81
81
85
92
97
88
76
69
71
81
87
82
73
71
76
84
88
88
92
95
95
84
75
77
88
88
78
67
65
67
71
75
78
72
78
85
94
94
86
76
82
93
97
92
79
66
65
71
76
78
79
84
89
91
85
72
64
71
83
92
90
81
78
83
89
84
75
71
75
83
84
80
76
76
77
70
69
79
93
94
75
54
51
81
79
74
73
78
84
88
88
86
79
75
78
80
80
79
77
80
85
91
89
88
84
75
70
74
84
88
89
91
98
103
93
73
65
71
82
88
84
77
75
76
78
84
94
96
93
81
69
67
76
85
83
81
76
73
74
82
91
89
80
74
80
90
93
92
85
84
79
75
71
74
79
77
69
67
72
79
91
105
113
107
86
65
64
85
105
108
97
87
85
86
91
99
104
93
76
63
67
82
89
86
82
80
75
69
68
75
90
99
98
90
87
91
94
93
87
81
74
66
58
56
61
70
76
82
84
87
94
105
109
101
82
62
62
78
95
100
94
93
97
97
89
81
82
84
84
85
82
80
75
87
81
75
66
64
64
71
81
91
97
96
94
91
88
82
78
82
91
92
81
65
61
72
91
99
95
86
84
88
89
83
71
65
68
81
91
89
82
83
92
96
90
79
76
83
93
92
88
89
97
88
89
85
78
71
69
71
77
85
89
89
86
87
85
81
76
82
94
103
98
83
73
72
80
84
83
82
77
73
67
63
66
71
80
86
86
80
74
75
82
94
93
87
76
78
77
73
71
84
100
90
92
91
86
80
75
76
83
88
82
68
56
62
80
89
87
74
64
67
78
85
78
69
67
73
86
91
92
82
79
84
95
105
104
96
87
88
91
90
93
100
105
99
83
68
68
78
89
88
83
68
71
72
78
83
83
80
78
78
80
77
74
75
80
84
77
63
58
64
68
71
69
70
76
81
85
90
98
104
97
83
73
72
80
87
84
79
74
73
81
91
95
94
92
90
91
92
91
91
91
59
66
75
82
83
74
66
65
73
81
87
86
80
78
73
67
62
62
66
69
71
73
79
82
83
84
88
93
93
88
80
76
75
79
82
84
82
81
87
94
92
84
79
82
91
95
94
90
90
88
73
82
88
80
68
59
67
83
94
91
83
73
71
75
74
72
72
77
80
80
80
83
84
81
79
79
86
91
85
75
75
86
99
98
88
81
85
98
106
103
91
81
81
87
92
91
85
79
79
76
73
76
76
75
71
71
77
85
92
91
86
77
72
73
80
88
97
100
93
79
70
74
86
91
82
72
72
86
97
92
83
87
96
97
85
76
84
98
105
94
80
74
82
93
94
89
81
73
72
77
70
70
78
91
96
90
79
67
68
81
96
94
81
72
77
89
101
101
90
76
68
73
83
92
88
72
69
80
97
105
100
90
89
88
88
86
88
95
96
91
84
76
75
77
78
78
76
73
74
82
73
76
86
94
95
89
78
73
70
77
82
82
75
72
75
83
88
87
81
81
83
82
79
83
87
86
80
77
79
86
92
92
89
89
94
98
92
84
82
87
93
89
79
73
72
73
75
74
80
88
78
70
70
75
80
80
77
73
70
73
75
77
77
75
77
81
83
82
81
83
85
84
80
79
77
77
76
76
77
79
78
76
73
71
77
82
84
77
75
79
83
85
86
89
93
88
77
73
79
91
90
73
64
73
82
83
67
56
58
73
88
93
89
80
77
69
66
74
79
83
85
85
84
81
76
75
76
86
91
91
86
80
75
70
71
79
88
98
95
85
79
77
79
87
94
90
79
73
77
82
100
87
77
76
80
80
68
61
64
74
80
83
82
83
76
69
60
58
66
74
82
87
88
84
84
86
91
93
92
93
93
91
89
85
87
90
96
99
99
97
96
92
86
80
74
71
71
76
81
85
87
91
88
81
77
76
79
83
82
78
73
72
76
79
81
79
75
69
66
70
77
87
90
86
88
91
93
89
80
77
76
74
76
80
85
86
76
71
77
95
105
105
99
88
74
63
67
79
91
94
87
96
101
100
90
79
73
72
80
83
88
86
79
74
75
81
87
85
77
71
75
87
91
86
82
81
82
79
77
71
67
66
71
76
80
76
66
64
73
84
90
89
90
90
84
74
69
73
80
82
104
101
102
104
99
85
67
59
69
81
82
76
71
72
77
81
83
82
76
74
79
87
93
85
75
71
74
80
81
81
81
87
88
82
77
75
79
86
85
79
70
69
77
86
88
87
82
82
79
76
87
82
81
90
96
93
84
80
81
80
72
70
76
87
89
83
76
67
68
73
83
95
96
84
72
76
89
96
92
82
81
86
87
80
69
71
80
88
86
76
66
62
67
74
82
88
88
87
87
84
77
73
75
77
82
88
94
101
104
99
90
90
92
91
87
76
70
66
62
63
71
80
79
70
69
79
93
99
92
81
75
79
82
78
72
72
75
74
76
76
74
74
79
84
84
79
78
79
87
91
86
84
83
82
80
79
83
95
104
101
97
87
84
77
73
74
74
70
68
67
64
61
57
58
70
83
91
87
85
83
84
83
83
85
86
84
83
80
81
83
85
90
97
97
89
74
67
75
89
100
74
75
85
93
92
85
79
83
88
88
75
64
66
76
83
83
79
81
90
97
89
73
58
59
72
86
93
93
87
84
84
83
79
76
74
77
86
91
96
94
86
78
79
79
78
75
75
81
89
95
72
73
83
90
91
85
81
83
85
80
69
64
73
87
89
80
71
76
93
106
102
84
66
61
71
84
93
93
88
84
85
84
77
68
61
63
72
86
94
96
88
79
69
70
78
92
96
93
87
86
81
84
85
81
73
72
81
91
93
87
76
66
70
75
81
77
73
74
79
85
82
76
71
73
80
85
82
79
81
87
90
89
80
73
70
70
72
77
82
89
90
83
77
78
86
95
96
88
78
79
78
81
81
77
75
81
87
95
95
89
76
66
61
72
82
90
91
86
80
78
78
84
93
102
102
96
83
76
78
90
100
97
87
84
88
88
82
76
80
89
89
84
83
84
80
75
73
78
81
82
73
67
64
72
85
99
102
95
87
79
73
68
73
84
93
94
87
81
75
77
89
103
112
107
98
83
78
79
87
95
101
101
97
92
89
88
86
87
89
90
87
85
88
86
77
67
72
88
96
86
84
72
64
66
78
89
91
84
78
72
71
72
77
85
85
76
66
66
68
71
77
86
94
90
76
58
60
72
87
95
95
93
86
80
75
79
89
99
93
79
74
81
92
91
84
78
87
101
99
81
87
81
78
74
74
74
78
83
80
77
76
78
80
72
63
59
67
78
79
67
61
67
82
91
85
72
73
83
85
76
63
61
70
80
80
80
88
93
83
67
61
75
87
87
79
75
83
92
91
84
85
80
74
68
66
71
79
88
87
81
80
84
85
72
62
65
84
97
94
74
64
72
88
96
90
88
92
96
86
69
54
59
77
89
89
81
82
84
81
70
69
75
83
86
81
81
84
84
80
83
83
79
74
72
72
76
82
86
86
80
82
92
99
98
87
84
89
95
95
85
75
75
79
80
80
87
91
93
86
80
81
87
90
84
79
80
86
91
88
76
73
83
99
105
101
94
89
85
77
71
74
79
87
94
95
90
85
83
77
80
84
96
108
112
103
87
80
84
97
101
90
73
63
68
84
96
95
85
79
81
86
87
82
73
72
82
95
101
94
82
75
83
100
106
95
76
68
77
83
85
72
78
89
96
100
95
87
86
83
85
85
84
87
92
91
84
78
81
90
97
89
75
65
72
84
95
93
85
80
82
85
84
82
82
86
87
86
87
89
90
88
86
86
86
79
70
67
78
94
105
81
87
91
92
87
83
84
89
96
98
91
82
75
76
85
93
93
89
83
79
80
82
85
83
80
81
91
97
96
89
85
84
83
85
88
87
78
70
72
81
89
87
83
85
90
93
89
81
78
78
92
96
93
84
75
71
78
90
96
96
88
80
74
76
81
87
89
83
76
77
89
100
100
87
78
84
103
109
98
81
73
77
82
82
82
84
80
76
69
69
75
82
82
86
93
99
96
83
64
53
92
94
85
78
74
77
84
89
85
78
71
68
68
67
65
67
67
70
70
77
91
102
102
92
85
91
102
103
89
73
70
78
84
83
76
74
78
83
87
86
84
81
77
75
80
91
98
91
79
72
81
83
80
79
84
92
94
87
76
67
67
71
74
74
72
73
76
79
76
75
77
89
98
94
86
75
73
74
76
80
86
92
91
82
72
61
63
75
87
91
87
76
66
65
71
81
89
84
80
78
73
69
68
76
87
96
92
83
73
64
66
74
88
99
101
99
94
89
78
74
74
85
95
92
77
58
47
49
64
81
89
96
94
88
75
63
59
66
74
73
73
72
74
76
72
70
76
81
81
80
79
71
70
80
86
83
78
77
72
64
64
75
93
109
109
99
86
75
75
78
86
93
94
88
75
65
61
63
74
84
89
92
92
88
82
77
76
80
83
82
82
87
87
80
72
67
75
85
91
88
83
84
88
95
94
82
76
77
78
78
76
79
89
96
95
84
69
61
60
69
81
90
90
86
82
83
85
85
87
89
90
89
90
90
88
88
87
89
93
95
96
92
89
82
77
74
77
80
82
83
73
79
89
96
97
92
84
83
89
96
91
81
76
82
86
85
73
61
60
68
75
74
71
75
83
91
89
82
72
69
75
84
95
103
100
90
76
70
72
78
81
83
88
94
95
90
85
82
80
80
71
69
73
79
83
85
84
86
93
95
88
78
71
78
85
88
86
81
82
83
77
65
59
66
80
89
89
81
69
61
63
70
79
90
89
80
71
68
70
77
84
88
93
96
97
99
102
98
88
78
73
69
70
75
77
79
85
91
93
91
84
81
82
86
86
88
94
95
92
84
72
65
65
71
79
86
88
83
83
82
76
70
62
61
66
76
85
87
84
85
87
86
81
74
75
86
100
98
87
81
76
76
80
78
78
82
90
95
87
77
74
83
92
95
88
86
89
91
91
90
84
80
73
73
81
87
92
92
92
96
94
86
70
57
62
75
86
89
82
76
70
69
68
67
69
81
88
88
85
82
81
82
80
76
75
79
87
87
79
73
74
84
92
90
85
83
83
87
92
99
94
81
70
70
83
98
101
95
93
97
100
94
85
75
73
77
83
83
75
68
68
75
85
87
81
79
83
85
83
79
77
78
78
73
74
80
86
85
84
83
85
86
84
81
84
90
96
94
88
79
67
60
60
69
81
88
89
85
85
85
88
88
87
83
84
87
91
87
76
69
77
95
103
92
73
63
70
80
82
79
73
73
72
72
80
91
97
93
84
78
75
76
80
80
85
92
96
93
83
71
62
63
67
73
78
78
76
76
72
69
72
80
90
96
98
93
88
80
75
77
90
101
97
81
67
65
71
77
78
81
78
79
71
70
75
86
93
89
76
66
65
72
80
85
83
77
72
69
75
82
88
88
87
87
83
77
76
80
80
79
74
76
84
92
98
95
86
77
75
78
88
92
94
85
79
74
69
70
75
80
81
87
84
78
71
68
69
76
82
87
90
84
77
73
73
69
65
64
71
82
93
100
99
95
87
78
78
89
101
102
91
75
66
72
84
93
92
85
76
73
75
87
93
95
82
64
51
56
72
80
78
87
98
102
91
76
66
75
96
112
106
84
62
59
70
82
85
84
82
82
84
87
88
86
82
79
80
87
90
91
90
88
82
77
80
84
87
82
69
60
68
84
91
85
74
67
66
69
72
77
77
80
92
105
106
90
73
70
84
95
88
71
57
59
71
83
88
88
86
80
76
72
70
72
79
84
85
80
72
72
84
95
98
90
81
77
83
80
70
65
75
87
88
79
75
80
84
82
76
75
78
74
68
72
78
76
71
69
73
76
72
70
70
71
72
74
78
86
87
80
74
71
73
79
82
83
78
79
85
95
99
91
80
74
79
85
89
88
83
81
86
93
96
92
80
71
67
68
76
81
86
78
76
75
73
73
77
82
83
80
73
71
78
82
82
81
85
90
90
81
69
64
69
77
85
88
87
92
102
111
104
80
60
59
73
84
87
87
91
97
97
96
96
93
81
69
63
71
82
88
85
86
89
88
88
88
91
96
96
90
78
71
71
83
92
101
100
93
85
78
69
60
56
68
88
104
108
103
98
92
85
75
66
68
76
80
82
85
90
95
92
83
78
77
81
85
89
90
88
84
74
74
69
64
64
73
83
90
94
94
86
73
68
71
80
85
86
84
83
82
78
73
72
78
84
91
92
91
85
79
83
83
80
79
83
89
94
89
80
75
73
69
66
71
84
93
91
79
75
81
70
64
59
57
60
63
67
73
76
77
76
75
77
75
68
64
66
79
89
88
78
74
74
77
72
67
66
72
75
77
82
89
92
90
87
89
92
87
78
75
82
84
79
70
78
83
79
67
67
80
65
75
89
91
86
76
77
81
84
79
73
70
76
75
68
61
64
77
96
101
94
79
66
64
70
78
85
85
78
73
75
83
89
85
78
75
85
98
103
98
89
87
93
97
97
94
91
93
96
94
72
67
71
81
92
95
87
77
74
78
84
88
89
84
78
70
69
82
96
100
93
79
70
71
73
74
79
87
96
99
92
84
78
75
75
79
87
92
89
80
77
83
96
109
115
110
100
96
97
94
79
76
74
78
85
85
80
72
74
87
97
100
93
87
83
83
84
87
96
97
89
82
80
84
85
83
80
84
89
91
89
81
75
71
72
75
78
77
76
76
82
90
94
91
85
82
85
94
102
92
82
85
77
69
68
82
98
103
97
90
86
86
85
81
73
71
77
88
97
93
83
74
73
76
79
82
86
89
90
83
78
84
90
94
93
90
85
80
75
73
82
91
91
82
74
75
86
99
103
90
77
74
68
66
75
94
110
107
90
75
77
85
87
81
69
61
69
90
100
92
76
70
73
75
66
58
64
86
105
102
89
82
87
96
101
101
98
92
80
72
71
77
86
88
92
94
97
93
80
74
71
65
71
84
97
101
95
82
71
73
88
100
100
89
78
71
79
91
99
88
73
69
77
81
73
57
58
76
98
103
92
79
75
78
84
91
96
97
89
79
74
76
81
85
90
92
86
74
60
61
73
73
83
95
98
97
90
82
77
79
87
91
89
86
81
80
82
87
88
83
72
67
71
81
85
82
75
73
77
81
83
85
83
79
79
80
81
86
90
88
88
85
79
76
76
80
81
76
75
79
74
73
82
90
96
95
88
84
77
73
74
77
80
82
80
79
79
79
74
69
69
69
74
79
81
78
75
72
75
81
89
93
89
81
71
65
64
66
72
78
79
77
76
75
76
81
84
88
92
92
70
73
81
89
96
95
86
78
68
69
73
81
87
89
88
83
73
65
61
63
71
79
84
85
82
76
78
87
91
94
93
92
92
88
82
74
68
71
72
72
71
72
76
80
84
83
81
84
86
85
86
84
81
77
78
78
80
81
79
74
68
70
79
87
89
80
72
65
65
67
74
83
88
89
91
92
93
92
90
83
79
74
76
81
85
88
81
77
75
75
76
79
86
92
91
81
71
71
77
82
85
84
78
70
64
67
74
83
85
77
70
71
76
77
73
70
71
76
80
74
74
77
79
81
78
80
81
79
77
72
67
62
58
60
67
77
77
74
74
77
80
85
89
94
94
83
74
74
81
87
68
76
86
88
81
73
69
69
71
77
84
90
91
82
72
66
72
75
77
66
63
69
73
69
61
62
70
78
81
79
78
76
72
66
65
74
81
88
87
83
80
80
84
86
84
80
78
81
83
85
78
83
87
88
83
80
79
81
81
80
79
84
88
87
80
78
73
70
65
60
60
67
73
74
74
76
82
85
82
78
79
87
92
88
80
81
93
103
98
81
68
71
80
86
85
79
79
78
76
75
82
78
72
69
71
82
95
102
99
81
68
66
73
79
81
82
82
87
85
80
76
73
71
69
74
83
90
87
77
66
67
77
91
100
92
83
78
83
84
80
74
76
83
92
92
86
80
79
77
73
74
68
67
70
77
88
99
100
94
77
70
73
80
82
83
88
91
93
89
82
77
71
61
53
53
67
78
84
81
78
73
79
91
102
103
87
69
60
73
88
99
96
94
94
92
89
90
93
95
89
72
68
73
79
83
83
84
85
86
84
84
87
90
94
95
96
92
83
71
64
62
63
62
61
67
72
75
75
78
82
86
87
90
97
104
102
89
76
80
91
99
98
92
88
87
83
83
91
100
102
73
68
70
72
71
66
64
75
88
97
91
84
86
93
96
96
89
79
76
75
73
73
75
83
95
100
95
81
72
69
72
75
77
79
85
89
91
88
83
79
74
70
71
73
74
70
65
71
83
90
74
74
72
73
72
69
70
79
87
91
86
82
86
93
94
85
77
74
83
89
87
82
77
84
91
97
96
90
80
69
63
66
71
73
73
71
73
77
79
80
81
79
75
71
69
70
72
71
73
77
76
85
93
91
85
81
81
82
81
77
75
81
87
92
86
74
67
67
76
80
80
77
75
77
76
73
74
79
84
86
78
72
70
72
71
67
71
80
91
102
104
102
95
88
81
81
84
84
79
79
74
82
91
91
85
78
72
71
71
71
73
77
84
92
87
84
76
75
77
79
79
83
89
91
89
84
80
80
84
87
84
76
72
72
74
77
83
97
107
106
94
84
85
92
89
83
82
87
88
89
74
74
79
85
83
76
68
68
71
70
68
69
81
96
105
101
91
87
87
87
85
90
96
101
104
101
97
93
87
87
86
85
87
90
89
84
82
88
93
90
77
71
77
87
85
78
81
94
100
93
82
80
86
87
87
84
83
84
82
74
67
69
82
90
92
84
81
88
92
88
82
82
92
99
92
79
71
75
85
94
96
97
99
100
94
85
78
78
76
74
74
79
87
88
84
78
86
94
92
80
75
74
81
83
80
81
87
92
88
84
81
88
88
77
63
60
72
89
92
78
64
62
78
90
88
74
64
69
82
90
89
88
92
95
87
76
75
81
87
82
74
76
81
83
79
77
79
78
71
67
65
60
60
61
65
71
79
83
80
77
83
94
95
80
70
75
91
100
89
66
53
59
75
83
84
82
84
82
78
74
73
80
86
84
67
53
58
79
92
91
81
74
74
78
79
80
80
73
67
67
73
72
71
73
75
75
76
75
70
67
71
80
87
84
84
85
89
88
80
65
59
62
70
77
81
84
85
79
72
68
71
79
82
74
57
51
58
76
87
87
82
85
91
93
92
87
85
79
71
69
81
88
97
104
100
90
79
77
78
78
74
74
75
81
80
72
69
75
86
92
82
70
64
72
83
88
86
76
70
67
70
74
76
77
72
72
78
90
92
84
73
77
91
104
98
81
69
67
74
79
75
79
91
102
103
93
83
80
90
94
85
73
70
77
84
84
80
85
94
99
93
80
72
76
84
88
87
86
83
80
78
79
86
90
86
80
75
80
86
82
74
70
78
89
88
78
66
65
76
86
74
76
82
88
89
80
72
78
92
101
93
81
72
79
91
98
94
86
78
74
75
81
85
85
80
75
78
86
90
88
85
90
94
95
89
77
66
62
69
82
88
86
81
80
83
89
90
84
77
72
78
82
82
84
79
72
69
77
87
94
89
79
76
79
88
88
83
73
65
62
70
83
93
88
80
76
80
86
88
80
78
85
90
92
91
88
85
80
78
83
90
94
89
80
81
88
95
92
78
66
89
86
82
80
77
75
76
77
78
76
73
75
78
82
80
75
71
72
79
85
91
97
98
94
88
89
94
96
91
80
75
78
83
84
83
83
89
92
92
85
83
82
82
80
75
76
80
85
79
74
91
90
84
80
80
80
80
75
70
69
72
74
81
85
80
75
73
78
84
89
91
95
98
96
86
80
82
91
95
91
82
81
81
77
67
60
68
80
85
80
75
76
78
81
80
84
84
82
79
73
74
73
70
74
80
84
88
86
81
78
72
72
76
85
89
89
84
80
74
69
70
77
86
87
79
67
66
77
85
84
84
86
92
86
73
63
70
84
87
79
76
80
88
91
89
89
88
80
63
56
69
64
59
64
73
85
95
100
96
81
70
63
67
75
86
88
92
85
72
65
66
77
84
82
76
73
78
86
87
83
83
86
89
86
77
75
81
89
90
86
84
89
91
89
84
80
78
70
55
51
85
83
78
78
84
86
87
85
81
77
74
71
70
71
77
84
86
80
69
67
71
79
83
80
80
87
94
103
103
104
101
94
84
72
65
67
69
74
77
79
82
83
82
77
75
77
79
79
74
69
91
94
94
97
98
88
78
69
69
79
83
79
78
79
83
80
69
61
66
76
81
77
70
71
82
91
96
96
100
106
112
108
95
81
74
71
70
72
75
76
74
71
72
75
78
83
89
96
96
88
81
77
77
84
89
88
85
84
87
88
83
77
78
86
86
76
62
60
81
98
98
77
63
63
76
84
86
85
85
87
87
82
77
78
85
90
90
92
89
88
85
84
80
76
75
79
83
85
85
79
71
66
67
73
78
84
89
94
93
90
84
82
85
82
80
74
74
78
84
92
85
72
63
65
75
82
85
84
87
83
72
57
49
55
72
90
96
93
87
88
96
98
87
71
61
68
80
84
82
79
81
78
83
81
79
79
78
77
76
75
80
88
89
85
81
85
93
93
86
77
72
69
67
75
84
93
95
90
85
85
85
79
74
74
79
86
90
88
85
83
87
89
84
72
67
77
96
108
105
99
94
95
94
86
78
76
76
75
73
73
76
77
80
80
83
90
97
94
90
85
79
70
71
81
92
95
89
80
78
84
93
101
106
102
91
83
85
90
87
77
68
72
83
92
94
95
101
106
101
90
87
87
81
77
75
73
75
81
83
83
76
74
71
74
79
84
86
88
90
83
73
67
74
87
94
85
70
64
70
77
84
89
95
95
83
73
72
79
75
62
58
72
94
104
98
88
81
76
69
68
86
81
73
72
71
70
69
69
72
75
72
73
78
84
85
82
80
80
81
79
76
78
85
92
95
86
76
72
68
67
70
79
94
105
100
87
76
71
64
65
76
93
97
90
80
73
73
73
73
77
86
83
77
71
69
68
68
68
71
72
75
81
86
93
93
85
73
66
68
77
85
85
85
84
86
86
85
84
83
78
75
78
89
106
116
113
98
81
73
76
87
94
91
85
82
82
82
81
81
82
76
75
74
71
71
75
85
92
96
94
88
82
81
83
88
87
79
73
69
75
78
77
73
74
74
74
76
86
98
101
91
74
63
66
82
96
98
85
74
69
70
75
80
88
96
96
85
75
71
68
77
75
78
80
81
80
82
88
96
96
88
76
69
72
83
95
98
93
84
76
76
80
83
84
78
75
76
81
86
88
83
75
71
70
71
75
77
74
67
62
62
69
76
82
85
86
85
81
78
76
91
82
79
87
89
77
62
54
65
79
82
77
69
71
83
94
95
88
78
70
74
83
90
92
87
83
83
82
76
69
73
88
102
107
98
84
73
68
65
63
69
77
80
76
70
69
74
83
91
91
91
78
74
79
83
76
61
57
69
83
86
79
72
72
74
77
81
84
80
72
69
74
88
95
91
83
75
78
81
88
92
93
93
90
82
74
73
72
73
73
77
83
84
79
72
68
72
78
86
84
86
79
76
83
86
80
77
72
74
77
75
74
76
79
78
77
84
94
99
88
73
64
71
84
91
86
71
65
77
92
99
95
80
68
63
64
70
78
88
91
88
84
83
80
76
72
71
77
82
81
80
82
86
87
90
88
81
71
59
57
64
71
76
82
87
88
88
91
92
90
83
74
66
71
82
89
86
72
67
75
87
97
101
95
86
81
83
88
90
86
79
77
79
82
81
77
76
78
80
79
71
75
73
70
75
84
82
72
68
73
82
80
74
69
74
81
79
77
81
86
94
96
88
79
77
84
87
85
80
76
84
98
104
98
87
84
87
85
77
65
63
70
81
88
89
86
83
79
77
76
68
64
65
69
75
82
83
81
78
84
89
87
78
71
65
67
77
87
96
93
91
90
89
83
77
72
74
81
83
81
80
84
82
77
73
76
82
79
75
74
78
83
80
76
81
93
96
90
80
78
63
77
90
92
84
75
76
80
83
84
92
98
96
79
60
53
65
85
94
92
85
79
79
82
84
86
89
93
97
94
89
84
77
70
65
64
73
84
90
84
71
66
73
87
100
97
89
86
92
97
83
84
83
87
90
92
88
78
73
75
83
92
92
81
72
70
77
90
100
102
96
89
81
78
76
78
80
86
90
90
86
84
80
76
75
81
92
102
101
88
72
68
82
98
108
100
83
75
76
83
102
97
87
84
89
95
91
81
74
76
82
82
80
81
87
93
94
90
92
93
94
92
89
87
85
83
77
74
74
77
80
81
77
74
75
79
81
80
71
63
64
78
93
96
90
83
82
85
85
77
98
100
91
84
87
97
101
91
77
72
74
80
84
85
80
78
75
77
84
90
89
83
82
85
90
94
87
81
77
75
77
76
74
77
83
88
79
61
46
50
70
90
94
83
72
75
90
104
102
88
84
86
82
80
86
100
105
90
69
54
61
81
92
90
76
63
59
69
84
90
89
86
82
78
75
75
80
85
91
88
80
74
72
79
97
109
100
82
64
63
77
89
88
82
81
91
101
100
90
82
71
71
72
77
84
92
94
87
73
66
71
84
94
92
83
75
72
77
86
87
86
86
84
80
70
62
66
78
89
88
81
77
76
78
87
97
101
94
81
72
70
76
79
82
90
97
99
89
76
74
81
77
80
81
81
79
81
86
92
93
92
91
89
87
81
77
81
86
85
80
69
67
74
81
82
78
73
73
75
77
81
87
86
80
72
75
81
91
86
78
74
77
80
78
74
78
89
92
90
83
89
86
84
85
82
80
80
86
85
83
84
82
79
78
74
75
79
80
77
70
64
62
71
81
85
81
73
71
75
82
90
96
98
89
78
72
78
86
90
90
87
83
77
65
56
63
81
95
94
83
61
73
83
88
92
93
92
86
77
67
63
67
75
82
89
86
80
72
65
68
70
73
79
82
78
72
71
75
88
94
92
88
89
89
88
83
77
81
87
90
87
81
75
71
72
78
88
97
94
86
62
74
84
89
90
91
95
97
90
78
68
66
75
84
92
92
87
82
80
78
75
72
75
77
80
75
72
73
78
80
74
64
63
72
80
79
74
74
82
88
85
80
84
100
110
103
88
81
83
91
78
78
86
86
80
74
77
85
92
89
86
86
87
84
74
72
83
98
108
96
78
68
71
79
86
82
76
72
73
72
71
68
66
67
70
74
74
77
82
86
84
80
82
92
104
100
84
69
70
82
61
71
84
88
81
73
75
81
84
85
87
95
99
88
71
60
67
82
97
94
83
80
83
85
84
83
86
85
84
82
83
86
89
84
78
77
80
83
83
82
78
74
67
61
64
77
90
93
86
81
58
70
83
85
84
89
100
106
97
81
74
81
92
94
81
69
64
66
69
72
75
81
84
84
84
87
89
88
83
80
79
83
89
89
84
80
80
84
81
77
72
78
84
84
76
77
89
98
94
82
79
77
75
71
72
82
95
101
91
77
72
79
87
85
81
81
85
88
82
75
71
68
69
77
84
90
90
85
82
78
75
74
80
91
91
84
79
80
84
85
84
90
104
113
107
91
80
77
76
76
79
72
71
71
72
76
75
68
62
65
76
89
90
84
81
92
102
102
89
78
74
77
80
81
86
87
86
84
83
84
83
81
90
100
104
93
77
71
82
93
95
84
76
80
89
90
87
81
76
72
65
67
69
73
73
73
70
65
63
70
83
93
96
92
92
98
99
90
73
69
79
97
103
101
90
81
75
75
76
83
90
95
96
95
93
86
78
72
79
89
88
72
56
55
68
87
97
95
89
81
75
69
66
63
60
60
66
76
85
92
92
90
92
92
95
100
101
93
80
73
74
85
100
104
98
85
72
65
70
80
90
96
90
81
78
81
83
84
81
79
77
78
79
85
89
89
85
85
89
89
85
78
69
64
60
59
65
78
89
93
88
80
83
88
93
96
98
95
86
72
60
61
77
92
99
90
80
75
78
82
84
86
87
87
90
89
87
86
80
73
74
79
88
90
84
76
71
77
85
89
85
81
74
70
72
76
78
78
76
75
75
82
86
84
76
70
69
73
77
77
75
75
79
88
89
86
81
79
78
72
68
73
86
96
94
84
75
77
78
73
73
76
82
84
80
80
83
85
82
78
87
85
81
76
75
76
76
75
70
69
76
86
87
83
68
59
58
67
79
88
93
92
87
80
75
76
80
81
80
69
61
63
75
83
77
65
60
72
81
84
76
74
83
96
100
98
95
93
85
81
87
91
95
90
75
64
63
71
80
81
79
80
84
86
85
83
82
89
92
88
80
76
74
74
73
74
77
83
86
85
76
67
70
74
75
67
62
70
83
92
88
78
80
88
89
89
89
93
95
95
71
80
97
95
77
65
66
81
90
85
77
75
84
90
94
92
93
98
94
82
67
60
67
78
81
76
70
73
85
92
87
78
75
80
85
79
67
69
80
91
92
85
79
78
76
73
75
79
79
81
54
63
77
80
72
69
75
81
82
78
79
86
91
88
81
80
83
86
84
76
68
67
74
81
83
77
73
74
84
92
93
84
81
84
84
77
74
82
94
101
96
86
78
78
75
73
71
70
64
61
66
66
71
71
70
73
77
78
78
77
84
93
92
85
81
83
86
83
74
67
69
77
86
89
84
77
73
75
81
90
92
88
84
81
79
74
72
84
97
101
94
84
74
68
68
74
78
76
71
63
85
85
82
80
77
76
76
78
80
80
81
80
79
79
81
84
84
78
70
61
63
74
86
92
85
74
64
65
76
85
89
87
84
84
80
74
72
76
81
86
86
81
71
66
69
80
89
87
78
74
84
77
80
85
85
78
74
77
79
79
73
62
58
64
71
72
72
76
78
77
69
68
72
80
81
74
66
69
75
80
79
79
84
89
84
76
71
74
79
82
75
71
73
82
91
96
93
86
77
76
70
63
65
76
84
79
74
72
78
82
75
63
57
64
73
77
81
87
95
97
87
75
69
74
77
74
74
75
76
72
72
79
89
93
86
73
64
66
75
79
73
68
75
88
97
99
91
83
75
71
72
67
65
67
73
75
72
70
75
86
88
82
73
73
74
76
79
85
86
85
83
82
83
82
76
65
59
63
65
69
74
82
90
94
90
81
69
62
64
73
81
84
80
79
82
88
93
92
84
75
76
77
69
71
73
76
72
70
75
86
92
92
88
82
76
73
73
73
67
64
69
75
83
85
76
63
53
51
60
69
79
84
87
87
90
91
89
83
77
80
87
90
87
80
72
75
79
84
84
85
84
80
75
75
79
77
72
71
74
80
89
92
95
95
92
87
79
79
80
82
81
79
82
79
77
71
65
62
66
72
78
82
80
80
80
86
92
96
90
81
77
82
90
91
82
70
65
69
80
88
92
88
82
77
70
61
58
64
77
89
92
89
89
92
87
76
70
77
94
108
105
93
80
80
80
78
74
73
76
76
79
80
80
77
75
76
84
86
78
69
68
78
91
99
96
92
87
88
93
91
86
88
82
74
66
59
64
78
94
101
95
84
73
72
67
61
59
68
83
92
89
79
77
78
83
83
84
88
87
81
79
79
81
82
78
81
91
95
86
76
76
83
91
94
96
100
102
97
88
81
73
73
66
64
70
80
90
96
99
96
86
73
58
52
57
70
84
86
77
64
63
70
78
80
79
82
91
94
89
75
69
72
76
78
81
91
102
105
98
87
83
86
84
81
80
82
79
69
59
57
75
72
68
67
74
84
85
78
76
78
81
77
62
53
58
79
100
102
87
70
71
80
85
80
75
74
81
85
83
75
72
74
71
66
70
80
89
90
83
78
80
84
85
80
79
78
78
75
65
59
82
82
82
79
75
71
63
62
66
75
84
83
78
75
76
78
80
82
89
95
95
90
80
77
75
77
81
84
87
93
98
91
76
63
61
70
80
86
82
76
78
83
86
87
82
83
87
94
96
89
79
75
77
78
76
75
77
82
82
82
78
78
82
93
92
78
60
59
78
100
107
93
81
79
83
85
83
84
89
91
83
72
63
66
76
90
97
100
96
89
84
81
84
83
80
74
71
74
84
92
71
67
70
78
83
88
89
87
77
69
64
69
75
82
80
76
66
61
63
73
82
82
82
82
84
83
83
83
81
75
64
54
56
70
88
93
91
86
84
84
88
89
87
82
76
71
64
60
63
77
73
76
83
88
84
81
77
68
61
60
64
71
71
66
65
73
76
69
59
58
65
76
83
85
84
84
83
83
78
73
71
73
81
87
86
77
68
64
68
77
88
94
89
82
75
72
74
77
80
87
81
88
93
90
80
71
69
69
74
76
74
71
70
69
78
80
81
78
75
77
80
83
85
88
86
86
86
84
80
75
74
83
94
95
83
65
64
75
83
81
75
72
75
78
78
75
76
78
88
95
87
86
82
80
76
69
69
79
86
87
77
72
73
79
81
80
78
86
94
96
89
83
85
89
86
73
69
74
80
76
68
70
80
85
72
58
63
84
91
77
59
57
72
88
93
86
77
75
73
76
85
75
71
72
71
64
57
63
74
79
79
75
75
77
72
68
71
82
91
92
87
83
88
91
87
77
69
75
81
79
73
72
82
89
78
65
66
78
81
75
68
72
80
89
92
86
79
73
70
68
73
63
64
72
73
65
54
57
69
80
82
79
80
80
81
77
74
75
76
75
73
74
82
87
90
86
83
85
87
88
87
88
92
94
94
89
85
83
80
74
71
74
79
83
89
88
82
76
71
76
65
60
68
74
76
75
77
82
83
80
75
76
82
88
93
92
86
77
69
66
63
63
69
74
77
76
75
75
77
82
84
84
84
89
95
102
101
95
83
74
70
72
77
87
97
101
92
80
75
77
74
74
72
70
70
77
88
91
81
67
61
66
73
78
83
83
81
76
67
69
75
78
79
74
69
69
69
69
65
63
63
72
82
92
93
92
91
90
91
89
84
83
87
90
96
93
90
86
84
81
90
84
76
71
73
77
77
71
66
68
74
77
72
68
69
73
74
70
64
66
83
96
100
89
75
73
81
84
80
67
64
74
93
99
89
74
67
72
85
91
87
81
81
83
84
83
84
88
88
84
94
83
80
88
97
93
79
70
75
86
94
90
81
75
81
85
83
74
67
66
75
86
91
91
81
77
81
83
83
86
88
91
94
85
69
58
57
68
79
82
81
78
76
77
80
83
87
88
88
84
83
73
75
87
98
96
88
81
78
81
83
86
91
96
94
85
80
76
78
79
81
78
77
81
80
75
67
62
64
75
89
98
95
85
74
74
78
80
78
75
78
85
85
81
78
80
83
85
83
82
72
72
73
73
77
82
80
70
62
62
71
83
92
92
83
71
65
67
79
86
90
86
79
75
74
74
69
63
60
61
72
89
101
105
100
97
95
90
78
64
65
78
92
94
83
74
72
76
79
74
78
87
84
76
78
83
81
70
62
69
86
93
88
77
72
72
75
78
82
87
91
90
84
79
76
76
81
79
70
59
60
79
98
103
91
80
81
86
84
74
67
73
85
94
90
85
81
84
83
73
87
91
90
89
90
92
90
85
81
86
94
92
82
73
74
84
92
97
96
92
92
93
94
90
83
77
76
77
73
69
68
74
78
80
77
75
74
81
88
92
90
85
81
80
83
87
93
96
94
83
76
78
82
77
68
66
76
83
79
74
77
87
93
83
73
68
75
80
77
71
74
83
94
95
89
82
84
94
108
111
100
81
69
67
70
73
72
72
84
93
94
84
75
79
91
100
100
101
106
108
79
83
82
76
70
74
78
78
73
72
75
79
79
75
73
74
74
67
59
57
65
69
71
73
77
82
86
85
84
82
82
84
87
86
82
75
71
77
87
92
86
75
73
77
86
90
85
78
77
81
96
96
89
82
81
83
83
83
82
79
74
65
57
61
73
78
74
62
56
59
69
77
79
79
81
82
78
70
66
70
80
88
90
86
82
84
89
93
89
77
69
71
75
77
78
79
80
78
70
58
94
103
105
97
85
74
69
74
78
78
74
67
64
71
79
83
78
73
76
84
91
91
86
85
87
89
86
76
67
70
77
76
65
56
60
78
90
91
82
74
77
80
78
74
71
75
88
94
87
78
77
90
100
95
82
71
64
63
67
74
76
80
84
90
96
102
95
83
77
84
93
100
92
85
83
89
89
83
76
77
81
77
64
56
64
81
87
82
75
78
86
85
76
72
76
87
93
93
91
96
70
73
79
78
74
70
72
73
76
78
78
80
84
89
94
99
93
77
64
64
77
93
96
87
80
78
80
81
84
87
95
97
88
80
78
85
85
78
69
67
71
74
74
74
79
89
94
94
93
96
78
75
72
70
69
70
75
82
85
84
83
80
81
78
77
78
80
81
75
67
67
72
83
86
84
79
79
80
84
89
95
98
89
76
69
73
79
79
69
63
70
81
85
81
73
77
86
94
96
90
89
81
71
65
65
69
75
79
82
83
83
78
76
77
77
79
81
89
92
87
76
69
73
82
87
86
81
77
75
78
78
82
82
78
75
78
86
89
84
85
89
96
96
86
73
77
87
93
83
73
75
66
61
58
62
69
76
81
84
82
75
69
71
81
86
84
77
74
77
84
85
78
73
72
74
71
68
69
73
77
73
70
76
87
94
93
89
88
95
99
94
82
77
80
89
98
102
93
79
73
58
58
66
74
78
81
86
89
88
84
76
71
74
84
88
81
71
67
72
79
77
64
57
58
63
67
66
71
83
90
84
75
75
88
94
89
80
84
96
104
96
80
73
82
103
110
101
85
80
83
70
75
88
94
89
79
77
79
84
85
88
88
89
85
79
75
81
94
105
98
77
58
53
62
77
82
81
82
87
91
88
84
82
85
86
85
79
81
91
104
105
93
79
76
83
91
90
83
80
86
79
86
93
90
79
71
73
80
83
82
84
87
89
84
75
68
79
97
113
113
101
88
83
86
91
93
88
85
81
75
74
76
80
85
87
82
78
73
76
85
92
84
65
49
50
72
97
107
99
87
75
85
90
84
80
81
96
102
92
78
71
78
86
88
79
70
66
72
81
92
101
103
99
92
89
87
86
82
78
72
67
65
68
74
73
67
65
68
74
77
78
79
75
71
66
73
85
97
95
85
79
85
86
85
83
86
89
85
77
75
83
94
101
98
92
88
84
76
66
68
76
81
83
80
82
82
80
79
82
87
82
72
66
66
70
67
73
80
85
83
77
82
97
111
106
88
71
65
72
83
78
83
85
86
85
82
69
57
56
70
90
98
90
79
80
89
95
84
69
62
69
79
86
88
86
84
81
76
75
79
80
76
69
71
73
83
85
84
82
77
73
74
77
84
90
89
80
73
75
85
74
82
85
86
84
84
83
74
65
67
77
79
68
56
58
73
86
83
72
69
78
94
102
100
90
84
82
75
66
64
69
77
79
73
73
76
79
76
74
72
69
64
57
55
64
78
86
87
86
87
82
86
86
85
85
88
95
95
85
77
75
78
78
71
68
73
89
99
94
79
70
75
85
89
83
74
72
72
76
82
90
92
83
74
71
77
82
84
81
79
79
80
80
82
82
80
77
78
84
89
84
79
74
75
77
77
81
90
92
91
88
83
81
82
78
81
94
105
104
84
63
57
69
82
86
73
63
62
77
94
100
95
84
79
85
93
96
95
90
83
81
83
89
94
89
81
75
78
86
90
85
71
60
59
66
73
77
79
84
88
88
87
81
72
67
72
79
88
91
86
80
74
76
82
87
84
79
75
73
75
78
84
93
102
100
94
84
78
72
64
63
68
78
86
86
84
83
86
85
78
88
83
73
67
73
83
90
88
82
80
85
87
80
68
57
62
70
77
79
85
92
91
82
74
73
80
87
88
81
70
66
74
91
101
97
79
65
61
62
63
64
70
81
88
92
91
91
88
80
73
82
91
98
94
85
83
89
93
90
83
81
80
78
70
66
70
78
85
82
78
76
76
77
77
69
64
66
75
85
85
79
65
64
71
79
81
76
76
83
88
86
81
75
76
75
81
86
87
85
85
63
77
92
92
76
67
72
83
87
82
76
74
77
78
79
81
86
87
85
77
71
70
77
80
81
74
67
70
82
89
81
63
51
58
77
89
92
90
90
93
90
79
70
69
68
68
71
75
78
83
66
69
75
77
71
67
70
75
74
76
79
82
80
79
79
80
77
68
71
77
89
91
85
81
83
87
88
87
85
86
79
67
62
70
81
87
86
83
87
92
92
86
81
79
73
70
69
73
76
77
81
79
84
88
89
87
83
80
82
87
93
93
86
78
74
69
68
64
71
86
98
99
88
77
75
79
84
86
87
87
81
73
75
85
97
98
89
84
87
92
97
94
83
76
70
70
73
80
82
83
88
84
82
89
90
88
81
78
83
90
92
90
84
79
73
69
72
81
91
91
89
85
81
79
73
65
65
73
85
90
89
83
87
99
112
116
107
93
85
83
86
81
70
61
62
71
79
82
80
81
91
75
64
65
70
72
68
66
67
73
75
76
77
79
80
81
83
88
89
84
79
77
79
79
72
64
66
80
94
99
97
93
93
94
94
95
92
89
83
78
73
68
62
63
69
82
91
91
83
77
81
69
60
62
70
76
76
70
69
73
75
70
69
73
80
85
87
86
85
83
81
80
77
77
71
73
81
92
95
88
85
88
86
80
73
71
73
76
78
79
76
75
75
76
82
88
93
94
86
77
75
73
67
65
76
89
92
83
72
75
85
84
81
74
70
68
75
87
93
95
89
79
72
67
66
71
78
79
77
74
77
81
83
81
84
85
84
77
74
76
82
87
85
82
82
86
87
84
81
78
84
80
71
71
80
93
93
81
71
73
87
96
96
85
72
67
72
77
84
83
81
76
71
63
59
60
59
59
63
69
76
80
77
76
80
88
91
84
75
74
77
83
85
85
83
79
73
66
68
81
87
79
76
78
80
83
79
74
72
76
86
87
87
89
89
88
80
70
62
62
67
73
73
71
69
64
57
51
53
63
76
80
75
68
64
71
78
81
76
73
72
76
81
85
86
77
66
61
69
86
85
84
84
83
76
67
65
75
90
98
89
75
71
79
87
87
78
72
73
80
80
75
73
81
91
89
73
59
58
68
82
92
92
85
79
79
81
79
74
71
73
79
82
84
87
88
84
84
85
90
88
87
87
84
79
70
66
76
94
103
97
84
70
67
69
69
73
77
90
95
88
77
75
87
100
100
86
76
77
88
98
99
90
79
76
82
85
82
74
73
80
87
85
81
84
90
93
94
94
92
82
79
78
80
84
87
83
74
75
82
95
98
88
74
71
78
89
92
86
77
76
81
86
88
86
84
82
79
78
76
79
77
70
64
69
83
94
93
85
83
87
90
85
75
73
77
79
81
81
86
77
75
76
78
83
83
81
72
66
75
90
100
95
82
79
87
99
98
86
72
74
90
96
87
74
71
73
74
65
56
56
64
69
72
79
89
97
94
85
80
87
95
95
87
81
78
76
73
78
82
76
81
84
82
76
71
70
75
80
85
88
88
82
79
79
82
85
92
93
93
91
88
87
82
79
79
80
81
76
68
65
66
68
70
72
78
83
82
77
75
82
95
105
105
97
89
83
84
85
87
71
72
76
78
76
73
77
82
85
82
73
68
70
77
85
85
84
85
92
98
95
87
81
84
86
89
88
85
79
70
65
66
68
71
75
79
82
82
82
79
74
76
84
92
93
88
82
82
88
95
72
71
76
82
83
85
87
83
74
66
66
66
69
71
75
83
85
82
79
82
87
90
87
84
83
85
89
86
76
66
62
67
77
84
83
78
75
80
84
83
76
71
75
85
91
86
78
71
74
84
75
85
95
97
90
82
79
76
75
74
75
74
70
63
61
67
73
71
68
72
83
91
90
85
81
87
100
106
97
83
75
76
79
77
68
60
62
68
75
82
84
86
90
95
92
83
67
58
57
68
76
87
97
98
88
75
68
75
85
89
83
77
74
76
79
78
76
74
74
76
80
83
86
84
82
86
100
114
111
95
79
75
78
74
64
58
64
76
83
85
87
87
88
87
85
76
66
60
65
76
81
77
79
81
78
71
67
73
83
85
79
80
88
98
99
94
91
94
95
88
76
68
71
73
71
69
76
91
96
87
75
73
79
83
75
68
73
88
98
98
87
78
76
80
86
88
84
82
81
79
74
61
63
71
74
70
67
73
80
83
80
80
87
89
85
81
87
97
100
92
76
69
72
74
71
65
68
80
90
86
77
73
78
81
72
62
66
82
96
96
85
77
79
86
88
86
83
79
72
67
64
54
63
75
77
67
60
65
79
83
82
78
78
77
74
69
75
84
92
84
74
71
80
88
89
85
84
88
93
90
86
83
79
72
63
62
72
86
89
79
69
68
79
88
88
79
68
61
64
73
64
63
74
79
76
67
65
67
71
69
71
75
83
87
83
76
74
76
78
76
70
69
76
84
87
88
87
85
80
77
79
84
86
83
82
87
98
101
94
80
73
75
85
89
89
79
70
72
84
99
65
79
81
74
66
75
89
91
78
61
62
76
87
85
76
69
71
73
72
73
74
73
73
70
68
71
76
75
69
66
67
72
81
84
85
89
91
96
99
100
100
103
105
101
91
79
75
84
99
103
74
86
85
75
72
88
105
102
85
71
74
81
80
67
60
65
73
75
71
74
83
88
83
73
67
73
79
80
80
76
71
70
71
69
66
64
69
85
99
108
103
100
98
97
93
91
89
92
94
86
90
97
96
95
95
98
92
79
70
74
83
88
84
77
82
86
86
75
71
75
84
87
80
74
74
86
94
89
78
74
79
85
87
80
72
72
78
86
92
90
83
80
75
76
84
93
98
94
86
80
82
84
87
89
93
89
82
74
73
78
82
86
91
97
101
94
81
69
71
81
91
92
83
74
72
83
91
88
75
66
70
83
93
97
98
98
94
82
65
60
72
84
84
76
75
82
92
93
88
85
72
71
73
74
73
76
83
92
96
86
72
71
80
89
86
73
66
66
76
88
97
97
89
78
69
71
83
87
80
65
58
64
77
88
93
90
83
73
63
62
73
88
93
89
82
80
85
89
90
83
87
90
85
76
72
76
84
89
83
74
68
68
74
78
78
74
71
75
79
86
86
82
81
80
80
80
83
85
78
65
55
64
77
86
77
65
69
82
96
95
81
73
77
85
91
88
83
81
79
71
93
94
87
78
73
75
75
68
61
63
70
76
76
80
86
88
85
78
76
81
88
95
99
100
99
90
81
70
68
68
76
85
93
96
90
83
81
87
98
98
86
72
71
81
89
86
78
74
75
73
72
76
79
76
67
70
80
84
76
61
57
69
83
88
87
84
82
80
76
77
86
93
95
86
69
61
67
81
93
92
78
63
56
67
79
83
76
74
82
98
107
102
87
79
83
93
101
107
111
109
66
72
80
81
79
79
80
79
74
72
74
72
72
73
79
91
92
80
67
63
68
72
73
74
78
83
85
82
78
80
81
79
76
80
80
76
67
63
73
90
97
88
71
60
68
83
98
103
101
97
81
83
85
87
83
78
79
84
90
92
86
75
65
64
67
73
73
69
65
61
64
67
69
73
82
85
85
79
70
75
86
93
95
90
86
91
98
103
104
100
92
77
64
57
58
70
85
93
86
74
81
90
95
88
71
58
60
78
91
95
86
77
75
79
81
77
76
78
82
84
86
81
77
72
72
80
83
78
73
78
89
93
83
66
59
73
96
114
118
105
88
73
64
60
59
66
74
80
82
79
75
86
94
90
73
57
56
73
89
98
91
81
77
80
91
102
102
90
79
82
91
93
82
73
74
84
91
83
75
79
89
91
78
62
57
63
74
81
87
89
85
75
68
69
76
79
77
78
81
95
77
84
88
87
80
74
70
78
86
91
86
76
67
64
73
86
88
74
60
61
74
85
82
74
76
85
89
83
79
85
93
94
86
79
82
82
75
63
63
72
82
82
80
81
85
90
85
81
82
89
74
75
75
75
77
78
83
84
83
78
74
74
75
75
73
69
67
66
67
69
72
74
73
72
76
81
85
83
85
91
97
98
87
78
74
81
77
68
58
62
73
85
86
83
79
80
84
83
84
79
70
71
68
68
75
81
85
84
85
86
85
81
84
88
87
83
79
85
92
89
84
73
69
71
78
83
84
83
79
79
85
90
86
78
71
72
73
72
69
73
80
83
84
84
88
93
89
81
74
73
84
73
65
63
68
72
78
84
94
98
91
78
69
72
82
81
77
77
83
89
87
78
72
74
79
82
80
73
69
67
71
79
88
97
91
77
71
73
86
95
92
79
72
81
102
115
107
82
63
63
80
74
73
73
73
74
76
80
85
86
80
71
66
71
77
73
63
58
61
73
79
74
69
66
71
76
79
82
86
87
84
82
91
101
100
89
76
73
83
95
94
80
70
71
87
102
106
91
72
63
71
71
79
84
84
83
81
77
73
72
76
77
83
86
85
81
74
68
67
72
70
62
52
53
61
69
77
85
98
104
98
87
82
85
92
94
84
72
68
77
91
92
83
72
69
77
92
96
91
81
83
84
83
80
77
80
81
80
75
73
74
79
84
83
79
79
81
84
85
81
74
64
58
58
64
68
67
70
79
89
86
79
71
72
80
85
82
75
71
76
88
91
85
77
74
80
90
98
94
85
90
93
87
75
70
72
80
85
80
75
74
79
83
79
75
73
77
78
79
78
79
82
83
81
80
79
73
68
70
76
81
80
78
75
71
65
66
77
87
91
86
79
79
80
80
79
77
78
77
78
84
84
80
75
77
77
79
79
76
78
84
89
90
88
86
86
83
75
69
70
78
82
83
80
80
82
79
74
76
81
86
84
79
75
68
64
69
80
86
84
78
77
81
88
88
79
67
65
74
86
77
77
80
80
83
84
80
74
74
82
87
80
67
63
74
86
89
79
71
75
78
78
67
63
67
75
79
72
64
65
72
75
71
67
70
82
92
90
81
71
76
90
99
99
90
79
74
82
97
112
82
87
91
87
86
90
94
84
73
66
66
61
50
46
54
69
80
80
72
72
71
65
64
62
68
81
88
77
61
49
54
67
74
76
80
91
99
90
75
65
73
92
99
90
77
70
73
84
99
112
85
88
90
87
87
95
102
94
73
58
58
73
79
76
68
66
77
84
80
68
58
60
69
78
84
89
94
88
76
68
71
75
77
77
81
85
84
77
67
63
68
73
77
74
71
68
68
69
77
85
71
66
68
76
83
85
86
86
83
79
77
82
88
87
78
74
79
90
92
83
74
76
87
95
90
81
73
72
80
88
89
77
66
61
68
77
81
77
79
83
83
77
72
72
75
79
77
76
75
75
65
62
63
69
75
75
71
77
83
92
92
85
77
72
77
85
91
91
88
83
80
75
74
73
75
76
73
73
78
84
82
76
67
66
71
80
85
88
90
88
85
83
83
85
84
81
81
84
86
85
76
81
79
77
78
81
82
80
80
83
89
86
79
74
78
92
95
87
73
68
68
63
57
57
70
86
96
95
85
80
77
77
83
87
89
93
91
90
86
79
77
79
83
82
77
74
77
84
87
88
74
80
88
86
85
86
89
87
80
75
75
78
78
75
75
79
83
84
78
74
73
77
79
83
87
91
93
91
87
84
80
75
72
77
87
97
102
97
89
86
83
83
80
70
65
68
77
84
82
80
71
73
77
76
77
78
81
79
76
73
74
73
73
73
69
71
74
81
85
89
93
96
98
95
88
82
79
77
81
87
84
76
69
69
87
101
108
99
88
82
82
83
81
77
71
69
72
75
76
75
82
71
64
65
73
79
79
72
73
81
92
92
81
74
75
77
76
71
73
87
102
106
97
85
77
78
78
75
77
81
86
88
85
84
90
93
88
81
77
80
84
86
88
87
80
75
73
76
81
86
80
71
72
80
89
90
82
73
76
88
98
96
85
75
76
78
76
73
76
84
93
90
77
70
74
80
81
75
67
65
72
82
90
95
92
83
74
71
79
88
94
94
88
87
84
80
76
80
87
94
79
72
77
90
98
94
81
69
68
75
79
79
76
75
71
71
76
83
92
92
88
77
70
70
72
74
75
72
65
63
67
76
85
89
91
90
91
87
82
81
79
81
84
81
78
76
76
74
80
85
95
84
79
79
83
83
75
63
55
60
70
75
76
74
74
74
79
80
80
81
86
93
93
85
73
70
74
84
88
88
89
89
85
76
75
87
95
93
82
67
63
69
72
69
62
62
66
74
79
76
92
89
80
75
74
79
79
73
66
70
78
80
75
73
80
90
92
84
71
70
86
101
104
93
81
80
92
104
107
101
97
91
83
70
68
75
87
90
84
79
79
83
83
75
66
63
68
74
77
76
79
83
80
77
80
88
90
86
79
77
81
82
78
80
84
91
95
90
89
88
92
93
86
78
78
89
102
105
95
84
80
81
80
75
75
83
94
98
95
92
91
90
90
93
94
88
79
69
68
77
76
76
75
79
88
95
93
83
68
65
74
84
90
88
87
84
80
82
88
95
100
94
82
67
70
80
89
84
73
68
73
76
74
70
73
83
92
97
92
84
79
80
86
97
105
100
82
63
62
76
66
69
75
82
85
89
85
76
68
65
71
75
80
86
88
87
78
63
57
66
83
91
85
77
73
78
77
70
66
67
77
82
76
67
66
72
77
77
76
76
79
79
79
83
87
85
75
63
62
75
59
70
81
84
81
79
80
79
80
78
72
61
57
68
84
94
89
69
56
58
66
74
78
85
90
90
79
70
69
81
93
99
94
86
82
83
81
77
75
80
86
86
77
66
67
74
75
73
74
76
81
83
85
84
85
85
81
77
77
80
82
76
64
63
71
83
93
90
86
83
79
77
80
91
102
100
84
72
72
90
106
106
91
78
79
83
83
78
75
81
89
90
80
72
70
77
78
77
77
76
90
86
81
80
86
89
83
73
65
73
89
101
94
79
75
82
94
95
90
85
84
82
81
82
85
86
82
74
74
83
93
93
82
71
68
73
75
69
66
75
86
93
88
84
83
82
77
73
79
91
81
84
81
79
77
78
79
76
74
74
83
93
96
89
85
84
87
83
77
70
72
77
80
76
74
78
84
87
85
82
80
81
83
84
85
84
80
71
65
68
74
80
83
82
82
77
69
68
80
97
77
83
87
84
78
73
76
84
88
82
71
67
66
74
80
83
84
86
81
75
75
80
91
96
90
85
85
91
94
91
86
83
83
84
84
86
84
79
75
73
71
72
74
74
72
71
69
68
75
78
73
73
78
82
80
78
76
81
83
80
69
64
61
69
80
88
96
99
97
92
88
88
92
93
89
80
74
72
78
85
89
97
95
86
79
76
78
81
82
83
81
78
74
74
73
74
80
84
84
75
74
75
80
80
79
73
72
72
76
84
91
92
82
70
72
79
91
94
95
95
96
92
81
73
73
82
85
81
72
73
87
100
103
92
79
74
76
83
90
89
83
80
77
78
81
85
90
95
96
88
78
88
95
93
82
73
70
75
87
101
109
103
87
68
59
63
74
83
84
86
86
84
76
70
76
89
106
110
99
86
87
89
83
73
69
78
91
93
88
80
78
83
91
98
96
90
85
82
83
77
82
83
88
93
90
79
71
74
84
92
89
80
73
70
69
68
74
83
83
75
67
68
74
79
79
84
96
106
105
99
89
81
68
61
68
84
93
89
74
71
82
97
103
103
99
95
87
80
72
68
78
69
64
69
71
68
64
65
68
68
64
70
80
88
87
83
83
85
82
73
64
65
75
79
76
69
70
78
86
92
92
86
80
77
82
87
91
82
75
83
94
94
84
78
83
94
98
91
82
72
75
71
72
70
67
63
66
75
79
73
71
79
93
100
95
87
84
83
84
79
76
75
79
80
73
65
63
69
80
90
95
91
84
80
81
84
86
85
88
92
93
87
78
70
71
77
84
88
85
77
74
81
93
93
83
72
71
79
86
84
80
79
83
86
80
72
73
82
91
90
84
82
83
84
82
76
73
75
77
82
88
86
80
67
62
66
82
96
99
91
84
83
89
89
81
70
69
80
89
89
76
84
94
92
79
67
63
67
74
78
78
80
84
82
74
67
72
85
95
90
80
72
77
82
83
83
82
81
79
75
75
79
74
64
56
63
82
98
99
88
77
76
83
86
80
70
70
82
98
101
68
77
79
69
56
57
70
79
80
76
80
93
99
90
77
78
87
98
95
83
70
67
73
75
78
81
83
84
88
90
85
75
65
62
66
76
82
85
84
81
76
74
75
74
70
68
70
77
91
93
65
78
77
64
56
70
91
99
88
75
77
86
90
80
76
81
95
100
93
85
79
76
76
78
86
90
90
82
83
89
88
77
64
60
71
81
83
82
83
82
80
81
82
79
78
76
75
81
88
91
80
93
88
75
70
74
82
77
67
64
73
81
81
74
71
80
86
91
90
93
93
87
78
79
94
109
109
91
74
69
73
80
80
81
84
89
90
86
82
80
81
81
77
72
75
80
87
86
86
81
78
89
88
83
73
67
62
64
70
78
85
87
84
80
81
80
78
78
81
90
97
94
86
79
83
96
106
98
82
70
69
78
86
93
96
95
88
74
66
71
81
81
70
59
62
79
92
92
84
75
72
77
85
85
73
68
72
90
102
100
83
72
75
87
89
79
70
66
71
80
86
91
89
78
72
70
79
92
95
89
80
76
74
77
79
77
71
68
71
83
93
91
76
71
75
87
95
93
86
84
95
88
83
76
71
71
82
92
96
83
66
61
71
87
88
78
65
63
70
79
81
77
77
80
80
82
85
88
91
89
81
78
75
71
65
62
65
78
93
98
92
82
78
87
94
95
83
72
70
75
99
91
80
71
70
73
72
66
60
64
74
82
85
86
86
79
73
67
71
80
86
86
88
93
100
101
93
81
76
76
79
80
77
82
84
84
83
83
85
83
75
73
80
92
100
91
78
69
68
77
67
77
83
86
85
87
91
86
79
74
75
86
98
102
96
88
80
74
72
76
84
92
89
77
66
61
67
73
72
71
67
69
72
77
84
89
88
86
82
76
72
69
70
70
70
73
76
84
89
91
69
73
80
87
93
96
94
85
78
74
80
82
85
88
93
97
96
87
82
87
100
108
105
98
90
82
76
71
71
75
76
72
68
72
83
93
95
87
80
79
82
78
67
60
64
77
95
103
101
99
82
79
82
89
88
83
79
78
77
77
79
80
81
82
81
79
81
84
83
83
82
80
82
82
84
84
81
77
74
77
78
81
81
83
88
92
94
89
91
96
98
90
76
68
72
86
96
99
94
91
88
81
78
78
75
75
78
80
80
80
76
81
90
89
78
66
64
69
74
73
70
70
69
65
62
64
71
79
82
86
90
97
99
92
84
76
75
86
93
93
84
78
77
79
77
74
73
74
77
78
83
80
74
78
85
91
93
93
89
83
80
80
79
76
67
65
65
65
66
69
76
82
77
70
67
73
83
84
85
85
87
88
89
86
81
75
73
76
83
84
81
77
80
86
86
79
73
73
78
86
82
84
86
85
85
90
93
93
87
81
74
68
64
60
61
65
65
65
66
75
84
83
72
67
74
88
93
84
74
70
68
65
68
83
94
95
83
68
69
84
93
93
89
92
100
101
91
81
79
88
77
84
87
83
75
73
79
85
84
76
68
69
77
81
76
67
57
59
70
86
89
81
64
54
59
71
76
76
72
72
76
78
78
84
95
99
87
72
65
73
81
82
78
82
92
96
89
81
79
79
69
79
84
85
86
84
81
81
84
91
90
89
89
89
85
71
65
69
79
89
89
84
74
62
57
62
73
84
90
95
98
100
97
86
78
74
75
76
76
74
71
62
60
69
81
87
82
78
78
80
84
90
94
98
98
92
80
74
83
94
99
91
74
68
69
75
82
89
91
88
82
81
80
76
73
74
83
89
89
88
91
97
95
85
68
58
64
75
88
97
91
76
69
73
89
100
94
81
77
77
91
97
100
97
90
80
73
67
71
79
84
82
74
71
77
83
87
85
81
79
83
89
92
87
83
84
86
86
82
78
77
82
85
85
80
74
69
69
72
83
92
92
86
79
81
89
95
91
79
73
70
71
75
77
79
82
82
76
70
71
75
82
87
92
96
93
79
64
56
62
77
89
91
88
84
84
82
84
83
87
87
86
88
89
96
97
87
70
52
51
68
89
96
86
74
71
78
86
82
71
61
56
57
63
77
92
96
88
76
72
77
84
87
87
86
85
80
69
59
56
63
68
74
78
81
76
69
70
81
95
102
102
92
89
89
89
86
79
70
66
69
81
96
101
95
81
72
69
68
70
75
73
67
66
74
81
84
82
76
73
78
84
86
80
75
79
86
93
83
70
63
67
76
80
80
72
63
62
73
89
102
106
104
92
80
67
67
77
87
89
81
77
81
92
96
90
80
72
72
74
87
80
71
66
69
71
76
78
78
77
79
81
83
78
74
73
78
84
86
81
80
80
80
80
80
79
78
73
71
75
86
97
102
91
79
64
68
78
83
82
77
71
69
69
75
81
85
89
88
88
89
83
74
67
69
72
78
83
88
89
86
79
72
72
74
74
70
66
71
79
84
80
72
72
81
92
93
82
71
69
78
89
94
89
82
80
85
88
84
82
86
91
89
84
74
71
75
84
93
91
90
92
88
77
72
75
80
81
79
82
84
80
74
72
76
78
73
68
67
73
82
80
72
74
82
91
91
81
67
64
71
87
94
89
86
85
87
85
80
82
93
105
110
102
86
70
66
74
87
92
81
82
81
76
75
79
82
78
68
63
69
82
90
89
85
81
80
77
70
69
73
85
91
88
83
85
88
83
72
66
68
77
84
85
82
78
70
62
57
62
71
77
81
84
84
81
80
79
83
88
60
55
62
70
79
82
82
81
79
71
67
73
84
91
92
91
88
81
72
70
74
90
101
96
87
83
85
88
83
79
74
69
65
64
64
66
62
59
63
69
71
66
61
64
74
84
89
85
80
77
68
71
77
82
84
83
79
78
81
81
77
72
73
78
89
94
89
78
68
67
72
76
76
74
78
82
83
82
82
83
83
72
61
57
60
66
71
77
83
85
79
75
72
74
76
78
78
80
83
82
85
91
90
88
85
82
81
79
78
79
79
81
78
78
80
83
84
74
67
71
73
70
65
68
80
90
86
75
68
72
81
84
78
71
69
75
85
91
88
81
78
80
84
84
76
70
73
80
87
89
79
77
77
78
78
78
77
79
78
79
78
78
82
81
79
72
69
72
81
90
94
91
87
84
87
90
89
83
73
71
82
89
87
79
73
80
91
97
90
85
88
96
97
86
74
70
76
83
81
78
75
69
66
72
78
80
74
71
73
82
87
88
87
82
77
69
66
72
82
86
90
92
89
76
68
72
81
89
90
88
91
92
87
79
77
84
91
87
79
76
82
92
96
88
79
74
77
77
74
71
76
66
55
61
76
84
79
67
68
81
96
99
87
78
75
77
78
75
74
70
76
85
86
77
68
66
70
76
81
87
95
102
101
92
90
89
89
86
81
80
81
83
85
86
85
83
78
77
79
79
71
63
58
65
76
81
75
68
69
78
82
80
74
73
85
98
98
86
73
67
76
87
93
96
93
86
73
63
59
68
85
102
106
98
88
81
83
87
94
94
90
84
84
88
90
89
83
81
86
90
69
68
76
84
87
82
72
72
74
76
70
60
56
67
83
96
96
84
73
67
75
89
103
108
101
90
75
62
56
60
75
91
93
80
67
64
73
85
87
83
79
80
85
90
91
87
83
81
85
85
71
78
84
91
93
91
85
78
76
77
77
72
62
59
65
75
80
77
67
63
72
91
104
105
94
83
73
67
63
68
79
89
88
75
63
65
76
84
80
71
70
74
81
79
76
71
72
77
77
73
75
82
86
84
82
80
82
79
77
79
81
80
69
63
69
84
97
87
72
61
69
84
97
96
91
84
83
81
78
75
78
83
82
79
76
81
86
87
83
78
79
84
85
82
76
71
68
68
67
67
78
81
83
79
68
61
62
70
78
80
74
69
65
69
81
93
98
88
76
68
76
86
92
91
90
98
105
102
87
72
65
65
69
72
74
81
88
90
86
78
71
75
85
94
97
89
77
69
66
74
68
69
77
82
80
74
70
72
77
79
75
70
71
79
86
84
77
73
77
89
100
104
98
91
96
107
112
104
88
73
73
74
71
68
71
75
88
91
84
73
62
64
78
94
104
99
84
72
70
76
51
60
74
86
93
92
87
79
75
78
83
84
84
85
86
84
76
73
79
96
105
103
90
81
81
86
91
89
85
85
93
95
86
75
74
83
90
89
82
78
79
83
85
85
83
80
77
72
72
76
62
76
82
80
77
81
83
79
73
76
84
86
81
76
79
85
89
86
83
85
88
82
72
62
58
62
67
73
80
85
86
85
77
75
81
87
89
85
79
80
87
87
82
72
65
68
74
82
87
85
92
96
84
71
67
76
83
80
73
75
86
89
81
68
72
84
95
91
84
82
84
81
76
69
70
73
75
72
69
70
72
72
71
75
83
86
88
83
79
82
86
86
80
72
70
75
73
74
79
82
101
98
85
72
69
79
85
81
73
70
80
90
88
79
75
82
86
84
81
82
84
80
72
67
76
86
90
82
71
68
72
79
82
86
86
84
78
74
74
79
86
84
81
83
87
84
67
55
62
80
86
90
84
73
68
69
76
78
76
71
69
72
76
78
78
81
80
79
78
75
74
73
68
66
69
75
83
89
91
91
90
89
86
89
88
84
78
73
71
72
70
69
70
79
84
77
63
56
73
94
78
80
80
74
67
64
70
81
86
83
70
62
64
74
81
84
85
82
76
70
72
84
99
98
83
68
64
81
101
113
109
97
85
81
82
85
88
86
82
78
70
61
56
58
61
62
64
69
79
84
76
75
77
78
77
74
74
80
87
90
87
82
79
83
88
91
88
82
74
68
73
90
106
106
92
74
61
66
79
99
109
105
90
76
74
78
82
83
84
87
91
85
73
63
60
66
73
78
76
66
74
75
78
76
73
70
69
71
78
89
97
102
96
84
78
75
76
74
70
70
74
78
80
81
82
79
74
68
65
76
91
97
89
74
71
80
84
81
81
87
93
94
86
77
71
74
79
86
85
76
75
73
73
69
70
70
69
70
74
82
92
95
88
72
60
59
67
79
80
78
74
71
72
73
75
75
79
73
70
74
83
85
79
73
82
101
105
90
75
69
75
87
89
85
75
75
83
91
98
96
74
59
56
63
76
82
81
75
70
70
72
71
70
67
62
64
75
87
90
82
74
75
80
83
78
74
75
76
77
81
85
84
77
74
89
105
106
87
62
58
74
90
94
85
76
81
88
93
98
91
76
59
51
57
67
76
81
78
74
66
62
64
71
73
71
69
72
77
79
79
80
85
90
89
84
81
77
76
77
87
89
85
73
71
82
96
95
78
63
66
82
87
77
66
67
82
91
92
88
83
77
80
75
67
63
66
79
85
85
76
72
74
83
87
83
76
70
66
69
76
87
95
93
87
78
69
61
59
70
90
104
96
76
67
78
95
101
91
76
76
82
81
74
65
66
72
82
89
91
94
80
99
100
88
78
77
88
96
93
82
74
74
81
89
88
81
75
77
83
86
90
95
92
86
77
64
53
49
57
77
91
97
84
68
69
84
97
96
87
82
83
90
91
88
81
76
82
95
107
101
85
95
96
87
79
74
76
82
84
80
75
72
76
81
81
79
82
90
95
90
85
84
86
86
83
78
78
77
75
74
76
82
83
74
68
70
78
86
89
88
83
80
80
82
82
84
90
96
91
75
85
88
85
77
62
52
56
65
75
79
80
82
85
81
77
78
85
90
86
76
69
72
78
85
87
85
88
94
98
95
89
79
76
79
85
88
83
82
82
77
64
51
47
55
71
82
86
80
64
52
73
73
75
70
59
54
60
71
78
79
83
87
88
83
75
75
81
86
83
78
75
71
73
84
91
90
82
78
84
95
92
82
75
80
92
93
87
78
73
70
66
64
66
72
79
80
72
70
76
86
64
67
64
62
61
71
77
78
76
76
83
88
87
75
63
62
74
86
95
99
93
83
76
84
95
100
91
80
75
78
80
78
76
80
85
80
73
70
70
80
87
91
88
87
85
80
70
71
84
99
62
70
73
76
75
74
77
77
76
80
86
91
88
76
62
60
68
79
89
90
84
80
79
84
89
88
86
82
82
84
80
76
73
77
82
82
74
70
75
85
92
86
71
68
76
89
87
80
75
76
69
76
86
92
86
76
69
70
77
82
86
87
87
86
80
69
65
64
65
64
61
64
77
84
84
73
65
66
78
88
91
82
71
68
79
87
83
76
73
82
85
77
63
61
77
96
96
86
75
76
91
84
82
83
82
76
71
72
78
81
83
82
84
87
82
73
67
65
68
73
66
63
66
75
81
81
74
67
74
85
91
83
71
67
73
83
82
77
74
79
86
87
83
85
89
90
83
72
74
84
95
87
79
74
76
79
81
81
83
89
95
90
81
71
64
63
70
79
87
88
81
71
66
68
75
77
76
74
77
79
78
72
66
67
78
85
86
83
81
82
89
97
97
94
88
79
75
73
77
85
72
79
79
83
90
96
94
86
79
78
85
93
97
95
87
78
70
64
61
64
70
81
82
75
68
72
78
80
73
75
89
108
111
97
80
76
86
98
93
75
57
55
67
78
79
73
71
74
78
81
84
73
66
64
75
90
100
93
80
70
70
77
87
95
94
83
68
57
59
74
93
108
109
100
90
83
77
73
71
77
88
94
93
88
87
94
99
95
85
73
68
71
77
82
82
86
93
94
87
81
80
72
68
71
72
74
80
79
73
64
57
62
76
92
96
91
78
71
73
82
90
92
92
90
87
84
77
75
76
79
76
72
73
80
86
85
74
64
67
79
89
88
87
89
96
100
96
82
73
75
83
69
61
68
80
84
83
79
72
67
66
72
77
80
78
77
76
74
70
64
67
73
81
78
69
62
64
75
85
87
77
69
73
86
91
82
65
57
61
71
75
80
88
99
102
97
84
76
72
71
82
68
58
66
84
102
101
88
75
74
84
92
87
75
63
61
65
62
56
56
67
81
88
82
68
60
65
76
87
89
77
68
71
84
89
85
78
71
73
72
72
77
87
95
96
89
89
92
93
87
80
80
81
80
81
88
92
85
75
71
77
84
87
86
77
72
64
61
65
74
84
85
79
77
75
77
77
75
73
72
69
67
69
76
84
83
78
74
80
88
92
89
82
86
94
99
99
94
95
99
84
94
98
91
78
71
75
78
72
66
64
72
86
90
86
76
65
66
78
92
98
89
76
67
64
66
65
66
67
68
68
69
70
76
87
90
82
76
80
87
90
83
79
85
101
107
100
91
89
89
88
91
94
93
88
83
74
66
67
74
79
85
87
84
77
70
67
76
86
92
98
99
91
72
51
46
57
75
86
85
80
72
70
73
79
87
90
87
80
73
68
67
74
85
93
94
89
89
92
88
79
85
91
96
101
92
75
57
58
73
92
99
92
77
69
73
87
100
98
86
83
87
91
79
62
60
73
91
97
92
83
75
70
61
60
73
87
87
78
73
69
70
74
80
79
79
81
88
92
91
69
81
92
96
90
81
70
61
61
70
90
100
95
85
81
87
99
105
94
80
78
84
90
84
77
80
87
90
85
78
73
76
72
69
67
77
85
84
75
72
77
87
89
85
76
72
79
84
90
91
62
64
71
75
76
75
73
73
74
79
90
98
99
95
89
86
80
76
70
71
78
90
98
100
98
95
90
84
75
68
71
78
87
88
85
87
88
84
74
72
76
89
100
97
87
79
75
80
86
86
59
46
46
58
76
88
88
82
78
83
91
96
96
91
85
82
76
72
70
69
71
78
90
100
102
93
85
80
81
84
86
89
93
91
83
73
69
73
78
77
73
72
84
92
92
82
73
71
77
83
61
52
51
61
78
88
87
81
76
78
81
87
90
86
79
83
91
97
96
81
71
70
76
78
72
62
65
75
86
94
90
89
87
80
72
61
60
66
73
73
67
62
65
74
80
79
74
78
86
86
71
72
73
74
78
80
82
80
80
77
79
85
90
85
75
69
75
88
96
92
84
81
76
71
61
56
65
77
84
87
84
86
85
76
70
67
73
81
83
77
69
66
63
63
66
73
82
88
89
84
85
86
83
81
81
81
85
86
87
87
88
94
97
94
80
65
53
55
68
78
82
84
83
86
88
91
91
88
84
81
86
92
94
84
72
64
70
86
96
96
88
78
72
72
75
77
78
76
70
62
96
95
90
85
81
79
76
75
81
90
96
93
87
82
81
76
68
62
62
71
81
89
97
101
101
94
86
80
76
76
81
87
87
81
71
59
55
67
84
96
95
85
85
88
89
81
72
67
63
61
84
83
82
81
78
72
66
66
71
82
89
87
74
65
67
77
83
82
76
78
91
106
107
90
72
65
68
69
69
66
66
67
69
69
69
66
64
65
70
78
78
77
82
85
86
81
77
77
80
86
66
66
68
74
77
77
77
77
81
82
83
84
84
81
80
80
82
80
74
75
82
93
89
74
64
68
83
87
79
69
65
70
78
82
80
78
78
78
78
79
76
74
73
74
74
77
80
86
88
89
85
80
78
79
81
83
85
85
81
77
78
84
92
95
91
81
73
66
64
73
80
83
83
82
85
92
95
91
85
83
84
85
88
85
81
77
73
76
81
82
78
77
79
82
84
81
80
80
79
75
100
92
87
85
83
84
84
80
77
74
75
76
78
77
72
66
65
68
76
91
98
101
99
97
93
82
67
56
60
75
91
98
91
82
71
70
74
77
78
75
75
79
89
92
88
80
74
75
77
75
80
77
80
86
86
80
74
75
81
82
79
74
73
73
71
66
65
74
86
97
103
106
101
88
76
61
53
51
55
69
91
107
104
84
70
70
82
88
82
74
75
84
94
91
81
71
70
74
78
82
68
70
82
91
93
80
66
65
73
83
85
80
81
84
86
79
79
84
86
83
78
84
83
72
62
64
79
91
93
89
89
94
93
80
71
72
80
84
78
74
75
84
92
91
85
79
77
73
71
74
68
66
71
82
92
93
83
71
68
72
76
77
75
73
74
79
84
85
78
66
63
71
79
79
75
78
88
99
101
93
88
85
79
75
75
81
86
86
84
78
76
73
75
82
88
90
82
75
71
72
73
70
68
72
80
86
87
81
76
72
67
61
59
64
75
88
90
82
71
64
71
84
92
91
82
76
73
77
84
91
90
86
77
72
77
88
97
100
97
88
79
72
70
71
76
79
78
80
84
86
69
72
77
78
72
68
71
80
88
88
75
63
59
71
90
104
95
80
70
65
72
85
95
97
89
78
72
75
84
93
93
87
76
69
72
76
85
90
89
87
79
73
70
71
76
78
80
84
89
87
54
70
80
84
79
77
81
89
97
98
92
80
71
71
80
92
98
91
80
64
60
67
87
101
106
94
81
73
75
84
92
95
91
82
72
67
71
80
88
91
87
76
71
72
82
90
92
86
80
74
66
72
82
83
81
82
88
94
98
97
91
87
80
70
70
86
101
105
89
63
46
49
64
84
95
93
80
71
65
70
77
84
89
90
89
88
86
86
90
93
91
87
85
82
84
84
84
82
75
71
83
80
84
82
69
58
60
74
88
91
80
71
67
69
71
75
83
84
77
66
58
53
58
62
72
83
90
90
83
73
64
62
64
73
85
91
89
84
76
71
72
81
88
90
82
75
73
79
81
80
76
74
82
87
79
64
58
71
88
95
85
71
65
70
74
71
62
62
72
79
80
75
69
69
80
97
107
107
98
86
76
72
68
68
73
79
85
83
72
62
57
62
72
78
78
76
80
83
88
83
71
73
82
89
94
91
84
82
88
98
102
93
83
77
77
74
72
75
87
96
90
78
70
77
87
92
92
91
92
92
95
94
86
77
76
81
90
95
89
81
73
70
70
70
68
70
81
91
91
84
86
90
84
74
72
78
84
83
85
93
102
100
87
75
74
77
82
86
90
93
89
77
65
60
60
62
69
78
85
86
83
77
72
69
71
77
85
89
87
83
79
78
81
76
67
68
77
88
94
89
88
90
78
56
50
63
82
85
83
84
90
97
90
79
75
80
82
76
70
72
76
75
66
58
58
68
76
80
77
69
59
56
62
72
75
76
73
75
77
75
76
76
81
83
81
78
78
77
81
84
79
82
77
66
64
73
84
82
72
66
73
86
94
92
87
82
80
74
68
71
76
78
75
74
81
87
90
81
69
59
59
68
83
90
88
80
75
75
79
80
77
71
71
79
86
87
78
73
74
80
80
83
80
75
73
73
74
71
64
62
67
78
87
90
84
79
76
73
74
80
85
89
86
79
74
73
74
73
71
69
75
80
86
91
86
81
79
80
83
82
76
70
74
84
88
84
77
78
88
92
80
84
80
75
67
64
65
72
81
84
85
81
78
76
78
78
75
72
70
70
81
93
96
80
63
56
61
73
81
83
81
78
77
78
80
81
83
83
81
80
80
79
82
86
86
80
76
81
91
87
80
86
88
83
76
68
69
78
91
97
92
86
82
82
82
80
78
76
69
69
69
76
82
82
77
74
76
79
81
81
75
65
61
62
74
83
84
78
77
80
84
83
77
74
76
80
78
74
72
68
79
86
87
81
77
71
75
77
79
77
75
80
85
87
84
80
79
81
80
73
67
68
73
81
83
83
78
75
76
79
76
64
52
51
68
85
85
74
72
80
86
82
72
67
75
81
78
67
58
64
76
74
66
61
66
73
77
73
61
53
58
72
86
90
86
78
78
80
81
76
74
79
86
88
80
70
64
67
77
87
89
81
69
66
78
89
87
76
69
75
83
84
80
76
76
79
77
71
73
81
73
61
56
59
71
84
86
77
66
61
67
80
92
95
91
87
83
80
77
77
83
89
90
86
81
81
82
82
79
80
86
92
95
95
95
92
87
80
79
82
86
86
83
74
66
68
76
84
94
98
73
62
64
75
89
98
95
89
84
82
81
82
85
83
84
85
84
81
79
81
86
89
81
76
83
99
105
95
77
69
71
81
91
92
86
79
74
74
80
84
88
82
72
62
60
67
76
83
94
101
78
78
74
74
82
91
95
95
89
81
76
76
76
72
70
68
73
72
75
79
85
89
84
78
80
83
82
74
71
78
85
81
70
65
71
79
79
72
64
67
73
77
75
78
82
84
78
71
78
94
85
91
76
63
64
79
94
97
89
75
68
72
76
82
80
76
75
74
77
77
82
87
85
81
80
79
73
69
71
80
91
86
71
60
70
90
95
80
60
57
68
78
87
94
99
96
81
72
78
86
93
90
79
69
73
83
92
94
90
80
69
65
72
80
87
88
86
88
87
81
81
83
82
81
80
88
95
95
88
78
77
81
83
78
78
83
84
81
79
81
81
81
82
83
91
97
96
90
77
71
93
85
87
96
97
85
77
75
78
80
74
67
64
67
70
75
73
73
75
79
86
88
88
82
78
77
88
95
93
81
73
74
80
91
87
78
72
78
88
93
87
77
76
81
92
99
102
93
75
60
71
70
84
100
99
82
60
56
69
79
84
83
77
70
62
55
56
59
66
78
84
87
86
85
80
76
68
69
76
81
75
73
76
83
87
80
73
72
79
83
79
74
77
89
97
97
83
73
74
81
61
57
67
79
83
79
72
71
75
81
85
85
81
73
62
58
66
79
86
87
77
68
69
76
82
78
71
70
77
84
83
76
74
80
84
78
71
70
76
83
83
78
82
92
101
95
68
55
72
100
66
65
68
74
80
87
92
87
78
72
73
80
81
75
65
64
76
91
97
86
63
52
59
75
83
80
74
78
86
92
84
72
65
70
82
82
78
74
76
83
83
77
74
85
100
99
82
67
72
89
73
75
73
77
84
87
82
71
59
59
69
79
82
81
73
70
78
86
84
72
57
53
69
88
98
89
74
66
72
79
77
66
54
57
75
92
91
79
69
67
69
70
70
75
86
95
94
85
77
80
77
68
65
69
76
75
68
57
57
64
77
79
78
72
70
73
81
84
84
77
70
68
72
87
95
89
74
62
65
78
86
79
66
58
69
80
81
77
72
75
85
90
84
74
72
77
82
84
83
82
76
69
68
67
69
72
74
81
87
89
85
76
68
62
58
60
68
80
88
87
78
70
71
70
66
61
57
64
77
88
92
86
77
72
75
81
82
82
84
91
99
100
87
71
63
63
73
81
81
81
89
84
78
77
86
92
85
76
68
66
70
76
81
80
79
76
77
79
78
75
77
81
79
70
69
77
87
87
79
80
92
113
113
93
70
65
78
93
100
95
83
83
84
89
87
85
84
87
88
83
89
82
69
60
64
75
82
81
75
67
67
73
84
96
97
83
70
62
64
69
75
76
77
78
83
88
87
83
79
79
86
94
97
92
84
80
82
86
84
77
76
85
93
99
97
93
95
95
88
75
64
69
72
74
68
68
78
84
87
78
66
62
74
91
100
91
73
64
72
83
89
86
87
95
101
98
86
78
80
80
74
65
64
74
85
83
74
71
76
84
85
81
80
86
92
94
87
79
72
72
64
68
71
76
81
81
78
81
86
88
84
73
65
70
82
92
95
87
77
74
79
87
96
99
96
86
76
75
81
80
65
48
48
70
87
89
77
68
71
76
77
75
78
86
95
96
93
87
83
81
75
75
71
73
78
80
78
72
75
87
100
99
82
74
76
87
94
85
70
64
73
88
93
90
78
68
69
78
90
90
77
63
62
77
89
94
88
79
71
67
67
71
77
84
90
95
99
98
95
85
74
81
85
84
80
80
78
74
71
77
92
100
98
90
84
83
78
71
67
71
83
89
91
84
74
68
71
80
91
96
93
85
79
77
76
76
77
79
84
86
79
73
67
69
77
86
91
88
85
86
77
81
87
91
87
85
85
77
70
71
77
85
88
89
86
81
78
76
79
82
86
89
92
88
82
75
72
75
77
81
78
74
69
65
62
61
66
78
91
97
93
85
80
83
93
94
88
86
86
91
87
79
75
78
85
86
81
70
61
65
73
82
84
81
75
75
80
87
91
86
83
88
93
89
76
64
64
68
71
70
61
53
50
55
65
77
83
82
79
74
76
81
93
99
98
94
90
95
98
90
79
73
70
74
85
89
81
66
58
60
74
83
85
80
71
69
80
89
89
83
80
84
88
80
67
63
70
77
81
79
74
69
68
70
83
98
101
86
68
55
56
67
78
81
75
70
77
89
97
90
61
65
70
80
87
90
87
80
74
72
77
84
85
76
68
71
82
91
90
82
78
79
77
71
66
75
84
90
88
84
82
82
81
80
81
88
91
84
74
65
64
68
73
74
72
68
73
82
89
93
63
62
69
79
82
79
73
74
79
86
91
92
86
77
68
64
73
89
96
91
80
73
70
71
75
78
85
84
77
69
64
69
72
66
60
58
69
77
84
85
80
78
82
86
87
86
82
81
88
94
77
65
67
74
77
72
62
62
73
85
90
91
85
79
71
66
72
85
95
91
75
65
69
74
79
75
72
76
76
67
61
60
64
66
60
56
60
73
87
90
81
68
71
81
90
89
84
83
87
93
76
70
69
74
77
74
72
75
81
84
81
73
68
71
76
83
92
96
94
83
72
71
74
72
67
63
69
85
92
83
67
59
62
70
79
84
83
84
83
80
72
65
65
73
81
80
78
79
89
92
65
72
76
77
77
78
82
86
91
91
86
83
81
78
78
83
91
94
92
84
83
87
85
78
66
64
76
91
100
96
88
78
73
73
77
84
89
92
88
81
76
75
75
75
70
69
70
76
85
89
66
70
77
81
86
90
89
85
82
81
86
95
99
93
80
73
72
76
81
81
80
82
84
87
85
80
78
80
85
90
94
92
87
75
69
64
68
83
97
98
89
82
78
78
79
76
75
76
77
78
77
70
73
83
91
90
79
70
67
70
77
80
79
73
70
72
74
78
79
71
65
70
83
92
89
79
69
69
74
81
80
74
72
73
72
66
66
78
95
101
93
82
80
87
91
89
82
78
76
69
84
81
83
84
80
70
58
58
67
80
84
77
61
50
51
65
79
87
82
75
74
81
84
76
70
64
67
69
72
71
70
69
69
73
76
80
84
88
92
92
88
85
85
88
84
74
72
77
79
75
84
85
85
81
75
68
65
74
83
90
91
88
80
68
60
58
63
70
77
81
88
85
76
58
54
64
80
82
75
70
74
86
92
90
84
81
84
89
90
88
85
86
86
82
72
65
68
78
86
85
83
80
76
74
74
75
82
85
82
79
80
90
96
90
78
68
65
72
82
90
92
86
78
71
70
76
84
91
88
87
88
93
95
92
85
82
83
84
87
91
92
90
89
89
86
84
86
85
81
76
80
73
71
72
78
81
82
77
72
72
77
83
85
80
77
75
82
88
90
88
85
86
87
86
82
73
70
78
91
99
97
87
79
78
82
85
87
86
85
83
80
82
88
92
93
89
85
83
78
74
76
79
83
88
90
81
73
68
72
78
79
75
72
72
73
80
84
89
86
78
75
82
90
85
73
64
61
68
78
82
85
85
84
81
82
87
94
90
81
67
61
63
75
78
76
72
70
74
84
91
73
83
95
100
94
82
69
69
76
80
75
68
67
74
84
89
94
97
92
85
83
91
93
85
73
72
79
87
86
79
75
79
83
82
80
84
90
87
80
70
65
68
76
84
84
82
74
72
75
86
73
76
84
90
88
85
84
84
79
71
66
64
66
71
76
85
92
96
91
81
77
83
88
85
81
81
86
89
89
86
80
76
72
69
67
71
74
75
79
78
72
67
72
84
93
96
88
75
69
73
77
74
73
75
81
88
93
88
77
66
63
67
73
75
73
73
74
75
75
71
67
64
62
61
64
67
72
78
85
86
80
68
59
62
70
75
74
72
70
70
67
59
57
68
77
84
84
80
81
83
84
84
78
73
73
76
81
82
79
73
70
72
78
85
86
82
74
76
82
84
75
61
51
51
56
66
73
80
87
84
71
55
55
70
90
94
85
75
68
69
69
64
61
67
75
82
82
80
82
86
82
86
83
78
72
71
78
82
87
88
82
79
82
83
82
83
84
91
96
88
75
65
70
80
86
86
81
79
81
82
74
69
71
81
91
92
84
80
79
82
80
74
69
74
85
93
89
80
73
77
76
76
83
86
81
77
80
89
93
92
86
85
83
78
70
70
81
88
89
79
66
64
72
82
87
85
76
71
77
85
87
86
81
82
87
92
88
85
88
93
96
91
85
82
82
85
86
83
78
75
77
77
85
91
85
76
71
79
86
91
86
83
82
77
69
66
71
81
89
90
80
66
55
52
57
68
79
87
93
97
92
81
71
71
81
92
93
86
85
90
99
107
103
89
73
67
74
85
85
78
81
84
85
88
82
75
70
73
84
90
87
82
79
80
76
70
69
79
90
95
89
71
57
56
66
81
88
90
85
82
81
76
75
75
76
79
80
84
85
91
93
95
92
81
69
68
81
95
94
82
80
84
81
77
78
81
81
80
84
91
90
80
73
74
77
72
65
66
74
81
78
74
76
87
97
95
85
73
66
66
73
80
87
84
75
67
69
82
94
93
85
77
71
67
66
72
88
100
98
87
76
76
71
66
71
77
80
81
85
89
85
68
57
58
72
74
66
58
64
74
79
76
77
85
87
84
81
84
90
89
81
74
72
75
70
64
68
80
92
92
82
77
79
78
74
74
75
78
77
75
55
63
67
66
66
73
79
83
82
77
71
65
61
65
72
76
74
67
66
72
75
74
71
71
74
78
86
95
103
97
82
68
70
77
76
70
69
75
80
79
76
75
80
85
87
84
82
75
68
65
55
62
70
71
70
75
81
80
71
64
69
82
92
90
82
75
74
75
74
74
74
78
85
89
91
89
83
77
73
71
72
79
86
90
85
76
72
76
78
74
69
62
65
73
83
93
99
98
87
77
71
71
72
77
81
83
83
74
67
66
79
94
102
92
79
65
64
68
72
78
86
93
95
89
83
82
79
71
61
59
70
84
94
93
83
76
73
78
79
77
71
70
76
83
87
87
92
99
94
82
79
83
83
82
80
77
73
71
77
82
85
84
79
72
65
64
63
65
68
77
87
90
77
59
55
71
86
87
76
69
70
77
86
88
84
77
74
73
75
79
82
92
104
109
102
88
80
82
88
84
81
92
94
87
78
66
62
69
81
87
81
75
72
69
66
66
72
82
90
93
86
74
60
53
60
77
89
90
80
68
61
62
70
81
89
88
76
71
73
82
85
87
89
92
93
87
77
72
75
82
81
91
92
88
78
71
70
75
78
78
77
76
79
80
75
75
86
106
113
103
84
75
72
74
75
76
77
82
83
82
74
64
62
68
77
80
74
71
77
86
83
67
54
61
77
86
79
67
63
74
84
89
87
80
76
77
80
78
74
71
73
83
92
96
92
89
90
93
86
80
79
89
97
94
80
71
71
84
95
102
96
85
72
66
66
68
71
76
82
86
77
62
56
69
85
89
79
64
59
66
83
83
84
84
83
84
82
77
75
74
80
89
96
100
103
103
93
77
62
61
74
87
92
90
85
89
91
89
87
88
84
87
92
90
80
68
70
80
91
88
77
71
74
80
83
77
72
67
71
76
74
73
81
97
106
100
83
76
78
84
88
88
85
83
87
96
95
85
77
73
73
69
62
67
83
103
106
94
73
62
65
77
99
111
96
69
54
65
82
88
85
74
74
77
71
67
66
70
83
94
79
78
78
87
95
92
82
74
71
70
73
74
74
71
70
73
81
84
80
77
73
68
64
67
79
94
99
92
82
74
74
78
87
94
90
73
59
57
66
77
80
74
73
79
89
91
76
63
67
86
91
89
77
68
66
69
71
72
70
67
70
76
81
78
69
63
67
74
75
70
64
67
70
73
77
84
94
93
90
88
88
83
72
68
78
88
91
78
66
67
70
71
73
83
99
102
80
56
53
73
89
79
70
67
74
80
83
84
84
83
84
81
79
74
70
73
80
89
85
74
66
66
66
66
70
80
90
91
83
78
79
79
74
69
70
82
90
86
78
74
75
76
77
82
86
87
81
72
72
83
75
60
64
84
106
110
100
88
86
88
89
80
69
60
63
77
87
90
86
83
88
92
88
80
72
73
77
81
77
69
66
69
76
80
72
66
67
74
78
80
83
86
90
91
86
87
87
90
88
83
67
61
73
94
111
106
83
68
72
82
86
80
72
67
67
73
75
73
73
81
92
100
100
92
82
76
72
70
72
69
65
66
75
83
86
78
73
73
75
79
73
72
74
81
86
87
82
76
72
69
76
74
78
88
88
78
66
64
71
76
77
76
74
73
73
73
75
79
81
77
69
66
70
79
82
79
73
70
74
80
80
77
76
83
86
85
82
80
82
81
73
61
58
70
86
90
73
57
62
79
85
77
73
68
69
79
86
87
78
69
66
72
76
79
79
83
92
102
101
85
61
47
51
68
81
82
77
78
82
83
81
76
73
73
77
76
77
77
81
82
76
70
73
85
98
94
79
69
75
91
84
74
59
53
64
82
96
91
75
65
65
71
76
80
82
85
92
99
100
89
77
69
73
87
95
90
84
80
79
76
68
60
58
60
69
74
76
76
73
69
71
75
82
86
88
88
88
87
85
81
75
63
53
53
63
74
78
75
70
68
69
69
70
69
73
77
81
85
89
90
85
84
88
95
97
90
80
78
78
77
76
71
68
67
71
75
76
77
76
77
80
78
73
65
63
72
86
95
91
81
75
67
68
73
72
71
70
75
79
76
69
66
66
72
74
75
78
85
90
90
80
75
79
85
91
85
78
79
83
89
91
90
85
83
79
78
79
81
86
91
88
79
67
57
58
69
83
89
88
82
90
83
77
78
82
79
71
70
72
76
73
75
79
83
87
90
92
93
93
90
85
82
79
74
78
85
88
84
78
78
81
82
76
71
68
71
75
79
87
95
101
99
90
84
86
91
96
94
87
79
88
86
89
88
85
74
66
65
74
80
82
79
81
88
94
92
93
96
95
87
70
56
56
67
79
85
84
80
80
78
73
69
67
74
82
84
82
80
79
77
78
85
91
99
96
90
86
84
85
79
62
78
94
101
91
79
75
78
86
93
91
85
81
83
83
81
78
81
90
92
81
67
64
78
90
87
78
76
80
81
77
71
73
82
88
86
84
88
90
84
72
66
72
83
90
88
86
85
86
89
62
80
96
99
93
83
77
80
89
96
94
83
73
72
77
86
87
81
81
82
82
78
76
83
93
94
86
76
70
71
72
70
72
78
82
81
81
85
89
90
82
75
73
79
88
95
99
98
97
97
80
93
97
93
84
80
77
76
75
81
85
82
73
75
83
91
89
81
73
70
71
73
73
75
83
86
86
83
80
76
74
72
72
79
90
93
90
83
76
76
79
82
80
82
89
98
103
95
86
78
81
81
84
83
79
78
77
73
72
77
83
85
82
84
87
90
87
77
69
69
75
79
78
76
72
74
82
90
95
90
81
75
80
88
95
95
90
84
80
77
74
71
68
69
78
86
86
75
66
63
72
63
66
74
81
82
79
75
73
81
88
88
85
82
83
89
86
80
71
68
74
83
92
92
87
83
81
85
87
83
77
77
80
84
80
76
74
81
86
89
80
73
70
74
78
75
70
66
69
79
73
65
63
70
80
85
83
79
73
76
78
84
84
81
77
75
78
80
75
67
62
68
85
94
94
86
79
74
74
75
77
78
80
80
79
80
80
80
82
81
79
76
80
83
83
78
77
85
92
94
83
75
66
68
79
87
89
83
72
63
64
74
83
81
71
63
60
68
78
79
78
76
80
80
79
76
70
68
70
79
86
86
86
89
95
99
91
82
81
79
77
73
69
71
73
76
85
99
103
93
85
77
72
75
82
87
85
83
77
70
64
62
65
66
65
63
68
73
83
91
94
91
82
74
69
76
80
78
78
81
83
84
85
87
86
83
76
74
81
85
81
73
65
63
70
75
80
84
89
89
81
79
81
88
87
79
69
70
77
81
75
64
60
59
60
61
72
85
95
93
86
78
70
68
69
76
81
80
76
71
72
76
75
66
56
53
60
69
78
84
83
77
73
77
79
80
73
69
74
88
79
81
90
94
87
71
56
59
73
81
79
71
69
69
67
62
65
76
88
89
77
64
58
60
61
61
60
64
68
69
69
73
73
66
63
69
79
87
91
89
85
80
79
84
89
87
80
77
80
88
88
91
94
91
79
69
65
73
86
92
85
71
60
65
74
83
87
83
78
72
73
75
79
79
75
70
69
72
75
73
69
69
74
88
100
106
103
95
95
95
92
86
83
88
96
98
93
89
91
92
89
89
82
75
69
68
71
82
94
102
94
77
60
58
73
97
109
98
80
71
74
90
100
102
98
94
88
84
83
84
84
84
88
97
103
102
94
87
88
96
97
92
85
84
84
83
83
85
90
94
73
63
56
60
67
75
77
75
76
81
83
79
74
63
63
74
87
90
83
72
70
76
86
96
96
89
77
70
73
85
92
91
84
83
85
87
84
85
86
90
92
90
83
76
72
70
72
82
87
88
56
44
48
63
74
80
78
69
59
58
65
76
77
72
62
62
73
86
86
71
55
51
64
81
84
75
62
61
71
81
82
76
72
76
85
90
90
86
86
85
85
87
92
88
78
72
79
89
87
76
65
67
74
82
79
72
66
66
65
64
67
73
78
75
75
79
87
94
86
73
59
56
64
72
75
76
72
72
73
80
81
81
84
87
87
88
89
88
86
84
84
88
94
93
82
72
74
85
86
74
87
94
96
91
76
66
68
81
85
80
67
63
66
73
76
80
83
83
84
82
83
79
72
64
64
74
80
78
70
70
83
95
97
91
79
72
73
76
78
76
72
69
70
71
71
72
76
83
83
81
80
85
89
82
74
71
80
88
91
82
71
64
61
61
65
72
81
85
88
86
82
79
69
61
56
61
70
79
83
86
87
85
84
81
77
74
74
76
77
76
71
65
60
62
70
80
86
85
80
79
63
69
71
73
76
79
79
73
69
73
80
83
75
66
69
82
95
100
89
72
59
57
61
64
66
67
80
100
112
106
86
66
61
68
79
84
86
85
86
85
83
78
75
73
76
81
86
85
78
76
76
76
72
74
80
83
77
69
65
72
81
88
85
81
81
86
88
85
77
68
64
67
70
71
71
80
95
107
108
90
66
51
53
69
82
89
90
86
84
83
81
77
74
73
74
76
83
86
81
78
88
88
83
74
73
73
78
84
88
86
81
79
78
80
83
85
83
78
80
83
91
93
90
76
68
68
74
77
76
68
60
53
59
72
85
92
92
84
78
79
77
74
71
73
77
83
86
87
84
82
78
84
84
71
58
57
68
80
81
74
71
73
77
79
79
83
87
89
88
86
86
84
83
77
72
67
61
56
61
72
81
78
73
71
73
74
73
72
77
80
76
68
67
74
88
97
99
94
88
86
76
74
72
67
65
68
72
68
58
54
64
81
91
87
77
74
79
84
85
78
67
58
59
68
79
81
72
62
63
75
82
80
78
79
78
70
62
63
72
79
76
64
60
70
85
97
100
93
87
82
99
90
75
69
77
87
89
79
64
58
66
83
94
91
76
64
62
75
86
90
79
66
59
65
72
77
76
68
64
60
56
58
69
89
99
94
79
68
71
78
77
70
65
69
82
89
88
78
70
71
110
101
85
77
76
80
82
80
76
70
67
76
82
82
71
61
60
73
86
91
89
84
77
69
68
68
71
70
66
60
56
59
69
80
89
94
87
77
70
69
74
76
81
84
86
87
80
72
71
78
79
76
79
86
82
72
63
64
70
75
70
68
68
67
60
58
59
65
71
80
87
88
87
75
68
70
76
81
81
85
84
78
71
68
73
81
80
71
61
59
68
78
84
84
83
83
83
81
80
78
57
62
76
89
89
79
68
65
71
80
84
83
78
69
66
66
70
76
81
90
98
99
91
79
73
75
80
87
93
102
106
97
81
72
74
80
81
78
73
74
81
86
86
81
77
77
84
86
78
67
74
81
80
77
76
78
79
80
80
85
89
94
91
86
83
83
85
92
96
99
102
100
94
88
87
84
79
69
65
74
87
96
96
84
77
75
76
82
90
95
97
97
95
87
75
73
81
88
84
73
83
86
74
64
62
70
77
80
81
82
78
75
76
83
89
84
74
69
75
82
85
87
88
92
96
90
79
57
45
46
58
77
88
89
78
63
60
71
83
89
88
92
93
90
81
74
78
86
87
85
71
70
69
71
77
74
68
71
80
83
70
50
46
61
78
77
63
52
59
77
87
88
86
85
84
82
80
81
86
82
70
63
71
82
82
74
68
74
83
87
84
80
82
89
89
83
77
69
68
76
62
71
84
92
90
79
70
72
78
76
63
48
45
57
70
76
73
73
78
89
92
91
87
84
77
75
79
94
109
107
91
73
72
84
91
91
87
86
87
87
82
78
76
75
79
82
80
75
70
74
70
82
93
92
85
81
83
85
85
77
72
74
78
73
67
63
74
87
92
88
83
82
88
91
87
82
81
81
83
83
81
81
85
86
86
89
89
87
82
78
76
74
73
71
70
77
84
92
87
77
77
80
81
81
82
85
91
93
87
82
82
87
88
77
64
59
67
79
84
82
81
80
79
78
81
86
87
82
75
73
79
83
84
78
77
77
81
81
75
71
67
71
78
79
80
80
84
88
85
77
70
70
73
77
80
81
80
79
79
78
73
72
72
70
71
73
74
75
76
84
87
79
65
58
66
82
88
84
83
88
94
95
90
82
77
74
70
70
71
72
72
79
90
96
92
84
80
82
82
83
69
68
69
75
77
70
63
66
72
77
75
74
74
75
74
73
72
77
85
87
86
78
69
69
76
82
78
71
71
81
93
98
102
100
89
75
63
61
70
78
83
87
95
98
91
78
74
79
89
97
78
74
78
82
82
75
66
67
75
87
92
90
85
74
63
62
72
85
91
86
78
79
85
87
80
76
73
71
70
72
83
97
106
104
91
74
65
71
78
83
82
74
75
80
84
78
76
78
89
100
81
85
89
90
86
79
74
75
81
88
90
85
72
60
61
70
84
91
87
77
78
88
94
90
75
69
75
83
84
82
84
88
91
85
75
70
73
84
89
83
69
57
61
75
86
84
78
77
86
91
73
79
86
89
85
77
72
74
78
78
75
69
61
60
68
85
89
88
77
72
76
82
87
86
82
78
77
80
84
86
81
74
71
73
71
67
69
79
78
71
63
67
80
89
88
80
74
71
77
81
72
72
77
87
86
78
69
70
74
75
73
71
69
71
77
85
87
83
76
72
66
60
64
75
85
89
82
81
87
91
82
71
74
93
95
79
66
64
69
75
78
82
90
91
86
74
71
73
80
85
82
79
79
85
82
72
64
66
73
77
75
75
79
82
83
81
84
87
83
74
64
60
65
71
76
78
82
88
95
93
85
78
86
101
105
91
77
76
86
97
94
83
77
75
78
80
80
78
81
86
86
87
89
84
76
61
55
63
73
77
76
77
82
82
77
75
84
93
89
76
66
70
79
80
72
65
67
73
76
79
84
84
84
83
85
87
90
89
88
89
89
79
71
70
77
82
80
75
71
77
66
67
74
80
81
75
68
66
71
75
85
87
83
70
61
70
86
100
94
72
64
71
84
91
84
71
63
57
60
71
84
88
82
71
68
74
82
81
73
67
67
72
73
74
77
79
77
73
74
81
66
53
54
66
84
97
93
80
75
83
99
99
84
65
58
76
95
101
84
68
64
75
87
93
92
84
77
70
72
80
84
88
84
80
74
75
77
76
70
64
64
68
70
71
66
67
74
78
77
76
82
74
65
68
80
88
85
81
82
91
97
97
85
77
80
89
92
83
70
68
76
85
89
89
85
85
82
80
80
77
81
80
80
84
87
88
85
78
69
64
64
66
65
59
59
68
77
78
70
57
95
86
76
72
77
77
76
74
80
85
88
87
87
88
91
88
80
72
70
77
81
85
86
84
83
82
76
71
69
73
80
81
79
76
80
84
86
81
74
72
72
72
66
65
72
79
76
70
67
70
88
79
69
67
73
84
89
86
80
78
79
82
85
87
83
79
77
80
82
82
82
81
81
84
86
83
79
70
69
73
83
90
83
72
64
63
72
81
86
85
81
78
80
83
86
83
75
71
78
88
78
75
68
64
70
83
97
102
92
84
78
80
82
84
84
78
74
78
84
87
86
83
81
83
79
73
76
79
79
73
69
75
82
79
69
61
67
79
86
82
76
76
82
84
83
80
84
87
84
77
79
78
79
76
75
80
86
93
93
86
79
78
78
82
84
80
74
76
85
91
90
84
78
74
73
70
73
81
79
70
58
61
74
86
86
77
74
77
79
79
76
74
70
68
72
81
92
98
92
80
90
84
86
89
87
81
74
77
79
78
77
73
75
79
82
84
89
96
101
94
79
67
65
74
86
91
90
83
79
74
71
72
74
78
80
76
74
77
84
88
84
75
68
69
77
84
89
92
94
94
77
70
70
70
72
69
72
80
93
95
86
76
74
80
86
86
83
78
75
70
67
70
77
81
84
85
79
74
76
82
79
65
55
59
75
83
81
72
76
91
100
98
86
83
89
98
102
95
86
80
78
70
72
84
92
86
75
74
83
92
87
76
70
68
73
82
91
95
93
82
65
61
63
69
70
66
62
67
77
82
71
57
54
68
82
85
80
74
75
78
77
78
81
87
92
85
76
71
75
87
75
75
83
94
98
91
78
72
75
83
85
83
77
68
69
75
84
91
94
87
78
63
53
51
53
55
63
75
82
84
80
82
92
96
91
83
81
88
89
76
60
56
70
86
96
94
86
81
83
91
74
83
92
93
89
82
78
72
72
77
81
79
73
72
76
78
77
78
83
86
81
68
55
54
62
74
82
78
70
69
76
93
101
92
78
73
81
94
98
90
81
78
82
85
90
93
91
89
85
89
84
91
92
87
80
78
79
79
74
69
65
63
70
79
86
83
79
74
75
78
71
64
60
69
79
86
81
67
56
55
66
78
79
76
75
77
83
83
83
86
92
94
90
84
84
88
90
87
84
84
85
80
76
73
69
70
76
77
76
71
67
68
79
87
97
95
82
72
70
72
72
72
73
76
77
72
68
66
67
67
67
69
77
85
93
94
84
77
73
77
80
78
74
74
77
81
82
78
77
78
77
74
74
72
72
66
63
64
73
79
82
82
82
85
93
92
84
70
61
63
72
83
89
83
76
74
77
81
84
81
79
83
95
107
110
100
84
73
69
72
70
67
67
72
75
73
70
66
70
81
74
76
79
81
82
83
79
75
73
74
78
84
85
84
80
75
71
68
66
65
70
78
86
92
92
90
87
86
84
87
89
93
102
108
110
103
87
74
68
72
71
67
71
79
86
87
83
84
87
94
79
78
74
73
79
85
87
83
74
68
75
86
100
100
88
69
63
68
74
81
80
76
80
88
95
93
83
75
73
80
83
77
76
85
94
95
84
78
84
92
89
78
72
76
86
92
98
102
103
102
96
88
79
73
69
64
58
59
63
69
74
81
85
91
90
83
74
69
74
84
89
87
83
78
80
80
76
70
68
70
68
65
67
71
72
69
66
74
92
102
98
83
72
72
77
83
84
84
84
86
92
90
88
87
80
66
55
58
71
78
73
63
59
69
81
82
74
66
65
75
86
87
80
70
69
73
78
76
69
72
80
89
87
79
68
65
69
75
79
81
82
85
81
83
83
82
75
69
70
78
70
81
88
89
87
83
80
84
89
87
76
66
68
76
78
71
60
58
66
76
83
84
75
68
68
74
79
80
77
83
95
106
100
83
74
79
87
87
82
76
81
90
94
92
91
87
87
87
91
93
77
85
88
88
83
81
83
83
83
87
88
88
84
77
76
78
75
73
70
75
80
83
83
84
85
85
80
75
73
76
82
89
89
85
81
81
77
75
84
94
102
97
87
84
85
88
91
94
95
94
91
89
84
82
79
77
73
68
73
84
91
85
68
56
64
81
92
86
72
68
73
83
88
93
97
92
82
71
70
73
79
79
79
85
87
85
74
70
85
106
111
95
76
71
79
91
90
86
82
82
85
74
66
67
71
76
74
71
75
81
81
73
58
47
51
66
75
75
69
63
66
71
79
87
92
88
78
71
71
82
85
80
72
75
85
88
83
75
72
79
83
82
76
72
71
77
84
85
82
76
64
65
67
68
72
77
85
85
79
74
73
76
79
75
67
64
69
75
77
70
62
61
70
83
88
86
77
72
73
80
79
75
71
73
77
77
74
67
58
56
63
77
83
76
62
57
69
83
83
74
62
73
84
85
84
85
88
86
78
67
69
79
94
97
91
88
92
96
92
81
71
66
72
78
83
82
78
74
71
68
68
75
81
85
79
72
70
73
78
77
76
79
84
80
73
68
73
82
83
81
80
85
93
92
85
76
78
87
87
80
69
68
79
87
92
96
96
95
90
84
82
79
74
73
74
80
80
74
66
66
71
78
83
85
81
80
82
86
88
86
75
65
59
64
75
85
86
81
82
87
81
90
94
86
73
66
69
84
92
89
77
66
59
60
68
79
84
83
75
70
72
78
77
71
67
69
71
72
70
74
78
82
82
78
79
81
81
78
73
66
59
52
48
53
67
78
82
79
77
83
75
84
83
77
74
75
75
72
70
73
79
76
65
58
64
74
82
83
75
68
71
79
80
78
71
68
75
86
89
83
75
73
77
79
77
71
69
73
75
77
78
78
76
71
67
69
78
82
80
75
73
73
68
71
79
89
87
73
65
68
77
81
78
76
78
80
80
74
74
83
92
92
81
75
71
77
88
96
93
80
64
56
64
76
77
71
68
73
87
100
106
100
89
75
70
76
89
95
86
66
77
74
72
71
69
74
82
88
88
83
79
78
77
77
80
77
70
61
67
83
94
91
75
61
58
64
68
70
74
78
71
59
57
67
80
84
78
73
78
88
92
82
72
68
70
77
90
97
90
72
81
89
88
71
55
54
65
78
81
75
71
72
74
74
69
72
75
78
83
87
85
77
71
71
74
72
64
57
65
81
88
75
63
68
81
86
80
73
72
74
76
72
71
72
74
79
89
99
103
95
84
87
82
70
65
66
67
62
54
51
64
81
82
73
66
68
82
94
99
92
83
76
79
87
93
89
74
66
70
81
90
88
79
80
83
83
81
81
86
89
86
79
74
75
78
86
96
99
93
85
91
84
69
63
73
85
89
75
60
58
74
88
93
82
69
67
72
80
82
81
80
84
83
83
77
74
70
69
70
77
86
91
90
82
75
75
81
89
100
104
99
85
73
69
73
85
92
85
71
63
95
84
68
63
72
82
88
87
81
73
71
78
85
84
80
75
72
72
73
72
75
78
74
68
64
69
79
80
78
75
82
90
82
66
55
62
77
88
90
91
90
88
83
76
72
75
78
81
83
82
79
74
73
78
80
77
72
71
72
72
68
66
66
69
75
78
82
79
76
72
71
73
72
70
74
86
99
100
89
82
80
83
77
65
58
65
72
71
63
57
63
75
85
87
82
77
77
81
84
87
68
70
76
84
86
80
71
65
71
83
88
83
69
61
64
76
82
77
66
62
71
86
92
88
85
85
88
87
84
84
87
87
84
80
76
79
77
71
61
55
54
61
71
79
81
79
79
77
71
69
75
79
76
73
73
77
78
79
79
84
94
95
86
73
69
77
81
78
68
64
75
90
95
89
79
75
73
68
67
77
90
99
96
86
80
81
82
81
79
74
71
73
77
79
75
71
74
78
74
71
87
85
77
70
68
71
75
79
79
78
75
76
81
84
81
80
80
82
84
82
79
77
73
73
77
82
80
74
68
70
76
81
87
86
82
78
78
78
79
77
75
80
88
93
88
80
79
83
83
81
89
85
81
86
84
75
67
72
86
89
79
70
73
82
86
84
79
75
77
79
81
77
74
75
79
81
81
79
80
77
70
63
69
82
89
86
80
76
75
73
75
77
82
90
96
99
93
82
76
79
87
89
93
97
91
79
70
75
89
95
86
73
72
78
83
85
82
81
78
80
83
90
94
89
80
72
72
78
83
86
80
73
72
77
84
86
84
80
78
81
88
87
79
74
72
76
78
76
78
87
83
88
93
94
89
82
85
89
88
80
73
74
77
76
75
80
85
90
86
81
81
87
89
87
80
78
79
80
81
82
81
77
73
71
75
84
86
84
80
83
91
95
87
74
62
57
61
72
81
89
80
82
83
83
79
80
86
89
85
75
69
67
71
73
73
77
84
83
83
81
79
76
75
75
80
83
86
84
83
83
80
71
65
64
76
88
91
84
78
76
79
81
83
83
79
74
75
76
76
80
69
66
70
75
78
74
74
76
79
77
71
66
68
74
85
89
84
77
75
81
83
79
73
75
82
85
75
74
83
95
96
81
69
70
78
79
77
70
69
68
68
69
72
77
77
78
87
90
88
84
66
52
55
71
82
83
77
72
75
77
76
75
77
82
87
87
77
71
69
73
78
80
81
87
91
85
71
60
68
86
98
98
93
89
81
69
60
56
57
61
63
72
85
87
81
72
75
86
91
85
79
64
65
79
92
90
79
68
70
76
78
79
76
71
67
67
68
69
71
70
72
80
87
88
88
86
85
77
71
71
84
100
110
104
91
81
76
75
73
67
69
82
99
106
93
76
72
82
91
94
82
80
82
85
84
75
66
65
68
73
75
69
61
51
50
62
77
85
85
81
81
83
79
68
65
73
84
89
80
68
74
87
102
100
90
85
87
91
87
78
78
85
95
93
85
78
78
87
97
103
72
76
81
80
72
65
64
68
71
70
65
63
62
61
63
72
80
86
90
90
87
76
65
60
63
67
70
76
81
82
79
73
73
80
81
79
75
75
74
76
84
92
93
83
77
77
80
86
89
90
76
72
76
77
72
67
69
76
77
73
67
72
81
85
82
75
70
70
74
75
72
67
68
77
83
75
68
76
96
109
96
69
58
72
89
89
80
76
77
86
97
105
105
94
84
79
81
88
88
88
86
79
77
78
72
66
66
78
91
91
82
78
83
88
86
81
80
79
78
71
64
67
78
83
79
69
66
78
99
108
96
75
69
80
93
98
93
93
95
100
102
102
95
81
71
69
79
91
97
91
78
78
78
78
73
66
66
80
92
90
79
71
74
83
91
97
102
107
99
84
76
83
95
95
82
65
56
58
72
79
81
80
80
82
84
83
82
80
76
75
82
89
90
78
63
61
75
90
91
82
66
68
76
79
78
81
86
84
74
63
62
70
76
80
78
85
99
106
99
85
79
88
106
113
101
79
60
55
64
76
82
85
81
77
74
73
72
66
57
57
70
87
94
88
75
72
78
83
84
78
77
77
75
72
74
81
86
78
66
63
78
93
91
76
61
66
80
87
81
69
68
76
88
93
90
84
78
76
85
94
96
89
81
74
73
76
79
81
81
82
84
83
81
75
72
74
82
85
85
86
93
88
77
67
60
61
65
71
80
93
105
108
95
84
76
77
78
75
70
70
74
78
75
72
71
77
82
83
85
89
90
86
78
73
74
78
80
77
75
80
85
89
81
74
71
76
82
82
79
77
97
88
75
71
75
77
74
71
79
91
97
97
88
87
88
83
72
63
64
78
90
94
88
83
83
86
87
78
72
75
80
82
74
68
70
80
83
74
63
63
76
90
95
89
82
80
75
72
72
75
88
78
73
77
88
95
88
76
72
74
75
77
77
75
72
66
57
56
63
74
86
92
90
91
91
91
84
76
73
76
86
89
82
68
67
73
86
86
80
74
76
80
83
82
76
75
73
73
77
80
78
81
84
88
87
82
79
82
83
83
82
80
81
78
74
69
66
67
72
76
78
83
84
80
72
67
67
73
77
76
78
86
93
87
74
69
74
85
91
87
80
77
72
69
68
77
85
88
85
77
79
86
99
101
90
80
75
79
85
88
89
92
96
98
94
86
78
77
84
86
86
87
84
73
61
55
60
71
77
69
60
68
80
88
84
71
70
79
87
87
84
80
79
80
84
90
98
99
91
84
87
80
79
84
89
84
74
67
68
72
77
80
82
83
84
84
84
87
85
82
77
74
76
72
71
67
67
68
70
73
72
72
71
68
64
60
61
66
76
84
84
81
80
86
93
96
93
91
86
85
81
80
77
74
74
77
81
86
92
91
83
76
73
72
72
73
72
69
66
64
61
62
68
74
78
78
70
70
81
91
88
72
60
65
80
87
85
82
87
96
97
89
78
74
77
86
92
92
89
87
80
67
59
64
76
87
88
85
89
88
81
73
70
67
67
75
81
84
82
79
74
77
80
74
68
64
66
72
77
77
70
64
67
77
82
70
56
55
71
87
91
85
78
72
76
76
79
85
92
97
80
66
59
68
83
92
90
82
73
70
69
71
69
68
70
78
85
86
83
83
85
88
81
69
58
64
82
89
83
72
67
74
86
88
78
67
66
77
86
87
80
76
79
81
86
90
87
83
81
87
77
72
74
78
82
81
74
67
64
66
68
68
70
72
76
80
82
77
81
85
90
91
84
70
67
76
89
92
80
68
73
86
95
87
76
80
94
106
102
88
80
78
81
81
82
82
78
72
68
72
76
78
78
75
71
69
73
77
79
77
71
66
70
79
89
89
81
78
81
88
91
92
89
88
82
74
65
56
54
63
80
93
92
81
74
77
87
92
89
85
81
77
75
71
67
65
64
70
80
90
78
80
78
72
68
66
73
83
88
84
78
75
80
88
93
88
80
79
81
88
89
91
93
92
84
71
56
48
56
72
88
93
88
78
73
73
73
74
78
81
82
77
72
69
67
66
70
83
96
106
77
83
85
83
75
70
69
70
74
77
79
82
87
85
78
74
69
69
72
79
85
89
88
82
74
72
73
78
86
93
94
94
88
84
88
87
80
71
70
76
83
81
77
76
76
77
78
83
87
96
79
80
82
85
85
83
78
74
71
70
72
79
85
81
74
67
67
68
72
77
82
87
86
82
79
82
88
90
91
91
88
85
89
99
108
103
82
60
56
70
83
85
83
85
90
93
91
85
80
83
78
76
75
76
82
87
89
84
76
72
77
86
93
94
87
80
74
76
77
80
79
76
80
89
98
98
91
83
78
78
71
67
73
84
93
91
77
69
70
80
86
87
85
86
90
93
90
83
80
85
81
85
86
85
81
74
67
62
66
77
88
95
97
97
95
92
84
77
73
73
75
72
75
81
82
76
67
66
69
73
69
65
66
68
68
66
72
88
96
94
84
77
79
84
86
86
81
74
71
79
84
86
88
87
83
72
64
65
73
82
86
81
79
84
90
90
81
68
63
69
77
82
74
60
50
50
56
64
71
76
82
86
83
80
71
68
75
86
86
78
69
70
78
89
94
97
93
87
80
77
81
78
73
69
71
81
91
97
93
84
74
70
74
81
83
81
73
70
73
81
87
85
75
68
70
83
95
95
89
84
90
97
90
79
75
77
80
76
69
67
73
82
86
88
88
93
101
105
102
91
74
78
77
73
74
82
91
85
73
68
75
84
86
77
70
69
72
77
84
87
84
78
75
82
96
110
113
104
91
84
86
85
76
64
60
62
65
70
77
89
94
92
81
71
68
72
80
87
85
82
68
73
81
90
94
91
82
68
57
67
82
91
88
74
63
63
68
71
73
77
80
77
71
69
76
85
86
83
83
82
77
68
60
60
63
64
64
70
84
95
94
82
71
70
75
82
79
73
70
75
66
70
78
86
91
88
84
81
81
83
83
81
79
75
76
79
76
71
71
77
85
84
71
61
61
69
76
82
84
85
78
65
57
63
75
77
72
67
67
73
70
68
71
79
87
91
89
85
83
84
74
84
87
82
74
78
87
95
97
89
82
77
81
87
92
91
88
81
78
79
83
83
81
79
82
87
87
86
83
79
76
76
75
79
75
66
61
59
63
66
67
70
73
75
73
73
77
81
82
76
82
87
89
84
81
81
87
89
85
80
82
89
95
90
80
73
74
77
78
78
72
73
80
88
92
88
83
75
70
65
68
77
89
88
77
64
62
74
87
90
86
79
76
77
73
75
77
77
72
73
80
76
79
83
83
77
70
69
74
80
90
99
99
86
69
60
64
73
78
80
79
78
79
86
87
84
79
73
68
68
71
76
79
80
78
80
84
91
97
98
94
88
80
78
83
86
83
75
73
82
81
81
82
78
71
62
57
65
76
86
89
89
88
82
73
68
68
71
74
77
83
90
91
87
84
80
79
74
70
70
74
76
71
69
75
83
90
88
81
78
79
86
86
83
81
77
74
73
75
81
81
89
83
74
66
65
69
73
73
74
76
75
72
73
76
76
73
71
71
77
88
100
102
94
81
71
71
72
68
66
69
77
80
78
73
71
75
79
77
77
80
88
96
93
81
72
74
83
84
77
68
77
79
76
75
76
78
74
69
68
71
71
69
67
72
76
75
71
73
83
94
98
91
81
72
66
67
69
70
73
72
77
83
83
74
63
63
75
88
97
95
92
94
88
78
74
85
98
100
87
62
72
85
88
78
72
70
76
81
79
74
71
70
68
70
73
73
71
74
82
86
81
72
70
71
73
68
68
80
92
95
87
80
79
77
69
65
72
81
84
81
77
77
74
68
63
71
87
94
84
81
86
93
87
78
74
82
93
98
90
81
78
78
73
70
70
71
74
80
85
86
76
73
78
87
88
78
70
78
92
99
90
79
78
81
82
79
74
68
63
64
73
84
83
70
58
60
76
85
81
84
84
81
81
82
92
97
92
83
78
82
88
83
74
71
78
88
94
96
94
88
84
81
80
80
78
74
68
74
83
89
89
81
78
81
83
81
78
72
70
76
85
96
92
79
74
78
87
84
78
66
64
60
65
76
86
87
76
64
64
77
87
84
75
73
81
91
93
87
80
80
83
80
71
61
61
68
75
80
86
94
92
81
67
59
64
76
80
85
89
92
89
83
75
72
78
87
87
79
74
66
61
54
57
64
73
80
80
75
68
69
75
82
83
83
82
81
80
77
72
71
75
78
75
72
77
86
91
89
88
94
95
80
55
41
52
75
90
96
95
95
89
81
68
64
68
73
80
83
85
85
83
74
70
72
77
85
89
84
75
69
70
76
83
85
86
90
92
91
80
69
65
73
84
89
95
95
92
84
81
83
85
80
65
56
66
82
94
95
91
88
90
93
88
83
72
70
73
80
85
93
97
91
84
83
81
77
74
73
79
84
83
74
70
75
85
91
90
79
62
56
62
71
77
79
76
77
77
75
73
72
76
80
82
81
82
83
84
81
81
84
89
96
98
90
79
73
70
70
77
84
86
89
88
85
79
70
62
60
67
76
80
71
61
57
66
75
77
68
59
61
70
71
64
58
61
72
79
82
80
81
82
83
83
83
82
80
77
79
82
84
84
81
81
79
79
79
81
80
77
81
75
77
85
85
80
73
71
66
60
59
66
74
70
58
58
71
86
88
84
80
74
70
63
62
74
83
91
91
92
89
84
79
79
81
81
82
85
90
89
81
71
68
74
83
92
96
96
89
76
83
78
77
80
82
78
76
82
86
81
75
75
85
86
80
78
82
86
81
76
67
71
77
84
86
88
84
76
74
76
80
79
78
79
81
83
83
83
81
79
77
73
69
76
92
104
104
91
76
73
81
76
74
75
74
73
73
79
89
91
87
84
85
85
88
94
94
85
68
57
60
71
85
87
88
83
78
67
59
63
77
82
77
69
65
65
67
65
63
69
80
88
83
76
79
85
87
78
72
73
69
61
62
67
74
75
74
71
70
70
72
73
75
81
86
93
97
89
75
67
65
71
72
75
78
81
77
69
63
71
83
86
76
63
58
62
67
69
71
78
89
93
87
78
73
71
72
71
70
74
63
60
66
74
78
75
70
67
64
65
70
74
77
80
85
89
86
81
73
72
75
75
74
79
83
86
80
76
76
79
80
76
73
75
84
87
85
83
84
90
92
91
85
81
78
76
76
74
74
75
70
74
82
86
81
73
68
69
79
84
87
85
80
79
83
83
72
64
66
78
90
93
90
90
90
92
89
85
83
79
67
58
66
85
99
92
81
72
75
84
89
87
81
71
67
71
83
91
88
79
81
75
78
85
89
89
85
84
86
88
87
83
80
79
82
81
76
70
78
92
99
94
82
77
82
88
91
88
84
79
68
61
68
81
88
86
80
71
65
64
66
75
80
76
69
68
76
87
79
65
86
76
72
77
85
87
83
80
75
75
74
73
76
77
79
80
80
84
91
94
94
83
70
64
68
82
91
91
85
79
76
75
77
79
85
90
95
90
77
64
66
79
92
94
83
76
75
76
69
64
81
80
80
78
70
66
65
67
72
75
78
81
84
81
79
77
78
81
84
85
84
76
63
54
59
74
89
89
81
69
70
76
87
91
88
85
86
85
80
74
80
90
91
80
73
76
82
83
78
77
80
80
82
76
68
64
68
78
81
80
80
87
94
93
83
75
69
67
73
81
82
72
59
53
61
72
76
74
68
66
67
76
85
91
87
78
71
71
76
83
92
91
77
63
65
77
86
86
76
75
81
74
73
70
68
71
78
81
77
68
64
76
92
96
86
75
68
67
72
76
78
78
76
77
78
74
69
64
70
80
82
76
72
75
83
87
88
90
94
99
102
95
85
75
73
77
80
77
73
71
74
63
63
66
67
68
68
70
72
69
63
68
79
84
84
80
77
78
76
74
74
77
84
84
80
72
67
70
84
95
96
81
71
71
80
87
91
90
85
84
84
84
82
76
68
69
76
86
88
79
74
64
60
62
65
69
73
80
84
81
76
71
72
74
76
77
77
79
80
77
74
74
79
84
80
74
71
77
86
93
88
83
80
80
80
77
71
64
57
57
67
85
94
80
60
53
69
89
95
82
83
79
71
64
64
77
95
100
88
72
68
72
79
81
76
70
73
76
80
81
79
77
78
81
79
74
72
73
79
81
79
75
77
79
80
78
75
71
67
70
86
108
118
102
70
54
62
82
93
87
79
84
80
68
61
68
84
88
76
62
64
80
93
87
74
68
72
80
88
86
85
82
79
72
68
66
68
72
81
85
80
72
64
67
73
78
82
86
91
95
101
107
109
101
84
72
74
87
99
103
72
77
78
71
58
52
54
62
74
82
89
90
85
78
74
75
78
81
86
90
89
86
78
75
72
73
76
77
83
87
82
75
70
67
71
71
74
77
83
90
94
96
98
96
90
86
82
86
91
95
83
81
78
80
80
72
62
61
76
93
93
79
65
64
71
75
70
67
71
80
84
80
76
82
91
99
97
87
80
79
80
76
70
66
71
77
79
74
71
75
83
92
92
88
82
77
74
72
76
77
92
86
83
86
86
84
74
72
77
82
79
69
61
62
70
69
63
57
59
64
69
70
73
77
88
94
94
86
78
77
79
77
69
63
71
85
94
87
80
75
79
79
75
67
64
65
70
73
76
75
86
87
88
87
79
69
64
69
76
81
81
80
81
80
80
79
74
73
68
70
72
79
85
80
72
65
66
69
74
75
77
81
81
77
77
85
93
94
88
84
80
76
70
62
64
77
92
94
88
85
82
83
88
92
85
73
66
66
69
74
81
88
96
96
92
86
82
79
80
83
89
101
107
97
76
57
54
62
70
71
74
82
83
87
84
82
87
91
89
83
78
78
79
83
87
94
100
99
91
87
81
68
63
72
85
90
83
67
61
60
68
78
86
86
83
81
78
73
68
70
77
92
100
94
76
62
61
66
75
82
87
84
80
72
66
64
68
70
69
67
67
72
82
92
96
94
93
90
82
75
98
98
90
85
87
89
86
79
75
73
75
80
83
79
75
71
73
81
83
81
76
72
71
75
80
81
79
79
82
85
78
68
67
80
90
89
88
89
96
96
85
70
60
57
62
68
76
82
85
85
81
83
82
76
78
79
85
88
91
88
85
83
82
81
77
78
80
79
81
83
86
91
88
80
76
79
83
85
79
71
66
68
81
92
93
75
56
47
61
84
98
94
79
64
61
72
88
101
106
101
74
66
65
72
80
85
86
86
86
84
78
74
73
74
74
75
76
75
77
82
92
99
99
91
88
92
97
91
77
67
63
68
73
70
68
66
65
66
73
87
102
105
93
77
77
87
97
100
96
88
71
63
68
80
90
89
84
79
81
81
77
72
71
72
75
73
68
63
64
72
85
97
98
91
88
91
94
90
83
80
82
85
80
71
70
80
92
97
94
90
84
80
73
72
77
86
84
76
73
76
71
74
75
80
83
83
82
82
88
90
87
77
73
75
81
79
70
61
60
69
83
97
99
90
82
79
79
79
77
80
91
103
104
94
86
84
90
92
91
84
71
62
61
67
73
73
69
69
78
88
74
80
77
73
71
79
84
86
87
84
82
81
80
78
74
72
73
79
85
88
91
96
100
94
85
79
76
69
70
79
92
98
92
76
70
76
89
95
90
82
75
75
77
77
74
73
77
85
97
101
74
76
74
73
76
83
85
81
72
65
69
82
91
81
66
59
71
91
101
96
89
87
88
85
79
74
74
75
80
90
96
89
72
57
59
76
89
91
91
90
93
93
88
80
76
76
79
87
94
98
75
66
67
75
82
81
79
75
72
68
69
78
85
80
67
63
69
78
84
83
80
78
77
71
68
71
75
81
87
90
87
84
79
80
82
78
72
67
74
91
104
102
88
77
75
77
78
73
69
73
78
73
73
75
78
79
78
76
76
79
76
74
68
64
66
68
71
77
82
84
81
78
76
79
81
80
78
79
80
80
79
80
85
89
85
73
64
63
70
79
88
91
85
80
76
76
75
68
60
64
72
80
86
87
86
87
82
77
73
76
78
76
69
65
67
71
74
78
81
82
76
74
78
88
87
75
64
64
73
81
82
82
83
83
75
71
81
95
96
81
69
74
82
86
86
83
83
82
76
77
71
74
79
82
85
87
85
78
70
68
71
80
83
80
76
73
74
73
71
68
65
69
75
79
71
60
57
66
78
82
80
76
80
85
85
80
84
98
102
91
73
69
74
83
86
88
91
93
91
85
83
76
70
67
68
73
81
83
74
67
68
72
77
78
76
72
74
77
78
78
74
70
72
74
78
86
89
87
84
75
72
69
73
82
86
82
78
74
76
81
82
79
72
68
71
77
85
90
88
80
82
85
80
71
67
72
80
82
75
70
69
71
73
73
70
72
74
81
85
83
77
71
71
79
93
101
99
87
77
73
74
80
79
80
80
82
82
78
74
76
81
84
79
71
65
68
80
86
83
77
67
71
76
79
81
81
85
85
79
76
79
85
86
86
79
77
74
73
72
74
76
75
71
68
72
77
77
76
73
71
71
71
75
81
86
85
84
84
79
70
65
68
78
86
84
79
78
79
83
84
63
66
71
76
76
76
80
85
90
86
82
82
86
90
94
94
88
76
75
80
89
89
75
62
55
63
73
76
74
72
65
63
68
83
92
88
81
78
80
76
66
60
74
92
100
91
77
74
83
89
75
81
81
76
65
62
70
82
89
88
80
74
76
85
93
97
91
82
79
81
86
86
83
78
75
76
78
77
75
75
76
78
86
93
91
84
78
81
92
96
87
74
76
90
98
93
82
77
77
77
85
84
80
74
67
63
67
72
77
80
81
85
87
84
76
70
65
63
65
65
64
69
81
94
97
89
78
73
72
75
80
93
100
98
87
73
69
74
83
87
85
79
78
78
85
91
89
82
72
62
87
77
73
73
73
74
69
68
67
72
80
88
91
83
64
47
44
58
68
71
67
70
82
95
99
90
79
75
79
82
82
79
76
76
72
69
62
57
57
64
77
87
88
76
68
70
78
80
72
68
79
74
74
77
81
79
72
69
69
70
72
77
84
83
69
58
57
70
81
85
81
81
83
91
91
89
83
80
81
82
78
70
57
53
60
71
77
72
64
68
81
98
100
87
73
63
65
70
70
67
78
84
84
79
71
71
73
77
79
75
73
76
83
85
83
74
72
73
77
78
79
80
82
81
78
80
79
74
69
68
71
74
68
61
61
71
84
91
89
84
84
90
101
102
93
81
75
76
78
75
81
93
97
85
68
60
63
72
75
74
76
82
87
86
81
77
76
76
76
78
81
81
81
80
76
70
68
72
71
71
72
77
80
80
72
65
70
81
88
84
77
78
89
98
91
79
77
89
100
100
81
89
95
91
75
60
58
66
73
77
79
86
90
85
80
80
82
82
80
82
83
82
81
82
83
75
70
72
81
89
90
86
86
86
79
72
72
82
88
78
67
70
85
90
78
64
65
83
98
96
81
74
79
79
77
76
83
93
100
99
95
92
95
94
91
89
87
77
71
72
73
74
73
76
80
78
73
70
76
86
96
103
101
92
81
75
81
91
90
77
67
72
84
88
72
58
61
71
76
69
74
65
63
69
80
92
100
102
101
102
103
102
100
98
101
100
96
82
73
69
70
69
69
70
73
76
75
72
66
70
83
95
100
90
78
74
76
81
80
77
76
85
92
89
77
64
63
69
71
72
59
61
68
77
81
85
82
76
72
74
82
85
84
86
91
95
95
91
84
81
82
81
83
79
75
75
77
78
73
67
69
78
81
84
81
78
73
63
61
68
82
90
92
84
75
68
67
68
76
86
62
66
72
74
74
70
69
68
64
64
65
70
75
76
76
72
74
78
84
86
88
89
93
91
82
74
73
76
77
79
78
78
80
80
79
80
77
66
61
68
76
80
78
76
76
75
71
70
73
75
82
84
78
69
68
73
76
77
75
74
73
76
80
84
76
67
64
75
85
87
81
78
86
91
83
71
61
65
76
85
90
90
85
81
76
81
86
91
89
83
77
76
78
82
87
90
90
86
76
67
89
96
88
78
73
75
76
73
73
76
81
84
84
86
85
81
81
86
87
80
70
66
69
75
75
68
64
68
75
78
79
81
84
87
85
84
84
89
91
91
90
90
90
91
88
89
92
95
89
85
80
85
90
90
85
76
68
64
66
69
74
79
81
76
72
70
76
84
84
81
75
72
70
66
65
70
78
83
82
78
70
67
74
82
84
78
68
66
79
90
94
90
84
78
82
86
88
89
89
88
72
68
76
84
88
83
77
75
71
66
64
73
80
75
58
49
58
74
82
84
86
88
86
77
69
73
81
85
86
87
81
74
67
67
69
69
67
70
81
89
85
71
66
74
87
93
86
78
79
80
66
61
62
68
77
82
83
82
75
66
62
70
80
79
71
67
71
78
78
76
78
86
85
77
73
76
79
73
70
76
85
89
83
79
78
81
84
85
82
78
72
68
68
75
84
89
82
72
72
79
73
71
65
65
69
74
76
77
71
66
65
69
72
75
79
85
87
82
75
73
75
70
63
57
64
76
80
71
60
61
76
92
92
86
81
82
82
78
70
68
71
74
75
75
79
86
91
88
78
76
76
69
67
67
73
74
66
60
58
67
72
76
74
72
77
83
86
84
81
78
74
64
52
53
64
76
74
65
65
75
90
95
86
75
68
68
71
75
74
75
75
74
75
75
79
91
96
92
77
65
67
67
71
77
76
73
64
54
52
66
82
87
84
77
74
77
80
80
80
77
73
70
70
73
77
80
73
67
69
77
83
84
84
82
78
72
75
82
90
93
89
83
79
76
75
73
75
73
70
67
64
78
86
84
75
71
63
60
62
72
84
91
85
75
69
68
67
63
65
75
88
91
86
79
80
84
91
87
74
58
51
63
82
99
99
82
72
75
85
93
97
94
83
68
58
59
65
74
76
78
79
81
81
75
70
71
73
75
75
77
83
85
79
72
65
62
63
63
73
89
99
93
78
65
67
80
93
93
82
66
58
64
78
92
97
88
79
76
75
75
76
78
76
67
60
62
71
79
78
77
83
80
73
66
66
69
74
80
83
83
81
77
76
72
73
74
79
84
93
98
93
76
64
58
61
71
76
79
83
81
76
66
66
74
85
92
91
82
74
64
67
76
77
72
68
71
80
82
77
75
76
81
83
81
75
71
75
82
89
92
88
84
84
82
81
82
80
81
83
81
78
72
69
67
70
74
75
74
74
72
66
63
67
76
86
85
76
68
65
68
78
85
79
73
74
81
92
90
79
76
80
82
84
85
81
78
81
84
87
85
85
89
89
85
81
77
71
65
62
67
78
81
78
74
77
83
87
77
67
61
64
74
82
88
84
75
68
67
71
79
82
81
73
71
76
89
95
88
78
74
84
73
64
62
64
74
82
81
72
64
61
70
81
84
82
83
84
79
71
74
80
85
81
73
74
78
77
69
61
64
77
85
82
75
75
78
88
92
93
91
84
75
69
72
76
79
73
65
61
62
71
60
53
54
61
72
74
70
59
52
54
64
77
83
86
89
89
88
86
82
78
80
76
72
69
67
65
61
62
70
80
80
72
66
68
79
88
88
81
73
64
59
60
66
74
77
74
70
69
67
70
62
59
62
67
74
74
70
69
72
79
79
74
68
65
62
60
61
69
74
75
70
64
62
67
71
71
73
74
75
78
78
80
77
74
71
71
74
74
70
69
72
77
77
73
75
83
94
97
88
81
80
75
67
66
72
79
82
83
84
84
83
74
62
52
48
48
51
58
65
68
61
56
58
68
78
83
81
76
75
76
77
81
83
78
74
77
88
94
93
94
103
108
100
73
53
59
84
101
98
79
82
80
68
60
67
81
89
85
76
72
79
82
78
71
69
72
77
77
75
70
65
63
67
71
79
82
80
78
75
74
70
67
71
76
81
85
89
90
85
84
94
106
102
77
53
49
67
86
84
68
71
74
70
65
68
75
84
87
83
78
75
76
78
82
84
85
88
88
87
81
77
77
81
84
81
76
78
84
89
84
73
67
69
76
79
79
76
76
77
77
80
87
91
84
73
72
78
83
79
71
74
80
84
81
71
68
73
88
96
91
71
59
63
75
79
74
78
85
89
85
77
75
81
88
90
85
82
82
85
82
76
73
74
77
77
74
73
79
88
92
86
79
74
76
76
81
85
88
83
80
84
87
87
80
71
66
73
86
92
84
70
67
75
83
83
78
72
75
79
80
74
68
70
77
87
94
86
79
74
76
75
71
71
77
86
86
83
81
86
89
83
74
65
65
73
81
84
88
89
84
81
80
74
69
65
67
71
76
74
69
73
80
87
88
84
80
71
69
71
78
82
83
77
71
75
80
81
76
74
74
72
68
68
76
93
101
92
79
72
72
74
72
73
78
86
92
91
88
89
85
79
73
72
70
69
69
69
66
66
66
71
78
80
79
79
75
72
69
72
84
96
102
97
85
76
72
70
72
71
71
70
69
72
80
89
95
90
76
66
62
65
76
83
87
92
94
96
90
88
81
74
70
74
82
86
86
79
74
75
77
81
83
81
79
79
78
76
71
67
74
86
97
97
88
82
82
83
81
80
78
77
77
75
75
76
77
73
68
62
57
62
76
81
80
75
80
90
93
93
85
87
83
85
87
87
84
80
79
75
74
76
81
82
80
79
80
84
88
88
85
76
77
81
84
84
78
72
66
63
59
62
71
83
88
83
81
81
85
84
78
69
69
75
80
85
87
86
81
76
72
89
103
104
93
82
80
87
97
95
84
73
72
74
76
74
72
71
75
79
82
84
85
81
76
73
75
77
78
76
73
69
76
88
97
94
84
70
69
78
91
97
90
79
72
71
83
87
90
88
73
81
85
92
89
80
76
83
88
90
83
76
74
74
72
67
65
67
77
82
84
85
86
85
87
85
77
71
74
81
85
82
70
68
79
90
89
77
71
81
98
105
96
83
80
85
87
85
85
87
75
70
69
78
85
86
85
82
84
87
85
83
81
78
70
62
58
62
74
79
76
73
74
81
87
88
81
74
77
86
94
92
78
69
72
77
77
75
80
89
90
83
74
82
95
101
91
80
78
87
76
75
72
76
85
91
89
82
79
82
85
82
76
70
66
60
54
50
53
62
71
75
73
71
77
89
97
97
86
82
84
88
90
85
78
76
75
76
80
84
78
70
70
82
95
99
89
82
79
85
86
83
73
66
73
88
92
81
67
59
62
68
69
63
60
59
64
70
70
70
71
77
80
75
75
82
93
89
74
66
71
82
84
75
73
80
89
88
78
69
67
75
80
83
83
84
86
84
82
73
80
79
74
73
77
87
93
87
69
50
47
64
79
80
69
66
75
91
92
78
67
69
78
79
75
71
68
66
65
71
83
88
81
71
67
79
96
97
88
76
75
80
86
83
81
76
77
80
81
81
65
69
81
89
86
81
79
80
77
70
66
71
81
81
72
67
72
79
81
70
64
67
75
78
72
71
74
79
83
85
85
85
80
72
69
74
80
88
94
93
92
85
84
83
83
80
76
72
76
87
76
74
80
82
75
64
58
64
74
81
77
69
64
59
58
60
65
75
83
86
85
82
81
82
81
76
74
80
84
85
78
71
71
73
65
61
61
69
77
78
78
80
81
83
84
82
81
78
73
72
82
83
77
73
72
75
78
75
69
65
63
65
65
64
64
67
70
79
83
83
80
78
83
97
98
84
70
69
80
85
80
73
74
78
73
68
68
77
78
69
66
74
85
87
81
80
90
95
88
75
68
70
70
71
76
86
91
82
66
53
57
73
87
91
86
77
72
71
65
58
51
57
75
96
101
89
83
86
93
90
81
75
82
96
96
84
79
86
95
93
85
81
82
79
75
75
85
96
100
95
64
62
67
71
75
76
77
73
66
66
71
80
87
89
81
70
64
63
66
65
60
60
74
81
86
81
79
85
91
86
80
76
83
96
96
84
72
69
81
95
96
86
72
60
57
62
71
80
85
88
71
76
79
81
76
74
76
77
80
82
78
74
72
73
77
73
70
68
73
79
78
77
75
76
74
65
57
57
67
78
87
92
95
96
94
85
76
67
65
71
80
82
77
68
64
68
80
89
87
86
82
77
75
71
70
72
82
88
89
85
79
74
74
79
88
92
88
80
72
73
77
80
76
75
71
65
60
60
63
72
81
87
95
101
103
94
86
78
70
62
62
71
80
85
81
76
84
95
97
87
82
71
63
59
60
64
74
85
89
85
82
79
76
77
77
85
89
86
75
67
69
74
77
74
71
73
76
75
71
69
66
68
79
98
104
95
86
83
89
87
74
67
78
94
96
81
69
72
82
83
67
69
75
74
65
58
62
73
86
88
82
76
73
68
68
75
83
84
78
70
68
73
79
79
73
70
69
70
70
71
72
73
77
86
91
91
87
92
102
104
88
73
76
95
105
94
74
65
73
78
65
76
84
82
73
64
66
75
81
77
70
65
70
81
86
82
76
75
77
73
71
73
77
82
78
72
68
70
72
76
77
81
85
86
86
86
83
83
81
79
76
78
74
75
81
89
92
89
84
76
86
84
79
75
77
81
86
88
81
69
59
58
69
80
81
73
64
70
78
77
72
69
76
82
82
77
77
83
88
84
74
68
73
80
85
85
79
64
51
52
66
78
74
53
46
60
87
99
91
74
83
77
76
81
89
96
97
90
82
70
62
63
69
70
66
59
61
72
80
75
64
60
68
79
87
88
83
83
85
82
74
67
60
64
75
86
87
76
67
69
80
87
79
63
54
63
82
88
81
72
73
77
86
86
84
82
83
86
83
78
74
80
87
88
78
69
69
76
79
73
61
57
61
75
84
89
87
81
71
72
76
82
74
64
62
72
83
90
93
93
88
83
81
83
83
84
81
81
81
77
86
91
91
83
71
66
73
81
82
76
75
85
97
100
91
80
78
80
80
81
79
78
77
76
81
83
85
84
79
74
73
79
82
81
73
69
71
78
84
82
78
77
83
90
90
82
79
85
93
93
90
89
83
78
72
72
76
76
71
66
70
79
84
85
84
85
86
83
79
80
85
90
91
88
82
78
80
84
83
77
70
68
79
88
88
82
79
81
82
75
72
79
91
93
80
70
72
85
96
93
79
67
63
63
67
71
73
74
73
75
78
79
83
83
88
97
98
84
71
66
69
74
74
73
70
69
73
75
77
77
78
83
88
85
75
67
72
82
92
87
80
79
80
77
68
62
71
83
84
75
74
66
64
62
63
65
69
74
83
91
93
87
83
87
90
95
89
74
64
59
62
66
69
72
73
75
79
79
76
73
77
85
89
82
63
53
61
78
90
91
86
78
73
66
60
60
67
78
85
84
71
77
83
81
77
72
70
72
80
88
89
82
79
81
86
83
76
71
71
74
78
82
91
94
91
85
80
79
73
67
62
67
76
82
81
77
74
70
72
79
85
87
85
81
74
69
67
75
87
99
74
77
83
87
84
78
73
70
74
82
83
77
71
71
74
79
76
78
79
79
83
86
94
97
86
71
60
65
72
68
63
65
74
84
90
83
74
62
61
71
80
84
83
84
88
89
86
77
78
77
79
72
68
70
76
79
77
74
74
80
86
84
80
74
73
67
65
68
74
73
72
76
84
85
76
62
57
67
76
78
73
75
81
84
83
76
73
74
75
73
67
64
67
76
87
100
105
98
79
63
80
74
67
65
71
77
81
81
75
77
79
82
85
87
80
70
63
69
75
77
75
75
76
75
72
71
73
81
83
79
75
77
85
91
87
81
82
85
83
75
65
59
61
65
72
84
99
104
95
83
80
80
77
75
72
72
76
83
88
86
81
82
87
89
84
75
70
72
77
80
79
80
80
80
80
80
82
82
82
79
77
75
77
84
87
85
80
74
73
74
73
70
68
71
76
82
80
80
82
88
77
76
76
77
74
72
73
81
89
89
85
86
88
81
73
66
67
70
74
75
77
84
85
85
81
79
78
76
79
87
88
80
68
66
70
73
71
66
64
65
69
71
78
90
99
91
68
49
56
78
76
74
70
72
77
82
81
78
73
71
73
77
80
78
72
68
68
69
74
80
87
88
77
64
63
72
80
81
81
80
88
93
85
77
73
76
79
76
69
64
65
72
83
89
89
75
55
48
63
87
79
77
72
71
76
81
83
77
69
68
71
75
75
77
79
76
70
68
76
92
101
87
61
41
46
69
85
87
79
73
77
85
90
92
89
84
83
82
80
75
71
70
71
71
68
68
74
83
91
92
88
88
82
75
76
78
81
79
75
80
82
83
78
76
78
77
69
67
76
88
93
81
64
53
56
64
69
73
79
83
82
77
76
81
84
82
80
80
77
69
61
59
63
68
67
73
85
94
90
77
86
90
86
79
76
78
80
77
69
70
80
80
77
73
74
77
80
78
77
75
75
74
74
73
71
64
58
60
69
78
79
77
74
72
71
72
79
84
79
67
59
61
68
69
66
63
67
72
72
72
71
88
85
71
65
73
77
68
53
51
62
75
76
69
68
75
81
77
67
62
67
72
73
74
73
75
74
67
57
52
61
79
90
85
69
64
75
88
91
84
77
74
71
65
61
61
67
71
74
80
66
71
69
63
59
67
70
67
55
53
64
76
77
66
56
59
65
63
59
59
67
72
76
76
76
78
77
69
64
64
76
93
99
91
76
67
72
83
83
79
73
74
71
64
64
68
75
79
85
90
68
67
67
66
65
67
68
72
74
75
74
72
66
63
62
69
77
82
79
71
68
68
74
78
79
74
69
71
80
84
85
79
77
80
85
82
74
66
62
62
67
77
79
78
76
75
77
80
85
92
75
78
82
83
82
77
74
75
79
80
75
67
62
65
73
84
91
90
85
75
71
73
78
82
82
83
82
82
86
81
65
55
63
83
99
95
77
62
57
65
78
89
93
93
93
93
95
95
91
92
82
85
86
85
84
82
79
74
70
71
76
77
74
70
72
76
77
71
66
72
84
90
87
81
81
90
96
93
86
77
73
73
78
87
91
87
76
66
66
78
87
91
91
92
96
103
105
103
98
92
86
83
75
67
69
76
80
75
70
70
75
81
81
75
75
80
83
79
72
78
84
86
75
64
67
82
89
83
78
80
90
91
78
65
62
70
72
71
73
80
83
80
78
79
83
85
79
78
84
85
84
82
71
61
62
73
82
86
82
78
76
78
80
83
87
94
96
94
87
82
78
75
70
66
67
68
66
61
58
64
74
76
64
53
56
70
79
79
76
72
69
68
68
74
83
81
70
64
68
83
72
74
73
71
71
76
79
82
82
83
84
80
72
72
79
86
85
78
72
72
76
80
81
78
76
73
69
63
57
53
56
64
70
75
72
72
78
87
85
74
63
58
69
85
96
96
85
80
84
94
72
80
85
85
82
74
69
68
72
82
84
81
65
57
58
67
69
66
63
67
73
77
74
74
81
91
94
84
70
64
70
83
95
93
78
68
75
90
95
84
68
64
76
93
93
83
82
91
99
97
87
98
100
91
84
80
80
80
81
82
81
81
74
61
55
60
68
74
75
71
63
57
57
66
85
101
103
91
81
78
87
90
89
83
77
76
81
87
86
79
72
74
82
87
77
62
61
76
84
72
90
97
95
90
85
91
96
100
99
95
91
87
82
77
70
66
68
73
79
75
68
63
67
77
86
88
84
84
91
98
94
79
67
67
77
85
82
76
73
75
79
82
87
81
74
62
60
67
74
69
73
81
88
88
81
76
77
86
96
98
92
80
74
79
82
77
71
71
81
89
89
83
81
80
78
73
73
76
82
86
81
76
71
76
85
87
81
72
69
75
80
81
81
84
81
79
75
80
89
92
66
74
83
87
79
73
67
72
81
76
67
63
66
77
85
85
83
85
88
91
91
87
76
66
66
74
84
84
76
68
72
78
87
90
89
93
88
79
73
70
69
70
74
78
83
83
81
80
87
93
80
76
75
76
77
76
79
79
72
59
51
55
66
73
77
83
86
87
81
77
77
79
71
64
67
81
94
94
82
76
76
80
79
77
79
85
86
80
72
65
63
65
72
76
84
83
78
69
67
73
83
78
72
69
67
72
76
76
73
71
69
68
68
66
66
76
76
73
68
70
74
78
79
80
82
86
87
82
79
75
73
70
66
66
72
70
70
70
72
77
77
76
78
81
83
83
81
80
73
72
77
78
77
74
68
68
70
76
81
85
86
80
76
72
72
74
75
72
69
70
73
81
85
87
85
83
81
78
76
71
69
70
73
77
72
65
63
70
84
92
89
86
82
81
77
73
77
90
97
98
75
74
77
84
87
82
75
76
84
84
74
69
70
74
79
80
79
79
79
79
79
79
82
85
86
84
78
69
65
65
69
74
79
81
81
78
76
71
68
73
80
88
91
88
89
91
93
89
87
89
75
82
92
97
91
80
72
74
83
81
71
60
57
63
69
71
70
74
76
77
73
78
84
85
78
70
62
71
87
96
94
83
76
75
82
92
96
92
85
80
84
88
89
86
76
71
70
72
81
88
84
89
93
94
85
75
69
70
72
72
68
65
67
72
73
69
67
70
77
79
74
72
76
82
79
72
61
63
78
93
100
94
85
87
94
98
95
84
79
79
81
83
86
93
94
82
66
57
61
75
88
86
79
75
71
72
71
71
72
74
76
79
80
78
73
66
65
69
79
84
79
71
67
71
78
79
70
64
66
77
88
89
84
83
83
82
75
71
79
87
92
85
86
95
104
96
78
65
69
85
89
82
68
61
68
75
77
72
67
69
76
79
76
66
60
61
65
72
78
84
82
76
69
66
74
83
89
85
80
77
76
74
69
67
71
75
75
76
81
88
90
83
79
84
91
92
87
81
86
98
90
81
68
61
70
85
87
77
63
54
58
64
67
61
59
62
69
77
79
77
79
79
77
71
71
79
88
88
79
72
73
74
76
74
72
77
81
78
74
73
78
78
79
77
82
85
86
78
69
65
80
89
91
87
86
89
91
91
79
59
54
62
75
80
77
72
72
76
74
64
62
69
79
78
74
73
73
73
66
65
73
85
87
77
70
74
81
84
78
72
71
76
84
89
90
85
78
67
59
57
63
84
108
112
99
85
83
88
89
81
74
75
82
84
77
69
70
72
69
62
59
68
80
87
86
84
85
89
85
78
74
73
72
67
62
70
83
96
93
80
71
75
90
104
102
90
77
74
84
96
70
75
88
92
82
72
69
76
82
84
84
82
80
73
65
66
71
82
82
74
71
71
81
91
89
85
83
92
97
93
79
65
62
68
71
71
77
85
89
82
73
74
83
93
94
85
77
77
85
90
87
87
84
79
75
76
79
81
78
70
68
73
81
84
83
83
83
83
82
76
70
73
81
91
92
86
80
86
96
95
80
67
64
77
82
73
68
69
75
75
75
75
79
82
81
81
82
82
76
65
84
82
77
73
76
82
88
86
80
74
71
73
84
97
102
97
83
73
68
66
67
71
81
88
91
90
91
95
98
94
81
72
74
81
80
73
66
69
76
76
73
75
78
79
77
77
84
88
88
80
67
61
60
69
76
77
76
77
80
89
88
82
78
82
85
79
68
64
68
74
75
77
81
82
75
71
75
86
98
98
92
86
85
84
81
73
66
69
77
83
81
74
71
67
67
72
77
80
79
82
67
66
71
79
83
80
73
66
68
78
81
75
70
69
72
69
62
61
69
79
85
84
82
80
70
55
55
66
87
98
94
86
80
82
81
74
66
63
68
76
79
75
69
66
68
77
85
87
79
72
79
78
78
77
78
78
76
68
64
65
71
75
74
70
71
75
73
68
69
72
78
81
78
77
76
72
71
76
88
95
91
81
77
79
80
73
65
63
66
70
74
74
79
81
80
85
97
107
100
82
77
68
64
62
66
73
78
79
77
80
84
87
81
68
59
67
83
83
75
64
60
64
72
75
75
80
84
87
89
90
84
76
76
80
81
74
66
66
73
76
71
71
80
91
88
80
78
89
96
88
57
58
70
76
76
74
75
82
88
86
84
81
77
67
58
64
79
89
84
70
62
65
73
72
68
67
68
72
74
72
71
70
73
77
79
77
77
80
87
84
75
70
77
86
89
76
65
64
75
87
54
70
88
96
89
81
76
82
83
76
66
59
63
71
80
79
79
85
91
91
86
80
74
66
58
58
66
72
72
66
62
68
73
72
70
76
87
95
97
92
85
79
76
72
75
79
83
83
85
87
83
82
78
79
82
88
88
88
84
78
69
62
64
73
80
79
76
75
82
89
86
79
70
61
56
61
74
85
86
74
63
66
76
84
85
86
90
96
94
88
86
84
76
66
67
81
97
101
92
85
86
78
71
71
78
87
88
86
83
81
83
85
82
74
68
64
68
71
72
72
68
66
71
74
74
72
73
77
80
79
76
73
77
84
92
95
92
89
84
84
84
81
75
70
73
85
94
93
90
83
71
67
73
79
78
76
78
83
84
80
81
85
87
80
72
67
72
79
81
73
67
67
74
83
87
87
81
76
73
79
87
93
87
81
77
78
80
78
80
83
83
80
75
73
81
88
92
92
90
86
69
68
70
74
77
80
85
90
86
77
66
64
68
76
79
78
81
81
79
77
75
76
74
75
81
89
96
97
90
85
89
94
94
86
77
75
76
77
78
81
80
81
79
77
81
85
89
91
88
84
73
69
65
68
78
91
95
89
79
71
62
56
54
60
74
85
84
77
67
69
77
83
81
77
75
80
86
90
89
81
71
70
74
82
89
91
88
79
74
73
78
83
84
80
72
71
74
82
86
86
77
71
67
67
69
72
71
66
63
66
67
63
59
60
69
84
87
82
73
73
79
84
82
75
71
68
71
75
77
76
68
62
64
72
77
75
67
62
68
76
83
86
81
69
59
60
72
85
90
87
77
76
76
72
65
56
52
54
61
69
72
68
63
62
66
67
74
76
75
76
78
79
78
75
71
68
71
80
85
82
74
68
71
72
66
57
51
56
69
80
87
86
79
70
64
66
84
100
102
89
76
77
79
77
75
73
68
66
72
79
78
70
63
63
66
66
63
63
69
74
76
77
79
81
77
71
71
78
82
78
73
69
72
73
73
75
77
83
85
84
83
83
81
80
78
84
88
98
103
99
77
75
70
74
82
89
87
82
84
90
88
77
64
65
76
85
83
77
72
73
74
75
79
80
79
72
69
70
73
67
62
65
70
72
72
76
85
94
94
87
83
79
79
78
82
86
86
84
89
95
79
67
64
71
85
96
96
90
86
89
89
83
73
69
73
75
75
74
71
71
71
75
79
79
74
72
76
84
81
66
54
59
68
72
72
69
74
84
87
85
79
77
80
83
82
79
76
73
71
72
82
72
64
68
81
93
97
86
74
67
67
69
72
75
71
63
60
61
69
73
77
82
83
80
73
75
86
99
97
81
69
67
75
80
76
72
74
81
81
75
68
69
76
79
80
79
74
70
64
64
82
77
70
67
69
74
78
79
74
66
62
63
69
75
77
77
73
71
72
75
78
82
84
83
81
77
78
82
88
92
90
87
82
82
84
84
87
85
80
71
65
60
59
65
77
88
86
74
68
75
80
77
74
71
66
60
61
66
75
82
83
77
69
71
76
84
86
80
74
74
73
74
75
79
84
79
70
64
72
87
99
94
83
79
83
85
87
79
68
64
65
69
67
67
75
87
85
75
72
81
79
77
73
72
74
72
69
66
71
83
89
86
79
76
78
79
75
71
75
83
86
78
70
68
76
81
81
77
75
79
88
91
86
78
71
66
64
65
65
67
77
86
86
80
72
67
68
74
81
91
77
75
68
68
73
82
84
80
80
83
87
87
84
86
87
82
72
68
75
91
97
88
74
67
72
81
90
90
83
73
67
73
75
77
73
64
64
69
79
85
84
85
85
80
69
64
67
80
94
93
74
70
66
65
69
79
88
92
90
90
85
82
80
84
88
83
71
60
61
74
85
88
84
79
72
66
66
70
77
75
63
58
65
78
85
82
79
79
78
69
62
65
74
79
70
62
65
79
89
86
84
81
71
64
65
77
91
93
85
76
77
74
75
80
88
92
84
68
56
57
66
75
80
79
70
59
50
55
65
71
72
69
70
72
78
83
83
79
63
48
46
62
75
79
69
61
64
76
84
82
92
94
80
64
66
85
99
95
75
62
63
71
77
79
87
97
99
85
67
55
55
61
68
72
74
74
69
65
63
67
79
84
81
70
60
69
82
88
79
69
66
74
77
75
72
78
85
86
82
78
76
83
84
79
77
85
92
85
71
63
68
78
79
75
68
72
82
82
73
59
57
64
75
83
83
79
72
69
68
75
85
92
88
74
63
68
80
88
88
80
79
79
80
81
84
89
87
82
76
75
66
70
79
86
81
72
66
66
69
69
72
75
76
73
69
72
81
85
82
70
63
67
78
85
81
74
72
75
82
83
78
72
73
76
78
78
71
66
66
68
75
81
83
86
85
82
75
70
73
77
77
74
73
75
74
68
62
62
68
72
72
69
72
75
81
85
90
90
87
80
75
72
74
75
79
85
91
96
94
83
68
60
67
84
97
93
75
64
64
75
83
86
82
84
85
84
80
78
77
77
83
82
77
69
71
75
75
71
69
74
85
89
85
77
73
70
68
68
71
81
86
85
72
68
75
92
102
98
89
83
80
78
80
88
98
94
82
72
73
85
87
83
80
84
89
91
87
85
81
77
82
89
86
78
76
79
79
72
70
77
93
98
90
75
67
63
61
63
70
80
85
81
69
63
71
88
89
80
74
81
91
90
76
67
67
71
69
62
66
80
88
83
77
76
81
82
76
75
82
89
86
93
89
79
75
75
75
80
84
87
86
79
70
70
72
80
83
83
79
75
70
71
74
80
83
83
77
70
69
77
82
79
66
55
59
69
73
73
74
82
91
92
87
81
84
81
68
62
72
91
80
84
80
74
66
65
71
82
91
91
83
73
72
77
87
95
92
82
73
66
67
80
90
91
84
77
78
79
74
71
70
76
79
79
77
79
86
89
84
72
64
64
76
89
96
87
65
53
59
81
74
77
79
76
70
68
70
73
78
81
84
84
85
85
85
84
79
73
72
76
85
87
80
72
70
76
85
84
75
69
73
88
101
97
83
73
75
86
82
63
39
32
50
76
90
85
73
67
70
77
83
91
94
90
85
82
81
76
74
78
83
87
83
72
62
63
67
76
88
93
90
75
61
57
70
87
90
82
72
77
89
96
94
87
79
76
74
75
77
75
67
60
62
68
77
84
86
88
86
81
84
94
97
92
87
89
91
88
88
89
91
89
80
70
60
56
58
71
81
86
81
75
71
76
83
86
83
79
81
90
93
83
70
68
78
86
79
66
63
73
83
88
83
80
79
77
74
73
77
84
70
82
87
84
78
74
76
83
89
90
87
79
75
79
80
70
62
61
67
72
74
78
81
80
76
73
72
76
77
75
72
67
66
71
84
94
89
72
60
60
65
77
85
91
90
80
65
63
77
93
68
70
73
78
78
72
73
79
82
73
61
54
58
67
76
81
86
86
81
73
66
67
68
65
64
69
73
75
68
62
65
74
81
82
78
80
83
80
70
61
55
60
74
85
90
84
76
72
80
92
81
73
71
76
80
86
89
90
82
71
63
58
54
52
62
82
105
111
97
77
64
62
61
64
67
76
81
81
77
78
83
89
89
83
70
63
62
66
71
70
67
66
70
77
82
83
80
75
70
71
84
85
81
78
80
85
86
84
83
85
89
83
72
60
64
78
90
89
80
73
75
75
74
76
80
81
79
77
77
83
87
87
87
88
80
66
56
59
73
91
93
85
77
78
81
85
85
80
71
68
77
82
81
77
78
76
72
69
67
72
77
78
74
70
72
71
64
59
63
75
87
92
86
81
81
76
68
65
67
73
76
77
85
92
88
73
65
69
87
104
105
94
82
81
86
89
91
92
91
87
90
84
84
91
90
80
67
61
66
74
76
77
78
77
80
81
81
80
78
77
76
80
84
85
83
83
84
86
90
96
103
102
91
78
77
86
91
83
74
73
87
97
92
78
63
61
68
76
86
93
84
76
71
75
78
76
65
57
58
65
73
77
81
82
82
82
86
91
90
79
73
74
84
92
86
72
69
77
94
107
107
98
87
77
76
78
86
92
91
84
78
74
77
79
75
69
67
75
87
91
75
80
80
77
73
69
65
64
63
66
69
72
73
80
84
84
83
82
79
71
66
67
77
85
85
75
69
72
83
89
93
92
94
91
83
73
68
73
82
81
71
68
80
96
99
88
73
72
72
74
85
93
90
80
70
66
66
68
68
68
65
67
72
78
82
82
75
66
63
67
73
76
79
81
81
77
69
64
65
71
80
83
83
81
79
76
75
80
82
86
88
88
89
91
90
79
71
71
72
81
84
80
76
68
67
65
69
71
73
73
71
71
74
74
79
82
78
75
75
79
86
87
80
72
70
71
69
68
71
76
79
75
71
72
80
91
96
95
93
95
94
86
76
67
67
70
73
78
88
102
71
68
65
64
70
75
78
75
78
81
83
82
77
75
79
82
90
95
95
91
88
85
80
73
72
74
77
80
81
80
76
75
76
86
94
98
91
85
85
91
88
74
64
68
83
92
88
76
73
79
69
80
86
86
86
87
87
86
85
85
88
88
89
86
81
81
81
84
88
89
87
84
83
82
82
83
84
81
72
64
64
72
77
79
78
78
78
80
82
82
81
77
80
90
98
96
84
68
58
58
66
81
95
94
87
84
86
90
91
87
90
91
90
84
76
72
72
76
79
78
79
81
82
83
83
83
85
84
75
67
67
74
76
68
60
66
80
89
83
72
67
74
87
92
84
73
68
71
82
87
65
70
80
81
74
72
81
90
89
84
83
84
84
74
66
69
80
88
84
76
69
70
78
82
79
76
79
87
92
91
87
87
90
96
93
88
86
90
94
87
76
69
72
77
76
71
67
72
82
88
70
77
85
87
80
76
79
85
85
80
75
74
74
72
73
81
86
88
83
81
82
85
84
83
76
74
77
87
95
94
88
84
89
101
104
95
84
88
95
95
81
65
64
76
88
90
80
70
62
60
82
84
86
88
87
79
76
79
89
95
84
70
59
64
79
87
83
74
72
82
91
97
94
86
76
74
79
85
88
87
83
79
74
71
69
71
80
86
83
72
61
62
75
88
96
92
85
78
72
69
87
77
69
71
77
76
69
74
90
102
93
71
55
59
75
86
80
75
73
76
78
84
90
89
80
70
71
82
92
93
84
78
69
65
64
70
76
78
73
68
65
70
80
87
90
89
84
76
72
70
83
79
73
73
76
75
66
58
62
75
82
76
70
68
72
75
75
73
75
75
76
81
87
90
83
73
69
80
92
96
81
64
59
67
80
85
82
81
79
83
79
74
73
75
83
86
85
77
67
61
68
79
84
82
79
75
70
58
53
60
73
82
79
69
66
65
66
62
63
69
76
81
83
83
83
81
76
79
88
88
78
64
59
66
70
75
81
85
90
87
81
76
77
80
81
83
90
96
92
82
67
70
74
72
71
72
74
75
75
78
82
86
81
71
63
64
69
67
61
59
63
70
74
76
78
78
79
79
84
86
88
81
76
69
68
66
70
75
77
72
68
72
80
87
81
73
78
93
100
100
70
68
67
71
74
74
75
77
81
81
80
82
81
72
64
64
69
79
80
74
68
70
73
74
73
70
73
78
79
82
84
83
82
79
72
69
70
71
68
62
60
68
79
82
78
70
68
74
80
85
72
69
72
78
84
82
76
74
73
73
74
77
77
73
65
62
69
80
90
90
84
79
74
70
67
73
78
81
76
70
70
81
84
77
65
62
70
81
85
80
77
79
81
84
87
88
86
80
77
82
80
69
60
66
80
89
85
74
72
78
87
86
80
76
78
79
76
74
74
79
82
79
70
65
68
77
87
88
81
72
73
82
85
79
65
60
69
83
95
92
85
80
84
92
100
99
91
79
74
79
83
70
62
64
73
80
79
73
71
78
91
95
88
79
78
78
76
71
69
73
82
84
81
76
71
67
70
75
81
85
84
83
82
79
76
73
72
74
78
77
73
72
77
87
93
90
77
68
70
79
75
72
75
76
73
72
73
74
72
75
76
75
71
61
60
66
75
80
82
82
85
89
91
83
70
60
60
68
81
90
92
89
82
78
77
80
78
72
67
68
73
76
78
81
84
85
83
79
74
75
69
66
67
75
80
82
80
79
83
79
71
60
54
56
62
75
81
81
78
73
71
72
72
66
63
66
75
85
90
92
94
93
87
80
77
82
84
80
75
72
75
78
79
79
82
88
89
82
72
63
68
68
68
75
80
83
78
76
84
91
87
75
68
75
88
93
83
67
58
59
64
65
64
60
60
67
77
82
85
84
81
77
70
67
75
91
97
89
75
70
68
68
69
70
73
73
73
73
73
77
74
81
84
83
77
70
66
69
76
84
86
84
83
85
89
85
75
68
66
72
78
79
78
74
70
65
60
64
74
80
79
64
60
67
83
93
89
77
71
72
72
72
74
73
69
66
71
78
88
90
75
80
84
83
78
72
67
63
62
64
70
77
80
81
74
66
67
69
74
79
80
79
80
80
76
64
58
64
76
84
81
75
81
91
96
89
73
63
64
73
85
94
99
95
86
80
85
92
91
77
80
74
68
71
79
83
75
61
58
61
70
74
75
77
78
76
70
66
70
77
78
77
73
76
76
74
73
77
79
82
81
86
93
95
91
86
82
79
73
71
74
85
91
90
88
85
90
90
82
75
84
78
66
65
72
81
81
74
72
76
80
77
74
78
86
84
73
67
72
83
88
80
70
67
72
75
80
80
77
73
78
83
86
79
76
83
94
101
88
71
62
62
66
69
70
76
77
78
81
91
78
77
74
73
74
82
86
86
85
85
83
80
77
78
76
71
63
68
77
85
87
81
74
70
71
72
77
86
86
79
78
78
75
72
73
80
88
91
85
74
71
77
84
84
76
67
60
61
67
78
78
72
72
76
85
90
85
77
70
68
71
77
79
77
74
67
69
73
76
76
77
80
83
79
74
71
77
92
97
90
83
77
72
70
69
67
68
74
76
78
82
89
97
98
92
79
62
48
43
53
80
73
68
72
82
87
78
66
59
61
65
66
66
72
76
83
85
80
73
72
73
78
83
82
79
72
72
76
84
85
84
81
81
80
74
68
69
77
83
82
80
71
62
62
73
88
89
75
62
64
75
73
71
69
71
73
71
64
64
69
73
69
64
66
79
89
88
78
73
76
79
77
74
80
80
72
60
54
61
71
79
82
85
87
85
80
77
79
83
84
82
71
48
30
38
70
102
114
105
88
72
77
74
72
71
72
68
64
68
78
87
85
80
79
82
85
79
76
82
92
94
82
74
77
78
72
60
55
59
65
68
72
76
80
79
70
65
67
73
84
92
92
73
48
36
53
84
108
110
95
77
79
78
76
78
80
80
77
78
81
87
84
77
77
79
84
84
85
87
88
86
81
81
83
81
76
71
72
71
67
61
60
69
77
76
68
66
70
75
77
82
87
88
83
74
69
75
84
92
90
70
65
68
74
77
80
79
78
78
82
82
79
73
71
77
83
85
82
73
69
70
72
78
83
81
74
70
71
72
71
70
70
78
83
81
78
79
82
79
71
65
74
87
96
94
82
74
77
83
85
69
60
60
64
69
73
72
67
67
72
80
79
78
82
90
93
85
72
63
63
67
68
66
70
72
70
68
66
70
80
84
87
85
81
76
74
72
72
67
65
72
84
90
88
79
74
73
78
83
81
80
74
67
64
68
76
83
80
74
67
68
74
78
89
100
102
93
81
74
73
70
67
62
62
67
69
70
75
82
84
87
83
78
72
73
73
68
61
60
69
82
92
91
84
78
79
85
84
82
76
79
79
80
80
77
77
85
92
89
79
71
75
81
85
81
79
79
79
81
76
72
70
69
68
66
65
70
80
86
85
77
66
65
69
75
82
81
77
75
81
90
93
92
91
92
97
91
78
66
61
76
83
93
97
85
70
66
75
86
85
78
78
84
84
74
64
65
77
85
82
75
74
76
77
69
63
62
68
71
70
67
63
66
72
76
79
80
80
81
85
87
86
80
77
80
85
80
72
64
65
77
81
83
86
82
70
63
71
84
87
82
80
82
83
78
70
71
81
88
85
80
75
75
76
75
73
69
68
70
74
80
82
81
82
79
76
72
71
75
80
77
69
61
58
62
65
67
69
73
77
74
75
71
67
73
78
84
85
85
86
92
94
87
81
75
70
69
70
77
81
83
76
72
73
80
89
85
75
76
85
94
92
87
87
89
88
80
74
74
72
62
55
59
71
74
64
55
56
63
68
74
80
77
74
76
81
83
78
75
81
92
98
91
81
71
68
65
66
71
77
82
77
75
78
84
91
84
71
68
75
80
78
73
76
85
87
80
72
72
73
69
63
66
78
82
74
58
54
60
68
78
83
87
90
86
77
72
71
73
77
70
66
68
69
71
75
80
83
81
75
70
72
78
85
84
80
73
69
76
79
81
78
72
73
79
84
81
77
79
88
92
88
79
80
84
84
77
70
71
82
79
81
84
83
76
68
68
76
82
77
65
61
71
83
84
80
79
82
79
70
67
69
78
76
68
62
67
80
91
95
93
91
86
81
79
80
84
88
85
80
76
74
77
78
79
75
68
67
67
75
77
70
64
62
65
69
77
79
80
77
82
90
102
102
91
77
68
66
71
76
79
76
66
58
54
60
70
79
81
82
83
82
85
82
77
75
82
88
84
66
46
40
51
61
66
60
53
50
52
61
72
65
59
58
64
76
82
75
73
74
84
92
94
88
81
77
71
71
79
87
91
81
66
56
64
73
74
69
65
71
77
78
74
75
78
79
78
75
74
68
62
49
46
53
68
78
76
68
64
74
62
66
65
62
64
70
73
73
72
71
76
77
76
80
82
80
77
74
79
85
86
82
79
76
80
82
78
70
67
72
79
80
75
75
84
86
76
57
52
67
75
72
66
70
84
95
92
80
78
91
67
68
67
65
63
61
66
74
79
75
71
68
74
82
84
77
70
68
70
70
70
74
80
80
76
74
73
71
69
70
72
74
71
71
77
82
80
71
65
68
72
75
82
86
88
85
77
72
79
91
81
70
65
66
65
70
76
84
86
79
68
64
66
71
73
75
81
83
79
69
57
60
71
75
72
69
68
69
70
71
73
72
68
59
53
58
71
82
87
82
79
79
86
88
85
79
75
77
83
89
81
71
66
71
75
79
84
86
84
79
74
67
63
56
63
83
105
107
90
71
58
60
69
77
78
75
69
68
72
80
83
78
71
63
55
53
59
71
79
84
83
82
83
85
84
83
89
92
88
85
77
75
76
76
80
83
82
75
73
75
80
79
69
60
69
86
98
93
82
73
70
68
70
74
78
78
73
69
72
77
78
77
80
88
89
83
75
72
74
75
74
72
72
76
81
85
92
94
89
82
77
76
73
76
84
90
86
74
67
70
78
79
76
70
71
71
66
64
70
79
87
83
75
76
79
78
75
70
70
73
76
76
81
93
105
99
86
73
72
75
74
71
68
72
80
88
93
94
89
85
88
82
77
78
82
83
72
62
61
67
77
82
82
77
76
79
84
88
86
78
74
76
80
79
78
81
85
89
93
100
108
109
94
76
76
93
109
108
90
82
82
90
88
77
67
68
74
79
85
88
71
70
66
69
80
88
84
74
65
68
79
88
92
91
87
88
96
98
89
79
72
71
77
80
78
73
72
75
79
85
89
93
92
89
79
76
81
89
92
85
78
73
80
84
83
82
88
95
98
89
67
70
69
67
71
76
80
77
76
77
81
84
85
87
91
96
98
95
86
70
58
56
64
74
79
76
75
77
81
83
83
82
80
72
62
52
58
74
84
85
79
77
84
89
88
90
97
106
97
80
71
80
82
78
72
70
70
72
69
67
67
69
78
88
96
96
88
77
68
67
70
74
80
85
89
87
81
76
77
79
83
84
74
61
53
58
72
83
82
78
81
87
87
78
72
76
88
96
89
79
68
74
79
80
73
69
71
74
77
72
69
69
78
88
95
94
85
71
65
68
79
86
84
82
80
77
71
64
64
67
76
81
81
81
82
88
91
87
84
85
87
82
75
68
70
78
86
84
85
87
69
72
76
80
77
74
71
75
82
88
89
86
80
78
84
90
86
83
78
76
76
73
69
67
69
70
69
64
64
64
65
71
82
100
108
103
86
76
82
93
91
75
64
72
90
97
92
82
84
93
82
81
78
77
80
83
78
73
75
87
95
91
80
74
78
82
84
84
85
85
83
75
72
74
80
80
75
66
62
65
69
77
83
90
95
93
85
77
77
78
75
69
68
76
87
94
89
83
83
88
77
77
75
68
70
79
84
84
79
79
81
81
77
72
72
76
78
81
83
86
86
84
81
77
81
82
76
67
59
61
76
93
97
88
81
84
90
86
73
60
58
67
70
73
70
73
84
92
90
84
64
70
75
69
62
66
80
92
90
81
73
73
73
68
67
71
78
82
83
85
86
85
80
73
72
73
74
69
61
61
74
90
103
104
93
83
80
77
79
75
73
66
69
71
73
80
88
94
90
81
55
66
79
80
69
66
68
80
85
84
79
75
71
63
64
67
75
79
80
85
91
91
81
69
67
71
77
79
73
72
75
86
99
104
96
84
79
85
92
91
75
63
65
80
92
91
84
83
86
83
60
66
75
83
83
73
63
66
82
89
85
71
60
60
69
73
72
69
69
74
79
84
82
79
74
72
76
79
79
82
83
82
82
76
73
79
89
98
95
83
68
66
76
93
101
94
79
73
83
95
81
80
80
84
87
78
65
65
80
91
84
71
63
69
82
86
85
78
71
59
53
62
78
88
83
73
69
76
84
87
79
67
61
61
66
74
79
78
76
76
83
91
97
99
102
98
87
80
82
90
84
90
89
85
80
76
70
68
73
79
83
82
82
85
86
87
87
86
78
69
62
66
80
88
83
74
72
77
87
88
75
65
65
74
86
89
82
76
78
86
92
95
93
89
86
82
79
78
80
84
71
87
93
88
78
74
73
75
78
79
79
79
78
77
78
80
78
74
70
72
76
79
81
83
81
76
69
64
64
66
71
72
75
80
85
90
98
111
114
105
92
83
82
77
65
58
60
76
88
88
74
84
89
85
75
69
70
76
85
84
78
69
67
75
83
84
75
64
60
65
75
80
81
84
85
80
72
63
60
64
72
75
77
70
66
73
95
114
117
101
84
80
81
78
65
61
69
84
90
85
89
82
74
70
66
63
67
74
78
80
79
78
81
82
81
73
69
68
73
75
74
76
78
84
83
80
78
81
86
88
89
85
78
71
69
73
79
81
72
63
63
76
82
85
80
82
87
91
86
77
87
72
57
53
63
74
76
74
72
74
79
87
89
81
67
60
66
75
80
77
69
67
72
73
76
80
82
85
89
90
90
87
83
81
81
81
74
63
51
49
59
74
83
87
92
92
90
89
86
86
80
67
56
62
78
89
87
75
67
70
77
83
84
83
85
84
79
74
68
64
64
65
69
76
89
98
97
90
81
74
75
77
81
79
77
73
70
67
66
68
71
72
77
84
85
80
74
74
78
87
70
67
70
77
85
88
83
73
66
69
74
75
75
82
92
94
83
72
68
72
80
79
77
79
87
92
90
88
84
82
78
73
69
66
65
65
67
70
77
79
73
71
75
82
85
77
69
63
67
75
70
69
72
76
79
84
83
78
71
69
73
71
70
68
66
70
76
80
82
84
87
86
81
72
59
51
52
67
85
93
89
82
75
71
73
77
79
80
78
75
73
76
78
85
89
87
78
64
59
63
76
68
66
72
78
81
79
77
76
76
75
77
74
71
71
73
78
83
79
74
73
76
76
65
47
38
45
60
73
78
80
83
81
75
76
82
87
85
77
72
71
75
78
80
82
82
77
66
58
59
73
72
76
84
86
77
65
65
77
84
87
86
92
98
99
91
79
71
69
69
69
73
74
71
66
68
75
79
78
75
75
73
68
62
64
74
81
81
76
70
66
64
67
71
74
75
71
69
71
76
64
80
94
98
89
79
73
77
84
83
78
83
93
101
98
84
72
69
72
75
74
73
74
77
79
80
77
80
86
88
83
69
63
66
76
83
89
90
86
77
63
58
67
84
90
83
74
74
85
86
65
73
83
86
90
93
95
91
84
76
77
84
90
91
84
75
71
69
70
73
73
74
76
81
80
71
63
66
81
93
93
84
82
88
94
94
92
92
89
81
70
69
83
94
93
85
74
74
72
70
79
73
67
70
81
88
83
73
66
72
81
87
88
85
82
79
70
59
58
65
73
76
76
76
80
81
76
75
78
83
88
91
90
88
82
76
75
75
72
69
74
82
87
84
80
75
75
70
61
62
85
82
76
68
63
59
57
58
58
69
75
76
78
81
81
73
63
54
61
77
84
75
63
65
77
90
93
89
80
80
85
91
87
78
71
71
72
71
68
66
71
77
75
70
74
83
89
85
73
64
76
79
78
71
58
50
54
62
69
73
73
74
78
83
82
71
68
70
82
91
85
69
61
65
75
80
79
78
81
89
96
95
86
79
77
79
79
74
73
73
77
78
73
67
69
75
83
85
82
77
74
69
70
74
74
68
63
66
77
86
90
89
87
85
82
81
82
87
90
84
73
66
66
72
76
70
61
63
71
81
86
87
81
79
78
76
72
70
74
81
89
89
83
76
72
70
71
71
71
77
78
69
65
73
85
91
83
74
77
84
89
86
77
76
81
88
87
82
76
73
69
68
72
78
76
72
69
70
70
69
66
70
79
81
75
65
60
67
78
85
87
84
78
75
80
86
88
79
71
73
78
80
72
72
79
91
94
82
71
72
77
78
76
77
82
86
79
69
68
74
78
76
75
81
79
74
70
73
77
73
67
65
77
87
85
71
64
76
86
90
86
78
68
59
60
72
88
97
92
83
76
88
85
77
74
77
77
72
68
73
82
87
88
86
84
80
73
67
74
84
87
81
78
80
78
67
59
63
73
74
65
59
67
82
88
83
77
79
85
88
88
85
73
55
41
46
69
91
98
89
78
84
89
87
82
78
76
72
74
74
80
79
74
71
69
74
78
81
79
77
72
71
75
76
74
66
62
65
71
73
69
69
76
82
85
82
76
72
68
66
70
77
76
70
63
63
73
81
86
87
71
71
76
84
92
91
81
74
69
70
74
74
70
65
64
70
77
83
82
75
68
66
67
73
75
83
86
84
81
83
87
93
91
83
73
70
74
74
69
63
62
68
77
82
88
90
87
81
74
75
61
57
65
80
93
91
78
59
51
59
74
83
81
77
72
69
68
75
87
96
92
79
71
72
82
90
87
83
82
87
98
102
92
82
73
69
70
75
79
81
83
83
79
79
82
86
86
77
70
70
63
54
61
75
82
80
68
57
54
59
68
73
76
78
79
73
66
70
84
102
104
90
76
71
72
71
69
73
82
87
85
81
80
84
84
77
64
61
70
84
93
88
78
73
74
77
76
74
72
80
68
58
59
64
66
65
69
77
80
77
68
68
73
80
81
75
67
69
75
85
89
85
77
68
60
58
69
82
92
86
72
64
65
75
80
76
65
66
73
88
94
87
77
71
74
79
79
72
68
78
77
74
75
78
75
69
70
85
95
89
77
73
81
85
79
66
61
70
79
80
76
78
80
80
71
67
68
72
77
77
77
79
78
77
79
82
87
88
85
87
87
85
77
68
70
77
78
72
70
77
73
79
88
94
90
79
72
79
87
88
79
77
81
83
78
67
65
75
85
80
72
74
81
84
80
66
52
49
58
76
95
101
94
85
86
90
94
86
76
69
66
68
69
66
64
62
66
76
89
98
69
74
79
80
77
77
77
78
77
76
79
84
87
85
81
82
83
85
82
76
73
77
84
85
79
66
57
56
71
88
95
90
81
78
80
83
80
75
68
55
47
50
67
81
75
58
54
69
91
101
76
77
72
64
65
75
83
84
78
73
75
85
91
88
84
85
89
87
83
77
80
87
90
87
80
74
73
74
79
81
75
67
65
76
83
80
76
71
65
57
50
57
76
94
93
74
63
68
76
80
78
79
77
77
76
77
81
88
85
71
58
59
72
83
81
77
80
86
85
77
75
78
82
80
76
66
62
71
81
81
75
69
70
79
85
80
70
62
63
68
70
72
77
83
87
86
83
80
78
82
80
84
90
90
84
79
80
86
85
71
52
54
70
83
81
74
75
83
86
79
68
65
67
71
66
59
60
71
85
90
86
73
69
74
76
76
71
69
70
73
75
77
77
75
79
84
88
93
92
88
87
82
77
75
81
86
84
80
78
75
79
83
86
83
78
75
76
75
74
73
73
68
66
65
64
65
71
77
87
89
79
63
56
61
67
76
84
90
88
77
69
71
77
81
80
81
81
83
79
71
77
65
55
61
78
91
87
75
72
80
96
93
83
77
76
78
78
68
63
66
74
77
72
69
71
72
73
75
76
77
73
64
62
65
73
80
81
87
85
79
72
67
66
70
76
79
78
71
64
64
65
61
57
62
70
74
72
70
70
72
76
77
79
83
87
87
79
71
69
71
76
78
78
77
78
79
77
76
72
75
76
76
79
81
83
83
76
69
71
79
79
69
59
63
73
84
86
80
77
82
78
72
66
62
58
59
66
72
70
65
59
64
78
88
85
73
69
76
84
85
80
79
80
82
80
78
77
76
79
76
79
80
80
78
79
79
75
73
75
80
78
72
68
73
83
87
88
86
86
85
84
73
68
64
62
68
74
80
80
72
68
70
79
81
73
65
65
76
86
86
81
79
84
86
80
75
72
73
79
83
83
79
76
70
68
68
75
85
91
90
86
86
85
87
82
77
75
75
76
74
68
69
71
74
71
70
74
80
83
81
80
80
78
76
75
77
79
75
75
76
78
78
76
77
78
76
71
70
74
79
80
76
72
71
71
72
78
89
96
93
92
92
91
86
75
65
65
69
75
75
61
66
70
71
71
70
72
73
75
76
77
76
75
74
76
83
85
81
73
74
73
70
67
69
76
79
75
70
67
67
65
63
62
67
75
84
88
90
84
75
74
78
84
82
75
71
76
85
88
83
74
66
59
61
73
80
81
76
75
80
83
83
80
74
75
76
79
81
80
75
71
67
64
71
78
79
78
72
68
67
64
64
61
63
73
83
85
83
76
72
71
76
80
78
78
81
90
92
90
82
75
77
75
73
75
79
80
80
79
79
77
75
74
74
70
69
74
80
86
84
80
76
75
75
77
81
84
82
78
78
85
92
89
79
75
80
90
91
83
80
79
81
86
90
95
101
105
98
90
85
64
72
76
78
83
85
90
90
86
77
68
65
73
83
88
83
79
74
70
73
77
76
72
69
70
75
79
78
66
61
67
81
90
90
84
80
81
85
85
84
80
79
83
86
90
96
105
108
101
88
75
73
76
81
86
90
88
85
82
78
77
76
78
86
90
88
86
83
78
75
73
69
69
68
70
74
76
78
79
77
74
73
71
70
69
73
80
87
89
90
94
94
88
77
70
79
95
104
97
83
74
75
79
83
86
86
84
77
71
69
76
84
90
93
90
88
87
93
94
89
79
74
77
85
92
91
88
86
87
87
86
81
74
65
60
66
79
84
76
71
76
88
88
80
77
82
95
98
90
82
64
73
79
81
78
78
81
81
74
70
70
77
86
89
87
83
82
84
86
88
89
86
86
93
99
95
88
77
71
69
75
81
84
82
75
71
72
72
73
73
74
80
83
87
93
97
96
87
85
80
74
75
78
79
74
72
72
73
74
76
78
74
68
66
70
77
75
69
66
71
81
80
81
82
84
81
73
63
60
65
72
78
82
83
84
77
69
67
78
92
97
90
82
83
86
86
83
83
86
94
87
78
69
65
69
70
67
61
64
74
80
72
58
53
64
73
75
69
63
62
64
67
70
76
82
80
69
60
64
77
90
93
86
82
82
81
79
74
74
79
85
83
82
77
77
77
82
86
97
106
77
76
66
58
60
70
78
78
76
74
69
62
60
64
74
78
76
71
69
65
63
64
68
75
83
83
76
64
60
69
88
103
101
89
83
88
92
86
73
63
67
78
83
88
90
94
101
103
97
87
66
78
85
80
70
71
85
97
95
84
72
67
68
72
76
78
75
69
66
67
69
69
67
66
71
78
76
67
57
55
68
83
88
81
70
71
76
78
74
73
76
87
97
98
95
96
101
105
98
84
62
72
81
81
73
70
75
84
88
87
85
82
79
73
68
63
60
57
63
69
76
76
71
67
73
82
84
80
73
70
73
75
76
71
64
62
65
73
77
80
78
79
84
87
78
68
68
82
100
107
66
69
70
70
68
60
53
56
66
74
80
81
80
77
71
63
61
66
74
77
76
75
79
82
83
82
79
79
84
82
76
70
65
71
75
79
79
82
86
86
80
68
63
67
70
64
60
67
88
108
72
74
76
82
82
71
54
52
61
66
67
70
80
86
85
77
75
82
84
77
67
66
77
85
79
70
67
72
78
74
62
55
58
69
81
83
78
72
77
87
92
88
78
76
86
95
90
83
85
91
69
77
84
92
91
84
80
79
80
77
72
77
87
93
86
77
73
74
74
70
64
65
73
77
78
77
77
76
78
75
74
73
75
78
80
76
69
65
68
79
93
102
103
95
90
92
93
90
89
89
72
83
96
97
91
85
84
91
93
86
78
76
81
84
84
77
72
73
74
77
75
72
72
76
81
85
81
75
71
74
81
86
86
81
74
73
77
85
88
86
86
91
93
80
66
61
72
89
93
88
80
87
99
100
87
75
70
76
82
81
75
68
68
81
85
85
80
76
80
87
87
82
79
83
90
89
81
73
65
65
68
71
74
72
71
74
85
100
105
102
93
88
76
63
58
65
81
92
86
74
78
73
73
71
73
73
74
75
77
76
74
72
77
82
84
76
71
68
74
78
78
77
79
84
85
81
76
75
81
82
75
68
67
72
79
83
86
86
87
91
94
90
79
73
78
90
97
91
79
71
77
70
57
51
61
77
88
92
85
72
68
74
81
83
74
69
65
66
66
64
62
63
68
71
69
63
59
68
83
92
86
72
67
76
90
94
82
66
61
70
86
91
84
78
80
83
86
88
85
89
83
82
78
75
78
82
85
81
74
68
64
64
72
83
90
86
81
75
71
70
67
64
66
71
76
78
74
69
68
70
67
63
64
76
90
92
76
58
56
69
84
86
79
69
62
61
72
87
96
93
65
73
84
92
92
83
72
66
65
69
68
66
72
83
95
95
84
76
78
83
83
74
71
77
91
99
96
85
76
69
66
67
70
77
79
75
67
66
73
87
90
87
83
81
78
77
80
86
85
79
58
59
63
72
78
83
83
81
76
72
75
78
83
85
83
77
73
71
75
79
80
76
72
74
75
75
74
75
78
81
79
81
84
80
75
73
77
84
91
91
87
85
86
95
100
97
88
75
70
74
67
63
60
64
74
83
90
88
80
72
73
79
86
87
80
72
75
79
79
75
75
79
82
76
64
55
57
62
64
62
65
73
79
79
76
78
82
87
86
81
76
76
80
83
83
81
77
74
79
89
62
62
71
80
84
80
75
74
74
69
64
67
77
79
73
71
79
88
89
81
75
81
90
89
83
83
89
90
78
61
54
63
76
80
75
67
62
63
70
79
82
84
80
77
72
69
75
82
88
90
52
58
69
81
81
79
77
84
85
74
63
64
70
74
68
64
71
83
89
82
73
72
79
85
90
95
101
104
99
85
71
67
76
82
79
69
65
73
82
80
75
69
75
85
93
89
87
86
85
78
62
58
57
61
69
82
97
105
101
87
79
75
73
70
66
67
72
78
78
74
71
70
76
80
81
73
66
72
85
95
91
83
79
79
80
82
91
102
101
81
54
40
51
73
84
83
78
79
81
80
68
63
65
69
77
82
84
84
84
89
89
83
71
63
62
69
74
73
67
66
69
72
73
76
78
74
67
63
68
79
85
83
76
70
70
73
84
91
88
77
65
61
61
62
62
62
69
74
78
80
73
78
85
86
81
68
59
55
60
70
76
72
63
57
59
68
73
66
62
65
67
62
58
67
80
91
90
78
68
66
71
77
76
74
71
68
67
69
75
86
95
96
85
72
70
78
85
83
73
63
79
79
78
73
70
63
59
60
68
73
74
70
66
71
79
81
78
72
71
73
68
59
56
66
82
91
84
74
67
72
80
88
88
88
85
77
68
67
75
90
98
91
75
64
67
76
86
89
80
73
75
60
56
64
72
73
71
74
85
93
89
79
74
81
89
91
84
77
79
78
72
60
59
68
78
81
71
61
60
71
80
86
83
81
79
75
70
68
73
81
88
87
78
70
70
79
88
96
98
95
68
59
61
72
81
83
77
73
78
84
84
77
75
77
81
82
79
76
78
80
76
70
65
71
76
80
81
78
76
72
70
73
77
78
73
66
66
70
73
74
80
88
100
107
108
103
98
92
87
83
79
83
80
75
77
82
81
73
66
67
75
80
80
78
79
80
78
73
75
76
76
73
76
83
85
81
83
92
98
92
82
75
84
88
85
73
69
78
83
77
71
76
96
109
110
95
81
71
69
71
86
92
87
78
76
80
81
76
70
76
86
89
85
80
80
82
78
70
64
63
63
67
76
85
88
82
74
79
92
96
87
77
77
84
87
83
79
83
86
82
74
73
79
83
80
72
71
72
78
79
72
70
71
73
76
80
82
80
77
78
78
76
72
73
79
80
71
60
52
52
59
65
72
78
80
81
76
71
75
79
84
81
77
77
80
79
78
78
78
79
82
80
77
72
70
74
86
88
83
78
68
65
64
70
78
86
88
83
75
68
65
70
77
83
79
70
63
59
60
67
74
79
79
77
82
90
89
84
75
76
82
86
79
72
69
72
77
79
77
75
76
78
75
70
71
85
91
86
70
62
73
69
66
72
90
104
100
84
72
69
78
88
91
83
66
51
48
62
83
98
99
92
88
89
91
91
86
81
75
77
81
82
77
72
73
81
86
84
79
75
73
68
64
67
75
88
93
83
66
57
68
58
63
80
101
107
96
79
73
79
91
90
79
63
50
43
46
63
86
101
103
94
89
86
85
79
71
68
74
77
79
81
84
86
87
82
78
78
84
87
79
67
61
65
78
91
92
85
79
78
68
54
58
75
92
92
81
74
72
76
79
75
72
67
67
66
63
65
70
79
86
91
87
83
76
74
80
84
84
80
78
80
83
83
75
62
62
74
88
100
92
72
58
55
65
72
73
72
81
94
73
60
57
66
76
77
74
72
72
69
66
68
77
84
86
81
73
68
65
65
71
78
84
81
78
82
90
95
92
84
79
80
79
75
74
77
84
89
88
85
84
77
69
62
60
62
60
62
73
89
71
67
71
75
75
67
63
64
69
69
66
74
82
88
82
74
71
73
77
74
69
74
82
80
76
67
66
70
75
77
75
71
73
76
85
96
101
91
76
66
68
75
79
76
68
64
66
72
80
87
70
78
82
79
69
65
64
68
69
67
67
76
86
86
81
76
78
85
84
82
80
84
86
77
60
46
46
54
67
69
63
58
61
69
73
73
75
77
77
72
65
69
81
86
77
67
70
86
95
88
81
82
74
63
58
67
83
90
80
65
58
71
85
88
81
80
85
87
80
76
81
89
91
77
60
53
63
76
82
79
67
59
63
69
64
57
58
68
76
71
65
72
92
107
97
79
75
85
86
78
79
80
72
62
59
69
85
97
88
69
55
60
77
82
76
71
76
79
78
73
70
74
78
74
71
68
72
81
86
81
71
61
63
71
72
64
55
55
62
69
72
79
89
93
89
81
74
75
76
78
80
89
88
81
76
74
81
87
86
73
62
63
71
75
73
73
80
90
88
80
70
65
66
71
73
69
71
77
86
83
72
56
56
71
81
79
71
63
66
77
84
89
86
83
85
86
87
88
86
87
87
92
90
88
89
88
85
81
78
80
80
77
66
59
68
82
96
92
85
77
75
76
77
77
71
68
72
83
96
94
77
60
60
73
84
89
87
87
82
78
81
91
100
105
107
107
107
105
97
83
83
79
79
89
101
103
88
75
75
87
97
87
66
54
59
71
81
74
66
67
74
80
81
80
73
70
76
86
95
94
87
82
82
85
82
79
81
85
83
76
74
81
93
99
97
93
93
92
88
76
80
78
80
90
98
95
83
73
74
81
87
84
78
71
64
63
66
72
76
76
74
74
75
80
81
81
83
85
86
86
85
87
90
86
80
75
75
81
86
88
81
73
67
65
68
70
76
79
81
77
81
79
79
77
75
75
77
75
70
66
63
70
78
81
75
64
68
79
90
87
75
69
75
83
84
82
79
79
82
83
82
80
80
79
79
79
76
78
81
82
75
66
60
67
77
80
84
85
84
80
77
77
72
69
68
71
75
76
70
66
66
71
79
83
78
73
72
76
83
87
83
76
72
75
77
76
72
72
76
82
81
82
86
90
90
82
77
78
77
72
67
66
69
78
82
81
81
79
78
74
69
77
84
84
77
71
74
79
81
84
84
85
84
82
76
73
65
64
72
87
95
84
68
65
73
80
80
74
72
73
78
84
95
100
94
85
81
90
94
91
84
78
76
74
69
62
60
61
65
71
66
76
86
86
78
71
72
82
88
87
84
81
81
80
73
64
60
59
68
77
86
85
79
79
82
83
81
73
68
68
73
78
81
77
72
74
79
89
93
93
91
91
89
82
77
72
72
69
68
73
75
72
71
73
76
75
72
71
71
69
66
66
72
77
81
80
81
82
79
74
71
76
78
78
78
75
73
70
60
56
60
69
70
61
54
57
68
80
85
85
87
93
96
91
87
87
89
86
79
73
77
84
88
82
78
72
73
81
86
84
75
68
69
74
75
68
66
71
84
89
88
81
75
76
82
89
94
93
89
82
80
82
85
85
76
64
55
56
66
83
96
97
95
90
90
88
85
82
76
72
78
81
85
82
72
61
63
77
86
82
64
57
69
85
91
78
61
52
63
80
90
86
79
72
75
85
93
90
78
69
73
82
88
87
80
74
66
65
67
78
88
89
84
77
72
76
82
85
87
86
76
74
81
93
93
84
74
74
80
79
76
71
76
84
87
78
65
55
59
75
90
101
98
83
73
73
80
86
82
76
73
78
84
88
95
97
94
88
83
85
92
95
85
68
58
63
75
79
82
85
72
75
82
93
98
98
90
81
75
76
78
80
78
75
74
75
79
84
87
89
87
87
90
86
82
81
86
97
99
91
80
76
83
89
94
93
93
91
86
85
88
93
91
86
78
76
76
77
82
88
71
75
77
76
78
85
90
86
77
71
71
76
76
71
68
70
78
87
92
91
82
79
76
81
82
81
86
93
97
92
85
80
83
86
82
78
77
81
82
78
74
80
87
91
94
88
78
76
82
92
67
70
75
77
76
74
74
74
73
76
79
75
71
66
65
68
68
67
67
71
78
84
86
87
84
78
73
76
81
89
91
86
80
72
71
75
77
78
79
80
81
82
82
80
78
76
77
78
83
91
61
64
71
77
75
69
63
60
68
78
82
80
71
65
66
70
70
66
60
58
59
67
81
90
93
87
77
70
74
85
94
92
79
68
67
73
80
82
81
83
89
92
88
83
79
76
77
82
90
94
64
66
67
67
65
65
66
69
74
75
75
73
71
70
71
73
76
77
73
63
51
47
57
71
85
85
77
71
71
80
86
90
84
69
66
72
81
85
84
85
87
93
100
102
101
96
87
83
83
90
68
76
81
81
77
76
78
84
85
79
71
66
63
67
69
71
73
73
70
67
62
59
60
66
69
68
67
69
73
77
81
81
76
68
66
71
78
80
80
76
76
84
95
101
97
90
84
82
82
79
73
77
83
82
80
78
78
80
83
84
84
81
73
70
67
65
63
62
66
70
77
78
81
82
83
80
74
74
79
84
81
73
65
63
66
72
73
74
76
79
80
81
83
79
73
67
69
79
83
88
91
83
75
68
61
58
56
61
69
76
82
85
86
82
71
62
64
75
86
89
86
85
92
95
92
83
75
78
85
88
78
67
61
68
78
76
69
68
75
88
90
78
62
56
62
68
73
76
82
88
88
78
72
70
65
56
49
55
64
67
67
71
79
83
73
63
65
79
91
92
87
85
86
82
75
67
64
71
76
77
75
73
75
79
81
76
66
65
72
82
80
68
56
57
71
86
90
84
79
76
65
59
71
84
84
77
74
78
78
73
65
67
77
82
74
63
60
65
73
76
75
74
73
73
77
81
79
71
63
64
75
88
88
78
70
69
72
74
68
63
65
75
85
91
92
96
101
98
88
75
64
66
79
88
90
88
88
91
90
81
77
80
84
84
75
65
62
68
78
80
77
72
70
73
86
93
88
81
75
79
85
87
80
72
69
73
78
73
63
57
65
80
92
91
86
89
98
101
95
81
71
71
80
88
89
89
84
80
77
76
76
79
79
78
72
69
72
84
95
96
86
74
70
77
83
85
85
86
87
85
77
71
71
78
90
86
74
66
63
75
85
83
72
61
66
79
88
85
75
72
63
59
61
71
81
89
88
77
67
59
58
62
67
73
71
70
68
71
76
77
77
75
72
76
81
83
81
78
79
74
67
66
74
88
94
86
72
65
79
103
111
94
69
58
72
87
84
67
57
63
74
70
61
62
70
83
89
85
75
61
54
58
72
80
81
74
64
55
54
62
72
77
80
79
79
73
65
60
66
73
75
73
73
78
84
79
68
69
84
105
113
94
74
68
75
85
83
71
64
66
89
96
91
81
77
70
69
69
76
78
74
71
73
81
85
83
76
71
73
79
83
80
79
78
78
68
56
46
51
66
72
72
71
79
85
82
70
63
71
85
94
90
77
67
65
70
81
86
84
72
75
83
90
91
79
65
49
54
70
81
83
77
75
79
81
79
75
76
81
87
85
79
75
76
79
78
72
62
59
61
67
74
84
95
98
87
76
68
71
81
86
88
88
83
77
75
79
85
85
77
65
67
68
71
69
65
66
73
74
73
74
75
81
83
80
72
63
60
68
75
78
77
74
76
83
89
90
83
74
66
67
81
88
92
83
77
79
85
88
84
80
84
91
101
100
90
80
75
79
85
67
69
71
69
71
78
84
85
78
71
66
71
79
81
77
70
73
76
75
75
75
77
79
79
83
90
95
90
77
65
64
71
78
75
69
72
79
87
86
81
76
81
90
97
98
93
86
84
89
93
65
68
73
77
79
78
76
75
74
73
69
70
68
61
57
68
83
96
92
78
71
74
80
80
80
88
97
100
83
65
56
66
80
89
87
82
76
71
73
79
86
92
90
82
76
81
93
99
93
80
65
55
52
54
57
63
74
79
83
77
72
71
70
62
53
55
70
83
85
77
70
73
80
83
80
81
88
93
86
70
58
65
82
97
93
79
62
61
70
80
81
78
75
71
74
82
98
105
92
72
73
56
43
39
45
59
78
92
93
85
76
73
73
71
68
67
74
85
87
82
74
73
77
83
82
76
70
70
73
74
72
72
78
82
79
67
64
70
79
75
61
50
53
62
71
74
79
90
91
84
68
61
66
74
80
83
81
81
81
82
81
77
71
66
68
81
96
102
97
86
76
70
69
74
80
79
70
63
66
74
81
83
79
78
75
77
79
83
81
75
66
60
63
67
62
53
55
69
87
92
71
76
89
102
105
98
84
69
64
70
80
80
67
57
59
76
93
91
78
67
66
69
67
69
74
78
80
77
72
74
79
82
84
86
86
85
83
82
83
83
87
88
86
79
69
61
58
65
76
84
90
82
79
82
90
94
84
73
68
72
78
75
64
59
69
79
79
66
56
58
68
77
75
70
71
76
77
78
76
75
79
83
87
90
87
80
78
79
84
85
87
86
85
82
80
76
73
73
74
77
77
64
60
70
81
88
83
80
81
80
76
67
61
71
84
90
79
64
62
75
82
82
75
69
74
79
82
79
76
78
81
81
77
70
67
68
74
75
73
69
67
71
78
86
89
91
91
88
83
77
55
56
64
73
76
71
62
60
66
71
73
69
72
79
84
83
79
77
80
88
89
84
75
71
78
83
86
83
80
80
81
79
74
65
61
65
74
76
72
64
63
72
86
97
99
95
93
90
86
80
65
71
76
74
69
61
54
53
55
64
74
82
84
79
78
79
81
84
85
80
76
76
78
82
84
84
85
85
86
84
83
83
86
86
81
76
79
83
85
77
71
72
83
95
98
89
80
75
77
81
77
72
68
71
77
81
81
75
72
77
81
77
70
71
79
87
89
80
72
64
63
67
77
91
99
97
86
80
81
85
87
87
83
82
81
78
80
80
81
78
72
70
76
85
96
96
90
82
79
78
73
65
63
69
78
84
84
80
80
79
73
64
61
71
83
88
78
63
52
61
71
78
80
89
99
99
87
69
67
77
87
87
79
73
75
78
83
84
83
83
80
77
77
81
93
100
103
93
78
68
86
84
75
68
70
73
74
78
78
75
69
68
73
83
88
81
65
51
51
64
81
90
89
82
81
81
76
65
60
68
76
81
76
74
77
84
90
92
91
88
86
84
78
76
75
84
90
88
77
68
91
85
69
62
67
77
85
85
85
86
91
91
88
84
78
69
66
70
75
78
77
78
80
79
76
74
73
73
71
68
69
68
69
70
74
82
88
87
80
76
75
76
75
72
70
74
86
91
84
74
74
60
50
59
83
98
96
85
83
95
107
103
86
65
54
56
68
84
90
83
75
69
71
77
82
81
82
78
75
70
69
71
72
73
76
80
84
84
80
77
76
74
72
71
77
87
93
92
85
77
71
64
65
81
101
104
88
71
65
75
88
86
73
60
59
65
69
70
71
71
78
80
79
76
78
82
88
84
75
70
70
81
86
84
79
76
78
87
95
94
88
75
69
69
77
80
74
72
78
89
80
76
74
80
86
83
74
63
59
59
65
71
75
78
82
81
70
61
53
59
74
83
80
68
64
74
89
99
93
79
68
67
73
76
75
73
76
82
88
91
86
76
67
65
68
69
64
62
75
89
72
69
67
64
64
65
65
68
71
71
71
74
83
86
77
69
64
67
74
76
77
77
74
68
63
69
81
93
91
76
57
51
57
65
72
72
73
78
80
81
81
76
69
68
71
77
80
79
77
71
71
74
72
68
64
66
75
87
90
81
74
76
84
81
67
57
59
69
79
84
82
81
80
74
68
67
66
68
66
60
55
56
68
75
72
65
68
82
97
97
86
78
81
84
82
83
90
90
76
57
82
86
81
71
67
72
85
93
90
76
69
76
85
86
77
68
64
61
57
62
70
80
82
77
71
71
77
77
72
69
70
72
76
73
64
58
67
85
101
97
86
82
92
101
93
81
79
79
72
60
79
81
73
67
68
71
74
75
72
68
72
82
88
84
74
72
73
73
68
65
67
70
73
71
74
85
94
92
84
79
74
70
69
70
65
64
72
85
93
96
88
84
81
82
76
72
69
70
69
70
68
75
73
72
71
71
71
70
68
70
75
82
79
69
65
72
89
97
94
82
73
67
66
69
75
81
81
81
83
80
74
68
67
73
83
89
90
89
93
97
97
88
80
70
71
73
77
74
76
79
71
84
84
81
79
82
86
83
77
71
67
65
59
55
61
81
96
94
83
75
75
76
75
73
68
63
66
77
86
85
77
70
73
83
91
93
92
90
84
77
81
89
91
88
84
81
82
86
90
94
81
84
83
83
88
90
87
79
77
75
73
66
56
52
58
70
81
83
77
75
76
80
82
78
72
69
77
90
96
90
86
84
87
85
77
71
71
75
72
62
62
73
86
87
82
77
78
84
93
97
82
78
78
83
91
88
82
76
76
81
83
80
68
60
53
55
68
84
96
93
81
75
77
82
83
82
83
89
94
93
89
87
87
76
67
64
70
81
85
82
74
71
70
72
75
76
78
82
82
77
78
73
72
77
81
83
81
77
78
80
80
77
72
69
65
66
70
80
85
79
67
62
69
75
81
73
68
72
81
90
89
83
76
72
70
75
78
83
88
92
88
79
72
74
78
80
83
80
78
74
75
74
77
80
82
82
80
75
67
65
67
70
71
71
80
86
83
75
67
65
66
60
55
61
69
73
71
71
76
80
82
78
76
79
79
75
73
76
80
80
76
71
72
76
80
82
83
82
83
83
77
81
88
92
88
82
74
67
64
65
69
71
71
72
75
80
79
73
70
76
82
74
65
65
77
89
88
80
74
75
76
80
85
87
81
72
67
72
80
80
74
68
66
72
80
86
86
82
79
83
80
86
91
93
87
74
69
71
78
77
73
73
72
73
68
64
65
66
68
75
81
84
85
84
87
88
85
79
73
71
75
83
87
87
79
69
61
63
72
80
83
78
75
80
88
96
91
76
66
71
79
83
89
93
92
84
75
72
70
66
60
61
70
79
82
77
71
71
75
77
82
87
88
82
77
78
82
82
71
58
57
72
87
86
72
62
58
65
72
79
83
85
85
85
88
92
87
74
63
63
78
80
81
81
80
73
69
75
81
84
77
75
78
87
90
86
81
80
84
85
82
77
71
72
73
77
85
94
100
95
86
84
83
83
79
71
62
63
77
98
111
111
103
89
76
67
66
69
74
75
82
80
83
83
75
64
63
74
89
90
78
76
86
97
95
81
66
65
75
80
81
81
79
76
75
79
85
91
89
88
86
85
84
80
79
76
74
74
82
96
108
108
99
82
68
59
57
65
77
89
67
68
78
88
83
70
61
68
82
89
85
79
79
83
85
80
65
49
45
54
76
95
105
93
77
71
78
87
86
78
75
79
85
93
95
93
90
87
83
83
88
88
82
71
66
66
67
70
77
86
61
65
70
78
80
79
74
73
77
82
77
67
58
62
71
80
77
65
55
58
72
89
94
82
69
67
77
98
103
88
75
74
84
95
96
90
83
85
89
90
88
88
87
82
76
70
67
70
79
89
76
75
71
68
70
75
80
82
80
76
70
62
61
65
71
77
77
73
70
69
65
65
65
60
53
57
74
97
107
98
79
72
81
91
92
83
77
78
86
89
88
86
86
85
81
73
68
72
85
97
76
79
88
91
85
78
74
77
79
82
82
83
83
82
78
77
77
75
67
59
59
67
74
75
69
64
71
84
91
93
83
79
81
88
91
91
86
78
74
74
73
72
74
79
81
82
81
80
81
84
58
71
94
109
103
86
72
70
75
82
92
97
94
85
77
76
80
84
77
67
61
69
85
94
96
90
83
81
82
83
85
88
86
84
88
91
90
85
79
76
77
81
83
81
81
81
79
76
76
81
60
62
74
87
89
80
71
64
65
67
72
81
83
75
63
63
76
90
94
86
73
69
75
83
89
87
80
80
79
83
85
88
82
79
73
73
78
82
84
85
86
84
86
85
79
71
63
63
73
86
69
62
64
70
69
67
62
59
60
61
63
65
62
57
55
63
74
87
93
90
87
85
83
80
71
65
62
69
79
84
83
78
77
80
82
80
78
77
77
78
73
66
67
75
80
78
74
69
72
76
79
77
73
71
68
67
63
64
68
72
74
68
62
62
70
79
83
84
81
80
82
87
92
93
81
68
60
67
76
83
80
74
78
88
96
96
86
78
78
82
80
74
70
76
88
96
97
90
75
67
88
81
74
68
67
68
73
78
83
84
83
81
79
81
80
79
80
80
77
72
68
73
84
92
85
76
68
70
81
91
90
85
79
80
84
82
78
75
79
89
92
90
85
81
85
90
92
88
78
73
88
78
73
72
69
69
73
78
83
82
78
79
83
81
72
65
67
71
73
71
70
74
77
78
72
69
69
72
82
92
99
98
87
78
69
65
68
75
76
73
70
71
73
71
69
67
70
74
78
76
74
72
75
82
79
72
68
72
75
72
69
72
75
74
72
72
79
80
81
81
80
78
73
69
70
74
74
70
63
72
88
98
94
80
71
73
83
92
81
67
58
65
76
81
75
71
72
76
78
77
63
67
72
72
74
81
86
89
80
76
75
80
82
78
76
80
82
87
87
84
82
75
69
69
71
73
73
70
71
80
89
89
81
75
77
85
92
91
79
68
67
74
83
88
87
84
80
75
76
77
63
63
61
63
76
93
106
103
89
78
75
77
76
73
70
75
81
87
87
81
75
72
70
72
72
71
72
82
95
100
91
75
66
70
78
83
71
62
62
73
81
80
74
74
83
84
71
56
58
74
73
65
64
69
79
89
93
86
74
64
61
61
64
67
70
76
79
82
82
81
80
81
81
81
82
84
87
89
90
86
79
74
72
74
76
69
55
48
60
83
92
82
71
71
82
87
70
52
55
72
88
82
75
73
72
72
71
68
64
64
64
68
74
80
82
82
76
71
73
81
94
97
99
97
97
96
88
77
70
74
81
85
83
78
73
66
58
63
75
88
91
78
68
69
81
89
83
69
65
71
88
89
83
79
74
67
62
67
78
89
91
85
79
79
79
80
75
71
72
78
87
93
97
98
97
89
76
64
67
74
81
83
81
80
76
75
76
81
86
89
88
79
73
71
77
87
90
84
75
71
82
83
84
82
77
66
63
73
86
92
92
84
74
70
69
73
75
73
72
74
78
79
79
79
77
76
71
69
70
71
74
75
80
86
90
91
91
91
88
82
77
78
76
76
74
74
79
84
88
86
81
80
78
72
68
64
67
76
77
75
73
74
78
75
70
67
67
70
72
75
78
77
74
72
73
78
86
84
75
69
69
77
81
87
83
81
83
85
83
75
68
70
78
82
81
77
76
84
96
99
83
81
78
73
70
72
73
75
75
72
71
75
78
77
71
70
72
73
72
74
75
75
73
75
81
93
98
91
77
71
77
82
79
71
65
68
75
79
78
77
76
79
85
92
95
96
94
91
87
80
86
85
80
80
78
77
75
73
74
78
84
84
78
71
72
79
85
79
71
64
67
70
70
68
71
82
88
87
80
76
80
80
77
71
73
83
88
87
81
79
86
91
89
82
79
86
95
92
76
58
93
85
76
67
66
67
72
71
72
77
82
84
82
76
72
74
73
70
63
63
69
74
74
72
68
68
71
73
75
75
72
75
77
81
80
82
82
79
78
80
83
81
75
63
56
65
81
92
82
69
91
85
76
69
66
67
73
77
78
74
73
80
87
91
86
75
71
72
79
83
84
77
75
76
81
79
74
68
65
64
62
67
77
82
81
69
59
60
72
79
81
75
71
69
67
65
68
76
80
77
77
78
84
89
90
86
83
80
78
74
77
83
92
95
91
85
88
91
96
96
87
78
72
74
82
88
83
74
70
68
70
72
77
81
84
79
70
68
73
77
79
78
83
88
85
71
59
64
77
85
78
76
80
88
97
99
92
78
68
72
82
94
93
85
79
82
88
89
83
76
78
82
81
76
71
72
78
85
90
92
88
82
77
77
81
86
89
85
78
73
71
75
84
90
84
73
67
76
93
102
91
85
78
78
84
91
88
72
63
69
79
83
74
65
66
78
85
78
67
66
77
92
92
80
66
61
70
86
94
91
84
79
77
75
75
79
89
95
86
72
64
71
83
90
87
81
81
86
92
93
85
86
82
77
78
79
77
72
71
76
76
71
63
62
71
81
82
77
73
79
91
94
86
73
67
65
71
75
79
78
77
77
75
72
70
73
82
85
79
67
59
66
75
82
81
79
76
73
69
64
66
77
82
78
71
64
64
72
80
85
83
78
76
74
78
78
80
80
81
86
89
82
71
61
63
68
73
72
73
78
80
78
72
68
71
77
83
83
75
69
67
67
66
64
63
62
62
65
70
74
56
64
73
75
70
63
63
70
75
79
77
78
80
79
79
79
80
82
81
79
74
70
65
60
64
72
80
82
76
74
77
79
76
73
74
80
85
86
85
86
85
80
73
66
66
66
67
70
80
87
64
59
64
75
83
82
77
72
72
70
66
61
64
72
83
86
81
76
74
79
82
78
78
82
87
93
91
80
70
68
76
85
84
77
76
80
84
83
76
75
76
80
79
82
89
93
88
75
68
70
80
77
79
85
88
82
75
70
73
74
70
60
59
69
80
83
74
66
73
88
100
99
93
92
96
95
82
65
59
71
90
95
84
73
73
81
90
85
75
67
66
69
75
81
91
95
91
78
67
66
88
92
93
91
83
72
64
67
79
86
79
68
63
70
81
84
76
71
71
80
91
92
85
74
70
67
61
56
62
79
90
92
83
76
75
77
81
84
82
76
72
70
74
79
79
75
75
80
83
83
79
77
69
68
69
65
60
64
73
82
81
73
68
75
86
93
94
91
84
76
69
63
59
58
60
64
69
72
74
77
75
78
78
75
70
65
64
69
71
75
77
81
84
79
72
66
72
80
85
84
70
61
48
46
55
61
59
54
55
67
77
76
73
75
76
86
92
97
94
80
66
55
57
66
75
83
88
85
78
71
67
70
68
64
66
69
73
71
70
69
76
85
86
78
68
66
72
77
78
73
80
74
64
59
65
72
68
60
58
65
72
76
72
67
67
72
77
78
75
75
74
73
72
67
70
77
81
80
74
67
67
70
74
75
80
87
89
82
72
71
78
85
86
81
79
76
74
71
76
82
85
87
83
79
78
81
83
82
78
75
74
75
75
71
73
75
73
67
62
69
77
80
71
57
52
60
75
84
83
75
66
67
75
80
81
77
71
69
73
79
81
79
77
75
85
89
85
78
78
86
71
69
69
68
68
73
82
90
92
89
82
78
78
76
71
69
69
72
74
76
73
67
64
67
72
79
87
91
91
82
70
68
76
83
79
66
56
63
74
82
81
72
67
70
81
89
94
90
80
76
69
66
66
68
67
67
75
86
92
93
86
80
81
78
70
61
59
63
70
73
69
65
71
87
99
99
88
80
78
80
79
81
85
90
87
76
72
80
90
87
81
75
78
81
80
79
82
83
80
74
85
83
82
86
83
76
71
73
85
91
90
91
92
91
85
77
62
52
50
61
70
79
78
80
86
89
87
77
75
80
86
86
85
79
77
78
82
90
95
90
81
78
81
85
78
68
67
75
81
77
85
79
78
84
87
80
65
58
68
85
100
106
99
88
80
80
79
76
73
76
82
81
73
68
74
88
93
86
79
80
86
90
88
81
79
81
89
94
94
89
77
64
61
63
68
72
77
80
81
77
67
58
58
66
74
79
73
65
63
69
83
92
87
72
64
69
80
86
80
75
72
71
70
71
77
86
83
73
66
69
84
92
90
82
81
90
99
98
91
76
69
65
62
61
66
76
85
84
79
77
70
72
72
69
71
80
88
87
73
59
56
64
72
70
64
68
76
72
62
57
59
66
70
71
72
73
69
64
63
67
73
79
74
64
64
74
88
89
77
66
68
76
76
65
57
57
66
73
81
96
81
85
80
72
70
76
84
87
77
65
56
61
67
68
66
68
74
80
82
79
76
73
69
65
63
68
75
81
81
72
70
67
65
61
59
64
71
76
74
69
71
75
67
55
48
51
60
71
89
105
75
67
61
61
64
65
68
74
78
76
70
65
61
62
60
63
74
90
100
97
86
76
71
70
70
69
75
82
86
85
79
74
71
68
69
73
72
74
78
83
84
78
71
71
75
81
86
84
84
87
77
69
64
66
69
72
73
74
78
82
80
71
62
59
61
63
67
69
74
78
77
73
69
73
72
69
68
75
88
95
88
77
68
66
70
75
78
81
88
97
101
96
86
81
80
83
85
82
76
72
85
84
88
92
93
90
82
72
64
68
75
74
64
61
65
68
65
56
52
60
71
70
65
66
73
73
71
75
88
95
88
73
60
59
64
72
75
80
84
87
89
88
82
75
70
71
72
71
70
75
78
77
83
90
91
85
71
56
49
55
63
68
65
64
70
81
83
76
66
66
69
69
69
73
77
77
74
73
77
83
82
71
63
61
65
69
66
65
65
65
67
70
73
80
83
86
83
79
78
84
78
73
69
71
70
70
66
66
68
71
71
68
66
68
75
86
92
89
78
68
65
70
77
78
77
75
72
72
74
75
73
70
68
73
77
73
62
48
46
57
67
71
72
79
90
98
92
83
80
85
80
82
78
78
81
83
84
86
90
92
90
85
81
79
76
73
68
71
74
76
78
79
80
80
75
75
79
86
85
75
68
72
76
78
79
74
65
58
59
70
76
76
70
67
74
82
82
72
69
71
74
68
67
73
81
83
83
83
89
88
89
88
88
90
91
90
85
78
72
73
74
77
75
71
67
67
73
77
82
82
82
83
83
81
79
83
88
90
88
84
79
80
88
93
94
91
91
94
98
96
78
82
85
85
87
85
86
92
95
90
85
83
87
87
83
79
81
85
85
75
69
68
75
80
77
73
74
79
83
83
81
80
80
80
81
90
98
104
105
101
94
93
99
101
96
84
73
74
84
92
78
79
79
79
79
75
73
75
79
81
80
79
76
78
77
80
79
74
62
53
55
70
83
85
77
68
70
77
83
82
79
80
82
83
82
82
81
83
83
78
76
80
86
90
90
84
75
73
77
83
79
70
67
67
71
72
69
69
73
79
77
70
66
69
76
81
77
66
55
54
65
77
82
77
65
64
69
77
84
84
83
82
85
84
79
69
63
62
63
64
69
80
87
87
85
84
82
81
78
83
83
74
68
66
67
67
70
76
81
82
74
71
73
80
81
80
74
71
70
69
67
71
74
71
64
64
74
85
86
80
71
72
80
86
81
70
61
62
73
84
89
88
86
82
80
78
81
84
88
91
84
83
86
82
75
67
71
81
87
89
82
79
81
83
81
81
87
90
84
70
64
70
79
81
73
70
78
86
85
77
63
67
82
96
94
81
65
65
78
92
94
85
78
78
81
81
81
83
85
84
74
80
94
101
93
80
76
79
82
82
75
77
77
74
72
80
93
100
94
81
76
81
92
94
86
80
81
84
82
78
79
85
97
99
94
83
71
69
73
78
84
86
89
88
84
80
74
68
70
75
63
65
81
96
95
89
86
78
70
61
60
68
76
73
67
68
79
91
94
90
88
90
92
91
90
86
84
81
81
81
84
86
87
87
87
84
80
78
74
74
78
81
81
75
69
63
62
66
74
83
68
65
73
80
81
79
77
75
71
66
65
71
77
78
76
75
77
82
83
85
86
88
89
85
80
79
81
82
83
82
76
71
72
82
88
88
80
76
77
83
82
77
73
75
78
77
78
83
88
89
83
79
76
74
71
69
68
71
74
74
71
66
69
80
89
95
92
82
74
69
69
73
79
81
78
77
79
81
83
80
78
77
81
88
89
84
76
74
79
86
89
88
87
93
98
98
96
93
89
85
77
76
72
71
77
84
87
86
80
71
62
59
67
80
90
92
91
82
73
65
60
65
75
82
83
79
78
75
75
77
79
84
82
78
72
76
81
87
83
80
82
89
95
94
86
82
81
84
85
79
69
70
72
75
83
89
96
93
83
70
62
64
76
79
77
78
80
81
77
73
71
74
77
78
79
78
78
74
74
77
77
74
69
66
69
81
95
101
94
79
72
79
86
83
71
62
65
75
82
81
84
88
87
83
79
79
80
77
73
71
74
77
77
72
70
79
93
93
88
83
81
77
67
62
65
75
80
82
79
80
85
83
82
81
82
86
93
97
95
89
82
80
83
80
72
63
62
69
81
89
83
89
85
77
75
78
82
78
73
73
82
85
80
72
75
87
94
93
83
79
79
74
61
53
59
72
76
77
79
84
88
92
88
83
78
73
74
80
88
88
84
77
74
74
75
67
62
63
78
93
73
78
76
73
77
87
94
94
88
85
85
81
76
73
79
88
92
85
77
74
78
82
81
78
76
75
73
75
83
88
87
76
65
58
58
59
60
67
76
82
79
75
72
78
82
79
65
63
75
92
81
83
80
76
74
74
74
83
88
88
86
78
72
74
80
88
90
86
86
83
90
97
101
95
87
77
75
81
89
92
88
75
62
54
58
65
66
65
65
70
76
78
84
91
91
82
71
71
85
94
85
88
83
73
68
60
60
67
76
85
86
79
74
76
78
81
84
85
89
92
94
97
97
89
79
75
77
82
88
92
91
84
74
68
69
75
75
68
62
61
69
77
82
80
79
78
78
84
98
109
69
75
74
73
72
74
77
80
86
88
85
78
73
68
70
74
78
75
74
74
79
83
84
84
81
82
87
91
95
94
87
80
71
67
68
74
77
76
74
78
84
84
78
70
75
86
93
98
96
98
71
74
75
77
79
83
88
93
89
84
80
75
71
65
67
73
78
78
74
69
72
74
74
73
76
86
92
94
94
87
78
69
63
64
71
76
80
83
86
88
87
82
72
66
72
86
97
96
92
87
87
77
74
69
68
74
83
89
85
82
81
85
85
78
70
72
80
85
83
77
75
75
73
71
74
82
85
82
74
71
74
75
74
77
80
81
80
80
78
78
72
63
56
57
68
76
82
91
96
98
95
80
67
61
64
74
82
87
84
82
84
88
89
84
75
73
74
72
70
73
75
78
77
79
82
81
75
67
66
74
82
87
83
78
77
77
76
73
75
79
78
71
62
61
70
80
85
87
89
87
97
84
75
71
75
79
82
79
79
81
86
84
77
74
79
81
75
63
56
62
73
77
75
76
78
76
71
67
73
87
97
90
75
61
61
72
80
81
81
83
91
92
84
73
68
72
77
74
70
65
85
84
81
79
78
77
72
64
68
79
88
87
78
71
76
82
78
67
59
64
72
74
72
73
76
77
75
76
80
88
93
85
73
60
59
72
82
88
84
82
85
92
89
75
64
61
67
72
69
70
77
83
88
90
86
77
70
64
68
75
84
87
85
79
75
68
64
63
64
72
75
75
73
73
76
78
77
76
74
73
72
69
71
75
81
83
82
80
82
83
83
80
75
74
77
77
76
71
70
72
76
80
85
89
85
80
79
78
78
75
73
77
84
86
78
64
55
58
68
81
83
80
78
74
75
73
71
69
67
67
62
57
60
75
88
93
85
77
80
85
84
75
71
78
91
93
84
74
74
75
76
71
70
72
75
80
83
85
80
75
73
76
82
83
78
75
74
76
78
82
83
83
86
83
76
71
68
69
72
71
66
60
57
60
68
79
85
86
81
78
75
75
79
85
89
86
85
90
96
95
78
74
72
74
74
79
80
73
67
71
79
84
81
72
71
78
90
92
85
78
77
82
89
90
83
76
77
80
78
70
62
60
63
64
66
71
83
88
84
76
72
76
84
85
78
73
83
97
103
95
80
83
80
73
71
72
76
73
73
77
82
84
79
69
66
74
82
87
84
81
77
78
76
75
72
71
71
71
71
66
62
65
74
85
89
84
84
83
83
85
86
87
84
77
67
64
71
78
80
75
78
80
77
71
66
67
78
90
92
89
83
79
72
65
60
65
73
79
82
81
79
72
61
52
52
57
63
68
74
80
81
76
74
83
93
97
90
83
80
85
88
86
81
72
66
63
61
61
67
77
66
69
74
73
74
78
83
91
91
82
74
65
62
62
64
66
71
75
79
81
80
73
58
46
46
58
75
83
87
88
89
84
74
73
78
88
92
86
78
77
80
84
80
78
77
73
66
62
67
79
64
67
75
83
87
83
80
77
79
72
65
56
60
71
79
75
68
66
72
80
81
78
68
62
63
74
83
81
70
67
82
93
88
75
70
81
91
90
79
72
78
86
92
88
86
83
73
66
64
69
69
73
78
85
87
78
71
74
80
85
79
72
74
82
86
82
69
66
71
80
88
91
88
82
82
82
79
66
58
64
81
94
87
72
63
73
87
89
83
79
81
85
85
79
75
73
73
70
75
83
69
65
72
80
81
78
71
76
87
92
85
76
74
80
89
92
83
73
71
78
87
91
86
80
75
70
65
60
65
76
86
85
75
65
61
61
63
67
74
76
74
72
74
77
74
69
71
74
84
89
67
64
67
75
80
75
68
65
68
70
66
59
65
79
91
92
82
73
71
74
72
72
71
70
71
68
67
67
74
81
85
83
80
75
66
55
48
53
63
65
64
66
73
80
84
78
73
73
69
69
78
78
68
63
62
60
57
55
54
53
54
59
71
80
84
75
67
68
73
72
68
63
68
77
83
83
78
77
79
81
84
84
83
77
71
70
70
70
66
65
68
74
78
76
72
73
74
75
71
68
83
81
66
53
48
57
69
76
74
67
64
70
76
79
76
72
70
72
74
72
72
69
74
78
80
79
79
77
76
73
74
75
73
66
69
75
82
77
65
63
70
84
88
80
73
72
76
79
84
84
72
70
66
59
60
69
85
93
91
83
77
77
79
76
75
79
84
84
78
73
72
70
69
67
68
71
73
74
69
66
67
70
73
75
73
71
69
65
61
62
68
77
82
85
86
90
88
83
83
85
60
58
62
64
63
65
72
81
87
83
79
76
75
73
73
73
79
81
78
74
69
62
67
76
84
84
77
74
74
77
72
72
80
89
89
79
70
67
68
65
67
67
69
77
84
86
83
80
77
76
69
61
64
69
67
59
56
60
72
82
78
74
71
72
72
72
69
70
75
75
70
65
68
82
91
88
79
80
87
92
86
71
68
78
89
90
81
73
69
69
69
73
76
77
68
59
57
67
80
85
80
70
77
89
92
77
59
56
69
83
87
82
76
76
81
80
72
67
74
83
85
78
66
61
65
70
73
75
82
92
90
78
68
69
77
81
75
67
68
69
76
75
75
71
63
54
56
73
92
98
76
67
74
88
94
81
66
61
75
91
97
90
81
74
70
71
71
71
75
84
87
80
65
53
56
68
76
71
69
77
88
96
96
91
90
85
78
70
66
65
63
60
60
63
68
73
80
86
92
91
68
56
54
63
70
73
71
75
78
81
83
87
87
76
66
61
60
60
60
64
70
75
76
74
76
79
77
64
57
67
87
102
100
85
78
83
90
81
64
50
49
60
71
76
79
82
85
85
80
78
76
68
63
60
64
75
85
87
79
70
70
86
96
90
71
57
52
51
51
58
67
74
76
74
76
78
74
65
58
68
88
96
83
62
54
64
78
76
62
52
61
75
81
74
67
70
76
74
74
76
74
81
81
75
71
74
80
82
77
71
72
84
92
86
69
59
58
65
74
81
85
75
64
55
58
69
75
72
67
69
79
84
81
76
78
83
81
70
65
68
80
80
66
54
58
71
79
80
84
92
60
70
77
73
65
61
62
69
76
73
68
63
65
71
73
73
74
77
82
86
83
74
65
60
63
69
72
70
66
68
69
74
79
91
102
100
84
68
68
80
89
86
76
72
82
91
91
87
90
99
75
78
77
73
69
67
71
76
80
81
75
65
60
66
74
79
77
74
75
80
82
75
70
73
77
76
72
72
76
76
69
64
63
70
81
82
75
67
69
77
86
85
79
75
79
82
85
84
84
84
92
86
83
83
82
83
83
79
78
83
90
85
74
66
64
66
66
66
72
80
84
79
73
76
77
75
70
72
80
84
79
67
59
60
65
69
70
70
69
68
73
75
70
63
59
60
67
69
68
69
74
72
71
73
75
74
72
71
75
81
87
82
71
63
63
66
72
73
72
74
77
78
79
78
75
65
58
56
66
81
84
79
71
67
72
78
79
70
60
57
65
76
81
81
79
72
67
68
71
78
68
66
63
64
67
70
73
75
79
82
79
70
62
62
65
77
86
88
81
70
66
69
77
79
73
63
57
59
69
80
85
78
71
69
78
88
81
68
54
59
72
81
82
80
82
83
82
85
92
95
85
78
67
66
71
82
84
85
84
85
84
80
73
67
67
66
71
76
79
75
68
66
75
79
73
62
58
70
84
90
89
78
71
70
77
85
80
70
64
75
85
84
72
59
65
77
81
85
89
86
77
74
77
81
85
87
87
86
87
83
83
80
77
73
70
69
66
60
58
67
80
89
90
83
80
81
81
77
69
69
80
91
91
81
77
80
91
92
80
59
47
53
73
95
109
109
106
104
105
101
87
97
94
84
79
86
94
98
94
83
80
78
78
73
68
68
75
85
84
76
67
69
77
83
85
83
80
76
71
69
71
80
89
92
90
90
94
96
86
70
55
57
78
103
114
107
92
86
89
89
95
92
79
72
77
88
91
87
75
66
69
78
84
83
81
83
90
102
101
87
71
67
73
82
84
80
75
75
79
84
83
85
88
87
80
74
69
68
68
66
66
76
89
100
102
95
83
76
78
80
95
81
73
78
88
91
84
73
69
71
77
84
87
85
79
76
78
85
88
86
79
73
72
78
81
79
74
66
67
81
91
93
85
76
70
70
66
59
52
53
68
86
95
97
96
95
93
88
79
79
76
67
68
75
81
77
74
75
81
83
82
85
87
82
69
60
61
74
87
86
78
72
74
78
83
84
80
69
62
66
73
81
80
79
77
77
75
70
68
70
74
78
78
79
80
86
91
91
86
80
64
62
63
64
63
63
70
84
93
91
80
75
75
73
66
63
73
90
95
88
80
79
82
81
73
70
75
75
73
67
66
73
83
87
78
68
62
69
86
97
94
80
69
71
76
78
78
82
90
91
73
73
71
67
61
65
75
86
89
84
73
66
63
62
65
76
89
97
94
88
84
89
88
80
67
62
67
75
75
73
72
79
87
86
74
63
58
67
80
92
94
92
89
90
89
86
82
82
85
89
72
77
85
85
77
78
85
88
85
71
67
70
78
80
80
82
84
83
82
79
84
85
81
78
80
82
81
75
72
73
74
72
70
67
72
80
83
83
78
75
79
84
87
83
80
81
84
87
85
81
68
77
88
94
91
90
94
98
91
82
77
84
96
105
100
89
81
73
72
72
73
70
67
68
78
88
92
87
83
81
76
68
61
62
72
83
90
88
86
83
83
83
83
81
77
76
82
93
105
99
76
80
82
86
90
89
89
89
89
85
79
81
89
97
99
92
84
77
73
67
65
67
68
71
76
82
90
91
87
83
85
84
81
70
62
60
64
72
79
85
86
90
94
94
85
77
79
94
109
110
79
76
73
75
81
85
87
82
79
71
63
62
71
81
86
88
87
88
88
81
75
76
84
87
89
87
85
79
71
65
71
79
82
70
59
59
67
78
82
79
80
85
90
86
79
75
81
93
96
87
68
70
71
71
75
82
89
91
83
70
60
61
70
78
79
83
87
91
93
92
88
87
88
89
88
85
83
76
67
60
56
57
61
67
72
85
96
107
104
95
84
79
78
78
80
87
92
94
87
76
76
78
75
71
71
80
90
91
84
80
81
80
77
70
68
72
79
80
79
79
79
77
71
68
74
85
87
84
83
80
70
65
67
80
90
93
93
94
97
97
90
79
76
76
81
86
85
83
88
89
78
82
81
76
78
84
86
81
75
83
97
99
83
68
60
69
78
75
71
72
76
71
64
65
77
90
91
83
73
67
66
70
80
86
88
77
67
67
75
81
80
73
71
74
78
77
74
78
92
104
74
81
85
85
82
76
72
69
73
86
98
95
82
72
72
78
79
74
70
73
79
84
86
90
98
97
88
74
59
52
54
63
79
87
88
78
72
74
78
78
73
70
72
77
80
79
82
91
96
93
69
78
85
81
72
61
58
64
75
86
88
79
72
73
78
83
77
71
67
69
79
88
98
98
94
83
73
73
75
76
76
76
78
83
87
88
86
85
79
76
72
76
84
87
80
78
81
94
98
86
67
75
75
70
63
60
64
69
76
79
78
74
72
72
74
74
72
68
65
65
69
76
82
76
61
54
59
75
91
97
92
82
73
69
73
83
86
78
67
61
68
77
82
78
69
66
71
87
100
103
68
73
74
70
67
71
80
86
82
78
76
75
74
71
67
66
69
67
66
65
68
71
68
58
49
51
65
85
99
102
93
79
68
64
67
73
74
71
67
70
78
80
71
63
68
83
91
96
97
99
70
75
77
77
77
79
83
85
79
72
71
75
74
71
65
65
72
78
80
79
79
74
69
65
67
75
84
86
88
87
81
72
67
67
70
73
70
65
70
82
86
80
64
56
69
94
99
89
73
68
81
74
70
67
67
71
75
76
70
68
71
78
84
80
72
73
78
84
86
83
80
77
75
76
83
88
86
76
69
71
72
69
68
71
81
83
77
69
71
79
80
68
54
55
68
79
75
64
57
64
92
80
69
59
57
61
70
75
72
70
73
83
91
92
84
76
73
70
71
75
79
82
86
87
84
75
68
65
71
78
81
75
72
79
91
94
86
77
76
80
79
66
55
58
70
76
66
60
65
81
86
80
78
76
72
70
70
70
73
77
77
76
76
76
74
66
61
64
72
84
88
85
85
83
75
64
57
65
81
92
90
79
73
76
78
79
77
76
76
79
81
79
73
70
75
80
78
73
75
80
57
59
69
78
83
78
68
63
70
81
92
87
69
52
52
63
75
82
85
87
85
81
80
81
79
74
70
74
82
85
82
75
69
62
60
63
70
74
75
76
80
91
91
88
85
86
88
82
75
74
54
58
67
75
76
71
65
58
65
78
94
91
76
58
54
64
79
81
72
64
62
70
82
87
84
78
76
81
86
88
84
74
67
63
67
72
74
75
76
79
81
81
79
77
79
85
85
78
74
74
73
74
77
78
73
64
65
67
71
73
72
69
70
72
71
69
67
65
62
59
60
70
80
83
80
72
65
70
81
89
88
76
69
73
80
82
77
75
77
80
80
71
61
59
66
73
73
68
68
73
75
75
80
79
72
66
68
79
81
75
65
58
64
73
77
75
71
71
78
83
80
73
72
75
79
75
66
60
60
65
71
72
70
74
75
75
76
75
77
79
78
75
75
76
74
70
66
66
69
73
66
69
73
75
72
67
68
71
77
79
78
76
76
76
75
76
76
81
87
89
87
81
78
79
81
83
80
76
71
62
58
61
70
76
75
70
68
72
74
76
77
80
84
83
74
66
67
75
82
80
63
61
63
66
68
68
70
71
75
77
79
85
88
83
74
70
74
80
82
80
75
72
73
77
79
78
78
79
78
72
63
62
69
84
89
82
71
68
73
81
85
86
83
81
76
70
72
79
87
89
73
67
66
67
69
77
82
82
76
74
76
84
83
76
65
62
69
77
82
81
78
71
70
74
76
76
74
72
77
83
78
68
69
82
97
98
86
75
72
79
82
78
80
83
86
83
77
75
78
85
80
77
73
73
77
84
87
82
76
73
76
76
67
61
57
60
66
72
76
80
84
84
80
77
77
75
75
77
83
89
88
79
73
75
85
92
87
78
69
62
61
64
72
79
84
82
78
79
79
82
76
71
69
72
79
81
81
81
78
74
69
62
59
63
67
67
68
67
66
66
69
73
74
67
67
69
77
77
71
67
74
82
79
69
63
72
86
84
74
64
65
75
81
77
74
74
79
84
92
91
65
62
64
70
76
78
80
82
86
81
71
66
72
81
84
81
74
69
63
55
54
59
66
65
70
81
88
81
63
52
63
80
84
72
62
68
83
88
85
85
89
94
88
75
70
71
78
85
92
94
71
64
65
70
75
78
78
79
81
80
75
73
77
83
86
85
78
69
62
62
65
72
77
79
82
86
85
76
69
66
71
75
74
70
67
66
70
72
78
84
87
82
73
67
68
72
78
85
87
86
81
73
68
70
76
78
77
67
66
67
68
71
74
77
77
74
65
59
59
65
74
80
85
84
81
71
61
61
75
85
87
81
77
78
75
68
62
67
78
79
71
61
59
64
73
82
89
89
82
74
82
84
80
76
76
76
77
71
67
63
64
69
77
81
77
65
57
58
62
65
63
66
74
83
83
75
67
71
81
88
91
91
91
90
81
73
77
90
98
91
78
68
67
71
81
87
91
89
82
73
81
89
83
76
70
71
80
85
79
71
65
72
81
85
81
75
74
77
75
70
62
62
72
81
87
90
90
89
79
69
69
80
86
81
73
72
84
98
98
88
80
83
88
88
84
82
82
81
83
83
73
76
77
73
65
65
71
77
76
71
70
75
83
82
78
82
87
90
84
78
72
73
76
80
84
85
83
73
58
49
57
72
82
78
67
64
72
81
77
69
68
79
88
89
86
85
80
78
81
84
69
67
68
68
61
54
52
59
67
71
70
73
73
73
73
73
77
81
81
80
80
79
78
80
76
69
63
63
65
69
70
71
73
76
77
78
78
78
75
68
68
72
77
84
85
85
81
77
77
76
73
64
63
64
63
58
55
59
68
72
69
62
59
62
68
69
69
70
75
80
81
76
71
69
67
67
71
83
98
99
83
63
55
62
73
82
83
78
75
77
76
75
75
78
80
78
71
72
75
75
67
61
62
72
78
78
71
68
71
71
68
64
61
65
68
70
69
70
76
79
75
67
59
57
63
72
80
89
92
92
83
69
63
64
69
67
64
64
72
78
78
76
72
73
76
75
73
75
80
84
63
63
75
86
88
79
70
69
73
74
70
69
69
69
69
68
67
68
72
72
70
67
64
63
67
72
74
68
64
65
71
78
83
83
76
70
62
61
68
75
77
71
69
70
74
74
77
85
89
87
71
68
76
81
76
69
67
75
81
78
71
72
79
81
76
69
65
66
69
72
77
81
79
74
69
67
63
58
57
65
75
83
80
72
71
75
78
75
71
72
77
81
80
79
75
73
76
78
79
78
78
67
61
62
69
74
79
81
78
72
73
84
91
84
73
62
60
63
70
81
86
86
78
69
68
71
74
69
69
81
95
96
80
64
64
75
80
76
68
70
81
86
83
77
76
79
79
73
66
65
67
65
64
66
73
76
74
69
66
68
75
86
90
80
65
56
56
60
67
78
84
77
67
64
71
83
85
75
70
79
91
100
95
89
88
89
80
65
59
65
76
77
71
74
87
98
91
76
68
71
58
73
86
88
79
70
61
63
68
71
69
68
69
72
76
79
77
71
69
73
78
75
72
74
79
84
75
61
54
63
76
84
89
93
100
96
81
62
59
65
73
74
74
86
100
102
90
78
81
87
73
85
91
88
80
76
76
78
82
82
74
65
61
70
83
95
97
93
90
88
81
75
71
78
89
87
78
64
60
62
64
68
70
78
82
81
71
63
61
65
67
70
72
77
81
82
82
83
88
90
82
77
68
67
69
77
85
86
83
85
87
83
76
75
79
83
88
95
100
100
89
75
72
79
85
85
78
72
65
62
60
66
72
74
72
68
68
70
73
70
68
68
65
62
60
62
75
85
87
82
71
66
62
60
62
69
74
77
79
84
87
83
80
76
74
73
76
82
86
87
83
82
81
81
81
78
74
70
66
64
68
74
77
74
71
76
84
87
84
79
78
79
82
78
76
72
78
84
86
83
65
67
68
71
72
75
75
75
76
72
69
69
72
75
72
70
74
80
81
72
67
70
79
82
83
80
78
78
77
81
85
81
75
68
72
84
88
86
80
82
88
92
86
82
82
84
84
85
88
87
74
68
69
74
81
84
79
70
60
54
54
60
69
75
73
71
73
79
81
74
62
57
68
80
82
72
63
66
76
84
87
84
76
72
75
82
82
78
77
86
97
99
87
75
73
79
82
84
88
90
82
79
81
84
88
87
82
77
76
74
72
64
61
62
70
76
76
73
68
71
76
81
81
81
81
86
86
79
75
79
90
98
93
83
75
79
86
90
83
77
73
76
81
90
92
88
84
84
87
88
90
95
86
74
67
71
83
88
87
80
76
77
78
78
76
76
77
79
77
70
66
67
73
83
86
87
84
80
77
79
85
90
93
90
82
77
76
77
77
72
70
74
85
94
97
92
85
83
85
82
84
81
71
63
67
80
89
91
83
73
73
80
91
97
95
88
88
90
90
85
72
66
72
85
93
91
87
85
85
85
82
80
79
76
75
72
71
72
74
78
82
87
90
90
87
85
83
83
88
90
78
74
73
81
89
90
85
77
74
74
77
81
86
86
85
86
87
89
90
86
76
69
71
82
97
103
95
78
65
66
73
75
72
67
75
84
88
84
74
77
85
93
92
87
86
86
84
81
78
80
70
69
77
85
90
85
77
76
80
82
81
79
77
73
66
62
69
79
90
88
78
72
71
76
85
93
85
66
51
55
72
81
80
76
82
94
98
87
73
67
68
74
77
82
88
88
85
80
75
72
67
67
69
72
74
73
76
85
92
88
81
78
76
73
62
54
60
76
89
88
81
76
75
69
63
63
64
67
67
71
78
84
86
84
86
86
85
85
81
76
66
58
61
72
85
88
87
89
92
93
74
76
72
66
65
69
75
84
89
89
85
81
79
72
66
65
70
76
77
75
73
76
78
74
65
62
68
79
84
82
75
73
75
78
78
76
77
83
89
88
78
70
65
72
86
96
101
101
104
105
73
80
82
76
69
71
78
84
86
81
82
83
81
78
75
72
73
74
71
70
70
70
71
77
86
91
93
91
84
78
72
67
63
64
67
74
79
83
82
77
75
72
69
71
79
89
98
99
97
92
70
79
86
89
88
87
89
90
88
82
80
83
87
86
78
72
73
76
78
82
79
72
67
70
79
91
94
86
80
80
85
83
75
64
62
70
80
85
83
79
71
68
69
70
72
75
84
97
101
91
73
76
79
88
93
92
89
86
88
91
92
93
93
86
77
72
75
84
89
84
78
77
78
76
74
75
76
74
74
80
86
96
93
82
73
69
72
77
80
79
74
72
73
74
74
77
86
103
109
97
82
81
79
80
83
82
77
82
88
94
97
95
92
86
77
74
79
90
94
85
75
75
80
81
73
68
70
72
74
74
82
90
95
91
78
69
64
66
73
80
84
86
85
83
82
89
96
100
95
85
77
81
81
77
73
70
75
81
88
91
86
82
81
82
82
79
77
81
84
84
81
79
78
75
69
67
71
80
85
85
82
82
82
79
72
66
68
78
92
98
94
85
77
76
83
93
93
84
75
75
63
67
71
71
70
72
76
81
81
79
78
73
70
68
70
71
68
68
68
74
81
86
86
85
82
80
78
84
85
83
77
68
69
71
74
75
76
81
86
88
84
75
71
74
82
86
80
73
73
77
64
61
60
61
67
78
84
81
73
76
82
84
74
60
54
59
69
73
72
73
74
76
84
94
101
102
94
80
69
59
54
56
69
85
95
97
90
82
77
74
75
79
83
85
87
86
79
78
81
79
73
75
74
72
71
73
72
69
68
73
83
86
77
65
62
67
74
81
79
74
70
67
74
88
99
105
97
83
70
58
54
66
87
110
116
105
91
85
83
80
78
81
87
91
90
91
96
96
85
74
65
72
79
83
82
76
70
65
65
69
71
70
67
68
74
78
74
71
66
65
68
68
73
79
89
93
90
84
78
72
70
81
98
110
106
91
78
78
80
76
70
71
77
81
80
82
91
97
85
65
63
67
72
73
78
80
81
76
70
69
71
70
71
73
78
77
70
64
60
62
66
70
73
74
72
72
73
76
78
74
73
78
80
81
78
79
80
82
79
72
64
68
72
74
71
69
73
75
73
67
77
77
75
71
68
68
72
76
75
72
76
83
87
85
76
68
65
68
70
74
77
77
75
68
59
56
64
75
82
86
86
81
76
68
69
82
94
98
90
79
70
69
66
70
84
92
87
74
70
75
75
79
80
76
70
65
65
64
66
66
69
78
84
77
66
58
61
75
87
94
92
86
77
70
67
72
75
78
79
83
86
82
76
74
79
86
89
86
82
81
79
70
62
66
85
104
100
85
70
70
69
71
70
70
71
68
66
62
57
56
58
63
67
69
68
67
70
74
85
94
93
85
73
71
77
86
84
77
71
71
72
69
67
73
84
87
83
70
71
79
82
74
65
66
77
84
78
63
59
68
76
76
76
74
68
61
59
62
61
58
60
65
75
83
82
75
70
72
75
81
83
80
76
74
72
71
72
79
86
85
76
66
65
72
82
88
85
78
78
80
79
71
68
76
86
83
66
52
58
78
73
80
90
92
81
65
61
63
66
67
66
74
83
84
71
55
55
69
86
93
83
78
80
81
71
55
54
74
90
89
73
62
66
75
81
79
76
75
76
75
68
65
68
79
94
98
88
74
70
77
62
70
82
88
86
81
80
78
76
76
79
80
75
62
47
44
60
82
98
94
83
76
80
83
76
61
56
66
77
73
60
58
66
78
82
76
72
73
74
74
76
80
83
83
90
96
96
85
72
67
66
68
72
76
77
79
77
74
72
75
83
84
73
61
56
68
86
94
86
70
63
72
86
93
86
74
71
79
89
89
82
76
76
79
79
76
71
71
73
79
88
95
94
82
71
71
72
73
74
79
79
80
82
84
79
71
67
66
68
71
72
75
77
80
83
88
90
84
73
61
58
63
78
89
89
82
78
82
97
106
107
100
91
80
71
67
66
68
73
77
81
87
84
74
61
52
56
64
76
84
83
84
90
90
81
71
66
70
73
73
70
65
72
81
87
84
73
68
74
82
79
68
59
64
77
81
77
71
76
84
91
95
92
84
73
66
64
70
75
76
73
74
79
79
74
65
58
60
67
70
75
80
81
77
68
61
63
70
79
79
72
62
62
71
76
75
65
62
73
89
97
84
68
58
59
65
69
73
77
81
81
80
83
88
86
76
70
70
74
73
66
61
68
76
78
69
62
62
71
75
68
68
68
67
64
61
65
71
77
77
73
70
70
69
67
66
67
73
79
81
82
83
81
77
70
67
69
75
83
84
79
73
71
74
75
72
65
66
71
69
62
56
62
77
83
76
67
68
79
91
71
69
69
75
78
80
80
74
67
67
74
83
86
77
64
60
68
76
80
77
68
69
79
94
98
89
75
66
67
74
74
66
60
61
64
63
62
64
68
66
60
56
63
80
87
83
76
76
79
87
82
77
70
70
75
82
80
67
56
66
83
93
86
74
67
67
69
71
69
70
77
84
91
98
99
89
74
67
67
71
70
63
59
65
74
74
70
65
64
63
60
60
65
72
73
74
80
90
93
87
78
71
60
58
67
76
77
69
65
67
74
75
69
66
69
72
73
70
65
66
76
86
92
89
81
76
75
79
76
69
64
62
64
69
72
75
73
67
61
58
60
65
73
73
70
70
82
95
103
96
74
68
68
71
76
79
79
79
71
64
58
60
66
69
71
71
74
73
71
64
60
60
63
63
68
80
95
96
79
62
59
70
78
76
74
74
74
68
61
59
61
67
69
73
79
84
86
84
82
76
86
84
84
84
81
79
78
74
68
67
70
74
74
68
64
70
79
85
80
71
62
57
57
59
70
85
95
92
77
67
70
78
82
82
80
80
78
77
72
73
72
67
59
56
65
78
87
85
78
72
88
80
72
70
74
76
71
63
63
75
90
93
79
64
62
73
86
87
80
73
74
76
77
78
76
72
67
72
80
86
86
78
77
81
82
78
77
83
93
95
88
72
58
50
52
65
85
97
97
88
73
69
67
70
76
79
74
69
69
75
86
90
81
75
75
81
85
85
76
68
65
71
77
80
75
70
70
81
85
86
78
76
84
89
85
75
76
96
112
109
90
76
71
71
74
81
87
92
87
83
76
84
89
88
80
77
76
78
79
75
74
77
82
84
85
82
83
83
76
68
65
67
70
69
73
81
92
98
85
67
63
77
96
99
84
75
87
108
115
103
87
79
83
88
92
90
84
75
72
76
82
89
96
92
77
63
60
65
70
70
70
76
83
85
81
77
79
79
80
79
81
84
81
77
74
80
89
87
72
57
61
81
96
89
75
72
82
96
94
83
77
82
87
87
86
81
75
70
72
79
78
77
82
85
77
67
59
60
66
70
73
75
80
81
78
73
74
72
75
78
83
88
85
79
72
68
72
77
75
72
71
73
72
67
65
68
74
81
78
76
77
79
78
79
79
81
79
74
73
75
77
73
71
70
74
79
82
84
82
79
74
73
74
76
77
75
74
70
64
61
62
67
70
69
67
69
81
93
97
87
73
66
60
59
61
68
75
82
87
86
81
75
71
73
81
92
93
84
74
70
76
74
64
58
64
78
92
94
84
73
69
71
76
78
77
75
75
71
63
56
52
59
69
74
80
86
93
94
89
79
73
76
76
72
64
60
67
80
88
90
81
72
71
79
91
99
96
87
80
76
71
75
78
79
78
77
77
78
74
68
66
72
80
82
78
75
77
75
72
65
65
70
80
85
84
81
74
68
67
66
72
75
79
77
66
58
59
69
83
89
81
72
73
81
86
86
87
90
88
82
73
77
91
98
91
78
70
72
75
72
66
66
71
76
76
76
79
80
81
80
80
82
81
80
74
67
59
57
62
74
78
73
62
61
67
74
75
72
80
89
94
84
76
71
70
74
81
88
88
83
85
78
76
79
80
80
77
75
72
68
64
64
64
64
65
74
81
84
82
79
76
71
67
68
73
77
74
72
75
84
86
76
61
60
72
87
88
81
79
88
96
89
73
69
69
75
77
72
70
78
81
68
60
63
76
82
78
71
65
65
67
74
73
66
63
67
74
76
72
66
63
61
61
67
78
87
89
85
79
84
83
77
69
65
70
75
78
76
75
74
76
73
70
72
83
85
74
56
54
67
68
63
65
75
82
83
79
73
72
74
75
76
74
70
66
73
76
74
71
73
75
74
72
76
82
86
83
78
77
81
84
76
67
61
62
68
72
73
71
64
61
60
67
81
91
89
76
66
66
71
70
71
72
76
80
81
78
72
71
73
73
71
67
63
68
76
82
86
87
88
83
74
72
79
90
95
91
82
75
76
75
73
70
71
75
79
81
78
74
67
62
61
69
79
89
88
85
84
86
82
78
73
67
65
70
78
77
70
62
63
70
75
76
74
75
79
82
87
89
87
78
72
69
74
82
88
90
85
73
59
56
65
75
80
81
81
84
90
89
78
71
68
72
75
75
76
83
94
99
92
72
68
66
66
70
75
76
73
64
61
65
74
85
92
88
80
77
77
76
74
69
73
78
77
71
69
78
82
73
59
53
63
72
72
68
71
83
93
97
91
83
77
75
74
74
72
78
87
94
95
65
61
63
68
70
70
73
73
66
58
55
65
84
93
87
79
73
76
74
68
64
70
80
87
85
85
82
81
72
63
65
69
71
64
62
68
79
89
94
93
92
88
80
77
81
82
77
69
70
79
58
55
63
70
68
65
65
66
62
58
57
68
82
90
85
77
76
77
80
74
67
66
77
88
94
88
79
71
66
66
69
73
75
74
72
70
74
77
79
84
89
92
88
82
81
80
76
70
70
76
84
71
70
79
88
84
72
69
70
80
82
77
71
74
83
93
94
89
82
73
62
58
62
67
73
77
76
76
82
91
94
87
76
70
71
78
83
85
89
96
100
101
92
85
75
71
69
64
67
74
80
76
74
74
73
70
70
68
72
76
77
78
81
85
89
88
87
81
69
59
57
67
77
83
79
77
78
88
96
105
105
98
86
74
70
70
75
81
84
90
96
100
97
87
75
72
72
73
73
73
70
74
72
63
59
65
70
82
84
82
75
72
81
91
96
88
74
62
55
55
59
73
86
90
88
80
79
83
87
88
85
77
70
70
72
80
85
86
86
88
92
93
88
78
72
72
76
83
87
87
69
76
78
73
67
65
69
80
88
87
78
69
69
81
95
96
86
70
58
57
67
77
84
85
90
93
88
77
67
63
65
68
70
71
81
90
97
92
85
86
86
85
81
75
72
72
69
70
78
87
77
82
83
82
77
71
69
71
79
84
82
75
72
75
84
86
84
71
65
68
71
76
76
75
84
97
94
79
62
60
72
83
82
76
79
87
92
90
83
78
75
77
83
89
91
82
70
67
74
85
87
82
80
80
79
77
73
73
76
80
83
84
81
75
73
70
68
71
71
70
72
75
76
76
76
81
85
87
85
82
78
73
73
75
80
87
91
88
83
77
73
72
78
89
95
94
88
88
89
92
83
80
77
78
80
81
78
75
77
81
87
90
83
74
68
65
70
74
77
72
70
74
81
84
78
74
84
103
110
100
76
59
62
77
89
91
87
82
80
78
75
72
65
66
76
89
97
97
95
95
71
74
75
77
82
85
84
78
78
80
85
85
78
68
63
65
72
78
78
73
69
72
78
84
86
89
95
103
104
95
81
77
81
84
80
71
61
63
70
77
77
75
69
68
74
82
86
87
89
94
78
78
79
77
77
78
78
78
79
83
84
81
74
67
60
64
74
81
81
79
77
77
80
82
86
91
90
84
77
78
86
98
98
87
70
57
57
68
77
80
78
75
73
75
76
78
79
84
86
82
85
86
82
76
70
67
66
70
80
88
94
92
83
68
58
60
74
92
96
87
79
80
83
84
80
77
74
67
62
64
73
84
94
93
90
84
77
69
69
72
71
72
72
73
76
81
87
87
82
72
81
85
83
79
77
72
70
71
81
91
98
100
92
78
61
57
68
87
95
86
75
73
75
72
65
61
67
74
75
74
73
75
83
95
101
97
80
61
56
61
71
75
77
82
86
90
88
82
78
80
72
79
84
91
96
86
73
72
80
89
90
86
81
80
76
69
63
67
73
76
76
71
68
61
54
55
67
84
94
94
87
80
80
79
79
74
72
72
74
79
82
84
83
85
85
81
72
67
75
90
62
68
79
90
94
80
67
61
66
75
77
72
70
75
83
81
72
67
67
72
79
84
87
86
80
74
78
87
92
85
77
72
73
74
72
72
75
80
81
81
83
85
84
80
73
70
68
69
75
80
66
63
63
62
65
68
69
67
62
61
66
72
75
74
74
80
86
89
86
82
80
83
90
97
96
90
87
88
88
81
71
68
71
79
88
89
86
82
83
82
87
92
92
86
78
76
76
78
76
72
79
76
70
62
64
72
79
77
64
58
62
71
75
71
71
77
85
94
91
83
78
72
72
78
81
82
85
87
93
92
87
82
85
90
88
81
78
82
89
89
89
89
91
94
92
91
91
88
79
70
76
79
81
83
86
89
87
78
73
72
75
73
70
66
73
79
82
80
79
81
78
68
63
66
73
81
84
80
79
78
80
83
92
96
87
72
69
79
87
84
78
78
83
85
82
84
89
87
76
68
71
69
73
82
90
91
88
82
79
84
87
81
74
75
78
79
77
75
77
80
79
72
70
73
83
89
85
75
63
55
59
73
82
86
84
82
84
87
85
76
71
74
79
81
79
79
76
73
67
66
73
70
71
71
72
70
66
69
71
71
72
77
84
89
82
76
73
74
80
85
86
86
85
84
83
84
83
77
67
66
71
79
77
70
69
78
92
96
87
76
67
71
76
86
95
95
84
71
70
78
67
68
71
73
70
65
60
58
60
63
66
74
85
88
84
75
70
72
81
88
88
86
79
73
72
76
81
80
78
79
82
80
76
68
66
75
83
87
83
79
73
73
76
83
97
103
98
87
86
90
64
65
68
72
78
80
79
75
77
79
77
72
67
69
73
74
72
73
81
88
86
77
63
59
66
75
80
78
74
71
71
76
77
76
78
75
72
70
74
81
89
90
85
81
78
80
81
83
86
91
71
69
70
74
81
85
87
89
89
85
77
69
63
66
70
70
73
78
84
84
79
70
66
69
72
75
73
75
72
73
72
75
76
74
69
68
68
72
77
82
88
89
87
83
77
73
69
73
83
92
78
79
83
86
82
78
79
82
79
69
62
70
82
87
77
64
65
80
86
79
63
58
70
85
86
74
69
76
81
78
72
71
75
74
69
67
70
80
82
79
73
73
80
86
88
83
75
72
74
80
84
89
89
86
79
79
81
84
78
66
60
73
91
94
76
60
61
75
86
78
62
58
70
82
82
69
66
76
85
83
73
68
77
90
95
90
84
83
82
78
73
75
81
85
84
80
73
67
65
66
78
86
88
88
84
83
84
86
80
74
71
74
78
78
72
64
69
77
82
80
75
71
71
73
69
64
66
76
85
84
76
73
79
93
102
100
93
85
80
78
84
91
92
85
74
65
65
69
73
79
71
76
82
90
92
88
83
76
71
72
73
75
76
74
74
75
76
75
77
80
80
73
71
73
76
79
78
80
85
84
81
78
78
75
75
77
79
82
79
74
75
88
97
95
84
73
75
85
91
89
80
77
78
82
87
86
82
75
71
72
72
72
74
80
87
86
78
70
73
80
82
70
62
69
85
90
86
81
82
84
85
83
78
74
71
70
75
82
79
67
62
70
83
93
92
84
81
83
83
80
85
83
79
78
79
79
80
79
80
79
70
59
58
70
86
91
81
73
74
83
92
84
71
68
74
76
70
67
71
80
86
88
89
89
87
82
79
82
84
76
63
55
59
74
81
79
73
71
76
80
81
80
78
76
73
76
77
79
83
78
71
62
57
57
59
64
72
77
81
80
81
83
87
83
78
69
66
63
66
76
84
86
83
77
69
65
68
77
87
84
67
54
54
71
79
79
74
72
76
79
71
69
69
70
73
78
80
77
71
66
71
74
75
64
53
52
65
77
80
70
61
65
74
84
84
77
69
65
64
69
76
75
68
56
45
44
54
71
81
77
68
57
64
75
78
77
77
78
77
70
69
71
69
68
70
77
82
74
64
64
73
80
78
74
71
72
74
74
71
70
72
69
68
71
74
74
68
65
66
72
75
70
67
67
69
66
64
67
72
73
69
70
72
78
74
67
69
78
78
73
72
75
74
71
70
74
75
70
65
68
79
82
77
71
73
78
77
75
75
83
91
95
89
78
70
65
66
71
79
81
72
66
69
85
92
88
74
67
67
70
70
72
79
86
86
80
77
78
78
80
71
74
80
80
72
71
73
71
67
69
76
82
78
70
64
65
71
83
85
84
85
83
80
73
66
65
74
84
84
75
65
63
66
71
74
75
72
67
64
61
59
58
65
80
98
106
99
86
76
67
73
78
82
76
69
66
66
68
68
73
83
88
81
68
63
70
85
91
86
79
70
65
61
59
64
74
84
84
76
65
62
63
63
61
65
71
72
68
64
62
62
60
59
63
76
90
96
90
77
65
74
71
69
67
67
66
62
61
67
85
103
102
83
67
66
83
95
93
81
76
77
76
76
73
75
81
84
83
77
69
66
66
72
80
82
79
73
70
72
75
80
79
78
72
65
65
73
80
79
75
73
60
57
67
77
82
77
70
75
89
103
101
84
73
72
82
90
84
76
75
82
88
85
77
71
70
76
83
79
73
67
71
87
98
92
76
70
73
81
78
71
70
75
79
78
77
74
71
66
66
73
69
69
72
77
78
78
82
88
88
85
81
82
79
79
82
81
76
71
68
71
78
75
67
56
57
71
84
81
69
66
75
89
91
82
73
73
84
85
78
63
55
57
65
73
79
78
69
61
65
72
74
79
77
68
63
65
75
80
76
70
74
81
88
90
86
79
74
70
70
74
79
78
73
68
71
82
88
83
75
72
77
77
73
71
73
80
86
81
76
74
74
70
68
70
70
69
67
68
72
63
69
78
85
84
78
71
68
67
69
72
80
89
94
94
89
81
75
72
74
80
82
83
82
84
88
91
91
84
76
72
74
70
66
67
73
78
78
77
78
85
90
87
81
76
75
74
73
73
76
68
73
77
84
91
94
91
84
77
76
81
84
88
87
85
84
84
79
72
63
61
67
71
73
75
79
86
87
77
67
63
70
75
73
70
72
76
79
80
83
86
85
76
71
74
83
89
85
78
77
83
87
77
68
67
78
90
94
85
79
81
85
86
81
78
79
84
83
74
61
58
68
75
72
65
65
74
77
75
67
68
80
87
86
77
74
77
84
87
84
79
75
72
71
73
79
87
88
82
77
73
77
75
70
69
77
82
85
77
74
78
82
84
79
75
75
80
84
79
77
78
81
81
76
67
62
62
67
72
79
86
85
84
80
76
77
79
81
83
81
73
70
76
82
79
76
83
90
86
77
67
68
75
80
83
80
77
74
73
74
78
78
72
67
66
71
76
79
80
82
82
80
78
78
79
77
67
61
68
83
89
82
66
66
76
83
81
71
68
72
73
71
72
73
73
75
84
92
88
79
87
89
87
84
81
74
65
66
70
77
79
77
69
62
64
74
81
82
76
70
64
61
67
78
88
89
85
76
75
80
79
66
60
64
77
86
81
72
66
71
78
76
70
64
65
74
78
79
80
83
97
92
85
83
80
77
74
73
75
77
79
82
84
79
75
80
88
91
84
70
61
59
67
72
74
75
79
82
85
81
70
62
60
64
68
71
76
80
81
76
74
71
67
63
61
63
63
63
69
81
76
61
53
61
78
90
91
87
83
79
80
87
94
87
77
70
71
76
77
77
75
73
70
70
65
64
69
82
85
86
78
69
66
67
69
72
78
83
79
69
63
60
62
62
60
61
67
75
80
79
68
52
41
48
65
79
78
69
61
64
73
84
83
74
64
60
59
63
66
71
74
73
72
72
75
80
85
85
85
83
78
72
72
78
84
88
89
84
77
66
60
59
60
63
66
73
81
87
87
81
77
75
66
63
67
70
65
55
51
59
72
80
76
64
60
62
67
69
67
65
66
70
73
74
72
75
82
86
83
78
74
74
73
77
79
83
86
83
78
68
65
67
70
72
73
77
80
86
91
87
78
81
83
82
79
74
74
75
76
73
71
76
78
75
69
64
68
72
70
65
62
71
77
73
60
50
58
71
79
76
73
74
73
71
67
70
74
79
78
76
75
75
74
72
70
68
67
71
79
85
76
75
76
75
70
63
68
79
81
74
66
69
80
83
75
68
65
69
71
70
68
77
89
88
78
67
64
69
69
67
65
70
74
74
72
71
75
80
85
86
85
79
74
72
73
70
62
52
54
68
73
70
73
71
63
55
58
66
75
76
77
78
81
81
76
72
74
77
81
83
86
89
93
91
81
70
66
69
70
70
68
71
74
75
71
65
64
68
76
77
75
73
74
76
81
81
75
67
65
68
84
72
68
75
78
72
62
58
65
80
90
93
88
89
89
85
82
84
87
86
78
71
69
70
73
71
67
72
78
84
82
76
70
68
72
78
82
82
79
81
87
89
86
76
74
79
80
77
75
76
83
76
77
80
80
67
58
50
55
70
80
82
81
78
78
84
84
80
73
67
73
87
95
90
79
73
81
88
93
93
92
89
85
78
73
79
85
82
75
68
70
77
82
77
73
71
72
71
66
65
86
88
83
77
69
64
63
71
79
80
75
69
66
74
77
78
72
64
59
64
76
96
104
95
78
62
64
75
82
84
84
83
82
81
83
87
89
83
76
72
77
83
83
78
76
77
78
76
75
75
83
88
84
75
68
65
67
73
85
86
78
67
66
76
88
89
82
66
58
64
79
94
95
83
70
61
61
67
73
83
87
88
85
81
82
85
89
87
81
77
77
76
77
77
78
75
72
73
85
94
78
79
77
74
73
74
68
62
65
77
86
85
79
79
86
93
85
67
57
59
70
79
76
74
77
84
88
84
79
82
88
93
87
77
71
76
88
97
99
90
78
76
81
88
84
71
56
59
79
97
76
68
65
71
78
80
70
60
62
77
94
94
84
74
74
79
79
70
60
61
69
76
78
80
84
89
95
98
95
85
76
70
66
65
70
77
86
91
92
88
86
89
93
92
86
76
65
63
70
79
71
66
66
74
83
86
80
71
71
77
89
90
82
71
68
75
82
90
89
83
80
83
86
83
74
67
76
97
110
98
74
57
57
71
81
84
77
70
66
70
80
87
85
78
76
78
82
78
74
76
69
70
73
78
84
88
85
77
74
77
84
86
81
74
72
78
88
98
96
88
81
80
79
74
66
63
75
93
101
97
83
79
82
87
85
74
69
70
77
81
85
90
86
85
84
86
84
81
79
83
80
81
75
69
69
70
69
70
74
79
83
84
79
76
74
80
84
83
77
72
73
78
82
82
78
78
81
81
81
81
84
91
95
93
82
69
69
79
87
89
91
94
98
101
97
88
79
72
74
80
84
90
82
68
55
52
56
63
71
78
81
81
75
66
60
66
76
84
82
76
76
80
84
85
86
87
85
78
72
73
75
80
85
92
96
91
78
66
61
65
75
81
83
86
84
79
76
72
73
79
71
76
79
74
72
69
67
67
67
66
67
68
70
63
50
50
65
86
98
94
83
76
73
73
77
84
85
80
73
68
67
65
70
83
99
104
90
67
53
53
60
64
67
71
78
77
75
77
87
97
59
56
64
81
98
96
82
69
69
69
68
66
68
73
73
65
61
68
78
82
78
74
71
74
76
80
84
82
78
70
63
61
65
75
86
92
91
83
74
70
71
76
80
83
81
74
72
76
88
95
64
58
65
86
99
93
78
67
71
81
85
81
78
85
96
90
76
65
65
69
75
82
86
87
83
79
85
91
92
79
66
68
77
86
87
87
87
84
81
81
90
97
97
84
72
66
74
82
88
81
73
72
74
73
72
70
66
64
64
69
81
87
91
91
91
88
88
87
83
82
85
88
92
89
79
72
78
89
93
85
74
72
78
85
85
80
73
72
76
81
89
93
88
74
66
70
81
89
90
83
74
76
77
72
68
69
72
72
67
64
69
79
84
79
75
77
82
88
88
90
90
88
81
74
68
67
70
75
80
84
82
80
74
71
65
64
69
76
86
90
86
79
73
73
77
81
84
84
87
86
72
75
77
79
77
71
70
72
77
83
86
81
72
70
72
75
75
75
77
80
79
73
67
68
72
74
72
71
74
82
85
82
78
76
74
74
80
93
102
100
92
86
80
78
79
83
85
82
77
79
72
71
70
73
73
68
61
65
76
89
91
81
69
68
72
76
74
73
76
78
77
72
70
78
86
87
82
75
71
75
78
77
78
83
87
90
89
90
89
88
90
92
88
80
77
82
88
86
78
78
71
68
68
68
70
67
66
69
71
71
63
60
69
80
84
80
74
72
75
80
84
87
85
81
82
82
82
77
69
63
67
75
79
73
71
72
72
68
65
66
72
80
82
80
79
80
81
81
83
91
67
68
70
74
76
74
69
71
74
71
68
69
82
97
104
94
77
68
63
64
70
77
78
72
67
68
77
78
69
61
64
76
78
74
62
56
58
61
62
67
73
80
84
83
80
81
77
77
83
92
70
70
72
74
79
80
79
81
90
100
101
95
89
91
95
91
79
71
66
64
63
61
62
66
70
71
73
72
67
60
64
75
85
84
79
69
64
66
71
79
88
94
91
83
78
77
81
85
84
82
76
70
64
70
79
89
96
99
101
103
99
90
77
72
71
73
78
82
86
83
72
62
64
77
86
85
74
66
56
59
68
83
89
85
77
71
70
75
75
76
84
89
87
77
65
63
72
84
89
84
80
70
66
69
76
80
85
89
86
81
74
74
77
81
81
81
85
92
87
77
62
57
65
83
93
93
84
74
65
70
80
89
89
83
74
73
79
83
79
72
70
75
83
82
72
61
64
77
93
94
81
77
74
72
68
63
61
68
74
74
70
74
89
102
101
90
82
79
78
67
56
55
66
80
89
87
79
75
80
90
93
87
84
82
83
82
80
80
75
68
62
66
78
84
83
73
67
76
87
93
60
64
73
80
79
72
65
69
77
79
74
73
79
85
84
72
64
65
74
80
80
72
70
73
72
71
65
67
76
81
78
69
69
78
86
88
82
78
75
70
69
69
75
82
85
82
80
79
84
83
45
48
59
74
81
82
78
73
71
72
73
71
66
63
63
63
63
68
77
89
93
83
72
70
72
72
69
69
72
69
63
57
56
66
77
85
88
87
81
72
70
78
85
88
88
86
88
89
84
81
67
59
60
69
79
84
82
73
69
70
73
74
72
71
77
82
80
76
75
80
82
74
71
79
89
91
82
74
72
73
73
70
65
68
72
80
84
84
73
61
60
70
81
89
89
85
85
84
83
82
84
79
77
82
91
92
86
80
80
81
80
77
76
81
88
94
92
83
77
79
78
74
73
83
95
93
79
63
57
64
73
77
79
79
77
70
70
73
75
73
69
65
68
73
78
79
77
74
76
80
78
76
76
79
87
88
80
77
75
78
78
78
78
74
70
72
76
83
84
78
75
78
83
85
85
81
78
72
64
65
73
81
84
79
70
64
69
82
95
98
89
75
68
70
74
77
80
78
73
63
69
67
63
66
70
76
79
75
69
63
69
77
80
74
64
62
71
83
84
76
70
69
73
73
71
72
77
80
80
81
87
90
85
73
63
64
74
86
94
91
85
78
75
74
74
76
83
87
78
61
68
72
72
71
70
77
86
86
77
68
71
76
77
74
77
78
80
84
84
81
75
68
58
57
63
68
69
68
73
81
88
91
86
84
79
77
75
78
80
77
70
67
71
77
77
71
69
74
76
73
65
77
86
82
76
77
83
84
79
80
83
83
76
71
73
79
85
86
87
85
86
77
67
62
66
66
66
68
77
83
82
80
85
91
94
86
77
80
87
86
75
67
71
84
90
80
67
61
64
73
60
74
78
74
63
64
71
74
74
78
86
86
77
69
66
78
89
93
89
82
77
78
81
79
70
61
60
67
80
82
75
66
64
69
72
73
74
82
93
94
83
73
72
81
93
98
94
84
77
74
64
71
72
61
48
45
52
64
71
75
82
82
76
71
73
81
87
80
69
63
67
74
83
81
73
66
61
64
68
68
62
55
51
51
58
68
72
72
70
73
78
77
75
76
82
89
95
91
84
76
70
70
67
62
51
50
56
65
73
77
80
79
75
72
76
80
71
59
55
65
80
85
83
77
74
77
74
69
64
61
61
63
68
75
81
80
72
60
52
53
64
74
83
86
84
80
73
65
60
60
71
58
54
61
72
80
81
81
80
80
79
77
74
68
68
70
69
67
72
85
95
94
83
73
68
69
72
69
65
68
69
78
86
95
91
79
70
61
55
52
52
58
69
83
89
88
78
62
50
56
73
60
58
67
79
88
87
86
82
77
75
72
73
72
74
78
82
82
80
78
76
76
74
70
65
60
59
62
64
65
69
70
72
72
71
72
70
64
60
55
53
51
48
53
65
77
81
76
67
67
71
68
71
70
68
68
73
78
78
69
65
66
74
83
93
93
85
78
71
65
64
65
70
74
76
73
70
71
74
74
73
66
59
58
65
73
75
69
63
67
72
71
63
58
58
65
72
76
80
81
62
70
77
73
71
69
70
70
65
60
60
65
76
86
93
90
83
80
80
84
84
82
80
83
86
86
82
78
79
82
83
78
73
72
74
77
79
76
72
74
81
84
85
85
82
79
75
75
80
84
62
69
77
79
79
75
71
67
64
67
71
75
76
71
70
71
78
81
89
91
93
93
89
84
78
75
73
74
72
71
74
80
82
83
81
81
81
80
76
74
74
76
75
77
78
80
80
76
75
75
64
72
78
72
69
66
68
71
75
81
85
82
75
66
58
61
73
80
77
71
73
79
81
74
64
64
66
71
73
69
71
77
79
83
85
84
85
81
75
74
75
78
75
67
58
58
68
74
72
67
63
70
70
69
70
75
77
75
73
72
77
80
74
67
65
69
75
80
81
79
76
76
73
67
61
62
65
68
73
80
87
85
80
77
77
85
90
89
84
77
75
77
79
77
62
55
59
72
77
75
67
68
64
68
73
81
78
69
65
69
76
80
73
66
66
70
76
82
91
96
94
86
75
71
72
77
73
67
68
76
86
84
75
71
77
84
89
83
74
67
64
67
72
76
73
69
71
77
79
76
82
85
84
80
72
61
54
57
66
76
83
84
80
73
69
72
76
81
86
91
95
89
86
82
84
88
86
77
71
67
66
66
72
75
79
80
75
70
65
64
66
66
66
63
67
75
84
85
80
75
81
88
92
87
71
53
49
60
73
76
78
83
95
98
92
83
81
83
84
87
86
89
89
90
82
72
68
74
76
73
67
67
74
79
79
75
75
76
74
69
68
74
72
65
61
70
82
90
89
83
76
65
60
60
65
69
72
75
73
66
64
80
100
111
102
83
74
72
74
75
77
80
87
87
73
55
47
54
67
75
78
80
87
93
90
83
76
75
70
65
64
76
78
68
57
56
70
87
92
85
78
62
45
43
60
72
79
72
65
60
68
81
92
92
84
74
69
63
61
64
70
77
82
83
72
59
56
57
66
72
75
78
84
91
91
83
76
70
68
67
70
72
66
55
48
53
64
77
83
81
82
79
67
64
65
67
66
65
69
76
84
82
73
62
60
68
78
81
76
67
66
72
78
78
74
68
69
73
80
87
86
80
73
71
68
66
64
65
70
77
79
77
66
57
56
64
73
81
82
77
78
85
89
83
71
62
63
74
85
91
86
78
67
57
53
63
79
95
97
83
70
67
75
78
76
69
70
77
91
101
99
88
73
66
63
64
63
61
64
71
78
81
78
72
71
75
79
80
74
61
79
89
94
88
71
58
60
75
88
88
83
76
77
74
68
67
71
81
87
84
76
74
77
77
74
66
69
81
91
91
81
71
70
75
76
74
69
65
68
73
73
71
68
70
75
81
81
71
59
51
92
91
91
85
76
67
64
67
78
85
89
85
80
74
73
74
73
72
71
79
87
91
86
74
61
52
59
77
90
89
70
61
67
76
77
67
62
68
78
80
71
64
62
70
81
85
84
75
64
64
77
80
77
71
68
67
65
66
67
72
77
81
86
89
87
82
76
81
91
101
106
103
93
82
73
71
70
74
76
74
73
75
77
77
81
83
86
83
74
68
71
78
80
74
75
82
95
100
98
93
89
88
83
80
78
72
66
64
67
75
80
81
77
75
78
82
83
80
79
84
94
103
99
83
73
74
85
86
75
63
63
74
83
85
83
85
92
89
75
59
55
64
74
78
75
80
80
81
80
81
98
92
88
88
86
78
68
68
80
85
82
71
66
68
74
77
74
73
76
82
90
98
96
87
76
75
82
85
82
75
71
76
82
87
84
80
75
71
69
68
72
77
83
85
86
84
81
77
75
79
85
83
81
83
86
85
80
70
73
74
71
69
71
77
82
81
80
80
83
87
88
86
85
84
75
67
68
78
90
94
89
84
81
78
77
75
75
73
73
72
74
78
84
88
88
85
81
81
86
93
77
72
72
77
87
93
84
67
56
62
77
86
85
81
81
85
87
86
84
84
82
77
74
72
75
78
78
78
81
83
85
84
82
76
75
79
90
98
94
80
73
73
82
89
84
74
64
67
80
89
72
68
68
75
86
95
85
67
62
75
98
99
83
71
68
78
84
79
72
72
78
77
72
71
72
79
79
76
70
70
75
82
82
79
79
82
91
95
87
77
74
81
89
91
83
72
61
57
62
72
68
69
71
77
83
87
82
74
73
87
99
97
81
67
67
77
85
84
77
74
78
80
77
71
65
60
62
67
73
76
78
82
82
78
78
83
88
86
75
69
70
78
83
85
83
82
82
78
75
77
73
73
72
70
70
73
74
73
71
73
83
91
90
83
77
79
88
98
96
91
86
81
75
68
59
57
66
75
82
86
83
83
82
80
81
88
102
108
102
87
77
77
79
82
85
89
92
92
89
85
78
74
67
62
67
75
77
73
70
70
75
82
86
83
79
80
81
84
84
87
89
89
82
72
68
69
75
81
85
89
86
82
82
86
91
93
99
103
96
83
78
82
88
93
92
88
83
81
81
82
70
73
69
68
75
81
84
82
77
76
73
73
72
71
69
70
69
67
67
73
79
81
74
69
71
77
79
78
80
89
95
93
88
92
98
95
86
74
68
72
80
86
88
88
86
83
82
84
90
93
57
60
69
76
80
81
81
78
74
68
65
66
71
73
70
67
70
76
78
79
76
68
63
66
76
86
86
76
70
77
91
95
93
90
91
90
85
79
80
87
89
83
73
69
69
75
82
94
104
109
54
46
55
72
86
86
81
77
73
69
65
63
71
82
85
78
73
75
79
80
78
76
79
84
92
96
89
77
67
66
70
78
82
83
79
81
81
81
83
88
88
83
75
70
68
69
74
82
87
85
66
56
58
70
85
89
85
79
78
79
77
71
70
81
89
83
70
63
64
70
76
83
92
94
86
77
76
78
81
75
68
72
81
85
88
83
81
75
71
71
79
88
92
82
72
66
73
83
82
71
74
74
72
71
71
70
72
72
75
77
79
82
79
77
75
70
67
65
65
70
75
85
90
87
73
60
60
71
78
77
67
67
74
84
89
88
83
75
69
69
75
84
89
85
82
79
84
89
86
81
59
62
69
71
69
67
68
72
77
78
78
80
81
76
70
66
69
70
73
73
76
77
79
77
73
71
70
71
71
69
66
65
65
73
77
84
82
82
79
80
75
70
69
74
85
91
87
81
77
79
58
55
65
75
77
69
65
70
78
84
81
74
70
71
74
75
72
72
73
72
70
68
70
80
85
85
79
77
83
86
82
72
69
71
75
77
78
81
91
92
86
73
64
67
79
91
90
81
74
77
75
71
66
67
64
59
50
53
65
76
75
67
58
62
70
74
74
74
76
79
77
75
79
84
87
81
73
77
89
98
95
82
75
75
77
76
73
76
86
94
97
91
78
70
76
85
90
83
74
77
77
76
69
63
62
62
65
70
73
71
64
59
59
68
72
74
73
72
76
82
87
90
87
78
72
71
75
77
75
77
78
80
79
77
75
74
72
72
77
84
90
89
78
67
64
69
71
69
68
76
77
78
77
77
78
77
78
83
87
82
70
67
73
87
93
85
74
68
64
64
70
77
80
75
71
74
79
78
71
59
62
75
81
82
79
75
74
75
77
80
80
76
70
65
67
71
73
69
69
76
78
86
89
88
81
73
67
70
80
89
92
91
93
97
95
86
75
70
66
59
55
61
73
82
86
81
78
76
71
63
60
66
77
84
83
78
76
76
78
77
77
77
74
76
84
95
98
89
73
68
74
74
72
72
71
68
69
72
80
90
95
96
91
86
80
77
78
79
82
78
72
67
71
78
83
84
78
76
70
67
66
68
73
79
81
80
78
79
75
72
72
76
78
79
79
83
88
86
75
61
62
55
58
68
75
76
74
79
85
92
92
83
74
75
79
84
85
81
78
77
76
70
64
66
75
87
87
77
69
74
82
85
80
75
77
80
82
80
75
68
64
67
74
77
71
64
67
81
90
87
62
55
65
81
86
73
61
65
77
92
90
78
71
78
88
95
88
77
68
64
65
67
68
77
86
88
79
66
67
77
87
84
74
71
71
73
71
70
70
66
60
57
62
73
79
79
81
91
104
107
54
53
63
78
83
73
61
59
69
80
80
74
70
76
84
86
78
71
69
76
79
81
84
89
88
79
66
58
65
77
77
69
64
69
74
72
64
61
67
72
71
65
61
71
81
87
87
87
89
92
50
46
51
61
72
77
74
69
69
71
75
75
72
71
71
71
73
74
80
90
95
94
88
85
81
74
68
66
72
78
76
72
69
74
80
81
72
70
74
79
82
78
74
71
69
71
72
75
77
81
71
69
67
69
72
74
73
72
75
82
85
85
80
71
67
68
74
76
77
80
82
78
74
75
79
77
70
65
66
73
79
78
73
71
73
72
71
67
65
67
76
79
78
72
71
71
75
80
85
87
86
86
86
85
82
74
68
73
83
91
91
88
81
74
68
65
64
66
69
70
65
59
58
64
71
74
70
62
61
65
72
78
74
70
64
59
58
60
63
63
67
70
72
74
76
78
78
78
78
82
77
75
78
80
81
77
70
65
67
70
75
78
78
74
67
61
62
67
73
74
70
67
67
65
66
67
73
81
81
80
76
78
78
74
70
66
69
73
76
77
77
77
77
77
75
74
72
71
70
69
70
70
72
74
79
82
78
68
59
55
64
76
80
76
72
69
76
82
83
77
73
75
79
78
74
70
74
81
87
88
87
86
81
78
79
80
86
86
85
88
90
90
84
77
73
72
77
84
89
88
72
73
74
73
75
82
86
83
75
70
75
80
83
84
81
80
81
84
83
78
73
68
73
79
86
85
75
65
67
75
84
85
83
82
80
80
78
80
83
84
85
79
73
70
70
71
75
85
94
101
70
71
69
67
70
78
86
83
79
77
82
83
78
74
76
83
86
86
84
78
72
67
66
77
88
90
85
77
76
78
81
84
85
86
81
72
66
71
81
83
72
61
57
62
67
64
63
66
72
77
73
76
78
72
69
75
82
79
72
74
80
80
73
68
74
88
100
98
86
73
68
70
81
89
88
82
79
81
85
90
88
86
89
89
80
72
70
81
89
87
76
66
64
70
70
71
71
73
72
75
78
86
86
77
67
69
73
78
73
71
71
71
70
73
81
88
89
83
75
69
70
80
92
96
87
70
58
59
67
78
84
87
88
85
82
81
83
83
84
80
75
71
71
72
79
83
84
81
80
81
75
76
72
66
59
59
70
81
82
72
58
53
63
74
83
79
68
59
63
74
83
84
82
78
71
63
54
49
57
70
81
83
78
76
79
82
82
78
71
67
65
62
62
69
79
85
82
71
68
71
70
62
58
61
67
76
81
82
78
67
55
52
59
70
74
76
73
75
80
88
89
81
73
65
66
68
67
62
63
70
79
77
72
70
70
75
75
72
70
74
74
65
58
65
77
86
87
78
69
71
67
59
61
73
87
90
84
72
63
62
65
66
66
66
68
73
83
91
93
89
78
72
71
73
80
85
80
71
65
67
72
74
68
64
68
76
75
68
68
73
80
79
68
66
75
85
92
91
83
80
68
70
71
75
78
80
78
74
68
66
69
69
68
70
75
77
80
79
76
71
67
65
69
74
80
77
70
64
67
74
79
76
72
71
73
76
74
66
64
71
77
76
76
76
77
79
82
84
86
85
82
85
79
68
63
68
73
77
74
66
62
63
68
75
84
84
77
70
68
71
75
76
75
76
71
62
54
58
73
91
97
89
79
73
70
70
73
74
73
70
61
58
64
76
79
76
70
73
82
89
84
85
78
71
64
63
66
68
71
68
67
67
70
75
75
73
71
68
68
74
83
87
90
88
83
71
62
60
73
85
91
85
74
67
67
70
78
84
80
69
52
45
55
70
78
74
72
71
77
81
68
75
80
78
73
65
61
66
74
79
80
74
70
67
66
63
58
56
59
62
70
83
92
97
93
87
78
72
72
73
75
76
70
68
69
73
79
84
79
72
71
71
73
74
76
75
74
72
72
71
67
77
81
81
82
79
74
68
69
72
73
71
68
66
67
68
68
65
65
63
64
72
82
83
83
83
82
79
74
77
84
87
81
69
62
66
77
84
86
83
81
81
83
86
84
77
74
72
69
74
85
85
78
73
79
84
79
67
57
58
64
71
70
67
68
73
78
83
90
87
83
75
69
67
70
75
77
74
69
66
73
82
82
75
67
65
74
82
83
76
67
64
70
80
86
87
79
71
69
73
78
72
69
71
72
69
67
66
67
69
71
71
75
76
72
71
69
76
89
101
100
91
78
71
72
76
76
72
62
50
50
62
77
83
80
74
74
79
77
73
65
60
60
64
74
87
91
85
73
68
53
54
67
74
71
59
59
68
74
72
68
70
79
89
87
75
66
64
72
86
95
93
92
91
87
79
70
66
69
69
73
78
80
80
74
69
72
78
79
75
73
76
74
69
70
78
89
93
84
75
60
62
67
72
71
64
65
71
70
59
54
62
80
91
90
79
68
64
62
68
74
82
91
96
90
74
59
59
70
84
89
88
84
77
66
59
59
66
68
64
66
80
92
90
80
74
72
74
75
75
82
79
75
73
75
75
75
73
70
67
65
71
81
86
86
80
78
73
67
65
70
78
86
85
76
63
56
61
70
73
70
68
72
73
69
61
57
62
67
69
73
82
81
77
71
65
61
59
63
72
83
80
80
80
77
76
74
74
79
83
83
80
76
74
71
74
78
80
78
76
72
73
74
75
75
72
72
76
78
76
67
58
59
66
73
72
69
70
81
92
94
88
77
62
55
56
66
75
77
71
70
72
76
77
74
66
66
72
80
86
85
79
74
68
66
69
79
89
96
88
74
63
62
71
82
85
84
82
86
89
78
66
58
63
73
73
69
65
70
80
86
85
79
70
66
72
88
98
89
61
69
73
75
72
64
59
63
72
84
87
84
79
77
76
77
77
81
87
92
87
76
68
66
71
74
73
76
83
90
86
73
58
61
69
75
70
61
56
61
68
69
66
64
69
77
91
98
94
73
48
72
73
73
72
72
71
74
76
81
83
81
75
72
74
77
78
74
69
66
67
70
72
73
74
74
71
78
87
91
77
60
55
66
80
82
75
73
79
86
80
66
56
52
62
79
88
86
73
63
62
72
84
83
77
72
77
85
88
85
77
75
76
77
80
81
80
78
75
74
80
91
98
96
85
76
78
82
89
83
76
73
73
76
78
83
85
84
78
71
69
75
83
82
74
72
77
86
90
88
87
77
81
80
76
78
81
84
87
88
86
79
74
75
84
93
96
88
80
78
82
92
96
88
74
73
81
91
91
82
71
71
75
78
78
81
86
93
98
94
83
77
80
82
81
77
78
79
82
87
92
83
81
84
86
88
81
76
78
89
96
87
73
66
74
84
85
78
74
76
82
79
76
74
77
86
94
94
92
86
78
73
75
78
80
77
70
67
73
81
83
78
78
82
90
91
83
78
80
85
91
75
73
77
83
86
86
84
85
81
78
72
72
76
81
79
73
72
75
83
83
76
71
74
87
98
95
92
91
91
85
72
65
67
75
75
67
57
57
63
67
75
82
89
94
93
86
81
82
85
85
76
72
73
77
84
93
92
84
68
61
70
85
96
93
82
80
84
94
98
93
83
77
75
81
87
94
91
86
79
72
67
67
71
78
80
79
75
72
68
66
74
84
92
93
86
83
81
81
82
82
82
84
82
80
87
93
87
72
64
68
81
86
81
74
75
82
87
85
82
80
81
76
72
71
83
91
89
75
60
58
69
82
88
86
82
81
84
84
79
74
76
84
89
86
82
81
82
81
81
82
79
84
81
76
75
76
73
69
68
75
85
81
68
62
67
79
82
75
64
62
69
76
76
78
81
84
78
66
56
64
81
97
96
84
77
82
94
101
93
83
73
73
76
78
81
83
87
90
89
90
76
74
68
63
60
63
68
69
69
73
83
87
86
76
71
75
84
87
84
80
80
79
77
74
72
73
73
69
67
74
87
99
97
87
84
89
103
107
94
78
64
60
62
70
76
82
88
92
94
92
77
69
58
58
70
80
88
82
74
72
77
84
86
81
76
77
81
82
84
88
89
82
69
60
60
66
74
77
79
83
87
85
86
91
93
91
90
87
79
69
63
65
71
73
75
76
79
83
83
79
76
67
52
57
76
94
101
95
88
82
78
77
75
80
80
80
71
62
62
73
77
71
59
54
60
69
75
76
80
86
87
83
79
81
86
82
78
76
78
83
86
87
86
83
82
85
89
90
84
78
69
64
61
66
72
80
83
86
87
83
80
82
88
92
90
81
71
62
63
71
77
76
70
67
70
78
80
76
76
86
94
95
86
78
74
75
76
82
95
108
107
94
81
76
81
88
92
91
86
84
63
66
76
79
79
79
79
81
79
78
77
80
88
93
89
80
73
69
72
79
86
90
88
82
78
79
81
77
74
78
87
93
89
79
72
71
75
80
86
93
91
81
73
68
67
69
69
73
76
78
70
79
84
81
80
83
87
86
80
74
69
65
68
72
76
71
66
65
69
74
79
79
79
77
72
66
67
69
67
71
72
81
81
81
78
78
78
76
69
63
64
70
78
80
73
67
70
76
83
82
81
84
82
71
67
70
77
81
79
74
72
70
69
67
65
61
61
65
67
66
63
66
73
77
71
61
55
60
72
78
80
76
73
73
76
84
84
79
68
60
63
74
89
98
98
91
87
83
83
79
74
67
64
67
67
71
73
78
78
75
75
80
81
78
70
63
64
68
68
65
61
67
81
87
83
70
66
76
90
96
89
76
69
67
75
82
80
72
67
68
74
75
77
85
96
100
89
70
61
66
67
57
60
71
81
86
82
78
79
76
73
70
71
75
77
74
69
70
69
70
67
71
80
87
86
79
74
78
86
86
78
67
67
72
76
73
63
60
66
71
74
70
61
66
78
90
83
68
63
73
76
73
69
72
80
84
78
75
74
75
73
67
64
68
74
76
73
73
76
79
80
79
79
81
77
72
64
64
70
74
73
72
75
77
76
65
58
60
69
82
86
84
78
78
84
88
79
66
64
75
78
79
72
64
64
71
74
72
69
69
71
69
66
65
66
71
75
82
89
89
88
81
75
71
72
77
79
78
78
82
83
84
82
79
77
75
73
75
82
87
95
90
81
80
83
83
73
63
58
64
77
78
77
76
78
76
76
73
73
70
66
66
67
67
66
67
73
83
89
85
78
74
74
76
85
93
96
88
81
81
83
84
81
78
79
83
85
85
87
91
88
77
66
63
70
81
85
78
70
66
77
82
88
89
84
75
68
68
73
73
68
67
67
68
68
68
71
75
80
75
69
69
76
85
90
88
81
78
77
73
66
65
66
74
77
76
75
82
90
92
88
77
69
71
79
91
100
94
83
75
74
74
75
75
69
62
60
68
77
79
76
72
67
68
70
73
74
72
71
72
73
75
76
78
74
74
77
81
83
77
67
58
57
65
69
68
66
73
83
88
86
84
84
86
89
88
88
83
77
68
61
56
61
68
72
69
67
75
84
90
89
78
67
67
73
80
78
69
64
68
75
78
73
67
70
80
87
89
89
92
89
81
72
69
72
72
70
72
78
85
83
77
76
78
79
76
75
79
84
79
61
57
66
80
86
78
67
63
74
89
92
81
68
67
75
84
82
72
63
62
67
68
68
71
77
85
85
79
77
79
78
72
70
74
83
83
78
75
81
86
83
70
62
66
76
80
82
84
88
89
79
74
73
77
77
75
66
63
67
74
81
81
76
77
83
86
81
77
75
74
75
76
78
78
75
73
70
69
66
62
56
61
73
90
96
86
74
72
80
87
83
70
64
68
77
80
76
72
77
87
83
81
76
70
76
82
82
78
72
74
79
86
86
82
78
77
78
80
85
90
94
93
87
79
72
70
71
71
71
71
72
77
90
99
94
79
66
64
70
82
83
77
69
68
68
67
65
69
79
91
84
85
83
78
77
80
80
82
84
85
88
89
85
73
66
65
73
80
86
87
85
81
77
76
76
78
77
72
72
80
88
92
89
81
75
72
70
68
70
79
82
81
73
67
67
72
79
83
87
91
80
87
86
76
66
56
63
73
86
90
85
78
72
71
65
61
63
71
78
77
70
59
58
62
68
73
74
73
76
82
92
97
90
79
72
72
73
72
70
69
71
73
74
75
79
81
82
81
80
81
78
83
81
75
71
66
69
75
79
78
74
70
68
69
67
63
61
66
71
73
71
65
64
63
60
58
62
69
77
82
84
87
85
86
80
74
72
70
67
63
63
68
77
81
81
77
71
69
76
89
76
78
76
81
86
91
86
78
73
73
75
74
70
67
64
62
63
65
68
69
67
70
77
82
75
65
56
57
64
69
69
67
67
73
78
80
76
73
76
79
83
84
81
80
78
75
72
76
91
109
69
63
61
67
75
81
80
74
70
72
77
78
73
70
69
67
66
66
68
66
63
66
74
84
88
81
65
58
59
68
70
66
64
70
78
81
79
75
81
92
99
95
82
71
69
74
81
86
96
107
71
62
52
55
65
72
72
66
64
67
73
75
74
72
73
73
72
70
72
76
75
74
74
80
83
83
77
74
73
78
81
80
80
82
83
76
68
66
72
81
89
84
75
68
66
71
78
83
84
81
88
86
79
77
84
92
88
78
66
66
72
78
76
73
74
76
76
76
77
80
84
85
86
86
87
89
87
84
78
75
81
90
99
99
87
74
69
72
77
79
73
67
68
71
72
74
78
81
75
69
85
87
87
87
91
95
98
91
77
69
70
74
76
81
81
77
77
78
84
83
83
82
85
91
92
87
81
73
65
69
81
96
104
96
81
74
81
91
94
80
66
57
62
74
85
86
85
80
76
75
75
68
68
70
75
80
85
89
88
79
69
64
72
86
92
87
79
75
78
80
80
80
80
81
78
71
63
59
60
69
81
90
86
74
68
72
81
92
95
89
75
64
57
64
77
86
85
81
82
88
73
66
65
68
74
76
72
70
74
78
72
66
68
74
85
88
82
73
71
75
78
81
78
73
69
69
67
63
64
72
78
75
65
61
66
75
81
83
90
98
97
83
63
54
62
75
84
86
89
90
61
63
66
75
83
81
68
53
50
62
73
76
71
67
70
75
74
69
67
72
77
79
73
73
77
87
89
79
69
68
76
76
73
72
75
82
82
79
78
86
91
87
80
73
74
78
83
82
77
72
58
63
71
73
78
80
78
68
61
65
73
76
73
68
66
69
70
64
63
66
68
71
67
68
73
78
79
76
74
78
86
88
81
73
71
74
76
76
74
70
72
76
81
86
87
86
84
77
69
65
82
84
79
73
68
70
80
83
79
74
72
73
72
69
73
76
71
59
49
46
50
58
64
69
68
59
53
60
76
92
94
84
73
62
59
60
67
78
81
74
64
59
66
75
77
75
75
76
82
82
94
93
87
79
73
65
65
68
73
73
72
71
73
79
81
80
71
58
49
46
52
61
71
79
77
64
57
58
71
83
83
75
67
63
63
66
72
88
92
82
61
51
60
71
74
66
65
73
85
91
81
82
82
83
83
74
65
65
72
76
73
70
72
81
85
82
70
61
61
65
73
82
87
83
81
75
70
68
67
69
75
76
78
73
67
72
80
86
86
81
71
68
77
86
90
84
80
78
79
82
81
83
82
82
85
84
80
77
76
78
74
69
65
69
76
78
72
67
66
67
70
79
81
78
73
76
82
83
76
73
79
87
86
76
67
66
74
81
81
77
77
78
83
92
102
104
94
80
70
71
94
90
79
73
77
81
79
76
72
73
72
69
68
67
67
66
68
73
74
65
55
56
64
68
71
75
82
83
74
61
60
70
82
80
74
66
66
69
73
72
70
67
71
81
97
104
94
74
64
68
77
68
65
70
76
78
78
75
72
72
70
67
71
74
70
67
66
71
79
77
64
53
55
66
74
76
74
69
60
49
49
61
81
88
85
72
67
65
67
68
68
67
67
69
79
87
85
73
65
68
49
45
56
73
85
87
83
80
76
73
69
64
62
66
71
71
66
64
67
76
76
66
60
68
79
79
72
64
62
68
74
81
83
79
73
66
67
76
78
75
73
76
76
74
70
72
74
72
70
72
54
55
68
81
89
85
79
71
70
72
69
64
54
53
59
67
67
61
57
61
68
70
71
72
79
78
76
74
78
83
85
83
76
65
53
50
64
80
84
74
65
69
77
84
85
81
74
68
69
74
68
75
85
92
91
81
69
66
69
73
72
73
71
72
73
76
77
72
68
68
72
77
77
73
70
67
74
83
87
80
68
58
58
61
61
59
63
72
74
68
63
69
78
86
89
86
75
67
62
71
70
73
83
91
91
81
73
71
73
71
73
77
84
86
81
74
69
70
74
76
77
73
69
66
68
72
82
91
92
79
60
46
54
70
82
83
77
71
70
70
76
84
87
85
75
67
66
71
76
78
71
64
64
70
77
79
75
72
72
74
76
78
81
78
70
65
58
57
62
68
70
66
63
67
76
83
87
89
84
73
62
57
64
81
94
90
79
73
73
79
81
83
85
81
67
58
66
87
95
84
69
60
52
53
61
66
66
71
74
75
73
70
68
71
75
76
73
67
65
66
69
71
76
78
78
77
77
75
70
65
62
70
80
86
85
76
70
72
76
76
71
69
71
76
76
73
78
90
92
79
55
58
56
58
61
65
70
75
76
68
58
51
53
65
76
79
76
74
74
72
69
71
76
82
89
88
87
82
70
60
62
76
88
86
74
74
81
88
81
65
53
54
63
73
79
82
80
75
72
74
78
80
81
82
83
89
92
88
83
78
81
84
81
74
71
76
80
73
61
56
62
72
80
82
79
79
80
80
81
77
74
76
80
88
94
88
76
67
68
75
82
83
77
72
70
71
70
68
64
68
74
77
75
76
79
82
85
88
93
92
88
82
80
86
94
95
89
82
78
79
77
76
78
81
83
84
81
80
84
86
83
76
75
77
83
87
90
90
90
87
81
76
74
75
76
71
71
72
77
80
80
82
83
79
75
68
73
87
99
101
89
73
67
76
85
86
81
79
86
91
84
72
67
75
86
87
82
80
84
89
87
80
76
78
78
74
76
88
96
88
79
72
79
93
94
84
76
79
87
92
76
76
78
77
71
69
79
88
90
81
73
72
76
75
71
68
68
75
81
86
83
78
77
85
88
88
83
79
82
86
84
79
78
78
76
71
68
74
82
85
83
83
88
94
90
85
80
81
85
86
72
72
76
78
77
81
86
87
74
63
67
85
100
96
81
73
76
81
81
75
77
81
83
82
84
87
87
88
82
74
75
76
81
81
80
78
74
74
77
82
89
93
88
78
72
74
79
81
81
82
80
82
80
78
81
83
80
75
67
64
68
78
88
89
84
82
80
77
70
67
71
74
74
73
80
89
95
90
77
67
66
74
82
84
85
81
75
75
79
87
92
87
79
71
68
73
78
81
87
94
82
84
80
73
72
71
71
72
71
72
69
63
60
60
67
76
79
75
70
67
70
75
77
81
86
91
91
85
71
67
69
77
84
86
85
83
80
78
79
83
85
80
77
76
78
81
80
81
88
94
76
81
80
75
70
67
70
72
74
80
82
78
68
62
64
75
84
84
74
69
71
78
84
82
81
80
80
75
68
67
75
87
94
93
89
84
78
71
62
59
61
67
74
80
85
84
82
79
78
80
80
80
74
73
76
79
77
72
70
75
81
81
77
76
78
87
90
80
68
63
68
70
69
68
73
80
83
80
73
71
75
83
89
92
88
80
76
72
67
61
60
63
73
78
79
79
80
79
69
63
98
79
56
48
60
76
82
80
74
73
70
70
73
80
88
91
83
76
72
75
76
69
60
64
76
89
88
83
77
74
68
65
64
73
78
77
76
79
81
81
76
73
73
78
81
87
88
79
64
56
94
77
56
49
53
68
80
83
80
73
74
78
86
91
88
80
74
74
80
87
90
88
78
73
75
79
81
83
84
83
77
67
61
64
69
74
76
72
73
79
79
75
73
79
93
102
95
79
63
59
72
82
83
75
67
67
72
73
70
70
78
91
99
93
84
77
74
73
71
74
81
90
88
74
66
68
80
88
89
85
84
82
77
72
70
72
76
78
75
75
75
74
75
80
83
83
77
72
71
77
68
89
92
79
66
65
71
72
70
69
71
77
81
81
78
76
76
76
75
75
75
70
69
66
70
78
80
76
68
63
72
81
80
73
71
79
87
92
87
77
71
72
78
78
74
68
70
80
90
96
78
88
86
73
66
71
82
84
79
73
71
72
74
76
75
71
73
79
87
85
75
68
68
75
81
79
71
63
65
73
82
84
77
65
61
68
79
82
80
75
76
79
79
77
74
75
78
80
84
89
91
83
72
70
75
83
85
80
72
71
74
81
84
79
71
66
70
80
86
81
74
75
82
88
82
69
63
73
89
101
100
89
74
64
62
66
66
60
62
72
84
85
77
69
73
79
78
67
64
69
90
77
66
69
82
92
85
73
68
72
81
83
82
79
77
74
70
70
72
75
76
79
82
85
78
69
66
73
79
76
70
70
74
75
78
76
68
60
59
66
76
82
76
73
76
80
76
64
59
64
77
75
71
73
82
90
85
78
75
77
82
82
81
82
88
82
72
62
64
71
82
82
78
73
77
77
71
61
48
43
49
64
79
87
83
76
69
63
59
61
69
78
87
95
98
92
80
69
68
74
68
75
74
73
77
82
81
74
65
65
71
78
82
80
77
75
75
75
75
76
77
71
66
68
79
89
85
73
64
69
82
87
86
83
81
77
71
64
60
59
69
80
87
97
101
98
90
86
87
88
69
70
72
75
80
79
70
62
55
58
66
72
69
64
59
67
80
92
91
81
71
62
62
70
82
90
85
75
76
89
101
100
86
81
79
78
73
65
63
74
85
88
84
77
73
76
81
89
93
88
72
70
71
73
72
71
67
66
70
70
66
58
53
53
58
69
78
84
84
79
71
69
71
76
83
83
74
66
67
73
79
82
82
83
80
71
66
67
81
94
99
94
85
73
62
55
61
71
81
81
81
76
71
65
60
62
69
76
79
72
66
56
53
58
69
74
76
70
66
69
73
75
76
78
80
77
75
71
72
75
71
71
76
84
83
72
63
65
79
90
88
83
82
82
76
66
63
71
81
88
81
74
65
61
61
66
72
73
70
71
73
73
69
68
71
77
79
73
68
69
75
78
81
80
76
75
76
79
87
93
88
80
75
84
89
82
67
61
65
77
80
74
73
80
83
83
79
83
90
93
79
74
66
63
65
71
71
68
67
74
85
88
81
72
72
76
82
80
76
71
70
75
76
75
70
71
77
88
92
90
76
69
72
84
94
90
76
70
74
86
90
85
81
80
82
81
78
74
75
75
89
91
78
65
61
66
70
72
70
74
81
87
84
78
71
72
77
80
81
75
70
68
65
61
56
66
80
87
81
62
50
58
78
97
95
82
73
75
85
92
91
88
85
85
82
76
66
59
62
71
93
98
90
75
70
74
78
77
72
69
75
83
86
79
68
64
67
77
80
78
73
70
65
62
62
71
82
82
67
55
56
74
92
99
88
75
69
73
82
87
82
77
78
82
81
75
67
67
75
83
77
86
88
83
82
79
76
73
69
68
71
77
77
73
64
62
71
78
81
78
73
72
75
78
84
92
93
83
74
75
82
87
87
82
80
82
85
84
82
82
80
76
76
78
79
78
79
82
84
80
67
76
79
72
65
62
65
71
72
68
60
59
67
74
79
79
83
89
91
85
73
67
72
81
90
95
92
84
77
79
86
90
84
77
75
83
90
89
82
79
75
75
77
77
79
80
80
81
81
81
76
80
77
67
63
65
71
76
77
73
71
70
74
82
83
81
79
83
87
85
75
68
67
71
72
68
64
60
60
63
70
79
85
83
77
72
71
75
78
76
71
68
67
73
79
81
77
72
78
84
74
77
73
71
73
78
79
80
82
87
88
83
74
69
65
60
61
63
69
74
76
71
69
71
71
61
52
50
55
60
59
62
68
77
77
69
63
65
70
75
73
69
64
69
78
83
81
74
72
77
63
62
66
71
74
72
68
71
79
84
80
71
60
57
59
61
61
61
66
74
76
73
70
72
73
71
63
63
69
74
71
61
55
65
79
84
81
75
73
78
84
86
83
80
86
93
93
85
76
75
63
65
71
76
79
74
65
63
67
70
71
66
64
72
76
75
66
62
67
77
83
77
68
64
66
69
65
66
69
74
73
65
63
70
85
95
93
83
81
91
103
109
101
90
86
88
91
90
82
76
72
79
80
81
84
86
82
75
68
66
67
68
74
79
79
73
63
62
69
79
85
79
71
66
68
76
79
75
66
57
58
65
72
79
84
85
84
84
87
93
95
93
86
78
72
71
76
79
76
69
73
69
70
76
85
89
89
81
73
67
66
71
79
87
85
73
65
66
71
76
76
75
74
75
82
92
95
86
66
56
60
75
86
79
66
59
69
84
93
88
72
62
64
69
68
65
67
70
75
76
74
66
64
71
82
84
76
71
74
77
76
76
83
91
95
87
77
70
69
70
74
78
81
83
83
83
81
73
64
62
69
83
85
75
60
54
65
84
95
92
80
68
68
72
75
73
71
77
87
96
78
75
69
69
78
78
68
60
68
80
86
80
74
75
84
85
76
60
52
59
78
91
92
82
75
71
69
65
61
59
66
70
73
74
76
79
80
82
88
93
94
89
83
77
75
74
75
77
82
86
76
77
69
67
72
75
68
58
57
63
71
72
71
72
81
82
70
49
41
54
77
90
84
71
68
72
78
76
69
68
72
77
77
79
86
91
91
83
75
74
80
88
88
83
75
69
68
65
60
54
74
76
74
72
72
75
77
68
59
58
62
71
75
78
81
80
70
59
53
59
69
70
65
59
65
76
80
80
78
84
91
87
75
65
69
78
87
86
76
68
68
76
83
78
74
75
76
73
61
53
69
75
82
77
73
71
68
68
69
74
80
83
78
69
63
64
68
63
61
59
56
56
58
64
66
68
70
75
79
84
82
69
63
60
61
66
75
86
89
82
76
75
74
73
76
82
89
86
75
69
64
71
78
78
72
63
52
53
66
78
86
85
75
66
60
60
65
64
62
61
61
63
66
67
64
61
64
70
74
71
63
59
65
74
76
70
67
71
81
80
75
72
76
78
82
83
81
80
81
81
70
69
69
72
75
70
60
56
64
73
77
74
72
75
81
80
77
75
77
83
87
85
76
65
59
60
68
73
71
64
61
66
76
80
78
76
71
66
63
60
61
66
78
87
88
81
75
77
85
88
79
70
65
69
77
80
78
78
82
85
82
74
69
71
79
82
80
77
80
86
89
88
79
64
60
71
84
86
74
60
57
64
69
72
76
82
81
72
62
57
65
76
79
76
75
76
74
72
74
75
80
76
72
72
76
77
74
77
86
92
90
82
72
69
64
65
65
70
74
65
58
59
64
70
75
81
87
88
75
55
48
55
69
80
86
85
84
75
68
75
85
89
81
68
65
71
70
62
58
64
73
73
75
78
78
76
71
69
71
74
72
69
68
70
71
67
66
69
71
61
43
36
47
69
83
82
76
74
71
63
61
69
81
87
87
82
73
70
70
76
84
89
84
78
74
73
70
65
65
72
72
69
69
72
80
85
81
70
67
65
66
59
52
57
71
79
77
67
62
61
59
49
46
57
73
77
72
68
65
68
74
79
81
79
72
69
72
78
79
74
74
79
83
81
75
74
74
77
82
82
76
68
68
72
83
83
75
68
69
78
84
71
51
45
59
76
77
61
54
58
71
72
67
61
68
73
72
69
65
65
67
72
77
76
70
68
79
93
96
85
74
71
73
75
75
77
83
88
87
84
68
64
71
83
85
80
71
66
73
82
85
76
68
64
70
75
77
72
68
71
75
79
77
70
67
64
65
71
74
73
70
68
73
75
75
73
76
80
81
74
68
71
73
76
81
85
90
89
87
85
65
64
71
81
85
79
73
73
74
73
72
73
75
77
75
73
74
76
77
78
75
71
71
73
72
70
71
77
81
81
73
65
64
68
74
71
69
66
64
62
65
75
83
87
84
78
76
76
79
83
76
71
68
67
72
75
72
71
70
71
72
75
73
71
69
68
65
61
60
60
64
69
75
77
79
79
82
82
79
74
71
72
78
85
86
78
75
81
85
83
78
77
82
85
76
60
56
71
86
91
77
72
67
69
73
73
66
59
60
66
67
67
69
72
75
74
68
61
58
61
69
78
78
74
70
75
82
83
75
68
77
93
105
102
88
78
79
92
97
90
78
72
80
85
77
64
64
78
100
106
67
73
78
83
81
74
66
59
58
55
52
55
62
73
79
74
68
73
78
85
83
79
76
70
68
73
78
77
66
63
77
96
101
83
63
61
77
86
78
62
59
71
89
91
84
76
72
73
79
85
79
73
70
73
80
85
83
75
65
65
74
84
84
79
73
76
84
84
76
64
59
62
67
74
76
74
66
58
59
68
74
76
82
94
101
92
81
75
82
89
85
74
65
64
70
78
80
82
84
84
79
76
75
74
75
77
79
80
81
85
87
85
83
80
76
75
79
85
85
78
66
61
67
77
82
80
71
70
75
76
73
73
77
86
92
88
80
77
79
81
78
73
70
74
76
79
81
85
86
84
82
85
82
75
68
68
76
85
94
94
88
81
78
81
86
89
89
89
93
95
88
77
71
77
82
79
71
71
80
87
87
80
78
80
79
77
80
88
93
88
77
73
82
93
95
86
77
77
83
86
80
78
78
76
68
70
80
85
84
77
74
75
76
75
74
83
90
92
85
83
85
86
83
79
72
66
61
63
72
86
97
92
80
71
68
74
84
95
100
94
86
76
74
77
80
79
77
77
81
84
68
67
75
79
80
79
81
77
71
66
71
84
91
82
71
73
83
80
68
59
68
81
86
78
67
65
65
66
69
73
84
85
81
79
77
80
85
90
91
90
86
80
68
59
63
72
80
78
79
80
71
69
74
79
81
82
79
75
72
70
74
85
97
93
81
74
74
75
70
66
68
74
75
71
65
68
80
86
79
67
64
71
83
96
98
89
79
74
80
89
93
90
81
72
70
74
72
73
80
93
80
79
78
76
75
78
82
89
88
81
75
75
80
81
78
75
75
81
86
85
81
75
76
74
73
77
83
89
87
71
62
63
76
92
96
85
71
60
67
84
94
95
91
88
86
80
71
69
77
92
79
84
87
85
78
77
82
90
92
88
82
75
67
64
67
75
81
81
73
68
70
76
85
87
85
81
83
84
79
72
66
65
71
76
79
76
70
61
58
62
70
80
88
92
95
93
83
71
66
69
82
83
85
85
82
78
73
70
71
77
81
79
71
66
74
85
87
77
60
54
63
76
84
87
90
94
93
87
80
74
72
75
77
76
74
78
81
84
79
70
65
70
78
84
87
90
85
75
66
61
84
81
79
75
72
75
73
69
66
65
70
75
76
76
82
88
89
86
83
81
80
76
74
80
93
98
92
83
76
75
75
75
79
84
88
89
89
90
87
83
77
73
75
76
77
79
80
75
68
69
81
78
73
67
65
73
80
78
68
60
63
71
79
79
75
75
79
88
92
88
81
73
73
77
82
83
78
74
72
74
76
74
74
77
83
84
78
70
68
70
76
78
77
79
83
87
83
74
69
71
78
77
71
63
58
63
69
68
61
61
71
85
89
81
74
75
77
80
72
62
61
69
74
75
73
76
81
86
81
80
78
77
73
66
64
68
70
71
70
72
77
84
87
90
90
89
86
78
73
76
71
75
71
60
52
53
60
64
68
71
80
86
86
83
84
87
87
80
72
72
73
74
76
77
81
89
88
80
70
69
75
81
76
65
60
66
79
89
89
84
82
82
85
83
80
78
76
78
79
79
64
72
73
71
68
74
83
85
82
75
70
68
68
73
79
81
79
81
86
91
92
85
79
82
89
90
80
64
55
62
75
84
81
73
70
77
85
84
81
81
82
80
72
63
59
63
68
72
74
78
80
78
75
75
84
94
90
81
67
65
69
70
66
64
67
71
78
84
91
92
86
78
73
73
76
77
76
73
72
72
77
82
80
77
80
86
86
72
65
73
87
91
77
61
60
70
76
74
69
71
98
86
73
74
81
86
72
57
52
68
83
85
78
70
75
83
87
85
84
81
80
75
70
70
72
76
84
86
80
71
68
73
79
79
81
88
87
80
72
73
80
87
85
77
80
88
91
79
68
57
83
78
73
74
80
84
72
64
62
72
81
83
80
81
90
92
81
68
62
70
80
85
81
77
79
83
83
74
64
59
65
76
82
81
77
79
83
81
72
62
59
65
79
86
91
93
89
81
75
70
66
68
73
76
82
85
81
75
65
66
70
77
81
80
78
76
73
64
60
65
77
85
81
74
71
73
69
64
64
74
86
87
81
76
74
74
69
65
56
50
52
65
79
86
88
83
82
88
98
103
74
73
72
72
73
72
69
63
65
69
77
77
73
64
63
73
84
83
73
68
70
73
74
73
70
67
65
64
71
87
98
91
82
78
80
76
67
56
53
60
74
87
89
84
74
67
70
87
103
106
85
80
70
60
58
59
60
63
67
78
79
74
65
63
73
83
86
82
73
71
72
70
71
75
82
83
75
66
67
75
86
88
91
97
98
90
78
70
70
76
84
88
87
80
67
55
54
66
79
79
83
78
65
55
55
65
73
72
66
62
68
72
74
77
79
81
77
72
70
73
73
70
67
75
84
88
78
66
65
70
76
80
89
100
104
96
83
79
79
77
71
67
73
80
77
67
58
64
72
78
82
76
61
54
63
80
87
74
56
53
67
81
78
75
72
74
78
81
81
80
76
76
77
80
78
70
61
63
71
76
75
72
76
91
102
98
82
68
64
68
69
71
77
86
90
84
78
78
84
91
82
77
64
58
67
82
86
74
67
70
79
81
74
65
64
73
82
85
81
73
71
78
87
83
72
58
58
72
88
89
78
70
74
87
94
89
70
58
59
70
83
91
93
92
89
83
78
76
80
83
77
81
73
63
63
70
80
81
82
78
75
75
71
65
62
67
75
81
78
65
59
65
76
79
73
69
77
86
84
76
69
70
76
81
73
67
68
71
76
84
89
99
97
87
78
71
66
65
68
74
63
74
78
74
67
67
68
72
71
68
68
74
76
69
59
53
62
73
75
67
59
57
62
69
77
81
81
74
62
55
60
74
80
75
63
61
72
83
89
87
84
86
86
85
77
73
70
70
70
75
62
72
78
80
78
73
63
58
58
63
67
72
75
71
65
59
58
63
68
68
68
69
71
73
79
83
80
70
59
60
69
80
78
72
69
77
84
86
82
78
74
76
82
85
84
81
81
84
83
78
72
75
73
70
70
71
68
65
63
61
59
61
68
76
80
76
72
74
79
81
75
71
73
74
78
82
82
77
71
66
66
64
60
60
67
81
90
89
84
79
75
75
80
84
85
85
86
89
92
88
74
75
69
60
59
63
68
68
63
60
62
69
75
82
84
82
82
87
91
87
77
70
65
65
66
67
66
68
68
65
62
63
62
63
67
71
77
84
86
87
82
77
71
72
78
85
86
84
81
78
71
74
73
66
58
58
63
67
70
73
77
78
75
72
72
75
78
81
87
92
89
81
68
64
63
61
61
64
68
70
70
70
74
74
69
67
64
67
71
72
70
68
66
69
78
85
86
79
63
54
68
79
89
85
73
61
64
73
83
88
80
66
62
67
76
78
76
71
77
90
97
90
77
71
73
74
73
73
75
75
72
62
55
59
69
75
78
75
67
58
59
67
77
82
89
91
91
80
69
61
61
78
90
91
82
73
72
76
84
83
74
64
65
75
86
86
74
65
65
73
77
71
67
69
74
77
75
69
68
68
65
56
46
51
72
92
101
93
80
74
77
84
89
90
87
84
79
77
74
73
52
63
70
73
77
78
78
76
72
67
64
63
68
79
84
80
72
66
63
63
61
57
55
59
63
70
75
74
71
69
65
60
59
66
82
96
96
85
78
81
89
93
90
81
67
59
57
63
71
75
67
65
67
73
79
78
75
70
67
64
61
62
67
76
77
75
72
70
67
65
62
62
62
62
62
70
75
79
79
76
73
74
73
72
73
73
71
71
73
75
77
78
76
74
63
54
55
66
79
85
89
80
76
79
81
76
67
59
63
66
66
64
67
74
77
76
75
70
66
65
70
74
76
76
74
72
72
70
68
66
70
77
79
74
60
52
54
67
74
76
72
68
72
78
80
77
76
76
83
87
92
85
72
64
65
70
68
63
63
67
69
66
66
70
75
77
74
65
60
63
75
86
91
86
81
75
72
68
62
58
59
68
75
75
72
63
58
63
69
74
76
80
87
94
92
86
78
74
70
69
94
90
72
57
55
70
81
81
73
65
61
59
63
69
77
81
74
62
56
62
76
87
88
82
77
75
75
73
70
68
68
68
71
77
83
83
77
69
65
68
79
92
98
93
78
69
68
71
71
67
93
92
81
72
67
71
81
82
72
66
62
63
70
76
79
80
73
70
67
71
74
74
67
68
70
75
77
75
75
80
80
75
65
65
74
87
91
83
75
71
81
91
87
75
62
61
71
75
76
74
75
78
79
78
74
69
65
65
69
76
83
86
80
72
64
65
69
74
80
81
75
68
61
59
67
73
77
79
77
73
69
63
62
64
74
80
83
80
77
81
87
87
79
71
73
82
88
76
59
55
64
67
67
69
68
64
56
55
67
82
93
89
77
67
59
60
67
76
80
81
77
73
70
68
66
68
76
83
80
70
57
54
64
76
80
74
64
59
62
72
77
79
82
89
100
106
97
76
58
52
73
65
61
63
66
66
59
56
66
77
83
78
70
68
71
76
79
78
79
77
77
76
74
70
69
73
79
84
77
68
60
58
65
70
71
69
59
52
48
48
56
69
83
91
95
91
84
82
84
87
69
61
63
69
76
74
66
65
73
81
85
79
72
70
73
76
75
72
75
79
84
85
78
72
74
82
88
85
75
66
63
62
59
59
67
74
75
64
52
54
67
82
85
72
62
57
61
71
79
85
61
65
72
82
82
74
65
65
77
89
90
83
74
70
70
69
70
74
78
79
78
77
73
71
77
84
89
86
76
67
64
64
68
74
83
88
90
85
78
84
96
101
86
67
54
52
52
55
60
67
72
77
79
81
79
72
66
66
72
77
76
70
70
71
75
76
75
75
77
71
61
54
58
67
75
78
76
78
78
71
67
70
78
80
83
84
87
91
94
90
87
86
83
76
74
75
71
68
72
77
91
88
75
67
65
70
73
69
68
67
67
62
60
67
78
82
75
64
58
60
60
54
53
62
72
74
72
73
75
73
69
66
67
68
70
71
79
87
83
72
66
70
76
76
76
79
85
89
92
85
97
87
70
61
62
67
68
65
68
78
83
74
62
62
71
78
73
59
52
57
69
71
69
70
74
77
75
72
70
67
65
64
68
73
73
72
78
84
84
77
75
81
82
76
70
73
84
93
93
83
82
72
67
69
74
73
70
68
77
84
83
77
67
64
65
68
69
69
69
70
70
68
67
72
78
77
70
66
66
68
72
74
75
77
77
75
76
81
85
86
85
85
83
79
79
81
88
93
92
83
72
69
67
73
75
75
72
74
78
79
77
73
72
69
69
71
74
77
75
69
60
59
69
78
81
72
57
50
57
68
76
77
72
66
62
61
68
80
88
87
82
72
68
75
84
90
90
86
81
79
73
78
80
75
73
72
70
68
70
74
74
77
78
79
80
81
82
80
73
65
60
68
79
83
77
69
58
57
59
68
72
77
75
70
62
58
66
79
91
93
82
71
64
67
77
83
80
72
70
70
69
79
86
91
88
79
70
67
66
68
71
75
86
91
90
84
79
80
79
76
73
70
67
62
59
65
75
83
80
74
75
83
88
84
72
63
66
78
86
84
75
71
76
82
85
80
73
71
77
83
72
77
85
94
96
88
74
67
65
67
70
75
83
89
85
75
67
67
69
73
73
71
65
56
54
61
72
77
72
66
73
81
85
78
66
62
66
75
81
77
74
74
81
84
84
77
68
66
71
78
77
72
69
69
73
79
83
78
68
63
64
73
80
83
84
87
88
88
85
79
75
72
68
72
78
78
73
65
65
70
75
76
75
79
84
84
85
91
97
98
91
83
78
81
83
84
85
91
93
92
73
74
75
72
71
75
79
79
71
63
67
74
80
80
76
74
78
83
83
79
70
63
65
72
71
71
71
74
75
74
72
75
82
90
88
77
71
73
82
90
91
88
88
86
83
84
91
94
93
83
72
78
78
73
70
74
81
82
76
72
78
84
88
93
97
100
99
92
84
79
76
76
75
78
78
78
77
78
80
82
77
75
79
81
80
77
77
84
90
92
91
90
88
88
82
76
74
74
78
81
74
77
76
74
74
81
83
82
78
77
80
84
86
83
88
98
104
92
72
63
68
76
79
80
77
75
70
69
74
85
88
82
71
63
66
77
87
92
92
89
83
75
70
67
67
71
73
74
80
87
68
58
63
72
74
73
73
74
75
76
75
77
74
67
63
73
81
79
67
58
65
76
78
76
72
74
72
67
63
66
78
78
74
71
74
81
86
85
79
74
68
66
60
59
68
81
88
89
89
90
66
59
64
73
77
74
69
73
75
74
73
78
84
82
78
74
77
83
86
84
79
76
75
71
69
75
81
78
65
54
61
72
86
95
91
81
72
71
74
76
77
80
80
79
80
83
84
84
87
91
75
76
79
79
77
76
82
86
85
78
75
81
94
103
96
85
83
89
98
93
83
73
73
74
73
73
74
78
77
70
67
73
86
88
79
70
63
67
80
90
95
93
88
82
76
72
70
70
79
90
77
78
75
71
68
76
87
99
95
82
73
73
80
83
80
75
76
78
78
73
70
72
80
84
82
75
72
76
82
82
76
70
65
58
59
66
74
80
82
86
87
85
78
71
73
76
74
70
69
79
73
68
71
71
73
79
89
94
90
85
82
79
75
67
65
69
75
75
70
69
73
78
82
82
81
80
78
85
86
85
78
70
63
63
68
78
84
86
81
80
77
80
78
78
79
81
81
76
73
73
61
73
88
91
87
81
79
78
80
85
93
95
89
76
74
79
87
87
81
77
77
77
79
84
88
83
75
72
72
74
81
85
87
86
85
85
83
80
79
81
84
87
88
85
82
76
73
76
82
85
59
75
92
92
83
76
75
74
69
67
75
82
80
72
70
75
84
88
84
73
68
69
77
88
93
83
70
58
58
67
80
89
90
85
81
81
80
80
81
83
88
89
86
79
74
73
71
74
81
92
73
74
74
74
74
77
79
76
70
65
66
69
68
63
62
67
74
77
77
73
71
72
78
79
77
75
76
79
80
77
80
76
74
69
64
68
77
82
83
84
86
89
83
77
74
79
82
80
79
83
80
73
69
70
69
76
83
86
86
86
83
79
74
74
77
79
76
72
71
75
82
82
80
78
78
78
79
83
87
88
83
76
70
64
62
64
70
73
73
73
77
80
82
80
81
82
83
82
74
70
72
75
74
73
72
74
81
84
82
76
71
66
65
72
80
84
76
67
66
76
88
88
84
82
86
83
79
72
72
79
86
84
80
78
81
86
83
74
68
70
77
85
85
82
81
83
81
75
71
70
72
78
77
75
75
77
75
70
59
57
58
58
56
59
67
74
77
72
72
78
84
80
75
71
75
81
88
82
77
75
78
85
85
87
95
103
100
83
70
72
90
101
94
82
82
90
93
85
75
74
89
88
79
77
81
83
72
64
58
67
72
71
63
60
71
84
91
86
80
74
74
72
69
65
68
78
89
94
88
82
80
83
83
79
80
88
92
84
75
75
80
87
83
80
84
98
105
98
86
77
88
80
76
78
84
84
78
70
69
75
76
69
61
61
74
89
93
84
74
67
73
80
80
75
69
67
71
77
80
83
84
84
79
69
62
67
74
84
84
76
66
61
62
69
77
83
85
87
87
88
74
67
69
73
74
73
70
72
71
75
73
69
64
61
63
73
76
74
66
66
77
90
89
75
61
52
57
69
80
84
83
74
64
61
59
61
67
81
87
80
68
63
64
68
67
62
60
67
81
93
84
77
70
67
61
57
57
62
70
77
77
74
69
64
64
69
72
70
67
68
78
87
86
76
68
65
69
77
81
83
77
63
60
64
71
71
70
71
74
73
73
75
76
78
75
73
74
79
86
91
95
91
75
64
60
61
65
65
70
76
78
76
75
76
79
82
78
71
69
71
73
71
72
78
84
84
78
73
76
79
80
74
72
75
82
84
80
73
68
66
69
73
77
82
88
89
90
90
89
82
79
79
71
62
67
80
88
79
67
65
75
82
82
79
80
80
77
76
77
78
73
64
63
71
81
84
76
68
67
75
82
81
75
77
85
88
85
83
79
76
73
74
79
83
86
82
76
75
72
69
67
65
58
59
70
86
91
77
64
63
72
77
71
66
68
71
75
78
79
77
72
68
67
72
76
77
74
68
70
71
72
71
73
80
89
89
84
80
81
84
83
81
78
80
81
79
76
72
71
72
75
65
57
60
73
82
79
70
65
67
67
59
53
59
72
82
78
73
63
58
61
70
84
86
77
65
60
68
76
79
77
76
81
91
96
90
80
71
72
80
85
84
78
75
78
79
78
80
82
85
69
66
65
70
75
79
79
75
74
71
64
58
55
64
73
80
81
75
67
62
61
72
84
86
79
65
58
65
77
83
81
78
74
75
75
79
80
78
72
70
78
87
83
73
66
70
79
82
81
82
50
55
66
77
77
77
78
80
80
75
72
72
74
70
64
64
70
79
84
81
78
76
78
81
80
76
67
63
62
68
73
76
68
57
53
63
78
82
74
69
72
84
82
73
66
71
83
86
80
71
52
53
64
74
77
75
71
73
79
83
82
81
79
75
68
61
57
62
72
81
82
78
73
70
70
71
68
61
56
61
72
81
80
70
63
66
72
76
73
70
70
74
79
76
80
84
93
93
85
76
72
71
64
66
74
78
72
71
76
82
83
80
77
78
80
74
63
59
67
77
80
78
71
64
62
65
70
75
72
70
67
63
61
64
68
78
83
81
76
72
71
73
78
84
89
90
92
95
98
92
77
78
69
63
68
73
75
76
73
71
70
70
72
74
79
81
81
76
77
76
76
80
80
73
65
64
68
76
79
74
65
55
51
57
68
83
91
88
80
75
75
80
82
82
82
81
83
86
90
87
74
78
78
70
63
63
72
76
73
69
65
66
68
72
77
84
88
84
79
79
81
86
83
80
74
68
65
68
72
76
78
76
71
68
68
75
79
81
75
74
80
85
85
76
68
67
75
82
80
74
73
82
87
76
65
64
71
78
78
73
67
65
66
72
80
85
79
70
69
80
91
90
83
77
75
76
72
69
69
74
77
75
69
60
60
65
74
78
73
69
68
73
79
76
69
65
71
77
78
74
69
76
74
69
66
72
78
78
73
66
63
62
67
72
75
77
71
63
59
67
80
86
83
80
77
76
73
70
70
73
76
74
66
59
62
74
82
82
66
56
52
58
70
77
75
69
68
71
76
77
66
62
58
59
67
76
77
73
68
64
65
69
69
71
71
71
71
68
64
59
59
69
78
81
76
67
66
73
84
93
92
82
72
71
78
88
84
69
56
53
59
72
82
88
81
73
69
71
77
82
76
70
68
67
69
73
69
68
71
76
74
70
69
64
61
62
69
72
69
63
59
59
67
68
63
57
58
71
86
97
93
81
71
73
84
90
82
68
61
65
73
82
88
91
88
84
80
80
80
77
89
83
77
71
67
65
64
66
70
71
70
68
66
64
61
62
67
71
72
67
63
61
62
66
66
66
66
69
74
77
75
71
71
72
72
72
69
68
69
69
68
67
74
84
92
94
89
78
70
65
88
85
74
63
56
61
67
69
68
63
62
68
72
74
72
71
73
75
73
67
65
65
73
84
85
81
76
70
68
68
69
69
73
73
68
55
48
55
65
68
68
67
72
82
88
88
81
74
67
64
86
86
78
63
58
67
81
85
80
73
71
70
70
70
70
72
74
76
74
70
69
77
92
100
96
80
67
65
67
69
66
62
65
71
72
67
60
58
66
77
85
85
84
77
71
70
74
81
87
85
86
86
79
72
71
77
84
86
80
76
71
67
64
66
68
73
75
75
74
74
77
81
83
87
85
77
67
63
64
67
66
58
55
64
75
83
77
66
67
79
94
97
85
71
61
62
70
79
85
87
86
84
75
76
82
87
83
77
70
68
68
66
69
74
80
82
79
76
77
79
82
77
70
70
75
80
80
77
75
73
68
64
63
67
77
82
74
64
60
74
91
94
84
71
71
78
77
67
61
67
93
81
71
71
83
89
84
76
72
71
70
69
71
76
81
83
84
86
82
79
71
68
69
72
73
75
79
84
84
79
70
66
70
77
78
79
73
65
68
75
82
84
82
83
89
94
87
71
61
67
82
74
67
69
76
82
80
75
72
72
71
69
66
66
70
77
83
87
79
66
55
54
60
68
70
70
70
74
78
79
78
76
77
76
75
74
73
74
76
75
75
77
79
84
91
91
83
76
80
84
52
59
68
75
76
74
68
64
66
69
70
69
66
65
70
73
73
69
63
62
62
64
63
66
71
75
76
75
77
86
93
90
80
71
69
71
73
74
73
72
76
79
77
79
79
78
77
75
78
82
55
61
73
81
78
71
60
57
63
69
73
74
74
75
74
74
70
67
69
75
81
81
75
70
72
76
79
81
84
87
90
86
78
72
70
69
71
75
77
79
79
77
75
74
76
78
75
70
70
73
78
73
72
72
72
70
64
66
73
79
80
81
81
80
79
78
77
82
88
88
85
78
74
73
73
70
72
78
82
79
72
68
69
74
73
70
73
78
83
78
68
61
63
71
79
81
75
70
71
75
89
80
70
65
67
70
74
77
80
87
88
84
83
84
82
79
76
77
81
80
71
62
63
72
77
73
70
75
82
80
71
66
65
71
73
75
75
77
74
68
65
65
63
63
67
73
74
72
71
74
91
88
77
72
69
68
65
66
70
78
80
79
77
76
75
68
63
65
70
70
61
52
54
65
78
83
83
85
84
80
72
64
64
70
74
75
74
69
66
67
75
83
81
72
66
67
73
74
72
73
85
80
73
71
70
67
61
55
57
60
63
68
74
77
75
65
60
62
71
71
61
50
51
64
80
90
91
86
82
78
72
65
64
68
72
74
75
76
80
81
79
78
80
85
87
85
82
76
72
71
70
71
70
71
72
68
62
57
56
59
63
69
78
83
80
72
66
62
65
63
60
59
68
77
79
75
65
62
66
74
76
72
67
66
68
74
76
83
87
87
78
63
58
70
88
99
93
80
69
66
65
75
83
81
74
70
70
69
70
71
73
79
91
96
92
81
73
71
68
64
62
68
79
80
75
58
46
48
58
65
68
69
67
71
71
74
74
70
70
76
77
69
59
61
77
95
95
75
54
48
68
80
88
85
75
71
74
84
85
77
70
75
89
100
96
87
82
84
86
78
65
61
68
76
75
73
68
67
67
65
59
60
68
74
76
73
64
56
56
64
74
75
76
80
85
88
79
64
53
55
70
69
70
71
74
74
77
86
87
78
68
64
72
86
93
90
86
81
70
57
49
53
67
77
78
75
68
67
68
70
69
68
70
77
78
73
63
63
73
81
77
62
57
65
76
78
70
65
67
74
75
74
76
75
78
82
85
85
78
70
68
72
78
87
92
91
85
78
76
81
90
89
81
74
76
83
88
87
85
85
88
89
84
76
73
72
80
89
93
89
85
88
89
90
82
77
70
66
66
70
68
72
73
70
68
73
78
77
66
59
64
73
82
87
87
82
80
80
81
82
85
86
80
75
71
71
74
79
80
77
76
81
86
84
78
71
74
81
86
85
83
86
90
88
82
78
79
79
76
74
75
77
75
69
64
71
76
72
62
57
66
80
85
84
84
88
93
91
85
80
73
74
77
80
82
80
80
81
80
70
64
64
71
79
81
84
86
89
89
87
87
87
84
78
71
71
76
81
83
81
81
82
78
73
72
72
74
73
75
77
79
79
79
78
77
80
82
77
69
64
65
69
76
84
90
88
83
81
84
85
82
73
68
72
81
90
94
90
88
85
86
83
79
73
70
69
73
80
87
91
76
69
66
67
64
63
65
72
84
87
76
68
66
68
72
73
68
65
66
71
76
74
74
77
85
89
87
81
80
81
83
79
74
74
77
82
84
83
81
75
70
70
73
75
81
82
81
82
85
88
68
65
67
70
72
69
69
72
80
79
71
65
69
79
81
78
76
78
86
89
84
77
69
68
76
86
88
81
69
65
67
78
85
80
71
64
68
79
81
75
68
69
74
76
80
84
84
82
80
76
69
75
79
81
79
74
72
73
72
70
71
77
86
95
91
85
80
85
89
86
75
70
71
73
74
73
71
69
69
68
77
87
87
73
59
56
65
79
87
87
85
83
75
66
63
68
73
75
78
78
74
77
76
67
60
63
71
75
69
60
60
73
84
88
83
73
71
77
81
78
72
69
74
77
77
66
61
65
72
81
80
75
68
62
62
72
79
87
89
91
89
82
71
57
55
61
66
67
73
84
79
78
74
67
63
70
84
87
80
68
65
69
72
69
70
69
74
77
78
80
79
77
73
68
67
67
71
77
80
78
68
60
59
66
75
80
80
79
78
82
83
77
70
71
75
79
77
74
75
81
71
77
82
77
71
71
75
82
82
87
92
89
78
69
73
83
88
85
76
73
75
78
77
80
84
81
77
74
72
71
71
75
77
75
71
68
67
70
74
76
73
72
77
85
92
90
82
79
83
81
61
72
78
77
72
68
69
73
79
84
92
90
79
73
77
85
91
86
78
71
73
81
88
90
87
79
74
71
71
72
80
86
86
75
66
69
78
86
86
80
72
68
67
71
79
81
78
76
85
94
66
68
70
78
82
86
86
85
81
72
67
64
64
67
69
70
74
78
84
90
92
90
84
73
61
62
77
91
99
88
79
71
73
75
79
85
89
89
87
83
77
68
61
59
64
71
77
78
83
91
79
76
78
80
85
85
84
85
84
79
71
66
64
66
69
69
68
72
80
87
88
81
75
70
69
74
80
96
108
102
83
67
66
74
80
78
71
70
72
80
80
82
77
72
71
72
79
82
82
85
82
83
83
78
69
63
66
71
73
76
79
81
79
77
77
78
76
68
67
73
79
81
84
87
88
84
78
79
88
96
92
82
75
77
78
73
68
68
73
82
93
97
94
86
82
83
84
86
82
83
72
79
80
71
64
63
71
72
68
66
72
78
79
76
74
73
73
67
61
64
75
87
88
86
80
77
77
78
81
84
88
86
83
80
82
84
81
75
74
82
95
101
94
84
83
89
94
89
83
81
71
77
74
69
66
72
80
80
76
70
69
68
66
65
67
70
75
72
67
62
63
73
76
75
69
68
73
80
80
82
84
85
83
78
76
74
72
69
67
72
80
82
78
75
82
89
91
88
87
88
79
74
69
67
66
68
70
74
77
77
73
67
63
64
66
77
88
84
75
61
54
61
72
77
72
65
65
71
79
80
81
80
78
76
71
66
67
74
81
79
71
61
61
70
78
80
76
78
91
103
75
69
71
71
65
56
57
63
74
80
76
73
68
66
67
73
79
80
72
64
62
70
77
79
74
72
74
79
80
74
65
62
69
76
77
73
74
89
102
99
84
67
61
67
70
70
70
74
81
87
73
69
73
73
67
57
54
62
72
75
72
73
77
79
75
68
66
68
70
72
74
77
78
78
76
76
81
82
79
69
55
52
60
72
76
76
79
87
93
90
82
73
68
70
76
82
83
81
77
72
73
73
74
75
76
75
72
68
71
70
71
73
77
81
79
71
70
73
76
75
70
67
69
74
74
67
64
65
73
78
75
69
61
57
59
64
71
73
72
72
72
76
79
81
87
92
93
89
87
85
73
77
76
76
78
85
86
80
75
73
76
74
70
66
68
73
77
80
77
69
60
59
64
70
73
71
67
67
72
83
88
83
72
59
58
65
71
70
70
75
82
88
85
80
77
78
83
86
87
89
74
80
78
74
68
71
76
78
79
76
72
61
55
59
67
75
75
72
70
67
64
67
70
73
83
91
93
85
73
69
69
73
75
75
79
82
81
76
79
86
91
85
76
66
66
68
77
81
80
78
72
73
75
77
76
69
65
64
68
68
61
49
50
64
79
79
66
55
60
68
76
78
74
69
70
73
77
78
74
69
68
73
80
87
91
87
83
79
81
85
81
74
65
64
68
75
78
78
77
77
67
65
73
84
88
79
68
60
59
64
64
61
66
74
80
80
70
63
68
79
85
85
75
64
54
50
54
67
79
82
80
78
76
77
77
81
82
77
72
68
73
77
79
76
76
80
83
80
76
72
67
64
72
78
78
76
72
73
72
73
75
78
77
74
72
72
75
77
81
84
87
85
77
69
66
66
69
75
81
83
82
79
73
69
68
75
81
76
64
59
68
82
82
73
72
83
94
89
74
63
69
62
63
67
67
68
71
76
81
82
80
78
76
75
72
69
69
71
74
78
76
72
69
71
77
80
81
75
72
72
77
81
80
77
72
71
73
73
69
67
68
72
66
59
64
78
90
86
73
65
67
60
57
64
75
78
73
68
68
76
80
79
77
78
82
78
73
70
72
72
71
71
70
74
78
81
81
78
74
70
70
68
70
72
72
74
70
68
66
70
72
72
70
69
71
71
70
69
75
79
78
72
70
73
80
85
82
75
72
75
77
75
73
74
80
84
83
76
70
67
71
83
92
94
90
82
79
77
74
70
66
61
61
65
73
81
83
75
69
69
77
82
81
76
69
63
64
69
80
85
83
82
81
77
72
76
83
90
87
81
75
73
73
74
77
81
78
71
60
57
64
77
91
96
92
83
73
69
70
71
74
76
74
71
74
80
86
86
86
87
89
88
80
64
53
56
68
82
84
79
80
78
74
69
68
74
82
83
75
66
65
72
75
74
73
69
63
56
55
62
75
76
73
73
74
74
68
66
68
73
80
87
89
83
75
73
74
81
88
90
90
86
76
62
52
54
68
80
83
77
82
77
68
63
68
77
81
70
53
45
52
64
72
72
71
70
70
66
65
76
90
97
91
78
69
66
67
72
72
76
81
88
89
84
74
66
68
69
71
69
67
70
74
72
68
70
70
76
80
80
84
80
70
66
69
75
76
72
66
64
71
77
78
74
73
76
81
82
76
75
79
94
105
100
84
70
69
76
86
92
92
89
85
76
71
68
68
66
63
61
63
70
76
81
85
86
85
82
77
75
83
79
71
65
61
63
68
75
85
89
91
90
86
78
71
68
73
77
78
73
67
70
78
83
81
73
70
78
89
96
91
75
71
74
78
82
78
74
74
74
77
80
81
82
85
89
87
81
71
60
74
78
76
68
62
62
71
78
81
75
74
79
85
80
70
62
61
70
77
76
68
58
51
56
68
79
82
80
80
79
72
67
67
75
85
88
84
78
77
78
78
75
75
80
83
79
73
66
61
58
67
74
82
85
78
74
75
74
68
64
65
78
87
82
71
62
63
71
77
75
68
61
64
73
83
84
81
74
71
70
70
68
72
77
81
78
73
71
75
77
72
68
67
69
73
73
68
64
65
70
64
70
79
85
82
76
68
65
65
71
80
87
86
78
68
66
70
76
77
73
68
78
94
108
98
74
56
51
62
70
71
70
72
75
76
71
67
67
75
80
81
74
69
66
69
72
73
76
75
75
76
72
70
74
78
79
75
68
66
71
72
70
66
69
77
85
85
79
77
78
80
84
90
91
85
72
62
58
61
66
69
70
70
72
75
74
68
64
69
79
83
84
73
68
71
77
77
78
79
81
82
74
65
65
76
83
84
78
70
65
57
52
58
72
87
96
88
78
77
82
87
84
75
71
75
81
83
78
76
76
77
73
70
70
76
80
74
62
58
67
79
83
74
67
68
74
78
78
82
88
77
70
62
65
76
83
83
77
74
70
67
65
66
72
78
79
77
78
80
79
77
78
79
79
75
72
72
78
85
89
85
81
75
77
80
83
79
72
67
69
75
75
68
57
57
64
73
77
83
84
64
65
66
70
75
79
82
79
75
72
73
71
69
67
67
69
79
87
83
71
60
59
66
71
67
62
63
71
79
84
84
84
90
93
90
86
80
82
87
85
75
64
56
59
62
67
66
67
71
72
55
64
72
74
73
76
80
78
70
61
59
62
69
71
72
77
82
82
74
67
61
57
56
58
65
72
74
75
75
79
79
83
87
89
85
76
72
80
88
86
75
61
57
65
76
83
78
72
70
73
65
67
72
71
72
73
72
67
58
50
53
64
73
79
78
74
69
63
60
67
76
77
74
71
72
73
76
77
82
81
76
70
68
70
70
64
59
64
73
73
67
60
60
70
79
86
87
84
81
78
78
67
65
68
69
71
70
65
64
68
75
82
85
82
77
69
66
67
70
75
78
82
90
93
87
77
69
78
87
86
75
63
63
70
72
66
58
60
69
73
70
65
64
70
80
82
77
74
72
73
71
67
66
70
73
74
72
77
83
91
95
93
88
83
79
76
80
87
90
83
71
66
78
94
99
89
78
78
84
83
75
70
75
84
88
80
68
63
70
80
88
86
76
69
71
78
73
61
56
64
75
77
76
79
81
77
72
72
76
78
77
77
79
85
82
79
78
85
91
84
69
58
60
71
81
83
78
79
80
79
75
77
79
83
85
79
70
67
70
78
89
90
80
68
64
67
68
62
59
69
81
84
81
80
78
75
64
55
52
52
54
64
76
87
86
76
64
66
77
81
74
69
67
68
72
74
76
79
80
79
75
72
68
70
72
73
72
71
72
74
73
70
69
71
72
72
71
70
69
72
69
73
73
72
74
73
64
56
49
49
52
62
72
82
82
73
64
66
72
76
76
77
78
76
75
73
75
83
88
87
79
70
64
66
72
82
82
76
71
68
67
63
63
70
77
84
81
75
66
60
67
73
74
75
71
71
71
72
71
66
64
63
71
78
78
73
69
71
74
72
68
66
71
76
76
74
74
80
83
79
72
66
66
73
87
97
90
74
61
59
69
73
73
71
77
85
89
74
58
52
76
84
86
79
66
58
67
79
84
75
65
64
77
87
87
78
73
74
75
70
59
59
68
83
92
90
80
72
67
64
61
64
71
84
95
97
87
71
63
65
74
81
83
78
79
81
77
69
63
69
72
80
80
68
55
50
62
76
82
71
59
60
71
82
88
88
88
87
79
70
62
64
79
95
98
88
72
62
68
78
82
76
72
78
86
86
77
67
73
80
78
70
63
62
67
69
72
79
86
90
66
64
66
70
76
79
75
73
70
73
75
73
77
84
91
92
85
75
73
81
90
89
74
63
64
76
86
85
78
75
86
101
105
92
74
68
76
87
89
80
69
65
65
63
61
62
62
60
60
61
72
70
69
69
70
76
75
71
65
65
74
82
84
81
78
80
82
81
83
86
91
89
83
77
78
78
77
76
71
69
74
84
87
83
73
71
79
89
88
76
65
64
73
79
79
75
74
72
72
73
93
87
78
72
71
76
75
72
63
62
71
78
75
65
57
60
73
86
90
81
72
67
73
84
91
86
78
74
70
67
58
57
64
74
82
89
91
89
84
78
75
74
78
84
84
82
81
84
84
80
93
91
87
85
82
76
73
75
81
84
78
70
70
73
72
72
71
74
79
76
68
68
79
93
97
84
75
76
83
82
73
67
72
80
86
88
82
79
79
79
79
80
81
85
86
78
72
70
78
79
83
83
83
83
80
74
72
81
95
95
82
70
71
87
97
92
80
72
74
80
83
82
85
88
88
79
73
78
87
91
85
78
77
79
80
77
78
86
89
86
77
74
79
87
88
81
69
61
63
68
75
78
81
82
80
78
80
85
92
92
80
72
71
80
91
88
79
73
76
81
82
80
77
76
78
75
77
82
88
89
84
77
71
67
69
77
91
102
100
86
76
77
79
84
85
85
80
69
61
58
67
76
81
83
82
78
77
77
78
79
79
77
77
75
73
70
68
69
74
75
74
72
75
75
76
76
80
86
88
88
86
81
71
65
68
80
90
91
81
72
75
85
85
79
78
79
77
69
65
64
71
79
84
81
72
64
64
63
64
67
75
83
85
84
76
70
68
71
75
78
77
78
80
81
81
82
82
83
84
83
77
72
70
71
78
80
77
71
68
72
76
78
76
74
75
74
68
64
66
75
90
93
89
77
67
63
66
66
64
63
68
74
78
80
81
82
79
73
75
80
85
83
78
78
83
86
85
82
77
72
68
67
72
78
81
78
73
76
84
90
82
70
63
72
82
85
82
78
78
78
90
87
79
71
67
68
70
68
65
65
67
67
65
68
75
83
81
72
65
68
75
79
78
79
83
88
86
83
74
71
72
79
82
78
72
69
76
88
96
91
76
60
58
70
84
89
87
90
86
81
74
69
64
66
72
78
82
80
77
78
79
77
72
72
77
80
78
71
66
68
74
79
78
74
69
73
82
88
87
77
75
81
84
78
70
69
77
85
83
75
61
51
53
66
76
81
80
78
86
90
66
66
67
72
81
85
84
81
80
82
78
76
75
77
79
79
75
77
79
81
84
80
76
65
56
60
78
96
102
88
74
69
74
80
85
82
76
70
70
74
73
67
63
65
72
77
77
75
78
87
70
76
78
76
71
65
61
61
64
69
71
71
69
68
70
70
74
77
80
82
79
77
78
84
82
76
76
85
97
95
80
68
68
80
86
80
71
68
76
90
94
93
84
73
67
64
66
72
76
83
75
79
81
77
64
57
58
60
62
67
78
85
84
77
73
73
76
76
70
66
69
76
88
100
99
85
71
69
80
87
81
73
71
75
74
66
65
75
86
94
93
88
80
71
62
59
65
75
82
84
69
76
83
81
73
72
82
83
79
73
74
84
89
84
75
73
79
76
65
59
63
76
86
88
82
73
68
66
65
65
68
71
76
79
75
69
64
72
81
86
82
74
69
63
65
70
76
79
81
84
64
71
74
75
71
71
78
85
83
71
66
70
78
75
68
70
75
80
74
62
57
63
73
75
73
70
69
67
66
64
69
75
80
81
77
71
66
66
74
79
78
69
66
68
75
79
75
69
67
73
65
66
66
64
59
56
64
72
77
75
72
74
80
79
73
72
76
80
78
67
57
58
69
79
83
83
78
77
77
76
78
80
81
83
81
74
71
73
80
82
74
63
62
72
81
82
72
66
66
74
67
70
79
81
73
66
67
75
84
84
79
80
84
88
83
76
73
72
70
68
65
67
76
82
90
90
88
84
79
73
67
76
91
101
98
86
80
85
91
87
77
69
65
75
82
85
86
86
85
81
67
69
79
85
80
73
72
75
79
76
71
72
81
88
83
76
73
79
86
82
77
75
77
80
81
77
76
77
73
64
62
74
90
101
100
92
90
91
92
86
81
78
78
77
78
82
86
87
85
78
59
59
69
78
80
74
67
66
69
71
71
71
73
74
70
68
74
88
94
87
71
65
67
73
69
61
61
65
73
73
73
77
80
76
76
81
89
92
85
79
77
79
79
76
76
77
74
72
76
83
63
65
74
79
76
71
69
69
76
79
78
73
66
62
63
67
73
80
78
70
59
59
66
71
69
68
70
72
74
77
79
82
78
69
70
79
86
82
76
74
79
80
77
77
78
81
81
81
83
90
80
87
89
80
68
60
64
75
82
80
75
70
72
75
75
71
69
70
71
70
71
78
81
79
77
81
88
84
73
66
65
70
72
74
78
85
83
73
67
72
83
89
86
81
77
76
81
82
82
79
75
86
91
86
77
65
66
72
79
78
71
69
76
82
76
63
54
58
79
92
97
91
78
64
60
70
84
90
83
68
61
63
70
75
78
83
80
75
70
72
76
83
87
85
79
71
67
67
68
70
60
63
71
80
80
75
67
67
71
76
78
78
77
76
73
65
54
56
68
86
93
82
65
50
49
61
79
92
93
83
74
74
82
83
76
71
73
76
81
79
76
78
84
88
88
79
69
64
65
69
70
65
66
65
61
58
63
67
71
75
80
79
75
73
76
79
76
68
64
63
68
69
64
62
66
73
80
85
85
81
78
80
84
84
78
75
75
77
78
78
80
82
80
76
81
85
83
73
66
70
89
85
77
64
56
54
62
69
71
71
70
73
72
72
74
78
82
78
70
60
57
58
66
73
79
78
73
69
72
72
71
69
67
70
74
78
77
73
71
73
76
73
64
54
61
74
81
73
65
73
80
75
70
69
70
74
74
70
64
62
66
72
74
74
71
69
72
74
73
64
57
59
68
79
84
80
74
68
70
74
74
71
71
70
72
72
66
63
65
72
79
79
70
62
60
61
60
57
63
74
70
64
66
72
80
84
80
72
68
67
70
74
74
74
77
77
76
75
73
66
64
66
70
80
84
81
76
75
73
73
75
79
80
78
75
72
70
71
78
85
90
87
80
73
65
59
55
57
63
66
74
70
71
75
76
76
80
84
84
82
81
77
77
77
79
80
78
71
68
64
63
64
68
75
81
78
73
70
71
72
71
75
78
79
77
78
78
84
89
94
90
79
69
61
62
66
68
71
68
65
82
80
75
70
69
76
83
84
80
75
77
81
81
78
73
67
61
58
62
63
64
57
56
63
70
73
70
66
66
67
67
72
81
87
86
74
66
68
78
85
85
78
69
62
64
69
77
80
74
67
86
87
80
72
71
79
84
81
67
61
67
74
79
77
72
69
68
70
73
76
79
76
68
64
68
73
75
75
71
65
63
72
83
92
88
74
64
65
71
75
80
80
77
72
69
72
77
78
76
71
75
84
83
77
72
74
79
81
83
79
76
75
79
81
86
89
89
88
84
80
77
80
84
82
80
78
82
88
86
78
73
72
79
80
76
73
75
77
79
77
79
79
73
64
67
74
79
76
67
62
70
80
79
74
67
64
71
82
88
85
77
77
82
86
93
95
94
92
87
79
74
75
78
83
83
81
83
82
86
83
77
72
73
76
72
66
66
71
75
78
81
79
71
59
60
70
78
75
64
60
71
82
85
81
71
70
77
82
77
67
62
70
81
84
82
78
76
78
83
87
85
73
62
62
74
84
86
80
75
70
69
68
69
76
80
74
67
64
67
73
79
81
74
67
62
64
68
69
67
71
58
69
82
90
89
84
82
81
74
68
67
77
82
80
69
59
59
66
79
88
88
77
67
70
78
85
84
78
71
69
69
68
68
74
81
90
88
77
68
67
71
75
74
70
69
68
63
62
65
71
48
48
64
81
90
81
70
64
64
73
82
88
88
80
72
66
66
71
78
82
82
84
91
93
85
73
64
62
69
73
75
78
77
76
78
81
81
76
70
69
69
69
71
72
75
76
71
67
66
68
73
65
61
64
68
65
58
55
63
74
77
74
74
77
85
85
81
78
79
84
85
80
74
69
64
63
64
64
64
68
74
83
87
83
76
72
72
75
74
72
69
70
70
72
78
79
78
76
76
79
77
69
58
50
52
59
67
76
78
76
71
62
61
70
81
84
78
72
76
84
88
76
59
49
54
67
73
74
73
76
82
83
79
72
75
85
91
87
78
70
67
69
67
69
68
72
73
76
75
75
47
53
53
53
54
63
72
82
87
87
82
76
70
70
68
67
66
64
69
75
80
86
87
84
79
74
70
76
86
96
93
79
65
63
76
89
93
84
70
63
63
64
61
55
56
62
70
74
70
61
57
65
68
68
68
68
72
76
77
79
81
84
82
75
68
67
70
75
74
71
76
87
98
101
94
85
81
82
83
79
71
65
67
75
77
76
70
70
72
72
65
55
50
55
61
72
76
78
75
68
82
87
83
74
71
73
80
81
71
60
59
66
73
74
72
73
81
86
85
82
78
77
76
76
81
87
88
82
69
54
50
59
71
78
76
67
62
70
83
87
78
68
63
67
74
79
82
83
81
76
79
78
74
71
71
78
86
83
68
53
49
59
67
70
71
72
74
73
73
77
79
79
77
74
71
71
72
74
71
68
63
62
64
71
72
70
66
69
79
82
82
81
81
82
80
81
84
88
87
81
67
66
68
71
74
76
77
72
67
63
63
66
67
66
63
64
63
60
57
59
70
82
92
93
83
68
63
73
84
86
73
62
62
71
78
75
66
66
71
78
82
84
81
83
85
90
90
88
87
81
68
69
68
71
73
74
73
76
76
77
76
69
66
64
66
70
72
71
67
62
65
73
83
93
91
81
74
75
81
79
72
68
71
78
81
76
68
69
77
88
91
87
80
78
83
90
86
76
72
72
75
71
67
66
71
76
79
80
82
77
71
68
68
79
87
88
82
78
75
76
76
75
77
77
78
77
73
67
65
69
77
81
80
75
73
74
72
77
80
87
91
89
81
73
67
66
67
68
69
72
79
78
71
68
73
78
79
79
78
76
71
70
76
82
85
79
75
71
74
78
85
90
89
79
69
64
62
61
63
70
77
84
81
73
71
75
79
80
79
78
81
83
79
70
59
57
65
76
83
79
81
79
74
72
76
78
77
77
76
76
72
68
62
57
57
63
73
84
90
88
85
87
89
83
75
74
77
82
81
80
76
72
70
69
73
79
86
84
78
70
69
73
75
70
63
65
74
83
84
77
80
76
72
71
75
78
76
77
78
78
73
60
49
46
51
62
76
88
92
87
73
67
64
71
79
88
92
94
89
80
74
70
69
71
74
80
86
87
78
70
68
72
74
72
72
75
79
78
77
76
73
77
79
80
75
69
70
75
80
81
75
73
71
68
66
62
61
61
66
69
69
63
59
62
71
78
78
74
69
67
73
80
82
82
80
80
82
83
83
80
78
76
74
72
73
76
79
81
82
87
70
80
89
85
71
57
57
62
69
71
74
81
88
80
68
60
59
65
75
81
85
82
75
65
62
64
68
70
71
78
83
82
81
80
84
91
88
81
77
76
76
73
70
61
60
63
74
84
90
89
73
67
68
75
81
80
73
69
68
76
75
72
70
74
82
87
85
81
80
85
88
84
75
66
68
79
87
84
70
61
68
84
92
83
68
61
68
79
83
74
61
55
52
47
47
46
47
47
44
34
82
73
69
73
82
88
82
73
65
70
77
80
74
70
73
81
85
87
86
85
87
81
74
69
73
76
75
72
67
68
76
84
89
84
73
68
74
80
87
83
73
69
72
75
73
65
56
53
54
51
92
83
78
85
95
99
92
83
80
79
79
78
74
72
71
75
76
83
84
79
74
73
76
82
83
80
74
72
75
78
80
84
87
86
83
77
75
77
82
85
83
84
88
94
95
87
73
66
64
63
80
72
77
93
103
99
87
85
91
90
79
67
67
79
90
92
86
84
80
77
76
84
93
99
90
78
73
78
89
86
79
79
88
93
88
75
61
59
66
74
73
73
79
86
95
87
75
67
66
67
74
70
77
83
86
82
74
76
82
83
75
66
66
76
92
101
100
90
80
76
76
87
101
104
93
71
69
79
93
91
79
72
77
85
85
74
65
68
75
76
71
68
72
80
85
81
74
69
68
72
75
80
79
75
69
68
71
75
75
73
75
71
71
76
85
92
90
82
72
65
64
71
81
89
87
77
74
81
92
94
83
70
64
69
84
94
101
99
89
79
79
85
90
85
82
77
77
73
69
68
70
78
80
81
78
75
77
77
80
79
78
77
77
83
81
78
71
66
63
64
64
69
74
79
82
82
86
93
98
97
90
77
68
72
83
100
104
91
73
66
76
89
93
88
81
78
76
71
67
68
65
68
76
83
86
84
79
77
80
84
88
86
83
79
72
67
68
67
73
79
83
85
84
81
82
85
89
93
94
93
91
89
85
82
81
75
61
52
52
63
71
76
78
84
82
80
71
64
68
72
72
71
71
74
74
75
71
69
73
80
86
82
75
69
71
76
78
74
75
82
87
88
85
83
85
85
81
74
73
77
86
91
91
88
79
62
48
51
68
79
81
80
80
82
83
81
80
85
85
76
81
76
70
69
70
72
72
68
61
59
62
65
66
68
72
73
67
58
59
67
73
76
74
76
80
81
78
72
68
71
77
86
88
84
74
70
70
77
81
81
84
83
81
81
75
74
83
97
98
87
79
72
66
70
80
85
78
68
60
59
65
70
76
78
76
66
56
54
59
68
71
71
70
65
65
69
76
79
77
74
74
78
82
80
73
70
74
72
70
71
75
78
79
78
75
75
78
82
88
89
76
70
67
72
79
80
73
67
72
82
91
90
85
80
78
70
68
70
75
78
74
72
74
75
72
67
69
75
77
77
74
74
76
79
82
77
67
61
64
74
81
82
82
85
89
90
84
77
75
81
74
76
77
73
69
65
62
65
74
83
88
85
75
69
69
71
73
70
67
67
68
75
87
99
95
79
64
63
74
85
82
74
70
78
84
84
80
76
74
76
81
85
87
87
86
82
79
75
76
76
74
74
78
76
72
71
75
77
74
69
68
73
76
76
76
75
74
63
54
54
65
77
91
96
90
77
67
70
79
85
79
70
70
76
76
74
74
76
74
67
59
64
74
75
71
64
65
73
80
83
73
72
82
89
87
84
85
85
77
65
59
67
77
82
78
78
82
78
68
62
67
75
80
76
73
72
73
72
71
66
67
70
79
82
76
65
61
68
75
69
61
59
66
71
74
71
69
74
77
83
69
73
86
93
87
79
76
76
76
68
61
67
75
74
69
73
84
92
88
79
70
70
71
74
79
83
79
69
60
61
70
79
85
87
83
75
69
73
83
90
87
76
70
73
79
82
81
74
71
69
66
73
86
87
78
70
69
74
76
72
68
70
75
77
71
70
70
75
79
82
81
75
76
81
87
90
81
72
69
76
82
82
83
81
81
80
78
79
84
87
87
77
74
77
83
83
79
72
64
62
69
77
86
87
80
77
79
83
84
78
72
72
76
80
79
71
64
62
69
79
82
81
77
79
81
81
79
79
77
75
77
81
87
86
81
76
77
79
79
77
76
78
82
89
89
86
79
73
68
73
84
81
84
84
79
77
74
78
79
76
73
72
75
77
74
73
76
83
91
87
80
76
75
74
72
68
74
79
76
70
68
84
101
104
93
84
80
82
80
77
78
83
89
86
81
77
76
75
81
85
81
74
75
79
77
71
63
64
72
77
74
70
67
64
63
66
78
95
103
89
71
63
68
70
69
70
75
79
74
67
66
80
95
96
89
87
90
92
88
80
75
72
72
72
73
75
73
72
74
80
67
66
74
79
78
68
62
67
79
85
81
74
68
65
63
63
66
76
78
72
63
62
64
65
65
70
76
75
72
67
70
77
79
74
74
84
89
90
87
81
75
66
66
76
90
94
83
69
64
68
71
68
71
73
70
63
65
74
81
82
79
84
89
85
74
63
64
68
71
71
73
80
81
70
59
58
66
70
72
74
78
78
74
68
71
82
84
76
69
71
80
85
90
91
91
86
78
70
65
68
80
77
69
64
62
64
70
78
82
78
80
83
90
85
72
61
64
79
91
94
93
89
83
70
57
60
72
87
86
78
68
65
69
72
76
81
80
74
67
63
70
83
91
87
74
64
65
72
78
80
67
63
54
54
61
69
80
88
91
87
81
76
72
72
72
69
72
76
85
87
85
77
68
69
72
82
94
102
94
73
59
61
73
78
74
67
68
78
81
74
66
66
70
74
74
67
66
69
75
82
64
60
58
58
62
69
79
87
88
86
83
76
71
73
81
90
86
74
64
59
60
62
65
71
79
87
86
86
79
73
69
70
75
72
65
59
61
71
81
84
79
73
70
75
84
84
74
65
70
84
83
86
82
72
64
65
76
77
77
74
74
78
77
74
77
82
86
77
64
54
53
60
72
74
73
65
60
65
75
79
76
69
60
60
65
68
66
64
67
73
78
77
75
75
84
89
82
75
78
93
85
94
87
71
64
69
79
85
80
72
70
73
73
71
66
66
71
74
71
63
60
65
72
76
70
59
56
64
75
84
83
77
71
72
76
76
72
65
66
73
77
78
76
78
82
84
80
77
79
85
67
72
74
71
69
75
82
84
78
71
68
70
71
71
73
74
71
72
74
76
75
70
69
68
66
60
58
64
72
82
86
90
92
88
83
82
83
82
81
80
78
76
77
79
80
74
67
66
69
74
58
59
65
74
76
78
77
74
69
69
68
69
72
80
88
89
81
73
71
75
75
70
65
66
66
63
61
66
73
79
80
78
80
80
80
80
85
88
88
82
75
72
73
77
77
72
65
62
67
70
72
67
67
66
67
67
74
76
76
74
71
72
74
80
87
86
79
74
72
71
66
60
60
69
78
75
67
70
75
76
69
63
68
77
78
73
66
69
75
73
70
70
73
77
77
73
72
73
68
66
77
79
69
59
56
65
76
86
87
83
80
75
75
74
69
67
67
76
87
88
77
61
55
63
76
81
81
76
70
66
61
62
72
82
86
76
68
64
63
63
66
70
76
78
76
75
80
82
77
66
62
67
70
66
69
74
83
89
91
85
77
73
67
67
65
65
69
77
83
83
74
63
59
63
73
81
83
80
75
69
63
68
73
80
86
87
86
80
70
64
67
69
68
62
62
74
86
87
78
73
58
63
72
79
83
80
79
80
76
71
63
61
65
70
77
81
84
81
77
71
69
70
76
79
81
82
83
81
82
78
73
70
71
73
73
73
74
76
73
73
74
71
60
47
54
76
92
89
73
71
75
78
80
76
70
69
72
75
72
65
60
62
67
73
81
86
88
84
79
81
83
78
76
77
81
84
84
80
77
76
75
71
69
68
68
62
61
61
66
72
81
81
73
62
65
79
93
88
73
70
72
70
67
66
61
66
77
84
84
77
70
70
72
75
76
76
74
75
77
82
85
81
70
70
78
84
85
84
78
77
77
73
67
65
70
81
86
80
69
69
78
86
88
81
78
81
85
82
76
72
52
47
53
64
74
78
78
81
83
84
83
78
77
75
73
67
62
63
72
80
83
82
79
78
78
81
84
84
81
75
72
70
69
68
72
82
88
88
79
71
73
77
75
72
71
71
72
75
78
79
65
56
57
60
64
61
60
67
80
88
86
78
75
72
66
57
52
58
71
78
80
76
69
62
64
71
78
80
69
61
60
72
81
79
71
66
72
80
81
75
71
69
65
64
64
66
68
71
77
80
76
74
68
60
53
58
70
81
89
89
78
68
65
69
70
68
64
64
69
74
71
63
54
50
55
64
68
65
64
71
79
85
81
73
70
79
89
93
82
73
68
70
74
76
72
69
69
66
63
65
61
68
71
71
71
77
87
93
90
81
71
68
69
77
85
90
85
76
67
65
66
70
75
82
82
77
67
61
71
88
93
81
62
55
69
89
103
96
79
67
64
71
77
81
82
78
73
67
60
59
69
74
77
76
73
73
73
75
71
68
69
76
82
83
83
83
81
77
71
68
74
84
95
100
98
92
83
75
72
71
69
59
53
55
67
76
83
79
75
71
68
69
72
76
83
89
88
84
79
75
90
92
87
75
69
70
72
77
76
71
68
70
71
68
63
65
73
79
79
80
81
85
82
81
81
83
83
75
65
58
63
69
72
68
66
65
71
77
83
86
83
78
77
78
81
85
88
85
81
78
77
81
78
71
66
73
86
96
93
79
69
65
61
57
58
68
78
84
82
80
82
84
80
70
63
65
67
65
66
70
77
81
77
71
69
73
81
87
85
85
84
89
92
88
83
79
79
79
77
73
64
69
75
73
72
75
80
85
83
75
69
64
61
57
61
69
77
75
72
73
80
85
82
70
60
52
55
63
68
69
65
64
68
72
77
77
77
75
73
72
71
77
82
87
84
79
79
81
81
80
75
78
77
76
76
75
75
73
68
66
66
63
61
61
63
66
63
62
62
69
77
80
73
66
58
54
57
63
67
66
66
66
70
72
71
69
69
70
73
71
66
66
69
73
74
75
76
78
80
79
81
73
67
63
68
76
81
83
81
74
70
66
69
75
79
75
67
60
60
67
75
76
68
63
68
73
76
72
70
76
81
81
71
61
63
71
80
87
81
75
70
74
77
75
68
61
64
72
79
75
71
66
57
52
57
67
78
89
93
91
85
77
70
70
72
75
75
69
65
67
75
77
75
70
71
82
86
79
66
66
74
81
78
70
67
75
87
92
85
78
77
83
85
78
67
62
64
73
80
78
77
72
66
65
66
69
73
79
89
93
89
78
65
52
48
58
73
83
85
80
76
76
77
74
72
77
82
79
65
59
64
75
84
82
77
76
83
90
86
78
71
71
72
73
69
68
68
74
80
83
81
71
66
70
78
81
79
78
83
91
91
81
65
50
46
53
69
82
89
84
77
74
72
74
75
76
77
77
77
78
77
77
79
72
65
61
70
84
89
83
70
64
68
72
73
71
71
75
81
84
69
61
59
68
76
80
79
79
84
91
94
87
71
57
51
55
61
64
68
73
76
73
65
60
59
64
69
73
71
73
76
77
76
68
56
47
49
63
78
83
80
75
70
69
72
76
78
81
80
80
65
63
69
77
75
68
67
70
80
91
96
92
79
62
54
56
61
64
66
71
76
78
67
48
40
51
71
81
73
64
63
75
81
80
75
69
67
68
68
71
72
71
65
63
68
77
84
82
76
72
94
92
92
93
89
83
75
75
78
80
74
70
69
76
77
79
81
83
84
85
87
87
88
82
83
83
87
85
81
71
64
64
68
75
80
82
80
74
71
63
66
68
70
62
49
32
23
18
14
4
91
82
76
76
85
83
78
75
76
79
80
78
76
78
85
90
87
83
79
79
86
87
81
70
66
66
71
74
77
82
81
80
76
73
72
73
74
74
80
81
82
81
77
71
62
45
31
23
21
21
70
64
68
77
86
84
78
80
88
89
82
76
76
86
94
92
79
66
64
75
88
97
86
70
62
66
74
80
85
90
98
101
97
84
73
68
67
71
79
87
88
84
80
77
76
70
57
48
42
39
63
54
64
78
89
86
80
82
85
83
69
62
67
83
91
90
78
69
67
75
89
99
95
81
67
69
82
96
100
92
84
86
95
94
86
74
66
66
74
83
83
73
67
69
82
89
87
77
66
59
68
64
65
73
77
77
72
66
62
60
62
64
66
68
71
81
86
86
81
76
75
84
90
88
82
74
81
93
97
85
70
67
76
89
88
79
69
67
70
78
83
84
80
75
75
81
87
89
84
72
72
78
75
64
56
55
58
59
56
55
62
67
70
71
75
83
92
89
80
68
59
59
69
84
94
93
84
75
72
73
75
72
72
77
81
84
83
77
71
73
84
99
103
92
75
67
75
84
90
78
70
76
77
76
69
67
67
70
69
65
61
65
73
82
90
88
81
77
72
68
63
60
62
70
80
84
79
71
67
74
84
88
83
78
81
86
91
89
81
76
80
88
88
84
77
75
78
83
85
81
67
63
69
82
91
90
81
76
72
68
68
68
71
71
68
67
71
75
82
83
83
82
77
68
61
59
64
71
81
92
95
95
91
89
83
81
74
69
69
74
76
76
77
76
82
80
79
83
89
87
65
62
59
62
72
79
82
80
78
78
79
77
67
56
53
62
73
83
86
85
83
80
80
78
73
68
67
71
78
89
90
88
88
90
86
75
56
40
40
52
68
85
93
94
83
74
76
90
96
88
74
74
67
58
57
65
77
83
82
79
75
71
68
66
68
70
72
71
70
68
70
70
73
77
81
81
77
73
74
76
77
77
74
75
73
72
61
47
40
47
69
94
106
96
76
68
79
94
100
87
83
77
69
66
69
69
67
68
68
67
66
71
77
80
78
72
61
61
67
73
75
74
73
74
74
76
77
75
74
74
76
76
72
64
62
68
74
73
70
73
83
94
93
84
74
75
81
87
88
84
83
72
63
66
72
71
62
56
60
70
79
80
79
82
81
72
63
65
80
90
87
80
80
82
84
80
74
72
74
79
83
80
73
67
70
74
81
84
85
87
88
85
85
84
86
88
86
82
79
80
77
72
66
68
73
76
76
74
77
81
84
79
76
78
80
75
66
61
66
77
79
80
84
92
91
82
71
69
78
86
85
75
69
70
79
88
93
89
80
75
75
79
84
89
92
91
86
85
86
82
76
71
70
73
76
82
86
88
82
73
64
66
73
79
80
76
67
53
50
63
78
86
85
79
72
68
73
83
89
87
80
71
70
75
79
81
80
78
69
60
59
70
81
86
87
82
81
80
82
81
77
70
70
76
79
80
80
77
72
65
58
66
76
78
74
70
72
71
72
79
88
89
81
69
64
71
81
89
87
83
81
79
82
82
77
65
59
62
68
68
70
74
79
83
82
77
77
76
79
79
79
73
75
82
79
75
73
71
70
66
65
68
73
69
66
69
78
85
88
89
87
85
78
77
82
86
81
74
70
79
86
87
84
81
79
75
66
64
70
84
90
92
88
85
82
79
80
86
93
93
75
83
90
86
77
70
70
71
70
68
66
65
62
64
67
70
72
74
76
80
84
81
79
80
84
82
72
63
66
76
85
78
68
67
78
84
81
72
70
80
92
97
96
91
87
81
81
84
89
93
76
82
87
84
74
71
71
69
68
68
68
64
64
66
70
70
67
63
67
73
78
77
73
72
71
73
73
73
70
67
65
67
68
67
66
69
72
72
70
77
87
95
99
99
96
87
75
62
62
72
86
81
72
71
74
78
75
68
67
69
72
73
71
67
68
68
68
72
75
73
68
66
69
72
70
72
77
81
78
66
64
79
90
86
68
57
57
61
68
75
82
90
88
84
81
79
73
68
65
71
90
84
83
81
76
70
61
63
73
78
75
69
64
65
69
74
79
81
84
74
67
65
72
75
75
73
76
78
74
66
67
82
93
90
76
65
59
60
64
68
69
70
69
66
66
72
79
83
84
81
80
85
91
91
77
60
50
62
79
88
79
67
64
71
80
82
77
74
74
73
74
74
72
73
72
74
74
66
60
65
73
81
77
72
69
69
70
69
71
71
67
59
61
67
79
84
78
71
73
80
77
69
71
73
71
64
63
72
84
88
84
80
79
82
80
76
74
69
66
67
72
79
81
75
70
65
64
64
70
82
94
90
75
67
68
73
77
77
80
83
82
77
72
74
75
73
66
62
69
82
81
66
54
56
65
69
76
82
83
81
77
76
76
73
70
70
76
86
89
80
75
78
84
83
72
62
64
76
84
80
75
70
75
79
83
82
84
84
81
77
74
74
71
62
54
55
65
78
84
83
84
74
65
64
70
76
83
85
82
77
69
63
62
68
72
79
85
94
100
94
86
78
79
80
79
74
76
84
83
68
54
54
67
76
76
75
79
83
79
66
54
52
55
55
58
64
72
80
83
82
79
77
78
80
82
85
84
81
78
75
72
71
67
71
81
86
83
75
74
75
75
75
72
72
74
78
81
82
83
76
71
70
70
68
65
63
66
71
73
70
63
57
60
72
81
81
74
69
73
84
72
77
82
79
77
76
75
78
75
74
72
74
75
74
77
79
79
71
61
57
61
69
72
71
66
63
71
83
89
89
82
75
73
75
78
76
68
66
70
77
81
77
74
79
89
87
78
70
78
87
66
84
87
76
61
61
72
80
82
74
69
66
68
72
74
78
80
76
73
71
72
73
76
73
63
58
63
78
89
88
80
74
75
81
83
81
76
74
75
76
76
71
74
80
86
83
76
71
78
81
72
85
87
75
69
72
78
81
77
72
72
71
70
71
76
78
74
71
72
80
89
88
84
76
66
58
54
64
74
81
83
83
81
80
78
79
80
78
72
65
63
70
76
84
86
80
73
74
80
88
71
68
70
75
80
82
77
66
59
61
69
73
73
78
85
85
72
57
53
62
77
86
85
81
75
67
58
61
72
82
85
86
83
77
75
77
81
78
71
64
63
72
83
86
82
75
73
78
88
92
64
57
58
64
69
68
65
62
61
66
68
70
69
76
86
88
82
74
70
72
74
73
76
81
82
79
73
74
83
84
80
72
72
74
74
73
73
78
79
75
69
72
79
78
71
63
66
78
81
74
68
62
59
54
58
62
65
72
77
82
80
74
67
65
67
72
81
98
110
109
91
73
67
70
76
77
76
76
79
82
77
71
71
73
74
73
73
75
73
67
65
70
78
80
72
66
71
83
83
75
75
65
62
66
74
80
81
76
74
73
77
77
70
60
50
52
62
77
88
90
84
74
68
70
76
78
77
72
70
72
75
76
72
72
76
82
82
78
67
58
59
68
76
79
78
81
89
92
93
92
72
63
66
78
89
90
82
69
62
63
72
78
74
64
54
52
57
59
58
59
64
67
71
73
77
80
78
77
76
74
73
70
68
68
74
82
88
88
84
78
76
71
64
61
71
86
93
85
74
74
71
65
67
71
71
69
68
70
72
74
75
77
77
77
76
74
76
76
72
66
63
63
66
70
73
72
77
80
85
86
79
72
66
66
71
76
82
86
89
93
94
87
74
63
71
87
93
81
61
52
75
72
68
60
57
59
70
79
80
76
69
67
72
77
84
85
81
78
73
68
66
64
65
63
66
71
76
82
86
86
81
78
73
69
70
76
82
86
83
82
88
93
90
82
79
85
92
91
78
69
69
67
69
72
74
76
77
78
80
76
69
67
68
71
70
65
60
58
61
67
70
78
77
74
69
72
80
86
86
76
70
70
71
71
69
74
81
88
86
83
80
77
73
70
67
69
74
80
82
83
66
63
69
77
82
79
74
77
83
87
85
80
75
69
61
51
49
55
65
69
70
77
83
80
75
73
82
88
81
67
58
62
70
74
67
61
64
76
85
85
79
73
62
55
55
59
65
69
75
80
75
72
78
83
83
82
83
85
87
84
77
73
74
74
72
69
72
75
76
72
65
67
72
77
76
72
67
65
66
69
76
80
79
70
65
61
64
69
73
73
73
73
73
69
65
68
70
77
82
85
74
77
86
89
86
84
82
76
69
60
55
57
66
75
86
91
92
87
79
74
69
66
64
69
74
69
57
47
54
69
88
85
76
67
68
78
88
87
79
71
66
69
74
78
77
71
69
72
81
87
67
72
81
86
81
70
63
60
60
64
66
68
70
74
80
85
83
77
72
74
76
72
65
61
64
68
66
59
56
64
70
74
71
67
73
86
90
87
80
75
71
72
74
77
79
74
63
57
62
74
71
73
76
72
67
66
71
80
85
84
80
76
71
67
67
73
75
73
66
64
67
71
67
61
60
65
68
65
62
68
79
82
75
66
63
71
79
79
72
70
72
75
75
75
78
77
71
60
55
62
71
76
76
67
61
63
81
100
105
96
83
77
71
64
60
66
77
80
73
65
66
71
70
66
68
71
73
65
61
65
77
81
73
60
60
70
82
81
72
67
65
72
76
75
74
73
72
67
63
63
65
73
76
70
62
63
74
85
86
82
80
77
77
70
63
66
75
80
80
77
75
73
74
71
70
73
72
64
53
49
54
63
68
69
70
74
79
79
75
69
68
72
75
74
68
61
63
68
70
74
66
70
73
74
76
77
77
72
66
64
70
77
81
80
74
66
63
68
75
79
77
74
74
71
70
65
62
64
63
64
65
67
73
77
73
70
66
67
71
70
68
70
72
72
66
62
65
73
76
76
67
70
70
75
78
81
82
80
73
70
73
75
78
79
77
71
65
67
74
80
79
73
65
64
70
76
77
77
83
88
88
83
76
71
71
71
75
74
71
70
68
69
71
72
69
66
67
74
76
73
68
70
70
64
60
64
73
80
86
84
78
74
70
70
71
73
74
74
76
78
77
70
57
53
68
88
98
91
75
69
73
78
76
73
71
72
77
79
79
75
71
69
69
74
75
71
63
59
62
71
69
67
65
62
61
62
66
75
85
85
79
75
70
67
65
66
71
69
66
68
71
72
66
61
67
80
88
81
65
57
59
69
77
79
72
65
68
80
90
86
73
63
66
74
79
73
60
49
55
73
71
62
56
62
69
71
69
70
71
76
79
78
75
68
63
65
67
69
68
67
70
75
82
83
77
70
67
74
77
78
74
68
71
75
74
67
65
75
88
87
76
66
66
71
73
69
63
63
68
76
79
62
53
52
61
68
70
68
70
77
81
79
69
61
60
69
84
90
86
76
72
75
83
85
79
72
72
77
83
82
74
66
67
74
74
66
54
53
64
77
85
83
74
68
67
68
75
81
78
74
73
64
62
63
65
68
69
73
82
92
91
79
60
50
57
73
88
89
79
67
65
73
80
76
70
71
80
81
73
61
57
67
78
80
71
58
53
57
65
75
77
72
69
68
76
83
84
77
71
71
88
87
88
85
77
71
71
77
80
80
74
75
82
86
81
76
78
84
84
79
73
77
85
87
78
71
70
80
87
85
73
62
66
87
105
107
92
77
69
70
77
74
66
52
37
26
19
8
4
2
76
74
73
73
72
65
62
69
78
84
83
84
87
90
90
81
77
75
75
79
89
92
89
83
73
70
71
78
83
84
76
62
52
58
75
87
90
83
79
77
75
69
62
52
44
32
20
14
14
15
56
59
70
72
61
48
47
62
80
86
81
77
81
89
88
78
57
46
52
75
97
103
90
71
63
70
80
82
79
78
80
80
73
61
61
70
78
81
78
75
71
64
54
47
45
45
42
35
27
20
65
66
72
71
61
57
65
78
81
73
64
67
79
86
80
65
54
51
59
74
89
94
83
65
58
67
80
84
77
72
75
83
86
78
74
76
80
81
80
82
82
74
62
52
56
69
75
64
41
19
82
80
79
76
76
81
86
86
75
69
73
88
96
89
75
66
69
74
80
82
85
79
72
65
66
72
80
81
72
66
66
68
73
73
75
78
80
78
77
83
91
96
91
80
73
71
78
75
61
39
78
79
77
75
75
77
81
78
76
76
82
88
88
82
75
76
80
83
86
88
83
72
61
65
80
93
87
73
59
61
71
75
74
70
65
67
72
75
73
76
85
98
103
95
78
67
67
75
74
62
72
69
73
76
73
72
68
69
72
72
65
60
59
60
67
73
79
82
83
86
82
73
63
63
74
84
80
67
57
64
80
90
85
73
67
72
83
90
90
83
81
80
79
80
78
78
79
80
78
72
76
75
78
83
83
77
70
64
62
61
61
64
68
63
62
67
77
86
86
81
78
79
77
69
59
56
61
68
75
79
78
76
73
75
83
95
104
103
93
81
73
77
78
83
86
89
90
89
84
82
88
90
81
73
72
78
81
77
70
66
70
79
85
77
67
66
79
91
94
82
71
70
77
79
74
67
71
84
97
95
79
63
63
73
86
94
90
74
60
54
60
76
90
98
89
78
73
78
85
86
90
91
77
60
57
70
86
97
96
87
81
79
77
73
71
73
82
88
88
79
71
69
73
80
86
87
89
91
96
93
83
72
67
67
68
73
73
69
62
61
65
76
86
86
78
69
65
70
77
78
87
82
73
67
66
73
84
92
94
88
77
65
58
64
77
85
83
81
81
78
79
77
74
74
77
83
86
86
83
80
81
81
71
61
55
66
78
89
91
87
81
78
77
72
72
75
82
86
82
78
83
72
63
67
74
78
75
70
69
68
62
60
61
79
94
94
80
74
78
86
86
79
73
73
78
83
83
82
82
83
84
81
72
62
60
70
81
86
84
81
80
79
78
74
75
76
84
89
92
86
74
62
57
64
74
79
74
68
64
62
63
64
74
90
96
85
68
65
78
90
90
79
72
72
79
82
79
81
84
87
83
78
71
72
73
79
80
81
80
80
79
79
80
81
78
77
76
80
88
88
68
69
71
73
76
72
70
70
72
71
70
69
73
73
68
66
67
70
82
92
92
86
74
65
62
67
73
77
76
73
72
71
71
76
78
81
80
80
81
85
89
86
79
76
76
79
79
79
78
77
77
73
71
71
74
71
69
70
70
71
74
77
75
67
56
59
71
83
88
89
91
87
75
66
64
72
79
81
73
67
67
66
69
75
76
73
70
68
75
85
92
89
80
71
71
76
81
80
80
75
87
73
62
59
62
70
71
70
68
68
76
82
81
73
66
69
78
84
81
79
77
74
73
76
82
87
86
84
82
84
83
72
65
68
78
78
69
60
62
73
86
89
83
76
70
69
70
78
89
95
77
76
72
67
65
69
71
69
66
69
76
78
71
67
71
82
88
84
75
68
66
65
69
74
81
81
77
77
82
92
89
76
65
68
82
91
81
63
59
69
86
92
92
86
80
77
73
74
83
93
63
71
73
76
81
84
78
71
66
67
74
74
68
67
72
81
83
79
74
68
63
62
65
70
74
75
74
74
71
70
66
66
65
68
72
77
72
62
65
79
91
92
83
79
82
87
82
71
62
68
67
63
62
70
79
86
81
72
67
68
72
70
68
68
71
72
70
71
70
69
66
68
74
79
80
77
77
79
74
67
63
71
77
73
65
59
61
62
66
79
89
90
78
70
72
80
82
74
65
66
72
74
75
75
72
65
60
63
71
77
74
67
65
72
80
84
81
76
71
71
76
85
92
93
86
79
77
77
76
76
79
84
86
82
71
67
65
63
60
65
74
82
79
68
60
63
75
84
88
83
77
87
94
90
74
52
43
55
74
83
79
68
66
79
93
99
92
78
71
72
78
89
92
91
89
86
78
68
67
77
88
87
77
72
72
75
74
67
63
65
69
70
67
62
59
61
69
80
89
88
82
85
84
82
75
66
63
71
82
88
84
75
71
78
85
87
81
72
66
67
72
78
82
89
90
86
76
64
68
81
87
83
75
70
74
76
73
73
80
83
83
73
64
62
65
68
72
78
83
91
76
75
79
82
85
80
80
82
84
84
76
70
68
71
72
71
69
70
70
67
66
71
82
91
91
83
73
72
75
78
77
74
74
78
80
80
79
83
84
85
81
74
72
68
70
71
74
78
81
81
74
80
90
95
88
78
70
65
65
65
67
68
69
71
71
70
69
71
79
79
80
79
82
82
78
73
72
78
78
73
67
68
73
77
78
80
85
85
77
67
62
66
73
74
72
71
71
74
72
69
83
84
88
88
81
72
63
55
55
60
69
72
70
70
69
69
69
70
74
82
84
82
76
67
60
63
71
76
78
75
74
76
79
79
80
83
84
81
74
70
67
69
73
75
75
76
74
71
71
73
76
77
75
73
70
68
66
67
67
68
66
63
63
68
71
71
69
67
69
72
74
75
72
64
58
63
72
78
79
73
72
76
88
95
95
91
84
77
81
86
88
82
73
73
73
76
75
73
76
72
63
73
77
76
72
67
67
69
73
71
66
59
63
74
84
85
79
74
72
73
74
72
70
66
63
63
74
84
84
74
66
68
79
85
82
76
70
74
83
91
88
80
71
68
68
66
65
70
75
76
66
71
77
78
78
76
73
66
63
70
79
79
75
73
80
83
79
72
70
74
77
78
74
72
72
72
75
80
80
77
75
76
76
70
62
58
58
61
67
73
75
79
79
77
75
72
70
72
79
84
74
66
64
73
81
84
76
61
54
66
84
89
77
66
66
72
70
59
56
65
76
79
77
78
81
81
76
69
70
69
76
81
80
75
69
64
60
56
53
60
71
81
86
82
78
80
86
93
94
89
75
67
70
79
83
79
65
59
63
76
82
74
65
61
67
72
70
66
65
69
75
78
77
78
81
80
77
75
73
70
67
66
71
76
78
75
71
67
68
72
75
80
78
72
65
65
76
91
94
85
79
74
74
81
81
72
63
61
73
82
80
72
66
62
69
76
81
86
89
88
84
81
80
78
74
69
73
82
87
84
74
68
70
74
77
76
75
78
81
81
81
81
81
77
63
55
61
76
85
86
81
73
72
73
78
77
72
62
57
62
73
82
84
80
77
79
83
83
79
79
82
83
80
72
66
65
71
74
77
80
82
79
78
74
70
70
73
78
76
73
70
75
86
91
84
71
63
68
80
89
76
72
74
77
78
76
71
61
54
58
73
88
96
89
79
74
74
72
69
70
76
76
69
61
57
60
64
66
67
71
74
76
74
74
71
71
75
80
82
82
76
72
75
82
88
81
65
56
64
80
69
71
78
84
81
76
70
72
73
73
75
79
85
85
76
67
66
72
76
76
71
67
66
62
57
58
63
71
77
77
72
68
70
76
80
79
77
81
86
92
92
84
73
68
74
76
69
57
55
64
70
70
73
80
82
79
76
74
74
69
66
68
72
75
71
64
62
68
72
68
65
66
72
74
68
64
70
75
79
75
72
77
85
88
81
74
68
69
71
73
75
77
72
68
68
72
77
73
65
65
76
72
71
77
81
79
72
65
60
61
67
71
73
71
66
61
60
64
68
68
69
77
81
77
69
64
67
76
76
73
72
78
84
83
71
63
64
70
75
71
64
64
69
72
75
75
75
71
65
64
74
71
74
81
84
81
76
74
72
74
78
83
86
81
73
68
70
75
76
71
70
77
85
83
71
64
71
84
88
81
70
67
68
71
67
62
64
70
79
82
80
79
75
73
74
73
72
69
68
74
65
71
80
86
85
83
81
81
79
73
73
77
85
85
79
71
76
81
82
75
67
70
79
80
74
70
72
81
85
81
72
69
66
68
66
61
62
68
73
77
78
78
73
68
65
69
76
85
93
92
68
74
82
86
80
69
64
62
65
66
68
69
68
69
69
69
67
70
75
83
84
79
70
66
65
67
65
62
62
65
72
77
78
74
66
62
62
68
73
73
65
57
56
64
64
66
69
77
88
88
70
72
78
77
72
64
57
56
65
76
79
71
62
59
64
70
67
60
61
72
86
86
73
63
60
63
66
62
60
62
68
74
78
77
71
65
62
65
71
73
69
60
59
67
72
66
53
48
58
73
60
61
65
67
67
66
70
76
80
79
76
73
69
66
70
75
75
63
51
52
63
70
71
64
61
64
67
71
70
68
68
67
65
65
66
67
62
54
54
60
69
70
68
69
75
73
66
56
52
60
60
64
69
66
59
60
71
82
83
77
73
76
78
75
65
63
68
71
66
57
52
54
62
69
78
82
78
67
59
63
68
68
62
54
59
68
73
67
59
58
63
70
70
67
66
69
77
78
72
65
69
73
75
68
59
57
68
81
84
78
76
79
86
81
66
54
58
67
71
64
53
53
68
85
99
100
85
65
55
54
62
66
66
65
68
77
85
86
81
78
76
75
73
68
62
62
70
79
81
76
59
59
62
65
66
73
79
85
83
78
78
79
86
86
78
70
64
65
62
58
54
62
80
95
98
88
76
72
72
70
66
66
71
78
81
77
77
78
81
88
89
83
75
72
72
75
79
77
74
75
57
61
67
72
74
77
78
77
74
75
77
76
77
82
81
79
72
69
73
76
76
74
76
77
76
70
66
74
84
88
84
80
78
84
83
73
63
62
69
78
82
77
73
73
81
86
83
76
67
68
83
90
89
81
71
65
66
71
73
76
76
76
78
79
77
74
73
75
83
89
88
74
62
59
67
72
70
70
70
73
77
79
82
87
82
71
62
63
71
77
74
69
69
74
83
83
72
67
66
73
86
85
82
75
68
63
63
69
75
75
72
73
74
75
75
73
71
67
65
70
71
72
69
70
76
80
77
71
63
59
60
62
63
68
67
61
61
73
89
94
84
69
66
75
84
79
67
58
66
76
71
60
55
60
65
67
65
65
66
61
59
63
68
70
72
74
75
72
64
57
61
71
82
86
82
75
72
72
76
73
61
49
48
60
69
68
67
75
89
95
87
74
67
70
74
73
69
69
70
74
79
69
61
59
64
69
69
66
60
56
55
60
66
67
70
75
85
90
86
72
65
71
80
87
80
70
65
71
79
79
67
59
64
80
95
95
82
72
65
72
75
73
68
66
62
64
73
83
86
78
81
81
76
67
66
71
73
74
74
70
65
61
60
63
67
70
75
84
87
81
74
73
80
86
82
72
67
69
69
68
68
71
78
84
86
82
79
72
70
71
70
70
67
66
65
66
68
73
76
76
60
64
70
70
68
71
73
78
78
76
76
82
87
85
78
75
82
86
82
72
64
67
79
85
80
72
70
78
84
85
77
72
77
95
103
94
78
69
76
87
83
60
35
20
18
22
19
5
5
5
59
67
78
83
81
72
68
70
75
76
78
83
90
91
82
74
71
81
83
83
78
79
84
88
88
85
81
78
78
76
71
61
61
72
86
93
91
84
82
80
75
63
49
40
33
24
11
5
8
16
64
79
90
89
77
63
63
66
73
75
78
83
93
94
86
73
66
67
77
86
91
90
85
82
81
83
80
74
63
63
68
71
69
71
74
81
88
83
75
66
62
62
59
52
42
32
26
22
16
10
68
79
78
72
62
63
77
86
82
73
71
82
94
91
76
66
65
69
76
79
82
81
77
74
72
73
68
59
52
59
77
92
90
82
74
77
79
72
61
57
62
71
71
63
50
45
43
34
12
1
76
77
75
71
73
81
90
94
84
77
78
91
96
88
75
68
70
74
77
79
80
79
77
72
70
69
67
59
54
61
75
82
80
74
71
77
80
77
68
68
74
80
79
75
67
62
61
51
34
14
84
77
75
80
87
88
82
75
75
81
88
91
89
83
79
76
75
73
74
81
90
87
76
70
72
82
84
80
74
74
74
73
68
66
69
73
79
80
81
81
80
80
77
79
75
69
65
60
54
38
85
76
74
79
80
75
67
64
72
80
82
75
64
62
69
78
80
74
69
77
86
87
77
70
73
85
94
92
85
80
82
79
73
67
67
73
80
82
79
75
74
77
77
78
80
80
76
65
54
49
78
83
83
84
78
74
68
67
72
75
76
75
70
68
71
81
87
85
74
67
72
81
87
81
74
72
77
85
88
81
77
73
69
66
70
83
94
99
88
74
72
80
90
95
95
92
86
75
64
56
88
92
90
84
82
81
80
73
67
64
70
82
94
94
85
78
82
90
92
81
70
69
77
80
71
62
68
86
99
92
76
66
65
67
69
75
88
99
99
87
75
76
85
95
94
84
73
62
61
65
87
85
78
74
80
84
84
76
70
69
74
82
87
86
79
72
73
87
95
91
79
69
68
70
69
68
74
85
96
95
86
82
81
78
69
64
73
91
105
102
85
70
67
75
80
72
60
53
56
70
74
74
73
72
80
85
86
85
83
87
83
71
58
59
70
82
85
83
79
80
82
81
76
71
69
70
75
80
82
84
88
90
88
78
70
71
78
84
88
85
79
74
73
72
74
76
77
77
78
79
73
74
73
76
83
90
92
86
84
83
75
64
56
65
82
94
90
81
75
72
71
71
69
69
70
72
76
78
79
80
81
82
79
76
72
74
75
69
61
60
66
77
82
81
75
73
77
85
90
85
75
73
71
77
83
87
85
81
75
72
72
69
73
81
86
83
79
79
86
85
71
59
54
61
71
78
78
74
72
74
80
82
80
77
74
73
72
71
71
73
74
76
79
79
75
68
61
66
75
81
71
80
88
88
80
69
61
64
72
80
82
80
74
66
62
67
78
89
92
89
79
73
69
68
72
76
75
69
65
71
80
84
81
76
73
74
76
79
83
90
93
88
79
73
71
71
70
69
74
78
72
84
90
86
75
67
60
62
70
78
84
84
75
63
59
71
82
89
85
78
77
83
81
75
73
74
78
72
66
65
68
69
65
67
74
80
83
79
80
87
95
91
79
67
65
73
80
82
81
78
82
76
67
62
62
69
72
70
66
68
77
86
85
80
77
80
83
78
69
63
63
68
70
74
79
84
86
84
83
78
68
60
59
68
83
86
83
76
77
84
87
80
70
64
65
71
73
71
69
69
78
69
60
59
67
78
78
72
65
69
82
88
82
75
75
84
87
81
72
64
57
59
66
73
80
82
83
87
93
96
89
76
70
76
86
88
77
68
74
82
86
76
63
59
66
76
78
70
60
60
64
63
63
74
93
103
94
75
64
67
79
81
71
65
68
80
88
89
84
75
64
63
70
77
80
78
74
74
76
83
81
76
70
72
80
84
75
66
67
80
86
76
57
47
59
79
85
77
64
63
72
68
66
72
81
88
85
75
67
65
68
68
69
74
76
78
78
80
83
82
79
80
83
82
81
77
75
75
73
68
65
63
64
66
72
81
83
76
70
77
85
87
75
64
62
73
79
77
73
75
73
71
70
71
69
69
70
75
77
76
74
74
74
79
79
77
75
73
71
73
81
89
95
93
89
88
90
89
84
79
79
78
75
70
71
80
90
89
81
77
85
98
100
88
71
64
70
77
77
74
61
70
73
74
76
78
74
75
77
80
83
80
75
67
63
65
73
75
73
72
75
79
83
84
86
88
88
82
80
85
91
93
84
76
75
79
87
87
82
81
86
90
86
72
59
61
72
81
77
63
73
73
73
74
77
79
74
69
66
68
71
70
64
59
56
57
64
73
79
79
73
66
63
67
71
71
64
60
64
78
87
86
77
75
77
77
75
74
78
80
76
69
61
59
66
81
90
88
79
66
79
84
87
82
78
73
68
66
66
66
65
63
65
71
72
68
61
59
63
64
62
63
70
83
88
84
74
68
67
75
80
78
72
66
66
68
72
72
73
69
66
64
71
82
93
96
90
84
80
79
68
80
88
90
80
73
71
68
67
67
70
76
81
83
81
75
69
59
55
56
62
72
82
90
93
94
90
83
75
71
72
76
74
65
63
69
77
78
71
67
70
82
93
95
90
79
71
70
72
76
67
66
66
66
69
73
76
74
69
64
71
78
80
75
70
68
70
74
75
76
80
81
78
73
68
71
74
72
64
61
66
74
76
74
74
79
81
78
71
73
85
94
93
82
72
70
73
74
70
67
78
68
54
51
61
73
77
75
72
69
66
67
67
68
69
68
69
75
81
85
83
80
77
70
61
62
63
62
61
63
70
80
86
86
79
79
74
70
71
78
90
93
83
73
70
80
92
96
84
66
79
70
64
69
75
80
75
68
68
72
77
75
75
77
84
81
71
67
69
71
73
75
73
73
71
70
70
74
75
69
71
78
86
85
78
70
68
69
71
77
82
83
79
73
69
74
86
97
100
89
62
59
64
72
81
81
74
64
60
70
86
90
82
77
81
85
82
74
69
67
71
70
71
71
79
82
86
87
83
72
67
68
72
74
74
71
70
68
70
74
80
83
79
72
65
63
66
75
85
88
56
55
62
71
80
82
77
66
62
70
82
81
72
62
67
80
86
84
79
76
73
69
64
70
80
88
87
81
75
69
63
63
67
73
79
81
72
64
65
72
81
84
79
74
72
71
70
68
66
69
79
78
81
87
88
82
73
69
74
79
78
70
62
60
67
72
72
69
69
72
74
73
74
76
79
78
73
72
73
68
64
62
70
82
90
84
71
61
64
77
83
83
77
74
77
83
84
80
74
73
91
85
86
87
83
72
65
66
72
77
75
70
67
70
71
67
60
53
49
54
67
84
94
90
77
66
68
77
82
78
69
65
75
84
87
81
72
70
74
82
85
84
78
76
73
71
73
78
82
83
64
64
68
66
62
62
63
65
60
59
63
72
81
85
86
83
78
66
54
54
67
82
86
76
59
53
61
73
77
75
72
75
82
85
79
71
72
77
79
76
68
71
78
85
82
67
56
60
71
82
57
65
71
68
60
59
66
70
73
67
65
70
82
91
94
93
90
83
79
80
84
84
76
62
49
48
53
61
66
72
76
80
85
87
77
67
60
64
71
71
64
62
74
91
97
79
53
47
62
84
70
76
84
82
77
72
73
80
85
79
68
67
73
80
81
75
74
81
86
91
94
96
96
86
72
64
63
71
77
76
73
73
82
88
84
69
55
53
65
74
75
68
69
75
84
80
64
51
63
82
67
66
70
79
85
87
80
77
73
69
69
71
75
75
69
60
60
70
77
80
82
89
99
103
93
84
80
79
76
68
64
69
81
90
86
73
63
60
66
70
71
65
60
59
65
73
75
69
61
62
69
62
60
67
76
81
76
69
64
66
73
82
83
73
63
60
64
75
78
71
66
69
76
84
86
84
79
72
65
62
65
74
81
83
76
73
68
71
70
66
61
63
70
74
77
82
83
74
61
50
76
77
75
68
64
67
72
74
69
65
67
72
77
71
68
65
71
78
76
69
61
62
68
73
71
70
74
77
78
74
70
66
66
69
71
75
78
75
71
69
73
79
88
89
85
81
77
73
67
67
65
73
75
68
64
67
74
77
73
64
61
66
76
80
75
70
67
69
72
68
65
67
71
74
69
68
76
90
94
82
69
61
63
67
73
77
78
74
73
72
78
83
85
81
75
73
75
77
77
72
63
63
61
60
63
69
73
73
74
75
76
79
80
81
80
71
65
63
66
72
78
81
78
76
71
69
72
77
78
72
68
71
76
77
72
65
63
70
73
74
68
65
68
76
83
85
81
79
76
71
79
71
63
59
62
68
72
73
76
83
83
75
65
66
75
81
73
61
56
65
81
92
94
88
78
69
67
68
73
71
67
69
76
81
75
66
59
61
71
76
70
59
57
69
87
90
80
71
72
80
75
70
68
63
61
62
66
70
68
70
69
65
59
60
70
76
74
62
54
56
67
79
84
79
69
63
66
76
83
79
67
59
64
74
79
75
65
62
69
79
79
69
59
64
73
80
78
74
74
77
59
65
70
70
61
57
61
65
65
60
60
66
71
73
67
62
64
69
72
75
68
65
68
71
71
68
65
68
77
83
85
79
71
67
68
71
74
76
77
79
79
75
70
65
62
66
77
86
82
71
73
75
76
71
63
60
68
79
83
77
72
73
80
82
71
64
65
72
79
80
69
65
71
80
84
75
67
59
66
81
90
91
77
67
65
73
83
86
82
77
73
75
74
72
71
69
74
79
82
76
81
78
72
65
64
71
79
86
93
91
81
72
70
73
78
79
76
67
61
57
58
67
76
80
77
72
71
74
76
72
65
65
69
76
83
86
86
81
79
78
77
74
72
75
83
86
81
73
71
77
71
70
67
64
65
72
75
73
75
79
79
71
62
70
80
82
73
61
57
58
66
69
74
72
69
67
68
73
76
71
62
62
73
84
87
81
74
72
77
82
81
76
74
78
90
95
88
77
71
75
77
82
84
81
74
70
66
62
61
66
71
74
78
81
79
71
63
62
69
76
75
70
71
79
79
68
52
47
56
65
70
76
82
89
88
78
70
70
72
75
72
71
75
82
89
89
86
86
88
87
82
82
83
82
76
66
60
63
65
68
72
79
82
81
75
70
70
74
75
74
70
69
74
82
81
71
58
51
59
68
69
69
73
80
81
75
69
72
77
77
71
67
69
75
81
83
82
84
89
90
74
63
60
64
68
67
64
67
73
76
74
73
75
78
76
78
81
80
71
65
67
72
76
73
68
69
72
74
75
71
67
63
61
64
65
66
68
75
86
88
80
71
67
70
75
78
81
81
80
78
75
72
66
63
67
72
75
77
75
68
61
61
70
79
82
78
72
67
65
69
71
73
76
71
65
61
64
65
66
67
67
67
68
68
72
78
82
82
75
69
65
64
67
68
69
72
78
83
83
78
86
90
81
70
66
71
76
74
65
54
49
54
68
80
80
68
53
57
73
82
78
70
67
69
69
66
62
63
66
70
73
76
75
75
78
83
87
80
67
58
56
62
66
66
62
59
63
70
75
75
62
72
76
75
77
80
82
79
75
71
74
79
81
79
78
80
87
89
83
75
72
75
77
81
81
78
79
79
79
80
79
80
87
94
90
77
62
60
70
78
66
41
16
8
9
8
9
22
23
9
68
77
83
87
85
82
80
73
73
70
71
78
84
84
81
78
82
86
84
77
70
70
78
83
83
80
79
78
77
75
73
77
88
99
101
90
77
70
74
75
71
58
46
41
35
22
2
12
12
9
86
95
94
88
84
82
82
79
74
72
74
80
86
87
84
85
89
96
94
84
73
68
75
81
82
80
76
75
75
74
71
75
83
93
94
89
85
82
76
68
63
66
72
71
54
33
16
13
11
11
77
80
77
72
73
78
85
83
77
74
77
82
85
79
73
75
87
96
95
85
75
68
68
73
76
79
77
74
75
79
91
96
95
93
90
83
82
75
64
54
55
68
79
75
53
34
24
22
19
22
66
63
62
66
71
74
74
70
69
72
76
78
74
65
63
68
78
84
80
77
76
81
84
79
70
66
68
73
79
84
90
94
95
95
93
91
87
80
72
69
71
75
74
70
60
51
43
32
23
16
84
75
73
79
83
76
64
54
56
69
79
80
78
75
77
82
82
73
62
62
75
90
93
84
69
63
68
79
88
85
77
73
73
87
95
97
90
83
85
86
85
78
70
67
73
72
64
50
34
17
92
86
82
82
83
76
66
57
60
72
83
86
83
85
92
95
87
68
51
55
73
87
88
83
76
77
84
88
88
85
80
75
73
75
79
80
79
73
71
73
80
85
84
80
78
80
74
62
45
33
71
77
81
81
79
74
72
73
76
78
79
75
73
76
84
86
81
69
61
63
72
81
83
81
79
79
80
86
85
81
83
86
87
76
68
66
69
73
72
71
78
86
92
92
84
81
78
74
64
45
67
69
79
88
92
85
75
72
74
75
71
68
72
79
82
77
69
72
81
79
74
70
70
72
67
63
65
77
85
82
76
83
90
91
77
65
68
82
97
97
87
78
79
86
90
86
78
72
65
59
72
69
74
86
95
85
66
56
61
71
76
79
82
89
85
72
60
65
81
86
78
68
64
65
65
59
58
70
83
86
80
83
91
99
93
77
71
81
96
99
89
77
74
82
87
84
76
71
73
77
62
64
65
72
78
76
65
55
58
74
86
88
83
79
74
70
64
64
69
77
82
85
82
77
68
61
61
71
82
94
91
87
89
92
93
89
82
75
72
75
81
86
86
84
78
72
70
70
75
78
60
59
60
69
78
84
82
70
64
72
82
83
74
66
66
72
80
83
82
78
76
80
82
80
73
69
70
76
83
91
91
84
78
78
82
87
84
76
67
65
72
79
83
81
72
64
61
64
66
67
73
73
74
80
87
89
85
77
73
74
78
78
71
67
67
74
84
92
92
81
64
56
60
73
83
92
89
79
72
73
78
81
79
74
72
76
83
85
84
81
77
75
76
79
78
75
72
70
69
69
79
89
93
91
82
69
64
67
78
88
88
80
73
68
71
77
82
80
71
63
63
68
74
77
85
95
93
82
73
79
93
97
84
71
66
74
82
82
81
80
86
88
87
81
76
74
74
73
77
81
65
80
93
90
78
65
59
67
76
83
85
81
75
72
75
75
71
60
51
56
74
89
91
81
73
75
80
84
87
94
100
98
82
69
67
75
81
78
71
76
88
99
95
80
64
60
65
71
75
79
63
70
75
75
72
71
72
71
69
68
68
71
74
79
78
73
63
57
58
68
78
84
79
73
66
68
76
81
83
79
72
71
68
68
70
72
74
77
80
87
90
89
79
67
64
71
78
78
73
63
78
67
61
61
67
75
76
69
63
65
70
73
69
68
71
74
74
72
72
75
78
80
77
77
79
80
76
76
75
73
66
60
61
66
73
71
66
70
82
92
90
78
60
56
65
85
95
89
73
60
82
68
57
63
77
88
80
65
53
63
79
84
73
64
63
72
77
82
82
81
80
82
86
90
90
83
77
74
76
80
80
72
67
68
77
84
80
72
74
80
86
78
67
61
66
78
83
79
73
71
87
75
66
68
78
86
80
65
54
59
71
83
86
78
73
70
73
77
81
83
85
87
86
82
78
80
78
77
73
69
68
71
70
70
76
85
87
79
70
67
73
81
85
84
78
72
68
67
69
73
88
83
76
70
73
80
83
77
68
62
69
83
90
82
70
60
60
63
66
68
74
79
75
71
71
80
90
87
74
64
69
77
80
73
68
69
77
79
73
68
72
86
96
93
81
75
72
73
70
66
66
65
63
69
77
87
89
81
71
67
73
82
80
61
43
42
57
69
71
65
63
65
66
64
67
72
79
81
81
81
88
96
93
81
71
67
75
83
86
82
84
88
84
72
61
69
80
81
70
58
57
51
50
58
71
79
75
66
57
58
68
71
67
57
45
48
64
83
93
87
74
64
62
60
57
55
54
56
65
76
86
90
82
76
74
73
76
81
81
79
77
71
62
52
56
72
82
79
68
56
76
72
64
60
66
70
68
61
55
56
59
63
67
70
73
75
75
77
78
76
71
68
70
73
74
71
64
57
58
70
81
87
77
65
62
66
74
75
69
64
61
61
63
68
76
82
81
75
71
69
82
83
77
68
70
80
90
83
69
59
61
71
78
81
82
80
74
65
54
52
60
70
78
81
85
87
83
72
64
66
77
86
77
64
57
62
72
73
65
66
72
80
83
81
78
77
78
80
81
78
70
66
64
65
72
87
99
96
79
66
65
75
81
79
73
70
71
70
66
62
64
70
74
73
72
74
75
70
64
63
69
74
72
64
60
63
69
67
68
75
90
96
85
69
60
67
81
86
78
64
77
64
54
58
71
84
87
80
75
72
75
79
81
75
70
69
70
74
76
71
68
71
74
76
74
68
64
62
64
70
77
77
73
66
63
66
69
67
69
74
81
82
75
65
61
70
86
89
76
60
85
72
57
60
72
82
77
67
67
77
91
93
85
74
69
69
70
68
68
66
68
73
82
84
81
75
69
67
67
71
77
81
83
78
77
82
88
83
74
65
63
69
76
74
72
75
82
90
93
86
72
71
70
70
71
73
74
68
69
78
92
95
86
73
69
71
74
75
71
67
68
74
79
81
79
77
78
82
80
68
62
61
68
75
83
94
98
93
79
68
65
73
78
77
72
64
64
72
83
89
56
67
74
76
75
74
79
81
78
76
75
73
73
74
80
86
87
84
77
72
68
66
67
70
72
68
68
76
85
83
70
59
60
71
83
89
86
81
80
79
80
75
74
74
72
64
55
49
53
64
69
71
76
79
79
81
82
81
77
70
64
63
69
77
87
87
82
74
72
71
71
71
75
76
69
58
51
60
77
91
90
81
77
80
81
79
70
68
75
82
82
74
69
73
80
85
77
62
54
62
78
75
75
74
72
71
70
66
61
60
65
72
77
78
73
66
63
61
60
63
71
86
94
90
75
61
57
69
79
81
78
75
77
80
79
75
71
69
72
72
71
71
70
74
82
89
88
80
71
69
59
65
72
71
68
66
68
68
66
66
66
71
75
71
65
60
61
61
57
52
58
72
85
89
77
67
68
76
79
73
67
69
77
80
80
77
82
84
79
71
62
62
71
76
79
76
74
73
69
68
56
64
71
71
65
65
72
86
96
87
70
61
62
72
79
81
77
72
68
62
64
70
81
87
80
73
69
74
78
78
76
77
83
88
83
76
72
76
79
75
67
63
71
80
82
75
61
58
64
72
76
76
71
65
60
62
70
82
90
84
70
64
68
77
85
88
85
83
84
83
85
90
92
88
76
67
67
75
81
81
75
72
79
86
82
70
55
55
68
80
82
75
71
75
82
81
70
60
66
79
78
73
68
62
66
72
72
68
64
62
69
79
82
79
74
72
77
82
83
81
79
81
84
81
72
67
68
74
77
74
69
66
68
73
76
73
69
69
74
82
84
77
70
67
73
83
86
82
72
71
70
69
66
67
76
83
84
78
68
65
70
77
75
67
60
62
72
78
75
65
54
54
61
72
82
87
80
71
65
71
76
75
71
70
74
78
80
82
80
78
77
76
73
72
73
82
92
95
82
69
74
81
79
70
64
67
78
86
81
70
61
55
54
55
56
63
70
74
70
62
56
61
70
80
82
82
76
68
62
67
74
75
75
75
79
83
83
75
65
63
68
76
77
77
73
72
77
82
79
72
77
79
72
57
53
59
68
73
71
62
57
58
62
65
70
71
71
72
70
67
66
75
83
84
75
68
69
70
71
65
61
64
71
76
80
83
81
71
60
58
67
77
81
75
70
68
71
73
73
68
73
62
46
46
62
73
76
69
63
65
75
78
80
83
85
85
80
78
75
69
65
66
76
85
81
71
69
71
74
70
67
69
76
80
81
83
80
75
72
70
69
69
71
74
80
83
83
76
72
67
76
66
56
55
64
73
73
70
70
76
80
76
75
79
89
93
85
79
73
70
66
65
73
82
81
70
61
65
76
80
77
72
76
84
90
86
80
75
77
80
73
62
59
67
83
92
84
72
69
70
84
85
81
72
64
61
62
68
75
80
79
70
62
66
76
81
75
69
68
70
71
68
72
72
68
61
63
73
87
84
73
65
70
86
95
90
78
73
78
84
78
67
55
58
70
78
76
71
72
74
76
75
73
70
65
63
65
71
75
77
76
71
68
68
68
67
63
64
69
79
83
81
75
68
64
[truncated: 61,058 more chars]
