# Supplementary material for: Evaluating flow modulating treatment response in intracranial aneurysms using black-blood MRI in vitro
Source: Commun Med (Lond). 2026 Mar 27;6:170. doi: 10.1038/s43856-026-01413-z (PMC13031954; doi:10.1038/s43856-026-01413-z)
Supplement: Supplementary file 9 — Supplementary Data 6 [file 43856_2026_1413_MOESM9_ESM.xlsx]

## Sheet: Figure 8c_Sup Figure 6c
abbreviations
MRI	magnetic resonance imaging
MSDE	motion sensitized driven equilibrium
BB	black blood
ROI	region of interest
MRI sequence		BB⊥		BB⊥ MSDE		4D flow MRI
Value		BB signal [a.u.]				average velocity [cm/s]
ROI		aneurysm	vessel	aneurysm	vessel	aneurysm	vessel
presence of the device	Pump flow [ml/s]	Median	Median	Median	Median	Median	Median
with backbone (FD2)	4.5	0.0833333	1.70833	0.0843373	0.192771	11.2454	13.5103
with derivo (FD1)		4.1203	1.18045	4.67901	0.197531	0.6314	13.5714
with mesh 1 (FD3)		1.968	0.456	0.927711	0.120482	1.9179	15.2609
with mesh 2 (FD4)		0.260504	0.890756	0.141026	0.115385	5.0482	18.614
with mesh 4 (FD5)		0.481818	0.490909	0.253521	0.126761	3.5308	14.594
without device		0.0973451	0.699115	0.0921053	0.131579	12.1854	13.6026
