# Supplementary material for: Evaluating flow modulating treatment response in intracranial aneurysms using black-blood MRI in vitro
Source: Commun Med (Lond). 2026 Mar 27;6:170. doi: 10.1038/s43856-026-01413-z (PMC13031954; doi:10.1038/s43856-026-01413-z)
Supplement: Supplementary file 10 — Supplementary Data 7 [file 43856_2026_1413_MOESM10_ESM.zip]

Archive with 76 entries (57 files):
- Data_Figure_10a_Sup_Figure_7a/
- Data_Figure_10a_Sup_Figure_7a/BA model 1/
- Data_Figure_10a_Sup_Figure_7a/BA model 1/CN05_01_with (IFD1)/
- Data_Figure_10a_Sup_Figure_7a/BA model 1/CN05_01_with (IFD1)/1_aneurysm_array.txt
- Data_Figure_10a_Sup_Figure_7a/BA model 1/CN05_01_with (IFD1)/2_vessel_array.txt
- Data_Figure_10a_Sup_Figure_7a/BA model 1/CN05_01_with (IFD1)/3_agar_left_array.txt
- Data_Figure_10a_Sup_Figure_7a/BA model 1/CN05_01_with (IFD1)/4_agar_right_array.txt
- Data_Figure_10a_Sup_Figure_7a/BA model 1/CN05_02_with (IFD2)/
- Data_Figure_10a_Sup_Figure_7a/BA model 1/CN05_02_with (IFD2)/1_aneurysm_array.txt
- Data_Figure_10a_Sup_Figure_7a/BA model 1/CN05_02_with (IFD2)/2_vessel_array.txt
- Data_Figure_10a_Sup_Figure_7a/BA model 1/CN05_02_with (IFD2)/3_agar_left_array.txt
- Data_Figure_10a_Sup_Figure_7a/BA model 1/CN05_02_with (IFD2)/4_agar_right_array.txt
- Data_Figure_10a_Sup_Figure_7a/BA model 1/CN05_03_wo (without device)/
- Data_Figure_10a_Sup_Figure_7a/BA model 1/CN05_03_wo (without device)/1_aneurysm_array.txt
- Data_Figure_10a_Sup_Figure_7a/BA model 1/CN05_03_wo (without device)/2_vessel_array.txt
- Data_Figure_10a_Sup_Figure_7a/BA model 1/CN05_03_wo (without device)/3_agar_left_array.txt
- Data_Figure_10a_Sup_Figure_7a/BA model 1/CN05_03_wo (without device)/4_agar_right_array.txt
- Data_Figure_10a_Sup_Figure_7a/BA model 2/
- Data_Figure_10a_Sup_Figure_7a/BA model 2/CN05_04_with (IFD3)/
- Data_Figure_10a_Sup_Figure_7a/BA model 2/CN05_04_with (IFD3)/1_aneurysm_array.txt
- Data_Figure_10a_Sup_Figure_7a/BA model 2/CN05_04_with (IFD3)/2_vessel_array.txt
- Data_Figure_10a_Sup_Figure_7a/BA model 2/CN05_04_with (IFD3)/3_agar_left_array.txt
- Data_Figure_10a_Sup_Figure_7a/BA model 2/CN05_04_with (IFD3)/4_agar_right_array.txt
- Data_Figure_10a_Sup_Figure_7a/BA model 2/CN05_05_wo (without device)/
- Data_Figure_10a_Sup_Figure_7a/BA model 2/CN05_05_wo (without device)/1_aneurysm_array.txt
- Data_Figure_10a_Sup_Figure_7a/BA model 2/CN05_05_wo (without device)/2_vessel_array.txt
- Data_Figure_10a_Sup_Figure_7a/BA model 2/CN05_05_wo (without device)/3_agar_left_array.txt
- Data_Figure_10a_Sup_Figure_7a/BA model 2/CN05_05_wo (without device)/4_agar_right_array.txt
- Data_Figure_10a_Sup_Figure_7a/BA model 2/CN05_06_with (IFD4)/
- Data_Figure_10a_Sup_Figure_7a/BA model 2/CN05_06_with (IFD4)/1_aneurysm_array.txt
- Data_Figure_10a_Sup_Figure_7a/BA model 2/CN05_06_with (IFD4)/2_vessel_array.txt
- Data_Figure_10a_Sup_Figure_7a/BA model 2/CN05_06_with (IFD4)/3_agar_left_array.txt
- Data_Figure_10a_Sup_Figure_7a/BA model 2/CN05_06_with (IFD4)/4_agar_right_array.txt
- Data_Figure_10a_Sup_Figure_7a/BA model 2/CN05_07_with (IFD5)/
- Data_Figure_10a_Sup_Figure_7a/BA model 2/CN05_07_with (IFD5)/1_aneurysm_array.txt
- Data_Figure_10a_Sup_Figure_7a/BA model 2/CN05_07_with (IFD5)/2_vessel_array.txt
- Data_Figure_10a_Sup_Figure_7a/BA model 2/CN05_07_with (IFD5)/3_agar_left_array.txt
- Data_Figure_10a_Sup_Figure_7a/BA model 2/CN05_07_with (IFD5)/4_agar_right_array.txt
- Data_Figure_10a_Sup_Figure_7a/BA model 3/
- Data_Figure_10a_Sup_Figure_7a/BA model 3/CN11_01_with (IFD6)/
- Data_Figure_10a_Sup_Figure_7a/BA model 3/CN11_01_with (IFD6)/1_aneurysm_array.txt
- Data_Figure_10a_Sup_Figure_7a/BA model 3/CN11_01_with (IFD6)/2_vessel_array.txt
- Data_Figure_10a_Sup_Figure_7a/BA model 3/CN11_01_with (IFD6)/3_agar_left_array.txt
- Data_Figure_10a_Sup_Figure_7a/BA model 3/CN11_01_with (IFD6)/4_agar_right_array.txt
- Data_Figure_10a_Sup_Figure_7a/BA model 3/CN11_02_with (IFD7)/
- Data_Figure_10a_Sup_Figure_7a/BA model 3/CN11_02_with (IFD7)/1_aneurysm_array.txt
- Data_Figure_10a_Sup_Figure_7a/BA model 3/CN11_02_with (IFD7)/2_vessel_array.txt
- Data_Figure_10a_Sup_Figure_7a/BA model 3/CN11_02_with (IFD7)/3_agar_left_array.txt
- Data_Figure_10a_Sup_Figure_7a/BA model 3/CN11_02_with (IFD7)/4_agar_right_array.txt
- Data_Figure_10a_Sup_Figure_7a/BA model 3/CN11_02_wo (without device)/
- Data_Figure_10a_Sup_Figure_7a/BA model 3/CN11_02_wo (without device)/1_aneurysm_array.txt
- Data_Figure_10a_Sup_Figure_7a/BA model 3/CN11_02_wo (without device)/2_vessel_array.txt
- Data_Figure_10a_Sup_Figure_7a/BA model 3/CN11_02_wo (without device)/3_agar_left_array.txt
- Data_Figure_10a_Sup_Figure_7a/BA model 3/CN11_02_wo (without device)/4_agar_right_array.txt
- Data_Figure_10a_Sup_Figure_7a/BA model 3/CN11_03_with (IFD8)/
- Data_Figure_10a_Sup_Figure_7a/BA model 3/CN11_03_with (IFD8)/1_aneurysm_array.txt
- Data_Figure_10a_Sup_Figure_7a/BA model 3/CN11_03_with (IFD8)/2_vessel_array.txt
- Data_Figure_10a_Sup_Figure_7a/BA model 3/CN11_03_with (IFD8)/3_agar_left_array.txt
- Data_Figure_10a_Sup_Figure_7a/BA model 3/CN11_03_with (IFD8)/4_agar_right_array.txt
- Data_Figure_10a_Sup_Figure_7a/BA model 3/CN11_04_with (IFD9)/
- Data_Figure_10a_Sup_Figure_7a/BA model 3/CN11_04_with (IFD9)/1_aneurysm_array.txt
- Data_Figure_10a_Sup_Figure_7a/BA model 3/CN11_04_with (IFD9)/2_vessel_array.txt
- Data_Figure_10a_Sup_Figure_7a/BA model 3/CN11_04_with (IFD9)/3_agar_left_array.txt
- Data_Figure_10a_Sup_Figure_7a/BA model 3/CN11_04_with (IFD9)/4_agar_right_array.txt
- Data_Figure_10a_Sup_Figure_7a/BA model 4/
- Data_Figure_10a_Sup_Figure_7a/BA model 4/CN14_06_wo (without device)/
- Data_Figure_10a_Sup_Figure_7a/BA model 4/CN14_06_wo (without device)/1_aneurysm_array.txt
- Data_Figure_10a_Sup_Figure_7a/BA model 4/CN14_06_wo (without device)/2_vessel_array.txt
- Data_Figure_10a_Sup_Figure_7a/BA model 4/CN14_06_wo (without device)/3_agar_left_array.txt
- Data_Figure_10a_Sup_Figure_7a/BA model 4/CN14_06_wo (without device)/4_agar_right_array.txt
- Data_Figure_10a_Sup_Figure_7a/BA model 4/CN14_07_with (IFD10)/
- Data_Figure_10a_Sup_Figure_7a/BA model 4/CN14_07_with (IFD10)/1_aneurysm_array.txt
- Data_Figure_10a_Sup_Figure_7a/BA model 4/CN14_07_with (IFD10)/2_vessel_array.txt
- Data_Figure_10a_Sup_Figure_7a/BA model 4/CN14_07_with (IFD10)/3_agar_left_array.txt
- Data_Figure_10a_Sup_Figure_7a/BA model 4/CN14_07_with (IFD10)/4_agar_right_array.txt
- Data_Figure_10a_Sup_Figure_7a/README.txt
