# Supplementary material for: Evaluating flow modulating treatment response in intracranial aneurysms using black-blood MRI in vitro
Source: Commun Med (Lond). 2026 Mar 27;6:170. doi: 10.1038/s43856-026-01413-z (PMC13031954; doi:10.1038/s43856-026-01413-z)
Supplement: Supplementary file 10 — Supplementary Data 7 [file 43856_2026_1413_MOESM10_ESM.zip › Data_Figure_10a_Sup_Figure_7a/BA model 1/CN05_01_with (IFD1)/1_aneurysm_array.txt]

45
115
112
36
90
78
34
78
14
41
56
61
103
137
72
1
8
39
71
79
67
33
13
3
8
30
27
5
7
16
9
7
57
68
39
25
20
60
129
149
103
85
85
50
89
173
186
124
115
164
107
81
156
188
142
144
207
141
44
105
172
181
180
190
115
10
55
131
170
151
105
50
10
19
57
84
57
14
9
18
16
18
17
100
101
88
75
56
134
179
162
140
157
164
96
72
151
214
218
168
176
242
188
84
133
213
264
219
199
273
233
54
79
122
196
285
288
259
272
206
50
34
101
166
243
287
270
206
111
39
108
156
189
167
86
27
28
63
65
33
4
173
223
218
201
172
107
111
281
310
256
250
298
279
149
123
246
287
261
238
296
367
281
73
144
210
258
284
255
278
389
348
108
190
262
297
332
332
344
400
321
103
160
295
338
349
391
416
361
203
58
48
175
268
303
343
335
215
76
26
114
188
195
138
43
107
162
131
275
367
380
346
259
130
178
446
523
467
456
470
366
164
164
379
449
404
403
484
507
332
82
200
329
353
319
315
420
544
432
126
311
446
417
347
352
463
559
414
121
321
538
537
459
488
567
516
282
64
144
355
472
493
523
504
333
118
65
229
345
355
249
96
79
138
107
291
422
460
407
264
96
187
526
694
684
642
559
347
120
179
507
665
638
623
651
562
292
52
26
230
469
526
450
457
594
658
420
88
90
378
602
566
422
433
607
680
423
85
402
696
702
584
599
684
596
294
37
197
468
625
665
670
595
370
123
97
307
456
454
291
100
99
132
15
56
35
195
321
376
322
165
29
126
451
683
725
647
472
216
41
141
531
779
796
740
664
462
174
4
0
201
542
683
628
620
686
628
302
34
45
330
629
670
553
566
690
663
322
35
336
658
736
672
675
689
538
218
9
159
427
620
704
681
539
291
79
83
287
437
411
224
53
49
81
63
138
187
155
38
12
45
256
467
525
438
248
64
8
79
396
672
732
648
482
248
51
120
456
681
721
694
616
431
148
183
487
637
659
669
637
470
166
162
438
597
648
643
548
344
101
63
250
440
553
517
343
137
23
30
169
285
244
94
4
12
17
42
26
15
6
65
177
207
151
29
16
21
171
386
481
413
220
54
5
41
236
486
662
653
423
168
26
43
234
459
658
682
458
195
35
26
163
346
500
501
312
112
17
58
184
278
247
111
17
29
93
45
9
12
31
61
90
78
20
104
214
212
49
18
39
219
521
573
233
2
30
225
569
640
265
4
4
113
310
333
106
9
18
15
39
19
30
65
126
48
378
526
148
63
448
596
164
2
153
221
