# Supplementary material for: Evaluating flow modulating treatment response in intracranial aneurysms using black-blood MRI in vitro
Source: Commun Med (Lond). 2026 Mar 27;6:170. doi: 10.1038/s43856-026-01413-z (PMC13031954; doi:10.1038/s43856-026-01413-z)
Supplement: Supplementary file 10 — Supplementary Data 7 [file 43856_2026_1413_MOESM10_ESM.zip › Data_Figure_10a_Sup_Figure_7a/BA model 1/CN05_01_with (IFD1)/2_vessel_array.txt]

194
254
281
332
341
252
233
330
284
236
288
340
336
299
128
259
284
188
136
172
234
311
376
369
133
215
174
103
122
145
166
228
289
344
127
211
180
114
129
145
151
157
150
234
236
286
208
167
181
203
201
183
250
158
277
280
265
296
328
342
360
386
117
222
308
371
400
417
418
360
66
189
252
275
279
205
277
304
342
343
250
235
348
309
257
297
345
342
296
133
282
306
208
156
185
244
320
381
368
157
237
185
116
140
165
186
241
299
355
152
226
182
124
145
165
173
169
155
246
246
290
215
173
187
220
215
181
256
171
287
289
267
290
333
350
361
393
130
233
312
365
394
419
421
370
75
194
251
271
275
206
299
329
350
342
249
236
361
337
281
302
344
346
296
147
304
327
229
172
192
247
327
386
368
184
259
198
130
152
176
196
248
309
375
173
237
186
132
157
177
188
177
162
267
246
291
225
182
194
233
224
185
268
177
295
304
277
293
337
359
366
398
145
251
327
369
392
421
429
378
81
208
258
268
273
201
306
343
356
343
252
239
363
353
301
307
347
355
296
166
316
338
248
189
195
247
333
392
366
200
273
213
148
165
177
189
243
315
393
180
244
199
146
163
178
184
170
170
293
249
296
238
193
200
236
227
197
287
182
302
318
293
303
344
369
381
405
155
267
351
387
396
425
444
381
91
228
280
269
270
197
301
344
359
347
257
246
359
359
315
316
354
369
303
184
321
341
267
210
203
251
342
398
364
211
281
227
171
182
180
181
233
318
406
186
259
222
167
172
179
175
158
175
318
264
314
251
203
205
236
227
213
309
196
312
329
307
315
348
379
401
416
159
275
373
407
403
430
461
382
98
249
302
271
270
196
297
344
361
349
258
249
358
364
329
327
366
385
309
324
344
283
234
220
264
358
410
368
289
238
188
200
192
185
234
327
418
280
245
182
183
189
174
152
183
336
290
334
261
208
214
235
224
227
325
213
326
336
316
326
352
383
419
429
164
277
384
420
409
433
470
385
104
261
314
275
271
198
298
350
366
349
253
250
362
372
343
341
376
393
314
333
351
293
250
240
281
372
424
376
304
243
192
211
211
199
244
340
429
301
254
185
190
203
181
153
191
347
307
349
268
216
224
241
225
234
335
225
340
348
324
335
359
386
428
441
175
287
390
426
416
439
474
389
114
264
315
282
277
198
302
360
374
347
244
251
370
380
354
357
386
393
316
347
363
298
258
257
295
380
437
387
319
244
186
215
226
214
254
357
446
312
251
178
193
212
188
156
199
357
311
352
272
221
233
250
228
236
342
229
352
365
334
344
369
392
431
446
190
306
397
430
428
449
477
391
132
264
313
290
287
197
305
364
380
346
237
254
380
388
360
370
392
389
311
360
377
304
265
271
305
381
441
393
330
246
181
215
230
220
257
370
462
314
242
169
189
214
189
156
208
370
310
350
271
219
236
257
229
235
347
231
361
378
342
352
384
400
431
448
207
328
406
435
440
460
478
392
150
270
312
299
295
195
302
361
384
350
236
258
388
394
366
381
401
390
302
371
389
313
273
283
316
384
444
391
340
253
185
214
236
225
261
381
474
319
241
166
184
213
192
158
219
385
318
352
269
213
237
265
233
239
355
245
371
384
343
355
395
409
435
449
223
347
414
435
447
468
482
392
169
278
312
300
295
192
295
357
385
353
235
260
390
397
372
388
411
396
297
378
398
321
279
291
328
398
452
384
351
265
193
218
241
233
273
391
477
329
248
168
184
217
199
164
228
397
398
332
359
270
212
241
272
237
246
368
383
263
385
386
339
352
399
414
441
453
236
359
414
431
447
471
486
392
184
285
311
298
292
188
293
357
380
345
232
259
389
400
377
389
415
406
297
386
403
325
282
294
342
421
466
376
363
273
201
219
245
250
295
405
474
341
339
255
173
187
226
213
176
241
404
395
343
367
276
215
247
278
241
257
382
386
276
399
392
337
351
397
416
452
460
247
367
411
427
445
476
493
392
192
289
312
301
296
183
300
364
373
326
226
260
386
403
383
390
415
412
297
393
406
326
284
297
358
445
478
368
370
279
204
219
251
266
317
417
469
326
341
260
181
193
235
225
186
250
408
387
344
374
287
224
258
282
243
265
392
380
278
408
401
344
356
397
415
460
467
249
369
414
432
449
480
498
393
188
289
323
315
306
177
308
370
363
306
214
262
383
406
390
393
415
411
293
397
408
328
287
303
368
459
483
356
372
283
210
221
255
272
328
427
466
311
338
265
191
198
237
225
189
260
412
376
339
378
296
232
264
283
241
272
398
372
272
408
407
355
367
400
416
465
468
242
363
421
448
459
483
501
393
174
291
339
328
311
169
305
363
353
296
202
261
377
403
389
395
414
402
283
401
408
328
291
310
373
459
479
345
376
290
216
223
252
268
328
437
463
294
340
274
199
197
230
217
187
273
421
364
339
379
299
232
263
281
240
280
404
366
266
403
405
355
372
405
420
470
469
229
356
425
458
463
481
503
395
162
289
346
328
303
260
161
293
351
346
297
194
257
373
400
387
397
417
394
275
406
414
330
292
318
375
456
476
341
387
303
222
225
252
264
330
451
466
278
353
285
204
194
226
212
191
291
436
354
347
383
299
228
262
284
246
293
417
368
270
405
403
349
371
411
428
480
482
326
232
358
420
454
461
480
511
406
164
286
338
315
290
263
156
284
341
345
303
189
253
377
404
387
399
420
388
274
414
428
337
293
323
381
459
484
351
405
321
230
227
257
271
338
466
478
272
369
296
204
195
232
220
200
310
455
351
359
391
299
227
266
292
253
310
441
379
418
406
342
367
416
432
492
505
337
252
375
414
441
456
479
520
423
181
285
320
301
284
268
156
283
341
347
302
182
255
390
416
390
401
419
385
277
425
447
349
296
328
389
465
498
374
419
337
235
227
266
283
344
475
500
284
381
301
201
199
248
234
205
320
475
363
365
396
301
234
279
301
256
318
464
393
434
417
345
369
419
433
500
527
349
275
393
411
433
456
481
526
435
198
282
312
303
291
274
160
288
347
350
291
174
261
401
424
396
402
414
383
278
432
461
359
299
332
395
469
506
393
424
343
238
232
274
288
341
478
526
310
385
302
199
207
262
240
200
318
496
389
368
400
303
246
294
305
250
317
477
404
443
425
355
378
423
431
500
533
352
285
402
417
437
461
485
524
432
203
284
315
319
303
270
160
288
351
348
279
169
267
403
421
397
405
411
384
278
139
435
464
361
305
338
399
473
510
399
423
343
241
238
277
285
334
479
549
338
386
303
201
214
263
235
189
312
513
419
372
402
304
253
300
304
244
311
480
410
445
424
361
390
426
433
499
526
345
282
400
425
448
467
492
526
425
201
288
325
330
312
269
157
277
345
341
264
166
272
398
410
397
408
412
384
274
122
436
458
358
314
348
404
477
510
389
422
341
249
248
278
281
335
485
563
346
388
307
211
219
256
227
185
310
521
434
379
405
304
252
294
301
246
307
476
411
445
419
362
391
427
442
507
522
338
276
395
428
451
468
502
541
428
293
329
325
316
280
156
262
331
327
252
158
276
393
403
399
409
407
378
268
101
440
454
357
326
360
409
479
508
371
423
339
256
261
281
284
348
498
558
325
390
310
219
222
248
225
196
317
520
425
387
410
308
249
284
299
253
306
473
411
448
418
356
383
424
450
521
531
339
278
392
425
444
457
507
567
450
295
323
311
314
298
153
251
316
313
237
148
274
393
402
402
406
396
365
264
95
441
456
366
338
366
407
478
507
357
423
337
259
267
283
289
365
513
545
291
388
308
224
224
244
232
216
333
517
401
388
413
316
251
279
302
263
311
476
412
455
424
358
374
421
454
532
550
351
286
395
424
437
450
508
589
478
297
321
303
312
318
149
245
307
301
224
138
265
394
408
403
400
385
350
260
93
437
463
379
348
365
402
476
503
343
94
424
337
259
269
285
295
383
525
531
259
386
302
225
228
247
240
236
352
517
380
381
410
322
260
285
309
271
321
489
414
459
435
366
378
424
455
537
568
368
292
400
426
438
454
510
596
501
296
324
308
317
326
141
238
297
292
221
134
245
391
415
406
398
384
346
252
84
429
471
389
352
363
402
479
501
329
83
431
342
259
271
287
301
396
535
525
242
390
298
225
235
253
246
248
370
527
374
371
401
327
273
295
316
276
330
505
421
454
441
374
386
430
455
536
580
381
292
399
425
445
466
516
591
508
293
328
324
328
324
132
229
287
283
228
137
224
386
420
406
399
395
350
238
61
423
475
395
354
367
410
487
495
310
75
442
350
263
278
297
308
403
544
527
234
400
297
224
244
264
247
248
383
542
380
366
390
327
285
304
318
276
340
523
430
442
438
375
387
434
459
539
588
391
288
396
421
446
475
528
590
509
290
326
340
344
325
122
219
276
274
231
137
213
376
417
406
399
407
356
224
38
418
474
400
364
379
422
496
491
293
70
449
354
268
292
313
316
408
552
530
229
411
295
222
256
279
248
243
392
556
390
368
379
319
291
309
317
275
348
540
443
431
431
371
382
431
465
547
596
399
286
399
419
436
477
543
596
506
294
323
344
361
331
111
210
267
267
230
136
209
364
408
403
400
409
356
218
32
413
468
405
376
390
428
499
488
283
68
446
351
272
305
326
320
409
555
532
226
413
289
218
265
292
248
241
398
569
400
372
368
306
290
317
316
272
355
556
459
426
427
370
378
428
469
556
606
408
289
409
426
426
473
548
603
503
305
324
345
372
338
99
199
260
265
225
134
208
351
401
405
402
406
351
218
36
404
463
409
383
397
427
496
487
280
68
436
349
277
312
331
318
407
559
534
222
407
283
209
265
298
253
246
409
583
406
375
361
292
290
327
320
275
369
575
473
427
424
375
387
431
472
566
617
416
295
422
440
435
467
547
609
502
321
331
341
373
343
89
191
258
266
219
133
338
398
408
408
405
348
220
40
393
463
415
389
403
428
494
487
279
63
428
352
282
312
329
318
410
564
536
217
403
287
205
260
301
263
261
423
592
406
376
357
283
290
339
334
288
386
590
478
428
419
381
405
440
478
576
624
417
419
448
447
471
543
614
507
327
343
340
365
346
83
192
259
265
213
130
331
401
414
413
409
349
219
33
381
466
423
392
407
437
500
487
274
51
424
361
287
310
330
328
426
572
534
208
405
298
209
257
305
280
283
438
590
401
378
362
281
289
347
349
310
403
592
469
428
409
379
414
453
489
589
626
408
399
441
458
477
546
627
516
322
353
344
361
355
81
197
258
259
204
125
331
411
417
413
411
351
217
26
371
469
430
395
413
451
514
490
269
42
424
369
293
311
335
346
447
583
530
199
409
309
218
260
307
296
307
449
583
392
379
370
288
291
346
362
333
416
583
453
428
399
368
409
463
505
599
623
395
378
425
459
485
555
642
524
314
358
353
367
370
82
201
256
253
196
124
335
419
417
410
411
355
218
25
369
475
436
396
415
462
528
495
267
38
428
378
298
312
337
358
465
593
530
194
411
314
226
265
307
304
326
461
584
389
375
374
297
291
341
369
349
426
580
446
426
396
360
403
470
519
606
621
390
369
416
458
496
571
654
530
311
363
370
387
385
83
197
252
250
195
124
339
420
415
406
410
360
220
24
376
483
440
396
414
464
534
499
268
36
439
387
302
312
335
359
472
602
534
195
413
315
230
269
306
303
331
475
598
394
367
373
302
293
340
372
356
432
591
458
426
400
359
402
480
530
607
628
403
371
416
461
513
591
661
535
315
364
390
413
398
81
191
248
247
196
125
339
418
416
402
412
365
221
23
387
492
447
400
412
462
537
500
268
35
456
401
309
316
336
355
473
611
542
195
423
324
235
276
313
304
331
488
617
401
362
373
306
300
348
378
356
437
610
475
425
404
362
408
494
535
603
641
427
374
413
460
530
608
661
543
318
373
408
434
404
76
188
246
247
198
124
333
418
422
407
415
366
219
21
385
495
453
410
419
464
538
499
265
35
468
415
316
325
347
357
471
617
548
189
436
336
238
282
328
312
331
495
629
402
366
376
306
304
363
394
358
440
629
488
420
401
357
418
514
543
601
659
451
369
406
463
547
621
663
557
253
319
381
422
449
408
187
244
242
195
116
326
424
431
414
416
364
216
19
372
494
462
425
434
471
536
497
264
35
473
423
321
335
363
364
468
619
551
184
447
347
238
285
343
324
331
494
632
397
376
382
304
302
374
408
361
439
639
494
417
397
352
423
530
550
600
673
466
368
405
468
560
629
666
573
269
323
389
433
458
412
180
235
230
183
104
318
425
435
418
416
358
207
18
356
492
467
434
448
479
529
490
260
30
470
429
326
343
380
372
463
614
551
181
450
353
238
286
352
331
327
488
631
396
382
389
305
299
377
414
357
430
640
500
423
401
347
419
536
550
594
678
474
378
408
471
567
632
666
582
276
335
399
442
464
418
170
223
210
168
92
313
417
426
416
416
348
188
12
348
493
469
432
454
485
520
477
251
28
468
440
333
342
388
381
459
606
547
179
449
361
244
288
355
330
320
478
630
403
400
313
300
374
409
346
414
634
512
436
414
348
410
529
542
581
676
483
397
414
470
569
632
665
583
279
348
409
446
466
422
158
214
198
159
84
310
407
411
414
416
336
164
11
351
498
468
424
455
492
513
456
232
22
473
455
341
337
387
392
460
597
535
175
453
373
257
293
356
329
316
469
626
408
409
324
305
372
403
331
397
627
526
446
426
350
406
519
527
565
672
496
409
418
467
567
630
664
584
283
358
415
449
466
427
153
208
195
156
81
309
401
406
417
420
329
145
11
355
504
470
418
458
502
510
435
211
18
483
468
346
328
384
403
469
591
517
167
468
385
267
293
353
336
323
467
619
409
413
330
312
374
401
326
390
627
537
446
428
353
404
510
515
558
677
513
413
417
463
562
624
665
592
294
364
418
450
465
434
151
201
198
160
85
11
303
399
407
426
427
332
134
7
350
503
474
421
464
512
513
423
198
13
490
467
347
325
383
412
481
586
501
159
483
389
267
290
350
342
339
474
614
399
411
325
311
374
403
331
399
635
541
443
423
352
403
503
506
558
690
528
416
421
464
555
613
658
600
310
371
422
451
462
429
142
188
192
170
93
14
292
388
406
430
434
340
133
4
336
492
474
429
471
517
517
425
194
10
485
457
347
328
383
415
489
590
496
153
488
381
262
286
346
343
352
488
617
385
405
314
306
372
400
338
416
645
538
445
419
350
401
496
500
562
703
534
425
427
464
550
601
645
602
324
379
426
451
456
414
127
171
188
176
100
15
276
371
393
428
440
347
135
3
322
477
469
436
474
517
519
435
193
10
476
446
349
339
386
409
491
599
499
145
480
366
257
292
347
333
352
500
622
373
435
398
305
304
372
394
336
429
649
530
455
419
350
401
493
497
564
702
528
439
431
465
550
594
629
591
327
380
424
449
447
390
119
157
185
179
102
14
262
356
382
426
442
352
139
2
316
467
463
441
476
513
520
441
191
9
468
436
350
351
387
396
488
608
498
135
466
351
254
305
350
313
340
507
622
358
429
386
297
312
380
381
325
435
649
513
464
419
353
412
497
497
565
692
508
448
431
465
554
593
617
570
313
372
415
441
433
364
116
165
189
178
95
11
256
355
390
433
442
347
136
1
313
461
461
448
477
508
519
440
177
7
465
431
348
360
384
383
484
611
481
118
457
335
250
317
352
292
328
516
614
333
419
365
287
323
392
366
310
443
645
484
463
411
359
429
501
495
568
677
475
449
428
468
556
589
605
543
286
366
407
429
414
339
124
182
197
176
79
5
253
366
412
446
436
330
119
2
305
458
466
457
481
505
510
425
147
5
466
426
341
356
378
375
484
603
445
95
451
317
243
324
347
276
327
526
593
292
413
338
270
333
399
345
297
459
637
434
449
392
363
440
491
484
570
658
424
443
427
476
551
575
589
509
246
375
413
424
394
317
126
190
204
162
55
5
242
370
425
451
418
296
87
10
287
447
464
460
481
498
489
385
106
4
458
417
332
352
372
377
490
582
391
67
440
295
234
326
345
270
340
532
554
236
407
309
254
338
396
318
292
478
615
363
429
366
360
439
463
462
570
627
355
398
436
431
486
539
554
566
467
400
442
432
379
299
113
179
186
137
31
224
354
412
436
384
245
46
11
265
427
450
454
474
481
453
321
68
433
402
330
352
371
385
489
541
314
44
415
275
233
329
343
273
355
524
492
167
390
287
247
342
387
295
291
485
566
278
415
346
353
429
430
440
562
575
272
414
431
434
492
525
534
538
413
427
472
447
375
283
84
145
154
101
16
199
314
378
401
338
185
23
7
244
392
420
434
458
455
403
251
45
394
379
331
352
368
392
483
485
238
20
376
258
237
329
338
280
369
502
418
101
368
269
241
342
377
281
298
484
503
194
408
330
349
420
406
428
549
512
190
425
430
437
495
515
520
509
354
445
489
459
378
271
256
330
353
284
125
343
381
406
428
417
343
187
355
357
330
348
358
391
467
421
168
341
246
244
327
326
286
381
473
343
348
251
231
337
362
272
311
481
441
132
376
395
315
342
412
387
420
532
448
124
427
426
435
488
501
504
476
297
215
348
449
484
455
373
255
73
228
265
223
145
41
194
271
294
220
71
287
337
370
386
364
278
126
319
333
322
334
340
384
443
353
98
312
232
246
323
312
288
389
445
277
324
224
214
323
341
256
325
482
387
357
363
290
333
394
362
410
516
395
414
412
424
470
479
480
441
242
221
353
442
461
433
357
234
46
128
230
253
208
144
43
143
212
224
148
228
292
331
341
305
217
74
277
303
310
323
325
368
400
277
48
277
213
244
321
302
289
393
412
207
286
191
198
308
306
232
338
476
332
323
317
257
317
367
330
401
500
336
388
390
405
445
447
448
397
192
224
355
431
437
405
332
202
20
138
229
238
189
133
162
157
80
182
251
288
288
242
158
36
225
269
297
318
316
345
346
199
28
235
192
245
321
295
290
383
365
139
237
161
190
293
269
215
350
454
266
289
272
230
298
331
300
396
475
275
363
366
387
420
417
415
354
150
224
350
415
418
380
304
168
13
139
225
228
174
118
122
114
153
216
245
232
180
101
181
239
286
309
303
308
281
134
28
193
175
244
316
285
283
355
299
85
193
141
191
276
233
207
356
410
191
263
238
212
277
291
276
390
434
212
344
346
369
394
385
382
309
113
235
348
400
399
353
272
130
16
148
222
219
162
99
99
138
184
203
182
131
58
218
264
286
279
266
218
89
162
164
239
296
267
270
318
230
57
164
134
192
253
200
204
350
352
130
242
215
203
256
249
257
379
380
157
222
334
330
348
362
352
350
266
94
263
352
383
374
322
236
100
178
223
205
144
75
125
160
170
150
103
39
199
233
252
253
233
169
63
146
157
227
267
244
256
277
174
53
144
129
191
230
172
205
339
294
93
218
193
197
234
211
242
368
329
119
230
323
314
322
326
325
328
233
87
295
360
364
346
297
209
85
220
230
192
130
56
138
142
132
91
30
176
196
214
231
213
131
42
131
146
210
238
227
243
238
126
59
123
119
189
208
151
206
323
240
74
188
163
189
210
175
231
358
281
87
225
293
285
286
288
305
314
203
80
307
351
336
320
283
194
77
138
247
238
188
127
46
120
121
116
84
22
150
159
183
215
197
98
22
115
132
188
216
219
235
204
81
63
101
105
183
197
140
210
309
190
47
152
130
173
191
148
229
352
235
53
208
247
243
249
256
295
304
168
61
291
319
303
303
282
187
62
155
251
243
197
136
49
111
89
103
99
100
77
13
125
121
153
200
184
68
7
105
110
162
197
213
230
178
42
75
92
175
189
137
215
294
142
16
114
97
160
177
132
229
338
183
15
183
197
201
219
234
284
283
124
36
258
273
272
290
278
174
34
151
235
238
208
148
50
122
103
88
84
79
88
73
102
85
122
179
171
56
8
88
86
134
175
202
225
162
21
51
74
166
182
135
215
278
98
18
82
70
151
170
124
222
313
134
21
158
155
170
202
219
264
253
79
18
225
232
248
277
263
149
9
140
212
225
212
150
42
118
113
43
81
78
69
82
73
76
56
90
154
159
56
5
68
62
102
146
182
212
153
20
29
62
155
165
123
206
253
74
30
60
52
143
164
116
204
282
92
35
138
126
150
194
204
235
217
46
18
197
198
230
263
240
119
12
125
188
207
211
146
33
105
118
57
78
78
73
79
70
61
57
42
73
132
143
59
9
47
41
81
124
155
193
140
19
14
48
140
145
108
195
228
61
21
49
43
133
159
103
185
254
73
27
121
109
133
186
187
207
193
36
24
174
172
213
250
224
103
14
106
165
188
211
149
31
19
93
117
69
80
86
80
83
58
49
60
48
68
107
117
48
15
27
30
69
108
127
163
115
11
5
34
124
128
93
183
201
40
5
44
36
120
144
86
168
235
64
15
109
99
120
170
165
179
174
32
24
155
153
195
235
210
94
15
86
147
173
212
161
37
18
85
117
75
77
93
91
83
52
40
67
60
72
91
88
25
15
20
21
60
94
104
137
84
4
2
22
106
117
83
169
176
26
13
41
30
105
129
69
153
218
57
2
104
99
110
151
141
155
157
30
33
148
149
180
220
206
86
16
72
140
166
214
177
44
18
85
119
81
95
98
89
46
69
64
72
78
70
15
15
14
46
84
84
110
54
10
2
13
90
112
70
149
148
13
32
45
26
92
114
51
132
199
47
6
105
99
106
133
119
137
139
26
43
145
148
170
206
210
76
18
65
141
167
217
198
50
12
93
125
92
87
98
90
50
57
64
67
74
66
18
7
5
33
75
64
85
32
13
6
7
74
106
48
118
120
4
47
50
23
81
105
31
105
182
45
14
102
97
97
119
101
126
131
25
48
131
141
160
196
223
86
19
52
139
172
228
230
76
6
107
143
115
69
88
86
56
39
55
60
74
73
25
4
7
3
17
58
50
67
29
9
9
7
63
95
22
84
88
1
60
45
17
71
94
11
78
168
39
12
83
73
80
107
87
117
137
30
45
96
122
146
188
237
118
29
37
119
175
242
267
122
6
119
166
147
48
55
79
87
65
24
51
64
82
91
48
9
13
1
8
37
46
51
51
45
16
8
52
77
6
65
44
20
74
25
9
62
84
5
55
156
41
22
56
44
61
96
79
104
147
41
50
47
94
131
182
242
162
46
85
14
85
168
249
295
172
23
122
181
174
73
45
75
87
83
20
54
67
88
109
82
10
5
8
24
41
48
83
84
101
10
43
47
5
7
6
13
95
11
58
73
6
36
126
56
49
19
56
97
77
88
141
50
78
14
68
124
178
228
206
54
38
6
48
149
234
293
212
40
108
174
175
92
61
81
89
16
54
63
79
117
113
29
15
15
22
31
44
103
113
84
14
28
23
9
2
9
24
111
9
51
63
8
12
43
29
64
13
51
102
80
69
99
90
78
9
46
114
165
208
220
89
23
4
30
112
196
259
233
68
78
146
152
96
43
56
82
29
50
53
53
100
134
65
28
35
32
17
29
109
139
71
24
17
17
21
5
5
37
110
7
26
57
15
2
8
13
68
15
34
93
90
51
73
109
113
7
27
86
137
181
210
138
48
9
62
138
206
228
111
41
104
119
91
25
31
62
39
37
20
64
127
83
39
45
43
11
1
89
151
77
30
27
33
47
17
4
47
110
10
17
36
51
18
9
10
66
14
13
60
91
48
47
99
113
12
6
33
97
142
190
167
68
3
21
80
151
208
144
24
56
85
83
17
47
35
33
10
34
107
86
48
47
61
29
10
61
148
79
36
33
41
69
28
11
55
112
27
10
4
64
38
11
4
63
25
8
22
77
47
26
84
110
25
9
10
59
107
162
183
99
9
8
33
106
187
178
45
18
58
83
68
27
23
25
86
79
31
54
55
0
42
132
75
29
42
80
44
8
51
106
72
27
14
53
58
2
7
54
109
32
17
58
49
13
68
117
104
26
11
32
88
130
194
141
31
36
7
17
77
173
215
95
6
36
91
102
27
41
36
70
70
22
41
72
23
34
108
66
24
39
76
65
9
36
81
55
26
13
43
79
17
11
37
88
44
18
45
60
4
44
115
101
36
12
32
79
103
186
181
49
7
10
63
159
241
153
1
26
98
132
24
53
35
54
58
19
34
69
34
29
81
62
13
22
32
71
73
29
25
56
45
29
10
33
100
36
15
23
68
41
16
42
82
12
15
101
107
37
10
31
80
81
159
196
75
7
10
57
141
240
191
2
27
100
147
84
46
33
40
49
34
65
37
22
63
65
19
20
31
70
77
44
21
42
49
21
6
29
111
56
13
9
65
44
13
36
99
33
13
76
129
45
13
27
77
63
115
189
111
8
10
48
116
216
205
44
4
26
92
143
90
37
33
34
38
37
67
37
21
57
71
30
13
32
70
73
46
24
44
51
13
2
25
109
77
4
4
62
43
10
24
102
46
19
57
139
61
15
18
66
48
76
181
144
7
6
38
89
185
215
65
7
22
74
135
108
31
35
44
40
35
66
39
28
63
74
28
32
75
66
41
29
48
56
4
27
88
90
18
10
52
3
11
88
61
12
34
128
18
8
59
40
49
171
170
7
2
28
60
155
235
108
6
14
50
125
142
38
56
56
46
34
71
49
37
60
75
19
33
78
67
39
30
53
59
9
39
74
91
28
11
48
90
8
3
69
86
11
8
112
103
16
5
60
45
29
150
194
51
20
6
22
38
123
248
162
6
12
27
111
171
78
66
63
48
82
64
40
57
69
25
29
84
72
35
27
58
62
14
46
66
85
42
3
49
77
10
4
58
107
35
12
97
95
17
6
55
64
20
107
212
64
35
8
19
26
89
232
214
34
8
11
9
92
181
113
65
63
44
89
71
43
48
69
26
32
90
77
36
26
65
68
24
16
52
67
80
56
21
50
64
14
9
51
121
61
18
72
100
30
7
46
84
24
62
200
112
50
9
10
22
59
195
257
64
10
6
6
75
180
150
27
59
54
41
85
69
41
48
54
36
33
92
78
30
23
56
67
36
14
52
71
75
57
22
45
60
19
14
47
119
78
7
47
98
42
12
33
92
37
25
169
155
60
20
5
23
39
158
277
128
20
8
5
60
182
204
49
12
37
61
55
54
44
77
61
49
49
47
32
87
72
29
22
43
57
44
55
70
71
52
17
29
54
17
39
110
88
1
25
87
15
18
91
48
2
131
181
34
11
17
25
122
282
196
30
9
3
41
184
260
111
18
48
96
54
59
50
63
60
54
48
40
29
76
64
30
24
25
45
47
59
68
58
45
8
19
54
17
31
92
87
10
4
17
7
79
58
18
86
42
9
16
12
78
38
3
4
21
166
20
52
61
48
55
58
60
48
63
59
41
53
62
50
17
22
20
7
54
43
