# Supplementary material for: Evaluating flow modulating treatment response in intracranial aneurysms using black-blood MRI in vitro
Source: Commun Med (Lond). 2026 Mar 27;6:170. doi: 10.1038/s43856-026-01413-z (PMC13031954; doi:10.1038/s43856-026-01413-z)
Supplement: Supplementary file 10 — Supplementary Data 7 [file 43856_2026_1413_MOESM10_ESM.zip › Data_Figure_10a_Sup_Figure_7a/BA model 1/CN05_01_with (IFD1)/3_agar_left_array.txt]

169
161
152
144
146
160
170
181
189
197
210
217
205
178
151
136
140
150
147
140
130
130
132
143
145
141
131
125
124
132
143
149
150
146
155
178
200
194
168
144
145
157
167
161
150
143
141
140
141
148
170
166
154
139
138
149
167
186
196
198
198
197
200
185
161
139
131
140
151
163
161
155
145
138
138
138
135
135
136
143
155
158
153
144
147
171
207
211
183
145
134
144
155
154
148
147
145
136
126
127
157
157
149
143
139
140
152
176
194
200
198
191
187
178
164
143
128
135
160
189
200
190
170
151
143
142
147
151
158
165
168
172
163
147
141
150
179
194
184
155
133
130
137
141
140
148
150
145
125
114
136
140
141
139
136
134
143
166
191
205
208
203
186
177
166
153
139
141
161
191
213
210
189
161
145
146
156
160
164
165
162
160
152
146
139
144
162
184
192
181
150
120
102
108
131
149
155
148
132
118
124
126
128
129
135
141
153
173
188
207
218
212
193
181
176
174
166
151
144
164
197
213
200
172
148
141
150
156
157
159
153
145
139
142
142
146
157
179
202
203
170
122
86
91
128
154
161
154
140
127
116
121
127
132
144
163
179
180
181
193
199
197
185
175
177
184
184
165
139
132
162
189
197
189
164
146
140
143
151
155
151
141
141
146
148
150
160
179
194
200
180
140
106
104
131
156
165
158
146
133
106
121
137
151
168
183
189
184
172
160
161
165
160
156
160
175
184
174
144
125
131
149
176
187
181
163
151
150
149
149
146
140
144
150
155
154
162
171
172
175
171
163
145
136
132
146
155
155
148
140
99
121
145
158
171
180
189
182
164
146
135
139
143
141
144
159
176
178
165
140
125
124
134
150
162
167
175
165
154
140
138
131
141
150
160
163
165
165
156
155
161
172
173
156
140
137
140
142
143
146
96
127
151
158
167
174
181
179
164
147
139
144
144
142
143
151
169
176
174
164
145
124
107
99
120
153
179
180
162
144
136
136
142
153
163
175
176
167
155
144
153
167
173
171
163
151
138
128
133
145
104
138
158
163
164
169
176
176
171
153
150
154
156
155
154
152
154
160
169
172
166
147
109
87
98
141
178
189
181
163
155
161
166
161
163
178
188
175
161
146
140
147
157
175
185
187
162
138
126
137
111
147
160
164
164
165
165
165
161
156
157
163
168
166
161
154
148
148
158
170
170
154
129
108
115
150
186
203
193
184
174
175
170
160
156
160
175
174
166
158
146
138
151
165
182
193
185
158
133
124
113
126
149
157
159
159
155
152
153
152
156
167
176
175
165
155
148
151
161
172
169
154
131
115
125
157
190
202
198
183
170
168
162
152
141
135
150
166
168
170
167
157
154
152
154
168
178
167
140
118
117
118
131
142
145
144
147
144
146
146
152
168
180
181
171
160
150
155
164
171
165
150
131
118
128
149
174
174
171
161
161
163
161
147
131
126
131
145
163
176
180
172
158
145
145
148
158
156
138
121
138
130
132
134
132
138
144
141
139
137
141
158
174
181
180
169
149
133
127
136
151
149
141
130
135
140
139
138
139
142
157
168
171
159
157
144
127
127
147
164
175
167
149
138
143
150
147
133
127
121
156
144
134
129
125
136
143
138
133
129
129
133
149
170
183
177
146
106
81
86
116
142
156
164
154
142
130
125
133
143
155
169
176
175
173
161
138
127
134
151
156
148
134
133
146
154
145
130
118
115
159
147
134
124
123
137
140
135
128
130
129
132
145
158
171
171
143
107
75
69
88
127
159
177
165
147
133
129
138
143
151
162
168
170
166
159
151
155
149
147
138
131
129
134
146
151
145
134
122
115
161
148
135
131
137
148
145
139
135
142
152
155
156
156
157
153
143
120
93
78
88
113
138
157
164
155
155
148
140
141
147
156
160
153
146
151
159
172
165
145
125
125
132
141
144
140
138
137
140
141
167
151
142
145
161
167
162
153
147
153
161
168
169
164
157
151
146
135
122
108
96
106
121
147
162
168
162
146
135
134
147
160
164
155
143
146
159
171
162
142
123
130
141
155
147
128
118
128
148
173
162
151
147
149
162
177
179
172
160
154
155
164
172
174
167
161
154
148
134
117
105
107
122
149
170
178
163
139
123
130
152
170
172
161
150
147
150
147
148
144
138
146
164
173
157
122
96
105
144
179
140
146
146
146
151
170
179
180
164
154
147
154
167
178
173
166
159
151
139
124
111
111
127
153
174
178
160
132
120
131
154
171
169
160
152
146
139
134
143
151
159
167
178
185
166
128
96
97
133
171
134
143
145
144
141
139
151
161
164
159
149
159
167
170
165
159
156
150
140
128
117
117
131
151
166
171
157
139
128
133
150
162
160
155
148
142
137
136
145
155
167
174
183
186
169
142
123
118
130
148
146
149
151
148
139
132
139
155
165
169
171
168
164
159
153
153
155
150
141
132
124
126
134
146
158
164
159
153
144
138
147
156
161
161
155
149
143
146
151
155
163
175
185
185
173
159
152
142
132
136
156
159
158
153
143
139
146
162
175
178
177
171
162
152
151
156
162
157
145
138
134
137
141
148
154
158
155
154
152
141
143
152
163
167
166
158
151
150
151
156
166
182
193
193
183
172
163
149
131
128
148
155
154
153
147
150
163
180
182
178
176
170
164
155
154
160
165
163
150
143
147
151
152
152
151
146
143
143
144
138
134
130
144
159
168
162
149
141
144
155
172
191
203
202
192
176
166
150
133
129
136
146
147
146
142
147
158
168
172
169
170
170
167
162
160
162
164
159
148
145
154
162
158
152
141
136
130
130
136
134
122
104
114
146
163
161
148
133
137
151
173
189
200
202
189
173
162
150
136
131
135
140
141
140
139
139
136
135
142
155
165
169
169
167
166
166
163
153
142
143
153
161
159
155
142
136
127
130
139
142
124
105
112
138
159
160
150
142
139
147
153
158
165
175
169
166
162
151
138
131
141
135
132
135
138
141
136
126
136
148
162
169
167
166
168
168
167
158
146
145
148
150
153
160
160
146
132
132
143
158
148
130
126
139
150
157
156
157
154
151
149
142
138
143
153
162
166
162
149
134
143
130
120
123
135
144
141
138
143
151
161
165
163
161
162
164
168
168
168
154
144
138
143
159
165
155
137
132
144
163
167
163
148
142
138
141
153
162
172
165
154
139
130
133
142
157
169
173
161
141
143
129
117
118
128
138
144
147
151
154
155
152
154
155
157
157
158
167
168
160
149
138
139
150
160
156
142
131
134
150
166
180
175
155
135
126
137
156
174
171
159
147
136
132
134
147
165
174
167
147
142
129
122
122
127
134
140
146
151
150
145
137
143
150
156
155
148
148
156
156
154
147
144
147
152
151
144
130
123
133
157
182
194
179
149
125
129
146
165
168
161
155
147
137
131
138
158
171
168
154
148
139
136
133
135
138
142
146
148
142
131
126
132
146
156
158
150
147
150
152
157
155
152
151
152
151
145
135
126
128
149
177
200
193
161
134
129
140
155
161
163
162
153
142
138
141
157
170
172
162
162
162
152
141
136
139
146
149
148
138
128
124
129
142
155
163
164
162
164
162
166
164
161
156
154
151
148
145
137
135
147
168
187
182
158
137
132
138
148
160
165
163
155
149
153
162
167
169
168
158
177
172
159
141
130
132
147
152
151
141
134
132
138
153
164
173
181
189
188
186
182
176
168
158
150
148
148
147
145
142
152
165
169
155
147
139
138
144
148
152
159
155
156
159
164
165
162
153
148
143
176
163
151
136
130
137
150
153
152
147
144
146
155
166
172
180
188
192
193
191
192
184
173
160
153
156
155
152
143
145
153
162
160
149
148
152
159
152
146
137
142
146
158
166
163
154
140
131
122
120
170
154
145
140
144
150
156
155
153
150
149
152
157
167
172
177
176
177
178
182
187
181
175
172
166
170
174
169
153
144
145
153
153
147
148
149
156
152
147
135
132
142
158
161
154
146
137
130
120
113
167
157
155
154
155
159
164
162
157
151
146
144
148
146
152
156
161
161
165
173
174
170
172
180
181
195
200
190
161
141
136
143
148
144
130
126
131
147
151
144
140
146
152
147
141
146
158
161
141
113
165
166
167
165
163
166
169
168
162
155
149
141
140
141
147
152
153
155
164
172
166
159
167
176
192
201
200
183
158
139
139
148
153
144
130
121
130
145
151
145
141
135
136
133
134
142
163
169
143
115
164
166
164
159
162
165
166
166
164
166
161
153
147
147
147
147
147
149
158
169
161
156
156
173
190
194
177
151
134
139
155
161
162
151
141
139
142
146
146
143
136
128
127
132
133
135
140
144
135
111
162
158
147
143
150
156
159
159
164
175
189
189
172
153
140
131
131
135
144
153
152
151
155
173
184
176
152
127
130
144
166
173
167
159
151
148
147
144
144
145
145
142
143
147
143
132
114
108
107
107
156
146
130
127
136
151
154
157
162
174
191
193
173
149
126
118
120
125
132
137
144
154
166
176
178
164
143
130
136
161
176
180
174
163
153
142
140
140
143
151
158
165
166
166
155
131
106
97
102
112
146
135
124
122
134
148
156
162
163
163
163
164
148
128
118
118
125
134
136
135
142
159
174
179
169
150
136
130
142
165
182
187
179
163
144
132
132
139
147
157
167
178
184
180
163
131
108
98
110
125
139
130
131
136
142
150
160
167
162
152
139
136
129
126
123
129
148
153
148
144
146
156
170
168
154
133
123
122
135
159
180
188
181
160
139
134
141
148
154
161
174
188
194
182
162
131
113
109
121
133
141
137
142
149
151
148
152
157
154
146
136
131
131
133
137
143
157
167
168
164
159
157
154
149
134
117
111
113
127
150
170
178
171
157
143
143
149
155
160
166
174
184
180
162
150
135
126
127
126
128
149
150
151
155
149
137
126
128
139
141
136
129
132
141
148
152
163
172
174
173
164
156
148
142
131
115
110
117
131
151
161
164
162
158
155
156
156
161
161
167
167
160
143
136
136
143
152
143
129
120
156
161
158
156
147
133
124
126
135
134
132
129
133
146
157
162
162
162
164
161
154
151
153
153
145
128
121
129
144
158
163
162
162
163
166
167
165
165
162
161
153
138
122
119
131
150
158
156
142
134
163
167
162
156
149
143
135
136
140
135
134
129
143
156
171
172
160
146
140
139
143
144
150
157
148
136
130
138
152
166
170
167
162
164
168
171
171
170
162
157
145
135
122
125
136
151
158
162
160
168
165
164
159
156
152
149
146
148
151
150
148
154
167
179
181
174
161
145
142
141
143
141
140
138
140
137
136
144
157
173
176
170
161
162
164
164
163
155
156
157
151
144
138
136
142
148
155
163
170
178
160
150
149
152
153
150
148
152
159
163
166
175
185
184
180
172
163
163
160
154
150
143
136
132
135
143
145
152
159
171
174
169
164
162
161
154
143
133
140
155
159
158
151
147
145
148
154
162
166
173
140
130
134
143
150
150
147
150
157
164
165
166
166
171
168
164
164
162
163
158
157
155
152
149
149
153
157
159
165
170
172
172
171
172
169
157
136
121
130
150
162
168
163
159
157
157
158
159
162
167
130
123
126
136
146
149
148
147
151
153
152
144
144
146
154
157
158
152
148
156
161
168
168
161
154
156
160
169
179
180
176
175
176
177
175
165
152
140
139
149
157
163
161
163
167
167
162
160
163
167
179
166
153
163
175
182
178
180
189
194
182
157
133
130
146
156
159
151
145
138
128
119
122
131
140
144
139
136
135
139
145
149
153
157
165
175
178
169
157
159
165
174
173
163
158
153
141
139
141
159
207
193
179
171
176
180
179
176
179
188
190
177
156
140
142
145
151
152
155
155
152
147
144
153
156
155
145
142
141
142
146
148
150
147
154
168
180
177
166
154
157
172
181
176
169
160
150
134
125
135
210
204
188
181
176
175
169
163
169
178
190
190
178
153
143
139
149
164
181
184
174
163
158
161
164
161
152
150
146
145
149
156
152
142
137
147
168
179
175
162
156
163
177
182
178
174
160
141
125
122
188
178
175
169
161
152
149
154
162
174
184
190
187
172
155
143
146
165
190
202
192
180
169
164
155
152
153
151
147
145
149
151
149
140
134
138
157
176
188
182
159
143
143
158
175
183
172
150
133
121
159
148
142
133
126
129
142
156
162
172
178
184
186
185
176
163
151
159
169
191
204
203
188
164
146
139
144
145
153
151
148
145
142
142
142
143
153
172
189
190
157
118
100
125
170
190
181
158
139
128
139
133
129
119
122
130
149
156
158
165
169
175
180
177
179
183
176
158
142
157
190
213
212
187
156
132
126
136
152
162
158
148
142
145
148
150
152
162
173
175
152
114
95
119
159
185
180
162
146
138
129
128
129
129
136
148
152
148
143
140
156
161
161
155
166
183
187
167
139
134
159
191
212
209
183
143
123
122
139
157
163
159
152
152
153
148
146
144
139
149
151
143
132
128
141
158
167
164
155
149
120
128
139
147
154
151
151
143
130
130
132
144
145
143
151
169
180
168
146
130
140
166
183
194
186
161
137
119
116
135
154
165
169
165
159
149
134
111
105
127
154
173
167
142
132
138
149
157
157
156
113
133
147
148
148
150
153
149
144
132
131
136
142
147
150
161
166
162
155
146
157
169
167
150
151
157
152
139
126
128
143
163
175
181
176
162
131
105
96
115
151
174
172
154
140
137
137
144
149
154
107
138
150
145
140
146
160
174
169
152
133
133
140
153
160
163
162
161
168
169
180
176
160
132
121
139
160
175
163
147
141
154
172
190
196
183
156
119
101
103
123
143
157
161
161
160
145
136
136
141
99
132
143
140
139
144
159
171
166
150
133
127
138
150
163
170
181
184
193
200
194
180
155
135
124
137
162
188
191
172
153
149
161
177
192
192
174
148
112
100
103
117
142
159
171
177
165
141
129
128
94
101
118
134
140
144
149
150
152
144
129
120
116
125
150
169
189
209
217
211
189
169
149
136
129
134
149
169
189
192
182
171
155
147
150
159
163
162
143
118
113
122
137
151
160
165
162
147
127
119
98
93
110
129
139
143
142
141
139
136
126
116
111
119
142
167
188
201
200
192
179
164
142
128
126
123
129
140
170
195
208
196
164
131
113
118
137
157
162
153
145
137
138
139
143
146
148
138
123
113
116
108
115
125
135
141
142
138
133
130
125
121
124
142
161
172
162
154
150
160
171
167
146
123
109
114
119
130
152
174
201
201
177
147
121
114
123
138
155
161
157
145
134
131
137
142
140
133
122
114
133
125
119
122
125
140
144
137
128
123
121
126
144
172
185
178
150
118
110
131
158
168
159
131
118
117
124
132
145
154
167
177
180
175
160
144
123
115
129
151
158
147
129
125
137
146
140
132
125
124
140
129
116
114
124
139
143
130
119
116
122
132
150
166
174
169
145
121
107
116
141
158
163
148
135
127
133
141
150
159
163
172
181
184
176
157
128
115
123
143
151
145
131
128
136
147
148
143
136
134
145
128
113
112
125
137
136
118
105
113
129
143
150
152
153
153
144
129
114
112
123
141
156
158
150
137
137
143
152
160
170
181
187
185
171
150
137
129
133
135
139
139
140
133
134
140
151
149
148
146
149
128
114
113
122
128
115
104
99
115
137
158
160
155
149
151
145
132
115
107
111
130
148
159
157
143
140
139
144
156
173
191
197
185
164
150
147
153
142
129
119
128
140
143
133
127
134
143
150
160
148
126
114
113
118
119
109
100
101
119
144
163
170
165
157
152
145
130
112
103
107
121
140
156
164
154
144
134
132
142
165
183
194
181
163
153
154
154
145
130
118
131
152
152
136
113
107
125
148
168
128
121
116
115
117
120
111
105
107
122
144
161
169
168
158
148
137
121
106
102
105
118
136
152
165
162
150
134
126
136
155
166
164
155
149
150
147
146
141
138
141
157
167
158
135
108
97
115
147
171
125
121
120
123
129
131
122
113
117
126
141
155
163
162
152
141
127
112
105
104
113
124
137
150
161
164
154
140
132
139
155
157
147
127
123
131
140
142
143
149
168
182
181
159
127
106
106
121
141
162
143
134
133
133
137
141
146
138
129
131
137
146
151
153
147
139
127
117
110
111
120
130
139
150
161
167
160
150
145
145
155
154
139
122
117
127
140
147
150
160
180
196
189
160
125
110
114
124
132
141
170
158
144
137
135
145
160
169
156
140
137
141
148
149
151
149
150
138
122
114
118
127
139
153
162
165
163
156
151
145
144
142
139
134
131
137
146
153
159
171
188
200
195
168
137
117
115
121
126
130
173
162
147
136
134
143
164
174
164
148
140
144
152
154
155
158
160
152
130
116
114
127
140
153
155
153
153
152
147
142
132
126
134
144
149
146
147
152
163
178
191
202
199
179
150
121
113
120
133
147
153
146
138
132
130
132
149
161
155
150
148
153
161
162
161
161
163
154
136
123
121
138
146
150
144
138
141
150
152
144
130
119
130
152
163
156
148
147
157
173
186
199
196
183
152
119
106
113
138
154
131
135
133
131
127
118
113
123
142
150
158
161
165
164
164
164
162
153
144
139
146
153
154
152
143
143
146
157
164
157
139
121
129
154
170
167
154
145
148
158
174
178
181
173
147
117
101
106
122
143
129
133
139
137
129
112
102
111
134
152
166
167
164
159
161
165
168
163
157
153
151
156
164
168
163
157
155
164
172
166
147
124
126
147
164
164
154
146
146
157
170
164
155
149
140
121
108
110
118
124
134
136
142
140
131
117
109
117
136
152
167
170
162
155
156
166
180
189
180
159
149
154
172
184
179
165
156
161
171
167
152
132
128
142
148
143
134
142
163
178
179
164
147
139
138
138
139
141
139
131
134
132
133
132
125
125
124
129
138
150
162
170
167
158
155
161
179
190
184
167
156
163
176
184
176
160
150
150
158
162
158
156
153
148
136
112
112
137
176
197
191
175
154
141
133
131
138
143
153
152
133
127
125
128
130
134
137
136
139
143
150
160
165
160
155
155
165
179
179
168
163
164
167
168
163
155
147
140
140
147
159
180
182
167
138
110
111
137
173
191
188
181
165
145
125
109
116
139
153
158
139
130
125
128
135
141
147
145
142
137
137
142
151
154
152
149
150
162
168
164
157
146
145
152
154
151
145
131
123
128
150
178
193
180
149
123
119
136
154
167
177
177
168
147
125
114
118
135
148
149
173
150
125
117
128
142
156
157
152
138
132
130
137
142
140
138
142
153
160
158
152
140
143
149
152
150
143
130
117
119
143
172
192
182
158
135
124
126
139
154
169
173
167
153
147
149
153
157
153
148
182
150
119
102
111
139
161
167
158
144
134
126
126
130
129
135
142
151
159
162
160
163
162
156
155
154
147
136
124
123
143
169
188
183
163
140
122
113
123
148
174
179
173
167
171
176
177
166
161
153
166
146
118
109
126
146
164
165
159
149
143
134
126
125
128
136
142
146
155
169
191
194
183
165
163
171
172
156
137
127
142
165
182
180
164
144
121
111
121
146
168
182
184
176
173
168
161
155
153
152
163
149
151
156
165
169
168
159
152
150
150
146
134
130
133
137
137
140
154
176
200
201
182
171
175
193
200
182
149
126
130
150
166
174
162
138
121
115
124
142
154
170
179
171
153
141
136
135
141
148
166
178
193
200
199
187
173
160
150
148
149
145
137
136
139
139
135
137
156
182
196
181
165
160
174
195
203
187
149
122
118
134
159
168
160
134
120
120
129
138
140
143
148
145
137
130
125
134
137
147
169
183
194
197
193
187
175
165
151
146
139
131
131
135
141
140
136
139
158
184
185
156
141
143
156
170
176
160
135
120
122
145
171
187
168
142
126
125
132
140
140
139
140
138
134
123
118
121
129
145
165
163
158
156
158
166
170
169
158
149
138
126
125
131
134
134
130
136
154
175
171
146
131
132
142
142
143
133
122
123
137
168
187
193
186
161
139
130
135
145
147
147
147
142
137
120
107
106
120
139
160
151
135
129
140
155
166
172
171
161
150
141
135
129
121
111
114
126
143
150
153
144
139
141
144
136
129
120
122
132
154
173
182
186
176
158
144
137
140
150
156
159
162
157
145
122
102
97
112
135
156
147
131
129
137
152
166
178
184
182
175
165
144
126
108
100
108
123
135
135
134
143
150
152
152
145
137
138
146
156
167
179
178
163
152
137
135
138
145
152
154
162
168
166
152
123
97
91
108
135
155
150
143
141
146
154
168
183
189
182
174
161
141
121
106
103
117
137
145
138
135
142
150
156
154
151
154
155
156
166
179
187
185
168
140
121
125
138
149
154
156
163
170
171
153
120
91
85
108
134
159
159
162
162
157
158
162
172
176
172
156
138
126
119
116
127
147
161
165
160
150
147
148
136
140
146
155
155
152
163
181
193
192
174
152
136
133
145
153
160
166
169
172
163
148
120
97
92
111
130
160
159
165
170
166
151
141
143
158
164
151
136
130
128
135
142
153
164
173
179
176
165
148
131
125
130
142
138
141
154
173
186
190
184
173
168
160
155
158
165
172
168
161
140
132
125
117
119
121
127
150
151
160
167
162
142
124
128
147
161
157
143
138
141
146
147
151
160
172
186
194
185
164
147
126
117
114
125
136
153
165
176
187
192
194
190
175
163
158
160
161
154
135
121
128
140
152
146
135
134
130
141
153
160
153
135
122
127
145
155
156
149
145
147
148
144
146
153
166
180
185
180
170
160
139
118
111
121
139
155
163
172
189
202
205
193
174
160
148
145
147
141
137
132
138
151
157
155
140
137
124
141
155
159
151
139
132
132
138
141
143
145
144
146
145
142
139
146
152
163
170
170
166
163
149
130
120
123
135
151
162
173
189
203
204
189
166
151
138
136
141
142
144
148
148
152
153
148
137
136
134
148
160
164
159
149
141
136
133
134
138
145
152
151
147
140
133
134
136
148
160
163
159
156
152
144
130
127
129
144
156
167
178
191
195
179
164
145
138
139
145
147
147
148
151
150
145
137
133
137
137
150
159
168
166
157
147
139
138
140
143
150
155
154
151
143
134
128
130
141
154
156
151
149
152
151
144
136
133
144
153
152
152
159
167
169
162
147
142
145
150
148
143
142
144
146
140
134
130
135
130
132
145
157
162
157
150
146
147
151
154
151
150
152
152
151
145
135
133
138
148
157
150
149
153
155
156
154
159
164
160
152
145
147
157
160
152
145
141
146
150
147
142
141
142
143
137
132
129
134
120
121
126
136
145
150
151
151
152
156
158
157
156
156
158
161
157
146
137
140
151
163
160
156
153
154
159
172
185
191
185
176
163
151
151
151
148
144
142
147
148
145
142
147
150
149
142
136
131
133
163
156
162
188
196
187
165
153
156
153
125
84
71
107
158
182
177
151
142
145
146
135
119
117
119
126
135
144
153
153
150
149
159
169
165
153
140
136
151
167
176
180
175
166
171
170
157
147
142
152
177
178
182
196
204
196
173
148
143
150
156
139
120
123
159
181
186
169
153
148
136
126
122
126
131
137
142
150
155
150
140
141
153
165
170
163
148
142
154
170
188
203
204
199
191
179
163
139
127
136
179
191
200
207
211
198
175
148
141
150
174
186
175
163
167
180
195
201
186
162
133
112
116
133
146
149
144
144
139
135
129
135
148
157
162
160
155
156
166
179
191
210
216
207
194
176
158
139
130
133
168
182
197
205
202
189
175
157
145
143
156
184
192
189
175
172
186
205
210
185
146
119
122
137
147
149
140
137
123
120
125
138
150
156
158
153
155
165
182
185
183
182
186
194
192
176
157
142
137
135
151
163
174
182
178
174
177
172
152
131
122
143
180
190
180
164
163
181
198
200
180
157
145
144
144
139
134
138
142
139
137
142
148
150
152
148
148
160
172
172
157
143
144
172
193
189
167
151
140
134
140
142
148
153
155
159
169
173
155
136
121
130
155
178
180
179
169
171
176
189
192
188
179
159
143
122
120
133
153
159
150
142
141
143
144
140
139
143
148
150
146
128
134
157
187
197
182
159
143
136
133
131
130
130
133
132
142
147
147
148
144
147
145
156
168
183
181
173
167
170
181
197
198
186
153
117
88
94
121
147
153
152
147
145
145
134
132
125
124
135
143
141
136
146
167
180
178
165
151
142
128
121
119
118
117
116
111
114
133
151
163
154
142
135
146
170
183
176
164
158
171
195
211
210
177
128
78
55
70
107
146
165
171
168
158
147
134
115
106
122
143
147
137
133
141
152
160
162
158
152
120
118
113
107
104
103
103
108
130
152
158
153
140
129
142
163
179
176
158
154
170
197
216
210
180
142
99
75
75
101
144
169
188
194
189
166
141
117
100
108
132
146
144
138
129
133
142
155
160
158
108
113
107
97
93
98
109
125
139
150
152
148
142
144
157
170
180
175
159
155
171
194
209
194
170
147
137
135
130
131
140
152
168
192
201
190
160
125
98
93
114
137
154
150
136
132
134
144
155
164
89
99
98
94
95
102
122
141
144
144
138
135
137
150
168
177
184
184
176
173
173
180
180
177
160
148
147
167
171
155
139
132
145
171
192
192
169
138
102
87
100
125
148
155
152
148
141
136
144
166
80
87
91
96
106
123
133
140
139
135
124
120
128
147
168
181
187
192
193
187
173
166
165
168
159
147
144
156
166
172
156
146
142
142
151
157
156
150
126
103
101
114
137
153
161
162
149
138
137
157
88
85
92
101
116
128
134
132
130
125
118
114
123
146
169
184
186
193
191
183
170
164
160
161
158
149
140
149
174
192
194
177
155
129
112
115
134
158
160
137
116
114
130
149
165
165
157
142
134
136
100
95
97
105
115
124
126
125
125
125
126
124
134
159
182
188
180
172
169
172
174
171
163
152
152
153
161
171
184
198
202
186
163
134
112
110
126
152
164
155
133
123
130
148
164
168
160
149
141
138
107
102
102
106
113
117
118
121
124
130
138
150
167
187
195
190
173
156
154
167
183
181
165
146
149
158
170
179
185
187
181
178
167
158
146
138
127
132
145
151
147
136
130
144
160
167
159
154
152
152
105
105
104
108
115
123
123
120
121
129
139
151
166
182
188
183
170
156
156
169
187
186
175
156
155
155
167
171
174
178
177
177
174
175
170
150
124
111
120
144
154
146
135
141
159
171
167
158
153
152
99
102
103
108
118
127
126
117
112
121
136
144
149
159
166
170
167
159
159
167
180
188
191
184
165
146
134
140
160
173
180
185
187
182
163
144
125
118
124
136
149
151
145
149
162
176
183
163
147
133
102
102
102
105
111
118
118
111
102
115
135
145
145
147
151
160
161
156
151
155
168
185
198
193
169
141
131
135
152
166
180
192
195
179
157
140
134
134
131
130
136
147
155
158
164
174
184
170
145
126
112
105
102
102
104
98
91
86
95
117
144
159
158
154
153
157
155
145
137
142
159
177
190
186
168
149
141
140
147
153
166
180
188
172
153
145
146
147
137
127
123
138
154
157
157
163
169
169
149
129
121
108
106
112
114
103
89
83
95
119
152
170
171
165
161
159
150
135
127
136
153
166
165
158
160
156
152
146
140
139
151
158
162
160
150
149
152
150
139
130
127
144
155
150
141
137
151
162
155
152
121
111
113
122
135
135
111
91
100
118
148
162
167
164
165
160
148
130
122
131
145
155
151
148
151
155
155
147
139
139
150
154
147
142
139
144
150
147
141
140
158
174
169
147
123
123
140
155
156
160
124
119
121
125
135
140
134
120
106
110
119
138
145
153
159
158
147
130
124
128
137
143
145
149
152
157
155
149
143
141
148
148
140
133
134
141
150
152
147
154
175
189
178
145
115
115
133
146
148
153
130
131
129
124
125
130
135
127
111
100
101
115
134
147
153
154
152
140
132
127
126
131
139
151
160
163
161
154
145
138
139
139
140
141
139
141
149
160
162
170
179
183
170
143
120
117
126
138
143
152
134
136
135
129
124
123
130
127
111
98
99
114
138
149
153
158
164
167
147
129
116
119
132
145
155
163
165
158
143
129
130
141
149
156
146
141
145
160
172
180
180
173
160
143
130
121
123
133
147
161
130
130
131
129
125
118
117
118
111
107
110
123
143
153
158
164
173
173
158
139
124
124
133
138
143
156
168
165
147
130
133
149
172
172
158
141
141
156
171
181
181
173
163
153
140
123
119
130
151
169
120
121
126
124
117
107
99
104
109
114
121
131
144
152
157
162
165
164
160
153
150
149
145
140
141
153
169
171
160
145
142
156
175
180
172
153
139
143
152
166
182
190
185
165
144
123
117
125
145
165
113
124
132
126
106
82
78
88
103
115
128
138
145
148
150
153
155
156
156
156
155
158
161
157
155
154
163
168
166
156
141
137
152
172
179
167
137
124
128
152
182
192
184
166
144
126
120
125
137
156
110
130
144
136
109
81
72
79
96
113
135
148
153
148
145
147
158
164
158
150
151
164
188
189
168
152
151
157
165
159
139
124
134
159
170
157
133
123
136
162
188
190
178
162
147
131
125
128
139
153
115
132
143
139
124
104
90
88
96
114
143
173
176
157
147
151
168
177
166
150
153
175
200
199
173
150
142
149
162
161
146
135
135
152
157
143
134
134
165
191
194
188
175
163
147
131
122
127
143
159
125
132
137
138
136
133
126
115
108
120
144
170
176
162
151
156
175
186
178
161
156
173
193
192
175
155
145
145
154
157
154
151
150
149
147
138
139
157
179
191
191
183
176
163
143
121
111
120
135
150
138
132
131
135
138
142
142
135
129
128
137
151
161
158
151
155
171
184
179
159
149
144
155
169
174
162
150
138
136
139
146
152
153
149
143
139
141
153
156
159
167
177
173
158
132
112
106
115
124
127
141
126
111
113
131
143
151
147
142
137
135
135
150
154
149
147
156
169
165
147
120
114
130
152
166
159
143
130
120
123
138
153
161
156
147
138
133
123
125
138
162
175
171
150
130
121
124
130
129
127
131
103
90
100
119
144
153
147
144
139
140
142
146
142
134
131
134
140
132
119
113
116
133
149
156
155
146
130
120
122
138
159
172
170
158
140
124
114
119
145
171
184
172
145
131
135
152
157
154
151
120
103
98
110
131
150
154
144
136
139
145
150
142
129
124
120
116
113
110
116
122
136
139
144
151
159
157
144
130
127
141
161
175
178
168
148
124
118
128
156
184
188
171
146
134
138
153
161
163
160
121
129
142
156
166
166
156
142
137
146
154
150
138
125
119
116
110
109
114
129
151
148
140
140
150
165
168
157
140
132
139
149
166
178
176
161
146
133
136
150
162
163
161
147
137
132
139
150
156
164
145
158
179
192
195
182
164
148
142
150
156
149
137
126
121
118
111
115
139
156
162
147
132
130
142
157
162
157
144
135
137
141
159
179
181
170
153
143
139
140
137
136
151
151
139
125
108
120
140
163
147
157
177
191
193
185
171
158
147
147
147
141
130
125
122
119
116
123
148
165
158
136
116
112
124
135
143
145
145
141
140
149
167
182
182
169
153
146
144
143
145
145
156
155
144
121
98
95
125
158
138
138
149
166
177
178
175
168
154
141
127
118
118
125
127
123
122
130
146
151
147
128
111
104
108
120
134
145
148
145
147
162
173
182
175
161
152
147
150
162
172
172
166
159
146
126
102
96
121
146
131
133
135
151
160
168
174
175
167
147
122
107
111
127
140
149
150
145
143
136
132
132
127
118
112
116
131
146
150
146
147
156
164
161
162
157
154
153
156
162
173
173
163
155
146
135
130
125
131
143
134
137
139
149
153
158
169
180
181
161
136
119
122
135
148
154
156
154
146
131
124
132
143
143
137
132
142
154
152
142
131
134
145
155
154
157
158
160
157
155
153
153
153
148
146
142
140
142
141
148
143
145
148
150
147
148
157
174
179
167
146
136
138
143
145
147
151
156
149
136
132
137
148
150
152
158
166
169
159
140
128
132
150
160
163
161
157
156
154
152
147
141
141
146
147
143
135
132
137
145
147
147
147
148
144
139
141
149
154
150
143
138
140
143
141
141
147
152
149
147
145
149
150
150
161
186
203
194
167
147
141
147
164
173
176
167
155
147
150
153
147
139
138
139
147
144
132
125
131
138
142
139
139
146
148
142
136
137
142
144
142
140
141
146
144
138
139
142
148
160
171
172
163
156
161
186
201
193
169
161
162
167
174
178
184
177
161
149
149
153
151
143
134
135
147
150
144
135
132
135
115
113
128
145
154
152
151
151
156
160
152
150
151
152
147
139
129
130
145
170
189
189
176
165
160
158
163
163
165
169
175
178
179
178
176
172
163
154
148
150
153
152
143
140
151
156
159
154
147
151
82
97
127
148
155
156
158
162
167
166
163
162
160
153
141
120
114
126
151
168
180
177
171
166
160
150
146
151
156
164
171
179
182
178
169
161
155
149
142
143
152
164
171
163
156
152
153
151
151
150
76
101
130
151
152
146
148
154
155
156
157
161
158
142
116
98
102
120
146
152
154
152
158
164
171
167
157
148
144
153
164
176
185
179
169
157
148
143
135
135
148
167
181
175
160
146
136
130
126
122
99
115
139
156
155
144
137
135
134
136
142
149
141
124
107
93
93
106
122
132
140
145
157
176
194
191
166
146
138
145
158
170
180
178
172
162
156
146
136
133
141
153
161
165
160
150
138
126
118
115
124
132
148
163
166
154
139
126
122
127
133
131
123
116
108
102
98
99
105
120
136
146
156
174
189
186
164
142
138
147
155
160
159
164
168
170
167
156
144
137
136
136
141
149
155
155
143
131
125
124
130
139
151
161
168
161
146
133
129
133
139
133
125
120
120
122
120
111
113
120
132
140
148
151
159
158
154
144
146
152
156
153
146
146
155
162
164
159
151
144
138
134
136
140
145
148
143
136
133
133
131
140
146
151
154
155
150
146
144
148
157
160
159
152
154
152
149
139
128
125
129
137
143
146
150
151
152
150
156
160
163
164
154
144
142
139
145
146
147
146
142
139
139
141
138
138
139
138
135
134
134
146
165
184
183
164
140
130
132
129
113
97
115
158
194
200
178
145
135
139
148
153
151
142
132
130
131
140
150
148
145
146
160
173
171
157
145
146
159
170
172
167
169
177
185
189
175
154
141
135
131
147
165
185
193
181
160
136
128
130
133
134
134
156
187
200
189
164
141
129
121
121
117
118
121
125
133
148
157
151
142
143
163
189
197
180
158
150
157
171
180
184
184
180
180
179
165
144
129
123
131
156
178
193
199
188
170
148
138
143
166
177
170
171
179
193
194
178
158
131
108
95
102
116
124
129
132
137
144
139
138
145
168
192
201
190
167
157
161
172
179
191
190
179
166
149
139
135
132
134
133
163
188
201
203
193
179
164
152
150
171
190
196
185
171
168
172
180
174
146
113
102
109
129
141
138
132
128
122
118
130
150
169
183
190
176
162
157
158
162
168
173
180
176
157
129
119
129
139
145
134
164
187
203
205
194
191
183
170
150
147
172
192
192
168
144
148
173
182
168
136
119
127
143
150
142
132
130
128
126
130
141
156
162
158
156
152
152
152
149
152
159
173
174
163
141
126
131
138
145
131
151
172
186
190
187
190
194
179
156
144
155
177
191
170
150
147
172
194
189
162
147
141
146
142
133
126
132
139
141
136
136
140
143
143
140
146
151
152
148
150
154
169
174
182
172
153
138
132
135
124
128
139
152
159
163
172
181
186
185
170
155
160
162
160
157
160
174
190
192
176
165
155
148
131
105
96
107
129
140
141
142
143
143
140
137
146
152
158
164
158
153
153
163
179
183
167
146
131
126
117
110
104
112
120
129
136
152
176
195
200
176
146
131
139
156
170
176
174
174
173
171
169
160
135
100
76
81
107
132
147
160
163
159
151
145
149
151
156
159
152
141
135
147
166
177
169
154
139
128
116
107
92
82
87
94
102
117
150
187
203
183
148
127
137
162
181
176
158
152
159
174
183
184
161
119
91
85
102
133
153
168
169
161
153
148
149
146
143
144
142
137
134
138
147
155
157
158
154
142
113
106
92
77
77
81
90
105
141
173
193
184
167
149
159
174
180
171
155
144
152
172
182
182
171
153
135
128
132
145
155
154
147
145
145
145
143
132
121
122
135
145
148
141
130
131
139
150
160
161
96
101
96
86
85
87
97
117
139
160
173
180
179
183
177
175
170
162
155
152
159
168
175
178
173
169
172
173
168
160
147
133
127
132
136
140
139
129
118
125
136
148
151
139
127
124
129
140
154
174
78
94
98
106
111
118
124
134
136
144
154
168
182
194
190
178
165
162
167
169
166
167
171
176
175
176
179
184
184
170
142
129
128
131
126
125
132
139
140
138
135
137
138
135
135
136
136
135
140
158
72
89
97
104
115
125
131
130
127
127
138
157
180
196
195
186
177
179
182
175
167
169
176
182
180
180
183
194
197
181
160
144
144
133
118
110
127
153
166
153
132
120
125
138
150
156
149
141
135
140
83
89
92
100
108
116
120
118
118
119
132
153
179
197
199
195
189
188
187
181
173
175
177
180
180
182
192
207
216
209
189
168
150
132
114
111
127
158
172
157
129
114
124
142
156
159
155
148
146
144
97
98
96
99
103
106
110
115
125
136
149
158
182
202
204
200
191
182
184
186
190
186
177
169
179
186
199
216
227
219
198
170
141
124
114
116
129
152
165
156
136
120
127
141
152
154
152
151
157
160
103
108
107
106
107
111
118
124
139
155
157
163
180
199
207
200
188
176
179
193
205
201
185
174
184
190
199
208
215
212
192
162
128
108
105
115
127
147
163
162
151
134
135
143
155
154
152
150
154
158
104
110
112
109
112
122
136
145
150
153
156
155
162
181
195
194
184
176
177
193
207
209
202
195
194
190
186
182
193
196
184
154
118
94
93
111
131
152
165
170
171
162
159
160
168
174
163
151
140
135
104
111
110
106
112
128
150
158
156
151
146
141
138
159
176
183
181
175
178
192
208
214
213
207
195
185
177
177
181
182
174
155
126
98
94
114
137
157
165
171
179
185
184
183
188
196
188
161
131
113
113
115
110
106
115
132
153
161
159
154
145
139
138
148
164
176
178
174
178
192
210
217
210
200
189
182
177
172
171
167
166
158
143
123
113
123
144
157
161
162
167
182
187
184
187
197
196
176
141
115
140
122
116
115
125
139
152
157
161
160
158
151
145
150
167
180
181
174
175
188
208
210
195
180
174
175
176
169
158
149
150
157
154
147
137
140
153
161
160
154
156
167
176
177
176
186
193
186
157
136
141
128
122
124
133
146
148
150
157
162
167
161
149
155
171
186
185
172
166
172
180
182
172
160
157
160
163
159
146
138
141
148
152
156
152
156
165
167
163
157
160
174
175
168
163
173
184
183
162
148
132
124
121
122
127
137
139
139
143
150
153
151
144
152
167
182
180
166
159
158
155
155
156
148
146
148
150
150
145
140
143
148
153
159
166
171
174
173
169
165
171
176
169
162
156
163
172
171
157
151
105
118
125
122
121
126
126
123
122
127
134
141
144
150
158
161
163
164
162
159
148
143
141
140
145
150
149
150
145
138
144
156
166
172
174
173
173
173
172
169
168
164
158
155
154
161
163
157
151
149
101
115
132
137
132
126
117
113
109
112
120
133
144
150
155
162
171
177
175
164
149
138
133
132
141
157
166
155
139
129
140
164
180
181
171
165
167
171
176
172
166
158
149
152
156
163
161
151
144
146
101
112
134
149
142
130
119
113
109
108
112
125
137
147
155
166
186
194
187
170
159
144
134
129
137
157
170
162
136
119
137
168
188
183
165
156
158
164
174
175
174
166
157
156
159
163
161
153
146
146
106
109
124
130
134
124
121
117
109
103
105
115
130
141
150
161
180
187
181
171
164
155
142
135
134
150
166
163
143
127
139
164
184
185
172
159
153
153
162
170
179
185
175
162
155
159
162
158
153
155
113
112
115
112
107
111
114
111
103
98
102
111
129
138
142
148
155
162
167
162
160
158
152
141
134
139
152
159
155
147
144
154
171
184
184
172
153
141
138
147
172
183
178
164
151
155
162
165
164
170
119
121
121
116
105
107
107
104
96
95
107
131
140
140
137
140
150
158
157
150
145
149
152
146
134
131
139
152
159
157
148
146
159
178
191
180
158
137
123
126
145
159
168
162
153
157
161
165
169
182
125
131
135
130
126
121
116
109
97
102
119
139
147
140
136
144
161
168
159
140
131
141
153
152
138
130
133
146
161
163
150
141
144
163
182
179
164
148
137
135
139
148
157
163
165
161
157
159
169
183
131
137
141
138
137
143
139
130
118
118
126
138
142
138
141
158
180
189
171
142
129
139
155
160
151
137
133
142
153
159
150
137
134
146
165
170
166
160
154
145
142
148
156
165
167
159
152
153
160
169
136
136
138
139
138
140
140
137
141
135
132
135
137
141
150
170
192
196
175
147
130
135
150
163
161
147
134
134
139
145
141
129
125
132
147
158
164
161
153
143
148
155
160
160
151
143
140
145
148
149
117
124
134
143
141
140
137
139
144
144
141
145
153
157
157
168
180
184
172
142
124
125
140
156
155
144
133
129
132
135
137
128
124
127
138
151
160
159
148
143
152
160
159
145
125
113
124
138
141
139
107
114
133
147
149
145
138
134
136
140
147
157
161
157
151
147
152
165
153
127
96
91
107
127
139
137
133
131
133
138
139
135
132
131
136
146
161
167
161
160
161
161
147
121
106
107
127
141
146
145
110
120
135
149
153
150
138
126
118
129
142
150
151
135
120
118
130
145
138
113
88
82
96
113
129
137
137
135
138
143
146
143
140
140
145
150
170
180
185
179
167
152
131
112
110
122
141
155
159
155
130
132
145
148
150
149
137
123
119
125
136
140
125
111
106
112
122
135
136
120
100
89
91
105
124
136
138
139
143
150
153
146
144
145
156
169
180
186
183
173
156
133
122
120
126
133
141
157
159
161
136
130
141
147
150
146
134
123
124
134
144
142
126
113
107
113
121
134
145
142
124
97
89
103
124
134
136
139
147
156
162
152
147
147
158
173
185
187
179
155
138
132
129
133
137
135
130
135
151
165
124
122
137
152
154
146
133
124
126
137
147
148
135
123
115
116
124
140
148
143
115
94
91
111
131
140
139
144
151
158
163
158
155
147
148
165
179
187
179
159
148
144
146
148
144
137
119
122
142
165
114
116
135
154
156
149
138
130
129
135
140
138
134
130
132
136
146
150
144
126
103
94
105
125
142
151
155
157
156
154
154
162
162
148
141
149
170
183
180
173
167
161
155
152
150
147
138
131
142
156
113
117
135
154
157
154
150
144
141
138
120
109
114
135
158
175
175
158
141
115
102
111
131
142
146
151
162
164
158
147
141
148
157
152
151
158
171
174
171
163
159
154
150
147
151
159
168
162
149
143
114
118
135
152
158
161
161
165
162
145
124
105
114
143
172
187
179
157
133
117
116
132
150
151
145
142
152
164
156
139
117
120
143
162
181
186
175
162
154
150
150
146
137
135
144
161
179
175
154
138
114
114
131
147
153
156
159
162
160
147
135
135
143
151
155
151
145
134
124
118
127
144
156
156
148
141
154
170
164
144
119
115
139
172
196
195
172
151
145
149
148
138
127
125
139
155
168
169
154
145
108
102
110
125
140
143
144
142
142
140
141
149
159
153
142
123
119
121
117
122
138
157
162
162
160
169
182
185
177
163
149
144
154
173
191
185
162
146
146
152
148
134
122
129
142
156
159
150
149
147
98
90
89
108
129
142
146
146
140
138
140
150
158
153
139
125
119
117
120
131
153
171
173
169
173
183
191
194
188
182
181
176
169
167
168
161
151
142
145
151
148
137
134
140
156
163
159
152
144
150
93
88
96
114
135
152
168
167
162
152
145
151
157
155
145
133
125
126
133
146
164
173
173
171
176
183
189
190
187
186
190
188
173
158
145
140
143
143
145
147
148
149
152
158
165
166
159
154
150
150
91
97
116
132
146
160
176
181
175
160
155
157
162
159
146
131
124
134
147
156
157
157
159
166
172
181
189
186
181
177
177
179
168
146
131
130
142
147
146
144
149
159
175
173
163
153
147
145
149
144
92
102
122
141
147
149
153
159
157
152
154
159
162
154
134
120
119
134
147
153
141
138
147
162
184
197
194
187
176
170
168
169
160
141
127
130
144
152
147
141
146
160
175
174
160
144
135
133
133
129
103
106
122
139
143
139
134
133
134
135
141
147
151
140
125
115
114
122
135
139
136
136
147
166
184
190
184
175
171
170
168
169
161
149
134
139
153
156
150
140
140
149
161
168
159
149
136
126
120
116
119
116
124
140
147
144
133
117
115
124
132
134
129
124
119
115
114
117
124
132
136
141
149
164
172
166
157
158
162
165
166
169
169
166
159
160
164
162
156
144
139
139
145
155
160
158
150
134
121
119
132
131
138
152
160
156
141
124
117
127
136
136
131
124
120
119
122
124
126
130
133
136
140
147
151
151
148
147
147
148
156
165
178
179
174
170
169
169
163
153
144
139
138
141
145
150
147
143
143
143
138
141
145
149
157
157
150
142
138
141
151
153
145
139
133
133
134
134
134
131
127
126
130
139
146
150
149
143
137
133
143
159
173
176
169
162
161
162
162
156
149
146
141
136
128
127
138
146
150
146
135
152
169
173
166
152
145
138
135
128
127
142
170
189
182
164
149
139
138
143
151
164
174
180
175
161
144
134
130
131
135
140
147
155
164
166
163
165
166
169
167
157
155
157
161
164
158
151
141
131
125
143
163
177
179
174
160
147
141
135
137
139
153
165
172
165
158
151
144
143
151
158
165
165
159
145
135
130
129
131
137
143
160
185
196
193
182
173
166
166
160
157
150
148
149
151
147
144
136
132
131
148
162
172
178
176
167
155
150
149
150
149
143
151
158
164
164
156
150
143
146
149
152
153
143
133
129
126
128
132
139
150
171
191
201
198
181
171
164
162
161
159
155
148
139
133
136
139
139
141
145
157
165
173
179
177
171
160
161
166
179
182
167
152
147
152
159
156
148
135
132
141
147
153
145
134
128
123
120
122
132
147
168
179
186
185
173
164
157
155
159
166
162
150
137
127
129
139
144
148
154
162
168
177
181
177
173
168
170
182
200
213
201
178
146
133
143
160
154
136
118
124
142
158
157
143
129
120
109
100
108
131
147
160
167
172
168
163
154
148
151
160
164
152
139
128
128
137
145
149
148
157
167
174
176
174
177
182
187
196
207
220
222
196
154
128
135
166
183
165
135
125
138
158
161
147
134
124
115
105
107
130
143
150
155
160
168
167
159
149
150
154
157
151
145
136
127
134
138
143
136
140
154
165
173
180
191
202
204
208
205
207
209
190
158
135
136
164
190
184
163
139
135
141
142
141
136
146
149
143
137
144
151
149
146
153
162
172
172
162
153
147
146
150
154
152
141
133
129
130
132
132
136
148
162
180
194
205
208
215
207
186
173
165
151
146
145
153
165
172
170
157
142
135
121
119
132
156
179
181
168
159
158
152
140
129
143
162
182
173
155
140
139
153
167
167
154
140
127
120
137
131
128
131
147
166
178
183
198
212
211
187
156
145
157
169
170
153
148
157
171
169
157
136
129
123
130
148
167
177
169
161
147
134
112
113
126
148
167
171
156
138
131
145
164
171
159
144
130
122
141
140
131
127
133
138
147
160
182
202
207
191
170
160
172
182
181
165
157
164
177
176
159
147
146
142
143
138
137
156
157
148
129
106
102
104
115
127
147
160
162
148
135
133
143
151
149
143
141
137
132
147
147
139
131
122
126
145
170
191
198
193
184
181
181
178
172
168
171
178
180
176
166
159
162
168
171
160
151
155
150
132
115
105
98
100
110
119
133
160
171
170
146
124
117
126
139
148
159
157
116
148
158
148
131
115
117
137
159
178
189
194
188
185
174
164
162
169
176
178
176
177
178
177
175
180
189
192
180
159
139
121
119
117
105
101
110
128
138
166
174
171
150
126
118
128
143
150
155
156
106
140
150
142
125
115
117
127
144
166
184
192
190
179
161
156
163
176
177
171
166
176
188
191
181
178
187
199
191
165
135
124
128
128
115
108
118
141
158
163
164
157
143
134
137
143
150
148
139
141
105
118
118
116
116
114
117
122
139
159
179
191
193
181
157
151
164
185
184
174
168
179
189
191
181
176
183
199
199
177
149
130
129
128
114
112
128
149
164
157
148
135
134
137
141
150
151
146
138
135
115
116
111
109
110
114
121
125
141
160
174
184
194
190
168
156
164
178
188
188
186
185
183
183
183
176
186
204
207
191
161
132
113
103
106
111
129
156
169
160
139
127
129
137
138
139
143
146
148
149
143
134
118
109
110
118
130
138
152
161
168
174
188
201
198
182
169
169
179
193
200
190
178
179
192
207
215
213
209
192
156
109
72
62
79
110
135
169
183
170
144
131
134
140
139
134
136
147
157
162
151
143
125
110
110
123
139
152
159
159
160
164
177
199
210
201
176
161
168
188
199
191
177
179
202
221
224
217
206
185
149
100
52
40
73
121
163
191
197
187
169
151
142
143
145
145
145
149
154
159
151
142
125
110
111
131
158
171
172
163
154
152
164
190
204
198
175
159
165
186
200
194
181
183
201
218
219
211
200
183
156
112
68
51
84
140
185
203
201
194
185
169
152
147
151
158
155
153
149
150
151
138
121
109
116
142
182
201
194
174
155
148
156
175
191
189
174
164
172
192
208
204
189
186
195
208
209
202
189
176
164
144
113
96
114
154
188
202
200
192
184
175
163
156
158
165
162
157
149
146
152
135
119
113
124
149
188
208
209
190
167
149
148
162
181
186
180
170
176
195
212
209
193
185
186
197
200
191
178
164
156
153
149
141
144
162
190
203
201
187
176
172
167
162
161
166
165
162
159
145
154
137
122
116
125
147
176
199
204
198
176
158
147
157
179
191
188
176
176
185
192
192
187
179
177
179
184
181
172
158
151
155
158
165
162
174
192
204
204
186
167
161
160
159
160
164
168
166
161
146
154
138
121
114
120
138
160
172
188
186
173
158
150
160
177
188
185
176
174
177
177
178
177
171
165
162
164
168
168
164
161
165
170
175
177
182
193
203
203
180
162
150
147
157
160
167
172
169
158
146
151
139
127
118
123
136
150
157
164
168
163
160
156
165
174
179
178
175
175
175
176
172
168
159
148
144
146
154
162
168
172
182
185
185
182
182
189
191
181
170
153
144
147
159
168
178
177
169
156
147
145
139
137
138
138
142
145
147
153
156
157
160
160
163
171
177
178
178
179
181
178
175
162
145
131
130
138
146
148
156
171
190
194
187
182
182
184
180
172
164
159
156
160
166
178
189
183
172
156
148
139
136
145
151
150
148
146
148
152
152
153
156
156
159
167
177
188
192
186
175
172
165
148
133
121
125
137
142
138
141
164
186
194
187
179
180
180
174
168
167
167
163
166
169
180
188
186
174
153
142
138
131
138
147
149
150
154
156
157
151
147
148
150
152
161
174
194
200
189
171
159
154
143
132
124
129
141
145
141
142
160
180
191
189
183
180
176
170
166
167
169
168
162
158
160
177
185
177
156
137
144
128
122
123
139
154
166
169
162
150
140
140
146
149
156
170
188
196
187
170
157
150
143
135
127
133
145
153
152
154
161
175
187
191
188
182
172
163
156
153
154
157
156
149
149
168
185
185
168
151
152
130
119
121
137
156
173
176
164
147
133
131
136
142
150
164
181
189
183
168
153
143
134
128
126
133
144
155
161
162
162
166
175
182
188
184
171
157
143
133
131
141
146
148
149
169
186
191
181
171
152
136
127
127
139
155
170
171
158
142
127
118
121
129
141
156
178
186
177
159
141
129
124
122
124
130
138
151
162
164
158
152
153
163
180
182
172
157
140
129
125
131
143
153
164
177
184
187
184
182
147
139
134
131
137
147
149
149
147
136
122
111
111
121
136
157
174
179
168
151
134
122
118
122
125
128
132
143
155
159
151
144
141
153
173
178
173
157
147
135
130
132
143
159
174
182
183
181
180
180
135
135
137
133
136
134
132
135
135
135
127
117
113
126
141
157
165
165
158
149
141
139
134
129
128
127
129
138
148
151
146
139
140
156
172
179
177
166
153
145
142
141
151
161
169
168
174
173
173
171
121
133
144
151
142
128
124
133
145
146
138
130
132
133
139
148
154
156
155
149
143
139
136
135
131
127
129
140
154
154
145
134
136
152
169
178
186
191
171
158
150
148
155
149
143
139
146
156
166
167
115
135
158
161
147
135
129
134
143
145
140
135
132
128
126
127
137
155
157
148
132
124
128
133
133
132
135
144
156
158
145
131
128
128
145
165
190
205
203
176
152
143
140
136
128
126
131
147
159
168
135
142
151
149
140
136
134
134
135
133
131
129
124
115
109
113
129
153
158
142
122
111
118
128
136
138
141
147
154
156
146
134
124
120
127
146
179
205
212
191
155
130
117
122
128
135
144
154
160
166
140
135
131
126
128
132
134
130
125
121
120
121
117
110
106
118
132
148
155
139
122
109
111
123
135
141
144
146
151
156
153
143
131
122
127
144
172
195
203
187
158
125
111
115
135
148
157
165
161
161
116
104
111
118
122
125
127
125
122
122
127
127
125
123
125
129
137
148
151
141
123
107
108
120
133
139
141
142
150
159
163
155
142
127
128
146
171
190
192
177
157
137
121
119
134
150
158
162
161
160
95
94
109
123
125
123
119
120
123
131
140
148
147
138
132
134
145
152
150
130
115
97
107
130
142
146
138
136
146
155
169
165
154
132
126
146
173
189
186
167
153
145
135
133
141
152
156
159
162
166
99
100
113
126
127
121
116
119
128
139
148
149
149
142
140
141
149
152
142
110
87
89
116
146
164
159
146
142
141
147
161
167
162
142
135
150
171
184
177
160
145
140
143
146
150
160
165
163
162
168
111
109
119
127
129
123
121
122
134
144
146
141
138
141
148
153
148
136
116
98
89
104
133
153
161
163
164
159
150
144
145
157
165
164
165
165
167
167
160
149
143
143
146
151
156
166
173
169
161
157
113
110
120
132
137
142
136
134
137
143
146
140
136
141
149
150
136
114
104
102
116
138
149
153
150
157
166
169
160
148
140
144
159
173
187
175
154
136
136
146
152
155
149
146
148
162
172
168
158
147
100
98
114
137
155
160
153
140
139
141
148
153
150
144
133
119
108
104
107
121
138
153
158
153
145
144
155
170
171
166
152
146
149
166
178
167
138
119
129
153
173
165
146
132
137
152
163
162
154
149
92
87
100
124
148
156
153
146
140
141
154
167
165
145
118
93
96
106
120
134
155
165
164
157
146
142
149
163
176
183
180
167
155
154
157
146
130
125
140
161
171
158
139
129
136
148
156
157
157
159
102
96
98
112
128
146
152
155
153
152
156
162
159
137
113
98
106
122
129
138
155
165
166
161
153
150
152
166
180
189
189
180
165
149
147
140
136
140
150
161
160
148
135
138
145
151
152
154
157
159
135
130
120
119
127
143
152
160
160
156
151
146
137
130
119
124
136
142
137
134
139
153
159
164
167
168
176
180
183
183
179
173
162
157
152
147
146
150
155
158
155
147
144
146
152
154
151
150
151
152
141
142
141
138
140
147
152
159
155
150
146
139
133
132
134
140
148
147
143
137
135
140
149
164
180
197
206
205
191
178
167
161
157
157
155
155
160
162
163
158
153
149
149
151
152
152
149
153
155
156
136
141
146
146
146
148
150
151
146
141
137
137
138
142
144
147
146
145
146
145
141
140
148
161
179
194
204
205
198
181
166
156
154
151
149
153
165
173
172
162
154
153
153
154
151
148
150
154
160
160
134
134
139
143
142
141
144
149
147
138
135
135
145
149
148
143
139
136
146
149
149
146
148
151
150
153
168
183
191
184
170
162
156
149
143
151
166
175
176
166
158
157
163
163
156
152
150
150
152
153
139
135
135
141
141
140
140
143
145
145
141
141
147
147
142
134
134
134
147
153
153
147
146
145
138
132
142
162
177
175
170
169
170
168
156
155
166
175
179
172
163
159
158
156
154
154
150
147
143
142
145
138
140
149
150
148
144
142
143
148
152
151
148
142
133
130
131
138
149
152
148
141
140
142
142
143
147
156
161
155
158
168
183
193
185
180
174
180
182
176
165
156
146
138
137
142
145
144
140
137
145
143
145
150
154
155
149
145
145
147
150
150
143
134
127
125
130
137
145
149
148
141
139
142
145
150
152
152
146
136
132
151
175
196
200
190
185
187
183
174
160
147
140
129
120
122
137
145
144
137
158
170
180
180
176
171
169
158
148
139
145
166
185
168
128
95
101
134
157
167
166
164
177
181
178
173
165
153
148
145
145
144
138
134
138
147
154
158
162
166
164
158
149
141
136
138
144
149
155
165
156
165
179
180
177
171
168
160
156
153
147
151
155
152
133
112
118
144
164
177
181
185
183
185
185
175
157
138
123
123
135
139
141
141
149
163
169
168
163
160
158
153
147
138
135
136
140
143
154
169
163
161
164
169
170
167
167
161
160
157
147
135
130
136
142
150
155
160
169
183
189
188
180
177
166
158
149
134
123
119
124
132
138
140
150
165
171
172
166
165
165
162
155
144
139
138
142
144
150
157
175
157
145
155
167
173
167
157
157
167
161
144
124
125
145
169
178
169
163
166
177
181
170
154
146
139
139
133
123
115
117
126
135
140
151
164
171
171
172
175
180
174
163
148
142
147
155
153
149
144
179
157
139
148
162
169
162
153
161
181
195
186
159
141
143
159
175
172
163
148
146
155
159
156
143
137
133
129
118
106
108
124
139
153
166
175
176
173
171
173
173
166
157
141
136
142
152
156
151
144
175
159
146
144
146
152
159
162
174
194
218
221
206
171
147
137
153
172
176
157
131
133
149
161
168
158
144
132
118
108
117
136
150
162
167
177
180
172
158
148
150
148
144
132
128
128
137
148
152
153
170
165
162
151
149
158
172
184
191
195
201
212
217
197
159
137
139
165
178
168
141
132
145
163
175
176
177
166
156
148
144
149
152
150
157
165
172
169
151
136
136
143
143
138
130
123
126
140
153
158
168
164
168
174
181
190
202
209
203
191
175
173
180
183
171
158
143
144
159
167
161
156
151
153
163
174
188
198
195
179
158
147
141
138
137
149
159
165
166
153
142
144
153
153
147
138
133
139
150
157
162
152
166
185
208
219
218
216
208
197
181
166
161
169
181
181
164
144
149
168
187
179
157
141
148
163
185
193
187
162
144
135
133
136
137
143
152
163
173
173
154
142
140
152
163
165
155
144
149
155
155
150
167
186
205
208
203
200
202
203
195
176
171
172
187
196
185
171
167
185
198
189
155
142
148
159
163
152
142
134
130
128
133
134
135
138
144
155
175
182
167
140
126
138
163
178
171
157
155
157
160
171
180
184
178
166
164
170
187
197
194
182
175
176
189
198
198
194
195
196
199
185
168
159
160
164
164
151
132
123
122
122
125
129
130
133
136
144
166
182
180
162
141
134
151
171
176
174
172
164
171
199
202
179
149
127
127
147
169
192
194
184
171
169
180
189
199
201
193
184
178
185
191
184
175
172
170
164
147
126
118
115
119
127
131
133
135
139
148
168
185
188
172
149
143
153
172
179
175
165
170
199
194
165
134
113
111
128
157
187
202
191
174
158
152
171
189
197
180
164
164
184
201
199
181
171
171
171
154
127
110
108
123
139
146
144
139
135
136
153
174
187
177
154
145
153
167
171
163
155
158
170
166
148
126
110
109
121
147
183
207
215
197
163
138
140
170
189
182
168
165
181
196
196
180
167
163
164
152
126
104
102
123
146
156
150
139
133
133
147
160
165
162
153
149
158
166
163
151
148
152
154
139
135
126
117
117
122
141
169
202
215
208
183
143
133
152
182
186
182
177
178
185
188
182
168
161
162
149
125
101
92
111
137
151
148
133
139
146
149
151
155
158
156
154
158
164
162
154
151
159
150
135
130
125
122
125
128
139
154
174
194
204
197
171
150
146
161
179
185
184
177
174
183
189
193
184
168
150
124
98
82
87
120
146
150
151
156
159
152
143
145
156
160
153
150
156
162
163
161
169
157
140
131
126
127
133
136
141
151
165
182
195
201
195
174
148
143
156
172
176
170
165
178
197
206
203
182
160
131
103
82
81
104
146
175
189
189
171
155
140
132
133
140
143
143
149
162
172
174
172
159
145
135
131
136
143
149
153
158
169
183
197
206
205
182
150
136
145
161
167
162
161
175
195
204
201
188
171
157
136
109
87
96
148
194
215
201
178
159
140
121
106
112
130
142
151
162
174
177
161
149
142
137
141
147
155
164
171
173
175
184
200
209
209
184
155
138
147
166
173
170
165
171
185
196
197
188
178
166
153
131
105
110
151
187
211
201
183
167
150
126
109
110
127
142
149
161
175
179
140
133
132
134
139
148
160
170
182
184
181
180
189
203
205
186
158
142
151
170
184
182
173
170
177
189
193
191
182
167
154
146
140
143
161
179
191
196
187
173
158
142
131
128
131
139
143
157
173
177
137
127
123
125
129
141
156
169
182
183
177
168
168
180
197
187
165
149
155
173
183
182
179
177
180
187
192
191
183
169
156
156
165
174
177
179
185
193
190
174
151
136
128
127
132
136
141
155
165
165
165
148
130
120
125
139
158
170
179
174
159
149
155
175
194
188
173
161
163
174
181
184
185
185
185
182
183
182
182
174
165
167
178
186
182
177
183
190
189
170
141
118
112
123
135
141
149
159
158
156
198
177
145
127
130
146
163
173
175
166
149
142
158
180
198
192
179
169
169
177
186
191
193
188
178
167
161
167
175
176
173
174
175
174
169
169
178
187
184
167
142
121
116
125
143
164
172
170
162
156
202
181
156
140
142
156
165
174
176
169
160
164
171
186
198
195
182
170
166
174
186
198
198
179
154
141
146
157
168
174
173
175
169
163
158
163
173
180
175
166
155
150
146
151
165
175
181
181
172
160
192
177
160
149
151
158
165
173
180
182
190
190
185
186
191
190
186
173
160
151
159
174
176
164
146
136
142
150
159
166
170
174
167
159
154
158
166
166
165
164
162
157
154
158
169
178
184
182
172
156
183
173
163
156
158
163
168
174
188
194
201
201
190
182
183
187
193
188
166
144
131
140
150
156
148
142
144
149
153
162
168
172
166
158
154
154
156
156
159
159
155
150
149
151
160
173
183
183
167
142
181
169
162
158
163
170
180
196
202
202
198
195
187
178
181
189
197
195
176
149
131
136
151
158
156
156
154
155
157
161
165
167
163
157
155
152
153
155
160
160
153
139
138
141
149
164
181
185
171
143
176
164
157
155
164
173
188
204
210
202
184
166
163
170
180
188
192
190
177
163
157
156
154
159
159
161
162
164
167
164
160
158
156
153
153
152
155
160
168
167
160
148
140
140
143
157
176
185
177
158
167
157
151
151
157
165
180
196
203
195
171
152
149
159
172
176
178
177
173
169
162
155
148
153
157
160
161
164
167
165
156
150
144
148
154
154
156
161
168
169
164
156
147
146
145
156
171
178
176
166
158
152
147
146
147
149
148
157
171
169
162
147
143
152
160
162
161
160
165
168
165
151
142
141
151
158
160
163
163
161
153
145
143
150
157
160
157
155
153
159
157
150
147
151
159
167
170
172
171
168
151
146
146
145
142
137
133
137
148
153
152
144
141
146
153
150
144
143
154
166
169
155
140
136
146
155
160
164
165
159
150
144
153
172
181
175
164
158
151
146
143
144
147
158
171
175
171
169
169
171
143
142
146
151
143
132
127
130
139
143
145
140
138
143
147
144
136
132
144
160
168
161
148
140
144
153
160
168
169
160
147
141
154
177
191
188
185
180
166
151
141
141
150
163
171
168
166
167
171
179
136
139
145
145
138
130
130
136
147
151
146
141
139
140
144
141
137
135
141
154
161
161
158
152
150
153
160
166
167
159
144
138
147
166
177
179
185
187
180
163
141
136
146
162
165
161
149
158
171
186
133
131
132
128
125
132
141
157
159
159
152
149
150
149
149
146
143
138
140
150
156
162
164
162
161
159
161
162
158
152
141
136
141
144
147
153
161
178
182
169
143
126
130
144
155
158
155
160
169
182
125
121
114
113
119
134
149
161
161
159
156
158
162
162
161
158
149
136
132
138
151
162
165
163
163
163
163
159
153
146
139
138
141
139
137
140
153
168
176
170
149
126
119
123
143
161
172
172
168
163
97
96
106
115
128
141
154
162
159
153
151
156
163
166
165
162
153
130
123
124
144
156
161
155
147
148
153
154
152
149
146
145
146
139
136
142
156
165
170
166
156
138
123
117
138
163
186
183
169
153
87
92
111
124
136
148
159
167
162
154
150
155
162
162
157
153
147
129
123
120
135
145
148
141
131
124
129
139
147
152
161
160
154
142
137
146
159
163
161
155
153
142
133
127
141
165
183
184
173
160
105
113
116
125
134
148
158
168
166
165
161
156
155
153
146
137
132
124
124
123
128
135
138
139
129
119
119
129
141
152
167
169
162
151
148
151
156
156
152
145
139
140
141
148
150
162
171
175
175
176
127
121
120
122
127
128
136
142
159
169
173
164
150
144
138
126
116
110
113
121
129
137
138
140
137
139
143
145
148
154
163
168
166
165
166
161
150
143
142
143
139
140
146
152
155
155
158
164
171
179
124
117
118
121
126
127
117
115
130
152
165
159
143
132
127
118
107
98
105
124
140
146
141
139
145
167
172
169
160
161
164
164
161
165
163
156
138
129
135
148
158
160
151
147
148
150
152
158
165
170
104
111
115
125
133
137
129
119
122
135
149
149
139
125
115
106
102
100
116
138
159
158
145
138
143
163
172
170
162
167
172
165
155
144
141
129
121
117
131
153
167
165
149
139
138
145
150
157
162
167
107
113
121
130
140
147
150
144
138
135
141
144
137
122
107
98
105
123
144
164
169
162
150
141
140
146
151
155
154
160
165
160
146
129
120
114
116
122
139
157
165
159
144
133
133
140
147
157
168
172
138
139
136
134
139
147
153
154
151
150
146
142
132
115
102
100
121
142
150
161
158
155
150
148
146
144
146
149
152
152
152
145
139
133
130
133
135
141
152
161
163
155
141
134
133
137
144
158
169
173
163
161
152
147
144
144
143
144
146
150
147
135
119
105
102
114
139
151
144
134
130
135
146
156
166
168
171
172
165
153
139
131
138
151
165
164
157
156
163
168
167
158
146
140
139
142
147
156
164
169
163
168
164
158
153
148
142
133
136
139
137
126
110
104
112
130
145
144
127
115
119
133
148
165
179
188
198
194
180
163
145
134
147
170
186
183
173
168
171
175
174
164
151
143
146
153
158
164
169
170
160
171
171
161
153
151
151
152
147
141
134
125
117
117
126
138
139
131
122
119
128
144
157
167
176
183
188
188
183
170
155
150
160
177
185
181
177
174
178
178
177
165
152
147
151
160
173
187
193
194
159
173
175
159
148
146
156
173
172
155
141
134
131
134
135
135
131
129
131
142
149
154
157
158
154
149
156
169
177
172
163
161
167
176
176
173
174
177
179
179
179
175
166
155
151
157
175
189
196
196
161
168
170
157
143
139
149
171
176
162
151
144
143
143
139
131
131
140
149
154
152
150
149
147
141
133
142
159
172
176
170
169
174
177
175
171
170
173
177
179
183
182
170
158
149
153
170
184
189
188
159
159
157
153
141
133
136
145
153
157
153
150
148
145
140
135
138
147
157
156
149
143
141
141
140
140
147
159
170
173
170
173
181
187
182
174
169
170
175
176
181
176
164
147
142
149
165
174
177
174
157
149
147
145
138
133
132
138
143
149
148
146
145
143
142
143
148
154
158
156
154
148
145
141
138
140
146
155
161
161
158
160
172
182
185
179
174
175
175
170
166
159
153
145
144
152
162
165
156
150
171
176
182
182
179
174
174
162
156
155
168
185
193
170
122
87
99
139
170
178
166
150
144
142
142
150
157
165
162
158
155
148
144
136
136
142
147
150
154
159
161
157
152
147
145
149
152
156
168
185
175
176
178
173
166
159
158
159
161
161
160
165
172
163
134
117
119
150
173
184
174
154
144
145
163
177
178
167
156
147
148
145
136
126
125
138
148
150
151
153
155
153
150
146
142
141
138
143
158
186
179
168
157
156
156
155
155
159
166
166
156
142
143
153
164
164
163
165
174
184
180
160
143
140
159
181
187
173
155
139
135
131
122
105
113
129
147
153
155
153
153
155
154
150
142
140
139
140
149
169
180
155
136
144
159
173
172
165
167
168
154
129
122
141
169
194
194
177
173
180
187
178
151
138
143
157
175
172
157
140
131
124
118
111
122
141
157
163
166
167
171
165
158
151
147
146
146
145
144
143
183
148
125
137
166
185
179
165
167
175
165
140
122
131
159
187
193
181
174
174
181
183
169
149
138
138
147
157
152
144
140
139
144
147
159
169
170
170
172
175
171
161
150
144
143
145
148
147
145
141
188
160
135
132
147
161
164
166
173
186
192
172
156
142
152
166
183
180
173
162
153
159
163
162
159
148
142
140
146
145
146
148
156
162
169
176
175
167
158
157
157
147
140
136
137
139
144
148
151
149
195
185
156
132
126
136
158
171
182
188
192
188
182
173
161
164
171
175
172
157
133
131
145
167
185
182
166
150
150
150
147
140
137
143
159
176
176
167
146
132
143
150
149
143
135
126
131
146
157
160
192
183
167
145
138
151
176
193
191
183
172
173
180
183
180
177
172
170
170
159
136
127
137
161
187
202
199
181
160
150
135
125
113
128
153
182
197
178
153
138
144
164
176
168
145
122
122
140
160
168
166
160
163
175
181
189
196
202
197
188
176
172
177
185
195
197
182
167
163
164
152
139
137
145
175
194
201
188
163
135
115
117
124
143
176
197
200
193
180
166
153
155
166
168
160
142
134
142
159
170
146
139
163
192
210
205
195
188
192
196
198
190
183
187
204
211
199
182
171
167
161
151
141
138
165
184
193
183
152
124
113
120
143
166
182
187
193
196
202
192
161
135
131
142
163
174
163
157
161
171
162
157
176
197
209
197
178
167
175
185
197
193
187
191
210
224
220
201
180
167
164
162
157
152
169
178
180
160
137
117
112
123
140
156
164
178
185
192
204
196
167
139
124
135
156
177
185
185
180
171
191
190
189
185
178
169
163
157
164
175
183
185
184
194
212
227
229
211
182
164
164
174
177
177
176
177
173
159
134
115
113
122
134
140
164
179
182
180
176
178
169
164
152
144
149
159
179
195
193
177
205
203
187
169
159
152
152
153
163
166
176
182
183
191
203
217
225
211
182
163
166
184
190
188
176
171
166
158
138
119
114
120
138
155
182
186
180
160
144
151
166
171
165
152
147
155
171
184
188
179
192
190
176
161
151
139
136
136
151
160
176
187
189
191
191
201
214
209
188
174
174
184
190
184
172
161
158
156
137
119
111
118
145
177
197
186
156
135
126
144
164
171
165
154
152
159
169
177
172
174
174
175
170
163
151
134
123
120
130
154
178
195
203
196
185
185
197
205
192
181
179
182
187
184
175
156
147
140
128
116
109
118
152
191
199
181
147
126
135
150
160
168
165
159
158
166
170
168
159
162
162
167
168
167
154
135
124
124
138
155
181
202
213
204
184
172
168
179
182
178
177
182
192
195
183
163
145
131
120
113
110
123
158
197
202
185
157
144
140
148
151
160
166
166
164
162
164
162
158
156
160
166
168
170
158
142
132
134
147
165
185
205
210
205
182
164
156
161
169
172
173
179
193
203
190
166
146
131
120
117
118
129
159
188
202
196
178
158
137
126
125
138
153
165
165
161
159
160
160
157
157
161
166
172
168
151
139
140
154
172
188
203
205
199
182
165
157
158
169
171
169
171
183
195
186
164
147
135
132
131
134
134
141
160
194
195
182
156
133
123
117
111
124
142
158
164
162
165
169
168
146
148
162
175
178
159
144
144
160
177
188
199
202
200
193
178
162
162
171
175
171
167
169
170
171
163
154
149
149
149
147
139
137
148
172
173
165
146
138
136
125
110
112
128
152
164
167
172
183
184
135
138
153
169
173
154
142
144
161
179
181
183
190
202
205
187
164
158
167
178
179
172
164
161
161
165
165
163
161
154
148
144
147
164
175
166
150
138
141
147
143
127
117
129
149
163
167
175
187
189
133
133
140
151
147
141
136
141
158
169
167
160
172
189
200
186
163
153
164
179
185
179
170
167
171
174
174
169
164
153
144
148
170
186
185
166
147
138
141
146
138
125
120
131
150
162
167
169
171
176
155
154
147
138
135
137
139
145
156
157
153
147
160
182
193
182
165
158
167
181
184
180
176
177
181
179
175
166
161
151
141
147
167
177
175
164
151
143
145
144
128
115
111
123
144
160
164
163
161
165
182
179
161
142
137
142
149
155
161
158
147
145
163
183
195
187
174
167
173
181
183
183
185
185
184
179
174
171
164
155
144
145
151
151
150
150
152
165
166
150
127
109
104
114
136
152
159
160
158
161
176
175
162
146
145
152
160
166
171
170
162
160
168
190
199
194
181
169
170
177
185
193
195
189
183
178
179
181
181
166
151
146
141
137
130
136
148
163
169
158
137
120
114
120
135
143
151
157
157
157
167
167
159
152
152
158
161
166
172
180
190
188
189
192
193
188
178
166
161
164
181
192
195
190
185
180
178
179
179
171
160
148
136
127
122
127
138
152
160
158
144
128
124
132
142
147
156
159
156
150
167
170
165
159
160
162
162
164
170
184
207
217
210
194
183
177
171
166
157
152
157
171
184
189
188
182
176
171
168
168
160
147
130
119
116
121
132
145
155
157
144
129
127
138
153
168
172
167
157
145
170
176
173
166
165
165
163
164
171
188
208
223
216
199
185
179
172
165
154
145
149
164
178
188
190
186
179
171
167
165
157
143
126
116
118
125
138
154
164
163
145
129
129
138
153
170
175
170
159
143
167
175
175
171
167
163
163
167
178
193
205
211
211
207
207
196
174
160
148
147
153
166
177
187
190
188
182
180
175
167
156
143
131
124
124
132
146
165
178
176
162
148
142
141
146
155
161
164
160
148
159
167
173
173
168
160
160
170
186
198
202
200
200
206
207
193
172
156
150
156
162
169
176
186
191
190
182
179
176
168
157
147
139
134
132
135
147
162
175
180
173
163
154
147
141
142
149
156
159
155
154
160
168
172
171
164
163
172
186
198
198
192
190
194
195
182
164
157
161
169
170
164
173
182
191
192
183
176
170
163
155
146
140
138
137
134
136
148
158
166
165
160
152
150
147
148
151
153
156
156
157
157
161
166
169
164
161
163
170
184
186
183
180
179
183
175
163
160
166
177
179
170
172
177
188
191
184
177
168
157
146
139
136
141
143
139
136
143
147
150
146
144
145
152
160
166
161
157
157
160
161
154
153
153
152
150
147
145
149
160
173
174
171
173
180
179
168
162
162
173
182
176
171
171
179
186
184
179
168
154
141
134
140
152
159
156
151
149
145
141
133
131
141
158
171
171
165
162
164
168
154
149
146
141
138
135
131
135
145
161
170
172
172
177
189
188
176
161
155
164
174
175
170
168
173
180
179
171
160
149
139
137
145
166
173
169
161
153
146
138
127
126
139
161
170
168
160
164
170
179
146
144
142
139
137
136
138
149
168
187
196
197
194
198
200
195
179
156
146
152
163
170
170
170
169
176
170
161
149
139
137
142
155
170
174
170
163
155
147
138
125
122
132
152
162
166
163
167
173
182
137
138
137
135
138
140
148
159
173
190
201
199
197
196
197
191
174
145
131
129
151
167
174
169
171
170
165
155
145
136
137
143
156
166
168
166
160
156
147
139
129
121
123
131
149
165
177
176
172
171
133
137
137
137
139
141
152
163
172
177
178
172
177
179
180
176
163
130
109
110
141
174
179
162
143
139
149
150
150
145
141
146
155
163
166
166
161
155
147
141
138
129
122
120
141
169
193
187
173
158
135
141
146
148
148
150
157
167
170
166
158
162
165
165
160
153
142
121
111
125
160
186
180
148
113
102
117
140
152
156
154
154
158
158
161
161
157
149
144
142
144
140
130
127
141
165
190
189
179
166
139
145
152
156
158
156
159
166
170
168
163
161
163
159
146
133
125
125
140
159
181
185
168
141
111
98
109
130
151
162
168
165
161
153
155
158
153
147
144
145
145
143
135
133
139
152
162
179
183
185
139
143
146
151
154
152
147
150
163
172
172
156
147
139
132
124
122
132
149
171
180
174
155
139
136
132
136
139
153
164
173
168
157
148
152
158
159
157
155
152
146
137
128
127
132
139
148
168
182
187
136
137
134
127
131
133
128
125
141
158
162
143
117
112
120
124
128
133
147
169
175
164
145
134
145
168
171
162
156
164
172
166
149
139
142
154
164
165
161
153
143
131
121
120
128
139
149
166
181
184
134
138
131
126
128
135
136
133
135
136
131
118
109
109
119
129
133
132
145
165
174
160
138
130
147
176
184
169
155
153
159
155
137
123
127
143
159
163
155
146
135
127
122
122
130
142
155
170
182
185
137
143
144
139
138
149
155
152
138
125
116
114
114
117
125
133
137
142
154
166
169
157
138
132
149
174
181
166
144
131
132
132
125
116
119
133
150
154
148
136
128
126
124
126
129
139
152
171
185
189
142
151
156
156
163
165
165
156
140
126
120
120
122
123
127
133
144
154
156
161
156
147
142
145
160
172
176
166
148
132
124
119
120
124
135
141
150
150
149
141
131
129
128
128
127
132
145
165
183
191
144
150
158
167
173
169
157
141
133
129
128
127
123
121
124
130
145
152
152
149
142
142
148
159
174
177
174
172
168
154
136
124
130
151
167
168
162
155
156
154
153
140
133
130
128
133
145
160
177
182
151
155
159
166
169
161
148
135
128
133
133
128
122
118
122
130
138
139
134
134
139
149
158
168
176
177
171
171
173
164
149
140
148
168
184
183
172
163
161
161
157
148
136
132
136
146
156
166
173
173
160
171
169
161
154
152
152
152
148
144
138
132
126
122
125
131
132
128
125
131
144
161
167
171
174
175
165
162
159
158
153
152
163
175
186
184
176
166
159
159
157
151
140
135
141
156
169
179
179
178
164
181
179
160
144
143
157
174
179
164
149
141
135
130
129
132
134
138
137
142
150
161
168
173
173
167
158
156
153
150
156
161
167
179
184
181
173
164
156
156
159
157
149
142
143
152
172
188
193
190
157
170
171
152
136
135
150
166
172
162
153
146
141
136
133
136
144
153
159
155
151
152
158
163
163
158
156
160
166
168
169
172
175
179
180
176
167
160
155
158
166
169
161
152
143
148
170
188
199
197
150
144
143
138
124
121
125
139
145
145
147
144
143
141
141
145
155
163
164
156
147
145
147
148
146
144
148
159
169
185
191
183
179
178
175
167
158
154
154
162
177
180
172
160
150
152
170
185
192
192
152
139
129
123
112
111
116
128
138
143
144
142
143
147
152
159
166
168
162
152
146
145
145
139
135
132
139
151
161
178
185
181
176
171
167
158
152
151
153
159
167
170
171
168
169
171
173
178
180
179
171
170
170
162
160
153
146
143
146
154
164
175
185
177
162
150
150
157
167
166
154
144
136
135
136
139
142
149
153
147
143
144
150
159
170
175
169
160
154
155
158
157
156
154
153
155
153
156
164
177
173
172
162
153
149
144
140
142
151
160
166
175
184
179
170
157
155
159
166
167
153
136
125
131
142
156
165
170
165
161
157
149
146
142
141
147
151
152
152
152
153
150
148
143
140
140
138
144
155
173
168
166
150
146
147
147
149
160
168
170
166
161
167
176
180
176
167
162
162
164
154
136
123
129
151
177
199
197
187
172
163
151
139
126
125
130
142
146
143
138
136
141
145
145
143
142
139
140
151
166
165
153
139
144
158
173
179
185
182
175
154
139
144
170
189
190
177
164
161
165
164
154
141
138
151
175
196
195
182
167
155
141
129
126
131
148
154
153
144
138
136
139
147
152
153
149
139
138
146
156
164
142
131
143
171
199
201
194
191
183
156
130
134
159
186
195
184
166
162
166
171
172
162
151
152
156
161
165
160
156
152
141
133
139
156
169
170
165
160
154
145
139
141
149
151
148
139
138
144
150
172
146
133
137
162
184
189
193
200
203
188
161
145
153
174
189
187
172
162
158
162
161
159
154
152
143
138
131
140
143
140
135
133
144
162
174
172
164
161
161
156
143
139
141
143
144
142
144
147
146
183
172
146
124
126
148
168
194
210
218
216
197
176
161
165
181
186
181
167
148
128
123
131
146
156
150
132
121
126
135
135
126
124
134
156
175
176
164
152
153
153
153
147
145
140
137
141
146
146
136
193
190
155
118
98
127
170
205
219
219
215
208
196
183
172
176
183
187
180
149
113
93
107
137
156
158
142
125
123
129
129
114
113
126
154
179
186
173
152
144
152
163
170
160
140
125
125
135
135
126
187
178
156
128
116
138
183
214
225
216
210
207
202
191
181
181
185
188
186
161
122
98
106
129
151
157
149
135
128
123
115
115
116
130
155
177
189
187
172
158
152
160
169
162
140
121
113
115
122
123
161
153
155
160
160
166
185
199
207
210
208
203
197
189
187
189
190
189
180
162
134
115
118
129
149
154
154
144
133
120
115
122
131
141
152
167
184
193
188
172
148
134
136
137
132
129
130
127
126
130
161
147
157
174
191
189
183
183
184
196
200
196
193
190
192
198
195
185
167
153
144
133
132
134
152
162
167
153
132
115
114
128
143
147
150
161
181
193
192
173
144
120
108
111
124
139
161
166
162
148
179
162
163
173
190
193
189
181
175
178
186
188
191
196
201
202
195
178
158
153
154
150
148
152
161
173
175
156
133
118
117
135
146
150
155
166
179
187
181
166
141
121
110
113
127
147
177
197
199
178
205
185
165
166
180
189
190
184
172
167
166
177
191
205
214
206
195
177
164
166
177
175
164
159
163
171
169
155
137
128
135
143
145
151
164
169
173
171
162
156
144
129
123
124
136
148
169
192
209
196
201
184
169
166
177
184
186
181
170
160
152
165
188
213
225
218
201
187
175
178
186
184
173
160
153
155
150
151
143
141
147
149
153
163
173
169
159
151
149
155
150
136
128
128
138
147
156
170
189
192
183
180
177
182
180
177
174
172
170
163
153
163
191
215
231
231
221
202
183
179
185
187
181
165
153
140
144
146
147
146
148
156
168
189
185
168
150
137
146
153
152
145
133
131
138
145
148
155
163
172
170
179
196
195
184
171
164
165
172
173
179
186
202
218
230
231
219
207
190
180
184
194
201
187
162
140
134
138
143
143
148
163
193
210
195
169
153
144
140
143
146
151
150
144
147
152
151
147
145
149
157
171
190
197
186
170
159
161
172
181
194
208
212
212
210
207
207
205
201
192
190
201
213
204
170
135
122
123
132
138
148
168
193
204
191
170
152
139
131
128
136
153
164
170
170
164
158
149
135
130
142
155
176
191
188
173
159
158
168
179
196
208
208
200
190
186
197
206
215
209
200
201
209
198
167
131
113
116
129
139
147
167
183
182
181
162
145
133
129
130
136
144
156
171
176
170
162
156
144
139
138
144
166
184
189
176
162
163
173
181
188
192
193
191
191
189
196
207
218
215
203
195
186
179
159
137
122
125
134
145
150
163
174
181
175
155
135
131
140
147
144
139
139
156
168
170
164
163
162
159
141
144
159
176
180
171
161
166
179
183
175
168
169
185
197
197
199
205
212
212
202
190
178
170
159
151
141
139
142
144
147
157
172
187
180
156
133
131
143
157
150
138
138
152
168
173
170
169
173
171
141
145
156
165
169
158
155
162
176
181
169
156
164
185
199
197
194
198
205
209
201
189
177
171
169
167
161
150
146
142
141
148
166
176
181
158
139
131
139
150
149
140
140
157
177
184
177
169
168
168
140
146
154
153
156
148
148
154
164
170
171
173
180
188
191
186
181
187
197
203
197
187
179
178
179
176
166
153
146
141
137
139
145
152
157
153
142
136
135
140
138
137
141
158
181
190
183
167
162
165
134
144
152
148
146
143
144
151
160
168
174
178
184
185
183
179
176
178
192
200
192
185
181
179
178
174
167
160
155
148
142
139
135
131
132
135
142
143
142
137
127
127
133
147
161
167
162
158
155
160
122
137
147
145
142
144
146
154
163
169
172
167
168
172
178
183
179
176
192
204
199
192
188
180
174
172
171
170
168
161
154
151
150
139
129
129
139
148
148
140
124
118
123
134
140
142
140
139
146
151
114
128
135
137
140
144
148
153
160
170
175
168
166
163
172
179
177
177
196
212
227
220
202
188
179
175
173
172
171
168
161
158
154
142
135
132
139
147
151
145
125
115
117
128
137
140
143
142
137
137
118
125
125
128
136
144
145
142
145
161
183
192
187
173
167
166
166
172
192
215
233
229
209
193
185
182
177
174
171
167
159
149
134
131
131
136
145
152
156
150
129
114
113
128
149
162
167
158
141
126
127
127
124
125
136
143
141
130
131
156
192
221
221
199
176
166
163
164
178
194
212
218
201
189
184
184
183
180
174
168
155
139
124
122
130
142
154
162
165
155
135
116
113
138
160
179
178
164
141
123
130
131
132
135
142
144
137
128
131
161
197
227
230
220
205
185
168
157
157
167
180
187
186
183
182
183
184
185
179
169
154
140
133
131
136
145
157
165
167
160
144
130
134
150
168
177
169
153
140
130
125
131
142
152
157
152
143
139
151
174
196
211
218
217
209
195
174
163
159
160
165
170
176
181
184
183
178
176
172
165
154
147
144
144
143
145
151
157
161
161
156
152
154
158
163
163
157
151
146
140
124
134
147
158
166
165
162
164
175
184
193
195
192
195
199
192
180
174
167
163
160
164
177
188
193
185
172
166
162
159
151
148
145
141
138
138
142
149
156
161
160
155
152
154
155
156
156
156
153
147
133
143
148
150
161
167
177
176
174
179
187
188
184
182
186
191
186
182
173
165
163
168
182
194
196
185
170
163
160
159
150
145
137
134
131
131
137
149
155
158
153
142
140
145
152
157
159
159
158
152
157
154
146
138
139
151
162
162
158
169
181
183
179
178
185
195
192
181
173
169
173
180
184
186
187
182
170
163
160
159
156
149
140
138
137
138
139
143
148
149
141
131
128
138
149
159
161
163
162
157
164
159
150
141
135
135
127
130
143
164
180
181
177
177
187
199
198
184
174
172
176
182
177
175
178
181
171
159
154
156
161
161
158
155
155
154
147
144
141
141
137
133
133
140
148
157
161
166
167
162
162
163
158
153
144
132
119
121
142
168
182
181
175
176
185
196
196
186
173
167
162
153
153
164
180
186
174
153
145
151
164
171
171
171
170
166
156
146
138
137
137
138
141
147
151
158
162
167
170
172
159
163
163
159
146
133
119
123
145
168
181
174
167
167
175
183
188
177
163
150
147
143
150
164
172
177
163
149
144
150
164
171
175
179
179
171
158
145
134
133
135
137
141
145
151
161
166
166
168
173
158
164
169
160
145
127
116
122
138
155
159
164
163
164
164
167
170
164
152
145
154
164
174
168
159
151
152
150
151
156
163
168
173
182
181
172
154
139
132
131
134
133
138
140
148
159
165
166
168
173
158
166
172
168
149
124
111
116
127
140
149
160
168
168
156
150
149
153
153
166
183
198
192
171
153
143
147
153
160
164
166
165
171
179
178
170
149
136
135
137
141
141
138
137
141
147
153
162
170
175
150
160
172
176
162
134
113
112
124
136
146
152
160
158
145
137
139
156
174
191
199
203
191
171
158
150
152
155
163
169
171
167
164
163
167
169
159
154
152
153
151
146
138
134
134
135
141
159
174
182
143
152
163
169
166
145
126
118
131
141
142
135
126
126
126
134
146
167
185
194
190
181
176
168
164
162
159
156
164
172
178
167
149
139
153
171
184
184
175
161
151
139
128
126
129
134
143
160
177
181
147
152
154
157
160
155
141
140
142
143
136
122
114
117
130
142
156
170
182
187
179
167
161
162
169
174
170
163
163
168
171
157
132
119
141
172
200
200
181
154
141
126
120
120
128
143
154
170
183
181
155
157
155
151
153
158
155
152
142
135
129
128
126
135
147
155
163
166
171
175
175
165
156
157
172
186
188
174
160
154
151
139
122
112
134
168
198
194
171
142
127
123
123
126
132
147
164
183
191
184
155
161
161
158
158
170
167
158
137
124
124
136
149
155
158
165
165
162
161
164
162
158
151
155
175
195
199
183
158
140
134
127
123
122
136
159
177
180
160
137
122
120
127
132
134
146
164
183
194
188
151
157
163
169
178
180
176
153
130
119
123
136
149
156
158
162
160
161
156
156
152
152
154
162
179
190
196
182
167
153
144
138
138
146
155
161
168
168
157
138
122
117
122
128
132
141
155
173
186
186
151
153
159
170
181
179
164
138
128
120
125
135
145
150
153
151
145
149
152
164
168
163
165
171
176
177
171
172
174
178
175
163
154
163
170
170
168
164
155
141
122
111
112
119
125
135
148
162
173
179
160
155
152
156
159
157
150
135
128
124
127
133
142
147
146
143
136
141
154
173
183
181
174
171
172
170
165
162
172
183
184
169
160
164
171
176
173
162
151
137
120
109
102
107
120
136
149
158
163
168
165
160
149
142
137
139
146
146
137
134
134
138
141
144
143
142
141
145
158
173
183
177
168
165
169
171
161
158
159
165
169
165
160
161
168
175
172
159
147
131
120
110
103
106
121
141
153
158
160
162
151
156
150
143
136
140
153
154
152
149
146
145
145
144
142
146
156
162
165
167
164
161
160
163
166
167
163
159
158
158
163
164
164
166
169
174
170
158
145
134
124
117
114
118
129
143
154
159
161
160
132
137
141
142
145
153
157
159
154
153
151
147
146
143
143
152
166
172
168
160
153
154
161
164
163
162
160
162
165
168
173
176
174
175
174
175
169
158
152
147
140
137
136
138
141
145
149
156
161
159
124
122
125
132
142
154
157
154
149
149
146
144
143
143
146
156
167
169
162
154
151
154
161
162
158
156
157
161
167
172
176
177
173
171
172
171
166
161
158
158
161
159
157
156
153
149
149
156
162
162
134
130
125
127
134
143
149
153
150
148
145
141
140
143
146
157
165
164
156
148
144
147
154
157
157
155
153
154
154
160
165
166
162
159
159
160
160
161
161
161
163
165
165
166
165
163
159
164
171
173
166
163
157
147
147
143
137
135
138
145
148
155
160
170
173
176
165
154
147
146
149
159
168
169
161
153
147
156
157
150
142
140
147
163
181
187
174
162
154
155
159
161
159
155
153
153
151
153
160
171
163
166
159
150
148
141
133
134
142
158
169
177
179
175
166
159
156
154
150
145
145
153
166
167
159
148
149
160
166
160
150
146
145
147
159
159
162
160
159
157
154
151
146
141
138
140
142
152
157
165
157
166
158
153
149
146
145
151
159
168
170
176
177
173
162
148
146
148
148
146
144
149
157
160
156
154
157
164
173
171
167
159
153
154
150
150
150
152
148
144
140
138
140
142
143
147
151
158
155
156
152
161
154
152
151
157
166
174
178
174
159
161
172
181
175
158
145
141
146
147
144
140
141
148
153
161
160
159
166
167
165
152
144
147
155
155
154
148
141
133
125
130
139
151
160
158
157
156
152
151
146
146
147
153
166
179
185
190
192
184
160
159
171
190
193
176
155
140
141
144
141
133
128
137
149
160
156
147
147
147
139
123
117
131
152
166
163
158
151
142
130
129
136
151
158
156
150
148
148
152
141
137
144
154
178
194
194
197
202
200
190
176
176
185
192
182
164
143
135
135
132
125
122
130
141
146
145
132
125
116
108
105
109
127
149
164
164
161
160
158
149
137
133
141
146
148
148
147
148
148
146
150
148
150
163
181
189
202
211
214
208
197
184
176
173
174
164
154
139
128
117
111
115
126
131
129
120
111
104
104
99
100
112
128
147
157
158
154
156
159
156
143
131
128
132
140
147
150
147
137
176
178
161
138
130
151
187
210
219
216
209
203
192
178
165
161
163
168
163
142
115
107
115
126
122
108
89
82
90
104
114
116
117
128
142
150
152
149
149
150
150
142
135
127
122
129
140
145
137
121
199
200
165
123
104
132
185
222
229
217
205
200
195
180
161
151
163
183
193
173
142
121
120
124
114
89
62
60
85
106
119
123
120
122
128
136
146
150
148
145
143
141
141
133
123
120
122
127
121
111
190
180
153
124
112
137
185
225
233
218
203
195
188
175
158
150
159
181
199
197
170
139
127
119
106
82
62
64
88
104
115
125
126
123
120
126
140
149
146
141
136
137
138
134
126
124
122
126
122
112
163
146
140
132
136
154
184
213
219
212
202
190
184
171
158
151
154
164
180
188
176
150
128
117
105
92
94
92
95
99
109
129
143
143
131
129
138
146
142
135
127
127
125
126
129
138
152
157
146
132
173
155
153
148
154
163
181
201
204
201
195
188
186
178
167
157
152
150
161
171
175
158
133
126
127
129
132
120
106
105
118
143
157
156
142
136
140
145
140
131
119
116
117
123
134
150
173
190
185
165
210
195
177
165
165
168
183
196
197
192
182
183
188
193
184
168
157
150
155
167
177
168
146
140
142
150
139
126
117
126
147
157
155
147
139
138
142
148
147
136
118
108
113
126
140
152
171
192
209
196
216
202
182
175
173
178
192
199
195
183
167
172
189
209
217
194
169
158
155
166
177
169
155
144
145
146
138
130
127
140
159
158
153
141
137
136
140
149
152
145
124
111
114
127
141
147
155
173
197
201
188
180
181
181
180
186
196
201
195
179
162
164
190
216
231
222
192
170
162
166
175
175
164
147
136
131
134
136
135
138
144
152
157
154
147
138
135
140
146
141
130
120
120
127
139
143
144
151
166
178
163
171
181
185
184
186
190
193
190
182
175
174
193
218
234
233
217
195
174
174
177
183
177
159
136
124
133
141
140
133
136
153
166
175
157
139
130
125
123
127
132
137
135
137
144
149
148
143
143
151
149
163
179
186
187
187
184
183
183
185
196
199
206
218
228
228
218
208
205
192
189
191
187
170
143
124
128
138
141
138
143
160
173
172
155
138
129
120
117
123
138
157
157
152
152
158
157
147
136
126
140
153
171
183
189
189
185
180
179
186
197
205
215
221
223
216
210
208
215
216
205
197
189
173
150
129
124
133
139
144
153
168
176
167
151
135
131
130
132
140
152
164
168
160
156
160
160
154
141
126
143
149
162
175
184
188
187
184
186
185
188
197
209
219
221
212
204
206
212
214
208
198
189
176
153
138
129
132
136
142
153
172
179
169
151
133
134
143
159
161
159
159
159
160
154
152
155
153
148
144
149
151
158
168
177
183
187
191
191
189
186
186
198
214
221
216
211
211
210
205
199
193
185
175
161
152
140
138
135
136
147
166
178
171
154
139
137
149
167
166
158
158
159
161
155
148
149
154
160
160
151
152
157
168
179
182
185
188
196
193
189
185
195
214
220
220
218
218
209
200
191
187
181
175
170
163
155
145
141
136
141
153
159
158
153
147
145
149
153
155
157
161
166
170
165
154
154
160
166
170
143
146
153
167
177
181
182
179
176
183
194
208
217
216
215
210
212
211
205
195
189
186
183
179
179
177
166
153
147
142
142
143
135
134
139
152
153
150
144
147
155
164
172
179
178
174
164
166
168
169
131
136
148
159
168
175
172
167
165
174
192
210
216
211
202
196
185
178
184
191
190
189
187
180
177
177
168
157
153
151
149
145
132
125
132
148
158
154
145
143
152
162
171
178
181
176
166
160
162
167
128
133
143
148
152
152
159
162
165
171
180
180
179
178
187
192
182
173
182
192
202
199
191
178
169
160
149
144
144
150
156
156
153
142
137
145
153
153
147
145
149
156
165
172
175
173
163
156
157
165
125
127
133
133
137
143
151
158
164
170
171
154
147
155
176
188
186
180
193
215
225
215
194
174
159
151
144
141
143
147
154
157
156
153
148
150
153
153
150
149
148
151
154
158
159
162
160
158
156
156
121
115
108
116
128
140
148
152
156
166
173
169
163
160
168
177
183
186
205
226
240
228
195
169
155
151
152
152
148
146
147
144
144
146
152
155
157
157
155
151
146
145
145
147
150
158
167
167
155
143
114
104
99
106
123
138
144
144
147
163
182
198
193
177
164
166
174
182
196
218
233
226
192
164
150
152
160
163
155
146
140
133
132
140
147
155
160
161
157
152
144
140
143
153
170
183
183
171
151
129
107
100
103
112
129
138
139
139
143
163
187
205
201
184
171
168
174
180
189
198
204
202
182
161
149
152
156
158
151
144
139
136
136
143
150
154
157
157
156
151
144
140
148
170
194
201
186
169
147
127
100
99
111
126
141
144
142
140
146
164
185
200
199
188
178
176
181
189
195
194
188
181
173
162
157
154
151
147
142
141
142
145
150
155
157
155
150
151
153
152
149
145
152
165
184
188
178
165
151
137
104
106
120
131
143
148
150
146
150
163
182
194
195
190
184
183
188
197
196
188
174
166
169
173
172
160
150
145
142
144
146
155
160
164
163
159
156
155
157
155
152
150
149
156
162
167
167
164
158
147
128
133
130
124
131
144
156
154
147
158
175
189
194
191
185
186
189
188
174
157
151
159
175
184
181
166
150
146
149
159
161
167
169
166
161
157
157
159
161
159
151
144
143
153
159
163
164
165
163
152
157
158
140
121
120
135
147
146
140
148
166
182
187
185
184
186
182
168
154
153
155
169
182
185
178
165
148
146
154
172
192
195
180
168
156
150
149
151
155
156
156
149
148
150
154
160
164
165
164
152
163
162
145
129
123
130
129
128
131
142
158
173
178
178
182
185
182
167
161
161
172
175
176
176
174
166
150
144
151
180
206
213
193
173
157
144
143
139
142
152
165
165
158
150
148
155
162
166
163
152
138
145
148
151
144
131
119
117
125
142
157
169
172
174
179
183
186
183
181
173
172
168
167
172
180
178
166
147
153
178
205
212
197
178
164
154
141
130
133
149
171
178
169
155
151
156
160
164
160
152
115
132
150
159
151
134
118
116
125
141
155
169
174
175
176
176
184
190
190
178
168
161
164
179
195
196
182
162
162
174
191
195
186
178
170
157
139
124
126
141
164
175
172
167
161
158
157
156
156
154
108
128
152
162
154
135
120
117
124
137
152
170
179
178
171
164
173
185
192
187
182
172
184
202
212
214
198
181
171
173
180
178
176
175
169
155
133
118
122
133
141
154
169
171
163
152
143
144
154
158
113
129
153
165
157
137
120
114
120
131
149
168
179
174
160
148
156
178
192
201
202
196
197
208
222
229
222
200
185
179
178
173
174
173
166
155
132
120
126
136
141
148
165
169
159
138
128
139
155
162
119
130
152
168
166
145
121
111
117
128
144
158
166
165
152
146
148
173
189
199
199
196
197
207
217
227
223
207
197
190
185
176
173
164
163
159
152
145
148
151
152
155
164
167
159
139
130
140
154
162
125
131
151
170
173
158
133
119
121
127
136
145
154
159
150
149
155
173
183
185
178
179
190
206
210
201
195
196
199
195
185
165
152
148
159
170
176
169
164
155
153
155
165
170
165
158
148
147
153
159
131
137
153
172
178
167
151
131
124
124
131
144
162
170
161
157
160
173
178
174
163
171
188
206
208
196
186
184
189
182
170
148
135
138
161
178
186
175
158
143
141
154
167
172
166
159
152
152
156
160
136
143
153
165
170
169
158
137
123
122
135
164
183
183
172
160
164
173
174
167
160
168
184
203
207
198
187
177
168
161
152
139
135
145
163
178
181
171
151
135
137
156
170
173
163
155
154
160
164
164
143
146
151
152
153
153
148
134
123
124
141
169
182
179
169
162
166
171
163
156
152
159
175
191
199
196
184
170
155
144
145
148
153
159
163
170
175
169
155
143
147
158
172
172
160
156
162
173
174
167
153
155
151
144
140
139
135
127
123
128
145
163
165
161
159
158
156
152
149
152
157
166
171
179
183
181
172
164
154
150
152
163
165
164
163
165
170
168
161
154
149
153
167
165
159
159
168
177
176
168
176
165
155
143
135
129
126
123
125
131
140
151
150
153
157
150
141
130
138
162
186
191
184
175
172
169
163
162
162
166
170
170
165
161
162
164
166
167
161
151
142
138
139
148
150
156
161
167
170
170
172
161
151
137
130
128
128
126
126
128
134
142
148
157
159
153
143
139
151
179
201
201
179
170
171
173
166
166
169
176
179
174
161
153
155
161
163
158
152
145
133
128
124
129
137
150
155
160
164
170
152
145
131
128
128
131
135
133
127
125
131
142
150
159
161
163
162
164
171
178
180
170
152
155
167
174
174
169
170
179
185
179
164
154
149
154
155
150
147
143
132
125
116
121
136
150
158
161
163
167
131
131
131
135
142
149
150
141
132
126
131
141
150
157
163
169
176
177
174
167
154
142
135
140
154
163
161
162
164
174
185
184
176
165
158
156
153
153
154
149
136
127
121
130
144
154
160
161
160
162
130
129
134
152
169
170
161
150
140
136
137
143
149
156
162
168
174
171
162
155
150
150
151
146
147
149
153
159
163
169
178
180
177
172
169
168
166
165
167
158
143
134
134
147
156
158
157
156
155
151
140
139
145
160
177
188
176
160
150
149
147
145
148
154
159
164
165
159
152
150
153
163
168
164
156
153
160
163
160
156
149
154
161
166
171
174
173
177
175
167
154
147
150
160
166
161
156
156
154
146
147
152
155
161
171
178
174
166
160
154
150
146
146
151
156
159
160
156
153
150
150
157
164
167
168
171
166
161
150
132
126
129
144
148
161
166
170
176
175
169
162
156
159
163
167
164
161
163
166
163
159
163
166
164
159
153
154
156
161
162
157
144
139
145
152
150
146
139
137
138
148
161
175
179
168
160
155
161
167
164
155
145
145
151
164
166
152
141
142
148
155
157
156
155
155
154
152
153
155
164
157
167
176
174
160
148
140
142
150
160
163
163
152
143
131
137
145
146
140
133
142
160
180
179
158
140
140
153
158
155
147
141
143
149
158
162
155
150
152
152
152
150
147
142
141
143
149
155
156
156
160
172
179
174
156
136
128
134
144
156
165
170
161
141
126
123
138
147
147
142
144
157
174
169
150
128
124
129
144
149
148
153
164
165
164
158
152
149
150
148
145
142
141
142
145
150
157
160
152
142
161
174
177
168
148
129
128
139
151
158
165
173
171
155
139
130
135
146
152
150
145
140
144
152
147
134
122
123
139
147
156
158
164
167
163
154
146
145
147
141
135
134
138
148
159
165
164
159
149
132
153
165
175
167
150
141
145
156
162
162
165
173
181
186
172
149
139
142
149
150
144
130
123
133
149
153
146
142
139
142
144
141
138
142
149
149
147
147
147
142
136
132
135
146
155
160
158
153
146
136
140
151
173
182
185
182
176
172
166
160
158
168
183
199
191
165
143
132
138
143
142
133
125
132
143
153
153
141
130
124
111
105
109
126
141
144
147
153
154
154
148
138
132
137
145
149
150
149
145
143
137
149
174
199
215
204
188
175
164
154
152
162
180
192
192
174
147
133
128
132
141
144
147
139
130
133
131
124
108
89
81
90
110
129
142
145
144
149
155
160
161
146
135
130
132
140
147
152
151
148
146
159
177
194
199
193
187
182
170
161
158
163
172
177
182
177
164
147
134
131
141
151
154
142
120
95
86
81
79
82
84
98
119
134
143
142
139
142
149
155
159
154
142
131
128
134
148
159
158
153
170
172
170
155
149
160
184
201
196
185
171
166
166
168
168
171
165
163
163
152
154
156
152
135
108
77
54
58
78
93
110
123
128
134
134
131
132
134
143
151
161
162
155
140
137
138
148
156
155
151
165
163
146
120
111
138
183
218
223
205
184
175
173
166
158
149
151
168
187
195
187
164
144
122
95
66
52
64
88
104
115
131
136
139
129
123
125
130
139
148
160
166
166
160
150
148
150
150
146
144
152
137
120
110
114
140
181
213
219
208
194
186
185
176
161
142
143
163
198
212
206
173
138
111
84
68
63
79
98
111
116
135
151
155
145
131
124
127
134
141
150
160
164
161
156
153
153
148
141
141
148
140
129
121
123
140
172
199
209
205
196
190
188
186
176
157
153
165
187
197
194
166
134
110
88
78
87
95
106
118
133
149
167
172
160
142
131
128
130
135
139
148
157
157
155
155
163
162
155
148
169
169
159
140
131
138
163
189
201
201
191
188
186
188
190
179
174
168
170
170
169
152
133
120
113
111
107
104
113
133
155
166
173
170
157
144
136
135
135
133
132
137
147
153
153
156
167
177
175
167
172
174
167
150
138
143
162
184
192
192
188
188
189
193
189
181
169
161
155
154
154
147
137
130
126
120
112
107
116
140
163
167
165
152
143
136
135
139
140
135
129
131
143
153
154
154
159
168
175
174
160
153
153
151
145
149
163
179
185
189
192
192
194
194
187
173
160
147
147
152
155
154
150
140
128
118
112
110
113
128
143
156
159
149
135
126
124
129
132
132
129
135
145
153
153
150
146
148
160
167
150
150
151
149
148
153
165
176
189
198
205
198
197
192
185
172
159
151
152
157
162
163
163
148
131
115
114
116
114
117
126
148
160
153
134
120
114
114
119
127
137
147
152
153
151
147
144
140
145
158
151
154
152
147
151
163
172
184
195
208
211
199
193
189
186
174
162
158
166
171
170
166
162
148
134
124
124
128
124
126
133
149
159
149
133
118
112
109
113
136
157
165
161
154
148
150
151
145
137
147
157
160
153
150
158
175
190
195
199
203
202
197
196
191
192
179
164
158
167
175
173
167
157
148
142
137
135
134
131
134
144
155
156
143
127
117
117
121
130
149
170
174
170
159
149
152
159
155
142
144
157
160
156
157
167
182
194
200
197
193
196
202
208
215
205
184
164
154
158
166
169
166
161
155
151
144
140
134
131
133
145
160
161
144
122
112
120
136
152
162
170
176
176
166
155
157
168
166
157
148
157
157
158
166
177
183
188
189
189
189
195
206
218
221
211
190
170
152
151
149
154
160
165
164
157
150
140
133
126
126
140
160
168
147
122
112
122
140
156
160
165
176
180
173
157
153
163
173
176
164
157
154
161
175
186
188
185
181
184
187
197
208
219
222
211
196
179
170
150
139
141
149
159
163
162
155
149
139
131
127
136
155
163
145
126
118
127
140
147
152
161
177
181
171
152
144
159
179
191
182
157
154
162
177
194
193
188
176
171
179
193
207
219
221
211
197
180
168
149
139
141
147
154
159
164
167
162
152
140
139
141
149
149
137
133
143
142
142
140
147
163
180
182
171
152
147
159
178
190
183
159
157
163
175
188
191
187
174
166
171
188
205
217
218
213
200
174
151
142
139
144
150
153
154
165
173
168
155
143
140
148
148
137
132
138
150
156
151
145
151
170
183
181
173
168
165
164
168
174
178
160
159
162
169
175
180
180
175
172
175
185
195
206
212
217
203
175
139
126
137
149
153
153
150
157
161
154
136
124
131
147
142
135
131
141
152
159
156
152
160
177
185
181
173
173
169
160
155
167
175
157
155
156
161
165
171
175
178
179
180
184
185
189
197
209
205
186
151
136
141
156
158
152
143
142
141
136
127
119
120
128
133
134
137
144
154
158
158
157
164
179
187
182
169
155
155
152
156
164
176
151
149
149
154
160
168
173
179
179
179
177
177
177
180
192
198
198
182
172
168
169
167
154
137
128
127
135
132
124
120
119
125
132
142
153
161
164
161
156
161
175
185
183
169
150
147
152
162
165
172
144
142
144
148
153
162
170
176
176
173
172
170
168
163
166
182
194
195
187
179
180
177
159
137
125
126
138
142
135
128
125
124
137
148
160
168
167
160
155
160
170
180
180
173
166
165
167
167
162
161
131
135
142
146
150
154
163
170
171
171
171
172
166
157
154
170
190
202
200
192
187
183
165
144
130
130
137
141
138
134
133
134
139
146
159
162
157
155
155
163
167
169
170
173
180
183
178
169
158
150
120
128
139
145
148
150
154
157
162
167
176
184
177
166
159
171
192
214
221
215
201
186
167
153
140
135
137
138
135
135
137
141
146
150
151
146
143
146
153
158
158
154
154
159
172
178
174
165
155
144
119
124
136
141
145
146
146
145
149
164
181
194
196
186
180
181
198
223
235
224
202
182
171
163
152
146
141
138
137
141
144
153
157
158
152
141
135
137
144
151
151
150
151
155
166
170
167
160
152
141
138
143
138
137
138
138
141
138
139
156
180
197
204
194
186
184
194
208
214
211
196
184
179
175
167
156
144
141
144
152
162
171
174
166
154
141
130
130
136
147
151
156
164
174
174
171
164
157
151
138
155
160
145
136
135
140
143
138
134
146
166
188
199
195
184
178
173
175
181
189
193
191
187
181
170
155
142
139
147
166
192
201
185
169
153
141
129
125
131
146
159
172
182
184
180
172
166
159
153
139
140
144
141
140
143
148
147
139
132
139
156
178
195
194
184
176
164
160
171
187
199
201
194
184
169
150
136
137
148
178
203
208
185
166
150
140
130
123
128
148
168
182
183
178
172
169
169
166
158
143
101
109
129
145
153
153
148
137
130
138
158
180
198
198
189
176
167
165
176
192
203
207
201
193
176
163
148
146
152
173
193
191
175
159
149
140
131
122
129
148
170
180
180
171
167
166
168
166
156
142
65
83
119
147
156
156
148
137
131
138
160
188
205
200
183
171
166
172
185
197
205
207
205
206
209
199
180
162
153
155
159
155
152
152
150
142
132
122
130
143
160
173
179
178
173
166
162
158
153
141
68
89
120
147
156
155
154
144
135
139
160
187
203
191
167
145
152
168
187
201
204
203
203
213
232
232
210
175
150
140
139
140
143
148
148
141
129
122
131
140
150
166
180
187
178
164
157
155
154
144
88
97
122
146
160
162
160
151
141
143
158
180
189
178
152
136
141
162
183
204
206
198
198
210
226
238
220
186
155
143
145
147
147
147
143
138
130
128
137
145
146
161
177
185
179
162
156
157
158
148
106
105
124
149
166
169
161
151
144
147
160
175
181
177
161
150
146
159
177
195
194
193
197
207
217
221
213
193
179
169
166
158
152
146
143
141
139
146
149
152
155
161
174
183
181
169
160
156
156
148
111
109
129
154
171
168
158
149
143
147
160
177
187
192
183
165
155
157
164
165
170
185
204
215
217
202
193
193
193
185
165
151
145
145
148
153
147
147
146
148
153
163
180
189
189
175
160
145
142
144
110
113
135
159
171
166
156
146
141
142
155
182
209
214
189
160
151
151
155
144
149
178
211
235
220
192
174
180
186
179
154
136
140
154
172
164
147
133
124
125
140
164
191
207
195
169
144
127
131
145
110
115
135
153
156
152
153
143
141
140
153
183
207
207
177
152
145
151
153
144
145
172
203
229
216
185
160
151
155
156
146
141
159
181
184
166
144
124
114
117
133
164
193
205
187
159
134
122
133
147
119
116
117
118
118
120
128
135
141
146
159
176
187
179
164
152
150
155
157
154
156
174
192
196
193
171
146
128
128
137
147
163
186
194
185
164
145
124
119
129
142
167
188
193
178
160
155
151
154
152
137
124
116
109
94
88
98
115
135
149
160
164
162
160
159
158
152
151
153
167
185
190
189
179
169
157
141
127
118
129
149
169
186
188
174
160
148
145
142
145
154
168
180
179
173
167
172
172
165
157
153
145
133
118
101
90
90
100
120
138
146
151
150
155
161
163
153
140
147
173
203
205
189
171
167
161
151
139
138
140
147
155
159
160
156
153
151
146
146
149
154
166
171
169
167
167
170
170
165
162
153
145
137
130
128
115
101
101
109
129
141
148
149
156
165
171
168
145
144
162
183
181
176
167
172
174
171
162
155
154
155
156
154
146
141
144
144
142
146
148
155
162
161
159
161
160
161
162
165
167
131
131
134
135
137
134
128
115
114
127
142
154
160
163
173
182
184
169
154
152
152
150
151
162
175
180
174
164
161
165
179
179
170
148
134
133
135
138
150
160
161
162
156
154
157
157
158
160
165
169
132
133
136
146
151
154
145
132
125
129
139
151
166
169
178
183
182
173
159
150
145
145
152
160
166
165
157
153
154
166
183
189
180
163
142
133
133
148
165
175
168
162
155
156
158
158
158
159
161
165
149
148
155
165
171
169
155
141
134
132
136
143
161
169
176
173
163
153
150
149
154
159
162
158
151
149
149
152
156
161
167
171
165
163
154
148
150
164
176
181
169
162
159
160
163
162
161
160
159
160
168
164
170
179
183
174
155
143
140
138
138
139
150
163
171
164
153
144
146
150
157
163
164
158
146
149
155
162
161
152
145
147
146
158
159
160
164
173
179
180
168
163
158
162
165
165
162
165
164
156
165
168
173
177
175
167
154
146
144
144
145
144
149
162
167
165
158
155
156
157
158
157
160
156
152
155
160
164
154
143
137
145
151
162
166
164
166
173
178
176
169
167
162
163
164
164
165
168
168
160
154
171
189
188
171
158
162
173
183
180
166
149
137
137
140
145
150
156
160
157
153
149
148
152
158
157
153
157
165
174
174
167
157
156
161
163
152
138
133
142
150
152
154
155
156
152
146
138
136
144
151
168
190
192
171
153
152
165
173
167
153
138
128
123
127
142
156
161
158
149
148
153
147
138
128
130
142
151
158
164
167
167
164
162
166
167
159
145
138
141
146
149
147
144
144
146
144
145
146
149
159
172
189
189
170
151
144
143
145
145
144
139
129
116
119
136
159
170
165
155
150
153
146
133
120
120
133
143
149
153
157
164
171
172
170
167
159
150
146
143
142
142
142
141
141
142
142
146
148
147
167
179
188
180
163
149
145
145
145
150
153
150
141
125
120
132
157
172
171
160
152
148
145
143
141
134
134
138
144
149
155
163
173
175
163
152
144
143
146
143
140
139
140
143
144
144
145
147
148
148
168
178
187
176
156
150
151
152
151
154
159
159
157
146
138
133
146
162
166
162
158
151
151
159
160
157
145
142
147
152
155
160
162
161
151
140
135
138
142
143
141
140
141
143
148
149
147
147
147
152
165
175
190
185
175
168
160
155
148
132
132
151
172
179
160
135
126
137
158
168
172
174
172
169
162
155
146
143
146
148
147
145
142
141
143
139
138
145
148
151
149
148
147
149
150
149
144
141
142
147
159
171
194
215
212
192
169
151
130
114
116
147
183
199
187
157
134
133
143
162
178
185
187
171
151
133
127
129
131
129
125
124
128
134
144
146
148
153
156
161
163
164
164
160
152
143
137
132
134
136
145
161
189
218
221
197
173
156
143
141
143
154
176
191
198
195
163
140
122
132
155
183
185
165
142
123
118
121
122
116
113
116
127
138
146
149
148
152
157
170
183
190
183
169
153
141
137
135
137
135
140
152
174
190
191
182
177
180
182
181
173
160
158
168
191
207
188
147
116
108
131
153
159
149
134
129
132
136
133
123
120
123
135
145
147
143
142
146
159
179
201
206
192
172
155
145
143
147
148
150
143
147
152
154
158
169
181
195
199
193
178
165
158
164
175
182
173
158
141
134
138
145
142
135
129
134
147
158
158
144
130
133
144
152
148
139
137
144
163
184
202
201
185
165
152
147
149
152
156
160
143
138
138
142
154
168
182
189
188
186
180
176
179
177
175
163
161
167
182
181
170
150
135
126
120
129
142
152
158
150
134
141
157
164
158
143
139
149
167
180
185
181
172
158
150
148
149
153
156
157
133
126
126
134
151
169
180
187
189
188
186
186
188
193
180
170
169
179
198
201
178
153
134
115
103
103
118
140
153
151
146
153
169
177
168
153
143
151
165
172
172
167
164
155
149
150
154
158
151
151
109
106
111
128
144
160
177
187
191
193
190
189
183
179
177
174
176
179
180
175
166
149
129
108
92
94
111
132
150
149
158
164
174
178
170
158
146
147
154
161
164
166
165
157
153
156
164
166
148
142
109
107
116
129
138
150
166
184
192
198
201
195
185
167
155
163
171
167
164
157
154
149
135
114
99
96
106
128
149
162
166
168
170
168
163
155
146
142
142
147
157
168
172
167
160
159
164
164
141
136
133
134
140
141
140
145
157
177
194
205
219
218
193
165
141
131
136
153
155
152
151
151
145
135
120
103
104
118
141
159
166
167
165
158
149
144
140
138
135
141
153
169
179
177
162
150
144
141
130
133
168
167
161
148
140
144
155
178
207
234
243
223
195
160
136
124
128
137
148
153
153
150
149
141
127
109
100
109
121
141
159
169
166
153
137
129
132
137
143
146
160
173
178
175
159
138
119
116
123
138
181
173
155
138
137
148
165
194
223
243
238
204
170
150
138
130
129
134
144
151
151
145
141
135
128
116
107
110
118
131
148
163
160
146
129
121
129
139
152
162
174
180
177
171
159
142
120
114
124
144
188
173
150
132
133
160
191
210
223
229
208
179
155
142
140
137
132
130
137
146
146
140
129
126
129
126
121
120
122
130
140
150
149
138
128
124
131
143
155
169
180
184
181
175
170
160
149
131
131
144
183
174
155
143
154
180
200
211
211
198
194
181
161
148
145
137
128
123
126
135
139
136
131
128
133
134
132
127
123
125
136
148
149
141
131
127
134
146
155
165
175
182
183
181
181
182
172
155
143
142
173
172
172
176
183
188
189
189
189
185
186
183
181
170
150
135
122
112
112
117
125
134
147
145
142
138
132
125
117
117
131
148
157
147
131
126
134
147
157
161
166
177
180
178
175
181
184
176
160
145
162
165
176
186
190
179
171
165
172
176
180
181
181
173
155
138
122
110
103
103
114
134
151
157
149
142
135
124
116
112
126
148
160
149
131
125
132
144
152
155
161
174
175
169
162
170
186
194
182
158
157
155
169
182
186
175
161
155
162
168
174
177
178
174
161
146
127
111
103
105
118
131
144
149
154
149
145
133
121
118
135
153
159
148
135
131
133
141
146
153
162
173
173
167
157
162
182
191
190
174
160
159
169
181
184
178
172
165
167
170
175
176
181
181
173
159
131
111
104
109
119
125
128
132
147
162
160
142
128
132
151
161
162
151
145
143
143
141
145
157
171
175
171
165
159
158
166
170
181
179
163
167
174
182
184
184
182
178
178
179
184
196
208
212
204
176
140
111
103
109
117
118
117
124
143
159
156
141
128
136
154
163
161
154
151
154
158
154
158
169
181
180
171
161
153
148
144
149
156
171
162
169
177
182
186
187
186
185
182
183
189
197
212
216
213
194
164
131
111
112
116
118
119
124
132
141
142
136
127
131
145
156
160
158
157
160
163
163
163
170
180
184
178
164
148
137
133
137
150
167
160
171
180
185
185
186
186
185
180
177
179
189
195
201
205
205
196
171
147
130
125
129
130
129
126
130
138
138
133
131
140
150
159
164
166
171
172
166
157
159
171
185
187
170
150
140
135
141
151
167
167
180
187
187
183
181
184
185
178
171
168
171
178
182
189
202
213
208
182
156
139
144
144
139
134
135
146
151
150
146
146
148
158
167
177
184
179
165
154
152
163
180
188
172
153
143
143
146
154
164
173
189
193
187
176
174
180
183
176
168
163
168
175
178
179
195
215
220
200
174
157
157
155
149
144
146
157
163
163
161
154
148
149
156
171
178
172
162
155
155
161
168
167
161
154
150
149
150
152
155
172
184
187
178
170
167
172
175
168
165
161
164
173
178
179
191
211
227
218
197
181
175
164
154
146
147
155
162
163
160
151
140
135
135
143
152
153
150
152
154
156
154
153
152
154
155
153
150
148
145
155
157
161
169
168
163
160
154
161
167
168
170
173
178
182
190
210
232
241
233
216
193
174
158
141
142
148
153
153
152
141
138
130
126
123
117
115
121
132
146
149
154
158
160
161
160
154
147
141
135
138
146
153
167
173
168
156
153
163
174
181
180
179
179
184
187
203
226
242
241
227
208
186
168
148
142
143
144
145
147
147
148
136
128
120
109
102
107
122
142
155
166
174
176
171
164
154
144
132
128
127
137
151
168
181
182
179
173
169
177
182
186
185
182
181
174
181
199
225
234
231
219
200
179
159
147
141
140
144
154
157
154
137
127
122
118
110
110
122
144
162
174
182
181
176
169
160
151
139
131
111
118
143
165
185
196
194
182
171
172
179
184
187
182
172
162
157
167
194
222
231
227
211
189
162
146
137
138
145
156
158
148
129
122
121
126
126
123
131
147
162
171
176
178
177
175
173
165
152
139
101
98
119
149
175
192
194
179
165
164
173
184
188
177
163
152
149
159
181
209
227
231
217
195
169
150
138
139
143
150
146
131
119
118
122
129
134
134
140
149
157
163
169
176
178
182
181
173
160
145
101
98
113
134
155
175
179
170
157
158
173
188
187
169
149
142
145
156
174
195
216
224
217
196
179
164
148
136
135
127
124
122
121
123
129
134
139
143
149
152
157
166
172
179
182
184
181
173
163
148
122
120
121
133
145
159
166
164
154
157
173
188
184
161
137
133
138
147
163
185
204
210
196
189
182
174
154
131
114
108
113
118
132
132
136
141
145
149
155
157
160
170
179
185
186
184
183
179
168
150
135
128
132
139
150
159
163
161
156
159
171
182
179
158
141
127
128
137
153
179
198
201
194
182
178
173
154
128
109
107
121
133
142
139
138
141
146
148
154
160
164
171
176
181
181
184
189
189
175
152
134
128
133
143
154
162
163
162
160
164
172
180
179
170
160
149
140
140
153
176
189
198
197
189
178
163
148
133
123
126
132
144
144
142
141
139
139
144
150
158
163
169
169
164
174
181
192
191
171
150
123
122
131
143
153
161
160
165
167
171
177
185
190
191
184
169
155
150
155
162
173
192
204
202
181
154
137
137
147
147
141
135
140
148
150
145
136
135
143
153
160
167
170
168
175
172
167
162
153
148
117
119
129
141
150
157
163
173
175
176
177
187
199
202
187
169
156
150
149
145
153
184
206
210
183
149
128
136
152
152
141
126
139
158
165
154
132
126
134
142
151
162
174
187
180
165
145
134
138
151
122
123
131
138
139
147
163
179
185
180
169
180
194
197
183
164
148
143
143
143
155
185
201
202
178
146
124
123
135
146
139
135
152
170
171
151
127
120
125
132
141
156
173
189
183
164
144
130
143
156
127
126
134
137
135
134
149
173
189
183
171
170
178
186
181
167
150
148
156
168
181
195
195
188
170
146
126
119
126
139
145
152
166
176
167
144
123
117
124
133
141
153
167
177
176
168
162
156
154
156
124
124
136
142
137
127
130
153
174
175
165
160
162
172
179
177
170
170
181
199
210
201
188
173
165
154
140
129
127
138
149
158
167
169
160
143
127
119
122
134
149
157
162
165
167
169
173
169
158
154
119
123
139
150
149
133
122
119
134
144
149
151
150
158
172
180
177
177
183
190
194
187
177
166
164
162
155
145
137
145
149
156
159
155
150
143
131
122
122
137
154
165
169
162
163
165
166
164
159
154
121
127
141
154
157
142
122
107
105
123
145
153
152
156
168
180
184
172
159
158
158
157
162
165
169
168
163
155
147
147
151
156
153
144
135
130
128
125
126
138
154
166
169
164
160
158
154
155
156
155
131
134
142
153
158
148
129
111
113
139
160
166
167
165
170
179
177
161
148
144
144
152
164
173
177
174
165
156
150
149
156
159
152
139
126
122
124
131
137
146
155
165
167
164
159
152
149
151
154
155
142
142
145
152
161
156
144
138
144
158
171
179
182
177
175
169
161
150
148
149
157
173
188
190
181
169
156
148
146
148
154
155
148
136
125
125
132
142
149
156
159
164
165
163
157
152
148
151
154
154
149
152
159
167
169
164
154
149
154
160
165
172
177
176
172
156
142
138
147
156
166
177
185
182
167
155
151
151
151
152
147
145
140
134
131
133
140
151
157
161
162
163
159
160
154
152
154
158
159
158
154
161
168
176
173
163
153
146
149
151
150
148
158
167
165
149
134
134
145
154
159
158
156
150
144
147
153
162
164
164
157
148
142
138
140
141
147
154
160
164
164
165
158
154
146
150
160
168
169
170
151
159
165
168
163
155
147
140
142
143
141
140
147
159
161
154
148
148
151
155
155
151
142
136
135
142
151
164
172
175
180
184
180
169
154
149
150
158
164
168
169
169
162
155
146
150
162
170
171
166
150
172
191
190
172
156
152
158
164
164
162
160
157
152
151
155
163
178
188
189
171
154
140
141
153
164
175
177
182
190
196
188
174
164
171
181
179
168
153
152
158
159
157
155
149
142
134
129
136
144
140
160
184
188
177
163
167
175
175
167
154
145
144
145
149
157
161
170
176
180
170
156
134
116
124
153
172
181
184
191
200
199
186
171
175
189
189
171
151
144
147
150
149
148
147
146
143
143
146
153
141
154
173
183
186
198
208
203
180
161
144
136
135
135
141
152
166
172
169
165
160
154
136
115
119
147
165
175
179
183
190
193
185
170
167
176
185
172
154
144
140
142
143
143
141
142
144
148
155
164
148
152
163
173
188
210
219
205
175
158
148
139
129
122
127
144
164
170
164
158
152
150
146
139
145
152
158
165
167
171
177
183
181
171
157
154
156
158
149
143
140
140
142
143
141
142
145
151
162
180
159
157
158
162
176
189
192
182
163
153
149
145
133
118
109
120
138
153
160
155
150
150
159
169
167
162
152
154
157
168
172
177
177
167
152
137
132
133
137
141
143
151
148
151
151
150
148
155
165
186
171
169
164
161
158
157
157
157
151
143
144
153
157
138
108
87
102
134
163
162
155
158
172
185
172
156
142
144
156
173
180
177
171
160
147
138
135
134
141
149
151
159
169
170
164
154
145
143
155
167
174
176
178
177
167
154
151
149
146
142
146
166
183
170
130
97
101
134
162
169
159
163
175
179
163
141
130
136
158
177
184
174
159
144
145
146
148
153
156
162
167
176
185
184
171
150
133
125
130
137
164
172
188
194
187
164
159
156
159
165
173
179
188
184
172
152
145
140
146
145
154
162
168
162
160
148
146
151
164
172
173
164
153
146
147
152
155
159
163
173
186
194
195
186
169
147
129
115
119
131
158
171
187
199
195
185
174
173
180
185
184
173
166
170
192
205
185
143
116
111
128
150
155
150
159
170
183
186
178
165
154
148
144
155
156
156
156
153
161
179
197
200
186
170
154
144
137
134
136
146
177
178
188
195
195
190
183
178
180
179
174
156
147
159
184
205
187
147
114
104
119
137
144
151
166
194
212
208
185
158
139
135
142
160
166
158
152
148
161
176
189
186
164
142
134
140
147
157
163
165
185
180
181
189
194
191
185
179
175
170
164
156
155
163
170
174
167
157
147
136
127
132
137
150
176
201
212
201
180
150
133
133
144
156
163
152
150
150
164
173
171
153
137
129
129
142
150
164
169
168
179
172
172
180
192
193
186
177
169
169
168
167
169
168
164
157
160
166
172
165
153
138
136
140
161
176
184
175
160
143
133
138
148
153
148
141
147
157
171
172
162
144
133
131
139
147
156
165
167
163
143
138
150
175
190
192
186
177
172
176
179
181
174
165
154
153
160
167
173
168
164
154
140
126
118
130
149
167
158
143
136
138
147
152
149
144
149
156
169
170
165
151
143
141
150
156
161
165
159
154
143
142
156
178
188
189
187
184
182
188
194
190
174
152
142
146
158
166
169
164
167
164
147
121
102
102
132
161
174
163
146
139
143
153
163
164
157
151
154
161
169
176
176
169
159
160
165
164
145
138
180
186
192
189
188
188
189
193
197
199
203
195
174
149
134
140
154
168
166
160
158
157
146
125
109
105
122
156
176
174
157
147
147
157
168
171
165
150
147
153
170
186
192
181
160
146
147
141
128
125
214
217
212
198
191
190
195
202
207
207
202
190
176
153
144
141
151
159
160
155
147
131
125
123
117
112
118
132
148
160
159
157
154
156
158
166
165
161
158
164
172
186
192
185
163
129
116
112
116
123
210
206
201
193
188
194
202
208
210
205
195
181
170
156
156
160
153
151
152
148
138
127
117
116
117
116
120
126
134
143
152
157
154
147
142
147
166
176
184
181
180
183
183
188
175
141
115
103
109
122
187
182
177
175
185
199
210
211
206
196
185
171
159
150
154
162
154
144
144
144
140
127
114
111
115
121
125
130
134
137
142
147
147
140
140
150
169
183
189
187
178
178
178
190
198
177
143
111
105
121
188
190
185
184
192
204
214
211
200
184
170
154
143
138
140
142
146
136
136
140
138
129
116
111
117
128
130
133
133
131
133
139
144
146
160
175
180
186
184
177
170
166
170
183
199
192
164
130
108
117
190
196
202
200
197
197
200
195
186
171
156
144
136
131
129
123
123
126
129
133
135
135
133
132
132
134
132
128
123
119
125
137
148
156
166
179
187
188
183
169
159
155
159
171
178
187
176
150
121
111
176
179
185
192
190
179
170
166
166
159
151
142
137
134
130
125
122
120
124
129
137
151
165
167
152
141
132
123
114
110
120
140
152
157
160
173
184
186
181
166
152
147
152
165
176
188
189
173
139
115
155
155
167
181
183
168
155
156
165
164
159
145
139
137
134
129
122
118
122
132
147
169
182
178
161
145
134
126
120
121
135
149
161
158
155
155
161
175
175
164
152
148
154
168
181
192
192
180
154
140
147
152
164
178
181
173
166
166
174
173
165
149
143
141
135
130
121
120
127
140
154
166
176
169
158
148
140
134
133
143
160
176
177
168
159
157
159
163
167
165
159
153
157
168
179
181
173
167
159
154
155
159
168
177
180
180
181
182
179
173
160
151
149
151
145
135
124
128
140
151
156
156
152
154
153
152
148
141
142
159
181
191
193
183
170
165
162
164
168
169
166
160
159
157
153
151
150
153
155
155
161
165
170
175
177
178
179
179
175
168
157
156
161
167
165
155
144
145
154
155
154
150
147
147
147
148
147
144
143
157
180
198
203
194
180
173
171
170
167
164
166
165
162
155
143
139
141
148
152
152
166
170
174
175
175
174
173
170
169
167
168
171
177
179
183
183
179
177
164
151
147
147
149
150
146
145
147
148
148
155
175
193
203
198
186
179
174
164
151
143
151
165
171
163
149
142
144
149
149
151
177
181
181
177
174
173
174
172
169
171
183
192
197
194
194
200
208
198
176
147
137
147
155
159
157
153
157
156
154
158
167
183
190
190
184
185
175
159
131
121
133
157
171
163
149
141
143
147
149
152
192
195
187
179
175
174
178
176
171
170
182
197
207
201
197
199
207
204
183
154
139
148
160
166
171
174
171
165
160
161
159
158
158
161
177
187
176
157
129
116
127
145
158
154
145
138
139
144
148
149
202
199
189
182
176
174
177
175
168
164
162
170
188
197
193
195
201
202
189
171
160
161
165
164
170
171
170
169
163
157
145
138
130
145
166
179
172
157
138
128
134
146
153
152
148
141
140
145
146
146
188
187
183
185
183
178
175
171
168
162
151
149
161
180
193
196
198
200
191
182
179
176
169
150
141
146
156
161
155
146
136
130
126
135
151
162
157
152
145
144
149
153
159
160
151
143
143
147
147
148
152
159
172
190
197
191
178
176
178
180
162
153
158
174
191
194
197
196
190
185
184
183
173
150
126
129
145
151
147
139
134
127
123
127
136
142
143
145
149
154
159
163
166
159
149
142
141
145
149
149
118
129
160
193
220
223
215
211
206
201
184
171
166
172
181
185
189
186
186
186
188
188
179
159
134
132
141
147
145
143
136
123
114
116
125
132
138
143
149
158
164
163
159
150
146
143
144
148
150
148
113
120
146
185
219
235
239
224
211
199
185
175
169
168
162
158
160
171
180
189
193
194
184
166
144
138
142
146
148
150
137
120
108
108
118
131
140
146
152
158
161
156
152
148
149
157
161
159
154
148
136
128
139
156
190
220
231
218
203
194
183
174
165
155
146
148
152
162
175
187
195
194
181
161
141
133
137
144
149
154
141
125
111
110
117
131
144
153
159
161
161
157
153
153
159
169
177
175
164
153
166
149
141
145
158
181
199
202
192
190
186
178
163
146
141
149
157
160
170
178
187
187
172
151
136
127
129
137
145
149
146
136
127
122
123
134
147
157
162
162
162
162
161
161
164
173
182
183
176
165
178
173
155
149
152
168
180
186
183
187
192
185
169
150
148
158
160
156
153
162
177
183
171
151
139
130
126
131
139
147
152
148
140
132
129
138
149
155
157
159
165
170
169
163
163
170
181
184
180
173
174
175
167
159
157
162
168
172
175
182
189
186
173
165
161
163
156
145
138
152
176
187
182
165
147
135
128
126
132
140
149
153
148
145
138
140
145
146
146
155
167
176
171
161
158
167
179
184
177
169
160
169
169
163
158
159
163
166
170
175
180
179
174
173
173
164
153
141
138
157
177
191
191
178
152
133
124
123
129
136
145
155
161
159
147
138
133
128
133
149
168
176
169
158
154
162
175
179
170
162
148
156
160
155
151
154
162
170
172
175
174
175
175
175
175
171
163
156
157
160
173
182
184
172
146
121
111
119
130
139
141
151
167
171
161
140
132
130
136
151
167
172
165
155
152
157
164
168
164
159
144
149
151
146
146
155
167
177
179
177
176
178
175
178
181
184
179
170
165
162
165
177
177
166
141
114
103
115
134
142
139
141
155
169
167
149
139
145
162
168
169
164
156
152
152
155
154
158
161
160
149
154
153
156
155
161
168
182
185
181
177
174
174
182
191
194
185
172
164
162
171
179
177
164
146
123
113
120
134
142
138
133
138
148
155
146
142
155
175
180
172
154
145
151
156
158
155
158
160
161
152
164
187
193
186
172
171
180
189
186
175
166
170
185
196
196
184
171
164
173
182
182
175
165
155
151
144
145
150
150
144
135
129
130
129
127
129
146
168
177
171
153
147
153
164
167
167
162
159
157
142
166
194
213
208
184
174
180
189
185
167
158
161
176
186
187
181
179
179
183
184
177
168
162
158
158
156
158
159
159
149
138
131
125
122
114
116
127
148
163
169
165
164
166
169
169
168
158
151
148
128
144
180
205
204
190
178
175
176
173
161
157
158
164
173
178
180
180
182
180
166
158
156
160
159
159
154
152
152
154
150
143
136
129
121
114
110
115
128
149
168
177
177
169
167
164
157
148
144
144
125
135
159
179
191
186
175
165
161
164
169
168
166
165
167
173
173
169
170
158
152
153
161
164
163
157
151
147
145
147
146
143
137
128
118
111
108
112
119
136
159
176
175
169
163
155
150
146
144
143
131
134
145
165
176
174
164
155
156
165
177
179
174
167
164
163
159
152
149
154
156
163
169
171
169
163
158
153
148
144
140
136
131
123
115
112
114
117
120
127
144
157
166
165
160
153
150
149
147
143
137
137
144
154
165
165
154
152
161
174
180
185
178
167
159
145
138
141
151
161
168
171
173
173
168
163
158
155
150
144
137
130
124
120
122
129
136
130
122
122
133
148
159
164
166
159
155
154
150
144
142
145
151
159
162
159
154
158
168
183
188
188
183
171
154
132
126
137
154
167
169
170
166
160
153
152
151
155
154
150
143
132
123
123
131
144
150
139
127
122
131
145
157
163
163
158
160
160
157
152
146
157
162
164
160
155
155
162
172
179
182
183
180
169
155
136
128
137
153
163
167
160
152
146
142
145
148
157
161
159
155
146
134
131
136
144
148
142
131
127
135
145
153
151
151
153
162
167
168
173
147
159
162
162
155
152
154
163
168
168
159
157
161
160
155
146
143
146
151
154
154
150
147
146
141
145
150
162
172
183
186
182
168
148
140
139
144
144
143
143
148
155
156
150
146
152
162
169
173
174
148
163
172
174
170
162
152
137
130
138
159
171
178
171
158
158
160
169
178
183
174
161
152
150
168
197
219
217
202
189
176
165
155
156
172
188
196
191
172
162
161
162
161
154
145
145
153
165
168
161
135
157
172
174
172
171
166
166
163
162
164
174
181
178
170
163
159
156
164
175
172
163
153
145
161
190
208
206
197
190
189
179
162
155
169
194
204
189
158
149
149
152
153
154
156
164
165
166
163
159
131
145
160
165
175
190
200
191
170
163
164
170
177
175
172
165
154
146
150
162
166
161
155
150
161
181
191
191
186
189
191
186
167
153
159
180
199
185
161
146
142
143
146
153
162
172
172
168
163
164
133
132
139
155
177
198
205
188
162
153
155
160
156
153
153
150
147
138
142
154
159
156
154
153
161
173
173
174
172
175
180
178
164
148
147
154
172
173
158
144
137
136
140
149
161
171
172
169
166
170
143
130
131
148
170
188
182
166
154
145
152
156
147
131
122
116
120
131
142
152
151
147
150
158
166
165
160
159
162
167
169
171
164
148
140
138
142
142
142
142
137
134
144
152
162
165
165
163
163
167
165
149
145
147
158
160
160
164
162
164
165
167
159
128
97
78
94
131
155
154
139
135
145
162
169
160
153
152
164
174
175
177
169
155
144
137
131
133
140
150
150
153
162
167
168
159
150
147
154
163
176
173
165
157
152
154
162
173
174
177
181
187
182
149
105
78
101
145
176
166
139
127
139
157
165
158
152
154
170
188
199
193
180
164
149
146
142
145
154
163
169
176
184
186
174
153
136
133
151
169
174
182
183
173
160
161
170
172
174
178
183
194
190
169
137
116
132
158
183
176
149
133
137
149
158
161
157
156
167
183
195
194
181
168
159
155
156
159
163
169
177
180
183
179
169
152
137
139
160
180
168
181
187
183
178
173
173
160
165
167
171
177
174
168
169
165
160
153
156
164
158
155
146
146
154
163
166
163
159
158
163
165
167
169
170
169
165
158
161
162
168
167
161
154
150
149
151
161
174
185
171
176
182
180
175
171
171
162
161
160
157
153
153
160
180
188
167
142
124
139
156
162
158
154
161
173
178
168
153
141
139
133
146
162
177
179
167
152
137
140
151
151
141
132
133
146
162
173
179
175
180
177
178
177
171
164
161
162
159
152
146
141
145
156
174
177
161
141
125
132
147
156
160
165
189
202
198
168
144
128
123
127
136
151
169
177
168
146
129
131
137
142
138
134
136
148
158
167
166
160
190
186
180
177
173
164
157
153
150
145
141
141
149
163
165
166
158
153
148
140
143
147
149
163
191
203
191
161
133
118
119
127
134
138
145
156
165
159
147
135
134
137
143
151
150
150
152
156
161
161
199
201
204
200
185
169
157
144
139
137
138
143
148
154
159
165
163
164
166
155
148
146
144
149
157
165
163
151
126
114
117
126
131
133
137
143
161
169
174
159
144
139
139
150
154
148
146
151
164
172
210
215
213
206
195
178
160
146
138
133
137
142
144
146
155
171
182
178
171
159
152
148
143
136
128
132
139
151
142
135
123
123
130
139
146
151
159
164
172
171
168
155
145
142
142
141
149
159
169
174
226
230
222
209
202
191
184
167
143
130
130
135
138
140
156
174
184
184
172
161
150
142
135
126
119
124
138
157
161
147
130
125
134
153
167
171
161
152
155
168
178
181
162
144
131
130
150
162
167
163
226
230
220
212
208
207
196
176
145
126
124
135
147
157
163
175
177
174
167
161
149
135
126
121
125
140
156
161
156
144
133
131
141
159
172
178
170
158
158
164
180
190
184
158
136
123
143
157
161
153
196
203
213
217
220
219
203
175
143
123
127
146
167
181
187
178
169
159
157
155
149
138
124
120
129
148
163
162
149
138
134
137
142
152
159
174
179
179
172
168
171
180
179
175
158
140
140
143
147
146
170
184
210
221
228
223
203
171
142
126
130
153
178
187
188
177
162
148
147
150
147
139
126
121
131
149
162
161
150
139
135
137
138
141
150
172
186
192
183
171
166
162
167
179
188
171
146
134
135
140
176
195
211
221
223
216
197
172
148
131
129
140
149
159
164
162
157
149
145
144
141
130
119
121
133
151
159
157
149
138
134
133
135
142
154
178
190
193
183
169
158
152
157
174
189
183
157
138
129
134
193
205
210
209
195
187
184
171
156
137
122
115
123
135
144
151
155
155
154
146
138
128
121
126
146
156
157
152
143
131
130
135
143
153
169
184
194
192
181
166
153
146
150
167
179
183
169
148
131
129
186
186
185
184
182
172
165
163
160
151
130
118
126
135
144
152
158
160
161
158
152
148
150
152
161
159
155
148
140
130
131
140
148
158
171
187
193
193
182
164
148
138
146
165
180
187
178
163
134
121
163
165
169
177
179
167
160
155
165
164
156
142
131
136
142
152
160
163
164
161
162
177
187
181
164
152
147
148
148
143
141
142
147
157
168
182
188
190
182
163
145
134
145
167
185
193
185
167
136
118
151
156
166
176
180
172
163
168
171
169
159
143
132
127
130
145
155
166
169
164
169
185
193
185
162
139
142
151
160
159
153
144
147
154
164
174
180
182
177
163
146
136
146
165
180
184
177
162
143
128
152
156
163
171
177
176
175
174
169
157
143
119
114
120
122
131
147
167
179
185
180
181
184
179
160
143
142
151
160
162
156
150
150
157
163
171
175
176
174
162
148
139
144
153
154
156
164
163
156
138
160
157
156
162
167
170
170
168
163
149
126
113
116
126
134
142
147
166
186
189
184
177
173
170
157
148
144
145
150
152
156
158
163
165
167
169
172
173
169
163
150
146
144
144
140
143
157
171
170
150
165
156
150
151
156
159
156
155
155
155
147
140
134
143
152
158
156
161
166
165
168
169
168
166
155
148
141
134
133
138
150
163
173
173
169
167
163
159
151
150
150
158
156
148
142
147
162
172
170
156
165
157
147
148
153
155
150
146
151
163
177
177
172
163
164
169
166
158
144
137
140
154
163
165
159
147
132
120
118
127
142
159
167
168
167
161
149
135
120
124
141
161
165
156
147
148
158
165
160
155
165
159
151
152
157
160
155
149
153
165
182
189
188
179
171
166
166
158
145
136
133
145
159
165
163
153
131
113
110
120
135
148
155
160
162
162
146
127
108
109
131
152
163
158
147
142
148
155
153
152
174
168
162
165
166
166
165
163
160
162
170
178
189
192
184
173
167
159
149
143
141
148
157
158
165
158
145
126
119
123
132
142
152
163
178
184
164
142
124
116
132
147
158
157
147
138
139
148
153
155
181
179
179
180
178
174
171
170
165
159
150
154
180
198
199
186
170
158
144
142
145
150
152
145
141
146
156
148
132
127
131
141
155
168
183
189
178
162
148
146
145
151
158
158
149
137
137
148
160
174
178
183
187
191
193
186
178
174
166
156
143
152
174
193
201
192
178
158
137
121
128
143
144
130
116
128
149
153
141
130
129
134
146
162
173
178
174
167
161
160
158
157
157
154
145
134
135
149
168
180
160
169
184
196
201
196
187
179
168
157
149
157
172
179
184
184
181
163
136
119
124
136
138
126
112
120
143
150
145
136
130
129
134
138
148
160
165
164
163
163
161
154
149
145
138
133
136
146
161
170
154
165
182
193
200
200
199
187
172
161
154
159
168
172
174
180
179
173
158
139
130
136
135
125
118
126
144
152
150
144
137
130
129
133
141
149
156
158
160
160
156
147
139
134
133
138
145
152
158
156
173
178
185
184
187
193
200
192
179
167
160
161
164
169
175
182
182
180
174
167
154
141
131
122
117
128
144
153
158
153
145
134
132
136
141
145
151
155
158
158
151
141
131
126
129
142
158
165
166
161
190
196
189
182
175
183
190
190
180
173
167
165
164
172
180
188
186
179
172
172
159
146
132
119
118
122
135
153
164
164
154
140
132
134
134
138
147
151
153
149
143
137
129
124
128
144
165
175
179
176
187
196
193
184
177
178
181
180
170
169
169
169
167
172
181
191
187
174
163
159
160
155
139
133
121
119
130
150
167
171
158
142
121
116
118
131
141
143
140
136
136
136
133
127
128
141
159
172
179
183
173
187
194
189
181
177
175
167
157
156
161
169
170
174
182
189
183
169
156
155
162
166
164
152
131
123
130
146
163
165
153
145
128
122
118
127
131
130
127
126
134
143
145
133
135
141
151
160
167
179
169
185
192
187
177
172
171
168
159
154
154
163
170
175
178
180
174
166
159
161
166
168
165
154
138
128
132
142
151
147
143
147
153
146
134
126
124
122
120
126
140
151
155
155
148
150
151
156
162
170
171
184
186
178
170
169
173
175
169
163
162
165
169
173
174
176
174
173
170
170
168
164
158
144
139
131
131
137
137
132
132
145
162
168
151
129
127
127
133
142
149
152
157
157
152
156
159
164
163
163
172
182
181
173
169
171
174
178
176
177
180
176
170
170
175
184
188
183
176
171
166
161
154
147
141
135
130
131
129
128
132
139
155
162
156
144
142
156
166
168
160
148
134
130
142
153
163
164
160
156
166
176
181
179
181
176
171
172
171
179
185
179
169
169
181
198
204
192
173
164
162
155
153
150
147
143
137
133
135
139
134
131
125
129
145
146
155
176
191
185
171
146
125
124
133
149
155
156
150
145
158
174
190
201
193
181
171
170
173
179
180
173
165
168
183
201
204
189
167
153
143
143
143
147
149
149
151
151
156
156
143
125
111
111
119
130
143
165
190
191
175
152
132
134
147
151
147
142
139
141
156
177
195
201
195
185
179
178
185
185
179
170
164
168
177
189
189
179
163
150
138
136
143
142
147
149
154
159
161
157
143
126
115
112
107
109
117
144
171
182
176
164
163
166
166
160
147
139
140
145
153
163
181
190
191
189
193
201
197
192
182
176
170
171
173
176
175
172
169
161
155
155
156
154
149
145
144
144
142
135
132
126
121
117
108
99
104
125
151
164
173
173
174
173
169
160
151
145
145
147
144
149
163
181
190
196
203
205
203
193
184
180
177
177
175
174
170
169
173
174
177
175
175
166
152
145
141
139
134
127
123
125
126
121
111
100
102
115
133
147
163
171
171
165
159
154
153
153
149
146
138
142
158
177
185
194
198
198
196
185
177
172
173
174
173
168
164
168
177
180
174
168
164
161
151
148
149
147
142
133
129
133
135
129
121
115
115
118
126
137
154
165
166
161
157
156
159
161
153
142
140
139
147
162
172
174
171
164
167
168
167
164
160
158
154
150
153
165
180
181
167
146
137
137
143
147
152
154
150
144
140
141
141
140
139
139
140
135
131
134
146
159
168
170
169
167
168
166
156
143
146
144
142
142
142
149
148
149
158
165
169
166
161
152
145
136
147
164
182
184
170
150
140
137
137
141
144
146
146
145
144
145
147
149
160
172
169
152
138
133
142
155
168
176
180
177
170
167
158
149
153
156
151
141
134
135
147
156
164
170
172
180
179
167
151
142
150
165
180
184
179
173
166
156
148
144
141
140
143
145
146
146
146
152
167
178
173
157
142
135
141
150
161
169
171
171
167
164
157
153
162
166
165
158
146
147
155
166
172
170
167
172
176
169
160
155
159
166
170
172
176
178
177
172
165
154
149
150
150
151
150
148
146
149
152
159
167
161
150
143
147
152
157
158
158
161
162
161
154
153
171
168
161
157
163
165
157
144
138
142
160
168
168
160
153
154
156
153
149
151
152
157
156
160
183
211
228
214
176
145
131
130
139
151
163
171
181
177
170
161
154
155
157
151
146
151
171
184
173
154
170
173
167
157
161
161
157
150
150
161
168
172
173
171
169
167
162
152
148
151
154
163
166
170
186
201
200
189
172
154
141
134
132
142
159
172
179
169
152
146
145
149
153
158
160
166
172
172
163
155
162
163
161
155
157
156
147
144
143
156
168
177
181
185
185
179
166
151
149
156
160
164
169
180
189
194
188
178
168
162
152
139
126
134
152
167
174
164
149
143
142
142
148
160
173
183
178
168
158
158
156
147
147
152
159
155
141
123
119
137
156
174
181
185
183
170
153
147
153
163
164
162
159
167
178
185
179
169
164
161
149
133
118
121
141
152
171
172
160
146
136
131
138
155
173
187
182
169
157
156
158
139
142
154
167
163
145
129
125
139
156
167
167
167
158
146
138
142
153
165
162
154
146
150
166
177
176
169
161
157
145
130
118
118
137
150
169
176
168
150
134
120
132
151
164
170
168
160
153
143
169
154
156
164
173
175
165
162
160
162
163
168
164
159
146
133
133
146
155
160
149
142
139
147
166
176
178
174
167
163
155
143
136
135
149
153
162
169
166
158
150
145
150
158
158
154
148
144
146
145
181
178
171
168
174
183
192
185
176
171
168
174
174
160
142
131
138
158
172
168
150
139
141
150
167
175
179
177
174
174
173
174
172
170
165
155
155
159
163
166
170
172
171
170
162
149
140
140
154
169
177
184
176
165
169
183
197
185
164
156
162
175
180
159
137
125
139
166
190
190
170
152
145
150
162
167
170
171
168
168
174
186
185
180
172
155
156
160
163
167
172
172
169
166
160
150
147
156
178
193
151
160
160
156
155
170
173
163
146
145
150
165
171
160
144
134
141
161
184
196
187
168
155
153
156
160
158
149
145
149
159
175
184
181
174
162
164
164
166
164
160
151
146
146
144
146
154
170
185
186
115
121
137
145
142
144
142
145
143
144
148
154
159
163
164
161
147
139
155
175
188
184
168
159
156
157
153
144
138
140
153
164
172
178
181
180
175
166
162
154
155
152
145
140
138
145
156
164
161
152
108
117
136
140
134
129
134
141
143
143
141
144
156
170
181
179
156
136
131
147
175
188
177
167
164
162
157
144
140
146
156
161
164
173
186
194
188
165
145
146
159
179
179
168
157
153
151
145
133
131
131
142
143
140
130
123
130
139
138
131
127
132
149
167
183
184
168
149
137
142
156
172
172
171
173
171
158
144
137
145
157
160
156
157
173
192
195
175
150
143
158
184
202
199
179
153
137
129
131
139
169
175
165
144
130
124
127
130
124
110
105
115
135
154
173
180
180
170
157
147
142
144
156
167
176
170
154
138
130
140
152
155
148
143
148
166
189
187
173
157
154
157
172
180
164
140
121
124
149
168
181
183
167
148
136
130
124
115
101
93
92
104
121
142
167
188
197
190
168
151
134
129
144
157
164
164
148
136
132
138
147
150
147
143
140
146
159
177
186
182
161
134
123
126
128
123
121
142
168
184
185
180
165
149
143
139
132
115
100
91
92
102
117
137
163
188
199
189
170
157
147
140
146
151
155
153
152
142
142
141
144
150
154
155
152
146
147
156
179
190
186
152
116
93
94
114
144
167
185
189
178
174
164
152
150
151
142
123
104
98
103
111
127
142
157
173
177
172
166
165
167
163
156
151
156
167
172
167
153
144
144
150
158
165
167
165
154
155
165
183
190
177
143
104
91
114
152
187
194
189
167
173
170
165
163
161
149
127
108
104
120
141
151
152
152
154
153
154
159
166
179
178
163
153
159
172
180
174
156
144
143
150
155
158
167
172
176
168
160
159
169
175
150
128
107
120
145
175
187
186
163
174
177
178
175
166
150
128
111
110
127
146
158
156
151
148
150
151
153
156
159
161
156
153
162
174
180
174
158
148
143
147
145
146
156
169
178
174
161
155
152
153
152
145
136
134
139
161
178
181
175
180
183
183
175
162
149
131
116
117
124
138
146
150
152
154
156
156
155
149
141
136
137
151
167
179
181
171
157
148
145
145
140
141
149
160
168
169
164
157
151
149
151
153
154
152
148
157
169
173
185
184
180
175
165
156
149
142
141
132
125
124
132
145
153
158
163
165
163
156
140
123
126
145
171
190
183
171
159
150
148
146
143
146
151
157
163
166
164
161
155
153
155
159
163
163
160
163
166
162
186
182
170
164
158
152
148
148
153
153
140
134
134
144
156
165
174
176
172
164
153
134
128
141
165
183
182
174
163
153
146
145
145
151
160
165
168
168
164
160
157
156
156
159
163
166
166
167
161
148
174
176
166
162
159
153
147
144
152
159
155
145
141
146
156
169
183
183
176
164
155
146
140
139
139
153
167
177
173
160
140
134
138
148
166
174
174
171
164
159
155
154
153
158
163
167
168
165
150
137
161
168
168
166
164
157
144
141
143
150
153
149
144
146
153
167
186
192
179
161
150
147
144
140
129
129
152
175
179
162
132
109
112
137
163
175
177
171
164
157
148
149
152
158
165
169
171
163
147
131
158
161
163
165
165
163
154
143
140
141
141
142
143
147
152
163
179
192
181
164
150
145
145
142
133
129
146
169
173
156
125
102
105
126
152
169
175
174
167
154
142
138
148
157
165
171
173
169
159
141
158
155
154
158
162
166
158
146
141
138
135
132
138
149
158
164
165
168
172
162
154
149
148
147
140
140
147
158
157
144
121
105
108
125
145
161
171
176
174
159
143
133
138
147
156
167
174
179
174
158
158
149
145
153
160
163
152
141
136
138
138
132
136
146
163
167
155
137
142
147
154
155
155
151
142
136
134
138
137
129
121
112
116
130
144
155
162
170
173
167
159
145
137
139
148
164
173
178
176
168
152
145
142
150
158
155
139
120
123
137
144
140
134
142
158
162
149
129
121
130
145
157
159
154
141
123
102
98
110
117
120
122
127
134
143
147
147
149
153
163
174
171
157
145
147
157
165
167
166
163
140
141
143
152
157
155
136
118
121
140
149
147
142
145
151
150
148
135
124
124
135
146
152
152
140
117
87
77
92
112
127
136
136
141
143
143
136
129
136
153
175
183
175
159
148
147
154
157
154
150
135
144
148
160
163
161
152
147
146
148
152
154
158
162
157
154
150
143
133
128
130
137
145
145
139
126
103
91
97
118
140
155
159
154
150
145
134
126
131
147
163
170
171
162
151
145
147
151
153
153
159
162
165
171
171
167
163
167
162
150
151
160
180
186
178
168
154
151
141
132
134
138
138
137
134
135
137
127
122
127
144
159
163
160
156
150
139
133
142
151
155
155
159
161
157
149
145
149
158
168
182
189
185
179
170
165
161
160
149
141
139
160
185
195
183
169
160
158
146
132
129
133
131
123
120
130
152
150
135
131
137
147
156
156
154
151
146
144
153
161
155
151
154
162
163
151
141
146
159
173
190
201
201
185
166
144
132
123
113
109
126
156
174
174
163
155
164
166
152
131
123
123
121
114
112
126
149
152
142
131
132
140
148
150
151
152
151
149
153
158
152
148
153
163
162
149
137
141
152
163
185
203
209
190
165
141
127
117
107
104
123
151
166
164
155
160
172
176
163
137
123
115
114
109
114
129
149
154
144
135
130
135
145
152
155
153
151
148
145
143
139
137
146
153
155
147
137
138
149
156
186
206
212
194
167
147
145
138
129
124
130
152
167
172
175
179
176
176
168
152
136
122
114
112
121
138
154
161
156
141
126
125
138
156
158
154
148
143
135
130
126
124
130
139
148
149
146
145
151
159
187
206
211
197
174
155
148
141
134
134
138
153
169
181
184
181
173
171
165
160
150
136
125
121
125
141
155
167
166
148
122
111
120
139
147
146
142
139
132
123
115
113
119
131
146
154
154
150
151
159
180
199
208
198
179
160
147
134
127
129
137
152
167
175
178
175
171
168
166
163
155
144
134
128
125
129
143
163
168
153
123
107
103
113
127
134
139
141
134
122
109
106
114
130
147
157
157
149
147
154
170
188
204
198
182
162
146
128
119
120
130
149
164
168
169
169
173
177
176
168
154
143
135
131
124
119
136
155
161
155
122
108
104
108
109
122
140
150
148
129
110
106
118
136
150
160
158
150
148
155
171
187
198
195
183
169
161
151
140
129
132
152
166
170
169
168
175
186
188
177
156
143
133
129
129
130
143
155
148
133
113
109
110
112
105
114
137
160
163
143
118
112
123
142
159
170
167
160
159
166
182
189
192
191
184
181
180
177
170
162
159
167
170
173
168
167
173
184
186
179
163
145
133
136
144
162
172
158
136
106
99
105
113
114
107
111
135
162
170
154
132
121
128
146
164
178
178
168
164
166
187
190
186
185
185
184
186
187
186
185
183
179
170
162
159
165
171
178
179
176
164
155
145
148
160
172
174
155
133
106
98
102
109
112
112
119
139
158
166
156
145
130
130
143
161
174
175
165
157
155
176
182
181
179
180
183
184
186
188
194
196
186
168
150
149
165
178
179
172
165
158
150
151
153
160
161
150
145
140
134
121
109
103
109
120
132
147
158
164
159
154
141
135
141
152
162
162
154
144
141
163
172
172
168
167
175
181
185
186
192
200
189
168
150
153
172
187
182
170
155
147
144
136
133
132
133
139
146
153
155
139
119
109
112
126
137
148
161
167
165
159
145
140
145
152
155
148
144
140
140
159
166
164
156
157
167
180
186
186
188
192
188
172
161
166
178
186
181
168
154
148
144
138
124
122
125
136
150
154
151
134
120
118
119
121
128
140
160
169
166
152
141
142
150
157
152
144
144
147
151
159
162
163
157
156
169
182
189
187
185
185
183
176
172
174
179
182
179
173
173
176
177
163
145
130
126
133
141
136
126
117
119
128
128
123
117
128
153
167
161
145
135
139
146
150
150
146
150
154
158
158
161
167
171
176
180
188
192
192
187
182
178
179
182
181
181
182
183
187
191
192
189
176
158
136
127
128
131
128
123
121
133
145
142
131
127
135
150
159
152
144
139
143
146
146
148
152
156
158
156
158
164
175
182
181
181
186
191
194
188
179
173
176
185
184
182
184
190
198
195
182
170
161
150
134
127
127
133
138
138
147
161
165
158
148
146
149
154
160
155
164
164
164
158
153
156
160
164
162
153
163
168
173
176
169
166
172
179
183
180
173
165
168
173
174
173
179
192
201
194
171
147
136
134
131
129
131
139
144
149
160
175
178
172
169
169
167
167
169
171
175
178
178
172
170
167
170
173
167
155
161
161
157
144
139
143
147
157
157
158
158
157
159
157
156
159
173
189
200
191
170
151
142
144
141
137
135
139
143
149
159
173
182
183
184
184
183
180
178
177
178
178
179
180
180
175
174
175
167
156
154
150
142
134
131
137
146
152
153
152
151
154
157
152
148
150
169
186
194
189
178
173
168
165
156
148
137
136
140
144
150
160
175
187
196
195
192
187
181
177
173
169
172
176
177
172
167
161
156
146
153
153
150
150
141
143
149
156
158
156
156
158
158
154
153
154
164
178
182
183
182
181
179
173
164
156
149
142
143
143
145
151
167
187
197
197
192
185
179
172
168
163
164
165
162
157
148
136
131
134
206
184
155
145
150
155
155
154
160
170
168
157
141
137
145
151
156
155
150
151
153
158
164
170
182
186
175
149
119
104
112
131
152
162
161
153
154
159
166
165
156
154
155
151
149
150
154
154
143
133
210
197
165
150
150
152
153
157
161
164
153
136
133
142
156
165
167
165
159
157
157
163
169
177
183
179
169
151
131
113
112
115
129
147
154
150
146
147
149
149
151
151
153
155
153
150
147
148
147
152
188
179
164
156
154
151
148
147
151
155
148
142
140
157
174
183
184
179
171
168
168
170
175
183
184
181
172
161
150
142
120
106
107
127
146
148
138
127
130
144
146
145
147
155
158
158
151
147
150
158
166
152
154
157
158
154
146
141
143
150
153
157
164
170
177
176
179
181
182
178
173
168
172
179
185
187
181
171
162
153
128
103
93
112
141
153
147
140
142
146
147
141
141
153
159
162
158
151
150
154
165
144
150
156
163
160
149
144
149
159
162
165
169
177
178
175
174
177
179
178
169
164
162
169
181
190
189
176
166
158
135
110
97
118
152
181
189
185
173
158
152
144
147
154
158
157
155
149
148
147
172
153
153
159
166
165
157
157
157
161
157
162
168
178
185
180
172
166
164
165
158
153
156
163
176
190
193
182
168
159
145
130
129
147
171
199
211
206
184
167
164
158
161
160
158
152
150
144
143
147
178
171
157
155
165
177
184
176
156
149
147
155
165
171
184
180
169
162
157
163
159
162
163
163
172
186
193
188
176
167
161
157
153
165
178
188
191
185
175
167
169
170
168
166
160
158
152
151
151
152
174
168
146
143
157
184
198
178
151
135
141
154
162
158
151
148
149
158
166
176
180
180
174
167
172
183
190
190
183
174
170
169
165
164
160
155
160
164
167
165
167
167
164
162
157
157
161
165
166
155
148
138
130
130
144
165
176
166
147
136
146
158
163
154
137
132
144
156
179
192
190
183
173
169
177
182
187
185
175
168
171
179
179
164
150
146
159
173
176
170
162
158
154
150
144
146
152
164
163
147
106
111
124
132
135
138
143
146
147
153
155
159
163
160
153
151
154
159
173
180
183
179
172
170
172
177
176
169
165
166
179
191
197
184
162
153
164
180
187
180
172
168
161
147
137
137
136
143
139
130
89
113
135
138
131
126
129
137
147
152
155
156
160
166
175
176
169
160
151
152
168
178
175
169
162
153
150
153
161
177
194
204
207
197
182
169
165
168
171
178
187
192
185
169
152
147
138
128
120
125
106
127
140
136
123
122
132
141
142
142
144
148
157
162
176
183
179
166
142
143
155
174
178
173
161
147
142
148
165
187
205
204
197
187
187
183
172
159
153
164
184
195
193
191
176
156
135
122
119
134
126
129
123
106
107
115
130
139
133
127
130
140
149
159
168
177
178
169
150
145
145
157
173
181
181
167
153
153
167
187
197
193
178
163
172
186
184
173
160
157
156
163
172
177
166
142
124
120
137
154
132
122
102
98
99
107
116
118
119
119
120
130
141
152
164
172
175
170
159
149
143
147
170
182
188
183
166
159
165
177
184
182
170
157
152
162
175
183
183
168
151
130
126
132
134
127
122
132
153
170
129
116
103
98
99
102
105
110
118
122
122
123
128
141
153
167
171
164
158
155
157
160
172
179
182
178
175
161
162
168
177
181
174
159
146
142
152
174
185
181
159
126
102
94
104
122
139
155
168
173
128
124
113
102
99
101
106
115
130
146
146
128
116
115
135
157
165
159
160
163
175
179
179
177
174
172
166
165
162
165
175
182
180
163
149
144
151
165
177
178
167
146
114
92
96
122
151
168
174
176
143
140
125
107
98
101
109
121
138
152
155
138
116
104
118
143
159
159
162
166
178
183
180
172
167
165
164
166
162
165
172
179
173
161
151
154
160
163
162
163
163
153
128
108
100
119
146
162
171
177
160
151
134
114
103
104
115
125
140
150
155
142
124
109
117
140
161
164
163
159
161
165
167
167
167
166
164
164
163
164
169
171
163
154
152
158
161
160
156
153
154
150
136
120
109
117
127
149
167
177
175
159
142
126
115
113
120
129
141
150
149
140
133
132
138
152
161
166
165
158
151
149
154
164
177
175
171
166
165
166
166
165
156
149
148
151
154
156
156
153
150
148
142
132
128
125
130
145
166
174
181
167
149
137
128
125
130
134
147
152
148
140
139
146
156
158
160
162
164
164
156
145
142
161
175
181
179
172
169
167
165
162
151
145
145
147
150
155
158
158
154
151
149
142
139
137
145
157
168
168
180
174
156
142
134
131
134
138
150
155
154
147
145
151
157
160
163
161
162
165
162
145
133
137
151
172
179
178
173
166
157
147
141
143
149
152
154
156
157
160
161
158
151
143
139
142
155
165
169
164
176
175
163
149
139
134
130
134
145
153
154
150
147
149
156
164
167
164
159
157
153
140
125
114
116
141
166
180
178
162
145
133
131
142
157
162
160
155
154
159
163
160
151
140
136
144
160
166
166
160
170
173
167
156
146
139
121
121
123
139
150
151
151
152
157
164
171
169
155
142
136
129
120
112
109
124
154
181
181
161
136
121
124
140
161
169
165
154
148
151
156
157
152
142
138
148
163
164
157
151
167
169
165
158
152
145
133
122
123
135
145
150
156
157
159
164
169
166
151
133
123
119
118
114
114
126
155
179
181
158
133
118
120
134
154
165
167
162
152
145
142
144
149
151
160
166
169
163
151
143
169
167
164
163
159
155
145
129
127
135
143
150
156
163
168
167
163
153
145
135
126
122
123
122
126
136
159
177
180
156
133
114
112
123
139
156
166
171
166
150
138
130
138
152
166
176
175
161
150
145
169
167
168
176
176
167
150
132
129
135
140
139
145
162
178
177
162
145
143
146
151
146
138
134
132
138
149
163
173
157
133
114
108
117
131
147
163
176
179
168
152
131
126
140
159
174
172
161
151
149
165
166
170
180
181
169
147
126
125
133
136
132
135
152
180
182
166
151
149
155
158
156
152
143
130
122
123
139
156
151
135
116
112
119
133
146
159
170
179
184
179
157
136
135
146
160
160
154
147
146
158
160
164
171
172
161
143
127
127
134
136
132
131
141
159
168
165
157
151
149
150
151
151
143
127
107
96
112
138
146
141
128
119
123
135
144
152
156
169
181
188
180
159
141
139
145
151
151
145
141
151
153
152
159
160
157
151
142
142
141
140
138
137
139
141
148
159
156
148
139
136
138
140
135
124
107
94
104
127
145
148
138
123
123
130
134
135
141
157
174
179
175
157
144
140
141
147
150
149
147
158
158
162
164
165
165
162
164
154
144
143
148
154
155
148
151
158
159
152
139
132
130
127
126
123
122
120
122
131
142
145
136
124
119
122
124
123
133
150
168
168
155
146
145
150
153
152
152
155
162
173
179
179
175
165
163
165
162
152
139
142
156
168
173
161
158
161
167
162
148
134
126
120
120
124
138
151
149
141
140
138
134
125
122
124
124
124
136
152
165
161
149
142
149
162
163
157
152
154
163
182
194
193
181
161
150
142
137
131
130
138
157
168
164
146
147
160
168
164
148
133
123
116
116
125
143
158
155
144
135
132
134
134
135
134
133
134
142
151
159
155
149
147
156
165
162
151
145
148
154
178
191
191
176
156
141
137
133
127
124
136
155
164
151
132
131
145
161
157
142
130
119
112
111
122
139
153
152
139
130
126
131
138
144
145
142
141
142
145
147
147
146
153
163
168
158
142
139
147
154
174
185
187
175
158
143
138
135
132
130
139
156
166
160
139
131
138
151
150
140
129
115
108
108
120
138
150
153
144
131
118
117
128
143
149
142
138
138
137
138
137
138
152
167
174
164
144
135
142
156
173
182
184
176
162
144
141
135
139
146
151
162
169
166
151
138
136
144
149
144
132
117
109
111
122
139
154
165
162
140
115
108
117
136
144
140
136
137
136
134
130
130
145
167
180
174
153
136
132
148
177
184
188
178
158
134
123
130
143
158
164
168
168
165
154
144
143
147
155
150
135
120
112
115
123
135
152
170
171
153
119
111
118
130
136
135
140
146
150
140
127
123
138
159
176
177
163
143
129
129
175
187
195
179
155
127
116
127
143
159
166
170
167
161
153
150
158
173
173
160
138
120
113
113
120
125
147
161
160
149
121
114
119
125
122
129
146
170
170
152
127
117
127
146
166
176
173
160
144
134
170
179
187
177
160
143
141
141
150
156
163
171
171
165
157
157
170
184
186
169
143
121
111
110
120
132
152
156
141
127
114
112
114
115
109
118
148
180
192
166
133
115
120
138
156
174
180
175
168
160
167
169
170
172
172
172
171
171
168
163
165
175
174
173
167
165
171
180
184
175
154
130
112
110
129
154
167
159
136
109
106
106
103
91
86
106
142
182
195
175
146
123
123
141
158
172
178
173
168
167
178
170
163
171
178
182
181
181
178
178
178
180
175
171
166
163
166
171
178
178
166
147
136
133
142
163
173
159
141
116
107
101
94
88
87
107
139
161
170
164
156
149
149
152
162
169
169
161
163
165
182
180
170
168
171
178
182
185
185
190
193
188
173
160
153
155
158
169
177
182
176
160
147
138
143
152
152
156
150
138
119
103
94
99
112
124
141
149
146
151
160
162
164
164
166
164
164
162
163
164
179
184
173
163
163
175
188
189
186
189
197
192
172
151
145
150
162
171
177
184
182
169
150
131
121
126
142
153
158
151
129
111
104
113
126
142
154
156
153
155
159
162
168
164
161
162
167
171
170
166
174
180
173
165
164
177
192
190
183
181
187
188
172
152
148
156
165
171
175
181
181
171
150
128
119
123
142
155
160
152
133
119
116
122
132
143
159
167
167
162
152
150
147
148
149
156
167
175
173
166
172
178
178
173
171
179
185
182
179
176
179
181
172
163
159
162
168
172
175
177
177
170
154
137
126
126
139
149
154
148
138
134
137
137
136
141
157
175
174
160
140
130
137
145
144
150
156
164
166
165
172
178
181
175
167
165
168
172
177
180
181
182
177
175
170
168
171
175
177
175
172
167
157
145
131
123
126
135
144
151
151
156
162
160
154
153
164
178
174
154
134
128
141
154
155
151
151
154
161
165
177
185
186
177
163
155
161
172
182
188
190
190
188
186
179
175
175
178
180
176
169
161
156
147
133
121
118
131
144
158
167
175
179
179
176
178
185
183
177
154
139
138
152
167
168
162
158
160
165
170
187
205
205
186
167
156
167
180
188
191
192
192
193
191
186
181
179
181
183
176
165
162
160
153
140
130
130
140
153
162
172
182
184
181
183
185
187
187
181
164
153
150
160
169
172
168
166
172
174
174
182
197
200
185
174
169
175
178
180
175
175
180
184
184
181
179
183
186
182
173
162
159
162
160
152
146
147
153
160
164
171
181
187
183
176
169
173
182
183
178
165
159
162
166
169
169
172
179
181
177
151
156
162
171
170
170
173
171
162
156
155
155
158
158
159
169
182
187
181
168
158
157
160
161
158
155
155
159
163
166
170
178
187
190
180
166
164
173
180
181
172
165
165
166
168
169
170
177
177
175
127
134
145
159
160
154
150
153
154
152
151
153
153
153
153
159
172
177
172
168
166
163
162
160
161
159
158
160
164
169
172
178
189
195
190
178
170
171
175
173
168
164
164
164
162
158
153
154
162
168
183
165
149
139
143
146
149
158
173
189
183
167
152
148
149
147
152
165
174
182
182
177
176
175
168
151
131
115
115
128
141
163
168
174
165
149
142
150
168
180
176
168
162
158
157
154
145
135
134
145
183
171
156
145
145
146
152
163
170
165
150
136
138
147
155
153
155
168
184
189
185
178
176
174
173
162
147
127
119
122
128
132
143
153
155
145
142
145
160
172
172
164
158
156
155
149
142
140
142
149
160
158
149
147
147
148
158
170
173
164
139
130
133
146
157
163
172
177
187
188
188
185
188
187
181
173
166
155
147
132
127
125
127
136
145
139
123
121
138
159
169
162
155
154
155
150
143
142
145
151
150
140
138
140
145
150
165
181
184
176
159
144
142
145
151
163
185
188
186
181
184
189
201
203
193
184
179
174
169
163
149
129
126
139
151
145
128
120
135
156
170
170
163
158
156
152
142
141
143
149
148
137
133
135
143
148
165
185
193
189
177
171
164
157
157
168
183
191
182
169
168
177
199
208
203
192
180
173
169
167
154
139
136
151
171
180
166
151
147
162
176
180
176
167
157
149
142
139
140
148
148
145
138
137
141
142
147
164
184
185
179
176
174
175
179
180
182
183
175
158
155
159
176
197
200
191
180
165
161
162
157
147
147
164
187
203
196
177
162
165
176
181
178
171
166
162
152
144
142
147
156
151
135
132
138
145
151
155
157
161
164
165
170
175
180
182
177
171
162
158
155
158
164
172
183
186
180
165
161
163
162
156
151
156
174
190
189
173
161
160
164
165
165
168
179
187
179
159
148
145
166
150
131
124
136
158
170
166
153
149
152
160
165
165
169
172
173
170
162
167
165
168
168
166
175
185
191
190
184
173
169
160
148
139
144
159
166
168
160
156
158
160
160
163
172
183
183
173
158
141
158
144
128
120
135
161
176
171
156
152
152
162
165
163
161
161
173
177
179
179
173
173
172
172
180
191
201
200
187
178
174
170
156
134
128
143
163
174
168
159
160
163
164
154
146
151
159
163
157
135
136
139
139
141
137
144
154
156
155
155
158
163
165
162
160
165
177
185
190
181
171
168
171
179
186
192
193
185
176
170
178
184
179
158
134
131
154
177
174
166
162
163
160
145
132
133
144
151
147
135
130
147
158
147
137
134
131
134
148
157
164
164
161
156
159
173
184
186
179
167
157
161
170
176
177
171
166
164
167
174
187
203
213
191
153
127
124
151
165
166
161
155
148
140
139
140
145
145
143
141
140
153
156
144
134
132
128
130
137
152
168
174
162
155
161
181
186
181
163
150
147
161
170
174
166
159
157
162
172
185
195
206
214
200
170
138
119
127
150
159
154
144
139
144
155
158
152
145
144
147
149
154
147
132
129
130
129
126
131
149
167
182
181
178
175
183
183
175
149
145
152
163
174
180
173
168
169
175
187
194
196
194
189
188
183
174
158
147
148
150
143
134
138
153
166
161
151
146
148
155
145
131
122
122
123
124
124
128
131
149
161
174
182
183
182
175
164
151
145
151
159
167
178
188
191
193
188
187
190
193
192
186
180
177
179
182
176
169
152
141
134
132
142
151
152
153
150
150
158
159
132
126
121
120
118
117
117
126
140
154
155
150
160
174
173
167
150
137
142
155
169
178
183
188
191
195
190
186
185
187
187
187
182
174
164
166
168
165
151
137
128
131
140
145
149
154
154
159
160
158
125
129
127
122
116
110
113
127
150
163
154
133
126
137
157
164
160
147
148
158
173
181
186
185
179
175
175
176
179
181
185
190
185
170
154
149
151
157
149
140
135
137
143
147
152
160
160
161
154
150
136
139
132
121
111
107
114
130
155
167
158
131
112
118
147
166
177
167
159
161
168
179
186
179
168
159
161
168
175
179
183
190
185
169
154
147
148
147
148
148
150
149
148
150
152
159
156
153
146
145
158
150
135
120
110
108
117
132
152
159
155
134
117
121
149
168
177
170
163
163
164
171
177
174
163
154
156
164
172
176
179
184
184
172
157
150
146
144
148
151
157
155
150
147
143
137
136
142
145
149
176
157
137
121
112
112
121
131
144
151
147
137
132
143
158
165
164
160
160
168
172
170
168
170
162
153
156
162
169
172
175
179
177
170
158
152
145
145
146
147
150
151
148
143
137
127
126
138
149
157
179
162
142
127
120
119
124
131
142
147
143
142
145
158
163
156
147
147
155
169
176
167
159
154
152
150
154
162
168
169
166
165
159
157
155
155
152
149
147
144
142
144
145
141
139
135
138
149
156
162
176
165
153
139
130
127
128
135
146
152
149
148
151
158
156
147
140
142
151
163
168
161
148
140
139
145
155
165
173
169
158
146
140
144
153
157
159
158
152
150
148
147
143
137
137
141
153
160
162
166
175
172
164
150
138
132
132
139
151
155
153
149
144
145
141
138
138
140
146
151
153
152
145
137
135
143
158
171
177
169
156
142
136
143
154
158
157
154
153
154
156
151
140
128
130
142
158
164
166
172
174
174
169
157
144
135
134
144
152
154
151
144
137
132
130
132
137
138
137
135
140
146
146
140
136
144
162
175
177
165
154
144
141
145
155
160
157
147
142
146
151
149
135
123
125
138
157
164
166
170
175
174
168
159
146
137
136
142
149
152
149
142
130
125
127
131
138
138
134
130
134
143
144
138
136
145
163
177
177
161
151
142
138
142
149
158
161
153
141
137
139
139
134
127
130
142
161
162
160
159
180
179
172
169
159
149
141
140
147
151
149
138
127
124
129
135
143
146
143
142
141
142
138
133
132
145
163
176
176
161
146
137
130
128
131
149
160
166
158
145
136
130
130
133
143
155
166
160
153
150
187
190
191
190
178
160
148
143
149
152
149
139
128
130
138
142
150
157
170
174
166
148
133
125
128
139
156
173
178
167
143
130
121
119
121
138
156
174
176
165
142
124
122
130
147
160
163
153
147
148
189
192
193
193
181
165
152
150
156
160
152
143
135
139
147
152
158
170
184
185
170
154
139
130
126
131
147
167
177
161
139
123
117
123
131
143
161
175
179
171
153
131
120
125
140
150
152
145
142
144
185
181
171
166
159
158
152
156
161
162
156
147
140
141
145
150
157
165
174
169
160
153
146
134
124
120
132
154
163
151
129
113
112
125
145
161
168
175
176
170
160
146
128
122
126
135
141
143
144
142
178
169
157
151
150
154
156
159
160
158
152
148
141
138
139
141
151
151
146
144
139
141
144
132
122
116
122
136
146
143
123
104
103
120
143
161
169
172
173
172
166
153
132
121
118
125
137
148
155
158
175
169
160
156
157
161
164
164
160
154
150
148
142
139
136
137
148
146
137
130
129
126
126
125
125
122
124
135
141
143
127
105
98
113
137
153
161
165
170
176
169
150
130
122
124
133
146
155
163
171
178
177
172
172
169
173
174
170
163
155
153
154
151
152
156
160
154
145
136
128
122
118
116
121
131
142
149
151
149
146
130
110
102
115
136
149
154
157
166
175
166
146
127
123
133
150
158
161
163
165
177
179
174
169
171
174
177
176
169
161
158
161
164
164
165
164
156
144
134
129
125
118
113
118
132
148
161
156
148
139
127
114
110
122
139
147
151
155
163
172
165
148
130
126
136
152
160
163
160
153
171
167
163
161
163
168
176
178
174
164
163
166
169
163
149
142
135
134
132
128
124
115
109
111
127
143
151
147
138
132
123
118
115
125
140
144
147
155
163
173
168
154
141
137
142
149
151
155
159
158
166
155
149
152
158
167
174
177
176
168
166
168
169
162
143
124
123
128
129
129
119
104
94
98
115
127
133
135
135
137
131
123
119
127
139
139
141
152
165
172
167
158
152
153
153
150
144
146
158
168
168
155
149
151
156
163
169
173
183
181
175
172
167
160
144
132
129
134
139
132
113
91
81
89
105
118
128
140
151
154
141
130
126
131
136
133
138
150
164
169
163
158
157
160
158
150
144
144
157
171
174
164
157
151
150
141
147
166
189
206
200
179
165
157
149
144
145
150
148
134
113
94
86
91
106
122
139
153
163
158
145
137
136
135
134
130
139
150
159
158
154
155
155
155
148
144
148
153
162
168
176
172
164
152
143
134
142
161
186
203
203
184
167
156
150
152
157
162
153
138
125
110
100
95
107
122
144
155
157
149
143
142
143
138
130
129
138
148
153
150
147
150
152
145
137
139
152
167
175
174
169
164
159
151
144
143
150
160
166
173
180
180
171
161
155
157
163
165
156
144
131
121
108
95
100
117
139
145
139
140
146
146
140
133
126
124
137
147
155
153
150
151
150
142
137
137
151
170
183
183
161
143
139
149
156
163
164
163
162
164
170
177
179
179
174
167
163
162
159
153
141
126
108
92
95
113
133
138
140
146
151
146
133
121
117
126
141
153
160
164
160
158
153
145
138
133
141
158
179
189
168
150
144
159
169
176
168
160
157
162
172
182
192
204
201
180
168
165
164
163
153
132
113
100
104
121
137
146
147
150
150
138
124
116
119
132
145
155
161
165
166
169
164
150
137
128
130
148
176
191
177
171
165
170
175
176
166
155
152
162
175
188
197
206
198
178
160
164
171
175
164
141
123
115
120
136
150
155
153
144
129
123
118
120
130
144
158
154
148
152
163
173
169
153
136
126
131
152
180
191
177
181
180
181
179
178
173
162
156
161
174
183
183
177
169
157
156
163
173
178
168
147
129
123
129
144
156
162
157
141
125
112
111
121
138
155
169
165
155
155
163
174
170
153
137
137
158
176
187
188
176
188
192
193
186
185
183
173
167
165
170
172
165
150
142
144
147
160
166
173
164
144
131
126
133
143
153
161
162
153
131
114
111
123
141
162
172
171
166
162
167
172
169
154
144
153
171
187
186
181
178
193
200
197
187
183
182
175
174
174
174
174
164
151
143
137
142
148
154
151
143
136
133
133
137
139
144
153
162
162
153
136
126
132
141
158
168
173
169
162
161
163
165
162
160
166
172
178
177
176
181
194
195
184
168
163
162
166
170
175
183
186
179
164
152
140
139
142
143
142
136
135
137
138
139
137
137
143
154
159
156
146
144
154
163
168
173
176
170
155
145
148
159
174
177
172
167
165
169
176
184
195
188
174
157
154
159
162
166
177
190
197
193
180
160
148
142
140
141
140
140
143
147
143
140
135
136
142
147
154
151
149
154
169
180
186
182
180
172
154
133
126
144
167
179
176
167
162
169
178
185
202
206
192
177
167
166
168
172
179
191
197
198
188
175
164
151
146
145
144
148
157
161
155
146
140
144
150
152
155
151
153
159
165
173
175
176
178
173
156
137
125
130
147
164
168
167
169
173
180
183
207
222
218
206
190
184
174
172
177
184
190
195
194
190
184
179
168
156
148
153
161
165
161
153
151
158
163
165
163
161
162
164
159
148
147
151
158
167
160
148
134
134
141
149
152
160
170
175
179
163
187
203
211
203
187
173
164
161
162
170
178
185
189
191
195
197
187
170
156
154
158
161
159
158
160
166
170
171
170
170
170
168
157
140
123
124
143
156
163
161
158
157
153
154
154
164
172
179
183
145
157
166
175
171
158
151
149
150
151
156
162
169
178
185
193
196
187
170
160
158
161
162
162
165
168
170
171
173
174
174
172
167
157
143
127
129
144
156
161
164
162
161
161
163
168
174
178
185
189
134
127
126
133
142
147
151
157
162
164
157
160
164
169
161
149
154
174
195
203
195
181
173
164
153
137
137
151
170
187
190
184
178
182
176
160
141
141
160
179
185
177
170
165
165
162
154
144
144
156
124
126
136
144
151
153
159
167
169
166
154
160
172
178
164
147
150
173
198
209
195
179
171
169
167
168
164
156
164
175
182
177
168
163
166
159
148
146
160
176
185
179
171
164
164
166
165
157
147
145
125
130
135
141
145
150
163
177
179
173
157
160
169
177
165
157
160
173
189
195
192
185
183
179
177
174
173
166
161
163
170
170
165
160
158
157
150
150
161
172
183
182
177
170
169
170
168
162
149
138
138
141
141
139
140
148
167
188
193
185
170
166
165
162
164
170
184
185
178
168
176
187
198
193
183
174
173
168
164
162
161
163
165
166
169
161
151
149
158
167
185
189
185
176
168
160
153
149
143
136
150
158
156
149
149
152
170
193
200
193
184
177
170
162
165
178
196
195
174
151
152
179
202
205
191
174
163
159
157
156
156
157
165
174
174
162
144
135
146
165
185
193
191
178
164
150
140
133
130
133
147
158
164
168
158
153
161
176
188
192
192
188
180
174
169
177
191
194
178
151
142
158
193
209
201
178
156
148
149
154
154
153
157
164
168
155
135
127
143
163
179
179
176
172
169
161
149
134
126
128
145
156
158
159
155
151
147
155
171
184
186
185
181
177
171
175
187
194
184
162
145
143
169
190
199
182
162
146
146
153
152
148
145
144
149
148
136
133
144
159
166
159
155
163
175
184
170
147
135
130
152
155
150
148
150
154
155
160
164
170
169
171
172
172
171
175
187
195
189
171
154
145
151
169
179
182
172
159
154
156
156
146
133
128
138
156
161
160
156
155
157
153
149
153
162
173
170
156
146
136
155
151
146
142
147
157
170
170
162
157
158
162
169
173
173
177
188
196
191
175
162
156
160
168
176
180
179
171
162
164
165
156
137
125
136
158
180
177
165
156
158
160
156
146
141
147
157
157
151
141
148
150
149
147
147
156
166
166
156
151
154
163
170
174
173
171
184
194
194
181
170
165
170
179
184
186
182
175
167
166
169
167
155
135
128
139
159
169
163
156
159
161
154
140
128
134
150
157
152
143
147
155
154
145
140
144
145
144
144
146
160
171
176
173
170
170
182
193
197
189
174
167
168
177
184
185
182
175
168
166
171
178
180
158
129
117
130
153
163
157
152
141
140
134
131
140
156
162
156
150
156
162
156
144
137
137
130
124
133
150
172
182
181
175
175
184
193
193
186
180
173
168
164
166
166
177
182
180
175
171
172
179
186
173
146
117
119
147
161
154
140
125
131
144
155
163
169
168
160
153
168
168
162
153
146
139
126
118
131
152
178
190
187
188
195
206
203
186
166
160
168
172
168
164
161
175
187
190
187
180
176
176
181
179
166
150
145
149
153
149
137
133
144
163
179
181
175
167
156
148
172
171
166
161
154
142
127
125
135
150
167
180
190
203
209
202
183
160
149
156
170
178
175
174
176
182
190
193
192
185
180
179
181
184
182
174
160
145
140
141
140
151
167
176
177
178
171
159
149
140
163
165
166
163
154
142
132
131
140
148
155
166
191
212
212
190
157
136
143
162
175
184
185
188
189
191
189
188
187
184
182
184
189
190
186
176
160
138
123
117
135
157
176
182
179
177
167
158
147
135
148
157
162
163
153
138
131
134
142
149
154
158
182
207
210
189
162
144
152
165
177
192
199
197
190
184
181
182
184
183
187
194
199
197
186
172
154
133
117
113
134
159
179
187
184
179
170
160
147
136
142
152
157
159
150
136
129
133
151
158
160
151
164
186
201
191
177
164
161
169
184
199
208
199
184
171
171
176
182
184
190
202
210
203
186
164
145
130
128
133
150
164
181
188
186
182
167
154
145
141
155
156
153
150
140
129
125
131
150
158
156
145
150
169
189
184
171
160
160
174
192
200
199
190
177
164
165
171
177
179
184
200
214
208
184
155
135
131
138
151
164
173
180
182
176
161
154
146
146
147
171
159
147
137
128
122
121
127
138
145
144
143
151
166
177
167
148
141
154
177
192
192
180
177
172
163
161
162
166
167
173
186
204
202
184
158
142
138
139
147
155
164
171
168
161
150
144
146
152
155
173
158
143
134
130
126
122
121
122
129
138
147
158
173
171
153
133
131
150
171
182
177
168
169
169
162
156
157
160
164
166
171
176
185
181
174
164
154
141
133
135
145
157
159
156
151
151
154
158
159
168
155
148
143
136
131
128
126
128
135
142
153
161
173
162
144
133
135
150
160
163
166
167
172
173
167
158
159
167
170
166
163
163
168
172
176
171
163
148
140
137
142
151
155
156
157
159
158
158
163
171
163
161
155
141
131
130
142
152
154
149
151
150
154
144
136
135
144
153
154
155
165
173
180
180
170
164
164
172
174
167
162
159
161
163
158
154
150
149
149
150
150
148
149
151
156
161
158
161
170
176
175
172
158
141
126
131
151
169
162
151
142
134
132
130
131
138
151
158
158
162
170
178
180
176
170
169
166
167
166
163
158
157
157
159
154
147
136
136
145
151
152
143
138
139
147
160
165
171
178
174
175
172
162
144
131
135
151
166
163
150
138
128
122
125
131
142
157
165
167
171
174
175
169
162
157
165
162
160
155
154
151
149
152
153
159
158
146
137
138
143
146
138
129
129
142
164
183
191
184
168
173
172
169
158
146
139
146
159
162
155
143
129
122
119
126
142
164
178
182
176
171
163
149
139
137
147
157
160
158
153
146
143
139
144
157
166
169
157
146
140
135
130
126
129
145
168
189
194
185
170
173
173
173
162
146
140
145
161
167
163
152
135
123
113
116
136
164
184
187
175
160
146
132
124
125
139
155
164
161
155
146
145
133
132
143
160
178
179
162
140
125
123
127
136
148
161
173
181
181
175
173
165
160
149
140
141
151
168
174
169
156
142
127
114
113
126
147
161
161
152
145
135
125
121
126
146
158
156
142
133
139
140
143
137
141
158
176
178
164
138
121
122
132
143
147
149
150
160
171
176
169
154
142
135
137
145
159
174
178
171
157
142
131
120
115
122
129
130
130
134
134
136
131
127
131
152
160
145
115
101
112
138
151
156
161
168
175
173
156
139
129
131
135
139
140
141
145
153
164
174
164
149
139
137
142
151
163
174
178
173
159
145
131
121
116
118
120
122
125
131
137
143
142
139
144
154
154
139
112
99
109
135
150
164
173
178
176
170
160
149
142
138
135
131
129
134
148
162
170
173
161
152
146
145
150
154
161
167
173
172
163
148
133
122
115
113
111
116
125
134
140
147
147
146
147
151
151
141
136
129
127
133
147
161
172
175
172
170
167
161
149
138
132
126
126
136
151
166
173
173
163
153
149
150
151
153
157
161
166
167
161
150
140
130
119
111
104
107
119
130
139
142
144
145
144
145
149
146
142
132
128
130
138
156
169
169
165
164
165
159
146
130
123
124
136
145
154
159
157
172
159
152
148
148
150
153
157
162
163
164
159
152
149
143
131
114
100
100
114
129
136
137
138
140
144
148
147
144
138
123
104
102
124
151
168
168
161
160
162
154
139
121
117
125
141
155
158
155
147
169
155
146
143
146
151
156
162
168
167
166
163
159
156
148
135
121
110
110
122
133
135
133
131
136
141
142
141
140
137
118
99
94
119
150
168
169
162
160
161
151
136
122
120
129
144
155
156
157
149
166
150
139
140
148
155
161
167
173
170
169
166
162
157
145
130
124
123
131
135
133
126
120
124
132
133
129
129
138
144
141
127
117
128
150
165
167
162
162
161
154
141
133
131
135
143
148
152
163
169
166
148
137
140
151
157
162
168
175
175
169
164
161
157
143
132
130
135
142
141
129
114
107
116
125
124
116
118
133
148
149
141
138
136
147
157
160
160
161
160
154
150
144
140
134
135
142
151
170
180
171
153
140
144
154
159
162
166
171
172
169
162
158
154
146
140
141
145
145
135
124
114
109
114
120
121
121
122
129
136
143
141
144
137
140
148
153
156
157
152
151
154
151
141
128
127
138
157
177
187
174
158
146
149
161
168
168
164
162
165
171
167
162
155
147
149
152
149
141
130
129
125
119
114
117
125
135
134
130
127
135
140
139
136
138
143
147
146
138
141
149
160
161
146
129
124
134
158
179
190
173
159
148
153
167
177
174
163
156
161
173
176
169
157
148
152
153
148
134
130
131
133
124
113
113
123
139
141
140
142
148
143
136
134
137
144
143
136
130
137
151
165
169
156
139
126
130
152
178
194
170
157
152
161
175
180
173
160
155
162
175
182
179
166
159
155
149
139
131
129
129
125
115
108
110
119
134
140
149
160
159
149
134
130
139
149
146
136
132
140
156
167
171
161
145
126
125
144
176
197
173
163
164
177
183
180
166
155
154
165
176
187
190
194
185
163
146
135
131
131
124
114
106
107
114
125
136
142
149
158
159
152
133
132
142
157
156
148
141
146
156
164
164
150
137
122
120
142
175
197
176
171
180
191
191
179
162
149
153
166
177
188
201
205
196
171
150
141
140
137
123
108
104
112
125
142
147
144
139
139
145
147
145
146
155
168
172
163
149
147
154
159
153
138
126
117
124
145
174
193
171
174
185
195
189
174
154
146
155
168
175
183
189
191
186
169
154
150
150
142
124
107
103
117
137
152
154
142
131
125
133
141
146
151
163
180
188
175
159
152
157
163
157
138
124
123
137
155
174
186
168
177
188
194
184
165
153
150
163
174
173
173
170
169
164
157
148
149
152
145
126
109
109
124
141
149
147
138
135
134
134
132
139
154
171
186
189
176
161
156
161
170
168
155
139
141
154
166
175
181
172
183
191
192
181
164
158
157
167
176
174
173
166
160
153
141
135
138
141
141
129
120
121
134
143
142
141
140
143
145
137
129
133
155
175
187
183
170
162
157
163
172
172
171
166
165
167
172
175
178
175
183
189
187
180
170
163
159
162
167
173
180
171
159
143
132
124
126
131
135
133
131
132
138
144
144
145
147
147
142
131
126
136
162
181
185
178
170
167
162
165
166
167
173
178
177
175
171
171
175
169
176
182
181
178
173
165
156
153
161
172
179
173
159
140
130
125
124
127
132
138
138
138
136
140
146
151
151
144
132
123
126
142
163
177
178
171
169
174
177
170
159
151
157
173
180
178
171
168
172
161
168
179
181
181
174
165
155
153
161
174
179
173
160
148
140
137
131
131
136
146
152
146
139
137
141
147
148
140
131
126
131
144
154
159
158
158
162
171
181
176
160
141
140
155
170
173
170
169
173
165
176
188
190
186
176
164
156
155
163
176
181
179
172
163
159
154
144
142
144
154
160
157
146
139
140
145
147
146
141
139
140
145
146
147
148
146
153
161
170
174
163
146
135
137
141
146
153
162
165
182
196
196
191
181
167
162
154
152
158
172
182
188
187
188
190
185
169
158
153
158
159
159
154
152
150
153
152
151
148
146
144
144
141
140
141
143
151
158
161
167
166
157
144
133
128
131
139
150
151
185
186
187
178
166
157
156
152
150
151
159
170
179
187
192
199
197
183
166
157
156
157
160
161
166
167
162
156
150
147
145
143
141
134
131
137
144
155
159
161
162
160
156
150
148
149
154
157
152
149
129
122
125
135
150
162
170
167
152
128
117
128
150
166
167
162
171
185
195
189
176
166
164
161
158
166
178
191
202
207
194
184
182
188
186
171
144
131
149
169
180
180
176
172
170
168
162
153
149
155
124
127
138
152
164
173
178
179
169
158
145
155
165
171
163
148
161
182
196
188
169
158
160
166
169
169
170
177
195
211
215
202
183
178
179
176
157
144
150
166
180
183
178
171
169
171
169
162
150
146
132
141
154
163
169
172
175
181
180
172
169
168
173
173
165
156
166
182
182
175
162
153
152
154
165
164
167
164
169
179
192
193
183
177
177
184
181
167
160
164
175
182
183
179
177
177
176
171
159
147
159
171
175
176
172
171
172
178
178
173
170
171
174
174
174
185
194
188
172
153
151
155
151
144
138
151
160
154
147
147
155
168
178
178
178
185
187
181
166
164
173
181
187
186
178
171
168
167
160
152
172
198
204
197
185
178
174
175
170
167
169
173
175
178
183
196
207
193
171
147
148
160
162
151
138
145
148
150
142
139
144
157
170
170
165
154
149
151
159
167
176
180
183
179
168
155
147
144
146
147
164
189
203
207
199
185
174
168
165
169
174
184
189
189
183
184
192
193
178
157
153
166
188
187
172
158
150
148
149
147
142
145
155
157
143
115
102
114
150
175
185
179
169
162
157
150
141
132
124
124
149
164
184
197
196
182
164
160
165
177
186
193
197
190
177
172
182
194
193
179
164
165
184
195
190
173
157
149
149
146
139
129
130
137
137
117
104
117
153
180
183
166
151
150
153
155
145
134
128
123
141
155
169
184
184
172
156
158
167
180
180
181
184
182
173
170
182
198
202
188
168
161
169
180
187
178
161
148
145
146
139
120
114
130
149
156
154
155
165
174
173
154
142
140
145
154
155
146
140
143
141
151
158
168
171
168
163
163
165
166
165
166
172
177
174
174
184
199
200
188
171
164
168
175
181
176
164
152
152
156
154
132
119
127
152
174
180
176
165
166
165
156
142
135
137
149
156
156
147
142
145
151
153
153
156
163
170
169
158
153
156
166
178
185
179
173
177
190
197
190
179
170
171
179
183
180
173
166
165
169
171
153
138
131
141
153
160
160
160
159
162
160
147
133
129
139
157
161
149
132
152
156
150
142
143
152
159
157
147
149
160
177
195
195
182
167
169
183
199
205
193
174
164
167
177
183
183
178
174
172
173
169
158
138
129
133
146
156
158
152
150
153
148
136
130
142
159
163
151
129
158
159
149
137
131
138
138
137
141
154
170
184
191
188
184
178
179
186
196
206
199
178
158
145
154
174
186
188
181
174
170
170
168
151
133
134
148
159
160
148
139
144
152
154
151
150
158
159
149
134
163
163
153
144
139
135
128
125
138
155
169
174
169
176
189
203
203
192
183
187
192
184
166
146
138
159
179
190
189
181
171
168
167
157
147
143
149
156
157
147
137
147
165
180
177
168
157
146
140
133
166
171
172
164
152
141
131
130
137
150
160
164
165
177
196
208
200
183
171
174
184
186
176
162
154
160
173
183
185
180
169
165
165
163
158
151
148
148
150
148
145
159
176
190
186
169
153
131
116
116
165
171
173
170
161
149
138
139
142
148
154
164
186
204
206
195
176
166
166
171
179
183
179
174
173
175
173
173
172
170
167
166
170
173
170
161
152
142
138
142
154
168
178
181
176
164
150
128
114
106
152
155
162
166
162
151
144
144
150
155
162
182
207
221
211
186
162
161
169
173
177
177
177
180
181
177
173
169
169
171
175
180
184
187
182
172
155
140
133
137
154
170
176
173
166
159
151
137
125
116
142
141
148
156
154
146
143
147
157
164
168
180
199
212
205
180
162
158
165
174
181
184
185
184
183
174
171
169
174
179
189
199
203
198
183
171
148
136
137
144
163
175
178
173
165
158
152
145
139
134
145
143
144
148
145
137
136
142
157
165
168
174
176
181
181
169
151
148
159
180
194
199
195
188
186
179
173
170
173
180
191
206
212
201
182
153
135
133
144
157
172
181
182
176
167
160
152
148
147
146
150
148
147
146
142
137
136
138
148
158
166
173
177
181
178
156
137
136
158
184
201
190
179
185
192
188
177
167
166
172
185
199
207
200
181
155
145
145
150
156
163
171
176
173
168
162
157
155
154
153
151
148
149
151
148
144
138
134
136
145
158
174
187
192
184
158
138
137
157
175
178
167
166
187
202
196
179
163
162
169
181
191
197
194
183
177
173
169
155
146
141
147
159
167
167
167
165
165
161
157
151
144
147
153
153
146
136
132
133
139
151
170
191
203
194
172
154
150
157
158
153
159
173
198
212
199
177
163
166
174
181
189
192
191
185
178
176
170
157
143
139
143
153
167
171
170
166
161
156
153
160
148
151
148
136
123
124
133
142
145
148
162
180
193
188
174
168
163
161
153
151
166
191
205
211
196
177
164
167
174
181
189
195
193
183
161
149
143
145
147
151
155
163
173
173
169
159
149
148
152
171
166
163
150
124
105
114
132
146
149
146
152
168
180
178
170
168
168
172
174
177
181
191
197
197
189
177
167
163
167
173
181
192
194
181
157
136
123
130
146
158
167
169
168
166
162
157
150
150
156
171
173
170
158
140
124
122
131
142
145
143
149
165
174
172
165
162
167
178
182
182
184
184
184
181
176
174
171
168
163
167
169
175
177
180
171
157
139
135
143
154
162
164
157
152
156
164
170
172
165
150
162
169
165
155
147
135
135
141
144
148
158
168
171
163
154
153
166
176
181
176
174
174
172
162
158
163
174
181
182
170
164
157
156
169
180
184
173
159
148
149
153
151
146
144
153
168
183
179
171
140
146
150
154
150
144
138
140
145
148
156
167
171
163
144
135
140
155
161
157
150
155
160
155
144
141
153
172
184
188
175
165
156
146
147
155
171
176
175
160
146
140
141
145
148
153
162
174
177
172
142
135
133
134
133
134
134
141
148
151
155
162
161
145
131
123
126
127
125
121
123
136
144
138
134
139
154
167
167
162
160
161
168
158
144
133
142
162
172
162
139
130
138
151
160
161
159
164
167
169
149
137
132
131
133
130
129
137
149
153
154
144
139
135
127
122
123
116
104
101
110
124
134
136
138
152
163
163
146
125
127
156
173
173
153
135
138
151
160
149
131
125
139
156
167
167
163
160
161
161
149
143
141
141
138
130
127
133
147
156
161
147
141
132
124
124
120
118
113
115
119
127
137
146
156
163
164
160
140
118
124
154
173
173
158
146
146
150
149
137
128
130
143
156
163
163
161
157
157
154
148
142
141
140
134
124
119
126
146
160
169
166
148
131
113
106
108
117
130
135
137
139
149
156
161
163
159
153
139
134
142
159
172
168
155
150
150
149
144
136
134
138
146
153
157
156
152
149
147
144
150
142
137
131
124
115
111
120
137
155
171
166
151
125
102
88
94
107
124
132
143
151
154
156
153
148
146
142
136
136
145
159
165
158
149
148
148
145
143
140
140
142
146
151
154
152
148
144
136
134
157
146
140
128
121
114
112
116
130
145
152
150
133
117
102
92
91
97
105
124
143
154
158
153
145
140
137
134
132
133
128
124
127
135
148
152
148
143
141
142
142
140
143
151
156
156
152
142
133
129
168
157
148
138
133
124
118
120
132
142
152
148
133
121
114
113
111
105
113
129
146
163
163
156
147
138
131
130
131
134
127
113
113
131
154
167
159
144
134
135
131
134
142
154
162
162
157
147
136
130
177
164
153
146
144
137
127
126
136
147
157
156
147
137
127
120
120
130
140
152
163
165
166
164
156
142
128
125
129
137
133
132
134
149
168
180
168
145
124
114
119
130
144
158
166
167
159
149
141
136
180
165
152
148
150
144
133
129
133
143
153
159
158
154
136
124
125
134
148
161
163
159
164
169
166
150
128
118
119
131
136
140
146
152
167
176
168
148
125
115
117
134
148
161
168
168
159
151
142
137
178
164
154
153
155
149
140
131
127
125
134
149
161
161
145
134
132
137
139
143
147
151
158
166
168
159
136
119
108
109
128
139
147
148
156
165
164
156
145
137
137
144
153
163
168
168
160
152
141
137
176
165
159
162
169
169
152
135
128
128
143
162
168
165
152
144
142
138
135
130
133
142
153
163
171
172
155
131
111
108
125
135
140
142
150
161
166
162
151
146
147
154
160
167
169
165
156
149
140
137
177
170
169
174
180
175
158
139
137
155
174
182
175
158
146
146
144
139
131
126
129
138
150
160
173
183
179
161
141
135
137
136
132
136
152
164
166
156
143
139
149
161
170
174
171
163
150
143
139
141
178
176
182
187
184
175
159
144
147
165
181
186
175
147
135
134
134
131
125
123
127
133
145
157
171
177
176
166
159
158
152
140
125
138
155
165
159
143
132
132
146
160
172
177
173
160
144
137
138
145
178
179
190
194
186
174
161
154
161
173
179
180
165
147
138
128
123
120
119
122
125
132
141
153
161
163
156
151
154
162
161
148
138
139
151
165
156
141
131
130
143
154
163
170
169
159
146
140
141
147
177
176
187
193
184
169
161
168
180
187
180
169
162
157
148
135
125
122
121
124
124
127
134
145
152
154
147
139
134
147
162
173
166
160
162
170
172
158
144
137
146
153
154
158
164
161
153
148
144
150
173
170
179
186
175
157
150
162
190
199
188
169
161
163
166
155
143
133
131
130
126
122
125
137
149
157
152
133
123
135
158
182
193
190
189
194
194
176
156
144
151
160
161
160
164
163
156
149
146
154
169
165
174
180
171
150
138
151
184
201
189
169
158
160
163
157
144
139
139
139
131
123
126
135
148
156
146
132
124
133
150
174
189
199
207
209
201
179
162
152
157
168
171
174
172
168
158
149
148
156
165
164
174
184
177
159
141
148
165
181
176
167
157
158
157
147
137
135
138
144
142
135
131
137
147
147
141
138
138
138
142
146
162
190
207
208
192
174
164
163
166
174
178
179
176
171
162
153
150
154
156
158
173
188
188
178
162
149
152
160
163
161
154
149
145
138
134
134
142
148
150
144
137
134
139
145
148
151
148
144
142
144
155
174
188
184
175
168
168
176
180
181
179
173
172
172
166
158
150
148
145
146
164
180
188
183
166
150
145
149
155
155
145
136
133
135
141
144
150
154
154
148
136
127
133
144
154
155
150
146
146
152
158
164
164
162
162
162
168
182
191
189
178
167
167
173
173
164
153
148
135
133
149
163
178
173
161
150
146
151
157
153
141
129
128
133
145
150
153
159
159
154
141
130
130
139
150
150
146
146
148
155
158
160
159
159
157
155
161
177
190
188
175
164
167
179
177
170
165
164
144
142
147
150
155
160
157
152
148
152
158
155
145
132
130
132
137
140
150
156
160
159
149
139
134
135
141
143
145
146
145
147
150
156
165
169
163
155
155
163
175
175
167
161
162
169
170
171
172
175
170
169
158
148
145
155
159
156
153
153
158
159
154
145
139
138
140
142
146
152
153
151
148
144
149
145
146
145
147
145
140
136
139
149
163
174
171
159
153
155
158
161
157
151
147
146
150
156
159
156
187
183
164
151
146
156
164
164
159
155
158
165
164
157
150
148
150
151
151
148
144
139
139
144
157
159
152
146
142
140
139
137
138
145
153
162
163
161
155
152
152
154
150
145
138
136
140
146
146
136
142
141
138
143
163
183
189
175
148
122
111
119
132
150
163
168
180
183
174
157
149
153
165
172
179
194
206
199
184
171
162
167
176
183
182
173
157
146
151
158
165
169
171
172
169
164
159
156
152
152
160
153
150
154
168
182
183
174
155
133
122
125
131
132
136
151
173
185
174
151
138
147
166
182
177
173
172
177
180
185
183
179
178
179
181
181
170
153
148
150
155
163
169
171
169
165
158
154
150
154
169
168
172
180
186
183
175
170
159
147
138
135
135
132
134
148
170
183
172
153
143
150
157
164
164
153
148
147
158
165
175
174
175
175
178
188
183
166
148
140
150
164
177
181
177
169
163
160
160
167
169
178
193
200
199
187
172
162
153
146
145
144
143
142
146
160
174
181
172
164
165
159
153
138
135
140
140
132
130
132
148
165
172
170
169
175
185
172
154
144
151
169
184
188
178
166
162
166
173
177
161
181
204
213
205
189
171
154
141
138
144
153
156
158
163
167
175
175
173
175
181
182
162
141
137
142
146
138
128
126
143
161
176
169
153
149
152
156
159
160
163
173
181
179
167
155
154
162
171
178
157
173
192
206
205
193
173
155
141
142
151
170
185
187
175
165
165
168
172
179
187
193
189
171
151
151
153
149
145
142
143
157
175
166
148
125
113
127
157
174
178
177
174
166
152
144
142
150
161
158
149
161
174
197
202
191
170
158
153
158
169
184
196
192
174
159
156
165
176
182
186
189
191
182
170
163
159
161
157
151
141
142
153
160
155
129
109
119
155
178
186
173
164
156
146
141
139
142
153
158
129
144
164
189
194
180
159
156
160
170
176
183
188
183
168
157
158
170
181
183
180
179
179
182
179
171
164
163
164
158
138
121
123
139
158
151
137
137
155
172
174
159
147
144
146
149
149
149
155
161
127
140
162
178
183
171
156
154
159
165
170
170
173
174
168
162
167
177
184
183
175
169
174
180
180
174
169
168
173
168
145
116
107
125
148
154
151
144
151
160
162
149
135
135
145
156
162
161
156
159
149
149
156
162
166
164
161
157
156
157
160
167
174
178
173
168
168
176
185
185
177
171
172
175
179
177
174
176
178
177
162
136
122
131
144
150
148
143
145
151
155
148
135
129
136
157
167
165
152
138
160
158
152
145
147
157
163
159
156
155
161
174
191
191
178
164
160
172
186
192
187
173
164
160
169
176
180
182
180
180
176
164
152
146
147
151
149
144
141
144
147
153
144
132
129
142
159
161
148
130
161
160
149
135
127
140
149
153
151
161
169
179
187
187
176
164
161
171
184
193
193
179
160
141
147
163
177
184
184
182
183
184
176
161
153
155
154
149
142
139
140
149
154
145
133
134
141
149
142
126
152
155
147
135
128
133
135
141
149
160
170
169
166
160
171
182
186
180
179
184
190
186
171
147
129
142
163
181
187
187
188
187
178
161
153
152
152
153
147
139
135
149
165
169
156
140
133
128
127
124
145
149
148
142
137
135
135
141
151
160
167
162
150
152
169
195
201
190
178
176
183
188
180
160
144
145
160
177
186
185
177
167
161
150
144
145
149
157
156
146
144
153
170
182
173
146
131
120
123
131
137
142
146
148
147
148
147
151
158
165
166
164
157
158
168
181
187
188
177
175
173
171
166
160
163
165
169
174
174
170
164
153
151
142
138
142
151
163
167
163
159
163
168
172
164
144
132
123
127
140
129
130
135
144
149
157
158
160
166
169
169
169
169
167
164
157
162
174
178
173
160
143
138
151
169
170
169
162
158
161
165
165
155
143
138
142
151
161
167
169
172
170
161
147
138
136
131
127
131
144
123
121
124
135
145
156
162
163
165
166
169
173
176
172
162
151
150
159
168
167
157
146
145
155
172
169
162
152
154
169
179
183
165
147
140
142
144
146
157
166
174
172
157
144
133
136
135
132
132
140
124
126
125
133
143
152
164
166
160
167
172
177
179
176
166
153
145
148
157
165
170
171
173
178
180
175
164
155
160
175
190
192
175
154
145
139
138
138
150
160
169
169
158
149
151
149
145
137
133
138
130
139
146
144
152
157
164
164
164
168
176
182
184
181
174
158
145
146
159
175
181
179
175
182
191
188
175
164
166
177
190
192
180
163
152
150
151
155
158
158
159
157
155
152
157
159
155
148
144
147
138
148
156
167
164
164
162
160
159
165
174
183
189
192
187
167
156
153
163
173
174
163
164
183
199
198
184
169
168
177
188
192
183
169
159
164
174
179
169
155
143
140
146
151
159
162
160
158
155
156
143
146
157
162
161
154
151
150
150
154
162
176
191
202
202
191
172
160
160
156
153
156
169
190
204
201
187
173
173
180
189
194
189
177
168
165
172
173
162
149
139
138
144
155
166
166
158
152
153
154
150
145
146
143
138
133
139
142
144
147
152
168
189
203
207
199
186
170
154
145
147
162
180
192
202
200
191
178
175
179
188
196
199
191
177
157
146
139
140
146
150
155
162
175
179
173
155
145
142
147
161
154
149
137
121
114
126
133
136
140
145
163
185
200
200
187
169
159
144
143
150
166
178
186
195
199
197
188
180
177
185
193
204
200
184
157
132
116
125
144
159
169
176
182
183
176
159
141
138
144
167
167
163
152
141
132
129
128
124
126
133
153
179
194
192
173
147
130
128
135
147
161
171
179
187
194
198
196
191
186
184
185
193
193
184
170
147
127
127
141
156
168
173
174
175
172
166
150
140
140
164
172
173
164
156
151
142
131
119
113
122
146
173
185
179
159
138
124
118
121
130
146
160
172
176
179
185
197
202
200
187
177
165
163
167
172
161
147
140
141
149
163
165
165
164
165
166
157
143
138
153
158
162
156
154
155
149
139
123
113
120
145
165
165
159
152
143
135
122
114
118
135
150
165
165
162
166
187
200
206
192
176
161
151
151
151
153
146
148
152
155
161
162
161
162
163
165
161
149
139
139
132
134
142
148
150
146
142
125
116
123
142
153
148
150
148
148
144
129
119
118
131
144
153
152
157
164
177
186
190
184
179
169
161
147
125
120
132
151
164
158
156
159
163
169
172
170
167
157
144
130
118
120
135
146
142
135
120
121
119
126
137
144
146
152
151
150
144
136
129
127
130
137
142
145
154
165
168
169
165
169
176
175
170
152
123
113
126
146
158
154
146
151
162
174
184
189
176
163
148
130
125
133
143
146
130
110
110
116
121
130
136
146
151
153
151
151
150
146
140
133
126
130
134
142
151
159
158
153
153
160
171
171
164
150
136
134
132
135
130
129
134
143
160
173
186
192
180
163
145
133
136
145
148
142
122
107
106
118
125
138
145
151
150
145
144
150
158
159
150
137
127
128
133
141
148
153
150
145
146
157
169
168
157
146
144
143
137
130
117
121
135
149
163
174
180
180
170
154
140
135
138
145
146
140
127
116
113
121
132
146
155
152
140
130
131
144
160
162
149
143
139
138
138
144
147
150
143
138
143
158
175
176
161
145
139
137
132
129
123
132
147
167
177
179
175
166
156
148
142
135
136
143
148
148
141
129
120
123
136
150
155
145
130
121
125
137
139
136
139
147
155
150
145
144
143
141
136
134
142
158
176
181
166
148
132
123
124
129
144
159
173
184
190
185
176
162
153
147
145
139
138
146
156
161
153
137
125
128
139
154
153
141
127
124
127
133
133
128
136
150
159
158
151
144
138
133
130
132
143
156
170
173
167
153
138
125
120
126
142
157
174
185
191
189
182
170
158
150
145
165
159
159
166
168
157
139
128
132
143
157
160
151
140
132
131
135
139
145
149
154
161
163
158
151
143
134
131
133
142
154
166
169
166
160
152
139
126
119
119
134
155
176
188
191
187
176
161
148
138
170
168
170
168
161
153
139
132
135
143
155
164
165
157
142
133
135
140
145
151
154
157
162
162
160
155
144
140
134
138
154
168
172
167
162
157
149
137
119
115
126
144
168
189
200
197
181
158
139
125
162
167
168
162
153
144
136
136
142
144
151
163
171
170
153
141
136
134
131
127
131
145
153
162
167
168
159
145
133
135
153
170
175
168
161
159
155
149
140
135
137
148
168
192
209
207
185
157
132
114
152
159
162
159
146
135
133
139
147
152
156
166
176
176
162
150
139
130
118
109
111
122
144
162
174
177
165
147
130
132
153
169
174
168
165
164
166
160
154
151
149
157
170
188
205
204
182
157
129
110
157
160
166
164
149
131
125
134
150
165
174
181
175
168
155
146
139
130
119
107
106
120
141
166
181
183
167
145
134
137
151
159
161
164
170
175
176
166
153
148
150
160
171
181
183
181
170
152
124
106
167
169
177
174
156
134
121
125
144
168
179
180
165
149
139
135
134
129
122
120
126
142
165
180
184
179
157
142
144
153
153
148
147
154
169
180
174
156
140
134
144
159
173
183
184
179
163
143
117
100
176
175
182
178
160
142
131
141
152
166
168
164
151
135
128
127
128
125
122
130
148
171
186
187
178
155
137
136
147
161
162
154
145
147
159
163
159
144
130
128
143
158
173
187
194
190
171
144
114
94
176
172
173
170
158
150
158
168
176
173
156
136
131
129
131
132
129
123
122
134
154
175
185
181
168
153
138
135
143
156
170
177
170
160
157
160
157
145
135
134
147
159
170
187
203
204
185
154
122
97
178
168
164
165
155
152
158
179
197
187
160
131
120
127
134
137
132
125
125
136
154
169
174
170
165
162
157
146
143
151
172
189
197
192
181
179
170
158
149
149
157
163
171
186
202
204
185
157
130
121
179
169
168
173
166
155
151
166
192
194
172
140
120
123
131
135
135
130
130
141
155
163
162
160
162
170
171
160
150
153
169
186
200
205
203
189
177
168
164
165
168
172
177
186
195
194
174
149
131
128
172
167
174
187
183
168
151
153
169
186
177
150
129
124
128
133
135
134
137
147
156
160
157
153
155
161
164
165
161
163
171
180
189
199
197
180
170
166
168
177
179
180
181
183
182
176
161
143
129
128
156
155
172
190
193
182
160
148
152
163
165
153
133
125
129
136
143
145
148
152
156
157
153
147
146
150
158
166
170
174
180
184
182
172
165
159
161
164
167
175
181
183
184
177
168
161
152
141
129
126
139
140
160
180
188
183
165
149
143
148
154
145
132
125
130
141
154
160
160
158
157
155
149
143
141
147
155
162
170
178
188
190
179
166
157
157
163
164
163
161
170
181
184
175
164
155
148
140
133
130
130
130
146
164
177
174
162
150
142
144
145
137
127
120
124
140
157
170
172
165
159
155
149
146
145
149
155
159
168
175
182
186
176
167
168
177
177
166
156
150
159
170
178
175
171
164
155
147
144
145
139
139
144
148
155
161
159
153
145
141
139
132
125
118
117
121
137
149
157
158
154
151
150
151
154
156
159
161
166
170
166
159
159
165
180
187
180
163
150
146
149
156
162
170
178
181
175
172
170
171
153
154
147
139
140
154
161
162
156
149
144
135
129
124
118
115
116
129
142
147
143
139
142
151
161
163
161
160
162
161
151
141
142
156
170
178
172
156
143
136
136
140
148
159
169
180
182
181
183
186
162
163
151
140
141
154
164
167
163
159
160
159
155
140
126
119
120
131
140
141
137
130
132
143
157
160
157
154
153
152
146
142
142
150
157
162
157
146
133
125
126
137
147
152
150
150
155
164
171
173
142
152
149
149
165
180
183
166
146
128
126
133
139
144
153
167
174
171
159
144
140
149
165
178
190
207
211
193
166
150
151
164
169
170
168
172
173
171
164
155
151
156
165
171
168
165
162
164
164
162
172
160
149
147
153
162
165
158
141
128
125
131
136
137
142
157
177
182
166
143
140
158
181
190
187
183
185
184
171
153
148
158
168
172
171
174
174
170
161
151
144
148
158
168
169
162
152
148
151
160
183
166
164
166
171
174
166
155
139
128
127
132
135
136
141
158
175
181
173
163
164
184
201
202
186
161
153
152
160
151
153
160
165
167
167
169
169
166
158
150
149
158
170
176
172
156
140
132
137
151
163
163
176
199
206
189
170
152
134
128
130
137
140
139
139
145
156
167
172
182
191
206
207
201
188
162
144
128
130
140
154
163
162
158
157
157
163
166
158
153
156
170
181
184
172
153
139
132
139
150
136
157
189
216
214
193
169
149
134
130
135
144
147
143
136
135
144
157
171
187
200
205
200
196
191
174
151
123
111
127
152
167
166
158
152
149
154
160
158
155
156
167
179
183
168
150
144
150
160
159
148
163
188
206
204
190
172
156
145
141
145
153
156
151
139
135
141
152
165
178
190
192
188
185
185
176
157
135
120
132
155
173
179
175
163
146
139
146
151
155
158
168
178
179
163
147
142
149
162
170
156
172
184
191
192
184
172
160
153
155
160
163
164
157
146
139
139
147
156
163
166
168
172
176
177
176
167
155
147
146
154
171
179
183
165
143
125
123
138
152
163
172
176
170
156
146
139
146
163
181
154
166
177
185
186
174
162
154
155
161
169
169
169
162
151
143
139
143
148
152
157
161
164
170
171
174
175
171
164
154
147
147
154
156
152
136
117
117
132
149
162
163
159
157
151
149
145
150
164
187
146
156
168
181
184
167
150
144
148
158
166
167
166
162
155
149
146
146
150
153
158
164
168
169
168
172
177
181
178
162
136
121
123
135
140
135
125
123
130
143
148
142
134
134
141
153
158
158
164
183
143
148
160
176
178
165
151
143
145
152
158
162
165
165
163
156
154
154
158
164
170
172
171
170
168
169
177
184
189
174
147
122
116
130
143
144
141
132
132
138
139
132
123
123
132
150
160
159
158
174
144
147
155
165
170
167
162
153
152
155
158
165
173
178
169
157
154
159
169
176
181
177
171
166
163
169
177
185
190
185
168
152
142
150
157
158
148
139
136
136
138
139
133
128
130
139
149
152
152
160
142
144
148
153
156
162
165
161
161
162
165
173
184
184
169
154
150
162
172
180
183
179
173
162
159
164
173
179
183
186
188
187
176
168
162
157
150
141
138
138
143
146
144
135
129
132
139
144
144
136
133
136
140
141
142
147
151
161
165
169
175
176
179
174
167
162
165
168
169
171
176
181
179
169
156
155
163
171
179
188
196
197
184
167
156
150
147
144
144
142
142
146
151
147
134
134
139
145
139
120
119
125
132
135
137
141
149
162
172
177
180
173
163
158
167
182
185
177
169
167
170
177
178
171
158
156
162
175
183
187
187
184
174
159
146
143
148
154
156
153
145
149
155
156
147
140
146
158
165
152
114
121
129
136
143
151
158
170
181
188
179
168
152
151
160
179
183
181
175
172
168
169
167
165
164
165
170
177
180
179
177
168
157
142
134
133
149
164
171
165
158
157
159
158
149
143
150
170
193
203
121
125
129
137
149
164
171
177
181
185
175
166
156
152
150
148
161
172
180
178
167
161
158
162
167
166
165
163
165
170
175
165
145
127
113
122
144
166
175
175
171
164
158
148
139
141
149
166
189
208
133
135
130
133
146
168
181
179
168
164
164
168
168
162
149
139
150
162
171
171
165
164
165
171
171
163
154
147
150
166
178
172
146
121
111
120
140
155
164
170
172
163
150
136
138
145
148
151
155
172
140
147
137
131
141
164
181
176
156
148
158
169
176
171
160
155
155
158
159
162
166
174
184
183
175
162
148
142
148
166
177
173
151
133
129
134
145
147
153
159
162
153
145
140
146
153
150
140
133
145
145
157
150
138
140
157
172
173
161
157
161
167
171
171
168
165
163
158
160
164
172
179
182
183
178
167
157
149
151
163
171
170
156
147
147
154
160
160
155
152
151
143
140
145
153
155
146
138
138
148
147
160
158
150
147
153
161
168
168
169
163
160
159
163
167
165
161
158
161
168
170
170
170
178
180
176
169
159
156
161
167
168
159
150
149
159
168
173
162
151
142
134
138
145
152
151
142
140
148
161
145
157
159
154
151
152
153
164
166
167
163
159
156
158
163
165
162
161
158
160
162
163
168
176
184
187
183
169
165
166
169
169
160
150
148
155
163
166
160
149
142
137
141
153
156
156
146
146
157
171
146
155
157
151
149
151
155
157
157
160
163
168
163
161
165
169
171
165
150
144
150
162
172
176
186
193
192
180
172
170
171
170
162
153
149
150
146
144
144
148
152
155
159
169
179
171
157
151
158
167
148
155
157
149
148
150
150
150
147
154
163
171
172
167
170
169
168
148
135
128
143
155
165
170
180
192
197
189
176
169
170
170
169
163
156
146
132
124
133
145
159
169
174
184
192
186
170
156
152
155
157
161
161
154
155
155
148
141
133
140
154
165
169
168
173
163
141
114
101
113
131
146
154
159
170
184
190
188
172
165
165
168
173
169
159
147
135
125
129
140
155
168
173
179
188
187
176
158
149
149
175
175
172
162
160
160
152
140
123
118
122
138
153
160
166
157
131
103
91
103
122
137
146
156
165
170
169
164
162
159
161
163
167
162
156
149
138
130
131
137
151
162
163
165
171
177
175
161
150
146
189
191
183
168
165
164
162
143
123
107
110
129
144
153
154
158
151
129
116
111
120
134
144
157
167
167
162
157
156
159
159
160
158
156
153
148
139
132
136
147
159
169
164
157
160
168
171
163
152
144
168
165
160
163
164
166
159
145
125
110
116
137
152
156
157
160
160
158
152
147
143
141
147
158
169
171
165
161
161
163
162
158
160
163
160
150
136
131
144
166
183
178
165
158
159
167
172
167
156
145
133
126
129
143
156
160
156
144
128
116
123
145
162
166
164
157
159
163
164
160
153
148
148
153
159
165
163
164
171
172
166
159
159
165
165
153
136
133
150
178
185
176
162
154
158
170
181
177
162
150
122
118
119
137
153
158
153
143
131
119
123
143
163
172
170
162
158
163
169
166
155
148
145
144
145
150
154
159
171
176
169
160
152
156
157
155
147
142
150
165
173
166
151
152
155
168
187
188
173
156
141
143
147
155
160
161
159
150
138
126
127
143
161
170
171
171
170
170
167
161
158
149
144
140
139
140
144
151
161
171
176
164
150
147
148
156
158
152
146
144
149
159
155
157
154
161
176
184
178
165
149
162
175
182
184
181
171
158
147
141
142
152
166
168
170
173
176
176
173
166
164
159
147
141
140
144
147
147
152
167
183
190
175
155
148
151
156
147
142
142
150
167
176
171
160
152
156
169
174
170
124
138
162
181
191
188
176
159
154
156
167
174
172
168
167
169
170
171
168
167
166
169
151
144
143
150
151
146
149
164
187
208
205
182
151
138
132
135
141
151
171
193
203
192
166
153
152
161
170
169
98
107
136
169
187
186
173
160
158
164
173
176
171
165
161
159
157
151
149
148
152
155
146
140
142
149
152
148
150
162
185
203
208
181
151
130
122
129
144
160
180
198
200
188
167
160
162
166
167
163
102
110
134
163
177
177
170
163
164
169
172
169
163
153
150
150
149
146
139
133
126
126
132
132
138
146
154
155
153
163
182
197
191
173
149
134
130
137
148
160
173
178
173
166
167
167
170
170
165
157
108
133
156
164
167
169
170
171
172
172
169
166
161
153
147
146
146
141
129
120
119
122
127
126
129
143
162
168
166
169
185
198
192
170
150
142
143
146
150
154
157
161
169
171
173
176
172
167
162
155
106
137
158
160
156
158
170
180
183
176
165
164
166
167
159
149
142
129
116
110
115
124
128
122
122
137
166
176
173
175
189
203
196
176
156
149
148
148
148
145
147
157
173
192
195
183
173
163
159
152
104
123
138
145
142
143
166
182
187
175
159
158
169
177
170
151
135
116
104
101
108
121
125
121
122
131
147
162
163
170
189
198
196
182
168
160
157
154
150
146
149
159
175
190
193
186
173
166
159
144
119
125
137
141
136
132
143
169
180
172
158
155
164
171
164
149
132
112
101
99
106
118
128
129
132
126
118
122
135
151
168
181
187
183
180
175
170
160
150
143
146
157
169
170
170
170
172
166
152
130
156
149
148
148
142
133
137
154
166
167
161
156
157
156
153
143
131
117
109
111
118
137
153
162
148
123
101
104
129
152
163
167
174
178
182
183
175
162
144
136
143
156
168
171
171
172
173
160
138
115
171
162
158
152
148
142
141
151
155
158
155
154
152
150
146
141
133
123
117
124
141
165
183
181
157
129
103
108
136
160
163
159
164
166
174
177
169
155
144
140
146
160
174
189
197
196
181
157
131
108
174
163
156
151
153
155
165
162
158
147
141
140
142
141
143
141
137
124
118
129
153
175
186
178
160
140
128
133
147
160
162
155
159
158
160
163
160
152
148
148
155
163
173
192
205
206
189
163
136
111
178
167
154
151
154
162
170
171
165
148
133
118
117
125
134
139
138
127
122
131
156
174
181
172
164
160
154
158
158
157
158
158
159
162
159
158
153
148
150
157
164
163
166
179
192
196
184
163
139
118
186
180
171
169
170
167
166
166
171
163
144
121
108
108
121
135
141
136
131
137
158
172
175
166
165
173
179
179
170
164
167
167
170
168
163
150
141
143
155
169
169
160
155
161
172
173
166
152
137
126
193
189
187
188
184
174
165
164
174
176
163
142
114
105
115
133
145
146
141
144
159
169
172
164
165
173
183
185
184
183
180
180
178
171
159
140
131
141
161
172
171
161
153
153
158
156
150
142
135
133
184
186
186
188
188
180
168
160
158
165
162
147
127
117
121
134
148
156
147
145
152
162
170
167
163
165
173
177
179
186
188
186
179
166
153
142
147
156
165
166
165
161
158
155
152
147
144
140
141
141
170
172
176
181
184
181
170
155
146
147
148
147
138
130
128
135
148
155
151
144
144
154
165
171
165
162
164
167
172
177
181
181
175
162
159
164
179
178
168
158
155
158
159
156
148
140
137
139
144
146
156
161
168
174
178
176
166
154
144
142
144
146
141
135
132
135
147
155
154
145
139
146
157
170
167
163
162
164
167
171
173
171
167
163
168
182
191
188
171
157
151
153
154
152
145
137
134
137
144
148
152
159
166
168
171
166
161
159
156
154
150
146
143
139
137
138
145
154
155
148
137
139
153
165
169
166
163
163
167
168
165
157
156
164
175
184
182
177
171
161
153
148
148
151
153
148
141
139
147
157
152
161
163
159
157
156
161
168
171
165
156
149
148
146
143
140
140
146
150
147
140
137
147
160
166
168
165
162
163
161
155
148
149
160
173
178
171
164
161
159
149
145
149
159
170
164
154
158
168
180
158
164
163
155
151
154
160
165
163
162
158
159
156
152
146
140
137
141
146
148
145
144
148
156
160
163
159
155
153
151
148
143
145
154
163
167
161
152
146
138
140
144
157
167
169
162
158
161
176
185
152
158
155
148
148
152
153
149
139
144
166
182
186
182
178
177
174
173
167
164
161
161
166
178
190
198
191
173
155
153
160
171
173
169
166
172
176
179
173
166
172
178
182
179
173
169
168
176
182
174
162
159
149
143
146
155
159
162
157
158
172
189
198
194
184
184
183
182
174
170
171
179
179
184
185
183
184
181
164
153
153
162
168
169
165
165
171
181
191
187
174
171
170
169
164
154
148
149
156
161
168
160
155
160
170
180
185
176
162
155
167
184
194
195
189
190
186
183
173
171
180
195
202
200
185
171
168
174
175
168
164
165
165
164
161
158
164
177
190
190
179
168
159
157
151
140
125
117
119
134
164
165
174
191
203
201
193
177
160
151
158
171
181
183
174
167
167
168
169
169
173
190
207
213
211
178
159
153
162
169
174
171
164
159
159
158
162
169
180
185
175
164
155
152
148
140
127
116
113
120
156
170
198
217
213
197
183
171
161
155
157
162
165
156
147
142
150
158
164
162
159
167
187
212
218
196
158
132
134
155
172
173
165
160
160
160
163
165
165
157
152
154
158
158
156
149
136
122
121
124
155
178
198
214
206
189
174
170
167
165
162
160
153
144
141
143
151
158
160
153
143
142
164
195
215
202
161
132
125
145
167
172
167
160
159
158
159
161
157
150
143
155
168
176
169
155
137
124
127
141
174
190
194
195
190
183
177
173
173
173
170
164
152
147
146
151
157
157
153
144
136
137
154
182
204
203
172
142
127
138
161
180
179
160
153
150
152
155
156
153
153
163
175
183
170
154
135
122
133
162
186
198
192
185
180
178
174
173
175
177
177
171
162
155
152
153
152
149
145
143
146
152
163
175
194
201
188
158
128
125
148
174
178
157
148
144
148
151
156
160
165
167
167
165
157
150
138
131
145
177
185
192
188
184
180
170
167
170
176
180
180
175
167
161
157
155
149
144
144
154
168
173
174
172
178
189
190
169
134
118
125
151
159
157
149
147
149
150
151
157
155
147
140
137
133
140
138
136
150
184
172
174
179
188
187
172
166
170
177
181
178
171
168
164
162
157
151
150
154
167
181
186
178
168
164
172
183
181
163
138
134
136
144
150
154
155
153
149
145
135
129
124
123
121
127
132
133
133
146
180
144
149
170
189
198
190
176
174
175
173
169
171
174
174
167
155
151
155
163
173
181
181
177
166
162
165
176
185
184
177
160
144
134
143
149
155
148
145
138
132
124
125
131
134
133
135
132
131
143
169
133
141
165
187
197
194
184
176
173
165
167
175
184
183
167
147
144
157
166
168
170
173
175
171
169
171
170
175
179
185
182
166
148
137
133
131
134
137
140
143
143
142
140
139
138
138
140
141
143
142
132
142
162
180
183
179
175
175
174
174
175
180
187
184
168
149
146
159
165
162
161
167
176
181
182
177
166
161
156
165
177
175
157
138
126
121
124
137
151
161
154
144
135
133
133
140
149
152
145
112
134
144
160
170
169
163
167
173
181
187
185
181
181
180
178
174
171
168
165
162
165
173
177
177
176
170
164
158
154
157
167
172
163
146
131
126
130
143
153
159
151
141
133
130
132
143
160
177
169
124
141
148
156
162
164
163
169
179
190
197
188
179
171
175
183
186
184
175
173
172
173
177
174
168
165
162
162
161
160
163
166
166
159
148
135
130
142
154
153
147
141
139
134
133
135
149
171
185
184
162
155
156
154
155
163
176
186
188
192
194
184
178
172
173
174
174
171
175
179
183
185
181
175
160
159
153
154
158
161
166
167
161
147
127
116
125
145
166
160
148
139
137
135
134
137
151
171
182
180
172
167
167
154
149
158
178
191
187
174
172
176
181
177
172
163
160
169
178
182
182
184
184
179
168
159
152
148
151
156
161
164
157
138
117
108
123
150
170
165
154
144
138
133
132
139
152
165
170
162
160
172
175
157
142
146
166
180
176
154
155
170
184
187
176
163
165
177
183
180
174
178
186
189
178
163
152
147
147
151
155
157
153
140
130
136
145
162
168
162
155
148
141
133
132
139
151
155
154
150
151
171
177
158
139
137
154
166
168
157
159
169
178
181
172
167
174
183
184
178
171
174
184
189
179
165
155
151
145
146
145
149
151
147
147
155
161
168
167
156
152
150
145
137
137
141
146
145
145
148
155
165
171
159
141
137
148
161
167
168
169
170
169
160
159
161
170
177
179
176
172
173
177
175
174
168
166
160
147
138
136
142
149
151
154
158
160
163
161
154
150
145
143
141
146
149
146
141
145
156
167
153
163
160
150
149
157
163
172
175
175
174
168
156
150
153
162
171
175
174
170
172
172
170
170
170
176
172
150
137
135
141
148
150
150
153
158
158
157
157
154
150
148
147
154
158
156
152
155
165
175
147
164
167
162
161
164
169
171
174
178
184
178
163
151
151
164
174
175
172
168
170
171
169
172
176
178
172
153
140
140
145
148
148
148
153
155
157
154
160
163
165
162
157
164
166
164
161
160
166
170
144
164
171
170
166
169
168
165
167
182
193
188
172
157
159
172
179
175
164
164
169
173
172
172
177
175
167
153
140
138
143
148
151
155
158
154
151
151
161
171
176
175
171
174
173
171
166
158
156
155
146
161
168
166
166
167
162
157
159
177
190
187
172
164
171
178
175
165
157
160
170
173
170
167
170
172
166
153
136
128
133
146
158
164
164
156
150
150
159
169
175
176
176
176
176
177
172
156
151
149
166
170
171
167
167
170
163
155
155
162
170
172
167
166
177
179
170
154
149
159
173
175
170
167
172
181
178
159
133
117
124
145
161
166
166
163
160
156
156
160
167
171
168
166
171
178
176
162
155
155
194
195
189
176
174
175
170
162
154
150
154
162
168
170
177
177
169
157
154
165
177
180
176
179
192
194
188
164
139
125
129
145
156
164
172
176
173
162
156
158
167
167
158
151
156
168
172
165
159
165
191
194
185
174
175
182
183
173
156
146
151
167
179
178
176
170
168
166
170
175
181
183
184
190
198
198
188
169
154
144
142
146
154
164
179
184
175
164
161
164
174
168
153
142
145
157
167
163
158
163
161
156
144
150
169
188
197
183
161
146
152
173
186
182
171
163
160
167
174
180
181
184
186
192
195
192
182
172
170
165
156
151
151
163
181
177
167
162
169
181
182
169
149
141
141
149
160
161
158
157
140
131
126
139
165
191
203
191
168
149
151
169
180
178
167
156
155
160
166
173
180
184
186
189
186
182
174
171
178
180
173
160
152
157
164
165
159
161
176
190
187
167
149
141
137
144
157
166
166
160
147
145
144
152
173
193
201
192
176
157
157
167
173
174
166
161
157
158
162
171
183
188
186
182
177
173
167
166
175
184
183
172
156
148
151
156
162
169
179
186
181
166
151
139
129
129
146
162
171
166
158
166
172
179
183
192
197
192
184
176
171
174
175
178
173
169
164
161
168
181
196
197
185
174
168
165
163
161
168
178
185
176
159
144
141
151
165
171
174
175
170
168
163
145
124
111
122
145
163
164
143
157
168
179
182
185
191
192
193
194
196
193
193
188
181
173
166
165
179
192
202
196
180
163
161
163
165
162
163
171
180
178
164
148
140
142
156
165
168
167
167
173
172
152
128
113
116
134
148
153
112
124
138
156
170
176
184
191
197
198
194
191
189
188
178
170
162
166
174
183
177
165
153
155
158
165
169
165
162
165
176
180
172
156
142
139
144
157
165
169
173
175
170
154
132
126
132
139
143
146
91
99
120
143
159
169
180
192
197
193
181
168
165
166
169
167
165
165
164
150
138
136
143
146
151
164
174
170
163
166
177
183
177
162
148
142
145
153
164
174
178
169
150
136
134
134
143
148
150
150
93
107
127
142
155
168
182
194
197
189
173
162
157
157
162
165
166
162
155
142
138
139
142
141
143
159
178
183
174
177
183
187
178
162
150
148
151
154
160
169
170
162
152
138
139
140
143
150
159
162
100
119
135
146
160
175
193
202
198
185
172
163
163
166
165
165
161
155
152
157
168
172
163
142
138
156
182
203
197
189
187
185
175
158
146
147
151
152
152
152
154
158
163
164
154
145
141
151
162
176
117
131
141
153
169
184
203
207
199
178
165
159
168
177
174
162
154
147
150
161
174
181
169
148
144
155
180
200
196
188
185
181
171
157
149
145
150
151
148
144
147
157
168
172
167
157
150
159
163
162
139
138
143
156
171
184
200
205
193
171
153
149
161
173
173
160
150
142
143
152
164
176
170
160
153
154
164
168
170
177
180
180
177
168
162
155
153
151
148
142
146
154
163
167
169
169
171
167
156
141
158
144
141
149
163
176
190
196
185
167
154
148
155
161
163
158
150
143
140
142
150
156
164
169
158
150
144
149
162
169
174
177
181
178
176
170
163
155
151
151
152
154
159
165
173
177
177
166
148
138
162
146
138
141
152
169
180
181
175
163
158
155
153
150
151
152
151
147
142
142
143
149
157
163
158
148
140
147
162
169
168
165
173
177
182
182
177
174
174
167
163
160
165
175
183
184
176
161
150
150
162
151
139
138
149
165
173
168
156
153
156
158
154
141
143
146
152
148
145
143
142
146
151
153
153
149
147
156
170
170
161
150
150
161
173
179
183
184
183
178
171
165
168
179
186
184
173
161
159
158
169
161
152
148
155
166
169
164
150
144
150
152
149
140
141
149
153
150
144
140
145
148
149
146
146
147
153
161
169
166
156
142
144
153
158
162
162
167
175
171
169
162
162
166
171
170
164
161
157
152
183
180
169
162
164
167
168
164
154
148
149
146
140
135
142
155
162
153
139
135
144
152
151
142
143
150
159
169
170
165
158
149
146
147
147
137
132
139
152
161
162
152
148
142
150
151
151
151
149
147
196
197
182
172
169
169
170
169
167
166
155
145
137
134
142
158
168
161
144
137
144
154
154
146
147
156
167
175
173
170
164
156
152
149
144
131
126
135
153
160
157
145
137
133
141
143
143
143
145
148
207
205
187
176
173
176
176
171
161
157
152
147
142
137
140
150
161
162
151
140
142
155
161
160
157
161
169
173
171
167
163
157
155
153
152
151
152
156
160
162
154
147
139
139
142
146
147
148
153
160
208
204
187
175
175
181
176
164
149
142
145
152
152
146
139
138
148
157
151
139
137
149
163
169
164
162
166
167
165
159
155
154
153
155
162
170
179
178
170
164
153
149
144
144
143
145
155
166
171
171
201
198
184
174
171
172
166
160
152
153
155
163
161
153
142
135
145
154
152
141
134
142
160
168
165
161
161
162
161
159
155
153
153
157
166
175
178
177
174
172
165
157
147
139
134
138
149
165
173
167
187
186
178
168
160
157
158
167
182
189
185
172
164
160
152
152
152
157
155
146
137
139
152
160
160
157
153
153
157
159
159
154
154
160
168
172
169
171
175
179
176
165
152
145
139
136
137
142
153
161
173
171
168
158
149
147
156
178
198
203
187
168
160
161
166
164
159
157
155
152
147
146
150
155
155
152
148
146
151
154
157
153
154
162
171
175
171
171
176
181
176
170
166
167
162
149
134
138
148
158
165
163
162
155
149
151
158
169
176
176
164
158
155
158
159
158
152
151
154
155
156
156
157
159
159
158
154
151
149
149
148
147
151
160
171
175
173
172
175
177
173
172
176
181
175
164
149
151
159
167
171
169
165
156
146
146
145
144
144
156
191
216
230
218
200
185
177
175
174
177
175
170
167
171
175
174
169
157
149
150
157
167
171
171
174
177
177
177
178
185
197
202
197
183
168
162
165
169
177
174
163
165
166
164
161
167
169
169
173
180
198
221
235
230
211
193
183
179
173
177
180
179
172
169
171
174
177
170
164
161
161
167
169
168
169
170
174
179
183
186
189
188
179
167
156
148
148
157
164
166
154
156
151
160
170
188
197
192
182
178
191
214
224
222
209
198
186
178
166
161
166
172
173
172
170
172
175
177
180
183
182
179
173
169
169
166
172
178
185
187
178
158
144
136
143
149
152
153
153
159
155
156
151
157
169
184
194
189
182
180
185
192
194
191
188
179
175
170
161
152
146
156
172
179
180
174
169
172
185
193
195
190
181
175
171
169
173
175
178
179
159
138
118
120
138
153
160
154
149
151
160
166
170
172
168
164
169
177
180
185
190
191
185
177
171
162
163
164
160
149
139
142
162
185
188
175
161
162
176
189
193
185
178
170
171
173
176
174
168
156
141
131
121
124
144
156
156
152
144
140
161
173
187
188
177
167
164
173
183
193
195
192
183
173
167
165
167
165
159
147
134
133
151
178
187
178
154
153
167
179
186
175
162
158
166
176
185
183
170
152
141
135
146
153
156
157
145
125
122
132
163
179
191
190
192
189
185
184
190
196
199
195
184
176
175
178
179
169
157
149
140
143
159
180
195
190
167
149
146
166
176
174
160
151
162
177
193
194
181
158
149
153
164
172
169
158
137
114
114
134
181
189
189
182
185
199
208
211
200
202
202
195
184
176
175
178
176
169
163
162
167
173
182
194
211
218
189
147
114
127
163
185
184
170
167
177
192
198
191
179
167
166
169
170
169
158
139
117
117
142
203
204
194
182
181
189
203
217
226
224
211
195
180
170
169
172
173
169
171
184
199
200
193
193
205
222
208
161
108
99
141
185
207
195
177
176
185
190
189
175
168
161
156
155
156
154
141
123
124
153
208
205
197
187
179
178
191
213
232
232
216
193
177
166
166
168
168
167
174
188
204
200
182
171
181
199
202
179
133
114
134
172
196
191
176
171
175
176
164
153
147
145
148
153
154
150
138
127
131
164
193
187
191
191
186
183
189
201
213
211
200
185
179
172
168
163
161
164
168
173
178
176
169
162
162
168
180
179
167
155
157
162
163
159
152
154
153
149
143
132
130
136
149
157
155
148
137
130
137
168
168
174
188
198
199
194
191
191
187
179
174
178
181
180
168
152
152
161
163
158
154
154
159
164
164
162
165
168
176
178
174
155
138
120
117
122
130
141
148
148
141
137
144
155
151
145
140
136
139
146
167
177
195
207
204
195
188
185
183
176
174
178
184
184
173
154
154
162
163
153
142
142
156
167
171
167
162
157
153
157
161
148
126
109
107
114
123
138
157
169
159
137
128
127
136
141
143
141
134
120
176
187
203
209
198
184
178
179
185
189
185
182
184
186
189
184
178
174
169
161
156
154
157
165
166
162
160
151
145
147
147
143
129
124
123
122
126
137
151
162
155
130
115
114
127
143
149
141
125
100
190
193
198
198
190
180
176
179
189
196
189
182
178
185
203
212
203
188
180
176
174
164
158
154
153
151
154
152
149
146
141
136
128
125
125
132
140
140
135
128
121
119
113
114
128
148
155
140
113
89
196
192
185
180
181
182
185
185
188
192
187
181
173
177
194
206
205
200
192
186
179
166
155
147
146
145
150
156
155
148
139
130
123
118
121
137
155
158
136
114
105
111
111
115
129
149
156
139
107
86
192
189
177
170
174
182
184
183
175
176
184
186
177
172
174
187
198
203
196
183
173
165
154
146
145
144
153
157
154
146
136
128
119
110
116
143
168
180
160
125
108
106
107
111
124
143
155
145
117
99
185
188
179
169
171
176
171
162
155
166
188
200
192
175
167
180
196
203
195
177
168
164
157
149
145
147
157
157
153
145
138
133
129
122
128
153
172
176
162
138
122
111
105
106
117
134
150
153
150
144
177
184
177
170
169
171
166
159
156
169
194
209
201
183
174
184
198
202
193
175
168
165
160
152
151
156
160
156
149
146
144
144
141
138
144
154
162
160
152
142
135
124
112
108
118
132
146
154
156
153
169
175
172
169
170
173
170
166
168
173
193
202
198
187
183
189
198
200
193
178
169
163
156
151
153
162
163
149
141
141
145
152
154
153
155
154
151
145
142
143
143
135
122
120
130
142
151
155
155
149
159
166
167
170
172
177
178
180
183
183
191
195
191
184
183
190
197
199
192
178
168
160
150
148
153
163
161
146
132
135
146
157
163
166
166
161
154
145
145
148
149
139
125
125
138
151
158
157
154
141
153
167
171
172
174
179
182
189
192
193
200
198
188
180
179
185
195
198
190
180
170
162
155
154
156
158
150
133
129
138
151
161
169
176
179
171
161
154
156
160
159
145
131
130
136
147
153
152
151
141
149
170
177
174
175
177
182
186
195
207
213
205
190
179
176
185
196
200
194
188
177
171
167
165
164
157
143
132
137
143
152
160
169
180
185
176
164
160
168
174
171
158
148
139
134
132
135
142
146
142
149
168
173
169
169
171
174
182
192
211
218
207
190
181
181
191
199
200
199
195
188
179
173
172
171
165
161
155
151
143
141
148
162
176
184
180
171
167
172
178
179
172
165
155
145
141
140
144
147
146
152
164
170
167
168
172
172
181
191
204
209
200
188
182
189
194
195
195
198
199
196
189
179
177
182
194
201
191
165
141
125
139
154
170
181
186
186
180
173
177
180
178
172
165
164
164
162
153
153
156
165
172
172
169
173
178
182
191
192
197
198
195
189
183
188
188
187
185
189
197
201
198
190
188
194
204
214
204
175
151
138
144
152
161
176
191
200
188
174
171
174
176
169
161
160
165
166
158
157
166
173
178
168
165
174
188
201
202
196
193
194
195
191
183
181
180
180
179
184
194
202
203
198
200
201
203
206
195
181
168
160
154
151
154
164
182
194
189
176
169
169
164
156
148
148
152
155
154
157
165
167
161
154
152
173
198
211
208
196
190
191
194
189
177
171
173
176
180
185
192
197
200
200
200
200
197
188
185
182
180
174
162
152
149
151
158
167
181
183
178
166
153
145
143
144
143
147
150
156
160
152
145
144
152
174
200
214
206
194
186
188
191
185
168
161
164
173
179
184
189
192
193
196
198
200
198
192
184
183
182
176
164
153
150
151
151
158
174
192
192
173
151
143
143
143
139
138
146
157
159
139
143
147
156
172
189
197
197
189
185
189
188
181
165
156
160
169
177
183
189
194
193
193
194
199
200
195
188
183
179
170
161
153
152
152
152
157
174
194
195
173
151
140
139
137
133
129
139
153
157
146
154
156
157
161
170
176
190
191
192
194
189
181
171
164
163
169
176
186
195
200
196
189
186
189
194
196
192
184
174
163
152
145
142
143
149
156
173
187
183
165
147
139
132
126
122
122
128
139
145
163
166
160
153
150
159
177
197
213
211
197
184
181
180
177
172
174
182
197
205
203
193
184
180
182
189
196
195
186
171
156
144
135
131
130
139
152
168
179
172
159
146
139
131
125
121
121
126
133
138
166
159
149
146
144
155
179
206
221
212
192
173
174
182
185
182
186
198
213
211
199
185
180
180
182
190
197
196
185
170
156
147
141
133
133
140
148
161
171
172
164
152
139
132
130
131
134
136
139
142
151
140
136
140
145
159
178
198
200
189
171
160
167
179
187
192
200
214
223
215
201
190
187
185
183
191
199
196
184
170
160
153
150
153
151
149
149
152
164
173
173
161
139
131
133
138
143
146
151
151
150
139
131
136
147
163
177
187
188
180
167
160
165
179
189
197
209
222
228
222
211
207
197
186
182
192
204
201
186
174
163
156
151
153
153
153
151
149
157
168
172
161
145
134
136
139
143
148
157
160
172
155
140
142
154
173
184
189
185
178
173
170
175
183
190
198
209
223
233
236
236
223
204
186
181
194
210
212
194
179
166
155
146
137
142
147
150
150
153
159
163
159
156
145
142
140
140
149
160
169
183
169
155
155
168
188
198
194
184
176
174
175
180
187
190
196
208
224
237
242
237
225
204
188
187
199
211
213
196
184
174
159
144
134
135
139
146
150
153
155
159
160
163
161
158
150
148
152
159
166
178
171
161
167
180
198
205
196
182
167
160
167
167
176
184
193
208
221
228
233
227
216
202
192
194
201
206
203
192
184
180
173
168
152
141
137
141
148
156
161
164
161
162
163
169
172
167
160
154
152
153
150
154
162
177
194
201
191
177
162
155
154
153
155
167
186
203
214
213
204
200
202
196
188
191
197
199
196
187
181
177
174
171
163
156
145
141
148
166
178
176
162
157
162
173
175
167
159
154
151
140
144
144
150
161
170
177
181
176
172
164
157
144
139
149
172
192
206
205
197
187
175
168
170
179
192
197
196
192
183
170
158
158
162
164
160
160
168
189
194
185
166
159
162
170
167
156
152
159
172
143
145
143
142
147
158
167
174
180
184
183
168
150
136
140
157
181
196
201
194
176
155
151
158
170
185
193
195
196
185
166
148
142
152
163
167
171
180
196
198
186
168
163
165
163
155
147
149
162
180
159
155
148
142
144
153
164
174
180
184
184
176
159
144
147
160
175
185
188
182
166
148
142
146
156
163
168
179
185
180
165
155
149
152
160
161
166
172
176
176
174
164
163
166
153
148
145
151
161
176
173
169
158
148
145
151
163
174
174
172
167
162
160
160
162
172
179
179
170
159
152
147
143
137
141
145
157
166
172
171
165
157
155
156
154
151
150
157
162
162
158
155
156
158
152
150
149
152
157
165
183
178
165
151
146
149
158
166
163
157
150
151
156
160
171
183
187
177
160
143
142
145
140
135
136
147
159
167
169
167
162
155
152
153
154
154
155
158
158
153
147
145
148
154
156
155
155
154
156
159
195
187
169
153
148
151
156
156
152
141
142
147
154
159
164
175
184
177
159
142
136
142
144
144
146
152
164
171
170
164
156
148
146
150
159
167
171
168
157
150
143
141
143
150
156
159
161
159
158
156
208
196
174
156
152
156
158
153
145
141
146
151
155
156
153
157
170
171
160
146
141
147
158
159
155
156
164
170
169
162
153
145
145
153
165
173
170
162
152
148
149
145
143
141
148
158
168
171
167
161
216
202
178
159
153
155
156
158
157
159
160
158
158
155
148
149
156
162
159
152
149
153
162
163
159
158
161
164
166
163
157
152
151
159
168
170
160
151
151
158
163
160
150
137
138
155
171
178
176
164
205
195
174
157
147
144
153
169
185
192
177
164
159
157
155
155
154
159
160
157
156
156
157
158
158
157
157
159
162
165
165
159
157
160
166
166
158
154
159
168
172
168
159
145
142
149
160
169
167
160
181
169
162
152
143
144
160
185
204
201
181
160
158
163
162
158
156
159
161
160
160
158
155
155
156
155
154
154
158
164
167
163
159
161
165
165
163
161
166
169
170
168
167
167
161
152
147
146
150
154
159
155
150
146
144
151
165
187
191
183
160
150
151
157
155
150
150
154
157
159
160
160
158
156
157
159
159
158
158
160
161
160
159
164
169
170
168
166
169
170
170
171
173
176
172
161
151
150
151
155
163
163
170
167
165
165
158
153
148
154
182
200
211
205
190
182
180
180
175
169
167
167
164
162
160
159
159
155
152
149
147
148
154
165
175
181
176
166
160
162
169
171
166
163
160
158
162
163
164
164
156
163
170
169
166
165
162
161
158
161
171
187
202
203
192
187
181
177
173
165
163
163
166
166
168
172
174
168
167
166
161
155
154
160
174
185
178
161
144
142
151
158
159
160
162
161
164
165
165
164
128
135
139
143
147
156
159
161
163
165
172
182
192
195
193
189
182
175
166
161
164
169
173
175
176
181
181
176
180
183
182
175
163
167
176
185
180
164
145
136
138
139
142
151
165
179
180
176
168
166
119
114
109
110
118
133
147
155
165
175
183
188
188
185
185
183
177
173
166
166
173
177
180
181
178
178
176
176
184
190
192
190
185
178
179
183
181
172
158
146
139
132
131
141
161
180
189
183
173
167
126
125
117
112
114
127
136
153
172
191
202
198
190
185
181
176
170
169
166
170
178
180
178
171
157
156
161
173
185
191
192
186
184
178
181
187
184
181
169
157
143
139
133
137
150
170
183
184
172
161
142
145
154
148
143
138
149
161
177
198
212
217
208
190
183
176
167
162
160
164
171
173
169
153
139
134
145
168
190
198
192
179
165
172
186
199
205
190
171
156
149
148
145
142
148
159
169
173
164
153
153
159
167
173
176
181
179
176
182
193
206
213
208
195
184
178
169
165
160
161
165
168
167
164
152
147
150
164
182
200
198
178
163
172
188
208
213
193
171
155
153
157
160
162
160
160
159
147
140
143
168
169
170
175
184
194
199
191
189
194
200
205
198
189
180
178
179
176
176
174
173
174
176
186
193
193
181
171
169
184
196
200
188
182
183
195
198
185
172
164
166
165
171
176
173
165
156
139
133
143
187
182
176
172
175
188
193
195
197
203
204
198
185
174
171
174
180
182
185
184
184
177
176
186
212
227
214
183
157
156
182
208
218
197
176
166
167
175
174
176
175
174
176
180
183
176
162
144
137
157
202
196
185
173
164
161
170
188
201
211
206
193
176
166
165
169
172
173
175
178
183
175
165
168
189
213
215
189
157
146
168
200
216
198
170
157
160
168
170
168
171
172
178
186
188
181
169
155
157
174
207
204
191
176
165
159
167
180
190
202
194
181
171
167
167
168
167
165
165
163
164
161
158
159
166
179
184
178
166
155
169
184
193
187
171
162
162
165
165
160
160
164
174
183
181
175
169
161
161
172
200
196
190
181
177
174
173
177
179
174
171
171
170
171
172
172
168
166
162
153
146
147
154
161
161
160
162
168
175
179
176
170
163
166
165
166
167
168
170
167
162
157
161
165
164
163
160
156
152
153
191
190
191
190
189
185
181
177
174
171
169
171
172
175
179
181
178
172
163
146
135
136
145
155
156
156
160
169
183
186
178
161
146
147
155
162
164
168
175
178
168
151
144
145
151
154
150
143
139
139
188
191
197
201
194
184
178
173
174
177
175
174
173
178
190
198
193
182
169
153
142
138
141
146
148
150
159
174
185
186
174
154
141
142
151
156
157
159
167
170
163
146
136
137
148
156
150
135
126
130
189
193
199
201
192
180
169
166
172
176
175
171
170
178
201
213
203
190
176
166
156
145
140
139
143
148
158
173
180
176
165
150
141
142
149
155
154
147
141
143
142
139
134
135
147
160
154
132
114
120
188
190
192
192
188
178
166
160
164
170
169
168
167
175
197
213
209
194
180
169
156
144
139
140
146
152
162
168
168
160
153
146
141
141
147
159
165
150
133
116
122
130
131
134
144
157
154
132
108
104
184
185
186
187
188
181
166
157
156
167
175
171
168
170
183
198
200
192
179
163
149
140
139
143
150
161
165
162
154
145
143
143
141
140
144
160
170
163
138
115
112
120
126
130
138
149
152
138
115
113
178
184
187
191
193
186
167
153
154
171
186
192
180
173
175
185
192
187
175
158
145
138
138
141
147
156
161
152
143
140
141
143
142
139
141
153
163
162
140
120
113
114
118
123
130
141
150
147
146
146
171
179
186
194
197
190
174
161
158
174
191
198
194
185
182
186
188
184
173
157
146
139
136
138
140
150
148
140
138
138
142
144
141
137
139
145
149
143
134
125
119
115
114
116
125
134
145
149
151
152
165
169
179
193
200
196
184
174
167
171
185
194
197
196
191
191
190
184
174
160
149
139
132
131
137
142
143
136
135
137
141
143
143
143
145
144
139
129
128
129
129
121
112
112
124
133
140
138
132
129
161
165
174
190
198
199
194
190
182
176
181
188
191
190
188
189
189
186
177
163
149
134
125
125
133
141
142
140
135
137
142
147
150
153
154
149
141
133
132
136
134
125
112
113
125
133
136
128
121
121
159
170
175
183
190
195
200
202
197
190
186
187
185
181
176
178
183
185
179
165
147
132
127
129
134
136
135
139
142
147
150
153
155
160
162
157
150
145
143
142
138
129
118
120
126
130
129
123
122
122
164
177
179
175
176
183
195
206
209
207
197
188
183
177
171
173
177
184
183
172
153
140
139
140
139
136
133
143
155
163
159
154
155
163
167
163
155
154
150
149
145
139
136
132
130
129
128
130
136
144
168
179
177
169
166
171
185
203
211
213
203
190
183
178
177
179
183
192
195
185
167
151
146
145
143
142
143
157
168
166
151
146
151
163
172
170
162
157
150
151
152
150
150
146
140
137
139
142
150
154
157
169
169
162
161
166
178
197
207
211
203
189
181
176
177
181
188
200
204
195
176
160
151
148
144
146
157
170
169
160
140
140
148
161
175
178
172
160
148
152
159
165
165
159
154
151
151
150
155
158
144
156
158
155
158
164
177
192
203
210
206
192
179
169
168
174
184
194
198
192
180
168
157
151
147
148
160
169
168
159
145
144
148
153
169
180
180
168
152
157
166
178
177
169
162
157
153
148
151
157
141
151
154
154
156
162
173
188
201
213
210
194
175
162
165
172
180
186
189
187
183
175
166
158
151
151
158
166
168
164
162
157
148
145
146
161
177
176
167
164
169
176
176
167
155
147
142
142
149
157
143
154
157
159
160
165
173
185
200
213
210
192
173
161
167
179
186
188
188
189
188
183
175
168
162
162
164
168
169
168
168
159
148
138
135
149
168
181
180
175
168
166
166
161
149
136
132
140
153
160
140
156
162
167
171
175
177
182
191
203
200
189
171
162
165
180
194
198
198
197
194
188
182
177
176
177
177
174
170
164
158
151
148
148
147
154
164
176
183
179
168
159
158
158
150
136
129
139
156
162
133
144
154
166
172
178
176
177
178
175
183
180
169
156
156
170
193
205
207
203
199
191
184
183
185
187
187
181
171
158
145
140
146
157
168
163
160
164
174
173
165
152
147
153
154
149
140
138
150
158
131
140
148
155
159
162
168
176
177
174
170
165
161
157
156
166
189
205
211
206
195
185
181
182
185
188
193
191
178
158
138
135
145
160
165
156
151
153
166
168
158
142
136
141
151
155
151
143
143
149
155
149
146
143
139
148
164
180
186
178
163
150
153
162
168
175
192
208
215
206
187
176
175
180
184
190
198
200
187
162
141
136
146
157
154
144
145
151
165
167
157
141
132
133
145
153
157
151
147
146
162
155
146
142
140
149
169
185
192
179
158
142
153
169
182
191
204
220
228
214
187
172
175
180
183
190
201
206
193
169
148
142
149
155
150
146
147
153
166
172
165
152
138
136
146
156
162
161
156
151
167
154
146
146
149
160
173
182
183
173
158
152
164
178
189
198
212
232
241
229
212
198
187
182
181
188
201
208
195
175
156
148
150
154
157
154
151
151
164
176
176
162
147
144
150
161
168
167
162
155
178
162
145
144
151
163
171
174
173
169
165
166
176
188
196
204
219
239
250
245
233
210
192
181
176
184
198
205
194
177
161
152
148
149
155
156
151
150
158
170
174
164
155
148
153
161
166
165
160
159
209
175
143
136
145
158
165
170
173
174
175
176
184
193
199
208
225
246
257
251
232
211
184
171
167
177
191
199
187
176
165
156
147
138
142
148
151
151
154
163
166
162
158
152
152
153
157
160
162
167
209
175
143
133
143
157
166
167
171
175
175
175
179
187
196
208
230
251
259
247
221
191
173
161
160
169
176
175
176
174
170
163
150
135
134
141
149
152
156
159
164
161
160
157
151
148
152
158
166
177
172
167
155
151
158
165
167
164
160
158
157
161
162
168
179
204
231
252
253
238
215
188
174
162
162
169
170
171
170
173
172
166
155
143
138
140
146
152
161
169
170
163
159
159
156
152
152
158
167
180
146
165
172
175
177
168
164
161
156
153
153
152
144
144
159
194
224
240
238
227
215
205
185
170
171
176
181
181
175
175
169
159
150
143
141
140
141
149
170
182
179
164
157
155
155
151
149
157
167
181
148
170
181
176
169
160
158
163
164
169
165
157
141
136
150
184
212
227
226
221
213
203
188
176
183
199
213
212
199
179
163
147
139
138
140
137
137
147
170
186
181
164
153
151
151
146
142
153
167
184
161
173
175
163
153
151
159
171
191
198
187
165
145
142
152
175
198
216
222
220
206
182
170
173
185
205
216
216
202
184
163
145
137
137
140
137
138
148
166
177
177
162
153
149
145
141
141
150
164
185
167
167
162
151
144
149
165
188
201
201
179
160
146
148
160
172
190
207
218
214
193
166
158
167
177
186
190
192
188
181
168
160
157
155
150
144
145
152
163
168
167
159
154
151
148
148
148
152
164
183
168
160
155
147
143
147
165
178
185
168
152
144
145
154
167
176
187
200
205
196
177
158
153
158
165
166
166
170
176
176
172
172
171
165
158
156
158
167
170
167
160
154
155
158
160
160
158
158
167
179
165
158
154
147
140
137
143
151
149
140
133
136
146
156
169
180
189
192
186
169
163
155
154
155
157
160
165
171
176
174
170
165
161
161
163
166
173
175
174
157
150
146
153
162
170
171
167
168
172
175
167
161
154
142
131
121
119
122
133
135
138
144
149
156
166
179
190
185
173
161
159
163
162
160
156
158
167
176
179
174
167
155
151
154
164
172
172
165
151
137
136
140
148
157
162
168
173
175
171
165
172
165
154
139
126
116
117
122
141
150
152
149
149
153
159
169
176
174
167
162
166
173
173
166
156
156
165
174
177
172
163
151
149
157
168
171
158
138
123
121
130
137
141
144
151
162
174
174
159
154
176
168
158
145
134
130
131
146
153
162
156
148
145
149
152
155
160
163
164
166
173
177
176
166
158
157
163
172
174
170
163
154
153
161
168
166
151
136
126
133
142
142
139
133
139
156
170
171
159
152
173
170
169
161
161
159
156
160
161
159
148
145
151
155
155
152
152
158
163
168
173
172
166
163
161
163
168
171
172
173
170
162
157
157
160
159
153
149
151
154
151
145
140
135
140
152
162
168
163
160
159
166
172
173
173
172
166
172
162
151
143
149
158
166
160
152
151
158
163
166
166
164
160
160
164
170
171
170
170
175
178
170
160
154
153
155
155
154
154
151
146
143
143
148
153
155
159
166
167
164
144
155
162
168
171
172
170
177
168
154
145
149
158
164
157
150
150
156
160
161
160
160
159
158
160
165
168
168
168
171
173
170
163
159
158
157
155
151
149
146
143
144
149
158
163
163
163
162
160
157
146
144
148
159
163
166
168
165
165
166
164
164
170
169
173
185
191
186
168
150
156
167
174
171
162
159
162
164
160
156
145
140
142
154
163
165
157
144
139
133
130
132
139
155
164
168
169
166
163
165
139
142
147
149
150
151
152
159
165
161
156
155
165
174
180
188
191
194
181
160
157
161
174
178
179
178
176
173
170
164
152
139
131
138
157
167
157
133
113
114
123
135
149
163
173
177
175
166
162
162
121
132
140
143
139
135
134
146
162
169
168
166
173
182
191
190
187
186
183
178
172
173
181
187
192
191
185
178
171
165
157
143
132
136
158
171
166
142
115
106
118
139
158
173
180
182
174
163
154
153
117
126
132
134
137
137
135
144
162
181
189
188
186
190
194
192
184
181
181
190
199
199
188
183
182
189
188
177
164
158
156
152
151
156
163
174
174
164
143
127
129
147
165
178
182
180
175
164
153
149
134
132
131
131
138
147
153
157
171
189
203
203
196
193
193
188
178
173
173
185
201
200
182
163
158
168
175
173
164
158
158
160
159
163
170
179
181
171
157
149
152
158
171
173
173
174
180
178
165
154
153
146
142
139
145
155
163
165
173
183
193
199
196
191
187
180
172
167
167
174
187
190
175
152
138
145
158
176
180
179
173
166
161
164
175
187
187
172
158
152
162
169
174
165
160
170
187
192
177
160
165
158
158
152
152
154
155
154
159
165
172
185
190
186
179
174
173
176
175
171
174
177
173
160
146
140
151
181
205
211
193
175
158
160
174
193
187
165
152
155
164
177
176
163
159
169
184
191
179
160
174
163
165
160
156
151
141
128
129
141
160
178
184
180
176
176
183
191
190
178
166
162
167
178
174
160
167
192
216
225
211
184
162
156
162
163
155
142
148
159
172
179
180
173
169
172
179
182
177
164
176
166
165
163
157
148
132
121
124
144
164
177
179
174
171
176
183
189
190
173
158
149
157
179
189
186
188
197
210
217
208
195
178
157
135
123
123
138
153
168
177
183
186
186
181
174
176
178
180
178
179
174
169
165
156
146
131
125
133
153
167
174
170
167
167
170
176
175
172
162
154
147
153
165
183
192
194
191
192
190
193
196
190
171
139
121
124
144
163
172
182
189
191
190
185
179
179
182
188
187
183
185
180
173
162
149
140
134
144
159
165
162
161
163
168
170
169
165
161
157
158
162
160
164
171
176
181
175
176
175
181
189
199
191
175
160
158
170
172
177
185
189
188
184
181
181
182
179
176
173
183
184
180
176
174
166
156
148
149
161
162
159
157
162
172
178
176
167
160
156
159
164
167
168
167
165
168
171
175
175
175
179
187
198
205
198
190
179
180
180
183
184
179
175
176
180
179
173
159
156
178
177
175
177
182
182
170
158
151
159
165
163
159
161
173
183
184
174
162
152
152
157
163
164
161
159
162
176
186
186
178
171
173
187
202
200
190
180
180
182
179
177
172
170
175
177
175
168
161
155
171
170
172
176
181
183
175
161
150
153
159
162
160
162
172
179
181
171
159
150
147
149
150
150
148
149
161
180
194
195
186
175
172
184
191
189
182
177
177
179
178
174
172
172
176
175
171
171
171
179
157
161
170
177
180
175
164
154
148
151
154
157
160
166
173
176
169
158
151
148
147
144
139
135
138
144
158
177
191
195
192
186
182
184
185
178
171
166
170
172
175
176
175
175
178
177
173
174
181
193
146
155
166
177
181
172
158
147
149
155
158
160
163
170
178
175
161
148
142
143
143
141
139
139
143
151
162
171
179
182
187
187
187
181
179
171
164
156
150
161
172
178
178
177
179
181
178
176
184
199
148
153
164
176
184
177
162
150
158
170
176
168
166
171
179
173
157
141
136
138
140
141
145
152
160
165
162
159
161
166
173
179
177
170
165
160
157
152
145
152
163
172
174
176
178
179
177
174
180
193
157
158
163
174
186
184
172
166
171
182
184
169
165
171
179
173
155
140
135
137
139
142
149
158
157
149
145
137
141
150
157
161
160
150
149
152
151
149
144
148
153
159
166
170
171
169
166
166
172
182
164
159
160
172
186
190
188
185
178
178
172
163
165
174
180
173
154
138
134
137
140
143
147
147
140
124
108
102
114
133
144
146
145
142
146
148
147
143
140
144
146
149
155
160
160
153
148
151
161
175
164
158
162
175
190
197
200
193
176
165
158
159
166
178
181
171
153
139
136
137
139
139
139
135
126
107
93
94
107
121
130
132
135
139
144
145
141
137
137
141
142
145
148
152
149
137
127
131
147
170
167
164
171
185
197
204
206
198
174
161
155
158
168
174
172
161
151
144
141
140
137
132
128
128
121
110
106
111
120
126
124
123
124
129
136
138
138
138
138
138
138
142
145
148
142
128
116
117
135
166
170
174
182
194
201
205
205
198
181
167
155
155
162
165
159
151
151
151
150
145
137
127
125
125
121
116
117
125
133
135
128
122
117
116
123
131
140
147
144
140
137
142
149
152
146
132
120
115
134
165
174
181
185
192
195
197
200
198
189
174
158
151
154
160
158
154
154
159
162
155
140
128
128
128
123
117
117
129
140
142
133
124
119
112
119
134
146
155
147
138
136
143
155
158
154
144
134
136
145
165
179
183
184
183
185
186
192
196
191
180
161
151
153
162
166
166
166
173
176
170
155
143
138
132
126
120
118
128
137
140
135
130
130
136
140
144
149
151
139
133
134
141
152
158
157
148
144
146
155
166
174
178
177
177
177
177
182
187
187
182
170
161
162
165
167
170
176
184
188
183
167
151
139
132
125
115
114
122
129
133
132
134
140
143
151
156
153
140
126
129
134
146
154
158
156
149
145
147
154
160
160
169
172
174
171
168
170
174
180
185
181
171
165
162
162
166
174
183
187
182
166
151
138
129
120
111
108
115
122
128
132
136
142
147
155
163
159
145
128
134
147
159
167
164
157
148
141
141
149
153
153
166
175
175
166
153
145
159
175
186
185
169
161
159
163
167
171
176
176
172
164
151
141
128
121
113
112
117
124
128
132
138
142
148
156
165
168
162
155
152
161
172
176
169
155
141
133
137
145
151
154
170
181
178
165
146
140
153
170
183
177
162
155
157
170
176
175
171
167
167
167
163
153
142
135
138
141
141
133
131
131
137
145
151
159
168
169
168
163
162
167
175
180
170
151
134
126
135
149
156
154
169
180
183
169
157
144
152
161
169
161
155
153
156
168
180
182
179
175
177
179
180
179
169
159
150
146
143
139
135
133
136
144
154
167
173
167
161
155
159
167
175
175
164
149
130
122
134
150
160
151
157
162
170
170
166
163
155
151
142
145
149
150
150
156
171
184
190
190
189
188
190
189
184
168
152
145
142
140
138
133
133
140
154
170
175
161
147
144
154
165
169
163
158
151
143
137
141
150
160
144
139
142
152
156
159
159
156
152
141
134
136
137
143
151
165
182
194
199
191
187
189
189
183
167
152
144
143
141
137
130
131
142
158
169
168
153
143
144
152
160
156
149
147
153
162
160
155
153
159
135
127
130
142
148
150
153
156
154
143
128
116
124
140
153
166
181
195
199
189
178
168
168
172
162
151
147
147
144
136
129
134
150
164
166
161
151
147
148
153
157
151
141
141
153
164
172
170
158
156
130
127
134
147
154
156
155
157
155
145
127
117
125
142
155
167
180
193
197
185
168
157
153
155
153
150
151
154
148
138
133
142
156
163
162
158
154
151
151
154
156
155
149
147
154
163
169
167
157
151
135
137
145
150
159
165
168
161
156
148
140
141
152
154
158
166
179
191
194
183
168
154
146
145
145
148
154
158
155
147
143
148
155
159
161
162
158
153
152
151
154
159
159
159
160
164
165
164
156
153
149
149
146
150
158
166
169
162
160
158
161
167
167
167
166
170
180
190
194
186
173
158
147
142
140
143
152
160
160
156
152
151
151
151
157
160
161
156
153
150
150
157
163
167
164
166
165
162
159
159
177
154
142
142
155
161
161
159
165
168
170
170
170
172
173
175
183
194
199
191
176
157
143
137
135
138
145
151
156
157
155
152
146
141
144
152
161
161
154
147
146
153
162
166
163
160
158
159
162
166
178
156
140
139
155
160
158
154
158
165
165
159
160
165
170
177
187
199
202
191
173
152
137
130
129
135
136
140
148
157
159
150
141
133
134
144
159
162
156
147
143
148
157
160
153
146
145
154
168
177
164
163
159
166
170
166
160
151
151
148
147
149
148
150
159
173
188
200
200
188
170
147
136
127
128
137
139
141
153
160
161
150
137
130
135
145
156
157
156
150
145
145
148
150
141
133
135
153
175
187
161
177
190
191
179
167
161
155
153
149
151
149
145
145
153
171
186
195
191
183
175
164
148
136
140
151
167
174
173
167
161
150
136
132
139
147
150
149
153
154
151
145
139
138
134
129
137
158
181
192
177
195
203
190
175
162
159
160
162
165
161
158
150
153
160
175
185
189
184
180
180
180
169
158
163
176
197
198
189
172
159
146
136
134
140
145
144
142
144
152
152
147
137
133
132
133
143
164
183
192
190
193
186
176
165
159
162
165
168
169
164
161
154
162
169
176
183
188
183
185
181
176
173
172
180
188
197
195
178
165
154
145
140
139
140
141
139
137
137
145
150
145
136
131
133
140
150
160
172
186
175
169
168
167
165
164
167
165
163
159
152
146
150
160
172
173
181
190
202
196
182
167
167
174
182
181
177
173
167
160
154
150
147
145
143
141
144
141
141
147
148
141
133
131
136
146
153
154
163
179
156
156
160
164
166
166
162
160
152
141
132
131
144
156
165
166
175
190
206
201
183
162
164
172
176
173
167
165
167
163
160
158
158
157
154
152
156
162
163
158
150
138
131
132
142
153
158
158
163
178
148
151
157
160
158
156
151
150
141
135
130
133
145
156
159
161
170
184
195
194
184
168
173
175
175
169
168
171
173
170
164
160
160
162
164
164
166
167
168
163
152
142
139
143
150
161
167
173
182
184
145
148
154
149
140
125
131
138
147
148
148
147
151
157
158
161
165
172
179
185
191
191
188
177
169
166
170
176
178
174
168
160
159
161
166
163
158
153
150
148
146
144
148
151
156
165
175
186
188
182
139
144
149
142
125
113
120
137
155
164
162
156
156
157
158
159
159
162
171
184
199
205
195
173
160
158
166
174
178
174
167
160
159
160
162
153
139
131
127
130
137
141
147
150
153
160
172
176
168
166
134
138
147
143
131
124
128
144
158
163
161
156
157
156
156
154
153
159
168
179
194
199
185
167
156
154
162
170
174
170
163
156
152
155
152
145
138
130
128
129
132
132
128
128
139
152
160
159
153
157
139
147
159
163
160
154
149
149
146
148
150
157
164
162
156
152
153
160
166
171
172
171
171
164
161
160
164
167
167
165
160
152
147
143
144
145
146
149
146
139
134
128
123
125
135
149
155
156
156
166
145
166
178
188
185
173
159
147
130
127
142
160
174
173
162
155
157
163
165
164
163
163
163
164
166
168
168
166
164
164
162
157
149
143
143
147
153
156
154
144
136
130
133
140
149
157
163
169
174
177
141
167
184
192
185
173
157
147
138
137
147
162
177
180
172
165
162
163
164
163
162
163
163
160
161
166
169
169
165
163
165
164
159
154
153
154
157
156
156
144
137
135
141
150
158
165
171
180
181
174
158
151
143
140
148
162
176
183
190
187
175
159
158
163
173
189
191
179
156
139
156
183
195
188
168
161
163
166
166
163
155
151
150
156
153
138
130
130
139
148
152
154
160
167
172
173
173
171
171
178
153
152
145
142
140
143
155
170
186
186
172
161
164
172
183
192
198
194
174
149
150
163
184
188
184
171
165
164
161
156
150
142
136
130
130
129
123
122
130
142
149
156
163
170
174
176
174
168
164
169
152
164
178
172
156
141
136
155
181
190
190
179
178
184
191
193
192
191
184
173
162
164
171
180
182
181
170
154
146
138
135
129
125
125
129
132
131
128
125
128
139
155
169
176
173
169
167
160
159
163
163
172
187
191
184
173
160
162
179
193
201
197
193
193
195
194
188
185
183
182
176
169
159
160
167
183
183
160
137
122
123
126
127
132
136
144
144
137
124
118
131
156
174
182
180
167
163
157
158
158
177
169
167
170
183
195
198
190
183
187
194
195
193
193
197
195
190
184
179
179
179
173
155
147
159
188
195
180
155
133
131
135
135
137
141
147
149
141
132
129
140
164
179
186
181
173
169
164
157
155
180
163
144
140
154
178
193
189
173
167
163
166
177
186
194
198
196
193
183
179
182
179
168
159
169
188
199
192
181
164
156
146
139
136
137
143
145
143
144
148
161
172
179
176
172
176
180
178
165
155
172
163
153
142
138
143
151
152
150
142
140
151
165
179
187
197
204
207
200
188
182
185
182
178
171
171
179
191
199
190
171
150
134
129
131
138
140
144
154
164
172
177
174
167
166
176
190
193
179
156
169
166
162
155
145
136
125
123
128
134
139
153
167
176
181
190
207
218
216
194
181
180
186
184
169
142
148
178
206
208
184
151
129
124
126
128
131
142
157
168
175
177
174
169
169
177
195
205
190
157
175
169
168
163
151
138
126
123
129
137
146
159
169
175
176
182
198
213
212
188
175
174
183
190
177
150
145
171
205
212
191
160
138
128
121
121
125
141
158
168
177
181
180
177
174
173
186
203
194
158
181
175
170
157
148
141
133
134
142
149
152
159
165
171
173
176
182
189
190
179
172
171
180
189
186
173
158
168
193
200
192
172
156
144
128
120
128
144
160
170
181
187
186
181
173
166
173
181
184
160
170
174
168
159
154
144
141
145
156
163
158
154
157
166
172
175
173
173
176
174
174
171
173
178
179
178
167
163
168
177
179
176
172
168
155
141
140
145
157
168
181
189
188
181
174
167
167
169
167
161
156
164
166
172
169
156
146
149
159
172
167
157
154
162
172
176
174
171
168
170
173
171
170
170
171
170
166
158
149
141
143
153
170
184
183
168
152
143
148
159
175
185
185
180
178
176
173
169
164
164
156
158
163
171
176
173
159
153
160
172
174
164
157
157
167
175
180
173
168
166
169
169
169
167
164
163
161
154
144
134
132
142
164
186
193
176
157
141
141
151
166
177
182
183
181
177
176
175
175
172
155
155
157
163
170
177
172
164
165
170
172
166
157
154
156
163
168
167
165
164
166
165
161
156
152
152
153
151
145
141
136
144
166
186
191
179
162
151
149
156
164
175
185
187
181
173
174
183
191
186
146
148
151
155
162
168
173
172
171
172
171
166
161
154
147
142
147
150
154
160
162
157
147
140
140
142
146
147
147
149
157
164
174
186
187
176
165
163
167
171
173
182
191
192
183
173
174
189
206
211
134
139
146
157
163
165
167
174
181
182
176
170
164
159
146
130
118
120
136
151
157
150
141
137
135
142
142
145
149
154
159
162
170
174
173
164
159
165
175
187
196
193
194
197
192
185
182
195
213
224
134
135
141
157
166
167
165
177
190
193
186
169
163
160
150
129
110
107
121
141
154
154
147
150
147
148
139
142
156
160
159
153
150
150
155
151
151
161
182
203
206
198
188
189
193
194
190
194
211
222
147
137
134
147
163
175
177
190
199
197
180
159
153
158
156
137
113
103
114
136
154
161
165
158
150
135
126
134
155
167
164
148
136
130
137
145
150
164
186
209
208
192
180
180
184
184
183
188
206
218
163
142
129
137
160
182
199
208
205
189
167
149
148
161
164
147
120
104
112
134
152
161
161
152
133
108
96
111
141
162
162
150
140
137
143
148
153
165
181
198
196
183
176
177
175
169
167
178
201
216
172
152
137
142
164
189
210
214
201
176
158
151
157
168
169
151
125
111
116
134
150
157
155
144
122
92
80
99
129
150
153
148
143
145
146
148
152
162
169
168
168
176
179
178
170
156
153
171
198
222
177
165
158
162
175
191
202
195
177
162
153
155
167
173
169
152
132
120
124
138
148
153
150
142
122
100
92
112
133
144
143
142
139
137
137
140
147
159
160
158
158
169
179
177
164
150
147
164
195
227
177
174
173
178
186
190
188
178
167
152
144
148
164
171
167
155
140
131
133
140
146
148
145
138
125
111
116
125
136
143
140
139
136
128
125
131
146
160
159
153
153
162
170
171
157
149
147
160
187
221
178
179
181
189
193
191
186
176
165
151
138
137
150
164
167
161
149
140
135
137
140
141
137
133
126
123
126
131
134
137
138
140
136
125
120
131
151
164
159
151
148
155
162
163
159
151
149
157
175
196
181
181
187
198
203
198
187
178
167
153
139
135
142
158
166
166
155
145
136
138
140
145
141
138
136
138
136
133
129
130
136
140
136
127
124
136
154
164
156
149
146
150
157
161
159
152
148
154
168
184
181
180
189
204
213
205
188
174
162
152
144
141
150
160
165
165
157
149
145
146
148
148
145
144
146
147
140
134
129
130
134
135
129
125
130
142
156
160
153
150
146
147
152
157
155
150
147
153
166
173
181
181
191
205
212
203
186
166
155
146
140
143
154
164
165
161
155
153
153
154
150
145
140
140
142
144
139
134
131
132
132
129
122
124
137
150
159
162
155
152
148
146
149
153
153
150
150
157
167
168
182
185
194
202
203
193
179
168
155
140
129
130
144
162
165
159
152
149
151
152
146
142
135
130
131
132
133
132
132
130
130
128
129
134
148
157
162
162
158
155
153
152
154
156
156
153
153
161
168
167
186
190
198
198
193
182
173
164
152
135
120
117
132
152
161
158
152
143
134
134
140
140
135
127
123
125
127
127
126
126
127
135
141
155
160
164
161
158
152
154
159
165
169
167
159
154
153
157
162
162
187
192
194
193
185
178
168
157
142
126
117
115
132
144
154
158
156
147
138
136
140
142
142
137
127
122
120
119
119
125
133
140
146
152
162
166
158
147
142
150
165
175
177
171
158
153
149
149
152
154
185
180
176
168
172
171
163
152
137
123
121
131
138
143
150
160
164
159
151
146
145
148
149
145
132
123
116
115
120
131
139
140
140
146
158
167
158
144
138
150
167
176
173
165
157
154
153
153
150
154
174
159
151
156
160
162
159
151
140
129
125
128
136
143
151
161
167
166
163
155
153
152
150
145
134
122
114
113
121
132
139
137
136
142
157
167
161
148
141
150
164
168
163
156
158
168
176
175
171
165
160
148
152
159
164
161
156
151
144
134
124
120
127
138
149
158
165
163
164
162
159
155
149
142
131
121
114
112
118
127
134
138
142
146
157
166
163
152
142
144
156
160
159
157
161
175
184
185
176
170
154
155
164
179
182
172
161
150
142
132
121
119
125
136
144
151
156
160
162
160
157
151
143
138
130
122
114
109
109
117
128
141
148
152
158
166
164
152
136
131
142
156
164
165
166
165
168
167
164
164
158
165
172
178
183
182
173
155
142
132
127
128
133
138
144
150
155
158
156
151
146
140
136
137
134
126
115
107
104
112
125
139
148
151
160
169
169
155
133
122
131
153
168
172
170
160
155
152
151
159
164
161
164
175
184
184
176
158
145
138
137
137
138
141
150
155
159
157
154
146
141
138
139
140
140
131
118
108
105
112
124
133
140
146
158
167
172
163
145
127
131
151
170
174
170
158
150
148
154
163
167
155
155
174
187
186
172
155
149
147
147
141
139
146
155
158
161
156
153
147
144
143
145
145
143
137
122
112
110
117
125
130
133
137
144
156
170
169
157
137
133
148
167
171
164
154
147
148
157
166
173
158
157
179
193
189
169
151
152
156
155
149
145
151
160
161
158
156
154
149
146
143
147
147
145
143
133
122
120
127
136
134
128
125
131
143
161
166
156
141
133
141
159
165
158
147
140
146
155
163
175
169
174
186
194
187
172
158
158
161
162
160
158
159
161
158
155
156
156
151
147
140
140
138
143
150
150
148
148
152
153
145
134
126
129
142
152
154
148
138
131
134
146
152
146
137
134
144
157
162
180
179
180
180
180
180
179
171
167
165
165
168
169
167
163
157
155
156
155
152
147
142
136
132
140
155
171
174
172
167
165
156
147
143
145
149
149
144
139
135
133
134
135
138
135
132
136
152
165
168
178
173
172
169
172
178
180
176
168
164
164
171
176
176
169
164
159
156
151
145
146
148
150
146
152
160
176
176
168
161
157
155
155
156
162
162
154
141
132
131
136
141
137
135
133
135
145
160
169
171
167
156
158
167
180
181
175
164
155
153
160
170
177
182
178
172
163
156
146
139
144
154
171
173
173
172
168
160
149
142
145
148
149
150
159
165
159
144
130
129
138
144
139
136
136
142
151
158
161
163
151
142
152
170
184
181
169
150
139
142
151
166
177
181
177
168
162
158
155
148
151
158
174
183
183
175
161
151
143
136
140
141
142
142
145
149
153
146
135
133
138
138
131
130
135
146
152
153
152
156
144
143
153
166
177
177
166
151
142
142
149
163
175
177
167
156
153
160
171
174
165
161
174
181
177
169
161
156
149
146
142
139
141
145
146
147
147
146
144
144
141
129
119
121
134
147
153
155
154
160
140
148
157
160
166
168
168
169
161
156
155
162
173
173
158
143
143
158
176
183
178
170
173
175
170
165
163
163
164
158
151
145
150
156
159
153
145
144
150
155
151
136
124
124
136
150
159
164
170
177
135
150
160
159
158
157
166
174
173
170
166
166
174
172
159
147
143
156
175
186
187
182
178
170
164
162
166
170
172
166
161
159
163
165
164
152
143
144
158
167
164
157
148
147
148
158
165
171
177
183
123
142
157
159
152
150
160
168
171
169
165
165
171
171
162
154
148
157
173
186
190
187
177
166
159
159
164
170
174
171
166
166
170
167
156
141
136
145
159
169
170
164
161
159
157
158
161
163
165
174
115
135
149
155
150
147
154
161
162
157
157
162
169
168
161
156
154
161
171
179
184
181
174
165
158
155
158
163
167
163
162
162
162
158
145
135
134
141
146
149
151
156
161
159
157
154
153
149
152
163
135
144
149
151
143
144
152
157
156
153
159
167
172
168
160
156
158
163
167
167
168
172
172
168
164
158
156
156
153
148
141
140
145
142
140
140
143
141
134
126
131
144
154
157
157
155
154
150
153
163
164
164
167
160
148
148
150
152
150
153
163
172
176
169
161
159
161
163
162
157
159
166
170
169
169
166
161
157
148
139
136
134
138
138
142
149
155
153
139
128
129
142
152
156
159
161
164
166
167
172
169
175
182
177
164
152
147
144
142
149
160
166
172
170
169
168
166
163
160
156
160
165
167
163
162
164
166
165
158
149
146
151
151
148
148
155
161
164
162
154
147
144
150
154
158
163
170
180
184
179
170
163
150
144
150
165
184
202
213
204
188
172
171
173
173
174
169
163
162
158
171
178
178
170
162
160
164
168
171
176
172
171
169
168
166
157
150
154
171
186
196
195
190
181
175
174
174
174
173
180
173
172
165
150
150
153
167
185
199
203
191
177
177
183
188
192
186
174
161
147
151
161
173
173
167
161
159
158
161
167
173
177
175
169
159
148
144
150
165
180
186
185
180
175
172
173
171
167
163
170
171
177
187
179
161
148
147
160
187
200
200
192
189
191
193
193
191
185
171
153
146
148
151
159
162
159
153
145
138
147
159
173
172
165
152
144
141
146
156
167
173
177
176
172
167
166
165
162
164
171
172
177
188
188
181
171
160
160
182
196
203
200
194
191
188
188
189
187
177
163
152
144
138
140
152
158
161
152
138
134
144
151
159
156
149
142
140
139
145
151
163
171
175
178
177
169
164
161
168
174
176
169
171
169
177
181
187
181
179
179
185
186
186
184
182
184
188
187
179
168
159
150
139
138
158
183
191
181
161
150
147
148
149
147
142
137
134
134
145
148
161
168
175
182
182
176
167
160
158
161
174
161
153
146
156
174
184
180
169
158
153
159
170
177
183
188
192
190
181
171
166
160
153
160
179
208
217
205
181
163
158
152
146
139
131
125
127
137
153
165
166
167
170
173
175
174
168
159
152
150
161
158
154
149
154
158
170
172
166
153
144
149
161
173
182
189
192
190
182
172
172
173
176
178
184
194
201
196
180
167
161
150
143
136
126
118
130
147
163
169
166
162
163
166
168
172
174
168
160
148
153
159
163
164
159
154
163
174
177
169
156
150
157
170
175
182
188
188
180
170
174
184
194
190
171
160
157
170
180
177
161
145
137
134
131
135
143
156
163
165
160
159
163
169
172
176
185
192
185
151
162
165
167
163
161
156
166
181
184
172
157
153
160
170
174
178
185
189
185
174
175
184
200
198
174
148
145
162
182
188
169
141
129
133
135
145
155
161
163
163
163
165
169
174
174
176
185
195
184
151
171
167
160
148
140
144
163
185
191
173
155
155
163
171
177
179
182
189
194
187
179
178
188
196
187
173
156
162
184
191
179
155
135
132
137
144
153
159
164
166
171
175
176
176
173
169
173
173
171
152
166
158
151
140
132
135
155
185
196
184
164
156
162
172
178
177
177
185
198
198
186
172
171
179
185
182
170
161
163
171
174
159
151
145
144
145
145
149
157
164
170
178
183
181
174
165
161
164
167
163
146
147
147
149
142
137
145
176
197
196
178
162
161
168
174
175
175
179
191
195
186
172
164
165
171
174
170
157
146
138
141
150
163
169
163
150
135
122
127
141
164
178
185
186
177
167
160
164
174
179
147
145
150
160
153
147
144
168
196
205
194
169
160
162
169
173
178
176
182
186
183
174
167
165
165
164
161
149
134
122
123
137
160
183
184
161
132
110
113
134
158
177
187
185
175
165
163
170
182
183
152
151
154
159
156
156
159
172
199
211
204
181
164
158
161
166
176
176
179
181
184
178
174
169
165
159
153
139
126
118
121
133
158
184
188
170
142
121
122
137
157
175
186
185
171
162
165
176
184
183
161
160
157
155
152
156
172
194
209
215
208
191
171
156
147
149
161
171
179
185
187
182
175
171
166
157
148
130
118
116
121
133
155
179
186
173
155
148
144
145
157
174
186
188
175
164
167
178
187
185
168
163
160
158
153
152
174
199
215
217
203
189
171
156
139
132
140
157
174
186
189
183
176
169
161
151
141
130
121
118
119
128
149
171
176
169
160
163
168
168
168
177
187
192
186
176
173
180
189
188
167
160
159
162
161
162
174
200
211
207
191
176
167
156
139
122
118
132
159
177
185
183
176
165
151
140
135
136
136
131
121
122
134
147
160
161
162
172
196
208
202
186
182
187
187
183
179
181
191
193
166
155
149
153
162
173
184
201
207
199
178
167
162
158
145
125
107
106
127
153
177
180
175
162
143
127
126
141
157
159
148
131
127
136
151
159
166
186
211
232
221
190
175
166
175
176
177
182
195
199
171
153
141
142
159
180
202
212
210
197
179
165
161
160
154
135
115
108
125
150
172
177
172
158
138
119
120
142
167
178
173
157
149
145
152
158
169
183
208
219
209
186
172
167
169
173
178
187
200
206
179
158
143
139
155
181
202
215
209
195
181
172
170
169
162
145
127
126
135
156
172
177
171
158
140
123
124
147
171
185
179
172
166
165
156
158
169
185
192
188
184
183
178
175
173
176
183
197
209
214
183
167
153
148
156
173
185
197
195
184
176
174
178
178
171
154
136
130
143
161
174
179
175
162
144
134
137
156
173
179
175
174
174
169
159
156
164
179
188
186
184
183
183
178
174
178
188
206
218
219
185
173
164
155
157
163
171
180
179
171
166
167
176
183
177
162
141
131
136
151
168
175
170
156
143
140
147
159
168
171
175
181
181
171
158
152
158
171
184
186
186
184
179
172
169
176
188
205
216
218
187
180
171
162
158
159
164
170
176
172
162
160
166
175
177
166
144
125
116
129
146
154
150
140
138
143
151
158
159
165
177
187
188
172
153
150
155
166
178
184
186
183
173
166
167
175
184
197
207
212
189
184
178
175
170
168
166
169
173
171
162
156
156
162
167
161
140
119
100
102
117
125
127
130
139
152
158
159
159
168
179
190
182
159
146
149
158
165
172
181
184
183
176
168
170
176
182
190
199
205
187
183
184
191
200
185
170
160
161
164
161
153
156
159
162
156
138
117
101
102
115
122
126
134
146
164
167
164
165
173
176
170
148
136
141
150
162
171
175
181
180
177
174
168
170
178
182
192
199
200
184
180
183
194
209
201
183
160
150
136
133
145
158
169
165
153
137
122
120
121
122
125
127
135
148
161
160
163
169
176
170
147
124
122
134
152
165
176
180
179
173
162
152
161
166
176
184
194
201
197
184
176
177
189
206
210
199
180
154
132
124
130
152
167
165
149
135
126
121
122
124
126
122
128
135
136
145
152
165
172
164
145
124
122
132
148
162
169
173
172
163
153
151
158
167
178
186
196
200
195
187
177
176
185
199
207
208
191
163
138
124
122
131
144
142
141
135
127
120
118
119
119
116
115
112
114
124
136
149
157
158
150
138
132
132
142
155
158
161
163
160
158
160
167
177
185
189
191
194
186
191
187
185
188
195
204
202
189
164
146
134
127
128
123
128
139
141
134
127
118
115
114
110
109
111
115
120
123
128
139
152
155
147
140
137
143
151
153
155
159
162
166
170
178
187
192
191
187
176
175
193
194
190
191
192
195
192
181
163
146
140
137
137
133
137
153
165
157
140
129
121
112
106
106
113
121
124
119
118
129
146
152
148
146
151
156
158
154
153
158
164
170
176
182
190
196
196
191
180
174
194
193
194
192
191
188
183
175
160
146
140
143
148
150
158
163
168
160
147
138
129
114
107
104
116
127
129
125
123
131
145
149
147
147
157
166
166
157
150
153
161
169
176
183
190
200
205
206
204
194
195
194
200
200
195
187
177
170
160
147
140
142
150
156
160
159
151
140
143
142
140
136
117
111
122
131
132
129
130
139
152
154
149
146
156
168
170
158
147
146
155
166
177
182
188
196
205
210
209
200
201
203
209
208
201
192
176
170
163
152
144
143
149
156
157
150
141
136
140
148
150
147
145
145
140
139
134
129
133
143
154
156
150
147
154
169
173
161
148
145
153
167
178
183
184
189
195
200
198
191
210
209
207
205
203
200
195
181
167
154
146
144
149
155
160
158
155
158
156
154
154
154
152
157
156
148
136
126
125
133
142
145
145
148
159
173
177
167
154
153
163
175
181
182
178
179
179
175
174
179
211
204
195
199
205
207
201
182
166
153
147
146
148
156
167
176
177
165
159
156
156
158
158
162
162
153
138
122
117
122
130
133
139
147
158
169
174
170
163
160
171
180
181
177
169
165
167
167
166
171
189
179
183
196
207
206
191
171
164
154
150
145
149
160
175
186
181
162
150
147
152
159
163
165
161
155
140
126
119
124
132
137
140
142
147
152
160
164
161
160
167
176
178
173
164
160
161
163
163
168
180
171
172
192
205
197
179
166
168
176
177
164
158
169
181
186
177
155
140
135
145
154
165
167
164
159
151
142
141
146
154
158
153
146
137
141
148
153
152
151
154
163
172
172
167
160
159
159
159
162
180
168
164
170
176
185
179
175
179
185
186
184
181
179
182
177
168
154
147
142
144
149
158
163
163
163
161
161
164
168
173
174
168
159
148
144
146
145
144
144
145
152
163
169
169
163
159
157
157
157
179
163
155
152
163
179
185
188
184
179
180
181
184
181
172
161
158
156
155
151
148
152
153
155
154
160
161
162
164
168
172
173
177
175
171
161
151
144
140
142
146
151
158
163
163
160
158
159
159
158
164
149
148
156
170
185
189
186
176
170
170
176
183
181
170
159
155
154
155
150
148
157
165
164
156
152
151
147
148
150
156
166
176
180
181
172
159
147
137
139
149
158
163
163
160
158
158
158
158
154
142
135
151
172
188
192
183
174
165
164
168
177
183
180
174
167
156
149
136
130
144
163
182
187
175
159
144
135
132
135
147
159
166
166
167
166
162
150
137
137
149
164
171
167
163
161
159
158
153
148
134
134
154
178
191
190
178
167
162
164
172
181
186
183
177
169
155
146
137
136
146
166
187
197
188
171
148
139
137
143
150
156
155
152
148
153
156
148
139
140
149
162
170
167
165
167
167
162
153
144
139
143
153
164
175
180
177
171
169
169
175
183
188
186
174
159
149
148
151
158
164
167
178
184
181
171
158
152
152
154
155
153
148
145
145
148
145
141
140
146
149
150
148
155
164
172
174
169
158
149
144
153
158
159
165
172
179
182
181
176
174
181
187
183
166
152
146
151
165
172
169
164
167
168
168
165
163
162
163
161
157
153
149
151
154
150
144
137
141
152
153
143
138
144
160
170
170
165
159
159
138
153
164
166
168
172
180
184
179
174
169
171
176
171
159
151
148
157
166
169
162
157
160
162
163
163
166
168
170
166
161
159
159
162
162
158
153
153
158
166
163
152
141
146
158
161
160
156
157
167
116
145
166
171
172
174
178
177
167
162
157
157
160
161
156
156
156
162
165
164
156
152
156
164
165
164
165
166
170
169
167
169
174
175
167
162
165
174
178
178
175
175
172
173
165
157
151
150
155
169
112
138
153
161
161
169
175
170
157
150
146
147
152
158
159
160
159
162
163
158
153
152
161
168
170
162
156
153
156
160
165
174
181
181
172
168
170
172
172
173
176
189
202
196
174
158
152
150
153
161
134
139
141
135
141
156
168
168
159
152
149
154
155
162
161
162
159
156
153
150
152
158
170
176
174
163
151
142
139
141
150
161
172
171
168
167
165
160
147
145
163
185
204
196
175
161
158
155
152
156
160
153
145
130
130
146
161
165
163
159
159
160
160
161
161
163
157
149
140
141
150
160
173
176
173
165
155
146
139
135
138
145
150
148
152
153
155
151
140
142
153
169
177
175
164
160
161
158
155
153
173
169
169
153
154
154
157
155
155
152
152
150
139
140
151
159
157
150
141
140
148
157
162
163
162
161
158
153
148
144
142
140
140
137
138
139
144
152
157
156
156
157
154
155
157
157
158
156
160
162
153
158
165
164
164
165
185
203
212
204
189
178
179
179
171
156
152
163
188
194
181
157
146
149
160
171
172
174
178
189
190
180
172
174
180
189
198
199
208
213
212
202
191
180
176
175
174
172
166
159
161
165
168
157
161
169
181
199
208
204
195
188
188
192
188
180
166
163
165
167
169
162
154
152
157
160
163
163
168
184
198
203
201
199
204
209
207
204
204
204
200
190
179
168
166
167
165
161
154
156
155
159
161
154
157
160
166
177
190
199
199
197
196
198
196
192
187
175
163
155
160
165
160
155
150
151
152
154
159
170
191
206
210
204
200
198
197
192
194
197
195
186
176
167
164
164
162
157
155
161
146
152
162
158
154
144
146
153
170
192
202
203
197
192
188
189
192
184
170
158
156
163
161
156
148
146
148
152
158
163
172
185
191
187
176
169
166
170
184
192
195
188
182
180
180
175
166
156
156
164
148
160
174
170
155
139
132
134
152
176
192
196
190
181
170
171
179
180
173
161
155
153
154
157
156
159
163
162
163
165
166
162
166
167
155
151
146
152
174
190
193
186
181
185
190
185
170
157
155
161
155
162
169
175
172
161
147
140
146
161
177
186
183
176
160
155
156
166
167
161
153
147
147
158
171
185
188
175
162
162
171
175
173
163
149
137
135
145
169
186
187
178
174
177
181
180
170
162
162
165
153
156
159
168
178
179
173
167
166
168
172
174
175
173
164
156
154
152
152
149
152
154
158
165
179
200
201
181
159
157
171
183
182
168
149
136
136
148
166
176
174
171
171
173
171
169
165
170
178
176
141
146
153
158
162
165
176
186
192
183
171
165
168
171
171
168
158
147
134
139
153
168
171
170
174
190
193
183
168
160
163
170
174
166
155
149
153
156
162
164
165
168
174
179
177
170
163
170
186
186
131
140
145
146
146
152
169
188
194
177
162
160
166
175
179
181
169
152
140
137
154
166
170
169
168
173
182
185
179
171
159
149
145
153
155
161
168
166
165
166
168
169
170
179
179
176
173
171
180
182
137
138
139
135
135
143
162
185
179
163
156
162
172
182
183
181
179
178
174
166
159
158
158
163
169
175
181
185
185
181
167
150
140
145
156
165
174
174
175
174
173
165
159
164
173
175
175
169
172
174
146
140
135
131
133
145
168
187
185
170
159
164
175
180
178
174
175
184
201
199
185
164
152
157
170
181
185
186
183
185
179
167
160
156
163
167
171
174
177
172
169
163
162
164
169
169
169
171
175
174
152
144
139
138
137
145
165
194
205
193
174
164
165
169
170
169
173
187
205
211
197
176
160
159
167
176
183
183
181
176
175
177
181
179
174
170
163
159
164
169
171
172
172
169
166
161
161
171
182
180
155
151
151
154
144
135
146
178
208
211
192
168
162
165
168
173
179
183
191
198
192
184
173
166
164
165
167
173
174
171
168
173
184
193
188
171
152
139
148
167
183
190
182
169
160
156
160
173
183
180
159
160
163
164
148
133
134
159
198
215
208
186
173
173
179
184
188
180
176
175
184
186
187
182
172
162
153
152
155
158
158
162
176
191
192
173
148
131
141
163
184
185
177
165
155
159
167
176
180
174
168
172
173
170
152
135
134
157
191
212
215
202
185
179
181
187
191
185
175
176
183
194
197
195
185
167
147
136
134
140
146
153
170
185
189
175
155
139
136
146
157
169
172
166
160
164
173
178
175
167
183
184
181
171
157
148
150
168
189
204
206
198
186
180
178
181
186
188
189
191
198
200
201
198
186
169
146
134
128
130
137
147
167
185
188
178
165
154
143
141
148
164
176
178
173
171
174
176
171
163
187
185
181
174
167
165
171
183
189
194
189
188
185
182
177
173
170
175
181
184
194
198
196
187
170
154
142
140
136
129
132
144
164
181
186
180
172
163
157
155
159
171
183
188
180
171
167
167
167
163
179
179
177
175
176
179
188
190
190
186
180
184
187
185
177
168
156
151
159
175
186
190
186
174
155
141
138
145
147
142
140
149
163
175
182
180
175
170
170
172
174
175
180
181
177
169
160
157
163
164
176
177
172
168
169
176
190
192
191
188
182
185
186
186
179
167
157
154
160
174
183
184
181
170
155
143
143
152
157
159
160
167
173
178
181
179
177
179
177
176
174
172
171
170
173
172
167
158
161
165
179
176
172
163
161
166
178
188
194
193
187
184
182
182
177
168
160
161
174
180
185
186
182
174
165
158
156
164
168
172
173
179
183
184
180
177
180
188
185
180
174
170
166
167
173
182
182
179
168
164
183
178
173
162
155
155
163
184
196
193
185
178
177
179
176
169
160
162
172
181
186
185
182
176
170
169
171
175
174
171
173
181
189
189
182
176
180
190
196
194
183
180
171
169
175
187
194
194
180
164
193
182
172
157
147
146
156
179
194
192
182
175
176
179
176
168
157
154
158
165
169
172
169
168
164
166
171
172
171
167
173
184
194
195
185
175
172
181
196
207
209
196
182
174
178
186
192
196
185
167
203
188
171
149
135
135
148
171
190
193
185
176
173
179
174
165
151
141
135
143
149
152
154
155
157
158
160
160
163
172
180
195
200
196
184
171
161
165
181
203
214
207
192
181
179
184
189
191
184
169
204
190
171
148
131
128
137
157
179
192
187
178
171
169
167
160
145
130
117
116
124
131
140
149
155
153
149
151
164
185
203
204
196
189
179
169
156
152
168
196
211
211
198
187
184
188
191
192
185
172
194
187
176
157
146
133
132
148
169
185
186
178
170
168
165
156
140
125
114
113
119
128
139
154
159
154
141
145
167
193
203
198
177
170
171
168
159
155
167
189
208
211
199
190
188
192
194
194
187
176
186
181
176
164
164
152
146
153
164
179
183
179
176
174
167
155
140
128
121
119
126
136
149
161
160
150
138
141
166
190
192
174
155
154
162
167
165
162
170
187
203
203
195
191
190
194
194
195
190
181
184
173
166
165
175
176
172
168
171
175
179
177
178
173
165
154
146
136
128
125
131
142
153
161
155
142
133
143
170
184
181
163
143
142
149
159
164
168
173
183
188
189
188
190
192
194
193
194
192
188
184
168
153
162
178
189
192
188
184
182
180
174
167
160
155
153
151
143
133
128
133
142
151
156
152
142
139
149
170
180
176
161
142
133
135
146
158
164
171
175
175
176
183
192
198
200
198
198
197
195
181
172
165
169
184
196
205
205
200
193
185
172
160
148
148
158
159
150
137
131
134
140
143
146
151
150
150
151
155
163
169
163
151
139
133
139
152
163
170
170
166
168
179
195
208
212
210
207
204
201
183
187
190
197
195
201
208
210
203
193
184
170
163
153
156
166
167
156
144
140
141
141
136
137
149
156
154
145
133
138
154
159
159
155
150
149
156
162
166
165
162
167
180
199
212
219
219
216
210
204
191
202
214
208
201
199
198
194
180
166
161
167
170
170
170
171
166
157
147
147
146
142
134
131
147
157
154
142
126
126
145
160
167
167
162
164
166
163
161
157
160
170
184
200
209
214
217
217
213
204
193
203
214
210
198
190
185
176
171
157
158
167
176
180
176
168
152
139
140
143
144
143
138
139
150
159
156
149
138
146
158
169
168
165
161
166
170
165
160
154
159
171
187
198
204
208
213
215
212
203
195
200
201
196
185
180
179
179
177
171
167
174
181
185
180
164
146
135
134
141
142
144
148
157
165
165
161
162
170
175
173
172
163
158
156
163
170
169
167
166
170
177
187
192
199
207
213
214
208
200
198
196
189
181
176
180
187
200
208
201
191
185
187
189
184
175
164
158
153
150
151
154
159
169
171
170
166
168
174
178
172
162
157
154
156
160
163
168
174
191
196
191
187
185
193
205
214
213
203
194
199
192
182
174
174
183
195
206
209
202
196
192
192
193
195
192
181
168
160
161
163
164
164
166
166
165
165
168
174
175
169
157
154
153
154
152
151
156
169
189
200
194
183
177
184
197
207
208
197
185
189
184
176
171
175
184
188
188
190
196
195
192
192
196
203
203
187
165
154
154
161
164
163
159
156
157
158
165
172
176
174
166
163
157
149
142
140
144
152
165
177
183
177
174
177
187
197
199
190
178
182
180
171
163
166
174
177
177
190
195
197
191
187
191
200
202
188
159
132
126
138
155
166
166
160
158
159
165
173
180
184
185
177
168
151
146
143
142
144
149
156
169
174
177
181
186
190
186
177
169
182
174
162
151
154
165
176
185
193
195
190
183
177
179
183
188
179
157
139
127
137
155
164
170
166
158
157
161
168
176
183
189
187
181
170
164
156
150
147
149
155
164
172
178
183
186
186
179
166
164
180
166
155
150
155
170
182
192
193
186
176
171
169
172
172
167
162
156
148
150
155
165
172
169
159
149
144
148
156
163
168
179
186
187
186
176
165
155
151
153
158
164
171
175
179
182
182
176
166
163
171
163
160
163
171
177
184
188
185
177
168
166
168
171
170
161
155
155
151
151
159
173
183
176
152
139
131
137
146
154
159
172
182
184
180
172
160
153
148
149
157
166
173
175
175
176
176
171
166
163
166
168
177
181
186
182
180
183
183
176
172
168
168
171
171
167
161
155
148
148
159
175
189
187
167
144
132
134
146
156
166
179
182
175
164
159
156
152
148
147
156
171
183
184
179
173
172
172
167
159
166
178
189
189
189
183
181
183
185
180
176
167
165
169
172
173
168
159
151
153
165
178
193
196
182
164
146
141
151
165
179
186
180
168
155
155
160
161
157
152
162
177
192
195
189
182
181
179
170
151
164
177
182
181
181
181
184
187
187
180
174
166
167
174
177
176
171
166
164
173
175
179
186
189
185
175
162
154
156
168
178
178
170
158
155
159
167
166
164
163
168
177
190
194
199
200
197
185
165
145
161
169
172
173
178
181
185
185
182
175
169
165
168
178
178
177
172
167
166
170
171
173
177
179
179
175
170
163
162
166
171
167
158
153
157
165
169
158
155
159
161
166
168
182
193
200
193
174
159
147
148
161
170
176
181
182
182
179
172
168
164
160
161
164
165
173
174
168
161
157
155
161
169
175
176
174
172
169
170
169
169
165
158
156
165
172
173
156
144
143
150
158
163
172
177
178
167
158
158
157
140
155
167
175
181
183
181
175
165
161
157
150
138
137
151
167
173
168
160
148
143
148
161
174
178
175
171
170
172
172
171
170
167
167
177
185
184
167
152
144
150
161
170
172
166
155
151
153
160
163
136
148
157
162
168
179
180
171
162
155
146
139
132
133
153
167
169
164
156
146
139
142
152
173
178
172
163
156
158
165
171
178
184
186
191
195
194
184
172
160
166
178
185
179
165
153
153
156
160
159
133
142
144
147
156
170
174
166
153
144
139
137
139
151
164
170
163
154
146
143
142
144
153
170
175
167
152
143
143
152
167
183
194
195
192
190
189
184
182
185
190
192
192
179
165
159
160
160
157
152
141
146
152
153
158
164
165
157
148
142
140
142
144
155
163
164
156
144
139
142
147
151
157
166
168
161
148
141
140
147
160
175
180
176
168
160
160
170
179
189
194
193
184
169
160
157
158
157
155
152
154
159
166
160
165
165
162
153
145
140
142
141
137
138
144
151
153
148
144
144
147
150
153
157
158
154
148
143
145
150
155
153
150
145
137
130
133
147
163
176
176
169
166
159
155
153
150
149
151
155
136
159
180
193
178
167
166
186
195
191
184
184
187
185
170
155
158
177
193
189
166
143
140
153
170
182
180
177
183
194
198
187
172
166
175
190
207
213
215
207
196
181
173
170
170
170
169
165
156
146
140
148
157
167
176
182
191
203
205
199
191
194
199
200
187
169
158
163
175
188
185
168
152
152
158
164
167
167
174
187
194
186
175
179
199
220
227
221
214
203
193
178
167
160
158
158
160
158
155
155
144
146
146
152
166
186
206
208
204
200
195
198
200
204
199
190
177
164
166
176
190
195
176
159
149
151
158
161
166
173
178
175
172
181
202
218
220
212
204
197
188
176
168
161
161
162
162
159
159
165
153
163
165
157
154
156
166
180
191
200
205
205
199
198
196
193
189
172
165
166
178
191
184
166
150
146
152
160
166
166
165
161
164
169
177
185
186
182
190
191
187
179
178
180
184
181
171
161
162
172
155
177
191
179
157
130
121
136
163
196
214
215
201
189
176
172
178
174
172
167
159
163
168
165
153
142
143
150
160
167
166
161
158
156
154
156
160
165
177
188
189
184
187
195
202
200
182
169
169
180
154
165
181
188
180
154
124
115
138
177
204
215
203
186
165
153
157
171
174
171
160
150
153
160
159
153
148
145
150
166
180
184
177
163
149
144
148
156
172
186
190
186
186
192
197
196
187
181
184
189
152
152
160
176
186
183
159
136
141
167
190
202
199
189
175
164
161
170
175
176
171
160
152
155
166
176
172
153
144
158
186
204
196
175
156
147
145
152
169
186
192
191
190
189
185
177
177
185
192
199
146
146
148
150
159
167
169
168
168
171
180
188
192
196
198
194
188
177
175
178
180
173
155
151
166
191
194
174
151
152
169
185
186
175
162
153
147
151
168
188
199
201
196
191
182
167
160
166
187
206
136
141
143
140
134
139
154
170
176
171
171
178
189
198
210
214
200
186
175
175
177
168
150
144
158
183
200
188
165
152
151
157
161
164
163
160
157
158
172
191
202
200
186
179
175
167
156
160
180
204
131
136
138
138
137
147
158
168
160
154
159
172
190
194
194
193
190
186
180
176
171
159
144
138
151
175
192
192
175
161
153
150
151
156
163
167
169
171
181
190
189
171
157
148
162
171
171
168
178
191
137
135
134
140
160
180
186
177
158
149
155
170
181
181
173
167
173
182
188
187
179
164
147
142
153
172
187
193
189
182
175
167
164
161
165
172
179
183
186
183
169
150
135
136
152
167
178
180
182
181
161
148
141
145
160
181
189
186
177
167
163
165
168
168
162
160
169
182
195
197
189
172
157
149
155
170
180
192
196
198
193
186
187
177
173
173
179
184
186
183
168
153
141
137
148
161
174
187
190
178
169
163
160
157
155
150
159
177
185
186
177
168
167
170
170
171
180
187
194
192
185
175
165
156
156
162
169
179
188
191
192
196
199
194
183
172
165
169
180
188
188
173
152
141
145
157
174
190
193
177
170
174
178
171
154
127
120
144
177
187
186
179
182
192
200
199
191
187
183
181
175
171
167
163
159
155
154
161
173
183
185
188
194
197
190
174
157
155
168
185
190
178
155
143
146
160
174
181
179
170
168
177
184
178
157
130
112
122
150
177
189
189
192
203
212
214
202
183
173
167
170
169
166
165
161
153
144
142
155
173
182
183
186
192
191
177
160
150
155
169
179
172
160
148
149
163
171
172
163
163
168
177
178
172
159
142
130
127
150
173
189
191
192
200
211
216
205
185
169
164
167
167
163
161
156
150
141
139
151
168
178
181
184
187
188
180
170
157
143
144
156
164
167
159
155
162
166
166
163
161
165
172
171
166
159
156
156
157
158
174
187
190
195
199
209
212
203
184
169
163
165
164
159
155
150
144
142
147
151
159
168
177
182
187
184
180
175
159
138
128
139
159
173
172
164
159
157
156
162
161
163
170
171
169
167
170
173
168
165
171
181
193
203
207
209
209
200
185
174
167
166
165
162
157
151
147
148
150
149
148
159
172
182
187
184
180
175
162
141
128
135
156
171
179
171
160
153
151
153
157
165
176
181
178
170
165
165
162
163
169
177
191
205
213
212
207
199
189
178
172
170
169
167
163
157
153
152
149
146
147
158
178
187
189
185
181
178
170
155
142
143
153
165
172
173
167
155
144
144
148
170
184
191
182
167
153
151
152
160
167
173
183
195
205
210
207
199
190
180
175
173
172
171
168
162
158
153
147
143
148
162
181
190
192
187
183
183
183
175
169
159
160
162
166
172
175
168
155
143
143
174
183
185
177
162
145
142
152
165
171
171
174
184
196
204
204
198
191
182
173
166
165
166
164
161
158
153
147
144
147
159
175
187
191
190
187
187
190
188
183
175
169
164
168
173
180
180
170
152
140
180
179
174
168
157
145
144
158
172
179
175
176
182
192
198
198
195
190
183
172
155
155
158
163
161
159
151
147
145
149
155
165
176
188
192
190
186
186
191
193
188
181
174
177
179
181
172
168
151
138
185
179
166
160
150
144
146
158
174
182
180
179
184
190
193
192
191
188
178
169
157
150
157
169
171
160
147
143
147
155
159
162
171
184
192
189
179
174
186
195
197
192
185
185
183
172
159
152
146
134
187
180
167
154
143
136
138
153
171
180
182
180
182
184
186
184
181
177
171
167
164
167
184
198
188
162
141
135
147
162
166
165
169
181
190
185
171
164
177
196
206
204
196
188
180
165
155
149
144
135
185
181
172
158
140
128
131
152
175
187
189
181
177
177
179
176
169
163
161
160
166
180
203
216
201
167
136
130
146
165
171
169
169
184
189
182
164
157
169
194
214
219
207
191
179
166
157
152
146
140
186
182
174
165
150
136
137
161
185
205
199
185
175
173
175
171
164
158
157
158
168
187
212
224
205
174
144
138
148
165
171
169
175
186
191
182
164
155
166
190
218
229
217
200
185
172
161
154
149
144
190
177
169
169
170
162
156
170
188
202
201
189
178
175
174
173
173
171
167
165
173
193
213
220
205
178
157
153
165
172
173
169
169
177
185
182
168
161
166
184
207
222
216
207
193
179
167
158
152
152
186
168
161
166
176
181
180
180
190
200
201
193
185
182
183
184
183
179
173
171
178
195
209
215
203
184
170
169
176
185
179
169
159
159
164
165
165
166
169
178
189
194
204
205
195
186
177
169
160
164
174
162
157
163
172
186
191
194
196
201
202
197
193
192
194
194
183
168
161
164
177
193
203
207
203
191
182
177
178
185
182
169
157
150
143
145
153
161
168
175
178
184
190
196
194
191
190
188
185
178
171
167
169
167
168
175
189
199
204
205
201
199
198
197
197
193
174
156
149
158
175
189
197
201
200
195
185
171
167
171
174
169
164
159
145
140
145
156
165
172
173
178
184
191
191
192
197
198
191
182
185
182
178
168
161
165
178
186
184
187
192
197
200
198
194
187
170
156
152
160
173
186
191
194
194
189
173
161
152
154
167
173
174
168
156
148
152
160
164
167
169
175
183
190
190
189
191
193
186
177
189
182
176
165
155
158
170
176
177
173
183
195
202
202
195
185
170
162
156
158
166
179
184
188
185
175
163
157
153
158
170
178
178
170
158
152
157
164
167
167
169
175
184
190
190
188
186
185
179
173
180
171
165
153
144
144
164
180
187
185
187
196
205
207
200
188
171
163
153
148
146
156
172
183
179
169
160
162
167
173
175
177
174
165
153
144
152
163
168
171
171
174
181
187
192
195
188
185
181
180
170
161
143
127
119
131
156
187
208
212
210
206
210
211
204
191
173
159
148
144
146
155
166
175
174
167
164
169
178
181
177
173
169
162
151
137
133
146
161
172
175
172
172
179
194
206
215
211
201
191
167
159
140
123
116
127
152
184
205
214
214
212
214
212
205
193
174
157
147
147
154
159
162
163
164
164
164
173
182
183
178
169
167
162
152
136
130
137
151
164
168
160
161
174
196
215
223
220
210
197
172
169
150
134
125
135
153
173
187
195
203
205
211
208
204
196
180
160
147
148
155
163
162
157
156
160
164
175
183
184
179
172
169
164
156
146
140
142
147
152
152
150
160
176
199
212
217
213
203
188
182
186
173
148
138
145
160
174
181
181
185
185
186
193
193
197
188
164
145
144
153
167
170
167
161
156
160
166
176
178
178
176
175
169
165
164
162
157
153
150
149
152
162
178
195
200
192
181
176
170
190
193
178
156
148
154
170
183
185
179
173
166
163
168
180
187
184
162
144
142
154
176
182
178
167
150
146
150
157
164
167
170
174
175
177
178
176
168
161
158
158
159
163
172
182
188
186
173
162
160
194
189
176
163
160
164
180
189
191
181
170
163
162
165
171
171
169
156
144
146
158
182
190
179
158
135
130
138
149
155
157
164
173
178
181
180
178
170
165
163
163
160
160
162
172
182
185
178
167
164
193
185
174
169
167
169
179
187
191
183
173
165
166
168
170
164
157
150
144
148
162
179
184
166
143
124
126
140
154
161
162
170
178
179
175
168
162
163
161
159
158
159
161
165
172
178
184
184
178
172
195
192
184
176
169
167
175
183
189
185
177
166
163
166
169
166
161
153
147
150
161
173
173
163
146
131
140
155
167
174
179
185
186
179
166
156
157
158
161
154
154
161
172
179
178
176
180
185
181
171
196
203
194
180
168
166
175
184
188
184
176
163
156
159
167
173
173
166
161
162
169
174
176
172
167
161
160
161
171
176
183
191
188
178
165
160
165
177
172
160
159
169
184
191
184
178
178
181
175
162
187
200
188
177
170
170
179
184
186
180
172
160
156
164
174
182
181
175
172
176
179
179
180
181
180
175
169
157
156
166
172
180
180
174
170
174
188
192
185
172
168
176
189
193
190
184
181
174
163
151
169
173
176
175
177
178
181
180
177
173
167
161
165
180
186
187
183
172
167
169
172
179
183
185
184
178
170
156
151
157
164
169
169
167
173
182
187
179
170
163
165
175
186
191
191
187
180
167
157
150
162
164
168
176
183
185
181
176
170
168
165
162
164
175
182
186
183
170
158
155
163
174
182
184
181
177
170
163
162
164
166
166
162
164
174
182
178
159
138
137
154
168
179
181
184
177
170
163
161
158
180
170
168
173
182
186
181
174
168
167
168
162
157
156
168
181
181
169
155
149
154
163
174
177
178
176
175
176
176
176
173
168
162
162
175
182
171
148
124
120
140
155
165
167
157
152
153
159
165
159
183
176
172
171
176
182
179
170
166
166
167
158
147
145
162
178
178
167
155
149
146
146
150
164
173
175
177
179
180
179
175
171
168
171
179
179
172
157
145
140
141
145
143
143
144
144
148
153
157
151
170
173
177
176
174
173
168
159
155
156
156
149
142
145
163
173
170
161
157
153
147
138
137
150
163
167
165
168
169
171
173
180
186
187
183
175
171
177
180
180
168
152
142
143
145
150
152
153
152
147
149
165
183
185
177
166
157
149
143
149
147
145
144
144
152
159
159
160
163
163
154
146
142
146
153
153
151
150
155
162
171
186
197
196
183
171
168
179
196
204
193
175
162
153
154
156
156
156
159
159
151
159
171
175
169
162
155
151
149
156
167
166
153
141
136
144
155
164
169
169
162
155
153
152
150
147
146
148
153
160
165
172
177
175
171
166
163
170
181
192
188
175
166
158
155
152
152
155
161
168
136
156
185
194
183
173
168
175
178
177
180
191
197
193
180
171
177
184
177
165
147
135
140
151
162
172
175
176
181
190
188
173
164
164
173
181
183
181
177
173
167
163
161
161
161
161
165
166
165
162
127
129
148
170
181
189
195
196
189
183
183
195
206
205
190
172
172
174
177
181
177
165
153
153
157
165
168
171
178
185
180
165
156
161
175
185
188
184
182
177
173
167
164
160
157
157
163
169
174
174
140
137
143
155
177
200
219
213
200
191
185
193
203
208
203
192
181
174
178
190
191
193
174
160
154
157
162
166
170
172
164
152
147
158
182
198
198
188
184
177
169
163
160
160
163
165
169
178
185
183
166
168
164
155
162
175
195
204
204
205
198
199
200
206
208
203
191
183
184
187
189
188
176
162
154
157
164
169
170
165
155
143
141
151
175
186
190
184
180
172
166
163
169
177
184
185
180
185
193
195
174
182
180
169
158
143
153
168
191
218
220
213
203
201
199
197
193
192
193
189
178
165
159
156
152
152
160
167
170
170
164
156
149
144
151
161
174
176
174
172
171
175
186
197
207
208
195
190
193
201
159
163
174
183
176
157
132
135
161
204
223
219
205
198
189
185
188
195
200
195
178
159
153
154
151
142
138
146
161
176
186
181
162
147
146
150
161
168
173
177
179
185
191
200
208
213
205
193
189
191
159
157
167
183
193
185
158
137
150
181
210
216
205
199
193
183
188
197
206
206
191
170
156
152
152
145
139
134
146
170
188
190
172
156
151
151
153
159
171
185
192
192
191
191
193
196
192
184
180
179
180
177
178
181
186
187
175
164
162
176
195
206
203
201
204
199
200
203
209
214
205
178
156
147
156
165
162
146
135
146
167
175
170
162
156
148
142
146
168
191
204
202
194
186
180
167
164
166
176
184
190
196
188
178
176
180
184
185
180
176
182
197
202
202
205
206
203
206
207
213
201
175
150
142
157
181
189
165
138
123
136
155
161
161
157
148
142
147
168
193
207
204
194
182
168
159
152
161
178
193
184
189
182
171
177
186
195
192
176
168
172
185
197
193
190
190
189
192
193
192
187
168
149
141
155
180
191
174
146
128
127
143
151
155
155
155
156
157
170
184
190
182
174
163
161
164
166
172
184
193
160
157
155
162
181
206
207
187
162
149
154
169
178
178
169
166
173
177
180
180
178
168
155
147
154
169
176
174
165
158
151
145
142
142
152
161
166
167
169
171
167
156
144
141
154
169
183
189
190
188
152
147
145
156
172
196
196
180
157
147
152
161
166
169
163
167
171
176
177
175
171
163
154
149
153
162
165
170
172
173
174
169
161
155
153
161
169
173
169
163
149
136
127
128
148
169
189
204
199
185
166
162
157
157
161
162
171
173
169
165
162
166
171
177
177
177
181
185
187
180
167
153
143
143
152
161
164
164
167
174
183
192
191
177
163
159
163
177
178
167
149
133
130
132
149
164
182
204
203
183
177
176
175
167
160
154
159
169
177
173
168
172
179
190
190
187
187
190
194
190
171
150
135
137
149
157
158
162
168
178
192
207
210
198
175
162
162
173
180
179
164
151
145
154
159
165
171
180
179
176
185
183
177
171
162
158
157
162
170
173
174
176
181
189
193
191
186
186
190
188
173
148
131
130
140
148
147
156
173
190
202
209
206
198
184
169
163
164
174
182
181
171
161
159
165
166
158
149
154
166
185
184
174
164
158
155
152
153
162
173
181
178
179
186
193
193
185
179
174
173
163
141
124
120
126
137
141
150
173
197
207
204
197
188
184
176
168
164
167
174
177
170
164
159
160
161
153
145
148
163
177
176
165
156
152
152
151
152
161
174
185
185
184
186
191
193
186
176
169
163
152
133
118
115
123
135
144
154
164
183
196
196
189
182
179
178
178
172
166
160
156
158
158
157
157
158
157
157
158
162
166
167
164
158
158
157
156
156
162
173
185
191
196
195
193
192
187
178
168
160
148
134
122
124
131
145
149
154
158
165
179
188
186
179
175
177
182
184
173
154
141
146
154
163
166
164
164
165
159
158
162
170
176
174
167
157
152
151
156
166
179
191
202
204
198
192
186
177
164
154
148
141
135
136
139
145
149
151
151
155
167
180
184
179
175
176
185
190
181
164
149
153
162
172
174
170
160
156
154
152
162
177
187
182
169
154
142
142
147
157
171
185
199
205
202
195
185
175
158
149
147
148
148
144
139
140
141
144
144
149
160
174
180
178
177
180
188
191
188
179
170
168
170
175
176
171
161
152
152
153
158
172
178
176
166
155
147
139
144
155
169
182
197
205
205
199
191
176
162
152
147
150
153
150
139
134
133
139
142
146
154
163
169
175
180
187
191
191
188
185
178
174
170
175
179
176
170
166
163
160
151
157
162
165
167
163
157
153
157
168
175
186
200
208
209
205
204
200
188
167
151
151
155
154
147
139
137
142
147
150
151
150
156
165
179
190
194
191
189
184
173
166
168
180
185
183
176
172
167
161
147
149
158
164
171
171
166
164
169
176
181
189
200
208
211
211
213
212
202
187
167
160
160
163
159
150
146
150
156
157
148
136
138
154
175
190
197
197
195
185
171
165
171
185
186
178
164
159
159
157
150
154
164
169
170
168
166
168
174
176
178
182
190
201
204
205
207
211
206
200
195
187
185
181
172
158
151
152
156
154
140
130
136
154
176
190
197
202
202
192
181
175
178
182
178
160
141
144
152
158
160
165
170
169
163
156
156
170
183
184
174
163
169
174
187
191
189
186
195
196
201
206
207
200
182
166
156
155
153
145
136
136
145
169
184
189
188
192
196
196
195
193
185
176
158
143
135
140
154
164
171
170
172
171
163
154
156
173
190
192
178
159
154
166
176
179
177
180
185
190
198
207
213
206
189
175
166
161
157
152
146
153
170
186
192
187
175
164
170
187
199
203
191
174
157
145
139
142
154
165
174
169
168
175
176
174
168
175
188
190
181
166
158
166
174
178
181
186
193
196
199
203
206
202
190
180
175
176
174
170
166
169
179
194
194
184
170
161
162
177
193
199
194
180
164
154
147
144
147
153
169
164
167
181
194
196
188
178
180
184
181
176
172
176
182
183
185
192
199
203
201
203
203
200
192
185
181
182
182
182
178
174
176
181
183
176
168
165
165
174
188
195
191
180
169
161
154
147
140
136
159
158
164
175
186
186
186
180
178
182
185
189
196
199
193
187
177
176
191
201
201
201
200
200
197
192
186
182
183
188
184
174
168
166
161
156
155
158
165
178
190
191
184
170
161
161
160
156
142
138
155
155
158
159
158
169
173
179
183
191
197
200
201
198
193
186
168
159
165
178
190
194
197
202
202
198
188
183
186
191
187
176
170
163
148
140
137
146
161
179
192
189
179
162
154
159
165
167
161
145
170
161
152
141
139
149
165
178
190
203
209
209
203
196
189
181
170
162
166
173
177
187
194
201
200
194
184
184
186
190
185
182
177
170
152
138
136
145
161
175
185
184
177
165
159
160
165
167
160
148
190
170
147
131
130
143
169
188
198
206
212
212
207
197
189
183
177
176
172
169
170
181
192
198
192
180
174
176
181
184
183
182
180
170
153
137
137
151
163
172
176
178
177
172
166
164
163
160
153
149
196
170
143
126
125
143
171
197
206
207
208
210
209
203
192
185
178
174
171
163
163
177
190
193
183
170
162
164
170
169
171
176
177
167
152
136
135
149
161
169
172
172
172
171
170
168
163
155
150
154
178
160
139
123
121
136
162
191
203
204
202
203
204
202
194
184
170
161
154
156
161
174
183
186
178
168
163
162
162
162
166
171
174
169
156
139
133
142
156
167
168
164
163
165
171
175
173
168
164
166
166
156
142
128
121
129
148
174
189
194
196
194
197
197
192
183
168
159
155
159
166
175
176
175
172
170
169
164
162
162
164
167
172
170
163
151
142
146
156
164
160
154
154
164
179
185
186
183
180
176
167
161
152
138
129
132
146
166
178
182
184
184
188
191
191
186
176
169
166
173
179
180
176
173
172
172
171
167
162
160
161
162
167
168
167
166
163
164
163
159
153
149
155
169
186
191
187
184
181
173
178
179
169
152
141
145
158
173
173
168
170
170
177
184
190
194
190
184
178
182
188
192
188
180
174
167
164
160
158
154
155
158
164
165
168
172
174
173
168
163
156
154
157
169
182
180
178
172
167
162
188
190
178
162
158
161
176
184
178
165
163
164
170
177
183
189
192
187
177
177
186
196
198
187
172
158
151
150
151
151
153
155
162
167
170
172
174
171
169
167
166
159
154
152
157
168
170
167
163
161
193
190
177
166
168
172
183
188
185
178
172
173
174
174
173
175
178
177
166
166
176
191
193
181
164
150
145
146
154
152
152
154
163
170
172
173
172
171
171
168
165
158
150
143
151
167
177
182
174
167
195
186
175
172
172
173
181
186
191
188
184
182
176
169
166
162
162
155
152
155
166
176
176
169
156
151
155
166
169
166
159
160
166
170
169
165
168
172
172
166
159
155
154
157
167
173
182
185
179
171
195
184
172
170
166
168
177
185
191
191
188
179
169
161
159
158
158
152
149
152
159
165
163
158
157
165
178
187
183
177
170
168
170
170
163
157
163
171
171
163
155
155
164
171
173
173
175
177
174
169
193
182
165
154
156
162
176
185
190
189
186
175
162
154
158
163
166
162
158
159
159
159
158
156
164
175
181
186
182
176
172
173
174
170
162
159
165
172
171
160
153
157
167
173
168
163
163
167
168
166
184
174
157
146
146
155
169
182
185
185
181
173
166
165
169
172
173
171
167
167
162
159
159
161
167
172
172
168
164
163
162
165
173
171
165
165
169
176
172
160
155
158
165
166
160
154
154
159
162
164
173
163
152
147
147
153
162
174
177
177
175
175
184
188
187
176
171
167
165
165
162
162
164
166
166
164
161
151
147
144
149
158
167
169
169
170
173
178
173
165
161
160
163
163
158
152
152
155
160
167
172
159
154
152
153
155
160
166
170
170
170
176
188
196
186
174
162
157
155
156
159
168
172
171
165
161
155
148
141
142
147
155
160
166
171
173
170
172
164
158
159
160
162
160
155
151
153
157
163
167
192
168
161
158
158
159
161
164
167
169
174
180
184
179
175
169
160
152
150
151
155
167
171
166
163
163
163
159
158
155
155
155
155
162
168
169
165
152
144
145
151
153
152
151
147
146
150
157
164
161
201
190
175
168
164
163
162
161
164
172
182
183
176
165
163
165
162
155
152
151
153
155
151
153
157
165
174
181
175
168
161
157
156
158
164
160
150
140
137
143
143
139
136
139
142
143
145
148
152
149
196
193
189
180
171
164
158
156
161
172
179
174
163
152
152
158
159
157
156
156
151
144
135
136
146
157
171
179
180
174
166
163
164
166
164
156
142
143
146
148
143
132
128
136
147
151
147
143
144
146
170
181
188
187
174
162
154
153
160
172
176
164
149
142
140
145
151
157
160
160
154
148
140
136
138
144
153
166
171
171
168
173
178
178
176
165
160
156
161
160
151
140
138
145
156
158
153
153
158
166
161
165
171
173
166
159
156
160
170
184
185
170
152
141
134
139
150
161
165
164
159
156
152
148
142
142
148
158
163
166
168
175
182
185
187
190
182
176
170
165
159
154
152
151
151
151
153
158
167
175
127
145
169
189
191
193
190
175
167
166
179
196
209
206
195
191
190
184
175
171
168
165
162
163
166
170
173
173
172
168
156
141
147
165
183
181
167
155
151
155
161
163
164
163
162
164
171
177
179
184
119
118
143
173
188
195
197
189
174
168
176
193
209
209
201
195
199
198
190
180
171
166
165
165
170
173
175
175
178
177
168
157
159
169
178
173
164
157
159
160
161
163
163
163
164
165
170
173
179
180
138
131
141
161
184
196
201
194
182
174
176
187
200
208
209
207
207
206
203
192
178
168
167
164
166
171
174
180
185
184
179
173
172
178
182
183
179
173
169
165
160
156
158
162
167
168
171
174
178
174
160
152
147
155
172
188
198
199
190
186
183
187
196
208
215
215
209
210
212
204
185
167
159
157
161
170
183
189
189
186
183
181
178
176
178
184
184
179
174
165
160
159
162
170
177
178
178
182
184
178
164
159
157
156
162
172
186
195
203
204
199
192
194
206
217
216
211
213
217
211
191
168
154
151
158
168
186
191
189
186
184
182
172
162
160
167
180
181
174
166
166
172
180
187
189
190
189
189
191
185
161
161
165
172
174
171
169
181
202
221
216
203
194
201
212
212
215
213
213
207
191
174
161
156
154
152
159
168
181
189
184
177
159
147
149
156
170
174
171
169
172
178
185
190
195
198
196
188
180
177
164
169
182
199
199
184
169
170
193
215
227
214
199
197
203
206
207
206
202
198
187
180
170
161
149
132
128
140
166
183
181
167
149
141
146
151
158
161
166
172
175
176
178
179
185
193
190
175
162
155
190
197
209
211
210
198
181
172
183
202
223
223
208
199
191
190
190
192
193
193
183
176
164
158
155
143
134
136
144
161
163
155
150
146
147
143
142
143
159
173
178
176
173
171
169
168
169
169
167
163
223
221
216
212
208
203
193
179
177
185
206
220
214
195
178
166
166
176
187
190
179
163
152
156
169
182
175
148
130
127
136
151
155
155
151
144
139
144
159
172
177
183
183
178
164
160
162
170
177
176
224
220
210
199
198
201
197
187
172
172
183
199
202
188
170
157
155
168
179
183
175
162
154
161
181
197
190
157
129
116
126
142
156
158
154
154
151
151
158
163
170
182
188
184
178
172
173
180
184
180
189
193
185
178
179
188
190
180
164
155
156
170
178
180
172
165
162
167
173
176
174
169
167
169
176
177
176
155
139
131
130
132
139
146
154
160
159
153
146
149
153
167
173
176
178
184
190
193
188
178
159
165
167
163
166
176
180
171
157
146
146
155
169
176
185
183
176
173
171
170
169
166
170
166
165
158
154
149
144
145
145
143
141
143
150
160
162
157
147
143
144
146
148
154
168
181
193
201
191
178
151
152
152
158
162
171
175
169
159
153
151
162
172
182
188
188
183
184
177
169
165
156
149
154
157
154
148
145
146
155
166
179
174
160
152
157
165
174
164
150
139
141
146
155
162
169
179
189
187
176
166
159
157
157
161
172
182
189
182
171
164
167
168
168
170
168
177
188
196
188
171
151
140
143
152
153
153
150
155
169
194
216
214
190
160
156
168
185
184
168
151
150
163
178
181
167
158
162
165
171
188
177
157
152
159
173
186
191
185
176
170
165
157
153
150
156
166
187
203
203
180
151
136
137
145
146
149
160
170
186
201
217
217
195
170
159
165
180
184
179
168
160
167
180
186
170
146
135
147
164
211
190
159
145
152
165
176
175
175
175
172
164
155
153
151
151
159
179
193
193
172
147
134
134
140
142
150
166
178
190
196
203
196
189
176
166
162
170
179
183
177
164
161
171
179
170
151
133
142
162
212
191
166
152
152
160
160
161
166
172
175
170
165
160
154
150
154
166
176
175
158
140
129
135
145
154
160
165
172
178
186
190
189
183
179
173
171
175
181
180
174
159
156
162
174
176
168
159
150
155
188
183
175
167
162
160
161
164
170
177
180
178
174
164
154
149
150
157
160
159
149
137
129
136
147
161
164
161
162
166
176
184
184
179
177
177
182
188
188
180
166
158
160
170
180
183
178
166
152
145
174
174
178
177
169
162
163
167
176
179
182
182
176
162
151
146
146
150
146
147
145
140
133
137
143
156
160
159
159
162
169
176
178
174
172
177
187
197
194
181
165
167
175
185
187
180
167
156
149
142
165
171
177
176
169
164
161
165
170
175
178
181
178
161
147
141
142
144
140
141
144
144
142
138
137
144
150
155
158
160
164
166
167
169
169
177
185
192
190
184
177
180
188
195
189
176
158
151
152
154
160
166
170
170
170
171
168
163
162
166
176
183
181
163
146
139
143
147
147
146
145
150
150
145
137
137
142
149
154
155
157
157
158
163
171
178
184
188
187
185
184
184
188
193
192
183
170
165
171
169
153
159
161
166
172
183
183
175
168
171
179
186
185
171
156
146
149
159
162
156
152
151
154
149
141
139
144
151
156
155
153
149
150
156
167
177
186
190
191
184
178
173
175
187
193
192
186
179
176
172
149
156
162
167
174
186
194
193
190
183
182
184
183
177
170
172
173
176
178
172
168
162
155
145
140
144
156
166
170
163
151
142
142
146
159
174
188
198
196
183
166
161
167
182
190
190
179
172
164
164
151
158
166
168
170
177
188
197
197
191
180
171
171
173
173
174
177
183
188
193
195
182
159
137
133
146
172
185
181
166
149
141
142
150
162
176
191
204
202
185
162
157
169
178
181
170
158
158
158
166
155
164
172
169
165
167
173
183
188
184
173
163
159
167
167
168
172
180
192
203
208
197
164
138
127
143
173
189
185
165
149
145
154
164
171
179
185
193
187
177
163
162
170
172
169
161
157
163
174
185
155
162
171
172
166
161
158
166
171
175
170
165
161
164
164
164
167
178
193
201
199
190
163
139
129
140
168
185
184
168
154
155
167
177
180
178
175
167
165
164
161
163
165
163
162
161
163
171
188
200
147
155
167
174
174
164
154
151
160
170
177
176
172
170
165
164
168
178
190
193
182
168
152
137
131
141
164
181
185
177
169
171
176
182
183
179
169
160
155
154
158
161
161
157
160
163
166
171
181
185
140
148
164
177
183
171
155
147
154
165
175
181
177
173
166
164
169
177
186
188
177
159
144
135
135
146
165
178
183
181
177
176
178
180
183
179
172
165
159
157
162
163
161
155
156
161
164
162
154
154
136
145
163
178
183
172
159
150
152
157
164
168
171
168
162
159
161
169
183
186
177
160
147
143
147
157
167
174
177
181
180
178
177
177
177
175
170
165
162
170
178
174
167
154
150
156
160
156
146
141
138
146
159
176
177
171
165
159
162
162
165
166
167
164
159
155
155
162
177
183
174
158
150
153
161
168
169
175
182
188
187
181
178
177
175
167
159
156
163
179
189
184
170
152
147
152
157
157
147
143
150
148
150
154
160
167
169
174
180
191
191
179
175
166
159
157
159
165
173
172
162
152
152
160
170
177
177
184
190
194
188
181
178
178
173
162
152
151
163
179
187
183
171
153
146
148
153
153
147
144
172
155
142
134
144
159
176
186
198
206
205
201
184
171
162
159
164
171
172
167
159
156
159
166
174
178
185
191
186
181
172
168
172
172
165
153
146
150
163
175
180
177
169
157
149
148
149
147
141
141
192
164
142
127
136
161
186
197
202
202
202
198
187
174
162
158
160
168
175
173
172
173
172
171
172
175
179
182
171
155
144
152
165
167
159
148
144
150
162
174
181
177
170
159
152
149
146
141
136
142
182
164
149
139
148
170
191
198
189
182
179
178
180
173
164
158
158
165
178
185
190
187
182
176
172
172
172
171
163
149
146
154
164
168
164
157
150
152
163
178
187
182
168
158
150
147
145
142
141
144
165
159
155
159
164
172
185
190
183
177
175
171
173
173
170
167
165
172
187
203
206
199
186
178
177
176
174
169
162
154
152
154
160
168
171
166
161
158
164
178
189
185
169
158
148
145
147
148
150
150
159
155
157
165
169
172
178
183
185
184
174
171
174
179
184
182
178
184
198
213
216
207
193
185
185
185
179
170
162
152
148
147
151
159
164
167
167
167
166
174
182
179
166
157
145
145
152
160
163
160
164
154
152
161
168
175
181
189
187
178
170
169
177
186
190
194
195
195
203
215
220
214
205
194
190
187
181
169
159
148
143
142
146
152
157
160
163
164
165
170
175
171
159
147
140
146
162
178
190
184
172
160
153
159
171
181
191
193
184
170
167
175
183
187
185
188
194
199
200
203
207
208
202
192
187
185
182
175
164
150
143
142
147
152
156
156
156
157
163
168
172
164
151
136
135
150
172
193
199
194
179
170
163
167
176
183
191
189
184
177
181
187
189
181
173
173
185
194
193
186
183
182
183
182
183
186
190
186
177
163
153
149
150
155
157
157
160
163
166
168
166
157
147
140
143
160
179
191
192
189
182
180
180
179
180
180
182
184
187
189
193
194
187
172
161
161
173
185
182
168
162
158
163
174
182
192
200
199
190
175
161
153
151
154
157
160
166
172
174
169
158
152
149
153
157
162
166
166
161
164
182
182
179
180
181
180
181
185
191
193
195
189
176
161
153
157
167
174
170
159
156
152
154
167
180
194
201
198
188
178
165
157
152
152
151
154
164
173
175
167
157
152
154
160
160
155
149
145
147
157
180
174
165
168
176
182
188
190
190
191
189
183
170
158
157
162
167
169
164
158
153
151
152
159
169
180
182
182
180
175
168
162
157
153
148
148
158
166
169
163
157
155
155
155
151
147
144
147
158
167
177
163
151
152
162
173
178
182
183
184
183
180
176
170
167
164
167
166
168
162
153
144
143
147
154
159
162
169
173
169
165
161
160
153
147
146
153
160
165
163
159
155
152
146
143
144
148
156
166
175
175
161
148
144
142
143
152
167
177
179
178
179
186
188
175
157
154
161
168
164
152
140
138
141
145
148
152
156
157
155
153
154
154
150
145
145
158
171
182
172
162
151
145
142
143
145
151
159
167
177
174
162
154
143
127
119
131
156
173
177
176
179
187
189
172
147
142
151
159
160
153
148
149
150
149
148
147
145
140
139
138
141
144
146
144
149
165
181
191
179
162
148
140
142
145
147
152
159
166
175
173
166
157
147
127
119
128
152
168
174
179
183
184
175
161
142
138
145
152
157
157
163
162
158
154
150
146
140
134
132
133
136
139
144
147
151
162
171
179
171
158
147
141
144
148
151
155
161
166
175
176
171
163
155
143
136
138
149
158
169
181
188
181
162
149
139
139
147
153
161
166
169
160
154
149
148
148
146
142
137
136
139
142
144
145
145
146
145
152
157
155
147
145
149
154
157
158
163
168
172
178
175
173
168
162
154
148
148
153
165
179
184
175
154
142
137
138
145
150
159
166
164
152
141
136
143
151
158
157
150
146
146
146
144
142
137
129
130
138
146
149
145
147
156
164
164
159
158
163
170
172
174
179
176
169
162
158
157
161
167
171
169
161
150
140
137
137
140
143
150
154
157
153
143
136
139
150
166
172
165
160
157
152
146
143
139
136
137
141
144
146
145
145
153
161
161
156
154
161
168
166
169
174
172
164
160
163
168
177
170
165
157
150
150
145
145
145
145
143
143
147
155
157
153
147
147
156
169
176
174
171
169
165
157
154
153
159
157
151
148
147
149
148
147
146
149
152
155
160
164
130
149
179
197
197
189
179
169
162
166
181
196
210
210
205
199
188
176
170
179
192
200
201
199
197
186
175
166
160
156
150
144
154
170
183
184
182
178
174
171
166
162
163
167
174
178
184
185
185
186
132
142
169
191
196
193
185
175
169
170
180
192
202
204
202
204
213
208
197
188
182
187
192
191
189
185
180
171
165
161
159
168
176
178
181
180
174
178
174
167
159
153
157
164
172
176
177
173
168
168
144
148
160
177
191
193
187
180
174
177
185
192
194
195
197
202
213
219
211
195
179
171
172
173
174
171
172
171
173
174
180
182
184
182
178
173
170
170
167
161
152
147
152
160
167
171
172
167
158
154
153
146
150
165
185
194
192
183
176
177
182
188
192
194
196
196
198
206
212
203
186
171
167
166
164
159
164
167
174
178
182
187
187
180
173
167
166
163
160
156
153
155
157
158
161
161
167
168
163
153
156
149
149
157
179
193
194
194
186
181
178
180
191
201
207
200
195
204
209
207
193
180
175
169
165
162
164
168
173
176
177
181
181
172
165
164
167
163
157
153
156
164
166
161
157
155
163
169
168
157
158
160
164
169
175
182
189
202
210
202
192
184
191
206
222
226
219
211
205
202
194
185
182
175
168
160
162
171
180
178
172
165
164
159
156
159
168
167
158
151
155
162
166
162
159
161
167
170
167
158
160
171
183
187
179
172
173
194
215
225
220
207
200
207
227
238
235
218
198
189
184
183
184
178
164
149
150
167
184
186
173
156
149
144
147
152
161
164
160
156
155
157
159
159
161
168
173
171
164
155
166
174
186
192
188
174
162
160
188
221
241
235
213
204
206
214
215
206
189
176
172
174
177
178
169
159
153
163
174
180
170
154
144
140
142
144
150
154
159
161
159
157
155
155
158
164
171
172
165
154
181
175
181
188
189
175
156
149
163
201
233
240
220
196
183
173
175
176
179
173
165
162
169
183
190
188
175
163
156
156
160
157
153
151
147
144
145
150
158
161
160
166
165
162
161
164
173
177
171
156
192
186
183
179
172
160
151
151
162
186
206
215
208
186
170
152
154
168
178
178
169
158
172
189
212
210
188
162
142
138
148
160
164
164
158
152
153
148
146
149
156
170
180
186
184
182
185
183
172
157
189
197
190
169
152
143
146
153
166
177
184
187
192
188
174
169
167
176
183
183
177
175
184
195
204
198
180
157
137
131
134
148
163
167
164
160
152
141
130
134
145
169
188
198
202
201
195
188
171
157
172
180
180
162
148
140
146
153
160
164
170
174
184
192
195
197
195
188
184
183
182
186
192
190
180
168
160
150
140
135
133
140
149
154
162
160
155
144
133
139
154
174
189
198
201
201
194
184
167
155
146
154
158
155
153
155
148
150
151
156
167
175
182
190
204
211
207
199
188
177
176
181
187
182
168
151
145
143
142
143
147
153
150
149
154
161
164
163
157
160
171
182
190
194
193
185
181
177
162
152
139
137
142
148
153
155
151
150
152
162
170
174
172
173
185
199
206
204
196
178
169
172
175
172
159
144
133
135
143
151
160
171
166
154
150
160
174
188
184
172
172
179
184
190
188
171
158
155
153
153
151
142
134
136
146
154
154
151
157
168
171
167
158
156
162
180
197
205
203
186
167
162
166
165
154
141
136
145
152
158
162
174
173
161
153
162
176
192
191
178
166
161
172
184
187
170
146
136
147
160
168
150
133
130
144
157
161
157
157
164
164
160
152
155
160
169
184
198
196
184
161
157
162
165
158
153
158
171
171
163
159
166
172
169
167
167
173
182
185
182
173
163
166
178
186
175
153
138
148
163
179
165
143
141
155
165
170
168
161
161
161
160
159
159
160
162
169
179
183
175
159
158
164
172
174
174
176
182
178
166
158
162
169
175
177
177
173
175
182
183
180
169
167
175
185
185
170
159
151
157
179
175
171
166
163
162
167
170
172
171
167
165
162
159
157
155
158
165
167
170
168
167
168
176
181
183
180
177
173
168
161
162
167
174
180
180
180
179
181
179
174
168
173
179
184
182
173
160
148
145
173
175
177
171
162
157
163
174
181
181
175
167
157
146
146
149
152
158
158
166
170
171
169
172
175
179
178
174
170
169
167
165
167
169
170
175
178
180
179
175
167
168
178
184
182
172
159
149
141
139
172
173
172
166
160
156
162
171
180
181
178
170
153
136
130
138
147
154
157
161
165
164
160
158
160
165
171
172
171
170
167
165
165
165
165
167
170
175
177
174
171
174
184
189
184
167
149
141
142
148
178
176
170
165
166
169
172
172
171
173
176
171
155
133
121
122
135
148
156
156
154
151
148
146
144
148
156
163
166
166
164
163
166
167
163
164
167
173
179
180
179
180
186
191
188
180
164
155
151
159
184
181
173
169
174
182
187
181
173
168
171
169
154
134
120
115
123
139
152
155
154
151
149
143
138
138
146
153
157
157
158
161
167
166
162
164
171
181
187
186
185
179
175
182
187
189
179
164
154
155
185
182
174
170
173
184
194
192
185
175
168
162
149
136
125
121
126
138
151
160
167
164
156
141
134
138
150
159
160
158
156
162
166
164
159
160
170
187
192
186
180
172
166
168
180
183
177
164
149
146
183
181
173
167
164
174
187
190
189
178
169
159
149
139
131
130
135
146
158
170
181
180
157
131
124
138
166
185
183
170
166
167
170
164
156
157
166
178
186
176
169
169
170
171
179
180
177
170
155
146
180
180
176
168
165
170
179
179
169
166
170
169
163
149
135
132
142
156
170
181
190
184
154
126
118
134
170
192
195
182
174
171
172
170
160
159
159
163
165
161
161
169
183
188
193
191
189
185
180
170
170
177
179
175
171
172
168
159
154
161
180
196
189
169
144
135
144
161
177
181
180
168
145
126
118
129
156
184
193
185
176
171
170
168
167
164
158
153
151
149
153
164
179
193
204
211
211
209
205
195
156
168
178
179
170
158
145
139
148
170
195
209
196
173
153
147
155
165
171
169
153
144
132
122
118
127
153
177
188
184
176
171
172
174
174
171
165
157
149
141
146
157
168
180
197
206
205
203
202
200
148
159
171
176
160
136
118
122
144
169
189
187
176
164
155
158
166
167
161
150
142
132
123
116
119
131
159
178
186
184
180
178
178
180
179
177
172
164
154
143
144
153
162
170
178
186
193
191
186
181
146
154
168
175
158
137
122
125
137
150
154
153
151
151
153
158
164
165
160
155
147
137
126
120
126
142
163
178
184
184
184
183
182
184
185
184
179
169
159
153
155
163
169
174
181
185
186
181
172
167
141
147
163
179
179
168
155
141
140
138
132
132
141
148
150
153
155
161
165
164
155
139
131
131
139
152
163
174
182
186
186
183
182
184
190
189
182
173
168
174
180
178
177
180
181
182
179
170
160
157
137
139
153
173
183
177
166
159
157
154
149
144
150
150
148
147
153
163
168
169
156
139
135
141
153
160
163
173
183
188
184
173
172
180
189
189
180
175
176
182
184
180
175
172
172
171
166
160
154
156
147
139
142
151
167
173
172
169
167
166
168
167
158
150
144
146
157
169
174
169
153
139
136
142
157
172
182
187
183
174
159
157
164
175
182
180
174
172
175
178
175
166
162
161
163
164
162
161
161
163
160
149
141
136
150
172
181
179
167
164
167
168
160
150
142
145
160
174
184
179
167
156
145
144
158
176
192
195
177
155
143
147
160
169
170
170
168
166
168
171
170
162
158
160
162
165
168
169
172
172
164
156
150
152
164
184
198
191
171
160
163
165
159
152
146
149
161
176
195
207
204
182
159
152
161
175
185
187
176
158
149
150
157
163
164
164
163
161
165
172
178
179
169
164
163
165
169
174
179
178
156
153
156
172
184
198
204
198
179
170
166
163
160
159
159
158
161
178
202
218
217
195
172
163
166
172
177
181
180
173
162
152
151
154
160
162
161
160
164
176
189
194
185
170
158
157
166
175
183
184
150
143
152
175
190
198
201
200
194
191
176
166
163
165
170
169
168
179
200
218
216
198
179
171
172
176
176
179
182
177
165
151
145
149
156
159
162
162
164
175
189
194
181
161
148
148
162
183
196
198
160
139
143
167
187
198
201
204
206
196
182
171
167
170
173
173
172
179
191
206
207
197
182
175
179
183
183
181
180
174
164
150
143
145
152
157
160
161
164
173
183
182
167
148
140
147
170
199
215
215
172
149
146
165
187
200
204
205
203
193
181
177
174
173
171
170
173
180
184
187
190
187
178
173
181
189
194
190
184
172
163
153
144
141
145
150
157
160
164
171
175
170
159
144
147
167
191
212
222
218
178
168
166
173
186
194
197
197
195
189
186
184
181
174
165
164
173
183
180
167
158
158
160
169
183
196
206
201
192
177
165
153
140
132
132
139
153
163
167
168
165
161
157
159
167
174
188
197
207
204
178
184
189
187
187
184
186
187
188
188
187
186
183
173
165
166
177
187
179
157
139
133
147
166
183
196
202
199
187
177
164
148
133
124
123
130
148
164
172
168
158
153
155
163
168
166
164
166
176
189
177
188
202
198
191
183
182
187
186
183
180
180
178
171
168
174
184
190
179
158
139
130
144
163
178
184
180
174
171
168
160
146
132
124
124
131
149
164
171
169
160
153
150
153
156
150
140
140
158
179
178
184
193
200
203
196
195
191
184
177
174
175
173
169
171
178
185
187
178
162
151
146
148
157
162
164
163
162
162
165
161
152
138
129
132
143
155
163
170
169
165
158
149
142
144
143
142
145
160
175
180
176
178
186
199
201
194
186
180
173
171
171
173
173
169
168
175
178
177
166
155
145
143
145
147
150
153
162
166
168
165
157
143
133
136
149
164
170
174
172
168
161
151
144
146
150
154
159
168
174
183
174
168
169
166
166
166
170
174
174
169
169
171
173
166
155
153
167
173
167
152
137
134
137
143
148
153
160
166
167
163
155
143
135
136
147
163
179
186
179
167
158
152
151
157
161
163
167
173
178
180
178
172
159
137
126
135
160
176
178
173
168
168
172
164
148
147
157
165
163
152
136
137
146
150
151
150
152
156
157
152
145
139
136
136
146
161
182
192
180
164
153
149
153
161
164
167
168
172
181
172
174
173
159
136
121
131
157
175
180
177
170
165
165
159
148
147
155
161
166
163
161
157
156
155
152
146
141
141
142
139
136
135
137
140
148
160
173
181
172
159
151
147
152
159
165
167
168
171
179
160
164
164
163
153
144
146
154
164
173
175
172
163
156
147
145
150
162
172
180
181
176
166
158
153
149
143
137
133
130
131
131
133
136
141
146
153
160
164
163
157
152
152
155
163
167
167
167
169
175
157
158
163
168
169
168
160
154
154
160
169
171
166
155
146
145
151
164
176
186
186
180
169
156
148
145
144
140
136
130
133
135
135
132
132
137
147
154
159
162
161
160
160
161
166
166
164
161
165
170
163
165
169
171
171
170
167
163
159
158
161
164
167
162
154
149
152
158
166
173
177
177
172
163
153
150
153
151
148
143
146
148
142
128
121
127
141
154
161
166
169
168
165
161
162
158
156
152
155
161
167
170
174
172
165
162
169
172
171
157
151
152
159
165
164
160
156
157
155
158
163
171
174
169
165
163
165
170
170
165
163
162
152
135
123
127
140
153
158
164
167
165
158
153
150
151
155
152
151
153
167
186
206
208
185
156
146
152
165
176
179
185
190
196
200
198
185
169
159
165
177
190
198
199
196
188
173
163
160
170
182
187
182
175
167
174
184
205
203
183
164
152
157
171
186
193
195
196
197
199
161
178
198
206
194
167
152
152
162
179
185
189
189
187
188
194
199
195
185
178
178
182
183
183
182
184
179
166
156
158
168
181
181
170
159
166
179
195
194
175
155
143
150
166
184
192
192
185
182
188
150
169
183
194
192
180
163
157
167
183
201
202
192
179
166
176
192
204
200
187
177
173
170
167
166
169
168
161
150
149
156
165
163
154
151
154
162
171
168
162
153
148
152
164
179
187
189
184
180
179
150
154
163
179
189
188
175
166
167
181
195
201
194
179
162
165
177
190
195
188
178
173
173
168
160
152
141
139
142
144
148
152
152
149
149
151
154
149
149
152
155
156
156
158
165
173
179
181
177
171
150
145
148
162
176
186
184
180
172
165
174
185
194
191
187
175
178
183
185
185
182
181
182
175
164
154
140
137
141
143
144
149
154
157
157
156
156
153
145
143
153
157
156
149
144
145
163
171
172
164
152
148
149
149
151
168
180
191
185
173
167
178
195
208
215
210
201
191
187
185
185
185
186
178
171
163
161
165
161
151
149
153
158
163
160
159
162
160
147
135
133
146
150
148
144
145
158
166
168
162
149
147
148
148
146
154
164
184
192
192
187
187
198
212
233
236
227
212
194
188
186
185
185
178
170
169
177
182
183
172
162
159
159
158
154
156
163
164
152
136
131
138
146
149
151
156
164
168
168
162
140
135
138
147
152
151
152
161
180
204
213
206
199
201
213
228
227
215
199
185
181
185
189
186
180
177
175
180
189
181
169
158
152
149
149
151
157
159
157
154
151
148
148
150
155
164
170
171
167
158
133
120
125
143
153
149
143
150
176
217
231
217
196
185
188
202
210
207
195
181
177
183
194
203
202
186
173
165
171
173
164
156
145
145
148
147
147
148
151
154
156
160
155
152
159
170
181
179
165
152
136
128
131
140
140
134
135
152
186
224
234
218
193
176
174
184
198
205
196
186
182
187
200
216
218
200
174
151
144
144
150
154
158
155
151
145
140
133
131
139
150
164
170
170
177
187
192
181
160
149
156
164
160
141
124
118
129
153
194
222
227
210
192
178
174
180
199
211
208
198
192
197
203
209
208
193
175
151
136
131
140
157
173
169
160
149
138
127
123
131
148
168
191
207
213
208
195
171
150
146
160
174
167
142
124
119
126
147
175
194
208
202
191
187
190
198
213
220
212
205
200
202
203
198
183
172
166
155
141
134
137
156
174
173
166
156
146
134
131
141
160
183
207
221
226
215
192
168
146
145
148
148
146
138
133
123
121
130
147
165
185
193
189
193
206
222
236
229
210
192
191
198
203
193
171
156
149
151
145
138
136
140
143
152
160
164
161
147
140
156
178
198
208
211
215
204
192
177
156
149
123
122
127
133
135
125
114
115
132
156
174
186
183
194
217
238
249
233
206
177
174
188
200
192
168
143
131
134
141
137
132
125
117
125
146
166
172
163
159
164
180
195
199
197
190
188
183
176
165
154
114
114
123
131
137
128
114
113
134
159
171
175
176
192
217
239
246
229
198
167
156
173
190
186
165
140
128
134
142
137
128
122
116
121
141
167
179
178
172
170
178
185
189
190
186
177
167
162
163
161
123
119
123
134
148
153
146
142
145
159
164
169
172
188
211
229
234
220
189
163
152
165
180
178
159
148
150
157
155
145
129
127
135
143
153
174
184
185
182
177
178
180
182
186
184
175
160
157
162
165
134
131
131
140
157
165
169
168
163
161
162
167
173
185
203
213
214
208
188
169
159
166
176
174
164
162
171
182
175
159
138
134
140
154
171
182
188
185
182
180
179
177
175
179
179
174
164
160
161
166
144
148
146
147
152
157
167
173
175
169
163
166
173
180
193
201
201
199
188
180
175
178
179
175
171
171
176
184
179
167
148
137
139
155
171
178
183
181
179
175
170
168
167
169
168
164
161
158
157
162
153
164
162
152
141
134
142
160
173
172
164
163
166
172
184
192
194
192
185
185
187
186
183
179
176
175
176
176
176
169
154
141
138
148
161
168
171
173
175
168
162
160
158
158
153
147
148
149
150
158
163
169
167
152
139
131
141
156
166
168
166
162
162
168
178
186
188
186
179
178
176
176
171
170
171
174
173
170
171
168
159
147
143
146
153
154
161
169
172
169
165
163
159
156
151
140
140
141
146
155
173
173
166
157
153
156
161
165
166
169
168
169
165
167
175
179
178
176
174
170
163
156
149
151
157
163
161
162
166
165
161
155
154
154
156
157
161
169
176
175
175
173
165
157
154
153
149
145
145
154
180
176
169
166
169
175
176
169
168
167
167
165
164
164
165
167
161
163
167
165
160
154
148
142
139
137
147
155
160
159
158
160
162
162
162
165
169
175
180
182
183
178
167
156
156
160
159
151
144
150
185
177
171
172
177
177
177
167
162
157
156
155
156
156
151
143
147
154
162
167
168
165
155
140
128
127
138
151
157
157
155
162
166
164
163
163
169
178
181
181
182
176
162
149
151
159
162
156
144
144
188
178
172
172
172
177
174
163
156
149
153
155
156
151
143
138
142
150
159
166
175
173
159
140
125
127
140
156
164
162
162
167
166
161
152
156
163
174
177
178
179
176
167
157
154
161
167
168
155
143
189
182
174
172
173
181
181
165
149
145
155
170
173
157
144
136
140
148
154
159
169
166
156
144
136
135
149
163
173
174
173
170
163
154
147
151
156
159
166
170
174
182
185
182
183
187
195
187
173
150
189
186
180
176
178
184
182
169
152
151
169
183
187
165
144
136
141
147
149
150
152
151
153
150
148
146
153
166
179
182
180
173
162
155
151
155
156
155
157
164
172
183
191
202
208
209
203
196
182
161
189
187
184
179
176
175
170
165
166
173
184
187
177
159
144
143
149
152
151
145
145
145
151
152
151
152
160
173
186
189
184
177
169
165
162
163
163
159
156
158
168
178
187
197
205
204
197
189
180
167
187
187
186
180
170
153
146
153
168
178
185
173
154
145
145
154
163
162
156
152
151
153
153
152
153
161
176
190
194
193
189
184
179
176
172
169
167
164
158
155
161
172
182
189
191
189
189
182
177
168
184
185
186
181
169
148
143
144
152
158
158
149
141
145
151
164
170
168
164
163
162
162
158
157
161
172
190
200
196
190
187
184
184
181
178
174
171
167
164
159
163
172
183
193
197
197
189
181
172
168
173
175
180
182
178
166
152
144
143
137
135
139
144
150
157
161
165
167
170
172
169
165
163
162
167
178
187
191
191
187
183
174
174
177
180
178
175
173
174
177
177
178
186
202
214
205
192
180
168
161
153
154
167
182
184
175
162
154
148
143
141
149
151
151
151
153
161
171
179
175
166
160
160
163
169
175
177
181
189
189
183
167
165
173
183
186
185
183
184
183
180
177
181
198
210
203
192
181
170
165
145
146
160
169
182
179
171
161
154
152
156
160
155
147
142
149
165
181
186
176
158
150
150
155
164
174
182
188
192
192
185
172
168
178
190
194
193
188
182
173
161
156
162
174
189
195
194
191
186
184
150
155
163
165
179
185
180
168
154
154
161
164
157
146
142
152
171
187
188
178
164
150
146
150
162
179
194
197
193
189
183
179
177
181
188
193
194
186
173
153
136
131
144
163
182
191
198
205
211
205
162
164
168
180
189
200
196
179
159
153
161
163
158
150
150
158
168
180
183
181
173
162
155
155
164
180
194
196
194
189
185
180
175
173
174
181
186
181
166
146
135
139
150
168
180
189
198
209
216
211
171
165
168
187
199
209
209
195
176
163
163
160
155
152
153
154
157
164
175
181
177
163
157
157
163
172
183
192
199
199
191
180
171
165
165
171
179
176
167
155
148
155
168
176
180
184
192
203
212
214
177
161
162
179
195
206
208
205
197
181
169
157
147
144
146
146
149
154
168
176
171
156
148
148
155
162
174
188
204
211
202
185
173
167
170
173
176
174
170
166
161
165
171
173
171
175
184
195
205
215
185
160
158
174
193
202
206
208
207
195
176
154
139
137
142
147
151
153
159
164
161
150
140
140
150
160
172
184
199
213
210
194
177
168
171
173
174
172
173
173
172
166
164
155
162
171
181
186
192
207
190
168
161
175
193
202
206
208
209
201
178
154
139
141
149
156
158
154
148
146
147
143
140
142
154
168
175
180
190
200
206
193
176
159
157
163
167
171
174
174
173
165
159
157
167
177
184
184
184
186
191
183
176
180
193
198
202
204
207
192
175
156
146
151
159
165
163
155
143
133
130
132
139
146
160
172
179
177
178
180
186
180
152
128
118
127
155
167
173
173
167
163
164
170
179
184
186
185
185
186
187
192
194
190
192
193
196
198
192
179
165
158
158
163
164
168
165
158
146
132
125
125
136
148
161
167
168
165
162
156
156
153
140
120
107
112
133
158
170
172
164
159
163
177
184
180
178
180
187
203
183
194
202
199
191
188
193
192
182
164
156
159
172
172
172
171
171
168
159
146
131
126
138
149
158
156
152
149
143
141
141
140
134
123
118
117
130
153
167
171
167
158
154
157
167
166
163
167
182
205
185
190
196
199
194
187
191
189
179
161
158
163
175
176
174
176
176
177
170
158
147
145
146
151
153
151
149
145
143
146
149
142
131
125
130
145
150
160
167
171
170
160
150
147
151
157
156
159
172
186
186
184
179
184
189
190
192
187
179
168
163
165
173
175
175
175
175
176
173
166
157
151
152
152
151
153
155
155
157
159
160
149
133
126
138
155
172
172
170
170
168
163
155
153
157
161
165
165
172
180
184
179
169
166
170
180
185
178
172
167
162
162
168
175
176
170
167
169
170
166
156
150
150
154
157
158
158
159
164
167
166
156
144
138
148
159
169
171
165
166
167
166
164
166
174
180
178
178
182
185
179
181
174
168
164
165
168
169
167
167
163
161
167
176
181
176
167
162
163
164
159
150
151
156
161
161
158
160
167
171
169
161
157
157
158
158
156
154
154
158
164
166
169
175
178
180
180
181
186
187
168
178
182
176
169
165
166
168
173
171
166
160
163
172
182
179
174
167
168
169
168
163
158
160
161
161
160
163
169
171
166
161
160
164
163
158
153
150
151
155
159
162
166
169
171
172
170
167
170
173
157
163
169
175
179
181
180
182
182
177
167
157
152
159
172
177
180
180
183
183
179
173
168
163
163
163
164
166
165
162
158
155
156
156
158
155
159
160
159
156
156
157
160
161
163
161
157
154
154
158
153
154
159
169
180
189
192
191
189
179
167
157
150
155
165
174
180
190
197
196
189
180
176
171
167
165
162
158
151
147
148
151
152
148
145
149
160
168
168
160
158
157
159
158
158
154
148
145
148
158
156
158
162
167
172
179
187
189
185
175
167
162
167
169
173
176
179
186
191
195
191
187
183
178
173
166
160
149
140
135
142
151
151
143
137
143
157
165
167
165
165
166
160
157
155
152
149
145
145
154
157
162
168
169
164
166
173
177
176
169
164
164
169
177
181
180
178
176
176
181
185
184
183
178
173
168
162
154
147
141
147
154
152
143
137
142
154
164
167
168
169
168
164
160
156
157
154
148
143
149
193
200
196
183
155
133
140
167
182
183
173
162
168
181
197
198
188
175
162
163
164
165
164
165
168
169
171
172
175
181
184
187
178
170
161
160
172
186
189
183
172
168
176
185
191
194
196
200
205
206
188
200
205
201
177
146
135
142
160
178
183
185
182
184
194
198
197
190
177
168
159
153
153
157
166
179
184
182
178
175
176
178
166
153
139
150
166
186
188
183
175
173
180
189
197
201
200
201
205
212
168
189
197
201
190
170
145
142
161
182
203
206
197
183
176
183
194
197
191
172
154
143
141
148
162
176
187
186
177
168
166
161
152
138
134
146
162
175
181
182
181
181
184
190
199
202
200
200
204
211
152
163
175
184
184
182
171
165
169
183
208
211
201
182
168
175
190
197
186
167
151
142
142
144
154
162
176
176
169
159
154
147
145
140
146
154
161
165
172
182
186
185
181
182
187
194
195
195
197
200
144
144
149
153
163
179
180
183
175
178
189
198
198
186
178
184
191
191
179
161
151
150
151
151
152
158
165
168
159
148
144
143
149
152
156
160
162
162
167
174
183
176
173
169
170
176
185
187
186
185
141
133
130
132
142
161
172
184
178
173
174
184
193
194
198
196
193
187
175
163
159
159
160
159
166
170
174
169
158
142
139
151
159
163
159
159
161
159
159
157
155
161
166
167
166
168
175
176
176
176
135
122
119
123
133
150
161
175
181
176
172
180
191
199
208
205
195
186
180
175
173
170
169
170
175
184
184
179
163
149
148
159
168
170
159
156
159
159
152
142
141
152
163
171
170
167
163
168
171
174
124
108
105
116
131
146
157
170
182
191
188
183
184
192
201
202
197
188
183
180
176
186
187
186
185
183
172
169
163
154
153
156
163
168
164
163
160
157
144
139
142
152
164
171
170
166
164
167
171
178
113
91
90
107
125
142
157
171
192
209
209
189
175
176
190
198
200
194
186
181
183
199
208
205
189
165
147
144
152
152
149
143
147
157
165
162
149
142
134
138
149
157
155
157
163
173
181
177
172
175
113
96
91
102
119
135
154
179
207
229
222
195
170
163
176
191
204
203
196
188
194
208
219
215
194
162
137
131
139
143
144
142
145
152
153
148
135
123
126
136
149
161
161
160
166
185
194
182
163
161
120
132
126
115
119
131
151
175
209
228
225
198
170
158
166
184
206
214
212
210
209
212
211
204
187
170
151
141
138
140
149
163
174
164
153
144
137
132
132
138
150
164
178
185
192
192
183
162
143
150
143
155
148
128
124
132
147
167
189
207
212
195
172
160
164
181
211
222
220
218
213
208
203
190
178
175
165
154
144
145
159
182
192
179
166
160
155
151
144
143
152
169
188
200
203
194
169
145
139
152
140
146
140
128
127
130
140
152
162
173
175
181
172
167
174
197
221
226
216
204
201
202
201
188
174
166
162
157
151
150
158
172
175
175
175
174
169
152
143
147
160
176
189
195
199
195
182
171
169
169
127
125
130
131
132
129
130
136
143
154
160
168
172
181
199
216
230
225
205
185
182
193
203
194
175
157
147
153
155
154
152
141
135
145
163
175
165
145
136
151
170
186
190
190
194
198
208
211
199
181
116
123
138
146
146
135
125
128
138
153
157
163
171
191
216
232
233
217
192
168
165
186
201
197
177
151
142
150
156
154
145
134
126
129
144
163
157
143
139
156
179
195
194
188
188
196
206
210
199
183
126
133
150
162
161
150
136
138
149
160
163
166
172
192
218
232
229
208
183
162
161
181
193
187
168
150
148
151
153
150
141
138
133
133
141
155
158
152
150
165
180
192
193
189
185
187
191
190
188
179
139
142
149
156
161
160
162
164
170
175
175
170
174
186
209
223
223
208
184
167
164
171
176
168
155
150
156
163
158
151
143
143
143
146
151
157
163
161
159
166
172
181
183
184
180
177
175
176
177
176
147
149
144
140
145
154
171
183
185
181
177
174
176
181
198
212
217
211
193
178
169
166
162
154
147
150
160
171
168
159
145
141
143
150
157
165
166
165
163
161
162
162
170
173
172
168
166
167
172
176
153
156
148
140
137
147
167
179
177
169
162
164
171
178
191
203
207
205
195
186
175
164
155
150
150
152
158
164
169
163
146
135
135
144
156
165
169
169
167
162
158
158
159
161
160
155
159
165
173
177
156
159
153
145
143
152
166
170
164
157
154
159
173
186
193
201
200
193
188
185
175
161
152
151
154
157
158
159
162
158
146
132
128
139
154
165
172
174
170
169
165
163
158
149
142
143
152
163
173
177
153
156
155
153
157
164
171
169
165
161
161
167
182
198
212
206
196
185
180
178
170
160
151
149
152
154
155
158
162
160
147
135
133
144
157
170
174
173
170
170
175
174
161
141
132
135
147
158
166
172
156
156
160
162
167
171
173
168
167
169
169
171
185
200
209
207
197
188
184
178
170
160
154
148
144
146
152
159
164
161
152
142
141
152
165
172
173
169
164
167
176
176
162
140
131
137
149
156
157
164
163
162
167
173
176
173
164
159
165
166
169
171
181
193
197
196
191
191
190
181
173
166
160
147
136
135
145
160
165
162
153
144
143
151
161
169
173
166
164
163
169
170
158
140
134
140
154
158
155
155
168
165
171
180
186
180
169
157
155
155
158
170
182
190
188
185
181
181
183
174
170
166
161
147
134
131
141
156
162
159
151
142
138
140
149
160
170
171
171
165
164
164
156
145
139
144
156
161
156
149
176
167
171
178
189
189
176
160
149
142
150
168
185
194
190
180
169
164
159
160
160
158
156
150
147
144
146
153
160
160
157
146
135
129
138
152
168
174
175
170
166
166
163
157
150
150
157
160
154
143
188
174
169
174
182
186
179
164
151
142
145
160
179
191
186
175
163
154
151
153
155
154
155
159
162
159
157
158
164
170
170
160
144
136
138
150
164
173
175
173
173
176
174
171
163
157
156
156
151
142
202
185
176
174
177
178
177
169
164
154
151
153
159
166
171
162
157
155
158
161
161
159
164
173
177
174
171
167
175
181
181
172
161
152
149
156
163
169
175
177
178
181
183
182
172
162
155
152
149
145
210
197
186
181
178
176
176
173
172
165
158
151
147
150
147
149
155
162
169
173
174
175
178
182
187
188
191
187
185
183
179
176
172
168
165
164
164
168
175
178
180
181
182
184
176
164
156
153
152
150
212
205
194
186
179
173
169
166
165
162
159
155
153
151
151
154
163
172
180
183
185
184
184
189
198
204
207
200
187
174
167
167
171
174
173
169
164
166
173
178
179
178
179
180
177
170
164
164
168
165
206
204
192
179
171
164
157
157
158
159
160
162
161
157
155
160
172
181
189
193
191
185
188
193
204
212
213
201
186
170
160
158
162
170
172
169
165
167
172
178
178
176
177
179
182
180
178
175
174
170
193
193
186
167
159
155
155
155
157
159
166
170
166
157
153
159
175
190
193
188
183
180
186
193
201
206
206
199
190
179
166
161
160
168
176
174
171
172
172
172
174
172
176
179
187
190
189
183
176
167
174
182
186
175
166
163
165
160
158
161
169
177
168
154
148
157
176
187
185
176
166
169
177
185
190
196
199
199
197
192
187
176
171
177
188
196
194
183
172
159
155
158
167
177
187
193
194
188
176
161
159
179
191
194
197
191
179
167
156
158
168
176
169
154
149
156
173
180
168
153
152
158
169
178
185
193
199
201
199
199
197
194
188
194
201
206
206
192
169
145
131
133
148
164
176
187
192
190
177
159
166
183
194
202
208
211
196
176
158
155
161
167
164
156
154
156
162
161
149
141
143
154
167
178
184
190
197
200
200
202
200
198
198
198
199
203
202
190
164
137
116
119
135
150
163
173
181
183
174
161
191
190
192
195
202
208
205
191
171
157
155
152
152
150
148
150
150
144
138
134
137
148
161
172
179
183
191
199
204
205
200
196
196
196
195
194
192
181
161
136
116
120
137
149
158
165
169
171
168
164
211
195
186
181
189
199
206
203
186
167
152
143
138
138
142
146
147
140
133
127
130
137
147
156
165
172
183
196
207
209
204
196
193
192
191
185
180
173
162
145
128
129
143
155
162
164
163
160
159
164
210
191
177
180
184
191
196
199
191
178
155
136
125
129
141
151
154
143
130
122
123
130
137
145
155
164
175
187
198
208
208
198
189
178
180
175
170
168
164
158
146
140
144
151
159
163
160
152
146
156
204
189
172
177
184
188
189
190
190
181
157
130
117
128
149
165
163
147
130
123
124
133
139
144
153
161
170
176
184
197
205
199
184
163
161
160
163
166
168
168
163
151
142
139
152
160
158
150
143
150
200
188
174
175
183
189
189
187
186
183
153
126
115
131
156
169
165
151
138
134
135
140
144
143
148
158
165
168
173
177
189
190
178
160
146
148
157
165
169
173
171
161
146
140
150
160
163
158
153
160
200
189
182
181
185
191
193
187
179
165
144
127
126
139
153
160
158
151
144
147
148
149
147
142
140
146
154
162
162
159
163
175
174
161
148
144
150
160
167
173
171
163
154
151
160
169
171
170
168
174
195
190
189
189
190
192
192
185
170
151
139
136
148
153
151
149
148
148
150
152
153
152
147
140
138
143
152
156
151
147
153
165
169
163
152
147
147
155
163
169
168
160
153
155
165
173
172
168
172
180
189
185
184
182
185
184
187
183
171
157
155
159
166
166
162
153
146
144
148
155
156
155
150
144
146
150
155
155
151
151
158
164
161
155
151
149
149
152
158
164
165
158
151
153
164
170
169
167
175
184
181
176
172
165
167
177
184
184
176
166
161
162
171
178
178
169
154
147
149
158
159
160
158
157
158
159
160
158
160
162
167
162
156
146
150
152
150
148
149
158
165
163
158
158
166
173
174
175
183
193
171
168
162
160
167
180
187
181
172
164
159
160
172
182
188
180
169
157
155
162
163
166
168
168
166
163
160
161
167
170
171
165
157
154
159
158
147
138
136
151
167
169
168
169
175
180
182
187
198
201
163
166
166
167
175
185
184
172
162
159
159
165
177
185
194
189
175
166
162
166
167
170
173
170
166
161
160
165
173
177
176
172
169
171
169
160
142
122
124
145
165
172
175
177
179
181
181
188
197
196
158
167
172
175
183
187
185
172
164
164
163
168
178
185
191
188
179
172
168
168
169
171
172
168
163
160
163
172
182
185
185
184
183
179
171
159
142
129
131
145
161
168
174
174
171
167
164
165
172
178
155
162
169
171
177
186
189
187
186
174
166
161
167
179
187
185
180
175
172
169
167
169
172
169
164
163
169
179
187
190
190
191
189
181
165
154
150
152
154
154
157
161
165
164
160
150
144
145
155
164
155
158
158
159
165
178
190
197
197
181
167
158
161
176
188
187
181
176
174
171
167
166
172
170
166
165
165
174
180
180
180
185
186
174
157
149
155
166
166
156
153
155
155
155
151
143
139
144
155
165
156
156
157
154
156
166
180
187
191
181
171
166
171
182
194
195
186
176
170
170
166
164
164
163
162
161
159
162
160
156
161
171
175
167
156
150
160
165
164
154
152
153
155
151
150
147
147
151
157
164
150
155
159
159
159
163
173
178
180
177
175
175
178
187
199
203
190
176
165
166
164
161
157
154
153
153
155
154
150
145
151
158
162
162
161
163
168
168
164
158
159
166
168
163
159
154
150
148
148
156
186
181
165
150
144
165
193
210
207
182
167
163
175
190
195
194
190
188
184
184
180
174
165
162
164
167
174
176
175
170
162
161
164
169
168
163
158
158
167
184
203
214
211
195
175
172
183
194
199
193
191
198
193
181
172
169
172
182
187
185
182
188
199
206
209
205
197
192
179
171
156
148
152
160
168
175
183
185
184
177
170
164
159
154
154
156
161
171
178
191
212
227
227
212
194
188
190
196
203
207
186
199
206
201
187
177
170
174
184
197
207
210
211
211
207
205
202
194
184
162
145
137
140
149
163
176
189
194
192
184
173
162
153
145
148
155
166
179
187
198
212
223
225
217
210
200
191
191
199
210
175
187
188
185
179
181
184
191
200
209
221
220
211
202
196
203
208
199
179
154
137
131
132
135
146
163
185
191
189
181
169
158
149
146
152
158
166
178
191
203
209
202
199
205
208
203
192
189
197
211
162
168
166
160
165
177
184
194
201
211
217
212
200
188
188
200
211
206
174
148
132
129
131
133
144
162
174
181
171
161
156
153
151
156
158
158
161
167
187
205
209
200
192
192
198
199
194
189
190
201
151
151
154
156
160
166
170
179
187
200
202
198
187
178
180
192
204
202
182
158
137
133
139
146
166
179
179
172
161
149
152
163
170
172
162
154
149
157
177
197
208
202
196
193
193
191
187
183
180
179
136
137
146
153
155
157
156
165
177
188
188
186
183
180
181
188
193
194
185
172
154
151
158
173
187
192
186
173
160
149
154
170
181
183
172
155
151
155
165
177
193
199
202
200
191
177
170
169
171
175
130
123
129
141
143
151
158
169
183
189
183
181
181
185
188
188
185
182
180
179
172
181
190
191
190
183
173
162
159
155
159
169
180
182
181
173
169
161
155
155
162
180
192
199
186
168
161
164
172
179
130
112
104
107
129
150
169
187
199
198
185
172
171
179
187
188
183
177
176
182
194
206
212
200
183
158
140
147
157
164
166
166
169
178
184
178
171
156
147
145
149
159
168
172
173
169
170
174
177
181
131
110
92
96
123
150
175
193
203
201
187
166
158
164
178
185
183
184
188
198
211
219
217
199
176
149
132
143
157
168
170
168
168
172
170
162
155
145
141
147
152
155
150
149
155
167
183
180
171
166
133
119
100
106
128
157
178
189
195
195
187
173
153
152
165
180
187
195
209
219
221
217
208
191
174
158
144
149
156
170
179
185
180
173
166
158
158
150
146
149
155
156
154
149
151
158
165
161
155
155
134
133
127
122
137
164
182
190
190
188
186
180
158
148
154
176
190
203
214
220
218
212
203
187
178
172
163
157
157
167
181
189
192
179
174
172
178
171
157
149
150
154
158
158
156
150
137
139
146
160
134
139
135
133
144
165
185
192
185
179
176
173
159
152
153
171
194
208
210
209
207
207
203
191
182
180
173
167
161
167
181
189
190
185
183
188
185
170
152
145
146
152
157
162
165
156
148
153
167
177
130
133
138
143
150
164
181
188
178
160
152
154
158
166
168
181
199
211
206
199
197
201
202
192
182
179
178
176
175
178
181
182
180
181
185
182
166
146
141
146
153
157
156
160
167
183
192
195
198
188
123
136
158
170
165
157
158
164
162
149
144
148
160
179
190
193
201
206
199
195
194
198
200
192
183
176
177
181
184
186
179
176
170
167
167
163
150
136
137
150
167
170
161
158
167
186
208
218
207
193
131
145
169
181
169
147
139
145
157
159
157
155
161
180
196
199
198
196
190
190
191
197
202
198
184
175
172
171
170
173
170
171
165
155
146
143
138
133
139
158
176
182
176
168
171
183
204
211
204
193
153
157
164
166
156
146
145
155
174
178
170
160
157
170
184
198
200
194
185
181
184
189
197
190
178
171
167
160
156
153
160
168
166
153
140
135
134
134
141
159
174
186
192
188
184
181
181
182
182
187
169
162
154
148
147
154
171
186
186
181
171
160
154
159
175
193
203
201
188
180
173
174
174
171
165
164
164
162
159
157
164
173
172
162
149
142
138
136
140
150
163
179
193
195
195
184
178
176
178
184
177
162
149
144
151
172
198
200
183
163
154
153
155
160
170
186
197
202
196
183
171
160
154
152
153
157
161
165
171
171
176
179
177
174
168
158
148
140
139
150
159
172
185
191
192
186
180
179
183
186
168
158
150
151
163
184
198
192
169
149
146
154
163
168
173
179
186
192
194
191
177
163
149
147
152
155
160
164
173
179
181
179
175
178
179
173
161
146
142
155
168
174
178
176
175
175
176
180
185
190
156
155
155
159
166
178
183
173
160
151
152
160
170
177
180
180
183
187
194
192
180
166
155
154
156
158
162
165
173
175
176
175
172
176
176
174
165
151
145
157
173
180
172
159
147
150
164
175
181
188
155
158
162
164
165
163
159
157
158
158
161
165
173
181
189
195
204
205
200
195
175
167
163
161
161
164
169
173
174
172
168
167
166
169
167
165
160
150
144
154
165
172
164
151
142
149
162
174
178
184
162
164
168
170
162
150
143
145
157
164
163
165
174
186
199
210
214
209
201
183
169
167
168
166
165
168
176
183
176
169
161
158
158
159
158
158
157
151
143
142
147
156
155
149
148
155
168
177
179
179
163
165
170
175
173
159
146
149
156
161
159
164
178
193
208
214
206
195
179
165
164
165
168
165
165
167
175
183
177
167
157
150
145
145
149
153
160
159
158
150
146
150
150
151
153
159
170
175
174
174
159
160
167
179
184
170
152
149
149
150
151
159
182
202
215
210
194
180
165
161
163
163
162
160
164
166
166
169
170
165
158
148
135
131
136
149
162
168
166
160
157
155
157
156
156
158
163
164
163
168
163
160
165
176
184
173
156
147
145
141
141
152
179
203
212
203
188
179
175
173
170
160
156
157
166
169
158
154
158
162
162
154
136
127
130
144
159
167
168
166
166
171
168
164
159
155
157
159
161
168
176
169
168
174
177
169
160
152
148
141
139
147
166
189
195
188
180
183
189
186
173
158
158
167
175
175
161
151
152
159
161
155
146
141
140
146
157
165
169
170
171
176
178
177
168
162
162
167
172
174
191
180
174
174
176
178
172
169
161
150
147
153
162
172
169
163
168
176
189
185
170
159
162
174
182
183
177
162
159
156
153
152
152
156
155
156
157
164
169
172
172
174
177
180
171
167
168
175
182
180
204
193
177
172
175
184
187
183
173
159
159
164
167
168
163
160
163
168
176
175
167
161
166
178
187
191
189
177
166
156
151
151
156
162
163
163
162
162
165
169
171
170
168
167
161
157
164
176
186
186
218
207
183
164
164
176
177
177
173
165
170
170
168
165
163
167
171
174
173
172
168
167
171
181
193
201
200
188
174
163
153
153
157
160
163
163
159
157
156
161
168
169
163
153
141
144
154
167
178
182
223
216
190
164
149
153
164
166
165
166
169
171
166
165
165
174
183
186
178
172
170
174
179
189
201
211
210
196
179
163
153
152
156
159
168
168
162
155
151
152
163
170
167
153
143
143
154
158
163
160
205
214
197
182
165
161
164
165
162
162
169
176
171
169
169
177
189
187
174
164
164
173
182
192
202
213
213
200
183
168
158
158
163
166
173
175
172
163
154
146
155
165
170
167
163
162
162
157
146
127
177
192
200
202
197
192
183
169
159
159
167
176
175
171
169
172
177
174
160
149
153
165
177
188
196
204
205
198
187
177
173
175
181
185
189
188
182
171
156
143
144
153
159
162
165
168
170
159
135
114
178
191
199
201
203
201
191
175
164
159
163
166
168
166
165
162
156
149
143
136
142
157
170
181
187
192
195
194
190
188
187
191
199
205
204
196
181
168
153
138
132
135
138
139
143
157
164
155
133
115
196
202
200
192
186
188
192
187
171
159
153
153
154
161
163
161
155
145
132
127
134
149
164
171
180
184
190
193
193
190
187
188
199
209
205
188
169
153
143
132
129
134
138
135
135
146
153
147
132
122
209
212
204
189
176
177
186
189
175
158
146
146
153
160
166
171
166
149
128
119
128
145
161
168
175
181
188
191
185
176
162
162
175
187
188
174
156
141
136
133
133
142
148
156
157
153
153
144
134
128
204
206
197
183
171
170
175
182
175
165
155
150
152
160
170
180
176
156
132
118
128
151
164
169
171
175
180
180
174
161
155
154
162
171
173
166
153
143
143
146
148
152
156
162
162
161
157
149
139
136
194
189
181
174
168
165
165
169
172
177
164
148
145
153
168
181
177
163
151
144
149
162
170
167
163
164
165
170
167
164
161
161
164
169
172
169
159
152
152
161
165
163
151
144
151
158
160
156
150
148
188
176
168
166
166
165
160
159
165
177
162
143
130
137
158
173
174
172
171
173
173
174
175
163
150
147
154
169
178
178
173
173
176
178
179
174
166
158
158
168
176
168
148
131
136
152
162
162
158
153
186
175
169
169
174
175
166
156
156
162
153
135
122
127
146
162
167
171
174
179
182
181
173
156
141
143
157
181
186
181
178
179
182
183
181
176
169
162
161
168
174
167
149
133
137
156
166
162
156
148
184
179
178
181
187
186
174
158
150
148
149
142
134
132
137
147
150
157
163
169
176
177
166
151
142
151
169
182
180
176
176
182
185
181
177
171
170
166
162
163
165
161
154
153
158
164
167
162
154
146
176
177
182
186
188
183
176
164
158
156
156
153
151
151
150
145
133
133
145
159
168
168
160
150
151
162
170
172
169
171
178
188
189
180
173
163
159
156
154
156
159
158
155
155
160
166
166
167
163
154
163
171
176
177
178
176
176
170
167
162
158
156
163
170
170
159
141
131
145
160
166
166
162
155
160
160
163
164
167
174
183
189
188
180
171
158
143
136
142
156
165
165
157
154
158
164
168
176
182
179
155
164
168
168
174
176
177
172
167
162
158
160
170
180
183
176
167
158
162
168
170
171
171
166
160
155
153
162
173
180
182
179
177
174
172
160
136
121
136
159
175
173
162
158
160
166
170
180
192
181
154
164
168
169
174
175
176
170
164
163
168
176
182
183
180
178
178
179
172
170
169
175
178
170
156
145
149
163
177
181
177
171
167
167
171
162
145
134
141
161
175
174
168
164
167
168
166
171
175
174
158
165
170
170
168
171
173
172
168
171
180
191
192
184
173
168
173
174
167
162
161
168
177
168
154
144
150
163
175
179
180
178
172
169
167
161
159
156
155
163
168
169
169
170
169
160
154
153
159
166
162
166
168
163
157
160
168
171
174
173
174
183
189
187
178
170
166
165
160
151
151
158
168
166
156
150
154
164
174
180
184
189
194
181
169
160
162
169
169
168
167
167
169
169
163
149
141
143
153
166
162
164
163
154
146
150
162
169
171
168
163
169
182
189
190
179
169
157
150
144
141
145
156
158
151
153
160
170
178
179
182
188
194
183
167
156
159
168
176
173
170
166
164
162
153
143
143
150
165
171
164
165
162
155
149
151
159
166
170
170
168
169
176
188
196
195
179
163
148
141
136
131
128
130
136
147
158
170
177
173
172
177
181
177
168
163
164
172
177
174
171
170
164
159
151
147
152
166
177
175
168
168
166
161
159
158
163
167
172
177
179
174
175
183
195
202
190
170
152
143
135
128
118
118
127
141
153
164
170
167
165
167
168
172
173
178
180
178
177
174
175
177
177
171
162
152
153
165
175
173
168
166
155
154
176
214
243
243
214
190
181
189
200
200
184
178
187
195
199
201
194
182
176
170
168
167
170
173
170
165
160
160
167
172
169
159
151
152
170
193
220
231
213
186
165
161
172
185
188
179
169
177
173
172
176
203
226
237
225
207
195
195
207
213
204
193
188
190
189
187
181
173
172
172
168
161
160
163
167
170
161
158
162
168
168
168
165
165
177
197
225
242
229
203
182
174
180
190
196
189
173
182
183
184
182
189
201
218
222
218
210
206
212
220
216
203
190
184
179
172
169
167
166
164
157
157
156
162
165
163
154
147
150
157
170
177
179
184
188
200
216
226
227
215
204
191
185
188
198
196
179
185
179
177
177
183
194
207
215
218
218
211
209
211
211
207
198
180
170
160
161
164
162
156
152
157
160
164
164
156
148
141
141
154
170
178
183
190
196
203
205
201
205
212
212
200
187
185
196
208
180
186
182
174
175
181
183
190
200
216
218
211
198
195
197
205
209
197
173
156
149
156
157
159
163
171
170
166
158
154
152
153
156
164
174
175
172
175
192
208
210
201
201
204
207
201
188
182
191
204
171
183
190
197
191
178
168
172
186
208
214
206
191
180
184
199
217
222
201
168
141
138
152
171
187
189
181
170
159
153
156
166
176
184
181
174
160
161
185
211
227
221
206
201
200
195
186
179
180
183
164
179
197
202
191
173
156
160
176
199
204
197
188
179
182
193
213
229
215
187
151
139
150
177
196
194
187
175
166
158
161
174
185
192
189
177
161
159
177
200
219
222
214
206
198
186
178
172
173
166
164
172
184
187
178
171
166
177
186
195
192
183
183
182
185
191
199
205
209
201
183
166
165
173
186
186
186
180
179
176
176
183
185
186
184
183
177
170
170
171
185
198
207
206
195
178
171
171
171
161
171
165
160
160
167
177
193
206
207
199
182
172
172
178
185
188
184
189
204
213
213
199
185
178
175
176
170
176
183
190
192
191
186
183
178
177
176
170
162
154
157
164
174
178
174
168
169
174
171
158
175
152
138
143
163
184
201
209
207
196
175
161
162
171
180
182
181
187
207
222
225
212
197
185
174
163
158
165
180
188
196
194
189
183
176
164
154
151
151
157
158
154
143
133
136
151
165
173
166
153
167
138
117
129
156
184
196
196
191
182
166
157
158
167
176
180
183
191
212
222
219
208
198
186
173
156
149
153
166
180
186
186
186
183
177
159
138
133
142
159
163
153
136
120
121
134
151
163
162
152
157
131
109
115
141
175
188
187
183
176
169
166
165
169
173
182
189
195
206
209
212
209
203
189
178
165
156
157
160
166
166
163
169
174
176
165
145
133
135
148
155
150
139
135
127
127
126
140
154
153
148
135
122
127
142
173
188
191
186
176
174
170
169
169
175
186
196
201
204
204
207
209
205
194
187
186
180
170
163
161
160
161
162
170
173
171
156
141
134
137
140
141
139
141
137
130
121
128
143
150
140
143
149
151
159
176
190
194
188
170
166
166
169
171
181
192
202
208
210
210
208
205
198
190
189
195
198
192
174
167
164
169
177
178
179
176
160
145
138
136
134
131
130
132
135
134
130
132
140
147
133
151
172
183
177
176
184
185
181
160
155
158
168
180
190
195
201
212
218
216
211
201
192
186
187
195
202
197
182
173
167
173
177
182
180
170
157
146
145
146
143
132
122
121
128
137
145
147
149
152
137
150
174
183
169
156
158
169
173
164
158
157
166
181
193
193
194
203
210
214
210
202
197
193
191
191
191
183
173
167
162
169
171
169
165
157
148
146
151
157
157
148
139
134
135
144
154
158
161
174
154
158
166
167
156
149
149
161
173
174
161
149
151
167
183
193
191
190
192
198
201
202
206
202
192
183
174
158
153
155
158
166
165
154
145
142
141
142
152
162
172
176
175
170
165
156
159
161
168
179
177
168
164
158
154
157
162
168
173
167
151
139
136
150
174
193
196
189
183
180
186
193
198
194
185
174
163
155
151
156
166
172
169
155
143
138
137
137
147
163
179
188
194
195
189
179
169
165
167
176
194
179
166
159
160
168
173
172
162
149
141
139
141
153
170
187
195
195
187
181
181
182
180
177
173
164
162
161
170
183
198
204
195
175
158
146
138
130
136
158
179
194
196
195
194
187
179
170
167
172
192
178
169
163
164
169
172
165
152
142
143
149
154
159
164
174
187
200
205
199
187
177
169
165
165
163
162
166
177
192
209
213
201
185
171
156
140
129
134
155
179
192
190
188
188
186
181
173
170
175
179
173
167
166
163
164
158
147
145
146
151
158
159
157
156
165
187
208
216
213
192
176
168
166
168
171
170
169
176
188
202
208
200
185
166
152
138
132
138
158
176
184
182
179
177
178
177
174
175
182
172
170
167
164
157
145
136
133
136
144
155
161
161
155
157
173
200
214
212
197
181
171
173
174
175
181
182
178
177
182
193
200
195
180
157
141
134
134
142
155
163
168
170
172
173
176
179
183
185
191
171
171
166
159
148
130
121
123
134
147
155
162
160
159
172
196
210
209
192
167
161
166
171
178
181
192
198
199
188
185
188
191
188
172
151
138
135
139
144
149
151
155
160
169
176
185
192
198
196
197
167
168
165
160
146
134
125
134
144
153
154
153
156
166
190
210
209
196
175
160
161
167
172
173
181
194
205
211
201
191
187
184
178
161
149
142
142
149
152
156
153
159
164
174
183
194
202
202
196
199
157
160
164
169
164
147
137
141
152
159
152
147
154
172
195
208
203
190
175
171
172
170
169
167
174
183
189
193
192
189
183
176
162
147
139
142
145
154
157
160
167
175
178
180
185
192
196
194
190
198
147
156
165
177
182
166
151
151
158
160
153
149
157
173
188
196
200
200
195
187
176
166
162
163
167
170
163
160
163
165
171
164
150
137
132
138
142
142
147
158
168
178
181
180
181
184
189
190
191
199
147
157
169
179
184
178
167
165
166
163
157
155
165
176
179
184
196
208
206
188
169
156
156
162
165
160
147
138
141
153
158
156
148
141
137
140
140
140
144
151
163
172
176
178
177
181
188
197
202
202
157
160
166
173
182
186
185
181
175
169
165
165
173
184
182
179
189
198
198
181
157
145
152
160
163
156
147
139
143
153
154
153
151
151
149
149
148
145
145
149
158
166
173
177
177
179
189
203
212
204
173
167
161
164
181
196
201
197
187
176
177
178
181
183
181
179
177
179
171
163
152
147
152
156
156
153
150
150
156
163
163
158
153
153
154
155
157
149
145
145
154
165
170
172
169
170
179
193
201
199
188
179
171
167
183
196
199
195
188
181
180
176
171
172
178
181
171
162
150
151
153
156
155
155
154
157
158
157
160
167
170
162
154
150
151
155
156
148
141
141
154
165
167
162
146
142
152
166
180
185
195
193
187
184
189
193
189
183
177
173
173
165
161
165
179
186
177
165
152
153
157
162
164
164
167
173
169
163
160
161
163
162
156
150
145
152
153
148
140
139
152
164
168
158
144
134
139
148
159
165
194
194
194
198
197
194
187
178
171
166
162
160
166
174
188
196
193
182
170
163
164
169
173
174
180
184
178
168
160
156
158
161
162
155
149
152
153
154
144
142
150
162
169
164
156
151
149
152
153
154
191
191
188
194
198
201
191
181
177
169
169
171
177
186
195
198
195
190
178
172
170
170
173
174
178
180
177
170
166
165
163
166
171
168
164
159
154
156
148
142
148
157
168
170
171
177
176
164
153
149
193
194
186
185
190
193
190
185
187
189
184
177
180
184
189
190
187
183
177
173
168
167
168
168
171
174
173
170
169
175
177
177
184
187
185
170
153
148
145
145
152
157
165
168
173
181
183
171
154
147
199
205
201
191
182
179
181
183
182
185
176
173
174
181
185
186
185
179
170
164
162
161
165
166
168
170
172
168
167
167
165
172
185
195
190
170
147
138
141
149
157
163
167
169
172
179
181
169
154
146
194
213
212
196
178
171
175
178
174
164
165
169
177
186
188
192
190
180
166
154
156
162
168
170
170
174
175
168
159
147
146
153
169
183
182
168
149
141
141
150
160
171
178
181
182
182
178
167
155
147
185
205
206
189
173
165
167
175
175
169
170
176
186
189
192
195
194
184
172
159
163
172
178
175
172
174
173
165
153
144
140
146
157
173
178
172
162
150
146
155
162
172
186
194
192
186
178
169
160
153
171
183
190
178
167
160
161
170
180
192
193
191
185
184
183
185
185
186
183
181
181
185
187
179
166
160
159
163
163
162
154
152
163
177
185
182
171
158
150
156
164
171
182
190
191
187
182
176
169
160
160
168
174
171
165
157
155
158
176
191
191
177
168
166
171
173
176
183
187
186
186
189
193
183
163
145
146
162
176
178
168
164
170
183
193
191
176
160
149
153
163
171
174
174
177
181
183
182
175
160
156
164
170
176
175
167
155
149
154
166
169
159
151
150
160
168
172
175
175
176
179
185
193
185
166
151
154
173
186
184
176
171
172
180
189
192
182
165
154
157
163
170
168
166
165
172
176
176
168
151
155
167
175
184
187
180
162
149
149
156
157
153
148
149
156
163
162
160
161
163
170
179
186
183
176
172
174
180
181
178
176
176
177
178
183
189
189
176
162
159
161
165
164
162
160
162
166
164
155
142
155
171
181
188
190
180
165
155
155
158
158
153
151
155
160
160
153
146
153
161
167
171
173
173
174
180
178
173
169
170
176
184
188
187
189
187
185
174
164
159
160
162
159
156
154
155
157
162
156
143
151
167
181
188
185
173
165
159
161
161
159
155
161
169
170
163
155
155
163
168
168
164
161
155
161
158
157
160
163
168
178
187
196
198
194
181
166
154
159
164
168
163
154
147
146
150
155
165
164
146
152
164
178
183
176
170
164
162
162
161
162
165
173
177
175
172
174
178
181
175
167
161
158
150
144
133
137
152
165
172
175
176
182
187
185
172
154
142
157
171
178
167
150
142
143
149
155
163
163
144
162
171
178
176
171
168
166
166
164
165
172
182
185
177
171
174
183
194
186
169
158
157
157
148
136
126
134
151
165
168
165
161
158
164
170
170
161
157
165
176
178
167
155
148
151
155
153
153
152
141
175
181
178
169
161
159
166
171
169
172
179
186
186
173
163
165
175
180
166
154
146
149
155
150
142
136
144
151
158
157
156
152
151
155
168
179
188
187
179
178
174
166
162
163
166
162
152
145
144
141
174
175
171
160
148
149
159
167
166
166
171
176
179
173
167
164
167
165
154
143
137
141
149
151
151
151
154
158
155
152
153
154
159
165
175
186
195
192
186
182
177
172
171
174
176
168
153
146
145
149
164
168
166
157
147
146
152
157
159
158
155
162
167
170
171
171
168
163
155
143
134
132
137
144
148
155
161
165
163
157
155
159
168
175
178
182
184
185
187
189
186
180
178
179
178
169
157
152
155
157
165
170
168
162
155
151
151
153
157
160
161
158
158
161
169
178
177
169
160
145
134
126
124
129
138
150
160
169
170
163
159
160
167
170
174
174
179
182
186
189
189
185
180
177
172
166
162
165
170
167
179
179
174
168
161
156
153
156
162
169
171
162
154
154
165
177
182
171
159
146
136
128
122
124
132
146
156
165
168
163
159
159
161
164
169
175
178
179
181
182
183
184
183
176
167
166
168
174
182
175
154
152
152
160
185
213
230
228
216
211
207
204
195
182
165
166
181
197
207
203
190
175
170
166
161
159
167
175
179
177
173
172
176
178
174
159
154
160
172
183
187
184
179
171
171
169
169
175
175
173
147
147
146
151
171
201
228
242
237
223
209
199
191
187
178
173
177
189
201
205
196
182
177
173
163
156
154
164
172
173
170
171
176
182
185
182
179
176
179
184
187
188
185
180
176
174
176
186
189
185
140
145
147
154
166
185
199
221
227
214
192
177
185
196
198
187
178
178
188
197
200
194
189
182
174
166
164
165
165
161
158
160
171
184
195
202
200
194
188
187
189
192
196
197
194
189
189
198
204
200
147
151
155
165
172
179
186
191
196
191
182
174
184
201
209
198
183
172
175
186
197
201
197
192
188
184
180
171
163
153
149
151
163
182
197
206
208
202
195
193
195
199
208
211
208
198
190
195
207
209
160
166
168
175
183
185
180
178
184
189
183
182
191
202
205
203
197
187
181
181
187
194
201
203
202
198
187
173
160
153
151
152
160
183
200
205
198
190
192
198
200
200
202
208
204
194
184
186
197
208
169
182
194
203
206
196
181
173
182
196
203
200
199
198
199
203
212
213
207
186
175
176
192
204
209
197
185
172
161
153
154
160
172
191
203
203
188
174
181
191
196
191
188
191
195
190
180
181
186
195
175
190
201
208
207
197
186
181
190
201
207
202
201
195
195
201
214
227
218
200
174
155
158
170
187
188
186
177
169
160
159
168
180
193
203
200
182
167
169
176
182
182
182
188
194
192
184
181
178
173
182
191
199
202
199
196
192
198
200
201
198
189
189
188
191
196
198
209
218
214
188
145
131
137
165
183
192
188
183
177
176
178
183
188
191
189
182
167
161
158
167
176
188
197
198
194
187
181
172
157
187
189
195
198
197
197
198
203
205
194
185
171
172
180
186
187
184
198
219
230
211
163
134
136
164
181
191
189
188
190
194
193
189
184
178
175
177
168
158
153
160
171
183
187
189
185
182
175
163
148
192
185
188
191
198
199
199
199
195
182
169
159
162
176
184
183
182
195
218
230
212
180
162
162
169
173
175
177
178
186
195
195
192
188
177
164
152
151
155
162
166
164
162
161
164
172
173
169
158
145
194
176
159
171
180
193
193
188
176
163
152
150
163
174
184
185
186
193
205
207
202
191
183
175
169
158
155
159
165
170
168
174
186
190
180
156
125
119
144
171
174
162
151
151
156
162
164
161
157
148
191
154
132
135
149
161
168
159
160
153
149
150
162
174
183
188
189
189
189
188
196
198
195
180
165
150
145
152
160
159
153
152
163
178
175
149
110
104
128
159
171
159
149
149
152
153
150
154
156
148
181
152
128
121
129
145
145
148
150
150
155
159
162
170
180
191
191
188
184
189
198
202
195
181
170
161
157
161
156
157
151
150
154
161
160
150
121
110
120
137
151
153
147
145
144
137
128
130
138
143
172
171
155
143
146
147
147
145
150
151
158
163
166
171
181
193
194
194
193
197
201
199
192
182
182
186
184
171
155
151
150
153
155
160
160
158
149
135
128
127
133
138
136
137
134
122
111
110
118
135
166
178
182
174
168
165
167
168
159
156
156
162
172
182
188
192
193
197
202
203
200
195
189
186
189
191
186
169
150
142
143
151
159
164
167
163
156
146
140
133
126
122
124
130
129
120
112
112
118
136
156
171
179
176
166
163
168
175
178
162
156
158
171
184
189
189
189
195
200
201
197
194
191
190
186
181
173
157
142
136
137
146
156
163
166
159
153
149
148
142
129
117
120
131
136
132
125
121
140
148
158
166
169
168
162
158
163
171
173
164
152
148
155
169
180
186
187
181
185
188
192
196
195
191
181
169
156
145
137
134
134
141
149
153
154
151
148
148
151
151
139
130
133
141
147
146
141
145
150
158
170
170
168
165
161
159
152
145
145
143
142
140
142
158
175
187
185
174
173
177
187
195
196
188
176
163
153
141
134
135
139
143
145
145
146
148
148
148
153
160
165
163
156
151
152
152
151
150
153
156
186
180
173
167
159
150
137
132
133
134
139
142
147
159
174
185
186
180
175
177
185
189
188
181
173
163
155
139
134
140
151
156
150
142
142
146
148
147
152
168
185
185
169
156
153
157
156
154
153
153
192
183
176
168
154
137
125
125
132
138
146
152
158
164
170
178
184
192
194
193
190
187
183
178
175
169
157
141
135
145
161
166
155
143
138
139
142
140
149
170
189
190
174
163
161
164
162
157
155
159
191
181
173
165
151
136
123
121
132
147
158
163
164
163
163
171
188
203
209
206
195
188
185
182
182
179
166
148
139
149
162
166
156
144
133
130
132
135
144
163
175
180
172
170
171
173
169
163
162
167
182
176
166
159
151
142
136
129
138
155
168
170
165
157
155
170
193
205
199
191
186
185
184
185
186
189
182
166
153
157
165
166
157
146
134
127
127
133
144
155
161
160
169
174
177
177
173
170
170
171
171
171
161
151
145
147
143
140
150
163
173
173
163
154
155
181
199
200
180
171
170
176
177
177
183
195
201
192
179
171
172
169
161
149
138
133
133
138
147
153
157
161
171
176
181
182
180
177
174
173
161
164
159
151
144
143
145
153
163
174
173
167
159
157
175
196
205
199
181
174
174
175
172
170
176
194
211
212
199
185
180
172
161
151
143
141
143
146
151
159
170
178
180
183
186
189
189
185
180
183
152
156
158
158
154
150
153
165
178
183
172
156
149
158
181
199
205
203
194
188
180
176
171
167
170
185
200
204
197
185
177
170
159
148
141
142
145
149
152
162
176
187
188
185
188
193
195
191
187
196
149
156
164
171
173
167
170
178
187
187
175
155
145
154
172
187
200
205
196
187
179
175
173
168
165
169
168
168
173
166
170
166
156
144
138
140
140
141
146
156
168
177
178
177
180
186
192
193
192
200
146
159
170
180
187
188
187
189
191
191
180
168
169
168
169
181
196
203
197
184
175
175
175
171
164
154
142
137
146
160
168
165
156
145
141
138
134
132
138
150
161
170
172
171
174
178
186
194
196
197
147
156
166
178
191
199
198
194
194
197
194
190
188
186
182
184
195
205
201
187
177
176
176
169
158
142
127
127
141
162
172
168
158
150
147
141
135
133
138
149
160
171
175
176
176
179
187
194
197
193
149
150
159
176
194
202
199
197
200
205
208
203
194
190
187
186
190
195
192
184
178
176
175
165
153
139
130
133
147
165
174
169
157
147
145
145
143
140
141
149
164
176
183
184
182
183
190
196
198
192
149
150
164
186
203
207
200
200
205
210
205
193
180
178
180
179
176
175
170
173
174
175
173
164
153
142
133
135
149
165
176
173
158
143
139
147
151
148
143
145
161
176
185
186
182
180
183
185
190
187
149
155
179
203
215
212
201
199
199
201
189
173
165
167
175
174
168
163
160
166
171
174
172
167
158
147
134
135
148
164
179
181
166
147
137
143
152
150
141
138
149
166
177
180
178
173
171
170
177
182
152
157
177
200
217
213
201
195
191
183
170
163
163
171
180
180
176
173
166
170
174
176
174
169
161
149
135
135
147
165
181
184
171
156
144
144
145
147
139
133
138
155
171
179
181
177
171
170
178
185
163
158
164
187
203
206
197
192
192
185
176
170
173
183
191
192
190
189
193
192
184
178
174
169
166
151
140
139
151
169
171
172
168
162
151
142
143
143
140
135
138
153
171
188
196
192
182
175
180
191
177
170
167
184
198
201
195
193
199
207
202
189
187
190
192
193
197
200
201
198
188
180
173
169
166
157
149
145
152
163
164
161
167
167
161
148
141
138
144
144
147
157
172
194
205
204
190
176
174
185
183
191
192
195
199
198
193
190
197
208
206
201
194
191
188
191
198
204
204
196
186
179
174
171
170
167
160
148
147
148
152
160
172
180
173
159
145
147
152
157
158
161
172
191
203
204
193
176
167
173
182
203
208
205
200
195
190
186
187
188
194
196
195
191
188
192
201
206
202
193
182
179
176
173
172
172
164
148
142
142
155
170
179
184
180
170
162
164
164
165
161
164
172
190
202
203
189
174
164
166
178
204
209
200
193
187
186
184
182
182
186
196
193
192
190
194
198
200
197
187
182
180
176
173
170
170
161
152
150
152
164
173
178
178
177
174
174
171
167
161
158
162
179
198
205
200
184
171
166
166
168
192
199
192
185
179
181
184
185
185
183
186
190
193
192
189
187
190
188
181
174
177
178
178
171
162
152
154
163
167
167
164
161
169
175
177
174
167
154
148
142
156
181
206
209
197
180
172
169
165
155
174
189
193
186
178
180
184
184
180
172
167
181
189
189
182
175
176
175
171
165
170
183
190
180
158
146
152
165
170
163
151
157
167
179
182
175
161
144
131
128
146
175
201
204
192
181
176
172
158
147
164
180
191
188
182
181
182
180
167
160
157
174
184
187
177
168
168
167
162
159
168
186
198
188
165
148
153
163
167
164
160
165
177
188
189
180
163
144
133
131
146
167
186
187
178
174
173
168
153
149
163
175
184
185
180
176
177
174
165
157
157
168
181
186
176
165
161
161
161
162
170
183
192
188
177
161
157
161
164
165
169
177
187
195
196
188
174
156
148
143
152
162
168
165
161
158
161
161
150
153
163
172
178
179
174
170
170
169
164
158
158
167
181
185
176
160
156
160
165
166
168
174
177
178
175
166
158
159
158
161
171
183
193
197
196
189
177
166
159
155
155
155
153
155
152
152
155
155
147
153
160
170
177
176
168
164
163
165
164
161
162
173
182
182
174
165
166
170
170
166
161
162
158
151
148
145
147
150
152
155
166
182
193
196
188
177
167
165
164
160
154
149
148
149
150
151
154
151
144
157
160
171
177
178
171
165
163
162
161
165
170
179
181
178
176
180
189
186
170
158
153
149
142
129
120
123
133
142
147
153
161
175
188
187
180
167
156
161
163
161
152
144
142
145
150
152
151
147
142
176
172
177
177
174
172
171
167
159
155
161
172
176
175
176
182
194
196
180
162
149
143
139
133
126
123
126
135
141
146
151
155
163
171
178
179
169
159
159
162
161
153
144
139
142
153
152
147
144
144
187
184
180
170
165
166
169
170
161
151
148
151
162
167
174
182
185
176
162
153
147
141
138
137
142
148
152
150
145
144
147
146
148
158
176
189
185
172
164
167
167
162
152
147
151
159
158
152
150
149
177
176
170
161
153
155
162
167
162
153
143
138
144
155
165
170
169
161
155
152
151
146
144
148
158
168
172
162
156
149
146
143
142
159
182
201
200
185
174
176
179
176
170
172
178
183
170
162
156
157
162
164
163
158
151
149
152
157
160
156
146
137
137
143
154
162
166
164
161
157
153
151
151
156
163
168
167
165
163
158
152
149
154
167
183
196
193
182
178
182
187
185
183
190
199
193
177
163
160
161
161
161
166
164
156
150
145
146
152
154
151
145
139
140
150
162
170
174
167
159
153
150
153
159
161
160
160
163
165
163
158
157
160
166
173
177
175
172
170
175
181
183
182
187
194
191
177
164
160
163
158
161
168
166
158
148
139
142
150
153
153
150
144
141
148
160
169
169
164
155
150
150
154
158
159
156
155
158
159
158
155
156
157
158
161
162
163
161
157
160
168
172
174
176
181
186
180
171
167
166
155
150
154
162
173
179
182
188
193
198
195
185
168
160
157
163
178
191
190
183
173
169
171
168
160
158
167
181
185
180
174
173
177
184
193
192
184
173
165
153
142
137
146
167
178
175
169
163
168
172
157
146
136
143
164
181
193
204
213
217
208
191
170
164
159
165
174
185
197
199
193
183
184
186
181
174
174
181
182
181
182
194
200
207
202
199
193
182
168
152
136
130
141
162
178
181
181
181
182
184
155
149
146
152
168
178
188
203
212
210
199
181
174
175
176
175
173
175
193
205
203
202
202
206
209
208
201
192
184
182
190
203
217
213
203
195
188
180
167
153
141
141
155
170
186
189
192
198
206
201
157
162
164
168
171
173
182
190
197
190
181
172
179
190
197
188
179
173
190
205
213
215
215
221
227
227
214
198
183
176
186
200
208
208
197
189
183
175
166
161
169
179
189
190
190
187
188
203
214
212
165
174
179
177
175
174
176
181
188
187
177
176
189
203
206
199
189
183
195
207
219
224
225
224
222
217
206
190
175
163
166
173
176
185
191
187
180
170
166
170
174
184
193
197
192
181
179
192
211
216
172
179
179
180
181
183
183
183
187
187
182
181
198
208
210
205
200
197
201
206
217
220
219
212
196
188
182
178
168
160
155
159
168
183
190
188
177
165
163
166
163
157
164
179
188
185
180
188
203
209
167
173
173
178
184
190
190
190
193
190
188
191
204
210
211
205
199
197
199
204
201
195
190
184
175
175
180
176
171
164
161
164
174
186
192
189
175
162
156
156
149
145
150
169
189
193
190
189
192
193
158
168
172
178
186
190
190
185
180
179
185
193
204
206
206
198
188
191
202
203
186
156
152
157
168
178
184
182
180
177
176
176
182
188
191
189
176
161
151
152
154
160
171
182
195
198
193
187
180
176
156
166
178
188
191
184
166
153
150
158
168
178
188
195
196
188
183
192
208
206
180
141
124
141
165
181
188
185
183
185
190
188
186
187
189
186
177
161
151
154
167
180
191
200
205
204
193
182
172
167
164
172
185
193
190
179
158
139
134
135
139
152
166
181
188
186
186
196
207
201
178
149
132
143
164
179
185
183
186
186
189
186
187
189
189
183
174
163
162
168
177
180
190
203
213
210
195
180
169
166
179
175
180
180
178
172
161
153
140
126
120
126
149
168
184
189
190
193
191
182
177
165
162
155
160
169
177
178
182
180
178
178
185
190
185
172
155
155
174
187
184
178
181
198
213
212
197
180
171
169
184
171
156
153
158
162
163
155
144
129
118
120
139
159
178
184
184
181
174
173
179
179
170
156
151
157
165
169
169
170
174
178
185
188
177
157
139
143
168
187
185
176
173
185
204
201
189
178
175
174
183
167
142
138
144
147
140
131
126
127
128
131
141
154
165
173
172
169
170
179
182
180
171
156
148
149
148
149
152
162
177
183
181
174
165
152
139
138
148
165
174
176
172
174
176
178
174
175
179
181
187
177
153
142
144
144
132
115
116
124
137
146
149
156
160
165
165
167
174
179
181
178
171
165
159
158
148
139
142
157
173
179
170
157
155
152
150
145
143
147
162
172
171
169
168
163
164
172
180
187
191
187
166
146
143
144
141
128
122
129
139
149
156
162
162
162
163
168
177
179
178
175
174
176
180
167
150
136
135
148
161
163
157
153
152
154
156
153
146
145
148
157
165
166
166
162
160
167
181
190
181
176
162
145
139
143
147
152
145
134
138
147
158
164
163
161
163
170
177
176
175
174
177
178
174
164
150
138
134
141
148
151
151
154
155
153
152
152
146
143
134
127
139
157
165
163
159
165
178
191
152
152
151
145
142
145
144
148
141
133
138
147
156
163
165
163
164
167
173
174
175
177
178
174
167
157
149
140
133
137
140
144
149
154
156
151
147
144
143
140
129
120
128
144
160
159
157
163
174
188
143
143
146
149
151
147
134
120
115
127
142
153
159
163
168
170
166
167
169
175
178
180
179
174
166
160
153
138
127
127
132
138
143
149
153
151
146
142
140
142
140
131
132
135
138
149
155
162
170
169
149
145
148
154
151
138
118
107
110
128
147
159
163
166
169
174
170
168
170
176
179
181
179
174
170
165
155
132
116
116
124
132
136
140
146
150
149
145
144
149
158
158
141
134
134
143
154
162
169
170
158
150
151
155
146
127
106
105
121
140
156
164
167
168
171
175
175
176
175
178
181
181
179
176
173
168
151
127
108
109
120
128
130
131
137
143
145
143
144
153
162
160
146
138
139
149
158
164
170
173
166
156
153
154
145
126
104
109
132
152
164
167
167
168
171
175
181
180
179
182
185
188
188
183
181
175
155
129
111
111
118
122
122
124
131
136
137
135
138
145
152
151
146
147
152
159
162
164
167
175
167
159
152
150
145
134
129
134
149
162
170
168
164
163
168
175
181
180
176
182
193
199
197
192
190
184
168
141
120
114
117
116
115
120
130
136
135
130
131
138
143
148
153
160
161
158
156
157
157
155
162
159
150
143
141
144
159
168
172
180
177
170
161
161
167
177
185
183
176
184
196
202
198
193
192
194
183
156
130
119
118
115
113
120
130
139
141
137
137
141
148
156
163
166
160
151
145
147
147
146
151
152
148
140
138
146
167
183
188
194
187
175
165
165
174
186
191
190
188
190
193
192
187
182
187
197
194
172
145
128
125
123
121
125
134
141
148
145
145
148
154
164
166
164
159
152
149
150
150
152
144
147
149
150
148
149
168
183
195
199
190
177
169
170
180
189
193
194
190
188
186
182
177
175
179
189
193
179
159
139
133
132
130
132
137
144
151
151
150
153
157
163
163
162
161
162
161
160
161
175
151
154
162
168
167
166
175
183
190
193
189
181
172
173
175
182
190
191
187
184
184
182
183
176
172
176
179
173
164
150
144
138
134
135
140
145
151
150
151
155
159
163
162
162
166
170
169
167
168
182
163
166
170
176
181
184
188
185
185
187
190
189
186
183
177
181
191
191
189
189
195
206
198
183
169
160
154
153
155
157
157
148
139
138
142
145
146
148
153
159
164
165
165
165
168
170
171
169
170
181
158
160
166
174
183
188
186
182
184
191
199
202
198
193
187
188
197
204
201
201
205
211
206
189
172
156
142
137
145
158
164
157
145
141
140
139
137
141
155
168
176
178
174
172
173
177
180
182
181
180
146
146
158
176
184
182
176
178
188
201
208
206
201
196
191
190
197
206
207
204
202
202
200
192
181
165
148
139
143
155
164
161
150
142
137
134
134
139
155
172
188
191
186
182
184
191
200
200
196
182
138
142
161
181
189
185
179
189
202
211
209
199
190
187
184
182
186
196
198
196
190
190
195
195
189
175
154
145
146
154
164
164
154
145
140
141
141
143
152
168
186
192
189
186
189
197
206
203
195
183
137
145
171
189
196
192
190
200
212
212
199
182
177
177
175
171
172
182
188
189
184
187
193
197
191
176
156
149
153
162
171
173
165
157
152
152
149
145
145
155
169
179
180
182
186
189
187
182
182
179
137
143
165
190
201
198
193
199
205
198
183
171
168
171
171
171
173
181
185
187
184
185
189
191
183
167
148
146
157
169
179
179
173
165
158
152
145
139
136
134
143
157
170
179
184
182
176
174
177
180
139
140
157
185
200
196
184
179
181
185
178
171
169
175
175
175
181
186
188
188
182
182
183
180
172
156
142
144
154
167
171
166
159
158
152
138
132
129
129
128
136
152
167
181
185
182
173
169
173
182
145
145
159
183
198
195
183
174
177
183
182
185
183
183
178
177
182
189
189
186
181
182
182
178
171
159
149
145
149
155
153
148
150
152
147
134
125
128
134
138
142
156
169
182
188
182
168
159
165
179
154
164
173
186
199
199
191
182
184
189
195
200
197
186
178
177
185
192
193
188
184
183
183
180
176
167
158
146
145
142
146
147
154
158
151
141
134
139
146
155
157
158
167
180
187
183
168
156
157
170
169
185
190
194
201
202
198
189
186
191
199
207
201
189
179
180
189
195
196
191
185
181
179
176
175
171
159
145
140
142
152
162
163
163
156
148
147
153
158
165
160
157
162
175
185
182
172
162
159
167
182
199
202
199
202
201
198
188
182
180
186
196
194
192
188
190
190
191
187
182
176
175
172
170
170
164
153
142
139
144
155
162
161
158
153
150
154
160
161
161
159
155
164
175
182
179
173
166
167
171
184
200
205
202
200
196
194
187
178
166
158
169
187
198
200
194
185
179
174
168
164
168
172
173
172
162
148
143
144
145
145
139
137
134
138
150
156
158
150
143
137
147
166
180
180
171
164
164
170
171
172
186
200
200
195
191
197
192
182
162
145
157
184
202
202
186
175
169
168
165
158
165
176
184
181
167
151
145
149
148
140
129
123
131
144
155
156
151
139
121
113
131
160
181
178
161
152
156
164
162
162
171
183
187
185
188
200
209
190
167
152
157
184
201
197
177
164
164
169
165
160
160
169
180
181
169
154
147
153
153
148
141
147
159
168
162
156
148
136
119
111
124
151
171
172
156
148
149
155
152
163
165
172
173
173
179
197
204
191
170
157
163
185
200
193
171
158
161
168
168
162
159
159
164
167
163
156
151
156
158
158
161
170
179
176
166
155
147
142
135
128
132
145
159
165
156
150
149
152
150
169
164
168
169
170
170
175
181
180
168
160
164
183
196
191
173
159
160
166
169
166
161
159
157
156
156
152
153
158
159
159
165
177
184
177
166
154
149
149
148
142
141
145
153
159
158
153
150
151
151
171
162
163
168
171
169
169
172
173
167
163
166
179
188
184
173
164
161
163
166
163
163
162
153
142
138
140
147
152
152
152
159
172
179
176
166
155
151
153
150
146
144
146
151
155
155
152
148
148
152
172
159
159
167
175
177
175
174
171
166
166
165
171
173
175
173
171
167
163
159
156
155
153
145
134
127
127
135
139
143
146
156
168
179
177
170
160
154
152
148
144
144
146
151
156
156
150
144
147
157
179
164
162
167
174
183
182
176
166
156
155
152
156
159
173
179
177
168
159
154
151
146
142
139
139
139
135
134
137
143
150
158
167
176
178
175
165
154
148
148
147
146
144
145
150
155
151
149
153
166
179
171
166
164
167
176
177
172
159
148
140
137
140
158
175
184
174
156
152
157
160
152
144
148
156
161
158
153
149
153
161
164
164
168
177
181
170
156
149
152
156
154
144
138
143
155
162
167
176
177
168
166
164
160
159
163
166
166
162
154
139
135
139
157
173
175
161
148
152
170
183
179
169
167
173
177
171
162
162
168
172
167
160
161
177
186
180
167
156
161
167
164
152
148
153
163
170
176
182
182
164
162
163
162
158
155
155
160
165
164
157
146
146
154
161
163
156
151
157
171
186
185
181
181
177
171
163
161
165
174
176
168
160
163
175
184
182
173
167
172
176
173
165
163
169
173
172
171
176
182
168
166
169
168
160
151
146
151
160
162
160
156
154
156
158
158
159
158
163
165
170
179
180
180
170
157
151
155
162
169
171
167
162
162
166
168
167
165
166
173
181
181
177
177
180
181
173
163
165
176
163
164
168
167
160
151
146
150
154
153
154
155
157
160
161
162
163
166
166
163
167
173
178
177
169
154
151
153
158
163
165
166
161
158
159
158
157
154
155
163
172
177
176
179
180
183
174
163
161
171
163
161
168
175
178
171
162
161
162
159
152
149
150
159
166
177
180
174
160
153
156
166
175
174
168
164
161
160
156
164
173
182
189
194
199
202
194
177
156
138
127
123
132
150
168
179
182
178
175
172
172
159
159
170
180
177
170
169
178
188
183
179
170
170
172
177
177
173
168
166
165
169
178
184
181
175
167
160
155
165
178
192
201
199
194
193
183
173
154
134
122
118
131
156
175
186
188
183
173
177
188
171
168
173
183
182
179
182
194
204
210
205
192
184
181
177
173
170
175
179
178
178
186
196
201
193
177
162
155
166
185
203
210
199
179
160
155
152
142
132
126
125
141
155
171
180
184
186
181
182
199
194
182
178
174
174
178
190
201
205
207
206
201
198
192
184
174
171
181
190
194
194
198
204
211
201
177
162
154
163
183
203
203
188
166
148
141
134
132
133
137
150
157
161
166
169
174
183
190
190
197
195
184
173
156
151
164
181
198
196
188
189
197
209
208
196
180
172
184
199
217
218
212
200
189
176
171
165
160
163
177
187
185
176
162
149
139
134
134
141
148
154
165
171
171
169
172
186
201
206
180
181
174
159
143
138
155
173
178
179
165
171
191
209
216
206
187
173
182
201
226
231
217
194
172
168
171
175
177
172
168
170
172
172
164
155
148
144
146
150
149
150
163
177
182
182
182
192
208
217
159
162
158
145
139
142
151
161
167
164
163
172
192
209
216
205
186
173
179
190
209
218
217
203
179
171
174
185
192
181
169
167
170
171
165
160
155
151
151
151
148
148
164
180
191
193
192
196
206
215
136
145
147
148
152
153
149
149
148
150
172
189
203
211
211
197
185
179
182
180
174
185
203
211
199
179
174
179
183
180
175
171
169
168
165
164
157
152
150
152
160
167
177
186
196
197
194
195
200
205
126
140
153
166
174
167
144
117
110
130
165
192
208
209
204
191
189
191
190
177
155
151
171
195
194
179
173
173
179
178
175
166
159
160
164
167
161
152
152
163
177
190
197
199
202
203
196
193
196
199
133
145
165
181
184
169
140
109
97
113
140
167
191
200
201
196
198
197
193
174
156
142
144
159
172
183
186
186
184
180
172
158
149
153
160
167
162
158
162
175
187
192
199
206
210
207
198
193
194
196
143
152
166
178
180
170
157
140
127
114
116
130
158
186
200
205
202
195
185
169
162
154
145
147
168
197
215
210
193
182
172
155
147
154
159
166
161
166
177
188
187
183
186
201
211
210
201
194
195
197
145
149
155
166
170
168
166
163
153
132
120
122
149
177
196
202
197
188
176
171
167
160
150
148
165
197
214
209
183
178
177
177
170
162
160
162
164
167
182
193
188
181
179
193
206
208
204
200
200
202
147
146
146
153
162
167
162
154
148
142
142
147
159
173
184
187
187
183
180
177
166
157
151
151
161
171
174
169
163
166
181
192
182
165
157
157
157
166
176
184
187
186
185
190
200
205
208
213
215
215
160
148
140
143
156
163
152
133
129
142
156
170
170
171
171
173
179
183
188
180
164
153
150
154
158
157
143
135
140
157
178
188
179
159
151
153
157
163
170
177
187
193
193
193
195
199
207
219
227
228
172
152
135
135
146
155
149
135
129
139
157
169
172
167
163
163
172
180
187
177
161
151
150
155
157
151
141
134
141
156
173
177
166
154
149
151
158
164
176
182
189
193
195
191
191
191
200
216
233
239
160
146
135
134
139
146
146
137
129
135
153
165
171
167
161
158
165
175
181
172
161
153
151
154
153
151
149
154
160
168
173
169
160
153
151
151
156
167
180
189
189
186
186
185
185
183
189
204
228
243
140
136
136
137
140
141
141
129
123
133
153
169
177
172
163
157
160
169
176
173
166
156
153
150
151
153
155
157
163
171
171
165
156
153
154
152
152
158
173
184
179
174
174
177
179
178
181
194
216
235
128
128
134
140
142
134
125
115
117
135
162
180
184
176
169
161
163
170
176
176
172
163
159
157
157
159
157
154
155
162
161
158
154
153
153
150
145
144
147
157
165
164
165
170
174
176
182
195
211
223
129
124
129
137
140
131
113
106
118
144
171
184
183
174
168
165
166
171
175
175
173
169
167
166
166
165
158
146
140
136
144
148
149
148
148
144
142
139
143
149
155
158
160
161
168
175
185
199
211
219
127
119
126
140
138
123
104
102
125
151
174
179
175
169
167
168
169
170
169
169
170
170
171
168
166
161
152
135
127
124
131
139
143
144
142
141
142
142
143
147
150
151
150
154
164
175
188
201
210
215
129
121
132
144
143
121
96
101
130
156
168
170
168
166
169
170
170
167
166
167
171
174
172
166
161
154
142
124
112
115
121
128
135
135
138
141
143
140
140
143
142
141
141
151
162
173
185
193
199
203
142
135
138
144
140
126
115
125
149
162
165
162
161
165
171
172
169
165
167
174
184
187
179
170
164
156
138
115
97
100
107
114
115
125
135
141
142
137
137
139
139
140
147
156
160
164
171
180
186
187
154
147
138
130
129
130
148
165
177
173
166
155
157
164
171
171
169
166
171
184
197
200
198
192
185
170
143
109
85
87
99
105
110
121
132
138
140
136
135
136
139
145
155
159
155
152
157
170
180
179
150
145
136
126
124
135
159
178
188
182
173
164
163
167
173
176
171
171
178
185
192
194
194
193
190
179
151
117
91
90
108
124
129
127
132
136
137
136
134
134
137
143
150
151
148
146
151
164
173
176
142
142
145
143
141
146
156
168
176
179
178
176
174
174
174
176
173
175
180
182
183
184
185
184
183
177
159
136
118
116
122
130
134
134
135
138
138
137
135
133
134
138
140
142
145
147
149
155
164
174
153
156
162
165
162
159
159
162
166
174
180
183
183
179
174
172
178
179
180
182
183
185
183
178
174
173
166
154
145
132
130
129
129
132
140
146
148
146
141
140
140
141
143
147
150
150
147
146
155
173
166
167
169
168
169
170
170
170
169
173
181
190
189
185
179
179
186
189
190
191
192
194
191
180
173
171
166
158
150
141
135
126
125
130
144
152
156
155
155
155
153
151
151
153
155
153
151
148
158
173
161
159
161
162
167
172
177
178
174
174
180
191
197
195
192
193
200
205
202
200
199
202
201
190
181
174
165
154
147
144
142
136
131
135
141
148
153
159
163
170
168
161
155
152
153
157
162
166
171
174
147
145
155
163
168
174
179
180
177
173
174
185
197
199
198
200
208
214
210
201
196
200
207
207
198
183
165
149
140
143
144
141
137
135
133
135
139
147
159
172
177
169
158
152
152
161
175
186
182
175
148
148
159
171
171
175
179
184
183
176
171
177
192
197
196
197
205
215
212
201
192
196
209
217
209
192
171
153
143
145
145
143
140
140
135
133
133
138
150
167
180
177
164
155
155
163
177
188
187
174
160
158
164
175
177
176
182
191
194
185
174
173
183
189
187
188
201
214
212
204
191
193
204
211
207
193
175
162
154
151
148
144
143
147
153
150
140
136
142
162
178
180
166
157
156
161
172
179
180
174
163
161
168
178
184
178
181
191
196
192
180
175
173
176
176
182
197
211
211
203
192
189
192
194
190
182
171
164
161
161
154
148
144
149
153
150
141
135
140
156
170
173
162
155
153
157
165
171
173
174
160
162
169
180
185
176
175
177
185
183
181
177
173
173
174
178
191
201
203
197
186
184
183
179
175
165
158
156
158
161
158
149
143
142
141
137
131
133
140
155
166
170
163
153
149
149
157
164
169
172
161
166
171
178
177
173
170
166
167
170
175
185
186
184
178
176
183
187
181
178
178
182
182
176
168
156
151
151
151
152
150
142
137
132
127
124
124
132
144
158
172
181
171
158
147
144
149
155
162
171
168
173
174
175
173
174
172
167
163
167
180
197
202
194
182
175
177
179
175
174
178
183
182
176
167
159
154
151
148
144
142
135
132
129
125
123
125
135
147
167
183
191
184
164
151
146
147
151
155
167
177
178
176
178
180
182
180
173
166
171
184
201
206
196
184
179
179
180
183
187
186
184
177
170
164
161
155
150
147
142
141
135
132
130
129
129
130
136
146
163
177
185
179
165
155
153
153
154
157
165
187
187
187
188
190
188
183
174
169
168
178
190
196
194
190
186
182
180
186
195
194
185
172
162
160
158
151
147
144
143
142
137
134
134
134
135
138
139
142
152
166
175
170
161
153
157
157
160
164
168
194
197
196
194
188
183
180
176
172
167
170
174
190
196
194
187
181
174
179
188
190
186
173
165
162
161
152
147
146
145
142
135
132
132
135
139
144
143
141
142
149
161
164
159
148
141
148
158
169
172
193
197
194
183
175
172
177
181
181
171
168
175
190
198
192
180
171
167
168
170
177
179
175
174
172
169
158
154
153
151
145
135
128
129
135
141
143
143
140
135
140
153
162
163
152
140
141
152
163
166
189
185
180
171
161
162
173
182
185
174
170
176
191
195
184
167
160
162
167
166
165
166
166
171
175
173
165
161
160
159
152
142
133
134
138
138
137
140
142
141
144
150
161
172
167
153
146
149
157
163
186
179
178
171
163
162
168
177
178
171
168
174
187
189
175
161
155
163
170
171
162
157
156
156
164
169
167
166
167
166
162
157
155
153
145
139
132
135
143
147
148
148
158
172
177
171
157
152
155
162
186
178
179
176
170
164
165
172
174
170
168
172
180
181
172
160
157
164
170
170
163
157
156
155
159
163
167
170
171
170
167
164
167
167
154
142
131
132
141
145
145
145
153
165
172
170
159
152
156
161
187
174
172
172
169
166
166
173
178
176
170
167
168
168
163
158
157
162
164
163
161
159
161
161
160
161
163
166
168
167
164
163
166
168
160
149
140
138
140
140
137
139
146
156
161
158
150
145
151
161
184
167
163
165
168
171
174
179
183
179
169
158
151
148
150
153
153
151
153
153
155
156
158
161
163
161
156
157
158
158
158
161
166
168
164
159
151
146
145
141
139
140
145
151
154
152
142
138
150
167
175
162
158
161
165
173
177
180
178
176
166
150
139
137
146
151
148
138
141
147
153
154
155
161
163
160
149
148
150
155
161
166
172
172
170
163
157
152
149
146
144
143
145
150
156
159
152
146
158
178
163
158
157
160
162
168
171
168
165
169
164
152
143
147
158
158
146
129
135
149
160
162
165
169
173
166
155
150
153
164
172
176
178
176
173
167
160
152
148
147
144
139
139
143
152
158
162
165
172
181
155
154
157
159
160
162
161
161
163
166
166
160
161
167
173
167
145
133
141
161
176
179
178
179
179
173
160
154
159
171
179
179
175
170
171
169
163
154
147
142
138
132
122
123
131
148
158
165
174
177
161
158
160
164
162
160
157
160
167
171
170
169
172
177
178
169
153
145
152
167
177
180
179
179
174
166
156
153
159
168
172
170
162
159
163
166
167
164
156
151
147
134
126
124
130
139
146
154
164
174
174
171
172
171
167
164
163
169
174
175
172
170
171
175
175
168
162
161
164
169
174
177
175
171
161
152
149
150
156
160
160
159
156
155
158
161
163
165
168
171
170
164
154
148
140
144
147
150
160
176
180
172
169
165
166
170
178
183
180
172
165
164
166
168
171
171
171
173
174
176
180
180
177
169
158
147
147
152
157
159
158
158
158
159
160
161
160
162
168
179
186
182
173
169
165
163
156
154
160
174
161
169
179
184
177
165
159
153
149
136
119
120
129
147
163
176
175
164
148
144
147
155
161
161
159
158
151
141
139
158
179
191
187
175
167
170
171
171
159
153
148
146
146
148
159
177
192
196
182
167
164
164
174
188
188
171
160
152
149
148
148
148
154
163
171
177
173
164
153
147
144
145
150
154
156
154
144
136
135
152
172
180
176
167
160
163
168
172
160
155
151
150
151
156
165
179
189
187
177
165
180
172
179
184
190
180
164
154
151
156
167
179
177
174
172
170
168
163
158
153
146
145
152
162
165
156
141
129
126
138
152
166
167
161
155
153
157
157
156
154
154
155
154
155
159
168
171
170
157
158
190
180
179
177
183
181
174
164
160
160
166
178
182
182
177
171
166
162
160
161
159
160
166
171
169
156
136
121
119
135
156
170
172
165
156
151
149
143
146
150
154
158
157
152
154
160
162
160
157
158
185
175
169
163
159
160
169
174
166
158
152
164
179
194
195
186
170
159
161
171
189
189
181
173
164
153
136
128
132
151
173
186
178
171
161
151
145
137
137
143
151
157
163
166
165
168
171
174
174
174
168
160
153
139
126
131
145
165
165
156
145
156
178
205
214
202
176
160
163
177
201
203
191
172
162
158
161
170
175
178
177
181
177
170
161
151
147
141
137
140
145
155
169
178
184
185
186
190
195
196
155
147
135
114
102
110
130
151
157
154
152
161
182
200
211
204
184
171
169
172
187
197
201
192
174
167
169
186
193
185
174
168
168
162
156
150
150
149
145
144
146
154
174
185
190
192
193
198
204
208
145
140
132
118
108
114
130
140
147
154
165
179
191
195
191
194
191
187
176
162
156
182
210
222
197
171
162
169
177
173
164
157
156
153
150
148
150
152
153
155
160
168
177
186
189
190
193
200
211
216
136
139
149
151
151
150
141
131
132
148
175
195
202
196
189
192
199
200
186
161
148
170
205
223
201
175
154
152
158
155
148
143
142
143
146
149
149
150
159
171
179
187
188
188
189
188
189
197
209
214
125
140
167
189
196
178
151
127
120
137
166
191
206
205
201
203
208
203
188
168
162
167
181
194
195
189
182
172
163
148
137
127
124
133
143
152
148
150
162
183
190
194
192
188
187
185
187
194
205
209
121
139
167
194
204
187
159
136
123
128
145
166
195
213
223
220
212
200
183
172
168
167
168
169
190
210
216
199
175
156
138
123
114
127
143
157
156
155
166
183
190
188
183
182
185
187
190
196
202
207
122
136
156
174
179
172
161
148
141
136
142
160
192
214
227
225
213
197
177
171
167
166
165
171
190
214
218
201
181
166
156
138
124
127
142
159
170
166
175
187
188
184
178
179
187
194
198
200
205
209
130
132
144
155
157
163
159
157
155
160
169
181
199
210
216
215
211
200
184
172
165
165
168
175
186
197
194
185
172
164
158
154
141
133
140
154
168
174
185
190
186
184
182
185
193
200
201
204
210
214
138
130
133
141
151
161
157
155
160
175
197
210
206
202
200
201
207
206
195
179
164
163
169
174
177
176
174
169
158
155
154
157
154
142
139
146
160
174
186
189
189
188
189
191
195
196
200
208
218
221
144
129
131
141
154
166
161
158
161
179
200
211
206
194
186
189
199
203
197
180
164
161
165
166
164
163
165
166
158
151
149
154
156
149
143
145
158
175
191
194
195
196
194
192
191
190
197
211
229
234
139
133
143
164
175
174
170
163
165
179
196
204
203
191
183
181
186
187
184
173
161
154
154
154
154
156
161
165
164
158
154
152
150
149
149
151
161
179
199
213
214
203
197
192
190
189
198
215
237
246
140
144
159
174
177
169
167
163
166
178
193
200
201
191
181
174
172
173
177
171
159
147
143
144
149
152
155
160
163
164
158
147
141
143
148
153
160
177
195
211
211
200
195
195
194
195
203
219
237
246
156
158
164
167
157
145
140
151
162
178
193
198
195
186
176
170
168
173
177
173
162
150
146
147
151
154
154
154
159
160
154
143
133
134
141
146
151
166
178
188
187
186
189
196
200
204
210
222
236
243
165
163
154
141
130
121
118
129
154
177
194
194
186
173
167
166
168
173
174
170
164
158
158
160
160
158
155
155
158
155
149
142
137
134
134
137
145
160
175
179
173
171
178
191
202
212
221
231
239
241
147
142
141
135
125
113
104
116
148
174
189
185
174
163
160
161
165
169
168
163
160
159
163
164
162
156
152
149
149
149
149
145
143
138
134
136
146
164
177
177
168
164
168
183
199
215
230
237
238
237
129
132
138
142
138
119
107
120
151
173
178
171
165
160
157
156
160
165
166
162
158
157
157
155
154
148
143
137
136
141
147
147
143
139
137
140
151
166
177
176
165
158
161
177
194
210
223
229
230
228
136
137
140
148
145
131
128
146
169
174
170
162
162
162
160
157
159
164
168
166
161
156
153
151
148
144
136
123
113
126
138
143
143
140
142
146
152
162
170
170
162
156
161
174
188
200
211
220
225
221
158
149
143
143
138
137
152
167
179
175
168
162
162
165
165
163
161
163
167
168
164
159
156
156
154
146
133
117
106
117
132
141
146
147
148
147
149
154
160
160
158
157
164
175
184
191
201
214
222
219
160
156
146
138
133
139
153
166
171
169
167
165
166
166
167
166
165
166
169
169
166
163
162
161
157
146
129
117
112
123
138
150
154
152
147
143
144
146
150
153
155
156
161
170
177
185
195
208
217
213
155
159
156
151
144
144
149
156
156
158
162
167
168
166
165
164
168
173
178
178
170
167
165
163
157
146
130
122
123
129
141
152
153
146
142
140
138
139
140
144
148
151
154
160
167
178
185
194
200
201
156
162
166
163
158
156
154
155
155
157
162
168
170
169
166
164
171
182
187
184
174
168
164
162
158
151
142
133
130
127
132
126
130
136
142
145
139
137
136
136
140
144
147
152
158
166
170
177
185
190
161
162
162
158
156
161
168
170
168
168
170
180
184
182
177
176
178
189
185
182
167
164
163
161
160
159
157
149
132
120
110
115
123
136
149
157
156
146
142
141
138
138
141
147
150
153
159
167
178
185
156
155
154
148
154
166
179
188
178
173
172
186
194
197
195
193
191
191
180
164
158
161
163
166
165
164
162
154
135
120
114
120
131
143
153
160
165
162
157
146
138
134
136
140
143
145
153
163
175
179
148
148
153
155
161
175
187
190
177
165
163
177
196
202
203
204
206
201
188
168
163
173
187
185
174
165
157
149
135
126
125
129
136
142
145
148
149
150
149
144
140
134
131
132
134
140
152
165
172
173
156
154
161
167
172
180
185
184
173
158
156
172
195
202
204
205
211
212
201
188
177
185
196
196
180
166
153
145
137
133
131
129
129
132
133
135
135
131
137
141
144
137
129
127
131
139
152
169
175
174
172
165
167
173
174
175
177
175
173
162
163
175
191
198
198
199
206
211
206
196
187
186
188
187
178
169
157
149
143
139
135
128
120
121
126
132
135
133
140
148
154
148
136
130
131
139
156
174
180
180
185
177
176
178
180
175
174
178
183
184
184
182
182
184
183
189
200
206
203
198
190
183
176
173
171
169
162
155
150
147
140
130
120
120
125
135
141
147
157
170
171
162
144
134
131
139
155
169
178
179
193
191
187
180
177
171
172
178
186
190
193
187
179
174
174
180
193
199
198
194
190
185
175
168
164
163
159
156
153
152
147
137
124
117
123
132
143
157
170
181
184
175
155
136
126
131
146
160
166
170
206
209
198
177
163
161
168
175
180
182
188
193
193
186
177
178
187
192
191
189
188
187
181
169
158
153
152
153
152
150
146
138
124
113
114
125
142
158
170
181
188
183
160
135
120
122
137
151
158
165
214
215
195
174
158
157
163
166
163
165
180
196
206
200
186
179
184
186
188
187
188
188
181
167
153
148
149
153
152
147
141
131
118
108
109
124
142
155
160
169
177
177
157
132
121
126
140
151
159
167
205
191
185
176
172
166
160
157
152
157
171
188
201
197
188
181
182
185
191
196
197
191
175
160
149
148
150
156
155
150
141
130
117
109
117
136
147
151
150
152
155
154
146
131
127
135
145
155
161
169
186
177
177
180
180
167
160
157
157
160
168
173
184
185
182
180
178
186
201
221
222
198
170
151
147
152
156
162
164
159
151
140
129
136
144
149
152
149
143
139
144
146
141
134
133
139
148
155
160
164
191
182
179
174
168
161
156
163
174
179
177
171
176
175
174
175
176
182
200
220
220
196
166
152
153
160
165
168
171
170
164
155
154
149
151
151
152
149
144
141
145
151
148
142
138
141
149
155
160
165
206
196
182
165
150
143
150
164
184
192
197
184
181
174
171
173
172
174
176
184
184
181
167
161
163
168
172
173
173
173
170
162
154
147
145
145
147
149
150
152
157
161
160
156
150
150
155
161
167
173
214
205
191
167
149
136
141
155
174
183
193
193
184
173
169
171
170
168
164
159
163
171
174
172
174
178
180
178
174
172
169
161
150
141
139
141
144
149
156
167
172
171
169
169
172
174
169
169
175
189
207
204
198
182
161
147
139
145
157
171
182
180
178
167
164
166
169
169
165
158
163
169
177
177
179
183
185
183
177
173
169
163
152
146
144
148
148
150
156
165
173
172
173
181
185
185
177
170
174
189
194
193
191
182
168
154
144
148
161
172
176
172
166
159
158
161
167
171
170
166
163
163
169
174
180
185
185
184
179
174
169
164
162
162
160
161
156
151
150
152
157
161
168
177
182
178
170
165
170
185
183
180
179
173
165
159
157
168
180
179
174
163
153
146
147
154
163
171
172
165
159
157
163
173
183
186
180
174
172
171
168
164
163
164
166
165
158
150
144
142
143
146
156
162
165
162
159
160
169
185
176
173
172
168
162
161
166
173
182
180
172
158
145
140
142
146
153
159
162
159
157
156
163
177
187
185
175
161
162
166
166
166
165
165
162
160
153
151
147
143
141
138
142
147
153
154
158
160
170
186
163
167
169
167
160
157
162
167
173
176
171
161
150
143
139
138
138
137
144
150
156
160
170
179
183
171
164
159
160
163
167
170
175
174
168
155
151
152
154
151
148
141
139
145
156
162
163
161
169
186
152
160
166
164
158
151
151
156
162
169
171
168
160
149
144
137
131
124
132
143
152
161
171
174
168
159
156
157
159
163
167
174
184
184
171
155
152
154
156
152
150
143
140
151
162
167
164
161
160
174
150
154
158
157
152
146
145
150
156
163
168
168
164
158
153
149
137
130
132
143
150
155
159
161
159
158
156
156
155
155
159
169
177
174
162
154
152
153
150
141
131
127
134
145
155
161
162
157
157
167
157
153
152
152
151
148
149
152
157
161
163
163
164
166
166
162
156
146
145
150
151
152
156
158
161
161
158
157
154
150
152
158
160
156
152
152
155
154
148
137
130
128
133
142
147
152
153
151
154
163
161
153
150
151
155
158
162
164
165
165
164
162
163
166
169
169
166
167
162
162
161
162
164
164
163
159
157
156
156
154
152
153
154
155
155
157
159
159
157
150
144
140
142
146
148
149
148
147
153
161
166
157
150
152
159
168
176
179
176
170
166
162
160
161
165
170
171
175
173
174
174
174
173
170
164
153
151
154
158
158
154
153
156
162
164
164
162
161
162
160
157
158
156
156
151
148
147
149
153
159
168
178
178
171
155
139
137
137
139
134
123
115
125
138
145
147
147
151
156
161
165
163
163
159
161
163
158
153
157
168
180
183
170
156
151
156
166
175
180
182
184
186
183
176
166
170
184
188
182
169
162
174
181
181
166
147
139
133
136
129
120
127
135
145
146
145
144
149
153
156
160
159
158
155
158
159
156
154
156
164
171
167
157
149
148
160
173
184
188
190
191
189
180
168
161
164
173
175
172
163
170
173
177
181
180
164
145
126
108
109
121
140
146
145
144
142
144
149
150
149
150
154
161
167
168
164
157
154
155
159
160
158
149
147
155
169
180
186
190
195
196
190
176
160
154
155
157
156
149
153
173
162
166
173
183
179
158
129
110
111
119
139
148
145
141
145
149
154
153
149
148
154
166
175
178
169
159
151
151
160
169
167
160
157
163
173
177
175
179
189
193
183
170
158
155
158
159
156
149
150
164
145
149
161
173
179
169
156
134
124
124
138
150
154
164
162
159
159
160
160
161
159
164
175
182
177
163
152
150
165
184
186
174
165
164
165
161
156
158
160
167
172
169
165
166
174
178
177
164
155
150
133
131
133
147
159
167
168
156
141
134
147
164
187
192
185
171
168
169
173
177
169
163
171
180
180
170
160
160
170
181
189
179
169
160
157
156
151
147
148
157
165
171
172
173
183
190
191
177
163
153
132
117
103
108
126
152
164
161
152
149
160
177
197
203
199
187
184
179
175
175
171
170
171
177
175
173
166
170
170
172
178
181
177
164
162
164
165
157
150
154
160
168
171
171
177
185
189
182
173
154
140
122
102
94
109
139
157
163
159
157
165
177
185
187
196
203
201
187
171
164
173
185
184
174
165
159
164
167
164
163
173
184
184
176
173
177
181
175
167
157
159
165
169
168
171
177
187
191
188
149
147
150
134
118
115
135
147
155
161
168
173
176
176
177
194
212
213
193
168
164
180
201
201
184
172
163
166
161
152
153
165
181
186
185
185
186
187
186
181
170
170
172
175
173
171
177
187
197
202
134
147
173
183
172
150
135
125
132
148
167
183
185
184
192
201
210
208
190
173
173
185
206
211
206
196
187
173
159
144
142
149
163
177
189
193
190
185
184
184
182
184
186
185
181
179
182
189
197
205
125
143
169
196
199
171
135
110
106
129
158
181
196
205
208
208
206
199
181
175
176
186
201
207
211
210
193
172
161
149
140
132
138
160
184
196
191
182
180
183
189
189
187
186
185
187
190
193
197
204
131
141
156
178
183
169
140
118
114
131
156
181
200
211
213
209
204
193
174
169
175
189
203
209
208
199
180
169
168
163
148
131
126
148
173
188
186
183
184
189
193
187
181
178
187
192
194
193
194
201
141
142
146
152
157
153
146
143
147
155
173
192
204
208
207
206
202
191
175
168
178
200
213
213
202
185
177
175
175
170
154
137
130
142
156
167
177
185
194
198
192
183
178
181
189
193
189
187
189
198
139
141
142
142
137
142
146
153
163
180
198
206
204
201
197
201
202
194
184
177
187
209
220
212
197
181
181
182
175
163
146
139
138
141
144
151
165
187
198
198
188
179
178
184
191
190
183
184
193
200
132
137
145
144
140
140
148
159
176
193
208
212
204
194
189
195
199
195
190
184
190
207
211
205
190
179
181
178
169
147
137
135
142
144
142
144
165
185
197
194
183
175
178
185
191
190
191
195
208
207
125
136
154
168
163
158
163
175
189
202
206
206
199
190
185
188
191
186
183
178
179
181
191
190
181
171
167
162
150
135
128
129
139
144
146
150
164
184
196
192
182
175
176
185
192
196
205
219
223
214
132
142
165
173
166
159
175
194
208
204
198
192
189
183
178
178
176
176
175
170
165
165
168
172
169
161
155
146
136
128
123
122
128
139
146
153
164
183
196
195
184
175
176
186
196
203
215
225
226
217
162
166
168
166
155
148
155
182
199
196
189
181
179
175
168
166
166
169
171
168
162
156
156
160
160
158
152
144
137
129
120
114
119
130
141
151
162
185
198
197
183
174
177
189
201
209
217
226
227
219
184
179
167
145
125
119
131
150
170
183
182
176
172
169
161
160
162
166
167
164
161
158
158
160
160
159
156
155
153
142
125
116
117
125
136
147
164
188
201
197
181
174
182
194
206
215
226
232
230
223
185
180
160
133
114
110
118
139
167
177
177
171
166
161
154
153
160
166
167
163
159
157
160
162
161
159
158
159
162
157
147
136
126
128
135
148
170
192
203
198
182
177
184
196
208
221
232
236
232
224
164
157
146
134
123
127
138
158
176
178
170
161
157
152
144
146
156
167
170
164
156
153
156
159
159
156
155
155
155
156
149
143
137
137
144
155
172
192
201
198
184
178
183
194
206
217
225
227
226
222
157
151
144
144
146
144
157
175
183
176
165
156
155
152
144
145
155
167
169
162
149
143
145
150
155
155
156
152
147
144
146
145
146
151
157
163
175
188
195
195
185
177
181
193
205
213
218
221
222
220
160
155
151
155
154
154
160
169
172
170
167
162
162
160
155
154
159
163
163
153
141
136
135
138
145
150
154
155
151
143
146
151
152
160
167
172
178
185
191
191
186
180
183
195
208
215
217
221
223
220
165
170
164
161
153
151
155
160
161
163
165
166
167
165
163
161
162
161
157
150
142
136
134
133
135
139
146
155
157
158
151
146
149
158
165
173
177
182
188
191
189
186
188
199
211
219
221
225
223
219
164
173
172
163
155
155
161
161
160
161
162
163
164
164
163
162
166
171
172
163
153
145
140
136
133
132
137
150
155
159
147
137
136
143
154
163
170
175
178
183
188
190
188
193
203
216
222
225
222
214
159
167
168
162
156
159
166
169
163
162
162
164
168
168
166
166
171
180
186
180
163
152
146
142
138
137
140
145
143
136
125
115
120
131
147
156
161
163
164
167
172
172
169
169
178
193
211
219
217
209
158
160
158
153
148
155
168
172
167
165
170
182
188
187
182
173
172
175
179
172
160
147
144
142
141
143
151
147
131
110
99
106
119
133
148
155
158
156
153
150
142
142
149
158
167
179
194
205
206
200
158
156
151
145
139
148
157
164
166
170
179
196
204
204
196
184
174
168
154
143
135
140
143
141
140
144
154
150
131
107
96
108
126
142
152
155
158
152
148
143
130
128
138
152
161
170
179
185
186
184
159
158
156
147
141
147
153
162
169
174
182
195
204
205
199
189
182
173
158
144
142
150
153
150
143
142
150
150
135
118
110
116
131
146
151
149
145
145
143
133
123
119
126
142
155
165
170
172
173
176
166
162
160
157
158
153
155
163
172
178
183
190
199
200
196
189
187
183
176
166
158
162
164
158
148
144
146
146
138
129
123
121
124
125
129
138
139
137
134
127
119
111
114
130
148
160
168
172
175
180
176
170
168
171
169
167
161
167
175
182
186
193
197
197
194
185
180
176
173
172
172
171
168
161
153
151
149
145
139
134
128
123
117
115
121
131
138
139
140
133
122
114
114
126
146
158
168
179
184
187
185
182
181
181
178
175
168
168
174
186
189
192
190
189
185
178
171
165
168
174
182
177
168
160
156
156
152
145
138
135
131
125
117
116
124
136
148
154
159
156
149
140
141
144
148
156
166
176
182
183
196
201
199
188
178
171
167
168
173
179
185
186
181
173
171
170
169
164
168
180
186
183
172
160
155
154
152
148
144
141
136
131
126
125
134
146
157
171
177
175
165
160
151
150
148
152
159
164
168
170
206
215
206
184
164
160
163
169
170
172
178
179
175
167
164
170
178
188
190
187
188
185
177
165
153
147
150
153
153
148
143
138
132
131
138
151
162
175
182
176
165
154
146
143
140
147
153
156
161
167
207
208
194
177
159
157
159
164
163
165
170
175
174
169
170
175
186
193
193
191
190
185
177
165
149
141
146
156
160
154
147
139
132
129
137
154
169
174
170
158
138
120
111
114
130
146
155
160
166
174
190
178
173
171
163
161
158
159
158
160
164
167
170
169
172
174
179
185
191
196
196
186
171
156
142
140
147
160
164
161
152
141
130
130
141
161
174
173
156
136
111
94
92
107
131
150
160
164
169
177
177
162
163
163
165
159
156
160
163
162
160
154
159
161
164
166
167
177
190
201
200
183
159
143
140
147
159
169
172
168
158
150
140
143
156
168
172
168
154
139
113
101
103
118
140
156
164
165
168
175
176
171
169
162
152
144
151
164
177
176
165
152
150
151
155
161
166
176
188
199
194
173
151
141
147
160
174
180
180
173
164
158
156
157
161
164
166
165
160
153
141
134
136
145
153
163
166
166
168
176
190
186
174
157
138
137
147
164
181
188
181
170
157
152
156
170
177
180
180
176
170
167
158
155
161
174
185
186
178
170
167
163
161
160
155
153
155
159
163
163
163
157
151
156
167
176
177
174
178
192
202
199
183
161
146
141
146
158
171
182
189
185
172
156
162
180
189
179
171
163
165
177
179
174
172
180
190
187
176
168
167
163
157
151
147
147
149
150
158
161
163
158
157
165
175
187
187
183
187
203
199
197
184
169
156
150
147
151
158
171
184
182
170
155
159
175
182
175
170
166
175
187
189
179
175
181
189
186
175
167
164
161
156
153
154
157
156
151
152
156
161
161
161
169
183
189
185
178
181
201
187
185
179
169
160
155
149
151
159
170
175
170
159
149
152
164
171
171
170
170
176
181
181
175
174
179
183
179
169
164
160
159
160
164
169
176
169
160
153
156
160
170
175
180
184
183
177
174
178
196
173
176
174
168
159
155
152
156
165
170
169
161
153
148
150
158
163
172
174
174
173
171
172
176
180
182
176
167
161
161
159
159
160
165
172
179
172
164
156
155
158
162
167
170
172
176
181
181
184
197
162
173
175
169
158
154
155
159
164
165
166
164
161
158
157
156
160
170
178
175
172
170
174
184
190
186
175
165
166
166
162
161
161
164
164
163
164
164
159
154
148
143
143
148
159
173
186
191
195
201
151
169
178
173
158
150
149
153
157
158
164
171
173
168
158
150
151
159
170
173
171
172
178
184
185
182
176
174
175
169
163
163
163
162
157
153
155
161
163
158
149
139
135
143
159
171
181
187
190
195
149
165
175
170
155
144
142
147
152
157
164
170
171
158
149
142
143
148
157
160
162
164
166
163
161
166
172
177
174
163
155
159
165
163
152
144
148
157
166
165
163
156
149
156
167
172
170
163
169
182
160
162
166
162
150
140
139
145
151
157
160
160
156
147
140
138
137
137
140
145
151
153
153
149
144
154
164
171
163
152
147
154
164
160
146
139
143
153
161
164
163
166
170
177
178
177
169
167
169
176
161
158
154
148
143
137
137
142
149
152
152
150
147
143
142
141
140
136
136
141
148
154
155
153
148
155
160
160
155
150
148
153
161
154
145
143
147
149
149
145
149
161
172
180
181
182
181
176
173
175
156
152
146
145
143
142
141
143
148
151
154
155
156
154
151
151
148
146
144
146
153
161
169
171
167
163
159
157
157
158
156
156
159
161
161
158
154
152
143
137
136
144
159
172
177
179
178
174
170
172
152
151
148
149
152
149
145
145
150
158
164
167
165
160
158
159
158
157
156
154
159
166
174
176
169
160
153
155
162
164
160
157
161
169
171
168
163
160
154
140
133
135
150
164
169
169
165
159
160
164
182
185
175
156
136
125
128
133
139
143
141
147
159
160
147
133
125
135
155
177
191
197
195
188
182
170
166
163
165
170
168
165
162
166
171
175
180
191
199
200
198
198
198
190
170
158
159
165
171
170
175
183
179
161
140
131
134
137
137
137
136
147
159
160
149
132
121
127
145
166
189
202
204
193
182
175
172
176
176
172
166
163
160
163
168
177
182
192
202
204
201
194
183
167
160
[truncated: 209,610 more chars]
