# Supplementary material for: Evaluating flow modulating treatment response in intracranial aneurysms using black-blood MRI in vitro
Source: Commun Med (Lond). 2026 Mar 27;6:170. doi: 10.1038/s43856-026-01413-z (PMC13031954; doi:10.1038/s43856-026-01413-z)
Supplement: Supplementary file 10 — Supplementary Data 7 [file 43856_2026_1413_MOESM10_ESM.zip › Data_Figure_10a_Sup_Figure_7a/BA model 1/CN05_01_with (IFD1)/4_agar_right_array.txt]

141
148
163
175
174
165
156
151
146
139
134
136
147
156
157
145
122
116
121
131
141
149
150
146
144
142
144
148
154
160
162
162
161
161
163
161
153
144
136
137
146
156
159
152
146
146
148
147
146
146
142
143
159
171
170
158
142
144
149
146
136
132
142
151
146
127
116
118
139
159
166
166
158
151
149
148
151
157
164
164
160
158
160
162
161
156
148
143
140
140
144
153
155
149
143
141
146
150
150
148
149
149
153
161
160
147
137
141
151
151
140
133
139
145
141
130
121
137
155
169
172
170
165
160
158
153
153
158
165
164
156
152
153
157
156
148
143
144
149
147
143
144
147
150
148
144
144
147
147
144
154
152
151
150
150
147
145
146
146
143
135
133
138
144
142
136
138
140
149
151
147
148
149
155
158
159
153
153
155
157
153
148
147
148
145
141
138
144
151
150
141
137
143
155
160
155
145
139
137
134
154
151
145
143
146
151
152
145
136
128
125
128
134
138
138
136
133
136
141
143
142
142
143
145
150
155
153
147
145
146
147
148
147
145
142
141
141
143
147
144
138
135
143
156
163
157
143
130
125
122
150
149
144
142
145
150
148
138
125
121
122
126
129
131
129
127
124
129
140
153
158
157
152
144
146
148
152
150
144
140
140
144
146
147
147
145
143
141
138
137
136
138
143
150
151
147
139
127
124
121
148
155
154
148
144
142
137
127
121
124
128
131
130
130
129
123
122
129
150
171
182
179
169
161
157
153
154
153
149
141
138
140
146
150
149
145
141
135
133
136
140
143
144
143
139
135
137
135
135
132
149
163
166
156
145
137
128
119
117
125
134
137
135
135
137
133
131
136
151
171
182
183
184
182
179
169
160
153
149
145
143
145
150
152
149
144
140
135
135
140
146
150
147
139
130
127
132
137
141
138
152
160
166
158
149
140
130
120
115
124
134
139
138
138
140
141
140
141
147
159
173
178
183
187
188
180
163
153
146
146
152
154
154
152
149
147
144
141
139
142
148
153
146
134
122
122
125
131
135
133
150
149
150
155
153
147
136
123
118
125
134
139
138
138
138
141
143
145
147
152
159
164
169
165
162
160
160
159
153
149
154
154
150
146
145
148
148
146
141
141
144
146
139
127
119
121
124
129
131
131
147
141
142
153
159
155
142
128
124
130
135
138
140
141
139
143
147
150
149
146
145
149
155
153
145
144
153
163
164
157
151
147
144
141
144
147
147
145
141
140
140
138
132
126
122
125
131
134
135
134
149
140
142
157
167
162
144
130
127
133
136
136
137
142
146
150
152
152
148
140
135
138
148
152
149
145
149
159
164
158
149
144
144
146
148
146
144
144
142
140
137
134
133
132
130
131
134
138
139
134
155
147
151
164
173
162
142
132
132
140
141
137
135
141
148
155
156
151
144
135
132
136
144
152
156
153
148
147
151
153
150
147
148
150
151
150
150
149
148
143
135
132
137
137
134
129
126
130
131
127
165
160
160
166
166
152
137
134
139
149
152
145
137
137
143
153
155
149
140
132
130
135
138
142
150
155
149
140
136
142
147
148
148
149
152
154
157
158
155
147
135
126
126
130
130
127
119
114
119
122
176
175
169
157
146
133
129
134
141
152
158
154
141
133
134
147
150
146
135
125
123
127
130
134
143
151
148
140
137
140
144
147
147
148
149
151
153
155
154
147
134
120
108
108
119
124
123
121
120
124
177
183
169
141
124
119
125
133
139
147
155
158
151
137
132
136
142
141
131
121
118
123
130
136
141
143
145
145
144
146
150
152
151
149
146
144
144
145
146
142
134
122
106
105
111
120
127
130
128
130
169
174
156
124
104
104
123
135
140
143
150
156
155
146
136
133
134
136
132
129
128
133
138
140
138
136
138
144
147
151
155
159
157
150
144
139
139
138
138
134
133
131
126
119
115
117
124
131
134
133
158
155
139
116
97
105
120
137
146
146
147
153
154
150
142
137
134
135
135
140
144
145
141
138
132
130
131
135
138
143
150
155
156
150
147
146
146
141
133
127
130
138
142
134
124
116
119
128
137
138
148
134
125
117
109
109
119
135
145
148
151
153
153
152
149
143
135
132
135
141
144
144
139
133
129
128
128
129
130
131
137
144
149
149
151
158
157
148
133
127
130
137
142
139
128
117
114
127
140
148
137
124
121
124
128
129
127
130
138
148
158
159
156
153
151
147
138
130
129
134
138
139
136
134
132
132
131
133
133
133
136
140
145
149
154
158
156
149
140
135
134
136
139
139
131
118
112
124
142
154
132
125
125
133
141
143
134
126
133
150
166
167
159
154
151
153
146
135
132
134
137
140
142
142
138
136
134
137
144
150
151
150
149
151
154
151
145
143
143
143
139
136
137
141
138
125
115
121
138
154
135
131
131
133
138
138
130
127
136
155
171
169
161
157
156
160
158
153
148
145
144
147
149
149
142
137
136
138
147
156
160
160
156
154
154
146
137
131
136
141
140
135
135
143
148
143
130
125
131
143
142
138
135
130
125
119
125
133
142
155
163
164
161
159
159
163
166
166
159
153
150
152
150
148
144
139
136
135
139
149
158
161
157
153
153
145
134
125
124
132
135
133
132
140
153
159
147
136
129
131
141
139
138
132
126
124
131
139
142
142
146
157
163
162
157
155
157
160
158
152
148
147
145
148
148
147
143
137
137
141
148
151
151
146
145
140
132
123
121
126
132
132
133
138
151
158
157
145
135
129
132
137
141
141
140
138
138
142
139
131
132
147
164
169
156
148
145
149
151
148
141
137
139
148
155
156
155
148
142
140
140
142
144
140
138
133
128
123
122
126
132
135
139
143
148
153
152
150
144
133
131
136
143
147
148
143
140
140
139
131
127
137
160
172
164
150
140
142
146
144
136
132
136
144
150
155
159
155
146
138
134
136
141
141
136
130
126
122
124
127
134
140
142
145
145
148
153
156
149
134
140
142
144
144
144
141
136
137
141
137
133
135
152
167
169
156
143
140
143
143
136
130
130
134
140
149
153
151
143
131
125
130
137
139
138
134
130
126
125
130
138
146
145
143
144
151
160
159
146
130
143
148
145
140
137
137
138
140
143
141
140
138
144
154
163
159
148
143
145
144
138
130
126
129
135
142
144
143
139
129
123
122
123
126
131
134
137
134
131
136
146
153
148
141
143
152
162
156
141
127
141
149
150
145
138
138
140
142
142
142
146
145
143
142
146
152
153
149
151
149
143
132
129
133
136
137
137
138
141
138
131
125
118
118
125
134
141
142
140
143
151
156
148
138
139
149
156
151
139
132
141
148
156
154
145
140
140
142
144
148
154
152
147
140
136
148
153
155
156
152
142
137
137
140
136
132
130
135
142
143
138
131
128
126
130
136
142
144
143
144
150
153
142
132
132
141
145
146
143
145
142
146
155
155
149
142
143
148
154
156
155
153
149
141
134
138
148
157
158
150
139
138
141
141
132
124
126
134
137
131
123
126
133
137
139
141
142
142
141
143
147
147
138
130
128
131
135
139
143
152
144
143
148
149
148
146
148
154
159
156
151
146
146
142
130
127
136
151
155
149
138
136
139
140
133
129
134
137
135
125
115
117
127
136
141
142
143
143
143
145
146
144
140
135
131
129
127
131
138
147
139
141
141
143
143
143
144
147
149
148
143
140
143
142
132
120
121
137
154
155
146
138
139
142
146
145
145
140
134
128
119
120
125
135
142
144
145
144
145
148
147
143
142
139
136
132
129
129
134
139
138
141
140
139
137
136
135
135
140
144
144
142
144
147
144
125
113
120
145
162
160
146
141
145
150
151
144
136
132
133
136
136
135
139
144
147
146
143
143
146
147
143
136
132
132
133
135
135
135
136
139
142
141
138
135
132
130
132
139
148
150
146
144
148
148
134
116
110
129
154
166
153
145
144
144
140
135
129
127
132
137
142
142
143
143
143
141
137
138
141
145
145
136
126
122
126
134
140
137
136
140
142
142
141
136
132
132
134
140
144
144
141
139
142
142
140
128
119
119
131
148
151
147
141
137
133
130
129
128
130
133
137
139
137
134
132
133
133
137
138
143
147
146
136
123
120
128
136
136
135
138
139
141
142
139
136
135
135
135
133
132
134
135
135
137
141
141
134
117
113
131
147
152
142
131
132
137
140
144
139
132
132
133
130
126
124
128
133
139
137
136
145
151
146
133
121
119
123
128
131
137
136
138
140
142
140
138
133
131
128
131
136
138
136
136
141
146
138
120
108
116
141
153
141
130
132
147
164
164
149
137
135
136
132
129
127
129
134
137
133
129
131
140
144
136
125
115
111
121
128
145
145
143
145
147
147
143
134
133
134
139
143
141
139
139
142
146
144
128
113
112
124
141
140
133
136
150
167
169
157
148
148
148
145
138
135
133
132
130
125
125
128
130
137
135
132
125
119
123
130
158
156
153
154
156
155
148
141
139
141
143
143
141
140
137
137
143
149
144
126
107
104
120
133
140
143
151
162
164
159
156
157
156
151
144
142
142
135
126
122
126
133
136
137
137
140
139
137
132
134
162
156
154
156
161
160
154
149
144
142
136
135
136
138
135
130
136
148
153
141
112
100
109
124
135
144
145
151
151
153
152
155
155
151
145
146
148
143
131
125
126
136
142
143
141
141
140
137
135
135
159
153
151
154
156
155
152
151
146
138
129
126
132
137
136
129
130
144
151
150
135
122
118
120
126
133
139
141
138
134
141
149
155
151
144
143
145
142
134
127
126
134
140
140
136
135
132
127
125
130
160
158
155
150
144
139
140
143
144
138
130
123
124
132
137
139
139
140
141
149
149
145
134
122
119
128
137
138
132
126
131
145
156
153
145
139
135
132
126
124
129
135
136
130
127
127
126
121
117
124
162
164
159
149
136
127
125
131
138
140
136
127
122
126
136
146
143
134
127
135
146
148
141
126
122
130
142
145
133
122
124
138
153
153
146
139
131
123
117
125
136
145
141
128
122
122
123
122
120
124
156
157
153
147
137
129
124
126
131
135
138
136
128
125
130
137
140
132
123
124
133
141
137
128
126
132
141
140
129
113
110
123
136
146
145
140
133
127
124
133
146
155
152
139
128
125
125
125
126
129
143
140
139
142
141
139
133
128
124
124
130
138
136
125
123
123
129
130
128
128
130
132
131
126
122
121
118
114
108
104
99
101
111
124
133
135
135
136
137
143
150
157
155
148
141
136
134
131
129
128
133
129
134
140
143
143
138
131
124
113
115
125
131
122
118
115
120
124
127
127
127
126
124
121
116
112
108
105
103
103
100
103
108
116
122
128
132
137
140
146
149
154
152
149
147
146
142
135
122
119
133
132
135
140
140
138
134
128
124
110
102
99
107
115
116
115
115
115
114
115
118
119
119
117
115
112
111
109
113
115
114
111
112
115
119
125
130
135
137
142
146
150
148
143
141
141
142
132
119
113
135
132
132
134
133
127
123
121
122
110
95
91
98
111
117
117
111
103
102
102
106
112
116
117
117
115
114
111
109
109
112
116
116
115
120
125
131
132
131
133
140
144
141
133
127
130
138
136
122
118
129
123
120
121
122
118
113
114
121
114
98
94
101
114
120
115
108
102
100
97
96
100
106
111
114
112
111
104
93
89
95
110
112
112
117
124
130
128
122
123
129
135
135
129
123
125
137
147
143
128
152
160
173
176
161
139
124
129
140
146
143
141
145
150
153
146
146
157
171
175
167
151
142
139
141
147
154
162
169
168
162
159
159
163
165
157
146
141
139
142
146
148
146
144
143
142
142
145
146
147
152
154
165
167
155
131
117
126
140
145
138
134
142
156
160
154
153
164
178
181
166
147
140
145
155
159
162
169
172
167
158
154
155
162
162
153
145
142
144
146
147
152
152
148
146
145
148
151
148
146
152
154
159
161
155
138
132
136
144
143
132
130
143
162
170
165
161
165
175
172
155
142
141
153
164
166
163
163
168
165
155
148
148
151
150
143
138
142
150
150
149
150
151
152
152
151
150
149
145
143
153
154
156
155
153
150
149
148
145
136
128
131
144
162
172
169
162
159
154
148
141
138
144
156
166
166
159
154
157
160
157
151
147
145
141
135
133
139
150
152
147
143
147
154
158
157
150
143
140
136
151
150
150
150
151
154
154
145
135
126
125
131
140
151
160
159
155
149
145
143
144
148
150
154
159
160
156
150
150
154
156
156
151
147
143
138
135
136
142
143
140
137
144
151
156
154
146
138
132
125
149
151
151
150
150
150
145
129
119
119
126
135
139
141
139
143
142
140
147
159
167
167
159
151
150
152
155
155
153
154
154
153
151
151
148
144
137
131
129
133
136
138
143
145
143
141
135
131
125
118
153
163
164
156
148
142
133
120
116
124
136
145
145
142
139
138
137
139
152
169
179
176
165
154
154
154
157
159
159
157
154
151
149
150
147
143
135
127
127
134
142
149
147
141
133
126
123
121
117
119
163
177
175
161
150
140
130
121
119
129
143
150
150
147
146
146
145
146
153
164
167
166
163
167
171
169
163
158
157
158
157
153
150
149
146
141
134
128
128
137
151
155
150
142
130
120
113
110
115
122
166
175
174
163
155
146
137
126
123
131
140
146
146
145
147
151
153
152
152
153
152
153
159
169
182
178
163
152
148
151
157
156
156
150
145
142
139
133
130
136
145
151
146
139
128
119
111
111
120
131
160
160
158
158
157
151
144
134
132
135
141
141
140
139
141
148
153
153
150
146
142
146
153
159
162
157
153
146
143
146
150
153
150
145
143
142
142
138
135
134
136
140
136
132
125
122
120
122
129
137
155
150
149
155
155
151
144
141
143
144
144
140
136
136
139
147
151
151
146
139
134
139
147
149
143
142
146
148
149
148
146
147
146
142
141
139
140
142
142
140
138
136
131
129
129
129
132
134
137
139
157
152
150
154
152
145
141
144
150
153
147
139
135
136
142
150
152
150
142
132
128
135
144
148
145
142
148
155
158
154
149
146
147
146
145
141
141
145
148
148
143
137
134
135
137
137
138
138
138
136
163
157
151
149
147
139
136
143
153
158
151
139
133
135
143
152
152
147
137
129
128
135
143
147
148
144
146
150
156
157
153
150
150
151
152
149
149
150
152
148
141
134
131
138
142
141
138
135
132
134
166
157
144
135
133
126
132
142
154
160
153
143
136
135
143
151
151
143
135
129
129
135
138
140
142
140
138
143
148
153
154
151
150
152
157
157
155
151
149
142
135
126
121
128
135
137
132
127
128
136
167
158
137
116
104
110
128
143
153
159
157
150
142
137
141
148
148
143
133
127
124
130
133
134
137
139
143
148
149
151
153
151
150
152
157
156
154
147
142
137
130
120
111
114
124
131
132
129
129
139
165
158
134
105
92
102
125
142
152
156
156
154
148
140
139
141
143
141
134
127
122
128
133
136
141
146
154
159
154
151
152
153
154
153
154
153
152
146
141
134
129
120
111
112
119
127
133
135
133
139
158
152
132
105
95
105
124
140
148
154
154
154
148
141
135
132
133
135
135
137
137
138
141
142
146
151
157
161
153
147
147
151
154
153
153
154
157
154
143
133
129
127
123
120
121
126
136
139
138
137
145
132
124
115
111
113
124
138
147
155
159
154
148
141
133
129
127
129
134
144
148
147
144
143
147
150
153
152
146
139
139
142
145
149
154
160
163
156
140
132
130
132
133
129
128
129
135
139
140
139
132
118
119
123
125
126
128
137
145
156
163
160
152
145
140
136
130
127
131
140
145
144
140
141
144
148
148
145
140
136
133
134
137
144
154
161
159
149
135
132
132
135
137
136
134
132
132
137
142
147
128
121
123
130
137
139
136
134
137
150
164
165
158
150
148
146
138
130
128
131
136
139
139
140
141
144
144
144
145
144
143
140
140
142
148
151
146
141
135
135
135
134
136
140
140
136
131
134
144
154
134
130
130
134
141
145
140
132
133
147
164
166
159
151
149
149
146
140
134
133
136
143
147
146
138
137
140
146
150
157
158
156
148
141
139
136
137
136
138
141
139
133
133
140
147
143
133
133
141
151
142
137
133
133
136
140
138
133
137
151
164
166
159
151
147
151
153
153
150
145
144
148
149
144
136
132
137
144
150
157
158
160
151
139
133
133
135
136
142
145
141
132
132
140
151
153
145
135
135
139
151
142
136
132
130
131
131
135
141
150
161
168
167
162
157
155
159
162
159
152
146
145
144
142
137
137
140
144
146
146
145
145
141
136
136
139
138
138
141
144
137
131
129
138
151
156
152
141
135
133
152
146
142
138
132
126
128
136
144
145
148
159
170
173
164
158
159
160
158
148
139
138
140
144
146
149
150
148
145
140
135
132
132
135
138
143
139
136
137
138
135
131
133
141
151
156
153
146
141
136
141
143
146
146
140
131
130
139
147
141
132
140
161
173
168
159
152
151
150
141
134
134
140
148
153
155
157
153
147
140
135
133
133
134
135
133
130
128
131
133
135
135
139
147
154
154
152
148
144
136
133
139
146
150
146
135
131
139
148
142
128
129
149
170
173
162
149
143
141
138
136
137
140
144
147
150
155
153
146
138
133
134
134
133
131
124
121
120
124
130
136
139
144
149
153
153
152
146
138
127
136
141
146
147
143
135
130
135
145
145
137
133
145
162
175
170
154
141
136
136
138
137
135
135
137
144
148
148
142
132
126
125
126
129
131
128
122
117
120
130
141
147
150
149
150
152
150
140
127
120
141
146
148
144
139
133
132
136
141
145
146
143
144
154
169
171
161
146
137
136
137
133
129
130
135
141
144
144
141
133
126
120
117
123
131
135
134
130
125
136
149
157
156
151
149
150
147
136
125
121
145
152
153
146
138
136
136
139
141
146
154
154
147
145
153
161
163
155
148
140
134
130
131
136
139
139
137
140
143
142
137
128
123
125
133
139
141
139
136
143
154
160
155
148
145
145
144
135
127
127
148
152
153
149
143
140
141
144
147
153
162
163
154
144
141
150
161
165
160
147
132
130
137
145
141
132
129
135
144
147
143
137
136
135
139
142
143
142
142
145
150
152
145
137
136
140
142
135
128
127
146
145
147
149
148
147
150
154
158
163
169
169
157
143
131
135
150
166
166
152
134
133
141
146
136
122
121
130
141
142
136
136
138
140
144
147
147
144
143
145
146
144
137
128
128
132
134
130
129
131
141
139
140
145
148
150
153
157
160
166
169
167
154
140
125
122
136
157
167
160
145
135
138
142
134
125
123
129
136
136
132
129
130
136
145
151
151
147
143
144
145
143
138
133
131
128
126
126
131
138
139
140
142
144
144
145
145
149
153
160
164
161
150
141
127
118
120
137
161
170
160
142
136
141
142
137
131
129
131
135
136
129
128
134
143
151
151
147
143
144
146
144
141
136
132
128
126
128
134
139
140
144
147
145
141
140
140
143
150
157
159
155
151
151
146
130
115
117
144
167
169
149
138
141
145
144
135
128
126
131
139
144
141
139
140
144
148
146
145
145
147
144
136
129
125
124
129
134
136
136
140
145
148
147
142
139
141
145
151
156
154
151
151
158
158
144
124
110
122
142
154
152
145
141
143
140
134
128
124
126
136
148
152
143
136
134
140
145
147
147
148
145
134
121
116
116
126
135
136
133
141
143
147
148
144
140
142
143
148
149
146
143
146
152
153
146
135
117
112
117
131
145
151
149
143
139
137
136
133
130
136
143
146
137
128
124
133
140
146
147
147
146
144
136
124
116
118
125
130
132
141
141
145
148
147
144
142
139
139
138
138
139
142
144
143
142
142
132
115
101
112
137
154
154
145
141
145
152
153
147
139
140
138
127
121
116
126
135
142
142
141
143
147
147
137
121
111
112
121
131
141
142
143
146
149
149
146
136
132
133
137
142
143
141
140
142
147
142
125
106
106
127
148
147
140
139
148
160
163
155
144
142
140
130
124
119
124
132
135
134
131
132
134
138
134
123
112
108
117
130
144
147
146
148
153
156
152
141
134
133
135
141
140
141
141
145
149
147
136
120
110
114
130
137
137
141
152
163
165
158
150
150
149
141
131
123
124
129
128
127
126
128
131
131
130
127
124
119
121
129
154
155
153
152
155
159
155
148
141
135
130
128
132
138
142
144
144
146
146
137
119
109
115
130
142
148
157
165
166
161
156
155
155
145
133
127
125
127
125
124
127
134
137
139
135
135
134
132
130
127
160
159
156
153
153
155
154
153
147
137
125
122
131
143
145
140
136
142
149
148
135
121
119
132
147
158
166
170
168
162
156
154
149
141
133
130
130
128
124
122
128
137
143
143
139
136
135
130
125
118
161
160
155
152
147
145
147
152
151
140
126
121
129
141
147
143
138
141
145
147
143
138
136
140
145
153
163
168
162
155
150
147
144
139
134
134
135
132
123
119
124
134
138
135
130
129
131
126
115
107
160
162
159
152
141
134
137
144
148
141
131
122
120
132
143
149
148
144
138
139
141
147
147
141
135
137
146
152
150
142
143
143
147
142
143
139
137
131
118
115
124
133
132
125
119
123
127
124
113
102
154
160
162
156
141
130
128
134
141
142
138
130
123
127
137
148
152
145
135
133
139
145
147
140
129
126
125
136
141
138
141
145
154
160
155
151
145
134
118
118
126
131
128
122
117
122
125
123
116
108
139
147
156
155
144
134
128
129
134
138
142
143
141
136
135
139
141
140
135
137
144
147
147
141
134
129
127
133
140
141
143
142
153
158
159
159
154
144
133
131
130
131
128
125
127
128
127
123
120
121
130
133
141
146
146
143
138
133
130
132
141
151
159
152
141
130
127
130
134
145
152
153
149
144
143
143
145
151
158
158
146
136
130
137
150
158
159
153
146
141
136
134
130
131
134
135
132
129
130
131
129
128
133
139
144
146
143
138
133
131
137
149
157
153
145
132
126
124
128
140
150
152
148
145
145
150
154
158
161
159
149
134
126
131
145
159
165
162
155
151
144
142
138
136
135
137
137
138
137
136
133
131
133
136
137
136
136
135
138
136
133
135
135
141
141
140
134
126
123
133
142
146
144
144
145
150
155
157
158
155
151
143
138
137
147
161
170
170
163
160
158
157
150
141
134
135
143
146
146
140
136
134
131
129
125
121
121
127
136
137
130
125
125
129
132
134
134
127
125
130
135
141
143
144
145
148
152
151
148
149
152
157
151
142
142
156
173
182
178
174
173
170
161
146
137
137
149
157
154
147
134
130
125
122
116
108
111
119
131
133
129
125
123
124
123
124
126
129
132
134
135
139
142
145
148
149
150
145
141
146
153
160
153
138
132
147
167
182
184
182
180
182
174
157
146
147
160
166
163
153
167
172
172
163
142
123
115
126
141
151
151
145
144
146
150
157
172
190
197
189
165
144
136
141
151
157
159
158
158
156
153
151
151
154
155
149
144
146
154
155
149
143
141
144
147
144
139
137
139
144
164
170
170
163
146
128
118
124
136
144
141
141
146
155
164
170
178
188
192
181
155
138
137
150
164
167
164
160
162
162
156
152
147
149
148
144
143
147
154
154
150
148
146
146
148
146
142
141
141
145
159
162
164
163
157
146
138
133
135
134
131
135
147
163
174
176
174
176
169
157
144
136
140
155
168
169
161
158
161
163
157
150
144
143
140
136
135
142
150
153
153
152
150
147
146
141
139
139
139
143
155
155
157
159
158
157
154
147
140
132
128
134
147
162
171
174
169
164
158
147
142
142
149
157
165
163
157
152
155
160
156
149
143
142
138
133
132
139
150
155
157
156
152
146
138
131
130
135
138
145
153
149
150
152
155
158
157
148
138
129
129
136
144
153
161
166
165
159
153
151
153
158
158
158
161
158
156
154
156
158
157
150
143
143
142
139
135
139
149
157
161
158
151
144
132
125
127
135
145
146
154
152
151
150
149
150
148
140
131
128
133
141
146
149
154
161
162
156
153
158
165
167
162
159
159
159
161
163
164
165
161
152
144
141
143
142
142
142
150
158
161
159
151
142
129
122
125
135
144
142
161
165
161
151
143
140
138
134
127
130
139
148
152
152
153
158
159
154
151
154
159
159
155
154
159
163
165
167
171
169
164
152
143
139
140
141
141
144
152
159
162
160
150
141
130
120
118
126
133
138
165
173
168
151
140
137
137
135
131
134
143
151
154
153
155
157
158
153
149
145
141
136
140
148
160
164
165
162
162
160
159
150
142
137
138
140
141
143
150
155
155
152
145
140
135
123
112
106
119
137
158
163
160
149
143
142
143
140
137
136
140
144
145
146
148
154
157
154
149
142
136
133
135
143
155
160
161
156
152
151
152
150
145
140
139
141
142
140
140
141
139
134
133
138
138
130
117
108
119
141
144
147
148
143
141
143
147
147
143
137
132
130
131
135
140
149
153
151
147
142
138
138
140
142
144
151
155
155
151
149
149
151
149
144
142
143
143
141
136
132
126
121
125
133
139
136
129
128
135
144
141
141
138
135
131
134
146
152
151
142
131
126
129
132
137
144
147
147
143
139
138
140
143
142
139
143
153
158
156
151
149
151
151
147
144
142
143
145
144
137
128
121
125
133
137
138
136
138
142
147
151
145
136
125
118
122
140
154
158
149
139
134
134
135
135
140
144
145
142
137
134
137
140
142
142
143
151
158
160
155
150
150
151
150
146
142
143
148
152
146
135
126
128
137
142
141
138
137
140
147
158
145
127
112
107
116
136
150
156
151
141
136
136
133
131
133
139
143
143
139
135
137
139
142
143
143
148
155
162
160
155
150
148
149
149
144
140
141
144
143
137
130
128
136
144
145
142
137
137
149
149
133
112
98
100
114
133
145
148
145
139
136
131
129
125
127
133
142
145
143
139
139
141
142
142
141
146
156
167
171
159
148
142
145
150
149
135
122
121
132
135
132
126
130
139
146
147
143
140
152
132
120
101
89
93
112
130
141
144
145
143
143
136
130
124
126
131
141
145
143
138
137
139
140
142
146
154
163
167
166
157
147
142
144
150
150
140
126
121
130
136
139
130
130
134
142
145
143
143
155
124
115
102
91
94
109
124
136
144
152
158
155
144
137
131
130
133
141
143
141
134
134
138
140
144
151
161
166
160
151
146
146
148
149
150
150
150
149
143
137
138
142
138
136
131
134
141
142
142
152
121
113
105
99
100
107
118
132
145
158
162
157
147
140
135
132
132
136
141
142
139
137
138
140
145
153
161
165
157
143
139
144
152
152
152
152
158
158
149
140
138
144
147
142
130
129
137
141
143
146
118
110
110
110
112
115
122
135
147
159
161
151
144
140
138
134
129
129
137
145
148
143
138
139
146
151
157
161
158
153
145
142
146
150
154
155
157
151
141
136
138
147
151
146
134
130
137
141
144
144
116
113
117
122
127
132
135
140
146
152
156
152
147
146
144
140
132
128
133
143
147
144
141
145
148
150
151
153
158
160
153
144
140
146
153
157
147
137
130
131
139
149
152
148
141
138
139
142
145
149
124
126
128
129
135
141
143
140
138
142
152
158
158
154
150
145
137
134
131
135
140
145
148
153
153
149
145
144
148
154
156
152
145
144
147
147
140
133
129
133
139
146
149
150
149
147
142
142
146
154
138
139
135
132
134
141
144
138
131
133
147
160
161
154
146
140
138
140
138
136
140
149
155
157
150
145
140
134
129
138
151
157
150
140
133
133
135
135
136
139
143
143
142
147
152
153
147
143
144
148
146
141
135
131
134
141
143
138
133
131
144
157
160
152
138
131
136
147
150
148
147
151
153
148
141
139
141
139
131
129
139
149
146
135
122
122
133
140
145
150
148
142
137
140
147
152
149
143
140
137
154
143
137
135
137
144
142
140
138
136
142
157
165
162
149
139
141
153
158
154
148
145
145
143
140
144
149
150
142
132
127
131
133
133
130
133
140
145
151
156
153
141
134
135
137
145
147
145
142
138
155
147
143
141
142
142
142
145
144
140
138
149
165
177
170
158
150
153
154
148
140
138
141
143
144
150
155
156
150
136
122
119
127
137
144
150
148
149
153
153
147
139
137
140
140
138
142
144
146
145
146
145
146
147
144
141
144
153
156
145
130
131
152
172
174
163
152
148
146
140
136
138
141
144
144
146
151
152
149
138
128
123
127
135
144
146
146
144
146
147
141
137
142
147
149
143
139
138
141
141
137
140
146
148
146
144
148
159
163
151
130
123
138
161
171
165
152
142
138
136
139
142
142
139
136
138
144
146
143
137
131
127
126
128
131
133
135
137
140
143
139
138
143
149
152
147
137
128
126
128
136
140
147
150
149
148
152
157
159
154
142
134
137
149
166
168
157
142
132
131
139
142
140
134
132
134
140
143
141
135
130
124
121
121
126
131
133
136
141
145
145
144
144
146
149
147
134
120
115
122
140
145
149
149
148
150
152
150
151
152
154
148
141
144
160
169
163
145
128
125
132
135
135
134
134
134
137
140
142
140
134
125
121
123
129
134
139
140
144
149
153
152
148
146
147
143
132
120
118
127
145
148
149
146
145
148
149
146
145
151
158
157
145
140
150
160
165
151
132
124
124
128
131
139
138
134
131
136
143
147
143
136
132
130
129
131
137
142
148
153
156
157
152
148
144
141
135
124
122
128
149
147
146
145
147
150
152
150
148
152
158
158
149
140
140
145
159
160
152
139
128
125
131
140
138
131
127
135
145
151
148
145
141
134
125
122
128
140
148
152
155
154
148
143
141
141
138
129
122
121
149
145
144
147
150
156
161
160
156
154
158
159
153
142
132
133
147
169
170
157
138
128
128
132
132
126
127
136
146
149
150
147
141
133
122
118
123
135
144
149
151
149
143
139
137
138
136
130
124
121
149
147
148
150
151
156
161
162
157
155
159
160
153
141
127
126
136
161
174
170
150
132
125
125
127
125
129
137
146
150
150
146
136
130
123
122
125
131
139
145
147
146
144
141
139
136
133
130
130
129
149
152
154
152
147
149
154
154
152
153
158
158
151
141
129
123
125
139
157
168
158
137
126
124
128
130
133
138
143
148
147
143
135
129
124
126
128
131
136
140
142
142
140
139
137
134
132
131
132
133
148
152
155
153
147
146
151
151
150
152
155
155
152
147
141
134
124
120
135
149
152
142
133
130
133
137
137
138
138
136
139
138
136
134
128
127
131
137
139
139
139
138
134
129
126
125
128
131
132
128
145
148
152
154
153
152
154
153
152
152
152
151
151
153
153
147
134
118
115
122
135
144
143
141
142
142
141
139
133
126
121
128
136
137
135
133
137
143
145
143
140
138
133
126
119
115
120
128
131
129
145
147
151
157
157
156
154
152
152
152
148
145
145
150
152
150
143
126
111
107
118
139
153
155
151
145
144
144
138
128
121
123
128
132
132
133
137
143
145
144
140
138
139
136
128
117
115
120
127
133
150
150
152
156
158
154
149
143
145
148
147
144
143
146
147
146
145
135
119
105
110
134
156
165
160
149
144
143
143
141
132
127
126
124
128
134
137
138
138
139
136
134
135
139
138
127
119
117
124
134
151
152
151
153
155
154
147
138
137
142
146
148
147
148
149
146
145
141
132
120
119
130
148
157
158
147
142
141
143
145
138
133
130
126
127
133
134
135
134
133
132
128
123
123
128
129
128
126
130
136
143
149
149
149
153
157
154
144
137
137
139
143
146
152
157
152
144
139
139
138
130
125
128
139
144
146
144
142
144
144
140
137
133
128
124
122
126
132
133
132
129
126
119
115
116
124
132
134
136
137
139
151
152
149
148
152
155
153
145
137
129
128
136
153
163
155
142
136
143
152
142
128
118
128
139
151
152
152
150
148
142
136
131
122
116
112
117
126
132
136
131
130
127
124
124
125
128
129
130
132
151
160
159
150
139
137
146
154
152
140
124
120
129
148
162
155
140
137
146
155
150
139
126
130
142
158
173
176
171
160
148
135
124
115
112
110
113
119
123
125
128
132
134
133
132
129
126
123
120
120
162
168
162
149
135
128
136
147
151
142
127
120
126
141
153
151
144
139
140
142
145
146
145
146
147
157
176
182
179
167
153
135
122
114
113
116
117
116
111
111
119
129
133
130
126
128
131
127
117
106
159
164
160
149
137
130
132
140
145
142
134
126
123
133
141
145
147
141
135
130
132
142
148
150
143
144
150
169
172
162
148
133
121
115
119
122
121
115
104
102
115
126
128
122
119
125
135
133
118
100
142
149
155
152
143
135
132
135
140
142
141
137
132
131
135
140
144
144
138
132
130
136
143
145
138
127
124
137
149
155
147
134
127
124
126
128
125
117
106
103
111
117
119
118
119
126
132
128
115
101
130
137
152
156
149
140
135
134
137
141
144
147
147
143
139
135
136
141
141
144
139
138
139
140
137
128
126
129
144
154
148
138
131
131
133
135
131
121
113
108
108
108
109
114
125
130
128
123
115
112
131
136
146
150
149
145
142
140
139
139
144
150
158
154
145
134
128
130
135
143
147
145
141
141
141
143
147
153
160
157
150
137
129
130
136
140
137
128
120
114
109
105
106
112
126
131
130
129
131
130
137
136
137
140
143
145
146
147
146
146
148
151
153
151
145
139
131
124
124
135
147
149
147
145
145
151
156
161
161
157
150
136
128
129
137
145
147
140
131
123
117
113
111
113
116
123
132
140
148
144
138
133
131
131
133
136
142
148
156
160
158
154
145
140
142
143
140
131
127
134
146
150
150
149
148
149
154
153
153
153
149
142
137
134
137
148
158
159
145
134
129
126
123
121
116
117
130
144
154
147
141
134
131
129
127
130
137
146
158
164
163
157
148
141
141
148
150
150
147
144
146
151
152
152
148
144
140
143
145
152
155
156
150
140
136
148
163
175
174
163
147
140
136
134
127
124
132
141
147
141
148
145
144
139
134
131
135
139
144
148
151
151
147
146
141
143
148
151
151
147
147
149
150
149
147
142
142
141
143
152
160
164
156
141
133
141
158
173
179
174
165
155
155
154
145
136
135
138
141
135
167
164
156
145
137
133
134
136
144
152
154
153
152
150
150
152
156
158
160
154
146
138
139
149
159
165
164
159
155
152
149
145
145
146
146
144
144
147
154
154
148
142
143
148
149
144
139
136
138
142
160
157
150
146
145
147
145
143
145
150
152
149
150
152
153
154
150
145
139
143
143
145
152
157
163
163
157
153
154
156
155
149
141
137
136
135
137
144
149
150
148
145
145
145
146
144
137
132
134
141
155
151
149
151
155
159
157
149
143
141
139
141
147
153
155
152
144
138
137
142
147
156
160
162
164
159
150
148
153
159
158
151
146
142
138
136
137
140
146
150
151
152
150
145
140
138
132
129
134
143
154
149
147
152
157
160
159
152
142
137
133
136
146
152
154
149
143
140
142
150
156
162
163
162
164
158
153
151
153
156
154
149
146
148
152
147
148
149
153
157
158
158
152
142
132
124
123
129
138
149
153
146
145
147
153
155
155
149
142
137
137
140
145
148
148
147
145
144
145
151
156
163
163
164
166
163
161
158
155
153
147
143
142
146
151
154
155
157
161
166
164
159
151
138
126
117
122
134
146
155
153
148
145
143
145
146
149
145
141
139
142
145
145
143
144
145
145
144
142
145
151
157
161
164
168
169
168
165
161
155
147
140
137
138
144
149
154
159
163
167
164
157
149
136
126
122
128
143
158
160
154
152
148
139
135
138
142
144
140
139
142
146
145
143
140
142
144
143
140
138
142
149
153
159
165
169
170
166
162
156
152
143
135
134
140
146
152
160
164
164
160
152
144
137
130
128
131
146
160
164
149
148
144
131
125
131
140
143
141
139
142
147
147
145
141
141
143
143
141
140
142
145
146
149
156
163
168
164
157
153
154
145
138
134
138
144
151
160
163
159
150
136
131
134
137
135
131
135
148
158
135
136
130
121
117
127
142
147
145
139
140
144
145
144
142
143
145
144
143
143
145
145
142
140
146
156
169
166
156
151
150
147
142
137
139
143
149
155
157
152
135
120
118
131
142
142
135
129
135
145
127
123
118
111
111
126
145
152
147
136
130
130
133
137
140
143
145
143
143
144
146
145
141
135
139
153
175
183
172
154
149
149
147
145
144
145
148
151
150
143
130
114
115
132
145
145
140
135
137
141
131
122
114
105
107
123
145
155
149
135
125
126
131
134
135
137
141
143
142
142
143
143
141
139
140
151
173
184
174
156
149
150
153
151
148
145
147
151
149
141
129
117
123
138
145
145
141
141
144
146
135
124
113
100
101
117
143
156
150
138
131
136
140
136
131
131
137
143
145
142
139
140
142
145
147
150
162
163
160
153
148
149
152
151
147
143
145
151
152
143
130
121
128
141
147
144
136
135
140
150
133
122
109
97
98
116
140
151
147
138
135
141
143
137
129
127
136
146
150
145
138
137
142
150
154
154
155
155
157
154
152
147
144
144
144
142
142
141
144
137
132
127
130
138
146
145
137
131
134
149
121
115
104
97
104
122
139
144
140
136
137
139
137
132
126
126
137
149
154
148
138
136
141
148
155
158
159
161
162
165
156
143
134
135
143
145
140
130
123
131
137
137
134
135
142
148
147
141
138
148
109
109
105
105
113
129
136
138
140
144
147
144
139
131
127
128
137
149
154
147
139
136
139
144
149
157
163
167
166
155
148
139
133
132
144
151
145
133
126
134
145
149
145
137
138
145
152
151
148
150
108
109
110
115
119
127
129
134
144
158
166
163
150
141
135
133
136
145
148
145
138
136
137
138
140
148
157
159
150
138
136
139
142
143
145
146
148
150
147
142
148
155
154
144
134
134
143
151
152
154
108
109
115
119
121
121
121
132
147
162
168
165
156
149
146
142
138
140
143
144
141
137
135
132
132
137
145
151
146
138
136
143
152
153
146
140
144
150
151
146
148
156
158
149
133
126
133
146
154
156
108
110
118
122
124
125
130
137
148
156
153
148
147
149
150
146
139
136
142
148
149
141
132
128
126
129
137
149
159
158
151
146
150
151
147
138
136
141
144
144
150
160
163
153
137
126
130
142
153
154
111
119
126
129
131
138
142
145
145
142
139
139
144
150
150
146
140
137
142
151
151
145
138
135
131
132
135
144
164
171
163
150
146
146
149
143
136
133
133
141
152
165
169
158
145
134
134
140
149
153
124
134
136
134
135
141
147
147
139
132
134
144
153
154
149
145
142
141
141
143
145
148
153
157
153
143
137
134
138
148
155
154
147
145
147
145
139
135
132
138
152
162
165
158
152
145
141
140
143
149
135
140
137
131
132
138
146
146
133
127
133
149
159
155
146
138
139
142
142
140
142
151
161
167
159
149
140
127
113
120
136
150
149
142
135
136
139
140
139
139
149
152
153
150
151
150
148
142
138
136
140
139
136
131
134
141
148
146
135
128
131
145
156
154
141
133
136
144
149
148
148
151
154
153
149
150
146
135
116
111
125
140
143
136
127
129
138
145
145
145
149
146
142
141
143
148
150
147
141
130
145
141
137
136
141
147
152
149
140
132
129
139
151
156
149
140
140
149
156
156
151
146
144
141
142
145
148
145
136
123
122
130
137
139
137
139
148
150
150
151
149
144
141
139
139
142
145
148
145
140
147
144
141
141
146
152
156
154
148
136
128
132
147
161
163
153
147
151
154
151
146
142
141
139
139
137
141
145
142
133
126
127
136
147
155
156
154
154
152
150
145
139
141
146
145
141
138
141
145
148
144
140
141
142
146
151
158
161
155
141
126
125
138
157
164
158
149
147
146
143
143
143
143
141
136
134
136
139
139
135
128
127
135
146
156
157
155
153
150
146
139
135
139
148
150
144
136
133
139
146
139
137
138
141
145
151
159
166
162
146
129
124
133
148
157
157
151
144
139
139
142
146
144
138
133
135
138
138
135
131
128
127
131
136
141
148
152
152
149
147
138
134
132
139
147
146
138
132
135
141
140
138
139
140
145
153
160
162
159
152
142
135
132
136
148
161
158
147
135
133
139
143
142
137
135
137
139
139
135
132
130
130
128
129
134
142
148
151
152
153
147
139
131
132
140
144
140
132
136
144
142
141
140
140
145
153
158
156
154
155
156
148
134
129
140
161
164
148
131
125
131
137
140
138
135
134
136
139
141
141
138
135
134
132
133
137
143
149
154
157
154
147
139
136
138
140
136
132
138
147
143
141
139
140
145
153
156
152
149
154
160
153
134
126
131
149
155
144
130
124
127
131
137
137
134
131
133
139
148
153
150
144
142
136
129
127
132
142
153
156
155
151
146
141
139
137
133
131
134
144
146
142
139
141
147
154
156
152
149
151
154
149
137
129
128
132
140
143
139
138
134
128
127
130
130
129
134
143
154
158
154
148
143
132
118
111
118
133
148
154
153
149
147
143
139
136
133
131
132
135
150
146
143
144
148
154
157
155
149
144
144
144
142
139
133
128
134
144
155
155
142
127
118
120
124
131
138
146
152
154
151
146
140
130
113
103
107
125
140
149
150
147
144
142
138
136
134
133
132
131
150
153
153
149
146
149
156
156
148
141
141
143
145
145
144
136
135
142
156
157
143
128
117
119
126
133
140
147
150
148
145
142
137
130
119
109
109
123
135
143
144
142
141
140
138
136
134
134
132
127
147
155
158
151
143
146
154
156
148
141
141
144
144
142
142
138
131
129
136
140
139
131
124
126
130
136
142
148
149
146
140
136
134
129
124
117
116
126
135
138
137
134
134
136
136
135
133
131
127
120
150
156
156
151
144
147
153
153
145
139
140
144
143
139
139
142
136
122
115
122
132
136
135
134
134
138
144
150
148
142
131
129
132
132
128
124
124
132
138
136
132
129
130
133
132
131
130
127
123
116
158
157
153
150
148
150
151
148
143
138
140
142
139
136
139
146
147
134
120
115
128
142
145
142
139
140
145
149
145
135
121
119
126
135
135
133
133
138
141
138
133
130
131
134
134
130
127
127
127
124
161
157
152
151
154
153
150
145
145
145
145
140
133
133
139
149
153
149
136
128
133
144
153
155
149
143
142
143
141
133
118
111
114
127
135
143
144
143
143
141
138
132
131
136
139
136
133
132
134
136
161
159
155
155
159
155
147
140
146
152
151
141
131
133
142
149
151
149
141
135
135
142
155
165
159
147
138
135
138
138
129
113
106
116
132
152
155
144
140
139
138
132
126
129
138
142
143
140
141
143
160
160
158
158
159
157
148
140
143
149
151
145
139
143
149
149
145
141
141
144
141
141
147
158
159
148
136
129
132
136
131
118
110
115
131
150
154
142
133
132
134
129
120
117
126
137
145
143
144
144
153
158
158
154
154
155
153
147
143
144
144
144
147
154
158
152
140
133
140
153
152
142
134
141
149
148
139
130
131
133
129
121
115
119
126
136
138
134
130
128
130
126
117
112
117
124
131
135
136
137
143
157
158
150
143
145
153
156
150
142
137
135
138
152
162
155
139
133
142
158
160
144
125
128
139
143
143
137
134
132
128
120
117
118
119
121
123
125
126
130
130
125
118
114
115
118
119
118
121
127
145
163
164
152
136
131
141
153
153
145
134
127
129
146
157
154
143
139
146
157
158
148
129
123
126
136
144
146
142
138
131
124
119
117
117
115
116
117
119
126
125
123
120
119
121
120
117
115
116
120
150
165
164
152
137
129
133
142
148
145
137
129
128
139
149
150
146
144
143
143
145
145
140
129
125
131
144
152
153
149
140
129
120
116
117
116
114
110
106
108
115
121
122
121
122
124
126
123
119
116
148
152
152
147
141
136
134
136
141
144
143
139
134
140
140
144
144
143
140
135
135
137
139
137
131
130
138
150
160
156
145
131
119
113
112
113
110
101
91
90
102
115
122
120
119
126
132
131
120
109
136
136
138
142
143
141
138
137
139
143
146
145
144
143
141
139
140
141
142
140
135
132
133
137
135
132
134
141
153
152
138
128
116
108
105
106
103
96
88
85
95
107
118
122
123
127
130
127
115
106
132
133
139
145
146
143
141
140
140
141
145
146
151
149
145
138
137
143
145
146
136
129
129
133
135
133
129
127
124
128
129
125
116
107
102
101
98
93
91
89
95
100
107
115
126
131
129
124
117
116
137
139
145
150
149
146
144
143
144
144
146
148
152
152
146
140
138
138
138
135
132
130
132
135
134
130
124
117
113
119
125
125
118
108
101
97
97
95
95
96
96
95
96
103
117
127
130
133
136
133
140
140
141
143
145
144
145
147
150
152
150
149
145
143
141
143
139
133
125
123
124
131
137
138
133
126
119
113
112
117
122
125
121
109
98
94
97
98
100
100
97
94
93
95
101
111
126
139
146
140
137
134
133
131
133
136
143
148
154
159
154
150
145
139
136
137
136
131
126
122
123
130
138
139
132
122
116
111
113
117
121
125
123
110
96
93
100
106
107
101
93
91
94
98
96
95
107
122
133
128
135
131
130
130
131
134
141
143
148
151
154
155
153
147
134
132
133
134
131
126
126
128
133
133
129
120
114
110
113
116
120
123
124
119
104
104
108
115
114
103
89
86
94
101
100
92
90
98
104
106
141
137
137
138
140
139
140
136
132
133
141
150
154
148
134
130
128
130
128
128
127
125
122
118
119
117
117
113
112
114
116
120
123
127
126
115
112
114
118
112
98
90
96
104
103
93
87
89
95
97
164
150
140
136
143
154
158
151
147
147
148
148
147
145
145
143
135
119
117
125
137
143
148
153
161
167
166
159
152
147
145
141
140
139
139
142
144
146
148
146
142
138
138
139
140
140
143
147
149
145
155
141
133
133
145
159
164
159
152
149
146
145
143
143
142
136
122
106
99
117
140
153
158
157
157
156
152
152
150
147
143
136
132
128
127
128
129
128
129
136
139
140
141
140
141
144
144
143
142
139
153
144
135
136
147
156
161
157
151
145
139
139
142
143
140
129
116
107
107
126
150
160
163
159
157
155
149
147
148
148
146
146
142
139
135
134
132
130
129
135
140
141
141
140
140
143
143
140
140
141
155
147
140
139
143
147
150
149
146
141
136
138
143
142
136
125
116
118
133
149
158
164
165
163
164
162
158
152
148
146
145
149
150
154
157
157
155
152
148
144
141
137
134
133
135
137
138
139
141
150
151
146
142
140
143
140
141
141
142
142
143
144
143
139
132
122
120
126
137
147
156
160
165
167
170
169
166
156
148
141
136
138
144
152
157
160
158
155
155
152
141
130
125
126
129
133
138
142
148
156
143
140
140
142
144
142
140
138
140
145
149
148
141
131
124
121
124
130
134
139
146
155
163
168
171
169
166
159
148
138
128
124
132
140
149
152
152
150
147
144
138
128
125
127
128
134
144
155
160
162
137
133
138
140
142
140
141
140
141
144
146
146
139
126
119
122
128
131
134
136
144
156
160
162
162
164
165
160
153
145
140
135
136
140
147
148
148
143
137
134
134
132
131
132
133
137
148
162
169
167
128
123
128
130
132
136
142
145
145
143
144
145
144
139
130
127
131
135
140
149
159
163
159
154
153
159
164
162
155
151
155
158
154
150
148
147
147
145
140
136
135
131
130
133
137
141
147
157
163
162
123
115
114
116
122
131
146
152
151
146
144
147
148
145
139
135
136
139
146
155
165
165
156
146
146
155
169
171
161
152
157
167
163
154
148
146
146
148
148
145
139
127
123
130
141
146
147
150
152
151
127
115
109
109
119
132
148
155
151
143
140
140
141
141
141
140
141
142
145
150
156
156
149
141
141
154
175
179
170
154
152
156
157
153
147
145
146
149
150
148
138
126
122
135
146
150
148
146
145
144
130
118
113
114
121
133
148
154
148
138
135
138
138
136
136
137
141
143
143
143
143
145
146
142
145
153
170
179
170
154
146
146
150
150
146
143
145
149
150
145
133
125
129
143
150
151
145
143
144
145
127
119
118
118
122
132
148
155
148
139
138
145
147
139
133
134
140
144
143
141
139
142
147
154
155
154
159
159
155
149
145
146
148
148
143
139
141
149
151
144
131
126
133
146
152
147
137
133
135
142
116
116
119
120
122
129
144
153
147
142
143
150
151
145
139
137
143
147
146
141
136
138
147
158
162
158
152
148
147
150
151
148
146
145
144
143
145
152
153
146
137
133
136
142
147
146
135
127
126
133
108
114
121
123
125
130
141
149
148
147
148
149
147
147
148
149
153
154
151
143
137
135
140
149
157
158
155
149
144
150
153
147
142
141
148
159
163
157
152
148
149
148
142
139
143
148
147
139
133
135
109
120
128
133
133
137
143
147
151
156
157
152
148
147
152
155
159
159
157
147
139
135
135
137
142
149
154
149
138
132
140
141
141
142
149
160
164
158
151
149
155
157
149
139
138
145
154
155
149
144
118
130
139
144
144
145
145
146
154
163
167
163
155
152
153
156
156
156
153
147
142
139
136
132
131
137
146
145
133
119
126
138
147
151
150
148
150
152
151
148
152
155
151
139
131
133
146
158
160
154
124
136
146
149
148
146
144
145
153
163
171
168
160
155
155
154
150
147
146
146
143
139
136
132
129
130
137
142
139
131
131
140
154
160
151
138
137
146
152
153
150
152
151
142
130
124
133
150
161
159
125
139
149
151
149
146
144
144
148
154
154
152
150
150
151
149
144
143
146
150
149
142
136
130
129
131
135
142
148
149
141
142
151
158
150
135
132
142
156
159
156
155
155
148
137
127
129
142
156
159
126
140
148
148
147
145
145
144
141
140
140
142
142
145
144
143
143
145
150
155
153
146
138
133
134
135
136
139
145
148
144
141
145
147
147
140
138
143
155
162
161
162
161
153
146
135
131
137
147
153
129
139
142
141
141
144
145
144
135
130
131
140
148
148
144
143
145
147
148
148
146
145
144
142
139
138
138
133
129
130
135
139
142
142
145
146
145
147
152
153
157
161
158
151
146
139
133
132
136
140
132
136
136
135
137
141
144
144
135
129
130
141
152
153
148
142
144
146
145
141
140
143
145
145
140
139
141
134
125
119
128
139
141
140
143
150
156
154
148
144
148
150
149
143
141
139
135
130
126
125
133
136
136
135
138
141
146
147
140
135
130
137
147
152
149
144
143
146
149
147
145
143
141
136
135
138
141
136
128
125
130
138
140
139
141
151
160
158
148
138
138
140
141
140
139
139
138
132
127
122
133
137
139
139
143
147
152
151
145
138
130
132
141
149
150
146
145
150
154
154
149
142
135
129
126
126
131
130
132
133
136
139
141
143
144
153
158
156
147
133
127
133
141
145
145
141
137
136
135
137
134
136
138
140
146
151
154
151
145
137
130
131
138
148
153
152
149
151
153
151
146
140
136
131
122
115
112
121
132
139
143
145
146
149
151
151
151
151
144
131
121
128
141
153
152
143
135
135
139
147
136
133
133
136
142
148
151
149
143
134
129
130
137
147
153
154
150
149
148
145
142
140
139
135
128
118
115
122
132
138
142
145
148
150
150
151
151
149
144
136
128
127
135
148
152
147
140
136
138
144
140
132
128
130
136
142
148
148
144
139
131
129
135
143
151
155
154
150
145
142
140
140
139
137
135
137
134
130
132
132
136
140
145
146
148
150
150
149
146
144
140
133
129
131
141
147
147
143
142
145
144
136
128
127
132
141
149
151
150
147
141
136
132
135
145
160
162
157
148
140
137
137
137
137
138
140
140
137
132
129
131
137
142
143
143
145
146
145
145
149
149
142
131
124
131
141
149
154
155
153
144
139
133
131
136
145
151
151
150
153
154
147
133
127
135
155
163
156
146
137
133
134
137
136
135
136
142
143
142
138
137
140
143
142
140
139
138
138
138
144
150
148
139
131
130
137
143
150
156
159
141
139
135
137
144
150
151
148
148
155
162
156
137
125
126
137
143
144
139
134
132
132
134
133
130
131
141
152
157
155
150
146
145
141
138
134
130
130
131
136
143
147
145
141
136
134
134
136
143
152
142
139
137
140
148
152
150
145
144
151
159
156
142
129
122
120
120
127
133
136
136
130
128
127
128
133
143
155
162
160
152
143
141
136
134
130
126
125
128
131
135
141
144
143
139
133
130
130
136
145
146
144
141
141
143
144
144
142
141
142
146
147
145
139
130
119
112
117
131
142
137
130
124
126
133
138
143
149
152
148
143
136
135
133
129
124
119
122
128
130
134
139
142
142
139
133
129
131
135
140
147
147
146
141
137
137
140
144
142
140
140
142
144
145
145
136
122
115
123
134
135
131
129
135
142
143
144
145
143
139
134
130
130
128
126
121
118
125
132
135
134
133
137
138
138
133
131
132
134
133
142
147
148
144
139
141
148
151
148
142
141
142
142
143
147
145
132
116
111
119
131
136
139
143
146
145
145
147
146
141
132
126
125
125
123
121
124
134
140
139
132
127
130
135
137
134
131
129
127
122
147
151
151
147
145
147
151
153
147
142
143
144
141
137
140
146
142
126
112
113
131
140
144
141
140
140
144
149
150
144
133
126
126
126
124
124
128
139
143
139
130
124
127
136
139
137
131
126
119
114
162
160
152
146
143
143
145
143
138
136
142
145
138
130
133
146
153
145
130
124
135
145
149
144
138
136
139
144
147
141
135
128
129
131
130
128
130
137
139
138
133
128
130
139
145
145
137
128
123
119
167
161
150
140
136
137
137
135
133
135
140
138
130
124
129
144
156
157
148
139
140
145
152
153
146
138
135
137
141
139
135
126
122
124
129
133
134
135
139
142
140
133
129
134
145
153
148
138
133
131
161
155
146
141
143
146
141
135
135
139
140
132
122
122
131
143
150
152
150
144
141
141
150
159
156
145
134
132
137
139
134
121
111
113
126
137
141
136
138
142
144
138
128
125
135
148
151
145
140
136
159
156
150
152
156
157
150
141
140
142
140
131
123
126
136
144
142
141
144
148
145
139
141
152
155
147
135
129
132
135
132
119
110
112
125
139
142
134
130
134
141
143
135
126
127
133
138
136
132
128
162
161
159
156
155
155
154
150
145
141
137
133
127
128
136
141
139
135
141
151
154
147
139
140
148
147
138
128
126
128
126
118
114
119
127
137
136
126
122
125
135
142
141
131
125
122
122
120
117
116
160
164
163
154
143
142
149
153
147
140
136
134
129
126
131
136
138
137
142
154
160
155
142
137
139
143
136
126
121
121
121
118
118
124
130
132
128
121
120
125
129
133
133
126
123
119
116
113
112
113
150
162
163
154
142
135
140
145
144
140
138
135
127
123
125
131
139
142
144
148
152
150
141
133
129
131
127
122
118
118
120
120
121
124
126
126
123
117
117
122
123
124
121
119
119
119
117
116
116
120
145
154
157
155
149
142
138
137
138
142
143
140
131
127
126
130
138
143
144
143
143
141
136
129
119
111
116
118
120
122
124
125
124
123
122
122
120
115
112
113
114
118
117
115
114
116
117
118
120
124
144
144
145
148
151
150
142
136
137
143
147
145
141
140
138
136
136
140
143
143
141
136
131
125
115
109
112
118
124
126
126
127
123
120
117
119
119
115
107
101
105
112
118
118
115
116
116
118
119
123
145
141
138
141
146
148
145
141
141
142
143
145
148
153
150
142
136
137
143
146
143
135
128
122
118
115
118
120
123
123
124
124
120
114
110
111
116
115
110
100
98
106
116
122
121
120
120
120
120
120
144
143
143
144
146
146
144
142
141
140
143
146
152
157
155
148
143
142
144
140
137
129
126
124
123
122
119
117
108
113
118
121
117
107
102
103
109
112
112
106
103
104
109
118
121
126
127
127
127
129
141
144
148
151
151
147
143
141
142
145
149
153
156
157
155
153
156
154
144
130
126
125
128
130
125
119
111
98
95
106
118
125
119
106
96
94
97
103
110
110
110
104
100
103
112
122
130
135
136
135
138
139
143
145
145
141
139
141
148
153
158
162
164
159
151
151
157
158
143
125
118
123
131
133
126
115
104
99
100
109
118
128
125
109
93
81
81
87
97
109
111
100
93
91
96
107
120
129
134
132
135
133
135
133
130
129
135
143
150
155
159
165
167
160
146
139
137
139
133
124
118
121
128
131
126
117
111
110
111
113
116
122
123
113
91
74
71
76
85
87
86
87
85
87
86
89
95
106
116
117
138
135
135
132
128
128
135
137
141
144
150
158
163
155
139
129
118
121
125
125
123
120
121
122
125
124
120
117
114
111
107
110
117
115
97
78
72
74
79
72
64
64
77
85
86
80
77
85
96
101
139
136
137
138
137
136
137
133
129
131
139
147
148
139
130
124
118
116
121
128
131
128
120
116
124
133
134
124
116
110
104
103
111
119
115
104
85
81
86
81
72
67
75
85
85
81
75
78
88
93
146
133
129
133
148
163
168
160
149
141
134
128
128
132
138
142
139
133
131
139
146
152
155
156
160
164
163
160
153
150
149
147
143
139
141
146
150
152
150
143
137
131
130
131
133
139
147
157
160
153
148
135
131
136
147
156
161
156
148
139
131
127
130
134
137
137
131
126
127
138
149
155
153
153
156
161
164
162
157
149
144
139
136
136
134
135
134
133
134
135
135
133
132
133
137
144
151
156
155
145
154
145
138
135
139
143
145
145
143
137
131
133
140
140
135
128
123
126
134
146
154
152
149
151
157
163
169
165
156
148
144
144
145
141
135
131
127
125
126
130
132
132
130
132
137
143
147
150
150
146
150
146
137
131
124
122
129
136
140
139
139
143
146
141
130
119
118
130
142
152
160
159
158
159
163
169
169
162
152
144
143
147
149
148
139
134
131
129
129
130
128
124
121
125
132
138
144
146
149
153
139
137
135
130
125
121
126
132
140
146
151
151
145
134
123
118
122
134
144
151
157
162
167
169
169
167
164
157
149
141
138
142
146
148
148
140
134
130
130
133
129
120
116
122
130
138
145
151
155
160
126
127
132
137
139
139
133
133
139
147
153
151
141
129
123
125
130
136
140
144
150
161
169
172
166
160
157
156
153
145
137
129
135
145
151
144
133
123
126
133
134
132
129
130
135
142
151
160
164
164
118
119
128
141
150
146
142
138
138
143
146
145
141
135
133
134
136
137
138
143
151
161
166
164
158
155
155
157
156
152
147
142
147
152
152
145
131
116
117
129
140
148
150
141
139
144
155
165
165
158
118
115
122
137
149
151
150
149
147
142
141
142
144
145
142
139
137
139
143
153
162
167
164
158
151
152
151
153
151
152
157
163
165
162
154
145
133
119
115
127
142
155
156
144
141
144
155
163
162
155
121
116
121
133
147
154
157
161
159
150
145
144
147
147
144
141
140
143
149
160
170
171
163
153
147
147
147
148
146
150
159
175
177
168
156
147
138
129
126
132
142
149
148
144
146
151
156
159
159
155
125
119
127
139
151
154
156
160
157
153
151
146
142
142
142
142
143
145
149
156
165
165
160
151
146
145
147
148
148
150
155
165
169
165
156
149
145
140
137
137
138
138
142
147
156
159
158
155
153
156
127
122
134
147
153
154
152
152
150
149
151
148
145
141
140
142
144
144
145
147
150
153
155
154
150
148
149
152
156
152
150
152
154
154
150
145
144
145
146
141
135
134
141
154
162
159
153
146
143
145
124
123
136
148
150
147
148
150
149
149
152
155
153
147
143
143
144
143
141
141
141
145
152
159
158
151
149
151
154
152
149
146
149
148
141
136
138
146
153
148
139
137
143
152
156
153
146
139
134
133
121
125
137
145
139
137
143
152
154
153
154
156
155
152
148
146
147
144
140
138
138
141
148
156
157
150
145
145
148
152
154
153
152
150
144
138
140
150
157
159
155
149
145
145
147
149
145
139
132
129
119
128
141
144
133
131
140
152
158
159
156
152
150
150
151
152
150
147
142
140
140
141
142
144
143
144
144
142
140
147
157
164
165
160
154
154
154
155
157
164
166
161
148
142
143
149
153
150
142
137
123
134
146
148
139
137
142
150
159
160
156
150
147
148
153
154
154
152
149
146
145
143
138
133
132
137
144
140
130
131
147
162
167
163
157
157
157
155
154
157
162
162
152
141
138
148
156
160
156
152
129
140
151
152
147
146
147
150
155
157
155
150
150
151
152
154
154
154
152
148
145
142
138
132
130
134
142
141
130
124
131
148
162
165
157
150
146
149
151
150
152
154
150
137
133
140
148
158
162
160
136
146
154
156
154
151
147
146
148
151
151
149
148
148
149
151
151
151
149
147
143
141
140
137
135
135
139
142
137
129
128
139
157
168
161
146
140
146
154
153
146
141
144
139
134
134
137
148
159
160
141
150
156
158
156
152
144
140
141
148
152
148
142
139
142
146
149
148
149
150
149
146
144
145
145
141
139
140
141
134
131
137
152
168
165
152
144
150
161
160
148
135
136
142
145
136
132
138
150
155
143
147
152
154
154
151
143
137
136
141
148
145
140
137
138
143
146
149
151
154
153
149
145
145
144
143
141
137
133
129
129
136
147
159
164
159
153
155
163
161
150
137
136
141
147
138
132
133
141
146
141
139
140
145
151
152
145
137
133
135
141
145
145
144
144
144
147
149
150
148
145
142
138
135
136
138
144
141
135
128
126
134
143
151
159
162
161
159
159
155
149
145
139
138
138
133
129
129
132
137
140
136
134
138
144
146
142
136
134
134
138
142
147
150
150
147
147
148
147
142
138
136
132
126
125
132
141
146
145
139
135
137
142
149
157
166
169
164
155
148
146
145
139
134
130
126
122
121
125
131
138
139
138
139
141
139
137
135
137
141
140
140
143
149
151
150
150
150
149
146
142
138
132
126
123
127
134
142
149
150
147
144
145
151
158
166
169
164
153
143
138
137
139
137
133
124
118
118
123
134
134
138
141
140
141
140
139
140
142
145
143
141
142
149
153
154
153
153
153
151
148
142
136
130
125
122
123
132
145
154
154
150
149
151
153
155
157
157
149
136
125
126
137
144
140
130
123
122
132
144
132
135
137
138
140
142
144
143
143
144
143
144
145
151
154
155
155
154
152
149
145
140
137
132
125
120
120
128
142
151
154
151
151
149
145
143
146
150
146
131
118
121
136
147
145
137
132
132
137
146
135
133
132
134
137
139
141
141
140
139
139
143
144
149
154
157
154
153
149
144
139
134
133
131
127
124
124
132
142
147
149
150
149
146
142
140
143
148
146
136
129
130
135
140
141
141
139
137
134
139
141
135
132
132
134
136
137
139
141
140
138
138
139
145
152
156
156
154
149
144
137
130
128
129
130
130
130
134
138
137
141
145
146
145
141
141
143
145
146
144
143
140
133
129
130
138
140
137
132
135
145
140
137
134
136
137
139
142
147
147
142
138
136
141
149
156
159
157
152
145
136
130
129
130
132
133
134
134
133
133
135
142
144
143
140
137
136
135
138
143
148
145
133
124
124
131
139
140
138
140
144
143
141
142
143
142
142
144
148
152
153
148
141
139
141
145
148
156
157
148
137
132
133
132
131
131
137
144
145
140
143
142
144
142
139
135
129
125
125
132
141
145
138
131
128
132
138
143
147
146
142
142
142
144
147
147
143
140
145
154
163
161
151
136
129
127
132
151
154
149
140
136
137
133
129
131
141
156
161
156
149
144
142
141
140
136
130
123
118
123
133
140
143
141
136
134
133
137
142
143
140
140
139
142
146
147
142
138
142
154
166
167
153
134
120
117
122
137
149
150
141
137
137
137
135
136
142
151
155
152
146
140
138
139
140
138
134
126
121
124
131
138
143
144
140
133
127
127
132
138
143
141
139
140
141
142
142
141
143
150
158
157
148
135
121
112
113
122
137
145
140
137
138
145
149
144
140
138
136
136
137
132
131
134
136
135
131
128
127
128
134
139
144
145
142
133
125
124
130
136
146
141
139
139
139
141
145
148
148
148
150
146
143
137
130
119
114
112
125
135
136
136
139
151
158
151
141
136
132
133
133
128
125
127
128
129
129
133
136
135
136
139
144
147
143
135
128
129
134
136
143
137
137
140
144
146
149
152
152
151
150
145
141
139
142
139
127
112
113
122
133
139
143
149
153
149
145
143
142
140
135
127
121
118
119
125
133
142
146
142
137
134
139
145
144
137
131
130
132
131
142
139
141
146
149
149
149
150
150
152
153
149
143
140
143
149
143
127
117
117
133
143
146
143
141
142
143
145
145
144
138
130
124
117
116
122
133
145
148
142
135
131
135
142
144
138
132
129
127
123
150
148
148
148
149
148
146
143
142
143
147
147
141
136
138
147
151
143
126
120
130
145
150
147
142
139
138
137
139
139
139
135
130
125
120
122
129
136
140
139
138
135
135
139
142
140
136
130
126
122
153
152
146
141
142
145
146
143
136
131
134
137
136
131
132
139
147
144
129
120
125
140
152
155
152
144
138
134
134
136
138
139
136
131
127
123
124
128
136
141
145
141
135
134
139
143
139
134
125
121
149
145
139
134
142
151
152
144
134
126
126
128
129
128
130
135
139
138
132
126
122
129
144
156
159
152
141
135
134
136
140
141
138
133
126
121
120
125
135
144
150
148
139
132
135
138
136
130
116
111
145
140
141
146
154
157
156
149
138
132
128
126
124
126
131
136
137
137
138
136
130
127
133
144
153
150
141
136
133
134
138
139
137
130
122
115
115
121
129
138
149
153
147
136
131
127
125
119
108
98
149
149
155
161
158
154
152
150
143
137
132
128
123
121
126
136
141
142
144
147
145
139
136
137
142
147
145
140
134
133
136
135
135
129
121
115
116
119
123
129
140
148
148
139
128
122
120
113
105
95
156
159
163
163
152
145
145
147
141
135
132
131
123
115
115
131
144
147
146
147
151
150
144
137
135
143
148
144
136
132
133
133
132
128
125
123
122
122
121
123
129
134
135
131
126
122
121
119
114
105
155
158
160
158
151
146
141
137
129
127
131
134
126
112
109
124
140
147
145
140
141
142
140
137
135
136
142
139
130
130
132
132
131
128
127
127
127
124
120
120
121
123
124
122
121
122
123
124
122
118
150
150
150
152
154
153
144
132
126
128
134
136
129
118
115
121
135
143
144
139
134
132
131
128
122
119
118
118
120
123
127
130
129
127
127
127
129
126
121
117
117
120
121
119
119
120
121
123
124
126
150
147
144
147
152
153
147
139
136
136
138
137
135
131
129
128
131
137
142
142
138
132
127
124
118
110
106
105
109
115
120
124
124
123
122
125
129
133
131
125
121
122
124
121
119
117
118
122
126
131
151
151
147
145
147
148
146
143
142
141
139
138
140
143
144
136
131
131
136
141
142
136
128
121
115
111
110
106
105
111
115
119
120
117
116
122
131
143
144
134
127
125
126
124
119
117
119
125
131
133
149
153
152
149
148
147
145
142
142
140
140
141
146
150
150
143
135
131
130
131
132
130
124
119
115
113
112
109
107
111
116
121
120
115
117
124
133
146
150
141
135
130
127
122
118
119
122
127
134
135
142
146
148
150
150
148
144
138
142
143
146
149
153
154
150
144
141
140
133
123
115
118
120
117
112
109
108
108
108
112
119
124
124
123
127
130
132
137
140
141
140
134
125
117
113
118
123
127
130
130
136
134
137
139
137
133
135
138
145
149
153
159
164
160
148
139
138
143
138
124
115
115
117
114
108
104
104
108
110
111
113
117
125
130
136
134
125
118
121
133
139
131
120
112
107
112
117
119
122
123
137
134
134
128
118
112
122
136
147
151
158
165
173
167
150
132
123
132
135
129
122
118
118
114
109
107
110
114
114
109
103
105
118
127
127
115
99
90
96
108
115
119
116
112
108
109
112
116
119
118
148
146
145
135
121
112
122
136
146
151
155
158
163
159
150
137
125
125
128
131
131
128
123
120
119
118
121
121
117
110
99
100
110
118
109
91
79
81
90
101
106
112
116
116
115
114
114
116
120
119
158
158
156
146
139
136
139
141
146
147
147
144
138
139
147
155
154
142
132
136
139
140
134
131
133
134
134
130
122
115
108
108
109
111
102
88
83
84
97
106
109
113
116
119
121
122
123
123
122
119
131
127
129
136
145
150
153
150
144
138
131
129
130
134
141
145
144
150
156
159
159
159
160
161
162
162
162
161
162
162
159
155
151
146
146
150
154
156
153
142
132
127
129
136
139
142
148
158
165
161
137
135
137
142
149
152
152
147
141
136
131
134
140
142
140
139
142
153
163
168
162
156
153
157
163
168
169
170
169
166
161
155
152
151
150
143
140
140
143
140
136
130
130
134
138
144
151
158
164
162
142
141
139
139
143
141
139
139
137
136
138
147
154
149
138
130
137
155
168
170
163
154
150
154
164
175
178
174
165
161
158
155
152
149
142
134
129
131
133
136
135
135
136
135
139
142
147
154
159
160
137
137
133
127
123
124
127
134
137
141
147
156
156
145
132
128
138
157
166
168
164
161
160
160
164
169
173
166
160
157
156
155
152
146
136
129
125
126
127
130
131
134
138
141
142
144
148
153
157
161
129
129
127
121
119
122
128
133
140
146
153
154
148
136
130
133
146
159
164
162
162
168
172
169
162
158
157
160
160
159
157
154
151
146
140
133
127
125
128
130
133
137
141
147
146
147
152
158
162
164
124
124
125
127
131
134
136
137
140
145
148
148
144
137
137
143
151
158
158
156
158
167
174
170
157
149
150
155
162
161
157
149
149
150
149
141
129
123
128
137
146
151
154
152
148
150
156
163
164
159
126
124
127
134
143
146
146
142
139
138
137
139
142
146
151
150
150
150
147
149
154
163
167
164
153
147
144
151
156
156
154
150
156
157
154
146
131
121
125
143
160
170
168
156
148
150
159
163
157
146
130
129
131
138
148
151
153
152
148
140
131
133
139
148
153
151
147
142
143
150
155
161
162
158
151
145
138
140
143
147
150
155
157
158
152
145
133
122
124
141
159
174
173
157
150
151
157
157
148
139
134
136
141
146
152
154
159
163
161
152
140
131
135
144
149
150
144
143
146
153
159
162
161
157
150
141
130
128
133
144
154
160
163
162
154
148
141
130
127
135
147
160
164
160
158
157
154
149
142
141
132
136
148
156
157
155
155
159
160
158
152
143
139
142
148
150
147
145
147
154
161
163
163
160
152
140
128
128
138
150
159
168
172
168
161
155
149
142
136
133
138
143
155
162
168
163
153
142
139
143
128
134
148
160
161
153
148
148
150
154
156
154
150
149
150
149
146
143
146
150
155
158
160
161
154
143
135
136
146
154
157
162
170
168
159
153
151
150
148
143
137
140
151
162
167
162
151
139
134
137
128
133
148
160
160
151
144
145
148
153
157
157
155
153
150
146
144
142
143
146
147
151
156
158
155
147
141
144
150
152
153
150
151
151
145
141
144
152
158
157
151
148
152
154
155
154
150
143
135
130
131
134
147
158
154
148
144
150
155
156
156
154
153
150
147
144
143
141
140
143
145
150
153
152
151
147
144
144
146
149
151
148
148
147
141
136
138
148
159
167
167
161
152
146
143
146
150
149
142
132
135
136
149
154
149
140
143
154
161
159
155
151
149
147
145
140
140
138
138
141
147
152
152
147
142
142
143
142
142
147
156
163
168
161
149
143
138
142
152
164
169
166
154
143
139
145
151
154
150
142
134
140
149
153
145
140
142
151
159
157
151
149
149
150
146
139
134
133
135
140
146
150
148
142
137
138
142
143
143
146
156
171
176
168
155
149
142
141
145
153
161
164
157
147
142
149
152
155
152
148
139
145
151
153
147
143
142
148
152
150
148
147
150
152
148
140
134
135
138
140
140
141
141
139
137
136
142
144
145
145
147
157
167
167
158
149
143
142
143
145
150
156
157
154
151
150
148
148
149
151
145
151
155
155
151
147
143
142
145
147
147
146
145
146
147
146
146
146
147
145
142
139
140
141
141
138
140
144
145
142
137
140
153
166
164
153
146
143
144
143
141
140
148
156
157
151
139
138
144
152
151
154
156
157
156
152
142
136
136
143
147
144
136
133
142
149
153
152
152
152
151
147
146
147
145
142
139
138
139
138
135
136
148
167
171
164
153
149
149
146
138
127
133
149
156
148
135
132
139
148
154
149
148
153
160
159
146
135
131
138
145
143
135
134
142
150
154
153
152
153
153
151
149
148
149
146
144
140
137
138
138
141
151
163
172
172
165
157
155
149
140
127
127
138
146
141
133
131
137
143
150
139
135
143
157
162
151
139
133
136
142
144
141
141
145
148
150
150
149
148
145
142
139
141
144
148
151
155
155
147
145
147
150
158
167
172
170
161
155
149
144
138
129
129
129
130
130
130
135
142
146
136
130
137
148
151
143
134
133
137
142
142
144
144
146
147
148
149
147
144
139
136
134
135
141
146
154
161
165
159
150
147
149
157
164
166
165
159
152
147
144
140
131
125
122
121
123
127
134
144
146
142
138
139
141
135
125
122
131
140
144
142
142
146
148
150
150
150
149
146
143
142
140
143
143
143
146
154
163
163
155
150
152
158
161
158
155
154
151
146
137
132
129
126
126
121
121
127
139
150
145
144
144
141
138
132
125
127
135
143
147
144
146
151
156
158
155
154
150
149
149
151
151
150
145
141
141
147
156
160
156
151
152
154
152
146
144
150
152
144
128
122
127
130
131
128
128
134
146
154
143
142
141
139
138
138
140
144
145
147
148
150
152
158
162
164
160
156
151
149
148
147
145
146
142
141
144
150
154
154
150
145
145
145
141
138
141
150
151
139
128
127
133
135
133
132
135
143
149
151
140
137
136
136
138
141
145
149
149
149
148
149
151
155
160
162
160
156
150
146
141
136
132
129
134
139
146
152
153
144
137
132
137
137
135
135
141
148
146
139
138
142
143
137
132
133
136
142
138
140
137
136
138
140
140
139
140
144
147
147
144
144
144
148
151
156
154
152
149
144
137
128
123
125
130
135
139
144
141
134
126
129
135
137
134
133
136
140
141
141
144
148
144
135
128
130
134
131
127
133
136
139
146
151
147
141
137
141
146
149
145
142
142
146
146
146
143
145
149
146
137
130
129
129
131
131
132
135
137
136
136
137
139
139
136
133
132
133
135
139
142
142
136
132
129
130
131
127
128
136
138
143
149
153
152
143
137
139
146
151
151
150
150
147
141
133
134
147
157
153
141
137
138
136
132
130
134
143
151
154
151
146
143
141
140
137
135
134
135
136
136
135
133
134
134
133
133
135
140
141
140
142
144
146
145
140
136
136
144
154
160
160
154
143
131
124
130
156
172
168
151
147
145
140
134
131
137
151
158
157
153
150
145
141
141
141
143
141
140
137
133
131
132
136
138
136
136
140
143
141
141
141
140
138
137
137
137
138
146
155
163
161
149
133
121
120
133
158
176
176
163
155
151
146
141
136
136
140
142
142
146
146
144
139
139
141
143
144
145
144
137
132
132
136
138
135
132
133
136
135
145
142
140
139
138
140
145
150
153
155
157
154
143
130
119
119
129
148
163
168
162
157
154
154
155
145
134
126
122
129
138
141
140
137
137
138
141
142
146
149
142
138
137
138
139
133
127
126
129
131
150
143
140
141
144
149
155
160
159
156
153
148
142
134
127
125
127
136
149
156
153
151
151
156
160
151
137
128
125
132
138
138
136
134
135
137
139
142
145
149
149
148
147
147
143
135
127
125
131
131
151
139
136
142
148
151
154
156
159
158
154
146
140
137
140
139
134
132
137
143
146
146
145
148
149
148
142
138
139
141
141
137
134
130
130
134
141
145
147
147
148
151
154
153
147
137
129
127
129
128
144
135
137
146
152
150
148
148
153
156
154
146
138
137
143
146
142
132
130
135
142
146
146
143
141
145
145
144
143
143
141
137
132
124
121
126
137
144
147
145
145
148
150
147
144
135
131
130
130
126
141
139
144
151
156
154
152
150
149
147
146
141
136
135
139
144
142
133
124
125
136
148
151
149
147
149
146
140
137
137
137
136
131
123
121
123
131
140
143
142
143
144
144
140
135
130
130
134
134
128
142
142
145
147
154
160
163
157
146
136
133
135
138
137
135
137
137
131
121
117
127
142
153
158
159
157
150
141
133
132
132
134
135
130
127
125
128
133
138
142
145
145
143
136
130
125
127
131
127
123
141
142
141
143
151
159
165
159
145
131
128
133
140
140
136
135
135
135
129
122
120
128
142
154
162
162
153
142
135
129
129
135
142
139
130
122
121
126
134
142
147
149
145
139
134
127
123
120
112
110
135
138
145
151
155
156
156
151
144
135
131
134
137
139
138
137
140
143
143
137
124
120
129
142
154
156
152
144
135
130
132
140
145
137
124
110
109
119
129
138
145
148
145
140
135
130
123
115
104
100
128
143
159
169
162
152
147
147
144
138
133
132
129
129
130
138
146
151
152
147
136
127
124
129
138
149
155
150
139
134
135
140
141
129
113
101
105
118
125
130
136
138
137
134
130
128
125
120
112
105
136
152
167
176
165
154
149
148
143
135
130
128
123
119
122
136
148
155
152
148
144
134
124
118
122
140
157
164
154
142
141
142
139
124
110
108
116
124
124
123
125
127
127
126
124
125
127
127
122
113
152
156
160
163
163
163
160
151
138
127
124
126
123
117
121
133
146
152
149
142
138
130
122
116
117
128
145
157
152
146
148
148
144
130
122
121
128
130
124
119
117
122
125
124
124
128
131
132
126
121
157
154
149
151
157
163
161
151
136
125
123
125
124
122
127
134
143
148
145
138
130
125
121
123
123
120
125
128
131
139
147
151
151
140
133
129
131
131
126
120
117
121
125
127
129
134
137
137
131
127
154
153
149
148
152
155
153
147
141
135
130
128
128
129
134
137
141
144
143
138
132
129
130
133
132
123
116
112
120
130
137
138
138
137
133
130
128
132
133
131
127
126
126
127
130
137
142
143
141
135
147
154
155
152
150
148
146
146
147
144
139
134
133
133
134
134
137
140
141
142
141
141
139
141
137
128
122
117
120
126
128
127
125
124
120
125
128
136
142
144
144
137
131
126
122
124
133
141
144
139
143
152
156
154
152
151
149
150
150
147
146
141
139
136
130
126
130
135
137
139
140
140
137
135
132
127
129
128
124
125
124
123
123
125
127
130
134
141
146
148
150
146
134
125
116
115
121
130
134
134
142
145
146
147
150
153
155
155
152
148
146
142
141
137
129
121
121
127
131
127
123
125
125
125
125
124
127
128
124
120
118
121
127
136
147
153
144
139
138
139
147
148
141
128
118
115
118
122
124
126
141
138
136
135
134
135
143
146
149
146
139
142
144
143
134
122
117
119
123
121
116
115
117
117
119
121
122
122
119
113
109
114
126
148
168
170
149
131
122
131
143
146
141
133
123
122
121
120
119
120
141
140
137
127
110
105
119
133
143
142
140
140
146
150
142
131
120
121
121
123
122
121
119
117
117
118
118
119
117
111
105
106
119
142
161
162
143
128
123
132
143
148
145
139
131
129
127
125
120
119
143
148
148
136
119
108
115
131
142
143
142
139
141
148
148
148
141
132
129
130
133
135
130
124
119
116
116
120
124
119
111
108
114
121
129
132
132
130
132
139
148
153
151
146
141
140
139
130
124
120
147
151
152
146
139
133
134
143
146
145
143
136
131
138
151
170
174
161
142
136
137
139
133
128
123
118
117
118
124
123
121
118
113
112
107
114
128
135
139
144
148
154
153
150
150
151
152
147
135
124
126
129
135
141
139
134
130
132
134
135
136
144
153
156
152
147
143
145
151
160
162
163
165
165
163
159
157
163
170
171
161
152
148
147
146
145
144
144
143
135
125
122
129
140
145
144
147
154
162
160
133
134
139
144
146
146
145
143
141
139
142
153
161
158
148
143
144
155
167
173
166
158
155
159
162
160
156
159
168
170
161
152
151
152
150
144
137
137
141
138
130
125
130
140
147
148
152
158
163
159
135
134
136
138
142
148
149
146
145
146
153
162
163
153
141
139
147
162
172
174
166
157
152
155
160
161
157
156
160
161
158
154
151
150
145
140
136
140
145
143
138
137
140
148
155
156
158
159
161
159
134
133
133
132
135
142
145
145
146
152
159
162
155
144
137
142
156
169
172
170
166
163
162
158
158
158
159
158
159
160
160
157
151
144
138
136
141
148
150
145
141
143
152
160
165
163
161
161
161
158
139
138
134
130
133
140
145
146
147
151
154
154
147
139
138
150
165
174
174
168
164
166
165
159
154
152
157
163
164
163
164
161
155
145
138
138
143
148
148
142
140
148
159
168
169
163
160
160
158
153
147
144
137
132
135
142
149
149
147
144
142
143
144
143
141
151
163
173
174
166
161
163
162
155
149
147
151
158
161
162
164
160
157
152
148
146
145
146
142
140
141
151
161
164
161
157
156
155
150
143
151
149
145
140
141
147
153
153
148
140
133
135
142
148
145
147
152
159
162
156
153
154
157
154
148
144
144
148
150
149
150
152
155
155
154
153
149
145
140
141
148
158
163
158
154
154
156
152
140
132
155
158
156
151
148
149
155
157
154
145
135
132
137
145
148
147
146
147
148
147
147
150
156
158
152
147
141
142
143
144
145
148
150
151
151
152
149
146
140
143
152
160
161
155
153
153
152
144
132
125
160
167
166
159
150
149
155
160
160
156
145
138
136
143
150
152
148
144
143
145
148
153
159
163
158
150
140
140
146
151
155
154
151
148
146
147
145
144
143
145
148
151
155
155
157
152
142
133
125
126
160
168
167
159
151
149
152
158
161
160
156
149
145
149
156
158
153
146
145
149
152
155
160
165
161
149
138
138
147
158
164
166
162
156
149
148
146
145
146
144
143
143
150
155
158
149
135
125
124
129
156
163
162
159
155
150
149
150
154
157
158
156
155
157
160
158
151
145
147
150
153
154
157
161
157
148
137
136
144
155
161
165
166
161
154
150
149
152
154
151
144
143
149
153
153
146
136
130
129
130
153
156
160
163
161
154
148
148
150
154
156
156
155
154
153
150
145
144
146
149
150
153
154
156
154
149
142
139
141
145
149
149
150
150
146
145
148
155
160
159
155
151
151
150
147
144
140
140
136
129
148
149
158
165
164
158
152
154
156
156
154
152
151
148
146
144
145
146
147
148
149
151
154
154
152
151
149
144
140
134
135
138
141
141
140
140
145
153
159
159
159
158
154
147
138
136
140
144
140
130
145
145
154
163
163
160
156
159
161
158
154
151
150
149
147
147
148
146
144
142
144
150
155
155
151
149
150
145
138
131
133
139
145
143
142
140
144
148
151
152
156
159
157
146
136
133
138
142
141
133
146
147
154
161
162
157
155
158
161
157
152
150
153
156
156
149
144
141
137
135
137
143
150
151
146
142
143
142
140
139
140
147
153
153
149
145
144
143
144
146
153
160
161
153
144
142
142
141
138
132
150
152
157
160
158
153
150
154
158
157
152
150
154
160
158
150
140
136
135
135
134
137
142
146
143
138
139
143
148
146
144
148
152
156
154
149
145
139
137
141
148
158
161
161
156
150
142
136
132
129
155
157
159
159
157
152
146
146
150
154
153
152
153
153
154
150
143
140
145
147
144
138
138
142
142
139
139
143
149
147
141
136
141
151
157
156
147
135
130
134
140
146
153
161
160
150
135
129
128
134
159
158
158
159
159
155
145
138
137
144
148
145
143
144
150
152
151
150
152
155
152
144
139
140
141
140
140
141
143
145
140
133
133
143
156
161
153
139
132
134
136
135
137
147
153
144
131
128
134
145
163
155
152
154
160
160
149
136
129
133
138
139
137
140
148
154
156
153
152
154
152
145
139
138
140
143
146
146
147
147
145
139
136
140
152
164
161
149
142
141
140
135
132
134
140
141
136
137
144
153
160
148
140
145
155
160
151
140
133
132
134
136
137
140
147
152
153
152
150
149
145
139
135
140
145
148
152
155
157
156
152
148
144
144
151
159
161
154
145
143
143
141
135
130
133
138
141
145
148
151
150
141
134
138
146
148
143
136
134
136
135
137
138
142
145
148
148
150
149
147
142
139
140
144
149
150
152
158
163
159
152
147
149
151
151
149
149
148
145
143
141
139
132
128
131
139
145
147
147
149
144
143
140
142
142
135
126
124
130
135
136
138
141
146
150
149
148
149
149
148
147
148
150
151
150
147
147
153
159
155
148
146
151
154
149
139
138
143
148
145
136
130
126
128
135
143
148
151
153
154
146
147
147
146
142
135
127
123
129
135
137
141
148
157
160
159
153
150
148
149
152
155
155
154
149
145
146
151
155
152
145
144
148
149
143
134
136
145
153
149
135
124
126
131
137
142
149
157
163
160
147
146
144
143
141
139
141
144
142
142
143
147
155
163
166
166
160
154
149
149
152
152
149
146
145
147
150
153
152
145
138
136
136
137
135
132
138
147
151
147
141
139
139
137
135
138
147
158
163
157
141
138
135
135
137
141
148
154
154
152
150
151
153
155
158
163
163
159
152
149
146
142
137
137
141
147
150
150
145
134
125
122
126
131
132
131
135
140
139
138
144
153
153
144
134
133
142
151
151
146
131
130
133
136
138
140
143
150
154
154
150
148
147
147
146
151
154
155
152
149
144
140
137
138
143
146
148
145
139
128
120
120
128
134
133
131
131
131
132
134
142
152
155
147
136
133
136
139
140
141
127
131
139
146
147
141
138
141
148
150
148
146
146
145
140
138
137
146
152
150
144
141
144
145
146
146
146
146
142
135
132
132
136
139
139
136
135
135
136
138
139
142
146
147
143
135
131
133
139
145
132
138
145
151
150
143
136
138
144
151
151
152
151
147
139
131
135
150
160
156
146
143
146
147
145
144
147
150
151
150
145
138
139
141
144
145
145
149
151
147
139
133
137
146
148
140
131
134
145
150
139
144
148
147
144
138
136
139
147
154
157
157
151
144
136
131
139
159
172
167
154
148
147
143
140
141
145
148
149
149
150
148
143
141
144
147
153
156
157
151
139
131
132
142
149
144
138
140
146
147
145
147
147
143
136
132
137
143
152
155
157
155
146
137
132
132
143
161
174
175
169
163
153
143
139
137
139
136
131
135
148
153
148
140
140
145
151
154
154
149
136
128
127
136
145
146
145
144
145
140
148
148
149
144
137
138
145
153
158
154
151
150
145
139
135
136
141
152
162
170
174
174
163
150
142
137
131
127
122
132
145
150
149
141
141
146
151
150
149
143
134
127
126
133
140
141
140
139
137
133
151
148
147
145
143
148
157
164
166
158
151
148
146
145
142
141
140
142
152
160
166
170
166
153
144
135
128
126
128
135
142
143
145
143
145
150
151
147
144
141
137
131
133
139
141
137
132
129
129
129
153
144
142
144
147
151
158
166
171
164
153
146
143
144
147
146
139
136
141
149
155
160
158
151
141
135
130
130
132
137
140
140
142
143
146
150
148
143
141
142
143
142
142
144
145
137
129
124
124
125
150
143
142
149
152
151
152
157
165
162
152
140
135
139
145
146
140
133
136
143
151
155
152
147
143
141
139
139
138
138
139
139
141
138
136
136
139
140
144
146
146
143
143
141
141
137
132
128
127
126
147
145
148
155
157
155
152
152
155
150
143
136
132
135
141
142
137
131
131
143
151
156
153
150
148
147
147
145
141
139
139
138
137
131
125
125
131
140
148
148
145
140
138
136
133
132
134
136
137
132
147
148
151
155
157
157
157
154
151
143
136
134
134
136
138
139
140
138
137
142
146
150
150
151
150
152
151
149
146
140
135
132
130
126
124
123
128
137
143
145
140
138
137
135
130
127
130
136
139
132
145
147
150
153
154
154
156
154
152
143
137
137
139
139
139
141
147
152
150
144
134
134
138
145
152
154
151
147
142
133
127
124
126
128
130
126
127
130
133
136
135
137
139
138
133
126
124
125
126
127
139
144
153
159
155
149
146
148
150
146
141
138
141
141
142
143
150
158
157
146
129
121
127
138
150
154
152
145
137
129
125
124
128
135
131
126
125
124
127
130
136
135
136
137
136
130
123
117
116
127
130
144
162
169
160
150
144
147
148
145
140
137
136
139
140
142
148
156
158
148
132
119
119
126
138
148
154
150
140
133
129
127
129
131
125
122
122
124
124
126
132
132
129
132
133
130
124
119
119
132
133
147
164
171
164
157
155
155
151
144
137
134
134
138
141
143
147
152
154
149
138
123
114
110
117
132
150
159
150
140
135
134
131
123
115
115
123
126
124
122
123
127
128
129
129
127
126
124
125
133
148
152
156
158
162
164
167
164
155
143
133
131
134
142
147
148
147
148
148
145
140
127
115
106
107
120
135
147
147
145
146
147
143
129
115
113
123
128
125
119
119
123
128
129
129
130
132
131
128
133
157
155
152
150
155
161
166
163
155
143
133
131
135
145
153
153
150
146
140
138
136
131
125
124
125
125
125
129
134
143
153
158
157
144
130
120
122
126
126
123
119
120
125
129
134
141
144
143
138
134
153
154
154
153
153
155
155
153
149
144
137
135
137
144
150
152
149
147
140
136
135
137
141
146
148
139
127
125
132
145
152
151
149
145
138
131
123
123
125
126
125
124
125
129
136
148
155
156
149
139
144
152
158
158
154
151
148
148
149
148
145
141
140
138
137
140
145
151
149
145
143
146
154
157
154
142
136
135
137
145
147
140
137
138
139
133
127
124
123
128
135
133
132
127
130
137
147
154
150
142
141
149
154
155
154
153
152
153
154
154
152
148
140
131
124
125
137
150
159
159
153
150
151
148
145
142
139
140
137
136
132
130
133
138
136
133
127
125
121
124
132
136
133
127
122
122
132
142
143
138
147
148
148
144
146
154
160
161
159
155
151
143
135
126
120
120
130
144
149
149
141
141
141
144
147
148
144
139
131
125
121
124
130
134
133
129
123
120
115
115
122
129
133
129
124
123
129
135
135
130
152
151
147
138
136
139
149
151
146
142
137
131
128
128
129
132
133
135
132
128
127
131
138
145
150
153
149
137
126
121
119
122
127
133
136
132
123
117
111
112
122
130
138
136
132
131
132
133
128
123
149
153
149
139
132
127
128
130
132
127
123
123
127
136
141
145
140
133
125
123
125
134
140
147
151
155
144
137
130
131
134
129
124
132
140
149
144
130
124
131
143
151
147
141
135
133
132
128
122
120
136
146
149
142
130
120
121
126
126
121
121
123
131
142
147
151
144
134
131
131
136
142
142
143
141
135
135
135
137
143
140
132
124
127
136
150
159
163
157
156
153
156
151
143
133
129
128
124
121
119
125
132
140
140
131
126
124
127
127
125
127
129
133
140
145
147
142
137
141
141
143
142
135
131
128
125
125
127
131
132
130
128
125
124
129
145
164
172
168
160
156
155
151
144
133
129
128
126
121
117
137
136
141
147
148
144
137
131
131
134
138
149
161
165
160
150
144
145
152
161
163
163
165
164
162
156
154
160
168
168
155
146
145
147
147
142
136
136
138
133
120
118
129
143
149
149
147
148
147
137
148
143
142
145
149
149
146
143
141
141
144
150
156
156
152
150
151
158
165
168
162
154
151
154
155
150
144
150
158
161
151
143
144
150
150
145
141
143
147
140
129
123
133
148
157
157
155
151
143
129
147
143
140
140
145
152
154
152
151
156
159
158
151
146
145
154
159
164
165
166
161
152
146
149
151
146
140
139
148
150
147
139
140
144
144
142
144
154
162
157
143
138
143
153
160
161
159
153
145
133
148
147
143
141
143
151
156
156
158
164
167
164
149
143
145
157
166
167
164
162
161
156
148
148
152
153
153
150
149
149
148
142
140
139
137
139
150
165
175
168
153
148
149
153
157
156
154
151
146
138
157
156
152
148
150
156
160
162
160
159
160
157
149
146
147
158
168
170
167
161
158
153
144
145
151
160
165
162
156
152
152
152
148
142
137
140
152
164
171
164
152
150
153
157
155
148
141
138
138
137
164
164
159
156
157
161
165
167
161
151
145
145
148
150
147
151
161
170
169
159
150
142
138
140
149
159
168
164
158
151
153
157
155
150
146
148
154
160
152
144
144
150
156
159
154
146
136
130
129
131
165
168
166
162
161
162
165
166
161
148
138
140
148
150
146
145
153
164
163
149
136
135
137
143
148
154
159
159
155
149
149
154
153
152
153
158
160
157
142
135
139
152
158
156
153
148
142
134
127
126
165
172
173
168
162
159
160
161
160
152
147
146
149
148
145
144
149
154
154
144
133
137
146
152
154
150
154
157
156
152
150
149
146
146
148
156
159
156
143
138
142
149
152
150
148
147
142
136
129
128
171
177
177
169
161
158
159
159
160
161
162
157
153
150
150
151
152
151
150
150
148
148
154
161
161
154
152
153
157
160
158
153
146
141
140
145
150
152
149
146
145
144
144
143
144
140
134
129
130
133
178
180
173
163
159
160
162
161
161
164
163
161
157
157
161
163
157
151
149
152
153
153
156
162
163
154
148
151
155
160
163
160
152
141
137
135
141
147
151
151
145
140
139
140
139
134
128
126
132
138
181
178
166
157
158
162
163
160
158
160
160
158
157
161
166
166
157
150
148
150
152
152
153
158
157
155
149
148
149
153
155
155
152
144
140
139
142
146
151
150
147
142
141
142
142
137
135
134
137
138
180
174
164
159
160
161
159
157
157
157
157
155
155
157
159
156
154
151
149
149
149
150
150
153
155
158
155
150
145
143
142
145
145
143
143
143
147
151
151
148
145
147
146
144
143
141
142
143
139
133
169
165
163
162
162
161
160
159
160
158
156
154
153
151
149
150
155
158
155
150
146
146
146
148
152
158
160
152
140
130
132
137
141
142
141
143
149
155
155
146
142
146
149
145
135
131
134
138
137
130
159
157
160
162
164
164
164
164
163
157
152
150
150
152
151
156
164
167
159
148
140
140
141
145
147
150
151
145
133
121
123
132
141
143
141
141
149
156
154
146
142
146
150
144
131
122
122
131
136
132
157
156
159
163
164
162
161
163
162
155
146
144
148
156
163
169
169
165
157
145
136
136
140
144
144
143
142
139
132
123
123
130
142
146
144
144
148
152
148
144
143
148
151
144
135
129
130
135
137
134
158
158
161
163
162
158
154
156
159
154
146
143
147
157
165
166
159
153
151
147
141
138
140
146
146
142
139
138
135
131
127
131
139
147
150
150
149
145
140
139
144
150
150
141
136
136
137
135
135
133
159
159
162
162
160
156
149
146
147
150
149
148
149
154
158
154
147
143
147
154
147
139
138
142
145
141
139
140
141
138
133
130
132
141
153
156
150
138
131
134
142
144
141
135
133
134
134
131
133
134
162
160
160
160
159
155
148
139
135
138
143
147
148
152
153
151
146
146
150
155
149
139
131
132
136
139
141
141
140
139
137
132
128
135
148
157
151
135
127
133
140
139
131
129
132
135
133
135
142
151
164
161
159
157
155
154
147
137
128
126
132
139
147
153
155
154
153
152
151
153
148
138
126
124
130
136
141
140
139
139
139
134
128
131
144
156
153
138
129
135
140
139
133
133
140
142
150
154
159
162
162
158
155
152
149
148
143
137
132
128
128
135
145
154
157
156
154
152
150
150
146
139
135
136
137
136
135
135
136
138
139
140
135
135
142
152
152
142
135
136
140
143
141
140
152
164
166
163
160
157
152
151
149
149
147
143
138
136
137
134
131
135
144
156
158
154
150
150
149
149
147
146
147
147
141
133
129
131
137
138
140
142
147
147
142
140
147
143
141
138
139
144
147
150
158
165
167
163
155
150
143
145
147
149
150
143
136
135
136
136
134
137
147
159
161
155
149
148
150
151
152
153
153
148
138
131
129
135
141
141
138
142
151
151
140
135
139
146
150
146
140
140
145
149
154
159
163
162
157
152
138
141
145
151
150
144
138
135
134
133
134
142
155
166
166
159
152
150
151
154
156
157
154
144
137
135
137
144
146
142
137
141
146
145
136
129
134
146
155
154
147
139
138
143
146
151
156
163
164
159
136
137
141
144
143
139
138
141
141
139
141
148
158
164
164
162
159
157
154
154
155
155
150
145
143
142
145
147
145
139
134
131
132
134
132
130
134
142
149
151
149
146
142
139
140
144
150
162
164
158
134
132
132
133
132
135
141
150
152
151
150
152
154
152
151
158
163
163
158
153
151
151
151
150
150
149
147
143
140
134
128
123
126
131
136
136
136
136
136
138
146
154
151
142
135
136
146
155
157
151
133
129
127
128
131
135
143
152
155
155
153
151
147
140
138
148
158
163
159
154
151
152
153
155
154
153
149
144
140
134
129
127
131
136
141
141
137
134
130
133
142
153
155
147
134
130
135
146
152
148
132
128
129
135
140
141
142
147
151
153
151
149
144
136
134
139
149
157
158
154
149
149
152
154
155
156
155
151
145
137
132
129
137
141
142
138
139
141
142
142
143
147
151
151
138
125
124
137
151
153
132
133
138
145
148
147
143
143
148
152
152
151
147
139
136
137
146
156
158
152
146
146
147
148
151
156
157
153
145
134
129
129
134
138
142
141
141
147
152
152
145
142
149
154
148
131
122
131
148
154
139
146
151
151
150
147
144
143
147
155
156
157
151
144
139
140
145
152
153
150
148
146
142
141
144
152
152
144
133
129
130
132
131
133
138
144
146
146
148
149
142
143
152
160
158
145
132
132
141
144
150
156
160
155
147
142
143
145
149
153
156
157
153
145
142
142
143
145
145
150
155
155
143
134
134
142
145
136
128
132
143
145
138
132
136
143
146
141
134
130
133
139
152
162
164
156
147
142
137
134
154
158
159
152
142
140
146
151
153
150
151
153
153
147
144
142
140
134
135
145
163
169
154
135
125
129
136
135
135
140
149
151
140
132
136
147
150
141
127
118
119
130
144
156
160
157
150
144
137
129
152
151
151
147
142
144
153
160
159
152
148
149
152
150
148
145
138
129
126
137
156
170
163
146
128
121
127
133
138
144
145
143
136
133
141
151
151
141
128
119
117
122
130
141
150
149
143
136
130
128
151
147
147
148
148
152
159
166
166
157
148
146
149
152
151
148
139
128
122
129
145
161
162
153
138
126
124
128
132
136
137
134
133
135
142
149
145
138
133
132
127
122
122
132
143
143
137
128
125
127
152
148
150
154
156
156
157
161
163
156
146
143
145
151
152
148
139
130
126
134
144
154
155
152
146
135
131
131
131
131
133
136
139
141
141
136
135
135
141
145
137
122
116
123
135
141
137
129
125
129
153
153
156
158
158
156
152
150
152
146
140
138
139
146
149
147
142
137
140
148
150
152
150
149
143
140
139
140
139
137
138
142
145
143
135
127
128
135
146
147
135
118
114
122
131
138
138
136
135
133
153
157
157
158
155
151
146
144
146
143
136
132
131
137
142
147
150
154
154
154
150
147
142
141
137
138
142
147
149
147
145
144
142
139
130
126
125
132
140
137
125
117
119
128
132
132
136
140
143
137
151
154
155
156
152
145
140
143
148
146
139
131
126
131
137
145
155
162
161
151
141
133
132
135
137
138
142
145
149
150
145
139
136
136
136
132
128
128
129
127
122
121
124
130
132
128
129
135
140
138
143
146
151
154
151
145
141
145
151
152
144
136
133
135
140
143
150
157
157
147
135
124
124
131
141
142
143
143
142
143
139
134
133
139
145
149
137
128
125
125
126
125
125
127
130
128
123
123
128
139
137
141
144
148
150
149
149
151
153
152
147
145
145
149
148
145
144
150
153
147
135
122
119
125
133
140
141
142
142
140
135
131
131
138
146
151
145
130
124
125
129
130
128
129
129
128
121
117
123
141
138
141
141
143
145
153
156
158
156
154
151
150
155
162
161
150
143
144
149
147
136
125
118
116
121
127
136
144
148
144
138
130
127
129
137
142
138
131
124
121
124
130
135
135
131
127
121
120
125
140
143
146
146
145
142
142
147
156
157
157
156
155
158
165
168
158
144
138
139
141
138
131
123
119
119
122
130
141
146
149
147
141
135
129
122
120
126
129
128
122
121
126
133
134
132
128
126
127
130
137
150
152
154
149
141
132
133
143
153
157
156
154
155
162
165
159
144
131
129
134
138
138
135
135
137
135
131
134
138
147
154
154
146
133
123
116
117
126
132
130
124
124
127
131
132
134
136
137
137
135
151
153
155
149
140
132
133
140
147
150
150
151
152
154
154
150
144
137
132
133
138
144
149
153
155
150
141
137
139
146
154
154
149
143
135
125
121
126
130
133
130
129
128
132
136
142
144
143
140
137
147
149
148
147
141
139
139
142
144
146
148
150
150
147
143
138
143
147
144
138
138
147
156
161
160
154
146
146
148
148
150
148
147
146
145
140
134
127
124
125
130
136
139
141
141
143
144
145
143
140
145
145
145
142
141
140
140
142
144
148
151
151
147
139
133
132
145
153
153
143
138
143
149
152
151
148
149
148
144
144
141
140
142
142
139
134
130
125
118
115
121
132
140
141
138
136
138
144
144
140
149
148
145
141
138
136
135
137
141
147
152
149
140
131
131
138
151
155
152
144
137
140
144
145
146
145
148
145
138
131
125
127
130
125
114
107
110
118
114
110
113
122
132
134
130
129
136
146
145
135
155
155
151
143
138
134
130
129
131
136
141
136
130
129
137
152
160
156
141
136
137
143
146
146
148
149
150
146
136
132
125
122
114
104
95
97
100
108
112
116
120
127
132
133
128
130
136
142
139
128
159
160
157
147
139
136
131
126
123
122
122
126
129
134
146
161
164
155
138
134
140
148
151
151
151
151
147
145
142
142
142
131
118
106
98
103
107
114
121
128
140
147
148
139
131
129
130
132
130
126
150
153
150
144
138
133
132
126
121
115
117
124
134
142
149
155
156
149
143
141
145
149
149
150
149
147
142
139
141
146
149
138
126
119
118
126
135
138
138
140
142
147
146
139
128
122
122
124
128
130
133
137
138
137
133
126
122
120
119
116
118
126
137
143
145
142
137
141
149
153
153
149
148
146
146
144
140
137
135
132
131
132
130
130
129
134
144
149
149
142
136
138
137
132
121
114
115
122
130
134
151
145
143
151
160
163
158
151
146
146
147
153
153
153
151
151
151
155
160
163
161
158
157
158
162
163
160
159
157
154
148
146
148
154
153
148
143
146
151
151
146
144
148
155
156
153
146
142
136
128
157
152
149
150
156
160
158
154
151
149
149
149
145
144
148
156
159
161
162
162
158
152
147
151
160
163
159
154
152
151
144
144
147
153
152
147
145
152
160
158
150
149
156
161
158
149
141
135
129
119
155
153
152
150
153
158
160
159
159
162
161
153
146
144
152
164
165
161
159
160
160
154
150
151
160
162
157
148
146
145
142
139
138
142
141
139
142
152
162
164
159
154
155
154
149
137
133
132
130
123
158
160
159
157
157
161
163
163
162
165
165
160
151
151
161
170
167
159
156
157
159
156
149
151
161
167
163
152
145
142
141
137
137
137
136
137
142
153
164
166
159
151
143
138
130
128
130
133
135
134
162
166
169
169
169
169
166
164
163
161
161
157
155
159
165
169
165
157
152
150
152
146
144
149
162
175
174
160
147
140
140
142
142
140
139
141
146
155
161
162
157
150
144
141
135
130
127
127
134
138
164
168
173
176
177
171
167
165
162
154
148
149
155
162
164
163
162
159
150
141
132
131
137
147
160
175
178
166
153
144
143
147
147
146
147
151
153
154
148
148
151
154
155
153
144
135
127
122
126
133
165
168
173
175
174
166
164
165
161
150
142
144
155
163
161
159
161
163
153
136
120
122
135
147
156
166
172
166
157
151
148
150
146
145
149
158
161
154
139
135
144
154
158
154
145
137
130
127
129
133
163
167
172
169
166
160
161
160
157
149
146
151
158
162
159
156
160
163
157
143
129
128
138
148
153
155
159
158
157
156
153
149
143
137
142
155
164
156
142
137
143
151
152
146
140
135
134
136
139
140
160
163
165
163
162
161
160
156
150
150
155
160
161
160
158
157
158
158
156
153
149
144
142
147
151
153
152
152
155
156
157
151
141
134
136
149
159
158
150
145
143
144
143
141
138
135
133
135
143
147
162
154
153
154
162
166
163
155
149
151
160
162
161
161
162
162
158
152
149
154
154
150
145
145
149
153
153
153
153
155
154
150
142
138
141
147
152
153
150
146
142
137
138
144
145
142
136
132
140
146
166
151
142
149
160
167
166
158
153
152
156
157
159
162
166
166
159
149
144
146
149
148
147
147
153
159
162
160
155
151
147
143
140
141
147
150
149
146
144
141
139
136
136
145
152
152
144
138
141
142
167
155
146
148
157
162
163
160
157
153
152
153
156
161
164
162
159
153
149
145
145
146
146
148
154
163
169
165
154
145
142
141
140
143
148
150
150
149
144
141
139
139
138
141
142
146
148
146
142
137
165
160
154
150
151
155
159
161
159
153
149
151
155
157
156
155
158
161
158
153
146
144
143
142
146
154
159
155
145
141
143
151
153
150
146
145
150
155
155
147
142
140
139
136
130
131
139
141
141
138
162
160
157
151
147
148
154
159
157
150
145
147
154
155
155
155
160
168
167
160
149
143
138
136
135
138
142
140
135
134
143
157
165
159
145
140
149
158
159
151
140
139
139
134
126
121
122
131
137
140
161
159
156
153
148
146
146
151
151
144
140
141
148
155
159
160
163
167
169
162
154
143
138
137
138
138
139
137
134
131
135
150
159
154
146
143
149
155
151
144
138
136
136
133
126
125
127
133
138
142
160
158
156
154
149
145
142
141
143
140
140
137
143
152
158
161
158
156
160
160
152
142
140
142
146
145
142
139
135
131
130
130
137
145
148
152
153
151
142
138
137
135
131
125
123
130
137
140
141
144
159
157
156
154
150
147
142
136
133
135
140
143
145
150
155
155
150
147
152
155
148
138
135
140
144
143
140
139
136
133
132
131
135
144
156
161
157
148
139
139
140
136
124
113
119
132
142
146
149
149
160
158
156
153
150
148
144
135
128
128
137
146
151
155
155
151
148
147
150
152
145
136
129
131
133
136
137
136
135
135
138
140
146
155
161
163
155
143
136
140
143
137
124
114
120
136
144
151
156
158
155
157
157
155
147
144
141
135
128
124
131
145
157
162
160
154
151
150
149
149
145
139
133
130
131
133
134
134
133
135
140
145
152
158
163
161
152
138
130
135
141
139
132
129
142
147
152
151
154
157
147
152
157
157
148
140
136
136
133
128
130
141
158
167
166
157
151
148
147
147
146
145
144
143
139
134
130
129
129
132
137
142
148
155
159
157
151
139
131
132
137
142
143
145
153
157
154
149
144
148
141
147
154
157
152
144
138
138
139
136
133
141
158
171
169
158
148
145
146
148
149
151
152
149
142
133
126
124
127
129
134
141
149
152
151
149
150
147
141
135
138
145
152
154
155
156
153
146
141
140
139
143
149
154
155
152
146
144
144
138
136
144
159
173
171
159
150
148
150
152
153
155
155
149
139
131
128
131
132
131
134
143
152
150
142
136
142
150
150
145
142
146
151
151
150
148
146
146
144
144
133
137
143
149
153
151
148
146
144
138
136
147
161
171
168
160
156
156
157
157
158
159
157
149
139
134
137
141
139
134
132
140
147
144
134
126
132
143
152
152
148
144
144
146
144
141
143
147
151
151
129
133
139
144
144
143
144
148
147
142
140
149
158
163
160
159
161
164
163
160
158
160
159
153
146
143
145
146
143
136
131
129
131
133
134
132
134
138
145
150
149
144
140
139
141
144
144
149
153
154
135
135
136
138
135
135
140
148
151
150
148
150
151
148
147
155
164
169
165
158
154
154
154
155
152
150
148
145
142
138
134
126
123
130
143
153
151
142
139
142
146
147
142
137
136
140
144
148
153
154
144
136
133
134
134
137
143
151
155
156
154
150
144
134
135
147
161
167
163
154
149
147
147
149
149
150
149
146
143
140
138
134
131
136
147
160
159
150
143
140
145
151
150
140
130
125
132
145
155
154
142
132
129
134
141
145
147
151
154
156
154
149
139
128
130
140
156
160
156
150
147
145
143
141
144
147
149
147
142
140
139
139
138
141
143
144
146
147
147
145
145
148
150
142
124
107
116
138
157
158
134
130
132
141
149
152
151
149
150
154
154
150
142
131
130
137
147
149
146
145
146
145
143
140
142
147
147
143
136
134
134
133
134
137
139
138
138
141
144
143
140
141
143
142
127
113
113
130
148
152
136
140
146
152
155
155
150
145
145
151
155
156
149
138
134
134
138
137
136
142
149
149
144
139
141
147
146
138
131
129
131
129
127
131
136
143
142
137
134
133
135
138
145
144
138
129
125
125
130
136
150
155
160
158
154
152
148
144
143
149
155
160
154
143
136
135
134
130
130
139
155
156
145
136
136
144
147
139
134
134
138
136
128
125
134
147
148
138
127
124
131
143
153
154
150
143
139
126
115
112
160
160
157
150
144
143
146
145
143
146
153
157
153
144
138
140
138
128
125
133
152
158
145
133
131
139
147
143
141
143
146
142
128
122
129
143
146
137
125
119
129
145
156
160
154
148
144
134
121
109
160
155
152
145
142
144
149
148
142
142
147
152
151
146
143
147
141
128
119
123
137
149
147
140
137
139
143
144
144
148
147
140
126
118
124
134
140
134
127
124
131
140
147
148
149
146
142
139
130
118
152
150
151
152
153
155
155
150
139
136
142
148
152
152
149
147
140
126
118
121
130
146
151
151
147
141
139
140
141
142
140
135
129
125
127
133
135
133
134
136
137
132
126
128
135
140
138
134
130
124
150
149
154
158
162
163
158
149
136
131
139
146
153
157
152
146
137
131
130
133
136
145
152
154
149
142
138
136
134
131
131
133
135
137
138
135
134
134
139
143
137
121
109
110
124
135
136
130
125
124
152
153
153
154
157
158
153
145
135
131
135
139
146
152
150
146
142
142
146
147
143
144
146
147
145
142
139
137
136
132
130
135
144
148
146
137
132
131
135
136
124
110
104
112
124
132
134
132
127
126
155
156
151
148
148
149
146
141
136
134
134
133
135
141
142
146
151
154
154
148
141
137
136
139
140
140
140
143
147
146
142
145
151
153
149
140
131
127
126
122
113
108
111
125
130
131
132
135
136
131
152
153
150
149
149
147
143
141
140
140
138
132
129
131
138
142
147
152
151
146
139
130
128
132
136
139
141
145
151
154
154
154
155
154
150
140
129
125
123
121
117
115
119
128
131
130
132
138
142
137
143
144
145
149
152
151
148
145
147
147
145
141
138
140
140
139
139
143
147
146
140
129
122
126
134
140
141
144
147
150
154
159
154
152
151
144
133
127
124
124
124
122
120
122
127
130
131
133
136
138
140
136
136
141
150
156
157
156
153
152
148
145
146
148
145
140
137
140
147
149
143
132
123
121
125
132
139
144
148
149
146
144
141
144
150
151
142
132
125
124
126
122
121
121
125
127
126
125
127
134
141
138
136
139
146
152
157
158
155
153
149
148
148
150
148
144
139
140
145
146
141
133
128
125
124
124
132
144
154
154
145
133
130
138
149
157
153
142
129
121
118
121
126
128
125
122
119
120
124
130
142
144
148
148
144
140
140
143
148
153
154
151
148
146
146
145
139
135
135
138
137
136
135
134
131
128
131
141
153
157
152
141
135
136
144
150
153
150
139
127
120
122
129
130
125
121
120
123
127
128
143
149
156
153
141
126
116
128
141
152
155
152
147
143
143
143
138
131
127
132
137
141
140
144
146
144
139
139
143
153
157
156
150
142
141
141
145
148
147
140
132
128
127
126
124
123
123
126
129
129
147
150
150
145
132
123
119
131
140
147
149
150
147
143
141
138
140
136
131
132
137
144
150
153
156
158
151
144
144
149
156
160
156
147
136
133
135
137
141
140
137
135
132
128
127
126
123
121
124
130
149
145
137
131
129
130
137
140
140
140
142
147
148
145
141
139
144
147
142
134
133
142
153
161
164
168
164
157
154
151
152
154
153
149
142
136
132
129
126
127
132
140
146
147
136
128
120
117
121
130
145
142
136
132
131
132
136
136
134
137
141
148
150
148
144
145
151
151
144
131
127
139
152
161
166
167
167
168
161
153
146
144
143
142
138
134
132
128
120
116
123
140
151
150
137
123
120
123
128
132
145
144
142
139
135
131
126
124
127
136
145
150
149
150
152
158
160
151
136
128
130
140
148
149
147
150
159
166
158
146
135
130
128
128
129
127
126
125
118
117
120
133
141
132
120
114
122
133
137
134
151
149
145
142
136
131
124
120
123
133
145
147
143
145
154
167
168
155
138
133
136
145
145
137
126
130
146
155
150
138
129
120
113
110
113
116
116
117
117
123
131
134
133
124
110
108
122
135
138
132
160
152
143
137
136
135
132
127
126
130
137
139
137
137
149
164
170
162
146
140
143
148
145
134
126
129
138
144
144
139
134
123
112
105
105
109
108
113
120
128
136
141
138
130
122
118
125
131
135
132
160
150
138
134
135
137
137
134
131
130
132
134
136
138
146
159
166
165
156
150
149
149
147
141
136
138
139
138
139
136
133
130
122
118
115
111
112
122
129
130
131
134
136
135
133
130
130
133
140
137
144
138
133
134
134
134
133
132
131
129
128
130
134
140
146
152
157
159
160
159
156
153
152
151
152
149
142
138
133
128
126
130
131
131
126
125
123
127
132
129
124
126
129
133
134
135
137
142
153
160
161
154
150
155
162
169
171
170
172
173
171
160
148
141
143
151
157
161
160
159
157
152
150
151
159
162
157
147
136
131
136
145
154
158
157
152
151
156
163
166
167
167
166
161
150
139
133
135
140
142
155
156
156
158
158
163
164
165
166
169
167
156
147
143
147
156
160
160
158
158
158
155
151
150
159
164
161
150
142
138
142
148
155
156
153
147
146
153
161
165
168
171
170
159
142
127
123
130
138
142
155
160
165
164
162
165
165
163
161
162
161
154
150
150
155
161
160
154
152
155
160
162
158
155
163
166
161
152
146
145
147
149
151
146
143
140
141
146
152
156
158
161
159
145
131
121
124
134
142
145
159
166
173
175
177
175
170
163
156
155
156
154
152
156
163
164
158
150
147
152
159
159
158
158
165
170
164
153
145
141
143
144
144
140
139
139
141
143
144
145
145
142
138
133
128
127
133
142
147
147
164
169
178
185
187
178
167
158
154
154
154
153
154
162
167
165
158
149
144
146
150
153
153
157
167
175
172
158
144
137
136
138
140
142
143
144
144
144
139
139
139
139
138
139
139
138
141
143
146
146
167
169
177
184
182
170
158
153
155
153
150
150
156
166
170
167
160
153
146
139
138
142
148
156
166
174
174
162
149
141
137
137
139
143
149
152
149
144
136
136
142
147
149
149
146
141
137
137
140
142
167
168
171
172
168
159
155
157
157
150
144
148
159
169
172
168
164
160
152
138
130
134
145
155
163
168
166
158
152
148
147
144
139
139
146
154
155
146
134
134
144
153
153
149
141
136
132
134
141
144
164
166
163
160
155
154
155
158
153
144
141
148
159
168
169
165
163
161
155
143
134
135
142
153
160
162
160
150
148
151
154
149
138
131
137
151
160
153
141
139
146
153
151
145
137
132
131
136
147
153
156
155
153
150
150
152
154
151
144
139
145
153
160
165
164
160
156
152
149
148
144
141
141
146
155
161
159
150
148
150
152
147
136
130
136
151
162
159
149
143
144
146
146
147
142
138
135
135
145
152
147
142
141
146
154
158
156
147
138
140
149
157
159
161
161
159
153
145
141
145
148
146
141
142
150
160
166
159
153
150
147
143
137
138
148
157
161
155
148
142
138
137
139
148
152
149
139
130
130
139
140
124
130
142
156
164
162
152
144
142
148
153
155
157
160
159
155
146
140
140
144
145
142
141
148
163
170
166
155
149
144
140
138
144
155
161
158
149
143
140
137
133
131
139
150
151
140
129
121
124
142
128
132
141
151
160
163
158
150
143
142
147
151
156
158
158
156
153
148
142
141
143
144
145
148
155
158
156
149
144
143
143
142
145
151
155
154
150
148
149
146
139
128
126
130
139
144
140
133
131
149
144
143
140
140
145
153
157
152
142
138
144
153
158
156
154
155
160
158
151
146
145
146
145
140
138
138
138
137
140
147
152
152
149
146
145
150
155
159
160
152
142
131
122
122
132
144
146
142
137
158
156
151
140
132
129
139
148
149
142
140
147
158
161
156
150
151
159
163
159
154
148
146
142
135
130
125
130
136
143
153
160
161
154
144
140
148
155
158
153
146
139
134
130
127
130
139
139
137
136
161
158
153
142
132
127
130
138
142
141
142
149
157
159
156
149
146
152
159
161
155
148
144
142
139
135
134
139
143
147
150
155
157
152
144
142
147
150
148
141
135
134
135
135
135
135
135
134
133
133
160
156
151
143
136
132
131
131
135
138
143
148
151
153
153
149
145
147
155
157
151
141
138
141
144
143
141
143
145
145
143
138
138
142
145
147
148
146
140
137
134
133
132
134
138
142
145
144
143
142
158
155
149
142
136
134
132
128
128
133
142
149
151
152
152
150
146
147
153
154
147
135
131
137
141
140
139
139
141
141
142
140
141
145
148
150
148
143
140
140
140
137
131
130
138
150
156
162
163
160
155
156
150
143
137
135
133
129
125
129
141
152
157
156
152
148
147
147
150
151
144
138
135
135
136
135
135
136
139
142
149
154
159
159
156
154
148
140
138
143
144
140
132
128
137
146
153
157
162
164
148
151
152
149
140
136
134
132
128
128
138
151
160
158
151
146
145
146
146
145
143
143
144
143
139
136
136
139
142
145
151
160
165
165
163
160
150
138
133
139
144
142
137
130
132
134
129
133
143
154
139
143
152
156
149
141
136
136
134
130
136
146
157
158
151
145
143
143
143
143
144
146
146
148
144
140
139
140
143
143
146
148
154
159
162
160
153
141
134
135
141
145
144
136
129
122
119
120
131
144
133
139
150
158
156
148
143
142
138
133
134
143
155
161
157
149
146
145
146
147
147
147
148
147
144
142
140
139
138
138
140
143
149
153
156
155
152
146
140
138
140
148
150
143
132
122
121
125
134
140
133
139
146
152
155
154
151
150
145
135
133
142
156
166
163
154
152
153
154
153
151
153
152
149
143
141
140
139
137
136
138
147
154
153
147
142
144
146
146
143
139
145
150
149
142
133
129
132
135
139
135
140
144
147
152
156
159
159
152
137
131
139
156
167
165
158
157
160
160
156
155
159
160
154
145
140
141
143
140
135
134
144
150
148
140
132
133
140
145
146
141
140
143
148
148
145
137
137
140
143
141
145
148
150
152
156
161
165
156
142
133
137
149
158
158
157
161
165
163
157
154
156
159
154
147
143
146
147
144
137
131
131
132
137
139
137
136
137
142
146
143
139
138
143
147
147
142
140
143
151
150
149
150
154
156
156
158
158
156
149
142
141
145
147
149
153
162
167
165
156
150
146
145
146
144
146
150
150
146
139
134
128
125
132
144
152
148
142
140
142
146
145
142
141
144
145
144
143
146
155
152
145
144
150
153
150
150
151
154
154
152
148
142
137
138
146
157
162
161
154
148
142
136
137
139
145
150
148
143
141
141
136
132
136
147
156
155
146
140
140
146
150
150
144
139
135
136
142
148
155
143
134
134
141
147
148
147
148
152
156
156
150
141
129
129
139
149
152
151
151
150
147
141
137
138
142
145
143
140
140
142
141
141
143
146
148
148
141
136
136
140
146
150
145
135
124
126
137
149
152
134
127
129
138
147
151
151
151
152
155
155
152
142
129
126
133
140
143
147
150
153
151
145
141
140
142
141
140
139
141
139
137
137
142
147
148
144
138
135
133
132
134
136
135
128
122
125
132
142
145
132
130
135
144
151
155
154
151
149
152
154
155
148
136
128
126
130
133
141
150
156
155
148
143
142
145
144
141
141
142
136
129
127
135
146
153
149
141
137
132
131
129
124
123
125
129
133
131
129
134
145
143
141
146
150
153
151
147
144
147
154
157
153
141
132
126
124
126
134
146
157
159
152
146
146
150
149
144
139
138
136
130
125
129
140
151
152
144
136
132
135
139
132
125
126
134
141
133
124
120
160
154
146
142
143
147
148
144
139
143
152
156
151
143
140
141
137
130
126
135
147
156
150
147
149
156
152
146
140
138
139
136
127
125
132
140
143
138
132
132
140
148
149
140
130
132
140
138
128
116
164
157
148
142
143
148
149
142
133
137
147
154
150
145
146
154
158
143
124
125
136
142
143
145
152
155
154
147
142
142
144
141
134
127
127
131
134
133
131
136
144
152
151
143
131
128
134
140
137
121
156
153
149
150
153
157
154
141
125
127
141
153
154
151
148
150
149
141
131
128
130
135
140
146
150
151
150
147
145
143
143
140
137
133
130
133
135
135
139
143
149
149
143
129
123
125
132
137
137
125
148
148
148
151
158
161
155
141
124
125
138
149
154
154
147
140
135
135
136
136
131
135
140
146
146
146
148
149
145
137
133
132
134
137
138
139
140
138
140
143
145
142
133
120
118
126
135
136
132
122
150
148
143
143
150
155
152
142
132
132
138
145
149
150
144
139
137
140
144
140
133
132
136
142
143
144
147
152
147
136
127
125
132
141
145
145
141
136
133
132
133
132
128
126
126
131
134
134
126
120
154
152
143
138
143
149
150
144
137
137
141
145
147
147
144
143
145
148
147
142
132
126
130
139
143
143
147
151
152
147
138
133
136
144
148
145
139
133
129
126
125
128
131
135
132
128
125
125
125
123
149
150
145
145
149
154
153
145
139
140
146
152
153
149
144
142
143
145
145
144
138
129
127
132
138
144
146
150
152
154
151
149
147
148
145
141
135
131
130
129
128
129
130
133
130
126
122
121
126
128
140
141
144
151
158
162
158
149
143
145
149
153
153
149
142
137
134
134
142
147
146
137
125
122
129
139
146
148
148
149
151
157
153
149
143
136
132
131
131
130
130
128
125
123
125
128
129
130
130
130
141
140
144
150
157
161
161
155
150
147
146
143
143
140
133
131
130
135
141
148
149
141
127
119
120
130
141
149
150
148
146
146
148
145
142
136
132
132
130
126
124
119
119
119
122
126
132
131
129
124
146
147
149
149
153
154
155
154
150
145
138
129
120
115
120
126
133
137
141
146
145
144
136
129
124
123
132
147
158
157
147
137
137
143
145
146
145
143
135
122
113
114
119
124
123
122
124
127
125
119
148
151
156
155
153
150
144
141
141
140
133
126
116
108
112
125
135
138
139
140
143
148
152
146
139
128
128
141
155
160
156
147
145
150
156
165
167
166
151
133
120
120
124
127
124
120
120
123
124
121
148
152
156
158
156
150
137
132
135
137
136
130
119
110
113
128
137
137
133
135
141
149
154
154
150
144
139
139
146
154
159
161
160
161
163
166
170
166
159
148
138
132
127
122
120
121
122
123
125
126
151
152
154
155
153
148
142
139
139
139
138
132
126
121
124
134
143
143
138
135
137
143
147
152
157
158
154
147
147
150
156
164
163
160
155
154
150
147
145
144
140
136
128
118
117
120
121
120
122
126
151
150
150
149
145
144
143
144
141
136
136
135
135
134
135
141
148
151
147
140
136
138
147
154
159
162
162
158
157
154
152
154
152
150
142
133
130
129
127
127
130
135
133
123
118
118
117
115
117
122
147
148
151
150
144
140
139
140
135
132
131
137
141
143
144
147
153
152
147
141
139
142
151
159
160
160
164
167
166
160
150
146
142
142
137
133
131
126
121
120
126
139
140
130
117
112
113
116
118
122
147
149
154
153
145
137
130
127
126
130
134
141
145
147
150
155
158
152
141
136
139
145
153
158
157
158
164
169
167
156
145
138
135
138
148
149
137
128
122
124
135
142
141
127
111
105
114
123
129
129
154
150
147
145
141
136
128
124
125
132
141
145
144
143
151
159
162
155
140
136
139
145
149
148
149
155
162
165
159
146
136
127
124
131
143
148
137
126
121
125
134
137
133
121
106
104
117
129
134
133
161
148
135
131
134
138
136
132
132
138
145
146
140
136
144
158
166
163
153
144
141
145
147
144
146
152
154
154
146
136
128
122
117
124
130
131
129
123
122
124
126
125
123
120
119
119
124
129
132
132
159
146
132
128
135
144
146
144
144
148
152
148
141
137
143
157
169
172
163
155
149
149
150
147
148
151
149
143
136
129
125
123
122
123
125
125
124
124
127
125
119
117
118
125
131
134
132
131
132
133
151
143
138
140
146
154
157
157
157
159
158
153
145
141
146
156
164
168
163
159
156
155
155
152
152
151
146
140
133
128
126
129
130
131
129
130
128
132
133
130
122
119
120
128
134
140
139
138
141
144
170
171
168
163
160
163
171
179
188
192
183
164
148
141
146
156
162
160
154
151
151
150
148
146
146
147
145
133
123
121
130
144
154
158
155
148
147
152
156
157
156
157
155
147
135
124
126
137
151
161
163
168
170
165
158
158
164
169
173
175
171
160
151
149
151
157
159
157
153
155
158
159
154
145
140
142
147
145
142
139
141
147
151
152
147
143
143
146
149
153
156
157
151
142
135
132
138
151
161
165
163
170
175
173
167
167
167
163
157
155
156
156
153
153
152
155
156
153
150
152
157
163
157
148
140
141
150
153
149
146
147
148
147
143
141
143
146
146
144
142
144
145
141
136
135
140
151
161
163
162
166
172
178
181
181
179
171
161
152
149
151
153
152
151
150
151
153
150
149
149
153
157
155
150
146
149
156
156
149
144
144
145
143
139
139
143
146
146
140
135
134
135
136
138
141
147
154
158
157
154
169
170
175
181
181
175
164
156
153
153
153
152
151
152
151
152
152
153
152
153
154
153
153
153
157
162
164
158
148
141
140
139
141
141
143
143
143
141
135
128
125
130
136
144
148
149
150
152
153
151
170
167
169
172
173
162
155
153
156
157
155
154
154
156
155
154
155
157
157
157
155
153
152
155
161
164
163
157
150
145
142
139
140
142
146
146
142
136
128
126
128
134
141
149
150
148
146
146
152
155
167
166
162
159
155
152
152
156
158
155
152
153
156
160
157
154
154
154
154
153
150
149
152
157
162
162
155
150
149
151
153
148
141
139
144
148
146
138
129
131
138
144
147
148
146
141
137
140
152
161
160
160
155
147
142
145
153
157
154
148
146
150
156
159
155
151
147
145
144
143
140
143
150
160
169
166
157
147
144
149
155
151
140
133
138
148
153
147
137
139
145
151
149
146
141
137
134
137
148
161
150
148
144
139
139
145
153
154
150
146
147
151
153
154
151
148
142
137
136
138
140
143
149
161
175
183
174
154
146
146
149
146
137
131
137
150
156
151
143
141
145
146
145
145
142
142
137
135
139
148
145
139
135
137
145
153
158
154
150
148
150
153
150
150
148
149
146
140
137
139
142
145
147
153
167
174
174
161
151
147
145
142
138
137
144
152
153
149
144
141
140
137
136
138
141
141
137
130
127
131
142
133
133
138
150
161
165
158
152
149
148
149
146
145
146
150
154
150
146
144
144
145
145
145
145
154
156
154
148
146
145
144
142
145
150
151
149
146
146
146
143
136
127
125
129
133
134
127
122
124
141
136
135
136
141
151
159
157
150
144
142
144
144
145
146
150
155
159
156
149
143
144
146
145
140
136
133
134
134
140
144
146
146
147
148
148
148
148
152
157
154
144
128
116
119
127
135
136
135
130
145
144
142
135
126
127
138
148
148
141
137
140
147
151
149
150
155
162
160
150
145
145
149
150
141
131
121
121
130
136
142
143
142
143
143
142
146
150
154
158
154
145
133
122
122
131
142
146
141
130
154
153
149
135
118
112
125
142
147
143
139
144
155
159
154
152
153
159
158
151
146
147
151
152
145
135
126
130
138
143
143
139
136
137
140
141
145
149
149
145
141
140
138
134
134
139
148
147
138
124
159
158
152
139
126
122
129
142
148
146
145
150
157
157
153
148
146
151
154
150
146
144
146
148
146
141
137
142
149
150
146
137
133
136
138
140
144
145
144
139
135
136
141
143
141
144
145
141
135
121
157
156
150
142
135
134
137
140
143
144
148
151
152
150
147
142
140
145
154
157
148
139
137
141
143
140
138
142
149
151
149
141
135
136
135
134
136
139
141
140
138
139
142
148
149
145
146
143
141
138
153
153
148
141
136
134
135
134
134
139
146
151
150
148
143
139
136
144
155
160
151
139
134
137
140
136
134
137
142
148
150
148
144
139
134
127
125
131
137
141
141
142
145
151
157
156
154
155
158
156
151
152
147
141
133
130
131
129
129
135
145
153
153
149
142
137
136
143
152
156
150
146
142
143
141
136
135
137
141
148
153
156
154
145
137
130
127
127
132
139
142
143
145
149
156
154
151
152
161
165
150
150
149
146
139
135
133
131
130
134
143
152
153
147
138
136
138
142
146
146
147
147
150
148
144
140
141
144
148
150
152
153
153
147
145
143
140
134
133
139
146
148
147
143
137
134
130
138
153
160
145
147
151
154
150
145
140
137
133
133
139
146
147
141
135
137
143
146
146
146
146
146
146
145
142
143
144
148
149
149
145
144
145
148
151
152
148
141
138
143
150
154
152
141
126
113
116
129
148
160
139
143
150
157
156
153
147
142
135
131
133
140
145
144
141
143
150
154
155
154
150
147
142
139
139
142
144
146
147
147
146
144
145
148
151
151
148
143
142
145
150
155
155
147
129
117
119
131
145
153
135
140
146
151
152
154
154
151
141
131
129
137
151
157
152
149
153
159
159
158
153
152
148
144
141
143
143
145
145
147
149
152
151
152
149
144
142
141
144
147
148
148
149
150
144
137
132
136
143
147
141
144
144
146
150
154
160
161
149
134
126
134
151
160
159
154
155
159
158
154
151
155
156
150
145
143
144
146
145
145
149
150
151
150
147
142
139
139
144
147
144
140
142
151
153
149
142
143
144
146
153
151
149
149
154
157
163
166
155
139
126
128
142
153
155
154
157
161
159
152
147
149
150
146
142
143
148
148
145
141
139
138
139
142
144
143
140
138
142
146
143
140
141
150
155
152
148
147
148
151
156
152
153
156
159
160
159
158
154
147
137
135
140
147
151
151
155
161
163
155
148
142
137
135
137
143
151
150
146
141
138
135
134
137
144
148
141
134
134
139
144
145
147
151
153
152
149
147
149
152
145
143
147
153
156
152
149
147
150
151
149
146
143
144
144
146
149
154
159
157
154
145
137
135
137
144
151
149
144
141
140
139
137
140
146
150
141
128
123
131
139
148
152
153
154
151
145
141
140
144
136
134
140
145
147
145
144
145
149
154
155
153
146
140
137
139
142
146
151
158
160
154
146
142
142
145
148
146
144
142
139
138
140
145
151
153
144
129
123
126
134
143
150
153
154
149
142
134
129
134
136
133
136
140
142
144
148
152
154
156
157
155
147
136
129
131
137
143
151
158
160
155
148
144
144
145
146
147
148
145
136
130
133
144
154
157
147
136
132
132
134
137
143
148
152
149
143
135
132
134
142
135
136
140
142
147
152
155
157
156
155
154
149
138
128
123
127
138
149
155
156
153
146
145
146
148
148
149
150
145
132
121
123
135
147
152
148
143
141
140
140
139
139
141
145
150
150
144
139
141
148
143
141
142
145
149
151
152
153
152
151
151
150
145
136
126
122
126
135
146
152
154
152
151
154
155
152
148
144
139
132
123
123
130
137
143
145
144
142
142
143
147
142
137
137
146
153
155
147
142
156
151
146
145
148
151
154
149
144
143
145
149
149
148
147
143
134
125
123
133
149
158
160
160
159
158
154
146
140
137
136
135
135
135
135
136
138
139
136
137
142
148
146
137
132
136
146
150
147
140
159
155
149
147
152
159
160
150
138
133
139
148
150
150
154
161
154
136
126
131
145
157
157
156
154
152
149
146
142
140
142
145
147
144
139
136
136
137
136
137
142
148
146
138
127
125
132
142
144
137
155
152
148
147
154
162
161
150
136
131
140
150
153
154
152
154
152
142
136
136
138
141
144
146
145
144
146
148
146
144
143
143
145
144
141
139
139
140
142
143
147
149
144
133
123
121
127
137
141
136
149
147
145
146
151
157
156
147
141
140
145
150
152
151
146
143
138
138
138
133
127
124
131
139
143
144
148
152
151
142
136
131
134
138
140
142
142
143
144
146
150
152
147
136
128
128
134
138
138
132
151
148
144
142
145
151
151
147
147
149
150
149
148
145
143
142
140
139
138
132
119
114
124
137
144
149
151
157
155
142
132
124
128
133
139
142
143
143
144
145
149
154
152
143
136
134
137
135
132
127
152
152
146
144
146
153
154
150
148
150
152
152
149
146
146
147
147
146
143
136
123
116
124
136
147
150
151
155
157
151
142
132
129
131
137
140
143
146
147
147
148
150
148
144
136
129
124
121
122
125
145
148
147
148
156
165
165
154
147
147
152
157
154
149
147
146
146
146
145
143
138
131
127
131
138
144
147
149
152
155
152
143
133
131
135
140
146
151
152
149
146
144
139
133
127
120
111
108
118
127
140
143
147
154
164
173
170
157
146
146
150
153
149
143
139
138
136
135
140
146
151
144
130
121
124
135
143
146
148
149
149
145
138
135
136
141
148
152
150
146
142
138
131
124
119
119
121
124
126
128
146
150
153
157
161
164
162
155
147
144
143
141
137
132
128
129
129
130
136
145
152
148
134
120
118
127
139
147
152
150
147
145
146
143
140
139
140
144
141
136
132
130
127
121
119
123
133
137
133
124
155
160
160
155
151
147
148
149
145
140
135
131
125
120
118
125
132
134
137
141
147
151
145
134
125
123
133
147
158
161
156
152
154
152
146
140
135
138
135
128
122
123
125
125
124
126
132
136
132
121
159
161
157
151
147
144
143
143
140
138
135
131
122
113
114
125
135
138
136
136
144
155
163
155
139
126
127
141
154
160
161
160
162
161
153
146
143
143
141
132
124
123
125
127
126
125
127
129
128
123
159
157
152
152
155
156
150
144
142
142
142
136
123
113
115
129
140
141
134
131
139
153
167
164
152
141
138
141
148
152
155
160
162
162
159
155
153
151
148
143
136
132
125
119
118
121
125
125
126
123
159
157
155
158
164
164
157
151
149
149
145
137
125
120
123
137
146
147
139
133
133
139
146
150
153
154
152
150
150
148
146
148
151
153
155
153
150
146
141
138
138
133
119
105
108
119
125
125
121
118
155
157
161
164
162
154
150
150
151
147
141
134
129
129
132
142
150
151
148
143
138
135
136
139
147
150
151
151
151
147
141
135
137
142
145
141
134
131
129
128
126
121
112
102
107
119
126
124
118
113
148
156
165
169
159
146
140
144
144
139
132
129
131
134
136
143
150
151
152
149
141
137
137
141
145
141
138
138
143
145
141
137
135
136
138
135
129
126
124
123
119
116
111
106
107
115
120
120
117
112
149
156
164
167
157
146
138
139
136
132
128
128
131
132
136
143
151
154
152
146
139
137
142
152
159
157
144
139
138
142
144
142
136
135
138
140
134
128
124
124
124
119
113
107
104
104
110
117
119
116
154
155
156
155
152
148
142
137
133
135
137
137
133
129
132
142
155
160
155
144
133
135
145
161
178
179
166
145
136
137
140
139
133
134
137
141
137
128
124
122
123
119
113
108
104
102
111
120
122
120
157
150
142
140
144
148
147
141
137
142
148
149
142
133
134
144
158
165
161
151
141
145
151
164
179
181
167
149
134
127
129
128
125
124
129
133
132
127
123
119
115
111
109
110
113
116
118
120
121
120
155
146
139
135
140
150
153
150
148
152
157
158
152
142
142
149
157
161
161
158
156
158
158
159
160
162
157
144
129
122
122
124
125
126
125
128
126
123
123
120
112
104
106
111
119
123
119
116
114
117
154
151
151
149
151
157
159
160
157
161
165
164
158
150
148
149
151
150
150
156
161
166
161
155
154
153
149
140
132
127
128
132
133
134
134
130
126
121
122
125
127
121
110
110
114
119
117
110
107
110
171
180
180
170
160
161
166
172
174
172
164
155
147
146
152
160
164
159
150
145
145
147
146
142
139
140
146
147
144
143
145
150
156
156
150
143
141
142
142
137
134
133
134
137
137
136
144
154
161
165
175
180
178
169
160
160
166
169
167
158
155
153
152
154
155
157
158
155
151
149
153
158
153
143
134
139
153
160
157
150
146
144
141
137
139
139
140
141
140
139
138
137
137
140
147
160
164
168
168
170
175
176
173
169
167
168
167
162
154
148
148
153
155
155
153
154
157
158
153
149
151
158
155
144
132
138
156
164
157
149
144
143
134
131
136
142
147
144
142
141
145
143
141
144
154
165
167
165
160
161
171
169
166
166
167
168
164
156
148
147
151
155
154
151
149
151
158
163
157
149
147
150
151
145
138
144
159
161
151
143
142
144
142
138
140
144
147
145
142
141
145
145
145
148
150
150
149
147
150
150
167
163
160
159
161
159
155
152
152
154
156
156
153
150
148
149
154
159
158
153
151
151
150
149
148
153
160
159
151
146
146
148
149
146
144
141
140
139
138
137
138
139
145
151
149
145
142
145
151
150
166
163
157
150
149
149
152
154
158
160
158
157
154
150
146
144
145
148
152
158
157
154
152
153
155
158
156
156
155
154
156
153
150
147
144
139
137
136
136
135
135
137
146
154
153
147
143
146
156
164
161
160
153
143
140
144
151
156
157
156
155
155
153
147
139
136
135
136
141
149
154
153
153
155
158
158
152
150
151
154
156
152
147
143
144
144
143
140
139
139
141
143
148
153
153
149
145
145
154
166
149
150
144
136
134
141
150
154
153
150
151
152
149
138
132
131
131
132
133
139
143
148
153
158
164
164
155
146
143
145
149
148
143
139
143
149
149
144
139
142
147
149
148
147
145
145
141
139
143
156
141
137
133
128
132
144
155
157
155
152
152
150
143
133
129
133
137
136
135
137
141
146
152
160
168
172
163
150
143
142
144
142
138
137
144
151
152
144
139
140
144
145
142
140
140
143
143
138
136
140
143
133
125
124
134
153
164
166
162
159
155
149
139
130
131
139
146
147
144
143
144
147
150
153
160
165
162
152
147
144
144
142
138
139
144
148
148
142
139
140
140
139
135
135
137
142
146
145
140
136
148
138
131
128
138
157
168
167
162
157
154
149
141
133
134
143
153
158
156
152
148
148
148
147
144
142
141
144
144
146
146
146
144
144
144
143
140
140
142
145
144
140
135
132
134
138
141
146
145
144
149
144
139
134
130
143
154
157
154
149
147
147
144
138
137
145
156
164
164
157
150
148
150
148
143
134
131
135
139
144
148
151
151
148
143
137
135
138
144
149
149
146
139
133
129
130
135
145
149
144
146
149
146
134
122
122
132
145
149
144
139
141
142
140
141
147
157
166
164
157
149
149
152
152
147
140
131
133
138
142
145
148
148
147
142
137
135
135
139
140
143
144
142
133
124
126
135
145
146
136
149
151
148
135
119
112
126
145
150
145
137
136
137
139
142
148
157
164
163
156
148
148
151
153
152
149
145
146
146
141
138
137
137
142
141
138
137
136
136
135
135
139
141
133
128
130
141
147
145
131
154
153
148
136
125
122
135
150
153
147
141
140
139
140
141
145
151
159
162
157
148
145
147
150
152
150
148
147
148
145
138
132
131
137
139
137
138
141
143
141
138
138
140
138
134
133
139
145
144
135
154
154
149
140
134
135
142
148
148
145
143
142
143
141
138
138
142
153
163
163
154
143
140
144
147
145
140
139
142
146
143
138
136
138
138
134
136
141
147
148
143
141
142
145
142
136
134
138
142
143
151
151
149
143
140
140
142
142
141
141
141
141
141
140
137
133
134
148
163
168
160
146
140
141
141
136
131
132
138
144
148
148
145
142
138
133
132
136
141
144
142
143
146
153
155
145
134
135
142
147
148
147
145
143
140
138
140
141
141
140
141
140
140
141
137
134
134
145
159
165
161
153
149
146
141
134
131
134
139
144
148
150
148
144
141
136
133
131
134
138
141
145
151
158
162
156
145
142
145
150
148
145
143
143
142
142
142
142
142
141
143
144
142
141
138
139
143
148
154
158
159
157
156
151
143
139
139
142
144
145
145
145
145
144
143
141
139
136
137
142
146
152
156
159
160
159
156
150
151
153
147
146
147
148
149
148
146
142
140
139
142
145
143
140
140
145
151
154
154
158
159
158
153
147
142
144
147
148
147
147
144
142
142
143
145
146
145
142
142
148
152
158
160
158
155
152
152
152
153
157
143
146
150
152
152
151
149
143
137
135
137
143
146
145
145
150
155
158
159
160
160
156
147
142
142
148
150
148
147
149
150
148
144
143
146
148
146
143
145
150
153
157
155
153
146
140
142
145
151
155
141
144
148
149
149
150
151
147
139
133
133
144
152
155
153
153
155
157
158
159
159
155
148
143
144
148
149
146
146
151
155
153
145
144
146
147
144
141
146
152
154
149
143
144
140
137
139
145
151
154
145
144
142
143
144
147
149
148
143
136
135
145
154
159
157
155
155
157
157
156
156
155
152
146
145
147
148
145
143
147
153
149
144
144
147
147
143
140
146
154
153
144
136
137
139
142
147
154
157
152
151
144
139
139
142
143
143
145
146
142
139
143
147
152
153
153
156
159
161
158
154
151
148
143
144
147
149
147
143
144
144
143
140
141
146
149
145
142
145
150
149
144
141
143
145
147
154
164
164
151
149
143
138
138
140
140
139
143
147
147
144
140
141
146
150
151
154
160
165
162
153
146
140
139
141
147
152
150
146
143
143
142
141
142
147
152
150
144
138
139
140
145
149
152
149
149
152
158
158
147
140
138
140
143
142
140
139
142
146
149
148
143
143
148
151
151
152
155
160
160
153
146
138
138
141
147
153
152
148
143
143
143
143
145
150
156
151
139
131
128
132
142
149
151
151
149
148
144
139
136
137
139
143
145
143
141
142
145
149
151
152
152
150
150
149
146
145
147
152
155
157
150
142
141
142
147
151
153
151
146
140
138
140
147
152
155
149
136
130
129
133
140
145
149
154
153
147
137
129
129
144
145
147
146
142
142
146
151
153
153
154
154
151
144
136
133
135
144
152
157
156
150
143
141
143
145
149
152
155
149
137
129
132
141
147
148
142
136
138
140
142
145
150
154
159
156
150
140
135
135
153
153
149
144
140
140
144
151
157
155
152
149
147
140
131
124
127
137
150
157
154
148
144
143
147
148
149
151
153
149
134
124
125
133
136
137
136
139
143
147
149
153
159
162
162
158
153
149
145
144
154
152
149
145
142
141
143
150
156
154
147
142
143
144
139
130
125
129
138
145
148
150
151
154
156
155
151
148
146
142
135
129
131
131
131
130
133
138
141
144
147
153
158
157
153
151
152
153
150
147
153
151
150
149
150
153
153
153
150
143
137
136
142
149
150
142
132
122
124
133
145
155
160
163
160
156
151
147
143
140
138
142
143
140
134
131
132
137
139
142
145
149
150
146
141
143
148
150
147
142
152
153
153
154
158
165
166
158
144
132
130
136
145
151
152
146
136
130
128
135
147
159
161
160
153
147
146
147
146
144
143
147
151
148
139
134
134
138
142
143
145
147
146
139
134
136
139
144
144
141
149
152
154
157
159
164
166
156
143
135
136
141
147
151
149
147
142
140
140
141
143
145
147
150
145
141
143
147
150
147
145
145
148
147
142
137
138
141
144
145
145
146
145
140
135
131
130
138
143
143
148
150
154
158
159
158
156
152
148
148
148
144
142
144
145
146
146
143
141
137
130
126
133
145
149
147
144
145
148
145
140
137
139
142
142
141
141
143
145
145
146
146
146
142
138
131
129
133
138
143
149
149
153
160
161
156
153
152
154
157
153
143
135
136
143
149
148
143
137
130
118
114
126
145
161
156
149
143
143
143
137
134
137
141
144
143
143
145
149
149
148
147
145
141
136
132
129
127
131
140
146
149
152
157
158
160
159
157
156
155
152
143
136
138
145
151
151
145
139
132
122
119
127
144
156
156
149
144
146
149
147
140
141
143
144
143
145
150
156
155
150
145
142
136
131
128
126
125
129
143
143
147
149
152
158
167
169
162
155
151
148
146
144
143
145
149
147
143
140
140
140
134
131
133
140
144
144
144
150
154
153
145
138
136
140
146
155
162
163
158
150
142
136
129
125
122
123
129
140
150
146
147
146
150
159
171
172
161
151
147
146
147
144
141
141
144
140
135
136
144
153
149
135
123
123
130
139
144
152
157
154
145
133
130
137
150
165
169
163
155
148
140
132
123
117
119
128
141
146
148
155
155
152
151
153
158
158
153
146
143
142
142
140
139
139
143
139
133
134
144
154
154
140
124
119
126
135
146
156
163
160
148
139
136
141
151
160
161
152
144
141
137
131
121
117
122
136
146
144
136
161
165
158
149
142
141
144
146
143
141
142
144
148
145
141
144
141
138
135
141
148
152
145
135
127
127
134
145
159
166
167
163
159
155
147
143
139
136
136
133
130
131
129
126
124
128
137
143
137
124
163
166
158
145
135
135
139
145
146
148
154
161
158
149
141
141
142
141
134
130
135
142
148
144
135
129
132
142
153
158
161
162
165
158
148
136
129
124
125
127
125
126
126
127
126
126
130
134
131
124
164
162
154
145
142
145
147
150
154
161
167
166
155
142
137
140
144
143
132
124
122
134
144
146
143
138
138
144
149
149
148
149
149
147
140
135
132
129
127
128
130
130
125
119
117
120
124
127
126
123
161
157
150
150
153
154
152
154
160
166
166
155
140
131
133
142
148
145
135
126
126
130
135
140
143
146
147
148
148
143
136
131
132
134
136
135
134
133
132
132
135
134
123
110
110
119
126
127
122
115
154
152
154
158
157
151
146
151
158
159
150
139
130
129
135
143
148
144
139
133
130
130
130
134
139
143
140
141
141
136
131
126
127
128
133
133
131
130
130
130
127
122
112
105
111
123
130
127
119
109
148
151
158
164
158
148
143
149
154
147
136
130
128
131
136
144
146
145
141
135
131
128
128
131
138
136
125
117
116
126
131
131
129
125
125
126
125
126
126
125
111
97
97
101
109
121
123
118
112
104
147
152
162
167
161
154
152
153
151
139
130
124
125
128
133
143
150
149
144
135
124
120
125
135
146
141
124
107
105
121
134
137
130
120
117
121
125
129
128
122
106
92
90
96
99
102
103
107
105
99
146
152
159
163
162
161
159
155
147
142
138
134
129
126
127
137
151
156
150
140
127
119
132
145
156
153
135
113
106
119
135
138
129
117
114
120
128
132
129
119
108
97
94
96
95
95
99
102
103
99
144
149
152
155
157
158
156
152
144
147
150
150
140
131
125
130
147
155
153
148
142
140
142
149
156
154
144
125
114
117
128
133
128
121
120
122
124
124
121
113
111
106
101
98
99
101
104
105
105
105
149
150
149
147
148
152
152
147
143
143
149
148
144
137
131
132
136
141
144
149
154
157
152
147
148
149
145
134
121
118
123
128
129
129
126
122
112
97
95
107
113
111
102
97
98
103
104
102
102
105
152
154
153
144
145
147
148
147
139
136
135
138
139
140
137
136
133
131
133
142
152
158
152
144
142
143
144
138
131
127
129
132
134
134
130
120
104
88
88
102
113
111
100
90
88
93
96
94
90
90
167
173
172
166
162
163
162
158
149
141
140
144
146
147
150
156
160
159
155
148
144
143
139
135
137
148
161
166
160
152
152
156
158
156
147
142
141
142
140
135
130
128
130
140
149
158
161
160
158
158
172
171
167
162
162
165
167
163
150
138
137
145
153
158
158
156
156
154
150
145
146
150
148
144
144
155
168
171
161
153
150
149
142
136
139
141
142
139
138
136
134
131
138
148
158
162
159
154
154
160
168
164
159
158
161
164
164
158
149
140
141
148
156
161
160
157
158
158
152
145
145
153
155
152
151
158
168
167
155
144
144
143
140
136
140
143
144
139
140
142
143
147
151
158
162
159
148
140
145
154
162
159
153
150
152
153
152
147
143
142
145
150
155
158
158
157
158
157
152
142
143
150
155
153
150
155
163
161
150
139
139
145
150
153
150
146
142
138
140
145
151
157
159
161
157
143
136
135
143
151
162
159
152
141
137
138
141
141
143
146
151
154
155
157
157
155
148
142
141
139
145
150
153
150
147
150
153
156
152
146
147
151
156
158
153
145
140
139
142
145
150
152
158
160
153
142
135
139
148
154
162
163
152
135
129
132
140
144
147
151
155
157
158
157
155
149
138
128
129
139
149
152
153
151
151
150
148
152
155
155
156
155
153
151
148
143
142
146
149
147
145
146
153
159
157
148
142
144
149
153
152
157
150
135
129
134
144
148
149
151
153
156
156
152
148
142
134
129
130
142
150
152
153
153
152
153
151
149
150
151
150
148
146
144
144
144
146
148
150
148
145
145
148
154
156
153
148
144
144
145
138
140
136
131
132
142
151
152
149
148
150
153
150
142
139
139
140
139
139
143
147
149
150
150
149
149
147
145
143
142
143
143
142
143
146
148
147
145
143
144
145
145
145
146
148
151
149
142
137
137
135
129
122
122
130
149
158
159
155
152
152
150
144
135
133
139
146
149
146
145
146
148
148
144
141
141
141
142
142
142
142
142
141
142
148
151
148
142
138
139
142
143
142
142
144
149
151
145
137
133
143
128
113
113
125
150
162
165
163
160
156
150
140
132
132
140
148
153
153
150
149
148
148
145
139
138
140
144
145
146
145
141
138
140
146
150
147
142
138
138
139
142
144
147
148
151
154
152
145
139
148
135
120
115
126
147
160
164
164
163
157
151
144
137
136
141
149
156
157
154
149
148
148
148
148
151
150
149
150
149
149
145
143
142
142
141
140
141
141
140
139
143
148
152
150
150
151
153
152
147
147
139
132
127
128
138
149
156
157
156
154
150
146
141
138
142
148
156
159
155
149
147
150
150
152
157
157
157
156
152
153
154
154
149
139
130
130
134
138
139
139
143
147
147
141
138
140
148
153
151
144
142
141
135
130
132
141
151
151
148
144
140
138
135
136
141
151
159
161
158
152
149
151
151
151
156
158
159
156
152
153
156
157
152
140
128
123
126
132
134
137
142
144
138
127
121
129
143
151
151
142
143
143
135
126
125
138
151
152
146
137
132
131
129
132
141
153
163
165
163
158
154
151
150
151
155
156
156
150
143
143
145
150
148
141
131
126
125
130
135
138
141
142
134
120
113
125
143
151
151
144
144
142
131
122
124
140
152
153
148
141
139
137
134
133
141
153
165
169
168
163
154
150
149
154
157
153
144
138
134
133
136
143
147
143
137
134
135
138
143
145
144
141
133
124
118
129
143
150
152
148
148
143
134
129
132
142
148
148
147
145
145
144
143
140
142
150
162
170
170
160
149
145
147
150
151
144
137
132
132
135
138
145
152
152
147
144
144
149
150
148
147
147
145
139
130
131
139
147
150
149
148
146
141
142
141
144
145
145
143
140
141
142
145
144
143
146
157
167
167
160
148
143
144
141
136
133
133
135
138
141
144
149
155
157
157
154
153
154
150
147
149
153
156
152
144
135
135
141
149
144
141
143
146
148
145
146
146
146
142
136
134
138
143
145
146
147
154
163
168
164
156
150
145
136
128
129
135
140
141
143
145
147
151
153
155
154
152
152
150
149
148
154
161
160
155
147
142
140
143
137
134
138
146
148
147
148
148
148
145
140
140
140
144
147
150
152
156
162
169
171
167
161
152
141
134
134
139
141
142
142
142
144
146
147
147
149
150
151
153
151
149
152
158
164
168
166
152
143
139
136
135
141
146
149
148
148
147
147
147
145
146
146
147
150
153
155
158
161
166
170
168
162
155
149
148
146
144
142
144
147
146
146
145
146
147
149
149
151
153
148
145
146
152
161
169
167
155
146
138
143
143
145
146
146
145
146
146
144
142
143
146
149
150
154
158
158
157
157
161
163
160
153
150
154
157
155
146
142
147
154
155
146
144
147
150
151
149
150
149
145
138
137
143
153
152
154
150
147
142
151
149
146
144
141
142
145
145
142
139
138
145
150
154
158
161
160
155
153
155
158
155
149
146
153
159
159
146
140
146
153
153
143
142
148
154
152
147
148
151
149
140
132
132
135
139
145
150
151
146
150
145
142
142
142
143
145
144
144
142
142
150
153
156
160
161
158
155
153
157
160
158
151
146
151
158
158
146
139
142
143
142
137
140
149
155
151
146
149
155
154
144
132
124
125
135
148
157
155
146
147
141
138
139
142
142
141
143
147
150
152
152
149
151
155
156
155
156
159
163
164
160
154
148
150
155
156
152
146
143
143
139
137
142
152
159
156
151
150
153
151
146
139
135
132
137
150
161
158
142
144
139
136
137
137
136
136
140
148
153
153
148
143
145
149
153
153
161
166
165
161
154
149
150
152
155
158
156
152
149
147
145
142
146
154
164
166
159
149
142
139
143
147
149
142
139
146
155
157
144
142
140
140
138
136
134
136
142
148
151
149
144
140
143
148
153
156
160
162
157
150
143
141
146
150
154
159
161
159
153
149
147
145
147
152
162
163
157
145
132
130
137
146
149
145
140
142
148
150
143
143
146
147
145
142
140
142
146
148
148
148
148
146
146
148
153
151
154
155
152
144
138
137
140
147
150
155
161
162
156
149
145
143
144
146
149
149
148
142
136
136
139
143
144
144
144
146
146
143
140
145
150
151
149
147
145
145
148
149
149
149
150
149
146
138
133
135
143
153
156
152
144
140
139
143
147
152
158
162
158
151
145
142
140
139
137
138
140
144
148
149
149
147
147
147
148
147
145
144
141
151
151
150
147
145
143
142
146
151
152
148
146
145
143
134
125
125
135
149
159
156
149
145
146
150
150
151
154
158
157
154
149
143
137
133
131
134
138
144
148
149
152
153
154
150
146
144
144
144
144
151
149
146
145
142
139
139
146
153
153
144
138
140
144
142
134
131
135
143
150
150
150
151
155
158
155
152
149
150
150
149
149
145
139
132
128
131
135
138
137
137
143
148
149
144
142
142
144
142
142
148
147
147
148
147
143
143
149
152
146
135
131
137
147
150
146
140
139
136
138
141
146
155
161
160
155
150
147
145
143
143
147
148
143
133
127
128
132
137
138
137
138
139
138
137
143
148
150
145
139
145
149
153
156
155
151
148
150
147
139
132
130
138
148
149
145
141
141
139
138
139
144
153
159
155
150
147
147
147
143
142
146
149
145
133
126
127
133
142
146
145
141
138
137
138
143
150
154
149
142
144
150
158
163
159
153
146
146
145
143
140
137
137
141
141
140
141
147
149
146
142
138
145
152
150
145
143
146
148
148
146
147
148
145
137
132
133
138
144
146
143
140
139
142
142
141
139
145
149
149
142
148
158
167
165
156
148
145
146
151
149
140
133
132
137
142
145
148
150
148
142
135
138
150
152
147
141
140
144
149
150
145
145
145
143
143
143
143
144
142
138
135
136
139
139
131
125
126
140
150
139
142
152
165
168
160
153
150
150
153
150
141
130
129
138
148
149
146
145
144
138
132
136
149
162
154
143
136
140
147
149
144
143
147
151
149
147
145
146
144
137
131
129
129
129
125
120
121
133
147
138
141
149
157
157
155
154
154
153
151
148
143
140
139
144
149
149
144
142
142
140
133
135
145
160
155
146
140
143
149
150
145
145
150
152
148
145
145
148
147
139
130
127
126
126
125
126
130
141
153
144
146
148
146
144
144
150
154
153
150
147
147
148
148
148
150
147
142
140
144
147
141
136
136
143
146
146
146
151
154
152
145
144
146
146
144
146
149
150
147
139
132
127
125
126
127
135
148
161
166
153
151
144
138
136
141
147
149
149
148
146
146
146
147
151
154
149
141
139
144
153
151
140
130
130
137
144
149
154
157
153
144
139
138
139
145
150
152
150
145
139
133
127
121
120
125
137
151
159
158
158
152
142
135
135
144
148
145
144
143
143
143
146
148
155
159
153
144
139
146
155
157
145
132
129
136
141
147
154
159
155
146
139
133
139
147
151
149
143
141
138
132
125
119
118
126
137
144
142
135
160
157
148
138
135
140
145
145
143
144
148
152
158
157
158
159
155
149
144
147
151
152
146
138
136
138
140
143
150
156
158
152
142
137
140
142
142
136
132
133
133
130
127
126
126
129
133
132
125
118
162
166
158
143
136
136
142
147
150
154
161
173
172
166
157
154
153
150
145
142
140
139
140
140
140
140
140
141
144
146
151
150
144
138
134
134
131
127
127
128
127
129
131
133
131
127
126
125
121
117
161
164
159
147
138
137
142
148
154
160
167
171
171
161
153
151
151
147
137
129
126
126
128
133
137
139
139
138
137
137
139
141
137
132
126
127
129
129
128
129
129
132
133
133
128
125
125
129
129
126
154
152
149
147
146
146
146
148
152
156
155
149
146
146
145
148
149
141
129
122
123
126
127
128
128
132
136
134
131
131
133
134
134
128
124
125
130
133
133
133
137
138
136
130
127
129
134
140
137
131
146
143
144
149
153
151
148
149
152
149
142
135
135
137
140
144
145
136
126
122
128
133
131
127
124
126
127
125
126
126
131
133
134
129
126
125
128
132
133
135
137
135
132
129
129
135
140
140
132
128
146
146
150
154
154
152
152
155
156
147
138
133
132
136
140
143
143
137
127
124
128
134
132
125
121
119
120
119
119
124
132
131
128
125
122
121
125
129
133
133
125
120
121
123
126
127
126
124
121
117
149
152
156
156
154
153
157
162
160
146
134
128
129
134
139
146
148
142
132
125
125
126
126
122
120
118
116
112
112
121
131
132
123
115
109
115
123
130
134
129
118
110
111
114
114
112
107
110
110
109
146
153
157
157
157
159
162
164
159
149
140
133
130
130
135
143
148
144
135
129
125
123
125
125
122
122
118
112
108
117
129
133
126
113
111
115
122
127
128
124
120
115
111
110
105
102
103
107
108
107
143
152
158
161
162
161
159
158
155
153
151
145
135
127
125
130
137
139
135
133
135
137
138
129
125
126
125
119
111
116
126
134
131
126
122
120
116
110
111
115
121
122
113
106
102
102
105
106
107
108
149
156
161
163
162
159
155
153
149
147
148
144
132
124
118
122
129
132
131
131
136
143
140
128
125
128
133
130
124
122
127
131
129
129
128
120
109
95
93
105
117
118
108
97
92
95
100
102
102
105
153
158
158
157
155
153
150
147
141
135
126
122
124
123
122
126
131
132
129
127
130
133
130
124
122
128
136
137
135
133
134
131
125
121
121
116
106
91
86
96
104
104
95
86
81
83
86
91
94
94
160
156
154
156
162
166
163
148
136
129
131
141
146
145
145
147
153
156
154
151
147
143
135
131
140
155
170
170
158
149
150
154
156
152
147
145
146
151
154
154
150
147
148
154
159
159
153
148
146
146
153
147
146
152
160
163
161
153
142
136
138
146
152
157
158
156
154
152
149
147
145
144
141
142
148
160
169
167
156
150
152
157
158
156
151
150
152
154
153
150
143
139
143
152
156
150
142
138
142
149
147
147
147
150
154
155
152
147
144
142
143
148
155
162
162
157
152
149
146
144
146
149
151
153
153
158
163
159
149
144
148
156
160
161
157
152
148
145
144
144
140
140
149
157
156
144
133
131
140
151
146
149
149
148
147
146
144
142
141
140
142
148
154
159
158
153
144
138
137
137
145
152
155
152
147
147
152
153
149
143
142
147
158
164
161
153
143
136
137
140
142
148
156
162
156
141
131
133
145
154
151
156
152
142
136
136
138
139
139
141
147
152
155
158
158
151
138
126
123
131
143
153
155
150
141
138
142
149
151
147
143
143
149
156
158
154
145
140
139
141
144
149
158
162
156
144
136
139
148
155
150
159
151
137
129
128
135
140
142
147
153
158
160
161
161
156
143
130
126
134
146
152
153
150
145
142
142
147
150
149
143
141
143
147
151
153
151
151
149
144
141
144
152
158
156
149
142
141
144
147
141
148
148
138
132
137
144
147
148
150
154
158
162
162
160
156
149
144
143
144
148
148
149
150
148
148
146
145
145
145
144
142
143
145
146
148
150
151
151
143
139
140
145
152
155
152
148
144
139
133
136
138
144
141
141
150
156
155
152
149
152
157
161
158
152
149
151
154
153
151
147
144
144
142
139
142
141
143
144
145
149
149
148
146
144
144
143
142
141
140
140
142
145
149
152
153
153
147
139
129
140
135
137
137
142
155
161
160
156
152
154
158
159
155
147
145
149
155
156
154
149
146
143
137
128
124
131
141
147
152
156
152
148
144
144
145
142
139
139
141
145
148
151
153
152
155
156
151
142
133
148
136
132
128
131
147
156
159
161
161
159
159
159
154
147
146
149
154
157
156
154
150
146
142
137
136
138
144
149
153
153
149
143
141
144
149
147
145
145
145
148
152
156
160
156
157
157
154
145
138
148
136
126
121
124
135
146
157
164
167
162
158
155
153
149
146
146
151
158
160
155
148
144
147
154
160
159
155
153
153
151
149
146
146
143
145
144
149
150
149
147
149
154
160
157
156
154
152
146
141
144
135
128
124
126
133
143
154
162
165
159
154
151
149
146
144
143
148
153
153
150
142
138
143
152
162
168
166
162
156
155
157
158
153
141
132
135
144
149
149
146
147
151
154
150
147
145
148
150
147
142
137
134
131
129
133
142
152
156
157
153
151
146
142
139
142
145
150
153
153
150
143
137
137
142
152
160
163
162
159
157
160
160
152
140
128
130
138
145
147
148
150
151
147
139
129
136
146
154
156
139
138
138
132
127
129
141
151
152
152
152
151
145
136
135
142
150
157
159
160
158
154
146
140
139
142
146
148
147
148
151
151
150
148
142
137
135
137
141
146
152
157
154
144
131
124
133
145
155
158
136
139
138
129
122
127
142
152
154
153
154
155
148
139
138
145
154
162
165
166
163
157
151
145
143
141
138
130
126
133
143
151
152
153
153
152
147
140
138
145
155
161
159
149
135
130
137
146
152
156
140
142
140
132
128
133
144
151
152
151
150
153
152
148
146
150
157
163
163
161
157
151
147
144
142
141
135
129
126
133
144
154
163
165
165
163
157
147
143
148
155
163
163
155
146
142
144
148
152
154
146
145
145
142
143
143
146
147
145
141
140
144
149
152
153
156
157
160
160
157
151
146
144
142
136
131
133
137
140
143
148
155
159
163
166
164
161
156
155
154
156
159
161
157
152
152
152
152
152
156
142
142
146
151
152
148
143
140
136
133
133
137
144
151
154
155
156
159
163
163
158
151
147
143
135
130
134
144
148
148
147
149
151
157
159
161
160
161
162
160
155
151
151
151
151
152
155
153
152
156
133
135
147
156
155
148
141
138
136
136
137
140
144
149
152
154
156
160
167
171
169
163
157
152
145
140
137
141
144
146
146
146
149
151
154
155
157
160
164
162
153
143
140
143
145
149
151
151
150
150
135
143
152
156
152
146
143
142
142
145
145
147
148
152
155
156
157
161
166
170
171
166
159
157
155
152
140
134
135
144
152
155
155
151
150
150
153
158
161
158
150
141
136
139
143
148
150
150
149
145
156
158
157
152
144
141
143
147
148
147
143
144
147
152
158
161
161
159
160
162
164
159
154
153
157
159
149
132
132
145
159
164
157
151
149
150
152
156
156
153
147
140
136
139
142
146
150
150
150
142
168
164
155
146
138
139
146
151
151
144
137
136
141
150
160
165
162
157
155
157
160
156
149
147
156
165
162
144
137
145
155
158
150
149
152
159
158
157
152
150
146
142
138
137
138
143
147
150
147
136
158
153
147
143
142
145
151
155
153
146
139
135
138
147
158
162
159
152
151
157
162
160
154
150
155
167
170
159
153
150
146
141
140
149
160
173
169
159
152
150
146
141
138
137
137
139
145
146
136
126
146
142
142
144
149
151
153
154
154
152
149
144
141
143
152
154
151
147
149
159
165
163
160
157
160
168
174
175
169
159
149
140
140
151
167
178
173
163
154
147
141
139
139
143
142
138
139
139
134
128
143
142
144
148
149
148
146
145
150
154
156
149
140
137
141
145
145
146
150
157
159
159
160
161
163
167
170
171
169
164
156
148
147
152
162
168
170
164
150
140
133
137
143
151
147
137
135
139
144
144
148
149
148
147
144
141
140
142
147
152
155
150
140
133
131
137
146
153
156
153
150
150
155
161
163
161
163
165
166
161
155
151
149
149
150
157
157
154
144
135
131
136
144
147
144
136
137
143
151
151
149
151
148
146
143
142
143
145
148
150
152
150
143
135
130
133
144
155
158
154
148
146
152
158
161
159
159
160
161
155
150
147
145
144
143
143
144
144
142
140
141
143
143
140
138
138
143
148
150
146
145
145
144
146
148
148
147
148
149
149
150
150
147
141
131
127
132
145
156
159
154
148
148
154
160
161
160
161
160
156
151
148
144
140
138
136
137
141
144
149
152
150
143
137
135
138
145
147
145
140
144
142
142
146
151
151
147
146
149
150
149
147
146
145
137
126
123
133
151
161
159
153
148
152
159
161
159
159
159
158
156
152
148
141
136
133
136
140
145
147
148
147
143
141
137
139
143
143
141
139
145
142
144
149
152
149
144
145
149
150
145
143
145
147
145
136
131
134
144
152
154
153
151
154
158
158
155
153
154
154
154
154
150
144
138
133
134
137
138
135
131
133
137
142
139
142
143
143
141
138
142
142
148
154
153
147
141
144
149
148
142
139
141
148
152
151
147
143
140
138
140
145
151
156
157
153
150
148
147
145
145
146
147
144
137
131
129
130
129
126
122
125
133
137
140
143
148
150
144
137
140
144
152
160
157
145
139
142
150
150
145
138
139
147
152
154
152
149
142
134
132
138
147
155
155
150
147
146
144
141
139
141
142
140
134
129
128
127
126
125
124
128
134
137
140
144
150
154
147
140
141
145
154
160
156
144
138
141
149
154
151
141
136
138
143
145
147
148
146
141
135
137
143
150
150
146
143
143
144
144
143
142
141
138
135
136
136
132
127
123
123
127
134
141
141
139
137
143
147
146
140
142
147
149
148
143
141
143
147
152
152
145
135
131
134
140
144
147
149
148
145
142
142
145
147
144
140
140
145
151
151
144
139
137
140
146
146
139
131
125
123
124
129
137
138
131
124
126
142
149
137
138
140
141
142
142
145
147
146
148
150
149
142
135
136
143
147
148
151
154
152
145
141
143
147
146
141
140
149
157
155
144
137
137
143
148
145
140
136
131
125
121
123
130
131
127
123
125
139
149
138
139
142
143
138
136
140
147
148
149
150
153
154
148
144
146
150
152
155
157
153
146
139
140
147
148
145
145
151
155
152
142
138
141
142
139
135
133
136
134
127
121
122
126
129
130
133
138
146
150
146
145
146
143
131
124
128
141
149
151
151
154
157
155
150
150
151
153
157
157
155
148
139
137
141
147
150
152
153
150
146
141
143
146
142
132
124
126
133
134
127
121
121
124
126
130
137
147
155
154
152
147
143
136
127
121
124
136
147
150
148
147
149
152
154
155
153
151
150
151
154
152
143
137
136
144
149
152
151
145
141
142
146
148
141
131
123
124
129
132
127
121
118
117
119
125
134
142
148
146
152
146
136
129
129
133
135
139
143
145
144
142
143
147
154
158
155
149
146
148
152
153
146
137
136
141
143
143
144
140
144
144
146
143
138
130
123
123
127
131
129
123
117
114
117
124
127
129
129
126
152
147
138
134
136
143
146
145
144
145
147
148
149
151
155
156
154
152
149
149
151
149
144
140
140
140
139
135
132
136
147
146
141
132
130
128
125
124
128
131
130
125
122
122
124
126
121
116
110
110
154
156
153
145
141
144
146
147
147
149
154
159
161
159
156
153
153
153
154
152
149
143
141
143
148
149
143
133
127
132
143
143
136
128
122
124
128
129
130
131
128
127
129
135
134
125
115
109
105
108
152
158
156
148
141
139
141
144
146
147
150
154
159
161
159
155
154
151
146
141
142
142
140
142
147
148
142
131
124
127
134
139
137
131
124
127
133
137
136
133
129
130
134
138
134
125
118
115
118
121
145
148
146
144
143
142
143
143
142
138
138
140
148
157
159
158
153
143
132
127
135
144
144
136
132
134
133
126
121
124
131
140
142
137
130
131
136
141
142
139
136
137
137
137
133
131
131
134
135
130
142
141
141
143
149
152
151
149
145
140
136
137
144
150
152
151
147
137
124
123
134
147
144
130
117
113
123
127
126
128
132
136
137
135
131
132
135
140
142
144
143
141
137
136
133
134
134
136
134
130
146
146
146
145
148
152
156
159
155
146
141
141
142
144
143
141
140
135
128
126
134
142
139
123
109
110
122
133
136
136
133
131
126
124
125
127
132
136
142
147
145
138
134
131
130
127
127
128
127
127
149
152
148
142
140
144
155
163
162
151
142
137
137
138
138
140
142
138
130
127
131
135
131
118
109
112
124
132
135
134
132
130
123
120
121
123
127
132
140
146
145
138
133
127
125
122
120
122
124
128
149
151
147
142
137
141
154
164
165
156
144
135
133
133
135
142
145
138
127
124
128
132
131
121
113
116
124
128
125
125
129
134
134
132
129
122
120
122
132
141
145
141
134
127
122
120
119
119
121
126
147
150
151
152
153
156
158
161
163
159
152
144
137
132
132
139
140
136
125
120
127
138
139
126
118
120
127
129
123
122
127
136
142
141
133
125
118
118
126
135
143
145
139
130
124
118
114
113
114
121
151
156
162
167
167
162
157
155
156
156
155
150
142
133
127
130
135
135
127
120
123
135
136
126
120
123
133
136
134
130
131
132
129
126
125
125
127
125
126
128
133
133
135
130
124
115
109
107
109
116
155
162
168
172
167
161
154
152
150
148
148
147
145
137
130
128
133
136
129
121
118
119
122
119
119
124
135
139
142
141
139
129
114
108
110
120
131
132
127
120
110
110
112
119
117
110
103
103
107
113
155
146
144
151
160
163
158
147
137
132
135
141
144
148
147
146
147
147
147
148
150
148
142
139
147
159
167
163
153
147
147
147
145
145
146
148
148
150
153
156
158
159
161
161
157
150
144
141
142
145
149
144
144
149
156
154
148
141
140
144
146
148
150
154
158
157
152
148
147
148
149
146
141
140
147
158
164
159
152
151
154
156
159
159
155
154
156
158
157
154
150
148
152
154
152
145
140
141
144
148
144
146
146
148
149
146
140
139
143
150
155
153
157
159
160
156
148
143
145
149
150
147
144
141
142
147
152
152
152
152
153
156
160
161
160
156
153
151
151
143
139
138
143
150
149
142
138
141
147
150
136
141
146
147
147
146
144
144
144
149
153
155
158
158
155
149
140
134
136
143
148
150
150
144
135
135
141
150
153
151
147
145
148
154
158
154
146
140
137
134
134
135
145
153
152
145
142
145
151
154
132
138
145
146
146
150
152
149
147
148
153
156
157
156
153
151
144
138
138
142
149
154
156
150
140
134
138
146
152
150
143
136
137
146
154
155
147
139
135
135
137
141
150
158
156
150
144
147
153
158
132
136
144
145
146
150
151
151
151
152
155
155
156
154
154
156
159
156
152
151
152
152
154
153
147
142
142
144
147
148
144
138
140
144
150
153
151
150
147
140
139
143
151
157
156
149
144
146
151
156
132
135
142
146
149
152
153
155
155
155
154
155
155
154
153
154
158
164
165
158
150
144
145
149
147
147
145
143
144
146
149
151
149
145
142
144
148
154
154
144
141
143
149
155
154
149
146
146
148
147
134
134
143
148
153
157
159
159
157
154
154
159
161
157
147
145
148
157
161
155
145
139
138
140
140
141
142
144
147
152
160
162
155
146
137
135
140
147
147
146
146
149
154
157
155
151
152
152
149
141
138
138
145
149
151
157
160
161
158
156
159
165
169
164
150
143
144
152
158
156
148
144
142
140
136
135
139
146
154
160
168
167
155
146
140
140
141
143
148
153
157
161
164
162
158
156
158
157
150
141
144
142
145
142
141
146
153
158
161
162
163
167
171
165
155
147
147
154
164
166
160
155
149
148
147
145
148
150
154
158
162
157
152
149
150
154
150
150
153
158
164
168
168
165
161
159
160
158
150
143
146
142
141
134
130
133
142
155
165
167
163
160
161
160
155
149
148
156
167
174
168
159
147
147
153
157
159
155
155
154
156
155
157
160
158
157
153
154
156
161
165
167
167
164
162
159
158
155
150
146
147
143
138
131
127
128
138
153
166
168
161
156
154
152
151
148
148
153
161
169
162
151
141
140
146
153
159
159
157
155
155
159
165
163
156
150
147
149
155
161
163
166
166
163
161
157
155
153
151
150
148
146
140
130
124
127
137
149
160
165
164
162
155
149
146
147
148
151
154
156
155
148
140
134
132
140
148
153
158
157
156
158
159
155
148
146
149
151
156
159
163
168
168
164
157
153
154
154
155
156
148
148
143
132
124
127
137
148
154
161
167
168
157
146
142
147
150
151
150
152
155
153
145
134
128
132
138
142
149
152
155
151
149
147
148
156
159
157
154
155
163
172
173
165
155
152
155
156
158
158
145
148
147
136
128
130
142
151
155
159
162
163
154
144
143
148
152
152
148
150
156
156
150
139
131
128
131
128
135
146
160
158
155
153
157
168
168
159
151
151
160
171
172
162
153
153
157
157
156
157
146
150
150
144
140
139
148
154
153
150
148
150
149
149
150
153
156
153
149
148
152
153
149
141
133
129
128
126
135
152
167
173
172
167
166
169
167
157
150
151
159
165
163
153
147
155
160
159
157
157
149
154
155
154
151
150
149
146
140
134
134
142
149
157
160
160
159
157
154
151
149
148
148
145
139
134
137
141
150
159
170
178
173
170
168
165
164
161
158
159
160
156
149
142
146
156
162
161
160
160
149
154
157
158
155
150
143
136
126
123
129
139
148
158
161
161
159
161
162
159
153
148
148
151
150
146
148
155
157
160
163
162
165
167
168
165
163
164
165
163
156
147
138
135
142
152
158
159
162
165
148
155
160
158
154
146
137
132
128
129
134
140
146
152
157
158
159
164
168
167
160
153
151
154
160
157
155
156
156
155
156
159
163
166
165
164
163
163
165
161
152
144
138
140
142
146
149
152
162
166
159
165
166
160
151
143
138
139
142
144
143
141
144
150
157
160
161
163
167
169
165
159
155
157
162
160
152
140
140
150
159
165
167
165
161
157
154
158
160
159
155
151
149
148
144
141
142
151
160
163
175
178
170
158
146
142
145
152
155
151
143
138
141
149
158
162
161
160
163
166
165
161
156
155
159
158
150
138
137
151
164
169
167
161
153
147
146
152
154
156
155
159
156
150
144
141
143
151
157
154
177
174
162
151
144
147
156
163
161
150
139
133
135
145
155
159
158
157
160
162
163
160
155
154
159
162
158
151
151
159
164
163
159
156
153
152
153
155
151
149
148
149
152
150
145
142
144
146
144
141
158
154
148
143
146
153
164
167
162
150
140
134
132
139
149
154
155
153
156
160
161
160
159
161
165
170
176
178
176
172
162
153
150
156
165
176
176
167
154
142
134
137
145
150
148
143
138
132
125
127
143
143
144
145
150
157
162
160
154
150
146
142
134
134
141
147
150
148
151
158
160
159
161
166
170
174
183
191
191
178
162
150
149
159
175
190
184
170
154
138
126
130
141
152
152
141
130
120
118
128
148
151
154
154
154
155
154
149
145
149
153
150
138
130
131
136
140
144
149
155
158
156
157
163
168
168
172
176
177
172
162
153
151
157
166
169
165
156
145
136
128
130
139
148
147
137
126
121
129
141
159
162
161
156
152
150
148
145
145
151
158
157
144
129
122
127
136
146
154
158
156
154
157
160
161
159
158
158
158
156
153
150
149
151
152
152
148
142
139
137
138
137
137
138
136
132
128
129
139
148
157
157
154
150
148
149
149
150
154
157
160
157
147
135
125
125
137
151
159
160
155
153
157
161
161
155
152
151
150
146
143
143
144
145
145
146
143
141
140
141
147
145
137
129
126
130
134
138
140
141
151
147
145
146
150
154
153
154
156
155
154
152
148
143
134
129
135
148
158
160
156
152
155
158
162
158
155
150
147
144
140
140
141
142
142
142
141
141
142
145
149
148
137
126
125
133
141
143
139
136
149
145
145
150
155
156
152
150
149
149
147
148
149
149
144
136
129
138
150
157
158
153
151
153
157
158
155
150
148
145
142
141
141
143
141
140
139
140
142
144
145
143
137
132
132
140
145
145
140
135
149
148
152
158
160
154
147
143
143
146
148
149
152
153
150
143
133
132
139
149
155
156
151
147
150
152
151
149
147
146
144
143
141
143
142
140
138
138
139
137
134
132
135
141
143
146
147
146
141
136
147
150
158
164
163
156
145
139
144
149
151
152
151
153
154
153
145
135
130
135
144
151
150
147
148
149
148
148
147
144
141
140
139
140
140
139
136
134
132
126
122
128
137
146
148
146
146
144
139
132
145
148
155
163
164
158
147
142
148
154
155
150
147
150
156
161
154
140
129
129
134
142
147
149
151
151
149
148
146
144
140
138
136
138
138
139
136
126
118
112
115
127
140
148
147
142
137
133
132
128
144
145
148
154
158
156
152
149
151
154
154
149
144
146
153
156
153
144
136
135
137
141
144
147
149
150
148
147
146
144
141
139
135
136
137
140
138
125
113
106
114
127
140
146
143
135
126
121
128
131
145
145
141
136
136
146
153
155
153
151
152
150
146
144
144
147
148
145
143
146
146
146
144
144
145
145
144
144
143
145
145
142
135
134
136
141
139
129
117
112
118
126
136
142
141
133
124
124
133
139
146
146
138
126
121
136
150
159
157
153
153
155
154
148
141
144
147
148
150
152
152
151
145
143
143
144
144
142
143
146
147
142
135
132
132
133
130
128
125
123
121
123
130
138
140
136
131
132
139
142
145
145
143
136
128
132
145
159
162
158
156
157
158
153
146
146
150
154
157
158
158
155
147
142
142
145
147
146
146
146
144
141
136
133
129
124
120
122
126
123
120
120
125
133
137
136
136
138
139
137
144
143
147
147
138
132
137
151
162
161
154
154
157
158
153
148
151
158
163
162
160
157
148
141
140
144
148
150
148
144
140
139
140
141
135
123
113
115
122
122
120
118
121
127
130
130
132
135
135
132
146
144
144
146
140
132
133
142
154
155
149
147
152
153
154
148
148
154
158
158
157
156
149
141
136
138
142
147
147
140
136
138
145
149
140
125
113
113
122
124
123
119
118
119
119
122
125
128
132
130
150
148
144
142
138
136
137
142
147
148
146
144
146
148
148
146
147
150
152
151
150
149
144
138
134
132
135
136
138
135
137
142
148
148
137
124
115
116
125
129
128
121
116
112
112
116
119
123
132
134
153
150
147
143
141
143
144
145
146
147
146
146
145
143
142
142
145
149
151
148
147
142
139
137
138
138
136
129
128
132
141
146
144
137
127
121
119
123
129
131
127
120
114
112
112
113
115
120
127
130
152
150
151
147
145
146
148
147
146
146
147
148
147
144
141
142
146
151
152
150
147
141
140
143
149
150
143
131
125
128
138
142
135
130
124
125
128
129
131
130
123
117
115
116
114
108
107
113
118
120
149
149
148
144
144
144
144
144
144
143
143
144
147
149
150
151
152
151
147
146
148
150
152
151
153
153
144
131
123
123
131
137
135
134
132
135
136
136
136
132
123
119
118
119
114
106
102
106
111
115
147
145
142
139
139
140
142
144
143
141
139
141
147
153
159
160
158
150
138
136
143
155
161
154
146
144
137
130
124
123
127
133
136
139
138
137
138
140
141
137
128
125
123
121
116
108
104
105
110
113
147
145
140
136
138
143
147
150
148
143
141
143
149
153
155
155
154
147
136
131
139
152
159
151
141
138
136
137
133
128
127
130
131
133
133
134
135
140
142
142
137
130
124
121
118
113
109
109
111
114
147
144
140
138
138
146
151
156
154
148
144
146
149
148
144
142
144
145
141
135
136
143
147
143
139
138
142
144
143
136
129
126
123
124
127
129
133
136
141
145
142
132
122
118
118
117
115
115
116
120
144
142
140
138
139
144
152
157
157
151
145
143
142
141
138
137
141
143
140
137
137
139
139
136
135
138
143
146
144
137
132
129
125
126
127
126
125
129
139
145
144
133
121
116
118
119
119
118
120
126
144
142
140
142
145
149
155
159
160
154
147
139
138
137
139
142
143
140
133
130
134
140
138
130
128
132
140
143
138
132
133
137
144
142
133
126
119
124
136
143
143
135
127
121
119
118
118
118
121
127
148
144
142
148
156
160
160
160
160
157
152
145
144
143
144
145
145
138
126
121
128
140
140
130
126
128
137
141
137
130
132
137
144
144
133
124
124
131
141
139
136
136
138
134
128
121
115
114
118
124
150
149
149
152
158
158
155
154
156
158
158
160
162
154
146
141
139
136
124
117
122
134
138
133
127
128
137
143
143
135
132
132
132
129
127
128
142
153
150
135
122
127
145
153
146
131
118
115
118
123
150
153
157
158
157
152
149
151
154
156
160
165
168
159
145
135
134
132
124
118
117
121
127
129
128
130
137
141
140
137
134
129
123
117
118
127
145
158
151
132
114
118
137
151
154
142
129
124
123
124
159
153
151
152
154
150
145
139
135
134
136
141
149
156
159
156
150
146
147
151
156
158
155
155
158
164
166
160
152
149
148
146
144
145
149
152
146
138
132
134
140
149
155
155
150
146
145
147
151
156
165
162
157
154
151
144
137
133
135
140
144
146
150
157
160
159
154
150
151
153
153
150
147
151
156
162
162
157
153
152
152
149
146
147
151
152
151
144
140
140
144
151
155
155
152
147
147
150
152
155
158
159
157
152
147
142
138
136
139
148
154
155
157
158
158
156
151
148
150
153
150
146
144
147
150
151
151
153
154
155
153
148
143
146
152
154
152
147
145
141
140
144
147
150
149
148
151
155
155
154
141
143
148
148
148
147
149
148
147
153
159
162
161
158
155
152
149
146
146
149
149
149
150
149
148
147
146
151
155
156
149
140
138
144
152
154
150
145
141
139
139
142
146
149
152
155
163
165
161
156
128
129
141
150
155
159
158
158
155
155
158
159
157
153
151
153
157
160
157
153
153
154
157
158
156
153
147
149
154
156
150
141
138
144
151
153
147
143
141
142
144
145
149
154
158
160
166
167
162
159
130
126
139
154
163
165
161
159
157
155
153
149
145
142
144
153
163
174
174
165
157
153
155
159
161
158
151
148
150
154
157
156
150
146
145
146
147
151
152
151
150
149
153
157
159
157
156
158
159
161
134
127
137
152
162
161
159
157
156
154
149
142
137
135
139
146
156
166
170
164
153
146
146
151
155
155
150
147
146
151
160
163
157
146
136
136
146
159
168
164
157
154
157
160
157
151
149
154
159
161
128
126
135
148
157
159
160
158
157
155
153
152
151
149
144
141
145
152
157
154
146
142
144
148
149
147
147
148
148
151
156
161
155
145
134
133
146
161
170
168
161
161
163
162
156
151
153
158
162
157
119
124
134
142
150
156
160
161
159
158
159
163
166
162
153
144
143
148
153
152
149
149
152
152
150
146
148
151
154
153
154
154
153
151
149
148
151
157
163
165
166
168
168
165
159
155
159
163
162
155
127
132
137
138
141
146
154
160
162
159
158
161
167
167
158
148
144
149
158
163
163
161
159
157
155
153
154
153
154
153
154
153
155
160
165
164
159
155
157
163
168
174
174
169
163
158
159
161
160
156
141
141
141
137
136
136
148
159
164
160
154
153
158
162
158
150
147
152
164
173
173
169
162
157
155
156
157
154
152
152
155
158
162
169
174
172
162
158
157
161
169
176
178
174
167
160
158
157
159
158
148
147
145
140
136
137
146
157
164
162
156
153
155
156
155
152
151
154
162
170
174
171
161
153
147
149
153
153
153
153
154
160
165
168
170
166
159
155
155
158
167
176
180
178
171
165
161
159
157
159
150
150
146
140
137
139
146
155
160
161
161
161
157
154
152
153
153
154
154
156
161
164
158
147
140
141
148
152
156
154
151
155
158
161
161
161
158
153
152
156
164
175
179
176
171
167
165
161
158
158
151
154
150
142
137
138
146
152
156
160
163
164
157
150
148
151
152
150
149
152
157
159
153
143
135
137
145
152
155
154
150
147
149
151
154
161
164
160
155
154
159
169
173
169
166
166
166
162
159
157
151
159
156
150
142
138
144
151
155
158
158
156
152
147
147
148
148
144
144
151
158
157
151
141
134
136
143
149
154
157
158
152
148
147
155
166
173
169
158
153
155
160
162
159
159
164
166
162
159
159
153
164
165
160
151
142
143
148
150
150
146
146
148
151
152
152
149
146
147
152
158
158
153
147
142
140
141
146
153
162
170
168
159
156
162
168
174
170
160
157
156
152
147
145
151
162
168
162
157
160
159
170
171
165
157
151
146
142
137
134
134
141
149
159
163
161
157
154
154
155
155
155
157
158
156
151
147
147
158
167
177
177
174
171
172
171
170
166
164
164
159
150
135
131
145
163
169
161
153
156
162
171
169
160
154
153
148
139
130
126
130
140
149
161
167
165
161
159
159
157
153
152
156
163
165
164
158
156
161
166
170
173
173
176
175
171
166
164
163
162
157
147
137
135
149
162
164
156
149
147
166
169
163
153
148
147
146
144
138
135
138
140
147
158
165
165
163
161
160
159
155
152
154
161
169
176
173
167
163
160
161
164
169
173
172
168
161
158
157
156
153
149
148
152
157
157
154
152
151
147
167
164
157
152
146
144
147
152
154
152
147
140
142
151
161
165
164
161
160
159
158
156
156
159
167
177
179
171
164
158
158
161
167
169
166
158
153
151
151
152
153
155
159
160
156
150
147
150
154
151
165
161
157
156
152
152
157
163
164
157
147
138
138
145
156
160
159
159
159
159
159
160
160
160
165
169
172
169
164
161
160
162
165
164
157
149
144
145
148
150
153
156
160
158
151
145
144
149
154
151
158
156
155
155
157
161
168
169
165
155
146
138
137
142
149
151
153
156
159
159
159
161
163
165
166
165
164
166
168
167
163
159
160
158
155
149
147
148
149
145
143
147
154
155
149
143
140
142
144
145
152
151
149
148
155
165
172
168
160
153
148
145
140
138
142
147
153
159
162
159
157
158
165
172
172
166
161
166
176
178
168
159
156
156
157
157
161
159
152
140
132
138
150
154
151
141
134
128
130
137
156
154
149
145
152
162
169
162
151
148
149
151
143
136
136
144
154
163
168
164
159
155
161
171
173
168
163
167
175
178
169
158
154
155
160
167
169
161
151
139
131
137
147
152
149
138
127
119
124
137
168
167
159
152
152
160
163
155
144
144
151
154
144
132
128
134
146
160
170
172
163
153
151
157
166
165
161
160
162
162
160
153
151
152
157
159
156
148
142
140
141
142
143
142
138
132
124
119
126
140
172
173
167
159
156
159
160
154
148
151
157
158
148
134
125
125
136
152
165
170
162
151
140
141
149
156
155
151
149
148
150
148
146
146
149
151
146
141
138
141
149
146
139
131
128
127
124
122
129
140
163
164
162
159
159
159
161
160
160
163
163
159
150
141
132
129
137
151
161
164
157
149
143
142
145
147
147
146
146
144
146
145
144
145
146
149
146
143
141
143
149
148
136
125
123
127
129
130
131
137
155
154
154
156
158
160
162
165
165
162
157
153
150
147
142
141
146
152
157
157
153
150
151
149
146
141
140
142
143
142
143
144
145
148
149
150
147
144
142
142
145
144
134
123
123
132
139
139
136
136
153
152
154
159
161
161
160
160
157
152
149
149
152
153
151
149
150
149
150
153
155
156
155
151
145
140
137
138
139
139
140
140
144
150
154
152
147
143
141
141
142
138
131
125
129
140
146
146
140
134
155
156
159
161
161
158
152
148
146
148
151
156
158
158
156
153
146
139
137
144
155
160
155
147
142
141
141
140
139
138
136
135
138
146
151
151
146
142
141
139
135
133
132
133
138
145
148
145
139
131
160
161
159
161
160
156
148
142
143
150
157
159
157
155
156
157
149
136
129
135
150
157
152
145
145
147
147
144
142
140
137
135
136
143
145
145
140
136
135
132
130
131
136
144
146
145
141
138
132
127
161
160
156
156
161
160
153
146
145
152
156
156
153
153
157
161
154
142
134
137
145
148
146
146
150
154
153
149
146
144
142
141
141
144
142
139
132
125
123
124
127
133
143
151
150
141
131
125
123
124
157
158
153
153
160
165
162
153
147
148
151
152
153
155
158
159
154
149
146
146
146
144
143
146
152
157
157
152
147
145
144
145
148
146
141
135
126
119
116
121
129
135
145
151
149
140
126
118
121
124
155
158
155
149
150
159
164
162
152
147
149
153
155
155
153
151
151
151
153
153
151
149
145
146
150
154
154
150
142
138
141
146
150
145
138
130
123
118
119
123
130
135
143
147
146
140
129
124
126
127
154
158
157
147
141
151
162
171
166
155
151
153
155
152
147
146
149
151
155
156
157
157
151
147
145
149
149
145
134
128
138
145
147
141
132
124
119
120
122
124
126
130
137
143
142
139
133
131
130
129
150
152
153
150
144
149
160
175
176
167
155
152
153
153
149
147
147
148
150
157
162
164
156
146
140
145
145
142
135
131
136
142
142
137
130
124
120
121
122
121
121
125
132
138
137
133
130
129
126
123
144
143
148
154
153
154
159
169
175
167
155
152
157
162
159
151
147
146
152
159
164
165
157
144
135
137
139
142
142
139
138
138
139
138
136
129
123
122
121
120
121
126
130
133
132
127
123
120
117
118
145
144
147
153
154
154
156
160
164
159
151
151
161
171
168
153
147
149
154
158
159
158
152
141
132
130
134
140
145
141
137
135
138
140
139
132
126
125
127
128
129
129
129
127
126
123
121
120
120
123
156
158
156
154
148
146
148
153
156
154
149
149
154
159
156
147
146
151
156
154
150
148
145
141
134
133
135
141
141
137
135
135
139
141
136
131
127
128
132
132
130
126
122
118
114
116
121
129
140
147
161
168
165
153
146
142
145
150
153
152
149
146
144
140
137
138
144
152
155
151
145
140
139
140
142
144
143
141
136
132
133
136
138
138
133
131
131
130
130
128
121
116
113
108
102
105
117
139
158
157
156
157
154
150
146
145
146
148
150
150
148
146
142
136
132
135
142
150
151
149
145
140
139
141
148
150
145
137
131
128
132
133
133
134
137
140
138
132
128
124
116
111
108
103
95
95
110
134
152
152
151
146
142
142
146
148
149
148
148
149
148
147
143
140
137
139
143
147
147
148
148
148
147
145
147
148
142
132
127
127
130
130
129
133
139
142
139
133
129
124
117
112
108
105
98
95
103
119
130
139
151
145
139
136
141
146
149
150
150
149
148
146
144
142
142
146
148
146
142
144
147
154
156
150
146
144
138
132
127
126
127
128
127
129
132
133
132
130
129
125
119
114
111
109
105
100
100
106
116
126
150
147
139
134
136
140
147
152
153
150
146
144
142
142
142
145
149
147
142
140
142
149
158
159
154
148
141
136
133
129
125
126
125
125
126
125
125
127
129
127
122
116
113
111
112
108
102
103
111
119
142
138
134
134
137
141
144
149
151
148
145
143
142
143
141
141
146
149
146
141
139
144
153
163
162
155
146
141
138
133
127
122
122
123
122
122
122
123
127
130
130
122
115
113
115
116
111
108
111
117
135
129
130
138
146
148
147
144
146
145
145
143
144
143
142
141
145
149
148
142
142
143
148
154
159
151
148
145
143
136
130
125
121
118
117
117
117
120
125
131
135
125
117
115
117
121
118
113
113
118
139
133
136
144
161
164
156
147
144
143
142
141
143
145
145
145
145
144
142
139
141
143
142
138
136
143
149
152
148
138
130
126
121
113
109
110
115
121
125
124
128
122
119
117
116
117
118
116
116
117
147
141
140
147
159
163
160
150
145
140
138
137
142
147
148
147
144
138
131
127
131
136
136
130
131
138
150
157
151
136
127
123
121
117
114
117
123
131
129
116
107
110
121
124
119
114
115
118
119
117
147
141
137
139
146
150
151
148
143
137
134
135
142
147
147
145
139
132
123
118
122
127
130
131
131
136
147
151
144
131
124
123
125
126
126
128
138
142
133
110
96
106
125
134
130
120
120
126
126
121
141
137
132
130
132
138
142
144
144
141
140
140
143
145
141
139
135
129
119
113
116
121
127
130
131
134
138
135
131
123
122
124
129
131
131
133
142
141
133
114
106
115
129
138
138
137
135
136
130
123
158
157
155
150
146
142
142
140
139
137
139
148
157
165
168
165
162
162
164
163
163
165
166
167
171
173
170
164
157
154
151
150
149
151
155
156
151
143
136
135
137
142
145
148
153
158
161
164
163
162
164
166
162
153
144
140
139
136
132
132
137
146
155
160
160
158
158
162
165
163
158
154
157
164
171
171
164
157
153
152
150
147
144
146
151
154
153
147
141
141
145
149
153
155
157
160
159
161
159
159
165
169
166
155
145
142
143
144
139
140
147
154
157
156
152
151
152
154
157
156
152
149
152
162
167
164
154
151
152
153
151
146
142
145
150
155
156
153
150
148
150
153
153
153
154
156
161
162
160
158
157
161
161
156
149
147
149
152
153
155
159
161
158
153
149
149
150
151
152
152
151
152
158
165
168
162
150
149
154
159
155
147
142
144
151
155
156
154
153
154
155
154
152
152
154
161
166
167
163
161
149
146
154
159
157
154
155
158
162
161
160
157
153
145
144
148
153
158
160
159
156
155
158
166
171
166
154
149
154
161
161
155
147
146
149
152
153
155
157
160
160
154
152
153
160
165
169
166
161
160
142
136
146
161
167
162
158
159
160
158
153
147
143
139
140
147
157
164
168
168
161
154
153
158
168
168
158
150
151
157
165
163
155
149
145
146
151
160
166
168
163
154
152
156
163
166
163
160
158
158
137
129
139
155
166
165
160
157
156
155
150
145
142
144
145
149
156
162
165
164
158
150
149
153
159
161
156
150
148
151
158
164
159
150
142
142
152
166
176
173
164
158
156
160
161
159
158
159
162
162
131
127
133
143
157
163
162
158
157
157
157
155
156
157
156
154
156
158
157
155
153
152
154
155
156
153
152
151
149
145
144
148
152
152
149
148
155
167
175
171
163
161
161
161
157
155
158
163
165
165
133
130
131
135
144
154
160
160
159
159
161
161
163
164
162
157
153
153
152
153
157
160
166
162
158
154
153
153
150
144
136
137
149
157
160
160
159
164
167
164
162
163
163
162
157
156
158
163
164
162
141
137
135
134
138
145
155
159
159
157
155
157
162
164
162
156
149
147
149
154
164
169
172
167
162
159
157
155
151
145
141
144
154
161
166
167
164
164
162
161
161
164
166
165
161
157
155
156
160
162
152
148
144
142
141
143
152
158
158
154
150
152
160
163
161
155
149
144
144
151
167
171
172
165
160
158
158
154
152
152
154
157
161
163
167
170
170
167
162
159
161
166
170
171
166
159
155
156
162
168
155
153
152
151
150
152
159
160
157
153
151
155
161
162
160
158
155
149
144
147
159
166
166
158
153
153
155
155
156
158
160
165
162
161
165
168
170
166
160
157
160
167
173
174
169
162
158
159
163
169
152
152
154
153
158
166
169
162
155
151
150
155
159
158
157
160
160
157
151
150
156
161
161
152
148
148
152
157
160
160
156
159
159
163
166
164
161
158
154
154
159
167
173
173
169
163
161
160
160
161
150
151
154
156
157
159
162
157
153
149
149
151
152
150
152
156
159
159
158
156
158
158
158
152
148
148
153
157
160
156
149
150
154
162
163
159
154
151
151
152
157
162
169
170
166
162
160
157
156
154
150
157
163
164
155
143
140
145
151
154
152
149
148
148
149
150
151
154
160
163
162
157
155
152
153
152
156
158
160
157
151
147
151
154
158
158
156
154
153
152
152
155
160
163
163
163
161
158
157
158
152
165
173
171
156
140
132
137
146
153
152
149
150
153
153
150
148
151
159
166
165
158
155
158
158
157
153
154
159
160
159
157
154
157
161
164
165
162
159
156
152
149
147
152
160
167
166
160
156
158
159
174
177
169
157
150
141
138
139
143
145
149
153
160
162
158
154
155
160
164
164
160
159
164
166
161
150
151
158
163
164
163
165
168
172
172
168
164
162
160
156
148
140
142
158
172
172
157
146
145
168
177
171
160
153
156
153
147
139
136
142
147
154
165
170
166
160
155
156
158
160
160
161
166
169
164
156
151
155
158
160
161
166
172
173
169
163
158
157
157
157
151
144
147
159
171
168
151
136
127
166
169
161
154
150
155
162
159
152
147
147
148
154
167
173
171
163
155
152
154
156
158
160
163
168
171
168
161
155
150
150
154
161
166
166
161
155
152
151
152
153
152
152
155
159
161
155
147
136
131
154
150
151
151
154
160
167
168
166
160
154
150
152
162
169
169
164
159
155
154
154
157
159
162
168
174
179
170
160
149
145
149
157
161
161
156
153
151
150
151
150
151
153
155
154
153
146
144
140
136
143
141
147
155
162
166
169
169
167
161
153
147
147
153
159
161
161
161
159
156
154
158
162
165
167
170
177
173
163
151
145
146
155
161
160
154
149
151
151
150
148
149
151
153
153
149
143
142
140
139
150
147
151
158
165
166
165
161
159
155
150
147
143
144
147
153
157
160
160
156
154
159
166
172
168
163
163
165
163
155
147
147
154
160
158
150
145
148
152
150
146
148
154
157
155
148
141
138
138
140
165
161
155
153
158
164
165
158
152
151
154
153
147
142
141
147
154
159
161
156
155
157
167
176
171
157
147
148
158
159
155
151
154
156
152
145
143
149
152
151
151
156
159
158
153
143
135
132
137
143
180
172
158
147
150
162
168
160
149
148
156
160
154
142
136
141
151
159
166
164
159
157
162
174
173
160
147
143
152
159
161
157
152
149
148
146
146
148
151
153
161
167
160
150
143
135
131
130
137
147
185
180
164
149
149
162
169
160
147
146
155
160
155
142
133
133
142
156
170
178
168
157
154
161
167
163
153
145
147
153
160
155
148
145
146
147
147
144
143
148
162
167
156
140
132
131
132
134
136
142
178
177
168
158
156
162
164
158
150
152
158
159
151
142
134
130
135
148
165
175
168
154
145
147
155
158
155
148
147
151
155
152
146
144
145
149
148
143
139
141
154
160
152
140
133
133
135
135
136
138
166
170
170
166
163
163
162
160
160
163
163
157
150
142
137
135
136
146
158
163
159
150
142
141
146
148
149
146
147
150
151
151
148
146
147
149
148
145
141
140
145
152
149
143
138
137
136
135
138
141
159
163
167
168
166
166
167
168
167
163
158
154
150
147
143
144
144
149
153
153
153
152
148
145
145
143
142
142
143
144
147
150
152
153
155
153
151
148
144
142
143
146
143
138
135
137
140
139
141
142
153
157
163
165
165
170
174
174
166
156
152
152
154
154
154
154
153
151
147
148
152
158
157
151
145
142
140
139
139
139
142
146
152
159
162
158
152
147
144
144
144
142
136
129
131
139
144
142
139
134
151
154
155
156
161
167
169
166
160
153
153
156
158
157
158
159
155
149
141
143
154
162
161
152
145
143
142
140
139
138
138
141
148
157
160
154
146
142
140
142
142
138
132
129
134
142
145
141
133
125
162
159
151
147
151
159
158
154
153
154
155
156
154
154
156
159
156
150
142
142
152
157
154
149
147
148
146
142
139
137
137
140
145
152
150
142
132
129
132
136
138
136
133
133
140
143
141
135
128
125
172
167
153
143
145
154
156
152
148
152
155
155
153
153
155
157
154
152
151
151
151
149
145
146
152
156
152
145
140
138
140
144
148
150
145
132
119
117
124
132
136
136
134
138
144
143
135
127
125
130
170
169
157
147
148
156
159
154
147
146
150
154
157
158
156
153
151
155
160
160
153
145
140
145
153
161
160
152
144
140
142
147
152
151
140
128
115
114
123
132
138
135
134
138
144
144
134
123
123
129
161
166
163
156
153
157
160
157
149
144
146
153
158
159
156
150
151
159
163
163
156
149
145
146
151
159
162
157
146
140
142
150
154
150
137
125
115
117
124
131
136
134
134
138
142
142
135
127
125
126
154
160
166
164
158
156
156
158
154
147
146
148
151
155
152
150
154
161
167
164
161
157
150
144
142
150
156
154
143
136
141
149
151
146
135
128
123
124
126
126
128
131
134
137
138
135
132
129
126
125
149
153
161
164
161
155
154
157
159
154
148
145
149
153
157
156
154
156
159
161
162
159
147
137
132
139
145
144
139
136
140
146
147
142
138
138
140
135
130
124
124
129
134
134
132
127
124
123
121
123
147
148
150
156
159
158
157
158
161
156
150
149
159
173
173
165
154
148
150
156
158
155
143
131
127
131
136
137
137
138
139
140
140
138
141
147
149
143
136
129
128
132
132
131
129
124
119
113
113
121
151
148
146
150
154
157
158
160
162
157
152
153
166
183
183
169
155
147
147
150
152
152
147
139
132
132
134
137
139
139
137
134
134
135
139
142
144
141
137
134
133
134
132
130
129
125
122
120
117
122
158
159
154
152
150
150
155
160
163
159
153
151
155
166
167
162
155
150
149
148
147
149
149
147
144
141
141
144
140
135
132
130
132
135
136
134
132
132
131
128
125
124
124
124
123
123
125
130
131
133
159
164
164
156
147
143
146
154
160
159
152
147
144
144
148
150
151
152
151
148
145
145
147
150
152
153
150
145
138
133
129
129
132
138
139
138
134
129
123
118
113
114
116
115
111
110
122
137
150
150
154
154
152
149
145
143
144
147
153
154
151
147
144
142
141
142
145
149
152
151
147
145
143
144
148
150
144
140
133
131
129
128
130
135
142
147
142
131
121
113
109
112
115
113
107
105
116
135
154
157
151
145
139
138
145
149
151
150
150
152
152
151
149
146
142
137
137
142
148
152
152
149
142
139
142
145
141
133
129
130
130
127
124
126
134
142
141
131
122
115
112
114
116
115
113
110
115
128
147
154
150
143
136
134
144
154
158
157
155
154
153
150
146
142
136
133
131
134
142
150
152
151
145
140
140
141
139
133
130
130
130
127
121
117
118
125
129
126
122
118
115
113
114
116
118
118
118
123
136
145
145
141
137
136
142
148
154
156
156
155
151
145
139
136
134
132
132
135
140
145
147
147
146
144
140
137
134
133
133
132
128
126
123
118
116
118
121
122
121
120
117
114
114
116
121
124
120
118
125
133
134
131
130
134
140
141
143
145
148
150
148
144
140
138
138
138
139
140
141
141
141
142
143
143
138
131
127
131
135
133
127
123
122
122
120
119
119
119
121
124
125
122
119
119
123
127
123
118
117
121
130
122
123
131
141
141
135
134
138
144
148
147
146
144
143
142
142
143
142
140
140
140
140
140
135
130
128
133
135
133
122
114
114
115
112
114
115
117
119
126
130
130
125
123
125
127
125
120
115
113
136
125
124
133
146
146
138
131
133
139
144
146
147
144
142
140
139
139
141
141
139
137
135
135
136
138
139
144
140
131
115
103
96
95
102
108
112
119
117
120
122
125
127
126
125
124
125
124
116
109
142
135
132
137
147
149
141
133
131
131
132
132
134
137
141
140
137
134
134
135
133
129
128
129
135
144
156
153
143
128
110
100
97
95
103
112
119
121
115
103
100
112
127
130
124
120
124
128
121
108
143
138
134
135
137
141
141
134
128
121
116
110
115
126
139
144
142
133
126
122
122
122
123
124
132
141
149
150
136
124
112
108
107
115
120
121
124
119
109
93
94
113
126
130
123
119
127
130
124
114
138
134
129
127
130
136
135
130
124
118
113
107
107
118
134
145
144
134
121
115
115
118
120
122
126
129
130
125
121
118
117
117
119
120
122
124
124
114
104
97
105
119
123
121
117
119
126
127
122
116
149
150
151
145
142
143
149
151
150
146
148
155
163
165
163
162
165
170
172
167
163
163
165
167
170
172
172
166
161
157
155
155
155
155
156
155
155
159
163
164
162
158
157
160
169
178
181
170
161
155
152
158
156
148
141
143
149
151
145
140
145
156
162
160
153
153
160
168
171
165
159
158
163
169
172
170
163
159
155
153
151
152
152
151
151
154
158
164
167
165
159
151
150
155
165
174
173
166
158
153
156
166
166
155
146
144
149
152
150
147
151
158
159
153
146
146
152
158
161
158
155
157
163
171
172
165
156
154
155
155
155
153
151
149
150
154
160
166
168
168
163
154
152
154
158
163
166
161
158
159
157
167
168
161
150
140
145
154
160
160
159
159
156
149
143
143
146
151
156
158
158
161
166
171
171
163
153
152
157
163
162
158
150
148
151
156
160
164
167
169
169
165
159
156
157
156
155
153
159
165
149
150
160
163
155
143
146
156
164
165
161
156
151
146
144
144
148
153
160
166
165
161
160
163
167
163
154
149
154
162
164
158
147
146
151
156
160
164
167
171
172
166
161
159
161
162
157
151
156
164
137
135
148
161
163
155
153
156
162
162
157
153
151
149
149
151
154
158
165
169
167
157
150
153
162
164
156
148
146
151
153
151
148
148
151
157
161
166
170
172
169
162
158
160
165
167
163
157
155
162
134
132
141
154
165
165
160
156
158
160
161
159
159
158
160
162
162
163
164
166
163
153
148
150
157
160
155
149
146
144
145
148
152
156
157
161
163
166
169
167
162
157
155
157
161
163
162
159
157
162
141
139
138
143
155
161
160
155
155
162
167
166
163
164
166
169
167
167
165
164
160
156
155
155
157
156
154
153
151
147
145
146
152
159
161
162
162
163
164
159
157
155
156
154
154
154
155
155
154
158
160
151
140
134
140
148
152
153
155
163
167
166
163
162
165
167
168
166
165
164
165
166
167
162
160
157
157
156
155
151
150
151
155
159
160
159
159
161
160
156
154
155
155
155
153
152
150
147
145
150
167
156
145
136
137
140
146
151
155
160
161
161
162
162
163
163
159
157
158
161
171
173
171
165
162
162
162
158
155
154
158
162
163
161
157
155
160
163
161
156
154
154
155
156
156
156
153
149
148
151
167
161
155
150
147
143
145
149
153
155
157
160
164
165
163
161
155
149
147
152
164
168
164
159
157
160
161
157
155
160
168
174
168
158
151
155
165
170
165
158
154
154
156
157
158
158
157
157
159
165
165
168
166
163
158
150
147
147
149
151
153
159
165
166
164
162
158
152
145
146
153
154
152
150
149
152
154
155
158
166
175
176
162
151
149
157
167
170
165
157
154
154
157
158
157
156
156
159
165
172
161
166
167
166
159
151
147
146
147
148
147
151
156
158
160
162
163
160
156
150
149
152
155
155
153
152
152
156
163
170
173
170
164
159
159
161
162
160
158
156
156
158
160
160
158
154
152
154
157
160
156
162
167
168
157
144
139
141
148
150
146
143
144
148
153
159
163
165
164
156
151
152
162
166
167
158
156
159
166
166
163
166
172
183
179
164
154
150
151
154
156
160
164
164
159
153
150
150
150
149
152
162
172
173
159
138
126
134
148
156
153
146
144
147
150
152
155
161
167
163
154
151
159
171
174
165
157
157
160
156
154
161
173
184
179
163
150
147
150
151
153
156
162
164
160
156
153
153
155
153
151
163
173
173
161
141
130
133
146
157
159
154
154
154
154
151
150
156
166
167
161
152
155
164
170
162
153
151
153
154
154
158
166
169
167
159
152
151
152
150
149
150
153
157
160
160
158
157
156
155
155
162
167
168
162
155
146
143
145
151
159
159
161
163
162
157
153
156
164
170
167
158
156
160
163
157
150
147
150
154
155
157
161
164
163
157
154
154
153
151
148
148
148
152
159
164
162
154
147
144
161
163
162
163
162
164
163
157
150
149
155
159
164
169
171
167
160
156
160
166
168
166
161
161
162
160
154
150
148
148
150
154
160
163
160
157
154
153
152
150
150
150
149
152
157
162
160
149
139
135
159
158
158
160
163
170
174
170
161
154
155
158
166
174
175
172
164
159
158
162
165
165
164
164
166
166
160
149
142
139
144
152
159
162
159
156
154
152
152
152
153
152
151
151
151
152
150
145
139
138
148
147
150
155
164
171
175
172
164
157
154
157
165
173
171
168
164
163
162
162
162
163
164
166
167
167
159
146
137
134
141
149
157
160
159
157
156
156
156
155
155
152
149
147
145
144
142
140
138
143
145
143
146
153
161
165
165
162
158
154
152
155
160
166
165
162
162
163
164
163
161
162
166
168
166
162
155
147
141
138
140
147
156
161
161
157
155
155
157
158
154
150
148
147
147
144
140
136
135
140
160
155
153
154
155
154
150
149
151
153
154
154
155
155
155
153
155
159
160
160
161
163
168
169
162
157
151
152
147
141
138
143
154
162
159
151
145
149
155
156
155
152
152
154
154
147
139
132
133
137
177
171
161
152
146
143
145
147
149
152
156
157
152
145
143
145
148
151
155
156
158
161
165
165
159
153
151
150
147
141
136
140
150
155
151
141
136
145
155
160
163
160
158
157
154
144
134
130
137
143
183
177
163
148
142
146
151
151
150
151
157
160
155
144
136
137
142
148
156
160
159
157
157
162
160
154
150
146
144
141
140
143
147
147
145
139
138
145
155
163
171
169
159
149
142
135
132
134
142
147
181
176
164
151
149
153
155
152
149
152
159
162
158
148
139
135
138
146
158
169
165
158
153
160
162
159
151
144
143
148
153
150
147
147
147
147
147
147
148
151
161
167
156
142
135
135
140
145
144
142
175
173
166
160
158
155
151
146
149
158
164
162
156
150
146
141
137
139
153
168
168
159
151
153
157
156
150
143
146
154
158
154
149
149
151
154
152
147
140
138
147
159
157
148
142
142
148
150
144
138
171
172
170
168
164
157
149
144
151
161
164
159
152
148
147
143
136
131
142
155
162
156
148
145
148
148
146
143
145
150
156
153
151
150
152
152
150
146
141
137
140
152
158
157
150
146
146
147
145
142
167
169
170
168
166
163
161
159
157
156
156
154
151
147
145
141
136
131
135
145
152
154
147
143
144
146
145
142
141
142
147
151
153
153
153
150
148
147
147
145
145
149
151
150
145
141
142
142
143
144
158
159
161
163
168
173
177
174
165
152
150
151
152
150
147
144
144
143
139
141
145
153
150
147
146
148
148
143
140
140
144
150
154
157
156
150
146
145
148
150
150
147
142
138
137
139
141
138
136
132
147
148
152
159
167
175
180
177
167
155
151
150
152
151
151
153
155
152
145
140
143
151
153
151
149
148
147
145
144
143
146
149
153
158
157
147
137
137
140
145
147
144
137
134
137
143
142
136
127
121
149
150
151
153
160
166
168
168
163
158
154
150
149
150
153
156
157
155
149
141
143
147
152
151
149
147
145
144
144
144
143
145
148
153
152
140
128
124
130
137
142
140
137
137
142
145
140
129
122
122
160
161
155
150
152
157
159
159
157
156
154
151
151
152
153
153
152
152
150
147
145
146
147
148
148
150
147
145
142
140
139
140
142
145
143
134
123
119
126
133
140
138
135
136
141
142
134
122
121
127
164
165
158
149
149
153
156
156
152
150
149
151
154
156
154
150
149
151
154
154
150
148
146
145
148
154
155
151
145
141
139
139
138
138
137
131
124
122
129
133
137
136
129
131
134
134
126
119
120
129
157
159
157
154
152
152
152
152
148
145
144
147
151
155
154
152
153
159
161
160
155
151
148
146
148
155
159
158
152
145
143
143
140
136
134
131
127
126
128
130
132
131
125
127
129
130
125
122
122
125
148
152
158
160
156
149
142
139
141
141
141
141
145
151
155
157
160
165
167
162
154
149
146
145
144
150
157
157
151
147
146
148
147
140
136
134
135
130
126
124
124
122
120
123
127
129
128
128
127
125
146
150
156
159
155
145
131
129
133
139
141
141
144
151
159
161
163
164
161
155
147
140
139
135
135
142
148
147
144
142
145
149
148
142
140
144
147
141
133
126
121
115
113
119
126
130
130
131
129
129
150
150
150
149
149
143
135
132
135
142
144
145
147
154
162
165
161
153
148
145
143
139
135
128
131
137
139
138
136
137
142
144
143
140
142
150
154
149
140
132
124
114
111
119
127
131
131
130
131
132
154
150
143
142
145
148
148
146
146
149
148
147
145
151
161
166
161
149
141
141
144
147
142
138
136
137
135
132
132
134
137
137
136
136
139
142
143
140
135
130
124
117
116
123
128
132
132
132
129
130
155
152
146
142
143
147
151
154
156
156
152
147
142
146
157
162
159
148
142
142
146
150
151
149
147
141
132
128
132
136
136
133
131
134
136
135
132
128
126
122
119
119
121
124
126
127
129
132
130
127
149
149
150
147
143
141
144
151
157
157
151
146
143
148
154
156
152
148
144
145
146
148
151
153
152
142
130
125
133
139
139
134
132
135
137
137
132
126
120
116
113
116
120
121
119
119
123
129
130
129
143
146
146
145
142
140
142
147
153
153
150
146
145
149
150
148
146
145
148
149
148
147
146
147
149
146
135
128
132
136
137
134
131
132
137
143
138
129
119
112
111
117
120
122
119
117
120
124
128
133
144
142
137
134
138
144
150
151
152
151
150
147
146
146
144
142
139
141
149
152
151
147
142
141
146
148
143
134
131
131
132
130
125
122
127
137
140
132
122
115
114
119
123
126
127
123
121
121
126
132
146
139
128
124
134
147
156
158
156
154
152
149
145
141
138
138
136
139
148
152
151
145
140
138
143
146
145
138
132
128
126
123
117
111
116
127
134
134
126
120
119
121
123
126
130
131
125
120
123
130
141
136
129
129
137
146
153
155
154
153
152
149
144
141
140
141
139
141
146
148
147
143
137
133
132
134
136
137
135
129
122
117
114
112
115
124
131
131
128
123
123
122
122
123
130
133
130
124
123
127
134
131
130
133
140
142
143
143
144
147
151
150
148
146
145
144
144
141
139
139
140
137
132
126
120
117
125
131
133
127
115
111
115
120
124
128
130
128
125
124
125
126
123
121
126
133
132
129
126
127
134
128
126
130
135
136
134
134
137
146
152
153
151
148
143
139
138
134
132
132
133
133
130
129
121
120
122
125
124
117
107
104
112
122
131
133
130
127
124
126
127
129
127
124
124
129
131
130
125
122
137
127
121
122
126
129
129
130
137
147
154
156
153
145
138
133
130
130
134
134
133
132
130
132
137
136
129
124
117
111
102
102
109
119
129
132
132
130
126
125
125
128
131
130
128
128
132
132
123
114
139
129
123
122
124
128
129
131
137
148
152
151
147
139
136
134
132
133
138
140
137
131
127
130
138
140
135
125
116
113
107
107
109
113
122
125
128
124
119
113
115
123
133
135
131
130
133
133
120
108
140
136
130
129
131
133
133
132
133
139
142
136
132
131
138
145
148
141
136
133
130
125
121
121
128
135
131
123
116
118
119
116
110
109
111
114
115
109
104
101
109
122
130
130
127
127
130
127
115
107
143
141
137
134
135
137
135
129
125
126
129
126
122
124
137
150
154
143
129
122
120
119
118
120
124
127
125
120
117
122
128
128
118
107
103
105
105
98
93
98
111
124
123
117
117
120
123
118
111
110
148
151
150
147
147
150
154
156
155
153
158
163
164
159
153
154
161
168
168
162
158
160
163
165
162
158
156
158
157
156
160
165
172
170
163
156
158
162
170
172
170
166
161
161
167
172
171
164
155
151
148
154
153
148
145
149
158
162
159
156
162
168
166
157
150
152
163
167
164
158
156
160
165
166
162
157
156
159
158
157
159
165
169
166
157
154
160
169
178
177
166
151
146
152
162
173
175
167
158
152
147
157
159
154
149
149
157
164
162
162
162
163
162
156
152
153
160
164
161
157
157
161
166
167
163
158
157
160
162
160
160
162
164
160
155
155
162
173
181
178
167
154
149
153
159
163
162
160
161
165
141
150
160
161
154
150
153
163
165
163
159
158
157
156
154
154
155
159
160
163
164
164
165
165
164
159
157
158
163
165
164
161
159
157
156
160
164
170
174
174
171
166
165
161
158
153
148
152
162
173
134
138
154
162
161
153
154
162
167
165
163
160
158
157
157
155
154
157
163
171
172
165
160
158
160
158
155
153
157
162
161
155
152
152
157
162
165
166
167
170
174
174
171
165
160
155
150
153
162
172
135
136
149
160
164
163
159
162
166
168
168
166
162
161
161
162
159
158
164
171
171
159
151
149
154
156
153
148
148
151
150
145
145
146
154
160
162
162
162
166
170
169
164
160
159
161
160
159
160
166
145
144
146
153
163
167
164
160
162
168
172
169
162
161
163
167
165
163
164
167
164
153
146
146
153
157
154
150
149
152
149
145
145
150
156
161
159
157
156
158
160
160
156
152
153
157
159
156
154
157
160
155
147
145
154
161
159
154
157
165
172
168
159
157
162
168
169
168
166
166
162
156
152
152
155
158
156
155
158
162
160
154
152
154
157
158
156
153
150
149
151
154
154
151
149
150
149
144
143
146
171
162
151
141
143
148
150
150
154
164
169
166
160
157
161
166
168
171
171
171
170
166
162
158
158
160
161
162
166
170
171
167
161
158
156
155
155
153
151
149
150
153
153
151
151
152
149
143
137
138
172
164
155
146
143
144
146
150
155
163
166
166
164
163
161
162
163
165
170
177
181
174
165
156
157
163
169
168
166
169
176
180
174
164
156
153
157
158
156
154
152
154
152
150
152
157
159
154
147
142
168
166
165
158
151
144
144
148
153
158
160
164
167
167
163
159
158
158
167
177
183
175
159
151
153
161
167
164
160
165
175
182
175
163
153
152
159
163
161
157
155
156
153
148
150
157
162
162
157
151
165
170
173
168
156
139
134
139
148
153
154
158
165
166
163
159
158
159
165
172
174
168
157
151
151
155
156
155
157
165
175
173
163
150
145
151
159
163
160
156
156
155
153
150
150
153
156
158
157
158
162
173
176
170
153
130
121
132
147
154
153
151
155
158
159
159
160
161
164
164
160
160
165
167
165
156
152
155
163
172
174
168
159
149
148
155
157
157
157
155
154
155
152
151
151
151
150
151
150
153
159
168
173
169
151
128
120
132
152
163
158
148
146
150
155
157
158
160
160
155
151
155
166
177
176
164
157
162
170
174
171
165
165
174
175
164
156
153
153
154
153
153
152
151
150
151
150
150
148
148
157
164
168
164
150
135
128
135
153
165
162
153
148
149
152
152
152
153
153
151
147
150
163
176
177
165
158
159
164
162
157
161
169
178
181
169
157
153
152
152
151
151
152
151
149
149
152
154
153
150
153
156
160
161
156
148
143
143
151
159
163
160
157
155
155
152
149
149
154
158
156
151
159
168
168
160
151
148
148
149
151
157
166
168
164
159
155
155
153
150
148
150
152
151
148
148
150
154
154
151
151
151
154
162
164
162
159
154
152
158
163
164
164
162
162
159
156
156
160
169
169
164
159
162
162
158
150
146
146
148
151
157
161
157
149
150
152
155
154
148
146
149
152
152
150
149
150
150
150
146
154
152
155
164
169
172
170
164
159
160
163
165
165
167
168
168
166
164
167
173
174
171
166
163
164
164
160
155
150
150
153
158
162
157
152
151
153
154
153
148
145
148
151
153
152
152
151
147
146
144
156
154
157
162
168
173
175
171
164
159
159
161
165
168
168
168
167
168
168
170
170
169
169
168
168
168
165
159
151
148
152
160
164
162
159
157
157
155
153
149
148
151
153
153
151
150
147
145
146
146
156
152
150
152
160
168
171
167
159
152
152
157
163
167
163
158
157
163
167
169
167
167
170
170
168
163
155
142
138
143
153
163
166
163
162
160
158
154
153
152
153
154
153
150
144
141
140
141
144
148
158
151
146
146
152
160
164
160
154
150
151
156
162
165
159
149
144
152
160
165
167
168
171
170
165
156
147
138
138
144
156
165
167
163
160
156
154
151
152
154
155
153
149
146
143
140
136
135
137
144
165
160
153
148
146
149
152
153
155
156
157
159
161
162
155
146
139
142
152
160
166
169
169
165
158
153
153
153
149
146
151
158
164
162
157
149
146
148
155
158
155
149
145
146
147
142
133
128
131
138
170
168
163
152
141
135
142
150
157
159
159
158
156
152
146
141
138
141
148
158
164
165
163
156
151
152
159
163
156
146
140
143
152
155
150
141
140
148
162
166
156
146
144
149
151
141
128
123
130
136
169
169
164
153
140
134
141
149
155
157
157
156
152
145
139
138
140
144
152
159
160
157
153
149
148
150
155
158
154
145
136
137
144
149
148
142
142
151
162
164
155
143
143
149
148
137
127
127
133
135
167
165
162
155
151
144
143
146
152
159
161
158
152
147
143
143
144
147
154
160
156
150
147
148
150
149
148
148
151
150
147
144
146
150
153
152
151
152
152
147
142
140
143
145
143
139
137
140
138
131
167
164
162
161
162
153
143
142
151
164
168
162
153
151
153
152
145
140
145
155
156
151
146
148
149
147
142
142
149
156
156
150
149
152
157
156
151
147
141
134
133
140
144
145
144
145
150
152
140
128
167
166
164
165
165
157
146
142
150
162
168
164
156
154
158
153
142
128
133
146
159
154
148
144
144
143
141
141
147
154
157
153
150
150
151
147
144
142
141
139
139
142
146
147
144
146
151
152
141
129
168
166
163
163
164
162
155
152
153
154
158
157
156
156
154
149
140
131
133
143
156
154
147
140
140
142
143
143
145
150
154
154
151
148
144
139
137
140
146
149
148
145
144
144
142
141
144
144
138
131
162
159
159
163
167
169
169
167
161
151
149
151
154
153
150
148
147
145
142
142
145
147
144
141
142
144
145
143
145
147
153
154
151
149
144
138
135
140
145
149
147
143
142
141
141
140
138
136
132
129
153
152
159
168
173
174
173
171
167
161
154
149
150
150
151
154
158
157
148
138
132
136
143
147
148
147
145
144
145
147
149
149
147
151
150
145
138
136
139
139
140
139
140
141
144
144
138
130
123
123
147
152
163
172
175
170
165
164
165
164
158
150
149
150
152
155
158
156
145
131
127
136
147
152
149
146
145
146
148
146
142
140
142
151
153
148
140
134
132
134
137
139
140
143
146
145
134
122
115
119
147
153
163
169
168
163
157
157
158
157
154
150
151
152
152
151
151
150
142
133
134
143
151
149
143
141
145
149
150
146
141
137
138
144
149
147
142
135
132
134
139
142
143
143
141
135
124
114
114
123
147
151
157
161
161
158
155
153
151
148
146
146
148
152
152
150
150
150
145
142
145
150
151
144
137
136
146
153
152
147
142
138
132
134
139
144
144
139
135
134
137
140
143
141
135
125
114
110
118
129
144
146
152
155
157
156
154
150
146
143
141
140
143
149
153
155
155
156
153
149
150
150
150
145
140
141
148
154
152
146
142
138
133
130
134
139
144
140
133
128
128
131
133
133
129
123
117
117
124
131
143
147
151
153
153
152
148
144
142
140
139
138
141
148
155
158
157
157
154
147
146
145
148
150
148
148
151
151
147
142
141
142
140
135
135
137
143
137
130
124
120
117
115
120
126
132
130
129
129
128
147
149
150
150
149
147
140
137
136
139
139
139
140
145
154
158
156
152
146
138
135
139
145
152
152
150
151
145
141
139
142
148
148
142
138
138
138
136
132
127
120
109
103
113
128
138
140
137
135
130
151
150
146
144
145
145
140
135
136
141
143
141
136
135
143
152
154
147
139
132
135
137
141
145
146
147
148
142
139
138
143
150
151
144
140
137
137
135
133
129
119
106
104
117
130
139
141
141
142
135
154
150
144
142
143
144
143
140
141
145
147
142
132
123
131
147
154
150
141
138
142
143
143
141
144
144
142
138
139
142
144
145
143
139
139
136
133
130
127
125
116
110
111
122
130
134
137
138
142
138
154
151
147
143
141
140
142
142
144
149
150
145
135
127
135
148
152
150
145
144
147
147
146
147
147
141
132
129
138
148
147
137
128
131
137
137
132
126
124
122
120
118
120
124
127
127
129
132
135
132
150
150
148
145
140
136
137
143
147
150
149
145
141
144
145
149
148
146
144
146
147
148
149
151
151
142
127
123
137
150
149
134
123
128
136
139
135
129
127
127
125
124
123
123
123
123
124
126
126
126
146
148
148
144
140
139
142
146
150
151
147
143
140
142
146
148
144
143
143
145
146
147
147
150
153
147
134
131
137
148
146
137
128
127
133
139
136
133
131
130
128
125
122
121
123
123
123
120
117
120
145
146
141
136
138
143
150
154
154
153
148
142
138
137
140
144
147
149
150
147
143
141
142
146
151
152
150
144
140
141
139
138
133
129
128
134
137
136
133
131
129
126
123
123
126
128
123
116
111
115
147
143
133
127
130
143
152
156
156
153
150
147
143
139
140
147
157
162
159
150
141
135
136
142
148
153
150
147
142
136
131
130
127
124
125
131
136
136
133
129
130
130
130
130
131
133
126
116
107
108
145
141
133
130
133
142
147
149
149
149
150
152
151
149
147
153
161
164
160
152
140
133
133
137
144
147
146
143
141
134
127
122
120
119
126
132
136
133
128
125
127
130
133
135
138
138
133
123
115
114
142
140
138
138
141
144
144
142
141
143
147
152
155
155
153
154
152
151
144
142
135
131
131
135
141
142
140
138
137
130
125
120
122
123
132
137
137
131
122
119
123
128
130
131
134
137
136
133
129
128
143
143
140
138
139
141
141
140
140
142
147
152
154
155
151
146
136
129
126
125
126
127
129
134
140
140
135
130
125
123
123
126
132
138
140
142
140
133
126
123
123
127
129
127
129
130
133
136
137
136
144
141
136
131
131
135
138
140
142
145
151
157
156
153
145
138
130
127
124
122
125
125
126
130
135
132
126
117
115
120
127
136
140
143
147
143
141
140
138
132
126
126
130
131
128
128
133
135
133
131
142
135
127
123
126
133
137
139
142
149
156
164
161
152
143
137
137
137
137
136
132
126
121
122
125
122
117
110
111
121
134
142
140
137
137
136
140
142
141
135
128
125
129
131
131
133
136
133
126
120
142
135
129
126
129
136
140
140
141
148
155
165
159
147
141
144
148
147
142
139
135
125
118
115
120
121
118
110
111
122
141
143
137
128
125
125
128
130
129
128
127
124
125
126
131
136
137
130
120
113
146
145
139
134
135
140
142
140
139
143
150
156
149
138
139
146
152
147
137
131
128
125
121
121
128
131
128
116
114
122
138
142
134
125
120
119
118
116
118
124
130
128
124
121
125
131
132
123
116
113
160
157
153
151
151
151
148
147
151
159
170
173
167
158
154
156
161
165
164
159
157
160
166
166
159
150
149
153
156
161
165
175
185
187
178
165
159
159
161
161
158
157
153
153
157
163
166
166
168
172
157
156
153
150
149
150
153
156
160
168
174
174
167
159
157
160
164
165
160
155
155
159
163
162
156
148
151
156
160
163
165
171
178
179
168
161
161
166
168
165
158
151
147
151
158
166
169
167
170
172
146
150
153
153
153
154
165
171
168
167
164
162
162
160
163
167
168
166
160
155
154
157
160
160
157
154
156
159
162
160
159
165
170
171
165
161
166
171
172
165
157
154
155
158
161
161
160
163
171
176
134
141
152
160
164
169
175
177
171
163
155
154
157
162
165
169
169
166
162
158
156
157
160
160
160
159
159
161
161
161
161
164
168
169
167
167
168
169
167
162
160
164
169
166
159
151
150
158
171
177
137
140
153
163
170
175
177
174
169
164
161
163
163
164
166
167
166
163
162
162
161
158
159
159
160
159
158
157
160
164
162
163
165
164
163
163
163
163
161
160
164
168
168
160
151
147
151
159
169
171
149
148
152
159
167
172
173
168
166
169
173
173
168
165
165
166
162
160
161
163
163
157
153
154
158
158
156
155
163
168
166
161
156
154
153
154
154
155
156
158
162
163
156
149
144
152
159
162
163
161
161
155
146
149
160
169
169
164
166
172
175
170
160
158
161
165
163
160
159
162
162
154
149
152
158
161
156
153
161
171
168
158
150
148
151
150
149
147
147
153
155
156
152
148
150
157
161
159
155
150
164
157
148
142
153
164
165
164
165
169
169
161
151
151
158
164
165
162
159
161
161
156
154
156
161
162
158
154
162
171
171
162
151
150
152
153
149
145
141
144
148
154
155
155
157
159
158
155
150
145
166
161
154
146
151
158
164
163
162
164
164
160
156
155
159
163
163
162
161
164
165
164
161
158
160
163
163
162
167
170
171
164
157
155
154
154
152
150
147
147
149
154
156
155
155
159
161
161
154
148
168
165
160
155
152
155
160
163
161
160
160
162
165
165
163
160
158
159
164
173
176
171
162
155
157
164
173
173
170
165
166
165
164
161
157
155
156
157
156
155
155
158
154
148
148
156
165
166
159
150
164
165
167
161
153
150
155
160
160
157
156
160
168
169
165
158
156
159
170
183
189
180
165
156
157
165
173
171
164
160
160
163
164
163
159
157
158
160
159
159
160
159
154
147
146
154
161
162
156
147
156
159
168
164
153
142
145
153
158
158
156
157
165
166
163
158
157
164
173
186
189
183
175
170
167
163
162
160
159
159
158
157
156
157
156
156
158
158
156
156
157
157
155
151
151
153
154
152
148
144
152
157
166
166
155
140
136
146
160
169
165
159
161
162
161
158
158
164
169
176
177
175
176
175
171
162
156
158
162
163
159
150
145
143
145
151
155
155
153
152
150
150
151
152
154
155
153
149
145
146
154
158
161
160
154
144
139
146
163
176
174
164
159
159
159
156
154
155
159
164
161
164
166
169
165
159
158
164
169
167
157
145
138
138
143
152
156
156
153
149
146
145
146
147
151
153
154
153
149
149
154
154
150
148
149
149
150
154
163
171
172
166
160
157
157
154
149
147
151
156
159
161
162
163
160
155
157
163
168
163
150
141
138
140
148
157
160
159
154
148
147
148
148
146
146
148
152
153
151
148
152
151
146
142
147
155
160
159
160
164
166
163
159
155
157
156
150
150
153
162
168
168
168
169
160
154
153
155
157
154
149
145
142
145
150
157
160
160
155
150
150
153
153
149
145
144
147
149
148
144
153
152
152
155
156
160
162
160
159
162
164
160
155
154
158
163
163
163
165
172
177
176
173
172
166
160
155
154
154
155
154
151
149
149
150
153
158
158
156
152
151
152
154
151
147
145
146
147
145
141
157
156
160
165
164
160
160
160
162
164
163
157
152
153
159
166
170
171
171
174
177
177
175
172
169
168
165
161
160
160
157
154
153
152
154
155
156
157
155
151
147
148
150
150
149
149
149
147
145
139
160
158
159
161
162
160
159
161
163
163
159
154
150
152
157
163
165
168
169
171
172
173
175
172
170
169
168
164
161
157
156
156
157
156
159
158
157
154
151
147
145
146
150
151
148
147
146
145
144
139
162
157
151
151
155
162
165
163
161
159
155
152
151
153
154
153
151
158
165
167
167
170
174
172
167
162
158
157
156
153
157
160
161
158
158
156
154
149
147
144
146
149
151
150
144
140
139
140
142
141
161
156
148
146
153
162
166
165
162
159
156
153
153
155
152
142
138
146
157
163
165
166
171
169
164
157
154
154
154
157
162
165
165
159
155
152
150
147
147
148
150
151
149
147
141
136
133
133
138
144
158
156
153
152
154
159
163
165
165
163
160
156
155
154
150
142
135
141
149
158
163
165
167
163
160
156
158
163
165
166
165
164
164
160
154
148
148
150
156
159
156
149
144
144
142
137
128
126
133
140
156
158
161
159
154
151
155
161
165
163
159
156
154
151
147
142
139
140
147
155
161
164
164
159
155
155
161
170
174
167
158
151
154
155
152
146
148
157
168
170
157
143
140
145
147
138
124
119
125
129
157
159
163
162
155
149
151
156
162
161
157
153
152
148
146
145
144
144
147
153
157
159
158
154
151
150
156
164
169
164
151
142
145
151
151
148
149
158
167
164
146
133
139
149
152
140
125
121
125
124
162
158
158
160
161
157
152
154
158
162
161
155
150
148
150
152
149
146
147
149
149
149
148
150
150
149
148
151
161
161
152
144
144
149
152
151
150
153
153
144
128
125
135
148
151
144
137
134
132
122
164
157
155
160
167
165
156
152
157
166
168
162
154
152
154
156
151
146
145
148
146
142
142
148
151
149
145
144
154
160
156
148
144
147
149
148
145
144
142
134
126
125
132
140
144
146
149
147
134
117
163
158
157
162
168
166
158
153
157
166
172
171
165
162
160
157
150
143
143
149
151
146
144
144
147
146
143
144
153
161
159
150
144
142
140
138
135
137
142
142
139
133
132
132
137
142
149
147
131
110
161
158
160
164
166
164
156
156
160
166
170
171
169
167
163
157
150
146
147
154
158
154
147
142
141
142
142
144
153
164
162
152
143
139
135
130
128
134
143
148
144
137
134
134
135
138
141
141
130
112
159
159
165
169
169
165
159
161
166
168
167
165
165
165
163
159
156
152
150
149
152
152
148
145
142
141
141
141
148
157
157
149
141
139
137
134
132
137
141
140
136
133
136
140
141
140
137
137
132
125
159
162
171
177
175
169
162
162
167
170
165
160
158
157
160
161
162
158
148
138
134
139
148
153
152
147
142
139
140
140
141
140
140
144
146
146
147
141
137
129
123
127
136
144
146
144
136
133
131
130
156
160
171
180
177
169
160
157
160
163
162
157
154
153
156
158
161
157
144
128
121
132
149
157
155
150
145
143
139
134
135
137
142
151
156
155
150
141
132
125
122
127
135
142
144
139
130
125
123
126
150
153
163
175
172
164
155
152
152
154
154
153
153
153
153
153
155
154
143
130
125
136
148
150
145
142
146
149
148
143
142
143
147
154
157
155
151
140
131
128
128
132
138
141
138
130
121
117
119
126
141
144
154
165
165
160
153
150
149
147
147
148
150
152
152
152
154
154
148
140
139
143
145
140
132
132
144
152
153
148
147
146
146
146
148
150
151
145
136
130
129
135
142
146
140
128
117
116
126
134
139
145
154
161
162
160
157
153
149
146
144
144
146
149
153
155
155
154
152
148
146
145
144
140
133
133
145
152
151
146
144
142
140
137
140
146
152
149
138
129
125
128
138
145
145
136
127
124
130
136
145
151
156
157
159
163
164
160
153
147
144
143
143
148
155
156
150
149
148
147
147
146
148
149
148
148
149
150
146
140
139
140
140
137
138
143
147
145
137
128
123
122
130
138
143
142
137
131
131
130
152
153
152
150
153
160
167
164
157
150
146
143
142
145
150
152
146
142
141
142
144
146
150
153
152
152
153
152
147
141
141
147
149
144
138
137
137
138
136
133
130
128
128
131
137
142
141
136
131
127
154
152
149
146
149
156
162
162
158
152
149
145
139
138
140
145
145
144
142
140
142
143
145
146
148
151
155
157
153
148
147
153
156
150
141
135
132
133
134
134
132
129
127
129
133
135
136
137
139
133
155
154
152
150
150
151
152
152
152
151
151
148
141
133
133
141
148
150
147
143
139
136
136
138
145
151
154
157
157
154
150
150
151
148
143
140
135
133
132
131
127
125
124
127
128
128
130
136
143
139
156
158
157
153
147
144
142
143
145
148
150
150
145
138
136
142
148
152
151
147
142
138
138
142
150
154
152
149
150
154
148
138
130
136
143
146
140
135
133
132
129
125
124
125
125
124
127
132
139
135
158
159
157
151
145
140
141
143
145
147
148
148
145
143
142
144
145
147
146
147
148
148
148
150
156
156
150
144
146
151
145
130
114
125
139
146
142
139
140
141
139
133
128
125
125
125
126
128
129
128
159
160
158
153
149
147
148
149
150
149
147
144
141
140
143
146
145
143
142
145
149
152
152
152
155
155
151
148
147
150
143
133
125
129
136
140
140
143
146
149
145
136
128
124
126
127
126
124
123
124
158
160
160
157
154
153
154
154
154
152
149
144
139
138
141
146
150
151
148
145
143
143
145
148
151
152
152
153
152
151
145
141
141
138
137
135
136
140
144
144
140
133
123
121
126
130
128
122
119
122
156
159
161
159
155
152
150
151
153
152
151
149
147
145
143
147
156
165
161
150
138
132
137
145
151
153
151
152
154
153
150
146
146
143
138
134
133
132
131
130
130
128
125
125
132
135
131
122
115
117
153
155
158
157
154
149
147
146
147
148
149
153
155
153
147
147
155
166
164
154
141
133
136
146
156
157
151
147
150
154
152
146
140
134
137
137
134
126
116
112
119
127
133
137
140
142
135
125
116
116
152
154
155
154
152
150
147
146
144
143
144
150
154
154
151
147
144
149
152
150
142
137
138
149
160
161
151
144
145
152
155
150
139
129
136
139
136
127
114
107
115
127
138
146
145
141
135
130
127
126
153
156
154
151
149
148
147
146
144
141
139
143
150
155
154
148
138
135
135
136
134
135
137
145
154
153
145
139
141
150
158
157
147
137
134
134
135
130
122
116
119
127
136
142
139
133
130
132
134
136
151
156
153
146
143
144
145
144
142
138
136
144
153
158
156
148
139
133
128
124
126
129
131
135
133
130
133
133
137
148
160
163
153
140
132
129
130
134
134
129
125
126
131
135
132
129
129
132
133
134
147
148
144
139
140
144
145
142
137
133
138
153
161
160
152
146
144
141
132
124
123
124
124
124
124
123
130
132
136
144
157
160
151
139
128
127
132
140
141
138
131
125
126
129
131
134
136
134
129
127
139
137
133
132
137
146
147
143
136
133
143
159
164
154
145
143
147
146
138
131
128
124
120
121
127
135
138
135
133
140
150
154
148
142
136
139
141
145
147
146
138
128
125
127
132
140
142
137
130
123
130
130
129
129
134
143
146
142
138
139
146
154
152
141
137
139
143
142
136
134
133
128
123
124
133
147
144
135
127
128
137
142
144
149
154
151
147
144
146
151
150
141
131
127
130
135
137
132
127
122
164
154
148
148
147
144
140
141
152
169
177
175
167
161
161
163
163
163
161
157
155
157
161
162
158
156
161
169
173
171
169
171
174
174
171
164
159
162
163
163
158
153
152
155
161
168
175
183
185
183
159
152
149
150
150
148
146
149
159
172
176
171
165
162
163
163
161
159
158
158
158
157
159
159
159
157
159
163
166
165
164
164
164
167
166
165
165
166
162
157
152
153
156
160
165
167
171
176
181
182
152
149
151
155
158
161
163
166
168
167
164
160
160
161
164
165
163
161
160
160
158
157
157
160
162
160
159
160
159
159
160
161
164
166
167
168
170
168
156
144
145
157
167
169
165
161
161
166
174
177
144
146
154
161
169
175
178
179
170
161
154
153
156
160
163
165
165
163
160
157
154
156
160
164
166
163
161
159
159
159
161
166
171
172
171
169
167
163
152
141
145
159
169
165
156
151
153
161
168
170
148
150
156
163
172
177
176
170
162
157
155
158
160
161
163
165
164
161
157
154
152
154
160
166
169
165
161
161
162
164
165
169
173
172
165
158
156
157
154
150
150
155
157
151
145
145
152
161
166
163
159
154
149
152
163
171
169
162
156
158
163
167
165
164
165
165
163
160
157
156
155
155
157
165
170
166
161
159
163
168
170
169
169
165
157
151
150
153
156
157
153
150
146
142
143
150
158
162
161
156
160
147
134
135
152
167
172
167
163
165
166
164
161
160
164
167
165
162
160
161
161
157
157
164
170
167
159
153
160
167
171
168
165
161
157
155
153
151
152
152
148
147
147
149
158
162
164
162
158
153
158
142
126
130
147
165
175
175
173
170
164
158
154
157
163
167
165
162
160
162
163
161
160
165
169
166
157
150
157
164
167
165
161
160
160
159
155
149
145
144
145
149
153
159
166
168
166
163
159
156
162
156
148
144
150
161
168
171
170
167
161
158
157
160
163
164
162
158
156
157
159
161
161
163
165
164
161
158
159
160
161
159
158
157
158
156
151
149
146
147
148
152
155
157
159
160
164
166
165
161
170
171
168
160
154
155
163
166
164
159
157
159
165
167
166
163
159
157
156
156
159
159
158
157
159
164
168
168
165
158
153
152
155
157
155
153
152
153
154
154
153
153
151
148
148
151
157
163
163
160
167
170
170
162
153
150
159
165
164
159
157
160
168
171
169
165
163
163
164
167
169
167
163
159
159
164
170
171
165
158
149
148
154
160
161
158
156
156
155
155
151
150
149
148
148
149
151
153
152
151
156
159
163
161
153
149
153
163
171
172
168
165
169
170
169
166
167
171
174
179
181
178
175
170
167
164
163
163
161
156
149
148
153
163
166
165
160
155
151
148
145
146
150
154
155
153
150
146
144
143
154
157
160
162
159
153
152
158
171
182
182
175
170
168
165
163
163
169
176
180
179
178
175
170
164
159
158
160
159
154
149
146
148
156
161
160
159
156
149
143
141
145
151
155
155
154
151
147
144
143
159
159
158
160
163
161
157
156
164
177
183
177
171
165
161
158
158
165
172
175
173
169
167
162
155
153
156
161
160
155
146
143
140
137
142
150
157
159
151
142
141
147
152
152
149
150
150
150
148
144
157
154
150
152
158
165
169
161
159
165
170
170
166
160
159
158
159
164
173
176
175
171
164
158
150
149
154
161
165
158
149
142
136
131
134
146
157
160
153
144
144
151
155
151
146
144
146
147
145
140
155
155
149
146
150
162
168
166
161
161
163
161
158
157
161
164
168
170
175
178
182
179
172
164
154
150
153
161
169
168
158
145
137
135
142
151
158
157
151
148
150
154
156
151
147
146
145
142
138
134
161
163
161
155
151
154
158
160
160
161
162
156
151
151
159
169
175
174
173
176
182
186
183
176
164
157
156
161
169
172
163
147
138
142
153
159
158
153
151
152
153
152
149
147
148
150
149
143
136
132
164
167
167
163
154
147
147
152
157
161
159
152
144
147
155
164
170
169
168
171
179
186
188
181
172
164
160
160
164
162
153
141
137
146
160
163
158
153
151
152
150
145
142
142
146
150
149
145
137
132
162
162
163
161
155
148
146
151
157
161
155
146
141
146
156
161
163
164
166
169
175
181
185
180
173
165
160
158
156
151
145
139
140
147
159
160
157
153
150
147
144
142
141
141
141
142
142
141
137
131
160
159
157
156
155
155
155
160
165
165
158
146
140
147
158
162
163
165
168
169
169
173
175
172
168
161
157
156
157
153
149
146
145
147
152
153
153
151
150
146
144
145
145
144
138
132
131
134
136
132
158
160
157
154
157
161
164
167
172
171
163
150
142
146
154
159
159
166
171
169
164
163
165
165
163
158
157
160
162
163
159
155
149
147
146
146
149
152
153
152
151
150
147
144
137
127
122
127
135
140
154
156
159
160
163
166
166
167
171
169
162
152
145
145
145
145
151
162
169
165
161
158
160
162
161
159
159
166
172
170
161
155
150
147
146
146
149
155
160
162
158
151
145
142
137
128
121
123
134
143
146
149
159
168
172
168
163
163
164
162
157
152
149
147
144
142
147
155
160
158
159
160
162
162
162
159
160
169
176
170
156
146
147
151
152
150
152
159
169
171
160
148
137
139
138
133
125
124
132
136
147
146
156
170
175
169
161
159
160
160
157
154
154
153
151
151
149
149
152
153
157
161
162
163
162
159
158
166
172
167
155
144
146
151
154
152
153
159
166
164
150
137
133
141
144
139
134
131
133
129
156
148
154
164
173
171
164
158
159
162
163
161
161
159
159
158
152
148
148
151
155
157
156
158
160
159
154
155
161
162
154
146
143
146
149
151
151
154
153
146
134
130
135
147
151
146
143
140
135
127
164
156
155
160
170
172
167
160
159
163
168
171
172
168
164
160
154
150
150
152
150
148
147
152
158
157
151
146
151
157
156
147
140
139
141
145
146
148
145
139
131
130
137
146
148
146
145
141
133
122
162
159
159
163
169
170
166
161
162
167
174
179
180
176
168
161
155
150
150
152
145
145
146
148
152
152
146
144
149
154
154
145
138
135
136
137
139
143
145
142
137
132
133
137
138
139
141
138
127
114
156
159
165
170
169
164
158
160
166
174
179
181
182
177
171
161
155
150
148
150
150
150
150
149
148
146
143
143
146
150
149
142
137
134
134
133
133
138
144
143
136
131
131
133
134
134
136
138
132
120
155
162
171
175
171
161
154
156
167
176
178
177
174
171
168
161
156
150
146
147
151
153
156
157
153
147
143
140
139
140
140
138
136
136
137
135
136
138
140
135
127
127
133
139
139
137
137
141
142
134
160
166
172
176
173
165
156
153
159
166
170
168
165
163
162
161
158
153
145
139
144
150
159
163
160
152
146
139
136
133
134
136
139
140
144
143
143
139
134
126
122
126
135
143
144
140
138
140
142
139
159
162
167
172
172
167
158
152
150
153
158
161
160
158
157
157
156
154
145
135
133
141
153
160
159
154
148
143
138
135
137
139
143
148
154
153
146
136
128
124
123
128
136
141
141
137
133
132
133
133
151
151
158
165
167
162
155
151
149
149
152
156
158
158
156
155
156
154
146
135
128
134
144
150
153
151
150
148
145
143
145
147
152
156
158
154
145
133
127
126
124
128
134
138
137
132
127
124
127
129
145
145
154
161
161
157
152
152
151
151
152
153
156
157
157
157
156
156
150
142
134
134
137
141
144
148
153
153
151
148
148
151
155
156
154
150
146
138
133
129
124
126
134
140
141
137
129
126
129
134
146
152
158
161
160
159
157
157
154
152
151
151
152
154
158
158
156
155
153
150
145
140
139
141
144
149
155
156
153
148
147
150
152
151
150
150
151
148
140
130
121
126
135
144
146
143
137
130
132
137
153
160
163
161
159
163
167
167
161
155
152
149
146
149
153
155
151
151
152
154
151
148
147
147
147
150
156
157
155
149
147
149
150
149
148
150
154
152
142
132
127
128
138
145
148
144
139
134
133
133
157
161
160
154
153
161
171
172
170
163
158
151
143
142
146
147
147
149
152
156
154
151
151
151
147
146
152
157
157
152
149
151
152
151
147
147
147
146
139
135
134
137
143
143
140
138
136
135
134
131
158
159
156
151
150
157
165
171
173
170
163
155
145
141
141
144
145
150
155
156
150
145
143
145
144
145
150
155
155
153
151
154
158
156
148
145
143
142
140
141
142
142
141
136
132
129
131
136
139
137
156
159
159
156
154
155
159
164
167
164
160
157
153
148
144
144
146
151
155
152
143
132
131
136
143
148
151
152
150
148
149
152
159
159
152
149
146
146
144
145
144
140
134
128
124
124
129
137
142
139
154
159
161
159
155
154
154
156
156
153
152
155
157
155
148
145
146
151
152
148
141
134
131
134
144
152
152
148
142
140
143
146
150
152
151
152
151
151
151
149
147
139
131
125
122
125
130
135
138
135
155
160
160
157
154
154
153
153
152
149
150
153
154
152
147
146
147
149
148
147
149
152
148
142
146
151
151
146
139
134
137
137
138
143
144
148
149
152
156
156
153
142
134
129
127
128
130
132
132
131
162
164
163
160
158
158
156
155
153
151
151
151
149
146
145
148
148
145
143
146
155
161
155
147
145
147
147
146
140
133
134
134
139
144
143
141
144
150
156
155
150
141
134
132
131
130
129
128
129
130
165
168
170
168
163
158
154
152
151
152
152
151
147
146
147
148
147
144
142
147
151
153
150
147
145
143
144
145
144
139
136
136
146
150
147
141
139
140
145
144
137
130
127
129
132
133
130
128
128
131
164
168
173
173
163
150
144
145
148
151
151
151
153
152
149
145
144
145
150
148
144
140
142
148
150
148
143
145
148
148
144
140
145
149
150
143
136
131
128
123
121
121
120
124
132
138
134
128
126
129
161
166
170
169
161
149
143
144
146
148
148
152
156
155
149
141
139
145
155
152
145
139
142
151
157
155
149
147
151
154
150
142
140
140
143
141
137
129
122
117
116
121
123
129
135
139
134
126
123
125
159
163
165
163
159
154
149
147
145
144
143
146
151
152
147
140
139
146
157
159
154
148
146
152
157
157
152
149
152
156
154
146
138
134
135
137
139
134
128
121
120
126
133
137
138
133
129
124
122
122
156
161
162
160
157
154
150
148
144
139
135
135
144
149
149
144
143
147
154
158
157
155
151
150
148
148
150
152
155
157
156
149
141
135
131
132
135
134
131
124
123
128
135
138
135
127
123
123
124
122
150
156
160
158
155
152
150
148
143
134
129
132
146
155
155
150
147
148
148
146
149
152
152
149
144
145
152
156
158
158
157
151
143
134
129
125
127
127
126
123
123
125
131
134
131
124
121
123
125
123
143
149
153
153
152
152
151
148
142
135
134
140
154
160
157
152
149
148
140
133
136
146
151
151
150
154
162
163
160
156
153
148
141
131
126
125
126
125
124
127
128
127
130
132
130
125
124
124
124
119
137
140
142
144
147
150
152
147
141
139
143
149
155
152
147
146
146
144
134
131
132
140
143
146
154
168
174
169
159
150
147
144
141
136
131
129
130
132
135
139
142
138
134
133
133
132
129
124
120
117
127
126
127
131
138
142
145
143
141
143
146
148
143
139
136
137
138
135
132
133
137
137
136
142
153
169
175
165
155
147
142
141
145
150
155
153
146
143
145
151
155
148
138
133
132
130
127
124
120
117
157
149
148
152
153
150
150
154
164
174
171
164
156
156
162
166
165
160
158
156
156
155
155
156
159
165
170
173
173
170
165
166
166
160
155
155
161
169
171
166
159
155
156
161
165
168
172
173
168
161
153
149
151
158
162
161
156
156
162
168
166
161
157
158
161
163
159
158
159
161
161
157
156
159
164
168
168
169
169
169
165
162
158
159
164
166
169
170
165
155
151
155
160
165
165
166
167
167
163
159
151
149
154
162
168
169
165
160
163
164
166
162
162
162
162
161
157
158
163
168
166
160
158
162
167
167
165
166
168
168
167
163
161
161
167
172
175
169
155
141
143
156
166
167
163
159
158
160
157
157
149
150
156
164
171
172
169
162
162
162
163
163
163
163
162
159
157
159
163
168
167
163
163
167
170
168
165
165
166
167
168
166
165
166
168
168
166
161
150
136
139
153
162
161
156
152
154
154
154
156
152
152
155
162
170
172
166
160
155
156
158
159
160
161
161
160
157
158
160
162
161
162
165
171
174
169
164
162
160
161
164
167
170
168
165
157
154
154
152
148
147
152
153
151
149
151
154
154
153
157
159
151
145
148
160
169
170
163
156
154
155
157
159
162
163
163
162
162
162
162
160
160
165
174
177
170
160
152
149
153
159
166
169
167
160
155
153
156
158
158
154
150
149
147
151
155
157
154
152
153
160
145
131
131
149
168
178
175
168
160
157
157
160
164
168
170
170
169
169
167
163
161
165
174
177
170
157
146
144
151
160
165
165
164
161
159
161
160
159
154
150
147
146
149
157
160
158
152
151
152
157
142
126
129
145
163
176
180
176
169
163
160
161
166
169
171
171
171
170
169
167
164
165
171
173
167
156
148
151
157
164
166
163
162
162
162
160
156
152
148
144
144
147
151
156
157
155
153
154
156
161
156
151
148
150
156
163
169
173
171
166
164
165
165
167
167
166
165
164
163
163
163
163
164
165
163
157
154
157
161
163
165
162
162
159
155
151
147
146
143
141
142
146
150
151
149
150
154
161
160
172
175
174
167
157
153
154
159
165
166
165
165
166
167
168
167
165
163
158
155
154
155
157
158
158
160
160
159
162
161
159
159
160
161
159
153
147
144
143
139
136
136
144
148
148
145
145
151
159
159
170
174
174
169
161
154
155
158
167
170
169
166
168
170
172
174
173
169
162
157
155
155
156
155
155
157
160
161
163
159
155
154
156
162
163
158
149
145
142
137
132
133
143
150
151
146
144
145
150
151
160
162
164
164
162
157
156
159
171
179
178
173
172
174
176
178
179
176
171
170
169
167
164
161
156
155
157
159
158
155
150
151
155
163
169
164
154
146
140
137
134
138
148
155
156
150
146
144
146
146
161
161
164
164
165
160
153
154
163
177
183
180
176
174
171
170
171
173
176
177
176
175
171
166
159
154
154
156
153
148
145
150
158
164
165
161
156
151
143
137
137
144
153
155
152
149
147
147
147
144
171
169
170
167
166
163
153
148
150
161
172
175
172
168
162
158
162
170
176
177
173
170
168
164
157
153
154
154
152
147
145
152
159
159
154
153
159
160
150
140
140
148
155
152
145
141
143
146
146
141
172
173
169
162
163
164
160
150
144
149
158
162
161
158
159
158
164
173
175
173
169
165
163
160
154
152
153
157
159
156
155
158
157
151
146
150
160
165
156
145
144
151
156
151
144
139
141
142
141
138
167
167
160
155
156
161
162
157
150
151
156
157
158
157
164
174
179
179
174
171
167
164
164
159
153
151
154
160
168
173
168
161
153
147
150
155
159
159
154
150
151
153
153
150
149
147
145
139
135
134
166
166
161
153
151
152
155
156
154
156
159
161
161
163
169
177
181
177
169
167
171
174
172
168
161
156
156
160
168
171
167
154
143
148
160
163
157
149
148
151
152
149
144
144
151
154
148
139
132
132
166
167
163
155
148
146
148
150
152
153
157
157
160
163
164
166
166
164
162
164
173
182
190
186
173
163
158
157
157
154
145
135
135
148
165
167
158
148
147
149
148
142
136
138
144
149
146
139
134
133
164
164
162
155
148
145
147
153
156
156
154
148
146
153
159
161
161
163
163
166
172
182
191
189
177
166
158
154
152
145
134
128
134
148
162
165
159
152
150
149
145
140
136
136
137
137
137
137
136
135
160
163
162
157
151
147
152
162
171
170
160
144
139
147
159
169
169
169
170
170
169
169
173
174
171
163
157
156
156
153
146
142
141
148
154
155
154
153
153
151
147
143
139
138
135
130
131
134
137
136
158
163
163
158
153
151
158
168
178
177
166
149
140
144
154
163
166
171
176
173
166
159
158
161
163
159
157
159
164
164
158
153
147
146
144
144
147
152
156
156
151
146
141
139
136
130
127
131
136
139
154
157
162
164
163
160
161
164
169
168
161
152
145
144
143
143
151
167
178
175
166
158
155
158
160
158
157
161
167
165
157
150
146
145
143
143
147
153
159
158
152
144
135
133
134
130
128
131
137
144
142
141
156
170
176
169
160
157
159
158
155
153
151
147
141
138
148
166
180
178
168
160
158
161
162
160
158
163
165
159
147
141
143
148
149
149
150
154
162
163
153
137
127
124
130
134
138
139
142
148
137
133
152
172
182
173
158
153
154
156
156
156
155
153
150
150
155
168
178
178
172
161
158
161
164
165
162
162
160
153
144
139
142
151
154
152
151
154
160
161
155
137
128
126
133
141
148
148
145
143
149
146
155
167
173
168
158
152
154
158
161
161
161
160
158
159
159
164
170
173
171
161
156
157
162
164
161
158
155
152
148
143
141
144
148
149
150
150
151
152
152
148
142
143
144
145
147
144
141
137
162
161
160
162
165
164
161
155
155
156
160
166
169
167
163
161
157
156
158
160
159
158
154
153
154
157
154
150
149
149
149
144
137
133
138
146
149
149
144
143
145
148
151
154
151
145
139
133
130
128
162
163
163
164
164
163
162
159
158
157
161
167
172
171
167
162
157
151
145
144
144
150
155
152
150
148
146
144
144
145
146
141
136
133
136
143
148
149
144
140
137
140
147
152
148
140
134
131
128
124
156
159
164
167
165
162
159
159
162
162
163
166
170
172
170
163
157
149
140
131
132
145
159
160
154
148
145
142
138
136
138
140
140
141
141
142
145
146
145
139
133
136
143
147
142
137
135
139
139
136
156
159
162
165
164
160
155
153
158
162
164
165
168
169
167
161
156
150
142
134
136
146
161
168
163
154
148
142
137
132
135
141
145
146
143
139
139
141
141
137
133
136
143
147
142
136
138
144
148
144
156
159
160
160
160
160
153
148
147
152
160
163
165
164
161
155
152
150
147
142
145
149
159
166
163
155
149
143
139
138
139
141
142
142
142
137
135
134
134
134
135
140
147
148
144
139
140
144
146
144
151
154
157
157
157
156
152
146
142
143
151
158
161
160
156
151
148
147
147
145
146
148
151
155
155
152
148
145
146
147
145
141
138
140
145
143
135
127
126
132
140
145
148
148
147
143
143
143
140
137
145
147
155
156
154
150
148
147
145
145
149
154
158
160
159
154
150
148
146
145
141
142
143
149
153
154
151
150
152
153
149
144
140
146
152
151
139
127
127
137
145
147
145
144
147
147
146
142
137
132
146
148
154
157
152
148
148
150
151
151
152
153
156
162
164
162
156
152
149
147
143
141
140
147
155
160
159
156
154
152
151
150
151
154
154
150
142
135
137
143
146
144
140
138
140
143
143
142
140
136
155
158
160
158
153
152
153
153
153
152
153
153
153
158
164
164
159
155
153
152
148
145
145
149
155
159
160
158
154
151
152
155
158
158
154
149
147
146
145
142
140
137
137
136
136
139
138
140
143
142
162
166
165
159
155
154
157
157
157
157
157
152
148
148
153
157
155
155
155
155
152
150
152
152
150
148
150
152
154
153
152
155
157
157
153
151
152
152
146
136
131
132
136
138
139
138
137
140
146
148
162
168
164
156
151
152
154
159
164
168
167
157
144
138
141
146
149
153
157
158
152
149
152
154
148
139
130
139
150
154
154
153
156
156
153
151
152
150
142
135
130
130
136
137
138
137
139
143
148
150
160
163
160
155
152
152
154
160
170
177
173
161
148
141
141
142
145
151
159
161
153
145
145
150
149
138
128
131
141
150
152
154
158
159
154
151
150
149
144
139
136
134
135
132
132
133
138
144
148
146
158
160
160
158
158
156
156
159
166
167
164
160
157
155
151
146
146
151
159
160
151
142
138
139
143
139
133
132
134
140
146
153
160
161
156
153
152
154
152
149
147
141
135
128
125
129
137
143
143
142
154
158
159
158
157
156
155
157
158
153
153
157
159
161
156
150
150
153
154
153
150
144
137
130
130
136
144
142
132
129
139
151
161
159
152
152
155
161
164
161
157
147
136
126
123
129
135
138
138
138
152
156
156
154
154
155
155
155
155
152
153
156
156
153
150
150
154
155
149
146
150
153
145
130
124
132
145
145
130
123
134
147
159
156
147
145
151
162
169
165
157
146
137
131
128
130
132
134
136
138
157
158
156
153
154
156
157
156
155
156
159
160
153
144
141
147
154
152
144
143
152
158
151
137
128
130
137
135
125
119
129
141
155
156
148
142
146
154
159
156
145
138
137
138
136
133
132
133
137
139
161
160
158
155
153
152
152
152
153
157
158
157
151
145
144
147
149
142
139
142
149
151
148
142
136
133
129
124
121
119
126
134
148
157
157
148
145
146
147
143
133
131
136
141
141
139
135
135
139
141
161
161
160
155
146
142
139
143
149
152
152
151
151
152
153
149
142
135
135
140
142
142
142
142
143
139
134
128
128
128
128
130
140
152
161
156
147
145
144
140
133
131
132
137
139
141
139
138
139
141
159
161
160
155
146
140
138
141
146
146
145
147
152
155
154
148
141
137
139
142
143
141
141
143
144
143
140
140
142
139
132
128
135
143
151
151
151
153
152
147
140
135
132
132
135
137
136
136
136
136
156
160
158
156
153
148
146
143
143
140
139
142
149
151
149
145
144
146
151
152
149
148
146
143
141
141
146
151
153
146
136
131
135
138
138
142
146
156
160
155
145
136
132
131
132
133
134
134
132
130
151
156
158
159
159
155
150
146
142
134
130
133
142
147
145
143
146
154
160
161
158
155
151
145
139
141
151
160
160
151
138
132
135
137
136
136
140
148
156
151
142
133
132
132
132
131
132
133
132
126
145
150
157
162
164
159
156
153
147
136
125
126
139
151
152
147
149
156
160
160
158
158
156
150
146
150
159
165
162
152
141
135
136
136
137
140
137
140
139
139
135
132
132
133
131
127
126
130
129
123
144
148
155
162
165
161
160
162
159
146
134
131
141
153
156
153
151
152
152
153
155
158
159
157
155
161
165
166
162
151
144
140
137
135
133
135
136
136
136
136
138
137
138
135
127
118
115
119
124
118
154
152
155
159
159
157
158
163
168
161
147
140
137
143
147
149
148
145
144
147
154
158
157
155
157
164
168
166
160
149
142
140
140
136
133
129
135
137
141
145
147
146
142
137
127
118
111
109
111
113
162
156
154
154
152
149
151
158
167
168
155
144
134
132
135
138
139
137
138
148
157
160
156
153
156
163
168
166
160
151
145
142
145
149
149
145
139
141
144
146
147
141
137
134
130
124
114
108
106
107
151
155
164
173
176
172
171
172
173
170
161
152
148
152
162
169
169
163
160
159
161
163
163
165
172
177
173
164
153
149
158
166
171
166
160
159
165
174
173
165
157
154
154
156
154
152
146
143
139
136
148
151
160
175
179
178
173
168
165
162
159
156
156
158
163
167
167
165
163
164
164
163
162
165
171
172
169
166
164
167
166
168
171
170
167
168
171
172
169
159
152
153
156
158
156
150
147
144
139
138
146
145
152
164
174
174
168
161
160
162
168
171
170
166
163
161
161
163
166
170
169
165
161
164
167
168
169
170
174
174
171
167
164
166
169
173
175
172
165
154
148
154
160
161
158
154
151
148
142
143
147
144
150
161
171
172
164
157
158
165
174
177
175
170
165
159
156
160
168
175
176
169
165
166
168
169
170
172
175
173
167
161
159
163
166
166
165
163
156
149
148
153
157
157
155
153
152
148
145
147
155
152
152
162
171
173
167
161
163
168
170
167
166
166
164
159
154
158
167
174
176
171
168
170
171
169
166
165
167
167
162
160
161
164
164
160
155
154
154
155
156
157
156
155
155
155
154
148
143
143
168
159
151
154
163
174
177
176
174
168
162
156
157
161
163
163
161
162
165
166
164
163
166
171
171
166
158
153
153
158
162
162
161
159
159
158
156
154
155
159
161
159
155
153
154
156
155
146
141
141
171
162
151
142
152
172
185
188
180
167
159
156
158
162
167
169
170
169
166
160
154
153
159
169
170
165
155
146
148
156
164
164
155
148
148
157
160
158
155
155
156
154
150
147
148
150
147
142
138
141
167
163
155
146
152
166
180
184
179
171
164
162
163
165
169
171
171
170
166
163
158
156
160
165
168
163
155
148
151
159
165
164
155
145
146
153
159
159
156
150
150
149
146
145
144
143
142
142
144
147
165
170
172
166
159
159
165
172
176
175
170
168
166
166
167
166
166
165
166
167
167
164
162
163
161
160
156
153
158
163
167
166
162
162
158
155
155
153
151
148
145
145
146
148
148
145
143
147
154
151
170
175
180
177
166
156
154
159
172
176
172
169
168
167
167
165
163
163
164
165
163
161
158
157
157
157
155
156
162
164
166
165
164
167
167
159
151
147
146
143
139
139
142
147
147
144
142
147
152
150
170
173
176
176
173
162
153
153
165
174
172
170
169
170
171
170
166
164
161
160
157
155
153
154
155
155
155
155
159
163
163
161
159
164
167
161
150
143
141
140
138
138
143
149
148
143
141
145
148
146
162
164
171
176
178
169
158
152
157
167
171
170
170
173
176
175
168
163
161
162
162
160
159
157
155
154
153
152
153
155
157
159
158
161
164
159
148
141
139
141
144
149
155
156
153
148
146
148
151
147
161
166
171
174
176
170
158
149
148
156
165
172
175
176
175
167
162
159
162
167
168
169
167
163
158
155
153
151
149
147
150
157
162
161
158
152
146
142
141
141
146
152
159
156
151
148
146
149
151
146
169
174
175
170
165
160
154
148
143
147
157
168
172
173
166
157
156
157
161
165
165
165
166
165
160
156
154
154
151
146
147
157
163
162
154
151
153
154
149
143
141
147
153
149
143
140
140
144
145
142
171
172
171
164
158
155
150
148
145
146
152
159
161
160
159
156
159
159
160
159
158
158
160
161
159
155
156
158
157
154
152
159
164
162
156
156
163
166
159
149
144
147
149
147
142
139
138
139
138
140
164
164
162
159
155
153
153
151
148
150
153
156
159
157
162
171
172
166
160
156
156
156
157
157
156
155
156
158
159
157
159
161
162
162
161
162
163
162
159
154
151
150
149
148
148
146
141
136
135
140
160
160
158
154
152
154
156
155
152
153
157
160
164
166
168
174
177
171
163
158
157
158
162
163
161
159
158
156
152
150
150
155
158
160
164
162
156
149
148
150
150
148
146
147
151
150
142
133
132
138
165
164
158
151
150
154
159
159
155
153
156
160
166
166
164
166
168
165
161
160
157
160
167
172
171
166
162
158
151
144
142
140
147
157
165
163
154
145
142
144
144
142
140
141
145
145
139
133
133
138
167
167
161
153
148
152
160
164
163
158
156
152
151
153
157
159
163
164
163
161
157
159
166
175
176
169
165
162
157
148
140
135
143
155
163
165
157
149
145
144
142
140
138
137
138
137
137
138
139
141
163
166
162
155
148
149
159
170
175
171
161
147
140
145
154
164
167
168
167
165
161
157
159
166
169
165
162
162
162
158
150
146
148
153
156
156
154
150
148
147
145
141
137
137
138
140
143
143
143
142
157
162
163
159
151
150
159
170
176
173
162
150
143
146
152
157
157
162
168
172
167
157
153
157
161
160
158
160
162
162
159
156
154
152
147
145
144
146
149
148
145
139
135
138
144
152
151
144
139
137
153
156
161
163
159
155
159
162
163
159
155
153
152
150
144
140
141
155
169
176
171
160
154
156
159
158
156
157
159
160
156
154
152
150
144
140
142
146
151
150
142
133
129
136
147
155
154
145
136
135
145
144
156
166
167
160
155
153
152
149
149
152
156
152
142
134
139
156
173
179
173
161
156
158
160
158
154
152
153
150
145
143
147
151
148
144
145
149
155
153
144
129
124
129
141
152
156
150
143
144
139
139
155
168
170
159
150
149
151
150
149
150
153
151
144
141
146
160
174
177
171
160
155
157
158
157
152
150
147
142
137
139
146
153
153
148
144
146
153
157
152
144
133
131
138
147
154
152
151
152
148
151
160
168
165
156
149
148
151
152
150
147
147
146
144
145
149
154
165
165
165
159
153
151
152
154
154
151
148
144
141
142
145
150
150
146
140
138
143
152
159
158
148
140
140
145
145
144
146
149
158
163
165
165
161
155
151
151
151
150
148
145
142
141
144
147
147
146
142
148
156
159
156
151
146
148
152
153
150
146
145
143
141
137
140
141
138
136
137
142
149
154
153
151
149
144
137
132
131
132
159
162
162
160
158
156
155
154
152
148
144
142
143
144
147
150
150
147
137
134
144
156
164
160
149
145
148
150
150
147
144
143
138
134
137
142
144
142
139
137
137
147
154
158
153
145
138
132
127
127
154
154
152
153
155
154
155
153
152
147
144
144
148
152
155
155
155
153
143
131
133
149
168
172
160
150
148
147
147
145
144
146
148
148
147
146
148
146
142
138
137
148
159
161
153
144
140
142
142
137
151
147
144
146
150
152
152
150
149
147
146
149
158
162
159
156
155
156
150
140
133
142
162
172
167
155
150
146
144
143
146
151
155
156
151
144
141
140
141
140
144
155
166
162
151
139
138
142
146
143
147
146
143
142
145
148
147
146
145
145
149
153
160
162
157
148
147
151
153
148
141
142
152
161
161
154
147
144
145
148
149
149
150
147
144
134
129
129
134
141
148
156
163
159
150
141
137
139
138
137
141
145
150
147
142
141
141
143
145
146
148
151
155
157
155
147
142
145
149
150
148
147
148
151
153
148
143
143
149
154
152
146
141
139
139
134
125
122
129
141
151
157
158
156
155
153
150
146
138
131
138
146
155
154
144
137
138
145
149
150
149
147
149
154
158
155
148
145
146
151
152
151
148
150
150
147
145
146
154
157
155
147
141
141
145
143
132
127
133
146
158
160
154
152
155
165
167
156
145
135
145
150
157
156
148
143
145
149
153
154
153
150
150
155
162
162
156
151
150
154
156
154
151
151
151
152
150
151
152
153
153
150
148
149
149
145
139
136
142
153
164
161
150
142
142
149
159
157
149
141
158
159
158
155
151
149
150
150
152
155
157
155
154
158
163
164
159
155
154
156
157
155
153
153
153
151
149
150
149
148
149
150
151
151
148
143
142
145
149
154
156
148
141
133
130
133
139
148
152
151
168
167
163
157
152
150
149
146
147
155
160
157
154
155
158
158
156
154
155
155
152
151
153
157
152
142
137
141
145
148
149
150
152
151
147
144
146
150
149
145
139
135
135
133
132
133
137
146
156
160
168
168
164
158
153
149
145
141
143
154
162
159
152
147
148
148
147
150
154
155
149
145
150
157
152
139
125
128
143
152
154
153
154
153
150
147
148
150
148
141
134
129
130
133
137
139
143
149
156
159
163
163
161
158
157
154
146
140
143
154
162
159
153
147
147
144
142
145
153
157
152
145
145
151
149
138
126
127
139
149
153
155
157
158
154
151
150
151
149
144
137
130
130
132
135
140
145
149
150
151
160
159
158
158
160
159
150
144
145
151
153
155
156
158
155
149
144
145
152
157
155
149
144
139
138
136
135
136
137
140
145
151
157
159
156
153
153
154
153
149
142
135
131
127
130
135
143
145
143
145
157
159
157
157
158
156
149
146
147
149
149
151
154
158
157
154
151
152
151
148
150
148
143
133
129
135
144
146
139
133
137
147
154
155
151
152
154
158
157
151
144
137
132
122
124
132
138
139
139
143
154
157
155
152
152
151
149
148
150
152
153
154
151
146
144
150
159
160
149
137
138
144
142
133
127
135
147
148
140
132
136
146
153
152
148
146
149
155
156
150
139
133
130
126
128
134
137
139
141
143
153
152
146
143
147
152
155
154
154
157
161
161
150
134
128
143
161
162
146
131
129
139
143
137
132
135
140
139
133
130
136
145
151
152
149
144
144
148
151
146
136
132
135
139
141
141
141
144
147
147
154
150
143
140
144
152
157
154
153
157
161
161
151
136
133
144
155
152
139
131
132
139
142
139
136
136
134
130
128
130
134
138
144
149
151
146
143
145
148
147
141
140
144
149
150
147
146
149
153
151
154
150
146
144
145
148
149
149
150
152
154
152
151
148
150
152
150
140
133
134
141
143
141
137
135
135
134
133
133
134
133
132
136
143
149
149
146
149
152
152
151
151
153
152
147
144
143
149
153
151
151
151
148
147
147
147
148
149
151
151
148
146
149
153
156
155
148
140
137
140
144
146
143
137
132
131
134
141
146
142
135
131
134
139
142
144
147
152
158
157
154
152
151
146
141
137
139
145
148
147
147
149
148
147
148
148
150
152
155
151
146
143
146
149
150
150
149
149
147
145
145
147
145
139
131
128
135
148
154
147
137
133
135
138
137
135
139
148
157
157
153
147
142
139
138
138
140
145
144
142
144
147
147
146
147
147
147
152
152
149
141
138
142
146
147
145
147
153
153
148
142
144
145
140
134
132
140
152
156
148
137
132
133
137
134
132
131
140
152
153
149
141
136
136
140
148
153
152
143
138
144
145
148
149
151
149
149
153
154
144
135
133
142
150
153
149
148
152
153
151
144
141
141
141
139
139
145
151
152
145
137
132
133
137
137
136
136
141
150
153
149
141
137
137
137
142
144
145
137
131
150
146
149
154
157
156
158
161
161
150
135
133
140
152
156
154
151
152
153
153
150
146
141
140
141
143
146
149
149
143
139
137
137
138
139
142
145
153
155
154
149
142
138
133
125
119
118
120
123
123
160
151
152
157
159
157
159
164
166
159
143
135
133
141
147
151
150
149
151
156
160
157
149
142
140
141
145
148
149
146
142
142
143
144
143
145
149
156
153
148
142
134
129
123
115
107
104
107
113
119
171
162
158
158
158
155
156
162
166
163
153
142
132
128
135
141
142
141
147
159
168
168
158
147
140
140
145
150
152
149
145
142
143
146
147
149
147
148
146
139
134
124
119
118
115
111
102
99
106
115
152
162
178
188
187
182
178
174
171
165
161
158
162
168
174
178
176
170
164
162
166
173
178
183
183
182
175
163
150
146
156
167
169
167
161
164
169
173
168
159
152
149
149
150
146
136
130
127
133
137
150
156
167
175
179
177
174
171
167
163
163
167
172
171
170
172
173
170
165
164
167
172
174
174
173
173
169
163
158
159
163
168
170
169
164
163
166
168
166
157
149
149
151
152
148
140
135
135
139
145
147
144
148
159
169
173
170
165
163
166
173
181
181
171
161
159
162
166
166
167
169
170
169
167
167
167
167
167
167
166
163
164
166
168
165
164
164
166
165
159
153
154
158
157
154
148
146
146
149
156
149
145
146
157
168
172
167
160
160
168
179
183
181
172
163
157
157
162
167
171
171
169
166
166
167
167
168
170
172
167
158
154
157
161
163
159
156
158
159
158
157
158
158
156
154
151
149
146
143
146
159
157
155
163
173
175
170
165
168
175
177
174
170
168
165
160
157
160
167
170
168
165
164
165
165
164
165
170
173
169
160
152
151
156
160
158
153
151
155
161
164
163
158
155
155
155
152
143
133
132
174
169
160
159
166
174
177
178
181
177
171
163
160
162
166
165
163
162
163
161
157
155
157
159
161
160
161
166
172
174
168
161
153
152
158
161
157
151
151
158
164
164
158
153
154
157
155
145
132
128
179
176
164
149
153
169
181
187
183
174
167
160
159
161
167
170
168
162
156
150
147
145
148
151
155
159
159
161
167
172
172
166
156
149
154
161
161
153
148
149
156
160
154
149
150
153
152
145
135
132
174
177
171
154
154
166
181
186
182
175
168
164
161
160
165
168
166
160
154
152
151
149
148
149
153
159
159
156
158
164
168
167
160
152
154
160
162
160
154
151
158
159
155
151
151
152
151
146
143
142
170
177
179
175
164
163
173
182
184
180
171
166
162
159
160
160
160
158
161
166
169
164
154
151
153
157
156
155
157
162
165
165
163
163
164
163
163
164
166
168
164
160
157
154
154
153
152
149
149
147
171
176
180
177
170
162
161
168
176
177
171
167
166
163
160
156
155
158
165
169
168
162
156
152
154
156
156
156
160
163
165
161
159
163
166
164
160
160
166
167
164
155
150
147
146
147
146
148
147
141
173
176
180
179
176
166
155
152
157
164
166
167
168
167
163
155
150
154
160
164
160
156
154
155
159
160
158
154
159
164
166
162
158
160
164
162
156
152
154
160
161
155
148
145
143
139
142
147
147
141
173
177
182
185
186
175
158
145
143
152
161
166
169
169
165
154
144
144
153
159
158
156
155
158
163
163
158
152
151
157
164
166
163
161
162
159
152
148
148
155
160
164
163
157
151
145
147
151
153
148
170
177
183
186
186
181
166
151
143
148
158
168
172
173
167
155
143
141
149
157
160
159
158
160
161
161
156
150
146
148
156
165
166
162
156
150
145
144
145
150
155
164
165
160
153
147
147
150
151
147
165
174
177
175
172
171
166
156
149
150
158
167
172
174
166
154
145
143
149
156
159
160
160
159
156
154
154
153
150
146
148
157
162
162
154
146
143
145
147
146
145
146
149
149
145
142
141
140
141
141
158
164
167
164
160
157
158
157
153
150
152
158
164
162
159
151
145
143
148
154
157
159
159
157
155
153
156
158
157
150
145
148
159
163
159
153
151
155
152
149
144
143
144
145
144
141
138
134
134
139
154
157
162
161
158
155
156
155
153
150
149
150
153
152
154
154
153
152
152
155
159
159
158
157
156
156
157
158
156
149
146
148
159
165
163
157
153
153
152
151
149
147
146
146
147
144
138
134
134
141
159
160
162
161
159
160
162
160
157
153
151
149
147
149
156
166
169
167
162
160
159
158
155
156
158
160
159
157
151
145
146
156
163
165
160
153
146
144
144
145
146
145
145
145
145
143
138
134
135
140
167
167
163
159
159
164
168
167
163
156
155
151
147
148
158
166
172
171
166
160
151
140
143
151
160
164
165
163
157
149
148
155
163
163
157
150
145
142
139
139
140
143
144
141
140
138
136
134
135
138
169
169
164
158
158
164
170
172
169
162
158
150
145
147
155
161
166
167
163
158
145
135
137
149
159
165
167
168
165
157
151
153
157
158
155
152
151
147
141
139
140
143
143
140
137
136
138
137
138
141
162
164
162
159
158
162
170
174
173
167
160
150
143
145
152
159
163
162
162
160
153
145
144
150
159
162
163
164
164
160
154
152
152
153
151
152
150
148
144
143
142
142
141
139
139
143
146
144
141
140
156
158
162
163
161
161
166
169
167
161
157
152
148
147
149
151
152
154
159
164
162
155
150
152
158
159
157
157
158
159
157
154
151
150
146
144
143
143
145
147
144
143
142
141
146
153
156
148
138
132
154
155
161
164
160
157
159
159
155
150
150
154
158
154
147
141
141
147
154
162
162
157
152
154
158
159
156
154
154
156
155
153
151
148
143
138
136
141
148
149
146
144
146
148
155
162
159
148
135
123
153
151
158
160
156
150
150
152
150
144
142
150
159
157
146
136
136
138
145
152
155
156
155
156
157
155
151
149
149
150
146
145
148
149
142
134
134
140
150
152
149
145
146
151
157
160
157
149
142
136
151
152
158
159
152
147
148
152
151
145
139
143
149
151
145
136
130
129
134
142
150
156
157
155
152
146
141
142
144
143
139
140
147
152
147
137
131
134
145
152
152
146
144
144
149
150
149
149
153
156
155
158
162
161
156
150
150
151
151
147
140
138
139
140
139
136
129
122
125
136
147
156
156
150
144
138
135
139
139
140
139
144
152
157
152
140
127
126
136
146
150
147
142
141
144
144
143
146
151
157
158
161
163
161
159
153
150
148
148
146
142
138
134
131
133
135
133
125
127
136
148
158
160
152
142
137
136
140
141
140
142
147
151
153
146
140
132
128
134
139
142
144
144
144
146
146
142
139
136
135
156
158
157
157
155
151
148
146
146
146
143
139
136
133
134
136
139
142
139
137
145
158
169
165
153
143
141
145
146
144
144
146
147
145
142
140
141
138
137
137
138
143
147
151
153
151
146
139
131
126
153
154
151
151
148
146
145
146
147
145
143
141
145
147
141
140
145
155
153
141
138
150
169
175
162
149
145
149
151
149
147
147
147
145
144
142
144
140
138
138
141
149
156
158
155
151
148
145
140
135
147
145
145
144
144
144
145
148
150
147
144
145
153
156
149
143
146
157
160
148
136
140
157
168
164
153
148
150
151
149
148
148
147
148
145
140
135
133
136
139
146
155
163
160
152
144
142
142
141
138
140
138
140
142
143
144
145
149
152
150
146
147
154
158
153
143
141
151
157
152
141
139
146
159
161
154
148
146
147
148
148
148
148
146
141
132
125
126
134
142
147
153
158
156
149
141
136
133
130
127
135
138
144
148
145
142
143
149
154
153
149
145
148
155
155
150
145
147
150
150
146
146
149
156
157
152
144
140
142
147
149
149
146
140
135
127
122
126
136
144
148
150
151
151
150
147
144
137
129
122
138
145
153
154
148
145
147
155
159
158
152
145
143
149
156
158
155
149
146
147
151
155
157
155
152
146
141
138
141
147
150
149
145
138
134
131
128
132
139
145
150
152
150
149
150
154
153
146
138
130
146
153
156
154
150
151
158
163
165
163
158
150
145
147
155
160
159
154
150
151
156
159
157
150
145
139
141
142
145
146
146
145
144
140
137
136
136
140
142
145
148
150
151
146
141
142
145
143
139
136
154
156
153
151
150
154
160
163
164
164
163
157
152
150
154
157
156
155
156
159
159
155
152
145
140
139
141
145
147
146
144
143
143
142
140
140
141
144
145
142
142
143
141
137
133
131
133
136
137
138
160
157
155
151
150
150
153
153
153
157
161
160
158
157
155
152
150
153
157
160
156
147
143
142
144
144
144
146
148
149
149
147
147
145
142
141
143
147
147
143
136
133
133
132
132
132
134
137
141
142
164
161
158
155
153
149
147
141
139
143
152
157
161
163
157
148
143
145
152
157
152
143
137
139
145
146
145
146
147
152
153
152
150
148
145
142
143
147
149
146
140
133
132
134
137
139
142
142
145
147
164
161
157
155
156
154
147
137
130
134
145
153
160
164
158
148
139
137
144
152
150
145
139
136
140
142
144
146
145
147
150
151
152
153
150
146
145
147
151
150
142
134
131
134
139
143
144
144
143
146
161
158
154
155
158
157
148
138
134
139
144
151
157
162
160
151
141
135
136
142
148
148
144
137
135
140
144
145
142
140
141
145
150
155
154
151
148
149
150
146
138
127
123
125
131
138
143
142
139
143
156
157
156
157
159
154
145
140
141
146
148
149
152
155
156
154
149
144
139
134
137
144
146
143
140
142
146
148
145
140
139
142
147
152
154
153
150
146
141
135
126
118
111
112
121
132
141
140
139
142
153
155
155
155
155
151
147
145
147
151
153
151
149
143
143
150
159
161
150
131
126
133
142
148
149
146
147
148
148
148
144
144
143
148
152
151
146
139
133
127
124
119
117
115
124
135
143
144
144
144
153
151
145
144
148
154
155
151
148
151
155
155
148
133
127
144
164
169
153
131
120
128
138
144
146
145
144
144
147
149
146
143
141
144
148
147
141
136
133
131
131
131
132
136
142
146
149
150
147
146
154
148
140
139
147
158
160
152
144
143
151
158
152
138
133
146
161
162
149
136
134
139
141
139
139
140
142
143
147
148
144
139
137
137
140
140
138
136
137
138
139
143
146
151
153
151
150
149
149
148
152
148
144
146
153
160
160
151
142
138
146
154
155
151
150
152
154
150
143
144
152
158
148
138
133
135
141
146
149
149
142
135
132
129
130
131
135
139
141
140
140
146
151
151
147
143
142
145
147
148
143
144
145
150
157
160
160
157
152
149
148
149
152
154
154
153
150
147
147
151
161
163
150
139
130
129
137
146
152
149
142
134
130
127
126
128
132
141
140
138
138
145
150
148
141
135
134
138
142
144
135
136
138
142
149
154
158
164
167
164
155
147
146
148
150
150
149
150
150
151
149
150
145
139
130
124
128
138
148
147
140
132
129
128
128
127
130
139
137
136
137
142
146
146
142
137
135
133
134
135
134
133
132
132
136
141
146
157
168
170
158
146
141
143
148
149
149
149
146
142
137
137
138
137
131
123
121
128
136
139
136
130
128
129
128
125
123
131
136
139
140
141
141
143
144
143
137
129
124
123
142
137
132
129
126
127
133
144
155
157
154
147
144
147
151
151
148
143
140
136
132
132
134
135
134
127
122
124
128
130
130
127
128
130
131
128
127
133
143
150
149
143
139
138
137
136
130
124
117
114
145
139
134
130
130
130
132
136
142
146
147
148
150
152
154
151
146
141
139
139
138
135
133
133
133
130
126
127
128
129
129
130
133
136
138
136
138
144
152
154
149
141
132
128
123
119
116
115
115
115
146
136
130
130
134
139
140
136
135
136
142
147
151
150
150
149
145
140
139
141
144
143
137
132
129
128
127
131
136
137
134
133
136
140
143
144
147
151
153
144
130
116
116
114
112
111
107
107
113
120
146
135
130
133
142
148
148
139
132
130
137
146
146
144
141
142
142
138
136
139
146
147
141
133
126
124
126
133
143
145
138
133
133
136
141
144
148
149
146
129
118
106
102
102
103
104
102
101
113
125
152
162
175
183
179
171
167
165
166
164
165
170
179
183
182
180
175
170
167
167
169
172
176
178
179
178
173
168
162
163
164
165
159
151
153
156
159
159
157
154
149
146
142
143
142
138
133
133
138
144
156
162
170
174
171
166
165
166
168
168
170
178
183
179
169
164
165
166
165
167
169
171
173
173
172
173
169
164
159
159
161
162
160
156
155
154
157
161
159
152
145
144
146
146
143
138
134
139
150
159
158
159
159
161
164
167
168
167
166
167
173
180
180
170
158
154
158
163
163
163
165
167
169
167
165
165
165
163
161
159
158
160
162
163
159
155
153
158
163
159
155
155
157
155
151
145
144
150
160
167
157
158
158
160
166
171
170
164
161
165
172
177
175
167
159
156
159
164
165
161
161
162
164
165
164
162
163
163
164
160
154
153
157
159
158
153
149
152
159
163
164
162
159
155
152
148
145
145
145
148
162
164
162
164
171
174
171
165
164
168
171
171
167
166
164
162
162
164
165
161
156
157
161
162
160
160
162
166
167
162
154
148
150
156
159
158
154
153
156
162
167
165
160
155
153
152
148
140
130
128
171
169
163
162
165
169
169
168
169
171
170
167
163
164
166
166
163
161
159
158
155
155
158
156
155
158
164
170
172
169
159
154
155
161
168
171
164
155
151
155
161
163
158
155
155
158
155
144
129
122
174
172
162
151
150
159
168
171
172
171
170
165
162
161
164
167
163
155
152
158
164
161
154
148
151
157
166
171
172
170
169
166
166
171
176
173
166
154
147
148
155
158
154
152
155
160
159
149
135
127
172
173
164
151
147
156
170
177
177
174
170
166
160
156
157
159
158
152
152
165
172
165
149
142
148
158
165
167
166
167
169
170
172
173
174
171
167
159
155
156
160
160
156
154
157
161
160
152
142
138
171
174
172
163
159
161
172
181
183
177
170
166
160
152
149
151
154
155
160
168
170
160
147
143
148
157
161
160
159
162
166
167
166
167
167
167
167
168
169
169
167
165
160
156
155
157
158
152
147
142
174
176
176
171
167
164
166
170
170
170
168
167
164
156
148
148
153
159
165
167
162
155
148
147
153
159
160
157
157
162
163
160
157
157
160
161
161
162
163
165
166
162
157
151
146
145
146
146
143
140
179
179
177
173
170
165
157
151
151
156
166
171
170
163
151
145
147
156
162
163
158
153
151
155
161
166
164
157
157
160
163
162
155
156
158
159
157
154
153
157
160
160
159
150
141
137
139
143
143
140
183
186
183
179
174
167
154
143
139
151
166
174
173
167
153
142
139
146
157
161
158
154
153
160
168
172
167
157
151
155
163
166
166
163
163
162
158
154
152
155
160
164
168
160
149
141
142
146
150
147
178
186
186
184
181
174
161
149
144
152
167
175
173
168
155
143
138
142
153
159
159
155
154
159
165
167
162
153
147
148
157
164
167
165
161
157
154
152
151
153
157
163
167
160
152
143
142
146
151
149
166
173
178
179
180
177
169
159
152
155
163
168
168
165
156
148
143
144
151
157
159
158
156
157
156
156
156
153
149
146
148
154
159
160
154
147
144
145
146
147
149
150
151
149
145
140
137
139
142
144
159
164
168
170
170
169
167
161
155
151
150
153
156
156
154
149
145
142
145
151
158
161
160
157
154
153
155
157
155
148
144
146
155
158
154
146
142
144
145
147
145
144
144
145
145
141
138
137
139
141
161
161
165
165
164
163
163
161
154
146
141
140
144
148
151
154
151
146
146
151
157
159
156
154
154
156
158
161
159
155
149
149
156
159
155
147
142
143
145
148
145
142
141
143
145
144
142
142
142
143
169
167
166
165
162
163
164
164
158
150
143
138
140
145
155
164
166
162
158
156
152
145
144
148
154
159
162
165
164
162
157
158
162
160
151
143
139
141
143
143
142
139
138
138
139
141
143
144
143
141
173
170
167
164
162
164
167
167
164
157
150
143
141
146
159
170
174
172
166
158
144
135
135
144
154
161
165
167
166
163
160
163
167
160
148
140
143
145
145
142
141
142
143
139
136
136
140
141
139
136
169
168
165
161
161
165
169
169
166
160
155
146
143
147
156
165
167
165
162
159
149
141
139
145
155
162
164
165
164
160
157
160
162
155
145
142
149
152
148
144
143
146
148
144
138
136
138
137
135
135
162
162
161
160
161
167
170
166
162
156
154
148
143
144
150
154
154
154
155
158
156
150
146
150
156
160
159
158
157
156
154
153
151
147
143
143
147
150
147
144
145
145
146
143
140
137
138
138
136
134
156
156
160
162
163
163
163
159
154
149
152
151
149
145
145
145
145
147
152
156
156
153
148
151
155
157
154
151
151
153
153
149
145
143
142
144
144
144
145
145
146
147
146
143
140
140
143
143
138
134
155
153
159
163
162
157
153
153
150
148
151
156
156
151
145
141
141
145
147
151
151
150
148
151
155
156
152
149
150
152
151
147
145
143
142
140
137
139
145
149
151
154
154
148
145
143
146
148
144
141
155
153
158
160
156
149
148
151
152
149
148
153
156
153
147
141
138
138
139
144
146
151
153
153
154
153
151
151
152
152
147
142
141
140
134
124
123
129
142
150
153
154
155
153
147
143
143
147
150
153
158
157
156
152
149
148
150
153
153
148
142
143
146
148
147
141
134
128
131
140
150
158
159
154
148
143
144
147
151
148
142
138
139
137
130
117
112
120
136
145
148
147
149
153
146
141
140
146
154
162
162
160
154
148
148
150
153
152
149
145
140
138
138
140
145
143
135
125
127
139
154
163
161
152
142
135
133
138
140
139
139
141
146
148
140
126
118
124
133
139
140
139
143
149
147
145
143
147
153
158
160
156
151
148
149
152
151
146
143
143
142
142
141
139
143
142
138
134
136
142
153
162
163
156
146
135
124
120
124
132
139
146
154
155
148
143
137
134
137
138
137
137
140
147
151
151
148
144
139
134
155
154
152
150
149
148
146
143
142
143
145
147
148
145
143
141
140
145
144
143
146
156
165
165
154
139
126
121
126
134
141
147
151
150
144
140
138
137
138
139
139
140
142
148
153
154
150
142
132
125
154
158
157
154
147
144
144
147
148
146
144
147
152
152
146
141
142
151
153
145
139
144
158
165
157
145
136
141
144
143
142
142
142
140
136
132
130
131
136
139
141
142
143
147
153
153
151
145
138
134
151
155
157
155
150
146
148
153
155
150
144
144
150
156
151
142
143
154
159
150
138
136
145
155
156
150
147
151
149
146
140
135
131
132
129
125
123
125
133
138
139
136
136
142
149
149
148
146
143
140
143
144
148
154
155
152
151
155
157
153
146
143
150
156
155
149
148
156
160
154
143
137
140
152
157
156
154
150
146
142
137
131
129
131
128
125
123
129
137
139
136
132
131
138
141
141
141
139
135
131
137
138
145
154
157
156
153
154
155
153
148
145
148
155
158
157
157
156
153
149
144
144
147
155
158
158
154
147
142
139
137
136
134
129
124
124
130
137
143
143
140
137
136
137
137
136
136
135
131
126
142
147
151
154
155
159
159
158
156
154
151
148
148
152
157
161
164
158
146
138
141
151
159
159
155
151
150
147
144
142
140
140
135
126
121
127
136
144
146
144
144
145
147
145
138
134
132
133
133
132
149
156
155
151
152
159
167
169
165
160
156
152
150
149
153
158
160
157
147
138
143
153
160
157
148
143
144
148
149
145
142
139
135
129
127
134
142
146
145
141
142
149
152
149
140
132
126
125
131
135
148
151
149
146
147
156
167
173
170
164
157
153
148
146
148
150
152
155
156
154
150
148
147
148
144
144
145
149
150
149
146
142
140
139
140
143
146
146
143
137
135
139
144
143
138
130
123
120
125
131
145
145
147
146
146
151
160
166
166
160
151
150
150
150
148
145
144
151
159
163
155
144
135
138
145
150
149
148
149
151
152
150
148
147
147
147
146
146
144
139
134
132
134
134
134
131
128
124
124
129
150
150
152
150
148
149
155
160
158
146
142
147
155
159
152
145
140
144
151
156
153
146
136
135
143
151
151
148
146
149
152
152
150
147
145
144
143
144
147
146
141
134
133
133
136
136
135
132
129
131
158
158
155
151
148
149
153
154
149
142
140
147
159
163
157
148
140
135
134
140
149
151
145
139
141
147
150
147
143
143
146
148
147
146
145
142
140
140
147
147
142
134
131
134
138
140
139
136
134
135
156
156
152
149
148
148
148
147
146
145
146
149
157
161
159
150
140
131
127
131
142
150
152
148
147
147
149
147
142
140
142
145
148
152
151
147
140
139
141
140
134
125
121
125
131
136
138
137
135
137
151
153
152
152
152
147
144
143
147
152
152
150
152
151
152
150
144
139
137
135
138
144
148
154
155
153
149
147
146
147
147
147
149
155
156
152
143
136
133
134
128
119
109
105
119
132
139
140
138
138
152
153
154
155
155
150
145
145
148
152
152
149
148
148
148
151
154
156
154
144
137
135
140
150
156
152
144
145
148
153
152
147
146
152
156
153
144
132
127
131
133
128
120
109
119
134
145
146
143
141
156
154
151
151
152
153
152
149
144
145
146
148
149
146
146
154
164
171
160
149
138
133
137
141
145
143
140
142
146
149
147
143
141
147
152
151
143
132
127
129
138
140
139
135
138
144
149
147
143
143
156
154
149
147
152
156
155
148
138
132
139
148
153
152
151
155
163
167
158
151
146
145
141
136
134
134
139
143
145
144
141
140
141
143
145
143
138
133
128
126
133
137
143
145
148
148
145
141
139
141
152
153
150
151
155
158
154
146
133
127
136
149
158
160
155
152
155
157
154
154
156
161
148
137
131
132
139
144
146
144
142
141
140
139
138
136
135
134
130
123
121
126
135
142
143
141
137
135
136
139
144
146
148
152
155
156
153
147
139
133
139
150
158
158
154
149
149
151
153
156
159
158
147
138
133
133
137
142
145
146
145
140
136
134
135
137
139
140
133
123
121
126
136
141
140
137
134
132
132
134
132
133
138
146
152
156
154
150
150
149
149
149
151
152
153
153
152
152
153
151
146
142
137
136
135
132
130
132
136
141
140
131
126
127
132
140
145
143
137
129
127
132
139
143
141
138
131
125
122
122
126
125
129
139
149
154
153
147
152
159
157
149
142
142
150
156
155
151
146
143
137
132
130
133
134
129
121
120
125
128
127
123
121
125
129
133
138
137
138
136
135
137
138
140
138
135
125
114
107
109
127
124
126
133
140
143
140
138
145
159
161
152
141
134
141
148
147
141
137
134
132
132
132
133
133
126
119
117
119
122
120
120
123
127
131
130
130
134
141
145
143
139
133
130
127
125
120
112
105
104
131
127
125
125
125
126
126
127
135
151
160
158
149
139
134
133
133
131
128
129
131
134
133
132
130
125
118
116
119
122
121
121
124
132
136
137
136
140
149
153
150
142
130
126
123
121
119
114
110
109
134
128
120
114
115
121
125
125
128
140
156
165
160
149
139
133
130
124
119
121
127
130
130
128
124
120
114
115
120
123
124
121
124
131
139
142
146
150
153
151
143
136
130
128
125
121
116
111
110
111
134
127
118
113
120
129
132
128
123
130
146
159
158
150
142
138
133
125
114
113
120
125
126
123
118
114
111
113
120
124
124
122
122
128
135
141
147
151
150
139
131
127
121
118
117
116
113
109
110
118
156
159
168
174
172
164
159
160
164
167
170
173
177
175
168
163
163
169
178
182
175
167
165
170
174
176
175
174
175
177
174
169
162
156
154
154
152
151
153
153
154
153
145
137
137
138
140
144
149
154
163
164
168
171
169
163
162
165
169
171
171
173
173
167
156
152
157
166
173
175
171
165
162
164
169
173
173
169
168
169
168
166
161
157
155
154
156
157
158
154
151
150
147
142
141
139
140
144
152
155
167
170
169
166
166
167
167
167
166
164
165
168
168
162
156
154
159
165
165
163
160
158
158
158
160
163
164
164
164
165
166
166
164
162
159
156
156
161
167
165
162
158
154
148
146
144
143
147
149
150
165
171
168
165
167
173
174
169
163
159
161
164
165
163
161
161
164
167
165
160
156
157
159
159
158
156
158
161
164
164
165
165
165
163
161
159
159
162
166
168
167
162
155
151
148
145
142
140
137
137
164
169
166
165
168
173
176
172
166
164
165
164
163
162
162
162
163
166
164
159
156
159
164
163
158
155
157
161
162
160
158
162
167
169
170
171
169
163
160
160
162
163
159
155
152
149
143
135
130
134
167
168
164
160
160
166
171
171
168
170
169
166
162
160
159
158
157
155
156
159
162
164
164
161
156
157
161
164
160
155
153
160
171
178
180
178
172
161
156
154
156
159
159
157
156
154
148
140
132
131
169
169
162
152
148
155
165
168
167
169
169
167
163
158
156
154
150
146
148
159
169
169
164
157
154
157
164
167
164
161
158
164
175
181
178
169
160
154
155
156
156
154
150
149
151
153
152
145
134
124
168
169
162
151
146
153
162
165
164
164
165
165
161
155
152
152
149
146
150
161
169
164
155
152
153
159
164
166
166
167
168
170
172
174
169
159
152
153
159
164
162
156
145
143
146
152
154
149
138
130
165
167
165
160
157
160
164
167
162
162
164
164
159
151
145
148
153
156
159
161
159
153
147
148
154
161
163
161
161
166
169
171
169
166
164
161
160
158
159
161
162
162
158
149
145
148
152
151
145
142
165
166
167
169
168
165
163
160
158
162
168
170
165
153
143
147
156
162
163
160
154
150
148
151
158
163
164
158
156
159
165
165
161
159
159
160
160
155
146
139
150
162
165
155
141
137
141
144
144
144
165
165
167
168
167
164
157
151
148
158
170
179
174
162
149
147
152
159
162
161
159
156
154
156
162
168
168
161
154
152
157
161
161
158
158
158
157
153
141
135
146
160
167
156
141
129
131
138
142
144
163
164
167
164
162
160
154
146
142
152
169
180
178
169
156
148
147
153
160
164
163
158
155
158
164
170
172
163
153
149
152
158
162
162
162
160
159
157
154
152
153
160
166
159
146
134
133
139
147
148
161
166
170
167
165
161
154
147
143
149
164
172
172
168
158
149
146
150
159
164
161
156
153
157
163
169
169
162
153
149
151
155
158
161
161
161
159
158
155
154
155
157
158
155
147
137
136
143
151
153
163
168
172
170
169
166
160
153
149
150
154
158
161
162
158
153
151
149
155
159
159
157
156
158
161
163
161
159
155
151
150
151
153
154
154
154
152
148
147
148
150
150
149
147
143
137
137
143
153
154
166
167
167
164
165
166
164
159
154
148
144
145
150
155
159
159
155
149
149
152
156
161
160
159
160
160
160
160
158
154
151
148
150
150
148
145
145
144
145
146
145
143
144
144
145
142
143
148
154
153
172
167
162
158
159
163
165
162
156
146
138
138
144
153
161
163
158
150
146
148
150
152
153
156
160
161
162
163
162
159
154
151
149
148
144
142
142
146
149
151
144
139
138
142
146
147
149
152
153
151
177
170
164
159
157
159
162
162
158
149
143
140
143
152
162
167
164
157
150
147
137
135
141
152
160
162
162
162
162
160
156
152
151
147
141
140
144
153
156
152
143
135
134
136
140
145
149
150
148
145
175
171
167
162
157
156
158
159
157
152
147
144
144
151
162
168
169
164
157
153
143
139
143
157
163
163
160
159
158
155
153
152
152
148
141
143
151
161
161
152
143
140
139
137
137
138
144
146
142
139
169
168
165
159
152
151
154
155
154
149
147
144
144
149
157
163
163
162
160
161
160
157
160
164
166
163
160
155
153
151
149
150
151
146
141
143
154
162
161
150
144
146
150
146
142
139
140
141
137
135
164
164
161
155
150
148
149
151
149
144
142
141
142
146
149
152
152
154
158
164
167
168
164
164
163
160
156
152
151
150
148
145
143
140
139
142
148
153
152
145
143
146
152
151
147
141
140
138
136
135
159
158
158
157
155
151
147
146
146
144
143
143
144
145
143
142
142
148
155
164
165
163
159
160
160
156
149
145
147
149
148
143
139
138
141
144
144
144
144
143
144
147
149
149
145
141
140
143
144
145
154
152
157
164
163
154
144
143
147
151
152
150
148
146
142
141
139
145
155
163
163
159
155
156
157
154
146
142
144
148
148
142
140
142
144
146
142
138
141
145
149
150
148
145
140
138
141
148
155
160
153
152
159
166
165
153
143
141
148
154
154
151
148
147
145
143
140
143
154
165
169
162
156
152
151
150
147
147
151
151
148
140
138
138
137
131
128
130
139
145
149
150
151
146
140
134
138
146
155
163
159
158
159
160
158
152
146
143
147
149
149
145
142
142
145
147
143
143
151
164
173
169
159
149
144
144
149
153
156
152
146
140
136
132
123
114
116
124
137
144
145
148
153
154
147
141
138
143
150
154
166
162
152
146
150
153
153
148
144
144
144
143
141
139
145
151
151
145
144
155
166
168
162
152
146
143
148
148
150
147
143
142
142
138
131
123
124
129
139
142
142
147
156
160
157
151
146
145
143
137
163
157
144
137
143
152
155
150
145
145
146
147
146
143
146
152
153
148
142
145
153
161
162
159
154
148
144
141
139
140
142
146
151
149
140
135
133
135
140
142
142
146
154
159
160
157
151
144
135
128
157
152
144
138
142
149
153
152
149
148
148
149
152
150
150
151
151
151
146
143
146
151
159
162
158
150
143
141
139
139
142
147
150
147
140
134
132
136
140
142
142
144
149
155
159
157
150
140
130
126
156
156
152
148
146
149
152
155
154
148
145
146
151
155
154
152
149
150
149
144
139
141
148
155
154
149
146
145
145
143
141
140
140
137
133
127
126
133
139
142
142
142
145
152
158
156
149
141
134
134
156
156
156
155
155
155
157
159
157
150
143
141
147
154
156
153
153
154
153
147
138
135
138
144
149
150
152
151
148
143
137
133
131
131
129
124
125
130
138
141
139
138
139
147
154
153
151
147
144
142
154
150
152
158
161
162
161
160
158
152
146
143
145
150
155
157
160
161
159
152
141
135
135
140
149
156
158
154
147
140
134
130
128
129
128
129
133
138
139
139
136
134
134
140
144
146
149
149
146
142
151
149
151
158
163
164
159
155
152
150
149
148
148
150
152
158
165
164
157
148
140
140
141
143
149
157
161
157
149
141
135
132
130
127
129
134
142
146
145
142
139
137
136
136
136
137
141
144
143
140
153
157
157
157
159
160
156
148
144
145
150
153
154
155
154
155
162
162
151
137
135
143
152
152
151
152
157
159
156
146
140
136
132
127
129
138
148
149
149
146
145
147
147
144
136
131
131
135
141
143
156
160
158
153
153
155
153
146
140
139
149
155
160
159
156
152
155
157
149
134
134
145
158
161
154
147
149
156
155
150
145
140
136
132
135
140
147
149
147
145
147
150
152
150
140
128
122
125
136
146
151
152
150
148
149
153
156
150
143
139
145
149
154
155
153
148
148
153
153
149
142
145
153
159
157
148
144
147
149
150
150
147
144
142
143
146
147
147
146
144
144
146
149
147
140
129
121
120
130
142
144
145
147
149
150
154
158
158
154
143
137
139
142
145
146
144
144
148
154
155
150
147
148
153
155
150
143
138
141
148
154
154
150
147
147
149
149
149
148
146
144
143
142
140
136
131
126
121
123
133
145
148
151
151
150
152
158
163
161
146
136
133
136
141
146
147
146
145
144
144
149
153
154
154
152
149
142
134
137
145
153
154
149
145
146
147
148
148
149
148
146
140
137
133
132
131
129
125
123
127
150
154
154
151
146
148
156
163
163
152
142
137
138
142
146
150
150
144
133
132
145
158
162
158
153
151
147
144
140
142
149
151
149
146
146
147
144
142
144
144
141
136
133
131
131
132
131
128
127
129
150
153
151
148
143
144
148
154
159
157
150
144
142
141
142
147
146
142
137
137
146
154
159
158
158
158
156
152
146
145
149
151
152
152
153
149
141
136
135
136
133
129
129
129
131
132
133
130
130
130
149
150
149
147
145
143
144
147
154
155
152
147
143
140
140
141
141
142
148
150
148
145
144
150
158
162
158
152
150
152
153
154
154
156
156
151
140
131
128
131
132
131
128
126
128
133
136
137
134
131
155
153
152
152
150
146
144
146
150
152
149
145
144
144
145
146
146
148
153
155
148
138
136
141
150
152
149
148
149
152
152
152
153
155
155
150
141
131
126
131
140
142
138
129
127
135
142
143
139
136
159
156
155
155
153
149
148
149
151
150
145
143
147
152
156
156
154
154
155
155
148
139
136
137
140
141
141
144
147
146
144
146
152
156
154
151
143
133
126
128
138
142
142
136
134
139
144
144
140
139
157
156
158
157
155
151
150
153
152
146
141
143
153
159
160
158
156
159
156
154
148
145
141
137
136
137
139
143
144
140
138
144
154
160
155
147
139
131
123
119
121
127
133
135
139
142
141
138
136
137
154
159
161
160
156
151
148
150
146
138
137
144
156
162
157
151
151
156
156
154
151
146
142
137
138
139
140
141
143
142
143
148
157
158
153
142
135
130
124
115
111
112
117
128
137
140
136
133
130
131
155
161
162
161
155
150
144
142
137
132
135
146
159
160
155
149
149
153
155
155
147
142
137
139
143
143
142
139
141
145
150
152
149
148
147
142
139
136
129
120
113
113
119
129
138
140
137
132
127
124
152
155
157
159
159
155
147
138
131
133
142
151
156
158
156
155
155
154
154
152
144
138
134
139
146
150
146
140
140
143
144
141
136
138
139
143
144
141
135
127
124
124
127
134
140
140
136
131
127
123
140
140
146
160
172
177
157
140
132
142
152
154
148
144
149
157
159
156
151
148
144
139
133
138
147
152
149
145
141
139
130
125
126
130
134
137
137
137
136
133
130
131
129
132
132
130
127
126
126
127
127
128
139
157
175
178
162
146
142
152
160
157
143
131
133
143
149
148
145
143
142
140
137
139
145
150
148
147
143
140
130
126
126
128
133
134
134
136
139
138
135
131
126
124
122
121
121
122
126
129
126
129
135
144
149
152
151
147
149
157
164
160
146
130
122
123
130
133
134
135
138
140
139
139
140
142
140
142
142
141
139
131
128
129
135
140
143
145
148
148
144
140
129
126
123
123
123
121
121
123
129
130
130
128
125
129
136
142
149
160
167
166
155
137
127
123
124
123
122
126
131
136
137
136
135
134
128
121
126
133
137
130
127
128
136
144
150
155
157
157
156
155
149
138
131
126
123
117
111
111
131
129
125
120
119
125
131
135
144
156
165
165
155
140
131
130
131
125
119
121
128
132
133
132
132
130
122
115
110
114
118
126
128
131
135
141
146
153
158
160
162
163
154
144
132
127
122
116
105
102
167
163
163
167
168
164
160
161
166
171
173
172
167
159
153
150
157
166
179
180
169
156
153
160
165
166
167
170
173
176
177
176
177
174
170
166
164
164
163
160
162
162
153
143
137
141
148
151
152
151
173
166
162
166
167
164
163
165
171
174
172
166
160
154
149
150
156
167
178
176
164
152
146
152
160
165
166
166
169
173
176
175
173
170
167
165
167
169
168
162
160
158
153
146
143
143
146
147
144
140
173
168
163
164
166
167
168
168
168
165
162
159
158
158
158
158
161
166
168
165
155
149
147
151
155
156
158
161
168
174
178
175
170
168
166
165
167
172
176
173
167
159
152
146
145
146
144
139
132
128
166
164
160
159
163
171
177
175
167
159
155
156
159
161
164
164
165
166
165
161
157
156
157
156
154
152
155
162
170
176
182
182
177
171
169
169
169
170
171
171
166
158
150
144
143
142
137
130
124
127
162
161
156
153
157
170
181
182
173
164
159
158
159
159
160
160
160
162
163
161
161
162
163
159
155
152
155
160
166
172
181
189
187
180
176
176
174
169
163
158
156
155
152
148
146
142
135
130
130
139
164
163
158
150
151
163
177
183
177
170
166
162
160
156
154
152
150
151
153
157
161
163
164
159
154
152
153
155
157
160
168
181
185
182
176
171
171
166
159
153
148
149
149
149
147
142
136
136
139
148
165
169
163
153
149
156
171
178
174
166
162
162
161
157
153
150
146
142
144
151
157
161
161
159
155
152
151
152
153
153
159
167
174
175
169
156
152
156
161
160
151
144
138
140
140
139
138
139
139
136
162
167
163
154
149
154
164
168
164
157
155
157
159
158
156
155
153
149
149
151
150
153
155
158
159
157
151
151
155
158
160
164
168
168
160
150
143
149
159
165
160
151
137
135
134
137
140
141
135
128
158
160
161
158
156
156
157
156
153
153
157
159
159
155
154
157
161
161
158
154
150
148
151
159
164
164
158
153
154
160
166
167
166
166
164
160
156
152
152
155
158
160
152
143
134
136
143
147
142
137
152
153
161
166
167
161
154
148
149
157
170
172
166
156
150
155
160
161
159
157
155
154
155
161
165
168
165
159
154
153
158
164
164
158
156
160
160
154
142
134
145
161
165
152
135
130
140
148
149
145
149
149
158
167
169
163
155
148
146
156
171
178
173
162
154
154
155
156
157
161
163
163
160
158
160
167
171
165
154
147
149
156
159
155
153
154
157
154
144
133
141
157
166
155
138
129
134
143
151
151
152
153
158
162
162
161
158
151
144
146
155
168
172
169
162
157
155
155
160
166
167
163
157
154
156
162
167
163
154
146
146
151
153
154
152
153
154
155
151
148
146
152
156
154
145
136
135
142
149
155
160
162
163
161
158
158
157
152
144
140
142
151
162
168
165
161
155
155
160
164
162
156
151
151
152
154
157
158
154
150
149
149
150
155
157
157
154
150
149
149
148
147
146
147
146
141
139
141
148
156
166
169
166
162
159
158
155
153
149
145
142
145
155
164
166
163
156
152
155
157
157
154
152
152
153
154
156
158
157
155
151
148
147
151
155
156
152
145
140
141
143
143
142
143
144
143
143
147
155
158
172
170
163
156
156
156
157
158
156
150
144
143
151
162
168
167
158
150
150
154
157
158
155
155
158
159
161
161
159
156
151
146
142
143
145
148
148
146
143
142
141
140
141
143
147
149
152
155
160
161
178
172
162
154
153
155
159
161
159
154
146
142
147
159
169
170
162
152
149
151
152
152
153
157
162
164
162
159
155
151
147
141
137
135
135
138
145
152
157
153
144
138
138
143
150
154
156
155
157
157
181
176
168
160
155
154
156
159
160
157
152
145
146
154
165
168
164
156
150
147
142
142
149
160
165
164
156
150
146
142
139
135
133
131
133
138
147
160
166
160
146
136
134
139
145
149
151
149
148
149
177
175
171
164
155
150
150
153
155
155
153
151
148
151
157
163
164
160
154
150
145
147
154
165
167
161
151
144
141
137
135
132
133
137
141
149
156
166
168
159
146
140
138
138
140
142
145
146
144
146
171
170
166
159
149
143
144
149
150
148
149
151
153
153
154
158
163
164
161
161
161
163
166
166
163
157
152
148
145
142
137
135
137
142
146
151
158
163
162
154
146
147
151
148
144
141
144
145
145
144
164
163
160
153
145
140
141
145
147
144
143
146
153
155
154
154
156
163
167
170
172
171
169
166
161
156
153
152
151
147
142
138
137
139
142
144
148
150
150
147
145
150
157
158
153
147
145
146
147
147
157
156
156
156
152
145
140
141
145
145
143
144
149
154
153
148
145
154
165
171
172
170
168
166
164
157
150
147
148
148
145
140
137
138
141
142
140
141
144
146
148
151
155
157
156
151
147
148
152
155
152
152
157
164
164
153
139
137
145
151
150
144
144
150
151
144
137
143
161
172
175
170
165
165
163
155
147
143
145
148
147
142
140
141
145
145
140
139
144
147
150
149
149
149
150
149
146
149
156
163
154
155
162
169
167
154
138
132
142
152
152
146
142
146
150
148
139
142
156
173
182
171
161
155
153
149
146
147
150
152
150
146
143
142
142
143
143
144
147
148
146
145
147
147
147
145
143
145
150
155
165
165
167
167
162
153
143
136
140
148
150
147
143
145
153
158
153
148
150
162
172
168
157
147
143
143
146
150
154
154
152
148
146
143
138
138
143
149
151
148
145
149
156
158
155
148
142
140
139
137
174
172
166
160
156
155
154
148
145
146
151
152
150
149
154
164
166
155
143
141
151
158
157
151
148
147
149
153
152
151
149
149
150
147
140
138
142
148
152
150
150
159
168
168
162
154
148
142
134
125
170
166
157
151
152
157
159
157
152
153
156
158
154
152
154
163
168
158
143
135
140
150
157
159
158
158
159
159
156
150
148
150
153
150
143
139
141
145
149
150
152
159
165
165
161
156
151
142
132
125
161
157
151
148
150
155
158
158
158
158
159
157
154
154
155
159
161
157
149
145
145
147
152
156
158
162
166
164
160
153
149
149
149
146
142
138
140
143
146
146
148
152
157
161
160
156
149
140
132
129
158
154
151
150
152
155
157
157
157
156
155
151
151
153
155
156
156
152
149
147
145
143
144
147
150
155
162
161
157
150
145
143
142
141
140
140
143
146
146
143
143
149
158
163
163
158
149
140
135
133
160
154
150
151
157
159
159
158
156
153
150
147
147
148
152
155
157
153
147
142
137
137
138
141
147
152
157
157
151
145
141
140
140
141
143
143
147
148
146
142
144
153
164
167
162
155
150
146
143
139
161
152
150
152
160
163
162
158
155
152
150
147
144
142
144
151
159
158
149
138
133
133
137
141
147
155
160
157
151
144
141
142
143
144
145
146
147
146
143
143
148
158
163
159
153
150
150
151
149
144
160
155
154
157
161
162
159
154
151
150
151
150
147
143
141
146
156
161
155
142
134
136
139
141
146
154
160
160
154
145
143
143
146
146
149
149
148
146
145
148
153
157
156
150
146
146
149
150
147
144
160
161
161
160
158
155
151
146
145
147
151
155
158
157
152
146
151
158
158
149
140
141
143
143
144
148
154
157
155
147
143
142
146
149
152
152
150
147
149
151
154
155
152
149
145
144
143
142
141
142
159
161
160
158
156
151
145
139
136
140
149
157
167
171
161
148
145
152
156
152
145
146
150
151
148
145
145
148
150
147
146
144
147
150
152
151
149
148
149
151
152
152
150
149
144
138
132
132
136
142
156
154
153
154
157
155
148
139
132
135
142
150
162
167
160
149
142
146
152
152
148
148
154
159
155
147
141
138
142
147
151
151
149
149
150
149
149
149
150
151
151
150
149
146
140
133
127
126
131
141
153
149
149
154
160
161
154
144
138
136
135
137
145
149
151
149
145
145
145
145
147
151
158
161
158
147
137
131
136
146
156
156
151
147
147
148
150
151
152
151
151
150
145
141
137
132
127
124
126
135
149
149
149
154
157
158
155
151
148
144
137
132
133
137
146
153
154
149
140
135
142
154
163
163
156
147
135
127
131
144
155
157
151
146
146
149
151
151
151
149
147
145
139
133
130
129
127
123
122
128
146
148
148
150
149
149
151
153
156
154
145
137
133
135
145
155
158
153
143
136
143
155
161
161
156
150
142
137
137
144
152
153
151
148
150
151
148
146
146
145
144
139
134
129
127
126
126
127
128
130
144
146
145
144
142
143
145
150
155
155
149
142
138
137
143
150
154
154
150
150
150
152
150
150
154
157
158
152
147
147
150
151
150
152
153
151
145
141
140
141
140
136
135
132
131
129
130
134
136
134
149
147
145
144
143
144
145
147
150
150
148
143
140
138
139
143
149
151
153
155
152
146
139
140
148
158
162
157
151
149
150
150
150
150
150
147
142
137
133
129
131
138
139
139
135
134
134
139
138
134
156
152
149
148
148
149
149
149
149
148
145
143
141
141
143
145
147
150
152
152
148
141
138
139
144
149
154
154
150
147
146
148
150
149
147
145
142
137
127
121
124
136
141
139
136
136
139
140
136
129
157
154
154
155
153
151
151
153
154
152
146
143
146
150
150
151
149
149
151
150
146
143
142
142
145
145
151
153
150
143
139
144
152
154
150
145
142
136
124
117
120
130
137
137
135
137
140
140
136
133
154
155
159
160
155
150
150
158
161
155
145
142
149
157
157
152
149
152
155
153
150
146
145
147
150
151
153
154
150
142
137
143
154
157
150
143
135
128
121
115
114
121
128
132
135
138
138
137
135
133
154
158
163
162
154
146
147
155
159
150
139
137
146
156
154
149
149
153
158
157
154
150
149
152
155
157
155
152
147
144
142
146
151
150
144
136
129
124
121
116
115
117
119
127
134
138
136
132
128
126
158
164
165
160
152
144
143
147
147
141
134
135
142
149
150
148
149
155
159
161
159
157
155
156
158
159
154
149
145
147
150
152
151
145
141
136
132
128
126
122
122
121
121
127
134
137
135
131
125
121
163
166
163
157
153
148
143
138
134
135
139
143
145
145
146
149
153
156
160
164
168
165
162
159
160
161
159
152
146
146
147
147
146
147
144
141
136
132
131
130
131
130
129
131
133
134
134
134
132
129
160
160
157
157
159
159
149
140
133
137
148
154
149
143
142
149
155
157
161
165
170
168
162
159
161
165
165
160
150
146
138
136
137
140
141
138
132
134
134
134
134
133
131
130
129
128
129
133
139
149
154
154
155
160
164
165
158
148
142
144
153
156
151
142
139
143
150
156
158
162
164
163
159
157
161
167
169
163
156
147
141
136
132
131
132
133
132
136
139
136
133
129
127
126
126
125
126
130
139
148
145
149
154
160
162
163
160
157
152
151
153
153
149
142
137
137
141
147
150
155
157
157
156
157
161
166
165
158
153
154
150
144
131
123
126
134
139
143
143
138
135
131
128
126
127
126
126
130
135
139
139
144
149
153
154
155
156
158
157
158
157
154
149
143
138
139
141
142
144
148
153
156
156
157
161
164
160
151
146
148
148
145
133
124
127
137
143
147
145
144
144
144
142
135
129
127
129
131
133
132
136
138
140
145
147
148
149
152
159
167
167
162
151
143
140
142
145
142
141
146
152
156
156
155
158
160
155
147
138
132
140
145
143
143
139
136
139
143
149
152
157
162
161
149
137
131
131
130
126
122
177
168
163
165
166
165
161
161
166
172
174
170
162
154
152
154
158
159
158
155
150
146
146
151
155
154
155
158
164
168
172
175
178
176
172
172
179
184
179
168
162
162
158
151
142
143
149
150
146
138
182
169
159
159
163
164
164
165
171
175
173
165
159
156
156
157
159
162
163
158
152
145
144
150
155
154
152
156
164
172
175
175
176
175
173
173
178
184
182
169
159
155
155
153
149
147
146
142
135
130
174
164
155
154
160
165
168
170
171
170
166
161
159
159
162
163
164
166
167
161
154
148
150
156
158
154
152
157
166
175
179
176
173
172
170
169
171
177
180
172
162
153
150
151
151
149
142
132
123
123
161
153
147
147
155
167
177
178
172
164
159
157
160
162
164
165
164
165
166
162
156
153
155
157
158
156
156
161
170
179
185
183
176
171
168
166
166
167
168
165
159
150
145
140
142
141
135
125
121
126
158
152
146
144
151
166
181
184
174
162
157
157
160
162
162
161
159
160
160
160
159
157
158
155
152
152
156
163
170
178
187
190
182
170
164
163
165
163
160
156
151
145
139
134
133
132
128
128
133
141
162
165
158
150
151
163
178
182
173
162
156
158
161
161
159
156
153
151
152
155
159
160
160
154
149
148
150
155
162
170
180
184
180
170
160
160
165
166
160
152
143
137
135
136
135
131
129
134
144
156
163
172
168
158
154
158
171
177
170
160
153
156
160
161
159
157
153
150
149
152
155
158
160
158
153
147
143
143
150
155
163
168
172
173
167
163
161
161
162
155
141
132
133
141
143
139
135
139
148
156
161
168
166
157
152
153
161
166
165
158
153
154
159
161
163
163
162
159
157
155
151
150
155
161
161
154
144
138
144
147
152
160
166
174
176
167
157
153
157
158
151
140
137
141
143
142
140
141
143
145
157
157
158
155
153
149
150
154
160
164
165
164
163
162
164
166
166
165
163
160
153
147
149
158
164
161
152
145
144
146
151
158
164
167
166
163
156
151
149
153
155
152
146
140
137
140
146
147
144
140
152
150
156
162
162
155
147
146
155
169
180
179
170
163
159
159
159
157
158
160
158
154
152
155
160
165
163
159
151
147
150
155
157
152
149
153
156
153
145
141
148
155
156
145
135
140
152
159
157
150
156
152
161
167
168
162
154
150
151
159
174
178
171
164
159
158
154
151
154
161
165
162
158
154
154
160
166
162
153
147
147
150
149
139
135
143
151
152
146
138
141
151
157
151
143
145
154
163
161
158
171
165
165
164
163
163
162
157
148
145
148
157
165
166
165
163
158
157
160
165
166
162
157
153
152
155
156
153
147
144
145
147
146
144
142
143
147
147
145
140
141
144
148
152
151
150
146
146
149
156
182
174
166
158
155
159
162
160
149
139
136
144
157
167
168
165
160
159
162
163
161
155
152
150
149
147
143
137
138
140
143
146
148
151
153
151
146
140
138
140
142
141
141
146
152
152
143
139
141
151
180
175
166
156
153
155
158
158
153
147
143
146
156
165
166
164
157
153
154
156
154
152
152
149
149
146
143
140
139
139
141
144
147
154
158
156
148
139
134
137
141
141
140
143
150
153
151
147
147
151
177
175
168
160
155
154
155
157
157
154
148
146
152
161
167
165
156
149
148
150
151
152
153
154
156
153
150
149
146
143
140
138
140
147
151
151
149
146
142
142
142
141
140
143
150
157
158
157
154
154
179
178
173
166
159
154
152
156
160
160
153
145
147
157
168
169
160
152
150
150
151
151
154
159
161
157
153
151
148
142
137
132
131
133
136
141
147
153
157
153
145
139
138
143
151
157
157
155
153
154
183
182
178
169
159
152
150
155
163
168
161
151
147
153
163
168
165
157
154
152
149
149
155
160
161
155
147
143
142
139
134
127
126
127
132
138
145
158
164
160
148
138
135
140
147
150
151
149
147
152
180
179
175
167
157
150
150
157
164
168
167
160
153
150
155
163
167
164
158
155
153
154
158
159
156
149
143
141
141
138
135
129
129
134
141
147
150
157
162
160
151
144
141
141
142
144
147
150
150
154
170
170
170
164
155
149
151
157
162
163
164
166
160
153
151
157
167
171
165
159
159
162
162
158
150
145
144
144
145
143
138
135
137
144
151
153
152
153
154
156
154
155
154
148
143
142
148
153
156
157
161
161
164
161
155
149
150
155
158
158
159
165
164
159
153
152
159
170
169
164
164
164
163
157
148
145
147
150
150
147
143
142
144
148
149
147
144
145
150
154
156
159
161
156
149
142
148
154
158
157
152
154
158
161
160
152
146
148
154
156
157
158
162
160
157
149
144
154
163
166
165
164
163
160
155
150
151
152
151
148
145
145
147
147
144
141
139
142
150
157
158
160
160
156
151
146
146
150
155
158
150
151
155
161
164
155
144
141
149
157
156
151
151
155
156
143
131
137
153
165
168
166
163
162
161
156
152
153
150
148
145
145
146
146
145
141
142
147
155
159
157
155
154
153
153
149
144
146
152
158
158
157
158
161
162
155
146
141
147
154
153
145
142
149
156
149
135
135
147
161
171
167
161
159
155
151
149
151
152
150
148
147
149
148
145
144
148
154
159
156
150
147
151
155
155
152
144
141
143
148
171
170
166
161
156
152
150
147
147
149
150
146
145
150
161
163
157
149
145
149
156
162
159
154
149
145
145
147
150
150
149
150
153
153
147
147
153
159
159
152
145
145
155
162
161
153
144
137
134
133
178
178
171
163
154
152
154
154
152
151
153
156
159
161
165
174
173
160
143
134
141
151
159
158
153
147
144
145
147
146
147
150
157
156
151
148
153
156
156
152
149
153
159
162
159
153
146
139
132
129
172
172
170
166
157
153
154
155
156
155
158
162
163
163
164
170
172
162
145
131
131
144
155
158
158
156
152
149
148
147
147
151
157
156
151
148
151
154
155
153
154
155
157
155
153
151
148
142
136
132
161
160
164
166
162
156
153
153
157
159
162
161
159
157
158
161
161
157
149
145
142
143
146
149
154
159
160
157
155
151
150
151
152
151
149
148
153
155
153
150
149
151
154
153
153
154
151
146
139
135
155
154
159
164
163
157
153
153
156
159
162
159
154
152
153
154
154
151
148
146
145
143
141
142
146
154
161
160
158
153
149
146
146
145
148
152
158
157
150
141
140
149
160
161
160
158
155
149
142
134
155
153
155
160
162
160
156
152
152
154
158
157
151
146
143
146
152
151
145
139
137
139
142
144
147
154
160
160
159
152
147
145
145
146
150
154
158
154
144
137
141
154
169
167
160
156
154
152
145
136
155
152
152
155
161
162
159
152
147
147
151
153
149
140
133
140
150
156
146
132
129
134
143
148
153
158
162
162
159
152
149
148
150
151
153
152
151
146
142
145
153
165
171
163
153
148
149
151
146
140
155
152
151
153
158
160
157
151
145
144
148
152
153
146
139
138
146
155
152
142
136
137
143
147
149
154
159
158
156
150
148
149
152
154
155
152
147
143
146
154
162
165
162
154
149
148
146
146
143
140
156
153
154
154
155
154
153
151
150
148
148
154
161
165
158
144
140
149
159
160
156
147
143
142
142
145
149
150
149
145
145
145
150
155
157
155
150
147
151
157
161
157
152
149
148
148
146
141
138
138
158
156
155
155
155
153
151
151
153
150
148
152
164
174
166
149
137
143
158
169
164
153
144
138
139
142
143
143
144
143
145
146
149
155
159
158
154
151
153
155
153
148
143
142
143
142
141
135
134
136
159
156
155
158
160
159
153
149
148
147
144
146
156
165
162
149
139
141
152
158
157
153
148
144
145
144
142
142
141
144
149
151
153
154
156
156
154
152
152
150
146
140
137
137
137
138
135
131
131
136
159
155
154
159
164
163
155
146
143
143
140
140
144
150
152
150
146
144
145
146
148
150
153
155
154
148
139
132
135
144
153
157
155
152
150
150
150
150
149
145
139
135
135
135
135
136
134
130
130
133
155
151
149
155
159
159
150
143
143
145
144
140
140
141
148
152
151
149
144
141
142
148
153
159
158
149
136
126
129
142
153
155
152
147
146
145
145
145
143
142
140
137
134
131
133
134
135
133
131
132
150
146
144
147
151
150
145
142
145
149
148
146
144
145
150
154
153
151
148
146
146
148
149
152
154
149
139
130
133
142
149
150
147
144
145
144
142
141
143
144
144
140
134
128
127
128
133
138
141
139
146
143
140
142
146
148
146
144
145
148
148
148
150
154
157
157
154
152
151
152
151
149
144
143
145
146
142
140
140
144
146
145
144
143
144
144
143
143
147
149
146
142
137
131
127
124
129
142
152
151
148
144
141
142
146
151
151
148
145
144
145
147
151
158
160
161
157
154
151
150
149
148
144
141
141
141
143
144
144
143
143
142
141
140
141
142
145
146
147
141
137
136
137
136
132
128
131
140
149
146
153
148
145
145
149
154
156
153
148
144
143
145
149
153
156
159
160
158
152
148
146
146
147
145
142
140
144
146
146
141
139
140
141
139
139
142
145
145
137
123
118
126
134
137
135
132
134
138
137
134
154
152
151
150
151
154
156
156
153
147
144
145
148
151
153
155
158
159
156
151
147
146
149
149
147
147
150
153
150
142
136
139
144
147
144
142
141
137
126
113
111
121
130
135
136
135
135
134
132
128
154
155
154
152
149
148
153
158
158
153
143
143
148
155
154
153
154
157
159
156
151
150
152
155
157
159
160
160
155
145
138
139
146
149
145
138
133
127
119
114
115
123
130
135
136
135
133
130
129
128
155
157
155
150
145
143
148
158
162
155
142
139
146
154
155
153
151
153
156
158
158
161
162
163
166
168
167
161
153
145
139
141
143
142
140
133
128
123
121
121
124
129
135
134
135
135
132
129
126
125
155
157
155
148
142
141
146
153
156
150
140
136
139
146
149
150
149
151
153
161
168
176
176
172
171
170
166
157
147
143
142
145
146
144
140
138
133
129
128
128
133
137
137
131
130
131
132
132
129
125
156
157
154
147
140
139
143
146
145
143
142
142
141
141
143
146
149
152
156
165
178
186
185
176
169
166
163
156
147
143
143
148
149
151
152
148
142
137
136
136
139
139
136
129
127
126
130
132
133
129
158
157
153
145
136
134
139
141
139
139
143
148
151
149
146
145
149
155
161
170
179
184
181
170
163
161
160
156
151
146
143
144
145
150
151
148
145
141
142
141
139
136
134
131
129
127
127
128
130
132
160
159
154
144
135
134
140
145
143
139
141
148
156
156
151
146
149
156
162
170
174
175
170
164
159
158
157
153
149
149
145
142
137
133
134
137
138
141
143
143
138
133
133
133
133
130
127
125
126
130
158
157
156
152
146
146
151
154
150
141
139
145
153
157
155
151
150
157
163
167
169
168
166
165
163
163
160
153
147
146
150
145
133
121
119
128
134
141
142
139
137
135
134
134
133
131
130
131
130
132
156
155
157
159
161
161
159
156
151
144
141
144
149
154
157
158
157
158
161
164
167
168
169
170
171
173
169
160
151
148
149
147
137
127
123
130
134
137
135
133
136
141
141
137
133
132
134
140
148
147
154
152
155
162
168
169
161
157
153
150
149
150
150
152
155
158
159
157
155
160
164
169
170
171
170
173
170
163
155
150
150
152
153
149
143
136
133
132
132
134
140
145
147
144
139
135
136
141
147
146
173
169
165
166
166
165
164
164
167
171
171
168
161
158
159
163
162
158
151
151
154
156
156
155
156
158
159
162
165
166
167
171
175
173
167
164
174
184
185
172
160
155
152
149
144
142
143
142
137
131
176
167
157
157
161
166
166
165
169
171
170
166
162
163
165
168
166
162
160
158
157
157
158
157
157
157
155
158
168
173
173
171
174
172
168
167
174
186
187
172
155
148
149
151
150
146
142
136
132
132
170
161
152
150
157
165
168
169
170
171
168
164
163
164
167
169
169
169
168
164
158
155
159
164
164
160
155
157
167
174
173
168
167
169
166
165
168
174
178
168
154
146
147
151
152
147
139
131
128
133
163
157
150
149
156
165
173
176
171
167
164
164
164
165
166
167
168
168
167
161
155
152
157
163
165
161
158
159
166
168
166
164
162
162
160
159
160
162
162
158
152
144
141
140
141
139
135
131
133
138
165
166
160
156
158
166
176
178
170
161
159
163
166
166
164
162
162
161
159
157
155
155
157
157
156
157
159
163
165
166
165
163
160
156
154
155
158
158
156
153
146
138
132
128
128
131
132
134
141
146
173
179
174
165
161
166
174
174
166
158
157
162
166
166
162
158
156
153
152
156
160
162
162
156
151
151
156
161
163
165
164
163
160
157
156
159
162
162
160
152
142
133
132
135
139
137
136
139
149
153
173
181
177
168
161
160
166
168
165
161
160
162
164
163
161
159
156
152
152
156
160
162
163
161
158
152
150
150
153
157
159
160
162
166
169
168
164
161
160
152
141
136
141
154
162
156
146
145
152
158
167
171
169
164
156
152
155
160
166
169
169
167
166
165
164
163
161
158
158
159
156
153
156
162
164
159
148
143
144
148
152
156
163
174
177
170
161
153
152
152
149
142
146
157
165
161
152
150
153
160
162
160
160
159
155
149
147
153
166
178
182
179
174
170
168
166
161
159
162
162
155
146
145
150
157
159
149
146
143
143
146
153
158
161
163
159
155
148
147
150
153
150
147
148
153
157
158
156
157
160
162
156
158
162
161
154
148
150
162
178
188
186
178
171
165
161
155
154
157
161
157
148
141
138
142
149
149
151
145
143
145
148
149
147
146
148
151
149
146
145
149
152
150
146
148
156
165
168
163
160
171
160
163
165
165
161
156
152
155
168
180
182
175
169
163
159
154
151
155
161
160
152
145
144
146
148
149
148
146
144
144
144
143
140
138
144
150
150
145
141
143
149
152
153
154
158
163
164
160
158
180
169
164
161
161
161
162
159
153
154
159
167
170
169
168
166
160
157
159
162
160
154
152
153
162
160
151
143
142
142
143
143
143
143
142
145
148
147
144
142
142
146
151
156
159
158
150
144
144
152
182
173
162
152
150
156
163
163
154
147
146
155
166
172
172
168
164
160
158
158
155
154
157
164
168
164
155
140
136
136
140
144
147
150
151
150
148
144
144
147
148
147
148
153
158
157
147
139
139
147
175
171
163
152
149
154
161
162
156
149
144
151
162
169
168
165
160
156
151
149
147
151
159
168
167
159
147
139
133
133
137
143
149
155
157
155
151
146
147
152
152
150
147
149
156
159
155
148
144
147
168
171
170
165
159
157
157
158
157
153
149
149
154
161
166
163
158
152
146
141
138
147
158
168
164
153
144
141
138
136
135
139
145
154
157
156
154
155
156
154
152
147
143
144
153
160
160
154
148
149
168
173
176
175
166
157
152
154
158
161
158
149
147
154
165
167
161
153
148
143
141
146
156
164
160
148
140
142
143
142
138
135
140
147
152
152
154
158
160
158
151
143
139
141
148
155
155
150
145
149
172
174
176
172
163
154
151
156
164
171
167
156
147
151
160
168
166
159
155
153
151
151
154
157
152
143
139
142
145
145
141
137
137
141
144
147
148
155
160
160
153
144
139
140
145
150
150
147
146
150
173
173
172
168
160
155
156
162
169
175
172
162
153
149
154
165
170
169
163
161
160
158
155
152
145
141
139
142
144
144
142
138
138
137
141
143
143
147
154
159
158
154
148
145
145
147
151
152
154
154
167
168
171
169
163
159
160
164
169
171
169
165
158
148
146
156
169
175
169
162
160
160
157
150
141
140
139
142
142
143
143
143
145
145
147
145
143
143
150
157
161
163
159
151
144
143
151
158
161
157
160
163
170
171
167
160
157
158
161
164
166
166
161
150
140
143
156
169
168
160
157
158
156
148
139
138
141
144
144
143
145
150
156
157
154
150
145
147
153
159
164
166
164
153
141
135
145
155
160
157
153
157
164
168
167
160
152
149
153
161
165
167
163
152
139
131
137
151
159
158
157
157
155
148
141
140
145
149
148
144
145
150
160
160
155
149
148
153
159
163
165
166
163
153
140
131
137
147
154
156
153
154
156
161
163
160
153
148
152
161
164
163
158
153
144
131
125
132
146
157
162
159
155
150
146
146
150
152
148
142
140
146
152
156
150
146
149
158
163
163
160
160
161
157
149
138
136
141
149
155
160
158
154
154
157
159
158
154
153
157
156
151
147
148
148
140
130
129
140
153
163
163
158
156
152
150
150
149
146
139
138
143
151
154
148
143
149
157
161
157
149
147
157
161
160
152
140
137
140
147
170
168
159
152
151
153
158
158
157
154
149
142
140
145
151
152
145
142
142
147
158
162
164
163
157
149
146
145
144
140
140
146
157
158
151
142
143
150
153
148
140
136
148
160
165
162
145
135
134
139
173
172
165
156
150
147
151
157
159
155
146
141
142
148
154
157
158
155
146
143
147
157
165
167
160
151
146
143
143
141
143
150
159
161
152
142
136
139
144
144
139
136
142
152
159
159
149
139
135
136
166
166
166
162
155
146
145
153
157
154
146
142
147
152
155
157
158
156
148
139
137
144
156
162
161
156
148
143
141
141
144
150
157
157
152
144
141
143
145
146
143
140
140
144
150
152
152
146
140
137
156
156
164
167
161
150
145
150
154
153
146
145
150
154
155
154
153
152
147
140
135
137
144
149
154
157
153
145
141
143
146
149
152
151
150
149
151
150
148
145
143
143
146
147
148
152
156
152
146
139
148
152
163
169
165
156
149
150
153
153
149
150
152
152
151
148
149
149
147
141
138
139
143
146
151
156
157
154
152
149
148
148
149
149
149
152
154
150
144
138
139
148
155
156
154
156
160
158
149
138
146
154
165
171
169
162
154
149
147
148
150
155
153
148
142
141
148
152
149
144
137
140
148
151
155
158
162
163
162
157
152
149
150
150
149
148
147
145
139
136
140
152
161
159
155
154
158
156
146
135
147
154
162
167
169
166
158
147
140
140
147
155
154
145
134
134
146
156
153
143
136
138
147
154
157
161
166
168
166
160
155
151
150
151
148
145
141
140
141
145
150
156
158
155
150
148
147
146
141
135
150
151
154
157
162
163
157
148
140
138
143
152
156
152
142
137
139
149
153
151
142
141
145
149
153
157
161
161
159
156
154
150
147
146
146
143
140
140
146
155
158
155
149
147
144
143
141
138
136
137
155
150
148
150
154
156
156
152
148
143
142
146
156
164
158
146
135
140
151
158
158
150
145
142
144
148
153
154
153
152
151
146
144
142
147
148
146
144
150
156
158
152
142
140
141
143
141
138
137
140
161
156
152
152
154
155
156
157
155
149
142
140
150
162
162
151
138
139
153
163
166
155
145
138
139
144
148
150
150
148
148
146
145
146
151
154
155
152
153
155
151
144
135
134
137
141
142
141
139
142
162
161
160
159
159
158
157
158
156
150
142
138
145
155
157
151
144
144
153
158
157
151
146
145
145
145
145
145
143
143
147
150
151
152
154
155
156
154
153
150
143
136
132
132
136
138
141
141
140
140
158
160
161
162
160
157
154
152
152
149
145
143
146
151
153
150
146
148
151
153
148
145
146
152
153
148
139
132
133
140
147
152
153
151
148
146
146
146
146
142
138
133
133
135
138
140
143
143
141
139
155
154
153
155
155
153
148
145
147
148
150
149
149
149
150
149
147
147
151
152
148
143
145
151
156
149
137
127
129
140
147
149
146
143
141
139
137
138
138
138
137
136
136
136
139
142
147
147
144
140
155
149
146
149
155
152
147
142
143
147
151
152
152
151
151
149
147
147
151
154
151
146
143
147
152
149
141
133
135
143
148
146
141
139
139
137
137
139
139
140
141
140
137
133
132
136
142
143
147
144
154
147
144
148
156
157
153
147
144
145
148
150
154
157
158
155
151
149
150
151
152
151
147
146
147
145
140
137
139
143
145
144
142
141
141
139
144
147
147
147
143
140
135
130
124
121
124
133
142
146
152
146
144
148
154
160
157
152
146
144
144
148
155
162
165
163
158
155
151
149
149
151
152
149
144
139
138
137
138
139
138
138
141
141
143
143
147
149
149
146
139
133
133
131
127
121
123
129
140
145
152
148
146
147
151
156
156
154
149
144
142
145
153
161
165
165
163
160
156
149
147
150
151
148
141
135
134
138
139
137
135
136
138
139
142
143
144
143
139
136
126
126
130
134
134
129
129
133
138
139
156
155
152
149
150
153
156
155
149
144
141
143
150
158
162
163
163
162
159
152
149
149
148
144
140
139
141
144
146
144
140
139
140
139
139
138
138
134
129
125
120
124
129
133
134
132
130
130
130
131
159
158
154
149
148
151
157
157
154
148
144
146
152
158
162
164
162
158
155
152
149
149
149
145
146
150
153
153
153
149
146
146
145
145
141
137
134
130
126
123
124
127
129
131
131
130
127
124
123
125
158
157
152
146
144
148
156
159
160
157
153
154
157
163
165
164
159
154
148
147
148
153
155
155
158
162
163
159
152
145
143
148
152
151
147
139
135
131
128
126
130
131
132
132
129
129
128
127
126
125
155
156
153
148
145
148
154
159
161
160
159
160
162
166
164
160
154
147
143
144
149
157
163
165
167
168
166
160
148
139
138
146
154
158
154
146
140
133
130
128
130
131
132
128
126
128
132
134
133
128
150
155
157
154
149
148
151
154
154
152
152
155
161
165
161
152
147
147
144
148
153
161
166
166
165
164
164
159
151
143
141
147
152
157
155
151
145
137
133
129
129
129
129
126
125
125
130
133
131
125
145
149
154
153
146
143
146
149
148
143
143
149
158
163
158
149
146
150
152
153
156
160
162
159
155
154
156
158
156
153
151
153
148
148
149
149
147
142
139
135
130
127
128
128
128
126
126
124
122
118
143
142
147
146
141
140
147
151
150
144
141
147
156
162
159
152
150
153
156
157
158
160
161
157
148
144
146
151
154
157
157
151
145
135
137
141
145
146
146
143
135
132
133
133
132
129
124
120
118
119
149
146
145
142
141
144
151
156
156
146
143
147
154
159
159
156
156
156
157
159
159
162
165
162
152
145
142
146
149
153
154
149
142
132
131
136
143
149
149
148
144
141
139
137
133
128
124
123
124
127
154
152
150
149
149
151
153
155
152
145
144
146
151
156
160
161
160
158
158
158
159
163
168
170
164
156
150
149
151
149
149
146
142
141
138
139
141
145
149
151
151
147
143
138
133
129
125
126
128
129
158
156
155
157
157
155
151
145
141
138
138
141
147
154
160
163
160
156
154
155
158
162
167
169
167
163
154
150
149
146
145
146
149
153
151
144
137
136
139
144
145
144
141
139
137
133
126
119
117
117
165
165
167
168
168
168
169
170
171
172
172
169
165
162
164
170
170
167
167
172
177
174
163
157
157
165
173
176
173
169
166
169
175
175
167
158
161
171
179
171
157
149
146
144
143
142
142
144
146
148
163
160
156
157
164
170
172
169
168
168
167
165
164
165
169
172
171
168
167
171
174
171
163
156
155
161
167
173
173
174
171
170
172
171
165
159
161
171
177
167
152
143
142
145
146
145
143
141
143
145
165
161
154
154
160
168
168
165
164
164
165
165
164
165
168
170
171
170
167
164
162
162
161
160
158
158
157
160
167
169
167
163
163
162
159
157
160
165
165
159
149
144
144
145
146
144
141
139
142
146
172
172
163
158
159
164
166
166
164
164
167
167
167
165
165
166
168
169
165
158
156
157
162
165
162
157
153
155
160
161
157
154
155
155
156
156
158
157
155
151
147
144
143
145
145
141
141
141
146
150
184
187
178
166
160
161
168
169
167
165
168
171
169
165
162
162
163
163
160
157
157
161
165
163
158
156
156
157
158
155
152
150
152
156
157
157
158
157
155
152
146
141
140
142
145
145
146
148
152
152
188
190
180
167
160
161
166
168
168
168
173
174
170
164
159
158
157
156
154
157
161
166
167
162
158
155
157
159
157
154
153
153
154
158
161
161
160
159
158
156
149
142
143
145
152
156
153
153
155
153
181
183
176
167
160
157
159
164
169
175
180
178
171
163
159
157
155
152
150
154
159
162
164
165
164
159
155
153
151
153
155
155
155
159
165
165
160
155
156
156
156
153
154
158
163
163
159
155
156
155
171
173
172
168
162
154
153
158
169
180
186
182
175
168
164
161
157
152
149
152
152
154
158
163
166
161
153
148
149
153
156
154
154
156
157
160
156
149
149
154
160
162
165
165
167
163
159
155
155
158
166
165
167
168
164
156
150
153
163
178
186
186
180
174
169
165
158
153
151
152
150
148
149
152
155
153
149
148
149
151
152
150
149
150
151
153
151
146
147
151
157
160
160
159
161
162
159
154
156
162
166
161
161
165
164
158
152
150
157
169
180
183
179
173
168
164
158
153
153
154
153
149
144
143
141
141
143
146
147
147
147
146
147
150
155
154
152
149
148
148
150
155
156
156
158
160
160
157
157
160
169
159
156
157
159
158
154
150
151
162
176
179
175
169
166
165
159
154
153
155
154
148
144
144
143
142
143
142
144
145
143
144
148
154
160
160
156
152
149
147
147
151
155
157
159
158
155
152
151
156
170
163
156
153
154
156
156
153
151
155
166
174
174
173
171
168
161
154
151
153
151
146
146
150
159
158
150
145
144
147
147
147
150
154
156
155
156
157
155
152
149
150
153
158
159
156
147
142
144
152
167
167
159
151
150
154
161
161
156
151
152
161
173
182
180
171
161
152
148
147
147
147
152
160
168
169
159
152
149
149
150
152
153
154
152
152
157
162
164
160
154
151
152
156
159
156
149
145
146
152
163
166
162
153
150
155
164
166
160
148
141
150
168
182
180
171
161
153
147
142
142
149
158
167
168
161
156
153
150
149
149
151
154
156
154
155
159
166
170
164
156
150
148
151
157
158
155
151
149
152
159
163
163
159
156
157
161
163
158
150
147
149
156
165
169
168
164
157
149
141
139
147
160
169
162
152
146
147
148
147
145
147
151
156
159
159
161
167
168
163
155
148
142
143
151
156
155
148
145
150
157
162
165
165
163
159
158
156
157
160
160
152
147
150
161
167
167
161
154
147
142
147
155
161
156
142
136
141
146
148
147
147
152
158
161
160
159
161
161
160
155
148
140
140
145
150
150
143
141
148
159
162
165
168
166
162
158
157
160
168
167
155
146
147
158
168
170
163
159
157
154
151
151
150
146
138
135
140
145
149
150
152
154
156
157
155
154
154
158
161
159
154
147
144
146
149
149
146
146
152
163
164
168
170
169
166
162
161
164
168
165
156
149
148
155
165
170
168
165
163
161
156
149
145
141
139
138
141
142
145
148
151
152
148
146
145
145
149
154
161
162
161
156
152
150
149
150
152
155
154
163
166
171
174
172
166
161
159
160
161
160
158
155
149
147
155
166
173
171
166
162
158
151
145
139
140
140
140
139
141
144
150
151
145
144
143
143
147
153
159
163
165
163
157
149
144
147
153
155
151
161
165
170
173
170
163
155
151
151
154
158
162
159
149
141
142
153
167
171
166
163
159
154
146
139
139
140
141
140
140
144
151
156
155
153
151
150
153
156
159
163
167
166
157
143
133
138
147
152
150
158
162
165
166
165
160
153
147
144
149
157
165
161
150
139
134
140
152
161
164
164
161
156
147
139
137
141
145
144
141
143
151
158
159
157
155
157
161
160
158
159
166
167
159
141
126
130
143
152
154
160
161
161
161
162
161
157
149
144
146
156
160
156
149
141
133
131
137
147
158
162
162
156
148
141
141
145
147
145
138
138
146
153
156
153
152
157
162
160
153
150
156
164
162
149
133
131
140
151
156
165
162
159
157
158
160
159
154
149
150
151
149
146
146
145
138
130
130
137
152
161
162
157
151
147
147
147
145
139
131
134
143
154
157
152
148
151
156
154
145
137
138
152
160
160
150
140
138
145
150
168
165
159
156
155
155
155
156
157
155
148
140
138
143
147
144
134
132
137
148
160
164
161
158
154
151
148
144
140
136
139
149
161
163
155
145
141
142
143
140
131
124
135
153
166
166
150
139
137
140
168
167
162
159
155
151
153
158
162
158
145
135
136
144
147
148
142
140
143
149
154
162
164
164
160
154
151
147
145
145
147
154
163
163
155
141
131
133
136
138
132
124
128
146
163
170
159
146
136
136
163
163
163
163
159
152
152
158
162
156
143
134
138
145
148
146
147
149
146
142
138
144
156
164
163
158
154
149
147
145
147
152
156
156
151
143
139
136
137
139
136
131
132
142
153
161
159
150
141
136
156
156
162
166
162
152
149
154
157
151
141
136
144
148
147
146
149
151
146
135
126
132
147
160
161
160
155
148
143
142
142
147
150
151
150
150
149
143
141
139
140
142
142
143
145
151
156
153
145
138
151
155
163
167
162
151
147
148
150
146
140
141
148
151
148
145
149
151
148
138
131
136
149
159
162
160
157
152
147
143
142
145
150
153
153
152
149
142
139
138
143
150
152
147
144
148
154
153
146
138
150
158
166
169
165
158
151
147
144
141
141
146
152
151
144
140
145
152
153
148
143
145
154
161
163
162
163
162
160
152
148
148
153
155
153
147
141
138
139
142
147
153
155
150
147
148
149
148
144
138
151
159
166
169
170
167
160
150
142
140
143
149
153
148
138
132
137
148
154
153
148
148
152
157
161
163
167
168
165
157
154
151
152
151
147
139
136
137
144
149
150
150
150
150
148
146
141
138
137
137
154
156
158
162
167
167
162
152
144
141
142
147
151
148
141
135
132
138
147
151
152
149
148
149
153
159
162
163
160
158
156
152
150
146
142
137
133
137
145
152
153
149
144
145
146
145
139
133
132
136
159
156
153
154
160
162
159
152
146
143
141
140
143
146
149
147
138
136
142
146
150
152
149
146
147
150
157
158
158
158
157
153
149
145
142
139
136
138
144
152
155
151
142
140
143
146
144
138
135
137
166
162
158
157
158
158
157
155
150
145
139
136
138
144
152
153
151
148
148
145
149
151
152
149
146
146
149
153
156
157
155
152
148
144
144
143
143
145
149
153
154
149
141
138
140
144
148
145
141
140
163
164
164
161
157
155
158
160
156
148
142
140
143
149
152
153
156
156
155
150
146
146
151
156
152
144
141
143
147
150
152
151
149
146
143
143
145
148
153
153
149
145
142
140
140
141
144
145
144
142
150
155
157
155
151
151
156
161
158
154
150
150
152
154
152
150
150
153
156
154
146
142
146
154
154
145
135
130
136
142
148
150
148
145
141
138
140
145
150
151
147
144
144
145
142
139
139
141
143
143
146
148
149
148
147
148
150
155
157
157
156
156
156
154
151
147
145
147
153
156
152
144
141
145
149
146
138
132
135
142
147
148
145
143
141
141
142
145
147
146
147
146
146
146
143
140
140
138
139
139
150
148
148
150
153
153
150
151
152
154
155
155
153
149
147
147
147
148
153
157
156
150
144
143
145
147
145
143
143
145
148
145
144
145
148
152
154
151
147
143
143
143
141
139
136
138
135
131
128
129
154
150
150
155
161
160
155
151
150
150
150
149
148
146
146
148
152
155
158
158
156
155
152
149
148
148
146
145
144
142
141
142
146
153
161
162
160
155
148
140
136
134
131
130
128
129
126
120
116
121
153
150
152
157
161
160
155
152
150
148
145
144
146
149
151
152
157
161
162
159
155
154
154
153
151
146
140
138
137
135
132
135
145
159
167
164
154
146
142
137
132
128
128
130
131
129
124
120
120
125
154
153
155
157
158
156
151
151
151
148
143
141
147
155
160
158
157
159
161
158
154
151
150
150
147
142
137
134
135
137
135
134
140
150
157
153
143
135
134
137
133
129
128
132
137
135
131
128
129
135
158
157
158
160
159
156
152
150
150
147
142
141
147
158
165
163
157
152
152
153
153
152
147
144
142
142
141
140
140
145
148
145
140
136
136
138
135
133
136
139
138
130
126
128
132
133
130
128
129
133
158
157
158
159
159
158
156
153
150
146
144
145
149
157
165
166
160
151
146
147
149
153
147
144
142
148
151
149
147
148
154
156
150
138
132
133
137
141
145
143
136
129
122
121
124
127
126
123
123
127
155
155
156
156
155
157
158
156
153
150
151
154
154
158
162
165
163
157
148
146
147
150
149
150
151
156
158
155
147
144
147
156
159
152
143
139
141
147
147
141
132
126
122
122
124
127
127
127
126
127
155
158
159
157
156
157
157
157
156
154
157
160
162
162
161
157
156
159
157
151
147
147
147
155
157
160
161
158
149
140
139
144
153
154
149
139
137
138
139
134
126
123
124
127
128
129
131
132
132
130
156
161
164
164
162
159
158
157
155
152
153
157
163
166
160
148
146
153
159
156
149
145
146
150
156
159
161
162
157
150
143
142
142
139
135
131
129
131
131
126
121
119
123
129
130
129
130
132
132
128
151
154
162
167
168
164
159
157
155
150
148
153
159
164
159
149
146
151
155
155
150
149
151
152
151
152
157
160
162
163
161
155
144
133
128
128
130
134
132
127
121
119
122
127
129
128
127
128
128
124
144
147
155
163
166
164
160
161
159
157
153
154
157
160
158
153
152
153
152
151
149
154
163
163
155
149
148
152
158
164
168
164
154
141
134
138
140
141
142
139
135
129
128
128
128
126
122
122
125
126
146
145
149
154
155
155
158
162
165
167
163
158
156
158
159
159
158
154
148
142
144
157
170
172
162
148
143
147
153
162
164
161
156
151
145
145
145
145
148
150
148
144
136
133
130
123
117
117
123
128
146
148
150
148
144
145
150
156
162
165
162
156
154
160
164
164
159
152
144
140
143
154
166
170
165
154
145
148
155
160
157
153
150
153
151
147
144
144
148
152
152
146
137
134
131
126
116
112
115
122
141
146
147
143
138
136
142
148
151
152
151
149
152
160
166
165
157
150
147
146
148
153
161
165
166
160
151
150
156
158
151
147
146
150
152
148
144
139
144
144
143
138
134
133
133
129
120
109
102
97
160
164
168
171
172
174
177
176
175
172
172
171
167
163
165
172
175
171
171
172
177
172
162
155
155
160
163
164
165
165
166
168
175
176
171
164
162
166
170
164
153
145
143
145
146
146
146
149
160
166
156
155
157
163
172
180
181
175
169
165
164
164
163
160
161
165
165
161
159
163
171
170
162
152
150
155
159
162
165
165
166
167
171
170
164
159
157
160
158
153
146
142
141
143
145
148
148
149
157
161
162
158
156
161
169
176
174
165
160
159
162
164
164
161
160
160
159
153
151
153
160
165
163
154
148
147
150
155
159
162
162
162
162
160
157
154
152
150
147
144
145
146
147
147
146
146
148
150
154
156
175
172
163
159
161
162
161
160
159
162
167
169
167
163
160
161
163
161
156
155
158
164
166
160
152
146
145
151
156
160
160
160
157
157
156
154
153
149
145
143
146
150
153
154
153
151
152
152
155
155
184
177
166
156
151
152
157
163
167
170
174
174
168
162
159
161
164
164
159
157
159
164
167
164
157
151
148
150
154
157
156
158
158
160
159
157
155
154
152
152
151
151
153
157
161
161
159
159
159
159
179
175
164
153
148
151
159
167
173
178
183
179
170
160
157
160
163
161
157
156
157
160
164
164
162
157
153
152
151
152
154
157
160
161
161
159
156
154
156
159
159
158
155
153
159
163
165
164
163
159
171
170
164
156
152
153
158
166
174
183
189
185
174
162
157
158
160
159
155
153
153
155
159
163
164
160
154
150
149
152
154
155
154
154
156
158
154
149
151
157
166
169
163
154
154
159
164
164
160
157
166
168
169
165
161
155
155
159
169
181
188
187
178
168
161
159
159
155
151
149
149
152
157
159
159
154
148
146
150
155
157
153
148
146
149
152
150
145
145
152
164
173
169
161
154
156
157
157
154
153
165
166
169
169
165
157
153
154
161
171
178
181
177
171
167
163
159
153
146
146
149
154
158
156
151
145
143
146
152
156
154
150
147
148
150
152
150
147
147
151
158
165
165
162
158
155
152
149
150
152
165
160
158
157
158
156
154
152
151
157
163
171
171
169
168
168
162
153
146
147
152
156
157
154
147
143
143
148
153
154
150
148
151
158
162
159
155
153
154
154
154
157
160
161
160
154
148
146
148
154
164
155
147
146
150
154
153
149
145
148
158
167
168
167
168
169
163
153
146
149
151
153
152
151
150
147
146
148
150
152
150
151
157
164
169
165
160
159
160
159
155
155
156
160
158
152
144
142
147
155
164
160
153
149
150
151
153
151
149
151
157
164
171
175
175
170
160
150
145
148
149
147
146
150
151
151
147
146
149
154
156
157
161
163
165
162
161
164
167
163
156
153
155
158
157
151
144
142
147
155
166
170
167
158
152
151
156
160
158
151
148
155
173
188
187
173
157
147
145
148
148
146
145
149
152
151
147
148
151
155
159
160
160
159
156
157
162
172
176
166
154
147
149
154
156
154
149
148
151
155
167
174
172
161
151
153
162
168
163
149
137
143
166
189
192
174
159
151
151
151
150
149
151
151
152
152
152
152
154
156
157
155
157
157
155
157
164
175
178
165
150
141
141
147
153
155
154
151
151
154
167
170
166
158
153
155
163
166
162
153
144
144
153
168
173
172
165
161
158
156
153
152
153
156
155
153
152
153
155
157
157
153
155
157
158
159
163
168
169
161
150
141
135
139
146
152
153
148
146
150
165
164
161
159
160
161
161
158
157
160
159
152
146
148
159
169
171
166
162
158
155
152
151
153
152
149
148
150
154
157
158
157
159
159
160
160
160
160
161
160
156
148
139
139
144
150
150
146
145
152
164
164
164
168
170
168
161
154
154
161
163
154
145
145
157
169
173
166
162
160
158
153
148
145
146
147
147
149
152
156
160
163
163
160
157
156
159
158
161
162
161
157
151
147
147
150
151
151
153
159
163
166
170
176
178
172
162
155
154
158
159
155
149
150
157
166
168
166
163
162
159
154
147
142
143
147
149
150
151
154
158
163
161
155
150
151
156
159
162
164
163
161
159
156
151
148
148
153
159
161
162
166
171
175
175
168
160
153
152
154
157
158
158
156
156
156
159
164
167
167
162
156
150
144
143
147
149
149
148
150
153
155
155
151
148
148
150
155
158
160
161
163
163
160
151
140
138
146
154
158
163
165
167
167
165
162
156
151
150
152
157
162
164
160
155
148
150
160
168
172
168
160
153
146
143
144
145
148
148
148
149
150
153
152
152
150
151
152
153
155
157
163
164
160
148
134
130
139
148
155
166
166
164
161
161
160
156
151
146
147
152
159
159
156
153
148
147
152
159
166
167
163
156
149
144
142
143
148
149
149
149
150
152
152
152
153
154
155
152
149
150
158
162
158
146
132
130
140
149
157
171
169
165
163
161
161
158
152
144
143
147
148
147
148
153
155
150
145
146
154
161
162
157
153
148
146
147
149
149
148
149
150
152
151
151
153
157
159
151
142
140
147
154
156
149
138
136
144
153
158
174
170
167
164
161
158
155
152
152
150
147
140
138
146
156
158
147
136
136
147
160
165
161
157
155
154
150
147
142
140
145
152
157
157
155
156
156
153
145
136
130
131
142
153
157
150
146
146
152
155
174
171
167
164
161
155
153
153
157
157
150
139
138
148
158
156
144
133
134
147
162
168
161
157
156
156
153
147
140
138
145
155
163
165
163
158
151
143
138
133
129
127
136
152
164
164
156
150
150
150
171
169
167
166
165
161
158
158
160
158
151
142
143
149
154
151
143
138
139
145
152
158
158
156
155
156
156
152
149
149
152
157
163
165
164
159
149
139
136
135
135
132
138
152
164
170
162
155
149
145
164
165
166
168
170
170
166
162
159
155
153
150
151
150
146
145
146
148
144
136
131
138
152
161
161
159
159
158
159
156
157
157
159
160
159
156
150
143
138
137
139
139
142
150
158
160
158
154
146
142
160
162
165
168
168
164
161
157
154
153
156
159
157
150
141
140
148
154
148
132
118
127
150
166
169
163
160
159
160
156
153
153
155
157
157
157
154
146
140
137
142
147
148
147
146
150
151
148
141
139
162
163
166
164
160
151
147
147
147
151
155
160
158
152
144
142
148
154
151
141
131
138
154
167
170
163
159
158
158
152
148
149
155
159
159
155
150
143
139
141
148
153
152
146
142
143
146
144
142
140
164
165
165
161
156
149
146
147
147
149
150
153
155
152
146
140
141
147
151
152
152
153
156
162
162
159
160
161
161
153
148
149
154
158
155
148
142
140
143
149
154
156
153
148
145
144
143
142
144
144
163
163
162
160
160
159
157
155
153
150
148
148
150
150
143
135
128
137
146
154
159
158
155
152
152
155
160
163
162
154
152
152
153
151
146
140
137
141
148
153
153
151
149
149
149
146
140
137
141
146
160
160
159
160
160
162
160
157
152
149
146
145
146
147
144
138
130
134
141
148
155
156
154
148
148
151
155
157
155
154
155
156
155
151
145
138
133
138
146
152
152
149
147
148
149
149
141
135
134
140
160
161
160
159
159
158
155
150
148
146
144
142
142
144
146
151
151
146
142
142
148
154
155
151
145
144
148
151
153
154
156
157
157
154
148
141
135
137
144
151
155
152
148
146
147
151
148
141
132
133
162
163
163
160
156
155
153
149
147
146
143
142
140
141
147
158
166
161
149
141
141
149
158
158
150
141
140
148
157
160
159
155
153
149
145
140
139
143
149
154
156
154
149
145
144
149
151
147
137
132
155
156
156
153
151
155
160
160
155
150
148
147
145
144
146
155
164
165
157
147
140
144
156
163
155
142
135
143
157
163
162
154
148
143
138
136
140
149
156
157
153
150
149
145
142
140
142
142
140
137
142
143
144
143
144
152
163
168
162
156
155
155
155
151
147
147
152
157
158
154
146
143
149
156
155
144
135
135
146
157
158
156
149
143
137
136
142
150
156
155
149
147
148
147
141
132
125
127
134
137
140
142
144
143
143
149
157
163
162
159
159
159
157
152
148
145
146
149
153
156
155
149
145
143
144
142
140
138
140
146
150
154
153
151
147
148
150
153
154
152
150
148
149
147
141
131
120
118
120
129
145
148
151
153
152
151
151
155
157
158
158
156
151
146
145
147
149
150
153
157
160
159
148
139
135
141
146
146
142
140
143
148
156
162
162
164
163
158
153
147
145
144
144
141
138
136
129
121
113
116
147
150
156
159
159
155
151
151
153
154
153
149
145
140
141
146
153
158
159
161
161
162
155
146
140
143
147
149
146
137
135
141
152
167
173
173
166
158
147
139
134
133
132
132
135
140
138
126
112
113
148
152
157
161
160
155
149
150
153
152
147
142
140
140
142
147
155
164
169
166
160
156
154
151
150
147
146
146
146
141
139
140
149
164
177
172
158
146
138
133
129
127
124
128
136
142
141
129
119
120
151
154
158
163
162
155
147
147
152
152
145
139
141
147
153
153
154
157
163
164
160
152
149
150
154
153
147
142
141
147
152
149
149
156
168
161
145
134
131
134
133
128
124
130
139
142
137
129
125
129
152
153
159
166
167
158
149
146
150
151
146
141
144
154
161
159
151
144
146
157
163
159
152
150
152
153
150
143
137
146
156
162
153
145
142
141
137
133
135
139
137
131
126
129
135
138
132
127
126
131
147
149
158
167
169
161
152
146
146
147
143
141
143
150
158
159
151
143
143
155
168
170
163
153
152
154
155
148
139
143
155
166
161
144
133
133
139
148
153
147
138
130
125
124
128
132
129
126
125
129
143
148
156
162
163
158
152
148
144
141
138
137
140
142
148
152
152
153
154
164
170
168
159
155
154
156
158
154
145
143
146
156
160
154
143
141
144
152
154
146
136
130
127
127
128
131
129
127
127
131
147
151
155
155
154
153
153
152
148
142
136
137
137
139
139
142
146
158
168
172
167
157
149
149
151
155
157
159
156
148
141
138
140
147
145
141
142
144
146
142
136
133
135
138
136
131
127
127
129
133
155
155
155
153
154
154
156
157
154
149
145
145
145
145
142
139
140
153
166
172
162
152
143
144
149
153
156
162
163
158
145
132
127
131
133
133
134
137
142
142
138
138
143
149
145
134
128
129
132
132
160
158
160
160
161
160
160
160
158
155
152
152
153
153
148
144
144
151
160
165
160
157
152
152
154
156
157
161
163
163
162
151
138
131
124
128
132
138
144
147
144
143
146
152
148
138
133
134
135
132
163
164
171
176
175
168
161
159
159
159
159
158
156
154
152
151
152
154
154
155
156
163
170
172
168
161
156
154
158
162
168
170
162
151
140
136
135
139
145
150
152
150
148
150
148
141
133
132
133
133
161
170
178
182
177
166
158
157
161
163
163
159
156
155
156
158
158
155
151
147
151
163
176
180
176
164
154
152
156
162
168
172
172
171
159
147
139
135
140
149
156
153
148
149
148
140
128
125
129
133
155
163
170
169
163
155
153
157
162
164
162
156
155
159
163
165
159
154
148
149
151
157
167
172
171
162
155
155
164
170
170
166
166
170
167
159
145
139
141
146
149
146
142
144
148
143
130
126
127
133
145
152
155
152
146
145
151
160
167
167
161
155
157
164
170
169
160
155
156
158
158
157
159
164
169
164
158
160
173
181
174
164
161
166
167
165
157
147
146
141
137
134
134
137
145
144
138
135
133
135
160
164
170
175
176
178
179
176
171
165
164
164
161
157
158
165
169
164
155
152
155
164
163
159
156
155
148
146
151
158
163
163
164
164
164
163
164
165
164
159
151
148
148
149
149
148
146
148
157
164
155
155
159
166
177
183
182
176
168
162
160
160
158
153
152
155
156
149
141
142
155
167
166
159
154
153
153
153
155
157
161
163
164
162
160
158
157
154
149
147
147
148
149
149
150
149
149
150
156
163
157
150
151
160
170
178
179
172
164
161
161
161
158
153
150
151
149
145
142
148
160
169
167
156
150
149
152
157
161
164
163
162
160
159
158
157
153
144
137
140
148
154
156
155
155
154
156
156
158
160
160
150
147
150
155
161
166
165
165
165
167
165
161
156
154
156
156
154
155
158
162
165
163
156
150
146
148
154
162
167
164
160
156
155
157
156
153
146
141
144
151
159
162
162
163
164
163
162
160
160
160
149
144
144
144
149
158
165
169
173
173
169
163
158
158
162
164
163
159
158
157
158
160
162
158
151
147
148
154
158
158
156
155
153
155
155
154
151
152
155
158
163
164
165
167
167
166
163
161
160
153
149
147
144
145
151
161
169
173
178
178
173
165
159
160
165
168
166
159
155
152
153
158
165
165
159
152
149
149
152
154
154
153
153
154
154
153
152
154
160
165
167
164
160
159
161
162
162
160
158
148
151
152
151
152
157
163
168
172
177
181
178
170
163
161
164
167
167
162
156
152
152
156
159
161
158
153
150
150
153
155
155
154
151
153
154
152
148
147
155
166
174
168
156
150
153
160
165
163
158
150
154
157
158
158
158
158
161
166
174
180
181
175
167
161
161
163
164
161
157
154
154
154
152
150
147
145
147
151
154
154
154
152
151
152
153
151
147
144
149
160
171
168
157
150
152
158
163
162
158
156
157
159
159
157
155
154
155
160
167
172
177
173
167
164
161
159
156
152
151
153
157
157
153
146
141
140
144
150
152
150
150
153
155
155
153
150
149
151
152
156
161
164
161
157
152
152
154
156
157
161
156
153
151
152
155
157
155
153
154
161
169
170
168
167
165
160
152
144
145
152
158
160
157
151
147
146
147
150
151
149
151
156
162
162
156
153
153
158
158
155
156
160
164
160
150
143
145
151
156
164
156
149
148
151
157
161
156
148
144
151
163
170
173
171
169
161
150
143
146
151
155
156
156
155
153
152
150
151
153
155
157
162
164
165
162
158
158
160
161
158
158
160
162
159
148
140
140
148
155
167
161
156
154
153
155
158
155
151
147
151
162
175
180
178
170
159
151
148
151
152
151
150
152
152
151
148
147
149
154
158
161
162
161
161
162
161
163
164
163
158
156
156
158
155
148
143
144
148
154
170
173
170
163
154
151
154
158
158
151
145
152
169
184
184
171
158
154
156
157
153
149
149
151
149
146
143
143
148
152
154
154
155
155
157
160
164
170
173
165
154
146
145
149
151
151
149
150
151
153
174
182
180
168
155
151
155
162
163
154
142
143
158
176
181
171
161
159
161
161
157
152
151
152
151
149
146
146
149
151
149
148
148
153
157
160
165
173
176
166
150
137
134
141
147
152
155
155
154
154
176
181
178
169
160
157
158
162
163
159
151
145
149
160
168
170
166
164
164
163
161
154
150
151
154
154
154
152
153
154
154
151
152
155
157
159
161
166
169
165
153
141
133
138
145
153
157
158
155
154
174
172
170
170
167
164
159
156
156
159
160
152
146
148
159
170
171
167
163
164
162
154
145
144
150
156
158
155
155
156
159
160
159
156
154
156
159
161
164
164
159
151
142
140
145
154
159
159
157
157
172
169
167
171
173
168
159
151
149
156
161
156
148
147
158
170
173
167
162
163
161
155
145
140
146
154
158
157
157
157
162
164
162
155
152
156
163
166
167
166
162
156
149
146
147
153
157
161
161
162
170
169
168
171
172
168
160
153
151
154
158
158
153
153
159
165
167
163
161
161
161
157
149
144
146
153
158
160
161
161
162
163
160
155
152
157
167
170
168
165
161
157
153
151
148
147
150
156
162
166
168
170
170
167
165
162
160
157
158
159
160
160
160
159
158
154
152
156
161
165
163
160
154
148
148
152
156
159
163
161
160
158
157
154
154
157
161
162
162
162
160
160
157
156
149
142
141
149
158
167
169
170
168
162
159
157
157
160
164
164
163
162
162
161
158
149
143
149
158
166
165
160
154
148
147
148
150
154
158
159
156
152
153
153
153
153
151
152
154
156
157
158
156
155
151
143
139
144
154
166
172
169
166
161
158
158
159
162
164
161
157
153
152
155
157
151
145
145
152
162
163
158
152
148
146
144
144
149
157
160
157
152
152
151
151
150
148
148
148
150
150
152
148
149
149
146
144
146
152
162
175
170
167
163
161
161
162
164
163
157
148
140
138
146
157
162
155
145
144
152
161
162
158
155
153
150
147
150
156
162
161
157
154
152
152
151
150
149
145
143
142
142
144
146
150
150
150
150
152
157
177
172
169
164
160
158
159
162
163
159
149
137
133
143
159
165
159
143
138
149
163
173
172
171
168
161
155
151
151
156
155
158
156
154
153
152
150
147
141
137
137
141
147
152
155
153
154
153
155
155
175
172
170
165
160
156
155
158
162
160
153
142
138
145
158
162
157
143
138
148
164
174
175
169
168
166
162
153
147
143
147
153
153
153
154
153
149
141
137
135
141
150
160
161
159
156
155
157
163
161
167
169
169
167
166
164
160
157
156
155
155
150
149
148
150
152
153
149
144
141
146
155
158
158
158
162
164
159
153
149
150
152
153
154
156
156
150
142
138
137
146
158
167
166
159
151
152
158
169
170
159
164
166
168
172
175
168
158
150
149
157
162
159
150
139
140
146
154
147
134
127
134
149
159
160
161
163
165
165
165
162
159
158
157
158
159
155
149
141
138
144
154
163
165
160
153
151
152
159
166
159
163
165
165
168
170
164
154
146
150
164
174
165
151
137
134
143
153
150
137
126
132
151
168
171
164
161
165
171
172
168
163
160
158
158
159
158
152
144
138
141
150
159
164
163
159
153
146
145
143
166
168
166
161
156
152
150
147
147
156
169
174
163
152
143
139
143
149
151
150
144
145
155
166
168
162
160
162
170
170
165
158
157
157
156
155
153
149
144
143
147
152
157
161
163
162
154
146
141
139
172
169
164
157
149
144
144
149
153
161
167
163
154
151
148
145
145
145
150
156
160
157
154
151
151
152
158
164
168
167
160
154
152
150
148
147
147
147
146
149
154
156
156
156
158
157
153
147
145
146
169
165
161
156
150
148
150
156
160
161
158
153
149
150
150
148
146
143
147
152
160
160
153
142
135
139
153
163
167
163
159
156
152
148
145
143
146
148
150
152
153
154
153
152
153
150
146
145
147
151
161
162
162
159
152
148
150
156
158
155
150
148
149
152
152
153
152
149
146
147
153
157
155
146
139
136
144
152
156
156
155
156
154
152
149
147
145
148
149
150
150
150
149
149
147
145
143
142
141
143
159
163
165
161
150
143
144
149
151
150
147
147
149
152
154
158
160
157
149
146
149
156
160
155
145
136
137
145
149
149
150
150
153
155
153
149
146
147
149
150
150
149
147
144
141
142
145
143
137
133
156
159
161
156
146
142
142
147
151
151
149
147
145
145
149
158
164
162
154
147
145
153
161
162
151
138
137
148
157
156
150
146
148
150
149
147
146
151
153
154
151
148
146
141
138
139
144
144
138
132
151
152
151
147
145
149
154
156
156
154
153
150
145
139
141
150
160
162
157
150
144
147
156
162
155
145
142
153
164
169
162
153
146
144
141
141
148
156
161
159
152
146
145
142
137
133
135
140
140
137
148
146
145
145
148
157
165
162
155
150
152
154
150
143
139
142
152
157
157
154
147
144
148
153
154
149
146
148
155
162
165
162
155
149
141
141
147
157
161
158
150
145
146
145
138
129
124
127
136
139
148
148
150
151
154
159
164
159
148
145
150
154
153
147
142
142
147
150
152
153
153
149
146
143
143
145
146
143
142
146
156
164
167
161
153
149
150
154
154
152
147
144
146
146
140
130
122
121
127
133
149
151
155
157
158
158
156
152
145
145
149
153
151
147
144
145
147
146
146
151
158
160
152
141
134
139
145
145
140
135
141
158
169
171
167
159
156
153
149
143
141
142
143
143
140
136
131
126
124
127
144
151
156
158
158
155
151
149
147
148
150
151
149
145
143
145
148
147
145
150
157
163
157
146
135
137
143
148
146
143
144
154
163
168
171
167
160
154
144
139
137
137
137
137
138
140
140
133
126
127
143
150
156
157
156
152
148
148
151
151
148
144
142
142
143
146
149
152
152
152
152
152
151
147
143
144
146
150
155
162
162
159
158
159
166
165
157
148
141
138
136
135
131
132
136
141
141
133
127
128
145
150
154
156
156
150
145
146
151
152
146
140
140
143
148
150
150
151
154
153
152
147
146
147
150
152
150
149
154
167
174
169
160
156
157
155
147
139
134
134
133
133
131
134
139
142
138
130
126
127
143
146
151
155
157
152
146
145
150
151
148
142
142
150
155
155
149
144
144
153
160
159
155
153
155
155
152
145
139
148
164
172
167
160
151
142
138
133
128
127
127
131
135
142
145
143
135
128
125
126
139
143
149
156
158
154
148
145
147
148
146
144
146
153
156
153
145
139
143
156
168
173
168
158
156
156
155
148
138
138
149
166
169
162
150
139
137
134
130
126
126
130
136
144
145
141
135
130
127
128
137
142
149
153
153
150
148
147
146
143
142
142
144
148
148
145
139
139
147
162
169
168
163
155
153
154
156
154
148
143
144
151
158
161
157
149
144
138
132
130
133
134
137
139
138
135
132
129
131
134
139
142
143
142
140
143
147
150
149
145
139
139
140
142
142
137
134
138
150
164
165
157
144
143
146
149
154
157
159
154
144
136
135
147
158
161
152
143
138
137
141
142
143
143
138
129
126
127
133
136
145
144
140
132
131
138
148
154
155
152
148
144
144
145
143
140
136
139
150
163
163
154
142
141
145
148
153
158
162
158
149
131
124
132
149
159
156
150
147
147
147
150
152
156
148
135
128
128
133
133
153
153
150
142
141
144
150
155
156
155
155
154
152
150
148
147
145
146
151
161
162
159
153
152
154
157
159
161
162
159
154
143
135
133
137
139
146
152
157
157
156
156
158
164
157
146
137
135
135
131
161
166
167
166
162
156
152
150
150
150
154
156
154
151
149
150
152
154
156
161
163
166
169
171
170
169
168
165
160
156
157
159
158
155
143
134
133
138
150
160
163
160
158
160
159
155
146
139
134
131
165
174
182
185
176
163
152
146
142
144
148
152
151
148
148
152
155
157
160
165
168
171
176
177
177
175
171
165
160
156
160
167
173
175
164
144
131
127
136
151
162
158
155
155
158
157
148
137
132
133
167
175
181
181
173
163
155
152
147
149
149
149
150
153
156
157
157
157
165
172
173
170
169
170
172
169
164
161
165
164
170
169
170
174
170
160
145
133
134
143
151
153
151
153
156
157
149
143
138
137
165
168
170
168
164
160
160
162
165
158
153
149
150
158
163
162
159
158
165
174
173
165
162
164
166
161
158
161
173
185
180
170
165
166
167
165
159
155
146
138
136
138
147
152
156
157
154
153
147
144
158
162
171
177
177
176
173
166
159
154
153
156
156
154
154
160
162
157
149
145
153
165
165
161
157
158
158
157
157
158
159
155
151
147
150
154
159
163
163
163
160
157
154
154
153
149
146
147
152
158
156
154
160
166
171
172
170
168
164
159
158
158
157
154
152
155
157
155
149
147
157
167
168
161
159
161
164
166
166
164
162
157
153
153
155
156
156
155
156
158
160
160
159
157
156
154
151
150
153
158
149
145
148
154
160
167
174
174
169
165
162
160
158
153
149
151
155
156
158
160
164
166
164
157
156
161
168
174
175
172
166
157
153
155
160
161
159
154
153
154
158
163
163
161
161
162
163
162
157
157
142
139
142
146
152
162
172
175
172
168
165
161
157
152
152
154
156
157
163
165
164
160
157
155
155
158
157
161
166
168
163
153
148
152
161
165
165
160
155
155
158
164
166
165
167
170
171
168
162
158
140
139
142
143
147
156
168
174
174
172
170
163
156
154
158
162
164
161
161
160
157
154
156
160
161
157
150
149
153
156
155
147
141
145
155
161
162
159
157
160
161
167
168
168
169
167
166
162
156
154
140
140
145
145
148
157
168
174
175
174
172
166
159
159
165
170
170
165
159
155
151
152
158
166
168
160
151
147
149
151
152
148
143
144
150
154
157
156
157
161
166
174
173
168
163
158
155
152
149
148
141
142
146
150
154
161
168
171
171
171
170
168
165
165
168
172
171
166
161
156
153
153
155
160
161
157
153
151
152
154
154
153
152
150
152
154
156
155
155
159
167
176
174
165
156
152
153
154
152
151
143
144
148
152
157
160
162
163
165
168
170
170
168
168
167
168
168
165
161
158
155
153
151
149
148
147
148
150
153
153
152
154
156
156
157
157
158
158
157
157
163
169
170
162
155
152
154
159
161
161
151
150
152
154
156
156
155
155
159
167
172
176
172
169
167
164
162
160
157
155
154
154
152
149
146
144
144
145
147
145
144
148
156
159
160
157
158
159
161
159
157
159
163
164
160
154
152
156
162
165
159
158
157
158
159
159
159
157
156
158
167
177
180
176
169
163
159
155
149
149
151
154
156
156
153
151
147
144
142
141
142
149
155
159
160
156
155
155
159
158
155
156
161
165
163
155
149
151
158
161
165
162
161
162
164
166
168
163
153
147
157
173
189
184
172
163
158
154
150
148
150
152
154
156
156
156
153
148
144
146
150
156
157
157
157
157
156
153
151
155
158
159
161
161
157
152
149
151
156
156
166
162
162
164
165
167
168
162
153
145
149
164
180
183
173
164
159
158
156
152
150
150
150
151
151
153
154
151
149
151
154
157
154
153
155
160
160
156
153
156
160
159
154
150
148
148
151
155
157
154
167
166
166
165
163
162
160
157
156
151
149
153
163
171
169
166
163
165
162
155
150
149
150
151
150
149
149
152
152
152
148
146
144
149
156
162
164
163
162
161
157
149
142
140
143
148
153
159
159
155
169
173
173
168
163
157
155
156
161
161
155
151
152
161
166
167
167
168
164
158
151
150
153
154
153
150
150
151
153
151
144
137
138
149
157
162
163
166
171
167
155
141
134
137
144
152
158
163
162
157
169
173
177
174
169
162
157
158
164
167
163
155
150
154
163
169
168
167
164
161
156
151
148
149
153
154
153
152
152
151
148
145
146
152
156
158
158
162
169
170
161
148
139
141
148
156
163
169
167
160
168
168
172
175
173
166
159
156
159
163
164
157
151
152
161
169
170
168
166
164
161
151
140
139
146
155
158
155
150
150
152
156
155
154
153
155
157
160
167
170
167
159
148
145
149
157
165
170
169
164
169
165
165
169
169
165
159
153
151
156
160
159
155
152
157
167
171
169
166
165
162
153
140
134
140
153
160
159
152
149
155
159
158
153
152
158
165
167
166
166
165
161
152
147
148
155
163
166
166
163
171
167
163
161
161
161
160
157
154
156
160
161
158
153
154
160
164
164
161
161
161
157
148
141
142
151
158
161
157
155
157
159
156
152
155
164
173
171
165
162
162
160
154
150
149
154
159
158
159
159
172
172
167
159
154
155
160
164
166
166
165
163
160
155
151
150
149
151
155
159
160
160
155
150
148
151
155
159
159
158
157
156
153
151
155
164
170
166
162
161
163
161
156
153
154
159
160
156
156
158
171
173
171
163
154
153
159
167
174
172
167
160
157
155
150
144
138
143
151
159
160
156
151
149
150
152
151
152
155
156
156
152
150
149
152
158
159
159
160
164
164
160
155
154
159
165
164
158
156
160
169
169
168
164
159
157
161
169
172
168
159
151
146
150
150
145
139
142
149
159
161
157
153
153
153
149
145
146
152
157
157
154
152
151
152
153
150
151
155
160
161
155
150
151
159
169
168
159
156
161
168
165
163
161
160
161
164
168
167
160
150
141
138
145
150
152
147
143
145
154
163
166
166
165
161
152
144
145
152
159
160
158
154
152
151
149
145
145
147
150
151
151
148
151
159
168
168
159
155
154
168
166
163
160
158
158
161
164
163
157
150
141
137
141
148
156
153
145
142
151
164
176
177
177
171
163
154
150
151
154
155
153
149
144
142
137
136
139
140
142
145
152
152
156
159
162
162
157
154
150
163
167
168
164
158
155
156
159
159
157
154
149
144
141
144
152
156
151
144
147
156
169
174
176
173
172
167
158
153
147
146
145
140
131
123
123
129
136
138
140
148
161
171
163
156
151
150
154
155
153
156
164
170
170
165
161
158
156
153
152
155
156
153
145
139
144
154
155
149
141
140
148
156
161
164
169
171
166
159
150
149
147
143
133
125
126
136
143
143
143
152
165
174
168
152
142
143
149
157
160
151
160
166
169
169
167
162
154
147
146
152
159
158
148
137
136
145
153
151
140
132
138
150
157
161
163
166
167
164
161
161
158
152
145
145
147
150
152
148
144
145
155
166
167
157
145
141
145
153
158
156
162
163
163
164
165
161
152
145
145
152
159
157
149
140
135
135
144
151
150
145
141
150
162
165
162
160
163
167
168
167
162
155
151
149
154
157
155
148
141
140
145
157
168
170
162
150
144
144
148
167
167
163
158
156
157
155
151
148
151
156
158
151
147
143
139
137
140
151
160
161
152
150
156
159
158
159
161
168
170
166
159
151
146
146
152
155
152
146
140
140
144
154
166
174
170
158
145
139
139
169
166
161
155
149
148
151
152
153
157
159
156
147
144
146
150
149
148
151
158
164
158
149
142
143
149
159
166
172
173
167
158
149
142
142
148
153
152
144
142
144
150
156
163
166
162
155
145
140
138
164
162
159
155
149
146
150
155
158
160
158
155
148
146
148
156
162
159
152
148
154
155
151
141
136
141
154
167
175
176
170
162
153
147
147
151
155
155
148
144
146
154
158
156
153
151
149
146
141
137
160
162
164
159
149
143
147
155
160
159
154
152
152
151
152
157
162
161
153
144
145
151
155
151
141
137
144
155
163
166
164
158
153
152
152
155
157
157
151
145
145
150
153
147
141
139
144
146
141
134
160
164
167
161
147
138
142
152
158
156
152
149
150
152
154
155
156
156
154
150
149
153
160
160
152
140
138
145
152
153
150
148
149
151
153
153
154
154
151
145
139
142
142
139
133
131
138
143
139
131
159
162
162
155
143
136
141
150
156
157
152
147
146
146
148
150
153
154
154
153
154
157
162
164
156
146
142
148
153
150
145
144
147
151
153
150
151
153
153
146
139
136
139
137
132
128
133
138
138
133
156
158
157
152
147
145
146
149
152
152
152
149
145
140
140
147
154
156
154
153
152
153
156
157
155
153
154
157
158
153
150
152
155
155
153
150
153
157
159
153
146
142
144
142
136
129
130
136
141
139
155
155
156
156
158
158
157
150
142
141
148
151
147
140
137
143
151
155
154
151
147
144
144
145
149
155
161
158
156
154
157
162
167
164
156
152
155
160
163
160
153
148
149
148
141
133
130
136
143
145
155
154
154
158
164
167
165
150
135
133
142
150
150
144
140
142
147
150
150
148
147
144
142
140
142
148
153
151
148
151
161
167
172
170
161
154
155
156
156
155
150
146
147
148
144
135
131
135
144
147
152
151
150
154
162
168
163
148
134
132
141
150
153
149
144
143
142
143
143
145
148
153
151
145
141
142
144
144
145
152
159
169
173
170
166
160
155
151
145
141
139
140
144
147
143
137
131
130
135
139
146
148
149
152
156
158
154
145
136
136
144
151
155
152
145
141
138
135
135
139
146
155
156
151
143
141
139
141
147
155
164
169
169
164
163
161
157
151
143
136
135
140
144
144
141
136
131
128
128
133
144
150
153
153
153
150
146
143
142
143
146
148
150
148
144
142
139
136
132
135
139
145
147
145
142
141
141
142
149
159
170
171
162
154
152
154
155
153
148
143
141
144
144
142
138
135
132
127
126
128
145
151
153
152
150
148
146
146
148
148
145
142
142
143
145
146
144
140
136
135
137
140
142
142
141
142
143
144
148
157
165
167
158
149
143
142
146
148
148
146
142
141
143
143
140
137
133
128
125
125
145
147
146
144
146
149
150
150
149
147
145
142
142
145
149
151
147
141
137
136
142
149
151
148
145
143
145
144
143
143
148
156
159
152
143
137
137
136
132
128
129
132
140
146
146
141
135
129
126
122
143
143
142
141
144
149
152
151
148
146
147
149
153
154
154
150
144
140
138
139
142
150
155
151
146
143
144
145
139
136
136
145
155
155
149
139
134
127
120
117
119
127
136
145
146
141
134
130
129
127
142
143
141
142
144
148
151
152
149
149
153
157
163
162
154
144
138
136
141
142
142
141
143
143
141
140
141
143
144
139
138
137
141
150
151
146
136
126
118
119
125
130
132
134
135
133
130
131
136
138
142
142
141
142
142
144
149
153
155
155
158
160
162
160
152
141
135
133
140
147
147
141
133
134
136
136
138
140
144
145
141
135
129
137
147
149
144
132
126
127
132
133
130
125
125
125
126
132
138
140
143
144
142
138
135
139
148
155
158
159
159
157
156
155
153
148
140
134
138
148
153
148
140
136
137
138
138
141
146
146
144
134
128
130
142
147
147
140
134
132
133
134
131
128
124
125
127
131
135
134
147
152
151
139
133
135
145
152
155
156
157
158
155
154
154
155
148
140
140
148
154
153
148
145
144
146
148
150
148
146
142
131
129
132
136
139
137
137
135
135
134
134
133
133
129
130
130
130
130
128
150
157
157
149
142
141
144
145
147
148
152
154
152
150
150
152
153
149
147
151
156
157
155
154
153
157
160
159
150
142
139
137
140
142
136
133
127
124
129
137
141
138
131
126
125
132
135
133
130
127
150
153
158
158
154
149
146
143
143
143
147
149
147
145
145
148
152
153
155
157
160
161
160
159
159
162
164
160
150
142
140
144
148
149
142
133
123
119
122
137
144
142
131
120
119
131
139
139
133
126
154
155
158
161
159
156
152
150
147
145
146
147
148
150
151
149
150
153
157
161
162
161
159
160
159
159
159
155
151
148
149
149
148
145
139
133
127
122
123
127
136
143
139
125
121
133
140
142
132
119
161
159
158
158
159
158
157
155
150
147
146
145
149
155
157
150
148
149
154
160
159
155
155
156
155
153
150
150
155
159
158
151
144
137
132
131
131
131
129
123
128
139
145
146
140
138
138
135
125
112
155
157
169
177
178
173
168
163
158
154
154
159
163
165
161
157
154
155
159
166
172
171
164
154
151
159
167
171
168
164
160
158
156
156
156
157
160
162
165
164
162
157
154
154
155
154
153
152
153
156
156
155
163
166
165
161
162
165
164
161
161
166
170
168
162
159
160
163
166
168
166
166
160
154
154
160
168
174
174
169
164
161
162
164
165
164
163
162
164
165
165
162
159
159
159
160
159
155
153
153
150
153
157
157
156
159
165
171
169
165
165
170
173
169
162
158
163
167
169
169
164
159
154
152
155
159
164
167
170
170
166
162
163
167
170
171
170
167
165
163
160
158
156
155
160
164
166
164
158
154
143
151
155
154
155
162
172
175
171
167
167
170
170
165
161
160
162
165
166
167
164
157
153
152
154
156
153
153
156
161
162
158
159
164
171
175
175
172
166
160
155
151
150
152
159
166
171
170
162
156
142
151
154
151
153
162
173
176
173
171
170
168
163
162
164
166
163
161
161
162
160
157
157
159
159
155
148
145
148
153
154
152
153
158
166
171
171
169
164
160
158
155
157
161
164
165
166
163
157
152
147
152
152
148
150
160
171
175
176
174
171
166
161
164
169
171
166
161
157
155
154
154
159
165
165
157
147
144
148
153
154
151
150
152
158
162
164
164
163
165
167
175
175
171
167
160
155
151
147
145
154
154
152
150
152
158
166
171
173
172
169
164
163
167
173
174
169
162
156
153
152
153
155
159
160
154
148
147
152
156
156
153
152
152
156
159
165
167
168
169
171
177
176
172
164
155
150
145
144
145
159
156
154
155
156
157
158
162
166
168
168
165
165
168
172
173
169
163
158
155
154
152
151
150
151
150
148
148
153
154
151
150
152
156
160
164
170
173
174
171
166
166
168
166
161
155
149
147
150
156
166
162
158
160
160
157
155
156
162
168
173
174
172
170
170
169
167
164
159
155
154
151
150
149
148
148
148
148
150
147
143
144
150
155
162
166
170
173
170
165
159
157
160
163
162
158
152
151
157
164
168
166
164
165
165
162
161
159
160
164
174
184
189
180
170
164
163
163
159
154
151
151
153
153
152
151
150
147
146
143
142
145
149
152
156
161
165
164
160
157
156
156
158
162
164
164
160
159
160
161
166
164
165
168
170
169
170
166
160
154
163
181
194
188
171
161
161
164
160
152
148
150
153
154
153
153
154
150
145
144
147
153
150
148
151
157
161
158
153
155
159
160
157
154
157
162
170
169
163
157
164
161
163
168
172
174
172
167
158
148
150
164
179
179
169
163
165
168
161
151
147
148
151
150
149
152
156
155
150
148
150
155
151
148
152
161
164
159
155
160
164
161
150
142
144
153
164
171
167
156
163
160
162
166
171
172
168
162
158
153
151
154
159
164
164
167
170
170
162
152
147
149
151
150
147
149
156
159
156
152
148
148
145
149
157
165
167
163
162
165
162
153
140
135
139
148
157
166
168
160
162
162
162
165
167
166
162
160
163
167
164
157
152
156
163
169
172
169
162
153
148
150
151
150
148
149
154
159
160
155
147
142
142
151
160
164
163
162
166
166
159
146
137
139
145
152
158
166
170
163
160
161
163
165
166
164
161
162
168
173
171
163
154
154
162
169
169
166
162
157
152
148
145
144
146
151
156
159
159
156
150
146
148
153
159
159
157
159
166
169
163
151
144
145
151
157
165
172
173
166
162
161
163
167
166
164
162
162
164
167
168
164
158
155
160
166
168
168
166
163
157
148
138
136
142
152
160
161
156
153
152
154
155
155
157
158
158
159
164
169
167
162
153
149
150
158
167
175
175
168
168
165
165
166
164
162
160
158
156
157
161
163
161
155
155
160
167
169
167
163
158
150
138
134
139
152
164
164
157
152
154
158
157
155
157
162
166
163
160
163
167
167
160
154
152
159
167
169
168
165
170
168
167
164
160
159
160
159
157
156
160
164
161
153
149
153
160
162
159
155
152
147
139
135
140
150
159
163
159
154
157
158
155
152
157
169
174
165
155
156
165
169
165
158
158
166
171
163
157
156
168
169
168
163
158
157
162
167
167
165
165
165
163
155
148
146
146
149
150
149
146
143
143
145
147
150
154
157
156
154
157
156
151
148
154
168
173
165
155
156
165
168
165
161
164
175
174
161
151
147
164
167
169
166
161
159
165
171
175
171
167
164
161
157
151
143
139
143
149
152
151
148
149
152
155
154
151
149
148
151
154
153
149
145
149
159
164
163
159
162
167
167
163
161
166
175
173
160
152
150
161
162
164
164
163
162
165
170
169
165
161
156
155
155
153
148
143
143
148
154
158
162
166
168
164
156
147
144
144
149
153
154
152
148
149
152
154
155
158
164
167
164
161
161
165
172
171
160
156
156
161
159
158
157
158
159
161
162
160
155
153
150
148
149
149
152
147
145
146
152
160
170
177
178
170
157
145
143
145
151
154
154
151
149
146
144
143
145
149
156
159
159
158
161
164
171
169
161
157
155
163
162
159
156
153
153
154
153
151
151
153
152
149
143
143
150
150
149
145
147
155
160
170
174
171
162
153
148
149
150
150
148
144
139
133
128
131
137
142
146
146
150
152
157
161
167
165
157
151
149
159
166
168
163
156
153
153
152
150
152
156
159
154
144
139
145
152
154
150
146
146
149
155
162
170
170
166
159
153
148
145
142
136
122
113
115
126
141
144
143
141
143
147
151
153
156
155
148
140
136
152
162
173
172
165
157
156
154
151
151
154
158
157
149
141
143
151
156
154
146
143
146
154
161
166
170
171
165
158
150
149
147
142
126
117
118
135
151
151
146
143
144
148
149
147
144
142
138
130
128
146
157
169
173
167
159
156
154
151
148
147
151
154
153
148
144
145
151
153
150
146
147
153
156
161
165
167
165
161
157
156
155
150
145
141
141
146
155
155
148
143
143
146
150
147
140
135
134
131
133
151
159
166
167
164
159
156
154
150
146
142
141
146
151
151
145
139
143
152
159
157
146
144
148
155
159
162
162
162
162
161
158
152
148
147
150
152
153
150
145
140
138
143
149
150
143
136
134
138
146
163
163
163
162
162
164
161
156
149
145
142
138
140
145
148
146
139
142
152
165
165
151
140
138
148
154
158
161
164
165
162
155
148
144
145
150
152
150
144
138
136
138
144
151
152
146
137
135
140
147
166
160
158
157
160
165
162
156
148
144
146
145
144
143
145
150
148
150
151
157
162
154
146
140
143
149
157
162
167
168
164
158
150
144
144
149
153
150
140
133
136
145
151
151
150
147
140
137
135
139
160
153
152
154
156
158
158
154
149
149
151
153
150
145
145
151
155
155
148
140
144
151
154
149
145
146
153
161
168
171
168
162
154
149
150
153
156
153
142
136
139
150
153
148
144
144
146
141
132
128
158
153
154
155
152
152
152
154
157
157
156
154
152
147
145
148
152
152
146
136
134
144
155
159
155
147
148
154
161
168
168
162
156
153
153
154
157
156
148
142
141
144
144
140
137
141
146
143
133
126
160
156
156
156
152
151
152
158
162
161
155
150
148
147
147
146
146
148
148
145
143
147
156
162
161
153
146
148
153
159
161
158
155
155
153
151
153
155
151
143
136
132
134
134
135
135
138
140
135
129
159
155
154
156
154
155
154
155
157
156
151
146
145
146
148
149
147
147
149
151
154
156
159
161
159
156
148
147
148
149
152
156
161
161
156
151
151
153
151
141
131
130
135
138
137
132
131
134
135
133
156
153
155
157
158
155
150
147
145
145
146
146
146
146
147
151
153
151
149
150
154
157
157
153
150
153
155
154
149
145
148
157
169
171
167
158
154
154
153
148
143
140
142
143
139
133
130
132
136
137
152
152
156
159
161
157
150
144
139
140
146
150
148
145
144
149
153
153
149
146
147
148
148
144
143
149
155
154
151
147
150
159
172
176
176
166
158
156
159
161
157
151
149
147
142
136
133
134
137
139
151
149
151
155
160
162
159
149
142
141
147
150
149
144
142
144
147
149
147
145
144
144
144
144
142
145
147
148
151
153
157
161
166
171
171
165
158
155
157
161
158
151
149
148
144
138
134
133
134
133
150
146
143
148
157
164
163
152
141
139
145
151
152
149
144
141
140
142
145
146
146
149
151
152
149
144
139
140
147
157
165
163
161
160
162
161
157
151
147
144
144
144
148
150
146
138
131
127
126
127
151
148
145
147
153
158
155
146
138
137
144
150
155
154
147
141
136
137
141
143
145
149
153
155
153
148
138
133
139
152
164
165
160
153
154
157
156
151
142
136
136
142
148
151
145
137
129
122
123
126
152
153
154
152
152
151
148
144
140
141
145
149
153
153
148
143
138
137
136
138
140
142
145
147
149
147
141
134
132
141
154
162
157
152
144
147
152
154
151
144
142
144
147
146
141
134
130
125
125
126
154
157
158
155
154
153
153
152
149
147
146
145
145
145
145
146
143
140
135
132
135
139
140
140
141
142
143
142
139
137
143
149
150
145
138
137
143
156
164
158
145
141
140
137
134
132
131
130
126
124
155
155
154
152
154
158
160
158
152
147
145
143
143
143
145
148
147
143
136
131
133
139
144
142
138
136
140
145
144
136
128
130
137
138
135
132
137
147
152
148
136
130
130
129
129
130
129
129
127
121
152
150
148
148
152
158
161
156
147
143
145
147
149
146
145
146
149
148
141
135
130
135
142
141
135
130
130
138
141
132
122
118
122
129
130
130
133
134
132
128
125
124
126
129
131
130
128
128
130
128
147
147
146
147
152
158
158
153
147
145
149
157
159
154
145
143
148
154
150
141
130
126
130
132
130
124
121
122
125
125
122
120
121
120
122
125
129
127
125
125
127
129
129
130
130
127
127
130
137
139
146
147
149
151
154
158
159
157
155
155
159
163
163
157
148
144
147
150
154
146
137
129
128
129
130
126
120
114
113
119
125
131
127
121
117
120
124
126
128
129
132
131
127
122
121
123
127
132
140
142
150
152
153
152
152
154
157
160
161
163
164
164
161
157
153
151
147
141
142
144
143
138
134
133
135
131
123
117
115
119
127
133
134
127
122
121
122
123
125
127
130
130
124
116
114
121
126
131
136
136
152
155
155
149
142
142
148
154
158
161
162
161
156
154
154
155
149
137
132
136
141
140
135
133
132
131
128
123
120
119
124
128
129
128
128
125
121
117
116
120
126
128
124
117
113
121
126
129
131
132
149
154
154
148
139
138
142
147
151
153
155
155
152
149
150
153
151
143
135
133
136
136
132
127
125
127
128
126
123
120
121
122
125
126
127
126
121
112
111
116
124
130
127
118
112
120
128
130
130
129
144
149
152
149
144
142
144
147
149
150
151
150
148
147
147
149
151
149
143
138
137
135
131
126
122
124
127
127
124
119
121
123
125
123
119
122
121
116
112
114
121
132
129
118
110
117
130
137
132
123
143
144
145
145
147
148
149
151
152
151
149
147
148
150
151
149
149
149
147
142
139
136
135
132
129
129
130
130
127
124
124
126
125
119
113
114
119
117
110
106
114
125
130
121
110
115
127
136
129
115
148
141
138
143
148
152
152
152
152
150
147
147
152
155
155
150
146
145
146
144
139
138
138
137
136
134
133
134
136
134
131
129
125
120
115
114
117
116
112
103
108
120
127
124
116
116
122
125
117
104
157
157
164
173
175
172
169
167
166
166
166
169
173
176
172
162
156
157
164
172
175
171
162
155
154
160
166
170
170
171
168
169
169
168
167
167
168
168
167
162
157
153
152
155
159
161
160
157
153
153
159
160
165
165
163
161
165
170
173
169
170
176
181
178
170
162
162
165
168
168
164
160
157
156
158
160
162
162
165
166
166
169
173
175
177
174
173
169
166
162
160
157
155
157
159
161
162
159
155
153
161
164
166
160
155
156
163
170
171
170
174
183
188
180
169
165
169
172
169
165
159
153
152
152
155
158
155
150
153
157
165
173
178
178
176
174
172
169
164
159
156
155
153
154
156
161
165
165
161
157
161
167
167
160
156
161
166
169
167
169
175
183
185
177
169
168
170
171
168
165
162
157
154
151
152
152
149
145
148
154
164
174
180
177
172
168
169
168
164
158
153
148
148
151
156
162
169
170
165
159
162
167
166
160
158
164
170
169
168
170
175
178
177
173
169
168
164
163
162
163
163
159
156
154
153
150
148
146
151
156
164
171
175
173
168
166
166
166
164
161
157
153
154
156
161
166
169
170
165
161
164
167
164
159
157
162
167
170
172
173
174
173
173
173
172
168
161
156
155
156
156
154
154
156
157
152
146
145
153
159
164
166
168
168
168
168
168
166
165
165
163
162
165
165
167
166
163
162
161
160
168
171
167
161
158
158
160
164
170
174
174
172
171
172
173
169
162
157
155
154
153
151
150
153
156
152
146
146
153
161
164
160
160
163
168
172
173
171
168
166
162
161
165
166
166
161
155
151
151
157
176
176
170
166
160
157
154
156
163
172
176
175
172
170
170
169
166
162
159
158
156
152
148
148
151
151
149
149
155
159
159
154
154
159
168
175
176
174
170
164
159
154
155
159
161
157
151
146
148
157
181
175
169
166
163
159
155
154
161
170
177
181
176
171
168
168
167
166
163
161
158
153
148
145
146
150
154
155
158
158
154
151
151
155
161
168
173
171
165
159
153
150
149
152
158
161
157
152
153
160
176
168
164
165
166
164
162
161
163
165
173
184
187
179
168
165
167
169
164
158
153
152
151
148
146
149
156
160
160
156
153
152
152
151
153
160
169
167
161
157
155
152
149
151
158
166
169
164
160
159
168
162
163
165
168
168
168
168
164
159
162
175
187
184
171
165
168
172
165
155
148
151
154
152
148
149
155
160
158
154
154
158
154
150
151
161
171
169
162
160
160
156
150
149
155
165
173
171
164
155
164
162
165
167
170
170
170
169
164
154
151
160
174
178
172
170
173
174
165
155
151
154
157
153
147
149
156
159
156
153
154
157
155
153
157
167
174
172
169
168
166
158
147
143
148
159
165
166
163
156
163
163
166
168
170
169
167
166
163
158
152
152
158
166
171
173
174
171
164
157
156
157
157
152
148
152
158
161
158
154
153
154
153
155
161
169
173
171
170
171
167
155
143
141
146
152
157
160
163
163
160
161
161
163
166
167
166
165
167
167
162
154
150
156
167
171
170
166
161
156
154
153
151
150
150
155
163
166
162
158
155
153
152
157
162
165
166
167
169
170
164
152
142
143
148
153
157
161
167
167
158
157
156
158
161
164
165
166
168
170
167
158
149
149
158
166
165
162
159
156
152
148
143
145
149
157
168
172
167
163
158
155
154
157
161
162
161
163
167
169
164
153
146
147
150
155
160
168
172
168
164
161
161
161
161
162
164
165
164
164
164
160
153
149
153
160
164
163
159
157
154
150
143
143
149
160
173
174
169
164
159
157
157
158
160
161
161
162
164
167
165
159
152
151
151
156
163
172
173
167
171
171
172
170
164
160
161
161
158
157
159
162
160
154
150
155
162
162
157
154
156
157
151
146
150
160
173
173
167
162
160
160
157
156
159
164
166
161
157
161
165
166
161
156
155
160
166
169
169
167
170
172
176
173
165
160
161
161
158
155
157
163
163
155
147
148
153
153
150
147
153
155
153
149
150
157
166
167
164
161
161
160
155
151
157
168
170
158
148
152
163
170
168
163
162
168
170
166
162
165
162
165
170
171
166
164
166
168
165
158
159
163
165
157
148
143
143
146
146
145
149
152
153
153
154
155
158
159
159
158
158
157
152
148
152
163
166
154
144
148
160
169
168
165
165
170
168
160
155
161
159
160
166
168
167
167
171
172
169
161
161
164
167
162
154
145
142
146
150
149
152
155
160
165
162
157
154
152
151
153
155
155
151
147
147
152
155
152
148
152
160
164
165
163
162
162
157
152
150
150
164
160
160
162
163
164
166
167
164
160
161
162
165
164
159
154
150
150
152
152
156
171
179
179
171
161
152
146
144
148
152
155
153
148
143
143
145
148
152
158
162
163
164
163
159
153
145
143
145
147
166
160
156
155
154
154
154
154
154
156
159
160
158
155
156
159
157
153
149
148
155
172
181
182
174
163
152
145
143
147
151
153
152
147
142
139
141
146
152
159
163
163
161
161
158
154
144
140
142
144
165
164
159
154
151
149
148
146
149
153
159
160
153
145
146
153
158
155
148
145
147
155
164
172
173
166
155
148
146
147
148
148
147
144
142
143
146
150
152
154
154
152
150
152
153
154
149
143
138
141
163
166
166
163
157
154
153
150
149
150
154
157
154
144
141
147
154
157
154
149
146
148
156
166
172
170
162
151
146
144
145
145
145
143
142
147
154
160
157
149
140
137
139
142
147
152
152
142
132
133
156
163
171
170
164
157
157
156
153
148
147
150
155
150
147
148
154
160
159
155
153
155
159
165
172
171
166
155
147
142
144
146
147
144
145
149
158
165
161
151
139
137
137
141
145
147
148
138
127
123
146
157
169
172
164
153
152
156
155
150
143
143
149
154
155
155
155
157
158
158
157
157
157
160
164
166
166
160
153
149
148
150
150
148
148
150
156
160
158
150
142
138
140
140
142
141
140
135
130
126
143
153
165
169
162
153
150
155
158
154
147
142
144
151
156
157
153
152
157
160
158
150
144
145
153
160
166
165
163
160
156
153
152
151
151
151
153
153
151
148
144
140
140
139
137
134
133
135
140
143
155
155
161
165
165
162
160
159
157
152
148
144
144
147
154
154
150
150
156
163
161
148
136
137
147
155
163
166
167
165
161
155
152
151
151
152
151
149
146
145
146
145
142
138
133
132
132
138
146
152
164
154
154
160
169
172
168
159
149
144
145
150
151
151
151
152
150
149
152
157
158
153
145
141
145
152
157
160
164
165
161
157
154
150
150
150
150
148
142
140
144
148
143
135
132
136
141
141
142
144
162
149
148
155
165
169
165
154
143
141
146
154
157
153
150
149
149
147
145
140
146
153
155
152
148
149
152
154
159
162
162
160
156
151
149
147
147
145
141
140
142
144
138
131
132
141
147
141
130
128
157
144
143
151
160
163
160
154
152
152
154
155
154
150
147
145
145
143
140
137
140
149
157
159
159
156
154
154
157
162
166
165
161
157
152
146
143
144
143
142
140
135
128
127
134
144
147
138
125
124
154
141
141
151
160
164
162
161
162
161
156
152
149
148
147
144
142
141
142
144
148
150
154
160
163
165
163
158
159
164
168
168
167
163
154
147
145
146
146
142
136
130
126
130
138
143
141
136
129
131
150
139
139
152
165
169
164
160
156
154
150
148
148
150
152
151
147
142
142
146
153
155
155
154
154
156
159
160
160
163
166
167
171
166
157
150
149
149
148
138
133
131
131
136
139
141
139
135
134
137
147
140
144
154
164
165
158
151
145
144
143
146
148
151
154
156
153
147
142
143
152
158
158
149
140
133
139
151
156
156
158
162
169
168
162
155
152
151
150
146
142
136
135
136
138
138
137
136
135
136
146
144
151
156
157
154
149
147
146
146
146
146
147
147
149
152
152
149
143
142
148
155
158
150
138
128
129
143
148
151
153
157
161
167
166
159
152
152
157
160
154
142
137
136
137
136
135
133
130
130
147
146
150
152
152
151
150
151
154
153
151
148
146
146
145
146
147
146
144
144
147
152
155
153
145
135
129
136
145
151
153
152
153
157
162
158
151
151
156
162
156
146
140
140
140
137
132
127
123
119
151
147
146
149
152
154
156
156
157
154
149
147
148
150
149
146
143
143
145
147
149
152
154
154
152
146
136
135
142
151
157
150
147
147
152
156
153
149
148
148
147
145
145
146
144
140
133
126
122
117
155
152
149
149
153
157
159
159
157
150
145
144
150
155
154
151
146
144
147
149
149
149
151
152
153
152
146
137
138
144
151
150
147
145
148
154
153
149
143
138
139
143
146
147
144
140
136
130
126
125
157
157
154
152
153
156
160
161
158
150
145
145
149
153
153
152
149
147
146
144
145
144
145
146
150
154
150
142
135
137
141
148
151
149
146
147
148
150
148
143
140
140
140
139
137
138
136
134
130
126
159
159
159
158
158
160
164
164
161
154
150
148
147
147
148
149
149
147
143
140
139
139
140
143
148
152
150
147
141
134
132
137
147
149
143
138
140
150
157
152
141
133
129
128
129
131
133
133
129
125
160
160
162
164
166
166
165
160
156
152
150
147
145
144
144
146
148
147
143
139
137
138
140
142
143
145
146
147
144
134
126
121
131
140
136
131
135
144
155
152
136
125
122
122
123
126
128
129
129
126
155
156
160
163
164
164
160
153
147
144
145
146
146
143
141
145
151
154
150
143
138
138
141
141
139
137
137
138
136
129
120
114
115
118
123
126
132
137
144
138
132
127
126
127
127
126
128
130
134
134
149
152
156
158
157
158
156
151
145
142
144
150
151
146
141
145
155
162
159
149
139
136
139
141
139
135
130
125
117
116
117
120
119
113
112
115
125
132
134
133
134
135
136
136
134
131
131
135
141
141
150
154
157
157
155
157
157
155
150
147
153
157
159
153
147
149
155
159
157
148
138
135
138
142
144
140
130
118
106
104
115
129
135
123
108
105
113
123
130
134
137
141
143
142
138
135
136
138
142
141
156
158
158
157
157
157
157
156
154
154
159
163
160
157
152
152
150
147
143
141
138
137
139
143
148
143
133
119
107
105
115
131
139
132
116
106
103
112
122
131
138
143
144
141
139
138
138
138
139
139
158
157
155
152
150
149
149
150
151
155
158
160
156
153
152
152
148
139
133
135
138
137
135
137
141
137
129
119
112
112
117
126
132
130
124
117
109
105
110
123
136
146
148
143
140
141
141
140
139
139
153
152
152
149
144
142
144
146
149
151
154
154
151
148
149
151
149
143
136
138
139
136
129
125
118
117
118
115
115
117
119
122
121
119
121
125
122
112
107
113
129
148
155
149
143
143
144
143
140
137
148
151
153
150
144
142
144
148
150
151
151
150
149
148
149
151
152
149
148
146
142
135
124
115
108
111
112
112
114
115
118
119
116
110
113
123
132
129
113
105
116
139
155
153
143
140
141
141
139
132
150
153
151
148
146
145
146
151
154
153
149
146
147
150
151
151
150
150
150
147
142
135
127
118
112
114
117
118
117
115
112
115
114
110
112
120
132
134
118
104
103
124
140
144
137
131
131
133
134
130
156
151
146
145
148
149
151
154
157
156
150
147
149
153
153
151
149
149
149
147
141
135
131
125
120
120
123
124
123
118
111
111
114
118
120
122
125
124
118
110
108
116
123
128
127
122
123
125
128
127
164
161
163
168
169
169
169
169
172
176
179
177
174
173
172
170
168
169
167
164
159
158
158
160
161
160
160
161
166
174
177
176
171
165
163
165
167
167
164
161
156
153
153
156
159
161
162
160
158
155
165
163
161
159
157
160
167
174
181
182
182
181
180
175
168
165
165
167
164
158
154
154
158
163
165
164
161
158
159
166
171
173
171
168
167
169
169
166
162
158
156
156
156
156
156
158
160
159
158
157
169
166
161
155
152
154
162
170
179
183
185
186
184
175
167
167
169
171
166
158
153
154
156
159
162
162
159
153
153
161
169
175
175
170
166
165
166
163
160
157
157
161
162
159
157
158
160
162
161
161
173
169
164
159
156
157
161
165
173
181
187
187
183
172
167
168
172
173
168
163
159
157
156
155
156
157
157
155
156
160
168
176
177
171
163
159
160
160
159
159
162
168
168
162
158
160
163
166
165
163
173
170
166
165
162
163
164
166
170
178
184
184
180
173
169
168
167
165
164
163
163
158
154
151
152
154
156
159
160
161
167
173
177
172
165
160
159
159
160
161
164
166
164
160
159
162
167
170
168
166
170
171
171
170
169
166
165
166
169
176
180
181
180
177
173
168
161
157
157
159
159
154
149
150
153
155
155
155
159
162
166
167
172
172
171
168
165
162
159
158
157
152
155
157
158
162
165
168
168
168
172
176
176
174
172
167
161
161
166
176
181
183
181
176
173
168
162
157
155
157
156
152
147
149
154
157
154
151
158
163
165
163
165
169
174
176
171
164
156
147
142
142
148
153
157
159
158
158
161
166
176
176
175
173
171
165
158
154
158
171
182
186
182
174
169
167
164
161
158
159
159
154
148
148
152
156
156
153
158
163
165
163
162
163
168
171
169
162
154
146
142
141
144
150
157
161
157
151
152
160
174
168
165
165
167
165
161
155
154
162
176
187
185
175
168
165
165
163
159
159
159
157
151
148
149
154
160
161
162
165
166
165
162
157
156
159
162
161
157
153
150
147
144
147
156
163
162
154
152
158
167
159
158
161
165
165
164
161
157
157
165
180
186
179
169
166
167
166
160
154
151
154
154
150
147
152
161
167
167
165
166
167
164
156
152
157
165
167
163
160
156
152
146
147
155
163
167
164
161
159
163
159
160
163
165
164
165
165
162
156
156
166
177
178
173
170
171
170
162
153
148
152
156
153
148
151
160
166
167
164
164
165
164
158
157
165
176
175
169
163
155
150
146
150
156
163
167
168
165
159
164
164
167
168
165
162
163
166
164
157
151
155
167
175
176
174
173
171
164
158
154
157
158
155
150
151
157
163
163
162
162
162
161
160
163
173
181
178
171
164
155
147
145
150
157
162
164
161
161
160
162
165
170
170
166
163
163
167
168
163
154
151
158
169
175
174
169
165
163
162
161
161
157
154
154
156
159
163
162
162
160
158
157
159
163
170
175
174
170
168
162
151
144
147
154
158
159
158
159
163
159
160
164
167
167
165
164
167
169
168
161
151
149
156
167
168
163
159
159
160
158
153
150
153
160
165
170
169
166
164
161
157
154
156
159
164
166
168
170
172
168
157
148
146
149
153
156
158
163
168
158
157
158
162
166
167
165
163
164
165
162
152
141
141
153
162
161
157
155
155
153
149
146
153
162
173
178
177
171
167
161
157
155
156
157
160
161
165
169
172
167
159
151
149
150
152
155
160
165
168
164
161
161
163
164
166
164
160
156
157
158
152
141
135
144
156
159
155
151
152
156
156
150
151
161
172
179
178
171
166
161
158
156
156
157
160
161
164
166
168
164
156
152
153
154
155
156
160
163
162
169
169
169
168
164
163
164
161
155
153
156
156
152
145
143
150
154
151
147
151
161
166
164
154
160
168
175
171
164
162
160
159
155
154
157
162
163
161
160
161
161
159
157
158
159
159
159
159
159
160
164
168
173
171
164
163
166
166
161
156
156
160
160
152
144
143
146
148
149
154
168
178
174
165
159
164
168
165
160
159
159
157
153
151
155
161
162
155
150
152
159
166
165
163
160
159
158
158
160
166
158
163
169
169
165
164
168
170
166
157
155
160
163
156
147
140
141
149
156
163
173
180
179
168
163
161
162
163
162
159
157
155
153
151
152
156
155
148
144
147
157
165
166
162
157
152
149
152
158
169
163
162
165
166
164
165
168
170
164
155
153
159
165
162
154
145
144
152
162
168
175
180
181
177
168
160
159
161
161
157
156
156
156
153
148
145
144
143
144
148
153
158
160
160
154
145
138
141
147
155
171
164
161
160
160
160
161
161
157
153
154
159
163
164
160
157
152
154
157
165
173
182
185
180
170
161
157
155
152
152
154
158
159
154
145
139
140
145
149
153
154
154
157
158
152
142
132
132
136
137
171
164
158
156
154
153
152
151
152
156
158
157
156
156
158
164
161
155
149
155
166
178
179
177
170
163
156
150
147
150
154
157
158
155
148
145
148
152
155
159
161
159
156
156
151
143
131
128
130
133
165
163
160
157
155
153
151
150
152
156
156
152
146
144
149
159
162
156
148
146
153
165
171
173
173
167
159
150
148
149
153
155
157
158
158
158
159
160
161
162
164
159
152
148
147
143
136
131
131
136
164
166
165
163
160
159
159
156
153
150
148
144
139
140
144
154
160
159
154
149
149
158
167
175
179
172
163
151
146
147
151
153
157
161
166
167
168
167
164
161
157
152
146
143
143
144
142
139
136
139
163
167
170
167
163
160
161
159
153
145
140
139
141
145
148
155
162
164
161
156
155
160
167
174
178
173
164
150
142
143
147
151
155
160
163
165
168
168
164
156
146
144
145
144
144
145
148
145
142
139
153
161
169
168
159
152
153
156
155
149
143
142
145
148
155
159
163
164
162
161
159
160
164
167
169
168
163
155
148
143
145
148
152
155
158
161
164
164
159
150
143
142
146
147
145
145
148
148
146
136
145
153
163
166
156
147
148
155
160
158
154
149
148
150
155
159
160
159
160
160
158
156
153
154
160
164
167
165
161
155
151
150
151
154
157
160
161
160
156
150
147
146
146
145
142
141
146
150
148
141
154
153
157
160
157
152
153
159
163
162
159
155
153
154
156
158
158
157
159
160
159
151
143
144
153
162
170
170
169
165
159
156
156
157
160
160
160
158
156
156
154
152
148
140
135
139
148
153
151
146
166
155
153
157
161
161
160
158
154
152
152
156
159
159
159
157
156
157
159
161
159
153
145
142
148
157
165
167
167
165
161
159
158
159
158
155
154
155
158
159
159
150
141
130
129
140
151
154
147
142
166
154
152
156
162
162
158
152
146
144
148
155
160
162
160
158
157
158
159
160
159
157
154
149
148
152
158
160
160
160
160
160
160
159
155
148
145
147
151
153
150
141
132
124
131
144
151
146
134
131
159
149
148
155
161
161
158
154
153
153
153
154
157
159
159
157
157
156
157
159
161
160
160
158
156
156
161
158
157
157
162
165
165
163
155
145
140
139
143
144
144
135
128
129
138
146
145
135
124
126
152
142
143
153
162
164
163
161
162
161
158
154
153
155
157
156
154
151
152
156
160
161
160
159
159
162
167
168
163
164
167
170
171
167
159
149
143
138
137
138
139
137
133
134
141
144
141
132
127
133
146
138
140
151
163
166
164
161
158
158
156
153
152
154
156
156
152
147
145
150
156
159
156
151
148
152
161
172
176
171
169
168
168
165
158
150
146
142
139
135
135
135
134
133
136
141
141
138
137
141
143
139
142
152
160
161
158
154
152
153
153
152
153
154
155
154
149
145
143
145
152
157
156
149
135
131
140
153
164
169
167
163
159
153
147
146
146
148
148
144
141
135
130
129
132
137
139
140
139
140
142
142
147
153
154
151
149
150
153
156
154
154
154
153
150
148
145
144
143
145
151
156
159
154
145
129
125
135
148
159
164
161
153
148
141
141
146
151
158
160
150
136
128
129
133
134
134
134
133
134
143
145
150
152
151
147
147
152
157
158
156
154
155
155
151
146
143
142
143
146
150
155
158
158
155
146
134
135
143
153
159
155
147
145
143
146
147
150
156
159
150
137
131
134
136
134
129
127
129
134
146
148
151
153
151
149
151
156
162
158
152
151
154
158
157
152
146
143
144
146
151
154
154
153
154
153
151
147
149
150
151
141
140
142
147
153
151
149
148
146
143
138
135
135
136
136
134
132
132
135
151
154
155
153
152
153
160
166
167
158
148
145
150
158
161
158
152
148
147
149
152
154
151
146
147
153
158
160
154
145
139
134
137
143
150
154
153
149
144
141
139
139
137
134
134
138
142
142
136
131
153
156
155
152
152
157
165
171
169
159
149
145
148
154
158
158
155
152
149
148
149
151
149
147
148
152
155
157
151
143
136
135
141
147
150
148
146
146
144
142
139
137
134
132
133
140
144
142
133
124
152
153
154
155
157
160
163
165
163
157
153
150
150
152
153
153
152
150
148
146
145
146
147
150
155
155
150
149
147
142
140
140
143
148
146
140
136
139
141
142
138
133
131
133
137
139
138
134
129
124
150
152
158
162
164
160
156
152
151
151
152
152
151
151
151
150
150
150
150
149
147
144
144
148
153
155
149
144
143
140
137
135
137
140
138
133
130
133
138
138
134
129
130
135
138
136
133
131
133
133
149
153
162
164
161
154
149
148
148
148
148
150
150
150
150
151
154
155
155
154
151
148
147
148
151
153
149
144
136
133
130
129
129
130
132
131
133
136
137
137
135
133
135
137
135
135
136
139
144
142
150
156
161
159
151
145
147
153
153
151
148
150
152
150
150
153
158
159
157
153
149
150
152
153
153
154
152
144
133
127
128
132
135
129
126
126
131
137
139
138
140
142
144
141
138
139
143
149
150
144
152
158
161
157
149
145
149
155
155
151
152
155
155
154
151
153
157
156
149
145
144
149
155
157
157
154
153
144
131
124
127
136
143
137
125
118
120
128
135
138
143
148
150
149
147
146
149
150
148
141
155
158
159
156
154
152
150
149
148
148
153
157
157
155
153
152
151
147
141
139
143
150
156
157
156
152
150
144
135
129
128
137
144
140
127
114
107
115
125
135
142
149
153
154
154
152
151
148
145
144
154
152
151
151
151
152
148
144
142
145
151
154
154
153
151
151
148
144
142
145
151
156
156
155
154
147
143
140
136
135
133
136
140
137
130
124
116
113
117
129
141
152
155
155
155
155
153
150
147
147
149
144
143
145
146
148
147
145
143
145
150
152
151
150
151
152
151
149
152
157
160
158
152
148
143
140
135
134
134
136
137
136
133
130
130
133
134
125
118
122
135
148
157
158
156
155
155
153
149
145
146
144
144
144
144
145
147
148
149
149
151
151
151
151
152
153
153
153
155
158
156
149
139
134
132
133
131
128
130
132
134
134
130
126
127
134
142
138
125
116
117
134
154
161
159
155
153
150
147
141
153
154
151
147
145
144
145
149
153
154
152
149
150
152
153
152
150
149
151
151
147
139
132
127
124
127
128
127
127
124
123
124
125
126
126
129
136
141
131
121
115
125
145
159
160
151
144
139
140
142
164
160
154
150
148
146
146
150
155
156
152
149
150
153
153
149
145
144
146
146
144
138
133
126
123
124
126
127
125
119
113
115
120
124
125
123
122
124
129
131
128
127
134
142
149
143
136
131
136
144
168
165
164
164
164
164
165
167
173
178
181
179
172
167
168
175
179
179
172
164
156
153
152
154
153
150
147
146
152
162
170
170
166
162
160
159
159
159
159
157
154
153
153
154
155
159
163
164
163
160
169
164
161
158
154
155
161
170
180
184
184
181
178
172
168
168
168
169
165
161
156
154
154
156
156
157
156
157
161
165
168
168
163
160
158
159
160
159
157
155
154
156
155
155
155
158
160
161
160
160
169
163
159
157
154
152
158
169
183
189
188
183
178
171
168
167
167
166
163
159
157
157
158
158
159
161
162
162
166
164
166
162
159
158
158
160
160
158
156
158
160
163
162
159
157
156
155
157
158
163
168
162
160
162
161
157
160
169
182
190
189
182
175
167
165
168
172
173
166
159
157
158
158
158
158
160
161
162
162
161
160
158
159
161
163
162
160
156
155
161
167
171
171
162
156
152
154
156
161
166
169
164
164
167
167
162
164
169
179
187
188
182
175
169
167
170
172
171
165
161
159
157
156
155
156
160
161
161
157
155
155
155
160
165
167
165
160
156
155
160
167
173
170
159
149
146
154
162
166
167
170
169
169
171
171
167
166
168
175
184
187
184
178
174
172
173
169
162
158
160
162
158
153
152
157
163
162
158
155
153
153
154
159
165
168
167
161
157
154
152
157
163
164
155
144
141
154
166
169
167
171
171
171
173
174
170
167
165
170
180
188
187
182
175
173
174
168
158
154
157
162
160
154
153
159
166
165
157
154
154
155
154
156
161
164
163
160
155
150
144
141
148
153
152
147
148
155
162
164
163
167
166
167
169
172
173
170
163
162
170
183
190
186
175
170
171
167
158
150
152
160
163
159
157
161
164
163
156
155
157
160
160
157
156
155
155
155
154
150
146
144
145
149
151
155
161
159
155
153
157
161
158
158
163
167
171
171
163
155
156
172
187
190
178
168
166
165
159
149
147
153
161
164
162
161
161
161
159
159
162
167
168
162
154
149
151
155
159
158
158
158
154
150
152
160
168
164
154
150
155
157
156
157
161
163
166
168
163
157
153
160
175
183
177
168
164
164
161
150
144
145
155
161
162
159
161
163
164
164
165
167
170
166
158
152
157
164
169
168
168
165
160
154
155
160
166
166
163
162
162
159
159
164
165
163
161
162
163
161
156
155
160
167
169
168
167
166
162
153
147
144
150
156
158
157
159
163
165
166
165
166
167
167
162
160
164
173
173
168
164
158
153
152
157
161
164
167
170
173
169
163
165
169
168
163
158
159
164
167
161
153
152
158
167
171
169
164
160
156
154
150
150
152
153
155
156
159
161
163
164
164
164
164
164
165
168
171
168
162
154
145
142
144
154
161
166
169
170
172
168
164
165
168
168
164
160
162
167
171
167
157
152
155
167
172
170
160
155
157
160
154
149
149
153
157
157
156
158
162
164
163
159
159
160
162
164
165
161
158
155
150
144
143
148
155
161
165
166
167
167
162
161
166
168
167
164
165
168
172
171
163
153
150
157
166
166
158
153
155
159
156
149
150
157
163
163
161
162
165
166
163
156
154
155
157
159
159
158
161
163
164
159
152
148
148
152
157
160
165
168
162
160
163
166
168
167
165
163
163
166
164
154
140
140
151
161
159
153
151
155
157
155
155
160
167
170
171
170
169
166
160
155
153
154
154
154
153
155
161
166
166
161
157
153
151
151
153
156
163
168
166
162
162
164
167
170
168
159
154
156
160
153
137
130
141
155
158
153
149
154
161
159
154
154
163
171
174
170
165
161
157
156
154
154
153
152
151
154
159
163
160
155
154
159
159
157
154
153
157
160
166
166
163
162
166
172
174
166
156
153
158
156
147
138
140
148
154
154
154
161
168
163
151
148
156
167
170
163
158
157
158
157
154
154
155
155
154
155
156
158
157
154
155
160
162
159
155
152
152
151
162
166
166
163
163
167
175
172
165
159
158
159
157
150
142
140
146
157
167
176
176
172
162
157
158
164
164
159
157
158
158
156
152
151
153
156
155
154
154
156
157
160
162
162
158
151
147
149
152
150
163
165
167
164
160
159
168
171
168
160
157
159
161
156
147
138
142
158
176
185
183
182
179
176
168
165
162
162
163
162
158
156
154
153
151
151
151
151
152
154
157
162
166
164
153
141
135
141
149
151
168
165
165
163
159
157
161
165
162
154
151
156
160
160
154
144
143
155
171
180
183
187
187
182
175
166
164
164
166
163
159
158
159
157
152
148
148
150
153
152
153
156
160
161
153
142
132
133
140
143
170
166
163
161
159
157
157
157
154
149
147
149
154
157
156
152
148
148
154
168
180
186
181
176
172
166
163
161
158
157
159
162
164
161
155
151
153
154
155
153
152
151
153
157
153
147
140
138
138
138
168
164
162
161
160
158
156
153
152
150
148
147
145
148
154
158
154
145
143
153
171
180
175
170
167
166
163
157
151
153
159
164
166
163
159
158
158
157
158
158
158
155
152
151
150
149
148
148
146
143
164
164
163
160
160
159
157
155
153
152
150
145
140
142
151
160
159
150
142
145
156
169
171
170
169
169
165
160
155
154
158
162
164
164
162
158
153
153
158
163
165
159
152
146
144
145
145
147
149
149
164
168
167
164
161
160
160
156
153
150
147
144
142
144
151
161
163
158
148
143
146
159
166
171
173
172
168
164
161
159
159
160
162
165
163
156
149
150
157
162
163
156
149
145
143
142
143
145
148
148
165
172
173
169
163
160
159
156
151
146
144
145
146
149
154
162
166
164
156
148
148
154
160
166
168
167
164
160
161
159
158
158
160
163
163
158
154
155
158
155
152
149
148
147
144
145
147
150
150
145
159
168
173
171
162
155
154
154
151
147
146
150
151
153
158
162
165
163
158
155
156
157
159
162
164
162
161
158
157
155
155
154
156
160
162
162
163
162
158
151
145
145
147
148
146
147
152
155
150
143
155
160
165
166
158
152
152
155
156
156
155
155
156
157
159
161
160
157
156
158
161
160
158
157
159
162
165
164
163
157
155
153
155
159
163
165
165
162
157
151
147
147
150
151
148
148
153
156
151
143
161
157
156
155
153
151
154
159
161
161
160
159
160
160
159
158
156
155
156
158
159
155
149
148
155
164
171
171
169
164
159
157
159
163
166
165
164
161
156
153
150
151
152
148
146
148
153
157
151
142
170
161
154
151
151
150
153
156
158
157
158
160
162
162
159
158
158
160
160
160
158
152
144
142
150
163
173
173
169
164
160
159
162
166
165
159
155
157
158
156
151
146
146
142
142
148
155
155
148
140
169
162
157
156
153
150
150
152
152
151
153
157
161
163
162
162
164
170
169
164
161
157
153
150
151
160
168
169
163
157
157
159
164
166
162
153
150
154
157
156
149
140
137
139
142
147
151
147
139
134
161
160
159
159
157
153
153
155
156
155
154
155
159
164
165
167
170
176
173
168
164
165
165
161
157
157
161
160
156
154
157
162
167
167
162
156
151
151
152
149
146
142
143
146
148
147
143
136
131
130
156
156
157
158
158
156
158
160
161
160
157
155
157
162
166
168
170
171
168
164
162
165
167
163
158
154
155
156
155
156
160
164
169
168
164
159
154
147
142
140
141
145
150
152
149
143
138
132
131
135
152
153
154
155
156
156
155
156
158
161
160
157
158
159
161
162
161
160
160
159
157
158
159
157
155
151
152
156
159
159
160
162
162
162
159
155
150
142
135
133
135
139
144
144
141
138
135
135
138
142
148
148
148
150
152
151
150
152
155
161
163
162
161
159
155
152
150
150
154
156
154
153
153
154
155
153
150
150
154
158
162
160
155
152
150
148
147
145
143
141
138
136
135
134
134
134
133
135
140
143
142
142
144
149
152
150
150
153
157
163
167
169
167
162
154
146
143
145
150
155
154
151
153
157
165
161
148
140
145
157
165
162
154
147
145
145
146
149
155
154
147
139
133
132
133
132
129
130
135
142
139
141
147
152
153
151
151
154
157
161
166
170
171
166
156
147
142
143
147
152
152
152
154
159
168
167
157
146
148
158
166
160
149
145
146
148
148
148
150
151
147
139
134
134
135
131
127
128
135
145
141
149
155
156
152
149
151
154
157
157
160
166
168
165
157
152
147
146
146
150
154
156
155
154
158
163
165
162
158
155
152
145
141
144
151
155
151
148
144
141
138
134
132
133
132
132
132
134
138
142
145
156
160
157
151
148
152
157
159
156
156
160
161
159
156
153
153
153
152
154
157
160
157
151
147
152
161
167
161
147
133
126
133
144
153
156
152
147
144
140
136
134
132
131
130
134
139
143
139
133
147
154
157
155
151
150
155
159
159
157
155
157
157
157
156
156
157
157
155
154
155
158
157
152
148
148
150
155
154
144
132
125
133
142
149
149
146
144
145
144
141
137
135
135
135
138
142
140
131
124
145
149
152
154
154
154
155
154
153
153
155
156
158
159
158
157
156
155
154
153
152
153
154
155
153
148
143
143
148
147
142
137
136
142
143
140
136
138
143
144
142
139
140
142
142
141
137
132
129
127
143
146
152
156
157
153
150
147
147
149
152
155
157
160
158
156
154
155
155
155
155
153
151
153
152
148
142
139
144
146
144
139
138
139
139
137
135
136
140
141
139
137
140
143
143
140
135
134
135
138
146
151
158
159
154
147
147
150
151
151
151
153
155
157
156
156
156
157
157
159
159
157
154
152
151
148
144
141
142
141
142
139
138
138
138
140
141
141
143
142
141
139
141
139
137
137
138
143
147
146
152
158
164
160
150
144
149
158
162
158
153
152
152
153
153
155
157
156
155
155
156
159
157
154
151
151
149
146
143
141
142
141
141
138
137
141
144
145
146
146
146
147
144
139
135
138
145
153
152
143
153
160
165
161
153
149
153
160
162
158
154
151
150
149
149
152
155
153
149
147
152
158
159
156
152
152
153
153
151
148
145
145
145
142
136
137
136
137
141
143
146
149
147
141
139
141
147
151
148
141
153
156
159
157
156
155
153
152
151
151
152
152
150
147
147
150
151
150
147
150
155
163
165
158
153
151
153
158
160
156
151
145
148
147
140
135
127
127
132
137
142
147
146
144
144
144
145
145
144
144
153
147
147
149
153
156
152
147
144
146
150
151
151
150
150
150
149
150
153
159
167
175
172
164
156
151
148
153
157
158
154
149
148
150
146
140
131
127
129
134
138
142
142
143
145
145
145
144
144
147
147
138
137
143
150
154
154
150
148
149
152
153
153
153
152
151
151
151
155
161
164
166
167
166
161
153
146
145
151
154
153
153
152
151
149
144
142
136
129
129
129
131
135
139
143
145
147
146
145
143
141
135
136
142
148
152
154
154
154
154
155
155
154
154
154
153
151
149
149
151
148
146
148
153
155
153
146
142
145
148
150
153
154
153
149
141
136
134
131
126
120
121
129
140
147
151
151
146
144
141
141
139
141
143
144
147
148
152
156
158
158
156
155
156
156
155
151
147
144
143
140
135
134
137
142
144
143
141
142
143
144
149
153
152
145
130
122
124
131
133
127
124
131
144
158
161
156
143
141
142
147
147
144
141
139
138
140
146
151
155
156
156
156
158
157
153
148
142
141
141
140
137
135
132
135
137
139
140
140
142
141
145
148
148
141
127
117
119
134
142
145
138
134
143
159
163
156
144
142
147
167
166
167
164
160
158
163
167
174
177
177
175
172
170
173
179
180
176
170
166
165
162
155
151
147
146
144
140
142
145
148
153
158
160
159
159
160
161
159
155
152
154
155
155
156
158
160
160
158
158
166
165
168
167
162
156
157
166
179
185
183
178
177
177
177
173
167
164
165
168
167
162
155
150
149
149
152
156
157
153
150
150
153
157
158
160
160
160
160
158
157
158
157
158
160
162
162
158
156
159
165
163
167
171
169
160
159
169
183
190
185
178
176
177
176
171
163
160
162
164
165
163
160
157
154
155
158
160
160
153
146
141
144
154
161
163
161
158
158
162
164
159
155
157
160
163
159
156
156
164
165
163
167
172
172
166
165
172
184
188
183
177
173
170
169
171
172
171
165
159
157
160
162
160
156
155
157
156
154
147
141
136
142
155
166
168
162
155
155
161
165
163
157
156
156
158
158
158
162
170
170
167
168
170
169
165
167
173
180
185
185
181
174
168
166
171
175
174
165
157
155
157
159
157
156
157
155
151
149
145
143
143
148
158
166
167
162
156
154
158
164
169
168
158
148
146
155
165
169
170
174
171
169
169
168
166
166
170
177
186
191
187
177
169
167
171
170
164
157
157
161
161
157
154
157
161
159
154
151
147
148
150
154
158
159
159
159
158
156
155
162
175
176
163
145
139
154
169
173
166
171
170
168
168
170
170
169
169
173
188
194
191
179
169
168
171
167
155
147
153
164
167
161
155
159
165
164
158
153
150
150
153
154
154
152
152
154
156
155
151
158
168
172
163
151
148
157
167
169
161
167
168
167
165
169
173
174
171
167
173
184
189
182
170
167
172
169
157
145
147
158
167
167
162
162
164
161
157
154
152
154
154
153
152
149
149
152
155
154
152
153
159
161
161
161
164
163
159
157
156
164
169
169
165
164
170
176
173
162
157
165
180
183
171
165
167
169
162
148
143
150
161
168
167
162
161
158
158
158
159
162
162
159
154
152
154
158
160
161
162
161
158
157
160
168
175
168
156
151
155
164
170
174
169
163
165
173
174
164
155
156
167
171
164
159
161
165
161
150
143
144
154
162
163
162
161
160
160
162
164
168
168
165
160
158
161
166
168
168
170
169
165
161
163
169
175
171
164
161
163
164
168
175
172
165
162
168
173
170
161
155
155
156
156
157
159
160
157
150
147
145
150
154
158
160
162
162
161
162
164
167
168
168
165
163
163
165
165
165
167
167
164
160
162
166
169
171
172
174
171
166
166
170
170
165
161
164
171
172
167
157
151
150
157
163
164
159
154
152
154
151
149
151
155
159
160
159
157
159
161
164
165
167
166
164
160
157
155
155
157
156
153
152
154
159
163
169
174
175
170
168
164
166
165
162
161
164
169
172
168
159
152
152
161
169
168
159
152
155
161
159
154
154
158
161
159
155
155
158
161
162
162
163
164
161
157
152
150
152
153
152
151
148
147
149
154
161
169
171
167
168
165
165
164
161
161
164
168
169
168
162
154
149
157
166
166
159
152
156
164
166
163
161
164
164
160
154
157
162
163
161
158
160
163
161
155
151
150
154
156
159
159
155
149
145
148
154
163
167
167
168
169
168
166
163
163
167
168
164
165
163
154
143
144
156
164
161
155
155
161
167
166
164
165
164
160
160
164
166
163
158
157
160
165
163
155
149
148
153
157
160
161
159
156
152
151
154
157
162
166
172
174
171
166
166
172
175
170
163
161
162
155
142
138
148
159
163
159
159
164
168
163
157
155
158
163
165
165
164
162
158
157
160
164
162
156
148
145
150
153
153
153
155
159
160
158
154
151
155
160
177
179
172
166
168
176
182
176
166
162
163
159
150
144
144
151
158
164
171
177
174
161
146
146
155
165
166
161
160
161
162
161
157
157
158
155
150
148
150
152
150
149
152
157
158
153
148
146
148
151
181
179
173
165
162
167
175
173
169
164
162
160
157
150
143
141
147
164
181
188
181
166
154
154
160
165
163
160
160
164
166
163
157
153
152
153
152
154
155
155
153
153
158
160
155
145
137
140
146
146
176
173
170
162
155
152
158
164
165
161
158
157
157
154
146
137
139
156
176
185
179
171
170
174
172
167
161
160
164
168
166
163
158
154
152
152
155
158
158
156
154
158
164
166
158
144
134
135
143
143
169
167
164
160
153
147
152
157
159
155
151
150
152
153
149
142
139
146
160
172
170
169
173
180
178
170
160
159
164
167
166
163
161
160
157
157
161
161
159
154
152
156
162
165
160
149
139
135
139
141
166
164
161
160
158
155
155
156
156
154
149
146
145
148
151
148
144
140
145
155
161
165
168
175
179
174
164
155
155
159
164
166
165
163
161
163
165
163
158
153
153
155
156
156
154
152
149
147
145
145
168
165
162
160
161
161
159
157
156
154
152
148
143
144
149
152
148
141
138
146
156
164
167
171
176
176
169
158
150
152
160
166
167
164
162
161
161
159
155
154
157
156
152
147
145
150
155
161
159
153
168
169
164
159
159
160
159
156
154
155
156
154
148
146
150
155
155
149
140
140
150
160
167
171
173
176
175
167
157
153
154
160
163
163
160
155
151
149
150
154
158
155
150
146
144
148
153
157
158
155
166
171
169
161
157
156
156
154
153
153
157
158
157
153
154
159
161
157
147
139
143
153
161
164
164
166
169
172
169
160
154
154
158
163
160
151
143
146
149
151
153
152
150
150
148
147
147
148
151
149
160
170
173
170
162
157
155
154
152
152
156
160
163
161
160
163
163
160
151
145
143
146
150
151
149
151
158
165
170
166
159
155
157
162
161
155
151
151
153
152
149
149
150
151
150
147
147
149
147
144
157
165
173
174
167
160
156
155
153
152
153
159
164
164
164
165
163
158
153
153
152
150
150
151
151
152
156
162
167
167
162
157
157
161
163
161
159
158
157
154
150
148
150
150
149
148
151
153
150
144
160
161
164
167
164
161
158
157
154
153
154
158
162
164
164
163
159
154
152
156
159
157
155
154
157
161
165
167
168
165
162
158
157
161
164
163
160
156
154
152
148
149
152
156
154
152
152
154
153
148
167
161
156
156
156
158
158
158
158
157
159
160
162
162
159
156
153
150
151
154
157
156
149
148
155
165
170
169
167
165
161
158
158
163
164
160
152
147
146
144
142
147
156
164
161
156
152
154
152
148
170
163
156
153
153
154
156
158
158
158
160
162
162
158
152
151
151
152
153
154
155
153
145
143
150
162
169
168
163
159
158
159
161
163
161
155
149
146
141
137
135
142
154
165
164
156
151
150
146
142
168
165
160
157
154
154
155
156
156
155
157
161
162
159
152
151
157
163
162
158
157
157
155
151
151
158
164
163
157
153
154
159
162
162
160
154
151
151
149
141
135
138
146
159
159
153
147
143
138
135
164
167
163
160
155
154
157
158
157
154
153
156
160
159
156
158
166
173
169
161
157
162
165
162
156
152
154
155
154
151
154
159
163
163
162
158
156
157
155
149
140
140
147
155
154
147
142
139
138
135
163
166
164
159
153
153
155
158
157
155
153
152
156
159
161
163
168
172
169
161
155
158
164
163
157
148
147
150
153
153
155
159
162
164
163
162
161
160
158
147
140
141
152
157
152
145
138
138
142
141
162
165
162
155
149
146
147
150
155
158
156
155
156
157
158
159
160
163
163
160
153
152
158
161
159
152
148
148
149
151
154
156
157
158
160
159
157
157
151
140
135
137
147
155
151
141
135
137
145
147
158
158
156
153
149
146
145
147
154
161
163
161
160
158
156
154
151
152
158
159
154
150
153
160
169
166
154
145
144
148
152
153
154
154
157
155
150
146
141
136
135
135
141
146
145
138
133
134
142
147
151
149
150
153
155
154
152
152
156
161
165
167
166
162
158
153
148
150
152
156
153
150
151
160
175
178
160
145
142
149
155
153
150
150
156
155
148
140
135
141
143
141
138
137
138
136
131
130
137
145
149
150
153
156
157
156
156
155
155
157
162
167
167
162
157
152
150
149
150
152
152
152
153
159
170
172
163
150
148
154
158
153
147
149
154
156
149
140
137
141
145
143
139
135
134
134
131
130
134
142
151
158
161
160
156
152
153
153
153
154
160
166
165
157
150
149
153
154
154
154
156
157
158
158
158
159
160
159
156
153
150
146
144
150
156
157
150
145
142
141
139
137
136
135
134
134
132
131
131
134
153
161
164
160
154
149
149
151
152
154
160
166
162
153
145
147
155
162
163
161
159
161
160
157
152
152
155
159
157
147
137
133
142
152
157
155
149
146
145
142
137
134
134
136
136
135
132
129
126
127
153
157
159
158
154
151
152
152
152
154
160
164
161
154
149
151
158
165
164
158
153
152
153
152
150
148
148
151
152
145
136
133
138
147
152
149
143
145
147
146
142
138
139
141
140
134
130
127
127
126
151
152
154
155
155
155
156
154
153
153
157
160
160
157
156
158
161
162
157
151
144
143
146
149
148
144
142
143
148
149
145
139
137
141
143
143
139
142
146
149
147
144
144
142
138
131
127
127
130
131
152
154
155
154
155
156
157
156
153
153
155
156
156
156
157
159
160
159
155
151
148
149
149
149
145
139
138
140
148
152
149
141
139
140
141
141
141
144
148
149
146
143
141
138
131
126
126
128
132
133
155
159
161
157
154
154
157
159
158
157
155
155
154
154
155
156
158
158
157
157
157
157
154
151
145
139
136
142
149
153
148
142
141
140
140
143
146
148
151
150
146
141
138
133
128
127
128
132
134
133
157
162
165
161
156
155
158
162
163
158
155
153
151
151
152
154
156
157
157
158
160
158
155
151
147
143
141
144
152
154
152
145
142
141
140
146
148
150
151
150
149
146
140
133
129
130
134
136
136
135
157
161
165
164
161
161
160
159
158
153
151
150
147
146
148
151
155
155
155
156
157
157
153
150
149
149
148
148
154
158
156
150
146
144
143
146
145
142
142
144
146
147
142
136
133
133
133
136
136
137
158
158
157
159
161
163
160
155
151
150
150
148
146
143
146
149
153
155
155
158
161
161
156
151
151
151
150
153
156
160
160
154
152
152
152
148
140
132
132
135
138
141
140
140
139
135
131
132
133
135
160
154
149
151
158
161
159
155
151
151
152
150
149
148
149
150
152
153
155
161
165
165
161
157
153
150
149
152
157
159
159
156
156
160
159
150
136
131
130
131
130
129
133
140
143
138
134
132
131
130
157
150
147
150
156
160
161
159
157
156
156
155
154
153
153
153
151
151
152
155
156
157
159
164
160
153
149
152
158
160
157
156
157
161
157
146
130
128
131
130
124
117
119
132
142
143
140
134
133
130
147
145
147
152
156
159
161
161
161
160
159
157
155
154
154
155
153
149
148
147
145
145
151
164
164
157
153
154
159
160
156
154
154
154
147
133
124
123
131
133
125
109
107
124
140
148
146
136
133
134
136
139
144
148
150
153
156
158
159
159
159
158
155
152
153
158
160
156
150
146
144
142
145
152
158
157
155
155
157
157
155
153
153
154
148
134
121
121
131
140
133
116
111
123
142
156
153
139
134
136
134
137
140
138
138
140
145
150
154
158
160
159
157
155
156
162
167
162
153
148
145
145
145
146
150
151
151
153
156
157
158
159
160
159
155
142
130
128
136
144
148
136
125
127
144
158
160
147
140
139
169
171
172
169
161
157
163
175
184
185
179
174
173
176
181
184
180
169
164
166
169
168
161
152
149
151
155
157
155
150
146
145
149
153
157
162
168
171
167
161
159
162
166
165
160
154
153
152
154
157
167
168
174
177
172
163
162
170
184
190
183
176
175
181
186
181
168
160
162
169
170
167
158
154
154
154
154
153
150
146
141
140
146
154
161
164
167
169
168
166
165
165
166
167
165
164
161
155
156
159
168
169
175
181
180
172
167
171
183
187
182
176
177
182
183
175
163
158
159
165
167
165
162
159
158
156
156
155
148
141
135
136
145
158
167
168
165
163
165
169
168
163
158
161
167
172
166
159
158
164
170
171
175
179
178
173
171
174
180
183
181
179
177
174
172
170
166
163
157
154
156
162
165
162
157
154
156
156
152
145
141
140
147
158
166
168
164
160
163
166
166
159
155
159
167
175
173
168
165
166
171
171
172
173
172
170
171
173
176
181
186
186
177
167
162
164
167
165
154
150
154
161
164
158
152
154
159
160
160
156
154
153
154
157
159
160
162
163
162
160
160
161
165
166
166
169
172
174
172
166
173
171
170
170
171
170
170
168
171
179
190
189
177
165
160
162
163
158
151
153
162
166
162
153
151
156
161
163
163
162
164
164
162
158
152
152
160
164
161
156
158
170
176
173
164
162
168
175
175
165
172
172
171
171
173
174
171
166
164
169
180
184
174
165
162
165
164
158
152
156
165
168
163
154
153
158
161
160
159
159
161
165
167
162
156
153
158
162
159
155
157
170
177
172
165
162
168
173
172
164
173
177
175
171
170
173
173
166
158
157
166
175
173
166
164
169
172
168
158
156
160
164
163
161
160
162
160
159
158
157
158
159
163
166
165
161
159
158
156
155
157
163
167
168
171
173
172
167
164
161
176
182
181
171
165
168
174
171
159
150
152
163
167
162
161
167
176
175
164
155
152
157
162
163
163
163
161
161
161
161
161
160
163
166
169
166
163
159
158
160
161
161
161
166
176
182
176
163
157
159
176
182
185
175
165
165
174
177
167
153
147
152
157
156
155
162
172
172
163
156
152
155
158
158
159
161
162
163
165
166
167
167
168
169
169
165
163
160
161
166
168
165
163
165
174
180
176
165
161
161
172
176
180
176
168
166
174
179
173
160
149
147
150
152
154
161
166
164
160
159
157
157
155
154
156
160
162
163
165
167
170
171
173
171
168
161
155
154
159
167
170
167
162
161
164
168
169
167
167
165
170
169
172
171
167
167
171
175
171
163
152
146
146
153
160
165
162
159
160
164
168
165
159
158
159
161
161
160
162
164
168
170
171
169
164
157
150
147
153
161
165
164
159
154
154
156
159
164
167
166
170
168
167
165
163
163
165
167
165
160
154
149
147
155
164
166
161
157
161
172
179
176
170
166
165
165
162
160
160
162
165
166
168
167
161
154
148
147
151
156
159
160
157
151
147
146
153
162
168
166
170
171
169
164
159
159
162
163
161
158
155
151
148
153
160
163
160
158
163
172
181
179
173
170
167
163
160
161
163
162
161
163
167
168
162
154
150
150
154
157
158
161
159
153
146
144
153
162
166
165
169
175
174
166
160
161
166
168
164
160
158
152
147
149
155
162
162
162
165
169
173
171
168
166
162
157
156
162
166
163
159
161
169
172
167
158
153
154
156
156
157
159
160
157
150
149
153
159
160
160
172
181
177
168
163
167
174
176
171
167
163
157
150
148
153
159
164
168
170
172
170
168
163
159
156
153
155
161
164
165
163
164
168
171
168
162
158
155
154
153
152
154
155
154
150
147
146
146
148
153
180
187
181
168
163
167
176
177
174
170
166
162
157
153
151
152
158
167
176
179
177
171
163
159
160
159
158
159
163
169
171
169
166
164
163
162
160
156
154
152
149
149
151
152
148
139
132
132
138
149
183
186
178
166
158
157
164
169
169
166
162
160
159
155
149
142
144
157
173
182
182
176
171
168
168
166
161
159
162
170
173
171
164
158
156
156
157
157
157
154
148
147
152
158
156
142
129
127
137
148
178
175
168
159
149
145
149
159
163
162
156
153
154
153
148
140
136
145
162
173
174
172
172
174
173
166
159
157
161
168
169
168
163
158
154
153
156
159
159
153
147
148
156
166
166
153
138
134
140
146
172
166
161
153
145
142
146
155
162
163
155
149
148
150
151
146
140
142
151
160
162
161
166
173
173
162
152
150
158
164
167
166
164
160
157
158
161
161
157
150
147
152
158
162
161
153
146
140
141
148
170
163
157
152
151
151
154
158
163
166
163
153
146
147
151
151
148
143
143
149
151
153
161
172
176
167
152
143
150
159
165
167
165
162
160
162
165
161
154
151
152
156
155
149
146
147
150
150
150
151
173
167
159
155
157
162
161
160
162
167
170
163
151
146
149
153
153
146
140
142
148
151
162
175
182
177
164
150
148
154
160
164
162
160
159
162
164
160
154
152
156
158
152
142
138
144
154
158
156
153
172
171
164
157
157
163
163
160
159
165
171
169
159
152
149
152
155
153
145
138
140
148
164
175
183
182
176
166
158
152
149
150
154
158
159
159
159
157
152
149
152
155
153
148
145
148
154
157
153
151
164
170
166
160
157
159
161
161
160
163
168
169
166
159
154
153
156
157
150
140
138
143
154
162
164
164
168
171
168
156
145
143
150
158
160
158
155
154
151
148
148
151
155
156
154
150
148
149
147
148
153
162
168
167
162
160
162
163
164
163
164
165
167
164
160
157
158
157
154
148
144
142
145
145
141
140
150
162
168
162
152
147
149
157
161
159
156
154
153
152
152
153
158
157
155
148
146
147
146
147
151
157
166
171
169
164
164
166
164
162
159
160
163
165
164
162
161
158
157
157
153
144
142
142
143
143
150
159
165
164
156
149
148
154
158
158
157
156
156
156
156
155
157
156
154
149
148
150
151
149
160
159
162
166
165
163
162
162
161
159
157
157
160
162
163
163
162
160
159
159
156
148
143
146
157
163
166
166
164
163
157
151
147
153
158
159
156
153
153
155
154
153
156
159
160
154
151
152
156
154
169
165
160
158
158
158
158
157
158
158
159
159
158
157
156
157
159
157
157
156
155
150
143
146
155
166
169
167
163
161
158
154
152
156
161
160
152
149
148
148
147
149
158
167
168
159
151
149
154
155
171
167
161
157
157
157
157
155
155
158
162
162
157
149
146
148
153
156
157
157
158
157
150
145
146
154
158
157
156
157
161
161
158
158
159
156
150
147
143
142
140
145
157
168
170
161
147
140
141
146
169
168
163
160
160
160
160
157
154
155
159
160
154
144
139
143
153
161
161
160
162
163
159
151
144
144
146
148
149
151
156
159
158
155
153
150
148
148
147
141
137
141
151
163
166
159
145
137
132
133
170
171
164
158
155
157
159
158
155
152
152
152
149
142
138
142
153
164
164
159
157
161
162
158
149
142
144
150
151
150
152
152
152
151
151
150
151
154
154
149
140
140
148
158
160
155
147
141
138
135
171
173
165
154
147
147
152
156
157
155
151
147
145
142
140
143
152
160
161
156
152
153
158
159
154
146
146
153
155
155
153
152
152
153
153
153
156
161
161
153
143
140
150
159
159
154
148
149
153
148
170
172
167
155
146
142
145
151
158
160
156
149
145
145
146
147
150
153
157
157
153
152
155
159
159
152
149
150
153
156
155
153
153
154
155
154
155
158
157
149
141
141
152
162
159
151
145
150
156
155
167
169
166
160
154
149
148
151
158
161
159
153
149
149
151
152
151
150
154
158
157
154
155
158
163
159
152
147
149
153
154
151
150
153
155
153
147
141
137
137
138
142
150
158
155
147
141
143
148
151
165
166
163
161
159
157
156
155
156
158
157
155
153
153
155
156
154
152
151
155
155
155
154
156
163
162
155
148
147
151
153
148
145
149
156
155
144
129
124
133
140
144
143
145
144
142
139
139
141
145
163
165
162
158
156
157
158
156
154
154
155
156
154
152
153
156
156
154
151
150
152
155
155
154
156
154
152
148
148
151
151
146
144
148
157
157
148
136
134
139
143
142
137
135
136
141
142
138
137
140
162
164
160
155
153
154
157
156
155
156
159
160
155
148
146
151
157
158
154
152
152
156
156
153
148
145
146
149
151
149
146
145
149
155
161
158
152
149
149
147
142
136
132
134
137
140
139
134
131
133
158
160
158
155
155
156
159
159
158
159
163
165
157
148
144
148
157
164
161
156
151
151
150
150
147
146
148
152
152
146
140
143
157
165
164
157
151
149
150
146
140
134
135
141
142
138
131
125
125
130
157
157
156
156
157
162
164
163
160
158
162
162
158
151
147
151
161
164
162
152
142
139
141
144
147
149
149
150
151
147
142
142
152
160
161
155
148
146
146
145
142
141
144
146
142
134
123
119
125
132
159
158
156
155
157
162
166
165
161
157
158
157
154
150
151
156
162
163
156
146
136
134
136
141
145
147
147
147
150
151
149
145
147
149
151
151
148
146
147
148
148
148
148
145
136
129
122
122
129
133
162
163
158
154
153
157
163
165
164
161
160
156
152
149
153
158
162
160
153
146
139
138
140
144
145
145
145
147
151
154
153
147
144
143
144
146
147
150
151
152
149
146
142
136
128
125
125
129
131
131
161
165
161
154
151
154
159
163
164
165
164
159
154
152
156
159
161
159
154
151
149
149
149
150
147
145
145
149
154
157
152
147
143
143
143
145
147
152
155
153
149
143
137
131
128
127
130
133
133
126
157
160
159
155
153
154
157
158
159
160
161
159
157
157
160
161
161
158
157
157
157
155
152
152
151
148
146
150
156
159
156
147
143
144
147
149
149
150
153
153
151
147
141
135
132
131
132
134
135
133
157
156
156
154
154
156
155
152
149
149
153
155
157
157
158
158
158
157
158
159
159
156
152
152
154
153
148
148
154
161
162
156
149
149
152
152
148
143
143
145
148
148
145
141
136
130
128
130
134
138
164
157
152
152
156
158
155
149
146
145
148
151
153
153
154
155
155
156
158
160
159
155
150
151
154
154
149
146
150
160
166
162
159
162
164
158
144
137
132
135
138
141
143
145
141
130
123
125
131
133
170
161
153
154
158
159
157
153
150
150
150
150
151
152
154
156
157
157
159
159
157
152
148
151
153
151
147
144
148
153
156
158
161
167
167
157
142
133
131
130
130
131
137
144
145
135
127
126
127
123
170
163
159
159
160
160
158
157
158
158
156
154
153
154
156
160
164
162
160
159
155
153
153
156
157
152
148
149
154
155
153
150
154
159
162
149
138
135
138
137
129
122
126
136
145
143
135
129
127
124
161
162
163
162
160
158
157
158
158
159
160
159
155
153
155
161
167
166
161
158
154
155
159
165
164
158
154
157
162
162
153
141
138
139
147
143
136
136
142
148
139
124
117
126
140
146
142
133
130
131
152
159
162
159
154
151
155
155
155
156
158
159
155
150
150
158
169
168
164
160
158
161
166
169
168
163
160
162
163
161
151
139
133
135
140
141
136
137
140
150
148
133
120
123
135
145
145
137
134
136
150
158
159
154
148
146
151
153
154
154
157
158
156
151
152
161
174
174
169
165
164
168
170
172
170
166
163
163
163
160
154
146
141
141
146
146
143
142
139
146
153
146
132
128
134
143
149
145
141
139
172
174
177
175
169
163
168
179
191
192
183
175
172
174
176
175
168
159
158
164
168
168
163
158
157
159
166
168
172
168
157
151
149
152
157
164
171
175
173
170
168
172
176
174
166
156
153
157
161
163
175
175
[truncated: 209,793 more chars]
