# Supplementary material for: Evaluating flow modulating treatment response in intracranial aneurysms using black-blood MRI in vitro
Source: Commun Med (Lond). 2026 Mar 27;6:170. doi: 10.1038/s43856-026-01413-z (PMC13031954; doi:10.1038/s43856-026-01413-z)
Supplement: Supplementary file 10 — Supplementary Data 7 [file 43856_2026_1413_MOESM10_ESM.zip › Data_Figure_10a_Sup_Figure_7a/BA model 1/CN05_02_with (IFD2)/1_aneurysm_array.txt]

23
44
22
27
33
36
32
31
35
37
8
8
26
120
88
48
33
13
79
81
53
65
85
60
36
34
45
82
116
97
25
30
65
98
107
116
94
24
45
89
102
95
92
56
39
32
36
35
162
168
81
189
238
169
113
102
52
55
155
134
55
84
154
125
29
32
24
38
99
170
155
48
5
2
74
155
166
171
147
48
58
174
209
172
151
100
94
148
112
81
82
36
281
320
229
96
327
418
338
267
239
134
97
275
269
142
169
277
227
59
36
54
54
53
120
242
248
97
6
11
78
194
202
238
233
101
9
78
285
342
279
250
199
208
348
296
212
193
112
213
158
96
139
346
430
344
170
121
450
619
569
481
393
208
147
445
522
391
378
455
344
100
57
153
216
198
241
382
381
166
5
3
140
274
284
363
375
182
16
109
398
495
428
404
335
321
570
548
418
349
214
407
361
244
103
300
403
333
159
116
481
716
714
606
451
204
178
584
777
689
611
582
385
80
292
466
465
456
538
478
198
26
31
264
422
440
514
496
231
20
115
459
616
577
544
433
51
346
669
711
582
461
264
499
484
347
39
159
244
193
68
72
378
611
642
527
341
150
573
840
816
686
538
291
80
366
649
700
635
586
432
26
77
390
585
596
588
484
20
93
432
646
641
574
410
250
566
666
579
440
408
422
315
32
25
16
189
350
382
294
133
74
386
632
667
532
333
104
45
307
620
739
640
461
241
13
104
427
656
636
497
311
17
57
330
554
556
443
249
106
327
431
395
279
84
105
62
134
298
363
289
105
147
418
601
510
248
77
351
609
552
304
27
211
402
386
227
107
167
134
201
446
392
229
525
469
