# Supplementary material for: Evaluating flow modulating treatment response in intracranial aneurysms using black-blood MRI in vitro
Source: Commun Med (Lond). 2026 Mar 27;6:170. doi: 10.1038/s43856-026-01413-z (PMC13031954; doi:10.1038/s43856-026-01413-z)
Supplement: Supplementary file 10 — Supplementary Data 7 [file 43856_2026_1413_MOESM10_ESM.zip › Data_Figure_10a_Sup_Figure_7a/BA model 1/CN05_02_with (IFD2)/2_vessel_array.txt]

318
227
110
122
146
142
177
270
316
294
251
139
109
126
126
108
165
296
298
251
311
237
142
126
146
128
179
319
330
306
322
248
213
223
230
303
393
311
170
269
297
302
316
330
357
337
105
180
222
250
267
231
147
21
50
164
216
267
261
200
184
199
241
269
287
237
267
229
147
155
177
196
273
336
258
317
224
118
136
148
133
176
277
322
304
248
135
113
129
126
109
170
301
298
255
305
230
142
133
154
132
182
324
327
309
324
250
221
232
233
307
399
304
176
277
306
314
325
334
363
341
110
190
234
258
271
235
148
26
55
106
192
255
248
126
141
195
241
259
284
235
238
193
138
167
181
189
274
343
259
317
217
120
146
152
130
183
293
333
311
245
130
109
125
125
119
185
309
297
260
301
221
130
123
150
135
188
332
326
316
323
243
216
230
231
308
404
300
176
279
313
329
335
332
362
343
108
203
255
273
274
236
148
42
63
67
174
247
247
76
105
183
236
259
292
244
220
168
124
167
183
192
284
355
258
318
216
122
153
157
136
197
312
337
318
248
132
110
122
128
131
199
316
291
273
306
217
121
110
143
137
194
340
333
326
325
236
207
222
224
307
409
306
183
284
319
336
337
325
361
349
111
214
272
284
273
234
153
59
68
52
163
243
250
55
81
165
229
268
307
250
209
152
110
158
181
198
297
361
250
314
215
122
156
161
142
209
323
333
321
250
136
119
130
134
138
206
319
286
285
312
216
124
116
147
139
195
345
341
334
328
236
207
220
222
307
415
319
199
294
321
334
333
323
368
361
124
221
274
285
276
240
165
66
72
55
158
240
255
59
78
156
227
279
320
250
201
147
107
156
178
203
306
365
244
305
210
122
159
162
142
212
330
334
321
249
136
130
146
142
138
209
323
287
287
309
215
135
138
162
139
194
351
350
338
330
243
218
230
229
313
421
329
213
311
326
328
332
336
386
375
144
223
266
285
291
259
177
65
78
69
158
241
263
77
94
161
231
289
327
248
199
153
119
160
176
203
310
373
249
299
207
124
161
160
135
211
341
344
321
243
127
131
157
144
133
214
335
292
285
303
206
137
155
173
138
195
359
356
335
329
247
229
242
240
324
429
332
220
325
335
330
342
357
407
383
161
229
266
290
312
281
186
62
83
87
163
246
269
98
116
173
240
299
330
247
205
169
136
171
180
204
313
384
256
303
212
129
165
159
130
212
353
356
326
240
116
125
157
140
130
223
349
293
289
301
191
125
155
175
136
200
371
354
333
324
240
228
247
246
333
435
326
218
331
343
338
352
370
418
384
166
242
279
299
321
289
186
64
87
101
171
252
272
113
130
182
250
310
329
242
216
181
141
175
190
215
320
388
251
311
216
127
165
164
136
219
362
357
335
240
110
120
155
141
134
231
354
289
303
307
182
110
146
172
137
207
381
350
200
339
318
226
218
242
244
339
442
319
212
325
344
344
350
365
417
386
161
253
294
304
313
283
183
53
68
87
105
177
253
267
117
130
184
257
318
324
229
223
178
133
173
201
231
331
382
233
315
206
116
161
170
150
234
363
346
338
239
109
122
159
148
143
235
351
286
315
318
184
107
145
174
139
210
387
349
215
350
313
214
210
236
239
343
451
317
213
314
335
341
338
350
415
395
151
256
301
299
299
278
186
64
73
88
101
177
252
257
117
129
186
264
322
316
212
225
170
121
169
210
245
341
373
213
313
190
105
161
173
160
249
365
335
336
233
110
131
165
155
150
236
347
284
319
322
192
118
154
179
139
209
391
349
230
360
312
212
213
236
234
347
461
320
219
308
328
336
329
341
420
410
147
253
300
292
291
282
195
65
76
89
95
173
249
251
118
132
191
269
324
314
203
227
169
124
173
212
250
351
372
204
310
180
106
164
168
160
260
373
333
335
222
111
140
168
154
153
240
352
279
321
316
194
129
163
180
134
207
398
347
241
364
311
217
221
238
230
349
469
319
230
315
331
339
328
339
428
420
154
255
301
292
291
289
203
62
76
91
95
172
251
251
127
139
199
276
328
318
202
229
176
137
182
211
252
362
380
204
310
179
115
169
159
155
272
390
338
335
210
110
144
165
148
156
254
367
270
329
307
185
131
167
176
130
214
411
341
251
367
311
220
225
239
230
352
473
315
244
331
341
344
329
341
432
420
170
267
307
295
291
290
203
63
78
89
100
179
256
248
133
143
206
283
333
320
200
226
178
144
186
211
257
373
386
200
306
176
119
172
156
158
284
407
341
336
201
106
144
164
148
164
275
383
260
340
301
173
124
167
177
135
230
427
335
262
373
310
214
220
239
237
358
476
309
259
347
346
340
326
344
433
413
187
278
309
292
288
288
198
69
80
82
105
187
260
240
132
145
210
287
335
314
185
221
172
139
183
212
267
381
382
296
168
114
170
159
167
293
415
337
335
194
97
139
168
155
172
292
390
249
345
297
162
115
168
185
147
247
438
332
272
378
306
202
210
242
250
369
476
304
275
358
343
324
318
350
436
406
201
282
301
282
287
289
194
73
83
81
108
194
261
229
131
149
213
288
335
304
161
219
170
140
181
214
276
384
369
292
163
108
165
162
174
295
414
327
332
190
89
135
171
158
173
297
386
236
343
290
151
108
170
192
152
254
438
325
277
376
297
190
201
245
262
378
472
298
289
364
335
309
312
361
443
399
217
283
291
274
292
296
191
74
86
86
114
197
257
222
137
165
220
289
337
299
140
223
180
153
185
215
282
383
355
298
170
111
163
161
174
295
412
315
335
188
86
134
170
152
166
297
377
217
340
280
140
105
171
189
145
254
434
314
278
367
285
183
200
246
266
382
468
291
300
369
334
304
310
371
452
395
236
290
286
268
300
303
184
75
87
94
126
197
249
219
151
187
229
290
341
298
130
224
194
171
192
216
285
384
344
303
178
118
165
158
172
300
413
302
339
185
87
140
170
142
161
302
374
198
343
269
132
110
176
180
134
256
436
301
287
357
272
182
205
244
261
382
469
284
305
371
339
308
311
374
458
393
254
306
290
266
304
305
176
76
83
97
140
196
242
218
164
202
231
290
345
296
121
219
199
178
193
218
291
387
334
297
173
118
164
156
177
313
417
291
337
175
89
147
169
140
171
318
380
185
354
262
129
116
179
173
133
267
447
288
305
356
263
182
211
242
255
384
474
274
310
371
343
315
310
372
461
394
265
320
297
268
302
303
171
76
80
95
147
193
240
215
172
203
229
294
349
288
109
215
196
171
186
222
302
388
322
283
157
109
157
153
189
331
421
281
327
161
87
148
166
147
192
336
386
175
361
259
128
120
181
176
145
285
458
274
323
363
259
182
216
244
258
392
476
256
315
369
341
318
311
373
464
391
268
323
298
269
302
303
172
78
84
97
146
194
245
213
174
195
227
308
357
279
221
193
160
179
229
315
389
309
280
147
100
146
148
199
342
419
269
317
151
83
141
157
154
209
347
383
165
359
256
126
119
181
184
162
300
457
256
330
368
257
181
219
252
270
402
469
232
320
369
338
317
316
379
466
382
266
318
294
272
307
307
174
82
96
105
144
201
256
211
174
191
234
328
367
273
236
197
154
180
237
324
389
300
291
150
97
138
141
200
345
412
252
315
148
79
133
145
152
213
346
369
152
349
247
120
116
179
187
167
304
445
238
324
362
250
177
217
256
281
408
457
214
321
369
332
311
318
388
470
372
267
313
290
278
314
315
175
89
111
112
147
216
268
208
177
194
248
344
370
268
248
201
155
186
244
326
388
295
302
153
94
135
135
194
343
405
236
315
145
75
129
139
143
206
339
352
139
340
236
110
112
175
178
159
299
433
228
315
347
236
168
210
251
281
410
452
209
317
364
324
301
313
393
476
372
272
315
292
284
318
321
177
102
127
114
154
227
273
199
180
203
263
352
366
259
249
201
156
191
247
323
385
293
298
146
87
134
134
189
345
405
225
310
134
67
132
141
134
199
337
342
337
224
99
113
173
163
145
295
431
223
316
331
219
158
203
239
270
408
457
211
310
352
314
293
307
390
481
380
273
318
301
290
319
323
182
119
139
112
157
228
273
190
126
187
212
275
357
361
246
243
200
157
195
249
323
384
289
285
133
76
131
135
191
353
410
217
299
119
56
135
145
131
200
346
340
338
215
93
118
177
150
134
297
437
325
322
206
154
201
228
256
405
465
304
336
304
292
307
385
480
385
266
317
311
297
320
323
187
134
149
112
149
221
269
188
129
190
221
285
369
363
237
238
202
164
200
255
332
388
278
274
124
70
126
135
200
368
413
204
289
108
47
133
143
131
211
358
338
337
205
87
124
179
140
126
309
439
332
316
195
152
202
220
243
402
463
300
320
295
296
311
381
473
377
257
311
315
307
331
327
186
145
155
123
137
216
269
193
129
191
227
298
383
371
233
236
211
177
209
266
348
392
259
270
131
75
124
135
216
383
407
182
285
106
48
130
138
135
223
370
331
330
197
83
127
176
133
124
324
436
331
309
185
148
202
214
234
401
453
306
311
285
294
314
383
466
358
154
258
307
314
315
349
335
176
149
160
139
133
214
263
189
128
192
233
305
386
369
229
238
220
189
215
272
356
389
239
271
141
85
123
135
228
391
389
157
280
107
53
127
132
138
230
371
315
317
186
77
122
166
127
126
334
426
326
299
172
137
194
207
231
402
441
314
306
271
284
313
390
465
341
168
267
307
308
316
365
344
161
118
149
159
153
137
218
249
171
131
196
239
305
374
352
220
242
226
193
214
270
351
378
226
268
143
89
124
138
232
387
370
141
268
101
54
125
129
141
232
365
296
302
174
70
113
156
126
133
336
412
324
293
158
122
183
203
234
405
430
321
302
262
275
309
396
470
329
178
275
310
305
314
373
351
149
127
150
158
160
149
225
236
144
137
205
244
305
363
331
205
250
231
190
210
267
342
366
218
264
135
84
124
143
236
379
358
131
251
86
50
123
128
144
235
357
279
290
163
63
103
148
128
141
335
394
325
293
148
107
172
201
239
407
417
323
298
257
272
307
396
475
322
178
275
316
313
319
377
357
147
134
160
168
167
161
231
231
123
144
215
251
308
361
320
192
260
235
185
207
267
341
357
209
263
125
75
122
149
242
376
350
121
235
70
45
119
125
147
239
354
263
280
154
59
95
139
124
145
336
376
325
292
140
97
163
194
238
408
402
323
291
254
275
305
390
475
317
172
269
317
326
335
384
362
151
138
178
192
184
169
233
230
113
148
222
256
312
365
321
184
267
239
184
206
274
347
355
191
265
121
72
121
153
252
381
339
108
226
64
45
117
121
149
249
354
248
272
148
58
93
130
115
145
344
364
323
288
132
90
156
181
229
410
394
321
284
250
274
299
382
475
316
174
265
314
335
352
395
366
155
140
192
221
212
170
231
224
108
147
225
262
313
366
322
179
268
242
187
206
278
353
353
167
266
125
76
118
150
259
387
325
91
226
67
49
115
112
147
257
357
237
266
144
59
93
120
102
143
355
363
319
278
124
88
149
165
217
414
398
320
278
239
261
288
376
478
318
182
267
310
331
355
402
369
153
143
198
238
236
167
222
212
101
145
225
266
315
361
319
170
268
244
193
208
280
354
350
148
269
132
79
111
143
260
392
316
77
230
73
51
111
104
144
264
363
231
263
140
59
93
116
93
142
361
370
313
267
117
87
144
154
208
416
410
318
275
228
242
274
373
481
319
187
276
311
313
341
404
373
145
152
198
238
246
161
213
199
94
145
224
271
320
359
314
162
271
247
199
214
284
354
347
136
276
135
73
104
138
259
396
316
72
236
70
42
105
99
142
269
368
228
262
135
51
90
117
91
140
357
375
308
261
112
84
142
149
200
408
416
316
275
223
229
264
370
481
317
186
288
319
301
325
403
379
137
169
200
228
245
155
209
191
92
146
224
278
329
361
310
154
277
251
206
224
289
352
342
131
285
133
65
103
139
259
398
320
71
241
58
25
100
100
144
272
371
224
262
126
36
84
119
92
135
345
370
306
259
107
78
141
147
190
393
411
317
277
222
227
263
367
477
315
185
299
332
302
322
410
392
140
189
207
225
245
154
207
186
87
147
231
287
337
361
300
142
283
256
217
236
294
346
332
125
291
131
65
110
144
256
397
320
69
244
47
14
101
105
145
275
374
222
264
116
23
79
119
91
129
336
366
305
255
99
70
139
143
178
379
405
319
274
220
230
266
365
473
316
190
304
339
313
333
423
408
153
201
219
234
254
154
202
178
77
147
239
295
342
357
285
125
286
264
230
247
294
336
319
117
292
134
75
121
145
250
395
320
63
248
45
15
106
107
142
280
385
225
267
114
19
79
117
83
127
343
373
303
251
93
65
134
135
168
377
409
320
267
212
229
268
363
474
323
200
303
332
321
347
433
416
163
201
230
251
265
155
194
167
67
148
246
301
344
354
274
109
286
271
240
256
297
333
308
109
290
140
86
126
143
248
397
322
59
255
56
24
108
101
137
287
403
236
275
121
24
81
110
72
133
365
392
299
250
92
65
128
122
164
389
423
318
261
205
225
265
359
479
331
206
298
325
324
357
434
417
164
197
240
269
272
156
188
161
62
153
248
303
347
362
277
104
286
274
243
263
309
343
305
102
289
145
90
124
144
255
403
326
62
258
68
31
104
92
134
295
421
245
284
132
30
80
102
63
141
388
408
298
255
95
67
123
109
163
406
436
318
259
204
223
259
356
487
337
205
298
324
327
362
430
418
162
198
251
283
273
154
183
158
62
155
248
303
353
375
286
107
290
274
244
272
328
358
305
98
288
147
89
122
152
265
405
329
69
251
67
29
97
88
137
298
427
254
284
132
28
78
99
62
145
396
414
310
258
94
70
124
104
165
418
445
325
259
207
225
255
356
499
345
209
302
330
331
362
432
424
168
209
261
289
273
168
146
176
150
60
153
244
300
353
377
287
106
294
274
243
279
342
363
303
96
287
145
86
127
164
271
401
330
75
230
52
22
94
92
140
297
421
260
277
112
13
75
103
67
144
387
415
326
253
81
70
132
108
166
424
453
334
252
207
232
257
359
514
359
221
307
335
333
360
442
438
182
223
264
289
277
175
131
163
130
49
148
237
291
345
365
274
99
294
273
243
283
350
360
297
94
286
138
85
137
174
271
396
331
81
210
30
17
95
93
137
295
420
261
263
82
2
75
106
68
144
379
418
339
242
66
70
143
114
169
427
464
339
239
205
240
262
363
527
374
235
308
330
330
358
454
449
191
231
259
286
286
116
149
111
36
144
228
280
337
353
261
86
292
268
242
289
357
361
294
93
283
131
85
143
180
273
401
336
79
193
13
20
96
85
128
299
429
255
249
61
3
76
100
61
150
385
417
346
231
59
77
151
116
174
435
464
268
342
229
206
252
268
365
529
375
241
297
320
326
355
455
444
183
224
248
279
287
106
142
108
31
140
220
275
339
358
260
79
286
257
238
298
373
378
299
91
274
120
85
144
183
283
419
339
70
178
1
23
93
70
120
311
440
237
240
50
9
81
85
51
165
399
393
351
228
66
93
155
116
187
446
435
273
346
229
216
263
272
370
521
351
238
286
313
324
350
442
419
163
210
235
265
275
109
148
119
36
135
217
281
355
380
271
75
277
248
239
310
392
402
301
85
307
257
108
86
143
185
299
437
328
55
326
156
11
25
87
54
122
325
434
204
225
41
14
84
67
48
183
402
341
351
223
72
104
153
119
210
449
376
286
346
232
224
266
275
381
502
302
233
278
315
325
344
425
383
134
229
249
248
122
162
129
39
130
223
299
377
399
277
70
265
250
253
327
405
416
288
72
302
235
102
93
145
192
315
441
292
38
307
128
18
28
81
49
136
336
404
163
323
202
31
16
79
54
53
199
387
281
352
211
65
101
142
124
234
435
298
310
343
229
223
259
281
395
475
236
237
281
319
323
341
411
347
235
241
218
50
128
163
123
34
124
228
314
384
391
252
54
169
254
257
270
336
400
399
252
48
289
217
104
107
151
202
327
420
228
289
106
16
37
76
53
158
341
350
121
323
182
18
14
69
45
61
211
359
221
349
186
46
89
124
125
250
410
216
330
332
216
214
246
286
402
433
161
253
297
321
321
344
400
300
251
240
191
45
117
145
100
20
118
228
315
371
353
197
28
158
246
264
284
339
381
359
200
21
273
208
115
126
161
218
334
385
155
278
99
7
47
75
66
185
341
287
73
324
166
6
14
64
37
70
222
339
151
342
159
34
85
106
120
266
380
152
346
322
211
210
238
286
399
371
103
282
323
328
321
354
383
237
260
265
242
32
93
114
70
117
223
304
343
298
125
5
148
237
268
292
342
355
310
128
7
251
199
130
145
178
237
339
335
98
259
93
3
58
80
86
212
338
223
315
147
6
18
64
31
82
248
309
315
327
133
37
93
92
115
291
340
358
319
218
214
235
286
389
304
312
346
331
326
362
355
172
273
269
240
23
69
84
50
114
216
288
315
235
69
10
131
225
265
298
345
332
244
66
7
219
184
137
159
196
256
336
271
53
223
76
9
64
83
106
237
332
164
287
118
17
23
62
28
103
283
268
327
300
106
50
103
81
122
322
299
364
309
222
220
233
287
375
249
327
350
324
328
365
323
117
269
264
234
49
62
40
102
201
270
284
173
27
109
203
251
302
343
305
168
22
184
162
135
166
212
269
315
198
14
175
52
15
64
82
124
261
312
116
239
84
17
24
55
28
135
310
219
336
259
74
59
106
71
143
345
250
359
282
212
217
228
287
361
206
325
333
306
326
359
292
238
255
256
223
24
42
79
173
237
238
111
5
88
174
226
286
324
263
107
10
157
143
128
166
220
271
281
127
18
136
36
21
60
81
140
279
272
74
190
48
16
21
42
34
173
316
154
333
210
39
60
99
65
170
349
189
348
248
192
208
220
280
338
165
319
306
285
319
343
256
231
242
246
206
48
129
189
173
66
15
67
139
189
248
288
210
69
15
136
128
119
163
224
267
239
79
18
107
33
30
63
91
163
281
217
33
135
12
11
18
38
49
209
286
102
314
158
13
59
87
65
199
327
130
340
223
175
196
209
269
304
115
271
324
287
270
307
315
210
231
232
232
184
23
85
135
112
30
10
52
114
152
204
242
163
41
12
117
119
116
161
226
262
194
46
86
38
43
75
114
187
267
152
4
84
8
5
26
45
74
229
229
57
275
108
4
57
75
72
224
280
88
336
209
164
182
199
261
261
73
315
337
277
260
292
283
159
231
222
212
156
13
61
98
77
17
44
108
132
173
202
131
21
11
100
116
120
160
227
253
156
16
70
42
54
91
138
209
240
96
20
46
13
4
40
53
100
228
165
11
219
65
9
55
67
86
241
221
42
323
319
192
154
171
196
262
217
350
340
265
255
280
260
112
238
232
211
192
18
61
86
64
22
41
111
130
157
174
107
7
87
115
125
157
221
240
120
10
57
46
62
99
150
221
208
57
15
16
14
51
54
117
217
110
151
24
19
54
57
100
247
154
328
280
165
144
162
197
265
171
359
323
252
255
276
242
76
253
233
211
181
67
79
57
21
41
111
127
146
154
87
7
75
111
121
152
210
225
92
18
45
41
62
97
148
223
186
33
3
16
20
52
41
126
201
79
89
6
23
55
40
111
238
104
316
228
133
137
159
197
258
118
350
294
243
266
279
222
264
241
220
180
61
67
47
15
45
105
116
135
139
64
6
66
102
109
148
204
208
75
18
31
24
60
95
144
220
172
20
11
7
30
49
23
131
190
64
33
1
21
57
17
122
218
74
299
179
102
133
154
195
235
80
291
337
263
238
276
279
189
272
248
231
183
55
63
40
11
57
103
106
134
130
48
7
68
89
97
149
207
189
60
17
9
9
54
98
145
219
156
11
13
8
46
46
16
141
184
49
22
2
21
52
3
134
204
54
282
141
74
122
143
192
211
60
307
323
234
224
277
274
154
271
249
238
181
24
55
70
37
68
101
102
140
128
39
9
75
80
86
155
212
169
43
12
2
9
46
102
151
219
131
3
12
27
38
57
43
22
156
178
35
18
4
17
44
5
146
203
43
261
116
52
102
128
193
202
48
304
301
203
200
263
265
130
254
237
236
177
31
58
72
34
72
102
105
143
124
30
9
82
79
81
156
208
149
24
12
7
12
34
102
153
217
102
16
14
35
45
41
39
29
169
171
22
31
14
3
10
34
2
152
211
41
236
99
41
81
112
194
205
45
275
271
178
176
243
256
123
229
221
228
173
35
58
61
25
68
106
109
133
112
20
92
85
81
149
198
133
10
31
19
20
31
93
153
213
86
19
13
46
61
31
27
34
177
162
10
31
9
5
5
25
1
152
211
38
212
93
40
66
94
189
205
42
236
243
166
162
223
246
119
211
211
223
169
35
52
41
14
65
111
107
117
99
16
100
97
87
142
189
124
6
40
35
25
37
86
154
209
79
19
8
67
79
32
18
41
183
144
6
29
11
12
1
20
2
153
196
24
196
96
45
57
74
180
193
39
205
229
166
157
206
237
111
206
213
223
163
31
44
25
10
65
113
100
105
89
17
95
101
93
137
184
117
2
34
35
15
41
86
156
199
68
17
7
85
87
32
21
50
186
114
27
36
14
22
7
11
0
159
165
2
187
99
45
45
52
176
176
33
193
225
164
149
191
228
100
204
218
227
160
24
39
21
11
63
106
95
99
80
16
87
101
94
130
175
102
4
23
20
2
45
85
154
177
54
16
8
78
78
28
22
57
177
90
30
35
32
43
9
3
1
162
134
27
183
94
36
26
29
176
167
27
190
216
152
135
176
221
97
200
222
238
164
22
41
20
58
96
91
96
67
3
85
101
89
120
157
79
14
12
26
18
40
76
150
154
34
7
12
63
66
21
15
59
163
77
26
32
44
50
9
2
5
151
126
32
173
83
19
16
18
171
165
25
183
196
136
124
166
217
103
156
197
231
256
177
19
38
17
48
84
86
90
47
10
78
94
78
104
130
54
15
40
27
23
56
142
134
17
14
18
51
58
12
6
47
146
68
23
29
51
61
3
8
22
125
126
29
151
66
7
13
10
155
165
28
159
171
123
119
160
213
109
145
198
247
274
196
26
12
34
69
80
86
35
11
59
80
68
94
110
40
15
39
26
9
36
130
123
14
16
52
61
11
7
33
140
64
23
54
71
6
14
34
105
124
23
120
51
0
13
3
139
168
46
123
144
111
113
153
206
118
127
189
252
285
217
53
8
10
19
48
67
85
47
7
36
60
61
90
108
43
15
21
24
5
23
112
118
22
10
46
55
9
5
22
137
61
21
50
66
12
17
35
96
123
19
54
49
5
11
2
107
205
29
90
116
94
94
138
201
134
94
159
229
278
236
63
12
24
45
76
72
11
15
41
53
85
115
57
12
13
24
16
21
88
113
31
3
35
43
4
1
13
122
62
11
42
62
21
19
31
83
112
30
34
53
7
6
6
67
212
129
68
88
73
62
112
196
167
49
107
179
249
253
86
14
22
57
77
21
13
33
45
73
110
63
8
10
25
31
22
59
106
44
12
29
38
17
2
9
80
66
29
36
61
38
19
4
10
29
40
13
39
30
0
1
30
152
191
52
63
56
33
73
178
206
95
56
113
205
261
138
5
8
43
56
22
10
28
35
51
86
54
9
8
31
40
18
33
90
47
24
34
46
29
18
19
49
57
36
36
67
49
45
18
10
6
33
12
25
51
9
0
2
87
193
41
46
48
25
41
146
221
138
22
63
155
252
197
0
2
28
30
7
16
22
28
52
45
11
13
24
36
8
16
70
41
26
40
50
35
21
8
9
11
19
34
71
47
52
29
11
9
18
8
12
45
28
4
3
57
172
41
41
29
23
104
208
164
8
41
113
236
238
115
178
1
11
14
2
1
11
16
30
37
15
13
25
7
7
57
44
30
39
48
31
12
6
4
2
17
30
65
44
39
33
2
8
21
11
6
27
35
13
9
51
152
25
37
28
9
64
188
189
7
29
83
213
267
107
96
190
1
2
8
7
7
6
13
17
30
18
6
13
14
6
43
39
58
36
22
6
4
8
6
14
76
57
45
21
35
9
8
7
48
17
17
39
23
8
20
74
118
30
22
23
4
37
163
224
12
12
52
179
292
153
68
197
191
1
4
6
0
13
11
17
18
7
9
19
8
25
48
67
29
25
7
1
5
5
45
79
54
50
13
33
18
6
9
59
30
30
27
50
13
1
34
83
26
9
16
13
2
115
251
11
4
17
129
300
213
38
174
230
5
5
5
10
16
6
8
4
12
23
4
13
48
56
30
34
13
4
3
21
71
75
48
55
17
34
29
7
9
63
33
42
18
71
32
5
22
67
37
9
20
22
11
74
230
162
12
5
6
71
272
269
14
123
244
10
14
15
4
3
7
9
25
7
11
44
41
36
35
30
4
0
33
72
67
36
52
24
35
38
11
11
52
30
36
11
65
51
10
8
64
52
15
18
21
7
39
172
185
13
5
5
33
220
300
5
72
232
4
10
18
14
4
15
29
20
22
39
28
31
39
40
15
13
36
59
49
23
42
27
27
39
29
19
39
26
28
8
39
61
21
5
59
61
25
8
18
9
8
102
168
21
5
0
14
173
297
4
8
50
215
201
7
26
26
11
22
35
38
39
38
15
26
35
43
23
24
40
44
33
17
32
27
11
23
37
30
39
25
30
9
14
48
30
9
62
55
38
2
15
16
10
56
122
25
7
3
3
136
275
90
4
6
44
210
203
11
31
36
19
25
45
52
55
38
15
22
32
42
26
29
44
39
21
19
33
25
1
7
33
51
53
24
37
19
3
23
36
30
75
43
46
2
13
16
4
30
86
28
4
5
9
91
241
84
4
4
37
203
201
9
28
37
17
21
45
57
63
43
16
26
37
24
28
47
36
21
26
36
25
0
3
23
62
63
25
45
26
5
18
40
41
87
37
46
8
4
26
16
25
73
42
4
3
6
63
205
86
8
2
19
182
212
41
155
7
23
31
13
8
39
60
65
46
16
19
33
28
28
44
38
26
34
34
7
7
16
57
69
48
31
2
22
39
32
84
48
13
1
29
26
18
66
51
14
4
2
32
174
110
5
4
8
126
249
66
3
20
138
150
5
15
24
9
2
29
61
65
43
15
9
31
38
33
40
37
26
33
41
26
2
9
46
65
48
34
9
29
34
17
67
53
18
3
32
25
6
67
54
23
5
7
2
133
155
58
17
4
12
80
275
111
3
3
108
202
5
6
18
9
16
52
60
34
10
1
27
46
40
38
35
25
32
41
38
14
7
38
61
47
37
14
28
28
12
51
57
28
3
34
20
3
73
56
29
15
14
10
89
53
30
7
8
49
10
14
10
20
9
36
45
27
0
18
40
34
29
26
28
34
14
43
36
55
