# Supplementary material for: Evaluating flow modulating treatment response in intracranial aneurysms using black-blood MRI in vitro
Source: Commun Med (Lond). 2026 Mar 27;6:170. doi: 10.1038/s43856-026-01413-z (PMC13031954; doi:10.1038/s43856-026-01413-z)
Supplement: Supplementary file 10 — Supplementary Data 7 [file 43856_2026_1413_MOESM10_ESM.zip › Data_Figure_10a_Sup_Figure_7a/BA model 1/CN05_02_with (IFD2)/4_agar_right_array.txt]

183
176
172
175
177
173
161
150
144
145
150
158
166
168
167
165
170
173
170
157
150
151
158
161
159
158
164
168
165
158
149
144
145
146
148
149
150
154
165
176
176
165
151
143
143
151
158
159
151
142
174
173
166
161
160
162
160
155
148
146
152
160
166
169
164
161
165
169
167
158
152
150
152
155
156
155
159
165
168
159
148
140
141
147
148
143
139
147
164
177
176
164
152
147
149
157
160
156
145
140
162
162
157
148
148
153
158
162
161
158
155
158
161
159
154
145
143
147
152
156
154
151
151
152
154
148
147
157
171
169
156
141
140
147
150
142
134
142
153
165
163
161
158
162
168
171
165
154
145
141
158
158
154
149
149
153
158
163
164
161
157
155
156
156
155
148
145
143
148
149
151
151
153
155
156
150
149
159
174
176
162
146
142
149
152
150
146
144
149
152
158
161
162
164
170
172
168
162
150
145
154
153
157
159
157
153
152
156
159
160
157
154
152
153
158
165
167
161
152
144
145
149
154
158
157
156
157
161
167
165
156
146
145
150
155
157
153
146
144
147
156
162
163
161
160
163
166
165
158
147
147
151
163
167
158
149
144
148
155
156
156
155
152
152
160
172
181
171
154
142
144
150
156
159
158
157
157
155
152
146
144
145
150
155
159
159
152
143
139
145
154
162
164
160
159
160
163
165
158
148
151
155
162
161
155
148
149
155
157
157
159
159
157
156
161
170
175
164
151
140
143
153
159
162
159
154
152
151
151
147
144
147
158
169
173
164
150
139
136
147
157
165
165
162
158
153
155
156
158
153
167
165
161
152
151
158
166
167
164
162
162
163
163
160
161
166
163
155
146
140
144
155
160
162
156
149
151
157
165
163
157
157
161
172
173
164
152
146
147
157
164
166
159
153
148
146
148
154
156
156
172
173
161
149
153
164
173
170
162
159
161
163
162
159
158
160
159
155
147
141
143
153
158
152
145
142
150
165
171
168
160
155
153
157
157
157
155
157
163
170
167
158
144
140
140
146
151
154
154
153
161
169
163
154
156
166
171
166
157
153
156
160
161
157
151
152
156
153
150
150
155
162
163
153
142
140
150
160
162
156
146
141
140
142
147
153
155
158
164
167
162
146
136
137
151
159
160
153
145
143
150
156
160
160
162
165
165
161
153
151
154
159
161
159
153
150
145
147
152
160
169
175
174
166
157
151
151
152
151
145
142
139
142
150
159
162
155
149
147
152
151
145
144
152
165
169
163
148
141
142
154
153
160
165
168
166
160
155
152
152
156
160
163
164
160
156
151
148
155
162
168
171
172
171
167
161
154
154
154
156
157
158
160
165
171
167
151
134
130
139
150
154
155
161
164
161
155
147
147
148
164
159
160
163
165
161
155
153
152
156
161
164
165
164
161
164
166
165
159
154
153
158
159
156
155
157
165
167
168
167
167
167
164
163
162
157
148
136
131
141
150
158
159
154
149
146
148
150
150
148
162
161
158
155
153
151
150
153
156
161
165
166
162
154
152
162
178
178
163
147
145
151
151
143
139
151
167
176
167
158
152
152
149
148
146
148
149
148
144
145
150
157
155
150
142
144
151
155
153
148
153
157
157
155
148
142
145
155
162
163
161
158
155
151
145
155
176
180
164
146
142
148
151
147
144
153
167
171
161
148
142
143
147
149
149
152
154
154
150
149
151
156
155
154
149
149
156
164
163
153
153
152
157
160
158
151
152
159
162
160
151
149
152
151
148
150
161
167
163
149
142
143
148
155
160
164
162
158
154
153
153
156
160
159
163
160
157
156
154
154
153
156
158
157
155
155
159
166
168
160
154
151
155
163
171
170
167
161
158
155
154
155
154
154
150
147
148
151
155
153
148
141
143
153
163
162
153
146
153
162
168
164
162
159
159
156
157
161
166
162
155
149
151
156
158
161
161
158
155
150
152
148
149
159
172
182
176
157
148
152
159
161
153
145
143
147
144
141
146
154
155
148
144
153
162
161
152
144
151
160
162
158
152
148
148
151
156
168
173
164
150
140
143
152
160
166
162
149
137
136
146
144
147
154
168
174
165
151
143
146
158
155
140
134
139
148
147
143
143
152
158
156
156
158
162
161
152
146
148
151
153
155
153
149
149
152
159
167
168
155
144
140
144
156
164
170
167
155
142
141
143
144
152
161
167
164
155
148
144
143
143
140
137
137
146
150
150
147
152
157
159
156
155
157
159
156
149
145
147
149
153
163
166
162
155
155
159
161
157
148
146
150
156
161
164
169
169
167
162
160
145
146
159
170
173
166
158
150
146
142
136
137
145
153
155
148
144
148
158
163
160
152
145
146
148
145
143
143
148
152
158
167
171
167
158
152
152
157
157
153
152
152
151
149
150
154
162
166
167
168
151
153
159
170
177
174
161
150
145
144
145
148
152
154
152
142
140
146
157
164
161
151
145
146
147
145
142
144
151
154
155
160
166
168
161
150
148
159
167
164
152
141
132
127
129
136
145
152
155
159
161
159
158
163
169
169
158
144
142
150
156
149
141
139
145
148
146
147
152
161
164
162
162
162
159
150
144
150
159
163
157
156
162
167
165
156
157
166
175
168
151
138
128
125
128
135
143
147
148
150
164
159
155
156
156
154
141
135
142
153
155
142
129
133
149
160
159
151
150
158
166
170
174
173
165
152
145
153
166
176
174
168
166
167
166
164
165
169
168
156
146
142
144
144
143
145
150
153
152
151
154
148
149
153
148
142
133
135
144
151
148
139
137
149
163
166
158
151
151
155
162
166
171
169
160
147
145
152
165
175
178
176
170
168
167
164
160
154
144
137
142
146
152
149
145
146
152
155
155
153
143
137
143
149
150
146
144
145
146
145
143
143
150
160
160
155
150
151
153
154
152
153
157
158
155
152
150
150
150
155
159
162
164
167
167
161
147
136
128
132
144
150
148
141
136
141
147
150
151
154
148
143
142
147
152
160
160
154
147
145
145
147
149
148
145
145
150
156
159
158
152
150
151
154
159
161
157
149
142
140
143
146
153
162
165
159
145
135
137
145
154
153
149
140
137
140
148
150
153
157
166
159
149
146
152
162
163
154
145
146
149
148
140
134
137
148
156
160
163
167
166
161
156
153
155
162
160
156
153
152
152
148
147
148
154
155
151
149
152
154
156
153
152
151
148
145
146
150
156
163
170
164
150
146
151
157
151
146
145
150
155
151
144
141
146
154
158
161
161
164
166
165
160
153
145
148
154
159
164
167
167
159
151
141
138
146
152
156
155
153
148
150
154
158
155
147
139
142
153
161
161
155
148
148
150
151
147
146
152
157
160
159
157
157
153
152
158
163
159
148
145
152
156
153
144
140
148
155
155
157
161
162
157
147
138
137
144
150
150
149
145
147
152
155
152
144
137
137
143
151
149
149
149
153
152
151
148
156
160
162
161
161
161
156
150
150
158
165
161
145
133
134
143
149
148
147
151
152
146
146
151
159
157
149
140
137
141
147
154
154
148
146
145
148
146
147
148
148
147
147
147
151
154
155
154
152
156
159
162
159
153
151
149
147
149
151
157
166
168
164
149
136
129
134
148
158
161
155
152
157
162
160
151
140
136
140
151
162
166
160
150
142
139
140
141
148
157
164
160
147
150
153
154
154
150
150
152
153
153
152
151
146
141
144
151
154
154
155
165
174
170
151
134
137
155
168
165
152
151
161
171
169
152
134
131
143
161
174
174
162
148
140
137
136
136
142
153
163
161
145
150
151
150
146
147
148
148
145
145
149
153
152
149
150
154
155
151
147
152
160
161
154
151
157
165
167
155
139
136
149
166
170
159
146
141
147
159
169
170
164
153
145
140
138
135
135
139
150
154
145
146
147
149
148
149
151
152
151
150
152
155
158
160
158
155
151
149
150
152
147
141
145
155
166
165
150
135
127
131
141
152
159
163
164
163
159
156
153
159
161
160
154
147
143
138
135
137
147
157
160
144
147
152
158
158
156
159
165
164
160
156
157
161
162
156
148
150
156
156
149
143
146
157
164
154
136
126
125
132
140
148
153
163
173
177
170
157
148
150
154
155
154
153
150
143
138
139
148
160
173
147
151
157
160
158
157
161
172
175
166
156
153
155
159
159
157
154
157
155
156
159
163
161
158
152
144
137
132
132
139
146
154
162
170
173
168
157
151
147
140
140
145
155
157
149
141
140
142
150
158
160
164
160
157
155
155
157
162
165
164
158
156
155
158
161
164
161
158
155
157
162
164
159
153
155
157
154
142
135
138
148
157
161
159
156
154
155
152
145
135
132
143
155
158
152
144
140
139
138
136
167
171
161
153
150
152
153
150
147
152
162
171
170
164
157
154
156
158
157
155
153
152
149
149
151
156
159
156
149
148
151
156
154
147
143
144
147
147
140
135
137
147
155
155
150
146
149
150
147
140
168
167
158
149
145
148
149
143
138
147
163
180
183
169
149
135
137
148
156
155
148
146
148
146
143
147
161
171
174
170
161
155
147
141
141
145
149
143
135
133
141
153
154
150
145
145
152
165
169
163
166
163
156
149
144
144
145
145
145
151
159
170
171
161
143
127
129
141
155
159
158
153
148
143
140
149
165
178
181
175
166
156
146
140
143
153
156
146
134
132
142
152
151
146
140
142
152
167
174
171
172
163
159
154
148
143
145
150
153
156
153
152
147
144
142
143
144
147
156
161
163
157
148
142
147
160
171
171
165
162
162
157
148
140
143
157
160
156
144
137
141
143
146
144
143
146
150
156
159
155
171
166
166
161
151
145
148
158
163
160
153
146
139
135
144
155
163
164
162
162
161
156
146
143
150
159
157
152
148
152
157
154
146
139
140
149
157
161
158
152
142
137
137
142
148
153
155
151
143
135
167
168
170
164
153
146
152
166
172
164
156
154
151
147
150
158
170
172
167
161
159
157
155
151
148
144
140
142
148
153
155
151
144
139
137
143
151
160
161
153
141
135
134
140
147
154
154
149
144
136
159
164
170
163
152
147
152
167
173
167
159
157
157
158
156
160
168
171
165
160
160
165
168
158
146
138
139
146
153
157
156
152
146
143
143
145
150
150
146
140
139
139
142
141
144
143
145
146
148
149
151
155
160
158
153
148
148
157
161
161
156
153
154
156
156
157
157
158
161
159
163
167
166
153
142
140
145
156
162
165
159
153
146
145
148
152
152
146
135
131
140
153
159
154
145
141
141
140
143
150
150
147
150
154
154
149
143
144
150
155
154
149
146
146
148
146
147
150
156
158
160
154
149
142
142
146
155
160
164
164
158
145
136
137
148
153
151
146
140
143
154
165
170
166
158
150
142
139
138
143
150
147
148
155
154
148
141
141
150
156
156
151
151
150
150
146
143
147
152
151
147
141
140
145
151
159
161
158
155
153
147
140
134
132
139
147
148
148
153
160
165
168
166
163
159
153
148
144
142
144
146
147
152
158
157
149
144
150
157
159
158
160
166
169
162
153
149
146
140
137
135
140
148
155
161
165
161
152
140
137
144
149
147
139
136
137
142
147
153
163
164
159
155
151
148
144
141
142
148
151
140
140
147
156
157
154
152
153
157
156
158
165
176
177
168
160
154
148
136
129
134
148
160
158
155
152
150
143
132
131
143
158
162
153
140
136
139
142
148
150
148
144
140
143
145
139
134
135
140
144
169
169
171
176
176
170
162
161
163
161
159
156
157
160
159
154
157
166
171
169
161
157
159
162
161
160
158
159
159
153
150
151
157
160
156
148
142
147
159
166
164
157
150
147
149
152
157
160
161
157
153
159
164
170
171
168
166
165
163
160
161
163
162
153
144
145
157
171
174
168
158
152
156
161
158
152
145
148
157
158
156
151
153
154
150
142
135
140
151
158
162
161
161
163
161
160
160
158
155
152
146
149
152
156
158
161
162
163
161
160
164
168
166
154
142
135
141
153
163
166
159
151
150
156
157
152
145
147
158
164
160
151
150
152
151
146
143
145
152
159
161
165
167
173
178
179
173
162
148
143
154
151
148
148
151
156
159
160
161
162
165
168
168
164
155
146
140
146
157
167
164
154
150
153
158
162
161
162
165
165
159
151
151
155
159
158
155
156
160
165
168
167
167
167
175
179
175
163
146
140
163
163
159
155
150
152
157
161
164
163
162
162
166
167
165
162
158
158
165
170
167
156
148
147
151
161
166
171
169
162
154
150
151
156
158
158
157
157
159
162
163
161
156
154
156
162
167
163
152
141
162
175
176
166
154
150
158
168
170
165
161
157
157
159
162
166
171
174
175
171
165
154
146
141
141
148
158
167
165
156
150
149
151
156
156
151
148
147
148
149
148
149
151
150
151
152
158
163
163
154
163
174
177
169
158
156
164
172
172
168
163
161
158
158
160
163
169
173
173
168
163
155
150
149
148
150
154
158
155
150
149
151
160
168
165
158
150
148
148
146
148
153
158
158
153
149
152
164
175
173
166
168
162
159
156
161
167
170
168
167
165
164
163
158
160
160
160
159
160
162
163
163
161
158
157
160
164
160
153
149
151
159
173
180
176
165
158
156
157
159
161
164
163
159
153
151
154
165
176
180
171
168
159
151
157
165
169
164
159
158
162
163
160
156
154
156
158
157
157
160
164
163
158
146
147
159
170
170
160
154
155
161
166
168
164
159
157
157
162
164
166
163
155
148
148
151
159
165
168
166
170
173
165
158
162
169
168
157
146
145
155
161
159
152
146
149
156
156
155
157
162
160
147
133
135
150
168
170
162
157
157
155
148
143
144
148
151
151
152
152
151
149
145
148
153
158
161
157
153
150
160
167
172
172
174
173
164
153
143
142
154
162
164
158
151
150
152
153
153
154
159
158
149
144
148
154
158
155
153
154
155
152
145
142
147
151
153
152
145
140
136
141
149
162
166
161
152
145
145
151
151
152
160
169
171
167
158
151
147
148
154
161
166
170
166
160
155
152
153
155
157
160
161
166
166
163
156
144
140
144
152
158
159
163
164
161
156
154
149
142
136
145
157
167
167
156
143
139
146
155
154
146
147
153
153
150
146
150
153
155
156
160
163
169
174
173
167
157
153
152
154
159
161
165
166
161
157
150
142
144
151
161
169
173
168
161
157
156
154
151
147
150
155
159
154
147
144
146
148
153
166
157
151
146
139
136
140
151
158
161
160
158
158
161
166
173
177
169
155
145
144
147
148
144
144
150
159
162
153
145
149
159
167
166
158
153
154
156
153
151
151
152
152
150
150
151
156
156
149
145
171
165
162
160
153
145
143
151
158
159
157
154
155
154
156
165
177
179
162
146
137
140
139
134
134
144
157
160
153
144
148
158
168
167
156
152
151
149
148
148
151
156
156
155
154
156
159
156
149
141
158
161
170
179
174
162
149
150
153
153
152
152
155
154
153
155
164
171
165
154
147
143
141
143
147
153
152
148
141
142
151
161
169
171
163
158
151
146
144
146
152
157
160
160
158
158
157
155
148
143
146
151
166
180
184
173
157
151
150
154
154
156
159
158
155
147
144
147
157
160
160
154
149
155
162
161
149
140
140
150
158
159
157
158
157
158
158
153
152
151
151
148
147
150
155
161
162
157
150
146
147
146
152
165
174
171
160
152
153
158
160
158
157
158
157
149
139
133
144
159
164
158
156
162
167
162
149
143
150
159
161
150
139
137
145
153
162
165
166
158
148
136
130
136
151
165
170
161
149
147
152
143
145
157
171
170
159
152
154
160
161
153
143
145
158
163
154
145
147
156
161
158
157
163
167
162
150
147
152
158
156
147
135
134
140
149
161
166
166
157
146
139
138
144
156
168
172
164
150
145
155
146
150
163
173
170
158
152
154
159
157
146
139
143
155
164
166
163
164
165
163
156
152
155
161
160
154
151
152
153
153
152
147
143
142
145
152
157
154
146
144
149
153
156
162
167
170
166
155
149
158
155
160
173
176
171
159
151
152
157
158
154
149
145
148
152
157
164
173
176
169
152
140
142
155
161
160
156
153
154
158
162
156
149
142
142
145
146
142
139
142
150
153
152
147
152
164
168
162
150
164
169
170
170
174
172
161
150
150
156
161
160
152
146
144
141
142
150
165
175
167
149
136
138
157
168
169
162
159
160
167
167
159
153
144
144
148
149
147
146
144
145
138
127
123
131
148
159
157
149
171
172
165
162
169
173
162
149
146
154
159
152
142
142
148
149
146
148
159
173
167
151
142
143
160
170
168
161
160
160
163
163
161
158
156
157
162
167
168
161
150
141
129
121
119
128
141
151
150
148
165
162
157
160
165
168
158
149
148
151
149
137
133
146
164
169
160
154
161
173
175
163
156
152
155
155
156
153
150
148
150
158
163
167
166
168
175
182
181
170
154
143
136
135
137
142
145
147
149
154
155
154
157
161
161
158
152
149
151
152
145
139
142
160
171
166
157
154
165
174
173
166
159
151
147
142
145
148
145
144
146
155
163
165
162
159
163
171
172
162
154
149
149
149
148
145
146
149
152
160
152
153
158
159
156
148
147
149
149
149
147
150
158
163
157
144
143
152
161
162
158
154
149
147
145
144
147
148
143
140
143
151
159
160
157
150
147
147
147
147
151
151
150
150
146
146
149
153
154
159
157
160
159
153
146
143
147
147
144
145
151
158
161
153
143
139
145
153
159
155
149
145
144
143
148
158
157
150
139
137
142
148
154
156
157
156
149
139
133
136
143
150
150
148
147
150
158
159
154
151
165
165
157
148
144
145
147
143
140
143
153
159
156
148
146
151
154
154
152
153
154
151
145
142
148
161
163
153
139
140
148
154
152
150
155
163
160
149
136
129
132
140
148
152
156
156
159
156
152
145
161
162
154
147
145
145
144
140
140
147
156
161
159
158
157
158
158
152
148
150
157
161
155
146
141
146
150
147
142
146
154
157
153
143
144
151
161
161
151
139
133
138
147
155
157
153
143
142
145
147
151
153
150
149
148
144
139
139
143
152
158
162
164
165
156
151
148
151
148
144
146
154
158
151
139
134
134
138
139
143
149
152
150
140
134
137
149
162
163
157
148
144
149
152
149
140
130
131
143
151
145
142
145
150
151
146
138
142
151
156
156
158
161
158
146
138
144
152
152
143
136
142
152
154
147
139
138
138
139
142
145
146
148
144
142
141
143
150
160
162
160
155
155
152
147
139
135
139
148
154
147
141
141
147
150
150
149
152
157
159
155
149
146
145
142
140
145
153
157
153
149
145
148
153
157
159
156
151
149
152
153
151
149
151
157
155
150
145
149
154
157
157
157
151
144
141
149
156
159
155
150
143
140
143
146
150
154
155
160
161
156
147
137
138
147
151
153
154
160
166
168
155
149
152
161
165
160
150
147
151
156
155
153
152
158
161
158
152
150
150
152
151
148
141
136
137
151
165
167
155
153
149
141
139
143
148
154
158
159
159
157
151
144
145
150
155
156
160
165
170
164
155
149
150
155
151
142
132
129
136
146
153
152
152
155
160
160
160
161
161
155
147
137
126
119
122
138
160
169
157
158
156
152
147
147
153
157
160
158
156
156
157
158
154
151
148
154
167
174
169
153
143
142
148
147
135
124
120
120
129
137
146
152
155
158
160
157
156
162
166
161
150
137
127
119
121
135
154
169
166
162
162
161
161
161
161
161
158
155
153
155
160
164
159
150
142
143
158
167
165
155
146
145
149
148
139
129
125
126
133
141
147
154
166
169
162
154
150
152
153
152
150
148
147
141
140
146
155
162
163
167
167
166
166
164
162
159
155
154
156
156
157
158
157
152
145
139
138
143
154
160
163
161
159
158
156
149
136
131
136
146
157
165
169
169
162
155
153
152
148
145
151
161
167
163
160
158
155
153
147
171
172
166
162
160
158
154
149
151
159
159
156
150
149
153
154
148
136
130
139
154
163
162
159
160
162
156
142
135
139
150
160
165
160
154
153
158
164
165
161
158
163
169
169
164
158
157
152
146
137
170
171
167
161
158
158
154
149
148
153
160
159
154
151
151
152
153
147
141
139
140
146
149
153
152
154
153
147
141
144
153
159
157
148
144
151
165
172
171
168
172
176
172
164
152
147
147
150
150
148
156
165
169
166
161
162
162
158
149
148
153
160
167
164
151
139
139
146
155
153
143
141
144
145
142
143
150
156
158
157
156
160
158
148
147
158
173
173
165
159
162
170
167
160
152
145
146
150
158
165
153
163
169
169
163
161
159
159
151
148
149
155
165
169
154
137
132
140
155
163
159
149
139
138
140
148
161
170
165
160
157
159
159
159
160
166
172
168
152
141
140
148
154
157
154
152
151
153
158
167
165
166
167
166
154
148
149
154
155
153
152
152
154
158
154
151
146
144
156
164
163
152
136
133
143
159
167
166
157
151
152
154
158
161
164
163
160
155
151
142
136
132
137
147
154
156
154
154
154
154
174
168
162
155
145
140
146
156
160
160
160
156
152
146
150
158
163
160
159
162
161
153
138
135
146
156
154
146
143
146
149
148
147
151
153
151
149
152
159
154
138
127
128
139
153
156
154
153
148
141
166
164
159
151
144
141
147
158
167
167
166
163
155
145
145
155
164
164
162
160
160
155
147
144
147
148
145
140
142
146
148
146
144
143
144
144
145
151
158
154
138
128
130
142
154
156
153
148
145
138
154
157
159
158
150
145
145
154
162
164
162
158
153
146
143
147
151
152
152
158
161
159
152
144
144
148
154
152
152
148
146
146
146
146
145
146
147
145
145
138
135
133
142
151
158
156
151
145
142
141
150
153
156
158
154
148
142
143
149
156
156
149
143
143
143
143
142
141
149
156
161
159
152
143
141
148
159
164
159
151
144
144
146
147
150
150
146
141
134
132
136
146
151
154
156
156
151
145
146
146
152
150
149
152
154
151
143
141
146
154
155
149
143
141
144
143
143
145
152
155
158
155
154
149
148
150
154
156
155
150
143
142
145
150
153
151
144
138
136
142
150
154
154
154
155
158
159
151
146
144
154
147
144
146
149
152
151
150
151
156
157
154
151
147
145
146
148
152
155
152
146
151
162
171
169
159
147
141
140
139
139
142
146
153
156
153
142
137
145
156
159
156
154
156
163
166
165
151
138
131
151
147
144
145
147
151
151
152
155
157
159
159
159
155
153
151
155
156
154
149
144
152
171
182
176
163
149
141
137
134
139
143
154
156
155
149
138
135
142
153
159
157
156
156
160
159
153
140
130
123
149
148
150
152
150
148
146
150
155
158
160
160
161
157
156
159
161
161
155
149
151
160
168
166
156
149
149
148
146
140
143
150
156
155
146
138
130
128
132
143
151
156
154
150
144
138
137
136
133
132
157
158
160
166
164
163
169
178
180
171
156
143
143
152
159
158
159
164
170
171
164
158
158
159
157
150
143
139
143
150
157
161
164
163
159
154
149
146
146
144
143
146
151
156
154
155
159
163
162
152
155
158
167
173
173
171
175
178
175
165
158
155
156
152
149
150
160
170
173
170
161
156
158
162
159
145
129
126
138
151
161
165
163
161
158
153
150
146
138
131
133
145
156
159
156
152
154
158
158
150
158
162
169
175
177
175
173
168
162
160
162
170
168
158
147
145
151
163
169
169
160
154
154
161
161
154
143
134
140
153
163
166
165
161
156
155
154
153
147
142
142
149
155
159
159
159
159
157
151
147
168
165
162
163
169
172
167
162
159
159
165
171
171
164
157
148
148
156
166
172
170
158
154
160
170
171
164
155
152
155
159
165
164
161
158
157
157
159
162
162
161
157
154
157
163
169
165
154
144
145
170
173
160
151
151
155
158
160
159
158
158
162
167
166
161
152
147
154
167
176
173
163
157
157
161
168
171
171
167
163
161
162
161
159
156
152
156
162
166
166
158
150
148
153
163
168
161
150
141
146
167
179
173
156
147
149
156
160
160
157
156
158
165
168
160
150
144
153
166
176
172
162
157
153
150
151
159
171
176
171
164
159
153
149
144
146
153
166
168
159
143
133
137
149
159
161
153
149
147
151
162
175
176
164
153
152
157
166
165
161
159
163
170
170
160
147
143
150
162
167
164
158
155
152
148
148
157
165
167
167
161
156
155
149
145
149
160
172
171
159
142
133
138
149
156
155
152
152
158
160
154
157
159
158
157
158
164
168
170
170
167
167
168
166
158
145
142
147
158
167
164
160
154
150
154
160
162
161
153
150
151
157
157
157
158
159
166
171
168
160
152
151
152
155
156
154
155
154
158
157
152
146
146
150
158
164
165
164
164
167
168
165
159
153
146
144
147
153
161
168
171
162
152
144
149
161
169
161
151
148
151
156
155
156
160
162
160
155
150
152
154
162
161
158
155
155
155
151
146
146
160
155
150
156
163
168
165
157
151
153
162
166
160
144
137
145
161
172
171
167
164
160
151
141
144
158
169
168
162
160
159
155
150
147
151
154
153
149
142
143
149
156
158
158
154
152
152
146
142
143
164
161
161
167
171
172
163
154
147
150
160
168
164
151
144
154
174
182
172
159
156
156
152
150
151
157
165
168
166
165
159
154
149
146
148
150
154
157
155
151
147
149
155
158
153
147
142
141
147
154
151
150
156
165
169
167
161
157
154
152
156
160
162
156
155
161
173
176
169
157
154
158
163
166
166
162
159
156
153
151
149
150
157
157
154
148
156
171
176
165
150
146
153
157
152
143
134
139
151
162
145
143
149
155
156
154
155
158
158
155
152
150
153
158
159
161
160
159
159
160
162
162
163
168
166
159
154
147
142
140
138
146
156
163
157
150
155
172
180
169
154
149
154
159
153
144
138
142
151
159
157
156
157
160
155
151
152
155
157
155
152
152
154
159
161
159
152
151
153
156
159
159
155
155
150
149
149
151
151
146
145
148
155
159
153
147
150
163
170
168
162
159
160
160
157
152
146
146
149
151
166
166
169
170
165
159
153
153
153
153
153
153
155
157
159
158
157
158
154
153
156
156
151
141
135
139
147
158
157
154
154
161
166
161
154
152
152
161
165
166
165
165
164
163
160
155
146
138
135
137
162
161
167
169
167
159
152
152
153
153
153
151
152
154
159
163
166
164
157
157
161
164
159
146
139
141
148
153
154
154
158
165
172
167
160
159
162
162
161
156
155
156
157
157
157
156
145
132
125
128
158
155
156
160
158
151
148
153
160
160
154
149
148
157
163
165
160
156
156
161
168
169
164
160
156
152
149
148
151
155
160
162
157
154
156
162
168
162
151
142
138
138
139
143
151
157
157
146
136
132
166
157
150
149
149
146
146
153
165
169
161
153
155
167
178
170
157
147
153
158
162
161
163
168
170
164
152
148
154
164
162
154
143
141
148
158
162
155
147
138
134
131
128
130
141
157
168
163
153
147
176
158
146
149
152
150
147
153
165
172
165
158
161
174
184
179
164
155
155
155
151
147
153
166
173
166
155
152
158
161
161
155
150
148
150
149
147
146
147
147
145
142
138
134
139
147
157
161
159
155
173
154
147
152
156
154
149
151
159
166
164
159
160
168
175
173
168
165
164
161
152
147
148
158
165
165
160
156
157
155
152
156
158
159
152
144
141
145
149
151
150
150
150
147
140
138
141
149
152
150
166
159
156
158
159
157
152
150
153
159
161
160
158
155
155
155
156
161
169
172
165
154
148
152
163
166
165
159
156
154
157
158
157
150
142
142
146
149
149
147
143
150
155
154
144
139
145
152
153
150
176
175
170
161
159
159
155
149
147
151
159
161
155
149
146
143
143
147
158
168
167
156
146
148
161
173
170
159
154
161
169
166
152
136
132
141
151
153
147
142
142
151
157
155
147
147
158
166
163
153
181
180
169
160
160
167
159
149
142
145
149
147
144
147
151
149
144
139
147
161
162
152
143
143
156
168
166
153
147
153
164
165
155
141
140
149
157
158
153
152
152
155
157
153
149
153
161
166
163
156
169
163
156
156
162
170
163
150
139
138
136
130
133
147
161
158
149
142
149
160
162
152
142
138
143
149
152
148
141
137
143
152
157
156
153
158
162
168
169
166
161
155
152
150
151
153
152
150
150
152
159
157
155
156
161
164
161
152
147
145
137
134
138
149
157
155
152
153
160
166
162
155
147
139
137
138
146
146
140
135
140
151
159
155
149
148
158
170
178
170
156
148
148
153
156
153
147
145
146
148
157
164
166
165
158
151
150
152
155
154
150
153
156
153
147
143
146
155
162
161
157
154
150
145
139
139
147
149
147
149
155
161
157
145
137
144
156
170
172
158
143
137
147
154
159
158
156
155
153
148
155
167
177
169
158
147
148
151
152
153
157
164
166
157
145
142
148
152
152
146
146
149
148
141
139
147
152
151
146
150
160
162
156
146
144
156
165
167
158
144
133
134
142
149
158
159
163
163
157
149
149
158
167
166
157
151
153
154
152
152
157
165
167
163
157
154
151
145
137
136
143
148
143
137
137
144
150
143
134
137
148
156
154
152
155
161
161
154
145
140
135
135
140
144
150
156
156
156
152
146
151
154
157
155
154
153
156
158
155
154
158
161
165
168
167
162
154
146
141
145
151
152
147
138
132
134
135
131
126
127
136
144
148
147
146
145
143
144
145
145
144
143
144
145
148
145
142
144
147
144
159
159
157
154
152
151
152
156
156
155
154
154
160
167
165
158
153
152
156
158
158
157
153
146
136
127
122
121
123
128
135
140
142
140
136
136
136
146
156
159
156
152
151
152
150
144
138
143
152
153
161
160
158
158
154
148
146
151
155
154
148
146
150
159
157
148
149
153
159
159
155
154
155
151
143
131
123
121
126
132
137
141
144
146
147
146
145
146
155
161
159
160
164
164
155
144
141
145
155
155
151
151
155
160
159
153
147
149
155
157
153
146
147
149
148
144
146
151
151
150
150
152
154
154
149
143
136
132
130
133
137
143
151
165
174
168
153
145
143
149
159
167
172
168
156
144
142
146
151
153
150
147
152
160
161
158
154
154
159
161
159
152
147
144
145
146
146
149
151
154
155
154
154
152
149
145
140
134
131
131
135
143
157
172
178
172
157
144
141
148
151
154
159
158
149
139
137
143
150
151
157
155
155
158
159
159
157
158
159
161
160
153
146
143
148
150
153
158
164
167
160
154
152
149
141
135
132
134
132
131
134
143
152
159
159
156
152
146
149
148
145
139
141
141
137
135
134
145
154
153
173
168
160
156
156
158
158
155
153
153
152
151
148
148
150
151
155
164
171
170
158
150
149
149
143
136
130
129
132
135
140
142
142
139
137
141
144
146
146
146
141
138
138
137
136
135
141
151
158
154
172
167
159
156
158
158
151
142
135
138
146
153
157
156
152
148
145
151
158
161
156
148
147
151
156
152
142
135
133
138
144
144
137
129
132
139
144
143
144
139
140
144
149
149
148
150
153
157
157
150
162
155
153
157
162
157
145
130
128
139
152
159
160
158
154
148
139
134
137
149
155
154
150
153
162
167
155
139
132
137
146
145
138
132
136
143
154
153
147
143
144
151
158
156
155
156
162
162
155
146
161
156
154
157
159
155
143
130
134
150
160
161
157
151
151
149
140
132
134
142
151
151
149
151
160
162
156
141
133
137
145
148
142
138
142
151
158
163
162
160
161
165
164
156
150
149
155
157
154
148
162
165
163
160
157
153
146
147
152
160
161
158
148
145
148
149
151
148
148
144
144
145
148
151
150
147
144
139
137
139
146
151
153
149
148
154
162
166
166
169
174
174
165
154
148
146
146
146
148
150
159
168
174
172
164
158
159
163
167
164
158
153
151
153
152
152
152
155
158
154
148
145
148
151
147
142
139
140
139
140
144
153
157
156
153
156
164
168
167
165
166
165
158
154
159
161
152
139
135
147
156
166
176
176
166
161
163
164
164
158
153
154
155
163
162
156
151
151
154
156
152
146
143
146
148
149
147
146
141
138
140
150
157
160
158
157
163
167
166
163
155
149
150
161
176
181
167
142
132
140
161
167
171
171
162
158
158
158
155
153
154
155
156
160
160
158
149
143
145
151
151
145
134
138
147
155
154
148
143
139
139
144
153
163
163
155
149
154
163
167
156
146
148
161
177
179
167
150
140
142
165
165
162
158
153
152
153
154
152
156
162
164
156
149
148
153
151
145
144
147
150
147
139
139
147
152
148
142
143
147
148
146
151
161
165
155
139
142
158
169
164
154
152
162
165
159
151
149
149
151
162
161
156
150
149
151
151
153
154
159
166
166
156
144
139
145
149
146
144
145
147
148
143
142
147
149
145
140
141
146
149
148
151
158
161
152
140
141
154
166
162
156
158
166
165
155
142
144
150
151
157
155
153
151
152
152
150
148
151
160
161
159
152
143
140
141
143
143
145
145
144
137
132
134
145
157
160
152
141
136
138
145
150
152
148
147
145
150
159
163
160
156
162
170
173
165
154
149
148
145
158
153
150
151
155
156
151
147
149
157
156
148
143
143
145
146
145
143
146
148
144
136
130
135
149
163
170
158
141
129
128
141
150
150
145
141
144
151
159
162
161
156
154
157
162
164
161
154
149
146
158
150
142
146
154
161
160
155
154
156
154
148
143
145
150
155
154
151
155
156
153
149
152
158
164
162
157
150
139
133
131
141
153
158
153
142
140
140
153
160
161
155
144
138
138
145
149
150
148
145
153
145
134
135
149
160
167
165
160
158
158
156
152
149
152
156
157
156
160
159
157
163
178
184
174
154
141
139
141
143
144
149
161
171
168
153
138
132
138
152
157
154
145
137
135
138
141
141
137
134
151
147
139
136
140
150
160
161
157
158
160
158
156
151
153
157
161
164
167
163
160
165
180
184
169
150
139
146
153
152
150
151
161
172
171
158
138
127
131
143
152
154
149
145
140
140
143
142
134
123
153
155
152
145
137
138
144
150
153
157
158
157
154
151
154
161
169
172
172
168
164
162
162
159
147
142
148
161
170
165
156
150
152
155
156
150
138
129
131
141
151
154
153
144
138
139
146
150
144
134
172
165
159
151
144
149
163
175
177
168
153
144
146
154
162
164
165
166
169
169
160
151
148
152
156
157
148
145
150
159
166
164
155
148
150
155
158
156
154
155
157
161
163
160
156
159
169
173
163
142
173
175
176
165
154
150
160
167
165
158
148
147
154
161
163
165
164
167
169
168
159
153
151
155
153
148
141
141
149
159
167
167
161
155
154
159
164
162
156
152
152
155
154
147
139
142
152
159
159
148
172
177
185
183
171
164
162
160
153
146
142
145
156
163
164
163
161
161
160
156
153
150
153
159
161
156
149
146
148
154
161
163
161
158
155
155
159
161
155
152
151
151
145
136
128
131
141
148
152
153
169
172
174
175
174
171
165
159
152
147
143
144
148
153
158
158
155
158
156
151
143
142
152
165
174
172
163
152
146
145
150
156
157
155
151
149
148
153
155
153
150
147
146
143
146
148
147
144
146
154
166
165
159
158
159
162
162
158
154
150
149
149
149
149
146
144
147
153
155
150
144
145
156
169
175
172
162
155
149
146
148
151
151
150
148
147
146
152
157
154
145
140
145
157
169
169
158
144
142
152
158
160
154
148
147
152
156
154
150
149
152
159
165
162
147
139
135
142
150
149
146
150
163
168
165
156
150
154
158
157
154
151
147
145
144
147
153
161
163
154
138
127
137
158
178
177
160
145
140
149
150
153
151
148
146
150
156
155
150
147
151
162
174
174
161
144
138
141
146
149
148
152
160
161
151
143
145
155
163
168
164
155
147
138
139
147
158
169
168
156
140
128
135
152
167
171
160
145
138
138
145
143
147
151
151
153
161
165
164
159
154
159
168
172
169
154
146
146
149
151
151
152
152
151
148
146
149
157
164
169
166
158
147
138
138
147
158
165
162
155
146
143
147
153
158
158
154
142
129
125
147
140
145
153
154
154
161
164
170
170
164
159
158
158
155
151
151
157
161
162
160
159
153
150
150
149
154
159
164
167
165
157
149
147
152
159
158
153
148
147
152
156
159
157
155
153
146
135
124
122
158
149
148
155
157
155
155
156
165
171
171
167
160
147
140
150
161
171
166
160
158
162
165
160
150
149
155
163
166
165
159
153
153
161
172
171
160
147
142
149
158
164
162
157
153
150
147
141
134
137
163
152
151
158
159
155
152
153
160
166
171
171
162
145
138
152
174
182
169
151
147
159
167
165
152
148
154
163
165
158
149
149
159
173
178
171
160
158
160
164
163
161
157
153
151
151
154
155
153
158
150
144
147
155
157
156
154
156
158
161
162
161
156
146
142
154
170
177
168
154
149
158
164
165
157
150
151
155
152
145
139
145
159
169
166
154
155
165
175
171
161
153
153
153
151
149
151
158
164
166
139
142
152
160
159
156
157
159
159
158
156
156
152
148
145
146
150
157
164
166
163
159
161
163
163
154
147
147
146
142
138
140
149
155
148
140
145
159
169
164
154
151
155
157
152
144
143
152
161
164
147
156
167
172
167
163
160
158
155
153
154
159
164
162
156
144
140
146
159
168
167
162
161
165
164
154
147
150
158
156
149
143
144
145
143
142
147
157
164
161
156
156
159
159
151
140
134
142
156
162
160
165
171
171
167
163
159
156
152
149
153
160
166
167
165
160
153
152
155
160
164
164
164
160
153
148
150
161
174
169
156
148
147
151
153
153
159
164
167
164
159
159
160
158
151
139
129
134
149
161
160
159
158
158
157
155
155
156
154
151
151
148
151
157
166
174
172
163
155
154
160
168
167
158
147
146
155
170
177
170
159
154
153
153
159
168
178
178
169
160
153
151
153
153
151
143
138
137
148
158
158
154
150
146
146
144
148
155
161
159
153
143
142
152
165
172
169
161
155
156
162
168
168
160
154
151
157
168
173
172
164
158
147
144
155
172
186
178
162
144
138
142
147
150
151
154
157
158
156
155
168
159
150
147
144
140
140
150
163
168
163
155
156
161
166
165
158
156
156
157
158
158
163
169
170
163
158
158
167
173
172
163
150
145
152
164
172
161
146
138
136
144
150
150
150
155
166
170
163
154
180
163
150
144
142
138
136
145
157
166
167
166
173
179
178
167
158
156
157
154
147
145
155
169
177
170
159
154
156
160
163
166
168
168
162
159
152
148
145
141
143
147
153
152
146
144
147
155
158
155
177
159
148
141
140
138
138
144
149
150
151
159
171
180
179
165
158
157
161
155
147
144
153
164
170
167
160
154
149
144
147
158
176
184
174
159
150
149
153
149
143
144
148
151
144
130
126
134
147
154
165
160
151
143
141
142
147
147
144
138
136
145
158
164
164
157
153
153
159
162
162
159
158
159
161
160
157
151
145
140
142
152
161
166
165
160
161
162
161
150
137
136
145
151
147
136
132
139
150
155
162
162
159
154
150
153
153
149
141
135
135
141
147
148
149
146
146
147
156
167
171
169
163
156
156
154
149
144
142
149
156
156
148
141
144
153
163
165
160
148
141
145
154
160
156
153
156
163
163
159
160
160
160
158
158
158
154
145
134
133
136
140
142
146
149
148
144
143
149
160
168
166
159
152
148
149
144
138
139
151
164
163
149
139
142
150
156
152
149
151
159
166
168
163
162
161
164
167
164
157
159
156
153
155
159
161
150
133
123
126
133
136
139
149
155
154
149
145
147
153
159
156
155
149
144
146
146
143
139
149
158
162
157
151
149
149
147
143
147
155
167
171
168
160
156
152
153
152
149
145
161
157
152
151
152
151
142
132
129
135
141
144
144
149
152
155
155
155
154
153
153
154
155
150
147
150
153
151
147
151
159
165
158
152
144
144
146
148
150
152
152
149
151
152
151
148
143
140
140
137
162
167
164
157
149
141
140
141
150
157
159
161
156
150
147
148
156
159
159
155
154
156
158
152
148
151
156
155
154
159
167
167
155
141
134
143
156
165
164
150
132
122
131
147
153
153
148
147
147
146
157
167
175
169
156
144
144
155
167
171
168
168
162
151
145
147
153
157
153
149
153
156
156
149
142
142
149
151
153
159
163
159
150
143
144
156
165
171
167
152
135
124
129
144
154
156
153
151
155
159
149
154
163
167
158
149
153
163
172
173
166
162
154
148
146
151
153
153
147
144
147
150
147
138
131
133
138
139
138
137
138
140
145
152
157
160
155
152
156
157
156
147
141
143
150
153
150
149
152
155
155
152
156
156
155
154
157
163
167
167
160
150
143
146
151
155
156
155
155
154
152
150
143
137
132
130
130
128
124
121
119
125
137
150
154
147
135
131
143
158
167
161
149
142
148
151
152
147
144
141
171
168
163
157
155
154
156
160
159
159
151
140
140
150
162
164
162
164
170
173
169
158
148
144
140
136
129
123
122
122
121
124
131
140
143
139
135
135
142
151
158
157
152
149
153
154
156
154
148
138
173
176
172
163
155
151
150
153
154
154
147
144
150
163
173
171
166
165
172
175
170
159
152
148
144
136
126
121
122
128
131
130
132
138
145
148
149
148
147
147
149
152
155
161
161
155
155
154
150
141
162
163
167
167
158
147
144
148
151
152
152
155
164
170
168
164
161
160
161
162
158
154
150
148
142
133
124
119
120
127
132
136
145
153
158
156
152
149
148
149
150
156
165
167
162
153
142
139
137
142
155
154
163
169
164
153
147
147
152
156
160
163
166
162
153
149
148
155
161
162
155
150
147
144
137
129
123
119
120
121
125
137
150
163
161
152
144
146
147
147
144
148
158
169
165
152
132
118
121
136
156
156
161
169
168
163
155
151
156
161
162
160
156
150
145
141
144
154
162
164
158
152
149
146
137
129
128
130
128
125
127
138
148
152
147
140
137
141
143
136
128
132
146
164
168
154
134
118
121
139
157
156
159
164
168
162
157
153
154
158
157
151
147
145
149
151
148
146
147
148
152
151
155
155
150
141
139
142
143
143
141
141
138
134
134
139
142
138
132
126
125
136
147
159
164
155
143
136
138
145
145
143
145
153
159
158
149
140
139
143
150
151
147
150
157
163
157
144
134
133
140
146
152
157
159
157
152
146
145
149
155
148
133
121
131
146
154
146
133
130
139
150
154
150
144
143
149
153
156
151
133
129
135
149
160
158
142
126
125
137
151
157
158
157
161
163
159
150
144
144
145
143
141
146
161
167
159
143
139
149
160
151
136
125
134
153
166
160
149
145
155
162
157
142
130
132
144
155
156
155
137
135
141
156
160
155
140
128
130
144
156
160
159
159
157
155
155
156
160
163
158
147
138
141
153
161
156
145
141
145
150
148
142
141
147
155
162
158
151
148
155
158
154
142
133
134
141
145
145
146
152
153
156
157
153
147
142
145
151
160
162
159
157
157
156
154
153
157
162
165
161
154
149
148
150
148
150
146
143
143
141
142
146
153
154
153
148
141
140
146
153
154
149
143
147
153
150
141
136
141
160
164
161
155
144
142
147
158
165
169
165
159
155
156
157
157
154
153
155
155
158
157
159
156
149
143
143
143
142
138
134
138
146
153
153
146
142
140
142
148
154
149
143
142
158
171
167
148
136
141
166
165
163
155
145
147
154
163
164
163
162
156
154
156
158
160
157
148
144
144
148
151
154
153
150
147
141
138
138
136
135
137
143
145
142
138
137
146
158
164
164
149
138
138
157
177
177
157
140
141
164
165
164
158
156
158
160
158
154
153
156
156
154
150
153
156
152
143
139
141
145
147
145
150
151
151
143
136
139
143
145
144
143
145
142
134
133
142
162
174
166
152
142
141
155
164
164
153
142
141
163
163
164
160
157
159
158
153
148
150
156
158
154
145
144
147
148
143
140
143
147
149
148
149
151
151
144
135
140
153
160
156
154
157
156
145
133
135
152
166
165
156
153
156
154
148
140
140
143
146
161
158
154
151
153
158
158
153
151
154
160
161
156
144
140
142
148
146
145
149
149
151
149
148
152
152
145
136
137
151
163
166
164
165
165
155
144
137
148
158
162
160
167
174
167
151
139
139
149
153
162
154
143
145
152
158
160
158
159
162
162
158
152
145
141
144
150
156
159
159
151
141
138
144
154
161
153
140
133
141
154
163
163
157
154
152
148
151
156
161
162
162
172
180
179
167
154
149
152
153
170
156
144
144
154
161
161
159
158
160
157
151
147
148
152
152
153
158
163
164
153
140
137
149
160
166
159
145
132
133
143
158
161
155
145
141
145
154
162
163
162
162
166
170
171
163
154
148
147
147
167
159
149
147
154
160
159
154
152
151
151
148
148
154
158
159
154
154
159
163
157
151
151
160
167
165
158
151
143
138
143
155
162
157
145
138
140
146
154
158
160
161
161
155
147
139
131
130
137
144
150
152
150
146
149
154
157
153
147
146
149
152
153
157
161
159
154
151
156
161
160
161
164
165
161
152
153
158
160
151
146
153
161
159
151
144
143
145
148
149
154
156
158
150
136
124
120
129
139
143
145
152
152
143
139
145
154
156
153
152
152
153
154
154
157
157
156
155
159
162
158
156
156
156
150
145
151
163
172
165
149
144
148
152
153
155
152
148
147
149
152
155
154
147
138
135
140
149
151
143
155
160
155
141
132
135
149
158
161
158
154
151
150
151
154
158
161
165
167
162
154
144
143
142
145
146
152
166
176
170
154
139
135
139
150
155
154
150
148
150
153
152
148
143
142
149
161
166
159
142
171
168
161
149
140
143
154
162
160
158
154
153
152
152
153
158
161
164
165
162
155
147
148
153
168
178
176
166
157
160
160
155
143
135
142
155
163
161
160
165
171
169
162
152
149
155
167
169
158
146
168
168
167
154
141
135
142
151
154
150
145
143
146
155
159
159
157
157
158
159
156
154
151
153
156
164
172
170
167
163
160
157
153
148
150
157
165
169
170
171
172
168
157
142
139
146
159
163
160
155
157
165
169
165
151
142
141
147
147
138
129
128
141
159
169
170
161
153
150
148
150
153
155
157
159
159
162
168
167
161
156
155
158
157
156
156
159
162
163
166
167
161
151
139
134
140
147
154
158
160
155
162
169
171
164
159
156
155
150
142
132
130
141
154
164
167
160
155
150
139
133
139
154
168
170
166
162
160
157
150
146
145
150
153
152
149
146
148
151
154
153
154
150
143
140
143
145
150
158
165
155
158
163
165
167
167
168
168
165
161
157
153
147
146
146
148
151
156
154
141
129
131
152
170
177
171
159
149
143
138
136
137
142
148
150
146
139
139
143
147
149
148
148
151
154
151
148
151
157
165
154
152
153
154
160
168
173
172
170
171
172
171
164
154
143
138
145
157
159
151
140
142
156
169
172
161
149
142
138
136
136
137
141
147
152
153
145
140
144
147
147
144
148
156
164
164
157
153
155
155
153
146
146
149
154
164
173
171
163
157
157
163
167
165
157
153
157
164
164
157
154
156
164
167
164
156
147
145
147
151
151
151
148
147
151
155
155
151
150
152
148
144
149
155
164
165
159
152
145
141
153
149
147
151
153
159
165
167
161
148
142
146
161
172
172
171
169
169
165
161
157
159
163
164
160
155
154
157
162
169
169
160
152
147
149
154
157
160
158
153
149
149
155
157
160
158
153
145
138
137
159
154
156
156
153
149
153
163
165
158
150
149
160
170
171
171
166
165
162
159
158
159
162
162
157
153
155
161
172
176
171
160
155
154
157
158
157
154
150
151
151
155
159
158
156
156
151
145
140
143
166
158
158
158
153
144
142
154
166
172
165
161
160
160
159
161
161
160
152
147
148
156
162
161
151
147
152
161
170
170
159
155
160
170
176
168
154
145
145
155
160
160
155
151
153
159
161
156
150
150
165
157
155
156
153
143
140
149
161
168
167
164
159
155
153
159
165
165
152
139
138
152
161
159
149
144
149
158
159
153
146
150
163
180
181
165
149
143
147
161
166
161
150
147
152
166
172
164
154
150
149
145
149
156
158
152
148
151
157
163
163
162
158
155
152
157
164
165
159
148
143
149
154
155
150
145
147
152
149
144
140
149
161
169
164
152
147
151
158
161
161
156
152
151
155
164
165
158
150
148
141
145
157
166
165
160
157
156
156
158
160
163
163
160
154
150
150
154
161
161
155
151
153
156
158
152
147
147
150
152
152
154
155
155
147
141
147
156
161
158
155
153
155
155
154
151
148
148
149
150
150
158
169
173
167
161
159
157
154
153
158
167
172
166
159
147
141
145
155
161
161
155
158
165
166
157
149
151
161
168
164
158
157
157
151
144
147
155
158
156
153
153
154
152
146
138
138
146
155
157
158
164
169
166
160
158
158
155
151
149
155
166
172
171
166
158
152
150
152
154
156
157
162
168
166
156
151
156
167
168
158
152
155
160
160
153
150
148
147
146
148
150
152
151
145
135
135
144
162
168
157
159
159
158
158
157
156
154
152
148
152
157
164
169
171
170
164
155
152
151
153
158
162
162
155
150
152
159
165
156
144
140
142
152
160
162
158
150
142
134
138
145
153
154
148
138
136
147
165
176
153
152
154
158
161
158
155
153
155
156
155
156
159
160
163
163
158
153
151
152
156
159
160
157
152
152
155
159
161
157
148
141
136
140
155
167
171
159
144
135
138
151
161
160
151
143
145
156
168
171
154
152
153
157
161
157
152
150
158
164
166
167
162
156
151
148
147
150
152
154
157
159
161
160
159
160
155
158
159
163
161
155
146
142
151
164
173
166
156
145
145
157
166
165
154
145
150
161
166
158
160
158
154
155
155
152
147
145
149
156
166
170
169
159
153
148
149
154
156
157
157
159
163
167
170
166
159
157
156
158
161
162
162
156
152
155
161
164
159
146
142
147
159
164
155
145
145
151
154
150
165
164
160
155
151
148
144
140
135
138
145
159
163
165
162
158
156
157
160
162
161
162
164
168
167
165
161
157
151
146
147
156
165
165
156
151
150
154
153
142
129
130
144
155
153
140
133
136
146
152
161
165
162
158
153
149
146
143
133
125
126
137
152
158
159
155
154
157
162
168
169
168
164
161
158
158
158
155
149
143
142
147
156
163
161
154
151
150
148
138
126
122
131
142
144
140
133
136
148
158
145
151
157
158
154
151
151
147
138
129
126
131
141
147
148
149
150
157
163
167
169
166
163
157
151
151
153
152
150
148
147
150
152
160
165
166
161
152
147
143
138
131
132
139
141
144
146
150
153
157
139
142
151
155
155
152
150
146
139
138
139
141
144
145
146
149
153
157
159
158
159
161
160
156
149
148
148
149
150
156
159
158
157
159
165
166
159
150
146
148
154
154
151
145
145
151
157
159
155
146
148
147
153
154
155
152
146
137
136
142
147
155
155
153
155
154
156
156
152
149
149
152
156
155
154
156
156
151
152
160
167
167
158
154
155
156
149
140
138
147
160
168
166
155
152
151
154
154
148
137
162
163
160
155
151
148
143
135
136
147
156
162
160
159
158
159
159
157
149
147
148
151
153
156
165
173
168
158
148
157
169
167
155
147
144
145
145
138
138
143
149
152
154
152
149
147
144
145
143
140
166
167
164
158
152
147
145
147
154
163
165
166
163
160
160
160
159
155
150
148
152
154
156
158
168
175
169
154
141
146
156
156
148
142
142
147
147
145
145
141
136
132
134
141
144
140
134
133
140
147
164
160
161
160
154
148
148
161
173
178
170
164
158
160
159
159
158
156
150
148
153
156
159
158
158
156
149
139
132
132
133
133
135
145
155
158
152
147
147
148
142
132
132
139
143
140
129
126
136
151
161
151
151
154
154
149
148
157
170
177
167
151
144
145
151
156
158
158
154
150
150
153
156
153
146
137
132
130
127
123
116
117
130
152
167
165
151
143
146
156
162
155
146
142
144
144
141
135
134
142
161
149
146
150
154
151
148
146
155
164
158
140
125
127
143
154
159
159
159
156
152
149
146
145
141
134
131
127
125
120
113
116
131
152
165
162
150
137
143
156
170
168
152
141
144
154
159
151
136
131
161
154
150
152
156
158
151
146
149
159
157
142
129
131
152
164
165
162
161
162
157
150
143
140
142
139
135
128
126
123
121
125
134
145
153
156
150
145
143
147
155
156
147
140
145
155
164
156
138
128
159
158
155
152
154
155
153
151
150
156
158
154
153
158
169
175
169
162
161
163
158
149
143
145
146
142
133
127
126
128
130
132
135
139
144
146
149
147
146
144
143
143
142
145
148
152
154
147
137
132
159
157
156
152
144
145
149
151
151
152
156
165
175
177
177
171
165
161
162
162
155
146
143
146
147
141
130
125
127
132
135
135
138
140
138
134
137
145
147
146
146
148
153
155
153
149
142
136
133
138
158
156
158
155
147
143
147
151
150
148
151
164
174
173
163
151
150
159
165
164
153
144
141
146
145
137
129
128
132
135
136
136
140
143
136
127
128
142
148
147
144
148
157
164
161
150
136
126
127
143
154
155
159
163
158
152
150
152
153
152
155
159
162
159
149
144
145
154
164
164
155
148
147
147
143
137
135
136
137
135
131
136
141
142
137
134
138
146
147
142
133
137
151
167
169
158
138
125
129
148
147
149
156
161
159
154
152
153
158
167
169
162
153
148
154
160
157
152
150
148
150
152
156
156
151
146
143
144
142
137
134
136
138
141
149
155
159
153
145
139
136
141
150
163
168
160
146
138
142
154
140
142
149
154
159
155
153
153
161
173
172
163
148
146
159
175
178
165
148
139
140
147
155
160
160
159
155
152
151
151
149
146
142
141
153
168
172
159
147
144
152
161
157
151
149
150
151
154
156
160
137
138
147
157
163
160
153
148
154
163
168
160
147
143
150
166
179
177
167
154
146
142
145
154
163
168
165
161
161
164
165
158
149
145
154
166
170
157
149
152
163
165
154
141
136
145
154
157
157
155
140
141
150
163
168
163
154
147
144
149
154
158
156
150
149
151
160
171
177
170
157
145
142
148
158
166
167
167
167
168
165
158
153
150
154
155
156
150
148
150
154
154
149
143
143
152
156
151
143
143
146
148
152
158
159
157
155
153
148
147
152
158
161
159
152
145
144
148
159
167
166
155
148
146
152
159
164
168
166
159
150
146
149
153
154
152
146
142
140
143
147
147
147
148
155
166
163
151
139
139
157
155
150
147
146
153
159
160
158
155
155
155
155
155
153
149
142
137
142
152
163
163
156
149
148
151
158
162
159
147
139
138
145
151
153
148
143
141
141
144
150
149
148
146
152
164
170
166
158
154
163
160
150
141
143
153
162
164
161
158
156
153
145
141
147
153
154
148
145
150
161
161
157
151
148
149
150
152
149
145
142
141
145
147
146
141
139
139
145
153
159
155
144
130
132
147
166
173
169
161
163
161
152
147
150
155
160
159
154
153
153
153
146
142
147
157
161
163
161
162
162
159
156
153
152
150
146
139
142
146
152
152
149
144
138
131
129
135
147
155
157
150
140
127
123
133
148
158
157
150
160
158
154
152
153
154
154
151
148
148
152
156
157
156
157
157
160
162
163
165
161
157
152
152
153
153
147
138
138
146
156
157
150
143
137
132
129
134
144
147
145
141
140
142
141
138
137
138
141
140
159
154
152
152
154
155
153
150
149
150
155
157
160
161
158
152
153
158
165
170
166
158
152
151
154
156
152
139
137
146
157
160
150
142
142
144
144
142
144
145
142
139
144
157
161
153
139
135
140
148
162
153
148
151
156
159
161
160
161
160
157
156
154
153
150
146
148
157
169
176
173
163
154
152
155
157
150
140
138
149
164
166
155
145
146
152
152
151
148
147
145
142
147
158
163
158
145
143
150
156
170
161
151
151
157
160
161
161
161
163
160
153
150
151
146
144
145
154
169
177
174
164
157
154
154
153
143
139
139
151
167
176
170
158
147
150
151
153
151
150
148
149
156
161
163
153
144
142
148
154
168
164
162
157
155
154
149
149
153
155
153
152
152
154
153
148
143
144
156
166
164
159
154
152
148
148
143
141
141
147
159
175
174
159
144
141
150
154
153
149
148
153
165
170
161
150
137
139
145
150
156
165
165
158
149
146
145
145
144
146
148
151
154
157
157
151
143
141
148
154
153
147
145
145
146
147
152
155
149
144
146
159
159
143
129
135
152
164
161
149
146
152
164
168
157
147
139
145
152
152
153
166
167
152
138
137
146
153
151
148
148
148
151
155
155
151
146
146
151
152
145
140
140
143
149
152
156
161
163
153
145
142
135
127
129
143
163
168
162
151
148
149
151
154
152
151
153
160
162
155
166
170
165
147
130
134
150
163
163
155
148
147
149
150
152
151
148
149
153
152
142
137
138
149
158
157
154
159
167
166
155
138
127
127
142
157
164
164
159
153
153
147
143
142
148
157
163
162
156
146
156
158
161
160
161
161
161
157
151
151
149
151
152
151
153
159
161
157
152
151
156
160
161
163
171
176
173
158
146
143
147
151
147
147
150
157
160
158
153
154
155
156
152
148
148
152
151
148
146
149
150
150
154
155
156
155
154
151
150
151
149
147
144
147
153
161
160
155
149
150
157
161
162
161
165
174
179
174
158
146
144
148
150
151
150
155
158
159
161
163
164
161
155
150
149
150
155
153
154
158
152
151
153
154
150
151
152
152
151
152
149
146
144
150
160
166
164
157
156
156
159
162
164
163
158
160
168
172
168
157
150
155
159
158
155
152
156
159
159
162
163
163
159
156
157
161
161
159
156
156
155
159
161
162
158
156
155
158
159
157
153
150
152
157
161
158
158
157
158
157
157
160
165
166
161
159
159
166
167
162
157
156
159
160
155
149
147
150
152
154
160
161
157
156
156
155
156
158
160
159
157
163
169
169
165
160
160
164
168
170
168
163
160
156
151
148
148
155
161
158
156
155
158
166
167
164
159
161
162
160
155
155
155
157
155
148
139
137
144
152
159
160
156
149
143
139
144
156
164
164
157
161
165
165
161
158
161
167
172
176
175
169
162
153
145
143
151
161
168
167
159
155
156
164
170
170
165
159
154
152
153
152
153
158
159
154
144
136
143
156
166
167
159
149
138
134
142
157
165
162
154
157
158
155
155
158
163
167
167
164
163
164
162
158
153
153
161
172
176
171
164
160
160
166
173
177
171
160
152
154
154
155
153
157
163
165
156
149
151
158
164
166
162
155
145
140
145
157
164
161
156
157
156
156
156
159
166
165
157
149
147
155
163
168
165
163
163
164
164
162
163
161
162
167
174
178
174
162
155
156
160
159
156
157
162
167
168
166
161
156
152
155
161
160
156
150
150
158
164
167
162
163
162
160
160
160
163
161
156
149
145
153
164
175
174
165
156
148
146
149
153
157
158
164
168
172
169
160
155
156
158
159
159
158
160
163
163
166
165
158
152
151
155
159
160
163
162
163
168
173
170
165
162
159
157
153
150
153
154
150
148
151
159
168
169
164
155
147
146
147
151
153
154
154
155
154
156
156
156
155
155
158
163
165
160
151
142
145
152
159
160
154
147
147
157
170
174
169
161
156
171
160
155
157
156
152
147
147
150
151
149
150
154
160
165
164
161
161
162
161
158
156
153
152
149
147
149
154
156
154
153
157
163
163
154
140
128
129
141
156
163
156
142
137
150
167
173
159
141
131
161
153
159
168
171
163
153
149
150
152
154
155
159
164
165
162
161
163
169
168
167
161
156
152
147
147
150
154
154
152
152
151
152
149
144
140
138
142
145
153
156
153
145
140
147
155
155
143
129
129
154
156
168
180
178
168
160
156
153
154
156
158
161
163
163
158
152
150
155
160
163
160
157
155
153
153
153
154
155
153
154
154
152
146
141
144
150
157
159
156
154
152
148
144
146
147
146
142
139
142
154
161
171
173
167
160
159
158
155
153
156
157
155
151
151
150
144
140
144
149
155
157
159
162
161
157
152
153
158
160
161
165
168
161
153
145
147
154
160
161
157
154
151
147
148
151
157
157
155
152
156
161
164
159
155
155
157
157
155
153
157
160
158
151
148
148
147
144
146
150
153
154
159
162
163
155
149
148
154
157
158
163
171
173
162
149
138
140
149
157
158
156
152
150
150
152
158
159
162
157
154
156
158
158
158
161
161
159
156
157
163
170
171
168
162
156
151
149
152
154
154
154
155
157
157
151
145
144
145
145
145
149
158
165
163
156
143
139
141
149
156
156
155
153
148
141
139
143
152
159
152
152
156
166
170
172
167
161
160
164
167
172
174
173
168
161
153
149
148
153
155
155
155
154
155
154
150
147
145
144
141
141
147
154
160
160
153
149
145
150
156
158
159
155
144
130
124
132
148
159
154
155
159
164
169
172
169
162
159
160
165
168
166
160
158
158
154
148
142
145
155
160
160
159
159
159
159
159
154
151
146
144
146
149
152
157
157
160
161
160
156
157
159
156
145
132
131
139
148
149
156
161
163
164
168
171
168
159
151
151
158
165
160
149
146
153
155
152
147
149
160
168
166
163
161
163
164
164
164
159
155
153
147
140
138
145
155
163
165
160
154
152
155
156
150
144
145
149
151
144
159
165
169
168
170
169
164
152
144
147
158
165
156
147
145
152
155
155
156
161
167
169
165
161
157
159
162
166
167
168
166
159
149
135
127
132
143
152
152
148
144
145
148
151
150
146
148
151
153
151
159
165
172
176
172
164
153
146
143
146
152
155
152
147
149
151
154
157
161
166
165
163
158
154
152
155
162
166
166
168
166
160
153
146
141
141
140
138
136
139
142
141
140
142
143
147
146
145
153
158
158
161
165
164
159
153
150
148
146
146
146
148
148
149
149
151
154
158
161
157
153
151
152
152
151
156
163
167
165
158
154
154
157
165
167
162
152
139
134
139
143
141
137
139
144
150
149
147
149
152
159
160
157
152
144
144
150
154
154
150
147
149
155
155
151
151
155
159
157
149
144
146
151
153
152
155
164
167
166
158
151
150
157
165
170
169
159
150
145
145
146
145
143
145
150
154
158
156
147
138
162
162
159
151
145
148
156
165
161
156
155
160
161
159
154
153
156
158
155
147
145
147
150
153
157
162
166
165
166
166
163
158
153
148
149
154
156
154
151
148
148
150
154
155
154
153
161
162
153
137
160
163
162
158
159
164
170
170
165
157
155
157
159
158
157
157
157
155
151
149
150
148
146
153
166
177
170
157
153
163
171
167
152
142
141
146
149
150
149
146
147
152
154
152
147
144
149
153
152
147
157
154
156
160
167
173
172
169
163
154
147
147
152
159
163
160
154
145
144
147
151
149
147
155
173
180
163
138
128
141
156
158
149
149
154
152
144
138
137
143
145
147
147
146
142
134
131
132
139
148
160
149
147
157
167
170
163
159
156
152
146
145
156
168
173
161
148
137
135
142
149
152
157
164
171
163
143
122
115
124
132
136
142
154
166
162
144
132
131
141
148
146
143
141
138
133
124
119
124
136
163
148
142
152
167
169
159
148
150
150
147
142
148
162
170
162
150
139
139
143
149
154
161
169
164
148
134
128
127
130
127
127
133
150
160
158
146
136
132
142
154
157
151
139
134
136
139
134
126
127
162
147
142
153
167
172
159
146
145
152
152
142
133
138
154
163
159
154
148
147
149
151
154
157
155
146
142
142
144
140
134
133
138
145
148
149
147
143
141
146
156
160
151
133
128
139
156
155
142
134
153
146
142
150
164
170
160
145
146
156
162
150
134
132
148
165
169
162
153
149
148
145
143
143
142
142
143
142
139
134
134
143
151
151
145
143
146
150
149
149
153
153
144
130
128
141
156
158
148
145
150
146
143
144
151
159
161
152
149
156
165
163
156
150
156
168
168
160
152
148
145
141
139
139
139
137
133
131
129
129
135
146
156
156
146
139
142
147
150
150
149
147
143
136
135
143
148
147
145
145
154
150
145
138
137
148
162
163
155
152
158
167
173
169
165
162
157
153
152
147
142
139
142
150
150
140
132
131
137
143
146
148
152
152
143
131
131
138
146
148
148
151
153
152
146
144
146
144
144
145
157
153
148
138
132
144
161
167
159
148
148
162
174
173
163
151
147
151
155
151
144
139
145
155
157
148
139
146
160
165
156
147
146
146
140
130
129
139
145
146
147
154
160
157
150
145
149
154
153
152
158
154
150
140
131
139
152
162
158
149
147
155
166
166
160
150
149
154
161
159
151
146
150
157
156
148
146
155
164
163
151
145
145
144
143
142
142
148
149
145
143
149
154
157
153
148
148
155
159
163
161
157
152
144
133
134
143
154
157
156
155
158
157
158
160
164
167
168
168
162
158
156
160
161
159
154
153
155
152
144
139
142
148
151
154
155
156
157
155
152
149
146
149
154
160
158
150
147
154
162
164
160
156
150
145
145
149
152
162
168
169
161
150
146
153
170
181
183
175
163
157
157
162
165
165
164
161
157
150
140
138
142
151
152
154
156
154
151
150
152
155
153
150
153
166
166
155
142
143
151
162
161
160
161
163
163
161
161
161
167
169
162
149
138
139
154
173
184
179
163
148
147
156
165
171
171
171
171
165
157
149
146
147
151
152
149
142
139
143
151
157
156
150
149
159
167
165
152
142
142
151
151
157
161
167
167
165
159
153
152
159
164
160
148
134
136
151
167
173
162
146
143
150
159
167
169
173
178
181
172
161
151
151
152
151
148
143
143
146
151
153
149
144
142
149
161
167
161
148
141
146
147
147
152
157
162
162
156
145
141
150
161
166
158
144
134
135
145
156
159
158
153
151
151
156
160
168
175
177
170
159
153
153
154
153
151
155
158
157
153
148
145
145
146
146
154
162
162
155
145
156
152
146
144
149
160
164
159
152
148
150
154
156
152
145
142
137
137
143
156
167
164
155
145
147
156
165
167
162
155
151
152
152
152
151
152
156
160
156
149
147
155
162
160
150
148
155
162
162
152
162
157
149
146
152
161
165
164
159
155
153
149
143
140
143
147
150
149
153
163
171
168
156
145
146
154
160
158
151
146
149
153
155
155
153
151
151
148
145
142
147
162
168
161
146
139
148
161
163
153
161
156
150
150
152
156
159
158
157
155
154
152
148
145
146
152
159
164
167
165
165
159
153
146
147
151
155
153
147
145
149
156
160
158
154
149
147
146
143
141
147
153
156
149
141
137
144
155
159
152
156
152
150
151
152
153
151
150
151
151
153
156
161
165
160
155
156
161
165
162
153
146
144
144
146
151
155
156
147
144
145
151
152
145
142
144
148
152
152
150
145
141
141
146
151
151
146
143
144
149
154
151
153
156
155
152
147
144
144
144
146
153
165
176
169
157
146
146
154
161
155
151
145
143
144
152
160
159
151
143
142
137
131
126
131
142
152
157
157
156
146
136
130
141
153
156
143
134
138
147
154
157
162
168
166
156
147
143
144
143
142
148
156
167
163
153
143
144
154
165
174
170
157
148
143
150
158
158
152
150
145
138
128
125
133
148
155
156
157
158
148
133
121
125
139
145
138
134
139
151
152
153
161
167
166
155
147
146
151
155
152
150
153
155
153
147
143
145
155
168
175
173
163
151
141
140
146
148
150
153
157
156
150
146
145
151
153
157
158
158
149
135
125
127
137
142
142
148
155
158
151
151
152
155
153
147
147
152
163
166
162
155
152
150
149
146
145
146
151
155
155
156
154
149
141
137
141
143
145
150
158
170
167
152
141
144
155
162
162
157
146
140
143
150
154
152
154
164
169
164
161
156
154
145
140
139
147
157
164
166
162
155
151
149
149
148
147
149
151
148
141
141
148
150
149
147
145
143
141
144
156
169
160
138
125
136
156
167
162
149
142
142
147
153
156
158
162
169
168
158
165
169
164
148
133
133
144
157
159
153
151
150
152
152
152
151
150
151
152
149
141
140
151
161
163
157
150
145
145
152
158
160
146
130
127
143
161
165
156
143
143
144
142
143
150
157
161
160
155
148
165
171
168
152
137
133
142
150
150
148
147
149
155
157
157
154
152
152
152
149
144
146
154
167
170
160
150
147
152
162
164
158
143
139
147
161
165
156
151
150
152
147
140
137
149
156
154
147
141
141
151
155
161
168
176
175
168
160
154
152
153
153
157
162
169
172
167
156
148
151
162
170
168
159
153
153
150
145
143
145
152
161
163
163
162
158
157
155
153
152
150
149
150
154
156
153
143
139
147
157
160
160
160
165
173
176
169
159
152
153
158
163
158
153
160
170
176
166
152
145
154
161
161
155
153
155
163
161
150
143
149
156
159
155
151
151
155
156
155
152
151
151
153
153
151
148
142
143
150
159
167
164
158
155
160
166
165
159
156
164
175
176
160
145
142
155
166
172
167
159
158
159
158
152
145
152
159
164
159
152
152
158
160
154
148
151
157
160
154
148
148
152
156
158
159
158
156
155
157
156
173
168
160
156
155
159
160
160
162
171
179
176
163
149
140
142
151
159
166
170
170
169
161
155
148
150
154
161
162
162
164
167
163
155
148
150
157
159
153
145
145
151
155
157
162
164
163
159
156
152
172
169
169
163
158
152
151
152
157
163
164
160
156
154
153
148
146
147
157
168
174
171
165
161
159
156
155
158
159
162
165
167
165
159
151
149
150
153
156
155
155
153
153
152
156
156
155
153
154
151
162
167
169
167
157
146
141
142
146
150
150
148
150
153
158
157
156
155
159
165
170
166
160
160
162
166
164
159
157
161
165
164
163
159
156
152
148
150
159
169
172
168
161
152
143
139
147
156
157
153
156
162
166
165
156
146
141
141
146
148
152
155
157
156
156
158
161
162
164
165
164
161
155
153
162
171
172
163
159
164
164
159
152
154
156
158
154
153
158
164
167
169
164
153
138
133
146
162
169
163
157
163
164
163
161
158
155
151
151
151
160
169
172
168
162
154
150
148
149
154
159
158
151
151
161
171
174
163
156
160
161
157
146
146
153
161
164
161
155
150
149
152
155
152
143
141
151
165
175
172
163
164
162
162
165
169
168
162
153
149
156
167
174
176
170
156
141
132
134
146
154
155
151
152
160
166
161
153
142
145
154
157
152
149
151
153
160
161
157
150
144
142
146
148
153
157
160
164
168
166
170
163
155
154
158
167
167
160
150
145
145
152
160
169
169
160
149
142
149
160
162
157
154
155
160
160
152
141
137
140
149
159
163
161
151
144
144
147
153
156
157
151
144
148
159
169
170
161
150
144
173
160
152
149
155
163
159
153
147
143
143
147
153
161
164
159
157
160
176
184
181
171
163
159
157
154
149
148
143
146
152
158
164
163
154
144
138
139
144
154
161
160
152
149
155
165
166
153
139
133
166
157
158
167
171
167
159
152
150
152
152
156
158
159
160
159
156
162
173
183
184
179
169
159
151
151
155
158
154
148
148
149
153
150
150
150
150
147
142
145
152
155
152
147
147
152
151
147
142
145
157
159
171
183
181
171
161
159
159
158
157
156
156
155
157
159
157
152
152
158
168
173
167
156
151
153
159
162
155
146
141
143
148
146
148
150
154
151
146
144
144
149
146
144
146
151
155
153
154
160
153
160
170
174
167
162
162
163
166
163
158
149
139
137
146
160
160
154
146
145
151
157
159
156
155
155
157
157
153
145
144
149
156
157
152
147
146
150
151
156
155
151
146
144
151
161
172
170
163
160
153
155
156
154
153
160
165
168
167
166
161
154
141
136
141
154
159
157
155
154
153
152
153
154
156
155
152
151
152
154
155
159
166
168
160
150
146
152
164
174
173
162
149
146
152
163
172
170
161
154
151
146
143
145
155
164
168
168
167
168
170
170
163
154
150
151
155
158
163
165
162
155
152
154
154
153
150
150
153
157
157
160
166
169
164
156
154
163
175
182
175
162
151
147
148
149
150
147
148
152
157
153
151
152
158
165
169
168
164
165
168
171
169
166
163
162
161
160
160
159
159
157
156
156
157
158
157
157
156
155
154
156
160
165
165
158
154
161
172
178
170
155
149
147
145
140
131
128
135
149
171
172
163
156
157
164
169
166
156
154
156
158
159
160
165
169
169
160
148
146
153
162
163
161
160
164
166
163
158
150
145
147
154
162
161
152
147
152
163
170
167
155
150
150
148
145
137
132
134
142
173
176
169
159
156
165
170
165
151
148
153
157
153
147
153
163
162
153
143
146
158
167
165
160
158
159
163
164
163
155
148
146
145
148
149
150
150
155
162
169
169
164
158
155
151
150
153
150
145
141
161
162
160
161
165
169
171
164
158
162
167
163
153
143
145
154
157
154
152
157
164
164
158
153
150
150
152
162
168
172
167
156
145
138
140
150
155
158
160
167
171
169
158
150
148
153
159
161
155
149
159
155
157
162
169
168
162
162
162
173
176
166
152
147
150
155
157
158
160
158
155
152
150
149
145
143
148
160
168
174
171
161
147
138
140
149
154
153
152
160
168
167
155
147
148
155
160
158
155
155
173
169
165
161
158
154
153
157
160
163
160
154
155
157
159
158
157
159
159
152
144
144
150
151
150
151
157
164
167
160
155
154
149
147
146
147
149
148
147
151
157
158
155
156
161
165
161
149
146
149
185
186
169
155
143
145
153
159
158
151
148
152
161
163
161
155
154
155
154
148
146
150
157
156
154
154
162
170
169
157
145
143
146
145
144
145
148
152
154
152
148
150
155
162
167
166
161
152
144
141
174
176
164
151
142
150
164
175
169
154
148
155
161
162
156
152
151
153
152
150
154
158
159
157
155
155
159
166
171
168
155
146
143
141
141
143
151
162
165
154
147
145
154
158
154
150
151
156
152
144
153
152
155
155
157
168
179
184
175
156
147
149
153
154
156
154
152
150
149
151
155
157
153
155
158
157
151
150
160
172
171
158
146
145
147
148
152
161
163
154
147
147
152
149
141
133
139
150
155
149
142
139
146
157
167
171
172
166
159
145
135
137
145
156
161
156
150
143
144
149
153
149
148
154
160
155
138
127
137
160
170
165
155
155
157
155
148
146
146
150
152
153
154
149
140
131
133
141
148
150
149
142
144
155
167
170
159
146
139
134
131
136
154
165
168
155
139
133
141
150
153
150
149
155
158
149
130
120
129
152
164
161
155
154
156
152
142
135
135
146
157
161
156
149
143
140
140
141
144
144
160
152
148
158
171
174
163
149
142
139
140
145
153
165
167
155
139
135
143
152
154
153
155
157
156
146
138
139
147
159
161
156
147
143
137
135
133
134
136
144
157
163
157
145
140
140
150
152
146
141
161
155
152
161
177
187
179
165
156
155
153
149
145
148
157
160
159
156
154
152
154
156
159
157
153
150
155
162
165
160
156
153
148
138
127
124
132
141
144
146
152
157
152
139
129
135
154
161
155
145
157
155
152
156
167
177
175
164
156
155
157
153
144
142
152
166
171
165
156
151
152
154
154
151
147
146
151
157
151
142
141
153
159
153
136
127
138
152
157
150
149
149
147
140
132
138
154
160
158
156
155
155
152
148
150
156
161
151
145
147
154
162
158
151
153
162
165
161
155
151
150
151
150
145
140
136
137
138
136
135
140
155
170
165
149
139
148
160
164
154
147
145
146
145
145
147
152
154
156
157
155
156
150
141
140
150
162
161
151
148
155
165
170
165
156
154
152
153
153
150
148
148
149
152
145
135
130
136
148
153
155
162
166
167
158
149
150
157
157
152
148
149
151
151
148
146
149
153
154
148
156
155
148
136
133
149
169
179
171
162
158
164
170
168
158
149
146
148
152
150
145
144
150
160
159
149
146
156
171
179
167
156
157
161
159
153
146
145
146
147
148
156
159
153
142
140
149
160
157
146
159
154
146
133
128
141
163
178
177
165
157
156
162
164
161
155
151
155
156
150
145
144
153
163
166
162
160
168
176
175
160
149
149
156
157
153
142
138
141
146
150
156
158
155
146
143
148
158
159
153
165
156
148
137
132
139
152
160
160
153
146
153
158
162
163
165
165
165
162
157
151
152
161
165
165
161
161
162
158
152
149
150
155
154
151
143
140
138
143
149
154
151
150
155
159
156
145
141
150
159
166
160
154
151
149
155
157
155
145
139
143
151
158
161
162
167
167
169
165
157
154
157
163
167
162
158
154
151
146
138
142
151
156
152
140
131
129
135
144
152
155
148
147
154
168
163
143
125
129
148
162
160
156
158
163
168
167
156
141
136
145
155
164
161
155
153
158
164
162
154
146
152
164
167
163
157
155
152
149
142
142
146
151
151
139
130
126
131
144
153
158
151
149
153
160
158
143
130
126
135
151
151
149
151
157
164
165
155
140
135
147
164
169
160
145
138
147
158
160
151
142
145
159
166
166
160
159
162
164
155
145
143
150
153
151
144
139
144
150
155
155
151
149
148
145
147
151
153
148
142
149
148
144
140
141
148
153
149
138
136
149
164
169
158
143
138
144
156
159
153
150
152
157
160
161
159
160
165
165
158
152
150
152
155
153
152
153
157
156
152
145
148
150
150
147
146
153
161
160
149
157
154
146
140
137
142
147
149
148
146
151
158
159
154
149
147
148
153
155
157
165
164
157
150
151
155
157
157
153
152
151
151
150
146
143
145
150
153
148
140
135
146
161
167
159
149
147
149
147
137
163
163
159
154
150
150
151
155
157
156
155
156
154
154
150
150
147
146
147
155
163
162
155
145
144
149
153
151
143
144
147
149
151
146
142
144
147
147
141
135
133
145
161
173
165
152
143
140
135
128
162
163
162
163
159
155
156
157
159
160
160
159
160
156
146
141
142
142
141
139
141
146
149
146
143
145
150
152
149
143
143
148
153
157
155
157
159
155
152
146
141
143
148
158
160
155
147
145
144
141
156
153
153
156
156
154
153
154
154
155
154
157
159
156
147
140
140
142
139
131
125
134
146
147
141
141
151
163
162
151
143
147
154
156
156
160
165
172
169
161
152
143
140
144
155
158
153
147
149
155
151
150
151
155
156
151
148
146
145
142
140
144
155
163
159
150
144
144
142
135
137
147
154
149
139
138
150
163
163
151
142
139
140
140
143
151
162
168
168
165
158
145
134
136
151
156
146
136
138
150
145
150
158
165
160
149
142
137
135
130
131
138
153
167
166
157
148
145
144
147
156
163
163
150
138
136
148
158
156
145
134
127
127
132
142
149
155
155
159
165
161
144
129
128
141
149
142
134
136
145
131
142
157
167
162
148
141
139
141
140
139
141
152
161
159
154
149
146
145
146
154
160
159
150
139
137
148
155
154
144
133
126
129
138
149
153
152
152
159
168
161
143
129
129
143
150
148
149
153
154
132
134
144
154
154
149
148
152
158
160
155
151
149
150
150
149
151
150
148
143
141
144
150
151
146
142
148
153
155
151
144
143
145
144
149
153
153
155
161
163
157
143
135
139
146
153
158
167
174
167
155
146
142
142
143
149
155
160
166
165
161
151
146
141
144
149
154
159
157
148
139
140
149
158
156
152
148
149
149
151
158
159
154
144
141
150
156
155
151
148
146
145
141
140
144
151
161
170
169
159
163
158
152
147
143
146
151
153
153
151
151
150
147
143
145
150
158
163
162
157
148
148
159
166
166
154
144
136
138
151
163
168
156
143
143
153
159
151
139
139
145
148
143
135
137
147
154
151
144
137
145
150
155
154
148
142
140
139
141
146
149
152
153
153
153
155
160
162
160
154
150
153
161
166
163
152
141
132
134
146
161
165
155
151
155
163
161
151
142
147
153
151
144
140
145
149
145
133
127
128
160
158
159
163
166
166
160
159
160
162
162
162
163
166
168
168
164
156
152
156
165
168
157
146
139
142
151
155
160
164
167
170
172
168
159
152
150
156
164
165
158
151
150
155
158
156
150
151
159
171
175
176
170
165
167
169
165
159
154
158
168
176
172
161
157
161
166
164
157
150
155
158
154
143
137
141
152
158
161
164
167
167
161
156
152
152
155
157
157
154
151
148
153
156
154
147
139
144
157
166
175
176
166
161
161
165
163
156
151
160
176
185
172
148
136
142
162
170
168
161
156
154
149
141
134
141
152
159
161
163
165
164
156
149
149
158
169
165
152
138
135
144
153
157
153
148
144
150
160
164
171
169
160
154
154
156
158
155
156
166
181
182
168
148
139
145
156
164
170
172
169
164
154
146
143
148
154
155
154
155
160
162
154
146
145
156
172
169
153
135
131
140
148
156
159
161
158
154
155
154
166
161
157
153
155
158
156
154
156
162
166
162
156
152
157
162
161
159
160
168
174
168
162
157
155
154
152
146
142
144
154
159
156
149
146
150
161
167
161
153
144
142
146
153
164
172
169
154
140
138
160
159
159
161
163
162
156
151
147
148
149
145
145
152
163
172
169
159
152
155
164
164
159
155
154
155
151
143
140
145
153
158
156
153
149
150
152
159
166
167
159
154
153
155
161
168
169
157
140
133
159
162
164
165
167
163
155
148
146
148
151
153
154
154
159
165
167
159
153
154
159
160
154
148
149
154
156
155
158
164
163
156
150
150
151
153
150
150
155
156
157
157
157
154
147
148
158
162
158
146
161
164
164
165
166
162
154
150
151
160
165
167
167
164
160
158
156
154
153
157
162
158
151
145
145
152
160
163
168
175
171
158
145
143
148
150
147
143
140
141
145
148
150
143
137
136
151
165
168
159
165
162
157
159
162
164
162
160
160
160
163
166
168
169
165
157
150
149
154
159
163
159
153
149
146
150
150
153
157
164
167
162
153
148
148
148
145
144
143
142
144
145
142
138
140
145
153
159
159
154
166
158
152
150
158
166
172
167
161
157
157
156
162
166
166
158
152
152
159
167
165
159
154
155
156
151
142
139
139
146
153
161
164
160
155
150
149
152
153
153
155
155
153
151
152
156
157
152
146
144
163
158
149
146
152
162
170
167
160
156
154
156
159
162
161
156
154
158
167
170
163
159
161
161
159
153
146
144
141
142
146
157
163
166
166
162
158
155
153
153
159
167
174
171
162
159
155
152
149
152
156
152
153
153
153
158
159
158
158
155
156
156
159
158
156
155
156
161
163
158
155
160
165
163
157
152
155
158
154
145
143
148
156
164
169
169
167
156
149
147
154
167
176
173
163
158
155
160
164
169
148
151
159
165
163
156
154
155
159
162
158
155
153
154
157
165
171
166
155
143
143
156
163
159
153
152
157
161
157
147
143
147
155
159
163
166
162
155
145
144
150
157
160
159
158
161
162
163
165
169
149
157
166
170
164
158
156
160
165
166
161
153
144
145
158
177
185
177
159
146
143
148
154
156
153
154
155
156
153
149
147
149
156
158
157
158
159
155
150
149
152
149
147
147
153
162
165
162
158
155
152
157
159
160
160
161
165
165
167
166
162
155
145
145
156
170
179
175
168
163
157
152
150
150
153
155
153
152
152
152
149
148
152
156
158
157
159
161
162
162
154
147
142
143
149
155
160
159
154
149
157
149
142
143
153
162
166
164
163
162
161
157
153
149
151
154
162
167
169
172
168
161
155
153
151
153
153
157
157
157
151
146
149
155
157
155
158
166
169
164
153
142
142
146
150
155
157
155
152
155
161
152
140
137
146
154
158
158
156
156
156
155
152
150
150
153
162
166
167
164
164
165
163
158
154
153
155
158
159
158
152
150
153
156
155
151
150
158
165
162
151
142
143
152
161
165
158
150
147
153
168
168
158
146
144
146
151
154
152
150
151
152
151
149
151
157
163
164
159
155
158
165
164
161
157
152
152
153
152
151
150
151
155
159
157
150
146
149
155
161
153
148
151
158
165
169
160
146
137
142
174
177
168
154
148
149
155
156
154
151
153
153
151
148
151
156
159
155
155
157
160
162
160
158
155
148
146
147
150
150
147
144
150
159
166
165
156
151
157
162
164
163
160
160
162
162
160
150
142
140
167
161
158
153
153
158
164
166
163
163
161
156
151
146
149
155
156
157
162
167
165
161
155
152
148
140
137
145
154
155
148
141
142
155
167
175
168
162
159
166
171
167
158
152
154
161
162
158
154
147
162
149
144
150
155
159
163
166
169
171
166
158
149
148
153
160
165
170
173
168
160
155
153
153
148
138
138
147
159
158
150
144
143
145
154
162
162
161
160
165
169
164
155
151
155
164
165
159
154
152
168
162
157
156
155
154
153
158
166
167
160
154
152
154
162
163
167
169
169
161
152
153
158
158
153
147
150
158
162
158
152
151
146
142
135
137
145
152
157
160
160
159
156
159
164
166
159
148
144
149
171
175
169
158
153
151
154
158
159
156
153
154
157
160
162
160
156
156
155
152
153
156
160
159
154
149
153
160
163
158
152
150
147
141
132
128
138
152
159
157
153
153
156
159
159
153
148
141
143
149
161
164
159
155
151
153
162
165
163
156
153
156
157
158
153
150
148
145
146
149
157
162
163
160
154
146
146
155
164
162
151
142
145
151
148
143
147
155
164
159
152
150
154
154
143
137
139
147
151
152
150
145
149
152
151
154
159
163
160
157
153
156
156
156
152
149
147
145
144
148
157
162
164
162
156
145
136
143
161
164
153
139
142
155
163
157
148
152
158
159
158
156
156
152
138
130
134
147
152
148
150
146
149
153
150
144
142
146
148
148
150
155
158
158
153
149
147
149
151
155
159
159
161
161
158
145
134
136
152
162
157
144
142
151
158
152
144
142
150
158
164
168
165
156
145
139
140
149
155
152
153
155
154
155
150
142
138
136
140
145
150
155
159
160
154
147
147
154
166
170
164
156
150
151
150
145
137
140
150
161
161
153
145
143
140
136
133
139
148
159
169
173
166
158
150
148
151
154
161
165
154
159
158
157
156
156
154
151
153
155
155
155
156
156
152
147
150
159
170
174
164
157
149
145
142
139
141
146
153
159
160
158
150
142
132
131
133
141
150
157
165
164
161
154
149
150
156
160
163
164
156
157
158
159
163
169
173
171
168
162
157
154
150
150
149
152
157
164
167
164
162
160
160
156
148
144
146
153
154
156
155
156
157
151
141
134
140
151
153
152
152
154
156
152
149
151
155
157
153
147
156
156
156
158
159
165
170
167
159
152
152
156
156
151
152
158
162
162
158
156
160
167
170
165
157
152
154
155
150
146
144
153
162
160
150
146
152
161
160
150
145
148
156
160
158
154
157
156
152
143
155
156
156
155
151
153
155
151
143
138
148
161
168
163
157
157
158
158
160
158
160
164
164
161
156
153
154
153
149
142
146
156
164
160
153
155
165
174
169
152
141
143
150
157
157
156
157
158
155
150
154
158
156
152
149
152
155
150
148
146
154
164
170
165
157
152
151
156
163
165
158
152
149
150
153
152
152
154
157
157
159
160
160
161
161
164
170
173
168
153
142
138
140
141
141
142
149
154
154
150
155
157
155
151
147
150
156
164
167
165
161
159
156
155
155
152
150
157
163
162
151
141
141
151
158
156
153
156
161
162
157
151
154
160
165
164
159
156
154
151
149
148
146
141
134
134
140
145
144
138
156
154
153
152
148
147
156
168
178
179
166
153
144
150
157
159
159
158
157
150
142
138
146
156
163
161
157
157
159
157
148
144
147
157
163
160
146
138
140
150
158
162
160
155
148
143
143
142
140
139
154
150
153
157
160
157
160
164
169
168
161
152
153
159
164
168
166
162
151
142
137
141
150
156
160
157
154
153
152
152
151
154
154
154
151
146
141
137
142
152
160
162
159
158
159
157
145
140
145
155
150
148
153
162
169
170
165
159
150
143
145
154
166
174
174
168
164
156
145
138
138
147
154
155
148
145
143
145
145
152
163
171
166
153
140
140
140
145
151
159
161
156
151
154
157
151
138
134
146
164
148
149
151
155
162
167
165
156
139
128
133
150
166
173
169
161
155
149
142
139
142
154
162
157
147
139
140
141
145
150
161
171
169
153
140
136
141
149
161
166
165
160
155
154
151
142
132
131
140
150
148
150
149
147
147
151
157
153
139
129
135
148
158
160
151
147
149
150
146
142
143
155
164
164
158
152
152
155
155
148
145
152
158
154
148
143
142
150
160
165
166
163
167
166
158
150
144
144
142
142
150
150
150
145
138
139
145
148
143
142
146
151
155
152
145
145
153
160
158
149
144
152
161
167
166
161
160
160
156
147
141
138
144
145
146
144
142
145
148
152
154
161
166
170
166
162
158
156
150
141
156
155
155
146
139
138
143
148
148
149
151
154
157
156
154
154
158
162
160
153
151
152
158
162
160
155
152
150
149
146
143
137
135
135
136
136
133
132
134
137
141
146
153
160
161
158
153
146
139
133
160
162
161
154
148
146
149
153
152
152
152
157
162
163
161
156
151
149
149
150
151
154
155
155
149
144
142
141
142
143
141
136
132
133
137
139
136
132
135
138
140
137
138
144
152
152
147
137
129
126
161
163
163
159
156
154
155
155
155
155
157
161
166
163
154
144
142
142
140
136
137
144
153
153
148
143
143
150
149
143
138
134
135
142
147
150
152
148
148
148
142
137
133
136
147
152
149
144
136
133
157
157
156
156
155
154
153
154
154
156
159
161
160
153
144
142
145
150
144
134
130
141
156
162
149
139
145
153
159
152
145
145
148
147
147
152
159
163
159
150
145
140
137
139
145
151
153
150
146
144
154
152
150
149
149
148
149
151
152
151
150
150
152
150
148
151
158
163
157
143
135
146
165
165
148
135
136
149
156
155
155
158
157
147
143
150
161
164
156
149
148
149
148
145
145
149
146
146
144
146
148
149
149
149
146
144
146
151
150
144
141
143
152
158
157
157
158
164
157
145
143
152
165
162
146
132
131
141
146
148
152
153
153
149
151
155
157
154
149
150
153
157
156
156
158
153
145
137
140
145
136
141
150
152
149
147
148
150
148
141
137
143
152
161
159
155
155
156
150
144
141
146
153
153
144
137
139
144
146
144
138
134
141
152
161
161
153
145
148
155
158
156
157
164
170
163
149
139
142
151
134
138
145
151
154
151
151
147
145
142
142
145
150
154
154
151
153
156
152
144
139
140
148
151
148
147
148
152
153
148
137
131
138
152
165
163
152
145
148
156
158
153
153
161
166
162
155
151
153
155
153
148
147
151
156
155
150
143
142
144
146
146
145
145
148
151
155
160
164
159
150
144
145
150
153
150
147
148
148
149
147
144
146
152
160
163
155
148
143
147
153
152
149
146
146
151
156
157
155
150
158
151
147
150
154
154
148
141
142
146
150
147
141
139
143
150
157
163
167
165
154
145
142
146
152
151
144
135
131
137
146
154
153
153
157
163
158
147
139
141
151
152
146
135
135
144
151
150
141
135
140
137
143
148
152
151
146
145
148
152
156
152
145
139
141
148
157
162
163
157
149
143
140
140
147
152
148
137
124
124
135
149
151
152
155
162
158
147
143
146
152
151
146
141
144
147
148
139
132
128
159
159
160
163
159
150
145
148
157
162
161
160
156
153
151
152
154
157
156
160
165
159
152
147
150
158
164
163
161
163
162
164
167
164
154
147
147
157
168
172
161
148
142
143
151
157
160
160
162
167
170
172
169
164
160
158
157
154
152
152
160
167
168
157
147
146
155
162
162
161
159
160
155
149
147
146
151
158
160
164
163
161
157
155
154
151
152
154
155
155
151
150
155
160
160
155
146
143
150
157
163
170
169
165
163
165
162
155
147
147
159
173
175
162
149
146
154
162
168
168
167
164
162
154
150
147
151
153
157
162
163
160
153
150
154
163
167
160
149
139
143
153
164
170
164
150
137
135
146
152
156
163
164
161
159
161
159
155
151
157
168
173
170
161
157
156
159
164
174
181
180
171
162
157
156
159
158
154
153
158
162
161
154
147
151
163
172
166
154
144
146
154
161
160
160
155
147
142
142
146
153
153
150
150
154
160
160
157
162
169
176
171
159
153
159
167
167
165
171
177
178
169
159
155
157
161
158
152
148
153
160
161
156
149
149
156
163
164
159
155
154
153
151
151
157
168
168
154
135
132
152
151
147
148
156
168
171
168
165
171
174
166
155
150
156
169
172
164
157
156
160
160
155
151
155
157
154
151
150
155
159
158
155
153
151
152
154
156
157
157
156
152
151
150
156
171
175
157
131
122
158
159
155
155
161
169
171
169
167
170
171
166
157
153
157
166
168
161
151
147
151
156
156
153
153
156
157
158
161
166
165
156
153
157
161
158
154
151
152
153
154
154
155
153
152
157
164
158
142
134
160
159
156
158
161
161
159
159
165
168
168
164
161
160
160
160
161
161
158
157
159
159
156
155
155
156
162
164
170
174
169
160
158
161
161
157
150
148
150
154
156
157
157
152
147
147
157
161
160
156
157
154
152
154
159
159
154
155
162
165
162
157
155
157
159
157
158
161
168
169
167
161
156
155
151
152
153
158
165
169
168
167
165
163
157
149
145
147
156
162
163
159
155
149
147
148
156
164
168
166
155
154
154
156
158
162
163
163
164
161
158
154
152
151
153
153
154
161
169
168
161
152
149
149
147
142
141
148
154
160
164
166
167
160
151
145
148
157
161
163
161
161
158
151
146
146
150
155
160
160
158
164
162
157
158
165
172
171
165
159
155
154
155
157
153
152
154
161
163
155
141
138
146
151
148
143
141
148
155
160
162
163
162
157
151
151
159
161
161
159
157
161
167
161
150
141
139
148
156
159
158
161
158
151
151
157
165
169
162
154
150
151
156
160
158
159
162
164
157
138
126
135
154
163
158
151
150
156
161
162
162
161
159
156
155
157
161
160
157
157
158
166
173
170
158
149
148
154
161
165
151
152
153
151
149
151
154
158
157
151
147
147
154
159
162
168
175
175
160
138
127
137
158
167
162
153
149
154
158
161
161
160
158
156
156
157
158
158
156
159
163
167
168
167
164
162
160
157
158
158
148
154
160
162
157
152
152
156
157
154
148
147
150
156
161
170
177
178
170
155
143
142
150
155
155
151
146
147
150
156
159
157
154
153
155
157
160
159
158
158
157
156
160
159
160
159
151
145
142
142
158
165
170
169
164
156
154
155
155
153
149
148
150
155
160
164
171
171
171
170
163
153
146
145
148
149
146
145
148
148
147
143
143
148
153
157
160
162
156
147
140
142
148
156
155
149
142
137
137
138
169
164
159
156
154
153
152
152
153
150
149
148
151
154
157
156
158
162
167
171
170
164
156
150
148
148
150
150
150
147
139
134
139
146
153
154
155
153
149
139
130
131
145
156
158
152
150
149
147
146
162
151
141
137
141
144
147
151
153
152
150
148
149
149
146
148
153
159
161
161
161
164
164
160
154
149
148
151
150
148
144
143
145
150
153
151
148
151
151
143
136
136
145
157
160
166
165
160
151
149
153
148
143
143
144
145
150
156
160
161
153
148
147
146
144
143
149
156
157
153
152
158
161
161
156
147
142
139
144
150
155
155
154
151
150
148
147
150
148
146
145
144
149
155
159
166
163
154
146
143
159
158
159
160
158
157
158
162
164
161
156
150
149
147
147
145
147
153
158
158
156
154
155
157
153
142
134
135
142
152
155
155
152
153
154
155
149
147
145
147
148
151
152
155
158
156
153
148
146
148
164
161
159
162
161
160
161
160
158
156
155
153
152
150
150
149
151
157
167
169
162
156
155
156
150
139
133
140
153
156
148
143
149
161
167
163
150
144
143
148
152
153
152
154
157
157
154
150
153
156
162
155
153
153
155
156
154
154
153
156
157
156
153
150
151
151
155
166
172
171
163
157
159
159
152
142
138
150
161
159
149
144
153
162
166
158
147
145
148
153
155
153
152
153
158
160
156
154
155
160
155
154
155
155
154
153
151
151
156
161
163
159
153
150
149
151
156
162
168
166
158
154
157
159
156
147
142
148
158
159
160
160
162
158
150
145
147
154
159
157
155
151
150
151
154
154
148
144
148
159
147
151
158
160
158
155
155
157
163
165
166
160
153
148
147
149
150
149
155
156
154
149
147
150
154
148
141
140
147
157
163
166
162
155
144
143
150
163
164
158
152
148
146
144
143
140
137
137
144
154
143
148
153
158
157
156
157
161
163
164
164
161
154
146
144
147
147
147
146
149
150
149
146
148
150
147
139
141
147
152
149
146
151
158
159
152
150
154
160
159
155
150
146
142
139
138
141
144
147
147
151
150
153
154
151
147
151
155
158
158
160
162
157
150
145
145
149
150
150
149
149
154
159
160
156
148
142
147
154
150
135
127
142
163
172
157
139
135
144
158
166
165
158
149
145
143
147
150
145
141
164
165
160
154
147
142
146
149
151
154
158
163
162
155
146
145
150
156
161
157
156
158
162
168
165
157
154
156
159
150
134
125
137
157
164
151
134
128
139
157
171
176
167
158
150
150
153
151
149
148
162
166
163
155
148
145
146
148
151
152
157
161
160
155
145
145
153
166
174
172
165
161
160
159
158
156
156
159
156
149
140
136
140
149
149
145
136
140
147
157
165
167
164
156
154
154
157
155
158
166
150
159
160
155
149
149
153
153
153
153
155
158
156
150
144
146
154
167
176
175
168
163
157
152
149
145
144
147
146
148
146
148
152
152
149
147
148
151
156
157
155
155
151
151
155
155
156
155
159
169
147
150
155
156
151
150
154
155
154
151
152
156
157
152
147
148
154
162
164
165
165
167
165
159
152
143
139
138
141
148
153
161
163
164
163
158
154
155
156
154
154
152
153
154
156
155
152
147
149
152
151
149
154
157
152
149
151
153
152
149
149
158
165
163
157
155
156
157
157
160
165
174
175
170
163
155
151
148
150
153
159
164
167
166
165
162
157
151
148
151
154
160
165
163
158
154
152
150
147
142
155
153
155
157
157
152
151
152
152
148
153
163
172
170
162
156
155
156
160
161
161
163
162
163
166
170
171
165
160
160
158
161
159
158
161
166
162
154
148
149
152
159
161
158
152
150
152
158
156
149
155
155
155
158
157
154
152
149
151
155
159
162
164
162
157
152
151
157
163
163
154
140
137
146
158
170
173
167
161
155
154
151
148
148
156
166
165
158
153
151
150
146
145
142
138
141
149
158
156
150
152
153
153
158
156
149
141
143
152
160
157
148
143
148
153
153
153
158
164
161
148
131
130
142
156
162
160
155
149
147
148
146
145
149
155
161
159
154
154
154
154
147
143
140
142
145
147
145
143
142
151
150
155
162
158
144
133
138
154
165
156
140
133
143
157
162
160
159
158
155
143
137
142
151
158
156
149
140
139
144
149
150
147
149
154
156
149
144
148
154
162
161
156
155
157
157
150
140
134
140
150
150
156
167
170
153
138
142
157
168
162
150
145
153
165
169
167
160
151
141
139
141
148
151
157
156
147
141
142
152
161
161
153
149
152
158
154
146
142
152
162
165
161
157
161
162
158
151
149
153
152
151
155
163
166
159
153
156
161
163
161
156
155
156
162
165
164
156
144
136
139
145
151
149
147
148
149
149
150
161
172
173
161
149
149
159
163
154
150
154
162
163
158
156
155
157
158
161
166
167
153
153
154
152
150
150
153
160
160
157
151
148
149
149
151
152
155
150
141
137
144
155
159
149
140
141
153
155
154
159
169
175
165
150
145
151
159
158
158
161
163
161
159
159
157
154
153
156
160
160
145
152
156
152
143
140
145
153
159
156
151
147
144
143
142
145
151
150
144
143
147
157
160
154
145
149
157
160
152
147
150
157
156
146
138
138
144
150
159
163
163
163
164
170
167
161
152
143
141
141
141
152
164
165
153
141
142
147
157
158
155
151
149
149
147
148
152
157
155
150
146
151
158
162
160
159
161
159
152
144
140
140
139
135
134
134
136
142
150
159
163
163
163
165
164
161
152
142
134
133
151
154
162
166
161
155
150
149
149
154
154
154
158
160
157
153
155
162
164
156
146
146
157
169
170
160
151
148
150
150
146
137
131
132
137
140
139
137
142
155
164
162
154
146
145
148
148
142
136
139
155
155
153
152
154
158
160
153
146
141
147
154
164
165
161
156
157
165
169
165
152
148
156
165
162
154
145
145
151
154
150
137
131
137
147
152
143
135
138
152
164
159
143
131
136
145
148
145
143
144
152
152
149
145
146
155
157
154
144
139
146
157
164
165
160
157
160
168
171
166
157
152
154
157
157
154
151
152
155
150
143
138
137
141
150
151
144
137
138
148
156
156
146
137
140
148
153
152
146
139
150
154
155
151
147
149
151
152
149
150
155
161
163
158
156
156
162
169
169
164
152
148
151
156
156
154
154
157
152
147
145
146
147
142
139
141
146
149
144
143
147
155
155
147
145
148
154
156
150
138
153
158
160
155
146
143
146
151
155
158
159
161
161
157
154
156
163
170
167
154
142
142
149
157
157
152
148
148
148
151
158
165
159
142
132
139
157
164
154
143
146
158
164
157
145
140
144
151
153
147
154
157
158
151
144
142
148
155
160
158
155
157
162
161
157
158
162
170
167
154
143
141
147
153
152
144
142
144
149
156
165
170
162
147
142
151
165
170
158
146
147
158
166
166
157
145
138
142
150
155
149
148
148
147
145
148
154
160
157
149
147
155
164
167
161
158
162
170
168
157
147
143
146
148
145
142
144
148
153
156
159
158
157
154
156
157
161
156
152
148
149
153
162
170
171
159
145
137
141
151
148
143
144
147
150
151
152
149
145
143
146
153
163
164
161
158
160
167
167
160
152
145
145
148
150
149
148
150
151
151
149
147
151
156
161
159
151
145
145
150
152
151
155
165
171
165
154
141
138
144
153
146
143
145
145
141
136
133
137
144
149
150
151
153
157
156
156
158
164
163
158
146
143
147
153
152
147
140
138
141
143
144
148
154
160
160
153
147
149
153
154
152
149
148
152
159
158
149
139
139
157
148
143
142
142
138
132
132
140
150
153
149
144
146
152
153
153
156
160
161
154
142
132
136
149
156
150
140
131
130
136
142
146
151
158
160
157
153
151
152
153
150
145
139
141
151
159
156
146
140
155
149
144
143
144
144
144
147
153
156
155
153
148
146
148
150
153
155
158
156
147
133
122
127
145
162
168
157
137
127
125
134
143
149
154
157
155
150
147
146
147
145
141
140
145
154
160
158
150
144
166
167
170
168
159
145
137
141
150
157
156
155
152
151
154
161
166
162
161
163
168
166
160
156
165
169
169
162
156
153
153
154
153
156
154
150
153
160
168
170
163
152
145
145
153
161
166
165
157
153
163
165
167
166
158
149
143
142
144
147
152
158
160
155
153
160
169
173
169
166
166
164
161
161
166
168
165
159
151
146
143
145
150
158
155
150
145
143
150
156
160
162
163
166
168
163
159
158
157
156
159
165
168
169
165
163
159
154
148
146
152
162
168
166
161
156
156
159
163
167
168
167
165
166
170
169
159
151
145
143
145
147
152
154
155
151
148
144
147
152
161
168
171
173
169
158
146
143
148
152
159
170
171
170
168
168
162
157
155
159
162
164
164
164
160
151
141
145
160
174
176
167
161
161
169
169
159
150
148
152
159
160
157
155
156
160
161
158
157
159
165
170
166
161
157
150
141
135
136
139
163
171
168
161
158
160
159
156
158
166
173
167
159
155
154
151
146
148
161
174
172
160
151
152
160
162
159
154
156
163
168
166
159
156
159
164
166
161
157
160
166
167
160
150
147
153
155
144
131
130
165
171
163
151
149
155
159
160
161
169
175
171
159
153
155
159
160
159
159
159
160
155
150
149
151
155
154
158
162
167
165
159
155
156
160
164
164
159
155
155
159
162
156
148
150
163
172
157
134
127
165
169
159
149
148
154
160
165
170
171
171
169
164
161
163
167
168
163
157
152
152
153
152
151
152
156
158
159
161
162
160
156
153
159
165
165
163
160
156
154
154
156
156
154
156
165
169
159
141
137
161
161
154
150
149
152
156
162
169
171
164
157
160
168
169
166
165
163
161
158
157
155
153
155
160
165
165
163
158
154
154
156
163
168
168
162
162
162
164
159
155
154
158
161
159
158
159
157
153
154
150
148
147
149
151
151
147
152
159
162
157
151
153
160
162
158
157
162
165
164
159
153
152
155
161
164
167
161
156
150
152
162
170
171
162
151
151
157
164
162
156
155
159
162
159
154
155
163
167
167
150
152
151
153
155
154
149
145
147
152
152
149
149
147
148
149
154
162
166
164
155
150
150
152
150
151
154
156
157
158
161
168
171
162
146
138
142
152
161
160
155
154
157
158
152
147
149
160
169
166
168
170
169
166
164
163
162
156
154
152
151
149
148
145
143
148
154
162
162
155
147
146
151
152
147
142
142
151
161
169
173
172
166
154
144
142
148
157
160
159
155
153
153
151
147
139
141
153
161
158
185
182
173
164
161
164
171
173
166
158
150
148
152
157
155
154
155
160
158
148
142
145
157
162
157
150
143
148
159
169
173
170
162
155
154
157
159
158
159
160
159
157
154
154
152
151
150
154
158
157
179
172
159
151
150
157
165
174
172
161
149
147
156
163
163
155
152
157
159
154
144
145
156
166
165
154
146
146
150
157
159
159
156
155
157
160
161
160
159
159
162
163
161
161
163
162
160
157
157
159
159
157
154
148
149
152
158
167
168
159
149
147
156
161
162
152
147
155
166
169
159
148
146
151
153
153
146
144
146
148
150
148
146
146
146
154
160
162
158
157
155
160
168
171
165
158
152
150
154
156
154
155
160
158
153
149
150
155
158
155
150
150
156
160
158
151
148
156
166
174
170
154
143
139
142
146
146
145
148
149
148
145
142
140
142
150
160
166
160
153
146
153
165
173
161
150
146
147
151
149
158
158
160
159
152
145
146
150
154
155
152
151
157
163
162
157
156
157
162
165
165
159
150
147
147
151
154
154
153
153
151
147
145
149
154
158
161
166
162
155
147
150
159
161
155
150
150
152
150
145
157
153
150
151
150
147
146
154
161
160
154
151
157
164
161
154
153
155
156
152
151
154
160
163
164
166
164
158
154
155
157
156
155
159
163
164
161
161
162
157
155
150
147
145
142
149
156
157
149
141
154
149
147
152
157
153
157
165
173
169
156
150
154
160
156
145
143
152
155
149
143
147
159
170
172
169
163
155
152
157
164
164
158
153
154
153
152
151
150
155
154
148
142
136
137
145
150
152
147
145
157
155
160
165
166
164
163
167
169
167
157
152
154
156
153
147
144
151
157
155
148
147
153
159
162
156
148
149
151
161
166
167
156
150
144
143
141
140
141
145
147
147
144
139
138
141
143
148
150
154
163
160
160
164
167
164
161
157
155
155
156
157
158
155
154
149
146
149
154
154
153
152
154
156
150
142
140
147
161
166
163
158
157
153
150
142
133
133
137
144
147
149
149
151
150
147
143
147
153
159
163
158
155
153
155
157
154
148
143
146
158
163
163
157
153
149
146
145
150
155
155
155
156
156
151
140
135
145
159
164
160
154
158
163
160
149
141
140
145
150
150
151
152
154
152
150
148
148
154
162
155
156
156
154
153
155
154
150
150
153
164
167
163
154
144
140
139
144
152
161
160
152
151
155
157
148
134
130
142
156
161
163
159
159
157
154
155
156
157
153
151
149
149
152
146
142
140
143
154
166
148
154
159
161
162
159
158
158
159
163
167
165
155
144
141
139
142
148
159
167
162
150
145
151
157
153
134
120
127
149
162
163
154
145
146
152
163
166
161
152
145
140
140
142
144
139
134
137
148
156
147
153
161
164
163
161
163
163
164
163
164
162
156
148
145
148
152
159
166
166
157
145
142
147
156
155
144
132
137
148
153
151
145
143
145
151
156
157
154
152
147
139
136
139
144
148
144
139
136
138
156
159
162
161
160
162
169
170
167
162
161
162
161
159
158
160
165
167
166
156
146
140
141
147
155
157
157
157
156
153
147
143
147
156
158
151
142
139
144
152
156
151
140
137
145
156
156
148
135
132
164
167
164
157
156
163
172
172
167
160
159
162
163
161
160
161
165
169
165
154
147
142
143
147
153
157
160
164
161
154
147
145
156
167
169
155
141
133
138
149
159
157
146
140
145
157
164
156
144
144
164
165
160
155
155
163
171
167
155
151
152
158
159
155
149
152
159
165
167
161
156
150
149
148
149
149
151
154
155
151
149
151
159
167
167
161
153
144
140
143
149
150
147
146
151
156
162
156
152
155
156
155
155
153
153
159
159
151
142
139
147
157
158
151
142
143
153
160
164
164
163
162
156
151
149
146
145
144
145
150
155
157
160
160
160
159
157
153
147
144
141
145
149
152
154
156
155
149
150
158
154
151
152
152
149
145
144
142
139
136
145
157
164
157
148
146
151
156
160
162
164
164
160
155
153
151
144
141
146
155
162
164
162
160
159
157
150
144
144
149
152
154
154
154
153
148
143
143
149
158
159
154
156
156
150
142
139
145
150
147
148
154
162
164
159
156
155
156
157
160
163
163
157
154
156
158
156
153
155
164
173
171
166
163
162
159
143
129
133
151
166
168
163
152
142
138
139
144
154
158
164
157
158
160
156
146
143
150
159
161
156
153
153
158
161
159
156
156
158
160
161
157
152
152
156
163
164
163
163
169
172
167
160
160
165
166
151
131
131
150
168
175
165
151
140
138
144
154
159
158
161
154
157
159
159
154
146
151
161
168
165
158
151
151
153
152
150
154
156
159
156
150
149
153
156
161
164
165
165
165
161
153
148
148
157
164
155
144
139
151
163
167
163
153
147
150
156
162
163
157
149
144
149
155
156
151
143
142
152
162
162
158
152
154
153
149
145
144
151
155
154
149
149
152
153
152
152
154
153
156
158
151
146
144
145
148
149
148
152
155
159
156
156
159
161
164
165
162
158
157
146
143
147
154
154
144
133
135
146
153
152
148
150
157
162
157
146
144
149
153
154
150
150
150
151
148
145
139
140
150
161
163
155
147
143
144
148
148
151
153
154
152
155
159
167
168
164
154
149
153
154
152
155
156
155
146
137
140
151
154
151
145
145
153
159
159
157
152
151
152
152
151
148
150
155
155
150
141
139
149
165
169
158
147
151
159
159
150
143
143
151
157
158
158
160
164
158
149
144
144
165
159
157
155
152
148
149
159
164
165
156
148
143
143
147
154
160
160
152
149
149
151
152
151
153
159
159
152
145
148
159
161
149
144
152
171
171
155
141
142
151
158
159
159
159
161
160
156
149
141
161
158
157
152
146
144
151
164
172
170
161
152
143
138
138
145
155
158
150
145
149
157
158
148
142
150
158
156
147
143
148
151
145
140
146
159
163
153
146
147
152
156
157
159
161
162
162
160
157
150
147
155
162
161
154
142
140
150
163
167
164
161
157
150
145
145
151
154
151
147
151
158
156
144
135
140
152
155
147
139
139
146
146
140
136
140
146
147
150
152
153
153
153
154
158
158
153
149
149
150
146
154
165
175
168
151
136
131
144
158
165
168
169
164
158
150
149
153
157
154
150
150
153
153
147
147
147
148
148
144
145
151
149
143
138
140
145
148
151
155
157
157
151
148
146
145
141
136
139
147
151
153
160
170
172
162
146
132
137
149
158
164
168
170
163
153
149
158
165
160
147
145
154
167
169
158
147
146
151
160
162
159
152
146
150
157
161
155
153
158
170
169
154
142
139
140
140
139
142
152
154
150
149
153
158
162
159
148
141
142
149
156
162
163
160
154
155
164
169
164
149
144
153
169
173
164
152
152
160
168
167
161
155
153
158
167
166
158
153
158
169
168
153
137
138
146
153
153
152
154
151
150
146
143
147
153
158
156
148
140
141
145
151
155
158
159
161
167
169
165
156
147
148
154
160
163
164
164
162
157
155
158
158
157
157
156
155
151
150
154
159
160
148
139
142
152
163
162
154
146
149
155
157
151
145
145
150
154
153
149
146
146
148
154
158
162
163
163
164
162
157
145
139
142
155
167
171
163
152
145
145
154
158
156
146
143
146
150
151
153
158
162
160
152
147
149
155
160
156
145
150
157
163
159
145
141
143
152
157
156
154
152
154
157
159
162
161
159
160
159
153
143
135
138
151
162
164
157
148
143
146
155
156
146
137
141
153
163
163
157
159
169
174
165
150
140
142
152
157
153
149
155
159
156
148
144
146
153
156
156
157
158
162
164
163
161
159
158
159
159
154
144
136
135
141
149
154
154
150
151
154
158
154
145
139
148
163
172
169
158
156
160
164
162
151
141
139
146
157
158
150
148
148
152
153
153
154
156
151
148
151
161
170
168
162
158
158
158
159
157
151
145
138
135
141
147
155
154
154
155
156
158
154
147
144
149
158
165
160
153
144
143
146
154
156
153
148
147
152
154
153
147
144
146
150
152
153
154
150
148
152
158
164
163
159
156
155
154
151
146
147
144
142
145
151
156
157
155
153
153
155
156
155
152
147
147
149
149
147
148
143
140
142
150
157
160
157
149
142
145
155
149
142
139
139
138
140
147
152
157
155
154
152
154
157
155
150
143
143
144
147
144
145
152
159
160
155
147
147
151
152
153
152
151
149
149
148
147
148
149
149
147
146
147
153
159
159
151
139
137
158
151
144
135
128
127
133
145
155
160
158
153
150
154
160
156
149
144
146
150
151
144
142
148
158
161
155
149
148
151
149
144
144
149
154
155
153
151
152
149
147
148
146
147
148
156
161
155
145
141
160
155
149
142
137
137
142
147
150
153
154
154
157
161
162
158
151
148
150
155
148
141
137
143
155
165
167
163
158
152
141
135
138
147
155
156
151
150
150
146
142
141
141
144
148
156
164
164
159
155
177
177
175
166
157
146
145
151
156
156
157
156
157
160
168
177
181
172
163
164
172
172
164
157
159
163
164
161
161
159
155
147
141
147
155
160
164
161
158
158
160
161
159
157
156
158
159
159
157
156
164
166
167
163
156
145
142
144
150
156
162
162
160
156
163
176
186
181
171
164
163
162
158
157
166
173
172
163
152
142
140
146
154
158
159
158
155
152
151
160
167
172
170
167
166
166
169
172
174
173
159
159
158
160
158
158
157
154
155
162
166
165
160
155
158
161
164
160
159
160
160
157
154
158
168
173
164
152
139
134
141
148
155
158
157
155
154
155
159
166
169
170
163
159
159
162
165
171
173
170
166
163
161
160
162
164
162
159
160
165
166
162
157
156
156
151
140
138
147
156
155
145
145
154
167
167
157
146
140
144
150
157
158
159
160
158
162
164
166
165
164
161
155
149
147
148
150
153
154
151
172
174
168
162
162
160
158
154
155
158
161
161
159
159
156
149
137
137
146
154
151
141
141
151
160
160
152
148
151
156
156
157
158
161
164
168
168
163
158
156
159
161
158
151
148
149
150
146
142
141
172
177
170
159
154
154
154
153
151
154
158
159
160
161
159
153
147
148
153
155
154
150
148
149
151
153
152
151
153
156
153
150
153
159
165
167
165
160
154
151
156
160
164
163
162
165
167
157
147
144
172
174
166
155
148
149
154
161
162
161
157
156
156
159
161
160
159
159
160
162
163
157
151
148
147
149
153
152
151
148
146
146
150
155
159
160
161
161
159
155
153
155
160
163
167
172
172
163
152
149
170
170
162
151
144
145
152
164
170
168
157
150
151
158
164
164
159
158
159
160
159
155
149
147
152
159
163
156
147
141
142
147
155
158
158
157
160
167
165
154
141
141
150
158
160
158
158
154
149
149
167
163
153
146
145
145
147
153
159
160
154
149
153
163
166
161
155
150
149
148
148
147
148
152
159
166
171
163
151
142
143
150
158
161
160
158
159
161
154
141
131
135
150
158
157
150
148
152
151
149
166
156
147
147
151
150
144
138
140
148
153
151
152
156
157
155
155
152
149
145
145
150
155
157
159
162
165
160
153
147
147
153
159
163
162
160
156
151
145
139
135
142
153
162
159
152
149
153
156
151
171
161
151
153
160
160
151
145
146
152
154
151
148
145
145
152
157
162
160
157
158
164
166
161
156
152
151
150
149
149
152
155
160
163
166
164
157
152
147
149
150
150
151
157
161
158
154
155
157
154
183
173
159
155
161
162
165
165
169
167
160
151
148
148
152
152
154
160
164
169
167
164
163
161
156
152
147
146
145
146
149
154
161
170
178
177
169
158
154
156
159
156
151
153
161
162
158
154
156
156
181
172
158
148
150
156
168
179
185
178
163
153
154
162
164
152
142
147
163
172
169
158
153
154
155
157
155
151
145
145
144
150
158
166
173
177
173
162
154
149
152
159
162
161
162
158
156
155
157
159
162
156
148
143
141
148
158
173
178
174
164
157
159
165
164
150
138
142
161
173
169
155
145
143
150
156
160
156
153
149
148
147
146
147
149
157
165
164
155
144
144
159
175
177
164
152
151
159
167
166
143
140
145
147
148
147
149
157
162
167
165
161
161
159
156
151
145
149
158
166
166
156
144
139
144
150
157
157
157
159
159
154
144
137
138
148
161
167
162
151
147
159
176
177
161
151
155
168
173
164
140
140
148
158
158
153
150
150
157
163
164
163
163
161
158
154
152
153
155
157
157
154
146
143
145
153
156
158
160
165
166
159
147
146
150
156
162
167
167
165
161
159
159
158
151
153
162
167
164
152
151
150
155
164
163
157
153
155
159
161
157
160
167
174
166
156
150
155
155
151
145
143
147
151
159
167
170
166
164
167
166
160
150
153
162
165
162
159
161
166
167
156
144
136
140
151
159
157
148
141
160
162
162
166
165
158
154
158
162
162
155
158
168
179
168
149
146
155
162
158
147
143
149
157
165
174
174
169
165
165
165
158
151
151
157
161
156
145
146
154
158
151
139
132
139
149
152
150
144
144
164
164
165
168
168
162
157
160
162
163
158
158
162
163
157
152
150
156
164
163
158
154
153
155
160
165
167
164
163
164
163
159
152
148
148
149
144
142
143
150
150
148
143
140
141
146
149
151
152
150
165
163
160
162
163
163
163
160
157
158
158
160
155
153
158
158
154
151
149
154
159
160
155
152
150
150
153
158
161
163
160
155
150
146
144
142
143
146
149
152
151
149
147
146
143
144
147
151
154
150
165
163
156
152
155
164
168
162
152
148
152
158
157
157
159
162
153
138
133
143
154
155
152
151
151
150
146
145
153
157
157
151
145
142
142
144
145
150
154
154
152
150
150
147
144
142
145
149
147
145
163
165
159
151
151
161
168
162
150
141
149
158
161
157
156
153
147
139
142
154
157
153
149
155
164
161
144
128
132
150
156
151
141
136
139
146
153
155
155
151
148
147
150
151
147
144
142
144
148
155
161
166
164
159
156
159
164
161
149
143
150
160
163
158
152
148
149
156
164
170
164
152
149
160
171
170
148
129
129
148
158
156
141
132
136
148
160
159
152
141
137
139
147
157
158
149
141
140
148
158
159
164
166
165
162
162
164
162
156
152
154
162
166
163
160
158
163
169
172
169
159
147
146
153
167
168
161
153
151
156
160
158
145
135
140
152
165
162
152
141
134
136
143
154
160
155
146
137
140
144
155
161
163
163
161
165
173
173
169
164
163
165
170
175
178
175
172
171
166
157
143
133
133
140
151
159
165
168
166
164
161
157
152
144
145
153
161
162
156
152
149
142
139
141
149
157
156
144
136
137
156
159
160
157
158
166
175
175
170
163
163
165
167
172
177
176
170
164
158
152
143
133
130
131
138
146
151
156
159
158
158
156
155
155
154
155
159
159
156
154
154
146
139
133
139
154
161
154
143
143
160
160
157
154
155
164
167
160
154
154
158
162
162
159
158
159
163
161
159
157
154
148
139
135
137
139
140
139
145
151
157
157
157
157
158
159
161
156
150
144
144
145
142
140
141
150
160
159
152
149
165
160
155
152
151
153
153
147
142
145
155
165
164
155
145
144
153
158
161
159
158
153
149
146
148
148
147
143
144
151
157
156
153
154
155
157
153
149
143
141
142
149
152
151
152
150
154
155
156
152
169
162
154
151
147
145
145
147
147
147
154
167
169
162
149
145
149
156
158
157
155
152
147
146
150
158
158
154
151
156
160
156
150
146
148
149
144
139
140
149
154
156
156
156
154
149
146
144
148
151
174
167
159
153
147
140
141
148
156
152
148
149
153
156
156
153
151
151
154
156
156
149
138
137
146
157
159
157
157
159
162
157
149
149
152
154
144
134
139
152
161
160
154
150
146
142
134
132
139
149
176
169
163
158
151
142
139
147
156
156
145
135
131
141
153
157
154
151
153
156
158
154
147
142
143
146
149
153
160
166
168
159
151
151
161
165
155
141
142
152
163
162
155
149
145
140
136
135
140
148
166
160
159
158
155
148
143
146
154
159
155
146
138
142
151
154
153
150
151
155
159
164
165
158
146
142
145
154
167
174
170
162
153
152
158
162
158
151
149
155
161
163
164
161
157
155
153
156
158
159
154
150
152
154
155
155
153
150
154
159
163
164
160
157
152
150
148
149
150
153
159
165
167
159
146
139
143
154
164
166
167
162
157
153
149
146
149
153
157
156
155
158
165
170
170
167
168
172
174
174
151
149
149
152
153
157
157
155
154
155
157
160
163
159
152
147
145
147
151
155
160
156
151
142
139
142
147
152
149
150
157
164
163
157
148
142
147
152
154
151
149
151
160
169
171
166
162
164
168
172
158
157
154
153
151
155
159
161
155
150
144
145
147
150
147
146
147
150
158
163
160
152
141
138
143
155
156
150
142
144
156
166
162
154
153
154
154
153
148
144
146
152
159
163
162
156
148
143
146
150
157
161
158
154
149
154
160
163
160
149
142
141
142
143
141
145
151
158
159
159
158
154
151
147
151
160
160
150
142
142
154
158
150
149
152
161
161
152
143
143
149
156
158
158
154
152
144
138
135
133
152
158
159
157
154
156
159
164
159
149
145
150
153
150
145
145
151
156
155
151
155
160
160
154
148
151
153
150
141
139
145
148
147
145
148
155
156
148
140
143
149
154
153
151
149
149
152
150
147
141
155
158
161
164
166
161
154
147
142
139
146
155
164
163
155
148
148
150
149
149
153
158
159
151
139
139
147
149
144
138
139
146
150
149
148
150
148
145
140
143
149
153
150
149
145
148
152
155
158
158
163
156
158
166
173
164
144
126
124
134
146
157
168
169
163
151
146
148
151
152
150
151
151
148
143
141
145
148
148
146
147
155
158
154
152
153
151
144
139
141
149
154
155
151
150
149
146
148
157
164
159
150
150
160
170
162
142
128
131
143
153
158
165
171
167
156
148
148
152
151
143
142
152
160
158
150
148
148
151
155
159
164
161
156
154
157
159
150
143
143
151
156
154
148
151
152
151
149
155
162
151
143
145
155
161
158
147
145
148
154
154
152
153
160
162
158
150
149
148
141
137
141
154
164
164
155
149
149
151
154
160
165
165
157
152
157
164
166
158
152
151
147
135
131
139
154
163
159
154
153
152
151
153
154
151
151
153
156
158
153
143
135
135
144
152
156
153
148
144
137
137
141
148
153
156
157
156
155
150
145
150
162
168
163
154
154
163
171
170
159
150
137
123
118
131
150
163
160
148
142
155
157
157
152
144
145
153
159
158
149
138
129
128
138
150
158
156
149
145
143
146
144
138
141
150
162
165
162
153
145
145
156
166
162
154
151
154
163
166
161
157
148
140
136
139
145
151
150
145
145
153
156
155
149
143
144
150
157
156
151
144
139
139
147
157
162
157
148
147
157
161
154
141
137
146
159
164
161
154
146
144
150
156
161
155
147
142
147
153
158
161
159
159
160
157
150
144
144
147
151
145
144
148
148
148
148
149
153
152
150
149
152
153
155
159
161
155
144
146
156
166
162
149
139
142
150
156
154
150
146
146
149
155
159
156
148
142
142
146
151
152
151
154
158
158
154
151
150
153
151
148
143
146
149
153
154
153
151
149
147
150
156
159
155
153
149
145
138
132
139
151
156
150
144
143
149
154
150
144
143
147
153
157
158
153
148
146
148
147
146
142
138
139
145
148
151
155
159
160
155
152
150
147
148
151
152
153
155
152
149
151
155
156
152
147
144
141
133
127
123
133
143
148
147
150
153
155
153
146
144
148
156
158
155
149
146
147
148
146
140
140
141
144
144
144
146
152
158
160
159
152
153
151
147
142
143
149
158
160
160
157
155
153
151
150
149
145
135
130
131
138
143
147
149
149
149
152
152
152
152
152
153
154
152
148
147
148
143
138
136
140
149
156
153
145
145
151
155
157
156
151
154
151
145
138
141
149
158
166
166
162
156
154
154
157
152
147
140
146
151
156
155
154
153
149
145
143
149
157
163
157
149
149
152
154
152
147
141
136
136
140
149
157
158
152
149
152
154
151
148
153
155
151
144
141
144
149
150
154
155
156
155
155
155
155
151
147
144
150
158
160
156
156
158
157
152
144
148
158
167
163
151
146
150
157
155
150
145
146
142
141
144
153
159
158
151
150
151
150
149
168
166
161
152
147
147
156
161
159
156
159
163
163
163
166
170
173
167
160
156
158
158
154
154
157
159
160
160
163
166
161
151
140
142
150
159
156
152
152
154
156
154
153
152
151
146
142
146
159
171
159
161
157
150
146
146
153
156
159
163
169
167
162
157
160
171
177
170
159
157
159
159
153
152
158
165
167
163
159
157
156
154
150
148
154
163
171
168
160
158
160
163
156
153
153
157
158
159
161
166
154
147
140
139
146
154
157
160
161
167
171
165
157
150
155
165
169
167
161
160
161
158
153
154
160
165
164
157
151
150
153
157
155
154
157
166
179
180
170
165
165
164
155
149
154
162
172
174
167
158
159
147
138
139
150
160
162
161
162
167
167
161
157
153
156
160
161
161
160
158
154
147
149
155
163
163
157
151
149
150
152
154
155
155
158
162
172
175
168
158
152
153
152
151
149
155
164
171
169
157
163
156
149
151
157
159
158
156
158
159
160
162
164
166
164
159
152
154
157
156
146
142
145
156
161
159
153
150
150
151
149
150
155
160
160
160
161
161
156
147
143
147
157
163
158
150
150
157
162
159
162
161
160
161
160
158
157
155
156
157
159
161
166
168
162
151
143
148
155
156
155
154
154
157
160
158
155
152
150
146
142
147
157
166
164
156
152
154
154
148
145
152
166
176
172
162
150
149
155
159
161
162
163
160
156
156
156
160
162
162
160
156
153
152
148
146
146
149
156
163
166
164
158
157
157
159
158
155
149
142
142
150
160
168
162
151
149
156
160
157
153
155
163
173
171
163
152
147
149
158
171
170
166
157
152
152
156
163
169
169
160
148
139
139
145
151
153
152
154
157
160
158
154
152
156
162
166
160
154
151
152
152
157
160
158
153
153
160
164
160
153
150
154
159
157
152
147
147
149
153
177
175
165
155
152
153
155
162
166
166
159
150
146
150
157
162
159
153
145
143
146
148
148
149
156
165
169
165
161
160
156
150
144
152
162
170
165
161
157
150
147
147
152
156
152
148
147
149
148
145
176
167
155
151
154
157
154
154
156
158
160
160
158
159
160
161
162
155
145
141
145
152
154
156
158
161
163
161
159
157
150
139
138
152
170
179
169
155
148
148
147
149
154
159
161
157
153
150
147
143
163
148
140
146
156
161
154
148
150
158
163
161
158
155
156
158
163
162
157
155
159
165
167
162
158
158
157
151
145
140
137
136
142
156
171
175
165
152
149
156
158
154
151
155
162
164
156
148
145
143
154
143
135
145
154
160
154
153
160
165
164
157
150
151
156
161
162
163
165
167
168
165
162
158
156
158
159
154
144
137
136
138
148
158
166
168
163
155
153
157
161
159
152
150
156
156
148
141
144
150
155
151
145
147
150
154
152
155
164
168
164
154
151
160
166
165
159
158
162
166
165
156
150
146
153
159
164
162
157
150
148
150
153
155
158
163
165
161
154
150
155
162
166
159
149
141
138
140
145
151
154
154
152
150
150
149
149
153
160
166
165
158
156
161
167
166
156
152
155
162
163
157
148
146
151
157
161
162
161
162
164
161
157
151
149
157
164
164
154
141
144
162
181
176
156
138
140
150
153
149
149
150
151
154
157
158
152
148
153
163
170
166
160
153
155
155
152
148
150
155
161
161
158
152
151
154
154
154
157
164
170
168
161
151
148
151
157
159
151
142
144
158
174
175
161
151
154
162
160
148
147
146
150
162
170
171
161
151
151
158
168
169
162
151
147
145
148
149
148
152
156
158
154
149
146
150
153
150
153
160
167
163
157
151
151
154
152
148
146
145
147
150
154
155
155
160
165
164
156
145
155
156
160
168
175
177
168
157
150
152
157
164
170
170
159
149
147
152
154
153
147
144
140
138
140
147
154
156
158
160
162
150
142
144
153
157
150
142
140
146
152
149
143
142
152
163
163
154
143
142
162
166
168
172
172
167
161
155
149
147
150
161
175
181
170
153
150
156
164
162
154
145
140
138
141
150
158
161
161
161
155
144
134
140
153
160
156
143
139
146
152
150
147
150
158
162
158
149
142
145
163
165
166
169
167
163
155
151
151
154
157
162
165
166
162
159
157
157
164
168
169
161
154
147
148
157
163
162
159
157
152
146
140
143
151
157
154
146
143
147
150
150
152
155
159
160
157
155
155
149
163
163
161
161
163
165
163
161
159
158
159
156
151
150
155
167
163
154
150
158
170
168
155
149
153
162
166
161
155
154
153
152
148
145
148
147
147
146
147
149
150
150
150
152
148
148
154
160
159
150
166
166
162
153
154
165
176
174
162
150
147
144
144
147
161
175
169
152
140
149
158
157
150
148
157
166
166
156
150
150
152
150
144
141
141
141
143
145
150
151
151
151
149
144
140
144
150
154
149
142
167
169
162
149
147
161
174
173
154
136
134
144
150
155
162
171
169
157
151
154
156
151
148
153
166
171
166
153
147
149
151
148
141
136
137
140
143
146
150
149
150
149
150
149
148
146
147
148
147
144
166
168
162
150
144
149
160
161
148
135
138
151
160
160
160
161
167
169
167
161
153
148
147
157
168
172
170
161
156
156
155
152
144
141
144
151
157
157
151
145
144
148
156
161
161
155
148
150
156
158
165
164
160
152
146
148
157
160
157
151
153
159
163
163
161
159
164
170
170
160
150
145
147
153
158
167
173
177
174
167
163
156
152
148
151
161
169
166
155
145
144
151
161
169
167
157
148
152
162
165
162
161
158
153
148
151
159
163
166
165
164
164
165
165
166
163
160
160
161
156
152
147
147
147
147
155
166
174
172
161
155
152
149
146
148
157
172
174
168
156
153
156
162
164
162
156
151
151
152
158
158
159
158
154
151
153
158
161
161
163
166
166
164
164
168
166
157
147
149
156
160
157
150
147
148
151
151
150
146
142
139
137
138
137
140
149
163
172
170
161
157
156
154
153
152
153
152
149
143
146
159
161
159
156
153
153
154
151
153
158
164
168
165
164
165
162
157
149
150
155
162
159
153
153
156
154
145
137
134
135
138
137
139
141
145
151
156
161
161
157
154
152
148
143
141
145
151
154
151
145
164
162
159
157
154
151
149
149
153
159
167
174
173
166
159
156
157
159
157
155
153
151
153
156
160
160
151
144
144
147
147
146
146
149
153
154
150
149
150
153
153
151
148
144
142
145
149
157
157
149
169
162
157
155
151
148
150
155
159
161
167
172
174
167
156
149
152
157
158
154
150
149
150
154
159
161
160
157
155
155
150
148
145
146
151
152
147
143
146
153
155
153
153
154
157
155
151
146
146
145
171
163
155
151
150
148
149
153
156
157
155
155
155
156
154
150
148
148
151
154
154
151
148
146
149
156
159
160
157
152
150
142
138
140
148
154
152
146
146
153
154
152
153
159
169
165
149
133
129
137
169
162
155
151
150
150
149
146
144
143
141
138
133
141
153
155
150
146
147
154
157
154
150
146
146
146
148
152
155
156
151
146
142
144
152
160
159
155
154
153
151
148
152
162
170
163
146
131
130
139
164
161
157
153
153
157
154
149
142
140
138
135
134
139
151
158
162
157
153
154
153
153
153
152
144
141
141
149
156
159
162
158
155
157
157
159
161
163
163
157
152
153
159
164
161
155
151
149
148
150
161
161
159
154
154
160
164
158
149
145
147
147
145
143
147
157
168
173
168
157
151
151
153
149
142
139
143
152
155
152
152
157
164
166
160
154
157
163
164
156
153
158
165
167
159
150
155
164
167
165
163
164
161
154
151
159
165
163
155
150
150
155
149
143
143
151
166
175
172
165
158
155
147
142
140
145
151
154
147
140
138
150
162
166
161
152
151
157
159
154
149
153
164
165
158
148
149
161
169
173
163
164
160
154
150
157
163
162
154
147
146
148
147
143
141
148
159
169
170
167
162
155
144
139
143
156
159
156
147
144
149
156
161
161
154
149
149
154
156
153
151
151
158
160
154
147
144
150
159
168
155
161
159
155
155
158
160
156
149
143
142
146
148
148
149
150
155
161
163
163
161
159
152
150
154
162
161
154
150
155
165
169
163
157
148
145
146
149
150
152
151
152
151
149
144
143
143
146
150
155
150
159
158
158
162
164
163
155
146
139
141
148
156
161
158
153
152
154
152
152
156
160
160
157
153
155
156
154
151
154
163
168
163
156
146
143
143
145
143
144
148
152
151
147
142
144
148
149
148
143
161
159
154
157
166
171
166
154
142
136
137
144
155
162
161
154
149
146
146
149
152
157
158
154
148
150
156
159
155
151
151
156
158
156
153
153
150
145
139
139
146
153
155
155
153
152
154
154
153
148
169
154
147
155
169
173
164
150
141
136
135
138
147
158
164
158
148
144
146
148
149
153
152
148
143
147
156
162
158
149
143
145
151
153
153
154
152
145
139
141
148
151
154
155
164
163
159
155
158
158
155
141
142
157
168
162
150
146
149
150
147
141
149
160
168
164
156
150
147
147
148
151
152
148
143
142
153
160
153
142
136
143
150
151
146
143
143
144
143
147
149
147
141
141
154
163
162
156
158
161
142
134
143
159
166
156
146
145
155
156
150
142
145
155
161
161
155
150
143
139
142
151
157
154
144
139
146
147
139
131
134
147
156
152
143
139
144
153
156
153
149
138
125
121
136
152
162
157
152
152
144
141
147
154
155
151
150
153
156
151
142
138
141
145
147
147
144
142
139
136
137
144
151
150
146
140
144
145
138
132
136
151
159
155
147
149
159
170
170
160
151
140
128
122
132
147
154
149
140
141
156
154
151
146
143
148
155
160
155
146
139
137
143
146
147
144
144
144
139
138
138
139
139
143
148
155
155
154
150
146
147
153
155
154
151
152
161
166
166
160
154
147
144
143
149
153
149
139
132
138
164
160
151
144
142
149
159
161
154
147
144
146
147
150
155
159
155
148
145
146
149
145
141
143
155
163
164
158
157
156
151
149
152
155
156
150
144
141
145
149
150
144
144
153
162
162
152
141
137
143
164
159
152
148
150
154
158
158
153
149
149
150
148
148
156
162
161
147
141
143
151
157
153
154
158
162
159
154
151
153
151
150
156
165
161
147
132
124
130
140
141
137
134
144
154
160
158
154
153
150
160
156
151
150
153
153
155
156
154
151
150
151
147
145
148
153
154
146
134
133
147
159
161
159
157
154
151
146
144
145
151
160
166
167
160
147
138
134
136
140
140
138
136
138
140
143
150
159
165
161
153
154
151
148
142
145
152
156
155
152
151
153
151
149
145
147
150
146
137
134
142
151
154
152
148
146
148
147
145
145
151
159
163
158
148
145
147
149
146
143
142
150
154
147
136
129
138
155
168
171
149
154
153
147
141
144
154
158
159
157
156
156
155
153
152
150
150
149
150
148
150
151
150
142
136
137
144
151
149
145
144
149
151
151
144
145
146
147
142
137
140
152
160
155
139
131
137
154
166
170
150
155
154
149
151
154
159
160
158
159
159
157
153
153
153
153
151
150
154
158
161
161
155
148
139
136
141
145
147
146
145
147
150
154
154
148
146
138
135
134
140
148
159
157
147
143
146
156
161
156
154
155
152
151
156
162
162
157
152
155
155
154
148
145
146
148
148
149
152
158
162
161
161
160
158
150
140
137
144
156
162
162
160
159
157
153
150
146
145
144
143
147
160
165
159
147
145
147
150
144
156
152
149
145
142
145
148
154
155
156
159
165
164
161
159
158
163
164
159
151
144
140
144
155
165
166
161
155
160
165
164
158
150
147
147
142
141
147
157
163
157
144
135
137
143
145
141
141
155
169
152
150
147
143
143
148
156
160
158
155
157
160
159
159
161
165
167
162
157
155
153
154
151
154
161
165
164
160
160
160
158
152
139
131
136
148
159
162
162
159
159
151
140
138
143
148
147
139
139
144
149
147
145
144
148
158
167
166
160
155
156
159
157
154
157
163
167
165
162
164
165
165
163
160
164
166
167
165
161
158
154
149
143
140
146
157
170
170
164
161
164
164
158
152
153
159
160
153
140
131
158
151
148
149
152
159
164
165
162
158
158
159
156
152
153
156
163
167
171
168
166
163
163
163
163
163
162
162
160
157
153
149
147
147
149
154
161
164
158
155
155
165
165
159
156
157
165
166
160
149
163
162
161
157
154
154
156
160
162
161
161
160
159
156
152
150
156
166
173
172
166
160
159
160
161
158
155
154
154
153
151
149
151
153
151
150
150
153
153
145
140
148
158
164
158
151
148
158
165
163
159
160
163
163
159
154
153
154
159
161
164
165
164
161
154
148
151
162
171
173
168
161
158
161
161
161
157
153
149
149
150
155
165
167
160
149
147
154
155
146
135
140
155
166
161
146
132
135
148
156
154
155
160
163
162
157
154
151
153
159
167
168
165
160
155
154
157
161
161
165
165
163
163
165
170
171
166
157
150
148
153
164
178
180
166
150
144
152
161
158
149
147
157
167
165
148
130
126
137
150
157
160
161
163
162
159
157
156
158
164
169
166
157
151
154
164
169
165
159
153
156
158
160
163
169
171
169
163
160
161
163
165
169
170
165
154
145
152
164
172
171
163
161
165
163
152
144
142
149
158
167
170
169
165
164
163
164
167
168
169
168
165
155
150
155
165
174
172
163
155
151
152
151
152
158
165
167
165
170
175
169
156
148
155
166
165
158
155
166
177
177
166
161
159
160
160
158
158
161
165
167
171
167
165
165
165
167
167
168
168
170
169
163
156
155
161
171
174
167
162
159
156
153
152
156
159
160
161
166
174
167
152
138
144
160
169
162
157
163
175
176
165
154
155
161
164
161
158
156
155
159
156
153
159
164
165
160
157
156
163
171
175
171
163
156
157
162
164
163
161
165
165
164
160
159
159
159
157
161
162
162
152
143
143
149
156
153
151
158
168
167
158
150
151
156
158
153
147
145
147
152
145
144
156
163
163
154
146
149
158
168
174
171
164
159
158
158
152
149
149
156
162
162
158
157
160
164
163
161
160
160
154
147
140
136
140
147
151
154
158
161
159
154
146
145
145
143
144
147
150
153
150
153
159
163
158
150
142
145
154
162
162
160
163
166
167
161
153
146
146
149
152
152
151
155
158
162
163
161
161
164
160
150
138
132
138
152
159
156
154
156
162
162
150
137
133
137
145
149
152
163
163
163
165
162
157
149
143
145
154
159
158
157
158
167
171
168
160
153
151
150
151
151
153
155
155
151
147
152
161
170
172
162
150
144
148
155
164
160
153
154
160
166
159
147
139
142
147
146
143
163
162
157
158
161
161
154
148
149
158
167
166
159
154
157
163
163
158
153
154
160
161
161
160
157
155
148
142
144
157
171
178
177
168
159
153
152
156
157
151
148
152
158
162
159
155
154
150
141
134
160
157
154
156
165
174
169
159
153
160
168
172
166
155
151
149
151
151
151
153
159
165
163
158
151
153
154
152
150
155
163
173
175
172
164
153
148
146
147
148
147
147
149
155
159
163
162
153
142
138
162
160
161
169
178
186
183
170
156
154
158
164
169
167
158
150
150
151
150
150
156
159
156
149
144
148
156
160
159
158
157
159
156
156
157
156
152
148
146
148
150
150
151
152
155
158
155
150
144
145
161
166
171
177
181
183
178
165
152
146
148
155
167
173
170
161
156
154
151
152
154
155
154
148
144
146
151
153
153
154
153
148
141
143
152
159
159
155
148
150
154
158
160
157
155
151
147
147
149
150
155
159
165
170
171
168
161
153
147
148
152
157
163
166
171
170
165
155
149
153
159
159
154
151
154
153
151
144
142
148
151
148
143
145
150
155
155
150
146
148
153
158
164
164
157
150
146
153
157
154
148
151
155
158
159
158
158
152
151
155
160
158
154
155
165
176
171
156
149
152
160
159
152
151
157
162
160
147
143
146
152
157
159
157
151
146
140
136
140
146
152
156
161
159
156
150
153
159
161
158
152
155
157
150
146
153
160
164
157
153
153
152
150
149
158
173
174
163
154
155
158
155
148
143
151
161
164
160
149
149
153
159
162
160
153
143
135
132
138
146
151
152
151
148
149
151
155
158
160
160
162
165
159
147
142
148
160
163
157
146
144
148
150
151
152
163
172
170
164
159
156
153
149
144
145
151
163
166
158
151
144
146
152
157
153
149
145
146
149
149
150
149
147
146
148
150
152
157
159
159
164
165
159
147
138
142
153
160
157
148
147
152
153
150
148
153
164
172
170
164
160
157
153
147
141
146
161
174
171
156
145
142
148
154
154
154
158
161
161
155
152
151
153
153
149
146
147
158
166
165
165
164
156
148
139
140
149
158
161
160
157
158
155
151
147
148
157
164
170
169
168
167
163
151
141
146
163
180
180
166
155
150
151
153
153
158
165
168
162
155
153
156
162
161
149
139
142
158
173
176
167
163
158
151
144
144
152
157
163
164
165
163
156
151
150
150
151
155
163
171
177
177
168
155
149
151
161
171
170
161
152
150
150
150
150
155
163
165
161
152
151
157
166
166
154
144
144
153
165
171
167
165
161
155
150
152
156
159
158
162
166
167
162
156
157
157
150
146
152
167
177
177
169
162
158
156
153
150
149
145
141
141
145
149
151
153
159
162
160
152
150
153
159
162
159
152
146
145
147
152
161
164
161
160
157
157
160
161
158
160
164
168
169
169
168
162
152
143
144
155
164
166
163
162
163
159
149
138
139
141
141
141
144
152
155
154
154
157
159
159
153
151
150
152
153
152
146
143
141
138
156
155
160
166
164
159
158
161
160
158
158
162
168
171
168
160
154
152
152
153
154
153
159
162
163
160
151
145
148
152
154
151
152
155
158
155
152
150
155
158
157
152
146
144
145
147
143
142
141
140
151
148
156
165
166
162
157
158
159
157
155
156
161
162
160
155
154
157
160
160
158
158
160
163
162
159
157
156
158
160
158
154
153
154
155
154
150
146
148
153
154
152
148
149
155
155
149
143
145
152
149
145
150
158
166
166
161
155
151
153
156
156
157
156
158
155
152
153
157
161
165
167
167
163
160
159
159
160
160
154
150
148
146
146
150
152
151
146
145
147
151
152
153
164
174
173
162
155
158
168
150
146
146
151
163
170
167
154
145
145
154
153
151
152
156
158
155
148
153
161
163
161
159
158
158
158
157
155
152
147
145
146
149
148
148
148
150
152
151
153
153
155
160
168
179
179
170
162
162
166
153
151
147
149
160
171
171
158
145
140
141
142
141
144
152
158
162
161
163
162
154
145
142
149
157
155
150
147
146
144
145
154
161
161
153
147
152
157
161
158
156
161
165
165
163
161
163
160
151
143
157
156
151
146
150
160
169
163
152
141
137
138
141
144
150
159
172
180
180
168
155
145
143
148
156
153
145
143
141
140
142
152
162
167
161
154
154
160
160
155
154
159
166
160
145
140
148
152
141
130
161
159
153
145
141
147
158
161
156
151
147
148
147
148
153
162
175
181
176
167
160
159
159
161
160
156
150
145
143
140
138
144
155
165
164
158
156
157
158
152
149
153
160
154
139
132
138
147
147
145
164
162
154
148
144
150
153
155
153
155
156
153
151
150
157
163
168
166
159
157
161
165
167
165
165
163
158
152
148
147
148
153
156
160
156
149
149
155
158
154
149
148
148
148
141
136
140
148
157
164
165
163
155
153
158
161
159
151
151
158
162
157
152
148
156
161
162
156
151
152
155
158
157
159
162
165
160
155
152
156
163
167
166
158
145
135
139
150
155
153
146
145
148
149
147
143
145
149
154
160
160
160
154
153
163
170
165
158
154
161
163
159
154
154
158
161
161
157
154
152
152
148
146
149
154
158
159
157
154
155
162
167
166
157
145
138
139
145
145
143
141
148
159
164
158
152
150
146
142
140
153
150
145
150
159
166
170
168
168
166
161
155
153
157
164
166
162
156
154
153
152
148
144
143
145
150
158
160
158
153
154
155
156
155
153
151
152
149
143
139
142
152
166
173
169
162
155
148
140
135
148
141
142
152
160
164
164
167
172
167
157
148
147
157
169
173
165
157
152
153
154
156
152
145
143
147
157
163
160
150
143
141
146
151
152
155
158
159
157
155
154
151
152
152
159
162
159
154
150
147
146
136
144
161
168
158
150
153
162
163
153
145
144
151
162
167
166
161
158
157
162
165
159
147
140
144
157
163
155
143
135
138
146
149
146
144
146
156
164
168
163
149
132
129
139
151
154
154
157
155
143
137
145
164
171
160
148
146
150
151
148
147
146
147
147
148
153
159
160
160
163
166
160
149
140
142
155
159
151
137
133
143
153
151
144
137
140
150
159
163
161
151
140
133
135
143
147
148
152
155
143
138
144
155
161
159
155
152
148
142
143
151
159
155
141
129
133
146
155
156
153
153
151
146
142
145
154
154
148
141
144
151
154
150
142
143
152
155
154
153
157
163
165
161
157
151
148
145
146
152
155
150
143
142
145
155
162
162
152
142
143
156
169
167
151
139
135
143
150
148
140
135
137
142
152
161
159
153
148
146
150
150
145
135
139
148
161
165
157
152
155
162
167
170
171
166
157
145
141
150
168
163
155
147
144
151
161
162
156
148
147
156
164
164
161
159
156
153
150
144
137
126
127
143
163
172
164
151
146
148
150
146
137
134
139
148
155
157
158
158
153
146
143
147
159
163
159
152
148
151
174
173
167
160
154
155
157
159
158
154
151
149
145
147
157
168
173
163
151
144
139
135
137
149
166
173
160
149
144
146
148
147
145
147
149
146
143
144
149
153
148
140
129
132
140
147
153
157
160
160
166
169
166
162
155
152
154
158
159
156
153
149
142
144
152
163
170
163
154
148
148
148
148
151
158
159
153
149
148
152
155
159
157
155
148
142
138
139
144
144
144
140
140
140
139
140
144
154
164
166
158
158
154
148
145
147
155
158
158
155
152
152
152
151
151
156
160
161
157
153
153
152
151
149
149
150
151
156
159
160
159
160
155
145
134
134
142
149
149
145
142
145
153
155
150
142
141
148
157
164
159
157
149
140
139
151
160
161
155
151
152
153
154
153
151
152
158
159
158
156
155
155
154
150
149
152
160
164
159
149
145
145
140
133
130
137
147
156
155
148
142
144
152
152
148
142
142
147
153
155
162
157
150
146
154
164
167
160
150
148
151
152
151
150
151
155
159
158
152
150
152
157
160
157
155
157
160
159
148
136
133
137
140
142
142
145
151
157
157
150
144
141
141
140
138
140
144
153
158
152
163
156
152
156
168
175
169
157
149
149
151
152
148
148
152
158
160
157
151
148
152
158
160
160
159
160
157
147
137
134
139
149
154
154
153
151
153
155
155
150
144
140
142
143
144
144
149
156
158
149
160
156
161
162
154
145
147
152
158
162
161
160
160
159
159
160
164
167
168
162
152
142
143
152
161
161
153
152
157
163
164
161
158
156
151
147
147
155
164
168
159
148
139
146
155
161
159
154
154
158
164
162
165
165
161
155
157
161
159
154
150
152
155
158
160
159
158
159
157
157
153
147
148
154
161
164
160
156
154
151
147
143
140
139
139
142
148
158
164
166
162
155
144
144
152
159
160
154
153
154
163
166
170
168
163
163
168
167
160
151
149
155
160
159
156
153
153
155
155
156
158
159
161
164
168
172
171
166
161
151
143
139
142
144
144
145
146
151
159
162
168
167
162
153
154
157
160
157
155
153
164
171
174
168
159
159
166
169
162
155
152
157
159
154
146
143
148
155
157
160
163
165
166
167
166
164
165
165
163
157
149
147
150
153
152
147
146
147
152
156
163
170
168
161
157
157
159
159
157
153
163
172
177
168
155
152
156
165
165
159
152
148
146
142
140
142
150
159
169
172
169
163
159
157
159
159
156
154
155
157
160
160
154
151
149
149
148
148
147
147
149
155
159
160
157
154
153
153
152
151
157
165
172
167
158
151
151
155
160
158
153
147
144
145
148
155
160
173
180
182
173
161
156
155
160
162
157
149
146
154
163
165
160
153
148
150
154
157
153
146
138
136
145
150
152
150
148
146
147
146
153
156
162
165
164
160
154
150
149
152
158
160
159
158
163
168
172
172
170
167
163
160
159
163
171
171
162
151
147
150
158
164
164
160
154
151
153
158
162
156
142
137
143
153
158
152
149
149
151
150
154
154
158
165
168
169
165
155
150
153
163
171
169
165
167
175
177
172
157
151
152
158
161
165
169
168
162
154
150
151
154
157
163
167
166
156
150
154
164
166
158
147
150
160
166
164
160
159
161
162
157
160
165
168
169
171
170
168
164
162
166
170
167
162
161
168
176
176
168
159
156
157
155
154
159
163
161
155
152
154
155
156
161
166
167
160
150
153
165
172
163
151
151
159
168
167
163
161
164
172
159
166
171
170
167
167
170
175
172
168
169
170
165
159
155
161
174
181
182
176
168
158
151
150
156
161
160
155
154
163
169
168
161
157
157
154
151
152
159
165
161
153
150
155
159
158
156
153
156
163
160
166
169
169
166
163
165
168
166
167
172
179
175
162
153
155
163
169
169
167
164
164
159
156
159
161
161
159
164
173
179
176
162
153
147
148
150
150
148
151
157
156
153
152
149
149
149
149
150
154
166
166
168
167
165
162
158
153
152
162
174
184
178
166
156
154
152
149
146
146
156
162
163
158
158
160
163
166
169
174
177
176
162
151
144
147
151
150
142
143
154
159
158
151
147
146
151
155
157
156
173
169
169
169
165
160
154
149
150
157
165
174
174
165
160
157
154
146
141
140
147
154
156
157
156
159
160
160
160
163
166
166
160
150
144
147
153
158
156
153
154
157
153
147
145
147
154
158
159
160
171
170
169
167
162
156
152
151
153
157
160
162
162
164
164
165
166
161
157
152
146
145
150
159
164
162
153
144
146
153
161
163
158
150
144
145
153
165
171
168
157
151
147
147
150
153
155
154
150
152
163
160
156
150
146
147
151
158
158
162
163
164
165
166
166
168
168
168
168
161
153
147
152
160
165
165
157
148
145
154
161
164
162
153
146
143
151
164
175
173
159
148
146
152
158
160
158
149
142
143
153
148
144
140
142
149
158
163
162
163
165
170
173
170
165
163
161
161
159
159
159
160
158
156
156
162
168
167
161
157
159
163
165
163
155
147
149
155
163
164
158
153
152
156
159
161
160
151
145
146
153
156
155
155
156
161
165
166
162
157
159
164
168
169
165
162
160
154
149
151
158
165
164
157
153
159
170
173
166
156
155
160
164
164
158
154
153
154
159
159
157
158
158
155
150
147
150
152
155
154
157
163
169
171
170
170
166
163
156
150
150
153
156
163
168
171
167
155
146
145
153
159
164
160
157
155
153
151
148
149
152
157
159
156
155
156
160
161
160
158
157
159
159
151
141
134
139
152
159
155
157
160
163
164
165
165
161
153
150
150
152
153
154
159
173
180
174
158
147
147
151
156
161
162
160
153
142
130
130
142
151
155
155
150
150
151
157
159
160
157
157
158
157
151
144
137
142
152
159
154
154
150
148
145
146
147
146
145
147
155
162
163
161
160
170
175
173
161
154
154
156
157
159
160
160
154
144
135
135
144
149
155
154
150
148
145
144
146
150
154
157
155
152
151
148
147
149
153
158
157
155
150
141
136
137
141
143
145
149
156
162
166
162
156
156
161
166
164
161
159
159
158
160
154
151
149
149
153
155
148
146
147
154
156
153
147
141
141
144
148
153
150
145
143
147
149
150
154
160
167
160
154
147
141
140
143
146
147
150
151
156
161
160
152
144
144
154
162
163
161
161
162
161
149
134
133
146
160
163
149
138
140
151
157
156
154
151
149
149
147
143
140
141
142
146
147
149
154
162
169
162
157
151
147
144
145
147
149
152
151
152
158
158
152
144
138
143
152
161
164
168
172
165
148
129
125
142
159
162
150
139
138
148
153
154
153
157
160
159
150
141
140
148
151
146
142
144
153
161
163
162
161
157
153
148
145
144
149
153
156
158
161
160
154
148
142
142
149
159
170
181
182
172
151
136
135
146
161
164
155
147
145
150
149
145
144
151
157
158
150
143
144
154
153
144
138
141
151
158
157
166
167
167
159
151
148
148
149
153
157
163
166
162
154
149
147
150
155
164
174
182
181
171
159
151
151
156
164
167
166
164
160
155
153
148
147
151
150
147
139
139
145
150
150
143
140
143
149
151
153
170
170
167
159
155
155
157
156
154
157
163
168
165
156
150
153
154
160
162
168
172
171
162
158
155
156
155
160
166
171
170
164
158
156
157
156
155
151
144
139
140
145
150
151
152
151
146
146
146
149
167
160
158
158
158
162
168
166
160
157
159
162
165
163
159
154
152
149
152
160
164
159
155
149
149
149
150
152
158
170
171
164
156
155
157
157
157
155
155
154
154
153
154
159
158
154
147
142
139
142
155
146
152
158
164
166
169
170
163
154
144
145
153
160
160
155
149
146
152
160
163
157
151
147
146
147
148
147
153
163
167
162
154
153
155
155
156
156
160
162
159
156
157
161
159
150
142
134
135
137
139
139
152
168
172
168
168
165
161
151
140
136
146
154
157
154
149
151
158
164
168
161
155
150
148
151
153
151
151
155
159
159
156
154
155
157
156
151
150
153
154
154
152
155
155
150
142
141
146
155
133
137
150
167
177
178
171
162
157
156
157
151
147
151
156
155
151
150
155
164
171
169
162
153
152
155
156
155
151
148
151
157
159
158
157
157
154
149
144
148
151
152
148
150
156
159
160
163
171
182
140
142
146
158
173
180
174
162
156
160
169
164
155
154
156
157
153
146
155
163
168
163
157
153
155
156
156
153
149
147
150
156
162
160
155
149
150
149
149
152
157
157
150
147
154
168
174
177
178
178
153
148
145
149
163
173
172
163
156
157
160
159
154
152
155
157
155
158
166
170
164
150
143
149
160
159
151
149
150
151
154
158
162
163
156
146
145
150
154
157
161
162
155
147
148
160
168
165
152
141
155
150
142
142
149
158
162
162
158
153
146
148
155
163
164
160
158
162
171
171
163
149
147
156
168
162
150
145
148
153
156
158
161
165
161
153
151
153
153
153
155
160
161
150
142
145
151
147
129
117
153
143
139
140
143
149
156
159
160
156
150
150
158
172
174
164
154
146
148
157
161
164
167
171
172
163
150
141
144
150
153
155
158
165
167
162
158
156
151
146
147
153
157
150
142
137
141
140
132
129
158
145
138
141
152
159
157
156
161
169
166
158
156
160
165
161
147
129
125
139
157
168
172
172
169
161
150
143
142
146
150
154
157
162
161
156
155
155
154
148
145
146
150
150
146
141
143
143
144
148
168
158
143
146
163
171
166
159
163
172
174
159
144
137
142
147
145
133
130
139
151
158
155
154
156
158
156
150
145
145
147
152
158
158
151
142
145
151
154
151
145
148
157
163
158
151
145
143
144
147
166
161
148
149
163
175
173
167
166
172
172
159
142
132
137
145
151
152
152
152
150
143
138
140
146
152
156
154
150
146
147
152
156
156
147
140
140
146
148
145
146
154
172
179
173
158
147
142
138
139
148
148
149
152
158
164
167
171
171
171
166
157
150
146
150
156
157
158
155
151
145
136
132
136
144
148
150
152
153
152
150
152
154
156
154
151
148
148
144
143
148
157
171
174
165
156
150
148
144
143
134
137
151
161
159
155
154
163
170
169
161
155
152
154
159
163
160
154
148
147
144
141
140
143
145
146
148
150
153
152
151
151
152
153
154
154
157
160
158
157
159
155
153
147
140
145
151
156
156
152
141
141
156
170
166
155
147
152
157
158
158
153
151
148
148
154
157
153
149
149
152
153
150
149
151
153
154
153
151
148
149
150
150
150
147
147
155
165
173
173
165
155
143
136
135
138
144
154
157
154
146
150
157
170
173
162
153
150
153
153
156
158
158
148
140
139
147
157
161
161
161
157
151
147
151
158
160
157
151
146
148
150
149
146
141
141
148
160
168
169
165
159
154
152
149
143
141
144
150
152
154
152
155
162
169
169
166
161
155
152
155
165
171
162
146
137
143
154
163
164
161
154
147
144
150
160
162
157
149
145
149
151
146
141
135
138
146
152
155
154
156
160
166
170
166
156
145
143
148
153
160
157
153
153
156
161
164
166
161
155
151
161
170
169
160
148
146
152
157
156
150
143
138
143
155
167
163
153
142
144
147
148
139
130
130
137
149
152
153
151
152
157
159
160
161
160
157
154
154
156
159
156
154
151
147
148
153
162
164
158
150
149
151
158
160
162
158
155
154
153
149
140
136
145
161
172
163
149
138
138
143
143
135
129
130
138
149
156
158
159
157
155
147
141
142
147
156
157
157
155
146
153
158
157
146
140
145
157
163
161
153
147
142
147
156
165
165
158
155
156
153
144
139
145
156
164
158
146
138
137
142
145
140
139
140
141
144
149
154
158
159
154
146
138
136
139
146
151
154
153
140
151
159
162
156
150
150
154
158
158
155
152
148
149
155
159
158
154
156
160
158
148
140
142
151
154
152
146
146
149
152
149
146
143
143
141
140
141
143
145
146
147
147
151
154
154
152
150
150
152
150
153
154
157
160
163
162
158
153
152
154
154
151
151
152
153
150
151
153
159
156
149
144
145
151
153
153
153
154
156
155
150
142
137
135
140
144
146
143
138
133
132
141
157
171
175
165
154
146
149
165
156
148
146
154
168
171
162
152
148
150
153
151
149
147
149
150
151
151
149
148
150
153
154
153
157
160
160
157
151
145
143
138
131
132
140
151
160
158
150
136
130
134
147
159
166
161
148
142
142
168
157
148
145
153
166
170
161
151
148
150
153
150
146
146
152
159
155
148
139
141
152
158
158
156
158
162
163
156
145
139
139
138
136
137
147
156
169
170
160
145
131
129
131
137
141
142
143
141
141
160
155
154
155
161
163
162
157
151
150
152
154
152
152
153
159
163
157
146
138
142
154
160
158
157
157
159
158
150
142
139
144
148
150
149
151
155
161
162
158
145
134
128
130
135
139
144
148
149
146
165
165
173
177
169
158
151
156
165
166
161
154
155
159
161
160
157
159
163
166
165
162
157
152
149
144
144
151
158
164
161
158
156
160
163
164
164
161
161
156
155
156
159
165
169
171
171
164
156
151
170
171
180
185
178
165
158
161
163
163
156
153
153
157
156
150
146
147
152
157
158
155
152
153
156
155
153
155
155
151
150
153
159
162
159
154
155
160
164
165
163
161
162
161
165
169
173
173
170
166
168
171
178
176
169
162
161
162
161
157
158
162
163
159
154
147
145
146
149
148
149
150
154
160
163
162
161
161
160
153
148
149
159
164
159
150
144
154
164
165
166
164
159
157
156
160
166
174
178
177
165
169
168
160
156
158
163
166
161
156
157
163
165
161
157
153
152
150
150
148
152
154
157
161
163
161
160
161
164
162
158
158
162
166
161
150
142
142
150
157
163
162
159
157
158
159
160
160
164
166
164
168
169
160
154
155
164
169
166
160
155
153
156
158
160
162
158
155
154
160
161
158
155
156
160
161
158
155
157
164
172
171
161
158
153
150
145
140
142
149
158
162
159
158
160
163
161
155
149
151
159
165
170
168
161
160
165
168
168
162
156
149
146
152
159
164
161
156
157
165
164
158
151
155
165
170
160
150
148
159
174
172
153
140
140
151
155
153
150
150
156
156
155
151
155
163
171
167
154
148
154
157
162
166
168
168
166
165
162
159
156
150
146
148
155
162
161
154
153
154
159
157
155
158
166
169
160
151
149
156
164
159
145
136
142
155
165
167
163
158
152
148
147
148
152
162
171
175
167
157
154
150
154
163
168
172
168
163
156
153
155
155
155
157
158
162
159
151
144
145
153
159
162
159
157
154
151
150
150
151
151
150
150
151
154
158
164
171
171
160
143
137
141
151
159
159
162
166
167
160
153
152
155
162
165
168
168
166
161
154
153
156
161
167
168
166
159
151
146
149
156
160
160
153
151
149
149
148
140
140
148
157
165
164
155
153
160
167
168
156
137
131
141
155
159
157
154
153
156
159
154
160
166
162
159
159
167
173
169
161
155
157
160
163
165
164
162
160
160
161
159
157
151
149
153
158
157
149
138
138
150
165
169
160
151
150
157
159
155
143
139
141
151
155
152
148
145
146
149
152
157
165
169
161
153
155
166
175
172
165
159
159
159
156
156
160
165
166
164
162
159
153
148
148
153
161
160
153
145
146
154
162
161
156
152
156
160
152
140
133
143
156
160
155
147
144
145
149
151
151
162
166
168
161
153
154
162
169
168
163
162
162
159
152
152
158
165
165
159
157
160
160
155
148
149
152
159
156
152
150
155
161
161
160
163
167
163
151
139
137
150
159
160
154
148
149
153
154
155
154
165
167
169
164
158
155
157
164
165
162
161
161
160
155
155
157
160
158
156
153
156
158
157
152
150
151
153
152
151
153
156
160
162
165
166
167
164
159
157
156
156
154
150
150
153
157
158
155
154
155
162
165
169
169
160
152
155
163
168
165
160
160
161
160
157
155
156
158
156
151
145
142
149
158
165
163
157
149
149
154
158
159
159
155
153
155
162
173
180
176
160
149
143
148
154
157
157
151
150
151
154
155
163
162
151
147
154
165
170
168
162
162
166
166
161
155
155
159
160
154
144
136
141
155
166
169
165
158
158
158
160
153
148
142
140
143
157
171
178
171
157
147
145
153
157
157
151
147
144
150
148
146
146
143
138
137
148
161
166
163
162
165
170
169
164
159
158
160
161
158
153
146
143
144
148
157
166
169
164
158
154
148
144
142
140
142
149
155
156
153
148
148
154
157
158
152
148
143
145
156
144
146
147
144
139
137
142
149
156
156
158
162
165
165
165
165
167
164
159
157
157
156
151
144
142
148
158
165
162
152
145
146
150
152
150
147
148
148
146
147
146
147
150
150
148
145
146
149
153
159
150
152
156
154
150
142
142
147
149
152
152
154
155
158
164
170
171
166
159
156
158
160
159
155
150
148
148
151
149
145
145
152
157
157
153
151
151
155
155
153
147
143
140
137
138
141
149
158
162
156
162
164
162
159
154
152
149
148
152
154
155
153
152
155
162
171
170
162
157
158
162
166
168
167
159
150
145
145
147
150
151
151
154
152
150
150
158
164
164
156
148
140
135
134
139
146
154
162
162
154
177
170
159
153
152
150
146
145
151
160
166
165
159
157
160
162
161
158
158
161
165
170
175
171
161
150
147
151
157
155
149
145
140
141
146
150
159
163
163
158
151
142
134
132
139
146
152
153
152
152
180
166
149
147
149
149
143
141
149
159
167
169
162
157
154
149
151
156
159
161
164
170
177
172
161
150
149
160
163
156
144
136
136
139
147
155
156
155
154
153
150
143
136
132
139
144
144
145
150
155
173
152
138
142
150
157
151
144
148
154
159
160
159
153
146
140
143
151
157
159
162
168
175
170
159
147
148
157
160
151
142
139
144
149
151
153
154
150
146
142
139
138
140
142
144
143
143
146
151
156
160
144
136
144
154
157
154
148
148
151
153
155
159
157
152
143
138
140
147
155
163
169
171
164
155
146
143
146
147
144
140
143
149
154
151
150
151
150
147
140
131
135
149
156
159
154
150
152
152
150
157
151
153
156
159
155
147
145
148
154
158
160
163
163
158
151
142
139
144
156
166
169
167
157
151
146
144
144
144
141
141
144
151
153
150
147
148
149
147
141
138
143
156
165
164
161
158
152
142
134
161
166
172
172
163
154
145
143
148
155
162
166
165
158
152
151
153
154
157
161
166
166
162
155
153
153
154
155
153
155
155
152
154
155
152
150
149
146
143
142
146
154
158
160
159
160
159
152
136
129
167
171
171
171
165
159
154
151
152
155
161
163
156
145
138
144
154
161
163
162
164
162
157
153
153
156
158
162
167
174
175
167
156
155
157
156
152
144
139
144
152
159
158
155
152
156
157
153
145
143
168
159
156
157
161
164
165
164
159
156
155
154
151
143
141
144
148
152
154
158
163
163
155
149
147
150
152
155
164
176
180
170
153
146
147
153
155
152
152
155
161
164
165
161
156
152
152
154
159
159
163
155
151
156
161
166
170
170
164
157
151
146
147
149
153
150
145
140
142
153
161
160
151
144
145
149
151
149
150
160
166
163
150
141
142
151
158
162
164
164
163
164
167
170
161
150
146
152
161
159
153
153
161
169
169
170
171
169
164
160
152
147
144
148
154
152
144
136
138
151
160
160
149
142
145
154
156
149
139
142
149
157
157
151
151
155
160
163
163
161
158
159
159
159
156
150
145
149
153
151
143
150
162
169
173
171
170
167
164
165
163
155
146
144
147
148
141
136
141
154
165
163
151
142
144
153
154
149
143
141
148
157
160
158
157
158
159
155
152
152
153
150
144
138
142
151
154
153
150
148
148
149
149
157
165
169
168
164
165
170
172
162
150
143
145
147
143
143
151
163
169
164
153
144
145
148
149
151
153
153
152
152
155
156
157
158
156
152
149
151
153
146
131
127
138
154
162
157
151
150
167
159
150
149
156
161
163
162
164
168
165
161
157
155
157
155
154
155
163
169
166
155
148
151
153
151
150
153
161
165
157
148
148
155
158
157
154
154
153
153
152
148
137
132
140
157
161
152
144
147
174
164
157
157
159
158
159
162
165
160
151
152
160
173
173
162
154
151
157
160
159
150
149
156
163
159
152
153
160
163
157
151
151
160
165
162
157
155
153
153
153
155
153
150
149
156
153
143
135
140
161
155
157
164
170
163
156
157
160
156
148
148
159
173
171
155
136
127
132
145
156
156
153
155
162
159
154
151
151
154
156
156
161
168
169
163
158
154
151
149
150
156
158
157
153
151
149
142
136
140
155
146
148
163
176
172
159
152
153
159
159
152
150
153
151
140
121
110
117
140
158
163
156
149
151
155
154
152
150
151
152
155
161
167
166
161
157
154
152
149
150
155
159
159
155
150
150
146
145
146
160
150
143
153
169
175
163
152
150
161
165
158
146
136
135
136
129
125
130
147
159
158
152
144
146
151
155
154
153
150
149
148
152
157
157
155
152
153
154
155
154
157
161
163
160
154
150
148
148
149
166
158
149
149
157
164
162
154
150
154
157
154
145
135
136
139
146
152
153
150
150
146
145
146
146
150
154
155
155
150
145
147
151
155
156
151
146
148
151
157
160
162
164
164
159
152
148
147
148
150
157
158
160
157
153
153
156
155
151
147
146
150
149
144
140
140
147
154
154
146
135
131
137
146
149
148
148
151
154
152
148
150
154
158
157
150
143
140
145
152
160
164
160
150
141
137
144
150
154
153
145
150
160
166
157
150
150
156
155
150
147
152
153
148
142
138
136
138
135
131
129
127
134
145
152
148
144
144
150
154
153
152
153
157
156
150
145
144
145
149
158
160
156
141
126
129
144
159
163
154
143
145
158
163
161
156
155
158
160
159
158
157
155
150
143
141
139
135
132
133
134
132
136
146
156
158
147
142
147
152
153
151
149
151
150
148
152
157
159
157
157
156
155
149
140
140
147
156
157
150
152
154
158
161
163
161
159
161
162
163
164
165
162
157
155
157
158
156
151
148
148
143
139
146
159
164
155
143
140
146
150
148
145
145
143
145
151
162
169
166
156
149
149
153
153
149
147
145
143
140
161
164
161
162
165
164
163
163
164
165
165
166
163
161
163
169
174
171
165
160
157
150
143
143
153
163
159
146
137
136
142
144
142
142
141
142
146
154
163
163
151
138
133
139
147
146
141
140
141
140
162
162
163
163
164
161
162
165
169
167
159
153
150
150
157
166
170
167
161
158
159
155
148
145
152
162
163
153
139
133
137
141
143
142
141
139
142
147
153
153
148
137
132
133
140
142
144
151
155
151
149
149
154
155
152
148
152
164
170
166
154
144
139
139
148
152
154
151
149
157
162
161
157
151
152
159
161
158
148
142
140
141
143
142
140
138
140
144
148
149
149
149
145
139
138
140
151
159
159
151
128
132
143
148
143
139
143
155
162
160
154
149
146
149
151
150
146
142
145
159
167
166
159
151
151
153
154
155
155
153
150
144
145
146
143
140
140
141
145
149
155
157
154
147
143
144
150
152
146
138
125
131
144
150
149
149
148
152
151
151
155
157
158
159
159
155
146
145
154
165
167
158
148
148
152
153
150
147
148
152
152
150
149
150
152
151
144
141
142
146
154
152
145
145
150
156
157
149
140
136
142
143
148
156
163
169
165
155
148
149
157
161
161
159
159
154
149
148
156
164
158
148
143
147
153
155
150
141
140
145
148
150
148
150
156
156
151
144
140
141
141
135
131
138
154
167
167
155
148
148
157
152
149
152
163
172
172
162
153
152
159
164
161
155
149
148
148
151
153
154
151
148
147
146
147
148
147
144
142
142
146
147
147
148
150
153
154
151
148
144
138
129
129
140
155
167
165
154
146
149
158
155
151
147
147
155
162
161
156
156
161
166
162
153
144
143
150
154
149
143
142
149
151
147
140
140
148
155
156
154
149
146
145
147
148
149
152
156
160
156
143
133
135
144
154
157
151
143
137
145
151
154
157
152
143
139
144
154
155
156
160
165
163
154
146
148
154
155
146
136
137
149
152
150
146
147
154
161
164
161
152
149
147
149
150
149
149
157
163
164
154
142
142
145
150
148
142
136
134
139
163
162
162
166
166
163
161
158
156
152
152
153
157
162
162
158
151
147
148
152
162
170
169
162
153
147
147
154
163
169
170
164
160
160
164
167
165
160
153
152
157
165
170
166
161
160
163
164
159
154
160
162
164
168
166
163
159
158
158
161
161
162
163
162
161
157
148
144
147
152
160
163
163
161
156
150
150
156
160
168
171
175
175
168
162
156
154
155
154
152
155
161
164
162
160
159
163
165
162
156
159
156
156
159
161
160
159
157
157
161
165
167
165
163
160
160
158
155
151
149
147
148
154
159
157
152
149
153
161
167
166
164
165
165
160
153
151
154
154
152
152
155
158
157
157
156
159
165
166
164
164
158
154
153
156
160
161
159
156
159
166
169
169
166
171
175
172
165
155
149
147
150
155
159
158
153
150
158
165
167
164
159
160
163
163
155
148
147
150
152
152
155
156
156
157
156
155
157
162
163
166
164
159
155
156
160
163
162
159
160
167
173
173
175
179
178
169
156
147
150
157
159
157
157
161
162
160
159
161
163
165
160
158
159
161
157
148
141
146
155
163
163
160
157
158
161
161
157
155
156
166
164
163
163
161
163
164
164
165
169
175
175
172
170
169
165
152
139
136
149
160
161
157
155
162
170
166
155
151
159
165
162
152
148
154
159
155
149
149
160
172
172
163
156
155
162
168
161
151
149
161
158
158
161
165
167
165
165
166
169
170
164
155
151
153
154
147
139
137
148
158
160
157
154
156
160
159
154
153
161
166
163
150
147
152
161
166
166
160
160
163
164
161
153
151
153
158
158
152
148
152
146
149
158
164
167
165
164
162
161
155
146
142
147
156
159
155
147
144
150
157
162
162
154
146
143
148
154
161
164
167
169
162
152
148
156
167
176
170
157
147
148
152
152
148
141
144
151
154
149
146
144
148
156
158
160
161
162
161
157
149
145
150
162
171
168
153
144
141
149
158
164
164
154
143
138
145
152
154
155
163
171
170
154
143
146
162
175
171
158
145
145
153
154
149
142
144
153
156
149
149
154
158
158
153
154
160
165
163
156
148
148
161
171
175
165
150
136
138
149
156
158
156
151
151
154
155
150
141
136
145
159
160
149
139
146
161
170
163
154
150
156
159
154
149
149
155
159
154
146
154
164
169
159
150
154
165
171
167
156
147
146
155
161
164
160
152
147
147
151
155
150
146
146
152
160
158
148
134
127
131
140
144
144
146
156
163
161
153
149
153
159
159
152
148
151
156
158
151
144
154
164
166
158
152
155
165
172
168
156
146
144
145
147
155
162
166
164
159
158
159
158
150
144
144
149
150
146
137
132
134
140
145
150
156
160
161
153
150
152
155
155
150
146
148
151
152
151
151
150
149
153
162
163
157
154
158
168
168
159
148
144
145
149
155
163
168
166
160
156
161
163
158
151
145
144
145
146
145
147
149
154
159
158
160
158
157
156
161
164
160
152
145
146
151
153
152
150
153
154
146
152
165
175
167
157
156
166
170
164
158
154
154
153
153
155
155
153
151
151
150
154
156
156
156
156
154
155
156
158
159
163
163
163
160
158
160
167
172
172
162
156
153
156
155
152
149
147
150
152
150
158
170
178
170
161
160
165
169
166
160
159
159
155
151
146
143
142
147
148
147
143
145
152
158
161
163
161
162
160
160
161
160
160
160
161
166
168
163
154
151
154
160
164
159
151
141
138
142
152
156
160
164
168
166
162
160
163
162
160
160
161
160
156
153
152
153
154
156
154
149
142
140
142
146
151
156
157
158
159
156
155
155
156
158
160
161
157
146
135
135
144
153
158
157
149
137
128
135
153
155
155
155
155
153
151
150
151
152
154
157
161
162
161
160
162
167
168
165
159
153
149
147
143
143
146
148
151
150
148
147
150
154
156
155
154
152
150
144
140
137
136
139
144
151
149
143
135
137
152
148
145
147
150
151
148
146
149
150
152
153
156
159
160
161
163
167
169
164
158
157
158
160
158
152
148
151
153
152
148
145
149
156
156
154
149
148
151
153
152
143
133
127
131
143
151
153
151
151
153
154
150
153
156
159
154
151
148
153
153
154
153
156
157
156
155
154
153
155
159
164
169
172
165
154
149
157
167
171
162
151
149
155
156
153
151
150
155
155
152
145
134
129
131
142
151
155
156
156
157
173
169
166
169
170
162
151
146
152
160
163
163
159
158
156
151
146
148
153
160
167
171
173
164
150
146
153
172
180
171
155
147
144
149
154
159
162
160
155
151
148
142
140
141
146
153
154
150
152
158
183
174
168
167
168
162
151
144
150
162
167
163
159
158
157
155
151
155
159
161
162
165
170
167
155
148
152
164
173
167
155
144
141
145
156
163
164
158
152
151
151
151
149
147
150
153
152
146
146
150
172
157
149
151
161
162
156
149
154
161
161
154
148
151
154
155
154
157
161
161
158
160
167
173
171
163
153
155
159
159
153
147
146
150
158
162
156
151
147
148
149
150
151
153
152
152
151
148
147
147
156
143
137
143
156
160
159
154
156
158
155
148
143
148
154
158
155
154
155
155
154
157
165
175
180
167
153
147
149
152
150
148
151
156
161
159
153
148
146
145
146
149
154
157
157
153
152
151
148
144
155
148
151
156
157
154
152
152
155
157
156
152
152
156
159
160
156
151
148
149
154
157
162
165
164
158
151
147
145
143
140
142
152
160
163
159
151
147
146
147
147
153
159
162
162
162
158
151
141
138
159
162
170
172
168
156
149
150
154
156
160
160
158
154
154
155
155
153
152
154
157
160
160
156
153
155
154
151
145
139
136
141
152
160
163
159
150
144
145
150
160
165
165
163
162
166
165
152
136
132
162
161
167
171
169
161
155
155
156
158
159
157
150
143
139
141
149
154
157
158
161
163
162
156
153
155
157
153
148
145
147
152
154
157
157
155
149
142
141
149
161
166
163
159
158
163
166
160
148
143
161
154
153
157
161
162
162
163
162
161
158
152
148
141
139
142
147
147
148
151
159
163
163
158
154
153
154
151
148
155
163
164
158
152
150
150
150
146
146
148
153
155
158
157
152
152
159
167
173
166
165
162
160
158
160
164
166
167
165
165
162
155
150
149
152
153
149
139
130
134
149
160
161
157
156
157
155
148
145
154
167
169
161
152
145
147
151
158
160
157
153
152
155
157
153
148
153
169
182
174
166
174
174
170
167
164
164
163
162
166
166
160
152
150
155
156
150
135
127
134
150
159
158
155
157
162
161
152
145
147
157
163
162
155
148
145
148
158
163
160
156
154
154
155
153
152
157
164
165
153
163
165
167
166
161
159
160
159
159
163
164
159
149
143
145
147
142
135
138
151
163
163
157
154
155
162
162
156
153
151
152
154
155
153
150
146
146
149
151
154
158
154
147
146
151
158
163
155
142
128
160
153
147
144
148
155
158
160
161
162
160
155
148
141
142
142
143
143
150
163
170
166
158
153
152
152
152
155
160
159
148
138
136
145
154
158
156
150
147
148
148
147
142
142
152
164
164
151
137
134
175
161
150
146
149
154
160
166
171
168
161
153
150
149
151
154
154
154
156
158
159
159
157
157
153
148
148
154
161
158
139
123
125
144
162
171
168
161
154
150
147
146
148
154
163
166
157
146
145
156
187
181
174
170
166
159
159
164
168
162
152
149
152
160
161
159
157
156
153
149
149
150
152
156
153
150
150
154
156
149
135
127
134
152
165
166
161
158
157
154
151
152
154
160
164
160
150
142
143
159
178
180
186
190
185
168
156
152
151
146
143
144
151
157
156
152
146
147
148
148
153
151
146
146
150
153
156
156
153
150
144
145
150
156
159
152
148
149
152
154
155
157
157
154
151
152
150
145
143
149
158
159
172
187
189
174
154
139
133
139
146
153
154
153
148
145
141
142
147
153
159
155
145
141
147
154
160
164
162
162
157
152
153
155
157
153
150
150
150
154
157
158
156
150
148
150
155
156
153
153
150
148
152
165
170
164
150
137
131
138
150
161
165
160
153
149
148
149
151
152
156
154
150
148
149
154
158
165
166
168
162
151
146
151
156
160
160
156
154
155
156
155
151
147
147
154
157
160
163
163
156
154
152
152
152
149
143
137
134
138
148
160
166
164
157
155
155
158
157
150
147
149
155
158
157
154
154
159
159
156
151
147
146
152
156
155
153
152
152
157
157
154
145
141
142
147
148
152
157
159
159
160
161
155
146
137
137
139
138
138
143
153
161
159
152
146
149
156
156
149
143
145
153
159
157
152
152
154
151
148
142
145
154
158
157
149
143
143
149
155
159
157
145
135
127
130
139
149
152
148
154
154
159
157
148
144
146
151
151
147
147
152
156
154
146
141
140
143
148
148
145
144
148
152
154
149
146
149
151
151
143
142
153
160
159
149
144
144
147
152
157
161
155
141
125
127
140
155
154
145
149
146
145
147
149
156
162
166
164
160
156
156
156
155
155
153
147
144
145
147
147
144
139
144
152
151
145
144
150
153
147
141
145
155
161
158
154
156
155
153
154
157
157
152
143
144
150
158
155
142
156
150
142
142
150
156
161
163
162
160
159
156
156
159
166
170
169
160
153
151
149
143
136
141
152
157
149
141
141
147
145
140
143
154
161
159
154
157
160
159
152
144
143
149
154
151
150
147
143
138
161
156
150
147
151
153
151
151
153
157
156
153
151
151
160
171
177
172
162
155
151
145
136
140
151
160
158
146
136
136
136
140
145
154
159
153
147
149
158
160
150
135
129
137
145
144
140
138
140
140
158
154
154
158
160
157
152
152
155
156
153
147
139
138
146
159
168
167
158
151
151
151
145
144
150
160
164
156
142
133
133
138
146
153
155
151
145
148
156
154
148
139
137
143
144
141
140
146
154
151
151
148
154
157
158
158
160
163
160
156
150
145
145
142
145
148
149
149
145
147
153
156
156
149
148
152
158
164
160
147
138
138
141
147
147
149
151
154
154
150
143
143
148
151
152
151
153
162
166
157
151
151
153
152
150
154
161
163
154
145
147
151
157
159
154
150
146
144
146
153
156
157
155
151
148
144
150
163
171
168
153
142
140
142
145
148
152
152
150
148
145
145
145
143
145
153
160
163
158
148
152
155
155
153
151
155
160
157
148
142
146
157
162
164
162
157
155
157
160
162
157
148
147
150
152
150
148
152
158
166
161
153
147
147
151
156
153
148
148
154
159
150
137
128
130
141
148
147
142
141
152
153
154
156
160
165
167
159
152
151
157
161
165
165
163
163
161
167
171
168
157
145
146
152
158
158
152
144
145
150
157
160
156
157
161
161
156
147
148
157
165
155
139
127
127
134
139
140
141
148
148
152
154
155
160
165
166
163
160
160
164
170
170
166
162
158
160
166
168
165
158
151
150
151
156
157
155
147
144
147
152
156
161
162
163
160
153
150
150
157
157
148
142
141
147
151
151
150
148
154
147
152
155
150
145
148
156
162
160
159
165
175
175
167
156
149
152
156
156
155
154
153
152
149
150
151
154
155
154
152
151
150
151
157
157
151
148
151
157
159
152
144
147
155
164
169
164
155
148
150
147
157
158
149
134
134
145
155
155
153
158
168
170
157
147
144
151
153
149
142
142
144
146
148
150
152
155
156
158
157
153
146
146
150
153
148
145
151
160
167
162
154
152
157
161
160
155
147
141
143
161
156
147
144
150
159
160
156
147
145
152
162
166
166
165
165
164
160
152
149
151
155
161
161
160
157
156
158
163
171
174
168
160
157
158
158
155
154
158
165
170
170
163
154
150
154
160
163
163
163
159
153
148
144
148
157
159
155
152
156
165
171
173
171
169
170
168
163
156
152
153
159
161
160
157
154
152
155
161
168
175
173
167
158
156
155
152
148
146
151
160
161
159
151
147
152
158
157
157
158
163
162
158
155
159
161
160
156
155
160
166
168
168
166
169
173
171
166
159
153
149
149
153
157
155
150
150
155
161
165
162
159
157
155
154
153
151
148
143
142
151
157
159
153
148
147
150
154
154
154
167
170
169
168
169
166
160
153
152
159
166
165
161
161
167
172
172
167
160
152
150
150
155
158
157
152
155
163
169
163
150
141
145
154
160
161
157
155
151
151
153
157
158
153
148
145
148
156
160
158
165
167
168
167
166
163
155
148
148
158
170
173
166
162
163
168
164
158
150
152
156
160
159
158
157
155
160
165
166
158
145
137
142
157
171
172
164
158
159
161
162
157
152
149
149
151
155
158
159
158
165
160
158
157
157
155
151
148
151
162
175
181
174
162
158
158
155
149
145
152
160
164
161
155
152
152
156
155
153
148
142
139
148
162
173
175
166
160
158
161
161
154
150
149
154
158
158
150
144
144
165
158
155
155
157
156
154
153
157
165
169
164
157
154
153
158
159
156
153
156
160
163
160
153
148
147
150
151
148
149
153
159
161
165
170
167
164
158
152
150
147
148
151
153
155
154
148
141
134
135
162
155
151
154
157
159
156
158
161
164
157
146
141
148
157
167
169
166
162
161
160
162
161
154
148
147
152
158
160
162
167
174
175
166
159
158
158
158
152
146
144
148
155
154
151
144
141
143
144
143
156
153
148
151
155
157
157
158
161
163
158
146
148
157
170
170
166
158
156
159
161
163
163
158
152
150
156
162
165
163
166
172
171
163
153
151
155
157
154
153
156
159
158
152
149
146
151
157
157
154
154
155
155
156
157
157
158
157
159
160
159
159
164
170
173
163
149
140
145
155
160
162
163
160
157
154
156
157
154
148
151
157
158
153
152
155
159
158
157
161
167
168
158
149
151
158
168
167
159
153
156
164
169
169
164
165
164
161
156
152
154
159
168
171
167
158
145
140
146
153
158
159
160
161
160
159
156
149
144
143
145
149
150
152
154
158
161
157
157
161
163
158
150
147
155
165
171
163
150
143
157
165
174
173
166
164
163
163
158
151
150
155
163
164
163
158
154
152
151
154
157
160
160
160
160
160
153
150
148
152
154
155
156
156
155
155
154
152
154
158
154
147
140
143
151
157
158
154
148
146
152
156
164
168
162
155
156
161
160
155
151
153
156
161
161
162
162
157
153
154
161
166
162
159
156
157
157
158
160
159
160
161
162
160
155
147
140
142
150
156
154
150
145
145
149
149
149
151
154
157
147
147
157
166
162
156
154
159
159
157
154
154
154
154
158
160
157
152
149
155
165
169
161
154
153
158
163
164
162
159
157
159
163
164
158
150
144
143
148
156
162
165
162
157
153
149
146
149
159
164
148
151
160
169
172
169
163
160
156
157
158
158
152
147
148
154
153
147
149
157
166
166
157
151
153
160
165
163
160
157
158
160
164
166
168
164
161
154
149
152
159
166
169
166
160
152
146
144
150
158
162
164
167
172
176
181
175
163
156
157
161
162
156
148
148
154
156
156
156
158
162
159
154
154
158
162
161
157
157
159
161
164
166
167
169
171
171
166
157
150
149
151
155
160
162
158
148
140
139
149
166
162
162
166
173
178
174
164
159
156
161
163
162
158
155
159
164
165
160
155
151
151
157
161
165
163
158
153
152
158
162
165
167
167
167
164
164
165
163
157
149
141
141
148
159
161
150
139
137
142
157
147
151
160
169
167
163
161
158
155
153
157
163
165
159
154
156
159
157
151
150
152
161
165
167
164
160
155
152
150
153
159
164
165
159
152
149
152
159
161
158
146
140
142
151
155
149
138
139
146
149
139
147
161
169
165
159
157
154
150
147
152
160
162
158
147
145
149
150
151
154
158
161
158
153
153
159
163
162
152
149
154
159
161
159
153
148
147
152
156
159
155
150
147
149
146
140
137
143
156
149
149
154
165
170
164
154
147
147
149
150
153
158
163
161
152
148
149
152
157
158
158
153
144
137
139
150
162
166
159
153
152
155
159
164
164
161
155
149
152
158
161
164
163
162
156
147
139
145
158
154
158
161
164
165
160
151
146
148
155
159
158
159
162
165
164
160
160
161
160
158
152
149
144
139
137
147
156
165
163
157
151
152
157
166
171
167
158
151
152
158
163
167
169
172
168
158
151
149
156
157
162
161
158
154
152
151
150
157
164
162
154
149
151
157
162
161
162
164
160
156
149
150
158
159
156
151
153
162
164
159
151
148
153
165
167
161
152
151
155
160
161
161
161
161
158
157
155
153
155
159
162
162
156
153
151
152
155
162
165
159
147
139
143
152
159
159
158
157
154
152
150
156
167
173
164
154
155
162
166
159
151
151
157
166
165
155
148
148
154
158
157
153
146
142
140
142
147
152
157
162
161
161
162
157
153
153
156
161
159
153
145
145
148
156
160
159
156
151
148
150
153
160
167
166
157
153
157
163
163
154
149
155
164
171
165
153
147
147
152
156
154
148
142
137
136
134
137
143
155
162
157
161
164
163
160
157
158
159
153
149
150
156
162
165
160
156
153
152
151
154
160
165
162
156
154
155
159
158
146
138
140
153
164
168
161
151
146
149
152
153
151
145
144
147
147
146
142
141
150
157
149
150
156
161
161
159
161
160
157
154
156
167
169
164
155
149
150
152
154
158
162
162
158
154
154
157
155
145
135
132
141
153
159
158
153
147
145
148
151
149
142
142
146
151
155
157
153
149
148
152
147
149
152
155
157
156
162
163
164
163
163
165
165
159
153
150
148
149
150
155
159
158
154
150
152
152
147
142
143
151
159
162
161
155
150
147
146
147
143
133
129
138
147
151
152
156
159
160
153
155
158
160
159
157
154
153
159
164
171
170
165
156
151
153
156
154
151
146
145
151
156
158
158
155
152
147
143
145
156
167
173
170
164
156
149
147
148
149
143
132
129
138
149
152
150
154
162
165
158
164
167
169
166
161
155
153
154
159
165
166
161
150
144
148
155
155
151
146
148
153
158
163
166
164
160
152
150
152
160
167
168
165
159
152
146
144
147
151
149
144
143
147
151
154
157
164
165
161
152
166
164
158
154
155
154
154
154
154
155
157
155
149
144
147
151
152
149
149
154
160
164
165
167
167
164
160
155
157
158
156
151
150
153
152
147
144
146
148
149
152
153
152
150
156
164
172
166
151
138
168
155
145
141
144
151
158
159
158
157
153
153
152
150
150
151
150
148
150
154
160
164
165
165
161
156
154
155
158
155
145
137
141
152
160
163
158
153
149
147
149
154
159
163
165
167
165
159
148
141
170
157
148
143
145
153
159
166
168
163
156
153
153
153
153
154
154
154
152
149
153
162
165
163
154
147
146
152
155
150
139
133
139
151
165
167
167
165
159
151
147
153
164
176
176
165
154
148
151
158
170
169
163
160
160
156
157
163
165
159
154
153
154
154
153
156
161
161
157
151
152
158
163
160
153
147
148
151
153
147
137
133
138
148
154
153
152
159
160
155
151
152
161
169
171
159
148
145
153
162
167
170
172
172
166
158
155
154
151
146
148
155
161
161
158
159
166
172
168
158
154
152
153
155
154
153
154
154
156
154
147
139
138
139
140
137
138
146
151
154
155
156
155
151
152
153
153
152
153
155
158
164
168
170
165
159
155
152
144
141
149
166
179
177
169
166
169
172
168
157
150
146
147
153
155
156
155
156
162
168
163
149
139
137
142
148
148
147
146
150
156
159
156
150
148
154
161
162
157
155
149
150
156
159
156
154
156
155
149
145
154
173
184
180
168
164
166
167
159
150
142
140
146
154
155
151
149
151
160
170
166
153
141
140
151
160
160
156
147
144
145
150
150
149
152
156
159
159
159
162
144
146
151
153
149
149
154
156
152
150
155
164
169
165
156
151
153
155
155
149
144
146
153
159
158
153
149
149
149
153
155
152
150
147
150
154
155
154
149
141
136
136
137
145
150
151
148
147
152
159
143
146
150
152
148
144
144
147
151
151
152
152
154
155
150
147
149
155
159
159
158
160
164
166
161
156
154
151
145
139
141
150
159
159
149
142
145
152
153
150
144
142
142
145
146
146
142
144
147
149
146
147
150
152
148
145
143
146
149
151
149
150
153
157
160
160
160
162
164
166
166
165
165
163
161
156
153
152
149
142
139
146
158
164
159
149
148
156
160
158
158
158
158
155
148
145
148
155
153
146
152
149
147
147
148
152
154
156
157
154
152
151
153
159
166
168
168
164
162
164
163
158
154
153
153
149
146
148
153
151
140
135
145
158
169
164
157
158
159
157
157
160
162
158
154
152
155
158
155
147
157
152
144
143
149
156
159
157
155
153
152
152
152
152
153
156
160
161
157
155
152
147
141
142
150
151
147
146
149
150
141
133
136
154
168
164
155
149
150
151
153
152
155
157
160
156
151
148
149
150
157
149
143
144
150
153
150
148
142
141
145
149
149
143
138
138
148
155
154
151
148
144
140
142
152
160
158
151
143
140
140
141
145
152
157
151
141
137
143
150
151
150
154
158
164
156
142
136
141
151
151
146
144
146
151
150
148
145
139
138
140
146
149
147
145
143
147
150
148
146
144
143
144
146
153
161
164
156
144
138
139
145
150
150
148
143
142
145
151
153
151
152
156
165
165
153
139
138
144
150
152
150
150
149
151
154
158
156
149
139
138
146
156
161
163
158
155
149
146
144
143
143
145
147
151
152
154
155
151
144
139
138
141
143
145
150
156
162
161
152
146
144
151
156
156
150
149
153
157
155
170
168
164
153
152
159
167
164
151
140
139
149
159
166
163
160
157
154
153
152
146
142
142
143
144
144
147
152
155
153
143
133
129
133
147
158
167
167
159
148
139
136
138
140
143
147
154
160
160
158
175
179
170
157
153
161
168
164
154
148
149
157
157
155
151
152
157
162
162
159
148
141
140
143
146
146
149
152
156
157
153
143
135
137
148
160
163
159
154
149
146
145
140
137
137
139
143
146
148
150
165
172
171
163
159
160
163
162
160
160
158
160
157
152
149
153
161
170
171
161
150
146
149
155
158
159
157
153
152
155
161
161
155
154
157
160
158
154
154
161
165
164
157
151
147
142
136
133
135
140
151
160
166
165
160
157
159
163
164
164
161
160
160
162
164
164
168
171
171
165
159
158
163
168
171
170
164
154
150
153
161
167
168
168
166
159
152
153
161
168
170
163
157
155
154
154
148
143
138
137
147
154
159
158
154
156
161
166
162
156
155
159
163
164
163
162
161
161
163
165
164
163
164
166
169
167
162
153
149
153
155
157
161
167
166
157
150
151
163
169
166
153
148
147
151
158
161
157
148
144
151
156
155
148
144
153
164
167
154
143
146
156
161
153
145
143
145
149
153
158
160
156
153
151
155
155
152
147
146
152
152
147
146
151
157
156
152
151
157
162
158
153
149
146
145
151
155
154
149
147
157
150
143
140
146
153
157
155
158
163
171
172
167
161
161
167
172
170
163
157
154
154
155
156
158
160
158
156
154
153
151
148
146
151
156
158
155
154
163
173
174
166
160
156
159
160
159
158
159
162
162
158
148
143
148
156
162
163
160
163
170
171
167
162
160
163
168
169
164
158
153
150
152
155
157
158
157
156
151
150
149
148
148
150
155
157
154
152
156
166
171
167
159
154
159
163
163
158
157
161
176
180
168
160
156
162
164
166
161
161
160
160
161
161
159
159
158
160
162
158
153
149
151
153
153
152
158
163
161
152
147
147
150
152
153
154
154
153
153
156
164
166
160
153
155
158
161
158
153
152
177
185
180
171
164
162
160
158
158
159
156
153
152
156
157
157
158
158
161
159
156
154
155
154
151
151
160
172
173
162
148
145
151
158
162
163
163
161
157
155
158
159
155
150
150
153
159
159
154
151
162
168
170
168
163
160
156
154
154
157
160
158
154
151
151
156
161
163
164
160
159
161
160
155
148
147
155
167
170
163
148
142
151
164
178
181
171
162
159
155
151
146
145
145
150
153
156
160
159
155
151
155
157
159
160
159
156
154
154
159
164
167
161
151
148
154
162
167
166
160
158
159
159
154
147
145
148
154
156
155
148
142
150
164
178
179
168
161
158
152
144
135
135
144
153
157
156
156
156
153
159
157
155
157
158
159
157
157
158
161
162
161
157
151
149
152
159
164
163
157
153
151
154
154
151
149
151
150
149
149
149
152
157
165
166
164
159
158
156
151
142
136
137
147
157
161
157
154
151
149
171
164
155
152
156
158
156
157
161
164
160
152
148
151
152
154
154
153
152
150
147
148
151
154
156
158
162
162
158
151
150
156
164
165
164
157
155
153
152
151
151
147
147
149
158
163
160
155
151
150
173
165
150
148
154
158
157
157
160
165
164
155
149
151
156
157
153
149
149
150
149
151
156
156
155
156
162
165
160
152
150
153
158
165
171
166
156
144
142
151
158
157
148
147
158
166
164
156
153
158
162
158
152
152
161
166
164
158
158
163
164
161
157
157
160
160
157
157
157
159
160
160
162
159
155
151
152
154
156
152
148
148
153
165
174
173
158
143
142
154
165
158
146
145
157
169
166
157
152
159
154
157
165
170
172
169
164
158
155
159
163
165
166
163
160
158
159
164
166
164
161
162
166
169
163
155
147
148
153
157
158
159
161
168
173
170
158
151
152
158
162
154
145
145
155
165
163
154
149
152
156
162
171
176
171
162
157
156
156
158
162
167
169
164
157
156
158
164
165
162
159
161
165
172
171
164
158
158
164
172
174
173
173
172
169
160
154
150
152
155
152
149
146
149
154
155
154
151
147
144
161
162
166
166
159
153
152
155
156
157
159
163
162
158
152
153
157
157
156
158
160
163
163
164
166
172
174
175
174
171
168
166
167
168
164
154
143
138
140
147
151
151
154
154
151
149
147
147
148
150
159
157
154
154
156
155
155
154
151
152
156
158
152
145
147
155
157
152
151
160
172
172
158
149
153
166
178
177
168
158
151
150
153
156
155
148
140
135
139
148
158
164
160
155
150
148
148
148
152
156
156
155
152
153
159
166
163
154
146
149
156
157
148
139
145
155
158
153
152
168
182
178
157
143
147
161
167
168
160
152
147
147
149
151
150
150
150
150
152
156
161
164
156
150
150
152
153
153
154
155
156
156
155
156
163
170
166
156
148
153
163
164
154
143
146
154
158
158
160
167
176
171
158
154
155
161
161
161
161
161
160
160
159
154
153
156
163
168
167
161
154
149
145
146
151
158
161
160
157
151
159
156
157
160
166
168
164
159
157
158
163
165
161
156
150
151
155
162
164
163
158
158
159
165
167
165
161
157
161
162
165
164
165
163
159
159
162
166
165
160
152
146
145
151
160
161
161
159
157
150
160
154
156
162
166
163
159
160
160
158
155
158
162
160
150
148
151
161
164
160
153
150
154
162
167
164
160
154
150
151
154
161
166
166
162
156
151
151
154
158
157
154
154
159
160
159
153
148
150
152
157
151
153
161
164
161
158
159
159
154
149
153
156
156
148
144
151
161
165
160
153
149
146
147
154
159
158
151
142
142
149
157
163
166
164
159
151
149
150
156
160
160
160
160
160
156
145
138
140
151
153
151
151
157
160
160
160
158
156
153
150
152
153
153
149
148
154
161
164
161
157
153
148
145
147
152
155
152
146
148
151
156
160
163
166
166
161
155
152
154
159
160
162
162
163
159
148
138
136
144
154
158
159
154
153
158
160
159
156
156
156
156
154
155
154
154
155
156
158
159
157
154
149
148
152
152
154
155
157
157
155
153
155
157
163
164
160
156
154
155
157
158
160
164
168
166
158
149
144
148
159
177
175
161
150
150
153
159
159
161
161
159
157
157
156
153
150
148
151
156
153
150
151
155
159
157
153
155
160
160
155
151
149
152
154
153
150
151
155
158
158
156
156
159
161
158
155
155
159
163
167
183
181
165
153
148
153
160
163
164
162
156
153
153
153
151
147
145
148
151
150
150
154
161
163
157
152
153
161
164
161
154
154
156
156
152
146
146
150
157
158
155
152
149
149
147
145
149
160
173
169
172
169
162
156
157
162
164
163
159
154
149
148
150
151
151
149
148
150
148
149
155
164
170
166
155
151
158
170
173
167
160
161
166
167
162
151
145
146
152
152
150
149
147
148
147
144
143
154
168
163
155
151
152
158
164
169
166
159
148
142
144
155
163
162
156
151
150
150
149
153
159
169
170
164
156
158
166
173
166
155
150
156
165
168
163
155
151
152
151
146
141
140
147
152
151
151
149
153
160
157
151
146
150
155
161
164
163
157
145
142
153
169
178
171
158
151
151
153
154
153
158
161
159
156
158
166
170
164
149
140
140
150
157
159
154
153
157
162
155
141
135
141
151
156
153
152
154
155
153
155
155
157
155
152
150
151
158
161
162
161
166
173
177
170
157
154
156
160
158
152
147
145
148
154
158
160
157
151
147
148
150
153
156
155
152
153
158
163
155
137
132
143
156
158
152
147
147
149
147
151
156
163
163
156
149
147
155
164
173
172
169
166
160
152
153
156
160
165
161
154
145
144
151
157
158
151
145
147
155
164
161
157
155
155
155
157
158
154
144
134
133
144
157
157
151
146
146
147
148
152
152
156
163
161
157
154
155
161
168
166
161
152
146
146
150
156
161
164
161
156
154
158
165
171
162
149
144
148
157
163
158
152
153
155
160
163
158
151
137
131
135
144
150
154
156
157
154
150
150
163
152
148
153
156
159
160
159
157
157
155
154
154
153
154
154
156
156
154
153
155
158
167
171
172
163
152
147
148
153
152
149
149
154
161
163
167
161
151
138
133
138
144
148
152
157
164
162
150
145
173
159
148
144
149
155
158
160
157
154
153
156
159
163
162
160
155
153
152
148
152
157
163
165
161
155
149
145
146
149
150
155
160
161
161
162
164
167
161
148
143
147
156
157
156
157
158
159
150
140
168
158
150
146
147
152
155
156
157
156
155
157
161
161
160
157
158
158
155
152
153
156
158
157
152
148
145
145
148
153
160
166
168
159
151
149
154
168
170
159
149
151
160
168
165
157
152
154
154
149
152
147
145
147
150
154
154
154
153
155
156
159
163
159
155
155
159
166
168
161
156
156
157
157
155
153
150
149
153
159
162
163
156
146
138
137
149
161
164
158
150
153
159
164
163
158
155
159
163
162
145
143
144
146
147
151
156
156
153
151
156
166
176
170
161
157
165
170
169
162
155
153
158
166
169
165
158
154
159
164
163
152
139
136
139
144
148
149
152
152
153
154
158
161
162
161
162
163
165
165
151
152
150
146
141
146
159
167
163
153
156
173
187
184
172
166
165
168
164
154
146
148
156
166
169
162
153
148
157
167
165
153
140
141
150
156
155
148
144
145
154
160
164
163
163
163
163
160
158
156
151
157
158
148
139
147
164
180
175
162
158
167
174
172
160
155
155
155
152
149
143
145
150
156
154
146
135
134
147
160
165
157
150
146
151
156
156
149
144
142
145
154
161
165
162
159
152
150
150
153
146
148
152
151
150
157
171
181
178
165
158
155
151
145
141
140
144
149
151
150
148
147
149
149
144
139
134
133
140
150
157
161
157
150
147
148
152
154
151
142
138
139
148
155
157
153
147
146
151
158
144
144
147
152
159
165
170
171
169
163
154
148
141
141
142
145
147
150
153
155
155
154
153
153
152
151
148
146
140
141
150
162
168
158
145
143
150
158
159
148
139
139
147
154
156
154
152
154
157
158
150
147
148
154
158
158
157
153
155
154
152
148
149
154
160
162
160
158
155
154
153
153
156
161
162
158
154
150
144
142
148
161
169
164
152
148
152
160
161
155
150
153
160
164
161
157
159
162
161
156
156
156
158
158
158
151
146
147
152
153
152
151
153
156
162
164
163
160
155
150
149
153
158
161
160
155
149
148
147
146
147
150
150
155
154
152
154
154
151
151
150
156
162
165
165
161
157
159
159
156
155
157
160
160
160
155
151
148
151
151
154
157
155
149
141
142
151
158
156
150
149
152
157
158
157
154
146
144
145
146
145
140
134
138
146
150
148
143
143
144
148
152
158
163
167
161
152
148
151
157
150
152
155
159
162
160
154
150
147
146
152
158
158
149
133
129
140
150
155
152
150
153
156
156
156
154
150
145
141
142
146
143
140
137
139
141
142
141
141
145
148
150
153
160
167
160
145
134
139
152
147
146
149
153
155
152
150
147
144
142
141
150
159
164
156
144
141
145
148
147
147
150
154
155
155
153
151
147
144
144
150
156
153
148
142
140
143
146
152
153
151
150
150
155
156
150
140
130
130
139
149
148
147
148
146
145
146
148
148
141
134
141
155
171
173
162
151
146
146
145
146
148
152
155
154
151
146
146
144
145
151
155
155
150
148
149
151
155
155
153
151
150
147
142
139
135
135
137
137
139
155
155
152
148
146
150
156
159
157
152
148
148
153
160
163
159
152
150
151
153
151
150
151
154
155
155
149
146
144
144
145
143
143
144
150
158
162
156
149
147
142
143
142
138
134
134
140
147
152
151
160
162
159
155
154
156
160
161
160
163
165
161
154
147
143
144
150
155
159
159
155
151
150
152
155
158
159
153
147
144
145
140
137
139
149
160
162
154
144
135
133
137
144
150
151
149
147
147
150
150
159
164
166
163
159
154
151
154
160
168
171
163
154
146
143
146
152
160
161
159
154
153
153
152
154
156
161
156
152
153
154
153
152
150
152
156
154
150
145
141
140
142
151
163
169
165
154
144
138
136
154
163
168
165
159
152
148
152
159
163
158
153
150
149
153
157
161
162
161
158
156
158
161
161
156
153
151
151
151
157
163
166
167
166
162
154
147
148
153
157
155
151
152
156
158
157
154
145
137
133
153
157
160
159
157
157
159
164
161
154
146
144
146
148
150
153
155
157
159
162
166
165
164
163
158
150
139
137
147
157
164
163
163
165
162
154
147
148
153
160
160
154
151
145
140
141
145
146
141
139
155
154
151
149
150
162
172
169
158
148
147
153
152
147
138
134
139
147
158
170
172
165
158
154
154
146
135
133
145
157
161
153
146
148
152
154
152
151
150
147
148
151
153
148
140
139
142
145
144
142
147
148
150
149
151
150
149
153
162
172
175
171
160
155
155
159
160
158
159
162
165
166
162
157
157
159
158
156
149
143
140
137
137
146
154
158
158
159
166
172
167
161
159
165
168
162
153
150
154
162
154
157
155
151
155
160
164
164
164
164
163
161
156
152
148
147
150
155
161
160
156
153
154
155
156
158
160
161
154
146
141
140
143
150
155
158
160
162
168
172
170
163
160
168
176
175
167
159
160
163
163
164
157
148
150
160
167
171
168
163
155
151
152
154
149
143
144
152
160
160
155
152
153
151
150
150
159
168
168
159
154
156
159
158
155
154
159
164
169
168
163
156
148
152
164
175
176
166
157
150
171
166
158
149
149
154
164
170
171
164
156
152
152
156
157
152
151
154
162
162
160
158
157
151
143
141
153
169
173
168
163
163
165
163
160
156
159
161
158
155
152
148
144
147
158
166
170
162
150
141
166
164
161
159
159
160
166
170
168
162
156
155
157
157
155
153
158
163
168
165
162
161
160
155
146
144
150
162
169
167
163
159
160
162
164
166
160
154
148
146
146
147
151
154
159
157
155
155
153
152
158
162
169
173
174
173
170
168
164
158
157
163
165
161
152
150
157
164
170
165
157
154
157
161
164
159
155
156
158
162
160
154
152
157
164
165
158
154
153
153
152
155
159
163
161
156
152
156
165
170
153
159
168
174
175
171
166
162
161
160
163
168
172
165
155
146
149
155
160
157
147
143
150
161
170
168
165
158
156
158
157
155
151
151
151
155
155
159
165
169
166
160
157
158
162
160
159
161
168
172
158
157
155
157
161
161
157
157
160
165
169
168
167
164
157
150
146
143
145
145
144
144
151
156
160
163
164
163
158
156
154
154
151
151
150
153
156
161
167
173
169
159
150
152
165
175
173
162
158
161
163
157
147
148
156
162
160
158
160
167
168
163
155
152
154
154
152
146
143
143
148
156
158
156
151
149
155
160
159
155
151
146
149
154
164
166
159
155
158
165
167
154
142
147
168
184
177
160
150
154
162
156
150
151
158
166
165
160
161
165
166
161
152
150
153
159
165
163
157
154
158
162
164
158
148
143
146
151
155
155
151
146
148
157
168
167
157
149
155
165
166
151
139
144
162
173
167
153
152
162
155
156
160
161
161
161
160
160
163
166
167
164
157
151
152
160
170
178
174
164
161
160
163
162
155
149
146
148
155
159
159
157
158
164
168
164
154
150
158
167
165
152
142
142
148
151
151
153
158
165
157
160
165
164
159
154
154
158
163
167
170
168
161
150
146
153
166
180
180
168
159
158
160
163
164
162
158
158
160
164
166
167
167
169
169
164
157
155
159
163
159
151
147
146
145
145
148
152
155
154
165
165
164
160
157
154
153
157
159
164
169
168
158
145
139
149
161
166
168
165
163
160
157
160
164
169
168
164
163
162
161
163
165
169
170
168
164
158
156
153
152
152
155
155
153
153
152
152
148
143
168
169
162
155
155
160
160
156
153
156
164
164
151
139
141
152
159
155
154
162
170
170
157
149
155
165
169
164
157
151
150
153
155
157
158
161
161
159
155
151
153
155
156
153
154
156
158
154
147
144
168
169
161
152
154
160
162
155
150
154
162
162
151
140
144
155
159
154
152
164
174
171
155
143
145
156
162
161
156
152
150
151
152
149
147
149
156
159
158
155
154
153
145
141
144
151
159
163
156
148
165
166
159
152
152
155
157
154
152
156
163
164
153
144
144
152
157
158
161
169
172
166
155
146
145
149
155
161
162
161
158
157
156
153
151
151
154
157
156
154
150
146
138
135
139
148
158
167
166
151
162
163
159
155
152
150
150
151
154
158
160
158
155
150
146
146
154
164
174
174
168
160
156
153
149
148
152
158
163
161
156
156
160
162
162
157
154
151
150
146
144
144
145
146
149
150
157
165
168
159
161
162
162
158
152
146
144
148
155
158
157
156
156
152
144
143
154
169
180
176
166
158
154
154
154
153
152
153
151
152
153
156
161
166
165
160
154
150
147
144
142
145
153
158
159
156
158
161
164
163
168
169
165
159
151
144
143
152
161
163
160
157
154
148
138
141
154
171
180
174
165
158
152
153
159
164
160
151
146
148
154
160
162
164
164
161
156
152
150
146
145
146
150
155
158
159
161
158
153
151
170
169
160
153
150
153
159
168
169
167
161
157
151
143
136
140
152
162
168
167
164
160
155
158
165
169
164
156
150
155
159
162
161
160
159
158
155
153
154
154
151
147
146
145
149
157
159
154
143
134
169
169
157
148
150
161
171
174
168
163
159
155
151
145
141
142
147
149
153
158
160
161
161
164
167
168
165
159
155
156
157
156
156
154
153
150
149
151
156
158
154
146
145
147
150
154
153
147
138
133
168
173
166
156
152
160
167
166
159
156
157
159
158
156
156
153
147
145
148
153
156
157
157
161
164
163
159
157
154
149
146
150
152
153
147
139
140
148
157
159
152
145
145
152
160
158
149
143
146
152
170
177
174
162
154
157
162
164
159
157
161
163
162
159
158
155
148
146
149
150
152
153
156
162
163
158
153
151
151
149
149
154
158
158
147
139
137
146
151
153
148
145
148
157
166
163
154
148
155
167
172
177
170
160
155
160
168
168
161
158
157
157
156
152
150
148
149
149
149
148
150
156
167
173
167
156
149
152
158
162
162
162
165
166
163
155
147
144
143
143
146
147
151
159
168
168
163
158
161
167
170
169
157
153
155
167
175
170
157
148
144
146
148
148
149
148
151
151
150
149
152
163
177
179
169
158
156
162
168
166
157
153
158
164
167
165
156
151
146
144
146
149
155
162
166
167
167
166
168
163
169
168
159
154
154
160
164
160
151
144
140
146
153
155
157
157
156
156
155
154
156
165
171
172
169
168
168
171
166
153
141
140
148
158
162
164
162
162
161
157
153
152
160
167
167
161
160
164
165
159
166
171
173
166
156
149
149
154
159
160
158
159
163
166
164
160
160
162
164
162
159
158
159
164
169
173
173
166
155
146
142
144
151
155
156
157
161
167
170
166
158
159
168
174
167
154
148
151
155
156
154
163
173
173
160
147
143
155
167
174
173
170
171
169
163
160
160
164
166
162
155
147
149
160
170
171
163
153
148
150
154
156
152
153
154
155
163
166
164
158
154
158
166
169
160
149
141
142
148
155
147
147
158
166
164
156
151
157
165
170
170
169
169
166
161
156
157
160
161
157
152
147
152
163
169
166
155
145
146
153
160
158
154
153
155
162
168
167
155
143
139
145
152
155
152
146
144
143
148
156
157
150
151
157
164
163
163
159
159
158
159
163
168
167
162
154
154
157
157
154
153
155
162
166
167
159
151
145
145
152
158
160
159
158
157
163
172
169
157
137
129
133
143
148
147
147
150
150
148
148
171
163
157
154
154
157
159
158
156
152
153
158
166
167
160
155
155
157
157
155
153
154
157
161
160
154
148
143
144
151
162
171
172
161
151
148
161
171
165
145
131
133
142
146
147
150
156
156
147
136
169
164
158
151
149
150
151
154
154
153
154
159
163
162
159
157
157
159
162
158
152
144
144
148
153
151
148
142
144
155
168
177
171
151
136
134
150
169
170
156
142
138
144
148
149
151
159
161
155
139
154
150
146
150
153
153
153
153
154
156
162
164
164
160
158
157
159
164
165
160
152
142
141
151
159
161
154
148
149
158
167
167
155
142
136
140
153
165
168
159
149
144
146
149
151
153
159
164
165
158
146
139
142
150
153
157
156
155
156
159
164
169
167
162
157
155
155
160
163
160
155
150
151
163
172
173
163
152
153
157
159
152
144
144
148
155
159
159
157
153
152
151
149
152
152
152
155
159
167
169
145
147
152
152
150
150
156
161
160
156
157
162
164
164
157
153
151
153
153
155
155
156
160
166
171
166
155
150
153
158
159
155
154
158
160
158
152
149
152
155
158
160
160
157
153
151
149
151
156
162
149
160
163
154
142
141
153
165
164
155
149
150
155
158
155
154
150
149
150
152
156
157
158
157
152
145
139
139
149
157
159
159
159
161
157
150
144
147
155
165
168
169
166
159
152
149
149
153
155
156
155
161
162
154
148
152
161
167
164
156
149
146
144
148
153
156
156
154
153
154
156
155
151
145
140
134
134
138
147
155
156
156
154
153
150
148
150
155
161
164
165
165
162
155
149
150
157
165
163
156
160
159
154
155
162
171
174
167
162
156
152
148
145
147
153
157
158
155
154
154
153
152
147
144
141
141
144
147
149
153
152
155
153
148
146
148
153
158
158
152
148
150
151
149
147
152
162
167
164
154
162
158
154
158
166
170
168
162
158
154
152
150
150
151
151
151
151
150
148
147
147
150
150
149
151
150
151
152
151
155
159
164
164
154
146
148
151
152
148
141
138
140
143
144
145
151
158
160
157
151
159
159
159
163
164
155
148
147
152
153
153
153
154
153
148
147
149
149
145
141
144
152
159
158
152
149
149
149
149
155
168
174
168
155
147
149
151
148
144
143
141
141
141
143
147
151
152
152
154
151
153
156
163
167
164
153
144
145
150
155
159
161
159
152
147
149
157
158
151
144
147
157
163
159
150
145
144
143
143
152
166
171
161
149
146
151
157
156
151
147
144
143
141
144
150
154
152
151
153
155
147
151
160
168
171
164
156
150
153
157
160
164
163
161
156
158
161
162
157
150
150
158
162
157
146
141
140
142
143
149
156
158
151
146
145
155
162
162
156
150
146
142
141
143
151
156
150
144
146
155
145
148
157
165
169
163
156
153
156
157
155
155
162
172
170
164
160
161
158
152
150
154
158
154
144
138
140
146
152
153
156
157
153
150
153
157
160
160
156
154
149
144
140
140
144
146
144
140
138
142
146
149
154
159
156
150
145
150
158
159
153
146
154
164
167
161
152
151
152
152
152
154
158
158
149
142
142
149
155
156
158
160
160
161
160
157
151
147
151
154
155
153
148
138
133
132
136
140
139
139
148
147
149
151
150
147
145
152
159
165
163
152
151
152
153
151
150
150
153
157
158
162
165
167
164
157
152
150
152
157
159
162
160
159
159
157
148
143
143
150
157
158
151
142
134
133
139
147
150
146
149
146
145
150
157
159
156
155
159
168
172
165
155
148
146
148
150
153
157
161
161
160
156
157
163
167
164
154
148
149
155
158
155
151
151
155
153
145
142
141
140
141
143
143
146
147
150
153
153
146
153
147
147
157
162
163
157
152
157
168
175
171
163
155
151
150
152
155
159
159
158
152
145
141
146
156
161
157
151
150
152
154
151
148
149
150
148
145
141
135
128
126
134
143
150
156
154
153
149
144
156
156
156
160
160
152
147
149
156
164
165
164
159
156
152
150
154
154
156
156
157
153
148
140
135
136
143
151
156
159
155
152
153
153
150
144
138
140
141
139
137
138
142
145
148
148
149
149
149
149
157
157
157
157
151
147
147
153
158
159
156
154
153
149
146
147
148
150
153
155
157
156
153
150
142
130
126
137
154
163
164
156
152
152
150
143
137
138
142
142
144
152
156
156
147
141
143
147
149
150
156
151
149
150
150
153
159
165
163
159
154
153
151
147
141
139
145
151
157
159
156
151
150
151
151
142
133
137
152
163
165
158
151
149
150
149
147
147
146
144
146
151
158
161
154
148
148
148
144
142
153
146
143
145
150
154
149
151
155
163
164
161
157
155
155
153
151
153
157
162
164
163
162
159
157
159
162
164
163
158
151
146
142
147
153
157
158
161
167
171
165
158
157
162
161
159
156
161
168
166
142
145
150
155
159
162
161
157
157
155
152
150
153
155
155
151
150
153
159
161
160
159
161
159
156
154
159
164
167
164
160
156
155
155
155
157
159
164
170
170
160
154
159
168
170
164
161
167
176
173
139
140
149
155
160
164
166
167
168
167
158
152
152
155
156
154
153
157
162
160
158
157
159
157
149
144
149
159
167
166
164
165
162
159
154
155
158
164
168
165
154
148
149
160
168
166
165
167
170
165
151
143
144
151
159
164
167
171
176
176
170
161
155
156
157
157
159
161
162
161
160
160
159
154
143
140
145
157
163
164
163
163
161
152
149
151
156
158
160
155
150
145
146
156
164
162
159
155
156
151
169
159
156
157
162
168
168
170
166
165
164
165
163
159
156
155
155
157
161
163
161
159
159
158
158
158
156
157
158
158
157
155
150
148
148
152
154
151
150
152
153
157
162
167
165
158
150
147
149
152
169
171
173
175
173
169
164
159
152
148
154
165
171
169
156
145
145
153
161
164
160
155
157
167
180
182
169
158
155
156
154
150
150
149
150
152
153
151
152
158
167
175
180
180
169
156
148
149
157
166
155
160
171
177
173
165
157
154
152
151
156
166
176
178
167
153
149
153
161
163
160
154
156
168
180
180
168
158
154
157
157
155
152
150
149
150
152
155
157
166
171
177
179
176
168
160
156
158
164
171
144
146
155
165
168
163
157
156
162
165
168
169
173
173
175
169
164
159
158
161
162
160
160
162
162
159
154
151
154
158
163
160
155
149
146
150
156
161
166
168
168
164
160
160
167
172
169
161
158
163
147
146
148
156
162
163
162
161
163
167
169
167
163
161
163
167
168
162
158
158
164
169
168
162
159
154
149
149
152
158
164
164
158
152
151
155
162
166
168
170
165
153
148
154
168
181
177
163
154
155
157
156
155
156
158
160
161
161
161
164
166
164
158
153
151
157
163
162
158
155
159
165
165
162
160
163
160
154
151
154
160
162
158
154
153
152
154
158
167
172
166
152
145
151
165
172
168
163
162
163
159
161
161
159
155
153
156
160
162
163
165
164
159
152
149
154
162
165
159
154
152
152
153
152
158
166
168
161
152
151
155
157
157
156
154
147
141
148
165
173
165
151
143
146
150
153
156
163
169
168
164
164
162
160
156
155
157
160
163
164
167
167
160
151
146
153
163
169
169
162
155
150
145
148
155
162
165
158
152
150
152
155
157
158
156
153
151
154
166
168
161
150
144
143
144
148
154
162
161
155
168
168
163
160
160
163
162
159
157
163
168
169
159
148
144
154
164
169
167
165
162
158
153
151
155
157
155
149
149
149
154
158
159
160
162
166
170
173
167
160
155
151
147
148
151
156
161
165
156
146
171
174
167
161
161
165
162
157
154
161
169
170
160
149
152
163
166
161
156
158
166
167
163
159
157
157
154
148
148
152
159
162
161
157
158
165
174
176
168
155
153
154
156
156
156
159
164
168
164
153
176
179
172
164
161
160
158
155
155
161
166
167
160
157
161
166
165
156
151
152
160
164
159
157
155
158
157
155
153
154
160
164
164
160
157
157
160
162
158
153
153
156
158
155
153
155
163
170
169
158
179
180
171
162
157
155
154
155
158
161
161
158
154
156
161
162
161
158
155
154
156
152
150
150
151
153
157
160
161
157
154
157
162
167
164
158
152
149
149
151
154
155
154
150
145
147
156
165
164
152
171
172
163
156
154
152
153
155
158
160
157
153
151
155
154
155
158
163
168
165
158
152
152
151
150
150
153
160
161
158
151
153
160
169
172
161
154
149
148
150
150
152
149
145
142
144
150
158
161
153
167
170
163
156
151
148
148
152
158
161
160
156
155
156
154
152
156
162
167
166
162
159
161
162
160
155
155
158
160
158
152
153
159
163
163
159
155
154
152
149
145
146
147
146
145
147
152
160
163
161
168
170
167
159
150
146
145
152
163
168
168
165
163
159
155
152
153
156
159
162
163
164
166
168
169
168
165
162
161
160
158
158
157
157
153
151
151
155
156
151
144
144
146
146
146
153
164
173
170
160
165
165
160
156
151
149
152
161
169
170
167
162
161
157
154
150
149
150
152
157
162
163
162
163
167
169
168
164
161
161
163
159
155
151
148
145
147
152
156
157
154
147
145
144
145
153
167
174
166
150
157
148
144
145
152
160
164
164
160
159
158
155
153
152
151
151
151
150
151
154
157
156
155
155
162
164
164
161
157
155
154
153
151
151
148
147
146
151
158
161
157
148
144
143
149
155
159
156
147
140
153
144
141
146
154
162
162
155
147
148
154
156
155
155
160
165
164
159
153
151
153
152
151
154
159
160
160
158
153
145
142
147
152
157
156
151
149
151
156
158
153
144
144
152
162
161
149
135
131
138
155
157
157
157
156
159
159
152
145
149
159
165
165
163
165
169
166
160
152
149
149
152
157
163
163
159
157
156
152
145
145
152
161
163
160
154
152
151
150
148
142
141
147
156
166
162
147
132
134
147
168
174
170
160
155
157
160
158
153
155
161
165
165
160
158
162
160
155
149
147
151
160
170
175
168
157
152
153
155
156
157
161
166
165
164
161
157
149
142
140
141
146
151
154
156
156
149
147
152
156
170
175
168
156
153
157
161
157
151
149
156
158
155
150
152
160
162
155
149
148
156
169
182
182
172
159
154
154
154
153
154
155
158
161
164
166
161
151
143
143
149
154
155
154
151
152
153
160
162
158
169
173
166
157
154
153
154
152
148
146
149
150
147
146
152
163
165
159
151
150
159
176
185
181
173
167
162
159
150
142
139
142
150
158
163
165
163
159
151
148
153
158
161
158
154
154
154
157
156
154
164
170
173
166
155
147
146
153
156
158
156
151
150
153
159
168
168
162
154
152
161
172
179
175
169
166
166
160
148
137
137
144
154
160
161
161
160
160
159
158
156
161
164
165
161
154
151
148
148
151
153
165
175
173
158
143
142
154
167
172
167
161
162
167
169
172
171
164
156
153
156
162
164
162
162
162
160
156
149
147
152
159
165
164
157
150
149
156
162
168
165
165
166
165
159
150
143
142
148
157
147
154
164
169
161
150
147
155
162
166
166
167
169
170
172
170
167
162
158
155
154
156
155
153
154
155
154
151
150
155
163
172
171
165
154
146
145
153
160
164
165
167
167
162
152
145
142
146
153
162
155
155
159
159
160
158
154
155
154
155
159
166
170
167
158
153
155
158
159
158
158
157
156
155
156
156
152
148
148
155
167
174
172
162
151
145
148
155
158
153
152
154
158
156
150
146
146
152
157
160
167
163
158
153
152
154
157
157
153
151
154
162
167
163
149
141
145
155
159
160
157
156
157
158
159
159
154
149
148
153
164
170
166
156
147
146
153
160
156
144
136
138
144
145
146
149
156
162
159
153
167
165
157
150
147
150
154
157
156
153
155
161
164
162
157
153
154
156
157
155
152
147
148
154
159
160
157
150
148
153
160
160
156
148
145
147
156
160
157
146
136
132
134
136
141
149
160
164
162
151
164
162
156
152
153
154
156
156
158
162
167
166
162
161
161
162
162
159
153
150
149
144
146
152
158
161
157
151
149
150
150
150
147
145
147
151
157
159
158
153
144
138
136
136
139
144
151
156
157
156
158
152
155
161
166
166
158
153
156
165
172
168
158
153
155
158
157
155
151
151
150
146
147
150
156
159
157
152
149
145
147
148
150
152
153
153
153
152
157
158
154
148
143
139
138
138
138
143
152
160
148
146
154
163
169
165
157
149
152
156
159
153
149
148
151
150
148
147
150
152
153
150
149
149
151
151
151
151
151
150
151
155
159
160
155
146
141
147
157
165
165
158
148
142
138
135
137
145
155
163
147
148
156
161
158
153
148
146
147
146
145
144
145
150
155
155
152
150
151
153
155
153
151
148
148
146
145
150
154
156
154
155
157
162
156
147
142
150
164
176
175
168
158
146
140
144
155
167
168
159
154
161
161
159
156
150
147
146
145
145
147
149
151
157
164
170
166
159
155
156
159
158
155
152
152
148
148
152
158
159
153
140
141
149
156
154
154
157
163
171
174
170
163
154
148
156
175
183
171
150
162
162
159
160
162
161
156
150
146
146
150
153
154
156
158
162
163
159
155
157
160
163
160
155
150
147
153
156
164
161
152
137
130
139
151
154
155
153
149
151
155
157
153
145
145
154
170
172
158
139
163
157
156
162
168
168
161
152
148
148
150
151
152
151
150
150
151
151
151
154
160
165
161
151
143
141
149
157
165
165
161
153
148
146
148
150
149
141
136
137
140
140
132
126
129
141
152
152
143
136
160
154
154
161
165
159
152
149
151
151
151
151
152
153
149
146
148
148
148
149
157
164
159
147
132
132
142
151
158
164
170
176
173
163
157
153
152
148
145
148
148
142
128
117
121
136
143
146
143
142
156
152
151
158
160
154
146
148
152
153
153
152
153
155
157
157
156
152
148
146
152
159
157
146
133
134
141
146
150
160
172
180
177
167
161
164
167
166
161
160
159
151
137
129
134
144
151
150
152
150
153
150
151
158
162
161
156
153
154
156
155
153
153
157
161
165
165
159
153
145
147
150
153
148
140
139
145
148
152
159
165
167
162
155
158
164
171
172
165
159
155
150
148
147
151
152
152
152
155
157
151
151
154
163
170
169
164
157
158
160
158
154
154
157
161
164
166
168
164
152
147
149
152
152
145
142
148
158
165
163
157
153
152
152
157
161
163
161
158
155
149
147
149
151
152
147
146
150
156
158
156
156
161
165
168
164
155
154
158
164
163
158
156
154
155
156
163
169
167
158
150
150
154
155
147
140
145
159
170
168
160
153
153
155
158
156
150
148
150
155
155
153
150
149
146
140
143
151
157
157
161
161
160
161
160
155
149
152
157
165
170
165
158
151
151
154
160
165
164
159
153
152
154
154
148
141
142
150
161
170
169
164
158
157
156
151
143
140
147
156
160
158
152
148
144
143
146
154
157
154
159
152
147
149
158
164
161
156
157
160
165
164
160
156
155
156
158
160
160
158
152
144
142
143
149
153
149
148
150
161
170
166
159
151
148
147
145
143
145
149
151
148
143
140
140
145
151
154
155
150
155
144
140
147
164
174
173
163
155
157
160
163
163
164
161
157
156
156
159
159
154
143
135
138
146
155
156
154
153
159
160
159
154
149
146
144
147
148
145
143
137
135
133
133
137
139
146
151
154
150
155
154
151
156
163
165
162
158
155
160
161
164
167
166
161
156
153
154
157
159
159
154
145
139
141
145
149
158
162
161
151
146
148
150
148
145
145
148
148
144
139
142
146
147
140
137
139
148
155
157
155
157
163
164
159
151
148
154
159
163
161
161
161
160
156
154
153
154
153
153
153
152
151
148
142
138
140
153
163
162
151
147
149
155
152
146
145
149
151
150
149
153
159
161
154
145
145
150
156
157
155
155
163
166
160
153
154
162
164
162
153
151
149
149
151
152
156
156
154
147
137
134
140
147
150
146
145
149
156
159
156
155
160
165
159
150
145
151
156
155
151
150
154
156
157
157
158
159
153
147
156
131
121
128
148
161
161
158
157
159
161
162
162
162
160
158
161
165
168
163
159
156
159
160
158
159
163
172
175
170
162
153
149
151
155
157
156
156
161
166
164
157
149
150
155
163
172
178
176
161
146
138
142
152
161
163
160
158
159
159
155
153
158
162
163
161
162
164
165
162
160
161
164
162
156
152
154
161
165
163
157
152
150
152
155
156
155
157
162
164
161
157
160
163
160
154
157
170
181
176
142
147
165
176
177
167
158
157
164
168
165
159
157
159
163
165
164
164
162
160
161
163
168
162
153
142
142
146
151
151
151
149
150
151
154
156
157
159
162
163
162
166
173
178
169
152
144
158
177
182
147
151
167
178
180
173
164
157
165
176
179
169
160
157
160
165
164
160
157
156
159
161
161
158
155
151
150
147
149
153
154
152
149
148
149
153
157
161
165
166
164
165
171
177
170
157
144
151
166
172
159
155
158
163
170
169
164
155
155
165
173
173
165
155
156
157
156
154
154
155
157
156
156
158
165
170
167
161
157
159
161
159
151
148
147
151
155
158
164
165
162
156
158
165
166
158
147
149
154
158
164
161
159
159
158
159
155
153
150
151
158
163
161
157
155
153
151
151
153
157
159
156
157
164
178
183
176
167
160
159
161
159
155
152
150
151
152
154
157
155
155
154
157
161
161
157
151
148
148
151
157
157
159
162
158
153
154
158
158
152
150
149
154
159
164
161
157
153
153
157
162
162
161
167
175
175
166
158
153
153
154
155
156
156
154
152
152
153
150
146
149
153
157
159
158
157
154
151
149
154
149
152
160
166
167
161
160
166
168
164
154
149
153
164
172
174
167
159
156
161
167
169
167
166
166
163
153
146
143
149
155
158
160
158
155
157
159
161
151
145
146
152
157
158
158
157
157
153
152
156
153
156
163
169
168
164
163
165
165
164
160
159
158
160
165
167
167
164
162
167
171
170
168
166
171
171
160
146
140
145
156
166
167
162
158
158
163
165
156
146
145
152
159
160
161
158
157
157
156
158
158
161
166
167
163
160
160
160
158
155
157
162
163
158
153
156
161
163
163
161
163
161
158
162
175
185
179
157
142
142
154
167
170
166
160
155
154
154
151
147
146
151
160
163
162
156
157
161
161
162
162
163
164
163
158
156
156
157
154
151
153
159
160
157
152
154
159
159
155
152
151
148
145
150
169
186
184
165
145
139
148
157
166
167
161
151
141
138
146
150
149
150
156
160
160
155
156
160
161
161
164
163
163
162
160
158
158
157
154
150
153
157
158
157
155
158
161
160
157
153
152
146
139
144
157
171
172
157
147
140
146
153
157
162
158
151
142
139
147
156
156
151
146
149
154
157
159
157
154
150
165
165
164
163
164
166
163
158
154
154
158
161
159
158
159
164
164
162
162
160
160
156
151
151
155
158
157
154
150
152
155
156
154
152
151
151
151
155
157
162
160
152
145
144
148
153
154
154
152
147
165
166
166
167
167
165
160
156
156
160
164
165
163
162
164
168
166
161
158
159
164
165
163
161
159
157
156
158
161
166
166
161
156
148
146
150
156
159
157
157
155
154
155
152
148
144
145
154
162
161
166
167
168
171
170
164
156
154
159
162
164
163
161
165
168
169
165
159
154
154
157
161
161
161
160
161
164
165
165
165
162
161
157
151
150
152
155
155
152
151
152
156
161
161
152
145
146
156
166
168
168
167
165
167
168
163
155
154
159
162
159
155
156
162
167
167
162
158
153
150
148
150
151
154
159
163
165
164
160
154
151
152
155
158
159
156
154
152
151
153
155
157
159
157
153
153
155
158
160
159
169
167
160
156
162
162
158
156
158
160
157
152
150
155
165
166
160
156
154
148
146
146
151
158
162
164
164
161
156
151
147
149
154
158
159
156
153
157
161
166
164
157
148
143
145
151
157
159
154
152
168
169
161
155
159
161
160
158
160
163
161
156
153
159
169
168
157
146
142
145
148
156
163
169
169
167
165
163
162
157
151
151
154
155
150
148
151
159
167
169
163
155
146
142
141
146
157
163
162
155
166
168
167
166
164
160
158
158
166
171
166
161
162
174
180
170
154
140
136
143
154
164
171
173
170
167
167
169
167
161
155
152
153
151
144
141
147
158
166
166
158
151
149
146
144
148
160
177
178
164
155
154
162
169
167
159
152
157
166
168
163
161
165
173
176
166
154
142
138
144
157
162
164
164
161
162
163
165
163
159
154
149
148
148
147
146
149
155
162
163
156
151
151
151
149
154
167
182
183
171
142
135
145
161
167
160
150
148
152
155
156
158
159
159
160
161
157
152
146
146
152
154
153
153
156
157
158
157
155
151
148
145
143
151
157
160
156
154
157
160
157
151
149
152
159
164
166
166
164
162
139
133
141
158
165
161
150
140
136
143
153
160
160
156
158
164
163
156
145
138
139
147
150
152
156
157
159
159
153
145
142
145
151
160
169
172
164
153
152
155
155
152
149
155
165
167
157
142
138
147
145
147
154
159
161
161
153
142
136
144
156
165
167
164
168
170
165
155
142
136
141
151
156
159
158
158
161
161
156
149
146
153
164
171
174
175
171
161
154
152
154
152
152
156
165
164
148
137
137
147
150
161
166
161
157
156
156
149
145
151
161
169
171
169
171
172
166
154
148
147
154
160
167
167
164
158
156
157
156
155
156
162
168
167
167
170
172
167
160
154
153
155
154
154
154
151
146
147
151
157
151
160
164
159
154
153
152
147
144
152
162
167
166
162
167
170
167
159
153
155
162
171
177
175
172
162
155
153
151
151
155
158
160
157
157
160
166
165
161
156
155
156
152
146
140
141
144
148
151
154
151
158
161
158
154
150
148
144
143
147
157
160
156
152
156
165
167
160
151
150
159
171
178
174
168
163
156
153
146
139
142
147
151
150
150
156
160
157
152
148
148
148
144
138
138
141
142
137
135
139
150
159
165
164
154
148
147
148
149
150
153
151
149
149
153
163
164
158
148
144
154
167
172
162
149
146
152
156
149
142
142
147
154
158
159
157
155
155
151
147
143
140
138
141
147
150
146
135
131
137
149
162
172
167
151
143
144
152
159
157
152
148
149
154
161
167
167
160
149
148
157
167
165
151
138
138
148
158
157
154
153
158
166
168
162
154
147
151
156
158
154
147
148
154
159
159
152
146
146
149
153
163
167
161
149
142
145
153
157
156
153
149
152
158
166
172
169
161
157
158
163
167
161
151
142
144
151
156
156
158
161
165
169
167
159
144
137
147
162
173
173
167
166
167
164
157
153
157
162
159
162
164
160
156
151
151
152
152
152
153
157
159
159
158
158
158
161
158
157
158
163
164
159
155
155
157
157
152
149
153
156
161
162
162
156
145
139
148
160
172
174
171
169
164
158
152
153
160
165
163
166
164
157
152
151
156
159
155
152
150
155
162
164
161
152
148
149
152
152
153
156
160
157
157
158
160
159
151
147
149
151
154
154
157
158
156
154
150
153
154
156
157
154
148
146
149
154
161
167
168
161
163
157
149
149
156
161
158
153
151
155
164
166
163
158
155
157
155
148
149
154
159
158
154
155
157
157
155
151
151
151
151
151
156
160
162
157
150
145
143
148
149
143
136
140
148
154
159
164
168
161
163
158
151
151
157
160
157
155
159
168
170
166
162
164
167
165
159
149
148
152
158
159
153
149
151
155
155
153
152
152
151
152
155
159
158
153
148
146
150
155
155
148
140
142
147
151
151
153
157
163
157
151
152
160
166
160
154
154
164
176
172
162
158
159
161
161
156
150
148
150
153
154
149
144
144
149
152
152
151
151
154
157
156
151
147
145
146
153
158
162
161
156
151
149
148
146
142
142
147
160
145
139
150
166
172
160
151
150
158
162
161
156
153
153
152
149
149
151
150
146
140
140
140
140
142
146
151
153
155
153
157
158
153
147
143
144
150
155
157
156
153
153
150
149
149
149
151
152
151
153
141
138
151
163
165
156
150
149
150
150
151
153
155
155
153
150
150
154
155
148
141
140
143
147
150
150
151
155
156
154
152
149
149
150
149
154
156
157
155
148
144
145
148
149
152
160
167
165
155
153
147
152
157
159
153
149
150
150
152
155
156
157
158
162
163
163
157
156
156
155
155
155
158
163
162
156
154
157
156
152
142
139
146
156
159
159
158
156
153
151
148
148
148
149
156
167
170
159
144
154
152
157
160
158
153
151
151
153
156
156
158
157
156
158
162
162
158
152
150
156
158
159
161
165
164
159
157
161
164
156
142
137
145
155
159
154
149
148
152
156
155
151
147
147
154
164
159
146
133
157
152
154
159
162
161
158
154
155
154
153
152
152
151
150
151
152
152
149
148
153
158
157
152
147
147
151
157
162
163
159
151
146
149
154
152
149
141
141
151
159
160
153
143
141
149
153
148
141
136
163
153
150
155
160
160
157
156
154
152
150
149
150
152
153
152
149
148
149
153
158
161
155
144
134
134
141
148
152
150
148
152
153
153
152
150
147
146
147
158
167
168
156
142
138
146
147
146
143
141
162
154
148
149
154
156
157
153
153
151
149
148
149
155
157
155
151
149
149
153
159
161
156
147
138
138
145
148
148
146
147
152
154
152
149
149
149
150
152
160
168
170
161
152
148
148
148
146
145
144
162
157
150
147
152
156
159
155
152
150
147
145
146
147
149
148
149
150
151
152
153
154
155
157
158
159
156
153
156
159
160
157
154
149
146
147
150
154
156
159
160
162
161
160
156
147
145
143
147
148
162
160
155
154
159
163
162
159
153
150
148
145
142
143
142
147
151
156
159
155
149
149
153
160
164
164
161
158
162
164
166
163
156
149
146
146
149
155
159
156
150
147
149
153
151
142
136
142
152
156
166
165
161
161
165
167
164
159
158
155
156
154
151
147
145
150
160
167
163
155
147
145
149
153
152
150
152
155
162
164
165
162
155
150
146
145
148
154
156
155
148
143
144
148
145
137
134
143
156
161
169
166
162
160
162
164
164
161
160
161
166
166
161
156
158
160
164
165
160
151
144
142
143
142
139
138
142
149
159
165
164
160
154
150
146
144
142
144
150
153
152
150
149
148
146
142
143
148
154
157
165
162
152
147
154
162
168
163
157
156
161
164
164
163
162
163
162
162
158
150
142
136
136
141
146
145
145
148
157
165
166
161
155
150
146
143
139
139
144
148
150
151
150
150
147
147
150
151
153
153
159
156
147
144
154
166
169
163
152
143
146
153
160
164
162
159
157
159
160
158
149
139
140
149
156
156
152
152
159
166
166
160
158
157
152
147
144
147
149
147
148
150
151
149
143
140
145
150
153
154
155
159
159
160
165
168
166
159
153
147
144
148
152
158
160
157
155
158
161
161
157
152
149
150
151
148
148
155
163
162
157
155
160
164
161
156
156
160
161
155
152
154
157
151
142
132
135
146
154
154
153
162
173
180
175
165
158
157
159
159
155
149
148
151
154
155
155
157
157
158
158
157
152
150
147
141
143
154
160
156
147
148
159
169
166
157
156
162
166
163
157
157
158
155
144
136
139
149
153
152
152
163
177
184
175
159
154
158
163
163
158
151
147
146
147
152
153
156
154
152
151
151
151
150
150
148
146
149
150
149
146
149
159
169
165
153
147
153
160
162
156
149
148
146
147
148
155
156
152
146
145
127
124
135
151
164
163
161
159
159
158
161
164
167
168
167
168
171
170
165
160
160
164
164
160
157
160
165
167
163
159
157
156
156
158
157
152
149
151
161
164
159
151
150
159
172
181
176
161
146
151
143
146
151
155
155
152
156
160
162
161
159
163
166
168
170
172
171
167
162
162
165
167
163
158
155
156
155
154
151
146
145
147
153
157
156
152
149
151
156
162
162
162
159
156
159
164
168
164
156
158
167
175
175
167
153
146
151
160
164
164
163
162
163
164
165
162
159
156
159
163
167
166
162
157
155
152
150
148
145
141
139
143
151
157
158
157
154
158
161
165
170
174
174
162
150
144
156
169
174
162
173
180
178
171
163
154
152
154
163
169
169
164
160
160
159
153
147
147
152
160
161
160
160
161
164
161
157
154
155
155
153
152
153
158
160
160
163
169
173
169
168
172
178
171
155
143
153
172
183
161
166
168
166
167
167
164
155
155
163
173
173
163
157
158
158
155
149
148
151
156
154
154
157
164
168
167
165
166
172
175
171
165
160
156
156
156
162
171
171
161
151
151
163
167
159
149
150
160
169
162
164
164
160
159
162
163
161
161
166
169
164
155
151
156
162
160
156
151
152
155
155
155
159
164
166
165
166
170
176
178
175
167
159
151
148
150
156
162
159
148
138
136
143
150
153
149
145
143
148
159
162
165
162
159
157
161
169
172
167
158
148
144
149
160
166
163
153
148
149
156
159
161
163
166
166
162
158
158
162
166
164
161
155
151
149
152
157
157
153
146
140
140
141
144
149
150
146
139
141
160
163
168
170
164
159
162
172
174
163
149
141
147
158
167
168
162
152
147
151
160
162
162
163
167
167
160
152
147
148
152
155
155
153
153
156
160
161
155
148
146
153
158
154
150
148
150
152
149
150
164
167
171
172
166
162
163
168
166
156
149
154
162
169
170
166
162
161
162
165
167
162
157
158
165
168
163
154
146
145
149
155
156
157
157
160
162
158
148
137
143
155
168
165
155
146
148
154
158
159
163
166
167
168
165
161
160
159
155
149
150
164
169
169
165
161
162
165
169
170
168
160
151
153
163
169
165
156
146
144
151
156
164
169
169
164
158
150
134
126
134
152
170
169
157
146
146
153
158
158
160
159
162
164
161
157
155
152
150
147
150
159
164
163
160
159
160
161
160
160
159
155
152
154
163
169
165
155
145
142
147
155
167
179
178
166
151
138
132
131
139
153
163
166
158
154
153
153
155
159
158
158
162
163
160
156
153
151
152
150
150
154
157
160
162
162
161
158
154
152
153
152
152
156
164
169
165
154
144
142
146
154
164
172
175
162
144
133
136
149
156
154
149
150
155
157
156
151
152
159
156
159
164
165
162
157
155
154
156
155
152
151
153
159
164
165
162
158
157
157
157
155
154
158
161
164
163
157
154
154
154
154
154
158
160
153
141
135
142
159
164
153
140
138
146
151
146
141
148
156
152
156
162
166
166
162
159
160
161
160
156
153
154
158
161
160
158
158
160
164
165
162
159
158
158
159
163
169
173
172
165
155
147
147
150
152
146
141
144
155
157
149
139
137
139
137
131
133
146
155
150
146
155
166
170
166
160
162
164
163
160
155
156
156
155
151
152
158
163
166
164
161
157
156
157
159
162
169
174
173
165
155
147
147
149
153
154
150
148
148
143
140
141
143
144
137
134
137
148
158
152
147
153
162
171
166
160
158
162
163
160
158
155
154
153
151
152
158
162
163
160
153
153
156
160
163
163
160
158
157
157
153
150
149
149
154
157
160
159
152
143
139
141
146
153
154
154
154
156
161
165
161
155
156
162
165
158
153
155
159
159
155
151
154
156
157
157
154
156
156
158
157
159
162
166
166
163
158
150
149
149
152
152
149
147
149
155
161
165
165
158
149
145
144
150
162
168
164
158
160
168
166
158
154
159
164
159
153
154
159
157
149
147
156
169
171
160
151
145
152
159
164
167
165
163
163
163
161
158
152
150
152
154
151
145
144
151
159
168
170
168
160
150
144
145
152
161
164
160
156
163
163
163
167
170
166
159
155
162
165
159
148
149
163
178
175
161
150
144
151
158
165
167
164
158
157
161
164
162
157
152
152
155
156
150
146
151
158
166
167
162
158
154
149
147
144
149
159
163
156
160
160
169
182
180
164
153
154
164
168
163
156
158
166
174
171
160
154
153
152
157
160
164
161
156
154
155
157
156
154
151
150
154
158
160
159
157
156
156
156
152
151
154
156
155
150
149
159
166
163
157
157
169
183
178
160
149
148
155
160
163
163
164
162
159
158
158
155
153
150
152
156
161
161
157
154
152
151
150
147
145
145
148
157
167
171
163
153
149
148
149
149
152
157
162
163
160
159
162
162
154
154
165
173
172
161
152
148
144
145
152
161
163
159
154
154
155
151
140
135
141
153
159
159
155
154
156
154
149
143
143
147
154
160
170
173
164
153
146
151
153
153
152
155
164
171
168
159
155
161
148
152
161
166
166
162
158
151
145
140
145
153
158
158
157
156
152
146
139
138
143
151
154
153
152
155
158
158
152
145
146
157
165
167
165
168
166
163
161
162
159
156
153
154
162
170
168
163
160
163
142
149
160
162
161
159
157
153
148
149
149
152
156
159
162
161
154
152
155
159
158
158
156
156
157
158
157
156
151
149
155
164
170
166
158
157
166
177
181
174
162
156
154
156
160
163
164
167
171
171
142
150
158
160
160
158
154
151
148
155
160
160
159
160
164
164
164
162
169
173
169
163
160
160
166
163
157
153
150
151
157
163
162
156
145
147
161
174
180
174
159
153
151
151
153
156
159
161
163
163
146
151
160
161
161
160
153
147
145
150
159
164
163
159
159
163
166
168
168
167
163
163
162
161
160
157
154
154
152
152
156
158
155
148
144
146
155
158
161
157
152
146
141
141
146
153
155
148
144
148
150
161
164
162
160
157
154
148
141
143
151
160
160
154
151
152
160
163
163
160
158
161
160
150
139
137
149
157
158
157
156
156
153
152
152
155
156
153
151
145
141
135
134
139
149
155
153
144
140
145
154
164
168
162
153
150
151
151
148
145
147
149
151
152
151
154
156
160
159
160
163
165
161
149
136
137
149
158
163
162
158
156
154
158
162
165
161
156
152
145
139
136
143
155
162
162
155
149
150
150
158
164
164
159
150
146
148
151
154
155
151
149
151
156
162
164
163
159
155
158
168
172
166
159
153
155
158
159
162
162
158
153
150
157
164
168
162
158
158
156
151
148
158
170
174
163
155
154
156
150
163
162
159
157
157
155
153
150
152
158
159
157
156
162
173
173
164
151
146
151
162
166
162
160
163
167
162
157
155
155
152
148
148
156
163
167
162
158
160
164
162
160
163
168
167
158
153
153
156
151
160
159
156
158
165
167
161
153
150
150
155
158
159
163
168
169
162
148
142
146
155
160
158
155
156
159
158
152
148
147
149
150
150
156
161
162
158
154
153
159
161
161
158
155
155
153
152
152
158
162
154
158
157
158
163
169
164
156
147
146
152
159
161
158
156
160
161
154
149
150
158
164
159
151
144
145
148
147
144
146
152
157
159
158
159
158
152
144
141
149
161
163
157
149
149
151
154
155
160
169
152
158
156
152
154
163
162
155
148
152
162
167
164
156
152
157
164
161
158
156
162
164
160
151
142
142
148
149
150
152
155
160
160
158
157
155
150
142
138
146
160
167
162
154
152
154
154
152
152
156
161
155
146
141
150
159
159
153
150
157
171
175
167
161
156
157
160
159
159
156
156
157
157
154
151
148
149
153
154
156
158
159
158
154
155
155
154
149
146
148
159
165
165
161
158
156
155
148
142
141
169
151
133
136
152
163
160
152
150
153
162
166
166
166
164
155
150
151
157
159
152
150
154
159
162
156
154
156
159
159
159
157
152
149
149
155
162
161
154
146
144
150
155
159
159
157
153
148
145
145
167
149
137
144
155
162
157
151
149
150
152
160
165
171
171
162
152
152
159
161
156
151
152
161
167
163
156
152
155
157
157
153
146
143
146
153
164
164
158
146
136
137
144
149
150
150
145
145
150
154
157
150
151
156
156
153
151
152
154
157
158
162
167
173
174
169
163
159
158
159
156
151
151
157
166
166
156
148
148
153
154
150
143
145
151
157
158
157
154
150
144
141
142
145
148
144
143
143
144
148
154
152
158
160
155
151
153
162
169
171
168
163
163
163
161
163
163
158
153
148
145
143
144
151
163
164
156
147
147
153
157
153
148
152
157
157
152
149
150
156
159
157
155
153
151
151
148
143
141
141
159
154
153
154
153
154
159
168
174
171
163
154
152
151
150
150
151
151
147
141
139
139
142
151
159
161
154
147
146
152
157
157
153
153
156
154
150
150
151
161
168
172
173
169
164
158
153
147
142
142
170
159
149
143
148
156
161
163
161
157
153
150
149
150
152
149
146
148
150
154
153
149
151
155
158
159
152
147
144
142
144
147
148
148
147
145
147
148
151
157
167
174
177
174
167
158
151
144
143
142
171
162
149
142
144
155
159
157
153
151
153
154
157
156
155
151
147
150
157
163
163
161
159
161
162
158
152
148
146
141
138
138
145
146
142
141
141
144
147
152
157
165
171
172
165
154
146
141
142
142
168
165
152
146
146
154
158
156
151
149
152
159
161
159
154
149
147
150
156
162
162
160
159
162
164
160
153
150
151
155
153
150
152
150
149
145
142
145
147
151
149
150
155
159
155
149
143
142
144
144
167
167
159
152
150
154
159
159
154
148
146
146
149
151
152
150
148
149
152
156
158
156
155
158
163
160
153
146
150
158
168
169
161
155
150
148
150
152
157
155
147
140
139
141
142
139
140
144
152
152
164
165
161
158
158
162
166
166
161
154
146
142
141
145
152
156
154
149
147
149
155
156
154
152
154
156
152
144
143
150
166
171
163
153
147
148
153
162
161
156
148
139
133
135
137
135
138
144
153
154
158
162
162
159
161
166
172
171
166
161
159
154
150
150
155
163
160
151
147
148
151
154
154
151
151
155
156
153
148
151
154
159
160
153
147
146
150
154
154
153
151
149
148
147
146
143
140
142
146
145
158
167
164
157
156
163
169
168
160
157
161
164
163
160
157
158
157
155
153
151
146
146
152
156
161
159
159
161
160
156
153
156
160
159
153
146
142
144
148
150
152
156
160
159
154
147
146
145
144
143
165
169
165
158
153
157
159
153
147
143
146
154
159
158
155
153
152
157
159
155
146
139
147
161
167
161
156
158
162
162
157
158
165
169
160
148
145
149
155
155
154
158
161
158
152
145
146
148
151
151
163
167
167
163
162
158
155
149
143
140
139
141
146
150
152
153
153
159
160
158
149
143
148
154
155
149
147
153
161
162
159
160
168
172
165
153
152
161
167
162
157
157
158
153
144
137
140
147
153
153
156
161
166
167
165
160
155
154
155
155
150
145
142
145
149
156
158
159
158
159
158
158
156
152
145
142
142
149
155
157
154
155
162
166
162
155
154
157
162
158
154
152
152
151
143
138
138
146
153
152
154
161
168
168
164
155
153
154
160
162
160
155
149
146
147
153
157
158
158
162
168
170
165
157
152
149
146
146
147
149
148
146
148
152
151
150
146
147
147
145
143
144
148
150
146
143
144
152
155
154
145
145
156
165
167
162
156
155
158
159
157
156
161
166
171
170
162
158
156
158
162
165
167
163
159
156
157
156
154
153
159
166
171
165
159
153
149
148
151
157
163
162
155
153
159
168
171
162
150
147
153
150
154
157
155
153
152
156
161
163
164
164
164
165
166
170
171
169
162
161
164
168
166
162
159
160
163
159
151
147
153
162
168
164
160
155
152
149
149
148
151
152
153
152
157
165
173
167
151
140
162
165
161
154
147
151
158
165
163
162
164
168
166
163
160
160
162
160
161
162
165
166
163
159
160
165
168
161
154
149
151
154
157
161
160
158
155
153
152
149
148
148
151
153
154
153
156
159
157
151
167
175
171
159
154
160
167
167
160
158
160
165
164
161
158
157
152
152
157
162
164
161
161
161
164
167
168
164
161
157
155
152
154
158
161
160
157
155
158
158
151
147
153
161
161
152
145
152
163
170
170
180
177
169
165
166
165
160
155
157
162
163
160
159
160
161
158
155
157
162
163
160
159
160
161
161
160
161
165
168
164
158
156
159
158
156
152
154
159
160
156
151
155
167
170
158
145
144
156
171
161
174
177
171
164
161
161
158
159
162
166
162
157
158
161
164
162
158
156
159
158
156
156
157
157
152
150
156
166
175
176
170
162
158
155
150
149
153
159
162
158
154
154
159
164
161
151
142
142
155
156
165
171
170
164
158
159
164
167
166
162
158
156
159
163
165
162
154
150
150
152
154
155
159
161
158
153
152
159
171
178
174
164
155
150
147
152
158
163
165
162
157
152
152
156
161
159
152
146
147
158
162
167
167
161
159
164
172
174
164
156
154
157
163
166
166
160
154
149
148
151
153
154
159
166
165
156
151
151
163
167
165
158
152
149
150
156
162
164
164
163
160
157
153
155
159
162
164
160
156
164
163
165
165
163
162
165
171
170
161
156
159
163
169
168
166
163
162
162
162
160
154
152
153
156
156
154
153
154
160
157
153
150
151
153
156
157
158
157
157
161
161
163
160
156
155
161
166
167
162
164
162
163
163
163
161
161
160
159
160
161
167
173
171
167
163
162
166
169
170
168
163
155
151
144
142
145
154
163
161
154
148
150
157
163
164
159
155
148
144
151
159
166
163
155
153
154
158
159
155
161
159
160
162
161
157
151
150
154
159
166
172
172
169
164
159
158
158
161
163
165
165
163
158
151
143
145
155
164
163
156
151
155
165
169
165
158
149
146
146
152
155
159
155
153
153
154
156
153
149
159
158
161
162
158
148
144
148
156
162
164
165
165
164
163
159
157
155
153
152
154
156
161
164
162
157
154
153
156
156
155
153
158
168
171
162
149
142
146
153
158
151
140
138
146
156
160
157
158
162
155
157
161
161
156
149
145
154
162
163
158
152
154
158
161
159
156
155
155
154
155
155
156
159
160
159
154
153
152
152
152
152
155
165
170
160
143
133
144
159
164
147
126
122
140
155
158
154
158
167
150
152
157
159
157
153
156
162
165
161
153
146
147
152
154
154
152
156
161
165
164
160
157
157
157
155
154
154
157
157
153
150
149
159
166
163
148
135
143
158
162
144
125
124
140
152
148
143
148
157
149
148
153
159
161
163
165
168
167
162
154
149
149
149
146
145
152
160
169
173
166
159
156
157
158
158
155
154
157
162
161
154
150
152
161
162
154
148
147
153
149
141
134
140
149
152
146
142
147
151
158
152
154
159
162
164
164
166
167
164
161
159
155
151
145
144
154
164
170
169
162
154
155
159
164
164
159
152
151
157
162
163
158
154
156
157
155
155
152
150
142
140
147
155
159
159
158
156
155
153
168
163
157
157
160
161
160
159
160
162
164
162
158
155
153
154
160
163
162
164
164
164
161
161
160
162
159
154
150
152
158
163
164
160
157
155
155
156
153
151
150
150
153
157
160
163
167
162
157
155
166
162
156
155
158
159
154
150
151
156
159
158
155
157
159
164
164
162
159
163
171
174
168
155
146
148
155
159
156
152
153
161
164
163
160
157
154
154
153
154
159
162
158
155
153
155
156
152
148
149
161
158
156
160
163
158
150
146
149
156
156
152
151
155
163
168
165
164
166
167
170
168
162
153
144
146
155
160
159
154
154
157
159
160
159
158
155
152
151
155
161
163
160
156
149
142
135
135
142
149
164
160
164
171
167
157
148
148
154
159
155
153
153
160
163
163
163
167
168
168
161
160
160
157
156
154
156
155
155
153
154
155
155
157
161
164
159
155
150
154
158
160
159
158
152
140
129
133
146
154
169
169
173
174
167
157
152
156
156
153
152
155
162
162
160
157
160
164
166
158
154
156
160
161
160
158
158
156
152
149
151
155
157
160
167
170
163
155
149
151
153
156
157
158
156
154
149
151
155
155
161
165
169
171
165
161
162
162
155
143
141
152
159
159
153
152
156
159
157
151
152
156
162
158
154
156
163
164
157
146
147
155
161
161
161
163
162
156
154
152
152
152
150
152
159
168
171
169
163
157
148
155
164
167
162
160
162
162
154
141
136
141
149
148
147
146
151
156
158
157
154
153
153
149
149
156
166
168
159
146
144
156
165
159
148
144
151
160
164
158
151
148
145
147
157
168
174
171
165
165
149
156
163
164
160
156
155
158
158
153
146
140
142
146
147
145
147
152
167
168
158
149
145
149
158
163
165
164
157
148
148
155
162
156
144
136
146
161
172
168
155
147
144
148
155
162
166
169
168
166
160
161
164
163
160
155
152
155
159
163
159
150
147
150
157
156
153
157
168
169
162
151
148
154
164
164
160
158
156
153
153
155
158
158
151
143
147
157
169
168
157
148
146
150
155
162
165
169
168
162
164
164
162
160
161
162
160
155
155
158
159
160
158
159
161
162
162
166
169
171
165
161
158
158
158
156
155
156
158
158
157
156
156
156
155
153
150
150
156
159
155
149
147
149
154
161
169
170
166
160
163
164
161
159
161
166
165
156
149
149
157
163
162
158
154
155
160
169
172
172
168
166
163
157
151
149
154
158
161
161
159
156
154
152
152
152
152
151
151
151
151
148
149
149
150
156
160
162
162
160
159
162
161
159
159
158
156
152
148
150
158
162
161
154
149
148
155
164
171
172
172
170
163
157
153
152
157
159
160
161
158
154
149
149
152
158
161
157
151
144
144
146
153
158
156
152
144
144
150
156
155
158
158
160
159
157
149
146
150
155
162
162
160
158
159
155
154
153
157
167
172
168
162
158
158
162
160
158
161
164
160
151
144
148
161
175
176
166
155
145
140
144
156
167
166
152
140
135
138
142
149
148
153
162
170
165
152
145
148
155
159
159
159
167
176
172
155
144
145
157
169
167
161
158
160
164
161
159
162
166
163
154
143
149
162
176
178
168
157
145
141
143
153
166
168
159
147
139
137
137
145
146
152
163
174
171
159
149
146
150
153
153
156
165
175
171
155
143
142
150
161
162
157
153
155
158
158
156
154
158
160
157
154
151
152
158
161
158
151
143
142
147
152
160
162
159
155
148
146
149
144
150
155
159
165
165
160
152
149
149
152
152
153
154
154
154
153
151
148
149
153
154
152
150
151
153
152
147
141
142
151
157
157
151
145
144
149
147
140
137
142
150
156
157
156
156
156
155
158
160
149
153
155
152
153
153
153
152
150
151
154
155
152
145
138
142
152
157
155
149
147
148
148
151
152
153
150
142
137
140
147
155
154
152
151
153
153
147
135
132
141
150
156
155
153
154
157
156
154
154
155
153
147
143
149
153
152
151
149
152
156
156
154
148
144
146
150
156
158
155
152
149
151
159
164
162
155
152
153
154
155
153
151
151
159
167
166
158
142
135
141
148
152
152
151
154
156
152
147
141
166
153
142
142
151
159
159
152
148
150
152
155
157
161
162
155
148
150
157
163
161
159
163
173
179
174
166
162
162
162
159
154
148
150
158
165
169
165
154
147
144
146
149
150
150
148
145
142
141
143
169
160
150
149
153
158
158
153
151
149
151
154
163
174
176
166
152
149
158
165
166
164
167
174
179
176
167
162
158
159
157
154
148
146
148
152
158
162
159
154
149
148
146
147
146
140
131
131
140
152
162
161
161
159
155
153
152
153
154
155
157
161
168
177
178
172
163
158
159
161
159
155
155
159
164
163
158
152
151
154
154
152
148
147
149
148
150
150
153
156
155
148
143
144
145
141
132
129
139
154
155
160
165
161
153
150
153
160
162
161
158
161
164
166
163
161
162
158
156
152
149
146
146
149
155
160
154
147
147
152
157
154
151
152
157
155
148
145
148
154
157
154
152
153
155
152
144
136
140
151
156
159
156
153
147
151
159
168
167
162
155
152
152
151
148
147
148
150
153
153
150
145
145
151
161
162
154
146
144
149
157
155
152
152
154
153
149
149
150
153
158
160
164
167
166
157
147
139
142
147
167
161
150
140
142
153
160
163
160
156
152
150
148
147
145
142
143
147
152
157
155
150
151
158
165
163
155
148
143
144
146
148
150
147
144
145
150
157
156
155
157
160
167
169
164
154
144
140
141
147
170
162
149
139
142
154
159
158
154
153
159
163
162
157
155
150
147
150
156
159
158
154
155
159
162
159
152
147
144
139
137
140
148
149
149
148
151
156
155
151
147
150
158
164
158
150
144
141
144
150
167
162
152
144
146
154
159
157
153
153
162
173
177
172
166
161
154
151
153
156
157
154
152
150
151
149
146
146
145
143
138
140
149
161
166
161
153
147
145
142
139
139
146
153
153
152
153
155
155
154
163
160
155
150
148
151
157
161
158
154
154
158
164
170
170
167
157
147
143
151
157
155
151
146
147
148
145
143
144
145
148
149
152
160
166
161
150
144
142
144
146
144
141
143
149
153
160
163
162
156
155
157
159
155
151
151
160
166
165
157
149
143
145
154
166
166
158
144
140
149
159
160
153
147
147
152
150
147
142
143
150
156
156
153
151
151
148
147
146
151
154
153
145
140
142
151
158
155
149
146
148
156
164
161
159
161
167
170
169
161
157
149
145
146
151
158
155
146
143
151
163
166
159
153
151
155
158
154
146
141
146
156
159
155
150
147
150
153
154
153
154
154
149
145
147
148
148
141
132
129
155
166
172
168
164
166
170
168
162
159
161
162
156
148
145
144
146
149
153
154
156
153
155
158
159
157
156
155
149
141
138
148
160
164
154
148
150
158
159
154
151
151
152
151
147
145
142
136
132
129
166
174
173
166
161
161
162
157
153
153
158
160
158
154
146
140
140
148
155
155
147
141
147
159
163
157
152
152
152
143
139
146
160
167
156
146
148
162
166
158
151
150
151
152
149
145
143
145
146
144
167
168
161
153
152
155
155
154
153
152
153
153
154
154
152
149
147
149
154
154
149
145
152
159
159
152
146
149
153
152
148
150
157
162
152
145
149
161
167
159
151
146
148
152
152
149
151
152
152
150
164
158
146
141
144
151
156
157
158
156
153
150
150
153
157
160
160
160
157
156
155
158
159
158
154
147
144
146
151
155
156
156
154
153
150
146
147
153
153
150
142
143
148
156
157
154
150
150
152
152
163
159
148
141
144
151
157
159
158
154
151
151
149
149
157
166
171
167
160
157
157
160
159
157
153
149
145
145
146
154
157
154
149
146
145
151
149
146
140
138
137
144
151
158
158
152
148
149
155
159
159
169
181
183
173
162
154
153
159
163
162
158
158
161
168
166
155
144
143
153
164
171
167
162
158
159
162
160
154
149
153
165
173
169
159
153
153
154
156
154
153
156
157
157
161
165
165
160
157
159
152
155
161
163
162
161
157
157
161
165
168
167
163
160
160
161
160
157
155
160
168
171
166
160
159
164
169
165
153
145
150
164
174
171
163
159
158
157
155
149
142
145
152
157
163
172
177
170
156
147
154
154
151
147
152
162
174
172
165
161
165
169
166
160
155
157
164
170
168
164
163
161
159
159
162
167
169
165
157
151
152
157
164
165
161
157
154
153
151
145
139
141
149
153
154
157
162
162
157
143
166
169
166
159
158
167
178
175
163
156
158
162
162
159
158
159
165
172
173
166
160
156
162
167
166
163
159
159
160
158
153
149
150
152
153
151
147
147
145
143
141
146
154
158
154
146
143
149
156
155
167
177
177
170
165
166
166
160
154
153
155
157
158
159
161
162
163
164
168
166
161
161
166
169
164
154
146
152
160
160
153
146
145
150
155
154
149
143
142
144
151
157
164
168
164
156
148
147
157
167
159
167
169
167
161
158
152
148
148
152
157
158
159
161
163
160
156
155
161
164
163
161
161
160
155
148
142
147
158
163
162
155
152
155
159
160
155
150
145
150
157
162
166
170
172
173
165
156
156
166
154
156
156
156
155
155
153
154
156
159
160
160
162
162
160
155
151
151
153
155
154
153
152
157
158
154
145
145
154
164
172
169
161
156
157
157
157
155
155
158
160
161
159
162
170
177
176
166
159
163
159
155
153
155
156
157
162
167
171
170
165
161
159
157
153
153
154
153
151
149
146
145
151
158
165
162
149
143
151
163
172
170
161
155
153
152
154
157
162
164
163
156
149
151
157
167
170
169
167
164
163
157
155
157
158
160
164
172
176
174
170
163
154
147
148
153
159
162
160
153
149
148
154
159
162
156
149
151
155
162
164
161
158
155
154
153
154
158
165
167
164
156
148
148
152
157
162
166
169
167
161
159
159
159
160
159
159
161
168
173
173
168
157
149
149
154
160
165
166
163
158
159
158
155
151
145
150
159
165
163
154
147
146
152
153
155
156
158
162
164
161
156
152
150
152
153
156
157
157
155
159
160
160
160
160
156
153
154
162
169
172
171
169
162
156
153
156
158
163
162
160
161
159
155
147
146
152
168
174
165
153
144
144
146
149
151
154
157
161
158
158
153
152
150
150
153
155
155
148
137
162
160
158
158
157
155
153
157
162
166
167
167
167
164
159
154
151
152
154
153
152
153
155
155
152
149
153
161
166
165
156
149
149
151
150
149
149
153
161
162
159
149
140
139
147
158
166
164
154
143
164
161
158
156
155
155
157
163
163
163
160
156
156
158
157
154
153
152
152
152
152
153
154
155
154
152
149
150
154
156
156
154
158
164
163
153
146
149
163
174
168
148
128
126
144
160
172
168
161
159
162
162
161
158
156
156
158
160
158
153
150
151
152
153
154
155
154
155
159
163
163
160
157
157
157
153
148
144
147
150
152
154
159
165
168
162
149
146
160
176
176
154
133
131
148
162
167
161
161
166
161
164
165
160
156
155
157
157
155
151
150
151
153
153
155
156
159
162
167
167
163
159
158
160
162
160
155
148
148
151
153
153
154
157
162
160
152
147
155
169
172
162
153
154
158
162
159
157
159
161
163
166
166
161
156
154
158
162
160
156
155
157
157
156
156
160
166
169
165
159
152
152
156
161
167
167
161
154
150
154
157
157
157
156
157
156
153
149
151
158
162
165
170
171
167
161
157
159
157
151
162
163
162
159
156
156
160
166
164
162
163
166
165
158
157
163
169
167
157
152
150
153
157
157
158
161
161
159
155
154
157
161
165
166
164
159
154
149
148
151
157
165
169
168
162
158
157
155
152
141
157
159
158
158
156
157
159
162
161
163
169
176
170
161
155
161
167
165
157
153
160
164
158
147
142
148
160
163
158
152
153
160
166
168
166
159
153
146
144
148
156
164
166
160
154
152
150
147
143
141
159
157
158
157
156
156
154
153
152
159
168
174
169
160
155
156
160
163
162
162
162
162
156
148
144
154
162
164
157
153
152
155
156
154
154
154
150
144
143
150
159
167
165
158
154
148
141
140
145
156
164
160
158
157
155
152
151
148
146
147
153
160
163
161
157
154
155
161
164
162
157
151
151
152
159
163
167
163
154
153
152
153
152
149
151
153
152
148
150
160
170
170
165
158
153
146
139
142
156
164
165
160
158
157
156
157
157
154
146
137
136
146
158
161
160
156
156
161
163
160
150
146
148
152
161
167
171
167
160
156
155
156
157
155
154
159
161
159
161
166
168
167
159
154
151
148
149
156
161
162
154
153
158
163
162
166
165
163
151
137
134
144
154
157
157
155
160
163
165
159
152
149
150
151
154
163
175
183
175
162
156
158
160
155
151
155
163
168
163
157
152
153
151
149
151
157
164
167
161
157
152
155
162
166
163
161
162
163
158
152
147
151
154
153
150
152
159
167
170
164
155
152
151
152
154
163
178
186
178
162
153
154
157
150
140
139
152
161
157
146
145
147
150
151
154
160
162
159
153
153
161
165
165
164
155
147
147
157
163
167
161
155
152
151
151
151
155
162
170
166
156
147
152
157
163
166
172
173
168
159
149
146
149
151
146
141
141
146
148
147
146
150
152
153
154
154
152
148
148
149
171
171
164
158
151
146
148
156
163
169
162
151
148
155
158
156
151
151
156
157
154
150
154
162
165
162
159
159
163
160
151
145
149
159
168
161
149
143
146
152
151
150
151
151
154
154
153
154
150
145
169
165
159
156
158
163
163
160
160
161
156
150
150
158
164
164
155
147
145
151
158
163
165
163
159
156
157
159
161
160
153
148
151
164
174
167
155
149
148
155
152
150
149
151
153
154
161
165
163
151
161
158
155
156
162
169
165
159
154
157
158
158
156
158
163
164
160
154
150
155
165
170
169
161
156
158
160
160
158
152
151
151
152
155
153
149
146
148
151
153
153
153
151
149
146
150
155
162
163
160
156
153
155
158
162
162
156
150
150
158
165
164
157
153
152
153
157
156
159
162
165
165
160
157
157
161
161
158
150
147
150
151
151
147
140
139
143
149
151
153
154
156
154
149
143
140
140
146
152
159
150
149
153
160
162
160
150
143
148
157
162
161
154
148
146
146
145
150
156
163
165
157
150
150
154
158
158
155
154
153
154
153
150
147
148
152
157
157
155
152
151
152
149
147
146
143
139
138
140
144
145
144
151
162
170
167
153
142
144
154
157
154
152
153
154
148
141
140
150
163
166
162
155
152
154
154
156
157
160
165
162
155
148
146
150
161
167
168
158
149
144
142
146
149
152
153
150
145
139
136
144
144
150
160
167
164
156
148
150
152
152
149
152
161
159
151
142
141
149
159
163
161
160
158
158
158
158
158
157
158
156
152
147
142
141
150
164
167
154
136
131
138
149
156
158
156
155
150
147
144
146
149
153
155
153
150
149
154
161
159
151
146
149
157
156
151
147
149
152
149
146
148
155
162
168
168
161
152
145
141
142
146
145
143
140
147
159
161
147
127
125
137
154
161
159
156
155
158
157
155
149
152
153
151
147
140
144
155
162
160
151
143
145
150
149
148
148
153
149
141
135
136
146
158
167
167
160
149
141
140
142
143
144
147
152
157
162
158
143
126
126
137
152
158
157
157
162
165
162
155
149
151
151
153
152
152
151
155
160
157
149
143
142
146
149
148
146
144
146
146
142
141
144
153
160
163
159
155
155
156
155
145
143
150
158
167
165
156
143
135
131
139
146
150
153
158
165
165
156
145
153
151
151
154
161
165
163
159
159
155
150
144
143
149
154
152
143
137
146
156
160
155
150
154
159
161
161
161
163
163
156
146
143
149
158
161
157
151
145
141
144
143
146
148
150
151
151
149
145
140
159
158
156
156
159
165
167
163
161
159
156
151
149
153
160
156
146
143
153
163
166
161
157
158
160
161
161
162
159
156
152
147
148
149
150
149
147
147
148
152
151
147
146
145
146
143
137
134
138
145
163
163
163
158
155
157
161
161
161
160
159
157
155
154
156
156
151
152
158
161
159
156
155
157
158
159
158
159
158
155
152
153
153
155
153
148
145
144
150
156
156
148
141
140
144
148
143
137
140
153
157
163
165
158
153
153
155
155
154
153
155
158
158
154
147
147
150
154
156
154
152
150
149
152
155
155
155
156
158
159
159
157
157
162
161
156
147
143
145
154
157
151
140
139
147
155
152
144
142
152
153
160
158
154
149
152
154
155
150
150
150
152
155
153
147
144
145
148
150
151
150
148
147
147
152
154
155
155
156
158
158
154
153
155
156
153
146
140
144
153
158
155
146
143
148
154
149
141
140
148
154
157
153
147
147
152
156
156
155
154
153
152
151
151
151
150
147
146
147
150
153
150
148
146
149
152
155
153
150
147
146
144
145
145
143
145
147
149
153
155
158
156
150
147
146
144
141
140
141
149
162
159
152
147
150
155
159
158
157
158
161
156
150
151
155
157
154
150
149
151
156
153
149
148
149
150
151
146
139
132
129
134
143
148
148
148
150
155
158
156
151
149
147
150
147
144
144
145
153
156
164
159
153
150
153
160
163
160
159
158
159
157
154
155
159
165
159
152
151
155
159
157
153
149
150
150
148
143
137
128
125
130
145
160
164
159
151
149
151
147
145
144
147
155
156
155
158
162
164
163
156
155
153
150
150
153
158
162
161
157
155
155
157
160
164
167
161
154
151
155
159
159
152
149
150
153
153
148
145
138
131
132
145
159
163
156
142
131
132
144
152
154
156
156
158
163
166
165
162
160
147
152
154
151
144
140
147
157
161
157
154
156
156
160
165
167
161
155
151
153
157
155
151
147
148
152
156
157
154
148
143
139
143
149
150
144
132
124
127
144
159
166
160
153
153
160
163
153
145
147
153
161
162
157
148
145
148
154
159
157
158
160
157
155
155
156
158
155
153
153
153
152
149
147
147
146
148
153
154
148
145
147
148
148
144
142
140
140
140
147
152
155
151
145
148
154
152
141
130
135
164
169
168
162
157
159
162
161
159
159
160
161
158
152
149
146
148
151
153
152
147
144
147
148
148
140
136
140
145
145
143
146
152
154
150
149
154
162
159
149
140
138
138
142
146
147
145
137
133
135
167
171
163
156
156
163
173
172
165
159
159
158
157
156
150
142
140
145
153
155
149
145
148
153
153
143
136
138
143
141
139
143
149
154
152
150
160
172
168
154
139
134
138
144
146
147
145
144
143
143
167
167
156
146
146
159
170
173
169
162
157
154
156
158
156
149
144
147
155
161
162
159
158
162
159
152
144
144
143
141
138
139
145
148
149
147
153
163
165
156
144
140
144
151
154
156
153
149
144
143
167
164
152
143
144
154
165
168
164
158
154
151
152
156
158
159
158
159
160
160
160
162
163
163
158
151
146
144
144
144
144
145
146
146
146
144
146
150
154
154
149
147
151
157
163
163
154
145
143
142
167
162
154
146
149
158
165
163
156
150
146
146
147
149
155
164
170
168
160
150
146
149
155
157
153
148
145
144
145
150
155
157
157
155
152
150
149
147
151
153
152
152
154
158
160
156
147
143
144
145
163
172
178
177
171
164
158
157
162
167
168
161
156
158
164
165
156
149
148
159
172
180
175
164
159
160
167
168
159
147
139
142
152
158
160
162
164
164
157
149
143
147
156
165
169
171
166
161
159
161
152
157
162
168
167
164
158
154
159
165
167
165
158
158
158
159
155
152
153
159
167
171
166
162
160
162
168
167
159
146
136
139
152
160
163
164
166
165
165
158
150
147
153
161
169
176
178
171
161
157
156
155
158
160
160
161
158
154
154
160
165
166
162
158
157
159
164
166
165
158
154
152
157
160
162
161
161
161
160
157
151
149
152
156
159
156
155
160
162
160
155
153
156
159
159
162
166
166
162
153
164
165
164
162
161
165
163
158
155
158
162
163
162
160
160
161
165
169
164
153
142
146
161
171
168
156
149
153
161
168
165
160
153
153
154
150
148
147
149
149
152
157
161
159
153
150
154
161
163
155
164
165
166
165
165
167
167
162
159
160
161
159
160
162
163
160
156
157
155
150
147
154
169
177
170
154
141
146
159
167
167
161
155
154
156
157
152
144
138
139
148
157
160
159
153
153
159
164
166
164
163
159
153
154
158
164
164
163
162
163
163
161
162
163
163
156
149
151
155
158
160
161
166
172
164
153
144
146
156
160
158
155
153
156
162
166
160
148
139
141
152
160
162
157
155
160
168
168
167
167
167
156
147
146
152
156
159
161
163
166
167
165
163
163
160
154
150
151
156
161
162
159
159
161
160
156
151
151
155
158
156
152
151
155
161
165
160
152
146
149
158
161
160
155
156
160
164
162
159
163
170
158
150
149
151
152
154
160
166
171
170
165
159
153
151
151
150
152
154
155
152
154
157
161
162
160
156
154
157
159
157
154
153
155
158
156
153
152
154
156
158
155
152
151
154
155
152
151
154
160
166
158
155
156
154
150
150
157
168
174
171
160
148
141
141
148
153
156
155
150
150
153
158
161
163
160
160
160
162
159
157
157
156
156
156
154
153
153
157
158
156
149
145
146
151
150
146
147
155
165
159
159
160
160
157
152
150
156
166
172
170
160
149
142
143
150
157
162
162
157
152
154
157
157
154
157
163
169
165
155
150
148
153
153
154
153
155
155
156
157
154
149
145
144
150
149
142
143
152
164
159
161
161
159
158
158
158
159
164
165
165
161
158
155
156
154
159
164
164
160
155
153
153
151
147
153
163
168
164
152
142
142
147
150
148
148
152
157
157
156
155
152
152
152
151
148
142
140
143
149
165
163
156
154
158
166
171
167
162
156
156
155
159
161
158
154
156
158
156
154
152
152
153
153
151
153
157
158
158
154
152
152
155
153
150
147
150
161
170
167
160
155
157
159
160
156
154
149
141
134
170
165
156
154
160
172
175
169
158
149
148
152
156
156
152
151
152
152
153
152
153
156
157
158
156
153
151
149
153
157
161
164
167
166
156
150
150
164
179
180
167
154
151
156
160
161
165
162
152
140
170
170
167
164
165
172
172
161
149
145
147
156
158
155
151
150
152
154
157
161
162
162
161
159
157
153
151
151
152
156
156
161
164
166
161
153
152
162
177
180
171
157
149
150
157
160
164
163
162
160
166
173
174
168
163
160
157
152
147
147
153
161
161
158
157
159
158
158
159
160
161
159
158
159
160
158
157
157
157
156
153
152
154
159
160
157
155
159
169
174
172
164
156
157
158
157
155
157
163
171
161
168
172
164
156
151
152
153
153
153
156
157
158
157
159
165
168
162
153
147
148
151
156
161
165
164
162
161
160
158
155
151
151
155
158
159
157
156
161
167
169
169
165
165
159
154
151
152
156
162
152
162
169
166
158
154
159
163
162
158
157
159
157
155
155
162
171
165
152
142
144
151
157
159
161
163
162
162
159
157
155
153
154
155
158
159
155
153
156
161
163
162
162
157
153
150
150
150
149
149
153
162
169
168
160
161
166
170
164
161
165
170
167
154
145
153
164
165
154
145
148
157
157
154
154
160
165
164
157
151
151
153
155
154
154
151
150
147
150
154
157
159
156
153
151
150
151
151
149
147
162
166
166
161
157
160
165
165
160
160
169
178
174
158
145
144
154
157
154
150
149
156
154
152
155
164
170
166
153
144
146
153
155
152
148
145
144
142
145
150
157
160
158
157
158
161
159
155
155
156
171
167
160
156
156
159
162
159
151
155
163
169
169
160
149
144
146
150
155
153
148
145
146
153
163
171
172
165
154
146
149
153
155
152
151
148
143
140
144
151
158
160
158
158
161
164
161
161
162
164
168
160
156
159
163
166
164
157
152
149
149
152
154
158
156
151
149
151
156
155
148
139
143
154
166
168
172
168
164
159
157
156
158
156
152
151
150
149
151
154
157
154
149
149
151
156
161
164
162
161
158
154
156
165
172
173
166
158
155
151
148
150
153
156
158
157
158
158
159
157
151
147
148
154
159
163
167
175
179
173
164
157
154
150
149
151
161
164
159
151
148
148
149
147
147
153
159
161
157
157
161
156
159
164
166
164
161
161
159
160
162
162
161
158
158
160
164
168
164
159
154
154
158
159
158
156
161
171
178
176
165
155
147
144
143
152
162
164
155
142
144
153
160
156
153
154
155
156
154
155
165
163
160
156
154
152
157
162
165
168
166
167
164
160
160
161
164
168
169
161
155
157
163
169
164
154
149
153
163
167
163
152
145
148
153
160
161
153
144
142
149
161
169
166
156
154
153
152
151
154
166
164
159
153
152
155
161
163
164
165
159
154
153
159
162
161
158
159
160
159
158
161
166
168
164
156
148
148
157
163
159
151
149
157
173
173
162
149
144
148
153
158
161
160
157
155
152
152
153
152
157
157
155
157
162
167
166
162
158
155
151
147
150
157
162
161
152
144
142
151
161
167
167
163
159
157
157
158
158
158
156
151
151
159
175
177
165
154
151
155
153
149
149
154
155
155
154
154
153
152
152
151
154
162
168
170
161
153
151
152
154
155
154
157
162
162
154
140
135
141
154
165
163
159
157
159
162
160
155
152
151
152
153
156
160
161
157
158
157
155
152
148
148
151
153
151
153
154
155
154
152
150
154
160
164
161
154
146
148
154
157
158
153
152
155
160
155
148
140
140
146
153
155
156
158
161
161
158
152
147
148
154
158
156
148
143
144
150
155
153
153
149
146
144
144
149
155
158
159
161
155
153
154
159
161
159
152
149
150
154
158
155
149
144
144
149
153
150
146
143
142
142
148
154
158
161
159
158
153
146
148
155
161
157
145
137
142
149
155
155
153
148
139
131
133
145
156
163
161
159
160
156
155
158
160
162
156
153
153
156
158
155
152
147
145
141
141
144
148
149
145
146
153
158
158
158
159
159
156
151
148
152
153
147
142
143
153
161
159
154
150
144
137
131
133
143
155
162
160
153
160
157
156
157
159
159
156
156
159
161
158
154
157
161
151
144
140
147
153
156
155
158
163
167
162
157
156
157
155
148
142
141
142
142
140
149
165
173
165
150
142
145
148
150
148
146
149
153
155
149
158
155
155
156
153
149
150
157
165
164
153
149
157
167
166
157
154
159
165
163
157
161
167
171
165
157
153
153
150
143
139
138
143
146
148
154
166
173
163
147
141
148
161
168
161
154
150
154
156
154
155
152
153
155
151
145
149
160
169
163
151
145
155
167
168
162
159
161
163
160
154
154
158
162
163
157
154
153
154
155
150
145
145
151
155
157
161
165
158
147
143
149
164
169
166
163
164
166
164
157
152
150
153
157
157
155
155
162
166
160
151
147
154
165
166
160
150
146
148
152
154
152
147
148
148
153
154
158
164
167
159
148
143
148
152
153
153
151
148
145
144
147
154
158
160
164
172
173
163
150
152
154
155
158
161
163
163
162
162
159
155
152
153
160
163
157
145
138
143
154
160
154
143
135
139
144
151
156
161
163
155
140
135
141
149
152
146
144
141
140
140
144
148
150
151
154
158
158
150
138
156
159
157
155
157
163
166
164
163
162
160
155
150
148
153
152
144
143
152
161
163
157
147
143
143
146
150
153
155
153
144
139
142
150
153
151
147
143
143
142
143
144
143
144
146
146
145
142
140
141
164
162
155
150
152
160
165
166
165
167
164
157
148
142
143
146
149
152
158
161
158
153
151
157
158
156
155
156
156
152
150
154
163
168
163
155
149
149
153
156
155
148
140
137
146
151
150
144
143
150
164
160
152
149
151
157
160
158
158
163
165
160
153
145
144
143
148
154
157
152
146
144
147
156
158
159
159
160
159
160
161
167
174
176
168
156
147
147
156
166
166
152
136
130
141
156
162
153
144
148
157
157
154
151
152
155
152
151
151
160
164
163
157
155
151
150
151
149
146
140
138
138
143
145
149
155
160
164
162
162
162
161
162
164
160
153
143
140
147
161
166
153
137
127
138
152
157
151
140
137
153
155
156
154
153
152
151
152
156
162
162
156
154
154
159
161
157
149
143
141
144
149
146
143
145
152
159
163
160
157
153
150
149
149
151
149
143
139
145
154
159
154
142
137
138
144
146
142
141
139
155
158
160
158
155
153
154
157
162
163
157
144
137
144
157
164
161
152
148
153
162
165
157
150
149
151
154
152
147
144
145
149
150
150
149
148
147
147
152
155
155
150
147
145
146
145
143
143
149
156
158
160
162
159
156
156
157
160
161
160
153
141
133
139
153
163
160
154
154
166
176
176
166
156
153
155
152
144
138
137
143
150
158
161
157
152
150
152
159
158
153
148
148
151
152
150
151
153
160
164
154
157
157
154
152
154
155
155
157
155
154
150
144
145
151
157
158
158
160
166
171
166
161
159
163
164
157
148
145
142
143
147
156
160
159
152
145
147
153
156
155
152
152
154
153
151
151
154
159
162
151
156
156
153
145
141
144
147
151
153
156
160
161
158
153
154
157
161
164
160
156
153
153
161
165
164
158
156
157
155
146
143
145
150
151
145
142
139
141
146
151
155
157
155
150
150
149
147
148
159
159
162
161
154
144
138
138
140
146
152
157
163
166
162
157
156
157
160
160
155
146
147
153
162
162
153
150
155
162
161
151
146
146
146
147
145
144
145
143
144
148
153
153
150
149
150
149
144
145
158
170
168
161
152
146
148
154
156
157
157
158
159
159
160
159
159
158
158
157
150
144
145
151
158
152
141
137
148
160
163
157
150
150
152
153
153
156
160
156
150
145
146
146
148
150
152
152
146
147
157
169
169
157
150
149
162
172
175
169
160
157
154
154
158
160
158
156
155
156
154
150
149
151
155
151
142
137
144
156
160
155
150
149
152
158
161
165
165
160
154
148
147
149
149
148
151
150
148
146
152
166
171
167
154
153
162
175
176
168
159
154
151
153
157
158
153
148
154
164
171
166
160
159
159
156
148
143
142
145
147
144
142
143
148
153
156
155
154
153
153
154
157
154
151
149
150
148
146
144
143
162
173
171
165
159
159
161
161
158
154
151
149
151
155
155
150
149
156
167
173
171
167
167
164
158
151
144
142
140
139
138
139
142
145
146
144
142
143
148
156
161
160
156
153
150
147
142
142
141
140
161
164
167
168
164
160
156
153
153
155
154
150
147
149
152
152
156
158
160
159
157
160
165
163
156
149
145
144
143
143
143
145
151
152
149
142
138
143
154
162
164
160
154
153
151
147
140
138
139
138
157
158
160
163
165
165
164
163
166
167
163
158
156
159
164
167
165
162
161
163
170
174
172
164
160
159
164
165
162
152
144
141
143
152
159
167
172
170
159
150
146
148
152
156
160
164
161
154
148
153
155
156
161
166
168
167
160
159
160
165
163
156
154
159
165
167
164
161
158
159
161
163
164
163
160
157
160
165
169
161
147
138
140
152
162
165
164
164
166
164
160
155
149
151
159
170
172
163
155
155
159
162
163
164
162
157
149
149
156
164
164
159
158
160
165
164
162
162
159
156
151
150
157
160
159
153
151
157
166
170
163
150
148
153
159
160
154
157
165
173
169
158
150
150
155
166
171
168
161
157
163
163
163
162
160
156
153
152
158
166
166
162
161
163
164
159
153
151
153
152
148
151
161
168
163
152
144
147
158
171
169
163
158
155
158
159
156
154
159
162
161
157
154
153
157
163
170
172
167
157
163
158
153
157
162
165
165
166
167
170
168
163
163
164
163
154
145
143
148
150
151
157
170
179
172
155
145
147
156
162
167
163
158
156
159
162
160
154
148
148
153
157
157
152
150
156
169
175
169
156
166
157
150
153
162
169
172
166
165
169
169
166
165
165
164
157
151
152
155
157
158
162
170
177
172
162
153
153
157
157
153
152
151
155
159
162
159
150
144
145
153
161
158
149
141
147
159
166
163
156
170
160
155
156
161
166
164
161
161
166
170
169
167
166
167
169
167
165
166
165
163
163
165
164
163
163
164
165
162
156
146
143
148
154
158
158
154
149
145
150
159
166
163
154
145
143
147
151
154
155
169
164
161
160
159
157
154
155
160
164
166
165
165
166
168
169
169
166
166
165
166
165
163
159
158
161
167
170
167
158
148
146
149
155
158
156
153
150
149
150
155
162
164
164
158
149
144
145
150
156
166
163
163
162
157
150
147
154
161
165
163
160
162
166
166
162
156
154
157
162
166
167
164
159
156
157
165
168
167
161
151
152
155
158
158
156
154
153
152
151
151
151
154
161
163
156
148
146
152
161
166
163
162
162
157
151
149
158
162
164
161
161
164
167
164
158
153
152
155
159
162
165
161
157
151
152
160
164
162
154
153
156
160
160
158
157
156
154
152
152
150
150
147
149
153
151
145
144
152
167
169
167
164
161
158
157
159
161
162
158
157
162
165
168
165
158
160
160
159
157
157
160
159
153
149
152
158
160
155
153
154
161
165
164
159
156
153
154
155
155
155
152
149
150
150
142
132
132
145
162
171
168
164
158
161
166
167
165
157
150
150
155
160
162
161
159
160
160
157
154
155
160
162
161
158
156
156
154
153
156
163
170
173
169
161
153
150
155
159
157
153
152
158
164
159
146
133
132
138
143
171
166
157
155
164
172
173
164
153
143
145
149
154
153
151
150
153
156
157
156
157
162
165
169
166
158
154
153
155
159
163
167
172
170
162
150
149
158
164
154
139
140
157
170
167
154
145
147
146
139
170
165
155
154
164
174
174
164
152
147
153
159
157
151
145
144
148
154
159
162
162
161
161
160
158
154
152
155
158
156
153
155
161
167
160
152
153
161
163
151
136
138
152
162
162
155
155
158
159
157
169
165
159
158
164
170
170
164
156
157
160
164
161
155
149
149
152
154
157
158
158
155
154
154
152
153
156
162
162
158
151
150
156
162
162
161
159
161
159
151
142
142
152
155
158
156
156
157
161
168
166
167
167
167
166
166
166
163
159
159
160
161
158
155
156
160
158
155
149
146
149
153
157
158
159
160
159
162
164
164
161
158
156
161
164
165
162
158
157
155
156
152
152
152
156
158
154
150
152
161
163
169
177
175
169
164
163
163
160
158
156
158
155
152
154
159
162
159
153
149
153
158
161
165
166
165
160
156
158
160
163
161
156
156
158
159
157
155
158
162
160
152
146
146
152
155
154
148
147
150
162
170
176
173
165
161
164
162
154
148
151
157
156
149
142
147
156
159
156
151
155
160
162
163
164
163
161
155
150
151
154
157
156
154
151
149
152
155
159
160
157
151
144
146
149
153
154
152
147
146
164
168
164
159
157
162
165
162
150
145
150
156
156
148
138
142
149
157
156
152
152
156
157
160
161
164
164
160
151
145
148
155
158
156
151
148
149
152
154
153
153
150
155
156
158
160
157
156
152
147
170
164
157
155
157
164
166
165
161
160
159
155
153
149
146
148
152
158
159
155
147
147
154
162
165
170
169
164
158
149
150
155
160
159
154
148
144
142
144
148
148
148
154
158
164
168
166
162
155
150
170
159
154
159
165
167
165
165
172
176
168
156
150
153
157
160
159
161
165
159
150
146
154
165
172
167
163
164
165
162
157
155
157
157
154
149
145
144
144
145
145
143
144
149
158
166
167
162
156
150
166
155
154
163
171
166
159
159
167
173
168
161
157
159
164
165
163
160
161
160
154
152
157
164
166
157
149
155
169
174
167
155
148
147
151
154
159
160
156
147
144
142
139
142
146
155
160
158
152
150
164
157
155
160
164
163
158
158
155
155
158
163
164
164
165
165
163
156
156
157
158
158
159
160
156
145
135
145
164
179
173
157
144
146
154
166
173
168
156
146
147
149
151
147
145
152
159
158
154
154
167
163
159
156
158
165
166
162
154
150
150
155
160
162
162
163
162
159
157
158
159
161
161
160
155
145
137
139
155
170
171
160
148
149
159
173
171
159
146
146
150
157
156
155
155
156
159
162
163
166
167
165
158
155
160
168
170
166
158
151
147
150
154
158
160
159
159
162
163
162
160
163
164
162
161
156
151
145
150
159
165
160
150
149
158
162
156
145
143
151
158
157
154
155
158
160
161
162
164
169
158
158
154
158
164
168
164
160
154
152
152
153
154
156
156
155
154
158
161
162
163
163
164
161
159
159
160
155
153
156
161
159
152
150
154
157
151
148
151
159
158
151
150
156
159
160
156
152
155
160
152
151
152
159
163
161
155
149
147
152
156
159
158
157
153
151
151
150
149
152
157
160
157
158
157
157
159
159
159
163
163
162
158
157
159
161
161
161
160
157
152
148
150
158
162
161
154
147
145
149
152
150
153
159
160
158
152
147
146
150
155
159
158
157
155
155
155
152
146
140
142
148
153
159
159
158
157
158
159
161
162
162
166
166
162
160
162
163
157
150
145
147
151
156
157
156
153
148
146
149
158
158
158
159
157
157
155
154
153
154
156
159
159
158
159
163
163
157
148
137
131
138
149
162
168
163
160
158
154
149
151
160
169
167
158
149
153
156
154
146
143
146
147
144
142
147
154
157
156
157
164
162
159
158
156
156
155
155
159
163
165
163
163
162
162
161
161
158
152
141
136
141
153
163
164
160
159
157
152
145
147
157
164
155
145
144
152
159
155
148
144
144
140
134
136
142
152
159
161
160
164
160
159
160
158
154
151
153
160
165
168
166
168
170
164
157
155
157
159
156
155
157
160
161
154
146
149
151
151
147
148
154
158
151
145
152
161
168
163
153
148
147
146
143
144
143
145
150
156
158
157
152
156
163
164
158
151
154
160
161
158
162
171
176
169
156
152
162
169
171
169
166
165
160
149
136
137
146
152
153
151
153
155
155
155
154
160
166
164
160
157
159
160
160
156
149
143
143
149
156
159
151
153
158
164
161
159
160
160
157
153
159
171
179
172
160
157
163
170
171
170
167
163
158
151
145
144
149
154
158
155
153
154
156
153
147
147
154
160
160
162
164
169
167
159
154
151
152
153
159
164
156
152
153
154
153
156
160
160
156
154
161
171
175
172
162
156
156
159
161
161
158
155
153
153
154
153
153
157
160
158
153
151
148
145
142
141
148
153
152
158
161
164
161
155
153
159
163
161
157
165
161
156
152
148
146
148
151
155
156
158
163
168
168
166
161
155
151
153
156
159
155
152
151
152
152
151
151
155
160
157
150
143
142
147
149
150
150
149
145
147
150
154
153
149
148
155
159
156
148
161
162
159
152
148
146
148
151
154
157
159
158
156
156
155
151
147
147
153
158
158
156
155
155
153
148
144
148
154
156
154
149
148
153
156
157
156
153
150
144
144
147
150
151
149
148
147
147
144
145
160
159
155
151
150
152
154
154
157
160
160
155
151
146
145
146
146
149
157
159
156
154
158
166
165
157
150
150
154
153
153
158
163
164
161
153
149
151
152
155
154
150
150
148
151
153
149
143
142
147
162
156
149
150
155
159
156
153
156
161
163
157
150
145
148
148
152
157
161
158
152
152
157
167
171
168
161
156
154
153
157
164
167
164
152
142
140
145
153
159
157
152
145
142
149
155
156
149
142
140
160
154
150
154
158
160
153
148
152
161
163
159
151
148
151
156
160
161
162
157
152
151
156
161
167
168
166
162
157
156
161
163
162
154
147
145
143
144
149
155
155
149
141
137
143
151
156
149
140
134
157
154
154
158
159
157
151
152
156
160
160
153
149
150
156
159
161
160
158
155
155
156
156
156
156
160
165
163
160
160
162
162
159
151
152
153
154
151
150
152
152
151
143
139
139
143
146
144
140
138
154
154
156
156
155
149
150
156
159
160
157
148
146
151
159
163
158
150
146
154
161
163
158
152
149
154
159
160
157
161
165
167
163
159
157
158
157
156
156
158
158
152
145
144
145
143
142
140
143
150
153
155
155
151
145
145
147
151
156
160
158
151
148
152
159
160
152
141
139
153
163
164
155
147
149
154
155
152
152
158
165
169
168
164
159
156
156
158
164
164
157
148
145
148
148
145
139
138
144
153
153
157
156
152
148
146
146
146
149
157
160
159
155
154
156
154
148
141
145
155
160
156
152
154
161
164
158
150
150
156
162
165
163
161
158
155
157
162
163
156
143
138
144
151
149
137
131
135
144
150
153
159
159
158
154
150
147
145
147
153
157
160
157
155
151
145
147
152
160
163
158
152
156
169
176
170
158
153
153
154
152
151
153
157
155
156
159
162
157
142
131
136
150
158
148
134
130
137
147
151
154
156
157
158
156
152
149
149
152
153
154
154
155
154
150
147
150
158
165
165
157
157
164
175
175
163
156
155
157
154
149
147
151
156
156
156
157
160
154
145
142
149
160
161
151
144
143
146
152
158
153
152
154
155
157
156
154
156
158
158
156
152
152
152
153
155
157
160
162
157
153
154
160
164
160
152
150
156
161
158
151
147
150
156
158
156
153
153
154
157
162
166
164
160
154
153
154
153
153
159
154
154
154
155
157
162
164
163
161
159
158
154
153
153
154
156
158
158
158
152
150
150
154
155
151
145
148
154
163
162
154
147
148
154
159
157
151
147
150
158
168
170
163
156
153
152
152
150
148
152
154
163
166
161
159
162
162
159
155
156
154
154
154
156
156
152
150
155
160
160
158
157
158
158
153
146
144
146
153
158
152
145
144
150
155
153
146
139
142
151
162
167
161
152
144
144
145
147
147
149
151
167
175
170
162
157
152
150
151
154
152
150
152
156
157
153
151
153
162
168
167
164
163
161
156
149
144
144
148
153
150
147
146
148
149
145
138
136
141
150
159
161
156
150
141
135
136
142
148
149
149
157
165
170
165
153
142
142
153
162
161
152
148
150
156
156
157
157
160
160
163
161
162
161
155
151
149
151
152
153
150
148
150
150
148
142
135
139
151
159
162
157
154
150
144
135
133
139
144
147
158
150
150
153
157
163
165
168
169
166
163
159
161
162
161
156
155
161
164
163
157
152
154
161
163
162
162
161
160
162
161
160
155
153
156
159
164
162
157
154
158
159
152
145
141
146
147
145
143
148
162
156
151
158
164
170
172
171
169
166
161
156
157
159
160
158
159
164
165
160
151
149
156
163
162
158
157
163
170
177
170
159
151
153
158
161
158
156
156
163
167
162
153
148
151
159
158
148
141
145
163
163
162
163
163
167
169
169
169
167
161
157
158
161
161
157
158
162
165
163
158
154
158
160
158
153
151
157
167
173
170
159
153
154
159
159
152
148
155
166
169
161
153
151
159
166
163
153
146
148
163
164
164
163
162
161
163
167
170
170
164
158
159
163
163
154
148
153
165
174
173
167
163
161
156
150
146
149
155
160
161
156
153
155
160
161
154
151
155
165
169
161
157
160
164
168
168
163
158
151
162
160
161
162
163
161
160
162
166
170
167
161
160
162
162
154
148
153
166
175
175
167
165
161
157
151
149
152
154
156
153
150
149
154
160
164
160
157
157
160
161
162
160
160
160
164
168
169
162
151
159
159
162
167
167
165
159
151
152
162
168
165
161
161
162
161
160
162
167
166
162
157
156
158
159
159
161
162
162
157
151
148
149
153
157
159
159
158
155
153
155
158
157
153
149
150
158
164
160
149
155
160
167
171
171
169
161
151
150
160
167
167
163
162
166
173
174
171
167
163
155
149
150
154
161
169
172
171
166
157
151
152
156
157
156
152
153
151
150
148
151
155
157
155
150
145
148
154
157
154
155
160
167
170
169
167
164
157
157
160
162
162
163
166
171
175
174
168
164
164
159
154
151
155
161
168
170
168
159
152
150
155
161
162
157
154
153
153
149
146
147
154
164
167
161
151
147
152
155
156
160
159
162
163
164
161
162
162
163
160
158
159
166
173
174
167
160
156
159
164
169
167
163
158
158
160
161
159
155
151
152
157
160
161
158
157
157
155
151
147
147
154
162
166
166
161
158
157
157
156
166
159
160
163
164
162
162
163
161
158
156
160
171
176
170
157
149
148
153
159
167
168
165
159
154
152
151
151
153
155
157
160
161
160
158
158
158
155
153
152
154
153
152
153
156
161
162
161
160
161
170
163
165
167
167
166
165
162
159
153
152
161
171
173
165
156
151
149
151
153
157
163
163
157
153
151
152
152
153
161
167
171
166
162
158
155
151
151
152
156
157
150
144
144
151
153
152
154
160
168
170
167
170
170
170
168
164
162
158
154
153
157
162
164
162
159
159
157
155
152
156
160
162
160
158
158
160
159
163
167
173
172
168
164
159
150
141
142
150
154
149
143
147
155
158
149
139
141
153
165
168
163
158
157
159
159
161
162
163
163
160
159
156
154
154
153
155
158
159
158
157
159
160
160
160
160
160
162
166
168
163
159
161
166
161
151
142
143
146
141
132
137
153
169
165
149
137
140
151
156
168
153
141
141
149
157
161
164
165
168
170
165
158
149
142
143
147
155
161
162
159
155
155
157
157
153
152
156
161
158
150
148
157
168
168
159
152
145
142
129
123
136
157
171
165
153
147
152
157
156
170
156
144
146
158
169
171
167
163
166
165
165
160
153
146
144
148
154
159
160
156
153
153
154
153
150
148
152
154
153
149
151
161
170
172
166
157
147
140
130
131
141
154
161
160
157
158
158
157
155
173
167
162
167
174
176
173
166
160
156
156
158
159
158
157
156
153
155
157
158
156
156
157
159
158
157
155
154
155
155
159
161
166
170
170
165
155
147
142
145
148
146
147
148
158
165
163
154
149
149
170
168
172
174
174
171
163
158
155
153
155
159
162
160
157
156
153
156
157
158
159
160
161
163
167
166
162
156
155
157
160
163
164
166
166
162
155
148
153
159
159
149
142
145
157
166
161
148
139
140
163
162
163
164
162
161
159
153
150
149
154
163
162
158
150
146
148
155
158
160
161
159
160
162
166
165
160
157
153
154
157
158
159
160
160
159
157
157
159
160
157
150
144
149
157
159
154
146
138
137
160
157
156
156
159
164
164
158
149
145
150
154
158
155
148
147
151
156
160
159
158
156
158
160
159
161
160
160
159
156
155
155
158
157
155
156
158
160
158
153
150
150
153
155
155
153
151
148
145
144
158
154
152
158
166
170
169
169
164
157
150
145
146
152
155
160
166
168
165
158
151
152
160
167
168
167
166
166
165
158
152
152
155
155
153
152
155
159
157
150
147
150
155
157
156
155
156
155
155
151
156
151
151
159
165
164
163
170
180
176
163
149
147
155
165
171
175
174
169
160
151
151
163
176
178
170
163
166
169
166
157
151
150
151
153
153
155
158
158
154
148
145
148
151
155
155
158
159
156
151
153
145
150
160
162
155
155
165
176
176
166
160
161
165
169
169
167
164
163
161
157
156
161
171
169
158
148
152
164
172
163
151
147
151
157
162
162
163
159
155
148
145
144
147
149
151
156
153
147
143
154
150
154
163
163
160
157
159
160
156
156
159
164
167
165
161
154
151
153
159
164
163
158
157
155
147
139
144
161
173
168
153
144
153
166
176
174
165
155
148
147
145
146
147
150
153
155
149
144
143
165
163
163
167
169
169
166
159
151
142
144
148
154
156
159
158
151
147
148
157
163
162
155
151
154
157
154
153
159
164
163
152
145
149
162
172
165
152
145
145
151
150
149
151
157
161
161
156
153
153
177
170
166
165
167
169
166
158
152
145
143
145
145
152
155
158
155
153
151
152
155
155
154
154
158
167
170
161
153
149
149
149
143
144
148
149
142
135
142
154
161
159
152
154
161
166
165
160
157
159
175
164
154
150
154
160
159
158
154
152
153
154
153
154
153
152
156
160
159
151
148
150
154
157
160
166
170
162
153
148
148
150
145
141
140
137
131
133
147
163
169
160
154
156
162
161
154
149
148
151
160
153
144
142
147
154
157
157
155
155
158
161
162
158
152
148
153
159
160
154
147
149
153
157
158
156
157
159
162
164
164
159
153
153
152
150
148
149
153
158
157
156
157
159
159
154
141
134
135
143
151
150
149
150
154
157
159
159
155
153
157
162
166
162
156
150
152
158
159
153
148
146
150
157
158
154
151
157
164
171
168
162
160
162
164
163
163
162
154
148
145
152
162
162
155
145
136
130
132
141
151
153
158
160
158
158
158
156
155
155
156
160
162
163
160
162
160
162
162
154
147
143
150
158
163
159
153
154
155
157
158
161
165
164
158
157
161
160
153
143
142
150
161
159
152
145
141
140
140
146
153
153
157
159
156
147
142
144
152
160
160
161
160
161
162
164
166
166
166
162
154
150
152
156
159
157
151
149
144
145
155
164
166
156
147
147
154
155
150
144
142
147
149
148
150
154
153
151
152
157
150
149
153
157
154
144
135
139
151
162
165
163
161
162
162
160
161
165
170
172
166
161
153
150
147
145
147
146
147
150
160
167
164
152
143
144
148
150
148
147
147
144
138
137
147
152
153
150
154
161
147
147
153
161
162
158
150
150
152
159
161
165
171
172
162
151
149
154
163
170
170
163
155
150
144
144
148
151
156
159
163
166
161
152
145
141
141
144
147
152
155
152
144
138
143
144
143
142
151
163
158
154
154
160
165
164
163
160
155
153
156
163
172
171
161
151
150
154
160
160
159
157
155
154
156
158
159
157
156
158
158
158
158
151
144
138
136
140
147
154
161
163
160
150
143
142
141
143
151
163
169
160
154
151
152
153
156
157
153
152
155
161
162
158
151
152
159
165
160
153
152
153
158
163
171
171
165
155
150
151
156
161
159
151
145
138
140
147
150
153
158
163
166
159
148
146
150
154
159
163
169
162
154
148
140
137
139
145
151
155
158
159
155
146
144
150
160
166
160
154
151
155
162
167
170
165
159
151
151
155
162
163
161
156
150
149
153
156
152
149
150
156
160
157
151
151
156
160
158
157
160
162
160
154
146
138
138
146
151
156
157
156
153
147
146
146
149
154
156
155
155
158
163
165
159
149
143
149
157
164
165
162
160
159
155
155
156
157
152
147
147
149
152
154
154
154
153
151
148
146
156
160
163
161
156
151
150
148
151
152
152
152
152
154
151
147
143
147
154
158
157
158
163
165
156
144
141
149
159
163
156
151
150
152
152
151
149
149
149
145
143
145
151
156
156
155
148
142
139
141
158
157
158
160
161
159
152
146
146
149
150
150
151
154
155
153
150
152
161
167
167
163
164
166
164
156
151
151
153
152
149
147
146
143
141
139
141
144
145
142
140
142
148
157
159
155
147
142
142
143
157
152
152
158
162
161
152
145
145
148
151
151
152
154
156
157
156
162
170
173
170
168
166
168
168
166
159
151
144
145
149
151
148
142
137
139
144
149
148
143
139
143
151
155
153
149
147
148
149
152
155
152
154
158
161
163
160
155
152
149
151
153
155
156
155
154
156
161
166
169
166
164
165
164
164
163
158
151
144
146
152
156
154
148
143
146
154
155
154
150
150
151
153
150
144
142
142
146
150
151
153
153
153
154
155
159
161
158
152
149
153
157
163
161
156
153
150
151
151
154
153
156
156
154
153
156
157
154
150
151
155
158
156
154
152
153
155
156
157
159
158
156
151
143
138
137
137
138
140
145
153
153
150
145
145
148
149
147
144
150
161
166
164
160
158
155
150
141
137
140
144
144
143
144
150
158
159
158
157
159
158
157
153
155
156
156
154
154
156
159
155
148
142
143
143
137
133
128
129
135
152
152
150
148
147
150
147
144
144
154
163
164
160
156
159
158
149
141
138
142
145
142
143
147
158
163
159
156
158
162
159
155
152
154
157
157
155
155
153
147
137
137
145
154
150
136
124
122
127
132
148
150
154
157
161
162
157
154
156
159
157
153
150
155
159
156
149
145
151
156
155
150
149
157
165
164
156
151
153
155
156
152
153
155
156
156
156
156
151
138
129
137
159
169
156
137
126
131
136
133
142
145
155
165
170
167
161
162
165
161
153
144
147
153
155
151
149
154
164
167
162
156
154
160
163
159
154
149
145
144
145
148
153
155
154
152
153
155
152
145
144
154
167
170
155
143
143
148
149
140
139
140
153
167
174
168
159
157
159
159
155
149
148
148
146
145
148
155
162
161
156
154
153
153
151
151
153
155
148
143
139
144
151
154
151
147
143
145
151
157
163
166
166
159
152
150
153
154
152
146
141
142
152
165
170
165
156
146
150
157
160
158
154
147
142
143
148
151
151
149
149
152
155
152
148
145
150
157
160
155
148
145
147
150
150
147
141
141
147
158
165
165
156
151
148
147
149
148
146
146
146
151
153
156
158
157
153
150
152
158
161
158
155
151
150
149
148
148
147
147
150
157
162
159
151
144
145
155
163
165
156
146
146
150
151
147
141
139
143
149
154
156
154
150
145
142
141
142
141
144
149
157
160
154
152
152
152
157
161
163
160
151
150
154
159
158
153
150
149
151
155
157
160
158
154
149
148
156
164
168
162
156
151
153
152
146
140
139
144
149
151
153
153
152
146
139
136
138
142
143
151
155
162
161
157
151
149
155
162
166
160
150
144
148
158
165
164
157
156
154
152
147
143
146
153
155
156
160
166
167
163
157
153
154
150
143
135
138
148
158
159
155
155
155
150
141
134
137
143
147
167
161
157
159
160
162
164
166
166
164
163
164
166
161
152
146
149
161
166
163
155
149
151
160
163
165
162
160
157
154
157
163
163
160
155
153
152
150
149
153
164
169
163
151
146
148
151
151
151
153
166
157
153
155
159
167
172
170
164
160
161
168
167
159
146
144
152
166
168
162
154
151
155
163
163
162
159
162
166
166
163
159
155
152
153
154
154
150
149
151
157
162
163
162
159
156
150
146
145
151
163
162
158
158
161
169
173
171
164
156
157
163
166
161
151
147
154
164
168
164
159
156
158
160
159
157
156
158
162
166
165
160
154
152
151
152
151
148
148
154
158
161
163
167
167
163
151
144
147
155
163
165
166
167
165
165
168
167
162
158
155
154
158
162
161
155
155
159
168
173
170
165
160
155
152
150
151
153
157
160
161
157
155
154
155
154
151
146
150
161
166
166
165
166
163
159
152
147
151
157
164
165
171
171
166
161
156
154
158
160
158
154
153
158
162
160
157
161
168
173
171
163
155
147
141
143
150
158
162
163
158
152
152
155
159
160
158
157
159
164
167
165
162
159
155
154
153
156
158
156
154
162
170
172
167
159
152
147
152
162
168
161
152
149
154
158
159
160
164
164
159
151
144
141
141
149
157
167
171
166
160
153
151
153
158
162
164
164
165
161
156
152
152
154
154
156
158
161
160
155
150
158
166
169
167
165
160
156
155
161
168
163
153
147
151
156
158
156
155
155
150
143
139
143
156
164
167
165
163
161
160
161
160
156
155
155
159
162
158
150
143
141
147
154
156
155
154
156
160
157
151
155
158
161
165
169
169
166
164
162
160
159
154
151
155
158
158
154
154
154
153
146
144
154
169
175
169
157
147
148
158
165
167
161
154
152
152
152
149
141
139
145
155
160
158
150
146
149
153
155
156
153
155
159
166
167
169
168
165
160
156
157
159
160
160
162
160
159
160
158
156
151
153
160
170
172
164
150
143
148
157
164
162
161
154
153
153
153
148
143
147
155
163
163
157
151
147
147
149
151
157
152
156
167
171
168
167
164
160
154
153
158
164
165
161
158
159
162
162
156
154
154
159
163
166
164
155
149
149
156
162
164
158
154
152
155
153
152
149
147
150
155
156
155
153
154
157
158
157
153
156
152
161
171
175
172
167
161
157
151
150
157
165
165
160
155
157
160
156
151
150
154
160
163
161
161
157
153
154
160
164
163
156
150
148
149
148
148
150
153
154
151
145
147
152
159
162
164
166
169
156
153
160
170
171
169
167
163
160
159
156
155
158
161
162
160
159
159
154
150
151
154
158
158
158
160
165
165
164
163
161
153
150
151
151
148
141
144
152
159
158
152
153
159
164
160
154
155
164
172
159
154
154
156
158
157
159
164
172
175
169
160
156
155
159
159
159
157
156
154
155
153
152
154
157
160
166
170
172
168
154
147
146
156
162
156
146
145
153
162
160
162
166
172
167
157
146
145
152
162
164
156
151
149
149
152
157
163
174
181
179
171
160
154
149
147
147
152
157
160
158
154
153
157
159
157
156
162
169
169
159
150
154
168
172
164
154
147
150
151
156
161
165
165
160
150
148
149
151
153
166
162
157
158
160
161
158
162
165
168
168
167
164
159
151
145
144
152
162
167
163
158
158
160
159
151
148
151
157
158
157
159
162
169
169
163
155
147
146
148
152
153
153
147
147
149
155
156
154
151
163
163
163
168
168
161
158
157
155
152
152
157
162
166
161
154
151
156
165
171
168
163
162
160
155
151
153
153
152
149
152
158
163
166
162
154
147
145
148
152
156
153
145
142
147
156
160
156
151
149
157
155
157
159
159
157
153
154
155
153
154
154
160
164
161
156
153
157
165
170
167
162
159
156
156
161
166
165
158
149
146
153
161
165
162
153
144
145
152
162
163
154
148
149
158
164
161
151
143
143
156
151
150
153
156
157
156
158
162
165
166
165
163
160
154
148
148
154
162
166
162
156
153
155
162
168
173
170
161
152
147
150
158
162
161
154
148
149
155
161
159
153
150
154
159
163
159
149
141
142
159
155
156
161
169
173
172
170
169
169
168
167
164
163
156
151
152
155
162
163
159
154
153
158
162
167
168
165
162
155
151
150
154
156
155
155
155
156
155
149
147
149
152
152
152
153
155
153
148
146
159
163
166
171
175
175
174
175
174
165
158
156
160
165
164
164
162
164
164
160
154
153
156
161
163
164
163
164
162
158
151
149
149
152
151
155
158
162
157
146
140
145
148
148
146
146
152
159
156
154
153
158
164
168
165
162
165
172
174
160
149
148
155
163
162
163
167
169
163
156
150
153
159
163
163
160
161
166
164
160
152
148
149
153
155
156
158
162
159
153
148
149
153
152
148
145
146
153
156
154
146
149
157
165
162
158
163
172
171
158
149
152
160
158
152
149
155
162
161
156
153
155
158
159
159
157
151
155
161
162
155
149
150
159
163
160
157
156
158
157
157
159
160
160
152
145
138
138
144
149
148
150
159
168
166
164
164
170
167
160
156
157
159
154
150
146
149
154
157
159
161
160
155
153
155
156
151
151
155
161
158
149
147
155
163
165
158
151
151
152
158
160
161
163
159
154
141
136
141
148
162
164
167
173
171
166
161
159
160
158
157
151
149
148
153
157
154
151
152
158
163
158
151
148
154
162
164
160
157
155
152
145
142
149
160
164
157
147
143
148
157
161
163
164
167
165
158
150
145
146
176
171
167
165
164
161
156
154
152
151
150
144
143
148
156
161
159
152
149
147
150
149
147
146
153
164
170
168
159
149
144
142
143
149
156
157
149
140
144
155
165
165
163
162
166
169
163
155
146
142
178
167
156
148
150
155
158
156
151
146
145
146
150
154
156
159
159
157
150
144
139
141
146
150
153
159
167
167
159
148
144
147
150
154
155
152
144
139
148
162
171
169
163
159
159
156
149
145
142
142
165
160
149
141
144
156
163
163
157
151
150
156
161
161
159
156
157
159
158
150
143
144
148
152
154
154
157
159
160
157
154
153
155
158
156
153
147
145
151
158
165
163
161
155
147
142
132
132
142
152
155
156
154
149
153
159
165
165
161
154
153
158
162
163
159
153
152
157
160
158
152
147
149
152
154
152
152
154
160
160
157
154
155
158
157
156
152
152
152
153
156
158
156
149
141
134
131
135
145
159
154
154
157
159
161
161
162
161
157
155
153
152
153
152
148
144
147
154
161
164
158
152
150
151
153
153
151
150
154
156
155
156
157
157
155
153
154
155
152
152
155
156
153
147
141
143
146
149
149
155
154
152
153
157
157
152
147
146
151
154
153
148
143
141
141
143
149
159
170
175
169
159
153
152
154
155
150
146
145
148
155
159
158
154
150
150
152
152
150
150
155
155
151
146
150
158
161
157
151
152
152
148
149
154
154
149
144
145
154
159
158
153
148
147
147
149
153
163
174
177
170
162
152
151
154
158
156
151
146
150
159
162
155
147
142
144
146
145
144
150
155
153
143
140
150
160
164
159
154
155
151
151
153
158
159
155
154
158
159
163
163
162
162
160
159
155
153
157
161
163
160
154
148
148
153
162
166
163
159
160
163
162
154
143
139
140
140
140
142
151
158
150
138
130
138
151
157
158
160
165
158
161
162
162
164
164
165
162
161
160
161
162
161
158
156
154
156
156
153
146
144
144
146
149
157
167
171
170
165
161
160
162
155
149
143
141
141
142
146
153
158
154
146
135
137
145
153
157
160
166
165
162
158
158
162
163
161
159
157
157
157
157
151
143
141
150
162
167
156
146
142
148
152
159
162
167
168
164
156
154
159
164
165
157
149
144
144
149
149
153
156
159
159
152
149
153
156
158
158
159
160
153
150
154
156
154
152
153
156
158
159
156
145
135
135
148
163
170
165
153
150
155
161
161
163
162
160
158
154
153
159
164
168
161
151
143
144
148
149
150
153
158
160
158
159
162
165
162
157
153
155
149
151
158
157
153
151
153
156
157
156
154
150
145
145
151
159
166
164
159
158
159
161
159
151
145
147
155
161
163
160
158
158
156
151
146
145
147
146
147
147
149
152
153
158
162
165
159
150
146
156
158
162
164
164
160
155
155
154
153
151
151
154
157
156
154
153
154
158
159
157
156
153
148
139
133
139
153
165
168
157
146
143
148
152
153
151
149
148
145
140
137
142
150
155
158
156
151
147
143
159
159
162
163
165
163
158
155
152
151
151
153
157
163
162
156
150
149
154
157
155
151
150
147
140
139
143
153
162
162
151
143
141
148
153
156
154
151
149
145
140
139
146
153
157
152
146
146
153
153
158
157
157
159
161
160
158
155
153
150
151
156
162
168
167
158
153
149
153
157
156
154
152
150
153
152
153
151
150
149
148
149
151
153
151
148
145
147
147
145
145
150
159
162
156
144
140
147
156
163
157
159
159
158
159
160
160
159
152
146
148
157
166
171
168
158
154
153
157
159
159
159
161
159
158
156
155
150
144
143
147
154
159
155
147
141
139
143
145
145
150
157
164
157
143
134
136
143
152
156
160
166
166
161
159
164
164
156
141
134
146
157
165
162
155
153
159
165
164
160
159
158
161
161
161
159
157
152
146
143
146
152
154
151
144
140
141
143
146
148
152
155
152
141
132
131
137
142
141
141
164
168
165
158
159
164
161
147
131
134
150
159
154
141
138
151
165
173
167
158
153
152
155
157
162
162
160
157
151
148
147
146
144
148
148
146
144
145
152
157
155
146
138
131
133
139
144
142
138
134
157
156
152
150
157
162
158
145
138
146
155
157
147
137
143
155
166
170
163
156
151
145
145
150
156
159
155
154
154
157
152
145
143
149
153
150
145
146
154
160
156
146
142
143
146
143
143
143
140
138
148
148
150
153
159
159
157
155
155
157
154
149
148
154
163
166
162
157
154
154
151
145
143
146
151
151
150
148
153
159
156
152
150
151
153
148
142
144
151
159
157
153
157
158
150
143
142
146
148
141
149
150
159
166
166
160
157
161
167
161
153
148
154
168
173
166
155
152
150
151
150
148
146
147
149
151
152
153
152
154
155
153
153
153
149
145
142
144
150
157
159
160
161
156
147
142
146
154
153
143
154
159
170
178
175
162
154
154
161
159
157
155
158
163
161
152
151
152
151
149
149
149
152
150
148
151
155
157
154
151
150
153
153
151
147
145
145
148
151
155
156
155
149
144
141
142
146
151
151
147
158
158
164
167
169
159
149
144
150
157
160
159
157
152
145
144
149
152
152
148
150
155
159
154
146
144
150
158
160
155
151
149
150
151
149
149
150
152
153
154
150
147
146
145
145
144
143
141
143
148
157
155
151
152
154
151
148
145
151
158
158
154
150
147
147
150
152
151
149
148
153
161
166
159
147
140
147
160
168
164
153
147
150
154
154
151
150
152
154
153
148
146
150
154
155
148
142
138
138
141
154
154
152
150
146
149
151
157
161
163
157
149
144
146
153
157
156
149
144
147
153
157
158
156
151
149
153
164
170
165
156
149
153
158
154
148
144
146
152
156
154
154
155
157
157
151
144
137
134
132
153
155
159
159
156
153
156
160
164
163
158
150
145
146
154
160
160
152
148
147
146
142
138
143
154
160
163
164
164
163
159
155
154
154
150
141
133
138
149
158
159
155
155
157
157
152
145
140
138
138
167
173
177
175
170
168
165
160
156
154
157
159
156
152
151
155
163
166
167
162
158
162
165
164
160
154
157
161
160
152
148
153
165
167
161
153
150
146
145
149
159
166
166
161
157
160
165
164
160
159
165
167
168
164
160
158
159
157
152
153
161
169
167
157
150
155
164
169
167
161
159
164
167
165
161
157
158
163
163
157
153
152
156
155
153
151
153
154
150
149
148
155
161
159
154
150
150
156
162
166
162
160
159
158
157
157
157
156
150
149
158
167
170
161
152
155
162
166
161
153
151
153
158
160
160
156
155
157
160
160
163
160
156
149
144
148
154
161
160
154
152
153
158
159
154
147
147
157
172
178
165
162
162
161
161
160
157
155
149
147
152
159
166
165
161
160
161
161
156
150
149
153
156
158
156
156
155
155
156
163
168
169
166
157
148
148
152
159
160
159
155
153
153
151
147
144
145
155
170
177
165
166
168
166
163
160
157
154
153
157
158
160
161
162
163
162
161
157
151
149
151
155
158
154
150
149
153
159
162
165
166
166
164
159
157
156
156
159
162
162
157
154
152
150
149
148
147
153
158
164
163
164
166
164
160
158
159
158
164
171
171
164
156
153
154
156
155
150
148
150
156
158
156
152
146
145
151
161
167
168
163
156
152
155
159
164
165
167
167
162
157
154
155
159
161
162
158
154
154
155
161
159
156
156
155
161
163
165
168
171
171
163
152
146
148
149
146
145
149
155
160
159
155
154
155
153
155
157
162
167
166
159
150
150
156
161
165
163
159
154
152
153
157
163
167
165
159
153
152
155
162
158
152
153
157
168
170
169
164
160
160
158
153
149
152
154
156
154
154
158
162
158
155
159
166
166
160
152
155
161
166
161
157
154
155
157
154
151
147
146
150
154
158
159
159
158
155
150
150
154
162
158
158
161
166
169
170
167
162
157
154
156
155
155
161
166
171
168
162
157
153
151
155
162
169
169
163
154
155
159
162
160
157
157
157
158
154
150
146
145
152
161
164
159
155
149
147
146
148
152
156
158
166
172
171
165
162
162
161
157
155
159
160
161
161
167
174
179
169
153
144
146
156
165
172
172
165
160
159
161
161
160
157
157
157
158
160
156
150
147
151
160
162
157
150
142
140
142
144
148
151
152
161
169
168
160
157
157
158
157
155
157
161
161
160
163
171
172
166
150
143
148
160
167
170
170
167
164
159
159
161
162
159
156
154
156
158
156
153
148
149
155
159
157
150
142
139
140
143
148
149
149
153
160
161
159
156
156
156
159
157
155
155
157
161
165
167
163
155
148
147
153
161
162
164
166
168
164
155
149
151
154
156
156
156
156
153
151
155
157
159
162
166
166
162
156
149
147
149
152
153
155
157
161
163
164
161
160
160
161
159
155
153
156
162
166
162
156
151
150
153
156
157
157
160
165
168
166
162
153
147
146
148
155
160
159
153
152
159
170
174
171
166
165
162
158
157
152
151
153
158
166
170
171
168
165
162
163
163
164
164
161
161
160
161
157
153
150
152
156
159
157
157
158
162
165
167
167
172
170
162
154
146
152
157
158
156
157
164
172
173
164
152
147
147
148
151
153
152
152
159
168
174
172
166
160
160
163
166
166
165
167
169
168
162
152
145
150
158
165
166
161
160
160
159
159
158
163
170
175
170
160
153
150
152
154
157
159
164
168
164
155
144
134
135
141
149
153
153
153
155
160
165
162
153
144
147
158
167
167
161
160
164
168
163
154
149
155
164
170
171
169
163
155
147
147
153
160
162
159
157
158
159
154
151
148
150
156
161
164
163
158
151
144
145
147
151
154
154
155
156
156
155
153
145
138
141
156
168
167
159
151
152
159
160
156
155
159
166
170
170
166
160
149
140
149
163
169
161
149
144
152
162
163
152
141
136
144
156
164
166
164
162
159
158
159
158
156
155
154
161
158
158
157
155
154
156
162
171
171
162
150
147
150
155
155
155
159
164
168
164
158
152
150
154
166
178
176
162
150
145
151
160
161
152
139
134
143
154
161
161
157
156
156
158
159
160
158
155
153
167
167
167
169
170
172
171
175
176
174
164
159
157
160
159
154
154
159
162
162
157
151
149
154
164
174
172
165
158
153
150
152
154
156
152
147
147
151
152
150
148
148
148
147
147
152
159
160
156
150
169
176
176
172
169
167
171
174
176
170
162
163
165
166
162
157
159
160
159
155
153
150
150
153
159
161
159
155
153
151
151
151
153
157
157
159
160
157
147
136
133
139
145
146
145
145
154
158
155
144
166
174
175
168
158
156
164
171
168
155
149
158
163
159
148
144
153
159
157
150
149
154
152
145
142
144
149
154
152
151
151
154
161
165
163
160
157
152
145
140
140
149
158
156
148
140
140
148
151
146
161
162
164
164
161
164
171
173
162
145
144
153
158
144
128
126
145
157
157
150
150
156
153
147
143
146
151
153
150
151
154
159
163
166
159
148
144
147
153
158
163
169
170
164
152
139
131
138
151
160
158
159
161
164
165
167
172
170
161
150
147
152
152
143
134
138
151
161
159
155
153
153
150
150
154
155
151
145
145
150
155
157
156
153
147
144
140
146
154
167
173
174
170
163
154
145
135
139
152
167
161
164
166
165
162
159
157
157
158
159
158
151
148
148
157
169
171
165
161
158
154
149
145
147
154
155
149
144
145
150
155
154
147
147
147
149
150
151
153
157
162
166
163
160
155
151
149
149
152
157
165
168
167
163
158
155
153
152
152
154
152
147
146
154
167
174
171
163
161
159
155
147
142
143
145
145
148
150
156
159
159
157
154
154
159
163
162
157
152
148
154
160
163
161
157
153
152
151
151
144
165
166
163
159
159
160
162
157
149
142
144
148
153
158
159
160
160
160
162
161
154
146
143
143
143
144
149
154
158
161
163
168
171
171
171
170
168
162
154
152
156
162
165
161
155
149
147
149
152
150
160
165
163
159
158
161
165
160
153
145
145
152
159
161
159
156
156
160
164
163
156
148
147
149
148
149
150
150
150
152
157
165
172
173
172
170
166
161
157
158
161
162
160
155
148
146
144
148
154
162
160
164
162
158
156
156
159
159
156
151
149
154
156
158
159
156
156
159
162
161
158
152
152
152
150
150
149
146
145
148
151
155
161
165
167
165
160
157
156
158
162
160
151
143
143
146
147
151
156
167
164
162
157
156
155
157
157
157
157
153
149
147
147
149
148
145
147
151
155
160
161
159
157
153
150
149
150
152
153
150
151
152
158
162
164
162
157
154
154
158
164
159
152
143
141
146
151
154
155
158
166
158
151
152
158
165
167
166
161
153
147
144
144
144
141
140
144
152
159
164
166
163
159
155
152
153
156
159
157
152
150
151
156
162
165
164
158
153
152
157
164
167
161
152
146
149
154
155
152
149
163
157
152
154
160
166
171
172
166
158
153
150
154
154
149
149
151
157
164
167
164
158
154
153
155
162
164
163
156
152
151
152
154
157
162
164
160
153
151
156
165
168
161
153
151
158
159
158
154
149
160
162
162
161
161
164
165
169
169
167
163
160
160
159
160
159
158
160
160
160
155
149
144
146
153
162
168
165
160
157
156
156
154
152
156
160
159
155
153
156
160
159
150
144
151
161
167
165
157
151
161
165
167
165
164
164
163
163
163
166
166
163
159
156
157
162
164
161
153
145
141
142
143
142
144
151
157
161
160
160
161
161
157
153
153
155
157
157
157
156
158
152
142
141
150
161
167
164
157
151
161
160
160
162
167
166
163
159
158
159
161
160
157
151
151
157
162
162
154
143
142
148
150
146
143
143
150
158
156
156
158
162
161
157
152
151
154
157
158
156
158
156
148
144
153
161
162
158
153
150
158
149
150
160
166
166
161
157
158
158
158
158
157
154
154
156
162
162
159
155
159
161
158
152
148
149
154
158
155
149
148
153
158
157
153
148
144
146
149
152
156
159
157
154
157
162
165
159
154
151
153
145
151
160
165
162
158
156
157
155
154
156
158
159
162
164
163
162
160
161
167
167
161
154
152
155
161
160
158
152
148
148
152
156
154
147
143
143
146
149
153
156
154
153
156
160
165
163
158
154
154
154
160
164
164
162
160
158
155
152
153
154
158
161
163
166
163
160
157
153
156
156
157
153
150
151
156
162
164
164
159
152
153
157
158
157
150
148
149
153
153
149
146
149
152
155
160
160
159
156
160
160
162
163
162
162
164
163
162
159
156
159
160
160
160
159
158
154
146
140
138
140
145
148
147
147
152
161
166
167
161
155
157
161
162
156
147
147
151
157
155
150
147
150
151
149
147
149
158
156
159
159
158
156
156
157
162
165
166
161
159
159
164
166
165
159
154
150
145
141
139
140
142
146
146
148
153
161
164
163
159
158
161
164
159
146
137
137
146
153
153
152
153
154
152
142
137
143
151
155
157
162
159
153
151
152
154
156
153
148
149
155
163
170
171
166
160
152
153
154
155
154
154
151
151
152
155
161
162
159
158
161
165
164
155
142
136
137
141
143
143
146
152
151
146
139
136
140
144
149
159
169
171
160
154
155
156
149
139
139
146
155
156
157
158
163
167
169
167
162
162
160
161
160
158
157
157
159
158
157
158
161
163
159
150
145
145
147
146
144
141
142
140
140
139
140
149
151
148
144
166
174
171
162
161
164
159
148
138
142
155
159
150
137
136
151
169
179
176
165
158
154
156
159
161
158
154
152
149
153
155
157
154
150
147
146
148
152
155
157
152
144
136
130
137
151
166
169
161
151
167
167
158
154
158
160
158
149
143
147
156
159
149
135
135
150
166
176
172
162
153
147
146
149
153
151
146
142
146
152
156
154
150
149
149
145
142
146
158
171
167
150
137
133
140
154
166
171
169
163
163
162
153
149
147
145
147
148
149
150
153
154
153
156
159
160
161
159
155
151
148
146
145
145
145
145
146
147
151
158
160
157
152
151
153
148
143
145
159
173
171
155
142
136
139
146
156
162
166
164
165
165
164
157
147
142
144
151
158
157
154
155
163
171
172
163
156
149
141
138
144
150
152
151
149
150
154
158
163
166
163
158
154
154
157
158
154
153
160
170
169
157
145
137
138
143
146
150
153
155
169
174
175
166
155
145
145
154
163
162
159
159
163
167
163
157
153
150
144
138
146
154
161
161
155
154
157
162
164
162
159
154
153
152
158
162
163
160
158
157
157
151
145
140
142
145
144
142
145
152
171
169
166
161
155
148
146
152
159
160
159
157
155
153
152
154
157
159
154
149
151
160
166
161
151
146
153
159
163
158
151
149
151
152
158
160
160
158
156
153
149
148
148
152
156
152
145
139
142
151
161
156
151
150
150
146
146
143
147
149
152
150
148
147
150
154
159
162
159
155
156
162
165
159
148
141
149
157
161
155
149
147
154
159
161
157
155
156
156
155
153
152
155
160
161
158
151
147
149
150
154
152
152
152
152
149
145
141
142
147
149
150
150
150
153
157
157
152
149
151
153
158
158
154
150
149
151
157
159
153
147
149
158
163
162
153
150
152
156
156
156
154
155
157
158
160
160
156
151
146
152
155
159
159
156
154
151
149
148
150
157
161
160
155
154
156
152
144
139
142
148
148
147
150
154
159
155
151
150
151
151
155
156
156
151
144
143
143
147
150
151
150
150
151
156
160
162
157
152
148
162
171
176
175
169
165
160
158
157
157
158
152
143
144
154
169
172
166
158
153
154
162
167
167
160
152
155
165
171
163
151
153
162
169
164
155
151
152
151
148
150
155
157
153
153
159
164
160
150
146
164
172
178
176
166
155
152
156
159
164
162
157
150
151
158
171
176
167
157
152
154
161
165
164
161
156
159
165
169
160
149
148
158
166
163
154
152
153
154
151
154
156
157
147
135
134
145
158
161
157
165
164
167
166
159
154
151
155
157
162
162
162
159
158
160
166
168
165
157
152
152
153
156
159
160
156
155
157
157
156
153
155
159
161
155
153
155
164
169
166
163
163
160
151
138
135
148
169
181
177
168
163
161
158
157
158
157
156
153
154
161
170
173
168
164
165
165
164
159
154
154
155
159
162
164
162
158
155
152
153
158
167
167
160
152
148
154
163
165
162
155
153
154
152
149
150
159
170
180
178
169
167
163
159
157
161
163
161
157
159
168
176
180
172
166
163
163
161
159
155
156
161
164
166
165
163
161
159
155
153
158
164
166
161
154
152
155
159
158
152
146
148
152
161
165
166
166
165
165
165
168
168
163
157
155
158
165
166
166
170
173
176
171
162
159
158
157
155
151
153
159
164
167
164
157
154
155
157
159
160
158
156
156
157
158
159
161
161
159
154
154
158
167
175
178
175
168
161
154
157
169
162
155
153
154
161
167
168
168
170
171
166
160
156
157
159
158
154
153
155
162
167
168
163
154
145
146
154
163
167
166
157
148
152
157
166
165
160
157
154
160
164
168
171
173
173
168
158
150
150
170
161
156
156
163
170
173
166
160
157
158
158
157
157
162
166
168
164
157
158
163
168
167
164
157
147
145
152
161
166
163
152
145
152
161
169
165
154
150
152
160
162
158
158
160
169
169
158
150
150
168
169
169
170
171
172
171
165
160
155
152
153
155
156
162
168
172
169
160
154
152
157
162
164
159
153
154
157
162
158
143
135
142
156
172
174
169
158
153
155
162
162
157
154
157
164
169
164
157
157
161
168
174
173
166
160
162
164
163
158
153
151
153
155
157
163
169
169
161
151
144
148
158
165
167
165
164
167
164
155
140
136
147
162
173
174
172
167
162
158
161
161
161
156
153
154
154
152
148
149
156
160
164
162
152
146
150
158
163
162
158
155
154
155
156
159
165
166
162
150
145
151
161
168
171
170
169
169
163
156
154
159
165
166
163
162
165
168
162
155
153
159
162
158
150
143
141
138
133
130
156
160
162
162
157
153
151
153
157
163
162
158
155
157
159
162
164
159
154
148
149
157
164
164
163
165
166
165
155
148
157
171
175
166
155
153
156
156
151
147
148
155
161
159
152
150
150
149
141
134
158
168
173
176
174
167
161
153
149
154
160
161
161
161
163
165
164
154
148
148
154
160
161
157
156
159
162
160
153
148
152
161
163
156
152
147
147
148
148
149
150
152
149
147
149
153
161
163
160
153
159
173
181
180
179
177
170
160
149
146
151
159
164
167
166
165
162
157
154
155
158
158
156
155
154
158
162
163
163
164
161
155
147
143
143
144
145
148
156
161
159
151
140
136
138
145
151
156
160
162
158
166
170
166
162
164
167
167
161
153
150
158
165
169
165
159
154
154
156
158
155
152
152
156
158
158
157
163
170
174
170
159
146
142
145
149
154
156
159
164
162
156
148
144
143
141
142
144
150
156
159
160
157
151
147
148
155
167
173
167
161
158
163
165
163
156
151
151
154
156
154
153
152
151
149
152
155
162
165
162
162
159
156
154
154
153
157
158
157
158
162
163
163
158
153
148
145
145
147
149
170
170
163
157
152
148
153
162
172
173
165
157
157
161
162
158
153
153
155
158
158
158
154
145
139
146
160
164
160
152
154
159
165
162
155
151
150
151
154
154
156
162
163
160
152
147
148
152
150
149
173
174
172
170
166
161
158
161
164
163
158
152
152
158
162
161
159
157
156
157
160
158
151
145
146
156
166
167
161
154
154
158
162
159
152
143
144
152
158
160
159
155
153
151
148
146
149
153
154
155
165
169
170
170
169
168
167
165
163
157
148
148
152
160
164
166
163
158
153
152
153
148
148
151
160
168
169
166
162
158
156
156
157
157
154
151
153
159
162
163
161
157
154
149
148
147
151
155
156
157
163
166
165
160
154
153
160
166
164
158
151
153
157
161
161
163
163
159
149
140
143
145
149
153
158
163
164
162
160
158
156
156
158
161
163
163
163
162
158
153
153
157
160
157
151
146
150
155
155
149
166
167
162
152
145
147
156
165
162
162
158
162
161
155
148
149
158
158
147
140
146
155
155
151
147
153
159
160
156
154
155
159
163
166
166
162
159
155
151
147
152
160
165
160
150
145
148
155
156
149
167
164
157
150
153
161
168
164
156
149
154
162
160
147
135
137
150
157
149
146
154
164
160
152
146
152
158
155
150
151
157
167
166
165
154
148
146
149
154
161
167
170
166
159
151
147
149
155
163
165
161
161
155
153
157
167
170
159
147
141
147
154
156
150
146
149
157
158
154
152
156
159
159
155
157
157
154
148
144
149
158
165
160
151
145
137
140
146
159
171
175
170
161
155
151
151
153
155
161
167
159
164
164
159
156
157
156
149
145
142
145
150
154
160
167
173
171
161
158
157
155
153
152
155
158
157
149
144
143
150
157
157
152
146
143
142
149
153
158
158
161
161
157
154
152
151
153
153
152
153
159
166
167
162
156
153
153
151
148
146
148
150
155
161
170
171
162
157
160
162
157
149
145
149
154
151
147
145
152
159
163
161
154
149
147
155
167
169
156
147
144
154
161
161
153
149
149
153
152
148
157
164
168
164
160
161
162
159
153
148
150
152
156
158
156
150
146
152
163
169
161
148
141
144
148
148
146
145
151
160
168
172
167
160
157
166
181
182
164
149
146
156
164
163
155
149
149
155
158
154
154
161
167
166
162
160
159
159
156
153
154
154
157
153
149
144
145
154
163
167
160
150
146
148
149
147
145
139
140
149
160
170
169
163
165
171
180
176
164
157
157
159
159
157
157
158
160
158
158
156
155
160
164
164
159
150
144
146
153
154
155
153
149
148
149
153
157
160
160
156
156
156
158
155
148
145
141
137
134
140
151
158
161
162
164
167
165
160
157
158
160
159
154
156
160
166
163
156
149
146
159
159
157
154
153
146
143
146
152
152
150
148
145
146
151
158
162
160
153
149
156
163
165
156
146
142
145
149
149
147
148
151
155
161
163
162
157
153
152
156
159
161
161
161
160
161
155
150
145
146
161
158
152
149
152
158
162
165
160
150
143
142
149
154
155
155
157
158
156
154
157
160
159
154
146
146
156
164
164
155
148
149
155
164
166
164
157
156
154
155
158
164
170
166
157
148
145
148
151
152
163
162
155
153
159
166
176
179
168
152
142
145
157
164
160
151
150
156
161
162
159
154
151
149
150
157
163
166
164
156
149
151
157
166
176
174
167
159
156
155
159
165
169
167
157
146
144
149
153
152
163
164
164
162
162
164
166
167
165
158
151
153
159
163
161
157
155
155
159
159
154
150
147
149
152
157
158
159
158
155
154
157
160
164
171
173
167
160
156
155
157
161
163
166
167
161
155
149
145
141
160
160
162
163
163
160
154
151
154
157
160
159
158
155
157
158
158
156
153
146
144
148
151
154
151
146
146
148
153
156
157
160
160
156
158
161
163
160
156
156
157
158
158
163
171
172
162
148
138
136
156
152
152
158
160
159
155
151
151
156
159
159
157
155
155
156
156
153
147
141
140
148
153
154
150
143
140
146
150
153
153
154
155
153
154
158
160
159
159
158
158
157
156
159
165
164
158
149
145
146
158
155
154
158
159
160
160
160
158
156
157
159
161
162
158
154
146
142
144
150
155
157
153
151
151
155
153
150
149
147
144
144
148
153
155
161
160
158
157
157
158
157
156
153
153
151
154
154
157
159
158
160
162
162
160
159
159
160
158
155
156
160
163
164
162
156
147
139
142
154
167
166
160
156
163
168
164
159
152
148
147
149
150
158
163
167
161
154
152
154
158
158
155
150
145
145
152
156
159
158
154
159
164
164
161
158
158
156
153
153
158
162
163
160
160
159
156
149
143
147
157
166
171
169
170
169
163
159
156
159
161
163
162
161
163
158
151
146
149
155
161
159
154
149
148
149
150
151
153
153
152
157
161
161
160
158
157
154
152
153
158
162
162
157
156
157
159
154
145
140
144
155
166
168
165
157
153
156
159
163
163
163
163
159
150
140
130
135
147
156
161
156
151
152
154
151
147
147
151
155
152
153
154
155
156
157
156
154
154
153
155
159
158
157
156
156
154
152
149
146
143
148
153
155
152
147
149
153
159
159
157
154
151
149
144
131
125
133
146
153
151
145
143
153
159
156
149
147
152
159
144
148
150
151
151
153
154
153
153
154
154
152
152
157
159
158
155
152
152
154
154
153
153
151
150
149
150
155
159
158
150
148
147
146
144
141
140
146
150
146
138
130
136
149
160
160
154
150
151
154
143
149
152
152
152
152
153
153
158
163
164
159
153
153
159
159
154
149
150
155
159
159
158
156
155
152
151
154
158
158
156
152
148
148
148
150
155
156
153
145
136
131
133
145
156
163
164
158
153
153
155
159
157
155
154
155
155
158
163
170
176
172
162
156
154
153
151
148
148
152
155
155
156
157
157
153
149
148
155
158
162
159
153
150
148
148
151
153
152
149
146
143
139
143
152
161
166
165
162
158
169
166
158
154
153
155
153
152
157
163
170
173
169
161
153
149
148
149
149
149
148
148
148
151
153
149
146
143
147
155
162
162
158
151
147
143
142
144
147
150
150
149
147
147
152
155
157
160
163
165
170
164
155
149
144
143
145
148
147
149
156
164
167
163
152
148
149
149
147
146
146
149
147
146
148
148
148
147
149
155
161
162
156
153
151
149
147
148
149
151
153
151
150
150
154
153
147
148
154
163
161
160
153
144
138
136
143
149
152
152
156
161
162
156
149
148
151
148
142
142
148
155
157
151
146
146
152
157
158
157
157
155
152
153
160
167
168
163
160
158
156
154
151
152
158
155
148
140
144
155
155
155
151
142
134
134
143
152
160
161
160
158
154
149
145
150
156
153
146
145
151
162
166
160
151
148
153
160
163
157
148
140
141
149
160
168
167
161
157
154
156
153
151
154
162
164
153
139
136
144
151
151
148
143
138
140
143
150
156
158
155
153
151
147
148
154
160
161
155
150
152
160
165
163
158
152
155
158
160
152
142
138
141
150
153
153
150
145
146
150
152
152
151
156
165
165
156
143
139
142
151
148
147
148
148
146
144
143
143
146
151
152
154
155
154
155
158
158
154
149
149
153
158
160
161
156
155
155
155
150
148
148
157
158
153
146
143
143
146
148
152
152
153
153
155
157
157
154
151
147
155
155
154
153
154
152
148
144
143
144
151
161
166
166
162
157
152
145
142
145
148
152
154
154
156
154
150
148
148
149
157
163
164
161
154
151
152
151
146
145
148
152
153
150
148
154
161
163
160
155
163
165
163
161
156
153
153
152
147
147
154
166
173
171
165
156
148
136
135
143
153
158
155
150
150
148
144
140
142
149
158
163
161
154
152
153
154
149
143
134
140
148
152
151
150
157
163
165
161
156
157
162
164
162
157
154
151
155
160
167
168
162
151
150
158
166
167
163
158
156
153
151
155
163
169
166
161
166
171
165
156
153
158
161
160
158
162
163
157
150
148
150
151
149
150
159
163
155
140
133
165
168
173
172
165
155
150
155
163
168
164
154
144
148
162
173
168
157
153
153
154
151
153
160
165
165
162
165
167
157
146
145
159
173
175
163
155
152
152
152
157
162
161
152
139
142
155
162
155
143
170
169
172
173
167
161
157
159
162
165
162
155
150
154
164
170
163
155
153
156
156
155
153
155
158
156
155
154
153
147
141
146
159
173
174
162
153
152
155
163
172
181
183
172
156
150
160
171
173
160
172
170
165
162
162
166
166
163
161
160
166
171
169
164
162
161
158
162
165
170
169
163
160
161
164
164
160
155
150
145
146
152
159
163
158
153
153
154
159
164
171
179
182
177
171
165
167
170
169
163
173
171
162
156
155
164
170
168
162
162
172
182
180
166
155
150
155
163
169
171
169
164
163
164
168
173
169
162
155
150
151
155
159
159
155
152
154
158
160
161
161
164
168
174
173
171
168
167
163
160
173
171
163
155
152
158
165
168
167
166
170
172
170
161
155
155
157
162
160
159
159
161
163
164
164
165
165
164
160
155
155
157
159
159
158
155
155
159
160
159
159
161
165
169
170
168
166
165
162
160
171
166
160
156
155
159
164
166
165
163
162
162
159
159
160
165
167
164
157
154
155
163
167
165
159
153
153
157
160
161
162
159
155
156
156
155
155
155
157
159
160
161
161
162
161
164
165
162
155
153
168
163
159
161
165
171
169
164
159
157
159
159
158
158
163
169
172
167
159
154
154
164
168
166
156
146
146
153
159
162
159
152
148
153
157
157
156
153
155
161
162
160
155
151
156
164
167
159
150
149
164
164
166
168
171
173
170
163
158
156
156
158
156
155
156
160
164
164
160
152
150
157
162
163
156
146
146
156
160
151
137
130
142
159
170
168
160
157
160
166
171
162
152
149
157
169
174
165
157
158
160
164
166
165
163
162
164
164
161
158
152
151
152
153
153
153
156
159
160
153
148
150
158
162
160
156
156
163
162
147
127
126
147
166
178
172
163
162
166
171
171
162
152
148
155
166
171
164
156
155
158
162
163
159
152
153
158
163
164
161
153
147
150
155
158
156
155
158
161
155
152
154
161
167
166
164
164
168
164
150
144
149
162
167
165
160
160
162
163
160
157
156
150
147
151
159
167
162
149
141
161
166
166
163
159
157
158
160
165
167
165
158
158
160
162
159
154
152
153
154
156
160
163
164
162
161
164
165
161
153
161
172
175
165
152
148
155
159
154
147
144
146
146
144
148
156
167
170
160
145
165
174
178
176
169
163
159
156
155
166
173
177
171
166
162
158
155
152
152
154
158
163
163
157
152
152
159
161
157
157
162
173
175
163
150
147
150
152
148
145
142
143
142
140
145
153
165
172
171
162
164
172
175
171
165
163
159
153
146
152
164
177
177
168
160
158
163
164
163
159
161
162
161
156
151
148
153
158
159
160
161
164
165
162
158
149
146
145
147
152
153
152
147
144
145
149
151
155
160
164
160
162
158
154
152
160
163
160
149
146
153
164
169
166
160
157
163
168
167
161
156
152
155
157
158
155
152
154
159
162
160
158
157
161
163
159
150
146
148
156
163
163
160
156
153
151
148
144
147
155
162
157
150
148
154
164
169
167
161
157
157
162
163
163
158
155
156
158
159
157
149
145
150
155
160
158
155
153
156
159
159
156
153
157
164
169
165
156
151
155
161
164
164
160
155
151
149
147
146
148
167
165
161
162
168
174
170
165
162
166
170
171
166
161
157
153
151
153
154
155
154
150
149
147
149
154
156
155
155
156
157
156
153
154
162
170
175
167
156
150
152
155
153
147
140
137
143
147
146
145
165
167
169
172
176
176
168
158
154
159
164
168
167
163
159
156
152
152
151
153
157
157
150
142
139
144
153
156
157
157
157
155
153
155
162
168
172
172
165
160
156
155
152
146
138
134
137
142
144
148
155
156
159
163
168
167
165
159
152
146
146
153
160
161
163
161
159
154
148
147
151
153
150
145
144
146
152
158
161
161
157
154
153
157
162
165
169
173
175
173
171
170
166
160
153
146
143
144
149
157
154
154
154
153
153
153
157
157
158
152
144
148
153
159
163
166
166
158
147
142
148
151
154
157
158
163
166
166
164
160
156
152
152
156
159
162
165
170
172
172
174
176
175
169
160
150
150
153
156
161
159
157
154
151
149
148
153
155
158
161
159
156
154
155
161
167
169
160
146
143
153
163
162
160
164
172
179
174
163
156
154
153
151
150
152
159
162
163
158
158
163
168
169
161
154
151
153
158
162
161
161
160
154
152
155
160
156
151
154
159
165
164
158
155
160
167
166
156
144
147
164
173
168
158
158
167
174
169
159
152
154
155
152
149
148
152
155
152
149
151
157
161
161
157
156
156
162
162
160
157
159
161
158
156
158
164
159
147
141
144
154
158
158
158
163
165
161
152
145
151
165
173
168
157
155
158
161
160
155
153
154
154
152
152
153
152
147
144
146
153
160
163
159
158
161
167
166
158
146
145
157
165
167
160
157
157
154
146
137
136
143
151
154
158
162
160
154
149
150
156
162
163
160
157
157
157
157
157
155
154
150
146
148
152
157
156
153
150
149
154
161
165
162
161
163
164
163
152
139
136
156
165
168
161
155
152
154
155
151
145
144
150
152
155
156
153
147
146
154
161
159
152
147
152
158
160
158
156
156
152
148
145
144
146
151
161
171
172
164
156
158
164
171
171
166
163
160
155
147
143
155
160
161
159
153
153
157
161
160
157
154
151
150
151
150
146
142
143
152
161
158
149
143
148
156
159
155
149
146
150
153
151
147
143
148
164
181
184
171
157
156
162
171
173
167
165
161
159
159
156
153
154
157
159
157
154
155
158
161
160
156
153
148
147
148
146
144
144
150
155
156
152
147
150
153
155
149
142
141
148
157
158
150
145
148
160
170
167
161
157
158
160
161
163
167
167
163
160
160
154
150
151
157
162
160
153
144
144
152
158
160
154
147
143
146
154
155
151
147
146
152
160
161
156
150
146
146
144
144
146
152
155
152
147
147
151
153
149
150
155
159
160
160
162
168
169
164
158
152
146
148
152
158
162
157
147
139
140
150
157
159
154
146
142
147
156
163
159
150
143
150
160
161
155
144
143
150
154
154
149
149
151
152
149
145
142
144
148
152
155
157
160
163
171
170
167
162
158
154
148
149
154
155
153
149
144
144
150
156
152
146
144
146
149
149
152
157
159
156
150
150
152
148
145
142
147
158
164
163
157
155
153
156
152
146
142
146
157
160
157
152
154
163
171
167
158
156
162
165
160
159
160
157
153
148
146
153
164
160
147
132
132
145
153
151
147
147
154
160
160
154
146
141
145
149
155
160
161
163
161
159
160
160
161
158
153
152
156
160
157
151
152
160
168
163
150
147
154
162
159
164
163
161
159
158
156
157
163
157
147
135
136
145
153
152
146
144
152
160
161
154
150
150
156
162
157
155
152
155
157
158
160
161
164
165
162
155
152
152
153
155
157
161
169
167
156
141
135
140
146
157
155
156
159
161
157
154
152
154
152
150
147
149
151
152
152
154
156
158
152
147
151
163
171
167
158
149
148
153
155
155
156
158
159
159
159
154
149
147
150
157
161
169
176
176
162
141
126
126
136
147
148
151
153
152
155
154
153
155
158
159
157
156
154
153
154
155
154
150
142
138
142
155
166
168
158
151
150
153
154
152
151
151
152
155
155
154
151
149
151
155
159
166
173
170
154
141
135
139
146
155
158
155
150
147
152
159
162
160
159
159
161
160
158
153
149
143
139
141
142
140
137
140
150
161
165
159
155
153
155
153
149
145
146
153
163
165
161
157
154
154
155
155
154
150
143
141
148
157
161
161
170
166
154
149
153
160
162
158
155
157
161
162
157
152
147
140
135
138
145
151
147
143
149
162
171
164
156
151
156
159
153
144
145
154
168
171
163
157
155
157
153
147
143
140
138
143
152
158
158
157
162
164
160
156
155
156
153
150
151
158
165
163
157
154
153
152
148
145
148
155
161
163
164
167
167
161
154
153
159
163
159
150
148
152
157
159
156
154
157
162
157
151
147
147
150
148
148
145
144
147
153
157
161
161
158
153
142
139
145
157
165
165
159
155
155
158
156
149
149
153
163
172
172
165
155
150
150
154
156
159
156
152
150
148
144
142
145
152
157
161
157
152
154
159
161
155
148
147
149
146
148
152
159
161
160
153
144
141
146
157
162
162
159
154
151
150
151
150
150
150
154
162
164
160
151
147
146
149
147
147
147
148
148
146
142
139
145
152
155
151
143
145
155
168
168
159
153
156
164
145
147
150
156
159
158
154
150
152
158
163
159
153
151
152
149
145
144
149
151
153
153
154
158
158
153
148
146
146
144
141
137
137
140
144
145
147
150
154
151
140
129
133
151
170
172
162
153
156
163
148
148
150
154
156
156
154
155
164
174
171
159
148
148
153
152
145
140
145
154
159
158
157
157
157
152
148
148
151
153
149
142
138
141
147
151
150
151
150
148
140
131
134
148
167
171
162
152
151
155
153
150
152
155
155
155
154
158
169
175
171
161
155
159
162
156
147
141
148
157
163
160
157
157
154
150
147
151
159
163
161
158
154
153
150
148
147
146
146
145
143
144
144
150
163
160
154
149
150
155
156
152
154
156
157
155
153
154
158
159
159
162
167
172
168
157
150
150
157
161
159
155
152
152
152
151
149
152
157
160
162
165
161
157
150
144
143
145
144
142
142
149
157
162
163
156
143
138
144
153
155
153
152
152
151
153
153
151
147
146
151
162
169
166
157
153
153
155
159
159
158
155
149
148
149
153
155
152
151
152
157
160
157
151
146
144
148
150
144
139
141
151
164
172
167
156
140
132
136
148
155
154
149
144
143
147
152
151
147
147
154
160
158
151
144
149
155
156
155
155
159
162
157
152
148
149
152
155
151
151
149
150
147
145
146
151
155
152
144
139
143
154
166
171
171
167
153
139
137
146
155
154
150
142
138
138
143
146
145
147
155
157
149
142
142
153
160
158
153
151
157
162
164
159
153
147
149
155
156
151
145
140
143
147
149
151
151
147
144
142
147
153
157
162
170
172
167
155
147
147
153
155
152
144
140
138
139
138
141
146
152
155
152
148
151
156
162
161
155
150
149
151
159
162
163
158
154
155
155
150
143
144
153
155
149
144
141
143
145
147
150
150
149
152
161
170
170
161
153
148
153
155
153
149
145
146
146
144
142
145
149
155
159
159
155
153
151
152
151
150
146
143
148
158
169
170
164
155
150
149
151
160
164
160
146
139
139
146
148
149
149
151
151
151
152
159
163
159
152
145
161
160
153
147
146
153
160
161
156
148
149
156
163
163
157
149
142
138
142
150
153
151
148
152
161
167
162
153
148
152
160
167
164
153
143
142
147
150
145
140
144
153
156
152
147
147
151
151
146
142
173
169
159
148
146
154
164
169
162
151
149
155
162
162
159
152
143
138
141
154
164
165
157
150
151
152
153
149
150
155
161
164
155
145
142
145
152
148
136
128
140
153
159
155
148
146
148
148
145
145
150
156
162
166
160
154
152
155
161
166
170
168
161
157
161
164
166
167
172
174
169
160
156
163
169
168
160
156
160
160
155
149
148
152
155
159
163
167
161
154
152
152
151
149
151
159
163
155
144
141
156
159
162
165
160
160
156
158
159
162
162
159
155
154
161
165
163
158
161
166
168
161
158
161
165
163
157
154
154
152
147
148
159
168
170
163
159
158
155
150
147
152
157
157
155
161
169
169
157
147
165
167
169
168
168
170
169
163
160
159
159
156
151
155
163
165
160
152
153
161
165
164
159
159
159
154
151
148
148
143
144
150
162
171
170
159
152
149
149
149
153
165
176
177
172
169
171
173
167
158
169
167
165
162
167
175
178
169
162
160
162
163
159
154
154
155
153
152
156
161
165
165
162
163
163
161
154
151
149
148
148
152
158
160
158
154
152
151
153
157
167
173
178
176
170
164
159
158
157
157
170
167
160
155
158
168
176
171
165
161
164
166
161
153
144
144
150
155
159
162
161
160
161
165
167
168
164
159
155
154
152
153
154
156
157
156
155
157
161
167
170
171
164
158
152
146
144
145
149
153
172
168
161
155
152
158
165
169
167
164
162
161
161
156
153
151
155
156
158
157
157
158
160
163
166
167
165
162
158
155
153
154
158
161
160
157
156
157
163
168
168
160
155
149
145
143
144
150
155
155
171
168
162
157
152
154
160
165
169
168
163
161
160
159
161
162
160
159
157
156
157
161
163
164
163
163
163
161
157
155
156
161
163
160
154
145
144
152
160
165
161
159
156
155
153
152
154
155
156
156
167
164
162
159
156
157
159
163
166
171
175
171
164
159
156
158
161
162
160
158
158
163
165
163
160
157
158
158
157
157
160
163
164
158
145
135
136
147
157
165
164
161
158
159
160
161
157
153
151
153
164
162
162
163
162
165
160
157
157
168
177
178
167
156
150
152
158
163
164
162
159
159
160
159
155
151
150
158
161
159
157
158
161
162
157
145
142
147
160
168
170
163
156
157
160
161
157
150
149
157
162
162
161
163
165
166
161
155
153
160
165
167
165
161
159
156
159
163
166
164
160
155
158
159
156
150
148
158
165
161
152
149
157
167
170
159
148
149
158
166
167
158
152
151
156
159
157
148
148
157
162
162
160
162
164
165
161
160
160
160
156
153
159
168
174
167
159
159
164
165
161
158
162
165
163
155
154
158
165
162
152
150
154
164
169
161
153
151
153
158
157
151
147
146
152
159
159
155
152
155
163
163
161
162
163
163
163
165
167
167
160
155
157
167
172
164
156
154
160
163
163
162
163
164
162
160
160
163
166
163
160
159
161
162
163
162
161
158
156
155
155
152
147
146
151
159
168
168
165
161
162
164
164
161
159
157
159
161
165
168
170
170
168
164
158
154
152
155
160
161
161
162
162
159
156
156
160
164
163
161
163
168
170
167
164
164
164
162
159
158
157
155
150
146
149
156
166
168
166
161
160
163
166
160
153
148
149
149
152
157
172
183
180
164
152
151
160
168
169
162
160
162
164
160
155
152
154
156
156
155
159
165
171
173
171
167
161
157
156
158
159
156
152
147
149
153
156
153
150
149
160
162
162
159
154
151
151
149
145
151
165
181
179
165
153
153
163
172
174
166
161
160
163
162
158
152
148
149
152
155
156
157
162
168
169
164
157
151
154
158
162
160
154
153
155
159
156
151
147
148
161
159
160
162
164
168
167
159
154
157
165
172
169
160
151
152
161
170
173
169
163
158
158
159
161
154
149
148
152
159
159
153
148
150
158
165
161
157
157
159
161
160
156
154
157
159
162
161
159
160
158
158
156
164
173
177
170
162
158
166
173
171
163
151
146
148
154
161
168
167
164
158
154
152
152
152
151
150
156
160
159
153
145
147
159
169
174
169
163
160
160
157
153
149
149
152
155
157
157
158
153
154
153
161
167
173
167
160
158
164
173
172
163
150
144
146
151
156
159
162
163
159
153
146
141
142
143
147
154
157
156
152
150
156
166
173
174
168
164
164
162
160
157
153
151
150
148
145
144
148
154
152
151
152
156
160
162
159
158
158
160
163
162
158
150
147
150
157
159
160
162
159
155
148
141
139
140
146
151
154
155
153
154
161
163
163
161
161
162
166
170
169
167
165
162
158
151
144
143
147
157
154
152
154
157
157
160
159
159
155
150
153
158
161
155
151
154
161
165
168
166
162
157
154
156
158
161
162
162
159
155
152
152
152
153
151
152
155
157
161
165
167
166
163
160
158
154
152
152
156
156
156
160
169
168
162
155
154
157
157
153
151
153
157
161
162
162
162
164
168
171
169
160
156
162
174
182
177
165
158
155
150
142
137
140
149
155
154
150
148
152
155
157
155
154
155
155
156
156
156
156
161
168
175
172
163
151
147
153
161
162
155
151
156
166
175
170
157
150
156
168
171
163
154
156
167
174
170
161
154
151
146
139
134
143
155
158
151
143
141
146
153
156
158
160
161
158
153
146
146
158
167
171
172
167
160
151
145
147
158
161
156
151
154
163
171
164
152
143
148
161
166
162
151
146
148
156
161
158
153
149
143
142
148
158
162
156
146
141
146
157
165
163
161
163
163
157
146
137
137
161
168
169
162
157
155
153
151
153
158
159
156
151
148
148
152
153
151
152
153
159
158
156
150
146
147
153
160
165
161
150
145
150
162
170
168
157
147
149
159
171
174
168
163
158
156
154
149
142
143
161
162
162
157
153
152
156
161
166
164
159
155
150
147
145
144
147
152
160
161
159
152
149
149
151
152
155
159
163
162
153
149
152
163
171
171
166
162
161
163
170
173
171
168
163
161
161
158
156
157
159
153
153
153
152
152
156
163
168
165
156
152
148
149
152
152
150
149
154
159
159
153
148
150
154
156
154
150
152
157
155
153
151
153
161
168
170
165
162
159
160
164
169
173
176
172
165
160
162
164
159
150
149
151
153
154
157
160
161
158
152
147
146
151
159
158
150
142
142
152
160
160
155
152
153
155
151
149
151
151
155
153
151
150
154
157
154
152
150
155
159
161
165
171
176
170
159
154
160
165
158
152
152
155
159
160
158
157
157
155
153
150
147
148
156
157
151
141
136
144
158
162
161
156
152
155
157
156
154
148
148
149
151
150
150
147
144
147
149
157
162
163
163
167
167
160
152
155
162
165
152
154
159
163
161
157
156
156
158
162
163
158
149
145
146
152
153
149
143
145
152
157
155
153
152
158
162
162
158
149
147
150
153
150
145
141
144
150
157
160
161
162
163
165
165
161
160
168
172
164
150
156
161
162
154
147
144
152
159
161
160
157
149
145
145
147
153
155
155
152
147
142
142
146
154
160
162
160
157
158
160
160
156
150
142
138
143
154
163
162
157
152
153
160
163
163
168
177
176
163
156
158
160
157
149
140
142
154
159
153
144
141
144
146
146
145
147
154
159
158
149
139
136
145
156
158
156
151
155
165
170
165
158
151
144
140
143
151
161
163
157
149
147
155
160
161
163
165
166
161
162
159
158
156
152
148
154
161
161
152
139
134
139
146
148
145
147
155
161
161
152
144
144
152
156
153
150
150
156
162
165
161
158
157
157
153
147
148
154
161
161
154
149
155
160
156
147
141
149
159
159
156
154
154
155
158
161
165
165
159
152
148
149
152
151
152
155
162
165
159
149
146
152
159
157
153
151
156
160
159
154
152
154
159
160
155
150
147
149
156
160
159
159
162
160
150
133
128
140
155
149
154
152
152
153
157
161
165
165
164
163
164
164
159
158
158
160
163
161
152
144
142
150
158
161
159
157
160
163
159
152
149
150
151
152
152
151
149
148
150
153
158
164
165
158
143
131
132
144
151
152
157
153
148
149
155
162
165
162
160
162
165
168
163
159
158
158
158
155
149
141
135
139
152
165
170
163
159
158
160
160
154
145
142
144
151
155
157
155
150
151
154
157
157
152
141
138
147
157
159
158
159
152
147
149
158
165
163
156
153
156
158
159
157
156
157
157
156
155
149
142
136
137
150
168
174
165
154
152
159
164
157
144
134
142
153
161
159
155
153
152
151
148
147
148
148
149
155
159
159
157
154
150
151
156
165
167
160
154
152
157
155
154
151
154
159
164
165
159
151
144
140
143
152
162
166
161
154
149
154
157
156
145
140
147
158
160
158
155
156
156
152
147
148
157
160
158
154
152
150
155
151
151
158
164
168
165
156
153
156
160
165
161
158
157
158
162
165
158
151
145
145
152
156
158
157
158
156
153
147
148
150
154
157
161
163
161
158
156
158
157
154
150
155
164
167
160
151
148
147
157
155
157
161
166
167
161
153
151
155
162
166
167
163
159
154
151
152
152
151
149
149
153
157
158
157
159
159
155
148
145
150
157
165
167
164
159
155
156
156
154
147
147
155
165
163
154
146
147
150
166
166
162
161
162
161
156
151
150
155
159
162
160
159
157
154
149
146
148
150
151
153
154
157
159
160
161
160
157
153
151
153
156
160
161
160
154
152
150
152
148
140
140
153
164
160
147
141
146
152
168
166
161
160
159
157
154
151
154
158
156
148
145
147
154
156
153
150
150
155
157
157
156
157
157
155
154
156
159
160
159
157
156
157
156
152
148
146
148
150
148
143
141
151
163
159
148
140
147
154
161
157
157
159
159
157
153
152
157
159
152
144
140
148
155
158
157
158
164
166
164
160
157
155
150
145
146
152
159
161
158
157
159
159
154
148
143
146
155
161
158
149
148
152
161
159
150
143
149
160
148
148
154
158
161
158
153
152
153
150
146
146
152
159
162
159
157
161
170
175
169
161
156
154
151
147
148
153
159
157
153
156
160
160
152
144
144
153
162
165
161
152
151
152
156
156
151
146
150
155
149
151
153
156
156
157
153
151
146
139
141
149
157
162
160
157
157
159
168
173
168
162
154
152
153
154
155
156
156
153
150
150
153
151
144
142
143
152
157
155
153
154
153
153
152
154
153
149
145
145
163
163
157
153
149
151
152
149
144
141
147
154
156
154
155
158
157
156
154
158
162
161
157
155
156
155
154
154
153
151
148
149
148
145
142
140
143
142
138
137
144
156
160
155
150
155
159
159
152
147
174
173
165
152
143
141
142
143
142
148
156
160
156
152
155
162
163
157
150
146
150
155
161
160
160
154
147
144
146
148
151
157
161
157
151
145
144
142
137
136
145
156
159
156
152
158
166
171
168
163
171
172
165
153
144
138
137
138
140
148
158
164
161
156
157
164
165
161
155
149
146
146
153
160
164
157
148
142
142
144
151
160
173
173
159
149
148
152
152
150
149
152
156
158
159
163
169
174
175
174
161
165
159
151
144
144
143
142
140
145
154
162
161
158
155
154
156
159
160
161
154
145
144
153
163
167
159
152
142
143
148
158
167
165
155
146
149
155
162
158
152
152
157
162
166
168
169
165
161
160
160
160
150
142
142
151
155
156
150
145
150
152
152
150
145
144
145
152
159
165
164
153
145
149
159
169
169
160
151
146
148
150
152
149
143
143
148
153
152
149
152
156
163
164
165
161
157
148
142
140
161
157
149
140
143
154
164
167
161
153
151
149
146
145
147
147
148
150
154
159
163
158
152
150
156
163
164
158
153
152
152
149
144
140
139
142
147
146
144
147
152
159
163
160
154
149
146
143
139
138
148
157
163
167
166
166
165
163
160
158
159
160
159
154
154
158
163
168
168
169
172
172
171
163
158
154
152
156
157
158
153
149
147
150
153
155
155
158
161
161
162
158
153
149
150
151
151
148
146
151
151
158
157
153
155
161
168
165
161
159
161
166
161
154
153
158
162
164
163
169
174
179
176
169
160
153
149
151
152
156
160
163
164
162
155
154
158
165
165
160
151
145
147
149
153
159
160
158
152
148
154
161
160
158
160
170
176
171
164
162
164
164
158
153
153
158
163
162
159
160
166
171
173
170
163
156
150
146
148
155
164
175
173
165
153
151
155
160
159
151
144
142
146
153
160
164
167
164
160
157
156
160
160
159
167
175
179
172
164
162
164
163
157
151
151
157
161
160
157
157
157
161
168
170
169
161
149
143
146
154
163
167
164
158
153
152
154
156
152
148
145
143
144
149
155
156
154
152
155
158
159
155
155
158
166
173
173
169
164
161
160
160
160
157
156
159
159
158
158
156
155
157
160
166
168
163
150
143
146
153
154
152
152
154
156
157
156
154
152
151
151
146
143
144
145
145
140
137
142
152
162
154
153
156
161
165
167
168
165
161
158
160
164
169
169
163
157
156
158
158
158
158
159
162
163
158
154
150
151
153
152
150
153
158
162
160
156
152
152
155
157
157
153
152
150
148
145
142
143
150
165
159
159
158
157
157
161
166
171
170
164
163
167
171
169
163
156
155
156
158
161
161
159
160
160
163
163
160
156
155
155
156
163
165
163
157
153
152
156
159
161
162
166
166
165
161
156
155
155
155
167
165
164
161
158
156
158
161
168
173
180
177
168
158
154
154
156
158
159
161
163
160
160
158
158
165
167
165
160
158
159
166
170
165
160
155
154
156
160
161
162
161
165
170
169
163
158
155
158
160
167
165
165
164
162
161
157
154
156
171
183
184
168
153
147
151
159
163
166
167
166
162
158
156
156
160
161
163
164
164
170
170
169
163
159
157
156
159
162
162
159
156
158
165
167
161
149
146
150
159
167
164
163
166
168
166
156
148
151
166
177
178
167
160
158
159
163
166
168
171
169
164
160
159
156
152
151
156
166
175
173
165
160
161
164
163
158
155
155
158
154
151
152
161
164
157
142
133
138
152
165
162
160
166
171
167
158
152
156
164
164
161
161
165
172
169
164
165
168
171
168
164
164
164
160
151
146
155
171
181
174
158
155
161
170
169
158
149
150
156
158
155
156
160
162
157
143
134
139
153
159
157
157
162
166
165
161
160
165
164
157
152
154
163
169
165
162
166
170
169
164
158
160
164
162
157
156
163
174
178
170
156
153
161
171
171
162
153
154
161
167
165
159
158
161
159
154
149
150
158
153
153
156
159
158
160
162
163
162
158
157
156
157
159
156
155
161
169
171
164
155
150
154
159
160
161
163
166
166
162
159
155
155
159
166
171
166
160
158
163
168
165
157
150
152
156
155
152
150
153
155
160
166
162
155
153
156
157
155
156
160
168
167
160
153
154
162
170
169
160
153
152
156
160
160
160
158
156
152
149
151
154
154
155
159
162
165
164
159
157
158
156
150
148
150
153
155
147
141
140
161
171
177
170
158
151
151
154
155
155
162
169
169
161
155
156
161
165
164
159
156
157
159
160
158
153
150
148
148
150
153
153
150
149
147
151
157
161
160
157
155
152
150
152
157
158
156
150
146
146
163
171
176
171
162
153
151
153
158
159
164
166
161
155
153
156
160
164
164
162
161
160
159
157
152
148
148
149
155
161
160
155
149
146
145
148
153
159
163
161
158
155
156
160
165
168
165
161
161
163
158
158
159
162
161
156
154
155
162
169
171
162
152
145
149
156
163
166
165
163
162
160
158
155
151
147
148
152
161
164
162
155
152
153
154
151
151
156
162
163
162
158
157
164
171
173
168
164
162
164
153
152
150
151
155
156
156
158
165
175
177
169
156
147
149
156
164
168
166
161
159
159
159
158
152
145
145
150
154
156
155
153
156
159
160
153
147
145
151
160
162
159
158
162
171
174
167
155
150
151
157
155
150
148
152
156
160
162
167
172
172
169
166
161
153
153
160
167
169
164
158
157
159
158
156
149
146
149
151
153
154
155
159
161
159
150
141
139
144
153
160
159
156
160
166
172
163
151
145
147
160
157
154
155
159
161
163
165
165
159
158
162
166
166
154
145
149
166
177
177
169
158
154
155
157
157
158
159
161
162
163
160
158
155
150
147
143
141
141
148
151
150
146
149
159
163
161
152
148
150
156
156
159
170
173
165
162
159
157
153
151
154
160
161
154
145
150
162
174
178
172
161
151
153
157
164
167
168
169
170
168
161
152
144
145
152
156
151
147
147
146
144
142
145
154
162
160
155
153
152
152
157
169
178
175
164
153
150
152
155
154
154
153
156
157
160
160
157
153
158
162
161
159
155
156
158
159
157
158
161
163
157
147
138
146
161
166
164
159
157
154
153
148
150
157
163
163
158
153
151
155
163
172
174
164
155
150
150
155
164
162
155
151
152
158
164
164
154
144
144
149
155
158
153
150
150
151
151
151
154
157
154
147
147
154
164
167
166
164
166
168
165
160
155
156
157
156
155
154
154
164
164
162
158
154
153
153
158
166
170
166
158
152
151
152
154
156
156
153
150
146
145
147
149
149
150
152
155
159
162
159
157
157
159
164
164
159
155
160
166
171
171
161
153
146
143
144
150
159
167
165
161
156
156
155
155
158
167
174
175
169
165
160
155
150
147
150
158
162
159
154
146
148
152
153
152
153
155
161
171
170
165
163
166
169
164
154
144
148
158
162
159
154
152
148
146
146
153
167
177
161
154
154
158
161
161
161
165
171
171
168
164
162
159
154
148
147
152
155
158
158
155
153
155
156
152
148
148
157
169
170
166
161
163
166
161
151
142
146
153
155
152
153
156
164
161
153
152
162
172
159
153
150
156
161
163
163
164
161
155
152
153
157
158
158
153
146
141
145
152
158
156
152
151
154
153
150
149
153
156
156
154
156
159
162
158
150
148
153
157
158
155
157
167
170
162
149
144
152
162
160
155
150
152
156
163
168
167
159
147
142
146
152
157
160
156
149
140
143
152
158
155
147
145
151
156
160
158
153
147
143
146
154
161
162
159
155
159
162
163
161
162
165
170
167
157
146
144
153
160
159
157
156
152
153
161
170
170
161
154
151
154
156
157
158
156
153
151
152
156
159
157
150
151
158
166
166
159
152
142
141
147
156
162
164
162
160
161
161
161
161
163
165
164
160
154
153
159
163
158
153
158
161
161
157
157
159
161
159
157
162
164
164
158
154
153
154
155
158
160
158
156
154
158
163
164
158
150
150
149
153
156
156
158
160
160
155
151
153
159
161
161
156
153
153
154
159
164
162
156
152
156
160
161
158
150
149
155
158
159
161
161
162
155
149
147
152
155
156
157
152
150
149
155
156
153
148
148
154
163
168
162
156
154
158
157
152
148
150
160
163
157
147
144
151
156
157
156
157
157
158
156
155
155
154
150
152
158
161
159
157
152
153
151
148
147
150
157
159
154
148
141
142
143
140
141
148
157
170
171
166
159
155
159
160
159
152
151
155
163
163
155
145
146
155
157
154
149
158
169
160
156
153
152
150
152
157
165
167
164
159
152
153
154
155
154
156
162
163
156
146
140
139
139
138
139
151
166
173
163
152
148
153
159
160
159
154
155
157
161
159
153
150
152
156
153
149
150
160
171
160
157
154
152
151
154
162
166
167
165
163
164
166
168
164
161
161
164
164
159
155
150
151
153
151
151
155
161
160
152
146
145
147
150
151
150
153
156
157
157
154
155
157
158
156
148
146
151
160
159
159
157
153
152
157
162
166
165
162
159
160
165
171
171
168
162
161
162
163
160
159
160
161
167
170
169
161
153
148
148
150
153
149
146
144
149
153
156
155
152
152
155
159
160
155
149
148
155
159
156
162
156
148
150
159
168
170
167
160
156
157
159
162
162
160
160
162
163
163
159
156
152
156
165
174
174
165
153
142
145
153
160
158
153
153
156
159
156
152
148
147
151
155
158
158
155
153
154
157
158
166
155
146
150
160
169
171
168
168
164
161
154
149
150
154
159
164
168
165
156
145
139
143
152
162
166
163
154
144
142
148
157
162
166
166
165
160
153
144
140
143
145
147
153
161
162
157
151
152
156
169
159
153
155
163
168
169
167
168
168
163
155
149
149
153
160
164
168
165
156
145
140
143
147
150
156
159
156
148
143
143
153
162
168
170
164
159
151
146
143
143
145
146
152
161
161
155
148
148
149
170
166
161
159
163
166
167
163
157
156
155
153
157
161
161
162
162
162
160
157
154
151
148
146
146
151
159
161
156
152
151
155
159
162
163
161
157
152
152
154
151
146
146
153
160
158
150
145
146
148
171
169
163
157
157
162
164
160
150
143
141
149
157
163
167
165
160
155
153
153
153
153
153
147
145
154
163
168
166
162
160
159
158
159
159
160
158
155
155
155
151
144
145
154
160
156
145
140
145
150
168
166
159
154
154
158
160
157
152
146
143
147
152
158
160
161
158
152
147
146
149
151
152
149
147
153
162
165
162
159
157
158
159
158
157
157
158
157
157
156
155
150
151
157
164
156
143
138
148
159
164
159
155
155
155
156
154
154
156
157
155
150
151
151
153
151
148
146
145
144
148
153
156
154
150
149
153
157
156
148
144
148
156
158
155
150
150
156
163
166
161
155
153
157
162
157
148
143
150
160
160
156
156
156
156
155
151
153
156
159
156
152
154
156
154
148
143
143
148
155
158
159
159
158
154
149
149
156
157
149
140
141
150
155
152
144
143
153
165
171
165
155
145
144
149
155
156
154
153
154
163
161
157
155
152
150
150
152
153
150
148
151
156
159
159
153
145
143
147
156
161
159
157
158
156
153
151
155
158
154
144
140
146
152
152
144
143
150
161
167
166
157
142
132
133
151
163
167
158
147
169
167
160
152
146
143
144
150
153
151
151
151
154
156
158
156
151
145
144
149
153
154
154
155
157
153
150
153
155
153
149
147
150
156
157
155
149
150
152
158
164
163
155
140
133
147
162
171
163
151
164
162
155
147
141
139
143
149
154
161
162
161
156
153
156
158
155
149
144
144
148
150
154
157
157
152
147
142
142
145
151
157
164
166
162
156
153
152
151
152
156
162
161
154
145
147
153
162
164
162
152
151
148
142
139
140
141
147
153
163
169
172
163
155
154
158
158
155
152
152
156
157
156
157
158
153
145
140
139
144
150
159
167
168
161
154
151
155
155
152
149
151
158
159
155
150
149
153
161
167
149
149
147
144
144
143
140
140
144
155
168
172
166
157
154
157
162
161
161
161
162
158
153
153
157
154
151
148
147
145
143
147
154
161
159
153
149
155
158
155
150
149
157
165
167
162
156
153
156
162
150
151
150
152
153
149
143
138
141
155
166
168
161
154
152
157
162
164
162
160
155
150
146
150
155
158
154
149
148
146
143
138
142
149
154
153
151
155
159
158
154
155
161
170
172
169
165
158
154
153
150
152
154
156
156
153
150
147
152
160
164
161
155
147
151
159
164
164
159
152
146
142
145
151
156
158
152
145
144
147
147
143
143
144
148
151
152
155
159
160
159
161
168
171
170
166
161
158
156
150
168
168
164
161
162
165
167
164
158
152
156
158
158
151
147
151
158
154
146
143
153
166
171
163
153
153
160
165
163
158
153
153
157
160
160
156
153
154
159
167
169
164
158
153
152
150
145
146
152
155
165
166
159
147
144
154
166
168
162
159
161
167
162
154
149
153
160
161
154
153
161
174
177
167
156
153
159
162
160
159
162
168
168
162
156
154
157
162
168
168
167
161
154
151
151
153
151
149
148
149
153
160
159
152
148
156
166
168
166
165
168
170
164
156
152
156
165
169
163
157
159
165
171
169
166
160
157
156
157
160
172
180
178
163
153
151
156
163
167
164
162
156
151
149
154
159
159
154
154
157
151
160
162
162
162
164
165
165
165
166
171
171
167
160
158
161
166
168
163
157
152
153
159
166
167
161
152
146
148
158
170
175
170
159
153
153
156
159
158
154
149
141
141
149
157
163
161
155
156
164
156
157
162
167
170
168
164
163
164
165
167
169
170
172
170
165
163
162
160
157
153
150
155
161
163
158
147
142
147
155
158
157
153
152
153
155
156
154
148
143
140
139
142
151
162
167
162
153
150
157
159
154
157
166
170
170
167
166
165
162
160
162
170
178
176
167
160
157
159
162
161
158
157
159
158
156
148
148
152
156
154
148
145
148
153
157
156
151
146
143
148
155
160
164
166
168
165
155
147
151
161
155
159
167
171
170
165
165
164
157
155
156
165
170
170
165
160
157
158
160
159
157
157
157
158
157
158
161
162
160
154
149
150
158
164
168
163
155
151
154
160
165
168
166
165
164
163
159
157
158
161
163
166
170
171
168
161
159
155
155
157
159
158
156
156
160
161
160
157
153
150
149
154
157
161
165
168
167
164
160
157
155
157
163
174
179
177
169
162
158
160
161
161
162
162
159
156
157
163
166
162
164
167
169
168
165
159
154
153
157
164
163
156
149
147
155
161
162
159
155
153
152
155
158
165
172
172
164
157
159
160
161
159
159
167
177
178
172
163
157
153
148
150
160
165
162
154
150
156
161
162
161
163
167
168
165
159
156
159
167
169
163
154
148
150
157
162
162
161
163
164
162
160
161
163
167
163
154
153
162
170
165
157
156
161
166
167
163
159
155
150
147
153
163
168
165
154
146
147
152
159
155
158
164
167
165
158
158
166
168
165
157
150
149
155
161
163
164
164
164
165
164
162
160
158
155
153
153
163
176
177
167
157
160
165
165
158
150
153
159
160
158
159
164
168
163
152
144
146
151
156
153
156
160
163
163
160
159
163
163
160
152
149
151
156
162
164
169
169
165
156
154
155
156
156
154
155
161
171
177
171
159
155
161
167
164
155
150
155
165
171
167
160
160
160
157
148
144
148
155
154
157
159
158
158
160
163
161
160
157
155
155
156
155
155
155
163
171
172
163
153
149
152
157
159
162
163
164
165
161
156
153
151
155
160
161
160
156
158
164
170
167
158
151
151
151
147
144
147
154
159
166
167
161
156
160
166
170
162
156
154
157
158
158
156
156
160
162
160
158
153
152
155
160
164
166
162
156
150
149
151
152
150
146
148
156
163
161
158
158
163
163
158
153
151
151
148
145
145
150
165
172
176
166
159
156
164
170
164
156
152
155
158
158
159
159
157
152
150
154
154
157
158
158
159
158
156
151
148
151
155
157
153
147
148
153
162
166
161
157
156
161
164
165
161
158
152
147
146
151
165
169
172
167
159
153
153
158
161
157
153
151
154
158
162
159
158
152
150
152
155
158
157
154
150
148
151
153
157
160
160
159
158
156
152
153
158
165
165
159
154
153
161
169
171
166
158
150
152
154
156
156
158
162
157
153
148
151
159
160
161
159
160
162
163
162
163
159
156
153
153
157
159
157
151
148
150
156
160
161
158
155
157
159
155
150
152
159
163
159
152
144
146
158
168
167
161
154
152
154
151
150
151
154
157
156
153
153
162
171
172
169
166
164
164
166
169
171
163
155
150
154
162
166
161
153
152
154
156
155
152
152
156
157
155
149
148
149
152
155
152
144
140
145
158
165
159
152
150
154
157
156
153
155
159
161
161
164
170
174
173
170
169
168
164
165
170
175
170
158
147
148
160
168
166
157
153
151
154
153
153
154
157
159
156
151
147
148
149
152
153
147
143
148
157
163
157
148
148
154
163
162
156
154
157
162
167
170
170
165
162
166
170
169
159
154
161
171
173
159
147
143
150
156
157
154
149
152
157
161
162
160
158
161
161
160
156
151
149
152
154
148
143
150
162
164
155
144
145
150
162
159
155
154
155
159
162
164
161
155
155
163
169
165
153
145
152
164
166
159
150
146
149
153
154
150
148
149
160
168
170
165
158
156
160
163
165
163
158
158
154
148
142
147
158
165
161
154
152
151
156
153
153
154
154
155
156
157
154
154
156
161
163
157
152
147
152
155
154
152
152
156
158
159
157
154
148
146
151
163
170
166
158
151
151
160
165
166
168
167
161
154
145
147
156
163
167
168
166
161
152
150
152
155
154
153
153
155
158
158
155
154
152
154
156
157
154
152
149
148
152
156
157
157
159
159
154
146
141
149
161
164
158
150
149
155
161
169
171
169
165
159
151
151
154
157
161
166
168
164
154
151
151
155
155
155
154
159
162
159
153
150
154
161
162
157
153
152
153
152
150
148
149
151
158
162
157
149
142
147
153
156
155
154
152
154
154
156
159
160
157
154
153
154
156
153
148
150
156
164
158
155
156
159
160
159
158
161
161
159
155
156
164
169
164
153
149
150
154
153
150
149
152
157
163
162
156
150
148
151
151
149
149
151
152
151
145
144
149
153
152
149
150
154
158
153
147
147
158
168
158
159
162
167
167
163
160
160
158
156
156
164
169
168
155
145
145
147
151
149
145
148
157
166
168
161
151
146
150
154
153
150
146
148
149
148
143
144
151
156
155
150
147
152
157
154
149
149
160
169
158
158
162
165
165
162
161
160
155
150
153
158
161
158
147
142
145
148
150
147
140
136
143
155
160
157
149
145
149
154
154
152
152
151
149
147
151
159
167
167
161
153
153
155
158
156
150
149
153
155
159
157
153
152
153
159
162
162
154
144
143
149
153
154
147
147
151
156
157
155
144
133
130
139
150
157
156
151
150
149
147
151
158
161
159
157
163
171
171
165
159
157
161
164
161
156
152
149
147
144
158
156
152
147
149
156
164
163
152
142
143
150
156
157
155
154
154
156
161
162
160
151
142
143
150
157
158
154
149
146
145
150
157
163
165
169
167
166
160
154
154
160
165
164
159
155
153
153
150
149
153
156
158
157
157
162
166
161
152
146
152
159
163
158
154
151
153
153
154
159
164
166
160
157
154
154
151
150
148
148
150
152
157
162
167
170
165
154
145
149
156
162
162
156
149
147
146
148
149
154
149
154
158
160
160
160
159
157
153
153
161
167
164
156
147
145
148
148
148
150
155
160
161
158
152
150
152
157
158
157
157
158
158
162
167
168
161
150
145
152
159
160
155
148
146
144
141
140
147
153
150
152
153
154
154
153
152
155
158
160
160
160
158
153
150
148
150
151
150
150
149
150
151
148
144
146
156
171
175
168
161
157
158
163
166
165
158
153
154
154
156
154
150
151
153
153
147
144
147
155
155
154
152
152
151
150
152
158
163
164
158
154
153
154
155
153
155
156
157
154
150
150
150
148
144
147
157
172
175
163
152
151
155
160
161
159
157
157
157
153
151
149
150
155
158
158
154
153
157
159
159
157
157
157
157
157
157
161
165
163
157
153
154
158
160
158
156
157
159
158
158
161
162
159
154
151
153
158
157
149
147
147
150
150
151
151
155
158
157
152
147
148
151
154
157
154
156
158
160
160
162
159
159
161
164
165
163
163
163
161
159
160
164
169
165
159
154
153
157
161
166
169
171
167
164
159
156
150
144
142
146
152
154
156
153
153
156
158
156
150
147
149
154
156
156
152
151
155
156
152
167
161
157
159
162
165
161
161
163
164
163
165
168
168
162
152
147
151
158
163
165
165
162
161
163
167
165
156
143
137
145
157
165
168
166
164
161
157
151
147
144
148
153
157
157
154
148
148
150
150
178
167
158
156
158
154
153
157
164
170
166
163
161
157
153
147
148
155
163
167
164
156
150
150
155
162
164
156
142
133
141
156
169
177
174
169
162
154
144
138
140
144
150
155
158
155
147
144
149
154
179
170
161
156
154
152
151
155
161
166
162
155
150
148
149
148
157
164
169
171
166
159
151
148
145
148
148
144
141
138
146
156
165
164
162
158
154
151
144
140
141
142
145
151
156
155
149
149
152
157
168
168
162
155
154
156
157
158
154
149
145
145
150
153
157
160
163
166
167
168
165
164
158
148
140
137
138
140
144
150
157
160
157
151
146
146
151
153
154
152
146
143
145
150
157
157
156
157
159
159
158
158
156
151
152
159
167
163
151
139
134
143
154
162
165
166
163
159
155
155
161
164
157
148
140
144
151
156
155
156
160
161
155
149
147
153
159
161
160
155
149
145
147
153
160
159
156
157
159
160
156
155
151
148
152
161
168
164
153
145
145
153
161
164
164
161
155
147
140
140
148
153
153
147
145
154
166
166
158
150
150
155
156
155
157
163
170
168
160
153
147
146
150
158
164
158
151
149
154
160
163
157
153
151
153
158
161
161
156
156
160
162
163
161
157
150
142
135
132
135
144
153
155
153
154
159
165
162
156
146
143
148
153
154
154
160
165
162
156
148
146
148
155
158
161
155
149
146
148
153
167
161
156
154
152
154
154
158
160
162
162
161
160
157
156
150
140
134
133
141
151
158
162
162
158
156
157
159
158
151
144
144
148
150
150
151
152
153
149
147
150
156
155
154
150
152
152
152
149
146
165
163
157
153
149
145
147
156
165
165
161
155
156
158
161
157
150
143
144
147
152
156
158
162
158
152
150
154
159
156
148
142
146
151
155
153
150
153
156
161
168
169
160
151
146
151
158
159
154
149
159
155
154
150
145
141
144
154
164
166
162
156
153
154
158
158
154
152
153
153
151
148
148
151
151
148
148
152
157
155
148
144
148
160
165
164
161
162
169
180
185
177
165
152
148
153
158
157
153
152
148
144
143
144
142
143
148
155
162
164
162
157
154
150
150
153
154
152
155
159
162
160
152
149
147
147
150
156
160
157
150
146
148
157
163
162
159
163
171
176
175
165
158
151
151
152
148
142
141
147
140
136
137
140
142
147
152
154
158
160
161
160
155
150
149
151
154
153
152
162
174
177
168
156
149
147
153
161
171
169
156
147
144
150
152
151
150
153
159
157
154
147
144
149
151
149
140
132
133
143
142
139
145
148
146
145
143
146
149
158
164
165
160
155
156
160
161
154
148
148
160
167
166
160
153
147
150
157
170
172
161
148
141
148
154
153
149
149
153
151
148
143
145
151
153
148
143
141
146
152
147
149
155
157
155
146
137
139
153
168
176
172
164
158
161
166
169
159
147
138
138
147
152
157
155
151
143
143
153
167
163
151
144
148
155
156
154
155
156
153
150
149
155
159
159
157
155
159
161
160
152
156
161
164
160
151
142
146
157
170
174
169
158
155
158
163
166
161
152
143
140
141
147
155
157
155
143
139
143
155
161
153
148
146
149
153
155
157
157
154
151
154
165
172
169
163
163
165
164
155
182
174
165
159
159
162
163
164
159
157
160
167
167
166
161
157
158
156
150
147
154
162
161
158
157
163
169
167
157
151
154
163
168
167
166
164
160
157
156
159
160
159
160
158
156
152
152
155
159
157
169
167
162
156
150
153
158
159
156
154
159
168
170
167
160
155
157
158
154
151
154
160
162
159
156
161
166
166
159
150
150
152
156
159
158
160
158
155
156
162
168
169
162
154
151
153
155
155
154
153
155
158
159
157
153
151
152
154
154
155
159
166
169
167
161
158
159
162
161
156
154
156
158
158
157
159
159
162
160
159
154
154
154
155
157
157
157
155
157
165
171
171
162
156
155
159
159
154
154
159
154
157
160
162
159
153
150
153
157
162
163
166
168
168
165
161
159
159
159
156
153
151
152
154
155
153
154
158
162
162
159
157
157
157
157
156
156
156
158
160
162
162
161
162
165
167
164
155
153
160
162
163
164
165
162
157
154
161
167
167
166
166
168
170
167
160
155
154
157
157
155
151
151
150
152
153
155
158
161
162
159
158
156
155
154
155
156
156
157
154
153
158
159
162
164
170
170
159
151
153
166
164
163
164
164
162
164
168
169
165
161
161
165
168
166
160
154
154
157
159
159
155
157
157
159
158
158
160
163
161
156
151
148
145
150
154
157
157
154
153
156
160
160
156
157
165
169
165
156
152
163
161
161
166
167
167
165
166
162
154
148
150
156
161
163
163
163
160
158
154
148
150
157
165
167
165
164
164
165
160
154
146
142
147
152
157
159
154
151
154
160
161
157
151
149
153
158
159
159
161
158
160
164
168
169
167
162
159
151
145
145
150
154
156
160
163
166
164
156
146
137
140
152
166
173
172
167
163
159
156
151
147
146
154
161
165
160
152
150
155
160
159
155
151
151
152
149
151
159
168
155
160
166
168
168
164
158
156
156
153
155
155
156
156
157
159
163
161
156
148
142
142
153
166
178
182
171
154
143
145
152
156
156
156
159
162
157
150
150
155
160
160
159
160
162
161
156
153
157
162
155
155
162
166
165
163
161
166
169
167
162
158
157
156
156
159
161
158
153
149
152
155
159
164
176
181
171
150
136
145
162
170
165
158
155
151
149
148
150
156
161
160
161
161
164
165
166
163
158
154
156
154
156
161
161
162
165
171
175
170
163
157
155
158
159
165
163
157
151
148
152
159
161
161
163
166
162
152
145
155
168
174
170
162
156
149
144
146
153
161
162
159
156
155
155
158
162
163
157
150
159
159
158
157
157
160
164
169
167
164
161
159
158
158
161
165
164
158
151
150
151
155
157
157
157
156
156
154
153
157
162
164
164
162
159
151
146
149
158
164
164
156
151
151
150
150
149
151
153
150
163
168
162
154
152
159
164
166
162
159
160
162
160
158
156
156
155
154
152
154
154
155
155
157
157
157
157
155
152
151
153
153
155
158
161
159
156
155
159
164
167
162
156
152
150
149
143
145
149
154
167
169
164
155
153
160
169
170
163
157
157
157
158
155
150
144
143
144
149
156
159
159
158
160
162
161
159
153
149
150
152
152
153
159
164
168
164
160
158
160
168
169
165
157
156
153
150
148
150
156
166
165
161
159
159
166
172
172
165
156
152
152
155
156
152
148
144
144
148
155
159
162
163
161
160
158
159
155
155
156
158
161
163
164
169
172
171
165
160
158
162
166
169
167
165
163
159
151
149
153
156
155
159
165
166
168
167
166
161
156
151
156
163
166
165
160
156
153
152
155
158
161
162
159
154
153
156
158
160
160
160
162
164
167
168
168
170
169
164
157
152
152
155
163
167
166
158
148
143
145
148
147
154
164
170
166
160
154
151
153
157
168
178
179
171
162
159
161
159
157
157
159
162
158
155
154
155
159
160
158
156
155
158
160
159
160
165
170
166
156
143
134
134
142
150
153
150
145
141
145
149
147
151
162
168
163
154
149
151
156
160
166
171
170
162
158
161
168
167
160
155
156
161
161
159
156
154
156
158
155
152
153
154
153
151
151
162
168
165
157
146
136
129
128
136
143
147
145
147
154
158
155
153
157
161
158
154
154
158
161
159
156
152
151
150
155
167
173
173
161
150
150
155
160
159
153
151
153
155
153
151
152
155
155
154
156
163
166
164
160
157
152
144
143
147
150
147
145
149
156
164
162
156
152
151
153
158
163
166
163
159
154
150
148
149
155
168
174
171
157
145
141
150
155
154
147
143
148
152
151
148
150
156
162
168
170
168
165
163
161
158
155
156
164
167
162
148
139
142
149
165
161
152
141
142
152
161
166
165
159
158
162
161
157
152
154
161
166
162
152
144
143
149
153
152
145
144
144
147
149
147
148
155
163
169
169
165
163
160
159
157
155
158
166
170
162
149
143
145
147
162
153
143
141
144
154
161
165
161
155
156
159
160
155
152
151
155
155
154
153
154
157
155
154
154
155
149
145
144
149
155
157
155
154
155
154
153
154
157
157
157
156
158
159
157
155
152
158
161
158
157
147
144
146
154
157
159
161
160
158
152
149
150
154
155
152
153
153
154
161
165
162
156
152
155
159
158
148
142
146
155
159
155
150
150
149
151
152
155
156
155
156
158
158
154
152
155
159
162
158
153
149
150
158
162
159
156
157
160
158
151
147
154
162
165
159
152
151
155
163
165
161
153
149
153
160
158
152
142
141
145
148
150
152
155
155
154
155
155
153
150
150
157
165
167
163
157
149
144
144
154
156
160
162
161
156
153
152
151
148
148
152
166
171
168
157
150
149
153
156
159
156
154
153
154
160
158
154
145
139
134
135
142
148
150
151
153
157
159
157
153
152
158
168
175
171
159
147
141
143
158
163
163
160
154
150
150
151
149
144
147
159
168
165
155
148
149
152
151
146
143
149
156
162
163
160
155
152
146
140
137
139
141
143
140
139
145
155
163
164
160
158
158
161
162
161
159
156
154
153
160
161
160
157
151
148
149
151
151
150
155
160
161
151
139
142
155
163
161
147
138
137
150
163
166
157
147
142
141
145
147
152
155
150
143
139
146
159
165
163
159
158
156
152
146
149
156
159
159
153
160
156
154
157
156
152
150
151
152
151
156
158
155
145
137
141
156
169
167
157
142
137
141
151
157
152
144
140
144
149
156
163
165
161
152
151
157
165
163
155
151
155
157
155
149
150
156
158
153
149
157
154
154
159
163
161
157
152
149
148
153
156
155
147
140
140
146
156
159
156
151
145
143
145
149
149
149
149
154
159
163
165
166
162
156
156
165
167
159
149
149
156
163
164
162
161
158
156
154
153
154
157
158
161
166
168
165
157
149
145
149
153
153
148
142
140
142
142
144
148
152
154
153
148
147
150
156
160
160
158
161
163
164
161
157
159
164
165
157
151
153
159
165
166
161
159
156
153
154
159
152
157
158
158
160
161
163
158
152
150
153
155
154
149
144
142
143
142
142
146
152
159
161
155
152
158
167
170
163
155
155
160
163
162
157
158
161
162
157
154
154
159
161
158
155
148
145
146
149
152
151
153
153
153
152
153
155
156
157
158
160
160
157
154
151
148
148
150
152
155
157
162
162
159
157
163
171
176
168
154
150
155
162
163
160
158
158
158
156
153
153
156
157
154
152
145
142
142
140
139
154
153
153
153
154
154
153
157
162
164
162
158
155
155
154
152
152
152
154
156
160
164
164
163
160
161
163
169
165
157
152
155
162
162
159
157
156
157
156
152
150
152
154
155
154
149
146
143
140
139
157
157
159
165
165
160
157
160
164
165
160
152
151
152
155
155
153
150
147
146
151
161
165
163
157
153
156
159
160
159
160
161
163
161
156
155
156
158
156
150
148
149
152
154
155
153
151
150
150
153
158
159
163
170
170
164
158
159
162
162
158
153
154
160
161
158
152
146
144
143
148
155
157
154
150
151
157
160
161
158
160
163
163
162
159
158
159
159
156
150
147
148
150
153
155
154
152
152
153
160
159
160
160
164
167
161
153
153
158
161
161
162
166
170
164
153
144
148
151
156
156
154
147
143
146
154
165
167
159
153
150
154
159
163
162
161
159
156
153
153
150
149
150
153
155
152
148
148
152
157
163
162
160
161
161
154
146
147
154
160
165
169
172
168
157
143
143
153
164
175
172
163
151
145
146
155
162
160
153
144
145
152
157
161
159
157
155
154
156
156
155
153
154
155
154
150
146
148
152
154
163
163
162
162
159
152
145
146
152
158
164
166
164
157
149
143
150
163
173
178
175
170
162
157
152
150
149
146
145
149
155
159
160
156
152
152
154
157
159
158
155
152
151
153
152
150
148
151
155
155
157
161
164
162
158
153
151
151
153
155
158
161
158
152
149
153
162
166
166
165
167
169
168
163
155
150
145
143
148
157
165
166
162
156
153
154
159
160
162
158
154
150
148
150
152
150
152
155
158
157
152
156
160
159
158
158
159
157
154
152
154
159
159
158
157
159
162
159
155
154
157
159
160
157
154
155
156
155
155
156
161
163
161
157
155
157
159
160
159
156
152
149
148
151
153
152
153
156
158
159
154
156
155
156
158
163
166
161
154
149
152
160
164
165
162
160
158
156
152
152
154
153
151
148
153
161
167
163
155
151
154
158
158
155
154
157
161
158
152
150
148
149
150
151
151
153
155
157
157
152
158
157
154
155
159
166
166
160
152
147
149
159
163
163
161
160
157
155
152
153
155
154
153
151
154
159
164
161
154
150
155
157
154
150
150
157
163
158
146
140
145
151
152
150
149
152
157
158
153
145
156
156
155
155
156
159
159
157
155
152
152
152
154
156
156
158
157
155
153
154
157
159
163
161
158
156
156
156
155
154
156
156
150
147
147
155
163
159
147
141
147
160
163
160
152
153
155
158
149
142
152
153
155
155
153
147
146
152
159
163
160
154
150
150
153
157
158
158
156
156
157
161
166
167
162
155
150
151
154
154
152
153
150
149
150
155
162
164
160
159
165
173
171
165
156
153
151
149
145
148
152
153
154
155
154
148
144
150
159
167
165
159
154
151
153
156
159
162
163
161
158
159
162
162
158
152
149
149
152
151
149
148
149
153
154
155
161
166
172
179
180
174
162
156
154
154
149
143
142
150
155
153
153
154
155
153
152
152
155
158
158
159
158
157
155
155
158
162
165
166
170
167
161
152
147
147
151
157
162
155
149
145
143
149
152
154
156
161
168
177
173
159
145
144
153
159
155
143
141
151
154
152
152
153
154
154
155
153
150
147
146
150
156
159
159
159
158
154
155
164
176
179
166
150
139
141
151
165
175
174
158
146
138
143
150
153
152
153
154
158
158
146
139
143
153
161
157
150
146
152
151
151
155
157
150
145
144
149
151
149
146
148
150
156
160
164
162
154
146
148
161
170
166
156
145
140
143
154
172
178
170
153
142
145
152
155
153
151
150
150
152
150
149
149
149
150
152
154
159
161
149
153
159
158
149
140
139
148
158
163
156
147
144
148
157
163
162
152
144
138
141
151
158
158
153
147
141
140
155
172
173
163
151
148
153
156
156
153
153
152
151
152
156
152
146
143
146
156
163
160
153
156
159
157
153
149
149
157
166
167
158
149
142
141
148
152
152
149
145
143
144
146
151
156
156
154
146
139
145
161
170
165
155
148
150
151
153
155
154
152
147
150
158
158
150
145
150
157
157
150
170
163
161
160
161
162
162
166
169
169
164
165
169
172
174
168
165
166
170
171
168
164
164
163
166
171
165
155
145
150
159
168
168
160
156
157
162
160
157
153
150
154
158
159
157
154
153
157
162
159
163
162
164
169
169
163
158
157
157
158
161
165
168
169
164
160
160
164
169
167
161
158
158
160
162
162
159
157
156
157
154
149
148
150
156
161
162
159
157
159
160
159
155
149
150
152
155
156
158
162
158
156
161
168
166
159
153
152
152
153
154
155
160
163
163
160
158
157
158
160
158
155
155
156
155
153
153
162
170
167
152
137
135
146
158
161
160
157
159
164
164
161
156
154
154
157
158
154
155
162
158
154
154
156
155
154
152
157
159
158
152
150
152
160
164
162
158
156
156
158
160
160
156
153
147
147
153
164
174
167
153
141
143
155
160
157
155
156
158
162
159
161
163
163
164
164
161
155
151
148
163
157
151
150
150
151
156
166
168
163
153
150
154
160
163
161
157
155
156
159
163
165
160
153
150
150
156
164
169
164
156
155
158
164
162
156
155
157
158
159
158
162
163
161
160
160
161
158
151
141
165
163
156
151
150
153
160
169
170
163
154
152
158
164
162
158
154
154
156
158
159
159
160
161
161
160
162
163
163
159
156
158
162
163
161
160
158
158
159
159
162
164
158
150
145
151
158
160
157
151
166
165
159
155
154
156
163
168
166
157
153
153
159
161
160
156
154
153
153
150
145
146
155
164
170
166
163
160
157
155
154
155
155
157
156
155
155
154
154
156
160
159
151
145
146
153
157
159
158
162
165
164
162
159
157
158
160
162
162
159
155
155
158
160
159
158
156
155
154
149
140
139
151
165
173
171
162
152
148
148
150
153
154
152
147
143
140
139
145
153
156
155
150
151
157
161
157
152
154
161
163
164
165
166
161
156
154
159
163
163
159
158
161
163
162
158
157
157
158
155
149
146
151
165
175
175
163
148
139
142
149
158
158
154
148
142
138
138
143
153
160
162
161
160
161
161
158
156
156
157
162
165
167
168
162
154
151
157
163
164
160
160
166
170
167
161
160
156
153
152
149
155
160
167
174
177
168
152
140
142
153
166
164
159
152
146
143
144
149
156
162
168
165
159
154
155
161
165
162
155
164
166
165
163
158
155
156
161
165
162
160
160
166
172
173
170
163
152
140
137
147
157
164
167
170
173
167
155
144
146
158
166
167
162
154
149
147
149
156
158
160
161
159
154
150
151
161
168
161
150
165
167
161
156
153
158
167
170
166
164
162
161
164
169
173
171
163
148
139
139
150
158
161
162
163
163
159
152
146
148
156
164
165
161
155
148
147
152
159
159
156
153
152
154
154
153
154
156
153
146
166
166
159
151
152
162
169
169
163
160
160
160
161
163
164
162
153
144
144
152
159
160
158
157
156
155
152
149
148
150
153
157
159
159
158
152
150
153
159
160
158
156
156
157
158
154
150
146
145
145
166
162
157
152
155
164
166
161
154
154
154
155
155
155
153
149
145
144
150
158
163
162
159
157
154
150
150
152
154
156
153
150
153
160
168
168
161
156
157
160
164
164
159
156
158
157
153
149
146
147
165
158
158
159
164
167
165
159
154
153
153
154
155
154
152
150
148
152
154
157
161
164
166
164
158
154
156
159
163
162
156
149
153
162
171
172
167
161
158
159
163
164
159
157
161
165
163
155
148
148
155
155
160
165
169
169
165
162
159
158
162
165
166
166
161
158
159
161
159
158
160
165
171
169
163
158
160
161
163
162
160
159
160
163
166
167
167
166
161
158
155
154
155
159
164
168
165
154
143
142
153
150
154
163
167
166
162
162
159
159
163
170
179
177
165
159
159
165
164
162
163
166
166
165
161
160
161
159
159
161
163
163
162
160
158
159
165
169
165
159
153
151
151
152
157
160
156
149
142
143
157
148
148
155
158
156
153
153
157
157
156
161
167
166
157
153
158
166
169
169
166
164
159
155
154
154
155
156
159
161
163
161
157
152
149
150
160
166
166
162
160
155
152
148
149
153
154
151
152
152
163
153
150
151
151
150
149
152
157
155
149
142
141
143
148
153
162
168
172
170
165
159
154
152
150
149
150
156
160
162
159
156
154
151
147
146
156
164
166
164
162
159
157
154
155
158
157
157
156
155
163
162
156
154
155
155
155
157
160
158
152
142
138
140
150
162
167
169
168
164
161
154
152
152
153
152
154
157
157
152
147
149
155
158
156
156
160
164
164
160
158
158
163
169
168
162
155
152
152
148
163
162
157
155
158
160
163
161
160
157
153
150
149
151
157
162
165
163
160
158
158
153
149
150
153
159
160
156
148
143
141
147
154
160
160
160
162
162
160
155
153
156
168
174
169
155
143
145
151
146
163
158
154
156
162
165
164
161
156
152
149
148
149
151
155
158
159
156
155
158
160
156
150
147
152
159
160
155
148
145
148
148
151
152
152
152
153
153
155
155
154
159
170
172
160
145
142
152
161
156
162
156
154
160
167
166
162
161
161
158
152
147
146
150
155
159
159
155
156
161
165
162
154
149
149
154
156
154
151
153
153
148
144
147
149
151
147
149
153
155
155
158
164
165
154
146
149
160
166
161
161
160
162
164
167
164
161
161
168
174
171
159
154
158
162
163
159
156
158
161
163
161
155
149
146
150
154
155
156
153
151
146
147
151
154
154
153
155
157
157
153
151
157
161
158
154
155
157
154
149
161
165
164
162
161
160
159
161
167
175
175
171
166
165
161
159
157
155
153
156
157
157
153
147
144
148
156
162
158
151
146
149
154
155
151
150
153
159
161
160
155
152
157
162
164
163
160
153
142
134
163
164
157
148
145
149
156
161
163
163
167
168
168
161
152
150
153
157
158
154
154
157
154
150
145
148
155
157
154
144
145
153
159
156
144
139
147
156
158
155
153
158
160
158
158
160
161
156
145
136
163
158
150
145
143
146
154
159
162
163
165
164
161
149
141
145
158
168
166
160
157
159
164
164
159
152
145
141
138
137
145
157
163
158
150
145
146
150
147
141
146
156
160
155
150
151
156
157
153
150
160
153
150
155
157
158
154
157
161
164
166
163
155
145
140
144
159
168
166
161
158
160
166
169
167
153
142
132
135
145
153
160
164
162
158
156
158
156
147
139
143
153
160
158
152
151
153
154
152
153
157
152
154
166
175
170
159
156
158
162
165
160
155
148
144
145
151
157
155
151
148
151
157
161
160
153
145
146
152
159
166
169
167
161
157
157
163
168
160
149
146
154
163
165
164
160
156
151
149
150
157
155
158
167
175
174
168
161
157
157
155
154
154
151
148
148
149
147
147
144
144
147
150
150
152
154
161
163
166
168
170
173
166
155
145
148
161
172
168
156
150
155
164
171
168
163
158
153
150
151
158
158
157
158
161
167
169
165
159
156
152
151
153
154
152
150
148
150
151
153
155
155
153
150
152
158
166
171
167
159
157
161
160
153
143
146
156
167
164
157
153
155
160
160
157
153
154
155
155
152
158
156
153
151
152
159
164
163
161
158
159
159
159
157
154
149
147
151
158
164
165
163
159
156
156
160
168
170
163
149
145
149
157
156
153
153
154
156
158
157
156
157
156
151
149
147
148
153
152
150
158
154
152
153
156
158
158
159
161
163
165
165
163
158
153
150
149
150
153
156
159
162
162
160
158
161
163
165
161
152
149
153
160
161
157
155
154
155
158
160
161
159
156
153
150
149
150
151
149
148
158
157
157
159
161
160
157
158
160
162
162
160
155
153
153
154
152
149
140
136
142
153
161
161
159
158
160
163
162
159
161
166
167
165
160
156
155
157
159
161
161
159
157
156
157
157
155
152
151
157
157
157
159
163
164
163
157
158
159
159
156
150
148
150
155
159
156
150
140
134
138
149
153
153
152
153
159
162
162
160
162
164
166
166
163
159
159
158
157
156
153
152
153
155
159
158
156
152
156
167
151
153
158
166
170
165
159
157
157
157
154
152
156
161
162
160
156
153
151
151
154
153
147
143
144
149
155
159
159
156
153
153
155
160
161
158
155
153
153
152
150
149
148
151
154
153
149
150
158
168
147
149
158
169
175
170
161
156
155
158
160
166
171
172
165
157
155
158
161
163
163
158
151
147
145
147
151
153
155
157
154
153
152
152
150
147
145
150
154
159
159
154
153
152
153
150
148
150
155
158
148
151
161
172
175
170
160
155
154
157
165
172
175
169
160
155
159
163
164
160
158
157
159
159
159
156
153
152
156
159
160
157
155
153
152
151
151
155
161
163
161
159
158
157
154
150
148
151
152
149
152
156
164
172
169
164
157
155
156
161
167
170
165
157
153
156
163
166
162
155
152
153
160
167
169
168
162
159
158
161
163
160
160
161
162
162
161
160
163
161
161
160
159
159
155
149
147
145
148
147
155
158
163
166
165
161
157
157
158
164
168
168
161
155
153
158
162
165
163
156
152
150
153
158
165
166
165
163
159
158
161
162
161
161
162
160
159
156
156
157
162
162
160
157
152
146
141
143
146
149
155
157
160
162
162
164
163
159
155
158
162
164
162
161
160
160
163
166
167
166
157
151
148
151
156
161
163
159
155
156
158
159
158
155
152
152
149
146
149
155
163
165
159
152
145
145
148
154
155
150
155
157
158
160
164
167
164
157
151
149
152
156
159
163
162
164
164
168
171
167
158
154
151
152
156
157
157
155
152
152
155
158
154
147
146
148
150
149
148
153
162
167
159
149
143
151
162
169
160
150
151
154
157
159
160
161
156
152
149
147
148
152
154
154
153
156
161
166
168
164
159
160
163
161
157
154
152
151
149
148
154
157
153
149
147
154
162
162
158
156
162
168
162
154
151
156
166
168
158
149
148
153
156
158
158
152
147
146
149
155
158
155
150
144
138
140
147
155
158
157
159
165
172
171
162
153
149
147
145
145
151
158
156
151
146
152
162
168
164
160
162
165
161
156
152
155
154
154
150
150
154
155
156
158
159
155
145
141
147
158
164
161
156
148
140
138
142
149
154
153
156
162
171
173
165
155
150
145
143
143
151
156
156
151
145
148
155
162
163
161
161
158
155
150
149
153
152
153
154
159
162
157
154
156
159
160
151
143
146
153
161
163
163
161
156
151
148
150
151
152
154
158
158
158
155
149
145
140
141
144
150
153
152
149
147
151
155
156
156
158
160
157
153
149
154
159
162
163
165
167
161
156
154
156
156
155
148
147
148
150
152
160
164
169
167
164
159
155
152
152
157
158
154
145
141
137
138
137
142
148
150
149
144
147
153
162
164
159
152
151
159
164
162
160
161
166
169
168
166
168
154
157
161
161
153
146
144
149
154
152
150
149
153
157
161
163
163
160
155
154
159
160
156
147
139
137
138
140
146
152
153
147
142
146
153
161
165
158
152
151
158
166
166
161
157
157
159
162
164
164
150
156
164
162
154
146
145
153
157
154
148
144
143
145
150
156
161
159
155
154
156
159
156
153
150
145
143
143
148
154
157
151
148
148
152
156
156
154
153
153
155
158
156
149
142
141
148
154
157
153
151
156
158
159
157
159
160
161
158
154
149
143
142
143
148
153
156
154
151
151
151
151
154
155
154
150
145
139
144
152
160
161
157
157
155
152
151
151
155
156
154
152
149
143
138
139
146
155
154
146
156
153
153
153
153
153
156
162
170
171
164
156
154
159
165
166
166
167
170
170
165
163
167
174
175
167
156
150
151
159
165
166
159
150
144
146
152
159
163
162
159
157
158
159
157
153
150
154
161
163
163
158
163
169
170
162
156
155
160
168
166
160
154
155
160
164
166
170
173
170
162
159
160
166
166
157
150
151
161
171
169
165
157
155
157
159
162
165
166
166
163
162
157
153
150
150
149
152
158
166
161
158
163
171
173
167
160
159
163
167
163
158
152
152
159
163
165
163
163
161
159
157
156
158
159
151
151
160
175
177
168
154
152
159
163
163
165
171
174
170
163
159
156
157
155
154
152
152
156
162
160
154
152
157
165
165
166
169
170
165
158
150
149
153
161
166
168
165
161
162
166
165
163
160
157
154
157
165
174
169
156
149
153
162
162
156
155
164
171
166
158
152
155
161
161
160
159
156
153
150
160
152
145
147
153
160
165
169
168
161
153
149
152
158
163
169
172
173
168
168
171
174
171
163
157
154
159
162
162
158
153
152
160
167
163
154
151
154
161
162
158
153
157
160
160
160
161
160
157
148
161
156
152
150
153
155
159
160
159
156
154
158
163
164
163
161
162
163
162
162
167
166
164
159
153
151
153
154
155
154
156
163
169
173
171
163
158
156
159
160
162
162
159
158
158
158
160
162
162
161
163
162
159
156
155
154
156
159
159
159
158
159
163
162
158
151
147
146
152
155
155
153
151
150
152
153
152
150
150
154
163
168
168
168
165
162
160
157
156
158
160
159
154
154
159
164
165
162
162
165
166
165
163
160
157
154
157
162
167
165
160
157
157
158
155
146
139
141
150
155
154
147
143
147
154
156
155
148
150
155
163
167
162
156
150
149
152
155
156
155
152
146
146
150
160
166
166
160
157
159
167
167
165
164
160
155
156
163
166
165
158
155
156
161
160
154
149
150
157
161
157
153
150
151
157
159
158
157
156
156
157
157
156
155
149
147
150
157
158
154
147
145
147
151
156
158
158
157
157
155
167
169
169
167
162
155
148
150
153
156
156
156
159
165
164
160
157
157
157
157
155
157
161
162
160
160
161
167
164
152
144
142
148
156
158
158
160
161
161
157
153
157
162
159
152
151
156
161
163
157
168
170
168
165
161
155
150
146
149
154
157
158
159
161
163
163
161
155
148
145
150
158
164
167
163
162
164
166
161
149
140
138
146
156
161
163
164
164
163
159
157
162
168
166
159
157
165
170
167
157
165
165
162
158
157
159
159
159
159
164
165
160
155
155
162
167
164
154
147
148
153
158
161
163
165
163
161
156
152
152
152
153
156
157
155
154
157
162
162
159
156
156
162
168
170
170
172
169
161
151
163
160
158
157
158
164
167
165
163
165
165
160
153
156
165
171
165
157
156
161
163
161
158
158
160
158
153
152
153
158
163
162
160
155
151
147
149
155
160
159
155
153
156
163
168
168
164
158
150
144
165
160
160
162
167
167
163
156
153
155
157
155
156
163
169
170
166
160
160
166
166
164
160
157
154
149
150
155
164
166
161
154
151
152
152
150
150
154
158
162
161
160
158
156
157
155
154
150
147
144
167
167
165
167
169
165
157
150
150
153
155
157
158
165
168
169
166
163
161
160
161
164
168
165
157
151
153
161
166
164
152
144
143
152
156
156
154
156
158
162
165
165
160
157
152
153
152
153
150
149
168
167
164
160
157
153
153
159
164
167
163
161
163
163
164
164
166
166
161
156
159
165
170
169
163
161
162
162
160
157
151
148
151
157
159
159
158
159
158
160
163
167
165
161
159
159
159
157
154
155
167
162
155
150
144
144
153
168
176
172
165
164
167
167
164
162
163
165
164
160
162
165
164
164
162
164
165
161
156
157
158
161
161
160
158
158
159
161
161
161
164
169
173
171
167
164
162
159
158
158
166
156
150
148
145
145
156
170
176
169
158
158
166
172
168
164
159
157
161
163
168
168
159
153
152
154
155
155
158
161
163
161
158
153
149
149
152
157
161
163
165
169
171
171
168
167
165
164
162
160
162
155
156
158
158
159
164
170
172
163
154
149
158
170
178
174
161
153
154
163
171
169
160
154
149
146
146
153
160
164
162
157
153
148
140
135
142
154
160
161
164
167
168
166
166
166
168
168
167
159
159
161
165
170
173
171
168
164
162
158
152
148
153
165
177
177
166
154
152
160
167
165
160
160
158
154
155
156
161
162
159
159
155
151
144
141
149
157
160
156
155
157
161
162
159
159
164
169
168
157
162
163
165
171
176
174
164
156
153
154
151
149
152
160
172
174
166
156
154
157
162
158
154
155
161
167
168
163
159
158
159
163
163
157
151
153
160
164
160
154
151
156
162
165
159
154
157
167
168
154
164
162
163
169
173
169
161
151
146
148
147
149
151
156
161
164
163
158
155
154
156
154
149
150
153
162
166
163
158
158
159
160
155
150
149
152
155
160
162
157
156
159
165
169
161
153
155
166
169
154
165
164
164
168
171
168
161
155
153
155
155
152
151
153
159
164
162
157
153
150
152
153
152
151
152
153
155
154
158
160
156
146
141
141
147
150
150
152
160
160
156
157
163
168
162
154
156
166
172
162
167
169
167
166
168
167
163
163
167
174
174
165
157
156
160
163
163
158
153
149
149
151
155
159
156
152
151
153
158
156
151
142
139
143
148
150
150
153
158
157
149
149
155
158
158
153
154
160
165
160
166
166
161
160
163
167
168
168
175
185
188
181
167
160
158
159
159
158
157
153
150
151
153
155
154
151
154
156
157
153
149
150
153
152
148
147
152
158
157
151
146
148
153
154
152
152
153
153
151
147
164
159
151
150
156
164
170
173
176
181
184
180
169
159
150
151
155
159
163
162
158
154
152
148
145
150
156
161
155
147
147
155
158
153
145
144
153
158
151
143
142
150
155
155
153
154
156
151
142
137
161
154
148
147
153
162
169
173
174
173
170
167
162
154
148
149
154
160
165
164
165
164
161
155
154
154
156
156
150
145
146
150
150
153
149
154
158
153
141
134
140
150
156
155
159
162
163
154
145
145
158
151
148
149
155
160
164
168
168
166
159
157
155
152
151
153
158
161
160
160
162
163
164
169
171
166
155
146
148
152
152
149
149
153
158
164
162
156
143
134
139
148
154
157
162
162
160
151
146
149
157
149
146
152
159
162
160
161
163
164
159
154
154
155
158
162
163
164
159
155
152
154
160
169
174
167
155
148
152
159
163
160
157
158
160
163
163
164
158
150
145
149
154
159
159
157
150
142
139
144
160
153
150
155
162
165
161
163
165
166
162
157
157
159
163
164
164
162
161
156
155
152
156
157
156
154
152
154
161
165
167
163
159
157
152
153
156
161
160
154
150
153
160
162
158
152
147
144
143
146
160
157
156
157
162
168
169
169
167
167
162
156
157
159
160
162
159
159
164
166
166
162
155
149
144
144
151
159
163
162
157
152
150
151
152
153
151
149
149
150
151
154
158
158
155
150
149
151
155
156
158
155
154
155
161
169
171
169
163
160
159
159
158
157
153
150
149
155
161
167
167
161
154
147
146
148
155
165
163
158
148
143
145
150
154
154
150
146
146
149
152
151
150
151
151
151
153
158
163
165
155
152
150
152
158
164
164
159
153
153
159
164
163
157
151
150
149
153
156
155
155
153
154
155
156
158
160
163
163
157
151
149
149
153
153
151
149
149
155
159
161
158
153
152
157
160
162
160
161
164
156
154
148
147
152
158
158
155
151
153
160
164
161
156
152
153
156
154
150
145
145
153
159
162
162
161
161
162
159
155
154
155
157
156
151
145
148
153
161
165
166
162
158
159
166
170
168
160
154
155
160
157
152
150
151
154
157
158
160
159
159
156
150
149
151
157
159
156
151
150
155
163
164
163
160
159
156
152
146
144
147
152
156
160
159
157
154
155
158
160
159
156
155
158
163
166
160
152
148
152
158
156
158
163
166
164
161
162
166
167
162
153
148
149
154
160
161
157
153
156
165
168
163
155
152
149
150
147
143
143
147
150
156
164
167
165
158
154
153
150
147
144
144
148
153
154
150
146
149
154
153
153
160
173
181
175
165
161
162
163
162
164
162
162
163
165
163
159
151
150
155
158
154
149
147
147
148
148
152
156
156
156
156
162
164
161
156
153
152
151
148
145
144
148
152
152
149
150
154
158
154
153
162
175
180
175
164
157
156
155
160
167
173
171
168
168
166
161
151
142
142
148
152
154
152
150
150
152
155
158
157
153
150
150
152
152
153
154
154
152
151
152
155
160
164
163
159
156
159
160
157
155
159
165
166
165
163
160
157
156
159
163
166
166
164
164
164
163
156
147
145
147
153
159
159
156
150
150
153
154
152
148
147
149
152
153
155
156
157
154
154
156
163
170
172
166
159
154
155
157
157
155
153
154
159
162
164
164
165
165
163
160
156
156
156
160
160
163
162
158
154
151
152
157
160
156
150
149
152
156
158
158
157
158
159
158
157
157
159
157
157
159
163
167
162
156
147
144
147
151
156
156
153
155
158
162
162
161
163
165
163
160
157
156
158
157
158
161
166
165
158
154
153
157
160
158
153
151
154
159
161
161
160
159
159
157
153
154
157
158
161
163
161
156
152
149
146
146
149
151
157
160
160
160
161
158
154
153
154
158
157
158
159
161
160
157
156
160
165
164
159
157
159
162
160
157
156
155
155
156
155
154
155
153
153
152
151
151
155
158
163
165
160
154
152
154
159
159
157
156
158
162
160
160
159
154
149
149
152
155
156
156
159
160
156
151
153
159
162
160
157
157
162
161
155
150
152
154
155
150
147
150
153
154
152
152
156
159
159
158
161
163
159
156
154
160
166
164
159
159
153
156
156
155
157
157
152
152
153
157
158
157
158
152
143
138
142
150
156
154
152
154
160
157
149
144
148
153
153
149
151
156
159
155
150
151
158
164
162
158
157
158
156
154
154
157
163
166
162
159
150
145
143
148
158
161
157
151
151
157
160
161
159
152
141
133
131
138
144
147
146
151
157
157
151
146
147
150
151
150
156
163
163
153
144
147
156
162
160
156
155
157
157
154
153
155
162
166
168
164
149
142
139
146
158
160
154
148
148
155
159
161
161
159
151
138
134
137
141
144
144
146
150
154
154
149
143
137
138
145
155
162
158
149
145
148
159
162
157
153
155
164
170
167
161
159
162
166
167
162
152
145
146
150
157
155
149
146
153
159
163
164
161
158
153
148
150
151
150
147
145
144
146
148
150
146
140
131
132
140
149
152
149
146
149
160
170
170
159
153
157
171
179
175
167
163
159
157
156
155
153
156
161
164
159
151
147
151
158
168
172
168
162
154
149
154
160
160
157
152
148
147
147
148
149
147
145
142
141
144
148
148
145
145
149
160
169
169
159
153
157
167
169
164
159
157
155
152
147
146
152
159
167
167
163
158
156
157
158
164
168
168
163
156
153
158
167
167
161
154
152
151
155
155
153
151
151
153
154
152
150
149
150
151
153
156
158
156
155
154
156
157
153
148
147
151
154
153
149
146
153
158
163
164
165
167
165
159
154
154
160
165
163
164
166
172
173
170
161
154
152
154
157
157
155
151
149
150
151
152
153
152
158
161
160
155
151
150
154
157
157
153
149
148
147
151
154
155
153
151
151
149
150
151
149
149
149
155
161
167
167
160
155
155
162
165
166
162
158
156
158
161
165
167
162
154
152
159
168
170
161
154
151
156
155
151
150
157
163
169
164
161
161
163
161
155
152
154
161
166
162
158
157
159
160
160
156
156
159
166
167
164
158
157
162
168
169
167
165
162
160
159
159
158
157
150
147
153
162
167
164
162
161
163
163
156
153
155
161
163
165
171
173
169
160
154
151
151
159
165
159
158
162
169
171
170
167
166
165
166
165
163
161
161
162
167
170
168
164
162
160
157
156
156
157
153
152
155
162
166
166
164
170
172
167
159
157
164
168
166
163
166
168
166
158
152
152
153
157
162
156
154
157
166
172
174
175
174
172
167
164
162
162
161
163
168
171
169
164
161
159
159
159
163
166
165
161
161
161
160
158
159
166
167
162
155
158
170
179
175
162
153
153
154
157
157
158
159
158
160
156
154
156
162
167
171
172
170
168
164
161
163
163
163
162
168
172
170
164
160
161
165
167
167
166
165
163
160
154
152
153
153
157
159
156
153
155
168
178
174
162
151
149
153
160
160
161
162
164
163
160
159
160
164
165
162
159
157
157
161
162
165
164
161
161
167
169
166
159
160
164
168
163
158
154
153
152
152
150
152
155
158
156
155
156
158
159
163
165
164
161
159
158
160
162
162
162
164
169
171
161
163
166
169
165
159
152
153
156
161
162
163
161
157
157
157
156
155
155
160
168
164
152
145
144
149
151
149
150
157
166
168
162
156
154
160
161
159
155
156
159
160
158
159
161
163
163
163
168
171
159
162
166
166
163
159
155
159
165
164
162
159
157
156
155
152
150
151
156
164
165
158
144
138
144
151
156
158
159
167
174
174
165
158
153
155
157
159
158
156
154
150
149
150
153
158
161
160
161
163
156
159
161
161
161
162
166
166
166
164
159
157
158
161
160
153
151
153
159
164
163
158
151
146
146
150
159
169
176
174
167
164
163
160
155
151
154
160
162
158
151
146
148
152
154
154
157
156
158
161
157
160
159
162
167
173
169
163
158
157
157
159
162
165
163
159
155
156
158
158
156
161
163
157
148
147
157
174
180
165
149
142
149
159
158
154
155
161
164
161
155
156
163
165
161
155
155
157
160
161
161
161
160
164
170
173
166
156
153
156
160
160
158
158
159
161
160
160
158
155
153
157
162
161
150
147
155
168
169
155
137
134
147
159
159
156
157
162
164
163
159
163
169
170
166
162
165
166
165
159
164
163
160
161
162
160
154
152
158
167
170
161
150
146
154
164
166
164
163
161
157
156
156
158
158
159
160
160
157
151
147
150
155
159
158
157
160
163
164
162
158
156
158
160
165
172
177
174
166
157
166
164
164
162
159
154
152
155
163
175
176
162
152
151
159
169
168
165
164
166
164
160
156
157
160
162
162
157
156
158
162
164
163
157
153
153
158
164
165
163
156
153
151
155
161
169
174
171
163
156
168
169
173
173
169
164
159
159
165
172
171
163
160
165
173
173
167
163
161
165
169
169
167
163
159
158
156
158
163
164
163
158
157
154
152
152
154
161
165
165
162
161
159
157
155
155
157
161
163
157
171
171
173
175
173
169
165
163
165
166
161
160
165
174
177
172
165
160
160
164
167
171
170
164
157
153
155
160
162
158
148
146
149
155
155
155
154
156
160
163
163
166
168
161
149
139
145
158
166
164
173
170
163
159
157
157
161
165
169
165
158
158
163
170
170
164
164
166
165
164
164
165
164
160
156
159
163
163
158
146
140
142
152
160
163
159
154
154
154
154
159
164
169
162
148
137
144
160
172
174
173
170
158
149
140
141
153
168
174
168
160
157
161
166
164
162
161
166
166
164
165
165
160
155
155
163
168
163
153
145
143
147
155
161
161
158
156
155
154
152
155
161
167
165
157
149
152
161
173
179
168
169
168
161
150
146
156
172
176
167
158
156
163
169
171
164
157
153
152
159
167
169
162
155
154
157
156
152
150
150
149
151
152
155
153
151
151
154
156
157
157
160
165
167
162
157
154
161
169
173
159
166
173
174
172
167
171
174
174
163
154
154
165
179
184
174
156
141
140
154
167
172
167
163
158
148
140
140
150
158
156
154
150
150
148
146
148
153
156
159
159
160
162
164
161
158
158
160
164
161
153
157
164
172
177
177
171
169
162
159
155
154
160
174
182
176
163
147
144
154
162
169
168
165
161
149
140
143
155
162
162
158
154
150
147
148
151
154
154
153
157
159
158
154
154
158
162
166
163
154
159
155
154
158
165
166
164
158
157
158
158
157
157
158
166
172
169
162
157
155
156
157
160
160
158
155
154
157
160
166
168
168
160
151
147
150
156
155
153
150
154
159
159
155
155
159
165
167
160
147
169
165
157
157
159
159
159
156
155
158
161
160
159
157
163
167
168
168
159
152
147
147
149
151
151
155
158
162
162
165
166
166
157
148
146
150
153
154
154
156
158
161
161
163
163
161
162
160
152
136
171
172
166
160
157
158
159
156
155
153
155
159
160
161
162
163
161
158
155
149
147
146
148
150
153
155
155
154
158
158
159
154
146
144
147
149
150
151
154
157
158
158
162
170
171
163
155
151
148
138
167
167
164
159
158
159
158
155
154
155
156
159
160
160
162
160
157
155
155
155
153
149
151
159
165
161
154
150
149
152
150
144
141
142
148
151
151
151
152
148
145
147
158
169
170
159
152
150
153
151
162
159
155
154
160
162
160
157
157
162
167
166
164
160
159
158
158
161
166
167
159
153
155
161
166
163
157
152
147
145
144
142
143
144
147
149
154
156
151
143
137
146
155
162
161
156
152
152
158
160
158
152
149
153
159
165
167
164
167
168
171
171
168
163
157
155
158
163
170
168
159
153
153
156
157
161
160
159
155
148
142
141
142
142
145
149
158
160
153
145
143
149
154
153
155
158
158
154
152
153
155
152
149
151
157
164
170
173
168
166
161
159
163
164
161
158
158
159
161
160
155
150
149
150
155
163
164
166
163
158
147
142
138
141
148
156
161
161
155
151
152
151
148
148
155
164
165
157
148
146
155
152
148
146
149
158
164
166
162
154
150
148
155
162
165
164
161
157
156
153
151
147
147
153
163
168
163
161
163
164
159
150
142
147
157
163
162
158
154
153
154
149
144
142
152
162
165
155
145
145
159
153
147
143
145
147
151
155
157
155
154
153
154
159
165
166
165
163
162
160
157
153
151
157
166
166
155
150
155
162
163
158
157
163
168
165
157
153
152
153
154
151
149
145
148
153
156
154
147
148
164
157
151
146
146
147
144
150
159
169
170
167
161
161
164
164
165
166
167
169
168
166
160
157
154
151
147
149
154
158
157
155
158
167
171
164
152
144
146
152
156
160
161
159
154
151
152
152
154
155
162
159
157
156
157
154
152
155
162
172
174
170
161
157
156
159
161
163
166
169
170
168
160
152
145
144
148
154
158
158
151
145
151
162
170
163
151
141
142
149
154
157
160
161
160
153
149
150
156
159
155
155
155
156
161
165
165
162
160
162
162
159
153
150
151
155
160
162
162
162
160
157
152
150
149
153
159
162
162
160
153
148
148
155
164
162
152
144
144
147
149
146
148
154
160
157
148
147
152
159
148
150
149
152
161
168
169
161
153
152
157
156
154
150
151
154
159
161
161
157
152
150
150
153
159
161
160
160
161
162
160
156
151
150
151
153
149
149
153
155
152
147
145
151
158
159
153
147
149
154
152
151
148
149
155
161
163
160
158
158
161
164
162
157
153
154
157
160
160
158
156
156
160
162
162
160
157
153
156
158
160
157
152
146
140
140
145
152
159
163
164
160
158
156
159
162
159
149
142
144
161
156
153
149
150
155
158
163
168
171
170
166
160
155
152
154
157
157
158
161
168
172
169
165
163
161
157
153
151
150
150
152
153
150
147
148
151
154
158
162
165
162
159
159
160
163
160
148
137
132
162
158
158
160
158
155
157
164
170
175
172
163
151
146
150
157
161
157
154
159
167
171
164
157
159
164
167
162
153
148
150
154
157
163
165
167
162
158
156
156
152
151
148
151
157
159
155
149
140
136
158
157
161
169
168
160
156
159
163
166
167
162
154
149
153
162
165
160
153
152
158
160
154
149
152
163
170
165
158
154
154
158
162
168
171
173
169
161
156
152
149
146
146
150
155
158
156
156
154
156
158
156
160
165
165
160
156
155
156
156
157
162
164
165
164
164
163
159
152
151
154
156
154
150
149
152
157
157
156
156
156
155
154
154
155
157
160
160
156
151
147
146
151
157
162
165
164
164
170
174
159
155
154
154
155
159
161
161
158
154
154
159
166
168
166
161
158
155
152
153
155
156
156
156
152
145
142
144
151
155
155
152
148
145
145
150
157
160
159
151
144
144
151
160
166
168
166
167
171
174
157
154
147
145
150
159
165
166
164
161
158
157
158
159
160
158
155
153
154
156
155
157
157
159
155
146
137
138
149
157
160
160
157
156
156
159
164
167
162
152
142
140
147
156
162
158
156
155
157
160
157
157
151
150
153
158
161
161
161
161
161
158
156
156
157
156
152
151
155
159
159
158
158
159
158
152
148
148
154
159
163
164
165
164
163
162
164
165
161
153
142
139
146
155
159
155
148
144
143
148
161
163
161
160
157
154
151
152
154
158
158
158
159
160
159
154
150
151
157
161
161
160
160
159
158
154
155
158
163
161
157
155
156
157
157
154
154
155
158
153
146
148
156
160
162
159
151
144
141
147
164
162
159
161
158
154
152
152
154
156
155
155
159
163
160
153
149
153
158
158
155
154
158
156
153
150
154
163
169
165
156
152
153
154
153
152
153
156
157
155
149
150
159
163
165
161
157
152
151
156
159
151
145
148
156
162
163
164
160
157
153
153
158
162
160
153
151
154
158
152
146
143
147
147
143
141
149
163
170
166
160
156
155
154
153
153
158
161
159
155
150
151
155
156
156
157
158
159
159
162
149
142
134
138
153
164
169
168
162
157
154
153
158
162
159
152
148
152
156
153
148
144
146
145
142
141
148
158
167
165
160
158
156
153
149
153
159
163
160
155
151
153
156
154
153
155
157
158
158
157
150
142
139
146
157
164
162
159
160
159
157
156
158
158
154
146
143
150
156
159
158
154
151
151
150
148
149
152
154
154
156
156
153
147
144
147
158
165
162
156
153
156
160
159
156
156
155
150
147
147
156
153
155
159
162
161
155
153
159
165
165
161
157
150
144
140
142
152
157
159
157
155
155
159
160
158
153
150
149
150
154
155
153
145
143
148
159
168
164
156
154
158
162
162
161
159
154
147
142
144
158
160
163
164
162
159
154
155
161
169
177
172
161
150
144
145
153
157
155
149
144
147
154
160
162
160
157
155
154
155
159
164
163
154
150
152
161
166
161
155
154
158
161
162
163
163
160
152
144
145
155
159
163
163
161
159
160
159
161
166
174
173
167
158
155
159
165
162
155
145
140
145
154
161
160
159
160
163
163
160
161
163
167
164
159
158
160
160
155
153
155
159
160
162
162
164
163
157
152
151
155
159
162
162
162
162
162
161
160
162
165
168
165
165
168
172
170
164
157
152
152
154
157
159
158
156
158
163
162
159
153
150
156
160
163
159
156
154
154
155
158
161
162
163
162
162
158
154
154
156
153
154
156
158
160
160
159
158
160
165
170
169
164
161
161
164
160
152
148
154
161
166
163
157
154
153
158
169
173
165
153
148
151
161
166
164
158
159
161
162
163
162
163
164
163
161
159
157
162
166
153
154
156
157
159
164
165
165
161
158
162
165
167
166
164
163
159
153
150
156
161
162
157
151
150
152
157
159
160
153
151
152
159
161
158
150
147
148
151
156
163
172
178
175
166
160
159
160
162
163
149
152
158
161
164
166
170
170
165
156
154
161
166
169
164
159
158
159
161
161
160
158
154
152
152
154
154
154
152
152
154
162
168
167
157
146
143
145
150
155
164
173
175
166
157
153
155
161
159
159
151
153
159
163
164
165
167
169
166
161
159
162
164
163
159
158
159
162
163
160
156
153
154
155
159
160
160
158
153
152
157
164
170
170
162
154
153
156
163
169
170
168
160
153
148
151
156
161
161
161
157
158
159
164
164
164
165
169
169
166
164
162
160
156
157
162
165
162
154
148
147
152
155
157
160
164
164
162
154
152
155
160
163
161
159
160
163
171
175
175
170
163
156
152
153
157
158
161
162
163
162
164
167
168
167
166
166
169
170
167
163
159
154
152
158
168
173
164
151
145
151
158
158
156
156
163
164
158
151
152
156
160
157
150
152
159
166
171
169
162
160
159
160
163
164
161
158
159
162
162
163
166
172
173
171
169
168
169
168
164
162
159
157
156
160
169
174
169
160
160
165
166
158
151
154
162
164
158
150
151
158
162
156
151
152
157
158
156
151
148
151
156
160
162
161
156
155
158
162
161
161
164
168
170
168
168
169
168
165
162
165
169
167
163
162
164
169
171
170
170
171
168
159
153
155
161
165
165
159
158
161
163
162
162
159
156
148
142
143
147
153
154
154
154
153
151
154
158
162
162
158
161
160
158
160
168
171
169
164
163
167
173
175
169
162
158
160
163
164
165
165
167
165
159
156
157
164
168
170
166
162
161
163
166
161
152
141
142
150
158
160
160
159
157
156
155
155
155
159
164
157
159
156
153
160
173
179
171
164
161
165
171
174
173
167
159
154
155
155
155
156
162
168
168
157
152
156
166
172
168
160
158
163
165
157
143
138
146
162
167
167
165
167
169
163
159
156
155
159
164
161
160
158
159
168
179
179
171
162
159
159
161
166
170
168
162
158
157
157
156
155
157
162
162
154
151
156
165
170
164
159
158
165
164
154
143
142
152
164
167
164
163
160
159
160
159
160
161
162
164
166
165
164
164
166
167
164
160
162
164
163
160
157
160
164
166
164
163
164
162
158
155
153
149
150
155
164
169
167
159
159
164
167
166
159
156
155
159
161
159
157
153
149
147
152
160
168
169
167
164
169
170
171
165
157
150
149
156
165
175
173
162
155
154
161
167
167
164
162
162
160
157
153
147
150
159
166
168
159
155
161
165
167
165
164
166
167
166
162
156
154
152
149
148
154
164
173
174
172
168
167
172
173
166
155
150
154
163
171
177
172
163
160
159
163
165
164
162
161
160
161
161
157
155
155
158
158
157
153
151
155
160
162
165
166
167
168
168
165
160
156
156
160
161
159
159
165
173
177
171
162
162
165
166
166
164
166
167
167
162
158
158
163
168
165
162
158
161
163
163
163
163
160
157
156
156
156
153
151
146
148
150
159
166
167
166
163
162
163
158
156
158
166
165
155
148
155
169
178
173
161
158
160
165
169
169
164
160
152
146
143
149
159
167
163
157
158
165
168
168
165
164
158
154
153
158
163
161
151
140
137
143
156
166
167
161
157
155
154
149
147
153
160
159
147
138
146
164
175
171
163
166
168
168
165
159
154
152
150
147
145
150
156
159
154
153
159
166
170
169
166
166
162
156
155
160
165
161
148
136
136
147
157
164
161
156
151
152
150
146
143
148
155
156
147
140
144
158
170
170
164
177
181
176
164
152
154
156
158
156
155
155
158
159
157
156
157
160
159
161
164
167
167
165
163
162
158
150
141
139
144
153
160
162
160
154
151
154
153
151
150
151
155
157
154
145
142
148
159
166
156
171
176
174
166
162
162
162
160
157
156
158
159
160
160
158
157
154
153
156
160
161
162
168
168
160
150
142
142
150
155
156
159
159
159
158
156
156
155
156
157
157
158
157
156
150
145
146
153
156
148
153
154
158
163
168
169
164
160
157
157
158
156
156
158
158
160
160
157
156
156
157
157
162
160
153
147
147
156
162
160
155
151
151
154
157
157
154
150
152
159
161
158
155
156
157
157
152
148
147
150
145
141
143
154
163
167
165
163
161
161
159
152
144
147
157
167
169
164
156
151
152
155
154
152
148
150
157
161
163
158
153
147
142
145
152
154
150
146
149
159
162
158
151
154
160
160
151
142
138
159
159
152
146
148
156
162
166
165
165
164
160
154
147
148
156
165
170
165
157
151
152
154
154
151
151
154
158
159
156
156
154
148
143
145
152
153
149
147
153
161
163
158
154
156
159
152
139
130
129
168
167
162
153
147
152
157
162
163
161
159
158
158
160
161
158
156
158
162
163
158
154
149
150
153
157
157
154
153
154
158
159
154
149
151
153
153
150
150
155
160
161
160
161
163
158
144
132
128
131
167
164
159
153
149
150
153
153
152
153
155
157
160
162
163
158
152
154
166
176
172
157
146
147
156
161
158
153
152
157
162
158
153
149
151
154
153
151
149
150
149
155
161
168
168
161
152
147
148
147
161
156
152
152
155
156
154
151
150
153
156
160
161
160
159
156
153
160
172
180
174
159
152
153
159
162
159
156
155
155
153
151
148
147
149
151
154
154
148
143
141
149
158
167
167
163
161
162
166
163
155
152
151
154
157
158
158
159
158
156
158
160
162
162
160
157
157
159
163
165
161
158
158
160
161
161
161
160
155
149
143
143
145
147
147
151
156
158
155
152
148
150
152
156
159
161
162
161
162
160
151
151
152
153
155
157
161
164
161
156
153
153
161
169
171
167
159
156
152
151
152
153
156
157
158
158
160
159
155
150
145
140
144
149
154
157
158
159
164
167
166
155
147
144
152
158
158
153
148
148
152
153
152
153
153
155
159
160
157
153
149
151
159
171
178
172
161
154
152
152
151
146
144
148
152
154
149
149
152
155
153
149
149
157
164
162
157
154
159
168
170
160
147
137
142
152
157
152
145
146
158
157
156
156
154
154
151
149
150
154
156
157
160
166
169
168
161
157
158
160
158
152
145
146
150
149
142
143
150
156
156
154
156
163
170
164
153
144
146
154
161
160
153
146
146
151
162
162
158
153
163
162
160
158
155
149
140
137
146
159
170
170
162
158
157
157
160
160
161
164
168
165
158
154
151
152
151
149
152
154
152
150
156
165
171
164
152
142
143
150
156
160
163
161
159
161
164
168
167
163
164
160
157
155
152
146
139
137
149
163
171
169
161
153
154
158
163
164
161
160
162
165
160
156
159
166
171
166
157
150
149
148
157
166
169
163
154
151
154
155
153
155
161
169
171
167
162
160
161
159
160
154
148
145
150
152
151
153
154
160
160
158
150
150
156
166
171
167
160
156
153
153
151
152
162
175
176
163
150
148
152
159
162
164
165
162
158
157
159
157
149
145
148
158
165
161
152
148
151
153
154
151
146
146
155
164
167
165
161
159
158
156
149
150
158
165
167
163
157
155
152
148
148
150
160
164
161
150
146
149
159
165
164
160
159
160
158
158
160
156
151
147
147
149
150
149
147
146
146
150
155
153
151
155
162
168
171
170
168
166
164
160
158
157
156
156
153
150
152
154
157
156
156
157
157
152
147
145
150
158
161
162
159
155
151
154
155
157
158
159
161
161
158
152
146
147
149
147
144
145
161
157
157
160
160
159
162
165
169
172
169
165
160
157
154
154
152
149
151
154
158
162
163
162
162
161
159
159
163
162
161
158
156
152
150
151
154
157
160
164
169
173
169
160
156
156
159
155
145
137
164
159
159
160
157
155
156
162
166
169
167
164
158
152
151
156
162
161
156
156
158
161
159
159
164
176
182
176
164
155
153
157
159
161
161
158
158
159
160
164
168
168
165
161
160
163
162
158
150
140
160
160
160
160
155
154
155
158
162
162
163
163
156
150
152
158
165
167
164
162
161
159
153
151
158
174
183
172
156
146
150
159
167
170
168
165
162
160
158
160
163
162
156
155
158
161
162
161
157
154
158
159
160
157
152
151
153
157
160
160
163
165
165
163
160
157
158
158
161
163
161
157
152
147
149
153
161
159
154
152
155
162
166
166
163
161
162
162
158
157
157
155
152
153
154
157
160
160
164
166
158
159
159
155
149
149
154
158
161
161
162
166
167
167
163
157
153
152
152
154
157
156
155
153
149
145
147
153
160
163
162
161
157
154
154
158
163
165
162
155
149
148
148
150
153
155
156
158
163
167
157
160
159
156
153
156
159
159
159
158
160
163
162
159
158
157
156
154
152
151
154
157
159
156
154
150
150
154
159
160
160
156
152
151
154
160
167
168
162
152
142
137
141
148
154
156
155
155
156
159
159
162
161
161
161
162
161
159
156
157
159
161
159
156
156
157
158
155
154
157
158
160
159
157
155
153
156
157
156
155
153
152
153
154
156
159
162
163
157
149
139
137
144
155
161
159
157
148
146
149
161
161
162
164
166
163
158
154
153
155
157
159
160
160
158
154
149
152
156
161
165
163
160
156
155
152
153
155
157
157
156
155
156
157
155
154
152
152
153
149
142
146
158
167
168
163
155
148
144
146
162
155
157
163
166
162
154
152
153
154
153
154
158
162
159
151
144
146
153
157
158
159
161
165
160
152
148
152
160
165
161
158
155
155
155
153
152
154
155
152
146
148
160
168
166
159
152
150
153
155
162
149
150
155
159
160
160
158
158
154
150
150
157
163
161
156
151
153
155
153
149
150
158
165
162
152
149
153
162
165
160
152
150
153
156
160
161
162
159
154
147
146
153
157
156
151
150
151
158
159
162
156
150
148
151
156
161
166
164
158
153
153
160
165
168
165
163
164
164
158
153
151
152
153
151
149
150
156
162
160
150
141
139
144
151
160
163
163
158
153
148
146
147
147
151
152
151
149
149
150
164
165
159
151
150
154
161
167
166
163
160
158
160
164
161
159
159
162
165
166
162
159
155
152
151
151
154
160
160
154
145
137
137
142
146
151
156
159
159
155
151
148
146
146
150
154
153
146
139
142
164
166
163
159
156
157
159
162
164
166
165
162
157
153
148
145
147
154
158
161
161
160
163
161
163
161
159
158
156
151
149
149
153
150
147
144
148
157
160
158
155
151
148
149
154
158
155
146
141
146
161
162
159
156
157
157
158
158
161
165
168
166
159
151
145
145
149
152
152
150
153
158
162
166
164
162
159
155
151
150
156
166
175
169
159
154
154
159
158
156
155
155
157
157
160
161
158
153
149
150
157
157
153
150
149
155
159
160
161
164
166
167
163
157
155
156
154
151
150
149
150
154
158
160
161
159
158
155
148
146
152
164
175
173
166
162
162
160
155
153
157
163
167
166
162
159
158
153
151
153
156
156
156
153
152
154
159
162
163
162
160
158
159
161
160
158
152
149
151
154
156
156
156
157
158
158
158
156
151
145
142
145
151
156
160
161
161
161
156
154
158
165
171
168
162
155
151
150
152
155
160
160
162
164
164
166
164
160
159
159
162
163
161
160
161
161
154
147
144
152
161
163
158
151
154
159
165
168
165
157
153
153
156
162
164
166
164
161
159
158
159
160
161
161
163
165
168
167
164
162
156
160
164
163
162
164
169
169
163
152
152
158
164
164
161
154
150
147
147
153
160
162
157
151
153
159
163
162
155
148
150
155
159
158
153
152
158
161
165
165
163
165
168
167
165
165
166
168
165
161
154
159
164
163
158
155
165
172
171
161
155
159
165
161
151
143
149
154
160
160
159
160
156
151
151
153
157
155
152
148
152
160
165
161
151
145
146
150
154
158
165
172
171
165
158
156
157
164
161
158
156
158
161
159
153
151
156
169
175
173
166
163
160
154
144
140
149
159
164
161
157
155
153
149
147
151
158
160
157
154
156
163
170
168
161
152
144
143
147
157
169
177
174
160
149
151
154
159
159
156
159
158
156
155
152
150
157
168
176
175
168
161
152
146
144
150
156
160
157
152
151
151
150
147
147
155
164
165
160
154
157
165
171
170
165
160
154
151
150
157
170
178
176
166
158
156
155
156
154
154
161
161
158
155
156
162
170
178
174
167
159
155
150
151
156
164
167
164
154
148
147
150
151
150
156
165
170
166
154
152
157
165
170
165
159
160
161
160
153
151
159
166
174
173
169
163
157
154
151
145
161
163
161
160
166
174
181
178
169
155
153
156
161
162
162
168
173
170
164
158
159
158
155
154
157
166
171
166
154
148
154
163
165
164
159
159
157
155
149
147
148
155
163
167
165
160
157
156
154
148
164
165
163
162
166
174
178
173
162
153
157
168
173
168
162
163
171
174
171
167
168
169
167
158
156
161
166
166
161
153
149
151
159
166
168
160
149
141
141
145
149
152
156
160
158
155
157
161
162
160
167
166
161
156
158
162
166
167
162
161
166
171
170
165
160
161
167
167
164
162
165
170
171
167
161
161
164
166
165
157
149
147
154
164
167
160
147
142
148
157
159
158
158
158
158
158
158
161
162
162
165
167
160
151
148
153
163
166
166
165
165
165
166
165
163
162
161
159
155
153
155
161
169
172
169
164
163
162
161
160
158
154
154
159
158
157
152
156
164
169
168
161
157
159
160
159
156
155
157
162
165
166
162
155
153
157
164
167
165
160
158
158
165
173
172
165
159
155
154
153
155
158
162
166
166
166
164
162
163
165
168
166
163
159
155
154
156
161
167
168
165
156
151
151
152
157
157
157
159
163
163
165
165
165
166
167
167
165
160
154
154
159
169
174
172
165
162
161
162
160
158
158
157
153
153
158
166
172
170
168
170
170
168
163
157
156
158
158
157
156
157
157
153
151
152
157
162
166
167
167
159
163
166
166
165
163
163
160
158
155
156
163
166
165
165
163
166
168
164
159
156
156
154
148
146
156
165
171
168
165
166
169
169
167
164
164
162
157
150
147
152
158
163
161
160
161
167
168
169
170
157
161
162
157
151
150
157
160
161
158
157
161
158
155
154
160
166
171
165
156
148
148
152
152
155
157
158
157
154
154
158
163
166
166
168
170
168
164
159
154
153
157
166
169
167
162
163
166
169
171
155
157
159
155
152
151
154
157
153
150
148
153
154
153
150
154
162
169
166
157
148
147
152
157
161
162
159
154
151
147
149
154
159
164
167
167
164
165
167
162
155
156
163
167
164
159
157
163
168
166
153
156
162
167
168
164
155
147
143
144
145
151
154
154
149
150
159
167
167
161
159
159
159
160
162
164
166
162
150
142
141
145
156
163
161
157
153
157
163
162
156
155
159
161
158
155
159
165
166
156
152
158
170
178
180
172
156
148
146
149
155
157
157
155
152
154
162
168
168
164
164
169
173
169
164
163
163
158
144
135
139
151
162
165
158
149
149
152
155
155
153
154
157
158
157
155
157
161
159
150
153
162
171
174
173
167
161
158
157
159
160
161
159
155
154
157
165
169
166
160
161
168
173
174
172
167
159
148
137
135
147
164
172
167
160
155
154
155
153
147
150
153
157
159
159
155
151
150
149
148
157
161
162
161
163
166
166
161
156
155
157
159
157
152
151
157
165
168
166
159
157
155
160
165
171
170
164
153
149
150
158
165
166
165
161
163
162
159
152
149
150
154
159
161
160
157
150
146
146
149
157
157
155
158
164
170
171
163
153
152
156
159
154
147
145
154
162
167
165
159
155
149
147
154
158
165
164
162
162
163
161
156
153
156
157
161
162
157
150
149
155
159
159
158
158
158
154
146
146
150
155
156
156
159
165
171
168
160
154
153
158
159
152
144
142
150
159
163
162
159
158
160
160
158
156
157
161
161
161
159
155
154
148
148
151
154
156
151
147
150
159
162
157
152
154
158
154
145
143
148
151
159
162
161
162
162
161
160
158
156
155
153
149
146
148
152
157
158
159
161
167
176
177
170
163
159
159
158
154
152
153
157
155
149
148
154
153
150
148
153
161
162
154
146
148
150
146
137
137
149
156
160
160
156
149
150
154
158
161
160
156
151
150
155
162
162
159
158
164
174
177
176
172
165
163
161
159
157
154
156
163
165
158
149
147
154
156
151
150
155
164
164
154
146
146
149
143
139
142
152
163
159
155
151
148
150
153
157
161
163
161
155
154
159
165
167
162
163
172
182
178
165
152
147
152
156
158
159
163
168
172
166
154
144
144
150
153
151
151
154
162
162
155
149
149
152
154
155
157
157
167
158
153
153
158
162
164
162
162
163
163
161
158
157
159
158
157
157
162
166
165
160
152
147
147
152
157
160
163
166
164
160
152
145
143
148
152
153
151
152
152
155
153
152
154
157
161
166
166
158
162
155
153
156
161
167
167
165
161
159
158
159
159
157
153
150
147
143
142
147
153
162
164
161
156
154
156
157
154
150
151
154
159
158
152
151
152
155
154
152
148
149
151
154
158
158
156
158
160
156
153
152
155
159
158
159
159
159
157
155
153
155
160
163
162
155
148
142
139
145
152
163
169
166
159
155
155
150
144
139
141
148
159
165
162
155
153
154
155
155
154
152
154
156
160
153
148
145
145
149
150
154
159
163
159
156
154
152
152
154
153
156
161
170
173
167
154
147
150
155
157
157
156
157
153
146
141
139
138
138
136
139
147
158
161
158
154
150
149
154
158
160
158
154
150
149
146
141
143
148
153
157
164
172
173
166
156
150
151
154
157
158
162
168
170
166
157
153
156
159
158
154
151
151
147
141
135
134
139
143
140
134
134
143
153
157
153
149
146
150
153
158
158
150
141
143
148
151
151
151
158
158
162
171
173
167
155
146
148
152
156
159
162
162
160
158
158
156
155
156
158
158
156
153
150
149
149
150
152
155
150
144
140
144
152
156
156
155
153
150
147
149
153
151
145
146
156
162
162
155
161
155
151
154
158
154
147
143
146
150
156
159
161
162
161
160
163
159
155
152
155
159
157
154
159
167
173
167
156
153
155
157
158
157
156
155
157
161
161
155
145
144
149
155
156
157
160
167
166
160
164
153
144
142
148
150
149
146
148
155
157
160
161
165
169
169
167
161
153
151
152
152
148
147
158
172
179
163
145
140
151
164
170
167
162
158
157
161
164
159
149
143
148
154
158
159
163
165
165
161
162
154
148
149
155
160
162
158
160
160
161
160
160
164
169
168
160
150
147
147
150
147
141
141
149
160
160
149
135
133
146
161
170
170
165
161
158
157
157
157
152
149
150
151
153
158
162
163
161
158
160
157
157
160
164
167
168
167
165
165
163
159
158
161
164
160
149
138
138
144
149
150
148
147
148
149
148
145
145
145
148
156
162
167
166
164
161
158
156
156
158
161
159
151
146
149
157
162
159
154
164
159
158
160
161
162
164
164
165
164
162
161
158
158
159
157
152
145
143
145
150
154
155
156
155
156
156
159
160
158
156
156
158
162
163
163
162
160
159
161
166
170
166
156
149
151
157
163
162
155
169
163
159
155
152
157
161
163
163
160
160
162
161
158
155
157
160
161
159
156
155
154
156
158
161
170
171
167
160
154
152
156
159
162
161
160
158
159
160
164
168
169
164
158
156
158
161
165
165
160
171
167
161
155
152
156
163
167
164
160
159
163
163
160
155
156
160
166
165
163
158
154
152
153
158
165
168
161
148
142
148
157
165
167
164
158
154
152
156
162
165
163
158
156
159
162
163
163
163
160
161
166
164
158
153
155
160
166
164
161
160
162
165
163
160
156
155
157
159
159
157
153
150
149
149
153
154
152
151
149
153
161
168
169
166
159
154
152
156
161
163
160
155
155
156
158
158
153
150
151
155
163
166
163
157
153
156
158
159
158
159
163
165
163
161
158
158
157
154
151
150
153
153
152
150
149
151
154
161
160
159
159
160
161
161
160
160
160
158
159
161
160
157
155
154
154
152
147
145
147
156
163
167
167
163
161
158
156
152
152
157
162
162
156
154
159
166
166
156
150
151
156
160
160
158
160
162
165
163
159
152
146
144
147
153
159
161
161
158
155
156
158
157
155
154
155
154
153
151
153
161
164
165
166
165
165
164
159
151
151
157
162
160
154
152
158
166
170
161
157
158
160
161
160
160
163
166
162
159
154
148
144
143
146
153
156
155
150
145
148
152
157
160
161
163
161
160
159
159
159
161
161
163
165
165
161
158
155
154
154
157
159
159
157
157
156
160
161
160
160
163
163
161
159
158
156
156
153
154
155
158
158
158
159
159
156
147
142
141
146
150
157
165
170
170
164
160
160
161
160
157
155
161
166
164
156
150
149
153
154
154
155
157
158
159
156
152
150
151
156
158
160
164
168
165
156
147
144
150
158
161
162
163
166
164
158
151
148
150
151
151
155
163
169
166
156
153
157
162
161
159
157
164
165
160
151
146
148
151
153
153
156
158
158
157
154
152
150
151
153
154
156
164
172
171
159
149
143
149
155
155
151
150
155
158
161
160
159
157
154
151
153
156
160
156
151
149
154
160
160
168
170
168
160
151
147
152
158
158
158
158
162
163
159
157
156
156
158
157
155
156
156
158
162
161
157
152
150
152
155
149
139
134
141
152
160
161
157
154
153
152
153
155
156
157
156
156
153
152
153
170
176
168
153
143
145
157
169
166
161
160
162
164
160
155
154
154
155
154
152
152
154
156
155
154
156
157
161
162
160
151
139
134
140
150
158
158
155
152
152
156
157
157
157
159
163
161
152
144
147
166
168
161
151
144
149
159
166
164
161
160
159
157
155
151
149
149
150
148
148
150
156
160
158
156
157
159
164
165
160
153
148
147
150
156
159
158
155
154
156
159
161
159
156
156
159
157
149
144
145
160
159
152
148
148
154
159
159
159
160
161
159
157
155
152
149
148
149
149
152
159
164
163
159
156
156
159
160
156
148
147
151
161
164
162
162
160
157
155
156
159
161
158
152
150
149
149
147
146
146
157
155
151
150
153
156
158
158
158
161
165
165
161
158
155
153
150
150
155
162
167
166
161
157
157
156
156
151
141
134
139
149
159
162
159
161
160
157
153
153
158
162
158
152
148
147
146
147
147
148
155
155
156
159
156
156
158
159
159
160
159
161
163
163
160
155
148
149
155
160
163
161
157
158
160
161
156
147
139
136
139
146
149
149
149
153
157
159
155
153
156
160
161
159
152
149
147
147
148
149
[truncated: 210,001 more chars]
