# Supplementary material for: Evaluating flow modulating treatment response in intracranial aneurysms using black-blood MRI in vitro
Source: Commun Med (Lond). 2026 Mar 27;6:170. doi: 10.1038/s43856-026-01413-z (PMC13031954; doi:10.1038/s43856-026-01413-z)
Supplement: Supplementary file 10 — Supplementary Data 7 [file 43856_2026_1413_MOESM10_ESM.zip › Data_Figure_10a_Sup_Figure_7a/BA model 1/CN05_03_wo (without device)/1_aneurysm_array.txt]

20
3
7
12
21
16
6
6
20
21
8
4
9
9
5
3
6
11
10
6
8
5
24
30
38
36
3
10
13
19
23
16
24
25
20
19
15
8
24
28
19
19
13
9
12
9
7
7
7
9
10
20
17
12
14
11
16
15
13
26
33
39
45
46
2
5
8
16
35
25
8
26
31
29
38
35
16
9
26
28
29
40
32
13
7
12
16
13
15
16
14
12
24
36
23
13
11
10
28
23
18
17
46
23
31
39
48
50
9
6
1
2
3
26
22
10
29
32
30
41
38
18
4
10
28
29
31
45
46
24
7
18
20
14
18
23
23
17
16
21
31
35
18
7
6
8
24
29
20
14
13
39
53
69
20
26
28
36
54
60
19
15
4
0
2
22
27
13
30
29
26
37
32
16
4
12
24
25
24
36
36
17
5
21
18
13
13
17
17
10
8
22
27
22
10
4
6
8
22
23
15
9
9
57
70
81
41
44
38
36
63
77
35
21
6
1
9
37
34
9
21
23
17
15
18
18
11
13
18
18
13
10
15
15
8
4
20
30
21
9
6
7
9
10
30
33
24
15
11
15
20
27
28
20
13
11
70
79
62
53
53
67
75
46
33
12
6
22
47
41
30
8
2
3
7
25
27
25
9
3
4
3
10
20
30
20
12
11
12
17
21
31
31
26
24
23
25
25
27
29
26
19
15
61
62
61
66
34
38
29
22
30
39
18
9
5
4
10
15
14
7
3
5
7
8
9
8
11
8
5
5
7
9
9
13
11
13
14
14
13
16
13
37
41
45
50
13
5
11
19
11
6
10
10
6
3
5
3
2
2
2
3
4
5
3
57
5
29
9
