# Supplementary material for: Evaluating flow modulating treatment response in intracranial aneurysms using black-blood MRI in vitro
Source: Commun Med (Lond). 2026 Mar 27;6:170. doi: 10.1038/s43856-026-01413-z (PMC13031954; doi:10.1038/s43856-026-01413-z)
Supplement: Supplementary file 10 — Supplementary Data 7 [file 43856_2026_1413_MOESM10_ESM.zip › Data_Figure_10a_Sup_Figure_7a/BA model 1/CN05_03_wo (without device)/2_vessel_array.txt]

146
173
197
211
209
157
182
251
225
194
214
251
256
185
218
217
148
107
122
156
219
282
221
190
131
79
84
102
96
132
239
284
167
182
117
61
74
102
85
55
100
214
220
200
187
101
51
61
64
27
38
161
221
239
192
125
118
118
105
146
222
189
191
241
245
250
233
224
264
251
159
220
253
243
226
218
64
74
137
176
206
217
216
167
166
247
236
208
223
264
272
192
220
224
156
114
130
170
235
293
218
207
145
82
81
104
106
145
253
293
170
199
130
62
71
103
91
64
109
226
230
203
191
104
57
66
66
33
47
172
231
241
196
135
124
123
117
161
235
195
193
248
252
253
240
238
277
263
160
221
252
246
233
219
67
72
134
182
210
218
216
173
157
244
240
210
222
269
284
197
226
228
157
113
128
174
251
300
213
225
152
77
76
103
111
155
260
296
167
211
139
61
70
105
93
66
114
233
237
205
197
113
66
72
70
38
51
181
238
249
209
145
129
130
133
173
242
201
200
260
256
250
249
261
293
270
167
219
246
254
251
229
74
70
139
193
212
216
212
170
160
247
241
211
217
268
288
200
236
230
157
113
126
176
259
307
212
237
151
70
76
107
116
163
266
298
164
219
138
58
71
109
97
70
118
238
240
209
203
119
70
74
77
46
54
185
243
263
225
151
126
138
152
186
244
205
213
272
257
244
259
285
309
271
173
219
239
263
268
237
80
67
145
198
218
218
211
164
167
252
244
215
219
268
287
206
245
234
161
123
133
176
265
319
222
243
152
70
84
117
122
170
276
303
163
224
137
55
74
115
104
77
121
242
242
215
208
123
68
71
85
58
59
186
248
275
236
150
119
143
168
196
246
206
223
280
255
240
266
299
318
267
175
217
242
269
268
232
81
70
144
199
224
225
215
161
172
256
252
223
229
270
288
211
253
246
174
138
144
178
270
334
238
249
165
83
99
126
123
175
288
314
168
228
146
62
81
123
112
82
121
244
245
224
218
132
71
70
91
69
62
187
253
284
245
152
120
148
176
204
252
209
227
283
257
245
268
297
322
270
214
251
267
253
223
76
72
139
198
226
233
226
165
174
263
262
231
238
276
293
217
257
263
191
148
147
178
278
350
254
257
187
99
110
131
121
179
300
324
176
238
163
75
93
132
117
84
122
246
253
233
233
146
82
80
98
74
65
191
260
289
257
165
135
159
180
210
264
217
226
285
268
265
276
289
325
285
215
264
267
236
218
72
72
143
203
226
238
233
170
178
275
274
236
244
285
300
223
263
281
205
150
145
183
286
360
263
268
206
110
112
129
122
187
308
331
187
253
183
87
100
136
118
87
127
253
263
242
251
159
94
94
107
76
69
204
272
296
268
183
156
174
183
218
283
231
224
289
283
287
285
286
331
305
222
278
268
228
220
44
74
74
152
212
230
241
237
173
186
286
283
238
246
297
309
226
272
292
211
146
145
195
301
367
265
279
214
110
106
126
130
203
318
334
195
267
194
87
97
134
118
95
140
263
270
253
265
163
96
101
112
77
79
220
282
304
275
193
172
185
186
225
299
244
222
294
297
302
294
293
336
315
231
284
270
234
224
219
239
247
292
289
241
253
308
317
283
294
207
145
152
211
317
376
282
209
106
105
130
142
221
331
340
269
193
84
94
132
121
107
156
276
277
261
271
163
94
101
114
80
90
235
292
203
311
276
195
176
190
190
230
310
253
221
298
304
306
299
304
339
310
141
68
158
233
277
269
244
223
136
53
91
92
69
20
225
247
256
298
292
249
264
315
326
297
296
205
154
165
222
327
387
281
199
104
115
141
150
230
342
351
259
187
88
104
137
123
111
166
290
284
264
277
172
102
104
112
81
97
246
300
212
323
286
203
179
190
193
236
316
257
223
305
311
306
302
317
345
301
137
68
163
234
268
268
259
224
126
47
84
93
75
15
226
257
266
305
292
255
275
318
332
312
298
205
165
179
224
328
398
279
188
104
133
154
149
225
347
365
245
180
99
124
149
120
102
166
303
291
258
283
192
123
114
112
76
98
255
306
215
333
305
221
189
191
194
242
320
259
226
314
322
311
306
325
352
300
136
66
163
231
265
272
270
229
124
35
73
94
83
21
228
259
280
259
321
297
261
285
325
338
330
307
207
176
192
228
330
408
288
183
105
148
167
148
219
352
378
246
175
107
142
162
121
95
167
318
298
257
291
211
145
128
116
74
101
268
312
214
342
322
242
203
197
199
251
328
260
226
320
334
321
312
331
362
306
137
60
158
230
268
277
277
237
129
24
66
96
88
27
238
261
284
263
339
309
269
294
332
345
344
318
213
186
202
235
337
417
310
188
105
156
177
155
223
359
389
267
182
111
149
170
129
100
174
332
305
267
300
220
152
137
125
80
110
282
319
215
348
334
255
216
207
207
265
341
259
226
322
345
334
318
334
373
314
135
55
155
234
275
283
280
239
132
21
66
96
87
21
255
273
290
271
347
322
283
305
341
351
346
324
220
196
212
242
346
426
328
201
109
160
185
164
234
367
397
292
197
114
147
174
141
112
183
344
316
279
310
223
148
139
136
92
123
295
325
219
351
337
259
224
216
216
280
353
257
224
322
353
347
325
338
380
320
131
51
151
238
283
287
276
235
129
22
68
95
75
10
273
290
307
285
346
336
298
317
352
358
337
325
229
208
219
246
352
432
332
217
121
168
192
171
240
372
401
305
217
125
147
178
152
120
187
349
330
284
321
231
146
139
145
100
131
306
334
220
354
342
263
231
225
223
288
362
259
225
327
362
359
331
341
380
319
125
148
242
288
289
273
227
121
25
71
96
67
6
286
304
322
301
343
344
309
325
362
367
329
328
240
215
220
247
359
441
326
231
136
176
196
174
243
374
407
304
236
142
155
184
159
125
188
354
345
282
332
244
156
149
156
108
137
316
347
216
359
352
272
241
235
231
293
367
265
226
332
368
366
341
345
378
315
124
143
236
287
289
271
224
116
24
72
96
65
5
291
310
328
311
346
348
309
324
368
380
336
342
249
210
213
250
371
454
340
331
248
147
176
194
178
249
381
417
305
251
156
163
193
170
130
191
362
357
281
341
258
172
164
170
116
145
327
361
211
365
367
287
256
251
241
297
371
275
225
333
374
373
349
350
376
308
126
137
228
282
288
272
221
114
12
69
91
65
2
291
308
321
309
355
347
302
318
372
393
360
364
251
198
205
257
384
467
351
354
269
150
166
191
187
259
391
432
317
262
160
165
201
184
141
199
372
366
289
349
265
183
181
187
131
155
338
374
216
369
376
300
273
269
254
305
378
286
223
333
378
381
359
358
381
311
133
131
221
276
284
270
220
117
4
60
80
59
1
294
311
317
307
366
353
304
320
379
406
391
386
255
194
210
269
394
476
362
378
286
149
159
199
201
267
396
447
330
269
157
162
209
198
148
203
383
377
300
355
267
185
191
199
141
163
346
385
227
375
381
308
284
284
267
318
389
299
223
335
383
388
368
368
391
321
145
130
222
274
280
267
219
123
6
54
67
49
2
299
321
324
313
374
363
319
336
393
417
408
397
263
208
231
288
402
480
371
388
295
153
169
219
221
269
393
458
332
273
161
169
222
210
147
200
391
389
306
364
276
191
196
206
145
167
353
394
238
386
393
315
290
288
276
332
403
308
228
345
394
396
375
375
399
332
158
136
232
281
281
264
215
125
11
51
72
43
10
303
338
341
325
381
375
339
355
408
426
323
405
401
276
230
255
306
408
481
378
381
296
165
188
242
237
269
388
465
324
280
178
185
239
218
142
193
395
399
306
380
299
206
202
209
146
169
358
398
237
400
413
327
294
290
281
344
413
310
232
356
406
405
380
379
404
336
160
142
241
289
285
261
208
117
12
51
74
37
16
309
350
355
327
388
388
356
368
412
428
325
394
405
291
247
269
314
416
489
388
374
301
181
206
255
246
276
395
471
322
292
198
201
249
226
147
200
401
403
304
399
325
222
212
217
153
180
369
397
229
413
433
339
302
298
289
356
422
304
233
366
414
412
386
383
405
331
154
145
246
293
286
258
204
104
11
49
76
35
16
316
358
360
321
395
400
367
374
409
423
328
392
414
304
256
271
315
424
503
399
384
316
193
211
254
248
291
412
478
337
313
211
204
249
232
163
218
407
401
311
416
339
228
221
230
167
195
380
395
225
422
444
349
314
313
303
367
429
300
235
371
418
416
395
391
410
328
146
148
245
288
283
257
203
94
11
44
67
30
14
324
363
360
318
405
411
376
378
412
428
337
400
425
316
267
275
317
433
519
412
401
333
201
212
253
252
304
430
488
359
332
213
198
247
237
176
235
416
401
323
431
342
225
228
245
182
210
391
399
229
428
448
355
326
333
319
380
439
302
239
376
419
419
404
403
419
330
144
150
240
279
276
258
210
92
43
52
25
13
327
363
360
327
413
421
385
383
423
447
356
408
433
327
283
289
328
446
535
424
414
341
205
220
266
260
309
437
498
376
344
212
198
256
246
178
237
423
411
335
444
345
226
237
258
191
215
398
409
235
438
454
360
338
349
336
393
448
309
243
381
419
421
414
419
430
337
145
150
235
272
273
260
213
94
41
47
23
12
325
359
358
338
419
428
389
384
434
470
372
412
437
337
298
305
343
459
545
431
415
341
206
234
289
272
306
434
506
380
347
211
206
275
258
172
228
427
427
342
457
354
235
250
270
197
217
403
421
237
448
467
370
345
361
353
405
455
315
245
387
422
423
422
435
439
340
146
148
230
269
276
264
209
92
43
47
20
319
348
351
336
425
434
389
380
433
476
377
416
442
342
306
314
347
464
552
433
421
344
207
243
303
279
304
434
511
385
351
214
216
288
265
171
225
429
438
350
469
368
248
258
276
205
223
409
431
238
458
483
381
349
370
369
418
458
316
246
393
423
422
430
448
441
339
145
144
226
269
284
269
202
83
44
51
17
323
346
346
329
435
442
391
385
430
469
371
429
456
349
313
322
344
463
555
432
434
359
214
246
304
276
308
444
516
393
363
224
222
288
263
179
239
438
441
354
478
381
258
263
281
218
240
422
436
463
493
391
354
375
379
429
464
316
243
392
424
422
432
451
438
336
140
142
222
267
284
266
193
71
40
50
15
336
353
351
331
449
452
403
397
437
460
363
443
473
360
323
327
344
459
557
433
450
380
228
252
299
268
314
460
523
403
383
243
227
279
256
192
266
454
441
358
489
394
267
263
283
231
263
440
441
466
498
397
361
375
378
438
475
318
241
387
425
424
426
440
434
338
133
141
220
262
275
256
187
66
46
10
349
361
361
343
463
462
415
416
453
458
359
453
488
372
335
338
350
460
559
434
458
397
241
261
300
268
324
477
530
411
401
261
234
277
256
206
289
468
443
364
503
409
276
268
288
237
279
457
446
471
502
404
371
375
372
443
490
320
240
383
427
429
423
429
436
348
125
139
218
256
263
247
191
66
39
13
354
359
367
354
475
468
418
425
462
461
361
457
499
380
342
347
359
469
567
434
462
407
250
269
307
277
339
490
530
351
415
412
273
242
286
267
218
298
472
441
371
515
421
285
279
298
239
283
462
447
476
507
410
382
380
371
447
499
320
241
383
430
433
423
427
444
360
121
137
217
253
257
243
198
73
34
9
355
351
368
354
483
474
417
421
463
467
369
462
511
387
342
350
367
487
580
433
469
419
257
273
316
293
358
500
523
340
420
420
279
250
300
285
229
297
465
435
374
522
430
293
294
313
243
283
464
445
480
514
415
393
395
380
455
508
321
241
384
432
440
427
435
455
370
138
216
252
255
243
202
77
357
355
361
350
488
480
416
417
462
478
381
473
525
396
342
348
377
508
598
436
481
436
269
278
324
308
372
506
520
335
423
429
291
261
312
297
234
293
459
433
366
524
443
305
306
325
249
284
468
448
479
521
422
402
409
393
464
514
326
236
382
430
443
439
445
460
372
133
210
248
253
243
199
77
364
371
372
356
493
487
425
423
471
494
396
485
539
406
349
355
389
525
616
455
491
453
286
291
337
322
378
511
536
351
420
443
317
282
324
305
235
292
468
448
349
527
468
326
315
332
255
290
480
461
474
531
433
406
415
403
474
523
336
225
374
426
446
447
451
461
371
123
199
239
250
244
192
70
374
391
389
369
495
493
437
438
486
508
411
494
547
412
358
374
407
531
630
486
495
465
301
303
354
338
379
514
566
384
414
458
346
303
337
315
237
295
488
475
333
532
497
353
325
333
260
300
499
483
464
539
447
414
416
406
484
538
350
209
365
426
447
449
454
462
373
108
183
230
251
247
189
62
384
403
402
379
497
494
447
455
500
517
423
497
550
410
363
393
423
531
638
516
499
475
305
306
369
355
379
516
593
413
414
474
362
310
346
331
245
301
508
499
326
536
514
371
337
341
268
311
519
503
454
545
463
424
420
409
495
557
366
199
361
429
447
449
456
468
380
99
176
223
250
250
191
62
393
412
411
386
289
499
496
454
470
511
524
434
499
551
407
364
409
432
528
642
540
508
489
304
298
376
368
379
515
608
429
427
492
365
303
352
349
256
303
516
510
333
542
519
380
354
360
278
315
527
512
448
548
477
440
430
416
501
569
376
197
364
434
449
449
457
475
388
97
170
215
246
249
195
66
400
421
421
396
301
503
502
465
483
521
532
447
500
554
410
371
417
437
528
648
556
519
502
308
298
382
375
378
515
615
439
445
507
368
303
364
367
263
299
517
516
344
547
521
390
372
383
287
309
524
516
445
555
491
457
448
424
500
568
379
198
370
439
450
449
458
478
392
94
166
207
237
245
198
69
404
429
433
407
309
504
509
476
493
529
541
455
494
552
421
387
426
441
534
653
560
521
505
323
319
394
378
381
518
621
450
455
514
381
324
385
381
267
296
519
528
351
548
530
408
393
400
295
306
521
524
440
562
505
469
460
432
498
563
379
194
374
441
450
449
461
479
391
93
162
202
231
240
197
71
400
433
440
412
310
499
514
483
497
532
545
453
482
548
438
408
433
444
542
655
552
512
499
343
348
409
383
390
524
624
461
456
512
398
356
403
389
276
306
529
546
350
548
543
429
407
407
307
319
530
537
434
569
515
473
462
441
506
564
382
188
374
443
449
448
464
482
390
93
167
201
227
238
196
73
388
432
443
412
305
492
515
488
499
533
543
444
472
546
452
423
434
447
550
653
537
508
494
359
370
417
390
406
533
623
464
463
513
411
374
410
395
297
329
545
558
358
556
556
442
411
412
329
349
553
547
439
576
522
473
462
454
526
577
387
185
371
445
450
445
463
485
390
92
168
201
224
235
193
71
377
430
447
417
305
487
513
491
503
537
546
443
475
550
458
429
438
452
559
655
531
521
499
367
376
417
397
421
542
623
464
484
524
416
375
408
402
320
355
562
562
379
576
566
444
414
422
355
383
574
548
459
584
526
476
468
469
549
591
387
191
369
447
453
439
454
486
389
89
168
197
216
220
188
69
243
371
431
454
427
313
307
488
510
495
511
548
560
456
490
551
455
432
442
461
572
668
538
544
508
366
376
416
401
432
554
630
468
512
540
419
374
410
411
335
374
576
563
407
606
576
445
420
439
374
403
586
543
485
594
530
486
480
482
561
594
378
202
367
444
448
428
445
482
381
78
159
185
200
207
179
65
251
370
431
460
435
323
325
491
507
497
517
559
577
472
511
549
447
434
448
467
589
687
549
567
507
360
379
422
404
439
568
641
472
536
553
422
380
424
421
337
383
587
566
428
629
585
450
435
456
379
411
593
538
235
504
599
529
496
489
485
560
585
364
206
359
434
438
413
437
474
368
66
142
165
178
190
168
56
264
374
433
464
438
323
344
497
507
498
518
563
586
476
533
542
437
437
450
472
604
698
544
587
497
352
388
431
407
448
581
645
460
556
561
423
393
446
427
338
394
595
556
438
643
590
459
459
469
382
421
599
530
233
508
595
524
503
494
484
556
572
345
196
344
418
421
394
420
460
349
56
125
142
153
169
156
279
386
445
474
440
315
356
504
509
500
517
562
582
460
547
531
427
430
445
474
611
691
514
603
483
341
392
434
407
456
589
628
577
565
421
404
462
431
344
414
592
451
654
590
468
479
478
393
443
599
227
503
585
520
503
493
483
555
552
178
329
407
408
372
399
438
324
48
114
124
130
145
137
292
402
465
490
444
300
363
506
513
505
519
561
571
431
551
517
416
424
437
473
612
669
470
614
471
333
392
428
401
461
590
595
601
571
420
415
471
427
354
439
578
473
667
590
477
489
480
411
474
584
227
501
580
524
505
493
488
556
517
166
323
408
404
358
379
410
289
48
117
121
118
123
111
297
408
471
488
431
270
366
502
513
506
518
554
550
392
543
501
410
422
431
473
611
639
420
613
463
334
396
422
393
466
588
559
617
573
424
428
476
414
361
462
559
499
678
589
488
501
474
426
502
557
238
508
581
532
510
492
495
552
470
171
328
413
404
357
370
378
246
50
124
127
118
108
84
291
396
449
449
385
365
492
507
500
504
531
516
342
531
488
415
429
432
479
612
610
600
453
343
409
424
393
477
588
527
618
567
428
443
478
400
366
481
541
519
683
584
497
506
465
433
519
528
259
522
581
534
512
493
500
541
420
188
337
410
402
368
365
344
202
54
125
136
128
104
60
274
369
402
382
314
351
471
493
484
479
496
469
287
509
472
421
439
437
488
611
575
574
435
349
419
428
401
492
587
491
609
549
420
447
473
386
373
495
520
535
678
569
494
503
449
434
522
498
285
538
573
524
506
483
497
516
369
208
340
395
388
373
356
306
59
119
139
138
110
251
337
355
318
251
319
439
473
465
452
462
423
475
448
422
446
447
502
605
531
544
410
346
422
429
413
507
576
449
598
523
401
439
461
375
383
502
495
554
671
548
482
495
442
434
514
462
312
554
564
507
497
480
490
483
317
224
343
378
379
366
343
268
65
107
143
144
100
305
315
271
203
277
402
452
447
435
438
377
430
420
419
450
458
519
588
472
510
383
339
421
428
423
514
552
399
584
496
380
429
444
368
394
507
465
570
662
524
467
486
440
439
503
421
332
566
556
492
492
487
485
444
263
233
344
368
371
362
324
231
65
119
138
138
88
273
278
235
243
376
434
431
424
417
329
393
404
419
451
472
531
558
404
479
365
339
422
433
430
513
521
564
471
368
422
430
358
404
510
434
571
647
508
462
481
438
446
492
379
337
569
552
485
492
496
479
405
238
349
364
365
359
307
198
68
126
134
123
70
239
235
196
227
362
414
407
409
388
272
371
401
419
448
480
533
513
330
453
355
345
427
435
436
506
483
539
447
365
423
419
348
416
505
557
621
498
469
474
432
453
478
332
562
548
484
489
496
467
365
244
357
363
355
350
287
165
81
124
120
100
55
210
196
160
221
354
388
377
386
354
358
399
411
438
482
526
462
266
428
345
347
426
433
442
496
437
515
419
362
427
401
344
432
488
542
591
490
473
462
420
456
456
334
556
546
486
477
479
444
326
60
261
369
358
338
328
261
137
14
93
115
105
82
44
189
169
134
217
345
365
352
367
323
340
388
398
430
485
515
414
321
397
326
342
424
435
450
483
383
364
490
388
354
423
387
351
447
455
269
545
561
477
470
442
409
457
425
364
561
544
484
459
455
416
288
82
295
389
355
316
300
231
28
108
113
92
69
182
159
209
332
348
340
356
296
317
369
386
428
491
501
367
298
360
303
341
426
441
457
461
326
367
461
355
345
418
378
362
454
411
316
558
530
454
456
426
405
454
390
132
421
574
539
477
444
434
391
259
131
341
415
361
306
281
208
51
132
125
92
65
177
153
200
316
335
331
344
269
298
354
379
429
494
483
324
279
324
288
351
434
447
463
437
276
366
423
323
343
417
374
376
456
370
367
558
492
427
442
414
408
452
359
191
476
577
525
470
440
424
373
234
189
382
441
377
312
273
193
70
162
153
99
67
169
143
196
300
319
317
324
239
290
346
372
420
486
465
292
265
294
282
365
439
449
468
424
246
358
374
292
353
421
371
388
458
344
394
528
441
402
440
411
414
449
334
235
499
554
498
465
443
422
359
215
230
398
449
392
324
271
180
97
191
181
113
70
159
137
197
292
302
296
297
215
167
294
341
361
402
470
451
279
260
272
276
373
436
444
474
426
237
344
323
264
363
425
367
401
467
332
395
479
388
386
441
411
420
448
313
252
483
509
467
461
449
424
347
194
240
386
435
398
338
267
168
109
202
197
129
66
123
150
129
203
290
289
278
275
195
177
301
335
349
384
453
437
272
262
256
265
372
428
437
480
432
237
334
285
240
364
419
359
411
479
329
384
434
349
376
436
403
421
446
295
243
447
463
438
452
450
423
334
169
225
354
409
393
346
267
155
105
196
203
140
64
121
143
128
213
292
282
271
261
178
182
304
328
343
381
442
418
256
269
246
250
367
424
432
478
429
335
273
231
358
406
349
416
485
322
375
418
341
373
421
387
419
446
281
223
420
441
422
439
441
419
323
144
196
322
387
388
355
274
151
87
180
205
154
67
127
140
124
222
290
275
267
247
153
186
300
315
340
384
430
386
223
275
241
236
361
425
428
465
407
337
281
236
351
393
341
417
481
309
366
428
358
374
401
368
415
444
270
204
411
446
423
427
429
414
316
127
170
303
377
390
369
286
152
62
166
209
176
82
133
137
124
228
288
270
259
232
128
190
294
304
335
381
411
352
191
275
239
228
354
425
425
448
378
333
294
246
346
386
343
419
474
293
353
448
383
377
387
357
412
443
263
187
413
465
434
423
422
409
311
156
300
380
401
383
294
148
54
162
217
200
103
136
225
282
264
247
212
185
286
299
329
366
390
332
171
266
239
228
348
419
422
440
358
319
300
253
342
386
350
427
469
279
332
457
397
378
382
353
411
445
258
174
413
476
442
426
421
406
306
116
153
308
391
415
396
294
132
55
170
230
219
110
204
272
260
231
191
168
280
303
325
347
370
323
165
251
245
237
346
412
421
440
347
301
300
253
337
387
356
429
468
267
308
451
396
374
378
349
407
447
259
163
410
479
446
434
423
399
299
118
160
325
407
436
414
295
113
68
191
254
236
103
169
251
248
215
169
144
271
306
323
332
352
314
156
233
253
247
344
405
418
435
333
285
299
250
331
386
353
426
462
257
287
432
386
367
372
340
400
446
259
153
404
478
448
439
425
400
297
119
167
344
424
459
442
310
108
93
219
284
261
107
130
220
233
205
156
88
257
301
317
323
339
301
139
222
262
254
341
401
412
421
316
275
299
251
327
384
345
415
454
247
264
410
377
364
367
331
391
446
256
134
386
472
451
444
432
408
302
115
164
350
433
479
473
343
115
103
236
312
297
133
96
182
211
203
155
90
238
285
303
314
330
290
130
212
267
257
333
392
402
407
308
91
259
299
257
326
383
337
403
448
244
230
384
370
371
372
328
387
448
256
100
347
454
454
451
444
423
315
107
134
328
424
483
494
383
134
86
222
318
320
172
24
149
189
200
167
104
214
266
286
302
324
296
142
264
258
320
376
386
400
317
97
296
268
328
379
329
391
451
254
357
365
382
386
335
386
451
259
294
425
453
458
456
440
329
101
91
280
392
467
491
410
158
53
186
286
312
198
36
128
168
191
174
123
185
248
272
286
314
307
169
253
262
308
354
364
395
335
117
288
279
328
372
321
376
455
273
335
364
389
403
347
385
447
268
238
387
445
458
459
450
344
102
55
232
351
434
463
417
180
25
141
236
275
200
47
107
145
168
163
130
152
231
261
265
293
307
188
229
263
300
331
338
381
343
134
277
285
323
363
313
354
444
290
310
358
387
409
356
376
437
283
199
351
428
449
449
448
358
117
35
189
314
392
425
410
205
16
104
191
229
193
54
117
134
137
125
210
248
241
260
290
194
197
259
298
316
315
355
329
139
260
287
318
357
312
330
414
298
282
346
377
407
357
360
424
307
170
318
407
434
429
437
376
154
155
283
357
389
403
242
37
81
158
198
195
71
85
96
101
107
181
227
213
221
259
188
163
248
294
306
297
322
298
130
238
289
316
356
316
306
375
297
247
329
366
400
351
336
411
338
138
283
382
417
405
419
402
206
125
256
329
365
401
294
63
63
135
187
208
106
62
64
89
148
202
184
182
226
177
24
234
283
295
283
293
268
118
289
316
353
318
284
339
292
70
312
356
394
343
312
398
372
125
246
359
402
384
400
432
266
47
95
231
308
351
401
350
95
50
122
183
227
142
17
25
42
37
71
171
157
152
195
167
25
209
257
271
263
268
246
112
276
303
338
311
263
307
289
81
292
341
385
335
289
379
397
150
208
336
389
365
380
446
327
71
63
205
288
333
399
391
148
38
108
176
237
168
32
29
35
59
141
140
134
170
155
26
177
221
242
240
245
231
119
252
277
312
299
244
279
287
94
268
320
370
326
267
350
402
166
176
315
377
350
357
440
371
95
35
180
264
309
386
422
196
12
25
90
160
237
193
50
32
33
12
45
116
134
129
142
138
37
141
189
219
222
217
213
129
222
248
286
284
227
245
278
102
242
295
345
316
242
309
386
177
153
288
354
331
329
413
389
123
25
154
234
282
364
434
244
31
19
64
144
233
228
70
31
49
13
97
133
130
123
115
51
169
209
209
192
189
135
197
228
264
270
214
211
253
95
219
269
315
301
220
264
355
181
141
257
321
309
299
372
384
151
20
131
207
258
339
428
293
53
11
49
133
233
260
102
28
72
24
73
131
129
110
95
49
157
196
194
169
163
119
174
211
238
252
205
182
215
77
199
243
282
284
204
220
313
173
129
224
285
287
269
328
371
168
15
109
184
240
312
403
325
76
8
42
130
228
279
147
16
28
84
57
6
124
128
102
85
144
172
173
157
155
101
155
192
205
226
202
166
173
55
178
216
247
267
197
186
264
151
112
195
254
270
241
283
348
167
13
90
170
223
280
367
340
91
6
41
123
209
278
181
31
25
80
83
20
119
125
107
85
132
149
149
152
151
92
13
169
169
197
198
161
139
40
190
216
249
192
159
219
126
170
230
251
213
242
318
157
80
155
199
240
325
343
101
6
38
104
177
268
215
48
8
19
67
91
36
121
135
113
86
122
139
137
148
151
94
14
151
145
171
190
156
123
33
169
189
226
186
137
182
104
10
152
204
225
182
202
285
147
9
69
135
167
198
290
345
115
7
30
77
142
252
253
68
6
13
53
107
80
9
120
143
122
91
109
143
141
144
147
101
18
141
140
154
175
153
119
29
152
164
200
167
121
151
88
10
133
172
193
154
169
256
143
6
59
104
133
163
258
346
138
6
15
50
112
240
299
92
7
12
49
128
132
38
106
141
125
90
146
146
135
131
108
23
134
141
144
158
146
118
30
140
143
172
162
115
131
73
113
139
169
145
146
229
46
75
104
135
228
0
6
25
87
222
6
6
54
72
124
133
141
120
137
135
125
124
93
36
