# Supplementary material for: Evaluating flow modulating treatment response in intracranial aneurysms using black-blood MRI in vitro
Source: Commun Med (Lond). 2026 Mar 27;6:170. doi: 10.1038/s43856-026-01413-z (PMC13031954; doi:10.1038/s43856-026-01413-z)
Supplement: Supplementary file 10 — Supplementary Data 7 [file 43856_2026_1413_MOESM10_ESM.zip › Data_Figure_10a_Sup_Figure_7a/BA model 1/CN05_03_wo (without device)/3_agar_left_array.txt]

147
148
145
139
141
148
157
159
154
146
141
138
138
138
139
136
138
144
150
154
153
153
156
160
167
166
159
150
143
142
148
153
154
154
152
149
147
149
153
157
156
155
155
158
162
164
164
163
162
160
150
152
149
149
152
154
154
151
146
142
139
137
136
136
140
141
144
149
153
159
164
166
167
169
169
167
160
150
147
148
150
149
146
147
151
154
154
153
153
155
155
156
158
160
163
166
168
168
166
163
152
151
149
152
156
155
150
145
143
141
139
138
138
140
144
148
152
155
158
160
163
165
166
166
167
166
164
159
158
158
156
152
149
151
156
158
156
154
155
156
155
154
154
156
158
159
160
163
164
165
148
145
143
147
154
156
150
146
146
146
145
143
141
141
145
151
157
160
159
153
149
149
154
159
161
159
159
162
166
166
162
159
160
161
160
155
152
154
159
161
157
151
149
151
153
153
152
152
156
161
141
141
140
145
153
157
154
150
150
151
152
147
140
137
140
148
153
157
154
148
143
143
148
153
152
147
147
154
161
163
162
161
162
163
158
152
150
154
162
164
160
153
151
154
158
157
152
148
151
157
139
142
145
149
156
160
157
151
150
151
153
148
139
133
134
141
145
148
150
152
155
156
155
151
146
142
143
148
154
157
158
158
158
158
155
151
151
157
163
165
161
158
160
165
168
165
158
152
153
158
139
144
150
156
159
160
159
156
154
153
153
149
143
136
134
139
144
148
153
161
167
169
164
156
150
148
149
151
155
159
161
160
158
156
155
154
157
164
168
167
163
162
166
172
173
168
163
158
157
157
137
143
152
157
159
160
162
161
160
156
154
152
148
141
137
142
150
155
159
162
165
166
165
163
160
156
154
155
158
163
168
166
163
161
159
159
161
167
172
169
162
160
162
167
170
168
164
160
156
153
136
139
148
153
157
158
162
162
158
152
149
149
149
144
140
144
152
157
159
157
158
160
161
163
161
158
155
154
157
161
165
166
165
162
160
159
161
164
164
161
156
152
152
159
166
169
169
162
155
152
140
142
147
148
150
151
155
152
148
143
143
146
147
145
141
143
146
150
154
159
161
162
158
156
154
154
155
154
153
153
153
155
155
153
154
158
160
159
152
148
147
145
146
152
163
171
172
165
159
157
147
150
151
147
144
143
144
145
142
143
149
150
146
142
140
143
145
147
154
165
170
167
156
149
147
150
153
154
152
151
147
146
144
144
150
159
162
158
149
145
146
146
146
150
156
164
168
166
164
164
151
153
152
148
145
142
143
143
146
153
159
155
144
134
135
146
153
156
158
165
168
163
155
150
147
147
146
147
153
158
155
148
143
144
152
160
162
158
152
150
153
155
153
150
149
150
156
162
167
168
149
150
149
150
152
154
153
151
152
159
161
156
143
129
131
148
164
167
163
156
154
154
157
158
155
147
137
137
149
163
165
157
149
151
157
159
156
154
153
154
157
158
155
150
145
143
147
156
165
167
146
147
148
150
154
160
164
161
155
151
153
155
149
139
135
147
163
168
162
152
149
153
162
166
163
153
138
135
145
158
164
163
155
155
155
154
150
149
150
152
153
151
151
151
149
147
148
153
159
161
147
151
151
149
148
154
162
163
154
145
146
154
156
150
142
145
154
158
156
153
156
162
167
166
161
156
149
146
149
153
156
158
154
153
151
151
150
150
151
150
147
145
146
152
156
157
156
154
154
157
153
158
155
149
143
145
151
154
151
148
148
152
152
150
145
146
150
150
151
154
161
167
163
154
149
151
157
159
158
154
153
153
152
150
148
149
153
156
156
152
148
145
146
153
159
162
160
157
156
157
160
163
156
148
142
141
141
141
144
152
155
151
143
141
144
149
150
147
146
151
158
160
154
144
140
146
155
161
161
158
156
157
154
149
144
146
153
159
160
156
153
151
152
156
158
158
158
157
158
158
154
155
150
146
143
139
136
134
141
154
159
151
140
137
143
149
150
148
148
150
152
152
149
147
146
147
151
155
159
160
162
165
163
154
145
144
152
158
160
156
154
155
158
157
155
152
153
155
158
155
141
145
145
143
140
137
136
140
146
153
155
150
143
142
146
149
151
154
155
154
151
149
153
156
155
152
151
154
157
161
164
168
167
159
150
149
155
161
161
156
151
152
155
155
151
148
152
157
158
151
131
137
142
142
139
139
143
150
152
149
143
142
145
149
151
150
151
156
156
151
146
147
156
160
156
152
151
155
158
157
158
161
162
158
153
152
157
162
162
156
151
152
154
151
148
147
155
162
160
152
132
133
139
143
145
147
152
155
152
142
135
137
144
151
153
151
152
154
151
144
140
142
151
153
148
145
148
155
155
149
146
150
154
153
150
149
152
156
157
155
156
158
156
150
146
148
158
164
162
155
134
130
134
144
152
156
155
152
147
142
140
142
146
150
151
148
148
150
149
143
138
138
142
144
142
141
146
152
151
145
141
144
150
151
147
145
144
145
148
152
157
159
156
151
148
150
157
162
161
157
138
132
134
141
150
154
151
146
143
146
149
149
149
147
146
145
146
149
150
147
141
137
138
142
145
147
150
152
151
148
146
148
152
152
148
143
142
142
146
150
152
153
153
151
151
153
158
159
157
155
142
140
138
139
142
145
146
145
144
146
147
147
146
146
147
149
149
150
149
147
143
141
144
147
150
152
154
153
152
151
152
154
157
155
149
144
143
147
153
153
149
146
145
147
152
154
157
156
154
154
140
144
144
141
138
139
143
148
148
145
139
137
139
146
152
156
154
152
147
144
145
149
154
155
152
151
152
151
150
149
150
153
155
153
148
144
145
151
158
158
151
143
141
143
148
153
155
155
154
155
137
141
144
143
142
142
144
150
151
146
138
133
135
145
153
157
156
155
149
146
147
153
160
160
153
146
145
147
148
147
146
149
151
151
150
147
148
151
155
156
152
146
141
144
148
150
152
154
157
157
137
137
138
141
145
147
146
148
149
149
144
139
139
143
147
151
153
154
153
150
149
152
159
161
153
145
143
146
149
150
149
150
152
153
154
154
154
151
150
151
151
151
150
150
151
151
151
154
158
158
140
138
135
135
142
147
146
144
144
146
147
147
146
145
144
144
145
150
153
153
151
152
157
160
155
149
146
149
152
154
155
157
157
156
156
158
158
154
151
151
154
157
157
155
156
156
156
156
157
156
142
143
141
137
141
146
146
143
142
145
148
150
149
150
147
143
141
145
151
154
154
153
156
157
156
153
151
151
152
154
158
161
160
156
152
154
158
159
158
160
162
162
160
158
158
159
159
158
155
153
140
144
146
144
144
147
148
148
149
150
149
145
144
146
149
149
147
148
153
155
154
152
151
148
147
148
151
154
153
153
154
157
158
154
150
150
156
160
163
164
163
161
159
159
158
156
156
158
155
152
141
142
145
146
146
146
147
150
155
155
150
141
136
138
148
159
162
159
157
155
151
147
143
138
137
139
146
154
157
156
152
151
153
155
154
151
152
157
160
157
155
153
156
158
156
153
153
156
158
157
148
142
140
140
140
140
142
147
150
151
149
144
140
140
146
157
164
162
158
153
148
144
141
138
138
140
144
151
156
157
151
146
148
156
159
155
150
149
149
148
146
147
152
156
157
156
155
157
160
162
150
144
137
131
130
136
141
146
145
145
147
151
152
149
146
149
154
157
156
152
149
146
146
147
148
148
149
149
151
151
148
145
146
155
160
157
147
141
142
145
146
147
149
154
160
162
160
156
156
159
149
147
139
131
131
139
147
149
146
144
145
152
155
153
145
142
145
150
153
152
152
152
153
154
156
157
155
151
148
146
144
144
144
150
154
154
147
141
142
149
154
153
150
152
160
164
161
153
149
151
151
151
144
138
139
146
152
151
146
142
143
147
148
145
141
139
143
147
149
150
154
157
158
156
154
155
155
152
148
145
143
143
142
142
143
146
146
146
149
157
161
160
155
153
157
159
156
152
150
153
155
154
146
141
142
147
149
145
141
141
146
148
144
138
136
141
149
149
148
149
155
159
159
155
150
149
149
149
148
147
148
147
143
138
136
140
146
151
154
158
160
160
158
155
155
154
153
154
158
163
158
153
144
139
139
144
144
141
139
144
153
157
150
139
136
144
152
155
154
153
154
156
157
155
152
147
145
145
148
151
154
154
150
145
140
142
148
153
155
154
153
154
156
156
156
154
153
154
160
166
151
150
143
138
137
142
143
141
142
148
154
157
153
147
144
147
152
155
158
157
152
149
150
153
155
151
147
145
146
152
157
160
160
157
150
149
151
154
154
151
148
149
153
157
159
157
153
151
155
161
144
145
141
138
139
144
145
145
144
145
145
145
146
149
152
153
152
151
153
155
151
145
143
144
148
150
151
149
148
149
152
158
163
163
158
154
152
154
154
152
149
149
153
159
162
160
154
148
151
158
141
141
138
137
140
146
148
143
141
138
135
135
137
143
151
156
156
150
148
150
155
152
141
133
136
144
152
154
152
148
145
146
152
159
160
155
149
150
153
154
150
148
151
158
162
161
155
150
152
156
141
141
140
141
142
145
144
140
139
139
137
137
136
140
148
158
158
150
143
147
158
159
145
134
135
147
156
159
157
154
149
143
144
155
162
157
147
144
150
154
150
145
147
153
159
160
159
156
154
152
143
144
147
149
144
140
137
139
145
149
146
141
141
146
154
159
155
144
138
144
155
157
150
146
153
161
161
158
157
162
164
156
151
158
165
160
149
144
149
153
152
148
148
152
155
157
159
161
156
148
143
146
151
151
142
132
133
141
150
154
148
141
142
153
163
161
149
134
132
139
150
152
152
156
166
169
161
151
151
161
170
166
158
158
163
161
154
149
149
153
155
157
158
157
151
148
154
163
163
153
141
143
150
150
141
132
134
140
146
146
142
139
141
153
163
160
149
135
132
139
149
154
156
157
158
158
153
147
146
151
158
158
154
152
154
157
155
151
148
151
156
163
167
162
150
142
149
162
167
162
138
141
150
153
146
141
139
139
138
139
139
141
143
148
151
154
152
146
142
144
152
161
161
149
140
143
151
153
148
144
147
152
152
150
149
153
154
152
149
150
154
161
164
160
152
148
152
159
160
157
136
141
150
153
150
146
142
141
140
140
143
147
149
148
148
150
153
154
150
149
154
162
160
146
136
143
156
161
154
147
149
157
160
154
151
152
154
156
155
155
156
158
157
154
155
158
161
159
151
147
136
140
145
146
146
144
144
146
147
146
148
151
153
154
155
153
151
150
150
150
153
154
153
148
144
146
154
159
158
157
160
164
164
158
153
154
158
162
164
164
162
159
155
153
157
162
165
161
154
150
135
136
139
141
144
147
148
147
146
148
151
152
152
154
157
154
149
147
148
150
150
149
148
147
146
145
147
151
157
161
163
162
157
153
152
157
162
164
162
160
159
158
158
159
160
160
161
160
159
158
135
134
137
143
149
154
150
140
135
140
149
152
151
150
153
153
151
150
148
148
150
149
144
141
139
141
144
147
152
157
159
155
148
147
152
160
161
157
150
147
148
152
158
162
161
158
156
156
156
155
134
135
139
145
152
155
148
137
129
131
141
151
154
152
149
153
155
154
148
146
150
153
148
138
135
141
148
149
148
150
153
152
149
149
155
160
158
150
143
140
142
147
153
157
158
158
158
156
152
147
149
156
150
138
136
144
156
162
161
155
150
144
140
140
142
141
139
144
149
154
153
152
154
161
171
175
171
163
151
142
142
148
153
157
154
150
145
143
145
150
155
156
155
154
155
157
159
159
158
158
153
156
150
145
148
154
155
152
148
146
147
144
142
140
139
135
135
143
152
157
158
157
159
168
175
175
166
153
142
138
139
143
145
150
153
154
153
151
149
150
153
155
154
152
153
157
161
162
161
160
154
151
147
149
154
157
153
147
144
144
145
145
144
141
138
135
139
148
159
161
161
162
166
169
167
160
154
147
144
143
144
145
146
148
151
153
153
153
153
154
155
155
153
151
151
154
159
162
162
162
147
144
141
145
152
155
152
150
150
152
152
149
147
145
144
144
151
160
165
159
153
153
159
162
157
147
145
149
152
153
151
151
154
156
156
153
150
151
154
157
155
153
152
153
154
155
155
157
160
163
139
137
136
140
149
156
158
157
157
156
155
151
148
146
148
152
158
163
162
155
149
146
148
149
146
143
145
152
158
158
155
156
160
165
164
156
150
151
156
158
155
151
151
157
161
160
156
154
156
161
138
139
139
141
150
159
164
162
158
152
148
144
142
143
147
151
154
154
155
156
156
153
147
144
143
147
150
154
157
158
156
156
158
163
163
158
152
153
158
160
156
153
153
161
168
166
161
156
157
161
143
145
146
149
154
159
163
162
155
149
144
139
138
139
143
148
150
151
154
158
161
160
156
151
152
155
155
154
156
158
158
156
155
156
156
155
153
156
162
165
162
159
160
166
170
168
164
160
159
160
142
143
146
150
153
153
155
155
152
148
145
143
144
143
143
146
152
155
157
156
155
157
161
163
163
161
157
154
156
159
160
157
154
152
153
152
151
154
161
166
167
165
165
167
167
164
160
158
158
157
136
133
137
142
145
144
143
144
146
144
145
149
154
151
145
145
151
157
157
151
149
154
161
166
165
162
157
156
157
158
158
157
156
155
154
151
147
147
151
157
161
162
162
162
161
159
156
154
154
155
135
133
136
136
136
137
139
142
141
139
142
151
157
153
145
141
145
151
154
153
154
158
161
160
157
155
155
156
157
156
156
158
161
160
156
153
148
145
143
146
151
153
153
153
156
158
158
155
156
158
146
150
149
140
131
129
139
145
144
143
146
151
150
144
139
140
144
148
152
157
161
162
159
153
149
149
149
152
155
156
155
156
158
160
161
161
158
153
148
146
145
144
143
147
153
161
163
161
162
163
151
158
156
146
133
130
139
149
153
155
157
153
144
134
134
143
151
153
152
153
157
157
153
149
148
147
145
146
150
154
152
146
148
156
166
170
167
161
157
151
145
141
140
146
151
156
158
160
164
167
148
152
153
147
141
139
144
153
158
162
162
156
143
134
135
150
161
161
154
147
145
146
147
149
153
152
145
141
143
149
146
141
139
150
164
168
163
158
155
152
148
144
145
148
149
148
148
151
158
163
147
149
150
148
149
150
154
158
157
156
156
154
149
144
145
155
163
164
156
148
146
146
148
155
159
158
147
139
139
143
144
140
141
148
157
158
152
148
149
152
151
150
151
154
152
149
146
146
151
156
148
153
155
153
152
154
159
158
153
148
148
151
154
153
152
154
156
158
157
155
155
156
159
163
163
158
149
142
140
142
145
147
150
153
157
155
150
146
147
150
153
155
156
159
160
158
156
152
150
152
151
160
162
158
153
151
153
153
150
149
149
150
153
155
153
153
152
151
153
155
159
163
165
165
160
154
149
147
146
146
148
149
153
158
161
160
158
154
150
149
149
150
153
158
163
165
164
158
152
153
154
161
160
156
152
148
146
146
148
155
156
152
150
150
153
154
152
148
148
151
154
157
159
158
153
151
150
152
152
151
150
149
151
151
153
157
159
158
154
148
144
141
145
152
160
163
161
154
152
155
155
157
154
149
148
145
143
142
148
157
159
153
148
148
152
156
154
149
147
147
148
148
149
149
150
153
154
154
153
152
152
151
148
140
139
144
152
156
154
149
144
142
141
147
154
157
155
150
150
154
151
150
147
144
142
141
142
146
149
153
154
151
147
147
150
151
151
151
148
145
142
140
143
146
150
153
154
154
152
152
154
155
152
144
140
143
150
155
155
153
152
150
148
148
150
153
154
152
149
149
140
145
147
143
139
139
145
151
151
147
143
143
145
147
149
149
150
151
147
142
137
137
142
145
147
149
151
152
149
145
146
151
155
153
149
150
154
157
158
158
160
160
158
153
150
149
152
152
148
146
138
144
147
144
142
143
150
154
151
143
137
139
144
150
151
150
150
149
146
141
138
139
143
143
142
143
148
151
145
137
135
141
149
151
149
148
153
158
160
160
162
164
162
155
148
144
145
146
147
148
141
142
143
142
145
151
154
151
148
142
141
144
149
153
153
151
148
147
147
145
143
142
144
144
143
143
147
150
146
140
137
139
144
144
141
141
148
155
158
156
156
157
158
155
150
146
145
147
150
154
144
142
139
138
143
150
149
145
141
140
146
153
158
156
153
149
147
147
149
149
146
144
145
148
151
151
150
151
152
152
152
149
148
144
140
140
144
148
151
150
147
149
153
157
155
153
154
157
159
158
142
141
138
138
140
146
145
141
137
138
146
154
159
156
151
149
149
150
150
149
147
145
148
153
156
154
150
150
155
159
160
156
154
153
150
147
144
143
148
147
145
146
150
155
157
158
161
164
162
157
138
138
139
142
143
146
146
144
140
139
142
149
153
151
149
149
151
153
152
149
146
147
151
155
154
150
145
145
152
155
154
152
154
157
158
151
144
144
147
148
146
142
142
146
152
157
161
163
159
156
135
136
142
148
152
151
149
148
146
145
142
143
146
149
148
148
150
154
154
150
146
145
151
155
152
145
140
142
146
147
145
147
151
156
156
149
145
145
149
150
145
136
133
139
149
155
157
157
156
155
135
139
145
154
159
156
151
148
147
146
145
144
145
150
150
147
144
149
152
150
145
143
149
156
155
150
145
144
144
143
143
147
152
155
153
150
149
150
152
151
143
136
135
142
151
155
154
152
152
154
138
144
148
155
156
154
149
145
144
145
146
147
149
152
151
145
140
145
150
150
146
144
149
157
159
157
154
150
146
144
146
151
154
155
155
155
156
155
153
151
147
145
146
153
157
157
153
150
150
151
141
146
147
147
148
148
148
146
145
145
144
143
146
149
149
146
143
147
151
152
149
147
150
155
158
159
158
154
150
147
149
152
153
153
155
159
161
157
155
155
157
158
158
159
160
158
154
151
151
150
141
144
145
144
146
148
149
149
150
145
140
133
132
139
147
153
153
153
153
153
150
148
149
150
152
152
153
154
153
152
151
152
153
152
153
157
160
156
154
155
159
162
161
158
156
156
155
156
157
155
142
142
143
145
147
148
148
149
150
144
135
125
122
132
147
161
163
160
154
151
147
146
146
147
147
144
145
149
155
157
154
153
153
154
152
153
153
150
149
149
155
158
157
153
151
154
159
163
165
164
147
144
142
142
141
142
144
147
146
141
135
131
132
138
149
160
165
161
155
149
145
145
146
147
144
141
140
145
153
157
154
152
152
153
153
148
145
143
144
148
154
156
152
149
151
158
164
165
165
167
155
148
141
135
135
139
144
149
148
143
142
145
148
149
148
149
152
155
154
148
145
144
146
147
144
142
141
143
148
153
153
151
149
150
150
147
141
140
143
152
158
158
152
150
156
165
167
161
156
160
158
152
142
134
135
144
151
154
151
146
147
153
156
153
145
140
143
149
151
147
144
145
147
146
145
145
144
144
146
149
151
151
149
148
149
148
144
143
146
154
160
160
155
155
161
167
165
155
150
155
155
154
145
140
143
151
155
152
147
144
147
150
151
148
143
140
143
147
147
147
146
147
149
149
149
148
149
148
147
149
151
151
149
146
147
149
147
145
146
154
159
160
159
161
165
166
161
155
154
159
152
152
147
144
145
150
151
147
143
142
146
149
146
143
142
144
147
149
148
149
150
152
153
153
151
150
149
149
149
151
151
151
148
145
145
146
146
146
146
152
155
158
160
163
165
163
160
159
162
166
148
146
143
141
140
144
146
145
144
147
151
153
148
143
141
144
149
151
152
153
154
154
153
153
151
149
148
149
151
153
154
153
149
148
147
147
148
149
149
150
152
155
158
161
163
160
159
159
163
164
142
138
136
136
139
143
145
144
146
149
152
153
151
149
147
147
150
152
154
154
152
149
147
148
147
147
148
150
152
153
154
155
155
156
155
155
156
156
154
154
154
155
157
158
159
158
155
154
155
158
136
130
128
134
142
145
142
138
140
144
145
146
148
152
154
154
154
153
153
152
150
146
144
142
142
145
151
155
153
149
147
149
157
163
164
163
162
160
159
158
158
157
157
155
155
155
153
151
153
157
134
128
126
134
142
144
139
132
133
138
142
144
144
146
151
156
158
154
149
150
155
158
154
146
141
146
154
159
157
149
141
139
148
159
165
163
159
157
158
159
157
154
153
152
153
155
157
159
160
161
135
131
134
140
145
145
140
136
137
142
146
147
143
140
145
156
160
154
146
149
162
171
167
153
149
153
158
160
159
154
146
139
140
152
160
158
151
150
155
158
154
148
148
150
155
159
164
169
166
160
138
137
145
152
153
149
145
146
150
152
152
147
144
145
152
159
160
151
142
147
160
165
161
155
158
162
162
158
157
160
157
147
143
150
157
156
150
149
155
158
153
149
150
155
158
159
165
172
168
157
142
143
150
155
154
148
146
150
154
155
150
146
147
154
162
163
155
144
138
141
150
152
152
156
164
169
165
155
153
157
158
151
145
149
156
158
154
153
154
154
153
156
162
162
155
150
155
167
170
161
144
145
149
150
146
140
140
144
147
149
148
150
153
158
162
158
151
142
137
138
145
152
159
160
161
163
163
157
152
150
148
145
144
147
153
157
157
153
148
147
151
161
169
165
152
141
149
165
172
168
142
144
146
144
139
137
138
141
143
145
151
158
161
158
152
148
148
149
144
142
151
165
175
164
150
148
154
159
155
148
146
147
149
150
154
156
156
150
143
142
150
160
166
163
153
148
155
165
166
164
139
141
143
140
139
142
146
148
147
146
151
160
163
158
149
147
151
154
152
149
156
172
178
161
144
139
148
157
156
152
153
159
161
159
159
158
156
152
149
149
153
156
156
155
156
159
163
162
156
153
138
142
140
137
139
148
156
158
153
149
149
154
156
156
154
153
153
154
155
154
156
160
162
155
146
141
145
151
154
156
159
165
165
163
159
159
161
162
163
161
159
154
149
149
154
161
163
158
152
150
142
144
140
137
139
149
156
155
151
152
153
152
149
149
153
153
150
149
151
152
150
147
147
147
147
145
146
149
153
155
157
158
158
156
154
157
162
166
167
165
161
155
151
151
153
156
157
155
154
153
143
145
143
142
144
147
146
141
141
150
158
156
149
145
146
147
147
145
146
147
147
144
141
140
143
146
148
150
151
152
152
151
149
149
151
155
158
160
159
158
156
156
156
158
159
157
157
156
155
153
140
144
146
148
149
147
141
134
133
140
150
155
153
149
148
149
150
148
146
145
148
148
143
137
137
143
150
151
147
145
147
150
151
153
155
156
154
153
151
152
152
153
156
160
163
163
162
159
156
155
151
156
146
134
133
145
158
163
162
159
158
152
144
140
141
142
141
143
147
151
150
148
147
148
149
153
165
171
169
158
148
146
150
155
154
152
148
147
147
151
153
152
149
148
152
158
162
160
157
158
157
157
147
141
145
154
160
160
158
157
157
154
148
143
138
132
130
138
148
154
151
146
146
146
151
153
159
160
154
145
140
143
148
153
154
154
154
152
149
149
150
150
146
143
146
153
159
160
159
161
155
154
150
151
155
158
158
156
155
156
155
152
147
142
135
128
130
143
158
159
156
155
159
162
159
149
146
146
144
141
142
145
148
148
149
151
153
154
152
152
153
154
150
144
143
149
157
162
163
164
145
146
149
154
157
156
154
155
157
158
155
151
147
142
139
136
144
157
166
161
156
156
162
164
157
147
142
144
145
145
145
148
150
152
154
153
151
151
151
153
156
157
155
151
150
152
157
161
163
165
136
138
143
149
153
155
157
157
156
153
149
148
147
146
147
148
156
163
165
159
153
151
151
151
150
149
150
151
152
151
149
150
155
162
166
162
154
149
148
152
155
157
157
159
161
160
159
159
160
162
138
139
141
146
151
157
163
161
154
145
140
141
145
148
151
151
154
156
158
157
155
149
142
141
147
154
157
156
156
156
156
155
159
165
169
165
157
151
151
153
154
153
155
160
166
165
160
157
157
161
147
148
147
148
152
158
163
160
152
143
138
137
141
146
149
148
147
149
154
158
156
150
144
146
153
160
159
156
157
159
160
158
157
157
158
158
157
156
158
158
157
154
155
160
165
165
161
156
155
159
146
146
146
149
152
153
154
152
151
147
143
141
145
147
146
144
144
149
154
155
152
150
151
157
161
161
158
157
157
158
157
152
149
146
148
150
151
154
159
162
162
159
157
159
162
162
159
155
155
156
135
132
135
140
144
147
148
149
150
149
147
148
151
150
145
141
143
150
154
149
146
150
157
162
162
159
157
158
159
157
153
147
144
143
145
146
144
145
151
157
161
161
158
154
154
154
153
153
155
158
133
130
131
134
139
145
151
153
149
145
146
150
154
150
143
140
145
151
153
147
146
151
157
160
157
154
154
156
158
157
154
152
153
153
151
146
142
142
146
151
156
156
153
148
146
147
150
155
159
162
145
147
145
140
138
148
157
158
150
142
144
149
150
146
142
144
149
152
152
148
149
152
154
154
152
151
150
151
153
154
155
161
165
166
161
154
149
150
152
152
151
149
147
147
150
153
156
159
164
165
151
157
154
146
140
146
151
154
149
145
147
150
150
144
143
148
153
152
149
146
148
149
148
147
150
153
152
148
145
145
147
153
158
164
167
163
158
158
159
155
147
143
144
152
157
159
159
159
160
161
149
150
149
145
141
140
144
149
149
150
154
155
154
150
150
152
155
152
147
145
146
145
142
142
150
158
156
147
140
136
133
131
137
151
162
163
159
155
155
154
149
145
147
155
158
157
153
151
152
153
148
144
143
142
143
142
145
148
149
151
156
157
157
156
156
157
157
154
150
148
147
144
142
146
154
159
155
146
140
136
132
128
131
143
154
156
151
146
149
155
157
155
154
156
154
153
151
151
152
153
142
139
142
146
148
148
150
151
151
152
153
156
158
159
159
158
155
154
153
152
148
146
150
158
160
156
148
143
144
145
144
141
144
150
156
154
148
143
146
154
162
164
162
159
157
156
158
159
159
159
128
134
142
150
151
150
151
153
154
154
154
154
156
159
157
153
147
148
152
152
150
151
158
167
165
155
145
144
148
151
152
151
154
161
165
162
155
149
148
151
157
161
162
163
165
164
165
162
161
162
124
131
139
148
150
150
150
153
157
160
158
154
153
153
151
144
139
141
148
152
152
152
159
165
163
157
152
150
151
151
150
150
152
158
162
164
160
156
152
150
151
150
151
157
164
166
163
154
153
160
130
131
136
142
148
151
153
156
159
161
160
156
151
148
145
138
134
139
145
150
151
149
151
152
154
157
158
155
150
148
147
146
143
142
146
154
157
157
156
154
151
147
142
147
156
162
159
149
147
155
135
133
137
141
147
152
155
156
156
157
157
154
150
146
142
139
138
140
142
144
144
142
141
139
144
150
154
152
147
143
142
140
136
133
139
148
153
154
154
156
158
154
147
146
152
158
159
153
146
150
136
136
139
141
144
148
151
153
151
150
149
149
148
146
144
142
142
142
141
141
141
140
138
136
137
142
147
147
142
136
134
136
135
139
144
150
154
154
154
157
162
163
158
153
153
156
157
152
146
147
139
142
144
141
139
140
144
147
147
146
145
145
144
146
148
147
145
143
144
147
149
147
144
140
138
140
146
148
142
134
130
134
141
146
147
150
155
158
159
159
160
161
159
155
152
151
148
143
142
147
148
151
147
139
134
133
137
142
145
146
147
147
146
148
150
151
147
145
149
154
157
154
150
146
145
146
149
151
147
141
138
141
147
147
145
146
151
157
160
159
155
153
152
151
150
148
144
141
143
151
151
152
148
139
134
133
138
141
143
146
149
151
153
152
152
152
151
150
153
156
156
153
150
150
151
151
150
150
151
152
153
152
153
151
149
147
146
148
151
151
148
148
149
152
152
151
152
153
155
157
142
144
143
141
139
140
141
143
142
143
147
153
157
155
152
152
153
154
154
154
152
149
148
150
151
151
147
148
154
159
160
156
155
157
160
154
145
138
138
141
146
152
158
159
155
153
158
163
165
161
134
135
139
145
147
148
147
145
143
142
145
151
154
154
151
150
151
153
153
153
150
149
148
149
149
147
145
147
153
157
154
151
153
157
160
155
144
137
136
141
149
157
163
161
156
152
157
163
164
161
135
134
140
149
154
154
152
148
144
143
143
146
150
153
151
147
145
147
150
153
151
149
149
150
150
147
146
148
151
150
148
148
151
152
150
146
144
145
148
151
152
153
155
155
153
152
154
158
158
159
137
140
144
152
158
156
153
148
145
144
144
145
149
155
154
146
139
140
146
152
151
147
148
150
153
154
152
151
148
145
146
148
151
150
146
144
147
153
156
154
147
143
143
150
153
155
154
154
155
156
140
144
148
151
152
151
149
148
147
146
146
146
150
156
156
147
140
142
148
151
148
143
143
148
155
160
159
154
148
144
145
149
152
153
154
154
155
155
153
149
144
142
144
152
157
159
156
154
154
153
142
146
146
146
146
145
146
148
150
149
147
145
146
150
151
149
148
150
153
152
146
141
142
148
156
162
162
157
151
146
146
148
151
155
161
165
161
152
147
147
150
152
153
157
160
161
158
155
153
150
143
144
144
144
145
146
145
144
144
142
142
141
140
143
146
149
151
152
152
150
145
143
146
152
156
157
156
156
154
151
149
149
152
155
159
164
160
149
142
146
155
160
158
155
157
159
157
155
154
153
141
141
143
144
146
145
142
136
131
131
132
134
136
141
145
149
148
147
146
146
145
147
151
155
154
150
149
151
155
157
155
154
153
153
153
155
152
144
139
144
155
161
156
149
149
155
158
156
156
160
138
140
144
146
145
142
140
136
130
129
131
135
139
143
146
150
148
146
144
146
148
149
150
149
147
145
144
148
154
159
158
154
151
148
148
149
147
143
141
146
156
161
154
146
147
154
159
157
156
161
137
141
145
146
144
143
144
145
145
143
142
144
146
147
146
147
147
146
144
146
148
148
145
140
137
138
141
145
150
154
155
151
146
144
145
150
149
147
147
152
159
162
156
149
152
159
161
157
153
158
142
144
145
147
148
149
152
154
155
153
152
152
151
149
148
146
145
144
142
142
144
145
144
139
135
136
139
141
144
148
151
150
146
146
149
154
155
154
152
155
159
161
157
156
159
163
161
155
152
157
145
147
147
148
152
154
154
152
153
153
154
153
152
151
151
149
146
142
139
138
140
143
145
146
144
143
142
141
142
145
149
151
151
152
156
160
159
155
152
153
154
155
157
162
165
165
161
155
154
157
143
146
148
148
147
148
148
148
148
150
152
152
150
149
149
149
147
143
140
139
141
144
148
152
152
150
148
148
148
149
151
152
152
155
158
160
159
153
150
149
149
151
155
162
166
165
161
158
157
156
139
142
145
143
139
139
143
147
149
151
150
151
149
146
143
143
144
144
143
143
143
146
149
150
148
147
150
155
156
155
152
151
149
150
152
156
156
153
151
152
152
153
156
159
162
162
161
160
158
155
135
135
137
138
138
140
143
146
148
149
148
149
148
146
144
142
144
146
148
147
145
146
146
145
142
142
150
158
158
155
151
150
150
151
152
155
157
158
157
158
159
160
160
157
156
155
155
156
156
154
134
131
132
138
143
144
143
143
144
144
144
146
149
150
150
148
149
151
152
149
147
147
147
146
143
145
152
158
156
150
148
150
155
159
158
159
161
161
161
161
162
164
162
156
150
148
149
153
155
157
139
133
134
140
145
144
141
141
144
144
147
148
149
150
150
150
153
155
153
151
152
155
156
152
150
151
155
158
155
149
147
149
154
159
160
160
159
159
159
158
158
158
156
151
147
148
152
158
160
160
141
137
141
147
147
144
143
148
154
155
154
152
148
145
146
150
157
157
155
155
159
166
165
156
154
155
156
156
154
151
147
144
144
150
154
153
151
152
155
157
155
151
150
149
150
154
160
167
166
161
140
138
145
152
153
150
148
154
160
162
159
154
149
147
150
156
161
159
158
158
164
165
158
152
153
157
156
152
150
149
145
140
139
145
149
148
144
147
154
158
155
152
153
156
157
158
163
168
166
159
141
138
144
152
156
154
151
153
157
160
158
155
153
154
158
159
159
158
157
157
158
155
150
147
151
157
157
154
149
146
141
138
140
147
151
150
146
148
153
155
154
156
162
163
158
154
157
164
165
160
144
140
141
144
147
146
145
148
151
154
155
156
159
157
155
151
151
153
153
150
149
149
148
147
150
155
159
160
153
147
141
140
144
152
157
156
153
150
148
147
150
157
165
164
156
149
153
163
166
163
146
142
138
136
136
140
142
147
147
147
149
155
160
157
147
142
145
151
150
144
145
149
153
152
148
150
158
161
157
150
147
146
150
155
159
160
157
151
145
142
148
156
162
162
156
153
158
164
165
163
145
145
140
134
135
143
150
151
147
141
143
151
157
155
148
145
150
155
153
147
147
150
156
154
147
146
152
155
153
149
150
153
156
156
156
157
156
152
148
146
149
153
155
156
156
158
162
162
160
160
147
149
144
138
140
152
162
160
149
143
144
149
152
154
155
155
157
158
156
152
151
153
156
155
150
147
148
149
147
147
149
155
158
154
150
150
154
157
157
154
151
148
147
148
152
156
157
156
154
157
149
152
147
142
143
152
158
155
149
149
152
151
148
149
153
155
153
151
152
151
152
151
155
155
153
149
148
148
147
146
146
150
153
150
144
145
152
161
164
161
155
150
146
146
149
153
154
154
152
154
149
151
148
146
144
144
143
142
146
153
155
150
141
140
143
144
142
141
144
147
150
151
152
153
151
148
149
151
150
147
144
146
148
148
146
147
153
160
164
165
162
158
154
152
153
155
157
158
157
157
146
149
149
149
146
140
136
136
142
148
148
142
136
135
137
138
138
140
143
146
149
150
147
146
146
148
152
153
149
145
142
144
148
152
154
154
155
158
160
163
164
163
161
160
161
161
161
160
162
166
144
147
141
133
135
144
151
151
151
158
164
162
150
141
140
139
141
143
147
149
151
150
151
151
147
146
155
166
171
163
153
150
152
156
157
155
153
152
153
155
154
153
151
152
157
162
164
161
157
156
152
154
148
143
145
153
159
160
159
161
162
159
152
147
141
134
133
138
147
152
153
151
152
152
147
144
152
163
165
157
149
148
151
154
155
156
158
159
155
152
151
149
147
147
149
155
159
159
158
160
152
155
156
156
159
161
162
162
163
163
160
154
150
146
140
133
134
144
155
157
155
155
159
160
154
147
146
150
150
147
146
148
149
149
149
154
160
160
155
151
151
151
148
143
142
147
154
158
160
163
146
150
157
162
163
160
158
159
161
159
156
150
146
140
134
132
138
148
158
157
154
155
160
162
156
149
145
144
143
142
144
147
149
150
151
155
157
155
151
151
155
157
154
148
144
147
153
159
160
161
141
144
152
156
157
153
150
152
152
151
150
148
145
140
135
135
142
151
155
154
153
153
153
153
152
152
149
147
145
145
148
151
154
156
160
160
156
149
146
149
155
160
161
158
155
155
156
157
156
157
143
144
148
152
150
149
148
147
144
142
144
147
148
146
143
141
146
150
153
154
154
152
149
148
151
155
153
150
150
153
159
162
162
163
164
163
158
151
148
149
153
157
160
161
162
161
157
153
151
156
148
148
148
150
152
152
150
147
142
140
142
145
149
151
149
146
145
148
153
155
155
153
151
153
157
159
157
153
154
158
164
166
166
162
159
160
160
159
158
155
155
154
155
158
163
164
159
149
146
152
145
146
146
150
155
156
155
151
149
147
145
146
150
152
149
144
142
145
151
153
151
151
154
159
160
160
159
157
156
155
156
157
156
154
152
153
157
161
165
165
164
157
154
155
161
164
161
152
146
147
134
134
139
145
153
156
158
157
158
155
152
150
150
149
145
140
139
144
149
148
146
147
152
157
158
156
156
157
156
151
145
145
145
146
149
148
150
153
159
164
167
162
156
152
155
159
160
156
151
149
130
130
135
141
150
158
162
161
157
153
152
153
151
147
143
141
144
148
149
146
142
144
149
153
155
154
153
154
153
150
146
146
147
149
152
148
145
146
151
156
162
162
157
152
150
151
154
157
158
155
140
139
140
142
150
160
165
159
147
140
144
150
152
149
146
147
150
151
149
145
144
146
149
152
155
157
154
151
149
149
150
155
158
160
157
150
148
149
153
155
156
155
155
155
153
151
152
157
160
159
148
145
143
144
149
157
156
149
139
133
138
147
152
152
151
151
151
151
148
148
150
152
151
150
154
160
158
151
145
144
149
157
158
160
159
154
152
154
159
158
152
149
151
157
159
157
155
156
157
155
149
142
139
142
146
148
147
143
139
139
144
149
154
154
153
150
149
148
149
152
155
155
150
146
151
157
158
150
142
141
145
149
151
155
158
157
154
153
156
157
153
149
149
155
159
159
158
158
156
152
146
138
135
139
144
143
144
143
145
148
152
154
155
153
151
149
149
149
152
155
155
152
148
147
151
154
153
147
146
147
148
148
148
151
155
154
150
147
150
155
156
153
149
151
153
156
159
163
162
158
140
134
136
142
146
145
146
148
151
153
153
154
155
155
154
152
151
152
155
155
149
145
146
152
155
152
147
146
151
156
156
153
149
151
155
152
147
142
146
153
158
157
154
152
153
156
162
167
169
167
131
131
137
147
149
148
150
153
156
154
151
150
155
160
159
152
147
149
155
154
147
143
147
157
159
154
148
149
154
157
155
151
151
155
157
155
149
146
148
153
156
158
158
160
163
164
165
165
167
168
128
130
137
147
150
151
153
158
160
158
152
150
153
156
152
143
136
141
151
155
152
148
150
157
159
159
156
154
152
149
148
148
150
155
158
158
154
152
153
156
157
156
156
161
167
168
164
157
156
160
131
131
136
145
151
154
156
159
160
160
158
155
154
151
143
134
129
137
147
153
155
153
152
152
154
159
160
155
147
142
143
144
145
150
153
157
155
153
152
157
160
158
154
154
162
165
162
153
149
155
136
133
135
143
153
158
157
155
154
156
157
158
156
149
142
135
134
138
143
148
154
154
148
144
144
149
152
149
142
139
140
140
138
139
146
153
153
149
147
152
159
160
156
153
157
163
163
157
151
153
136
134
136
143
150
153
150
148
148
150
152
154
153
150
146
143
140
141
144
150
156
155
147
139
137
139
143
143
142
140
139
136
134
138
146
154
155
152
148
149
154
158
156
155
158
162
163
158
153
154
144
140
139
141
143
143
141
141
145
149
151
148
146
146
148
148
145
143
149
160
165
161
152
144
139
139
142
145
147
145
142
141
145
148
152
160
162
160
156
153
150
149
149
152
157
161
158
151
150
155
152
149
144
140
136
133
135
140
146
151
153
147
140
140
147
151
150
147
153
164
168
164
156
150
146
145
147
150
152
151
150
152
155
156
156
159
159
160
159
156
150
144
140
144
152
156
152
145
145
152
150
151
149
142
135
131
136
143
149
154
153
147
141
140
146
152
155
152
154
159
162
157
151
148
146
147
148
150
153
155
157
156
157
158
157
155
150
148
150
151
149
147
144
144
149
152
151
147
146
151
140
144
148
146
139
134
137
145
151
152
150
147
144
144
148
153
156
155
154
155
154
149
143
140
140
143
144
146
151
155
158
158
157
156
155
153
148
141
137
142
149
156
158
156
152
150
151
154
156
156
135
138
145
148
143
138
139
145
148
147
144
144
145
147
150
152
153
153
152
153
152
149
144
138
138
142
144
146
149
152
157
158
158
152
148
149
150
147
142
146
155
164
170
166
154
147
150
159
163
161
139
139
142
145
142
140
142
145
146
144
142
141
144
148
150
149
147
146
147
153
155
153
149
143
143
146
149
150
148
149
154
158
158
149
141
143
151
156
157
156
160
167
172
166
153
145
150
160
165
162
145
144
142
139
136
141
145
149
148
145
144
143
145
148
149
145
140
139
145
153
156
152
148
146
149
153
153
152
150
149
153
156
156
150
143
143
151
159
159
157
156
160
162
159
151
147
151
160
165
163
146
146
143
139
136
139
146
152
154
153
151
148
148
150
149
145
142
142
147
152
152
146
142
143
149
155
156
155
153
151
151
151
153
154
154
154
154
154
152
150
149
151
153
155
154
152
155
160
164
161
145
146
145
143
141
141
144
150
155
157
158
155
152
151
150
149
150
150
150
149
146
141
141
144
151
156
159
159
156
152
149
148
152
157
162
163
158
152
148
149
149
148
150
153
157
159
158
157
158
155
145
145
145
147
146
144
142
141
145
150
156
160
158
154
150
148
149
149
147
145
143
143
148
152
154
156
158
158
156
152
148
149
151
155
158
160
156
150
147
150
154
153
149
148
154
160
158
152
150
152
145
145
146
148
147
144
140
134
131
137
146
159
162
156
150
145
143
140
142
143
146
148
153
155
154
154
152
153
152
152
152
153
151
149
150
153
152
149
145
149
155
156
149
143
148
155
154
147
145
153
141
144
148
149
146
142
139
135
135
138
143
153
156
154
151
146
141
138
141
146
152
151
149
147
148
150
150
149
150
153
156
154
149
145
148
153
156
150
144
145
152
156
151
144
145
149
150
148
148
154
136
142
147
150
147
144
144
146
150
151
149
150
150
150
152
150
146
139
140
147
156
154
146
138
140
147
151
150
149
152
154
152
146
144
150
159
162
156
149
147
152
156
155
150
147
148
151
154
155
158
137
141
146
151
151
149
148
152
156
158
156
151
148
149
153
154
148
139
137
143
152
154
149
144
144
149
153
150
147
146
148
148
146
148
154
162
167
162
156
153
153
155
156
156
153
153
154
156
158
159
139
143
147
151
151
149
148
150
153
156
155
152
148
149
152
153
148
140
135
138
145
149
152
153
154
154
153
149
144
142
143
146
149
154
159
164
168
167
163
158
152
151
152
157
158
158
156
154
154
156
140
145
149
149
144
142
144
147
150
152
152
151
150
148
148
149
147
143
139
137
140
145
151
155
153
150
151
151
148
145
144
146
149
154
158
164
169
167
163
158
151
147
148
153
158
159
158
154
152
150
138
146
152
147
138
134
140
147
149
150
150
152
151
148
143
144
146
145
143
140
141
146
152
150
144
139
144
153
156
152
147
145
146
147
152
159
163
162
160
155
152
149
150
152
155
158
160
158
156
151
135
145
152
148
139
136
142
148
149
147
147
150
151
148
143
141
143
146
148
146
147
151
153
149
140
136
143
152
155
152
149
149
148
147
146
150
155
157
157
156
156
156
156
154
154
156
158
160
159
156
135
143
151
151
147
143
145
150
151
145
143
146
151
151
147
142
141
147
151
151
150
151
153
150
146
145
148
150
147
146
150
158
159
154
147
147
151
155
155
155
156
158
158
156
153
152
154
157
159
159
139
142
149
153
149
144
146
154
157
152
146
144
149
152
149
143
142
148
153
151
146
143
145
148
151
152
153
150
145
144
151
160
163
158
150
149
152
155
154
152
152
152
153
152
150
150
153
158
160
159
140
140
146
150
144
141
144
155
163
161
152
146
147
149
148
145
147
153
157
152
143
137
138
143
149
152
154
152
149
147
149
154
156
153
151
149
150
152
152
152
150
149
148
147
148
152
157
162
163
160
139
137
141
146
143
139
141
150
160
163
156
148
146
147
150
152
156
160
161
157
151
145
143
143
146
150
153
153
151
147
145
146
149
150
148
144
141
144
150
155
154
152
151
151
153
157
161
164
163
159
141
137
138
142
146
142
141
147
155
162
159
151
147
148
153
156
159
161
163
161
159
154
149
146
147
150
153
154
150
145
142
145
150
155
151
140
134
139
148
155
156
156
157
159
161
162
161
160
158
155
146
140
138
140
145
144
143
146
154
159
155
149
148
148
151
150
152
155
158
157
154
152
149
146
147
151
154
155
150
146
143
147
153
158
155
146
139
142
148
153
155
155
158
161
161
161
160
156
152
152
150
145
139
138
140
143
145
147
150
150
145
143
146
146
144
141
142
148
150
148
145
143
142
141
146
152
156
155
151
148
146
148
150
154
153
149
147
148
149
150
150
152
155
158
158
157
158
156
153
154
150
148
142
139
141
147
150
146
143
140
140
143
147
146
143
142
143
147
148
145
143
139
138
140
146
153
156
153
149
147
148
150
149
147
145
145
147
150
150
149
148
149
151
153
154
154
156
156
157
162
149
149
145
144
148
154
154
145
140
141
147
151
152
151
151
152
151
151
151
149
148
146
145
146
150
154
154
151
148
147
150
156
157
148
139
137
143
149
152
150
148
147
148
150
151
153
154
156
159
165
146
146
147
149
153
154
150
142
141
145
152
152
150
152
155
155
151
149
149
150
152
153
155
154
152
151
151
152
151
150
152
157
158
150
139
136
143
152
156
153
151
150
149
149
150
153
157
159
159
160
144
144
149
153
152
146
141
140
144
148
145
140
138
143
148
146
141
140
145
150
153
155
157
156
151
146
147
152
154
153
152
153
152
149
143
144
150
157
159
158
157
156
152
150
152
157
162
162
161
161
144
146
151
155
149
140
135
140
148
150
140
127
126
134
139
137
133
135
144
150
152
150
150
150
148
146
147
150
152
152
149
148
148
150
152
155
156
158
158
158
158
158
156
155
156
159
160
161
163
170
137
143
143
139
140
144
145
143
144
154
165
164
154
142
138
138
141
146
150
152
152
151
153
155
154
153
156
161
165
162
158
154
153
156
158
157
155
153
153
153
154
154
157
159
160
160
159
158
157
155
142
150
150
146
145
149
152
152
154
161
165
163
155
148
143
140
140
143
148
150
152
154
158
159
153
149
152
161
166
162
156
151
150
152
154
159
163
162
156
149
147
147
148
151
154
157
157
157
156
157
147
152
155
156
156
158
159
159
160
162
164
161
157
153
149
143
142
144
148
149
150
154
160
163
157
150
149
153
154
151
149
148
148
148
151
158
165
164
155
148
146
147
146
146
147
151
153
154
155
158
148
150
154
159
160
160
160
160
158
157
157
155
153
149
145
140
140
142
145
147
147
152
158
161
157
152
147
144
143
140
142
147
149
149
150
155
159
158
152
151
153
155
153
148
145
146
149
152
154
157
148
147
149
152
152
151
150
151
149
149
151
151
148
143
140
139
141
143
144
146
150
152
154
153
152
149
146
142
141
143
148
153
154
152
151
154
155
152
150
152
156
160
160
155
150
149
149
149
151
153
149
145
144
145
143
141
139
139
141
144
149
151
149
145
144
145
149
150
150
150
153
156
156
152
150
149
146
144
147
154
163
167
164
158
156
157
157
155
151
150
153
158
161
160
159
157
153
148
147
150
147
145
142
142
142
140
136
134
137
142
147
150
150
149
150
151
152
152
152
152
154
160
162
159
155
153
152
152
154
159
167
173
171
164
157
158
161
161
159
157
158
160
160
160
162
164
159
150
144
147
142
143
144
146
149
147
144
142
142
147
149
148
149
149
149
148
147
147
148
150
153
160
165
164
161
158
159
160
157
156
158
165
171
168
160
155
158
162
166
170
172
168
163
160
161
165
163
154
146
145
133
139
145
149
152
151
149
149
153
157
157
153
149
146
144
143
142
142
145
147
151
155
158
161
160
158
157
157
154
151
151
159
169
171
164
156
152
155
162
170
176
173
167
161
160
161
162
157
149
146
129
136
143
146
149
150
149
148
150
155
158
157
152
148
143
143
143
143
146
147
148
149
150
153
156
155
152
150
149
152
152
158
163
167
165
159
151
149
151
158
165
168
168
163
159
156
155
154
151
149
135
135
136
139
145
149
146
140
137
139
146
152
154
152
149
147
146
146
146
147
148
149
151
151
153
154
151
148
148
152
156
158
158
160
160
158
155
153
152
153
155
158
162
162
159
153
149
149
151
152
144
137
134
137
145
149
146
138
131
129
135
144
152
155
154
151
147
147
147
150
154
155
155
151
150
152
153
150
148
151
156
158
155
153
153
155
157
159
159
158
155
153
155
159
160
154
150
151
154
155
147
137
134
139
147
150
147
143
141
139
139
143
149
153
153
149
146
147
150
155
158
158
155
150
149
150
152
150
148
152
158
161
157
153
152
153
155
157
160
161
158
153
152
156
158
157
156
159
161
160
143
137
137
144
149
149
149
150
152
152
149
148
148
148
148
146
146
148
153
157
156
154
151
150
150
149
149
148
151
156
161
162
159
156
155
153
151
149
152
157
157
154
152
153
156
157
159
164
167
166
142
142
145
149
150
148
149
154
156
153
149
147
148
150
150
148
147
150
155
158
153
147
146
149
152
151
149
148
152
157
159
157
156
155
155
151
147
145
149
154
156
153
151
152
156
158
161
165
167
166
151
154
156
153
150
147
149
155
155
148
140
140
147
156
158
153
150
152
158
160
153
147
145
150
154
155
152
150
149
148
148
148
150
152
153
151
147
148
152
156
156
152
150
152
160
164
164
163
161
160
156
157
156
152
150
148
149
153
153
147
140
140
148
156
157
153
150
154
158
159
155
151
150
153
156
159
157
150
142
136
138
142
147
152
153
153
151
152
155
159
158
152
149
152
160
166
166
161
156
154
158
153
149
149
152
149
148
149
150
150
149
151
153
153
149
148
150
152
154
153
152
153
153
154
154
157
156
150
139
134
138
144
149
154
157
156
151
148
149
154
157
156
153
153
157
162
163
159
154
153
157
150
146
150
153
151
145
143
146
150
154
158
157
151
145
143
147
149
148
147
149
151
150
147
146
149
151
148
144
145
149
154
153
154
157
156
149
143
142
147
154
158
158
156
156
158
158
157
155
154
158
151
146
149
152
149
142
140
143
147
151
154
154
150
145
144
146
148
149
151
154
153
148
142
141
142
144
146
151
157
165
163
158
154
157
159
155
149
145
146
150
155
159
159
158
157
155
155
155
157
157
147
143
146
149
148
143
142
145
148
149
148
145
144
145
146
146
148
153
161
162
159
153
147
145
142
139
142
152
162
168
163
156
155
159
166
166
162
155
149
146
147
150
155
160
159
155
151
153
158
152
144
140
142
146
150
150
149
150
153
153
148
140
139
143
148
148
147
151
159
162
160
157
154
149
144
139
142
151
159
162
157
153
153
158
166
168
165
158
153
147
144
143
148
157
160
156
149
149
155
141
141
142
143
144
148
150
153
155
156
155
149
141
138
144
150
152
147
148
151
155
155
153
151
146
143
141
143
150
154
157
154
149
148
150
157
159
157
155
153
153
150
147
146
152
157
154
148
145
149
138
142
148
148
143
139
142
150
155
155
152
147
142
140
145
151
153
150
149
149
150
149
146
141
140
142
143
144
147
151
157
160
156
147
144
149
155
157
156
153
156
158
157
152
151
151
151
149
147
147
140
144
150
149
140
132
134
145
151
151
147
144
143
142
145
149
153
153
152
151
151
148
145
139
138
143
147
146
143
148
160
170
166
151
141
146
159
165
161
154
158
162
164
158
149
145
149
154
154
150
143
146
146
144
136
132
136
144
149
149
146
144
142
141
143
147
150
152
151
152
152
151
147
143
143
146
149
147
143
147
160
171
169
153
142
147
161
167
162
155
158
163
166
160
148
143
149
159
161
156
147
147
144
139
135
137
144
148
149
147
148
147
144
140
140
143
146
147
149
151
151
150
148
145
147
149
150
150
149
151
158
163
161
153
148
149
157
160
157
154
157
163
167
161
150
144
150
161
167
164
149
149
146
141
138
141
148
152
152
150
152
152
148
142
140
143
147
147
147
148
149
148
147
145
147
149
151
153
156
156
155
154
154
154
154
153
154
154
153
152
154
158
161
159
153
148
151
159
166
166
149
150
150
147
144
144
146
150
153
155
157
157
153
148
146
148
151
149
145
144
146
149
151
148
147
148
153
158
159
156
152
150
152
156
158
157
154
154
153
154
152
150
150
151
153
153
153
155
159
160
147
148
151
151
149
145
145
147
152
155
156
157
155
153
152
152
152
148
143
142
145
151
156
154
151
151
155
157
156
151
148
149
152
153
153
155
155
155
156
156
153
147
142
144
151
158
157
153
153
155
145
146
149
150
149
147
146
148
152
151
151
153
155
157
156
152
149
143
140
142
145
149
153
154
154
154
155
152
148
146
147
149
149
146
147
152
157
158
157
155
154
150
144
143
151
158
159
154
153
157
144
144
147
148
147
145
148
153
155
151
148
150
153
156
156
152
145
139
139
143
147
147
148
151
156
157
154
148
144
147
153
153
148
142
146
156
164
162
157
153
152
154
151
149
151
154
157
158
159
159
143
144
145
144
143
144
147
150
153
152
147
147
150
154
156
153
144
138
139
147
154
152
148
149
156
161
156
148
145
150
157
157
151
147
151
160
166
164
158
153
152
155
157
155
151
149
153
159
163
160
145
145
145
144
142
144
147
148
148
147
146
147
149
151
152
150
145
140
142
151
158
158
154
154
159
163
160
153
147
148
152
155
155
154
154
156
160
161
162
159
156
157
158
157
152
148
150
157
162
162
144
146
146
144
142
143
145
146
146
146
147
148
149
146
145
145
145
146
147
151
154
156
156
156
157
160
162
158
150
145
146
151
155
156
153
152
155
161
165
165
160
156
155
156
154
150
151
153
157
160
139
143
145
143
139
139
144
146
147
146
148
149
148
143
141
143
148
152
151
150
148
150
154
154
151
150
154
156
153
148
147
149
152
153
153
157
163
165
166
163
157
153
152
153
153
153
154
154
155
155
134
142
147
144
137
137
144
148
146
145
146
149
147
143
142
147
153
155
152
149
148
153
156
152
143
136
141
149
153
153
150
150
150
150
154
161
167
166
163
158
154
151
151
153
154
158
160
160
157
153
132
145
155
152
144
142
147
149
146
143
144
148
147
144
142
145
150
152
152
152
154
159
159
154
142
135
137
144
148
150
151
154
153
150
150
154
158
159
157
155
153
152
153
155
158
164
167
166
161
156
133
147
161
161
154
148
149
152
150
146
146
147
148
146
142
138
140
145
152
155
158
158
157
153
148
146
147
145
141
142
148
156
157
151
144
143
148
153
155
155
153
150
151
155
160
165
168
167
164
160
133
143
155
158
153
147
148
154
156
153
148
146
149
150
145
137
134
142
152
155
153
149
148
148
149
151
153
150
143
142
148
157
157
152
144
145
151
156
157
155
151
148
148
152
156
159
162
163
163
161
133
135
140
144
142
140
142
150
157
156
148
143
146
152
151
143
139
146
154
152
144
138
140
144
145
147
151
154
151
149
151
156
157
153
150
152
156
159
158
156
153
150
148
149
150
154
157
160
161
160
136
133
132
134
136
135
137
143
150
154
148
141
142
148
153
152
152
155
157
151
141
139
143
146
147
147
150
155
155
153
152
156
159
157
153
149
150
153
156
160
160
157
153
151
153
157
158
158
158
157
141
137
135
136
138
137
137
141
149
155
151
143
140
145
154
157
160
158
155
149
145
145
150
152
153
152
152
153
152
151
151
156
161
161
152
141
138
145
156
165
166
160
156
156
161
166
163
155
151
153
146
142
140
141
143
141
141
145
154
159
154
143
139
144
152
156
155
151
148
147
147
148
150
153
155
156
154
152
148
148
149
153
157
157
150
138
136
145
159
166
163
155
153
156
163
168
163
152
145
148
150
148
144
143
143
143
142
147
155
160
153
142
139
142
147
147
143
140
140
143
146
146
146
146
151
155
155
151
147
147
147
148
148
147
145
140
140
148
158
161
153
146
145
152
160
161
158
150
145
147
151
149
144
143
146
146
142
142
149
156
154
145
141
140
142
142
138
137
139
144
149
147
142
141
147
155
156
152
149
149
149
149
148
147
144
141
142
147
153
154
148
143
144
151
154
153
151
149
149
153
146
144
144
147
152
151
142
137
144
156
160
154
148
145
145
144
142
143
147
151
154
151
145
143
147
154
156
153
151
152
155
160
161
156
147
141
142
145
150
150
149
149
151
153
151
150
149
152
154
158
137
136
142
152
156
152
142
137
143
153
157
153
149
150
151
149
147
147
150
154
156
154
150
146
146
149
152
153
152
153
159
165
167
160
148
143
146
149
150
149
150
155
157
155
152
153
155
157
157
156
132
131
143
155
155
147
140
140
146
151
146
141
141
147
151
148
143
144
149
153
153
151
151
148
145
143
145
150
152
154
157
159
157
152
146
149
154
156
152
148
148
153
154
154
153
157
160
160
156
155
135
135
145
153
151
143
138
143
151
152
143
133
133
142
147
143
137
140
148
154
153
148
146
146
144
142
142
146
150
153
153
152
149
148
151
156
159
158
152
147
145
148
149
151
154
156
157
157
157
161
139
145
146
142
142
147
150
147
146
149
156
159
152
143
138
138
143
151
157
158
153
145
142
145
150
155
157
158
162
164
162
157
152
151
154
156
155
152
149
148
147
150
156
160
161
159
156
157
158
156
139
146
148
144
142
143
145
147
150
158
166
165
154
143
138
140
145
149
150
148
146
144
148
151
151
152
153
159
164
166
163
156
151
149
153
159
163
159
150
144
140
141
145
150
155
158
158
156
155
152
144
147
147
148
148
149
151
151
152
159
168
169
160
150
144
143
144
145
142
138
140
146
156
161
159
154
153
157
160
159
157
153
151
151
154
160
163
158
150
145
144
143
144
148
153
157
157
154
152
153
149
147
144
147
150
155
157
155
151
152
158
161
159
156
152
148
146
143
139
137
141
148
157
162
159
154
150
150
150
148
148
150
153
154
154
156
156
155
151
150
153
154
152
150
151
152
151
151
152
156
151
146
142
143
146
152
155
154
150
147
148
150
151
153
155
153
150
147
144
144
148
151
154
154
152
149
146
145
144
147
151
155
157
155
152
154
155
156
154
153
155
158
158
154
151
149
147
149
152
157
151
146
140
139
140
143
146
148
149
150
149
147
146
149
154
156
155
153
151
152
153
155
153
150
146
145
145
147
150
157
164
168
164
156
151
155
159
159
154
149
151
156
159
157
155
153
152
151
152
153
147
144
139
138
137
137
139
142
148
154
154
150
144
143
148
151
152
151
151
152
156
160
159
154
148
148
152
157
159
164
171
173
170
161
155
157
161
159
155
151
155
160
161
159
158
160
160
157
152
150
142
143
143
143
142
139
139
140
147
157
158
152
142
138
141
145
146
145
146
150
157
164
165
161
155
154
159
164
163
163
166
170
176
172
164
159
157
155
156
162
169
170
165
158
157
161
163
160
154
150
137
145
149
150
149
144
141
142
148
159
161
154
141
135
138
143
144
142
142
146
155
164
166
165
162
159
157
157
157
158
162
170
178
181
174
163
153
149
153
164
173
176
167
159
156
158
159
157
155
154
133
143
149
148
145
143
142
142
147
155
158
153
144
139
141
146
147
144
143
145
152
157
160
161
158
153
148
146
149
155
162
169
173
175
173
166
156
150
150
157
163
168
167
163
158
155
153
151
152
157
136
139
139
137
137
138
139
137
138
142
147
149
149
148
148
148
147
146
145
146
149
151
152
151
148
143
141
142
146
153
161
164
161
159
161
164
161
159
154
153
154
159
163
165
162
155
149
146
151
158
142
138
134
134
138
142
141
139
134
134
136
142
150
157
156
151
147
145
147
148
149
150
150
146
142
139
143
147
150
154
159
160
155
150
150
157
163
164
160
157
155
156
160
164
164
158
151
150
155
162
145
140
138
142
149
151
149
147
145
140
136
138
147
157
158
152
146
145
148
150
150
151
150
147
143
143
149
154
156
158
161
160
156
150
147
151
157
161
161
160
158
157
159
164
166
160
155
156
162
168
142
142
145
151
154
154
155
157
157
150
142
139
144
152
154
149
145
144
147
150
150
149
149
148
148
149
153
155
157
159
161
160
157
154
150
149
149
150
155
158
159
159
161
165
167
161
157
157
164
169
144
148
152
153
151
148
153
160
160
151
140
138
143
150
152
148
143
143
146
150
150
148
148
150
152
154
154
153
152
152
153
154
154
155
153
147
144
145
151
158
161
160
160
160
163
161
158
155
158
161
153
156
156
150
144
141
146
153
153
145
135
133
142
151
156
151
147
147
149
152
152
152
151
154
156
158
156
148
141
138
140
147
152
154
153
148
146
148
155
162
163
158
153
152
156
159
160
157
154
152
162
160
153
147
141
136
137
141
145
142
138
139
143
150
154
156
158
159
158
155
153
155
157
159
159
159
154
143
132
129
133
140
147
153
154
152
150
152
156
161
160
153
146
145
149
156
162
162
156
150
164
156
148
144
140
135
133
135
140
145
148
150
149
148
149
155
164
166
161
154
151
154
158
158
156
155
150
143
135
134
136
140
146
155
159
158
151
148
150
152
152
149
146
146
147
153
159
163
160
153
165
155
146
144
141
137
134
135
141
147
153
156
152
145
142
148
159
162
156
150
148
150
152
150
148
149
150
149
149
150
150
150
152
160
165
161
151
145
146
149
150
151
152
153
150
150
152
157
158
156
166
158
151
149
145
141
138
139
143
147
150
152
150
142
139
142
149
155
153
149
148
147
146
145
145
147
149
151
155
160
164
163
158
161
164
161
153
149
150
151
152
154
159
159
156
150
147
149
153
156
161
154
152
151
149
146
145
147
147
148
149
149
146
140
138
140
145
149
151
152
149
147
148
150
152
149
143
143
151
161
167
163
155
153
157
160
159
156
153
152
153
155
163
164
161
153
148
148
153
157
148
144
143
145
148
151
155
155
153
151
152
151
147
143
142
144
146
145
147
149
149
148
152
156
156
150
139
138
147
157
160
153
145
143
149
157
161
159
153
151
153
156
159
159
159
156
154
154
158
160
139
138
138
139
146
153
160
160
158
154
152
151
149
148
149
150
147
143
143
146
149
150
153
157
156
150
143
140
146
153
155
149
143
140
145
152
157
156
152
152
156
158
156
151
152
155
159
160
160
159
141
143
143
143
145
149
156
158
158
154
150
149
149
150
150
152
149
147
146
148
151
152
154
154
152
152
149
147
146
149
155
156
152
146
144
150
156
157
156
153
158
160
156
148
147
151
157
157
154
153
146
147
148
148
144
142
145
152
156
156
151
149
148
147
146
149
152
153
151
150
151
153
155
153
150
151
152
150
146
147
158
167
165
152
145
150
159
161
158
152
156
159
158
151
146
148
154
154
149
146
144
145
146
147
145
142
142
147
152
155
155
153
149
143
141
145
153
156
153
148
148
152
156
154
150
148
150
150
148
150
158
168
166
153
148
152
162
161
155
149
153
158
160
156
150
150
155
157
154
149
142
143
144
147
149
149
148
145
144
146
152
155
150
141
138
145
154
157
150
145
145
151
156
154
149
148
148
150
153
154
156
158
156
153
151
153
157
158
154
151
154
160
163
161
156
153
157
161
163
159
145
145
147
148
151
152
152
145
138
138
145
153
150
143
140
146
154
154
147
143
145
152
157
153
148
146
147
152
155
155
153
152
153
154
154
152
151
153
154
154
157
160
164
164
159
155
155
159
163
164
150
151
151
149
147
147
149
147
143
141
143
148
148
144
144
149
153
150
143
141
146
154
158
151
145
144
148
154
156
153
150
151
154
156
155
153
152
153
155
156
157
157
157
159
158
158
156
157
159
161
148
151
153
150
145
143
146
151
155
153
148
144
145
146
149
153
154
151
143
141
144
152
156
151
147
147
152
156
153
148
146
148
153
155
155
157
157
156
155
155
155
151
149
152
156
159
161
160
160
160
141
143
148
149
146
143
146
155
163
162
153
142
141
147
154
157
156
151
144
141
141
146
152
155
156
158
159
157
149
144
143
146
149
149
153
160
166
163
159
155
153
150
148
151
154
159
162
164
165
163
138
138
142
145
145
144
147
155
161
159
150
140
141
147
153
154
150
145
142
141
141
144
151
159
165
166
160
153
147
147
149
148
145
143
149
160
171
170
165
157
152
151
153
155
156
155
157
163
166
162
143
142
139
139
139
144
148
149
147
141
138
141
145
147
147
143
139
139
143
146
148
149
152
159
165
163
153
145
144
151
156
155
150
147
148
155
163
167
167
161
154
155
159
162
158
152
151
156
159
157
149
151
144
138
137
144
149
147
137
130
134
144
151
149
141
134
135
141
149
156
158
155
153
153
155
153
148
144
144
149
154
160
160
157
151
147
148
155
163
164
160
159
162
163
158
151
148
152
157
157
149
154
150
142
139
144
150
149
141
136
140
149
153
147
138
133
139
149
157
160
160
156
152
148
147
149
152
152
149
148
152
161
165
162
152
143
141
150
158
163
163
162
161
160
155
150
150
154
160
162
142
147
147
142
139
143
149
150
148
145
147
149
147
142
139
142
150
157
157
155
153
154
153
151
148
149
154
156
154
152
155
162
163
159
153
150
153
156
158
159
159
160
160
158
153
150
150
155
159
160
136
137
139
141
140
143
148
148
146
145
146
143
137
135
140
153
161
161
153
148
148
154
157
156
151
147
148
150
153
156
160
162
160
157
156
160
165
164
160
156
155
157
159
159
156
156
156
157
154
151
136
140
144
146
148
150
149
145
139
142
146
143
133
132
138
153
160
157
150
148
151
155
157
156
151
147
145
146
151
156
159
159
157
155
156
158
162
162
160
157
155
154
156
158
160
164
165
162
155
149
139
147
155
158
158
156
152
145
142
145
151
150
141
136
137
143
148
149
152
156
157
156
154
151
150
150
150
152
155
157
156
154
152
150
148
148
152
157
160
160
156
151
149
153
160
167
169
166
162
158
139
145
150
152
154
153
150
147
148
151
154
153
149
147
144
139
138
143
152
158
160
158
155
151
148
147
151
157
160
159
156
153
150
148
146
148
153
157
160
159
155
149
147
150
156
162
164
163
164
164
137
136
134
136
142
145
145
146
150
152
150
146
147
152
152
145
138
142
151
155
156
158
160
154
147
142
145
154
160
160
159
157
155
153
153
156
159
159
157
153
154
153
152
151
154
155
154
154
155
159
138
134
129
130
138
144
143
143
146
149
146
141
142
148
154
152
148
148
151
149
147
147
154
156
150
144
144
150
154
157
158
160
161
161
158
157
158
156
155
158
159
160
157
154
156
156
153
148
148
154
139
137
134
135
141
145
144
142
145
148
148
142
140
144
152
156
156
154
149
142
137
139
146
153
153
151
150
149
149
150
153
159
162
161
156
150
150
154
160
166
167
162
156
155
159
161
157
149
148
155
141
140
140
141
144
145
145
148
152
154
152
144
141
143
151
157
156
150
142
137
137
140
145
151
153
155
155
151
148
148
150
154
156
154
150
144
146
155
167
171
164
153
148
152
161
165
160
152
151
158
145
145
144
144
143
142
144
152
159
162
155
143
139
143
150
154
150
141
135
136
143
148
149
151
152
155
155
153
150
149
149
148
148
148
148
144
146
155
165
166
154
143
141
152
162
164
158
152
151
154
149
149
146
146
146
143
142
148
158
164
156
143
137
140
146
149
144
139
137
142
150
154
152
150
152
155
155
153
151
151
149
148
149
152
153
148
144
148
155
157
149
142
145
154
159
157
152
148
148
149
145
147
147
148
150
147
141
143
154
162
159
146
139
140
144
146
144
144
148
152
156
155
150
147
151
155
157
154
152
151
151
152
156
161
160
152
146
144
148
151
151
152
156
157
154
149
146
148
149
152
133
136
141
148
151
149
143
144
152
158
157
149
145
144
147
147
148
151
156
158
157
152
147
144
147
152
155
153
150
148
151
155
159
160
157
154
151
149
148
148
151
158
161
158
151
147
146
150
152
155
125
127
136
144
149
148
145
146
152
156
154
148
145
146
148
148
149
152
157
158
154
150
146
143
144
147
150
150
148
146
149
152
152
149
150
156
160
158
152
147
149
155
158
158
154
151
150
152
151
153
130
129
135
142
146
147
145
146
152
155
153
145
140
141
145
145
144
148
155
157
154
148
145
145
145
145
147
148
149
148
148
148
146
145
150
157
162
161
156
151
149
151
151
154
155
154
151
151
150
152
145
147
144
139
138
146
152
153
148
146
147
153
154
151
148
145
146
151
157
161
158
150
142
142
147
152
153
155
159
166
169
162
154
150
151
154
154
153
151
149
146
147
153
159
162
162
161
161
160
156
141
145
144
140
139
141
145
146
148
155
161
161
150
139
137
143
148
151
151
150
149
146
143
142
149
153
155
157
161
166
168
163
155
151
153
158
159
156
148
145
142
142
145
150
156
160
160
158
155
151
145
144
141
141
142
145
147
146
147
156
167
167
154
139
132
139
146
148
145
143
143
146
151
153
155
155
155
159
164
165
163
158
156
155
157
159
156
151
146
146
147
148
147
150
155
158
159
155
153
151
151
147
142
142
145
151
154
152
148
150
157
161
156
150
144
146
148
149
146
143
144
149
154
157
156
153
152
156
159
158
155
155
157
160
161
158
154
150
147
149
154
156
154
152
153
155
156
155
156
158
154
152
148
147
149
154
157
156
152
147
147
147
151
157
160
158
154
151
149
148
149
150
152
153
152
151
150
151
152
152
154
156
159
161
159
159
159
156
153
151
154
156
156
153
151
151
153
157
161
163
153
153
152
153
153
152
151
153
156
154
148
143
145
155
162
160
152
148
150
153
154
152
149
148
149
151
152
153
152
156
161
164
162
157
154
159
164
162
155
149
150
155
158
156
152
151
154
160
163
162
148
148
149
149
149
146
144
148
157
162
157
149
143
145
150
147
142
142
149
157
158
155
148
146
147
152
158
161
161
165
170
170
166
157
154
160
163
159
151
146
152
158
160
157
154
155
158
161
161
156
143
145
146
147
147
145
144
147
156
165
163
153
141
134
136
138
138
139
146
155
160
159
154
149
150
154
160
164
166
167
169
169
168
163
163
162
159
151
145
148
155
158
156
153
153
158
163
162
159
154
139
146
150
151
151
151
152
153
156
161
161
152
136
128
133
141
144
144
143
147
156
163
165
162
159
156
156
157
159
161
161
160
163
166
169
165
155
147
146
152
157
154
150
147
151
157
160
160
159
157
139
148
151
149
149
152
156
156
154
156
155
148
136
131
139
148
153
150
144
142
150
161
168
166
162
154
149
147
149
152
152
151
153
159
164
162
156
152
152
155
155
153
150
152
154
156
155
155
158
162
141
144
143
140
140
145
146
147
147
149
150
146
143
143
147
151
154
152
147
143
145
152
157
156
152
146
144
144
146
148
150
151
150
150
153
157
159
161
157
154
153
154
158
162
162
158
153
152
158
165
143
142
139
138
142
146
145
143
142
141
141
142
148
154
155
152
150
150
151
148
145
145
147
146
144
142
145
149
149
150
153
156
155
150
148
153
161
164
160
155
153
157
165
169
169
161
155
153
158
165
144
144
144
147
153
155
154
151
148
141
134
135
146
158
160
153
147
148
151
150
147
145
147
147
146
145
150
155
155
156
158
160
160
155
149
149
155
160
159
156
154
157
164
171
172
164
157
154
159
166
148
147
147
150
153
155
159
160
157
145
133
132
142
155
159
153
146
145
148
149
149
149
151
152
151
151
153
157
159
159
158
158
158
155
150
146
146
149
154
156
156
157
162
168
171
164
156
153
159
166
149
148
145
143
143
144
151
159
158
147
134
132
139
151
155
151
143
141
141
145
149
151
153
155
155
155
155
156
156
153
151
151
153
153
150
145
142
144
151
157
160
160
160
161
165
162
156
151
153
158
151
147
142
139
136
135
139
146
149
145
137
135
140
148
151
149
145
142
142
144
147
151
155
157
157
156
153
149
144
142
142
146
151
151
148
145
143
146
152
159
162
161
157
155
156
157
156
153
149
148
156
150
143
139
136
133
130
133
140
145
145
145
144
146
147
150
154
154
154
150
150
153
157
159
158
155
147
141
135
136
139
143
145
147
147
147
147
148
152
155
157
158
155
151
149
151
155
158
154
147
158
149
140
138
135
133
130
132
139
147
152
153
148
143
143
150
159
164
163
158
155
158
161
160
157
152
144
140
139
143
143
139
139
145
151
153
149
147
150
151
152
152
152
150
146
146
152
161
162
155
157
146
136
133
133
134
134
138
143
150
154
155
150
142
140
147
156
160
159
156
158
162
161
157
153
152
149
149
150
152
144
138
139
151
161
160
152
149
151
154
151
150
150
151
148
147
151
158
162
160
155
148
142
140
137
136
139
144
147
149
152
154
150
142
138
142
148
152
150
149
153
156
155
152
152
153
154
154
154
151
143
139
145
156
163
161
154
150
154
157
156
154
155
156
154
151
150
153
156
158
152
151
153
150
143
140
143
148
149
148
151
154
153
145
140
141
145
145
143
144
146
148
150
151
154
155
153
150
149
149
145
144
147
151
154
153
150
149
151
155
159
161
165
164
159
152
150
152
155
156
149
149
151
149
144
143
148
152
151
148
150
154
155
151
147
146
145
143
142
144
146
146
149
154
157
155
148
146
149
154
155
150
145
144
146
147
147
145
145
149
158
164
166
161
155
149
151
159
164
161
145
145
141
139
140
146
155
158
154
148
146
149
153
156
156
154
148
143
145
149
152
151
153
157
158
156
149
148
152
157
156
151
146
145
148
149
146
140
138
143
153
159
157
149
145
146
155
165
170
167
147
146
139
134
139
148
159
161
157
149
145
146
151
158
160
158
152
147
149
154
157
157
158
159
158
157
153
152
152
152
153
151
150
152
155
154
149
140
134
139
148
153
151
144
143
148
157
161
162
162
149
146
140
139
142
147
152
156
156
153
149
148
150
154
156
157
154
152
149
149
152
157
161
159
154
153
154
154
152
149
149
149
152
153
156
158
155
146
139
141
148
154
154
150
149
154
156
155
152
152
148
141
139
146
149
146
144
145
149
153
154
153
150
147
148
153
157
156
148
142
145
156
164
161
151
147
149
155
156
153
148
145
147
151
154
159
160
155
149
147
151
156
158
156
156
157
157
155
152
149
143
135
138
149
157
154
146
139
138
145
151
155
151
144
143
151
159
158
147
140
145
157
167
163
152
147
147
154
158
156
151
148
149
153
156
157
157
156
155
154
155
156
157
157
158
158
159
159
158
156
142
137
139
146
155
156
151
141
133
134
142
150
151
146
144
151
157
155
146
141
146
157
164
159
151
148
148
152
154
153
151
151
154
157
157
154
152
152
155
157
157
157
158
159
160
159
160
160
161
162
146
145
145
143
143
147
149
146
140
136
138
145
150
149
146
147
151
150
145
144
145
151
153
149
145
146
149
153
151
149
148
151
156
158
157
154
152
152
153
156
160
162
163
164
163
163
162
161
160
161
147
150
150
144
138
137
142
150
154
152
148
146
148
148
147
147
150
153
150
147
144
145
147
145
145
149
154
157
152
146
146
150
155
158
158
158
158
154
152
155
160
163
163
163
161
161
162
161
160
159
141
143
147
147
141
134
135
148
164
169
162
151
146
146
149
151
155
158
157
151
145
145
150
154
157
159
163
161
154
146
144
148
152
155
158
161
163
159
155
154
155
157
156
156
154
152
154
156
159
159
137
136
140
145
143
137
134
142
157
165
162
151
145
144
147
152
154
156
154
149
146
148
156
162
165
165
163
162
155
150
146
146
148
149
153
158
163
163
159
154
150
149
152
156
152
146
143
147
152
154
142
140
137
137
138
141
140
142
141
143
146
148
148
147
144
142
143
146
148
148
149
150
154
158
158
156
154
154
153
152
150
149
149
150
151
151
154
158
160
156
150
149
154
159
158
149
142
141
145
148
150
152
144
137
136
145
150
147
136
130
135
147
154
151
143
135
137
142
149
153
153
151
149
146
143
143
144
147
150
151
153
156
158
158
154
148
145
150
155
158
155
155
159
162
161
155
149
148
148
149
152
158
153
142
139
147
154
153
145
139
141
150
154
150
143
138
140
145
149
153
154
153
147
141
139
142
147
150
150
152
155
162
164
162
155
148
146
148
152
156
159
160
161
160
158
155
154
155
156
157
148
152
151
145
142
145
150
153
153
152
151
149
144
142
143
147
151
148
144
144
150
153
152
149
148
150
154
155
153
154
159
165
163
158
152
151
154
156
155
154
156
160
162
159
154
150
150
154
157
159
149
143
144
142
142
143
144
145
148
153
154
143
131
130
141
155
157
148
138
137
144
151
156
158
158
157
155
153
154
158
162
164
160
154
152
155
162
163
160
155
156
160
163
161
155
149
148
149
151
151
154
144
143
142
147
147
143
137
138
146
153
145
130
129
139
154
160
149
141
141
144
147
151
157
158
157
153
153
157
162
162
159
155
153
151
154
159
162
163
161
159
160
162
161
157
152
150
151
150
148
154
149
146
148
153
154
148
136
134
143
155
154
141
137
142
150
154
151
151
153
152
147
147
151
153
153
152
157
165
168
162
154
151
151
150
150
152
157
162
163
159
156
156
156
157
156
156
158
160
159
150
147
142
143
149
152
148
140
140
146
154
154
148
146
148
149
148
148
152
157
158
153
151
151
150
148
150
158
169
171
163
153
150
150
150
151
151
152
154
156
154
152
152
153
154
156
156
159
163
166
146
141
136
136
142
148
146
143
145
149
149
145
144
148
153
150
143
142
147
153
156
156
156
155
151
145
146
153
161
165
163
158
153
153
156
159
155
148
142
143
147
152
154
154
156
155
152
151
155
160
143
140
137
138
144
148
146
144
146
149
147
141
140
145
151
149
143
141
145
147
149
149
152
154
152
148
146
147
150
154
158
158
157
158
161
164
159
149
139
138
148
155
157
156
157
156
150
145
146
155
140
140
140
142
147
149
147
143
144
147
148
145
142
142
145
147
146
146
146
144
142
141
144
147
149
149
148
146
145
147
153
157
158
158
160
162
160
153
148
149
154
157
155
155
155
154
150
147
150
161
138
139
141
143
145
147
148
147
146
147
149
148
147
144
144
146
150
149
145
142
142
144
146
147
147
148
149
149
147
146
150
154
155
155
155
155
156
157
156
157
157
156
153
154
155
153
152
152
160
168
141
142
143
144
144
145
149
154
155
150
147
146
147
148
149
150
152
149
143
141
144
151
155
153
149
148
150
152
151
150
149
151
152
152
151
150
150
154
157
157
154
151
152
157
159
158
155
156
161
163
145
148
147
146
145
145
150
156
158
151
143
139
143
148
151
151
150
148
144
142
145
152
156
156
155
153
152
154
153
152
149
148
149
151
153
148
146
146
150
153
152
151
156
160
162
161
157
156
157
154
147
152
149
146
146
147
148
152
154
149
138
137
141
147
149
149
148
150
151
148
146
147
150
153
157
158
157
156
155
154
150
145
145
150
154
152
147
145
147
150
152
155
159
160
157
154
154
157
157
156
142
149
146
143
145
148
149
149
150
147
144
142
144
146
149
149
151
156
159
155
149
146
147
150
156
161
162
159
155
152
148
144
144
147
152
154
154
151
149
150
154
158
160
157
151
147
148
155
159
162
138
140
141
140
145
150
149
147
148
149
150
148
145
144
146
150
155
160
161
156
152
150
150
150
153
159
162
161
155
148
145
145
144
145
150
155
158
158
155
154
156
159
160
159
153
148
146
151
155
159
139
138
139
141
146
148
147
144
146
149
151
148
140
138
141
147
153
155
155
152
151
151
151
150
149
153
157
158
155
150
146
145
145
146
149
154
157
159
159
160
160
160
158
158
157
154
151
151
152
155
147
147
143
139
138
142
150
154
150
144
141
147
154
161
161
156
149
146
147
155
164
166
161
157
158
159
157
156
159
166
171
167
159
153
150
151
152
155
157
157
153
152
154
158
162
164
164
162
159
155
141
142
141
141
142
146
149
149
150
151
153
152
149
147
150
153
151
147
146
153
161
164
158
155
159
163
162
158
157
161
164
161
156
151
151
154
153
151
150
152
153
153
152
154
158
161
160
157
156
153
146
144
140
142
144
148
149
148
148
153
159
158
151
141
138
142
147
148
148
152
156
157
154
153
155
158
160
159
159
160
159
156
153
152
154
157
153
147
142
146
152
156
155
155
156
158
158
155
157
156
156
154
149
147
147
150
153
152
149
150
155
158
155
148
143
144
148
151
151
152
151
152
151
152
153
153
154
156
159
159
156
154
155
158
160
160
156
148
142
144
150
156
155
153
153
156
160
162
163
161
159
164
161
158
157
156
155
154
151
150
149
149
152
156
158
156
154
153
153
151
149
149
150
153
153
153
153
154
155
155
155
157
159
163
164
163
161
156
150
148
150
153
153
150
148
152
160
168
170
166
153
160
164
167
164
157
151
150
153
155
150
143
147
157
164
160
150
147
151
153
152
149
148
150
155
159
160
156
152
153
158
162
162
161
162
164
166
163
157
153
153
156
156
153
149
150
156
165
168
165
146
147
153
158
158
151
146
147
154
158
154
146
144
149
154
148
139
139
149
159
159
152
145
145
152
162
164
160
156
157
163
166
162
156
158
164
167
163
157
154
156
160
160
157
154
153
155
159
161
160
141
141
144
146
148
150
153
155
156
157
155
149
143
140
140
137
135
138
150
161
164
157
149
146
150
157
160
160
161
163
164
161
155
152
157
164
164
158
153
153
154
154
153
153
155
159
161
160
157
156
138
143
146
147
150
157
165
165
159
156
155
150
143
136
136
139
142
144
147
153
160
163
161
156
154
153
154
158
161
160
155
146
145
148
156
160
156
152
151
154
151
145
139
144
151
161
164
163
157
153
139
146
150
151
152
156
162
162
157
155
154
149
143
138
141
146
151
150
147
147
155
166
170
167
161
156
154
158
159
154
144
138
138
145
151
153
152
153
154
155
150
145
141
146
152
159
161
160
157
155
142
146
146
146
149
148
147
147
149
153
154
151
147
146
148
151
154
154
152
150
152
161
167
166
163
159
157
158
155
149
141
139
143
146
147
150
154
158
157
153
151
152
158
162
161
158
157
156
157
157
142
144
143
146
151
150
146
144
146
150
151
150
150
152
153
152
152
155
157
155
151
150
154
159
160
157
154
153
149
145
143
149
154
154
150
150
157
162
158
150
149
157
169
172
167
159
153
153
155
157
146
145
144
148
156
159
158
154
152
149
146
145
149
156
158
155
152
154
158
156
149
144
149
157
160
155
149
147
146
146
150
158
165
163
156
151
153
158
157
153
152
157
163
166
163
157
152
152
155
157
154
148
144
144
150
155
160
160
157
149
142
140
145
155
160
158
153
152
154
153
149
147
154
160
161
153
148
149
151
153
155
158
163
163
157
149
147
150
154
156
156
155
155
156
157
156
154
153
156
159
158
149
142
138
140
143
146
152
154
149
141
138
142
151
156
155
150
147
148
149
150
152
157
159
157
151
150
154
158
157
153
152
154
155
153
149
147
149
153
155
156
155
153
153
157
159
157
153
152
156
156
147
142
142
141
139
137
141
147
149
145
142
144
149
151
149
146
146
149
150
152
154
155
154
151
147
147
150
153
152
149
148
147
147
147
148
150
153
152
151
152
154
156
157
159
160
158
152
146
144
155
147
144
147
149
144
138
138
145
151
151
150
149
148
147
147
149
152
158
158
157
156
154
152
150
146
141
141
144
149
151
148
143
140
140
144
149
151
150
147
150
156
162
162
158
154
154
155
150
144
153
146
142
144
147
145
142
142
146
153
155
153
150
147
146
149
152
156
161
163
164
163
160
156
154
150
143
140
145
154
156
150
140
137
138
143
144
146
148
150
153
158
163
160
153
148
152
160
162
155
149
142
136
135
137
140
141
143
146
152
155
153
149
145
145
147
149
149
151
156
164
169
165
160
157
155
151
148
150
155
154
147
141
144
150
151
148
147
150
154
157
156
157
154
150
148
154
162
166
162
144
141
138
137
135
136
139
143
145
147
150
153
153
148
145
144
142
138
137
145
156
162
160
155
154
156
157
156
151
148
144
142
144
153
159
158
154
152
153
157
158
155
154
153
152
152
157
161
161
158
143
144
150
150
143
139
140
143
143
142
146
154
158
155
150
146
142
136
132
138
146
150
150
149
150
154
157
157
151
145
142
144
149
154
156
154
151
150
152
155
158
159
159
157
154
153
155
159
156
152
145
149
155
155
147
142
143
145
144
140
143
151
157
158
155
151
146
140
137
142
147
149
149
149
148
149
151
153
155
154
151
150
150
149
148
145
144
143
146
151
156
160
160
156
149
148
151
158
160
156
148
148
150
148
143
144
148
149
147
143
141
145
150
157
158
156
150
143
144
150
155
156
154
152
149
147
147
152
159
161
158
153
149
148
148
145
141
137
138
143
149
153
152
149
145
146
152
158
163
162
145
146
141
135
137
143
150
152
150
146
143
144
148
156
160
160
153
146
147
152
157
157
156
153
151
150
150
152
156
156
152
148
149
154
159
156
147
137
133
135
142
145
146
147
150
153
155
157
159
161
149
144
136
129
134
139
144
146
146
146
146
144
146
152
157
160
157
151
147
146
148
150
151
151
150
151
154
156
156
149
142
140
148
160
168
167
156
148
142
141
144
146
148
151
156
157
156
153
152
153
155
142
134
135
139
139
137
137
140
144
146
144
143
146
152
159
161
155
146
140
141
148
154
154
150
149
153
159
159
153
143
139
147
160
168
168
162
157
155
153
151
150
150
151
154
153
152
149
149
151
153
138
134
143
152
149
141
136
136
142
146
145
143
143
148
156
159
155
146
141
146
157
164
160
153
149
151
157
160
156
149
146
152
161
165
163
160
159
161
161
156
150
147
146
149
150
151
152
155
157
145
136
137
146
155
154
148
141
139
140
143
146
147
148
148
150
151
149
145
145
151
161
164
158
153
150
151
154
155
154
152
153
157
161
161
158
155
156
159
161
156
149
146
146
151
154
155
157
159
162
141
140
143
144
146
147
146
146
143
140
141
148
154
154
149
143
143
146
148
151
152
153
152
148
147
149
153
155
152
150
152
155
158
158
157
154
154
154
156
159
159
157
155
155
158
160
160
158
159
160
141
144
146
144
139
136
138
146
150
148
149
153
157
154
145
139
143
152
158
158
153
148
146
146
146
150
156
157
153
149
151
157
159
156
152
151
153
155
156
159
163
164
162
161
159
158
156
154
154
155
141
141
144
146
142
134
132
140
153
161
163
160
155
149
143
143
150
160
166
163
157
155
155
155
152
153
158
159
155
150
150
156
159
155
149
146
150
153
156
159
159
159
159
158
154
148
145
145
149
153
141
138
140
146
146
138
129
135
147
163
167
161
154
148
147
151
156
159
161
158
156
158
161
159
156
154
159
162
159
152
148
152
157
155
149
145
146
150
153
154
151
149
151
155
152
146
140
140
146
152
146
142
141
143
144
142
136
136
141
151
158
158
156
155
156
159
156
154
151
150
151
153
154
152
150
153
160
165
163
154
149
149
154
156
154
148
144
146
149
150
147
146
151
157
158
153
147
142
144
150
151
151
145
139
139
143
144
144
142
142
147
154
158
158
159
162
156
152
147
146
147
149
146
144
144
151
159
164
162
156
153
151
155
158
157
152
146
146
148
151
152
152
155
158
161
160
156
150
148
148
152
155
147
138
136
142
147
148
146
146
147
151
152
151
153
156
156
151
145
144
148
151
148
144
144
151
157
159
158
157
157
156
154
152
152
153
153
152
151
152
155
157
157
157
158
158
157
153
150
150
149
149
146
141
138
140
142
146
150
153
151
146
140
138
145
152
152
144
138
141
149
155
154
150
148
152
154
155
155
156
159
157
150
144
144
151
157
159
155
151
153
157
158
157
155
153
152
150
151
154
148
144
145
144
142
140
137
139
148
155
154
142
132
132
141
148
145
135
130
137
147
153
155
155
154
153
153
154
155
158
159
156
150
144
143
149
157
162
159
154
153
157
161
161
157
151
147
147
150
155
153
145
145
145
146
143
138
136
143
152
155
146
136
137
143
147
140
136
138
144
147
147
149
154
156
154
151
152
156
157
155
154
151
149
147
148
154
160
163
160
157
159
164
164
160
151
147
149
152
156
154
147
142
143
146
146
142
136
138
147
156
153
143
143
146
148
146
145
152
157
154
146
146
152
157
154
150
151
154
155
150
149
150
153
151
149
150
156
161
162
160
159
162
162
158
153
151
154
159
160
147
143
138
138
141
146
143
137
136
142
150
149
143
145
149
151
151
151
156
159
156
149
148
153
157
155
151
151
152
152
147
145
146
151
152
151
150
150
154
158
158
157
158
158
156
154
154
158
163
163
138
139
139
139
142
144
142
139
141
143
142
138
138
144
152
154
150
146
148
152
153
150
148
151
157
157
153
150
149
151
150
146
145
148
154
156
152
147
144
147
153
156
157
156
156
156
155
157
159
161
136
141
145
147
148
145
142
141
145
146
143
139
139
146
154
153
145
138
141
146
149
148
145
147
154
157
154
148
146
150
155
153
148
149
156
161
158
149
142
142
150
156
157
157
157
156
154
153
154
159
140
144
148
150
148
144
141
140
144
146
148
148
149
149
149
145
139
137
141
146
149
148
146
145
149
151
150
146
145
149
156
157
153
152
157
165
164
154
145
144
151
156
157
156
152
150
150
153
157
161
141
143
145
146
145
143
141
140
141
142
146
155
158
153
144
138
139
144
147
149
151
154
155
150
146
145
147
149
149
149
152
155
155
153
155
161
163
156
146
145
152
158
159
155
149
145
147
154
161
162
139
140
142
144
144
145
148
150
146
140
142
154
162
157
145
139
144
153
153
151
152
158
163
158
148
143
147
152
152
149
149
153
155
152
150
153
155
152
144
144
153
161
164
160
153
149
152
157
161
158
139
141
143
143
144
148
154
158
153
142
139
148
159
158
148
142
147
155
156
151
148
153
158
158
151
147
149
154
155
154
152
152
151
147
145
147
149
147
143
145
152
160
164
162
159
158
160
161
161
154
148
150
145
140
142
147
153
155
152
144
139
143
153
153
147
143
147
155
158
151
144
144
149
155
157
155
154
155
158
161
158
152
145
141
143
148
151
150
148
148
151
155
157
156
156
160
164
165
164
159
157
159
150
142
143
148
149
148
146
143
141
143
147
148
147
147
151
158
160
153
144
144
150
158
164
163
160
159
161
163
159
150
143
141
146
154
158
156
154
152
152
152
152
153
154
155
158
162
164
164
158
160
153
148
149
150
146
141
141
141
144
145
144
146
150
154
159
161
158
150
146
150
157
161
163
163
165
164
161
159
154
147
144
144
150
155
157
157
156
155
154
154
156
159
159
156
153
154
158
161
150
152
150
149
150
149
145
139
140
142
145
144
142
144
152
160
163
157
149
142
144
151
156
156
154
154
157
160
160
156
151
147
146
148
149
149
149
149
153
156
156
156
158
162
163
159
154
153
155
158
144
146
146
145
144
145
150
154
152
143
136
137
145
156
163
160
152
146
145
153
163
167
166
163
163
163
162
162
163
165
164
160
154
151
147
147
147
150
156
161
161
159
157
158
160
161
160
158
155
152
139
140
142
146
148
150
151
152
152
149
144
143
146
152
158
158
151
145
144
155
165
169
164
162
168
173
170
163
158
159
160
155
150
147
145
148
148
148
151
157
161
161
157
156
157
157
155
152
153
155
145
144
145
148
148
150
150
150
150
151
152
151
150
150
149
146
142
140
142
150
157
158
155
156
163
168
166
159
156
156
157
154
150
148
150
155
156
151
144
146
152
158
159
158
157
156
154
153
157
161
156
156
155
153
151
151
153
152
150
150
151
153
154
152
148
145
143
144
146
148
149
150
150
152
156
157
157
156
157
157
157
155
154
154
157
161
160
152
142
139
144
152
156
155
154
156
160
165
167
165
159
163
163
164
161
159
155
152
151
150
149
149
151
154
155
154
153
154
153
150
148
149
150
153
154
154
155
155
156
158
158
159
159
161
164
163
160
153
146
143
145
148
149
147
146
152
162
171
171
165
152
156
160
167
169
162
153
148
151
153
149
144
144
152
159
160
157
156
156
154
151
150
150
152
155
159
159
157
154
155
159
163
164
165
166
164
161
157
154
153
153
153
151
148
146
150
157
164
165
161
144
143
147
156
159
156
151
149
151
153
149
142
142
147
153
152
148
148
155
159
158
153
149
149
153
159
161
157
154
155
160
163
161
161
164
166
166
164
162
162
161
159
156
155
154
155
155
157
158
159
141
138
138
139
144
150
157
157
154
150
147
145
146
146
145
141
138
142
152
161
164
160
152
148
150
154
156
157
158
159
161
157
152
151
156
163
165
164
164
165
162
158
153
156
158
160
161
159
158
158
138
141
143
140
143
150
161
163
155
148
147
151
152
148
142
137
136
139
148
158
165
165
159
152
150
150
153
158
163
162
158
150
145
146
149
154
155
157
159
163
162
156
149
150
153
159
164
164
160
156
138
145
151
153
150
150
153
153
151
150
151
153
153
150
145
142
140
141
148
156
165
168
166
159
155
154
156
162
165
161
151
144
144
147
148
149
148
151
154
158
158
156
153
152
152
156
161
162
157
152
142
147
151
154
153
147
140
140
145
152
155
154
152
151
149
147
146
147
153
160
166
168
169
166
163
162
162
164
162
155
145
141
148
152
152
150
150
153
153
151
152
157
164
164
160
155
155
155
153
151
145
146
147
151
153
149
142
141
146
154
157
154
152
153
152
151
150
151
157
161
161
159
161
165
167
165
158
156
153
148
143
147
156
161
159
155
155
157
154
149
150
159
168
169
162
153
150
150
150
151
147
146
145
146
151
154
153
150
151
155
157
153
153
155
157
157
154
152
155
154
150
147
152
162
167
161
151
146
144
144
146
154
165
168
163
155
153
156
156
155
156
160
162
157
149
144
146
149
153
155
148
148
146
147
151
154
152
151
153
156
155
151
150
155
160
162
156
152
151
148
144
143
150
160
164
156
148
145
147
148
151
158
167
167
161
153
149
152
156
159
162
161
155
146
141
143
148
153
157
160
152
149
149
152
154
151
145
146
153
158
155
149
147
152
157
157
151
149
150
150
149
149
153
156
155
150
148
151
155
155
154
156
159
159
156
153
153
155
155
156
157
156
152
148
148
152
155
154
154
157
155
150
151
157
161
152
145
147
155
160
156
151
150
153
154
149
145
147
155
160
159
157
154
151
146
143
145
152
157
157
156
155
153
150
151
156
162
162
155
148
148
152
154
156
159
162
161
153
146
146
153
148
150
156
161
156
151
152
158
161
157
153
155
155
152
148
145
151
160
167
167
162
155
149
146
145
144
147
151
158
162
160
153
145
145
153
159
158
151
144
146
153
160
163
164
164
162
156
149
145
150
148
149
151
150
149
148
151
157
159
157
153
153
152
151
150
149
152
158
164
166
164
157
153
152
152
148
145
147
158
167
165
154
145
143
148
150
148
147
147
152
159
164
163
160
159
161
162
160
156
150
150
148
146
141
140
141
144
149
152
153
150
148
146
147
146
144
143
147
156
161
163
157
153
154
155
152
147
146
154
163
161
152
146
146
150
150
147
147
152
158
162
162
158
154
154
159
165
165
159
147
148
148
146
141
138
138
140
142
144
147
149
150
148
146
142
137
135
138
147
153
156
152
151
152
155
155
153
148
148
150
152
151
151
153
157
157
153
151
153
157
159
159
155
152
154
160
164
159
152
142
143
150
153
149
144
142
142
140
137
140
147
156
158
154
146
140
136
135
141
146
147
148
149
150
152
156
157
152
148
146
150
153
154
155
156
158
157
154
152
153
157
158
156
155
157
160
160
155
148
138
140
151
158
156
149
146
144
141
137
136
143
153
159
159
155
149
143
140
142
146
150
153
152
149
148
151
155
157
155
152
151
151
151
150
149
152
154
154
154
152
154
156
157
157
157
157
157
155
155
132
141
152
157
154
148
146
145
145
143
142
143
147
154
158
159
155
148
145
147
153
158
159
155
149
145
147
152
158
160
156
150
146
146
146
145
146
151
154
154
151
150
153
156
160
159
155
154
156
159
137
144
150
151
147
144
144
144
146
149
150
148
147
150
154
157
154
148
146
147
153
155
154
151
150
149
151
153
156
156
151
147
146
149
151
149
147
150
157
158
151
148
150
157
163
162
157
154
154
156
150
150
146
140
138
139
140
140
143
147
151
150
149
148
150
154
154
150
148
147
146
145
143
146
153
157
158
157
155
150
145
145
153
162
165
160
153
154
160
159
152
147
149
154
159
159
155
152
151
151
161
154
142
134
137
140
140
138
140
143
146
145
144
145
148
152
154
152
151
149
145
141
140
147
155
160
160
159
156
151
147
148
158
169
172
164
158
159
164
162
154
148
146
147
150
150
149
149
151
154
161
148
139
140
146
148
144
142
142
143
144
141
141
143
147
150
150
149
149
150
151
151
150
151
154
154
154
155
157
156
153
152
158
166
166
161
158
161
166
166
156
147
142
142
145
147
148
151
156
162
148
141
141
148
154
151
146
144
146
146
144
144
145
148
148
146
144
144
147
152
157
159
157
152
148
148
150
152
155
156
156
155
156
158
158
156
156
159
165
165
156
146
141
142
149
152
154
154
159
164
138
137
145
153
155
148
142
143
143
143
143
148
152
153
148
142
141
145
150
156
159
159
157
149
145
147
151
154
154
153
155
157
156
154
151
151
155
160
163
163
156
147
143
147
154
156
155
153
155
158
133
135
143
151
152
146
140
141
142
141
145
151
154
151
144
138
141
150
157
160
161
161
158
152
148
149
153
155
152
151
154
160
158
151
145
145
153
161
163
162
156
150
148
150
154
153
149
146
148
151
137
133
138
147
151
149
143
142
143
145
149
151
150
146
142
141
146
152
158
161
164
166
165
158
151
148
152
155
154
152
154
160
159
150
141
139
149
158
161
159
155
152
153
154
153
150
146
145
148
150
143
138
139
148
153
153
148
144
145
151
152
150
148
148
149
152
152
152
154
156
161
164
162
156
149
148
153
158
158
155
153
156
158
152
145
141
145
152
155
155
153
151
153
158
158
156
154
154
157
159
149
146
146
150
154
151
145
143
147
152
153
150
150
154
159
161
157
153
150
152
156
157
154
150
148
152
158
162
160
155
152
152
156
157
155
150
146
147
151
154
153
153
155
160
163
164
163
165
166
163
151
151
148
148
148
145
142
142
146
151
152
151
152
154
159
163
161
157
152
151
153
154
151
149
151
158
163
162
156
152
151
152
154
155
157
156
151
148
149
153
156
156
156
158
162
163
162
159
157
155
151
151
146
142
140
140
140
140
143
147
150
151
148
145
147
158
164
161
155
151
154
157
155
152
153
158
161
157
152
151
152
153
149
146
149
154
155
154
152
152
155
156
156
155
157
159
156
152
147
147
146
146
144
141
140
140
139
140
141
144
146
146
142
141
145
156
162
159
153
151
155
159
158
153
150
152
154
154
153
153
154
152
145
140
141
149
155
158
154
149
149
154
156
156
157
159
156
150
145
148
138
140
143
146
147
143
140
140
143
146
144
141
142
146
152
154
151
148
150
152
156
157
155
151
148
147
149
153
156
156
154
151
147
144
143
147
154
159
156
150
146
150
157
161
161
161
158
151
148
153
135
137
143
149
149
144
141
144
150
154
149
143
144
152
154
149
141
141
150
157
157
152
150
151
151
148
148
151
154
153
150
150
151
152
150
150
154
159
159
154
148
149
156
162
164
162
157
151
150
154
140
138
139
141
142
141
142
148
154
159
155
149
145
148
149
144
141
145
157
163
158
149
148
153
156
152
149
148
147
145
143
146
151
156
155
153
155
158
160
158
153
152
155
159
161
159
155
152
152
153
139
138
137
135
135
139
142
146
149
151
151
148
143
144
144
144
146
150
157
160
156
149
148
153
158
157
152
146
142
140
139
142
147
153
154
153
153
156
160
163
162
158
156
156
157
157
156
156
156
155
133
138
140
140
139
140
142
143
143
142
142
141
142
146
149
151
150
148
150
153
154
150
146
149
156
158
154
146
142
144
147
146
145
148
151
150
148
150
159
169
168
162
157
155
156
158
160
161
159
157
133
141
148
150
145
141
140
142
143
143
141
142
148
154
158
156
149
142
143
149
154
151
145
145
153
157
153
144
143
151
158
155
148
145
148
150
149
151
157
166
164
160
155
154
156
159
162
162
159
157
139
144
150
151
145
139
137
140
144
145
145
149
155
160
159
152
142
137
141
148
153
152
148
147
151
154
152
146
145
153
161
160
151
147
149
156
158
155
154
154
155
153
151
151
152
154
158
160
158
153
142
144
146
145
142
138
137
139
141
143
146
155
161
159
150
141
137
141
146
149
152
155
157
154
151
151
153
154
152
153
155
157
153
150
152
161
166
159
149
145
149
152
153
151
149
149
154
158
157
149
138
138
140
142
143
144
144
144
142
141
146
158
164
157
143
135
140
151
156
155
154
158
161
157
148
145
154
160
157
151
149
154
155
153
153
160
165
157
145
141
150
159
162
158
152
152
156
158
156
149
136
135
138
141
144
147
151
151
148
145
147
156
162
154
141
136
145
158
163
159
155
155
156
150
142
141
150
158
157
153
152
156
156
151
149
154
159
154
145
143
151
161
164
159
155
157
161
161
157
151
145
142
139
138
141
146
150
152
152
150
149
151
153
148
142
140
147
158
162
157
152
149
150
149
144
141
145
152
156
159
160
159
152
146
145
151
157
156
150
146
148
150
151
151
154
159
163
162
158
156
155
151
145
142
143
145
145
146
150
152
150
147
145
144
144
145
149
155
156
151
148
150
156
159
156
148
143
146
154
162
161
155
146
143
146
154
160
159
155
149
145
141
143
147
155
160
159
156
154
156
155
155
152
150
150
148
143
141
146
148
147
145
145
149
152
154
155
154
152
147
148
154
164
169
164
152
142
144
154
159
156
148
143
145
152
158
160
159
156
149
143
143
149
158
164
162
155
150
150
155
147
150
150
150
150
148
144
142
144
146
146
147
149
156
162
165
161
153
147
144
147
154
160
160
155
147
144
147
153
156
153
149
148
151
154
154
153
151
150
147
144
147
158
167
170
163
155
151
152
156
141
144
149
151
151
151
150
151
150
144
138
136
142
151
156
154
150
149
152
156
157
156
152
151
151
153
159
163
164
163
158
152
149
149
149
148
147
148
153
159
162
161
159
158
158
157
155
152
150
150
140
143
149
153
150
147
146
150
152
149
141
138
141
148
152
150
146
145
149
156
159
156
150
151
157
162
162
162
163
166
165
159
152
148
147
150
151
151
155
159
162
161
157
154
153
151
147
145
147
152
146
149
153
154
149
144
144
149
153
151
146
144
146
148
147
143
137
137
140
147
150
149
148
152
160
165
163
158
160
164
165
162
156
152
153
159
161
158
152
149
152
156
158
157
155
152
149
148
154
160
153
154
155
155
153
151
150
151
152
150
147
147
148
149
147
142
137
138
141
145
147
147
147
151
157
161
158
157
159
163
162
159
155
154
157
162
164
158
149
143
144
151
157
156
154
154
157
163
166
167
155
154
154
158
163
162
157
152
150
149
146
145
145
148
149
149
149
151
151
151
151
151
150
150
151
153
154
156
159
162
161
157
154
155
159
159
156
152
147
145
145
148
150
148
148
152
162
170
172
168
153
151
151
159
168
166
158
151
149
150
147
143
142
146
151
156
158
159
158
155
153
154
153
151
148
148
151
155
158
160
160
158
158
160
164
161
154
148
148
149
149
146
144
143
146
152
159
164
165
163
148
146
147
155
162
162
157
153
152
152
148
144
143
145
150
152
152
154
154
153
154
156
155
151
147
147
150
153
157
158
160
160
161
165
168
165
159
155
155
156
154
149
145
148
153
157
158
158
158
159
143
144
144
145
149
153
157
157
154
151
148
148
149
149
147
144
141
143
147
151
155
157
153
148
146
147
150
154
158
160
162
161
160
160
162
162
161
161
163
164
162
159
154
156
158
160
162
162
162
162
137
143
150
149
144
145
150
154
152
149
149
152
155
153
147
141
136
137
143
152
157
158
152
146
146
150
152
154
157
161
160
159
155
153
152
153
154
157
160
164
168
170
166
161
157
156
162
167
167
165
134
142
153
156
149
144
143
146
148
149
151
154
155
154
150
144
138
138
145
154
161
160
154
149
151
154
155
155
156
157
155
154
152
151
149
148
148
149
153
158
166
172
172
162
153
152
158
163
162
160
140
142
149
154
150
146
141
141
146
151
154
154
153
153
151
147
141
141
148
157
164
162
159
156
158
160
157
156
156
155
150
149
151
155
154
151
148
147
148
151
156
163
166
162
155
152
155
156
153
152
148
143
143
143
145
145
144
143
146
152
155
155
153
154
153
149
145
143
149
156
161
160
159
159
162
160
156
155
158
156
150
150
155
162
162
157
152
151
152
152
154
158
160
158
153
151
153
152
150
152
147
145
142
140
141
143
144
143
146
151
154
155
154
156
157
156
151
146
147
151
152
151
151
156
161
157
152
152
155
155
152
154
163
169
166
158
153
153
157
160
162
163
159
150
145
144
148
152
155
159
141
144
146
149
149
146
141
139
144
152
154
152
151
156
161
162
155
149
147
147
145
144
147
153
156
155
151
149
150
151
152
158
166
168
164
155
152
154
158
162
166
165
157
147
140
140
145
153
160
164
137
144
153
162
163
154
144
142
147
155
154
148
146
153
159
157
151
148
150
151
148
146
147
150
151
150
150
151
150
149
152
157
161
159
156
155
156
157
155
156
158
159
153
148
144
147
149
151
155
159
142
146
156
164
167
159
150
150
155
159
154
147
148
154
154
147
141
143
151
156
156
152
149
148
146
148
151
155
155
154
156
159
158
152
152
157
163
161
152
147
149
152
151
152
154
159
158
151
147
149
146
147
152
156
155
151
150
155
161
159
152
150
154
157
153
144
139
142
149
156
158
155
152
149
148
151
154
156
156
157
161
163
158
152
153
160
162
157
148
143
148
152
155
156
161
167
166
156
148
149
148
149
151
149
144
141
143
152
156
155
151
150
154
156
153
147
144
145
148
154
156
154
153
152
153
155
156
153
150
153
160
164
158
154
156
160
159
151
145
144
152
158
159
159
162
166
167
161
156
154
149
153
154
150
144
140
141
146
150
152
150
149
149
149
149
146
145
146
149
155
156
155
153
152
153
155
154
150
146
147
153
157
154
151
153
157
157
149
144
145
155
163
164
160
158
160
161
160
157
151
150
152
154
153
151
147
143
144
145
146
145
145
147
148
146
143
142
146
152
154
154
151
151
152
152
152
153
152
149
148
150
153
150
147
149
155
159
153
145
145
154
162
164
160
157
158
159
157
152
144
144
144
148
154
155
152
147
145
143
139
137
141
150
154
151
144
143
147
150
150
147
146
152
155
155
154
155
157
156
153
152
154
153
151
152
156
160
157
151
148
151
158
161
161
161
161
162
159
152
146
135
138
145
151
154
150
147
146
143
137
134
139
150
158
156
153
150
151
151
146
146
150
157
160
158
155
155
157
157
155
153
155
155
155
155
157
159
160
157
154
151
153
157
160
162
162
161
158
156
157
131
140
147
151
151
147
146
147
147
145
143
144
149
155
158
161
160
156
152
149
152
158
160
158
155
152
152
153
153
153
151
151
150
152
153
154
156
161
163
162
156
153
155
160
162
158
154
153
157
161
141
149
153
153
149
146
146
148
151
153
155
155
153
153
155
158
159
156
154
153
157
158
153
150
150
152
154
153
151
151
149
148
147
148
148
149
151
158
164
166
160
156
156
159
159
155
151
151
154
156
153
159
158
153
148
148
147
146
148
152
158
160
157
152
149
150
150
153
157
160
159
151
144
146
154
159
158
153
151
151
150
150
151
152
151
148
149
155
162
164
159
156
156
155
154
152
152
153
153
151
160
162
155
148
147
149
148
146
144
145
149
154
155
152
147
144
144
149
158
163
160
149
143
149
160
164
157
150
150
152
153
154
159
161
158
152
151
156
161
161
157
155
153
150
149
150
153
155
156
155
156
153
145
142
146
149
148
147
146
144
144
145
149
152
149
146
142
145
154
160
159
152
148
150
157
157
151
147
150
154
156
155
157
159
159
155
155
160
164
164
158
153
150
149
150
152
155
157
159
160
146
142
142
145
149
147
145
146
149
148
144
144
147
152
151
149
146
147
151
155
157
154
151
148
148
148
147
148
152
154
154
153
153
154
155
154
156
161
166
166
158
150
146
148
153
156
156
155
157
158
136
136
143
153
156
150
142
142
145
146
146
147
148
149
148
147
150
152
151
153
155
157
155
149
146
148
151
153
153
152
152
153
153
153
152
153
156
160
163
161
152
141
140
144
153
155
152
149
151
151
130
130
141
153
158
155
147
142
141
142
145
148
147
144
143
145
150
151
149
150
155
160
160
154
151
151
156
156
153
150
153
156
155
152
149
152
158
160
160
155
146
138
138
143
150
151
147
145
146
146
133
131
136
147
155
160
156
150
144
141
142
144
143
142
144
149
150
147
145
149
156
162
162
156
152
152
155
156
155
153
155
158
155
148
146
151
160
163
160
152
147
144
146
149
150
150
149
149
149
148
144
139
140
146
153
160
160
156
152
146
140
139
141
145
151
154
151
147
147
152
159
160
157
152
149
149
151
154
155
155
156
155
153
148
147
152
159
162
159
155
153
154
155
157
157
157
159
160
159
156
150
147
147
151
155
153
154
155
157
151
144
140
142
146
150
150
148
150
155
160
162
159
153
150
149
149
150
149
149
149
151
151
151
151
154
156
156
155
154
156
157
157
158
160
162
163
165
166
166
163
148
147
150
154
154
149
148
151
154
153
148
146
145
143
139
139
146
154
160
163
163
161
156
154
153
153
151
146
140
141
145
150
151
153
157
159
157
154
152
155
157
157
157
158
161
162
162
161
161
159
146
147
150
153
152
149
147
147
148
149
149
150
147
142
138
141
152
160
161
158
157
160
160
157
155
154
152
147
140
139
145
149
150
150
153
157
159
158
155
153
154
155
155
155
156
159
159
156
151
150
147
149
152
154
153
151
149
146
143
141
143
148
150
149
149
155
162
165
160
154
153
157
157
154
150
150
151
150
148
147
148
149
150
149
149
152
158
160
158
152
150
153
155
155
156
160
161
156
148
145
143
147
153
157
156
151
146
146
144
141
140
143
152
160
163
164
164
163
160
156
155
155
154
150
146
145
148
153
155
154
151
150
151
152
150
151
155
158
158
151
145
148
153
157
159
163
163
156
146
145
135
138
147
154
152
144
142
149
156
154
146
143
151
162
166
162
156
157
160
161
158
156
154
152
148
146
147
152
155
155
153
152
153
154
154
155
157
158
157
150
143
143
148
155
161
163
159
150
143
145
134
135
139
142
139
136
141
155
167
167
156
149
151
156
157
152
149
153
159
161
158
154
154
155
154
151
150
152
154
155
155
155
155
156
158
161
162
161
159
154
148
145
147
152
159
160
154
146
142
147
138
139
139
136
133
135
143
156
162
161
156
152
152
150
147
145
145
150
155
156
154
153
153
154
154
153
152
152
154
156
158
157
157
158
159
160
159
159
160
160
157
151
148
149
155
158
156
151
147
150
141
145
146
143
139
139
144
150
149
147
148
152
154
151
147
145
146
148
151
152
154
153
150
148
149
150
149
147
149
156
161
159
157
157
156
152
148
151
160
166
164
156
149
148
153
159
161
159
154
151
142
146
151
150
145
141
142
146
145
143
144
150
155
157
154
150
148
148
150
154
157
154
147
145
148
149
146
140
142
153
161
160
154
151
150
146
144
149
160
167
162
152
145
147
154
160
163
161
155
150
143
145
148
148
142
139
141
146
148
147
145
148
153
157
156
152
148
147
151
155
156
154
149
149
152
153
148
141
141
149
157
157
151
148
148
150
151
155
161
162
154
144
140
145
153
159
161
159
153
147
143
142
141
141
140
141
144
147
148
148
147
148
151
151
150
146
145
147
151
153
153
153
153
153
154
155
155
152
149
150
153
155
153
151
153
159
163
162
159
156
151
146
144
148
154
158
161
158
152
146
139
137
137
139
144
146
148
146
145
146
150
151
150
147
143
142
146
150
154
154
152
152
152
150
147
149
158
163
158
151
150
155
158
158
159
164
167
162
155
152
155
157
157
157
159
161
163
161
156
150
137
136
138
142
147
149
148
145
143
147
151
152
149
144
142
144
150
154
155
155
153
152
150
142
136
140
154
162
157
150
150
157
160
158
155
157
162
157
151
151
157
162
163
160
160
162
163
162
158
155
140
137
138
141
145
145
144
143
146
150
151
149
144
143
145
149
153
154
153
151
151
151
149
142
135
137
145
152
152
150
151
155
155
150
146
149
153
153
150
150
152
154
152
152
156
160
160
156
154
156
138
136
136
139
141
142
141
142
149
153
151
145
142
143
147
151
152
151
149
147
150
153
157
152
145
140
140
146
150
153
152
150
147
144
144
148
152
154
154
151
148
145
143
147
155
160
156
149
147
152
134
133
135
140
143
143
142
144
150
153
150
145
144
147
152
153
150
149
149
150
153
157
162
161
155
145
139
143
153
156
154
148
144
146
149
154
157
159
158
153
148
145
149
156
163
162
154
146
145
149
138
137
140
142
144
144
145
147
149
150
149
148
151
155
157
154
149
148
151
155
157
159
159
157
155
150
145
146
153
155
153
150
149
152
155
157
160
160
157
151
148
151
161
168
168
161
153
150
150
153
146
148
151
151
150
147
145
144
145
144
145
148
150
151
149
143
141
145
150
152
151
148
145
144
145
149
157
161
160
158
156
153
152
154
158
160
157
154
155
157
160
161
160
157
155
153
151
150
150
149
149
152
156
153
144
136
137
146
151
150
146
144
145
145
142
139
140
145
151
153
151
147
144
143
145
148
151
156
161
165
165
162
158
157
159
160
159
156
155
156
156
156
155
153
152
149
145
145
147
152
151
153
156
154
146
137
138
148
155
153
147
143
143
143
140
138
138
143
147
150
149
146
145
146
151
153
155
157
163
167
165
162
159
160
162
162
161
158
155
151
150
152
154
155
153
149
147
148
153
158
151
150
151
153
153
151
148
151
154
153
149
144
143
143
142
141
139
141
145
150
151
148
145
146
151
155
157
159
164
166
162
155
153
155
159
161
161
159
157
153
153
156
158
157
154
151
153
161
166
166
150
147
145
151
159
161
156
151
151
152
150
146
144
144
145
144
143
144
148
152
154
152
147
145
146
150
153
156
163
166
160
150
146
147
153
157
155
154
155
156
157
157
156
152
150
150
157
167
172
171
151
149
147
153
162
164
158
150
148
149
150
149
148
148
149
149
148
149
150
151
153
154
152
148
145
145
147
152
159
163
160
151
146
149
155
157
151
147
149
152
152
148
145
144
147
152
158
163
166
166
150
151
153
158
163
163
159
153
150
151
151
151
152
153
151
148
147
148
146
145
148
152
154
152
145
143
145
151
157
160
160
156
156
160
164
160
153
147
148
150
148
141
139
144
152
158
160
159
159
160
145
153
161
162
161
158
157
156
155
155
154
154
155
156
152
146
143
143
143
142
145
149
150
148
145
145
147
151
154
157
160
161
164
166
166
162
156
154
153
155
155
153
154
156
159
160
161
162
162
162
138
147
159
159
153
148
147
151
154
156
155
155
156
157
154
150
146
142
142
142
146
147
146
143
145
151
152
148
147
151
157
161
162
161
158
157
156
156
155
157
163
170
175
168
162
157
160
165
167
167
131
136
148
152
147
142
141
145
149
154
156
155
155
155
154
154
150
145
144
146
149
148
146
144
150
156
154
147
143
147
152
155
154
151
150
151
152
152
151
153
162
172
177
167
157
152
156
162
164
163
132
126
130
138
142
144
145
146
148
152
156
157
156
152
150
150
148
146
147
149
153
151
149
150
155
158
155
150
149
151
151
149
147
147
148
150
148
147
147
150
156
163
162
155
150
151
156
158
157
156
142
132
127
132
139
146
149
149
148
150
155
159
158
153
147
145
145
146
148
152
155
154
152
151
153
154
152
153
157
158
154
149
149
152
153
151
148
147
150
154
158
159
153
147
147
152
157
157
154
155
148
140
134
134
137
145
149
147
145
147
151
156
157
155
152
150
148
148
150
154
157
155
151
150
150
149
149
152
157
158
153
152
157
160
160
154
149
151
156
162
164
161
154
148
148
151
155
156
157
160
143
141
140
139
142
146
145
143
142
144
145
149
151
155
156
156
153
152
154
156
155
152
150
149
151
152
151
150
149
148
149
154
160
163
162
157
155
156
159
162
164
161
154
150
149
149
150
153
157
162
138
141
146
150
152
150
145
142
142
141
139
140
143
151
156
154
152
152
155
156
153
150
148
149
152
154
156
153
147
144
147
154
158
157
157
159
160
157
154
153
155
154
149
148
148
149
148
148
152
157
140
146
153
158
155
149
144
143
142
137
133
136
141
149
150
146
143
145
149
150
148
147
147
147
149
154
159
158
153
150
151
154
153
150
152
158
160
153
145
144
149
150
147
148
151
156
154
148
147
152
146
151
156
156
147
142
142
145
142
137
135
141
150
152
148
142
138
139
138
134
136
143
147
148
149
155
160
161
159
155
151
150
148
149
153
159
157
149
141
142
151
154
152
152
157
163
162
154
148
152
147
149
152
150
145
141
143
147
146
142
141
148
157
158
152
146
143
142
137
131
134
144
151
154
155
157
160
160
156
151
147
145
147
151
155
159
156
148
142
144
154
159
159
157
160
163
163
156
152
153
145
145
146
149
151
150
149
150
149
148
146
149
153
157
156
152
151
150
149
146
147
151
158
161
159
156
156
156
153
148
146
146
148
150
153
157
156
149
143
144
155
163
163
159
157
158
157
154
152
152
142
141
143
149
155
156
153
150
150
148
144
143
147
153
154
152
152
155
159
157
155
155
160
161
157
153
153
157
156
153
151
151
150
148
149
154
155
150
143
143
153
162
163
159
155
155
155
153
151
150
142
142
142
147
151
152
149
148
146
142
139
139
145
150
150
146
147
153
157
154
151
152
158
161
157
154
157
161
162
159
157
156
154
152
152
155
157
152
147
147
153
159
159
158
157
158
160
157
154
153
148
146
143
141
142
144
146
147
145
140
136
140
148
153
151
147
147
150
151
148
148
152
158
160
158
157
158
160
158
155
154
156
157
158
158
160
160
158
155
155
156
158
157
157
156
156
158
158
158
159
152
151
143
135
132
140
148
152
151
145
141
144
152
158
157
156
154
154
153
152
155
156
156
155
155
155
154
152
148
147
150
153
155
157
161
162
162
161
159
161
160
159
158
157
152
147
147
152
158
162
152
153
145
134
133
142
151
156
157
153
149
150
155
160
161
160
159
158
161
163
164
158
149
145
146
149
150
147
145
147
149
150
150
151
154
157
159
159
158
160
162
162
161
156
147
141
143
148
155
158
151
155
152
146
144
146
150
152
153
152
153
154
158
159
158
155
154
157
164
170
168
157
145
142
146
148
147
144
147
151
152
148
143
143
146
152
157
156
153
154
158
163
163
154
145
143
149
154
155
153
149
154
157
155
152
149
147
144
145
146
149
153
158
158
154
149
146
150
160
166
165
157
149
150
155
155
147
144
148
153
153
147
140
141
147
153
158
158
153
151
155
162
163
154
147
149
157
161
158
152
146
149
151
151
151
149
146
146
146
145
145
148
155
158
156
151
147
148
154
158
158
155
154
157
162
160
151
146
149
152
151
149
148
150
155
158
161
162
159
156
156
161
162
157
153
155
159
161
157
151
144
142
142
144
146
147
148
151
153
150
147
146
152
156
156
155
154
154
154
153
152
152
153
155
158
158
154
152
152
151
151
150
153
157
160
160
159
160
160
159
157
156
156
155
156
156
156
155
153
149
139
137
139
142
146
149
150
152
153
152
152
151
150
149
151
155
160
159
154
148
148
150
152
151
152
156
158
158
156
153
151
151
154
158
162
160
156
153
154
155
152
148
146
147
152
154
152
150
151
148
135
136
139
144
148
153
154
152
150
150
152
152
148
144
147
155
161
156
146
144
146
152
153
151
152
158
161
161
157
154
154
153
152
154
157
160
157
153
150
149
147
143
141
141
146
149
151
152
152
150
138
139
140
142
146
153
157
155
151
149
149
149
145
144
150
158
160
151
142
143
149
153
153
152
154
157
159
157
155
154
155
155
152
151
153
159
162
159
154
150
149
148
147
145
146
148
153
155
154
150
146
144
141
139
140
145
154
157
156
151
147
145
145
148
154
158
157
151
149
152
153
153
151
151
153
154
153
150
150
151
152
154
152
151
152
157
161
160
157
154
154
156
157
154
151
150
154
157
154
149
148
144
142
140
138
142
150
157
160
155
148
145
147
149
150
148
150
154
159
161
160
155
153
153
152
151
148
146
144
145
146
149
150
152
154
156
156
154
153
154
155
158
159
158
156
155
156
157
154
151
142
140
143
146
146
145
150
157
161
156
149
148
150
149
144
139
143
152
160
162
161
158
158
157
155
151
149
146
142
141
143
148
150
153
156
157
156
153
151
151
152
153
155
156
156
157
158
157
155
154
139
140
145
151
152
152
154
158
157
152
147
149
152
151
144
139
143
150
153
151
153
156
159
158
155
153
152
150
145
143
144
148
153
156
158
160
162
161
157
153
150
150
151
151
152
155
159
159
156
154
143
147
153
156
155
154
154
155
153
147
144
148
153
154
150
147
149
151
148
144
145
150
154
153
150
150
151
152
151
149
147
150
156
158
158
158
162
163
161
154
150
149
150
150
150
153
159
160
156
151
149
154
159
161
156
149
148
150
150
146
143
146
153
156
155
153
152
151
149
146
147
149
151
150
146
145
148
153
154
153
151
153
157
157
154
152
154
156
155
150
145
146
149
151
152
155
158
157
152
148
145
149
155
156
150
142
141
148
155
154
148
148
154
159
159
155
152
152
153
153
155
156
155
151
146
147
150
154
155
155
155
155
155
153
152
151
151
152
151
148
144
145
148
153
157
157
154
149
146
148
138
143
146
146
140
135
138
150
159
161
153
152
157
162
162
156
153
154
155
157
158
160
159
154
151
152
155
157
158
160
161
159
155
153
154
157
159
157
156
153
151
149
150
153
158
157
152
144
143
151
140
145
146
143
138
135
141
151
156
155
151
153
158
160
157
152
151
153
154
155
156
158
157
153
150
151
155
159
162
165
165
161
157
157
160
163
163
159
158
156
154
150
149
150
154
156
153
148
145
151
145
150
153
151
144
141
143
148
148
146
146
152
157
155
149
145
146
149
152
152
153
153
151
149
147
148
150
153
158
161
162
158
157
159
162
161
156
153
153
153
151
147
145
146
150
154
155
153
149
148
146
149
154
154
149
145
146
148
147
146
147
151
153
151
146
143
146
150
153
154
154
150
147
146
148
150
148
144
146
151
153
153
152
155
157
155
151
152
155
154
149
144
141
145
151
155
155
151
148
147
143
144
146
146
144
144
148
151
152
151
149
149
148
147
147
149
151
153
156
156
155
151
148
148
152
154
149
141
139
142
146
149
149
151
153
153
153
158
164
164
153
143
140
147
156
157
154
148
145
148
141
140
139
137
139
144
151
153
152
152
149
145
142
144
150
154
154
153
154
155
154
150
148
150
153
154
153
147
143
144
147
151
153
155
155
156
157
162
167
169
161
151
148
153
160
160
155
150
148
149
139
138
137
138
143
148
151
150
147
149
149
144
140
143
150
155
153
149
148
149
151
148
147
148
149
151
155
156
151
149
151
156
160
160
158
157
157
158
161
166
165
161
157
158
161
161
159
157
154
151
141
140
140
142
148
151
150
144
142
146
150
148
145
146
152
156
152
146
142
143
147
147
147
146
145
148
156
158
153
148
150
156
159
157
153
151
151
151
152
159
164
164
161
160
161
161
160
159
157
155
145
142
139
139
145
148
146
140
139
144
150
151
149
149
154
157
156
149
142
140
144
146
148
146
143
147
154
155
149
143
146
151
152
148
145
145
147
148
150
156
162
162
158
157
159
161
159
154
155
157
141
138
133
133
138
142
141
139
140
144
147
147
147
148
152
155
154
150
145
142
145
147
149
146
143
148
155
156
150
146
147
150
150
147
144
145
147
150
154
159
161
158
153
152
157
162
158
152
151
155
136
134
133
134
138
141
141
142
144
145
145
143
143
145
148
148
148
148
148
149
150
149
147
145
146
152
162
165
158
154
153
154
154
153
151
150
150
155
161
164
163
157
152
152
156
159
157
153
150
152
139
138
141
141
143
144
145
147
147
146
145
145
145
145
145
144
144
147
153
157
157
152
146
146
152
159
166
166
159
156
155
154
154
154
154
154
156
161
165
163
161
158
158
157
155
154
152
154
154
154
156
156
151
146
141
138
141
140
142
144
147
150
151
149
143
139
139
141
143
143
145
148
149
149
152
159
166
167
160
156
155
156
157
157
162
165
164
160
156
154
156
161
163
159
153
149
149
153
155
153
156
158
154
146
136
130
136
143
148
149
148
148
147
145
140
139
141
145
147
146
147
149
151
151
150
152
155
157
158
157
154
154
156
159
164
165
160
156
154
151
151
154
157
158
154
150
148
150
154
156
153
153
151
149
145
142
143
148
151
151
147
145
144
143
142
143
145
149
151
152
151
150
149
149
151
153
156
158
160
159
152
148
151
158
164
161
156
155
155
154
151
151
153
156
155
152
152
155
159
161
146
144
143
149
155
157
153
151
152
154
151
147
145
144
145
145
145
146
149
153
152
148
142
142
148
154
158
161
163
163
153
146
147
154
159
159
157
157
160
161
159
157
157
156
153
152
155
162
166
165
142
140
138
146
155
160
157
153
154
157
157
153
149
147
147
145
142
142
145
150
151
147
140
141
146
151
153
155
162
167
162
151
145
147
151
156
156
157
161
163
162
159
157
154
151
151
155
161
166
167
144
144
143
147
154
160
158
154
153
156
158
157
156
154
150
145
141
141
144
148
149
147
147
148
150
150
147
149
158
166
164
153
144
144
148
152
152
152
155
157
156
151
149
150
152
154
155
156
159
164
147
150
150
153
157
160
158
156
154
156
157
159
162
162
155
146
142
142
146
148
148
149
152
154
155
152
147
147
152
159
160
155
152
153
155
152
149
148
151
153
150
145
145
150
156
159
156
154
154
159
148
154
157
160
160
158
156
156
157
158
158
160
164
165
158
149
142
142
146
147
148
149
150
150
151
151
150
149
148
151
155
159
163
166
164
157
152
151
153
154
153
151
154
158
160
159
157
155
155
159
148
153
157
158
155
151
149
152
157
158
158
159
160
161
158
154
149
145
144
145
148
148
146
143
146
152
154
150
146
147
152
159
164
165
164
161
159
158
156
154
155
160
165
165
161
156
155
157
158
161
142
144
146
147
147
145
145
147
151
156
160
161
157
152
152
156
158
152
148
146
148
148
145
143
148
153
155
150
146
149
152
155
155
154
156
158
160
159
154
150
152
160
167
165
158
154
154
157
159
161
136
129
132
138
144
147
148
146
146
152
162
165
160
149
143
150
158
159
154
150
150
149
147
147
151
154
154
150
150
152
153
150
148
145
148
152
155
154
149
148
151
157
161
159
155
155
156
157
158
159
137
130
132
140
150
154
153
149
145
148
158
166
163
150
140
143
152
158
157
155
153
151
149
148
150
150
150
149
150
152
151
148
146
146
147
149
148
148
149
152
156
159
157
152
154
157
158
158
158
159
143
137
138
144
153
157
159
154
147
145
150
158
160
152
142
141
148
154
156
156
155
152
150
149
148
148
148
147
147
147
146
147
149
150
151
150
148
150
154
159
162
160
155
151
153
158
158
158
158
160
146
140
137
137
145
154
159
157
147
141
142
148
153
150
144
143
148
154
157
157
156
153
151
150
151
154
154
150
145
142
144
147
152
154
156
158
157
156
157
160
161
157
151
149
152
155
155
154
156
159
146
143
139
134
138
148
154
153
146
137
135
140
145
147
146
146
149
154
158
157
156
153
151
151
153
159
162
158
150
146
148
151
152
153
159
165
165
158
153
154
155
152
146
147
151
153
152
151
153
156
149
150
148
143
139
142
146
147
143
136
134
139
145
147
146
145
147
152
153
152
152
151
150
149
151
157
163
163
157
153
152
152
151
152
158
165
161
150
143
146
153
153
148
149
154
157
154
150
150
155
150
154
156
151
143
139
140
142
142
139
141
148
154
152
148
145
145
147
144
141
141
146
149
149
149
153
160
164
163
158
150
145
145
149
153
157
153
142
139
146
156
159
156
155
158
160
157
152
150
154
146
147
150
151
148
146
145
144
144
144
147
154
160
158
152
148
148
148
142
135
135
143
151
154
153
152
155
161
163
156
147
140
142
146
149
150
148
143
144
150
159
162
159
156
156
158
156
154
153
156
136
133
138
147
155
158
155
151
148
147
147
151
156
159
158
155
154
154
150
145
143
148
158
163
159
152
149
155
158
155
148
144
145
148
149
149
149
147
148
154
160
163
160
154
151
152
153
154
158
163
132
126
131
143
153
158
156
152
150
149
146
145
146
153
156
156
157
158
158
156
153
155
162
165
159
151
149
155
158
157
154
153
153
152
152
152
152
149
149
154
160
162
158
151
147
150
153
156
161
167
140
137
136
138
144
148
149
148
148
148
146
142
141
144
148
150
153
156
157
156
156
158
162
161
155
151
155
161
161
159
157
157
156
155
155
156
155
151
148
153
158
160
155
150
149
152
155
159
162
164
151
151
143
136
136
143
148
149
148
146
144
144
143
143
144
145
147
148
149
150
154
159
160
158
154
155
157
158
157
157
156
155
152
151
154
158
158
155
153
155
159
160
158
154
152
152
155
158
161
162
156
154
143
133
133
144
154
157
153
147
141
142
147
151
151
149
147
146
149
152
156
156
155
154
154
154
152
148
146
149
153
152
147
147
152
159
161
159
157
158
162
165
164
160
153
149
149
154
158
160
151
149
139
129
131
142
155
161
160
151
142
141
149
158
161
157
151
150
156
161
160
153
146
146
148
151
146
141
141
147
151
149
145
145
152
161
164
160
155
157
163
169
168
161
151
146
147
153
156
158
145
145
142
137
139
141
146
153
157
153
145
142
149
157
161
158
153
153
158
162
158
150
143
142
144
145
144
143
147
150
149
145
139
141
151
162
167
160
151
150
160
169
169
158
147
147
154
159
157
155
143
145
150
154
151
144
141
144
150
151
148
146
149
155
157
155
151
151
153
154
153
151
148
149
149
149
149
150
153
154
149
143
136
138
150
161
168
162
150
145
154
166
167
158
148
151
161
165
160
152
144
147
153
157
156
149
144
146
151
152
150
149
152
155
155
153
152
151
151
149
150
152
156
159
161
159
158
157
156
154
150
149
148
151
155
160
164
161
154
149
152
162
165
160
153
154
161
163
158
152
147
147
147
146
147
149
151
156
158
155
151
151
154
155
153
153
154
156
155
152
151
153
157
160
165
166
163
161
159
156
154
154
159
163
163
161
156
154
152
152
155
160
163
161
157
155
155
156
155
154
147
147
140
132
133
145
155
161
160
156
153
153
154
152
151
153
157
158
156
153
152
153
154
155
159
163
164
163
162
161
157
154
155
161
165
163
153
145
146
152
158
160
159
156
153
153
154
156
158
158
147
147
140
130
131
145
156
160
157
153
153
154
152
149
150
156
159
155
149
147
150
153
150
148
152
159
161
162
161
161
157
151
149
153
160
162
154
146
147
152
158
158
153
148
148
151
156
161
163
162
147
148
141
134
134
145
154
157
154
151
153
152
149
148
153
160
161
152
145
144
148
151
149
148
153
158
158
155
153
154
154
152
151
152
156
158
157
153
152
154
157
156
152
147
147
152
159
163
163
161
147
145
140
135
134
140
149
153
154
153
153
152
149
150
154
159
159
154
150
149
150
150
151
154
158
158
155
150
147
147
150
154
157
158
157
154
154
153
154
155
157
158
158
154
152
153
158
160
157
155
144
139
137
135
133
136
144
151
155
156
154
153
154
155
157
155
155
154
155
154
153
153
158
162
162
158
154
150
148
146
148
154
159
160
157
150
147
147
149
152
156
160
162
160
156
155
157
156
152
149
139
135
135
138
139
140
144
150
155
156
153
154
158
161
160
153
150
150
152
152
153
156
162
165
164
159
157
156
153
150
149
152
156
158
155
149
146
147
148
150
152
155
157
156
155
155
156
155
152
150
136
135
138
142
143
144
146
151
154
153
149
151
156
161
159
153
148
145
145
146
149
153
159
161
160
157
158
159
158
154
150
150
153
157
156
154
153
155
154
150
147
145
147
149
151
152
155
156
156
156
141
139
142
145
145
146
149
151
152
149
146
146
150
153
150
146
144
143
143
142
144
148
154
156
155
154
156
158
158
154
150
151
155
159
160
158
158
157
154
146
140
140
143
147
148
149
151
156
159
159
146
144
146
146
145
146
149
151
151
147
144
146
148
147
142
139
139
141
141
143
145
148
151
151
150
152
156
158
156
152
151
153
157
161
159
155
152
148
143
139
137
140
146
151
152
150
152
154
157
157
147
147
149
147
144
143
146
150
151
149
148
151
155
152
144
139
140
142
143
147
151
154
151
146
146
152
160
160
154
149
150
153
155
155
153
149
145
142
141
142
143
146
151
157
157
155
153
152
152
154
143
147
148
147
142
139
140
147
150
149
148
154
161
160
154
148
147
148
150
152
157
159
152
144
144
154
164
162
155
149
150
151
150
150
150
150
150
149
151
153
155
155
158
160
159
156
152
150
150
153
140
147
153
152
144
138
138
143
146
145
142
147
157
160
158
153
151
153
154
154
156
156
151
146
146
153
159
160
157
152
151
149
148
150
155
159
160
159
158
156
157
157
159
158
155
152
150
151
152
152
139
148
155
156
149
143
141
144
146
143
139
142
149
153
152
150
149
152
154
153
151
149
148
150
151
152
153
154
155
153
150
148
148
153
161
165
164
160
155
151
150
153
155
154
150
148
149
151
153
152
140
146
152
154
151
149
148
149
150
148
147
147
147
148
147
147
148
150
151
150
147
145
145
149
153
156
154
150
149
147
147
147
149
153
159
162
161
160
155
151
148
148
150
151
151
150
148
148
150
153
138
142
145
145
146
148
151
152
152
153
155
153
149
147
150
152
152
150
149
149
149
145
143
146
152
157
156
149
143
141
143
146
150
152
153
154
155
160
163
161
156
150
150
154
158
156
149
145
147
155
137
139
139
137
139
145
149
150
149
151
153
149
145
147
155
160
156
149
147
149
151
146
143
146
152
156
156
151
145
142
143
148
152
153
152
150
151
157
166
170
165
157
154
158
160
157
148
145
146
151
138
140
138
135
138
145
149
147
143
145
146
143
140
147
157
161
155
146
143
146
149
146
145
149
155
157
156
152
148
148
149
153
155
155
151
148
149
153
160
166
164
159
157
157
155
151
146
145
145
144
146
144
139
135
140
149
152
146
141
142
146
148
148
151
157
158
151
143
141
143
145
144
146
152
158
159
157
151
146
147
152
155
154
152
148
149
149
150
153
158
160
159
157
155
153
149
146
145
146
145
160
149
138
131
140
151
154
147
140
143
152
159
161
158
157
153
150
146
143
141
142
142
145
149
153
157
156
148
140
140
149
156
154
149
146
149
152
152
151
154
160
161
159
158
157
155
154
150
151
153
162
151
136
131
137
146
148
144
139
141
150
157
160
156
152
149
148
146
144
141
141
141
142
142
146
153
156
150
141
139
148
158
159
154
149
151
152
152
153
157
162
161
158
157
160
162
162
158
156
158
154
153
143
139
140
144
143
143
141
142
145
146
145
144
143
143
144
145
144
142
142
141
138
137
142
153
160
159
148
145
151
162
166
163
157
152
151
154
159
163
162
158
153
152
155
160
163
161
158
154
148
155
155
150
146
144
145
146
146
145
145
142
139
139
141
144
145
146
147
147
146
143
138
138
144
156
163
161
154
151
154
160
164
163
158
154
154
160
166
165
160
153
150
149
149
153
158
159
156
152
157
156
150
146
145
145
148
149
151
152
150
149
146
145
146
150
153
152
147
144
147
154
157
155
155
162
170
171
162
157
157
159
158
157
158
160
159
156
152
150
154
163
170
167
157
149
150
158
162
159
154
154
150
146
142
143
146
146
148
148
148
147
145
144
146
149
153
152
148
145
148
154
158
156
156
159
164
164
160
156
152
150
150
152
157
160
159
157
155
153
153
160
167
168
162
154
152
156
160
159
149
147
145
146
152
156
153
148
144
144
144
144
144
144
146
150
152
152
152
151
151
151
149
150
154
159
162
161
158
154
147
143
145
150
156
158
158
160
161
161
158
157
160
162
163
161
160
160
162
161
143
138
136
143
155
163
159
150
144
144
146
147
147
146
147
149
149
148
150
151
151
147
143
144
150
158
160
159
158
157
153
149
148
152
155
157
157
159
162
162
159
156
154
156
159
162
163
164
163
163
139
135
132
138
152
163
163
155
153
154
156
155
151
150
148
148
146
146
148
149
149
147
145
147
151
154
153
153
158
164
165
160
153
151
151
155
156
157
157
156
154
153
153
153
156
159
159
159
158
161
141
138
135
138
148
159
163
161
161
164
163
161
157
154
150
147
145
148
152
153
153
152
153
155
156
153
147
148
156
167
168
162
154
150
149
151
152
154
155
154
152
150
152
154
158
159
155
152
151
159
144
145
143
145
150
156
159
160
161
162
161
160
161
160
154
146
143
148
156
160
158
156
156
158
160
155
149
147
153
160
161
159
157
156
154
150
148
152
158
158
154
152
154
159
162
159
153
149
150
157
149
150
150
152
152
154
154
156
157
156
154
155
161
164
157
147
140
143
151
158
158
154
152
153
156
157
154
152
151
152
155
159
165
167
163
154
150
154
160
161
157
154
156
161
161
157
153
150
151
157
155
153
153
154
154
153
152
153
156
155
153
155
158
159
155
149
143
142
145
150
153
151
148
145
148
154
158
157
154
153
155
159
165
166
165
160
158
160
162
159
155
153
156
159
158
155
152
151
152
157
161
157
154
153
155
154
153
152
154
156
160
161
157
150
148
151
153
152
149
148
151
150
147
144
145
151
156
158
158
158
158
157
158
160
161
161
163
163
160
154
149
151
157
161
160
157
152
151
153
158
160
156
154
156
158
158
153
147
146
154
163
167
161
148
141
150
161
163
159
154
152
151
149
149
150
152
155
156
157
158
158
158
158
159
158
159
160
159
155
149
147
152
162
169
170
163
156
152
156
161
148
150
153
157
161
157
149
143
142
148
158
166
163
150
141
146
157
163
160
154
151
149
149
151
154
156
156
153
152
152
154
156
159
160
158
156
152
152
151
150
151
156
166
174
173
166
157
154
158
162
141
144
148
153
154
152
150
146
143
143
149
157
160
152
142
141
148
154
153
150
147
146
147
150
154
158
156
152
149
149
150
152
155
155
156
156
153
152
153
155
157
160
162
161
161
161
156
155
159
162
145
145
144
144
145
151
156
153
145
139
142
149
154
149
141
138
144
150
151
149
147
146
146
147
150
155
157
155
153
153
153
151
149
149
154
161
162
159
157
159
162
160
153
148
149
153
155
157
161
162
150
148
142
139
141
151
159
157
147
138
139
146
150
148
144
142
147
154
156
154
153
151
148
146
146
152
157
159
157
158
160
157
151
150
158
168
169
161
156
159
162
159
148
144
145
151
154
156
160
163
151
149
144
139
139
147
154
153
148
142
143
150
153
151
148
148
151
155
156
156
156
154
151
147
145
149
156
159
159
160
162
161
158
157
163
168
163
153
150
155
162
160
152
151
153
155
154
153
156
160
147
148
147
143
141
143
145
147
148
149
153
157
158
153
149
150
152
153
152
152
155
154
152
148
145
147
153
158
160
160
157
155
157
158
159
158
152
145
146
153
160
162
160
159
159
157
153
151
152
156
139
141
147
147
146
144
142
142
145
150
157
160
159
153
149
149
151
152
149
147
148
150
151
149
147
144
145
152
159
158
151
146
148
152
151
148
146
145
149
155
159
161
161
158
156
155
154
154
155
158
132
134
142
149
153
152
146
142
142
147
153
155
154
150
148
149
152
154
154
150
146
145
149
153
151
143
137
142
152
156
151
147
148
150
149
146
147
150
155
159
161
160
158
154
151
152
155
159
162
165
132
131
138
144
151
153
149
145
144
148
152
149
146
144
146
150
154
157
158
156
152
149
153
158
156
148
140
142
149
154
155
156
157
156
154
151
151
152
155
159
162
161
157
151
149
151
155
159
165
169
139
138
136
137
141
147
149
148
150
154
156
149
139
135
140
149
156
157
158
158
160
160
160
161
158
154
152
150
152
156
159
160
159
157
156
156
155
152
152
156
160
160
157
153
151
151
154
157
162
164
146
146
142
138
140
146
150
150
150
154
155
149
139
135
140
149
154
154
153
155
160
163
162
159
157
157
157
153
154
158
160
156
148
144
148
155
156
154
151
154
157
160
159
158
156
155
155
157
159
159
145
149
147
144
147
150
152
150
149
149
147
145
144
145
148
149
149
149
151
154
157
157
156
156
158
157
153
146
148
155
158
150
139
134
142
153
158
155
152
154
158
162
164
164
161
159
157
157
157
157
144
146
146
146
150
151
151
151
151
148
142
140
145
153
155
150
144
145
151
155
154
149
149
153
160
158
152
145
145
151
154
149
143
141
148
155
158
154
151
154
161
168
168
166
162
161
160
159
157
156
146
145
144
147
149
146
146
149
155
152
143
137
143
153
157
151
144
144
149
151
150
147
148
153
157
156
154
152
151
150
150
150
153
155
156
157
157
152
148
151
161
170
169
162
157
160
164
163
159
156
152
147
146
150
151
145
142
147
155
157
149
142
145
151
153
151
147
145
146
146
146
148
151
152
151
152
156
159
157
153
151
155
161
161
156
155
155
153
149
149
156
164
164
157
152
157
164
166
162
158
154
150
150
152
152
147
145
150
157
159
154
151
151
150
148
148
149
151
149
147
146
149
153
154
152
154
159
162
161
157
157
161
165
163
154
151
151
153
151
148
150
157
160
156
152
153
159
163
163
163
152
152
150
147
145
146
149
154
157
156
153
154
154
151
144
143
148
154
155
154
152
152
152
154
156
158
160
162
164
163
162
162
164
163
158
152
148
149
150
150
153
159
162
160
154
152
154
158
162
166
150
153
146
136
133
141
152
157
155
150
148
151
153
149
143
141
145
152
156
158
157
155
152
151
155
158
158
161
164
166
162
157
155
158
161
157
149
145
148
153
161
165
166
163
158
155
155
159
163
166
150
151
142
130
129
141
154
159
154
148
146
149
151
149
146
146
148
149
151
154
156
154
148
146
150
155
157
158
160
162
158
151
148
152
158
160
152
148
150
157
163
164
162
160
158
158
161
163
165
165
149
146
139
134
137
149
157
157
153
149
149
150
151
150
151
153
153
150
148
148
150
149
145
145
150
154
156
155
153
155
154
152
152
154
158
158
154
153
154
157
159
157
154
155
157
160
163
164
164
163
146
140
138
142
150
155
155
154
152
151
152
152
152
151
152
154
154
151
147
146
146
149
152
156
158
157
155
153
151
151
154
158
161
162
160
157
153
152
153
154
155
155
156
157
157
158
161
162
160
160
141
137
138
146
153
153
149
148
151
154
155
155
155
155
155
154
152
150
148
147
149
155
163
168
167
161
156
152
153
153
156
161
166
166
160
153
148
147
148
151
155
160
163
161
158
157
160
160
157
154
141
138
141
146
149
147
143
144
150
156
158
158
159
160
161
157
152
147
146
149
153
158
165
169
167
161
156
152
153
154
155
158
161
160
154
147
143
145
148
151
154
157
160
159
158
158
159
158
155
151
144
141
143
147
147
144
140
142
148
155
157
155
154
157
162
158
151
146
146
149
152
154
158
160
162
158
156
155
154
153
152
152
153
154
150
146
146
150
151
149
146
145
148
153
157
157
156
156
156
156
145
140
140
143
144
146
145
144
146
149
150
147
147
149
152
152
149
147
148
149
150
150
153
156
158
157
157
158
157
154
150
148
151
156
157
156
152
152
149
143
137
136
142
152
156
155
152
153
157
160
144
137
133
135
140
148
153
151
147
144
144
146
146
145
142
143
145
147
148
148
150
152
155
157
158
160
162
161
157
151
147
148
153
161
167
166
158
151
143
139
138
140
147
155
157
153
151
153
156
157
144
140
136
135
139
146
153
153
148
142
144
152
155
150
142
139
143
145
146
148
152
154
153
150
155
163
170
164
154
145
144
148
154
161
164
163
156
149
143
143
146
149
154
157
157
153
153
153
153
151
146
146
148
146
142
142
145
148
147
143
145
154
161
157
147
142
143
145
146
148
152
151
145
141
149
163
171
165
152
143
143
148
152
155
155
154
151
151
151
151
153
156
159
159
156
153
153
153
152
149
145
148
152
153
144
138
138
143
147
144
141
144
153
155
151
146
146
148
149
148
147
145
141
142
148
159
163
159
151
146
146
149
151
153
154
155
156
158
158
156
156
158
162
161
155
150
151
154
155
152
142
145
149
149
143
140
140
145
149
146
139
136
143
148
150
149
148
150
151
148
143
141
143
149
155
156
154
150
149
149
151
152
153
154
157
162
164
163
160
157
156
159
161
159
153
149
151
157
161
157
141
143
144
143
142
143
145
149
150
150
146
144
145
147
150
150
149
149
149
147
144
143
144
151
157
157
153
148
145
148
151
155
154
155
158
161
164
162
159
156
155
157
156
155
153
152
154
158
161
163
140
143
144
142
142
146
147
148
149
153
158
157
153
151
154
154
151
145
145
146
148
146
143
146
151
156
158
153
146
144
146
152
154
153
152
153
154
157
159
158
157
154
153
154
156
156
155
156
160
165
137
143
145
142
143
145
146
144
144
151
158
157
151
150
155
157
151
143
142
148
152
149
145
145
150
156
159
156
149
144
144
148
152
153
150
148
149
153
157
157
154
152
154
158
158
154
150
150
153
159
138
141
142
139
141
145
148
145
141
143
147
146
143
145
151
154
150
144
145
150
151
149
148
152
157
158
158
153
149
146
147
151
154
155
153
152
152
154
155
153
149
149
153
157
155
148
142
142
144
145
147
143
138
134
139
149
155
151
143
141
143
145
146
148
150
149
146
146
149
151
149
145
146
153
159
159
155
148
143
145
151
156
157
155
153
155
157
157
154
150
147
148
151
153
150
146
142
140
141
140
159
147
136
131
138
151
158
155
147
144
148
155
160
158
153
144
141
144
149
149
145
140
140
145
152
154
151
142
136
141
152
160
158
150
148
152
157
156
152
150
151
154
154
154
152
152
151
150
149
150
159
149
138
133
139
148
154
153
148
146
150
156
160
157
150
141
137
140
145
146
145
141
140
141
145
149
147
139
133
138
149
157
155
148
147
150
153
151
149
149
152
156
157
157
158
159
160
160
160
159
152
151
146
142
141
145
147
149
147
145
146
145
145
144
142
141
140
140
142
143
145
147
146
146
147
148
146
138
136
139
148
154
155
153
154
155
154
153
151
150
150
152
155
157
159
161
163
165
162
157
148
154
155
151
146
145
147
150
150
148
146
142
139
139
142
146
147
145
142
141
144
147
147
146
146
148
147
146
145
147
151
155
158
159
159
157
158
160
161
157
149
147
150
154
156
158
161
162
157
150
151
149
150
153
159
161
160
159
160
162
159
154
150
148
152
158
163
161
154
150
153
158
159
154
150
151
158
161
160
159
161
163
161
157
155
153
153
152
150
148
152
164
173
174
165
154
156
165
169
164
148
148
151
155
162
161
156
151
152
154
152
149
145
146
151
155
156
155
150
149
151
153
154
152
152
156
161
162
161
160
160
155
150
149
150
155
158
158
156
154
156
164
173
175
169
160
157
160
162
160
145
143
144
149
158
161
156
148
143
143
144
143
142
143
147
151
152
152
151
151
151
149
147
148
154
162
164
160
156
155
157
153
149
147
149
155
162
165
166
164
164
166
168
170
171
169
164
159
158
160
145
139
136
141
152
162
159
148
137
136
142
145
146
145
147
151
152
154
153
153
152
149
148
148
154
162
164
159
155
156
160
161
157
153
151
154
158
161
162
162
162
163
162
163
168
171
168
161
157
162
146
140
133
137
149
161
164
153
141
140
149
154
152
149
149
152
154
156
156
154
155
157
158
156
155
155
155
156
159
163
167
166
162
157
153
154
154
153
152
151
154
156
157
158
162
167
166
162
157
161
147
142
136
138
147
158
164
160
156
156
157
157
153
149
149
151
153
158
160
160
161
164
166
162
155
149
147
153
161
167
167
164
160
159
155
154
152
152
152
151
152
154
157
158
161
162
161
159
155
159
148
147
144
145
150
155
158
160
160
158
153
150
148
149
150
148
149
154
160
164
164
164
163
160
155
151
149
153
159
162
162
161
162
163
161
154
151
153
157
158
156
155
159
161
162
158
156
155
154
157
147
148
149
152
153
153
153
154
156
151
144
143
145
150
151
147
144
147
154
159
159
157
154
154
155
157
157
158
157
156
159
163
168
169
165
155
151
154
160
160
158
156
159
162
162
157
154
152
153
157
148
147
150
153
155
155
154
154
154
151
146
146
148
150
149
146
143
144
147
150
151
151
149
148
153
157
161
161
158
155
158
162
167
167
162
155
153
157
162
161
157
153
156
160
161
157
153
151
153
158
158
154
153
155
159
160
159
156
155
155
155
154
152
149
147
148
148
149
149
148
150
150
149
149
151
154
157
160
160
158
159
160
163
164
159
154
154
159
163
160
153
150
155
163
166
161
152
149
153
160
169
161
156
157
162
162
158
154
153
157
160
160
155
150
147
150
154
156
155
153
152
151
151
152
154
154
156
158
160
159
158
160
165
167
161
154
152
155
159
156
149
147
160
172
176
165
150
146
153
162
164
156
152
153
155
154
150
147
148
153
157
159
157
152
148
149
153
154
154
153
151
150
152
157
160
160
159
158
159
159
158
160
168
169
164
156
150
151
154
152
149
152
166
177
178
165
148
146
154
162
150
149
148
146
144
141
141
142
145
148
152
156
157
153
148
145
147
149
149
148
148
149
153
158
161
161
159
160
161
163
161
159
157
159
161
160
157
156
155
155
157
161
167
167
166
158
151
151
158
162
147
148
149
145
142
141
142
143
143
144
146
151
154
152
148
146
148
151
151
149
149
149
151
152
151
151
153
158
164
168
167
159
150
148
155
165
168
164
159
161
165
166
160
152
150
152
155
159
165
166
150
150
149
148
147
149
152
149
144
141
143
149
152
151
149
149
153
158
159
157
154
152
149
144
141
140
144
152
160
167
171
164
153
148
155
167
170
165
159
162
166
164
152
143
141
148
155
162
167
169
149
147
144
145
148
154
156
151
146
144
146
150
151
150
150
152
155
157
159
160
160
156
150
144
141
141
143
147
151
159
167
167
162
157
159
163
162
157
155
159
161
159
151
146
145
147
151
155
160
164
142
140
139
140
145
149
151
148
146
150
154
154
150
146
148
152
154
152
151
156
160
159
152
147
146
147
146
146
147
152
157
160
164
163
162
157
153
152
153
156
157
157
157
156
154
151
149
150
153
156
135
140
143
144
145
145
143
140
142
149
156
154
147
142
143
149
151
150
148
150
153
154
150
149
148
148
145
145
147
150
151
152
158
161
159
154
151
153
156
156
155
157
161
162
159
156
153
153
154
154
137
145
151
152
152
147
141
136
138
144
151
152
146
140
139
145
150
152
153
151
147
144
144
149
151
148
138
140
146
152
152
153
157
159
158
153
153
156
159
156
154
156
161
161
160
159
158
159
158
155
142
148
149
150
151
150
145
142
142
146
151
150
144
137
137
144
150
155
158
158
153
147
148
154
158
153
142
138
144
154
158
161
164
164
161
154
151
153
155
156
156
158
160
161
160
158
157
158
157
155
144
144
141
140
142
146
148
148
150
156
158
153
142
136
139
149
154
157
159
163
165
162
160
161
163
160
150
142
145
155
162
165
164
163
159
153
150
150
153
156
160
161
162
163
160
156
154
154
154
153
143
140
138
137
139
143
146
147
149
156
160
155
146
140
146
155
158
157
158
161
166
166
162
160
161
161
155
147
147
154
161
159
151
147
148
151
151
150
152
155
158
160
162
163
161
157
155
154
154
152
140
141
144
148
150
148
143
138
141
149
154
154
151
150
153
155
154
155
157
158
158
156
153
154
158
159
155
149
149
155
157
151
140
135
139
148
152
149
148
150
153
157
159
161
163
162
159
157
155
153
142
143
148
155
161
156
145
138
139
144
147
149
151
154
153
149
145
149
155
157
153
149
150
155
161
160
157
153
153
155
155
151
146
143
145
149
148
144
145
147
152
158
158
159
162
165
164
159
155
154
152
147
146
151
157
154
146
143
146
147
144
142
146
152
152
145
140
143
151
155
154
154
156
160
161
159
158
158
157
153
153
158
164
164
158
150
143
140
144
149
155
160
158
156
159
164
165
160
155
154
161
149
143
144
148
146
145
148
152
152
146
142
145
150
151
148
146
145
148
151
153
157
159
158
154
152
156
159
157
151
153
165
178
175
162
150
144
144
148
151
155
156
155
153
154
158
161
161
160
159
161
152
145
143
143
141
142
147
152
153
150
149
149
149
148
148
150
152
151
148
147
150
151
148
146
147
154
159
158
154
156
166
174
169
158
149
147
150
153
151
151
153
153
152
151
151
154
159
165
169
154
153
150
148
143
141
141
145
147
148
149
153
152
147
142
142
148
153
152
148
145
143
143
142
145
147
153
158
161
162
161
162
162
159
155
150
148
151
153
152
151
155
158
155
151
148
150
157
165
170
146
152
152
148
143
142
143
145
143
141
144
150
151
146
139
136
141
148
152
151
148
144
142
144
148
150
152
156
161
166
164
159
156
154
155
153
150
150
152
155
159
161
162
159
155
152
153
157
162
163
144
148
145
143
141
143
147
149
146
142
144
149
153
150
144
140
141
147
153
155
152
147
144
145
149
152
152
154
157
161
161
157
155
156
157
155
152
152
155
159
161
160
160
159
160
158
156
156
157
158
145
141
138
141
146
149
152
153
151
149
150
154
157
156
152
148
149
152
154
152
149
145
144
146
151
153
154
154
155
157
158
157
157
158
159
158
155
155
158
158
157
153
153
158
161
160
156
153
155
158
144
137
138
148
157
157
155
152
151
152
153
155
159
157
154
151
151
152
150
145
143
144
148
154
156
155
154
155
158
160
161
160
160
160
160
160
158
155
155
154
153
152
154
157
159
156
154
153
155
158
142
140
143
153
162
159
153
149
150
152
154
155
156
154
152
150
150
149
145
143
143
148
156
161
161
155
151
152
157
161
164
163
162
160
160
159
157
154
151
151
154
157
159
158
154
153
153
154
155
156
144
144
147
152
156
154
149
147
150
155
158
156
153
152
153
151
149
147
146
148
150
153
156
160
160
155
149
146
149
154
159
162
161
158
155
153
153
153
152
152
154
156
157
155
154
154
156
156
156
154
149
147
146
149
152
151
145
143
149
158
161
155
149
150
155
154
150
148
150
153
153
151
150
153
156
156
151
148
147
149
152
155
156
155
152
148
149
153
156
154
149
147
149
154
158
159
158
157
157
156
149
143
141
142
149
151
147
144
147
152
156
151
146
148
152
153
151
150
152
152
151
150
150
154
156
157
156
155
154
153
150
149
151
155
156
155
154
156
157
155
148
142
146
155
161
161
158
156
157
157
145
138
134
138
147
153
154
148
143
143
147
149
148
147
147
150
152
152
151
149
150
153
158
162
161
160
158
158
158
155
150
148
151
158
166
170
165
161
157
155
151
148
150
155
158
158
157
156
154
151
144
142
141
142
147
152
155
149
141
137
142
151
153
150
146
146
150
151
148
146
149
154
158
162
163
163
161
159
155
151
149
150
153
161
168
172
168
161
155
153
153
154
155
153
153
153
155
155
151
146
147
149
151
152
147
146
147
146
143
140
142
151
156
153
146
144
146
147
145
144
145
147
149
152
159
165
165
160
152
148
149
153
157
159
160
160
159
158
154
150
151
154
157
155
151
150
153
154
151
149
149
148
149
149
144
140
141
146
148
146
143
145
150
151
147
144
144
145
145
144
141
140
140
147
157
165
165
158
151
149
152
157
158
157
154
153
154
157
155
152
151
154
158
158
154
150
151
155
156
155
149
144
141
138
136
138
140
147
152
151
144
141
144
147
147
145
145
147
149
146
141
138
141
150
159
162
158
151
147
150
156
159
158
157
156
157
159
160
160
158
157
156
157
156
154
153
154
159
161
158
149
146
140
135
134
139
144
148
152
152
149
146
146
147
148
148
147
148
150
149
146
143
144
151
158
157
152
145
143
147
154
159
158
157
159
161
162
161
161
162
160
157
152
151
152
154
157
160
162
160
149
152
149
143
142
145
147
148
150
155
158
156
151
150
151
149
147
145
147
150
151
150
147
147
149
151
151
148
145
145
150
155
157
157
158
158
156
156
156
158
157
154
151
150
152
154
155
157
161
165
148
152
153
151
151
152
152
149
149
154
160
158
151
148
148
148
145
142
145
151
155
154
151
147
145
147
152
153
151
147
148
152
157
160
158
155
153
152
150
149
148
150
153
157
157
153
149
150
156
165
143
146
149
149
152
155
157
153
147
147
150
149
144
141
141
142
144
147
152
155
155
155
154
153
151
150
152
154
152
148
149
155
163
167
163
158
157
156
152
145
141
145
153
160
162
155
149
146
149
155
141
141
142
144
148
153
157
155
145
141
141
142
143
142
140
138
141
148
157
157
153
149
151
153
154
153
152
151
147
145
149
159
166
167
162
158
159
160
157
150
144
144
150
156
159
158
154
148
144
145
138
140
141
142
145
150
155
154
148
142
139
143
148
151
148
139
135
142
152
155
151
144
142
144
148
150
150
148
144
143
148
156
158
156
151
149
151
155
156
154
151
149
150
152
153
156
158
156
151
148
136
141
143
142
144
148
151
154
150
146
142
143
149
153
151
142
135
138
146
152
151
146
144
144
146
145
145
144
143
145
147
148
146
143
144
144
144
146
149
151
152
153
156
155
152
153
156
162
162
159
136
142
145
144
144
147
150
153
151
148
145
143
144
147
147
145
143
144
147
150
151
151
153
153
152
146
141
140
144
148
148
143
139
141
147
150
149
148
147
148
149
153
159
159
154
152
155
163
167
164
137
142
146
146
147
150
151
151
148
145
145
145
145
145
146
149
151
150
148
146
146
148
152
154
154
149
145
144
147
152
151
147
145
147
151
154
154
156
156
153
150
151
155
158
156
154
155
162
163
158
150
148
149
154
161
162
160
159
160
161
160
158
154
152
151
152
154
155
154
154
156
157
155
152
151
151
152
153
154
155
158
160
159
158
158
156
153
151
150
149
151
159
168
171
165
156
158
166
169
164
147
145
148
155
161
160
155
152
155
157
155
152
149
149
149
147
144
144
147
150
151
151
150
151
155
158
159
156
154
155
158
156
153
153
155
157
157
156
153
151
152
160
169
173
169
162
159
159
159
158
146
143
144
148
153
155
153
149
148
151
150
148
147
147
148
146
144
146
148
150
148
146
145
148
157
165
166
160
154
154
158
158
157
154
152
155
160
161
160
159
161
166
168
170
170
169
162
155
153
158
149
147
143
143
147
153
155
149
141
140
145
149
150
149
149
151
153
156
155
152
149
147
148
149
156
163
167
163
156
155
160
166
166
161
153
152
155
158
160
162
167
171
169
167
168
169
165
157
154
161
152
151
145
142
146
155
160
150
137
134
143
151
152
150
151
156
159
162
159
154
153
156
158
155
152
154
159
163
162
160
163
166
167
164
157
152
150
152
154
157
165
169
167
163
162
165
166
164
160
162
152
151
146
143
147
155
159
153
144
141
144
147
146
145
148
154
156
158
158
156
157
162
163
157
149
146
151
160
165
165
163
161
163
164
161
156
151
149
151
154
159
164
165
160
158
159
165
167
163
159
151
150
149
149
151
154
157
156
155
151
144
140
138
141
145
150
153
154
155
157
159
162
161
155
149
147
149
156
161
163
163
161
163
166
165
158
152
150
151
152
154
157
161
159
157
156
160
162
159
156
147
149
151
153
154
154
154
156
157
154
146
140
138
141
146
150
151
153
154
155
156
157
157
155
154
154
154
154
155
157
162
166
169
167
164
157
153
153
153
152
153
154
158
160
160
157
156
155
154
156
138
142
148
152
152
152
152
154
155
154
150
147
147
147
148
149
150
152
152
151
150
152
154
156
159
160
158
154
150
152
160
167
170
167
159
153
152
157
160
159
157
156
158
163
164
160
155
153
155
160
140
139
144
148
152
154
153
153
153
153
152
151
152
151
150
149
148
149
151
150
149
149
151
155
157
158
156
155
152
152
155
160
165
164
156
147
147
157
164
165
160
156
159
165
166
160
152
150
156
164
154
145
140
146
156
159
156
153
153
154
154
152
152
153
153
151
148
149
153
155
153
148
147
151
153
153
153
156
158
157
150
150
156
160
154
143
142
149
160
162
156
150
158
165
166
157
145
144
154
163
162
149
140
144
154
157
156
153
154
157
156
153
152
152
153
150
147
148
153
157
157
153
152
153
155
153
152
157
162
161
152
147
149
157
156
147
143
146
154
156
151
149
157
164
164
155
142
142
151
160
154
148
142
144
147
148
148
149
153
156
155
154
153
150
149
147
147
149
153
155
157
159
163
164
160
152
151
157
163
165
158
151
149
153
157
156
154
153
154
155
155
156
160
161
160
155
150
150
155
159
150
149
148
147
145
143
144
146
149
150
150
151
152
150
148
147
151
154
155
155
155
159
164
165
159
147
146
153
160
166
163
158
152
151
155
161
161
159
156
157
162
164
161
155
153
155
159
161
162
162
152
152
151
151
148
146
146
145
145
146
147
149
149
148
148
149
154
157
159
158
156
155
156
155
150
142
141
146
153
161
166
163
155
151
152
158
159
156
153
156
161
161
154
147
146
151
158
163
165
165
154
151
148
149
151
152
151
148
146
148
150
150
147
146
149
153
156
156
158
160
159
155
151
147
146
144
142
143
146
154
162
163
159
153
152
153
152
151
151
152
154
153
148
144
143
146
151
156
158
160
150
145
143
145
151
155
154
150
148
153
155
151
144
141
148
156
157
152
150
155
159
159
153
149
150
152
149
145
142
148
156
161
160
158
156
152
151
153
155
154
153
151
152
151
149
147
147
149
151
152
145
145
144
147
152
155
154
150
148
151
153
150
142
139
146
156
157
151
145
147
152
154
152
152
156
161
158
150
145
147
153
159
162
163
160
155
155
158
160
157
155
155
159
159
157
153
151
152
152
150
146
150
151
152
154
154
153
149
145
146
149
148
144
141
144
151
154
153
150
148
147
145
147
152
161
164
161
154
151
152
154
161
166
168
164
157
154
156
157
153
151
154
160
163
161
158
157
158
157
151
149
151
150
150
151
152
152
151
146
146
149
150
149
145
145
148
150
154
156
157
154
151
151
156
163
163
154
151
151
155
156
162
169
173
166
155
149
149
151
150
149
154
161
164
162
160
159
159
157
150
149
144
141
140
142
146
150
151
150
151
152
154
152
151
150
150
150
153
157
165
168
167
164
164
163
159
151
146
146
151
154
159
163
167
161
151
146
148
153
155
155
158
163
166
164
160
158
156
153
148
145
138
135
135
138
142
145
147
149
152
154
154
154
154
155
155
153
153
157
164
169
170
166
162
160
158
152
146
143
147
151
152
152
151
150
147
147
151
156
158
157
157
160
163
164
161
158
156
154
151
143
137
137
140
146
146
142
140
143
149
152
153
154
155
155
154
153
155
158
159
158
155
153
152
155
157
155
150
146
148
151
149
144
140
139
144
147
149
151
152
152
152
152
155
160
161
159
157
156
155
146
141
140
146
156
153
144
138
140
147
150
151
153
156
154
150
149
154
158
157
151
147
147
150
153
154
154
153
153
154
154
152
149
144
142
144
144
144
145
147
148
149
147
150
157
161
161
158
155
155
154
145
140
145
153
153
146
142
142
146
147
147
150
155
154
151
149
152
157
158
155
154
155
156
153
150
152
155
157
156
155
158
159
158
154
150
146
143
145
148
150
150
147
149
155
159
159
155
152
152
159
148
141
140
144
145
144
145
146
146
144
144
147
152
154
154
154
154
155
156
159
162
162
158
152
148
151
155
156
152
151
155
162
164
163
158
153
150
149
150
150
150
149
151
154
155
154
152
152
154
157
151
146
144
142
140
141
143
144
145
145
147
147
148
150
153
155
154
151
150
153
155
153
149
147
148
152
155
154
149
146
146
152
158
160
161
158
155
152
149
148
150
153
154
154
150
149
153
160
165
149
152
153
153
148
143
141
140
139
142
147
152
151
146
144
147
151
150
145
141
140
141
142
142
145
149
152
154
155
154
151
148
149
150
154
156
156
155
152
150
149
152
155
154
151
147
149
155
164
169
143
149
155
156
151
146
142
140
139
142
148
154
153
148
144
144
148
147
144
138
136
138
142
147
151
152
151
152
156
161
163
159
155
152
150
151
152
154
154
154
155
156
153
149
146
146
151
155
160
163
142
143
145
146
145
144
144
144
144
146
151
156
158
154
149
145
147
149
150
147
144
144
150
156
159
156
151
150
153
159
163
163
161
157
152
150
152
156
158
159
159
155
151
147
147
149
151
152
153
155
144
138
135
138
141
143
145
148
150
152
154
158
163
161
155
149
149
154
156
154
148
147
152
159
162
157
151
149
151
155
158
159
158
157
155
153
154
157
160
160
157
152
151
152
155
153
150
148
150
154
146
139
136
140
145
148
148
149
151
152
154
157
162
160
155
150
152
155
154
148
143
143
149
156
159
155
152
151
155
158
159
156
152
152
155
156
156
156
156
156
154
152
153
157
158
155
149
148
152
156
146
144
143
147
151
153
151
149
147
148
150
153
155
154
151
150
152
154
150
141
136
139
146
154
156
155
152
154
159
163
164
160
155
152
155
158
158
155
153
153
154
154
155
155
152
150
148
149
153
156
146
146
145
145
149
152
152
149
147
145
147
150
151
150
149
149
152
153
150
144
140
140
145
151
155
156
153
152
154
158
163
164
160
158
157
158
158
157
154
154
155
154
153
149
147
146
147
149
153
158
144
143
141
140
144
149
149
148
147
148
150
149
148
151
152
151
151
151
152
151
149
146
146
150
153
156
155
153
150
152
156
160
160
159
156
154
154
157
159
159
155
152
150
151
152
151
150
151
154
156
142
139
138
139
146
149
147
145
147
150
154
151
149
151
153
153
150
148
150
151
151
150
150
152
154
155
155
154
153
154
154
155
155
156
156
152
153
157
162
162
157
150
151
155
160
160
158
157
154
152
142
140
141
146
154
154
150
144
142
146
153
153
151
149
150
151
150
148
146
145
146
149
154
157
156
153
149
152
156
160
158
154
152
154
157
159
158
159
161
160
157
153
152
154
158
161
163
161
155
148
144
145
149
156
158
155
151
143
139
141
147
152
151
147
146
147
149
149
145
141
141
145
152
158
156
151
147
149
155
159
158
156
153
154
157
161
161
160
157
155
156
156
154
150
150
156
161
160
155
150
147
149
153
155
155
151
148
144
142
141
143
148
151
149
145
146
148
148
147
144
142
143
145
150
153
152
150
150
151
153
155
156
156
155
155
156
157
156
152
150
152
156
157
153
150
152
155
157
156
156
147
147
149
151
149
146
145
147
148
147
145
147
151
151
149
146
146
146
148
148
147
143
140
143
151
156
157
153
150
150
153
155
156
155
153
151
152
153
151
150
151
154
157
156
154
152
152
154
156
159
147
144
143
144
143
143
145
149
152
152
149
148
150
151
149
146
146
147
150
150
148
144
142
147
155
161
159
152
149
150
152
154
153
153
154
154
153
154
155
155
153
152
151
153
153
153
152
154
155
155
147
146
145
143
142
145
148
151
154
154
151
149
149
149
147
145
146
148
150
150
148
147
148
154
158
158
155
149
147
149
152
151
150
153
158
161
159
158
159
161
159
153
148
148
151
151
152
152
151
150
152
154
151
148
148
150
152
154
156
156
153
149
147
148
148
146
145
146
149
150
150
151
152
154
153
150
149
148
149
150
151
152
152
156
160
162
159
156
157
160
160
156
151
150
150
150
148
149
151
154
155
157
155
153
154
156
158
158
156
155
152
148
146
147
147
145
145
147
151
152
152
153
152
149
145
142
146
152
154
153
153
155
159
161
161
158
155
153
152
153
155
156
157
157
155
152
149
150
154
161
153
152
152
152
156
159
160
157
152
149
148
147
145
142
140
140
146
153
158
157
153
151
151
149
145
143
148
155
158
154
154
160
166
168
162
155
154
155
154
150
150
152
157
161
163
160
157
153
154
159
145
147
149
150
153
154
156
152
146
141
141
143
144
142
139
137
143
153
160
157
150
148
152
154
151
150
154
158
157
150
149
156
165
168
162
153
151
156
158
155
150
147
152
158
163
165
163
157
152
152
137
146
151
152
151
149
149
148
144
139
136
139
145
149
147
141
139
144
152
154
150
149
153
156
156
154
156
158
156
147
141
145
154
162
157
149
145
152
159
159
153
148
149
153
156
160
162
162
156
151
135
146
151
153
151
149
148
148
148
146
141
141
146
153
154
147
141
141
148
153
152
151
154
155
155
151
151
154
156
150
143
141
146
153
152
146
141
146
153
157
156
153
154
153
149
149
156
165
166
161
137
144
147
150
152
153
151
150
151
153
151
149
149
151
151
150
149
151
154
154
151
149
151
154
154
149
146
149
155
156
152
145
144
147
148
146
143
145
150
155
156
157
159
154
148
145
152
164
170
168
138
140
142
146
152
156
152
147
144
147
151
155
154
151
148
150
154
158
159
153
146
142
144
150
156
154
151
150
154
156
153
147
144
144
146
145
145
148
153
156
157
157
156
152
148
148
153
162
166
163
152
150
148
149
150
151
155
157
157
157
154
153
150
149
148
148
151
153
156
159
160
158
155
157
162
164
160
154
151
149
148
151
153
159
165
162
155
151
150
151
151
154
161
164
159
153
154
160
162
160
149
146
144
147
148
148
149
151
154
156
154
151
150
149
146
141
139
143
149
152
151
151
152
158
165
169
165
158
151
148
147
151
156
162
167
164
157
152
150
150
150
154
161
165
165
163
161
159
158
158
149
146
145
145
145
147
149
151
152
152
152
153
154
154
149
139
135
139
145
147
143
143
147
153
160
164
165
160
154
150
151
157
163
165
161
157
155
155
154
154
155
158
159
160
163
165
162
157
156
158
147
150
149
145
143
148
154
155
151
148
148
152
156
156
154
147
146
148
149
146
141
141
145
148
152
156
162
162
156
152
154
162
169
166
157
150
150
154
158
160
162
163
159
156
158
161
161
158
157
160
146
152
151
144
142
149
157
156
148
143
142
146
150
152
154
156
157
158
155
149
145
145
147
146
147
150
157
160
158
154
157
164
170
168
159
150
148
152
157
162
166
166
164
158
157
159
162
163
162
160
148
150
147
142
142
149
155
154
146
141
139
140
140
144
149
154
156
157
155
152
151
150
149
145
145
149
154
157
158
158
161
163
167
168
165
156
149
149
152
157
161
165
166
161
157
158
163
167
163
157
150
148
146
145
146
150
155
155
153
150
148
144
140
140
144
150
152
153
152
152
154
154
151
147
145
148
150
151
155
162
167
167
167
166
164
159
151
147
147
150
154
160
163
160
157
156
160
163
159
153
146
147
148
148
149
151
155
158
159
159
158
155
149
144
143
148
153
154
152
151
152
155
156
154
152
152
150
148
150
158
168
172
170
164
160
159
156
153
151
150
154
157
159
158
157
156
156
155
154
156
139
143
147
149
149
150
152
155
156
157
159
160
156
151
148
150
153
156
153
149
149
153
158
161
161
158
154
149
146
150
161
169
171
165
159
159
161
162
161
160
160
160
159
159
160
160
156
155
157
163
138
140
143
146
149
149
148
148
149
150
152
155
157
155
153
151
150
152
153
151
147
148
152
158
160
159
156
153
150
148
152
158
164
163
158
155
156
161
165
166
165
162
160
161
162
162
157
157
161
166
145
142
141
146
153
153
148
145
145
149
151
151
153
156
155
153
149
150
154
156
152
145
143
147
151
152
153
157
158
154
147
144
149
154
151
146
146
151
158
162
159
156
156
158
159
158
153
156
160
162
151
144
142
148
155
155
149
144
147
152
154
151
149
151
153
153
151
152
156
158
156
150
146
145
146
146
148
156
162
160
149
140
141
147
149
146
145
148
153
156
153
150
152
154
155
155
152
151
154
155
151
146
144
148
152
154
149
145
148
152
152
150
146
144
146
149
151
154
155
155
156
157
159
158
153
147
146
152
158
158
150
147
147
151
154
153
151
152
153
154
153
152
152
152
153
155
154
153
151
152
151
150
149
149
149
147
147
147
148
150
148
147
145
143
142
145
148
151
152
150
149
155
164
169
161
151
147
149
151
153
151
154
157
157
156
154
150
148
150
154
159
159
156
153
152
156
159
159
156
155
158
155
152
150
147
147
146
147
149
149
150
150
149
147
145
145
146
148
150
149
147
148
156
163
160
151
146
147
149
152
154
158
159
158
152
146
141
140
145
152
160
162
157
152
152
156
161
161
159
158
163
157
152
150
150
150
150
150
152
155
158
157
153
151
150
151
150
151
152
153
151
149
150
152
153
150
146
147
149
156
160
160
158
155
150
146
141
141
145
151
156
157
153
150
152
155
159
158
155
153
160
155
150
150
154
158
158
156
157
160
162
160
154
151
155
160
159
154
150
151
154
153
151
151
153
154
153
150
151
157
164
165
162
157
153
151
151
151
153
154
155
154
153
151
151
154
155
153
149
147
154
151
149
151
157
163
164
162
159
158
158
157
153
150
156
164
163
155
146
145
150
153
153
154
159
165
164
158
152
154
161
168
167
162
157
155
154
155
157
157
158
157
155
152
151
152
155
155
153
149
147
147
148
151
155
160
163
161
156
152
152
154
154
152
155
160
161
156
149
147
149
150
151
155
163
170
172
165
156
152
155
162
167
165
159
152
149
150
152
154
155
156
157
155
152
153
157
162
162
158
146
144
145
147
149
152
156
155
151
148
150
155
160
158
156
155
155
155
153
154
156
156
156
157
160
164
163
162
157
151
146
152
161
164
157
149
145
147
150
149
149
152
157
159
157
157
160
164
165
159
147
142
141
142
145
147
150
150
149
147
147
153
160
161
157
153
150
151
153
158
165
169
168
164
158
155
153
154
152
147
141
145
152
157
153
147
147
154
157
153
148
149
158
164
164
162
161
160
157
152
148
142
140
141
144
147
149
151
151
148
144
146
151
154
154
151
150
151
155
159
165
170
170
166
160
154
151
149
147
143
141
144
148
150
148
146
150
158
162
157
149
148
153
160
162
161
159
157
154
151
150
143
139
143
148
149
148
151
154
152
146
141
143
147
150
151
152
156
159
159
158
159
159
159
159
157
154
150
144
143
145
148
148
145
142
144
148
155
158
156
150
146
145
148
154
157
157
157
158
158
155
146
139
142
149
150
146
146
151
154
151
145
145
150
154
155
156
159
161
157
152
149
149
151
153
152
151
149
147
147
150
152
149
145
143
145
147
150
152
154
152
148
144
144
151
156
158
157
158
160
158
149
141
142
147
147
143
142
146
151
152
150
152
156
159
162
161
160
158
153
150
148
149
151
150
147
147
149
152
155
154
150
145
146
149
153
153
151
150
151
152
149
147
149
155
156
155
152
153
153
154
151
147
145
145
144
143
143
145
147
149
151
152
155
157
161
161
157
153
151
153
154
154
153
151
148
148
151
155
157
152
144
136
143
154
161
160
155
151
149
149
149
151
156
157
154
149
148
150
152
146
150
152
152
147
144
145
146
147
148
150
152
150
149
150
154
154
149
146
149
157
158
155
151
151
152
152
151
152
151
146
138
132
139
152
161
161
156
150
147
147
149
155
160
159
152
147
149
156
161
142
147
153
155
151
146
145
146
148
151
156
157
151
146
146
149
149
144
141
144
153
155
153
149
150
154
153
149
148
147
146
143
138
141
147
154
156
154
150
149
149
152
155
156
155
152
151
154
161
167
142
143
147
149
147
145
144
145
148
153
159
160
154
148
148
150
151
146
139
137
142
149
154
156
157
155
152
149
148
151
153
155
150
147
144
148
152
155
154
154
156
156
152
146
145
150
156
157
159
163
145
140
138
137
139
142
145
147
150
153
157
157
155
152
151
152
152
149
144
140
142
150
160
166
164
157
151
149
150
154
155
157
155
150
146
148
153
158
158
158
158
156
150
143
142
149
155
157
154
155
149
139
131
129
134
141
147
151
152
153
152
153
155
155
152
150
150
151
150
149
148
151
160
167
166
157
150
147
148
151
150
150
150
150
149
150
154
158
160
158
156
154
152
151
151
153
155
155
154
154
150
141
134
133
139
145
149
151
151
150
151
153
155
155
152
150
151
153
153
148
144
147
154
161
161
157
150
147
148
149
150
148
147
149
151
153
153
155
157
157
154
151
153
157
159
157
155
156
158
158
149
147
143
142
146
151
152
149
145
143
146
152
156
154
151
150
155
159
153
141
135
138
147
154
157
158
156
153
153
154
155
155
153
154
156
156
153
152
153
156
156
152
151
153
155
154
152
153
158
162
146
149
146
144
146
152
154
150
140
133
137
147
153
152
149
149
156
161
155
141
136
139
147
152
155
159
161
160
158
158
160
162
160
159
157
157
154
153
153
155
157
155
151
150
149
148
146
147
153
161
141
143
140
138
140
149
153
150
140
133
134
142
150
153
150
148
152
156
154
148
146
148
151
152
151
154
157
156
154
155
158
161
160
158
155
154
153
154
155
156
156
155
155
155
153
148
145
144
147
153
137
137
136
137
141
147
149
147
144
142
144
147
151
153
152
149
147
148
150
150
151
152
152
151
150
149
148
147
149
152
155
157
154
153
150
149
150
154
157
156
154
154
157
160
159
155
152
150
147
145
139
139
140
144
148
149
145
143
146
152
158
156
152
149
148
148
146
146
147
148
148
146
146
149
152
149
145
144
149
155
157
155
151
149
147
147
150
154
155
154
153
154
156
156
156
157
159
158
153
148
143
143
145
149
152
150
144
143
149
158
161
157
151
146
144
146
147
148
148
146
142
138
139
145
149
148
146
147
153
159
159
156
153
150
148
149
152
153
152
150
154
157
156
150
148
152
158
160
159
158
146
146
147
150
151
147
145
147
153
157
156
153
151
149
148
147
148
149
151
150
145
138
133
136
140
143
145
149
153
156
157
157
156
154
151
151
151
150
149
150
154
159
158
152
149
151
153
155
159
163
146
146
149
152
153
149
148
150
153
154
150
150
152
153
151
149
148
148
151
152
150
144
136
133
133
139
144
147
150
152
154
155
155
154
152
150
148
148
147
149
151
155
156
155
155
155
152
152
155
159
143
142
147
153
154
152
150
151
152
151
149
150
151
151
149
148
148
149
150
151
151
150
147
144
143
146
147
147
149
151
152
149
147
148
151
151
149
148
150
152
151
150
151
156
159
157
152
151
152
152
138
138
142
148
151
149
151
153
153
151
148
147
147
146
145
144
147
150
151
148
149
153
157
159
158
155
152
150
151
154
153
146
142
145
153
156
153
152
154
157
156
153
152
156
158
155
150
149
150
148
141
140
141
144
146
147
150
155
156
151
143
140
144
147
146
145
146
151
153
150
150
153
159
163
161
157
153
153
155
156
154
148
146
149
156
160
157
154
155
159
162
161
159
158
155
153
151
152
152
152
151
150
147
145
146
148
151
155
155
149
141
138
144
150
150
146
146
152
157
155
151
150
152
154
152
150
150
154
158
157
156
154
154
154
155
156
154
152
154
157
163
165
163
158
153
155
157
159
158
156
159
157
151
148
148
151
154
154
151
146
142
143
147
149
147
145
148
156
161
157
149
145
146
147
146
145
150
157
163
160
157
157
158
156
152
149
148
150
153
156
160
162
160
156
155
159
164
163
160
157
159
157
152
148
149
152
154
152
147
143
143
147
149
148
145
142
147
155
158
153
146
145
151
154
153
151
155
161
165
158
150
147
152
155
153
147
145
149
155
156
155
154
154
155
156
159
163
163
160
158
151
153
151
148
149
151
151
148
145
144
144
147
151
151
150
145
145
148
150
147
144
150
160
168
166
159
159
163
163
152
138
135
146
158
158
152
147
151
156
154
150
148
151
154
154
154
158
163
164
164
146
149
148
148
152
153
150
146
147
150
151
151
152
154
155
150
147
145
146
146
147
152
162
168
167
159
157
160
160
151
139
138
147
158
159
152
148
151
155
154
151
151
154
154
150
147
154
164
169
169
144
144
144
147
155
157
151
146
148
157
162
159
154
153
153
152
151
151
153
153
151
149
153
157
159
155
152
154
156
155
150
149
152
154
152
147
144
148
153
156
156
158
158
154
149
147
155
163
166
166
143
141
140
144
153
155
149
143
145
156
164
164
158
152
149
150
153
158
161
158
152
147
147
150
154
153
152
151
152
152
151
151
150
148
145
144
143
147
152
155
157
158
156
152
153
156
160
160
158
156
151
154
153
148
144
144
152
157
159
157
153
150
147
146
148
153
158
159
161
163
164
161
158
159
167
171
167
159
152
148
145
147
152
161
168
164
155
151
152
154
154
152
154
158
159
157
156
157
158
159
153
153
151
147
144
145
150
153
156
155
154
151
150
147
145
145
149
153
156
155
152
153
157
162
165
167
163
158
153
148
146
151
160
171
175
167
156
151
151
153
153
153
155
159
162
165
165
164
164
163
153
152
150
146
144
145
150
153
153
151
149
150
153
153
147
138
137
142
148
147
143
145
154
160
158
152
151
154
156
153
151
157
165
170
166
158
153
152
153
153
153
152
153
155
159
163
165
165
165
164
147
151
151
146
142
144
152
158
156
150
145
146
152
154
152
143
140
144
147
145
141
142
150
153
151
145
146
152
155
153
154
159
164
164
157
150
150
154
157
157
153
151
151
152
155
158
160
162
163
161
142
149
149
144
139
144
154
162
161
152
144
143
146
152
154
153
152
153
153
150
146
145
147
148
149
151
151
151
152
152
156
161
166
165
159
151
149
154
159
159
154
151
154
156
157
157
158
160
161
159
145
147
145
140
139
145
154
159
158
153
147
145
144
147
151
154
155
156
156
154
152
148
145
145
150
156
156
151
150
155
163
169
171
170
165
156
149
151
155
157
155
155
159
161
162
159
160
162
161
157
148
146
143
140
142
148
155
157
155
154
154
153
149
144
144
148
151
152
151
152
152
149
145
142
148
154
154
150
153
162
172
175
173
168
164
157
151
149
151
154
157
159
162
162
162
159
160
160
158
155
146
146
145
144
147
152
156
157
154
154
157
159
153
144
140
144
150
152
148
146
146
147
147
145
147
151
153
153
155
161
171
173
169
162
158
158
157
155
155
157
160
162
161
158
158
158
158
156
155
158
141
144
146
148
152
154
156
154
150
149
152
157
155
148
144
147
153
155
150
143
141
145
151
153
154
155
157
157
153
153
158
163
164
160
159
162
165
164
161
161
163
163
158
155
156
160
160
156
155
162
141
144
148
152
155
155
153
149
146
146
150
155
156
154
151
151
153
157
155
147
143
145
153
158
160
159
159
159
154
150
151
155
159
160
160
163
165
163
160
159
161
161
156
153
158
167
170
164
161
162
144
147
150
154
156
152
146
142
144
149
153
155
156
155
154
153
155
157
158
153
146
144
149
154
157
155
155
156
156
155
153
152
154
154
154
156
158
156
154
155
157
158
154
152
158
170
179
175
165
156
145
146
148
151
152
146
139
137
143
151
155
153
150
149
151
154
157
158
156
153
147
144
145
148
150
151
151
153
156
157
154
152
150
148
149
152
156
156
156
155
156
155
153
152
155
165
173
170
159
147
146
148
147
147
145
139
135
136
142
148
150
147
144
142
145
152
156
156
152
147
145
146
149
150
152
153
153
152
150
150
149
150
151
151
152
155
159
161
161
159
158
157
155
153
152
156
161
157
150
145
154
152
148
146
144
143
143
142
144
146
146
146
145
144
145
149
151
151
148
144
143
147
155
160
158
156
154
151
147
143
145
152
157
159
157
154
153
155
159
163
164
163
158
155
153
154
154
152
148
150
162
157
151
148
147
149
149
149
149
150
151
153
154
153
151
149
148
148
149
148
146
147
154
162
161
155
151
149
148
148
150
156
160
161
156
148
144
145
153
162
167
165
159
156
156
159
159
156
154
157
164
157
151
150
151
151
151
151
152
155
159
161
161
160
158
155
152
152
153
153
149
148
151
156
156
152
148
148
153
158
161
161
160
159
154
149
145
144
151
160
164
161
155
154
158
164
165
162
157
157
159
155
151
151
153
154
152
151
153
156
160
161
161
160
160
161
158
154
151
150
150
150
151
152
155
154
152
151
155
161
166
167
163
160
157
156
153
150
152
157
161
159
154
154
158
165
167
163
155
151
151
152
151
152
154
154
154
154
153
153
156
158
158
157
158
160
158
154
149
147
150
152
153
154
157
162
163
159
155
156
161
165
165
162
160
160
156
151
151
155
159
159
156
154
157
162
165
162
157
153
143
147
150
152
152
153
154
154
153
151
154
156
158
156
156
157
158
156
152
150
153
154
153
152
157
166
170
165
157
151
151
156
158
157
155
153
151
148
150
154
158
158
157
154
155
159
162
165
165
162
139
142
147
150
150
149
151
151
149
149
152
155
158
156
154
156
159
157
154
152
155
157
156
154
155
161
164
163
158
151
146
147
148
147
145
144
148
153
155
154
153
153
156
157
158
157
160
164
166
165
141
143
149
151
151
149
148
147
146
145
147
150
152
151
151
154
157
156
153
151
156
164
166
162
156
153
153
155
155
152
147
145
146
144
142
143
151
161
162
155
148
150
157
162
160
157
156
157
157
155
149
149
152
154
153
149
148
147
147
146
143
142
142
143
146
150
155
157
157
156
160
169
173
169
160
152
149
150
152
150
149
149
150
147
145
147
153
161
162
155
148
149
154
159
157
155
153
153
151
149
156
153
149
151
152
149
146
149
154
154
147
140
139
143
148
151
156
161
164
163
164
167
168
166
162
156
153
150
147
146
149
152
153
151
148
149
152
154
156
156
154
150
148
148
150
152
154
154
154
155
159
151
142
144
148
147
144
147
156
160
153
145
145
149
156
159
160
162
162
161
160
158
157
158
159
157
154
150
146
145
148
150
151
150
150
152
152
152
154
159
158
152
147
144
149
154
156
156
157
160
154
151
144
144
147
146
144
145
151
156
156
153
152
156
161
165
162
158
154
150
149
148
148
152
157
156
153
150
151
152
151
147
143
146
151
156
156
153
155
157
157
152
150
151
155
156
154
152
155
157
147
151
151
151
149
148
148
147
149
151
155
157
156
155
156
160
157
151
147
146
146
145
145
149
154
155
151
149
154
159
157
145
138
142
150
158
156
153
152
154
154
153
155
158
160
155
150
149
154
155
141
148
153
154
149
148
150
152
152
154
158
159
155
150
149
151
150
145
145
151
156
153
147
147
151
153
150
148
152
159
158
148
140
141
148
154
152
150
152
155
155
154
156
160
160
155
150
151
156
159
140
143
147
148
145
144
147
151
155
159
163
160
153
146
147
149
148
143
145
156
163
159
151
147
149
153
151
147
146
148
151
151
146
144
146
149
149
150
154
158
159
157
154
154
156
156
155
156
158
161
143
141
141
141
139
140
142
146
152
159
163
158
149
145
147
151
151
146
144
150
155
156
154
151
152
154
155
151
146
143
144
149
149
147
145
148
152
154
155
157
160
158
154
148
150
156
161
159
155
155
147
143
139
136
137
140
142
144
148
153
155
150
144
142
145
151
151
148
144
143
147
151
154
155
154
154
156
157
154
149
145
145
147
147
147
151
156
158
154
153
155
158
156
150
149
156
161
159
152
151
149
143
137
135
138
143
147
148
147
148
148
146
143
143
145
148
148
146
143
141
144
145
151
155
155
152
153
157
160
157
149
145
145
148
151
154
157
159
155
152
152
154
155
155
154
156
160
160
157
155
149
142
136
136
141
148
152
150
147
147
148
149
149
149
148
148
147
145
142
139
138
140
146
152
154
152
149
150
151
151
149
148
150
153
156
157
155
156
156
156
154
152
152
155
157
158
160
163
164
163
148
147
143
142
148
154
155
151
145
143
146
152
155
154
151
150
151
151
145
135
134
139
146
151
153
154
153
149
146
144
148
152
156
159
159
157
153
153
154
159
158
153
150
152
156
158
159
161
164
166
149
153
152
150
151
155
157
152
142
136
139
148
154
153
149
149
154
158
152
140
139
148
154
152
151
154
157
155
150
147
150
156
157
158
157
156
153
152
152
156
158
156
154
154
156
158
156
155
157
162
146
151
150
147
147
152
156
152
142
133
133
143
150
150
145
144
150
155
153
147
148
155
158
153
148
149
152
153
150
149
153
155
154
151
151
152
153
153
151
151
152
156
159
160
160
158
154
149
148
150
142
143
141
140
142
148
151
149
143
138
139
145
148
146
141
140
144
148
151
151
153
154
154
152
148
146
144
143
144
147
151
152
150
147
147
149
152
154
152
148
148
153
160
161
159
156
153
151
147
143
141
140
138
139
141
144
144
144
146
150
153
152
149
143
141
142
144
147
152
154
154
150
148
149
151
150
145
142
143
147
150
150
149
148
147
149
151
153
151
147
149
155
161
157
150
147
149
154
154
151
144
142
141
141
141
138
138
144
154
163
163
156
150
146
145
146
147
149
154
157
156
149
144
147
152
153
152
150
151
153
152
151
151
152
151
151
151
151
148
148
152
159
161
153
144
140
144
151
158
162
150
146
145
144
140
136
138
149
162
168
160
153
152
153
152
149
148
149
154
157
155
151
146
146
148
149
151
154
157
157
155
153
154
155
154
152
150
149
148
148
153
158
158
154
150
147
144
147
155
164
152
148
149
150
146
142
143
151
159
159
151
148
151
154
153
150
149
149
151
152
153
154
152
148
143
143
145
149
153
156
155
152
151
152
152
151
149
149
149
151
151
151
153
157
161
159
151
149
153
158
146
143
146
150
150
148
148
150
151
149
146
146
147
147
146
147
151
153
152
148
149
154
158
157
151
145
143
145
150
153
153
148
144
146
149
151
149
150
153
154
151
148
151
162
168
164
157
154
154
153
136
134
136
140
144
146
148
149
148
146
144
144
144
140
138
144
153
157
154
147
147
153
160
163
160
155
150
148
150
153
153
146
142
144
151
152
150
152
155
158
156
155
158
166
169
164
157
156
157
154
136
132
133
134
137
140
144
149
151
147
141
140
144
144
142
143
148
155
157
150
147
150
156
160
163
160
155
151
150
152
153
149
148
150
154
157
155
153
155
158
162
164
165
165
163
161
160
160
160
157
145
143
140
137
137
139
144
151
152
147
139
140
147
153
150
144
143
151
157
156
152
150
151
155
157
156
153
151
150
151
153
154
154
154
156
157
155
153
153
156
164
167
165
159
156
160
166
168
163
156
153
152
146
141
141
145
149
153
152
146
142
144
150
154
151
145
144
150
158
160
158
153
152
152
152
150
150
152
155
155
155
154
154
153
153
152
150
149
150
154
161
164
160
154
151
158
167
169
162
155
154
150
144
141
145
151
155
155
151
147
146
149
151
151
148
146
148
153
157
156
155
155
156
155
150
148
150
155
160
157
151
145
147
151
153
150
146
145
149
152
156
158
157
154
150
152
158
163
162
158
151
145
140
140
147
155
157
154
151
150
150
152
153
151
150
149
150
151
150
148
147
152
158
157
154
151
153
157
160
153
142
137
144
153
158
154
149
148
150
149
150
152
155
156
152
147
149
157
163
166
148
141
136
140
149
155
153
149
150
153
156
155
153
152
153
151
149
145
143
142
144
149
154
157
157
156
156
157
156
150
142
142
149
157
159
156
154
152
152
150
149
153
157
158
153
147
148
155
161
167
144
138
135
140
150
153
148
144
149
158
161
157
151
151
154
153
149
144
144
146
149
152
154
156
158
156
155
154
152
150
149
152
155
155
153
153
155
155
153
152
154
159
161
159
156
154
155
155
155
159
142
137
136
140
149
151
148
146
151
158
161
156
151
150
151
151
149
148
150
154
157
159
160
158
154
151
149
149
148
148
149
151
153
152
151
153
156
156
153
151
154
158
160
160
162
165
164
157
150
152
152
158
157
152
145
144
149
156
159
158
154
149
144
143
149
160
164
162
158
159
161
162
160
159
162
164
162
157
153
150
149
149
154
161
166
160
153
151
155
160
158
153
151
156
162
163
160
157
158
161
154
157
156
151
147
148
152
156
159
159
156
152
147
144
145
150
156
160
159
155
152
155
159
161
158
154
151
152
153
151
149
153
162
170
172
162
152
148
151
155
155
154
154
158
162
163
164
165
167
168
152
152
151
148
145
146
151
155
157
153
149
147
146
146
144
141
143
150
154
150
146
149
158
162
155
142
140
148
156
157
155
157
163
168
165
158
151
150
151
152
154
156
159
164
164
162
163
165
167
166
146
147
148
146
142
143
149
157
159
153
144
141
144
148
147
143
142
147
151
150
147
148
154
159
153
142
138
147
156
160
158
157
159
161
158
154
153
153
154
153
152
154
160
165
165
160
158
159
162
162
142
146
148
145
141
142
150
160
163
157
148
144
146
150
151
150
151
153
155
154
152
151
152
155
155
152
148
148
152
157
159
158
160
162
160
156
153
154
156
155
151
151
157
164
164
159
155
156
159
159
145
147
147
144
141
145
152
160
162
158
153
151
150
150
151
153
155
157
156
154
153
152
152
154
158
160
156
152
152
157
164
167
168
167
164
157
151
152
156
157
153
151
156
162
163
159
156
158
159
158
150
151
150
146
146
150
156
158
155
152
151
152
149
146
145
149
152
152
148
146
147
148
146
147
152
157
159
157
157
160
167
170
169
167
163
156
152
153
157
159
157
156
158
160
160
159
158
159
159
158
150
152
153
151
153
155
158
155
149
146
146
148
146
142
142
147
150
148
142
138
140
141
140
139
143
152
160
163
161
158
158
159
160
159
159
158
158
158
159
161
161
159
157
155
157
159
159
158
156
157
144
148
152
156
158
158
157
153
147
143
144
147
145
144
145
150
154
153
146
139
138
140
142
142
144
152
161
165
160
153
148
150
152
154
158
164
166
163
158
156
159
158
154
150
153
160
161
156
151
155
140
144
151
156
159
158
156
152
149
149
150
152
150
149
148
152
157
161
158
149
142
145
152
155
154
155
158
160
156
151
150
152
154
155
158
165
167
161
152
150
155
157
152
148
152
165
170
163
155
153
140
144
149
154
156
154
153
153
156
157
157
156
153
151
148
150
157
163
163
154
145
148
157
162
160
155
151
150
150
153
158
161
160
156
155
159
161
157
152
150
156
158
155
149
154
170
184
181
166
151
143
147
148
148
147
147
149
152
158
158
156
153
150
148
147
150
156
159
156
149
144
145
152
156
157
154
150
145
144
150
156
161
158
152
151
154
159
160
157
156
159
161
159
153
154
168
183
184
167
148
150
150
147
142
140
141
147
151
154
152
151
149
146
146
148
153
156
154
148
142
142
144
147
150
154
157
156
148
141
141
146
152
152
150
151
156
162
164
162
160
161
163
162
157
155
159
166
164
155
146
157
154
146
142
143
145
150
150
148
148
148
149
149
150
152
154
155
153
148
146
147
149
151
153
156
159
158
151
143
140
143
151
153
153
155
158
160
162
163
164
164
164
162
159
158
157
154
150
146
149
158
153
148
149
151
153
153
151
149
150
151
153
155
156
156
155
155
155
155
155
155
155
158
160
159
157
154
148
147
148
154
158
159
158
156
155
154
156
162
168
167
162
157
157
160
161
157
152
151
157
154
150
150
153
154
151
150
149
150
152
154
155
157
157
156
156
156
158
159
158
156
156
159
162
161
156
150
147
149
156
162
164
161
158
155
154
152
153
158
165
166
160
153
154
160
165
164
161
160
163
150
149
151
151
149
144
142
141
144
147
150
152
155
155
153
153
154
156
156
154
152
154
156
158
159
157
153
150
151
155
159
160
159
158
159
159
156
151
151
157
162
160
155
156
162
168
168
165
162
162
149
150
151
149
145
140
138
139
142
143
145
148
152
152
150
149
150
153
154
152
152
154
156
156
157
159
159
156
153
151
152
153
155
158
164
165
159
149
146
151
158
159
158
160
166
170
168
163
160
160
146
150
151
148
145
144
145
148
149
149
149
150
150
150
150
151
154
156
156
155
156
157
156
155
157
161
164
161
156
153
152
150
150
153
160
163
159
152
148
150
155
157
157
159
165
168
164
159
159
162
143
147
150
149
149
150
154
156
156
156
155
152
147
146
148
155
160
161
158
155
156
159
158
156
157
160
161
158
157
158
158
155
150
147
149
155
159
158
156
154
154
154
155
157
161
162
158
156
158
162
144
147
150
152
151
151
152
153
153
155
154
151
143
141
144
154
161
161
156
152
154
162
164
162
159
156
154
152
155
161
165
163
154
146
145
150
158
161
158
155
154
157
160
160
159
156
155
154
154
155
149
150
152
153
150
147
144
143
146
149
150
147
143
142
144
150
156
159
158
157
161
169
172
166
159
153
150
151
156
162
166
164
158
151
150
153
156
155
152
153
157
164
166
163
159
156
156
154
151
149
152
149
147
148
148
144
140
141
146
150
149
148
148
151
151
152
154
159
164
168
170
173
171
165
158
155
154
156
158
159
160
159
157
155
155
156
154
149
149
155
163
165
163
158
157
159
158
154
149
149
149
145
141
143
146
146
143
146
152
156
153
150
151
156
159
158
155
156
161
165
165
162
159
158
160
163
162
160
157
153
151
150
152
155
157
157
153
150
153
160
164
160
154
151
155
158
158
153
151
155
143
143
142
145
148
150
150
151
156
158
157
154
154
156
157
159
157
153
152
153
152
149
148
153
162
167
164
157
153
150
147
144
146
154
159
159
156
154
157
161
160
154
149
151
155
156
155
152
155
161
140
146
149
150
151
152
154
154
154
155
157
157
154
152
151
154
154
150
149
149
148
143
143
150
160
163
157
153
153
154
151
146
146
154
160
160
155
152
155
159
158
153
152
154
158
156
154
154
159
162
143
147
149
148
147
149
152
153
151
151
153
154
151
148
149
151
151
149
151
154
153
146
142
146
155
157
152
150
155
159
157
150
150
155
160
158
151
149
154
161
161
155
153
155
158
158
157
158
159
160
146
145
144
142
140
144
150
151
150
149
152
149
147
147
151
153
151
149
152
158
159
151
143
142
149
154
154
151
151
152
152
150
152
155
155
152
148
148
155
162
164
158
152
151
155
158
160
159
156
154
147
146
144
143
140
141
145
148
147
149
151
148
145
145
149
153
152
150
154
159
160
153
145
141
144
152
156
154
148
140
140
144
151
155
153
151
150
151
154
155
157
156
154
151
153
158
161
158
151
147
147
149
149
148
144
141
139
140
142
147
153
150
145
143
146
151
153
153
153
155
155
149
143
140
142
148
157
160
156
146
141
143
150
154
154
155
157
156
152
148
150
153
156
155
155
158
160
157
151
148
144
146
147
147
144
142
140
138
139
145
152
151
146
144
145
149
150
147
144
143
143
138
136
139
143
147
155
163
168
164
154
150
152
156
158
160
160
159
155
150
149
152
154
155
156
158
160
158
155
156
143
140
138
138
142
146
147
143
141
145
150
151
150
147
147
146
143
135
131
129
128
129
134
140
145
148
151
156
162
163
158
155
155
157
159
160
160
159
158
156
155
153
151
152
155
158
160
160
161
162
144
142
138
138
144
151
153
151
148
149
150
151
153
153
151
147
141
133
128
126
129
135
141
144
146
147
148
146
147
148
151
154
154
156
157
157
157
157
158
160
161
158
154
153
155
158
161
161
162
162
149
152
151
149
149
151
153
154
153
151
150
152
154
154
152
149
147
144
140
139
144
153
154
148
145
146
149
147
142
141
147
152
152
152
154
156
156
156
156
157
160
162
160
159
159
162
162
160
159
158
150
155
155
151
147
147
149
151
151
150
148
149
150
149
146
146
148
150
149
148
153
159
158
151
147
149
152
150
144
142
147
151
152
152
153
155
157
156
154
152
154
157
161
162
163
164
166
163
157
153
147
147
146
144
144
146
149
147
145
143
145
147
145
142
137
139
144
147
149
151
155
156
155
151
151
153
153
149
144
143
147
151
153
154
154
155
155
154
151
147
147
152
158
158
157
159
164
164
159
150
143
143
141
142
145
148
148
144
141
139
143
146
144
139
138
140
144
146
150
155
159
158
155
153
154
155
152
146
144
144
147
150
154
157
156
154
151
149
145
142
146
154
159
155
147
146
152
159
160
156
144
145
147
148
144
142
142
144
145
144
143
144
146
146
146
146
146
146
150
157
162
164
160
158
156
154
151
149
150
150
148
148
151
156
157
155
151
147
142
141
147
157
163
157
146
139
139
148
156
160
151
150
153
152
142
133
135
146
153
152
141
141
150
156
156
150
146
144
147
152
159
166
169
166
160
155
152
156
159
157
151
146
147
151
155
156
154
151
148
147
148
153
158
158
155
147
140
141
151
161
154
152
152
149
138
130
134
146
154
151
141
141
149
156
155
150
148
146
146
146
151
160
170
171
166
159
156
158
160
158
152
145
143
147
152
156
157
158
158
156
149
146
149
158
164
160
151
147
152
159
152
148
145
142
136
135
139
144
148
147
145
145
146
145
144
147
153
155
151
144
143
151
161
165
164
163
159
158
157
155
152
146
143
146
151
154
155
159
162
161
153
145
148
159
167
165
160
158
158
158
147
143
138
135
135
140
143
143
144
145
148
149
145
138
136
144
157
162
155
145
141
144
149
155
160
163
160
156
155
153
152
149
148
149
151
152
151
154
158
159
155
152
154
161
166
164
162
161
161
159
147
142
136
134
137
142
145
146
147
147
147
148
148
143
140
143
152
157
154
146
141
141
143
147
153
158
158
153
150
149
152
154
154
154
153
152
151
152
152
153
155
158
160
160
162
164
164
163
160
158
148
146
137
135
137
142
146
150
152
149
145
146
150
152
149
144
144
147
150
150
148
147
146
149
153
156
153
148
145
146
151
156
157
157
156
156
154
152
149
150
154
159
159
157
158
163
168
166
159
155
142
142
137
135
137
142
149
154
156
151
146
146
150
154
152
147
143
145
151
158
162
160
157
154
155
153
150
148
147
148
151
154
155
156
157
156
152
149
148
148
153
158
159
155
155
158
164
163
158
153
134
135
134
136
141
148
153
156
154
150
149
149
150
150
148
148
149
151
156
162
169
167
160
153
149
148
148
150
151
152
151
150
153
156
158
154
147
145
146
149
153
157
157
155
152
151
153
155
155
152
139
135
135
140
147
153
156
155
152
149
151
152
151
147
146
148
152
153
154
156
160
159
152
143
139
142
147
150
150
149
149
150
155
159
159
153
146
144
147
152
153
153
153
153
153
149
147
146
148
150
145
139
138
144
149
151
150
150
152
152
152
151
149
147
147
148
148
145
144
144
147
148
143
138
140
146
151
150
147
147
150
156
159
161
159
157
153
151
151
153
153
152
151
153
154
154
149
145
146
152
145
141
141
145
147
146
143
147
155
157
153
145
144
148
152
150
145
138
136
139
143
146
146
147
149
153
154
152
148
148
153
159
161
160
159
162
163
159
152
151
153
156
156
156
158
160
156
151
150
159
144
140
140
144
146
147
147
151
157
156
149
142
141
147
152
151
146
141
140
144
149
154
156
156
152
150
149
150
151
151
153
156
157
158
159
164
167
162
154
149
152
159
162
160
161
163
161
158
157
164
155
158
156
150
144
142
146
154
158
158
155
148
142
141
149
161
163
159
153
152
156
160
161
160
161
162
159
155
153
154
156
156
157
160
163
161
156
155
159
164
163
156
153
157
162
163
158
155
157
162
150
153
151
149
147
147
150
156
161
161
158
152
147
145
147
153
156
157
156
154
153
156
160
160
158
155
153
151
151
151
152
155
160
166
167
161
153
151
152
156
157
156
156
159
161
159
158
160
163
166
143
142
144
147
148
149
151
156
159
158
153
149
147
148
148
148
149
153
157
155
152
151
154
159
157
151
147
150
153
153
152
154
159
164
165
161
155
152
152
154
156
160
165
169
167
160
157
159
162
164
140
140
144
147
148
147
150
156
159
157
150
145
145
148
149
149
149
152
156
156
152
148
148
154
154
150
146
149
154
156
155
153
156
161
165
163
159
155
153
154
157
163
171
176
171
163
157
157
159
160
142
143
147
148
145
145
149
157
160
157
151
147
146
148
150
150
153
155
155
154
151
149
150
153
154
151
148
150
154
158
157
155
157
162
166
165
159
154
152
154
157
162
168
171
168
162
157
157
158
159
145
147
148
146
143
144
150
156
158
154
151
148
146
146
146
150
155
157
153
149
148
151
155
156
156
154
152
153
156
159
161
161
161
164
164
160
155
153
154
156
156
159
162
163
161
158
157
159
159
158
151
154
153
148
145
146
151
156
155
152
148
146
145
143
145
149
153
152
146
141
144
150
153
152
151
152
154
157
158
158
159
161
161
164
162
157
154
157
161
162
159
156
156
156
154
154
157
161
161
157
154
160
162
157
153
149
152
155
155
152
148
145
143
144
149
152
151
144
139
138
144
148
146
142
142
148
156
159
158
153
147
149
154
160
162
160
160
162
165
163
159
154
152
149
149
152
157
161
161
158
148
154
161
161
158
152
152
153
156
156
153
148
145
147
153
157
153
147
144
145
149
150
145
140
141
147
156
161
157
151
145
145
149
154
160
166
166
164
157
154
153
153
149
146
147
151
155
156
155
155
138
142
150
155
157
153
153
154
158
159
155
150
147
148
152
155
156
157
158
155
155
154
152
150
149
150
154
158
157
154
153
154
153
154
158
164
166
161
152
148
152
155
153
148
148
152
156
154
152
152
137
138
143
147
151
153
157
162
165
161
154
149
148
149
148
150
155
162
165
160
155
154
157
157
155
151
150
150
151
154
157
161
161
158
158
160
160
158
153
152
157
162
160
154
151
156
163
165
161
154
146
145
144
146
151
159
168
173
170
161
153
149
149
150
150
151
155
160
160
155
151
151
154
156
155
151
147
143
142
146
150
157
159
158
157
157
157
157
154
155
160
164
163
157
154
158
166
171
168
159
154
153
150
150
157
167
175
175
167
158
154
153
152
153
154
156
156
155
151
149
149
151
151
151
152
152
148
142
137
138
142
148
151
151
154
157
158
155
151
151
155
159
160
157
154
156
161
165
163
160
155
153
150
152
158
164
165
161
155
153
153
155
154
153
154
155
154
153
150
149
153
155
153
150
153
154
151
143
137
139
145
150
150
150
153
158
159
155
151
149
152
154
156
157
159
159
157
154
153
155
151
150
151
155
158
157
154
150
150
151
154
154
152
150
149
151
153
156
155
155
157
158
158
156
156
157
154
145
142
146
156
161
159
155
154
156
155
155
156
158
158
155
155
158
163
164
158
152
150
155
148
150
155
159
156
150
146
148
152
153
153
152
150
148
147
149
154
158
159
157
157
158
160
160
160
159
155
148
145
150
161
166
164
158
155
154
153
154
158
163
163
160
156
159
164
164
160
156
156
162
148
151
156
156
149
141
140
144
150
150
149
148
149
149
146
147
151
156
158
156
154
156
158
160
160
159
156
152
148
150
154
157
158
158
159
158
155
152
152
157
161
161
159
160
163
163
161
159
163
168
150
152
152
148
143
138
140
144
148
148
147
148
150
151
148
147
148
153
157
156
154
155
157
158
158
157
157
155
153
152
149
148
151
157
164
165
160
150
146
150
156
158
158
161
165
164
160
157
161
167
153
152
147
142
143
146
150
154
157
156
153
151
150
152
151
151
151
155
158
158
157
157
158
158
159
159
159
158
158
158
155
151
151
156
164
166
161
151
147
149
153
153
154
157
163
165
159
153
154
160
153
150
143
139
144
154
161
165
166
165
161
155
149
149
152
155
158
158
158
157
157
159
160
160
162
162
159
155
156
161
165
162
157
157
162
166
162
154
149
150
154
154
153
154
160
164
159
152
151
156
149
146
140
137
145
154
160
162
164
165
162
156
148
146
148
155
158
158
156
155
157
161
162
162
162
162
158
153
153
161
170
170
163
158
161
165
163
154
148
150
157
161
159
158
160
162
161
157
155
154
144
142
137
138
145
149
151
150
151
154
156
152
148
148
149
152
154
155
156
159
163
167
166
161
158
158
158
156
156
163
169
168
163
159
161
164
162
152
145
149
160
166
167
164
164
165
165
159
153
152
143
140
139
142
146
148
145
143
145
146
148
149
151
154
155
152
150
153
158
165
169
168
163
158
155
156
159
161
162
163
163
159
158
156
158
159
156
149
147
153
162
166
166
163
163
166
164
155
146
145
141
140
140
143
147
148
148
147
147
148
148
150
154
158
157
153
150
152
159
164
163
157
153
154
157
162
163
162
160
158
154
151
152
154
155
154
152
151
154
159
163
161
158
155
158
160
158
150
145
148
140
140
142
145
149
149
151
152
154
156
155
154
155
155
153
152
152
153
157
159
155
148
146
152
161
166
164
159
155
149
145
144
150
157
159
156
153
154
158
162
160
155
151
151
154
155
154
151
152
159
141
142
145
147
148
148
150
153
155
156
155
154
151
149
149
152
153
155
157
157
153
147
146
153
163
165
161
157
153
149
142
141
150
162
167
163
156
154
156
158
155
151
149
151
154
156
156
156
160
163
148
147
145
144
144
147
151
152
150
147
145
144
145
147
152
155
155
155
157
157
153
147
147
154
161
161
158
157
159
156
145
140
148
162
170
166
156
151
151
154
152
150
150
153
157
159
161
161
160
158
154
151
145
142
143
150
156
153
146
138
132
136
141
148
155
156
154
153
155
156
153
148
147
152
156
156
154
156
158
155
147
142
147
158
163
160
153
149
150
151
151
150
151
154
156
159
161
161
157
151
151
151
149
147
146
151
157
155
146
138
138
141
146
151
155
155
154
154
156
159
158
153
148
148
149
150
151
150
150
146
145
147
151
158
158
155
152
152
152
149
149
150
153
155
155
156
157
157
155
149
146
150
154
153
149
147
149
149
146
146
151
154
155
155
155
156
157
157
159
161
159
152
146
144
145
147
150
150
148
145
146
152
158
162
160
157
156
157
155
151
149
150
153
155
156
157
156
155
153
152
142
144
149
149
145
143
143
142
146
151
158
159
158
155
154
154
154
152
151
150
146
141
138
141
146
149
153
157
159
157
153
155
159
162
163
161
160
159
158
154
153
151
151
153
158
160
159
154
151
154
139
137
135
136
140
144
146
146
146
150
155
155
153
150
148
146
141
137
133
131
129
130
133
142
148
151
154
158
162
164
160
155
153
155
158
159
159
159
158
157
156
155
153
153
158
162
160
154
150
151
139
136
132
131
138
144
149
151
150
152
151
150
149
149
147
142
136
127
124
127
130
135
140
144
148
150
150
151
154
158
159
155
149
147
148
153
157
158
157
157
158
161
160
158
158
159
159
155
152
150
142
145
144
142
139
140
143
150
156
158
154
151
150
153
153
149
144
139
138
142
146
151
149
146
147
150
150
148
147
149
153
155
151
149
148
152
157
159
159
158
159
164
165
162
159
159
160
159
157
153
145
149
151
148
141
137
137
145
156
161
158
152
151
154
156
154
151
148
148
152
156
157
151
146
149
156
158
154
147
144
149
154
157
157
156
155
157
158
159
158
157
159
161
159
158
161
165
165
162
156
145
146
146
146
145
144
144
145
151
154
153
150
148
149
150
150
148
147
148
152
156
155
149
146
152
161
163
156
148
143
148
155
163
165
162
156
153
152
152
153
152
153
154
154
155
160
167
169
164
156
142
142
143
148
153
156
155
149
143
140
142
146
148
146
147
145
146
144
147
152
157
156
152
149
152
157
157
152
147
144
148
155
163
166
163
154
148
144
143
143
147
153
156
155
153
155
161
162
161
158
142
145
150
156
161
160
155
148
139
130
131
139
149
151
150
148
146
144
144
149
155
157
157
154
152
152
150
149
150
149
149
151
156
159
159
153
147
143
141
142
147
154
159
159
156
153
151
151
155
158
145
150
158
159
152
144
142
145
143
130
125
134
149
157
156
151
146
143
139
140
146
154
160
160
157
154
153
155
158
157
150
145
146
151
155
156
154
152
151
151
151
153
156
158
160
157
149
145
150
157
147
151
155
149
138
130
134
144
147
140
133
137
148
156
155
151
148
144
139
136
139
147
156
160
162
163
162
162
162
158
151
144
143
148
155
159
160
161
162
161
155
151
151
157
161
160
154
150
152
158
150
150
147
139
130
129
135
143
148
147
146
147
148
149
147
148
152
151
146
140
139
142
147
153
160
168
168
166
160
154
150
147
148
151
156
158
158
161
163
163
157
152
151
156
159
159
157
158
159
160
152
151
143
137
135
138
141
142
143
147
152
154
151
145
143
148
155
156
152
144
141
140
140
143
153
162
166
164
159
152
149
150
154
156
156
154
152
153
157
159
157
154
153
155
155
155
157
159
159
158
154
149
141
140
144
149
149
145
143
146
151
154
152
148
146
149
153
154
151
146
143
141
138
139
146
155
160
157
154
149
149
153
157
158
154
150
147
148
150
152
152
152
152
152
153
156
158
157
154
154
149
143
137
139
145
151
151
151
151
150
149
149
151
152
152
150
149
148
148
146
146
145
143
143
148
153
155
152
148
147
149
154
157
156
153
151
149
149
148
147
147
148
150
152
155
160
160
156
152
152
139
138
136
137
139
144
149
154
156
154
149
148
148
151
152
151
149
147
147
149
153
153
151
150
153
155
155
151
148
149
151
154
154
154
153
152
151
150
149
146
146
149
153
157
158
158
157
154
153
155
137
137
137
138
139
143
148
152
154
152
151
151
149
147
146
150
153
153
152
155
159
161
157
152
152
154
155
153
150
150
152
153
154
155
155
151
147
147
150
151
150
151
153
157
159
156
153
150
149
151
141
141
141
143
144
147
151
152
150
148
151
152
150
143
140
146
154
157
155
156
161
161
154
148
147
151
155
152
148
147
151
156
159
159
155
149
143
145
152
158
155
148
144
151
158
161
154
146
141
142
146
145
147
148
146
144
148
151
152
148
146
146
146
142
140
143
149
151
150
151
152
152
146
142
144
151
155
151
145
146
152
161
164
162
157
153
149
149
154
159
156
146
138
144
156
164
159
148
141
141
149
148
151
151
144
138
141
150
157
152
143
138
141
144
145
144
144
143
142
143
143
142
141
142
146
152
154
152
149
151
157
163
163
161
159
161
160
156
152
153
154
150
145
146
154
162
160
154
152
153
151
149
150
150
145
140
142
149
155
151
141
137
143
148
148
145
143
142
143
143
142
142
144
146
147
148
150
153
156
158
159
160
160
159
159
162
163
159
153
151
155
158
158
154
154
156
158
159
162
165
159
157
153
147
143
141
145
152
159
160
157
152
148
149
154
160
160
156
151
151
153
157
160
161
163
165
162
158
157
160
163
162
158
157
160
165
165
163
162
164
165
161
157
156
159
158
155
153
155
160
152
150
147
148
148
147
149
154
159
161
158
153
151
153
155
156
155
154
153
153
154
155
157
159
161
163
161
156
153
153
156
158
159
160
162
163
163
161
159
160
159
158
155
155
157
156
156
158
160
162
141
140
144
152
155
153
152
154
157
159
156
153
153
155
158
156
153
153
156
158
156
152
150
153
158
161
160
156
151
148
149
151
155
160
164
165
164
161
160
159
157
157
158
160
161
158
157
159
161
162
140
141
148
155
157
153
152
154
157
157
154
152
153
155
158
158
155
153
155
158
155
149
145
148
154
157
156
153
150
148
147
147
153
162
169
171
167
161
158
158
158
161
164
166
165
162
159
158
158
160
145
147
150
153
152
149
149
153
156
155
153
151
150
152
153
154
154
152
152
153
150
149
147
149
152
152
151
151
152
153
152
151
155
163
170
171
165
157
152
154
159
166
169
167
164
162
162
160
158
157
146
145
146
147
145
143
144
149
154
154
151
149
146
145
144
146
151
152
150
147
147
149
151
152
150
149
149
152
156
159
161
161
160
163
163
162
160
157
155
156
159
165
166
162
158
157
161
162
159
155
147
145
144
143
140
136
138
146
153
155
151
147
143
141
141
144
148
149
146
145
148
151
153
150
147
145
147
151
157
160
163
165
164
163
159
156
158
162
165
164
161
161
160
154
150
151
158
163
164
157
150
152
153
151
143
137
138
147
157
161
157
150
145
145
149
151
149
145
144
147
154
155
151
145
141
141
145
150
154
157
160
162
163
164
162
160
162
167
170
167
160
156
153
149
145
147
154
164
168
163
147
153
159
159
152
143
144
151
161
165
162
153
148
151
158
159
150
142
144
154
162
162
153
145
142
143
146
150
153
156
158
159
159
160
162
164
165
165
163
158
154
153
153
151
146
144
150
160
167
166
142
145
151
155
153
148
148
153
160
164
160
151
148
152
159
158
151
145
150
160
165
163
154
148
148
150
151
154
155
157
160
161
159
158
159
162
163
162
157
153
152
155
158
158
151
144
145
150
156
161
146
142
143
148
149
149
151
157
161
160
153
146
147
153
158
157
153
153
158
161
160
156
153
151
153
154
155
156
156
154
155
158
162
163
162
160
160
160
159
159
159
161
163
162
156
147
142
143
148
154
153
149
150
152
155
156
160
163
164
159
152
147
151
158
161
159
156
158
160
159
156
153
153
152
152
150
150
150
151
147
147
151
159
164
164
160
158
158
159
160
161
160
161
158
154
148
145
146
152
157
157
157
159
162
165
168
167
165
164
160
158
156
159
161
162
160
158
157
157
156
155
155
154
150
147
142
140
140
143
144
144
148
152
156
160
159
156
153
151
152
153
154
154
153
151
150
151
154
162
165
154
157
160
164
167
165
160
155
155
158
160
161
160
156
154
153
154
154
153
153
155
156
153
147
143
143
141
139
140
144
149
152
151
151
155
157
155
151
148
148
149
150
151
152
153
156
158
160
162
163
152
156
160
162
160
155
149
147
148
152
157
158
155
149
145
147
151
153
152
151
153
155
151
146
145
149
151
145
142
145
155
160
159
155
154
155
154
153
153
154
154
154
153
156
161
164
161
157
155
156
153
159
163
163
156
149
146
148
151
151
152
153
152
149
147
148
151
154
152
150
151
154
152
149
150
155
157
152
144
146
156
163
164
161
158
158
157
155
158
159
160
158
158
160
164
164
159
153
154
157
151
159
164
161
152
146
148
152
156
154
150
150
153
154
152
150
150
151
151
150
151
153
153
152
152
156
156
153
148
147
151
157
160
162
164
165
163
158
157
157
158
158
159
161
162
160
155
154
160
166
149
155
156
155
152
149
151
155
158
154
151
151
156
160
158
151
147
147
150
151
152
152
153
154
154
155
154
153
152
151
150
151
155
161
166
167
163
156
154
154
155
156
157
159
159
157
154
155
162
168
151
151
147
148
152
155
156
156
156
155
154
155
161
166
162
153
146
146
150
153
153
152
154
158
159
158
156
154
155
156
154
152
154
160
164
162
158
152
151
155
157
156
155
156
158
159
158
155
156
158
151
148
141
140
151
157
157
154
155
156
155
157
161
164
161
154
149
150
153
154
153
153
154
159
163
164
160
155
154
156
159
159
159
160
162
161
155
149
149
156
160
159
155
155
159
163
162
156
151
152
147
144
138
139
150
156
155
151
152
154
156
155
153
154
156
156
155
155
155
156
155
154
153
156
162
167
165
158
152
155
162
165
162
161
164
165
160
152
149
153
160
159
155
156
162
166
164
158
153
154
143
142
140
144
152
155
153
151
152
156
155
150
148
150
155
158
158
157
157
159
160
158
154
154
159
165
166
160
153
153
159
162
161
160
164
167
163
155
150
151
157
157
155
155
160
164
162
156
152
153
143
143
145
149
154
155
153
151
152
152
150
147
147
152
156
157
156
156
159
161
162
157
153
152
155
160
161
159
155
153
155
156
158
157
158
160
159
155
153
154
157
157
153
153
155
157
156
150
144
147
144
145
147
149
151
152
152
151
149
147
146
147
151
155
154
152
151
155
160
162
158
151
149
151
153
155
154
155
156
153
151
152
154
156
152
152
153
155
158
159
161
158
154
152
152
153
151
146
142
146
142
141
143
145
146
146
146
148
148
147
146
149
154
155
152
147
148
154
161
163
157
149
148
152
156
155
152
154
154
151
148
150
154
157
153
151
151
156
160
162
162
159
155
153
152
153
152
150
150
154
144
140
141
143
144
143
143
146
150
152
151
150
152
153
152
151
151
155
161
164
159
153
151
155
158
158
157
158
157
151
145
145
153
160
160
156
153
155
157
158
158
157
155
153
153
155
156
156
157
159
151
147
143
143
145
148
148
150
152
153
151
146
146
150
155
157
156
156
159
160
156
154
154
157
160
158
158
161
162
155
145
141
149
159
164
162
155
151
150
150
150
153
155
155
155
157
159
160
158
155
155
153
147
144
148
156
159
157
151
145
140
140
145
149
154
155
154
155
156
155
151
151
154
159
159
154
152
156
161
159
150
145
148
157
162
161
156
152
148
145
145
150
156
158
156
155
158
160
157
152
151
153
150
147
149
156
165
164
152
140
138
145
151
153
153
151
152
154
156
155
153
152
155
159
157
150
145
145
152
157
156
155
156
159
161
160
158
157
154
150
148
151
156
157
155
153
155
159
160
156
145
149
151
149
147
151
162
165
155
147
147
153
159
159
157
154
155
156
158
158
157
154
154
155
155
151
147
142
145
149
155
159
162
163
163
161
159
159
158
156
154
152
153
155
156
155
156
157
160
159
142
143
143
144
144
149
157
163
159
156
157
158
160
160
158
157
156
156
156
155
151
148
146
149
153
155
154
151
148
146
148
153
157
162
165
163
158
155
155
156
156
153
152
153
158
161
158
155
153
154
140
136
134
136
141
149
155
157
156
155
155
154
153
153
151
149
146
146
147
145
140
138
139
145
151
156
159
159
157
152
150
148
149
153
158
158
156
154
152
152
153
155
155
156
160
162
158
152
146
145
137
137
135
135
141
147
150
151
150
148
146
145
146
147
145
142
141
141
142
141
138
138
140
147
151
155
157
157
158
158
155
151
145
145
146
150
155
157
155
150
150
157
162
162
160
158
157
153
147
145
138
143
145
144
142
142
141
144
148
148
145
143
144
149
152
150
147
145
146
148
149
149
147
149
152
155
156
155
155
156
157
155
150
147
144
147
155
160
159
154
152
158
163
162
158
156
157
157
154
153
140
146
151
150
144
138
136
141
151
154
150
145
146
153
159
158
152
148
150
153
155
153
147
147
152
158
159
155
153
153
156
157
158
155
151
149
153
158
160
158
155
156
158
157
156
155
157
159
159
159
140
143
145
146
146
143
143
147
154
156
152
149
151
156
160
156
149
146
149
154
155
150
143
143
151
159
160
157
153
152
154
159
163
163
158
151
150
154
157
158
155
153
153
154
156
157
156
156
157
160
140
139
139
144
150
153
154
154
151
149
149
153
157
160
158
151
147
146
150
153
153
148
143
144
151
157
157
154
151
149
152
158
163
164
159
152
148
149
153
155
155
153
153
156
160
161
158
152
154
160
141
141
143
148
154
158
159
155
146
139
141
150
159
161
157
152
150
149
149
149
149
148
146
147
151
155
154
152
150
149
150
154
158
161
159
153
148
147
150
156
157
156
155
157
162
165
161
153
153
158
142
147
151
153
153
152
152
152
146
135
134
142
152
157
157
156
155
151
145
140
142
144
146
148
153
157
157
156
155
153
151
151
153
155
156
154
149
149
150
157
159
157
155
155
161
165
162
155
150
151
143
149
151
149
143
142
145
150
149
142
137
138
145
152
154
156
155
148
140
136
138
141
144
148
155
161
161
159
157
156
155
153
151
152
155
156
153
152
153
155
158
158
157
156
158
161
160
157
151
150
145
149
147
141
136
136
142
148
150
148
143
142
145
148
151
152
152
146
142
139
141
142
144
147
154
159
160
157
153
152
152
153
154
155
156
158
157
156
156
157
158
161
161
158
155
154
156
158
156
155
147
149
145
141
139
142
144
145
145
147
147
149
150
150
151
150
149
147
147
147
148
147
144
144
148
153
155
154
151
147
145
148
156
161
162
159
156
155
157
160
162
162
161
156
151
149
151
156
157
156
145
143
141
145
149
153
149
145
144
146
149
152
154
155
153
151
148
148
151
154
155
151
145
142
144
148
151
152
150
144
141
146
156
165
164
157
151
151
155
160
162
159
155
152
151
152
151
152
152
153
139
137
139
147
155
156
151
148
147
149
150
151
153
155
155
152
148
147
150
153
154
150
145
145
147
151
152
150
148
146
147
151
157
161
159
155
150
151
154
155
153
151
151
154
157
157
153
149
149
151
138
138
142
147
150
151
148
149
151
153
152
151
149
151
152
152
151
149
147
146
146
146
147
149
153
155
154
151
149
151
154
157
155
154
153
153
154
155
155
151
147
147
153
160
163
160
153
147
148
154
144
145
145
145
144
146
147
150
151
153
154
154
151
146
146
150
154
154
147
143
144
149
153
154
156
158
158
155
152
152
155
155
153
151
151
151
154
159
160
156
149
148
153
161
165
162
154
148
149
154
150
147
145
141
141
146
152
154
151
149
153
158
155
146
140
145
154
158
153
149
151
155
157
156
157
161
161
158
153
150
151
152
153
152
149
148
148
155
162
164
156
148
147
155
163
167
160
152
148
148
149
146
144
141
140
143
152
156
150
141
141
149
153
147
140
142
152
160
159
155
154
154
153
152
155
159
161
158
153
149
150
151
153
152
149
147
147
152
158
162
157
149
142
149
160
167
164
156
149
146
147
147
148
146
139
137
144
151
148
135
128
135
148
149
144
143
150
157
158
154
149
146
144
145
148
153
155
155
154
154
156
157
155
153
151
151
151
151
152
154
156
154
148
150
155
160
159
155
152
150
151
151
152
149
142
137
138
144
144
137
132
136
147
151
147
143
146
152
154
149
144
141
142
145
147
149
151
154
158
160
162
161
158
154
151
152
153
152
151
154
159
161
159
153
153
154
155
155
153
150
158
156
151
146
142
141
144
149
155
158
158
157
156
156
157
158
157
156
154
154
154
155
156
159
163
164
162
159
161
164
166
161
153
148
152
162
167
166
163
163
166
165
159
155
154
155
155
153
153
158
158
153
149
147
147
147
148
152
158
161
159
156
156
156
157
156
153
153
153
152
152
152
154
157
161
164
163
160
157
157
158
156
152
150
153
160
164
163
161
160
160
157
153
151
151
155
157
157
157
158
149
147
148
153
155
154
152
153
156
158
157
156
156
157
159
158
153
150
152
154
153
151
149
151
156
160
162
160
156
152
151
151
153
156
159
164
165
165
164
160
156
152
151
152
153
156
157
159
159
159
146
148
153
159
157
152
151
151
152
154
155
156
157
159
162
162
156
151
151
156
157
153
149
151
155
160
161
160
156
150
147
148
154
162
167
169
167
164
163
159
157
156
156
157
157
157
157
157
158
159
153
153
158
160
155
147
144
147
151
154
155
155
155
156
158
158
154
150
151
157
158
154
151
153
157
160
160
158
156
151
150
151
156
163
167
168
166
161
157
157
160
163
163
160
158
159
160
158
155
154
155
151
152
155
152
141
136
141
150
157
157
153
150
149
147
146
146
148
150
155
156
153
150
152
155
158
158
156
154
154
157
160
162
161
160
161
162
161
158
158
161
164
162
157
155
158
161
161
157
151
149
143
142
148
149
139
133
137
149
159
159
152
147
143
140
140
143
148
152
155
155
153
151
149
149
151
153
153
153
159
167
172
168
162
155
155
160
163
163
161
160
160
158
154
152
155
161
163
162
155
142
137
140
146
148
141
137
139
149
159
160
154
148
145
145
146
148
150
153
157
158
157
153
148
145
144
146
149
153
162
172
177
173
165
158
155
158
162
164
162
160
158
158
157
154
153
157
164
169
167
143
145
149
151
151
147
145
146
151
160
162
157
152
151
153
154
150
147
151
159
164
162
155
148
145
143
143
146
153
162
170
173
168
163
158
158
159
160
161
159
158
160
163
164
158
150
151
160
171
174
151
156
157
156
153
149
147
149
153
161
162
157
154
154
158
157
148
141
146
158
164
162
154
150
150
150
149
148
152
158
162
164
160
157
155
155
158
160
161
159
159
160
165
167
159
148
145
151
162
166
162
167
164
157
153
146
143
146
154
161
159
153
152
157
162
158
148
142
145
153
156
154
150
151
155
157
155
153
152
153
154
155
157
155
153
152
155
161
166
166
162
160
160
161
157
148
141
140
144
150
164
167
164
160
154
144
138
143
155
160
156
150
151
159
163
159
151
147
149
152
152
151
151
153
154
153
151
151
151
151
149
151
155
157
154
151
153
160
167
167
162
156
154
154
153
149
143
139
140
146
160
163
164
163
158
146
140
146
157
160
157
152
153
158
159
156
152
151
153
154
154
155
154
152
146
142
140
144
150
152
151
152
154
157
156
153
154
157
162
162
157
153
151
151
151
151
152
152
154
156
158
161
164
163
160
152
147
149
156
159
159
157
155
153
151
150
151
152
153
154
155
157
153
146
140
140
142
145
149
151
153
155
155
156
156
155
155
156
158
158
156
154
151
150
151
155
160
162
164
163
157
163
165
162
159
153
147
147
149
152
155
157
155
150
147
146
149
151
149
149
152
155
152
145
142
148
152
152
149
148
153
156
156
156
157
158
159
159
160
158
156
153
149
149
153
159
162
161
161
160
157
164
166
161
155
149
147
147
146
145
147
152
156
155
151
148
148
150
147
145
149
154
153
149
147
152
156
153
148
146
150
155
156
158
162
166
167
165
161
157
153
150
147
149
154
158
158
156
156
158
154
161
162
158
152
148
150
151
149
145
144
149
157
161
158
153
149
148
147
146
148
153
155
154
153
154
153
150
146
145
148
153
156
161
168
173
174
168
160
154
150
149
151
153
156
156
154
154
158
161
150
155
158
157
154
153
153
153
151
147
145
150
159
165
163
156
148
147
147
148
149
150
152
155
156
155
151
148
147
146
148
152
157
164
169
172
170
165
161
155
154
155
158
159
159
157
156
158
161
163
149
151
155
159
162
159
153
148
145
144
145
150
160
167
164
155
147
146
150
151
149
147
150
155
159
159
156
152
149
149
150
153
158
163
164
162
159
158
160
162
163
163
163
161
160
161
163
162
161
158
147
149
152
161
165
160
150
140
134
136
142
149
158
163
160
151
146
149
153
153
149
146
148
155
162
163
162
156
152
151
153
156
157
158
156
153
151
154
161
166
167
163
160
160
161
164
165
162
158
155
146
148
152
160
162
157
146
138
137
143
146
148
150
154
155
152
152
156
158
156
151
147
148
154
161
167
166
158
150
149
155
160
159
154
151
151
153
156
162
164
163
157
154
156
161
163
161
157
156
157
148
151
155
159
158
152
144
143
150
156
155
148
145
149
156
160
162
161
161
158
153
150
149
152
160
167
167
159
150
147
153
159
160
156
153
154
155
157
160
161
159
155
151
152
155
156
154
153
154
158
149
154
157
159
155
150
147
150
156
161
157
148
144
149
158
163
164
162
161
158
154
151
149
151
156
160
161
158
153
148
150
154
158
159
157
155
154
155
157
160
161
159
154
151
150
149
149
150
151
155
144
148
151
151
150
150
152
153
152
150
146
145
147
152
154
155
154
155
158
158
154
150
150
151
151
150
149
154
156
154
151
151
155
157
156
154
154
156
157
159
163
163
159
153
150
150
151
151
151
153
140
138
141
144
145
146
148
149
146
140
137
142
150
155
152
147
145
149
155
159
156
152
153
154
152
148
146
151
156
157
155
153
154
154
151
152
155
158
159
160
162
165
162
156
153
153
155
153
152
153
143
137
138
143
146
145
143
144
146
145
145
146
151
155
155
151
148
149
155
160
160
157
157
156
155
153
152
154
156
156
156
155
156
153
150
150
153
157
159
160
163
165
163
158
154
155
156
155
154
155
149
145
143
148
152
151
146
145
151
157
159
154
151
153
155
156
154
155
156
158
158
156
154
153
153
155
157
159
159
157
155
156
157
156
153
151
151
152
153
156
161
164
163
159
154
155
156
157
155
153
151
152
149
149
153
156
153
152
153
157
161
159
153
151
150
151
153
156
156
154
150
150
150
151
151
151
152
156
160
160
158
157
156
156
157
156
154
152
152
153
157
161
162
160
155
154
156
159
157
153
149
153
151
148
148
152
156
156
151
147
150
154
156
152
146
144
149
156
156
152
147
148
152
155
154
150
147
148
155
160
161
158
155
155
159
161
161
158
156
154
155
156
159
158
154
154
156
161
161
158
147
149
148
146
144
148
154
157
152
146
146
152
157
155
149
147
151
156
157
155
152
152
156
158
157
153
148
145
148
153
156
155
154
156
161
163
162
158
156
154
154
153
151
151
152
154
157
161
163
162
148
146
144
144
145
148
153
157
157
155
153
153
155
156
154
153
155
158
159
158
156
154
153
153
154
155
155
151
149
147
148
149
152
158
163
162
157
151
149
150
152
151
148
147
151
155
157
158
159
160
148
146
144
143
146
150
154
157
157
156
153
152
152
154
152
151
151
155
159
158
153
149
145
146
149
154
159
160
156
150
146
147
151
157
160
159
155
151
148
147
149
151
151
150
151
153
155
155
155
155
147
150
148
146
148
152
155
153
150
147
144
145
147
151
149
145
146
150
153
152
149
145
144
146
149
154
158
160
159
153
149
148
149
152
152
153
155
158
154
148
147
151
155
156
153
152
155
156
155
153
146
153
153
152
151
152
153
150
146
141
138
139
143
149
150
148
146
147
148
150
150
150
150
152
153
154
154
154
155
154
152
151
150
150
147
148
154
160
159
151
147
150
156
158
155
154
156
158
157
157
147
151
153
152
152
151
150
148
147
143
139
138
142
149
153
152
148
146
147
150
154
154
153
154
155
153
150
150
153
157
158
156
155
151
146
145
149
157
160
155
151
151
155
157
156
154
152
153
156
160
145
146
146
146
148
147
147
150
150
147
143
143
148
154
156
153
148
146
149
152
153
152
151
153
155
153
149
150
155
161
163
161
158
152
147
146
149
155
160
160
157
154
154
157
158
154
147
145
152
162
142
139
138
140
143
146
148
152
152
149
148
152
159
163
160
153
150
150
153
154
151
149
150
154
157
156
152
151
154
158
160
159
156
151
149
150
153
157
160
162
160
155
153
156
160
159
151
146
152
162
143
140
138
140
144
148
153
155
153
150
151
156
162
164
162
157
155
155
155
154
153
150
150
154
159
160
157
153
151
151
151
152
152
151
151
153
153
154
155
160
161
156
151
153
160
165
162
155
154
157
148
146
144
144
147
151
156
158
155
153
152
153
155
156
158
160
161
157
154
152
152
151
149
152
157
162
160
156
153
151
150
150
150
151
151
152
151
148
148
151
156
156
153
151
156
165
168
161
151
147
151
151
148
146
146
151
155
157
155
153
150
147
145
145
151
157
158
153
148
145
147
150
151
153
157
160
158
155
155
156
157
156
152
150
149
151
151
149
144
143
148
154
157
155
155
160
164
161
150
144
151
151
147
143
143
147
151
154
153
150
144
141
140
141
145
150
150
147
143
141
144
150
154
157
156
154
151
150
153
157
158
157
154
152
152
155
158
156
151
145
146
154
159
159
154
152
156
158
155
151
148
148
145
143
144
147
149
150
150
146
142
141
143
146
146
145
144
144
146
147
149
151
155
157
153
147
145
147
150
150
147
147
152
159
161
162
162
161
159
157
156
157
159
157
154
151
154
158
160
157
142
142
143
146
148
150
148
148
148
147
145
147
150
154
151
145
141
144
152
157
159
157
154
152
149
145
144
147
149
144
139
141
152
165
169
164
158
156
161
165
165
161
157
156
157
157
156
157
159
159
135
138
143
150
153
151
146
143
146
149
150
151
153
156
154
147
144
145
153
159
160
156
152
150
150
149
148
147
147
146
145
148
155
165
168
164
157
153
158
162
162
160
158
161
164
162
156
152
153
155
137
140
146
153
156
152
144
138
141
147
151
152
150
151
151
150
149
148
150
151
151
150
151
152
154
154
151
149
148
152
156
159
158
160
163
164
162
160
160
158
154
153
157
163
166
162
153
147
147
153
145
146
147
150
151
151
146
141
141
147
152
155
152
149
147
148
151
150
147
146
146
148
151
154
155
154
153
152
152
154
158
160
159
159
160
163
165
167
165
160
153
151
155
161
162
158
152
148
148
151
149
147
144
142
144
149
153
151
147
146
153
161
162
154
146
144
147
150
150
150
150
153
153
152
151
151
155
156
156
153
152
154
156
158
158
158
160
164
164
162
157
156
158
160
159
157
154
155
155
154
148
143
140
136
138
145
156
157
149
139
145
159
166
160
147
142
147
154
157
157
156
154
153
152
149
149
153
156
156
152
148
148
152
154
154
153
153
155
157
157
158
162
168
164
159
155
155
158
159
156
146
141
141
139
138
142
153
154
143
128
129
146
161
160
151
146
152
160
160
156
152
150
151
151
148
148
149
152
155
153
152
151
151
152
151
151
150
149
148
151
157
166
171
165
158
153
152
156
158
155
146
144
146
146
143
144
149
149
141
130
128
140
154
156
152
150
154
160
158
151
147
147
150
152
151
150
149
151
155
157
158
158
156
154
152
150
148
147
148
152
159
165
166
161
156
153
153
155
154
152
157
156
153
148
146
145
146
147
148
150
152
155
158
158
156
154
154
158
160
160
157
157
157
161
164
163
161
160
162
165
166
160
152
148
152
161
166
164
160
160
166
168
163
157
153
154
152
148
146
153
159
155
150
145
146
148
149
151
155
159
159
158
157
155
153
153
153
155
155
154
153
154
156
158
160
162
163
163
162
160
159
156
151
148
150
158
162
161
158
157
160
161
158
155
154
156
153
147
144
148
152
150
145
142
144
150
152
154
157
160
162
160
158
156
156
156
155
152
150
148
148
149
151
153
154
157
162
167
166
160
156
153
154
154
156
160
164
164
163
159
158
157
156
155
154
155
154
150
150
151
149
149
147
144
143
145
149
152
153
156
159
160
159
159
162
162
159
154
151
152
151
150
150
152
155
159
164
169
168
160
153
151
156
161
162
163
165
166
167
165
162
160
159
158
156
154
154
154
155
156
155
154
156
153
146
140
141
145
152
155
158
158
157
158
161
162
158
156
158
163
162
156
152
154
159
164
166
166
162
154
150
151
157
162
162
161
163
166
167
166
165
164
162
159
158
158
157
155
153
152
162
156
156
158
155
143
137
141
152
160
160
154
152
151
152
152
153
156
162
169
168
160
153
154
159
164
164
158
152
148
150
155
160
160
157
158
161
164
163
163
163
162
160
157
158
160
161
158
154
150
158
149
147
156
162
153
141
139
150
161
161
155
150
147
145
144
149
156
163
167
165
159
155
154
157
161
161
154
148
148
157
165
166
160
155
156
158
158
157
155
157
158
158
158
160
162
163
160
158
155
148
141
140
150
161
161
149
141
145
156
161
159
155
150
146
146
151
158
163
164
162
159
158
155
154
156
156
153
151
155
165
172
170
163
157
155
155
153
151
153
156
159
163
165
165
163
161
160
162
164
146
144
144
148
155
159
154
145
142
149
160
165
162
155
150
150
154
157
159
161
162
161
158
154
152
150
151
151
153
160
167
171
168
162
157
155
154
153
154
157
161
165
169
171
167
159
154
155
162
168
155
162
158
154
153
154
152
147
147
153
163
166
163
156
152
152
149
149
152
156
160
158
154
152
152
152
149
148
152
159
164
164
158
153
151
151
152
155
159
164
167
167
168
166
161
153
151
153
160
164
163
171
171
161
155
149
146
146
153
160
163
160
157
156
155
151
142
139
142
148
152
150
151
154
158
158
153
149
152
157
158
155
150
144
141
142
148
155
162
168
167
165
160
156
154
153
154
156
156
156
163
166
167
161
154
143
138
144
155
160
156
151
150
154
155
149
140
137
140
146
149
149
152
156
159
157
153
151
152
156
155
152
148
143
139
139
146
154
162
164
162
158
154
151
152
156
159
158
154
151
158
158
158
156
151
141
140
145
155
157
149
143
144
150
152
148
144
143
146
152
154
156
157
155
152
150
148
150
152
153
152
153
154
151
148
146
150
156
160
159
156
154
152
151
154
158
161
160
155
153
158
158
158
156
153
147
147
152
158
157
149
144
144
146
148
147
148
149
150
154
157
160
160
154
148
148
151
153
152
150
152
155
157
157
156
155
157
159
159
157
155
153
152
151
153
158
161
162
159
158
158
162
162
159
156
153
152
154
157
156
150
148
147
146
146
145
146
147
147
149
154
159
161
156
151
152
154
154
152
149
151
153
154
155
158
162
163
162
160
156
154
150
147
145
149
155
160
161
160
160
156
161
161
158
154
152
150
151
149
148
147
149
151
151
147
144
142
144
144
145
150
157
162
162
158
154
151
150
150
150
151
150
150
153
160
167
169
165
159
154
151
147
144
142
147
153
157
158
158
160
154
155
155
152
150
147
147
147
144
143
144
149
153
155
152
149
149
149
149
147
146
153
161
166
162
155
148
146
149
152
153
153
154
156
162
168
171
166
158
152
150
150
150
150
153
155
156
156
156
159
154
152
151
151
151
148
147
145
145
145
145
148
152
155
156
158
161
161
156
150
145
149
156
163
163
158
152
150
151
154
156
159
162
164
166
166
166
163
158
154
153
157
161
161
161
162
160
159
158
158
152
151
152
155
157
155
150
147
145
146
145
146
150
153
157
161
164
165
160
152
146
145
149
157
162
163
160
156
154
154
156
160
164
167
166
161
158
159
160
160
160
162
164
164
164
166
166
165
161
158
148
151
155
161
163
160
154
149
146
145
144
145
149
152
153
152
153
159
159
154
147
144
147
153
159
162
161
157
153
151
153
158
160
160
157
153
153
158
164
165
162
159
159
161
162
163
164
164
163
159
148
152
157
160
160
155
150
149
151
150
147
147
149
152
150
145
146
155
159
155
149
146
148
153
156
158
158
154
148
147
151
156
157
152
148
145
150
159
166
166
161
154
153
158
160
160
158
158
161
161
153
155
158
157
150
143
139
145
156
159
157
152
149
150
152
150
152
156
157
154
149
148
149
152
155
158
158
154
149
146
150
155
157
154
149
145
148
155
161
163
161
156
155
158
160
157
155
157
161
163
152
155
156
152
145
137
135
143
154
161
159
152
146
147
153
158
159
156
153
150
147
148
149
152
155
155
156
158
157
153
150
151
154
158
158
153
149
148
151
157
163
164
162
159
157
157
158
161
162
162
143
145
148
147
145
144
144
147
149
149
146
144
144
147
152
155
154
150
148
148
148
150
152
154
152
149
150
157
163
161
154
150
150
156
159
158
154
149
147
151
160
167
166
159
155
156
160
162
161
160
138
137
140
145
148
150
151
149
145
137
133
137
144
150
152
150
147
145
145
148
150
154
158
159
154
149
147
151
158
162
160
155
152
150
152
156
159
156
150
148
154
161
163
158
153
153
156
156
156
156
144
138
140
146
151
150
147
145
144
142
140
141
146
151
154
153
149
146
145
149
153
157
159
159
158
155
151
150
152
159
164
165
160
152
149
153
158
158
153
149
152
157
160
158
155
153
153
153
153
154
150
146
146
152
155
151
142
140
147
154
155
152
150
151
153
154
152
150
149
151
153
155
154
153
155
158
159
156
155
157
164
167
165
158
153
153
153
152
151
150
156
159
162
162
158
155
154
155
155
155
150
153
153
155
156
151
143
141
148
157
160
159
156
152
149
148
151
154
154
152
150
150
149
147
149
154
158
159
158
158
161
160
159
156
156
155
152
149
149
151
157
162
163
163
159
157
158
160
158
155
149
154
153
152
150
147
144
144
147
149
153
157
159
154
146
143
150
157
158
152
147
148
149
149
148
149
151
153
155
157
156
152
147
147
153
157
157
154
152
152
155
157
158
157
156
157
160
162
160
154
152
153
151
149
146
144
142
143
145
146
148
152
155
153
146
145
151
158
158
152
148
150
152
153
151
149
148
148
150
154
154
150
143
142
150
156
158
156
153
152
151
150
149
149
150
154
160
161
159
156
155
154
151
150
148
144
141
142
147
152
152
151
150
149
147
149
153
157
159
156
153
153
155
154
150
149
151
152
154
154
154
151
147
148
153
156
155
153
151
150
149
146
143
143
146
151
157
159
159
160
156
156
154
152
149
147
145
148
152
154
153
150
149
150
149
148
149
155
159
158
155
154
154
154
151
151
155
160
161
157
153
151
152
156
158
157
155
153
152
151
150
148
146
144
145
149
154
158
161
162
154
157
154
150
148
151
155
158
154
150
146
147
151
154
151
145
143
148
154
155
155
153
154
155
154
153
155
160
161
156
150
149
153
158
158
155
154
156
156
152
149
148
148
148
146
149
155
159
162
162
154
155
150
146
148
156
164
164
154
145
141
145
151
154
151
145
142
144
147
150
153
155
158
159
157
154
152
153
154
152
149
150
153
156
154
149
149
155
158
153
147
146
148
150
149
152
155
159
161
161
155
154
148
144
149
159
166
163
152
143
141
144
149
151
151
148
145
144
144
146
152
156
159
159
155
151
147
146
149
153
154
156
157
155
149
144
145
152
158
157
152
148
151
154
154
153
152
153
155
158
153
151
147
144
150
156
159
157
149
144
142
145
148
149
151
151
150
147
145
145
149
154
159
160
155
149
144
145
150
157
162
161
157
150
147
146
149
153
159
161
159
156
155
158
158
154
149
148
152
156
148
146
144
144
146
147
148
149
147
145
145
148
151
153
154
153
153
150
148
147
149
153
161
164
161
154
147
146
151
159
162
157
150
143
143
151
157
158
158
161
161
158
155
157
158
157
152
152
155
158
147
145
144
143
142
143
144
146
147
147
149
151
155
157
157
155
154
150
150
151
152
155
160
163
164
160
154
151
152
154
154
149
143
141
143
154
161
161
156
156
158
157
153
151
153
157
159
159
159
158
152
151
147
143
142
146
149
150
151
152
156
157
156
155
155
154
152
150
152
155
156
155
155
157
161
162
159
157
154
152
149
147
144
142
145
153
160
159
153
149
151
154
153
150
149
155
160
161
156
152
157
156
149
143
144
149
152
152
152
156
159
157
151
147
147
150
151
153
153
152
152
151
151
154
156
157
156
156
156
156
154
152
149
147
147
153
160
160
152
144
143
149
154
153
150
152
157
158
151
145
162
158
150
144
146
151
155
154
153
153
153
150
143
138
139
144
150
154
151
147
144
146
153
158
156
151
148
151
158
162
160
155
152
151
151
154
161
162
153
143
138
143
152
155
153
152
155
157
153
149
161
157
149
146
146
150
154
154
153
149
145
142
140
139
138
141
146
150
150
146
144
148
157
162
157
147
145
150
159
160
155
150
151
156
156
157
159
160
156
149
144
144
149
153
155
156
158
160
160
157
156
153
148
146
145
147
148
150
151
149
144
142
143
145
144
143
143
146
151
152
153
155
159
160
156
148
146
151
156
154
146
143
148
158
162
160
156
155
157
159
157
155
153
155
159
160
160
162
165
165
150
149
147
146
145
144
141
142
146
149
149
147
147
149
150
147
145
147
152
157
158
157
156
155
154
150
149
151
152
151
147
144
148
158
164
163
157
154
156
162
163
162
159
159
161
160
157
158
161
163
147
147
146
148
150
147
139
133
138
146
150
150
148
148
150
149
149
150
153
156
154
153
152
153
155
154
152
151
150
153
153
154
155
160
165
166
162
158
157
160
160
159
157
157
158
157
154
153
155
157
146
146
146
149
152
150
142
134
136
144
150
151
150
150
149
147
146
148
152
155
154
151
150
151
152
153
153
152
152
153
157
162
164
166
167
167
163
160
158
158
158
157
155
154
152
152
153
154
155
154
145
146
146
146
147
147
145
142
144
147
152
157
158
158
151
143
139
142
150
158
159
156
152
149
145
144
147
151
153
153
154
160
166
169
167
163
161
158
157
156
158
162
163
159
152
147
151
157
159
156
144
143
144
143
142
144
148
149
149
148
154
161
167
162
151
141
137
140
149
157
160
158
157
152
144
138
141
147
152
151
150
153
159
164
162
159
157
154
151
151
157
167
174
169
155
146
149
158
163
159
143
140
140
141
143
146
153
152
147
144
150
161
163
159
148
144
147
150
152
152
153
155
159
158
150
143
142
147
153
152
149
149
152
157
158
156
153
151
147
147
155
168
176
171
157
149
149
157
164
162
141
139
141
143
147
150
154
152
144
140
145
155
158
153
148
151
156
159
155
149
148
151
156
158
155
153
151
153
156
155
153
152
154
158
158
155
150
148
148
150
156
164
167
164
157
153
154
158
162
164
154
156
158
156
154
153
152
150
146
144
147
153
160
161
158
153
152
157
160
161
159
159
161
164
166
164
163
163
164
165
165
164
162
162
164
168
169
164
158
158
163
167
165
160
157
155
151
143
139
144
154
154
154
153
153
152
150
148
150
153
155
157
159
158
156
154
155
156
156
157
158
160
161
162
163
162
163
164
164
162
161
160
160
159
160
164
166
162
156
154
158
162
161
159
158
156
150
140
135
141
151
149
145
140
143
149
150
152
155
159
163
163
159
157
157
159
158
157
153
151
151
153
155
156
156
158
161
167
167
163
157
155
155
156
158
160
164
164
162
159
158
157
156
155
155
156
153
149
147
149
149
146
138
132
134
142
151
156
158
161
165
166
163
160
160
162
162
160
156
153
149
148
148
151
153
156
161
168
168
161
153
151
155
158
159
158
161
166
170
168
163
159
156
155
155
157
157
157
155
153
152
148
140
135
135
141
149
156
159
160
161
161
160
159
160
162
163
164
164
161
156
151
149
151
154
157
160
163
162
155
149
150
156
162
161
159
160
165
170
171
167
163
160
159
160
161
161
157
154
150
157
152
149
146
146
147
148
154
160
161
157
153
153
153
155
157
161
165
169
169
165
160
155
153
155
157
157
156
153
149
149
152
159
163
163
161
161
162
164
165
166
166
164
163
164
163
161
156
153
151
159
154
149
152
155
154
153
153
159
162
159
153
152
151
150
150
156
163
167
169
168
166
162
159
158
159
159
155
150
147
150
155
161
162
162
162
160
156
153
155
161
165
166
166
165
163
159
156
156
158
157
152
147
149
157
159
156
152
153
158
161
161
161
155
151
149
154
159
164
165
165
166
165
163
161
161
163
159
153
149
152
157
160
160
159
159
157
152
149
152
159
164
166
166
164
162
159
156
157
161
155
153
147
146
153
160
158
151
144
147
158
166
168
161
153
152
155
159
162
162
163
162
162
159
157
157
160
159
156
155
159
162
160
158
156
156
155
153
153
158
163
166
166
165
163
159
156
154
155
157
152
154
153
151
153
159
159
153
144
144
153
162
164
159
154
152
154
157
158
159
159
157
157
155
154
154
155
156
158
161
164
163
157
153
152
152
152
153
157
165
169
169
165
161
158
155
155
156
157
156
143
150
155
157
156
156
158
155
152
150
151
154
157
155
153
148
146
149
152
155
155
153
153
154
156
156
155
156
159
163
163
158
152
149
147
148
148
149
154
163
169
171
165
159
155
155
158
162
163
162
141
145
151
156
155
152
152
154
155
151
146
145
151
153
150
144
140
145
151
155
155
153
153
154
156
157
157
157
159
159
156
153
149
147
146
146
147
148
150
156
163
167
164
159
157
159
163
163
163
164
148
148
150
152
151
147
149
152
154
149
142
140
146
150
149
145
144
149
154
159
160
159
157
153
152
154
156
156
153
150
150
151
152
151
150
151
154
154
152
152
156
160
160
159
160
163
162
158
155
155
156
156
155
153
150
147
149
155
158
153
146
141
142
145
148
150
152
154
155
158
160
162
160
156
153
154
154
153
149
147
148
152
155
155
156
158
160
158
155
152
153
155
156
156
158
161
160
155
151
151
157
159
158
155
152
151
154
160
166
164
154
145
142
143
147
149
150
150
150
151
155
159
162
161
159
156
152
149
147
147
149
151
152
155
158
161
161
158
154
153
154
155
154
152
153
156
158
156
155
157
153
155
156
155
153
152
153
159
165
164
157
150
146
146
145
143
141
142
145
147
150
154
161
165
162
155
147
146
148
151
153
151
151
153
157
159
158
155
153
154
156
156
156
153
153
155
158
157
158
161
152
151
151
152
152
150
150
152
156
157
156
153
150
147
146
145
145
148
150
147
145
149
159
165
163
153
146
147
153
160
161
158
157
155
154
154
153
153
153
152
154
158
159
158
159
160
159
156
155
159
154
150
147
150
151
150
149
149
153
155
156
153
149
146
148
156
167
169
159
148
143
147
155
162
162
156
152
154
160
166
167
167
164
161
155
152
151
152
151
151
153
157
159
160
162
165
164
158
154
156
153
148
144
146
150
153
154
155
157
158
156
153
148
146
151
163
174
172
161
149
145
148
153
158
160
161
160
160
161
164
166
166
165
165
162
156
152
151
151
152
153
156
156
157
160
164
165
162
157
156
149
148
146
146
151
157
160
163
164
157
153
152
153
153
154
156
160
161
156
150
149
151
154
155
155
157
158
158
156
155
156
158
159
162
162
158
153
152
153
154
154
154
155
157
158
159
160
162
161
158
149
151
151
149
150
155
159
163
162
155
150
153
159
160
153
144
143
150
153
152
151
153
154
153
149
148
150
151
150
147
147
149
153
156
158
156
154
155
158
157
154
152
155
159
160
156
155
157
161
161
154
154
151
147
143
143
147
153
156
155
154
156
158
156
149
141
140
148
151
151
149
150
152
152
148
146
147
149
150
148
147
147
150
155
157
156
154
155
157
156
153
151
155
161
163
159
156
157
160
162
153
152
148
144
140
136
136
143
151
157
158
156
152
147
146
147
149
150
148
147
146
148
150
152
151
149
149
154
157
157
151
147
148
155
161
161
155
150
149
150
154
156
158
160
161
162
162
161
160
160
146
147
146
146
145
143
141
143
146
149
151
151
147
144
147
152
154
151
147
146
147
151
154
155
153
150
149
155
161
162
156
150
148
153
159
161
156
147
143
145
155
163
162
158
156
158
162
161
159
157
145
144
146
148
150
152
150
146
143
141
141
142
144
146
150
154
155
151
146
145
149
155
159
159
156
152
149
150
157
163
165
161
155
151
153
156
155
148
142
142
149
158
161
157
153
152
154
156
157
155
150
147
145
147
150
151
149
148
146
143
140
140
143
147
152
155
154
150
146
146
150
155
159
160
159
157
152
149
152
162
170
172
165
156
153
155
155
151
144
138
140
148
155
159
157
152
150
152
155
156
154
151
148
148
148
146
144
148
151
151
145
145
148
152
153
152
150
150
149
150
152
154
156
158
159
160
158
154
153
159
167
169
167
162
159
158
156
151
144
138
135
143
154
163
164
159
154
154
156
157
152
154
152
152
149
145
144
148
152
152
147
148
157
159
155
148
148
152
154
153
153
154
155
155
154
156
159
158
157
157
157
157
157
157
159
158
154
149
145
142
144
151
158
165
165
163
159
158
158
155
153
156
156
155
151
146
146
148
151
148
145
150
159
161
154
147
150
157
158
154
151
152
153
151
149
150
153
155
155
154
152
149
146
146
149
153
153
152
150
150
152
156
160
161
160
159
160
160
158
152
157
157
155
155
153
148
145
147
150
148
146
148
153
153
150
148
153
158
156
150
145
148
150
149
146
146
149
152
154
155
154
151
145
141
142
148
153
157
158
156
154
153
153
153
154
155
158
158
155
149
158
156
155
154
153
149
144
145
150
153
150
146
144
145
146
148
151
154
152
145
143
146
151
151
148
147
150
154
158
159
158
154
148
146
147
151
155
159
161
158
154
150
148
150
153
155
156
155
152
150
153
152
152
153
153
150
147
149
154
155
151
146
145
146
147
146
148
151
152
148
146
150
157
160
157
152
152
157
162
161
156
151
150
153
156
157
156
157
158
157
155
151
149
151
154
157
156
155
153
154
146
146
145
145
146
150
154
157
156
153
149
149
153
154
150
145
145
150
156
154
152
154
162
168
164
157
153
156
161
159
154
150
152
157
158
155
151
152
154
155
153
150
149
150
152
156
157
158
158
159
147
145
139
135
140
151
160
162
155
151
151
156
160
158
152
147
147
150
153
154
154
156
160
164
163
158
154
155
157
156
154
154
156
159
155
148
145
149
154
154
150
147
146
148
151
155
157
160
161
161
153
150
141
137
143
157
166
165
153
150
155
161
161
155
151
150
151
149
147
149
152
154
154
153
154
155
153
151
150
152
155
158
160
159
155
147
144
149
156
157
153
146
147
151
155
156
156
157
157
156
155
153
148
145
150
160
166
161
151
149
155
159
156
149
149
153
155
150
144
142
148
151
151
149
147
149
147
146
146
149
154
157
156
155
154
152
150
152
157
160
158
153
152
157
160
158
156
156
154
150
151
152
149
148
150
154
155
151
147
148
152
153
150
146
147
152
155
150
144
141
145
148
153
152
150
147
144
143
146
151
154
153
147
145
148
155
158
157
156
159
160
158
156
157
158
158
156
158
157
154
148
150
149
146
143
143
141
139
141
144
149
151
150
149
147
148
148
145
144
145
146
148
153
155
155
153
150
148
151
154
154
151
144
141
143
153
161
163
159
158
158
158
156
153
151
152
154
159
162
162
152
155
151
143
139
139
135
131
135
143
151
154
154
153
149
145
142
143
147
151
149
146
148
153
158
159
158
156
154
152
151
151
149
147
147
154
164
169
166
159
156
156
157
153
147
146
150
156
159
160
157
159
152
143
140
143
144
141
142
149
157
158
155
150
148
146
146
150
155
155
149
142
142
148
153
155
156
157
156
152
149
151
154
155
153
155
163
169
165
158
153
153
157
156
150
147
148
151
151
151
160
158
150
144
144
150
154
153
152
153
157
156
150
144
143
148
155
161
160
155
147
141
142
148
149
148
148
153
158
156
151
150
155
158
156
154
155
159
156
152
147
148
154
156
154
152
152
151
148
146
162
157
149
145
147
152
155
156
154
152
149
148
144
141
142
149
157
161
158
152
147
145
149
154
152
148
147
152
158
158
154
151
155
158
156
151
148
148
149
147
145
148
152
155
156
155
156
156
155
153
162
156
150
147
145
146
147
149
150
148
144
142
143
144
147
150
153
153
153
151
151
154
158
159
155
150
149
152
157
157
154
151
152
156
155
153
150
149
150
151
151
154
154
154
154
154
155
159
164
165
158
154
150
146
145
144
141
143
146
149
148
145
144
147
150
150
150
150
151
153
155
157
159
159
155
151
150
151
154
155
153
149
148
152
156
158
157
155
154
157
158
159
157
153
150
150
153
160
167
168
153
150
146
145
147
147
144
143
147
153
154
150
147
147
149
149
149
151
154
155
153
153
153
155
156
155
154
153
153
154
153
150
149
153
158
160
158
156
155
158
160
160
156
150
148
150
154
160
164
164
148
146
144
145
148
148
146
145
151
155
154
151
148
148
149
148
146
151
156
158
154
150
149
151
155
158
158
156
153
152
154
157
157
159
160
157
154
151
151
155
159
159
155
151
150
153
158
161
161
158
144
145
146
147
146
143
141
144
152
156
153
150
147
149
149
146
143
148
156
160
159
154
151
151
152
152
153
153
152
152
154
159
163
163
160
155
151
149
150
152
157
161
160
157
154
154
158
160
159
156
143
144
148
150
147
140
137
142
151
157
156
151
144
145
146
144
143
146
152
157
158
158
157
156
150
144
143
148
152
153
153
156
160
162
159
156
155
154
152
151
156
163
166
162
155
151
153
158
160
157
141
141
145
149
149
144
140
140
147
156
161
159
147
138
138
143
148
151
150
150
151
155
159
160
153
145
144
149
155
154
151
150
154
158
159
158
157
156
154
151
154
161
166
163
154
150
152
157
161
160
139
138
141
145
148
147
143
140
142
150
161
163
153
142
138
145
154
156
152
148
148
151
154
157
155
154
155
158
159
155
149
147
153
159
161
159
156
156
156
154
154
158
161
160
156
154
155
158
160
161
147
154
160
161
159
156
154
152
149
146
147
154
163
167
163
155
151
152
156
157
155
155
159
163
165
164
164
163
164
163
163
165
167
170
170
170
168
164
160
159
162
163
162
160
160
159
156
149
141
141
147
153
160
163
162
156
149
146
145
148
150
152
155
158
160
157
155
152
152
155
157
159
161
162
162
160
161
162
163
163
163
164
166
167
167
167
166
163
159
156
156
157
157
158
159
158
154
147
145
148
152
153
156
156
155
151
147
146
150
155
158
157
154
154
156
158
156
154
153
155
157
158
158
158
157
155
155
159
163
163
161
159
159
160
160
160
161
162
161
159
155
151
148
151
154
157
156
153
152
153
153
150
146
142
143
147
153
155
158
161
164
165
161
157
156
158
158
157
155
155
154
153
153
154
154
152
153
157
161
160
155
154
156
158
158
157
158
161
164
162
156
150
146
148
154
160
163
161
155
150
150
147
141
136
140
149
159
164
161
160
162
165
165
162
158
159
159
158
156
153
152
153
153
153
152
151
152
155
158
155
150
152
157
163
163
161
160
161
162
161
158
154
152
154
158
163
165
161
154
146
152
150
144
140
143
154
163
167
163
157
156
157
160
159
157
157
158
159
158
155
155
159
159
157
152
150
151
155
157
154
152
154
160
166
168
167
164
161
159
160
161
162
163
163
162
161
159
156
152
149
157
157
149
143
143
152
162
168
166
159
154
151
155
155
153
152
155
158
160
160
162
167
168
163
157
154
156
159
159
155
153
153
157
162
166
167
166
161
158
159
165
169
169
166
161
156
153
153
155
156
162
161
152
142
139
147
159
166
166
159
154
152
157
157
153
151
153
158
162
164
165
168
169
166
162
161
163
164
161
155
152
151
152
156
159
162
163
160
158
160
165
169
168
163
159
156
155
155
157
159
157
158
154
147
146
152
159
161
157
150
147
152
159
161
158
156
158
161
163
164
163
163
163
161
160
161
163
163
161
158
156
155
152
152
153
156
157
157
159
161
165
165
163
160
158
158
159
158
156
154
149
152
154
156
158
160
162
158
149
142
139
146
156
160
160
159
161
163
165
164
161
158
157
155
154
154
156
158
160
161
162
160
158
156
155
154
154
154
158
162
165
165
163
161
159
157
156
156
155
153
141
147
153
159
161
162
163
159
150
142
139
144
154
157
155
153
155
161
165
165
162
157
155
152
150
150
153
156
159
161
161
161
162
164
162
158
152
150
153
160
166
168
167
166
161
155
150
149
155
161
141
144
151
155
157
159
160
157
153
145
144
148
156
155
149
144
147
157
164
167
163
158
154
150
148
150
154
157
158
158
156
157
160
165
165
161
154
150
152
158
165
169
170
169
165
159
150
146
152
163
147
150
152
153
154
155
155
155
152
148
148
151
154
152
146
144
149
158
163
164
162
158
153
149
148
151
154
155
155
154
154
155
156
158
160
161
159
156
155
158
164
168
167
166
166
163
155
146
146
155
154
156
156
153
151
150
153
155
155
154
154
151
148
146
147
152
159
161
161
160
158
156
153
152
153
154
152
149
149
151
152
153
153
153
155
160
161
159
158
160
164
167
164
162
162
163
158
151
147
149
155
157
156
152
149
149
153
160
166
167
163
154
146
144
148
155
159
158
157
156
154
153
154
156
158
155
150
146
146
147
146
147
149
152
155
157
156
154
155
160
165
166
164
161
160
159
158
155
153
154
152
153
153
151
149
150
154
163
172
174
169
159
152
149
149
148
147
148
152
154
152
151
153
157
157
152
148
147
149
147
144
144
148
154
155
152
148
148
151
157
162
164
164
163
162
161
159
156
157
161
150
149
151
152
153
154
155
161
166
168
166
162
157
153
149
145
143
145
150
152
149
148
152
156
154
148
148
152
156
153
149
150
154
155
152
147
145
147
150
152
154
157
158
160
164
166
162
156
154
160
151
149
149
151
154
155
158
159
160
160
161
159
155
150
149
151
153
152
150
148
148
151
154
155
153
151
152
156
159
159
158
158
157
154
149
148
149
150
150
150
150
151
150
152
159
166
165
158
152
155
151
148
147
149
152
156
161
162
159
157
156
156
153
150
152
158
163
156
148
145
150
156
158
155
153
154
155
157
158
161
162
159
155
154
154
155
153
150
149
150
152
151
148
148
153
161
164
160
155
152
149
149
148
149
153
157
163
163
158
152
151
155
158
158
157
157
159
154
147
145
153
162
163
157
151
151
153
157
157
159
157
153
152
156
160
159
154
148
148
152
155
156
155
154
154
155
158
160
160
158
149
151
152
151
154
158
162
161
155
146
146
155
166
166
157
150
149
151
151
150
154
161
164
158
148
143
146
154
158
156
151
147
149
157
164
162
155
151
152
154
156
157
160
161
157
152
150
155
160
164
154
153
150
149
150
153
156
156
152
148
150
157
163
161
150
144
146
153
155
153
152
155
159
155
147
141
142
150
156
157
151
146
148
156
162
163
160
156
156
154
152
152
155
158
157
152
148
149
156
162
157
153
147
146
145
147
149
151
153
155
158
159
158
151
144
144
149
154
155
153
152
151
152
151
148
144
143
147
153
157
154
149
147
153
162
165
162
158
154
154
152
151
151
151
152
152
151
148
150
155
155
153
149
149
149
148
147
147
150
154
157
160
155
148
146
149
154
155
153
152
153
153
152
150
149
149
148
149
153
158
158
154
150
153
159
160
155
150
150
154
158
159
156
151
150
152
153
152
151
151
154
153
152
151
153
153
151
148
147
148
152
153
152
149
151
155
157
155
153
152
154
155
154
152
152
153
154
153
155
160
164
162
157
154
154
151
146
143
147
153
159
160
158
155
154
152
153
155
156
155
156
154
150
147
147
151
153
154
152
149
146
146
149
151
152
154
154
154
154
153
154
154
154
153
154
155
155
154
156
162
168
168
163
157
154
150
145
145
147
149
149
149
153
159
159
156
153
156
159
160
156
154
149
142
137
141
150
160
160
151
141
142
152
159
156
149
147
151
156
156
155
155
157
157
156
155
154
154
156
162
165
163
160
159
158
157
153
151
148
145
141
142
150
162
166
162
156
155
157
160
154
154
153
147
139
138
148
161
162
150
138
143
159
168
159
148
145
151
158
157
155
156
159
159
156
153
153
156
157
158
157
155
155
157
159
159
156
153
150
147
147
150
157
165
167
163
158
156
156
157
155
156
157
156
150
145
148
157
159
149
140
145
158
165
158
150
150
156
158
155
152
154
157
155
152
152
155
159
158
156
153
152
151
152
152
152
152
153
155
156
157
161
165
166
161
157
157
158
158
154
158
157
157
157
156
152
151
156
158
153
146
145
150
153
151
150
152
155
154
149
146
149
150
149
148
150
156
160
160
157
154
154
153
152
150
148
151
156
161
162
161
161
163
163
158
154
155
157
156
151
156
154
153
154
155
154
154
158
161
158
149
143
142
144
147
148
150
151
148
145
144
147
149
148
148
150
155
158
160
158
156
154
154
156
155
155
157
160
163
162
158
155
156
159
161
160
157
153
148
146
149
148
148
150
152
152
154
157
160
156
149
144
144
147
149
150
151
153
152
147
144
148
155
158
157
153
152
154
158
157
154
150
152
157
161
161
159
158
159
159
156
153
153
157
164
165
160
152
145
146
142
142
141
143
146
148
150
150
151
151
152
154
155
154
152
153
158
160
160
154
147
148
157
166
166
157
152
152
156
157
154
151
151
156
158
155
152
151
154
155
155
154
153
155
159
163
161
156
153
154
144
141
137
136
140
145
148
145
144
149
159
166
164
156
152
154
162
165
163
157
150
147
152
160
164
161
156
154
155
157
156
155
155
156
154
150
147
149
153
154
152
151
151
153
155
159
160
159
159
160
150
147
142
139
143
149
152
147
142
149
163
170
164
154
151
155
161
161
158
155
152
148
146
150
156
160
158
154
153
155
156
156
155
156
156
153
151
151
155
155
151
147
148
154
159
159
159
159
159
157
152
152
150
147
150
155
158
151
145
149
161
167
161
151
149
155
160
158
154
152
152
148
143
142
146
152
152
150
149
151
152
150
149
152
158
159
156
154
156
156
153
147
148
156
162
162
160
158
155
152
152
153
151
149
150
155
157
150
147
150
158
162
157
148
147
152
157
157
154
151
148
143
139
137
138
143
145
146
149
151
152
148
144
146
152
157
157
155
155
158
157
152
151
155
160
160
159
158
157
155
151
154
150
146
145
148
146
144
144
148
154
157
153
148
147
148
153
156
155
150
144
138
136
138
141
145
147
149
152
154
155
153
149
146
146
151
156
160
161
159
158
156
157
157
155
155
155
159
161
163
153
158
152
144
142
141
140
138
140
146
152
153
152
149
148
147
146
152
154
150
144
138
139
146
152
154
154
155
156
153
154
156
158
154
150
151
160
169
169
163
157
156
161
161
157
152
151
155
159
163
155
159
153
145
144
147
149
148
146
148
151
151
150
149
149
149
149
152
156
154
149
144
146
150
154
154
154
156
155
150
147
151
159
162
158
154
158
166
168
165
159
156
161
163
159
154
150
150
152
154
154
156
149
144
146
153
157
155
152
151
151
152
150
149
151
155
158
161
162
160
155
150
147
148
149
149
151
154
154
147
142
145
156
163
160
153
148
150
157
161
160
158
158
159
158
155
152
151
149
148
154
153
147
146
147
153
155
154
150
148
148
151
151
153
156
160
162
164
164
162
158
151
144
144
146
150
152
152
152
148
147
151
159
162
157
148
142
143
148
154
158
159
158
156
155
154
155
154
154
153
150
149
149
150
150
149
148
147
146
145
145
148
153
158
159
159
158
157
158
158
157
152
147
147
149
153
152
150
150
153
157
161
163
159
154
149
148
149
150
151
154
159
158
156
152
151
155
160
164
163
144
147
151
153
152
148
145
147
148
149
148
149
153
157
157
153
150
150
152
154
155
155
156
155
153
152
149
148
150
156
160
161
158
155
153
156
158
159
156
154
155
159
159
156
151
151
156
162
167
165
143
144
147
149
149
149
150
154
158
158
155
152
153
153
151
148
147
149
153
154
154
155
157
158
156
154
152
153
154
157
157
154
151
152
155
158
160
158
157
156
157
159
158
155
154
156
159
161
160
158
144
143
143
145
147
151
155
160
163
162
156
151
148
148
147
147
149
154
158
156
152
150
151
154
157
160
160
159
156
154
153
151
150
151
153
155
154
152
152
154
157
158
157
157
159
163
162
157
152
151
147
145
145
148
150
150
152
155
159
159
152
144
140
141
145
149
154
161
162
158
151
145
145
150
156
161
162
160
156
153
153
154
153
152
152
152
152
150
150
153
155
157
157
158
162
164
161
154
149
150
147
147
149
154
154
145
141
143
150
156
152
142
135
136
142
150
156
160
160
155
149
145
146
151
155
155
156
156
156
156
157
157
157
156
156
156
157
156
154
154
155
156
156
157
157
158
156
155
154
154
145
145
150
155
153
143
134
133
143
154
156
149
139
137
142
151
156
157
155
150
146
146
149
154
155
152
153
155
157
156
156
157
159
160
160
161
162
163
161
158
156
155
154
153
152
152
154
157
157
156
142
143
147
150
149
144
138
135
139
151
159
156
147
142
143
150
155
155
152
148
146
145
148
152
154
154
153
154
153
150
149
150
156
160
161
161
161
164
163
159
155
154
154
154
154
154
155
156
155
155
144
150
156
158
158
155
152
152
150
147
146
150
155
161
161
157
153
152
154
155
154
154
156
159
161
161
163
163
164
161
159
159
162
166
166
164
161
161
163
164
164
162
161
160
163
165
164
160
154
148
148
151
157
161
161
155
148
145
146
148
148
147
147
152
157
157
155
150
147
149
152
154
156
158
157
156
157
160
164
165
164
163
165
168
168
166
164
162
162
162
160
159
160
160
162
161
158
155
157
158
153
153
157
162
160
153
146
145
150
156
156
151
146
147
152
155
152
148
147
150
155
157
158
158
157
152
149
153
162
168
169
165
163
164
164
162
160
159
159
160
159
157
157
158
159
158
155
152
153
154
154
152
153
155
154
151
150
152
157
161
160
156
152
151
152
153
151
147
148
152
157
159
158
158
158
153
149
150
158
164
166
164
161
161
161
160
158
156
155
156
156
155
154
154
157
160
159
156
149
144
150
148
146
146
150
156
161
162
161
159
159
159
158
157
156
156
152
148
147
150
155
159
160
158
156
155
152
153
154
156
158
159
160
162
163
163
161
158
154
153
152
152
151
153
157
161
162
159
150
141
151
150
145
143
149
160
170
168
161
154
156
160
160
158
156
155
154
151
148
148
154
161
163
160
154
152
153
156
156
154
153
155
158
162
164
166
166
164
159
156
153
152
154
156
157
156
157
157
153
147
158
157
148
141
142
155
168
169
161
152
150
153
156
156
153
152
154
155
155
155
158
165
167
164
157
153
155
159
161
157
153
152
155
159
163
166
167
168
165
161
159
158
160
160
156
152
151
153
155
154
161
160
152
140
137
145
161
168
163
150
142
143
150
154
155
154
155
158
161
162
163
164
165
164
161
159
160
161
162
159
154
152
152
157
159
161
163
165
166
164
164
164
164
162
158
155
155
156
158
157
155
156
156
151
146
148
157
163
163
149
136
136
146
156
161
160
160
162
165
165
163
159
158
159
161
161
160
159
159
159
158
155
153
154
154
155
156
159
162
163
164
165
165
164
162
160
161
161
160
157
152
154
159
164
163
156
156
158
159
150
141
140
149
157
162
163
163
165
167
166
162
156
154
154
156
155
154
153
154
157
159
158
158
157
155
154
154
156
160
162
163
163
165
167
165
162
158
157
157
156
157
156
159
164
164
160
155
155
155
154
152
152
155
157
156
156
160
165
168
167
163
158
156
153
151
149
149
150
153
155
157
160
164
167
164
159
154
155
160
165
164
162
165
170
169
160
149
145
150
158
160
160
157
157
158
160
156
154
153
155
159
162
161
156
150
148
154
161
165
164
160
159
157
154
150
148
148
151
155
158
159
162
166
170
168
161
155
154
159
165
165
163
163
169
169
160
147
140
146
159
155
157
155
155
157
161
160
155
151
151
158
161
161
154
147
148
154
159
158
155
153
154
155
154
153
151
149
150
156
162
164
163
161
160
160
158
155
155
159
163
165
164
163
164
165
161
153
147
149
158
152
155
156
158
160
161
160
154
150
151
156
157
153
148
147
152
159
159
155
151
149
150
152
153
155
154
150
147
152
159
162
158
152
149
151
155
155
156
159
164
169
168
164
161
161
160
157
155
154
157
152
153
156
158
159
158
155
154
154
157
160
155
148
144
146
153
157
157
156
154
153
151
151
153
155
154
151
148
149
150
149
145
144
146
150
151
152
152
157
164
169
169
166
163
162
160
158
156
157
158
150
152
154
155
152
151
151
154
159
163
164
159
152
147
146
148
149
152
156
158
156
153
152
152
152
150
151
153
153
146
137
136
143
151
152
149
147
148
152
157
160
161
162
164
166
164
159
155
156
160
148
150
152
151
148
150
153
156
157
159
161
160
157
153
148
144
143
146
152
157
157
154
153
151
149
149
154
160
158
147
137
138
146
153
152
150
150
151
150
150
150
152
153
157
163
165
161
154
153
159
146
149
151
150
149
152
157
157
154
151
153
156
157
154
150
147
143
143
146
153
157
156
153
150
149
151
155
159
157
150
145
145
148
151
150
153
158
160
155
151
150
149
147
147
154
161
162
157
153
155
148
150
153
152
152
156
160
159
153
147
148
153
155
154
153
153
151
146
143
148
156
161
157
152
149
151
152
154
155
154
153
150
147
146
150
156
161
162
158
155
154
152
149
146
149
156
162
162
158
153
149
152
156
158
157
158
160
157
151
146
147
153
158
157
154
155
156
152
147
146
155
163
164
156
150
148
150
155
159
160
158
151
147
149
154
156
155
154
155
157
158
157
156
153
152
154
159
163
163
160
150
153
157
160
161
160
159
154
149
145
146
154
160
158
152
151
154
157
153
148
152
162
167
161
151
145
147
157
164
167
161
154
152
156
158
154
150
149
153
158
160
161
161
159
155
152
152
158
164
167
153
153
152
154
157
157
157
155
152
149
150
155
159
155
148
147
151
157
156
152
152
157
162
158
150
144
145
153
161
165
162
158
157
159
159
156
152
152
155
160
162
160
159
156
152
147
146
149
157
165
157
153
149
149
150
152
155
156
157
156
154
156
157
153
148
146
150
155
156
155
155
154
154
151
147
145
145
147
151
157
159
158
157
158
160
160
156
154
157
161
163
159
154
149
147
145
145
145
150
156
159
157
152
152
151
152
153
155
155
155
155
156
157
154
151
150
152
155
155
156
156
154
150
146
147
151
152
151
151
153
155
155
155
157
160
159
152
150
154
162
164
159
153
150
149
148
148
149
151
152
159
159
155
153
154
156
154
153
151
151
153
154
156
154
154
154
155
156
155
155
155
154
150
147
149
155
160
159
157
155
155
153
154
155
155
150
142
143
152
161
161
156
153
155
156
156
155
157
158
156
157
158
154
149
148
152
154
155
153
151
150
151
154
156
153
151
152
153
155
156
154
153
152
150
152
156
160
161
160
157
156
153
152
152
151
145
140
144
154
161
158
151
151
156
161
160
159
160
162
162
152
155
152
144
138
140
149
158
159
151
143
146
155
160
154
144
141
148
155
157
155
154
155
155
154
153
153
156
159
161
159
154
152
151
153
150
147
150
156
160
157
150
150
155
160
161
160
159
161
162
147
153
155
150
138
134
143
157
159
150
139
144
156
163
154
143
139
147
155
156
153
154
157
158
155
152
151
155
160
162
159
155
152
153
155
153
151
151
154
159
159
157
156
158
158
159
159
159
160
161
148
152
157
157
150
143
144
153
157
150
143
145
153
158
153
147
146
153
155
153
152
154
158
157
154
153
155
160
162
159
154
152
152
155
156
153
149
150
154
159
161
164
164
162
158
155
158
161
162
158
150
151
154
156
155
151
150
155
159
156
149
147
148
151
151
150
151
154
154
154
154
155
155
152
150
152
158
161
160
155
151
151
154
159
160
156
153
153
156
158
159
161
165
164
160
156
157
159
159
153
151
150
150
151
152
151
154
158
161
159
152
147
146
148
149
150
149
150
153
158
159
157
151
147
147
150
154
156
156
154
152
153
156
163
166
165
162
159
157
156
155
154
157
161
163
162
159
155
151
148
151
151
149
149
148
149
152
154
155
154
151
149
150
150
151
151
151
152
156
159
159
155
150
147
149
150
151
153
155
156
154
154
156
161
165
166
163
159
155
154
153
151
151
155
162
166
163
156
150
149
150
150
147
146
145
147
147
145
145
148
155
158
158
155
154
156
161
163
162
159
154
150
148
151
155
155
154
153
154
154
153
154
155
157
158
156
155
153
153
152
153
153
152
151
156
162
163
160
156
156
150
147
145
143
145
146
144
138
138
147
160
166
162
156
155
161
170
171
165
158
150
146
147
154
160
159
157
154
153
152
152
153
154
154
153
150
150
152
152
152
153
154
155
154
154
157
158
159
159
159
149
148
147
146
147
147
144
138
136
143
155
160
157
151
153
159
166
167
163
158
152
148
147
153
159
160
156
153
153
155
154
150
149
152
156
156
154
154
154
152
150
151
156
159
159
156
154
155
156
158
150
152
152
150
149
148
146
141
137
140
146
150
150
147
147
152
157
161
162
161
156
150
147
149
153
154
152
151
156
160
157
148
144
148
159
161
158
155
155
155
152
150
154
160
162
159
155
154
155
155
152
154
152
150
149
151
151
147
144
145
149
153
153
148
146
148
154
162
165
162
156
147
142
143
145
148
148
151
158
161
158
149
144
147
155
158
156
155
157
159
157
153
153
157
159
159
158
157
156
155
154
155
150
148
150
156
158
156
152
152
155
155
154
150
149
152
159
165
165
158
149
141
139
141
145
148
150
154
157
159
156
153
150
149
150
152
155
158
160
158
156
153
156
157
159
160
160
159
158
157
155
156
152
149
152
159
164
163
158
153
153
150
149
148
151
157
164
164
160
152
146
143
146
151
152
153
153
156
158
156
154
154
154
152
151
152
157
163
162
155
150
150
157
162
164
163
159
158
158
158
155
158
155
151
151
155
160
159
156
151
148
145
144
146
150
155
158
157
155
150
150
154
159
159
156
152
152
156
157
155
150
149
152
155
156
154
156
159
159
156
151
150
156
162
165
163
158
156
156
157
154
157
153
149
147
150
152
152
149
148
148
148
148
149
152
154
156
155
155
156
160
162
161
155
150
149
150
154
154
150
147
147
153
157
156
151
147
149
156
162
160
155
153
155
159
159
157
157
156
155
153
153
150
149
148
149
149
147
145
145
148
153
157
158
158
157
156
156
159
163
163
157
148
144
146
152
155
153
149
147
151
155
160
159
153
147
144
148
156
163
164
159
153
151
152
155
159
159
159
158
146
148
151
154
154
152
149
147
145
145
147
153
160
164
162
157
154
155
160
163
160
149
139
140
148
156
156
151
148
151
159
165
165
159
151
148
150
155
158
158
158
159
156
154
153
156
162
163
162
159
138
144
153
158
156
150
147
150
152
150
148
151
159
163
159
151
147
150
155
157
155
149
147
149
153
155
153
151
153
159
163
163
160
156
153
154
158
161
158
154
154
159
161
159
158
161
164
163
159
153
138
143
151
154
151
146
147
155
160
157
152
152
157
159
154
148
146
149
153
154
155
156
157
157
155
156
155
157
160
161
159
155
153
154
157
160
161
160
158
155
155
159
162
162
162
165
163
157
149
146
143
143
146
150
150
152
155
159
159
156
151
151
153
153
150
149
151
155
156
155
155
155
156
155
156
159
162
163
160
155
151
149
149
153
157
160
158
156
154
154
155
157
158
161
164
165
160
149
142
144
147
144
145
153
159
164
164
160
154
149
145
143
145
146
146
149
155
159
158
155
151
149
147
148
155
164
167
163
155
150
148
149
149
150
154
158
156
153
150
151
152
153
154
159
163
164
156
147
143
146
149
146
146
155
162
164
160
154
149
147
143
140
142
143
145
149
153
157
156
153
148
145
145
149
158
166
168
161
154
151
154
157
156
152
154
158
159
156
152
151
151
153
153
155
159
160
156
152
151
151
149
148
148
152
153
150
149
149
149
151
148
145
146
149
150
152
153
154
154
151
147
145
148
153
160
162
163
158
153
152
159
164
163
159
157
159
163
163
161
159
156
155
153
152
154
155
156
158
156
156
147
149
149
148
146
146
150
152
153
154
152
149
149
152
154
156
157
157
156
152
147
145
148
154
157
156
154
151
149
149
154
159
160
159
157
158
161
164
165
163
159
156
154
153
154
156
157
158
156
158
150
149
151
156
158
157
154
154
152
150
147
145
147
152
156
158
157
154
152
152
158
161
163
161
158
156
158
163
166
163
158
155
157
162
163
160
156
157
160
163
162
159
158
160
164
165
164
161
161
158
152
149
149
153
156
154
151
150
151
154
153
148
144
146
153
159
160
155
149
148
153
158
161
160
157
153
154
160
166
166
162
159
161
168
171
169
163
159
159
162
164
163
164
166
167
163
158
155
158
160
150
146
148
153
156
152
147
148
154
160
159
152
148
148
155
160
160
155
149
149
153
155
159
160
161
157
153
154
161
168
166
162
162
166
170
169
162
156
155
159
166
171
174
172
168
161
153
149
149
152
148
145
149
155
155
149
146
149
158
162
158
151
147
151
158
160
158
152
151
154
156
155
154
156
162
163
157
153
157
164
168
165
162
162
164
165
160
154
152
157
166
173
174
171
164
158
154
150
146
143
149
148
149
152
152
152
152
156
160
161
158
150
147
150
156
159
155
149
149
155
159
157
151
149
154
161
160
155
154
157
163
162
159
157
159
163
164
161
158
158
161
164
165
162
157
154
155
156
151
145
152
150
147
147
151
158
162
161
160
158
159
155
150
149
152
155
153
149
148
152
157
158
153
149
149
153
157
156
153
152
155
156
156
154
155
161
167
169
166
160
155
154
157
157
154
151
153
157
157
152
156
152
145
143
148
158
164
160
154
149
152
154
152
150
151
153
154
153
152
153
155
158
157
154
151
150
153
155
155
152
151
152
155
156
156
159
164
169
169
162
154
152
156
160
158
153
151
154
157
156
155
153
149
145
146
153
158
157
149
141
141
144
148
152
155
155
156
157
158
158
157
156
156
155
155
154
154
155
157
156
154
154
158
160
159
157
157
161
164
162
158
157
160
163
162
157
155
156
158
157
151
152
157
157
154
151
152
155
154
144
138
137
144
153
158
158
157
157
159
161
158
154
152
154
158
160
156
154
155
158
157
156
157
159
157
154
151
154
159
161
162
162
165
166
164
161
160
161
161
159
150
151
159
164
161
152
149
154
161
162
151
144
144
151
156
157
156
156
159
161
159
154
152
154
159
161
157
152
152
154
155
154
155
155
155
153
151
154
159
162
163
164
166
169
168
163
160
161
161
160
154
152
156
162
160
153
148
152
162
168
165
156
151
151
152
155
157
159
160
160
160
157
157
158
159
158
155
151
151
152
153
154
155
157
157
155
153
156
163
168
166
163
165
170
171
165
157
153
155
156
155
154
152
155
157
157
154
151
155
160
164
162
157
152
150
154
159
161
159
155
154
157
160
161
159
153
150
150
154
158
159
157
156
157
156
154
151
154
162
168
166
161
160
165
168
163
155
151
153
156
151
150
149
154
162
167
164
154
148
149
156
160
159
153
150
155
159
159
153
147
147
152
158
160
157
151
146
147
156
165
166
161
153
149
150
149
148
150
156
160
161
158
157
158
159
158
155
156
159
162
147
147
152
161
169
172
166
154
146
147
152
155
154
151
149
152
155
153
147
145
147
150
155
156
156
152
148
147
153
162
166
160
149
144
145
147
149
151
153
155
157
157
158
158
157
155
156
160
164
165
147
147
155
165
173
170
158
147
145
148
154
152
148
144
143
146
148
148
148
149
152
153
154
154
154
153
151
150
151
154
155
152
148
148
149
151
152
152
153
153
154
156
159
161
162
160
158
158
160
160
146
149
157
163
162
156
148
143
144
148
154
151
144
139
140
143
146
150
153
154
155
155
156
155
153
151
154
156
155
151
145
145
149
154
155
154
152
151
150
151
152
154
157
162
165
163
159
155
154
157
144
151
156
154
150
147
147
145
143
145
149
150
145
141
142
144
148
151
154
156
156
156
156
154
152
152
156
162
161
153
146
146
152
156
155
154
155
154
152
152
153
156
156
159
160
160
157
154
153
157
141
150
153
149
144
144
150
151
147
143
147
152
152
149
148
148
149
150
151
155
157
156
154
153
152
153
157
161
160
155
150
151
153
153
151
154
160
162
160
158
159
161
159
155
153
154
157
157
158
159
142
149
152
149
145
146
153
155
151
147
150
156
159
156
153
151
151
151
151
154
158
158
154
152
151
152
153
156
158
158
156
152
150
147
147
152
159
165
165
163
161
160
159
153
151
153
159
162
162
158
147
151
155
156
153
153
155
155
152
150
152
157
160
155
149
149
153
155
154
153
156
159
159
155
151
149
149
153
160
163
159
152
149
147
148
148
152
157
161
161
157
155
154
152
153
155
159
163
162
159
152
155
158
160
160
158
155
154
153
152
153
155
155
149
144
145
152
156
154
150
153
159
164
160
153
148
148
153
160
163
161
157
156
154
151
147
146
150
155
158
156
153
153
153
154
155
157
159
161
161
154
155
155
157
157
156
153
154
155
155
154
153
152
149
145
145
149
152
152
150
153
158
161
159
153
149
148
151
153
157
159
161
163
162
157
151
148
150
155
160
161
159
157
153
152
151
153
155
160
162
154
152
151
151
152
151
152
155
158
157
154
152
153
153
151
148
147
150
152
153
156
156
156
153
151
150
150
150
149
151
156
161
163
164
161
156
151
151
156
161
164
161
157
153
151
150
151
155
159
161
155
154
152
152
151
151
152
156
157
155
151
149
152
153
153
151
151
154
155
156
157
156
154
150
150
154
157
156
153
151
153
155
158
161
160
155
148
147
153
159
158
153
152
154
155
154
153
156
160
160
158
158
155
154
153
155
155
155
154
151
149
148
149
150
151
154
158
160
157
154
154
156
155
153
152
157
163
163
157
151
148
148
151
154
154
148
142
143
152
156
153
146
147
155
160
159
156
157
160
160
155
158
156
152
151
152
153
153
152
151
149
148
148
149
150
153
156
156
154
152
151
154
156
155
154
158
161
161
157
151
147
145
147
149
150
145
141
145
155
160
156
149
149
154
160
160
158
159
160
160
146
151
153
149
144
143
146
152
155
153
148
146
148
151
149
146
144
146
149
150
151
153
155
156
155
154
153
155
157
157
155
150
147
149
151
149
146
149
157
163
162
156
152
152
155
158
160
161
162
163
139
146
153
152
144
139
142
151
156
152
146
144
147
151
148
141
139
143
148
150
151
153
156
156
154
151
150
154
161
164
161
154
149
151
154
153
149
149
154
160
161
159
153
151
153
156
159
163
165
164
139
146
154
157
152
145
145
149
154
153
149
145
147
149
150
148
148
151
153
154
154
156
158
157
153
151
152
156
161
161
156
150
149
154
158
156
151
148
151
155
155
156
154
155
156
156
158
161
163
162
141
145
152
156
155
152
149
149
153
154
153
150
149
151
153
155
154
155
157
159
160
160
157
153
150
150
151
152
154
152
149
147
150
158
164
163
158
152
150
151
151
153
155
159
160
159
158
157
157
155
141
143
149
152
153
151
150
150
152
154
155
153
153
153
153
154
152
151
156
163
166
161
151
146
145
146
146
146
148
150
151
151
153
159
167
172
169
159
151
149
150
152
154
158
161
162
160
156
153
152
143
147
150
149
148
148
149
148
147
150
153
155
155
153
151
150
148
149
157
166
168
160
147
140
142
147
149
150
152
156
157
156
156
158
164
170
169
159
151
148
151
153
153
153
157
162
163
161
158
156
149
151
151
149
147
148
149
147
145
149
155
158
158
154
154
154
154
153
158
164
167
159
147
142
146
154
159
160
158
155
153
155
157
157
156
156
157
154
150
148
151
154
152
149
150
157
163
165
163
159
152
152
150
148
148
149
150
148
148
150
155
158
158
157
159
162
162
159
159
161
162
158
152
150
152
158
162
161
156
150
145
150
156
158
154
150
150
151
149
148
150
154
155
151
149
154
159
162
160
156
150
151
151
150
147
147
147
148
148
146
145
146
150
155
159
161
161
160
159
158
156
153
153
155
157
157
156
155
154
151
147
148
153
157
157
154
152
151
150
149
150
156
161
160
156
152
154
156
156
154
148
151
153
151
147
144
145
147
147
141
134
133
142
148
150
151
153
158
161
159
155
150
151
155
158
154
150
151
157
161
158
152
152
156
161
159
155
153
153
152
152
157
164
164
160
154
153
154
156
155
149
150
150
149
148
148
151
152
150
145
139
139
144
145
144
144
148
156
161
161
155
150
151
154
156
153
150
153
159
164
162
157
154
158
161
160
156
154
156
157
158
158
160
160
158
156
156
156
156
154
150
150
147
148
153
158
162
161
156
152
148
147
147
147
148
150
154
159
160
157
154
152
153
156
157
157
155
155
158
160
159
157
156
158
159
157
156
156
157
157
157
155
155
155
156
159
161
160
157
153
151
152
151
152
156
162
166
164
158
152
147
146
146
149
154
160
164
161
155
151
150
153
157
159
159
158
156
156
156
157
156
155
153
153
155
155
155
155
155
152
150
150
152
155
159
163
165
162
158
157
152
156
157
156
152
152
154
155
153
148
144
143
145
148
153
158
161
158
150
146
148
157
161
159
155
152
152
154
156
159
157
153
150
149
151
152
152
152
153
151
149
147
149
154
161
164
164
161
160
160
153
158
158
154
147
142
142
145
146
146
148
150
152
150
148
150
152
152
148
147
153
160
162
154
149
147
150
153
156
158
158
157
153
150
148
147
147
150
155
159
157
150
147
150
157
160
160
160
160
160
153
154
153
151
148
145
144
144
146
149
154
157
158
153
147
146
148
150
151
154
158
159
157
150
150
153
155
154
152
153
158
161
160
154
148
145
147
152
160
164
162
155
148
148
153
157
160
160
158
155
149
149
150
152
153
152
149
149
150
152
154
156
156
153
149
146
148
152
157
159
157
153
148
149
155
160
160
156
152
153
158
162
161
155
149
148
151
157
160
160
160
159
155
152
152
157
162
160
153
147
145
147
153
156
154
149
148
151
154
154
151
150
152
153
151
148
149
153
156
156
153
149
149
152
157
161
162
160
159
160
159
158
157
155
153
154
157
159
157
154
156
160
161
157
156
160
162
157
148
143
145
148
155
156
150
143
144
151
155
153
149
149
153
155
154
152
152
153
153
152
153
154
155
156
157
160
163
164
165
162
158
155
155
158
160
160
159
159
158
156
156
159
160
159
160
161
159
153
148
148
144
144
150
153
151
146
148
150
150
148
146
150
154
156
153
153
153
152
150
151
157
162
160
156
156
162
165
164
158
154
151
152
154
159
162
162
159
156
155
155
155
156
156
158
160
161
157
151
150
154
144
138
140
152
161
164
159
154
146
140
139
145
151
151
149
150
150
149
149
153
161
163
157
151
155
164
166
158
147
143
146
150
152
154
157
161
158
153
149
149
150
153
154
158
161
161
157
153
152
153
143
136
137
147
161
170
167
159
150
141
136
139
148
151
148
146
145
146
149
153
159
160
154
149
155
165
166
155
143
141
149
156
155
150
151
157
161
156
149
147
150
153
155
158
160
161
158
157
155
152
146
143
141
142
147
155
163
163
159
149
141
144
154
157
152
147
145
148
152
154
155
155
154
153
156
161
160
154
147
147
158
165
161
153
150
155
161
161
158
156
156
157
156
156
159
161
162
161
158
156
151
153
147
141
140
146
158
163
162
153
147
151
158
162
157
150
150
154
157
155
152
151
153
156
155
155
153
154
154
155
160
162
159
153
150
152
158
162
164
163
160
157
154
155
159
162
162
160
158
161
154
148
147
152
157
158
157
157
158
158
156
153
150
151
153
155
153
149
147
149
157
166
172
169
159
152
154
163
170
168
160
153
155
160
161
159
156
156
158
158
153
150
151
155
158
157
155
155
159
161
153
146
144
149
153
155
155
156
158
161
161
158
152
150
151
156
158
153
150
151
158
167
171
169
161
155
156
162
166
166
160
155
157
164
168
166
162
158
158
159
160
159
160
162
164
161
157
153
154
157
147
142
142
149
153
152
150
152
158
162
163
161
157
155
157
161
165
161
156
154
156
159
163
165
169
170
165
161
160
160
159
158
159
165
169
168
162
155
155
159
167
171
173
171
167
162
158
153
152
154
146
144
148
153
154
149
145
148
156
161
161
158
156
157
160
164
165
161
160
159
156
152
151
156
168
176
171
161
156
157
161
160
159
161
163
164
161
156
156
163
172
178
177
171
163
157
155
154
154
152
150
150
152
154
152
148
145
150
157
161
161
156
151
153
156
159
156
154
154
158
157
150
142
142
153
164
165
158
152
153
158
159
155
153
156
161
165
165
165
168
172
173
172
166
156
149
149
154
156
154
152
151
150
149
150
149
150
152
156
160
162
157
149
147
150
152
150
147
147
151
153
150
143
138
144
152
157
154
150
149
152
153
152
150
152
158
166
171
171
169
167
167
168
166
158
148
146
152
157
157
151
148
146
146
149
153
153
150
150
152
157
156
150
146
149
151
150
148
147
147
150
150
148
144
145
148
152
152
150
148
148
152
154
155
155
156
161
166
167
165
161
162
166
168
164
154
148
150
156
159
150
148
149
151
154
155
152
147
143
144
150
152
150
149
151
153
152
151
151
151
150
150
149
149
151
152
153
154
155
154
153
154
158
160
160
156
154
156
159
160
159
159
163
166
164
158
154
154
157
158
148
150
156
159
159
156
151
147
146
146
148
147
148
149
152
153
150
149
151
154
154
151
149
150
155
159
159
158
158
159
157
156
157
159
159
155
150
151
155
158
159
160
161
162
161
158
158
161
162
161
144
148
156
160
159
153
149
151
155
157
153
145
143
146
150
152
149
147
149
154
157
154
151
152
158
164
164
160
157
156
154
153
152
154
155
154
150
150
155
159
162
163
162
161
160
158
160
163
164
162
136
141
150
156
156
153
150
153
157
158
153
145
142
145
151
155
155
152
152
154
157
157
155
156
160
164
164
159
155
153
152
150
147
149
153
154
152
151
156
164
167
166
162
161
161
161
161
161
159
155
133
136
144
153
159
161
158
153
150
149
149
147
147
148
152
158
161
161
156
153
154
156
156
157
158
157
155
154
154
157
156
150
144
145
150
153
152
152
156
163
167
164
160
158
160
161
160
160
156
153
138
140
144
154
165
171
167
156
148
144
148
151
153
151
151
156
161
160
155
151
151
153
155
155
153
149
147
148
155
161
161
154
144
141
144
149
152
153
155
157
159
158
156
156
156
157
158
159
160
159
144
142
146
156
166
169
165
156
152
151
153
155
156
152
149
149
150
150
149
149
151
153
154
153
151
149
148
149
153
160
164
161
152
146
145
149
153
155
154
152
151
153
156
158
157
157
157
160
162
162
146
144
149
158
162
158
153
151
152
155
155
153
152
150
146
143
142
144
147
149
152
154
155
154
153
152
153
153
152
155
161
163
161
157
153
153
154
155
152
148
147
150
156
160
162
160
160
160
159
157
146
147
153
160
157
151
146
145
147
149
150
147
145
144
145
145
147
149
151
151
152
155
157
157
155
153
154
156
155
154
158
162
164
162
158
156
155
153
150
150
151
153
155
159
162
161
160
159
157
155
146
153
156
156
151
148
148
145
144
144
146
147
143
142
145
151
156
157
156
153
152
156
159
161
158
154
154
158
160
158
158
160
161
160
158
157
157
154
152
156
159
162
161
159
158
157
157
158
159
159
145
154
155
150
145
146
151
151
148
147
152
154
151
147
148
154
158
158
156
154
154
156
159
161
160
156
156
160
163
162
160
159
159
157
155
154
156
158
158
162
166
170
169
163
156
153
155
160
163
163
141
148
151
147
143
145
152
154
153
153
157
163
161
156
151
152
154
155
155
155
157
157
157
157
156
154
153
157
163
164
161
157
155
153
149
148
151
157
161
163
164
167
168
163
156
154
156
160
162
161
144
147
150
150
148
149
152
154
153
153
156
162
163
157
149
147
150
154
154
154
157
158
157
155
153
150
148
151
157
160
157
153
153
152
148
144
146
153
159
159
156
154
155
156
155
156
157
158
157
156
152
153
154
155
155
155
154
154
153
153
154
158
157
152
146
144
148
152
153
153
156
159
160
157
154
150
147
146
148
149
150
152
156
156
152
148
147
152
156
154
149
145
146
149
154
157
157
156
155
153
155
156
155
156
156
155
153
153
155
157
156
156
155
153
150
147
147
149
151
152
155
159
160
159
156
153
150
146
141
140
146
153
161
162
159
155
154
156
156
153
150
147
148
150
153
157
158
159
159
158
151
151
151
153
153
151
148
150
155
160
158
156
155
156
155
151
148
149
151
154
156
158
159
158
155
154
154
151
146
144
147
155
162
163
161
158
156
156
155
153
151
150
152
154
155
157
160
163
165
164
148
148
149
153
153
151
148
149
153
156
155
153
151
152
152
151
152
155
155
154
155
158
159
157
154
154
157
157
154
150
151
154
157
158
156
153
150
151
153
153
149
147
150
155
158
157
157
161
166
168
150
151
152
154
154
154
152
151
151
151
150
147
144
144
146
153
159
161
157
152
153
159
160
158
154
156
159
159
154
150
150
152
153
151
149
146
144
147
152
153
150
145
148
155
159
156
153
155
159
163
149
152
152
151
152
154
155
154
154
152
149
145
140
141
147
155
161
158
152
149
151
157
158
157
155
157
158
156
151
148
150
151
152
150
150
147
146
149
154
157
156
152
152
155
157
156
154
154
156
159
143
146
148
148
148
151
155
158
159
156
151
145
141
144
149
154
154
149
147
148
151
154
155
155
155
155
154
152
154
155
156
154
151
152
154
153
151
151
156
160
162
158
156
155
155
155
157
158
160
161
139
143
147
149
148
149
154
159
160
158
153
146
143
146
151
153
151
148
149
151
153
153
153
153
154
153
151
154
160
164
162
155
150
152
156
156
154
152
154
157
157
155
153
153
154
155
156
158
163
163
141
146
152
153
153
152
152
153
156
157
155
149
145
147
152
156
155
156
156
157
156
154
152
153
153
151
150
154
159
162
158
152
149
153
158
158
155
152
152
153
149
148
148
151
154
154
151
151
155
159
141
147
154
157
157
154
149
147
149
153
156
153
149
150
154
159
159
158
158
158
157
154
152
151
150
149
147
147
150
152
152
150
151
156
162
165
162
156
151
150
147
148
148
152
155
155
151
147
149
153
137
142
150
155
157
154
148
143
144
150
156
156
154
152
154
157
155
153
154
157
157
153
148
147
147
146
143
140
143
149
152
153
152
156
164
171
170
159
149
147
150
154
154
154
156
158
157
154
153
154
133
139
146
151
154
153
150
146
145
149
155
156
155
152
153
154
153
150
153
159
161
155
146
144
146
147
146
145
147
152
155
155
153
154
160
167
168
158
147
144
150
157
158
156
156
159
161
163
163
159
140
144
147
149
150
151
153
153
152
153
154
154
154
153
154
154
151
148
153
162
167
163
152
146
146
152
157
158
155
152
149
152
154
155
154
156
157
153
145
143
148
155
156
153
153
157
163
167
165
158
148
151
152
150
148
149
153
158
160
157
154
152
155
158
159
157
151
147
151
161
168
168
159
151
149
155
162
163
156
146
141
148
158
161
156
151
151
150
147
145
148
153
154
150
149
155
163
166
161
153
152
154
155
151
146
145
150
160
164
158
151
150
155
162
163
157
151
150
152
157
160
161
158
154
152
153
157
158
153
145
141
149
161
165
160
153
151
151
149
147
148
154
157
154
152
155
160
162
158
151
148
150
151
149
145
144
149
158
162
155
146
145
151
158
157
152
150
152
154
153
151
151
153
154
154
152
152
154
154
151
151
155
163
165
161
156
153
152
150
148
149
156
161
161
159
156
157
157
157
154
143
143
144
145
146
148
152
156
157
152
145
143
147
149
149
146
147
151
153
152
150
149
152
155
156
155
154
154
154
156
159
162
166
166
163
158
155
153
153
152
152
155
159
160
159
157
156
156
156
154
142
143
143
145
149
153
155
154
153
151
147
146
147
147
148
147
146
148
150
152
154
154
154
156
159
161
159
154
152
154
160
165
167
166
161
157
154
152
154
156
158
157
155
153
155
158
160
159
156
153
144
149
151
151
152
151
150
150
151
149
147
148
151
153
153
152
150
150
150
152
154
154
152
154
158
162
159
153
149
152
159
165
164
160
155
152
150
151
154
158
160
160
154
150
152
160
165
163
159
157
146
154
159
157
151
144
144
147
149
146
144
148
154
156
153
152
152
153
150
148
149
150
149
148
151
155
154
152
152
156
161
163
160
154
149
148
149
151
155
158
159
157
153
152
155
160
162
162
160
161
147
152
157
156
149
143
143
147
149
147
147
151
155
152
146
145
149
152
148
144
146
152
152
149
147
149
152
154
155
159
162
163
158
152
148
147
149
152
155
157
156
154
153
155
158
159
158
157
157
157
148
148
149
150
150
148
147
149
151
153
156
156
153
145
139
142
148
151
147
145
149
157
160
155
152
153
156
156
154
156
159
161
159
153
150
149
150
151
151
155
157
158
157
157
158
159
159
157
153
148
149
146
145
148
153
153
151
151
154
158
159
156
148
139
138
144
152
155
152
150
153
158
160
159
159
160
161
158
152
152
155
158
158
155
152
152
152
152
150
152
159
164
163
158
154
157
160
157
149
142
150
149
150
152
153
151
151
151
154
156
154
150
144
141
144
150
156
157
154
151
152
154
156
156
160
163
163
160
155
153
155
157
157
155
153
154
155
156
155
155
159
163
162
157
153
153
156
154
150
147
149
152
155
155
151
146
147
150
152
151
149
147
147
147
150
154
157
155
150
146
148
150
154
156
160
164
164
161
157
157
158
158
157
157
155
153
155
158
160
159
157
157
156
155
154
154
154
154
157
160
145
146
150
151
148
144
144
147
148
146
147
151
152
152
152
154
154
150
145
145
150
155
155
154
158
164
164
158
152
155
157
159
158
157
157
155
154
156
158
157
155
154
154
155
156
157
157
158
163
167
141
134
137
144
147
145
145
146
145
142
143
150
153
153
150
150
151
148
147
152
161
163
155
147
151
159
161
153
145
147
153
157
155
153
155
159
158
154
150
150
152
155
156
157
157
158
159
161
163
162
139
131
131
139
146
150
152
151
148
142
139
144
151
152
149
148
149
148
151
156
163
162
153
143
144
151
154
149
142
144
153
158
155
149
150
158
162
158
150
148
152
156
157
157
157
158
159
161
159
156
144
143
140
140
143
150
156
157
154
145
139
145
155
157
152
147
147
149
151
152
155
157
154
148
143
145
150
151
149
150
157
161
157
150
148
154
162
162
157
152
152
154
155
156
158
161
160
159
157
157
153
156
151
144
141
147
153
155
152
145
144
154
165
165
155
145
144
149
151
151
150
154
158
156
149
144
147
153
158
158
159
158
156
152
151
154
158
159
158
156
154
153
152
156
160
164
161
156
155
159
151
145
143
145
148
152
153
157
159
162
161
157
155
153
151
148
145
145
146
149
153
161
171
172
163
154
155
165
172
169
160
155
156
157
155
153
155
161
162
159
151
147
150
154
157
155
153
154
157
160
149
144
142
146
149
154
156
159
161
162
161
160
157
153
149
146
142
142
145
150
157
163
169
168
165
162
162
164
166
165
162
159
158
157
153
152
155
159
161
159
157
156
157
157
158
158
157
156
156
157
149
145
145
149
152
154
155
156
158
160
162
162
160
154
148
147
149
150
152
153
155
159
162
167
173
177
174
167
161
160
162
163
163
161
158
157
156
157
159
161
165
166
165
160
159
159
162
163
160
158
150
150
151
154
155
154
152
151
154
158
163
165
163
155
150
149
153
155
156
155
154
152
156
162
173
180
178
167
160
157
161
164
163
163
161
162
160
160
162
165
169
169
166
161
158
158
161
165
164
160
152
153
154
155
154
151
149
148
152
158
164
167
163
156
151
150
150
150
152
153
152
150
149
153
161
167
166
159
153
150
154
157
157
158
159
162
163
166
168
171
171
168
165
163
159
154
154
159
162
159
150
151
152
151
150
148
148
148
152
156
161
163
159
155
151
149
146
145
146
148
150
149
148
148
151
155
156
152
145
142
145
149
152
154
157
160
163
166
169
172
173
171
169
168
163
154
148
151
156
158
149
148
148
148
149
148
148
148
152
155
159
159
155
151
150
149
147
146
146
146
148
148
148
149
151
153
154
151
146
142
143
148
151
154
158
161
161
161
161
166
171
172
173
171
167
157
149
148
152
156
150
150
149
150
153
154
151
148
150
154
159
157
153
148
149
150
150
149
149
149
149
149
149
151
153
156
157
157
155
153
152
152
154
157
161
163
161
157
155
158
163
166
168
167
165
159
155
154
155
157
151
153
153
154
157
157
153
148
146
153
157
156
150
146
148
151
152
150
150
152
153
152
150
150
153
160
165
167
165
162
159
155
155
157
160
163
160
156
155
155
158
160
160
160
159
159
159
162
164
164
147
152
156
157
157
157
153
150
147
149
150
149
146
145
150
153
153
150
149
153
156
156
151
149
154
164
170
170
164
159
157
155
153
155
157
158
156
153
153
155
159
160
157
155
153
156
160
166
170
168
138
144
154
158
159
159
156
153
149
144
142
142
143
147
154
158
156
152
151
153
158
158
153
151
156
165
168
164
159
155
154
152
149
150
153
155
152
148
148
155
163
163
158
152
151
156
161
165
166
161
131
139
151
159
164
165
162
156
149
143
141
142
145
150
155
159
160
158
154
155
157
157
153
152
155
160
160
156
153
155
155
151
145
145
150
156
155
150
149
155
162
162
156
151
152
158
163
163
159
154
137
141
150
159
166
168
165
160
154
150
150
151
151
151
152
155
158
159
157
156
156
155
152
151
152
154
154
151
151
155
158
155
148
145
149
155
159
158
157
156
157
158
155
153
155
161
164
160
154
153
146
148
152
156
159
160
161
161
161
159
158
156
156
153
150
149
151
154
155
155
154
153
152
150
150
151
154
153
151
154
161
164
162
154
149
152
158
161
161
156
154
155
157
157
159
162
162
158
155
155
150
150
151
151
149
148
152
159
162
159
156
154
156
156
152
147
145
148
153
154
153
153
152
151
150
151
155
155
151
151
160
169
171
162
150
148
153
157
158
155
154
156
158
159
160
160
161
159
157
155
149
149
150
147
146
144
148
155
157
152
149
150
155
158
156
150
148
150
154
154
154
155
156
156
154
152
155
155
153
153
158
163
165
159
153
151
153
155
156
156
157
158
158
157
158
158
160
161
160
158
150
149
149
146
146
147
152
154
154
150
150
153
155
156
156
155
156
156
156
155
155
158
162
164
161
156
155
157
158
158
157
156
157
157
158
159
159
157
155
157
160
162
161
158
156
157
158
162
163
163
151
151
149
146
147
151
155
156
154
153
156
158
156
153
155
158
161
159
156
155
157
160
165
168
166
159
156
158
161
161
159
156
157
159
161
161
159
156
154
157
161
165
166
163
158
155
156
160
163
164
146
149
149
148
148
152
155
155
154
154
157
159
157
154
154
157
157
155
153
154
156
159
161
162
161
156
153
155
160
161
159
156
158
159
158
154
152
152
154
156
159
164
167
165
160
156
155
157
160
161
144
146
148
149
149
152
154
154
152
151
153
157
158
156
154
153
152
150
150
152
155
156
155
155
155
152
148
148
152
155
154
154
156
157
153
147
145
149
155
156
155
156
159
160
159
158
157
156
156
157
148
148
148
149
151
154
155
155
154
153
153
156
158
157
154
151
150
150
151
152
154
154
154
153
154
152
149
145
144
146
148
153
157
158
154
149
148
153
157
156
151
146
147
152
156
160
159
157
155
155
151
150
148
150
154
155
154
153
154
157
156
156
156
157
157
155
152
151
152
153
154
155
156
157
157
156
154
149
144
143
147
155
161
161
157
155
155
158
156
152
146
143
145
150
155
160
161
161
159
158
150
148
147
151
155
155
150
146
149
155
157
156
155
158
159
158
155
153
152
152
153
156
158
159
157
157
157
156
152
147
150
157
163
161
156
155
157
157
153
148
145
145
148
153
154
157
160
163
165
165
148
146
148
153
156
154
147
141
142
149
152
154
155
157
158
156
153
152
150
150
151
155
158
157
153
153
156
158
156
151
152
157
158
155
151
151
153
154
152
149
147
148
151
154
153
153
154
158
163
167
147
147
150
154
155
154
148
144
143
145
148
152
154
154
154
152
150
149
148
148
150
154
156
153
151
153
156
155
152
149
152
155
154
151
149
151
152
154
153
152
152
152
152
153
153
151
150
150
155
161
148
148
149
151
153
154
154
153
151
150
150
150
150
151
153
153
151
147
147
150
153
154
152
151
153
158
159
154
149
148
152
155
155
153
154
156
156
155
154
155
157
156
155
155
154
154
152
151
153
157
148
146
145
148
152
157
161
161
159
156
152
149
147
149
155
157
154
148
149
153
156
153
149
150
156
160
158
154
152
155
158
157
154
154
157
159
158
156
156
157
159
158
157
158
157
156
155
157
159
160
147
146
145
146
151
157
162
162
160
159
155
150
146
149
155
158
157
154
154
157
157
151
148
150
155
157
156
155
158
162
161
155
150
151
155
159
158
157
157
157
156
155
155
156
156
154
153
156
161
161
147
150
151
150
152
155
156
155
155
158
159
153
146
146
152
158
159
158
160
160
156
149
146
150
154
155
153
155
158
161
158
153
150
151
155
158
159
158
157
155
151
150
150
151
150
149
147
148
153
156
149
153
155
154
154
152
149
147
149
156
160
156
148
146
150
156
158
157
157
158
154
149
146
150
153
154
151
151
152
154
154
153
154
155
156
158
160
156
153
151
151
152
150
148
147
150
150
145
147
150
147
150
152
154
155
152
145
142
144
151
157
156
150
149
152
157
156
153
152
152
152
150
149
151
153
152
148
147
148
150
153
155
155
154
156
158
159
153
148
147
153
158
156
151
151
156
159
157
154
154
144
142
146
151
154
151
147
145
147
150
154
153
151
151
155
158
158
154
151
152
153
153
152
153
153
149
146
145
146
148
150
152
151
150
152
157
158
152
146
146
152
158
159
157
157
160
163
163
163
160
144
142
146
149
149
148
151
154
156
155
151
150
151
152
155
157
156
153
151
154
158
159
157
154
150
147
147
147
146
145
144
148
149
151
152
154
156
154
149
147
150
154
155
155
156
159
161
164
164
160
148
151
153
151
146
145
151
159
164
160
154
151
153
155
155
152
149
147
148
153
159
164
162
155
148
147
149
150
147
142
140
148
154
157
155
155
156
156
152
149
150
152
151
149
150
156
162
163
160
155
152
156
156
151
144
143
149
159
164
162
156
157
160
161
155
148
145
145
147
149
156
163
163
156
149
147
151
152
148
142
142
151
159
160
156
154
156
157
153
150
150
152
151
148
149
156
161
159
155
151
149
150
149
146
143
144
148
154
158
157
155
157
162
161
155
149
148
150
149
148
150
156
159
156
151
151
154
155
151
146
147
155
161
159
153
152
155
157
153
149
148
150
152
153
155
158
158
154
151
151
145
143
142
143
145
147
148
149
151
151
151
152
154
153
152
150
151
151
151
148
149
152
154
154
152
156
160
159
153
150
154
161
163
159
154
152
154
155
152
149
149
151
153
155
158
159
157
154
152
153
145
145
144
145
148
148
146
145
148
151
152
151
150
150
150
149
148
147
149
150
152
150
147
146
151
159
163
158
150
149
157
166
167
161
155
152
151
151
151
153
157
158
156
153
154
159
162
160
157
155
148
152
154
153
151
147
144
145
150
154
156
157
158
156
152
147
143
144
148
153
154
148
139
138
148
159
162
154
147
147
158
168
169
161
153
149
150
151
153
158
164
166
161
152
151
157
164
164
160
158
147
153
158
158
153
147
146
148
151
150
152
156
162
160
151
144
143
147
150
154
152
146
139
138
145
156
158
154
149
150
158
166
166
158
151
149
152
155
156
159
162
163
163
156
153
155
159
160
159
158
144
146
152
156
154
150
149
152
151
148
146
150
155
153
146
144
147
152
151
148
147
147
146
144
144
150
155
157
157
156
158
160
159
156
153
152
154
156
153
151
152
157
162
162
159
156
154
154
155
155
143
141
144
151
154
154
152
152
152
152
151
150
148
144
142
147
153
155
149
143
144
151
153
149
146
148
154
157
156
156
156
157
156
154
154
154
154
150
146
146
152
160
165
166
163
160
158
156
154
151
147
143
143
147
154
156
153
151
154
158
157
152
145
141
143
151
157
156
149
145
149
155
157
152
148
151
154
153
149
149
153
157
157
153
151
152
152
148
145
148
158
166
167
164
160
161
163
162
156
151
153
151
148
150
154
156
154
152
154
156
155
150
145
143
146
152
156
155
149
147
151
154
156
154
154
157
156
150
143
144
152
159
158
151
146
147
151
154
154
155
158
161
161
158
156
156
159
160
160
159
153
157
156
154
152
152
153
153
152
151
149
148
147
147
147
150
153
150
145
141
143
145
149
153
160
164
161
151
144
147
155
160
156
148
141
142
150
159
163
159
154
152
154
156
154
153
153
158
165
168
149
154
155
151
147
146
146
149
149
149
151
153
153
151
148
149
152
151
145
139
138
139
143
148
157
164
161
153
149
154
160
160
154
148
143
145
151
158
162
157
152
151
153
155
155
153
153
159
166
168
146
146
146
143
140
138
139
143
147
150
155
160
159
154
149
150
154
156
154
151
150
146
141
139
145
153
155
153
153
159
162
160
154
149
150
154
157
158
157
154
153
154
154
153
153
154
156
161
164
162
147
143
140
139
138
137
139
143
146
147
151
156
158
154
150
150
153
156
156
156
157
153
145
139
138
144
149
152
155
158
160
160
155
152
153
158
162
161
156
152
151
152
152
151
151
153
157
160
161
159
150
148
146
144
143
145
146
147
146
143
143
149
155
155
150
148
148
150
149
148
151
155
156
150
144
142
147
152
155
156
156
157
156
154
152
156
162
163
157
149
147
148
150
151
152
154
156
157
158
159
155
156
153
148
147
149
151
151
148
145
146
153
159
159
152
146
145
146
144
143
146
154
163
161
152
144
146
152
157
156
153
153
154
156
157
157
158
158
154
149
148
149
152
155
156
156
155
155
156
158
150
146
143
142
143
146
149
153
155
156
155
153
154
154
151
147
145
152
158
157
153
155
164
168
165
158
158
164
169
166
162
164
167
164
156
151
155
164
168
163
157
154
159
162
164
163
160
158
159
163
150
147
145
147
148
151
155
157
155
154
151
152
157
157
152
145
141
143
149
153
154
155
159
162
163
163
162
163
162
163
164
169
169
162
150
146
151
160
164
161
159
158
161
160
159
158
159
160
161
161
153
152
150
151
153
155
156
156
154
153
153
154
156
154
149
144
143
145
149
150
151
152
155
159
165
169
168
164
161
162
166
171
171
164
154
151
153
158
161
162
162
163
162
158
157
159
163
167
165
162
157
155
153
152
153
156
156
154
154
157
161
162
159
152
145
143
145
149
150
149
149
152
157
162
166
170
169
166
163
163
166
168
169
167
162
160
160
161
163
163
163
160
158
158
160
163
166
169
167
162
154
153
153
152
154
155
156
154
155
159
166
170
165
155
148
145
147
150
151
149
150
154
159
164
165
166
164
162
159
156
158
161
164
165
165
164
163
164
165
166
164
157
156
161
165
167
165
164
163
160
151
151
152
152
153
154
157
156
156
158
163
168
167
159
153
148
148
150
152
153
153
154
158
162
163
162
160
156
150
145
147
152
157
161
163
162
160
159
162
168
169
164
160
165
168
167
161
156
156
157
151
151
150
150
151
154
157
158
157
157
158
161
160
158
155
150
149
151
154
155
153
151
153
158
160
160
158
153
146
144
145
149
152
156
161
164
160
156
157
165
171
170
166
166
167
164
158
152
152
154
155
153
148
146
150
155
157
156
156
159
159
158
154
151
150
150
150
151
153
154
151
149
150
154
156
159
159
157
154
154
155
155
152
153
160
167
166
161
157
160
165
168
167
165
164
163
159
156
155
155
157
155
148
146
151
157
156
153
151
155
158
157
152
147
147
150
152
152
151
153
152
151
151
150
152
160
166
167
164
161
161
160
156
155
159
166
168
166
160
157
159
161
163
163
162
162
161
163
164
164
151
153
152
153
156
160
158
150
145
146
151
155
151
148
149
153
155
154
153
154
156
156
153
150
152
161
169
172
166
160
158
158
157
156
157
161
164
163
158
155
156
158
160
161
160
161
162
166
172
173
142
148
156
159
161
161
158
152
145
142
145
149
151
151
154
157
158
156
155
156
159
159
156
153
156
164
168
166
160
155
155
155
154
153
155
159
160
155
150
151
156
159
159
157
157
158
161
166
171
172
137
145
157
161
161
160
157
156
152
149
148
149
150
152
155
157
158
157
156
157
160
161
159
158
161
165
165
157
151
151
154
154
151
150
155
161
161
154
148
149
156
159
157
153
155
159
164
164
162
162
141
148
159
162
159
158
158
161
161
160
156
152
152
152
153
155
157
158
157
158
161
162
160
158
160
164
162
153
145
145
153
157
155
152
154
160
162
159
155
154
157
158
155
151
155
163
166
160
153
153
150
157
163
162
157
157
160
162
162
160
157
155
154
153
153
154
157
159
159
158
158
158
156
155
155
158
160
155
144
142
150
160
164
159
152
152
156
159
159
157
157
157
155
152
156
161
162
156
151
152
153
159
161
158
155
155
160
161
157
152
150
153
157
158
156
152
153
156
159
159
156
155
154
152
150
152
157
158
150
145
150
159
166
159
149
145
149
156
160
159
157
157
157
155
156
156
157
156
156
157
152
152
150
148
147
152
158
160
155
147
147
152
160
161
157
151
149
152
157
159
157
157
157
155
152
151
155
158
157
153
152
155
158
154
149
148
151
157
160
160
160
159
159
158
157
155
156
158
161
162
150
145
140
140
142
149
156
158
155
150
152
157
161
160
157
153
152
153
157
159
159
159
161
161
159
155
153
156
158
158
155
153
152
153
156
159
160
160
158
159
159
160
160
159
158
157
157
160
162
163
149
143
140
142
148
152
155
156
154
154
156
157
157
157
157
158
158
157
156
157
158
159
161
163
161
156
152
152
155
157
155
153
154
158
162
164
162
158
153
153
155
160
161
160
158
157
157
160
161
162
148
146
147
151
153
155
156
154
153
153
153
152
151
154
158
161
160
156
153
154
155
156
157
158
159
155
151
149
152
156
156
155
156
158
160
159
156
153
151
151
154
158
161
160
158
157
158
159
160
160
146
148
151
153
153
154
155
155
154
152
150
148
149
153
158
161
158
154
151
151
152
152
152
152
155
155
151
149
152
155
156
155
155
155
154
151
151
153
156
157
156
156
157
158
159
160
160
160
159
159
146
147
148
148
149
151
154
157
158
155
153
150
150
153
156
158
157
155
153
151
149
147
147
149
153
155
155
154
155
156
157
158
158
156
152
149
151
156
160
162
158
151
150
153
159
163
162
160
158
157
148
145
144
145
148
151
153
155
156
156
154
150
149
153
158
159
158
156
153
152
149
147
147
149
152
156
159
160
159
157
160
164
165
161
154
149
150
153
157
159
156
151
148
151
155
159
161
160
159
158
149
146
146
148
152
153
151
148
147
150
149
148
149
157
163
162
155
151
149
149
151
153
153
151
150
153
159
164
161
158
161
167
169
163
154
150
149
151
151
152
154
155
153
151
149
151
155
158
161
162
148
149
150
152
154
153
148
142
139
143
145
150
156
165
167
159
148
141
143
148
152
156
156
152
148
150
156
161
159
155
157
162
164
160
153
152
154
154
152
151
154
157
155
151
146
147
150
154
158
162
149
151
153
154
153
150
145
141
140
142
147
156
165
172
167
151
139
135
141
150
153
152
151
149
149
152
156
156
153
150
152
156
158
157
156
159
161
158
153
152
155
158
155
151
150
150
151
151
152
156
152
152
153
153
152
149
147
146
146
147
151
158
165
170
163
149
139
138
147
156
155
149
144
145
152
158
159
155
150
150
153
155
156
157
160
163
162
157
152
152
155
157
155
154
156
157
154
151
150
154
152
151
151
153
156
156
153
151
150
151
153
154
156
157
158
152
146
147
153
160
160
151
144
146
154
161
160
155
153
155
157
155
153
154
158
161
159
157
155
155
157
157
157
158
159
157
155
154
156
158
151
151
150
152
157
159
156
152
151
153
153
150
147
149
153
154
152
152
156
161
160
155
149
151
156
158
157
154
156
159
158
153
149
150
155
159
160
161
162
160
158
157
158
157
154
152
153
160
164
163
151
153
151
150
151
153
152
150
150
154
156
151
145
144
149
153
154
153
156
159
158
154
153
156
158
158
156
155
157
159
156
151
150
151
154
158
162
164
163
159
157
159
158
153
147
148
155
164
167
160
154
156
153
148
145
146
146
146
149
154
156
152
146
145
150
154
154
153
154
155
153
151
151
156
159
159
159
160
159
157
153
151
151
151
150
151
155
156
155
153
156
160
158
151
147
153
163
169
162
154
158
156
153
148
145
143
142
145
147
150
152
150
148
150
156
159
157
153
152
152
153
151
152
155
157
158
161
163
160
154
151
151
151
148
143
142
146
148
148
151
156
159
157
152
153
161
167
166
156
152
156
149
150
150
148
143
142
146
149
149
149
149
151
154
159
161
159
155
152
152
153
154
155
156
154
155
158
159
156
150
148
150
150
147
142
142
147
151
154
155
157
156
154
154
158
162
162
160
155
155
150
145
148
150
147
141
143
149
154
151
148
148
151
154
156
157
158
156
152
149
150
154
157
156
152
150
151
151
149
147
147
151
151
150
148
151
157
161
162
161
157
154
151
152
154
156
155
155
157
158
148
149
151
148
142
139
143
150
156
152
148
147
150
151
150
151
154
154
150
145
146
152
158
156
150
147
147
148
149
149
151
155
154
151
151
156
162
164
162
159
157
154
150
149
150
153
154
154
156
158
151
153
151
146
141
139
143
147
150
149
148
149
151
149
146
146
150
152
148
144
147
157
161
157
151
148
149
151
152
153
155
157
154
150
149
154
159
161
159
157
155
153
150
148
151
156
156
152
150
153
150
151
148
144
143
142
143
143
143
144
149
151
152
148
144
146
151
153
150
147
151
160
163
159
152
151
154
157
156
155
154
155
153
149
147
151
157
160
158
157
155
153
150
149
154
158
155
148
145
150
149
147
145
143
143
144
143
142
143
147
150
152
151
147
146
149
153
155
153
151
153
157
156
153
150
155
161
162
159
154
153
154
153
150
150
153
157
158
156
156
156
155
152
151
154
157
155
152
152
154
151
148
147
146
147
147
145
144
148
153
155
155
153
150
150
150
151
150
151
151
152
150
145
141
145
155
163
163
156
151
152
156
156
154
153
155
157
153
149
152
157
160
157
150
149
154
159
161
161
160
152
152
152
153
154
152
148
148
151
156
159
159
159
156
153
148
143
142
146
151
153
148
139
136
144
155
162
160
152
147
151
157
161
157
154
154
156
152
146
144
153
162
163
153
147
151
160
164
163
160
150
150
153
155
157
154
151
151
152
152
154
157
160
157
151
144
141
143
147
155
157
152
145
141
147
157
161
159
153
149
151
157
160
157
153
153
156
156
147
140
144
158
164
159
151
151
156
158
157
156
146
144
148
152
155
154
153
153
152
149
148
151
154
152
148
146
148
152
154
155
155
153
149
146
146
152
157
159
158
154
153
155
155
155
153
154
157
158
152
145
145
154
162
163
159
154
153
152
153
153
146
143
145
150
153
152
151
153
154
154
150
148
149
149
149
152
156
157
154
150
149
149
147
142
138
143
148
153
155
156
154
153
151
151
152
152
153
153
152
152
154
157
162
163
162
160
158
156
155
154
152
149
148
150
153
152
151
154
158
158
153
148
148
150
152
153
155
154
150
148
149
150
147
140
136
140
145
147
146
149
152
153
151
148
147
147
148
148
151
156
160
160
159
158
160
163
164
163
160
157
158
155
151
150
152
154
153
156
157
155
149
146
149
152
152
148
146
146
147
148
151
152
151
147
147
150
152
146
140
142
150
155
153
146
142
143
148
151
153
154
155
154
154
155
156
160
162
163
164
161
155
156
153
151
151
152
154
155
154
150
146
146
151
153
149
145
143
144
145
144
145
147
150
152
158
161
158
149
141
143
151
155
153
146
141
143
151
156
157
152
148
148
151
155
155
154
154
158
165
165
151
157
156
151
147
147
150
152
151
150
151
154
156
153
148
147
151
153
149
143
139
140
144
149
157
160
157
151
148
150
155
155
152
148
146
148
154
158
159
154
148
149
153
156
155
152
151
157
163
164
151
158
158
150
143
143
145
149
150
153
158
163
161
154
147
149
156
161
158
150
145
143
143
144
148
150
151
152
155
158
157
154
152
151
152
152
155
158
161
158
154
152
152
153
154
153
155
159
161
160
152
155
153
147
142
143
144
147
147
150
155
160
158
152
146
146
152
155
156
155
154
151
150
148
146
146
148
152
157
159
157
155
154
154
153
151
154
159
160
157
153
150
150
152
154
156
159
161
160
158
155
152
149
146
146
147
147
146
145
145
147
150
151
149
146
144
145
147
148
150
153
155
158
156
151
148
148
152
156
155
153
153
155
155
152
151
155
159
158
152
148
149
153
155
154
155
157
161
162
160
154
149
147
146
149
150
149
146
147
148
149
150
150
150
150
148
147
146
146
146
149
154
160
159
155
150
148
152
154
153
150
150
152
156
156
156
158
159
157
151
150
153
159
159
152
149
151
159
163
159
153
150
147
144
142
144
148
150
149
148
148
150
154
156
155
151
151
160
166
165
157
153
160
166
165
161
160
162
162
160
162
172
179
176
166
156
159
166
169
164
159
158
162
166
168
167
163
161
161
167
155
153
152
151
149
149
152
153
150
147
146
149
156
160
158
153
150
155
160
160
156
155
159
164
164
162
160
160
159
158
161
172
181
177
166
156
156
161
165
162
159
159
163
165
164
163
162
163
164
166
158
157
156
154
153
153
154
155
152
150
147
148
154
158
158
155
153
155
156
154
152
152
155
157
158
158
157
159
159
160
162
167
172
171
164
157
155
158
160
161
158
158
160
161
162
163
165
167
166
164
160
156
152
150
150
151
154
156
158
158
156
154
154
153
153
153
154
155
153
149
148
151
155
157
156
155
157
161
163
163
162
162
165
166
165
161
159
159
160
161
157
153
154
158
164
166
166
165
163
161
156
152
149
148
149
152
156
159
163
166
167
165
160
155
151
151
153
154
153
150
149
152
157
162
163
163
163
165
164
162
159
157
160
164
166
165
164
161
161
162
158
153
153
161
169
170
165
159
158
158
153
152
152
152
154
157
161
163
163
165
167
169
167
161
156
152
153
155
157
156
153
152
157
163
167
168
166
165
162
159
154
153
155
160
164
164
162
159
160
164
164
158
156
164
171
170
162
155
153
157
154
155
153
153
155
159
163
163
160
159
162
165
165
164
160
153
151
153
156
157
152
149
151
159
165
165
164
161
158
157
156
155
153
153
156
160
160
160
162
167
168
163
160
163
167
167
161
154
152
155
158
156
149
147
151
157
160
159
156
157
157
159
158
158
156
150
147
148
151
152
150
148
150
154
158
160
160
159
158
160
163
163
156
149
150
156
162
166
168
168
168
163
161
161
163
163
161
157
154
156
157
154
145
144
150
158
158
154
151
153
156
157
155
152
149
146
145
148
150
151
151
152
151
150
151
156
161
162
159
161
165
168
162
152
146
152
162
170
171
167
164
161
161
162
163
163
162
160
161
162
149
149
146
148
156
161
159
151
146
148
154
160
157
152
147
147
150
154
156
155
155
155
153
150
149
155
162
164
160
158
160
164
162
154
148
152
161
167
168
163
160
159
162
164
165
163
161
162
167
171
141
145
150
154
158
159
157
152
147
149
154
158
156
153
149
151
156
160
161
160
159
159
158
154
153
156
160
161
159
156
156
157
157
154
154
160
164
163
159
156
158
160
162
163
163
161
158
161
169
176
142
147
152
154
152
151
152
155
157
158
157
153
151
150
150
154
158
160
161
162
163
164
162
159
158
160
161
156
153
152
154
155
154
154
159
165
167
160
153
153
159
164
163
160
158
159
159
161
166
172
149
154
156
153
149
148
151
159
165
165
160
151
148
148
152
156
158
159
159
162
166
168
163
158
159
163
164
157
147
144
148
156
157
156
158
163
163
158
153
155
162
166
162
155
154
158
161
160
159
162
153
158
159
156
155
155
158
160
162
161
157
153
152
152
155
158
160
160
159
161
165
165
161
156
155
160
164
160
149
140
145
154
160
158
156
156
156
155
154
155
159
161
156
150
151
155
158
157
156
159
152
156
158
159
161
165
165
159
152
149
150
153
156
156
156
156
158
160
159
159
160
161
160
157
154
155
159
162
159
151
148
153
159
159
155
152
154
157
158
156
154
153
152
150
151
151
152
154
157
161
153
149
146
150
158
165
165
157
146
143
147
153
157
156
153
152
154
157
159
159
158
159
161
161
158
154
155
160
163
159
155
155
157
157
156
155
157
160
161
159
156
154
155
155
155
153
153
155
159
162
150
145
141
145
153
158
159
153
147
146
151
155
156
155
153
154
156
158
160
161
158
156
157
159
157
151
148
152
156
158
157
155
155
156
158
158
159
161
161
160
159
160
159
159
157
156
156
159
160
161
147
144
145
149
153
153
153
150
149
152
155
157
156
155
156
159
161
161
161
160
157
153
151
152
152
148
144
143
148
153
156
155
153
154
156
158
158
158
156
157
158
160
159
157
155
157
160
162
161
160
147
147
151
156
156
153
150
150
152
155
155
154
153
153
157
160
161
160
158
157
154
151
149
150
152
152
148
145
148
153
156
155
151
150
151
154
156
155
154
153
155
156
155
154
155
158
162
163
162
161
148
150
154
157
155
152
152
154
157
157
154
150
150
152
155
157
159
157
156
155
152
150
149
152
156
157
155
154
155
158
159
155
151
149
150
153
156
157
157
157
155
153
151
153
157
162
163
163
161
160
149
153
155
153
150
149
153
160
161
159
153
149
149
151
154
156
159
159
158
155
151
147
148
152
155
158
161
163
163
162
160
158
154
153
153
154
155
157
159
162
160
153
149
151
158
164
163
161
159
158
149
154
156
150
145
145
151
158
159
157
153
148
147
151
156
157
157
157
156
154
152
149
147
147
148
153
161
166
165
162
160
161
160
158
154
151
150
151
156
163
164
159
153
151
154
158
159
158
157
158
148
154
157
150
145
144
148
153
154
155
151
147
147
153
159
156
149
145
146
151
155
155
152
146
142
147
158
166
163
158
158
163
166
162
156
151
149
151
154
162
167
167
160
152
148
149
153
156
159
160
149
155
158
152
146
145
147
151
152
154
152
151
153
161
163
151
138
134
142
153
160
160
156
150
144
147
155
162
160
155
157
162
167
164
159
157
157
157
157
161
167
169
162
152
146
148
154
158
160
162
151
156
157
153
147
144
147
150
153
154
155
157
163
168
163
145
132
135
149
161
161
156
152
151
151
151
153
157
157
156
158
161
163
162
161
161
162
159
156
156
161
163
159
153
152
155
159
158
157
159
154
155
155
155
152
148
145
147
150
153
155
158
163
166
160
145
138
146
160
168
162
150
145
148
153
154
153
153
156
159
162
160
159
157
157
158
156
153
150
150
155
157
157
156
159
160
159
154
153
156
155
154
154
157
159
154
146
144
148
152
152
151
153
156
154
149
146
152
163
169
165
155
147
148
152
154
152
152
156
161
164
160
155
153
153
154
153
152
152
153
155
155
156
158
159
157
154
150
152
158
154
154
153
156
159
156
148
144
146
151
150
146
143
146
149
150
149
149
155
163
164
162
157
155
155
154
153
153
156
161
162
157
153
153
155
158
159
161
162
161
159
159
159
157
152
150
152
156
161
163
155
155
152
151
150
150
147
145
147
149
149
145
142
144
148
151
149
148
149
155
158
160
162
163
162
158
156
156
159
160
157
153
152
154
158
162
165
166
164
161
161
164
164
156
147
147
159
172
174
165
157
157
153
146
142
145
147
148
147
146
145
144
146
150
155
156
154
150
149
150
151
153
157
161
162
160
161
163
163
160
154
148
149
151
153
157
159
159
157
156
159
164
163
155
150
155
168
178
173
161
155
157
156
151
147
146
149
151
149
144
141
143
149
158
163
163
158
154
151
150
150
150
153
154
155
158
166
170
166
158
150
146
147
147
147
146
150
152
154
155
158
159
157
154
156
163
167
165
159
153
147
151
157
159
154
148
149
153
153
146
142
145
152
159
162
161
158
155
152
150
151
152
153
152
152
158
167
171
164
153
149
151
153
151
147
147
152
157
162
164
163
156
152
153
157
161
158
152
148
150
143
146
154
156
151
143
145
152
155
150
146
148
155
157
156
155
156
156
153
148
147
149
152
153
153
158
164
164
159
154
155
159
159
155
150
152
158
164
169
169
166
158
152
153
155
154
149
147
148
150
146
147
150
147
142
137
140
147
151
150
147
148
152
153
151
152
156
157
152
145
142
145
150
154
155
157
159
159
159
161
163
163
157
151
149
154
160
164
165
165
164
158
155
156
157
155
150
147
150
152
151
151
147
143
139
138
140
143
145
146
146
145
145
145
148
152
157
156
151
145
146
150
154
156
156
156
157
158
162
165
166
161
152
147
147
153
158
160
160
161
160
157
155
159
163
163
157
150
150
152
150
150
147
144
142
142
143
143
143
145
147
146
143
141
144
152
158
157
154
151
154
158
160
158
155
155
157
159
162
163
160
155
151
149
152
155
158
160
161
162
161
156
153
156
163
164
160
153
153
155
147
147
147
145
144
143
145
145
146
150
154
153
149
145
145
151
158
159
157
155
156
157
156
153
150
153
158
161
161
158
154
150
150
152
157
159
159
157
158
161
162
159
152
150
152
156
157
157
159
161
147
146
147
147
146
144
144
147
150
154
157
158
156
152
150
150
152
152
152
151
152
151
148
144
145
151
158
162
160
154
150
149
150
153
158
160
159
152
148
150
158
162
156
147
142
146
155
161
164
165
147
147
148
150
151
151
150
149
151
153
154
156
156
155
153
148
142
139
140
146
151
151
147
144
147
154
160
162
158
152
149
151
155
155
155
156
158
152
143
141
150
160
161
151
144
146
155
161
163
161
148
145
143
147
153
158
156
152
150
150
151
152
153
153
153
149
142
137
139
149
158
159
155
152
153
159
163
162
158
152
150
154
158
156
152
152
157
160
150
142
144
155
161
157
152
152
157
158
156
153
150
145
140
142
149
155
157
155
153
152
152
153
152
151
152
152
151
150
152
157
162
161
157
154
155
158
159
158
157
154
153
153
155
154
151
151
156
165
164
157
151
152
158
159
158
158
157
154
149
148
154
150
146
145
145
148
151
156
158
157
153
153
154
153
153
153
156
158
161
160
158
155
152
149
147
148
149
151
155
156
154
150
150
151
151
150
154
159
166
165
159
154
154
156
159
160
159
155
152
152
159
157
155
151
146
144
147
155
161
157
149
147
152
157
154
149
149
153
156
157
155
152
149
145
143
143
146
149
153
155
151
148
147
150
150
149
149
149
156
161
160
154
151
153
158
161
161
160
159
158
159
156
152
150
148
146
149
155
159
151
141
140
151
160
156
145
140
144
149
153
154
154
154
151
148
149
151
154
154
153
150
148
148
151
153
152
150
148
151
153
154
151
151
153
157
160
161
161
162
160
150
146
144
145
146
147
151
155
155
148
141
142
152
159
156
148
144
145
148
149
151
156
158
157
155
155
155
155
155
152
151
150
152
156
159
160
159
154
151
148
148
150
154
158
159
158
157
158
161
160
143
143
144
144
144
147
150
154
153
149
147
149
154
155
153
151
154
156
154
148
147
153
159
159
154
151
150
150
152
152
151
150
154
159
162
162
160
157
155
152
151
153
158
161
160
157
155
157
158
159
144
152
154
150
146
147
150
153
152
151
152
153
152
149
147
150
158
162
158
151
148
152
159
159
154
146
143
145
150
151
149
150
155
160
159
153
151
154
159
160
158
158
159
162
161
159
157
158
158
158
150
158
159
154
148
148
149
151
150
150
151
151
147
144
143
146
152
154
154
154
153
154
157
159
154
147
143
145
150
151
149
150
155
157
152
144
143
150
159
161
158
157
159
162
162
161
160
160
159
157
154
153
151
150
150
149
147
145
145
148
149
148
145
145
146
146
148
148
151
157
157
153
152
153
152
149
147
149
151
151
149
151
154
154
150
144
146
152
155
154
153
156
162
164
160
156
156
160
162
157
153
145
142
145
151
150
143
138
140
146
149
149
148
149
151
150
150
149
152
157
155
149
146
147
150
150
149
151
152
151
150
149
151
153
152
151
153
156
156
151
151
158
166
165
154
146
150
161
165
159
155
152
149
146
143
144
146
147
146
146
148
151
156
160
160
158
157
161
163
162
156
154
158
162
164
164
163
161
158
156
160
168
171
170
164
160
159
161
162
158
156
156
160
164
168
168
165
162
160
165
156
157
156
153
148
145
146
148
149
149
150
152
157
161
162
160
159
161
160
159
157
158
163
166
163
162
162
163
161
158
159
166
173
177
171
163
159
162
165
162
160
158
161
165
168
167
166
164
163
163
159
160
159
156
152
149
150
153
155
156
153
152
156
160
162
162
162
162
160
156
154
155
160
160
155
152
154
161
164
163
160
161
166
172
171
163
158
160
165
166
161
157
157
161
165
165
166
165
163
163
157
154
152
151
150
148
150
156
161
161
156
151
153
156
158
159
160
160
157
153
150
150
155
157
155
153
154
160
163
163
158
155
158
166
169
165
161
161
164
165
161
154
154
158
163
164
163
161
160
162
154
149
148
149
149
150
151
156
162
164
160
157
155
156
156
155
156
155
153
151
147
147
152
159
163
163
162
163
162
159
154
150
152
161
168
169
167
164
163
163
160
155
155
162
167
165
159
154
155
159
155
153
152
154
154
155
156
158
161
164
166
165
163
160
158
154
153
152
152
151
147
144
149
158
166
168
165
164
162
159
154
148
147
152
161
166
167
166
165
165
161
158
158
166
170
166
157
151
151
157
158
157
155
154
155
157
159
160
159
162
165
166
166
165
163
156
151
148
148
150
148
145
149
155
161
162
161
162
162
162
159
154
149
147
150
157
163
168
171
169
163
158
157
163
166
164
157
153
152
157
159
157
150
148
150
155
157
157
156
157
159
161
162
164
163
156
148
144
146
148
149
149
152
154
156
156
158
159
161
163
165
165
159
150
144
148
158
169
176
172
164
156
153
156
158
159
158
157
156
158
157
154
148
147
150
153
154
152
152
153
155
156
157
158
157
152
148
147
148
150
152
154
155
152
151
153
157
159
159
161
166
172
167
155
143
142
153
166
175
172
163
156
152
153
155
158
159
159
160
162
150
150
148
150
153
154
152
150
150
153
158
159
158
155
152
150
152
154
155
155
155
156
155
150
147
148
154
157
157
159
164
169
166
156
144
143
150
161
168
167
163
158
156
156
159
160
159
159
162
166
143
146
148
150
152
153
153
153
154
158
162
164
161
156
152
152
156
159
160
158
158
157
156
151
146
144
149
154
157
159
161
162
160
155
150
149
153
156
160
163
163
162
160
160
161
160
157
158
163
170
146
148
147
146
148
150
153
157
160
162
163
161
158
155
153
154
157
160
161
161
162
161
158
152
146
146
152
156
160
160
160
159
158
156
154
156
156
155
157
161
166
168
165
161
159
158
158
160
165
172
154
153
147
143
144
147
153
160
164
164
161
155
154
154
153
154
156
158
161
164
167
166
159
152
149
154
161
163
163
162
161
161
159
156
156
158
158
155
155
160
169
173
167
159
155
156
160
162
165
170
153
151
145
143
146
150
155
160
163
163
159
155
154
153
154
154
156
157
159
162
165
164
159
153
153
158
165
167
167
166
163
162
159
156
156
157
157
156
155
158
163
166
162
155
153
154
159
161
163
166
150
142
139
144
152
157
158
157
157
157
157
155
154
153
153
154
155
156
156
157
159
160
160
161
160
160
162
165
168
167
163
160
159
158
157
157
158
158
157
155
154
153
153
151
152
154
157
159
161
162
151
144
141
147
157
161
158
152
149
150
153
153
151
150
151
154
156
157
157
157
156
157
161
166
165
159
157
159
164
163
160
156
157
159
159
159
159
160
159
155
152
151
152
153
155
156
159
160
160
160
155
151
149
154
158
159
155
149
146
149
153
153
150
149
152
157
160
160
161
160
158
156
158
161
159
153
150
151
158
159
156
153
154
157
158
158
159
160
160
159
158
157
156
155
155
159
163
165
161
158
155
155
156
159
158
154
150
147
149
152
156
157
154
151
154
160
164
163
160
159
156
152
151
150
149
146
145
147
154
158
157
153
151
152
154
155
157
160
161
162
161
160
157
154
155
159
164
165
161
158
151
151
154
159
156
151
148
148
153
156
158
159
157
153
153
155
159
160
157
155
154
150
147
146
148
149
149
150
153
158
159
155
151
148
150
154
156
159
159
159
158
157
156
154
156
160
162
162
160
158
147
146
150
155
154
152
151
153
156
157
156
157
158
154
150
149
153
156
157
156
153
151
152
153
155
156
156
156
156
158
158
156
153
151
153
156
157
156
155
156
155
153
151
153
157
161
161
160
159
158
148
151
155
154
152
151
154
159
160
157
154
153
156
156
152
149
152
158
160
159
157
157
159
159
158
157
159
161
159
157
156
154
152
154
157
158
156
152
152
156
158
153
148
149
156
162
162
160
159
159
148
159
163
154
147
146
151
159
160
157
153
152
152
155
154
152
152
155
158
158
159
160
159
155
152
153
158
163
161
156
152
151
153
155
158
157
154
151
152
160
163
158
151
150
154
160
161
160
159
159
147
162
167
154
143
140
146
154
158
160
158
153
149
151
152
150
145
146
149
155
159
160
157
151
146
149
157
163
160
152
148
152
157
159
159
157
156
155
158
164
167
165
159
154
153
155
158
159
159
159
148
159
162
153
144
141
147
156
162
165
162
156
150
149
148
143
138
141
148
156
159
157
155
151
147
148
155
161
158
151
149
155
162
164
163
160
159
160
161
163
167
167
163
158
155
156
159
162
163
163
151
154
155
153
150
149
152
157
162
165
162
158
155
154
149
141
139
148
159
165
160
153
152
153
152
149
151
156
159
158
157
159
163
163
160
156
156
156
155
157
160
163
161
158
157
158
161
163
165
167
155
152
151
153
156
156
153
155
157
159
157
155
157
158
152
146
146
157
169
172
162
152
149
152
153
149
148
153
161
166
167
163
159
154
149
148
148
149
150
151
154
156
157
156
157
158
159
159
161
166
158
154
150
154
157
154
148
147
151
155
152
148
150
154
153
150
149
155
165
169
165
157
152
152
153
151
149
152
161
168
170
163
156
149
146
146
148
152
154
154
154
153
153
155
156
154
152
151
155
163
159
155
151
153
156
151
146
146
150
154
149
144
143
146
148
148
147
148
153
160
163
161
157
156
156
155
153
153
159
165
166
161
156
154
154
154
156
159
162
160
157
155
156
156
153
150
149
149
155
161
158
156
153
152
152
151
150
150
151
151
148
145
143
145
147
147
146
146
148
153
156
157
157
159
160
158
157
157
160
161
159
156
156
159
163
164
162
162
161
159
159
161
162
159
153
149
151
156
160
160
152
156
156
154
153
154
156
155
150
146
144
145
147
151
153
153
151
149
150
150
149
150
153
156
157
157
157
159
162
160
155
150
151
157
164
166
163
158
156
155
158
162
163
159
155
154
157
161
162
159
145
154
160
161
158
157
159
158
151
142
139
144
150
157
160
159
157
154
151
149
148
149
150
151
151
152
157
160
160
157
152
148
149
154
161
165
162
157
156
156
157
158
157
156
157
160
160
158
156
156
139
151
163
166
161
157
158
158
154
146
141
145
152
158
159
158
157
155
152
149
149
151
153
152
150
153
159
162
159
155
154
155
155
156
158
160
161
160
162
163
162
156
152
154
158
160
157
153
150
152
142
149
160
163
157
152
154
157
158
152
148
151
157
159
157
154
155
156
154
150
149
152
155
156
154
157
161
161
159
157
160
162
160
157
155
157
160
161
163
166
165
158
154
156
159
157
151
146
145
146
149
151
154
153
149
146
149
154
157
156
154
155
159
161
158
155
155
156
154
152
150
150
154
157
158
160
161
161
161
162
162
161
157
154
151
154
158
160
161
163
162
158
157
161
163
157
149
145
145
145
153
153
149
146
145
146
149
152
155
156
155
153
153
156
159
159
158
155
154
153
154
153
153
157
160
161
161
160
162
163
161
157
153
153
153
155
158
160
161
161
157
153
155
163
168
163
155
151
152
152
149
150
148
147
147
149
150
151
152
155
155
150
147
148
156
161
161
156
154
155
157
157
156
156
158
161
161
159
160
160
157
154
153
155
158
158
159
160
162
161
156
150
150
157
164
164
161
160
162
163
144
147
150
151
149
147
148
149
150
153
154
153
150
149
153
158
161
158
156
155
157
157
155
153
154
156
158
158
159
157
154
152
152
154
158
159
157
156
157
158
158
154
149
149
152
156
161
164
165
166
143
147
154
154
148
143
145
149
150
151
153
155
156
154
152
152
154
152
151
151
152
152
151
150
149
151
155
158
158
156
154
152
152
152
155
155
154
151
150
155
160
161
155
149
147
152
158
161
162
162
147
148
151
151
147
147
150
152
152
151
152
153
156
155
154
149
143
139
139
145
149
151
151
150
151
153
156
157
157
155
154
155
156
154
151
151
153
154
154
157
161
164
162
156
154
157
160
159
157
156
153
147
139
138
145
154
157
155
153
153
153
152
152
153
155
153
144
135
136
146
155
156
154
154
157
158
157
156
154
153
153
156
158
155
150
148
156
166
171
169
163
160
160
159
160
163
163
158
151
149
158
149
134
131
141
155
160
156
153
153
155
155
153
153
156
156
152
146
148
156
161
161
157
157
160
160
157
153
153
152
151
153
155
155
151
151
159
173
180
172
159
154
154
155
158
162
162
157
148
144
161
155
146
141
142
149
155
154
151
150
152
155
157
156
154
153
154
155
159
162
163
160
158
159
161
160
155
153
154
154
152
150
152
155
155
155
159
165
170
165
157
152
152
154
156
158
158
157
151
149
160
161
158
154
148
146
149
152
150
144
142
148
156
158
152
146
148
154
159
160
158
157
159
160
159
157
155
157
160
158
151
147
149
157
160
159
154
152
154
156
156
154
154
156
158
157
156
156
157
158
155
155
154
154
152
148
148
151
150
142
136
140
153
159
155
147
146
150
154
153
153
155
159
159
156
154
156
162
165
161
151
146
147
158
164
162
155
150
151
153
157
156
157
159
161
160
157
157
158
159
148
141
140
145
149
150
150
151
152
146
142
144
153
160
159
154
152
152
151
148
148
155
160
159
152
148
153
161
166
161
151
145
148
158
165
166
162
157
154
154
154
156
159
162
164
163
160
157
155
154
141
136
137
140
144
147
149
152
154
152
150
149
153
156
156
156
158
158
154
148
148
155
162
160
151
143
145
154
160
157
151
147
152
159
165
164
161
158
155
154
155
158
161
164
164
163
160
157
153
153
143
146
147
146
145
145
147
150
153
154
152
150
148
147
148
152
157
159
156
151
150
156
162
163
155
143
141
146
153
153
149
149
157
163
162
155
149
151
155
157
158
161
163
164
163
161
158
156
154
154
148
155
156
154
150
147
145
147
151
153
152
149
145
144
146
151
155
154
154
154
153
153
157
160
156
147
142
143
148
150
148
150
157
161
157
149
144
148
155
159
161
163
165
164
159
155
152
153
154
156
152
152
154
155
155
151
146
144
147
152
152
149
147
149
152
154
153
151
153
157
155
148
144
149
152
150
147
146
149
150
149
150
154
156
154
150
150
152
154
155
158
163
167
165
157
149
147
150
153
154
151
147
147
151
157
154
146
139
141
147
151
151
151
152
155
154
151
150
153
157
154
145
138
142
148
152
152
150
151
150
150
150
152
154
154
152
153
152
150
148
151
159
168
166
156
146
146
151
155
154
155
155
153
150
147
147
148
147
146
147
149
154
159
164
164
164
163
161
156
153
151
151
151
152
157
162
165
162
158
155
156
156
153
151
152
155
153
151
151
152
153
155
159
164
168
171
172
171
168
165
158
159
158
153
146
142
143
145
148
152
153
156
159
162
166
167
167
162
154
149
151
155
158
157
155
155
159
162
162
158
157
154
153
153
156
158
157
157
161
162
161
159
159
163
167
170
171
170
167
164
160
161
160
156
151
146
145
150
156
160
159
158
159
161
163
165
166
162
155
150
151
156
159
158
153
150
153
159
166
164
161
157
157
160
164
163
162
164
172
175
171
163
160
161
164
165
166
164
163
162
154
153
155
156
155
152
150
154
159
161
158
155
156
158
161
161
162
159
155
152
150
151
155
158
157
155
155
159
164
164
160
156
159
167
172
170
168
169
173
176
171
163
160
161
162
161
160
161
162
164
148
147
152
156
158
155
152
154
157
157
155
152
154
156
157
158
158
155
154
151
147
145
149
157
163
162
158
159
162
161
157
152
155
163
171
174
171
170
170
169
166
161
161
163
164
162
159
159
162
166
151
151
155
157
157
155
153
154
156
158
158
157
156
156
156
155
154
152
152
151
146
142
145
153
159
157
154
155
159
159
155
150
149
154
163
167
168
170
169
166
163
160
162
166
168
164
160
158
158
162
158
157
155
154
154
156
156
158
160
162
163
163
161
161
160
156
152
149
149
151
149
147
148
151
152
149
149
154
158
158
154
151
149
151
153
156
161
167
170
167
160
157
159
165
165
162
159
156
156
157
161
157
152
149
149
153
155
157
160
161
162
161
162
164
166
162
155
148
146
149
152
155
156
155
151
149
152
156
159
157
155
155
156
155
152
151
156
163
167
164
157
153
154
157
158
157
157
158
159
158
158
156
152
150
148
146
147
151
154
158
159
157
157
161
167
168
162
151
145
147
154
159
161
156
153
153
157
159
159
158
158
162
164
161
155
152
154
159
162
160
156
153
152
152
153
155
158
161
163
162
152
152
152
151
148
143
143
147
153
159
161
158
154
156
164
168
165
154
147
148
155
159
160
154
150
151
154
156
158
160
163
165
165
161
154
149
150
153
157
159
159
157
155
155
157
160
162
161
161
162
148
148
148
148
148
147
149
153
158
163
165
163
160
158
162
163
162
156
151
151
156
159
159
154
147
144
148
154
159
162
165
165
163
157
151
144
144
148
155
160
162
161
161
162
163
165
164
160
158
159
148
147
146
146
148
152
156
158
159
161
163
166
169
165
160
155
155
156
157
157
160
161
160
155
147
144
149
158
164
167
166
166
162
156
149
143
143
149
155
161
165
165
164
164
164
165
164
161
159
160
150
150
147
146
148
153
157
158
157
156
158
166
171
168
158
150
151
158
162
162
161
161
160
156
152
150
156
164
170
174
174
169
163
157
151
148
150
153
157
162
167
168
166
162
161
162
162
162
162
164
152
150
147
146
148
150
154
157
159
159
159
161
164
161
154
149
151
157
160
160
158
156
156
157
158
158
161
165
172
178
178
173
163
155
152
153
155
157
158
160
164
165
164
161
160
161
162
163
164
165
152
147
143
146
147
148
150
155
162
164
161
157
153
151
150
150
151
154
156
157
154
152
154
159
163
162
161
161
166
170
172
166
158
152
151
153
155
156
156
156
157
157
159
159
160
163
165
165
163
161
153
148
145
148
149
149
148
152
159
163
159
152
147
145
148
151
151
153
156
157
156
154
156
161
164
163
159
158
160
160
156
153
151
151
151
152
154
155
154
152
152
152
154
156
160
165
170
168
162
156
158
155
154
154
153
151
150
152
155
158
156
151
146
147
150
154
154
153
154
158
159
158
159
160
160
157
156
160
163
161
152
147
147
151
154
155
156
158
158
156
154
153
152
154
158
166
172
171
162
156
159
159
158
158
156
154
153
154
154
154
155
154
152
151
153
157
157
153
151
154
156
157
157
154
152
150
153
161
168
167
160
152
149
152
155
157
160
163
165
164
160
157
155
156
158
164
168
167
161
157
152
152
153
157
156
154
153
153
152
150
153
157
159
156
154
155
156
155
151
152
153
154
152
149
149
150
153
158
162
165
163
159
154
154
155
158
160
163
165
164
161
159
159
159
160
161
160
158
157
156
144
142
146
152
154
153
153
152
151
148
150
156
160
159
154
153
155
157
156
155
155
156
154
152
151
152
154
154
153
155
157
157
157
157
157
157
156
154
155
158
159
158
157
157
158
158
157
155
156
156
142
141
144
148
151
152
154
155
153
150
150
155
160
160
156
152
154
159
161
161
161
163
163
159
153
152
154
154
152
149
150
153
155
159
162
160
154
147
148
154
160
157
151
150
154
158
159
158
159
159
143
149
152
149
147
149
153
157
156
155
154
156
158
158
155
152
153
156
159
160
162
165
165
161
155
152
155
158
156
152
150
151
153
158
162
162
156
150
150
157
161
155
149
148
154
160
163
163
162
160
144
155
158
152
145
145
149
153
155
158
159
157
153
151
151
150
150
151
153
155
156
157
158
157
154
153
157
160
157
152
150
152
155
159
162
161
159
156
156
158
158
155
153
155
159
163
163
161
159
159
147
153
155
153
150
149
150
150
151
157
161
158
151
146
147
149
150
153
154
152
149
148
151
153
152
153
156
159
155
149
147
152
160
165
164
159
157
156
154
154
153
155
158
162
163
162
160
158
158
160
150
148
149
152
156
157
155
152
150
154
157
158
155
151
150
151
155
160
160
155
147
144
148
152
152
151
152
155
153
148
145
151
160
164
161
155
151
149
149
149
151
155
160
161
159
156
155
156
160
165
155
149
146
150
158
160
158
154
152
153
153
156
158
159
157
154
156
159
162
157
150
146
148
153
154
152
151
152
153
152
151
151
154
155
153
150
148
148
151
152
154
155
156
154
153
152
152
156
163
169
159
155
149
150
155
155
153
151
152
152
150
150
155
159
157
153
150
151
154
155
153
150
150
153
157
156
152
151
153
159
158
154
150
148
149
150
151
154
158
160
157
153
150
151
153
153
153
156
161
168
159
156
152
153
154
152
150
151
153
153
148
146
149
151
150
146
144
145
149
153
155
153
150
152
156
159
156
153
154
158
158
155
153
153
155
155
154
158
161
161
156
151
151
155
158
157
153
152
156
161
155
154
155
156
158
158
159
159
157
154
150
147
146
146
145
143
143
147
151
154
155
152
149
150
154
157
157
156
157
157
155
152
154
159
163
160
157
156
157
157
156
155
157
161
162
158
151
149
151
156
149
153
157
158
160
163
166
164
159
154
151
150
149
148
146
145
147
151
154
154
153
150
148
148
149
151
152
154
156
157
154
149
151
158
164
164
159
155
153
155
157
159
161
163
163
158
152
150
152
156
146
153
157
156
156
158
160
160
155
151
150
150
151
150
150
151
152
154
154
152
150
149
149
149
148
147
145
146
150
155
157
153
149
152
159
163
162
158
156
157
158
158
159
161
163
161
157
155
155
156
146
152
156
155
152
150
151
153
151
148
148
150
151
153
153
154
155
155
154
151
150
152
154
154
151
147
144
145
149
156
161
158
151
148
153
160
162
161
160
159
159
155
153
158
162
163
160
156
154
154
150
151
155
155
152
149
149
151
151
150
150
153
156
157
156
155
156
157
156
154
153
158
162
161
156
150
148
150
154
158
160
159
154
151
152
158
161
160
159
159
156
152
151
156
160
159
155
151
149
148
154
153
153
153
153
154
155
155
154
153
153
157
160
162
161
158
156
156
157
156
157
160
163
164
159
154
152
154
158
158
157
156
156
156
157
158
160
160
159
157
154
150
151
156
158
154
149
148
148
148
153
152
149
149
152
156
159
157
156
156
157
156
157
160
162
161
156
153
155
157
159
159
159
161
161
159
156
155
156
157
155
154
157
160
160
159
159
160
161
159
153
148
149
155
156
152
149
152
156
155
149
149
148
149
151
154
156
155
154
154
154
151
149
153
159
161
158
152
152
155
158
157
155
156
158
160
157
154
154
155
156
156
156
158
158
158
158
160
162
159
152
146
147
151
153
153
154
159
162
162
145
150
155
157
155
152
150
150
149
148
148
148
148
150
155
158
159
154
151
153
156
156
154
152
153
155
154
152
153
156
159
158
155
153
153
155
156
158
159
159
155
150
147
148
150
154
158
161
160
159
146
153
162
163
155
148
148
150
149
146
145
149
153
153
153
154
156
153
150
150
152
153
154
153
151
151
151
151
154
158
161
159
155
151
150
152
153
155
157
160
160
158
155
154
157
161
163
158
153
152
152
155
159
156
148
146
150
154
153
150
149
152
155
155
155
154
152
149
146
147
149
151
153
155
155
152
149
149
152
156
159
159
157
154
150
149
150
156
163
165
165
163
163
167
171
173
167
155
147
149
160
154
141
137
140
147
153
154
154
154
155
154
153
155
157
157
151
144
144
150
153
152
152
154
158
156
149
146
148
151
154
155
157
155
150
147
151
161
172
171
163
160
161
166
171
173
166
155
146
147
165
154
137
130
137
150
155
151
149
151
155
156
155
155
159
158
151
145
148
157
160
157
153
154
158
157
150
147
148
149
150
152
155
156
153
150
155
168
173
165
155
152
154
156
158
161
161
156
149
148
162
158
149
143
144
151
154
149
142
142
149
156
159
158
155
153
151
150
155
160
162
160
157
158
160
159
156
153
153
151
151
152
156
160
160
158
159
161
160
155
151
153
155
155
153
154
157
157
154
153
158
161
161
157
154
153
153
149
138
131
139
151
158
156
149
146
150
155
157
156
155
157
161
163
163
162
161
160
158
155
152
153
157
162
163
162
158
155
153
152
154
159
162
161
157
154
154
155
156
157
157
158
159
160
161
158
154
147
139
134
138
147
154
152
147
146
152
156
155
149
148
152
159
162
161
160
161
162
160
155
150
149
152
157
158
159
157
156
155
156
159
161
163
164
162
157
153
152
153
156
156
154
154
157
160
160
154
148
145
144
148
151
154
153
151
151
154
155
152
146
144
147
155
157
155
152
154
159
161
156
148
143
145
150
153
156
157
158
158
159
158
158
160
163
163
161
156
152
149
151
153
150
149
151
154
154
150
149
152
156
158
158
157
155
153
151
152
153
152
148
145
147
154
156
152
147
150
159
163
158
149
143
146
152
155
155
154
154
155
155
155
154
156
159
161
162
159
154
150
149
152
149
149
150
150
147
146
149
156
163
162
159
155
152
149
148
148
151
154
152
150
150
157
161
157
149
149
157
162
158
151
148
155
161
161
156
150
150
152
153
154
155
157
156
156
156
156
154
151
151
151
150
152
154
153
149
146
149
157
162
161
156
151
148
148
148
148
150
154
155
153
151
155
160
159
152
148
150
154
154
151
151
157
162
162
159
155
155
156
156
158
160
159
155
152
150
149
150
151
153
150
149
153
157
160
157
152
151
154
157
157
154
151
149
150
150
149
149
152
155
153
149
147
152
156
154
149
145
146
148
150
150
153
155
158
161
165
162
160
159
161
163
161
156
152
148
147
146
148
152
149
149
152
157
162
161
157
154
152
152
152
151
150
150
151
151
150
150
151
153
151
146
144
148
155
157
154
150
148
148
150
150
151
152
153
157
160
158
155
154
157
160
160
158
157
155
152
147
147
151
156
158
159
159
158
158
156
153
151
151
153
157
161
163
163
163
162
160
154
151
152
152
148
146
147
153
159
158
155
154
154
152
148
149
152
156
153
150
150
151
152
153
157
162
167
172
177
181
180
173
162
163
160
156
151
150
148
147
148
151
153
156
159
162
165
167
166
160
151
148
152
155
153
150
148
151
154
151
149
151
154
150
144
145
150
157
157
157
158
159
159
157
157
161
165
170
177
182
181
174
165
164
159
155
151
147
145
148
151
156
157
158
159
160
164
167
166
160
153
150
152
155
156
154
154
154
152
150
149
154
157
154
149
150
156
162
165
166
169
172
170
166
163
163
164
165
168
170
170
168
158
157
158
158
155
150
148
151
155
158
159
159
159
160
164
166
165
160
155
152
151
152
154
156
158
157
155
155
158
162
162
158
157
160
165
169
170
171
174
176
174
169
166
165
163
161
161
162
164
167
148
150
155
159
158
154
151
153
156
158
158
158
158
159
161
162
161
160
157
154
150
147
149
155
158
157
155
158
164
167
165
160
160
165
169
169
169
170
173
173
170
167
166
165
162
160
161
165
168
170
148
149
154
157
156
154
153
155
157
159
158
157
157
156
155
155
156
158
158
157
151
146
148
152
152
149
148
154
162
164
162
159
160
164
166
163
162
165
169
169
168
165
166
165
163
161
163
166
167
166
155
154
153
153
154
156
158
161
162
162
161
160
160
158
155
153
153
156
159
159
154
151
152
152
148
144
145
150
155
155
154
154
159
162
160
156
154
157
162
164
164
165
167
169
166
164
163
163
160
157
159
155
153
152
153
156
159
162
164
164
163
162
164
164
163
159
156
153
153
155
156
157
158
156
152
148
150
153
154
150
147
149
155
160
158
154
153
155
156
157
159
163
168
169
166
164
163
161
158
154
153
152
153
154
153
151
152
155
159
162
163
162
162
163
168
167
160
148
140
144
153
161
163
160
156
154
155
156
156
153
148
149
154
159
160
160
159
157
154
152
154
160
166
167
165
163
164
163
161
158
148
148
151
154
153
149
147
151
156
161
162
158
154
156
166
172
166
145
135
138
151
161
163
159
155
155
156
157
158
158
155
153
155
158
160
161
162
159
156
154
156
160
165
168
166
166
166
164
162
160
148
149
151
154
154
153
154
155
156
159
159
155
151
154
163
167
165
151
142
144
154
161
162
158
154
152
154
157
160
160
160
159
158
156
156
156
156
157
156
156
157
161
166
169
169
169
166
162
158
156
150
151
152
155
156
157
159
157
153
152
154
157
159
160
159
159
160
159
156
155
157
161
162
159
154
148
150
156
160
163
164
164
161
158
154
151
150
153
155
156
158
160
165
168
168
167
163
158
155
154
150
153
155
157
157
157
157
153
148
145
151
162
169
165
154
149
154
162
164
160
156
158
162
162
157
148
146
152
160
167
171
169
164
160
156
154
152
153
155
156
157
159
162
164
165
163
160
157
156
158
153
156
157
157
155
153
153
153
152
151
155
163
168
162
150
146
151
159
161
157
151
153
157
160
159
153
149
151
160
168
173
169
162
157
157
158
157
156
156
157
157
158
160
162
165
164
161
158
159
161
155
156
159
156
152
149
149
154
159
160
159
158
158
154
149
148
152
156
158
156
152
151
152
156
158
158
157
155
158
162
164
159
153
150
152
156
157
156
155
155
156
157
159
163
165
167
165
161
158
158
154
154
155
155
151
146
146
154
160
161
157
153
151
150
150
151
153
156
159
160
158
155
153
154
156
157
159
160
159
156
152
148
146
146
148
151
154
154
153
152
154
157
159
161
163
166
167
163
158
155
153
154
155
154
149
147
150
155
157
156
153
152
152
153
153
153
152
153
157
161
162
160
158
157
155
153
156
160
163
159
152
147
147
148
149
151
154
157
157
155
155
155
157
157
158
162
166
166
160
156
152
154
154
153
151
152
156
158
155
150
151
154
157
158
156
154
152
150
151
155
159
159
159
157
155
152
152
158
164
166
161
156
152
152
152
153
158
162
164
163
160
157
157
157
157
159
162
163
161
158
149
151
153
156
155
156
158
157
150
145
147
154
159
159
157
156
154
151
149
152
156
157
154
153
153
154
154
155
159
164
165
161
156
154
153
155
158
162
165
165
163
161
160
161
160
159
158
159
159
157
148
147
150
155
157
156
155
151
145
143
147
153
156
156
157
160
160
159
156
156
158
158
153
149
150
154
157
154
152
153
156
157
156
156
156
157
156
156
158
161
162
161
160
160
159
157
155
154
155
156
147
146
147
150
153
153
152
150
148
148
151
154
156
156
157
162
165
165
163
161
162
163
158
151
148
151
156
155
151
147
148
151
155
159
163
163
158
152
153
158
161
158
154
152
154
155
155
155
156
157
145
146
145
145
147
152
155
156
155
156
158
159
159
160
158
159
160
161
160
159
159
161
160
156
152
152
154
155
152
150
150
152
156
160
165
165
161
155
155
158
159
154
149
148
153
157
159
160
160
160
144
147
146
146
148
153
156
156
155
158
161
162
160
160
158
156
153
154
155
155
153
152
155
157
156
155
154
155
154
154
154
156
159
161
163
161
159
157
155
156
154
151
151
154
159
162
162
161
159
158
145
145
146
149
153
155
152
147
143
150
157
160
159
157
156
156
155
156
156
153
148
146
149
153
155
155
154
154
153
152
153
156
160
163
161
158
155
153
151
149
149
150
156
162
163
161
158
155
153
154
148
144
145
150
155
155
150
144
141
145
152
158
159
158
157
160
161
160
158
151
147
145
147
150
152
153
155
154
148
143
142
149
158
163
163
158
152
148
147
149
151
154
159
161
158
153
150
149
151
154
152
147
146
149
152
153
153
151
149
149
151
154
158
160
159
159
159
157
153
148
145
146
148
150
154
156
155
151
142
137
137
144
152
159
163
161
155
151
153
157
160
160
158
155
151
148
148
150
155
160
153
153
152
152
153
154
154
155
155
152
149
150
155
159
158
155
152
150
148
146
145
145
148
153
158
159
155
148
141
139
143
147
151
155
160
161
157
156
159
164
164
159
154
152
153
155
154
156
160
163
155
156
155
156
157
156
155
155
154
151
146
146
150
154
153
152
151
150
150
149
149
149
150
153
157
158
155
150
149
149
149
150
151
154
158
158
156
157
160
162
160
155
152
155
161
163
161
159
160
162
156
154
153
155
157
160
160
160
156
152
149
148
149
151
151
151
154
156
155
154
155
155
153
152
152
154
155
155
156
154
152
149
149
152
156
156
155
155
156
157
156
154
155
159
164
165
162
159
159
161
156
153
150
148
153
159
164
164
160
157
155
153
151
150
150
152
155
156
156
155
156
157
155
152
150
151
152
152
153
155
155
152
148
148
152
155
156
156
156
157
157
158
159
162
164
163
160
159
159
160
156
153
148
144
147
152
158
160
159
159
159
156
152
151
151
153
153
153
153
152
152
152
151
151
152
151
147
144
145
154
161
159
149
144
147
153
159
159
159
158
158
158
159
162
164
162
159
158
158
158
155
152
149
144
143
144
146
148
151
154
156
154
152
152
153
153
152
151
152
152
149
147
146
151
154
152
146
141
144
154
162
160
149
143
145
153
160
162
159
156
153
151
154
159
163
161
157
155
154
154
153
152
151
148
146
144
142
142
144
148
150
153
153
154
155
155
155
155
155
153
151
150
153
157
156
152
148
149
152
156
157
155
151
149
151
156
161
161
158
152
148
146
150
156
159
157
154
153
153
153
152
151
149
149
149
152
151
149
145
147
150
154
156
156
156
157
158
158
156
153
154
158
164
165
159
152
150
154
157
156
154
154
156
158
159
159
160
159
157
154
151
149
151
154
156
155
154
156
156
154
150
149
146
146
151
157
159
155
149
149
152
154
154
155
157
158
159
156
155
153
155
160
164
165
160
154
149
150
153
154
156
157
160
161
160
159
157
157
157
157
157
155
154
154
153
153
156
162
163
159
150
149
148
150
152
156
157
154
151
150
151
151
150
152
156
158
157
154
153
154
156
155
155
155
155
153
148
146
147
154
159
160
159
157
155
157
157
157
158
158
157
156
154
152
150
150
155
162
162
158
151
154
158
161
158
156
154
153
151
149
148
149
150
151
154
156
156
153
152
152
154
152
150
147
148
148
146
144
147
155
162
162
157
153
154
159
160
160
157
157
156
156
152
150
149
149
153
156
153
151
151
157
163
165
160
155
154
154
151
148
148
151
154
152
152
155
159
156
151
148
150
151
152
150
149
147
145
145
149
156
161
161
155
153
155
160
162
160
156
155
157
157
156
155
157
158
156
150
145
145
151
154
157
156
151
150
152
154
151
148
150
154
156
154
152
156
161
159
153
148
147
150
156
159
157
151
146
146
150
156
157
157
155
156
156
157
156
156
155
154
155
157
161
167
172
171
161
150
143
145
152
151
144
141
142
147
150
151
150
151
153
154
153
152
153
156
157
155
154
153
152
151
154
160
162
156
148
146
150
153
154
155
157
158
156
151
148
148
149
149
152
154
162
169
173
172
162
151
146
150
155
152
144
140
142
148
151
150
149
154
156
155
152
153
155
154
151
150
154
160
159
154
152
155
159
157
152
151
152
153
154
156
160
162
158
151
146
144
145
145
150
154
159
161
161
161
160
155
152
154
155
156
154
151
148
151
154
153
152
154
155
156
156
154
153
151
150
151
155
159
159
156
154
154
156
157
157
158
157
156
155
159
163
165
161
156
152
150
147
147
151
158
159
156
153
156
161
160
156
155
154
158
159
156
151
151
154
153
148
145
149
155
156
151
148
149
154
156
156
154
153
155
156
156
157
159
162
162
159
155
155
160
163
162
160
159
159
156
153
151
155
160
161
157
155
157
160
159
154
154
155
159
157
154
153
153
153
147
138
137
145
153
154
146
144
147
155
159
156
150
149
152
156
158
159
161
162
160
155
151
151
156
158
156
153
155
159
160
158
155
157
159
160
160
159
157
155
153
151
152
159
162
158
156
157
158
153
144
137
139
148
155
155
149
144
144
150
153
152
150
148
149
154
158
161
160
159
157
153
149
148
150
152
152
150
150
154
157
158
158
157
157
158
161
160
157
152
149
150
152
159
161
159
159
161
159
152
146
145
150
156
158
157
153
147
140
138
144
149
150
148
148
154
159
160
158
158
160
159
154
148
147
152
155
154
150
149
152
155
157
156
155
156
157
158
156
153
151
151
153
157
154
155
158
159
155
149
149
154
159
159
156
154
153
146
136
133
140
150
152
149
149
155
162
163
159
158
163
166
159
153
152
158
162
159
153
150
150
153
154
154
155
154
153
153
154
154
152
151
152
153
147
149
155
158
154
149
151
156
159
156
152
151
149
143
136
135
143
154
157
154
152
155
160
161
158
156
158
160
158
155
156
160
161
160
157
156
156
157
157
156
155
153
151
153
156
156
154
152
153
150
147
148
154
158
156
153
153
153
153
151
151
150
146
142
140
142
149
157
160
159
156
154
156
157
155
151
148
149
151
154
155
156
155
155
159
164
163
161
161
160
156
150
149
156
163
164
157
153
156
149
151
152
154
155
155
154
154
152
150
150
151
150
146
143
144
148
155
159
160
157
154
153
154
157
157
153
148
147
148
150
151
151
149
150
157
162
160
159
161
160
153
145
146
158
171
170
158
152
155
159
160
160
160
161
162
162
161
160
161
160
159
160
159
158
158
159
159
157
158
161
163
158
151
149
151
156
155
153
153
156
158
158
159
160
161
159
157
156
154
153
154
158
163
166
167
169
174
176
174
164
162
159
157
158
160
159
157
155
155
155
156
158
158
158
158
158
158
156
158
161
161
157
154
156
159
158
151
146
149
158
161
159
157
160
163
162
159
156
155
155
157
160
163
165
167
174
181
181
177
167
163
158
155
154
153
152
152
153
153
152
152
155
156
159
161
160
157
156
157
158
157
155
156
163
168
163
153
148
152
160
161
157
156
160
165
165
160
156
156
160
163
166
166
166
167
170
172
171
171
164
161
158
155
152
148
148
151
155
156
155
154
155
159
163
165
163
158
155
155
155
153
153
157
163
167
163
159
159
161
164
162
157
156
159
164
166
164
162
163
164
166
168
167
165
164
164
164
164
165
154
154
154
152
148
145
147
152
157
159
159
159
159
162
164
163
162
160
157
156
154
152
154
157
159
158
157
160
164
167
166
162
161
160
161
160
163
168
172
172
170
168
167
164
160
158
160
164
165
165
148
147
149
150
148
147
149
153
156
158
159
161
162
160
157
156
157
161
162
161
156
154
156
157
155
152
152
156
160
161
160
161
165
167
164
158
157
164
171
174
172
170
168
163
157
157
160
165
167
164
149
149
150
152
152
151
153
156
157
157
158
161
164
163
156
152
154
161
164
162
157
155
158
158
155
151
150
152
153
151
151
158
166
169
164
157
153
155
160
165
169
172
172
169
165
163
164
164
161
158
152
151
156
159
158
157
158
160
160
158
158
162
167
168
161
153
150
153
155
155
154
155
159
160
156
153
150
150
149
148
149
155
161
162
159
156
154
154
154
157
162
170
174
175
173
170
167
163
158
154
148
151
157
163
163
162
160
160
158
159
160
162
165
164
160
151
144
139
140
143
150
156
159
159
156
153
150
150
151
152
152
153
154
154
155
157
160
162
160
157
158
164
171
175
175
172
168
164
159
156
146
148
156
163
165
164
161
159
157
158
160
159
157
154
153
149
141
134
130
139
149
156
157
155
154
154
153
154
155
157
155
152
150
150
154
160
167
170
168
162
160
163
168
171
170
167
164
162
161
160
150
153
159
165
166
165
163
161
157
157
156
154
150
149
153
158
155
147
142
144
152
156
155
153
153
154
156
158
160
159
157
154
151
153
156
162
168
169
167
162
160
164
168
169
165
160
157
159
162
163
156
159
164
166
166
164
161
158
155
155
154
152
150
150
154
162
164
160
155
153
154
156
157
155
153
150
150
154
159
162
161
159
156
157
160
162
162
160
158
156
157
161
166
168
163
157
153
155
160
165
156
159
162
163
162
160
156
154
153
153
154
157
156
153
152
156
162
164
161
156
155
159
163
160
153
144
139
144
155
163
165
161
159
161
164
163
157
152
151
151
152
155
158
161
161
158
154
153
157
165
153
153
154
155
155
154
154
153
152
152
155
161
162
157
150
150
156
160
158
155
156
161
165
161
153
144
139
143
153
161
162
157
157
160
166
166
159
153
153
153
154
153
153
157
161
160
156
152
155
161
153
150
153
151
151
151
153
154
154
151
153
159
162
158
152
151
156
160
158
156
157
161
162
157
151
149
152
155
157
158
155
151
151
156
162
165
162
158
157
156
157
157
157
160
162
161
156
151
153
158
153
153
155
154
152
151
153
155
153
148
149
156
162
161
157
157
160
162
161
159
158
159
158
154
149
151
157
161
161
157
152
150
150
153
156
159
160
159
158
157
160
163
165
164
160
156
153
151
155
158
150
154
156
154
150
150
153
154
150
146
149
159
166
165
160
158
160
163
163
162
160
158
157
155
151
149
151
155
157
156
155
155
155
153
152
153
156
158
159
158
161
165
165
161
153
148
149
154
159
161
146
152
154
152
147
149
154
154
148
146
153
164
169
165
159
154
154
156
158
160
159
157
156
156
155
151
147
147
150
155
159
161
158
153
150
152
156
159
161
161
163
163
160
154
147
145
149
157
161
162
146
149
152
152
151
152
155
151
145
146
155
162
162
157
153
153
152
151
153
156
158
155
151
152
156
158
154
148
149
155
161
160
155
151
151
155
158
159
161
162
162
160
158
155
153
153
155
159
160
158
150
150
152
156
157
157
154
149
144
147
154
155
150
145
149
156
158
156
154
155
157
154
148
146
153
161
162
157
153
154
156
154
151
151
157
161
161
159
159
159
159
158
158
160
161
160
157
157
156
154
153
152
152
156
160
160
156
150
148
153
156
154
147
143
148
159
164
162
157
155
156
155
149
145
150
158
163
160
155
151
150
149
151
156
162
166
164
161
159
158
157
155
156
159
161
159
156
155
154
154
150
150
149
151
155
159
160
158
157
160
163
161
157
155
156
158
159
159
156
154
154
153
152
151
152
155
157
155
151
149
149
151
156
160
164
165
163
161
159
158
156
153
152
154
157
157
156
156
156
157
146
146
146
148
152
158
161
160
162
162
164
167
169
168
165
158
152
153
156
157
156
151
152
155
157
156
152
150
150
152
156
157
159
160
160
160
159
158
157
156
154
152
153
155
156
158
159
159
158
157
145
145
146
150
151
152
151
152
155
156
159
162
165
167
165
159
154
154
159
162
160
153
150
152
155
155
153
151
152
156
160
161
160
159
158
157
156
155
154
154
154
154
156
158
157
157
158
159
157
154
146
145
148
151
147
143
141
146
152
154
154
153
154
157
158
161
160
158
158
160
161
158
152
149
151
155
158
156
153
155
158
159
158
159
161
162
159
155
155
157
159
159
159
158
156
153
154
156
157
152
148
147
150
150
145
141
143
151
158
159
153
148
146
149
152
158
159
155
151
151
155
157
153
150
152
157
161
157
151
149
153
156
157
160
165
168
163
157
158
163
166
163
158
155
153
151
152
154
157
156
148
150
152
152
150
148
152
157
161
159
152
147
146
148
152
155
156
152
147
146
148
152
154
155
157
160
160
154
149
148
152
155
157
160
164
166
163
158
159
163
166
162
156
153
153
154
154
154
157
159
154
154
152
152
154
155
155
157
156
154
149
148
149
152
155
158
160
158
153
149
149
153
156
158
158
158
157
153
151
152
154
155
156
156
156
158
160
158
159
159
160
158
154
153
155
158
158
156
157
158
162
156
147
144
150
155
155
153
151
151
152
153
154
156
158
164
168
166
160
154
155
160
162
160
157
155
156
156
156
157
158
157
153
149
148
152
157
159
158
157
156
157
154
154
155
160
162
161
159
157
162
152
142
136
145
153
156
154
153
155
158
158
157
155
157
163
166
163
157
153
157
162
164
161
158
157
156
154
153
157
162
162
154
147
145
150
156
159
158
157
156
156
155
154
154
158
161
162
161
158
155
149
144
141
147
153
156
155
157
159
160
157
155
154
157
157
154
151
149
150
152
153
154
155
159
161
156
150
148
155
165
168
158
148
146
151
156
159
156
153
152
153
154
155
155
154
155
157
159
158
152
153
154
153
153
152
150
150
153
156
155
152
151
154
157
154
148
145
147
150
148
142
140
147
157
161
158
151
148
153
161
163
157
150
148
152
158
159
154
148
145
147
153
156
155
152
150
153
156
157
154
158
158
156
153
148
145
146
147
150
149
150
150
152
156
155
154
151
152
151
148
142
140
148
154
157
157
155
153
150
151
152
152
152
152
154
158
158
154
148
146
150
155
158
157
154
153
155
156
156
154
156
152
148
147
147
148
148
147
148
151
154
152
150
151
155
161
160
155
150
151
154
160
160
157
153
151
153
152
149
147
148
151
153
154
155
156
155
155
155
157
161
162
160
159
160
163
165
161
156
151
149
146
144
145
150
154
154
151
151
154
157
154
149
149
155
162
161
156
150
153
159
166
165
159
151
145
144
146
150
153
156
155
155
153
154
155
154
154
158
165
167
165
161
158
162
168
170
165
158
150
149
149
150
151
155
157
157
155
155
156
155
153
151
152
155
158
157
156
153
153
154
155
155
154
150
143
140
141
150
159
163
160
155
154
157
159
155
153
155
161
164
162
157
155
156
162
165
164
158
153
156
159
161
160
159
158
158
158
157
156
155
154
153
155
156
156
155
154
153
152
148
145
145
149
150
146
142
142
150
160
163
160
156
158
163
164
158
150
149
153
157
157
154
152
151
154
155
156
154
153
157
161
162
160
158
158
158
155
154
155
157
157
153
152
155
160
158
152
148
147
147
149
149
150
150
148
146
147
151
155
157
156
156
161
166
166
160
151
147
150
154
155
154
153
152
152
150
148
148
147
151
154
154
154
155
156
154
150
148
154
159
158
151
147
152
162
162
155
146
144
148
156
159
157
152
150
151
153
155
155
154
153
156
159
162
163
160
153
150
149
154
158
159
159
158
154
149
147
149
139
145
149
150
151
152
153
151
148
148
153
157
154
148
145
148
156
161
158
153
148
149
155
161
161
156
153
154
157
159
157
156
157
159
159
156
154
152
151
150
152
156
162
164
163
160
155
151
150
154
137
145
153
154
153
153
153
155
156
157
155
152
149
147
148
148
150
155
160
160
153
150
151
156
159
158
156
157
159
159
158
160
163
164
161
154
147
143
145
149
155
159
162
162
160
161
158
155
153
155
141
149
156
157
153
152
155
161
166
165
158
150
146
147
150
150
150
153
158
159
155
152
151
151
153
155
158
161
160
158
158
160
164
164
161
156
151
146
145
149
156
159
157
153
155
162
166
162
154
152
147
152
153
152
146
147
152
158
162
163
159
154
148
146
148
152
155
157
156
155
154
154
151
146
146
151
158
163
161
157
158
160
161
159
157
159
160
156
151
150
153
154
150
147
152
163
169
164
152
148
152
155
151
144
141
145
149
150
148
152
156
157
152
147
146
152
157
158
156
155
155
155
151
146
146
152
159
162
160
155
157
160
160
157
156
160
164
163
157
152
152
151
150
150
154
159
160
157
152
151
157
159
152
145
144
150
151
146
141
143
151
156
154
151
150
150
153
152
153
156
157
156
154
154
156
158
160
159
156
154
155
158
161
159
157
157
159
160
159
156
155
156
158
159
158
155
152
152
155
159
156
159
156
154
154
155
152
146
142
142
146
149
152
154
151
144
139
141
148
152
153
154
157
162
164
162
160
158
156
153
152
156
162
162
157
152
151
153
158
159
160
161
162
161
159
154
151
152
156
162
153
152
155
160
160
155
149
147
146
144
142
141
147
153
148
137
129
134
145
150
149
149
155
160
162
159
158
159
159
156
154
157
162
163
157
151
148
151
157
160
160
161
160
159
156
155
153
152
153
157
151
147
150
156
157
152
146
146
147
145
142
141
146
149
143
136
132
141
151
155
153
151
153
156
155
153
154
159
161
159
158
160
164
163
156
152
151
154
157
159
158
156
154
155
157
160
158
154
152
155
152
148
148
149
150
147
145
146
147
146
145
148
150
148
142
138
141
152
162
165
162
158
156
154
152
151
153
156
158
158
159
161
163
160
155
154
156
156
158
159
157
152
146
149
159
168
167
160
157
158
154
153
151
147
144
142
143
146
148
148
151
154
154
149
142
142
147
157
165
167
164
161
157
156
154
153
153
153
154
154
155
157
157
155
154
156
158
156
158
161
159
149
139
143
159
173
173
162
158
159
157
158
157
154
154
157
161
166
168
167
164
160
158
158
160
161
161
161
160
162
166
168
166
161
160
157
158
156
154
156
159
163
163
161
161
160
162
162
162
159
157
159
165
170
168
164
161
161
166
168
156
155
155
155
159
162
164
166
165
162
159
158
159
159
157
155
156
157
159
161
162
160
158
157
161
164
164
159
154
157
163
169
170
167
166
165
163
161
158
157
159
164
170
170
166
162
162
165
167
169
157
156
156
157
157
158
158
160
161
157
152
150
152
156
157
155
153
153
156
159
159
156
155
159
166
173
172
164
160
161
166
170
168
167
168
169
165
158
152
152
158
165
169
168
166
166
167
166
165
166
159
158
157
155
152
150
151
154
157
154
148
145
148
155
159
158
154
153
156
158
158
156
157
163
170
174
170
165
164
165
167
167
163
161
163
166
165
162
158
157
160
162
163
164
165
168
168
166
164
164
156
154
153
151
148
147
149
152
154
153
150
148
152
158
160
158
156
157
161
162
160
158
161
165
168
165
161
161
162
164
164
164
163
159
157
158
162
168
171
171
166
162
160
159
158
161
164
166
166
162
149
148
148
149
147
148
149
150
152
152
154
158
163
163
159
155
156
161
165
164
161
159
161
163
161
158
157
157
157
156
156
160
165
165
161
157
159
166
173
174
171
167
163
158
154
156
160
164
165
161
145
147
152
155
153
148
148
149
151
152
156
162
168
169
164
157
156
158
160
159
157
157
159
160
157
155
154
154
150
147
149
158
166
169
165
160
158
160
162
165
168
168
167
164
160
160
161
162
163
161
148
154
161
164
159
152
151
153
153
153
155
160
167
172
167
158
152
150
151
152
152
155
157
158
157
154
151
149
147
149
154
160
164
164
161
159
159
159
158
159
162
165
167
169
169
169
166
163
162
162
153
160
166
167
164
161
161
161
158
156
156
159
164
166
160
148
141
140
146
151
153
154
155
155
155
153
147
146
147
155
161
165
162
156
152
152
157
162
164
163
161
161
165
169
172
170
166
163
162
164
155
159
164
166
167
167
168
165
162
160
159
160
160
157
148
139
135
141
151
155
155
152
150
151
152
152
149
148
151
157
162
163
160
153
149
149
157
166
171
169
165
162
164
167
167
163
160
160
163
165
155
159
162
167
166
164
164
164
164
164
163
161
156
152
150
147
147
150
153
152
152
149
147
149
152
154
153
154
156
158
159
158
156
154
153
154
160
169
173
171
167
166
167
168
163
158
155
159
165
167
155
158
163
168
166
161
159
161
165
167
164
159
153
153
158
164
163
157
152
151
152
152
153
153
152
151
149
153
157
161
161
157
154
156
158
160
162
163
166
165
164
165
167
168
164
159
157
160
164
169
154
152
156
163
164
161
158
158
162
165
163
157
153
155
162
168
166
159
153
154
158
162
162
159
153
146
141
146
157
164
165
159
156
158
163
162
158
155
155
159
159
159
160
161
162
160
158
158
162
167
150
143
143
151
157
160
159
156
155
157
158
159
159
157
158
159
160
156
154
156
163
170
169
161
152
145
143
148
156
162
161
157
156
161
166
164
157
153
155
159
159
156
153
154
157
158
155
153
156
161
149
139
135
140
149
156
158
154
150
147
150
159
163
160
154
152
155
157
156
157
162
168
169
160
151
149
151
156
159
157
154
153
156
161
166
164
160
157
159
161
162
160
157
156
156
154
150
148
152
159
152
149
147
146
147
152
157
154
148
143
147
158
166
163
155
152
156
160
159
156
157
163
165
160
152
150
155
160
160
156
153
154
157
160
162
161
160
159
160
161
164
166
167
165
159
152
148
149
156
163
152
157
157
152
148
151
154
153
148
145
153
164
170
165
157
153
156
160
160
157
156
159
162
160
154
150
152
154
153
152
154
159
162
160
158
156
158
159
159
160
164
168
169
165
157
149
148
152
160
165
148
155
156
152
147
148
150
149
146
149
160
171
172
164
154
150
152
155
158
159
158
157
157
158
156
153
151
148
146
149
154
161
162
159
158
158
159
159
158
160
163
164
162
157
151
148
150
155
159
162
143
147
149
148
146
148
150
147
144
151
163
169
164
155
150
150
151
151
153
157
158
154
150
152
157
159
156
150
147
150
154
156
154
155
161
166
164
160
157
158
160
159
156
153
153
154
156
158
158
156
143
144
146
149
152
154
153
149
146
153
161
160
150
142
145
151
155
152
151
153
155
150
146
147
156
162
162
156
153
154
154
150
147
152
163
170
168
161
157
156
156
156
158
161
162
163
162
160
157
153
146
146
148
154
161
164
160
153
150
156
159
154
144
137
140
150
155
153
150
150
150
148
146
148
154
160
161
158
157
154
152
148
149
155
162
166
165
161
159
156
155
156
160
167
169
168
164
160
156
152
147
147
150
158
163
166
163
157
155
157
158
156
152
148
147
150
152
151
150
150
149
148
147
151
155
158
157
156
155
154
154
155
158
160
159
160
160
161
160
158
155
156
160
165
166
164
162
159
155
153
145
147
152
157
157
158
160
161
160
157
156
157
162
165
162
156
151
150
153
154
152
148
147
152
156
157
155
152
154
156
160
162
164
162
158
157
157
159
159
158
157
157
158
159
158
158
159
159
157
155
144
148
155
157
151
147
151
159
164
160
153
152
159
167
168
163
156
155
158
162
160
153
148
150
155
157
156
154
156
160
164
164
163
161
159
160
159
159
158
158
158
159
158
157
155
156
159
163
163
158
147
150
157
157
145
136
138
152
165
164
154
145
147
154
160
163
160
156
157
162
166
163
154
149
151
157
161
160
160
163
168
165
161
159
162
166
164
161
160
161
162
160
158
156
155
156
161
167
169
160
148
149
154
154
143
134
136
150
165
165
154
144
141
144
151
157
157
153
150
155
163
166
159
151
150
157
164
165
163
166
169
166
160
159
163
168
168
164
161
163
163
158
155
154
155
157
160
164
167
163
149
145
148
150
148
145
145
153
160
160
153
147
146
148
151
154
154
151
148
150
156
161
160
154
153
157
164
165
164
164
165
164
160
157
159
165
169
166
161
159
157
154
151
152
154
155
155
155
159
163
155
148
144
147
151
155
154
155
155
155
153
153
154
155
156
157
158
157
154
152
153
157
159
157
156
157
160
159
159
159
160
161
160
155
151
157
164
166
161
155
154
153
152
152
152
154
153
150
151
156
164
154
143
142
150
157
155
150
150
154
158
160
159
156
155
159
165
165
161
156
155
159
161
161
159
158
158
156
155
157
160
163
161
153
147
151
159
163
160
157
156
156
155
153
152
155
155
150
147
148
159
152
143
141
150
155
152
147
147
154
161
163
159
153
152
156
162
163
158
154
155
159
162
163
161
160
158
155
153
157
164
168
163
153
148
149
154
157
156
155
156
157
155
151
150
154
155
153
149
148
145
146
148
151
156
157
153
149
150
153
157
156
154
154
154
152
151
151
150
150
151
153
156
158
159
161
160
157
155
159
165
168
163
155
150
149
152
151
148
147
150
153
153
151
147
148
151
154
154
153
144
153
161
164
162
158
155
152
152
151
149
148
149
155
158
153
146
144
148
150
149
146
148
152
156
159
160
160
159
158
159
161
160
155
151
151
152
152
148
145
145
151
155
153
148
146
150
155
157
156
154
163
168
165
158
153
151
153
151
149
145
147
149
153
157
156
154
151
152
152
151
149
149
151
152
154
156
158
157
152
149
151
153
153
152
153
156
157
153
150
151
156
160
158
153
153
157
160
158
155
158
161
159
152
147
146
149
153
151
150
151
154
152
149
150
157
163
162
157
152
154
157
160
157
153
150
149
150
149
146
144
146
149
150
152
155
158
159
157
157
159
163
163
159
158
161
165
165
159
154
153
152
149
144
143
147
152
155
155
155
157
158
153
147
145
152
161
163
157
152
154
159
162
159
154
150
145
143
143
146
151
153
151
149
150
156
160
160
159
160
163
163
161
158
158
162
166
165
161
157
150
149
149
150
150
152
157
160
162
162
159
155
151
147
148
151
154
156
155
152
152
152
153
155
156
154
149
143
142
149
159
163
158
151
150
157
162
160
158
156
158
158
158
157
158
159
160
161
162
161
152
155
156
157
156
155
158
162
165
164
158
153
150
151
154
155
154
153
152
152
150
147
147
151
157
160
156
149
145
150
159
164
162
157
155
158
161
158
152
149
150
153
155
156
157
157
157
159
162
162
154
158
159
157
155
154
156
158
158
157
156
155
154
153
154
157
160
159
154
150
148
148
150
154
159
160
158
154
150
150
155
159
159
157
157
160
161
158
152
148
149
153
155
155
155
156
158
159
159
158
149
155
158
156
153
153
154
153
150
149
153
159
157
150
147
152
163
165
159
151
148
151
157
158
157
154
155
157
156
155
155
155
155
155
155
159
163
162
159
154
153
155
157
154
152
152
155
156
156
156
141
150
158
158
156
153
153
152
150
149
153
157
155
148
143
147
157
164
163
156
150
150
154
155
153
152
152
157
160
160
159
157
156
156
155
157
160
162
162
159
156
158
159
156
153
152
153
154
155
155
137
147
159
162
159
153
152
155
156
155
152
149
149
149
148
146
150
157
161
157
149
146
148
151
152
152
152
155
158
158
158
158
158
159
158
156
154
154
156
157
157
158
158
156
156
157
157
156
154
153
139
147
156
159
157
152
151
156
160
158
150
144
145
150
152
149
147
151
155
154
149
147
148
150
150
149
150
153
154
154
155
156
157
158
158
157
154
150
150
152
155
156
152
150
155
162
165
160
151
149
147
150
153
154
153
151
151
153
157
158
154
148
146
148
151
150
149
150
152
153
153
152
150
146
142
144
150
156
157
154
155
155
155
154
156
160
161
156
152
151
153
152
148
145
152
162
166
159
149
147
153
155
153
150
150
151
152
150
151
157
160
157
151
147
149
153
154
155
155
159
160
158
151
144
139
144
153
161
163
160
158
158
158
156
158
162
166
163
157
153
152
152
150
149
152
156
158
155
151
152
156
157
151
145
147
152
153
151
150
155
160
158
153
152
155
159
159
157
156
161
162
160
155
150
149
152
158
162
163
163
160
160
160
159
159
160
162
162
159
155
154
155
156
156
155
154
153
155
157
161
153
152
149
146
148
152
154
153
151
150
151
151
153
160
163
161
157
152
153
156
158
157
156
156
158
158
158
158
157
157
158
158
160
159
157
156
155
156
157
157
158
159
160
160
158
155
155
157
161
165
148
148
150
152
154
153
151
151
151
148
145
146
153
161
163
156
148
146
150
153
151
150
151
153
155
154
153
153
154
154
155
157
159
159
157
154
152
154
157
159
159
160
160
160
159
158
156
156
159
162
148
147
151
153
153
151
148
148
151
148
146
147
153
159
158
150
144
147
153
155
151
149
149
149
148
147
150
154
158
157
156
157
161
163
159
156
154
155
159
160
159
157
157
159
160
158
156
154
156
158
152
151
150
149
148
147
147
151
152
150
150
150
153
155
152
148
147
152
157
158
155
153
153
151
149
149
153
159
164
162
159
159
162
165
162
159
157
157
160
161
158
153
151
154
158
159
156
153
155
157
156
155
152
148
145
146
148
152
154
152
153
153
154
152
149
147
148
152
155
157
157
156
156
156
154
154
156
160
163
162
158
157
160
161
161
160
158
156
159
161
158
152
147
150
156
160
158
155
155
156
152
154
156
154
152
154
159
164
168
166
163
159
157
160
162
163
160
159
159
160
162
163
165
166
164
160
157
157
157
157
158
159
160
160
159
160
162
165
164
162
162
167
173
174
171
167
165
165
166
167
145
149
154
156
158
161
164
166
166
161
157
157
159
161
161
157
155
155
156
157
156
156
156
157
157
156
157
158
159
158
159
162
164
164
163
162
161
162
161
162
166
172
177
173
166
161
159
161
163
166
145
151
155
159
159
158
160
163
162
156
150
149
153
158
158
154
151
153
157
158
158
157
159
161
162
162
160
159
159
159
161
164
166
168
170
169
166
163
161
163
167
171
172
168
165
164
165
164
164
166
153
156
157
158
155
153
154
155
156
152
145
142
146
153
155
152
150
156
165
167
164
162
164
170
173
170
163
158
159
161
164
166
166
166
168
169
170
168
166
166
166
163
161
160
164
168
171
169
168
167
157
158
158
159
158
155
152
151
152
151
149
148
150
154
153
150
151
161
174
175
167
160
161
169
174
170
163
159
160
163
166
168
166
164
162
162
165
170
172
171
165
158
153
153
158
164
168
170
169
165
154
155
159
163
165
160
154
151
152
156
158
164
164
163
158
151
153
161
170
169
163
156
156
160
163
163
162
161
161
160
162
166
168
166
161
158
160
166
170
170
165
160
155
153
153
157
162
165
167
162
147
152
161
166
164
158
152
152
157
161
164
168
171
172
168
160
155
153
155
157
157
158
156
154
152
155
158
159
157
154
154
159
165
167
165
161
160
162
164
166
166
164
162
159
157
157
160
162
165
164
146
153
162
165
160
155
153
157
163
165
164
163
167
173
174
166
156
147
148
154
159
162
159
154
151
153
153
153
151
152
154
158
162
163
163
163
162
162
162
164
166
166
166
165
164
162
161
162
167
171
153
158
162
162
160
158
162
165
167
165
162
160
163
170
171
163
154
150
155
162
166
162
158
155
155
154
151
148
148
154
161
165
165
161
158
156
156
158
162
165
166
165
166
167
168
165
161
162
171
178
160
160
161
161
160
161
165
168
169
166
163
162
163
166
163
157
154
157
164
168
163
156
153
155
157
156
151
148
149
155
163
168
168
162
155
148
149
156
165
169
167
164
165
168
168
164
160
161
171
176
156
157
161
163
159
156
157
163
167
168
163
161
160
161
161
159
158
159
162
160
154
148
149
155
158
156
152
149
151
155
159
163
164
160
154
150
152
161
172
173
168
165
166
170
171
167
162
163
167
169
151
153
161
165
160
152
151
157
164
167
161
154
152
158
167
170
165
158
154
152
151
151
154
159
159
155
149
149
153
157
159
158
158
157
156
155
159
166
174
174
168
165
167
171
173
172
168
166
164
161
149
148
155
163
163
159
154
155
159
161
158
152
150
158
169
175
168
156
151
153
158
160
161
161
159
155
149
149
155
162
164
161
158
156
157
158
159
163
167
169
166
164
164
167
169
170
168
164
160
157
152
146
148
155
164
166
162
156
153
154
155
156
155
158
164
165
161
155
153
158
164
165
163
160
157
155
152
152
156
161
163
162
160
159
159
157
156
157
162
165
163
161
159
160
161
162
160
157
155
155
155
149
144
148
156
164
162
156
152
151
155
160
160
157
153
152
153
154
157
160
163
164
162
157
154
153
153
155
155
155
156
158
161
162
160
156
155
156
161
163
162
160
159
160
159
158
155
152
153
158
158
155
150
147
150
156
158
156
154
152
156
160
160
154
148
146
148
154
157
158
161
164
165
161
154
151
153
156
155
153
154
157
162
162
159
156
156
158
160
161
162
162
164
167
167
164
157
155
158
162
157
160
157
152
150
152
155
155
154
154
158
161
160
153
147
145
148
154
156
157
161
166
169
165
157
152
153
154
153
152
155
162
165
163
159
157
157
158
158
160
161
163
166
171
173
170
164
160
161
164
153
158
157
154
152
153
154
154
152
154
160
164
163
156
150
149
151
153
155
156
161
165
166
163
159
157
157
154
151
151
155
163
164
163
163
162
160
158
157
159
161
161
161
165
170
169
165
160
159
161
146
149
151
151
151
153
154
152
150
154
160
164
162
157
155
155
154
152
151
155
159
159
157
156
158
160
159
155
152
151
154
155
156
160
167
170
167
160
157
159
161
161
158
159
163
164
163
159
158
158
144
143
145
146
148
152
155
152
151
156
160
160
155
152
154
157
156
152
151
154
157
155
153
154
157
159
157
154
154
154
152
148
148
156
167
171
166
159
155
157
160
162
162
163
164
165
165
162
159
156
145
145
146
149
152
155
156
153
152
155
157
156
149
144
146
151
153
152
152
153
153
152
153
156
157
154
152
152
156
156
154
151
152
157
162
162
158
155
154
156
160
163
167
169
169
170
170
166
159
153
146
148
153
157
159
158
157
153
149
149
149
151
149
146
145
148
150
150
151
151
149
147
150
154
155
152
151
154
159
161
161
162
163
161
157
153
153
155
158
158
160
163
167
168
169
169
168
163
156
152
146
151
159
164
160
156
155
156
153
147
143
145
151
157
157
155
152
150
149
148
146
144
145
150
153
154
156
157
160
164
166
169
169
164
158
154
156
160
162
161
161
161
162
162
162
161
160
158
156
156
146
153
161
162
154
148
152
161
163
155
143
141
150
162
167
165
159
153
151
150
149
148
147
150
154
158
159
159
159
161
163
167
167
164
161
161
162
164
163
163
161
159
159
159
157
155
157
159
161
161
149
154
160
158
148
140
145
157
166
161
148
141
146
157
164
165
161
155
152
156
159
159
154
151
152
156
160
159
158
158
161
162
163
162
164
167
166
164
163
163
161
159
158
157
157
156
159
164
168
165
151
150
154
154
147
140
139
149
158
157
150
145
147
153
156
158
156
153
152
158
164
166
160
150
147
152
159
161
160
160
163
163
161
159
162
167
169
167
163
161
158
155
154
156
158
160
161
164
166
166
152
142
144
150
151
148
145
148
152
152
149
150
155
158
156
153
151
151
153
157
162
164
159
151
146
149
158
164
164
162
162
162
159
155
155
162
170
170
163
155
150
149
152
156
159
160
159
159
161
165
154
141
139
147
156
158
156
153
152
152
152
155
161
162
158
153
151
152
154
155
156
157
157
154
152
152
157
162
162
159
156
157
157
153
149
155
166
170
163
153
148
148
153
157
160
161
157
153
152
159
157
150
145
149
159
163
160
153
152
154
157
159
159
158
154
152
154
156
156
154
151
152
155
157
157
157
157
158
156
154
153
156
157
153
148
151
159
163
161
157
155
155
157
156
159
160
157
149
146
152
154
154
152
154
160
160
156
149
148
152
157
158
156
152
149
150
154
157
157
152
149
150
154
157
158
157
157
157
155
155
155
157
157
155
150
150
152
154
155
156
159
160
158
154
154
157
156
151
147
150
146
152
157
159
160
157
153
148
146
148
150
152
154
154
152
149
150
154
155
153
150
151
156
158
155
153
155
160
162
159
156
156
157
155
152
150
149
149
149
151
156
159
157
152
148
150
155
157
155
154
143
152
159
160
158
156
156
154
150
146
144
148
153
157
156
150
148
151
155
154
152
154
158
158
152
148
153
162
166
161
155
154
157
156
153
150
149
150
150
149
152
157
157
152
147
148
156
162
161
156
148
153
158
155
151
152
156
157
151
145
144
149
154
156
155
153
154
154
156
153
153
156
158
156
149
146
151
159
162
158
153
153
156
157
155
152
153
155
153
151
151
155
156
153
150
153
160
164
160
155
154
155
153
148
144
146
152
154
149
146
148
153
155
153
152
156
161
160
156
152
153
154
155
151
148
148
151
153
154
152
152
154
156
156
157
158
160
160
157
152
151
152
153
153
155
159
161
161
158
156
155
154
151
148
146
148
153
155
153
152
153
154
152
149
148
152
157
157
153
150
151
152
151
149
150
153
154
151
149
150
153
155
155
152
154
160
165
166
162
157
153
151
151
153
158
161
159
158
158
160
154
153
152
152
152
153
157
161
164
162
157
150
147
147
149
150
149
149
149
150
150
150
149
152
156
159
158
154
150
151
156
158
154
150
149
155
163
167
166
162
157
153
153
157
160
160
157
157
161
163
154
155
154
153
152
152
156
162
168
166
158
148
146
151
155
155
152
150
151
151
150
149
151
157
162
163
160
157
153
153
157
161
160
153
149
151
157
162
163
160
157
155
155
158
159
160
159
160
163
163
153
158
156
151
148
149
153
157
160
159
155
151
150
154
158
161
162
160
158
156
153
152
154
159
163
163
161
159
157
155
158
162
162
157
153
152
156
159
158
155
155
156
157
156
156
157
160
164
164
162
150
158
160
153
148
148
151
153
153
151
151
153
154
152
154
159
167
169
167
162
159
158
159
158
157
158
159
159
158
157
158
159
159
157
156
158
160
161
157
154
154
157
157
154
151
153
158
162
162
161
146
155
162
159
152
148
150
153
153
151
150
152
152
150
149
153
161
167
167
162
159
159
157
153
151
151
154
156
158
158
158
159
158
156
157
159
161
162
158
155
153
155
156
154
151
151
155
159
160
157
145
151
159
160
154
148
148
154
157
155
150
149
152
154
153
150
152
156
158
156
152
153
153
152
150
148
149
152
154
156
157
157
156
155
156
156
156
157
156
154
152
152
153
153
154
154
155
156
155
154
149
151
155
157
154
149
148
151
155
153
149
147
154
160
158
150
145
147
150
150
146
149
154
158
154
150
147
150
152
153
154
153
151
151
153
154
154
153
153
152
153
153
153
153
156
157
156
154
151
152
155
154
154
156
156
153
149
148
149
151
152
151
154
157
155
149
144
145
152
152
149
152
159
162
158
152
149
152
153
152
152
152
150
150
153
156
158
156
154
154
157
158
157
156
156
157
155
151
147
151
154
155
154
156
157
154
149
144
146
154
159
157
151
148
149
150
151
154
158
159
158
158
161
161
156
152
154
158
159
157
155
155
155
155
156
159
161
160
158
157
159
161
160
157
155
155
154
152
149
151
150
150
150
151
152
151
148
145
149
158
165
161
153
151
155
160
161
160
161
162
163
162
159
156
154
154
157
160
161
161
160
159
158
157
158
159
160
159
157
156
156
157
157
155
154
154
156
157
156
155
147
145
144
144
147
150
152
153
156
161
163
162
160
163
168
168
167
163
161
161
161
159
155
153
153
154
155
156
158
160
162
159
156
155
156
158
157
154
153
153
153
153
153
154
156
158
160
163
162
160
148
147
145
145
149
154
159
162
162
161
160
162
165
169
171
168
164
162
162
161
158
154
150
149
151
151
151
152
154
158
159
156
152
154
157
160
157
154
153
154
155
155
156
158
160
160
159
161
162
162
150
151
149
148
151
158
162
166
163
160
158
156
160
165
167
163
160
159
160
159
155
150
148
148
149
148
149
153
157
159
157
153
153
157
161
162
160
158
158
159
158
158
160
163
163
159
154
154
158
160
151
152
150
149
151
157
161
162
160
156
153
149
149
155
161
160
157
154
152
151
149
148
150
152
151
150
152
157
163
162
156
152
154
160
163
162
162
162
163
161
157
155
158
161
160
155
150
151
155
156
153
152
150
150
153
157
159
158
156
152
148
145
144
150
156
158
154
148
143
143
145
148
152
155
155
154
154
158
163
162
155
150
152
157
160
160
161
162
162
160
157
155
156
156
154
151
149
152
155
155
151
153
156
156
154
154
157
160
161
160
160
158
158
160
160
157
154
154
157
160
162
163
165
167
167
164
161
161
161
159
156
157
160
161
160
161
163
165
165
165
166
168
171
170
170
172
173
173
171
169
145
149
154
156
156
158
161
160
159
155
153
154
156
160
159
156
155
155
157
158
159
161
163
162
158
155
156
158
160
157
154
155
159
160
159
158
159
161
161
163
166
170
172
170
168
167
169
171
172
171
149
152
154
155
156
159
161
159
156
150
147
148
154
157
157
156
156
161
165
165
163
165
167
166
161
156
153
153
153
152
153
157
160
162
163
163
163
163
164
166
168
169
168
166
166
168
170
171
172
173
158
158
156
155
156
157
158
155
153
151
150
151
152
154
154
152
155
165
176
176
170
165
167
171
172
166
157
152
152
154
157
161
163
164
167
168
167
167
167
169
168
165
162
161
164
168
170
170
169
170
161
161
159
159
160
158
153
150
153
160
166
166
161
157
151
148
151
165
180
181
169
158
158
168
175
172
164
158
158
161
165
166
166
165
164
163
164
166
167
167
164
159
156
156
159
164
166
167
166
165
158
159
161
164
165
160
152
149
157
170
179
178
172
165
157
151
151
160
172
173
164
154
153
159
166
167
165
164
165
166
166
167
168
167
163
159
159
162
165
165
162
158
155
156
157
160
162
164
165
163
149
154
161
166
166
160
155
156
165
176
180
177
173
170
165
159
154
153
158
163
163
161
156
153
153
157
162
165
165
162
159
160
164
165
164
161
161
163
166
167
167
164
162
161
160
160
161
162
165
164
143
150
157
161
161
159
160
164
171
174
172
168
166
169
170
166
159
151
154
162
170
169
161
153
151
156
160
161
159
157
154
155
158
161
164
164
164
165
167
171
173
172
169
166
165
162
160
161
167
171
146
148
152
155
156
158
162
164
167
167
166
164
164
168
172
170
163
158
160
168
173
171
163
157
157
159
159
156
154
154
157
159
161
162
163
164
164
162
165
170
174
173
170
168
166
163
160
163
174
180
154
152
154
157
158
158
159
159
160
161
161
162
164
169
174
172
167
163
164
166
167
163
159
158
159
159
156
152
151
154
161
165
167
165
162
158
157
159
164
169
169
167
166
166
167
164
162
165
176
183
157
157
163
165
161
157
154
156
160
159
156
154
159
168
174
174
168
163
162
160
157
153
155
159
160
156
152
149
151
154
158
162
164
162
158
154
154
161
170
172
167
162
162
166
169
166
165
167
171
173
156
161
167
168
160
153
151
156
161
158
151
146
150
162
173
175
169
161
157
154
151
150
155
161
162
157
152
150
152
156
158
159
161
158
156
154
157
165
174
174
167
161
162
168
171
169
167
166
163
159
157
162
166
164
159
152
152
156
159
157
153
148
149
159
169
173
167
160
155
154
152
153
155
161
165
163
159
154
155
160
164
165
163
159
155
155
160
166
169
169
164
162
165
169
170
169
167
163
157
152
160
163
164
163
162
160
158
156
156
158
158
157
154
158
163
165
163
159
159
159
157
154
153
157
163
164
162
157
157
161
165
168
166
161
155
154
158
163
164
162
159
160
164
167
168
167
164
160
155
153
165
164
163
162
165
168
164
159
158
160
162
160
156
155
156
158
159
160
162
164
161
156
153
154
156
157
157
155
155
157
159
162
164
160
154
152
155
161
163
160
158
158
163
168
169
167
162
158
156
156
165
163
161
161
163
166
164
160
160
161
160
156
152
151
153
157
159
162
165
165
164
161
159
157
153
151
151
153
154
154
156
160
162
160
155
153
156
162
165
164
160
160
164
171
175
171
165
160
158
159
161
160
158
158
160
161
160
159
159
158
156
153
150
150
153
156
159
163
165
165
164
167
167
163
157
153
154
155
155
155
160
165
165
162
158
156
158
161
164
165
163
161
163
171
178
175
168
161
159
160
155
156
156
157
159
160
160
158
156
155
155
155
155
155
154
155
158
160
161
162
163
166
166
164
161
160
161
159
156
156
162
168
166
162
160
160
159
159
161
163
163
160
159
166
173
173
168
161
159
160
151
153
155
157
158
159
160
158
156
155
156
158
160
159
159
158
156
154
154
157
161
162
162
159
160
162
163
161
157
156
158
160
159
158
161
162
161
159
159
162
163
162
159
162
166
167
165
161
160
161
152
151
152
151
152
154
157
159
158
159
159
159
158
158
160
159
155
151
152
156
159
161
161
159
157
156
155
156
157
155
154
153
153
156
160
160
158
156
156
161
165
165
163
162
162
164
165
164
163
161
154
153
151
147
145
148
154
158
160
162
162
160
155
153
154
155
155
154
154
157
158
160
162
162
157
150
147
150
156
158
156
155
157
159
158
155
152
151
153
158
163
167
166
164
163
166
168
167
164
160
154
156
157
154
147
147
151
155
157
158
158
158
155
150
150
151
153
153
155
156
156
156
158
159
155
148
146
151
158
161
162
162
163
161
157
152
150
151
153
157
161
163
163
162
164
167
167
164
160
158
154
159
164
163
155
151
153
156
155
153
152
154
156
156
155
154
153
151
150
151
151
151
153
156
154
153
153
156
160
162
161
163
164
160
156
153
154
158
160
160
158
157
158
159
160
161
160
157
156
157
155
159
162
162
156
152
155
160
159
153
150
151
156
161
163
161
156
150
147
147
149
152
154
157
159
159
158
158
158
156
155
157
160
160
157
155
158
164
166
163
159
156
156
157
157
156
154
154
157
160
157
156
156
155
152
151
155
160
160
154
149
148
154
160
163
161
157
153
151
151
153
155
157
157
157
156
155
155
153
152
152
156
160
160
159
158
160
164
166
165
162
160
159
160
158
156
155
156
160
164
157
153
151
152
151
151
151
155
155
151
147
147
154
159
159
156
155
155
157
159
158
157
155
150
147
146
148
152
154
155
157
160
162
161
159
160
161
162
163
162
161
160
162
164
164
162
159
159
161
164
157
148
146
152
155
155
152
151
152
149
147
150
159
163
159
153
152
156
161
162
160
157
154
149
144
143
149
157
161
160
159
160
160
158
156
158
162
164
161
157
154
155
160
166
169
167
163
160
160
163
152
143
144
152
158
158
155
153
154
151
147
151
160
165
161
155
153
155
158
159
156
155
156
156
152
151
154
162
165
161
155
153
154
154
152
155
161
165
161
155
150
151
157
163
167
167
163
159
158
162
149
147
148
154
159
159
157
155
155
152
148
149
156
162
161
157
154
155
155
153
150
150
155
159
159
157
157
162
164
159
151
148
150
152
151
152
156
160
160
157
155
155
157
157
160
162
161
157
156
161
152
157
157
157
158
157
156
154
152
149
146
148
154
159
160
157
155
157
157
153
148
147
152
157
157
155
156
160
163
158
150
148
151
154
154
154
155
157
157
158
160
160
158
154
154
158
161
159
158
161
154
161
163
158
156
156
157
156
151
146
144
148
157
161
158
152
152
159
162
158
150
149
154
156
152
149
153
160
163
158
150
149
154
158
159
158
158
158
157
157
159
160
159
155
151
155
162
165
163
161
150
154
154
151
150
154
159
159
152
146
145
151
159
160
153
146
149
159
166
161
153
153
157
157
150
146
150
160
163
157
150
151
158
161
160
156
155
156
157
154
155
157
158
155
152
155
163
168
165
159
144
143
140
139
143
149
156
157
152
147
148
154
159
156
150
146
150
158
162
157
152
151
154
154
148
147
151
159
162
157
153
155
162
163
159
151
148
150
151
150
149
151
155
156
155
156
160
163
161
157
146
144
142
142
142
146
154
154
151
149
150
154
156
154
151
151
152
153
153
150
148
146
145
146
148
153
158
159
158
156
156
159
163
162
157
151
149
149
149
146
145
148
154
158
159
159
158
157
157
159
156
154
154
153
152
153
156
155
152
149
150
152
154
154
154
152
149
147
146
148
149
146
143
145
153
160
163
158
153
151
152
155
156
155
155
155
157
157
155
152
150
152
157
161
163
161
157
156
158
162
160
160
159
159
160
159
160
159
157
152
150
149
152
156
157
151
145
144
147
150
152
151
151
153
158
161
161
157
152
147
145
145
147
149
150
154
161
166
166
164
160
159
160
163
164
162
159
159
161
163
156
158
154
153
153
155
158
159
158
154
150
149
152
158
159
155
150
150
152
154
154
153
156
159
159
157
157
158
157
152
147
145
147
148
149
153
159
165
168
167
165
163
160
159
159
160
160
163
163
161
153
156
151
146
145
150
153
154
153
151
150
150
153
157
160
159
159
158
157
156
154
153
157
160
160
158
158
160
161
158
155
153
153
153
154
156
159
160
160
160
161
161
158
155
154
156
160
165
164
160
151
154
154
150
147
148
150
152
151
149
149
151
153
153
155
158
161
162
160
158
159
159
160
161
162
162
162
159
158
156
157
158
158
158
160
163
161
159
154
154
155
159
158
155
152
155
160
165
164
161
147
152
155
156
151
148
149
154
156
155
152
151
152
151
152
154
157
159
159
158
162
165
165
163
162
161
160
156
153
153
155
159
159
161
163
165
162
159
155
153
153
156
158
157
155
154
157
162
163
161
148
149
153
154
149
147
150
158
163
162
156
153
155
157
155
154
154
155
156
156
158
164
166
165
161
157
156
154
153
154
155
156
156
158
158
158
156
156
155
153
151
153
157
159
158
154
151
155
158
160
157
153
151
148
147
148
152
159
163
160
156
155
158
162
160
156
155
158
157
153
151
156
165
167
163
158
155
156
158
157
155
152
149
149
150
151
152
152
153
153
153
154
157
160
158
153
150
150
154
158
161
158
151
147
147
150
150
151
154
155
155
155
156
158
157
156
158
165
162
152
145
150
163
172
169
162
158
160
160
158
153
151
148
147
147
150
153
155
155
156
157
160
161
161
158
155
153
153
153
155
154
154
149
148
149
148
144
141
146
153
159
157
152
149
151
154
159
164
162
152
146
150
162
171
169
162
158
159
158
157
155
155
154
153
153
153
156
158
159
160
161
163
163
160
157
157
159
159
155
152
145
146
146
147
147
145
139
137
146
158
165
162
154
152
154
157
159
159
157
153
151
154
158
164
163
159
155
154
155
157
160
160
160
159
157
157
156
156
158
160
161
160
157
155
155
159
163
163
158
151
147
147
147
146
146
145
143
142
149
159
165
164
161
161
162
161
160
158
156
156
158
157
156
156
157
155
152
150
153
159
161
159
156
156
157
158
155
151
153
159
160
156
152
152
156
158
161
161
158
154
155
156
152
146
145
149
153
153
153
156
158
160
161
163
163
162
162
162
162
162
162
159
155
154
154
154
151
151
153
159
160
155
150
151
157
160
155
151
153
158
161
158
156
158
160
157
154
153
154
156
157
159
153
147
148
155
162
160
156
154
152
151
151
154
159
161
162
161
161
160
160
157
154
154
155
155
153
154
157
160
158
152
150
152
158
159
155
152
153
156
158
159
163
166
163
156
148
147
151
155
151
151
148
148
152
159
161
158
156
154
149
144
140
147
157
162
160
154
149
151
152
151
151
153
155
154
153
155
160
161
156
151
151
154
156
156
154
153
153
152
153
156
163
164
160
151
147
150
153
154
148
147
146
150
155
159
158
155
153
152
148
142
139
146
157
162
157
147
142
144
147
149
150
153
154
153
150
152
157
158
154
148
148
150
152
154
156
157
155
152
152
154
158
156
151
147
150
156
159
156
150
151
152
153
154
155
156
157
158
159
161
161
163
164
162
158
157
158
161
164
166
167
168
169
170
169
169
168
166
161
158
159
163
163
159
156
158
160
162
162
162
162
162
164
169
173
176
175
174
171
150
149
149
150
154
158
158
156
154
154
156
159
162
163
163
163
166
168
167
166
166
169
172
170
166
163
163
164
163
161
158
159
161
159
156
154
155
156
158
159
161
161
163
165
169
173
176
176
177
176
154
151
147
147
155
163
162
155
149
148
153
158
160
160
160
161
166
172
172
169
167
169
171
169
165
162
160
160
159
158
159
161
162
160
158
156
156
156
158
161
162
163
163
165
168
171
173
174
175
175
159
155
148
148
156
163
161
155
150
153
160
165
163
159
159
157
158
164
170
171
168
164
165
167
169
168
164
161
159
158
160
162
163
163
163
160
159
158
160
163
164
164
163
164
166
168
168
168
168
169
158
154
149
150
155
157
154
151
155
166
176
176
169
164
159
153
150
157
169
174
167
158
158
167
175
174
168
163
161
161
162
163
164
164
164
160
159
158
160
161
162
161
161
162
164
164
164
163
163
165
152
150
150
152
154
152
147
148
159
175
186
184
174
167
160
154
151
156
169
173
167
158
157
166
173
171
165
161
162
163
164
164
165
165
163
159
159
160
162
163
161
159
160
161
164
164
163
163
162
164
147
148
152
155
156
154
153
154
164
175
182
178
172
167
162
158
157
160
167
170
168
162
158
161
164
163
162
161
162
162
162
162
164
163
164
162
163
166
168
168
166
162
162
163
165
167
165
162
160
162
146
149
153
156
158
160
162
163
165
168
171
170
167
163
162
163
163
163
164
168
170
165
159
157
158
160
163
163
163
161
160
159
160
162
164
166
168
170
171
173
173
169
165
163
165
167
165
161
159
162
150
150
153
154
156
159
161
158
155
157
162
164
162
160
164
167
166
163
163
166
169
167
160
156
158
162
163
162
160
160
161
160
162
163
166
170
171
170
170
174
176
172
165
159
160
163
165
163
164
168
156
155
156
157
157
157
154
149
144
149
156
159
160
162
168
170
168
163
161
164
167
166
160
157
157
159
159
156
156
158
161
162
162
162
165
168
168
166
169
172
173
169
161
154
155
160
165
167
171
175
162
162
163
165
163
161
157
154
151
151
153
154
158
166
172
173
168
163
161
161
162
160
159
157
155
153
153
154
155
155
156
157
158
159
159
157
156
159
166
170
169
164
158
155
154
156
162
166
171
174
165
170
170
169
164
162
162
164
163
157
153
153
158
168
171
170
165
162
159
157
154
153
155
157
155
154
155
157
158
157
155
156
157
157
154
151
151
156
163
167
167
163
161
159
158
156
159
162
164
164
166
175
173
166
158
154
159
165
166
162
159
159
162
166
166
165
161
160
159
154
149
149
152
158
162
163
163
162
162
162
163
165
164
159
154
153
156
161
162
162
162
163
164
164
162
160
160
160
159
157
165
174
172
165
155
151
154
159
161
164
164
165
163
163
163
163
162
161
160
157
151
150
152
158
163
165
164
161
161
164
167
170
167
160
153
153
159
164
162
158
156
159
164
166
166
166
165
162
159
158
165
167
166
164
162
161
158
156
158
162
164
161
156
159
164
168
167
164
161
159
156
153
152
155
158
158
156
155
157
160
163
166
164
158
152
152
158
164
164
159
156
158
163
167
169
168
166
164
161
160
164
159
159
162
167
170
166
160
159
159
157
151
149
156
168
175
172
167
163
159
156
154
153
154
154
153
153
154
155
157
159
162
162
158
154
153
158
165
168
166
163
162
163
167
168
166
162
161
160
160
159
153
152
156
163
168
166
162
159
157
152
149
149
157
164
169
169
168
166
161
156
154
155
156
158
159
160
158
157
157
161
164
164
160
158
159
160
164
167
169
168
164
162
163
164
161
157
156
157
157
153
151
152
155
159
162
162
160
158
156
154
154
155
157
157
158
160
163
165
163
158
157
157
158
162
166
168
164
159
160
163
166
163
161
160
160
160
160
163
167
166
162
157
159
161
160
157
156
157
158
154
155
158
159
159
160
160
158
157
157
158
158
159
157
155
152
153
155
158
159
159
160
159
159
160
163
166
164
161
159
161
162
160
157
157
157
158
159
162
166
165
161
157
158
161
162
161
161
162
162
157
159
158
156
156
158
160
161
160
160
160
159
158
157
157
154
153
152
153
155
158
162
162
160
157
155
157
159
160
158
157
158
158
156
154
154
156
159
163
167
167
164
161
159
161
164
166
167
168
167
157
159
155
149
146
152
158
163
165
166
164
162
159
157
157
157
156
155
155
157
158
161
164
163
157
151
150
155
159
159
158
159
160
158
156
154
155
157
160
163
165
164
161
158
160
165
168
169
169
169
156
159
156
149
143
147
155
162
166
169
170
168
163
157
155
153
154
155
157
159
159
161
163
162
157
151
148
152
157
158
158
158
159
158
157
155
154
153
154
155
157
157
156
156
159
164
166
165
164
165
159
162
162
157
150
150
154
158
161
164
170
171
166
158
153
150
149
151
154
158
160
160
162
162
159
154
150
152
156
156
152
151
154
156
157
155
153
152
151
150
149
149
151
155
158
161
161
159
158
159
164
163
161
159
156
156
157
157
156
158
163
167
166
160
155
151
148
149
151
154
158
159
163
166
164
158
153
153
155
152
148
148
153
157
156
153
153
156
156
153
150
150
153
157
159
160
160
159
159
160
167
161
153
152
155
160
164
161
156
153
155
158
162
161
158
154
152
152
153
153
153
155
160
165
164
156
150
151
154
153
151
153
158
159
155
152
153
158
160
158
157
158
161
163
163
163
163
162
163
163
167
161
152
150
154
161
166
165
159
154
151
153
159
161
158
154
154
157
158
155
151
150
154
157
154
148
145
149
154
157
158
160
160
158
154
151
153
158
161
161
161
163
167
170
169
167
165
163
163
164
164
161
157
158
157
158
159
162
161
156
151
153
160
163
160
154
155
160
163
159
153
150
152
155
152
146
147
153
159
162
161
160
158
156
154
152
154
160
162
161
160
161
166
170
171
168
164
161
161
162
155
155
157
160
156
151
150
154
158
155
150
152
159
164
162
157
157
161
164
161
155
154
158
161
158
153
153
160
165
164
158
154
154
156
156
156
158
161
163
161
158
158
162
164
164
162
161
161
162
162
146
148
151
153
151
148
148
151
155
153
149
149
157
163
164
160
158
160
162
161
157
157
161
165
162
157
157
163
169
167
156
150
152
157
159
159
160
161
161
159
158
158
159
157
155
157
160
163
164
163
149
153
155
153
151
152
153
155
155
151
147
149
157
163
163
158
156
160
163
162
156
153
157
161
160
158
157
162
168
165
156
152
154
158
161
162
163
163
161
158
158
159
159
156
154
156
162
166
166
163
156
163
163
160
154
157
159
160
156
150
147
151
161
165
159
150
152
161
168
165
155
150
152
156
155
154
156
160
163
160
155
154
157
160
161
162
165
167
164
160
158
160
161
161
159
160
166
169
166
161
153
157
157
155
153
154
156
158
155
151
149
154
161
162
154
146
151
163
172
167
156
150
152
155
154
152
155
159
159
155
151
154
159
162
160
159
162
164
164
160
159
160
164
165
163
162
166
169
165
159
143
141
140
139
140
143
147
151
154
153
153
154
157
156
152
148
151
161
168
164
157
151
151
153
154
155
157
159
158
154
151
154
161
162
157
152
151
154
157
156
156
160
166
167
163
160
160
162
161
159
142
139
137
137
138
140
145
150
156
159
157
154
154
155
156
152
150
152
156
158
156
150
148
151
156
161
163
161
158
155
156
157
159
158
153
147
145
148
151
151
152
158
166
168
164
158
155
154
156
159
153
152
153
153
154
153
153
153
155
157
156
155
158
161
162
154
146
145
151
157
157
152
150
153
161
166
165
160
156
152
151
153
152
151
150
147
149
153
154
152
152
159
166
168
164
160
157
156
158
161
159
161
161
164
164
163
159
154
149
147
148
153
162
168
165
154
145
146
153
160
160
157
156
158
161
161
159
157
155
150
141
140
143
146
148
152
157
162
162
159
158
162
165
165
163
161
162
163
163
162
156
158
154
152
155
158
158
153
144
140
142
150
161
166
162
153
148
150
154
158
158
157
159
160
156
152
153
157
159
153
143
137
139
143
151
157
162
164
164
163
164
165
162
159
158
159
163
166
165
162
155
155
149
144
145
150
153
149
141
140
143
151
156
157
154
151
149
149
149
150
151
155
160
161
157
153
153
158
160
157
150
144
142
144
152
159
162
160
158
160
163
164
159
155
154
156
162
166
164
161
155
155
155
153
151
151
149
147
145
147
152
156
156
153
150
149
148
147
143
142
147
154
163
166
166
163
160
157
154
154
154
152
149
150
154
159
159
157
155
157
159
160
157
156
154
157
162
165
164
161
150
151
156
160
157
152
149
150
153
157
159
160
158
155
152
150
150
149
145
146
151
158
166
170
171
168
161
154
149
150
153
156
156
156
158
159
157
156
156
156
155
156
158
159
158
157
158
162
164
165
146
144
149
154
153
151
152
158
162
163
161
159
157
156
155
155
157
158
157
156
157
161
164
166
165
161
158
155
153
152
152
154
155
157
157
156
154
154
156
156
154
154
158
162
160
155
151
154
160
167
152
148
147
147
150
152
157
164
166
163
157
154
152
152
154
158
165
170
167
160
155
156
160
160
158
155
156
160
161
158
152
149
149
151
152
150
151
153
156
157
154
155
159
162
159
153
149
152
158
162
160
156
148
145
148
154
160
161
159
157
153
150
145
145
149
157
168
174
166
152
143
146
156
161
158
155
157
163
165
162
155
150
147
146
148
149
152
156
159
159
156
156
159
160
158
154
155
159
159
156
158
156
149
146
147
152
154
152
152
154
154
152
147
145
149
156
163
165
156
142
133
140
154
164
163
157
156
158
161
162
160
157
154
152
151
152
156
160
163
162
159
157
157
157
155
157
163
167
163
155
153
154
151
150
149
148
146
146
152
158
161
158
154
152
154
154
155
153
148
140
137
142
154
165
166
159
152
150
153
159
162
162
160
158
157
155
155
157
161
163
162
157
154
153
154
158
164
166
162
156
154
159
156
152
147
143
140
142
149
158
161
159
157
156
155
153
150
149
147
147
149
152
157
163
163
157
150
145
147
153
157
157
157
158
159
157
153
151
157
164
165
158
152
152
156
158
158
156
155
155
159
164
159
149
142
139
137
138
142
147
150
150
149
149
151
153
152
151
150
152
156
160
160
160
158
155
150
146
144
146
148
148
150
155
161
160
155
151
155
162
164
160
157
158
161
157
150
145
146
152
156
160
156
148
142
142
140
140
142
143
143
142
141
144
149
154
154
151
150
152
158
161
159
158
156
154
152
150
149
149
147
147
149
155
161
161
155
151
151
155
158
160
163
164
161
154
146
144
147
151
148
150
150
149
149
150
149
149
151
151
148
144
141
146
154
157
154
148
146
151
158
158
154
152
154
154
153
154
156
157
153
150
152
155
157
155
150
146
144
146
151
158
164
162
154
147
146
151
155
155
147
146
147
151
155
156
154
154
157
158
155
149
144
149
158
160
154
147
147
154
158
156
152
151
153
153
152
152
156
159
156
152
150
152
152
152
148
146
144
146
151
158
160
153
145
144
151
160
162
158
146
145
147
151
155
157
159
159
160
162
165
167
170
170
168
166
166
166
166
166
168
169
169
168
169
171
173
172
170
166
164
163
164
162
157
155
155
157
158
159
159
160
162
164
168
172
175
177
179
178
148
145
144
149
156
160
160
156
157
159
166
171
173
172
169
170
174
175
171
167
168
171
173
173
170
169
167
167
166
165
165
164
163
161
158
156
157
157
157
159
160
161
163
166
170
173
175
175
177
177
150
145
143
148
158
164
159
151
149
155
166
171
172
167
164
164
167
168
165
163
163
168
171
170
167
164
163
164
164
165
166
166
164
161
160
158
158
158
160
163
164
164
165
168
170
171
172
173
174
173
150
145
143
148
158
163
159
152
150
156
166
169
168
165
164
160
156
155
155
159
161
163
165
166
166
165
164
165
166
166
165
164
163
162
161
156
155
157
162
166
165
165
166
168
168
168
169
170
171
170
146
143
143
149
155
157
155
154
156
163
165
165
166
166
166
161
152
150
155
164
165
162
162
167
171
171
167
164
164
164
163
162
162
162
160
154
153
155
161
164
163
162
163
166
167
167
167
168
167
167
144
143
144
149
152
151
150
152
158
166
169
168
166
165
164
159
154
156
164
172
170
163
162
169
175
172
163
158
158
161
163
163
164
163
161
157
156
159
165
166
163
160
160
163
167
168
168
165
162
165
148
147
148
150
154
154
153
153
158
165
171
171
168
164
161
158
159
164
170
173
168
162
161
167
170
166
159
155
157
161
165
166
166
163
163
162
164
168
170
169
165
161
159
161
166
171
171
164
158
160
156
156
155
154
156
159
160
159
158
161
169
170
167
162
159
160
163
167
168
168
164
159
157
160
162
161
160
158
161
164
166
166
166
165
165
166
168
170
170
170
168
165
160
159
163
170
171
164
156
155
162
163
160
155
154
157
161
158
153
155
162
165
162
157
158
161
164
165
164
164
162
159
156
156
159
161
162
162
165
165
165
164
165
166
167
169
169
168
167
169
171
169
162
156
158
166
171
165
158
156
164
164
160
154
152
155
157
152
148
151
159
163
158
155
158
162
164
164
162
164
165
163
158
157
157
159
161
160
161
161
161
160
161
165
167
167
163
160
162
168
173
171
162
153
153
160
167
165
162
162
163
162
159
156
157
161
162
157
153
154
159
162
162
162
163
165
165
165
165
166
166
163
160
156
153
154
156
159
160
158
155
153
155
159
161
158
152
149
154
164
171
169
162
153
152
155
161
164
165
167
161
161
160
160
162
166
169
167
162
158
158
164
168
170
166
162
161
163
165
164
160
159
158
155
152
151
157
162
162
158
154
153
154
155
155
153
148
147
152
161
168
168
163
157
155
155
158
162
165
166
159
164
165
163
160
160
166
168
166
162
160
167
173
171
161
153
152
159
163
160
155
154
157
158
157
156
158
162
162
161
160
161
158
155
153
154
156
157
158
161
164
165
165
162
160
159
161
162
163
163
157
165
166
162
154
151
155
160
162
162
165
170
171
165
157
151
151
156
158
157
154
155
157
160
161
159
158
158
159
163
166
166
161
156
154
157
162
165
165
163
162
162
163
164
165
165
165
164
163
163
157
160
160
156
152
150
151
152
155
159
165
166
164
161
160
159
158
156
155
154
154
155
156
158
159
158
155
154
154
159
164
165
162
158
157
159
162
166
166
165
162
161
161
162
164
166
166
164
162
164
156
151
149
151
155
158
157
154
153
156
158
157
157
160
167
169
165
159
154
152
150
151
152
154
157
160
159
156
154
155
159
162
162
161
161
161
161
164
165
165
164
163
161
159
159
160
161
161
161
162
154
147
145
148
157
162
163
159
156
155
154
152
154
160
165
167
164
162
158
154
150
148
150
154
161
166
168
163
158
156
158
160
162
164
165
165
163
162
162
165
166
165
161
157
155
156
157
158
159
160
154
152
152
153
157
160
162
160
158
157
157
156
157
157
157
156
158
160
160
158
154
154
156
158
164
169
170
166
161
159
158
159
160
163
165
165
162
160
162
166
167
164
161
159
158
158
158
159
161
161
156
160
161
160
159
159
160
159
159
160
161
161
159
156
152
150
152
155
157
157
158
161
163
162
161
162
163
161
160
160
159
159
159
159
161
160
160
161
164
169
168
164
161
162
164
164
162
162
165
165
159
163
162
159
158
159
160
159
157
158
160
161
161
158
156
154
155
156
155
155
157
161
165
163
159
156
156
157
158
159
159
159
159
157
156
157
160
163
168
171
169
164
161
163
167
169
167
167
169
169
157
159
156
153
152
156
158
158
156
155
159
162
164
162
160
159
159
159
159
157
155
158
162
163
161
158
156
158
158
158
158
160
159
157
156
158
162
165
166
168
166
163
160
160
165
169
171
170
169
168
153
156
154
150
148
153
156
158
157
158
162
165
166
162
159
156
156
158
160
159
157
156
158
161
162
160
158
159
158
159
156
155
155
155
158
159
162
161
159
159
157
156
155
156
161
166
168
167
165
162
154
156
156
155
153
155
156
157
158
162
166
168
165
159
154
150
149
153
158
161
160
156
157
160
161
157
153
154
158
157
153
149
152
157
161
160
157
154
151
149
148
148
151
155
159
163
164
163
160
158
160
159
157
157
158
159
159
157
157
160
166
167
164
158
153
149
149
152
157
161
160
158
160
164
163
155
150
152
157
157
151
150
157
164
166
161
156
152
149
147
146
149
153
157
160
164
167
166
163
160
167
161
152
150
156
163
165
162
158
156
159
162
162
160
157
154
154
155
157
157
156
157
162
168
165
155
148
151
157
158
156
157
162
166
164
160
157
156
153
148
149
154
159
162
163
166
170
170
168
164
169
163
152
149
154
162
169
167
162
156
155
157
161
162
161
159
159
159
157
155
152
154
160
165
162
155
149
151
156
160
160
160
160
159
156
155
158
160
158
153
152
156
162
165
165
164
165
167
166
165
165
166
163
161
160
160
161
164
164
158
155
156
161
163
162
159
159
160
159
156
153
154
158
162
160
155
152
154
158
161
160
159
157
153
151
152
157
163
164
160
157
158
162
165
163
159
158
161
163
162
157
162
166
167
161
154
151
155
159
159
156
157
161
163
160
156
157
160
162
161
158
158
160
162
160
155
154
156
161
162
160
157
156
156
156
155
158
163
166
164
161
161
162
163
158
154
155
159
162
162
150
152
157
158
155
150
148
150
155
158
159
160
161
161
156
153
154
160
165
165
162
160
161
163
160
155
154
158
163
165
160
156
157
160
161
161
162
163
162
161
161
161
163
160
156
154
156
161
164
162
150
152
154
155
156
155
154
154
155
158
159
161
161
158
152
149
151
158
165
166
161
157
158
160
159
158
156
159
163
164
160
157
156
156
158
161
164
165
162
158
158
159
163
161
158
157
159
163
163
159
155
159
163
165
163
161
158
156
156
157
156
158
159
158
152
148
151
159
166
165
158
154
155
157
159
159
159
158
158
158
156
155
153
151
153
157
164
167
166
160
159
161
164
165
163
162
164
165
162
156
153
155
160
165
162
156
149
149
153
155
153
153
157
161
158
154
156
163
168
165
158
154
156
157
158
158
158
156
154
153
151
152
151
151
152
156
163
167
167
163
163
165
168
167
164
163
166
167
164
158
144
142
142
144
142
137
132
140
154
160
156
150
153
160
163
160
157
161
166
166
161
158
159
159
159
158
157
156
154
152
151
150
150
151
153
156
159
164
165
164
164
167
170
168
162
161
162
164
163
161
142
138
135
133
130
127
127
141
158
167
161
152
151
158
164
160
152
153
158
164
163
160
160
161
162
163
161
159
158
157
156
152
149
148
150
152
157
161
162
160
160
163
167
166
160
157
157
157
159
161
152
150
151
149
145
142
141
147
157
164
161
156
157
162
164
156
148
149
156
164
163
158
158
162
166
166
164
163
164
164
160
153
146
141
142
144
153
161
160
155
153
157
164
164
159
157
157
158
158
159
159
159
160
161
161
158
154
151
152
152
154
157
163
167
163
154
150
153
161
165
162
157
157
160
162
161
160
163
167
166
160
147
142
139
140
144
153
160
158
153
152
156
162
162
160
160
162
164
162
160
158
156
152
150
152
154
155
153
148
146
148
155
161
162
158
152
152
155
159
161
159
157
158
158
155
152
153
159
163
161
152
143
138
138
142
150
156
157
155
156
158
162
162
161
158
160
164
165
163
160
157
156
149
142
140
146
150
151
148
148
150
154
155
153
150
149
151
151
150
148
151
157
162
161
156
151
151
155
157
155
150
144
139
138
142
149
154
155
155
160
163
164
161
158
157
158
161
162
161
158
157
160
160
155
150
147
147
148
148
153
159
159
156
152
150
150
151
149
141
137
143
155
167
169
165
159
154
153
153
154
154
150
144
140
139
143
148
153
156
160
161
160
158
158
158
158
161
162
161
159
152
156
164
166
160
152
147
146
148
154
160
162
161
158
157
155
154
153
146
142
143
152
162
167
166
161
156
153
153
154
155
155
151
147
141
142
145
152
156
157
156
155
156
158
158
159
161
162
162
162
146
146
154
161
160
154
150
150
153
156
158
159
160
160
159
158
159
160
158
155
151
150
153
155
157
155
154
154
155
155
153
154
155
155
150
148
150
153
157
156
154
153
156
159
159
158
158
158
160
163
146
145
149
157
160
158
156
158
160
159
156
153
150
150
151
155
160
164
162
158
154
150
150
149
149
149
152
157
158
156
153
152
154
158
158
155
154
157
161
161
158
156
159
161
161
157
154
155
158
160
153
150
152
157
162
162
161
160
159
157
152
146
141
138
142
150
159
162
156
150
147
149
153
153
150
148
150
157
160
160
158
155
153
155
157
158
159
162
165
164
160
158
161
163
161
156
154
158
159
156
157
155
155
159
164
164
162
158
155
153
150
146
143
142
145
151
157
157
151
143
141
147
156
159
155
150
147
152
157
163
164
161
156
153
155
157
160
162
164
162
158
156
159
161
158
153
154
161
162
157
156
158
157
159
161
161
158
157
157
157
155
152
152
152
153
152
153
153
150
145
144
148
157
163
161
154
148
148
152
159
163
162
159
156
155
154
155
155
157
158
157
154
154
155
154
152
154
158
161
159
154
158
157
153
151
150
150
154
159
162
160
156
154
152
152
152
151
150
149
149
150
153
159
163
163
156
149
146
146
148
152
155
158
160
159
155
152
150
153
157
158
154
152
153
155
155
154
153
155
158
151
155
153
147
141
140
141
147
152
155
154
152
148
147
148
152
152
150
147
148
151
157
161
162
159
155
151
146
141
139
140
146
154
161
165
162
157
154
156
158
158
155
154
157
161
160
155
151
152
158
149
152
150
145
139
139
141
146
148
147
146
147
147
148
151
154
154
149
145
147
154
160
161
158
154
152
151
150
146
142
139
142
150
160
166
167
163
158
156
156
155
156
159
160
160
157
154
154
156
157
148
148
150
150
148
148
149
153
152
150
146
147
152
156
158
158
154
150
150
156
162
162
158
154
152
151
153
154
155
151
146
144
148
157
163
163
159
154
151
151
154
160
163
159
152
148
151
158
161
158
148
148
152
155
157
155
154
157
159
158
154
153
155
159
162
160
154
153
158
165
168
163
157
153
153
153
153
154
157
157
153
149
150
155
157
156
151
149
149
154
160
165
163
153
145
145
152
161
163
157
145
146
149
154
158
161
161
158
158
161
164
168
169
169
167
166
165
165
164
166
168
170
168
166
166
168
170
172
173
172
169
165
161
160
161
163
162
161
160
160
164
167
169
169
168
169
172
175
179
179
147
145
147
153
158
161
159
158
161
164
169
172
173
169
163
161
161
163
163
164
166
170
171
170
169
167
166
167
168
169
169
167
163
162
164
164
163
162
162
163
165
167
168
170
171
172
173
175
177
177
147
146
148
155
158
155
152
154
159
165
172
173
171
165
158
156
155
157
157
156
158
164
169
170
167
162
158
159
164
168
169
168
164
164
164
162
162
164
167
169
168
167
170
173
173
172
174
177
180
177
145
147
152
157
157
151
151
155
159
163
166
167
166
163
161
159
157
156
154
154
157
162
166
168
164
159
155
158
164
168
167
165
163
163
161
156
156
162
169
172
169
167
170
172
170
168
172
177
181
177
142
148
155
158
158
154
156
159
159
159
157
158
161
164
166
165
163
159
159
162
163
163
163
166
166
164
161
161
164
166
162
160
161
162
159
152
150
156
168
172
168
164
163
164
164
165
169
173
174
172
147
151
155
157
158
157
158
158
157
156
155
156
159
162
164
163
162
161
165
170
170
166
163
166
169
169
165
163
164
164
162
161
162
163
161
154
153
158
168
171
168
162
158
159
163
168
170
168
165
163
157
157
155
155
157
157
155
154
155
157
160
161
162
162
160
158
158
161
167
171
171
167
164
167
168
166
164
163
164
166
168
167
167
166
163
160
161
163
168
169
167
163
159
159
164
171
174
169
160
156
164
162
158
155
156
156
157
156
157
160
165
166
164
162
159
157
156
160
164
167
167
166
165
166
165
162
162
164
167
170
171
171
172
169
165
162
163
164
165
165
166
167
164
161
164
170
175
171
162
155
164
165
161
154
152
155
160
161
161
163
167
167
163
158
157
157
158
160
163
165
165
164
163
163
163
162
163
165
169
171
168
168
170
171
167
161
159
159
160
163
167
170
170
165
164
167
172
168
161
157
160
163
159
153
150
155
162
163
162
164
168
167
162
158
157
160
161
162
164
167
166
164
162
162
162
162
163
165
168
166
161
160
165
170
168
160
153
151
155
163
169
172
170
165
164
165
166
163
159
159
158
158
155
152
153
160
164
163
161
162
166
168
167
164
164
164
164
167
170
172
169
165
163
162
160
159
161
164
166
162
158
156
160
165
166
160
151
146
150
162
169
170
167
163
163
162
162
162
163
166
155
154
153
156
159
164
166
162
158
157
160
165
170
169
166
162
163
169
174
173
168
165
165
164
159
155
156
161
163
162
160
158
157
159
162
160
154
148
150
159
167
168
165
162
162
162
163
165
168
169
151
151
155
159
160
162
164
163
160
156
158
164
169
165
157
151
154
164
171
170
165
164
165
164
160
155
155
158
160
162
162
160
155
154
157
162
161
158
157
161
164
165
164
163
164
164
165
166
167
167
149
152
157
158
155
154
157
161
161
161
165
170
169
158
147
140
145
156
163
165
163
163
163
163
161
159
157
156
158
161
163
160
154
154
157
163
165
165
165
165
165
164
164
166
168
168
165
162
162
165
151
153
155
151
147
147
152
157
160
164
171
175
172
158
146
141
143
152
158
162
162
161
159
159
160
162
160
157
155
158
160
159
157
158
163
167
166
166
167
168
167
165
163
164
168
168
164
160
159
164
154
155
153
148
146
149
151
152
155
159
167
171
169
162
155
152
152
156
159
161
160
159
155
156
160
165
164
159
155
155
158
160
162
165
170
171
168
165
165
166
167
166
161
159
161
165
166
163
162
165
158
157
154
152
153
156
157
153
153
155
159
161
162
163
161
162
161
161
161
160
159
158
158
159
164
167
168
163
158
156
158
160
164
168
173
173
167
163
162
164
167
166
162
157
156
163
169
169
167
166
159
161
160
158
159
160
161
159
158
158
158
159
158
160
161
162
162
161
159
158
159
162
164
165
165
165
165
163
161
159
158
158
161
166
169
168
164
161
163
167
168
167
164
162
162
165
168
169
169
168
160
164
164
161
159
160
161
161
161
161
161
160
160
159
160
160
160
159
157
156
159
165
168
166
161
157
157
159
160
161
159
158
159
162
164
162
160
162
166
170
169
166
165
168
170
169
166
163
166
169
160
164
164
160
156
156
157
157
157
157
158
162
163
163
161
159
160
160
159
156
157
161
165
164
160
156
155
156
158
160
160
159
159
159
159
160
161
163
167
171
169
165
164
168
173
172
166
162
163
167
158
160
160
158
154
153
154
152
150
150
154
161
166
165
162
159
161
164
163
158
154
155
158
161
163
163
162
162
160
160
160
159
157
155
157
161
164
165
166
168
167
164
162
165
170
172
170
167
164
162
153
154
155
155
155
156
156
155
152
151
153
158
163
163
162
159
161
163
164
160
155
152
154
159
164
167
167
167
165
162
159
156
154
154
158
162
165
165
165
164
163
160
159
161
164
168
170
169
165
159
148
151
154
157
159
161
161
161
160
160
158
158
160
162
162
161
160
161
163
162
159
155
155
158
161
161
161
164
166
164
159
155
156
160
163
163
162
161
160
160
158
156
156
157
159
163
166
167
164
159
150
152
154
157
161
163
163
163
164
164
163
162
160
161
162
161
160
160
162
164
161
158
159
160
159
154
151
156
164
165
161
158
163
168
169
165
160
157
155
155
155
155
155
156
157
161
166
168
164
161
156
154
150
150
154
159
162
161
159
160
161
162
160
161
162
163
163
162
162
163
163
162
163
164
160
154
151
154
160
164
163
163
165
168
167
164
163
158
154
151
151
154
157
156
156
160
166
167
166
164
159
155
148
147
151
157
160
159
157
156
156
157
158
159
161
165
165
162
160
160
163
165
165
164
162
159
158
158
159
161
162
163
163
160
159
161
164
162
158
152
150
153
158
157
155
155
159
164
166
165
157
157
156
160
161
160
158
158
158
157
155
156
158
159
160
161
161
160
157
158
162
164
163
160
159
160
161
161
159
159
160
162
160
156
154
156
160
164
163
159
156
156
159
160
156
151
153
159
163
163
155
158
162
170
171
165
160
157
159
161
160
160
161
161
158
155
155
156
157
159
161
161
159
156
155
156
158
158
157
158
160
162
161
158
155
153
156
160
163
163
161
160
162
162
157
152
152
157
161
162
156
156
160
165
169
167
161
157
159
162
165
165
164
160
156
153
152
154
156
159
159
158
156
155
154
154
154
154
156
158
161
161
159
158
155
155
156
158
159
160
160
160
163
163
160
156
154
156
159
162
158
158
159
161
166
165
161
156
156
160
164
164
158
153
152
152
154
154
153
155
157
157
157
157
158
159
157
155
154
156
158
157
154
153
152
156
159
160
159
157
157
159
162
163
161
158
155
156
158
160
158
160
165
170
170
165
159
153
154
157
159
156
151
148
150
155
158
156
153
152
156
158
160
159
162
163
162
157
152
152
153
153
149
148
150
156
162
164
161
157
157
160
161
160
159
158
159
160
159
158
153
154
161
172
172
162
152
149
155
158
156
152
151
155
158
160
161
159
156
155
157
161
163
162
161
162
161
155
150
150
151
150
147
146
151
158
164
165
162
158
159
162
160
157
155
159
164
165
162
158
149
145
145
151
151
144
136
144
159
165
160
152
154
164
168
164
158
157
158
158
158
161
162
162
160
159
157
153
152
152
153
149
144
144
151
158
164
165
162
160
159
161
158
154
152
158
165
166
164
161
151
143
137
134
130
123
126
142
162
170
163
153
154
163
168
160
152
150
153
156
155
156
159
162
163
162
159
157
158
159
156
147
140
137
143
151
160
164
165
161
157
157
156
154
153
156
160
161
161
162
159
156
152
146
140
135
136
145
160
166
162
155
153
158
161
155
151
150
153
155
152
152
155
162
165
164
163
165
169
169
160
147
137
132
134
141
152
161
163
158
153
153
156
158
157
157
158
160
160
159
166
165
165
163
160
156
152
152
157
158
159
156
156
157
157
155
157
159
160
158
154
152
155
160
162
161
162
167
171
172
161
147
136
131
131
136
145
153
155
152
150
153
159
161
159
159
160
161
159
155
166
161
157
153
152
152
155
159
163
162
161
158
157
155
154
157
162
165
165
161
157
155
156
157
156
155
157
161
162
160
153
144
136
132
131
136
143
146
147
150
153
157
160
160
158
158
160
160
158
153
160
157
150
140
133
138
151
163
170
168
164
159
154
151
152
157
165
165
162
157
156
159
161
159
155
153
154
155
155
153
150
144
138
133
132
135
142
146
150
156
159
159
159
159
157
156
157
157
156
154
154
159
159
150
138
139
150
162
168
167
163
158
153
150
153
159
164
165
158
151
151
159
165
165
159
154
152
154
156
157
155
150
143
136
132
133
140
151
158
160
159
158
157
160
160
159
159
159
158
155
150
158
164
161
153
150
152
155
157
156
156
155
156
158
160
161
164
163
158
152
150
155
162
164
160
154
152
155
159
160
159
155
149
144
137
137
144
154
159
158
156
155
156
159
161
163
165
163
158
154
149
153
160
164
161
156
153
152
152
153
154
157
161
165
165
162
160
159
156
155
152
152
154
157
157
157
156
157
158
158
157
157
157
156
152
149
151
155
157
156
155
155
155
157
159
164
167
163
156
150
152
152
158
164
164
159
153
152
157
161
161
160
160
161
160
157
155
153
154
155
156
155
154
154
157
159
159
159
156
156
158
161
164
166
165
160
157
158
160
161
160
159
159
160
161
162
162
159
154
151
152
152
158
165
166
159
152
153
159
163
162
159
154
152
151
153
154
153
152
154
158
160
159
156
155
155
155
155
155
159
164
166
165
165
164
163
161
162
163
164
163
161
164
167
165
159
154
156
156
155
148
150
157
164
166
160
154
152
154
156
155
154
151
150
150
154
156
157
156
156
159
162
162
159
153
149
147
148
152
160
165
165
159
156
157
159
160
160
159
158
157
159
165
168
164
153
148
152
157
157
146
148
154
159
163
161
157
154
154
153
153
153
153
154
154
154
156
158
159
159
159
161
161
159
154
147
143
146
149
153
156
157
156
155
154
154
154
152
150
150
153
156
161
163
158
149
143
148
155
157
147
148
150
154
156
157
156
156
159
160
160
158
156
156
154
154
154
155
156
156
157
158
160
159
155
151
149
150
149
147
149
155
160
161
157
152
150
147
147
149
153
155
157
157
155
150
145
148
154
159
149
148
147
147
147
149
153
158
160
161
161
160
157
155
155
156
157
155
151
151
152
157
161
160
157
156
156
155
152
149
152
157
162
162
159
155
153
153
153
155
155
154
155
157
158
155
152
153
158
162
153
148
145
143
142
146
154
158
157
153
152
154
157
158
158
160
161
160
154
151
152
159
163
162
158
156
157
157
155
153
152
153
154
156
158
159
160
159
158
156
154
154
157
159
159
157
156
158
161
163
156
149
147
147
147
150
155
159
155
147
143
150
160
166
162
159
159
162
163
162
160
162
165
164
160
155
153
155
155
153
148
142
144
149
156
162
162
161
159
157
157
159
161
159
155
153
155
159
160
158
152
150
152
156
157
154
154
155
153
150
147
153
163
168
164
156
153
158
167
171
170
165
163
162
160
154
150
150
151
151
146
144
145
152
156
159
159
161
163
166
167
167
163
157
153
152
155
158
158
155
[truncated: 210,001 more chars]
