# Supplementary material for: Evaluating flow modulating treatment response in intracranial aneurysms using black-blood MRI in vitro
Source: Commun Med (Lond). 2026 Mar 27;6:170. doi: 10.1038/s43856-026-01413-z (PMC13031954; doi:10.1038/s43856-026-01413-z)
Supplement: Supplementary file 10 — Supplementary Data 7 [file 43856_2026_1413_MOESM10_ESM.zip › Data_Figure_10a_Sup_Figure_7a/BA model 1/CN05_03_wo (without device)/4_agar_right_array.txt]

151
152
157
160
158
157
154
152
149
152
157
159
155
147
146
150
157
160
162
158
153
148
148
148
148
148
148
149
146
139
140
146
150
144
132
131
139
144
140
136
141
147
147
141
137
137
139
141
141
141
146
148
153
154
151
151
152
150
145
142
146
152
155
152
147
147
149
153
158
156
152
147
147
148
149
146
145
147
146
143
143
149
152
147
137
135
138
140
137
135
141
148
150
147
144
144
141
140
140
141
152
152
151
149
145
147
150
151
147
140
138
145
150
151
148
147
149
153
155
152
146
144
148
151
150
144
140
143
147
147
147
149
149
148
143
138
137
139
140
142
144
146
148
151
154
152
145
140
141
144
162
159
154
149
147
149
148
148
150
147
144
142
143
147
153
156
158
157
155
148
140
140
149
154
153
144
138
138
142
145
144
144
145
146
145
141
138
139
142
145
145
144
145
149
153
153
148
143
142
145
163
158
153
152
153
151
142
140
146
153
153
147
142
148
160
167
166
158
152
141
135
136
148
157
159
151
142
137
135
139
141
144
145
147
147
147
146
145
144
143
145
145
145
143
143
145
146
145
143
142
154
147
146
151
156
152
140
136
143
154
157
154
149
152
160
166
165
158
149
139
133
136
148
158
161
156
147
138
135
139
145
150
152
151
152
153
155
151
145
140
143
148
147
142
137
137
141
145
144
142
146
140
143
151
156
154
147
144
150
158
160
156
153
153
153
154
157
158
153
142
135
138
149
157
157
151
145
142
142
146
152
157
160
158
153
152
151
148
142
137
139
143
146
143
140
139
141
143
144
146
148
141
142
153
161
162
156
153
157
160
157
153
151
151
150
148
150
154
152
143
137
141
152
156
153
146
145
148
151
152
155
160
162
159
150
142
140
141
144
141
138
136
138
142
143
144
142
142
142
147
153
143
142
154
168
171
161
151
152
155
152
147
149
154
157
150
145
143
143
143
142
147
153
156
154
152
153
156
154
152
153
156
157
153
145
137
137
145
151
150
143
135
131
136
142
143
142
140
140
143
154
142
138
151
169
171
161
146
146
150
150
148
151
158
162
153
140
134
138
149
157
155
149
146
151
157
160
155
150
148
150
151
150
146
140
137
142
150
153
150
146
141
139
139
138
140
140
139
139
140
157
147
143
150
162
164
155
145
145
149
155
157
158
158
157
147
136
132
142
159
170
162
146
137
143
150
153
149
144
144
145
147
147
144
141
140
142
146
144
140
141
145
149
149
148
144
140
138
139
141
160
157
156
156
157
155
149
142
141
146
156
165
166
156
147
140
137
137
147
159
167
162
150
141
140
143
147
147
144
142
141
145
148
146
144
143
144
144
137
132
135
145
154
157
155
150
144
142
142
143
158
160
162
160
157
152
147
140
137
139
150
162
163
153
141
138
143
147
151
152
154
156
155
149
145
143
148
151
149
142
138
142
148
149
146
147
150
149
140
132
133
144
154
155
152
150
150
149
145
141
149
149
152
155
156
154
150
145
142
142
147
154
155
148
142
143
151
155
153
148
146
148
151
149
148
148
151
153
151
144
140
142
146
147
146
149
154
155
146
135
134
143
151
148
145
147
151
152
146
138
146
141
144
150
155
155
152
153
154
154
151
149
145
143
146
151
156
157
154
147
142
141
142
145
149
152
153
152
151
148
146
146
146
145
145
147
151
150
144
135
134
139
145
144
140
141
145
148
145
139
155
150
149
153
155
152
150
153
157
158
154
150
149
149
151
155
155
154
149
142
138
137
139
144
151
154
152
147
146
148
149
149
148
147
147
146
143
140
137
134
133
137
142
143
141
137
137
140
144
148
164
163
161
158
154
150
149
148
148
148
149
154
160
159
157
154
153
149
144
136
134
136
140
145
152
154
152
145
140
143
145
147
148
148
149
148
144
138
134
133
134
137
142
144
140
136
134
138
146
152
162
164
161
152
148
151
154
150
139
135
142
158
169
167
159
151
148
145
143
140
140
140
140
141
145
149
151
146
139
138
140
143
145
146
149
151
149
141
134
131
134
141
143
142
138
137
139
144
150
152
150
155
150
140
139
150
160
156
143
134
138
154
165
163
154
146
142
143
146
149
150
147
141
137
137
142
146
147
143
140
141
143
145
146
149
151
151
143
134
130
134
141
144
139
136
139
147
152
154
152
143
147
143
136
135
146
157
158
149
140
138
146
155
155
148
143
139
140
147
152
154
150
144
141
141
142
142
145
146
148
149
149
152
153
154
151
147
141
135
133
136
143
145
141
138
140
147
154
154
152
145
147
145
140
137
141
148
153
151
145
141
142
148
150
147
142
139
140
144
148
149
148
147
149
151
145
140
140
146
153
156
157
161
164
162
152
142
138
139
140
142
144
145
143
141
141
143
148
151
150
153
154
151
147
144
142
143
148
151
150
147
146
151
153
151
145
141
141
144
145
146
146
148
150
152
146
140
140
145
153
157
158
166
170
165
151
140
138
141
144
145
143
142
141
144
144
143
144
147
146
160
160
156
153
152
151
150
153
156
155
153
151
153
156
155
150
146
146
150
152
152
152
151
150
147
144
142
144
148
149
148
150
155
159
158
149
141
139
142
145
145
141
138
139
147
152
150
145
143
142
162
161
159
156
157
159
159
160
159
157
154
151
152
155
155
151
147
148
153
157
158
156
154
150
145
143
145
149
149
145
141
140
143
146
147
146
145
143
143
144
144
143
141
144
152
157
153
144
140
141
157
157
157
154
155
158
161
159
155
150
149
151
153
154
152
147
143
143
147
150
152
152
153
149
144
143
145
146
145
142
140
140
140
139
140
144
149
148
142
140
145
152
154
153
151
149
143
136
135
139
151
151
152
151
154
157
156
151
146
145
149
154
154
149
142
140
141
143
141
140
142
145
150
148
142
140
139
139
138
140
144
145
143
138
137
142
150
149
142
139
146
157
159
153
142
135
129
127
132
137
147
146
148
153
158
159
154
145
142
147
154
157
150
139
133
137
146
148
143
137
138
144
149
146
140
136
135
136
137
139
142
144
141
138
139
144
148
148
144
143
147
153
151
145
137
131
128
128
133
136
146
147
151
158
162
160
154
146
145
149
154
152
145
137
134
141
148
151
146
141
143
147
150
147
141
138
138
140
139
138
137
136
136
138
141
145
146
146
145
146
146
146
146
144
142
140
137
137
137
137
146
152
157
161
160
157
152
150
148
148
146
145
145
144
145
146
148
149
149
147
147
147
149
148
147
146
145
145
142
138
134
134
136
139
142
143
143
144
146
147
146
147
149
152
154
150
145
143
141
139
147
152
155
155
153
151
153
152
148
143
138
141
146
151
151
149
149
153
154
151
146
142
143
147
150
150
148
146
144
142
141
142
142
142
142
142
142
144
146
147
147
149
152
154
154
148
145
143
142
142
148
148
146
145
146
149
154
153
148
141
137
141
145
146
146
147
153
158
157
150
141
137
140
143
145
144
144
146
148
150
150
147
143
142
143
144
143
142
143
144
145
146
148
147
143
141
141
143
144
144
148
147
142
141
144
151
155
154
147
142
139
141
144
143
142
144
151
156
155
147
141
139
139
137
135
135
141
148
152
152
149
142
138
140
143
145
143
140
140
141
140
140
141
141
140
138
139
141
142
139
148
150
147
142
143
149
154
154
147
140
137
139
145
148
146
144
147
153
155
152
148
143
137
133
132
135
141
147
147
145
139
133
132
136
139
140
140
140
142
142
138
136
138
142
144
141
137
135
135
132
151
153
150
146
144
148
152
153
148
140
136
138
148
156
154
147
147
153
159
159
151
142
136
137
142
145
145
144
140
136
132
128
129
133
135
135
137
141
145
146
140
137
138
143
144
139
132
128
128
131
157
155
152
148
146
148
152
154
150
143
138
141
149
156
155
151
150
154
159
155
144
135
139
149
155
154
148
145
143
140
135
130
131
134
137
138
138
141
144
143
141
138
137
137
134
129
126
124
129
135
158
156
151
147
146
147
150
150
147
143
141
145
149
152
151
150
149
148
148
143
135
134
143
154
157
153
148
147
149
149
144
137
135
137
139
140
139
139
137
135
137
136
133
129
125
124
127
130
135
139
154
152
147
143
144
145
146
145
143
142
144
147
148
147
146
146
144
139
138
139
138
141
145
149
150
150
148
147
149
149
146
141
138
137
137
137
137
135
131
130
132
131
130
128
127
130
136
139
139
137
149
145
142
140
142
146
148
147
145
144
146
146
146
143
143
144
143
140
140
142
145
146
145
145
147
150
151
148
144
140
137
135
135
135
134
134
131
129
128
127
127
126
126
128
132
135
138
139
138
135
146
139
138
143
148
151
151
151
150
149
147
146
142
141
143
145
144
143
143
144
142
142
143
143
146
148
150
148
142
135
129
128
131
133
132
128
124
121
123
124
121
118
120
124
132
134
133
133
135
135
147
140
143
151
154
153
148
147
149
150
149
144
139
140
144
146
143
139
139
139
138
137
138
140
141
141
141
142
142
138
133
130
133
134
130
123
116
116
120
121
118
113
114
120
128
129
126
127
132
137
150
146
148
154
153
146
140
138
142
148
147
141
136
137
141
142
138
133
136
140
141
137
136
137
138
136
133
137
143
144
142
139
139
139
133
122
116
118
121
121
118
115
119
125
127
126
124
127
133
141
152
148
146
145
143
140
138
136
139
144
145
141
135
133
136
138
136
135
140
145
147
142
139
138
139
137
135
137
142
146
146
143
142
144
140
130
125
125
124
121
118
119
128
135
134
131
128
131
136
142
150
144
138
135
137
140
142
141
140
141
144
145
139
134
133
136
139
139
141
144
145
145
142
139
138
138
139
140
142
145
143
139
140
144
144
138
132
128
124
117
114
118
132
142
144
140
136
136
138
142
146
140
136
135
137
138
141
144
143
141
142
145
144
138
133
135
138
139
138
138
140
145
143
140
136
136
139
142
142
142
139
137
137
139
138
135
132
128
123
114
111
118
131
143
145
145
143
143
142
141
143
139
140
142
138
133
134
141
146
143
141
142
145
143
137
133
134
137
138
138
140
142
143
143
140
141
141
144
142
140
139
139
138
136
130
129
131
131
128
122
119
127
135
141
141
143
147
149
147
141
141
140
141
142
137
131
131
137
145
144
142
142
145
145
139
134
134
138
143
142
141
141
141
144
146
148
147
146
145
143
144
143
141
137
132
132
136
138
137
134
133
137
141
142
137
138
144
148
147
140
141
139
137
137
136
133
134
137
141
144
147
150
150
148
144
140
140
140
141
140
140
140
140
142
146
149
148
146
145
145
145
142
140
139
139
140
141
142
143
140
139
140
142
142
137
135
138
141
141
136
142
140
136
133
133
135
138
139
141
146
153
157
155
152
151
150
145
137
130
130
136
141
140
139
140
143
143
141
139
140
141
140
138
138
139
139
138
138
139
138
136
136
138
140
137
135
137
137
135
132
140
140
139
135
133
135
138
143
145
150
154
153
151
151
153
154
146
132
123
124
132
139
140
139
138
139
139
139
137
138
141
142
140
137
136
135
134
134
133
133
133
132
132
131
132
136
139
138
132
127
138
142
144
141
138
138
140
145
148
152
150
144
141
144
148
147
142
134
131
131
132
135
139
143
143
142
141
140
141
143
145
146
143
140
137
138
138
136
133
132
132
130
128
123
127
139
146
141
127
122
146
151
161
164
158
153
155
160
163
160
158
156
149
144
143
150
155
157
154
149
143
141
142
144
146
148
151
153
147
138
139
150
158
150
133
128
136
144
144
137
137
142
146
141
136
135
135
139
139
139
146
152
163
164
156
150
153
160
162
156
154
155
156
153
149
148
148
150
152
151
146
143
142
145
146
147
148
149
145
138
140
151
156
147
134
129
136
144
143
137
138
143
146
145
143
142
141
140
138
138
155
158
160
158
154
153
156
160
159
149
145
149
157
159
155
149
146
148
151
150
147
147
149
149
149
146
145
148
147
146
146
150
152
147
142
141
143
145
145
144
143
143
142
143
146
147
143
141
139
140
162
160
157
153
153
154
156
157
152
139
134
138
150
157
158
154
151
153
154
151
148
149
154
156
153
148
147
148
151
152
150
150
150
149
150
151
150
147
146
146
145
142
139
140
144
146
143
141
142
143
159
154
151
151
153
153
151
149
145
135
129
131
140
149
156
158
158
159
156
150
145
145
153
158
158
154
152
151
152
153
153
152
151
151
153
156
155
151
145
143
144
144
141
138
138
139
142
144
145
146
149
144
145
150
154
152
146
144
143
141
139
135
137
144
151
156
159
159
153
145
139
140
149
156
158
156
154
152
152
154
155
156
154
152
151
153
154
152
147
143
145
148
147
141
137
136
140
144
144
144
141
136
140
149
154
150
144
144
149
153
150
145
142
144
147
151
153
153
147
141
137
143
151
155
155
152
150
152
153
155
156
157
155
152
146
143
145
149
150
147
148
150
151
148
144
140
139
137
136
138
141
136
139
149
154
152
145
146
151
155
152
148
147
148
150
149
147
145
144
142
145
151
156
155
152
151
152
154
154
152
153
156
158
154
144
137
139
148
157
155
149
147
149
150
146
141
137
133
131
134
146
142
143
151
158
157
151
145
144
145
145
146
149
155
157
151
145
141
142
147
155
157
155
151
150
158
164
161
153
147
150
156
161
157
148
141
146
155
161
156
148
144
145
144
140
135
135
136
137
138
150
148
147
153
161
162
156
148
142
140
142
146
154
160
160
153
144
139
141
153
164
159
146
138
144
158
164
159
149
146
151
158
161
158
152
150
155
159
156
148
143
143
145
144
137
131
133
137
140
142
153
151
150
152
158
160
156
149
144
145
150
156
162
163
162
155
146
140
142
157
167
161
143
131
136
147
153
150
146
146
150
155
157
155
153
154
155
155
146
138
138
146
153
152
146
138
135
135
138
142
156
154
153
151
152
152
148
144
143
146
156
165
168
165
161
156
150
145
146
154
162
161
149
138
137
142
148
150
147
143
141
146
151
153
151
152
152
151
143
136
138
148
157
160
156
148
142
139
140
142
156
157
156
152
150
148
144
139
138
142
152
163
165
160
156
155
155
153
152
152
154
156
154
148
144
146
153
157
151
139
131
136
146
151
150
151
154
154
146
139
140
147
156
157
155
152
150
148
146
143
153
153
153
155
154
153
149
145
142
141
145
153
154
151
148
150
156
159
157
151
148
149
151
150
150
151
156
159
155
143
135
137
147
152
151
151
154
155
150
141
140
147
153
152
149
147
149
150
147
141
149
147
149
155
158
158
156
155
151
147
144
146
145
144
144
146
153
157
156
150
144
143
145
148
151
151
152
156
158
154
149
147
151
153
151
147
147
149
147
141
141
147
152
150
146
142
142
145
145
140
152
149
151
154
155
154
154
155
153
151
149
150
153
151
148
147
149
151
152
148
143
141
143
147
151
150
149
151
157
157
154
151
150
150
147
142
140
143
143
141
142
146
150
149
143
138
138
141
146
149
160
159
157
152
150
149
149
148
146
147
151
158
162
159
152
148
149
149
149
146
144
142
143
145
148
147
146
146
146
147
146
145
144
144
143
142
143
144
143
141
142
144
146
143
136
133
136
142
150
158
163
163
158
151
146
148
148
144
138
139
149
160
163
159
152
149
149
148
148
147
146
144
143
142
143
144
144
141
138
136
137
140
142
143
142
143
146
144
142
140
142
144
143
136
131
131
137
142
149
158
157
156
152
148
146
150
151
145
137
134
143
154
157
154
151
149
148
146
146
147
147
145
143
141
141
143
143
141
138
138
138
141
144
145
143
141
141
139
138
140
144
146
144
138
133
136
140
142
144
149
148
147
146
147
147
151
153
149
141
135
138
147
154
155
153
150
146
143
144
145
145
144
143
145
147
147
145
145
146
147
145
144
144
145
142
137
135
136
140
144
146
146
145
143
142
143
144
143
143
144
141
140
142
145
145
148
153
154
149
142
139
145
156
159
155
149
145
144
144
143
141
141
144
149
152
150
146
148
151
155
150
143
141
142
140
136
133
138
144
146
145
143
142
143
146
146
144
144
145
146
142
140
141
143
145
146
151
156
156
151
147
150
157
160
155
148
145
147
146
142
141
142
146
149
150
146
144
146
150
151
147
140
138
141
141
139
137
140
144
144
142
139
139
141
147
148
146
144
144
143
149
146
143
146
150
152
153
157
159
159
157
156
156
155
152
149
149
151
151
148
148
149
152
152
150
144
144
147
146
142
134
134
138
144
145
142
142
143
145
144
142
140
140
141
149
153
151
144
140
139
152
151
149
150
154
158
159
158
159
160
161
158
155
153
152
150
150
150
153
153
154
155
157
156
153
148
148
149
144
134
126
129
137
142
143
143
145
148
148
146
144
144
144
147
153
157
153
143
137
140
148
151
152
152
154
156
156
154
152
153
155
156
156
155
153
148
144
144
148
151
152
153
156
156
153
150
148
147
142
136
133
135
139
140
136
138
145
150
148
143
143
149
153
156
155
151
146
138
137
141
143
147
151
152
152
150
149
147
145
147
150
153
154
153
149
145
142
141
142
143
145
147
150
149
147
143
142
140
140
141
144
146
143
137
132
135
143
148
143
139
142
152
157
156
147
139
137
136
138
141
143
144
148
152
154
151
150
148
148
150
152
151
147
144
142
142
145
143
140
139
141
144
145
142
140
139
139
138
138
141
146
147
142
136
133
137
143
146
143
142
147
154
154
149
141
137
138
140
142
140
145
143
144
150
156
161
163
159
157
154
153
150
145
141
140
141
143
141
137
138
143
147
146
142
141
142
144
145
142
138
138
138
137
136
138
141
145
145
144
146
149
152
152
148
146
146
148
148
144
138
145
144
144
148
155
165
169
167
160
153
149
148
148
148
146
142
139
138
139
142
146
150
150
147
146
147
150
150
145
137
132
132
134
137
140
142
144
144
146
146
145
147
148
152
154
153
151
148
146
139
146
148
148
149
153
159
163
162
155
148
145
146
151
152
149
145
144
146
149
149
147
148
150
149
146
146
149
150
146
140
138
138
139
139
138
138
141
144
145
144
143
143
147
149
149
146
143
144
146
144
150
152
151
150
151
153
155
155
151
149
146
148
149
150
147
148
154
159
159
152
145
144
146
143
136
136
141
147
148
147
146
145
144
140
136
134
137
141
144
145
145
144
145
143
139
136
137
141
146
148
152
152
149
147
148
151
154
153
150
149
149
149
148
146
145
148
156
161
157
149
144
143
143
136
128
129
138
149
153
152
148
144
143
141
136
134
135
139
144
146
147
147
147
144
140
137
136
136
139
145
152
152
147
143
145
151
155
154
147
143
142
145
146
144
143
146
152
156
153
149
147
146
143
137
131
135
143
152
154
150
144
140
143
142
140
135
135
139
144
146
144
143
145
147
147
143
136
129
128
134
154
154
149
143
144
150
155
154
144
136
135
138
142
143
143
145
150
156
155
154
150
145
141
141
144
148
150
152
149
144
141
141
144
145
142
137
136
140
144
142
137
137
140
144
146
142
134
127
123
129
160
158
153
148
148
151
155
154
147
140
137
138
138
139
142
148
154
161
162
158
149
141
138
144
153
156
153
149
144
141
139
141
144
145
142
139
138
139
140
137
135
135
137
139
139
138
138
136
135
136
160
156
152
150
151
152
152
150
147
145
144
143
140
140
144
150
155
160
160
157
151
144
142
146
152
152
149
146
142
140
138
139
141
143
142
139
137
136
136
135
135
138
138
137
137
139
147
152
151
143
152
147
143
145
148
151
149
145
143
144
146
147
147
146
146
149
149
149
150
151
152
151
150
148
148
146
146
145
143
140
138
136
139
141
139
137
134
133
133
134
136
137
137
138
140
147
156
161
156
147
145
139
135
138
143
148
149
147
144
143
146
148
148
147
145
143
142
140
140
144
148
150
149
147
145
145
146
147
146
140
135
134
136
138
136
132
129
130
133
135
134
131
132
138
145
152
158
159
155
149
142
139
138
141
145
148
148
148
148
148
148
147
145
143
142
139
136
136
138
139
138
138
141
143
142
141
141
144
146
144
139
136
135
134
130
126
122
125
129
132
130
125
126
137
145
150
153
153
153
151
143
144
149
153
152
148
143
144
148
150
149
145
142
142
142
137
133
133
136
139
138
135
135
138
136
133
132
137
146
150
147
141
136
132
126
121
118
120
125
128
127
125
127
136
142
143
145
145
149
148
146
149
155
159
154
147
140
140
144
148
145
139
138
141
143
137
128
127
136
144
147
141
136
134
133
130
131
138
150
155
152
146
139
136
131
125
122
123
127
128
126
125
131
137
142
142
140
138
140
142
150
149
150
150
147
146
144
143
144
145
142
137
137
140
143
138
130
128
136
146
150
146
139
135
135
135
139
145
152
155
150
143
141
142
141
136
131
130
131
128
122
119
129
141
148
146
140
134
134
136
152
144
140
139
142
146
148
149
147
144
142
142
141
140
141
140
138
135
136
141
143
143
140
137
136
138
141
145
147
147
142
138
138
143
146
143
136
133
130
122
114
112
122
141
150
150
141
134
134
136
151
142
137
138
142
145
147
147
146
144
143
145
145
140
138
141
145
144
141
137
136
138
140
141
142
142
140
138
136
137
137
136
137
140
141
140
135
132
125
115
108
109
121
135
142
144
141
140
138
138
149
144
141
143
144
143
142
143
144
142
141
143
144
141
136
138
145
151
150
144
137
134
139
146
151
151
146
140
135
134
137
140
140
138
135
134
134
132
124
116
115
121
127
130
131
135
142
145
142
138
148
145
143
142
141
140
142
144
144
142
141
143
145
143
138
136
142
149
151
146
136
131
134
143
151
157
155
149
145
142
144
145
143
140
135
134
135
135
130
125
126
134
135
133
132
136
144
147
142
134
144
143
140
136
135
139
143
146
145
144
146
150
151
148
143
140
139
139
139
137
133
131
132
138
144
151
153
152
150
151
150
146
144
140
139
137
137
138
137
134
133
135
138
138
139
140
145
146
140
133
144
143
139
134
133
137
142
144
143
146
152
156
155
151
145
141
136
129
125
126
131
137
139
140
141
142
142
143
144
147
148
146
144
142
140
138
137
138
141
137
133
130
132
135
138
140
143
144
140
134
146
145
143
139
138
140
142
142
142
146
153
155
152
147
142
138
132
125
121
124
131
140
147
149
146
142
138
138
139
142
143
145
146
146
142
137
135
137
139
137
132
127
125
125
129
136
143
144
137
131
148
147
144
145
147
148
147
143
142
146
150
150
147
142
139
135
131
129
131
131
132
136
144
151
150
146
143
142
143
143
141
142
146
149
146
140
135
136
137
135
132
126
121
116
121
134
143
141
130
125
149
155
164
163
157
152
155
160
161
158
155
156
153
147
147
150
152
150
147
144
143
143
144
145
146
146
148
151
148
142
141
149
155
152
143
140
146
152
151
144
143
146
151
150
146
142
139
138
137
137
150
159
170
170
160
152
154
161
166
164
159
157
154
149
146
148
150
151
152
151
148
145
143
144
146
148
149
151
147
141
141
148
154
149
142
144
152
156
153
144
142
144
147
145
142
141
142
142
140
137
152
159
164
165
161
157
158
164
168
164
159
157
156
155
152
150
151
153
155
153
152
150
149
148
149
152
156
157
154
149
149
151
152
149
150
154
158
157
153
148
146
143
139
137
139
142
143
144
143
140
154
155
156
157
159
159
162
164
163
154
149
149
154
157
155
152
153
156
158
156
154
154
154
151
151
155
161
163
162
160
159
158
154
151
154
159
159
154
148
146
146
142
138
135
138
142
144
145
145
144
154
151
153
156
159
159
161
160
154
142
136
138
146
151
150
149
152
156
158
157
155
153
151
149
147
152
158
161
163
166
167
164
158
151
152
156
157
152
144
141
142
143
142
139
138
141
143
144
145
145
152
150
154
160
161
159
156
155
150
141
134
134
138
144
145
144
147
152
154
156
155
150
146
144
144
147
152
155
159
164
166
164
157
149
145
148
153
153
149
144
142
145
145
142
140
139
141
141
141
143
149
148
152
158
158
152
146
147
149
147
141
138
140
144
147
146
146
148
152
155
158
154
150
146
144
147
150
152
155
156
156
154
149
144
138
138
145
153
158
153
149
147
146
145
143
140
139
137
138
140
146
148
151
153
149
141
137
141
146
148
145
144
146
151
154
152
149
148
151
155
160
160
156
149
147
151
156
156
152
147
144
143
143
144
139
136
141
150
160
158
153
150
149
148
145
140
138
139
140
140
145
153
156
152
144
137
137
141
143
143
144
146
150
155
157
154
151
149
147
152
159
159
153
147
148
155
162
158
149
141
139
144
149
152
148
144
146
150
154
151
148
151
153
152
144
138
139
143
145
143
145
157
161
156
147
143
146
148
145
141
143
146
150
152
152
152
151
147
141
143
151
154
147
140
142
152
157
154
146
140
143
150
156
158
157
155
155
152
147
141
141
149
155
153
144
137
138
142
143
142
146
154
159
156
152
149
150
151
147
145
146
148
148
147
149
153
153
147
139
137
147
155
148
139
139
146
151
149
144
142
144
151
156
158
158
158
157
155
147
139
140
147
154
154
147
141
138
138
139
139
148
149
151
151
149
147
146
146
146
147
150
153
151
150
153
158
159
153
145
143
151
158
154
145
140
142
147
148
144
137
135
141
150
155
153
152
153
154
150
146
146
149
152
151
149
146
143
142
144
144
150
150
149
147
145
145
143
142
143
146
152
158
158
159
159
161
162
159
154
151
151
155
154
148
143
142
148
151
146
135
128
135
147
153
150
147
148
151
152
151
153
153
153
150
148
148
148
149
151
152
152
153
152
150
149
149
149
149
148
148
151
158
163
163
159
157
157
158
157
153
151
150
150
149
146
144
147
154
155
145
137
141
150
155
152
147
145
149
151
153
154
156
155
151
148
146
146
147
151
157
153
154
156
156
155
155
156
159
155
151
151
155
163
163
155
150
150
152
153
152
149
147
149
152
151
146
147
154
162
158
151
148
152
156
154
148
145
149
152
152
153
155
155
153
149
145
143
144
147
153
153
156
158
157
154
153
156
159
157
152
149
152
158
158
152
145
145
147
151
152
151
150
152
153
152
147
146
153
162
160
153
148
149
151
149
146
146
152
153
150
149
151
154
154
150
146
145
146
149
152
155
158
156
152
148
147
150
152
150
148
148
151
155
153
148
142
143
147
152
154
153
151
150
149
147
144
144
149
153
151
145
142
144
146
146
145
148
153
153
149
148
149
151
149
145
145
148
150
150
151
157
155
152
148
146
145
144
143
141
142
147
153
152
149
145
143
144
148
152
153
152
149
146
144
143
141
143
144
145
141
139
141
147
149
148
146
146
147
147
148
150
150
150
144
141
143
147
147
144
147
157
149
149
150
150
149
145
141
138
140
147
152
151
148
146
146
146
146
148
149
149
148
146
146
145
143
141
141
142
142
142
145
151
153
151
144
138
138
142
149
153
153
149
142
139
142
144
141
137
141
155
148
149
154
154
154
154
152
148
146
146
150
152
151
150
148
146
145
146
147
148
148
149
150
148
144
140
142
147
151
149
145
145
146
145
139
134
136
142
149
152
149
145
142
141
141
141
140
141
145
150
146
150
154
154
155
159
162
160
153
146
147
152
154
151
147
145
147
147
147
149
151
153
151
148
142
139
143
152
157
152
141
133
132
134
137
137
140
143
146
145
143
141
142
143
142
140
142
146
151
145
144
146
150
151
152
158
164
165
158
147
146
149
151
149
146
147
150
149
147
150
154
156
152
148
142
141
146
151
153
148
139
130
129
132
137
142
143
143
143
143
142
142
142
144
144
142
142
143
146
146
145
143
148
151
154
157
162
163
159
151
147
144
146
148
149
151
153
152
149
150
153
155
154
153
152
151
151
148
142
138
138
139
139
139
141
145
147
147
147
147
147
146
143
146
147
145
139
136
138
148
150
149
151
156
159
160
160
161
159
154
149
145
146
149
151
151
152
153
151
150
150
151
153
157
158
158
156
148
137
133
139
146
148
144
142
145
152
154
152
150
149
147
146
148
150
147
139
136
138
147
154
158
159
160
160
158
156
154
154
154
153
152
153
152
148
144
145
150
152
150
147
147
149
152
152
152
152
148
141
138
142
146
146
141
138
143
151
152
147
144
147
149
150
150
149
148
143
141
142
144
152
160
161
158
152
148
149
152
153
153
154
155
155
152
145
140
140
146
149
150
147
145
144
145
142
141
141
142
143
145
145
144
141
137
137
142
146
143
140
141
149
154
153
149
145
146
147
145
144
145
147
152
154
150
144
145
151
157
158
154
151
151
151
151
146
142
140
142
145
147
146
144
143
143
141
139
137
136
139
143
146
145
143
142
144
145
144
141
141
147
155
157
152
145
141
145
146
144
142
145
142
141
142
145
150
157
164
165
161
154
149
147
148
148
146
143
139
138
139
141
144
143
143
145
145
146
144
139
136
138
142
147
149
149
149
148
145
145
147
152
153
151
144
139
137
141
143
143
143
143
139
136
137
147
161
172
175
169
161
154
150
149
149
147
144
141
138
137
135
136
140
144
144
143
145
151
153
148
140
137
141
148
150
150
149
147
147
148
149
147
143
138
131
129
130
134
141
146
146
143
143
141
144
151
162
168
169
165
159
154
152
150
150
146
144
145
146
142
137
135
139
145
144
140
140
148
153
152
146
143
145
148
146
142
143
145
148
149
147
142
136
130
126
124
124
130
139
148
149
148
148
149
150
152
156
157
158
158
157
155
153
151
150
148
149
153
154
150
143
139
142
145
144
137
136
143
148
150
147
148
148
146
141
135
135
141
147
149
148
145
142
138
134
130
129
131
136
144
148
151
150
149
150
150
152
153
153
152
153
151
151
150
152
152
153
156
157
153
147
145
146
146
144
139
139
144
148
149
147
146
144
142
138
133
132
137
143
149
150
149
149
147
144
142
139
133
130
133
143
151
149
147
146
148
152
154
151
144
142
143
146
147
148
148
150
153
155
152
149
149
149
148
145
143
145
149
152
152
146
141
140
144
143
139
135
136
141
147
147
146
145
146
147
147
144
136
127
125
136
153
153
149
146
146
150
151
147
138
134
137
141
141
137
137
143
151
155
154
152
150
147
144
142
145
149
152
152
150
144
140
144
151
153
148
141
139
142
144
141
137
136
139
143
146
145
140
133
130
135
157
157
153
148
145
146
144
142
137
137
139
139
133
125
128
141
152
158
158
156
151
144
137
137
143
149
150
147
142
139
140
147
156
156
150
145
142
142
141
136
132
132
137
141
143
147
149
151
147
142
156
153
151
148
146
144
141
140
140
143
144
141
133
127
133
145
154
158
158
157
153
147
140
139
144
147
145
142
137
135
137
144
150
152
146
141
137
136
135
134
135
137
139
141
142
146
154
160
157
148
150
144
142
143
146
147
146
145
144
147
147
146
143
142
146
151
152
152
152
151
152
151
148
146
144
144
143
143
141
137
135
137
141
144
140
134
128
128
132
136
139
140
139
137
139
143
150
154
153
146
146
141
137
140
145
149
151
150
149
148
148
149
151
152
152
150
147
144
142
141
142
144
146
145
143
142
143
147
148
145
140
138
140
139
134
128
124
127
135
140
141
135
132
131
136
142
148
149
148
144
147
145
144
146
147
149
149
149
149
149
149
149
152
152
149
143
138
136
135
134
133
134
138
141
140
139
140
144
149
153
151
148
142
136
130
126
125
128
135
140
141
136
131
132
137
143
149
150
150
147
146
150
155
157
154
149
145
144
147
149
148
147
147
147
145
137
130
129
133
135
135
137
139
142
139
135
132
135
145
155
158
154
144
134
129
127
126
126
128
134
141
142
139
138
140
144
150
153
153
148
145
151
158
162
156
150
145
144
147
149
144
139
140
144
144
137
128
126
134
142
147
147
146
143
137
131
129
133
143
152
153
149
142
136
134
132
128
124
125
131
138
141
142
142
144
144
146
145
146
142
147
149
152
154
152
150
149
149
150
148
141
136
138
145
147
141
132
129
136
145
151
150
145
140
135
133
135
140
145
148
145
141
139
140
140
137
132
128
129
131
131
128
131
140
147
147
141
136
135
136
152
148
144
145
147
150
151
153
152
147
142
140
143
149
150
146
141
138
138
141
144
144
141
138
136
137
139
142
141
140
139
138
139
141
142
138
133
131
133
130
124
119
122
135
145
145
138
132
131
134
156
150
143
142
147
150
150
149
147
145
145
146
149
149
147
146
147
148
145
141
138
138
140
141
141
141
140
138
134
134
137
140
141
141
140
137
134
133
132
128
125
122
123
129
133
134
134
132
131
134
155
152
144
142
147
150
150
147
144
145
148
150
150
146
140
141
148
154
153
147
141
138
140
143
145
145
143
137
132
133
138
143
144
142
139
138
137
134
129
127
130
133
129
124
120
123
130
133
130
129
151
148
142
139
141
145
147
145
144
146
150
152
150
144
139
139
146
153
153
149
143
138
138
140
143
145
143
139
137
138
142
144
144
142
141
139
137
134
128
127
132
137
133
125
122
126
134
137
132
126
145
143
139
134
132
136
141
144
144
146
149
151
149
144
140
141
143
144
144
143
140
137
135
137
140
142
140
139
142
146
149
147
144
141
141
140
137
135
133
130
131
132
132
130
130
135
143
145
137
128
145
142
139
134
133
136
139
143
143
144
145
147
144
142
140
139
139
138
139
139
139
138
138
141
142
140
137
137
142
148
149
147
145
143
141
140
139
140
140
135
129
126
128
132
135
138
144
146
140
130
150
144
141
141
144
146
145
143
140
142
143
143
142
140
137
137
136
137
139
140
139
140
144
147
146
143
139
138
141
142
140
140
143
145
143
139
137
140
143
140
132
127
129
134
136
138
141
141
136
128
153
145
141
146
153
156
151
143
140
142
146
146
144
141
138
137
136
138
143
141
138
137
142
147
146
144
142
142
142
137
129
130
139
147
145
137
132
135
140
139
135
131
132
135
137
138
138
134
127
124
152
154
156
156
156
157
155
151
144
143
150
158
160
155
150
148
150
152
153
153
152
150
150
150
148
145
144
146
148
149
147
146
145
145
147
152
157
158
155
150
149
151
154
155
156
152
146
139
133
133
149
155
162
164
163
159
156
154
151
152
154
156
151
145
142
146
151
155
156
155
153
150
148
149
149
148
148
149
150
149
148
150
151
151
151
156
159
157
152
146
146
150
151
150
148
145
144
143
141
137
147
154
162
165
165
160
157
158
162
164
159
155
150
144
144
149
154
157
157
152
150
148
146
146
149
154
158
158
156
152
152
153
154
153
155
159
157
153
148
146
146
144
140
138
139
141
144
148
148
144
147
150
158
162
163
159
157
160
165
164
157
154
151
149
149
152
156
157
154
148
145
144
142
141
146
154
162
162
158
156
159
161
158
153
154
157
155
151
145
144
144
140
136
134
137
142
147
149
150
147
152
152
158
163
162
158
157
160
161
155
148
148
151
153
151
149
150
151
150
148
146
143
138
135
140
149
156
154
152
158
167
169
162
152
148
152
155
154
148
144
142
142
142
142
143
145
147
147
145
146
158
159
164
167
163
157
155
157
156
148
143
144
149
153
149
145
143
145
149
153
154
150
141
136
139
146
149
147
147
154
165
168
161
149
142
145
153
157
154
147
144
146
148
149
149
147
145
142
141
143
161
165
167
166
158
150
147
149
151
147
143
143
147
152
150
145
143
146
153
160
163
158
150
144
145
149
150
147
146
148
153
154
150
142
137
140
149
156
156
150
145
145
146
148
147
144
142
141
144
146
155
165
167
161
148
139
139
144
151
150
147
146
147
151
151
149
149
150
155
157
158
155
150
147
149
152
154
152
149
145
143
142
141
142
141
143
146
150
152
148
145
145
145
146
144
142
142
145
150
149
150
166
168
158
141
135
141
150
157
156
151
148
147
147
148
150
152
151
148
145
144
143
142
142
145
150
153
154
150
144
141
141
145
150
152
152
149
147
146
145
146
148
150
149
148
145
146
148
150
147
148
165
169
159
143
139
148
160
162
158
151
147
145
141
142
148
152
149
139
132
136
142
142
140
140
147
153
155
150
143
139
141
146
154
157
156
152
147
145
144
146
149
152
151
150
147
148
147
144
140
148
159
164
159
149
146
152
159
159
154
146
143
140
135
138
148
154
149
138
132
140
155
154
145
141
146
153
155
148
140
134
137
142
146
148
148
148
151
150
149
150
148
148
146
146
147
148
146
142
139
147
149
153
154
152
150
151
152
151
149
145
143
140
137
139
147
155
154
147
141
148
159
159
149
141
142
148
150
144
136
131
137
142
142
136
135
142
152
156
157
156
150
145
141
143
147
149
150
149
147
147
144
145
148
150
151
150
148
148
149
150
151
150
148
147
150
154
157
154
149
148
151
151
145
139
137
141
145
142
138
137
144
149
146
137
134
139
150
157
160
160
156
149
143
143
146
149
151
155
159
152
148
147
147
147
149
152
153
153
153
155
159
161
160
157
154
153
154
152
148
145
144
144
143
140
137
139
147
150
148
147
149
153
153
147
143
143
149
154
157
157
156
152
147
146
146
147
148
154
167
157
157
157
153
148
149
154
159
158
155
154
157
161
162
160
155
151
148
147
146
145
145
146
147
146
141
142
150
159
157
152
149
151
155
153
150
150
153
152
149
147
147
147
147
147
147
145
145
149
157
156
159
161
156
150
148
153
157
156
151
148
149
153
156
155
151
148
146
147
148
148
149
150
151
149
144
143
151
159
157
151
145
147
151
151
151
155
158
155
147
141
140
144
148
149
149
148
147
146
147
150
154
156
154
151
147
148
150
149
147
145
146
149
150
147
144
145
149
151
151
151
150
149
148
145
142
143
149
155
153
148
145
146
149
148
148
153
157
156
148
143
143
147
151
154
154
153
150
144
140
148
148
150
152
152
149
147
146
145
146
148
151
151
148
143
141
143
149
154
153
152
149
147
145
143
142
144
147
150
148
146
148
153
155
151
147
146
149
151
150
150
149
150
151
154
155
155
149
141
138
154
149
152
153
154
155
156
153
150
150
153
155
153
148
143
141
142
147
153
156
154
151
150
149
146
142
142
144
148
148
148
151
159
161
156
145
139
140
146
150
153
151
148
145
146
149
150
147
141
140
159
155
156
154
154
159
166
166
162
156
154
154
152
149
145
142
142
146
151
155
158
157
156
151
145
138
136
141
148
153
153
152
155
157
154
146
138
138
143
149
153
150
145
142
139
140
142
145
146
147
159
157
157
155
154
157
165
169
167
160
154
151
150
150
147
144
143
145
148
153
159
164
161
152
142
134
133
138
148
156
156
151
145
144
146
147
143
140
141
146
152
154
150
144
139
136
136
142
147
150
155
155
156
156
155
154
157
162
165
161
152
146
147
149
151
149
147
146
146
149
157
163
162
154
146
141
142
143
148
153
154
150
144
141
143
147
147
143
141
144
154
159
156
149
141
138
134
136
140
145
154
154
155
157
156
153
153
159
164
161
151
143
142
148
154
155
152
148
145
145
149
153
154
154
155
155
156
153
150
147
149
151
152
148
144
144
145
145
146
148
156
159
155
149
144
141
137
133
133
137
154
156
157
158
159
157
158
162
165
161
152
144
142
148
155
156
153
150
147
145
142
142
143
148
154
159
161
158
153
146
145
151
156
154
146
141
141
147
152
152
153
153
149
147
146
146
143
138
135
138
152
158
163
164
165
162
160
161
162
161
156
151
151
153
155
152
149
148
149
148
144
139
138
142
147
150
152
154
153
149
146
147
151
151
145
139
139
144
149
148
146
146
146
146
147
149
150
148
143
142
149
156
165
169
167
158
153
154
160
162
160
158
157
156
152
146
143
145
150
152
149
143
140
141
143
143
143
144
146
146
144
144
146
147
146
142
140
140
140
138
138
142
147
147
147
149
150
149
143
140
149
153
160
161
156
150
147
152
161
164
161
156
153
152
150
145
143
146
151
151
148
142
141
144
148
147
144
141
139
138
139
142
146
150
151
148
144
140
136
134
137
144
146
144
143
144
143
139
135
135
146
147
149
149
147
146
150
156
160
161
157
152
151
152
152
149
149
149
151
147
140
137
140
145
149
149
149
148
142
136
135
141
150
155
155
152
148
144
142
142
144
144
141
138
137
135
133
133
134
139
141
140
142
143
147
153
158
159
158
157
155
154
154
156
155
153
152
152
149
140
134
135
142
145
142
141
148
154
152
143
138
143
153
157
155
154
150
149
150
152
151
142
137
132
130
128
129
133
141
147
140
139
141
147
152
157
159
160
157
156
155
155
156
157
154
152
153
152
147
138
133
138
145
145
137
134
144
153
157
151
147
150
155
154
151
151
150
151
152
153
150
144
137
132
131
129
131
136
143
146
147
144
145
150
153
154
154
156
158
158
154
152
153
154
153
152
151
148
146
141
139
142
146
145
142
140
146
150
152
153
153
154
150
145
142
144
145
147
148
148
148
146
143
140
138
137
135
135
137
138
152
149
149
151
151
151
150
151
154
154
150
147
149
154
155
153
148
145
146
146
146
144
144
148
151
152
151
148
148
148
149
148
142
137
134
136
139
142
144
146
146
146
145
145
145
143
138
133
132
137
154
152
151
152
153
153
152
149
146
145
144
145
149
153
155
151
148
147
149
150
149
145
145
148
153
154
152
149
147
143
140
138
138
138
136
135
136
140
143
144
143
143
141
142
144
144
140
136
136
140
154
153
152
150
151
152
151
144
139
138
142
146
148
145
145
146
149
151
151
151
149
147
145
145
146
148
149
148
146
141
137
137
142
147
144
141
140
142
144
141
138
136
136
138
141
144
144
145
143
142
153
151
148
142
140
141
141
138
136
140
145
147
142
132
133
141
150
152
151
150
149
148
143
139
139
142
145
146
144
141
140
141
147
151
148
144
142
142
142
138
135
133
135
136
139
144
149
151
149
144
150
148
144
136
132
131
134
139
143
147
150
146
139
130
131
140
147
148
146
147
148
148
142
138
138
141
143
145
145
142
141
142
144
146
142
137
133
132
134
136
139
139
140
137
138
142
147
151
149
145
149
147
144
138
136
136
141
148
152
153
151
147
144
141
141
144
145
143
142
141
142
143
143
140
139
140
142
146
148
144
139
137
137
138
133
126
121
121
128
137
144
146
144
138
136
138
140
142
143
142
149
150
148
146
145
146
148
153
154
152
149
148
150
153
152
148
144
140
138
135
134
136
139
140
140
140
143
147
149
146
142
140
140
137
131
125
122
122
130
139
146
146
140
133
131
135
135
134
133
133
150
152
152
152
152
152
151
150
150
148
146
147
152
155
154
148
141
137
133
129
128
132
138
141
142
142
142
144
143
146
149
150
148
141
135
132
130
130
134
141
148
147
141
132
131
136
139
139
136
131
149
151
154
155
153
153
151
148
148
147
146
147
149
151
150
146
140
134
129
127
129
136
145
148
145
141
137
134
134
141
150
155
150
143
140
140
136
131
131
139
152
154
147
138
134
138
144
148
147
141
148
150
152
155
155
155
153
151
151
151
147
145
145
147
149
146
142
136
134
134
139
146
152
151
143
135
129
126
128
136
143
147
144
141
142
142
136
126
125
137
150
156
148
141
139
139
143
146
149
146
149
149
150
153
154
155
155
155
157
155
149
142
143
148
151
148
145
143
143
145
148
151
153
147
137
128
126
127
130
133
136
137
137
138
140
139
134
126
126
133
141
145
142
140
143
142
140
139
142
144
154
151
149
150
152
154
154
155
156
152
147
143
147
152
152
148
145
148
149
150
150
150
149
142
134
130
132
134
133
132
133
135
136
136
137
137
134
132
130
131
133
138
137
139
143
143
139
137
139
143
156
153
148
146
149
152
151
149
147
147
147
148
151
152
149
143
142
146
148
148
147
148
146
140
135
134
139
140
135
133
135
138
139
137
136
138
138
138
135
133
135
139
139
137
138
138
137
134
134
137
153
150
144
141
144
147
144
139
139
145
152
155
154
150
144
140
139
143
145
145
147
148
146
139
134
133
138
138
135
134
137
141
142
141
141
142
144
141
137
135
140
144
141
136
131
130
130
127
123
125
148
146
139
136
137
139
136
132
135
143
153
156
154
149
144
141
140
141
143
146
150
151
146
139
134
131
130
129
131
134
138
140
142
143
144
146
145
140
137
136
139
141
138
132
127
128
130
128
122
120
146
142
137
134
133
134
132
133
137
143
147
149
148
147
146
146
145
146
147
149
152
150
144
140
137
132
127
125
129
136
141
141
141
141
143
145
144
141
138
135
135
134
131
128
127
132
139
141
136
126
146
141
138
137
137
138
138
140
143
144
142
139
138
142
147
150
151
152
153
153
150
143
139
139
140
136
131
129
134
141
143
141
138
139
140
141
142
142
142
138
132
129
129
129
130
135
144
148
144
131
147
139
138
142
146
148
146
145
145
144
140
135
135
140
147
150
151
153
155
153
147
138
136
137
138
137
135
136
139
141
137
134
135
138
138
135
135
139
142
140
134
133
136
139
138
136
138
141
137
128
146
134
133
142
150
153
149
144
142
144
142
141
141
144
148
150
147
146
147
147
143
139
137
136
135
134
135
138
139
136
129
128
133
140
139
132
128
132
139
141
139
139
144
147
143
137
133
131
128
125
157
155
150
149
154
161
159
151
141
140
148
157
161
158
152
148
151
156
160
159
155
150
149
148
148
146
144
145
149
153
152
147
141
140
145
152
156
153
148
146
149
152
151
149
150
151
149
141
135
132
156
155
152
154
159
161
157
149
145
147
152
156
156
153
149
149
153
156
157
154
151
149
149
150
150
148
146
148
151
154
154
151
148
148
152
155
155
149
143
142
146
152
153
151
147
145
145
145
144
140
151
153
154
159
161
157
152
150
152
154
153
153
151
150
149
151
154
155
151
146
144
143
145
147
149
151
153
152
152
152
152
152
151
151
153
155
151
146
141
142
144
144
142
142
141
142
144
148
150
148
148
149
155
162
162
153
147
149
155
157
151
149
148
148
150
152
153
152
147
141
139
139
140
143
146
152
155
153
149
150
154
154
153
149
149
151
150
150
148
147
143
137
134
135
139
143
146
150
152
150
151
152
158
163
159
150
145
150
156
157
148
146
148
150
150
149
148
147
144
142
143
143
142
143
146
151
153
148
144
149
158
161
157
148
143
145
150
154
155
152
146
142
141
142
145
146
147
148
147
147
160
161
162
160
155
147
146
152
157
155
149
148
151
154
150
146
144
144
145
147
152
152
150
148
150
153
151
145
141
147
158
162
157
147
140
143
150
155
154
151
147
147
150
151
150
147
145
143
144
147
165
167
164
158
149
144
144
150
154
153
152
152
155
156
151
146
145
146
149
151
154
154
154
151
152
154
152
148
143
146
151
152
149
143
140
144
151
153
149
144
143
146
150
150
146
143
141
143
148
151
162
168
164
156
145
141
143
148
155
154
154
153
153
151
148
145
147
149
151
148
144
143
143
146
150
152
151
150
147
146
145
144
142
142
143
150
152
152
147
142
141
143
144
144
144
143
144
147
151
152
158
169
166
155
142
140
147
155
161
160
154
150
147
145
144
145
146
148
148
143
137
134
135
140
145
148
148
149
148
146
144
142
143
148
152
155
154
150
149
147
147
146
144
144
148
150
150
149
148
145
158
168
167
156
142
141
151
164
168
161
151
145
143
143
144
146
146
144
143
143
146
146
142
140
140
145
148
151
149
146
142
141
144
151
154
154
151
148
149
153
154
151
146
146
152
155
155
150
145
142
156
163
164
159
149
147
153
162
162
154
143
140
143
145
146
149
148
145
143
146
159
162
156
144
138
142
150
153
150
144
139
140
142
144
145
144
146
149
153
157
158
152
145
142
147
152
154
150
145
144
150
151
154
158
157
156
154
155
153
147
141
141
144
146
146
147
148
149
147
148
155
160
157
145
137
138
145
149
147
143
142
146
145
138
131
134
143
155
160
160
158
151
144
141
142
147
150
149
147
148
147
141
144
153
160
161
156
152
148
147
147
149
149
148
146
147
149
151
149
145
145
147
147
143
139
138
140
144
143
143
148
153
151
140
130
132
145
158
161
157
154
151
147
145
144
146
146
145
146
148
153
144
143
148
153
158
158
155
151
150
151
154
153
152
152
153
153
150
145
141
139
140
142
143
142
141
142
144
144
145
149
153
154
148
140
140
147
154
153
147
145
147
148
148
147
146
145
142
144
147
161
156
152
149
147
150
155
157
154
152
151
151
152
153
156
156
153
147
143
142
143
144
144
144
145
144
144
145
147
148
150
151
152
152
149
149
150
150
145
137
134
137
142
145
147
148
147
143
142
145
158
159
158
153
147
145
148
152
151
149
148
148
149
150
154
153
151
148
146
146
148
147
145
143
143
142
142
145
148
152
153
151
150
150
150
150
153
153
146
138
133
134
137
142
148
151
150
145
141
142
148
152
155
155
151
146
144
145
145
147
149
151
153
151
149
148
151
153
152
150
149
147
145
143
141
141
142
145
148
151
153
152
150
149
147
148
152
154
153
146
141
139
141
148
154
156
153
146
142
143
148
150
155
158
157
152
149
147
146
147
151
155
156
152
146
145
151
157
158
154
152
150
147
146
144
143
143
145
147
148
150
153
154
153
148
144
146
152
155
152
147
145
146
152
157
157
152
147
145
147
159
162
162
160
159
160
162
159
155
151
152
153
152
147
145
146
150
156
159
160
158
156
154
151
148
146
145
145
146
146
148
153
159
159
152
143
140
146
152
152
149
147
146
149
150
148
146
148
149
147
164
169
165
157
156
161
168
167
162
156
155
152
148
145
145
147
149
152
156
160
161
160
159
154
149
145
145
147
148
148
149
155
162
162
154
144
139
142
147
150
152
151
150
146
141
138
138
145
147
145
159
163
160
154
154
157
159
159
159
159
159
154
149
148
150
150
149
148
150
154
158
160
160
154
148
145
147
148
149
151
152
156
159
158
153
147
143
140
142
148
156
160
158
148
140
135
133
138
142
145
156
156
157
158
159
156
149
148
154
161
160
154
150
153
157
155
151
146
146
149
152
155
155
151
148
148
151
150
150
151
154
156
156
153
150
147
143
139
139
145
156
160
158
150
144
139
134
135
140
145
159
157
159
162
163
157
149
150
160
164
160
151
149
155
159
157
151
145
143
143
143
145
145
147
148
151
154
153
150
150
152
155
155
151
147
142
139
137
138
144
151
153
151
150
150
147
140
136
137
141
159
158
160
162
163
158
156
160
169
168
161
152
150
156
159
157
151
146
142
139
138
139
141
145
148
151
154
155
153
150
149
151
154
152
146
138
134
135
140
144
147
148
148
151
152
151
146
138
135
138
153
156
159
163
164
159
156
160
167
169
164
158
156
158
158
155
153
151
148
143
141
142
143
146
148
149
152
154
154
151
146
146
150
151
147
140
136
136
141
144
146
145
147
149
151
152
148
141
137
136
149
153
160
165
164
157
151
152
161
166
166
161
158
155
154
152
151
152
153
150
146
143
143
146
148
149
149
152
152
150
145
145
147
148
147
144
141
140
141
141
139
139
140
143
147
150
149
140
132
132
153
155
160
163
161
153
149
150
156
162
163
158
154
151
149
144
145
149
154
153
146
139
137
142
147
149
151
151
150
147
145
146
147
146
144
144
146
145
141
135
130
130
132
135
142
146
144
135
127
127
151
152
154
157
156
153
152
152
153
156
156
155
155
155
151
143
142
148
154
151
141
135
136
141
142
143
148
153
152
145
140
143
146
146
143
144
147
148
140
133
130
133
135
138
143
145
139
133
129
130
141
141
145
149
152
154
154
151
149
150
151
155
161
163
156
148
148
152
157
150
141
140
146
146
137
133
142
153
155
146
136
137
144
148
148
150
148
147
143
140
142
145
148
153
153
148
137
133
133
136
137
137
141
148
150
150
150
148
149
149
150
154
159
161
156
151
152
156
158
151
145
147
152
149
137
132
140
151
155
148
142
141
146
150
151
153
149
144
143
146
151
153
158
160
160
152
139
134
132
133
147
143
145
149
148
144
142
147
154
155
152
150
151
153
151
147
147
149
153
153
150
149
149
146
143
143
147
149
151
152
153
152
147
145
146
148
146
142
142
146
150
151
152
154
154
151
143
138
133
131
157
152
150
153
150
146
144
149
157
157
151
147
148
150
148
144
140
139
147
153
152
147
143
145
151
154
151
146
147
152
156
153
143
137
136
140
142
141
142
145
147
146
145
146
147
148
146
146
143
139
159
155
154
156
156
154
151
151
153
151
146
144
146
151
152
144
139
138
146
152
151
145
143
147
152
152
148
143
145
148
149
145
139
137
136
137
140
142
144
144
145
143
141
140
142
144
147
150
150
146
153
151
151
153
154
157
155
152
148
144
142
142
145
148
152
149
146
144
146
147
147
146
147
148
148
144
143
143
145
144
142
140
141
144
142
140
140
142
144
143
141
140
139
138
139
142
145
146
144
142
148
148
145
141
142
147
152
152
149
146
147
147
144
141
145
149
151
148
143
141
143
146
147
144
141
140
143
147
149
146
143
141
143
147
146
141
138
139
140
139
138
138
137
136
138
142
145
143
139
136
149
150
144
135
131
136
147
153
154
153
153
152
145
138
139
145
149
145
139
137
140
144
144
140
138
139
144
149
151
149
145
141
141
143
142
137
132
130
133
137
142
143
142
138
139
143
148
148
144
141
152
155
151
141
133
135
144
154
157
156
153
149
146
143
141
143
144
141
138
137
138
140
142
140
139
140
143
147
149
147
143
140
138
139
138
134
128
124
128
137
148
153
152
147
145
145
147
148
148
144
149
154
153
148
141
140
145
152
154
151
146
144
145
147
146
144
143
140
139
137
136
138
141
142
140
140
143
145
144
141
139
141
142
142
140
137
131
127
131
138
147
153
156
156
152
146
142
141
139
136
146
147
147
146
147
148
149
150
149
146
143
143
147
150
149
147
144
139
134
131
131
135
141
143
143
143
145
144
138
135
138
145
149
147
145
142
138
134
136
140
146
149
152
154
153
146
142
139
135
131
147
144
141
142
147
153
154
153
150
147
147
148
150
151
150
149
147
139
129
122
125
134
143
145
144
144
144
140
133
133
140
147
148
146
144
143
139
134
135
141
149
150
149
146
145
146
146
146
144
139
151
147
143
144
150
156
158
157
154
154
153
151
151
151
151
150
148
141
133
126
130
139
148
147
142
137
135
132
130
132
138
143
142
141
142
141
136
127
127
136
149
153
148
143
143
144
145
146
147
146
155
150
147
150
153
156
156
156
156
157
153
148
148
151
151
148
146
145
144
142
143
148
153
148
137
129
128
129
130
131
134
137
137
137
139
141
136
126
122
128
141
149
147
143
143
143
141
140
143
145
154
150
148
151
153
153
153
153
155
153
147
144
147
152
149
145
143
148
152
153
153
155
155
147
136
130
132
134
132
129
130
133
134
134
137
142
143
135
126
126
135
145
146
142
143
144
142
141
143
145
149
147
146
146
147
148
148
149
151
151
149
148
151
153
149
143
141
146
149
149
151
153
152
144
135
133
141
142
137
131
131
134
134
134
138
145
150
145
136
133
138
144
145
142
140
142
141
139
141
145
145
145
144
142
141
142
140
138
143
149
154
156
156
156
151
144
140
140
141
142
146
150
150
141
133
132
139
143
140
136
136
138
139
139
141
147
152
148
143
140
141
144
144
142
141
138
133
131
131
136
145
143
141
140
139
138
132
129
134
143
151
153
154
156
154
148
142
139
140
143
147
151
150
141
134
131
133
135
134
135
137
141
145
146
146
147
148
145
144
142
142
142
141
141
140
136
131
128
129
131
146
140
137
139
140
138
133
130
134
139
142
144
147
152
154
151
147
145
146
149
152
151
148
143
140
136
132
129
128
131
136
141
145
145
144
144
144
144
144
143
141
138
136
136
137
136
137
138
139
135
147
139
137
140
144
143
140
141
143
144
141
140
142
146
151
152
151
150
150
151
150
144
142
143
145
143
136
131
131
135
137
138
138
138
138
138
139
141
142
141
137
135
135
134
133
135
140
144
144
138
148
140
138
141
145
146
145
146
149
149
144
141
141
145
150
150
147
146
147
148
144
139
138
140
144
143
139
138
139
143
140
136
134
134
135
134
133
135
138
138
137
138
140
140
135
132
135
140
140
135
145
138
136
139
143
144
143
144
145
146
143
141
143
147
150
148
142
138
140
142
142
140
138
139
140
139
138
138
141
143
141
138
137
138
137
134
130
130
134
137
139
142
145
145
139
132
131
134
137
131
171
166
155
150
152
159
159
155
150
149
151
154
155
154
153
153
156
161
163
160
154
148
145
144
145
147
147
147
149
152
153
150
145
141
143
149
152
148
137
137
144
151
150
143
140
146
151
152
146
142
173
164
151
146
147
151
149
148
148
151
154
158
160
161
159
157
159
161
161
155
151
147
147
147
147
147
148
150
151
153
153
148
144
143
148
154
153
145
133
132
141
151
155
150
142
142
146
153
153
150
164
155
148
150
151
146
142
142
145
149
149
153
158
162
160
158
158
159
157
151
146
144
147
149
151
152
151
150
150
151
150
147
144
144
148
153
152
147
141
140
141
144
147
148
144
141
144
152
158
156
153
147
149
157
157
146
140
142
147
149
145
146
151
156
155
152
151
153
154
150
146
143
145
150
153
154
151
149
148
150
150
147
143
141
142
144
147
152
155
154
147
140
139
141
143
143
146
151
155
154
152
149
153
159
157
147
142
145
152
154
148
145
147
149
148
145
144
148
151
150
149
149
150
153
154
153
150
147
146
149
152
150
145
141
137
138
142
150
156
157
150
142
139
140
141
142
145
148
149
149
157
156
155
154
150
142
142
148
157
160
156
152
150
150
147
145
145
148
147
147
150
154
158
157
155
152
151
149
147
148
151
150
147
144
142
142
143
145
147
147
146
145
145
143
138
136
139
143
146
151
161
159
152
145
143
142
144
148
154
159
162
161
160
159
154
152
152
152
147
145
146
153
157
154
151
151
153
153
150
147
146
145
143
143
146
150
152
149
143
139
141
145
147
141
133
133
137
144
150
155
162
157
148
142
142
145
146
147
151
155
159
164
166
164
159
156
155
153
150
147
144
145
146
147
149
151
152
151
148
145
143
141
138
139
144
153
157
155
150
145
143
143
141
137
135
137
141
147
151
153
161
158
150
144
142
145
150
152
154
154
154
157
159
162
160
154
150
150
153
153
150
142
140
144
150
150
146
143
142
144
144
143
141
141
143
148
152
151
152
154
151
145
136
134
140
146
147
145
145
146
161
162
156
149
143
144
151
158
160
155
147
146
149
158
158
151
144
144
152
158
159
150
144
145
148
146
142
137
138
144
146
148
148
148
148
147
144
143
147
154
155
148
139
137
144
150
148
143
142
144
156
160
160
155
149
147
152
159
160
152
143
141
148
157
157
148
140
141
149
157
162
159
150
145
141
140
140
139
141
146
150
153
153
152
151
150
146
144
144
147
149
147
141
141
144
147
147
144
144
148
150
150
153
158
157
155
154
155
153
148
143
147
153
157
154
147
143
145
149
153
154
153
148
142
137
139
142
144
145
148
153
156
155
149
147
148
152
155
150
144
142
143
144
143
143
143
144
144
145
148
148
140
143
152
160
162
158
153
148
146
148
153
156
155
152
149
149
150
149
148
148
147
144
141
140
144
147
148
145
146
151
156
154
144
137
141
152
159
155
144
139
141
145
146
145
142
141
140
142
144
154
142
139
145
154
160
160
155
150
148
151
153
153
151
151
154
154
152
148
146
147
147
146
143
145
149
151
148
142
142
148
154
153
144
136
139
146
151
147
141
138
144
147
149
147
144
141
139
138
140
162
155
148
145
147
153
157
157
154
153
152
150
150
147
149
152
152
148
145
147
151
151
148
144
146
149
150
145
140
143
149
154
153
148
142
141
140
140
139
139
141
146
147
147
148
148
147
143
137
139
160
160
157
151
146
146
149
152
152
153
154
153
151
147
145
145
145
145
147
151
153
152
148
144
144
146
146
143
140
146
154
157
154
149
146
143
140
137
134
138
142
145
144
143
148
153
152
144
137
138
150
155
157
156
151
145
142
144
146
149
153
156
155
150
144
142
146
149
151
151
152
151
147
145
145
146
145
142
141
148
155
156
152
149
147
146
141
139
137
140
142
141
140
142
149
153
148
141
138
143
148
153
157
157
154
149
146
146
146
146
148
151
152
149
146
149
156
158
155
152
151
152
149
148
148
148
147
144
141
144
149
152
152
149
147
144
141
142
144
145
142
140
141
148
153
150
141
138
145
152
156
163
162
155
152
151
155
155
154
151
148
147
145
144
148
157
164
161
155
151
152
155
153
152
150
150
149
145
141
140
142
149
154
153
147
140
139
144
150
150
146
145
149
156
153
144
136
138
148
153
159
169
163
151
147
149
153
154
157
159
158
151
142
141
148
159
162
156
152
149
152
155
156
155
153
152
153
150
144
139
139
148
158
158
148
140
138
143
149
150
151
154
158
157
148
138
133
136
144
146
151
158
154
148
148
147
142
141
151
162
167
156
145
142
149
157
156
152
150
148
150
151
153
153
153
155
157
155
148
141
140
149
158
158
150
143
139
141
145
149
153
157
157
152
145
138
134
135
141
145
148
149
148
152
159
156
141
134
143
157
164
155
146
146
152
155
153
151
152
152
148
145
144
145
147
151
155
155
151
144
144
149
154
153
149
144
140
141
144
147
147
146
145
146
149
147
143
143
147
150
153
149
150
159
169
166
152
144
147
155
157
153
148
151
153
152
150
149
151
150
146
142
139
139
139
145
151
153
151
147
148
149
150
149
146
141
138
139
142
145
141
138
139
147
155
155
150
147
146
147
155
150
151
159
167
167
159
156
158
161
158
155
155
156
155
150
147
146
146
144
143
144
145
144
142
144
150
153
152
149
147
148
148
148
146
141
137
138
139
141
143
143
145
151
157
155
147
138
132
133
148
147
148
155
159
158
154
155
159
163
162
161
161
160
157
152
150
150
148
144
144
148
151
152
151
150
153
155
153
150
145
144
146
149
149
147
143
142
142
143
146
148
149
150
151
149
142
130
121
124
146
146
146
150
152
149
145
147
152
159
160
160
158
157
156
155
153
152
152
148
146
145
147
150
153
153
154
155
153
149
146
145
146
145
145
148
149
151
150
148
146
143
141
142
145
148
144
132
122
123
154
149
147
147
148
148
145
144
148
152
153
153
152
153
152
148
145
146
150
150
145
139
138
141
144
147
150
152
151
149
149
150
147
139
134
139
150
158
155
148
141
137
135
137
143
149
148
137
125
122
155
149
146
147
150
152
151
148
147
147
148
150
153
155
149
138
133
140
150
151
145
138
138
140
137
137
142
150
152
148
146
147
145
137
131
136
147
153
146
137
135
140
142
142
145
148
146
139
128
123
146
142
143
147
149
150
150
149
147
145
145
149
155
157
147
137
135
146
154
153
146
144
149
148
140
134
140
150
152
145
138
137
140
141
139
143
145
142
133
127
133
148
155
153
149
144
138
135
131
129
142
139
142
146
144
141
141
145
149
147
145
147
151
151
145
140
144
154
158
153
147
148
153
152
144
138
143
149
150
144
137
135
137
142
145
148
143
135
130
131
139
149
155
156
152
144
136
134
134
134
148
145
146
147
141
135
138
146
152
152
148
145
144
144
142
142
146
152
154
153
150
150
149
145
144
145
148
148
147
147
146
143
139
139
142
146
144
139
138
141
145
146
146
148
148
146
143
145
145
139
154
150
149
150
146
142
143
149
156
156
150
145
143
144
142
140
139
142
148
154
155
151
145
141
144
148
148
145
146
151
155
151
142
136
137
143
146
145
145
147
147
145
142
143
144
146
149
154
155
146
151
147
147
151
153
153
151
152
154
153
145
140
142
146
147
142
136
137
146
152
154
151
147
145
146
146
144
143
146
152
156
152
144
138
137
141
144
145
144
144
145
144
142
141
142
143
146
150
150
143
145
144
145
149
154
157
156
154
152
147
140
135
139
147
152
150
145
142
144
145
147
148
150
150
148
143
142
143
147
149
149
150
148
146
141
139
138
140
139
139
140
141
142
141
141
140
141
139
137
136
145
149
149
147
150
154
157
157
152
146
142
140
141
145
152
155
154
148
142
138
140
144
149
148
146
144
145
147
148
146
146
150
153
152
146
138
133
133
133
134
136
140
142
142
141
141
141
137
132
133
154
160
156
150
148
152
157
158
154
151
150
150
147
145
149
155
155
149
140
136
138
142
145
145
145
146
148
148
146
144
146
151
155
153
149
142
135
132
131
133
136
141
144
144
143
144
146
145
141
141
158
162
159
152
148
149
152
154
153
152
152
151
149
147
148
152
152
147
143
139
140
142
145
147
149
149
148
145
144
144
147
150
152
152
152
149
141
135
133
135
140
145
148
149
147
146
149
151
151
150
152
153
150
148
145
144
146
148
150
150
149
146
146
146
147
148
148
146
143
141
141
143
146
148
149
148
147
145
143
143
144
146
149
151
153
153
146
140
138
139
142
146
151
154
151
146
145
146
148
148
145
142
139
140
141
143
145
147
147
147
147
147
146
146
146
147
148
144
139
136
138
141
145
143
141
142
145
146
143
140
139
141
145
147
148
147
144
142
143
144
143
144
149
154
153
146
141
140
142
142
146
142
137
137
142
147
150
150
148
148
150
153
153
150
148
149
149
143
136
132
133
138
140
136
133
135
141
144
141
137
136
139
141
141
139
138
136
137
140
144
145
144
146
149
150
148
143
143
143
143
152
148
143
141
147
152
153
151
148
149
151
154
157
156
152
148
145
141
137
134
133
137
139
136
133
133
136
139
139
137
138
140
139
137
135
134
133
129
128
133
142
146
147
147
148
149
147
144
144
144
153
149
147
147
150
151
149
147
146
146
146
148
152
155
151
144
140
140
143
144
142
143
145
142
139
137
138
138
137
137
138
140
139
137
137
140
137
128
121
124
136
145
149
147
147
148
145
140
139
139
147
145
145
148
148
147
145
146
148
146
143
143
148
152
148
142
140
143
148
148
149
150
151
149
144
143
143
142
136
133
133
136
136
136
139
147
149
139
129
127
136
144
143
139
140
142
141
137
136
137
143
143
145
146
144
144
147
152
155
153
149
149
151
153
150
143
142
145
148
146
148
151
154
150
141
139
143
144
139
134
133
135
135
135
141
150
156
150
142
139
143
143
137
129
130
133
135
135
136
140
143
145
147
146
144
145
149
154
159
159
156
154
155
157
154
147
143
144
144
142
143
149
155
148
136
131
138
144
144
141
139
140
141
141
143
149
152
151
149
147
147
144
137
131
130
129
127
130
136
144
143
145
146
146
146
146
145
147
148
149
148
148
151
157
156
149
144
144
145
143
144
148
151
145
135
131
136
143
145
142
142
146
150
149
146
144
144
145
148
149
147
143
141
140
139
133
127
129
137
145
143
140
140
145
148
146
140
138
138
137
137
140
146
152
153
149
147
147
147
147
147
147
146
144
142
140
141
140
139
139
142
147
154
151
144
137
136
140
143
145
142
140
140
143
145
139
132
130
136
144
146
139
138
143
147
145
140
138
139
139
140
143
146
148
149
147
146
146
146
146
144
143
143
147
149
149
144
138
136
140
144
146
148
144
139
134
132
134
135
137
136
135
137
140
142
139
133
131
135
140
152
145
142
143
144
142
140
142
145
146
146
147
148
148
146
143
140
140
140
141
140
140
142
148
153
151
144
138
139
146
150
146
142
138
137
136
133
132
131
133
135
136
138
140
138
134
131
132
135
136
153
152
148
143
141
140
141
143
144
146
144
144
146
148
146
143
138
138
139
140
140
140
142
147
151
150
144
140
141
145
147
145
142
140
141
141
140
136
135
137
139
140
141
140
135
133
133
137
140
137
180
174
163
154
151
153
154
156
158
160
160
158
156
151
152
155
158
161
160
157
153
150
148
145
146
150
153
152
148
146
148
149
146
142
141
145
149
145
134
131
141
154
158
152
144
148
154
159
157
154
179
169
154
145
140
139
142
147
154
157
157
157
158
157
154
153
158
164
164
159
154
151
150
146
144
147
151
153
152
151
148
145
140
140
144
151
153
145
131
128
139
156
164
157
144
140
147
158
161
159
164
154
146
144
142
137
137
142
149
152
153
156
161
163
159
154
154
161
163
158
151
147
148
148
149
150
150
150
150
151
150
146
141
141
144
150
153
151
144
140
143
152
159
156
147
139
143
155
163
162
155
146
146
152
153
146
141
142
147
152
153
157
163
166
159
149
148
154
162
159
150
142
144
150
155
155
151
147
147
150
150
148
145
143
142
142
145
151
155
154
149
147
148
149
145
142
145
153
159
157
154
149
152
159
160
151
145
144
149
156
157
157
159
159
153
145
144
152
159
156
148
142
146
153
156
154
150
148
147
149
148
146
145
146
143
137
137
142
151
155
150
144
142
143
141
141
144
149
152
150
157
156
156
157
156
150
144
143
150
158
160
157
153
152
148
147
149
153
153
147
144
146
153
155
152
148
149
152
153
150
145
142
143
148
150
146
141
138
140
144
144
144
144
142
137
135
139
144
147
149
160
156
151
148
149
148
145
143
147
154
159
159
156
154
154
156
157
155
148
142
142
150
155
152
146
146
152
157
156
149
143
141
143
149
152
154
151
146
141
140
141
145
149
145
137
133
137
142
147
152
162
151
143
141
146
150
148
144
144
150
157
162
165
165
165
163
160
155
150
147
148
149
150
148
147
149
153
153
150
147
145
145
145
146
147
150
153
153
151
149
146
145
145
141
139
139
141
143
147
151
163
151
143
141
146
150
150
148
147
150
155
162
167
170
168
159
155
153
157
157
153
147
145
148
152
152
147
141
140
144
148
151
148
145
142
142
144
149
154
155
150
142
134
133
139
144
142
139
142
147
160
155
150
147
146
148
151
154
156
154
152
155
159
164
161
151
146
151
159
159
150
140
141
148
153
149
139
134
136
144
150
152
152
149
147
143
140
140
144
148
145
138
130
131
139
143
140
136
139
145
153
155
156
153
148
148
152
159
161
156
150
151
153
157
152
142
139
147
156
155
143
136
138
145
149
145
140
137
140
147
151
154
156
157
156
152
146
138
133
133
135
135
136
137
139
140
138
138
142
149
150
151
154
155
152
152
154
157
157
154
152
154
158
156
147
139
138
146
154
155
149
143
139
141
144
147
148
147
147
150
153
156
158
159
159
156
152
144
134
127
130
134
141
144
142
138
139
143
149
152
153
146
147
151
153
155
155
154
150
150
154
159
160
155
147
143
144
150
155
159
156
150
142
138
142
151
156
155
151
150
153
156
156
153
151
151
151
149
143
136
134
137
143
146
144
138
138
144
150
152
156
146
142
144
148
154
156
155
152
152
156
159
159
153
148
148
150
153
155
158
159
154
146
140
144
152
158
156
151
149
151
153
151
146
144
145
146
148
147
145
144
145
147
149
147
142
140
142
145
146
160
154
147
144
145
150
155
159
159
159
158
156
155
151
148
148
148
149
150
153
157
155
150
145
145
151
155
153
147
147
150
151
148
144
143
143
142
142
142
147
153
153
152
149
148
149
148
144
138
139
161
161
157
151
148
148
152
157
159
158
155
152
150
147
144
141
140
142
147
151
155
155
153
150
149
151
152
148
145
147
151
153
150
146
146
145
140
135
135
143
152
154
149
144
147
153
154
144
134
132
156
160
160
158
153
149
147
148
150
148
145
143
144
143
140
136
137
141
146
149
151
152
151
151
152
153
151
147
146
149
153
154
151
150
150
148
139
131
131
140
146
146
140
139
144
149
147
138
132
133
148
153
156
157
154
149
146
146
145
141
138
137
139
141
143
146
149
149
145
143
145
146
146
146
150
152
151
148
146
148
151
151
150
149
149
145
137
133
135
142
143
139
137
141
147
145
137
131
135
143
143
146
149
148
147
144
147
149
150
148
145
142
141
142
151
161
163
155
142
136
138
142
143
143
146
150
151
149
145
144
145
146
147
147
145
141
137
137
142
146
145
145
147
153
152
143
133
130
139
149
141
140
139
138
138
138
139
144
153
160
159
150
142
143
154
163
162
151
141
136
139
143
146
145
146
147
149
148
143
138
138
142
146
147
145
141
139
139
142
146
150
154
159
161
153
142
132
130
140
148
140
141
138
136
137
138
134
136
148
161
165
152
142
142
151
156
152
146
145
147
147
146
149
149
149
147
147
147
143
136
134
139
146
149
148
146
142
141
142
144
147
152
155
155
151
142
135
134
141
149
146
144
140
142
149
150
142
137
143
153
158
149
141
143
149
151
147
148
153
157
153
148
146
145
145
144
145
146
143
138
136
139
146
149
150
148
146
147
149
147
141
137
141
147
152
149
145
144
149
152
153
147
143
149
161
164
155
146
141
145
148
148
147
148
151
149
148
151
156
158
155
148
143
139
137
140
144
146
146
142
142
144
146
148
147
147
147
151
154
151
141
134
137
147
156
155
152
153
155
151
153
146
143
150
163
167
158
150
144
145
147
150
153
154
151
147
146
149
152
152
152
151
147
141
136
139
145
150
149
147
148
148
147
148
147
147
148
150
150
148
144
143
144
149
154
152
148
147
145
138
147
142
140
145
153
155
152
149
148
148
149
152
153
154
151
148
147
149
150
149
149
150
150
148
145
146
150
153
151
149
148
148
147
148
149
152
151
148
142
143
146
148
148
147
146
144
141
135
132
131
145
141
137
139
144
146
146
146
147
148
148
149
150
153
154
153
152
151
152
150
147
145
146
150
152
152
152
150
148
147
146
146
144
143
144
149
152
151
145
144
145
145
143
141
142
143
141
135
130
130
150
142
137
136
140
144
144
144
143
145
144
145
149
154
157
156
152
151
153
153
147
141
141
146
150
150
148
146
143
143
146
148
144
137
133
138
149
156
156
151
148
145
143
141
144
147
148
141
131
126
152
145
139
139
141
142
143
142
142
143
144
146
149
153
152
148
144
147
152
153
146
141
143
146
148
145
145
145
144
142
145
148
145
136
128
133
145
154
152
146
146
149
149
145
143
145
146
142
132
125
151
145
143
143
140
139
140
142
146
146
146
146
147
147
143
140
141
148
152
150
145
146
150
152
150
145
145
148
146
143
142
144
144
139
133
135
142
145
139
134
139
148
150
144
136
135
138
139
137
134
149
146
146
144
138
135
140
148
153
149
143
142
143
141
140
140
147
152
153
148
146
149
154
154
150
147
147
148
146
142
140
141
141
139
137
139
140
137
132
131
136
142
143
136
129
126
135
144
150
148
148
148
147
145
138
136
143
152
153
147
141
139
139
140
141
145
152
154
151
149
149
151
150
145
143
145
147
146
144
143
144
143
140
138
138
141
140
138
137
138
138
138
137
136
135
136
142
153
159
156
147
147
146
145
143
143
145
149
148
144
140
139
140
141
143
146
149
149
148
151
152
152
145
137
137
142
147
148
147
148
150
148
142
139
139
143
143
141
138
139
139
138
137
140
143
146
148
152
154
149
143
142
141
144
149
150
149
148
146
145
141
139
141
144
146
146
145
145
147
150
151
150
146
141
140
143
147
149
150
152
153
151
145
140
139
142
142
139
135
134
135
137
138
141
145
147
147
145
142
138
142
142
141
145
151
153
152
149
146
145
142
139
141
147
151
150
147
146
147
147
147
148
150
149
147
145
147
149
150
150
150
151
150
145
139
136
135
135
132
130
132
135
138
140
143
142
141
138
135
133
147
151
150
150
152
153
152
148
144
142
141
140
143
147
152
154
152
149
147
146
145
148
151
151
148
146
147
149
147
145
146
152
157
153
143
134
130
133
133
132
132
136
142
145
144
139
136
135
134
135
153
159
158
156
157
157
154
147
141
141
144
147
147
149
152
155
154
149
146
145
145
146
147
148
147
147
147
145
141
139
144
153
160
158
149
140
135
135
136
134
132
136
144
148
145
138
136
137
139
141
155
156
155
157
161
160
154
146
142
146
151
152
151
150
150
152
151
147
145
143
143
142
143
146
151
151
147
140
137
139
146
151
155
156
155
152
146
141
139
135
133
134
141
144
142
138
138
143
147
149
149
145
146
151
157
156
150
145
145
151
155
153
149
147
148
150
149
146
143
142
141
141
142
146
150
150
147
141
140
144
147
147
147
150
154
156
151
146
143
139
137
135
139
142
141
137
137
144
150
151
147
144
143
147
147
146
143
143
145
150
154
152
147
145
146
150
150
147
143
142
142
145
146
143
141
140
140
142
144
145
144
143
142
143
145
147
146
145
146
146
143
141
142
143
139
133
133
140
146
150
150
150
148
145
143
142
141
141
140
144
149
152
152
151
149
151
152
148
146
146
147
148
147
139
132
129
133
139
143
143
141
140
139
137
134
133
136
139
143
145
145
146
147
144
136
128
130
136
143
147
149
151
150
146
145
145
143
141
137
136
143
152
159
160
155
150
147
147
148
149
146
144
142
138
135
132
134
138
142
141
142
142
140
136
132
132
134
134
134
135
142
148
149
146
138
135
136
138
140
142
141
144
146
146
147
145
143
140
137
135
141
150
159
161
155
146
141
144
148
149
144
138
137
141
147
148
145
143
141
141
142
143
141
137
138
142
142
137
128
128
137
145
147
143
141
145
144
140
137
137
138
142
146
148
145
142
139
141
141
143
145
148
154
155
150
143
140
143
147
147
144
140
139
144
151
154
151
146
140
138
138
139
137
137
143
150
152
144
134
131
136
139
136
131
134
141
142
137
132
132
143
148
151
150
145
141
140
144
147
151
151
150
152
151
147
142
141
144
146
145
146
147
148
145
141
141
142
143
140
137
136
135
135
137
143
151
154
149
143
140
141
138
130
121
123
127
130
130
129
132
148
152
153
150
146
146
149
153
153
153
151
150
151
151
147
142
140
144
146
146
146
151
155
146
133
126
132
142
144
142
138
138
139
141
142
146
147
146
147
148
148
142
134
125
122
120
122
125
131
138
144
148
149
148
147
150
152
152
147
143
142
143
148
151
149
144
141
144
148
147
146
150
155
148
135
128
135
146
149
146
141
142
145
145
141
138
138
141
146
149
149
145
140
136
132
127
123
125
133
143
140
141
143
146
147
147
145
144
140
135
135
139
145
149
149
146
145
147
148
147
146
148
149
146
142
140
145
147
149
147
145
147
150
147
141
135
132
135
139
143
143
141
141
142
143
138
129
124
130
141
143
141
143
146
146
142
138
137
138
138
139
144
148
148
147
146
147
147
145
144
143
145
144
144
145
144
144
142
145
149
153
153
154
148
142
137
133
131
132
134
136
135
137
142
146
143
132
123
126
136
151
150
149
148
144
140
137
138
140
143
145
148
149
147
144
143
142
143
141
140
140
141
141
142
145
143
138
136
139
148
156
155
152
147
145
143
140
137
136
137
137
136
136
139
142
141
133
126
127
135
153
158
153
147
144
143
142
141
142
144
144
145
145
144
141
140
140
142
144
142
140
140
141
145
147
145
140
138
139
143
147
146
146
145
146
146
147
148
150
148
144
140
138
137
136
136
134
132
134
137
172
170
161
157
154
151
149
152
157
161
165
164
158
149
144
147
153
156
153
151
153
154
154
150
150
155
159
156
149
144
145
147
146
142
138
142
147
149
141
136
141
154
164
162
154
152
154
156
153
151
163
160
154
149
144
142
145
153
161
161
158
156
154
147
141
139
147
154
155
153
155
159
158
150
145
146
152
155
152
148
146
144
140
139
140
146
151
151
142
137
143
159
171
164
150
142
144
151
152
150
155
152
150
148
143
140
143
152
160
160
156
155
156
153
146
140
142
148
152
152
152
154
153
148
142
142
145
148
148
149
151
149
146
144
143
146
150
152
148
143
145
156
167
160
147
138
139
147
153
150
153
149
149
153
152
149
146
147
152
156
157
160
165
164
156
145
142
147
155
154
149
145
145
148
148
148
147
145
146
148
152
154
155
153
148
142
140
144
149
149
147
149
153
152
146
140
142
149
153
149
153
150
153
159
162
158
149
143
142
150
157
163
166
166
158
149
147
153
159
156
146
141
145
152
155
153
151
151
150
149
147
147
152
158
155
143
135
137
144
150
149
146
147
149
146
143
144
148
150
146
155
154
157
160
164
160
150
140
138
147
155
157
157
156
153
151
153
156
156
149
142
143
150
155
153
150
151
156
156
151
143
139
145
154
157
150
140
138
142
149
149
148
151
153
149
142
141
143
144
142
159
156
154
155
157
155
148
141
141
149
154
152
149
149
152
155
157
154
147
140
138
144
150
150
147
147
151
156
156
150
145
144
147
154
154
149
144
142
145
149
149
151
157
160
156
144
139
138
139
141
163
154
148
148
151
152
148
145
146
152
154
152
151
150
155
157
156
151
145
140
141
145
146
146
145
148
151
151
149
148
151
155
157
157
150
144
140
144
150
151
149
147
153
162
160
152
144
140
140
142
165
154
147
146
150
151
149
147
147
153
155
156
155
155
153
151
151
152
152
149
145
143
144
147
148
149
148
145
145
147
151
156
159
159
152
144
139
144
153
153
146
138
140
152
160
157
148
142
142
146
161
154
150
148
149
150
149
150
150
155
155
159
159
155
148
143
146
155
160
154
143
138
142
148
149
146
144
145
147
147
147
148
153
157
155
149
143
145
151
149
141
133
134
143
153
154
146
140
141
145
156
156
155
152
148
148
150
154
156
155
155
159
159
154
143
138
143
156
161
154
142
133
139
145
147
146
146
149
151
148
145
146
152
157
157
152
147
143
141
139
136
134
138
142
145
143
140
140
142
145
157
158
158
154
150
150
153
156
154
152
155
161
161
155
143
136
140
152
159
157
150
142
139
141
146
150
153
153
152
149
147
151
156
158
158
153
147
140
136
133
134
137
143
145
142
136
137
144
150
152
158
157
155
153
150
152
154
154
150
148
154
162
163
155
143
137
140
150
157
159
157
149
141
139
145
154
159
156
153
151
153
154
155
156
158
156
148
142
138
136
136
138
143
146
144
138
138
147
156
156
156
153
152
149
148
150
152
153
150
149
154
159
160
154
146
142
146
151
155
155
153
149
144
142
146
154
160
159
156
154
153
149
146
148
155
158
153
147
144
143
141
140
142
146
148
144
143
146
150
150
155
153
151
148
146
146
150
155
157
156
154
153
155
155
151
147
147
150
150
149
149
148
148
147
149
153
160
160
157
152
148
144
140
142
151
158
157
151
145
143
143
143
143
146
149
152
151
146
140
139
159
158
154
153
150
150
152
157
159
156
149
144
147
151
151
146
143
144
146
147
148
150
152
152
152
154
158
159
155
149
145
144
143
145
151
156
155
148
141
142
145
146
144
143
147
153
155
147
136
133
162
161
160
159
157
156
153
153
152
148
140
135
138
143
144
141
139
140
143
145
146
147
149
150
152
153
155
156
156
153
149
147
149
150
153
153
149
144
143
145
148
147
142
139
144
149
150
144
136
135
154
155
158
162
162
157
150
148
145
143
137
135
137
140
142
144
145
144
142
140
140
139
139
141
147
151
153
155
158
157
154
149
147
150
152
151
145
142
145
149
149
143
137
137
145
148
145
140
138
142
138
141
148
156
157
151
144
143
145
145
144
143
145
147
152
155
154
149
141
137
135
133
131
133
141
148
151
153
155
156
153
147
143
145
150
151
147
142
143
148
148
143
138
140
148
150
144
138
141
148
130
128
135
143
146
144
139
141
145
149
148
145
147
153
160
160
153
146
141
141
139
138
136
137
141
145
147
147
147
148
147
144
141
143
149
152
148
140
138
142
148
148
147
147
150
150
143
137
140
149
137
132
135
136
140
143
143
143
147
151
148
142
145
154
160
154
142
139
143
152
152
148
147
148
148
145
141
139
139
141
142
142
141
143
149
153
149
139
135
139
144
148
150
151
151
147
139
135
140
148
151
145
139
137
141
147
150
149
150
152
149
145
147
154
156
147
137
138
148
159
159
155
152
154
152
145
140
138
139
140
140
140
141
143
148
150
149
144
143
142
140
140
145
152
153
148
140
138
144
147
158
153
144
141
145
150
151
149
148
151
151
151
152
154
154
147
142
145
151
157
157
154
150
147
145
143
142
143
144
143
143
142
142
143
146
148
150
153
153
150
142
139
143
151
155
150
146
148
153
153
156
150
144
141
145
147
145
143
143
147
148
150
151
152
151
148
148
150
153
153
152
149
144
138
135
138
144
148
148
147
147
147
144
144
145
148
151
154
152
150
146
145
146
149
151
149
149
156
161
159
150
144
139
139
144
145
143
141
143
145
145
145
144
145
146
148
150
152
154
151
149
146
141
137
135
139
144
148
148
148
150
150
147
144
145
149
150
145
141
141
144
146
145
144
144
145
147
154
157
155
147
143
139
140
145
148
147
146
146
146
144
141
141
144
148
151
153
156
158
155
149
143
142
144
145
146
144
144
144
146
149
150
146
142
143
145
143
137
133
134
140
142
142
141
142
142
143
144
146
145
148
146
145
145
148
150
149
147
145
146
145
143
144
149
155
158
160
160
160
155
146
141
143
150
154
151
145
141
141
144
147
148
144
141
138
138
139
140
137
140
142
144
144
144
144
143
142
141
138
135
150
149
150
150
148
145
142
141
143
147
148
147
146
149
154
159
161
159
156
149
142
140
144
150
154
151
146
144
141
142
145
147
144
138
131
133
140
149
152
150
147
147
148
146
144
144
143
142
138
134
151
149
151
149
143
140
139
142
148
153
152
148
143
141
146
154
157
155
151
145
143
145
149
151
150
149
146
144
141
140
144
147
144
137
128
131
144
154
158
153
148
144
143
141
140
141
145
148
145
140
150
150
149
145
139
139
145
155
158
155
149
145
142
140
144
151
156
153
150
148
150
153
154
152
149
147
145
143
139
139
143
147
145
139
133
134
142
149
151
148
143
138
137
137
139
142
148
156
156
150
148
150
149
142
137
142
151
158
155
145
139
140
142
144
147
152
156
153
150
151
154
156
153
147
144
143
145
145
142
142
143
145
146
143
140
140
139
139
140
140
137
135
136
140
145
149
151
156
157
153
149
151
148
143
140
144
147
148
141
134
134
139
142
143
146
151
154
152
148
149
150
150
146
139
136
141
147
150
149
147
145
146
146
146
145
144
138
134
132
134
135
135
138
146
155
157
152
148
145
146
153
152
146
144
146
148
147
141
137
137
143
145
144
142
142
146
150
151
149
147
145
143
141
139
139
142
147
151
151
150
149
148
146
144
144
143
139
135
131
131
134
136
139
146
154
158
152
143
136
137
157
153
147
146
150
154
151
146
143
145
150
150
147
143
142
144
149
152
153
150
145
143
145
147
146
144
146
149
150
150
150
149
146
142
139
138
137
137
135
133
133
135
140
144
149
150
148
142
136
134
153
153
150
149
152
155
153
147
143
143
147
146
146
145
146
147
150
153
155
154
149
146
149
149
146
142
144
149
152
150
147
147
148
146
139
134
133
137
139
137
135
137
142
146
145
140
137
139
140
136
145
147
148
151
154
157
151
143
138
139
143
146
148
149
150
149
148
150
152
152
148
145
143
142
140
138
142
147
149
146
142
142
147
149
144
137
135
137
140
138
134
137
143
146
141
133
130
135
140
140
138
138
143
151
158
159
151
142
139
144
149
151
152
152
151
149
146
145
146
146
144
139
135
135
138
139
140
139
139
139
138
139
143
148
149
146
143
141
140
136
133
134
140
141
138
133
133
138
143
144
137
135
142
154
160
157
150
145
147
152
155
153
150
148
150
150
147
143
143
143
143
140
136
137
141
141
137
131
131
136
139
139
140
145
150
151
148
143
140
136
133
133
139
139
139
138
140
145
148
147
142
145
149
154
153
149
145
144
147
152
152
150
146
145
150
154
151
145
143
144
147
149
148
146
143
138
131
129
133
139
142
141
139
140
143
146
146
143
141
138
135
137
141
142
138
136
141
145
148
148
147
152
155
152
144
139
139
140
140
142
145
149
150
152
155
157
154
148
146
147
150
154
155
151
144
134
128
130
137
143
144
142
139
136
133
134
139
142
142
137
137
142
146
142
132
126
130
137
142
145
144
149
150
146
141
139
141
139
135
133
140
152
160
162
158
154
152
151
151
150
147
146
149
150
148
140
134
136
142
145
145
144
141
136
131
131
138
142
140
137
139
145
146
138
127
123
128
135
137
140
138
141
143
144
144
144
144
142
137
135
142
154
162
162
155
149
148
150
152
150
143
137
138
146
153
152
145
142
143
145
145
144
141
139
139
142
145
144
138
136
139
142
141
134
129
133
138
140
138
138
140
143
147
148
146
144
141
139
139
144
150
155
156
152
147
144
145
148
151
149
145
138
135
142
152
156
151
145
143
142
141
137
135
139
148
153
153
145
136
132
135
136
135
133
135
142
144
142
138
137
148
152
154
151
145
139
133
132
136
146
153
155
151
145
141
141
143
147
149
149
147
143
138
139
142
146
145
144
143
140
135
130
130
138
148
154
152
145
137
131
131
133
134
136
138
141
140
135
134
135
152
155
153
148
141
138
134
128
129
139
148
151
149
145
141
139
141
145
149
149
148
146
144
139
135
131
139
145
146
139
131
129
132
139
143
145
143
141
139
136
136
136
137
137
137
136
134
131
131
134
148
150
146
140
137
141
143
139
133
133
138
144
147
147
144
141
141
146
150
150
148
147
148
144
138
138
145
150
148
139
131
131
136
141
140
138
135
136
138
140
143
142
140
138
136
134
132
131
132
137
143
143
141
137
136
141
146
147
142
138
138
142
148
149
148
145
145
146
147
147
148
149
149
145
143
143
151
152
148
141
136
137
141
143
143
139
135
132
133
139
145
145
142
140
140
138
134
131
133
139
143
142
143
141
139
138
141
146
147
145
145
148
151
149
147
146
146
144
142
142
145
147
144
138
138
139
144
146
146
145
145
145
146
147
147
144
140
136
134
139
144
146
144
144
144
142
137
131
132
139
145
147
149
147
144
140
139
141
146
149
150
151
149
146
142
142
142
141
139
139
141
141
137
132
132
132
134
137
142
145
148
148
148
149
148
146
145
145
147
148
148
145
142
142
143
142
137
131
130
137
145
150
149
147
147
145
141
140
142
146
148
148
145
142
138
137
137
139
140
140
140
140
139
136
136
134
134
137
142
144
143
143
144
145
144
143
145
150
158
157
151
143
137
134
135
135
133
130
130
136
153
155
156
159
160
158
154
152
152
153
156
157
153
145
140
144
150
152
149
148
151
153
152
149
150
156
159
156
150
145
145
147
147
145
141
143
149
157
157
148
144
146
151
156
155
154
155
154
149
142
147
151
155
158
158
154
153
156
160
156
151
149
149
145
138
136
140
144
145
146
153
160
162
155
148
149
152
152
149
147
146
145
142
140
139
144
151
159
160
153
147
147
149
153
149
146
145
145
140
138
150
153
157
156
152
150
151
158
162
157
149
146
147
146
141
138
137
139
141
145
155
164
164
153
143
142
144
147
148
149
152
151
148
144
142
142
147
153
155
150
145
145
148
151
149
144
142
140
134
135
153
154
155
154
152
153
153
154
153
150
148
148
151
151
149
145
144
145
148
152
157
162
159
151
143
142
146
150
151
153
154
156
156
155
149
141
137
140
144
145
143
143
147
151
152
150
146
143
139
137
151
152
153
155
158
160
157
148
141
142
149
153
155
155
153
151
151
153
157
158
157
157
157
153
148
147
151
157
159
156
150
150
154
159
157
144
134
134
142
148
148
146
149
151
152
149
145
145
144
141
149
150
154
158
163
164
158
146
138
144
153
156
155
153
153
152
153
155
156
154
153
153
154
154
150
148
152
158
162
157
148
143
146
155
157
148
138
139
148
156
155
152
153
153
150
142
139
141
142
141
153
152
153
156
160
160
155
148
147
153
157
154
151
150
153
155
155
151
147
144
144
146
148
148
147
148
150
153
155
154
150
147
147
152
152
145
138
141
151
158
156
153
155
158
154
143
138
139
141
140
160
154
150
152
155
154
152
151
153
157
156
150
147
149
153
155
154
149
144
140
139
141
143
144
146
149
150
148
148
150
152
153
154
156
152
142
135
138
147
152
147
144
150
160
163
153
146
145
147
145
163
155
150
151
153
153
150
150
152
154
152
149
148
147
148
147
149
150
147
144
143
146
148
149
147
147
148
148
148
147
147
149
153
160
156
147
138
140
147
148
140
134
142
161
170
164
152
149
151
151
160
155
153
152
151
151
147
145
145
147
148
153
153
150
143
141
146
152
153
150
149
154
156
152
145
142
146
152
153
147
140
141
149
157
156
149
145
150
156
152
140
134
141
159
168
163
152
146
147
148
157
156
155
153
149
148
145
143
141
144
151
160
162
157
146
141
146
153
156
154
152
158
155
149
141
140
146
155
155
146
141
143
150
153
150
145
148
157
161
154
144
140
146
155
157
152
146
142
142
142
158
158
157
154
150
151
151
148
143
144
153
163
166
160
150
144
147
153
156
155
154
154
150
144
142
145
150
153
151
146
146
150
154
153
149
145
146
151
152
147
144
143
147
149
147
142
140
144
147
147
157
158
158
156
155
156
157
153
146
144
150
159
162
157
150
146
148
152
154
153
152
147
146
145
148
151
152
150
149
149
151
150
150
151
154
153
148
143
142
139
137
137
140
145
145
141
139
146
154
155
154
156
157
157
155
155
155
152
146
143
145
151
156
154
148
145
148
152
152
148
144
143
146
149
152
154
154
152
151
151
150
144
140
145
157
161
156
146
141
137
132
130
135
144
149
147
143
146
151
153
151
153
154
154
152
149
148
147
146
145
145
146
151
152
149
146
147
149
148
143
141
144
149
153
154
155
158
156
152
148
143
139
138
143
154
162
160
151
143
137
131
131
137
145
149
150
148
147
143
143
157
155
153
152
151
149
147
145
147
150
148
146
148
150
150
147
146
145
145
144
143
146
151
153
152
154
159
159
154
145
139
141
145
148
151
155
156
151
143
138
136
141
144
146
146
148
151
149
142
140
165
160
157
156
157
156
153
149
150
152
151
149
146
146
148
146
145
145
146
146
144
144
145
147
148
149
154
158
157
150
144
145
150
152
150
149
150
149
145
143
143
147
149
149
148
148
152
151
147
145
161
159
161
163
163
158
151
149
150
153
155
153
148
146
145
146
147
148
150
148
144
139
137
140
145
148
151
156
160
159
152
147
147
150
152
152
151
150
149
149
147
145
145
147
152
154
154
152
150
152
146
150
161
169
165
153
143
144
148
151
150
151
151
152
151
151
150
150
152
151
146
139
134
136
145
150
151
152
156
158
155
148
144
147
155
160
157
153
149
149
148
143
137
139
151
159
159
152
151
153
139
144
160
170
166
152
142
143
146
145
143
145
151
158
160
154
148
146
149
153
151
145
140
141
148
151
149
145
145
151
154
150
144
145
153
161
157
148
142
144
148
144
137
136
147
157
159
151
148
150
146
145
152
160
158
153
150
150
147
144
140
141
150
161
162
151
139
138
146
156
157
152
149
151
154
150
143
137
138
146
152
150
144
144
149
153
149
140
135
138
144
145
142
142
146
151
151
146
144
145
155
151
148
145
146
149
153
154
153
150
146
146
152
159
156
144
134
136
146
156
158
154
153
156
157
152
143
140
142
148
151
149
143
141
143
144
141
137
136
139
141
143
147
150
150
147
143
141
143
145
156
153
147
141
139
141
145
149
153
156
155
153
153
155
151
144
140
143
149
154
153
150
150
151
153
152
150
149
149
150
149
144
141
139
140
141
142
143
144
143
142
143
148
153
152
146
141
143
147
151
152
151
147
143
140
137
136
141
148
155
155
154
151
151
151
150
151
152
153
151
149
145
142
140
143
147
152
152
150
147
146
144
140
138
139
143
147
149
148
146
144
144
145
148
148
146
146
150
154
156
149
147
145
143
142
140
137
139
145
150
150
148
147
149
150
151
153
155
156
153
149
143
139
136
136
141
146
147
145
145
147
147
143
140
140
144
147
146
143
143
144
144
142
142
144
146
148
152
154
151
151
149
147
146
147
146
145
145
146
147
145
143
144
147
148
148
150
153
156
154
149
144
142
142
141
139
138
139
141
146
150
151
147
144
143
143
141
137
137
139
143
144
143
143
144
144
143
145
147
143
157
157
156
155
153
153
151
149
147
146
145
143
143
146
147
150
153
154
153
148
143
141
145
150
149
143
138
139
143
149
151
150
147
147
146
141
137
135
137
142
144
146
146
147
145
140
136
137
141
140
158
160
163
162
160
155
150
147
146
149
149
146
142
141
146
155
159
156
149
142
138
139
144
149
150
147
142
142
144
149
149
147
145
143
142
140
141
145
149
151
147
144
145
147
146
143
139
139
141
141
155
157
159
160
156
152
150
149
151
155
153
148
141
138
145
156
161
155
148
142
142
144
146
147
147
147
144
142
140
143
146
147
143
138
135
138
147
156
162
158
148
140
140
143
147
149
150
149
147
142
153
153
154
151
147
149
155
161
162
159
154
149
144
142
146
154
157
152
148
148
150
151
150
147
146
146
144
140
137
140
144
146
144
139
136
138
145
152
156
154
147
140
139
143
149
154
156
155
150
140
151
153
152
144
140
146
157
164
162
155
148
146
148
146
147
150
150
147
147
149
152
154
151
146
144
144
145
145
144
143
143
144
146
146
145
143
141
141
143
145
143
141
142
146
153
158
155
149
143
138
154
156
151
143
141
145
151
151
147
145
146
148
148
145
143
144
146
146
146
147
148
148
147
144
143
144
147
151
151
147
143
143
147
151
151
148
141
139
140
142
142
141
144
151
159
161
153
141
132
134
161
159
151
147
147
149
148
141
137
143
152
154
149
140
135
138
145
150
150
149
146
143
143
145
146
145
144
146
147
148
146
146
146
147
147
148
145
144
145
146
148
148
149
154
160
161
153
139
129
132
165
160
154
152
154
157
154
146
142
147
157
157
149
138
132
137
147
155
158
155
146
142
143
148
149
144
138
138
143
148
150
147
143
140
140
144
145
145
146
148
153
153
151
151
153
154
150
143
136
134
158
158
155
154
159
162
160
153
149
150
155
153
148
143
141
143
150
157
160
156
148
141
143
147
145
139
137
142
150
153
149
143
139
139
140
141
141
141
142
143
146
146
145
145
143
143
144
146
145
140
144
146
148
152
156
158
156
152
149
149
149
148
150
151
151
149
151
154
155
152
146
141
141
140
137
134
139
150
156
153
143
137
138
143
144
141
138
137
138
137
138
138
140
139
136
134
138
145
147
143
133
135
141
148
152
152
149
147
148
149
148
149
152
155
155
152
150
149
149
148
146
144
140
136
133
132
137
144
147
143
138
136
140
146
147
144
141
139
138
137
137
138
140
138
135
134
138
144
146
143
135
136
143
149
151
150
148
149
150
150
147
146
148
151
155
154
150
145
145
147
150
149
143
138
136
133
131
131
132
135
137
138
140
144
146
147
146
143
139
136
137
139
142
141
140
142
145
147
145
141
138
142
149
151
150
149
149
152
151
149
145
145
146
150
156
157
151
143
142
145
151
152
150
147
144
137
129
125
129
136
140
139
137
138
141
146
149
147
140
133
131
135
141
143
144
147
149
146
141
138
139
143
150
149
143
141
144
148
148
145
145
149
151
155
158
157
152
143
141
142
146
149
153
154
151
142
134
133
138
143
142
139
135
133
133
138
145
148
142
131
126
130
137
141
141
144
142
140
137
136
138
141
145
144
140
138
141
143
141
140
143
151
156
158
156
153
150
146
144
143
142
143
148
152
151
145
139
142
146
147
144
141
139
135
131
132
139
144
142
133
128
131
135
135
132
132
134
137
138
138
142
142
144
144
144
143
144
143
139
138
142
150
153
152
150
148
149
150
150
148
145
142
142
146
147
144
140
143
147
147
144
141
140
140
138
137
139
139
137
135
134
136
138
136
132
131
135
141
144
144
147
148
147
147
147
146
145
142
141
144
150
154
151
146
143
145
149
152
153
152
151
146
144
144
146
146
144
144
145
145
142
136
135
142
149
150
144
138
133
132
134
139
145
146
143
140
141
144
146
146
151
151
148
146
143
141
138
135
138
147
156
159
152
144
141
143
147
150
151
151
150
145
142
143
148
151
150
148
147
144
138
130
131
142
152
153
148
140
133
129
130
136
146
153
153
150
147
143
139
139
152
153
147
140
135
135
132
131
133
143
152
155
151
145
141
142
144
147
149
148
145
139
134
138
145
154
154
152
146
139
133
131
135
144
149
147
142
139
134
129
129
131
140
148
152
152
149
141
135
133
152
152
143
134
131
135
137
136
135
139
144
147
147
145
144
142
142
144
147
147
144
138
133
136
142
152
155
152
142
133
130
134
141
146
146
142
136
134
132
132
132
133
136
141
144
146
145
142
139
136
147
146
140
133
131
138
144
146
143
142
143
145
147
147
146
145
145
143
144
146
147
144
140
136
140
150
154
150
138
130
129
135
140
145
146
143
138
134
131
135
139
141
141
139
139
139
140
142
145
145
141
138
137
136
137
140
144
148
150
150
150
151
150
148
146
146
145
142
140
141
145
145
142
136
140
146
148
145
138
131
129
132
136
141
144
145
142
138
136
139
146
149
149
143
138
135
135
138
142
145
138
136
139
142
144
143
142
144
150
154
154
152
149
145
142
142
142
141
139
138
139
139
137
134
138
139
139
139
139
136
133
132
135
139
141
141
141
144
145
147
150
150
148
141
136
133
133
133
136
139
139
139
141
145
148
146
141
140
145
151
152
150
145
141
138
137
136
138
138
138
137
135
134
132
134
133
133
137
142
142
139
136
137
138
137
135
138
143
149
149
146
144
140
135
133
132
132
133
134
138
145
146
153
160
164
160
157
155
153
151
148
149
148
146
146
150
154
155
152
150
151
147
142
141
148
155
155
152
148
147
147
148
149
149
147
145
148
156
161
154
145
138
138
145
149
152
156
156
151
141
149
151
157
166
167
160
154
152
153
150
145
145
146
148
145
143
144
146
145
146
151
152
152
150
151
153
153
149
147
148
149
148
144
142
141
144
150
159
167
161
149
137
136
143
148
152
154
151
145
141
153
155
159
162
161
157
154
155
156
150
144
142
145
147
146
143
143
143
144
147
155
161
161
155
150
150
150
149
150
151
153
150
145
141
141
143
148
152
156
153
146
137
136
145
155
161
158
146
138
137
155
158
157
153
151
155
157
158
154
149
146
146
145
145
146
149
149
148
148
152
158
164
161
153
146
146
150
155
157
157
157
154
151
149
147
142
140
142
144
146
144
140
140
149
161
167
162
149
138
137
155
160
156
149
149
156
159
155
150
150
153
153
148
144
147
150
152
151
150
154
158
161
157
149
142
142
150
161
165
162
156
153
154
156
153
144
136
137
143
148
148
146
144
148
153
156
153
149
144
142
152
156
156
153
154
159
159
153
147
153
159
158
151
146
148
151
152
149
148
151
156
155
151
146
141
141
147
158
164
162
153
148
149
155
155
146
138
140
150
157
155
149
145
144
142
140
140
144
148
147
149
151
154
156
159
160
157
151
150
156
159
157
152
151
154
154
152
148
147
149
151
148
146
143
144
145
147
150
156
159
154
146
144
151
154
149
144
144
153
159
156
150
145
144
142
138
139
145
151
152
151
149
151
156
161
160
157
154
155
156
153
150
150
154
158
157
154
151
150
149
149
147
146
146
148
150
149
147
150
156
155
147
142
148
152
149
142
141
146
151
148
143
143
148
149
145
144
149
156
156
155
152
153
158
162
160
157
156
155
151
145
144
148
154
154
152
151
152
150
148
150
154
156
155
152
151
150
149
151
152
150
145
143
148
150
146
138
138
141
142
137
134
140
152
155
150
144
149
156
158
155
155
156
159
160
157
153
150
148
145
143
148
153
155
150
146
147
149
147
146
152
161
164
158
149
146
148
152
151
147
145
146
148
148
144
140
141
148
151
146
135
132
141
155
158
151
144
145
150
151
154
156
157
157
156
153
148
143
140
142
150
158
162
159
152
147
147
147
146
147
153
162
161
151
142
143
148
150
146
142
145
152
154
148
139
136
147
161
164
154
143
139
146
155
157
154
149
144
143
141
154
155
157
157
155
154
151
146
142
145
154
163
164
161
155
150
150
149
150
153
156
158
154
146
143
144
147
147
143
142
149
155
155
149
140
139
148
159
161
154
149
146
149
151
152
151
150
147
144
141
155
156
157
159
160
161
159
154
148
148
150
155
157
156
154
152
151
151
153
154
153
151
149
149
148
147
146
144
144
148
151
149
147
147
147
148
148
148
149
148
145
144
144
145
147
145
144
145
148
149
154
156
157
159
160
161
160
156
150
147
147
148
149
149
150
150
150
151
150
148
147
147
150
153
152
149
146
143
144
148
148
142
139
145
152
154
149
144
144
145
143
141
142
143
145
143
139
141
147
153
152
155
156
156
155
154
151
146
145
148
151
150
149
146
146
147
148
149
146
143
144
147
152
155
153
150
148
144
140
140
141
141
142
147
151
152
149
146
144
145
145
145
148
147
144
139
137
141
143
148
156
156
155
153
151
149
144
139
141
150
159
158
152
147
144
146
147
148
147
145
145
147
150
152
150
149
149
146
140
137
138
145
151
151
147
144
144
143
142
141
143
152
159
156
146
139
141
147
146
145
163
161
158
155
154
152
149
144
145
152
160
160
153
147
146
147
149
150
150
149
147
144
144
145
145
146
147
148
147
144
144
148
153
151
144
140
140
141
137
134
139
151
164
164
154
146
147
151
151
149
164
161
161
159
156
153
150
150
152
155
155
155
150
148
148
149
149
150
152
153
150
144
141
142
144
145
146
148
151
152
151
149
148
147
144
143
143
143
140
137
140
148
158
163
159
155
153
153
154
155
157
158
164
164
157
148
146
151
158
157
152
150
150
151
152
150
148
148
151
155
154
148
144
144
148
149
146
145
146
152
153
150
145
144
144
148
149
150
147
146
146
146
145
149
155
160
159
155
154
155
154
158
167
169
159
147
146
151
158
156
151
149
152
155
155
150
145
144
148
154
156
151
148
147
149
148
143
139
140
147
152
151
147
144
144
149
149
149
147
147
149
145
138
137
146
158
161
157
151
149
156
157
164
164
157
149
150
154
154
152
149
150
153
156
154
150
144
143
147
152
153
150
148
146
146
143
138
135
138
147
153
153
149
146
145
145
143
141
140
142
144
144
141
139
144
152
157
153
146
141
154
152
153
150
148
146
148
151
151
150
150
150
151
153
151
148
146
146
149
151
150
148
146
145
145
142
138
138
142
150
155
154
150
148
145
142
138
137
137
139
142
145
149
149
147
147
147
146
142
139
149
148
148
146
146
145
145
147
150
152
152
151
150
150
150
149
150
153
154
153
149
147
147
147
147
146
145
145
148
151
152
151
149
146
144
141
139
139
139
140
140
143
148
151
149
145
143
143
142
142
147
148
149
151
151
149
145
146
150
153
152
151
152
154
154
153
154
156
157
155
152
150
149
148
149
149
151
151
149
147
147
147
146
143
142
143
144
145
143
140
139
138
141
144
145
144
144
145
144
143
149
151
151
152
151
149
148
148
149
148
146
147
154
162
161
154
150
151
154
154
153
152
151
149
147
148
149
148
145
143
144
147
146
142
141
144
148
150
147
144
142
139
140
141
143
144
144
145
144
141
154
155
153
148
144
144
149
150
147
141
138
141
153
162
159
149
144
144
147
149
149
150
150
149
145
143
143
142
142
144
146
147
146
145
145
145
146
147
147
147
147
147
146
146
143
139
137
140
143
139
160
160
158
150
145
145
149
150
147
142
139
141
147
151
149
145
144
143
144
143
143
145
148
149
147
143
139
140
144
147
147
146
146
148
150
147
142
140
143
147
149
150
150
150
143
135
132
136
142
141
161
161
161
158
155
152
151
149
147
147
147
145
142
140
141
146
150
148
145
143
143
146
149
152
151
147
144
143
146
150
150
146
144
146
149
148
142
139
141
144
144
145
147
149
146
142
139
141
144
143
157
159
161
161
159
157
155
152
151
151
151
147
141
137
140
148
153
151
147
144
146
150
151
151
152
152
149
146
147
151
153
149
143
141
143
145
144
142
142
142
142
142
143
146
148
149
149
149
146
141
156
159
159
156
153
155
159
161
159
156
151
147
142
140
142
147
149
146
144
144
147
150
149
147
148
150
148
146
147
151
153
150
144
141
141
142
143
142
141
144
147
147
146
144
143
144
145
146
143
136
156
158
155
148
146
151
160
166
164
159
153
148
145
143
142
142
143
142
143
144
147
148
146
145
144
144
146
149
152
152
148
146
146
147
147
145
143
142
143
145
148
148
146
142
139
136
134
135
133
129
154
154
151
147
146
151
156
159
157
156
156
153
150
144
140
139
140
143
146
148
149
148
147
146
145
144
146
151
154
152
144
143
147
152
153
150
147
147
148
146
142
140
142
143
142
141
139
133
125
123
151
149
149
150
153
155
153
147
145
150
159
161
154
144
137
136
140
146
153
156
153
148
146
148
151
149
145
145
147
148
146
145
147
149
149
151
152
153
154
151
148
144
146
148
151
150
145
137
128
128
153
151
151
156
161
163
157
146
142
148
160
162
155
145
138
139
141
148
156
159
155
147
143
146
151
149
141
136
138
145
148
147
143
140
142
148
152
153
154
154
155
154
151
151
151
150
147
144
141
140
155
155
156
160
163
166
161
154
151
154
160
159
154
149
147
145
147
151
155
156
153
146
142
142
144
142
138
137
141
144
146
142
139
138
142
148
150
147
145
146
149
149
147
144
143
144
146
148
149
149
150
154
156
158
157
157
156
156
157
158
158
153
151
151
152
151
151
152
152
151
151
150
148
142
138
137
140
146
149
146
141
139
139
142
145
147
146
141
138
137
140
141
140
137
136
139
144
149
149
146
145
149
152
152
149
147
148
152
154
154
149
147
148
149
151
151
150
151
150
150
153
157
154
145
138
135
141
148
149
144
140
141
144
146
144
143
143
141
138
136
139
142
143
139
137
138
143
147
144
139
147
149
151
149
146
147
150
152
150
143
139
142
146
148
149
150
150
149
149
150
154
157
155
146
140
135
138
140
142
142
141
142
142
141
139
140
142
144
141
140
143
147
148
144
142
142
144
143
138
134
147
148
148
147
147
150
154
155
148
139
135
142
147
149
150
150
150
147
147
148
150
151
150
148
146
141
139
140
144
145
143
139
137
136
136
141
146
148
144
140
140
143
144
145
146
147
145
139
132
129
138
139
143
145
145
147
150
151
147
143
141
145
147
149
150
150
149
145
144
144
144
144
147
151
153
150
147
149
151
150
144
137
135
137
139
143
148
149
144
137
133
133
137
141
145
146
143
137
133
131
131
134
143
148
144
141
141
143
145
144
144
143
144
146
148
149
147
145
145
144
143
142
144
146
149
149
149
153
155
152
144
139
139
142
142
141
144
145
143
136
129
128
133
138
140
140
139
140
141
141
136
140
149
152
147
141
139
140
142
141
141
141
142
145
146
147
148
148
148
148
147
146
144
141
138
136
140
147
151
149
143
140
142
144
141
136
136
137
138
135
134
135
139
142
139
135
135
142
148
151
148
149
150
150
148
145
144
142
142
143
146
148
149
149
147
148
150
152
151
151
151
152
149
144
137
133
135
141
146
146
143
139
141
145
146
139
133
131
133
134
136
140
146
148
143
136
135
140
146
149
152
150
145
143
143
147
147
145
144
148
154
157
155
151
147
146
147
149
148
148
148
149
150
149
146
142
141
142
144
145
145
142
144
148
150
143
135
132
132
133
134
138
144
148
147
142
139
138
136
136
152
149
143
138
139
143
144
145
145
149
155
156
151
146
143
142
142
142
142
143
142
140
139
142
147
149
146
143
141
142
146
147
150
150
148
141
135
134
134
134
132
131
135
141
146
146
144
139
134
131
151
152
147
141
139
140
140
142
143
147
148
147
143
141
140
140
140
138
139
142
142
137
130
131
139
147
147
142
135
137
144
148
150
146
143
140
137
136
136
134
130
128
130
136
143
144
145
143
142
139
146
147
147
145
144
142
139
139
141
144
145
143
141
141
142
143
142
140
140
143
145
142
136
133
137
145
146
139
132
132
139
143
142
138
136
139
141
140
137
133
131
131
134
136
138
136
138
143
149
148
138
135
138
145
148
146
139
137
140
144
146
146
143
144
145
146
144
142
141
142
144
144
144
147
149
150
144
137
132
132
135
136
135
133
134
139
142
143
140
135
135
138
140
138
133
129
130
136
144
144
134
128
133
143
149
146
140
138
143
147
146
144
143
143
144
145
144
142
141
139
136
135
139
149
156
152
140
134
134
136
135
134
135
135
137
138
140
143
142
141
141
142
142
137
130
126
128
132
135
137
140
136
138
144
147
145
141
141
146
149
146
141
139
139
141
142
141
141
141
138
131
126
129
138
146
144
135
132
135
139
138
136
137
139
139
138
140
142
143
141
141
141
140
135
132
131
133
135
137
138
153
153
157
157
156
152
152
157
160
157
151
146
144
143
146
149
153
158
159
158
155
148
142
143
149
154
151
147
145
147
150
150
151
151
148
143
139
141
147
149
144
140
139
143
146
148
151
152
149
144
159
157
159
162
162
155
150
153
157
156
151
147
146
146
147
147
149
154
156
156
154
148
144
147
152
156
153
147
147
149
152
150
145
144
146
147
147
147
151
153
150
144
140
143
147
152
155
154
152
148
158
155
156
161
162
158
155
155
157
155
153
151
152
153
151
149
149
151
153
152
151
149
147
150
153
155
153
150
149
153
155
151
144
141
146
151
151
149
147
151
152
147
141
145
154
163
163
156
149
147
157
157
156
153
153
155
157
159
159
158
157
155
153
150
149
150
150
150
150
150
148
147
147
148
150
151
152
153
153
155
156
152
148
147
149
151
148
145
144
147
151
149
144
147
156
166
168
158
148
144
161
165
160
150
145
149
155
158
157
160
162
158
149
142
144
149
151
148
146
145
145
144
145
145
144
144
147
152
154
154
151
151
152
154
152
145
140
140
145
149
150
147
144
143
147
155
159
156
150
144
161
167
162
152
147
150
152
152
153
158
162
158
147
140
143
149
151
146
143
143
144
145
145
144
141
139
140
146
151
152
148
146
148
153
152
143
137
139
147
153
151
146
141
139
139
142
145
148
149
146
157
159
159
156
154
154
153
151
151
155
158
155
148
146
148
151
151
148
147
149
150
148
146
145
144
142
140
142
149
155
151
141
137
144
149
148
144
144
149
153
152
147
144
143
141
140
140
144
147
148
151
152
156
159
161
160
157
155
153
151
149
149
150
152
152
151
151
152
155
158
157
152
148
147
149
149
146
144
151
161
159
143
133
136
146
151
148
144
145
148
148
147
147
147
145
142
142
145
149
151
151
152
156
162
164
163
159
158
155
150
144
145
150
152
151
148
149
153
155
156
156
154
153
153
154
154
151
149
153
162
164
152
140
139
141
144
143
142
142
142
141
141
143
146
143
139
139
145
153
154
153
155
159
162
163
162
158
157
155
150
147
148
151
152
151
147
148
149
148
147
149
153
154
154
154
154
153
150
148
153
159
158
151
144
138
137
141
145
147
142
136
133
137
141
139
135
137
145
151
151
155
157
159
160
161
159
156
153
152
150
152
154
156
155
152
149
148
146
145
146
149
152
151
149
150
152
150
145
139
141
152
160
156
148
139
138
146
155
154
146
139
136
138
140
140
141
144
147
146
144
156
157
158
159
160
159
156
152
150
150
152
155
156
155
153
150
147
147
150
155
156
153
148
146
146
147
144
140
136
140
151
157
154
148
142
141
149
156
156
152
149
147
146
143
142
147
153
150
144
139
156
156
158
159
161
162
159
155
152
150
150
149
150
151
153
151
147
147
153
159
158
153
148
146
145
143
140
138
142
149
153
151
147
146
146
145
146
147
150
154
156
154
149
143
142
147
152
149
143
139
155
155
156
157
159
162
162
157
155
154
152
148
146
147
152
153
149
144
146
150
152
151
150
150
148
143
139
140
147
151
149
143
140
144
148
146
143
142
147
154
157
155
148
142
140
143
144
144
141
141
154
155
155
154
156
159
159
156
155
159
162
158
151
148
150
153
151
146
143
143
147
149
151
153
151
145
141
139
140
144
143
140
141
145
147
144
142
142
146
153
156
156
153
145
141
139
140
143
142
143
154
157
157
155
154
156
154
149
149
157
167
166
158
150
148
150
152
150
148
147
147
148
149
151
150
146
140
136
135
137
141
145
148
148
146
143
142
142
144
147
151
157
164
158
148
141
142
146
147
145
158
161
161
158
155
154
151
147
144
150
157
159
155
151
149
149
150
150
152
152
151
148
147
146
145
143
139
136
136
140
145
149
150
147
143
141
142
142
139
137
142
153
166
167
157
147
145
148
150
148
162
162
160
156
152
152
152
151
149
147
147
147
147
149
152
152
148
145
148
152
153
150
146
144
143
141
139
137
139
143
148
149
148
143
137
137
139
141
140
137
141
149
157
160
156
150
148
149
151
152
161
158
154
146
143
147
153
158
159
153
147
144
145
150
154
152
146
142
144
151
155
153
148
145
143
141
138
137
139
143
148
150
146
140
133
132
136
143
147
149
150
149
143
142
144
149
152
152
152
152
156
153
151
141
137
143
153
161
163
158
152
149
148
149
150
150
147
145
146
149
152
151
148
144
139
137
135
136
139
144
148
150
148
144
138
135
137
144
149
151
151
147
138
134
139
150
156
154
150
147
150
150
151
142
137
141
149
156
157
155
154
152
149
147
147
150
152
150
149
146
145
145
143
138
133
131
132
136
141
147
149
151
151
151
149
143
141
143
143
143
143
143
144
143
144
150
154
151
144
139
146
147
149
146
142
141
144
148
149
148
149
149
148
147
148
153
157
155
150
145
142
143
142
138
133
130
130
135
140
146
149
152
154
156
154
148
143
142
140
138
138
142
151
154
150
148
148
145
139
133
147
146
147
148
148
147
145
144
145
146
148
149
149
149
152
156
160
158
155
151
150
152
153
149
142
134
132
135
140
143
148
153
156
155
150
145
143
143
140
137
134
138
147
151
150
147
146
145
141
135
151
150
149
152
154
154
151
148
147
145
146
148
151
154
154
154
155
157
159
158
159
162
164
159
150
140
138
141
142
144
149
154
156
152
145
143
144
145
143
137
132
132
139
144
147
148
149
148
145
141
154
154
154
154
153
154
155
154
149
141
137
142
152
160
158
150
148
151
154
156
157
161
164
160
152
147
148
148
147
147
150
154
155
150
144
145
148
150
147
140
135
135
141
145
144
142
142
144
146
143
155
158
156
150
145
146
153
155
149
137
130
136
150
159
157
148
144
145
147
148
149
149
151
150
149
150
152
151
147
146
147
150
151
148
147
147
148
148
147
144
143
146
151
150
141
132
131
139
145
143
155
157
156
147
141
141
148
151
147
141
138
141
148
152
151
147
145
146
147
149
148
145
145
145
146
149
152
149
144
142
142
144
146
148
149
147
143
139
140
143
147
152
155
151
139
131
132
142
149
146
153
154
154
149
145
144
146
147
147
148
150
150
149
146
145
145
148
151
153
155
154
153
149
148
149
151
152
148
144
145
145
145
143
146
148
146
140
134
132
135
142
149
152
150
144
143
147
154
154
148
152
154
155
153
152
151
151
150
148
148
150
151
148
145
141
143
146
149
151
154
157
158
155
152
152
153
153
151
150
153
154
151
144
143
145
146
142
134
130
132
140
148
152
150
149
150
154
157
153
147
154
157
158
155
154
155
157
155
151
147
145
145
145
143
142
142
143
144
146
148
152
154
151
149
148
149
150
152
155
158
158
154
146
142
143
145
143
138
136
139
147
154
154
147
142
141
143
146
146
144
157
159
157
152
151
154
159
160
157
149
144
143
144
145
145
145
146
145
145
146
147
149
146
143
140
140
144
150
154
155
151
149
147
146
146
146
144
144
144
145
149
150
147
139
130
126
129
136
139
138
154
154
152
152
153
156
159
160
158
153
149
149
149
149
150
150
151
150
151
151
150
148
146
142
139
138
141
147
150
150
145
144
147
151
151
150
149
150
149
142
138
137
138
136
130
129
133
137
138
136
147
145
148
154
158
160
158
155
152
151
154
156
156
154
151
149
146
148
152
157
156
150
145
143
144
145
144
145
146
146
144
144
146
148
149
151
154
154
151
141
130
130
136
141
139
137
139
145
147
144
144
142
146
153
158
161
157
149
145
148
155
159
158
155
151
145
138
138
146
156
160
152
143
140
145
150
148
143
140
142
144
145
143
142
143
149
153
154
150
143
136
135
142
146
146
142
141
147
153
154
147
144
145
148
152
154
152
147
147
152
157
157
154
152
151
146
138
134
141
153
162
157
146
137
139
145
147
143
137
137
141
144
142
140
141
146
150
150
146
142
142
143
144
146
146
145
144
144
149
153
150
148
147
148
148
147
147
149
154
158
158
153
148
146
147
146
142
139
142
152
162
162
153
141
137
141
147
146
141
137
138
143
143
141
141
143
146
145
140
137
140
143
144
143
145
146
145
143
141
141
152
153
154
154
151
148
148
151
153
155
152
147
143
141
141
144
146
148
149
151
158
162
158
148
142
144
150
151
147
142
141
144
144
141
137
136
140
141
136
132
136
143
146
145
145
145
144
141
136
132
156
157
156
154
151
151
152
151
147
141
140
144
144
140
138
142
150
155
155
152
152
155
155
152
148
147
150
152
149
147
145
144
142
138
133
134
136
136
133
131
137
143
147
145
145
144
142
138
135
132
156
154
150
148
147
151
153
149
140
133
135
144
145
141
138
143
152
158
159
154
149
146
149
152
153
151
150
151
152
150
146
141
140
141
141
141
139
134
134
136
143
145
145
144
145
143
139
135
134
135
144
143
143
145
146
149
149
147
142
139
139
142
142
140
140
145
151
156
159
155
148
143
145
151
155
155
154
155
156
154
146
140
142
151
157
154
145
138
138
143
148
147
145
143
143
141
138
135
136
138
131
135
145
150
148
144
143
144
146
146
143
139
138
141
144
147
148
150
153
152
147
142
142
146
151
153
154
157
158
155
146
141
145
155
161
159
152
146
145
146
149
146
143
142
141
140
138
140
142
143
132
140
151
155
149
141
138
141
145
146
143
140
143
148
150
149
147
148
148
146
145
143
144
143
142
142
145
151
153
151
145
142
145
149
153
153
151
149
147
145
143
139
140
140
140
139
139
143
145
145
144
148
151
152
148
143
140
140
142
142
144
147
152
154
152
149
148
149
147
144
144
147
149
146
139
134
136
142
145
145
144
144
145
146
146
145
143
143
142
141
140
138
138
139
138
137
136
138
139
138
151
150
146
145
146
147
146
145
142
142
145
151
154
153
149
148
149
149
146
143
143
148
152
149
143
137
134
136
138
142
145
147
148
148
146
141
136
136
138
141
140
138
137
137
137
136
134
132
131
131
149
148
144
143
146
150
150
149
146
146
148
150
149
146
144
145
147
146
142
141
142
145
147
145
144
140
136
133
135
141
148
150
149
146
143
139
135
135
138
141
140
137
135
136
138
139
135
132
133
135
145
147
148
149
148
147
142
143
146
150
150
147
143
142
143
145
145
141
140
140
142
141
138
136
138
140
138
134
134
139
148
149
143
137
136
137
139
141
141
140
137
134
133
136
140
139
135
134
138
140
141
145
150
155
153
143
132
131
139
148
148
146
142
143
145
145
142
139
139
139
141
141
140
138
139
140
137
134
135
139
146
146
137
129
130
136
143
145
143
137
133
132
134
136
139
136
133
135
141
142
137
138
146
154
154
143
130
127
135
142
143
142
142
144
145
143
139
137
138
139
139
141
147
154
153
146
135
131
133
140
145
144
138
132
131
138
144
147
145
137
132
131
133
135
135
132
132
136
140
139
137
133
139
147
149
142
135
135
138
140
137
136
138
142
144
143
141
140
140
138
135
136
146
161
163
152
134
128
133
141
144
144
142
141
140
141
142
145
145
141
137
133
133
132
132
133
136
138
139
137
144
140
140
143
141
139
140
145
147
144
136
133
135
139
143
145
144
145
144
141
135
131
137
151
157
152
137
130
132
139
142
142
143
144
144
142
142
144
145
144
141
137
134
133
135
137
139
138
138
137
164
165
161
153
146
141
146
154
159
156
149
143
140
138
137
138
144
153
160
162
159
155
153
154
155
154
150
145
144
145
148
149
150
150
148
143
138
135
136
141
145
146
146
148
147
146
145
142
141
144
165
163
158
153
148
145
148
155
160
160
154
147
144
143
143
144
149
156
161
162
159
155
151
152
155
156
152
147
145
148
150
149
145
146
150
152
147
139
137
144
151
151
146
144
145
147
149
148
148
149
163
159
156
155
153
151
152
156
160
159
156
154
155
157
157
154
154
156
158
157
153
147
145
148
152
154
152
148
148
152
153
148
142
143
152
161
155
145
138
145
154
155
147
141
144
151
155
154
153
151
159
160
160
159
156
153
153
157
159
158
156
154
156
159
158
155
153
153
155
153
147
142
141
145
149
152
150
147
148
151
152
148
143
145
152
158
154
146
142
147
157
157
148
141
142
153
161
160
155
149
159
165
164
158
153
151
151
154
156
158
157
154
150
149
149
150
151
151
150
147
143
141
144
149
151
148
144
143
144
146
145
145
146
148
148
145
144
143
146
152
157
156
148
140
140
151
159
159
152
146
161
166
164
156
149
148
149
151
154
158
160
157
148
142
143
149
152
151
148
144
142
144
150
154
153
145
139
137
140
142
140
138
140
144
143
138
136
139
147
153
154
152
148
143
142
146
150
149
145
143
162
164
159
153
148
147
150
153
155
157
160
158
150
143
141
146
151
152
151
148
147
148
151
154
153
146
138
135
140
145
143
134
130
133
138
141
141
141
145
148
150
150
150
149
146
145
143
140
138
141
157
158
156
153
150
149
152
155
156
155
154
154
151
145
140
142
147
151
155
155
153
149
146
146
150
149
144
140
145
154
153
140
128
127
136
143
147
145
144
145
147
150
152
151
147
145
144
142
141
142
151
153
155
155
153
153
153
156
155
153
151
151
150
146
140
141
144
149
154
156
154
146
140
142
151
154
152
148
150
159
162
150
138
134
137
143
146
147
147
146
146
146
146
146
143
142
144
147
148
147
151
153
154
155
156
156
156
158
157
155
152
150
148
146
144
144
144
146
149
151
151
145
140
143
152
157
156
151
150
156
157
153
146
141
142
143
145
146
147
145
143
140
138
137
134
134
139
147
150
148
155
154
153
155
158
160
161
162
162
157
153
150
148
150
150
148
146
145
149
152
153
149
144
146
151
154
151
145
143
147
151
150
145
144
146
148
148
146
144
141
141
139
138
133
128
130
137
144
146
144
154
153
154
158
161
162
161
159
158
155
150
149
150
154
155
151
146
146
153
160
158
152
146
146
148
147
140
135
135
144
150
150
145
145
147
150
149
145
142
143
147
150
146
138
133
137
146
148
143
139
152
152
155
159
161
159
157
152
151
150
148
147
148
154
158
155
148
144
151
160
159
151
145
145
146
142
136
134
139
149
152
150
146
145
145
145
144
142
142
146
153
157
151
142
139
147
158
156
143
134
151
152
154
155
156
158
156
152
149
152
154
151
148
151
158
159
149
141
143
149
151
149
145
147
147
144
140
143
150
155
152
144
141
142
145
144
141
140
142
147
152
153
148
139
139
150
161
158
143
131
151
153
152
153
155
161
163
160
156
159
163
159
154
153
156
157
150
142
141
145
146
146
147
151
152
149
145
146
153
154
147
138
135
141
147
148
145
142
143
147
148
148
144
140
142
150
157
153
143
136
149
152
154
155
158
163
165
162
158
159
162
161
158
156
155
153
149
146
149
151
148
145
146
150
153
150
145
141
143
145
144
139
138
143
150
153
150
146
145
146
146
146
148
150
151
151
151
148
144
142
149
153
157
159
159
161
159
155
150
149
152
153
155
156
155
151
148
147
152
154
152
147
145
146
148
147
142
138
137
139
143
144
144
145
148
152
151
148
146
144
142
145
150
156
156
152
148
146
146
147
155
155
154
154
155
157
155
150
144
143
144
145
148
153
156
153
148
143
146
151
153
151
147
144
143
142
141
139
138
139
141
145
147
144
142
142
144
145
146
147
145
144
142
144
145
147
147
147
147
148
160
154
146
141
146
155
159
156
149
145
144
144
144
149
153
152
147
142
142
148
154
154
151
145
140
138
139
141
141
140
141
145
146
144
138
135
137
141
147
153
152
145
132
125
128
141
149
150
148
146
155
149
140
132
137
149
159
159
153
146
145
144
143
143
145
148
148
147
147
147
150
150
149
143
138
135
137
141
144
144
143
146
149
151
147
140
137
141
146
151
151
144
133
125
129
143
153
153
149
145
145
143
140
134
133
140
150
153
148
143
144
144
142
141
142
147
152
153
150
145
142
142
143
142
138
136
137
141
144
145
145
148
153
158
157
149
142
143
143
143
142
142
142
141
142
147
152
151
146
144
142
144
145
141
137
138
142
144
142
141
143
145
144
143
145
151
155
154
149
143
142
145
147
147
144
140
139
140
141
143
144
147
152
157
155
147
142
143
141
137
136
141
151
154
151
148
148
147
144
140
149
149
148
146
144
141
141
141
141
142
146
149
149
148
149
152
154
153
150
148
151
157
161
158
150
142
139
138
138
139
144
149
153
152
144
138
139
142
142
137
135
139
149
153
152
148
148
148
145
140
156
154
152
151
149
146
143
143
143
144
148
151
151
148
146
148
151
153
154
154
157
163
167
162
151
142
139
139
141
143
148
154
156
151
140
136
140
144
145
139
134
135
142
147
149
148
149
149
147
142
159
159
159
156
151
147
148
148
147
144
145
148
149
144
140
143
148
154
155
151
149
150
155
154
149
146
146
148
149
150
154
158
159
153
145
143
145
146
144
138
132
133
143
148
145
139
139
144
146
143
157
162
162
156
149
146
148
150
148
144
141
143
145
142
140
143
148
153
152
146
140
137
139
142
146
150
155
155
152
150
154
158
159
156
151
148
146
143
140
137
135
139
148
150
141
130
130
139
145
142
155
159
158
151
144
142
143
145
146
148
149
148
146
145
144
146
148
152
153
151
147
140
136
135
140
151
157
155
147
143
147
156
159
156
153
147
142
137
136
139
143
150
155
150
139
132
136
145
151
146
153
155
153
146
142
141
141
143
146
150
153
153
153
151
148
145
145
148
155
159
158
151
142
136
137
146
152
150
143
139
145
153
156
153
151
146
142
138
136
139
146
154
156
150
142
139
148
157
158
152
151
153
153
149
147
147
148
147
146
146
149
153
155
153
146
140
139
142
151
157
160
157
148
139
136
141
147
148
145
144
148
152
151
148
147
147
147
145
140
139
145
153
156
152
146
147
154
158
156
153
149
155
156
155
154
154
154
151
145
140
141
146
150
151
147
140
139
140
145
149
153
154
149
141
137
140
146
148
146
145
148
150
147
144
144
147
149
149
144
143
146
151
152
150
146
145
149
149
150
150
151
155
156
156
156
156
156
153
147
140
137
141
148
152
154
152
150
147
145
145
147
150
147
141
136
138
143
144
143
143
143
145
145
144
144
145
144
146
146
146
148
149
147
144
142
145
148
149
148
148
154
153
152
153
154
155
155
157
154
146
142
145
151
156
162
164
162
154
148
145
144
146
146
140
137
136
138
140
141
140
140
142
144
146
146
144
143
145
145
144
145
144
143
141
139
141
147
152
155
153
153
151
149
151
153
155
158
161
159
153
148
151
154
158
161
161
158
151
145
142
144
145
145
141
140
139
140
141
142
143
143
143
145
145
145
145
146
147
144
138
134
134
142
144
139
136
139
151
160
160
148
147
146
146
148
152
155
157
156
153
151
151
152
153
153
150
143
136
136
142
150
151
146
140
141
144
146
146
143
143
144
146
146
144
142
143
145
146
142
135
129
132
142
147
144
137
135
143
154
157
145
141
139
138
139
142
144
146
148
151
151
150
147
147
148
144
133
126
132
146
160
161
150
137
136
143
150
149
142
139
141
147
149
145
139
137
138
140
138
135
133
137
144
149
150
145
141
139
143
146
146
140
137
136
136
138
140
142
147
152
152
149
145
145
148
147
141
134
138
149
164
164
153
139
136
143
151
151
143
137
137
144
148
143
136
132
133
135
133
132
136
142
146
148
151
150
145
137
134
134
150
145
144
145
145
145
145
146
149
151
151
148
146
144
145
149
150
147
147
149
154
156
152
147
146
149
152
151
145
142
140
144
142
138
134
131
132
132
127
124
131
140
144
144
147
146
141
135
133
133
154
151
150
151
150
149
147
145
144
144
146
148
145
140
138
145
154
157
155
151
147
147
149
152
154
153
150
145
143
145
147
146
142
138
136
137
134
129
122
121
128
135
139
141
143
142
138
135
138
141
154
153
150
148
147
147
143
139
136
138
142
147
144
137
134
141
152
160
162
158
149
144
145
150
155
153
145
140
141
146
150
148
146
147
148
147
137
128
124
128
134
138
139
141
142
142
140
140
145
149
151
150
147
145
145
144
142
139
138
140
143
146
144
140
141
144
150
158
163
163
153
144
143
149
153
151
145
143
145
149
148
145
148
159
166
159
144
134
132
139
146
147
144
142
142
141
141
143
145
148
145
145
145
145
145
144
144
145
147
147
146
145
146
150
153
151
150
153
158
158
151
144
144
148
151
149
147
147
151
152
147
143
147
160
168
168
156
147
143
146
152
150
144
141
141
143
144
141
139
139
145
145
146
147
146
144
143
145
147
148
146
145
149
155
156
152
150
150
151
148
144
142
145
148
149
146
146
147
149
149
146
144
145
152
160
168
166
158
151
148
146
141
136
136
140
146
147
142
135
130
150
148
148
147
146
143
140
140
141
143
145
146
149
151
151
149
148
149
146
141
139
142
146
147
144
142
142
142
142
142
144
145
143
145
150
159
162
158
152
148
145
139
133
133
138
144
145
140
133
129
149
149
147
147
146
145
142
140
139
141
142
144
146
146
145
148
152
152
147
140
139
144
147
146
143
141
141
138
137
137
140
141
141
142
147
153
154
151
148
147
146
143
138
137
140
142
141
138
137
138
144
144
145
147
149
149
145
144
144
145
144
144
143
144
147
152
157
155
147
140
141
145
148
146
144
145
144
140
136
136
137
138
137
139
146
151
151
145
143
144
147
147
145
145
148
145
138
135
139
145
139
139
142
148
150
146
140
141
147
152
150
147
146
147
151
155
156
151
144
139
140
143
144
143
144
146
146
142
139
137
138
137
135
136
142
148
148
143
139
140
144
145
146
148
149
144
136
131
134
140
138
139
144
150
149
138
129
132
145
154
153
149
148
149
151
149
145
142
140
137
137
137
139
140
142
142
141
140
139
140
139
137
135
134
137
142
144
142
139
139
141
143
143
143
143
140
135
132
133
136
140
140
146
150
146
135
129
131
143
148
147
144
144
145
143
139
135
136
139
137
135
134
139
145
144
139
134
135
138
141
138
137
136
135
136
138
140
141
141
139
138
137
136
136
138
140
141
142
142
141
143
142
145
145
142
138
139
143
145
142
138
138
140
141
139
137
136
139
142
141
139
139
147
156
154
145
135
133
137
139
137
135
137
140
141
139
137
138
142
142
139
133
129
130
136
144
148
150
150
146
145
144
144
142
139
139
145
151
149
142
136
137
140
142
141
142
143
146
148
147
146
146
151
158
158
152
142
137
137
139
138
137
139
143
145
140
135
134
139
143
142
135
129
131
137
144
145
142
140
138
163
165
161
154
148
147
149
152
152
148
144
141
141
141
141
140
142
145
148
151
154
157
159
157
154
152
152
151
147
145
145
147
149
150
148
146
143
143
144
147
152
154
154
153
151
148
146
142
140
146
163
162
155
147
142
143
146
151
152
149
145
143
144
146
148
149
150
152
152
153
155
159
160
158
154
152
151
149
146
144
144
145
145
147
151
153
149
143
141
147
153
154
150
149
148
147
146
145
145
149
164
160
153
148
143
142
145
150
153
150
146
145
152
160
161
159
158
158
158
156
154
154
154
154
153
152
151
149
148
148
147
143
140
143
152
162
156
145
139
144
151
151
144
141
143
147
150
149
150
150
161
161
159
156
151
147
148
152
154
151
146
146
155
163
164
160
157
158
160
159
155
152
151
151
151
151
150
150
151
151
148
143
140
143
151
159
155
146
141
146
153
153
143
137
139
148
155
155
152
148
158
162
164
161
158
155
153
154
154
153
151
150
154
159
160
157
155
156
157
156
153
151
153
154
153
150
147
149
151
151
147
143
143
145
147
148
146
145
146
153
159
158
149
140
140
150
157
156
150
146
158
161
160
158
157
156
154
154
154
157
158
158
156
154
153
154
156
156
154
150
148
150
155
159
157
150
145
146
149
149
145
142
142
144
144
141
141
143
148
154
160
160
155
149
147
151
154
151
146
147
161
161
157
152
150
151
153
155
156
157
160
162
157
150
146
149
154
156
153
148
147
149
153
156
156
151
145
142
145
148
146
140
137
139
142
143
144
143
144
147
152
156
157
154
150
150
150
147
145
150
158
158
155
150
147
148
152
155
155
155
157
160
156
148
141
144
148
151
150
149
148
146
145
147
151
152
149
142
142
145
144
139
135
137
141
145
147
146
143
142
145
149
152
150
148
148
150
148
147
149
150
152
152
150
148
150
154
155
153
153
155
157
153
147
142
144
145
146
147
149
148
141
136
139
149
155
154
148
145
144
140
140
138
140
144
146
148
148
147
144
145
146
146
144
143
145
148
149
148
146
149
150
149
149
151
155
157
158
158
158
156
153
147
145
145
147
145
144
146
149
149
143
136
138
148
155
156
155
154
151
142
136
135
141
148
149
147
145
146
146
147
146
144
141
139
139
140
144
145
144
152
150
149
151
154
158
161
164
166
164
157
149
144
147
151
150
145
145
149
154
155
149
144
144
148
151
152
153
156
156
147
134
129
138
150
153
148
140
138
140
145
147
147
142
137
134
136
139
142
143
148
148
151
156
159
159
159
161
165
162
155
150
150
155
159
155
148
147
154
161
160
153
148
147
149
147
142
140
144
152
150
143
135
141
148
153
148
139
133
134
143
150
151
145
140
138
141
143
142
142
144
146
153
159
160
157
154
151
152
154
155
156
156
160
162
159
152
149
154
160
159
152
147
148
150
146
138
135
139
148
151
150
145
145
146
147
145
141
135
136
143
151
152
144
141
145
155
154
144
139
148
150
152
155
156
156
154
148
146
151
158
159
157
155
157
156
151
148
151
154
153
148
145
148
151
148
144
144
150
153
152
148
145
146
146
146
145
143
139
140
146
150
148
140
139
148
161
160
145
136
152
153
152
152
155
161
162
158
153
154
158
157
153
150
150
148
146
145
151
154
147
142
142
148
153
151
150
152
157
156
149
141
140
146
152
152
148
144
140
143
144
145
143
138
140
149
156
152
141
136
148
149
151
154
158
163
166
163
158
154
153
151
150
151
150
145
142
145
155
156
145
135
136
144
152
153
150
148
150
148
143
137
140
149
158
158
151
144
142
142
141
139
137
142
149
152
151
144
138
139
143
144
149
155
159
160
157
154
151
148
146
146
149
153
153
149
145
147
154
155
146
136
134
141
148
150
150
147
144
140
138
140
145
151
155
154
149
145
143
142
137
134
136
145
153
154
148
143
141
142
147
146
147
151
155
156
151
145
141
143
145
146
147
150
153
151
148
146
147
148
146
144
143
144
144
145
149
150
146
140
137
141
148
150
150
146
144
143
143
142
138
136
134
138
145
149
148
146
143
142
157
152
145
145
151
157
152
145
141
144
148
148
144
144
147
149
147
143
142
144
149
154
155
150
144
141
146
151
150
143
138
141
147
151
150
145
142
140
141
143
142
139
133
128
133
143
148
148
144
140
159
154
148
147
150
155
153
145
140
141
146
145
142
141
143
146
147
147
147
147
151
154
156
153
146
140
142
147
148
144
140
142
148
155
155
149
144
141
141
143
143
140
134
128
130
142
150
150
146
145
152
153
151
148
147
147
145
141
137
137
141
143
142
142
144
147
151
154
154
152
150
151
153
153
150
145
143
143
143
143
143
145
150
155
155
148
142
141
142
142
142
140
138
135
139
145
150
151
151
154
150
153
152
147
143
141
140
137
135
136
140
143
144
145
145
147
150
153
154
154
152
152
153
153
153
151
148
144
142
142
143
146
148
148
145
140
136
140
142
143
143
142
143
144
145
146
148
151
154
158
153
156
155
150
145
142
142
141
139
141
144
148
149
147
145
144
146
148
149
151
153
154
156
155
154
153
151
148
144
142
144
147
146
143
137
132
133
139
144
145
146
147
148
148
147
145
147
150
152
152
157
160
161
156
152
148
146
146
145
146
150
155
152
146
141
142
145
146
146
145
146
148
151
151
152
152
150
147
144
143
146
148
148
145
139
135
138
142
145
146
145
146
147
146
144
142
144
146
147
144
160
164
165
162
157
150
147
146
147
151
158
159
152
141
135
140
147
150
147
142
137
137
142
145
150
150
150
147
145
145
147
149
150
150
147
145
143
142
142
140
136
135
138
141
139
137
138
142
143
139
160
163
163
159
154
148
143
142
145
153
162
159
149
139
135
142
148
152
149
144
138
134
138
142
148
151
153
152
149
148
149
153
157
158
156
151
145
140
138
137
133
130
134
139
139
138
139
141
139
135
160
160
155
151
146
141
138
139
143
152
158
155
149
145
143
145
146
149
150
150
146
143
142
141
143
149
154
154
149
146
150
161
168
167
161
153
146
141
141
143
142
141
140
141
141
143
147
143
138
135
160
159
151
145
141
139
139
141
145
150
152
152
152
152
149
143
139
140
145
149
150
146
143
138
136
141
147
149
144
141
148
162
170
166
157
152
149
148
149
149
152
153
151
144
141
139
144
140
140
143
158
160
155
150
146
145
146
146
146
146
147
149
153
153
147
138
133
133
138
143
147
147
142
135
131
135
141
142
138
135
143
153
159
155
149
149
154
155
153
149
150
153
154
148
140
134
132
136
144
149
153
159
160
158
155
154
153
149
145
141
142
146
150
150
145
137
135
134
137
140
145
147
144
138
134
138
142
140
135
133
138
146
148
146
144
148
154
155
151
146
145
147
151
149
145
141
139
140
145
148
150
153
158
159
158
156
153
151
146
141
140
145
148
149
148
146
144
142
138
139
144
147
146
143
141
143
145
141
135
133
137
142
143
143
143
144
144
145
144
145
148
149
149
150
151
153
155
151
148
146
152
149
149
151
151
151
152
155
155
150
145
147
150
151
154
156
155
149
139
134
137
143
147
146
145
146
145
141
137
137
140
142
142
141
141
139
135
135
139
145
153
155
153
151
150
154
156
155
152
150
154
149
146
145
146
149
155
163
165
160
153
151
152
152
154
156
158
150
139
129
133
141
148
149
146
143
141
140
141
144
146
146
144
142
141
139
135
136
138
142
148
152
152
150
145
141
141
146
150
152
152
152
149
147
146
148
154
162
163
160
155
152
150
148
149
151
153
147
141
136
142
148
151
148
144
141
140
142
144
146
149
150
150
147
143
140
138
139
139
138
137
140
146
149
145
138
133
137
143
146
147
150
149
147
144
145
147
152
153
153
152
150
148
147
149
152
149
144
142
145
155
158
153
144
140
139
143
147
145
143
143
148
154
153
145
137
134
136
135
134
134
138
145
150
151
146
140
136
137
138
145
144
141
140
139
141
143
145
146
147
147
148
148
151
156
158
153
143
142
148
155
158
152
145
140
141
145
148
144
137
135
142
150
151
144
135
129
129
129
130
137
144
147
147
147
146
142
137
135
137
146
140
136
135
137
141
145
146
147
145
145
146
150
153
159
158
155
145
143
144
147
149
149
148
147
146
144
142
140
139
138
141
143
143
141
138
133
128
125
128
139
146
145
140
137
135
133
132
135
142
148
143
139
140
142
142
143
143
144
144
145
147
148
148
150
150
149
146
146
145
144
143
143
146
149
147
140
133
135
144
151
150
143
137
137
141
141
136
132
132
139
143
141
137
135
133
132
134
143
150
150
151
149
148
145
141
137
135
138
142
146
149
146
143
142
143
144
146
150
154
150
144
139
141
145
145
137
131
136
149
158
155
146
141
140
144
145
144
140
138
139
139
138
139
140
141
142
147
152
153
153
156
153
148
145
141
138
135
136
142
146
149
149
150
150
147
146
149
154
159
154
146
141
142
143
142
137
137
143
150
154
151
147
148
149
150
148
147
142
140
137
135
136
139
141
146
150
153
152
148
156
154
147
142
142
144
144
142
142
143
145
148
153
158
160
154
150
151
156
156
151
147
146
146
144
140
139
143
147
149
146
144
146
152
155
158
155
150
141
137
134
132
133
134
140
149
153
147
139
136
158
151
143
140
143
146
147
145
144
145
146
147
150
155
156
153
151
152
153
151
148
146
146
145
143
140
140
143
145
146
146
145
147
151
155
161
160
154
145
140
139
134
130
131
140
150
152
140
129
126
155
149
146
145
147
146
144
142
143
147
148
147
145
145
147
148
149
150
149
146
144
143
141
139
139
141
143
142
141
142
146
148
146
145
149
157
158
154
149
146
145
139
133
132
140
148
148
140
132
129
148
148
148
148
148
145
141
141
142
146
147
144
141
141
144
147
149
148
145
143
142
142
140
138
139
144
147
143
140
140
143
145
142
141
146
155
156
151
148
148
148
145
140
140
144
147
147
142
141
141
142
142
144
146
148
144
141
141
144
146
143
141
141
143
147
151
151
148
142
139
141
144
146
144
144
148
150
147
142
138
139
140
139
141
149
159
157
148
142
144
148
150
149
151
155
153
145
140
143
146
140
138
141
145
146
140
136
139
146
149
144
141
143
148
151
152
150
146
141
137
139
143
146
146
147
148
149
147
143
139
137
137
137
142
150
158
154
143
138
141
147
151
153
156
158
153
142
133
135
139
141
139
142
146
144
135
129
135
147
154
149
144
143
146
147
145
142
141
142
140
138
136
137
139
141
142
144
146
143
140
135
134
136
139
144
147
144
138
137
140
145
148
149
150
151
147
139
134
135
137
143
143
145
146
141
135
133
139
149
152
149
144
141
139
137
136
138
143
146
144
137
131
131
134
137
138
140
143
143
139
132
129
132
137
139
139
135
133
134
138
140
141
140
141
142
143
143
143
146
145
144
144
145
144
142
144
148
151
150
146
144
144
143
138
134
135
141
148
151
148
142
138
139
144
145
144
143
144
142
136
129
125
129
137
141
138
132
128
130
135
138
135
132
133
138
143
147
149
152
150
142
143
145
145
146
152
156
155
148
142
141
145
147
143
138
139
144
149
151
150
150
149
152
155
154
153
149
145
140
136
132
129
132
140
145
141
131
124
127
135
140
137
132
132
137
142
144
141
138
138
158
160
160
158
157
155
154
151
147
145
145
145
148
154
158
157
152
145
140
141
147
153
154
150
146
148
154
158
157
153
151
152
152
150
147
144
145
148
152
155
157
159
158
156
152
149
148
146
146
149
156
156
153
151
150
151
151
150
148
146
145
144
149
156
160
159
157
152
146
145
147
153
156
153
149
150
153
154
152
150
149
151
151
150
149
147
146
146
150
153
155
156
155
154
151
146
144
144
146
150
154
149
145
143
143
144
147
153
154
151
146
145
150
158
160
158
157
157
156
153
151
153
156
156
155
154
154
152
149
148
148
149
148
148
151
153
150
146
146
148
148
148
144
144
146
147
145
144
145
147
157
151
146
144
145
149
153
157
159
156
149
147
152
159
159
155
154
156
158
158
155
154
156
155
155
154
153
152
151
149
147
147
148
150
153
155
151
146
144
147
148
145
139
137
143
150
149
146
142
142
161
157
151
150
153
156
158
159
160
158
155
153
155
160
161
159
156
156
155
154
152
153
154
153
150
150
150
153
155
152
148
148
150
153
154
152
147
143
144
148
152
150
144
141
145
152
152
147
142
143
161
160
155
155
158
160
159
157
155
156
156
157
157
160
162
162
160
156
151
147
147
149
150
149
147
148
150
153
155
155
152
151
151
153
153
150
145
142
142
148
154
157
154
150
149
152
153
150
148
151
160
159
157
158
160
160
156
152
150
152
155
158
157
156
155
157
158
154
149
147
148
149
147
147
148
150
151
150
151
153
153
153
151
153
153
151
147
142
140
143
150
157
158
154
151
151
153
153
153
156
157
156
156
157
160
160
156
152
149
149
154
159
158
152
149
150
152
150
148
149
150
150
146
146
151
153
152
147
144
145
147
150
152
155
156
154
150
144
141
141
146
151
152
150
148
149
150
151
151
152
152
152
153
154
158
162
161
157
151
152
157
160
157
151
149
151
151
148
147
148
149
147
144
145
152
155
153
149
144
141
140
145
151
158
160
155
150
146
144
143
145
146
145
144
143
144
144
144
143
146
154
153
151
151
153
159
161
159
158
160
159
155
148
145
149
154
153
148
146
146
146
143
141
143
149
153
154
155
154
149
140
139
144
154
159
155
148
143
142
143
145
146
146
145
143
142
141
142
143
147
156
157
154
153
152
153
153
158
162
164
158
147
138
141
149
155
153
149
148
150
149
145
142
142
146
150
152
156
159
157
147
139
140
148
155
154
147
139
136
139
144
148
151
149
145
142
142
144
147
150
154
156
158
160
156
151
149
154
160
162
156
148
144
148
154
155
153
151
154
158
157
151
146
146
148
149
146
145
147
152
151
149
146
148
151
152
147
141
136
136
142
148
151
149
145
143
140
141
143
147
150
153
157
160
159
156
153
152
153
156
158
158
158
157
156
154
153
155
160
164
162
155
149
149
151
149
143
137
137
144
152
158
157
153
149
148
147
145
139
138
142
148
150
146
141
139
138
137
136
142
153
153
153
154
157
161
160
154
150
153
160
166
161
155
149
149
153
159
163
163
157
150
146
147
149
149
145
142
142
145
151
157
158
156
149
146
147
145
141
140
143
148
148
142
138
138
139
137
136
141
157
156
152
150
154
162
165
159
154
154
156
156
151
145
142
143
149
158
164
160
145
137
135
141
147
148
148
150
151
148
147
148
154
157
155
151
147
144
141
141
144
147
145
141
141
143
146
141
136
142
154
153
152
152
155
160
161
159
156
152
147
143
142
143
144
143
147
154
161
155
136
124
125
137
146
149
149
149
149
145
141
143
151
158
160
154
146
142
141
141
142
141
139
141
146
150
150
143
137
141
149
148
150
153
155
153
149
149
148
147
142
139
141
146
149
147
147
152
155
149
135
126
129
140
147
149
149
149
146
139
137
143
152
157
155
150
144
141
141
140
137
134
136
141
147
150
148
144
140
142
150
146
147
150
151
146
140
138
142
146
147
145
144
146
147
146
146
147
148
145
139
139
144
148
147
146
148
151
148
141
139
144
152
154
151
147
146
144
140
134
130
132
138
144
146
146
145
144
144
142
156
151
149
152
152
147
138
134
140
150
154
151
145
143
143
145
146
144
144
144
146
153
158
157
148
143
144
150
150
145
142
144
149
153
151
151
152
147
139
129
127
135
143
149
146
143
144
145
144
142
159
157
158
162
159
154
140
134
138
148
153
150
145
144
147
151
152
150
150
151
155
161
165
162
151
143
141
144
145
144
142
143
146
149
150
153
154
148
141
132
132
137
142
144
143
144
145
146
144
145
159
162
164
168
165
156
142
133
135
141
146
147
144
148
153
157
158
158
160
162
162
163
163
159
152
146
142
140
140
140
141
142
143
143
144
146
146
144
143
140
139
137
134
134
139
144
147
148
148
151
160
164
164
162
156
152
144
137
136
139
143
145
146
148
150
150
152
156
161
163
161
157
154
150
148
147
147
145
142
141
142
143
142
140
139
139
139
140
142
144
143
138
131
130
137
144
148
150
152
156
160
163
161
157
151
152
151
148
144
143
144
146
149
148
145
142
143
146
150
152
151
146
143
141
144
149
151
150
146
144
143
144
143
142
141
141
140
140
142
146
148
146
139
136
139
144
147
149
153
155
160
163
162
160
157
158
159
156
150
147
146
150
151
149
144
141
141
141
141
142
143
140
139
140
147
152
151
148
144
142
142
142
143
144
147
148
146
143
143
149
153
153
147
142
140
143
145
148
150
150
162
162
161
160
162
164
162
154
148
147
153
157
154
146
143
144
144
143
141
142
144
144
144
147
154
155
150
145
140
140
139
137
139
145
150
152
147
143
143
148
150
147
141
137
140
143
147
148
146
143
162
158
154
154
158
160
156
147
144
149
157
160
154
147
144
145
145
145
146
148
150
155
155
157
158
155
151
147
144
143
140
138
140
148
153
152
145
142
144
148
146
136
127
128
139
150
154
149
141
135
156
153
147
148
151
151
148
144
145
152
157
157
155
153
150
146
143
142
145
148
150
155
161
161
156
150
149
151
150
147
144
145
150
157
156
153
148
145
147
150
150
138
126
127
142
157
160
149
136
132
153
150
146
146
146
145
144
145
149
153
154
153
153
153
150
143
136
134
135
137
140
147
156
157
149
143
144
148
148
145
145
151
158
158
153
152
152
151
152
152
153
145
137
133
141
151
152
144
138
139
153
153
151
150
149
146
146
146
149
150
151
149
149
148
144
138
133
131
131
131
134
141
148
150
145
139
139
140
140
140
143
151
153
149
144
148
154
158
155
151
150
149
148
144
142
140
137
138
143
148
154
157
157
156
154
152
149
148
147
148
148
148
146
144
141
139
139
138
137
137
140
143
146
147
145
144
141
139
136
138
144
148
146
141
139
145
152
156
154
148
148
150
152
151
146
141
137
140
145
148
155
155
157
158
156
153
151
151
150
150
149
148
146
143
142
142
143
145
144
143
146
147
147
148
150
152
149
143
138
140
144
146
143
140
142
146
147
147
144
145
149
153
155
154
152
150
149
148
145
144
154
150
152
153
153
151
151
155
156
156
151
148
146
144
143
144
146
146
144
143
145
146
148
150
153
155
151
144
140
140
144
145
142
142
145
146
140
135
135
143
153
156
156
152
151
152
153
150
145
143
152
146
147
149
149
149
152
158
161
160
154
150
148
146
145
146
149
149
147
143
144
147
150
151
151
149
144
140
139
141
144
146
145
144
145
145
139
133
134
141
149
151
148
146
145
146
145
142
140
141
149
148
150
151
151
150
152
156
158
158
155
153
150
149
148
151
156
158
156
152
150
151
152
150
146
142
138
139
140
143
145
147
148
148
146
145
143
140
139
141
141
141
142
144
145
143
139
135
135
136
147
149
151
152
151
152
152
154
153
152
152
151
151
150
153
158
162
164
160
156
154
153
151
147
142
138
138
142
144
142
142
145
150
153
149
147
143
143
140
140
140
141
144
148
150
148
142
136
133
133
146
145
144
143
145
150
154
153
150
146
144
146
150
153
157
160
160
155
152
149
147
147
147
146
142
140
141
145
145
140
138
141
149
155
154
151
145
141
137
139
144
149
149
147
145
143
140
137
136
138
146
141
135
132
138
147
153
154
148
141
138
142
149
156
158
155
149
142
141
140
141
141
142
144
144
142
140
140
142
142
142
144
148
152
154
154
149
142
140
143
151
155
151
140
132
128
130
135
141
147
145
141
137
136
140
146
150
150
147
143
140
144
150
155
156
150
141
137
139
143
145
142
138
139
142
143
140
138
143
150
154
152
145
143
143
148
152
151
151
151
154
154
149
140
131
127
130
137
146
150
147
149
149
147
146
145
145
144
144
145
145
149
152
155
155
150
143
140
143
150
152
146
139
136
139
143
143
143
148
156
161
155
143
133
132
140
151
158
158
150
147
144
144
142
138
139
145
152
153
147
151
156
154
148
145
144
143
141
141
143
146
150
153
156
157
153
149
146
148
150
149
146
142
139
139
142
145
149
153
155
155
150
142
134
132
137
148
155
152
139
128
129
135
137
138
145
156
160
156
144
154
155
149
142
141
144
145
143
140
140
143
147
151
154
154
151
148
147
147
146
146
147
147
144
140
139
142
148
150
149
146
145
144
143
139
141
147
149
144
133
126
125
128
129
134
145
154
156
149
140
154
151
145
142
145
147
147
143
141
142
144
146
147
148
147
144
144
144
146
148
148
148
146
141
138
137
139
143
143
143
144
146
147
147
143
142
143
144
141
139
138
133
129
127
133
143
147
143
136
137
151
149
148
150
151
150
147
144
144
148
149
148
146
146
146
145
144
144
147
151
150
145
139
134
136
141
142
141
140
142
148
151
150
144
140
139
138
140
142
145
146
140
131
130
135
141
141
137
132
134
148
149
149
150
150
147
145
144
146
148
148
147
147
149
151
149
147
144
146
146
144
140
136
135
139
144
146
143
142
145
153
155
151
142
138
137
137
138
140
144
146
142
135
136
141
144
142
138
136
136
146
146
145
143
141
140
139
141
143
143
140
141
145
151
153
149
144
140
139
138
139
142
145
145
144
145
145
145
146
149
153
154
149
142
142
143
142
140
141
145
147
145
142
145
150
148
142
138
137
139
146
145
145
143
140
135
134
138
141
143
139
138
141
147
147
143
139
136
136
136
140
145
149
149
146
143
142
144
145
147
149
148
145
142
145
148
147
144
145
148
149
147
146
149
152
149
140
134
137
140
147
148
150
150
144
135
131
135
144
149
145
140
137
137
138
138
137
139
141
142
143
142
143
142
142
141
142
144
145
144
142
140
140
142
145
148
147
145
145
147
146
143
143
146
148
145
138
135
139
141
146
148
150
150
146
139
136
139
146
152
150
145
138
134
134
138
143
147
149
147
142
136
134
137
140
142
145
146
145
143
138
136
138
142
145
145
142
141
139
140
139
137
139
141
144
143
139
139
142
142
144
143
144
144
146
148
148
147
146
148
150
151
146
138
135
140
147
153
154
149
142
138
138
141
146
149
149
148
145
140
136
134
136
143
147
145
139
133
130
133
136
137
138
138
141
141
140
139
138
138
141
140
142
144
150
156
156
151
144
143
146
151
150
143
138
139
144
149
149
147
147
146
147
147
152
154
152
147
141
137
136
134
136
142
147
146
138
129
126
133
139
141
139
137
138
140
138
135
132
133
156
160
161
158
155
151
150
147
147
149
151
151
153
159
163
164
161
153
145
142
143
143
143
141
141
144
150
156
159
159
160
158
154
149
144
142
144
148
151
153
152
153
152
148
146
146
147
149
149
148
152
153
156
159
162
161
159
156
155
154
152
150
151
157
162
162
160
155
150
147
145
144
144
144
147
150
154
157
156
156
159
159
156
151
143
139
140
145
151
153
152
153
154
154
148
142
142
145
149
151
148
144
147
154
163
166
166
164
164
161
155
149
148
151
151
151
153
155
156
155
151
148
149
152
156
158
157
154
150
149
152
157
157
153
147
142
141
145
150
153
152
149
148
147
145
142
141
143
146
149
154
145
142
146
153
160
163
164
165
163
158
151
147
147
145
145
148
153
156
155
152
151
153
156
158
157
155
150
145
144
147
155
158
157
153
148
144
144
147
150
151
148
144
143
145
147
145
141
141
145
162
153
144
143
149
157
160
160
160
159
156
150
147
149
151
153
153
152
150
148
146
147
150
151
152
152
151
149
146
146
148
154
157
157
154
151
145
141
141
145
147
148
145
145
147
149
145
139
140
144
163
158
151
149
154
158
157
155
155
154
152
147
145
151
158
162
159
153
145
141
142
144
145
145
146
149
150
149
149
150
153
155
153
152
152
150
146
141
138
141
146
150
149
148
147
147
145
144
144
146
160
159
156
158
161
161
157
154
153
153
152
149
149
153
159
162
159
152
146
146
147
147
143
141
145
150
152
149
148
152
157
158
155
153
152
152
149
144
142
145
150
153
152
149
148
147
149
150
150
148
157
157
158
161
163
163
158
156
155
155
157
158
157
155
155
155
154
152
152
155
156
153
148
145
148
151
150
147
146
150
156
159
158
159
158
155
150
145
144
149
153
154
150
147
147
148
148
147
147
147
157
156
156
158
159
162
162
159
156
158
160
162
160
155
153
154
155
154
155
156
156
154
150
150
150
149
146
146
147
149
151
154
160
164
164
157
148
141
140
144
147
149
146
144
144
144
141
140
143
149
160
160
156
154
154
158
159
157
155
158
159
156
150
148
151
157
158
155
150
148
147
146
148
150
150
147
145
147
151
149
145
148
157
164
164
155
144
136
134
136
141
144
145
143
141
141
142
145
148
155
165
168
162
157
153
153
152
151
153
155
152
146
139
140
148
156
158
153
147
144
143
143
144
147
149
148
148
148
147
144
142
147
157
161
158
151
144
138
134
136
141
145
146
144
140
142
147
152
155
156
166
171
168
163
157
153
150
150
151
151
148
144
140
143
148
153
155
154
154
153
152
149
146
145
148
148
147
143
137
137
144
153
161
160
154
149
147
144
142
142
145
148
147
144
140
140
143
145
146
147
163
166
164
163
160
159
157
154
151
149
149
150
151
151
150
149
153
159
164
166
162
155
148
145
146
147
145
139
134
137
149
160
164
157
149
147
148
148
146
143
144
146
146
144
141
139
133
129
130
140
160
159
154
153
157
163
164
158
152
150
152
155
154
151
147
148
153
161
166
164
158
151
144
143
145
147
146
142
140
142
151
159
162
155
146
144
147
148
144
139
139
142
144
145
146
144
137
129
128
141
160
157
150
148
153
162
163
160
154
152
150
148
145
143
143
147
153
157
156
148
140
136
134
139
143
146
147
148
146
144
147
153
157
155
151
148
147
147
143
139
138
141
144
146
149
151
148
140
135
143
160
158
154
153
155
158
157
156
153
150
145
140
137
140
145
148
150
151
146
135
128
128
133
142
145
146
146
148
147
143
142
149
156
158
154
150
147
147
146
143
143
143
143
145
148
151
151
146
140
142
159
155
155
157
157
155
150
148
148
147
141
139
141
147
150
148
148
148
146
141
136
138
145
151
151
148
147
147
144
140
141
150
158
158
151
147
146
148
148
144
141
139
141
141
141
143
145
145
143
143
157
151
151
154
154
148
142
142
146
148
147
147
150
153
150
146
145
146
149
149
146
149
153
155
152
148
146
145
142
140
141
150
157
155
147
145
150
153
147
135
129
133
140
142
139
136
137
142
145
147
156
150
150
153
150
144
137
139
147
155
157
155
153
151
149
147
146
148
151
152
151
153
156
156
150
145
142
142
139
140
142
147
150
149
147
151
161
161
147
128
122
131
143
148
144
136
137
142
146
148
152
149
152
158
159
152
141
138
146
155
157
154
148
148
151
153
153
152
153
153
154
156
159
158
151
144
138
137
136
138
140
142
143
142
145
155
163
160
147
131
127
134
144
149
145
140
142
144
146
145
152
151
155
163
167
163
149
140
142
148
151
149
146
148
152
155
154
153
154
154
155
159
162
160
152
145
141
138
137
138
139
141
140
138
141
150
154
151
144
138
135
136
137
140
141
145
146
145
144
143
158
157
157
159
161
160
153
145
142
144
147
147
147
149
149
146
145
146
149
151
152
152
154
151
147
147
149
148
143
139
138
140
140
140
141
145
148
144
141
140
138
134
128
131
140
148
150
146
144
144
162
162
158
154
151
152
154
153
150
148
146
146
147
149
146
140
137
138
142
145
147
143
141
138
140
146
152
154
148
141
137
138
141
144
147
151
150
146
141
140
139
135
129
131
141
150
151
147
145
147
162
160
157
154
153
154
157
157
154
150
145
143
144
146
145
142
138
137
140
144
146
143
138
136
141
147
150
150
146
141
138
137
138
144
151
157
156
151
147
148
149
146
141
139
144
149
150
148
148
149
161
156
151
152
158
163
163
154
147
145
145
145
145
143
144
143
140
138
141
147
151
151
147
147
151
152
149
145
145
145
143
138
135
139
147
154
154
151
154
159
161
156
148
144
145
150
153
151
149
147
161
154
146
148
158
165
164
151
143
143
148
151
151
148
145
143
139
137
140
147
152
155
157
158
158
154
150
147
148
149
147
139
133
136
141
147
147
148
155
161
164
155
142
137
143
153
159
154
146
142
155
150
147
150
155
160
158
151
148
150
153
155
156
155
151
144
137
134
136
140
144
152
162
163
157
149
148
150
152
150
146
140
136
135
140
144
146
147
150
155
157
147
134
129
142
158
164
156
144
139
144
144
147
153
156
155
152
151
153
155
156
153
153
153
150
143
136
133
132
132
135
146
160
162
153
142
142
147
150
148
144
141
136
135
138
143
148
150
149
149
150
143
133
132
142
157
163
157
147
143
140
138
145
154
157
153
148
146
150
154
155
151
148
145
144
142
139
138
137
135
136
144
155
159
154
143
139
142
145
149
147
145
139
133
133
140
149
154
152
148
146
142
140
141
146
151
155
155
152
151
144
142
146
152
155
152
146
145
147
152
156
154
150
146
145
146
148
148
147
144
142
143
148
152
154
150
143
142
144
150
151
148
140
134
133
140
150
156
155
149
144
142
145
148
148
145
144
148
150
150
150
148
151
153
153
151
148
148
150
153
155
155
152
149
149
150
152
152
151
150
147
144
143
147
153
156
152
147
144
147
149
148
142
139
141
147
152
154
151
146
143
144
148
150
147
143
142
144
145
145
152
150
154
156
154
151
149
152
154
154
151
150
149
148
148
147
147
148
151
152
152
147
144
145
150
156
154
147
142
141
144
145
143
144
149
155
154
148
140
140
142
146
148
147
145
144
144
143
140
140
149
147
152
156
155
151
150
152
152
151
146
145
146
148
148
145
143
145
152
156
155
152
149
147
148
149
146
142
138
137
140
143
144
145
149
153
149
140
135
137
141
144
141
140
142
144
144
139
135
136
147
143
145
150
152
152
150
151
151
150
147
146
148
150
152
150
149
152
159
162
159
155
151
149
147
143
140
139
138
137
138
140
142
143
144
146
143
139
137
138
139
139
137
138
142
145
142
136
132
132
149
142
139
142
148
153
154
154
153
152
150
149
149
150
152
153
157
161
164
161
155
150
147
147
145
141
140
142
143
140
138
138
142
143
144
144
144
142
141
141
142
141
141
143
146
146
142
137
134
135
152
145
138
137
144
154
159
159
156
151
149
148
148
148
148
149
153
158
157
150
143
138
137
138
140
141
144
147
148
145
142
143
147
149
149
151
151
147
143
142
144
147
148
147
147
144
141
139
140
142
152
147
141
140
145
155
160
159
154
147
144
146
149
150
148
145
143
144
145
142
138
134
132
134
138
143
147
150
152
150
150
151
152
154
155
156
158
153
148
144
146
148
149
146
141
137
137
141
146
147
149
146
144
144
148
154
157
155
151
145
143
146
151
155
153
147
141
139
143
146
148
144
138
137
140
145
149
153
155
154
153
151
150
151
152
154
156
156
151
146
144
145
147
144
137
131
135
142
148
145
147
146
145
145
147
150
151
152
149
145
145
149
154
158
159
155
150
146
147
150
153
151
147
143
143
146
151
155
156
154
149
145
141
139
139
144
151
156
153
144
136
136
143
143
136
132
140
149
151
141
149
150
146
142
141
144
147
148
147
145
147
152
154
155
155
155
156
152
147
143
144
147
148
145
144
145
150
154
154
150
145
141
138
133
132
136
147
154
152
139
129
131
139
138
133
135
147
157
156
143
150
152
148
142
140
142
146
147
146
145
147
151
151
148
146
146
149
147
143
139
141
145
147
146
143
143
144
147
146
145
143
143
142
138
134
134
142
150
149
141
136
138
141
136
130
134
147
160
160
150
148
151
152
149
147
146
147
147
146
146
147
148
148
145
142
139
139
141
144
147
149
150
148
147
144
143
141
140
139
139
142
145
146
144
137
134
136
142
145
147
148
147
143
136
130
134
144
153
156
152
147
149
153
153
153
151
149
148
147
147
147
147
147
148
146
143
141
143
148
152
151
147
144
145
146
145
141
137
136
138
142
146
145
141
135
129
129
134
140
145
148
146
141
137
135
137
141
144
144
145
148
149
148
147
147
148
149
149
147
146
145
147
151
154
154
152
149
150
149
146
139
135
139
145
147
145
141
139
140
144
148
148
144
136
130
124
124
131
136
142
143
141
137
138
140
140
140
137
136
135
150
149
143
138
137
141
146
147
145
144
143
147
154
157
155
151
149
148
144
137
130
132
143
149
147
141
140
142
146
151
152
151
145
136
130
124
126
133
141
147
146
142
137
138
142
140
137
134
133
134
152
152
147
142
138
137
140
142
143
145
145
147
149
150
147
142
141
141
140
137
135
139
148
151
146
140
140
144
147
149
149
148
145
141
137
133
133
138
147
152
149
141
135
136
138
137
133
133
136
138
152
154
154
152
147
140
136
137
143
149
149
146
141
139
138
138
139
140
142
143
143
144
147
149
147
144
143
144
145
145
143
143
145
147
145
142
141
144
147
148
143
135
130
132
136
137
135
136
141
143
148
150
152
153
150
144
137
137
143
151
152
147
140
137
139
142
144
144
145
145
143
141
142
146
148
148
147
146
146
145
143
143
145
150
151
148
146
145
142
140
137
133
132
134
139
141
139
137
138
140
145
144
144
145
145
144
140
140
143
148
152
151
146
142
143
144
146
146
145
144
143
142
143
145
148
150
149
147
145
145
144
144
144
147
149
148
144
140
135
135
136
137
138
139
142
142
140
134
131
133
143
142
141
140
141
143
144
143
143
146
149
151
149
143
140
140
140
142
142
144
147
148
147
143
144
148
150
148
144
141
143
143
142
142
143
145
142
137
134
137
140
141
141
140
141
140
137
133
130
133
156
160
160
157
153
153
149
151
154
156
157
157
156
157
157
158
159
157
151
145
139
134
137
143
149
151
148
148
151
157
160
159
156
151
147
146
147
150
152
150
147
147
148
150
147
145
147
150
150
145
151
155
160
164
166
166
162
160
159
160
157
153
152
155
159
159
156
152
150
148
146
141
141
147
153
156
155
155
155
157
160
158
156
150
142
137
139
146
152
152
148
147
149
151
145
140
142
148
152
150
147
149
156
166
173
172
167
162
163
164
160
153
148
150
154
155
153
152
155
157
156
152
149
150
155
160
160
157
151
150
153
156
157
150
141
134
137
144
152
154
152
148
148
145
140
137
140
146
151
151
151
150
152
158
163
163
159
156
159
163
161
153
148
147
149
151
152
154
157
158
156
154
152
153
157
159
158
152
145
143
148
156
158
154
145
139
139
142
147
152
154
153
151
146
142
141
142
144
149
151
156
154
151
151
155
157
155
153
152
154
154
148
143
143
145
147
150
152
153
151
148
148
150
154
158
158
153
147
142
143
150
155
156
153
148
145
142
141
142
147
153
156
155
151
147
144
143
144
148
150
158
155
151
151
157
160
158
155
153
152
149
141
137
141
146
149
149
149
148
146
146
146
148
153
158
159
153
146
143
147
153
154
151
147
147
148
147
144
144
148
152
154
154
152
149
147
146
147
148
146
158
156
154
154
157
159
158
159
160
158
153
146
144
148
152
153
151
148
149
150
150
148
147
149
154
157
154
147
144
149
154
154
149
145
146
150
150
149
151
155
157
154
150
148
151
151
151
150
149
145
159
158
157
155
153
152
153
159
164
164
160
157
156
158
157
155
153
153
156
158
156
151
147
146
150
151
148
145
145
150
153
154
151
149
149
150
149
147
150
156
159
154
147
145
150
153
150
148
148
150
160
161
160
157
153
150
152
156
161
162
162
161
160
159
157
156
156
157
160
160
157
154
152
150
148
144
141
144
149
153
153
153
152
154
153
149
142
136
135
141
147
149
145
143
145
146
143
143
148
158
162
163
160
156
155
156
156
154
154
156
158
157
155
153
152
155
156
156
153
151
150
153
157
157
151
144
142
145
149
148
146
148
153
157
155
147
138
128
122
125
136
144
144
141
139
140
142
146
152
159
166
167
161
156
156
160
160
155
151
150
153
153
150
147
148
152
155
152
147
143
144
150
156
158
154
149
147
146
142
137
136
145
154
158
155
149
141
133
126
127
136
145
146
142
137
140
147
154
155
153
170
171
164
157
156
159
159
155
151
148
149
150
149
147
147
149
153
154
152
149
147
149
151
152
150
148
147
145
139
133
136
146
154
156
153
150
148
143
139
139
144
148
148
144
142
144
149
151
148
145
167
167
161
156
155
158
158
155
152
148
146
147
150
150
149
148
152
158
162
161
155
149
145
144
146
148
147
145
142
143
148
152
152
149
146
148
150
148
145
143
144
144
145
147
150
149
147
140
138
141
160
158
153
151
154
157
157
155
152
150
146
144
145
148
150
150
151
154
157
159
155
148
142
142
146
151
152
149
148
151
155
155
151
145
142
145
150
148
143
136
135
137
141
147
154
155
147
136
134
143
156
153
149
150
153
155
155
153
152
151
147
142
139
142
147
150
148
143
138
139
144
144
144
145
148
151
152
151
149
150
152
153
151
147
146
148
152
150
143
135
131
134
141
148
151
154
148
140
136
142
157
154
153
154
156
156
154
152
150
149
145
141
140
142
147
148
146
137
129
127
136
148
152
152
148
147
147
148
147
146
148
153
157
155
151
150
153
153
149
140
136
138
145
147
145
143
144
144
140
141
157
153
155
160
163
160
156
153
150
145
141
141
146
149
151
148
145
141
138
138
146
154
159
157
150
146
145
146
145
144
147
156
162
158
148
145
148
153
152
143
138
140
143
143
139
136
138
142
141
143
155
150
153
159
161
157
153
153
152
147
143
144
152
156
154
149
146
147
150
153
154
155
154
153
152
150
148
146
141
141
145
155
160
154
143
139
146
153
150
140
132
133
138
138
135
133
135
139
142
146
152
146
149
153
152
149
147
151
155
154
151
150
154
155
154
150
147
148
153
155
153
148
146
148
152
153
148
141
135
135
140
147
150
147
143
145
153
157
150
135
127
130
136
138
135
132
135
141
143
144
148
142
144
147
151
151
150
151
154
157
156
152
151
150
149
147
144
144
147
147
145
144
145
152
155
153
145
137
132
134
138
140
141
141
145
154
161
157
146
134
130
133
140
141
137
134
139
144
145
141
148
141
140
147
155
161
159
152
150
151
153
152
150
149
145
141
137
137
139
139
138
142
152
158
159
153
147
141
138
139
141
143
142
141
146
154
158
152
142
137
137
140
143
144
142
142
146
147
146
141
155
149
144
148
154
159
157
153
148
148
149
150
151
151
145
136
131
132
136
137
139
143
152
156
155
154
154
153
147
142
141
144
146
145
145
149
152
149
144
140
141
141
141
143
148
152
152
147
143
140
161
158
154
150
148
148
149
151
152
151
147
143
145
148
146
139
134
134
138
141
142
145
146
147
147
151
157
159
151
140
134
139
145
147
147
147
151
153
151
147
141
136
134
141
150
155
152
145
139
138
160
159
157
153
149
146
145
149
153
152
146
139
137
141
144
143
140
138
140
143
144
144
142
141
142
148
153
156
151
142
134
135
141
147
149
149
152
156
158
154
144
137
136
140
148
151
147
143
138
138
158
154
152
153
156
154
148
144
145
148
147
143
138
138
142
143
141
138
138
141
142
142
142
142
144
147
149
149
151
150
146
142
142
142
145
147
152
156
161
159
153
147
145
145
146
147
146
144
142
143
159
155
150
152
156
158
150
142
139
143
149
150
147
145
144
142
139
135
133
134
136
138
142
145
146
146
147
148
151
155
155
153
146
140
139
142
149
154
158
158
157
154
151
146
145
146
148
148
146
146
160
158
155
154
153
153
150
145
144
147
150
151
152
152
149
143
136
132
129
130
132
139
148
149
145
141
143
147
148
150
152
153
148
140
137
142
149
152
152
151
154
153
149
143
143
147
152
152
147
145
155
155
157
159
157
153
150
149
151
152
151
149
149
150
148
143
138
135
133
134
136
145
155
154
147
139
138
143
145
146
147
148
145
139
137
141
148
149
148
146
148
148
146
142
145
151
156
154
150
146
143
143
152
161
163
158
151
148
150
152
153
150
148
148
147
146
145
143
142
142
144
149
157
158
152
143
137
140
145
150
150
147
142
138
135
137
143
148
148
146
144
142
142
145
150
152
154
153
152
149
135
137
147
156
160
156
148
144
145
151
155
156
154
152
151
151
150
150
149
147
145
145
148
153
153
149
143
144
149
153
152
147
142
137
135
136
142
151
154
149
139
133
136
145
149
146
144
147
148
148
135
139
148
152
152
149
145
144
145
149
154
157
157
155
155
154
152
151
149
146
142
139
139
144
148
152
151
149
148
149
149
147
143
140
139
143
152
158
155
146
134
130
135
143
144
141
140
140
141
142
139
145
152
154
151
148
147
148
149
148
148
150
154
155
156
154
151
148
147
146
144
141
140
142
145
150
152
149
145
143
145
147
145
144
146
152
159
158
148
139
134
136
140
143
143
143
142
140
136
135
145
147
154
157
157
153
151
151
151
148
144
145
150
157
158
152
145
143
146
150
153
151
149
148
148
148
147
145
143
143
144
147
146
147
149
152
152
147
139
135
138
143
142
141
143
145
145
140
134
132
149
145
148
152
154
154
153
153
152
150
147
146
151
157
158
149
143
140
147
154
157
156
155
153
151
147
143
143
144
144
144
144
144
145
145
144
140
137
136
139
143
144
140
138
140
144
143
139
135
135
154
144
138
142
147
151
153
155
156
154
152
150
151
151
150
146
145
146
150
153
153
153
153
153
151
146
144
145
146
145
144
142
142
143
142
140
138
137
139
143
145
143
141
140
141
142
141
139
140
143
157
146
140
139
144
150
153
156
158
158
157
154
150
145
142
142
147
153
153
148
144
143
143
145
146
145
146
148
148
146
146
147
146
144
142
144
145
146
144
143
141
141
143
146
147
146
142
142
145
147
155
150
147
147
149
152
154
155
157
158
158
156
150
145
141
142
148
152
152
148
145
142
137
136
142
145
148
150
150
148
149
151
152
149
147
150
153
152
147
140
135
137
144
150
153
149
144
145
148
146
150
148
148
150
152
153
153
154
155
155
155
154
150
148
144
143
144
147
150
151
152
151
149
145
144
145
149
151
150
147
145
147
152
154
153
153
153
152
146
137
130
133
142
148
148
143
141
144
146
142
147
143
144
146
147
148
150
152
153
152
151
150
149
148
145
145
145
146
147
148
151
155
157
153
147
144
146
150
149
143
137
138
145
151
150
149
148
149
146
138
130
132
140
143
138
132
136
143
144
138
147
144
144
143
142
143
146
150
151
150
151
151
150
146
143
146
152
151
145
141
143
149
153
150
146
143
143
145
145
142
139
138
140
144
142
141
143
148
148
142
136
137
143
141
133
129
136
145
146
141
147
151
150
148
144
143
148
152
152
151
152
154
152
146
142
145
151
151
147
143
144
147
148
146
144
144
142
141
142
143
144
144
143
142
139
138
141
147
149
146
145
147
149
143
133
131
141
151
154
149
147
152
154
152
149
147
151
153
152
151
151
152
152
148
144
143
145
148
150
151
152
150
148
148
148
147
142
138
139
141
144
144
144
144
141
139
139
142
143
145
148
152
156
149
139
136
143
154
160
156
148
149
150
150
150
149
151
151
149
147
146
146
148
147
144
142
143
149
153
153
150
146
148
153
153
147
139
136
137
139
139
137
137
139
138
137
136
137
137
139
143
149
155
152
145
141
143
149
152
151
151
149
147
145
145
147
150
150
147
145
144
147
148
148
144
144
148
154
154
145
135
134
144
153
151
142
136
137
141
141
136
131
129
130
131
130
131
134
136
138
140
144
149
149
144
141
141
142
140
140
154
153
148
142
141
145
151
152
150
148
149
152
154
151
145
144
150
154
151
138
126
129
142
150
145
137
137
144
147
144
136
130
129
130
128
126
127
132
140
144
144
141
140
140
138
137
137
137
136
134
153
154
150
144
142
145
148
149
149
150
153
155
153
149
144
143
146
151
150
141
134
135
143
148
144
140
143
149
150
145
136
134
137
140
137
132
128
132
142
147
144
137
130
130
130
133
135
137
138
136
147
147
147
147
146
145
143
142
144
149
151
150
146
144
143
143
145
147
149
147
142
140
144
149
149
148
150
151
150
144
138
137
144
152
150
143
134
135
140
143
140
133
126
126
130
134
137
138
140
141
143
142
144
146
148
145
140
138
142
147
149
146
143
143
145
145
144
144
146
146
144
142
145
150
152
153
152
151
150
147
140
139
144
151
150
146
139
137
139
140
139
135
133
133
136
140
140
138
138
142
145
144
143
143
142
141
138
139
142
147
148
147
145
145
146
144
141
139
140
142
144
146
147
148
147
149
152
152
150
148
143
141
141
143
143
142
139
138
139
142
142
141
139
138
140
142
139
135
133
139
147
147
144
139
136
135
136
141
145
149
151
150
148
147
144
140
137
134
135
139
145
150
149
142
138
142
150
152
148
144
141
142
141
139
138
139
139
139
140
143
143
142
140
138
138
138
136
134
133
137
154
157
156
156
159
165
168
164
161
160
160
160
158
155
152
151
154
154
151
146
141
139
148
158
163
161
153
150
150
154
157
158
161
162
159
153
149
150
152
152
152
155
162
164
157
149
147
149
150
147
151
153
157
160
163
162
159
156
158
160
160
156
153
154
156
154
152
146
144
145
149
151
154
159
162
160
157
154
153
155
156
155
157
157
153
147
144
148
151
150
148
148
152
153
149
144
145
148
149
148
151
152
156
161
162
155
147
147
155
164
165
159
153
153
158
160
155
148
148
154
159
160
156
152
154
158
161
159
155
152
153
154
154
150
143
139
139
144
148
149
148
147
147
146
140
138
141
146
148
148
153
155
156
158
157
152
145
144
152
163
167
161
156
155
159
159
156
154
155
158
159
157
152
149
151
157
159
156
151
149
152
156
155
150
142
139
138
141
144
149
153
154
153
148
141
139
142
147
151
150
155
156
156
156
156
156
152
150
151
157
160
157
154
151
150
148
149
153
157
158
154
150
151
155
158
159
156
152
148
148
152
155
155
152
148
146
142
140
142
149
158
162
162
156
150
148
150
155
156
152
156
157
156
155
159
162
159
155
153
153
153
151
148
146
143
138
139
147
155
158
154
151
155
161
166
163
156
150
148
148
151
151
150
151
152
152
147
143
145
152
160
161
160
159
159
158
158
158
155
150
159
158
154
152
154
157
157
156
155
153
152
148
149
150
148
143
141
147
154
157
155
152
155
159
162
160
153
148
146
147
148
146
145
147
150
152
150
148
151
156
159
156
152
156
161
163
159
154
151
149
161
159
155
152
149
147
149
152
155
156
154
152
155
158
157
154
151
152
156
156
152
148
148
152
153
150
146
144
145
147
148
148
147
147
147
148
147
147
151
155
156
151
147
150
157
158
152
148
149
153
158
158
158
158
154
149
147
150
156
159
157
155
157
158
158
156
155
157
159
156
150
147
148
150
149
146
143
146
148
150
151
151
151
149
147
144
141
137
138
142
147
148
145
145
149
149
146
146
152
158
157
157
159
160
161
158
153
154
157
159
158
157
156
155
153
151
152
153
154
152
151
154
158
158
153
148
148
151
153
150
148
149
151
152
149
144
138
131
124
127
137
146
147
143
141
142
146
149
153
157
161
160
155
154
157
160
160
158
156
155
157
159
157
153
150
149
150
151
149
147
151
159
165
164
155
148
150
154
154
146
140
143
148
153
153
149
142
134
125
125
137
147
151
145
140
143
149
153
152
150
165
163
152
145
148
155
159
159
156
154
154
156
156
153
149
148
151
154
152
148
148
152
155
155
149
144
146
152
154
149
141
140
144
149
152
152
148
141
135
135
142
148
150
149
147
150
154
154
150
146
162
159
151
145
146
151
155
157
158
156
152
151
151
151
150
148
151
155
157
154
148
143
142
144
146
147
147
151
155
158
153
146
142
144
148
152
150
145
141
140
144
145
146
148
152
154
153
150
148
147
156
154
152
151
152
152
151
154
158
159
154
150
147
149
151
149
147
148
151
155
154
147
142
145
153
158
156
153
155
160
161
153
145
143
145
150
150
145
140
137
137
139
141
144
146
145
143
143
147
150
152
151
152
155
155
152
149
150
154
157
155
151
147
148
150
148
143
138
138
147
156
155
152
152
157
160
157
151
150
153
155
152
148
146
148
152
154
149
141
133
129
134
141
144
139
132
132
139
146
148
151
151
153
156
156
153
150
149
149
151
151
150
148
147
147
145
142
138
136
142
152
157
156
152
149
149
147
145
144
145
148
152
153
152
151
151
154
153
146
135
128
133
143
145
139
131
133
140
144
145
150
147
152
157
159
157
155
153
150
146
144
144
146
145
145
145
145
144
143
144
150
153
151
146
140
138
140
143
144
146
148
156
160
156
147
143
146
151
150
142
133
134
140
143
142
139
140
142
143
144
150
146
151
158
160
158
157
156
152
146
141
141
144
146
149
149
150
148
147
149
151
149
146
141
141
144
146
146
144
145
149
156
159
153
141
135
138
146
151
146
139
135
136
138
142
146
146
144
141
142
151
147
150
152
153
152
153
156
155
149
143
142
146
150
153
154
151
147
147
149
149
146
143
146
152
157
154
148
141
141
144
148
150
147
143
140
140
143
147
145
142
138
135
137
139
145
148
145
141
137
153
149
147
146
147
150
155
158
157
154
150
148
150
151
152
150
145
142
143
144
143
141
144
153
162
163
156
147
141
141
142
142
142
144
149
151
147
141
138
138
141
140
140
139
138
141
146
147
144
137
156
149
145
144
147
155
160
159
156
155
154
153
154
154
149
141
137
139
143
143
139
138
146
157
162
160
154
149
147
149
148
146
144
145
151
155
150
142
137
137
143
145
146
145
143
143
146
149
150
146
158
154
150
149
150
154
156
156
154
152
150
151
155
156
150
140
136
139
144
144
141
142
150
157
156
154
153
154
153
151
150
152
152
149
146
148
148
150
148
147
148
148
149
149
149
149
148
150
151
150
162
161
159
154
150
148
150
152
152
149
144
142
147
153
151
145
141
142
144
143
142
145
151
154
152
151
154
157
154
145
140
147
156
154
146
140
145
155
162
158
149
142
142
146
150
150
147
146
145
143
161
163
161
157
153
149
146
147
149
149
144
139
142
146
150
149
146
144
143
140
139
141
146
149
149
149
153
157
152
141
133
141
155
158
149
139
141
153
163
156
143
135
136
142
148
146
143
141
138
135
158
157
157
159
159
155
145
140
142
148
151
147
145
145
148
150
148
145
141
138
137
138
141
144
144
145
149
151
150
144
140
145
156
157
149
141
141
148
152
148
139
137
142
146
146
143
141
142
141
140
156
154
154
157
160
155
142
135
136
145
153
153
151
149
149
148
146
141
138
137
137
138
140
140
139
140
144
146
146
145
148
154
159
155
148
144
146
148
147
142
141
145
150
150
145
142
142
146
147
148
160
157
155
153
151
147
141
138
140
145
149
149
150
152
150
146
142
137
134
134
136
140
143
142
138
136
139
142
140
140
146
156
161
156
151
150
152
153
148
142
143
149
152
150
145
143
147
150
150
148
162
161
157
153
148
147
147
147
150
148
146
146
148
151
152
148
144
140
137
136
139
145
150
150
145
139
137
138
137
139
144
153
159
160
154
151
152
151
148
145
146
151
154
153
150
149
150
151
148
146
156
158
159
158
155
154
155
155
155
151
148
149
150
153
153
151
149
147
146
146
148
152
155
155
152
144
139
140
144
148
149
152
155
154
150
143
142
145
147
147
147
151
154
158
157
151
148
145
145
146
142
149
156
159
157
155
154
153
152
149
149
151
152
153
152
151
149
149
149
151
152
153
154
153
149
144
142
147
152
155
153
150
149
146
141
136
138
145
151
149
144
143
148
154
155
146
140
138
140
142
134
144
153
154
150
146
146
146
147
146
147
149
150
149
148
148
149
149
148
146
146
147
150
148
144
143
147
152
154
154
151
149
146
141
138
138
146
153
153
146
135
132
140
147
148
142
138
136
135
135
138
145
151
151
148
145
144
146
147
147
147
149
150
149
149
149
151
150
147
142
139
143
148
150
145
144
147
150
151
151
151
151
148
143
142
147
154
155
147
136
129
132
140
145
146
146
145
141
136
132
148
152
155
156
154
151
150
150
150
149
149
151
155
158
157
151
148
146
146
145
144
146
150
155
151
147
145
147
151
153
154
154
152
150
149
151
151
146
140
135
135
140
144
145
146
148
149
146
140
136
154
154
158
159
158
155
152
152
152
150
149
152
157
161
159
149
141
137
142
146
151
153
155
156
154
149
146
148
154
157
156
153
153
154
153
149
143
139
140
144
147
147
145
143
143
145
145
145
143
142
152
151
151
153
152
149
149
150
153
151
150
151
152
153
151
146
141
139
141
144
150
156
161
161
156
149
147
149
153
154
152
150
151
153
152
147
142
141
146
151
152
148
143
141
141
141
140
141
144
145
147
146
145
146
146
144
143
147
153
155
154
153
149
145
145
147
151
151
149
146
148
157
167
164
156
149
147
146
146
145
146
147
148
148
146
145
146
148
149
150
150
147
145
145
146
144
141
141
144
145
144
143
144
147
147
144
143
147
154
160
162
157
151
146
145
148
154
158
156
152
151
157
166
165
156
148
144
141
138
138
141
145
146
142
141
144
149
150
148
145
145
147
150
154
155
150
144
144
145
145
145
142
145
149
149
146
146
150
157
162
162
156
149
144
141
141
145
149
152
152
152
154
160
160
152
145
141
140
138
137
138
143
147
146
144
145
146
146
144
142
143
145
151
155
155
151
145
145
144
143
146
143
147
150
149
145
146
152
159
159
155
148
142
138
134
133
136
141
144
145
145
149
153
152
147
142
140
141
141
141
139
141
148
153
152
147
142
142
142
142
142
142
145
146
146
144
143
142
142
140
144
145
150
153
149
144
146
153
157
155
151
146
141
136
134
137
144
146
144
142
143
146
149
146
144
142
141
140
142
144
142
143
147
154
152
146
139
139
141
143
143
140
140
141
139
138
140
140
139
138
143
147
152
153
150
148
152
156
156
152
150
149
146
142
142
145
152
152
150
148
149
149
145
143
144
144
142
139
141
145
146
145
146
149
150
144
138
138
139
141
141
141
142
142
139
138
140
141
141
142
144
146
149
150
151
152
156
157
153
150
149
151
151
148
146
147
149
151
153
154
153
148
141
141
145
147
143
142
144
149
147
143
142
146
149
145
140
138
136
136
137
141
147
149
144
140
141
143
145
147
150
147
147
148
150
150
151
149
147
146
146
148
148
146
143
142
143
149
154
154
150
143
140
142
146
145
143
145
149
151
146
138
135
140
146
146
142
140
135
133
135
142
153
156
150
143
140
140
143
145
155
153
152
150
148
146
145
144
145
145
146
147
145
142
137
137
142
149
153
148
142
138
142
145
142
139
140
146
150
147
139
131
131
135
141
143
142
140
137
135
137
143
151
153
148
142
139
139
139
139
156
158
158
153
148
146
146
147
147
148
149
150
149
144
138
138
143
149
151
146
140
140
144
144
139
135
140
148
150
143
132
127
130
135
139
141
140
140
141
141
141
141
142
141
138
138
140
142
140
137
149
152
152
149
145
147
148
150
148
149
149
150
150
147
142
142
144
149
151
148
144
142
143
143
140
140
146
152
152
143
132
127
133
140
144
143
141
141
143
143
141
137
135
134
133
136
140
143
142
138
140
140
140
140
142
145
146
146
144
145
146
146
146
146
145
145
146
150
152
150
146
142
142
145
147
150
154
157
157
149
138
133
137
146
149
147
143
142
143
142
139
137
137
138
137
138
139
140
139
138
139
136
137
139
143
145
143
141
142
144
145
144
144
145
146
145
146
148
151
148
145
143
145
150
152
154
156
158
158
152
143
138
139
144
145
144
141
141
143
143
143
142
142
144
142
142
140
136
133
138
144
144
144
143
143
143
141
140
143
146
147
146
145
145
145
144
143
144
144
142
142
145
148
150
149
149
152
155
153
149
143
141
141
142
139
138
138
139
143
147
148
146
142
139
139
140
139
135
133
139
150
150
149
145
141
139
138
141
146
150
151
150
150
150
148
145
142
139
137
136
138
142
146
144
141
142
147
150
148
144
142
144
144
141
137
135
135
137
142
146
147
144
139
135
133
134
135
136
136
139
156
156
155
156
158
163
166
162
157
155
155
156
155
153
149
149
151
153
155
156
159
165
166
166
162
157
155
156
154
151
149
154
164
172
165
153
144
145
149
150
151
157
166
165
157
147
144
146
150
154
157
153
154
156
156
153
151
151
157
161
162
158
152
148
149
151
151
149
147
150
158
166
167
163
158
154
152
153
153
151
150
152
160
167
164
155
147
146
147
147
147
151
158
159
155
147
144
143
146
151
163
157
154
155
154
149
143
143
154
164
168
162
153
148
151
154
152
148
147
150
156
158
155
151
149
150
152
152
152
151
152
153
156
157
154
149
143
142
143
144
146
149
156
157
152
144
141
143
146
150
163
160
157
154
152
150
145
145
152
163
169
165
158
154
155
154
152
151
152
154
154
152
148
146
146
150
152
152
150
151
154
156
156
154
149
146
141
139
141
145
151
156
161
159
152
145
144
148
152
153
159
162
158
153
152
154
152
151
153
160
166
166
162
159
155
148
146
151
155
157
155
153
154
155
154
153
152
153
152
152
151
153
154
155
154
151
143
138
140
147
156
162
164
161
156
153
153
156
156
152
157
160
157
151
151
155
155
153
151
156
162
163
162
159
153
145
143
147
154
157
156
157
162
164
160
154
152
155
155
151
146
144
148
155
159
157
147
139
140
147
155
157
157
158
159
161
160
156
151
147
159
159
154
150
150
153
153
149
147
150
154
156
158
159
156
150
146
148
154
156
154
156
162
165
159
151
147
151
153
150
144
141
145
152
157
156
150
144
144
148
152
151
150
155
160
160
154
148
145
146
160
155
151
151
153
153
150
147
147
149
150
151
154
157
158
154
152
153
156
154
149
147
151
155
153
147
143
145
148
149
148
148
149
151
151
149
148
148
152
152
152
148
148
153
159
156
148
144
147
151
155
150
151
157
160
155
148
148
152
155
154
153
153
154
153
151
152
156
158
154
147
142
143
147
150
149
147
146
147
148
151
155
155
152
145
142
144
149
155
154
151
147
147
150
152
153
150
151
156
159
152
150
154
160
161
156
149
151
156
160
160
157
156
153
150
148
149
153
155
153
150
148
148
149
151
151
152
152
150
148
150
154
156
154
146
140
140
144
148
148
149
148
146
142
142
147
153
157
158
158
157
156
155
154
153
151
150
154
156
158
158
157
156
153
151
149
149
151
151
151
153
155
154
151
148
146
150
154
154
149
145
148
152
153
150
144
139
138
137
141
147
149
146
138
136
143
152
156
154
151
161
158
151
145
145
148
153
156
156
155
154
151
151
152
153
154
154
154
152
150
150
150
149
147
143
140
143
150
155
153
146
145
148
152
152
148
141
138
135
137
145
147
144
139
140
147
152
152
149
147
158
153
148
145
146
150
155
157
158
158
153
148
147
150
154
156
156
154
153
151
148
144
141
142
144
144
144
147
154
158
154
148
146
149
152
150
144
140
138
139
141
141
140
140
142
146
149
151
153
151
151
151
152
153
154
154
154
156
158
160
157
153
151
152
155
155
151
148
148
153
155
149
143
144
152
155
151
148
152
158
158
152
147
148
152
152
147
142
140
138
137
137
138
139
136
134
139
149
158
158
149
153
158
160
160
156
153
152
153
156
157
159
158
155
152
149
144
142
145
154
159
155
150
151
160
161
153
145
145
150
151
148
146
147
152
152
149
145
140
136
131
134
138
139
132
128
132
147
158
156
151
154
158
158
158
155
152
151
149
151
155
158
156
151
145
142
142
144
147
152
155
152
150
152
157
156
146
140
141
144
143
144
145
148
150
149
148
147
144
137
130
131
138
142
138
134
135
146
153
150
154
154
154
154
155
155
153
151
149
148
150
152
149
144
141
142
146
148
148
148
148
145
144
145
143
142
141
141
143
144
144
146
149
150
146
143
142
147
150
143
136
133
135
140
144
144
144
147
148
145
154
152
153
154
155
156
155
153
149
145
146
147
145
143
146
151
153
149
145
144
145
145
144
144
141
144
146
146
145
146
147
150
152
150
143
138
138
146
153
153
147
140
135
138
146
152
154
150
146
143
153
153
155
154
154
156
157
156
150
143
143
145
147
149
154
158
156
148
143
143
146
148
149
151
156
159
154
149
146
146
148
149
149
148
145
142
138
141
149
154
154
147
141
141
148
156
160
154
148
143
155
156
158
154
151
153
157
157
154
149
147
149
150
152
154
154
152
147
146
144
145
145
148
155
161
162
157
153
151
152
150
146
145
147
152
150
141
136
140
148
152
149
145
145
150
158
161
156
150
146
158
159
159
154
149
151
155
158
159
158
155
152
151
152
150
146
144
145
149
148
144
142
145
152
156
156
155
157
159
160
154
147
144
148
154
153
143
137
137
145
149
147
144
144
149
153
155
155
153
154
159
162
162
158
152
151
154
157
159
158
153
151
153
156
154
148
143
144
148
146
143
144
149
153
151
148
150
156
160
159
153
150
149
149
148
145
142
143
147
150
150
146
143
143
145
146
147
151
159
162
160
165
165
160
155
152
154
155
153
149
144
146
153
161
161
155
148
146
145
139
138
143
152
156
153
148
148
153
154
149
145
149
155
153
145
138
140
150
159
156
149
143
142
143
144
140
142
148
159
158
163
165
161
157
155
154
154
152
147
142
141
145
153
159
160
157
152
148
145
138
135
138
147
154
154
151
151
152
150
143
139
146
158
160
150
139
139
148
155
150
142
139
144
148
147
141
142
147
151
146
159
157
154
154
158
158
153
145
142
144
149
153
156
156
153
152
151
149
149
147
144
142
144
147
149
150
150
151
148
142
141
148
159
162
154
144
139
142
142
139
136
140
150
153
150
145
146
150
149
143
151
147
146
152
159
158
149
140
140
147
154
155
155
153
151
148
146
145
148
151
152
149
144
141
140
142
146
146
145
141
143
151
158
160
154
148
141
139
136
135
137
144
152
153
149
147
149
153
153
148
150
145
143
147
154
154
149
145
145
148
150
149
150
152
152
150
145
142
141
142
144
146
145
143
140
140
143
144
142
139
141
148
155
158
156
152
147
143
140
138
140
144
149
150
148
147
150
152
151
150
156
153
147
144
146
150
155
157
154
150
146
146
149
155
156
154
150
146
142
139
138
140
144
148
149
146
146
145
143
141
141
145
153
158
159
154
150
148
145
144
143
146
149
150
149
148
148
147
146
147
158
160
155
146
143
149
162
168
163
154
146
148
153
157
158
157
154
153
151
149
146
146
147
151
153
150
150
150
151
149
146
146
150
154
154
148
145
147
148
148
148
150
153
155
151
143
139
136
138
142
150
156
158
150
143
146
158
167
164
155
147
147
151
154
154
152
151
153
155
157
158
157
156
153
149
147
150
156
159
157
151
146
145
145
143
139
140
146
150
150
148
149
152
154
149
138
131
129
131
136
143
149
154
150
143
140
147
155
156
153
148
146
147
146
144
145
148
151
153
152
154
158
160
155
146
142
147
157
162
160
153
147
144
139
137
137
141
147
146
142
139
140
145
148
145
138
132
130
131
133
147
150
150
147
142
140
142
146
148
149
150
150
149
144
140
141
147
150
151
145
143
148
156
158
150
144
147
154
158
158
154
152
148
144
142
144
146
145
138
130
127
132
140
145
145
142
139
137
138
138
155
156
154
151
149
147
145
145
144
145
148
152
153
150
145
142
142
145
146
143
142
143
149
155
154
150
148
151
154
155
154
153
152
151
151
151
149
143
135
130
129
134
141
147
146
143
142
142
144
145
155
158
158
157
154
149
147
145
144
141
141
146
151
152
150
143
138
136
140
145
148
147
146
149
150
151
150
153
156
156
154
151
151
154
155
153
148
144
143
142
139
140
143
146
145
141
139
141
146
146
149
153
156
157
152
146
143
145
145
142
139
141
144
147
148
145
141
138
139
143
149
153
153
150
149
149
151
155
156
155
151
148
149
153
154
152
147
147
150
152
148
144
141
143
142
140
138
140
143
142
141
145
148
151
147
141
139
142
145
147
146
145
145
144
147
150
152
150
145
143
148
157
165
163
156
150
149
150
149
147
145
145
146
147
146
146
146
148
149
151
153
152
147
145
143
142
141
141
142
139
138
141
145
148
146
140
138
141
147
152
154
153
152
150
151
153
156
156
152
146
146
155
169
171
161
151
145
143
141
141
140
143
142
138
137
139
142
144
144
149
159
164
162
154
147
144
144
144
144
142
141
143
147
150
147
142
140
145
150
153
155
152
152
151
149
149
149
151
151
145
141
144
154
159
155
148
143
142
142
142
142
142
138
135
135
138
139
139
140
148
161
170
166
156
149
147
146
145
145
145
145
145
150
151
147
142
144
150
155
153
148
144
144
144
143
143
144
146
147
143
137
136
140
144
145
145
144
144
146
146
144
140
141
145
147
146
140
135
136
146
156
158
153
148
147
148
147
145
144
145
144
144
148
149
146
142
147
154
158
154
147
143
140
140
142
144
147
148
147
145
143
140
140
141
144
145
144
141
141
142
140
139
145
156
160
152
140
133
134
142
146
143
139
139
143
146
145
144
142
144
141
140
143
145
147
149
154
157
156
153
150
148
145
144
147
150
151
150
149
150
150
147
144
143
147
147
141
134
134
136
137
137
144
155
158
150
139
133
134
138
138
136
135
138
142
144
144
143
143
144
143
141
142
145
150
154
157
156
151
148
148
149
149
148
150
150
148
147
149
152
152
146
139
139
145
147
142
138
139
141
141
138
140
146
149
145
138
136
136
136
135
136
140
144
146
145
142
141
142
144
149
147
146
148
151
152
151
148
146
146
146
147
146
146
147
146
145
147
151
153
150
140
132
132
140
147
148
150
151
151
148
142
140
142
145
145
142
141
138
135
134
137
145
150
150
146
140
138
138
139
152
151
152
151
150
146
143
143
145
148
148
147
145
145
146
145
145
148
152
153
149
141
135
134
138
145
150
153
153
151
148
144
143
145
148
149
147
145
141
138
137
139
144
148
148
144
139
136
134
134
151
153
153
151
147
143
141
143
146
149
151
149
150
151
151
147
145
145
148
150
150
146
142
140
141
144
148
149
148
143
141
141
143
147
150
151
151
148
145
142
141
140
141
142
141
141
141
140
139
138
147
149
148
144
141
141
144
146
147
147
147
148
150
153
153
149
144
142
144
147
148
146
144
144
144
146
149
149
148
142
138
137
139
143
147
150
152
151
149
143
141
141
143
143
141
140
140
142
143
142
144
144
142
138
137
141
145
147
146
144
143
142
144
147
149
148
146
145
145
147
146
144
143
145
146
149
152
153
153
149
142
136
135
137
142
146
151
153
150
143
138
139
147
150
148
141
138
137
138
139
143
144
143
142
142
144
145
145
144
144
143
142
142
144
147
149
150
151
149
146
144
144
146
147
147
147
148
151
152
150
145
139
136
136
138
142
147
151
149
143
139
140
144
148
147
143
138
133
130
133
145
145
147
148
148
147
144
144
145
148
149
147
146
146
148
151
152
151
148
142
140
142
146
148
146
141
137
139
142
145
146
145
143
140
137
137
139
143
146
147
146
142
139
135
137
141
142
138
132
134
150
150
150
150
147
144
141
142
145
149
150
151
151
152
152
151
150
149
147
141
136
137
143
147
146
138
132
134
139
143
148
149
149
145
137
132
132
135
141
146
147
143
137
130
129
135
140
141
138
136
161
162
161
157
150
145
144
149
150
149
150
153
154
152
151
151
153
155
159
163
167
168
165
157
149
146
151
157
155
148
142
147
157
163
158
148
146
151
154
149
144
145
148
152
148
142
142
147
151
155
161
157
158
158
152
148
147
151
157
160
160
158
153
150
151
153
156
156
155
156
157
159
159
154
147
143
144
147
148
146
146
151
158
162
157
151
148
150
150
148
145
147
152
153
151
146
143
143
146
153
167
159
158
158
156
152
149
150
156
162
165
162
156
151
150
151
153
154
152
150
147
146
145
146
144
143
142
141
142
145
150
154
157
158
154
151
145
143
144
145
148
151
158
160
156
148
142
142
148
156
169
166
161
158
156
155
152
149
151
158
162
161
158
153
151
149
149
151
152
151
149
148
147
148
147
146
144
142
143
147
152
154
155
154
154
152
146
141
141
145
151
157
163
166
159
149
142
146
153
159
164
167
163
155
152
154
152
149
149
155
161
160
158
157
157
152
150
148
149
151
154
157
159
158
152
148
149
151
151
150
148
148
148
151
154
156
151
144
142
145
150
156
159
159
154
147
145
149
152
152
158
162
159
151
148
151
152
150
150
157
162
159
157
160
164
162
154
147
144
146
151
158
166
164
154
148
150
157
159
153
145
141
144
149
155
157
154
146
143
144
148
149
149
147
145
145
146
147
144
142
158
157
153
149
150
153
153
151
152
156
158
154
153
157
163
163
156
149
146
146
147
152
161
162
154
146
147
156
161
155
147
143
145
150
152
154
152
148
146
146
148
146
145
144
145
145
144
143
142
142
160
153
149
150
153
155
153
151
152
154
154
151
150
151
155
155
153
153
155
152
146
145
150
155
152
148
146
151
156
154
151
149
150
150
148
147
148
150
152
151
149
147
146
149
153
151
148
147
149
152
156
149
147
151
155
154
150
149
151
154
154
153
152
150
149
147
150
156
160
157
149
142
141
145
149
150
149
148
149
150
152
154
155
151
144
140
143
152
158
156
150
144
144
149
153
153
154
156
159
161
152
150
151
154
153
149
146
148
152
156
157
157
156
153
150
148
149
153
155
154
150
143
140
140
145
151
152
149
146
145
150
155
158
153
143
136
138
149
159
159
153
145
140
138
141
148
156
160
160
158
155
155
158
157
152
147
146
150
154
157
156
154
153
153
153
152
151
150
149
149
149
146
142
140
144
148
152
150
146
143
147
154
160
158
148
137
135
141
150
155
155
149
139
130
131
141
152
156
153
149
159
158
158
156
153
152
151
153
155
155
152
147
145
147
155
158
156
152
149
149
150
147
144
143
146
148
150
149
146
144
146
152
159
159
153
143
135
137
141
145
148
146
139
132
134
141
149
150
147
144
157
154
153
152
154
155
154
154
153
154
152
146
143
147
157
163
161
154
150
150
152
149
145
144
145
146
145
146
145
145
146
150
155
157
155
149
141
139
139
139
137
136
135
136
139
143
146
148
147
145
150
150
152
153
155
157
157
154
151
152
154
154
152
155
159
162
158
150
147
151
155
152
146
144
145
146
143
142
143
146
147
147
149
153
155
150
145
143
141
137
132
129
130
135
139
141
144
150
150
146
148
152
156
158
159
161
161
157
150
148
152
158
159
159
156
153
149
146
145
149
153
152
148
149
152
150
144
141
143
147
146
143
144
148
151
148
145
144
143
139
132
129
131
135
138
140
143
150
150
144
154
157
158
158
160
165
165
159
150
146
149
155
158
155
149
145
144
146
148
150
148
146
147
154
163
163
152
147
148
149
145
141
142
146
149
145
141
141
142
140
135
133
134
138
140
140
142
147
145
140
160
159
155
154
158
163
163
156
149
145
148
152
153
151
148
147
149
149
150
148
144
141
145
155
170
173
168
156
152
149
144
142
144
147
148
145
140
140
141
142
139
138
138
139
142
141
142
144
143
140
159
158
155
155
158
162
161
154
146
143
146
151
153
153
154
156
156
152
148
144
142
142
147
157
168
171
166
156
149
146
145
146
147
147
147
145
142
143
144
145
145
143
142
141
144
144
145
147
149
148
154
158
159
159
160
163
163
155
143
139
142
150
154
154
155
157
157
152
146
141
141
145
152
158
162
162
156
150
147
150
151
152
150
148
146
146
145
146
149
151
150
148
146
147
149
151
152
153
156
157
152
158
162
161
159
160
159
154
145
141
144
149
149
147
144
145
147
148
146
142
141
143
149
154
156
155
153
153
155
158
156
152
148
148
151
149
145
143
147
152
152
147
144
147
154
159
158
155
154
156
151
157
162
161
155
152
151
151
152
154
153
150
146
141
138
138
141
143
144
142
140
141
144
147
149
150
155
160
163
161
154
147
146
149
153
148
139
137
142
150
151
143
137
142
152
159
156
150
146
153
151
158
163
163
157
151
149
152
158
162
159
154
150
150
150
148
144
141
139
137
138
143
147
147
145
145
150
157
159
155
147
144
145
147
148
142
134
135
142
149
150
143
138
139
144
148
147
147
150
156
154
161
163
162
158
154
153
154
155
155
152
153
157
163
165
160
152
145
138
134
135
143
150
152
148
144
145
150
151
147
143
143
146
147
144
140
137
141
146
149
148
147
147
146
144
141
145
152
164
160
160
161
157
154
154
155
154
152
148
145
147
154
161
165
163
159
153
148
144
139
137
140
146
151
153
150
148
148
147
146
145
146
148
150
149
146
145
147
146
144
145
149
155
155
149
145
151
161
169
156
156
154
149
146
150
154
154
148
144
145
151
156
158
156
150
148
147
148
150
151
148
144
143
147
152
153
151
149
147
147
148
150
151
152
153
152
149
145
141
139
141
146
155
156
152
150
156
164
163
148
147
144
140
143
152
156
154
148
147
151
156
156
154
149
146
144
143
144
149
153
154
149
145
144
148
151
152
150
148
148
148
148
147
147
149
148
144
139
136
136
138
143
147
149
150
151
154
156
153
144
147
142
140
146
157
162
160
155
153
152
151
150
150
151
152
150
146
144
144
145
146
146
145
146
149
151
152
153
153
150
147
142
140
141
143
143
137
134
135
137
139
140
141
144
148
149
147
144
141
142
154
151
148
150
157
162
164
163
157
151
146
146
150
156
158
155
152
149
146
143
139
137
141
148
153
155
157
157
156
152
145
141
139
142
144
144
140
139
140
141
141
141
139
138
140
142
139
136
136
141
156
159
156
151
149
152
162
167
162
155
148
148
152
157
158
156
153
153
153
149
142
137
139
148
155
159
161
160
157
152
145
142
143
145
147
146
145
146
146
145
145
144
140
132
129
131
131
132
134
140
150
155
155
147
140
142
153
165
165
158
150
148
153
155
155
152
150
152
155
153
148
145
146
150
153
156
158
159
157
152
146
144
144
145
143
141
142
146
147
146
146
145
141
133
128
128
128
131
133
137
146
147
147
143
137
137
145
157
161
157
151
150
151
151
148
146
147
150
152
150
148
150
155
156
152
151
155
158
158
154
149
147
145
143
140
138
140
141
140
138
139
141
141
140
136
134
131
131
133
137
148
146
144
142
140
139
143
147
149
151
152
151
150
146
141
139
142
146
148
145
144
148
155
158
154
152
154
158
159
156
153
151
148
146
144
145
144
139
132
128
129
135
141
145
142
138
132
132
138
143
149
149
147
145
145
144
144
143
142
144
147
151
149
145
139
137
136
137
141
143
144
144
148
152
154
154
154
155
154
154
153
151
148
148
149
150
148
142
135
129
129
134
143
148
144
136
130
132
143
149
146
149
148
147
146
145
144
144
141
139
139
143
145
144
142
139
135
133
137
144
148
146
143
143
148
153
153
151
150
151
150
147
144
145
148
149
149
146
143
139
134
135
141
147
144
135
129
133
143
148
146
149
149
149
146
143
142
143
143
139
136
137
140
142
143
142
140
137
139
143
149
150
144
141
145
149
151
151
149
149
148
146
145
145
146
147
147
147
147
144
139
137
139
143
143
139
136
137
140
139
149
149
150
151
147
141
137
139
143
144
143
143
144
143
144
145
146
144
141
140
144
149
148
148
147
148
150
151
150
149
148
148
148
146
143
143
144
146
145
144
144
144
143
141
140
141
144
144
141
135
150
152
155
154
149
141
135
137
141
146
152
152
152
150
148
148
147
146
143
136
136
142
151
154
150
147
147
151
152
151
149
149
146
141
138
139
141
142
141
145
154
160
157
146
138
139
145
147
145
141
150
154
157
154
147
140
138
140
141
143
146
151
155
155
152
151
150
149
145
137
133
135
143
150
149
146
147
152
155
155
151
144
137
132
134
138
139
138
138
146
162
170
165
149
139
138
142
144
145
145
148
151
151
146
140
139
143
147
145
141
140
146
152
154
153
152
152
152
149
143
137
135
138
143
146
148
149
151
153
151
145
135
130
135
142
146
142
136
137
146
158
163
156
147
143
141
140
140
142
144
146
144
142
137
136
141
148
151
149
146
146
149
152
153
151
151
151
151
150
148
144
141
141
145
149
150
147
143
141
139
134
129
134
146
155
155
146
138
138
144
148
147
143
142
144
143
141
139
143
145
146
142
137
136
141
148
153
153
151
151
153
155
155
153
152
150
147
146
147
149
148
145
145
148
152
150
141
131
128
127
129
131
139
151
155
151
143
138
137
140
140
138
138
140
143
143
142
143
147
147
147
145
142
142
148
153
156
153
151
150
152
152
152
152
152
150
145
143
146
150
150
145
142
145
148
147
137
127
126
128
134
138
142
145
145
141
137
137
137
138
137
138
140
143
143
142
143
146
149
147
149
149
149
148
150
152
153
152
151
150
148
146
146
148
152
152
148
147
149
151
148
142
136
137
142
145
142
136
135
138
142
144
143
142
140
139
138
139
139
139
138
139
142
145
145
144
143
143
144
141
147
147
147
147
148
147
147
149
150
152
150
147
145
147
153
154
152
150
149
149
147
141
135
137
143
148
148
143
140
142
146
148
146
146
146
147
145
143
142
140
139
138
140
142
145
145
142
139
137
136
147
144
142
142
143
143
143
145
149
153
154
152
151
153
156
154
150
145
143
144
144
143
142
144
149
152
150
144
140
140
145
150
150
150
150
149
147
143
141
141
141
141
141
143
144
143
139
137
137
140
152
150
144
140
138
140
143
145
147
150
152
151
152
153
155
153
146
141
139
140
143
145
146
149
152
153
150
143
139
140
144
148
149
148
145
143
142
140
140
139
140
143
147
149
146
140
135
136
140
144
156
157
151
143
138
140
145
147
147
146
145
144
144
146
151
153
149
144
141
142
144
145
145
146
147
148
146
142
140
141
144
143
143
141
138
138
139
141
142
140
138
141
148
152
148
139
133
134
139
143
152
154
154
149
145
145
147
148
147
145
142
139
138
142
150
156
156
151
146
144
145
145
144
144
142
139
136
136
137
141
143
141
138
135
135
136
139
144
146
145
141
139
140
141
142
140
137
136
136
137
144
145
149
152
151
149
147
148
149
149
147
143
143
146
152
158
157
153
147
143
143
143
144
144
142
134
126
126
132
139
143
142
140
137
135
135
136
141
145
148
147
141
133
127
131
141
146
143
136
132
146
146
148
150
149
146
144
144
147
149
149
148
149
151
153
152
148
147
147
145
142
140
143
148
148
138
128
128
134
141
145
146
146
142
136
131
129
133
139
145
146
142
135
128
131
141
149
147
138
131
160
166
168
160
150
145
148
151
150
147
148
154
157
155
153
149
150
155
159
159
153
148
148
147
144
143
146
150
151
149
145
146
148
147
145
147
156
166
163
154
145
144
149
151
147
144
145
151
152
151
155
159
164
162
154
150
152
155
155
153
153
156
159
160
158
156
157
158
159
154
146
141
142
144
142
141
141
143
145
148
150
153
151
145
138
140
150
158
159
154
148
145
144
145
145
145
145
146
147
150
155
157
161
160
156
153
154
155
156
155
155
158
161
161
159
156
156
157
155
150
143
139
141
144
144
143
140
139
140
145
152
156
154
148
143
144
145
147
149
151
150
149
148
149
149
146
143
143
147
153
163
166
164
161
155
153
152
151
151
152
152
153
155
155
153
151
152
153
152
151
149
148
150
152
150
149
145
143
142
146
150
151
150
149
151
154
152
147
145
146
147
151
155
155
152
145
140
143
150
154
164
169
167
162
157
156
154
149
148
151
151
147
144
148
154
156
154
149
147
149
153
158
162
159
153
149
148
150
148
148
147
145
143
144
150
159
162
155
147
144
145
149
154
152
145
138
137
143
149
148
156
161
162
160
159
159
157
152
153
157
156
146
140
148
162
167
160
149
142
143
149
157
163
161
153
148
149
153
152
149
145
144
141
140
144
154
161
159
152
147
146
148
149
143
136
134
138
145
147
143
154
153
154
155
158
160
157
155
158
162
159
149
143
150
160
164
158
151
147
144
145
147
154
157
154
151
151
157
157
151
146
145
144
142
141
147
152
155
153
150
151
150
147
141
138
140
145
150
149
145
158
154
151
152
153
155
155
155
157
157
155
151
147
150
152
152
150
152
157
156
148
144
146
152
155
155
154
157
158
153
148
145
146
146
144
144
145
147
150
149
149
147
145
145
147
150
152
153
152
152
160
158
154
151
150
152
154
153
151
149
150
153
153
151
149
146
149
154
159
160
153
146
144
147
151
154
154
153
152
151
149
147
148
149
147
143
141
144
148
146
142
139
138
143
147
150
151
151
152
155
155
156
157
154
151
152
153
151
150
148
151
154
154
153
150
151
153
154
153
152
150
147
142
143
147
153
154
151
146
146
149
152
155
154
147
141
140
145
151
149
143
138
135
136
139
143
148
149
148
150
152
154
159
158
156
153
150
150
152
154
154
153
149
148
151
155
156
152
147
146
147
146
143
143
149
156
158
152
145
143
149
158
163
159
148
140
139
145
152
150
148
145
141
137
135
139
145
148
145
143
155
153
158
161
160
154
146
147
151
157
156
149
142
141
148
157
157
151
148
148
150
148
147
148
153
157
159
154
147
143
147
157
165
162
154
144
141
143
145
145
146
149
148
145
141
141
144
146
145
142
157
153
154
158
158
154
146
144
148
155
157
151
143
142
150
158
157
152
149
151
155
155
153
150
149
150
149
149
146
142
142
149
158
161
159
151
146
142
140
137
136
140
144
148
148
146
145
143
141
139
154
152
152
153
154
154
150
148
147
151
155
154
151
150
155
160
159
152
147
148
153
156
154
149
144
141
140
141
143
142
141
143
150
155
156
151
147
145
142
136
131
131
135
144
150
151
148
142
135
132
150
152
153
152
152
157
159
157
150
147
147
151
153
154
156
157
156
150
146
146
148
151
151
150
148
144
142
144
148
148
145
143
145
149
150
147
144
146
145
140
134
130
133
141
149
154
152
143
131
126
151
153
153
153
155
161
167
161
152
144
141
144
149
153
155
154
153
151
150
148
147
145
147
153
159
162
161
159
158
155
149
144
143
147
149
146
141
139
139
138
138
137
138
141
146
149
148
141
131
128
153
152
150
152
158
165
166
159
152
145
142
143
149
155
159
158
156
154
154
151
146
141
143
153
170
178
181
167
160
154
148
145
145
148
152
150
141
133
128
131
138
143
144
143
142
141
140
138
137
137
153
152
150
153
158
164
164
158
150
144
143
147
153
158
160
159
157
155
153
148
141
139
144
155
168
174
171
160
153
150
150
151
149
148
150
151
145
135
127
128
136
143
146
146
142
137
135
139
147
150
152
154
156
156
157
160
161
157
146
139
140
146
152
153
150
148
151
153
150
142
136
140
150
158
161
159
153
150
150
154
158
159
153
147
145
146
146
144
139
135
137
141
147
150
148
141
137
143
155
161
149
154
158
157
155
156
155
150
139
134
138
144
148
144
135
135
143
149
147
140
135
140
150
157
156
153
151
152
156
160
161
159
152
147
144
144
145
146
146
143
141
140
143
149
151
148
143
142
150
156
146
150
154
156
155
152
146
142
140
143
147
149
146
141
133
134
142
146
144
139
136
140
145
147
150
152
156
158
159
157
154
152
150
150
149
146
142
143
147
148
146
141
139
143
150
152
146
137
134
140
143
147
152
156
157
151
145
142
148
157
159
156
151
150
150
149
149
145
141
137
137
141
142
139
142
147
154
157
154
150
147
148
149
152
153
147
141
140
146
150
151
147
144
144
147
149
147
139
132
131
146
149
152
156
157
153
148
147
153
158
159
156
156
161
163
160
154
147
140
137
137
141
143
141
142
145
148
150
149
148
148
149
150
150
152
150
146
144
145
149
152
154
154
150
147
147
151
152
147
143
150
152
150
151
151
150
149
147
148
150
152
154
156
159
160
159
154
149
144
141
141
143
145
146
148
148
146
145
147
151
153
152
149
149
152
156
153
146
143
145
151
156
156
153
147
148
157
167
167
155
149
148
144
143
144
147
148
147
146
148
152
156
154
148
147
149
150
148
147
147
146
145
145
147
151
151
146
143
145
150
153
150
146
146
151
155
153
146
142
142
147
149
147
144
144
149
157
162
165
152
147
145
140
139
142
148
152
151
150
153
157
158
152
145
143
145
148
147
147
146
147
145
143
145
149
151
147
145
145
148
151
145
139
138
142
146
146
143
142
143
143
140
137
139
146
150
149
145
142
140
150
148
143
144
151
158
159
158
155
155
155
153
152
150
151
150
149
147
146
145
144
142
142
145
150
151
150
149
150
152
151
142
133
129
130
136
137
140
143
143
141
137
136
141
148
148
139
130
127
131
154
154
153
157
162
163
160
157
154
152
149
148
150
154
156
152
149
146
147
146
144
138
139
146
152
154
153
153
153
153
151
145
137
133
130
133
136
140
143
142
141
140
138
138
142
140
133
128
127
133
152
157
160
162
162
157
152
150
151
152
150
148
150
153
154
150
147
147
150
148
143
136
138
146
154
156
155
153
150
148
148
150
149
145
140
138
139
141
142
142
143
143
138
133
130
132
134
136
137
138
146
152
156
154
150
145
144
148
152
155
152
149
150
151
151
149
148
149
150
147
141
137
140
148
154
156
155
150
144
142
146
154
157
153
146
140
139
141
142
143
144
144
139
133
130
135
139
142
141
140
143
145
145
143
141
142
144
149
152
153
151
148
150
151
150
147
147
148
148
146
143
142
148
152
154
155
156
152
146
143
148
154
156
152
146
141
140
140
138
138
140
143
142
140
139
140
140
140
138
137
140
139
138
139
142
145
147
148
148
148
149
148
149
149
148
143
140
141
144
146
148
149
152
154
154
154
155
154
151
150
152
153
152
149
147
148
146
141
135
133
136
143
146
146
143
138
134
134
138
139
137
138
138
140
143
147
147
144
143
147
152
153
150
147
145
140
133
132
137
145
151
152
151
152
153
153
150
148
149
152
154
153
148
145
147
151
151
145
138
134
136
142
147
147
141
133
128
133
142
148
136
139
141
141
142
144
144
143
143
147
153
154
150
145
143
140
135
131
134
141
150
151
150
150
152
152
145
140
142
149
155
154
147
142
143
148
150
148
143
141
139
142
146
147
143
136
132
135
143
147
143
144
144
145
142
141
141
141
142
142
143
146
145
143
142
141
139
136
137
141
147
149
148
149
151
151
145
139
140
147
154
155
150
145
144
146
149
149
147
143
140
140
143
145
145
143
142
141
138
137
153
151
151
151
148
142
138
138
140
139
138
141
143
142
140
139
139
138
139
140
141
143
144
146
147
148
147
145
146
150
155
157
155
150
146
146
147
149
146
141
138
137
138
139
140
142
146
144
137
134
159
158
160
157
152
143
137
137
138
140
142
144
146
144
141
139
138
138
138
136
134
136
141
145
144
145
148
152
154
155
155
155
152
148
144
143
146
146
143
139
138
139
138
134
131
135
142
145
143
141
158
161
161
155
147
141
139
141
139
138
140
147
152
148
144
143
143
142
139
136
136
139
144
148
146
146
149
154
157
157
152
145
139
137
139
142
144
145
142
142
144
145
143
137
132
133
137
141
143
144
153
156
154
145
140
141
146
146
140
137
140
150
156
153
148
147
147
148
146
143
143
146
150
151
150
149
149
153
155
154
146
134
128
131
139
147
148
147
146
147
150
152
149
145
141
138
134
134
136
139
150
150
146
139
140
146
151
148
141
139
145
154
158
154
148
145
146
149
151
151
148
146
146
148
151
151
148
148
149
146
139
132
130
136
144
151
152
149
148
148
148
149
149
150
148
142
133
131
133
137
151
149
144
140
146
152
153
147
144
145
151
156
156
153
149
145
142
146
152
154
150
143
140
144
148
149
145
141
140
137
136
138
141
143
144
146
147
146
144
141
139
141
145
148
147
140
135
136
138
139
155
154
148
144
149
153
153
150
149
150
153
154
153
153
152
148
144
143
149
152
150
145
141
143
146
145
140
135
133
133
136
143
146
144
139
137
138
140
138
135
135
139
144
144
139
135
137
142
145
142
154
155
152
148
148
150
151
152
153
153
152
152
152
153
154
152
147
144
145
147
148
148
146
146
145
143
138
132
133
134
137
142
144
143
139
137
137
138
138
138
138
141
143
140
135
134
140
145
146
141
150
149
148
146
148
149
150
150
151
152
153
152
149
148
150
151
149
146
142
142
143
146
149
150
148
145
140
137
136
138
140
143
143
143
143
143
141
140
139
141
143
144
143
139
136
136
139
141
140
137
148
145
143
144
147
148
148
147
147
150
153
152
145
141
142
146
149
146
140
137
139
143
149
153
153
150
144
140
140
143
147
148
146
145
144
143
139
134
134
139
143
145
144
143
142
137
134
133
134
136
155
151
147
144
144
145
146
145
146
149
151
150
144
138
140
145
147
144
140
138
140
143
148
151
152
150
145
140
138
142
148
152
152
149
143
136
129
125
127
135
141
145
149
150
146
136
128
128
133
139
160
160
155
148
143
143
145
146
145
146
147
145
142
140
145
149
149
147
144
143
145
145
145
146
147
145
140
136
135
138
145
149
152
150
141
132
122
122
130
140
145
147
149
149
144
135
128
130
138
143
155
157
155
152
148
146
146
146
145
143
141
140
140
143
149
156
156
152
148
147
147
145
142
142
143
141
136
134
134
138
142
144
144
143
138
132
126
127
137
149
152
148
141
137
136
135
136
139
143
143
144
146
149
152
151
149
147
147
146
144
141
139
141
145
152
157
154
150
147
148
148
145
142
142
144
141
136
134
136
139
140
139
138
138
137
134
130
131
139
150
153
146
133
125
129
139
146
146
141
136
143
144
146
149
149
148
146
147
148
147
146
145
148
150
152
149
143
140
142
147
148
146
145
147
149
146
141
138
137
139
138
138
140
142
141
137
132
132
136
143
146
143
135
129
133
144
151
147
136
128
156
163
167
163
158
159
162
160
152
145
147
155
159
156
149
144
146
153
159
155
146
140
143
150
152
149
144
144
148
153
155
153
149
143
139
145
156
162
159
153
151
158
163
158
152
148
148
151
151
149
153
162
169
166
159
158
161
159
153
146
148
154
159
158
151
149
151
156
159
154
146
141
144
148
148
146
143
144
147
153
158
158
151
139
130
136
148
155
157
154
153
153
150
147
145
145
146
146
146
146
153
161
165
162
155
153
157
159
156
151
150
152
156
155
152
151
152
155
155
152
148
147
147
148
147
147
146
145
145
149
155
158
153
144
138
140
146
149
151
150
150
148
147
146
146
145
145
144
144
146
158
164
165
161
152
150
154
158
158
154
149
146
145
148
150
152
153
153
152
152
151
152
153
152
150
150
149
149
146
148
150
152
149
148
149
152
153
149
146
144
144
146
149
150
148
144
142
144
145
145
159
164
167
165
160
158
158
158
159
158
150
140
135
141
151
157
157
155
152
151
151
154
158
157
153
150
150
149
147
147
147
147
145
145
149
157
160
155
146
141
141
146
151
150
143
138
137
143
147
145
154
157
162
166
167
165
161
158
159
162
157
144
137
144
155
161
160
158
156
154
151
151
155
156
152
149
148
147
145
144
145
147
145
141
142
151
157
157
150
144
144
148
152
148
140
136
138
146
150
148
150
151
155
160
162
162
157
155
158
161
160
153
149
152
156
157
154
156
161
164
155
148
147
150
152
152
151
150
147
145
144
146
145
143
141
146
151
152
151
149
151
153
154
149
144
144
148
153
153
150
154
154
155
154
155
155
155
153
153
154
155
156
157
157
153
148
146
151
161
166
159
149
145
147
153
155
154
154
153
150
145
144
146
149
151
150
148
147
148
150
152
153
151
147
147
149
152
152
148
148
160
163
160
155
154
158
159
156
149
145
148
154
158
156
151
147
146
149
153
157
157
153
149
149
152
156
155
154
152
151
147
146
150
155
158
154
149
147
147
146
146
145
144
142
142
143
143
141
138
142
158
163
162
158
158
161
162
155
147
144
148
153
152
151
151
153
155
152
147
146
149
154
153
151
152
155
157
153
147
147
149
152
156
156
153
150
149
150
149
144
139
139
142
142
139
137
137
137
137
140
152
153
157
158
159
157
152
148
146
149
152
151
145
143
148
157
160
154
147
144
148
152
152
151
153
157
159
153
146
144
149
156
159
155
147
144
148
152
150
143
139
142
149
149
143
139
139
143
146
148
151
147
152
157
158
152
142
138
144
154
157
151
142
139
144
153
155
152
150
149
152
153
153
152
152
154
156
155
149
145
147
153
159
157
151
147
149
150
146
140
141
149
156
157
149
142
142
147
152
155
156
149
151
158
160
153
142
138
145
156
159
154
145
140
142
147
150
150
150
151
153
156
157
154
149
146
148
153
153
148
144
147
156
160
159
153
149
146
142
138
139
147
155
158
153
147
144
143
146
150
159
155
155
157
158
154
148
146
150
154
156
153
147
142
143
148
152
152
149
148
150
154
157
155
149
143
144
150
152
149
145
145
152
156
157
152
149
146
143
139
138
141
149
156
159
158
151
141
136
141
157
158
158
155
151
149
149
151
151
148
145
142
140
142
146
153
158
156
152
146
146
149
153
155
153
149
149
151
154
151
148
145
146
148
147
146
147
147
145
140
139
140
145
153
161
166
158
144
132
135
149
153
155
153
149
145
143
149
149
145
137
133
135
142
150
157
160
158
155
150
147
145
147
151
156
157
156
156
154
152
149
146
143
144
146
148
148
146
141
139
141
143
146
150
155
159
154
144
135
137
144
146
149
151
152
149
148
151
153
150
142
138
141
148
154
156
157
157
156
153
147
144
142
146
149
150
153
152
151
151
151
148
147
148
152
156
151
143
133
133
140
144
145
146
146
146
143
140
139
141
144
144
147
149
151
150
152
158
160
156
149
147
150
155
154
151
152
155
156
150
143
140
142
146
144
143
145
147
150
154
156
156
153
152
154
156
151
141
131
130
136
140
143
146
144
140
137
138
145
149
147
148
150
148
146
145
151
159
160
153
145
146
152
154
150
145
149
155
155
144
136
137
147
153
151
146
145
148
153
160
164
163
157
150
146
146
145
141
135
131
134
138
145
150
148
143
139
142
151
155
148
149
151
149
145
144
147
151
148
140
138
141
149
151
148
147
153
157
153
142
134
138
149
156
158
154
152
153
156
160
163
161
154
145
139
140
143
145
141
135
136
141
148
153
150
145
142
143
148
151
147
147
148
149
150
148
144
142
140
138
140
144
149
153
155
155
156
156
151
141
136
138
144
150
155
157
158
156
154
155
156
156
152
146
143
145
150
153
148
142
141
146
152
153
149
146
145
142
140
137
148
145
145
148
151
149
143
140
143
150
152
152
153
156
157
157
156
152
148
141
137
136
137
139
148
155
159
155
151
151
154
157
155
153
154
157
164
164
155
149
148
150
153
151
148
148
148
143
133
128
148
145
144
147
149
147
143
143
149
154
154
152
153
157
159
157
154
150
146
142
139
138
138
141
148
154
156
153
151
153
158
160
157
156
159
162
165
160
152
150
151
151
149
144
142
145
149
144
136
135
146
145
145
147
147
145
144
145
147
148
149
149
150
153
156
158
156
152
146
144
144
145
147
151
154
154
151
149
150
154
158
157
153
151
155
158
155
147
144
147
153
151
143
133
135
141
148
146
143
147
144
144
146
147
147
147
147
147
147
147
150
152
149
145
147
154
158
155
151
147
149
151
152
151
151
149
144
143
145
149
152
148
144
145
150
151
147
141
142
149
155
150
138
132
136
144
150
146
150
148
147
147
146
143
143
148
152
153
151
153
157
159
153
144
143
150
157
156
153
150
150
149
147
145
144
143
139
138
139
143
145
141
137
140
144
146
143
144
148
154
154
146
138
139
146
150
150
141
139
140
150
150
146
140
140
146
153
155
154
156
159
159
156
150
149
151
153
152
152
150
148
144
140
141
142
142
138
137
137
140
143
142
137
137
137
140
141
146
150
152
148
143
141
146
152
150
142
134
130
132
150
150
148
147
148
150
148
148
150
152
153
153
153
153
153
150
150
149
151
151
148
141
139
142
145
144
141
139
139
143
146
147
144
138
134
135
139
143
145
145
143
143
144
147
148
144
136
132
131
134
146
149
153
157
159
153
143
140
144
149
151
148
148
149
151
150
149
150
153
152
148
142
142
145
147
145
143
142
142
145
149
154
152
145
137
135
137
140
141
141
143
146
146
145
143
142
140
140
139
141
144
150
153
157
156
150
142
140
143
150
151
149
146
146
148
150
153
154
153
150
147
144
147
148
148
146
147
147
145
146
150
157
157
150
142
138
138
139
141
142
145
147
146
145
144
147
148
147
144
142
147
150
148
147
147
149
147
145
145
147
148
147
146
147
148
148
150
151
150
148
147
149
151
151
149
148
150
150
147
147
152
157
157
152
146
143
143
141
141
141
144
147
147
146
145
145
144
143
140
136
147
144
139
139
144
149
150
146
143
144
145
145
147
147
148
144
141
141
145
148
152
153
153
151
150
150
150
149
146
148
152
155
153
150
148
149
150
144
139
138
142
147
148
145
139
136
135
136
136
135
141
137
134
136
143
148
147
142
140
145
152
152
149
145
144
140
135
133
138
147
153
153
153
152
152
150
145
141
142
147
152
154
150
148
149
153
154
148
141
139
142
148
148
143
134
131
132
136
140
141
137
135
136
138
142
145
143
139
140
148
158
159
151
143
140
139
135
133
136
143
149
151
153
155
155
151
142
136
139
147
154
155
151
148
149
154
156
152
146
144
147
150
150
146
141
140
141
142
142
142
142
142
143
144
144
144
143
141
140
143
149
151
148
143
140
138
137
136
138
141
144
147
151
155
157
153
145
139
142
148
156
158
154
150
149
153
154
153
150
148
151
152
152
152
151
151
149
144
137
135
149
148
149
150
149
147
146
143
139
134
132
137
141
142
140
137
138
140
143
141
139
139
143
151
154
154
150
145
144
149
154
157
155
151
149
149
150
151
148
145
144
144
146
148
149
149
147
141
135
134
152
152
153
154
152
149
147
145
139
131
127
132
138
140
139
139
141
143
143
139
136
136
140
147
151
152
151
147
144
145
147
150
150
148
146
145
147
147
145
139
134
131
132
135
137
139
141
141
140
141
154
154
156
154
150
148
148
147
140
135
134
140
143
141
139
141
144
143
141
139
140
143
148
150
151
152
150
148
146
145
143
142
141
142
144
146
148
148
146
140
133
129
129
132
133
135
137
140
143
144
152
156
158
154
149
148
149
147
141
139
141
149
150
147
143
144
145
145
144
144
147
152
154
154
153
151
148
150
151
150
146
139
135
138
145
152
154
153
150
145
141
139
141
143
143
139
134
134
136
139
151
155
157
154
152
152
151
146
142
141
144
149
150
148
145
144
145
148
152
154
152
150
148
147
147
147
148
152
156
156
151
145
138
138
143
152
157
156
152
147
144
146
149
153
151
143
133
129
130
135
152
154
153
152
154
154
152
147
146
146
146
145
144
146
147
145
144
150
158
160
153
144
139
138
140
144
150
155
156
153
149
148
145
140
138
144
151
154
151
142
137
140
147
151
148
139
132
129
130
135
156
155
151
147
149
151
149
148
151
152
150
147
145
147
149
146
143
146
153
156
152
146
141
139
140
145
151
156
153
145
141
144
146
142
136
137
142
148
146
138
134
136
142
144
141
136
135
137
138
136
157
155
151
147
146
146
147
148
150
152
153
155
154
153
151
148
142
140
142
145
148
151
152
149
146
146
151
156
151
142
136
140
144
143
139
137
139
143
143
142
140
141
142
140
136
135
140
145
144
136
152
151
150
148
147
147
146
146
146
147
151
156
156
151
147
146
144
141
138
138
143
151
157
155
150
146
148
152
151
146
139
139
141
142
142
141
140
140
141
143
145
146
144
140
136
134
138
141
140
133
145
145
147
148
149
149
148
146
143
144
148
149
145
139
138
143
147
146
141
137
140
145
151
153
151
147
145
147
150
150
147
144
141
142
143
143
140
135
135
140
145
146
145
143
139
133
130
130
130
129
148
147
147
148
148
148
147
146
144
145
146
144
139
133
135
143
148
149
145
141
141
142
146
149
150
147
142
142
145
148
150
149
148
147
144
140
135
132
133
139
143
147
146
146
143
133
125
124
127
130
154
153
152
149
146
145
145
146
145
145
146
146
144
141
142
145
148
149
147
146
144
142
143
145
148
147
143
141
143
146
148
151
154
152
145
136
129
128
135
144
149
149
148
147
143
134
129
130
136
139
154
154
153
151
148
146
145
145
144
143
144
148
149
148
147
148
149
150
149
150
147
143
141
143
148
149
146
144
145
147
147
148
149
148
143
135
128
128
137
147
152
148
142
138
138
137
138
141
145
144
148
148
148
151
150
148
146
146
144
142
142
146
149
150
149
149
148
147
149
151
150
145
141
143
148
150
148
146
145
145
144
143
142
142
143
141
136
133
138
144
147
143
134
128
132
138
144
144
142
138
144
144
144
148
148
146
146
146
146
145
144
144
148
150
150
147
142
140
143
149
151
149
145
145
147
148
147
144
140
139
138
139
142
144
147
148
146
142
140
141
141
140
135
131
134
140
144
142
135
130
156
162
165
164
160
160
161
158
153
151
155
161
161
157
151
148
149
154
159
157
152
148
151
155
157
153
148
146
151
155
158
157
154
150
147
148
150
149
147
148
153
160
162
157
151
146
146
148
149
148
161
169
171
165
158
158
160
157
152
152
156
160
157
150
142
142
148
154
158
157
154
151
153
156
155
152
147
147
149
154
158
158
154
147
142
143
147
149
148
149
154
157
157
152
148
146
147
146
146
146
162
170
172
164
156
156
161
160
156
153
154
154
150
144
141
145
151
154
156
157
156
156
156
153
152
151
149
148
146
148
152
156
154
148
144
144
148
150
149
148
151
152
152
151
150
150
150
147
146
147
158
164
165
161
156
156
161
164
162
157
151
149
146
146
149
153
157
157
156
154
153
155
156
154
152
150
151
151
149
147
148
152
154
151
149
149
151
149
146
145
145
148
150
151
150
149
149
148
147
148
153
156
160
162
159
158
160
163
165
163
156
150
147
150
155
159
162
162
158
151
146
147
153
156
153
150
150
152
152
149
149
151
153
152
150
150
148
146
143
139
139
144
149
151
149
145
144
145
149
150
151
154
158
163
162
159
156
157
161
165
163
156
152
152
155
157
161
163
162
156
148
144
148
152
152
149
149
150
151
151
150
151
153
151
148
146
145
145
142
139
137
142
150
153
150
145
144
146
151
153
152
154
157
159
158
156
152
151
155
161
162
160
157
155
153
151
151
158
164
168
160
149
143
144
145
148
149
150
150
152
152
152
152
152
151
148
147
147
146
144
144
147
154
155
152
149
148
150
151
152
154
155
154
154
154
155
154
153
151
153
157
160
161
158
152
146
143
148
157
165
165
155
144
141
143
148
150
151
151
153
153
152
153
156
159
157
155
153
151
151
153
156
158
155
149
147
147
147
144
144
157
158
154
152
155
161
161
156
150
149
156
161
163
159
153
147
143
142
143
149
154
154
150
147
148
151
152
151
151
152
153
154
155
158
160
159
157
155
153
154
157
160
158
152
144
140
139
139
136
134
160
160
157
154
158
163
162
155
148
149
155
158
156
153
152
153
151
145
139
138
146
153
155
154
153
154
154
151
147
148
151
155
155
153
150
152
152
153
150
148
149
153
156
153
145
140
139
140
141
143
160
157
156
157
158
158
154
148
146
149
151
150
147
147
151
156
156
152
146
144
149
154
156
155
154
154
154
150
144
142
146
150
151
147
143
145
149
151
146
141
141
146
153
156
152
146
146
151
157
159
156
150
152
157
158
154
148
144
146
151
151
147
145
146
149
151
151
151
151
151
152
154
155
153
150
149
150
151
147
142
140
143
149
149
148
148
150
151
147
141
141
146
152
155
153
149
149
154
161
164
156
149
150
157
161
158
151
149
152
155
155
151
149
147
145
144
145
150
152
150
149
151
155
154
149
145
148
155
157
149
140
141
150
155
157
154
152
150
148
146
145
148
149
150
151
150
149
149
151
156
160
156
156
160
162
160
156
154
155
156
154
152
148
144
141
142
148
154
153
148
144
146
153
156
153
148
152
160
163
156
147
145
151
154
155
153
150
148
146
145
145
145
146
148
153
156
153
147
144
151
160
161
163
162
156
152
149
150
152
150
146
141
138
137
140
145
153
157
155
147
143
143
149
155
156
155
156
157
158
155
151
148
147
146
145
146
148
147
145
143
144
144
145
149
157
162
156
148
144
150
153
158
162
160
151
142
136
143
147
145
138
131
131
134
140
145
152
155
154
148
143
143
146
151
154
154
151
148
146
147
149
148
143
141
141
147
151
151
148
146
147
146
146
148
153
157
154
147
144
148
148
153
158
157
152
143
141
145
149
149
142
137
137
139
140
140
145
152
153
148
143
143
146
149
148
146
142
141
144
147
151
150
146
146
149
155
157
155
152
149
147
145
143
145
151
152
149
145
144
146
148
150
155
156
153
147
146
153
158
158
152
148
150
148
142
138
145
154
157
150
141
141
146
149
144
140
141
146
151
155
158
156
154
154
155
157
155
151
149
148
145
141
140
144
151
152
149
144
144
145
148
148
153
155
150
145
147
156
161
159
151
151
156
156
151
147
155
163
162
150
138
137
145
149
147
145
147
153
157
161
163
162
158
154
150
148
146
143
141
141
142
142
144
148
151
151
151
149
147
147
147
147
151
154
150
144
145
152
157
152
144
144
152
158
160
160
165
166
159
145
134
132
140
148
152
153
153
153
153
157
161
160
154
147
139
139
141
141
139
138
142
148
154
153
149
147
152
154
151
145
150
148
150
151
151
148
147
149
151
147
141
140
148
157
163
163
163
160
152
140
132
131
136
146
156
157
154
149
146
149
154
155
149
142
136
140
147
149
145
140
144
153
160
156
147
144
152
157
156
144
156
153
148
146
148
147
148
149
151
150
146
145
150
157
159
158
155
153
148
141
134
133
138
148
159
160
155
148
144
147
152
153
148
143
142
148
156
158
152
145
144
151
156
153
146
145
151
155
155
147
156
152
147
145
143
143
145
149
152
151
148
149
153
158
158
155
152
150
147
142
138
138
145
155
165
165
158
150
146
149
152
152
149
147
148
153
157
156
151
146
145
146
144
141
140
142
145
144
142
145
148
147
149
150
148
145
145
149
150
148
146
148
151
154
156
157
156
154
151
147
144
144
150
160
167
165
157
150
150
151
151
148
145
146
149
151
151
148
146
146
147
144
137
130
132
139
142
138
133
142
145
146
154
159
158
154
152
153
151
149
148
150
150
147
149
154
160
161
160
156
155
154
154
157
159
157
153
150
150
151
147
142
140
144
148
147
144
142
146
152
153
146
138
134
140
148
150
143
138
143
149
151
156
158
156
155
155
156
153
153
156
159
155
146
145
151
159
163
165
163
161
159
156
152
151
150
148
147
146
146
143
139
141
147
151
147
141
140
147
156
157
149
142
141
148
156
157
152
147
143
151
153
152
147
142
145
149
151
152
154
159
163
161
153
149
152
158
160
161
160
157
154
152
149
148
148
144
141
140
140
141
142
145
151
154
148
140
137
142
150
152
148
145
146
150
152
150
147
143
141
148
148
145
140
138
141
143
143
145
150
155
158
157
154
154
155
158
159
158
156
152
148
147
148
148
146
141
140
140
142
143
145
147
149
151
146
141
137
137
141
145
146
147
148
147
145
140
137
138
141
144
143
143
145
149
149
143
140
141
146
151
149
148
148
152
155
159
161
159
155
152
149
148
146
144
142
142
147
151
152
149
146
143
142
141
142
143
141
140
141
143
146
148
148
147
144
140
138
139
143
146
145
145
149
155
155
149
142
142
146
149
147
144
143
146
152
156
159
157
154
152
152
153
148
142
139
145
155
160
160
153
146
141
139
138
141
144
145
144
143
145
146
147
147
146
145
144
142
142
143
154
154
148
148
151
153
150
145
143
145
147
146
144
142
144
146
149
151
151
148
148
151
154
150
144
141
147
155
159
158
154
149
145
143
143
146
147
144
144
144
146
148
147
145
142
141
142
141
140
139
162
156
147
142
145
149
147
143
140
141
144
144
143
141
141
141
142
144
146
146
146
147
150
150
148
146
147
148
149
150
152
153
151
149
149
151
150
146
142
143
146
151
149
143
136
136
137
139
137
136
156
146
138
136
142
146
144
139
137
141
145
144
141
137
137
137
138
140
143
147
148
146
149
150
152
150
148
145
143
144
147
151
152
152
152
154
155
151
147
146
149
153
150
142
135
136
138
139
137
135
146
136
135
137
142
146
144
140
139
144
150
148
142
136
135
135
134
136
141
146
148
147
150
152
154
153
153
150
148
145
144
147
151
152
153
155
157
156
152
151
154
157
154
146
141
142
145
143
138
135
143
140
140
142
144
147
147
145
143
144
147
149
146
142
138
136
134
136
140
143
144
144
148
153
155
155
156
156
152
147
144
146
149
150
151
153
154
154
153
154
158
158
157
154
152
152
150
143
137
133
146
146
145
145
146
148
151
150
146
140
138
142
144
144
140
138
138
142
145
143
139
137
143
151
156
156
154
148
143
141
141
144
147
147
147
148
147
147
149
151
154
154
154
156
157
154
149
142
136
134
149
147
145
146
147
150
153
151
144
135
130
133
138
138
138
141
145
149
152
145
139
137
140
148
155
156
149
139
132
131
135
141
144
145
145
144
142
143
145
147
148
146
145
148
150
149
146
143
142
139
151
148
148
149
150
151
151
148
141
136
135
139
137
134
136
143
149
152
150
146
144
144
144
148
152
152
147
139
133
133
136
140
143
146
149
150
147
145
145
145
144
143
142
143
143
141
142
144
146
144
150
152
158
159
155
151
148
145
142
141
142
145
143
141
142
148
151
151
149
148
150
150
149
148
148
147
146
146
146
147
146
145
145
148
155
158
156
150
145
142
142
144
146
145
142
138
137
138
142
145
149
156
163
164
157
150
146
145
146
147
146
146
146
148
150
151
151
152
153
154
153
152
150
147
144
144
147
152
157
158
155
150
146
146
150
156
158
154
147
141
140
142
145
145
143
138
132
131
135
143
150
154
158
159
154
148
145
148
153
153
148
143
143
148
151
149
147
151
156
157
154
149
147
145
142
143
149
156
159
157
153
148
144
140
140
146
154
157
153
144
138
137
138
141
142
139
134
130
133
141
153
152
151
150
149
146
145
150
156
156
150
143
141
145
147
145
143
147
152
152
150
148
147
144
142
145
153
160
157
148
143
142
143
139
136
138
146
155
156
148
140
136
136
139
142
143
141
140
139
140
153
149
147
146
145
144
145
148
151
152
150
148
148
147
146
145
143
143
145
144
146
148
150
146
143
147
156
161
157
145
136
138
142
142
138
137
140
146
149
147
142
138
139
143
146
148
148
149
147
140
144
145
147
146
145
143
144
147
146
145
147
152
155
152
148
147
145
143
142
141
143
147
150
149
147
148
153
158
156
147
137
137
140
142
142
140
138
138
140
142
140
138
138
143
146
147
146
145
144
136
136
139
145
148
144
142
145
147
145
144
145
149
152
150
148
147
147
145
143
142
143
144
147
149
150
149
150
149
150
148
142
139
138
140
143
143
141
138
139
141
140
137
136
138
140
139
134
133
133
132
137
140
147
148
145
142
145
149
149
146
143
144
146
146
146
148
148
148
147
146
144
142
143
148
151
151
148
146
147
148
147
146
145
145
144
143
142
142
144
146
143
139
137
139
140
135
129
128
131
134
146
147
151
151
147
145
147
151
152
148
145
146
147
148
147
148
148
150
151
149
144
140
141
146
151
153
151
150
151
152
152
153
154
153
146
141
141
144
147
147
144
141
140
142
142
138
136
137
140
142
151
151
151
152
149
148
150
153
153
149
148
153
155
153
148
146
148
151
151
150
146
142
141
144
149
152
153
152
153
153
152
152
153
152
147
143
143
144
144
140
137
136
137
139
141
141
142
144
146
145
149
148
149
149
149
149
150
152
150
147
148
154
156
154
148
145
144
145
146
148
147
146
144
144
146
148
148
148
148
147
148
146
145
145
146
148
151
150
144
136
132
132
132
133
135
136
139
140
141
139
145
145
144
145
145
144
144
145
146
145
145
146
148
148
146
144
141
139
141
145
149
150
146
144
145
146
144
142
141
141
143
144
142
142
145
151
158
156
149
141
137
136
135
133
132
132
133
134
134
135
155
157
159
156
152
149
151
153
157
161
165
166
163
161
161
160
157
154
153
153
152
152
153
155
156
155
154
154
154
152
151
152
155
158
157
155
151
149
149
152
154
156
155
153
149
147
147
148
149
150
159
160
158
152
149
151
154
154
154
159
166
167
162
156
153
154
153
151
152
154
153
152
154
155
157
155
153
151
151
150
151
153
157
158
158
156
153
151
151
153
156
158
155
152
150
148
148
147
147
149
157
160
159
155
155
160
163
159
152
154
159
162
159
153
152
153
155
154
155
157
158
157
157
157
156
153
150
148
147
146
149
154
157
156
153
152
152
153
152
151
152
153
152
151
151
151
151
149
147
150
152
154
157
160
161
164
165
162
154
152
153
159
160
157
158
158
160
159
158
156
155
156
159
158
155
150
147
148
148
148
149
154
157
155
151
148
149
151
151
149
148
148
149
150
151
153
153
151
150
154
149
151
156
160
161
160
158
157
156
156
157
159
161
161
160
159
161
161
158
150
145
147
155
158
155
148
146
150
154
153
152
154
157
157
151
146
142
145
147
146
143
143
147
151
154
154
153
152
153
157
154
154
157
160
158
154
151
151
156
161
161
159
157
156
156
156
159
159
156
147
142
143
150
154
152
149
149
153
158
159
157
155
156
156
151
143
139
140
143
143
140
141
148
154
158
156
153
152
154
158
159
157
156
157
156
155
152
152
155
159
159
156
151
150
151
152
154
155
153
153
153
150
148
147
147
150
151
154
157
160
159
156
153
152
149
144
142
144
144
142
140
144
153
158
156
152
151
151
151
152
156
153
150
152
156
158
157
155
155
158
159
157
153
150
149
150
150
148
148
152
157
155
148
143
144
148
151
152
154
158
158
155
150
147
148
149
151
152
149
146
146
151
158
157
150
144
144
147
146
144
152
149
145
149
155
160
159
156
157
162
166
164
159
155
152
152
147
143
139
142
149
152
150
147
146
149
150
151
152
155
155
153
149
146
147
154
156
155
151
150
152
156
159
155
146
142
142
145
143
141
156
153
150
152
157
160
158
157
159
164
165
161
158
157
156
154
148
144
140
140
144
148
151
151
150
150
151
151
150
151
152
151
148
146
147
152
153
151
147
146
149
154
155
154
151
150
149
150
151
151
163
160
157
158
158
158
158
159
161
159
153
149
150
154
157
154
150
149
149
149
149
150
151
152
152
153
152
150
147
145
146
147
147
146
146
148
149
147
144
143
146
149
150
153
157
159
159
158
158
160
162
159
158
159
158
156
157
159
159
153
145
143
146
153
153
150
150
152
155
155
152
151
152
154
153
152
151
151
147
141
138
140
143
145
146
148
150
150
151
150
150
147
146
149
154
158
159
155
153
153
158
154
155
157
158
156
156
158
158
152
148
148
150
152
149
146
148
153
156
153
148
148
152
155
153
150
152
156
155
146
135
135
142
147
150
151
151
152
154
155
152
146
142
141
146
151
153
151
146
145
158
154
154
157
158
158
156
156
156
154
153
153
153
152
148
146
150
155
156
150
145
145
150
153
153
152
155
161
163
154
143
140
144
149
151
151
150
147
147
148
148
145
139
137
140
147
150
150
150
148
157
156
157
157
156
156
156
155
154
152
151
151
151
149
147
146
150
154
155
150
144
143
146
149
153
155
158
161
161
157
151
147
146
146
147
148
148
143
141
142
146
145
140
137
138
144
149
150
152
153
155
157
158
156
154
153
155
152
150
145
143
142
143
142
140
140
145
151
153
149
144
141
143
148
153
156
157
155
152
151
151
149
145
143
143
146
148
146
146
147
149
146
142
139
142
146
149
148
148
151
158
160
160
157
155
154
154
151
147
141
139
139
141
138
134
132
141
153
156
149
141
139
144
149
153
155
155
153
150
147
147
146
146
145
146
148
149
152
155
156
152
146
141
143
149
152
151
148
147
148
160
158
159
160
159
158
155
151
147
143
142
145
148
144
138
137
148
161
163
152
141
139
146
151
153
152
154
156
153
149
146
147
150
152
151
149
148
150
155
155
151
144
143
146
154
156
155
150
147
145
154
152
155
161
163
158
153
151
150
148
147
149
154
153
149
150
160
170
169
156
143
137
142
148
151
151
153
154
152
151
150
152
155
154
151
147
144
144
147
149
149
147
148
148
151
153
155
152
147
142
148
145
151
158
159
155
150
151
153
152
148
146
150
154
156
158
164
170
168
156
141
132
134
142
150
151
149
145
145
148
152
153
153
149
145
142
141
141
143
146
149
152
154
149
145
145
153
154
149
142
149
148
150
152
153
150
150
153
155
153
146
142
145
152
156
157
159
161
158
150
138
131
133
143
151
152
146
140
137
143
149
150
146
142
138
137
138
141
144
147
150
154
156
151
143
143
152
158
156
149
154
154
151
148
147
148
151
156
156
151
145
144
149
154
156
154
153
152
151
146
140
139
143
152
158
155
147
139
137
141
145
145
141
138
135
135
135
140
145
146
148
152
156
154
147
146
152
158
159
154
151
153
152
149
146
146
150
156
157
150
145
147
153
157
157
154
152
151
149
145
143
144
150
158
164
160
150
142
140
141
141
140
139
139
138
139
141
143
145
143
144
148
152
155
153
150
149
149
148
149
143
147
153
156
152
147
149
156
157
152
147
146
150
153
154
153
153
153
153
150
145
143
147
156
164
162
153
145
143
144
141
139
138
141
143
145
147
147
147
144
142
143
148
154
156
154
149
142
136
139
144
146
156
163
160
153
152
157
158
154
150
148
147
147
148
150
153
158
162
161
154
147
146
154
163
163
157
151
150
149
145
140
140
144
147
148
146
148
149
149
144
142
142
146
153
157
156
148
140
138
151
153
161
166
164
158
155
155
155
154
154
155
153
148
147
150
156
163
167
166
161
157
158
162
166
164
160
155
155
154
148
143
144
149
154
150
143
141
145
151
150
145
140
139
144
153
158
156
150
143
154
157
162
162
158
154
152
150
148
150
155
160
160
155
153
157
164
167
166
161
159
162
169
173
173
164
157
153
154
153
149
145
147
154
160
153
141
134
137
146
151
149
143
139
141
146
150
149
148
146
151
152
153
151
150
151
149
144
142
145
152
157
158
156
157
162
168
168
163
156
154
158
165
167
164
157
151
150
152
153
149
145
146
152
158
154
146
137
135
140
148
149
147
145
144
144
142
140
142
146
146
142
140
142
148
154
151
144
139
142
146
148
149
150
153
157
161
163
159
155
153
154
156
153
151
147
148
152
157
156
150
144
142
145
150
153
151
146
142
139
143
147
149
149
148
145
141
139
140
145
146
140
136
140
150
156
152
146
141
142
143
144
143
144
147
149
150
154
154
153
152
152
152
147
143
143
148
157
161
158
150
142
140
144
147
151
151
148
146
143
144
146
147
146
144
143
143
142
141
143
155
150
145
146
151
153
150
146
143
144
144
144
142
140
141
143
146
149
150
147
146
147
149
147
143
141
147
155
157
155
149
143
143
148
151
152
149
145
145
146
148
149
146
142
140
141
143
144
143
142
166
164
157
153
151
149
144
142
143
145
144
142
138
135
136
140
146
151
150
145
141
141
144
145
143
142
145
150
151
150
148
147
149
152
154
154
151
148
147
148
151
152
150
146
143
146
146
146
144
141
164
162
156
152
149
146
142
140
141
143
142
138
134
133
135
138
144
148
149
146
142
141
143
144
144
144
148
151
150
146
145
148
151
153
152
153
154
154
153
151
152
154
153
150
148
149
149
145
140
137
151
148
147
146
145
144
143
143
143
142
141
137
136
137
138
137
137
138
142
146
145
144
145
145
145
148
156
159
155
146
141
144
149
150
149
150
153
154
153
151
152
153
152
149
148
148
147
142
135
131
143
142
143
142
141
141
144
147
147
146
144
143
143
144
143
138
133
133
137
142
143
144
145
146
147
152
159
162
157
145
138
140
146
147
147
146
146
147
148
149
151
150
148
146
145
146
145
141
135
130
147
145
142
139
137
140
145
148
150
151
151
149
147
144
141
138
138
139
143
145
144
143
145
149
152
154
155
153
148
140
136
138
143
144
144
143
141
141
145
149
151
148
145
145
147
148
146
143
138
133
156
149
141
137
138
142
145
147
148
151
155
152
142
135
133
139
146
152
155
153
150
147
148
150
152
153
148
141
136
134
135
139
141
143
145
144
142
141
144
150
153
151
147
148
149
149
146
144
143
137
158
150
144
142
144
147
146
144
143
147
151
148
138
130
132
143
153
159
159
157
154
150
146
146
148
147
144
139
137
137
139
142
145
148
151
153
149
145
144
147
151
155
153
150
146
142
142
144
147
145
154
151
151
151
151
149
145
142
141
144
147
147
142
138
141
150
157
158
156
155
153
150
146
143
142
142
142
143
145
145
145
144
147
152
157
160
156
146
140
139
144
151
153
148
140
136
138
144
149
148
149
152
158
159
154
146
142
142
144
146
146
146
148
150
152
153
152
151
150
150
150
150
150
148
145
143
143
145
148
150
148
145
144
147
152
156
154
147
140
137
139
142
142
140
137
137
139
143
145
146
148
152
159
161
154
145
141
144
148
149
146
145
149
154
155
149
144
144
146
147
148
150
155
154
151
146
144
145
147
150
149
144
140
138
140
146
148
148
147
144
141
137
133
133
137
142
144
143
141
141
148
151
156
158
152
146
144
148
151
149
145
143
147
150
150
146
143
144
147
146
145
147
152
152
150
147
146
147
147
147
146
143
139
136
136
139
143
147
150
150
146
140
135
136
142
148
149
147
144
142
145
148
152
152
149
147
147
151
151
148
144
144
146
146
146
146
148
151
150
146
143
143
146
146
144
145
148
149
149
145
141
140
141
139
137
137
138
141
145
146
144
141
140
144
149
154
152
149
149
146
139
143
149
149
145
143
146
150
150
147
146
149
152
150
148
148
149
151
149
147
145
144
145
145
144
145
148
149
147
142
136
136
138
140
140
138
136
137
138
139
138
135
137
145
153
155
151
147
148
146
135
139
149
150
143
139
143
149
150
149
149
152
156
155
151
147
144
143
145
148
149
149
148
149
149
149
149
146
144
141
136
134
136
139
140
140
137
138
140
141
137
131
131
139
148
149
144
139
141
144
138
141
151
154
147
142
144
150
153
150
148
150
153
154
150
147
142
141
145
149
150
148
146
149
152
154
152
148
146
145
143
143
142
142
141
140
139
143
147
148
142
133
131
136
142
141
137
135
139
144
146
147
153
156
153
148
149
155
158
153
149
147
148
150
150
150
150
151
152
151
147
142
141
145
149
153
153
151
151
151
151
153
154
151
145
141
141
147
150
147
141
136
134
137
139
138
138
140
144
146
149
149
151
154
153
152
154
159
160
154
150
149
150
150
150
152
155
156
154
150
146
142
142
144
145
147
148
149
150
151
152
153
155
153
147
144
146
149
146
139
133
133
134
137
138
139
140
143
146
145
148
147
147
148
149
149
151
154
154
152
148
150
152
151
149
149
149
148
145
144
145
148
149
148
145
144
143
144
145
146
147
147
146
145
143
144
149
151
145
135
132
133
135
137
138
137
137
138
139
139
147
146
145
144
143
141
140
145
148
149
148
148
146
145
145
144
143
139
136
138
144
149
152
150
148
146
143
142
141
142
144
144
141
139
139
142
148
149
145
141
141
142
142
139
138
134
132
131
133
135
147
146
147
148
148
148
150
153
157
161
162
161
160
161
162
163
158
153
148
146
146
149
153
154
154
154
156
157
153
148
144
146
151
156
156
154
151
149
153
157
158
156
155
155
153
149
147
147
149
152
145
142
141
142
147
153
158
158
157
158
160
161
163
166
166
164
156
149
147
148
148
148
151
153
154
153
152
153
153
150
148
150
156
161
163
160
155
153
155
157
158
157
155
152
151
148
146
146
148
151
147
143
142
147
156
164
166
161
155
156
159
161
162
162
162
159
153
149
151
156
155
153
153
155
155
150
146
147
151
152
151
153
156
158
157
154
153
154
155
155
155
153
151
150
151
151
149
146
146
149
148
148
149
157
164
168
166
157
150
151
155
159
159
157
156
153
150
151
155
159
158
155
155
157
154
146
143
145
152
154
154
154
156
156
152
149
148
153
156
156
153
151
149
150
153
155
153
150
149
151
150
152
156
162
166
165
158
152
150
151
153
156
156
154
152
149
150
153
156
156
153
152
155
156
153
147
144
146
152
155
154
154
155
155
151
147
145
149
156
157
155
153
151
154
158
160
159
156
155
156
156
154
157
161
163
161
156
153
154
155
154
152
152
151
153
153
156
155
153
150
149
151
155
156
154
151
148
147
150
154
155
153
151
151
147
144
142
145
152
155
155
156
156
158
160
160
159
158
157
155
160
154
153
157
161
161
160
157
157
156
153
150
147
149
155
160
163
157
149
147
150
154
155
154
155
154
151
147
148
154
157
153
146
142
138
139
141
145
149
150
151
155
160
160
154
150
152
154
151
148
155
151
150
155
161
163
160
156
156
158
155
151
147
148
155
163
164
156
147
146
152
155
155
153
153
152
149
147
149
155
156
150
141
135
134
140
146
150
149
146
145
149
155
155
147
142
144
149
148
144
147
148
150
157
162
161
156
155
161
167
163
155
150
150
156
159
159
153
147
146
149
153
154
153
151
148
145
147
151
153
151
145
138
137
142
150
154
154
150
146
144
145
147
148
145
144
146
151
151
149
149
151
155
160
161
159
157
163
171
175
166
155
153
156
159
157
153
151
151
149
146
146
148
150
149
146
145
148
151
153
150
146
142
145
152
158
156
152
148
148
148
148
145
146
149
152
153
153
153
155
158
160
161
161
158
157
161
171
176
170
157
149
151
157
159
154
150
153
157
154
147
141
142
147
150
151
150
151
153
154
154
150
147
148
152
155
152
148
147
153
157
155
149
147
152
158
157
150
147
150
162
163
163
159
154
154
159
168
168
160
148
145
148
152
153
150
150
155
160
158
150
143
143
148
152
154
154
154
154
153
152
148
146
144
144
147
149
149
152
160
163
159
152
147
151
157
155
147
139
140
157
158
159
157
152
152
155
158
157
153
149
148
149
149
148
148
150
155
157
155
150
147
147
150
153
153
154
155
156
152
146
142
141
140
142
145
148
151
154
159
161
159
153
147
147
150
153
151
145
140
152
151
153
153
153
155
155
155
153
153
153
154
154
153
152
151
150
151
151
151
150
150
148
149
150
151
154
157
157
152
144
141
142
143
146
149
149
147
147
151
157
158
156
148
144
146
151
157
157
149
154
150
148
147
152
158
160
158
155
153
154
156
157
156
157
154
151
149
151
153
154
151
146
144
145
151
156
160
158
155
148
145
144
147
151
152
148
141
139
143
153
157
154
147
142
144
150
156
158
154
160
155
148
144
149
157
161
159
152
147
147
149
152
152
152
150
151
153
156
158
156
150
143
138
141
151
159
162
159
153
149
146
145
147
150
150
147
142
142
147
152
153
150
144
143
145
149
152
153
151
166
160
152
146
150
156
159
155
146
139
139
142
145
144
142
144
152
160
162
158
154
147
142
137
140
150
159
160
154
145
142
145
150
152
149
146
145
147
151
153
152
149
147
146
147
147
149
151
150
151
166
158
151
149
154
159
157
151
142
137
139
143
144
144
141
144
154
163
162
154
150
146
144
141
142
148
154
154
148
138
136
145
155
156
150
145
144
150
155
155
151
149
149
149
149
147
149
151
151
151
159
150
144
148
156
160
157
150
144
142
144
146
147
146
146
148
154
161
162
155
151
146
145
144
145
147
148
146
143
139
141
147
154
154
150
144
143
147
152
154
152
151
152
150
146
144
146
149
150
148
151
144
141
146
151
155
153
150
147
146
147
147
147
146
147
150
153
160
165
162
154
144
141
143
147
148
144
141
142
145
149
148
148
149
147
144
143
145
150
154
154
153
152
149
144
142
144
147
147
146
149
147
144
144
145
148
149
149
147
145
145
146
146
147
148
149
153
160
167
165
154
142
139
143
149
148
143
141
144
150
151
147
143
144
145
144
142
144
151
155
155
151
149
147
145
143
145
147
148
149
149
151
149
146
146
149
150
150
147
143
143
147
150
152
153
152
153
157
159
158
153
146
144
146
150
149
146
144
146
149
148
145
142
143
143
141
140
143
150
153
152
149
149
149
151
151
151
150
151
150
143
149
151
151
150
151
152
155
152
147
144
145
149
153
155
155
154
154
152
151
152
149
146
147
150
152
150
147
146
146
143
142
142
143
142
139
139
144
149
149
147
147
152
158
163
161
155
150
146
145
139
143
151
154
153
149
150
157
160
154
146
140
141
145
150
152
153
152
153
153
150
145
142
144
152
155
153
147
146
146
144
141
142
144
143
140
140
146
148
146
143
144
153
164
168
164
155
147
140
138
143
141
149
154
152
145
146
152
158
155
146
139
137
140
145
148
151
153
158
158
151
142
139
146
156
158
153
148
149
151
148
144
144
146
146
144
142
144
147
145
140
140
147
153
155
154
152
147
140
136
150
144
149
154
155
151
147
147
150
150
147
145
144
146
149
152
156
159
161
158
151
146
147
156
162
160
153
150
154
157
153
146
143
145
147
146
142
143
145
146
143
141
139
139
139
142
145
147
144
140
152
148
153
158
161
161
155
148
145
145
149
152
155
155
157
162
166
167
161
154
151
154
164
170
169
160
153
152
157
159
154
145
140
140
145
148
145
145
144
146
146
144
139
137
137
140
142
145
146
145
147
145
149
154
160
162
159
150
144
144
149
153
156
158
159
164
167
166
159
153
154
159
166
168
163
157
151
150
153
155
152
146
140
139
145
150
151
149
145
141
142
143
144
144
146
146
145
144
144
147
142
139
139
144
151
157
156
150
144
142
143
146
149
153
155
156
154
155
154
156
157
158
158
156
155
152
149
147
145
147
149
150
149
148
149
151
152
150
143
137
137
142
146
150
151
150
147
145
144
144
144
137
133
137
145
152
151
147
143
140
139
140
144
148
151
148
144
145
150
155
157
153
150
148
148
148
148
147
144
144
146
150
154
157
155
152
149
146
143
140
141
144
147
148
147
146
147
148
144
140
152
145
141
142
148
151
148
146
145
144
141
140
142
144
147
147
147
149
152
152
151
148
146
145
145
145
146
149
148
146
144
145
149
156
157
155
148
144
144
145
147
148
147
145
144
146
149
150
147
142
158
158
159
158
157
152
147
148
150
151
147
142
140
141
144
149
155
159
156
150
145
144
144
142
140
140
145
151
153
150
144
141
143
150
155
155
152
149
148
147
146
146
148
149
151
152
152
150
148
145
160
167
171
168
159
151
148
149
152
151
146
140
140
142
144
147
152
156
154
147
142
142
143
139
136
136
145
152
155
151
146
144
145
147
149
151
152
152
150
145
142
144
149
155
158
157
153
147
143
141
155
162
165
162
153
146
146
149
150
148
143
139
141
146
148
146
144
143
144
144
142
142
141
137
136
139
149
156
155
150
147
146
148
146
144
144
146
148
147
144
142
143
147
151
153
153
148
143
137
133
148
151
154
151
145
142
144
149
151
149
146
142
142
147
149
146
139
135
137
142
144
144
142
138
140
146
154
158
155
149
145
145
146
145
142
141
140
141
142
143
142
141
141
140
141
144
144
141
135
131
149
148
148
146
143
142
144
147
152
155
153
147
141
141
144
145
142
139
140
147
152
151
148
144
146
150
155
157
154
148
144
142
142
143
143
143
140
140
141
143
142
137
135
135
139
143
143
141
137
134
155
151
149
145
146
148
145
144
149
155
157
151
139
133
137
144
148
147
150
156
160
159
155
150
150
149
151
152
151
148
144
142
142
143
145
146
145
143
142
142
141
139
138
142
146
146
142
140
141
141
160
154
148
146
149
150
146
142
143
149
153
150
140
133
136
146
152
154
155
157
159
157
154
150
148
146
147
149
149
147
143
143
144
147
148
149
148
144
140
139
142
147
150
150
147
143
139
141
145
147
159
152
147
144
146
147
144
140
139
142
144
146
143
140
143
149
152
152
150
150
150
149
147
144
143
142
143
146
146
143
140
140
144
148
150
150
148
142
138
136
142
151
154
149
142
138
141
148
152
148
153
149
148
148
146
143
140
138
136
136
137
141
145
148
149
149
148
146
144
143
143
144
145
145
144
142
140
140
140
140
138
138
140
145
148
149
145
140
138
138
142
146
146
143
140
143
150
155
153
144
148
149
154
156
152
145
139
137
133
131
132
138
149
155
154
149
144
143
143
143
143
145
149
150
150
147
141
137
138
142
143
141
138
138
142
144
141
139
141
143
144
141
137
137
142
149
155
155
149
141
145
152
159
160
154
147
142
139
134
131
132
139
150
156
154
149
146
148
149
147
145
146
150
153
153
150
144
140
142
147
149
144
138
135
137
140
139
138
142
145
147
143
138
137
142
149
150
148
146
144
144
153
159
157
150
146
145
145
141
138
138
144
150
150
148
148
152
155
154
150
146
145
147
149
150
148
146
144
147
149
148
144
140
137
136
137
136
137
139
143
146
145
142
142
143
145
144
144
146
147
144
149
156
154
147
143
145
148
147
145
147
151
151
148
144
147
151
153
152
150
149
149
148
148
146
145
146
147
147
145
141
139
139
138
137
136
134
136
138
140
142
142
142
145
148
148
145
144
146
147
144
147
155
156
151
145
145
148
149
151
154
157
155
152
148
146
145
145
147
151
154
156
153
150
147
147
148
148
147
142
137
136
137
138
138
137
135
136
140
141
140
137
138
145
153
151
145
141
143
144
147
148
156
160
157
150
147
149
152
155
157
157
156
153
151
148
144
142
145
151
154
154
150
148
148
150
150
149
147
144
141
139
139
139
138
137
136
139
143
145
142
137
138
143
148
145
138
136
139
141
150
149
152
157
157
152
148
150
156
158
157
154
150
149
149
150
150
151
151
151
149
145
142
142
146
148
148
148
147
147
147
147
146
143
140
138
138
142
146
147
145
142
141
140
139
136
133
135
139
140
149
147
147
150
151
148
145
147
153
155
153
148
144
142
143
148
153
156
154
151
147
144
142
143
144
144
142
142
144
147
149
150
151
147
141
137
138
143
145
146
145
144
142
139
136
134
134
138
141
140
149
148
146
146
146
142
139
141
146
148
146
145
142
140
142
145
150
151
148
146
146
149
151
151
148
143
139
140
142
144
145
146
147
146
140
135
133
137
140
141
144
144
143
140
140
139
139
140
139
138
150
150
150
149
146
141
137
141
146
149
148
147
144
142
144
146
147
144
140
139
143
149
154
154
150
146
141
142
143
144
143
142
142
143
140
135
131
130
134
139
144
146
145
143
143
142
138
136
134
134
147
146
148
151
153
154
156
156
153
149
148
153
158
159
158
156
156
155
151
147
146
150
157
159
157
153
153
153
150
146
145
146
147
149
150
148
144
141
143
146
151
153
155
156
153
148
143
144
146
150
146
145
148
152
155
158
161
161
158
153
151
153
159
163
163
161
156
151
150
149
148
151
156
160
156
148
144
147
154
154
150
148
151
154
155
153
149
146
145
145
148
152
156
156
152
146
143
144
148
152
152
150
149
151
157
160
163
162
161
160
159
158
156
158
159
158
151
147
150
155
154
151
151
154
152
143
139
145
156
159
153
149
150
153
153
153
151
151
151
150
151
153
156
157
155
151
148
146
147
151
156
156
155
156
158
161
160
157
157
161
162
160
154
152
150
148
146
146
152
160
159
152
146
149
150
146
145
149
157
160
154
149
149
151
151
150
150
152
155
156
157
157
156
157
158
156
151
147
148
150
156
157
158
160
162
162
159
155
156
158
157
157
153
150
148
144
144
147
155
162
161
155
148
148
152
152
152
151
152
154
154
150
147
147
148
149
148
150
155
159
163
162
158
157
158
157
153
151
150
151
155
154
155
160
164
164
162
160
159
156
153
152
154
156
156
153
150
152
155
159
160
156
152
151
154
156
153
145
143
148
154
152
146
143
144
147
147
149
153
158
164
165
161
157
153
152
153
153
151
149
154
150
150
155
160
162
163
162
158
154
150
150
154
159
163
164
163
159
155
155
157
157
156
154
156
154
147
139
139
149
157
154
145
139
139
144
148
151
154
157
159
162
160
155
148
146
149
152
150
145
151
149
150
155
159
158
155
155
154
152
149
148
151
155
163
168
169
163
156
154
155
157
158
157
156
149
141
137
143
153
158
153
146
141
141
146
150
155
158
157
155
153
152
150
146
144
147
151
150
146
147
152
158
162
162
157
150
150
154
156
152
147
145
150
158
163
164
161
158
155
155
156
158
158
155
146
139
139
146
151
152
147
146
147
151
154
154
157
160
158
153
147
144
144
145
145
149
153
154
152
150
157
164
166
163
157
153
157
163
164
156
147
147
152
157
158
157
157
158
154
150
148
151
154
153
148
143
143
147
149
148
145
146
152
157
158
154
152
154
158
157
151
145
143
145
147
149
151
152
154
157
162
164
162
157
155
158
165
170
167
158
151
152
156
158
155
153
155
158
154
145
138
140
147
152
153
151
149
152
154
153
150
147
149
152
154
149
145
147
156
162
160
153
146
144
146
147
145
144
148
158
162
162
159
154
154
159
165
165
162
156
153
154
154
153
150
151
154
158
155
147
137
135
142
150
155
154
154
157
161
162
154
145
141
142
146
146
146
148
156
164
164
158
150
146
147
149
147
144
144
149
154
159
160
157
158
160
160
157
155
154
153
151
148
147
147
148
149
152
154
150
143
139
142
148
153
153
154
157
160
161
154
144
139
139
144
148
151
153
155
162
166
162
154
149
151
154
157
154
149
144
149
155
158
159
162
161
158
154
153
153
153
151
149
151
151
148
145
146
151
152
149
144
144
147
150
151
152
153
154
153
149
144
143
144
148
151
152
151
153
161
168
168
160
153
152
157
163
162
153
152
151
152
151
154
159
160
157
153
152
152
151
150
153
157
156
151
146
147
153
156
154
147
143
143
147
149
151
152
151
148
146
144
145
149
151
149
145
144
148
156
163
166
159
154
153
155
160
159
151
164
158
151
146
148
153
154
152
149
148
148
147
148
151
155
157
156
153
154
158
162
160
150
140
136
142
148
152
153
150
148
147
147
150
152
151
147
142
141
145
151
157
158
155
151
149
151
153
153
148
169
161
151
147
150
153
152
149
147
145
147
146
146
147
149
153
156
155
154
157
163
162
152
137
131
138
147
151
150
144
145
153
159
160
156
151
149
148
148
148
150
153
155
151
146
143
146
150
151
150
165
156
148
145
148
154
153
149
148
148
150
150
147
145
146
148
150
146
143
147
157
160
152
137
131
138
147
149
144
139
145
157
166
164
155
148
149
153
155
153
152
153
155
150
142
138
142
149
151
152
157
148
140
138
143
150
151
150
149
151
153
151
148
144
145
146
143
136
135
144
153
155
148
140
137
142
146
148
146
145
150
156
158
156
149
143
145
151
158
157
155
153
154
150
142
137
140
146
150
151
153
145
137
133
136
144
148
148
147
149
150
149
146
143
144
145
142
143
146
152
156
151
146
145
145
147
148
150
154
159
157
153
148
147
147
144
144
148
156
158
156
151
151
151
146
142
140
143
147
150
152
148
143
138
138
143
146
146
142
141
145
147
147
147
147
147
148
152
158
161
157
149
145
146
148
149
149
152
160
165
160
150
143
146
151
150
147
148
153
157
154
147
145
147
149
147
144
144
147
153
154
153
149
145
145
148
149
145
139
138
144
149
152
152
152
152
152
156
159
159
155
148
143
143
147
150
151
154
158
160
156
150
146
148
151
151
149
149
152
154
149
142
138
142
150
153
150
147
148
154
153
152
152
151
151
151
150
148
144
144
147
150
151
151
152
154
155
154
152
151
152
149
144
142
147
152
157
158
157
155
152
149
148
147
146
143
144
148
153
153
147
140
138
144
154
159
155
149
146
149
150
148
150
150
150
147
146
147
150
150
147
144
142
142
147
153
155
153
151
152
153
151
146
144
150
155
159
158
157
154
150
147
146
146
143
137
136
142
149
149
146
140
142
148
156
157
152
145
141
142
149
142
143
143
143
140
137
141
148
149
144
138
134
137
144
150
153
153
155
156
154
150
147
146
150
153
153
154
155
155
151
146
145
145
142
136
133
136
143
144
141
139
141
145
147
146
143
139
137
137
150
137
133
136
141
141
138
138
143
145
143
139
138
142
148
153
156
157
157
155
150
146
145
146
149
148
147
149
153
155
152
145
141
140
139
138
137
140
142
142
139
136
138
139
138
137
138
138
139
138
147
134
127
134
148
153
151
146
145
146
146
147
149
153
156
160
163
162
157
151
147
146
144
145
146
148
147
149
152
153
149
143
136
133
134
139
145
149
148
143
137
135
137
139
140
139
138
140
143
144
139
132
132
142
155
162
160
155
151
149
149
150
153
157
159
161
161
159
154
153
152
152
151
150
150
152
151
149
146
146
147
146
141
136
135
141
148
153
149
140
132
131
137
143
146
144
142
141
145
148
137
135
138
144
152
157
157
154
151
147
145
145
149
155
156
154
149
149
152
157
160
157
152
151
154
154
151
144
138
139
147
154
156
151
143
142
147
149
145
136
131
134
140
145
147
147
145
144
145
145
145
142
138
140
145
148
149
148
146
142
139
140
146
155
156
150
144
145
152
160
161
156
150
149
152
152
148
142
137
140
148
157
160
157
149
145
145
145
143
138
138
144
146
148
147
147
147
147
145
139
152
145
138
138
144
149
149
148
147
143
140
142
148
154
157
153
149
151
155
158
157
153
148
147
149
148
147
146
145
146
148
148
148
150
149
148
147
146
143
142
143
148
151
151
148
145
146
147
145
139
151
147
145
147
154
156
155
154
153
150
146
146
149
154
156
156
157
158
157
155
152
150
149
147
146
146
149
153
154
151
146
140
138
142
147
151
150
148
144
140
140
144
150
154
152
146
144
144
145
143
153
156
157
160
159
159
159
159
158
154
149
147
150
153
154
155
158
159
156
151
146
146
147
144
142
143
150
155
155
153
147
142
141
142
146
149
149
147
144
139
138
141
148
154
154
149
144
143
143
143
158
162
162
160
156
155
156
157
156
153
147
146
148
152
154
154
153
153
151
147
144
142
142
139
139
143
149
153
153
152
150
148
146
145
146
146
145
145
144
143
143
145
148
150
152
151
148
144
141
138
156
158
158
157
154
152
152
153
154
153
148
145
144
148
154
155
152
147
146
148
148
146
141
138
141
146
150
152
151
150
149
146
144
143
143
145
145
144
145
147
147
146
145
144
148
149
147
143
138
138
149
153
158
161
161
156
151
149
151
152
150
144
140
143
152
156
151
143
143
150
154
152
145
141
144
148
150
151
150
150
147
144
141
141
143
146
146
146
146
146
144
142
140
144
150
150
144
139
138
143
146
152
160
169
169
160
151
145
146
146
145
142
139
142
151
154
148
141
141
149
154
154
150
147
147
148
148
150
150
150
148
147
145
145
144
145
144
144
143
141
139
138
141
149
155
151
142
137
141
147
149
154
159
162
160
154
148
143
140
138
138
140
143
146
151
151
146
139
139
145
150
152
152
152
150
148
147
149
149
148
146
147
147
147
143
140
139
140
139
136
138
143
149
153
152
146
140
140
145
148
155
153
152
150
148
146
144
140
135
132
133
139
145
149
151
150
146
141
140
141
143
146
149
150
148
146
146
148
147
142
139
141
145
146
143
138
137
137
137
137
142
150
155
151
145
140
143
147
149
145
156
150
148
146
146
144
141
138
133
129
129
136
144
149
150
150
148
146
143
142
142
144
145
144
144
144
145
145
142
138
135
138
143
145
145
143
139
138
139
142
147
150
151
147
143
143
149
152
152
144
152
149
149
150
150
145
140
136
130
127
127
134
144
152
154
152
150
149
149
148
148
147
145
143
145
148
146
143
139
139
140
141
143
145
147
146
143
141
142
144
146
145
143
144
146
148
151
152
149
145
148
151
152
151
148
143
140
138
132
129
129
136
147
155
155
152
150
151
152
154
154
152
149
148
151
152
150
144
142
144
148
146
143
142
143
145
144
142
142
142
144
141
140
139
143
146
146
146
146
147
147
152
154
149
143
140
142
142
139
137
139
144
150
151
149
147
148
149
151
153
154
153
151
150
151
151
149
147
148
150
150
147
143
141
139
140
139
140
140
140
142
141
140
138
139
141
141
142
144
147
148
152
154
150
144
142
144
146
145
146
149
153
152
147
144
145
147
147
148
149
152
153
151
149
146
145
145
149
151
150
148
146
144
141
138
136
134
136
138
140
142
142
141
141
142
143
142
142
143
144
151
151
154
154
151
148
145
146
147
151
155
157
155
151
150
152
152
149
148
149
152
154
152
147
142
142
146
150
149
146
144
145
146
144
140
137
134
137
140
142
142
142
143
147
149
147
142
140
141
140
153
151
152
154
155
152
147
146
149
155
159
159
155
153
156
157
156
153
151
150
152
151
148
144
143
145
148
150
148
145
143
143
143
141
140
139
137
139
141
142
142
142
146
150
149
143
135
135
138
138
153
150
146
147
150
149
145
143
149
157
160
158
150
147
148
151
153
153
152
151
149
146
143
143
146
148
148
147
146
146
145
142
138
137
138
138
138
141
143
145
146
146
148
147
142
134
130
133
137
139
152
148
142
142
145
143
139
137
144
153
156
153
144
137
135
139
146
151
151
149
146
143
142
145
148
148
144
142
143
146
146
141
138
136
136
134
135
139
145
151
151
150
148
143
138
134
134
137
139
140
153
150
147
145
144
140
134
133
138
143
146
146
141
135
132
136
143
148
149
147
145
145
146
148
148
144
139
139
142
144
143
140
140
141
138
133
131
136
143
150
151
149
145
142
140
139
140
142
142
141
153
154
154
154
151
146
140
138
138
140
142
145
144
142
141
143
146
148
147
146
146
147
147
147
145
142
138
140
145
145
143
139
142
145
144
139
134
135
139
144
145
143
141
139
140
141
141
143
142
141
156
159
161
161
156
155
158
159
152
146
144
152
162
163
160
154
155
156
157
152
151
154
160
161
158
154
153
151
148
146
147
150
150
151
150
151
147
141
134
135
141
146
150
152
151
147
143
142
145
146
155
163
168
166
157
153
155
158
155
151
149
154
159
159
157
155
156
157
157
153
151
156
163
166
159
147
142
145
152
153
150
148
148
149
149
149
149
144
135
130
135
144
154
156
151
146
143
144
147
149
158
162
162
158
151
147
150
155
159
163
163
163
160
159
160
160
158
154
153
154
153
152
152
154
152
143
139
145
155
157
151
146
146
149
150
150
151
151
145
140
141
149
158
161
157
151
148
148
150
152
160
161
156
150
146
145
148
152
161
170
172
170
165
165
169
168
157
149
151
156
155
148
142
144
148
149
150
152
157
157
151
145
144
147
150
151
151
152
152
151
150
153
158
161
159
154
148
147
149
154
158
158
156
153
151
150
151
155
162
166
165
164
165
171
173
166
151
144
149
158
160
152
143
142
150
158
161
157
152
151
152
148
145
144
148
151
151
150
151
153
153
152
153
155
154
150
144
141
145
151
154
154
156
159
158
156
156
159
162
159
153
154
162
168
166
157
146
144
150
157
161
156
149
146
152
158
159
152
146
148
156
154
148
144
147
152
152
150
148
150
152
151
148
148
147
146
143
141
143
146
150
150
153
157
156
154
156
161
160
155
148
149
159
165
163
156
151
152
155
158
159
157
155
153
153
152
149
146
147
155
161
158
151
148
149
153
154
153
151
152
153
151
147
146
144
145
146
146
146
145
149
149
151
152
150
149
151
155
156
152
147
149
156
160
160
159
160
161
160
158
157
156
157
157
155
148
143
144
152
160
161
157
154
153
153
153
153
156
159
159
156
152
147
146
145
146
148
151
151
149
151
153
154
153
152
150
149
149
149
149
148
148
149
152
156
159
162
162
161
159
157
157
158
159
157
150
145
146
151
154
153
152
156
158
158
153
150
154
161
162
158
151
147
147
147
147
148
152
155
154
156
159
159
158
156
153
150
148
148
150
149
149
147
148
153
156
157
158
158
157
155
155
156
158
159
156
151
148
146
146
146
148
153
157
157
151
146
147
152
156
155
152
150
148
146
143
144
150
155
154
159
161
160
158
156
154
152
152
152
155
155
154
152
152
153
154
152
152
154
154
152
149
150
154
159
160
155
150
146
146
148
147
148
148
149
148
143
141
143
146
151
153
153
150
143
140
142
149
155
154
154
155
158
158
158
157
157
156
155
158
158
157
156
153
153
152
150
149
152
154
151
145
143
149
155
158
153
150
150
153
155
149
144
141
142
145
144
143
143
144
147
151
152
149
143
142
147
154
157
155
142
148
156
161
163
163
162
159
156
156
157
157
155
151
151
150
149
148
151
154
152
144
140
144
152
154
150
149
151
156
156
150
144
140
140
144
150
153
152
149
147
147
147
146
145
147
153
158
158
153
139
148
158
163
164
164
162
158
154
153
154
154
152
150
151
151
150
149
151
153
151
144
141
143
149
151
147
147
148
151
152
150
146
144
144
147
152
156
156
152
147
143
143
145
147
150
154
156
153
147
148
154
160
160
158
157
155
152
151
151
152
151
151
152
155
156
154
149
149
153
154
151
148
147
148
147
144
144
144
148
149
149
148
147
147
146
147
148
149
147
146
144
142
145
147
148
149
149
148
144
159
157
157
156
154
152
150
148
150
152
153
151
151
154
156
157
155
149
147
151
158
162
159
152
146
143
141
143
144
147
150
152
152
151
150
146
142
139
139
140
144
146
147
146
145
145
146
148
149
146
162
157
154
155
158
157
153
152
153
156
156
154
152
153
153
153
149
143
139
145
159
168
164
153
145
143
144
146
145
146
152
158
161
157
152
147
143
141
140
141
145
150
151
147
142
141
145
150
151
148
159
154
151
153
157
158
155
153
155
159
161
159
153
149
147
146
143
135
132
139
153
162
157
148
145
148
153
152
146
146
154
162
163
158
150
145
145
148
148
147
148
151
152
146
140
141
147
152
149
144
156
152
148
146
147
147
147
148
153
161
164
160
153
146
144
145
143
137
134
140
149
152
149
145
147
154
159
157
154
155
160
162
160
153
147
142
144
150
154
154
151
149
148
145
142
144
149
151
147
142
152
149
145
140
139
140
142
145
150
158
160
156
149
145
146
148
147
143
143
146
151
150
148
148
151
156
158
159
161
166
164
159
154
151
150
146
144
146
152
155
151
146
146
147
148
148
148
148
146
144
151
150
147
143
141
144
147
148
150
152
154
150
148
148
151
152
149
147
148
151
152
151
150
150
152
153
153
156
162
165
161
154
150
152
156
153
148
144
147
152
150
144
143
147
149
149
147
146
149
153
157
155
152
148
146
149
151
150
148
149
151
151
150
150
152
152
150
149
148
149
149
149
147
147
149
150
152
154
156
158
156
151
149
151
155
155
150
146
147
151
150
143
139
141
145
149
149
147
151
159
162
159
154
149
148
149
149
146
144
145
152
156
155
150
149
150
152
151
148
147
149
151
149
146
147
151
155
155
154
154
152
151
149
149
150
149
148
147
149
152
151
143
137
136
142
149
150
147
147
155
158
155
151
146
146
145
142
139
139
143
151
156
154
147
146
149
153
153
150
150
155
159
157
151
150
152
156
158
157
155
153
151
149
148
146
143
141
142
147
151
149
142
136
136
142
148
147
142
140
145
151
146
142
140
141
140
136
135
138
144
149
151
149
145
145
149
153
155
154
156
160
165
163
156
153
152
154
155
156
155
153
149
147
147
145
140
136
137
141
144
141
137
135
137
140
142
141
138
137
138
148
138
133
134
139
141
138
138
143
147
148
147
146
147
148
151
154
156
158
158
159
160
158
154
152
151
152
153
153
152
149
146
144
144
143
140
137
139
141
139
134
131
134
137
139
138
137
136
137
138
145
134
128
132
142
147
145
146
148
150
149
147
148
152
155
156
157
158
158
157
155
151
150
149
150
153
155
154
152
149
147
145
145
144
144
141
142
144
146
141
133
131
136
141
143
140
135
134
139
144
140
134
134
141
150
152
151
149
150
151
149
148
150
154
157
158
156
155
155
156
155
151
148
148
151
156
158
154
150
147
148
151
152
151
146
142
142
145
149
146
140
137
140
143
144
140
134
133
140
148
138
140
143
148
152
151
149
148
148
147
145
145
150
155
157
154
150
149
153
157
158
154
151
151
154
156
155
150
146
146
151
158
160
157
148
142
142
145
149
149
146
146
145
145
144
142
138
136
142
147
146
145
145
147
148
148
148
147
146
142
140
143
151
157
157
152
147
148
154
159
160
155
151
152
155
154
151
146
144
147
153
159
159
152
145
143
147
151
150
146
145
149
151
150
148
146
144
142
142
141
152
147
142
141
146
153
155
152
146
139
138
145
154
158
155
150
148
150
155
159
158
154
152
152
154
153
151
148
147
150
153
152
148
144
141
143
151
153
149
142
142
149
156
158
152
147
145
144
141
138
152
146
140
141
150
160
162
157
148
140
141
147
153
156
153
149
149
152
154
156
155
154
154
154
154
155
154
152
151
151
149
146
143
142
143
145
148
149
146
141
144
151
159
159
151
143
142
144
143
141
154
149
145
146
153
159
162
158
150
144
144
148
152
153
152
151
153
155
155
154
152
151
152
151
152
153
154
152
150
149
148
147
146
147
148
148
145
144
144
146
151
155
158
155
148
142
143
146
146
143
157
154
150
149
152
154
155
154
150
147
146
148
151
153
154
156
159
160
158
155
151
149
148
146
147
150
150
148
145
147
148
148
146
148
150
151
148
146
147
152
157
157
154
151
148
147
147
147
145
141
157
155
152
152
153
152
149
145
145
147
148
150
151
153
156
158
160
158
157
156
154
151
146
144
146
149
148
145
143
146
148
145
141
141
146
153
152
150
151
155
156
153
149
148
151
151
147
142
139
143
150
153
155
158
156
151
144
140
141
146
149
150
149
151
155
156
153
148
148
151
153
149
144
144
147
149
146
142
142
147
149
146
141
140
143
148
149
149
152
154
153
149
145
149
154
152
143
136
138
148
143
152
161
163
158
147
142
140
141
142
144
144
147
151
155
153
145
139
139
143
145
143
142
146
151
150
144
140
142
147
151
153
150
146
143
142
142
145
150
151
150
149
147
152
156
150
141
137
143
152
141
153
163
162
152
144
143
143
140
136
135
139
147
154
157
152
144
137
136
140
141
141
146
152
154
151
144
141
142
145
148
153
153
150
144
139
139
143
145
145
147
150
153
152
150
145
142
142
145
147
145
153
160
159
151
147
147
146
140
132
130
138
149
156
157
153
148
144
143
143
144
148
153
156
153
149
147
146
145
142
142
146
151
150
146
140
140
142
141
140
145
152
156
151
145
141
142
144
143
139
153
153
155
157
155
152
149
146
140
134
133
139
148
153
154
153
152
151
150
149
152
154
154
151
147
147
150
151
148
142
141
145
150
151
147
145
143
142
140
141
144
150
153
149
145
142
142
142
139
137
155
150
149
151
152
149
146
143
140
139
138
140
145
150
151
150
149
149
151
154
157
156
151
145
145
150
154
152
147
143
145
149
152
151
149
146
144
144
143
142
143
145
147
147
146
144
142
140
140
142
153
148
144
142
143
142
143
144
144
143
141
142
147
152
152
147
143
143
147
154
159
157
150
144
147
153
153
149
144
144
147
149
151
149
147
145
146
146
144
141
138
138
140
143
145
145
143
141
142
146
151
149
145
141
139
141
145
148
148
148
147
149
153
154
152
146
140
138
142
150
156
156
150
146
147
148
147
146
144
147
148
149
149
147
145
143
143
142
140
136
133
131
135
138
142
144
145
144
144
146
153
153
149
145
143
143
146
148
150
151
152
155
156
154
153
149
145
141
143
148
152
153
149
144
140
139
140
143
145
147
150
151
152
148
144
140
137
138
137
137
136
134
136
137
141
144
144
144
144
145
156
154
151
148
145
144
143
145
147
151
154
155
155
154
156
156
154
151
150
149
149
148
146
141
137
136
139
143
144
145
150
155
157
151
143
138
136
138
142
144
145
144
143
143
143
142
140
140
143
145
155
152
147
144
143
144
142
143
146
151
154
152
150
150
154
158
160
158
155
150
147
145
144
142
141
142
144
145
143
144
147
153
155
149
142
139
139
141
145
146
147
148
148
147
142
137
135
138
145
148
152
150
142
137
142
146
146
145
148
153
155
153
146
144
147
151
156
157
154
149
146
143
143
145
148
149
149
147
145
146
145
144
141
139
139
140
141
142
144
145
145
146
148
146
141
135
135
139
145
149
153
151
142
137
143
149
150
147
147
151
155
155
148
142
141
146
150
151
149
145
143
141
142
145
149
150
147
145
146
147
143
136
130
132
136
139
140
142
145
148
147
146
146
145
141
137
138
140
144
146
155
153
145
141
145
149
148
144
141
143
148
151
149
145
141
141
144
145
144
143
142
140
139
141
143
144
143
143
144
146
142
134
131
135
139
141
141
145
149
152
151
148
146
144
140
138
139
142
144
145
152
152
150
149
150
151
147
141
135
133
136
144
147
146
143
142
142
144
144
145
144
141
138
138
140
141
140
142
145
146
143
139
139
142
144
144
145
149
151
149
146
144
143
141
137
135
138
145
150
149
157
165
168
163
154
153
157
162
157
151
148
153
161
161
158
153
152
153
155
154
155
156
155
153
152
154
158
154
147
143
147
152
154
154
153
154
154
151
144
142
143
145
148
150
153
153
151
145
143
143
156
167
173
166
153
147
151
156
152
147
148
156
160
158
155
153
156
158
158
156
155
156
159
158
154
151
151
150
147
145
147
151
154
152
149
150
153
151
143
137
139
145
151
152
151
149
149
146
144
143
153
160
162
157
147
145
148
152
151
152
156
163
163
161
159
160
160
158
157
155
154
153
152
152
150
147
147
148
148
146
146
149
153
153
149
148
152
152
148
141
141
148
157
159
154
151
151
152
152
151
155
155
153
148
145
145
148
151
155
161
165
168
167
170
172
169
160
153
151
152
153
150
145
145
147
150
151
149
146
144
144
146
151
152
150
149
151
154
153
148
145
146
153
157
154
150
148
150
152
155
154
155
155
153
150
147
148
153
159
162
162
162
166
173
174
166
152
144
144
151
155
151
146
144
147
153
155
150
144
142
145
147
150
151
152
153
154
155
154
149
144
139
143
147
150
148
142
140
143
150
151
155
162
163
158
149
148
154
159
158
152
152
161
169
166
155
145
140
145
151
156
156
152
148
149
152
155
152
147
147
149
151
151
153
157
160
158
155
150
147
142
138
137
142
147
147
142
136
137
143
146
152
162
165
159
151
150
158
161
157
149
150
160
165
160
151
146
149
153
152
154
155
155
154
153
152
154
157
156
155
153
151
152
155
160
162
159
154
148
145
144
141
139
142
145
147
145
141
140
142
146
148
156
157
154
151
154
160
161
158
153
155
160
160
157
153
154
158
158
153
150
150
154
157
157
154
155
160
161
158
151
147
150
156
159
156
152
151
150
148
147
145
144
144
145
145
146
146
146
147
149
150
150
149
150
153
155
156
156
156
157
159
156
153
153
155
158
158
157
154
152
152
154
157
158
157
157
159
158
153
146
144
150
155
156
150
145
148
151
151
149
149
149
149
146
143
143
146
150
152
155
155
153
150
151
154
154
151
149
151
156
157
151
148
150
154
155
153
153
155
157
157
155
155
156
158
158
155
150
147
145
145
150
152
152
147
144
146
148
148
147
148
152
153
147
140
139
144
151
153
156
156
154
153
154
154
151
148
149
151
155
155
150
149
151
152
151
149
151
156
160
160
158
156
157
157
154
149
145
145
147
147
147
148
148
147
146
146
146
145
145
147
152
153
145
138
139
147
154
155
151
151
153
155
155
153
150
150
152
154
155
154
152
152
153
153
152
150
151
155
157
158
158
160
160
156
149
145
145
148
148
147
146
146
145
146
147
149
150
148
144
145
148
148
143
140
145
154
159
157
145
147
153
157
157
154
151
152
154
156
155
155
154
153
154
155
155
156
157
157
153
152
154
159
159
153
145
142
145
148
147
145
145
146
144
144
148
154
156
151
144
140
141
143
143
145
147
153
155
153
146
151
158
161
158
155
152
151
152
153
156
157
157
156
155
156
158
162
163
160
153
147
147
151
152
149
143
142
145
147
146
146
147
147
146
145
149
155
157
151
142
136
134
140
144
145
145
145
145
144
148
155
162
162
158
153
150
149
150
152
157
161
163
161
158
157
158
160
161
159
156
151
149
150
149
147
142
142
144
148
150
151
151
151
149
146
146
149
151
148
143
139
136
140
143
143
141
141
142
143
148
152
158
159
158
154
152
153
153
155
158
162
165
165
160
155
152
151
152
154
158
160
159
157
153
149
144
142
143
149
154
155
154
152
149
145
141
141
144
146
147
145
141
140
140
141
142
145
148
147
149
149
152
156
159
159
157
158
160
159
158
159
161
160
155
148
144
142
145
147
156
164
164
160
157
156
151
146
144
148
154
156
152
149
146
143
139
137
139
143
147
149
144
140
140
145
151
154
152
146
154
151
151
153
158
158
157
157
159
159
159
158
157
152
146
143
145
146
148
146
152
157
157
156
159
162
160
152
146
148
155
156
152
147
144
143
142
140
140
142
145
145
142
139
142
151
160
160
151
140
159
156
153
152
151
151
150
150
153
159
161
159
155
148
144
147
153
160
158
150
149
149
148
152
159
165
163
154
148
153
160
161
157
151
149
147
146
144
144
145
144
141
140
140
146
155
164
161
149
138
154
153
152
150
149
147
146
147
152
159
161
158
153
150
151
155
159
160
157
152
150
149
148
152
157
160
158
152
150
155
162
162
159
156
156
152
147
143
145
149
147
143
142
144
148
153
157
155
147
140
146
146
149
149
149
149
150
153
157
161
159
153
150
152
157
160
158
154
151
150
151
151
151
153
153
154
153
151
151
153
154
153
153
155
158
154
147
143
146
152
153
149
146
146
147
148
148
147
146
144
149
148
149
148
148
150
153
156
159
160
155
150
148
151
155
156
153
149
148
148
151
152
151
150
149
150
152
153
153
150
147
146
148
152
156
155
150
146
148
155
157
153
147
142
141
143
144
143
145
146
155
154
150
145
145
148
151
151
150
149
151
153
151
149
148
148
150
149
148
149
153
156
153
149
147
148
153
155
154
152
149
148
149
152
157
156
152
149
150
154
157
153
146
138
138
142
144
143
142
145
155
153
148
143
144
148
149
145
140
140
148
156
156
150
144
145
149
150
149
151
158
164
162
154
149
148
152
154
154
154
154
153
153
154
155
154
151
147
146
149
152
149
144
138
139
144
147
144
141
141
148
147
145
144
147
150
149
145
143
144
150
156
157
152
147
146
149
151
151
153
160
167
167
161
157
154
155
153
150
150
152
154
153
152
149
147
144
143
144
144
143
141
140
139
141
143
146
144
142
140
145
142
142
145
150
151
149
148
151
152
152
154
154
153
150
149
150
152
154
155
158
161
163
162
162
161
160
155
150
147
148
150
150
149
146
143
141
143
146
144
140
136
137
140
142
142
141
139
139
140
145
141
141
145
149
148
146
146
149
153
152
151
151
153
153
152
151
152
155
155
154
154
156
158
160
160
159
156
153
151
150
150
152
153
151
146
141
143
149
151
147
141
140
143
146
143
137
133
135
141
145
144
145
147
148
144
140
138
143
148
150
149
149
152
153
152
150
149
152
153
152
150
152
154
155
154
154
155
157
157
155
155
156
159
157
149
141
141
150
159
160
154
148
148
149
145
137
132
135
143
146
147
149
151
150
143
138
138
142
145
146
147
149
152
153
152
149
148
150
150
151
151
152
153
154
151
151
153
156
157
157
158
159
158
155
149
145
145
152
160
166
161
155
152
151
149
142
136
137
144
147
148
150
152
152
150
149
148
146
143
142
146
151
154
153
151
150
149
150
151
150
150
151
153
155
154
153
152
153
154
156
158
158
153
149
149
153
156
155
153
153
154
156
155
153
151
146
140
137
139
152
151
150
150
153
159
162
158
147
139
138
145
152
154
150
146
146
149
151
151
149
148
148
151
154
156
156
152
150
150
153
156
154
149
146
147
156
159
154
146
144
148
155
156
153
149
146
143
139
137
155
154
151
149
152
159
163
157
145
137
137
144
151
150
144
139
140
144
148
149
148
148
149
150
152
154
152
148
147
148
152
154
153
151
148
147
149
151
149
145
147
152
157
155
149
146
147
149
147
142
154
154
152
148
148
151
152
150
143
139
141
145
148
146
142
139
139
142
145
147
149
151
152
151
150
149
146
143
142
145
149
151
151
152
150
147
145
144
145
148
152
156
157
152
146
144
149
155
154
145
152
152
150
148
147
145
143
142
141
142
145
148
149
149
148
147
147
147
149
149
152
154
155
151
148
146
143
140
140
143
147
148
146
147
149
152
151
148
146
148
151
150
150
148
146
146
148
151
149
143
152
151
149
149
149
145
140
136
137
142
147
151
153
154
154
155
155
154
154
155
155
155
153
150
148
147
146
143
143
146
149
146
141
141
145
154
156
152
147
146
144
141
142
144
148
146
143
140
138
139
153
152
150
149
147
142
137
134
136
143
149
152
153
153
152
152
152
151
152
153
151
148
146
148
151
151
149
145
146
150
152
149
143
140
141
148
149
148
148
148
146
142
139
140
143
143
137
133
137
143
152
153
153
148
140
136
136
138
141
146
149
150
150
149
149
148
146
144
144
144
142
139
141
150
156
156
148
143
144
148
151
151
148
144
142
142
142
144
148
151
153
149
143
139
136
138
137
137
143
149
145
152
156
150
141
138
141
145
145
145
145
146
150
152
152
151
147
143
141
140
140
140
146
154
158
155
147
142
142
143
145
148
150
148
146
147
148
148
147
147
150
153
150
144
139
139
141
143
145
146
142
150
156
156
151
147
150
150
145
140
139
144
151
155
156
156
153
150
147
146
148
151
155
157
155
150
148
146
144
142
142
146
151
150
151
155
157
152
145
140
142
150
153
148
143
142
144
143
140
135
147
150
154
158
158
154
151
147
143
138
139
144
149
152
152
151
153
154
154
153
156
158
158
153
149
148
151
152
150
146
147
151
155
152
149
150
150
148
141
137
139
146
150
148
145
144
144
140
134
130
153
147
147
149
152
150
146
143
143
142
141
144
146
147
144
141
143
148
153
154
156
156
153
148
146
150
154
154
151
149
151
155
156
150
143
139
138
141
140
138
139
142
144
145
145
145
144
139
135
134
153
146
141
142
144
145
145
145
147
147
145
146
149
150
146
139
137
140
145
148
151
150
147
146
147
150
150
148
146
147
150
152
152
146
141
136
136
139
139
135
134
135
139
143
145
145
144
142
141
140
152
149
146
145
145
145
149
151
152
152
150
151
154
157
156
149
141
138
140
144
146
146
144
144
145
145
142
140
140
144
147
148
147
146
144
142
142
139
135
131
128
129
134
138
142
143
144
143
143
145
154
154
153
150
147
146
147
150
151
152
152
154
156
159
160
156
149
143
143
146
147
145
143
142
141
139
136
137
138
144
149
150
150
148
147
144
141
138
136
135
134
133
135
136
140
140
140
139
142
147
155
155
153
148
144
141
140
143
146
149
150
150
151
154
156
154
151
150
150
150
148
144
143
142
139
138
138
139
139
143
150
154
155
150
144
140
139
140
144
146
147
146
143
140
139
138
136
136
142
149
150
150
147
143
141
141
141
142
145
147
147
146
146
147
149
149
151
152
153
150
146
143
144
144
142
142
142
143
140
141
147
153
155
149
141
138
139
143
148
151
151
150
147
143
139
138
138
139
144
152
146
147
143
139
143
149
151
151
150
150
150
148
145
145
147
151
154
153
150
145
143
143
145
145
145
145
146
146
143
142
142
145
150
147
142
141
142
145
146
145
145
145
146
144
141
140
142
143
145
149
150
152
144
139
145
155
158
156
152
152
153
152
149
148
150
155
156
151
145
141
142
144
143
142
143
144
146
146
146
146
143
142
143
143
144
144
144
144
143
142
141
142
145
145
143
143
143
143
143
144
154
153
146
140
145
154
157
152
147
146
149
151
150
149
151
152
150
145
140
140
143
144
140
138
140
144
145
144
146
148
147
144
141
143
144
145
145
145
143
141
143
147
149
147
143
140
140
140
142
143
150
149
146
144
147
151
151
146
139
135
137
143
147
148
147
145
144
141
140
142
143
141
138
139
144
147
146
144
145
147
148
146
144
143
144
147
148
149
145
142
142
147
149
145
139
135
137
143
147
147
153
161
165
162
155
153
157
162
160
155
154
157
158
157
156
153
150
150
152
155
158
156
151
147
148
155
159
157
150
146
148
152
152
149
146
147
150
154
156
156
156
153
151
152
154
155
151
144
139
140
149
158
164
159
151
150
156
160
154
149
149
158
162
160
155
153
154
156
158
158
158
155
150
146
147
153
158
156
147
142
146
154
157
152
145
143
146
150
151
151
152
153
152
150
151
153
153
147
142
140
145
151
156
154
151
154
160
157
148
142
144
154
158
154
151
151
156
159
159
158
157
155
151
147
147
153
157
156
145
140
144
155
161
157
148
143
145
149
149
147
149
153
157
156
152
152
154
154
152
148
148
152
154
154
156
159
161
156
149
146
148
151
151
147
144
145
153
157
157
155
153
153
152
149
148
150
152
151
143
138
141
150
158
157
151
147
149
153
152
147
146
148
152
152
149
147
149
152
151
149
152
158
160
161
159
155
154
153
153
153
151
150
150
147
145
145
151
155
155
152
151
152
154
151
148
147
147
147
142
137
139
144
152
154
154
155
158
159
156
150
145
142
142
144
145
145
144
144
143
143
148
157
164
166
159
151
148
153
156
156
152
152
155
156
153
150
152
156
156
153
151
153
155
154
150
148
149
150
148
141
140
142
149
154
159
163
165
162
155
149
145
142
141
144
148
150
147
143
139
139
144
153
164
168
162
153
152
157
158
157
153
154
159
158
154
150
152
159
160
153
148
149
153
155
155
153
154
156
154
146
140
141
149
157
162
163
161
155
146
141
143
144
145
146
149
151
150
146
142
141
144
150
160
164
162
158
158
160
159
158
157
159
159
154
150
148
153
160
159
152
146
146
152
156
158
157
158
159
156
148
140
140
149
157
160
156
151
146
140
138
141
146
148
148
147
147
148
148
146
145
147
151
154
155
155
156
156
157
156
160
163
163
157
149
146
150
154
156
155
152
151
152
154
156
158
158
159
158
156
148
142
142
148
154
154
148
144
144
143
143
145
149
152
151
149
145
144
145
147
148
151
154
153
150
149
150
151
152
153
158
162
161
155
150
150
154
153
151
151
154
157
158
155
154
154
155
154
153
152
150
147
146
148
149
149
147
146
148
150
150
149
149
152
155
151
143
137
139
143
146
152
153
153
151
149
147
148
151
153
155
155
154
153
154
155
156
152
149
149
152
157
157
156
155
153
151
148
147
148
150
152
150
149
149
148
149
150
154
156
155
150
148
151
153
148
140
135
138
143
147
151
149
151
153
150
146
145
151
154
153
149
148
152
157
159
157
154
151
149
150
151
156
162
163
159
150
144
144
147
151
154
153
152
152
149
148
150
155
159
158
153
150
150
149
144
140
139
146
152
154
152
148
149
152
150
145
144
150
154
154
149
149
154
158
158
157
158
157
155
151
150
156
164
165
157
146
143
146
151
153
151
150
153
153
148
144
146
153
158
157
153
150
150
149
147
143
143
149
156
158
157
154
154
154
152
148
146
150
153
153
152
155
158
159
156
155
159
162
162
157
154
155
157
155
148
143
143
149
154
153
149
148
151
149
146
142
145
150
154
152
150
149
154
154
151
145
142
144
150
152
153
156
160
158
156
152
151
152
151
150
154
160
164
163
156
152
154
159
162
160
157
154
152
149
147
146
146
149
152
154
153
151
150
149
148
147
148
151
152
152
151
152
156
154
150
144
139
141
147
148
143
150
158
158
157
154
153
154
152
150
151
158
166
165
157
148
147
152
157
158
158
157
154
153
156
156
152
147
148
153
157
155
151
150
151
151
150
151
153
156
156
153
150
147
145
143
144
146
150
149
140
144
149
152
152
151
153
156
157
153
149
152
159
161
154
146
146
150
156
157
159
159
158
156
159
161
156
148
146
151
157
154
150
149
152
152
148
146
149
153
154
148
142
141
145
151
155
156
153
146
152
149
147
148
149
149
151
155
158
153
148
149
153
153
150
146
150
156
159
158
158
157
155
153
157
160
158
150
145
150
156
155
151
151
154
154
147
142
142
145
146
142
138
140
149
158
163
160
153
144
164
158
152
150
151
152
153
153
153
151
149
150
154
154
150
149
154
163
163
159
155
152
149
150
153
157
156
148
143
148
158
160
156
155
158
157
149
141
138
141
143
143
143
146
153
158
162
159
151
148
160
157
154
153
154
155
155
154
151
150
149
151
156
157
156
154
157
161
160
158
154
151
148
148
150
153
152
146
141
147
156
158
157
155
157
155
149
141
140
144
148
149
149
149
151
152
153
151
147
145
146
148
150
152
153
152
153
155
155
154
151
150
153
158
161
160
158
156
157
157
155
152
149
148
148
150
150
149
147
146
149
151
151
152
152
150
145
144
146
153
156
156
153
148
146
144
144
143
141
140
142
144
146
147
147
147
150
154
156
155
151
149
150
155
159
158
156
154
155
157
156
155
151
149
147
150
154
158
155
151
147
147
150
152
153
151
148
150
155
160
161
158
152
145
142
140
139
139
137
135
149
147
144
141
142
146
149
151
150
148
147
147
148
151
151
150
151
151
153
156
159
159
156
150
148
151
157
162
161
157
154
151
152
156
157
155
153
154
156
157
158
154
149
143
140
140
141
143
141
137
152
149
143
141
145
151
155
153
147
143
143
145
148
148
145
144
145
147
149
153
159
163
160
154
152
154
159
160
158
156
155
155
155
156
156
155
152
152
151
150
152
152
149
143
142
143
148
151
148
142
149
148
146
149
154
159
160
157
152
148
146
146
149
149
147
144
145
146
147
149
155
160
161
159
159
162
163
158
151
147
148
152
153
152
149
146
147
148
149
149
150
150
149
147
146
147
152
155
152
146
145
145
148
154
158
160
158
155
154
153
150
149
150
151
150
147
146
146
147
147
149
153
157
160
162
165
163
156
148
144
144
148
150
149
145
142
142
146
152
156
153
149
146
147
149
149
148
147
147
146
146
145
147
150
153
152
147
144
146
150
152
152
152
151
149
147
144
145
148
147
145
147
153
158
159
157
154
153
153
153
151
150
149
150
149
146
143
146
154
161
158
150
143
145
150
150
144
139
139
141
151
149
147
146
146
143
137
136
141
148
153
153
150
148
145
144
143
144
146
146
144
145
150
154
154
148
146
150
158
162
160
154
151
153
154
152
147
146
152
159
159
154
148
149
153
153
147
139
137
138
154
152
152
150
147
142
140
143
146
151
152
151
148
145
143
143
143
144
145
144
144
147
151
154
152
148
147
153
159
161
159
157
155
154
154
153
152
151
151
154
157
157
156
155
157
156
151
143
138
138
154
154
156
156
153
150
153
155
154
151
148
147
147
145
144
144
144
145
144
143
144
148
151
153
153
153
154
156
156
153
153
157
158
155
152
152
157
158
154
151
152
156
156
154
154
152
147
140
135
137
154
157
159
158
156
158
161
161
155
145
140
141
146
148
146
145
144
144
144
142
143
144
145
148
150
152
154
154
151
148
150
156
159
156
152
152
156
157
154
150
149
149
150
148
146
145
143
139
136
138
157
160
160
155
152
153
157
157
150
142
137
139
145
147
146
142
140
140
141
141
141
141
141
143
144
145
144
143
144
146
150
155
158
157
154
150
150
150
150
148
147
145
147
144
144
145
146
146
145
144
155
159
158
152
145
144
146
149
148
144
141
141
144
143
140
136
135
135
137
139
143
145
146
147
145
142
138
137
139
144
149
152
152
151
149
146
146
146
144
141
139
139
143
145
145
146
149
154
154
148
152
154
154
151
146
142
142
145
147
148
147
146
146
145
142
138
137
139
140
144
148
153
156
155
150
148
144
142
143
146
149
149
146
143
142
147
151
150
143
133
128
131
140
145
146
145
146
151
152
146
153
153
153
152
150
147
144
144
146
149
150
151
152
152
150
148
147
147
150
151
152
155
157
155
152
152
154
154
154
152
151
149
143
140
141
152
158
154
142
133
127
132
139
144
145
143
140
142
144
141
157
153
150
150
152
151
147
144
145
148
151
151
152
153
154
153
153
152
153
151
150
148
150
151
153
154
156
157
157
155
152
149
144
141
143
151
154
148
141
138
139
140
139
140
141
141
138
138
139
140
158
152
146
146
149
152
150
146
145
148
151
151
149
149
152
153
153
150
147
144
144
145
149
152
155
155
153
152
150
148
146
145
143
142
143
147
146
143
141
142
147
148
144
137
139
140
142
141
141
142
152
149
145
145
147
149
151
148
146
148
151
152
150
149
153
156
155
148
141
140
144
150
154
156
157
155
152
150
145
142
142
142
141
141
143
147
149
147
142
141
147
154
153
146
142
143
146
145
143
141
148
148
147
146
146
146
149
146
144
146
148
152
153
152
156
159
158
152
145
144
150
156
158
156
154
154
154
152
147
142
142
144
143
141
141
150
154
152
144
139
144
154
157
152
147
146
147
145
140
137
150
147
146
146
146
143
141
141
142
144
146
149
150
150
150
152
154
155
154
151
152
154
154
151
149
150
153
153
150
145
146
149
148
141
137
140
146
147
142
138
141
148
150
148
146
146
147
143
135
131
154
147
144
145
146
142
139
138
141
142
143
145
146
145
141
139
144
153
157
152
147
145
147
149
148
148
149
150
149
149
150
150
147
138
130
127
129
134
136
135
136
139
140
140
142
146
146
144
137
131
153
147
145
146
147
145
144
143
145
144
143
144
146
147
142
139
141
149
152
146
140
138
143
149
150
148
146
145
147
149
150
148
143
135
128
125
123
127
129
130
131
133
135
136
139
142
144
143
141
137
150
150
150
149
148
146
147
150
150
149
146
145
147
150
151
150
148
147
143
139
136
136
141
147
150
149
144
142
143
147
149
147
141
137
135
132
129
129
128
129
131
133
135
136
135
135
135
136
140
141
148
152
152
151
146
143
144
147
149
149
146
144
145
150
154
156
153
148
142
139
139
138
141
146
150
150
146
143
143
147
150
149
145
142
141
140
138
135
134
137
139
140
139
138
136
132
129
129
135
142
146
150
152
150
145
141
140
142
143
145
144
143
143
148
151
152
150
149
148
145
142
142
144
147
149
150
147
145
144
146
149
150
148
145
142
141
140
140
143
146
147
146
144
143
141
137
133
130
133
143
144
147
149
149
147
146
144
144
142
143
144
145
148
150
150
148
147
148
148
145
142
143
145
146
146
146
146
147
144
142
144
148
149
146
141
139
140
143
147
148
148
147
146
145
145
144
142
139
136
144
145
150
150
150
150
152
151
149
147
147
147
149
150
151
151
148
147
145
143
140
142
145
145
143
140
140
145
148
145
140
141
148
155
151
143
140
142
145
145
144
145
146
147
146
146
148
148
144
139
141
149
154
152
149
150
152
151
149
148
149
149
150
147
145
146
147
146
142
138
139
146
150
147
140
137
139
144
148
147
145
148
155
159
155
147
143
144
144
142
139
141
145
147
147
147
148
147
143
137
136
149
153
150
147
147
148
147
145
145
148
150
148
142
140
142
145
144
139
136
141
150
153
148
142
142
144
144
145
147
151
156
160
157
153
148
146
146
142
137
135
140
147
149
147
144
144
143
140
137
135
147
149
148
145
145
146
146
146
144
146
147
147
145
143
143
144
144
142
140
142
146
146
146
146
149
150
145
143
144
149
153
154
147
144
145
147
147
143
136
135
140
147
148
143
139
138
139
141
141
139
153
157
160
159
157
156
157
159
158
160
161
164
162
158
156
156
156
155
155
156
156
154
151
151
155
156
155
155
154
154
154
153
150
146
141
140
141
148
157
162
162
159
154
152
151
148
146
142
140
143
146
152
156
154
151
151
156
159
158
158
161
165
164
160
156
155
156
157
158
157
155
151
147
145
148
153
158
158
154
152
154
156
155
150
143
138
138
145
153
157
158
157
153
150
151
152
152
148
145
146
143
149
155
155
154
156
160
159
153
149
150
153
153
150
146
147
153
160
161
159
156
155
153
150
150
155
161
162
156
151
153
158
160
156
148
143
144
147
148
149
152
156
157
155
152
152
154
154
152
151
149
155
159
161
162
163
162
157
149
144
144
145
143
139
135
140
154
165
166
158
154
155
159
157
154
154
158
162
158
151
148
152
156
156
152
150
150
149
145
143
146
153
154
149
145
145
148
151
149
145
157
162
162
162
161
159
158
155
150
149
149
148
145
140
137
144
158
169
167
154
148
151
160
161
155
149
152
158
157
150
143
142
147
150
152
155
158
155
149
144
147
151
150
144
141
144
148
149
144
139
158
161
161
158
155
153
154
155
155
155
154
155
152
147
144
149
159
168
165
152
144
146
156
159
156
150
151
155
154
148
143
141
145
147
151
157
162
160
152
147
148
151
151
148
148
152
156
156
148
143
154
157
159
158
156
155
158
157
155
154
156
157
155
149
144
147
155
163
162
153
145
145
151
156
156
152
150
150
150
147
146
147
151
152
153
155
157
154
144
139
145
151
154
151
150
154
158
159
154
152
150
154
158
159
159
159
158
155
150
151
155
158
154
144
138
142
151
159
161
156
150
150
152
155
156
152
149
147
148
147
148
152
158
160
157
151
148
144
137
136
143
151
154
151
148
152
155
158
155
153
149
153
156
155
153
151
150
150
148
151
157
159
154
146
142
145
152
158
159
157
155
155
156
157
156
153
151
150
151
149
150
153
159
162
159
150
145
143
144
146
150
153
154
153
152
155
156
155
152
148
151
155
155
149
145
143
145
150
153
154
157
158
156
154
153
154
156
156
157
155
154
155
155
157
158
156
152
151
153
152
151
152
155
156
154
150
146
148
152
154
152
150
152
155
157
157
156
150
145
142
154
156
155
151
145
144
149
155
158
153
151
152
157
161
161
158
156
154
152
151
149
150
154
158
158
155
150
148
149
151
153
152
153
153
151
150
149
151
153
151
146
144
147
152
153
151
148
144
142
141
155
154
154
155
151
149
152
159
158
149
143
146
157
165
164
158
154
151
148
146
146
151
157
160
155
149
147
148
150
152
154
155
156
155
152
150
150
152
153
150
145
143
145
147
145
144
144
145
148
150
157
152
151
153
153
151
153
159
158
150
142
145
156
163
161
155
152
150
148
145
148
157
161
157
147
143
149
156
159
157
155
155
158
156
152
147
148
151
154
152
149
147
148
147
146
143
142
147
155
158
161
153
150
150
151
151
153
158
157
152
147
149
155
158
155
150
149
150
150
148
152
157
158
151
143
144
155
164
165
161
157
156
155
151
147
143
145
150
152
152
150
150
153
154
151
144
140
144
153
158
156
153
153
151
151
152
153
155
152
148
147
150
154
152
147
143
145
148
149
149
150
151
151
150
151
155
161
163
162
161
159
155
150
146
145
145
148
150
151
150
150
151
155
156
151
143
139
143
151
153
144
150
153
153
152
150
150
151
148
144
142
146
150
150
145
141
143
147
149
149
150
149
150
154
161
164
161
154
153
157
160
155
148
148
152
154
153
151
150
150
151
150
151
151
148
145
143
146
149
148
141
145
150
150
149
146
146
150
152
148
142
142
146
150
148
145
147
150
154
155
157
156
155
155
159
160
156
149
148
153
158
155
152
155
160
161
154
148
149
151
149
145
144
147
151
151
149
147
148
145
152
149
148
148
148
147
147
151
156
152
144
142
147
152
153
150
150
154
157
160
163
161
156
148
147
149
152
151
150
152
156
156
155
160
165
162
151
144
145
149
148
143
144
151
157
155
147
144
147
148
164
160
155
152
152
152
153
154
153
148
142
145
154
160
157
150
148
152
157
160
162
159
150
140
138
145
153
154
152
151
153
154
154
157
161
159
150
141
140
144
146
147
151
156
158
151
141
139
146
154
163
163
158
154
154
156
157
155
149
141
140
148
160
165
159
149
145
148
155
158
158
154
145
138
139
147
155
155
151
148
149
150
149
150
153
153
148
141
138
140
146
150
154
156
153
147
140
140
144
150
153
156
154
152
150
151
153
153
149
143
143
150
160
163
159
150
147
151
157
160
158
153
148
144
145
149
153
154
151
150
150
151
150
148
147
147
146
146
145
146
149
152
153
151
147
144
142
142
141
141
150
149
149
147
145
144
146
148
148
147
147
150
155
159
157
154
151
153
159
161
160
156
153
150
148
149
150
154
154
156
157
159
158
155
149
144
144
151
156
156
154
151
150
148
145
143
143
143
142
141
153
148
144
142
142
143
145
147
148
148
148
148
152
154
155
152
149
150
155
160
160
159
155
152
151
151
153
156
158
161
162
162
161
158
151
144
144
153
158
158
153
148
147
146
144
142
143
147
149
147
155
149
144
143
146
150
152
151
151
150
147
145
146
150
150
147
144
145
149
154
157
157
154
154
156
159
160
160
159
159
157
154
154
155
151
146
146
151
154
153
150
147
147
147
146
145
148
153
155
150
152
150
148
150
155
157
157
155
154
152
147
143
141
145
145
143
143
145
148
150
152
153
154
155
159
162
164
162
158
153
147
145
147
151
152
149
149
150
154
155
154
150
149
151
153
154
157
159
157
151
149
149
150
154
158
159
154
151
150
151
148
143
141
142
143
144
145
146
148
148
148
151
154
156
157
159
160
159
156
151
146
145
147
151
152
152
150
150
155
160
159
152
149
151
155
156
155
154
153
150
150
148
146
149
153
156
151
145
145
147
150
149
146
143
142
144
144
146
148
148
146
149
152
155
156
154
152
154
155
157
154
151
149
152
152
154
150
150
154
157
155
148
144
146
150
150
146
145
148
147
154
150
146
145
148
154
153
148
146
148
152
152
149
143
141
142
143
146
149
148
147
147
151
155
156
153
149
151
154
158
158
157
154
153
152
153
153
152
151
149
147
144
144
146
148
146
144
145
146
142
157
154
152
150
150
153
157
158
155
155
154
151
147
141
138
140
143
146
150
149
149
150
154
156
156
154
152
153
153
152
154
157
159
155
152
152
156
157
152
146
146
150
153
151
149
146
146
147
145
139
157
157
158
156
153
151
158
162
162
157
150
146
144
141
139
140
141
144
147
148
151
154
156
155
153
152
153
155
153
147
147
154
158
155
151
151
156
157
152
149
152
158
157
150
144
143
144
144
141
138
158
159
159
156
152
150
155
160
160
152
143
140
142
146
147
145
142
141
143
145
148
150
150
148
145
145
147
150
149
144
144
150
155
155
153
152
152
151
150
152
156
157
152
143
139
140
141
138
137
140
159
159
157
152
147
147
152
156
156
148
139
136
142
149
153
150
144
141
141
142
143
142
140
140
140
140
140
141
143
143
145
149
152
154
154
151
148
145
146
148
149
147
144
140
141
143
143
139
138
143
158
157
155
151
146
146
150
155
155
149
141
139
143
147
149
146
143
142
142
143
142
140
140
142
144
144
141
140
141
144
147
150
150
149
146
144
143
144
143
139
136
133
136
140
144
145
144
142
143
145
156
155
155
153
149
148
151
156
157
153
147
145
146
145
143
141
140
143
146
147
145
145
148
152
153
153
153
150
149
148
149
149
145
139
135
138
145
147
143
135
129
131
138
142
144
142
141
143
148
148
156
154
155
154
153
152
153
156
157
156
153
150
151
151
149
145
144
148
151
150
147
147
152
155
156
156
159
160
158
153
150
148
142
136
135
145
153
152
144
138
138
142
146
146
144
142
142
146
152
150
157
152
149
150
156
158
156
153
153
154
153
151
152
154
155
152
150
150
150
148
146
146
150
150
148
148
152
156
156
151
147
145
142
140
142
151
155
151
144
144
148
152
152
149
148
147
148
149
148
146
156
148
141
146
157
164
159
150
147
150
152
151
151
152
156
156
153
148
145
145
147
151
153
147
140
139
144
147
146
144
143
144
143
143
143
148
149
147
144
146
150
155
155
154
152
153
153
149
141
138
154
147
140
143
153
159
156
147
144
148
153
154
153
152
156
158
156
148
143
145
154
161
159
151
144
143
147
149
145
143
144
145
143
139
136
139
144
145
144
144
150
158
160
157
153
152
152
147
140
137
154
149
143
141
144
146
146
144
145
150
156
158
156
154
157
160
159
152
146
148
156
162
161
155
152
154
158
157
152
146
146
146
139
131
126
131
141
146
144
145
152
160
162
157
150
147
146
143
140
140
157
151
146
142
141
138
137
141
146
152
155
156
154
153
153
155
157
155
152
149
149
150
153
154
155
157
158
156
153
147
144
142
134
126
123
128
135
143
143
144
148
153
154
151
148
144
141
138
136
138
157
152
149
148
145
140
136
139
145
150
150
149
149
148
146
145
148
154
155
148
140
139
145
151
154
151
150
149
148
146
141
137
131
126
122
123
127
133
135
137
139
140
142
143
144
142
139
136
134
135
153
151
152
152
149
144
142
143
146
147
145
144
145
145
143
142
145
151
151
144
138
137
144
149
150
148
147
147
147
147
143
140
134
129
124
120
119
123
125
128
131
133
135
136
137
137
136
135
137
136
149
150
151
148
144
143
144
148
149
149
146
143
141
143
145
148
149
148
143
138
139
142
145
145
146
148
152
152
150
150
149
147
141
136
129
123
118
121
124
128
132
136
137
136
132
129
129
132
137
137
146
149
148
144
140
140
143
148
150
150
146
142
138
141
147
152
151
146
138
135
141
145
146
145
148
153
156
155
151
151
153
152
148
142
137
132
128
129
132
137
139
141
142
142
137
130
128
129
135
137
145
148
148
146
144
145
145
146
145
146
145
143
141
144
148
150
149
145
139
137
141
146
148
149
152
155
155
153
149
150
152
152
148
144
141
140
138
139
142
143
142
142
146
150
149
141
135
133
135
139
148
153
153
152
150
151
149
146
143
143
144
147
150
152
152
149
147
145
142
139
140
144
148
149
150
151
152
151
148
146
147
149
149
146
142
140
141
144
146
145
143
143
147
152
152
148
144
140
138
142
154
158
159
157
153
151
148
145
143
143
146
151
155
155
152
147
144
143
141
140
142
146
147
143
141
144
150
153
150
145
146
152
155
151
141
138
140
144
145
144
144
145
147
148
148
149
148
145
141
143
152
157
160
159
153
148
144
141
141
144
147
150
150
147
144
140
137
136
137
142
149
153
149
141
138
142
149
153
151
148
152
160
162
154
143
140
142
144
143
142
145
148
148
145
145
147
146
143
140
139
145
151
157
156
152
146
142
140
142
146
149
148
143
139
137
136
135
133
136
144
154
156
151
144
142
144
145
147
149
151
156
160
156
150
145
146
147
145
140
140
145
149
148
144
144
145
144
141
139
138
143
148
151
150
148
145
143
144
146
152
154
152
145
140
139
140
142
141
141
144
148
151
150
148
146
145
142
142
144
148
151
151
144
141
145
150
150
145
140
141
146
149
145
141
140
142
143
142
141
139
156
153
150
149
152
157
158
155
154
159
164
168
164
158
156
157
159
160
160
157
152
146
147
154
158
155
150
150
157
160
159
155
154
155
152
146
140
144
152
157
159
156
151
149
148
149
148
148
149
152
154
153
151
150
151
154
156
156
158
163
166
165
159
154
153
153
156
158
158
155
148
144
146
151
153
152
151
153
159
162
162
159
157
156
153
148
145
148
155
159
160
157
153
151
150
150
151
150
151
153
151
156
157
157
156
155
156
156
157
160
159
154
149
147
147
148
154
159
161
157
153
153
156
157
156
154
155
158
161
162
161
160
158
156
155
154
154
154
154
154
155
156
156
154
152
153
155
155
155
155
154
159
162
162
161
158
157
155
153
152
151
148
146
145
145
147
156
163
164
158
154
158
166
166
159
154
157
163
166
163
157
155
154
153
154
157
157
152
144
142
148
153
154
149
146
148
155
154
152
148
161
161
159
157
158
159
159
156
152
150
150
151
150
147
145
150
158
164
161
151
147
154
165
167
160
152
155
164
168
161
152
147
146
147
149
153
154
149
140
139
146
155
155
148
145
151
159
157
150
145
165
162
155
150
153
158
161
158
153
154
156
157
153
148
146
151
156
157
152
145
142
147
157
162
159
153
153
157
160
155
150
146
145
145
145
148
153
152
145
143
150
159
159
153
152
158
164
161
155
153
163
160
155
150
154
160
163
158
152
154
159
161
155
148
145
147
151
151
149
147
146
148
152
156
157
153
149
148
150
150
152
153
153
149
145
146
150
151
146
143
150
158
158
151
147
152
158
159
157
159
155
157
156
151
154
158
159
154
147
149
157
162
157
149
143
145
150
153
155
154
153
152
152
153
152
148
146
145
148
151
154
157
159
156
152
149
150
149
146
146
151
156
153
145
140
145
152
156
155
155
151
154
153
147
147
149
151
149
145
146
153
159
160
154
148
148
155
160
161
157
153
151
151
152
150
148
149
151
155
154
153
155
160
163
161
156
152
150
151
154
156
157
152
148
147
151
155
157
154
151
153
154
151
145
143
146
152
155
153
149
151
157
161
159
154
154
159
164
164
156
149
147
150
155
156
155
154
155
156
153
151
152
158
163
161
155
151
151
153
154
151
149
150
154
157
161
162
158
153
148
158
157
155
151
149
154
162
166
161
152
149
152
160
162
159
156
157
161
161
156
150
149
152
158
161
161
156
152
149
147
148
152
157
158
156
151
149
149
147
142
137
138
143
150
153
157
157
154
150
146
159
159
158
156
156
160
166
169
163
151
144
149
160
166
163
156
153
154
156
156
156
156
155
155
155
155
154
151
147
145
149
154
157
157
154
151
151
149
144
138
134
135
139
143
145
147
149
149
149
149
159
156
154
154
155
158
164
167
161
150
141
146
159
166
163
155
151
150
151
154
158
161
157
149
145
148
155
157
155
152
153
157
159
157
154
152
152
151
147
143
141
140
140
141
143
144
143
146
150
153
159
153
148
148
151
154
159
162
160
151
145
146
155
160
157
152
149
149
150
151
154
156
154
148
146
153
164
167
164
159
158
159
158
154
152
149
149
150
148
147
145
143
142
145
148
146
141
143
150
155
154
150
146
145
146
150
152
155
154
150
147
147
150
150
147
145
146
147
147
145
146
147
149
152
158
165
170
168
163
160
159
156
152
150
150
148
145
143
143
144
145
144
146
149
151
147
142
144
149
152
146
147
147
146
146
147
148
149
149
148
147
146
145
143
141
141
144
145
145
145
144
146
148
154
163
167
164
158
155
156
156
151
148
150
154
152
145
140
139
141
143
145
149
151
151
148
144
144
146
146
144
146
148
150
151
150
149
150
152
153
150
145
143
142
143
145
146
147
149
151
154
155
154
154
156
155
153
150
149
152
153
151
151
156
161
157
149
142
142
146
146
145
148
152
153
147
141
140
142
141
150
151
152
153
155
155
153
153
156
157
153
148
147
149
152
150
150
151
156
161
165
164
157
146
141
142
148
152
152
152
150
149
153
160
163
159
151
146
149
152
149
145
148
154
154
145
136
134
140
145
158
160
159
157
156
156
155
153
152
151
151
153
158
161
159
152
149
152
159
165
168
163
151
138
134
141
154
160
159
152
145
144
149
156
159
156
151
147
148
149
146
145
150
154
153
142
132
133
143
151
160
163
161
155
153
154
155
152
146
142
146
157
166
167
159
148
144
150
157
162
163
156
146
140
140
150
161
164
160
151
143
141
143
148
152
154
153
149
144
141
140
141
146
150
149
142
137
139
144
148
157
158
156
151
148
150
152
150
145
140
145
155
163
162
153
143
142
149
156
159
158
153
150
148
150
154
157
157
154
151
149
149
148
149
151
153
154
153
148
142
139
139
143
145
145
145
145
145
144
143
158
153
150
147
145
146
148
149
147
146
147
151
156
155
149
144
144
149
156
159
160
158
155
154
153
150
147
146
148
153
159
163
161
158
154
150
151
155
155
152
147
144
146
146
145
146
148
150
149
149
159
151
146
145
145
145
147
150
153
154
152
149
152
153
152
148
144
146
153
158
161
159
155
154
153
148
143
143
147
155
160
164
163
164
156
147
143
148
156
156
152
147
147
148
147
144
145
149
154
156
158
152
147
146
147
148
149
152
157
159
156
150
149
151
152
147
143
144
151
155
156
153
149
151
154
151
147
148
154
158
156
151
154
162
160
151
142
144
153
154
151
145
145
149
149
146
145
149
154
155
156
153
152
151
151
151
150
150
155
158
155
148
141
141
142
143
143
147
152
154
152
148
147
150
151
149
148
154
163
165
158
148
151
162
168
165
154
150
153
157
154
147
146
151
156
155
153
153
153
150
154
154
153
153
154
154
151
148
149
152
152
145
136
132
134
139
144
149
153
153
152
151
151
150
149
146
147
155
165
167
163
155
155
164
172
172
162
153
153
158
158
153
149
151
156
157
154
154
153
151
153
152
149
150
154
160
158
151
147
147
150
148
141
136
137
141
146
148
150
152
154
156
157
155
152
150
149
153
157
161
162
161
161
163
164
164
158
151
149
150
152
150
147
148
147
145
143
148
155
154
153
150
148
149
155
165
166
158
150
147
148
149
148
145
145
147
149
149
150
153
156
158
159
158
158
158
155
152
146
146
152
160
164
161
154
151
152
151
149
146
145
145
147
147
143
137
136
144
154
153
153
151
151
153
157
165
168
165
157
150
146
146
149
150
150
149
150
151
154
157
158
159
160
159
159
159
156
150
142
137
142
155
163
159
150
147
151
157
157
151
149
151
152
149
142
138
140
146
150
145
153
151
153
155
156
157
162
165
163
155
146
143
146
149
149
147
146
148
153
157
159
159
157
155
152
150
149
149
145
140
140
148
154
154
149
148
151
155
154
155
157
160
155
145
137
137
144
147
145
139
154
152
152
151
149
149
154
160
162
156
146
142
146
151
153
149
144
143
147
151
154
154
152
149
144
142
144
148
149
145
141
143
147
150
152
153
149
144
142
149
157
159
151
139
133
136
142
145
142
139
155
153
151
149
146
147
151
157
159
154
146
144
149
155
159
154
147
143
143
146
148
147
144
142
141
143
145
146
146
145
143
145
147
152
154
152
145
137
135
142
149
148
142
135
135
138
142
141
141
141
157
154
154
153
152
152
153
155
155
151
147
146
150
155
157
153
147
144
145
146
144
139
136
137
142
147
148
145
143
143
145
147
148
148
146
143
139
137
138
140
140
137
136
136
139
142
140
137
138
143
156
154
155
156
156
155
155
155
154
151
148
147
150
152
151
147
145
146
148
147
142
136
135
140
145
149
149
147
145
144
145
146
143
137
131
132
138
141
142
142
141
139
138
138
141
142
141
140
142
147
153
152
153
154
154
154
153
153
154
152
150
147
148
150
149
145
145
147
149
146
140
137
140
145
147
146
146
149
148
145
143
142
137
130
126
135
145
146
145
146
152
152
147
143
144
147
149
149
151
152
153
149
146
148
153
155
153
150
151
152
150
146
146
149
150
147
145
146
147
144
141
141
144
144
139
136
139
144
145
143
142
140
136
133
135
144
150
149
147
150
157
157
152
147
149
153
156
154
151
147
154
146
141
144
154
158
154
148
149
151
151
148
148
149
149
146
144
144
146
148
149
151
147
138
130
128
136
142
142
141
143
145
144
143
143
146
149
149
149
152
155
155
151
149
151
154
155
150
143
137
155
148
141
143
152
156
153
149
149
152
154
153
152
150
148
146
145
145
149
153
159
159
152
141
134
136
144
147
145
144
146
150
149
143
139
140
144
147
148
150
153
153
151
148
146
148
149
145
140
136
157
153
147
146
148
149
149
149
151
156
158
159
156
153
152
151
150
148
149
152
157
157
156
152
149
151
155
155
153
150
149
147
141
134
130
133
140
143
145
148
152
154
152
148
144
143
142
142
140
143
158
156
153
151
150
147
144
146
152
157
158
158
155
154
154
154
151
148
146
144
144
146
152
157
159
158
156
155
156
152
144
136
129
125
126
130
136
140
142
144
148
151
152
150
148
143
137
134
135
142
154
154
156
157
154
147
142
143
149
154
154
151
150
150
151
148
146
144
143
139
138
139
147
155
157
154
152
150
151
147
136
128
123
124
125
127
131
136
138
138
139
142
146
150
150
142
132
125
129
138
149
152
155
156
153
145
140
142
146
150
150
149
147
147
146
143
143
142
142
141
142
144
147
147
146
147
151
152
149
143
135
133
130
129
126
123
124
128
131
133
134
137
141
143
142
136
129
126
130
137
149
153
153
149
145
143
143
147
149
151
151
151
148
146
145
145
146
142
140
142
151
155
149
138
134
144
156
159
154
147
144
144
143
140
131
123
119
122
128
132
134
137
140
140
136
130
130
132
138
139
152
155
151
145
142
145
150
154
153
153
153
152
147
146
147
149
148
142
136
140
153
160
152
139
135
146
159
162
156
151
151
152
150
146
139
131
126
126
131
135
135
137
142
146
143
135
135
138
144
142
155
157
152
147
147
153
155
155
152
151
150
149
146
145
147
149
148
141
135
137
148
157
154
148
146
151
156
157
152
152
153
152
149
146
143
141
138
137
140
140
136
137
146
157
158
145
140
141
145
145
158
161
156
151
150
153
153
151
147
147
147
147
147
147
148
148
146
143
139
139
144
150
153
153
152
154
154
154
151
150
150
151
149
145
142
141
141
143
146
144
139
139
147
156
157
147
142
142
146
148
157
161
159
155
150
148
147
146
144
144
146
150
152
152
150
147
146
145
144
142
143
146
148
148
148
152
156
157
153
150
150
153
153
148
139
137
139
142
144
145
144
144
146
146
146
144
142
143
146
150
150
156
159
157
150
147
146
146
145
145
147
152
155
155
152
146
143
142
144
147
149
148
145
141
142
148
154
155
152
148
150
154
154
149
140
139
140
141
142
144
147
148
145
141
141
142
143
143
146
149
143
151
158
158
153
148
147
147
146
146
147
150
151
152
150
146
140
139
142
148
153
152
146
139
139
143
147
148
146
146
148
150
149
146
144
147
147
145
142
143
147
149
146
143
143
144
143
142
144
148
142
150
156
156
153
148
145
145
146
149
150
150
147
145
144
144
142
142
142
147
152
153
149
143
140
141
144
145
145
146
146
146
142
141
146
152
153
148
145
147
150
149
145
143
145
146
145
143
144
145
152
149
143
143
150
159
161
156
151
153
159
164
162
157
154
153
155
157
159
159
153
145
144
149
154
152
149
151
157
159
157
155
158
162
160
152
146
146
149
151
151
150
146
145
148
154
155
153
151
153
155
151
146
148
157
164
164
158
154
157
160
158
153
151
151
151
153
156
158
157
150
146
148
153
154
150
147
148
153
156
156
156
159
163
163
157
152
152
156
157
157
155
152
150
148
149
150
151
151
152
155
154
153
155
158
159
158
157
160
164
160
152
148
149
153
152
152
154
157
156
153
154
158
159
156
150
147
148
151
153
154
155
157
158
160
160
161
161
162
161
159
156
154
152
151
153
155
155
155
153
152
154
155
156
156
155
155
156
160
161
157
152
150
152
154
153
153
153
155
155
156
160
166
165
157
151
151
154
156
155
154
154
153
152
154
157
159
158
154
152
152
152
151
148
149
154
159
157
153
151
152
150
150
152
156
158
159
158
157
156
155
154
154
154
153
152
152
150
150
150
153
159
164
164
158
152
155
160
163
159
154
151
150
148
147
149
151
150
145
143
147
152
153
150
152
159
162
156
150
150
154
150
150
151
157
164
164
159
154
154
157
157
155
153
153
153
150
144
143
146
151
155
157
159
157
154
155
158
161
157
152
150
149
147
143
143
147
149
146
147
153
160
160
156
156
161
163
155
149
153
153
155
156
156
159
164
163
156
151
154
161
162
156
154
155
157
150
142
140
145
151
154
154
154
155
154
153
153
155
153
152
151
152
149
145
145
147
150
151
153
159
164
158
149
146
151
156
153
149
152
149
158
160
157
157
157
156
151
147
151
160
165
161
158
157
157
154
148
145
149
152
153
153
152
151
150
151
153
156
155
152
151
151
150
149
150
151
151
152
156
160
161
152
140
135
139
146
151
150
150
150
156
156
152
152
152
154
151
146
146
155
163
165
161
156
155
157
158
157
153
150
150
151
150
147
146
152
158
161
158
152
149
150
152
153
153
153
152
154
156
157
156
152
146
142
140
143
149
153
151
154
155
152
150
153
157
162
160
154
149
154
160
164
160
153
153
158
162
162
156
150
148
150
151
150
151
155
159
158
154
150
150
154
155
153
151
152
153
153
151
148
149
152
154
152
145
143
149
152
151
157
156
155
152
156
164
170
170
164
158
157
159
160
159
155
154
156
158
158
157
155
154
153
155
157
159
157
154
150
147
150
156
161
159
153
148
150
152
150
144
139
142
149
151
148
145
145
148
149
150
157
158
156
153
155
161
169
171
167
161
158
158
160
161
160
157
155
154
155
159
161
159
155
153
156
159
157
151
146
146
152
159
161
159
154
151
152
151
146
141
140
145
147
146
142
142
144
148
150
152
156
156
153
150
151
156
163
167
163
158
154
154
160
163
162
158
155
155
156
160
161
159
153
149
150
154
156
152
150
152
155
157
157
155
155
155
153
149
142
141
145
147
145
143
142
143
145
148
152
156
155
153
150
149
152
156
160
163
160
154
149
149
156
161
161
158
156
157
158
158
157
155
152
150
151
155
157
155
153
154
153
153
151
151
154
154
149
142
139
142
146
145
142
143
147
149
147
146
149
153
152
150
149
149
152
155
156
158
157
152
149
148
152
156
157
155
153
153
154
154
153
151
150
151
154
158
159
156
154
151
148
147
147
151
154
151
142
134
135
141
145
144
142
146
153
155
150
146
147
148
149
149
150
150
151
153
153
153
153
153
153
151
151
153
152
150
148
146
149
153
154
153
151
152
155
156
156
154
153
150
146
144
147
153
155
151
141
134
136
142
146
146
146
149
153
154
151
148
146
144
149
150
151
152
155
156
155
153
155
158
160
156
153
150
150
148
146
146
150
156
160
159
156
153
153
151
153
153
153
152
148
148
150
155
156
152
145
142
144
148
149
148
148
148
149
148
148
149
147
144
151
154
153
154
156
158
156
153
154
159
163
159
155
153
151
150
150
153
158
162
163
161
157
151
147
147
151
155
157
155
150
150
153
156
157
154
150
149
151
151
149
147
147
147
146
143
143
146
148
148
154
159
157
154
155
157
155
150
149
153
159
161
159
157
154
153
154
159
164
165
162
156
151
147
145
146
153
159
161
157
149
147
152
157
159
156
153
152
152
150
145
143
144
146
145
141
139
143
148
148
156
160
158
154
153
154
153
148
144
145
152
160
161
156
151
150
153
158
162
161
156
151
148
148
149
151
155
159
159
154
147
144
148
153
157
157
157
154
151
147
141
137
138
141
142
140
139
141
145
144
157
157
156
152
150
152
153
150
145
143
148
155
157
151
145
144
147
153
157
157
155
154
154
154
156
156
154
152
151
150
147
145
146
151
157
160
160
158
154
149
145
140
139
139
140
142
145
146
145
143
160
155
152
150
148
150
153
154
152
148
147
149
151
149
145
143
145
149
154
158
161
162
161
159
158
155
151
147
147
147
147
147
150
156
162
162
159
157
155
155
153
151
148
145
144
146
149
151
150
149
161
155
150
149
148
148
151
157
160
158
154
149
149
150
150
146
143
147
153
159
164
165
159
155
153
151
149
148
148
147
144
143
154
164
168
161
149
147
151
155
157
154
153
152
149
146
145
149
153
155
159
156
153
151
149
148
150
156
164
165
159
152
148
149
149
145
142
145
153
158
159
155
148
147
147
146
147
150
154
153
150
145
155
168
171
160
144
141
149
156
156
150
149
152
152
146
141
143
150
154
157
158
155
153
150
150
150
153
158
162
158
151
143
140
139
140
141
147
153
155
151
146
143
144
144
141
141
148
161
167
166
156
159
168
174
168
153
147
152
160
159
151
148
150
155
152
147
145
148
149
156
156
155
153
152
153
153
152
152
154
153
148
139
133
133
139
144
148
152
152
151
149
148
148
146
141
140
148
163
174
176
167
164
167
173
173
163
152
151
157
160
156
151
150
153
154
151
150
151
150
154
154
153
153
155
159
160
155
151
150
151
148
143
140
143
146
149
147
147
150
155
158
157
153
150
147
148
151
156
160
163
165
164
164
165
165
159
149
144
146
152
153
151
148
148
146
145
149
154
155
152
153
154
156
159
163
162
157
153
150
149
149
150
153
156
155
151
145
144
149
158
163
160
155
152
153
154
151
145
141
145
156
162
160
154
150
149
149
149
148
148
149
149
149
148
143
140
144
152
155
151
151
156
160
162
163
162
160
157
153
148
148
153
159
162
157
150
144
145
151
157
159
156
152
150
151
150
146
138
134
137
149
157
156
148
144
147
155
160
159
155
151
150
150
151
148
144
143
146
148
147
148
153
158
159
160
162
164
163
157
149
146
153
159
161
154
146
143
147
152
155
153
151
149
147
146
144
144
141
139
140
146
150
150
148
147
149
153
156
159
158
155
150
145
144
145
145
144
142
140
145
145
149
153
153
154
157
162
163
157
151
149
154
158
158
152
144
141
144
150
152
151
149
148
146
146
147
148
149
148
145
145
146
150
153
154
148
141
139
146
154
155
146
137
132
135
141
145
143
139
148
149
151
152
152
151
152
154
155
154
153
154
157
159
158
152
145
141
142
147
151
151
148
146
145
148
152
153
152
149
147
147
149
153
156
154
145
134
132
140
148
150
142
133
129
132
138
145
146
144
153
154
155
157
157
155
151
149
149
150
153
157
159
160
158
153
147
143
143
145
148
146
141
138
140
144
149
151
149
146
145
146
149
151
151
149
143
137
136
141
144
144
142
138
138
139
141
144
149
151
153
154
156
158
159
156
152
148
147
148
150
152
154
157
157
153
148
145
145
145
143
139
136
135
136
137
140
143
143
142
141
142
142
141
140
143
144
144
143
145
147
147
144
143
147
150
149
147
149
153
150
150
152
153
154
153
150
148
148
148
147
146
147
152
154
152
149
148
148
145
140
138
139
140
139
135
135
138
140
141
140
139
136
133
135
143
149
148
148
150
154
152
144
143
151
157
157
150
147
148
148
147
147
149
151
151
149
147
149
150
148
144
144
147
150
149
148
149
149
147
143
141
143
143
141
137
138
142
142
142
141
141
139
138
140
147
150
150
150
154
156
151
141
141
150
156
156
148
143
142
150
147
146
148
153
152
150
149
151
153
150
147
145
145
144
142
144
147
151
151
149
146
144
141
139
142
147
149
146
145
146
148
148
147
148
149
149
148
151
154
153
146
139
139
146
150
150
146
141
138
154
151
148
149
152
150
149
150
152
153
151
150
149
148
144
140
141
145
150
151
149
146
144
141
141
146
152
152
148
147
149
151
150
148
146
145
145
144
146
147
147
143
139
139
140
142
145
146
143
141
156
156
154
152
150
149
148
149
151
152
152
153
154
153
149
144
142
142
144
143
143
143
146
147
147
148
149
148
150
150
148
145
141
138
137
139
140
139
138
139
140
142
142
139
139
140
142
144
144
144
155
158
158
157
154
153
148
147
149
153
155
156
155
154
152
147
143
140
138
135
135
139
147
152
151
146
141
144
151
152
143
133
128
128
131
135
137
137
136
134
136
139
142
143
144
143
140
137
137
141
152
154
157
159
159
155
148
145
147
153
154
153
151
151
150
148
143
140
138
136
137
139
147
151
150
145
142
145
150
148
137
128
124
125
128
131
134
137
137
133
133
135
140
144
147
142
134
128
130
138
148
151
153
155
155
152
147
145
148
151
152
151
149
148
147
145
144
143
143
143
145
146
147
147
146
147
150
150
148
143
135
132
130
130
129
127
130
133
136
134
132
133
137
140
141
136
129
127
132
139
149
153
152
150
148
149
150
150
150
152
153
154
152
149
146
145
146
145
144
148
152
155
149
141
140
148
156
156
150
142
137
138
140
140
136
129
125
127
131
134
134
135
136
138
136
132
132
137
141
143
155
159
155
148
147
151
156
155
153
152
154
155
153
150
147
147
148
145
143
146
153
158
152
141
137
146
156
159
153
147
142
142
144
146
144
135
128
126
132
137
136
136
139
142
140
135
136
143
149
148
158
161
156
150
150
155
158
156
152
150
150
150
148
147
147
148
149
147
143
143
150
156
153
146
143
146
153
156
154
151
147
144
145
146
146
142
137
136
140
140
136
135
141
151
151
141
138
142
149
149
157
159
156
153
153
154
152
149
147
147
147
145
144
143
145
147
150
149
145
142
145
151
152
151
149
149
152
154
153
151
149
146
146
146
145
144
142
143
145
143
137
136
143
151
152
142
137
139
145
148
150
153
154
152
150
149
147
144
143
144
146
147
147
146
146
147
149
149
148
143
141
142
146
147
148
150
152
153
151
148
147
148
149
148
146
144
143
143
143
143
142
142
144
145
144
140
138
140
145
147
144
150
153
149
144
144
147
148
146
145
146
150
153
153
151
149
148
148
148
145
141
137
136
138
142
148
151
150
146
143
144
147
149
149
146
146
144
141
141
143
147
148
145
141
139
140
141
144
147
148
143
152
157
151
142
141
148
151
149
147
145
148
150
153
154
152
149
147
148
149
148
142
137
135
137
144
148
146
142
140
142
145
145
145
146
148
147
142
141
144
148
149
146
142
142
143
144
144
147
149
148
156
161
156
149
144
144
147
148
148
146
144
143
146
149
150
149
147
147
150
153
152
146
140
139
144
148
149
146
144
145
145
143
143
147
150
150
146
144
147
150
148
144
144
146
146
144
141
144
146
142
146
144
145
154
161
164
159
153
152
156
161
161
157
154
153
152
153
156
161
162
158
152
150
149
148
148
150
150
149
145
146
151
154
152
149
148
150
151
149
148
148
145
145
147
154
160
155
148
145
143
145
142
147
160
169
168
160
156
157
158
157
154
155
156
156
154
155
159
162
160
157
155
153
150
147
146
147
147
145
143
146
152
157
155
151
149
151
151
149
149
148
146
143
143
146
152
153
151
147
145
146
144
149
157
161
160
158
161
166
161
153
149
152
157
157
154
153
155
156
156
156
157
156
153
149
147
146
143
142
143
147
152
155
155
154
154
155
156
156
154
152
149
148
149
152
155
155
154
152
145
147
147
150
152
152
153
157
163
167
162
155
151
153
156
156
154
153
152
152
154
155
157
156
155
153
153
150
146
146
148
151
152
152
152
153
154
157
157
155
153
150
149
150
153
157
157
153
150
150
145
143
147
151
152
153
157
161
163
162
159
157
156
156
155
154
154
153
155
156
157
156
154
153
154
156
158
158
156
154
152
152
151
149
146
146
150
154
154
151
150
149
150
152
156
159
158
150
143
146
143
142
148
154
156
158
160
161
160
159
158
158
157
157
157
157
153
151
153
159
161
159
153
151
153
156
159
162
162
158
153
151
150
148
144
143
146
152
154
154
155
157
156
153
156
159
160
151
143
145
140
147
158
162
160
157
154
153
154
157
159
157
154
158
161
161
152
144
145
155
162
161
156
153
153
154
157
159
160
157
152
151
150
150
148
145
145
148
153
160
164
165
157
148
147
152
157
154
148
147
143
156
168
168
162
153
148
145
148
152
159
159
157
158
161
161
154
145
144
153
160
163
160
155
152
152
154
156
157
155
152
151
150
150
149
148
146
145
151
159
165
164
154
144
141
144
149
154
153
150
151
161
167
168
165
159
154
150
147
149
157
162
163
159
157
156
155
154
155
158
161
163
162
156
150
149
152
154
155
152
151
152
151
146
143
144
146
147
150
154
157
158
155
151
146
141
141
146
152
153
158
160
161
163
166
167
165
159
154
153
158
163
163
159
156
154
155
157
159
160
160
161
159
154
149
149
152
153
151
149
152
156
155
147
140
140
146
150
152
150
148
150
154
155
149
139
135
138
146
150
158
158
157
156
160
165
166
162
160
160
163
162
159
157
157
158
155
151
150
153
157
157
155
152
153
155
155
153
149
149
154
161
162
155
146
143
148
152
153
149
147
149
153
151
143
136
136
140
144
146
155
157
155
151
152
156
159
159
160
163
165
162
157
156
159
161
157
150
148
151
154
154
151
152
156
158
156
152
151
154
158
162
162
159
153
149
150
151
150
150
153
158
158
150
140
136
142
148
151
152
154
157
154
149
149
153
157
158
158
160
161
159
156
156
159
161
158
155
154
155
155
154
151
153
156
157
152
150
152
157
159
156
153
152
153
152
148
144
142
147
157
162
160
150
142
140
147
151
155
158
155
156
154
153
155
159
161
160
158
156
154
152
154
158
161
160
158
158
159
160
158
155
153
153
153
151
147
146
150
153
152
147
144
145
150
151
145
138
136
145
153
156
152
147
145
145
148
149
151
152
153
154
155
157
162
165
164
162
159
154
149
147
151
160
165
161
155
152
155
160
161
159
154
150
148
146
146
146
147
146
141
141
143
148
153
152
145
139
139
145
149
148
146
147
151
154
153
150
148
146
153
154
156
158
162
164
162
159
157
154
151
149
153
161
166
159
149
144
150
159
164
161
156
151
148
148
150
150
148
144
141
143
148
153
155
153
148
145
146
148
150
149
147
147
153
159
159
157
154
150
157
159
158
157
159
159
158
153
153
155
158
158
158
159
160
153
145
144
151
159
163
161
159
156
154
154
155
156
154
151
148
150
153
153
151
149
148
149
150
151
153
151
148
144
147
153
160
163
160
155
159
160
155
151
154
156
153
148
147
154
161
162
159
155
153
150
149
150
156
158
157
156
156
157
158
156
156
159
161
159
156
155
155
153
149
148
149
150
150
150
150
149
146
142
142
147
154
159
157
152
159
156
149
146
150
154
152
146
143
149
158
160
156
150
149
153
156
158
157
154
149
147
150
154
154
151
151
156
161
162
159
158
158
157
156
153
152
152
152
149
147
144
142
141
143
145
147
147
146
143
158
155
150
148
151
154
153
147
143
147
154
156
151
145
145
152
156
158
155
151
146
146
149
152
153
149
145
148
153
158
158
157
158
159
158
156
153
153
154
153
149
144
140
140
142
143
143
143
142
139
159
157
156
155
153
153
154
153
149
148
151
153
150
146
145
149
153
154
153
152
152
155
158
159
157
152
146
144
148
153
154
152
153
155
158
157
154
153
154
156
156
152
147
144
142
142
145
146
146
144
158
158
159
157
152
150
153
155
155
151
150
151
151
150
150
150
152
153
153
155
161
165
165
162
159
156
154
152
151
150
146
145
148
156
163
162
156
150
150
155
160
162
159
153
148
146
148
151
151
150
156
159
160
157
152
148
148
153
157
155
151
151
152
152
152
150
151
153
154
157
163
166
161
154
151
156
163
163
157
146
139
139
148
162
168
164
153
146
148
153
159
159
159
157
153
149
147
147
149
151
157
159
161
160
155
149
147
150
156
155
154
153
151
149
146
146
147
150
152
154
156
157
151
144
143
151
162
164
157
147
141
143
154
165
168
159
148
145
151
158
159
154
151
153
153
149
143
141
144
148
156
158
158
158
155
153
151
152
154
153
153
152
150
147
143
143
142
144
146
148
148
149
148
146
146
148
152
154
155
154
156
155
159
163
163
158
150
148
156
163
163
155
149
149
152
151
148
145
145
147
154
155
154
154
153
156
157
158
154
152
150
148
148
149
150
149
145
143
143
145
146
149
152
154
153
151
149
149
154
159
164
160
158
158
161
162
157
151
151
157
160
157
151
148
149
152
152
150
148
145
155
155
155
154
154
156
159
159
158
154
150
148
149
155
161
159
153
147
144
147
151
154
155
153
153
152
153
153
154
151
151
153
154
155
159
164
159
151
145
146
151
153
150
146
146
148
148
148
145
143
154
156
159
161
159
156
154
155
159
160
156
152
150
156
163
161
154
147
144
148
155
156
152
146
145
148
153
154
151
144
141
145
150
153
155
156
155
151
149
148
149
147
145
145
149
149
144
142
142
145
148
153
161
166
162
156
151
153
160
165
161
155
152
156
159
156
149
140
141
148
155
154
148
142
141
143
146
146
143
141
142
145
149
150
150
149
149
153
156
157
153
147
144
148
156
155
147
140
141
149
141
147
157
162
161
157
155
159
163
164
159
155
155
157
158
152
143
137
140
147
153
151
147
145
146
145
143
140
138
141
146
149
149
149
149
149
148
150
152
155
154
150
146
148
153
153
146
140
142
147
140
144
151
156
157
156
157
159
159
157
155
156
158
158
155
149
141
138
141
148
153
153
151
151
153
153
150
145
142
144
149
150
150
150
152
152
148
143
142
147
152
152
147
143
141
140
139
140
142
143
146
147
152
156
157
154
152
151
149
151
154
159
159
156
151
147
143
142
144
149
155
156
153
152
152
154
156
154
150
149
149
149
150
151
153
153
147
141
140
145
151
154
149
142
135
131
134
141
147
145
152
153
154
157
157
154
149
146
145
149
154
158
157
154
152
149
148
147
148
151
155
155
152
147
144
146
152
155
154
150
146
145
148
151
153
153
150
146
143
145
149
154
156
151
142
137
139
147
155
155
153
154
154
155
155
153
151
147
146
148
150
151
152
153
156
156
154
153
153
152
152
151
148
144
140
139
144
149
150
146
141
141
145
149
152
155
154
150
146
145
149
155
159
158
154
150
149
151
156
157
151
152
152
152
152
152
151
149
149
148
148
148
150
153
158
159
158
156
155
153
151
149
148
146
143
141
142
145
144
141
139
141
145
148
152
155
154
152
150
150
152
153
152
154
159
158
154
146
145
149
149
151
153
153
153
151
150
150
151
151
151
150
150
152
155
156
156
155
154
152
149
148
149
149
149
149
150
148
146
144
145
146
149
151
153
154
153
152
154
156
154
147
140
144
154
156
149
138
136
140
148
150
155
157
155
150
148
148
151
151
151
151
151
153
154
153
153
152
150
148
147
147
148
149
152
154
156
154
150
151
153
153
152
152
154
154
151
149
152
153
149
140
137
142
148
149
143
138
139
141
150
151
154
155
150
145
141
142
144
145
146
148
152
156
157
154
151
148
145
141
140
142
145
149
151
153
153
151
149
150
152
151
149
147
147
147
145
141
140
140
140
138
141
144
145
141
140
142
146
147
153
155
154
150
145
140
137
137
137
139
144
149
154
157
157
153
148
144
139
135
135
139
143
147
145
142
138
140
143
145
143
141
138
137
138
138
137
134
131
129
134
141
147
145
141
138
140
144
148
147
155
157
153
149
145
143
141
139
139
144
150
154
156
155
152
148
146
143
139
134
135
139
144
145
139
130
125
133
141
144
139
132
129
131
132
134
136
135
132
128
132
139
145
143
141
140
142
143
142
143
154
154
151
149
150
152
150
148
149
153
156
157
154
150
147
147
148
148
146
142
139
141
146
147
141
131
128
134
143
145
139
132
129
128
130
132
136
137
133
128
127
131
136
138
142
143
142
140
139
142
149
148
147
146
150
154
155
154
154
155
155
153
150
148
147
148
151
153
153
149
144
144
148
150
150
144
139
139
142
143
140
135
132
131
131
132
134
134
132
126
124
125
129
136
143
145
141
140
140
145
145
146
144
142
145
149
153
154
153
153
151
150
149
148
146
147
149
152
153
150
147
147
149
154
156
152
147
143
142
142
139
136
135
138
138
134
129
128
129
129
130
130
131
134
139
140
141
141
142
146
147
148
146
141
142
145
151
153
152
150
149
149
149
148
145
145
148
151
152
148
147
148
149
151
152
149
148
147
147
146
140
137
138
144
144
138
129
127
134
142
143
138
133
131
134
136
139
141
143
146
153
153
150
145
144
147
150
151
150
149
149
148
148
147
145
147
152
156
154
147
145
147
149
149
145
144
147
153
155
153
145
140
143
148
147
141
135
136
144
150
148
140
133
132
134
135
137
140
143
146
155
154
153
152
153
152
147
145
145
147
148
149
147
146
145
148
153
157
153
146
144
146
149
148
143
142
147
152
154
153
147
145
148
150
149
145
142
144
147
148
143
138
136
140
141
138
137
139
142
143
149
150
152
154
154
151
144
139
139
143
148
150
148
144
142
144
148
151
149
144
140
141
144
144
143
142
145
147
145
144
144
145
148
150
152
151
149
147
144
141
139
140
143
144
144
140
139
141
141
138
142
149
151
148
145
144
144
143
141
143
146
149
147
143
141
142
145
148
147
144
139
135
135
137
141
144
145
142
139
138
141
144
146
147
151
154
152
146
141
140
143
145
145
142
140
139
142
145
144
138
143
152
153
143
134
134
143
149
149
146
144
143
143
143
144
147
148
149
149
148
144
139
135
136
141
146
147
143
139
139
144
147
144
142
147
152
152
146
142
144
148
148
144
140
137
139
144
145
144
140
148
154
155
146
135
132
139
148
151
150
146
141
140
144
149
152
153
151
150
150
150
147
144
141
143
147
149
146
144
146
150
149
144
141
143
148
148
145
144
148
149
148
145
142
142
142
143
143
142
140
136
147
150
152
155
157
158
159
160
161
162
164
160
155
155
157
157
155
152
154
162
169
166
158
152
149
149
148
145
141
138
142
146
147
145
146
150
154
152
149
150
154
153
149
148
153
160
156
149
144
137
145
146
150
156
159
158
157
161
165
166
162
156
154
157
161
162
161
159
159
161
163
162
158
153
149
150
152
151
148
143
143
146
146
145
146
149
151
149
144
144
146
146
143
144
148
155
157
154
151
141
147
146
150
154
157
154
156
161
168
167
159
151
150
154
159
161
160
159
156
156
157
157
158
156
154
153
151
151
149
147
146
146
148
149
150
150
149
149
148
147
147
148
149
150
152
154
155
155
154
144
149
149
151
152
152
152
155
160
165
164
158
153
150
151
156
160
161
158
153
150
149
151
154
156
157
155
150
146
148
148
150
150
150
152
152
151
150
151
150
150
150
153
156
157
156
154
150
149
150
147
149
150
152
151
150
155
161
163
162
159
157
156
153
151
155
160
163
162
158
152
149
147
149
154
157
156
153
150
150
150
151
151
150
150
150
151
153
153
151
149
149
153
157
159
159
157
150
143
143
147
149
153
153
150
149
154
162
166
161
155
153
155
156
156
156
156
159
162
162
161
158
153
151
152
155
158
159
158
155
152
150
149
148
147
147
149
153
154
153
152
152
153
152
153
156
159
155
146
142
144
151
159
158
152
147
147
153
159
158
154
151
153
158
160
157
151
148
152
160
164
163
159
155
153
154
157
159
159
157
152
150
150
150
149
147
147
148
153
157
160
159
154
147
146
150
155
157
151
147
145
155
166
167
160
150
146
146
150
153
154
155
156
160
160
156
149
145
149
158
165
165
162
158
155
155
154
152
151
151
152
155
155
154
150
148
146
146
151
158
163
163
156
149
146
146
148
151
153
152
151
158
167
172
170
163
157
150
149
150
156
161
161
160
158
156
153
152
156
163
167
167
163
157
155
156
153
148
142
143
151
161
161
152
145
146
148
149
151
154
157
157
156
155
152
146
142
143
150
154
159
160
164
168
171
169
164
156
152
152
157
161
161
160
158
157
155
155
158
164
166
164
159
153
153
155
156
150
142
143
152
161
161
150
142
144
149
153
153
151
150
149
151
152
152
147
142
141
146
149
161
160
159
160
163
163
160
155
153
156
159
158
157
158
160
160
155
150
151
156
158
155
152
150
153
156
157
154
149
149
153
159
158
153
146
146
149
152
153
151
151
149
148
146
146
145
146
143
144
144
160
160
158
155
155
157
155
151
152
158
160
157
154
154
159
160
156
151
150
152
153
151
150
153
157
158
155
154
154
156
156
157
157
158
154
150
148
148
151
154
157
158
155
149
144
144
148
148
147
145
160
161
157
154
154
156
155
153
154
158
160
156
152
151
156
159
157
155
155
156
155
152
152
155
159
156
150
150
154
158
158
155
154
156
155
151
148
145
148
154
160
165
163
154
143
140
146
148
148
146
161
160
156
154
157
160
161
158
157
158
157
153
151
153
158
159
156
154
156
158
157
154
153
154
154
151
147
147
152
155
156
154
152
152
151
149
148
147
148
153
157
160
158
151
142
139
143
146
147
145
157
156
154
154
158
162
163
161
159
157
154
151
153
161
166
163
154
147
148
154
158
157
154
150
149
148
149
148
148
148
150
153
154
153
150
151
152
153
152
152
152
151
150
148
146
147
148
151
151
150
156
156
155
156
160
162
160
158
156
155
153
151
155
163
168
162
150
143
145
154
159
158
155
152
150
150
152
150
146
144
146
153
156
154
151
152
154
154
153
152
152
152
150
150
152
155
156
157
158
159
160
159
158
159
161
160
156
150
149
152
154
153
154
157
156
151
144
143
149
156
159
158
158
157
156
154
155
153
149
147
148
153
155
151
146
147
149
150
150
152
156
158
153
148
149
154
157
157
157
158
163
158
153
153
156
157
153
146
143
148
155
154
151
147
146
145
145
146
150
154
154
153
156
158
158
155
155
154
154
153
153
155
153
149
145
144
147
147
149
152
157
156
149
142
144
150
152
150
145
145
161
151
143
144
150
154
152
145
142
147
155
156
150
145
147
152
153
150
146
146
146
147
150
154
155
152
151
152
155
157
159
158
156
153
150
149
149
151
154
157
156
148
141
140
146
151
150
142
135
133
158
150
145
146
151
153
153
149
146
150
156
159
155
150
153
157
157
151
143
143
146
150
153
154
154
150
146
146
150
158
162
161
158
156
153
151
150
154
158
161
156
147
143
145
152
153
149
144
139
137
157
157
157
155
153
153
154
156
154
154
156
157
156
156
157
157
155
150
144
146
153
160
162
160
157
149
144
146
150
158
162
161
157
155
153
151
149
151
155
158
156
155
155
156
155
152
149
149
149
148
154
160
163
160
154
152
154
156
156
153
153
155
156
157
157
156
155
152
147
148
155
163
164
160
155
152
151
154
155
158
158
157
153
154
154
152
151
148
148
150
153
158
162
161
156
151
150
151
151
151
153
159
163
164
158
153
148
148
147
147
151
155
157
155
153
154
159
159
151
147
150
157
158
152
148
153
163
166
161
154
150
151
153
156
156
156
154
151
150
149
151
153
155
156
154
151
148
145
143
143
153
157
163
167
164
156
146
140
135
143
151
159
161
156
150
152
158
159
150
142
144
153
155
148
145
153
165
167
158
147
144
147
153
156
156
155
154
155
156
156
153
149
148
150
153
151
148
142
138
137
153
155
159
163
163
158
150
146
143
145
152
158
164
163
155
153
151
148
141
138
143
154
159
156
151
153
157
157
150
144
143
148
151
153
153
153
153
155
157
159
156
151
147
147
150
154
154
148
143
141
153
153
154
155
156
158
159
160
157
152
150
152
160
169
167
159
148
140
138
139
145
153
160
161
158
156
153
150
147
144
142
145
147
151
154
155
154
152
151
153
155
153
150
147
148
152
156
153
147
144
156
155
153
153
154
157
161
166
166
161
153
148
154
164
169
164
154
147
146
147
148
149
152
154
156
157
157
154
151
145
140
140
144
150
156
160
160
155
149
148
150
151
149
144
143
146
148
147
142
140
154
156
157
158
157
155
155
160
166
168
162
153
149
153
159
159
158
154
153
152
151
149
145
145
148
153
156
156
152
146
141
141
144
150
155
160
159
156
151
149
149
147
143
140
141
142
142
140
139
141
145
152
158
162
159
153
150
153
163
169
167
157
149
146
150
153
155
152
150
151
155
154
148
144
145
148
149
148
146
145
146
146
148
149
152
154
152
151
150
151
149
145
140
140
144
146
143
140
144
149
137
144
153
158
157
154
152
154
159
162
161
156
151
148
151
152
150
146
145
151
157
158
154
151
151
150
147
140
137
141
148
150
150
149
151
151
149
147
146
148
148
145
143
145
150
149
144
142
147
153
138
141
149
154
156
155
155
156
155
154
154
155
155
153
152
150
146
143
145
152
158
158
155
154
156
157
153
143
137
140
148
150
149
147
149
150
149
147
146
148
149
147
147
147
150
146
141
141
146
148
145
146
151
156
157
154
151
151
151
152
155
157
157
153
148
145
144
147
150
155
157
156
154
155
158
160
157
151
145
143
146
147
146
144
145
148
150
151
152
152
153
152
152
149
145
140
138
142
147
146
152
152
154
156
155
151
148
147
150
152
155
156
155
151
146
145
148
153
157
157
157
154
154
155
156
156
157
156
153
148
144
144
146
147
146
148
150
153
153
152
152
156
160
156
146
137
138
145
153
150
154
155
154
153
152
151
150
150
150
150
150
151
152
152
150
150
153
159
160
158
156
155
156
155
153
152
154
155
153
146
141
142
150
153
151
149
147
148
148
147
149
157
163
162
151
140
139
145
153
153
154
156
154
152
151
152
154
153
150
147
147
150
152
152
152
153
155
157
158
156
155
154
154
152
150
149
152
152
149
143
139
142
151
156
154
148
143
145
147
148
150
154
159
160
155
148
141
140
144
148
153
155
156
155
152
152
152
153
150
149
150
154
155
155
154
153
154
153
151
151
151
152
151
150
149
150
153
152
149
147
146
147
152
154
153
149
145
147
153
155
152
148
146
152
155
150
141
135
138
144
151
154
158
157
151
146
145
146
147
148
151
154
157
158
159
157
154
149
145
144
146
149
149
150
152
152
153
150
149
153
157
154
150
148
150
152
151
151
155
155
149
140
139
147
151
147
137
134
141
148
150
153
155
153
146
139
137
138
139
142
146
150
155
160
163
161
156
149
143
140
143
146
148
151
152
150
146
143
144
150
154
151
146
142
144
147
148
146
145
141
138
137
142
148
147
140
134
136
147
151
151
153
151
146
140
136
134
135
135
137
143
148
152
156
158
159
156
151
145
141
142
146
148
148
145
141
137
138
140
141
141
140
139
137
138
138
140
140
136
131
133
142
150
150
142
134
133
139
146
148
153
153
148
142
139
138
140
141
141
144
149
153
153
150
149
151
153
153
148
143
142
145
148
145
138
133
135
141
142
139
135
135
137
137
134
134
137
139
136
132
136
146
151
149
141
137
137
141
144
144
153
152
146
142
142
146
149
151
153
154
156
157
153
148
145
148
152
154
152
145
142
144
148
147
141
134
135
139
143
143
139
137
136
135
133
135
139
140
136
131
133
139
144
146
145
145
145
144
144
148
148
147
144
142
145
149
153
156
157
156
155
152
150
149
149
149
150
152
151
148
144
143
148
152
151
144
135
134
140
145
144
140
135
133
134
137
138
136
130
124
124
129
136
144
151
154
150
145
145
151
141
140
140
139
143
145
150
153
154
151
148
146
146
149
149
147
146
147
150
150
148
147
150
157
157
148
137
134
140
147
147
141
135
136
139
139
134
128
125
123
126
129
131
138
147
154
152
145
142
146
141
140
140
137
138
142
147
151
151
148
145
145
146
148
147
144
145
147
150
150
148
148
151
154
153
147
141
143
148
152
148
143
140
143
145
139
132
128
132
139
142
138
129
128
135
146
150
145
140
141
151
148
146
141
142
144
147
151
151
151
149
149
149
148
144
144
148
153
152
148
145
146
149
150
147
143
145
151
156
156
150
147
148
150
147
139
134
137
145
155
155
144
131
124
128
140
149
147
143
143
158
154
151
151
151
150
146
146
148
151
153
153
151
147
142
142
148
153
152
146
144
146
149
149
144
142
145
150
153
152
149
150
152
151
146
140
140
144
150
152
149
144
138
134
137
142
147
147
145
143
153
154
154
156
156
152
144
140
143
148
153
153
150
144
140
139
143
147
149
147
146
148
149
147
142
141
142
143
143
143
144
147
150
149
147
147
148
148
145
141
138
140
144
145
145
142
142
144
143
139
145
151
153
152
149
146
144
143
143
146
149
149
147
143
140
140
142
145
147
148
149
149
147
142
141
142
141
140
138
139
143
146
146
144
149
155
157
151
143
137
136
140
143
142
140
138
139
141
140
135
139
147
150
144
138
139
146
150
150
147
146
144
143
145
146
147
148
148
148
149
149
148
143
141
142
145
144
142
141
144
150
152
145
141
146
155
159
153
145
142
143
144
141
137
133
134
138
142
141
135
140
142
145
141
135
135
143
152
154
151
146
142
143
147
150
153
153
151
149
148
147
145
143
143
144
145
144
142
143
149
155
154
146
140
141
146
149
147
146
147
147
147
145
141
136
136
140
143
143
139
133
151
158
159
157
152
151
154
160
165
167
167
160
153
153
158
164
159
149
144
150
161
166
162
158
157
159
159
157
152
150
153
154
152
149
150
154
156
152
147
149
154
156
152
149
152
156
155
152
149
137
153
158
158
155
149
146
151
161
169
170
165
157
152
154
161
167
165
158
153
154
160
165
165
161
158
160
163
166
164
159
153
150
148
148
151
155
156
151
146
148
152
155
153
153
153
155
155
154
153
144
154
154
155
154
152
149
151
156
165
168
165
157
151
151
156
162
165
163
158
156
157
160
162
161
158
157
158
163
163
158
149
144
145
149
153
155
154
152
150
151
153
157
158
157
153
151
151
152
154
146
153
153
154
154
154
152
153
154
158
162
163
158
153
151
154
160
164
162
158
153
152
153
156
158
154
150
147
150
154
153
149
145
148
153
155
153
151
151
152
152
154
158
161
159
154
151
150
150
151
148
153
155
156
153
151
153
157
158
157
156
157
156
153
152
154
160
163
162
156
151
151
152
154
154
151
147
144
144
148
150
150
149
151
153
153
151
149
148
148
149
152
156
159
158
156
157
157
152
147
152
157
160
156
150
145
151
159
163
157
150
150
152
155
153
153
156
158
158
154
154
156
158
156
152
150
150
151
150
151
151
150
148
149
150
150
150
150
148
145
145
147
152
154
153
156
160
160
154
144
155
159
160
156
149
145
150
158
160
155
149
151
157
161
158
152
150
150
151
153
155
158
159
157
154
152
153
154
155
153
152
151
150
150
149
149
150
151
150
147
147
148
150
150
149
150
153
155
151
145
151
156
160
158
155
154
155
155
153
150
151
157
163
166
162
154
149
147
149
153
155
155
155
156
157
158
156
152
148
148
152
156
156
154
151
151
153
154
154
151
151
152
153
154
151
146
141
143
147
147
148
151
158
163
165
165
162
155
150
150
155
161
164
164
161
157
152
150
153
157
156
153
150
153
161
166
162
150
140
142
152
163
162
155
150
153
157
158
156
154
154
154
155
156
154
150
144
141
145
148
151
152
158
163
166
167
162
156
152
152
155
160
161
161
159
156
152
152
155
159
157
152
148
151
159
166
164
153
142
143
153
162
161
152
147
151
156
157
156
155
154
151
149
150
153
154
152
148
146
148
157
156
158
160
162
162
159
156
155
156
157
159
160
161
158
153
149
151
156
159
157
151
148
151
156
160
159
155
151
151
153
156
155
153
150
151
152
151
153
154
154
149
144
144
150
154
155
148
146
147
160
159
158
160
162
162
159
157
158
159
159
158
157
158
157
152
150
153
158
159
156
151
150
155
158
157
153
153
155
156
154
153
155
159
159
156
153
151
153
154
153
150
150
150
151
151
149
145
141
140
161
159
157
159
162
164
163
160
160
160
158
154
151
151
154
154
154
155
158
158
155
150
151
157
160
156
150
150
154
156
157
157
161
165
164
160
157
156
157
154
153
154
157
157
151
146
144
143
139
134
160
158
155
154
157
161
161
160
159
160
158
153
150
151
156
157
155
152
150
151
151
149
151
155
156
154
151
151
153
155
159
163
167
165
160
156
158
161
160
155
152
153
156
154
146
142
143
145
144
139
157
156
153
150
150
151
152
154
156
160
162
159
159
160
162
160
154
146
142
143
146
148
151
152
152
153
154
153
151
152
159
167
167
160
151
150
155
160
158
154
151
151
150
148
144
143
144
149
151
150
152
154
154
152
150
148
147
148
152
158
162
162
162
162
161
157
151
145
142
145
148
150
152
153
152
153
153
151
149
150
157
164
162
152
145
146
151
152
152
152
154
155
153
150
148
147
146
146
151
156
153
153
154
157
157
155
149
146
148
153
155
154
150
149
147
147
145
146
150
153
155
153
154
154
153
151
151
149
148
149
153
158
156
148
143
144
146
145
149
155
164
167
159
152
149
149
145
141
143
151
155
149
149
155
161
160
154
147
146
148
150
147
142
138
139
143
146
148
152
156
156
154
153
153
152
151
150
149
149
149
152
154
153
148
145
144
144
146
152
162
170
166
154
146
147
150
146
139
136
140
154
144
142
149
157
159
154
148
147
150
154
155
151
147
148
151
153
150
148
150
153
153
152
152
152
153
153
150
149
150
154
156
154
150
148
147
148
152
160
167
166
154
143
143
150
155
150
141
137
138
152
147
146
149
154
156
153
151
151
155
160
163
162
160
160
160
157
149
142
145
152
158
158
155
154
154
154
152
151
155
159
158
154
149
148
149
152
158
165
166
159
148
144
150
158
158
152
144
142
143
152
154
155
156
156
156
156
155
155
156
158
160
162
163
164
161
155
146
139
143
154
163
164
158
153
151
152
154
156
160
161
158
152
146
144
146
153
159
161
157
150
148
154
162
162
157
151
147
147
148
152
156
159
160
160
160
158
157
154
152
154
156
158
159
159
157
153
147
141
141
148
158
160
156
150
148
151
157
160
161
161
158
151
145
142
145
152
157
154
147
143
146
155
161
159
153
149
148
148
148
154
154
159
163
165
162
156
151
146
148
154
160
162
158
154
154
158
157
147
139
139
149
156
154
149
150
156
161
161
158
158
156
151
146
144
149
157
160
154
146
141
142
147
152
153
151
148
146
142
140
154
154
159
166
167
162
152
145
142
148
159
169
171
163
154
156
163
164
150
138
138
150
160
158
151
151
157
161
158
154
153
152
149
146
147
155
161
163
157
150
144
142
145
147
150
152
150
145
138
135
155
154
158
163
164
159
153
150
149
152
159
168
173
171
162
158
158
158
148
140
141
155
166
163
153
148
151
154
154
151
148
145
143
146
149
155
159
158
155
151
148
147
148
148
151
154
155
151
145
142
155
153
154
157
158
158
158
161
161
158
156
158
167
171
167
157
150
147
145
144
145
153
160
160
152
146
146
149
150
147
143
140
140
146
149
151
151
152
151
150
149
151
151
150
150
152
156
154
151
150
155
153
151
153
154
157
160
166
168
164
157
153
158
164
162
154
147
146
149
148
146
145
148
152
153
151
150
150
149
146
141
139
142
147
149
149
151
153
154
152
151
151
150
146
145
146
149
151
150
152
154
153
151
151
152
152
155
162
167
168
163
156
153
153
152
152
152
151
151
148
146
145
146
150
155
156
154
152
149
146
143
142
144
147
149
151
154
156
155
153
151
149
144
140
140
141
144
146
147
151
150
151
150
150
149
150
151
155
160
163
163
157
150
147
148
153
158
155
148
146
150
154
155
154
154
154
152
149
146
146
146
146
146
146
149
152
153
152
150
149
147
145
140
138
138
139
142
144
148
151
144
145
148
149
150
151
152
153
153
154
155
154
150
148
152
158
160
154
147
148
154
161
160
155
153
151
149
144
141
143
147
149
148
147
149
152
150
147
145
145
144
142
141
140
141
140
139
143
149
151
140
141
147
152
155
155
155
154
154
152
152
152
152
152
155
157
156
151
149
152
156
156
154
153
154
156
152
144
140
142
148
151
148
145
146
149
150
150
149
149
146
143
143
145
147
144
140
143
149
150
144
143
150
157
158
154
151
154
158
159
158
156
155
154
153
151
149
151
153
155
153
149
148
153
160
163
158
149
143
143
147
150
147
142
142
145
151
156
158
156
151
146
146
148
149
147
143
146
152
151
150
152
157
160
157
150
146
150
157
161
160
158
158
156
151
146
147
152
155
154
150
148
151
159
163
163
158
152
147
145
146
149
149
146
143
144
150
156
158
155
150
148
150
151
148
144
144
149
154
152
153
157
160
158
155
150
148
151
152
153
153
155
158
157
149
144
147
154
156
153
151
153
158
160
158
154
153
152
151
146
143
145
151
152
147
143
143
148
150
147
145
147
153
153
147
141
142
147
151
150
152
155
157
155
154
155
155
155
150
146
147
152
156
153
147
144
147
152
153
151
153
156
156
154
148
147
150
154
154
148
141
140
148
153
150
142
136
139
143
144
143
147
154
154
148
141
141
143
146
146
152
153
155
154
152
154
155
154
150
146
148
154
155
152
148
146
147
148
147
148
152
154
152
148
145
147
152
155
156
153
147
143
146
150
150
145
141
142
148
150
146
145
147
151
151
147
142
141
143
147
154
156
157
153
148
147
148
149
149
149
152
155
154
152
151
150
148
145
143
144
149
150
150
149
150
150
151
151
152
155
155
151
147
146
149
150
150
151
155
154
147
140
140
148
152
148
140
140
144
150
154
157
156
151
145
144
146
149
151
151
152
152
150
150
151
152
151
148
146
146
148
149
150
151
152
150
147
144
145
150
152
150
146
144
146
149
152
152
152
147
140
137
140
146
147
142
136
137
144
148
151
155
154
148
145
146
150
152
152
151
150
149
148
147
147
152
155
155
153
150
149
149
149
149
147
147
149
149
146
143
143
145
144
143
141
141
145
147
145
140
137
142
147
147
142
137
134
136
141
142
147
151
151
148
146
146
149
152
152
151
151
151
149
146
146
151
156
158
154
149
147
149
151
147
143
148
157
162
153
142
138
142
145
142
136
135
139
144
143
140
141
147
151
147
141
137
136
136
140
142
146
149
151
149
147
145
146
149
152
153
154
154
152
151
149
150
152
152
149
144
143
145
148
147
146
150
157
159
153
145
141
141
141
137
133
134
140
143
142
139
140
143
145
146
144
141
139
138
142
150
147
148
151
151
149
146
146
149
152
152
151
150
151
153
152
149
146
144
144
144
144
144
145
148
150
149
149
147
148
148
146
142
136
132
132
137
141
138
134
131
130
134
137
142
147
146
142
139
144
154
146
147
150
152
151
149
149
150
149
147
144
143
145
149
150
146
140
139
143
150
151
149
147
148
151
148
145
144
148
153
151
144
136
135
138
140
138
132
127
125
127
129
130
136
144
150
148
144
143
148
149
147
148
150
152
152
151
150
147
144
141
140
143
146
146
143
140
140
145
152
155
154
150
148
148
147
147
150
153
156
153
148
144
144
145
142
135
130
128
130
134
135
129
130
138
151
157
152
144
141
155
150
148
150
154
155
153
150
148
146
144
145
145
145
143
141
142
144
145
147
149
152
151
149
146
146
149
151
152
152
151
151
151
150
147
142
138
136
137
139
144
143
137
131
136
150
161
158
148
142
157
153
151
154
157
157
153
150
150
150
150
149
148
145
141
140
142
145
144
143
144
149
151
150
146
145
146
147
145
144
146
151
152
150
145
141
141
142
141
141
144
145
144
138
140
149
156
155
149
144
153
154
154
157
157
154
151
149
151
153
152
150
148
146
143
142
143
144
145
146
148
152
152
149
145
143
143
142
141
140
145
150
151
148
144
143
145
146
143
139
139
142
145
145
144
145
146
145
144
143
147
152
154
153
151
149
149
149
151
152
151
148
148
149
149
148
146
146
147
151
155
156
153
147
142
141
142
142
141
142
147
152
151
146
145
149
152
149
145
140
138
139
142
141
140
136
136
136
139
140
140
145
149
149
147
148
150
152
151
150
148
147
149
152
154
153
151
148
147
150
152
153
149
143
140
141
142
143
144
147
152
155
150
145
145
149
155
153
147
144
140
140
140
138
133
129
131
135
139
140
136
139
145
150
152
153
153
153
151
149
147
147
149
150
152
153
152
149
147
146
146
146
145
142
141
140
141
142
144
150
155
154
149
144
142
142
145
149
148
145
142
142
144
141
134
130
133
141
145
143
129
152
164
167
163
157
152
151
152
156
163
168
165
158
155
156
161
159
150
144
148
154
157
157
159
162
166
169
170
166
164
164
161
158
156
157
158
157
152
148
150
154
153
151
150
150
152
152
153
154
131
153
163
165
160
153
147
148
152
157
161
164
162
159
157
158
160
159
155
152
154
158
159
160
161
162
166
169
172
170
166
161
155
153
152
154
157
158
154
151
153
157
159
159
157
154
152
149
149
149
139
151
156
157
155
152
148
148
151
155
159
163
164
163
161
158
158
160
161
161
159
156
156
157
157
155
155
158
164
165
160
152
147
148
151
155
157
157
157
156
156
157
160
162
159
154
151
149
149
148
142
151
153
155
154
152
149
149
151
155
159
164
167
167
164
159
158
159
161
162
159
155
154
153
152
147
144
145
153
158
156
149
146
150
154
155
154
153
154
155
155
155
157
159
156
152
152
154
154
152
145
153
157
159
155
150
148
151
155
156
156
158
161
162
160
157
157
157
158
156
156
157
157
155
151
146
143
144
148
154
155
152
150
152
155
153
150
147
147
148
150
152
155
156
156
154
156
159
158
153
150
158
162
161
156
148
150
155
158
155
150
151
154
155
153
152
154
155
154
151
152
158
160
156
151
148
148
150
152
156
157
154
150
150
151
149
148
146
144
142
142
146
152
157
158
158
160
160
156
149
156
160
159
156
153
153
157
160
157
151
148
152
157
157
153
151
152
153
151
149
150
155
158
155
151
150
152
154
155
156
155
153
150
149
148
147
148
149
146
140
137
141
149
157
159
158
160
158
152
145
156
157
155
153
154
160
165
162
154
149
152
159
163
162
158
155
154
151
149
148
149
152
153
154
155
156
155
151
150
151
153
156
154
150
147
147
151
153
150
144
140
143
151
157
157
157
158
157
151
144
150
154
156
156
158
164
166
161
155
153
156
161
162
162
159
157
154
150
148
148
149
149
151
156
163
165
160
151
144
146
154
160
157
150
146
148
153
155
154
150
149
151
155
156
156
157
160
161
153
144
149
153
158
159
161
162
162
160
157
156
157
160
162
161
157
153
149
149
150
151
151
150
152
157
163
165
160
152
145
148
155
160
156
149
146
149
152
153
153
153
155
154
153
152
153
157
161
159
152
147
153
153
156
159
160
160
159
160
160
158
157
160
164
163
156
147
145
150
156
156
153
150
151
154
157
156
154
151
152
154
156
157
154
152
152
153
152
150
150
151
151
149
148
148
151
154
153
150
149
151
155
152
155
160
162
161
160
161
162
161
158
159
163
163
156
148
146
152
158
157
152
146
147
152
154
152
149
150
154
157
157
156
157
158
160
161
158
153
149
145
141
143
149
155
155
151
145
142
145
150
152
150
155
161
165
163
161
161
161
159
156
154
154
156
156
154
151
152
153
151
147
143
146
153
157
153
149
149
153
156
157
157
159
162
164
166
165
160
154
143
138
142
154
162
160
153
144
143
144
145
150
152
157
161
162
160
158
156
156
156
155
152
151
153
157
157
153
148
145
143
143
144
150
156
158
155
152
151
152
153
154
157
159
160
160
162
164
164
159
149
143
145
153
158
157
152
148
148
147
143
150
156
161
160
154
150
150
151
153
156
159
160
159
158
158
157
153
147
141
140
143
149
156
160
158
156
155
154
154
153
155
159
158
155
151
152
156
158
157
152
148
148
148
149
149
149
148
148
148
148
149
156
161
158
150
146
145
147
151
155
160
164
164
160
157
155
154
149
145
145
147
153
158
159
156
155
156
157
157
157
160
162
158
151
147
147
149
150
150
151
153
154
150
147
146
145
144
143
146
151
148
152
155
157
155
151
146
147
150
151
153
154
154
152
152
153
155
156
156
155
153
153
153
152
152
153
155
157
159
160
161
161
156
151
148
147
146
145
149
157
163
163
154
148
146
144
142
141
144
150
147
146
149
156
159
157
150
148
149
149
148
148
147
148
150
152
158
162
162
161
157
152
148
147
149
153
155
153
153
154
157
156
154
150
149
147
144
145
154
165
169
163
152
147
148
148
145
144
147
150
149
145
148
154
158
156
152
150
152
154
154
154
154
152
152
153
158
160
159
158
158
156
151
148
149
153
154
150
146
147
151
153
152
150
149
147
146
149
160
168
165
154
144
145
151
152
148
146
148
151
151
149
150
153
155
154
152
152
156
158
159
161
160
157
155
154
156
153
150
150
156
161
159
154
151
154
156
153
150
150
153
154
152
150
149
149
152
157
163
164
156
147
144
150
155
153
147
143
144
149
151
151
152
154
156
156
154
153
154
154
156
158
159
158
158
155
152
147
142
146
153
161
161
155
150
153
158
161
160
159
158
155
151
149
149
151
156
160
161
155
148
145
151
157
157
152
147
143
143
146
151
150
152
156
161
160
157
151
149
150
153
155
158
158
158
154
150
146
144
145
150
156
157
154
149
150
156
162
164
162
159
155
151
148
147
149
155
159
156
148
142
143
151
156
155
151
149
148
148
148
153
150
153
158
161
159
156
152
151
152
157
161
162
159
155
152
151
151
148
146
147
152
156
156
151
148
153
158
161
160
158
155
151
148
149
152
158
160
155
147
143
143
148
150
152
150
151
151
152
152
156
153
156
157
156
154
155
156
160
161
164
166
166
160
154
151
155
158
152
146
145
153
160
160
154
148
150
155
158
160
158
154
149
148
152
159
163
162
156
150
147
146
148
149
150
151
150
150
151
153
157
156
156
157
154
153
156
161
166
165
164
165
166
163
157
153
158
161
156
148
144
152
161
160
151
144
145
151
157
159
155
148
144
147
154
159
160
158
154
152
150
149
150
151
151
152
151
149
150
151
154
153
155
157
157
156
156
161
163
162
159
159
163
164
158
151
153
157
157
150
145
146
152
152
147
140
141
148
153
155
151
144
144
149
152
152
150
152
154
155
152
150
150
151
151
151
150
148
149
151
152
151
152
155
156
155
154
158
161
160
156
156
159
160
154
146
145
149
153
150
146
143
145
147
147
145
144
147
149
151
148
146
149
151
150
146
146
153
158
159
153
148
148
149
150
149
149
148
148
153
154
152
150
149
148
148
150
156
160
160
157
155
156
154
150
145
144
145
146
144
145
147
149
150
152
152
151
150
148
148
147
148
149
150
148
145
150
156
161
158
151
145
144
145
148
149
149
149
149
152
156
154
149
144
141
144
149
154
157
156
156
156
154
151
150
150
151
147
141
139
145
155
159
156
155
154
153
151
148
147
146
146
145
145
145
148
152
155
155
152
146
143
143
145
146
146
146
147
149
149
153
151
149
146
145
148
152
153
153
152
153
155
154
152
153
156
157
151
144
142
149
159
162
157
153
151
149
148
146
146
146
146
144
143
145
148
150
150
150
149
146
144
145
146
144
140
138
141
146
147
146
146
150
154
156
154
153
153
154
154
154
153
152
154
156
157
157
152
150
150
152
155
155
153
152
150
147
144
143
147
151
152
149
146
146
147
148
149
151
152
151
148
146
147
145
139
134
137
146
149
145
146
154
161
161
155
151
153
160
162
157
152
151
155
157
157
154
153
153
153
152
150
150
152
154
154
148
143
143
148
156
159
155
149
146
146
149
153
155
156
153
148
147
147
148
144
140
142
150
153
151
153
159
162
158
151
146
151
159
162
157
152
153
157
157
156
154
154
154
152
151
151
153
157
156
154
147
142
143
148
155
157
156
150
145
146
150
154
155
153
149
145
145
148
150
149
148
149
153
154
153
156
159
159
155
149
146
149
153
153
152
153
155
157
154
153
154
155
154
151
151
155
158
158
152
146
144
145
148
150
149
148
148
148
146
145
147
151
150
146
142
141
144
147
148
149
152
153
152
149
149
151
156
157
156
152
151
151
149
149
151
154
156
153
149
149
152
153
151
149
153
158
158
153
145
142
146
153
158
156
146
139
140
145
149
147
144
145
146
143
140
140
144
145
145
146
150
151
147
145
148
149
155
156
156
154
153
153
151
151
154
155
153
149
146
147
149
148
146
147
153
157
155
150
145
147
154
161
165
160
148
140
140
146
151
149
145
145
148
146
142
141
143
145
145
145
149
149
145
142
153
155
157
155
154
154
154
155
155
155
156
155
150
147
146
147
147
145
145
147
152
155
154
152
152
153
157
159
158
156
151
148
148
150
152
150
149
149
152
151
145
140
139
143
147
148
147
145
143
141
157
159
157
153
151
154
157
161
160
159
156
153
149
146
146
145
147
148
150
151
152
151
151
152
153
153
152
151
150
149
150
151
150
150
149
150
150
150
152
151
147
141
139
142
145
146
144
141
140
138
152
156
156
153
151
152
158
161
161
158
154
151
149
148
146
147
151
155
157
154
152
149
148
148
146
148
152
152
150
147
147
149
148
147
144
144
145
146
148
150
149
146
144
142
142
142
141
139
138
137
145
151
155
154
151
149
149
152
154
154
152
151
152
152
152
153
156
158
156
152
150
149
148
144
142
149
158
161
156
148
146
146
145
141
135
134
137
142
145
149
150
149
146
142
141
141
140
138
140
142
144
149
154
155
150
145
142
144
148
151
152
153
154
157
157
156
155
153
149
145
145
147
147
145
145
151
160
161
156
149
145
144
140
133
128
128
132
137
140
143
144
143
140
137
138
139
138
138
143
149
151
152
155
155
152
147
145
146
147
150
151
151
153
155
155
152
149
146
146
145
145
144
144
145
150
153
157
156
152
149
145
141
135
129
127
129
131
132
133
133
134
133
132
131
132
134
135
136
143
150
159
157
158
159
157
155
152
149
147
146
146
146
147
149
149
147
145
145
148
151
150
145
142
145
152
156
157
153
151
151
149
143
137
133
134
133
132
130
127
128
129
130
130
133
137
139
138
139
143
146
161
158
158
160
162
160
154
147
143
141
141
142
143
145
145
145
144
146
150
154
154
151
146
145
150
155
157
154
150
150
151
149
144
142
142
139
134
130
126
127
132
137
138
139
142
147
147
146
143
141
156
154
153
158
163
161
153
145
140
139
140
142
145
145
145
145
146
146
145
148
152
154
150
147
147
151
152
149
144
144
148
152
151
149
147
144
140
134
127
128
137
145
146
142
142
150
156
152
143
139
151
151
152
158
164
163
155
149
144
142
142
144
146
148
148
149
149
146
141
140
146
151
151
148
146
146
146
142
138
138
144
150
151
150
148
147
145
138
130
131
141
147
147
140
140
148
155
152
145
141
149
151
154
159
162
161
157
153
151
148
146
144
146
150
152
154
152
148
142
139
144
148
150
147
145
144
144
142
139
139
144
150
152
150
147
145
144
140
137
139
143
145
143
140
140
144
147
146
144
144
150
152
155
155
155
152
151
151
152
152
149
145
144
149
154
156
154
150
146
145
147
149
149
146
142
143
144
145
144
143
146
152
155
151
145
141
139
140
145
147
145
142
141
141
141
140
139
139
141
144
149
150
153
154
153
147
143
142
146
150
150
147
147
150
153
155
153
151
149
149
150
149
148
144
141
140
144
146
146
146
148
152
154
151
142
137
136
144
149
148
143
140
141
143
142
137
135
137
141
145
147
148
152
158
160
154
145
140
141
146
149
150
150
151
152
154
154
152
150
149
149
148
147
145
142
142
144
147
147
148
149
151
152
149
141
137
139
146
150
146
139
139
144
147
143
136
135
140
145
147
125
150
160
164
164
162
157
152
148
150
157
164
166
162
157
155
155
154
153
154
158
159
156
152
155
160
163
165
165
166
165
162
158
155
155
157
156
154
152
153
156
157
154
151
150
149
149
150
155
159
124
148
159
163
162
159
153
150
147
147
150
157
163
165
162
158
155
153
155
158
160
158
154
151
154
157
159
161
162
162
161
161
157
154
151
150
152
154
155
154
155
156
155
153
152
153
152
151
153
154
128
146
155
158
157
154
151
151
151
152
151
153
159
167
170
164
158
156
158
160
158
152
149
146
146
144
146
150
155
157
156
155
156
155
153
150
151
154
156
155
153
152
152
153
154
155
157
158
157
155
135
148
156
158
155
152
149
152
156
158
155
154
160
169
172
166
159
156
158
159
157
152
150
147
143
138
138
144
151
156
155
154
155
157
157
155
152
153
154
154
152
151
152
154
155
155
157
160
160
157
143
154
161
162
158
152
149
153
158
159
155
153
157
163
165
162
158
157
158
157
157
156
155
152
147
144
144
148
155
160
159
155
152
156
158
156
153
150
150
150
150
152
155
158
158
156
155
157
157
154
148
157
162
162
159
155
155
156
156
153
150
151
153
154
153
154
158
159
158
155
156
158
158
154
151
150
152
156
160
163
162
156
150
151
153
153
150
148
146
144
145
150
155
160
162
160
157
157
153
150
151
155
156
156
157
160
163
159
153
149
150
153
153
149
148
152
158
160
156
153
156
159
158
153
149
149
152
156
158
160
160
156
150
149
148
147
147
147
146
143
142
146
151
156
158
161
163
161
154
147
152
155
152
150
153
161
165
161
154
152
155
158
155
151
150
155
159
155
150
150
154
158
158
154
150
149
149
149
151
154
156
156
153
149
146
145
148
150
149
147
145
148
150
152
154
161
168
168
159
147
151
157
156
152
152
158
163
163
160
160
162
162
158
155
155
157
156
150
146
148
152
157
159
159
158
155
150
147
147
150
154
156
153
149
146
148
151
153
154
152
151
153
156
155
154
159
170
173
161
146
151
158
159
156
153
157
160
164
164
161
160
159
160
159
157
154
151
149
148
149
152
155
160
162
161
157
153
150
149
151
154
154
152
149
149
152
154
154
153
152
152
154
156
156
154
155
159
161
157
147
153
155
157
156
155
156
159
162
161
155
152
156
162
163
157
149
147
150
152
152
152
152
155
157
155
152
152
152
153
154
153
152
151
151
154
156
154
151
148
146
145
148
153
156
153
150
149
149
152
152
154
151
153
158
157
155
153
155
154
150
149
153
162
163
157
149
145
147
150
150
148
146
148
149
150
150
151
152
153
154
154
153
151
152
154
157
155
150
143
138
137
144
153
160
157
150
144
145
152
158
150
148
155
162
160
153
148
148
150
150
151
153
158
161
159
152
146
144
144
145
144
142
144
149
153
153
151
151
152
153
152
151
149
148
151
155
157
154
147
140
138
143
155
164
164
156
148
148
153
158
144
148
159
165
161
154
150
149
151
152
152
153
156
159
160
155
148
144
142
145
146
146
151
156
159
158
154
152
152
151
148
146
144
146
150
155
158
158
155
148
145
145
151
159
164
161
154
149
150
152
143
153
163
165
159
155
156
156
154
151
151
155
159
160
159
156
151
147
146
148
150
154
160
164
163
159
157
155
154
151
147
144
145
148
152
155
157
157
155
152
149
146
147
151
156
157
154
148
146
148
146
155
162
162
156
155
157
158
153
148
147
153
160
161
160
158
156
154
152
150
153
157
161
162
160
158
158
158
158
156
155
152
152
154
156
156
155
152
152
151
150
148
146
147
149
150
149
148
148
149
148
153
157
159
156
154
152
153
150
145
143
149
158
161
162
161
161
161
158
153
153
154
153
151
151
153
157
158
159
161
162
159
157
157
158
157
154
151
152
154
153
149
145
146
145
146
148
153
155
152
148
152
155
158
155
150
146
149
151
149
146
149
156
159
159
159
162
164
161
159
156
154
148
144
145
149
152
151
152
155
156
155
153
154
156
154
151
151
157
161
156
148
142
143
146
147
149
155
160
155
151
154
156
157
152
147
147
152
158
157
153
153
156
156
153
151
156
161
162
160
160
157
152
147
146
148
149
147
143
143
144
146
149
152
153
150
148
151
160
163
157
145
140
143
147
148
147
150
155
154
154
155
154
153
150
148
151
158
164
161
155
154
155
155
150
148
152
155
156
155
157
158
156
151
150
153
155
153
147
144
144
147
151
155
156
153
151
153
159
160
153
145
143
147
149
148
144
142
144
149
153
151
150
151
151
152
154
156
158
156
153
153
155
156
155
151
151
151
151
151
152
154
154
153
154
158
163
162
158
154
152
153
155
158
160
158
156
156
156
153
149
147
148
151
150
149
146
142
141
145
151
148
150
153
153
153
151
149
149
151
152
155
159
160
158
153
148
149
153
155
155
154
153
153
154
156
160
161
160
158
155
155
156
158
159
157
156
155
154
152
149
149
151
152
151
151
150
150
150
151
152
153
155
154
151
149
148
149
152
155
156
157
158
159
155
149
144
147
154
159
160
158
156
155
152
150
150
153
155
156
155
154
155
156
156
155
154
154
154
154
154
152
151
150
149
150
151
155
160
160
155
158
157
152
147
146
151
158
163
163
160
155
154
153
151
148
147
150
155
157
157
157
157
156
152
147
145
147
151
154
155
155
154
155
156
156
155
153
154
155
155
153
151
150
150
148
148
152
158
160
156
158
157
152
149
150
155
162
165
164
159
155
154
155
155
155
157
160
159
154
149
150
152
153
150
147
145
146
148
152
151
150
149
154
158
158
153
152
153
154
152
148
148
150
152
151
147
145
148
153
152
153
154
155
155
155
154
156
157
157
156
157
159
160
158
158
160
163
160
153
147
144
146
148
148
148
147
147
147
148
147
145
148
157
159
155
150
151
155
156
150
143
143
148
154
153
146
140
140
147
149
149
153
158
158
154
151
151
152
152
152
156
160
160
156
152
153
156
156
153
151
150
146
144
145
148
149
149
148
148
147
149
154
161
160
152
149
154
160
160
150
141
141
148
155
152
145
139
140
147
150
149
153
155
154
150
151
154
156
153
150
153
156
155
152
148
148
149
150
151
154
155
151
145
146
149
152
152
150
150
150
153
158
160
155
149
150
157
162
159
149
141
144
151
155
152
147
144
146
149
153
151
151
150
147
147
153
159
159
155
152
153
153
152
150
149
150
149
148
149
153
157
156
151
150
153
155
153
150
149
149
150
151
151
148
147
151
156
158
155
147
144
148
152
154
150
147
148
150
150
154
151
151
150
149
149
153
157
156
155
155
157
156
153
150
149
152
153
152
150
152
156
159
156
153
152
150
149
147
147
146
144
144
144
145
146
149
151
153
152
149
147
149
150
150
144
140
143
148
150
153
150
152
154
154
152
150
152
155
157
157
157
156
154
150
149
151
154
156
154
153
155
156
153
150
145
143
144
146
149
150
149
147
147
147
146
145
147
151
154
154
151
150
150
148
141
135
137
144
150
152
149
152
156
157
152
148
151
158
160
156
150
149
152
154
154
154
156
156
155
154
153
152
149
143
139
138
142
147
154
159
159
156
151
148
146
145
146
150
154
155
153
150
150
151
146
141
139
143
149
154
150
150
154
155
151
148
152
158
158
151
142
142
149
157
162
162
160
157
153
153
154
152
149
143
140
138
141
146
154
160
160
156
149
146
145
146
147
148
150
151
151
150
149
151
152
149
143
142
145
153
150
149
151
152
149
147
150
153
154
150
144
143
148
156
165
166
163
157
153
153
154
154
151
146
142
140
142
147
152
153
149
144
143
145
146
148
148
146
145
146
148
148
144
143
147
149
145
142
140
150
150
154
154
153
149
147
148
151
154
155
152
148
148
152
160
163
159
153
150
152
155
155
152
147
146
146
150
154
155
148
140
136
140
147
150
150
149
147
145
145
146
146
139
134
136
145
147
143
140
150
154
158
159
157
153
150
151
153
157
158
155
151
147
150
154
155
152
148
148
153
156
155
150
148
149
154
158
160
157
148
142
140
144
149
150
149
149
149
148
146
144
143
139
135
138
145
148
145
141
155
157
159
160
160
158
157
158
157
158
156
154
150
148
148
148
148
147
147
149
155
158
155
151
150
152
156
159
157
152
149
149
150
149
148
147
146
146
149
150
149
143
139
138
139
144
148
148
144
138
157
156
154
155
156
158
158
159
158
155
152
151
151
150
148
144
145
148
151
154
155
155
152
149
148
150
152
153
151
148
149
152
152
150
147
147
145
145
147
150
150
144
137
135
138
144
146
145
142
137
153
151
151
151
152
152
153
153
153
152
151
151
153
155
152
147
148
152
156
156
153
150
146
143
141
145
147
149
150
151
151
151
148
145
146
148
146
143
145
150
153
148
140
135
136
140
142
143
142
140
149
150
152
153
150
148
147
147
149
150
150
151
155
159
159
156
155
156
157
154
151
148
145
140
138
142
146
150
152
154
154
150
144
140
140
144
143
139
141
149
153
150
142
137
138
142
144
145
146
146
150
151
152
151
149
147
146
146
148
150
151
153
156
161
161
160
158
156
154
149
148
148
149
146
143
145
147
150
151
153
152
148
141
135
134
134
133
132
134
142
146
146
141
138
141
145
147
148
147
146
157
154
151
150
150
151
150
148
149
151
153
155
157
157
157
156
156
155
153
148
145
146
151
152
153
151
150
149
148
149
147
144
138
133
131
128
127
124
126
132
136
138
138
139
142
144
144
145
145
143
164
160
156
155
156
157
155
150
149
151
154
155
154
153
151
152
154
155
153
149
144
142
145
152
157
158
155
149
145
145
145
142
138
134
132
129
126
123
122
126
130
135
141
144
146
143
138
138
140
142
162
159
158
158
159
157
153
148
146
148
151
153
153
151
151
151
154
155
154
152
148
143
142
146
154
158
156
147
143
144
147
147
143
139
137
134
131
127
124
126
132
140
148
150
150
146
138
134
136
140
152
152
153
154
155
152
148
145
144
144
147
150
153
153
154
155
156
155
153
152
152
151
147
145
148
152
150
143
139
143
151
154
150
146
144
143
139
133
128
129
139
147
152
151
149
148
145
138
134
137
147
149
150
152
154
152
148
147
144
142
144
149
154
155
156
158
159
155
148
145
149
153
152
148
146
147
145
140
138
142
151
155
152
149
147
147
144
136
131
134
144
150
149
145
144
148
150
144
139
138
150
150
152
155
157
155
151
149
146
144
144
147
150
152
155
158
160
155
144
137
141
148
152
150
147
146
145
143
142
143
147
151
153
151
147
144
140
136
136
141
146
146
143
140
141
147
148
146
144
143
153
152
153
156
155
152
147
145
146
148
148
145
143
145
150
155
156
153
146
139
139
144
149
150
148
146
147
148
146
143
143
149
155
154
146
137
133
135
142
147
146
141
139
141
145
147
145
144
145
145
156
154
154
155
152
145
137
136
143
151
151
145
142
144
150
154
155
153
150
147
146
147
150
150
148
147
149
149
147
143
141
147
154
154
144
134
132
140
149
149
144
138
140
147
153
151
147
143
144
145
157
156
156
156
152
143
133
131
140
150
151
148
146
148
154
158
157
154
153
153
153
152
152
151
151
151
151
150
148
147
147
150
154
152
144
137
138
145
151
150
143
139
145
151
155
152
148
144
143
145
128
149
154
152
152
154
153
152
151
153
156
158
158
157
156
156
156
155
156
159
162
162
157
153
153
156
157
154
153
154
155
154
151
149
150
150
150
150
154
159
163
162
158
154
152
150
147
149
155
160
129
148
154
154
154
156
156
154
151
149
149
151
155
158
161
160
159
157
158
160
160
157
154
151
151
153
153
150
150
152
154
157
155
152
148
147
149
152
156
158
158
156
153
150
148
151
154
156
159
162
130
146
155
157
158
158
157
157
157
155
151
147
148
155
163
163
160
157
155
154
152
150
151
149
143
138
137
141
146
149
152
156
160
158
152
147
148
151
154
153
151
149
147
148
150
155
160
162
163
162
135
149
158
160
160
158
157
159
161
160
153
146
145
151
161
163
160
156
154
151
149
149
152
150
140
130
129
137
146
151
152
155
160
161
158
153
151
152
154
152
150
149
151
154
157
160
162
161
160
157
143
156
162
162
160
157
157
160
161
159
152
147
147
152
158
160
160
159
158
154
152
152
154
154
147
140
139
144
151
156
155
154
154
159
161
160
158
155
152
150
150
153
158
162
163
161
159
156
154
152
148
157
161
160
158
158
160
160
157
154
151
150
151
152
154
157
161
163
161
158
156
156
156
155
154
154
154
154
157
159
159
154
150
153
159
162
160
155
149
147
149
153
157
158
158
157
156
155
153
151
148
152
154
154
156
160
161
157
152
150
153
156
154
151
150
156
162
162
159
157
158
159
157
154
154
155
155
155
157
159
159
155
151
150
153
156
156
152
147
146
149
153
152
147
144
148
155
159
154
150
147
150
150
150
153
157
158
155
153
155
160
160
156
151
152
157
160
156
152
152
157
159
157
153
150
149
149
150
153
156
157
155
153
152
152
153
154
153
151
151
153
155
151
143
140
143
154
159
155
148
148
153
153
149
148
152
155
158
160
164
165
162
157
155
157
158
156
151
148
151
154
156
155
153
151
150
150
151
152
153
152
152
153
155
157
158
158
158
157
155
154
154
154
151
148
149
151
155
154
147
149
156
155
150
147
151
157
163
164
163
159
157
157
158
159
157
154
151
151
152
154
156
156
155
155
155
156
155
154
151
147
146
150
157
161
162
161
159
158
155
150
150
154
156
155
150
148
149
150
147
153
154
154
153
152
154
159
161
158
153
149
151
157
160
159
155
151
150
151
153
155
158
158
156
154
155
159
160
155
149
143
143
148
154
159
159
156
153
151
149
145
147
154
157
154
148
146
148
151
150
156
152
153
156
155
154
153
152
149
146
146
152
159
161
158
152
147
145
145
149
154
156
156
153
151
154
159
159
154
148
145
145
147
149
150
150
149
147
146
145
145
150
155
158
155
150
148
152
155
155
154
150
152
157
155
151
146
145
147
150
153
157
160
160
158
151
144
139
141
148
152
151
149
149
152
156
157
156
151
149
149
148
147
144
143
144
145
148
148
149
151
152
155
159
160
157
155
154
157
157
148
147
152
155
153
151
149
150
152
155
156
158
159
160
158
153
146
143
146
152
153
148
146
150
156
158
156
153
150
149
149
148
147
145
145
147
148
151
153
154
154
150
150
155
162
163
157
151
150
153
144
146
151
153
154
156
160
159
156
153
152
154
159
160
159
155
152
152
154
156
154
150
149
154
158
159
157
153
150
148
146
146
148
151
154
153
152
151
152
152
151
148
148
152
158
160
154
146
144
149
145
147
151
154
156
160
162
160
152
146
145
151
158
159
159
158
158
157
154
152
152
153
151
152
153
155
154
151
149
149
149
149
151
156
159
158
155
151
149
147
147
147
148
151
153
153
151
149
148
149
148
150
154
157
158
155
153
152
148
145
144
150
156
158
159
159
158
156
151
148
151
154
152
147
145
145
145
144
147
153
156
155
155
158
161
161
158
154
152
149
146
144
145
148
148
149
153
158
158
152
150
153
157
158
155
148
144
148
152
153
149
151
156
156
154
153
154
154
152
153
156
159
155
148
142
139
138
139
144
151
154
153
154
156
160
158
157
158
160
158
150
142
141
143
146
148
153
161
162
153
150
154
157
157
152
146
147
156
163
160
153
152
157
157
152
147
150
154
159
159
161
162
158
153
148
145
144
144
144
145
144
145
151
156
157
154
152
157
164
163
155
144
140
143
145
147
150
154
154
149
152
153
154
153
151
149
155
163
166
159
150
150
157
161
156
149
151
155
160
158
157
156
155
154
155
156
157
153
148
143
141
144
151
158
158
155
152
156
161
160
154
147
144
146
147
148
147
144
143
145
152
151
152
151
150
151
156
160
160
154
148
150
158
164
161
155
152
154
157
155
151
149
149
153
159
164
164
158
150
145
144
148
152
157
158
158
157
158
158
155
151
149
149
150
151
151
148
142
139
143
153
152
153
152
150
148
150
152
154
153
152
155
160
163
160
153
149
151
157
159
156
152
151
153
156
160
159
154
148
146
146
148
149
152
154
157
158
158
157
156
154
154
153
153
153
153
152
149
146
144
156
159
159
154
148
146
147
151
154
156
156
156
157
158
154
148
146
151
159
164
164
160
157
154
152
150
147
146
144
145
147
149
150
150
150
152
151
151
154
155
158
158
155
153
150
150
151
154
154
150
158
162
161
155
150
150
153
156
158
159
156
153
151
152
152
150
149
153
160
162
163
160
157
154
150
146
143
143
142
145
148
151
152
151
150
149
146
144
147
151
155
155
153
151
148
147
148
151
155
154
157
159
155
153
154
157
158
157
155
157
156
153
152
153
157
159
159
159
158
155
154
152
152
152
151
150
148
145
142
142
145
148
149
152
153
151
145
143
145
148
147
145
146
150
151
150
147
146
148
152
154
153
152
153
156
158
155
151
149
153
156
157
157
158
160
163
164
160
155
150
151
151
150
149
149
153
154
149
143
140
141
142
146
153
157
155
149
148
150
149
144
137
140
148
156
155
147
140
142
149
150
149
152
156
158
157
153
150
149
150
153
157
160
160
159
159
160
158
154
152
156
158
153
146
146
153
157
154
149
145
145
146
151
158
160
155
151
153
157
155
146
138
141
150
158
154
145
138
141
149
146
147
153
159
160
159
158
158
155
151
151
154
158
158
156
156
158
158
157
157
161
161
152
144
145
153
158
157
153
150
152
155
159
162
159
152
150
154
159
157
148
144
147
155
158
153
145
141
146
152
145
145
153
159
161
163
164
164
160
155
153
155
156
154
151
152
157
161
162
159
159
155
150
146
149
155
158
155
151
150
152
155
157
158
155
151
150
153
156
154
148
146
150
156
156
149
144
146
150
153
147
146
151
155
157
158
160
160
158
157
158
160
157
151
146
147
155
162
164
159
154
149
149
150
152
153
152
150
148
148
147
147
147
150
152
152
150
150
151
150
147
145
147
149
149
143
141
145
150
153
152
149
148
149
150
151
151
152
155
158
160
160
157
151
145
145
152
161
163
158
151
148
148
148
146
144
145
149
151
151
147
142
142
145
150
151
149
148
148
149
149
147
146
148
149
146
143
145
150
153
156
148
143
144
147
148
147
150
156
159
157
155
152
151
150
151
154
159
160
156
151
149
146
142
138
138
142
150
154
156
152
147
145
145
147
147
146
147
148
151
152
153
152
153
157
155
152
148
148
149
156
146
141
144
150
152
151
153
157
158
152
147
146
151
156
159
159
157
155
153
151
149
146
142
140
141
143
148
151
152
153
149
147
145
145
144
145
146
147
150
153
156
155
152
152
152
150
142
138
139
154
148
144
148
152
154
152
152
154
155
151
145
144
149
157
162
161
156
153
151
150
148
147
148
149
148
145
143
145
148
148
147
145
145
146
146
147
146
145
146
150
155
152
139
128
121
124
129
130
132
153
154
154
154
153
151
151
151
151
152
151
148
146
149
156
163
163
157
152
150
149
148
148
151
153
152
147
143
145
149
149
146
144
145
149
150
150
148
146
144
148
152
148
131
110
100
109
124
134
138
156
159
161
158
155
152
152
153
152
151
151
150
149
150
154
159
160
156
151
150
151
150
149
148
150
151
149
146
145
148
150
151
148
147
148
149
149
148
148
147
149
150
147
135
123
114
121
136
145
147
158
158
158
159
157
155
155
156
154
151
149
150
151
151
151
151
151
151
149
151
154
154
150
147
148
151
152
148
143
144
150
156
153
148
146
146
146
147
147
148
150
149
146
140
134
137
142
149
151
149
155
151
151
153
154
154
153
154
152
150
148
150
152
152
149
145
145
147
150
153
155
154
150
147
148
152
154
150
145
145
151
156
153
147
145
147
147
145
142
143
146
145
139
136
135
140
145
149
150
147
151
146
146
149
151
151
150
150
150
149
148
149
152
154
152
148
146
149
153
155
154
150
146
144
146
151
153
152
151
153
156
154
149
146
149
154
151
142
136
138
142
142
135
131
132
135
140
145
148
146
152
148
148
150
151
153
153
153
152
150
148
149
152
158
159
157
154
154
156
155
152
147
144
143
144
148
149
150
153
156
157
152
146
146
154
160
151
139
133
138
145
145
139
136
138
141
144
146
148
147
156
153
149
148
151
155
157
156
153
151
150
151
155
161
163
161
158
156
155
151
149
149
151
151
149
148
147
148
151
154
153
150
146
147
152
154
146
134
131
139
148
149
147
147
149
152
154
152
148
142
160
156
150
148
151
155
156
154
151
152
153
156
158
161
160
158
156
154
152
147
146
150
156
159
156
152
148
147
149
150
149
146
144
142
142
141
136
130
128
135
142
147
150
153
154
155
154
151
145
138
159
158
155
155
155
155
153
152
151
154
157
159
160
159
158
155
153
151
149
146
144
146
151
156
157
154
150
147
147
146
145
143
139
137
136
134
130
125
124
127
132
140
150
156
156
150
143
141
140
140
152
155
157
157
156
153
152
153
154
156
157
159
160
160
159
158
155
152
152
150
147
145
144
147
151
152
150
146
143
145
146
144
140
138
139
136
132
127
123
122
126
136
148
155
156
146
135
133
136
142
147
150
151
150
148
147
150
154
157
156
155
157
160
161
160
160
160
159
157
155
154
150
145
144
148
151
149
144
141
146
151
152
148
145
144
142
137
133
130
129
133
139
149
154
154
147
139
134
134
139
148
148
147
143
140
142
146
152
153
151
151
155
158
157
156
158
162
162
157
153
154
154
151
148
148
149
148
145
143
147
155
158
154
150
145
142
139
138
137
138
142
145
149
151
152
151
148
141
138
138
151
149
148
145
143
143
145
148
147
147
149
153
154
150
148
153
159
158
151
144
146
151
154
152
149
147
146
147
146
147
151
154
154
151
144
139
137
139
141
143
145
144
145
147
151
152
149
145
143
144
151
150
150
149
147
147
145
145
146
149
151
151
149
145
147
150
154
151
145
140
141
147
153
153
149
145
145
148
147
144
143
147
151
152
147
141
138
140
143
143
142
138
139
144
150
150
145
142
143
146
152
153
154
152
149
146
143
146
152
157
155
149
146
147
153
155
153
148
145
144
145
149
152
154
151
148
147
148
147
144
141
144
150
153
150
146
144
145
148
147
143
138
139
146
153
153
147
142
142
145
155
157
157
153
147
143
139
145
154
159
156
150
148
151
157
158
154
150
150
152
153
153
153
154
154
154
152
150
148
148
148
149
151
151
148
147
147
149
151
151
148
145
146
150
156
155
152
146
143
144
133
148
150
146
146
146
146
148
153
157
159
157
155
156
158
160
160
160
160
159
159
158
156
155
154
154
153
149
146
147
148
149
148
148
148
145
146
148
155
162
164
163
160
157
154
152
149
149
151
154
133
148
150
149
149
152
155
155
154
153
154
155
155
156
157
159
162
164
163
159
156
155
156
156
155
154
152
149
147
148
149
150
150
150
150
149
149
151
152
155
157
158
157
153
149
149
149
150
150
152
135
147
151
153
157
162
163
160
157
156
156
155
153
153
154
156
158
158
156
151
148
151
158
159
150
142
140
143
147
149
149
150
152
152
150
147
149
150
150
149
149
151
153
151
150
150
152
151
149
150
138
148
153
155
160
163
162
159
157
157
156
153
150
150
152
154
156
155
152
147
146
152
161
159
144
128
126
137
146
151
150
151
155
156
153
149
150
151
151
148
149
152
155
156
157
157
157
154
151
149
144
153
156
155
154
156
158
157
157
156
154
151
150
151
153
155
157
157
155
152
151
154
159
159
149
138
133
139
147
152
153
154
156
159
159
158
158
156
153
150
151
154
157
157
158
159
160
157
154
153
150
156
156
154
151
152
155
157
158
157
155
156
156
156
157
158
159
159
158
156
155
155
156
159
160
156
150
148
149
153
155
153
154
157
161
165
166
160
152
147
149
153
153
148
147
152
158
160
158
157
151
153
153
154
154
155
156
157
157
159
161
163
162
161
159
160
160
157
156
155
156
155
155
158
161
161
156
153
152
154
155
153
152
153
158
162
162
155
145
142
149
155
151
141
136
144
156
161
159
157
149
150
151
153
155
156
155
155
156
160
164
164
162
161
159
159
157
153
152
154
156
156
154
153
155
154
153
153
154
155
153
151
152
153
156
158
155
149
143
143
151
156
152
143
140
145
153
158
155
155
147
152
153
151
150
151
152
155
159
162
161
158
155
157
158
156
153
151
153
156
157
155
151
149
150
152
154
155
154
151
148
148
152
156
159
157
154
150
149
150
151
153
151
149
149
149
146
147
148
152
149
154
154
151
147
149
153
158
162
162
157
152
151
154
157
156
153
152
155
159
159
157
153
151
151
155
158
158
154
147
143
145
152
159
162
160
156
154
154
153
150
147
149
152
152
149
143
141
144
149
152
153
154
153
153
154
157
159
159
158
155
153
154
156
158
157
155
153
154
158
161
162
160
156
155
157
161
161
155
146
141
143
150
158
160
158
153
152
153
152
148
146
148
150
149
147
145
146
148
151
155
151
152
155
159
161
160
156
153
155
158
160
159
158
158
157
154
149
151
156
161
163
161
156
154
158
162
161
155
147
144
145
150
153
153
152
148
148
149
150
150
150
149
148
148
149
152
155
156
155
157
151
149
152
157
161
159
155
152
155
161
163
161
157
155
154
151
148
151
156
160
158
152
148
151
156
158
157
152
149
149
151
152
150
148
146
145
147
149
153
155
154
150
148
150
154
157
158
158
156
157
152
147
147
152
158
160
156
153
156
160
160
156
152
151
151
150
151
156
161
157
149
143
143
149
154
154
152
149
149
150
153
153
151
148
146
146
148
150
155
156
154
149
148
153
157
156
152
150
152
154
150
146
145
150
158
159
154
150
152
158
158
153
148
148
152
155
157
158
157
152
145
141
143
150
154
154
150
147
146
147
149
152
153
152
150
147
146
147
150
151
150
149
150
155
157
153
146
143
149
151
148
147
149
154
157
154
148
145
150
159
159
153
148
149
155
160
159
153
148
147
147
147
145
148
152
152
149
146
146
146
147
150
152
154
153
150
146
144
143
143
146
149
152
155
155
152
148
146
150
150
149
151
155
157
154
149
147
149
156
162
161
156
150
150
157
162
157
148
144
149
154
154
148
146
144
145
144
146
149
152
152
152
153
153
154
152
150
147
144
143
145
148
151
151
152
156
156
152
151
150
149
154
157
156
151
147
152
159
163
162
159
156
153
151
155
158
157
153
151
155
160
159
153
147
142
140
143
149
156
159
157
156
156
155
153
151
152
154
153
150
148
148
148
147
150
156
159
155
149
148
148
151
156
156
153
154
159
164
161
155
154
157
158
156
154
156
160
163
160
159
159
160
158
155
150
147
150
154
158
158
156
158
160
158
152
149
153
158
160
156
153
150
147
146
147
152
154
150
145
147
147
150
154
156
156
158
160
159
152
147
150
159
164
161
156
156
161
165
161
156
152
153
157
160
159
157
154
152
151
152
153
155
158
156
151
150
154
158
157
154
154
152
150
148
147
148
147
143
143
150
150
152
153
153
153
154
155
153
149
147
152
161
166
163
158
155
158
159
156
152
148
148
152
156
160
159
152
146
143
145
148
149
149
150
151
155
158
157
153
150
151
154
155
153
152
149
144
139
140
155
156
157
153
148
146
148
152
154
153
154
157
162
163
159
155
153
155
156
156
155
155
154
151
151
153
153
147
142
140
142
144
143
143
144
151
157
159
155
152
151
154
157
158
156
154
153
147
140
137
159
161
161
155
148
146
149
154
157
157
157
159
161
159
154
151
152
156
159
159
161
162
161
155
150
148
147
146
143
142
144
145
144
143
144
149
153
151
148
148
152
157
158
156
152
151
151
150
146
141
160
160
159
156
154
156
159
159
157
156
156
158
158
156
153
151
153
158
160
160
159
160
160
156
152
148
147
147
146
146
148
148
146
145
147
149
147
143
142
144
149
154
154
151
146
145
148
151
150
147
157
155
153
154
161
166
164
158
153
155
157
157
155
154
154
154
155
155
154
153
154
155
156
154
152
151
150
149
148
149
149
147
144
145
148
150
148
144
142
145
147
149
150
149
146
147
149
151
151
151
155
151
148
151
160
164
159
153
151
156
159
158
154
153
155
157
158
152
147
147
152
157
156
152
150
152
154
153
152
152
150
144
140
143
148
152
151
150
148
149
147
145
147
150
152
152
150
148
149
152
153
150
150
153
157
158
154
150
148
153
157
159
157
156
157
160
162
156
148
148
155
161
157
149
147
153
158
158
156
155
153
147
144
145
150
153
153
153
153
151
147
143
147
153
158
154
147
142
145
151
149
150
155
159
161
161
158
154
149
149
154
161
162
160
157
160
163
161
155
153
156
157
151
145
147
156
161
160
156
155
156
155
154
152
152
152
152
152
153
152
148
147
152
158
161
154
144
139
143
149
146
150
157
163
165
166
164
159
152
151
157
164
164
158
153
154
160
163
160
156
152
146
142
142
149
157
159
156
152
152
155
157
157
155
154
153
151
150
152
151
150
150
154
160
157
148
140
138
144
148
147
148
153
157
159
162
162
159
154
155
160
164
159
150
144
147
155
162
162
154
145
139
138
143
149
153
154
153
152
152
151
148
147
149
154
156
153
149
147
148
148
148
150
152
150
143
138
140
146
151
150
147
145
144
147
150
152
154
155
158
160
159
154
146
142
145
154
161
161
153
144
140
141
144
145
146
148
152
154
152
145
138
136
143
152
157
153
148
144
145
147
148
148
149
150
149
146
147
152
155
153
147
141
140
143
146
148
151
155
158
158
156
155
152
151
151
154
158
157
152
147
145
145
146
144
145
148
152
153
150
143
137
138
143
150
153
152
149
146
147
150
153
154
156
159
160
158
157
155
153
156
150
144
145
150
152
151
151
154
156
156
157
158
160
161
155
151
149
149
151
151
148
149
150
151
150
149
149
148
146
143
142
145
148
151
151
152
152
151
150
151
155
156
153
151
152
155
153
147
142
156
154
151
152
155
157
154
151
150
152
152
154
158
162
162
157
148
142
145
149
150
148
149
154
156
154
147
145
146
147
148
148
150
152
152
152
153
152
150
148
147
151
148
136
122
115
121
130
133
133
155
157
156
155
152
153
153
151
148
146
147
150
154
158
159
156
151
147
149
150
148
145
146
152
155
151
144
142
145
151
154
153
151
152
152
151
151
149
147
144
143
146
142
125
102
85
92
114
129
138
155
157
158
154
149
148
151
153
149
144
144
149
154
156
156
155
156
155
154
152
149
145
145
148
152
151
145
140
140
148
155
157
154
152
150
150
150
148
145
142
143
146
145
134
118
101
104
123
139
147
155
156
157
154
149
147
150
154
152
148
147
152
157
156
155
153
154
155
153
153
152
149
146
147
155
158
153
142
133
140
153
162
159
152
149
151
153
149
145
142
144
149
150
146
137
134
135
143
150
152
152
151
153
152
149
148
148
151
151
150
150
153
156
155
153
152
151
151
151
153
154
152
148
150
159
165
161
149
139
143
157
165
159
151
150
154
154
148
141
138
141
147
149
145
141
140
144
150
153
149
150
148
149
148
149
150
151
152
152
152
151
151
152
154
155
155
153
152
152
154
154
152
149
152
159
164
162
155
150
153
159
159
153
151
155
158
154
142
133
133
138
143
143
140
138
137
140
146
150
146
153
150
149
147
150
155
160
160
155
152
149
149
152
157
161
160
156
154
155
156
154
151
149
151
155
159
158
156
154
154
153
150
148
152
161
163
154
137
130
134
142
144
143
142
144
143
144
145
147
145
157
155
151
149
152
159
164
162
156
152
149
150
156
163
165
160
154
152
153
155
153
150
150
151
154
155
156
155
151
148
146
146
148
152
159
159
150
137
134
140
147
147
146
145
149
152
153
149
144
140
157
157
154
153
154
156
158
156
154
152
151
153
158
163
163
157
150
147
149
152
151
150
152
153
153
154
156
156
152
148
147
148
149
149
148
146
142
139
138
141
145
147
148
148
150
152
153
150
143
136
153
156
158
157
155
152
150
152
154
155
155
154
156
159
160
156
151
147
148
149
149
149
150
151
151
152
154
154
153
150
150
149
146
142
139
137
136
136
135
136
137
142
149
153
151
146
144
145
143
139
148
153
158
157
154
151
151
155
159
158
156
155
155
158
159
159
156
153
151
150
149
148
147
147
148
149
150
149
149
149
147
144
143
142
141
137
133
132
129
128
127
135
147
154
151
142
136
138
142
144
148
151
153
153
151
152
155
160
161
157
154
154
156
158
158
159
160
160
157
155
153
150
146
146
148
150
149
147
145
145
146
146
148
149
146
141
135
133
131
128
125
132
144
152
150
141
135
136
142
144
149
151
150
146
146
149
154
158
158
153
152
156
157
155
153
155
159
162
161
159
156
153
149
147
149
151
151
149
147
147
149
153
155
153
148
141
137
139
139
137
133
136
146
152
152
146
143
140
142
143
149
150
148
145
143
145
150
153
152
151
154
157
157
152
149
151
155
158
157
154
154
153
151
147
145
146
149
152
152
151
151
154
155
152
147
141
140
144
146
144
139
140
145
151
154
152
148
142
142
145
146
149
150
148
146
147
149
151
151
153
155
157
156
152
150
151
151
149
147
144
146
149
150
147
141
140
144
149
151
148
146
147
149
149
148
147
147
147
145
143
140
138
140
147
152
152
145
138
139
146
145
151
155
153
150
149
151
155
158
160
159
156
155
155
156
153
149
143
141
141
144
148
150
149
144
141
142
146
147
145
144
144
146
147
150
153
153
149
146
144
143
140
141
145
150
150
144
138
140
146
148
155
157
154
150
148
150
157
163
163
160
156
156
156
156
153
147
145
146
148
150
151
152
151
149
147
146
147
148
149
149
149
147
146
148
151
152
149
147
147
150
151
150
149
149
150
148
145
145
146
133
144
148
151
151
150
146
147
152
157
158
157
157
158
158
157
159
160
159
156
155
155
156
155
153
151
150
149
149
150
151
152
152
154
153
149
148
149
152
153
155
155
155
155
157
159
160
156
151
149
136
147
150
149
151
154
156
156
156
156
157
158
159
158
155
154
158
162
162
156
151
152
154
156
155
154
154
154
152
150
147
147
149
153
156
155
152
148
145
144
147
153
157
156
153
151
149
146
144
143
140
146
147
148
154
161
164
161
155
155
158
160
160
156
153
152
155
158
157
152
149
152
158
159
154
150
152
156
157
153
148
145
146
149
151
152
152
149
144
142
146
153
158
156
151
147
146
145
143
142
141
146
146
148
154
160
160
155
150
152
156
159
159
154
152
151
151
153
153
151
150
155
162
161
151
142
143
151
157
156
153
151
152
151
151
150
152
151
148
147
150
155
159
156
153
152
152
151
148
148
145
149
148
147
149
151
152
151
151
154
156
157
157
156
155
153
151
150
152
153
154
158
162
161
153
145
140
146
151
154
155
156
157
158
156
155
157
158
156
153
153
156
155
151
149
154
157
156
153
153
151
153
153
150
147
147
150
155
159
162
161
160
160
161
160
157
153
150
151
154
156
158
159
161
161
155
148
146
147
150
152
154
157
158
159
160
163
162
158
154
154
156
151
143
142
150
158
159
156
155
153
154
155
156
153
152
154
160
164
167
166
166
165
164
162
159
155
151
151
153
155
157
158
161
163
158
152
148
147
148
149
150
152
154
157
158
160
158
151
148
153
158
154
143
142
149
161
163
159
157
150
152
155
158
158
156
156
160
162
164
163
162
161
159
157
155
154
153
153
155
157
157
157
156
156
152
150
149
149
149
148
149
150
151
152
152
151
148
142
144
153
160
155
148
147
153
162
163
160
159
148
153
155
155
154
154
156
159
161
160
157
152
151
152
153
152
150
152
156
160
160
158
155
152
150
150
150
152
150
148
148
151
153
153
151
149
147
144
144
148
154
156
151
148
149
154
155
153
153
158
153
157
157
154
151
152
154
159
162
162
155
147
145
148
153
152
150
151
156
160
160
159
155
153
150
152
153
154
151
148
149
152
154
154
152
151
149
148
149
153
155
151
146
145
147
150
147
143
145
154
156
156
156
155
156
156
155
157
160
163
161
153
149
151
156
156
154
153
156
159
159
160
159
158
156
156
157
156
153
150
149
150
152
154
154
154
152
151
151
152
152
148
145
144
145
147
146
145
147
153
154
151
152
156
160
163
159
154
154
160
163
161
156
154
156
158
159
158
160
162
163
161
159
157
157
158
159
158
154
151
150
150
152
154
156
155
152
149
148
148
149
149
147
145
145
146
149
151
154
157
155
152
150
152
159
167
164
155
150
153
160
163
157
152
153
156
158
161
165
168
165
159
152
148
151
154
155
155
152
150
150
151
153
154
155
153
148
145
144
148
151
153
151
147
145
146
150
154
156
157
163
159
152
150
156
165
164
154
148
151
157
159
152
146
147
152
157
162
165
166
161
154
147
143
145
147
148
148
148
148
149
150
151
152
152
151
146
144
144
150
156
157
153
148
146
148
150
151
151
153
167
163
153
148
152
159
157
147
143
151
161
159
148
140
141
151
158
161
158
154
151
150
151
149
150
150
150
150
148
147
147
147
147
149
151
152
150
146
146
150
153
154
151
148
150
153
153
150
148
151
161
159
152
148
152
155
149
143
143
156
167
164
149
139
141
154
164
162
151
144
146
152
157
157
157
159
159
156
151
146
145
145
145
147
150
153
153
151
147
146
145
147
148
150
156
160
158
153
148
151
154
155
154
154
155
153
149
149
154
165
172
166
152
144
148
160
169
165
153
146
149
155
158
157
158
162
163
159
153
148
148
149
150
150
149
150
150
150
147
143
143
146
149
153
158
163
161
154
145
148
153
154
157
158
157
153
154
158
165
168
168
161
155
152
155
163
169
167
161
155
154
154
154
154
157
158
159
158
157
156
156
156
156
155
153
149
147
146
145
146
148
153
154
154
154
157
158
152
142
142
154
153
155
158
158
156
157
161
163
162
159
156
157
158
160
162
166
169
169
162
155
150
149
154
157
157
154
157
161
164
163
159
159
161
159
152
146
145
145
147
153
159
159
154
149
148
151
149
143
142
152
149
152
156
158
157
156
155
154
153
154
157
161
161
160
159
163
168
169
162
153
147
147
152
156
156
155
155
157
158
158
156
156
159
159
153
150
148
146
145
149
156
158
154
148
145
147
148
148
147
150
149
151
154
153
152
150
149
150
152
157
162
164
162
159
158
161
164
162
156
151
149
149
148
149
153
154
152
149
146
149
152
153
152
151
150
151
152
147
144
144
151
156
156
152
149
149
149
148
147
153
155
157
154
148
145
145
148
153
157
162
166
166
162
158
158
160
160
154
151
152
157
156
148
144
148
153
153
147
143
146
152
153
150
146
148
152
153
148
144
144
151
156
156
153
152
153
151
146
142
155
159
161
156
148
145
148
154
157
157
158
164
167
164
158
154
155
157
154
150
154
161
163
154
147
147
153
155
151
146
148
153
154
151
149
151
153
152
147
145
146
151
153
151
147
148
152
151
144
140
154
156
157
157
155
155
158
160
157
153
153
159
164
164
157
150
151
154
154
151
152
158
163
160
155
152
154
156
154
152
151
150
150
150
152
155
155
153
148
147
148
150
150
145
140
141
148
151
148
143
152
150
151
155
160
165
164
162
158
156
155
157
159
159
155
150
148
148
148
147
149
153
159
159
157
153
153
155
158
159
156
148
143
144
150
154
154
152
148
149
151
154
152
147
141
143
150
156
153
149
153
149
149
153
160
163
160
157
158
161
161
157
153
152
154
154
153
148
144
143
148
153
156
154
151
150
152
156
161
164
160
149
140
139
145
151
153
151
148
149
153
155
155
152
147
148
152
154
154
150
154
152
151
154
157
157
153
150
152
157
160
158
153
151
155
161
163
157
149
146
150
154
154
149
147
151
156
158
161
163
161
153
144
140
145
151
155
153
150
149
150
151
153
154
154
151
147
145
146
148
154
154
157
157
157
155
152
147
145
148
157
163
161
157
156
160
165
162
155
151
151
151
147
144
147
154
159
158
155
156
157
155
149
144
146
151
154
153
151
148
148
150
154
157
158
150
141
137
139
144
153
156
159
159
157
157
157
152
145
146
157
167
166
159
152
153
158
160
157
153
149
144
139
140
146
154
158
156
152
152
153
153
148
145
146
150
151
150
150
150
151
153
158
162
159
147
137
134
139
145
152
154
155
153
152
156
160
157
152
153
159
163
159
152
146
148
153
156
155
150
146
141
140
141
144
149
152
153
153
153
151
147
143
143
147
150
150
148
147
151
153
156
158
160
155
146
139
138
146
152
151
150
149
145
146
150
153
156
157
159
160
156
151
145
145
148
154
156
154
149
145
145
147
148
147
146
147
150
152
151
147
141
140
145
151
154
150
144
142
147
153
155
155
155
154
151
145
145
153
157
153
151
147
145
146
147
148
150
155
158
158
155
152
151
153
154
156
156
154
151
149
151
155
156
154
150
148
148
148
146
143
142
145
154
158
157
150
144
141
145
150
154
154
155
155
156
154
153
156
155
157
156
152
150
151
152
149
147
150
154
156
157
160
164
164
158
153
150
151
152
154
154
156
159
158
153
149
147
148
147
146
148
153
159
160
156
151
148
147
147
147
150
151
149
147
150
156
158
152
144
159
159
156
154
153
153
150
148
148
150
153
156
161
165
163
155
146
144
149
153
153
151
153
156
156
151
147
148
153
156
154
152
153
155
154
150
150
152
153
150
145
145
143
136
129
132
141
147
142
135
155
157
157
154
149
147
147
148
147
147
149
152
156
156
152
146
143
146
152
152
149
145
146
150
150
146
143
147
155
159
158
153
149
148
144
143
145
149
152
148
142
140
137
130
123
117
122
130
133
135
150
153
158
155
146
142
144
149
150
149
151
153
156
152
147
144
146
150
154
152
147
143
144
147
150
148
145
145
147
152
156
155
151
148
144
143
144
146
146
143
139
139
139
136
132
123
123
126
134
140
148
154
160
157
148
143
144
150
154
154
155
158
160
157
153
152
153
154
153
152
150
148
147
149
155
157
153
145
139
144
156
162
160
153
150
149
149
147
144
140
138
142
146
146
143
135
135
140
143
143
149
155
159
157
150
146
147
150
151
153
155
158
158
158
159
161
161
156
152
151
153
154
152
153
160
162
157
147
142
148
160
166
162
156
154
155
155
150
144
140
141
146
150
149
145
141
142
146
149
144
151
154
155
151
148
150
152
151
149
148
151
153
154
156
160
165
164
158
152
152
155
157
156
158
161
160
156
151
150
155
160
158
155
154
158
160
158
151
145
143
145
148
149
148
145
141
141
145
149
146
154
154
151
147
147
153
157
156
150
148
148
150
153
158
162
162
158
153
152
154
155
156
155
156
157
156
155
153
152
151
149
147
148
153
159
161
157
148
146
146
148
148
148
148
148
147
145
144
145
146
155
155
152
150
150
155
160
159
154
149
147
148
154
162
163
155
147
144
149
156
156
152
150
149
151
153
156
154
148
142
141
144
150
153
157
158
154
147
145
147
148
146
144
144
147
150
151
145
141
140
153
154
154
154
154
154
156
157
156
152
147
147
152
160
161
154
145
143
150
156
155
150
145
144
147
152
156
155
147
143
146
153
157
153
149
147
146
145
145
144
144
143
142
142
143
148
150
147
139
134
150
153
156
156
153
149
149
154
158
157
151
148
148
153
157
155
153
151
154
155
152
147
145
145
147
151
155
154
150
149
154
159
160
152
142
137
138
142
144
144
140
141
144
145
145
144
146
147
144
139
152
154
157
156
152
149
150
155
160
159
154
150
148
149
153
156
158
157
155
151
148
146
146
148
149
151
151
151
150
150
152
153
155
152
143
135
133
138
142
142
138
140
146
150
147
142
141
145
149
147
155
156
158
157
155
155
156
158
158
155
154
154
153
152
153
155
157
157
155
152
149
147
147
149
152
152
150
149
147
146
145
146
151
153
148
139
133
135
139
139
136
138
145
150
146
140
139
146
151
149
153
156
157
156
156
157
158
157
155
154
155
158
158
157
155
154
153
154
156
157
156
152
149
149
150
151
151
151
150
148
146
148
152
155
151
142
137
137
139
137
135
138
145
150
148
144
144
147
149
146
148
152
155
154
153
154
155
155
154
154
157
160
160
158
156
155
153
152
155
158
158
154
151
148
146
147
150
154
154
153
151
151
153
153
151
147
144
143
143
140
136
137
143
150
154
152
150
147
144
144
144
150
154
154
153
152
154
154
154
155
157
158
157
156
155
154
152
150
150
149
149
150
150
147
143
142
145
151
154
152
149
148
148
148
150
151
152
149
145
141
138
136
139
147
154
155
151
144
140
144
144
151
156
156
155
153
154
155
156
156
156
156
155
154
153
152
150
148
146
144
143
147
150
149
144
141
143
147
149
148
146
146
146
146
149
152
153
149
144
141
141
141
142
146
150
150
147
143
143
146
147
153
156
155
153
153
154
155
156
155
155
155
156
154
151
150
150
151
151
149
147
149
152
152
148
145
145
147
149
149
150
150
148
146
146
148
147
143
141
142
147
151
152
149
146
144
145
146
150
151
136
144
149
156
160
157
153
152
155
156
155
155
156
158
157
155
155
157
155
151
151
154
158
157
152
150
149
152
154
155
154
153
154
156
157
155
150
147
144
143
145
148
150
152
158
165
171
167
159
151
141
149
150
150
151
153
157
161
162
160
156
152
151
153
155
155
157
159
156
151
149
151
155
157
155
154
155
154
153
152
151
151
153
156
159
157
153
147
142
141
144
148
152
155
157
157
157
154
151
148
143
148
146
144
146
153
159
163
163
161
156
150
148
150
154
156
157
157
155
152
149
150
153
157
158
157
160
159
156
152
151
151
151
152
154
155
154
149
145
145
149
154
157
156
153
149
148
149
151
151
144
145
142
142
147
154
158
157
157
156
155
151
151
153
155
155
153
153
154
153
152
152
155
157
157
157
160
161
159
155
154
154
154
153
154
155
155
153
149
148
154
157
158
154
150
149
150
151
152
154
147
147
145
147
151
155
155
154
154
154
155
154
157
160
160
155
149
148
151
155
156
156
157
158
157
155
155
156
156
155
155
155
156
156
156
156
159
159
156
154
158
160
157
150
149
153
154
150
147
150
152
152
153
154
154
154
155
158
160
159
157
157
160
163
162
157
151
148
151
155
159
160
161
161
159
154
150
150
151
153
152
153
154
155
154
155
160
164
164
162
163
163
158
150
149
153
155
150
143
145
152
154
157
159
157
153
155
161
165
164
160
159
159
159
158
157
155
153
153
155
158
162
163
163
159
154
150
149
151
152
151
152
152
151
150
152
158
164
165
164
166
167
161
153
150
152
154
153
147
148
147
152
157
160
158
155
156
161
164
163
159
156
154
152
152
153
155
156
156
156
158
161
161
159
154
151
151
152
154
155
155
157
155
152
149
150
154
157
157
159
163
166
161
151
148
151
155
157
155
154
148
152
156
158
157
156
158
162
163
160
155
150
149
150
151
151
152
153
155
157
157
158
156
152
148
148
151
155
155
155
159
163
161
155
151
151
152
151
149
154
161
163
154
144
144
149
155
156
157
158
156
157
156
155
155
156
158
161
162
161
155
148
147
152
156
153
150
149
152
154
154
155
155
152
149
149
152
153
153
153
158
162
161
155
151
153
154
150
148
153
160
160
149
140
140
147
152
150
151
156
161
158
155
153
154
155
155
156
159
162
159
152
150
154
158
156
152
151
153
155
155
156
158
158
156
155
154
153
152
152
155
157
155
152
152
156
156
151
148
152
158
157
149
143
143
147
148
146
147
153
156
153
152
154
155
156
152
150
152
157
159
155
152
152
154
155
156
158
162
163
161
158
157
159
161
160
158
155
153
152
153
153
152
153
156
157
153
147
143
146
152
155
153
150
148
147
146
145
146
151
150
152
152
154
157
158
155
150
147
150
155
157
153
150
151
154
157
161
168
170
167
158
152
151
154
156
155
154
152
152
152
151
151
153
155
154
146
139
137
143
150
156
156
153
149
145
145
147
148
150
156
158
155
154
156
160
159
153
149
152
157
158
154
150
151
154
157
159
163
166
163
157
151
147
147
148
148
149
151
152
151
149
149
149
152
150
144
139
139
146
154
158
156
150
147
146
149
151
152
152
168
165
156
150
152
158
158
153
152
158
163
161
153
147
148
155
159
159
155
153
154
157
159
156
152
150
150
151
152
152
152
150
148
148
150
152
151
149
148
151
155
156
152
148
147
152
156
157
156
156
167
164
154
147
149
154
154
151
153
160
166
162
149
142
145
156
164
162
154
148
150
158
166
168
165
165
164
160
154
149
149
150
150
150
152
154
157
156
152
149
149
150
150
152
156
161
162
159
153
154
159
160
156
151
150
152
153
152
156
160
162
157
147
143
150
161
168
166
159
153
153
157
161
164
169
174
173
165
153
145
144
149
154
154
153
152
155
154
149
144
143
147
152
158
166
171
165
153
141
144
156
164
163
159
153
150
152
155
159
160
158
153
149
150
156
163
166
165
163
160
157
153
150
153
162
169
169
163
154
146
144
149
155
159
157
153
153
151
146
142
143
150
156
160
165
168
160
146
132
136
159
165
167
163
155
150
150
154
158
161
159
157
156
157
160
162
164
166
167
164
157
149
145
148
156
159
159
158
158
155
151
150
155
163
165
161
157
153
149
145
146
154
158
159
157
154
151
144
139
140
159
161
162
160
155
151
150
151
155
159
163
163
162
159
158
161
165
170
168
162
154
148
147
149
152
154
155
156
158
156
152
150
154
162
166
164
160
155
151
147
148
154
157
156
150
146
147
148
150
150
156
156
155
155
153
151
150
150
153
160
166
168
165
158
156
160
166
168
163
156
151
150
150
148
148
152
157
158
155
150
149
152
156
159
157
155
153
152
148
147
149
154
156
154
150
148
151
154
155
153
155
157
158
157
153
149
148
150
156
161
165
168
166
159
154
156
161
161
155
150
150
154
154
146
143
150
160
163
155
148
148
156
160
158
151
147
147
149
149
149
150
153
154
152
149
152
156
157
154
149
153
157
161
159
153
149
150
155
159
160
159
163
166
163
155
150
151
152
150
148
151
158
159
153
147
152
162
164
157
149
149
157
162
159
152
147
149
154
156
156
152
150
150
147
146
149
154
154
148
141
150
153
158
159
155
153
156
161
161
155
151
156
164
166
157
148
146
148
149
147
150
156
162
161
157
156
159
161
157
152
150
152
156
156
154
152
153
158
161
159
152
149
149
147
144
144
149
152
146
139
149
150
153
156
156
155
157
161
162
157
152
153
161
165
161
152
148
147
146
144
146
152
159
162
160
156
156
157
160
159
154
148
147
148
151
151
151
151
151
151
151
153
156
153
146
144
149
154
151
144
151
151
153
155
155
153
152
155
159
161
158
154
155
158
161
159
155
150
146
144
146
150
155
156
155
153
153
156
161
161
157
149
144
145
147
149
149
146
142
144
150
158
161
157
149
146
148
152
152
150
152
152
155
157
156
152
147
148
154
159
160
156
152
152
157
163
164
159
153
150
150
151
152
151
151
152
154
156
156
157
156
153
149
146
147
151
153
150
145
145
150
157
159
155
150
147
144
145
150
154
153
153
155
157
157
154
151
148
148
152
157
158
155
153
155
161
164
163
159
156
155
153
150
147
149
153
157
156
151
150
152
154
151
148
148
151
155
154
152
149
151
154
155
154
152
147
141
141
149
156
154
154
156
155
155
158
161
157
151
149
153
160
161
158
155
157
159
160
159
159
159
155
149
144
145
151
157
157
152
150
150
151
148
145
145
148
150
151
153
153
153
153
155
157
156
149
144
145
153
157
155
156
156
152
152
157
164
162
158
154
157
161
161
160
157
156
156
156
157
159
161
158
153
147
145
148
154
157
155
152
150
148
146
145
145
145
145
147
150
154
155
155
157
159
158
153
148
148
154
158
155
155
155
152
151
153
157
157
159
161
162
159
156
155
157
158
157
156
156
157
160
160
159
155
150
149
151
153
153
150
148
148
150
153
153
151
146
142
144
151
157
156
155
157
157
153
146
145
152
156
154
155
154
153
152
151
148
148
154
161
164
159
154
155
159
160
158
157
156
156
157
160
162
161
156
152
150
151
151
149
147
149
155
163
164
157
147
140
140
148
154
153
152
152
152
150
145
146
150
154
156
157
154
152
152
151
147
146
151
158
161
158
155
158
161
160
159
158
157
156
156
156
158
158
156
152
150
151
153
152
150
151
157
164
163
155
145
141
144
148
150
148
147
145
144
147
150
152
150
147
158
158
155
151
150
149
148
149
153
156
157
154
153
154
155
155
156
159
160
157
152
150
150
151
150
148
148
153
157
156
151
151
154
155
150
143
141
146
152
153
147
142
141
139
139
148
155
156
146
137
154
155
155
153
149
145
146
150
155
156
154
151
148
145
143
144
150
158
160
154
146
142
143
146
147
146
146
151
155
153
149
149
150
148
141
135
138
149
157
156
145
138
138
139
144
149
154
151
138
132
148
152
159
159
151
143
142
148
155
157
155
152
148
142
138
141
147
154
156
150
144
142
143
146
145
145
146
149
150
149
149
152
154
152
144
137
138
148
155
153
144
139
140
143
148
149
150
145
138
136
147
155
164
165
155
146
142
146
152
156
157
155
151
147
146
150
153
152
150
148
148
149
149
147
145
145
146
149
149
152
154
158
160
159
151
143
142
146
150
149
145
143
147
148
149
146
146
145
145
143
149
158
165
165
157
152
148
147
146
148
152
155
153
151
154
162
163
157
150
150
154
157
156
152
147
144
143
147
151
155
157
158
159
159
155
151
149
148
150
148
145
145
149
150
147
143
143
147
151
148
153
160
163
159
155
155
154
147
140
139
145
150
151
151
156
164
166
160
152
150
154
159
160
158
151
145
141
145
152
155
154
150
150
153
156
157
157
156
156
153
149
146
148
149
147
143
142
145
149
151
155
159
158
154
153
156
156
150
141
139
143
148
150
152
155
157
157
153
150
150
152
156
159
158
153
147
144
146
149
150
147
145
147
151
156
160
162
162
161
156
151
148
147
148
149
148
146
143
145
148
154
155
154
153
153
155
157
155
150
148
146
147
150
154
156
151
146
143
147
152
154
153
152
151
149
148
148
148
145
142
143
147
151
152
155
159
162
161
159
153
151
148
147
147
148
150
149
144
138
138
150
150
152
153
153
154
156
159
159
157
151
147
149
154
156
151
145
144
150
155
155
151
147
145
145
148
150
148
143
142
148
156
158
155
152
154
156
155
153
149
147
146
146
146
147
149
150
145
137
133
149
149
151
153
152
150
153
159
164
161
155
149
149
152
155
153
152
153
156
156
152
147
145
145
148
150
151
148
146
148
154
162
165
158
148
144
145
149
149
147
144
144
146
147
148
148
150
149
145
140
154
153
154
155
152
151
153
158
161
160
156
153
152
152
153
154
156
158
157
152
146
144
145
149
152
152
152
150
149
151
155
159
163
157
147
139
137
144
151
151
148
145
146
148
149
149
151
153
153
148
160
160
159
159
157
156
155
156
156
155
155
156
156
156
154
153
152
152
152
149
146
144
146
150
153
153
151
149
149
150
150
151
154
155
149
140
134
140
149
153
151
147
146
147
149
150
154
155
154
149
157
161
162
162
160
158
156
154
153
155
158
160
159
158
156
153
148
145
148
151
151
150
150
153
153
149
147
147
149
150
149
147
150
153
152
145
138
139
144
147
147
146
145
146
148
151
155
154
151
146
152
158
161
161
159
159
156
154
154
157
160
160
157
157
157
154
148
144
148
153
155
154
156
157
153
147
142
146
150
153
151
149
149
151
152
150
146
144
141
139
138
139
141
146
150
154
155
152
147
144
151
155
159
160
160
159
156
155
154
155
157
155
154
153
154
155
153
151
151
151
151
152
156
158
153
146
143
147
152
155
152
150
149
149
152
153
153
150
144
140
136
135
138
145
152
155
154
150
146
143
152
153
155
157
159
158
156
154
153
151
152
151
151
151
153
156
158
157
154
149
146
149
154
157
154
149
148
151
154
154
151
149
150
150
151
152
152
150
147
145
142
141
143
147
150
151
151
150
149
147
153
151
151
153
154
156
155
154
152
149
149
150
153
153
153
156
159
161
157
151
147
149
154
157
154
151
150
153
155
155
153
151
152
150
149
148
146
145
144
146
149
151
152
150
146
144
146
152
155
154
[truncated: 210,001 more chars]
