# Supplementary material for: Evaluating flow modulating treatment response in intracranial aneurysms using black-blood MRI in vitro
Source: Commun Med (Lond). 2026 Mar 27;6:170. doi: 10.1038/s43856-026-01413-z (PMC13031954; doi:10.1038/s43856-026-01413-z)
Supplement: Supplementary file 10 — Supplementary Data 7 [file 43856_2026_1413_MOESM10_ESM.zip › Data_Figure_10a_Sup_Figure_7a/BA model 2/CN05_04_with (IFD3)/1_aneurysm_array.txt]

20
38
33
6
36
63
53
30
17
3
11
31
35
30
23
17
6
21
32
26
8
4
12
24
37
57
52
14
2
2
44
81
94
41
2
1
54
80
51
3
6
33
78
73
25
6
14
56
113
105
40
0
10
15
37
68
62
20
0
11
7
14
36
23
5
0
20
21
56
65
16
0
0
33
49
99
118
48
2
0
45
78
99
56
2
76
96
127
122
45
106
157
139
169
158
52
2
157
157
84
88
72
10
1
67
143
84
12
16
26
23
1
117
42
30
39
6
2
1
95
72
92
110
49
2
1
78
87
90
47
4
32
26
14
266
243
218
188
79
377
467
339
286
235
86
5
214
491
441
213
145
106
15
2
290
442
247
35
2
2
5
6
271
338
137
11
10
5
2
2
248
158
99
101
61
11
3
150
157
109
79
41
11
34
7
1
112
81
295
506
455
353
276
118
655
833
626
472
369
159
6
390
831
772
432
284
222
89
6
512
764
476
137
51
47
12
7
473
623
323
79
55
52
11
10
291
476
346
191
156
115
44
10
286
305
195
114
62
24
59
3
0
186
148
355
672
643
494
374
163
777
1064
862
657
510
252
18
460
989
978
636
468
381
210
51
633
951
649
299
218
204
119
50
623
844
516
235
201
185
93
38
417
697
566
360
284
212
89
18
433
486
336
204
111
37
203
125
31
0
246
216
328
698
726
584
454
209
732
1067
934
747
595
324
50
438
948
987
731
594
496
311
99
665
963
710
451
400
360
233
97
707
937
642
416
390
339
188
65
517
839
732
533
441
325
134
19
549
637
484
321
171
47
291
216
90
10
285
644
720
626
505
251
646
949
875
738
623
368
429
845
887
716
613
531
366
132
679
890
686
537
507
440
315
138
753
927
681
546
533
447
276
92
588
893
805
652
567
425
184
26
261
628
734
602
431
237
60
370
307
165
36
286
607
703
659
542
278
191
640
874
811
722
648
411
493
822
823
684
597
543
417
177
727
848
664
590
542
466
382
198
789
885
675
622
605
509
355
151
635
897
821
715
649
505
256
49
312
679
787
675
524
309
84
434
387
238
317
615
721
701
565
280
710
890
814
761
713
464
597
889
850
705
627
602
499
227
287
795
864
692
651
574
499
463
273
316
829
868
686
676
648
555
447
225
666
900
831
754
709
585
344
95
356
721
821
720
596
387
127
475
444
304
330
622
741
724
557
326
766
924
848
825
785
498
657
953
897
752
703
710
585
260
319
835
896
737
704
628
578
556
328
340
853
878
712
714
692
627
544
290
685
916
849
778
759
670
436
374
745
837
745
651
461
175
493
474
349
304
592
717
689
493
305
754
918
863
857
803
469
642
960
904
768
771
803
619
295
823
910
743
686
671
688
630
323
847
895
719
694
722
723
627
674
924
859
782
797
746
500
353
734
833
760
682
501
481
478
360
255
535
660
608
385
251
700
895
879
858
743
370
576
936
897
771
813
845
577
230
777
925
725
612
689
792
659
267
804
922
720
639
739
822
669
621
918
876
798
832
791
507
295
685
826
780
694
492
442
455
328
203
467
592
513
267
195
630
883
921
857
639
491
907
925
818
862
843
489
148
700
955
753
586
724
871
636
176
720
958
775
639
773
892
647
521
889
928
865
872
779
445
218
599
814
805
685
432
377
402
126
356
487
394
119
508
823
918
819
504
375
831
957
902
909
784
371
572
955
853
687
802
890
550
574
953
885
744
825
872
535
372
795
960
926
865
677
315
462
729
758
607
311
184
313
238
315
626
760
655
332
217
648
890
920
875
638
388
842
934
851
868
789
388
372
824
952
876
843
723
344
195
595
863
869
737
466
268
520
573
419
23
103
109
321
449
376
64
380
664
768
685
397
175
578
869
923
827
549
157
549
855
895
751
457
323
604
660
490
214
235
286
181
51
118
100
115
353
499
405
149
238
634
848
656
261
213
600
796
574
194
78
290
400
250
113
273
188
9
384
722
474
5
346
677
434
71
217
