# Supplementary material for: Evaluating flow modulating treatment response in intracranial aneurysms using black-blood MRI in vitro
Source: Commun Med (Lond). 2026 Mar 27;6:170. doi: 10.1038/s43856-026-01413-z (PMC13031954; doi:10.1038/s43856-026-01413-z)
Supplement: Supplementary file 10 — Supplementary Data 7 [file 43856_2026_1413_MOESM10_ESM.zip › Data_Figure_10a_Sup_Figure_7a/BA model 2/CN05_04_with (IFD3)/2_vessel_array.txt]

394
495
362
359
276
263
236
371
332
269
325
432
388
355
399
314
427
446
449
76
235
329
353
332
83
275
389
364
350
368
351
29
256
497
489
354
334
378
381
405
65
344
486
351
272
358
403
360
397
454
82
312
387
251
239
373
425
360
343
414
452
78
266
386
326
272
324
400
396
380
465
580
169
354
433
387
353
404
446
478
588
634
31
158
322
425
444
454
454
474
536
3
83
235
334
360
339
310
88
277
380
357
347
365
348
19
264
498
473
343
333
379
381
400
65
353
484
340
269
357
398
357
394
436
96
315
376
248
248
377
417
350
339
411
437
79
252
370
327
281
328
396
388
378
473
571
151
344
430
382
349
405
445
477
592
622
32
163
322
416
435
454
458
480
544
3
88
235
333
358
340
322
86
273
375
357
342
358
348
19
266
489
458
338
333
378
390
402
71
364
479
331
270
360
394
357
395
423
108
324
375
248
257
381
409
337
334
409
426
81
248
366
328
286
330
391
376
370
480
560
139
340
428
375
345
406
440
473
595
609
27
165
326
412
432
457
461
488
551
6
98
245
341
363
349
339
76
264
377
367
336
345
345
19
259
472
449
343
333
370
394
406
83
367
462
319
276
363
387
357
404
423
121
331
371
240
258
380
399
328
337
417
418
92
258
368
320
275
322
383
364
363
487
549
145
344
424
361
336
402
433
469
599
598
25
169
336
415
434
462
464
495
557
7
114
265
359
377
365
354
67
258
385
381
336
336
336
22
254
456
446
355
336
360
391
404
99
366
441
305
280
366
379
354
412
429
139
337
356
223
254
376
390
323
346
431
408
112
273
367
303
254
309
378
359
365
499
544
160
354
417
343
323
400
431
472
606
593
24
177
348
418
436
466
470
505
564
9
134
290
380
395
383
368
65
255
386
388
342
339
328
28
251
445
443
363
342
356
382
392
113
362
420
292
282
368
367
345
410
431
156
337
334
203
251
375
381
317
350
441
393
133
282
355
282
240
305
375
357
372
512
539
70
176
358
407
329
315
399
432
479
617
587
27
185
356
419
437
466
469
513
570
14
150
308
395
407
391
373
63
251
376
384
350
350
28
249
440
439
363
347
359
372
383
123
361
409
285
280
366
357
336
399
429
174
337
312
187
251
376
374
307
345
443
376
153
283
334
260
237
310
377
351
372
519
532
87
186
354
394
320
315
397
426
483
626
578
34
194
362
418
432
457
460
517
575
16
162
319
400
405
388
374
52
239
359
368
352
358
20
238
437
433
352
341
361
366
377
125
359
405
283
271
355
349
331
392
423
189
334
295
173
244
370
366
297
336
440
174
282
309
236
232
314
373
337
360
518
520
104
192
343
377
311
314
389
411
479
630
567
46
205
366
415
422
442
449
522
581
20
175
326
400
400
385
380
38
229
345
351
345
354
18
225
434
427
337
327
356
363
374
123
355
405
281
261
341
341
332
395
414
203
332
283
160
234
362
360
293
330
440
197
283
288
213
222
312
368
322
345
514
505
119
201
336
361
301
311
381
398
472
628
551
58
218
373
414
418
437
450
535
586
28
190
336
406
406
400
399
32
231
340
333
328
339
19
227
437
420
316
305
344
357
368
127
358
405
275
248
325
334
332
400
403
214
333
276
147
222
352
355
291
328
440
214
287
277
195
208
303
360
310
331
506
490
129
213
337
348
287
304
377
392
466
620
63
227
377
410
415
441
464
552
587
33
198
343
415
422
428
425
38
234
339
317
311
326
22
244
441
406
298
288
334
349
361
140
369
401
263
239
316
326
332
405
392
220
336
268
140
219
348
349
290
330
440
221
294
273
186
199
295
355
305
326
501
135
224
342
340
273
294
377
395
462
613
62
230
378
406
414
449
480
565
587
34
201
346
422
433
447
443
42
235
338
313
307
323
34
258
440
393
288
285
333
344
354
159
382
393
248
237
317
318
328
408
383
229
339
258
134
227
349
336
282
330
440
221
294
267
181
198
291
347
298
321
500
142
231
344
332
257
281
371
393
459
610
65
232
374
397
404
444
482
571
586
37
205
350
422
429
447
452
31
223
341
325
317
325
34
252
428
383
292
293
337
341
353
171
383
377
235
242
320
310
321
412
373
238
334
239
128
237
352
316
267
329
443
220
285
250
172
200
290
333
281
312
501
151
234
338
318
241
269
360
382
450
610
78
240
374
383
384
428
471
566
592
44
216
356
417
418
439
455
24
208
351
347
331
327
26
235
411
382
305
302
338
338
175
375
364
230
250
319
301
317
424
358
250
328
220
121
248
355
296
256
335
449
224
272
228
161
207
296
321
260
305
506
159
235
328
303
233
267
354
365
439
613
95
252
377
373
370
414
459
559
601
55
236
367
411
412
439
460
20
199
356
362
341
329
24
222
400
387
316
310
341
337
175
370
357
230
254
316
299
322
434
338
261
325
206
115
250
356
289
261
348
452
231
261
207
147
214
309
318
251
305
510
161
233
316
289
234
277
357
356
429
612
101
260
379
371
369
417
460
557
605
6
63
256
375
408
416
450
467
20
196
347
358
349
338
25
221
396
390
321
317
350
343
182
372
358
232
252
312
306
335
433
272
327
197
107
246
351
293
272
363
442
238
257
190
131
213
316
321
251
311
514
164
234
305
274
233
290
365
353
425
610
103
261
378
368
372
426
467
557
602
5
65
265
378
404
423
465
469
22
193
327
344
353
350
31
229
395
385
318
321
359
353
194
375
358
235
250
308
314
344
420
277
329
194
102
239
344
296
278
366
425
247
257
178
118
206
318
321
252
315
517
178
243
298
257
225
292
367
353
428
608
112
262
372
361
370
430
475
562
595
5
68
266
376
398
423
472
465
23
189
308
326
345
350
37
235
392
375
306
315
359
359
199
373
355
235
247
298
311
341
407
276
322
190
103
235
335
289
268
356
408
254
255
170
108
195
310
312
243
310
519
203
255
291
238
207
285
364
356
436
611
129
268
359
345
359
425
485
574
589
1
75
266
372
391
416
472
467
25
191
306
319
332
331
39
240
391
366
295
303
346
354
200
370
348
228
241
284
298
333
405
162
273
314
183
102
233
324
273
250
343
400
260
250
159
98
187
304
302
231
304
522
223
264
284
217
187
278
365
362
445
616
99
149
275
345
325
348
424
499
593
587
3
92
271
371
389
414
478
476
27
202
319
328
330
313
39
247
396
365
295
300
333
343
201
375
342
221
239
276
287
331
414
167
279
312
173
97
231
315
262
244
345
401
261
241
145
86
179
302
300
226
304
526
227
260
273
198
170
275
374
370
449
616
102
157
278
332
307
342
429
514
608
587
6
108
276
368
389
416
483
489
29
213
333
345
343
309
33
254
399
368
310
315
335
332
72
207
386
339
214
243
279
288
340
422
188
295
314
155
81
226
310
262
257
366
399
214
261
227
123
66
169
301
302
233
312
526
222
249
257
180
157
277
382
373
447
612
100
162
281
322
293
340
435
518
612
588
9
123
279
363
389
418
486
500
29
214
336
359
361
32
253
400
372
329
339
343
319
78
212
394
334
208
250
288
297
351
418
214
308
311
133
63
222
307
265
278
385
385
230
259
205
97
45
162
299
298
238
320
522
219
239
240
165
148
277
380
365
440
609
106
169
287
314
281
337
431
509
608
589
13
137
280
357
388
415
482
506
29
208
329
362
365
33
252
394
369
335
347
339
302
86
213
388
323
201
251
290
297
351
399
226
307
298
112
49
219
300
262
284
390
358
238
254
185
74
31
161
294
284
230
327
508
224
236
227
153
146
280
364
346
439
607
118
181
291
306
271
334
420
497
608
592
17
149
282
354
388
411
476
513
101
209
252
249
34
214
328
359
350
34
256
393
368
331
334
320
288
83
213
378
312
200
249
282
288
346
376
218
298
287
103
49
224
292
250
277
382
327
235
250
182
70
34
172
294
265
214
331
493
233
239
224
149
152
285
345
329
443
608
129
194
294
301
266
333
409
485
616
586
19
159
287
354
389
408
471
518
114
221
262
252
50
222
330
357
336
36
263
395
371
327
322
305
284
69
205
369
309
202
243
273
282
347
355
197
288
283
105
54
228
285
238
268
373
292
226
248
192
77
40
185
295
248
201
333
472
238
244
225
147
161
290
331
314
445
598
140
202
296
294
261
332
406
481
620
573
23
169
294
358
389
406
471
518
130
237
271
258
59
224
332
363
340
34
266
401
378
332
327
306
285
53
193
368
317
207
240
273
286
355
344
177
280
287
110
56
226
276
234
269
369
255
218
244
202
81
39
188
290
236
194
335
443
237
244
222
141
164
292
320
304
441
577
142
205
297
286
255
330
403
478
613
556
37
180
301
357
385
406
472
513
143
247
276
265
55
217
328
371
355
32
263
406
385
341
344
319
283
36
182
373
331
213
237
276
296
360
335
168
276
292
115
54
217
270
235
276
370
228
223
235
200
73
31
185
284
228
193
338
418
232
231
209
131
162
288
313
298
440
560
145
202
295
279
245
324
401
478
607
544
43
187
302
346
375
408
479
511
148
245
274
269
50
212
325
376
363
31
263
412
389
344
354
325
270
22
180
383
345
217
233
277
297
349
324
170
279
297
117
50
208
260
230
273
371
223
229
220
179
55
22
183
278
220
192
345
412
224
208
190
118
157
283
305
295
445
558
148
193
289
273
233
313
395
478
611
542
38
189
299
333
364
409
487
514
23
148
238
267
269
47
212
330
376
358
32
269
418
396
343
352
323
257
21
188
395
355
223
231
271
288
328
306
182
289
299
116
52
206
252
219
256
368
228
232
207
153
34
21
189
277
210
186
349
419
209
184
172
108
153
280
297
291
453
562
153
183
283
266
221
302
390
479
619
543
30
195
301
322
353
408
492
522
28
155
238
265
269
270
45
213
337
374
347
37
273
419
400
342
349
322
256
32
202
399
355
227
231
265
280
317
290
193
298
295
113
59
210
245
207
242
364
223
232
202
143
24
23
196
276
200
177
351
421
194
193
170
159
95
149
277
292
288
457
561
153
181
278
251
205
294
388
479
623
542
32
204
305
318
349
405
495
529
39
170
254
271
269
273
41
211
340
373
339
46
271
408
398
346
351
329
272
43
211
394
344
229
237
266
285
332
283
189
298
289
109
68
219
240
203
242
365
226
201
153
25
28
203
273
192
172
353
403
196
182
176
152
83
145
280
294
285
455
550
144
182
273
230
190
294
396
482
623
532
43
212
303
314
352
405
499
536
48
185
272
281
268
275
40
209
336
369
337
50
267
393
390
350
356
337
40
211
384
329
228
243
268
292
352
286
166
290
288
109
76
224
234
198
253
369
217
208
174
34
34
206
267
185
168
354
380
195
172
191
150
79
144
285
296
282
451
533
127
177
268
213
180
297
403
489
622
519
40
208
296
313
351
406
502
542
45
187
281
287
264
272
44
215
330
365
333
45
271
391
383
352
361
337
25
206
384
326
229
249
270
290
358
289
138
287
299
114
81
227
227
191
257
378
206
224
193
43
37
209
264
181
166
356
370
187
165
201
152
83
153
291
295
279
449
526
104
161
264
213
185
301
404
496
628
518
33
194
292
314
351
405
509
552
33
180
277
286
260
271
52
224
323
358
331
42
280
402
380
350
363
330
18
202
398
337
235
253
268
282
345
280
126
296
316
124
81
224
218
181
251
379
197
244
203
42
35
211
264
177
161
354
377
175
163
197
150
88
163
293
286
273
448
529
88
150
260
224
198
300
391
493
637
523
26
186
297
322
348
399
514
559
29
178
275
287
267
278
51
226
314
349
328
40
285
413
379
349
369
330
16
203
414
352
241
254
269
281
336
268
133
311
329
131
82
219
217
181
252
375
199
257
205
34
33
211
267
178
167
353
393
171
166
191
141
91
171
296
277
270
452
536
87
148
259
234
212
297
377
488
645
529
10
27
195
310
333
352
401
520
560
37
189
280
296
287
296
46
218
305
344
42
283
410
378
350
373
337
18
209
417
356
246
253
271
288
342
134
320
331
134
86
212
213
190
269
376
195
266
208
35
32
206
264
184
182
356
403
174
172
197
140
87
171
294
276
274
460
540
93
157
263
230
213
298
375
485
648
9
34
214
319
336
358
410
530
557
57
205
290
310
312
316
50
210
300
339
44
280
397
378
353
371
340
19
212
404
348
251
254
267
292
357
116
314
325
139
96
208
202
196
288
386
173
268
220
48
41
204
257
188
199
365
403
170
183
215
151
84
168
297
282
282
469
538
94
168
273
218
206
305
387
492
650
10
38
230
319
331
359
424
539
554
72
214
293
314
325
329
57
203
299
334
56
278
389
384
358
363
330
21
212
392
342
262
263
264
288
362
93
303
318
147
114
213
191
190
294
396
142
266
231
62
57
212
255
183
203
369
400
144
186
233
166
87
176
309
287
285
473
525
79
181
288
206
200
318
404
500
650
12
44
246
315
321
358
433
550
558
81
225
299
310
325
331
54
195
295
325
61
277
388
391
365
360
321
22
211
393
348
278
277
271
288
357
83
299
316
153
131
226
196
184
287
396
123
266
228
65
74
229
260
176
196
373
399
104
176
241
169
95
194
324
288
284
477
513
50
195
299
200
201
330
413
505
655
15
50
263
314
317
361
440
557
568
92
240
309
312
320
331
38
183
289
318
53
274
390
400
376
367
322
22
216
404
360
287
292
291
300
354
101
314
316
154
136
239
214
191
286
395
128
273
220
60
82
247
272
173
196
383
79
172
241
164
98
212
333
281
284
495
35
217
303
196
207
338
411
509
667
11
70
278
315
321
371
445
561
581
105
253
321
323
325
333
28
170
285
316
45
265
389
402
382
376
328
24
227
413
365
286
298
309
318
351
122
333
315
147
134
241
230
204
297
392
136
281
211
50
84
255
278
174
204
402
63
172
241
154
99
221
332
273
289
523
35
237
306
195
214
343
407
514
688
4
99
291
316
326
384
451
563
589
10
122
261
330
336
338
338
26
169
284
313
42
261
388
400
386
380
332
28
235
411
361
282
297
315
329
351
139
348
307
137
133
237
228
208
306
392
145
292
198
39
87
256
265
166
211
419
50
178
242
144
97
225
322
261
296
547
13
41
258
306
189
216
343
405
521
703
3
127
305
317
328
391
460
565
587
17
136
265
331
343
349
342
42
176
280
300
41
263
385
393
379
378
334
30
241
401
350
282
294
312
330
354
160
353
287
124
140
234
208
195
306
396
165
300
171
20
98
259
241
144
211
423
43
190
234
121
93
232
312
247
302
558
13
48
270
298
181
217
346
410
530
704
6
143
315
316
324
394
468
573
581
20
150
272
328
341
353
57
182
265
280
42
268
379
379
372
380
347
36
251
392
336
283
292
309
335
367
19
190
361
261
110
152
234
184
182
315
394
28
206
305
131
5
112
265
216
120
216
428
62
208
212
87
90
246
310
238
313
558
12
58
278
282
171
222
355
424
539
692
7
155
323
318
321
394
477
580
562
22
161
283
327
334
342
179
253
270
16
44
271
372
368
372
393
366
41
268
389
325
279
291
309
355
381
25
219
372
246
100
158
228
168
188
342
389
37
244
310
112
10
118
264
190
113
237
436
94
231
197
62
91
260
305
235
327
558
9
85
289
265
161
231
369
438
551
673
13
173
327
313
319
397
485
583
538
26
168
287
323
321
327
178
253
281
16
51
276
369
367
387
412
371
48
287
390
318
273
287
318
375
387
25
232
387
242
96
156
207
158
207
378
365
40
262
319
111
8
120
248
165
123
272
432
17
121
258
193
54
100
265
290
230
344
549
2
126
308
252
157
244
376
440
558
644
24
208
329
304
316
398
487
575
506
30
181
282
317
310
313
185
269
301
282
56
280
380
384
411
426
354
132
50
290
390
319
279
292
331
376
361
127
227
385
234
100
154
187
154
232
388
314
263
311
103
3
132
228
146
136
304
388
160
146
276
185
58
121
267
267
226
365
518
247
172
322
241
163
258
374
435
559
603
277
250
332
295
320
400
481
554
462
199
285
317
309
302
273
190
276
299
53
279
388
401
426
422
313
50
277
376
325
293
307
342
366
301
83
223
354
212
106
164
186
165
247
366
235
269
271
74
8
154
218
138
150
314
316
92
174
268
158
54
147
270
249
226
386
452
173
211
325
227
172
274
368
427
559
536
195
66
283
336
300
337
407
471
527
397
228
306
335
323
296
245
255
48
262
378
397
412
396
259
45
251
348
325
307
321
347
346
234
225
309
182
113
186
202
191
256
340
146
275
214
33
21
176
221
141
165
310
246
199
244
113
35
162
269
240
240
404
366
233
309
198
172
278
363
425
557
439
90
300
337
311
361
419
467
492
320
259
340
368
346
288
214
41
236
348
367
374
349
200
42
219
315
319
314
326
345
324
185
223
270
163
129
205
214
211
277
314
106
278
173
7
30
188
219
150
191
319
199
221
218
69
13
157
256
233
265
419
289
248
280
156
158
276
362
439
545
345
110
309
329
314
374
430
465
454
241
284
369
395
365
280
35
207
310
331
333
292
140
36
189
295
315
309
314
325
294
141
215
246
165
150
209
208
217
299
292
85
272
150
1
35
184
199
151
225
332
169
238
187
39
10
147
241
226
293
429
222
116
262
244
112
144
274
365
456
521
257
140
317
314
302
371
434
461
407
166
158
303
377
397
366
267
30
179
271
298
300
235
30
171
278
305
294
295
297
251
99
194
225
174
166
198
189
216
309
256
54
246
122
1
48
179
174
144
254
327
142
236
148
9
18
156
227
213
317
416
177
153
275
210
88
149
279
363
467
480
196
182
335
303
287
358
431
452
356
195
320
365
376
351
254
149
225
262
265
176
28
154
253
275
272
275
265
193
160
197
174
175
191
181
219
292
192
199
82
7
79
188
160
139
265
287
99
208
100
15
34
181
212
192
326
375
139
176
277
184
86
166
278
346
459
424
144
227
357
299
273
342
417
432
301
234
338
349
352
333
241
116
177
220
219
22
134
216
234
244
257
233
135
122
166
166
181
198
196
226
251
115
153
55
20
119
209
162
144
253
227
44
170
66
17
54
202
192
173
325
317
95
181
266
158
85
172
261
318
439
364
91
256
365
291
263
329
396
398
249
265
355
343
340
321
223
88
142
178
165
115
181
195
216
237
204
88
95
141
156
183
213
216
235
198
61
117
39
35
153
225
166
156
234
159
128
35
10
75
204
167
169
322
248
176
240
121
70
164
239
300
412
294
276
354
273
255
322
373
354
193
294
369
346
339
305
191
61
122
146
101
164
174
193
212
176
83
129
147
179
213
224
232
154
20
89
30
49
170
225
164
170
210
101
83
5
7
92
192
148
188
315
171
165
196
76
56
159
229
302
384
212
59
290
329
250
246
322
357
310
133
127
330
377
351
337
284
152
120
133
98
158
167
178
189
151
82
123
137
165
198
214
216
113
72
24
54
172
213
158
181
175
54
49
6
11
116
179
134
218
280
113
143
135
38
62
164
227
318
342
139
85
299
302
228
241
320
346
268
75
197
359
375
346
327
258
111
101
151
157
162
163
121
82
109
119
146
184
202
190
75
105
53
12
52
165
193
148
176
133
10
110
25
15
24
141
161
119
231
227
56
75
107
69
19
82
162
210
326
288
81
109
294
269
210
236
307
338
227
263
374
357
329
305
234
80
99
134
138
148
143
89
72
94
97
134
181
199
161
46
85
33
2
46
159
180
140
166
96
18
75
6
20
31
152
134
96
229
179
7
62
65
18
19
95
143
181
323
236
22
134
270
224
192
224
282
325
191
73
297
365
327
309
283
210
63
18
85
111
120
142
132
63
54
83
81
128
187
202
137
22
62
24
4
38
158
174
140
163
82
52
4
20
34
148
108
79
236
147
31
53
48
2
22
98
121
159
326
187
30
151
228
172
170
207
257
306
152
89
293
331
297
291
262
187
41
219
258
238
157
14
74
98
109
144
130
38
79
72
123
193
203
122
6
39
16
8
34
158
166
144
172
78
34
4
17
35
141
88
82
255
147
33
33
39
5
20
96
103
160
331
170
39
151
187
126
148
191
242
285
121
88
262
287
265
271
248
160
206
245
229
154
16
76
93
101
142
124
4
29
73
61
112
183
195
111
2
24
14
10
30
146
146
140
178
76
24
3
13
34
132
70
90
267
146
32
10
14
4
14
86
90
163
327
158
39
129
163
92
119
169
233
262
94
78
226
244
227
240
239
138
177
218
210
151
19
82
85
92
135
113
4
34
70
47
91
163
179
99
11
10
13
26
121
121
125
174
71
6
32
64
40
112
57
85
255
135
17
9
6
9
69
80
152
304
142
107
157
73
90
146
224
243
71
59
200
215
191
203
235
129
154
192
185
145
21
83
76
81
128
100
2
41
69
36
71
139
162
86
9
6
12
20
95
100
109
153
54
5
39
77
39
97
48
71
219
108
17
6
4
5
53
69
133
266
113
1
93
151
65
70
127
214
225
51
44
191
203
167
175
231
125
150
179
166
134
18
77
71
76
123
94
1
43
79
40
59
120
151
72
11
12
9
17
82
90
106
127
39
9
36
67
31
86
52
67
185
78
12
4
1
2
45
64
122
235
89
0
82
137
60
61
115
204
209
41
36
190
202
162
165
224
115
160
183
166
126
14
71
65
72
114
1
39
88
52
55
105
142
59
14
31
1
15
80
91
116
103
25
4
19
3
11
85
59
75
161
61
14
18
39
9
39
57
112
221
73
0
65
123
55
56
99
185
192
38
31
186
199
163
163
214
97
167
196
187
135
11
64
61
66
96
6
31
89
57
50
94
128
41
18
30
9
19
80
90
123
80
11
17
54
9
4
76
60
73
150
60
17
39
68
15
29
39
88
217
78
36
34
115
54
48
74
158
174
40
25
168
189
160
165
210
87
161
208
223
169
11
55
53
58
81
5
18
69
51
45
88
106
27
18
18
3
14
72
74
113
64
4
18
56
21
3
61
42
44
140
78
25
43
70
13
22
10
47
200
89
76
33
97
54
38
49
136
155
48
20
142
170
147
171
220
99
10
32
144
212
256
218
67
40
47
59
81
11
45
42
45
82
95
24
15
14
3
10
53
54
84
70
6
12
47
42
8
37
31
5
116
96
32
33
57
9
16
6
29
158
119
83
28
75
51
30
39
129
145
64
10
107
141
128
179
246
130
9
22
121
205
271
258
90
31
40
63
93
10
32
38
45
80
104
41
36
17
7
4
40
39
64
81
53
22
50
46
7
22
31
16
45
81
45
30
37
6
6
5
10
107
104
71
20
49
40
22
41
128
162
101
1
62
106
107
178
271
168
6
13
85
179
258
273
109
28
33
56
95
10
33
37
37
76
117
62
49
28
12
8
35
34
60
103
71
49
53
37
4
22
31
15
29
97
62
33
24
6
9
5
10
37
113
55
11
19
32
11
31
109
174
140
7
19
66
77
149
264
214
43
1
32
131
216
268
128
29
26
33
74
10
35
37
20
56
118
82
59
32
19
19
29
25
59
112
83
71
52
25
3
31
34
10
27
110
80
40
16
7
26
17
9
18
115
79
42
12
21
15
6
57
147
165
73
13
14
44
91
211
250
97
11
2
58
153
243
178
14
6
14
28
32
7
32
105
81
36
13
22
30
20
49
97
81
83
48
13
2
49
46
7
17
83
126
97
41
10
3
54
44
7
3
72
165
96
58
9
18
39
9
13
88
163
117
87
13
7
18
38
145
244
160
8
14
83
204
222
15
24
13
14
75
68
44
4
18
48
25
28
65
71
45
5
2
55
72
18
1
39
103
43
8
3
59
78
18
15
38
151
67
12
14
54
32
6
45
152
142
89
16
2
15
16
104
230
188
9
5
34
176
252
103
9
10
36
27
42
62
64
3
9
61
53
20
42
63
50
5
5
53
93
39
6
22
85
46
6
3
49
96
41
16
27
133
71
5
5
48
44
2
29
145
162
76
34
4
12
11
84
224
211
12
8
21
155
277
131
21
2
36
44
37
55
82
10
5
59
69
24
38
69
70
11
6
47
92
49
8
21
84
60
24
7
26
97
59
15
20
118
75
24
6
30
57
16
16
133
175
63
48
9
8
11
65
201
239
85
10
6
12
130
284
177
1
27
40
27
41
20
3
54
67
23
40
76
84
18
3
35
84
59
8
35
82
72
33
16
6
98
85
12
13
99
79
42
0
15
72
47
3
98
181
60
12
10
20
46
153
251
132
9
4
4
96
265
223
0
19
24
22
37
25
0
48
58
23
39
73
84
18
3
33
80
68
23
36
70
77
30
14
0
92
117
19
4
71
82
48
11
8
89
76
22
53
173
67
11
13
39
34
97
236
173
8
6
2
67
229
249
13
21
23
24
5
48
56
27
32
63
11
10
40
79
72
32
31
55
75
18
14
6
85
129
41
12
46
86
47
14
3
96
89
22
41
152
79
9
13
57
29
53
219
191
59
24
7
5
46
191
264
51
162
13
28
31
22
17
46
57
33
29
53
6
20
50
72
65
38
35
49
72
12
21
17
69
118
48
7
38
89
47
21
2
82
93
15
32
131
85
28
9
61
25
24
202
197
65
44
7
9
21
152
275
121
4
26
143
148
16
40
43
20
20
44
56
40
34
49
5
26
49
58
54
46
50
54
9
26
16
45
101
64
17
41
48
26
10
56
101
8
20
102
87
48
5
48
31
9
170
196
75
57
8
9
3
102
281
146
3
3
11
118
181
20
48
21
40
55
44
40
48
10
28
44
45
47
52
67
59
12
26
10
23
87
85
43
42
49
30
11
31
109
40
5
68
83
52
8
36
43
4
119
183
76
62
4
8
8
59
272
186
8
2
3
100
212
26
44
59
52
42
47
14
28
42
42
42
49
67
61
16
23
11
12
70
91
54
44
47
28
10
25
110
64
1
42
60
74
47
11
32
57
10
75
166
67
63
68
4
6
8
33
245
221
11
3
0
92
243
127
24
45
63
62
43
39
14
25
45
50
45
40
56
54
20
21
16
15
53
74
50
42
43
23
10
21
101
69
2
34
64
63
40
11
31
68
0
45
158
84
42
65
7
3
4
21
206
247
57
18
2
5
72
260
177
17
37
62
71
48
13
21
39
54
50
38
44
48
31
25
21
21
43
53
44
42
49
31
8
16
81
66
12
43
76
54
39
10
22
70
14
33
152
121
27
58
20
5
2
10
156
266
60
34
7
12
45
255
10
23
57
75
54
14
25
53
54
38
43
28
17
20
34
55
44
4
7
46
48
3
11
22
51
42
10
49
53
24
5
11
47
7
13
47
50
24
6
17
57
49
12
1
35
54
21
11
46
