# Supplementary material for: Evaluating flow modulating treatment response in intracranial aneurysms using black-blood MRI in vitro
Source: Commun Med (Lond). 2026 Mar 27;6:170. doi: 10.1038/s43856-026-01413-z (PMC13031954; doi:10.1038/s43856-026-01413-z)
Supplement: Supplementary file 10 — Supplementary Data 7 [file 43856_2026_1413_MOESM10_ESM.zip › Data_Figure_10a_Sup_Figure_7a/BA model 2/CN05_04_with (IFD3)/3_agar_left_array.txt]

147
148
154
159
157
149
143
144
149
165
165
159
158
163
164
155
141
137
147
157
156
146
141
147
155
159
162
163
164
164
159
151
153
158
162
163
157
152
155
162
165
162
154
154
158
163
161
161
164
165
161
160
158
157
156
150
145
145
154
167
168
157
152
156
159
152
142
147
162
168
154
132
122
139
159
169
168
160
149
147
149
151
152
155
155
154
148
145
150
157
162
155
147
147
154
161
160
154
149
151
160
159
148
142
140
146
150
157
165
166
158
146
147
158
171
166
153
151
161
163
152
135
132
146
158
167
166
162
152
146
147
150
151
145
139
140
143
140
137
141
150
153
151
149
154
156
156
147
141
143
164
160
148
134
134
142
150
156
157
156
148
138
143
160
173
169
160
158
159
159
155
152
152
148
152
154
161
166
158
150
146
150
151
147
142
142
144
141
135
136
149
157
161
162
160
159
156
147
144
146
167
165
153
141
138
140
139
139
143
147
147
144
147
153
156
165
166
166
164
161
157
159
156
146
139
148
158
171
163
148
139
142
150
157
157
149
145
145
148
150
152
154
159
162
165
160
153
147
148
152
159
153
147
142
143
141
135
131
139
150
157
159
155
150
152
161
168
170
166
158
154
157
155
149
143
149
159
169
161
143
128
130
142
157
158
148
140
144
155
159
151
142
146
156
162
157
149
150
154
157
144
140
139
140
143
141
137
140
151
158
160
159
157
158
162
167
168
163
152
145
144
150
156
158
152
153
160
164
159
149
133
132
140
151
150
143
136
141
154
155
145
135
141
157
157
150
146
157
169
163
150
152
150
144
143
139
138
146
157
160
153
148
152
158
166
162
161
156
149
141
137
142
151
156
154
153
154
159
158
158
157
158
160
157
152
147
145
147
152
147
140
142
153
160
152
139
142
160
179
180
157
162
159
151
143
135
136
144
153
155
151
147
150
151
151
152
154
159
159
149
142
142
149
152
150
147
145
149
154
159
164
172
178
173
163
158
162
163
160
151
148
155
165
164
148
137
141
158
179
183
153
153
151
146
142
137
136
140
146
154
155
158
155
141
135
136
149
161
165
159
149
147
153
155
151
143
137
137
145
149
156
164
174
171
164
160
165
170
166
158
157
164
165
158
147
142
148
157
169
173
147
140
137
140
141
140
137
140
143
156
158
159
152
135
127
132
143
151
154
155
150
150
154
159
158
149
136
130
135
142
147
153
160
168
163
155
149
152
155
156
159
162
161
155
148
149
154
158
160
157
149
145
140
141
140
137
136
139
147
158
156
147
136
136
137
141
140
137
138
145
147
148
153
158
159
155
144
136
139
146
149
152
153
161
161
152
138
134
139
148
153
157
160
158
154
154
156
156
156
158
155
159
152
143
134
129
125
138
153
162
153
136
134
143
150
147
139
137
140
146
152
156
156
154
154
159
159
155
153
155
154
150
144
144
151
155
148
140
137
144
148
155
161
166
170
163
154
149
153
173
157
161
151
138
126
122
124
143
163
167
158
148
146
148
152
145
143
143
151
160
169
172
168
157
150
155
165
169
166
160
151
143
136
138
149
161
164
158
150
147
151
156
162
172
177
173
161
149
150
171
154
151
141
126
121
127
141
155
163
162
162
159
156
146
142
140
143
148
153
163
174
179
175
162
154
148
156
168
171
163
148
140
138
145
154
163
168
164
159
156
155
156
160
161
165
170
172
162
150
144
144
144
133
126
125
141
154
154
144
142
150
156
149
139
138
145
150
148
150
162
172
175
167
162
156
152
147
155
166
166
155
148
147
155
159
159
161
164
166
163
157
152
149
146
150
163
171
169
152
127
139
145
137
129
126
135
140
136
131
132
142
144
136
137
148
159
159
147
148
161
166
155
145
149
159
159
146
143
154
165
162
152
147
154
155
154
158
167
173
170
158
147
145
145
149
160
166
165
158
141
140
150
143
131
116
112
116
122
136
145
149
143
138
148
163
167
156
146
148
162
162
144
132
142
162
166
152
140
146
158
160
148
140
140
149
156
165
169
172
170
160
155
155
160
163
164
166
166
165
162
143
147
146
134
117
110
113
128
148
161
159
150
145
153
158
152
141
140
152
165
162
149
145
155
165
168
157
150
149
149
146
140
135
140
153
163
169
166
162
164
168
171
169
165
165
166
167
167
168
165
146
148
150
147
142
137
138
149
153
156
155
152
155
157
153
139
128
134
153
167
165
157
155
161
166
163
156
153
152
150
145
141
145
151
159
166
165
155
150
157
169
176
167
158
158
166
168
166
162
160
149
150
158
163
165
162
161
160
155
153
155
158
165
163
154
145
137
142
156
170
167
157
148
152
155
156
150
149
154
163
160
154
153
158
163
168
167
158
153
156
160
158
150
149
155
168
172
163
156
157
153
154
159
165
166
165
163
158
155
157
163
165
164
157
153
152
154
157
163
170
165
151
140
144
153
156
147
144
154
164
166
156
152
158
172
185
185
177
166
156
149
146
146
151
156
164
164
159
158
163
153
154
154
153
155
157
154
149
151
161
171
165
146
130
129
143
157
163
162
163
158
153
152
159
166
167
158
151
153
157
151
142
145
161
182
196
195
181
167
158
151
153
155
155
152
147
146
154
166
169
151
154
155
155
154
149
143
139
141
150
155
145
125
112
119
139
154
160
155
150
150
155
159
166
167
168
170
165
158
152
141
137
140
156
168
178
176
164
155
153
158
164
159
153
149
147
152
160
161
154
151
156
168
171
159
147
137
133
135
135
137
134
126
125
130
143
154
157
151
143
144
149
153
151
147
150
159
165
162
156
150
145
139
138
141
150
153
143
141
150
163
167
158
151
156
170
178
168
148
136
153
158
168
173
163
146
134
131
134
137
138
139
142
145
145
148
153
155
149
142
136
140
141
139
138
140
147
155
162
167
167
155
144
134
137
147
155
152
148
157
169
171
160
156
164
181
185
170
153
146
151
146
148
153
152
145
140
141
144
143
135
133
133
139
146
154
158
155
148
141
135
135
140
141
143
142
145
155
164
170
167
161
153
153
163
172
177
173
169
169
173
175
173
171
169
168
170
169
168
167
149
135
131
138
149
153
150
145
145
146
132
111
100
114
141
159
163
161
151
148
146
146
149
150
153
152
154
158
165
168
168
164
163
171
181
185
184
183
179
175
170
171
175
177
171
162
155
160
168
170
154
144
145
154
163
160
147
138
139
144
136
116
102
111
136
156
158
155
151
154
157
156
150
151
153
157
156
157
159
162
169
170
166
166
168
173
176
177
175
169
161
154
156
164
171
163
154
147
149
155
170
169
171
176
174
160
139
126
128
139
141
140
136
135
139
145
145
146
147
154
156
151
147
148
150
154
153
146
144
155
169
172
163
152
149
154
159
166
168
167
158
146
142
155
171
174
160
147
144
154
177
181
175
171
162
152
140
130
129
132
135
145
156
156
148
139
131
132
138
141
143
146
147
149
151
154
152
148
146
152
159
162
156
151
147
150
155
162
165
169
161
150
149
164
183
187
174
164
167
181
173
167
153
146
144
146
145
140
135
132
131
137
152
160
152
137
125
125
134
143
144
148
149
151
154
157
164
165
166
157
149
147
151
157
161
161
162
165
168
168
161
154
161
177
184
183
174
172
181
185
153
144
136
137
145
150
147
145
142
138
138
139
148
158
151
136
127
133
148
158
158
151
149
151
154
159
166
175
172
160
148
144
150
158
164
166
170
173
168
154
147
155
169
180
179
167
162
165
169
165
137
127
135
148
160
162
153
147
143
141
146
148
155
158
148
140
138
152
165
169
161
150
149
156
158
159
160
159
156
155
154
154
155
157
157
158
162
162
155
146
147
163
179
180
171
158
156
159
161
158
138
136
143
153
162
162
157
150
144
138
142
147
153
152
152
153
161
172
173
165
155
151
159
165
165
157
146
138
138
147
155
165
167
163
155
150
146
145
144
151
164
176
179
174
166
163
163
166
165
160
152
150
151
152
153
156
156
150
142
139
139
143
142
140
151
164
179
177
169
158
154
159
169
173
163
158
148
147
148
148
152
161
168
171
168
154
143
136
145
162
172
175
166
160
162
170
178
176
170
160
155
160
159
158
154
155
156
146
141
142
146
145
139
138
147
162
175
170
161
155
157
162
169
170
165
163
162
165
164
160
151
151
160
170
174
167
154
149
153
162
166
162
159
157
164
173
181
180
175
162
152
159
162
162
164
165
154
142
138
145
155
150
144
137
142
153
163
161
155
153
155
156
161
163
168
164
166
167
172
168
163
157
157
159
163
166
169
171
167
163
160
162
169
170
169
167
170
176
178
171
149
155
157
155
157
157
149
141
138
142
150
146
141
136
138
149
156
157
154
150
149
152
155
156
161
160
155
157
165
175
180
175
163
155
152
164
174
184
178
171
172
183
192
182
165
150
156
170
177
174
145
150
151
144
134
130
133
138
139
140
140
141
139
140
140
148
151
153
154
157
156
156
154
148
143
142
147
152
165
177
183
176
164
152
150
157
171
182
184
179
184
195
196
178
158
147
157
173
177
174
147
152
154
147
130
117
123
137
140
141
141
146
148
148
145
144
147
149
156
165
173
172
157
144
137
142
147
154
162
169
164
159
155
146
145
153
165
175
180
177
173
178
178
173
162
162
170
178
178
172
155
164
170
166
153
144
141
147
145
143
144
150
152
152
146
143
143
146
155
170
181
174
162
149
144
148
152
149
149
152
156
154
151
141
138
142
153
164
167
161
150
148
160
173
178
177
173
167
165
170
161
166
170
170
172
169
162
155
148
142
143
145
146
148
147
148
149
150
152
159
167
171
166
162
162
165
160
150
144
154
167
167
156
140
135
141
155
165
162
148
134
133
155
178
188
176
159
143
146
162
155
159
162
166
164
158
156
150
148
147
146
149
146
148
154
161
166
159
151
146
156
167
170
168
167
168
167
163
162
171
179
175
158
142
141
157
172
174
164
149
134
138
161
182
182
161
143
140
150
162
143
150
154
152
142
136
135
144
153
156
156
155
153
156
161
165
168
162
150
144
151
164
173
168
165
166
173
178
179
178
177
169
160
155
163
172
178
176
166
157
149
153
166
182
179
165
156
165
169
166
141
145
152
152
143
134
136
149
161
164
161
158
161
162
161
160
163
164
160
152
153
161
170
169
162
158
161
166
170
168
165
164
163
167
169
169
166
164
165
163
163
163
169
178
180
175
179
184
180
170
140
145
152
154
149
147
152
161
168
166
162
160
160
158
155
156
161
168
171
167
158
160
165
166
157
150
147
148
150
149
153
159
164
164
161
152
147
153
163
170
168
165
165
169
173
179
179
179
175
173
132
141
152
154
149
150
157
160
156
155
158
160
154
149
147
155
166
170
168
166
161
164
160
151
146
146
150
154
154
152
153
152
157
157
156
151
146
150
158
166
166
161
159
160
164
165
164
164
169
178
112
135
153
156
148
148
150
150
144
147
155
159
153
143
143
153
167
162
153
154
162
169
158
142
138
148
166
178
178
169
155
146
144
149
154
156
155
152
152
154
157
159
159
160
158
156
158
166
182
193
113
135
153
158
152
149
153
156
159
161
167
168
162
154
149
152
154
150
143
146
156
161
155
143
141
154
173
186
181
167
154
147
141
143
150
157
163
161
157
157
159
165
169
168
164
159
167
184
199
196
160
154
150
153
151
145
131
127
141
158
160
150
147
156
168
161
148
138
143
152
157
152
148
149
149
141
142
155
165
172
175
175
171
162
154
146
149
152
154
157
155
151
150
150
151
150
155
161
167
165
173
164
152
151
151
148
139
136
148
161
161
142
138
151
167
164
154
152
167
173
157
134
122
135
148
147
147
151
155
159
160
157
155
152
143
137
132
130
138
146
163
164
155
146
140
147
155
161
163
160
169
164
151
145
149
151
153
154
161
165
157
137
135
153
169
165
157
157
170
173
155
129
119
139
155
161
155
153
153
154
153
151
149
145
137
131
127
122
126
143
168
175
166
148
141
147
157
157
149
145
156
161
155
149
150
151
153
157
160
160
150
140
141
155
167
163
149
146
154
161
155
144
142
149
158
164
159
157
153
149
150
154
153
150
143
136
133
133
139
150
162
171
168
161
158
157
160
154
146
143
151
161
159
154
152
150
145
144
145
149
151
149
149
152
152
149
144
140
141
150
157
160
160
158
158
158
158
156
148
140
141
149
157
160
155
149
146
149
156
155
155
154
157
163
164
161
157
151
148
146
145
146
146
149
152
151
144
139
140
151
158
162
157
151
148
148
146
144
143
147
156
164
168
163
158
155
158
158
151
142
136
139
149
156
156
147
144
148
156
150
140
138
147
157
159
152
146
147
151
150
146
140
136
141
150
152
148
147
150
158
160
159
155
153
153
156
160
157
151
147
149
157
164
164
160
157
158
158
157
155
148
139
142
141
142
142
140
143
145
142
136
141
151
157
149
135
134
145
156
155
158
154
144
142
146
149
149
152
160
162
154
146
143
149
157
160
161
157
154
148
146
148
154
159
158
154
152
155
160
165
165
159
148
139
139
143
147
147
147
144
147
155
163
160
142
130
132
146
158
161
165
164
154
147
145
145
147
150
159
161
153
143
137
143
145
147
149
150
155
153
151
150
152
154
150
144
141
147
158
169
174
168
151
141
142
153
161
160
150
147
155
166
168
157
141
132
135
146
156
163
153
151
150
146
144
145
145
146
149
157
158
155
150
140
135
130
133
140
148
155
154
156
156
155
149
138
129
137
155
169
171
162
150
143
147
157
163
160
150
148
155
162
160
151
139
137
140
145
150
160
143
140
142
145
146
148
145
143
146
154
159
164
159
152
141
133
131
136
141
148
148
147
154
157
157
144
123
121
138
159
162
155
150
149
154
154
150
148
146
149
158
161
158
150
145
146
152
154
153
159
145
143
143
148
153
149
142
141
145
151
153
156
159
162
160
152
145
142
147
147
139
130
138
154
162
157
135
121
125
141
151
154
156
164
160
153
141
140
150
159
164
163
159
154
150
154
161
167
167
166
152
149
150
152
154
149
140
140
148
152
149
143
149
163
165
156
151
157
163
162
151
139
135
148
157
165
161
150
133
132
144
152
160
165
162
152
147
149
156
161
162
161
160
156
157
161
168
171
177
184
151
142
138
140
147
147
144
147
159
160
155
150
150
155
155
150
150
158
168
177
174
164
154
146
150
160
172
172
162
147
144
151
156
150
149
148
153
158
160
157
156
159
160
157
156
157
156
157
165
176
151
137
126
125
132
146
156
162
167
167
162
158
155
149
148
147
151
156
167
182
193
192
172
156
143
148
160
168
173
166
158
155
153
146
138
143
154
161
162
156
156
158
159
155
147
144
150
148
147
145
156
142
129
122
124
141
156
160
160
160
160
156
151
145
145
153
157
156
168
185
198
195
178
162
155
147
141
145
161
168
168
160
158
153
152
152
158
164
165
161
157
159
157
148
140
142
153
159
148
130
160
155
139
125
116
121
132
137
141
145
150
148
145
144
153
160
159
159
169
184
188
174
160
161
166
157
140
131
146
161
167
162
161
167
171
169
168
168
171
167
160
154
149
149
147
155
162
168
162
147
154
154
145
128
108
100
104
117
133
144
146
142
139
148
156
156
146
148
164
178
171
150
139
155
172
174
155
141
145
155
159
155
155
160
167
171
170
170
170
165
162
158
157
159
161
162
165
168
167
164
149
152
151
138
118
105
108
123
143
148
143
136
136
150
154
142
129
134
151
170
167
151
146
154
169
173
162
153
150
151
148
148
150
152
154
161
165
165
159
158
164
168
168
163
160
160
163
166
166
165
149
151
158
157
146
137
137
149
156
156
143
134
143
155
154
141
131
136
153
170
168
160
155
158
162
160
160
156
155
151
151
151
155
157
157
160
160
152
148
154
165
176
170
157
148
153
163
168
164
157
150
151
161
168
166
162
159
162
161
156
150
152
160
165
159
154
149
152
161
171
167
158
146
147
154
159
159
157
158
162
163
168
172
172
168
166
161
152
150
157
168
174
167
152
148
154
167
170
163
155
150
146
149
159
162
164
163
159
154
151
158
165
167
162
156
156
161
160
160
162
158
145
130
133
146
160
162
158
161
167
169
169
171
174
178
172
164
158
157
162
165
167
162
156
152
155
162
164
165
167
155
150
142
142
146
154
158
150
142
143
154
162
158
143
139
146
155
153
148
147
145
143
131
132
142
154
156
156
155
153
155
155
156
162
167
169
166
161
163
164
164
161
160
159
154
149
148
157
170
178
161
162
159
154
151
153
157
152
144
142
145
145
137
133
134
145
151
145
135
136
144
148
146
140
140
147
152
150
150
147
148
150
149
148
145
148
151
157
162
163
159
154
148
146
146
146
151
159
166
169
165
172
185
185
171
158
154
154
157
155
146
141
137
137
146
153
155
153
149
147
150
153
149
143
139
143
146
149
152
153
154
155
150
142
136
137
148
156
164
160
154
141
131
130
141
157
171
168
157
151
163
175
193
200
182
154
145
151
160
162
150
141
139
142
147
153
160
167
167
162
154
151
149
147
146
146
147
152
158
164
166
162
156
151
147
154
164
171
167
158
152
143
136
136
145
162
176
174
160
152
160
169
184
188
172
147
138
147
158
159
148
138
134
136
138
144
154
162
167
158
149
147
149
150
149
147
148
155
165
172
170
165
162
166
169
175
175
171
164
160
159
160
161
159
156
158
161
167
167
167
152
159
170
174
165
148
143
147
154
152
137
121
111
117
132
141
147
148
148
147
146
150
156
157
155
149
149
157
167
173
171
167
166
171
175
171
162
156
158
163
169
174
176
175
164
154
150
155
163
166
141
151
165
172
173
163
153
147
149
148
138
120
109
117
135
142
140
138
142
150
159
161
163
163
160
157
153
152
162
168
171
169
165
162
162
161
155
152
157
166
172
176
176
175
170
158
151
149
154
157
142
146
160
171
179
171
157
146
142
144
143
140
134
137
140
140
136
137
146
160
168
170
166
167
170
167
160
151
151
160
165
166
159
156
154
156
154
153
158
166
171
168
166
170
174
170
155
145
147
155
157
146
149
155
168
165
153
142
136
138
142
148
156
156
149
141
138
143
154
160
164
165
166
167
168
168
166
163
156
155
156
155
156
158
158
157
153
153
157
164
165
157
157
168
175
169
151
138
143
158
159
146
139
145
151
153
146
142
139
139
143
151
160
167
157
145
140
143
149
152
159
165
166
163
156
161
167
172
169
158
150
148
155
163
165
159
152
155
160
164
163
159
161
169
172
163
145
133
142
155
148
140
140
148
154
153
148
147
153
149
151
152
157
160
155
146
143
145
150
158
162
168
166
159
152
154
162
171
170
159
151
147
154
162
164
163
165
170
172
168
164
166
174
177
169
159
152
153
152
151
144
139
145
154
161
162
160
162
163
157
152
148
148
146
143
139
145
155
167
166
161
158
162
161
158
155
150
152
155
153
153
150
151
154
158
164
174
178
173
163
163
175
183
179
167
165
181
191
177
152
152
145
146
151
157
162
171
174
166
149
141
138
140
138
135
139
155
169
178
169
156
149
152
164
166
159
147
143
148
153
156
157
153
155
158
161
166
165
160
159
166
175
179
172
167
172
196
206
185
155
154
149
146
144
146
156
165
168
159
143
133
136
141
145
149
155
165
171
171
163
154
148
150
156
161
158
154
156
164
168
164
161
164
168
166
159
149
145
150
161
169
171
164
161
165
174
185
182
170
155
151
149
148
147
148
151
154
152
149
144
138
140
147
159
164
164
161
156
156
156
155
156
157
159
159
159
163
170
176
174
167
163
163
168
167
159
150
147
156
165
165
158
154
161
170
174
168
159
157
156
154
153
154
152
154
155
149
144
150
153
154
148
148
154
160
157
151
149
152
155
156
159
160
167
173
171
170
168
169
169
164
159
157
159
161
166
170
175
175
169
161
156
159
169
174
172
167
162
164
165
160
158
155
153
154
155
150
148
152
159
160
150
147
147
148
149
151
153
160
161
156
148
149
163
180
182
170
153
145
150
160
159
158
156
160
172
185
190
186
175
171
173
175
170
166
164
169
177
178
171
159
160
156
150
148
150
154
156
153
151
146
143
144
146
150
152
153
157
162
167
161
145
136
149
173
182
171
150
140
146
159
165
164
162
163
172
179
181
178
175
176
180
177
167
155
154
167
178
180
174
150
158
160
156
147
147
156
161
152
139
131
137
149
153
154
155
152
151
158
167
168
158
145
148
167
180
173
157
147
150
160
166
165
162
159
160
159
161
158
157
161
168
171
167
157
157
166
174
178
175
154
161
161
158
149
150
163
167
155
139
130
141
155
160
155
145
142
146
151
160
166
163
161
157
171
182
176
162
150
153
161
166
165
158
152
150
154
156
155
147
145
152
162
169
174
169
168
164
166
171
169
162
154
146
143
150
163
167
158
146
146
155
166
162
152
144
145
150
152
152
157
161
163
166
177
186
181
165
152
154
165
171
163
155
151
153
161
164
161
152
148
151
162
170
174
170
163
156
155
160
163
156
146
142
137
138
149
152
155
155
159
163
166
162
157
164
171
167
155
149
150
158
162
166
174
186
182
172
159
160
172
171
161
153
155
167
176
178
169
160
157
160
163
165
158
156
158
159
161
164
140
141
146
147
142
133
132
145
157
162
161
154
151
155
164
181
185
172
153
144
149
160
165
167
168
168
170
169
168
170
171
166
157
153
160
175
180
178
169
163
162
164
165
163
153
149
156
168
172
168
134
140
148
152
144
139
139
152
167
169
163
150
144
154
165
177
179
164
149
143
150
165
181
178
166
155
152
156
164
169
169
163
156
156
164
173
177
175
170
165
163
162
166
170
171
167
165
168
171
167
143
144
145
142
137
142
152
164
176
178
170
165
158
160
164
171
167
158
152
149
157
173
185
185
168
152
145
148
156
164
167
164
160
160
164
169
172
176
181
177
167
162
164
176
185
182
173
162
159
162
143
143
137
126
123
138
149
159
166
172
176
174
169
165
165
171
169
161
155
162
169
181
179
168
161
153
153
158
161
165
165
164
162
161
161
161
166
173
181
179
168
161
159
164
172
172
165
161
162
175
138
142
139
133
130
141
147
146
144
151
165
170
167
160
160
164
166
156
154
165
179
178
165
147
144
154
169
176
173
167
161
160
158
158
158
160
161
170
170
166
161
160
159
159
156
151
156
166
184
196
137
147
157
159
158
158
151
145
141
147
162
167
166
158
152
147
138
138
149
161
170
165
150
139
142
154
170
173
171
164
161
161
159
153
155
161
172
176
170
160
161
166
172
167
151
138
151
180
200
198
167
153
138
137
146
146
141
140
151
165
167
156
145
149
162
165
155
146
143
147
154
152
150
149
139
131
134
151
163
172
182
185
176
160
146
144
154
155
148
145
150
157
159
152
137
126
126
137
149
155
163
141
125
133
147
153
146
141
148
164
164
152
144
152
165
166
160
161
168
167
156
141
132
137
136
129
130
143
156
163
165
158
156
153
153
154
153
150
142
148
162
171
167
149
135
130
142
153
161
160
154
142
133
137
150
154
152
149
151
161
158
148
143
152
163
162
156
159
173
174
157
136
126
137
145
145
138
140
150
156
156
152
151
153
153
151
150
150
156
167
178
179
167
148
139
145
159
167
164
162
149
156
156
155
152
153
151
152
154
157
153
146
143
151
156
152
148
145
156
164
159
145
141
145
156
160
153
145
142
146
151
156
158
158
152
149
149
158
171
176
174
166
156
147
146
157
165
166
159
154
153
164
171
160
155
150
146
148
151
153
154
151
149
150
150
148
139
137
142
155
162
160
154
155
161
165
158
149
139
136
144
154
162
162
156
153
158
164
174
170
162
154
147
148
149
156
160
160
154
149
157
160
158
158
156
154
148
147
149
155
158
159
156
153
150
143
140
138
143
152
160
162
164
162
161
162
159
152
147
143
143
148
155
160
158
157
159
162
160
160
158
159
156
154
146
144
148
157
157
154
152
140
137
144
154
158
154
151
152
156
157
157
155
153
153
148
145
144
148
151
152
156
162
163
163
160
156
153
158
160
159
155
150
151
155
153
148
147
149
157
167
176
177
164
144
139
146
157
162
159
148
133
121
131
149
158
157
150
150
152
152
148
144
147
152
153
152
150
151
152
150
152
157
159
158
153
146
151
161
172
173
160
148
141
141
148
148
148
150
159
170
181
176
165
153
152
155
156
157
155
154
138
126
131
145
153
153
148
147
151
150
143
138
141
154
157
153
145
144
149
155
157
157
154
149
142
140
150
162
177
177
166
146
135
138
149
157
158
156
159
163
162
152
147
150
155
156
148
140
149
157
147
135
134
142
149
150
147
146
150
150
146
143
150
158
158
151
140
139
150
161
165
159
153
147
141
141
150
167
181
178
164
145
137
141
152
159
160
156
158
154
144
130
128
135
144
142
131
130
149
150
146
140
135
141
146
149
148
146
144
144
145
155
162
165
160
151
144
145
156
161
160
157
157
158
152
146
149
165
177
174
160
148
145
150
152
152
152
158
162
160
149
134
127
131
140
142
136
135
152
140
140
137
137
142
146
147
146
145
139
136
143
158
169
170
160
152
156
161
164
157
149
150
158
164
163
154
150
152
161
164
161
160
161
157
151
145
150
161
167
166
157
143
139
145
152
160
162
158
157
141
136
135
141
148
151
144
142
144
140
137
142
153
164
162
155
154
161
173
171
160
147
146
152
160
165
165
159
152
149
154
164
173
171
162
146
142
151
161
163
156
147
143
143
154
163
173
177
174
167
145
135
132
140
152
156
153
150
149
148
148
150
154
157
158
153
155
159
163
162
160
157
152
152
154
162
171
171
165
154
158
171
182
173
153
136
138
152
159
153
140
136
140
147
154
158
160
161
165
167
148
136
131
136
146
153
158
162
161
160
156
156
156
156
158
158
160
159
153
159
159
160
159
158
157
158
163
167
171
169
172
178
183
171
146
131
138
155
158
153
142
144
152
156
150
141
136
136
144
152
152
140
134
133
129
132
141
157
165
164
160
158
154
151
153
158
162
163
166
164
161
157
156
160
161
153
146
145
158
169
173
177
180
172
159
150
153
157
158
157
156
163
165
161
152
142
139
140
145
145
153
147
140
134
122
113
121
140
153
158
156
153
148
144
140
142
150
166
176
176
163
150
143
151
156
149
138
133
147
159
167
172
177
176
173
169
166
161
159
161
164
169
168
163
158
159
162
162
159
152
153
154
147
136
125
118
121
131
142
150
151
147
144
141
135
129
133
150
169
170
162
144
139
143
149
150
145
144
149
155
162
168
174
173
169
168
166
164
163
161
163
166
166
163
160
162
166
167
167
165
155
157
155
148
139
133
133
141
144
149
147
145
145
149
141
135
133
142
154
165
162
154
149
149
150
151
152
154
154
154
159
167
171
168
157
158
164
167
164
158
158
162
164
161
158
157
161
165
167
167
153
155
159
158
151
147
147
153
160
158
151
149
151
158
158
155
152
153
157
165
165
163
161
159
157
157
158
156
155
155
157
166
170
166
159
161
166
168
164
158
160
164
162
155
146
151
160
168
167
160
147
152
162
165
162
154
152
162
166
169
163
160
159
163
161
162
165
166
164
168
166
164
160
158
159
165
170
162
154
150
155
166
173
173
169
167
164
162
160
163
170
174
166
152
147
153
167
174
172
161
152
156
163
162
157
152
155
160
159
159
160
164
164
158
153
157
164
159
154
153
157
157
148
143
149
165
174
166
151
144
151
165
172
171
163
152
145
145
156
167
179
182
171
160
156
159
169
174
178
172
165
170
166
155
147
152
158
155
147
143
150
162
163
155
145
151
155
146
136
135
144
151
144
135
136
148
156
153
146
142
149
164
167
158
144
132
132
141
157
167
171
173
172
172
167
160
161
168
179
186
171
174
165
155
148
156
164
162
156
148
151
158
160
158
156
156
153
143
134
137
148
152
147
140
137
142
143
145
146
152
164
170
168
157
140
131
136
151
162
164
158
152
155
164
162
154
151
157
168
176
162
158
161
162
164
165
170
171
167
162
155
152
157
160
163
160
153
148
152
157
161
159
155
155
155
155
150
148
153
166
178
186
183
173
156
150
158
169
169
161
147
138
142
149
150
151
150
155
159
157
152
150
162
178
180
173
166
167
164
161
153
150
155
159
156
149
148
151
162
169
168
163
161
164
168
167
161
155
160
167
174
184
183
179
171
170
170
176
170
157
145
143
148
153
155
154
157
162
164
158
162
166
176
182
177
161
150
152
154
154
151
154
158
157
144
132
131
143
156
161
162
161
162
165
163
156
154
155
156
157
158
164
167
171
166
163
160
160
158
155
153
159
165
168
161
159
161
164
166
167
166
180
187
177
155
142
139
146
149
150
153
158
159
153
139
126
124
135
148
155
156
163
166
166
157
146
145
148
153
155
152
150
151
156
156
149
142
144
150
159
166
168
171
171
165
161
160
162
163
164
148
164
171
159
148
137
142
149
149
149
151
154
154
149
140
132
129
139
154
163
167
170
173
169
160
149
148
151
159
162
159
154
153
155
157
156
150
148
155
162
170
174
175
171
164
160
160
162
163
158
126
135
147
151
152
152
155
154
150
144
143
144
144
145
145
142
144
153
163
170
172
171
170
167
163
159
160
164
169
168
167
161
161
161
166
170
169
164
158
159
162
165
170
168
159
156
158
163
161
157
122
125
138
150
167
167
158
151
146
142
143
148
152
154
151
150
152
160
162
162
161
159
157
154
154
158
164
171
171
163
160
158
163
166
169
169
167
160
155
152
154
157
157
155
154
153
152
152
154
154
132
128
143
160
168
166
153
145
140
144
150
155
157
158
156
155
155
153
150
152
157
158
153
139
133
143
158
168
168
158
151
151
159
166
168
162
153
149
155
161
163
160
157
154
154
152
146
140
143
152
145
141
148
158
165
160
151
146
144
148
151
149
149
150
153
153
152
147
147
154
164
172
163
142
130
137
151
164
166
159
152
149
155
163
166
162
154
158
169
178
179
175
172
167
162
161
158
157
154
154
151
145
147
151
155
159
160
159
158
150
145
139
137
138
142
147
150
150
156
162
167
173
170
162
156
152
154
162
166
162
157
152
151
158
164
166
168
174
175
175
172
177
183
180
172
170
177
186
177
157
149
145
145
145
149
158
167
172
166
149
136
134
139
144
144
146
155
164
169
166
158
155
160
165
169
165
162
165
169
169
161
155
155
160
165
169
176
178
173
161
158
168
178
177
170
171
182
188
179
157
133
139
144
150
150
153
161
166
163
145
134
136
150
163
165
162
164
167
170
164
153
143
144
151
160
163
163
168
174
172
164
161
164
168
168
171
174
177
173
164
159
160
165
167
167
162
164
160
158
151
127
129
143
151
153
150
149
152
153
143
134
138
155
172
177
169
161
157
157
159
155
151
143
140
142
150
163
173
178
176
166
162
164
166
166
167
171
175
176
169
160
156
157
161
169
162
150
141
144
151
140
138
145
150
153
150
148
146
149
150
149
149
160
170
172
161
151
149
152
158
159
157
153
150
153
158
165
171
173
170
163
160
158
157
159
162
166
171
173
167
158
154
154
162
170
171
162
153
151
156
162
157
151
151
156
162
159
154
157
163
167
166
165
165
162
153
150
150
158
164
162
157
153
163
177
184
180
163
151
150
155
158
157
158
160
162
159
159
158
157
156
154
153
156
166
171
170
164
158
161
164
160
153
153
168
179
184
176
169
169
168
167
164
159
159
157
154
154
160
167
166
154
148
162
186
198
186
164
147
145
154
160
165
170
172
166
156
147
145
151
156
156
153
151
153
158
163
162
160
162
150
145
145
152
165
180
193
190
174
156
145
147
152
159
160
158
153
151
153
161
165
156
150
154
171
185
185
176
166
162
162
167
171
178
177
172
161
154
148
148
150
156
154
151
149
151
157
160
163
165
144
139
136
136
141
156
180
183
163
139
129
142
156
161
157
151
146
149
148
149
155
157
157
158
159
168
179
183
187
184
179
173
174
177
178
176
174
168
160
152
152
154
157
153
153
159
168
176
176
168
148
142
132
123
120
135
155
163
153
135
137
157
172
169
155
142
140
147
151
149
149
155
160
164
161
166
173
182
186
185
181
174
173
175
175
173
172
168
167
165
163
164
159
152
151
164
183
187
178
165
146
144
136
129
127
135
148
158
155
146
151
164
175
170
158
149
150
153
153
152
154
156
158
162
159
162
167
169
166
166
168
169
170
172
171
167
162
161
165
171
179
176
161
142
135
149
167
174
169
165
138
137
142
148
150
149
151
157
162
161
152
151
151
155
160
161
158
154
152
155
159
157
153
149
152
154
155
152
149
150
156
164
166
168
169
168
160
156
156
163
172
175
167
146
131
131
140
149
159
167
136
138
145
151
151
148
148
157
167
167
149
133
126
141
157
164
161
154
150
150
153
152
152
150
148
150
148
145
147
154
159
161
160
161
170
177
172
158
149
148
158
167
172
170
159
147
141
145
159
172
147
151
146
139
132
137
143
153
161
163
155
144
139
146
158
165
163
155
150
147
148
151
157
163
165
159
152
150
155
161
164
160
155
159
170
183
185
174
158
150
154
163
172
185
190
181
171
160
163
172
167
160
140
126
128
141
148
151
152
156
160
163
164
164
166
170
167
159
153
153
158
162
168
172
172
170
167
162
161
164
165
160
156
159
166
173
176
174
169
164
162
162
167
178
188
190
183
172
166
166
171
157
138
130
145
161
164
152
145
147
157
163
166
166
170
173
169
157
155
163
172
175
171
166
166
169
171
171
166
163
161
160
160
162
163
157
157
159
166
167
165
164
164
164
166
166
169
171
167
161
167
153
143
149
165
177
167
147
133
132
138
147
155
160
162
159
152
149
157
167
171
167
159
154
160
166
169
169
166
161
156
160
166
176
175
166
160
155
152
156
162
168
172
163
149
140
151
170
170
160
156
150
147
150
155
160
160
161
168
178
181
170
159
155
160
164
157
150
143
146
152
153
151
151
152
156
159
161
161
163
169
170
167
157
157
163
166
157
140
137
151
167
174
166
152
142
137
139
147
156
146
135
134
147
162
168
162
156
160
168
173
170
166
164
168
165
157
149
145
148
153
150
147
148
151
153
154
158
161
162
160
156
157
161
170
178
178
169
155
150
157
167
173
164
155
149
146
144
150
157
143
135
134
143
154
160
153
150
148
154
157
163
162
161
161
159
157
155
157
159
157
153
149
148
151
151
150
153
154
156
154
151
158
166
170
172
171
175
178
178
170
165
162
159
157
159
159
157
153
159
149
143
137
133
133
140
147
150
151
153
156
157
152
153
153
153
155
162
167
170
164
159
150
147
151
154
150
149
146
146
152
158
166
168
165
155
158
173
191
191
174
159
152
152
157
163
162
157
152
151
161
157
141
131
127
134
144
151
158
163
159
154
150
148
148
149
157
164
176
180
169
159
148
148
157
162
158
152
144
141
147
156
163
163
160
156
161
174
183
181
171
160
152
150
151
153
158
157
152
148
169
164
154
140
134
138
145
151
155
158
158
155
153
152
150
152
153
159
170
173
164
151
145
150
162
169
166
158
152
145
142
148
155
158
160
159
163
168
166
167
171
173
166
158
149
149
157
162
161
156
158
157
152
147
150
150
147
144
144
145
151
156
158
158
158
154
152
151
152
154
153
148
149
158
166
167
165
162
160
156
147
142
151
159
161
158
154
150
153
164
180
189
185
173
164
161
170
173
170
166
150
141
139
144
152
152
145
135
130
135
149
157
162
162
162
159
153
145
138
140
150
154
157
160
161
158
157
159
161
161
157
154
157
162
162
157
151
149
156
167
179
182
176
170
172
177
177
172
164
158
158
147
139
142
150
152
145
135
131
141
151
155
158
159
166
168
159
145
135
143
156
163
161
155
151
148
152
156
157
162
164
166
165
165
161
158
157
160
166
168
162
148
135
138
154
172
174
159
143
147
177
167
151
142
148
152
151
144
141
145
149
148
150
153
168
176
168
152
144
150
162
165
160
153
150
153
157
157
159
165
167
167
166
162
158
157
158
163
169
167
152
123
101
105
128
149
156
143
138
150
174
167
150
139
144
153
157
154
150
146
143
143
148
158
171
177
169
158
155
158
163
163
161
158
159
162
162
165
167
171
169
162
154
152
153
154
157
161
167
169
158
133
112
109
125
142
146
140
137
151
150
145
138
134
139
149
154
155
153
146
143
143
152
162
168
166
161
158
158
161
162
160
162
162
163
163
166
175
178
177
168
157
146
148
152
151
152
156
164
166
163
151
138
135
143
153
156
148
142
149
137
140
136
136
137
141
144
147
147
147
147
151
156
162
161
154
155
155
157
158
160
157
159
157
157
161
169
183
186
179
165
156
153
157
156
149
149
155
161
159
149
140
140
143
154
163
168
161
155
153
143
145
142
140
140
138
139
142
144
146
151
157
160
162
160
157
152
149
144
144
146
151
152
156
158
166
174
184
184
174
164
164
171
173
159
146
145
155
160
151
133
121
131
146
156
165
168
164
163
162
147
148
146
144
142
139
141
145
147
147
151
157
163
165
161
157
150
145
140
133
129
131
145
162
175
177
169
170
169
166
165
171
184
181
163
146
143
154
159
153
138
132
140
152
161
164
162
157
158
159
137
141
144
146
142
136
141
154
156
153
153
160
164
162
152
144
143
148
146
135
125
125
140
163
178
172
155
147
151
156
160
169
178
177
167
156
155
156
157
157
158
160
161
161
162
164
162
155
150
151
132
136
144
147
143
134
140
151
162
157
155
158
160
153
140
132
134
149
154
148
134
132
141
153
157
149
140
137
144
151
157
165
173
172
168
167
167
160
154
158
167
175
172
165
161
162
164
159
155
154
139
145
148
147
146
145
146
153
154
156
155
155
157
151
141
137
141
150
156
150
148
147
150
145
132
128
135
142
147
151
158
168
174
171
165
165
165
161
155
156
166
174
174
166
161
161
163
161
160
165
157
154
146
142
148
150
150
148
146
151
156
161
160
156
158
164
164
161
157
152
153
160
160
148
134
131
142
147
149
151
159
168
172
167
158
160
165
166
162
156
155
157
161
162
162
162
160
160
161
167
159
154
145
139
144
151
150
151
151
159
166
167
162
159
161
174
183
177
164
157
158
164
166
159
153
150
152
153
148
148
153
160
157
155
155
162
173
179
172
162
155
147
147
153
160
165
165
162
159
161
159
156
157
154
151
150
152
158
164
170
171
166
156
145
147
161
175
177
166
158
162
168
167
161
155
158
164
160
146
135
135
145
152
154
158
167
175
179
174
173
169
160
150
150
156
166
172
168
163
160
168
172
176
168
159
156
159
166
168
170
165
157
143
137
138
150
159
156
148
148
159
169
167
154
149
159
167
164
143
126
129
144
154
158
157
161
163
165
168
171
175
171
161
155
158
168
172
173
170
170
173
187
185
171
162
160
167
170
168
164
156
152
144
142
150
157
158
144
135
139
155
170
169
157
150
155
160
155
144
132
135
150
157
159
151
148
152
158
161
162
162
166
167
171
174
171
169
168
171
172
167
176
170
161
159
165
171
172
169
165
159
159
159
160
167
168
159
148
142
148
160
168
171
169
164
159
156
150
151
157
156
158
163
159
155
151
152
156
157
154
148
155
173
187
187
172
160
157
161
165
152
148
143
150
161
171
173
170
166
163
159
159
162
166
166
160
151
150
156
162
164
165
168
173
177
171
161
155
162
171
174
173
172
174
172
169
166
160
155
152
151
166
181
191
184
170
159
158
160
160
150
136
133
147
164
177
176
170
159
155
152
152
158
162
156
142
134
134
147
159
162
161
162
170
176
175
165
160
166
173
177
177
178
179
177
174
167
162
155
157
169
182
188
187
175
168
165
172
172
167
167
157
148
147
160
170
169
158
153
148
150
151
157
159
148
134
123
131
143
154
157
157
160
165
167
165
159
156
157
158
160
166
168
168
165
161
157
157
164
168
173
176
176
173
169
170
179
180
182
174
174
176
166
146
140
144
149
146
145
146
156
166
166
157
144
133
134
145
159
162
160
159
161
164
160
155
151
151
151
148
145
148
151
154
153
148
151
162
176
177
172
162
158
163
168
174
177
177
172
169
167
171
164
143
127
126
134
140
142
144
153
164
166
157
146
141
151
167
175
172
162
159
161
162
155
147
149
158
163
158
153
149
151
155
155
158
167
182
187
178
168
160
163
168
168
169
175
175
166
158
143
153
154
143
131
131
138
146
145
142
144
148
155
155
151
150
158
167
169
162
153
152
154
151
148
142
150
165
175
173
166
166
167
166
168
174
191
198
188
170
163
167
177
174
165
164
175
178
170
158
135
147
155
156
149
147
151
154
152
145
142
145
152
155
154
155
158
157
151
142
136
140
144
140
136
138
148
162
168
169
166
166
170
169
171
177
190
189
171
158
155
163
172
169
163
166
178
189
181
166
140
147
157
166
166
163
156
151
148
144
145
147
151
153
156
162
160
150
145
142
145
149
145
137
130
138
150
162
164
158
158
157
161
164
169
170
167
162
158
158
157
157
157
157
161
167
177
181
175
168
147
147
153
160
167
168
158
146
140
140
143
144
145
149
157
164
158
148
143
152
167
172
161
144
142
153
166
171
170
164
156
148
150
159
168
164
150
145
154
166
170
164
158
158
165
169
168
163
161
165
148
147
143
145
152
161
160
152
143
139
141
144
147
152
162
166
157
146
141
152
168
176
172
165
165
172
177
180
178
172
158
150
148
156
165
162
150
150
157
163
167
171
176
182
180
173
166
159
160
164
142
146
148
150
151
153
155
156
156
148
145
148
154
164
170
169
161
152
147
149
156
167
173
179
183
180
179
177
173
168
157
156
156
161
165
164
163
164
162
159
159
172
188
198
191
177
167
164
166
165
130
146
166
176
163
150
146
155
163
162
154
154
161
172
175
173
169
165
161
155
154
159
167
172
175
172
173
173
167
158
154
159
165
170
168
168
175
180
174
161
157
166
181
187
180
167
163
164
170
165
127
141
165
181
172
154
147
151
160
161
155
154
160
171
177
178
176
172
166
160
158
157
152
148
145
154
167
175
172
164
158
160
165
166
165
168
176
181
175
162
157
160
166
163
156
152
157
162
164
161
138
141
152
161
163
162
157
153
151
151
152
154
159
164
168
169
171
167
162
161
162
158
148
135
133
148
169
181
185
178
168
161
160
159
160
162
165
165
161
156
156
158
157
152
150
152
161
163
160
158
151
154
151
149
159
166
165
157
148
148
156
163
160
153
148
153
155
155
157
162
165
162
152
145
148
163
182
187
184
176
168
160
159
160
160
158
152
148
149
154
159
160
156
151
154
164
167
159
154
157
158
157
148
148
160
174
178
168
157
154
161
165
156
146
144
148
152
153
156
162
168
168
159
160
167
179
189
187
179
168
158
161
164
167
166
161
153
151
154
160
162
160
154
150
152
161
161
152
151
159
153
143
141
143
161
178
182
177
162
157
156
157
152
148
150
157
154
153
154
159
168
170
166
162
161
165
177
182
180
170
161
164
167
170
172
173
175
174
171
165
161
157
151
146
146
148
152
156
158
163
146
143
141
143
150
162
166
160
147
139
145
152
157
157
154
156
155
156
155
156
164
169
171
162
147
141
154
175
187
189
179
168
163
166
172
182
190
188
176
167
161
156
149
141
141
151
167
178
178
166
146
155
155
147
142
142
146
140
130
125
140
159
172
167
154
142
145
151
157
157
163
169
173
168
152
139
146
169
190
195
185
170
162
164
171
181
185
183
175
170
165
162
153
143
145
163
185
192
182
163
145
155
155
150
145
143
145
144
140
142
149
163
175
170
155
138
135
143
153
160
163
168
172
169
160
154
154
165
175
174
170
167
168
170
171
168
166
166
170
173
175
170
163
153
149
161
173
175
166
161
143
142
143
149
155
155
154
159
162
163
159
157
159
162
157
144
137
138
149
159
164
162
162
158
158
162
164
161
157
149
153
164
176
178
172
163
156
157
161
164
170
173
171
164
154
151
154
157
163
170
145
140
141
149
155
156
154
157
165
169
162
153
145
148
153
147
141
143
150
155
156
152
148
147
155
162
165
155
144
141
148
161
170
172
174
171
165
155
144
144
158
170
178
173
161
153
158
166
179
190
157
158
150
152
154
151
144
140
145
153
157
155
149
148
148
147
145
148
153
154
151
141
142
152
162
165
159
149
143
146
155
159
159
163
175
187
179
158
137
134
152
167
178
176
171
168
176
187
194
195
173
168
155
146
158
162
154
140
136
144
151
160
163
162
155
151
152
153
154
153
152
153
158
167
172
169
161
154
152
159
163
162
158
161
173
181
176
157
147
145
157
169
176
176
178
179
185
189
187
175
176
155
139
142
166
180
175
161
149
144
145
150
159
166
171
171
167
157
154
154
160
170
177
178
175
169
163
162
163
165
166
164
162
164
170
164
155
151
150
158
165
171
173
177
177
178
183
177
167
152
171
139
125
141
166
184
180
165
153
146
137
134
144
160
172
177
174
165
158
159
165
173
178
177
172
167
165
166
165
161
158
157
164
179
181
166
143
131
138
153
165
168
171
174
172
173
179
178
163
146
146
158
163
160
152
147
151
156
161
160
159
160
164
168
172
171
164
159
158
162
167
162
156
158
168
179
180
169
159
157
161
164
161
159
161
167
165
153
140
142
156
169
176
172
169
166
161
158
158
161
147
165
175
171
154
145
146
153
157
155
156
166
174
178
176
171
159
151
145
150
158
161
158
160
168
179
178
171
162
163
165
163
164
164
163
165
167
165
161
158
157
163
165
169
169
164
158
147
143
153
155
166
168
159
145
140
145
151
149
148
153
166
175
169
160
155
152
154
148
150
157
163
164
161
160
162
164
164
162
163
162
165
169
171
167
158
154
168
180
177
163
154
159
168
172
164
155
143
139
147
158
151
142
131
129
138
147
151
149
149
157
165
166
153
136
132
147
162
168
166
163
162
164
156
152
152
151
154
156
155
157
164
172
176
166
151
145
161
180
181
168
158
159
169
176
168
157
145
140
147
149
138
125
117
126
139
150
154
161
163
163
161
156
144
128
129
148
168
185
182
168
155
149
153
156
158
157
155
151
148
150
158
167
171
164
151
146
157
168
171
167
165
165
169
167
164
159
153
150
150
149
146
138
132
134
141
147
151
151
157
158
155
152
146
144
146
158
171
179
177
165
151
149
158
165
170
168
163
155
146
143
150
158
166
164
156
154
158
158
158
160
164
168
168
167
164
163
162
159
154
151
158
158
153
145
143
144
139
136
140
147
154
158
160
164
169
166
159
153
156
157
160
163
166
170
173
172
167
158
143
134
140
157
169
168
162
158
159
158
156
157
160
166
177
177
176
167
163
159
154
151
160
166
161
151
144
142
136
132
135
148
164
174
170
170
170
161
150
138
142
156
166
171
170
167
168
169
163
153
139
135
148
164
184
180
167
160
160
165
162
157
157
163
173
176
173
168
160
154
154
151
158
161
160
153
147
144
142
139
142
152
167
174
164
161
156
155
150
143
147
157
164
162
157
157
162
167
161
148
137
140
161
180
188
180
167
159
162
165
163
156
146
139
141
148
159
166
162
160
162
158
161
159
156
155
154
152
148
147
147
157
163
159
151
145
150
155
158
157
155
159
158
156
152
152
163
168
161
149
141
148
165
177
182
173
163
158
160
162
158
149
131
114
111
125
146
165
174
174
173
167
164
155
149
153
158
158
156
152
156
161
163
158
152
150
154
158
161
157
154
155
158
158
154
155
157
163
161
156
150
154
159
160
162
161
161
159
161
162
157
148
132
119
117
129
152
167
174
171
170
165
161
148
143
146
154
159
161
159
164
169
169
164
160
160
163
163
159
150
148
154
159
161
156
151
149
151
163
168
168
160
151
142
146
157
163
164
163
163
164
160
153
146
146
148
156
161
157
153
156
153
158
150
141
139
141
147
157
161
166
170
171
166
162
163
165
163
157
151
151
158
158
156
151
146
146
154
168
176
175
161
147
139
150
160
164
167
165
166
168
164
159
158
156
156
160
158
155
152
155
149
156
153
142
136
134
143
149
151
153
158
160
161
160
159
160
156
153
157
165
164
153
146
143
146
152
160
170
173
168
158
152
156
167
168
164
161
162
164
164
159
153
151
149
153
161
164
164
163
158
150
153
150
143
138
140
146
149
146
144
149
158
164
162
155
148
143
147
158
166
163
147
141
146
155
159
157
155
154
154
153
155
169
178
171
163
151
155
157
156
156
150
144
142
150
164
172
171
163
159
146
148
148
147
145
151
162
164
156
147
152
164
173
169
153
137
135
146
153
158
148
142
145
161
169
162
149
144
147
151
153
157
166
170
167
164
161
156
153
154
161
159
149
144
151
166
175
169
156
153
143
147
149
152
152
155
164
173
170
156
152
161
172
170
160
147
145
151
149
140
140
144
157
167
163
155
145
143
148
153
159
163
162
159
162
170
173
161
152
154
168
176
167
153
151
161
166
163
158
160
149
150
153
154
154
154
159
163
163
159
148
146
155
164
170
171
169
162
145
133
139
160
166
163
151
144
146
147
148
152
161
168
165
159
160
171
176
164
151
153
169
182
179
167
156
157
160
161
165
172
160
153
143
141
148
152
152
151
149
152
149
146
148
155
170
183
184
164
144
134
145
162
165
153
142
140
148
148
145
146
155
166
164
157
157
163
168
164
156
155
160
169
172
171
169
163
158
156
161
173
168
155
136
130
146
155
151
144
140
151
162
163
152
147
154
168
175
165
149
140
147
160
158
149
140
141
147
149
144
143
148
156
156
153
154
158
165
166
164
162
160
158
157
166
177
178
163
152
148
161
170
159
145
142
153
163
160
157
153
163
171
168
152
140
138
148
160
161
153
149
157
159
157
147
137
138
147
154
149
146
146
151
155
156
157
161
166
167
167
169
168
158
150
154
168
176
169
156
147
157
170
166
162
159
164
171
173
172
172
172
168
155
145
141
147
154
157
149
147
149
159
162
159
148
135
139
152
162
161
153
151
156
164
166
167
168
171
170
167
165
164
158
153
152
161
175
173
166
157
159
165
170
167
167
169
176
180
179
177
173
163
151
144
156
169
176
161
148
138
145
159
164
164
156
149
153
161
167
166
158
154
156
163
167
171
173
176
173
165
156
151
153
159
165
174
179
177
170
160
158
156
164
166
167
169
172
171
168
167
169
164
156
155
164
175
175
164
151
148
154
162
167
168
169
167
167
165
166
165
157
143
139
147
159
170
175
173
169
161
153
150
157
169
184
191
186
176
163
157
157
153
158
158
160
164
167
164
160
160
161
160
157
160
164
163
158
153
150
156
162
163
166
168
173
175
168
163
162
166
159
144
133
137
154
171
176
168
155
150
156
168
182
187
186
185
180
173
164
161
162
159
160
150
150
161
171
169
163
158
154
151
149
153
158
157
148
139
136
146
154
157
157
161
168
171
164
157
158
168
174
164
151
148
159
169
172
162
150
146
162
187
200
191
176
163
165
173
179
177
173
170
164
149
144
157
174
172
161
154
149
146
137
136
146
154
151
145
142
147
152
148
148
154
164
169
162
154
155
166
177
179
175
171
167
168
165
160
158
160
169
181
181
172
159
152
161
177
189
191
181
176
171
155
145
157
168
164
148
143
145
150
142
134
136
148
156
163
165
163
159
150
145
151
162
165
163
157
157
163
166
173
174
176
173
167
160
161
173
182
178
167
155
152
158
165
172
178
184
181
174
172
169
161
157
159
162
153
143
140
146
151
148
143
139
148
155
166
173
171
159
147
145
150
156
155
154
157
162
163
157
157
167
174
172
164
159
169
187
194
181
165
156
162
170
175
173
173
166
161
160
169
169
164
159
154
151
153
153
153
150
149
150
153
154
151
149
153
155
151
143
140
145
154
155
149
146
149
158
160
156
160
169
174
170
162
162
179
194
192
177
169
177
192
190
177
168
170
166
158
154
167
171
167
155
137
133
149
164
167
156
149
149
154
156
155
154
150
146
141
136
139
151
163
167
156
144
138
140
146
156
169
176
173
166
162
166
180
190
181
168
168
181
193
188
174
168
175
180
170
159
166
172
167
152
137
137
150
159
164
157
151
150
152
155
159
164
163
154
150
150
159
168
172
173
171
158
148
141
146
159
171
172
165
162
164
168
168
167
165
162
159
159
160
163
167
171
179
180
172
167
162
168
162
149
147
153
154
152
149
150
152
154
154
156
165
174
170
162
158
162
169
174
171
170
173
174
170
164
165
168
168
159
151
156
164
168
156
148
155
162
157
143
136
145
165
171
167
161
160
167
156
162
157
150
152
157
154
146
140
142
153
159
162
165
171
177
167
155
143
151
163
168
167
166
170
174
175
172
174
173
167
155
147
152
162
163
154
148
154
161
159
150
147
158
169
173
163
151
156
165
150
160
165
163
158
152
148
144
145
150
159
164
164
164
166
167
161
148
136
138
150
161
168
171
171
168
165
163
164
167
162
158
155
154
155
157
155
157
159
159
160
168
176
186
184
175
163
157
161
169
146
159
178
184
170
153
142
148
161
168
174
168
159
156
154
159
161
157
148
147
152
161
169
177
173
166
165
162
158
153
154
159
163
161
154
151
156
161
159
156
160
174
191
191
180
169
160
164
170
175
145
154
173
185
179
162
155
156
165
176
176
166
155
152
154
162
167
165
158
154
158
161
164
165
159
162
168
170
165
155
152
157
163
164
159
157
160
163
158
153
158
169
177
171
157
154
159
173
176
173
145
149
158
161
164
167
167
165
163
162
162
159
150
148
153
165
171
165
155
155
161
163
157
143
143
152
172
182
180
172
160
158
160
163
165
169
173
169
159
153
156
165
170
159
148
151
166
179
176
165
148
158
159
148
143
152
166
166
155
149
148
149
142
132
138
154
166
162
154
155
164
169
161
141
135
148
173
185
184
175
165
161
161
163
166
173
177
178
172
165
167
170
171
164
160
166
173
177
168
158
154
163
159
145
133
139
152
159
156
153
154
152
140
126
131
151
166
167
158
156
165
172
166
150
143
150
171
178
176
164
158
161
164
163
161
164
176
183
183
176
170
172
173
169
169
167
167
162
158
156
158
162
157
146
144
146
149
147
153
161
169
165
153
143
149
163
171
170
161
157
163
168
168
160
148
147
157
163
157
152
154
158
160
158
155
163
178
187
183
172
164
162
163
164
158
154
152
152
154
156
161
164
161
163
166
163
146
135
138
156
172
174
167
158
158
165
169
167
161
159
165
172
175
167
155
146
144
148
153
154
153
150
143
144
152
170
185
186
177
167
161
158
152
146
143
144
151
156
160
158
161
171
174
175
172
164
143
127
128
143
165
171
169
161
157
152
152
154
158
161
168
175
183
181
171
154
142
147
156
166
164
152
142
144
157
174
188
186
176
168
165
163
157
148
146
150
159
164
166
160
160
163
165
163
159
150
142
136
138
149
164
169
167
164
158
146
145
146
153
159
165
172
180
182
177
168
162
167
173
174
170
163
164
167
165
171
179
184
181
174
170
169
165
165
162
161
167
169
167
162
159
150
144
145
142
142
141
147
158
164
171
172
170
167
163
155
147
146
149
153
157
161
170
170
169
173
179
181
175
165
159
168
180
180
165
159
165
178
182
174
166
166
168
170
167
168
174
175
176
172
157
142
138
142
150
150
146
149
160
172
178
176
172
168
165
160
150
148
150
151
153
158
161
161
158
164
170
173
160
147
147
163
174
172
160
153
158
170
167
162
161
164
166
162
159
166
183
194
195
186
156
146
144
153
165
168
157
154
157
166
175
177
173
167
159
150
149
150
153
155
156
157
156
157
157
158
158
155
144
144
152
161
163
164
161
164
162
158
152
153
162
171
168
155
146
155
180
198
199
186
156
147
143
155
172
176
169
158
157
160
163
169
170
165
157
150
150
155
157
158
160
161
163
165
167
164
157
147
150
161
168
167
161
163
172
179
173
159
150
155
168
178
180
169
156
155
168
183
185
176
156
139
134
146
163
168
166
164
162
160
153
154
158
165
170
170
167
162
158
157
161
170
176
179
173
168
158
157
164
179
182
171
163
163
174
179
174
162
161
161
168
176
186
189
182
177
171
173
172
169
159
143
145
153
160
161
162
168
170
163
148
141
147
163
173
174
174
165
156
157
166
180
186
180
168
161
158
163
168
174
172
163
157
156
161
162
157
157
160
164
165
165
170
184
194
195
190
180
174
166
149
164
163
151
136
128
136
146
147
138
136
145
162
178
187
186
175
168
170
175
172
162
151
154
163
171
169
160
154
156
159
162
163
163
162
159
154
153
156
159
163
162
156
154
151
156
158
164
167
166
162
189
191
161
126
110
126
150
159
150
145
157
173
183
184
180
174
170
168
167
162
157
153
155
164
166
160
152
155
164
177
180
171
165
154
148
152
162
171
173
166
162
157
153
147
149
157
160
161
159
179
196
192
167
134
124
138
153
154
148
150
164
175
173
162
159
165
170
167
158
156
155
158
158
157
153
150
150
158
170
180
175
170
163
154
146
148
165
179
179
165
159
160
162
160
156
156
155
156
157
168
172
175
165
156
153
153
154
149
146
152
166
173
158
133
129
148
170
176
165
157
152
156
157
153
150
149
154
160
162
161
164
165
163
157
147
142
153
168
171
164
161
166
172
172
166
161
160
161
162
142
143
151
161
167
168
161
154
151
152
159
165
162
145
123
117
140
165
182
174
160
150
152
156
159
158
156
158
157
152
151
158
165
167
159
146
138
139
148
156
160
164
171
176
175
167
165
166
167
165
129
133
145
156
161
161
154
149
148
155
159
161
155
147
139
141
148
161
168
171
167
165
167
167
166
164
162
160
156
149
147
157
168
171
163
150
144
148
153
153
153
159
169
176
173
167
164
165
163
154
144
153
156
154
148
145
145
142
142
146
153
158
158
157
160
167
165
158
152
158
170
183
181
176
170
167
167
163
154
144
142
155
167
173
167
158
159
168
171
161
152
152
164
180
180
170
159
152
151
150
145
158
162
157
146
138
145
149
146
141
148
160
165
163
164
167
167
160
148
152
164
179
178
173
167
170
170
164
152
142
137
149
163
172
168
162
161
168
170
164
155
151
164
178
179
167
156
148
152
156
126
139
155
156
149
144
152
156
152
144
145
156
161
158
147
146
156
166
164
160
159
160
158
155
158
167
174
167
154
144
141
155
163
171
168
160
153
152
153
155
156
162
163
158
152
150
156
163
169
174
117
124
141
152
156
155
153
152
148
144
146
153
158
149
133
129
150
170
181
172
162
155
151
148
148
159
168
171
160
149
149
163
173
176
171
162
153
148
148
150
154
158
153
138
125
133
159
181
188
180
141
138
141
149
158
160
153
144
144
151
162
166
159
147
137
140
153
169
177
171
164
161
156
149
143
143
150
158
155
153
155
162
168
175
174
173
165
160
156
154
151
150
144
132
128
139
162
180
182
173
165
160
153
150
152
154
154
149
154
161
169
172
162
152
151
159
165
167
162
162
162
162
159
151
143
138
135
138
147
155
157
154
155
163
172
176
172
166
162
162
158
151
148
147
149
154
160
166
166
165
163
160
155
149
144
146
157
167
168
166
166
159
156
151
156
164
167
165
162
162
163
159
154
148
147
144
140
138
145
156
159
155
152
156
167
171
167
163
162
168
173
170
160
158
158
154
157
161
163
163
151
152
149
143
140
147
163
172
168
159
149
145
144
148
152
156
156
157
167
179
179
163
148
143
147
149
146
144
147
155
159
158
159
164
166
163
153
151
154
162
172
175
169
157
150
149
154
160
164
161
154
147
142
138
141
154
169
170
154
152
151
153
148
148
151
149
146
150
169
192
195
174
152
144
148
149
148
147
150
155
157
159
166
168
167
160
153
146
147
153
166
172
165
151
145
149
156
158
156
150
160
151
143
138
143
158
172
173
158
156
160
168
166
160
157
154
154
154
167
184
187
170
159
154
154
153
151
154
158
163
163
161
160
162
165
169
166
155
146
149
161
170
160
148
147
154
161
159
153
152
162
157
152
146
148
154
167
176
173
166
162
164
163
163
166
173
171
169
163
161
158
162
165
164
163
159
158
161
169
175
175
164
155
151
162
176
180
163
147
149
166
176
165
149
148
155
162
164
162
167
161
160
158
156
151
152
158
169
173
168
154
141
143
157
170
186
181
168
152
143
145
158
165
166
165
164
164
162
164
170
174
167
157
151
159
177
180
162
148
153
173
185
176
159
150
150
158
167
179
183
165
160
157
157
157
156
152
156
165
163
150
134
136
150
166
175
168
146
132
129
143
158
162
160
160
163
164
157
149
151
159
165
160
155
157
165
167
157
150
157
172
182
178
168
157
151
152
162
175
181
169
160
148
148
157
165
159
154
154
159
160
154
151
149
154
154
144
134
128
135
149
159
160
156
153
155
157
154
146
145
152
161
163
161
156
154
150
148
149
158
166
169
169
167
165
158
151
151
157
171
166
160
145
145
159
171
170
162
158
166
170
166
159
153
149
147
142
141
151
157
163
164
160
154
147
145
149
153
155
154
156
164
172
171
162
154
146
144
147
155
162
164
163
162
164
164
156
151
154
164
162
158
146
144
160
172
177
172
171
173
174
170
164
164
167
159
155
150
160
168
168
164
158
153
145
143
147
159
171
175
173
176
183
186
177
163
153
147
147
152
157
159
159
156
163
167
168
165
161
162
163
158
147
147
161
171
173
170
170
172
172
170
167
176
181
177
162
154
152
156
157
156
154
150
146
147
156
169
181
182
176
176
180
183
180
176
171
166
162
155
155
154
157
158
164
172
178
175
167
161
161
164
161
159
163
165
161
158
160
165
166
163
165
169
178
174
165
156
152
152
157
156
154
151
151
155
163
170
173
166
157
154
160
168
174
174
173
171
168
167
164
159
160
161
172
181
183
175
167
162
155
170
174
173
167
162
156
154
157
159
156
156
159
160
160
157
157
156
158
159
160
159
160
158
157
157
160
161
162
156
143
138
140
155
166
169
163
160
163
171
179
177
168
161
168
172
174
168
162
168
155
168
173
172
169
165
160
157
158
156
148
144
148
153
158
150
144
152
159
159
157
156
161
166
164
158
152
154
162
166
161
148
145
155
163
166
161
152
150
162
179
185
172
156
146
150
155
160
164
171
168
167
164
167
171
169
159
152
152
156
149
140
138
147
162
160
151
150
154
159
156
151
159
169
171
161
151
154
166
180
181
176
169
167
167
167
162
157
154
159
165
171
165
153
144
144
152
160
166
170
175
168
159
166
176
175
155
137
144
159
158
143
133
142
162
171
165
160
158
161
161
158
160
167
168
163
159
160
164
173
179
182
183
181
171
165
161
163
166
162
158
154
155
160
160
159
157
161
165
167
173
164
160
170
186
187
166
146
149
162
161
151
139
142
158
169
164
157
157
160
165
164
161
159
158
161
163
164
159
155
157
168
177
176
168
158
156
162
170
167
162
157
159
167
167
164
161
162
162
166
167
160
159
169
179
181
174
168
165
167
161
154
151
150
153
159
153
150
151
156
165
168
164
160
156
161
159
157
150
149
154
164
170
166
157
153
155
162
166
167
170
174
175
169
163
160
160
162
161
162
167
162
158
154
150
151
156
168
172
169
163
157
155
155
153
153
153
152
154
160
167
173
178
181
176
165
153
141
140
154
169
176
171
162
156
156
160
164
166
170
173
180
179
169
161
159
162
163
159
158
166
168
161
150
133
130
143
157
166
171
167
162
158
156
157
157
161
162
165
167
169
173
180
187
185
171
150
139
143
164
179
183
169
160
158
160
162
164
166
168
167
166
164
165
167
168
169
165
158
156
163
172
166
155
142
138
144
152
160
167
168
166
162
159
161
165
168
173
171
168
165
165
165
168
167
164
150
144
157
170
179
174
157
156
162
167
165
162
162
163
159
150
145
155
168
173
168
161
156
156
165
172
171
164
156
154
152
153
155
157
163
167
166
163
160
166
170
173
166
158
155
152
150
147
144
145
145
146
160
172
177
167
151
152
165
178
179
169
162
160
156
145
138
148
161
167
163
156
156
161
162
167
172
166
160
156
157
156
155
154
160
163
159
152
147
152
162
164
159
152
147
148
148
147
142
141
140
144
157
168
173
166
157
155
165
179
181
174
164
158
156
152
149
153
157
157
157
154
158
167
156
157
162
163
161
160
159
159
162
165
166
161
150
135
129
134
145
153
152
149
149
152
155
157
151
148
146
150
155
161
163
163
163
161
161
162
163
161
161
157
159
164
167
166
161
157
156
154
162
173
151
151
153
158
163
166
165
160
162
168
169
159
146
135
132
137
143
141
144
148
155
162
164
165
165
162
162
162
160
154
151
156
163
163
162
158
157
159
159
160
161
165
169
171
168
162
162
163
171
176
150
153
153
153
162
166
166
164
162
160
160
154
145
142
150
156
153
143
137
146
160
170
171
167
160
164
168
171
163
153
147
151
159
166
169
171
175
173
170
161
158
163
169
172
169
168
171
180
181
172
152
165
165
152
139
146
162
172
167
155
151
150
144
145
153
167
174
161
146
147
161
177
175
163
149
151
163
166
161
150
148
154
160
165
171
177
185
183
173
161
156
164
172
174
171
169
178
187
185
167
152
168
169
148
120
121
146
169
172
165
159
157
150
145
149
168
183
180
162
150
154
167
169
155
144
145
154
158
153
147
149
156
160
160
160
165
174
180
173
161
157
165
175
176
169
168
172
180
178
163
156
163
162
147
130
124
133
147
162
176
182
176
165
151
153
170
183
186
166
152
142
147
153
154
150
148
151
153
151
147
149
153
155
150
147
157
170
176
172
163
160
167
173
172
166
159
158
160
161
158
160
159
155
155
157
149
137
135
152
175
189
180
165
159
164
174
175
169
161
155
150
150
156
162
163
162
157
152
150
150
151
151
145
144
148
161
170
173
168
164
166
169
170
167
165
161
159
158
158
157
165
160
155
162
173
171
151
138
148
167
176
166
158
159
167
171
166
156
155
159
165
167
168
171
176
172
163
154
151
158
161
160
155
158
162
168
171
168
162
164
169
171
169
165
166
167
166
164
164
158
167
161
154
158
164
164
156
148
152
162
165
162
156
160
165
169
165
156
154
158
164
167
166
169
171
170
167
163
162
166
173
177
181
178
170
167
165
165
163
164
166
169
168
166
168
171
172
173
170
164
162
153
144
142
141
145
146
151
155
159
161
163
162
163
165
167
166
164
158
156
158
161
165
163
160
160
166
172
175
172
171
181
188
181
162
149
154
166
172
170
164
164
165
164
166
170
175
179
176
167
153
142
135
134
139
146
150
156
160
162
164
165
166
167
168
168
170
168
161
158
160
167
171
164
155
152
164
180
179
168
165
170
177
170
150
140
152
170
179
176
167
163
161
157
157
169
177
181
176
166
147
133
132
141
161
169
174
181
180
174
168
166
166
167
169
171
173
169
163
162
166
172
170
161
153
153
162
174
171
166
162
163
165
163
156
154
157
166
172
173
174
175
166
157
150
161
176
179
170
161
143
132
135
148
167
178
183
187
186
178
169
163
163
165
169
173
174
171
166
164
167
168
163
160
160
164
166
161
161
165
168
167
163
165
174
177
172
166
166
169
176
183
181
171
162
161
167
169
166
161
141
141
148
156
153
148
151
166
170
166
163
161
162
165
166
171
177
175
168
165
163
163
162
165
174
177
171
162
160
167
173
171
160
160
170
181
185
183
174
169
168
177
185
188
180
168
165
166
166
168
146
160
173
172
147
127
131
151
165
161
158
159
164
167
162
156
157
163
165
165
167
170
168
166
169
169
168
164
164
171
174
168
152
138
143
161
178
187
184
171
163
161
169
181
184
181
173
172
173
176
150
151
149
140
140
141
145
151
151
148
150
157
171
182
184
177
169
162
162
162
155
148
148
153
160
160
154
149
147
150
151
156
166
172
169
158
155
157
168
167
160
152
142
140
137
141
152
166
173
165
159
168
163
149
136
133
145
158
164
160
156
164
175
179
178
173
170
169
172
166
156
146
145
149
154
147
131
124
141
161
172
177
172
169
161
157
158
163
171
170
166
163
160
153
140
142
157
170
176
168
168
177
174
162
145
141
149
159
161
156
153
163
171
174
171
173
176
185
183
169
157
148
143
144
145
138
128
127
145
167
178
173
160
152
153
156
162
168
177
172
166
164
166
168
161
161
163
172
177
171
164
172
181
184
175
165
156
155
151
146
146
154
164
165
161
162
175
188
187
169
156
149
151
150
149
148
148
152
159
162
162
151
144
143
149
153
159
163
165
161
159
161
169
175
175
171
168
174
177
170
144
152
174
190
195
183
167
157
152
150
150
157
160
160
154
152
161
175
178
168
160
160
163
166
163
161
161
162
160
155
149
147
147
149
152
148
145
145
145
147
152
161
174
178
173
166
166
175
176
164
139
143
156
172
178
175
163
158
154
158
160
162
158
154
152
150
153
159
159
165
169
179
181
172
165
162
161
161
158
153
151
157
164
162
153
144
140
142
149
153
162
174
182
183
169
158
158
165
168
155
150
151
153
152
149
149
150
150
153
153
159
161
159
156
153
157
162
157
149
160
171
182
179
163
155
160
162
161
158
158
158
158
161
157
150
147
147
157
169
175
177
178
185
187
177
164
156
155
158
155
157
160
159
148
135
133
141
149
146
141
145
156
160
157
150
154
161
162
159
157
163
164
162
156
158
168
171
167
163
162
158
154
143
141
145
148
149
154
165
169
175
176
179
182
182
175
167
159
158
156
146
149
154
151
145
138
147
153
149
134
128
137
154
156
149
145
159
171
173
163
155
150
151
152
156
169
172
170
167
165
161
157
145
144
149
153
148
143
145
153
163
172
173
163
159
163
169
170
167
161
140
130
137
150
157
155
151
150
147
135
128
132
147
154
152
149
160
175
184
178
162
155
154
150
147
148
155
162
167
167
167
166
167
167
165
161
154
147
147
151
159
170
169
149
133
134
153
169
169
162
146
135
140
151
161
161
153
143
141
143
142
142
146
151
153
157
162
175
186
186
181
168
159
150
141
136
140
150
160
163
167
169
174
176
174
169
162
160
158
158
160
164
163
148
132
129
145
160
164
161
153
150
152
154
156
155
152
148
150
151
147
145
145
144
147
155
161
171
178
183
179
166
158
154
151
147
144
142
146
156
162
162
162
164
169
169
165
162
160
160
156
152
152
155
154
153
157
160
163
163
149
146
151
152
147
147
156
167
168
161
148
142
141
140
141
145
153
161
168
166
163
159
154
160
168
167
155
143
144
153
159
160
155
156
160
164
161
157
158
158
156
152
151
158
165
161
160
164
167
166
145
140
143
144
142
147
162
172
169
161
150
143
142
146
150
152
150
152
152
163
164
162
159
168
174
173
163
152
151
156
160
161
157
159
159
159
155
154
153
158
156
158
161
160
159
156
157
163
169
166
153
142
138
139
145
155
162
160
153
157
161
158
150
152
166
172
159
148
148
165
178
179
172
171
173
172
166
161
161
162
161
161
161
162
163
161
159
156
152
153
155
162
166
164
159
152
149
152
157
159
158
151
140
140
147
158
160
156
153
163
177
170
156
151
165
180
174
157
152
169
180
179
169
166
167
168
166
166
167
167
164
161
159
160
165
171
169
162
151
149
153
160
162
164
160
156
150
146
149
152
156
153
147
145
150
157
159
161
165
175
181
169
149
143
153
171
179
170
168
169
166
161
155
156
161
165
162
163
165
166
166
160
155
156
166
178
176
162
150
150
158
162
157
152
154
156
159
159
159
155
154
154
155
158
158
156
157
163
174
176
171
159
146
147
150
163
169
170
169
161
152
153
152
156
162
164
161
157
156
160
162
160
155
155
167
178
173
157
149
156
168
170
159
146
141
148
157
169
174
169
156
158
163
162
162
156
155
161
173
174
164
156
157
163
166
163
155
151
151
150
150
155
159
163
168
169
165
157
151
153
158
161
161
160
164
169
163
154
151
159
173
174
164
148
137
135
148
167
182
180
158
162
165
164
162
161
160
163
172
173
164
159
164
174
175
166
146
140
143
153
156
162
165
171
173
175
170
163
154
152
157
163
167
166
159
156
154
152
152
159
169
171
167
156
144
136
141
159
177
181
157
162
160
156
159
163
167
170
173
174
169
159
161
166
170
160
148
146
159
174
176
171
171
174
174
170
167
161
155
150
151
161
169
170
160
153
150
150
151
157
164
171
173
163
151
142
146
157
171
175
159
157
148
145
154
162
167
168
170
174
175
169
160
159
155
151
152
158
173
184
178
168
168
172
169
160
153
156
159
160
154
159
170
175
169
159
153
149
150
156
163
171
171
162
152
149
156
165
169
165
174
163
145
140
149
160
162
159
159
169
177
178
171
159
152
153
160
161
166
166
159
159
161
163
160
151
151
156
166
171
167
165
172
175
172
165
159
154
154
160
166
169
165
158
157
157
166
172
170
164
181
180
163
154
153
160
161
158
158
164
172
178
172
161
152
156
169
169
164
154
150
154
156
153
150
151
154
158
163
168
169
172
174
170
166
163
161
165
167
170
172
168
164
161
167
167
170
170
169
168
165
179
183
177
168
163
166
170
170
164
160
160
162
154
149
152
163
172
165
154
149
152
153
151
151
153
156
157
157
160
166
173
172
163
154
153
160
169
172
172
169
167
163
163
169
167
161
160
165
172
150
165
180
188
176
166
166
174
175
168
153
145
147
148
145
139
145
156
162
158
151
148
154
159
161
161
158
157
156
157
164
169
168
159
153
154
161
164
165
163
162
164
164
161
160
153
147
146
157
168
152
156
169
178
175
163
153
155
170
174
163
146
143
147
150
139
131
140
156
165
164
157
162
170
172
167
161
160
159
160
162
161
163
161
157
157
162
165
163
160
158
159
161
158
151
147
141
142
148
162
172
161
159
165
169
160
142
143
161
178
175
161
153
161
171
163
142
137
155
175
185
181
173
171
168
165
165
164
162
159
154
154
158
160
159
159
160
166
170
165
162
162
164
163
160
155
151
151
157
161
172
159
151
155
167
164
153
148
159
174
172
159
155
166
181
179
162
151
160
181
196
189
171
157
155
161
165
163
157
151
150
152
154
157
158
158
155
154
161
165
167
164
160
163
162
160
162
169
173
173
154
150
149
158
167
169
163
158
158
163
159
157
157
162
174
176
168
164
166
175
184
175
158
150
152
161
164
160
153
154
157
158
156
157
158
159
153
147
150
162
168
164
154
147
151
160
170
180
185
184
153
151
157
166
169
163
155
148
153
160
162
160
158
158
159
162
164
164
165
166
163
157
154
155
163
165
164
159
156
164
174
175
167
159
159
161
158
156
156
165
171
166
156
146
150
162
173
180
181
179
158
160
168
171
166
154
144
143
150
163
169
167
161
158
155
152
153
159
161
158
152
149
153
158
164
164
161
159
161
171
179
178
168
159
157
158
163
162
162
168
171
169
165
164
167
173
174
170
166
162
162
166
173
171
163
153
150
153
161
167
170
169
166
163
156
149
151
156
161
157
151
149
151
151
147
146
152
156
164
170
174
171
160
154
156
161
164
164
161
159
161
169
177
184
183
176
169
163
156
153
162
166
171
168
159
157
164
174
175
167
163
164
167
163
153
152
158
168
165
158
152
151
150
147
140
140
145
151
162
170
173
166
154
154
165
179
183
171
159
150
155
163
174
182
179
169
162
160
159
158
160
161
163
158
154
159
173
184
178
165
158
158
159
154
148
151
161
168
164
154
148
149
151
152
148
144
143
146
158
170
175
166
159
162
181
197
197
179
165
157
159
160
159
163
161
159
156
159
164
170
159
154
150
145
152
161
171
177
172
163
157
153
150
145
143
144
146
148
149
147
145
150
156
161
159
154
147
146
156
167
172
169
166
173
183
187
182
175
172
174
169
159
149
152
158
161
160
163
169
175
158
153
148
147
158
164
164
156
154
158
157
152
145
143
143
146
143
139
139
145
152
159
165
168
165
161
157
157
159
160
162
164
168
174
174
165
161
163
175
180
172
158
150
158
171
171
167
168
173
176
155
154
155
158
164
164
158
148
148
152
154
152
148
151
160
164
159
154
146
151
160
171
173
170
165
163
164
164
158
153
152
158
167
173
171
165
158
160
171
172
166
159
158
171
175
173
170
173
182
180
150
154
164
163
158
152
155
161
159
154
151
155
161
166
168
173
176
167
155
151
160
174
178
170
162
158
159
159
154
148
149
155
163
169
170
167
161
158
153
153
154
160
168
174
171
166
165
178
190
186
145
153
166
158
142
137
152
170
170
161
156
161
166
165
161
167
174
177
164
150
147
158
167
165
157
151
153
155
152
147
150
154
157
160
163
167
164
159
149
148
156
167
175
172
164
157
163
183
191
187
146
149
152
147
135
131
142
160
166
166
163
164
164
158
152
156
168
173
165
152
141
142
152
157
157
155
157
162
164
160
155
154
152
153
157
162
166
164
165
165
172
181
181
174
165
164
175
185
186
180
158
147
143
142
139
137
139
145
159
168
167
158
152
155
163
166
169
165
161
157
150
149
153
157
161
164
170
178
179
173
168
164
163
161
162
163
164
166
172
176
183
184
180
176
182
190
194
188
178
169
167
154
145
146
154
153
146
147
156
166
164
151
148
159
180
187
175
161
156
159
164
166
158
158
163
169
170
172
172
173
177
181
179
179
173
165
155
149
154
163
171
177
175
176
187
200
201
188
171
158
165
158
150
150
157
159
157
156
157
159
153
148
150
161
178
185
175
166
158
161
165
164
158
155
160
163
162
156
156
167
178
187
190
184
173
160
146
133
133
146
160
167
170
174
184
195
196
184
168
156
152
153
148
146
146
152
158
162
158
151
145
146
152
158
159
161
171
172
171
168
163
161
158
157
157
157
154
154
159
168
177
184
183
175
163
156
147
142
143
150
162
166
170
172
175
175
176
171
167
161
144
142
141
140
141
148
162
170
161
149
141
142
148
153
154
157
168
176
176
176
173
174
172
163
156
152
159
172
179
178
175
176
174
171
163
159
162
168
171
171
171
173
172
171
171
172
165
161
160
161
147
141
140
142
150
163
177
183
175
156
143
140
143
152
165
173
182
176
170
170
176
186
178
164
153
153
166
184
192
182
167
163
165
172
176
174
171
172
176
176
176
178
175
172
171
174
173
162
154
154
149
146
151
157
164
171
177
181
175
160
150
143
145
156
168
186
188
178
168
165
169
174
168
160
159
165
173
180
173
166
156
155
162
171
179
181
174
170
164
164
172
179
178
170
170
176
179
167
156
150
143
153
167
169
162
155
152
156
159
158
159
162
163
161
163
170
178
180
174
167
162
156
154
161
176
184
181
162
146
145
154
162
160
162
167
177
176
176
168
161
164
174
179
172
164
166
170
171
164
164
133
155
169
162
146
136
143
153
159
161
167
175
179
169
158
151
157
170
179
175
166
154
154
161
179
187
180
162
148
151
169
175
166
154
149
161
177
184
179
166
162
168
174
176
169
164
165
171
173
173
137
132
130
142
162
172
166
159
159
163
170
179
177
177
166
156
151
152
150
145
138
142
152
166
170
164
154
154
152
148
139
147
168
183
180
168
160
156
157
155
154
153
157
157
152
150
156
166
169
163
136
129
129
142
166
173
165
157
158
160
168
170
172
172
162
153
149
155
163
164
153
145
146
156
159
153
140
138
149
159
163
163
170
174
171
166
162
158
153
153
154
159
166
170
165
162
160
162
165
162
142
135
136
143
157
157
149
149
149
154
156
158
165
169
169
167
164
161
167
166
158
148
142
141
141
139
133
135
149
166
176
169
161
157
159
164
165
164
161
158
157
162
169
178
185
179
169
162
161
159
147
142
152
161
163
155
151
152
152
150
147
144
153
162
173
173
169
164
160
158
156
159
155
148
146
146
147
150
156
162
163
158
153
152
156
161
169
168
165
159
157
160
170
181
189
184
171
163
159
154
146
146
155
172
180
176
170
170
166
155
144
138
142
156
165
172
170
162
153
151
160
174
181
172
167
163
164
164
162
158
152
151
151
152
156
159
162
160
151
146
149
159
174
181
177
168
165
165
161
152
147
145
152
164
174
180
182
183
175
162
152
148
149
155
163
169
169
158
153
156
166
181
183
174
166
164
164
164
160
156
154
153
149
150
152
152
150
145
145
149
158
174
183
181
169
157
157
164
166
158
156
152
151
147
149
155
165
169
165
156
156
159
162
161
159
162
165
160
155
159
166
169
162
151
152
159
162
161
159
159
162
157
143
139
142
146
142
141
148
165
182
190
187
180
171
164
160
162
165
165
168
164
157
147
135
131
140
146
148
143
145
157
165
162
154
149
152
155
153
154
158
154
150
148
156
168
169
163
161
166
168
158
136
130
141
150
148
142
148
167
183
186
181
176
179
179
174
168
163
161
174
164
158
152
144
134
133
138
141
139
137
140
155
161
154
141
138
140
148
151
150
151
156
160
170
172
167
160
161
171
173
163
145
141
155
163
158
148
148
158
169
170
166
161
164
172
178
172
163
152
174
159
153
154
157
151
145
146
150
146
140
135
144
159
163
152
138
137
145
152
155
159
162
165
165
155
149
146
155
166
173
171
163
162
164
168
163
156
152
155
160
167
169
158
151
155
165
170
163
152
171
156
150
154
160
161
156
153
152
152
145
140
146
158
167
164
151
146
153
161
166
164
160
157
153
149
145
144
153
161
169
172
170
166
159
156
154
153
155
156
157
164
171
168
162
156
159
159
159
159
154
152
153
156
157
158
158
160
156
154
149
148
152
154
154
151
151
154
162
167
165
161
157
155
157
163
160
156
155
158
162
164
161
156
151
150
149
151
155
155
156
160
167
177
181
173
163
159
159
163
136
139
149
154
151
147
154
164
165
158
155
155
156
151
142
136
142
155
164
162
159
156
159
164
169
169
166
162
157
156
155
152
151
152
154
158
160
162
163
160
153
148
152
172
182
178
167
163
165
165
137
136
142
147
146
144
144
154
159
161
163
162
160
157
150
147
148
151
156
156
156
161
171
178
178
173
166
162
160
157
153
147
151
156
162
171
176
178
171
162
149
142
149
164
171
170
165
167
172
170
153
146
143
144
147
143
140
136
146
160
171
168
161
164
178
183
174
155
146
150
161
169
175
181
180
176
168
165
164
161
155
152
156
161
166
171
176
179
171
156
143
139
151
164
171
166
162
165
172
174
161
160
155
153
154
156
146
140
146
164
178
168
152
159
176
194
183
159
148
154
163
165
167
171
175
176
169
164
160
158
155
157
161
164
167
169
170
170
164
152
140
138
151
166
170
165
161
159
165
170
154
157
157
162
164
165
159
154
159
173
183
173
150
146
155
171
172
162
157
160
159
156
155
160
167
168
160
149
142
140
148
157
163
168
170
168
163
159
159
155
147
141
146
153
164
163
159
159
158
156
148
147
155
163
166
165
163
161
163
173
181
176
164
156
148
153
159
165
168
163
156
154
155
163
164
156
144
137
137
138
143
153
160
169
173
170
158
156
158
164
165
151
146
145
148
155
157
161
161
153
151
150
155
160
162
159
159
161
164
168
171
175
175
172
165
160
162
168
171
164
156
157
164
170
164
153
146
149
153
153
154
156
160
168
171
170
159
157
158
164
170
164
152
147
143
146
154
165
170
165
156
163
165
162
158
156
158
167
169
169
163
161
169
178
181
179
171
167
167
160
156
156
161
167
165
164
164
167
174
173
167
165
166
166
165
166
167
165
163
166
170
172
167
156
144
142
150
167
176
173
158
162
166
163
156
158
165
174
181
176
165
152
154
163
171
170
166
161
163
162
156
151
153
161
163
164
166
167
174
170
167
164
166
161
157
161
171
176
172
170
176
184
180
163
148
144
153
166
175
170
157
156
152
151
153
160
165
172
176
174
169
157
149
142
145
148
155
160
164
163
155
152
153
162
163
158
152
154
159
156
153
153
155
154
153
160
167
172
170
171
180
189
182
165
152
148
156
170
170
163
171
163
148
143
152
161
164
160
159
166
173
173
157
136
128
142
162
170
167
157
152
159
166
169
163
154
148
151
156
156
151
150
150
153
157
160
159
155
154
163
173
180
178
168
158
154
157
166
167
162
187
183
166
155
155
163
166
161
158
163
173
182
172
148
139
154
175
182
165
148
145
158
169
167
156
152
151
152
155
161
167
166
164
160
157
159
159
157
155
158
161
165
173
173
168
159
155
156
164
167
180
188
189
179
167
165
173
183
180
174
166
169
166
150
144
154
169
172
161
142
136
146
153
151
151
154
158
156
154
160
172
182
179
165
158
158
165
171
170
161
154
154
163
174
173
162
150
150
160
168
154
168
187
191
176
165
172
190
194
179
159
151
149
144
134
132
144
156
155
146
137
140
146
151
157
163
167
161
153
153
164
177
177
166
156
157
167
176
175
165
153
149
155
164
167
162
153
151
160
166
150
157
173
184
175
161
163
179
191
182
163
143
140
140
135
123
123
136
152
156
152
148
152
156
165
169
174
167
155
147
147
153
160
160
155
156
163
173
176
171
162
156
155
157
159
162
162
160
161
166
172
165
164
166
164
158
156
167
181
181
166
150
150
154
156
143
134
134
154
169
177
170
160
155
160
164
169
166
157
149
145
147
153
156
155
155
161
169
175
176
174
171
166
162
160
163
167
169
168
171
178
171
159
149
149
151
154
159
164
166
161
155
161
171
176
167
154
150
160
174
181
173
159
148
149
155
159
157
155
155
157
154
155
156
158
162
163
163
163
165
171
175
172
167
165
167
170
173
175
176
171
171
161
155
155
157
157
156
156
154
154
155
161
169
174
170
164
160
164
165
160
153
146
143
147
150
150
148
152
162
172
169
161
157
163
169
166
159
154
158
167
167
162
163
166
172
172
175
179
180
169
173
177
176
177
171
159
153
151
154
153
154
156
159
161
163
161
159
152
144
136
138
143
146
150
151
154
156
162
171
177
175
166
160
162
166
165
160
158
164
169
165
155
155
166
176
177
176
179
182
176
174
181
188
188
174
159
154
153
159
159
159
159
159
158
155
153
154
150
139
133
141
150
156
155
155
163
167
172
172
172
170
163
158
158
162
164
163
161
165
170
168
164
163
168
175
174
173
172
175
171
169
173
174
172
164
161
160
162
164
162
165
168
168
160
152
148
152
152
152
151
157
166
166
161
161
167
175
171
165
164
163
159
155
155
160
164
165
158
153
161
171
184
184
177
169
165
167
167
163
159
156
159
156
153
155
167
174
174
165
158
165
174
173
163
153
150
151
154
158
158
167
172
175
170
166
166
166
163
164
164
163
158
161
161
166
168
164
157
155
162
180
196
199
182
166
159
164
168
163
152
151
153
148
147
153
168
177
173
161
154
159
167
169
164
158
153
148
142
142
147
157
170
179
177
167
156
151
159
167
171
167
164
168
170
170
168
167
171
176
179
181
186
187
179
167
161
167
174
173
158
156
154
152
152
154
163
170
168
159
152
152
156
163
165
163
157
145
135
129
139
153
167
176
174
163
149
146
158
169
174
170
168
170
172
168
163
167
181
194
190
175
163
165
173
170
167
171
177
175
162
162
159
160
158
157
155
156
156
156
152
147
149
154
164
165
162
159
152
148
150
159
166
171
167
159
154
154
160
165
171
172
172
174
172
163
156
163
178
193
185
167
157
161
172
172
169
171
176
173
158
157
163
167
167
159
147
147
153
158
155
151
150
153
161
162
169
178
178
171
162
164
168
167
164
161
160
160
161
162
168
173
176
177
172
161
151
155
166
174
175
166
165
173
176
170
164
166
176
174
148
151
164
174
170
155
147
145
155
160
160
158
163
161
161
160
166
175
174
168
158
161
165
168
164
161
159
159
160
162
166
170
174
173
172
165
153
150
152
160
171
172
177
177
173
164
160
165
179
187
145
148
164
175
165
153
148
155
158
157
153
159
165
162
158
154
158
163
162
155
150
154
162
166
163
157
155
157
160
162
162
162
163
165
170
170
166
154
154
163
175
182
178
172
166
162
164
171
184
192
152
153
160
166
157
153
157
163
160
151
143
150
154
157
152
147
152
159
162
159
154
155
162
166
163
158
157
160
162
162
156
157
160
165
170
171
169
168
168
176
183
183
175
168
167
175
186
189
188
189
166
159
156
155
150
151
158
165
163
154
145
144
149
156
155
151
156
160
163
164
166
168
171
168
164
163
166
174
173
165
160
163
175
178
174
168
166
169
176
177
178
176
170
167
173
188
196
193
183
174
169
160
154
146
140
136
144
154
160
162
157
150
153
160
171
174
170
163
160
162
167
171
174
167
165
167
168
171
168
166
169
178
184
181
173
166
161
158
162
161
163
163
165
168
179
194
197
188
174
166
160
157
153
144
134
129
134
145
155
159
159
158
161
165
175
177
174
166
161
163
164
165
163
163
165
166
159
148
147
162
176
180
172
165
165
165
159
150
142
144
155
160
165
173
186
194
193
180
168
165
150
155
155
147
139
137
141
150
152
150
151
156
161
163
163
162
163
167
169
166
162
158
155
160
163
161
151
138
142
163
176
174
157
150
159
170
171
154
143
150
162
169
172
179
187
186
176
166
165
169
150
158
160
157
150
151
157
157
150
143
142
148
154
157
157
158
162
166
168
168
162
159
160
164
161
156
155
157
164
171
174
167
159
157
169
179
183
173
166
168
172
175
176
179
184
181
167
156
161
173
160
160
163
160
154
156
157
155
145
139
138
142
147
153
159
165
168
167
165
165
169
177
176
168
158
156
165
180
186
175
164
158
160
171
181
184
184
178
174
173
171
170
170
172
177
180
171
159
154
159
161
161
169
167
160
157
153
143
139
139
142
147
149
155
162
172
177
171
164
163
169
180
180
171
162
164
170
177
174
163
155
154
162
171
177
178
174
169
164
161
165
165
163
162
166
179
182
172
157
153
148
157
168
174
173
173
161
151
143
147
158
165
163
161
162
168
172
172
167
165
165
169
171
173
176
177
171
160
148
148
159
170
173
169
163
164
169
168
161
156
163
174
176
167
159
168
181
183
168
163
132
146
153
156
170
180
184
176
166
164
169
175
172
166
159
155
161
173
179
173
167
161
164
170
179
184
171
156
146
154
175
193
194
175
160
162
172
173
168
162
166
183
188
177
163
157
167
177
178
175
139
133
135
150
173
182
174
162
160
162
167
173
173
169
156
151
156
162
163
151
141
145
156
168
171
169
171
174
168
155
141
149
171
186
183
172
162
152
143
142
151
162
172
170
161
156
154
151
150
157
135
124
125
147
176
181
163
146
145
155
165
168
169
169
165
159
156
163
170
167
154
145
148
162
172
177
178
179
174
166
163
165
172
177
174
166
160
153
146
143
147
150
158
171
179
174
161
145
138
143
135
126
125
137
155
155
143
137
145
156
163
161
161
168
169
161
150
145
153
161
155
150
146
150
158
161
164
165
168
172
179
182
178
172
166
163
161
158
158
156
154
151
157
174
193
190
170
147
136
141
140
132
132
139
144
140
139
145
155
159
158
150
148
157
163
159
144
129
125
137
151
160
157
152
149
149
149
152
160
168
179
183
178
171
166
165
166
167
167
167
163
161
165
181
195
190
170
153
145
146
145
138
137
144
150
152
155
161
162
158
148
138
133
143
159
164
157
139
123
129
149
167
176
169
156
149
149
155
159
164
169
169
170
168
168
170
173
174
171
164
161
162
167
176
178
176
169
161
156
154
143
138
139
145
155
165
170
173
164
151
142
138
142
152
161
169
171
160
142
139
151
166
172
167
157
153
156
155
156
159
162
162
159
158
159
166
166
164
161
154
154
155
159
164
168
167
169
169
167
164
144
139
139
144
148
160
169
175
163
149
146
154
162
166
165
165
166
160
152
151
154
161
154
149
150
157
161
154
148
155
163
162
149
144
149
154
155
148
147
153
160
161
160
160
167
171
173
172
171
169
151
148
144
147
148
151
154
159
159
155
154
160
169
169
161
153
144
143
145
148
158
160
157
155
159
167
167
154
151
162
172
166
147
135
145
155
153
146
148
162
174
172
164
160
168
173
175
170
168
169
157
154
153
153
152
143
139
145
156
162
160
156
155
160
154
141
123
118
124
141
155
164
170
175
176
173
166
153
154
166
175
169
151
142
155
169
166
159
157
163
173
174
168
161
165
169
172
171
168
166
162
158
154
156
156
149
142
146
157
165
162
150
144
152
153
142
122
111
120
138
154
164
174
181
183
171
156
147
152
163
171
169
161
158
162
170
170
163
159
158
160
166
169
167
164
167
176
176
170
166
166
162
155
155
157
158
157
156
159
164
162
154
149
158
159
148
131
122
129
144
158
161
162
162
167
165
157
152
153
160
166
168
166
160
156
154
155
153
148
147
152
162
171
177
175
177
176
175
171
167
166
161
155
156
159
162
163
162
160
159
161
165
170
166
159
147
135
137
141
149
157
157
159
158
158
160
159
158
157
159
161
162
161
155
146
144
145
147
146
150
156
163
171
180
182
178
171
165
165
166
157
154
152
156
158
158
155
155
158
158
160
168
173
165
148
138
136
146
152
152
152
158
165
167
159
152
154
158
159
158
155
153
153
154
155
155
156
157
159
163
163
159
163
168
175
170
165
162
163
166
150
144
143
151
152
149
144
145
150
158
161
162
160
153
146
141
145
155
160
157
151
162
175
176
159
145
140
152
161
160
152
145
150
157
163
168
169
169
169
165
155
146
150
160
168
166
164
166
167
168
153
147
147
148
150
149
143
141
147
159
162
155
147
148
154
163
167
162
163
160
157
161
166
166
158
147
144
153
163
163
156
152
156
162
167
168
167
167
165
154
139
134
147
162
170
167
168
172
178
176
160
166
164
162
158
158
156
153
157
165
166
154
146
151
171
184
182
171
164
162
158
155
155
158
164
165
162
156
158
158
158
162
166
168
167
162
160
161
161
151
140
137
154
168
173
166
163
171
179
181
165
175
179
178
172
168
165
163
165
171
173
168
158
161
170
177
175
166
161
158
156
152
156
165
178
177
168
152
144
145
154
164
171
171
165
157
155
158
165
164
156
152
160
170
171
163
155
158
172
176
164
170
175
174
170
170
170
167
165
170
178
181
174
167
160
156
160
161
157
157
155
156
166
177
181
170
160
149
145
144
149
158
165
168
163
155
153
160
171
177
172
162
163
167
169
163
155
154
156
157
165
165
163
162
163
166
170
168
162
163
171
177
171
157
147
148
158
164
161
158
157
161
169
173
165
153
149
156
165
165
160
158
162
167
165
158
154
161
169
173
172
168
166
165
166
166
161
155
152
151
165
163
161
156
156
161
171
174
165
160
162
162
159
151
148
155
166
168
163
158
155
156
160
157
146
140
147
165
181
188
177
168
168
167
167
168
168
168
167
169
173
176
172
163
161
165
166
163
156
154
162
161
161
160
156
160
169
179
180
171
162
157
159
162
161
163
166
166
161
155
151
149
146
144
140
139
147
161
177
188
190
185
174
163
161
170
182
179
169
168
177
186
181
164
157
162
170
172
172
161
158
154
155
155
156
160
165
174
178
174
167
161
160
161
164
162
163
160
156
151
150
148
150
152
148
147
147
152
158
168
173
176
167
153
152
165
177
175
167
166
177
185
178
165
158
162
172
175
173
163
156
152
148
151
156
161
162
160
161
164
170
168
157
147
150
163
171
169
158
149
151
161
166
167
164
156
153
153
153
155
155
155
152
148
150
160
162
159
152
154
162
169
169
165
163
163
168
169
167
161
163
163
161
158
159
161
163
158
154
159
170
171
160
146
150
164
175
171
153
143
149
162
168
166
159
157
159
157
155
156
155
152
154
160
162
164
159
154
150
149
149
153
161
167
167
160
152
154
161
164
165
171
174
168
158
160
163
167
162
159
165
170
168
161
156
163
170
162
148
139
145
155
154
151
153
156
163
161
157
157
159
164
167
174
183
181
173
168
162
158
149
147
156
168
170
160
147
149
160
167
158
168
176
172
160
154
162
174
173
161
155
157
165
163
157
156
159
158
151
145
143
147
148
149
154
161
168
164
156
153
157
164
171
179
185
184
179
175
173
167
158
148
153
164
171
167
157
156
162
167
161
163
173
172
162
158
165
176
175
160
146
141
144
149
149
148
151
156
156
148
142
144
149
150
156
164
171
170
157
152
152
163
171
174
172
169
167
170
172
170
166
157
153
158
165
170
174
169
166
168
174
175
176
169
165
163
168
174
171
159
149
137
142
144
142
140
144
151
156
152
149
147
150
149
153
160
166
167
158
156
163
173
177
174
169
163
163
167
166
167
169
171
164
159
159
166
170
171
168
172
191
195
181
166
162
164
168
171
164
159
157
156
161
154
146
140
142
149
157
154
151
148
150
150
153
154
153
153
154
160
172
180
181
176
172
172
174
169
161
157
163
174
178
172
164
163
165
162
163
168
195
199
186
171
163
167
171
171
163
159
158
166
167
159
148
141
144
152
155
150
142
142
151
155
155
150
143
142
151
160
172
177
175
172
172
175
178
172
162
156
159
168
177
180
180
174
163
153
156
162
192
195
189
183
177
175
175
176
173
162
154
152
153
155
150
146
150
157
154
142
132
138
155
162
156
147
145
152
163
166
168
167
165
163
163
165
167
168
164
164
165
165
165
174
183
178
163
152
157
168
182
183
179
180
178
174
173
180
179
168
153
143
145
154
157
154
156
161
157
147
141
152
166
171
160
151
152
165
171
167
163
161
161
159
159
162
165
166
167
168
170
168
166
167
169
169
161
158
164
174
164
162
161
161
161
160
167
174
173
166
157
159
164
171
169
159
158
164
170
168
163
167
175
180
175
163
159
159
159
160
161
162
163
164
169
169
169
169
169
170
172
175
175
170
163
157
158
168
170
170
149
149
152
151
151
154
154
156
153
153
156
167
179
179
168
160
156
159
168
170
166
169
175
184
184
172
159
147
146
154
161
166
170
173
170
164
161
165
174
177
179
179
179
173
163
156
161
171
173
168
145
150
157
159
156
152
148
145
142
143
151
163
175
176
168
162
158
154
150
147
152
158
169
177
177
165
151
140
145
160
169
171
170
169
161
145
142
157
179
193
191
180
174
172
167
163
165
170
173
168
152
157
166
168
161
148
146
147
152
151
150
154
163
170
170
169
166
159
147
138
143
155
166
168
163
156
148
144
157
168
175
171
166
158
155
146
145
160
178
195
192
179
171
170
171
168
166
167
167
163
160
161
168
168
159
149
150
164
169
161
151
147
153
161
165
166
171
179
172
158
156
160
166
165
158
154
153
157
161
166
170
168
163
159
160
161
162
165
172
179
179
177
176
175
174
169
165
162
163
157
160
161
166
166
159
150
149
165
175
171
156
151
151
154
151
153
165
186
190
174
162
161
165
166
163
161
160
161
161
162
165
170
168
166
166
166
166
166
164
164
174
177
181
180
177
169
163
163
164
161
156
158
167
172
165
146
135
148
168
175
169
159
152
152
149
149
157
171
177
169
158
157
163
169
170
166
161
160
162
167
176
177
172
168
167
167
167
166
165
165
173
177
178
176
172
166
164
163
165
169
154
160
170
180
170
148
134
141
159
169
166
157
151
154
160
157
155
156
159
157
156
158
165
171
171
166
159
159
164
173
178
177
172
167
167
168
170
169
170
173
176
173
164
160
164
166
166
164
166
174
163
164
171
180
173
163
157
159
160
155
148
145
150
157
162
156
154
153
158
163
165
168
171
173
170
164
160
160
161
162
163
167
171
172
169
169
171
174
174
174
170
159
151
150
157
167
169
167
167
173
172
171
171
171
171
170
177
178
166
153
143
148
153
156
151
146
153
159
164
167
169
170
170
169
166
165
166
164
155
147
147
160
174
178
170
167
171
177
177
166
157
150
147
147
152
160
168
170
172
176
171
167
165
157
153
157
167
172
167
160
157
166
166
157
146
144
156
164
167
166
164
165
166
165
167
168
167
159
151
148
152
160
168
166
163
166
173
175
170
157
149
147
151
154
156
161
167
170
178
186
161
160
160
150
137
137
141
152
160
164
171
174
169
162
153
153
161
167
168
166
164
165
165
167
170
169
159
145
142
155
167
162
149
141
154
171
178
169
156
151
154
160
163
170
177
176
170
167
173
186
152
161
164
163
150
143
142
149
155
162
166
166
164
165
164
161
164
165
165
164
163
164
169
170
171
164
150
136
141
163
175
165
142
133
153
177
182
168
150
149
162
170
173
182
192
190
174
161
164
181
158
166
176
179
172
165
158
151
152
158
163
164
161
160
162
162
163
161
159
155
156
156
162
168
165
158
152
150
159
169
173
164
153
147
158
173
179
173
163
164
168
169
170
176
187
185
171
156
157
171
162
167
174
174
167
160
154
145
146
157
166
169
164
158
159
161
164
165
163
159
155
156
162
166
162
158
162
168
172
169
164
160
163
165
162
167
175
178
178
173
166
161
156
161
169
177
171
160
157
163
158
160
160
156
154
152
145
135
141
158
175
178
168
161
161
165
168
167
166
165
164
166
170
170
164
163
169
176
175
166
160
161
168
168
162
163
170
177
176
170
166
163
159
157
160
171
176
172
163
161
152
155
153
154
160
167
162
151
148
159
173
175
169
166
169
170
166
161
160
164
168
173
177
173
167
166
168
166
168
170
172
176
176
167
161
162
170
172
166
162
167
177
177
167
160
168
178
181
175
170
156
155
148
155
174
191
189
174
156
156
156
156
155
164
170
169
162
157
157
163
170
173
176
174
170
167
165
161
158
166
176
190
187
174
165
167
171
171
162
159
169
188
195
180
163
158
168
180
183
179
152
146
145
149
155
159
158
154
151
151
153
161
164
161
155
155
164
175
174
166
157
153
157
159
162
166
174
177
172
164
158
161
173
177
175
170
166
156
148
148
156
163
166
166
166
165
152
142
139
149
148
141
137
143
151
154
148
143
145
150
152
157
163
166
167
169
173
179
179
170
155
147
150
161
173
185
191
188
178
171
168
173
175
175
170
169
167
164
159
159
158
151
152
164
177
179
161
140
132
145
143
137
131
135
143
149
152
151
154
155
156
152
157
167
169
165
160
158
162
161
151
146
152
164
174
179
180
180
175
173
178
181
176
170
164
164
163
160
164
169
166
157
155
165
182
182
166
150
145
152
143
139
134
134
138
146
149
155
160
160
161
156
157
162
163
160
152
144
143
144
145
145
151
158
160
158
156
158
167
173
179
179
175
168
162
161
161
162
169
174
178
170
166
169
175
175
167
159
161
166
145
142
140
141
140
141
141
142
147
154
160
161
161
161
162
164
161
149
140
137
139
143
148
147
146
147
149
156
164
171
177
177
173
167
166
165
169
173
180
181
177
168
162
160
166
172
171
166
166
167
143
139
142
147
150
148
144
141
139
145
149
158
163
164
164
165
166
152
138
132
134
142
147
147
148
152
158
160
160
164
171
176
170
165
162
168
173
178
178
174
163
153
148
154
164
175
178
174
169
167
142
134
138
148
158
164
162
157
148
145
147
157
166
168
163
163
157
146
133
128
135
145
152
154
158
165
167
161
153
157
168
176
167
158
155
157
161
164
164
163
158
152
147
156
168
179
184
179
175
172
146
138
139
149
161
170
166
164
162
163
158
157
160
160
162
160
154
142
130
129
140
153
161
163
165
170
169
161
155
162
173
175
161
147
147
153
157
158
161
165
170
167
163
162
168
173
175
175
176
176
151
150
147
153
158
160
153
153
161
168
165
155
148
151
159
160
152
141
132
135
148
159
165
169
170
170
167
161
162
168
175
171
158
147
149
157
160
161
162
165
170
171
169
165
166
166
169
171
175
176
147
153
156
157
156
150
145
146
158
166
163
151
140
143
151
155
147
137
135
144
152
162
165
167
170
167
163
160
161
166
168
167
162
157
157
160
163
163
161
158
158
161
163
164
165
168
175
177
177
174
147
154
156
157
155
153
152
153
156
160
160
153
145
143
144
139
130
128
134
146
155
163
163
160
159
157
156
156
158
160
161
163
164
161
159
159
160
163
160
154
151
157
162
164
167
173
179
181
177
174
163
157
155
156
158
160
157
155
153
156
158
158
156
154
147
137
126
126
131
142
150
163
165
160
153
146
148
152
157
158
159
160
161
158
156
154
153
158
160
162
165
166
167
163
164
168
171
172
174
175
175
160
151
156
161
160
150
145
148
151
154
155
159
159
156
146
135
133
135
138
144
161
176
174
161
143
140
149
159
161
159
157
157
157
155
152
150
151
157
168
173
173
167
161
158
157
161
166
170
172
170
153
146
154
159
157
148
144
148
155
153
150
148
153
152
148
144
144
146
141
143
158
175
179
163
142
137
149
164
167
164
159
157
160
160
154
148
146
152
158
158
157
160
160
160
160
164
168
168
165
153
147
146
151
156
157
158
158
160
161
157
149
142
141
145
145
149
156
158
155
150
153
161
160
152
138
139
152
164
167
166
164
162
164
163
157
150
146
147
146
142
144
157
164
169
167
170
171
169
164
146
153
162
161
159
160
162
164
163
162
156
150
142
144
154
159
166
168
168
162
155
150
148
148
151
155
155
155
155
160
164
166
167
166
165
161
155
152
151
152
153
156
163
169
167
160
159
165
170
170
160
177
183
175
165
160
163
166
162
162
158
156
157
162
169
176
176
171
167
160
154
149
148
159
173
180
175
162
149
150
160
166
166
163
162
160
159
159
163
169
174
178
178
172
164
145
140
153
166
175
175
186
189
177
169
167
168
169
163
160
163
168
169
168
167
168
166
162
157
154
152
152
159
172
184
189
182
168
161
159
161
163
162
161
158
156
158
161
169
177
184
183
180
171
162
150
146
152
159
165
175
177
175
171
172
175
179
174
164
164
168
174
166
151
142
145
151
154
151
153
156
162
166
168
163
163
164
167
173
170
167
163
164
163
158
155
157
164
171
175
176
174
170
166
163
167
166
160
153
150
164
162
163
164
167
177
181
173
163
162
166
171
162
145
134
140
153
158
158
160
166
170
165
153
141
138
147
160
171
172
170
167
169
167
165
163
165
166
166
167
172
173
167
160
160
170
173
164
152
152
164
158
158
161
159
159
164
165
164
163
166
172
177
172
163
162
163
165
165
168
171
170
164
151
141
139
145
150
158
166
176
181
175
167
164
171
174
166
154
156
168
177
169
158
156
167
173
167
163
164
167
158
159
160
156
149
148
158
166
169
169
173
183
189
185
180
174
171
169
169
168
166
164
161
159
157
155
152
151
161
178
186
177
161
157
168
175
165
152
151
162
169
165
157
158
166
171
171
167
164
164
158
161
164
160
155
153
157
168
174
174
170
167
169
174
178
178
170
163
163
166
163
163
163
166
167
164
159
156
159
170
175
171
162
158
162
165
164
155
152
155
154
152
153
159
167
171
171
166
158
150
155
164
170
165
161
159
158
161
169
172
168
155
149
156
169
167
156
151
159
166
163
155
152
158
161
166
164
162
160
159
158
163
170
169
164
157
157
160
159
154
147
148
151
158
163
164
167
165
162
145
153
161
166
162
160
160
155
152
153
163
166
165
161
164
166
159
148
146
158
168
165
152
147
152
158
163
164
163
161
154
150
158
175
185
176
158
153
159
164
160
152
153
162
165
160
155
159
169
174
155
158
157
154
155
155
160
155
149
146
153
165
174
179
182
178
169
161
160
160
166
163
157
153
155
160
166
168
168
163
152
148
156
173
186
180
165
157
160
167
164
157
157
167
172
166
156
157
165
174
165
166
161
157
155
156
159
158
153
148
151
159
168
172
173
175
173
172
163
155
150
156
160
159
158
161
171
174
172
167
162
158
162
168
174
175
169
162
161
165
162
157
157
163
172
172
164
157
159
164
172
178
175
163
158
161
163
161
158
155
155
158
156
152
148
151
157
162
159
149
144
150
158
161
159
161
168
173
171
169
171
174
174
172
167
169
169
165
162
157
158
161
159
157
161
166
170
162
156
160
179
189
181
169
161
166
168
164
160
163
171
173
164
150
135
135
145
160
161
152
150
151
160
164
164
164
164
164
164
160
165
174
181
181
175
170
171
169
163
154
155
164
170
165
159
163
166
164
160
160
184
190
185
175
168
170
169
168
162
166
171
175
170
156
141
140
151
165
171
166
155
156
164
171
169
164
161
162
159
156
150
160
175
184
179
170
170
170
163
155
154
165
175
176
172
166
162
159
160
164
178
180
181
179
174
169
168
173
176
170
163
155
154
153
148
149
159
172
176
166
156
157
167
172
166
158
159
168
168
161
151
156
166
170
169
163
165
167
167
164
160
164
169
176
175
166
154
149
159
169
156
157
161
167
163
160
165
178
187
175
156
141
142
152
157
160
164
172
177
169
157
159
168
169
161
152
156
167
173
169
159
158
160
162
163
162
164
168
170
171
172
168
169
172
172
162
150
149
159
170
142
144
151
154
156
156
164
175
177
169
157
154
161
169
171
166
165
173
181
176
164
158
162
169
168
159
149
149
157
164
163
161
161
165
172
169
165
170
175
181
184
179
176
173
167
161
159
164
163
161
139
147
158
163
165
167
163
158
152
151
156
167
176
174
167
162
166
177
184
179
166
154
155
165
170
162
143
130
134
150
159
163
168
174
176
166
157
159
173
184
184
178
172
165
162
163
171
175
168
158
145
154
173
187
183
170
155
146
137
141
154
167
173
169
160
161
170
181
182
172
162
155
156
160
162
160
147
138
141
156
165
168
170
172
168
154
142
149
170
181
178
165
156
156
160
164
170
172
166
161
149
160
179
190
176
155
147
150
155
155
153
158
166
166
161
163
173
181
178
168
167
167
165
159
152
153
156
160
165
172
173
168
163
161
162
157
157
160
168
175
172
166
159
157
162
163
163
162
161
162
154
160
169
172
157
143
150
169
178
169
151
149
159
164
158
158
165
172
171
166
169
176
172
161
147
150
159
170
177
174
170
163
156
155
162
172
175
170
164
161
164
168
174
171
165
162
161
160
160
161
164
164
165
157
151
145
155
171
177
170
153
149
156
159
154
150
154
161
166
162
164
169
170
165
156
153
157
162
163
163
162
159
155
156
164
173
179
173
163
154
159
169
176
171
164
162
165
167
165
163
166
166
166
162
161
152
149
153
163
169
164
155
153
156
156
152
153
156
159
156
157
162
168
171
170
166
160
157
160
164
166
167
163
160
163
169
175
174
167
160
160
166
167
163
161
163
170
173
171
168
163
163
166
170
167
155
143
143
157
169
168
156
150
157
165
164
158
152
155
161
162
166
171
178
178
173
166
164
170
177
183
181
172
164
162
166
172
175
175
167
163
158
150
148
154
162
169
168
168
171
160
158
164
171
168
158
152
154
161
163
158
150
149
157
166
165
157
151
156
166
171
171
170
172
172
170
173
177
179
179
181
180
176
171
165
166
171
177
176
168
158
147
141
142
150
160
164
161
165
172
167
161
163
169
170
168
169
170
165
154
149
152
154
155
153
149
151
154
160
167
166
159
148
151
160
167
171
171
168
165
164
168
172
172
165
167
172
177
173
160
148
139
139
142
147
152
157
163
169
179
169
167
167
170
172
173
176
173
165
156
157
167
166
155
137
132
148
161
168
166
157
142
134
141
157
169
169
162
155
156
157
161
160
163
164
170
173
171
164
153
148
148
152
155
155
156
160
166
181
186
159
163
168
173
175
177
173
172
170
167
171
174
170
156
141
138
153
165
172
168
162
159
159
164
170
172
164
157
154
158
164
164
159
158
166
176
174
161
147
147
154
161
170
178
179
176
168
165
171
183
148
156
170
181
183
180
174
171
172
175
172
166
161
158
158
158
160
162
164
165
168
179
186
184
174
167
160
158
163
170
176
170
161
161
167
177
170
146
132
141
158
167
175
182
191
189
174
161
160
169
147
157
170
183
188
185
175
171
172
177
172
161
152
157
161
164
163
162
161
160
163
172
180
176
167
158
157
163
170
175
177
176
171
166
165
165
159
148
140
145
156
161
163
165
173
181
174
164
159
165
157
163
166
173
175
175
169
165
170
182
183
176
162
158
160
164
164
164
166
165
158
151
156
160
161
159
161
169
171
169
169
175
178
172
163
159
160
164
162
158
160
157
154
155
158
167
171
170
169
173
163
163
155
153
155
157
156
157
167
185
195
189
172
164
166
166
164
165
170
169
163
153
151
156
162
165
171
177
176
168
166
168
174
169
162
162
167
171
177
173
168
164
162
159
160
165
170
171
176
177
169
161
147
139
145
153
154
156
165
179
179
172
167
169
177
172
162
151
154
165
171
172
170
162
162
165
174
183
185
177
169
162
161
160
161
166
170
173
172
169
171
174
175
167
164
165
170
176
180
179
175
165
152
147
149
156
158
153
153
156
153
147
150
164
175
172
159
145
146
160
172
178
176
168
162
165
173
181
180
173
168
163
159
159
161
167
170
163
158
157
166
175
182
176
163
160
168
179
186
180
149
150
150
144
134
130
130
138
145
150
154
158
159
157
153
156
165
167
167
164
162
162
159
153
152
153
160
165
167
172
180
180
174
164
160
166
171
169
164
163
165
162
159
164
176
179
167
150
148
155
148
148
146
139
129
126
134
147
152
149
145
147
155
159
162
164
168
171
172
166
160
156
158
159
164
167
172
173
170
173
178
181
176
165
161
167
172
170
169
171
170
162
161
166
180
181
165
149
150
162
144
140
138
136
135
143
157
169
165
150
135
135
152
164
169
166
165
171
174
166
155
151
159
169
173
172
170
171
172
171
169
169
167
165
165
166
164
160
162
172
176
171
166
166
172
166
160
155
164
178
145
141
139
141
145
159
167
168
160
150
143
151
164
177
174
167
167
168
173
164
150
143
151
163
166
163
162
168
174
173
166
159
159
163
167
165
161
158
161
170
176
172
164
159
161
156
158
161
170
179
147
147
151
154
155
158
152
147
147
151
163
175
185
181
172
165
164
167
168
159
143
135
135
145
152
156
162
171
176
172
165
160
159
162
165
164
165
165
168
173
172
166
158
154
159
164
166
164
165
168
146
146
153
159
162
159
147
141
141
150
164
176
182
174
165
161
162
165
157
148
135
132
136
148
156
166
174
175
168
164
164
166
166
165
162
162
165
169
169
169
166
161
159
159
169
177
177
170
165
168
148
143
144
154
166
168
160
147
145
148
151
159
162
160
159
159
163
161
147
128
125
135
150
164
173
179
176
169
158
157
163
170
169
163
160
155
161
163
166
165
165
169
169
168
172
177
179
177
178
175
162
150
144
151
163
169
161
151
148
151
152
151
149
152
159
168
172
164
146
127
126
138
154
167
171
172
169
165
158
161
167
171
168
159
155
155
158
160
164
166
169
175
175
171
168
167
171
178
182
179
174
169
160
156
158
159
151
144
147
153
156
151
144
148
160
173
178
165
149
139
135
141
150
156
162
164
165
166
167
169
170
170
166
158
149
149
153
159
164
164
164
167
169
169
167
165
170
176
179
174
160
166
165
160
155
151
145
145
150
155
156
152
143
144
156
165
167
158
147
141
142
145
149
153
158
160
167
170
172
168
165
165
165
159
149
141
146
158
165
157
147
148
158
167
170
173
176
175
173
169
141
147
154
155
153
149
147
153
160
165
160
149
138
135
139
142
142
137
132
137
144
150
153
156
152
155
161
166
167
163
159
159
162
157
146
138
145
162
171
161
149
145
155
163
170
175
176
174
172
169
141
140
145
151
151
147
144
150
158
165
160
148
136
134
140
139
131
125
124
130
138
151
159
160
154
150
151
160
165
162
156
155
155
154
149
145
152
166
177
176
169
161
158
160
162
164
166
168
173
174
161
150
147
153
155
147
136
134
148
161
159
146
144
151
159
160
146
133
127
127
133
147
163
174
165
153
151
159
167
165
158
153
152
155
156
154
157
163
171
175
177
170
166
159
157
158
162
167
173
175
167
155
150
156
159
152
139
138
152
163
163
159
159
169
175
168
157
147
138
134
132
146
164
176
171
157
153
161
170
170
165
161
159
161
161
159
157
156
158
161
164
164
166
162
162
163
167
170
168
165
152
148
152
161
163
158
153
155
162
172
176
176
171
168
165
159
155
152
148
145
146
149
157
160
156
148
150
156
164
167
167
166
165
164
163
162
159
156
156
158
157
156
163
165
168
170
170
168
160
149
141
147
158
166
165
160
156
157
160
163
169
174
166
161
154
152
154
154
154
154
154
150
147
145
148
152
155
152
150
151
161
164
162
161
163
167
163
157
159
167
172
169
164
161
163
163
162
159
154
149
150
159
169
169
164
160
158
150
141
139
146
155
162
162
161
160
163
163
162
157
155
147
141
144
157
173
171
156
144
147
156
158
155
155
162
172
167
156
155
171
184
182
167
153
144
142
148
156
160
161
158
167
171
169
166
165
164
156
143
136
140
154
164
169
169
171
170
166
162
155
152
146
144
150
170
184
181
168
159
160
163
162
157
155
161
169
164
156
152
162
180
182
168
150
139
140
152
165
174
168
157
162
166
171
172
177
173
163
154
153
160
168
168
166
164
166
167
164
156
152
153
154
154
152
157
165
169
168
168
167
167
165
163
160
160
161
161
160
158
162
172
173
164
148
141
154
172
180
179
171
154
155
159
169
177
177
165
157
153
161
171
173
170
159
154
159
162
158
153
154
164
170
161
150
143
146
157
158
157
156
156
162
164
162
159
158
160
163
164
167
168
170
159
148
148
165
176
182
178
173
166
159
159
165
170
158
148
141
145
159
169
174
175
172
167
166
166
161
161
163
170
170
162
155
153
158
160
155
146
141
152
163
166
161
158
161
163
162
158
160
166
170
160
153
155
169
172
167
162
170
182
172
165
168
165
153
143
146
153
162
166
171
179
182
184
181
177
175
173
173
170
164
160
162
168
173
171
163
154
154
163
173
173
164
159
163
167
162
154
154
164
169
161
158
161
168
167
156
153
161
180
174
177
175
172
163
161
169
178
180
176
170
169
170
173
178
176
176
175
174
169
159
155
161
168
171
172
170
169
174
181
183
180
170
164
163
168
170
170
167
166
163
160
159
164
170
171
160
151
154
161
169
177
184
178
174
175
177
182
184
181
170
157
153
159
163
164
161
165
173
173
159
152
149
157
159
164
169
176
181
179
175
175
173
166
156
156
165
176
176
168
159
157
161
166
171
171
168
163
161
156
164
171
175
178
174
172
167
169
175
180
173
163
161
161
162
154
150
158
173
176
164
155
150
156
157
160
167
178
181
172
157
158
162
163
155
144
148
163
171
166
156
156
163
169
165
162
166
175
177
163
164
163
165
168
170
165
162
165
174
181
178
175
174
174
168
157
155
161
170
174
169
164
165
163
160
163
173
183
181
168
152
145
154
162
161
151
148
158
165
162
155
155
161
168
161
157
161
174
181
168
172
164
155
155
161
162
161
165
174
181
180
178
175
174
168
161
165
164
164
165
168
175
173
168
163
171
183
188
182
167
153
146
152
162
167
169
167
166
166
162
153
150
154
163
166
163
160
164
170
160
170
166
155
151
158
160
160
163
171
179
179
169
162
157
159
163
169
166
160
157
163
172
174
171
169
177
186
183
168
159
151
154
160
164
166
170
174
174
170
162
157
149
152
160
169
175
168
162
158
153
164
163
155
155
160
160
157
158
165
176
177
168
155
151
158
166
175
173
165
159
159
167
173
174
174
177
182
175
157
144
146
165
179
174
162
156
162
167
166
163
164
166
159
158
166
174
174
167
160
151
154
160
163
166
163
157
154
158
165
173
175
167
158
157
164
173
179
180
172
164
161
166
173
174
172
174
176
170
155
140
149
172
190
182
162
152
155
160
161
162
168
174
166
156
151
159
169
172
172
148
145
157
170
171
159
146
153
165
173
169
161
160
161
166
169
174
178
180
174
167
163
167
171
168
163
168
172
171
162
153
157
170
183
176
166
163
166
167
165
161
166
171
168
157
144
144
157
172
179
139
138
151
166
164
151
146
157
174
175
162
153
158
168
174
173
169
170
174
171
165
162
164
166
164
160
164
171
175
171
166
161
162
164
166
167
167
174
176
175
168
167
169
172
166
155
152
156
167
173
136
143
154
160
160
160
164
170
172
167
158
155
164
175
178
172
166
166
170
167
164
156
156
162
166
165
165
167
172
172
166
157
156
161
167
166
161
162
169
177
175
176
174
177
178
177
173
169
163
159
143
154
164
170
172
175
178
174
163
155
157
165
169
168
164
164
167
171
171
164
156
151
152
160
167
166
163
161
162
163
159
152
155
169
177
168
151
144
150
163
173
175
174
175
179
182
184
175
165
157
152
163
178
191
186
179
177
174
166
158
159
168
167
156
148
157
170
176
172
164
158
160
161
162
162
164
165
162
162
162
159
155
159
172
182
174
157
146
148
158
167
169
168
167
166
171
178
173
166
168
159
171
189
194
178
159
160
172
176
168
158
159
163
161
156
159
169
174
171
164
173
178
176
165
157
161
170
178
182
175
168
161
159
163
174
177
173
163
160
158
163
166
163
159
159
162
167
167
168
177
163
169
178
175
158
145
151
169
177
166
150
150
160
168
167
159
157
154
151
158
173
186
181
166
154
157
170
181
188
183
172
163
156
157
166
176
177
172
163
159
159
162
159
154
152
158
165
167
171
179
168
167
163
157
154
153
155
161
162
155
150
153
163
171
168
157
150
141
143
150
161
174
173
167
157
155
158
164
168
167
166
160
156
158
168
175
174
170
161
153
153
157
156
149
149
156
168
175
177
176
168
164
154
152
165
174
168
157
151
151
160
167
169
170
166
161
155
152
151
155
157
163
169
168
164
156
152
154
156
159
160
159
159
163
168
173
173
171
163
154
155
162
161
152
148
156
172
180
179
173
162
155
151
159
170
178
169
157
155
164
169
171
166
167
168
167
160
157
160
166
166
166
169
170
168
162
160
163
170
173
172
170
168
167
167
169
174
175
170
162
162
169
168
159
153
158
170
178
176
171
155
147
152
164
168
165
161
160
162
165
163
159
157
165
170
169
157
151
157
171
174
170
164
162
163
166
172
181
192
195
188
183
175
171
168
167
171
174
171
165
163
165
163
159
159
162
169
171
170
171
156
149
156
165
164
156
154
154
156
153
150
150
154
164
167
162
150
145
154
168
170
161
147
146
158
169
173
179
185
190
185
179
174
173
171
170
168
164
161
158
155
153
152
157
164
166
167
167
167
171
160
163
168
170
166
159
156
153
151
151
152
155
162
165
162
155
150
150
156
162
158
144
136
144
164
173
175
170
167
169
168
167
166
175
179
176
165
154
149
149
150
150
153
160
170
172
170
166
167
167
154
162
169
177
180
178
170
169
166
167
166
168
169
167
163
156
155
158
161
159
157
155
158
169
176
179
179
176
171
169
167
167
170
179
185
178
162
143
137
145
154
160
161
165
172
178
172
164
162
163
144
150
160
174
181
183
181
179
178
178
172
167
166
167
167
163
162
162
163
161
163
173
182
182
175
171
179
193
194
182
174
172
178
184
183
172
156
136
130
142
156
163
163
162
167
173
172
166
161
162
142
144
152
164
174
180
177
174
175
176
170
161
160
164
170
170
164
162
164
165
170
176
179
173
164
159
169
189
192
182
175
176
181
182
180
168
152
136
125
131
147
161
162
159
158
164
172
173
171
171
156
157
155
158
165
171
168
166
169
175
172
164
159
161
169
169
162
159
167
172
174
171
163
164
163
161
163
165
167
165
169
174
181
183
180
172
158
142
132
134
148
161
168
165
161
162
171
178
183
187
173
169
159
154
155
158
159
160
167
176
177
168
158
161
168
168
160
155
163
174
177
171
164
163
166
170
169
163
161
163
166
167
169
175
180
177
165
152
151
155
162
166
168
172
171
169
170
175
187
192
178
166
152
145
145
148
150
157
166
174
167
156
154
160
169
168
160
153
159
170
178
179
174
166
163
168
177
187
189
181
169
153
149
159
167
172
167
160
165
172
174
169
161
163
166
168
169
174
189
193
171
165
153
144
133
133
142
155
165
167
157
151
153
160
165
163
160
157
159
166
174
180
176
166
157
163
179
198
200
188
169
151
144
152
160
166
165
159
160
165
169
169
163
160
161
161
169
180
192
188
145
151
159
158
145
133
130
138
148
156
162
162
159
158
163
169
169
162
158
159
160
161
156
150
149
148
153
162
168
181
193
194
175
160
153
164
173
175
172
174
173
165
158
159
168
174
167
158
164
173
149
153
158
154
139
125
132
150
161
162
158
157
157
160
161
163
165
161
160
160
161
162
160
157
155
158
161
168
173
181
191
190
179
164
156
162
165
165
164
172
174
168
161
163
169
169
161
156
166
178
150
146
153
147
141
139
147
162
163
151
143
148
161
170
168
163
159
161
165
163
158
159
162
165
164
164
167
173
176
176
173
178
180
179
172
164
158
156
161
170
172
169
162
161
158
153
155
157
168
175
147
144
151
153
157
161
161
160
154
147
144
152
166
173
169
161
157
162
170
166
156
154
158
162
164
163
166
174
176
169
163
161
170
182
182
171
161
158
162
168
166
160
155
154
155
154
156
159
163
165
147
150
157
164
171
173
165
157
153
153
161
169
168
166
160
157
160
168
176
168
156
148
148
153
158
163
170
175
175
165
154
149
159
172
176
174
166
165
165
163
158
154
153
158
166
169
167
162
161
163
151
153
157
160
166
168
165
159
158
157
163
165
162
157
155
160
171
185
181
165
147
141
149
160
165
165
168
171
169
160
148
146
154
164
168
169
169
165
156
152
156
161
164
169
172
176
173
168
164
167
155
151
147
149
156
162
162
159
157
154
152
150
147
150
156
166
184
197
184
160
136
134
151
170
173
165
158
157
156
154
152
152
158
164
166
166
163
159
152
149
159
171
176
174
168
165
167
170
171
173
159
151
146
148
152
157
159
153
152
150
150
148
146
150
156
165
179
185
179
155
136
133
148
167
168
159
148
148
155
157
159
159
162
164
165
164
160
158
157
160
167
174
178
173
164
159
164
173
177
175
161
162
157
153
154
155
151
147
148
152
158
155
153
153
157
158
158
162
161
149
137
133
145
158
163
159
151
157
164
166
163
161
162
161
157
155
152
158
163
164
164
165
173
176
172
167
169
175
177
171
157
160
159
154
152
152
150
152
156
161
165
161
158
157
158
156
152
147
143
138
134
134
145
157
165
164
167
172
174
169
161
159
162
157
146
134
138
155
166
161
150
152
167
183
184
178
174
174
171
164
151
150
149
147
148
148
149
160
172
180
174
162
153
153
157
162
155
146
135
129
129
134
146
161
168
169
174
178
176
167
159
157
161
152
134
121
129
156
169
162
147
143
156
176
182
176
168
164
163
160
144
143
142
145
146
144
145
159
177
185
178
160
148
148
156
162
155
146
137
129
128
133
144
160
167
166
168
171
173
165
157
154
154
151
139
134
144
164
176
173
155
145
149
159
165
165
161
161
161
162
143
142
144
149
151
146
142
147
165
179
176
161
151
151
160
161
154
152
146
139
132
127
140
157
163
161
158
166
170
165
155
147
149
155
160
160
164
167
173
172
166
160
155
155
161
163
163
165
166
167
146
147
154
163
159
151
143
147
161
174
177
172
168
168
168
167
164
164
158
147
140
132
143
155
159
156
156
163
169
166
160
153
156
162
171
173
171
167
164
166
168
170
167
163
164
166
167
167
165
165
151
151
162
167
166
156
149
151
163
175
184
184
179
170
169
169
172
170
161
150
149
145
149
152
154
153
156
160
163
164
164
164
163
164
168
171
168
163
161
167
174
174
170
167
166
169
168
164
154
149
154
156
160
167
167
161
157
155
162
170
181
182
173
166
160
162
162
156
150
149
156
156
152
147
148
153
159
154
150
154
163
166
162
159
163
168
167
160
160
171
181
178
164
160
164
170
170
161
154
151
156
157
160
162
166
166
162
155
148
147
159
166
170
166
159
157
152
148
145
151
160
161
150
143
147
161
167
157
146
150
160
163
157
154
161
172
167
157
155
170
182
176
158
148
155
167
173
169
167
167
154
150
155
159
163
167
166
154
141
132
139
159
171
172
165
162
162
160
159
155
156
155
150
146
153
169
171
164
158
161
166
164
157
153
160
171
167
154
149
160
175
173
161
148
149
160
173
179
182
178
144
146
151
159
164
163
159
152
147
147
155
166
173
171
166
167
168
167
158
150
148
152
152
150
151
159
165
167
167
166
167
165
158
153
155
160
162
156
150
157
166
169
162
151
146
153
172
183
187
179
150
147
155
163
171
165
153
149
155
168
175
171
166
155
155
162
165
159
148
138
143
154
156
152
149
153
166
167
164
161
159
160
159
155
149
149
155
159
161
161
165
167
161
154
148
156
174
185
188
178
168
160
160
170
181
180
163
152
158
170
174
166
154
148
153
161
163
156
144
140
147
154
157
155
157
164
174
171
160
151
149
157
161
159
153
151
154
159
163
166
169
169
165
160
159
168
175
179
178
172
176
166
165
174
183
186
177
166
162
160
162
160
158
158
163
167
168
162
157
157
155
156
157
163
171
180
182
176
167
158
160
165
169
167
162
157
159
161
165
169
172
172
171
170
172
176
175
166
162
163
168
166
169
173
177
180
181
179
169
161
161
165
168
168
169
169
170
173
171
165
161
158
160
168
174
173
172
176
182
183
179
176
177
173
167
161
165
170
172
172
171
173
174
177
181
183
178
164
153
156
165
168
171
172
170
171
175
176
173
168
169
174
175
173
170
166
165
167
168
167
163
159
161
167
167
163
162
172
189
197
190
179
172
169
165
162
165
173
174
169
164
162
169
177
184
183
175
164
158
159
170
171
169
170
169
168
168
169
175
182
185
180
174
171
170
163
153
152
162
166
163
159
161
167
165
156
154
166
185
197
189
175
162
161
163
164
165
168
164
159
153
153
161
171
174
169
167
164
165
168
177
175
167
164
162
165
164
167
182
200
196
183
174
174
173
162
150
151
161
168
165
163
166
170
165
155
153
164
178
189
186
175
163
158
162
166
167
166
161
160
157
152
153
156
160
155
158
165
174
176
176
177
165
153
153
159
160
166
185
201
198
183
173
176
175
162
151
156
168
171
168
169
175
174
167
159
158
167
173
170
177
174
168
166
165
167
172
174
176
173
167
158
151
149
149
157
165
173
181
175
170
174
162
147
144
155
160
164
171
179
183
178
172
170
170
164
163
169
173
173
167
166
172
172
170
168
170
172
170
155
155
159
171
179
175
167
167
175
182
184
177
167
155
152
156
167
177
181
179
171
153
157
154
150
152
161
165
163
157
159
169
173
169
164
167
169
171
174
174
168
160
158
161
169
173
175
175
172
170
156
144
152
171
189
183
164
152
158
169
178
179
174
171
161
157
162
167
168
166
163
143
138
147
158
166
169
166
161
157
160
169
172
167
163
166
170
174
170
165
161
155
153
157
166
171
170
166
167
167
162
154
156
170
187
182
165
148
150
160
167
174
176
177
167
152
139
143
150
157
162
142
134
145
165
173
168
162
161
167
174
171
168
166
168
170
171
162
155
157
160
162
159
159
164
165
161
152
151
160
164
164
163
170
176
175
169
166
168
170
170
169
172
174
168
150
136
142
157
168
171
148
145
155
168
173
167
159
163
170
172
165
160
166
178
183
176
163
153
155
163
170
168
164
163
164
162
157
154
159
169
171
168
163
163
167
172
178
179
179
174
168
167
167
167
160
156
161
171
178
176
153
157
164
169
172
171
172
168
164
158
155
158
167
182
187
181
168
159
155
162
170
170
167
165
169
174
173
173
172
174
173
166
161
164
172
175
171
167
166
167
169
167
168
170
172
176
177
175
175
174
159
167
168
168
171
177
180
174
161
154
157
163
167
167
168
171
169
161
151
153
160
168
169
167
168
173
178
184
182
177
169
162
163
172
184
181
168
153
149
154
166
172
174
173
174
175
175
173
168
170
167
171
171
170
167
169
178
177
173
165
163
166
164
156
153
158
165
158
146
145
154
167
174
169
163
164
172
179
177
173
164
159
161
170
184
184
174
160
151
153
167
177
180
175
167
164
170
171
167
169
174
175
176
172
162
159
164
174
176
167
160
157
161
164
165
162
160
152
143
143
154
168
175
169
166
165
168
170
172
170
166
162
157
158
168
174
175
172
166
165
169
177
179
172
165
166
171
171
169
174
177
173
175
172
162
158
158
162
162
158
148
150
162
174
176
171
159
149
143
146
154
164
168
169
174
179
173
168
168
171
171
164
157
155
160
168
169
169
166
165
166
163
161
158
162
169
175
173
171
176
171
165
158
161
165
169
169
159
154
154
156
165
171
175
174
169
161
152
147
150
154
160
164
168
176
180
173
166
165
167
166
162
161
166
170
173
170
166
160
156
156
156
150
152
156
165
174
176
173
174
164
155
145
148
164
182
181
165
156
163
174
187
184
176
170
167
167
167
164
157
157
160
164
166
166
163
159
161
163
161
155
156
161
171
176
178
174
168
158
152
155
165
167
156
152
158
172
178
175
169
162
153
146
147
165
178
185
177
170
171
182
190
187
180
172
168
167
168
170
169
165
162
162
161
155
149
153
163
167
162
156
155
161
169
172
172
174
168
158
153
161
179
187
174
158
155
168
178
175
165
166
159
157
160
165
169
173
174
170
167
166
170
177
183
185
174
164
161
168
176
173
163
158
157
159
159
160
169
177
177
170
164
167
170
170
168
164
160
156
152
162
173
183
176
165
161
167
174
173
165
165
166
169
171
166
160
158
157
158
155
150
155
164
181
188
180
162
155
161
173
172
162
156
163
173
176
174
172
177
178
172
168
168
175
179
172
160
146
143
148
155
158
165
171
170
169
168
166
165
163
162
165
170
171
167
158
153
155
155
152
149
151
161
178
187
181
164
156
159
165
165
165
164
173
187
190
180
173
169
167
168
163
167
178
186
180
159
144
139
145
146
146
151
161
171
172
166
160
159
164
157
159
162
167
159
156
158
163
170
169
162
161
168
181
187
180
167
162
160
159
158
162
173
178
180
178
179
180
177
171
167
167
171
177
180
170
155
147
148
148
148
143
141
147
157
167
166
161
160
165
154
151
149
150
152
155
159
169
176
175
170
170
179
188
188
180
168
166
164
161
160
162
170
167
159
158
172
194
199
185
173
172
175
174
167
155
151
150
152
153
158
157
150
146
147
155
165
167
167
169
152
146
142
143
148
155
159
163
164
168
168
172
179
189
190
179
168
166
168
170
170
169
167
160
152
155
167
187
193
182
171
166
170
173
172
166
157
148
140
147
160
171
172
164
151
154
165
171
173
173
157
154
147
144
149
156
158
156
154
161
166
167
173
175
181
175
167
164
168
177
183
179
173
171
172
171
167
165
163
164
165
163
167
175
188
185
164
138
123
130
152
171
180
179
175
170
170
173
175
177
167
160
152
147
150
157
157
158
155
161
166
163
158
161
166
169
165
164
169
178
185
185
180
180
186
181
170
160
156
161
167
162
161
174
189
189
167
139
130
140
157
163
167
175
187
186
175
172
176
183
168
161
152
147
148
151
154
159
160
162
162
158
158
157
155
160
165
170
174
176
181
183
179
171
167
171
177
182
180
178
174
164
158
164
175
177
168
158
162
172
175
165
157
162
179
183
173
172
180
188
165
164
158
152
144
143
149
160
165
163
159
160
164
159
155
156
165
177
179
174
173
175
172
162
152
156
173
187
192
187
175
162
156
158
164
168
168
167
180
186
183
173
164
163
168
167
168
175
186
190
144
152
168
176
167
154
150
150
155
159
161
160
161
166
180
186
177
162
154
155
158
157
154
151
153
160
165
169
169
171
174
179
173
167
161
167
173
172
169
172
173
170
157
144
139
145
152
159
171
182
151
153
167
172
163
146
141
151
161
166
166
165
162
165
167
169
170
162
156
154
155
155
154
154
155
159
168
172
173
171
173
178
180
176
168
163
162
160
163
170
171
167
155
146
143
145
151
159
169
179
153
148
153
156
150
140
138
147
151
153
157
162
163
165
157
155
156
157
157
155
156
157
160
163
162
164
170
175
175
170
170
182
189
188
173
157
150
155
166
173
166
156
150
149
150
150
153
158
164
161
145
142
147
150
153
151
148
145
144
145
149
154
155
155
151
151
153
157
159
159
160
162
165
165
163
164
168
173
173
167
163
172
184
189
174
158
150
160
175
179
163
148
146
154
161
161
159
159
161
156
146
150
151
155
158
162
159
154
153
155
158
153
145
141
147
157
166
171
167
164
161
164
166
164
161
160
165
171
172
163
156
156
168
177
174
167
165
168
174
172
162
155
156
166
172
172
169
163
161
161
162
169
163
156
154
157
161
165
171
171
166
153
144
144
151
168
186
194
185
165
152
155
162
167
161
156
156
166
171
167
157
152
158
168
176
176
173
168
162
157
159
164
170
171
171
171
167
164
161
162
167
172
162
150
147
152
161
173
181
175
162
151
148
151
157
167
183
196
187
162
139
136
152
167
165
152
146
155
169
172
164
153
154
165
173
180
176
165
155
151
156
161
164
161
161
160
160
161
156
157
142
147
149
147
147
153
161
172
178
171
159
153
153
156
155
150
156
167
173
158
137
128
141
160
167
155
140
143
159
169
165
153
150
156
165
166
163
157
155
153
155
157
163
161
162
160
163
162
159
158
127
133
141
148
152
157
162
165
166
164
161
160
161
162
156
140
134
143
157
154
139
128
138
157
167
161
146
149
159
165
159
148
144
149
154
153
150
154
163
166
165
167
172
177
176
171
167
166
169
168
145
145
144
147
152
155
156
157
159
162
165
168
173
174
167
156
150
152
154
148
139
133
143
159
168
166
162
169
171
164
154
146
148
155
156
148
147
156
170
174
173
174
182
189
183
174
166
166
171
169
169
163
150
146
149
153
156
161
169
173
175
171
170
175
181
183
178
173
160
147
136
135
146
162
168
169
168
172
172
163
155
154
164
169
161
150
150
160
174
174
165
161
169
176
177
169
162
162
165
162
166
162
150
145
151
159
166
171
178
182
180
171
166
166
174
181
179
173
163
149
136
136
145
160
164
163
157
156
159
160
157
161
169
172
164
157
159
166
172
168
152
143
147
156
164
165
163
161
160
158
146
146
144
147
155
167
174
176
178
180
181
173
165
157
153
151
155
162
163
154
142
138
143
155
162
157
152
151
155
160
160
162
164
168
170
170
168
166
164
163
155
146
145
151
161
166
167
165
163
163
140
140
144
148
154
164
171
170
165
163
168
171
165
154
146
143
151
163
170
163
152
145
148
156
162
159
157
158
161
163
163
160
159
164
169
172
168
157
151
157
163
167
165
162
164
168
168
165
163
165
149
146
148
149
150
153
158
165
164
162
163
159
152
150
154
165
175
178
172
162
158
155
157
159
163
163
164
164
166
165
166
165
163
162
166
169
164
149
144
154
170
182
180
169
165
165
165
162
158
163
166
157
153
152
153
157
162
169
173
173
166
157
146
146
158
176
181
172
156
153
164
170
167
157
154
158
165
167
165
166
169
168
163
159
160
163
162
151
148
159
175
179
171
166
165
166
166
164
162
167
169
161
154
156
162
169
173
173
174
172
165
159
151
150
157
166
163
151
141
151
168
183
171
155
147
152
164
162
161
164
171
171
163
157
158
163
166
160
162
171
177
171
162
164
172
180
175
166
169
176
159
157
156
158
165
169
171
169
162
155
157
162
169
167
160
156
155
152
145
150
162
176
171
158
148
152
159
160
159
165
170
171
164
157
158
166
169
164
163
170
173
168
164
170
180
185
174
160
162
173
155
156
156
158
158
158
157
164
162
160
156
164
170
167
155
152
158
164
156
144
146
159
169
163
152
152
158
164
167
166
168
168
162
156
157
164
167
161
157
159
165
168
171
175
177
168
159
155
157
161
164
163
159
161
164
166
165
170
180
181
177
166
156
149
146
152
163
166
155
139
137
152
166
166
157
154
161
169
173
169
163
161
158
156
155
158
160
158
156
157
162
168
172
170
158
152
153
157
165
165
171
165
166
173
190
200
196
188
186
187
178
164
146
135
140
156
164
161
151
143
146
156
164
165
160
159
165
172
174
169
163
158
160
163
161
157
156
157
160
163
167
170
170
166
155
152
156
172
177
172
163
159
164
174
193
205
202
185
172
162
162
160
153
148
154
161
164
157
151
150
157
165
167
168
167
167
169
171
173
170
164
165
167
169
166
159
158
159
163
167
168
168
168
169
171
171
175
176
176
169
151
155
162
167
167
172
175
166
152
142
150
161
172
172
167
165
164
156
151
152
160
169
178
182
179
173
170
169
172
173
171
172
173
170
167
163
165
166
164
162
161
161
165
172
181
186
186
177
168
163
154
160
165
160
156
153
158
160
152
145
153
170
187
189
177
167
159
155
153
153
158
164
175
184
180
169
166
168
177
178
173
168
168
168
170
177
182
177
163
148
144
150
159
170
177
183
180
171
162
161
168
165
166
164
162
162
162
165
168
164
163
171
185
192
184
165
152
151
158
160
159
160
167
170
166
155
155
164
173
176
173
167
163
166
175
187
193
181
161
146
143
151
157
167
165
167
171
168
165
161
178
169
153
147
155
163
164
167
175
181
172
169
174
187
183
163
147
151
163
168
162
161
164
164
154
141
139
148
157
165
174
178
173
169
172
180
179
170
160
153
158
165
171
168
159
157
163
171
170
164
188
172
147
129
136
150
157
164
174
184
177
170
174
183
181
162
148
153
167
172
165
164
167
165
156
144
137
139
143
154
171
187
188
178
169
163
164
162
161
164
173
180
178
170
160
157
166
172
175
168
189
176
153
134
140
158
165
165
168
176
178
179
177
177
172
159
152
158
170
172
165
159
162
166
166
162
155
146
144
152
167
182
190
186
177
165
162
163
168
173
179
181
178
171
163
163
166
168
170
168
171
170
161
155
165
177
184
174
162
158
171
181
178
171
164
156
155
162
168
167
159
152
155
163
170
171
162
157
158
158
163
165
174
184
183
172
165
163
170
175
179
179
176
171
165
161
157
153
153
162
154
154
160
170
180
191
192
179
161
157
166
176
175
167
159
154
156
160
162
162
156
150
153
161
170
168
160
154
160
165
163
158
159
167
174
170
163
163
167
174
179
180
177
172
165
157
149
146
148
156
152
146
154
165
177
183
183
177
168
167
169
173
170
165
159
153
153
154
158
161
162
156
156
160
165
162
154
150
156
166
168
164
158
158
164
169
167
168
169
172
177
179
177
171
164
159
161
162
162
159
160
156
157
165
174
178
176
173
167
162
162
164
167
166
164
159
155
154
159
165
169
164
161
159
161
162
156
152
157
170
173
170
162
159
165
173
177
173
167
169
172
173
170
168
165
168
174
174
175
171
169
168
167
167
175
182
183
170
157
151
150
157
163
166
169
170
168
167
161
166
173
174
168
161
158
163
166
167
167
173
178
175
168
167
176
184
184
177
164
164
169
171
168
165
165
167
171
173
176
175
176
176
171
167
169
177
177
167
155
150
154
161
163
165
170
179
174
168
158
162
173
180
176
167
160
163
169
174
173
175
176
177
174
174
184
190
186
177
167
164
168
173
169
165
161
160
164
169
170
170
181
177
163
155
157
165
166
162
158
163
167
168
166
166
172
175
170
163
154
159
168
174
176
171
166
164
165
167
168
169
173
176
172
170
171
177
181
177
171
167
167
174
176
170
162
161
166
170
168
164
185
173
157
152
160
167
166
160
157
165
167
169
171
174
175
171
165
158
155
158
159
163
166
170
177
174
164
153
152
162
171
174
167
156
150
157
167
174
172
167
166
169
176
177
174
170
173
172
168
163
181
169
159
164
175
181
172
161
156
158
161
167
173
175
177
173
166
164
161
157
150
142
147
166
188
194
177
154
149
158
172
173
166
155
154
157
164
169
167
164
160
161
168
178
184
186
182
173
170
170
169
162
159
168
181
188
182
166
158
158
165
173
172
171
169
171
172
170
164
152
147
141
145
163
186
195
184
167
160
159
165
166
167
171
172
174
172
168
160
157
156
161
166
172
181
186
183
175
171
174
156
155
153
154
164
178
182
178
170
167
167
174
174
169
164
165
171
172
165
155
154
156
161
162
166
169
172
172
167
158
150
153
164
178
184
181
175
165
154
151
155
166
169
169
166
171
178
176
174
172
157
159
153
145
147
159
173
179
174
168
165
171
176
174
168
162
163
167
167
165
165
166
165
161
155
153
159
168
165
154
140
143
158
171
176
171
164
157
149
149
156
170
180
172
163
162
170
180
179
172
170
170
168
156
151
155
168
173
170
163
158
166
177
180
175
166
161
166
175
177
171
161
159
163
166
164
164
166
162
153
145
144
154
165
166
158
151
146
145
148
157
170
177
174
165
158
165
176
182
177
180
178
173
172
167
166
168
169
164
162
158
165
175
179
178
174
167
172
182
184
171
157
156
170
186
189
177
168
162
157
152
153
159
169
174
169
156
146
147
148
149
158
165
173
170
162
159
166
175
176
176
166
167
170
170
171
169
168
170
167
163
163
168
174
177
176
173
177
182
178
168
163
168
176
187
190
181
173
168
164
162
162
167
176
181
176
166
159
152
146
139
142
153
169
172
166
160
158
163
171
169
158
155
158
158
157
163
170
175
173
163
159
165
174
177
175
172
172
168
165
162
165
172
173
168
164
166
170
174
172
172
173
176
176
172
165
162
162
159
145
138
141
152
169
174
170
164
162
164
170
167
156
151
148
145
147
158
169
175
170
163
162
169
176
177
173
166
165
166
164
163
165
167
162
151
144
152
165
175
177
176
178
180
172
161
152
155
162
163
155
151
156
168
174
175
170
166
167
167
169
165
158
151
150
148
152
159
165
169
168
167
171
175
178
177
173
165
166
168
172
173
169
166
161
158
155
157
164
174
179
179
176
173
173
171
168
162
161
160
162
165
173
177
178
175
168
165
165
165
166
155
153
150
151
153
159
163
163
161
166
175
177
175
171
172
175
174
174
171
174
176
173
171
175
182
181
174
170
174
183
183
175
168
172
183
185
171
156
149
155
165
169
168
172
175
172
166
160
157
160
150
153
150
149
153
161
164
161
159
164
175
179
175
164
161
170
180
182
176
172
171
173
174
180
188
191
186
179
176
181
184
178
170
171
182
186
173
155
144
154
160
160
153
160
178
185
173
158
149
157
164
162
156
152
158
165
166
161
153
152
163
176
179
168
158
160
173
186
182
173
167
170
168
165
165
172
179
178
170
168
175
178
175
174
178
180
174
165
165
173
176
168
161
169
185
190
176
158
149
159
174
169
165
167
168
169
169
162
153
149
156
172
182
176
162
158
168
185
184
177
169
170
167
159
151
152
160
163
159
160
165
170
172
170
175
177
178
179
184
186
181
179
183
186
187
179
168
159
159
166
142
146
154
160
159
153
154
157
156
154
154
155
159
167
178
182
175
163
154
151
151
151
152
153
154
158
163
165
160
148
145
157
173
179
174
168
163
160
156
157
160
167
159
148
138
142
153
163
167
164
147
146
154
163
163
157
153
153
154
156
161
161
159
159
164
173
176
167
156
149
147
148
150
154
154
157
161
161
157
149
145
158
174
184
177
168
163
153
151
155
159
164
157
150
143
142
152
161
166
163
148
144
147
155
161
158
154
151
149
153
157
160
155
151
151
157
163
164
157
155
157
160
164
168
166
167
168
166
162
157
159
167
175
178
167
155
151
156
163
161
159
153
150
154
153
150
153
160
166
165
142
137
136
141
150
157
158
153
147
147
152
153
146
144
148
158
164
160
156
157
165
176
182
178
174
168
167
168
167
164
164
171
175
170
153
140
142
160
173
177
164
153
153
164
165
159
155
158
165
170
149
147
143
139
143
151
155
154
154
156
158
153
145
145
159
174
179
169
155
152
163
177
182
174
164
159
161
166
169
166
165
169
175
173
159
147
148
159
172
179
179
173
174
177
175
166
156
156
161
170
171
176
167
156
150
147
148
154
167
175
172
161
152
153
163
178
185
174
156
146
152
162
169
166
159
152
155
163
170
170
168
168
174
179
177
172
169
165
169
174
179
178
178
175
171
163
156
153
153
156
174
180
176
168
158
150
151
163
181
190
181
167
158
159
157
161
165
165
157
147
142
143
153
159
159
155
156
162
169
171
168
165
171
178
180
182
180
175
172
170
165
162
160
159
160
161
158
152
142
140
146
151
157
160
159
156
158
169
184
183
174
163
161
160
154
145
139
145
156
150
139
131
138
154
166
165
158
156
158
163
162
157
157
160
163
165
166
170
172
171
160
151
148
156
163
169
165
158
147
145
129
133
140
148
155
157
159
165
168
166
160
158
162
167
160
145
135
143
156
156
140
130
135
153
167
169
160
154
156
156
152
148
144
148
153
152
149
155
168
177
171
160
159
168
175
175
169
165
165
163
148
146
144
149
155
157
153
150
152
152
153
158
166
174
171
161
154
159
165
153
141
134
141
156
163
163
162
167
166
160
151
144
147
158
163
157
148
151
169
181
180
173
171
173
176
170
167
167
168
168
172
167
156
151
155
159
156
150
151
151
154
159
165
170
173
174
178
178
169
153
138
138
147
159
159
154
157
166
170
163
154
151
162
176
180
173
161
163
170
172
174
170
168
166
163
165
166
169
169
166
167
165
153
148
154
168
174
168
161
156
159
163
163
164
167
172
173
168
164
152
142
145
153
162
162
154
149
152
157
161
160
163
170
176
175
172
170
169
170
164
159
159
154
155
157
163
168
171
169
163
149
150
144
143
154
171
188
180
167
160
163
168
166
163
160
158
155
155
158
156
156
159
162
168
170
165
154
148
151
160
167
172
170
164
160
164
168
169
165
160
157
153
150
151
157
165
169
166
164
162
141
140
138
139
147
166
179
173
159
149
159
167
165
163
157
155
154
158
161
166
167
166
169
174
180
176
166
155
153
161
170
172
167
160
157
161
163
156
153
157
163
165
159
158
162
167
166
162
160
163
147
140
136
139
145
155
163
163
154
147
149
149
148
150
157
167
174
175
172
171
169
171
172
174
180
176
169
162
160
161
166
168
164
160
160
162
160
151
147
154
165
171
167
162
163
164
163
162
165
169
156
141
136
141
147
156
166
170
170
167
156
145
131
136
155
175
181
173
162
161
171
178
178
170
167
168
166
165
162
162
164
166
163
160
159
163
165
158
150
154
162
165
166
162
160
159
161
165
173
178
156
145
140
148
160
169
173
177
179
178
167
150
137
141
155
171
174
156
144
150
169
187
182
165
152
153
160
160
160
161
166
167
164
159
159
165
170
168
162
160
161
162
163
164
164
162
160
164
171
176
156
153
154
157
162
168
171
176
178
172
161
155
156
158
158
162
160
155
145
147
163
181
181
165
149
146
152
154
155
160
167
173
169
164
163
168
169
166
163
163
163
165
167
176
183
178
162
150
152
164
164
169
170
161
156
155
163
177
179
170
157
156
161
162
155
153
159
163
158
147
149
161
174
168
156
150
151
154
155
159
165
171
172
171
175
175
172
162
157
159
164
168
173
182
188
181
160
148
149
160
167
177
175
164
155
158
170
183
184
175
165
159
158
155
152
153
162
169
163
151
145
156
169
171
163
156
155
159
163
162
162
165
166
171
176
178
173
163
157
158
163
167
172
176
170
159
152
154
164
173
157
168
176
171
173
179
186
187
180
174
170
165
160
154
153
157
165
169
164
157
156
164
170
169
162
156
156
161
168
167
163
160
160
166
171
174
168
161
158
160
162
164
166
163
155
146
148
162
176
177
148
158
168
170
174
175
176
170
164
160
162
164
164
159
157
161
164
160
157
158
163
169
171
167
162
158
156
158
164
167
167
165
163
164
165
162
159
156
157
159
160
160
160
161
158
156
157
166
174
171
153
156
164
166
156
150
153
157
156
153
154
157
160
161
161
161
158
149
145
150
161
167
168
167
166
163
160
156
159
163
169
170
168
165
164
164
162
160
157
156
157
157
157
158
165
174
175
172
170
167
160
161
167
170
160
152
155
162
163
155
149
155
164
169
165
158
149
145
148
156
165
166
165
163
163
163
166
163
161
159
160
166
166
167
171
180
183
175
160
154
154
153
153
151
160
173
180
177
169
167
159
159
164
172
174
172
170
171
168
157
147
155
172
184
174
156
142
147
163
172
173
171
164
158
153
155
164
169
167
157
151
150
159
166
176
187
189
178
162
156
158
161
155
148
150
161
175
175
170
164
161
153
145
150
165
173
172
167
160
153
146
156
174
192
182
157
142
149
165
174
173
167
165
159
151
146
156
165
164
154
148
149
156
159
166
169
170
167
160
158
170
177
176
168
161
162
169
172
169
160
175
152
131
126
143
161
168
163
158
153
151
159
174
185
180
157
143
150
162
160
157
158
161
163
158
151
154
155
156
155
161
164
160
155
152
155
157
159
156
158
171
182
191
187
177
169
168
166
162
159
181
166
144
134
147
169
177
173
164
166
170
174
177
175
164
154
147
153
160
156
151
148
154
161
165
164
158
153
151
158
166
169
163
154
152
158
165
166
164
159
161
170
179
182
175
170
165
155
153
160
174
171
166
161
171
188
192
181
170
169
177
182
181
170
158
151
152
161
168
168
159
150
150
157
164
166
161
153
151
157
163
164
157
153
157
167
171
173
169
167
163
168
170
171
173
171
162
154
150
160
166
166
170
174
176
183
185
179
167
162
172
185
182
168
156
151
158
169
176
174
166
156
154
160
168
168
161
154
153
158
162
160
155
156
162
167
166
167
168
172
177
176
174
172
173
176
171
161
153
155
165
160
159
161
163
166
168
168
164
163
171
180
176
164
147
147
160
176
179
173
164
160
162
165
172
171
166
162
160
166
167
166
162
162
167
169
166
160
161
170
181
182
177
172
175
180
178
168
161
157
168
160
155
156
162
165
167
165
162
159
164
169
166
148
137
140
160
176
177
170
164
161
163
162
164
166
168
169
172
174
175
172
162
160
168
176
172
161
153
163
175
179
172
167
170
178
176
171
168
167
170
166
159
157
166
178
178
168
159
155
154
157
157
146
140
148
162
172
172
169
168
167
163
158
154
159
164
167
171
175
177
171
156
149
162
179
184
171
157
158
166
173
169
163
165
171
171
171
172
175
181
178
163
156
164
174
175
168
159
156
156
158
158
160
167
170
170
168
167
169
173
172
170
162
163
164
164
164
165
169
174
171
159
153
165
178
186
182
171
167
167
168
166
162
162
165
170
172
172
171
191
179
159
152
156
167
169
165
160
166
171
169
167
174
184
185
173
164
164
173
174
171
168
172
179
178
168
160
157
164
175
181
179
173
168
172
178
181
182
172
165
163
163
163
163
164
170
172
170
163
186
169
154
152
169
180
173
161
158
168
175
179
176
176
181
176
168
165
170
176
173
165
159
167
181
182
171
158
155
164
180
193
192
178
165
160
168
177
178
171
161
157
163
169
168
165
168
169
170
164
178
165
155
165
182
192
179
161
155
160
170
177
176
172
170
168
166
168
171
172
162
150
148
157
170
176
172
163
161
165
179
189
182
172
161
162
167
173
171
165
161
163
171
181
181
175
173
170
172
174
167
166
169
172
181
180
177
165
157
155
161
167
169
167
163
163
165
166
164
152
150
147
148
154
159
167
173
174
170
164
165
168
173
172
168
169
170
168
163
162
167
175
182
185
189
189
185
179
178
182
156
166
172
170
162
160
169
173
165
152
144
152
161
164
160
158
159
157
151
150
155
163
164
157
149
157
172
182
172
157
148
155
170
183
183
176
165
159
154
160
167
175
177
180
184
191
191
187
183
185
153
168
171
161
150
148
160
169
164
149
138
145
158
166
161
151
146
150
154
160
167
173
171
162
155
157
167
174
166
152
141
150
170
184
182
171
155
150
152
160
167
167
172
173
178
181
182
185
184
185
166
172
169
157
150
149
158
161
158
152
153
158
168
168
158
148
146
152
164
173
171
168
165
166
170
168
168
162
160
155
152
155
164
169
170
163
155
154
159
166
167
166
170
174
175
172
170
173
180
182
174
167
162
160
164
162
159
155
158
166
170
181
175
166
152
147
153
170
183
181
168
151
150
162
177
183
177
167
164
166
165
165
163
166
168
167
168
171
175
172
165
161
167
174
174
166
161
163
172
177
171
157
155
162
167
165
161
157
162
172
183
186
176
162
148
147
160
176
187
178
163
148
146
156
169
177
181
179
179
175
175
176
175
177
173
170
171
176
174
164
152
149
161
173
174
166
162
164
169
172
164
155
157
160
159
158
160
164
168
171
171
173
168
158
148
147
158
170
176
169
162
154
155
158
164
168
173
174
176
175
178
184
187
182
174
164
162
166
159
145
137
146
168
186
184
173
167
170
173
172
162
160
162
160
157
157
163
169
172
166
160
159
160
155
149
149
155
162
167
168
165
161
163
166
167
163
158
156
161
171
179
188
188
183
173
162
156
154
148
142
140
151
174
192
194
180
170
170
171
171
161
161
167
171
166
165
172
175
173
168
164
160
158
154
154
155
161
165
166
171
168
163
166
174
180
173
158
151
159
176
185
188
183
178
177
170
162
159
156
155
153
156
164
178
186
179
169
164
164
164
151
159
168
175
172
169
168
167
167
167
170
169
163
158
159
172
175
172
165
163
161
162
167
173
180
179
172
168
177
189
194
190
178
171
175
176
171
165
166
167
165
157
151
158
168
171
165
158
153
157
148
158
169
171
168
166
162
160
156
158
167
174
173
166
164
171
178
176
163
152
151
158
166
167
170
178
183
181
181
184
189
190
182
170
172
175
173
167
163
168
171
164
157
155
164
170
166
155
147
154
165
169
169
167
167
169
168
161
152
152
160
175
181
174
161
158
168
175
169
155
150
156
163
162
162
172
181
177
162
159
170
184
185
176
175
175
175
166
165
168
176
180
176
176
179
181
174
158
146
152
175
173
169
170
179
188
187
177
165
157
158
169
182
179
167
158
163
172
177
171
164
164
165
167
166
167
167
160
148
147
162
175
181
180
179
179
177
172
166
166
169
177
186
191
190
182
174
163
154
156
143
144
142
140
137
142
154
161
157
152
152
153
155
156
161
168
171
165
156
149
146
149
154
155
150
141
141
147
153
145
139
151
172
181
172
157
151
151
153
156
158
167
170
169
166
167
170
171
166
155
146
147
147
145
145
146
154
157
157
157
158
157
154
154
162
173
177
168
157
150
148
150
154
157
152
139
134
138
149
148
146
155
167
175
172
165
155
151
144
142
151
164
168
168
162
161
166
166
166
156
152
151
151
156
162
170
172
168
162
160
162
158
153
151
158
170
175
168
159
161
162
164
168
166
159
153
146
147
152
156
159
162
166
167
165
162
159
157
151
147
148
155
161
166
159
155
154
160
165
166
155
149
146
151
160
173
178
171
164
161
160
158
150
152
161
171
173
164
156
161
169
178
177
171
165
161
160
159
158
160
164
166
169
166
162
159
157
159
160
160
159
155
159
168
165
156
151
157
165
172
155
145
139
140
147
155
160
155
152
154
159
159
153
157
169
181
177
160
142
146
163
176
177
168
160
158
160
162
160
160
163
166
170
170
166
159
155
157
161
165
165
168
174
179
175
161
151
153
161
168
158
147
145
149
152
151
145
140
145
158
165
165
160
161
168
179
179
161
145
144
157
169
167
159
154
153
157
161
156
153
155
164
174
178
175
167
159
159
162
167
168
171
176
178
174
163
152
151
152
156
156
144
148
162
170
160
145
142
155
173
176
171
164
161
158
160
164
163
161
159
159
161
157
152
153
158
163
162
153
145
149
163
175
177
173
169
172
176
177
172
169
164
163
162
161
160
156
154
150
149
147
136
140
155
165
160
154
153
167
176
175
168
165
163
155
145
145
159
168
165
161
154
147
151
159
172
179
167
150
141
149
163
171
167
162
163
171
184
192
189
176
160
151
156
161
165
165
164
159
157
145
135
137
147
156
157
150
152
160
165
161
158
162
166
158
146
142
156
165
162
156
148
147
153
164
175
179
170
154
146
151
160
164
163
158
155
155
168
184
188
178
158
151
160
171
176
174
170
167
165
148
145
148
155
159
157
147
145
147
148
149
151
158
161
159
151
152
159
163
154
143
142
150
158
163
167
171
172
167
160
156
153
158
162
164
157
144
149
159
171
166
157
155
164
173
177
172
169
166
163
150
154
156
159
160
161
156
149
146
143
145
148
151
153
151
152
157
163
159
145
134
139
153
163
163
163
166
173
174
166
158
150
153
159
164
161
153
149
150
155
158
159
161
161
162
165
169
169
166
163
148
155
153
147
154
161
170
165
154
145
147
151
152
152
154
158
161
160
153
140
135
143
156
167
171
169
170
172
172
166
163
159
153
151
152
159
165
164
158
156
162
168
167
157
152
159
168
172
171
165
152
154
149
141
142
153
166
162
153
147
151
156
160
167
179
181
169
157
148
148
151
158
160
169
177
178
174
167
162
163
169
171
160
148
145
154
167
170
168
168
170
174
166
155
152
158
167
171
170
166
151
154
152
153
149
152
155
150
147
149
157
162
165
175
188
189
174
160
159
164
170
168
164
167
175
178
172
160
154
159
169
175
168
156
145
151
161
169
174
175
173
166
157
156
159
165
166
165
165
166
145
143
153
164
169
162
155
148
148
158
166
167
162
163
170
175
174
169
170
172
172
168
165
165
170
171
166
157
150
155
164
171
170
162
157
154
160
170
178
178
169
158
151
156
165
168
166
165
168
172
140
130
138
160
171
172
163
159
161
173
176
170
157
148
151
161
167
166
163
164
167
167
166
165
166
165
164
160
154
152
158
163
166
164
162
166
171
175
177
171
162
156
154
158
161
161
163
167
174
175
142
128
132
149
166
172
172
169
170
176
177
169
156
148
152
161
164
156
148
152
162
168
169
164
160
159
160
160
157
154
157
161
163
162
164
171
176
172
162
155
157
161
165
162
156
154
160
168
174
172
152
147
148
156
161
169
171
173
172
170
164
163
158
158
160
164
163
156
149
150
157
167
168
161
154
151
154
155
154
154
159
165
167
165
168
173
170
159
149
148
160
167
171
165
161
161
161
168
172
167
165
171
172
161
154
156
164
174
174
165
154
151
159
163
162
162
162
163
158
153
153
158
163
160
155
152
153
152
151
153
160
169
173
176
181
178
171
159
153
157
164
166
164
166
173
176
174
171
174
172
156
174
178
163
145
142
158
173
173
161
153
155
162
166
162
158
162
166
163
157
153
156
162
164
163
159
158
155
152
153
160
166
173
181
189
188
180
167
163
164
164
160
155
161
172
177
176
175
178
179
137
161
173
165
147
142
152
161
165
158
159
168
176
172
163
159
161
165
163
159
160
166
169
168
166
162
159
156
154
156
159
161
163
170
179
183
177
167
163
164
162
156
152
156
162
163
164
170
174
177
135
152
167
166
152
147
151
157
161
159
162
168
171
168
162
162
163
161
159
158
160
165
167
166
162
161
159
154
155
160
163
163
160
160
165
168
164
156
156
160
161
158
155
155
158
157
153
155
161
169
155
153
162
164
159
154
156
168
173
170
159
151
147
151
158
161
162
159
159
157
158
150
147
149
155
160
158
154
155
161
170
169
165
162
163
164
159
156
156
164
172
169
158
154
157
161
157
156
160
168
164
155
162
171
172
169
169
174
179
172
156
141
136
145
154
157
154
156
163
166
162
151
141
140
148
158
163
164
162
161
166
169
168
169
169
167
162
158
160
170
176
170
155
148
152
162
166
167
167
168
157
154
163
173
176
174
171
170
170
167
154
155
159
165
161
153
149
155
168
179
180
170
159
150
147
157
169
180
177
163
152
155
163
171
173
166
161
160
164
172
175
168
152
145
145
160
170
175
172
167
151
152
158
166
171
173
170
166
158
149
151
161
176
179
168
152
147
157
168
176
177
177
175
166
160
161
174
187
184
168
152
147
153
162
164
160
159
163
168
172
172
166
159
155
159
165
172
175
172
165
155
154
155
157
168
175
178
169
158
146
148
158
170
171
162
153
153
160
164
159
158
165
172
172
167
167
173
180
181
170
158
148
145
144
150
158
165
170
171
167
162
162
164
170
173
173
172
169
165
165
161
160
157
159
170
184
188
179
166
152
151
154
157
159
155
156
162
166
164
155
149
151
155
159
163
165
168
168
166
164
161
153
144
139
144
161
171
176
171
159
154
157
163
168
171
171
167
161
159
164
165
163
161
161
170
178
182
180
172
166
165
162
161
162
162
164
167
171
170
169
163
156
151
152
157
163
163
155
150
153
159
159
149
141
144
158
168
172
167
159
156
157
163
165
167
170
167
161
157
161
169
166
159
157
157
158
165
171
175
179
181
182
177
169
166
165
168
173
176
172
168
164
162
162
163
165
163
156
149
152
161
166
165
160
156
162
165
166
166
166
168
169
167
166
168
174
172
165
158
158
171
165
160
154
150
148
154
165
174
182
187
188
178
163
150
152
168
181
178
166
159
164
176
181
174
169
167
166
163
164
168
173
177
174
172
170
167
163
162
171
178
177
169
165
169
178
178
167
161
159
173
166
159
154
155
157
161
166
172
175
176
176
170
149
133
142
165
183
177
160
154
164
180
184
176
171
169
174
176
175
173
172
171
167
169
175
176
163
158
164
174
174
164
159
167
180
180
170
166
169
172
167
157
152
158
164
170
169
170
168
161
162
160
149
137
140
158
173
173
163
159
164
173
176
172
170
169
171
174
174
170
160
148
143
153
170
174
164
154
155
162
162
157
155
165
179
182
174
172
178
176
170
155
147
153
163
169
169
172
171
164
160
158
157
161
156
153
152
157
162
164
162
165
170
178
178
173
168
166
167
166
159
150
147
155
167
172
168
160
157
157
157
155
157
166
179
182
176
173
174
182
173
155
145
152
164
169
170
174
177
172
164
158
167
178
172
156
145
148
158
161
159
157
165
176
179
173
166
162
165
170
174
180
179
178
173
173
174
174
167
160
155
157
162
165
167
169
169
169
165
178
170
158
158
166
178
176
171
170
172
172
165
162
169
176
174
161
150
149
157
164
161
154
152
154
158
164
164
166
170
180
191
198
195
184
174
174
177
179
174
164
160
163
166
163
158
156
165
168
165
171
163
159
164
176
180
174
165
161
161
162
163
163
168
170
167
161
153
151
154
162
164
161
149
140
139
155
168
175
176
179
188
187
180
168
165
170
173
176
175
177
176
178
174
167
159
159
166
173
172
165
163
165
166
162
162
158
160
156
154
154
160
165
166
164
159
156
150
146
146
155
165
168
156
142
141
161
179
185
174
166
167
171
169
164
163
164
164
167
176
185
191
188
180
175
175
176
181
179
175
159
168
173
168
155
149
154
161
162
154
150
156
163
165
163
157
152
148
145
149
157
169
172
159
146
150
172
189
184
169
156
159
172
176
172
166
159
157
164
176
183
180
176
175
180
187
190
185
180
174
163
173
177
169
156
152
159
166
164
155
153
159
165
167
166
158
152
148
148
158
169
178
175
165
156
158
168
176
172
168
161
166
175
184
183
175
163
161
167
177
177
166
162
169
182
190
185
172
167
170
165
167
166
165
165
163
162
162
157
156
159
167
169
169
165
156
151
151
153
162
172
179
177
173
170
161
155
156
159
171
178
179
177
177
177
177
173
174
181
184
179
166
163
173
186
188
173
160
154
164
160
152
154
162
171
169
158
145
144
156
169
178
173
165
156
151
150
154
161
163
166
165
166
170
172
167
158
158
163
177
183
181
172
172
173
173
175
181
189
191
182
171
171
177
187
184
172
162
157
160
155
146
150
160
167
160
145
133
140
158
176
184
174
160
142
137
150
161
170
166
161
150
147
154
165
174
177
179
178
177
178
178
179
178
173
167
167
178
186
183
172
167
170
174
174
171
174
178
177
171
155
155
157
159
158
150
143
142
148
160
173
182
175
157
142
138
152
167
176
172
162
149
144
152
166
181
187
186
179
171
171
175
180
180
173
163
158
163
166
161
155
158
166
169
165
165
173
187
195
188
156
159
161
161
156
155
161
165
165
164
168
173
169
156
146
147
160
171
177
173
165
155
153
165
181
188
180
170
167
172
174
174
172
174
171
164
159
153
150
145
143
150
159
167
170
171
172
179
188
186
153
159
170
173
170
169
173
174
171
164
162
162
160
155
154
161
172
172
172
167
161
158
163
177
187
182
166
155
162
179
183
176
168
166
168
168
164
157
153
149
146
147
153
166
178
179
172
166
166
166
149
159
180
191
183
169
165
164
161
161
157
155
156
160
164
173
176
169
160
153
155
159
167
175
175
167
159
155
163
176
184
181
172
163
162
164
164
166
161
158
157
158
159
169
174
171
163
157
158
162
153
166
187
193
179
156
146
148
156
159
159
157
159
165
167
170
168
162
147
141
147
157
167
168
163
160
162
164
161
165
175
184
180
167
160
161
166
166
162
162
168
174
175
173
169
163
161
162
169
175
158
169
177
174
164
155
152
162
170
174
170
165
165
162
157
155
156
161
155
148
146
155
167
174
172
173
177
172
163
162
171
185
186
175
167
167
171
165
160
163
172
183
182
177
171
173
177
182
181
180
158
163
165
160
165
170
179
188
193
187
174
167
165
163
157
155
158
169
176
171
158
156
165
179
184
187
186
183
177
174
177
182
183
181
177
175
175
170
166
167
172
176
178
176
175
178
187
189
183
178
147
150
147
139
137
143
156
162
158
155
156
157
156
155
158
166
170
167
158
150
146
150
158
162
152
141
136
147
159
158
149
148
161
170
171
161
156
157
163
169
169
172
175
177
174
170
166
167
170
173
150
153
148
138
131
139
155
165
164
161
159
156
151
156
163
172
174
165
156
152
152
153
156
161
152
141
131
137
153
161
159
154
156
159
163
162
159
156
156
158
164
167
171
170
168
165
165
166
168
168
158
166
159
152
146
154
161
168
168
168
166
158
150
150
159
172
172
164
157
159
161
159
152
148
146
143
140
145
151
158
163
161
158
162
165
168
167
160
155
154
157
161
163
163
162
162
162
164
164
159
162
165
159
155
157
161
165
163
163
166
167
162
153
150
159
169
171
166
162
165
167
161
151
141
142
150
156
157
154
156
159
163
166
173
176
179
174
167
159
152
149
150
157
162
164
162
162
163
162
156
156
147
143
144
150
153
150
146
146
154
162
162
153
151
158
166
173
170
167
168
170
167
155
146
147
156
162
164
157
154
156
162
168
172
176
179
177
174
164
151
142
143
155
168
173
168
164
162
161
158
144
124
122
139
151
152
145
137
138
145
156
161
157
157
155
165
175
176
175
171
171
168
158
150
150
156
161
162
156
151
151
157
159
163
165
170
176
176
168
152
143
146
159
170
173
166
161
160
161
160
142
120
119
138
156
162
156
151
151
154
159
164
165
163
157
157
165
177
179
176
171
167
158
152
154
160
165
164
156
150
150
157
158
156
156
163
173
177
174
165
163
163
163
162
159
156
155
158
164
163
144
125
120
138
155
163
166
169
171
171
166
168
170
169
156
146
151
166
177
175
172
167
157
153
156
169
184
179
163
154
157
165
166
159
156
162
174
181
181
178
177
171
165
160
155
154
158
163
169
169
145
135
134
143
154
155
158
167
175
174
164
163
166
168
156
144
146
159
172
172
172
169
163
158
158
170
186
182
169
160
162
171
171
163
160
164
173
180
178
173
169
165
163
163
165
167
168
169
171
170
142
143
149
156
160
156
146
151
161
164
158
153
157
160
155
148
153
163
171
169
166
164
165
164
160
167
170
173
167
163
162
166
168
163
164
164
166
166
160
153
151
153
159
165
173
173
170
166
163
161
140
150
156
162
164
161
155
152
157
157
156
155
156
156
153
152
156
166
170
164
154
157
164
169
172
170
167
169
168
163
161
159
156
157
158
160
158
150
146
147
148
157
159
161
158
159
160
159
154
152
146
159
158
155
156
163
167
164
158
156
155
157
159
160
160
158
163
163
163
156
151
151
162
170
177
182
178
171
166
161
163
162
158
153
153
155
155
150
144
150
163
173
168
155
144
145
155
160
162
159
156
166
161
152
147
151
160
160
158
157
155
156
160
171
181
179
168
157
155
155
156
155
158
161
170
178
180
171
161
160
166
172
167
158
154
155
158
156
153
157
169
176
171
156
145
149
162
174
178
171
153
159
162
160
154
149
145
145
156
162
163
157
159
169
184
185
170
157
155
161
167
163
151
146
153
165
169
168
159
160
166
173
172
165
157
155
159
165
169
169
169
163
158
157
160
166
171
177
181
175
144
144
160
176
176
159
147
142
158
175
182
173
161
157
162
166
163
161
161
165
167
160
150
147
148
156
164
167
164
161
163
169
172
169
160
156
161
172
187
183
169
150
146
157
169
175
173
172
171
170
143
141
159
175
182
173
160
152
163
177
188
185
166
152
148
147
155
159
161
161
158
153
151
155
157
160
164
167
165
163
162
165
169
169
164
163
169
178
183
179
167
155
154
160
168
172
169
168
167
163
161
160
164
170
175
177
171
162
156
162
178
184
171
156
147
147
153
154
153
153
153
152
154
160
164
164
164
165
161
158
159
162
165
166
168
171
175
172
165
160
164
172
175
168
162
160
163
169
169
163
175
176
172
168
167
171
170
164
154
155
166
175
169
161
157
158
157
154
151
154
156
156
158
160
161
162
161
162
158
156
157
159
160
161
166
172
171
164
152
154
165
178
177
167
156
154
162
172
173
168
173
176
175
165
159
160
165
167
159
157
161
164
166
164
161
161
160
159
156
158
160
160
160
158
158
159
162
161
159
157
159
161
162
165
169
173
170
165
161
165
168
166
159
157
157
162
170
173
173
169
157
162
169
162
151
150
159
168
169
160
161
166
168
167
162
160
160
164
161
159
161
165
163
164
162
163
165
162
158
157
160
164
169
174
176
175
170
169
172
176
169
154
141
148
163
175
175
173
170
164
139
154
165
162
152
150
159
167
168
163
164
173
178
173
165
161
162
165
162
160
162
168
171
170
169
169
167
161
155
153
157
162
168
174
179
176
168
163
165
170
167
156
144
150
162
173
173
169
166
164
142
152
163
163
160
158
164
172
171
167
166
171
175
171
165
164
168
170
165
159
157
162
167
170
170
171
168
160
154
153
156
159
162
165
174
176
167
157
157
163
168
162
155
154
161
164
162
160
164
172
158
147
151
160
168
176
178
177
176
171
164
158
155
158
164
169
174
175
170
160
151
146
152
163
169
170
167
162
159
159
163
163
162
164
171
175
168
158
158
167
171
166
156
155
160
163
159
157
165
174
159
143
142
157
171
179
178
175
172
167
161
152
149
158
168
174
176
177
173
161
148
141
143
158
165
167
167
166
168
165
165
167
169
172
172
164
157
155
160
170
172
165
155
155
162
165
163
162
165
171
159
150
154
163
167
169
167
166
161
158
161
164
165
167
171
173
174
176
172
166
161
153
157
163
164
165
164
167
169
167
167
170
176
183
175
158
141
144
160
169
169
161
157
158
163
167
169
172
172
168
161
169
175
174
166
163
166
165
161
158
164
171
174
170
160
157
171
178
177
171
169
171
172
170
165
163
161
166
172
170
169
169
175
180
175
160
151
156
166
167
162
157
156
159
162
167
171
174
174
170
163
176
184
179
169
168
172
174
166
154
155
162
166
158
149
155
171
180
178
171
168
169
171
167
163
160
161
165
171
173
168
165
166
171
171
168
168
172
172
165
158
156
159
159
157
161
168
170
172
173
164
170
179
179
174
175
178
175
164
151
142
144
153
157
158
164
174
179
175
168
164
163
160
155
155
159
162
163
165
167
163
160
160
163
167
166
167
168
168
160
159
161
163
160
157
158
164
166
168
170
167
163
160
162
166
165
164
167
166
157
149
148
156
167
175
174
173
168
166
166
165
163
158
153
153
159
163
161
156
156
160
163
163
162
164
164
163
163
160
158
160
163
165
163
159
159
163
165
165
164
169
161
157
158
156
155
157
166
173
178
175
167
166
169
171
170
166
160
157
160
164
168
168
162
158
158
162
163
159
160
166
170
171
166
164
166
167
167
163
162
161
161
164
162
162
164
165
165
165
162
170
166
163
163
163
163
167
178
183
182
179
173
169
161
153
155
167
170
165
154
152
165
178
178
166
160
162
167
170
169
170
173
173
168
166
171
176
176
174
170
171
165
162
159
164
169
169
166
165
165
172
172
170
169
169
170
176
182
181
176
170
169
169
161
152
152
170
185
176
156
147
161
181
189
176
167
166
171
174
172
169
171
173
169
165
167
172
174
174
174
174
164
157
155
164
174
176
170
167
170
177
174
167
165
167
168
170
173
174
171
164
165
171
168
159
158
168
181
178
163
153
160
172
184
180
175
172
171
172
170
167
167
171
171
166
163
162
160
162
167
169
165
157
156
165
176
180
172
167
171
176
167
160
157
161
163
164
165
170
173
169
165
163
163
164
160
159
161
166
162
163
160
163
165
171
174
173
170
170
167
165
165
173
178
174
168
159
159
158
157
160
162
161
163
167
173
174
169
166
167
170
165
159
157
159
162
165
167
172
175
173
163
154
155
162
163
155
145
147
156
162
160
155
148
150
154
160
169
169
167
164
165
175
180
179
173
169
164
162
157
157
161
167
171
168
162
161
163
165
163
166
170
166
161
161
164
170
173
173
171
168
159
155
162
170
169
159
145
141
148
161
160
156
144
134
135
149
166
172
168
164
166
172
176
172
169
165
166
165
164
161
166
175
174
165
155
154
162
166
161
162
163
162
159
160
163
171
176
175
171
164
160
163
169
171
169
161
151
141
141
150
159
165
157
143
136
146
164
173
170
165
166
171
171
166
159
159
161
165
170
175
178
178
173
163
157
158
164
166
157
156
148
150
154
156
155
164
172
175
172
165
164
165
168
168
166
160
152
144
141
144
158
169
172
161
154
159
173
179
174
165
162
168
171
167
162
160
160
165
173
180
181
176
169
165
163
165
169
165
154
154
147
152
156
157
155
158
163
170
171
167
161
161
162
168
169
165
156
149
148
153
164
172
174
166
163
171
180
182
173
164
161
163
168
172
174
172
170
169
174
177
175
166
163
166
170
172
167
160
154
161
159
161
161
162
163
163
166
168
169
165
161
161
166
172
176
172
159
151
154
168
177
180
177
169
164
166
171
176
175
169
163
159
162
172
181
182
177
173
173
171
162
157
160
170
176
171
161
155
157
164
164
165
166
172
176
177
170
166
163
163
164
165
169
176
179
172
158
152
157
174
188
195
190
176
163
151
151
161
176
181
174
164
164
173
181
181
177
175
174
170
165
159
165
176
179
171
158
153
163
159
154
158
169
181
184
176
163
155
151
155
161
167
170
175
176
170
160
156
160
170
183
195
189
178
164
152
149
160
174
179
178
175
174
175
172
168
169
176
181
180
176
172
175
179
179
174
164
159
166
158
153
158
168
176
174
160
146
142
147
153
160
162
166
170
171
170
167
168
169
171
171
169
166
167
168
170
167
164
161
164
172
177
180
175
164
158
166
179
186
183
176
173
173
173
175
178
182
181
172
160
157
159
162
160
154
148
142
145
155
163
166
165
162
164
168
175
178
181
179
172
162
151
152
163
174
180
175
169
162
158
161
167
172
169
162
158
165
173
177
172
165
161
161
164
171
183
195
199
189
157
157
157
156
153
153
158
161
162
163
169
173
169
161
161
169
180
186
187
182
171
161
157
164
175
181
179
173
173
175
172
162
156
156
163
166
166
167
164
161
157
155
155
157
167
179
186
192
192
187
152
154
159
161
165
168
172
173
170
167
167
170
167
161
162
172
182
186
184
175
167
163
167
180
187
185
175
170
174
184
184
171
156
152
159
169
169
168
161
156
154
157
161
170
181
185
180
171
167
168
152
159
173
181
175
167
167
171
176
173
166
159
161
163
166
174
178
180
173
167
162
162
171
180
182
176
168
165
168
176
180
175
166
157
156
161
169
169
164
159
158
166
175
182
182
174
165
160
163
168
158
168
180
182
168
151
147
165
183
191
177
164
159
163
166
170
171
171
169
163
157
160
170
179
175
167
163
162
161
162
170
178
175
166
156
160
168
174
168
161
159
165
176
179
177
168
162
165
179
187
158
167
173
165
150
137
142
167
196
211
200
179
165
162
162
162
165
173
174
165
153
155
170
184
186
175
170
169
168
167
174
180
181
174
169
172
179
179
177
169
166
163
165
172
175
176
178
185
192
195
156
162
163
157
146
141
151
173
194
204
196
182
175
169
162
162
170
185
191
178
158
152
166
185
188
182
180
188
190
188
181
179
179
179
177
177
179
180
185
187
182
173
167
171
172
176
182
186
183
182
149
151
149
144
140
141
147
155
156
161
165
169
168
167
166
168
167
161
154
150
149
153
160
168
168
159
150
151
161
163
157
146
148
161
172
173
168
159
158
159
161
164
164
165
164
159
151
153
164
177
151
151
145
137
132
140
151
163
161
156
154
154
155
160
166
168
163
158
154
155
155
153
154
162
169
163
153
148
156
164
164
150
144
150
163
170
169
161
161
165
167
166
162
160
164
163
160
158
164
172
154
152
144
135
133
140
149
156
157
158
157
154
145
145
153
162
163
159
157
156
157
153
148
149
158
162
157
153
152
158
160
155
151
154
162
168
167
161
160
168
169
168
163
160
165
168
171
169
164
161
154
154
147
142
141
144
145
144
148
159
167
160
143
134
142
158
169
171
171
170
165
158
147
141
145
159
166
166
157
153
154
159
163
166
168
169
167
165
162
162
163
162
161
164
168
170
172
170
163
153
157
151
147
147
150
149
144
135
140
154
163
162
149
139
146
161
174
188
192
188
177
164
151
145
149
159
172
176
167
158
154
160
165
168
168
174
180
178
169
158
148
148
156
166
169
167
167
167
163
156
159
148
143
145
152
152
150
146
147
149
154
158
155
155
156
163
174
190
193
184
172
161
156
154
158
160
166
170
169
167
161
157
156
158
163
174
184
187
175
161
149
148
156
162
161
159
161
163
163
159
161
149
142
143
149
158
169
174
168
156
149
155
163
168
162
158
164
174
175
164
153
150
156
159
165
162
163
168
168
168
164
156
150
146
158
173
183
177
169
162
164
166
164
158
153
151
155
160
163
163
158
151
145
144
150
160
180
195
190
169
151
152
168
174
165
153
153
158
159
154
153
158
165
165
163
164
169
175
171
170
167
161
154
151
157
175
183
173
155
151
165
178
179
164
152
147
152
160
165
164
150
147
146
148
150
153
164
185
192
178
157
152
164
172
166
154
153
157
161
163
172
177
174
164
154
159
173
178
173
170
170
170
162
157
161
178
187
176
155
141
153
173
180
172
157
151
156
164
169
169
147
145
146
151
148
142
145
159
175
178
166
158
160
169
168
161
160
164
173
179
181
180
174
164
155
158
163
165
164
165
169
172
168
163
164
177
187
180
162
145
151
163
171
166
158
154
161
168
170
170
150
153
153
152
149
147
144
152
167
174
174
174
174
172
168
161
160
166
177
184
181
175
168
165
165
165
158
150
149
158
167
174
174
170
168
170
171
165
162
161
163
166
161
153
145
147
158
165
167
163
159
166
160
152
153
160
165
163
164
168
175
181
181
174
165
152
148
158
171
182
180
173
164
165
171
173
165
154
148
156
165
176
181
178
172
165
156
149
147
159
168
174
164
148
140
142
152
159
161
160
158
164
159
151
153
162
168
169
164
165
166
170
173
170
160
149
145
153
164
175
178
172
166
163
166
169
167
160
157
158
164
175
183
183
179
171
157
143
136
144
158
171
169
158
150
149
156
162
167
165
147
142
144
149
151
151
156
159
167
171
166
157
157
157
159
154
150
152
158
167
174
174
170
161
155
155
161
167
166
163
163
167
175
181
182
176
164
156
148
145
151
157
160
161
165
165
168
173
174
170
141
134
142
151
153
151
146
153
167
175
168
156
151
154
157
159
156
154
154
158
164
170
169
163
152
151
160
174
180
169
162
162
167
175
177
172
166
169
171
165
155
145
146
158
169
175
175
176
172
165
160
160
164
161
158
155
157
155
157
159
159
155
154
158
159
159
157
155
154
154
154
156
161
163
159
156
164
174
177
168
161
161
167
171
169
165
164
168
173
170
161
152
151
159
169
174
174
172
166
158
189
199
191
171
162
161
165
151
138
133
145
158
160
161
156
155
155
154
154
154
152
148
156
164
166
167
168
169
166
160
158
160
165
166
164
162
165
167
165
163
163
168
171
168
167
165
166
165
163
158
196
205
196
175
163
163
162
145
129
132
153
169
166
161
153
154
154
152
153
157
158
159
161
168
170
170
169
166
159
155
155
157
160
161
159
162
167
167
164
161
167
177
177
170
161
154
154
156
162
166
180
180
177
170
166
167
161
151
139
149
169
178
169
160
156
158
157
155
154
158
165
173
174
171
166
164
166
164
161
159
157
157
157
157
158
160
166
171
175
176
172
167
162
159
155
152
150
155
163
167
162
161
164
167
171
175
174
165
160
162
173
179
172
162
160
162
165
165
160
160
166
172
175
170
163
161
161
163
163
162
161
160
162
162
160
158
158
164
173
179
175
162
152
152
155
157
156
158
163
162
159
160
166
171
175
181
180
176
170
165
170
175
174
168
164
167
173
176
166
159
159
165
169
170
166
163
163
162
158
156
157
161
166
169
167
159
150
149
160
172
175
171
163
158
161
162
161
161
165
165
163
165
168
171
175
182
181
175
168
166
168
172
174
169
166
170
177
182
170
157
148
154
162
168
169
170
169
165
159
153
154
159
165
169
172
167
160
153
155
162
171
172
167
165
166
166
163
161
167
176
165
162
158
158
171
182
181
172
164
164
168
172
170
168
166
171
178
182
172
156
143
145
157
169
173
172
171
172
168
162
159
160
163
167
173
178
178
171
162
159
155
153
156
164
171
171
166
168
176
185
162
155
146
153
166
180
180
169
158
157
163
170
170
171
171
174
178
176
167
151
141
142
157
173
179
173
167
167
168
166
164
162
165
170
177
178
176
175
170
166
155
148
151
166
176
179
177
176
177
177
163
160
160
163
166
174
176
170
159
154
158
168
169
171
171
172
176
174
165
151
143
143
158
175
179
168
155
148
154
163
166
167
173
180
179
172
162
162
167
167
160
158
161
171
175
174
175
178
178
171
170
177
181
178
166
165
169
170
164
155
157
167
170
166
158
161
175
179
173
163
151
147
153
165
166
160
146
142
152
164
169
172
178
184
179
167
159
159
162
163
159
160
164
165
160
159
164
172
176
170
174
184
189
182
166
160
163
169
166
159
159
167
170
163
154
159
175
185
182
169
157
150
149
150
151
150
147
146
158
170
172
172
176
178
176
165
157
157
158
156
157
163
166
158
145
142
152
167
171
168
173
176
178
176
166
161
160
163
164
159
161
168
175
174
171
171
174
178
174
165
158
153
150
149
151
155
158
161
165
171
171
171
172
176
177
165
156
151
152
156
162
172
173
162
149
145
156
165
167
162
173
167
167
173
170
166
159
160
161
162
164
167
175
176
176
174
166
155
153
155
159
162
161
158
157
159
164
166
170
172
171
170
171
177
180
173
162
149
150
157
166
176
176
170
163
160
163
167
166
160
170
167
170
176
177
173
166
162
162
162
165
163
162
163
162
157
152
147
151
157
161
167
168
161
159
159
164
169
173
174
173
171
169
173
181
181
171
162
157
158
161
163
167
169
167
165
165
167
167
165
165
170
175
180
181
179
179
177
168
159
152
151
157
155
149
145
154
166
170
166
161
161
163
160
157
155
161
168
172
173
171
170
170
171
170
175
175
175
169
164
161
158
159
164
165
165
163
164
166
169
171
175
177
178
178
178
181
180
168
156
147
150
162
162
156
155
170
185
186
171
154
155
160
165
161
158
160
165
168
168
168
172
176
175
170
163
162
168
173
174
172
167
163
163
164
164
164
163
163
163
180
177
173
176
176
175
173
170
165
158
153
162
170
174
172
172
184
194
190
172
157
158
165
168
165
162
164
166
167
168
169
178
190
192
177
162
151
156
167
180
186
186
179
168
165
164
164
164
161
155
173
164
167
176
179
177
169
163
163
165
168
167
167
167
166
173
182
186
184
175
170
167
166
161
156
158
165
171
172
170
170
178
188
191
182
168
160
158
165
171
179
185
185
176
167
161
161
165
164
159
157
159
168
178
180
174
164
162
162
167
171
169
162
157
161
168
173
174
175
175
179
173
161
148
140
150
163
176
175
169
165
163
169
172
172
170
168
165
161
156
160
172
183
181
168
157
157
166
169
164
160
168
178
176
164
160
162
163
164
169
170
171
168
166
167
166
165
164
163
167
167
164
158
153
146
149
162
172
173
165
157
155
157
159
159
157
160
160
155
152
155
164
180
178
167
158
158
166
170
163
160
169
169
163
157
157
166
175
177
177
174
174
176
173
170
165
162
161
158
151
145
144
155
166
169
166
161
165
168
165
159
157
163
168
162
155
148
148
151
154
158
161
167
169
165
161
162
166
165
156
153
148
148
156
161
166
168
174
176
176
172
168
165
167
168
167
164
165
159
148
134
134
156
177
184
172
160
159
165
169
165
162
166
173
178
172
162
155
153
158
162
163
162
165
164
164
165
166
159
151
138
132
140
159
171
175
167
159
155
155
154
148
147
154
165
171
170
165
160
154
150
150
165
181
184
172
160
158
164
170
166
162
163
171
181
189
186
174
164
162
168
175
177
177
170
167
168
168
161
157
145
148
156
166
173
175
167
155
149
145
144
141
141
152
168
174
170
159
160
164
169
175
182
183
179
168
158
156
162
168
166
161
157
166
178
188
192
179
165
163
171
180
182
179
172
167
172
174
175
168
165
170
171
172
172
176
174
170
166
159
155
155
157
165
173
177
172
159
163
171
180
186
187
181
174
164
155
154
161
173
174
171
166
170
177
180
174
166
161
163
169
172
169
161
157
161
171
178
182
181
169
171
171
173
176
179
180
179
176
169
161
161
165
171
182
182
180
170
168
174
179
183
183
176
172
166
162
162
166
176
181
180
181
183
180
169
159
157
161
168
169
165
159
156
155
157
165
171
176
180
163
158
164
172
179
179
174
170
168
162
154
151
157
169
187
197
188
177
172
172
175
178
173
166
165
167
172
172
172
175
178
180
183
182
175
163
154
160
170
172
168
163
160
161
162
165
165
166
168
166
161
158
162
172
175
170
165
162
160
156
148
143
145
161
185
197
191
177
166
163
169
171
167
158
161
169
175
173
171
170
172
174
175
173
168
163
161
165
169
166
161
158
161
169
177
181
180
173
166
162
158
157
163
168
169
165
162
161
160
157
154
151
150
157
168
184
186
175
165
161
165
169
170
167
170
173
174
173
173
174
174
173
168
166
165
169
172
169
164
157
156
158
164
172
184
196
192
177
165
161
154
153
159
163
164
165
169
169
167
166
165
166
162
160
162
170
180
180
175
168
166
167
175
181
184
181
179
178
181
184
182
175
168
165
167
174
180
177
165
158
157
163
171
176
185
192
186
171
161
166
158
158
158
160
163
165
171
178
181
180
174
169
166
163
163
169
178
186
186
177
167
164
172
182
185
185
185
186
186
186
180
174
171
167
167
174
182
181
172
161
160
165
173
178
182
179
169
165
167
174
164
165
163
160
154
157
166
179
189
193
185
171
164
163
166
170
177
184
187
179
165
161
170
181
183
182
181
181
176
172
171
172
172
169
168
174
183
188
182
167
159
154
163
175
181
177
168
167
177
182
164
167
167
160
152
152
157
171
188
195
190
178
168
166
167
168
172
182
185
178
164
161
173
186
184
171
160
159
161
163
166
170
174
173
173
178
187
193
192
178
161
144
147
167
179
178
171
166
172
174
159
166
167
162
154
151
153
158
164
174
176
176
177
176
172
168
173
183
189
181
167
166
178
188
181
165
155
155
160
161
163
168
174
176
176
178
183
191
195
189
172
158
156
167
176
173
164
159
159
161
150
147
146
144
142
144
145
148
151
152
156
162
163
164
165
167
166
161
153
152
152
154
155
157
157
153
148
146
154
164
168
165
160
161
167
172
169
158
148
147
150
152
155
156
161
161
158
157
158
162
153
149
144
141
143
148
156
156
151
144
146
153
161
163
161
159
157
156
156
157
154
150
149
154
164
164
155
147
155
166
171
162
152
153
164
173
170
161
153
152
153
152
153
154
161
164
163
157
158
163
154
150
142
136
138
146
152
153
150
151
156
156
155
149
150
153
155
155
155
153
153
153
153
160
166
171
165
156
157
161
165
156
150
152
161
170
167
162
161
166
169
168
163
161
164
165
165
161
161
163
153
151
141
137
142
146
147
142
144
155
166
162
148
137
141
155
161
163
160
158
160
161
162
160
159
163
167
167
159
155
154
153
155
159
161
160
163
163
166
168
171
171
171
166
162
158
157
159
161
161
156
153
155
155
155
152
147
141
145
155
164
159
147
141
148
159
167
170
173
174
173
166
161
153
151
156
160
164
160
153
147
153
158
163
163
161
163
168
169
166
167
167
168
163
156
150
151
157
161
160
164
167
164
158
154
151
152
155
161
158
155
154
151
154
160
163
166
168
172
172
165
158
155
156
160
156
152
150
154
156
154
155
158
163
167
168
165
166
164
164
165
165
159
156
150
149
154
161
162
161
170
174
169
157
147
147
159
172
175
165
151
151
160
171
172
165
161
156
153
149
145
147
157
172
179
165
150
146
152
160
160
157
156
161
171
174
167
156
150
157
164
170
162
156
151
152
157
162
161
159
167
173
168
160
152
154
167
184
182
168
150
149
165
176
178
169
159
152
142
139
145
157
171
176
173
164
156
153
157
162
162
158
154
156
166
174
169
153
136
139
160
176
174
163
153
152
156
160
160
157
157
158
160
162
156
159
165
178
180
170
151
147
159
172
176
172
162
156
148
150
161
175
175
165
152
155
161
168
166
165
166
164
159
155
157
169
172
160
142
138
157
178
184
168
149
148
155
161
164
161
157
150
151
149
151
149
149
162
175
175
163
154
157
168
171
169
164
160
157
162
174
178
169
156
149
155
162
167
170
169
172
172
166
160
158
164
169
169
163
162
166
175
175
158
144
146
160
173
177
172
162
157
150
142
138
141
142
154
169
178
179
174
171
168
165
160
153
153
161
173
180
177
164
158
158
163
164
163
165
170
173
176
175
170
165
162
163
171
179
182
181
174
164
152
146
154
168
180
185
179
166
168
155
142
141
143
147
153
161
172
181
185
177
168
156
142
138
148
164
178
182
177
167
163
165
166
165
161
163
167
168
171
175
173
171
167
161
165
167
174
176
172
164
155
157
164
170
174
174
174
160
162
152
144
147
154
157
153
155
162
171
174
173
160
147
134
138
152
170
178
180
177
172
168
165
161
159
159
163
166
164
162
165
169
174
174
169
158
149
148
156
164
167
166
165
165
160
157
157
158
143
138
136
142
150
153
151
150
152
157
161
162
161
156
151
142
146
156
164
167
170
177
182
177
162
154
153
158
165
169
163
158
161
168
176
179
172
161
149
144
149
158
166
167
168
163
158
157
156
158
140
130
130
137
145
148
147
153
156
154
150
148
154
163
171
167
156
153
150
152
160
177
188
182
164
153
154
164
170
169
160
159
164
174
177
176
168
167
169
164
158
156
159
164
168
164
167
170
171
167
159
155
148
145
144
149
159
162
158
144
130
132
151
169
182
176
160
153
150
152
158
171
181
178
167
161
164
173
172
165
157
158
167
175
173
167
164
169
174
173
163
155
153
162
168
170
174
176
174
164
178
186
174
155
147
152
162
157
145
136
129
137
156
169
177
172
159
154
155
158
160
162
167
173
172
171
175
178
172
160
154
159
165
168
164
161
162
165
168
165
162
157
158
165
167
168
167
165
165
160
179
191
183
166
154
153
153
141
134
141
156
167
166
163
163
162
157
155
157
159
159
162
170
175
174
174
175
174
166
158
156
160
164
163
159
156
161
164
164
162
163
165
166
167
163
156
149
152
163
167
169
178
179
171
162
159
150
138
137
157
178
185
172
160
159
162
162
157
155
157
163
172
177
177
170
164
160
161
162
163
161
161
161
159
156
154
159
164
169
171
169
167
166
163
156
148
144
153
168
181
164
170
172
174
177
176
167
156
154
162
176
180
170
161
160
167
169
164
159
158
165
171
176
172
165
156
149
151
159
163
162
162
162
160
156
152
154
159
165
171
172
168
166
158
152
148
150
158
170
176
165
166
169
174
179
179
174
167
161
162
165
168
167
163
162
169
173
173
168
158
156
162
167
169
165
158
153
155
158
159
160
162
166
166
158
150
148
152
159
166
173
176
173
165
159
155
155
159
163
164
166
170
166
165
171
174
170
161
158
159
163
167
168
164
163
168
176
180
173
158
149
149
160
164
164
162
163
164
162
157
157
163
170
169
159
151
152
155
159
163
169
175
180
176
168
161
158
159
162
169
168
171
163
155
160
168
167
157
153
156
164
169
168
164
163
167
174
178
170
157
149
150
157
161
162
163
165
167
166
163
160
165
168
166
161
161
170
174
171
161
156
159
169
177
175
167
163
164
172
181
168
173
162
154
159
169
173
166
155
153
160
167
167
165
162
163
166
165
161
153
148
151
159
165
165
162
158
160
165
166
164
163
161
162
168
178
188
188
180
166
157
156
164
172
175
173
172
178
182
181
166
172
170
166
165
173
180
174
161
151
153
161
165
163
159
154
152
154
156
152
149
151
160
169
171
166
155
154
157
163
164
159
158
164
176
185
188
184
176
167
162
161
165
168
169
168
175
181
180
173
160
167
177
177
167
166
173
173
164
150
147
158
166
164
156
153
154
159
162
157
149
146
153
165
171
166
161
159
163
166
164
159
160
168
175
176
172
168
163
160
160
164
164
162
156
156
163
171
173
164
160
164
172
173
165
161
162
167
166
159
159
166
175
174
167
165
171
176
172
161
149
143
146
151
158
162
164
166
170
171
169
166
167
169
169
164
158
156
156
155
159
165
165
157
144
146
157
165
166
159
169
166
163
164
163
163
163
164
167
168
176
181
183
182
178
178
181
177
170
158
151
146
146
150
157
161
164
167
170
173
175
171
170
167
167
161
156
150
152
157
167
175
173
162
154
155
163
166
162
156
176
171
166
167
168
169
166
163
164
171
182
181
175
170
171
175
172
168
157
158
160
164
164
163
164
166
164
164
169
176
178
173
168
168
170
168
158
149
151
161
172
178
176
172
169
170
171
169
163
159
173
171
173
176
176
174
168
161
160
166
173
167
161
155
152
154
156
158
161
167
170
170
168
167
170
169
165
164
168
175
175
169
165
169
175
173
163
153
153
161
167
168
168
172
175
173
169
166
166
168
164
170
177
179
177
172
167
164
163
160
158
159
157
153
146
145
154
165
176
179
172
164
157
157
160
162
162
163
166
169
169
165
165
171
174
172
165
160
163
162
160
160
162
169
170
166
161
161
167
174
167
172
173
174
173
169
166
166
164
159
156
157
161
161
156
154
161
175
183
178
168
159
152
151
154
157
159
159
162
167
167
168
171
175
173
164
159
160
166
169
169
168
168
170
166
161
160
162
167
169
178
172
170
171
172
171
169
168
165
162
160
162
165
163
162
168
177
181
181
173
167
166
165
162
158
160
161
163
165
169
172
174
175
176
173
163
155
154
162
173
183
187
185
176
166
161
163
168
168
163
172
165
169
174
184
182
175
170
166
166
169
168
164
163
165
173
182
182
179
173
172
174
170
166
164
167
170
173
172
172
173
171
170
169
168
166
161
158
161
169
179
189
193
183
170
162
165
173
172
165
158
165
176
186
184
180
175
168
166
167
169
171
168
166
165
170
179
177
178
174
176
173
165
162
164
173
184
184
178
170
166
163
163
162
166
170
174
171
164
158
163
178
189
184
171
162
165
173
176
171
161
178
189
188
175
165
162
163
164
166
169
173
172
170
165
163
163
168
173
174
169
160
157
159
169
176
180
182
176
166
160
160
164
169
171
173
175
173
164
157
159
167
178
180
171
163
164
169
173
169
173
181
182
172
162
155
157
159
162
165
167
169
168
165
161
158
159
162
170
171
161
152
155
167
176
173
170
171
172
169
164
163
168
175
177
172
166
162
161
159
157
157
159
165
166
166
166
167
166
164
169
167
161
161
163
165
162
157
156
157
157
160
157
154
156
158
160
166
169
170
160
154
163
178
181
173
163
162
167
172
169
165
167
175
178
174
164
160
159
160
157
157
155
160
165
168
170
169
165
165
153
153
156
163
176
177
166
152
142
140
144
147
153
157
161
161
160
162
168
172
168
164
174
180
182
170
158
155
160
168
168
166
169
178
181
180
171
164
161
164
171
179
184
181
173
169
174
179
176
173
152
161
170
177
179
177
164
150
139
134
139
147
156
164
170
161
153
154
165
175
177
172
168
170
171
166
158
153
156
160
164
169
178
186
188
182
174
166
164
168
182
200
204
191
174
167
175
190
193
182
168
180
186
179
174
165
161
156
154
158
158
158
162
167
170
160
149
152
165
179
181
167
153
147
152
162
163
162
160
163
168
177
187
193
189
177
165
162
164
170
179
186
182
170
157
158
174
193
199
185
171
176
175
171
166
163
161
166
174
180
176
170
165
166
169
165
162
161
169
180
178
168
152
143
152
164
172
176
180
180
182
185
190
189
181
168
158
160
164
168
168
163
158
155
156
161
171
183
187
179
158
156
161
166
169
166
165
171
178
179
170
160
154
161
172
183
180
170
163
166
170
173
166
157
161
169
179
188
194
196
195
192
188
182
172
163
157
160
164
164
161
156
159
166
175
175
168
166
166
165
149
147
160
176
178
170
164
165
166
162
150
140
144
155
174
186
182
162
147
149
163
174
181
173
172
173
178
182
184
187
192
191
187
179
170
166
162
163
162
159
158
165
174
180
183
181
170
157
151
156
154
156
170
179
177
166
160
159
157
152
144
136
141
155
170
182
169
152
137
139
157
171
182
184
180
174
175
172
169
169
174
183
185
181
173
171
171
169
162
155
157
166
175
177
180
178
167
154
144
152
162
166
169
166
160
156
153
155
155
153
156
158
159
160
164
168
167
158
153
151
154
166
175
183
182
179
177
177
169
163
163
172
180
182
177
177
180
177
168
158
157
165
172
173
173
173
165
153
147
156
166
166
159
150
149
152
157
161
156
157
165
172
172
167
165
167
171
173
174
170
165
166
172
179
181
182
183
184
182
169
163
167
176
182
181
181
183
180
170
161
159
164
171
175
177
176
168
162
160
166
165
164
156
149
152
164
173
168
157
156
165
172
171
168
166
170
173
174
175
176
172
169
172
176
178
179
183
185
180
171
165
168
174
180
184
184
185
181
173
168
163
164
171
175
181
181
175
172
173
176
161
163
161
160
169
184
185
174
158
152
154
158
161
163
166
168
169
169
172
173
171
172
176
181
178
171
164
164
163
164
165
170
174
178
181
183
186
184
180
175
166
158
159
168
181
184
178
173
173
170
162
166
169
169
176
187
183
172
160
153
148
145
150
160
165
168
166
169
171
174
172
179
184
185
177
166
161
158
158
159
164
171
176
174
173
176
184
188
186
177
161
149
150
164
178
180
175
170
166
166
150
145
143
146
157
165
167
160
151
145
145
143
144
142
147
160
170
173
169
165
162
159
153
144
137
137
138
144
152
164
175
181
174
161
156
158
166
170
172
170
169
166
159
151
154
163
172
169
159
153
158
160
158
157
157
159
158
157
152
150
151
153
154
152
151
154
164
169
170
163
157
154
150
151
152
147
142
142
150
165
176
175
168
161
161
163
165
165
166
167
166
163
157
153
155
163
167
162
157
154
168
169
162
154
146
146
151
155
157
159
162
169
168
163
158
157
160
160
157
153
153
155
160
164
168
162
155
150
154
164
170
169
164
159
164
168
167
164
164
165
166
163
159
156
156
156
154
154
154
155
158
155
154
152
148
150
152
155
159
165
170
170
165
157
157
158
155
150
145
149
155
160
160
158
151
153
154
152
154
156
159
158
157
159
163
169
169
167
167
166
165
163
161
158
152
144
141
145
153
158
142
143
150
155
160
160
158
155
161
166
167
159
148
145
152
158
152
145
144
153
161
160
152
142
136
136
139
144
146
143
140
146
156
161
165
168
166
167
168
167
166
166
161
156
148
143
146
152
158
161
141
147
154
155
157
154
155
157
168
170
165
153
144
143
156
160
153
146
150
161
164
157
152
155
160
150
138
135
138
141
140
146
157
167
171
166
154
148
153
162
165
165
160
154
151
153
160
164
163
163
149
154
157
154
147
145
150
158
172
174
170
158
153
156
166
167
160
151
154
161
164
163
169
180
188
173
152
138
140
148
156
158
161
166
169
159
144
132
136
151
163
164
159
157
157
165
168
168
164
161
153
154
157
158
159
158
155
157
165
172
176
172
166
165
171
173
165
156
150
152
163
171
174
178
179
172
159
150
150
156
160
161
159
158
159
155
145
139
140
151
161
167
162
160
158
165
169
164
162
161
154
151
155
162
174
177
168
160
159
167
174
175
171
165
167
172
167
156
145
146
161
171
163
152
149
155
162
159
158
159
160
160
158
153
151
148
147
151
157
161
169
173
171
160
155
154
158
161
162
164
156
152
152
159
171
176
171
165
163
168
169
166
161
158
160
168
167
157
150
152
163
168
158
145
144
154
167
170
168
165
162
162
163
159
152
146
149
161
174
180
179
176
172
160
152
153
158
165
171
173
160
156
152
153
156
159
161
162
166
172
170
159
149
149
154
164
166
161
156
158
166
171
165
158
158
164
174
178
176
172
165
160
163
165
157
154
157
170
184
185
181
174
171
168
167
169
172
179
183
184
164
160
152
146
146
144
143
149
162
171
172
162
151
146
148
158
165
166
164
162
166
170
170
168
166
166
169
177
181
175
164
153
150
153
158
167
173
183
184
178
171
167
169
174
181
185
184
182
182
182
162
159
150
143
141
140
134
134
146
162
170
169
158
151
150
154
163
168
168
164
159
162
167
170
165
161
161
170
178
176
165
150
137
139
153
168
179
182
173
162
156
160
167
174
181
182
177
172
169
169
155
153
148
145
146
142
131
128
135
152
160
164
163
161
156
155
159
164
166
158
155
156
166
167
163
156
152
157
167
174
172
162
152
146
152
161
168
170
168
162
160
163
170
173
170
166
161
161
164
168
144
143
147
150
153
149
143
141
146
151
148
150
157
169
175
166
156
157
158
159
159
167
172
171
164
158
154
155
158
167
174
180
178
173
165
159
159
165
172
175
175
173
173
173
168
159
156
161
170
177
144
140
145
151
157
160
162
165
164
156
142
138
154
177
189
177
159
154
158
165
169
172
175
173
168
165
166
167
164
164
170
179
184
178
171
163
163
170
177
179
174
169
170
170
168
163
160
164
170
171
148
149
149
153
156
160
162
170
171
168
153
151
161
181
190
179
162
158
163
168
166
165
168
170
170
172
179
183
177
168
166
167
172
170
167
165
169
174
174
168
161
156
158
165
169
169
168
165
165
158
154
160
160
160
157
154
150
152
163
173
174
173
171
178
179
173
163
161
162
163
159
155
160
167
168
168
175
177
180
173
167
166
167
166
163
161
163
163
162
159
157
158
161
165
167
167
165
166
166
161
161
174
177
170
162
153
143
141
158
173
178
177
168
165
168
170
165
160
160
160
158
155
161
164
165
159
156
158
165
171
170
167
166
164
162
160
159
156
155
157
160
163
166
165
160
157
160
167
171
173
167
175
179
174
165
156
150
153
160
167
166
161
156
157
163
168
164
159
162
165
166
167
169
168
165
156
148
148
158
166
169
167
164
163
161
159
160
159
159
160
162
166
166
160
153
153
159
165
168
168
163
169
166
165
161
162
166
164
162
161
158
154
150
156
160
160
160
164
171
173
172
169
170
172
170
162
154
153
158
163
164
167
169
167
159
156
160
166
166
164
165
166
166
159
153
158
162
164
161
156
160
160
154
152
157
164
164
160
156
156
157
159
163
160
159
159
162
170
174
173
169
164
165
169
169
165
160
160
159
160
161
169
176
170
156
147
152
168
172
169
168
169
170
165
160
161
164
163
160
159
163
166
160
152
157
163
162
156
153
153
158
167
167
164
162
163
166
168
168
164
164
161
159
158
157
157
157
157
153
153
159
168
173
166
154
149
155
167
174
171
171
174
176
171
164
160
160
162
169
175
167
172
168
159
157
161
164
162
157
152
157
164
165
164
164
165
165
161
160
156
160
160
157
152
151
153
154
153
152
155
159
162
159
157
158
163
171
170
170
167
169
173
175
173
166
158
158
163
174
177
165
170
173
167
160
161
169
170
162
153
152
158
165
166
162
158
157
158
158
155
159
162
161
158
155
159
162
163
165
163
161
156
152
157
165
178
177
170
162
161
164
167
169
168
165
161
161
165
170
167
153
163
170
170
164
161
167
173
167
157
152
160
169
172
165
158
156
159
158
158
161
165
169
169
167
167
173
178
178
169
162
159
158
165
172
177
172
167
159
159
162
163
163
162
162
165
166
163
163
159
153
156
160
164
165
166
171
174
171
166
162
166
173
177
175
171
168
166
163
161
161
165
168
167
164
165
171
176
174
169
163
166
170
170
168
164
166
165
166
167
168
168
165
159
159
168
169
165
160
159
168
161
150
150
160
172
176
175
173
175
176
172
170
171
175
178
175
172
168
166
166
166
165
159
161
164
163
162
161
164
167
169
168
166
161
162
164
166
169
172
177
177
172
163
164
171
174
169
162
160
177
169
156
150
158
168
172
168
170
176
181
174
160
156
163
174
175
172
171
173
176
173
168
166
170
169
160
149
151
162
171
169
160
151
156
161
161
161
166
172
178
178
173
169
171
175
174
168
163
164
174
170
164
161
162
162
162
160
165
176
182
176
160
154
154
164
169
167
170
177
182
177
172
173
178
175
162
149
151
165
172
164
153
150
154
158
158
157
164
173
174
169
166
169
174
172
167
162
164
173
165
164
166
170
172
163
160
161
168
180
185
180
171
164
158
160
161
162
167
175
179
173
165
163
169
172
162
155
157
167
168
160
150
151
157
159
158
159
168
173
170
163
162
167
169
165
159
159
168
185
164
157
162
171
174
168
163
164
174
184
185
178
172
165
161
160
159
157
162
170
175
170
160
154
160
167
164
161
162
168
168
160
151
153
161
164
159
160
166
172
169
167
166
168
166
162
160
163
171
185
173
165
163
168
173
172
168
168
174
179
177
169
163
160
159
157
157
155
156
165
173
175
167
161
165
172
172
167
164
169
170
163
153
155
164
167
160
155
155
159
167
171
173
173
169
166
169
174
174
172
183
180
172
170
170
172
174
173
172
171
169
165
161
158
160
160
159
156
156
159
170
175
172
170
179
185
183
171
164
166
168
164
156
156
164
169
164
155
149
152
162
172
180
180
177
174
175
177
173
165
175
183
183
176
172
174
176
176
171
166
163
160
159
161
163
162
160
156
158
160
163
163
165
167
176
184
182
175
166
164
164
165
163
165
168
174
172
166
158
155
161
171
180
183
181
176
173
173
171
170
164
178
184
181
173
171
171
170
168
165
158
152
152
159
161
160
157
157
162
170
167
160
158
162
165
168
172
173
172
168
166
167
170
175
179
182
181
177
169
166
165
168
173
177
176
173
170
169
171
174
168
173
173
171
167
165
163
162
162
160
153
146
144
149
157
159
157
156
164
176
182
175
168
164
159
161
167
174
177
176
172
170
172
176
180
180
178
177
177
174
166
162
161
165
169
170
169
168
169
173
178
172
161
159
161
163
162
162
159
157
153
151
152
156
158
158
157
159
165
178
187
185
177
172
165
167
170
176
180
179
174
170
170
172
168
165
165
169
175
174
164
154
151
154
163
168
171
172
170
171
181
174
163
159
157
161
166
166
163
161
162
171
178
175
169
157
152
156
162
171
174
170
168
170
173
173
172
174
174
173
171
171
174
173
168
162
158
164
172
173
169
161
156
157
161
166
173
176
175
172
177
177
172
169
165
161
162
163
165
167
169
176
183
183
173
156
145
148
156
162
157
148
149
155
167
172
171
166
162
162
166
174
184
189
181
166
161
164
171
174
174
173
170
164
161
163
172
180
181
174
172
178
177
175
172
161
153
148
155
165
166
166
167
168
165
153
141
141
151
161
159
148
142
144
159
168
173
167
159
159
165
178
189
194
186
169
162
166
174
175
173
173
174
171
166
165
173
181
184
176
170
171
169
169
170
163
152
147
154
165
165
156
149
148
152
148
143
145
152
162
165
161
152
147
158
172
178
174
168
166
170
179
186
186
179
169
164
168
169
170
165
168
174
177
179
177
179
182
182
177
156
156
159
164
166
163
157
160
164
166
162
153
145
144
147
149
149
154
156
160
167
169
171
163
164
172
177
179
177
181
181
182
182
179
173
168
164
163
163
166
166
172
182
189
191
189
184
180
177
175
150
146
156
164
167
162
159
161
165
162
150
147
146
150
150
151
152
153
154
158
162
175
182
179
170
167
169
175
179
183
184
184
182
180
175
170
165
162
161
167
176
184
186
187
183
180
174
167
166
172
153
156
161
166
161
154
152
153
155
152
145
147
151
155
155
153
150
149
149
149
154
167
183
186
175
166
164
169
171
171
170
180
185
184
176
170
168
169
168
170
175
181
181
172
166
162
158
152
154
166
167
171
168
161
151
148
146
149
147
149
152
156
162
163
162
158
152
152
150
150
153
162
177
185
182
173
167
167
163
152
151
166
183
186
177
169
170
176
175
166
161
165
169
166
163
160
158
152
148
154
170
174
168
156
149
149
151
145
137
142
160
173
177
172
169
165
163
160
161
168
169
172
176
180
181
180
176
170
161
148
146
163
180
187
180
172
170
172
166
161
160
167
172
171
169
168
164
157
152
153
161
165
162
159
162
172
171
155
138
142
160
176
179
174
171
173
172
167
167
175
179
178
176
176
174
178
180
177
169
163
161
170
180
186
185
178
171
163
159
164
173
182
184
176
173
175
175
173
169
166
158
160
160
165
177
193
192
174
155
150
160
165
164
164
167
173
175
170
165
166
169
172
172
172
173
179
186
187
183
176
176
177
179
179
181
180
178
169
164
170
179
183
177
170
174
183
190
193
187
181
163
165
166
169
177
188
188
182
177
172
165
152
145
152
164
174
177
172
164
159
160
167
169
171
173
182
193
195
186
178
180
181
177
170
166
174
182
183
178
171
168
163
161
163
177
191
198
197
192
188
154
145
140
146
161
175
170
160
151
154
159
161
153
140
134
143
165
174
174
167
163
162
157
149
145
149
156
166
167
162
158
161
162
160
157
157
163
172
177
182
182
176
165
154
152
161
172
169
160
153
155
156
155
154
154
154
153
155
157
161
159
154
150
144
148
159
175
181
174
165
160
164
166
169
163
159
153
148
146
154
161
167
170
166
160
157
159
167
175
183
184
179
167
155
151
157
166
169
161
154
160
167
165
157
149
141
149
156
164
165
158
152
150
156
163
171
176
177
170
163
162
164
171
176
177
168
156
145
142
150
164
174
171
164
160
157
159
163
169
170
168
163
160
155
151
151
155
158
156
154
153
154
155
154
149
146
150
157
168
172
167
159
152
155
161
165
166
159
160
162
164
162
158
157
159
163
157
152
149
156
164
170
165
158
158
162
165
170
169
163
155
149
149
153
152
150
149
150
150
152
130
132
143
151
157
158
157
159
170
179
178
165
150
151
156
159
153
151
155
164
164
154
138
137
142
151
157
157
157
158
158
155
158
159
164
168
170
169
171
169
165
159
156
153
154
156
158
156
154
154
130
132
142
151
163
167
162
160
169
182
182
165
143
141
154
161
156
153
161
170
168
153
145
154
165
166
160
158
159
160
158
154
160
166
170
170
163
159
161
168
171
169
163
158
159
162
165
165
162
160
148
148
148
154
166
173
163
155
160
179
188
169
146
141
154
166
164
159
165
173
171
167
168
181
193
189
172
160
160
164
164
166
165
166
164
156
149
147
154
160
163
161
160
161
163
166
169
168
167
166
156
152
150
156
169
175
164
151
152
175
193
190
165
150
151
165
165
159
157
164
170
172
171
174
179
179
168
159
157
163
167
166
160
154
150
144
146
152
160
162
159
153
154
161
168
171
167
164
166
170
156
152
150
155
167
176
167
153
149
166
193
199
182
158
149
156
161
156
149
155
165
167
158
147
149
157
161
157
157
161
161
158
152
149
147
147
151
161
171
174
168
158
159
163
172
170
163
160
162
172
156
152
152
158
167
174
174
164
157
162
173
184
174
160
149
158
167
162
155
155
161
164
156
144
144
155
160
162
161
159
154
150
152
156
161
158
158
168
178
181
173
170
172
176
178
172
160
157
162
173
152
151
153
161
167
171
170
165
163
162
164
160
152
148
151
167
182
181
168
157
161
166
169
166
163
161
161
163
164
161
151
147
151
163
166
165
170
175
180
175
170
171
177
181
183
175
163
160
166
174
150
149
150
157
160
162
159
160
162
168
167
157
147
147
157
174
187
184
169
155
156
165
173
174
169
164
164
166
169
166
159
151
152
157
161
168
177
188
182
167
157
162
170
177
177
175
171
169
170
174
154
150
145
146
149
149
146
147
157
168
170
165
159
162
167
174
180
171
162
152
151
159
167
169
167
164
165
170
175
177
171
162
153
153
157
164
180
187
181
164
156
158
164
170
172
174
176
175
174
175
158
153
147
144
145
143
138
140
153
166
168
166
165
167
170
165
160
164
165
161
158
156
158
163
163
163
164
166
170
177
178
178
171
163
159
160
164
170
172
166
162
161
165
168
168
168
171
173
174
177
153
154
151
151
151
144
138
142
157
168
165
156
157
164
166
159
154
161
172
179
173
165
159
159
162
161
157
153
157
166
180
186
184
176
163
154
152
160
168
172
172
168
169
169
167
161
157
161
168
178
145
145
149
157
159
152
145
151
168
174
163
149
154
166
173
165
157
162
176
183
177
168
159
160
163
162
158
152
156
164
177
183
182
173
164
155
155
164
173
174
169
165
167
169
168
161
154
157
165
170
140
138
144
156
163
158
151
157
170
176
169
154
163
178
186
174
163
164
173
175
164
158
155
159
162
162
163
165
169
172
176
175
172
165
163
162
166
169
170
166
160
156
159
167
169
167
164
163
162
158
145
143
148
162
164
157
148
152
167
173
167
160
167
181
188
177
166
165
168
168
157
148
148
157
161
161
159
167
175
177
176
170
167
165
167
167
166
164
162
159
156
156
160
166
169
172
175
170
162
150
160
160
165
168
162
152
143
146
163
167
160
149
152
165
177
172
163
161
165
167
158
150
150
158
164
161
156
159
167
174
175
168
166
166
170
168
164
159
155
155
158
162
166
167
166
168
173
170
160
147
167
168
170
166
159
153
150
152
165
163
149
135
135
150
164
165
158
155
166
172
171
161
158
164
168
164
156
154
162
169
170
166
164
164
165
163
163
162
161
161
162
165
168
162
156
158
168
168
159
148
167
166
160
156
156
159
163
167
167
160
148
138
140
151
159
158
152
156
171
179
177
168
166
171
173
168
159
157
162
166
166
166
167
164
159
157
162
168
170
166
165
165
160
152
149
157
169
170
162
154
165
164
157
153
156
161
170
170
164
158
157
161
165
164
162
156
154
160
172
178
174
167
167
171
172
167
159
157
160
160
164
167
173
169
158
151
157
166
172
171
171
166
158
148
147
159
173
176
171
168
165
168
167
162
156
158
160
164
160
157
162
175
182
177
166
160
160
161
164
164
164
163
163
164
162
159
155
152
153
154
160
166
171
167
160
152
153
159
165
171
177
177
169
155
153
158
169
173
171
172
167
171
171
166
158
153
156
159
158
157
161
171
179
177
169
166
167
164
161
157
157
159
159
154
153
157
159
159
156
153
156
160
160
160
161
158
153
148
154
164
175
180
174
168
164
162
162
162
166
168
169
171
171
166
159
154
160
164
162
159
159
167
174
175
171
172
173
171
162
155
155
160
160
155
151
156
168
173
170
162
158
157
156
159
159
160
155
149
150
158
165
169
170
171
172
169
163
156
156
161
170
170
169
166
163
162
168
173
173
167
164
167
173
177
177
174
175
172
164
158
161
169
173
163
154
156
167
178
174
164
161
165
171
167
164
160
160
162
164
167
168
166
164
168
176
176
167
156
155
160
172
170
165
163
166
171
175
179
178
174
169
169
172
175
176
172
168
161
160
161
167
173
174
165
155
155
162
167
163
159
160
170
175
170
163
161
167
173
180
181
179
171
167
166
174
177
170
161
159
165
173
169
158
155
163
174
176
174
173
173
172
166
162
165
168
160
149
147
155
166
172
171
167
162
160
160
160
159
152
154
160
165
166
162
159
164
170
178
178
179
180
176
172
169
173
177
174
168
164
168
176
170
157
153
159
168
169
163
163
170
172
165
156
154
157
153
147
145
157
171
177
172
166
165
168
166
159
150
147
155
162
162
156
153
158
166
171
172
173
174
176
174
171
170
173
174
172
167
165
170
176
171
166
164
161
163
160
158
162
171
176
170
161
158
158
161
157
153
160
172
181
176
170
170
173
170
160
147
147
161
168
162
154
150
155
162
163
166
169
176
174
169
165
167
171
169
163
159
163
174
169
163
163
171
173
167
160
160
167
176
181
179
172
166
166
168
166
160
159
171
181
176
167
164
169
172
165
158
160
168
172
163
152
149
151
153
157
163
173
178
173
166
162
163
165
163
158
155
163
177
162
148
150
166
176
173
164
162
171
180
183
180
173
170
171
171
166
157
155
167
179
177
163
155
163
175
175
169
167
171
172
163
152
150
153
160
159
161
167
171
170
167
165
165
164
161
158
157
163
173
168
153
150
162
172
173
167
164
168
174
176
168
165
165
167
165
158
148
149
163
177
177
165
155
165
179
182
172
166
168
169
165
158
160
171
173
167
159
154
157
163
166
168
171
169
164
162
160
160
164
188
184
168
164
165
168
169
167
168
166
161
159
157
158
159
157
153
144
145
156
170
173
169
165
171
180
179
165
156
158
166
168
168
171
180
180
170
156
147
150
158
164
168
174
175
172
169
164
160
159
188
196
184
170
165
169
172
171
168
163
157
149
147
150
155
156
155
149
149
154
163
168
170
171
172
170
166
159
152
157
165
170
173
174
175
172
166
156
154
154
157
163
166
171
176
177
173
170
167
164
164
169
170
168
169
172
174
173
169
163
154
143
139
148
158
163
161
158
159
163
168
171
173
169
165
160
160
162
163
168
170
172
171
168
165
166
165
164
165
165
165
165
166
169
175
176
174
173
174
175
150
145
149
160
168
174
174
173
169
161
152
142
145
157
169
171
164
161
164
171
182
183
176
164
159
158
164
170
172
174
174
174
170
164
159
162
165
171
173
172
169
167
167
168
170
170
171
172
176
179
163
153
153
155
160
165
171
175
174
164
155
154
163
175
177
170
159
155
157
165
174
174
167
158
160
166
172
176
175
174
174
175
173
166
160
159
163
170
174
171
167
164
163
164
166
166
168
169
171
175
179
172
165
156
152
157
166
179
181
178
169
171
179
181
174
162
152
147
144
143
145
147
148
150
163
173
180
179
174
171
170
174
174
170
166
161
161
164
169
166
154
149
150
159
165
167
168
166
164
165
176
172
166
161
158
158
161
169
179
183
178
176
173
166
161
152
144
144
138
130
126
132
142
155
171
180
183
180
175
170
168
171
174
175
171
166
163
164
169
162
150
143
149
160
169
171
168
163
163
165
171
161
159
166
172
168
157
152
161
170
170
162
152
149
152
148
140
139
135
132
134
145
160
177
189
184
180
172
169
167
167
171
176
178
174
170
169
171
173
168
157
156
164
172
175
172
167
164
166
174
171
163
159
166
173
175
164
152
155
157
150
140
137
140
143
142
136
137
138
143
153
159
172
185
193
187
179
165
157
159
164
171
175
177
173
170
170
173
174
172
170
172
180
183
179
173
167
165
168
174
175
169
164
163
165
164
165
164
161
152
140
134
138
141
138
132
132
141
148
152
158
163
169
171
174
170
168
159
155
156
162
167
170
174
174
172
169
165
165
171
177
181
182
181
179
176
172
168
167
169
172
166
161
161
156
152
155
160
162
153
143
140
145
147
133
126
131
145
154
152
153
157
162
158
151
144
150
158
165
167
164
165
168
175
177
173
166
160
163
171
179
179
175
171
176
180
177
172
165
169
167
162
158
156
154
151
148
149
151
149
147
150
153
154
138
128
135
150
159
151
148
155
165
166
156
141
145
160
176
177
170
168
176
182
178
171
165
166
170
173
171
165
160
163
172
181
181
175
169
172
170
169
163
159
160
160
159
149
145
146
152
158
163
161
151
139
143
155
163
162
156
160
175
186
181
167
157
161
168
169
169
177
189
188
176
165
164
175
180
176
162
159
159
162
170
179
182
176
171
168
169
173
168
165
167
170
168
158
147
148
159
170
175
169
166
159
158
162
169
173
174
174
180
189
191
184
171
164
160
160
167
182
193
188
173
159
162
175
181
177
168
163
165
165
168
173
177
174
165
156
163
168
169
169
173
178
176
164
153
153
167
176
178
174
175
176
176
173
172
177
183
181
177
177
182
185
183
171
162
161
167
178
185
181
170
164
164
171
177
178
178
177
171
165
166
170
173
174
162
154
162
165
166
168
174
176
173
166
164
167
176
179
175
172
176
188
191
183
171
167
168
168
166
165
170
184
193
188
175
166
167
173
175
172
168
173
175
173
174
176
180
179
167
161
166
178
187
185
176
171
165
165
163
163
161
159
160
163
173
181
185
183
175
171
174
187
195
186
168
155
151
154
160
164
168
182
194
192
179
169
169
173
172
165
162
173
180
182
174
173
176
171
162
162
173
190
195
188
179
178
155
144
137
142
148
149
143
140
146
160
183
196
190
166
145
137
149
159
162
153
146
144
145
152
159
164
171
179
179
167
152
148
153
164
168
166
158
145
141
140
148
157
164
166
171
175
174
167
163
160
151
141
140
149
155
154
150
149
153
160
167
171
171
166
163
164
170
170
165
158
156
162
168
177
178
175
171
168
165
160
159
160
167
170
170
162
153
145
143
150
158
166
165
157
151
155
165
171
170
167
155
148
148
152
152
155
155
158
161
162
154
148
148
155
167
177
182
178
173
169
168
172
180
188
190
185
172
155
146
151
162
172
170
164
156
150
153
160
161
157
155
157
160
157
151
150
157
166
170
173
156
153
152
151
150
147
152
158
165
167
161
150
144
153
161
169
173
174
176
178
180
173
169
172
183
185
176
158
147
152
166
172
166
154
142
147
157
171
172
166
154
151
155
160
165
163
160
156
157
161
154
153
149
149
151
151
152
156
163
172
177
167
156
153
160
164
165
167
173
180
173
158
152
158
172
181
177
171
165
164
170
171
164
155
150
151
162
169
173
172
168
163
160
163
167
167
161
153
150
150
157
155
150
151
163
171
165
156
156
168
177
169
155
151
160
166
165
165
171
174
166
152
146
159
175
178
174
172
173
172
171
169
167
166
164
161
159
161
166
173
176
174
168
163
159
156
156
156
157
156
163
162
155
156
172
185
171
154
147
161
173
166
147
143
155
167
167
164
166
167
161
153
152
165
178
177
169
163
165
169
171
169
166
165
162
156
155
155
160
165
165
163
164
164
160
152
152
158
168
172
166
166
159
157
166
174
167
153
144
156
169
169
152
143
149
159
163
159
158
162
163
161
158
165
171
171
163
156
157
165
170
166
157
149
147
150
156
161
168
165
155
147
152
166
171
164
156
157
167
177
161
163
156
148
147
157
162
157
150
155
166
173
168
153
145
150
156
156
154
160
165
167
162
160
162
163
159
154
156
165
169
160
146
142
148
158
166
168
173
170
158
151
156
171
185
179
166
155
160
172
155
153
150
144
143
154
164
165
157
154
161
174
174
163
149
150
159
161
160
159
163
166
166
165
165
161
156
154
162
169
165
152
146
153
164
175
170
170
169
169
168
168
172
178
187
181
168
155
155
162
149
147
147
149
154
158
164
165
160
154
158
170
172
165
155
157
168
174
166
157
155
161
169
172
170
163
154
153
161
166
163
154
153
162
168
169
169
167
168
166
167
171
175
174
173
166
161
154
154
158
148
142
145
153
161
164
164
161
159
161
163
168
171
169
165
168
172
171
161
151
152
161
169
172
170
164
158
154
159
164
165
165
166
164
161
160
164
170
170
163
156
161
165
160
153
149
153
154
154
156
149
140
140
148
157
163
162
162
164
168
168
168
172
178
182
174
166
155
150
150
157
165
169
168
168
166
165
163
163
168
172
177
179
172
163
160
165
172
171
164
157
158
162
159
152
148
152
154
156
157
147
140
138
143
151
157
159
163
171
174
169
165
169
179
181
170
157
152
157
168
173
171
168
164
166
167
167
166
166
168
172
175
179
176
173
167
165
169
168
165
161
160
163
162
160
157
157
159
159
159
146
142
142
147
150
151
151
159
171
177
170
162
160
164
165
158
154
163
178
187
178
169
164
163
165
163
159
157
158
162
161
160
164
167
168
164
159
160
164
166
160
157
158
162
165
167
169
166
165
162
144
143
146
151
151
145
142
151
167
175
168
157
156
159
160
154
154
165
180
184
171
161
160
163
166
162
153
147
151
158
160
156
154
156
159
158
155
159
162
164
159
154
155
162
166
168
168
168
166
168
145
143
145
152
151
143
137
145
159
167
162
154
160
169
169
162
158
164
174
171
160
154
157
165
168
164
153
148
152
159
165
160
156
158
158
160
159
160
165
164
160
156
158
164
165
164
164
164
165
167
148
141
143
150
152
145
139
144
153
156
149
146
161
174
178
170
163
165
170
170
163
156
159
167
171
166
158
153
159
167
169
165
162
165
169
167
162
162
165
164
161
161
164
167
165
162
165
166
162
155
151
141
141
150
154
150
143
144
150
149
141
133
147
162
173
169
162
162
167
167
163
158
159
166
170
168
163
162
167
173
170
165
164
168
173
169
163
161
165
165
164
164
168
169
165
162
166
168
161
145
154
143
143
150
156
154
149
148
150
150
140
130
133
151
164
166
157
152
154
159
159
157
158
164
170
169
164
164
168
172
169
163
162
164
168
166
163
164
166
167
167
168
169
165
160
159
165
168
161
149
157
148
148
153
158
160
158
155
154
155
151
148
147
158
165
165
155
148
151
156
157
157
160
168
171
168
161
160
165
167
166
161
158
158
158
159
162
165
168
168
170
170
166
157
151
154
162
167
165
163
160
165
165
160
155
155
159
163
161
160
163
169
172
174
173
165
157
154
157
160
161
159
164
170
169
163
156
155
160
167
165
162
158
157
157
159
160
162
163
167
173
174
165
150
145
154
164
169
168
170
161
170
179
166
151
145
150
160
163
163
169
182
187
179
170
161
163
163
166
162
164
165
166
169
166
159
155
156
163
170
168
164
160
160
163
164
159
153
153
162
174
178
169
154
151
161
171
173
168
166
162
168
172
165
151
143
147
156
161
163
169
183
183
174
161
157
166
171
167
160
157
161
165
166
161
160
165
173
176
173
166
161
160
162
166
164
156
147
147
159
171
174
170
162
163
169
175
171
164
159
165
165
163
160
156
154
154
156
160
162
167
176
176
171
163
160
172
175
167
157
152
158
163
161
158
163
175
185
181
169
161
158
160
162
162
160
155
153
157
164
170
167
167
167
173
173
168
161
159
159
170
169
163
161
162
163
164
164
164
166
167
171
173
173
172
172
175
175
166
159
157
160
163
159
156
161
172
177
171
162
161
167
169
165
158
156
161
169
178
179
172
166
163
169
176
174
163
156
159
165
173
173
170
167
168
170
168
165
164
165
164
164
165
170
175
171
163
160
160
158
161
163
164
161
156
158
163
164
158
157
162
171
170
163
156
159
169
182
184
182
173
168
166
170
176
174
166
161
164
170
174
174
174
173
174
174
168
158
157
159
159
156
155
163
166
157
142
137
146
155
159
160
162
162
161
160
163
163
159
158
161
164
161
158
157
165
171
176
171
167
168
169
171
173
176
174
171
168
169
172
176
175
174
175
176
172
165
156
154
156
156
155
153
156
157
144
132
132
143
155
158
157
160
163
165
162
161
164
163
163
164
160
159
164
169
171
170
170
165
163
165
170
171
173
174
172
169
167
168
170
179
173
172
173
173
170
166
160
159
158
157
158
157
159
158
152
147
146
155
162
163
162
162
164
166
164
161
162
163
166
168
168
173
174
173
171
164
165
165
171
171
170
167
167
168
167
163
162
163
165
173
166
162
168
172
170
169
165
162
159
159
163
166
166
168
171
169
163
161
167
172
169
166
161
164
169
169
167
163
166
170
173
176
176
172
162
158
160
166
173
173
170
166
164
165
164
160
156
158
159
162
149
146
160
171
173
167
163
161
161
162
165
169
171
175
178
173
167
162
167
177
174
163
154
160
172
178
173
166
166
170
172
175
175
171
169
162
159
159
163
168
169
168
166
165
164
158
154
155
157
163
146
144
159
171
172
167
161
161
162
164
163
165
169
176
175
167
155
154
162
176
175
162
150
153
168
177
173
166
165
170
174
177
179
184
180
173
162
155
154
160
166
168
169
164
160
156
153
153
159
174
167
154
157
165
168
167
164
164
164
163
158
155
161
168
170
161
148
145
155
170
175
167
158
157
163
168
167
162
162
170
180
186
187
187
181
172
162
158
155
159
165
165
165
160
159
159
156
157
159
179
175
163
159
158
166
169
166
163
163
161
157
152
154
162
168
164
153
147
152
164
174
173
170
167
164
165
164
160
161
169
178
184
180
176
168
164
159
158
161
165
166
162
157
158
162
168
170
165
160
161
157
152
154
160
167
169
166
162
160
159
157
157
159
166
173
172
166
160
158
163
169
173
173
172
170
170
166
163
163
168
172
170
165
163
162
162
163
165
166
170
169
165
162
162
165
172
176
175
168
148
142
144
150
163
166
167
165
162
157
153
154
167
174
178
176
171
169
167
165
163
163
167
168
171
170
166
162
160
161
168
171
167
160
155
159
164
167
169
170
171
173
176
173
170
166
169
176
181
178
157
151
154
157
160
160
164
165
164
155
145
145
165
180
181
173
163
160
159
161
155
153
153
155
162
164
162
155
149
157
169
175
173
165
159
159
161
164
163
163
166
173
182
184
177
166
165
170
176
177
166
165
167
169
165
157
158
162
164
158
146
149
155
167
168
161
156
153
145
141
140
142
142
144
157
168
170
162
154
156
167
173
174
169
166
165
161
159
152
151
156
168
182
189
186
174
166
162
164
167
164
163
165
172
172
165
155
153
161
168
166
160
153
150
153
154
151
145
136
125
125
135
146
156
169
179
185
182
178
171
167
167
166
166
170
175
170
164
153
145
149
163
180
190
193
183
169
159
157
163
164
157
157
166
173
170
160
153
163
175
176
167
151
144
142
143
145
143
136
125
126
143
167
187
194
189
187
188
187
182
169
164
161
164
169
174
178
176
169
160
158
165
177
185
185
176
168
157
156
163
168
162
159
161
169
172
170
170
171
169
162
150
147
140
137
134
133
140
144
141
143
157
176
194
198
185
176
173
174
176
170
166
163
164
166
168
172
176
180
178
175
173
173
168
163
160
157
156
155
161
178
179
168
160
157
160
170
178
173
154
137
131
135
140
138
131
131
141
149
147
148
158
161
171
174
169
166
164
159
161
163
163
161
164
165
162
160
167
179
187
184
171
159
149
151
155
157
155
151
149
186
186
177
166
153
150
154
161
160
149
134
131
138
145
143
140
142
147
152
147
146
150
156
158
156
156
160
163
163
160
156
151
155
162
166
163
160
161
169
174
169
154
143
148
159
171
173
165
157
154
187
186
177
170
162
153
145
143
145
143
143
146
151
154
147
143
149
158
160
152
146
151
162
167
163
159
159
165
174
172
162
155
160
168
172
169
166
168
168
165
153
143
143
155
175
187
189
182
173
173
179
178
172
171
172
171
160
146
141
142
150
157
161
159
148
144
152
164
171
164
157
160
172
184
182
169
160
165
175
182
181
180
182
183
176
170
170
178
180
171
160
153
156
166
178
186
190
188
185
180
167
167
166
167
171
175
170
159
151
148
153
156
161
163
158
152
154
163
172
174
173
169
175
185
187
180
166
165
171
181
190
195
195
186
175
167
172
184
195
191
176
170
168
171
177
182
186
184
177
170
162
164
166
164
164
164
163
163
161
161
157
158
161
168
172
171
167
166
168
172
172
168
167
171
179
184
178
169
165
166
173
179
184
175
167
165
174
186
197
191
178
167
165
168
177
184
184
177
165
158
167
169
168
164
158
154
154
157
162
163
161
162
166
173
178
184
182
175
169
168
171
170
166
164
169
177
180
170
159
149
152
161
168
167
166
170
176
183
183
176
166
155
153
162
176
189
189
175
161
154
167
167
164
159
152
146
150
153
156
161
169
179
182
176
174
180
185
182
172
167
171
176
174
168
164
164
166
166
156
148
151
162
168
168
170
173
177
177
176
175
170
163
158
161
171
184
185
175
162
159
150
139
141
147
150
144
138
139
145
156
168
178
182
175
162
153
149
150
154
150
143
137
142
154
162
163
164
170
174
170
163
161
164
169
173
168
157
144
134
134
142
150
158
165
173
175
173
166
167
169
148
138
140
153
165
169
160
153
149
155
165
177
181
175
168
164
158
153
152
152
153
155
158
164
169
169
168
173
183
186
179
170
168
172
176
172
160
143
127
125
138
151
160
154
147
150
160
169
172
174
155
144
143
152
167
177
173
161
152
154
165
171
172
163
163
163
161
157
155
158
161
166
168
170
172
171
168
168
171
179
179
175
169
167
168
167
165
164
153
142
142
154
160
157
149
149
157
169
174
181
173
162
151
148
152
161
161
157
151
152
163
168
167
164
159
159
159
158
161
164
166
166
163
166
172
172
168
161
153
156
166
171
167
159
153
158
167
175
174
164
156
153
158
164
167
165
163
163
163
169
183
178
156
145
142
145
147
145
144
148
158
166
166
167
165
162
159
158
164
168
167
163
161
168
171
171
165
157
151
148
157
165
165
160
154
153
159
167
173
170
168
162
161
164
169
166
161
152
150
154
173
170
156
147
146
151
150
143
138
144
154
161
161
167
169
166
160
157
160
162
159
157
160
167
169
165
162
161
159
157
157
162
166
165
158
151
148
151
158
168
172
169
164
161
155
150
147
150
155
160
161
163
156
153
155
160
157
149
141
144
149
154
153
158
162
165
162
157
156
156
153
151
156
162
164
162
160
163
164
162
161
163
161
161
157
151
147
151
158
165
168
166
163
161
152
140
142
152
167
175
160
167
163
157
153
155
158
155
150
146
146
150
154
155
160
160
159
157
156
156
156
156
158
161
164
163
160
157
157
162
165
163
154
149
149
152
158
165
170
165
158
151
155
162
163
156
151
154
165
174
159
167
163
154
146
147
158
161
159
150
144
150
162
165
163
160
158
157
157
160
164
166
165
166
167
166
160
153
155
167
172
164
149
143
150
160
167
171
171
167
159
151
153
164
172
173
164
157
157
159
151
153
150
148
147
153
163
168
162
153
146
154
168
171
167
162
160
158
158
162
165
168
169
171
172
168
158
154
162
177
178
164
151
154
163
173
169
167
165
166
166
166
164
164
170
175
175
166
157
153
152
149
146
148
151
160
166
168
162
156
153
160
168
168
163
160
162
158
155
155
157
160
164
169
171
167
158
155
166
180
178
167
156
162
168
169
163
159
161
165
170
173
169
158
155
167
177
172
159
151
159
150
147
153
158
161
162
164
162
162
161
164
168
168
162
160
160
156
149
147
151
156
160
164
168
167
160
155
161
168
172
171
166
167
163
158
159
161
164
164
167
168
164
156
152
158
167
168
156
149
157
149
147
154
159
162
163
164
170
169
165
163
168
171
174
168
160
151
149
150
157
162
163
163
166
167
164
158
157
162
170
174
175
171
167
161
163
168
169
164
161
162
164
163
156
154
153
152
151
150
142
142
144
150
157
164
166
167
171
170
164
163
166
173
177
168
160
157
158
161
166
167
166
163
163
165
165
163
162
164
165
170
170
169
168
167
168
172
170
165
160
161
164
165
163
158
154
152
152
152
132
138
143
149
155
162
165
165
166
166
164
163
164
166
164
158
157
163
170
168
164
162
163
165
165
163
161
163
165
164
159
152
151
157
164
168
168
168
167
165
160
156
157
161
166
170
171
167
162
155
135
141
146
151
153
157
159
160
163
164
164
163
162
161
156
150
153
160
166
164
157
155
161
169
172
166
158
154
157
159
154
147
145
155
163
168
166
164
166
165
161
155
155
159
163
169
174
170
167
164
145
145
146
148
149
148
150
155
163
163
162
160
162
162
156
151
152
156
162
164
160
159
165
172
177
171
160
150
148
152
152
150
155
163
171
168
162
161
165
166
163
160
161
162
159
158
160
164
167
170
146
141
139
140
142
143
145
152
160
162
158
155
161
163
161
157
158
160
164
167
169
169
168
170
173
172
164
155
151
153
155
157
162
170
173
167
159
161
167
170
168
166
168
167
159
149
152
162
166
165
144
136
133
135
140
143
146
151
156
158
155
150
153
160
166
165
162
162
163
164
166
169
167
165
166
167
165
165
166
166
163
159
162
168
172
166
161
162
169
171
169
168
172
172
163
154
157
167
166
157
139
134
132
135
142
146
149
149
153
156
156
151
152
160
170
172
165
156
151
149
152
159
163
165
164
164
164
167
173
175
169
160
158
163
169
167
164
165
169
170
169
170
172
170
163
157
162
168
166
157
136
135
137
144
146
148
149
148
153
158
162
161
160
169
179
179
166
151
146
147
154
159
163
166
166
163
160
162
168
171
169
160
154
156
162
167
166
165
165
168
171
173
171
164
156
151
151
154
160
161
135
143
151
151
144
142
147
152
157
162
167
170
170
175
181
180
169
159
155
162
166
166
165
166
166
162
156
157
162
171
171
164
154
153
159
166
164
159
156
161
172
177
173
163
155
149
147
150
155
159
138
150
159
154
142
136
144
156
161
163
166
169
170
170
170
173
171
170
169
168
168
169
170
169
166
161
158
161
168
176
174
166
158
157
164
168
163
153
147
154
168
176
174
166
161
164
166
165
159
154
143
151
159
155
145
140
145
154
160
161
166
170
169
165
156
159
168
174
172
164
160
165
171
171
168
164
167
174
182
178
170
161
160
164
168
169
162
152
147
152
163
169
170
166
163
169
173
172
162
154
148
153
153
153
150
148
149
150
154
158
164
168
168
164
156
153
160
170
167
161
156
160
167
169
168
168
176
183
180
171
160
155
159
164
165
164
160
158
159
159
161
163
164
163
161
160
161
163
162
159
154
156
156
154
155
156
154
149
148
153
158
161
164
163
159
157
159
162
166
163
161
161
163
164
167
172
179
181
173
164
160
160
160
160
159
160
161
166
168
165
161
160
161
165
163
160
157
159
164
166
158
164
163
161
163
163
158
150
147
150
152
151
153
159
164
164
163
163
166
166
165
163
163
163
166
170
174
174
166
164
165
165
161
156
155
160
165
168
166
162
158
159
164
170
173
169
164
164
170
170
160
166
171
176
175
170
161
152
150
152
149
144
145
154
163
164
165
166
166
164
162
162
166
168
167
166
167
171
168
165
163
161
157
155
156
163
167
166
160
157
157
161
167
174
176
171
167
167
171
170
168
169
175
182
180
173
163
156
154
153
149
144
148
155
160
162
163
165
164
156
154
159
168
171
165
160
163
170
170
164
157
155
159
160
161
161
164
166
163
162
164
167
168
169
169
167
164
165
168
168
173
170
169
173
173
170
166
161
159
154
149
150
156
162
165
164
165
165
160
151
151
160
167
167
161
157
163
170
168
160
153
158
168
171
167
160
160
164
167
173
172
170
168
165
165
164
164
164
166
164
170
169
162
159
161
168
170
168
161
155
150
156
165
169
172
176
174
167
159
154
157
166
168
163
159
164
169
170
162
155
154
163
176
180
175
165
161
161
164
168
170
170
169
167
167
167
168
167
166
163
162
163
158
160
163
169
172
171
164
157
156
159
164
170
177
181
176
166
158
155
162
168
164
159
158
164
170
167
160
156
157
167
175
180
180
176
169
163
157
157
161
167
170
170
169
170
171
171
169
164
161
160
160
164
171
172
170
168
167
166
165
160
158
165
175
178
171
160
152
155
165
166
162
155
155
160
166
165
162
160
162
168
173
174
175
177
173
167
159
154
157
164
169
168
167
168
170
172
169
166
163
158
156
159
168
169
168
166
169
175
170
163
153
160
171
175
168
155
151
156
167
171
166
156
154
158
165
169
165
163
165
172
174
173
170
168
169
165
162
161
166
170
169
163
160
163
170
171
167
161
159
151
147
146
153
162
166
165
164
166
169
169
162
163
171
176
172
161
153
155
166
172
170
163
160
166
173
174
168
162
165
172
176
174
170
165
164
161
160
167
174
177
171
161
157
161
169
170
163
156
157
149
143
138
145
154
162
160
155
155
162
175
177
175
174
176
176
172
164
155
158
163
168
167
168
172
176
176
167
162
162
167
169
171
172
170
166
163
164
168
176
178
173
166
162
161
166
170
164
157
160
153
150
145
144
149
155
158
154
150
153
167
177
179
173
167
167
169
167
161
156
157
165
168
170
168
164
161
161
160
163
165
165
168
170
170
166
166
169
173
175
176
175
174
168
162
163
172
176
168
163
160
162
159
151
149
149
155
157
153
144
148
162
172
169
162
156
158
160
163
166
165
165
167
164
159
151
148
149
157
164
168
169
170
168
164
159
161
168
174
176
179
182
182
176
166
165
174
182
175
162
161
165
171
167
155
148
148
154
153
143
140
147
158
163
158
152
153
154
162
164
163
161
158
160
164
165
159
151
154
162
167
172
169
169
167
163
163
162
168
176
183
188
188
181
174
170
173
176
170
159
158
165
174
174
162
147
141
150
159
161
154
152
150
150
152
149
149
146
145
147
151
150
153
162
176
185
183
171
161
157
159
160
160
168
176
178
173
162
158
168
180
186
188
182
178
172
170
167
165
156
156
161
168
171
165
157
154
162
171
177
171
160
143
136
134
136
143
140
132
130
138
150
161
167
178
185
193
188
176
163
152
147
153
163
175
185
181
170
162
164
173
178
177
174
173
173
170
165
162
155
158
158
157
158
162
170
174
176
171
164
158
148
140
128
119
124
138
145
141
138
141
152
162
163
163
168
182
191
185
171
159
152
154
159
166
173
178
179
179
178
174
169
163
162
169
175
173
165
158
159
163
160
154
152
157
170
179
176
157
137
129
131
137
137
134
135
143
151
156
157
157
155
158
158
157
163
175
179
180
173
165
160
160
159
156
158
170
184
193
188
175
160
157
160
170
177
175
165
154
170
178
176
165
156
150
151
159
158
145
131
128
134
147
161
166
165
158
157
157
162
164
163
167
170
179
182
179
174
167
165
162
160
161
161
160
166
174
185
184
174
159
154
156
166
173
177
174
167
160
187
192
189
179
166
149
139
136
136
138
140
143
148
156
168
176
177
171
163
155
154
162
172
179
186
194
193
183
174
166
163
160
157
159
164
172
180
183
180
168
156
152
156
166
173
174
175
175
176
176
185
186
183
175
166
151
139
132
134
139
147
154
159
160
157
157
165
171
170
161
153
158
171
180
182
181
178
175
175
175
172
167
163
164
171
176
180
183
175
164
162
166
174
179
178
175
175
178
183
184
164
163
162
161
157
149
142
142
148
151
151
156
160
158
153
152
156
168
170
164
159
157
163
168
165
161
161
166
175
181
182
173
168
171
180
179
177
177
176
174
176
182
184
184
182
179
179
179
181
179
157
156
155
155
150
144
143
153
162
165
156
153
158
163
165
165
161
162
164
169
170
166
163
161
159
160
164
168
172
175
170
166
164
169
175
177
175
177
177
176
172
172
178
181
186
187
183
178
171
168
169
171
167
158
149
142
149
163
170
165
157
156
163
170
174
173
165
162
167
175
184
183
177
167
162
163
166
169
166
161
159
157
158
161
164
167
173
176
175
168
158
153
160
171
185
191
186
176
165
159
174
173
167
159
153
157
167
173
167
159
157
164
173
172
170
169
169
171
173
182
190
195
187
175
164
160
160
165
166
165
166
165
165
167
168
171
172
171
172
169
164
159
158
165
175
184
184
177
168
163
137
135
146
158
162
157
156
161
163
158
149
141
146
157
171
176
166
154
149
151
154
154
155
159
163
162
157
154
158
164
165
166
167
167
163
164
165
171
178
179
176
168
161
154
153
152
154
157
163
167
139
134
145
155
165
167
164
163
161
159
160
159
157
157
163
165
159
149
146
152
156
158
154
156
156
155
155
162
176
183
182
168
163
163
168
173
171
170
159
156
160
166
162
151
143
146
154
164
167
164
149
145
144
150
162
172
174
165
154
156
169
180
177
161
150
147
151
147
146
151
159
161
155
151
150
152
157
167
183
193
187
172
165
165
172
177
178
173
159
151
154
159
160
153
146
150
162
173
173
162
168
166
153
146
151
163
168
159
144
147
165
182
184
169
155
148
150
150
150
152
155
159
158
154
151
152
158
164
167
166
166
165
164
165
172
175
176
175
170
161
156
154
157
159
162
164
170
172
170
159
176
175
157
144
139
145
152
146
134
134
148
165
174
173
168
161
155
153
152
153
156
161
164
164
157
153
156
156
150
144
141
150
160
166
170
170
169
167
168
165
159
153
154
160
165
166
163
161
163
160
158
161
154
145
138
142
146
148
142
140
144
154
160
167
167
163
156
152
154
155
159
165
171
170
162
155
157
160
157
145
139
145
156
165
167
165
163
160
163
167
167
163
160
161
160
155
151
152
161
170
142
148
153
152
145
143
149
155
158
157
154
154
155
156
157
154
152
153
155
157
160
168
172
168
160
156
162
168
167
157
149
152
158
163
162
162
164
168
170
174
173
170
165
162
157
149
147
153
164
173
147
154
160
158
150
144
150
159
164
161
155
158
164
162
160
153
155
157
158
159
161
168
170
166
162
161
166
168
161
158
158
165
165
160
156
156
165
173
176
175
171
165
161
159
157
155
155
157
162
160
151
158
161
159
155
148
153
158
164
158
153
156
171
179
175
166
160
158
160
162
166
169
167
166
165
166
165
161
156
158
165
170
168
160
154
156
165
173
176
170
162
154
151
154
156
159
164
165
160
152
151
154
157
161
161
159
161
165
164
159
150
151
165
174
183
176
165
155
155
163
170
169
166
164
167
168
164
159
160
168
173
172
168
163
161
162
167
170
170
166
163
161
157
153
153
161
171
173
165
156
154
157
159
162
166
168
168
171
170
165
155
146
145
157
170
175
167
156
153
162
168
164
159
160
168
170
164
159
166
177
175
168
161
166
170
173
169
166
163
165
171
174
169
159
154
167
180
182
171
160
160
162
162
164
165
166
168
172
176
173
162
148
141
145
159
169
171
162
155
158
158
158
155
158
167
170
164
158
162
171
172
167
162
167
175
177
171
164
162
166
171
174
172
166
166
176
184
182
170
159
156
160
161
161
162
164
164
170
175
173
163
154
146
150
157
167
171
166
159
155
156
159
158
159
164
167
163
156
157
165
170
170
167
168
172
174
172
168
166
165
164
163
164
166
172
177
178
173
166
160
148
156
159
156
158
159
160
161
165
164
161
160
160
158
160
164
167
168
165
156
157
159
159
159
161
164
165
162
162
168
174
174
170
164
165
168
173
175
172
165
158
153
157
162
168
173
171
167
163
162
146
156
158
154
155
159
159
155
152
152
159
163
163
163
159
159
162
164
164
155
152
154
159
163
166
166
169
172
176
177
176
173
168
161
161
166
173
177
174
165
158
155
157
161
165
170
170
165
164
163
146
156
158
154
155
161
161
157
151
153
161
164
164
162
158
158
158
159
157
152
153
155
161
168
173
172
170
171
173
172
172
168
167
167
166
169
171
172
169
164
159
158
160
161
161
162
163
165
165
165
146
152
154
155
157
162
164
163
161
160
163
163
163
160
157
156
156
154
151
153
158
161
163
167
172
173
169
158
156
157
158
163
168
174
177
171
166
165
165
163
161
160
163
162
157
151
154
161
167
169
147
148
150
151
154
158
163
168
169
167
161
159
158
159
158
158
157
155
153
157
166
170
165
159
161
166
166
159
152
151
154
159
165
171
176
169
162
163
168
167
164
163
167
165
157
149
151
161
168
168
150
152
149
144
142
150
162
171
175
170
160
154
155
161
165
166
164
161
157
159
169
173
167
160
156
161
165
166
164
161
158
155
158
164
170
167
163
165
170
169
167
167
171
172
164
155
158
166
168
163
151
157
150
140
136
145
158
169
173
170
161
154
155
165
175
179
170
165
163
163
168
173
171
166
161
161
164
167
172
173
166
158
153
159
168
168
167
166
168
169
169
169
173
174
169
163
163
168
165
158
137
146
147
141
138
144
153
160
166
168
164
159
157
168
181
183
173
164
166
172
176
176
172
168
167
164
163
163
169
174
172
163
154
156
162
168
166
163
163
169
171
172
171
168
164
161
159
160
159
158
123
132
139
143
143
147
152
154
159
162
163
157
155
166
179
182
171
163
167
175
179
175
165
160
161
164
166
162
166
169
172
169
163
159
161
165
161
156
156
163
171
173
171
166
163
160
157
156
156
156
127
132
141
146
148
151
155
156
157
158
158
153
154
162
174
178
170
165
164
169
171
169
159
156
160
165
170
169
165
164
166
168
169
169
166
165
159
153
150
155
165
171
173
169
166
164
163
163
158
152
137
142
147
151
153
156
156
155
156
158
159
157
159
165
171
172
169
166
162
160
158
162
164
166
168
169
172
171
165
160
157
160
164
170
170
166
160
155
151
153
160
166
172
172
166
162
165
165
161
153
148
151
153
155
155
155
152
150
152
156
161
163
165
166
167
164
162
162
163
161
159
161
167
172
173
171
166
165
163
158
153
152
156
163
165
163
159
156
154
155
158
162
168
167
161
154
156
161
162
160
155
160
159
156
153
153
151
146
147
151
155
157
160
162
159
157
154
160
166
169
167
164
164
168
170
170
166
164
163
161
155
152
152
156
160
159
157
154
153
156
158
160
165
167
164
156
156
161
166
166
156
159
156
152
152
155
155
151
151
151
151
146
145
151
156
158
160
167
173
179
175
167
163
163
165
166
166
168
166
165
160
155
152
154
159
161
157
151
150
153
156
160
165
171
171
167
163
165
169
167
150
152
153
156
158
160
159
156
159
163
159
149
146
149
157
164
177
184
185
179
172
171
170
168
163
160
165
170
168
163
157
152
151
155
158
163
162
159
158
158
159
161
165
169
171
168
164
163
165
165
150
151
156
165
166
161
156
154
159
166
166
161
157
157
162
170
180
185
176
162
158
169
177
174
160
154
161
171
166
149
135
135
145
149
150
157
163
169
173
172
168
165
164
164
165
164
162
160
161
164
156
157
161
167
166
159
153
150
157
161
162
164
168
167
169
173
175
170
158
148
151
168
174
169
155
150
161
170
161
140
125
132
144
150
147
150
162
172
178
175
172
169
167
164
164
165
164
161
165
168
160
165
165
163
160
162
164
164
161
158
156
160
165
169
174
178
174
163
147
143
152
167
172
166
155
155
163
165
157
145
139
149
158
159
159
161
165
172
167
164
164
167
169
169
169
169
168
168
173
177
162
169
169
163
163
168
173
175
168
161
156
154
157
165
173
180
174
161
147
146
154
164
167
167
167
164
163
160
157
155
158
161
163
162
164
168
172
171
163
155
157
164
170
171
171
172
176
179
181
180
160
167
175
176
174
173
173
173
172
170
165
155
150
156
168
175
170
160
155
154
158
160
163
168
172
170
165
161
158
159
160
160
159
159
161
167
172
171
165
161
165
170
171
167
168
175
183
186
181
174
157
160
170
174
174
172
170
170
171
174
171
160
151
153
162
168
167
163
163
164
166
164
163
164
169
171
171
167
161
157
156
158
160
159
160
167
171
170
167
171
179
183
176
166
166
178
186
185
175
163
153
151
153
153
160
163
166
166
163
163
167
169
164
160
160
164
168
167
168
170
171
171
166
161
162
168
175
172
164
157
156
161
167
171
172
171
169
164
162
168
180
187
179
171
169
174
177
171
159
155
150
146
143
138
140
150
162
162
154
153
165
178
182
172
162
163
171
173
170
168
171
172
168
163
159
164
172
173
171
164
163
164
168
172
176
173
165
160
159
166
176
180
178
172
168
164
163
158
153
154
152
148
142
134
133
142
157
163
162
159
166
180
184
176
164
157
163
169
166
162
165
169
170
168
161
157
162
170
179
179
168
162
164
170
175
168
159
161
170
177
177
174
170
172
167
161
160
161
164
160
157
154
148
144
139
142
149
163
173
175
170
168
169
171
167
154
146
149
157
160
164
171
176
170
163
157
157
172
182
180
166
161
166
173
175
166
159
166
186
197
190
174
166
167
168
166
167
174
178
166
160
158
161
160
157
150
144
151
167
173
164
152
155
160
159
145
133
134
149
161
171
169
166
161
161
164
172
176
172
163
159
161
170
176
176
171
167
173
187
196
191
177
166
164
166
171
174
178
179
167
158
158
165
172
169
158
146
147
156
160
157
150
147
148
144
133
125
131
141
149
153
150
147
150
158
173
181
180
164
155
155
161
167
169
172
175
178
178
176
176
176
174
166
161
162
169
174
177
175
167
151
154
162
168
168
163
158
160
163
160
156
150
144
138
127
118
119
130
138
136
133
135
138
144
152
164
176
180
171
163
158
159
162
162
166
174
182
179
169
161
166
170
166
162
161
167
176
178
175
169
147
149
156
156
161
163
170
175
175
161
147
137
131
127
122
115
121
136
143
138
135
137
144
146
145
148
161
175
184
179
170
163
163
166
168
172
175
175
169
164
167
173
177
175
172
176
183
186
179
170
147
147
151
154
158
159
165
166
164
152
135
125
124
130
136
136
140
146
152
157
159
157
156
151
146
151
161
176
185
184
179
179
180
182
179
173
171
173
174
174
178
182
188
188
188
189
193
190
180
168
153
153
156
160
159
152
146
141
141
137
130
127
132
145
160
167
164
161
161
171
179
175
166
160
165
178
185
185
180
181
181
183
183
182
178
176
183
186
185
179
178
180
186
189
187
185
186
185
179
171
159
160
163
163
156
142
130
126
128
134
138
141
149
157
170
177
173
167
164
165
171
170
168
169
179
197
200
187
175
171
176
179
170
162
163
174
186
189
184
175
171
176
180
180
177
173
174
176
179
177
161
162
164
161
153
138
128
130
135
143
149
155
159
161
161
164
170
173
166
157
155
160
166
171
175
181
184
176
171
169
169
164
156
155
161
171
176
174
168
163
167
176
180
178
172
169
172
177
181
179
156
155
162
167
159
144
135
141
150
155
161
164
163
159
154
157
168
177
173
162
155
160
167
166
161
160
163
167
171
172
168
158
151
155
169
175
170
159
153
159
170
180
184
179
172
171
176
180
181
177
157
159
167
170
164
150
143
148
161
170
171
167
164
162
160
162
170
175
178
173
175
177
177
168
161
154
159
167
174
177
169
158
149
156
167
175
170
161
155
161
171
181
183
177
173
172
179
180
177
172
169
173
171
165
158
151
156
165
178
181
174
169
165
166
168
168
166
166
172
181
189
190
186
176
168
163
164
170
177
181
175
163
150
145
150
161
168
168
168
167
171
174
175
173
173
175
180
178
172
167
179
178
168
158
152
160
173
185
182
176
170
169
171
171
167
164
162
162
168
177
185
184
180
175
172
168
165
170
178
184
184
174
159
150
149
155
164
170
171
171
170
168
167
171
175
180
181
178
174
169
135
136
149
154
152
147
151
162
169
170
161
146
141
153
171
183
174
156
144
147
155
158
160
159
159
158
162
164
162
160
155
154
161
163
162
164
169
178
183
185
185
178
168
160
154
150
151
152
161
166
130
134
148
151
146
144
151
164
170
173
166
156
147
154
170
183
176
158
148
150
158
159
156
155
154
153
153
159
162
164
159
151
147
148
159
171
181
184
181
180
180
175
165
154
151
155
160
164
162
159
144
150
152
150
146
152
163
168
168
169
169
170
161
155
155
167
173
166
162
164
166
169
162
156
152
152
156
160
166
170
165
156
150
153
162
175
180
177
167
162
162
162
159
150
147
159
175
182
172
156
162
167
159
149
148
161
172
167
155
153
164
175
171
161
155
159
168
169
167
166
171
175
170
161
154
153
159
165
167
167
164
161
160
164
170
174
172
165
158
156
157
157
154
149
149
161
176
187
181
163
159
165
157
149
151
161
169
160
146
141
153
166
170
166
161
159
164
167
165
163
165
169
171
165
156
154
159
165
163
156
152
155
161
167
173
175
170
166
162
161
160
157
157
160
161
160
163
169
177
176
139
149
153
152
152
152
155
158
158
155
154
157
159
157
157
157
160
163
164
163
164
167
171
166
155
151
156
161
160
153
148
152
156
164
172
178
183
177
173
170
167
165
166
166
166
160
153
154
164
177
127
138
153
157
153
146
148
160
172
174
167
159
153
152
148
150
156
163
168
168
168
173
174
166
154
150
156
164
161
154
151
160
163
169
173
180
187
187
181
176
174
173
169
167
163
158
152
153
161
165
141
142
154
158
154
145
146
159
169
174
168
165
165
157
149
150
158
166
170
170
171
175
176
167
157
156
164
166
159
150
155
173
180
177
168
168
177
183
182
177
175
170
168
164
160
158
161
162
161
154
154
150
154
158
157
151
148
152
158
160
164
165
168
167
164
162
161
162
161
166
170
174
172
167
161
164
170
168
157
147
157
176
188
176
159
155
165
179
180
172
163
160
162
161
158
158
163
167
165
156
157
156
156
159
162
161
155
154
157
161
162
158
162
165
171
169
162
153
152
162
174
173
167
163
164
169
172
168
161
156
161
171
180
173
160
156
167
177
176
166
159
158
162
162
156
156
160
167
170
168
158
160
162
164
164
164
163
166
172
174
165
152
145
152
167
173
166
156
156
170
180
172
160
158
165
172
172
167
166
169
168
165
167
170
172
174
176
173
168
163
162
168
168
165
158
157
162
169
173
171
157
163
165
165
164
165
167
174
180
179
167
153
143
146
159
169
173
170
168
172
175
165
156
158
166
171
167
162
164
171
170
164
160
167
182
188
179
168
162
165
171
174
169
163
161
165
170
172
171
167
153
160
163
163
161
162
165
170
174
170
164
156
149
148
155
166
175
179
174
164
158
157
156
159
164
167
162
156
158
166
170
166
161
165
177
183
177
168
166
167
168
163
158
157
165
173
177
174
169
165
153
160
162
159
157
158
160
161
160
160
159
158
155
153
157
164
171
174
168
157
151
155
160
163
166
168
168
163
161
165
168
170
167
164
167
172
173
172
169
166
158
151
150
157
165
173
174
169
167
166
166
169
163
156
153
153
156
153
153
157
161
161
156
156
160
165
166
165
160
155
155
157
163
167
171
176
180
178
170
165
168
171
171
166
162
166
170
172
168
160
156
155
158
162
164
165
166
165
165
168
168
171
162
154
152
154
156
152
152
158
165
163
158
157
164
171
167
159
154
153
157
161
164
168
173
178
179
177
170
166
169
173
173
168
159
161
167
170
164
156
157
160
165
164
160
156
159
163
166
168
158
156
156
158
159
159
158
154
153
158
162
160
156
158
168
174
167
156
147
148
156
161
163
164
166
168
166
161
160
163
169
171
169
164
157
157
163
168
164
158
158
160
165
162
156
152
155
164
169
170
154
154
157
163
166
164
160
159
158
155
149
151
153
162
172
173
166
154
147
150
161
168
166
160
160
161
162
157
155
158
164
167
164
162
161
160
163
167
168
164
159
159
161
161
157
153
157
164
169
170
163
169
171
164
160
157
161
166
164
153
143
142
154
167
176
174
164
156
155
159
170
177
174
166
163
166
166
162
156
158
161
160
158
160
167
167
166
167
169
167
163
162
165
166
164
161
162
164
165
163
171
182
175
157
146
151
160
168
165
153
142
142
155
169
177
171
161
161
165
172
178
181
178
176
175
173
168
163
163
164
165
158
152
157
165
169
167
165
166
168
167
167
169
173
174
173
169
167
161
155
165
172
166
152
146
150
157
161
159
153
145
144
152
163
171
166
159
161
169
179
180
175
171
172
172
169
166
160
161
165
167
163
154
154
159
160
159
159
164
171
173
170
168
170
172
176
173
168
161
156
148
148
148
149
152
157
156
153
152
153
151
148
147
159
168
167
159
157
163
172
172
165
157
155
158
165
169
162
158
159
162
166
165
163
158
154
149
154
163
172
173
170
167
166
166
164
166
167
166
163
146
143
141
149
159
163
160
153
152
156
156
155
152
160
170
172
162
152
148
156
161
157
149
143
154
165
176
174
163
154
153
163
173
174
169
159
153
155
165
170
167
166
168
168
163
158
159
164
167
166
150
149
147
153
161
165
160
154
156
163
166
163
158
164
172
174
167
156
149
153
155
157
154
152
159
170
179
179
167
155
152
157
169
174
171
163
160
162
170
169
164
164
169
171
166
158
158
163
166
164
157
159
158
158
161
161
157
153
156
164
168
166
161
165
170
169
166
163
163
164
161
160
161
166
170
171
170
166
163
160
155
154
157
162
162
161
161
166
172
170
167
165
170
171
168
164
161
164
167
164
163
164
162
159
156
156
153
151
154
157
161
160
160
164
166
164
163
167
171
173
169
162
161
166
169
165
160
159
160
161
156
152
151
155
159
160
159
161
168
169
170
170
169
169
167
166
164
165
168
165
161
161
158
154
151
155
156
155
154
155
157
157
156
155
157
157
161
168
172
174
168
162
163
161
159
157
158
160
163
163
157
152
153
158
162
163
160
157
158
163
168
167
167
167
166
164
161
162
163
163
150
150
146
146
149
155
159
160
163
168
168
164
159
151
152
155
163
170
169
163
160
164
169
163
155
151
160
166
168
161
156
152
155
159
163
164
164
163
161
163
164
163
163
163
164
162
159
157
157
160
141
141
146
149
151
152
149
152
161
174
182
179
170
160
156
159
166
169
161
152
153
164
172
164
150
149
159
169
164
148
140
147
153
155
157
159
165
171
171
169
166
163
161
161
164
165
163
158
155
159
143
145
152
160
158
150
142
147
160
171
181
180
173
166
163
163
165
161
153
146
153
164
170
160
149
148
158
164
155
138
132
141
152
153
151
154
163
172
173
169
166
166
165
165
167
168
166
159
157
162
157
160
162
163
159
157
159
160
163
166
168
167
164
163
163
164
163
157
148
147
155
163
167
162
156
155
157
158
152
149
149
157
160
157
153
157
165
171
166
161
162
167
169
170
170
168
163
159
160
167
153
162
167
166
166
168
171
172
167
164
160
155
151
152
160
165
165
157
152
156
159
160
164
168
172
168
161
155
154
165
175
175
167
160
155
162
169
172
167
164
166
169
169
168
169
168
164
162
164
168
147
156
168
173
174
174
174
172
169
166
159
152
145
151
162
171
166
160
160
165
162
158
160
172
187
184
168
160
159
168
178
173
167
161
159
165
171
175
176
178
181
178
170
163
164
170
171
169
167
168
143
152
166
175
176
174
174
173
170
167
162
155
150
154
159
165
164
163
167
171
166
160
159
169
183
186
176
168
162
163
164
166
166
166
168
172
174
175
179
185
190
187
174
163
163
172
177
170
165
165
143
150
159
167
168
175
175
173
166
161
161
162
159
156
153
152
162
166
170
172
173
167
163
163
168
174
175
169
163
160
163
166
167
172
177
179
174
169
166
174
185
187
179
169
166
171
173
167
158
159
137
143
151
156
159
167
172
169
159
156
162
172
173
160
150
153
168
172
173
170
172
173
168
165
164
167
168
166
165
165
171
167
166
169
173
173
168
161
161
166
178
180
178
172
168
166
166
163
157
156
133
136
139
144
150
158
163
165
162
162
171
181
180
168
160
166
178
175
168
162
163
167
170
168
165
163
165
172
181
182
172
164
162
166
170
165
160
164
171
179
179
172
168
168
167
164
163
165
165
157
142
141
143
146
149
149
148
156
166
175
180
179
176
174
169
168
166
162
158
153
154
156
161
165
165
166
173
190
196
184
167
160
164
172
175
170
163
171
185
193
183
170
162
164
167
167
168
169
168
161
157
156
161
162
158
149
144
151
164
173
171
167
168
167
161
143
131
134
144
152
151
148
150
157
163
172
180
192
190
176
163
163
172
181
180
174
167
172
181
188
182
172
164
165
169
172
173
172
171
165
160
162
169
173
168
157
150
152
162
159
156
154
154
151
137
114
103
114
138
148
149
141
139
148
160
169
176
176
168
164
167
178
187
185
179
174
171
168
166
170
174
172
168
167
171
173
173
172
172
169
153
159
168
174
170
163
162
165
164
156
147
139
140
134
124
110
109
123
136
138
136
135
139
148
157
161
166
163
160
162
172
182
189
186
179
174
174
169
164
163
170
172
173
170
169
171
174
174
174
172
150
153
163
171
168
167
169
171
169
155
140
127
124
123
124
128
134
139
141
134
131
135
146
157
161
162
162
166
168
170
174
183
189
188
184
179
179
173
166
162
166
172
177
175
173
171
174
176
175
172
150
152
161
169
170
164
158
157
155
143
132
120
118
124
137
148
151
150
147
147
151
152
159
164
168
170
174
177
181
181
178
184
189
190
188
186
184
179
169
162
164
176
190
191
181
175
175
176
174
170
147
148
157
167
168
159
145
134
130
128
128
128
131
142
155
159
153
154
155
165
174
171
165
163
169
175
181
182
182
183
185
188
189
185
183
185
187
184
173
164
168
181
191
191
182
176
175
174
172
170
145
142
151
159
158
149
136
131
129
132
135
143
149
157
163
162
159
157
162
170
177
173
165
158
161
174
179
175
173
175
183
188
183
177
170
171
176
175
170
170
175
178
180
176
174
173
173
173
171
169
152
148
151
159
158
150
145
144
146
145
148
156
159
161
161
164
171
174
169
163
163
166
166
161
163
165
169
168
164
167
176
180
173
166
163
164
165
163
166
169
174
174
168
165
168
171
175
175
170
167
158
157
164
175
176
167
154
151
152
154
155
161
164
163
160
166
180
191
180
163
157
167
177
180
172
169
166
166
165
167
173
173
164
159
162
167
165
162
161
166
171
171
168
166
167
172
178
180
173
166
162
167
179
190
191
174
158
154
157
159
161
164
164
162
161
165
180
191
185
171
169
178
189
191
183
172
167
167
168
177
180
176
163
155
160
170
174
169
164
167
173
179
175
170
167
171
178
183
178
168
164
169
175
175
175
165
158
156
165
173
171
167
163
160
160
163
167
173
172
171
170
177
184
191
186
175
167
164
168
179
189
184
168
155
152
164
173
175
177
180
185
187
181
173
169
171
178
182
180
172
164
167
165
162
160
162
165
167
167
172
173
171
166
160
158
159
161
160
163
165
167
161
165
175
181
176
166
157
158
170
181
181
174
162
157
161
170
174
178
184
186
182
178
174
174
176
179
180
178
175
148
149
149
147
142
139
138
143
151
161
163
158
152
153
163
171
170
161
154
152
156
157
156
155
155
158
167
179
178
164
154
149
155
163
170
175
177
169
162
162
164
165
166
167
168
165
160
161
165
171
144
151
156
152
141
134
140
149
158
164
163
157
156
161
175
185
178
163
155
153
158
160
159
157
155
155
157
162
165
162
156
151
149
154
162
177
185
182
172
164
164
163
162
163
168
171
172
165
163
168
151
162
164
154
143
142
155
164
165
164
162
160
154
159
170
183
185
176
165
163
168
172
167
158
152
152
154
153
151
156
160
160
158
157
166
178
185
177
167
159
159
160
156
155
157
166
178
180
174
169
158
168
162
151
148
156
169
171
163
158
160
163
158
153
155
170
183
183
174
171
174
179
171
158
149
151
157
157
154
155
163
169
170
170
174
177
174
165
156
155
158
161
159
151
147
149
165
181
188
178
157
160
154
149
153
165
174
169
158
155
160
169
163
154
147
154
165
175
175
170
169
169
165
154
147
148
155
160
160
160
167
171
168
168
173
174
173
166
160
159
162
167
166
164
151
141
142
159
178
184
143
150
154
154
155
159
160
161
159
159
166
168
167
157
152
154
158
168
172
169
166
163
157
151
144
144
149
157
161
167
171
173
158
155
158
168
173
172
167
162
162
166
169
168
158
144
136
143
161
174
136
142
154
159
152
146
146
157
167
170
170
167
164
162
161
164
168
172
174
171
167
163
158
152
145
143
149
155
159
164
173
176
164
155
155
165
173
174
166
160
159
162
166
165
159
153
149
150
157
160
137
135
148
157
155
149
148
158
168
172
170
167
165
162
163
168
175
178
177
170
166
165
164
159
152
152
159
162
159
157
165
177
179
171
162
162
170
174
169
162
160
164
168
166
161
158
161
163
163
158
144
139
143
154
159
159
156
157
160
161
165
165
165
163
160
166
169
170
164
159
162
167
171
167
160
160
168
168
160
150
155
173
185
179
164
157
166
176
175
166
161
165
171
172
166
161
162
165
167
166
153
148
151
155
162
162
159
157
155
159
164
166
165
163
163
162
160
155
153
156
165
171
172
168
163
165
171
172
163
153
154
166
179
175
162
156
166
177
176
165
158
160
168
173
168
160
158
163
168
170
159
159
160
161
159
158
160
162
162
164
167
170
170
168
166
164
160
157
161
173
181
173
166
163
164
167
169
169
166
163
162
164
170
170
167
166
172
174
168
163
159
162
164
161
158
154
155
160
167
169
163
165
162
159
156
157
162
167
168
168
168
171
171
168
163
164
168
173
180
184
178
166
157
159
164
167
164
164
165
168
167
163
162
165
172
176
176
169
164
165
170
169
162
153
148
152
156
163
168
168
161
164
163
160
159
160
163
165
163
162
161
163
164
161
158
164
174
182
179
166
154
150
154
161
167
168
163
156
159
164
163
157
156
160
169
172
171
167
168
173
174
172
164
156
155
161
166
169
168
166
158
164
162
160
161
163
163
160
159
158
158
155
151
152
157
165
172
174
165
153
143
150
161
168
171
173
170
163
157
147
145
150
155
160
164
164
163
163
167
169
170
169
166
164
164
167
169
168
166
165
159
162
160
158
159
163
163
161
162
166
164
157
149
151
161
169
167
162
158
156
159
164
168
171
175
180
182
176
160
145
141
151
162
165
162
158
156
153
151
154
160
168
170
167
162
162
163
164
165
165
161
158
156
154
157
161
158
156
163
170
169
161
150
153
165
172
164
156
153
160
167
167
167
167
171
175
179
174
163
152
148
159
165
164
158
156
158
156
152
152
159
168
171
164
158
155
159
164
166
166
165
155
156
159
161
158
152
148
155
163
164
156
152
158
171
174
167
156
150
152
158
164
165
165
164
162
161
161
161
161
167
167
162
150
143
151
163
171
167
162
162
167
168
162
157
156
162
168
170
168
170
164
166
170
168
157
146
143
150
154
153
152
155
168
180
180
168
157
149
149
156
168
171
171
166
162
158
157
160
166
171
170
160
149
145
153
166
173
173
168
164
163
163
161
159
160
164
167
169
168
172
175
176
174
171
163
149
146
149
150
148
156
169
182
183
172
160
153
155
160
167
174
176
173
171
169
163
156
156
164
170
169
163
159
162
165
168
169
170
169
165
161
160
161
162
162
162
161
160
159
172
180
180
173
168
163
159
151
149
147
147
159
173
180
172
156
143
150
163
172
174
171
169
169
172
171
163
153
151
159
168
169
165
163
166
167
165
165
169
172
169
165
163
163
164
164
162
157
151
149
170
175
174
169
167
165
160
154
148
144
142
148
158
163
159
144
140
151
166
171
166
158
155
160
166
163
152
145
146
155
163
162
156
156
156
156
156
161
172
179
176
170
167
167
168
167
165
162
157
152
166
164
160
161
164
164
159
150
150
148
146
147
150
156
156
155
152
156
161
158
156
153
155
161
159
158
152
150
152
154
154
151
151
153
154
148
147
158
177
184
176
169
168
169
167
162
161
166
169
166
163
158
152
154
160
158
154
153
157
164
165
161
153
155
159
166
164
160
156
155
158
160
163
162
160
163
167
170
167
159
152
153
159
167
163
153
150
162
180
182
169
164
166
169
163
154
155
166
176
177
160
159
154
155
160
164
160
157
163
176
179
169
156
152
158
167
168
164
161
163
167
168
164
158
158
166
175
180
176
167
160
160
169
172
167
161
160
171
182
177
164
157
162
168
164
157
156
166
174
172
160
162
159
159
162
164
162
159
164
171
174
168
156
151
157
164
168
169
168
170
170
165
159
154
156
166
176
179
176
172
168
166
165
164
163
163
166
174
178
172
163
158
160
166
167
166
166
167
169
163
159
160
159
158
157
157
157
155
159
164
166
162
158
156
159
165
170
173
173
171
165
160
158
158
163
168
172
176
175
169
164
162
159
160
161
163
167
168
168
166
165
165
165
165
164
164
163
161
161
160
155
157
156
157
155
154
155
153
154
157
159
160
159
156
156
158
165
173
172
161
156
157
165
172
170
167
168
172
171
168
164
162
163
164
163
166
165
163
159
162
165
167
167
163
159
154
153
152
154
159
152
154
156
157
158
159
160
158
156
156
158
158
154
149
146
149
158
166
164
153
148
157
172
179
170
162
160
165
169
169
169
174
170
167
164
164
165
165
164
162
163
164
163
161
160
158
156
153
154
158
151
150
152
153
154
158
162
164
165
165
163
158
155
149
149
150
158
165
163
153
151
158
170
171
163
157
157
163
166
166
170
175
174
168
161
160
164
167
167
166
163
163
161
161
164
167
168
163
157
157
151
146
145
147
152
151
160
168
174
172
170
165
162
162
160
155
160
165
164
161
157
157
161
162
159
157
158
161
161
162
165
170
171
166
159
157
161
163
163
164
166
166
165
165
167
170
171
165
157
155
150
147
149
148
152
156
162
168
173
172
173
171
165
162
159
157
158
160
163
163
159
155
155
160
166
164
160
158
158
161
167
170
168
164
159
158
161
164
164
166
170
170
168
166
167
168
166
158
152
151
147
150
156
162
166
167
167
167
166
167
169
166
159
156
156
158
159
157
158
165
159
154
155
162
171
171
159
154
157
168
176
175
169
164
159
161
166
170
173
176
178
173
167
163
165
167
160
150
146
150
143
150
162
170
170
169
169
167
164
163
162
156
153
158
164
170
165
160
160
165
163
156
155
163
174
173
162
157
161
171
182
178
171
165
160
164
169
174
179
182
182
176
166
160
162
165
157
147
146
156
144
152
161
158
158
164
172
174
169
163
157
154
155
165
174
181
173
165
165
166
163
158
156
161
172
177
172
166
168
177
183
178
170
165
162
165
170
172
174
176
178
175
169
162
162
162
156
150
151
162
148
153
154
153
156
168
178
180
169
160
156
157
161
165
169
168
168
168
167
163
162
161
159
163
172
178
173
170
169
176
181
175
165
160
164
169
172
167
164
165
173
175
174
168
163
162
159
158
158
162
148
151
155
163
173
182
182
172
163
156
158
164
164
158
155
162
169
170
165
158
158
162
162
166
173
176
169
159
156
165
176
171
162
156
163
172
175
169
166
167
173
175
174
169
164
166
171
175
167
157
146
148
160
174
180
181
168
157
150
155
164
167
162
155
154
167
181
180
168
157
152
155
158
166
173
176
167
156
154
162
169
168
164
165
171
177
177
173
169
170
173
172
168
165
166
169
177
178
169
154
144
144
159
172
174
162
149
138
145
154
164
165
163
163
167
175
183
179
171
157
148
142
150
161
172
177
176
173
169
166
167
166
169
174
177
178
175
172
166
167
167
167
163
165
168
171
172
171
167
159
149
150
162
168
167
154
144
141
146
152
159
163
167
169
163
158
154
157
159
156
144
137
143
158
172
177
179
178
181
177
171
170
169
171
173
175
172
168
161
162
165
167
167
170
172
172
169
166
167
166
155
156
162
167
166
160
155
153
152
152
152
160
168
165
150
128
119
130
143
148
141
136
143
157
172
175
171
171
172
173
174
173
172
169
169
171
169
166
162
165
170
173
174
175
175
174
172
169
170
171
155
159
165
169
166
162
162
162
160
154
150
152
154
147
131
118
119
129
137
138
137
136
145
160
172
173
167
160
159
164
171
175
175
172
170
170
168
169
169
173
176
176
174
174
175
175
174
173
174
172
156
164
172
172
164
157
155
162
163
158
146
136
127
125
127
135
141
144
141
134
130
133
148
168
178
178
172
164
161
163
168
174
178
176
172
171
173
176
178
177
172
171
171
170
170
170
170
172
173
172
154
166
178
176
167
155
150
153
156
151
143
125
117
122
138
150
154
148
143
139
136
143
160
176
186
182
178
175
176
174
170
174
179
176
172
173
179
182
179
172
167
168
171
168
164
159
161
166
169
172
144
158
173
175
171
161
151
147
144
143
140
132
131
138
150
154
149
144
146
151
157
162
165
174
176
174
175
180
185
185
179
179
178
174
173
174
178
176
171
167
167
176
177
172
164
160
161
163
165
168
150
149
158
169
171
164
154
148
138
137
139
142
149
154
159
160
155
149
152
163
175
175
170
163
160
161
164
170
175
181
182
184
183
180
176
174
171
167
166
170
176
181
180
173
169
168
166
161
159
162
173
157
159
162
164
162
157
151
144
141
141
146
157
160
160
163
167
169
167
168
172
173
170
160
156
158
163
163
163
170
181
187
185
182
176
173
169
166
172
181
180
177
173
171
174
175
169
157
151
155
184
171
167
166
165
162
157
155
152
143
139
148
161
163
160
164
173
182
179
168
162
167
172
169
165
166
168
165
162
166
183
190
185
176
173
173
175
178
180
181
176
168
167
172
179
177
169
158
151
155
172
169
170
174
174
167
160
158
157
154
149
153
165
165
162
160
167
176
176
164
156
160
170
177
177
176
172
166
163
172
188
195
186
173
169
176
183
185
183
179
175
169
171
174
178
177
175
170
165
162
157
157
166
174
177
171
162
159
162
169
169
167
164
164
160
159
161
168
167
159
154
158
168
181
186
181
173
163
157
165
187
201
199
187
178
180
184
185
181
181
181
181
178
176
175
175
180
184
181
174
151
158
166
173
174
172
166
159
161
169
174
171
161
152
152
157
162
167
168
169
165
158
162
175
181
178
171
157
148
152
170
188
200
194
186
179
176
175
179
181
186
187
179
176
176
177
181
185
189
185
152
148
142
145
154
162
161
152
146
145
149
153
152
152
151
153
158
165
171
171
160
154
155
160
163
160
163
165
168
166
163
159
157
161
165
173
176
170
160
156
160
163
163
163
164
161
155
150
154
162
151
153
157
154
155
155
156
153
148
145
149
155
156
156
156
152
154
162
166
169
164
162
165
166
165
159
158
158
164
165
167
165
163
161
164
174
177
171
162
160
162
163
164
167
172
168
159
147
151
164
149
156
162
156
149
146
150
151
150
148
153
156
156
155
159
164
166
163
158
156
165
171
170
163
155
153
154
153
151
158
169
180
179
173
172
178
178
171
161
159
161
164
166
168
170
169
165
159
159
170
151
154
150
145
143
149
154
159
156
154
157
157
154
151
152
164
170
164
156
151
160
168
166
148
143
147
155
155
150
152
168
183
190
188
186
181
177
167
158
155
161
167
169
166
160
155
156
163
169
174
157
154
146
139
141
152
165
164
159
158
160
163
159
154
149
152
158
160
158
156
159
163
158
150
145
150
156
157
156
158
170
178
176
173
175
177
174
167
158
157
160
166
168
165
153
139
139
152
168
175
159
160
155
152
147
149
156
158
155
155
160
167
171
170
165
157
153
158
162
163
162
161
158
153
154
154
155
156
161
171
179
175
155
145
148
161
169
169
164
160
162
163
165
162
153
138
133
142
158
168
151
154
159
159
156
148
147
152
151
155
158
165
174
186
189
180
168
164
165
165
162
157
154
155
156
157
153
155
164
181
188
176
149
130
131
148
165
169
166
162
161
162
161
159
154
149
146
148
157
162
139
140
150
159
162
158
156
157
160
162
161
163
168
181
188
188
182
172
167
161
157
154
153
153
156
158
159
161
166
174
180
173
161
152
150
158
167
170
167
162
159
160
159
159
158
160
161
163
163
163
135
134
146
160
167
168
167
169
167
166
162
162
164
167
166
170
172
169
159
153
152
155
161
161
158
156
162
166
165
162
162
167
173
175
170
168
167
169
169
164
159
158
158
159
163
164
166
165
166
167
137
141
155
165
169
169
170
170
165
160
161
166
168
167
159
156
158
157
155
152
155
163
171
170
162
155
158
164
163
156
153
162
171
171
164
159
162
166
167
165
161
159
157
157
163
167
166
163
164
165
145
149
160
165
165
166
168
167
161
159
162
172
181
178
165
156
157
161
162
164
160
165
168
167
162
156
157
163
165
161
159
163
166
163
153
152
158
163
164
164
166
164
159
153
157
165
167
162
163
163
155
156
159
160
161
162
164
165
161
161
164
173
178
173
162
160
167
175
176
169
154
150
154
160
162
162
162
165
169
166
162
162
161
158
153
155
159
164
163
163
171
170
164
157
158
164
169
167
165
163
165
167
163
161
159
160
160
161
160
160
160
159
158
156
157
163
173
181
175
158
143
143
154
162
166
168
167
168
166
163
158
156
156
155
152
155
159
165
167
169
170
173
174
171
169
168
169
170
167
164
164
167
165
163
163
162
160
158
159
160
158
153
148
151
159
168
171
172
165
154
145
151
163
171
172
172
171
170
165
158
152
149
152
154
153
152
155
162
166
166
167
171
176
176
169
166
166
166
165
162
152
160
163
165
167
167
165
159
159
162
160
155
149
155
167
172
166
161
161
163
164
167
169
170
169
169
170
170
166
156
151
152
156
158
158
154
152
150
151
155
161
169
171
167
162
159
160
161
162
160
147
153
160
167
170
169
165
160
160
164
164
158
153
158
167
168
160
156
159
165
169
168
163
161
160
162
165
168
167
161
158
159
161
161
160
160
157
154
152
156
161
168
165
160
157
157
161
163
162
161
157
157
163
170
171
164
157
155
158
164
165
160
158
161
164
163
160
157
157
157
159
161
162
162
161
160
162
167
172
171
167
164
161
157
158
164
169
170
166
165
166
167
164
160
160
164
169
169
168
164
168
163
169
173
172
160
147
147
154
165
167
165
166
168
169
167
161
158
154
150
151
158
168
170
168
164
163
169
179
181
175
167
159
155
158
166
171
174
173
168
166
167
165
162
164
168
172
171
168
165
164
160
165
171
174
164
151
148
154
164
170
173
175
176
170
160
152
153
155
155
156
157
164
168
168
165
162
165
172
177
175
170
165
164
164
167
170
170
170
168
166
165
164
162
162
162
162
161
161
159
150
155
161
171
179
178
165
156
155
162
171
175
176
171
158
143
137
148
159
165
160
151
150
148
153
159
156
150
151
161
169
173
172
170
167
165
165
166
170
171
168
165
164
163
161
156
154
153
152
153
151
153
161
172
183
185
175
163
158
159
159
162
163
158
151
139
140
153
164
165
156
146
141
145
150
153
150
147
149
158
163
164
163
163
162
160
158
163
172
175
172
168
168
169
165
160
155
154
155
158
154
154
159
169
177
174
168
163
163
162
157
158
158
157
156
155
161
168
169
162
154
154
159
165
163
159
153
159
166
167
162
154
148
153
155
153
152
161
175
177
172
167
171
174
171
163
160
165
170
165
157
156
156
161
162
158
159
163
167
171
168
164
159
158
160
168
175
178
174
165
161
168
181
184
176
166
160
169
174
175
169
160
156
159
156
151
151
164
176
176
165
161
167
171
167
161
162
172
177
171
159
160
158
158
159
160
161
164
168
173
172
165
156
151
157
166
171
173
169
169
172
179
179
171
165
163
161
167
171
174
175
173
169
166
161
155
155
167
174
170
162
157
163
167
164
160
163
170
172
165
158
161
161
161
162
164
166
165
167
169
168
160
151
146
154
164
169
170
166
167
170
167
159
150
150
158
165
168
170
169
172
175
173
168
165
163
164
167
167
163
160
161
164
167
166
163
162
162
160
158
153
156
158
158
159
161
162
163
167
168
167
161
153
150
156
167
173
175
171
164
157
157
155
151
152
162
174
178
174
167
165
170
168
166
166
169
170
165
156
151
159
165
170
168
164
159
156
151
152
156
144
148
155
156
156
156
156
159
162
163
164
162
154
151
154
160
173
183
177
159
149
152
162
171
170
168
175
180
176
170
164
166
167
166
165
169
170
165
157
154
160
167
169
167
162
156
150
148
152
158
150
155
158
159
158
157
157
160
160
157
155
151
148
143
142
148
163
181
179
160
146
152
173
186
178
165
159
165
172
173
171
171
168
164
162
164
167
169
168
165
164
165
165
165
164
161
158
155
155
158
166
166
162
157
155
157
166
173
169
158
146
141
140
145
147
149
160
174
178
166
153
154
170
179
175
162
154
159
169
178
179
175
169
164
160
161
164
169
172
172
168
166
164
164
165
167
168
165
160
158
167
160
152
146
145
153
168
179
176
163
148
145
155
161
161
156
158
168
176
172
163
156
162
170
172
163
159
163
172
180
177
171
168
166
163
161
161
165
170
174
172
168
165
162
163
166
171
171
167
161
151
146
142
143
149
159
166
169
169
164
160
163
165
166
163
157
155
162
171
172
165
154
156
164
171
168
163
167
174
176
170
164
165
168
166
162
161
165
172
178
175
169
163
159
161
165
169
169
165
162
148
149
154
161
167
167
165
161
161
163
166
169
165
161
157
157
156
159
162
162
157
152
153
161
166
164
162
163
171
171
167
163
165
169
169
166
165
169
174
179
177
169
162
158
162
166
165
159
155
155
159
167
171
169
168
164
162
161
162
162
164
164
159
160
166
171
169
163
157
152
154
152
152
157
157
157
159
160
167
171
171
167
168
169
168
169
170
170
171
171
169
166
164
162
165
166
160
149
146
149
169
171
165
152
141
145
159
166
167
163
160
158
160
167
178
186
186
173
166
160
157
154
152
155
157
160
161
163
171
177
181
175
167
163
162
165
167
167
161
154
151
159
166
170
168
164
156
147
148
156
172
166
149
134
133
147
162
168
164
159
156
157
164
175
183
185
184
179
173
167
163
158
155
159
164
169
167
164
170
181
187
178
163
154
154
161
167
167
161
151
150
157
169
172
169
164
159
157
161
162
173
165
151
153
161
169
172
164
155
154
156
160
164
170
170
175
176
173
170
164
163
161
159
163
170
173
167
158
162
176
184
177
161
155
162
172
177
174
169
165
165
169
171
170
168
169
172
173
165
158
172
166
168
181
187
184
172
155
150
155
162
162
160
156
156
165
167
168
167
161
158
156
158
164
171
172
164
150
148
162
177
177
168
166
174
183
183
176
168
168
171
173
169
167
168
174
181
177
164
148
165
163
173
182
182
169
157
148
150
155
163
163
156
154
154
162
172
176
170
162
153
149
154
163
172
173
164
152
149
159
173
178
175
173
176
182
182
174
163
158
163
167
165
166
170
175
179
173
162
154
148
150
160
163
162
160
151
148
148
150
156
162
162
163
161
166
171
172
169
158
148
146
154
167
176
177
166
156
156
166
173
173
166
160
164
176
181
175
163
157
159
164
166
168
170
173
170
168
166
165
145
144
142
147
158
163
163
155
147
144
149
158
166
166
157
155
152
156
151
148
144
146
158
169
179
177
168
160
162
170
170
160
147
144
156
172
179
178
174
169
166
166
167
169
172
172
171
170
171
170
158
151
146
149
159
165
165
160
152
147
149
150
153
146
140
139
138
139
139
140
140
144
155
167
176
176
169
164
163
167
165
157
148
150
161
169
171
174
177
177
173
168
165
168
174
178
174
171
170
169
161
164
163
160
156
152
152
156
158
159
151
141
129
122
123
126
132
139
139
135
132
135
147
164
174
174
170
164
164
165
163
162
165
167
164
164
163
170
178
182
176
167
161
165
172
178
173
165
164
169
153
163
170
168
157
144
143
153
162
163
154
133
118
117
123
133
138
138
139
136
131
134
147
165
173
171
168
170
174
174
170
169
171
173
165
159
162
170
178
178
175
168
164
164
167
167
167
161
162
170
142
152
165
171
164
154
152
157
165
163
155
139
131
135
143
148
145
138
135
140
148
153
160
170
172
168
171
181
190
188
178
172
173
172
168
165
168
169
170
170
171
173
173
170
167
166
167
167
170
170
153
154
162
171
171
165
160
155
153
152
153
150
150
152
158
161
154
143
137
149
164
174
175
173
168
165
170
184
194
189
176
167
170
174
177
176
172
167
166
169
172
178
179
177
175
173
172
171
172
167
185
173
168
168
166
158
153
148
144
143
147
150
156
160
160
164
159
156
155
161
173
178
176
169
161
163
169
174
175
170
167
168
172
175
178
176
174
172
174
177
176
175
176
182
186
181
170
163
162
163
195
184
172
164
151
141
143
150
152
150
147
151
159
162
158
152
156
163
174
175
173
171
162
151
152
161
169
166
157
158
166
174
176
172
171
173
177
183
188
188
178
170
170
182
186
177
163
149
151
163
174
170
167
162
152
146
148
159
168
164
158
158
164
167
158
148
150
165
176
178
169
160
149
145
150
164
174
167
155
152
168
182
182
172
168
173
178
184
186
184
177
170
171
179
183
173
163
155
159
168
154
157
167
169
170
164
162
163
172
172
173
172
173
173
166
158
157
167
172
173
163
158
154
157
166
176
180
173
157
150
168
188
195
187
177
175
175
172
173
174
174
172
174
178
181
176
174
174
178
178
158
167
175
179
175
170
166
160
166
173
179
181
176
173
173
171
170
171
175
173
169
165
163
172
174
178
179
176
166
161
168
183
195
192
186
178
174
168
164
167
174
176
176
177
180
180
180
183
188
187
147
131
128
137
156
173
178
171
161
152
149
151
153
153
152
150
154
166
175
173
161
152
154
165
170
166
161
155
155
162
169
174
171
164
162
162
163
159
155
157
158
163
167
166
162
159
151
145
144
144
146
140
140
145
156
167
172
166
154
147
149
152
154
152
141
135
148
165
177
177
166
162
167
175
177
168
162
157
157
162
170
176
175
169
163
163
161
158
156
159
165
167
170
171
168
164
150
139
142
154
143
141
141
145
147
149
150
149
146
147
151
155
156
153
149
147
152
160
163
161
165
171
175
170
162
160
162
162
160
162
171
182
183
178
169
164
163
164
163
169
172
172
170
170
170
166
158
147
148
158
138
141
140
138
136
134
137
145
152
156
156
157
157
156
158
159
159
154
144
143
155
169
173
165
154
157
166
169
163
159
168
184
189
184
177
168
166
166
162
164
165
167
165
164
164
164
163
157
156
158
144
148
145
140
137
136
147
161
166
162
156
153
158
164
163
157
155
149
144
142
153
166
172
169
166
170
174
172
165
158
164
171
174
173
171
171
169
165
159
156
156
157
158
160
158
161
162
162
162
161
155
159
161
158
155
158
161
165
164
158
150
150
160
171
172
159
154
151
152
157
157
163
173
182
187
180
173
166
165
168
169
164
151
146
152
164
171
168
164
160
162
161
161
160
160
161
160
160
161
165
156
161
165
173
176
173
167
158
151
144
145
149
162
178
188
180
163
155
156
160
157
159
165
178
185
177
158
155
165
182
184
167
144
131
142
162
170
172
174
178
177
170
163
160
164
164
162
160
161
165
148
150
156
164
170
169
163
157
152
151
149
154
163
178
189
184
166
154
154
154
153
152
154
158
163
161
156
156
166
182
185
171
156
153
159
169
169
165
169
176
175
169
160
156
159
165
166
162
160
162
140
143
153
160
155
150
153
164
170
167
161
158
163
170
171
168
156
151
150
149
150
153
157
158
158
156
157
162
167
170
169
167
165
172
173
171
165
159
159
166
171
165
154
148
153
161
165
161
159
160
134
145
159
165
155
147
156
170
178
172
161
158
163
163
155
149
148
153
154
152
151
158
169
170
162
155
155
162
164
161
157
160
164
165
163
161
160
157
160
169
174
169
154
146
152
158
165
160
159
160
132
142
159
167
165
163
163
168
171
162
157
155
158
157
151
149
154
161
160
153
149
155
166
170
163
156
157
164
164
160
156
159
160
154
146
147
154
159
162
170
178
175
165
155
158
167
168
164
161
161
132
139
154
162
165
168
165
162
162
158
157
155
153
154
156
160
167
172
164
153
141
148
158
163
160
159
164
170
170
164
159
161
161
155
145
143
151
160
160
162
167
171
170
171
171
175
173
167
162
159
148
153
156
159
160
160
160
158
159
161
160
157
154
154
160
167
171
172
165
156
151
156
164
166
162
161
167
174
178
169
163
163
164
159
151
149
156
165
163
154
151
160
171
176
175
172
170
167
162
158
163
164
161
161
159
158
156
156
159
162
162
159
159
165
173
173
169
166
167
167
169
174
177
173
167
162
164
171
180
178
172
165
160
157
155
157
165
171
169
156
147
153
166
173
169
164
163
163
162
159
163
166
165
166
165
166
162
157
156
158
159
160
165
173
181
177
168
165
167
173
176
173
169
167
164
161
160
165
175
181
179
169
159
155
158
164
169
172
169
159
151
152
159
166
166
162
161
161
161
161
155
162
169
171
170
170
167
160
155
154
157
161
166
171
176
173
169
167
166
168
165
158
156
157
160
163
164
165
174
179
180
173
163
160
162
167
165
163
163
163
160
154
152
158
164
168
166
163
162
164
150
159
173
175
171
164
162
159
156
156
159
162
164
165
164
164
165
166
162
157
148
148
154
159
163
166
170
175
180
181
177
170
166
165
168
167
162
159
160
166
164
157
154
157
163
171
171
167
165
165
149
158
168
172
169
159
154
155
155
158
161
163
164
162
161
159
159
161
157
149
143
148
162
168
169
168
171
182
192
187
175
166
163
167
170
170
169
166
165
166
165
164
162
160
160
163
167
167
168
167
146
147
152
161
169
165
162
157
156
160
161
159
158
159
158
155
155
156
154
149
147
149
159
166
167
168
169
175
184
180
171
167
164
167
167
168
170
171
169
167
166
168
167
164
158
154
155
161
165
167
141
140
144
157
174
182
175
165
160
164
163
159
153
153
154
155
154
155
156
156
154
149
147
149
161
167
168
165
162
162
166
168
170
169
165
164
165
167
168
165
165
168
171
168
161
156
154
156
162
167
142
140
149
166
181
190
184
174
168
166
166
162
156
154
154
155
158
164
163
162
157
152
146
149
161
171
171
166
161
161
164
167
167
170
167
163
161
162
163
163
163
167
172
174
174
170
164
164
166
167
146
145
154
167
177
178
176
175
172
170
165
165
169
163
159
158
168
173
172
164
159
156
157
163
171
174
172
170
173
175
170
163
162
164
166
163
158
161
163
162
161
164
170
175
176
176
176
175
173
167
152
151
156
163
163
162
165
171
169
166
163
165
172
172
167
164
169
173
172
164
159
159
163
170
175
174
167
163
168
178
178
170
161
159
160
155
154
161
166
166
161
161
166
168
167
168
174
176
172
161
156
157
159
160
158
159
163
167
165
158
155
161
167
170
169
167
166
162
159
158
158
160
161
165
168
169
161
151
154
166
178
178
169
161
153
148
150
158
167
170
169
167
167
166
161
159
162
166
161
154
157
161
163
162
162
164
167
168
167
162
163
160
161
163
168
169
168
159
152
153
156
157
155
152
156
161
160
152
150
159
172
177
173
164
155
152
154
157
161
167
173
176
176
169
163
159
157
156
155
156
154
159
162
163
164
166
168
171
171
170
170
167
162
161
164
170
175
175
168
158
153
153
154
149
149
155
161
161
157
159
164
170
170
166
165
165
166
163
159
158
162
170
171
170
169
165
159
155
158
166
150
151
157
157
157
158
160
168
172
173
170
170
163
159
159
163
177
189
183
164
150
149
156
154
151
152
159
167
167
163
161
161
163
164
166
169
172
172
168
162
158
157
160
166
171
171
165
160
163
166
152
156
156
151
144
143
152
162
168
168
166
163
161
158
153
153
166
183
184
166
148
148
158
165
158
151
153
163
169
168
162
157
155
159
161
165
170
175
177
173
164
159
159
164
170
171
166
159
158
160
166
170
161
152
142
140
149
161
168
163
157
154
157
159
155
151
158
169
173
165
152
151
161
171
167
159
156
163
172
173
164
154
152
158
161
163
166
172
180
178
171
164
162
165
166
166
164
161
160
159
169
168
164
155
150
152
157
164
167
159
149
149
156
162
162
156
155
164
171
172
164
158
162
170
170
164
162
168
179
177
163
152
154
164
167
164
163
167
175
177
171
166
164
165
163
162
162
167
172
177
156
158
157
160
165
164
164
161
158
152
148
153
159
163
162
157
156
164
175
178
172
165
165
165
165
162
163
173
183
178
162
153
160
171
171
164
161
166
173
175
171
165
162
160
161
162
165
173
183
190
155
153
156
165
171
171
166
156
151
151
154
160
162
159
157
156
161
165
168
168
168
166
166
163
157
155
163
177
186
176
161
154
164
174
174
167
164
167
172
173
169
164
161
158
161
165
168
170
174
175
164
169
170
168
169
168
163
156
153
156
162
164
162
158
155
161
169
168
161
153
154
160
165
163
158
156
165
176
181
173
162
157
164
173
179
177
171
168
166
163
163
164
164
162
163
166
169
164
155
149
174
178
170
163
157
155
157
156
156
160
163
165
165
166
166
172
176
176
167
158
155
154
157
160
162
164
164
166
170
171
168
164
165
169
176
177
174
167
162
156
156
161
165
165
166
165
167
162
153
147
175
168
153
148
146
150
153
153
153
156
159
164
170
178
181
180
178
179
182
177
166
158
157
160
167
167
164
162
165
171
176
170
164
165
168
171
169
168
167
161
157
161
167
171
172
168
166
162
159
161
175
163
148
144
149
154
157
150
150
153
158
165
173
183
185
177
171
170
177
184
183
172
164
164
167
169
166
166
174
181
183
175
162
161
165
171
172
174
174
173
170
169
172
175
178
174
168
160
159
162
175
166
155
154
161
164
166
161
160
161
165
168
171
171
169
164
161
164
169
176
177
174
171
167
168
169
168
169
176
181
181
177
166
165
169
174
177
177
175
172
173
172
171
173
179
180
173
158
146
147
173
173
168
161
160
164
172
172
174
172
173
169
166
161
154
153
159
164
168
164
165
168
170
168
166
168
165
164
161
166
174
176
173
170
171
176
179
178
173
168
166
166
167
168
172
177
174
162
148
143
170
170
164
153
153
162
169
170
168
165
162
164
161
158
155
158
164
167
159
154
157
165
169
169
167
166
162
151
149
159
169
172
170
165
167
175
181
180
173
167
164
164
166
167
168
170
171
168
164
159
166
157
148
147
157
168
173
165
153
149
154
156
156
156
159
162
164
158
147
147
154
165
169
168
168
169
166
156
154
162
165
164
160
160
166
173
176
178
174
172
167
165
166
167
168
168
170
170
170
167
166
152
143
150
169
182
175
161
153
153
154
152
144
143
145
150
150
143
138
142
150
162
164
165
168
170
169
166
167
168
164
160
157
162
169
170
168
167
171
173
170
165
163
167
172
175
170
164
160
162
160
149
151
161
172
172
165
156
157
160
158
145
131
123
124
129
133
136
139
141
142
144
152
161
166
166
164
164
168
171
166
164
165
170
173
168
162
162
168
173
172
165
161
167
179
183
171
155
147
156
151
149
158
166
164
155
150
154
162
166
156
138
123
118
120
122
124
133
139
142
136
134
144
159
162
158
156
161
171
177
171
167
171
176
177
169
161
162
167
175
173
168
165
174
186
189
177
160
154
162
144
151
162
166
158
148
150
159
165
165
158
142
133
134
139
142
136
135
136
142
145
148
156
164
164
158
161
174
187
185
170
163
167
175
179
172
164
164
167
170
171
170
171
179
189
191
187
180
175
172
152
158
168
168
162
156
156
157
159
160
164
158
153
153
158
161
156
142
136
144
156
170
174
174
168
165
171
183
192
180
160
152
159
171
174
171
166
166
166
169
169
169
174
180
187
189
190
192
191
177
164
172
175
175
169
159
153
149
148
153
166
170
170
164
166
169
162
153
147
156
168
177
178
174
169
169
174
176
172
158
147
146
155
164
166
165
167
170
173
174
172
170
171
176
181
182
180
183
185
178
169
174
180
180
168
154
146
147
152
157
163
165
168
166
162
158
160
162
170
178
179
174
164
156
157
166
173
169
153
144
146
158
164
162
159
160
166
174
182
182
176
170
168
171
173
170
166
166
172
177
160
168
179
179
166
151
149
156
164
164
162
157
163
167
161
153
155
168
187
196
188
171
153
138
146
165
178
171
153
144
155
171
174
166
158
159
163
170
175
179
175
170
169
171
172
168
163
167
174
176
153
165
175
175
167
157
154
162
167
168
165
166
168
173
168
162
161
170
181
186
177
165
157
150
154
168
180
177
163
154
163
175
178
170
162
161
161
160
162
167
171
170
170
174
176
174
171
172
179
180
167
172
177
174
166
160
157
158
163
167
173
178
182
189
189
179
170
168
166
166
163
163
167
171
170
168
175
177
176
171
170
174
175
175
172
172
169
165
160
165
169
170
171
174
180
180
176
171
171
175
139
129
129
135
140
144
148
152
151
151
151
154
155
157
162
166
171
172
167
160
154
152
156
163
165
166
167
166
164
164
169
175
177
174
173
168
163
155
146
143
149
160
169
171
169
167
168
168
160
156
146
140
137
140
144
149
154
158
155
151
151
152
153
153
157
161
169
173
171
161
153
151
154
164
168
169
170
171
169
166
166
169
171
172
173
168
162
155
149
149
154
160
167
169
168
166
165
162
159
159
159
146
142
142
144
148
152
156
157
158
157
155
156
157
161
163
167
170
169
161
158
160
163
164
160
162
168
172
172
169
167
167
165
164
163
161
161
165
168
169
167
160
158
157
161
164
165
161
157
156
152
147
145
139
136
131
136
152
165
166
159
155
160
166
169
164
162
162
160
157
160
170
174
168
158
159
168
174
173
167
166
166
164
159
153
155
160
166
174
173
166
156
149
148
154
162
167
164
157
154
140
148
154
153
142
134
140
160
174
169
154
145
156
166
167
159
156
158
159
158
162
170
179
177
172
167
173
177
172
165
162
163
162
159
154
156
160
161
161
159
159
154
148
149
155
164
169
166
160
158
139
152
164
174
173
166
166
175
178
169
151
139
142
152
155
154
154
158
162
160
160
166
177
183
181
173
170
167
166
165
163
162
156
155
159
164
164
158
154
157
161
161
157
157
164
168
169
166
163
163
150
156
163
177
189
191
185
174
168
162
153
144
143
149
159
160
159
156
158
157
156
159
167
179
180
167
154
152
161
171
171
165
154
154
164
171
165
156
154
165
173
171
165
163
169
173
169
161
160
163
153
155
155
159
165
169
165
161
159
157
156
152
155
163
174
176
163
151
149
149
152
155
161
164
165
161
152
152
164
175
178
168
159
160
171
173
163
151
153
170
181
182
171
164
166
167
163
156
154
157
150
153
155
149
135
130
136
152
164
167
161
159
164
173
175
167
157
149
146
148
152
157
161
163
163
162
162
164
168
170
168
165
163
166
170
169
162
151
152
170
185
188
175
163
155
156
154
153
153
156
146
150
158
153
133
119
130
156
175
175
164
158
161
162
155
151
152
154
158
155
155
159
165
168
167
167
168
168
166
162
157
158
159
159
160
164
165
163
164
174
185
187
175
164
155
153
151
155
160
163
142
146
153
154
151
143
146
156
167
167
159
152
147
144
141
146
152
160
163
157
155
159
165
171
168
168
168
168
162
156
154
157
158
154
151
155
167
171
175
176
181
178
172
167
168
166
166
164
163
165
143
145
147
153
155
159
155
154
156
155
154
149
146
148
154
157
159
159
157
155
155
161
167
168
164
161
162
167
165
160
158
162
165
161
153
153
160
168
169
169
167
167
167
168
171
173
173
167
162
157
149
153
152
152
155
155
157
157
159
160
159
161
163
169
174
169
163
155
156
159
169
179
179
172
159
152
155
166
169
168
165
167
169
170
165
160
161
166
165
157
153
157
163
164
165
166
167
163
159
154
159
158
152
154
155
156
158
160
162
164
163
167
177
185
186
176
164
156
163
173
185
188
182
173
162
155
155
162
170
173
174
170
168
168
170
172
174
176
169
158
150
154
162
165
161
160
162
162
160
158
160
153
151
157
163
167
167
164
160
158
161
166
176
184
186
177
170
167
169
179
179
175
166
163
167
170
164
162
166
174
178
173
163
160
167
177
183
184
176
165
155
154
162
170
171
169
167
165
165
166
154
155
157
162
166
172
173
167
158
154
156
162
168
172
176
178
177
172
169
169
161
156
152
157
172
182
177
166
165
173
181
176
165
160
162
169
171
172
173
169
163
156
159
168
175
174
172
167
166
169
145
160
169
168
161
162
167
165
157
151
153
160
163
164
164
168
172
170
164
156
154
152
156
160
173
180
177
171
169
172
177
173
168
165
162
157
155
160
166
170
167
161
158
160
163
166
166
165
167
168
146
162
172
168
158
153
156
157
153
146
149
156
160
160
159
161
164
164
160
155
154
156
165
168
172
173
170
171
172
171
169
167
166
166
163
157
157
161
167
170
169
167
164
159
154
151
155
162
169
171
154
160
164
161
160
160
161
158
154
151
148
152
155
160
164
165
165
165
159
156
155
159
166
171
175
176
172
170
168
164
164
164
165
164
160
159
163
169
170
170
169
171
170
161
152
143
150
161
168
172
162
159
156
157
164
172
170
164
162
161
156
152
152
158
170
181
180
169
159
154
156
157
161
170
181
185
178
168
162
159
162
165
167
165
160
159
164
169
170
169
168
172
172
165
157
153
157
163
167
168
164
156
154
161
170
173
170
166
166
167
165
161
157
155
161
175
178
172
161
156
157
158
161
169
180
187
179
168
159
160
164
166
167
167
165
164
165
167
167
165
166
169
170
169
168
171
174
172
170
167
162
154
155
163
168
169
166
164
163
163
163
166
166
159
156
156
163
164
163
159
160
159
160
165
172
178
170
161
159
162
166
165
164
167
169
167
165
166
166
165
165
166
167
168
173
179
182
179
171
165
159
154
156
159
160
162
165
165
160
153
153
161
170
169
162
158
157
156
156
158
159
154
150
154
164
171
163
152
152
162
168
165
161
161
164
164
161
163
167
169
169
168
166
163
163
171
173
169
162
157
155
155
157
157
156
160
165
166
162
154
156
164
176
178
173
167
161
155
153
155
156
150
145
153
166
172
160
146
147
162
173
171
164
158
150
150
151
159
167
171
174
174
168
160
155
156
160
158
154
154
154
160
165
164
164
165
168
168
166
165
168
174
177
177
175
172
169
162
156
157
156
152
149
156
170
172
161
147
148
161
174
176
169
160
150
145
151
159
167
171
173
170
168
162
157
156
156
159
161
162
159
164
168
170
171
172
170
168
167
171
176
179
176
174
170
171
173
175
170
163
157
153
154
158
163
162
156
152
154
161
169
171
168
162
155
152
157
166
172
171
163
156
156
162
169
168
167
169
172
172
166
164
161
162
163
162
160
163
168
171
171
174
174
171
168
165
172
181
179
168
158
154
156
153
150
147
152
158
159
161
163
165
164
162
161
161
166
175
179
173
159
143
141
157
173
182
178
171
171
172
162
159
155
151
145
147
150
159
167
169
165
166
167
168
164
159
165
176
177
167
157
155
158
156
149
148
154
162
164
162
160
159
160
162
162
165
168
175
180
175
163
148
142
152
168
175
173
164
161
162
154
158
157
152
145
141
147
159
168
168
164
160
161
163
162
158
161
165
165
161
155
156
161
164
162
160
163
167
168
165
158
155
157
163
164
165
165
169
172
172
164
157
155
157
161
163
162
160
159
162
154
163
165
162
160
153
153
159
165
165
162
156
155
157
159
162
166
166
166
164
159
160
162
166
165
163
164
168
172
165
155
150
157
167
169
165
163
164
168
167
165
163
163
164
162
159
160
163
170
177
158
160
163
168
170
164
158
155
158
161
162
158
155
154
159
166
174
180
181
177
172
165
162
161
158
155
158
169
175
167
154
150
161
173
173
165
160
165
170
172
167
164
166
169
166
162
162
169
183
190
161
154
153
163
171
171
163
155
154
156
161
163
160
157
158
167
175
183
183
179
176
173
168
160
154
153
162
175
180
170
154
152
164
176
175
166
163
166
171
172
168
166
166
165
164
164
167
172
175
174
157
151
151
161
174
178
169
158
153
156
163
169
167
163
158
162
167
170
167
164
166
170
172
168
161
161
170
182
183
172
158
154
163
173
177
173
167
166
167
168
169
167
163
158
156
163
171
171
157
147
159
163
165
170
183
184
171
159
152
156
162
170
173
173
166
162
160
162
161
158
156
160
167
170
171
168
168
172
172
168
160
155
162
172
179
177
169
164
166
171
175
171
162
151
149
160
169
167
155
143
163
167
169
168
176
174
160
150
147
152
159
167
176
182
178
168
158
159
164
163
161
158
159
165
169
167
163
161
164
165
161
155
160
169
176
173
166
167
174
183
182
174
166
159
160
164
166
163
159
162
162
163
154
151
152
154
153
147
148
153
158
166
175
184
185
172
160
160
170
174
172
165
163
166
168
167
166
171
175
170
162
154
158
164
169
170
168
172
178
181
178
172
171
174
179
177
167
157
158
168
164
161
152
143
142
150
160
163
164
162
163
167
173
178
176
167
163
166
174
178
178
175
174
170
169
169
176
187
189
178
165
157
159
163
166
170
173
176
179
173
168
167
170
178
186
182
166
151
146
156
170
173
163
149
146
160
174
181
178
170
166
166
169
168
162
158
162
168
171
172
174
179
179
172
166
166
175
186
184
175
165
166
169
169
171
173
176
177
175
168
163
163
167
170
172
170
164
154
147
149
180
183
170
158
155
167
176
176
172
164
161
163
163
160
155
153
157
160
158
159
168
176
175
167
161
164
170
173
168
162
162
168
174
182
177
173
170
170
171
172
171
169
169
166
161
159
162
167
166
160
176
173
165
163
171
174
172
163
159
160
166
165
163
156
156
156
153
145
143
150
163
172
169
161
158
164
170
171
163
159
159
164
173
179
176
167
160
161
169
176
179
178
173
167
162
158
163
168
170
166
161
153
153
168
183
185
171
159
160
174
180
171
160
153
153
157
148
141
140
148
159
166
162
161
162
170
174
172
166
163
158
159
164
167
169
164
157
160
168
176
176
173
169
167
168
168
165
159
155
157
148
144
154
176
191
187
171
159
164
175
175
163
151
147
150
150
145
142
147
151
152
152
157
163
166
166
162
163
165
167
163
161
161
167
170
171
168
167
171
174
172
167
163
169
179
182
171
152
141
150
151
151
164
178
181
173
164
160
164
164
155
145
137
142
145
141
142
146
152
154
151
149
155
165
165
157
145
148
162
168
165
158
163
172
181
183
178
170
170
175
172
165
162
174
191
196
182
162
156
162
159
168
174
173
162
156
156
163
163
159
147
145
141
143
145
146
146
150
154
155
153
152
158
165
163
151
146
152
164
165
156
152
161
175
184
180
171
164
168
173
172
167
168
178
193
199
189
179
175
174
159
173
178
170
156
153
158
160
158
160
161
162
157
149
151
158
160
157
155
157
159
163
167
168
163
155
155
161
165
159
148
148
158
174
176
168
162
161
167
171
172
169
171
175
185
188
187
181
179
175
152
167
176
174
167
161
155
152
152
159
172
181
172
167
170
173
173
166
160
157
162
166
169
170
164
163
167
166
159
148
148
156
166
172
167
161
162
167
172
174
173
170
170
170
169
170
173
176
177
173
150
162
176
184
179
166
152
149
152
162
171
177
177
178
181
181
177
171
166
165
165
166
160
160
161
169
175
172
156
148
155
170
177
173
165
163
166
169
171
173
174
172
167
163
162
166
169
176
178
174
150
160
174
182
176
161
154
157
160
163
163
165
170
178
180
177
173
171
170
168
168
165
159
155
159
171
181
177
164
154
164
178
182
176
170
169
167
164
162
166
171
172
168
166
164
167
175
182
184
180
151
156
167
168
164
159
159
164
166
161
154
156
162
169
173
169
167
168
172
169
168
165
165
163
161
168
177
177
170
163
168
174
178
176
174
173
168
163
158
163
169
171
170
169
170
172
177
184
185
180
154
152
154
160
163
160
159
161
162
160
157
159
161
167
169
166
166
167
167
166
162
167
174
178
172
165
161
166
168
168
168
168
170
173
174
174
172
170
170
172
171
170
169
171
175
177
177
172
168
172
137
142
150
149
140
132
126
128
134
140
148
153
153
153
159
168
175
172
162
156
158
169
172
165
156
155
167
179
179
167
157
154
159
167
173
175
174
169
162
156
157
163
169
165
161
163
172
179
176
168
146
145
150
152
149
145
145
150
152
152
154
152
151
154
165
174
175
171
160
157
155
157
158
158
155
157
167
176
178
170
161
156
158
169
178
182
175
167
161
154
154
157
162
161
161
165
171
175
173
165
166
155
148
150
150
155
159
166
172
170
161
154
154
161
172
176
173
169
164
160
155
153
153
153
153
155
161
171
175
172
167
158
154
157
165
170
168
166
165
163
157
155
152
154
159
167
170
171
164
156
165
155
149
148
147
146
152
162
173
169
157
151
157
168
173
170
168
170
172
165
161
160
160
156
151
150
156
167
172
171
167
160
153
148
148
156
160
163
167
166
162
157
151
151
154
161
166
165
158
154
144
151
156
156
148
136
139
156
169
165
150
144
153
163
163
158
159
168
175
170
166
169
168
160
151
147
156
166
169
168
164
163
159
154
153
156
159
159
160
161
163
163
157
151
151
152
156
157
156
155
139
149
156
161
158
147
148
160
170
170
158
147
147
147
147
149
153
163
172
171
166
167
165
159
150
148
156
165
164
163
160
164
166
166
165
166
160
153
150
156
162
166
160
154
153
153
155
154
156
158
151
151
149
153
161
165
165
165
172
176
172
155
147
142
148
154
155
160
164
163
162
163
162
160
154
153
156
162
162
161
159
163
164
168
171
169
160
148
146
156
166
167
162
161
163
164
160
156
157
159
156
156
151
147
151
156
159
162
165
170
168
159
154
158
167
171
167
161
155
154
159
165
167
167
162
160
163
168
166
166
161
161
160
164
169
168
161
150
152
165
173
176
171
168
171
168
160
154
155
159
152
157
158
152
145
139
139
149
157
164
167
163
165
172
178
181
176
166
157
154
157
164
168
167
164
163
168
173
171
167
161
159
157
159
162
166
166
164
164
171
176
183
185
181
172
161
153
148
153
161
150
152
158
153
147
136
135
142
155
166
173
178
177
174
172
172
174
172
164
159
158
160
162
161
162
164
168
170
167
161
154
155
157
157
159
165
171
176
176
173
173
178
181
181
173
163
155
154
160
166
152
147
145
148
148
148
147
146
154
167
174
179
175
169
161
158
158
161
163
160
160
159
160
159
164
165
166
165
160
155
153
157
161
160
157
159
171
180
178
172
166
163
165
170
172
170
169
168
168
167
158
149
142
142
146
150
154
156
157
161
165
166
168
166
162
155
152
148
153
157
164
168
170
170
167
165
161
161
159
159
162
166
168
164
158
156
165
171
174
170
165
161
158
159
163
170
174
173
168
160
159
157
151
146
142
148
156
163
165
163
159
159
164
168
168
160
154
148
153
159
170
177
183
178
168
157
154
157
161
166
170
172
172
171
169
163
163
166
166
167
167
165
161
156
156
162
169
170
164
156
152
148
150
150
151
150
155
164
163
161
158
158
166
171
170
165
161
161
165
169
175
176
172
170
165
160
156
156
157
165
170
173
173
175
178
177
171
166
165
162
166
168
166
162
159
161
168
169
166
160
145
130
134
152
163
168
170
165
158
154
156
161
167
169
170
169
168
169
171
177
177
170
158
154
165
176
172
160
152
155
163
166
168
171
176
180
175
172
170
167
168
169
169
170
169
170
171
173
170
168
143
135
139
155
167
177
178
170
158
151
152
159
163
164
167
170
170
167
165
173
177
169
152
150
166
182
180
162
149
151
161
166
163
162
166
170
172
173
174
172
169
168
169
169
168
168
170
172
172
171
148
156
161
162
160
163
170
169
159
149
150
156
158
158
161
165
165
161
159
169
177
174
163
157
165
174
173
158
148
151
161
163
162
159
158
158
160
167
172
173
170
167
166
164
162
158
163
169
170
167
158
167
173
162
149
147
153
158
155
149
148
153
156
157
157
160
162
163
163
171
177
177
170
165
166
166
160
153
148
150
157
163
163
159
154
152
156
164
170
172
169
167
167
163
160
159
163
168
168
161
165
171
169
159
149
142
147
155
156
156
153
155
158
163
166
168
171
170
170
171
172
170
168
168
171
170
162
153
148
150
157
163
165
160
154
152
158
167
170
170
170
170
168
162
157
160
165
170
169
161
169
168
163
159
157
155
157
162
164
165
164
163
163
166
171
181
182
176
171
165
163
163
165
169
177
177
168
158
152
154
161
166
166
161
155
154
161
169
173
172
171
170
166
158
151
155
163
169
168
163
170
164
160
163
166
167
161
161
164
167
167
166
161
155
157
166
177
173
164
158
158
163
166
169
174
175
166
158
156
161
166
167
165
161
157
158
164
171
176
174
171
169
164
154
149
154
162
167
168
163
170
161
156
159
161
163
158
154
153
155
158
157
150
142
140
151
159
160
157
155
160
165
167
166
163
158
152
151
156
164
167
164
161
159
160
163
166
170
173
173
171
169
167
161
160
166
168
163
160
160
168
159
153
151
152
157
157
155
148
148
149
152
151
149
149
157
158
156
152
156
161
165
163
162
160
156
149
144
153
163
166
160
158
160
165
165
165
167
169
169
171
173
173
173
174
174
168
157
151
154
157
157
154
151
152
158
162
163
161
160
164
167
168
169
169
169
167
161
157
160
163
160
155
161
168
164
151
141
150
165
168
163
160
163
168
167
164
165
168
167
165
168
170
170
168
166
163
156
156
159
154
159
163
163
164
166
169
168
168
176
185
188
181
177
174
172
171
168
167
168
164
155
150
163
175
170
153
142
150
167
175
171
166
166
167
165
163
167
170
167
158
153
157
161
162
158
159
163
168
167
160
163
165
166
170
171
167
162
160
172
180
183
179
173
169
168
168
170
172
171
166
156
152
159
167
167
156
149
155
167
174
171
166
163
158
155
158
168
173
169
159
150
156
164
168
163
162
167
169
166
170
162
158
160
164
162
155
150
154
160
166
168
169
168
168
165
167
169
172
171
169
162
157
154
154
160
160
161
161
163
166
166
164
160
156
152
157
165
173
172
164
157
157
166
172
171
166
165
164
159
166
158
154
156
160
153
150
154
162
165
161
153
158
162
165
164
167
170
171
171
171
170
162
155
151
155
162
164
160
159
163
167
166
163
161
159
161
165
171
171
166
159
155
157
164
165
166
164
163
161
152
155
157
161
162
162
162
164
168
167
159
151
151
154
159
163
168
170
166
166
164
167
166
161
157
154
159
157
154
156
162
170
172
168
165
162
164
166
167
167
164
159
153
150
154
159
164
162
161
160
152
159
163
167
167
166
166
164
165
167
163
157
150
148
152
164
175
175
168
161
157
161
163
164
159
154
150
150
152
156
160
167
172
171
167
165
165
166
168
167
164
162
160
159
158
161
161
161
159
162
163
160
161
160
159
160
157
156
158
167
170
164
156
151
158
172
184
187
177
166
158
154
155
158
156
152
151
154
157
157
155
155
168
176
177
169
168
170
173
172
169
168
170
170
168
163
161
159
161
163
166
154
149
150
155
156
155
154
158
169
175
171
164
162
170
178
187
187
179
171
161
155
152
153
154
156
159
164
163
158
150
149
164
178
178
172
166
167
171
171
170
167
168
168
167
164
164
165
160
160
164
149
143
153
169
172
166
160
160
166
168
168
169
171
174
174
174
172
169
164
161
162
162
157
157
160
165
169
167
160
151
151
161
172
172
165
160
160
165
167
166
162
159
158
158
163
170
169
158
149
164
160
157
166
181
186
173
162
157
158
158
161
167
174
173
167
158
158
159
159
160
166
172
169
163
159
163
169
170
165
158
157
161
168
167
163
158
159
165
169
171
166
159
153
152
161
171
171
161
148
164
168
170
171
178
176
164
152
148
151
153
156
163
171
172
165
155
150
155
158
159
162
168
170
166
160
158
162
165
164
159
154
159
166
170
167
164
166
170
175
176
173
166
159
156
161
167
166
163
164
160
166
166
162
157
156
154
150
149
152
156
159
165
174
174
168
159
156
158
160
159
158
162
167
166
161
157
160
162
156
147
147
156
166
170
169
168
170
172
172
171
171
170
171
171
170
163
161
164
174
159
165
159
149
144
150
159
164
164
161
159
162
169
178
177
169
165
166
167
165
162
161
165
168
166
163
163
167
168
162
150
149
162
169
170
169
170
172
170
164
159
161
168
173
176
173
164
160
163
170
166
171
162
151
149
159
171
177
171
161
157
161
169
174
171
166
164
169
170
166
164
169
173
170
166
165
171
180
183
173
163
161
170
178
175
169
166
167
170
168
166
165
168
167
165
160
161
164
165
165
168
171
166
163
166
170
171
165
157
153
156
162
165
165
161
159
157
158
158
161
165
173
176
170
166
169
180
189
185
173
162
164
173
181
177
166
157
159
169
176
181
179
173
164
153
149
159
168
170
165
160
157
165
174
179
172
158
149
151
162
170
171
166
163
158
156
152
149
150
155
161
168
168
166
166
175
184
188
175
162
153
158
167
176
172
162
153
158
171
182
186
184
175
164
150
148
159
169
171
166
144
145
160
178
185
171
154
148
163
183
191
183
169
159
157
156
153
152
152
155
158
160
161
162
166
174
178
175
168
159
155
157
164
167
164
159
159
168
179
185
182
173
168
164
164
165
168
167
163
161
142
147
160
178
184
173
160
162
172
189
183
173
164
164
162
156
155
156
155
155
153
155
159
164
167
167
164
163
165
165
165
164
163
164
166
167
169
178
185
185
178
166
160
163
173
180
176
164
158
158
155
162
171
177
180
175
171
173
169
165
155
152
159
165
168
160
152
156
160
160
156
155
160
164
165
159
149
151
161
167
168
163
162
168
174
181
180
178
180
181
177
167
159
162
172
179
175
165
163
164
163
178
183
179
170
169
173
171
162
150
145
151
157
162
159
157
156
161
167
166
159
152
153
161
162
155
150
151
159
162
160
156
158
170
179
181
173
167
169
174
176
170
166
166
171
172
167
164
166
172
165
177
179
168
157
157
163
163
157
153
157
162
156
152
151
156
165
170
174
171
162
152
149
156
161
157
155
156
159
157
153
154
161
174
177
170
163
160
162
169
171
171
171
172
172
168
163
162
164
170
158
162
163
156
151
150
154
155
156
163
170
171
161
156
158
164
174
177
177
170
160
153
154
158
161
161
162
167
165
160
163
169
176
179
175
167
162
162
163
167
170
173
174
174
173
168
166
162
162
166
153
156
158
156
154
152
152
153
158
166
172
172
170
172
178
182
181
176
167
158
153
157
161
162
163
167
173
175
171
166
168
178
183
180
178
176
175
172
167
168
174
179
178
173
171
171
173
170
166
167
151
154
157
157
157
157
157
160
162
165
168
170
177
186
190
186
180
169
155
145
149
160
169
168
167
172
181
182
173
164
166
172
177
178
183
187
184
177
168
168
174
178
178
172
167
169
176
179
179
174
151
151
151
155
157
158
163
167
168
167
168
168
174
173
171
169
168
165
158
150
155
167
174
176
171
172
178
178
171
163
164
167
172
176
182
186
182
173
168
168
171
174
172
166
162
167
176
183
182
179
145
138
144
156
162
164
166
165
165
168
170
167
158
150
146
154
165
169
174
172
173
173
178
180
176
172
171
170
169
166
164
164
168
173
174
174
171
168
168
170
172
171
166
162
161
170
179
181
179
174
143
146
153
160
162
162
155
148
141
142
149
151
149
148
149
155
160
160
158
159
167
177
179
166
153
147
154
166
171
165
154
146
150
161
171
172
172
171
174
179
180
177
168
160
152
153
163
168
162
155
144
140
145
152
155
158
154
151
151
154
156
155
153
154
156
158
158
155
157
162
171
175
170
159
152
149
153
160
166
164
158
151
154
166
175
175
168
165
171
177
178
173
163
157
155
164
173
174
162
150
150
143
142
145
153
158
159
162
166
166
160
154
153
161
165
166
160
158
163
166
167
162
158
157
157
156
155
157
162
165
164
159
159
165
170
168
160
157
157
161
163
166
163
164
166
169
172
170
159
149
154
153
150
150
154
158
159
163
164
162
153
149
153
162
169
168
162
162
165
167
164
161
162
165
164
161
158
158
161
164
166
165
162
159
159
160
158
155
150
151
157
164
166
168
168
165
163
160
155
150
153
155
156
155
154
153
153
152
152
151
146
149
154
159
161
160
159
160
163
164
165
169
172
168
160
156
160
163
162
160
162
165
164
158
158
162
163
159
151
152
161
168
170
167
161
155
154
155
155
155
153
151
148
145
144
143
142
147
151
157
160
161
159
159
156
152
151
154
160
164
165
168
166
156
148
153
163
168
162
152
154
162
167
167
164
165
164
161
155
157
162
167
167
164
159
155
157
159
162
162
157
150
140
133
136
141
144
150
162
172
172
165
161
159
158
152
149
152
158
164
166
162
157
151
148
158
170
173
163
150
150
160
168
169
167
162
159
160
160
162
165
164
164
166
167
169
165
164
167
169
156
154
149
146
146
147
148
151
163
171
169
163
154
157
162
162
156
156
159
163
167
168
168
164
160
162
171
175
167
158
154
158
163
165
162
161
161
168
173
172
165
160
165
175
180
173
163
158
162
170
149
157
162
167
166
157
149
145
153
159
165
160
155
158
164
169
168
166
161
159
165
174
177
171
159
155
161
171
173
166
156
156
158
161
161
162
170
181
185
176
163
156
165
180
183
172
157
150
154
163
146
151
160
170
172
165
150
140
142
154
166
174
173
168
170
175
176
171
163
160
161
164
165
158
146
141
150
163
169
163
154
154
161
163
162
162
171
183
184
173
159
152
160
171
176
169
161
154
154
155
150
145
145
153
168
166
159
153
150
157
167
177
177
175
174
174
172
163
158
158
158
158
155
153
148
148
154
160
162
159
156
159
166
166
161
158
161
172
176
170
159
153
155
158
162
167
169
168
164
156
154
146
141
144
149
159
165
166
167
165
166
167
171
172
170
165
161
156
155
158
158
160
164
167
168
168
163
161
163
164
168
169
169
164
159
156
157
162
164
164
161
158
156
154
155
162
172
174
172
161
149
148
147
146
143
145
155
169
174
168
162
157
156
156
159
157
162
163
163
157
158
161
171
177
181
174
167
165
171
179
184
177
171
165
160
162
161
160
160
160
162
162
162
158
155
161
170
176
172
162
145
144
150
152
148
144
150
158
161
161
156
154
152
149
147
153
165
170
168
160
157
160
163
168
168
170
168
167
169
176
179
176
173
171
168
165
163
160
161
160
162
163
163
164
163
165
172
175
171
164
146
141
149
156
162
161
158
154
146
143
150
156
158
154
151
153
160
164
163
164
166
162
152
147
153
166
171
168
160
156
160
166
170
174
172
166
165
166
168
166
163
164
164
165
167
169
172
176
173
169
152
147
151
160
170
175
174
165
153
147
150
157
160
159
158
158
155
151
154
170
184
179
157
142
148
165
173
165
152
145
144
154
161
167
169
169
169
171
172
169
166
165
166
165
162
162
167
175
176
171
158
157
158
160
162
163
169
167
161
154
153
156
157
158
159
161
158
153
156
172
188
185
167
150
151
160
165
160
149
144
146
149
156
160
164
169
171
172
171
165
163
165
167
164
157
158
165
175
174
166
164
162
159
156
149
144
148
155
159
159
155
154
153
152
154
160
164
163
164
171
180
179
168
158
154
157
157
153
146
146
151
158
161
159
158
161
168
170
168
160
157
161
165
165
166
171
178
179
171
155
164
157
157
154
143
135
139
150
158
161
156
153
152
153
154
157
165
167
168
169
171
170
165
161
157
158
156
151
145
149
157
165
166
161
156
156
162
167
167
162
158
160
163
164
170
179
183
180
170
154
158
155
156
159
158
155
156
160
163
165
162
161
160
158
154
152
157
162
166
166
166
167
165
162
160
160
161
155
153
156
163
168
167
162
157
157
161
167
168
167
165
164
161
158
157
164
167
171
169
164
153
152
155
162
168
172
171
168
166
167
168
169
164
157
148
145
152
158
161
161
164
166
166
162
159
159
160
161
162
165
167
169
167
162
157
157
160
167
170
170
169
167
162
155
152
153
155
157
163
165
156
151
149
152
161
169
169
161
157
159
163
164
157
148
140
148
156
159
156
156
161
167
168
164
159
156
157
165
172
173
167
163
164
163
161
159
160
165
169
170
170
170
169
167
166
163
157
151
148
154
162
153
143
140
145
154
156
151
151
155
159
157
147
142
149
161
169
163
156
154
160
169
173
171
164
156
153
159
170
173
163
155
157
166
167
163
163
165
167
168
168
170
178
182
184
178
169
152
143
147
162
157
150
144
147
154
156
156
157
165
171
168
160
157
162
171
173
167
162
161
165
168
173
177
173
160
147
145
158
168
164
156
156
167
173
173
168
168
169
165
162
163
172
180
184
179
167
158
156
159
159
161
160
158
160
165
167
166
169
179
186
184
176
169
167
169
168
164
166
171
169
164
163
172
175
163
145
138
153
168
171
164
160
167
173
171
169
171
173
166
156
154
167
174
171
164
161
161
166
167
161
161
159
161
165
167
166
165
169
179
183
181
173
167
166
164
161
159
165
175
173
161
153
157
165
164
154
149
157
168
171
167
162
162
159
158
161
168
172
168
161
163
174
177
170
160
157
161
164
159
164
158
155
158
162
161
153
152
163
173
169
161
155
156
164
165
163
160
167
177
176
165
150
142
151
162
166
166
163
164
164
163
161
160
158
157
157
163
168
169
170
178
185
183
170
158
155
161
161
154
166
157
157
163
165
157
149
152
163
167
161
150
147
153
162
165
167
169
173
179
179
170
157
147
150
159
167
167
161
159
160
162
164
162
161
161
162
164
166
167
169
175
176
169
162
157
159
164
166
163
164
160
163
169
171
166
161
160
164
162
157
150
150
151
155
158
165
170
174
174
173
167
164
158
154
153
153
149
147
156
163
174
172
164
159
161
167
170
170
167
164
162
161
159
159
160
163
163
165
163
165
162
163
166
168
169
167
162
159
155
156
157
156
151
148
152
161
167
167
163
160
160
163
163
156
149
141
140
146
156
167
176
176
171
162
163
168
174
174
170
167
165
165
164
165
166
164
158
152
151
165
160
156
154
157
159
158
156
152
155
160
164
162
156
155
157
164
166
162
158
155
152
155
158
157
153
148
148
153
158
158
161
171
180
181
177
170
170
171
172
172
172
171
170
167
166
162
156
148
148
166
157
155
154
156
155
155
153
156
165
169
166
164
165
169
173
172
168
163
157
150
144
145
150
155
157
159
161
159
156
147
146
162
181
192
182
167
160
164
168
169
167
166
166
165
165
164
163
159
156
168
160
158
164
170
166
160
159
166
170
167
160
160
167
176
179
176
170
165
160
155
147
145
150
155
158
164
164
161
155
149
150
161
171
174
164
156
155
162
162
156
151
155
162
168
170
172
172
169
165
169
162
157
162
168
169
165
163
164
164
158
152
152
163
172
176
170
166
162
162
162
166
166
162
161
159
163
169
169
166
163
166
165
164
157
154
157
161
164
160
155
153
159
168
174
177
179
179
175
169
164
161
155
153
160
162
161
154
150
150
151
147
147
157
168
171
165
159
156
162
171
181
183
175
168
160
162
165
165
167
169
174
170
165
158
161
166
170
166
160
159
167
172
174
174
175
175
175
174
172
155
163
162
156
157
157
156
152
147
148
152
153
156
162
169
170
163
157
153
159
168
175
178
175
168
158
151
147
149
155
161
167
171
169
168
167
169
170
166
161
163
170
172
170
163
163
164
168
172
173
158
166
165
158
150
154
161
161
157
156
156
160
166
174
175
171
162
153
150
154
156
161
166
169
165
154
143
138
144
152
156
162
172
174
171
166
164
165
167
166
167
171
168
162
156
158
162
168
172
172
164
168
163
154
154
161
166
169
165
159
157
162
171
180
179
170
160
152
150
151
153
160
168
170
165
156
151
158
166
165
161
163
169
172
169
162
155
160
169
177
180
177
170
160
152
155
163
170
173
169
165
162
158
156
163
166
164
160
156
158
160
165
170
174
176
165
158
154
155
156
157
165
171
173
169
166
170
177
182
174
164
158
161
165
165
159
155
160
171
179
183
181
174
164
154
152
162
172
173
166
149
153
159
169
175
167
155
145
150
160
168
169
164
162
162
161
160
162
161
159
157
163
169
173
173
176
180
182
179
170
158
156
160
163
163
159
159
166
173
177
175
174
171
166
159
157
165
173
174
164
145
153
166
174
173
160
148
148
161
173
175
167
155
152
151
157
162
167
163
156
153
158
164
170
172
176
179
176
173
168
166
169
171
170
165
162
164
173
178
179
172
164
164
166
170
173
176
177
174
165
155
162
167
170
165
159
158
165
172
175
171
160
156
154
155
157
159
159
157
152
151
156
163
167
169
171
172
174
174
176
181
185
179
173
168
164
169
173
181
182
178
168
164
167
175
181
180
176
170
164
158
164
166
164
165
169
176
177
169
160
155
157
162
170
168
160
156
154
155
156
157
158
161
163
167
171
174
174
177
182
186
182
173
170
171
171
170
170
175
180
183
181
172
168
168
168
167
165
168
164
153
162
167
167
171
177
183
176
161
150
151
163
169
176
172
166
163
160
163
169
164
155
152
159
168
174
174
172
174
175
175
168
163
166
173
177
174
169
168
172
178
179
176
169
163
157
157
165
172
173
153
160
165
166
165
166
167
163
158
159
165
171
167
169
169
168
171
175
181
179
169
156
150
159
170
174
173
166
169
169
166
162
161
169
174
174
169
162
159
159
165
169
171
170
164
160
161
169
177
181
160
159
159
152
150
150
150
154
162
172
175
168
159
155
157
163
171
176
184
180
170
162
161
167
171
169
167
168
172
170
165
162
167
172
176
175
167
162
159
161
164
167
170
171
174
171
171
173
174
174
163
161
155
149
147
149
150
155
166
174
171
163
156
157
159
162
168
171
175
171
169
171
178
179
172
167
170
175
178
170
166
161
165
172
177
181
180
173
173
175
176
175
173
173
176
177
176
170
164
163
163
162
158
154
153
155
157
162
166
168
167
166
167
166
162
161
166
165
163
160
165
173
180
180
172
171
176
179
175
168
162
160
162
166
174
184
189
188
185
182
181
179
175
170
172
174
174
168
161
161
164
164
163
160
158
158
161
163
164
167
173
180
177
167
158
156
161
161
157
156
165
172
176
174
172
175
180
178
171
163
163
165
167
166
166
172
181
183
181
177
174
176
170
165
161
168
173
169
163
162
162
163
164
166
162
161
163
161
162
169
184
189
179
161
150
154
165
165
161
161
169
175
174
171
173
176
181
178
173
167
169
172
177
170
164
163
169
171
169
169
172
173
165
150
149
166
181
184
177
165
152
147
148
157
170
177
175
169
161
157
154
154
153
155
153
151
148
149
155
160
166
169
167
160
154
150
151
155
160
162
161
159
164
168
172
171
163
157
160
167
172
169
165
161
160
163
163
157
148
146
147
136
131
140
153
158
157
150
146
150
155
159
159
160
155
150
145
148
157
169
177
175
167
158
155
156
156
157
160
160
157
156
161
167
170
165
156
155
163
175
174
167
158
154
161
171
175
170
156
148
148
141
134
135
143
152
150
146
146
152
157
156
156
160
160
156
150
151
164
173
178
173
166
161
163
165
162
158
157
158
160
163
166
169
168
162
156
153
156
163
168
165
161
161
167
172
173
169
159
152
152
153
151
149
151
155
157
157
156
159
158
153
152
157
162
163
157
153
159
165
170
171
171
173
173
170
165
159
156
156
161
168
172
171
165
163
160
155
148
149
155
163
170
172
171
167
165
162
159
160
156
157
156
156
159
166
165
163
161
162
160
158
154
154
158
161
158
150
144
148
163
172
179
180
173
170
167
164
158
152
157
164
168
163
163
166
171
166
153
146
151
161
168
171
169
166
163
162
166
167
158
151
148
149
158
163
162
157
155
162
165
164
157
155
155
156
154
147
144
147
159
165
169
169
167
169
173
169
160
149
151
161
166
163
159
163
170
172
164
159
158
160
166
168
170
170
172
176
177
173
156
148
140
140
148
151
150
151
156
165
168
164
158
158
155
149
144
145
152
160
160
156
154
157
164
169
173
169
158
147
151
163
169
166
156
151
160
173
177
172
167
162
166
172
175
175
173
179
181
175
154
151
148
149
155
154
149
149
159
168
168
160
154
153
154
142
136
144
157
165
166
162
161
163
164
164
164
165
163
158
157
163
168
167
157
151
159
180
190
185
170
159
166
176
180
174
165
161
167
171
147
152
160
165
167
162
154
150
156
163
163
154
151
151
148
142
141
148
157
164
169
175
180
176
161
148
149
162
170
166
158
158
165
169
163
158
165
184
195
185
167
154
158
171
176
171
158
151
153
158
144
149
159
167
170
164
158
155
153
149
146
147
149
154
158
159
158
157
157
160
166
177
184
174
155
140
144
161
170
164
154
156
167
173
168
162
164
175
182
175
164
152
153
160
165
166
162
154
151
149
150
147
150
158
165
165
164
163
153
144
135
135
146
159
171
175
175
167
159
160
163
165
167
161
154
147
151
161
165
161
156
160
169
173
167
160
159
165
168
168
162
156
155
155
155
159
165
163
158
151
152
145
146
155
159
160
163
165
161
152
142
140
146
159
170
176
176
171
167
162
159
158
159
161
163
164
160
160
163
165
165
165
166
164
161
159
158
161
162
162
159
157
159
157
152
153
160
168
169
163
142
143
148
155
157
153
153
158
163
165
165
162
158
157
159
162
171
174
169
160
156
158
163
169
168
166
163
164
170
175
176
168
162
160
161
163
163
163
160
154
151
153
160
161
159
157
161
170
175
172
144
145
153
159
155
149
150
155
159
164
170
170
164
153
147
150
162
166
162
152
151
159
163
163
157
159
163
168
173
174
171
167
165
164
164
165
165
168
165
156
147
148
158
165
166
166
166
169
172
171
158
163
164
161
157
155
158
159
157
158
156
160
159
152
146
147
153
152
148
146
153
162
162
153
149
155
166
173
172
164
156
158
169
171
168
164
166
171
172
164
155
152
160
166
168
168
167
166
166
169
168
168
165
161
159
159
166
165
161
156
153
156
157
156
154
156
153
149
148
152
161
169
164
153
149
156
167
172
166
155
147
153
165
172
170
166
167
171
171
166
161
161
165
165
164
162
164
166
164
166
163
159
154
157
157
156
159
161
161
160
158
158
158
160
164
168
167
163
157
157
165
170
166
157
153
157
161
164
162
154
148
153
161
167
170
170
170
170
167
161
160
165
167
164
158
159
164
170
170
167
161
147
147
154
155
148
147
154
159
162
160
158
156
159
164
170
174
169
162
155
160
165
165
160
155
155
158
160
157
154
155
160
163
164
163
166
169
169
165
159
158
161
163
162
157
160
169
175
174
165
165
152
148
156
156
148
143
150
157
159
151
150
153
156
158
158
159
158
153
152
157
166
165
159
153
154
157
157
155
155
161
166
166
161
158
160
166
167
167
162
160
160
161
161
163
166
170
174
175
169
163
157
153
159
164
164
158
159
158
152
147
151
158
160
154
140
136
138
148
155
164
170
167
159
155
157
161
161
157
159
165
168
167
162
160
162
165
165
165
164
165
166
164
165
168
168
165
165
170
172
150
149
152
157
167
176
176
167
161
155
156
164
172
167
154
140
135
140
152
160
166
167
163
158
157
165
174
171
165
162
163
167
169
168
165
162
161
162
163
166
169
171
170
170
172
170
163
159
163
170
139
136
138
147
163
175
174
165
160
160
166
173
175
166
156
154
154
158
158
160
161
161
159
159
161
171
178
182
171
160
155
159
168
174
169
160
157
160
166
169
169
169
169
168
173
175
171
160
156
155
148
138
135
140
152
160
160
157
157
162
168
169
162
155
156
164
169
168
162
158
158
160
165
167
170
173
174
174
170
160
149
149
159
169
168
160
158
164
170
173
168
163
159
160
167
174
172
162
156
152
160
154
150
150
152
153
152
150
157
165
171
167
160
156
157
165
169
166
161
159
161
167
175
178
176
169
162
160
162
163
155
148
152
160
161
157
159
168
175
174
165
157
155
158
164
168
168
163
161
161
162
161
161
160
159
157
157
157
161
171
177
178
172
165
163
161
157
156
159
165
170
171
174
176
174
166
155
148
158
167
166
158
156
156
154
153
158
169
176
172
165
159
160
164
166
164
163
161
164
168
161
161
160
160
160
164
165
167
170
175
178
176
172
168
166
161
155
150
157
171
177
171
163
161
164
163
158
155
160
167
170
167
163
160
155
152
158
166
171
169
165
166
174
173
168
163
161
162
163
164
162
160
157
158
161
162
163
166
171
175
170
161
155
159
165
165
159
155
162
175
178
168
153
142
152
162
165
164
163
165
166
166
165
163
160
161
161
163
165
165
164
168
175
173
166
159
159
165
170
166
164
162
161
164
163
158
153
156
165
170
161
153
150
155
161
163
162
164
172
177
173
164
151
145
153
161
165
164
162
161
161
160
161
163
164
165
166
165
163
161
159
162
168
168
162
157
157
167
177
177
167
164
166
166
165
157
151
155
160
164
159
155
159
160
159
157
158
168
174
174
166
160
159
160
159
160
159
161
162
160
160
159
159
158
157
161
166
171
169
165
160
160
163
167
164
160
157
160
167
172
166
159
159
161
164
160
157
158
156
156
157
161
166
167
158
150
149
159
165
166
160
157
162
164
162
158
156
160
162
161
160
159
160
159
154
157
162
169
171
170
168
167
168
170
169
167
161
154
151
154
153
152
153
156
160
162
160
157
153
153
158
162
165
167
162
152
145
146
152
159
158
156
158
161
160
157
156
162
167
163
154
151
161
172
172
164
158
158
166
170
173
173
172
171
169
168
165
160
154
153
150
154
161
166
167
163
157
156
156
160
159
160
159
163
165
158
152
148
154
157
156
154
151
154
157
159
162
169
172
165
152
147
159
174
184
170
157
154
160
168
171
170
167
167
168
168
168
171
170
166
151
158
171
178
173
164
157
157
164
167
164
157
157
163
168
168
164
161
161
160
157
151
150
152
159
165
171
175
174
168
161
157
161
167
171
163
158
159
167
170
165
158
159
168
171
173
172
173
172
169
150
151
157
164
166
163
159
159
163
164
159
155
157
166
172
177
173
167
165
163
164
163
163
161
165
173
179
180
172
170
171
175
169
163
156
157
162
171
174
169
160
158
163
174
182
183
179
175
172
169
149
139
140
148
159
163
163
156
151
150
152
153
156
165
173
178
172
163
158
162
170
181
182
176
175
176
177
169
163
166
176
189
180
165
154
157
167
172
170
163
161
166
175
179
179
180
178
175
172
169
151
149
151
155
162
168
166
155
146
146
151
152
155
163
172
175
166
153
147
158
172
184
186
183
179
174
166
154
148
157
172
183
178
168
161
161
166
168
165
162
165
172
174
166
161
163
168
173
172
170
159
166
167
165
164
166
164
160
152
151
155
157
159
167
173
171
160
145
143
154
168
176
180
181
177
167
152
139
141
153
161
166
171
169
167
164
162
164
167
173
178
174
168
156
148
153
162
171
172
170
166
166
164
158
157
161
163
162
161
161
161
163
171
178
178
168
156
147
150
158
165
169
171
174
170
159
149
147
156
158
157
156
161
165
166
161
160
163
171
178
180
175
167
158
153
156
164
170
170
168
168
160
149
145
154
162
162
162
166
170
173
171
173
177
174
165
157
154
159
163
163
165
167
170
165
160
161
165
173
167
160
153
155
159
159
157
157
163
169
172
170
170
171
169
166
165
165
169
167
163
169
159
151
153
159
161
159
159
166
175
179
174
170
168
164
163
162
163
165
163
160
163
167
168
166
165
169
175
177
173
165
161
160
161
160
158
159
163
164
161
160
162
169
171
172
170
171
171
169
163
169
174
169
167
160
157
155
160
168
172
173
167
157
155
157
161
167
169
164
157
155
163
171
173
172
171
174
176
175
175
177
178
176
172
167
164
164
165
164
163
160
161
164
171
174
177
180
182
180
169
167
177
173
163
157
157
159
165
167
165
161
158
153
154
157
162
163
165
159
152
153
164
174
177
176
179
181
181
178
177
180
182
180
175
176
172
170
168
167
169
172
171
170
175
181
184
183
183
179
168
162
164
160
154
156
167
175
173
166
159
158
160
160
164
165
166
163
158
155
156
161
168
173
175
179
186
189
186
179
177
176
177
170
171
174
177
175
170
169
174
177
184
186
187
183
180
177
174
171
162
149
149
153
159
165
180
182
173
165
164
170
171
169
172
176
175
168
160
159
168
172
172
168
172
180
188
189
180
174
174
176
173
167
169
173
177
179
175
172
172
174
181
184
186
179
170
170
177
175
171
150
154
160
168
172
171
165
161
163
175
182
180
172
176
183
181
171
166
168
178
179
175
170
175
180
182
174
167
169
170
171
168
166
168
173
175
175
176
173
170
168
167
169
168
163
163
172
183
192
185
162
163
167
170
167
156
146
149
164
181
182
171
164
171
176
175
170
166
173
178
177
179
179
183
180
172
165
164
169
169
165
156
155
165
172
174
168
164
170
172
169
162
153
154
158
163
172
180
186
178
175
172
169
169
163
152
145
151
167
176
168
156
153
157
161
158
162
164
172
177
179
183
186
185
176
166
165
169
173
171
163
152
150
160
170
174
170
169
172
176
172
161
153
153
162
171
174
173
170
165
177
178
172
169
164
157
155
161
168
169
160
150
150
150
146
146
153
161
168
175
179
182
179
175
167
166
170
172
171
171
171
166
161
159
163
169
175
179
179
177
171
164
159
160
171
180
177
170
159
153
177
183
179
172
163
160
160
160
159
159
161
162
162
152
146
147
156
159
160
169
176
178
169
161
162
172
177
173
164
164
178
189
183
166
152
157
172
183
181
175
171
170
166
163
171
179
180
168
153
149
176
185
184
172
160
160
162
158
150
152
166
180
178
165
158
163
168
162
154
155
170
174
169
161
167
177
182
175
165
166
178
194
195
176
163
162
172
178
176
174
176
177
169
158
156
171
184
179
165
155
154
149
148
151
156
160
160
157
159
159
155
156
163
171
171
165
156
153
154
158
161
162
158
154
155
157
162
162
162
162
164
166
167
169
172
174
172
164
156
149
147
147
155
165
173
175
168
155
150
159
156
151
144
144
152
161
159
149
140
141
149
157
161
165
164
159
154
153
156
164
168
168
163
157
158
163
168
169
166
161
159
160
163
166
167
167
163
163
162
159
150
144
142
153
169
176
172
160
154
157
156
158
147
140
144
151
151
141
135
140
148
154
155
157
157
155
154
154
160
168
171
169
163
157
157
162
167
170
162
155
156
159
166
168
166
162
161
162
164
165
162
158
156
162
169
173
170
165
161
163
156
159
153
146
144
148
148
145
147
153
159
158
154
153
157
157
155
154
158
164
167
166
163
159
156
157
164
166
160
152
153
163
172
174
170
166
164
162
160
158
161
164
168
170
169
168
165
164
168
175
156
155
153
152
154
159
159
160
166
171
172
165
155
151
155
159
158
153
151
152
158
162
164
163
160
158
164
167
163
155
157
163
166
167
167
169
174
173
165
158
156
159
162
165
165
163
161
165
172
176
153
147
147
151
162
171
169
164
164
169
170
162
153
147
151
159
160
154
152
152
156
158
162
164
164
165
167
167
166
164
163
164
163
160
158
164
175
181
179
167
158
155
154
161
163
163
163
169
171
170
152
145
143
149
163
170
166
157
155
159
161
156
148
147
150
152
153
152
158
162
159
155
155
161
165
167
163
164
165
167
169
167
164
158
152
153
166
179
184
180
169
165
166
167
164
161
164
167
168
161
154
148
147
153
164
165
158
153
157
163
164
156
152
153
152
145
137
143
159
167
165
158
159
166
171
165
157
161
166
168
167
163
163
162
157
154
162
174
182
183
175
173
173
171
162
155
154
161
164
159
151
150
155
161
165
161
157
157
163
166
165
160
159
162
159
144
131
139
155
165
167
169
176
181
175
164
158
163
170
165
156
154
163
169
169
165
163
170
176
174
172
172
171
166
159
154
154
156
157
159
146
148
156
162
160
157
160
168
168
160
149
148
158
168
169
158
146
149
157
165
168
178
184
186
175
163
161
167
169
161
151
154
167
177
174
165
164
167
171
170
167
166
164
160
159
163
164
159
155
158
151
147
152
155
155
156
163
170
166
148
133
131
143
161
171
172
166
163
164
168
170
173
172
171
167
160
158
162
164
160
155
159
167
174
170
163
164
170
172
169
164
160
160
159
164
169
168
161
154
155
158
148
150
157
157
158
160
162
157
150
141
138
144
158
167
172
172
170
170
169
167
162
159
159
157
153
149
153
158
159
161
160
161
163
164
163
166
173
173
166
159
155
160
163
163
160
159
161
160
158
158
149
152
159
166
161
155
148
151
159
165
166
163
160
158
159
162
166
166
165
162
159
159
157
153
149
145
146
152
154
155
153
155
159
163
166
169
174
171
162
153
153
161
167
164
156
155
161
168
171
159
153
157
161
166
163
156
154
156
165
173
176
170
158
151
149
155
158
158
156
158
160
163
160
153
149
152
156
157
154
150
151
157
163
166
168
171
174
170
157
149
152
163
170
168
161
156
160
167
172
162
167
162
158
153
155
161
169
168
164
158
159
157
154
152
153
156
157
151
148
152
161
166
163
156
153
165
173
172
160
152
155
163
169
169
168
171
173
170
159
155
158
167
171
170
166
158
152
151
159
165
168
167
157
148
149
159
167
166
160
154
151
152
155
160
167
169
164
152
144
145
158
166
168
160
156
163
172
176
165
155
158
167
172
170
167
170
171
167
161
162
166
170
170
168
164
157
146
139
151
157
158
163
160
156
153
153
158
161
159
156
156
158
163
170
175
177
169
156
144
141
151
165
170
162
155
156
165
171
166
160
160
168
171
168
162
162
166
166
168
170
171
170
165
161
158
156
151
151
156
151
145
153
164
170
161
154
157
161
160
157
160
166
173
173
174
173
170
161
148
146
154
163
164
160
155
157
162
164
162
161
164
167
166
162
156
156
164
170
174
176
172
166
160
156
154
156
161
170
172
163
150
151
163
171
165
160
161
162
160
155
156
165
171
167
160
158
157
157
154
156
161
162
159
155
158
162
164
162
160
163
166
165
160
158
158
161
166
170
177
177
173
166
162
158
157
157
165
177
184
174
162
155
159
166
168
162
160
157
154
150
153
162
167
161
152
149
151
155
159
165
167
164
157
153
160
167
169
163
162
165
167
164
159
161
165
167
166
167
171
175
175
170
168
168
165
161
163
171
179
161
157
152
154
165
170
166
156
147
146
149
155
163
166
161
155
151
152
157
164
167
166
160
156
157
165
171
168
161
158
159
164
167
165
165
166
165
163
161
167
172
173
170
170
174
177
172
167
168
171
144
143
146
153
170
178
174
162
150
149
154
158
163
164
163
164
165
166
167
166
164
160
156
156
163
173
176
168
156
148
149
157
167
169
166
160
157
160
165
170
170
164
157
157
167
180
185
181
173
168
144
145
149
159
169
175
174
167
165
164
162
161
159
159
160
166
170
171
170
165
161
158
157
160
169
176
176
168
155
146
145
152
162
165
161
155
154
161
172
178
169
155
138
136
149
171
181
182
177
170
154
153
161
166
165
157
153
156
163
168
166
165
160
158
157
160
166
167
164
163
160
162
166
169
172
172
171
165
158
154
150
151
157
161
157
154
154
163
173
177
169
153
135
133
144
159
170
175
173
172
157
158
164
166
159
148
139
141
147
155
163
167
168
164
161
159
156
154
156
159
164
168
171
173
172
169
166
160
161
163
165
165
163
160
155
151
153
161
168
170
167
156
148
147
154
161
164
162
164
168
158
160
161
159
155
151
148
144
144
147
157
168
173
174
168
164
157
152
152
159
167
170
170
170
171
169
165
163
163
167
169
171
169
163
153
149
153
160
165
165
163
160
157
158
162
165
163
161
161
163
159
160
157
153
154
158
162
161
154
150
156
165
169
171
168
166
160
152
153
159
166
165
166
168
171
168
165
162
163
167
170
173
171
165
157
152
154
160
163
162
159
157
160
165
165
163
164
166
168
168
163
160
156
153
156
159
160
162
165
166
161
161
164
167
166
163
160
157
157
161
161
161
165
169
170
165
161
160
163
165
164
164
164
164
163
159
157
160
161
159
156
156
161
167
166
160
156
163
171
176
165
157
154
158
161
158
155
159
169
173
166
162
164
168
167
162
161
164
169
168
159
158
162
168
169
165
162
164
166
163
157
154
155
159
161
159
157
160
165
164
161
160
164
167
166
160
154
153
163
172
159
150
152
160
165
159
156
159
169
173
167
162
165
173
173
167
161
164
171
169
161
157
160
165
167
166
168
173
171
163
152
148
151
153
150
148
154
161
169
170
171
169
168
167
165
160
156
153
156
164
149
147
152
158
161
159
158
161
167
170
165
159
160
168
174
166
153
151
159
164
161
157
158
161
163
163
165
172
173
165
154
151
152
151
149
149
154
161
169
173
174
172
170
166
163
163
165
166
168
165
150
154
158
157
155
153
154
159
164
168
165
158
155
160
162
156
145
142
149
158
160
157
158
161
163
164
167
172
175
173
165
160
157
156
156
156
157
160
169
173
175
173
170
168
167
167
166
169
170
168
153
158
163
162
154
147
148
154
160
165
164
162
160
160
157
153
147
149
156
160
160
158
157
159
165
169
174
178
180
177
173
169
159
160
159
161
160
161
171
176
176
171
168
170
171
169
163
155
156
156
153
155
162
165
163
157
153
151
153
153
158
164
171
170
166
167
165
165
164
163
162
157
153
156
162
171
176
178
174
171
173
172
166
163
160
162
163
169
174
177
175
168
164
167
171
170
163
154
150
153
152
152
157
166
169
174
169
161
152
150
153
160
173
178
180
180
173
165
160
161
163
162
157
156
162
172
175
172
165
164
170
177
172
164
158
159
165
170
174
176
173
166
161
160
165
168
169
166
163
161
157
158
161
167
173
179
176
171
161
156
156
156
160
170
179
180
169
156
148
157
166
168
166
167
172
177
174
167
160
162
169
175
170
164
158
159
164
168
170
169
168
166
161
157
159
162
166
168
169
169
162
165
167
168
170
170
168
166
164
163
158
155
155
163
173
173
163
152
151
161
170
172
172
176
183
180
171
162
158
159
162
162
163
165
165
164
163
163
163
164
165
165
163
160
159
158
161
167
170
171
165
164
165
164
162
161
160
160
162
164
162
159
159
162
166
166
160
159
165
173
173
171
170
175
176
172
165
162
160
157
154
153
159
168
175
174
167
164
163
161
161
162
166
168
166
162
162
166
167
169
167
159
148
149
156
159
159
161
166
171
174
170
167
164
163
161
158
160
168
172
171
167
161
162
162
164
164
167
167
162
156
154
159
166
172
170
165
167
165
161
158
160
167
172
172
168
165
165
164
166
169
159
148
144
154
161
163
165
172
181
185
180
173
168
165
163
160
158
163
166
169
166
164
160
160
164
167
171
172
169
165
165
165
166
161
160
162
165
165
162
159
159
164
169
169
167
166
168
167
167
168
171
162
159
157
161
162
165
173
183
186
182
175
173
173
170
168
166
163
161
165
171
175
173
168
167
170
172
171
170
172
173
171
167
166
167
166
164
162
162
162
162
162
162
163
164
170
176
182
175
165
176
174
164
157
157
160
164
169
176
179
176
172
172
176
175
173
170
165
162
164
174
182
182
176
172
172
170
166
164
165
167
166
168
172
176
174
166
162
162
165
166
166
168
170
173
177
182
184
173
162
171
170
160
156
158
161
166
169
175
176
171
166
165
169
174
170
164
161
162
169
175
179
181
178
175
173
171
166
162
159
161
164
167
174
180
181
176
170
166
167
169
177
185
187
185
185
179
171
162
160
162
160
159
157
162
166
168
171
179
179
169
158
159
164
173
166
157
156
165
174
176
176
176
176
176
173
170
169
167
166
166
166
169
174
178
182
184
181
175
171
169
175
186
189
183
178
173
167
158
155
159
161
163
166
165
160
161
169
180
178
165
156
162
178
182
167
153
152
165
175
176
174
176
175
173
167
165
167
168
167
168
168
168
170
171
172
177
184
183
177
169
166
167
168
166
166
168
169
165
158
161
166
172
173
160
146
147
163
177
168
155
156
172
191
191
174
157
153
162
168
172
173
174
171
166
161
159
165
170
165
158
155
163
168
167
163
161
170
180
180
170
159
153
154
156
160
168
174
171
172
171
173
174
168
154
141
147
166
176
163
150
155
170
184
182
170
160
162
165
168
169
167
164
162
161
159
162
168
174
172
163
155
160
166
169
165
157
158
164
168
165
158
154
156
158
167
173
175
168
183
179
173
170
163
154
151
160
174
178
163
151
154
162
167
165
162
162
166
173
178
171
161
152
154
162
167
168
167
174
182
184
174
165
166
169
173
168
162
158
157
161
162
165
170
173
177
175
169
160
181
181
174
163
159
159
168
175
175
169
160
154
158
159
163
164
164
163
168
179
189
183
165
151
157
169
176
170
160
161
179
193
190
173
163
166
175
179
175
169
169
172
175
177
183
185
183
175
162
158
170
180
177
164
154
159
171
175
164
155
156
163
166
163
162
167
175
170
173
182
193
188
172
161
165
176
181
172
157
155
169
186
191
178
165
165
172
177
176
176
180
183
178
174
176
183
182
172
161
161
152
150
146
145
144
147
148
148
150
150
152
156
167
177
182
177
169
160
155
155
157
163
160
154
155
160
165
164
162
161
163
168
166
163
167
174
180
178
170
161
157
159
163
172
177
176
166
155
155
166
159
166
156
144
147
158
164
156
146
141
147
154
158
161
166
170
170
160
151
147
156
166
165
157
153
154
162
164
159
154
155
161
163
163
164
168
175
181
177
171
163
158
159
165
173
172
161
147
144
157
160
170
160
143
141
150
154
147
133
132
141
149
151
150
153
159
162
161
156
151
154
162
163
158
152
152
162
167
161
151
146
154
163
167
166
164
165
169
174
172
170
167
165
167
171
171
164
157
155
160
159
163
155
144
137
137
136
134
130
135
144
153
154
154
154
154
155
159
161
158
154
156
160
159
157
158
165
171
165
153
146
153
167
175
172
166
164
162
166
165
168
169
170
169
170
170
167
166
169
172
157
154
150
146
142
142
141
139
142
147
155
159
163
165
161
158
155
158
161
160
154
154
160
162
164
164
168
172
169
160
154
157
164
169
170
169
169
168
167
164
161
163
165
166
165
162
159
162
169
172
151
146
145
150
156
162
161
155
149
149
153
158
160
163
167
167
165
161
163
163
160
159
162
166
165
165
164
167
171
170
167
160
158
158
161
168
173
175
173
170
161
160
162
161
158
154
150
154
160
160
148
145
144
151
164
173
170
159
150
148
148
150
150
155
167
171
171
166
165
167
170
168
165
166
163
158
158
164
173
180
174
162
153
154
159
169
172
173
173
170
168
166
167
164
155
149
152
159
161
156
154
150
148
154
166
171
165
153
149
149
149
149
151
156
164
163
156
157
161
167
169
165
164
166
164
160
159
167
176
178
168
157
153
160
167
173
173
166
158
159
168
176
176
166
152
148
157
164
165
158
159
153
153
161
168
166
158
150
152
155
159
163
164
167
163
147
137
143
156
164
165
162
162
168
170
170
170
174
175
167
157
150
155
167
175
178
174
164
154
156
168
179
175
162
151
151
162
166
163
161
152
149
154
162
165
162
158
160
162
162
164
167
173
175
167
148
135
144
158
166
166
162
163
169
174
175
175
175
170
162
152
152
161
167
171
171
170
168
162
162
168
171
165
158
159
168
172
167
160
163
142
144
148
151
155
158
164
172
170
166
162
165
169
172
168
159
153
161
167
171
167
163
163
166
169
170
166
166
166
163
159
159
161
160
159
161
166
171
175
169
166
162
161
163
174
178
172
161
154
160
153
149
147
147
148
157
164
167
167
164
163
162
162
162
164
162
161
166
170
170
166
160
159
163
163
157
153
156
163
166
166
163
160
158
156
156
161
169
173
168
158
155
162
171
178
174
160
153
151
156
172
165
156
153
159
161
159
153
154
158
162
163
161
159
156
154
155
159
163
163
161
157
157
160
160
156
151
152
160
165
166
163
162
163
162
158
159
166
167
161
154
154
165
174
173
162
155
153
154
156
178
170
162
157
161
162
160
155
154
156
158
160
160
158
154
151
153
157
161
163
160
156
156
160
164
164
164
165
163
162
160
158
161
165
165
165
163
165
162
156
153
157
167
173
169
162
157
156
157
157
169
168
163
158
156
156
160
162
160
156
154
155
157
159
160
161
165
166
167
163
159
157
160
164
166
167
170
173
173
164
157
154
159
163
166
169
171
168
160
154
156
162
170
170
167
165
160
154
152
153
161
167
168
163
155
153
157
162
160
156
154
154
158
165
170
172
171
165
158
155
152
156
165
171
166
158
160
170
176
171
161
157
161
165
167
171
175
171
163
160
160
167
169
167
167
166
159
148
138
146
155
162
173
176
169
157
154
157
159
157
155
158
165
171
172
169
163
160
154
149
147
154
166
174
166
154
153
164
175
173
165
162
165
168
165
163
165
169
170
171
172
169
166
163
164
164
158
149
142
151
145
150
166
176
174
162
158
160
162
160
157
160
168
171
165
157
153
161
162
157
153
156
163
169
167
160
161
168
171
169
165
165
166
165
161
155
156
166
175
185
182
172
164
162
163
162
159
157
165
169
146
148
152
159
162
161
162
166
166
162
158
161
167
168
158
150
154
170
179
173
163
158
159
161
165
171
178
175
169
165
164
164
163
161
159
156
157
164
173
184
184
176
167
163
163
160
161
163
171
179
159
155
150
146
155
161
162
162
163
160
159
159
163
162
158
155
163
174
179
172
165
161
159
157
160
168
175
174
166
163
164
165
163
161
162
166
167
164
164
171
177
175
169
164
162
162
164
166
167
169
162
161
153
152
162
167
163
156
150
153
156
155
153
155
160
165
168
169
167
167
165
164
161
159
158
162
162
161
159
161
166
168
167
163
166
169
167
161
157
157
165
167
163
159
161
170
175
173
166
164
158
160
162
167
176
177
171
160
154
152
153
151
149
155
162
168
169
167
166
167
166
166
162
159
159
161
159
154
154
160
168
172
169
164
159
158
159
158
157
158
158
157
153
153
162
177
184
182
172
167
153
159
165
172
175
173
172
171
169
165
159
153
154
159
162
166
168
171
170
167
164
161
159
157
161
163
161
157
156
162
172
175
169
162
157
154
154
156
159
165
166
157
151
152
162
176
182
180
176
172
150
154
165
168
164
157
154
162
167
166
159
156
158
158
159
164
170
171
163
159
156
157
159
158
160
164
165
161
159
164
171
174
170
166
168
166
158
155
158
167
173
165
155
154
163
174
176
171
169
170
148
151
159
164
159
146
138
141
145
150
155
158
159
158
159
165
171
167
156
146
149
156
162
164
164
167
167
164
162
162
165
170
171
172
174
171
162
155
156
165
171
167
159
157
164
171
170
165
160
162
145
147
152
155
155
150
145
141
137
138
150
161
163
162
164
170
173
165
151
144
149
155
164
170
174
172
170
167
164
162
161
162
166
165
164
161
159
158
158
162
164
162
161
160
164
167
165
160
156
156
148
148
146
146
151
156
162
158
147
142
153
165
168
165
167
169
167
157
150
146
150
156
166
175
177
173
168
164
164
165
163
161
159
156
153
151
155
161
166
166
164
163
163
165
165
161
156
154
154
156
157
150
146
146
152
160
163
162
160
157
166
168
169
164
163
161
161
154
150
150
154
159
168
175
173
165
158
158
164
166
164
161
160
160
159
157
155
160
169
172
172
169
168
169
168
161
152
149
153
159
163
152
150
158
163
163
157
158
164
172
170
167
164
162
163
161
163
163
163
162
159
161
166
170
167
161
159
162
166
165
160
159
164
169
170
161
156
157
163
172
174
174
171
170
168
163
155
151
153
159
162
153
155
164
171
166
157
157
167
175
171
161
157
160
167
167
169
173
177
173
164
159
160
163
164
163
166
168
168
163
158
160
166
168
166
161
159
161
164
170
172
171
168
165
163
162
160
158
158
161
162
158
158
162
163
163
156
159
169
176
169
158
151
158
169
169
163
163
169
171
164
157
156
160
164
165
167
167
166
166
168
168
166
157
152
159
170
176
172
170
169
167
163
157
155
157
159
162
166
166
167
164
156
148
144
145
151
157
167
173
168
158
151
153
160
157
149
146
153
159
160
157
158
163
168
168
163
160
163
171
176
174
162
153
150
161
170
174
170
167
168
167
163
160
158
156
154
155
160
167
172
166
158
149
141
141
146
154
161
166
165
161
156
152
150
147
148
148
153
158
158
158
160
165
169
167
163
160
164
170
173
170
160
157
161
164
164
158
154
162
168
168
165
165
164
163
156
149
149
155
170
168
166
165
157
152
153
157
159
157
160
163
164
162
158
158
161
166
166
163
159
156
155
157
160
163
162
162
163
165
165
162
162
163
168
167
161
154
155
164
171
167
163
163
166
169
161
153
150
153
163
168
172
169
167
165
167
169
165
161
158
160
167
172
174
174
171
169
167
166
161
154
147
144
149
159
163
165
165
162
163
161
163
164
168
168
166
169
174
179
174
163
152
152
160
167
165
160
163
166
159
163
165
165
160
161
170
177
182
173
161
156
161
172
179
179
169
161
161
163
162
155
150
149
157
164
168
170
167
166
166
162
161
161
162
164
167
172
175
175
168
159
151
154
159
161
155
156
164
172
160
161
164
163
156
153
158
172
181
176
163
156
158
168
176
176
168
159
158
162
162
156
154
162
168
170
171
170
167
165
163
160
160
161
161
162
161
160
160
159
159
160
162
166
166
158
149
151
161
170
163
161
165
166
159
152
152
158
164
164
161
157
159
163
169
171
169
166
167
166
161
155
155
160
167
168
165
164
162
160
157
158
162
165
166
163
160
155
153
153
157
161
167
174
171
161
155
155
160
168
163
160
163
164
162
157
152
151
156
159
161
160
159
160
163
167
168
168
167
167
165
160
156
157
160
164
165
165
162
158
157
162
168
171
170
166
168
172
173
167
162
162
167
173
173
168
163
163
166
168
157
158
154
159
163
163
160
157
161
167
172
168
162
160
165
169
168
165
165
168
172
170
164
161
162
166
170
168
165
162
163
169
173
172
171
169
175
186
188
180
167
162
164
167
168
166
165
163
167
170
152
153
155
160
166
167
164
162
169
179
180
175
170
172
176
176
172
167
168
173
177
180
179
174
170
168
168
166
163
167
171
173
174
171
170
171
173
174
173
171
167
164
162
157
154
153
156
160
165
170
153
164
169
169
167
162
160
162
171
179
179
174
172
174
180
176
171
170
173
175
176
180
183
180
171
163
158
161
164
167
170
172
169
166
169
169
168
162
160
162
165
165
163
160
158
157
158
163
165
166
165
178
182
173
160
152
154
162
170
176
174
168
166
166
165
163
162
165
169
171
171
173
177
176
165
156
157
165
169
169
166
164
164
163
164
164
166
166
166
167
166
165
164
167
171
171
171
166
164
159
166
178
176
161
151
145
154
165
171
174
169
160
157
156
159
158
156
158
161
167
167
166
169
169
166
163
168
176
175
170
164
160
161
163
164
164
166
170
175
176
172
167
165
170
174
175
170
163
157
154
156
160
160
157
152
154
158
166
171
172
162
153
150
158
169
169
160
153
153
161
166
164
162
164
167
168
171
173
172
171
166
162
161
164
167
164
163
164
170
177
176
173
169
167
167
165
162
155
151
153
152
156
160
166
168
164
161
163
168
171
157
146
150
168
187
191
172
157
151
158
162
161
157
157
163
165
164
162
165
173
175
171
166
165
168
168
164
159
159
167
176
179
176
167
160
159
159
162
165
166
160
167
173
178
173
159
148
154
170
174
159
148
155
175
195
198
181
163
158
160
163
157
153
150
156
161
162
160
165
175
185
183
171
168
171
175
174
165
159
160
169
179
181
172
162
157
163
174
177
172
177
177
175
174
164
152
149
159
177
180
166
156
161
176
191
191
178
168
165
167
172
168
158
149
157
167
172
168
166
171
181
181
173
168
173
181
184
178
169
164
167
178
182
180
170
163
168
176
179
172
179
176
166
158
149
150
162
174
180
174
163
159
163
172
181
182
176
169
172
183
192
183
169
157
161
173
179
173
164
162
163
168
169
169
172
179
180
178
174
173
173
178
181
182
181
177
171
171
170
174
167
168
163
154
148
149
164
175
174
163
159
160
165
168
168
170
174
173
182
194
204
194
175
161
162
173
178
174
166
157
158
163
170
172
169
167
169
171
172
173
175
176
177
180
183
181
170
162
163
173
151
149
144
141
144
154
163
164
157
151
150
157
165
172
170
168
167
162
157
153
156
164
166
162
162
167
167
161
156
155
162
172
171
168
166
170
174
175
171
169
172
175
174
173
170
166
160
157
160
168
161
168
157
138
137
154
169
169
158
147
151
156
158
158
159
171
178
167
151
140
149
162
168
164
157
156
160
160
158
155
159
168
170
168
167
170
174
177
179
181
184
179
174
170
170
166
157
143
143
155
162
174
164
142
135
146
159
156
147
143
148
155
153
149
152
162
171
168
157
145
146
157
167
167
158
155
161
166
164
156
154
159
168
172
170
167
167
170
174
180
182
176
169
166
169
170
165
155
151
156
161
164
158
144
140
141
144
137
129
127
141
152
159
155
152
153
156
162
161
153
147
153
165
173
174
168
168
172
170
159
151
155
168
175
174
168
163
162
165
167
167
165
162
165
170
172
172
169
168
166
157
152
149
147
152
153
149
141
131
129
139
152
165
170
164
156
156
158
160
157
151
154
163
175
181
180
175
174
170
163
155
156
164
171
173
169
163
157
155
155
158
159
163
167
171
169
163
164
169
172
151
147
146
151
160
166
165
156
146
137
142
154
165
174
174
171
166
161
158
160
158
161
168
174
178
175
171
169
169
165
162
157
155
159
168
170
163
155
150
152
157
160
165
169
168
162
154
159
165
172
149
147
148
153
162
170
169
159
150
143
145
150
156
165
174
176
172
165
161
165
174
181
178
172
169
164
166
168
170
169
162
156
150
155
167
173
168
156
149
150
159
163
167
167
164
161
161
166
168
169
154
151
150
156
163
166
160
151
144
145
147
149
154
158
163
168
167
164
162
168
177
181
173
164
157
159
168
172
176
172
164
157
157
163
174
179
174
161
149
152
161
168
169
163
161
166
176
175
169
163
163
154
152
160
168
165
151
138
138
147
155
158
160
156
154
150
149
153
159
165
167
165
157
150
152
160
171
175
174
170
167
164
165
169
174
179
175
167
160
159
167
171
166
159
160
171
180
176
165
161
163
151
151
160
169
166
153
142
147
161
173
172
164
156
150
146
146
153
160
164
161
154
149
147
154
161
168
171
171
168
165
163
161
161
161
165
169
170
170
171
171
171
161
156
160
173
179
170
162
163
149
147
145
151
160
164
162
159
161
168
177
175
165
156
151
148
153
163
168
168
161
154
153
159
162
161
162
166
169
170
167
161
158
155
155
156
160
164
165
168
168
169
163
163
167
172
170
158
157
165
149
152
146
142
148
160
166
169
166
165
168
167
162
157
154
155
157
165
173
170
162
155
157
165
170
166
160
163
172
177
172
167
162
161
160
156
154
151
152
156
158
162
169
175
175
169
158
149
152
163
166
168
158
148
148
157
163
164
160
159
160
161
162
160
157
155
155
161
166
164
157
152
156
166
175
175
166
165
174
182
186
182
175
171
164
158
153
151
150
149
152
157
169
176
174
166
157
149
153
158
177
177
165
155
153
157
161
160
156
156
156
158
161
162
161
158
157
159
163
164
158
150
150
161
174
177
173
170
174
181
184
179
170
165
162
159
158
160
157
155
155
158
165
168
168
166
164
163
158
156
169
172
167
161
157
158
161
161
157
155
156
158
161
167
167
165
159
160
164
165
159
152
150
157
167
170
171
173
176
178
170
160
155
155
159
164
170
167
163
158
160
162
162
162
164
168
171
166
160
156
162
167
170
170
164
159
160
159
157
156
158
162
166
170
169
164
156
155
158
160
157
155
157
162
162
156
157
167
175
174
165
157
156
160
168
175
181
174
165
159
164
163
159
158
164
171
172
166
160
158
155
164
175
177
168
158
155
157
159
159
162
165
169
171
165
153
143
143
152
154
153
156
163
170
165
155
154
164
173
172
165
161
165
170
176
177
177
172
168
165
165
161
158
159
166
173
171
164
160
164
147
156
168
171
162
155
155
159
162
162
163
165
168
165
156
146
141
150
159
160
157
156
163
170
169
163
161
169
172
171
166
163
164
167
167
166
165
167
172
175
170
162
159
163
170
173
171
166
168
169
139
149
152
150
148
154
159
163
163
161
158
161
164
161
153
148
155
174
183
176
161
154
158
164
169
173
176
175
172
168
165
162
160
160
159
155
155
161
171
178
175
168
162
163
167
168
167
167
167
167
146
148
143
137
145
156
163
164
161
158
157
159
159
157
154
159
168
182
185
171
159
156
158
160
166
171
174
172
168
165
163
164
164
163
162
160
155
157
159
168
172
170
164
160
159
162
167
168
164
160
158
155
148
145
150
162
167
164
161
161
160
158
154
156
160
164
167
168
165
160
158
160
162
163
164
165
168
164
161
159
162
168
172
176
172
170
166
159
155
154
159
164
162
157
159
166
173
174
165
158
163
164
162
163
163
166
164
163
166
166
161
157
156
160
165
165
160
153
152
154
160
165
165
164
163
163
162
160
159
162
169
174
174
170
171
170
167
161
156
153
155
159
162
160
167
171
175
174
165
160
160
165
168
169
168
162
161
162
166
162
158
159
163
167
166
165
160
154
155
155
159
164
163
160
161
163
163
163
166
179
187
182
170
162
159
163
160
159
157
163
169
169
170
174
175
175
168
158
156
158
155
159
163
166
163
160
158
160
163
160
159
159
163
163
163
166
170
167
156
149
150
158
159
157
159
163
165
164
168
181
188
183
169
162
163
164
159
153
155
167
179
183
178
177
178
176
166
154
152
155
147
150
155
162
164
163
161
161
163
164
161
158
150
148
158
171
178
172
156
141
142
151
155
156
160
165
167
166
165
164
167
167
168
169
173
174
163
154
154
164
176
180
177
175
176
177
174
166
157
157
143
147
153
161
164
165
166
165
166
168
166
158
144
142
156
172
181
172
155
145
145
148
152
156
162
167
169
167
163
158
153
154
159
166
170
171
167
162
159
162
165
166
168
168
169
171
171
170
165
159
145
149
156
161
162
162
165
163
166
166
166
161
147
142
151
165
169
163
155
151
153
153
153
157
163
165
164
164
164
161
155
148
150
154
158
162
168
171
171
167
162
161
161
164
161
159
157
157
159
158
152
154
160
163
164
162
160
157
155
157
163
166
157
147
148
156
160
156
154
154
158
159
161
163
164
160
158
160
165
167
162
156
154
155
159
164
168
172
173
174
173
168
164
163
160
154
150
149
151
155
161
157
158
166
171
168
158
147
145
154
163
166
160
151
150
156
163
165
161
158
162
162
165
167
164
163
164
164
166
166
164
164
167
171
173
170
167
161
161
168
173
171
167
164
164
164
158
152
148
150
167
162
158
165
173
172
158
146
147
159
166
164
158
153
155
161
168
175
177
170
164
161
161
163
165
167
171
169
165
163
167
173
179
176
175
175
169
161
156
155
160
167
165
164
167
170
165
157
150
151
172
171
164
163
169
169
158
153
156
167
168
161
152
153
160
164
167
173
178
175
165
157
156
160
166
168
167
164
162
165
173
180
176
168
169
175
180
175
164
156
157
156
155
154
156
162
159
155
152
157
174
172
167
165
164
166
160
157
164
169
166
157
147
148
157
161
164
165
168
167
162
156
156
161
166
165
159
151
155
164
173
173
163
155
159
172
180
174
166
157
158
158
152
149
152
155
154
151
153
162
168
168
164
164
162
164
163
163
165
168
162
154
146
145
152
161
166
166
162
159
157
156
159
163
165
163
157
152
153
159
160
158
155
155
160
167
167
158
152
154
160
163
159
157
161
162
159
154
158
165
161
161
159
159
158
157
161
170
172
169
161
155
153
154
156
163
171
171
165
158
153
153
158
164
166
163
160
156
157
156
154
154
157
161
163
163
160
153
152
156
162
166
165
168
170
172
170
167
166
168
155
160
158
153
143
142
155
172
178
172
162
156
160
165
169
168
169
168
167
163
155
153
157
162
164
164
163
163
163
162
160
158
162
164
164
164
162
167
168
168
165
164
165
171
174
172
168
168
167
169
153
158
158
151
138
136
152
173
180
173
163
157
163
171
174
172
165
162
163
164
159
156
159
162
163
162
165
167
169
168
166
163
163
162
162
165
168
173
173
170
162
161
163
169
172
166
157
155
162
165
154
155
159
155
144
139
151
170
176
170
163
160
166
173
175
172
165
161
161
162
160
157
159
161
160
158
161
166
169
168
166
164
161
159
157
155
158
159
160
161
161
162
161
164
165
157
146
141
147
160
158
157
161
162
154
148
152
161
167
164
163
164
170
173
173
172
170
166
163
161
156
155
157
158
158
157
159
162
162
161
162
164
165
159
146
140
146
155
159
165
165
164
163
160
159
157
148
144
149
158
161
160
164
165
161
158
155
156
159
160
162
164
166
166
167
172
174
170
165
161
159
157
157
157
158
161
163
161
157
154
158
169
173
167
149
143
158
174
183
179
169
164
165
167
166
165
165
165
165
167
156
158
159
165
166
164
160
155
158
163
163
161
158
159
165
171
173
170
167
166
166
166
165
163
166
170
171
165
159
156
161
172
179
174
166
165
175
189
192
181
168
164
168
172
173
170
169
168
169
170
151
149
154
164
171
168
162
159
162
167
164
159
155
159
168
170
170
169
170
173
176
177
178
173
173
173
174
169
164
164
170
175
178
176
170
171
172
174
171
165
164
164
168
172
171
166
158
151
151
156
153
154
160
170
170
166
160
160
165
166
163
158
157
162
166
162
161
167
172
176
174
175
178
176
168
163
166
173
174
173
175
175
171
168
164
162
160
160
158
162
165
165
164
165
164
159
154
146
146
153
163
173
177
170
160
154
157
161
164
161
159
159
164
164
160
151
153
164
172
174
168
167
173
171
163
157
165
177
180
176
171
166
165
161
154
150
154
160
167
173
172
165
161
159
160
159
160
159
160
161
164
174
174
162
149
149
158
166
165
157
154
160
166
165
156
146
150
162
170
173
169
164
167
167
165
165
175
185
185
177
167
165
164
161
156
156
159
163
171
175
175
171
165
162
161
161
164
164
164
165
154
159
161
156
150
154
166
170
167
158
152
156
164
168
162
155
153
157
167
174
173
166
162
163
168
174
182
185
183
178
176
175
171
168
167
168
168
162
158
161
172
176
173
165
162
163
165
163
162
160
153
156
161
164
164
165
167
170
170
162
152
151
159
172
178
174
162
157
163
172
174
168
159
158
166
174
179
175
174
180
189
193
187
177
176
178
176
167
157
156
167
177
179
171
164
164
167
166
164
164
161
165
173
180
174
165
158
162
170
167
157
152
158
173
185
187
175
165
164
167
168
165
159
158
166
174
175
165
166
176
189
196
188
175
174
178
180
177
172
167
171
178
183
177
168
164
168
174
175
170
169
173
179
178
174
160
153
158
169
169
163
157
162
174
185
190
183
172
167
165
165
164
162
163
170
176
176
166
165
169
174
176
172
169
169
172
177
182
182
179
178
179
181
179
169
160
164
175
177
173
171
167
166
170
167
158
158
163
169
168
164
161
166
173
180
184
178
171
166
166
169
171
169
167
171
172
172
171
169
169
164
159
159
165
167
165
166
168
174
177
177
174
171
170
168
162
159
163
169
174
163
157
162
168
167
158
158
166
170
167
163
163
167
170
173
170
167
161
162
167
174
177
171
164
157
159
164
170
173
174
166
162
163
168
170
165
163
166
169
171
167
160
163
168
172
168
158
155
161
173
151
151
151
149
153
159
171
175
169
158
155
159
164
163
157
155
159
162
161
159
158
161
163
166
169
172
172
168
162
164
170
174
174
170
167
165
162
161
164
166
172
170
167
163
162
161
160
163
168
169
163
168
161
148
142
155
169
173
164
154
151
161
164
163
160
162
170
169
164
155
154
158
164
167
170
173
176
176
175
175
177
177
174
170
168
167
164
161
162
169
175
174
169
167
166
165
164
163
163
167
164
176
169
151
144
153
165
167
159
154
161
166
165
159
156
160
167
168
162
154
153
160
168
170
170
167
165
171
173
174
173
173
173
172
168
165
162
161
163
170
172
171
165
164
169
171
169
167
164
164
157
164
163
156
157
162
166
159
149
150
158
164
163
155
151
153
158
161
159
155
152
160
168
171
169
162
162
167
169
168
168
168
170
171
169
164
162
162
168
169
164
158
157
162
169
173
171
168
166
164
148
148
151
158
169
176
171
159
148
147
152
157
161
156
154
155
158
160
158
153
149
154
162
167
168
165
166
169
168
166
166
165
165
166
168
166
161
159
157
157
156
155
159
166
170
169
166
164
167
169
146
145
148
155
164
169
168
161
155
152
152
154
156
156
155
159
165
163
158
152
149
155
162
167
171
173
172
170
167
165
163
160
157
160
166
168
163
154
150
152
155
159
162
168
170
168
162
163
167
172
152
150
152
155
157
153
157
159
160
158
156
154
156
155
155
160
166
165
159
157
160
169
174
174
174
175
173
170
163
159
158
156
152
156
164
169
168
159
152
155
159
159
160
163
168
171
170
167
166
167
156
154
155
158
158
150
148
152
157
161
161
160
159
159
157
160
168
168
166
167
174
179
175
169
168
170
173
171
162
157
159
160
160
161
162
167
170
167
166
165
164
161
157
159
167
177
179
171
163
161
161
155
154
161
166
158
147
144
151
163
169
165
159
157
160
166
171
170
166
167
170
171
167
155
153
163
169
169
165
164
169
177
175
167
159
160
164
167
169
171
167
164
157
158
166
180
181
172
161
160
167
153
149
159
168
164
151
140
151
168
178
169
154
148
154
168
171
169
163
162
163
162
158
152
152
159
163
167
169
169
173
176
172
164
157
154
155
159
163
170
172
170
161
158
163
173
178
172
163
163
167
152
146
153
165
166
157
146
152
168
174
166
150
142
147
155
165
168
167
164
161
158
158
158
159
158
160
164
168
168
166
160
160
163
163
160
153
146
148
158
170
175
169
162
161
168
170
169
165
166
160
154
149
151
157
162
162
157
155
160
164
164
156
150
146
151
159
168
175
174
164
158
160
163
167
165
164
164
165
164
160
156
161
170
175
170
156
143
138
147
162
173
174
169
164
166
167
166
166
169
158
163
158
151
150
157
162
162
158
156
160
165
167
165
161
158
162
168
173
171
165
157
158
166
175
174
168
163
162
166
167
168
172
175
177
169
156
147
140
145
155
166
171
171
169
168
168
165
165
170
160
169
164
154
150
156
163
163
161
159
161
166
171
171
170
169
165
161
164
162
160
155
155
165
172
172
165
158
164
172
173
170
167
166
164
158
154
155
158
159
161
162
164
165
168
170
170
167
166
169
163
168
163
155
153
159
164
165
161
160
161
162
160
161
165
166
162
158
158
157
158
153
152
159
164
159
155
158
167
173
172
162
154
155
158
158
159
163
169
174
169
164
158
159
164
170
172
169
168
169
163
163
158
155
154
158
163
162
158
158
161
161
157
153
153
154
153
155
158
158
156
152
152
158
160
156
153
161
167
168
164
159
160
165
169
168
166
163
165
167
168
162
155
155
163
173
176
174
171
170
158
160
158
154
152
154
157
158
158
163
167
166
161
156
152
148
146
149
154
156
154
150
155
163
165
159
157
160
164
163
160
163
172
181
182
178
168
159
153
153
155
156
154
156
166
176
179
176
173
171
153
158
161
156
150
151
155
159
162
166
171
171
167
162
155
150
146
147
154
155
153
152
160
168
169
162
156
158
163
165
164
164
168
172
173
170
165
159
156
153
153
153
155
162
170
175
176
173
171
168
150
154
156
154
151
156
160
161
160
161
163
166
165
161
157
153
155
159
162
158
154
152
159
166
167
159
154
158
167
170
167
162
157
158
158
156
157
160
167
166
160
157
158
162
166
167
168
168
166
162
148
151
148
143
148
160
166
163
157
153
154
159
160
157
156
155
161
173
171
162
154
153
158
161
163
161
160
164
167
166
165
164
163
162
160
156
155
163
171
172
171
163
160
157
156
160
167
168
163
158
152
151
145
140
142
152
162
163
159
156
156
158
158
158
156
157
157
163
161
155
152
154
158
161
164
167
172
169
164
157
157
165
175
179
174
167
167
171
175
175
173
167
162
157
156
163
171
172
166
160
160
157
154
149
146
147
153
159
160
159
158
159
162
164
162
156
150
146
144
148
154
160
163
164
167
172
174
171
162
152
153
164
174
176
173
171
171
174
176
175
171
167
163
162
162
166
171
171
167
161
164
165
165
163
162
157
154
155
154
155
156
161
169
171
165
156
148
147
150
153
158
165
167
167
167
169
169
167
164
164
165
165
164
162
159
160
163
169
174
175
172
168
164
164
164
164
159
155
156
159
162
165
165
169
172
176
168
158
153
155
158
164
167
167
163
161
161
161
156
154
157
165
168
166
166
167
167
165
166
169
171
167
162
157
158
158
158
160
169
173
175
171
167
167
166
164
158
153
151
156
162
161
162
169
178
180
173
166
168
170
170
167
160
158
162
170
175
172
162
155
155
158
160
160
161
165
166
164
163
162
164
166
166
165
163
161
158
158
164
169
174
172
170
170
171
173
171
167
163
160
160
163
163
170
171
172
168
167
172
177
175
163
149
147
159
173
177
172
164
161
160
153
149
147
152
158
161
161
158
155
156
160
166
168
168
164
163
161
163
164
165
165
165
168
172
174
175
175
172
170
159
166
176
177
169
161
161
164
169
172
165
157
144
143
153
164
167
165
165
169
166
155
146
141
147
152
154
157
160
160
158
157
161
163
165
164
167
168
167
162
156
150
151
159
162
163
162
167
171
170
156
165
177
178
170
164
161
161
156
152
153
153
147
144
148
155
162
163
163
166
167
160
157
158
160
159
157
159
165
169
166
162
157
158
161
166
170
171
168
161
154
149
147
146
148
151
154
156
157
158
158
159
162
169
172
172
167
158
149
146
152
158
156
151
151
158
167
169
162
160
163
166
169
171
169
173
171
166
166
168
169
168
163
158
160
166
171
167
161
156
154
153
150
146
145
148
154
154
151
151
164
158
152
156
169
174
167
155
148
151
161
165
163
159
158
162
170
173
169
164
163
165
167
170
171
177
177
171
164
164
169
169
165
159
159
166
168
161
152
150
153
157
154
151
153
158
159
155
151
152
171
166
158
159
167
173
166
156
154
162
166
165
163
160
160
162
169
175
177
172
164
160
161
164
167
171
173
169
165
164
168
168
162
159
160
167
169
161
156
152
154
155
152
152
161
168
166
158
152
154
169
171
169
172
177
178
170
164
164
166
164
158
152
155
159
164
171
177
177
172
164
159
157
159
161
163
165
168
167
164
163
160
156
155
162
169
172
169
165
163
161
158
152
153
163
175
171
158
153
155
160
161
163
172
177
180
175
171
170
167
161
152
147
151
161
173
178
176
168
163
159
158
159
158
158
159
163
167
166
161
155
153
153
156
162
167
171
172
171
170
169
164
161
162
168
172
170
160
156
157
148
146
151
151
155
159
164
171
172
167
160
154
153
159
168
174
175
171
162
156
152
156
161
165
164
162
165
167
164
159
157
158
161
160
157
153
161
167
169
167
165
168
173
174
171
167
165
163
162
158
151
149
146
142
137
138
151
165
171
168
163
159
162
167
170
169
166
164
159
153
149
153
164
172
176
169
166
165
164
165
166
171
169
163
154
151
156
161
159
153
156
167
183
188
178
169
165
166
164
157
154
156
158
153
142
142
153
167
171
168
164
164
168
171
171
167
163
162
162
161
155
157
167
174
175
168
164
166
169
170
170
170
169
164
160
161
160
161
157
153
155
165
180
188
183
176
170
168
162
155
155
155
159
158
157
159
166
172
171
167
165
168
171
172
168
164
163
164
165
165
168
171
171
169
162
158
160
165
169
169
166
166
165
163
162
161
162
162
160
161
163
164
166
169
172
173
169
160
150
151
156
153
154
155
156
162
169
172
170
164
166
172
175
172
166
164
166
168
166
165
170
173
172
163
157
156
160
163
163
161
162
167
169
162
150
144
153
162
168
172
169
166
159
154
156
160
164
155
147
150
157
154
152
154
157
161
168
171
169
165
167
173
175
171
165
165
169
169
166
163
164
165
164
160
159
163
166
163
156
153
159
170
176
168
148
141
153
171
178
174
169
167
165
162
159
162
166
163
162
163
159
155
157
160
163
163
163
165
167
166
167
168
169
166
165
167
169
168
166
162
161
160
159
160
166
172
174
168
159
152
157
170
177
171
154
149
163
174
175
164
163
168
176
176
171
168
170
170
169
168
157
152
155
164
167
165
160
160
164
166
164
160
160
163
167
167
166
165
165
164
161
161
163
166
169
173
177
174
166
157
156
163
171
169
163
162
168
171
167
158
159
165
174
178
176
171
169
166
164
161
157
149
152
160
164
163
158
159
161
162
161
159
160
164
165
162
162
166
167
165
162
163
171
170
166
165
171
175
171
161
157
161
165
164
161
162
164
168
168
167
164
163
164
168
170
168
165
161
159
158
157
153
155
156
157
160
160
161
159
157
159
164
167
166
159
154
158
167
170
168
164
164
172
173
166
161
163
173
170
164
163
165
167
163
157
158
164
171
177
178
174
166
159
160
163
163
165
166
170
169
155
157
160
160
160
163
169
167
159
152
155
166
171
167
156
150
156
166
172
173
168
170
173
172
169
167
168
174
173
171
173
175
172
165
164
166
172
174
174
175
176
173
166
160
159
162
167
169
172
171
155
158
163
165
163
163
168
169
160
150
152
162
169
168
156
149
153
160
170
178
181
177
173
170
171
176
181
187
185
182
185
190
183
172
172
177
180
174
163
162
172
177
174
164
161
164
168
165
162
163
159
160
165
166
160
157
157
161
159
154
153
156
162
166
160
155
154
158
168
178
185
178
170
164
170
178
188
189
187
185
191
194
188
179
175
177
179
172
161
159
168
177
175
167
164
167
168
165
160
160
164
165
168
166
160
153
150
153
157
158
158
158
161
164
162
162
163
165
169
173
173
169
164
163
171
177
181
177
172
173
179
185
182
172
169
164
166
170
172
171
174
176
175
171
167
167
170
173
171
166
163
163
166
170
168
163
156
155
158
161
163
164
164
163
164
168
173
174
171
166
160
159
162
167
173
174
170
165
165
167
169
172
170
168
164
156
155
164
175
179
177
176
174
171
167
165
169
176
177
172
158
155
162
176
184
179
170
165
166
165
166
166
166
165
166
171
176
174
167
156
151
156
166
174
173
167
160
161
171
178
178
171
170
169
167
159
155
160
170
175
173
169
166
165
164
160
161
164
168
170
154
149
162
181
191
184
175
172
172
169
164
163
166
167
168
167
166
162
154
149
149
160
171
173
171
162
159
165
175
181
179
173
171
173
174
169
166
167
171
170
166
161
162
165
166
161
154
153
160
164
145
153
158
158
154
152
156
161
164
161
158
164
164
161
156
155
160
165
169
168
164
159
153
151
153
159
169
172
175
178
177
171
162
158
156
158
159
161
164
170
169
162
155
150
155
157
160
162
165
164
146
160
164
164
156
155
162
164
158
145
145
157
165
166
161
158
161
167
172
173
166
158
156
158
167
172
173
172
173
176
178
174
168
163
160
160
159
156
155
157
163
164
161
160
162
164
165
168
170
170
154
169
174
169
161
162
166
168
160
152
154
161
164
163
161
158
158
161
162
167
166
163
163
164
169
169
162
159
160
168
174
174
171
165
159
157
157
156
156
157
163
169
172
173
172
170
169
168
167
167
150
162
172
175
174
174
169
164
159
161
167
167
161
155
153
155
157
156
156
159
165
168
166
162
159
156
158
157
158
163
168
169
168
162
155
153
157
160
165
168
169
170
171
172
171
169
167
164
163
162
138
146
161
173
179
177
166
156
149
155
166
166
157
149
147
153
161
162
158
157
160
164
162
154
152
157
164
168
167
166
167
166
163
159
156
158
160
164
168
171
172
170
166
164
162
163
163
163
162
159
139
144
151
160
165
164
157
154
154
157
161
159
154
147
146
155
166
169
162
153
151
156
158
158
160
164
170
171
170
167
166
162
158
157
161
166
167
166
169
171
171
165
160
158
159
162
164
163
162
157
152
148
151
154
151
145
149
160
164
161
158
156
156
151
149
157
168
173
165
152
147
155
167
170
169
169
170
167
164
161
161
158
154
155
158
165
168
169
171
172
167
161
155
156
161
164
164
162
158
155
158
157
158
161
154
145
147
158
164
162
159
158
160
160
158
159
172
176
171
161
157
163
169
169
169
172
170
165
158
155
158
158
155
153
151
155
160
167
171
171
165
157
153
156
162
165
162
158
155
155
160
157
161
167
166
157
149
156
163
166
163
160
159
161
165
172
177
176
170
167
168
169
169
168
167
169
170
167
162
161
164
164
162
158
152
148
150
155
164
165
163
159
156
158
162
163
160
158
158
160
161
155
153
161
167
162
153
152
163
172
170
162
153
157
166
175
177
169
164
163
165
169
170
167
166
164
167
167
167
168
169
169
166
165
162
157
151
149
151
159
164
164
163
160
161
164
164
167
164
162
163
151
147
155
163
162
153
149
157
169
171
163
153
155
160
165
164
163
161
160
163
164
165
164
163
163
165
167
167
167
163
160
164
168
173
170
160
152
151
158
169
172
168
161
159
167
179
180
169
159
161
151
148
152
158
161
155
150
151
157
165
164
161
158
155
157
161
167
171
171
166
161
159
161
164
167
168
166
162
153
147
149
154
168
172
170
161
153
152
159
169
176
171
159
159
173
187
186
170
160
156
156
155
154
155
159
159
156
153
154
159
165
167
164
160
165
172
177
176
173
166
161
159
163
169
171
167
162
157
151
147
146
154
163
166
162
153
149
151
158
167
173
170
163
164
175
186
182
171
167
156
162
161
156
154
157
162
162
160
159
161
163
162
160
166
172
178
174
165
161
162
163
166
169
168
163
155
156
159
160
152
147
154
160
162
155
147
147
152
163
168
169
168
166
168
172
175
173
170
174
161
163
160
151
150
156
161
163
161
161
162
160
154
151
160
170
172
160
153
152
157
163
168
170
163
152
146
152
162
164
156
148
151
158
163
155
147
147
157
170
172
167
163
162
166
168
166
165
169
174
164
160
150
142
144
153
160
157
154
156
158
156
147
145
149
159
163
160
157
155
155
156
160
165
162
155
152
158
162
160
154
154
161
170
170
158
149
146
155
165
167
163
156
155
161
167
170
169
169
170
164
158
148
138
145
154
158
156
153
154
160
158
151
147
150
154
158
164
165
159
154
150
154
162
166
165
163
162
160
156
154
162
172
178
173
162
150
147
147
151
154
155
152
153
161
171
178
177
170
166
160
157
155
150
151
157
162
160
162
167
169
166
158
155
155
156
154
153
155
155
150
149
155
164
168
164
159
158
160
161
163
167
171
173
170
165
161
158
156
153
152
152
155
159
165
172
177
176
169
162
152
156
160
161
161
159
160
157
161
166
170
166
161
158
156
153
150
150
152
153
150
151
158
163
164
159
153
156
164
170
173
170
165
163
163
167
171
176
176
168
158
155
157
161
164
166
167
167
165
159
145
152
158
160
158
156
154
152
150
154
159
161
159
156
151
149
152
156
161
159
155
155
157
160
161
159
157
163
167
171
172
171
166
163
162
166
172
181
185
178
168
158
157
157
157
159
163
163
161
157
147
149
151
149
146
146
149
151
152
151
153
159
160
157
150
147
151
160
162
161
158
158
160
160
162
166
171
172
168
165
165
168
170
166
162
162
170
179
184
179
170
160
155
152
154
161
167
167
163
158
153
155
152
143
140
144
148
153
154
154
155
159
161
159
152
146
148
154
157
159
159
162
164
163
163
167
170
170
164
156
157
165
171
169
159
156
161
173
180
176
167
158
154
153
158
165
172
173
169
165
163
165
159
153
153
152
155
153
152
154
155
159
160
159
153
147
145
149
156
160
163
166
168
167
166
166
164
162
156
150
155
164
170
167
156
150
155
167
176
172
161
152
151
154
161
167
173
174
172
170
166
167
164
162
165
168
162
154
150
152
156
161
162
160
156
151
153
159
164
165
166
170
172
171
167
164
163
159
153
150
156
165
169
168
159
153
156
165
173
171
161
153
152
158
163
167
170
172
170
169
168
166
162
163
166
168
163
155
151
153
159
165
168
167
164
164
165
171
171
171
168
168
171
168
163
161
161
159
154
153
157
164
169
168
161
156
157
163
171
173
171
165
162
164
167
169
168
168
167
167
166
165
164
165
164
162
157
153
151
153
158
167
172
175
174
168
169
173
177
177
170
162
158
157
155
153
153
154
154
154
157
163
170
169
163
156
155
159
167
171
170
164
162
164
168
168
164
164
163
165
161
165
169
170
166
159
155
156
155
152
156
164
171
176
175
169
168
171
179
181
171
156
148
147
153
149
147
150
156
161
163
165
170
171
166
158
153
157
163
164
160
153
152
159
166
165
162
159
159
161
156
163
170
172
168
164
167
170
162
155
154
160
166
170
170
167
169
171
176
175
169
159
157
159
159
153
150
154
164
171
171
169
169
168
167
165
165
165
163
159
152
148
149
152
157
158
158
158
155
154
157
157
162
164
166
169
174
175
168
160
156
159
163
165
165
167
170
170
165
162
165
171
175
172
165
156
153
158
167
173
173
169
163
157
159
164
169
170
164
157
154
153
152
147
142
146
154
157
155
154
161
155
151
156
162
169
172
171
166
161
158
160
163
164
161
163
168
168
163
158
164
174
182
173
164
157
157
160
164
167
170
166
158
146
144
151
163
164
161
159
158
159
154
148
142
147
155
158
159
159
163
156
153
155
163
168
168
166
164
162
161
160
163
160
158
160
166
171
170
165
163
166
168
166
163
162
165
166
165
165
166
164
157
148
143
145
150
154
156
159
160
159
156
155
160
167
167
162
160
161
164
159
155
156
164
170
169
168
168
167
163
158
158
158
161
162
166
172
173
168
162
160
161
160
160
164
171
181
179
167
161
161
160
160
158
155
154
157
161
165
164
159
160
163
172
183
179
165
156
153
163
160
155
155
161
170
171
173
171
169
164
160
160
164
166
166
167
168
165
163
161
163
163
160
156
158
168
182
182
170
160
160
165
169
166
163
165
169
172
170
168
165
167
169
169
172
169
160
149
142
157
158
153
154
156
163
166
166
166
164
162
162
165
168
169
168
165
162
160
161
168
171
169
163
157
155
163
173
177
172
168
168
171
168
161
156
161
169
171
167
165
169
177
172
161
152
151
153
148
144
153
157
158
158
159
162
162
160
161
162
164
165
165
167
167
166
163
162
164
168
171
172
170
169
163
160
160
165
171
173
173
175
171
163
154
151
157
160
158
151
155
167
179
175
160
149
151
160
159
150
157
160
162
164
164
169
169
167
167
168
171
171
167
164
163
164
165
167
169
171
171
170
169
170
168
162
161
165
170
172
171
171
166
161
160
161
162
162
155
147
151
162
174
175
171
166
169
172
165
155
160
161
159
159
164
173
177
175
169
168
172
175
170
164
161
163
168
170
170
170
172
174
172
168
163
160
162
166
169
168
166
165
166
165
166
167
168
166
161
159
161
164
167
170
172
179
184
175
164
155
158
157
154
152
157
168
173
170
164
162
168
175
174
166
160
161
167
169
167
166
170
175
173
165
159
160
163
166
164
162
163
167
173
172
167
165
166
168
164
166
169
173
169
165
164
172
177
171
159
154
157
155
153
153
158
162
165
166
163
162
166
174
176
168
161
160
164
165
163
162
163
167
166
163
162
164
168
166
161
159
161
169
175
172
166
162
164
167
163
160
168
179
180
168
159
161
170
168
163
160
160
156
156
160
162
162
162
165
167
166
166
170
171
169
165
163
163
162
160
158
158
157
157
159
162
165
169
167
162
157
159
164
169
166
161
162
169
173
162
153
160
175
183
175
165
163
168
170
168
166
163
157
156
161
163
161
161
164
168
167
165
164
167
170
169
167
166
163
162
159
157
158
158
160
159
159
162
164
161
156
155
159
160
159
158
162
173
180
174
160
158
166
175
175
170
166
169
172
170
167
165
155
152
156
158
158
159
161
164
164
165
166
167
168
168
167
167
167
166
161
160
163
168
167
162
157
155
156
154
155
158
163
164
160
157
161
169
179
181
175
167
163
164
169
170
168
169
173
175
169
162
154
151
154
156
159
159
160
160
162
167
171
170
165
161
163
168
169
167
162
162
168
174
176
170
162
154
151
151
157
170
174
172
167
164
164
171
175
178
180
175
165
162
164
169
171
172
174
175
171
159
154
154
159
163
165
165
163
159
160
166
171
168
161
156
160
167
167
165
162
164
171
176
177
172
164
156
154
158
166
176
177
173
169
172
178
179
176
170
172
174
172
166
164
169
173
172
170
168
167
158
157
160
165
169
169
168
166
161
158
161
164
162
156
154
158
163
162
161
164
169
173
175
174
169
165
167
174
179
180
176
170
165
166
173
183
184
175
166
166
172
175
171
166
168
172
170
162
158
161
160
160
162
164
163
161
160
162
159
158
159
160
159
155
149
154
159
160
164
169
172
172
172
169
168
172
180
190
189
181
170
164
162
165
166
172
173
169
165
170
177
180
175
168
168
171
168
161
155
159
164
161
161
154
150
149
150
153
155
159
164
166
162
154
148
150
158
167
173
173
166
163
164
165
168
173
181
184
177
169
162
159
160
165
165
161
158
159
163
172
179
180
174
168
166
167
169
168
165
165
161
157
155
153
154
153
153
150
153
160
170
173
167
156
148
151
163
174
178
173
162
156
160
165
170
171
171
169
170
166
163
161
163
167
170
166
160
158
162
168
173
175
172
168
165
165
169
175
176
172
155
154
158
165
171
170
165
159
158
163
168
171
167
160
154
157
165
173
175
170
162
159
164
171
173
168
167
168
175
180
177
171
169
174
183
179
171
165
164
166
169
173
175
175
169
166
166
168
170
170
154
155
161
171
177
174
171
170
169
167
165
166
167
167
164
162
163
165
168
168
167
168
173
177
176
171
172
175
180
183
178
173
173
176
181
178
173
170
170
169
168
173
179
182
176
166
160
158
162
164
143
150
153
151
148
146
139
134
136
141
150
158
158
156
155
157
161
166
171
174
170
161
152
144
143
148
154
162
168
173
171
166
162
160
158
159
159
158
160
163
164
160
155
152
154
155
158
156
156
156
129
143
158
161
152
149
148
152
143
133
133
144
157
163
159
156
157
164
176
181
173
160
152
149
155
156
154
150
151
157
165
166
165
163
160
160
160
156
156
157
158
158
157
156
158
159
161
163
163
158
137
150
164
167
159
155
157
160
156
145
139
146
157
165
166
162
158
158
162
172
171
162
155
154
161
164
158
145
141
148
159
166
168
164
160
158
159
159
158
157
160
165
172
172
168
163
165
167
167
160
149
160
173
176
171
162
161
158
156
153
155
155
156
157
160
161
160
156
155
162
168
167
160
155
158
166
166
158
146
145
153
163
166
161
156
154
158
162
165
165
170
174
176
173
166
163
166
165
163
159
149
161
168
176
173
167
160
149
148
156
162
163
156
150
151
155
161
161
157
159
166
171
169
158
159
165
172
170
159
151
151
159
161
160
157
158
162
164
166
170
173
173
169
161
158
161
166
166
162
156
147
150
154
160
161
160
159
157
154
158
158
159
156
152
151
154
162
163
157
152
157
170
173
169
163
164
168
171
168
161
158
159
159
160
161
165
167
166
164
167
168
167
163
158
157
160
166
168
165
157
148
146
147
149
150
155
160
164
164
158
152
155
158
161
159
158
162
162
157
147
148
161
170
170
165
162
162
164
166
166
163
161
161
159
160
162
162
160
159
160
161
163
162
161
160
158
161
166
168
163
153
150
152
156
153
157
162
165
161
150
144
152
162
165
162
157
160
162
158
156
154
161
166
166
162
161
161
164
165
165
163
158
155
154
154
150
150
151
154
158
159
161
163
163
159
153
152
160
165
166
155
159
167
171
164
161
164
166
160
148
140
145
157
162
159
155
157
161
167
169
168
167
166
165
162
162
163
165
165
165
161
154
152
154
156
153
150
150
154
159
161
162
163
162
156
148
146
158
163
163
153
159
167
170
164
160
162
165
165
156
144
142
153
162
163
159
158
160
165
166
167
169
170
167
164
163
165
165
167
167
165
160
161
164
169
171
168
164
164
164
164
163
162
160
156
152
158
164
164
160
152
150
150
154
155
150
150
155
162
160
156
153
157
166
168
165
160
159
159
158
160
163
167
168
168
168
169
168
168
168
167
168
167
169
173
175
178
178
177
172
168
165
160
155
154
161
173
175
164
155
156
146
145
148
150
147
147
149
152
155
156
157
162
164
165
164
166
165
161
153
148
151
159
164
169
173
174
170
168
166
160
158
158
158
156
159
164
174
178
174
171
168
158
149
154
171
188
183
165
152
159
154
152
153
155
156
156
153
150
150
151
154
154
152
153
163
174
177
166
153
147
148
156
163
168
169
168
167
168
166
155
145
142
141
141
143
150
157
163
169
170
170
164
156
160
176
188
182
167
162
157
160
160
160
160
159
161
161
157
154
152
152
148
146
150
166
174
170
159
150
151
159
164
166
164
158
156
160
168
166
153
137
136
141
148
151
149
151
156
162
168
170
169
167
168
173
175
170
168
170
157
160
161
160
156
154
156
158
159
161
164
160
155
153
160
166
168
156
148
148
157
169
176
171
161
152
151
161
169
166
152
141
146
157
166
167
159
154
156
161
164
167
167
167
167
166
162
160
164
170
165
160
157
152
151
151
149
150
151
157
165
168
164
161
162
163
162
156
153
154
159
169
174
170
164
158
160
167
169
162
151
151
161
170
174
170
161
157
159
161
162
162
161
159
160
162
161
159
161
163
171
160
153
147
153
158
160
154
151
154
163
165
163
160
159
161
163
166
166
161
157
157
160
164
165
166
168
171
167
159
154
160
169
174
171
162
161
162
166
168
167
162
156
153
156
164
172
171
165
158
164
158
154
152
159
170
170
164
160
161
165
162
158
156
158
160
162
166
166
162
155
152
153
158
164
168
171
170
166
163
163
168
170
170
166
163
166
174
180
181
173
165
158
156
160
168
178
179
171
160
150
154
158
163
164
162
157
157
161
167
166
161
156
156
157
156
155
154
157
160
157
154
154
156
162
166
171
169
166
170
176
177
171
166
164
167
173
180
185
183
175
166
160
160
162
168
171
171
167
160
144
152
163
168
159
143
133
137
150
164
166
162
158
156
154
151
152
152
154
160
163
162
160
160
162
168
171
169
168
171
177
179
170
162
162
167
173
178
173
170
165
161
160
161
163
164
164
162
160
155
150
160
165
163
152
144
139
142
152
160
164
164
162
158
154
151
153
156
158
161
166
170
167
164
162
166
170
170
169
171
173
171
166
160
159
162
166
164
157
152
151
153
158
160
163
165
164
161
157
154
163
169
161
152
149
153
155
158
157
162
165
164
163
159
155
151
152
156
157
160
166
169
167
163
160
160
164
166
167
168
169
168
166
162
156
154
158
160
157
150
145
149
158
163
169
170
170
168
164
160
166
169
158
145
142
150
160
157
157
160
161
161
159
156
152
149
149
154
158
161
163
164
163
161
157
156
159
160
162
163
166
170
173
167
156
149
153
161
162
155
149
152
161
168
174
177
178
176
173
171
164
166
156
146
141
147
154
154
154
153
153
155
155
153
148
146
147
157
163
166
165
167
168
164
158
156
158
160
158
158
162
169
174
169
159
152
156
164
168
164
160
160
164
168
170
171
176
175
173
171
155
160
159
152
145
149
157
156
152
147
146
153
158
156
152
147
154
166
174
173
170
171
174
170
161
157
158
161
160
157
159
164
169
166
160
155
158
164
169
170
170
166
162
162
164
166
167
166
164
165
146
153
160
163
162
161
163
161
153
146
147
161
172
170
159
152
158
173
184
181
171
165
168
169
162
156
155
158
160
158
160
163
166
164
160
156
156
159
166
172
172
164
157
157
158
162
161
158
157
158
143
149
160
169
170
171
168
164
155
153
158
172
185
185
170
159
162
173
187
184
168
156
157
163
163
155
151
155
161
165
164
166
169
169
165
157
154
157
164
169
166
159
153
156
162
162
160
156
153
153
148
152
161
167
168
167
167
166
162
160
165
175
184
187
176
165
164
170
179
176
167
158
159
163
159
150
148
157
167
171
169
168
171
175
176
167
164
163
164
164
161
158
158
163
163
162
161
159
156
152
160
162
165
164
160
157
162
168
167
164
166
172
176
175
168
163
164
165
165
164
166
172
174
167
154
141
144
156
171
176
171
167
167
170
171
170
169
168
165
162
160
164
167
165
160
158
159
161
159
155
162
164
165
163
159
156
159
166
166
162
159
159
161
162
157
157
162
164
161
157
164
175
181
168
149
137
142
154
167
171
169
166
162
158
156
157
161
164
162
161
163
166
168
164
158
156
158
159
160
160
159
158
159
159
160
157
159
162
163
160
156
155
154
157
156
158
165
169
167
161
161
167
169
165
156
152
150
157
161
163
165
165
162
154
145
141
146
154
158
159
162
164
165
164
163
167
166
163
161
162
160
155
152
152
155
156
158
162
165
166
162
161
163
163
163
163
166
170
170
165
161
162
163
163
161
162
163
165
164
161
162
165
166
160
150
142
144
150
154
155
157
160
165
168
169
171
171
166
161
156
163
159
152
149
151
156
162
164
167
170
171
174
175
174
169
164
161
162
162
164
166
167
167
162
159
158
163
169
172
167
163
165
168
168
161
150
150
154
154
152
154
161
169
168
164
161
165
165
159
151
159
161
161
161
164
168
164
160
159
163
166
168
169
168
165
162
156
155
160
168
179
181
175
164
156
152
155
164
173
172
167
165
166
165
163
154
155
158
157
153
157
165
172
165
151
143
150
159
161
154
153
159
163
170
176
174
167
158
153
157
160
158
152
151
157
161
160
158
165
175
186
186
178
169
160
152
153
160
171
172
169
161
159
159
159
157
160
162
161
158
159
163
164
157
146
138
146
157
162
161
155
158
157
159
166
172
169
162
161
163
167
161
152
148
155
163
166
167
170
176
182
183
177
171
166
160
159
162
169
170
165
156
152
153
156
160
165
167
167
162
157
158
156
155
151
150
156
163
165
162
162
162
154
148
153
166
169
166
162
166
171
171
161
155
157
165
171
171
168
168
173
176
174
169
165
163
163
165
167
165
165
159
155
152
155
161
168
170
168
164
160
160
159
158
156
159
167
170
166
161
163
168
160
154
156
163
168
164
158
159
167
173
169
162
159
163
167
167
163
162
167
172
171
167
163
163
164
163
163
165
166
166
159
157
159
169
171
169
163
162
165
171
172
164
157
159
169
172
167
162
158
161
164
163
162
163
162
161
158
160
164
169
169
164
160
160
162
161
156
153
160
165
167
166
165
164
164
162
162
166
166
166
161
162
169
179
176
170
157
154
164
180
182
168
158
159
168
172
168
164
158
156
160
163
163
160
160
163
166
167
166
167
166
165
163
162
162
159
155
154
157
161
166
165
165
163
161
160
164
166
164
159
156
158
170
181
184
176
161
153
159
175
181
172
162
161
166
171
169
166
165
160
159
160
160
158
159
165
169
170
167
166
166
167
167
166
165
163
161
160
161
163
166
163
163
159
155
155
160
165
166
160
155
153
158
168
181
183
175
165
161
171
176
173
166
162
163
166
166
166
171
168
161
156
155
157
161
166
167
167
168
169
167
166
166
167
168
168
167
166
166
167
167
166
166
161
153
150
153
166
174
177
167
159
156
159
167
177
180
180
174
173
174
174
171
166
163
161
162
165
173
166
159
156
155
156
160
163
164
166
170
171
166
161
161
166
169
169
167
163
164
168
172
175
174
166
155
149
155
170
182
185
177
173
170
165
163
161
170
181
180
175
173
173
175
173
166
161
160
163
170
159
156
159
159
158
157
159
162
167
172
170
163
157
159
168
170
166
160
156
160
166
174
178
174
163
152
154
168
178
178
172
168
173
182
181
169
159
158
168
173
172
169
169
175
177
171
164
161
162
164
156
157
162
165
165
162
164
166
169
171
168
161
158
161
168
169
162
155
151
155
165
173
175
168
155
152
161
179
181
170
154
155
166
181
186
178
164
161
166
172
173
169
167
173
177
173
166
161
164
160
159
160
164
167
171
173
174
171
172
169
167
162
159
160
166
166
163
159
156
157
163
170
171
166
158
162
175
183
178
164
152
153
164
175
179
175
168
166
173
182
180
173
166
171
173
172
165
160
163
163
164
162
161
163
169
173
174
171
174
174
174
169
162
158
161
165
169
169
165
161
160
165
169
169
172
175
179
176
169
160
156
159
164
172
176
173
165
164
171
181
179
170
161
162
166
167
163
159
161
168
168
163
157
157
160
160
160
164
171
176
178
172
164
156
157
164
172
176
173
164
160
162
165
169
172
176
177
175
167
164
162
164
166
175
180
176
166
158
159
168
173
167
161
158
162
165
163
163
163
173
172
166
160
153
153
153
154
157
165
171
173
171
167
160
157
161
168
175
179
173
167
163
160
161
167
173
180
180
178
172
168
168
170
177
181
177
169
164
161
168
174
176
175
170
168
166
166
168
169
174
173
166
161
150
146
150
157
164
165
166
170
173
173
166
159
157
164
174
185
186
177
171
166
162
164
172
180
184
181
175
172
173
172
170
166
167
170
173
172
172
177
187
193
187
176
169
166
167
172
160
153
149
149
151
152
146
134
121
129
142
153
155
150
149
152
156
158
161
165
166
163
160
159
160
158
158
158
158
159
161
161
164
166
166
162
160
153
146
147
153
159
160
159
158
156
156
154
153
156
138
145
155
154
148
144
142
144
142
140
140
149
155
156
153
153
155
157
162
166
167
162
156
155
158
157
155
152
153
157
160
161
161
163
165
163
161
157
153
149
152
155
155
156
157
157
159
158
157
155
135
146
158
159
152
147
149
152
151
149
142
148
156
164
168
166
160
156
160
167
168
161
154
150
156
162
162
157
152
154
158
161
163
164
166
165
163
163
162
160
158
158
157
156
157
159
165
169
167
160
150
158
163
162
158
156
157
158
156
152
148
150
157
163
168
167
162
159
159
165
169
166
156
149
155
165
169
163
154
149
154
159
163
165
166
166
167
167
167
164
162
160
160
158
159
162
168
174
173
166
162
163
164
160
156
157
161
164
163
159
157
153
154
155
156
158
159
159
158
160
166
170
168
160
156
160
165
164
153
146
149
157
163
165
164
166
169
168
165
159
156
158
162
161
162
166
170
171
166
162
160
157
156
153
150
154
162
168
169
163
158
155
153
153
154
153
154
152
151
151
156
170
176
170
160
156
158
159
156
152
154
163
167
168
166
166
169
168
159
152
152
156
164
169
168
166
168
168
163
162
152
148
147
148
150
154
162
165
163
159
154
155
157
157
157
153
146
143
141
146
152
165
172
170
161
157
158
162
164
161
161
164
170
170
167
164
161
160
157
155
157
168
175
173
166
160
162
169
173
172
149
149
149
147
150
159
164
163
154
150
149
156
163
162
156
147
140
143
153
158
162
165
166
162
159
157
161
168
170
167
161
159
160
164
165
158
152
151
156
162
169
175
176
170
160
153
158
171
177
175
152
159
158
150
150
161
169
169
156
142
141
151
163
162
152
143
143
153
167
172
172
169
165
159
155
154
158
165
168
166
160
154
153
158
163
160
154
155
160
169
173
174
171
165
157
153
158
170
171
162
154
161
162
150
147
153
169
175
164
149
140
146
159
162
157
152
153
162
169
170
166
166
167
164
159
155
157
160
164
166
165
162
160
163
168
171
170
170
174
174
171
168
165
162
157
157
162
170
165
157
156
157
156
149
140
143
153
166
166
156
146
148
159
164
163
159
162
166
163
156
152
158
166
168
169
167
162
162
165
170
175
176
173
171
171
175
178
181
180
175
168
164
161
157
154
158
167
168
162
156
159
155
150
149
145
142
145
152
158
156
150
150
157
158
158
158
161
163
158
149
144
149
160
168
171
171
167
165
167
172
174
174
167
161
159
161
166
175
177
172
167
163
157
151
150
157
167
167
161
160
160
157
153
154
155
156
159
158
155
150
146
147
149
147
146
151
158
162
158
149
146
149
157
162
164
162
159
162
166
169
164
151
141
136
137
144
154
163
169
169
167
165
159
153
153
160
166
166
161
161
155
157
157
161
163
163
166
165
160
152
146
146
149
149
147
151
154
156
156
154
156
159
158
159
156
152
151
158
167
166
156
141
131
132
139
152
158
162
163
163
164
165
164
163
163
164
162
159
161
165
145
152
159
165
163
157
155
160
163
164
162
162
164
165
163
157
154
153
155
157
163
166
165
162
159
157
160
166
171
168
157
149
148
153
162
171
176
173
163
160
160
163
166
168
166
161
154
150
155
162
146
151
157
162
158
151
147
153
162
171
180
179
175
169
164
160
157
156
155
158
160
165
168
167
164
166
172
173
172
166
159
159
164
170
177
182
182
178
171
164
163
164
167
165
161
157
153
149
150
156
159
156
155
156
159
160
160
156
155
163
172
174
169
163
160
159
161
165
165
161
156
156
164
164
163
166
172
173
169
163
161
162
168
170
170
172
172
176
180
181
176
170
165
159
157
159
163
164
161
156
160
158
155
156
164
173
173
163
156
153
159
159
158
160
160
160
162
167
169
167
163
159
158
156
159
165
171
169
165
161
164
167
167
165
162
161
163
173
182
186
183
173
161
156
158
166
177
183
177
167
150
153
155
161
164
166
163
161
161
160
156
154
156
161
163
161
158
159
164
169
172
168
157
153
158
168
175
169
162
162
169
174
169
162
154
155
157
161
169
176
180
172
164
159
162
170
182
186
180
172
147
150
160
163
158
147
144
155
167
170
163
157
157
160
162
161
155
153
155
164
174
176
166
158
160
170
175
169
161
162
170
176
169
160
156
156
155
151
150
156
167
168
168
167
169
170
171
169
167
166
164
165
165
162
155
148
147
157
167
171
166
162
160
160
163
163
158
153
150
157
168
175
170
163
161
166
169
168
164
163
168
169
165
160
160
162
161
154
148
146
153
163
172
177
175
170
163
160
159
159
178
177
166
158
156
162
164
161
162
163
165
164
163
162
165
168
161
155
152
156
163
167
166
162
160
163
164
165
166
167
167
164
160
160
162
166
167
163
154
147
151
162
174
179
176
169
163
161
161
160
166
172
164
153
154
160
163
157
155
157
162
164
162
161
162
162
158
156
154
158
161
161
160
158
158
161
165
165
168
170
170
167
163
161
159
162
166
167
164
158
157
165
173
175
171
165
163
163
164
167
152
162
161
151
142
144
151
154
154
153
157
160
160
157
152
147
149
154
158
160
163
163
162
158
156
158
164
167
171
172
170
170
166
160
157
159
163
165
165
162
164
167
171
166
163
163
166
164
164
167
139
155
164
155
139
138
150
160
157
153
152
157
158
151
141
134
147
157
162
161
163
167
168
164
156
155
160
166
171
171
167
167
163
160
158
160
162
161
161
163
168
169
165
159
158
163
166
165
161
162
134
153
167
165
156
154
163
167
162
155
155
160
159
152
138
138
151
164
167
163
159
161
169
170
162
157
159
165
168
167
165
164
162
160
159
160
161
160
160
165
168
165
157
155
157
162
165
164
162
161
139
153
165
169
173
173
169
165
158
156
161
165
166
160
154
147
154
166
172
168
158
156
164
170
166
161
159
165
168
167
165
164
164
163
161
160
159
161
163
167
166
161
156
154
158
161
164
165
164
160
153
155
160
165
169
170
162
155
155
158
165
173
176
174
166
157
156
163
171
171
162
159
162
165
163
158
159
168
174
170
164
161
164
167
165
161
160
163
166
166
164
165
166
166
162
161
162
165
164
159
161
161
161
162
162
159
158
153
153
158
166
177
182
176
164
157
157
161
165
164
163
164
166
163
156
151
158
170
178
172
163
159
163
169
169
164
160
162
163
164
164
168
172
171
167
162
160
161
161
159
161
165
166
164
162
159
158
157
155
156
163
173
175
168
158
156
161
164
162
156
157
161
166
163
154
151
156
166
171
166
162
160
163
165
167
162
159
159
161
162
164
168
171
171
168
165
162
159
159
161
158
160
164
165
164
158
156
157
157
158
159
161
163
161
159
161
166
168
164
158
157
161
167
165
160
158
156
157
157
157
158
161
163
161
160
157
157
159
161
162
164
166
168
167
167
169
169
163
158
159
157
156
156
157
158
154
151
154
160
164
164
163
164
166
167
168
169
171
170
167
165
166
166
165
163
161
156
151
151
155
159
164
163
157
149
149
155
160
160
157
158
163
167
165
165
168
173
169
162
156
158
157
154
153
152
150
150
154
160
167
170
173
173
172
170
168
167
168
173
174
174
171
165
163
161
158
153
151
154
163
166
167
164
156
151
150
156
160
158
152
153
161
170
165
158
154
165
171
169
158
157
159
159
158
160
161
157
154
154
160
164
165
165
165
165
164
162
160
164
169
172
170
166
164
161
156
151
152
159
167
167
161
161
161
162
160
162
163
159
155
155
162
168
161
150
142
150
164
169
163
156
158
159
161
165
166
161
155
151
151
153
151
148
149
158
161
159
154
154
161
168
172
172
170
167
159
152
153
162
165
156
150
154
161
170
168
168
167
170
168
166
163
162
159
152
144
145
155
164
166
160
157
150
147
152
161
161
156
152
156
159
154
149
150
158
163
161
155
154
162
172
179
178
174
170
164
159
160
163
162
152
145
148
157
166
169
168
170
174
174
167
161
159
159
156
153
151
156
162
165
161
162
153
145
149
158
162
160
156
162
167
168
163
157
160
164
165
164
163
167
175
180
177
171
167
165
163
162
163
164
162
156
150
149
152
159
166
170
171
168
162
158
160
160
158
156
158
162
164
164
158
164
165
160
159
165
169
166
163
162
166
168
166
161
160
162
165
166
166
168
172
173
169
166
164
164
163
159
160
166
170
166
152
148
150
161
169
169
164
160
160
161
162
160
155
155
163
168
168
166
151
159
165
168
168
169
174
172
169
167
164
164
162
161
159
159
160
160
160
162
166
168
166
166
168
167
162
157
160
167
169
163
150
151
164
176
179
169
159
154
159
165
166
163
156
158
166
171
171
169
152
152
158
163
166
164
163
166
171
174
173
168
163
162
161
161
159
156
157
160
165
166
166
168
172
171
165
160
163
168
164
154
146
154
168
180
179
168
160
157
160
166
170
167
163
163
167
172
173
171
158
155
156
158
158
157
157
163
170
179
182
176
168
164
162
163
163
161
163
165
166
163
164
164
172
175
171
165
166
169
165
156
150
154
161
167
166
167
167
166
166
168
171
170
167
164
163
166
167
170
165
163
159
156
153
156
160
165
170
173
176
173
166
162
160
163
167
167
167
167
166
163
160
163
173
178
176
169
169
172
175
171
162
159
158
157
159
162
171
176
176
175
173
171
169
161
154
151
153
163
169
165
160
155
150
154
162
169
169
167
162
160
160
158
159
164
168
168
168
167
165
162
162
167
174
177
176
170
171
175
178
176
172
170
170
164
156
154
167
180
187
181
174
170
168
161
152
142
143
157
170
161
158
155
149
150
156
163
167
167
164
163
160
161
164
168
168
166
166
164
163
162
166
172
173
170
162
164
174
179
175
167
167
174
182
176
162
151
158
173
183
180
171
166
167
164
158
152
153
159
168
159
157
156
153
150
154
160
166
169
170
169
167
170
171
170
167
163
161
161
159
161
167
173
171
158
151
157
173
180
172
163
161
169
179
180
169
157
157
169
178
174
167
162
165
169
171
169
168
168
165
161
159
158
161
165
167
171
172
173
172
172
173
175
173
169
164
162
160
159
157
158
165
172
172
161
156
162
170
175
174
166
161
165
173
179
176
170
167
172
177
174
165
158
162
170
173
171
171
168
166
166
163
161
163
170
176
179
177
176
175
174
175
176
174
167
164
163
161
160
160
159
166
171
174
173
172
170
171
169
172
169
163
161
165
175
179
172
168
172
179
174
161
152
157
166
169
166
161
160
172
171
164
158
160
166
171
174
175
176
176
175
174
175
174
169
168
166
165
163
163
165
167
168
170
174
178
177
172
167
168
171
164
159
158
167
174
170
166
169
176
172
160
153
153
163
165
160
154
153
179
174
164
154
155
159
163
166
168
169
169
171
173
175
172
169
166
165
167
166
167
170
167
162
159
161
169
175
173
170
170
172
170
162
153
152
163
171
172
174
175
176
171
164
165
167
166
160
156
155
176
171
163
154
153
153
158
164
166
166
166
169
172
174
169
164
161
164
171
172
172
172
168
162
156
154
160
167
172
171
173
178
177
168
152
147
157
174
182
180
176
175
177
182
183
176
171
164
162
164
171
160
153
151
156
162
162
150
141
143
155
163
161
155
152
153
155
154
156
161
165
161
157
159
164
165
170
172
174
171
164
158
158
161
161
161
162
162
158
153
153
158
162
163
162
160
159
157
156
161
158
161
158
153
149
148
149
149
147
150
158
164
163
159
155
156
155
150
147
148
154
157
154
157
158
160
163
170
175
173
165
156
154
158
161
161
161
161
157
155
154
156
158
160
161
162
161
157
154
156
157
161
157
152
147
142
142
143
149
152
158
164
167
167
167
164
158
151
147
152
158
162
155
152
154
159
163
169
172
169
161
156
155
160
165
165
163
161
160
161
159
157
155
156
159
161
165
166
165
161
160
160
155
150
147
148
152
154
154
156
160
163
165
166
165
162
158
157
160
165
170
172
164
155
152
155
162
166
162
162
159
159
162
164
167
169
170
169
166
163
160
156
156
158
160
160
165
170
172
172
163
160
156
149
144
149
158
167
171
166
161
159
159
158
154
153
155
161
162
163
167
170
168
158
150
149
151
156
156
155
160
166
168
167
166
169
177
182
173
160
150
153
160
167
167
165
162
160
163
168
158
158
158
152
146
146
153
164
169
168
162
155
152
154
153
152
153
159
157
153
153
157
161
159
154
149
151
155
155
156
162
171
174
169
164
166
177
185
177
161
148
154
165
172
171
169
165
157
157
162
155
157
158
152
146
144
142
144
154
160
161
156
150
152
155
153
151
152
152
152
152
153
157
159
159
161
164
166
164
161
162
167
171
169
166
164
171
178
176
168
164
167
170
170
166
168
171
171
167
162
156
159
153
144
141
146
146
144
149
157
164
164
155
151
151
148
145
152
160
166
167
166
163
160
161
165
171
175
174
167
159
159
162
164
165
163
162
166
172
175
179
177
172
164
158
159
171
177
172
162
159
162
148
130
132
148
163
163
156
157
163
168
164
155
148
148
151
162
170
173
173
171
168
163
160
160
167
172
172
167
160
155
155
160
163
163
159
160
168
175
178
175
169
163
157
156
164
173
167
156
160
162
149
130
131
147
167
171
161
157
161
168
169
162
154
154
162
170
170
165
161
164
167
165
160
157
161
163
165
167
167
165
161
160
161
161
161
163
166
171
170
168
167
165
161
159
164
167
161
152
160
162
158
145
140
146
158
170
169
164
162
165
163
161
158
159
166
171
167
156
151
157
164
167
163
161
158
158
162
168
177
181
176
169
166
164
164
166
167
167
165
166
166
166
162
161
164
166
161
156
161
162
161
157
152
148
155
166
170
169
163
160
157
154
152
154
158
163
164
160
158
161
162
163
161
158
156
157
161
168
173
173
172
172
171
168
166
166
166
165
163
164
165
163
158
157
159
164
163
161
158
158
155
157
157
157
161
166
167
163
157
155
154
152
149
145
144
154
163
170
171
166
160
157
154
151
148
150
157
162
161
156
157
160
163
164
161
164
164
164
163
162
162
158
155
152
150
151
155
160
149
150
153
158
161
163
164
164
163
152
149
154
163
166
159
149
146
155
168
177
176
165
156
151
153
156
156
154
154
154
154
147
145
148
152
158
161
162
162
161
161
161
161
160
157
153
146
143
148
157
134
143
153
163
163
157
155
158
162
157
153
159
168
171
164
154
154
163
174
179
169
157
149
151
162
172
172
168
158
157
157
155
152
150
152
158
164
166
163
160
161
163
165
165
162
154
146
143
148
157
127
138
153
163
161
155
152
157
162
163
161
162
162
160
155
155
160
169
172
166
158
151
151
159
167
175
178
172
165
165
166
168
166
161
158
160
166
170
167
164
164
167
169
168
162
154
149
151
156
159
138
147
154
159
160
161
162
160
157
157
158
156
154
149
149
154
161
168
167
162
157
158
165
165
165
165
167
167
165
166
168
170
169
166
163
161
162
168
168
166
167
166
167
164
159
156
155
160
164
161
154
158
157
158
163
171
170
162
151
143
144
149
154
156
155
156
158
162
165
168
172
171
168
162
161
164
165
162
160
160
165
170
168
165
162
160
157
155
157
161
165
165
162
159
160
163
170
174
175
167
153
157
156
158
162
169
171
167
158
150
147
153
160
164
163
159
155
157
164
174
183
183
170
157
157
166
172
166
156
154
163
169
167
163
161
159
154
148
147
155
164
166
162
159
164
170
180
181
176
170
149
148
150
155
157
162
167
173
178
169
161
158
160
163
163
161
157
155
157
166
176
180
169
157
156
166
172
168
157
155
164
170
168
163
161
160
156
149
149
156
166
170
169
168
171
171
172
172
171
170
153
151
150
154
156
160
165
172
177
169
162
158
157
159
162
164
161
155
150
153
163
169
165
159
157
163
167
166
161
161
164
168
168
165
164
163
162
163
164
169
170
174
177
180
175
168
163
165
169
172
162
166
164
159
161
167
166
163
158
156
155
155
154
158
163
169
165
157
150
153
161
163
164
162
164
166
166
163
162
164
164
163
161
163
166
169
170
170
170
170
170
171
176
175
170
162
160
163
168
172
157
168
170
173
170
167
163
156
151
152
156
159
159
158
161
169
167
159
154
159
165
166
164
167
174
179
171
164
162
163
164
160
153
157
165
173
173
169
167
163
162
166
164
162
158
156
160
163
162
162
139
156
169
170
159
156
155
154
153
156
165
170
166
160
157
157
159
157
156
161
165
166
164
164
169
175
170
164
162
163
164
160
153
155
163
171
170
163
156
157
161
165
162
157
155
159
164
163
159
155
135
155
168
162
146
140
147
152
154
157
166
173
172
159
150
148
153
155
151
149
156
161
163
162
161
160
162
161
160
163
163
162
158
158
162
167
165
158
153
157
164
168
164
160
160
164
167
166
161
160
153
168
169
160
143
140
146
150
151
155
161
167
161
154
151
153
158
158
148
144
145
154
163
166
164
159
159
160
161
163
164
166
163
160
160
162
162
159
156
159
166
169
169
166
165
166
169
170
170
169
168
173
165
158
153
156
154
151
151
155
159
157
153
152
157
161
162
160
153
150
152
157
165
169
168
165
162
164
165
164
164
165
163
158
155
156
160
162
161
163
166
170
171
169
165
165
168
171
173
171
163
158
155
154
159
167
163
155
153
157
161
159
158
160
162
162
160
161
165
164
161
161
163
165
164
163
165
168
169
165
162
160
160
155
149
148
156
162
165
166
167
170
173
171
166
164
164
167
168
168
152
151
148
153
165
174
171
161
153
157
164
174
177
168
160
155
157
163
167
166
161
160
161
161
159
159
164
170
170
163
160
157
160
159
152
147
151
159
164
167
168
169
171
170
167
164
161
160
162
167
155
153
151
158
168
179
176
164
154
156
164
178
181
170
158
154
160
165
164
159
157
159
164
165
162
162
162
165
161
156
155
155
160
165
163
159
155
158
164
167
168
166
165
165
168
168
164
159
160
165
160
158
157
162
172
180
176
165
158
158
162
167
168
166
162
163
165
165
160
158
161
166
171
170
167
164
162
160
155
153
153
154
159
162
165
164
165
166
169
170
169
164
161
161
168
172
173
165
158
160
160
157
156
159
166
167
164
159
160
164
165
164
165
166
169
171
170
166
163
166
172
173
171
166
164
162
158
154
154
158
161
161
161
158
161
166
172
176
175
171
168
165
166
164
167
172
177
173
162
155
158
156
155
155
158
154
153
153
158
165
167
166
166
168
170
172
171
172
175
177
176
170
161
160
161
160
154
149
153
166
175
175
167
160
160
167
175
178
174
164
162
166
172
170
165
163
169
172
168
157
159
157
156
153
154
156
156
155
154
156
159
161
162
164
165
166
167
172
177
176
167
160
157
162
166
163
153
147
154
166
174
175
168
166
166
172
175
174
170
162
159
164
171
173
164
156
154
164
167
162
165
160
155
152
154
159
161
158
154
149
151
155
159
163
163
162
162
160
161
163
163
160
161
169
172
167
157
152
156
161
158
155
158
169
178
177
172
169
168
166
162
163
169
173
169
157
150
154
161
163
165
161
157
152
153
157
160
160
157
156
158
164
168
171
169
163
159
154
156
163
167
170
167
169
169
166
162
161
160
158
148
143
151
168
179
175
167
166
169
170
166
164
169
175
175
169
157
155
160
165
153
159
162
158
156
157
160
163
164
165
167
169
174
173
168
163
160
162
166
170
172
172
165
162
161
164
165
165
163
161
159
154
155
164
168
170
166
165
165
165
163
162
166
172
173
169
163
160
163
166
145
157
165
165
163
166
171
172
171
166
164
162
164
165
162
160
162
167
176
177
176
170
164
161
164
168
166
161
161
165
171
169
160
161
165
169
167
164
161
160
158
159
160
163
166
164
163
165
166
166
148
155
162
165
167
172
178
179
173
167
158
155
156
160
159
157
158
162
173
179
177
170
165
166
172
175
169
160
159
164
169
166
158
160
167
172
167
161
160
160
161
160
159
162
163
164
165
168
170
170
153
154
157
160
166
166
164
166
167
172
172
167
162
161
161
158
156
156
166
174
174
168
162
164
174
180
173
162
160
162
162
154
153
160
167
168
160
156
161
165
165
163
162
165
166
166
167
170
175
176
152
150
154
157
162
156
151
149
161
177
189
186
172
162
161
161
161
160
164
169
167
157
149
158
172
183
179
170
164
163
160
154
152
158
161
157
150
152
161
168
168
164
162
165
165
162
163
167
177
181
148
149
155
156
156
155
154
156
164
173
179
178
165
159
160
163
167
166
165
163
159
150
146
154
169
181
183
175
168
164
160
157
155
158
159
154
150
153
164
171
170
166
161
158
157
155
154
156
164
172
150
152
157
155
152
155
164
170
169
166
160
156
157
158
161
164
167
166
166
163
161
159
156
161
169
175
179
174
168
163
159
159
160
163
164
162
157
159
168
176
178
172
162
156
154
155
152
147
148
159
156
157
159
155
150
151
161
168
168
164
158
156
161
163
165
165
165
166
170
170
167
163
163
166
170
171
170
166
164
162
161
163
165
168
168
166
164
165
172
179
185
178
167
159
157
160
160
156
154
157
161
160
158
154
148
148
153
159
164
164
164
168
171
172
169
166
163
165
173
175
168
160
161
167
173
171
164
160
160
164
169
168
167
166
164
165
169
170
171
174
177
173
166
161
160
166
169
170
167
163
163
162
157
151
148
150
155
158
161
161
164
169
174
177
172
165
161
162
167
171
163
155
155
166
175
175
167
159
161
168
173
171
162
155
156
164
172
173
167
168
168
166
162
158
159
165
169
171
170
169
162
163
156
149
149
154
161
164
164
162
161
165
172
175
173
164
160
159
161
162
160
158
161
166
171
172
168
163
163
168
172
170
161
150
151
161
172
170
165
168
173
172
163
156
157
163
167
167
168
170
163
158
152
147
150
159
166
170
171
165
162
163
169
173
172
167
163
161
160
160
164
170
173
169
163
163
165
167
164
165
168
172
166
156
149
155
164
168
168
175
184
183
169
155
155
163
168
164
161
160
161
154
148
147
154
164
169
171
171
167
162
163
167
170
172
170
170
166
164
162
167
178
184
176
164
158
162
167
165
163
167
176
176
165
150
148
159
171
180
181
181
177
170
156
158
165
168
161
152
148
156
152
148
154
163
171
173
170
166
166
165
165
164
165
167
171
175
175
172
164
163
169
175
174
168
163
163
165
165
164
169
179
184
173
155
148
161
178
186
180
171
162
163
165
167
170
167
158
150
146
162
162
157
150
149
156
163
163
157
152
159
164
166
164
166
165
161
160
164
175
173
162
144
139
147
157
167
175
183
183
172
164
160
160
159
161
164
176
183
179
169
161
159
160
162
163
164
164
165
164
167
166
157
147
145
149
152
152
153
154
161
166
167
167
169
167
164
156
155
155
156
155
151
147
150
154
161
171
179
178
167
157
155
158
160
160
160
164
172
172
168
162
160
160
164
165
165
160
157
157
173
166
154
142
138
137
136
137
146
154
167
171
169
166
165
163
160
155
152
152
159
165
167
161
157
155
159
165
170
167
160
155
154
160
165
164
160
158
159
164
165
163
162
162
164
164
165
164
161
161
174
162
150
141
137
136
136
138
151
162
174
176
169
161
153
148
150
152
155
160
169
181
186
176
163
156
157
159
160
159
159
159
161
165
169
170
168
163
162
162
162
163
166
167
166
162
161
163
165
168
160
158
152
148
144
144
147
151
160
166
172
173
167
156
147
141
147
155
159
159
166
175
181
176
167
158
157
157
159
160
164
168
170
168
167
170
175
180
177
165
161
161
165
169
167
161
156
156
163
168
154
156
157
155
152
149
148
151
155
159
162
162
163
161
154
148
151
157
158
152
150
154
161
167
167
165
164
163
163
164
171
174
172
166
158
161
171
181
179
168
159
159
162
164
165
166
164
161
160
163
154
158
159
156
151
147
144
141
148
154
157
154
154
157
159
161
159
162
164
159
151
147
151
159
165
168
170
171
171
172
173
173
168
161
154
155
162
169
169
165
161
160
158
156
159
169
176
173
163
157
159
162
156
148
143
146
146
145
152
159
161
151
141
141
152
156
161
167
173
173
168
162
157
161
163
166
170
175
178
179
174
169
163
159
158
159
161
164
165
164
164
161
158
155
157
166
177
176
164
155
165
164
153
138
138
148
153
153
157
162
166
160
145
135
141
152
161
169
172
171
169
169
170
165
161
162
168
175
177
176
172
164
160
159
161
164
165
165
164
164
164
162
160
158
158
160
163
163
158
153
166
165
155
142
142
152
160
157
155
160
167
170
161
151
150
155
163
168
166
159
158
164
168
165
159
159
165
170
169
169
169
166
160
156
159
162
164
165
164
163
162
160
161
162
160
157
151
152
151
151
161
165
163
159
155
155
159
160
158
161
169
169
165
160
159
160
166
167
163
157
156
162
163
160
155
157
161
162
163
166
170
169
162
156
156
160
162
164
163
161
159
160
164
168
167
161
159
159
157
155
155
158
161
162
159
153
154
161
169
176
172
165
157
156
159
163
165
164
166
169
168
166
160
154
150
151
155
156
160
166
169
170
168
168
169
167
164
163
162
160
157
160
165
170
171
168
164
166
163
159
150
149
153
155
154
148
148
158
170
178
172
162
156
155
160
161
159
159
167
173
174
167
157
152
152
155
154
154
157
160
161
160
165
176
181
175
164
161
161
160
157
157
162
166
167
162
153
151
154
158
153
147
149
154
155
148
144
150
158
163
165
160
165
166
161
157
155
159
169
174
169
156
148
150
161
172
170
159
155
152
154
154
161
167
174
169
161
158
158
161
161
159
161
162
159
154
147
140
145
155
153
151
154
160
161
155
149
152
151
147
149
159
167
168
161
156
158
165
173
173
161
147
141
150
168
185
183
169
157
152
156
157
157
155
154
154
153
153
158
161
165
166
165
162
158
153
150
155
159
162
143
150
156
162
163
161
163
162
153
141
139
149
157
158
156
157
163
171
173
168
157
151
151
159
169
179
179
168
160
160
165
167
163
153
144
145
149
154
159
161
165
167
168
165
159
154
155
162
172
170
142
151
156
161
163
168
172
167
156
141
138
142
147
150
153
157
162
165
166
165
164
167
168
169
169
169
165
161
161
165
170
172
168
163
154
149
153
154
156
158
159
162
165
165
161
156
155
159
169
168
151
158
159
160
163
171
171
165
152
144
144
149
150
153
155
157
158
158
163
170
178
181
175
169
167
167
164
160
158
162
168
171
169
168
169
165
159
154
151
151
154
159
162
164
165
164
159
158
157
160
156
162
162
161
163
167
168
161
153
150
156
162
165
164
161
159
156
157
161
171
182
184
173
163
162
167
171
166
160
160
165
168
167
167
173
177
171
159
151
150
155
159
160
162
167
168
166
159
154
153
154
156
159
160
161
163
164
162
157
157
162
168
170
167
163
161
161
159
159
164
172
176
169
159
157
163
170
170
168
166
167
169
167
166
171
174
173
168
164
160
160
160
161
163
167
167
167
164
159
155
150
153
156
160
160
161
162
162
158
157
160
166
168
163
162
163
164
158
154
156
162
166
164
160
159
162
165
168
168
169
169
170
170
171
170
169
168
168
170
171
167
163
163
166
166
164
166
169
172
170
146
154
160
162
162
163
162
157
154
155
160
163
160
157
160
165
164
157
152
156
164
165
164
164
167
168
164
161
161
165
166
165
168
171
172
170
165
164
165
168
170
164
163
162
163
163
168
174
174
172
140
154
163
168
168
165
161
155
156
161
165
164
157
154
158
167
168
161
156
161
168
169
167
170
178
178
168
157
153
159
161
159
157
164
172
175
168
160
157
160
162
162
160
158
160
167
174
175
165
155
137
151
161
163
165
164
161
159
159
163
169
170
164
159
159
168
171
163
159
160
163
165
163
169
179
183
172
157
149
154
157
154
151
158
169
175
168
159
154
155
160
162
160
159
162
169
173
169
159
147
155
156
158
156
156
158
158
156
155
158
166
171
168
164
163
169
172
164
157
154
151
154
158
164
174
176
167
156
149
150
155
154
155
160
166
168
163
156
154
157
163
166
167
168
169
169
169
166
162
158
182
173
159
149
152
157
155
149
148
154
163
167
164
162
165
172
173
165
156
152
150
154
159
165
169
166
160
153
151
154
159
161
161
162
162
162
159
157
157
160
166
172
177
175
173
170
168
169
171
172
190
177
156
144
148
158
160
151
149
155
161
161
155
157
165
173
172
164
158
158
159
160
162
164
164
160
156
154
155
159
164
166
166
163
159
159
160
160
160
162
167
174
179
177
174
170
171
173
173
172
169
161
145
141
150
163
167
161
157
160
161
156
152
155
162
166
163
160
162
163
164
162
161
160
159
158
158
157
156
161
163
169
170
164
159
157
160
161
162
164
167
172
173
172
172
169
169
168
167
167
151
147
143
144
156
169
174
168
162
160
160
158
155
155
157
156
157
162
166
166
162
160
161
160
160
161
161
157
154
153
158
167
171
168
161
158
157
160
163
167
167
166
164
165
168
166
163
158
159
165
152
149
147
153
165
178
178
166
158
158
159
159
158
155
156
155
159
162
164
164
163
163
165
166
166
165
162
156
152
149
154
162
167
167
163
160
158
160
165
169
166
159
155
157
166
167
162
155
156
164
161
155
152
158
173
185
181
167
158
158
160
160
160
159
161
164
164
161
159
163
169
176
176
171
169
167
164
161
159
159
158
158
161
163
163
163
162
164
167
170
166
157
152
157
168
173
170
161
157
161
160
155
154
161
176
185
180
166
160
163
164
164
164
165
168
171
167
161
158
165
171
175
171
164
162
163
162
163
167
172
172
168
164
161
163
166
169
170
171
171
167
161
157
162
171
177
177
169
161
159
156
153
154
161
171
178
175
165
162
162
165
166
167
167
168
169
167
166
166
170
168
162
157
157
160
160
157
155
159
171
181
181
173
166
166
169
172
172
171
169
167
167
172
175
175
176
175
171
166
161
153
152
154
157
162
169
172
167
159
153
156
163
167
166
163
161
165
172
178
176
168
159
158
163
167
164
155
146
153
165
178
182
175
169
169
171
169
167
164
160
159
165
171
176
177
173
170
168
166
163
151
155
158
159
157
162
168
168
159
149
149
161
170
169
161
158
162
173
181
182
174
164
162
168
173
168
159
152
156
161
163
161
161
166
169
170
166
161
157
152
149
155
165
174
175
172
166
162
162
164
147
160
168
167
158
156
162
166
161
156
158
167
177
177
168
161
161
169
178
180
173
165
161
161
163
166
167
166
164
160
152
147
153
164
170
169
164
160
158
156
154
157
162
171
175
173
165
160
161
165
142
159
172
171
160
153
157
166
170
166
163
166
172
175
170
164
162
168
173
174
169
163
158
154
157
164
171
173
168
162
157
154
157
165
171
170
164
161
161
164
162
160
163
168
171
169
164
161
162
165
147
159
165
168
160
153
158
168
172
166
157
154
159
164
164
161
161
166
170
171
168
166
162
162
164
171
173
170
166
164
165
165
165
168
173
171
164
160
162
164
165
162
161
163
166
166
164
163
164
165
161
162
160
156
153
156
160
164
166
158
151
148
154
159
160
157
156
159
166
173
174
172
170
171
176
178
173
166
163
164
166
165
164
169
172
168
161
158
162
165
165
162
160
162
165
166
165
166
166
166
168
161
155
151
153
156
154
151
151
154
153
153
153
158
160
158
155
156
164
173
176
171
164
166
172
176
171
162
161
163
163
160
160
165
166
161
155
156
163
167
165
162
161
163
167
167
167
167
168
170
155
153
153
155
159
154
149
143
146
158
163
160
155
157
162
165
164
161
163
167
166
158
150
156
166
170
166
159
159
162
162
162
161
162
159
151
150
155
164
167
165
162
162
164
165
163
162
165
169
172
142
147
156
164
167
160
153
151
154
162
168
165
158
159
166
170
170
165
161
159
157
152
152
159
165
165
162
157
157
160
160
161
161
161
157
152
150
156
163
165
163
160
159
159
159
159
158
161
165
171
142
151
162
172
171
166
164
165
163
165
166
166
163
163
166
167
167
164
159
157
158
162
167
166
167
165
164
160
156
155
157
160
162
160
158
158
162
164
165
167
164
161
155
155
157
162
164
164
161
162
149
157
166
172
170
165
165
167
165
167
167
168
167
165
163
162
163
164
165
165
166
166
166
166
168
167
166
162
156
154
158
165
166
163
155
160
168
176
175
170
166
163
160
158
161
169
176
172
160
157
155
161
164
167
166
163
160
160
161
165
167
168
167
166
163
163
163
166
171
174
169
163
160
163
170
173
170
164
159
159
167
172
170
161
152
157
169
179
178
168
163
162
164
164
166
170
176
175
167
159
159
162
161
162
163
163
161
160
159
159
163
166
167
167
166
166
166
168
170
172
165
158
155
163
172
175
171
164
162
167
171
172
165
156
151
157
166
171
166
160
157
161
166
169
166
165
166
170
171
168
156
158
159
158
159
162
164
165
160
159
160
164
166
167
164
162
161
163
163
161
160
156
157
161
165
165
164
161
162
167
169
170
163
158
158
161
163
163
161
162
167
171
172
168
161
160
161
165
170
178
155
154
155
155
157
161
164
169
168
162
159
162
164
163
157
154
157
160
161
161
164
169
170
162
156
151
155
160
160
162
165
169
172
167
165
165
163
164
165
172
180
183
173
161
156
160
164
165
165
171
155
153
150
152
156
161
165
170
171
164
159
156
158
158
157
157
160
164
168
171
180
188
187
174
163
160
163
165
162
160
163
170
176
172
168
167
167
170
170
173
174
172
164
157
157
164
169
166
157
152
156
153
153
156
162
166
164
160
161
164
163
160
156
155
160
167
175
177
178
178
183
185
180
174
167
169
175
178
171
165
164
171
177
174
169
168
171
175
173
166
158
156
156
157
164
168
168
162
151
142
[truncated: 209,998 more chars]
